# Supplementary material for: CaV1 and CaV2 calcium channels mediate the release of distinct pools of synaptic vesicles
Source: eLife. 2023 Feb 23;12:e81407. doi: 10.7554/eLife.81407 (PMC10023163; doi:10.7554/eLife.81407)
Supplement: Figure 1—source data 1. [file elife-81407-fig1-data1.zip]

Archive with 11 entries (10 files):
- Figure 1 - Source Data 1/behavior/
- Figure 1 - Source Data 1/behavior/Avg. backward movement (distance).csv
- Figure 1 - Source Data 1/behavior/Avg. Backward movement (time).csv
- Figure 1 - Source Data 1/behavior/Avg. forward movement (distance).csv
- Figure 1 - Source Data 1/behavior/Avg. forward movement (time).csv
- Figure 1 - Source Data 1/behavior/Reversal Frequency.csv
- Figure 1 - Source Data 1/behavior/Speed.csv
- Figure 1 - Source Data 1/behavior/Time observed.csv
- Figure 1 - Source Data 1/behavior/Total backward distance covered.csv
- Figure 1 - Source Data 1/behavior/Total Distance Travelled.csv
- Figure 1 - Source Data 1/behavior/Total forward distance covered.csv
