# Supplementary material for: CaV1 and CaV2 calcium channels mediate the release of distinct pools of synaptic vesicles
Source: eLife. 2023 Feb 23;12:e81407. doi: 10.7554/eLife.81407 (PMC10023163; doi:10.7554/eLife.81407)
Supplement: Figure 1—source data 1. [file elife-81407-fig1-data1.zip › Figure 1 - Source Data 1/behavior/Avg. backward movement (distance).csv]

wild-type	CaV1(Δns)	CaV1(Δns) +ns rescue
652.16255	346.573727	1050.78747
603.1614	249.536384	1419.0661
269.579897	331.691825	0*
809.68481	911.108182	1372.66158
510.2946	430.798519	1690.35993
725.127113	297.201884	664.369652
405.942065	386.781274	1117.07918
0*	522.773949	0*
385.034984*	85.3002857	0*
0*	810.952126	478.247377*
0*	464.173295	495.172243
773.642607	378.127051	893.820972
0*	221.998267*	1205.93176
378.759035	547.184182	1455.24587
890.654476	200.850788	654.209341
	234.807987	388.843703
		930.815571
