# Supplementary material for: CaV1 and CaV2 calcium channels mediate the release of distinct pools of synaptic vesicles
Source: eLife. 2023 Feb 23;12:e81407. doi: 10.7554/eLife.81407 (PMC10023163; doi:10.7554/eLife.81407)
Supplement: Figure 1—source data 1. [file elife-81407-fig1-data1.zip › Figure 1 - Source Data 1/behavior/Avg. Backward movement (time).csv]

wild-type	CaV1(Δns)	CaV1(Δns) +ns rescue
2.25	2.18125	3.16071429
1.66071429	1.625	3.19642857
2.16666667	2.17083333	0*
2.3	3.5625	3.54605263
2.8125	1.63392857	3.41666667
2.25	1.984375	2.3125
1.90833333	2.66964286	2.5625
0*	2.50657895	0*
1.26136364*	1.48076923	0*
0*	3.73958333	1.625*
0*	2.33695652	1.875
2.29166667	2.72115385	0.8
0*	0.625*	2.84615385
1.69444444	3.17307692	0*
2.76785714	1.82386364	2.875
	1.87931034	1.25
		2.75
