# Supplementary material for: CaV1 and CaV2 calcium channels mediate the release of distinct pools of synaptic vesicles
Source: eLife. 2023 Feb 23;12:e81407. doi: 10.7554/eLife.81407 (PMC10023163; doi:10.7554/eLife.81407)
Supplement: Figure 1—source data 1. [file elife-81407-fig1-data1.zip › Figure 1 - Source Data 1/behavior/Avg. forward movement (distance).csv]

wild-type	CaV1(Δns)	CaV1(Δns) +ns rescue
3448.670308	646.3717222	10189.8518
14916.55377	1523.877429	13030.98482
20292.14778	960.6908049	75576.76271*
11244.0986	1784.216752	4354.360323
19795.86656	2347.848854	8197.591894
11993.7019	1838.492835	14992.07688
1684.980426	2409.980798	54605.1236
25398.26237*	1975.326316	21090.30231*
373.2936005*	1936.483425	14507.87343*
78606.34732*	3160.026635	84938.05258*
87631.02112*	1606.930865	25282.03658
18024.77407	2384.527263	10529.83798
40729.36596*	37452.61285*	6227.296603
7517.253379	1699.099051	107498.69*
12929.04905	1191.968902	21280.26667
	1028.529496	9604.085193
		5458.915361
