# Supplementary material for: CaV1 and CaV2 calcium channels mediate the release of distinct pools of synaptic vesicles
Source: eLife. 2023 Feb 23;12:e81407. doi: 10.7554/eLife.81407 (PMC10023163; doi:10.7554/eLife.81407)
Supplement: Figure 1—source data 1. [file elife-81407-fig1-data1.zip › Figure 1 - Source Data 1/behavior/Avg. forward movement (time).csv]

wild-type	CaV1(Δns)	CaV1(Δns) +ns rescue
11.76785714	5.296875	32.01785714
41.07142857	11.38043478	39.51785714
97.54166667	7.8	299.874686*
37.95	11.39375	12.19736842
61.03125	17.38392857	21.51041667
48.1	16.7109375	43.4375
6.925	17.47321429	131.3125
218.9223052*	13.23684211	220.3007514*
1.193181818*	21.52884615	299.874686*
299.874686*	21.1875	208.875*
299.874686*	10.66847826	97.83333333
45.625	20.28846154	38.4
299.874686*	283.75*	20.16346154
31.54166667	16.67307692	299.874686*
37.55357143	11.69886364	71.90625
	8.051724138	29
		16.75
