# Supplementary material for: CaV1 and CaV2 calcium channels mediate the release of distinct pools of synaptic vesicles
Source: eLife. 2023 Feb 23;12:e81407. doi: 10.7554/eLife.81407 (PMC10023163; doi:10.7554/eLife.81407)
Supplement: Figure 1—source data 1. [file elife-81407-fig1-data1.zip › Figure 1 - Source Data 1/behavior/Reversal Frequency.csv]

wild-type	CaV1(Δns)	CaV1(Δns) +ns rescue
4.20175513	8.0033431	1.7013198
1.40058504	4.60192228	1.40058504
0.60025073	6.00250733	0*
1.48695653	4.00167155	3.80158797
0.93744494	2.80117009	2.40100293
1.18867925	3.20133724	0.532
3.00125366	2.80117009	0.44705882
0*	3.80158797	0*
3.00960001	2.60108651	0*
0*	2.40100293	0.28432304
0*	4.60192228	0.60025073
1.24904348	2.60108651	1.52678572
0*	0.20008358	2.60108651
1.8007522	2.60108651	0*
1.48432241	4.40183871	0.80033431
	6.02656251	0.30265487
		0.28181283
