# Supplementary material for: CaV1 and CaV2 calcium channels mediate the release of distinct pools of synaptic vesicles
Source: eLife. 2023 Feb 23;12:e81407. doi: 10.7554/eLife.81407 (PMC10023163; doi:10.7554/eLife.81407)
Supplement: Figure 1—source data 1. [file elife-81407-fig1-data1.zip › Figure 1 - Source Data 1/behavior/Speed.csv]

wild-type	CaV1(Δns)	CaV1(Δns) +ns rescue
292.54349	132.780002	319.530862
363.18598	136.359441	338.295507
206.218748	129.616311	252.659466*
299.47288	180.213953	363.77239
325.891903	146.10728	396.675042
252.608322	114.236909	342.217411
236.708206	138.846344	416.225604
364.786533*	158.675821	390.561154*
308.948683*	87.8669059	324.198289*
262.787622*	159.303786	405.778147*
292.957864*	159.249129	258.526123
392.314783	120.06521	271.011708
136.161691*	132.482149*	323.048788
237.573295	113.184814	369.252692*
342.73844	102.998431	293.315183
	127.211066	330.344757
		327.678509
