# Supplementary material for: CaV1 and CaV2 calcium channels mediate the release of distinct pools of synaptic vesicles
Source: eLife. 2023 Feb 23;12:e81407. doi: 10.7554/eLife.81407 (PMC10023163; doi:10.7554/eLife.81407)
Supplement: Figure 1—source data 1. [file elife-81407-fig1-data1.zip › Figure 1 - Source Data 1/behavior/Total backward distance covered.csv]

wild-type	CaV1(Δns)	CaV1(Δns) +ns rescue
13695.41355	13862.94907	7355.512261
4222.129802	5739.336834	9933.462715
808.7396909	9950.754738	0*
4048.424052	18222.16365	26080.5701
4041.178416	6031.179262	20284.31918
3625.635567	4755.230136	1328.739304
6089.130972	5414.937835	2234.158368
0*	9932.705028	0*
4235.384823*	1108.903715	0*
0*	9731.425512	478.2473769*
0*	10675.98578	1485.516728
4641.85564	4915.651668	469.10486
0*	221.9982666*	15677.11294*
3408.831317	7113.394369	0
6234.581332	4418.717337	2616.837363
	6809.431622	388.8437026
		930.8155707
