# Supplementary material for: CaV1 and CaV2 calcium channels mediate the release of distinct pools of synaptic vesicles
Source: eLife. 2023 Feb 23;12:e81407. doi: 10.7554/eLife.81407 (PMC10023163; doi:10.7554/eLife.81407)
Supplement: Figure 1—source data 1. [file elife-81407-fig1-data1.zip › Figure 1 - Source Data 1/behavior/Total Distance Travelled.csv]

wild-type	CaV1(Δns)	CaV1(Δns) +ns rescue
86117.49	39717.818	78684.4748
108638.006	40788.5177	101150.356
61685.183	38771.4789	75576.7627*
60268.9171	53906.4987	108813.416
83224.6446	38901.0632	118655.422
63594.1451	34171.1155	31312.8931
31363.8374	39154.669	111444.406
25398.2624*	47463.905	21090.3023*
8341.61443	26283.1882	14507.8734*
78606.3473*	47651.7451	85416.3
87631.0211*	47635.3957	77331.6265
112790.5	35914.5061	53118.2948
40729.366*	37674.6111	96631.9688
71064.1117	29201.682	107498.69*
96737.9247	30642.0332	87737.904
	36636.787	9992.9289
		6389.73093
