# Supplementary material for: CaV1 and CaV2 calcium channels mediate the release of distinct pools of synaptic vesicles
Source: eLife. 2023 Feb 23;12:e81407. doi: 10.7554/eLife.81407 (PMC10023163; doi:10.7554/eLife.81407)
Supplement: Figure 1—source data 1. [file elife-81407-fig1-data1.zip › Figure 1 - Source Data 1/behavior/Total forward distance covered.csv]

wild-type	CaV1(Δns)	CaV1(Δns) +ns rescue
72422.07646	25854.86889	71328.96258
104415.8764	35049.18087	91216.89374
60876.44335	28820.72415	75576.76271*
56220.493	35684.33505	82732.84615
79183.46623	32869.88396	98371.10273
59968.50949	29415.88535	29984.15376
25274.70639	33739.73118	109210.2472
25398.26237*	37531.2	21090.30231*
4106.229605*	25174.28453	14507.87343*
78606.34732*	37920.31962	84938.05258*
87631.02112*	36959.40989	75846.10974
108148.6444	30998.85442	52649.18992
40729.36596*	37452.61285*	80954.85585
67655.28041	22088.28766	107498.69*
90503.34334	26223.31585	85121.06666
	29827.3554	9604.085193
		5458.915361
