# Supplementary material for: CaV1 and CaV2 calcium channels mediate the release of distinct pools of synaptic vesicles
Source: eLife. 2023 Feb 23;12:e81407. doi: 10.7554/eLife.81407 (PMC10023163; doi:10.7554/eLife.81407)
Supplement: Figure 1—source data 2. [file elife-81407-fig1-data2.zip]

Archive with 1 entries (1 files):
- Figure 1 - Source Data 2/figure 1 source data 2.xlsx
