# Supplementary material for: CaV1 and CaV2 calcium channels mediate the release of distinct pools of synaptic vesicles
Source: eLife. 2023 Feb 23;12:e81407. doi: 10.7554/eLife.81407 (PMC10023163; doi:10.7554/eLife.81407)
Supplement: Figure 2—source data 1. [file elife-81407-fig2-data1.zip]

Archive with 12 entries (10 files):
- Figure 2 - Source Data 1/high chloride experiments/
- Figure 2 - Source Data 1/high chloride experiments/0.5mM nema mini amp.csv
- Figure 2 - Source Data 1/high chloride experiments/0.5mM nema mini freq.csv
- Figure 2 - Source Data 1/high chloride experiments/amp nema data 0.5mM.csv
- Figure 2 - Source Data 1/high chloride experiments/amp nema data 0.5mM-1.csv
- Figure 2 - Source Data 1/high chloride experiments/freq dist 0.5mM ca.csv
- Figure 2 - Source Data 1/high chloride experiments/freq dist 0.5mM ca-1.csv
- Figure 2 - Source Data 1/high chloride experiments/freq dist amplitude 0.5mM ca.csv
- Figure 2 - Source Data 1/high chloride experiments/mini amp 0.5mM.csv
- Figure 2 - Source Data 1/high chloride experiments/mini frequency mutants.csv
- Figure 2 - Source Data 1/low chloride experiments/
- Figure 2 - Source Data 1/low chloride experiments/data_excel_file.xlsx
