# Supplementary material for: CaV1 and CaV2 calcium channels mediate the release of distinct pools of synaptic vesicles
Source: eLife. 2023 Feb 23;12:e81407. doi: 10.7554/eLife.81407 (PMC10023163; doi:10.7554/eLife.81407)
Supplement: Figure 2—source data 1. [file elife-81407-fig2-data1.zip › Figure 2 - Source Data 1/high chloride experiments/0.5mM nema mini amp.csv]

WT	WT +nema	unc-2(lj1)	unc-2(lj1) +nema	EG9034	EG9034 +nema	unc-68(e540)	unc-68(e540) +nema
27.289	27.654	10.896	47.988	21.344	24.69	16.352	14.476
29.184	21.147	22.587	28.379	38.468	29.887	15.838	16.36
24.738	25.022	29.633	17.578	21.554	42.049	15.803	15.489
24.892	21.098	18.128	13.159	39.007	44.477	16.332	13.214
15.817	33.1	32.943	19.551	18.389	21.71	16.737	15.362
21.789	20.399	20.312	19.653	21.991	13.422	15.126	13.585
20.654	16.544	20.106	20.081	15.834		11.99	9.505
13.931	15.618		25.128	15.557
			25.093	18.844
