# Supplementary material for: CaV1 and CaV2 calcium channels mediate the release of distinct pools of synaptic vesicles
Source: eLife. 2023 Feb 23;12:e81407. doi: 10.7554/eLife.81407 (PMC10023163; doi:10.7554/eLife.81407)
Supplement: Figure 2—source data 1. [file elife-81407-fig2-data1.zip › Figure 2 - Source Data 1/high chloride experiments/0.5mM nema mini freq.csv]

WT	WT +nema	unc-2(lj1)	unc-2(lj1) +nema	EG9034	EG9034 +nema	unc-68(e540)	unc-68(e540) +nema
34.384	16.126	13.668	4.2	5.064	10.482	21.574	22.948
34.896	13.011	12.748	4.6	18.637	15.81	26.922	22.013
40.088	19.121	11.133	0.4	4.367	19.005	22.252	18.505
37.375	21.784	28.426	0.5	18.782	18.796	17.283	20.497
21.544	23.693	33.53	1.9	26.624	30.725	23.925	26.215
29.947	28.171	21.677	0.1	34.061	20.02	18.845	18.723
27.828	12.141	9.863	0.2	16.943		15.758	15.941
31.76	13.497		2	30.893
			1.6	13.216
