# Supplementary material for: CaV1 and CaV2 calcium channels mediate the release of distinct pools of synaptic vesicles
Source: eLife. 2023 Feb 23;12:e81407. doi: 10.7554/eLife.81407 (PMC10023163; doi:10.7554/eLife.81407)
Supplement: Figure 2—source data 1. [file elife-81407-fig2-data1.zip › Figure 2 - Source Data 1/high chloride experiments/amp nema data 0.5mM.csv]

n2	n2	n2	n2	n2	n2	n2	n2	n2	n2	n2+nema	n2+nema	n2+nema	n2+nema	n2+nema	n2+nema	n2+nema	n2+nema	n2+nema	n2+nema	unc-2	unc-2	unc-2	unc-2	unc-2	unc-2	unc-2	unc-2	unc-2	unc-2	unc-2+nema	unc-2+nema	unc-2+nema	unc-2+nema	unc-2+nema	unc-2+nema	unc-2+nema	unc-2+nema	unc-2+nema	unc-2+nema	egl-19	egl-19	egl-19	egl-19	egl-19	egl-19	egl-19	egl-19	egl-19	egl-19
19.775	22.766	82.397	13.794	24.109	70.007	24.963	13.062			20.874	13.794	61.89	14.648	47.485	38.33	13.428	11.963			11.78	19.287	23.438	17.029	46.753	46.448	25.574					19.287	10.01	8.179	9.644	19.653	24.78	13.672	13.55		33.813	12.085	10.01	58.228	13.306	44.006	11.597	45.471	30.396
47.424	12.512	26.062	27.832	20.325	10.132	13.733	32.166			47.852	25.146	21.973	31.738	83.252	19.531	56.519	61.523			75.012	67.627	16.174	14.404	23.56	74.768	47.18					6.958	33.691	6.958	14.526		15.381	10.742	46.387		37.842	50.049	10.864	39.429	16.663	31.738	24.78	35.522	10.498
23.56	30.823	114.075	31.311	14.343	13.794	53.04	15.747			33.569	10.498	14.648	15.747	26.978	19.409	11.963	11.963			11.047	10.681	15.686	21.484	23.804	25.696	10.803					8.911	13.428	9.155	21.973			37.109	15.137		10.864	21.606	17.334	78.857	15.015	22.034	28.015	10.559	12.085
35.522	16.846	11.414	50.842	14.587	13.245	51.331	10.864			14.16	33.325	13.55	59.57	28.809	10.132	14.038	12.207			12.878	10.986	20.142	14.038	23.193	41.138	26.978					5.859	13.184	20.386	24.78			15.381	11.23		16.479	28.564	29.663	54.199	32.349	21.423	29.358	11.902	8.606
45.715	12.939	19.47	17.395	37.781	13.733	50.537	18.982			45.41	12.085	11.719	13.428	52.49	38.818	10.254	14.771			16.663	40.588	22.034	15.93	15.747	11.108	17.334					11.23		21.118	22.095			9.644	31.372		93.14	108.765	14.282	31.616	35.339	81.055	12.573	18.25	22.217
34.546	39.49	20.691	66.833	41.748	13.306	43.152	10.742			10.376	67.993	28.931	59.692	58.105	65.308	11.841	10.498			10.071	49.5	138.489	27.71	10.376	24.658	14.526					20.264			16.602			62.134	14.526		27.1	165.283	29.175	25.513	56.58	13.245	14.771	12.817	12.085
33.997	22.705	70.984	18.494	19.348	11.047	18.25	11.719			50.049	26.611	120.361	15.869	29.785	104.736	13.916	22.705			12.878	23.132	69.824	24.231	17.578	14.16	53.955					48.584			18.799			71.411	50.171		15.869	52.979	30.029	38.086	61.218	13.611	18.311	14.648	22.583
25.146	37.231	10.925	14.648	20.935	11.475	12.756	12.756			13.794	18.066	56.519	16.113	75.806	23.315	10.742	10.742			17.212	100.159	12.634	12.939	130.493	14.343	17.7					11.475			19.043			12.207	16.724		10.01	46.143	72.876	14.404	19.592	14.465	24.719	30.579	11.841
14.099	20.691	10.62	45.471	10.193	23.56	92.896	10.803			44.678	10.742	34.79	27.832	31.006	19.531	13.184	18.066			25.635	12.939	11.719	20.691	15.869	15.93	92.712					26.001			13.916			51.758	22.827		11.23	81.909	10.742	14.526	13.55	13.733	22.827	10.498	12.451
69.58	25.208	11.963	10.925	43.396	10.803	32.471	20.203			17.334	23.438	37.72	10.01	45.044	10.742	32.837	74.829			26.428	33.081	10.742	30.518	37.842	29.114	10.315					15.259			14.404			31.25	38.574		25.146	18.677	23.315	12.817	12.085	23.376	29.419	18.921	10.254
68.176	47.974	62.195	12.939	10.559	11.414	33.02	15.686			37.598	50.781	40.405	43.579	63.232	10.986	13.428	14.282			18.555	16.968	10.193	33.02	37.964	25.818	19.47					28.442			40.039			10.01	12.451		25.879	22.217	58.838	118.042	17.822	20.691	18.372	14.343	9.949
30.273	20.447	44.556	42.48	25.635	23.193	27.588	10.62			14.648	18.066	10.01	53.101	38.452	13.672	110.962	14.282			17.273	23.743	13.123	65.125	24.536	13	12.573					9.521			11.963			14.893	51.758		21.484	13.184	18.188	25.146	15.808	11.414	10.315	11.475	11.23
50.171	54.016	16.235	30.579	12.939	170.105	19.836	11.597			10.986	11.719	25.879	32.837	24.048	14.282	20.264	12.451			10.437	13.611	116.272	30.09	106.812	47.18	10.803					22.583			13.916			14.282	24.292		26.978	45.776	30.518	14.038	25.452	10.437	19.775	56.396	9.888
12.085	20.935	80.078	12.817	37.842	13.733	37.964	33.02			18.921	15.015	47.241	10.01	29.907	10.132	17.334	11.475			10.925	18.738	65.369	51.331	14.404	22.217	11.658					16.968			20.996			29.541	27.344		22.583	14.893	15.015	10.376	60.303	41.687	19.226	15.015	12.878
32.104	16.174	33.386	112.488	11.414	66.772	10.681	12.329			11.963	34.79	21.24	14.038	28.076	28.687	18.188	79.834			17.151	20.447	23.376	34.363	11.597	26.55	136.292					78.247			20.386			21.484	13.184		24.048	13.184	26.123	27.1	28.687	41.809	29.236	27.283	20.996
24.963	40.161	11.597	29.053	15.991	16.602	30.273	11.536			19.165	33.203	54.565	33.325	56.519	15.381	10.132	11.963			10.742	66.04	22.644	34.546	22.339	12.268	41.016					12.085			45.41			13.916	11.963		13.428	29.541	32.593	14.893	20.081	13.428	25.452	10.315	7.385
49.194	92.712	25.94	29.358	23.621	13.672	21.118	28.564			12.329	16.357	31.494	31.86	71.655	95.581	13.306	11.23			14.343	11.169	16.174	13.977	15.991	11.78	31.25					10.986			21.118			12.573			41.504	18.555	22.095	82.153	14.954	15.869	12.939	10.498	9.033
45.898	57.373	27.71	14.099	16.235	15.015	20.935	10.132			23.071	48.462	66.406	22.583	19.531	38.574	13.062	10.742			16.113	47.607	65.369	46.387	70.923	15.259	12.634					32.227			11.23			10.01			27.1	29.907	23.926	59.937	104.309	21.606	13.367	54.199	34.851
16.174	68.054	48.096	13.916	20.813	39.551	33.386	25.024			54.199	36.865	12.817	55.542	13.672	27.832	12.085	56.03			6.958	13.672	13.123	34.485	47.729	43.64	25.33					32.715			10.62			15.625			26.978	15.137	37.964	79.102	17.761	12.573	23.865	33.997	16.602
46.326	21.545	62.256	13.55	13.123	39.307	30.579	10.01			15.503	13.672	29.297	18.066	12.939	56.396	21.484	16.235			14.465	14.709	28.198	55.054	11.963	16.418	20.752					18.555						44.922			18.921	17.578	11.353	37.598	10.742	13.977	11.536	35.4	14.648
38.513	27.832	42.542	36.926	10.071	46.204	38.269	11.719			49.072	15.747	14.404	24.658	41.504	24.17	11.963	14.526			13.916	15.686	12.573	32.532	22.461	29.663	40.771					88.135									10.986	19.165	11.597	16.846	12.024	31.067	12.939	13.611	12.695
45.105	12.146	26.306	25.208	11.78	15.808	12.146	26.001			37.476	30.273	11.963	18.066	47.363	24.17	11.963	99.731			11.292	63.416	20.569	18.433	24.292	25.757	14.404					8.789									37.476	46.265	12.207	109.375	16.602	11.841	25.757	21.057	8.423
40.405	15.686	76.477	46.57	19.409	16.541	30.334	28.503			27.71	37.964	31.982	11.475	26.123	20.874	17.944	11.597			32.104	17.273	105.652	19.897	86.426	50.964	78.918					78.369									12.451	38.208	21.851	18.188	20.203	57.861	30.334	24.475	22.888
24.963	12.085	11.292	11.475	11.047	20.142	57.556	11.902			17.7	22.705	67.505	21.24	10.62	46.021	22.583	30.151			12.329	37.72	39.429	63.293	31.128	31.311	14.587					6.958									45.166	104.736	15.625	74.829	30.029	10.01	12.085	13.489	13.123
25.452	19.653	12.451	29.236	40.1	10.681	13.245	10.62			31.982	19.409	14.038	135.376	54.199	19.165	17.09	31.372			11.353	69.824	90.942	28.625	27.954	32.837	22.461					10.742									12.939	19.165	12.695	44.8	10.01	10.803	52.002	13.489	21.912
134.277	34.302	26.55	11.963	14.832	117.065	34.058	12.939			108.154	30.273	81.177	11.841	86.304	23.926	10.376	10.62			12.024	21.301	42.236	27.161	16.235	18.799	57.556					26.855									22.583	39.429	57.495	35.034	24.048	17.517	10.193	19.165	16.907
33.508	37.17	32.166	30.884	31.738	13.855	17.517	13.55			42.847	12.695	16.724	10.498	13.672	10.864	14.16	10.132			11.108	58.167	12.634	23.071	27.954	12.085	43.335					30.518									36.865	19.897	10.864	66.772	15.137	87.585	11.658	16.724	17.334
34.912	15.808	12.329	11.658	13.855	44.189	52.979	18.921			24.658	48.34	69.946	18.433	59.082	20.386	12.207	11.963			11.108	13.428	24.414	20.63	92.285	36.011	22.644					125.488									20.63	35.156	35.645	15.991	10.62	16.785	27.039	11.597	9.949
52.185	15.869	27.466	41.199	11.475	19.043	10.62	17.151			52.856	29.663	50.659	13.184	72.876	42.48	26.489	11.841			11.169	36.316	31.982	40.222	13.184	16.541	17.944					32.349									23.193	58.96	43.579	13.062	40.71	15.381	10.01	16.846	9.705
47.607	98.572	88.745	25.146	15.93	10.681	40.283	14.282			70.068	32.104	21.606	14.16	22.827	26.245	10.01	11.353			10.925	51.147	16.357	19.897	13.306	18.066	38.818					12.451									31.982	33.081	21.973	16.235	15.686	14.954	10.01	14.893	23.071
17.151	33.569	15.32	27.283	16.541	31.799	16.785	11.597			29.175	15.991	40.039	16.846	19.897	11.23	10.986	17.212			14.709	74.036	33.936	12.573	11.963	42.908	12.512					25.513									29.297	76.416	30.273	41.504	13.794	16.785	24.414	10.376	32.349
21.362	77.698	32.715	49.561	10.376	50.659	57.434	11.23			38.818	23.193	15.259	12.207	17.456	10.742	11.353	10.62			11.536	16.479	60.059	14.282	22.583	24.536	10.803					78.003									11.353	20.996	11.475	45.044	16.052	12.146	31.25	10.925	10.193
18.005	78.918	11.353	22.034	12.085	10.742	18.005	17.7			21.362	11.841	27.1	10.254	87.158	15.503	10.742	13.55			14.16	23.621	20.02	20.325	10.742	23.193	8.118					7.69									27.832	22.217	20.264	101.318	54.443	11.169	13.245	28.503	15.93
19.958	23.376	17.517	30.64	69.275	10.071	14.282	32.959			37.231	31.128	52.856	81.055	52.002	12.085	149.17	67.871			18.555	15.625	79.102	26.062	116.821	11.963	10.498					19.409									24.658	16.724	9.399	34.546	55.176	12.573	16.907	13.611	8.118
91.736	20.02	24.414	22.644	22.522	27.1	11.475	19.897			92.041	14.771	10.254	10.986	58.96	10.864	28.809	11.475			12.817	25.94	136.292	14.893	104.126	24.536	8.85					13.062									19.043	23.071	9.888	62.256	13.916	30.518	17.151	15.625	16.418
131.653	60.486	13.611	18.738	46.936	25.513	78.125	10.62			15.381	11.475	10.376	18.921	60.425	19.531	10.62	25.146			33.142	26.062	39.185	23.132	63.232	16.541	8.972					14.16									9.399	41.748	9.277	70.801	10.01	16.663	14.587	13.672	16.052
12.39	56.152	41.504	39.429	10.559	19.165	47.363	10.193			33.325	21.729	31.006	21.118	59.814	15.747	43.945	15.625			10.925	41.26	111.023	12.573	82.642	11.169	13.062					26.978									9.399	10.132	7.08	29.297	39.795	35.461	24.475	15.015	20.264
26.245	24.536	26.917	46.631	22.217	46.814	16.724	15.808			27.588	13.794	16.724	14.282	57.617	14.16	15.381	11.23			12.207	57.983	12.634	29.541	19.653	17.334	9.827					58.716									8.301	41.138	7.935	48.706	225.708	23.315	15.015	15.32	7.813
14.282	16.785	24.475	36.804	10.01	22.461	15.686	40.771			55.298	12.207	10.498	47.974	17.578	26.611	10.864	14.771			12.756	12.817	22.827	17.334	24.292	52.734	14.16					13.306									9.888	33.081	7.568	31.738	11.719	13.794	13.794	30.334	16.785
22.339	27.222	39.246	19.47	12.39	12.268	16.418	10.986			47.363	60.547	34.546	11.108	63.11	39.063	101.563	69.336			10.193	21.423	18.188	15.869	19.653	13.977	12.268					31.006									8.789	10.742	8.301	44.067	31.189	12.024	13.55	22.583	9.521
20.142	51.88	31.738	10.62	75.317	12.573	26.367	10.193			18.311	42.358	19.287	45.532	17.578	16.846	10.376	10.254			16.174	18.982	16.724	15.259	40.161	19.653	8.179					69.092									8.667	11.23	6.836	66.04	31.677	16.174	13.367	16.113	19.836
20.142	35.645	41.504	19.714	55.176	39.551	28.87	21.362			21.484	12.207	36.743	10.01	10.01	20.142	11.597	11.475			24.17	11.536	18.494	39.429	13.55	65.063	9.644					10.986									7.568	66.406	8.545	35.645	10.376	18.738	24.841	29.358	19.653
43.701	45.837	96.802	23.254	22.583	13.672	17.273	26.733			22.339	11.23	98.511	20.02	38.086	14.893	12.207	15.625			16.602	18.738	53.589	33.691	30.273	25.696	12.817					8.667									7.08	41.87		52.734	11.23	23.01	14.099	12.695	20.813
19.531	58.716	12.085	20.813	17.334	89.905	29.541	10.315			44.434	28.076	11.108	48.828	58.96	22.827	38.818	18.188			23.438	17.761	13.184	14.343	39.185	30.396	10.62					30.884									9.033	63.477		10.376	15.137	17.761	17.761	20.569	14.16
30.945	18.982	11.597	11.353	12.085	25.146	36.438	17.456			107.544	13.428	16.113	13.916	51.514	16.724	15.259	15.259			12.451	32.715	47.363	17.212	41.626	28.931	7.141					30.884									9.521	37.354		12.451	19.836	12.207	23.987	28.137	10.864
34.668	18.677	75.867	11.475	13.123	11.047	51.208	23.682			46.875	18.188	10.62	38.452	19.409	14.282	19.165	16.846			11.841	21.301	58.167	15.137	25.024	13.733	13.672					10.254									9.766	23.071		69.702	11.353	15.869	13.55	18.982	9.827
21.973	14.893	12.024	56.335	20.752	10.864	29.358	34.912			39.063	31.372	13.306	12.695	19.897	47.607	11.841	11.597			20.874	79.407	17.578	22.583	28.931	15.442	14.648														8.911	50.293		89.111	14.099	17.578	16.418	16.724	18.066
32.837	32.043	11.108	25.085	11.353	74.097	11.597	12.939			32.349	13.306	29.541	12.695	17.09	25.757	12.085	20.142			19.287	63.11	13.428	16.663	72.51	16.663	13.794															33.691		83.374	15.686	28.32	20.691	67.993	10.742
41.565	54.749	49.438	15.747	13.245	10.803	34.912	12.756			19.165	16.235	87.769	13.916	41.016	120.728	11.475	14.038			31.494	21.179	30.579	23.071	12.939	12.573	7.69															18.433		24.902	15.381	12.207	30.273	11.108	13
17.456	17.639	17.456	20.63	11.169	11.169	13.55	30.457			38.208	70.801	10.254	12.329	15.015	25.269	10.132	13.672			18.25	19.531	106.934	23.254	45.654	22.522	10.681															26.367		22.217	63.477	17.09	16.418	18.494	19.592
19.348	36.438	82.642	16.541	21.179	26.062	29.297	11.902			17.09	16.479	48.828	16.357	19.897	11.23	19.531	15.137			15.747	14.404	20.691	28.931	16.602	43.945	7.69															18.921		50.537	18.982	20.508	15.503	30.884	20.142
19.47	11.597	62.317	11.658	13.184	29.053	37.109	10.559			15.137	10.254	117.92	10.376	77.759	46.265	15.137	11.353			12.268	14.587	14.709	32.837	11.353	29.846	8.484															67.749		12.817	138.306	11.719	25.879	12.878	25.879
28.137	12.695	27.283	14.343	19.409	17.7	20.386	15.686			15.015	13.184	26.489	11.475	52.49	30.518	11.23	36.377			15.137	53.833	26.184	19.653	132.935	19.043	11.658															24.048		61.523	11.78	19.958	35.156	22.705	42.297
42.053	12.207	15.747	16.357	10.925	12.268	56.213	15.015			17.09	23.071	36.743	12.451	54.565	15.869	77.393	11.108			7.996	57.129	64.209	30.212	46.753	17.517																15.259		58.96	22.766	11.597	22.156	10.864	13.306
13	23.315	16.052	28.503	14.282	10.193	11.108	13.977			36.133	40.039	22.583	24.414	12.085	37.354	24.292	23.071			7.568	17.517	14.343	10.864	47.729	31.128																22.217		59.326	37.781	14.526	16.907	33.569	12.756
22.888	31.006	29.114	106.995	30.09	22.034	17.639	41.931			18.555	85.449	14.404	27.466	13.306	15.747	12.695	13.672			5.554	33.386	15.32	11.719	51.514	14.771																13.672		39.551	57.617	21.118	10.315	53.345	23.438
27.954	15.747	29.48	27.161	74.585	12.085	11.902	11.047			33.936	10.62	87.158	20.752	41.504	10.376	11.353	17.334			12.878	20.386	35.522	22.156	46.509	23.682																19.043		14.648	11.841	34.668	36.621	51.697	18.799
35.095	53.345	14.893	18.372	17.273	27.527	62.744	16.052			31.25	10.864	45.776	46.997	42.725	50.415	10.986	65.43			8.362	30.212	36.377	14.526	10.132	69.153																61.401		15.259	403.259	13.245	20.02	14.282	10.62
51.147	41.565	10.315	55.237	48.218	67.261	41.565	13.611			59.814	23.315	26.855	21.118	13.672	21.729	12.085	10.01			7.813	20.264	34.119	35.339	11.353	18.494																16.968		54.199	10.254	13.489	36.499	11.108	17.09
19.287	63.354	84.045	15.747	18.555	34.729	33.081	11.658			42.236	29.419	21.973	20.508	18.433	10.132	25.879	18.188			8.789	51.331	52.124	14.099	41.504	47.485																18.311		11.597	13.489	27.1	10.742	31.982	22.034
13.733	16.907	14.16	12.146	10.925	45.288	40.039	28.259			12.573	12.451	30.151	60.303	50.781	26.611	13.306	12.573			11.78	11.414	116.516	14.771	104.614	10.01																12.207		54.077	53.894	37.598	11.597	15.259	30.945
14.282	13.611	35.583	91.614	50.11	43.335	19.043	14.954			23.804	56.885	16.113	11.23	34.912	11.23	11.841	35.645			10.01	49.927	22.827	36.682	10.498	10.132																20.996		68.481	14.587	25.635	17.273	12.512	10.254
16.724	60.425	39.551	69.641	12.451	158.508	25.818	15.259			17.7	17.456	12.939	36.011	24.536	10.01	18.433	10.132			7.263	16.235	15.991	52.124	117.432	37.903																47.729		11.597	10.315	14.343	10.681	33.142	12.024
36.56	21.24	116.028	29.236	22.644	19.775	15.991	11.353			47.974	12.695	12.695	11.475	11.23	10.132	11.23	12.451			8.667	20.02	15.564	12.329	13.55	19.348																22.461		13.794	27.71	15.442	11.841	47.18	14.221
21.301	122.376	16.113	34.668	10.742	36.743	46.753	11.292			37.109	52.49	20.874	16.113	15.137	21.973	14.038	13.794			5.066	15.198	11.963	31.982	67.017	10.132																11.353		85.937	13.367	16.785	48.34	21.606	22.644
13.733	18.677	10.498	17.761	16.296	33.63	16.479	35.4			37.964	36.499	11.719	38.94	68.604	13.184	11.597	12.817			6.836	40.344	46.875	13.672	15.137	11.963																11.108		54.688	21.423	106.689	17.7	18.921	41.931
11.169	20.142	10.01	13.977	19.165	55.481	45.105	10.925			17.578	11.23	18.066	19.287	20.996	19.409	13.184	21.606			9.277	47.485	15.259	15.381	78.125	15.686																16.357		77.271	12.817	24.048	19.653	24.231	15.869
14.16	10.315	21.423	26.306	14.648	13.245	49.133	21.667			21.973	11.23	13.306	35.4	25.757	24.048	8.789	49.316			8.24	20.569	34.912	23.376	38.818	12.207																40.894		41.016	11.902	10.864	12.512	13.611	37.964
37.72	13.245	39.551	12.024	14.343	54.26	57.556	51.208			12.695	20.63	15.137	10.62	67.871	23.682	7.568	9.888			7.874	30.884	20.386	16.785	16.724	19.104																71.045		87.402	22.278	13.367	12.512	19.531	13.184
43.518	23.743	27.405	22.888	15.869	16.174	75.928	10.376			53.101	17.578	35.889	24.414	31.616	17.578	6.592	10.864			8.423	14.771	13.611	16.663	41.992	45.105																64.941		12.451	23.315	12.512	13.855	11.536	12.695
18.311	10.681	17.822	12.878	16.296	29.724	19.836	12.573			30.518	61.157	15.747	47.852	49.194	76.294	7.568	15.503			8.728	19.348	145.325	44.312	23.56	29.724																26.733		72.632	51.025	13.123	12.512	13.55	17.395
13.062	23.621	13.855	39.917	12.512	19.104	35.706	21.606			41.626	42.603	38.574	12.817	62.012	37.964	8.911	7.202			6.958	12.451	45.837	14.16	22.583	15.869																55.42		105.469	12.573	13.245	10.986	14.404	33.63
20.996	18.188	63.843	17.7	15.381	106.262	16.724	19.592			13.184	26.978	24.536	18.799	39.795	74.463	5.981	5.249			6.409	58.594	42.603	48.584	31.494	12.451																27.588		52.734	78.369	46.692	10.376	10.681	11.292
28.198	11.292	28.198	37.17	14.771	12.268	39.917	10.498			60.913	35.522	16.968	11.108	36.377	58.838	6.47	9.277			7.935	9.094	14.221	14.343	25.635	42.175																48.706		74.829	14.343	47.119	18.738	23.743	13.916
91.309	17.09	22.827	30.518	17.578	12.878	23.682	30.945			19.043	37.598	47.852	10.864	12.695	17.09	9.888	8.179			7.813	10.01	12.146	31.677	11.841	16.907																130.249		50.781	10.681	20.874	30.334	74.707	10.071
42.175	97.107	10.681	78.43	10.071	34.058	106.201	17.273			53.955	13.794	16.602	13.794	50.903	20.02	7.08	7.69			9.521	21.423	112.61	13.062	25.513	27.1																72.144		21.729	11.719	14.404	10.742	11.292	17.456
89.355	29.297	44.128	89.6	31.86	11.23	11.78	14.893			16.602	54.443	10.864	17.578	27.71	33.325	7.935	9.766			8.118	19.47	25.452	14.343	22.827	17.212																60.303		61.157	11.902	153.626	10.681	14.465	10.864
10.254	39.978	60.181	16.907	46.57	29.907	11.414	19.348			28.32	19.409	19.775	10.62	36.743	27.222	6.958	9.766			9.033	30.884	26.978	42.297	48.462	24.109																57.739		78.491	12.024	17.639	70.679	10.864	12.878
89.294	42.175	20.081	22.705	20.752	58.35	32.715	52.673			20.02	10.132	10.498	28.32	28.442	10.132	7.568	6.836			7.202	25.818	25.513	47.18	11.108	10.01																62.866		14.282	11.414	12.817	17.273	10.498	15.015
36.072	21.484	60.364	14.709	11.353	32.837	18.677	11.292			30.151	22.461	11.597	13.184	42.48	86.182	9.766	6.958			7.141	36.499	109.863	10.132	20.996	42.847																23.682		17.09	21.118	41.382	18.86	18.799	7.751
11.23	25.33	50.415	31.372	12.634	10.864	12.024	19.47			21.24	21.606	18.555	21.973	10.132	11.475	7.935	6.226			7.751	25.94	24.841	38.879	50.903	41.931																38.208		10.864	85.449	12.329	23.01	60.425	22.034
44.128	12.512	25.94	62.073	15.259	38.33	45.654	26.184			23.804	29.907	27.71	14.771	21.118	40.039	6.836	9.644			6.897	19.47	12.085	24.414	101.807	11.902																41.016		23.926	11.536	43.823	35.645	17.578	9.705
42.48	14.465	57.922	15.503	70.74	21.606	10.62	15.93			29.663	68.237	42.847	10.986	21.606	11.23	7.446	8.423			5.005	14.771	35.095	30.945	24.048	13.794																143.555		77.148	39.978	36.072	23.499	43.518	11.414
57.312	28.503	37.292	12.451	20.508	54.016	53.101	47.607			38.086	50.293	21.606	32.104	13.672	35.522	9.888	6.836			11.169	43.579	52.49	17.944	54.321	13.977																10.742		139.282	65.186	25.574	19.592	39.795	20.569
27.71	18.372	78.125	11.353	50.72	16.113	36.743	14.954			20.264	18.311	25.146	74.829	50.903	13.306	6.714	9.888			5.005	11.414	12.695	13.672	14.893	26.306																11.23		16.479	25.574	24.353	12.085	12.207	22.705
35.645	21.423	12.512	37.598	10.925	17.761	42.053	13.55			40.283	15.869	15.869	11.597	76.294	14.282	7.813	7.69			6.897	65.43	26.55	33.386	30.762	18.921																45.532		59.937	121.887	16.724	12.329	55.542	10.925
35.278	37.781	15.015	25.024	12.695	114.441	86.67	31.006			47.241	45.288	11.963	24.536	47.974	33.325	8.545	6.958			7.935	10.01	83.862	11.475	32.349	14.221																51.514		97.534	37.781	17.029	10.132	32.104	12.939
23.987	48.279	53.04	35.95	12.085	34.119	31.799	15.015			19.775	7.935	18.555	11.963	44.189	13.672	8.545	6.836			7.813	32.837	37.292	11.169	26.489	33.508																12.939		30.884	16.235	12.268	30.029	11.292	15.869
19.104	20.386	41.138	29.724	10.01	35.522	16.968	10.62			20.874	8.667	46.021	80.566	41.748	12.207	5.737	8.545			6.47	31.25	24.048	11.353	70.068	26.123																11.963		55.42	40.955	13.123	11.963	14.282	26.672
51.331	122.559	17.578	13.855	27.1	11.902	18.188	21.057			50.293	5.371	16.479	32.715	30.884	10.132	7.446	8.545			6.287	27.893	16.663	11.78	32.349	11.719																130.859		15.869	10.315	18.738	12.573	34.18	19.897
61.768	15.625	19.104	16.724	13.977	61.035	8.423	26.428			11.108	8.423	30.64	10.376	92.407	28.564	8.057	9.521			8.118	17.639	49.622	25.635	17.09	25.33																19.653		25.513	27.1	28.625	21.057	10.62	12.39
13.245	49.561	25.696	22.156	14.771	18.005	33.508	17.273			15.015	6.836	26.978	15.015	17.944	15.503	23.315	8.057			10.437	13	57.861	29.724	44.678	33.02																31.616		60.669	42.053	9.216	12.329	21.057	7.08
39.612	20.691	88.074	11.597	11.841	24.414	24.536	17.09			16.968	6.714	62.134	91.919	53.223	18.066	9.766	9.277			9.46	19.958	10.193	10.803	23.804	29.663																56.396		93.506	46.326	8.118	13.611	33.936	20.02
52.429	26.184	121.216	44.8	15.991	15.93	15.869	12.024			15.137	8.057	50.537	13.672	11.23	35.645	7.813	9.521			6.287	83.374	7.69	27.71	27.954	15.747																22.705		18.066	20.386	7.629	11.902	14.404	15.991
11.719	34.485	14.893	41.931	27.771	59.082	16.052	22.766			30.273	9.644	15.869	12.573	46.753	10.62	6.592	9.766			7.751	16.296	11.719	30.701	95.459	25.269																88.989		11.597	23.682	9.521	34.485	11.536	38.147
30.945	137.268	45.471	17.395	43.518	12.268	48.645	10.62			51.025	6.958	43.335	39.063	23.926	12.085	6.714	9.888			6.653	13.184	11.414	14.771	11.597	33.508																30.396		12.329	76.965	8.362	19.836	13.428	13.428
13.916	52.429	13.733	14.954	11.597	11.841	11.23	14.343			17.456	8.179	23.438	10.62	10.498	23.193	8.179	9.521			8.301	35.583	9.888	17.639	15.747	18.616																13.062		37.964	19.409	12.756	12.146	17.7	7.935
28.687	29.236	17.944	46.326	25.757	10.254	46.997	10.986			38.94	7.813	42.969	15.625	42.603	75.073	9.399	9.888			7.629	20.935	8.728	13.123	32.349	91.492																48.34		47.852	15.808	9.521	11.047	15.442	12.024
41.077	20.081	10.193	21.118	14.282	16.174	26.978	13.184			20.264	7.935	17.7	10.62	27.71	14.893	9.277	6.592			7.141	23.621	6.897	10.193	39.551	25.024																34.058		46.265	16.052	10.193	27.466	11.719	7.996
62.195	11.108	10.132	18.86	10.01	16.479	7.446	32.471			30.518	5.249	12.695	39.307	20.386	13.916	8.057	8.301			10.803	22.583	6.287	14.893	12.939	12.329																93.75		14.404	13.55	10.498	27.893	44.128	12.634
69.824	28.015	31.372	22.705	59.387	12.329	7.568	11.414			73.486	8.423	16.602	19.653	105.835	10.376	7.69	9.033			9.277	80.383	7.996	15.198	111.328	33.386																34.18		42.847	61.096	9.583	27.893	31.067	18.188
30.151	18.127	31.311	64.026	21.545	13.855	7.507	15.564			42.358	8.545	31.616	27.71	17.578	10.01	6.714	8.667			5.798	15.381	6.836	12.451	23.804	49.988																27.1		63.354	35.278	11.169	17.151	18.555	22.888
22.766	37.415	17.517	32.898	18.921	13.428	31.555	13.306			27.1	6.592	33.569	12.939	19.531	57.617	7.446	6.836			6.897	10.803	8.301	87.28	35.034	37.842																125.977		51.27	20.203	11.23	17.029	13.611	23.01
23.743	142.7	11.047	31.86	12.085	11.475	14.282	11.047			14.648	5.737	32.837	72.998	23.438	13.794	8.789	7.324			8.667	8.057	7.324	19.47	10.498	33.508																36.377		62.866	10.254	9.521	45.959	33.325	8.667
54.871	23.254	155.273	81.482	28.564	25.269	14.648	21.179			58.594	34.18	106.079	16.968	49.072	35.645	8.423	8.179			7.874	12.024	8.545	24.536	48.462	34.912																16.479		12.329	28.442	11.047	19.531	30.151	13.611
24.78	75.439	11.902	108.887	11.841	40.039	13.916	19.958			33.325	9.399	14.771	11.719	49.683	25.757	8.301	8.545			12.207	10.437	7.019	14.587	12.817	22.4																13.184		26.001	16.113	11.414	34.119	11.841	10.803
13.123	39.673	18.372	12.634	13.977	16.479	9.766	27.527			25.391	7.446	16.357	36.133	43.579	11.719	7.568	5.737			9.277	9.155	8.789	15.686	42.236	39.246																88.257		68.481	12.024	7.813	18.25	12.085	31.433
46.57	37.231	12.756	58.96	17.09	11.292	13.611	14.221			32.959	8.301	13.062	35.889	26.367	36.011	7.08	8.057			8.362	15.686	6.348	20.447	38.696	33.63																56.885		11.353	10.742	12.146	33.325	12.817	16.052
25.391	27.649	99.609	19.836	10.193	62.927	9.155	12.329			18.311	5.981	11.963	17.822	42.114	10.132	74.341	9.399			7.019	11.902	7.141	35.767	11.963	11.292																14.771		70.801	15.32	10.376	12.207	26.001	12.939
31.982	55.115	22.888	49.438	18.311	44.861	10.986	10.071			37.231	8.301	10.62	14.526	52.246	11.23	9.766	9.521			9.277	10.132	10.681	48.584	18.188	10.254																17.456		56.152	12.573	11.353	42.542	11.475	42.725
18.677	25.391	17.029	17.822	12.573	17.639	11.353	10.315			51.27	5.859	84.961	10.376	63.721	12.817	7.08	8.545			9.766	10.376	8.667	31.921	99.854	12.451																22.705		81.665	13.733	10.437	20.874	18.188	21.423
36.133	27.649	41.809	27.832	13.367	15.198	9.094	17.944			42.725	7.69	10.254	10.254	37.964	13.428	5.005	7.935			7.935	9.521	10.132	16.724	20.508	36.133																119.995		15.869	10.742	11.169	14.893	12.756	10.803
82.52	35.828	40.283	15.076	51.086	28.442	8.484	23.621			48.218	9.644	15.015	15.381	10.62	10.254	7.446	7.69			9.033	10.62	7.629	23.315	18.677	13.672																38.574		36.011	12.878	8.545	20.142	21.79	12.207
70.618	60.791	17.456	14.771	10.254	11.353	9.216	15.076			68.848	9.521	14.282	19.165	14.282	19.409	7.08	7.69			6.226	9.766	8.118	22.705	36.743	11.597																29.663		70.435	85.327	15.32	41.016	13.855	31.189
37.964	13.55	17.212	46.326	15.625	11.169	6.47	10.132			42.48	8.545	25.879	13.672	27.1	12.573	8.545	7.446			7.141	7.629	8.789	41.809	29.175	20.325																10.376		31.006	14.954	12.207	74.402	11.108	17.578
32.898	38.452	29.114	63.477	18.372	80.627	8.423	13.184			12.085	9.399	20.264	36.743	24.658	12.207	8.301	6.47			9.888	8.301	10.742	14.832	48.828	29.236																56.641		104.492	21.118	8.911	14.221	25.085	19.958
14.954	19.531	20.935	17.883	30.518	79.468	5.066	15.808			43.701	9.644	55.054	22.583	20.752	31.982		6.592			7.629	13.977	7.874	76.355	20.02	51.331																114.258		13.306	14.893	11.108	13	13.672	9.46
30.212	11.902	12.756	16.724	13	14.893	10.559	14.221			27.71	8.423	32.837	17.944	17.334	12.207		9.644			9.094	10.01	9.338	23.132	134.399	30.457																54.932		13.062	15.076	10.254	17.639	23.132	25.574
17.212	41.992	14.832	10.132	18.616	117.798	9.583	10.376			6.47	6.592	13.916	10.864	43.457	10.254		9.033				13.55	7.324	12.329	39.917	30.64																55.664		96.313	15.625	8.789	11.292	78.796	11.963
21.667	14.16	18.066	14.404	11.963	10.864	9.644	11.841			39.185	8.301	28.564	18.066	50.415	34.79		8.789				7.751	9.399	22.522	72.51	23.315																14.893		46.265	10.498	14.038	18.921	12.817	9.216
44.861	51.147	51.941	27.466	9.705	19.348	10.498	10.193			13.184	5.981	100.342	14.771	26.367	26.367		5.859				9.094	12.268	26.917	31.128	11.108																19.897		54.443	11.353	12.756	32.898	15.381	20.874
38.086	24.17	11.169	35.522	6.348	10.132	7.568	14.832			25.635	5.249	12.573	16.479	26.978	14.771		9.766				9.216	12.695	27.161	27.466	13.611																161.377		93.75	10.376	10.437	15.869	27.649	17.151
26.306	10.071	81.726	23.071	5.859	18.066	8.606	14.221			65.674	9.277	15.137	12.817	19.653	21.24		9.155				12.878	8.667	11.23	30.273	17.212																25.635		68.848	38.757	12.939	17.639	29.358	15.869
16.296	62.744	20.142	13.672	5.859	10.437	10.071	10.742			7.324	9.521	12.085	17.944	49.561	10.986		9.155				7.935	8.24	33.508	24.17	42.297																52.368		45.288	39.063	7.202	36.438	61.157	11.108
57.495	119.385	10.986	17.639	7.629	11.475	7.141	30.09			6.348	8.911	26.001	10.62	34.302	12.817		8.179				8.606	7.813	13.672	10.62	39.856																73.73		69.214	15.076	9.705	14.404	20.02	7.996
103.394	23.071	12.512	41.565	63.782	71.655	12.573	12.268			7.69	8.179	15.625	39.063	76.172	10.01		5.615				9.216	11.108	13.062	12.817	21.484																48.584		10.01	11.963	11.353	19.836	37.17	10.742
16.724	20.264	21.973	12.634	19.775	10.986	14.526	10.376			7.568	9.277	10.986	46.265	15.503	49.683		5.981				7.202	11.719	35.4	17.212	40.405																38.574		39.917	19.836	11.902	10.498	14.893	7.996
27.771	42.786	13.794	10.193	31.128	116.577	11.292	16.541			8.057	6.958	10.742	46.631	31.25	15.137		5.859				9.399	11.902	43.701	11.475	37.109																12.573		89.844	54.443	9.399	16.907	20.935	15.015
24.719	25.574	16.296	32.837	11.23	13.123	8.789	13.672			6.226		19.287	17.456	10.498	45.776		7.08				11.108	5.859	12.817	106.201	33.447																31.006		98.389	21.545	8.179	14.526	16.479	16.785
11.658	32.288	44.8	72.388	16.052	27.893	11.597	10.376			6.958		7.08	13.916	17.578	11.475		8.667				8.24	6.836	37.354	30.029	13.489																58.105		84.839	25.879	8.423	11.047	10.193	7.935
20.935	56.702	22.888	11.536	8.301	17.517	7.324	12.634			9.399		8.179	20.02	15.259	58.35		7.446				8.362	9.521	49.133	47.485	8.972																44.067		84.595	12.573	8.728	12.085	18.86	27.588
50.72	47.791	15.076	15.503	11.108	12.695	8.24	10.071			6.958		25.269	16.846	57.617	10.62						8.301	18.372	30.09	11.719	7.385																34.79		31.006	34.851	11.475	16.846	11.719	22.644
25.269	18.921	12.756	13.367	23.743	10.193	10.01	10.193			7.324		6.47	13.062	52.734	22.339						8.118	5.249	26.123	17.456	16.663																18.799		64.209	53.162	12.146	20.874	13.428	9.399
27.954	21.729	10.986	14.587	6.836	20.569	9.827	10.62			6.714		41.138	16.113	55.176	12.451						13.123	10.376	13.489	30.151	43.091																12.451		11.475	41.809	8.057	24.963	10.071	14.709
28.748	16.418	87.952	10.254	9.338	23.804	8.362	11.78			8.667		8.545	84.473	29.663	52.979						10.254		14.282	88.013	8.484																58.716		10.376	10.62		12.878	34.302	22.461
18.372	21.118	16.968	27.222	8.911	10.437	7.813	10.01			5.981		13.672	62.622	32.959	11.108						12.451		60.913	11.719	34.546																79.224		30.762	14.832		18.005	19.592	10.925
12.878	26.855	103.516	29.846	8.545	14.16	6.47	17.273			7.568		14.282	108.765	22.827	12.085						7.935		48.462	110.23	54.443																29.907		32.104	57.678		10.315	7.69	9.338
24.414	13.123	16.296	23.254	10.498	60.913	9.705	24.048			6.348		6.714	13.428	33.325	14.404						9.216		46.631	10.62	37.659																44.312		103.272	16.418		19.348	9.583	14.526
13.916	12.146	14.282	36.621	6.592	20.02	9.644	20.142			58.594		11.841	10.864	20.874	12.695								28.748	11.353	23.621																65.063		35.4	21.179		16.296	8.728	15.137
15.991	15.076	19.348	39.551	9.583	13.916	5.92	19.47			8.423		8.179	35.889	19.653	10.254								33.264	18.433	12.939																72.266		26.245	13.794		11.597	9.216	12.756
12.573	38.757	14.526	13.184	8.484	24.719	8.667	10.803			5.859		75.317	13.184	14.526	14.893								24.109	14.282	10.071																72.266		48.34	13.55		18.86	8.423	18.982
22.705	25.879	16.235	12.329	10.498	10.62	6.897	10.254			9.033		54.565	34.424	11.475	24.536								36.072	10.742	9.521																79.956		8.667	11.963		12.634	9.888	18.005
22.705	18.372	35.522	124.268	12.634	49.438	6.104	12.512			8.179		34.546	21.973	29.541	54.199								14.038	14.526	10.681																82.031		6.104	32.043		10.498	15.137	14.832
13.794	17.273	26.733	17.456	7.141	77.454	7.507	10.559			7.69		82.642	23.804	42.236	24.78								18.982	19.897	9.094																46.143		74.341	47.668		10.742	10.132	34.241
42.358	60.364	13.916	24.597	5.981	23.743	8.24	10.132			6.226		16.357	32.837	90.21	25.879								32.41	11.963	8.667																16.602		8.301	10.864		22.522	7.751	40.71
21.545	22.034	95.642	10.864	10.071	20.874	7.507	13.855			7.08		6.226	23.926	35.278	14.16								37.231	10.498	7.324																14.893		9.521	56.519		31.677	9.766	9.583
51.88	55.664	32.349	25.818	9.888	14.465	5.798	17.029			7.08		8.057	43.213	38.818	21.24								23.315	26.123	10.376																43.213		8.667	119.202		15.442	8.972	13.672
43.762	12.024	15.686	17.822	6.104	86.243	9.583	11.169			9.399		8.789	13.55	12.817	21.118								19.104	32.959	11.841																24.17		9.766	11.719		10.254	8.484	33.875
19.592	48.34	38.757	30.884	8.85	41.687	7.446	12.817			7.813		8.057	7.813	41.016	25.757								25.269	10.742	7.08																73.486		51.025	20.02		31.372	6.47	11.536
19.226	13.245	16.785	35.645	7.019	32.715	9.094	10.559			8.789		6.226	9.277	58.838	10.01								19.348	15.991	45.41																61.523		9.155	14.954		18.005	6.958	11.536
10.864	15.747	27.954	26.367	6.409	66.528	11.719	15.686			7.324		7.813	47.974	13.062	35.645								105.164	15.503	8.728																19.409		16.479	22.461		85.449	8.85	33.936
22.766	23.804	13.306	10.742	5.798	11.23	7.507	10.193			9.033		6.226	14.771	50.293	29.297								25.024	23.804	7.446																15.869		7.202	10.437		25.146	8.545	15.32
13.977	34.729	11.047	38.574	5.005	10.01	6.592	16.602			5.127		6.958	35.889	32.471	14.404								16.418	44.312	11.78																71.655		6.226	66.467		51.27	7.507	9.888
28.137	16.174	65.002	92.041	18.738	24.414	10.559	11.719			8.667		9.033	25.757	25.757	19.775								43.335	12.573	8.362																69.946		9.277	96.252		11.292	8.301	10.437
18.311	34.18	10.132	15.442	12.512	17.456	9.888	17.029			6.836		9.521	10.986	34.424	18.433								28.259	31.372	10.62																46.997		6.836	15.076		20.447	6.653	18.311
37.72	39.917	29.907	10.803	6.592	51.514	14.038	19.104			7.813		8.545	42.603	41.26	22.095								27.283	63.11	9.644																10.376		7.935	16.052		24.231	9.583	10.62
30.273	15.503	10.498	48.706	8.118	19.836	7.446	33.081			6.592		7.202	6.47	16.479	27.832								16.418	13.306	13.733																37.598		11.719	46.57		10.498	9.583	10.315
25.024	36.377	10.864	14.954	10.498	58.289	6.592	14.038			6.348		5.859	7.568	28.442	35.278								41.321	17.944	10.742																69.58		18.799	20.874		16.235	7.69	20.203
85.266	51.392	10.071	89.478	8.606	7.263	9.827	10.376					9.521	7.69	16.235	17.334								87.891	27.588	9.949																15.625		17.456	10.01		10.376	9.094	10.254
26.611	51.27	33.997	82.642	8.484	16.907	9.583	36.865					5.981	11.475	11.475	11.841								16.418	64.697	11.047																8.545		9.766	26.123		12.207	23.071	24.17
22.278	32.959	78.369	14.832	6.836	19.531	16.602	17.395					9.521	6.836	14.038	11.108								11.536	25.146	5.92																8.057		24.048	37.292		33.63	14.526	23.621
11.169	63.66	43.579	37.598	7.263	13.489	8.972	15.32					8.545	7.69	80.2	15.869								37.292	32.593	8.423																7.568		76.294	43.884		42.725	9.521	14.038
54.077	15.503	33.142	10.986	9.277	37.537	7.141	17.212					9.521	7.568	18.433	24.414								24.597	34.424	8.85																43.091		7.813	18.555		28.564	9.583	49.377
19.104	44.922	46.875	37.17	11.841	64.026	6.775	15.32					44.067	7.935	20.264	18.921								28.992	62.256	7.507																7.446		5.737	96.741		15.503	9.216	13.062
30.518	21.606	12.939	15.442	7.568	38.94	10.193	33.264					5.249	9.155	35.156	20.874								88.928	22.949	9.033																7.446		5.981	10.62		24.719	6.775	8.728
55.847	40.283	25.269	86.914	6.958	25.818	7.874	16.602					6.714	9.033	18.921	11.475								38.025	25.635	8.667																8.301		5.859	14.832		33.997	7.629	10.498
34.912	17.273	14.648	48.218	5.432	69.946	11.902	12.878					8.057	7.813	12.451	13.794								13.123	32.715	6.592																8.179		5.493	38.208		24.475	7.568	42.603
15.93	15.93	12.756	18.921	12.634	243.53	10.498	31.128					8.667	7.324	10.742	11.108								11.902	10.742	5.066																9.399		6.226	10.559		11.963	6.775	17.212
51.331	26.245	10.498	16.663	8.972	17.822	7.08	10.681					8.301	9.521	57.983	10.62								17.151	88.745	13.367																8.423		6.348	11.963		14.526	9.338	12.878
11.719	11.536	29.785	13.428	7.263	21.912	10.864	11.78					7.935	9.521	66.65	32.959								32.715	41.016	6.775																6.104		6.592	41.199		24.963	8.118	15.869
44.556	32.837	40.405	39.612	8.423	5.859		10.132					8.911	9.521	10.01	12.939								56.641	24.17	7.507																5.859		5.005	31.799		12.085	8.728	22.522
75.5	53.65	13.672	13.855	13.245	7.629		12.268					8.423	9.766	82.031	16.235								25.513	57.983	5.554																7.69		6.348	33.203		9.644	118.286	12.878
10.62	19.348	15.442	21.484	7.385	9.705		21.973					9.033	8.179	11.719	10.986								13.123	10.742	10.742																39.429		7.324	12.695		11.658	9.216	24.597
19.348	60.242	10.071	11.414	8.301	7.751		10.559					8.667	8.057	11.963	23.56								12.329	29.785	8.728																6.592		7.813	13.55		23.987	9.705	10.132
35.339	24.231	56.519	18.616	12.268	9.827		20.63					7.69	9.888	13.55	40.771								16.541	20.874	11.108																16.479		5.981	13.367		14.221	7.935	18.372
30.09	22.156	10.498	19.714	8.362	9.338		19.409					13.062	8.057	66.162	21.24								21.484	18.188	10.132																8.667		6.714	11.719		12.878	7.385	10.01
55.542	15.32	12.268	18.982	7.324	7.568		15.747					5.493	8.057	14.282	19.043								10.193	68.726	8.118																8.911		14.526	11.414		24.719	9.766	38.391
14.282	12.207	45.105	20.02	6.653	6.897		10.132					8.789	6.592	60.303	10.254								12.024	24.536	8.057																6.958		5.615	10.864		7.568	7.568	8.789
46.326	49.011	10.376	96.375	7.202	5.981		13.733					9.521	9.888	18.677	14.893								18.311	36.743	6.775																10.62		7.446	23.987		13.367	8.606	21.912
28.809	20.874	12.085	86.487	10.498	7.629		15.137					9.033	8.667	13.916	12.939								63.538	13.672	6.592																8.545		6.104	11.475		9.094	9.46	14.526
46.936	22.217	15.198	22.339	5.798	9.827		39.124					8.423	6.592	28.442	19.409								10.498	26.611	9.216																9.277		5.371	10.254		7.568	9.521	11.902
42.297	61.646	10.864	14.465	7.141	5.859		16.052					9.644	7.324	36.133	10.498								18.921	23.926	10.62																7.813		7.935	12.817		7.629	9.705	11.108
55.359	34.424	13.428	42.664	10.376	9.094		10.01					9.277	7.202	21.118	13.672								14.038	18.555	9.033																7.446		5.249	10.254		8.606	9.338	13.245
74.951	10.559	38.513	103.272	6.104	6.531		20.874					9.644	7.813	10.498	13.672								13	17.822	9.277																22.949		5.981	45.349		8.362	9.583	22.583
82.458	34.119	29.358	14.526	8.667	6.775		16.418					6.958	8.301	26.733	12.207								29.724	69.702	12.512																		12.207	43.335		8.789	12.451	9.094
56.519	29.602	20.874	16.357	6.897	6.287		12.024					8.301	6.958	35.278	11.23								31.86	26.489	19.775																			33.813		8.972	8.118	10.62
39.551	10.254	12.817	28.076	12.512	8.85		10.132					7.935	6.836	16.602	16.846								12.695	125	10.742																			10.559		8.301		21.606
44.128	10.559	18.433	14.16	6.042	6.714		10.498					9.766	9.399	37.354	60.669								12.512	76.538	9.705																			45.898		8.667		29.724
22.644	45.593	35.339	19.348	6.653	7.507		10.193					8.179	8.667	25.757	72.632								25.574	62.134	8.484																			93.262		8.911		19.165
16.907	16.602	40.405	37.476	10.986	7.507		22.461					7.813	8.179	24.048	15.015								18.799	66.65	9.46																			10.498		10.376		9.155
13.123	13.184	64.575	14.404	8.789	7.629		10.071						43.091	35.156	15.991								12.329	16.357	9.644																			14.771		30.334		13.794
46.143	104.553	18.494	12.695	8.118	7.629		21.179						8.911	39.063	17.09								21.423	61.401	6.653																			12.512		16.968		17.395
65.43	22.522	12.329	26.611	5.615	7.996		11.047						9.033	19.165	46.997								14.16	25.513	9.277																			39.001		10.01		13.367
17.639	28.381	11.78	13.794	7.08	6.653		24.597						9.155	33.569	32.471								31.372	199.585	11.414																			11.475		10.376		12.512
92.407	38.513	17.456	11.841	6.714	7.263		48.889						6.714	61.768	12.573								22.888	114.014	8.301																			10.193		8.423		14.832
31.921	13.977	15.198	18.372	10.803	5.92		15.381						9.888	17.334	46.997								53.955	19.775	9.033																			25.879		9.155		11.292
28.32	39.368	76.66	34.058	12.268	7.751		22.888						7.568	65.674	11.963								21.423	32.227	7.324																			12.756		9.705		13.855
148.499	16.968	24.597	12.329	10.681	6.104		12.024						8.057	50.903	49.927								13.794	20.264	12.756																			21.118		10.315		14.221
29.541	10.193	93.689	38.574	8.179	9.033		13.733						9.399	23.193	20.874								22.949	35.4	9.094																			12.146		7.69		11.841
15.015	11.719	12.634	42.542	10.559	5.615		10.559						9.766	7.813	12.573								14.709	11.108	7.324																			31.738		10.193		10.681
22.4	31.25	58.899	54.626	7.141	8.118		12.634						8.057	25.146	10.132								14.709	31.738	8.423																			45.654		9.705		15.381
18.738	65.979	21.484	39.124	10.254	5.798		14.221						8.301	7.324	16.724								31.067	100.83	9.155																			124.512		8.789		12.39
26.917	50.476	20.508	12.878	7.446	7.629		19.592						5.615	8.179	8.911								14.221	64.697	7.507																			47.363		9.338		9.949
75.195	40.649	10.559	18.982	10.376	6.775		10.986						10.864	45.044	7.324								15.137	40.527	8.484																			12.695		41.809		68.604
18.433	10.925	85.815	18.677	8.972	8.057		18.738						6.958	70.435	12.939								10.315	15.015	10.803																			15.503		9.033		12.939
30.029	16.113	33.691	14.648	6.836	9.216		20.264						7.568	6.836	40.283								47.668	58.838	8.057																			21.851		8.789		13.611
15.808	10.498	16.174	16.724	8.118	9.033		12.939						8.423	65.063	10.376								26.184	17.09	9.705																			24.963		9.399		11.23
18.555	14.954	15.869	19.226	5.737	9.338		11.353						6.592	15.991	8.911								13.977	21.606	8.24																			10.559		10.01		10.681
19.348	76.538	11.719	31.616	9.766	5.798		10.742						8.911	8.667	9.888								16.296	31.006	7.874																			63.538		6.775		12.39
28.259	67.444	18.188	17.578	9.949	8.545		13.611						7.446	21.118	6.958								23.926	115.479																				63.416		9.338		18.86
63.965	14.465	13.306	30.579	7.507	7.202		18.555						9.521	10.132	9.155								9.888	30.396																				23.132		9.766		20.508
66.589	23.865	94.055	13.794	10.01	7.019		11.902						6.714	8.423	8.789								6.653	46.387																				12.634		8.24
39.307	28.32	44.983	23.132	6.165	7.629		33.142						8.301	9.888	8.423								29.419	10.376																				13		9.827
45.837	35.95	92.041	25.574	7.996	7.202		16.113						8.301	7.324	5.493								47.913	52.856																				10.315		8.179
12.39	18.86	13.733	12.39	6.47	9.827		12.939						6.714	7.813	8.789								35.767	13.794																				12.207		7.629
24.048	20.264	20.569	127.991	9.094	9.338		18.494						9.155	6.958	9.277								60.486	15.015																				10.132		9.094
53.528	81.848	22.095	53.101	8.911	5.066		19.653							9.521	9.399								58.35	22.095																				16.418		9.766
24.841	55.725	11.475	11.536	8.911	9.46		14.587							35.767	8.301								7.446	18.555																				52.124		12.512
72.937	73.12	18.066	40.466	10.986	8.057		14.099							9.155	8.179								10.986	40.649																				34.546		10.315
19.531	14.465	53.467	54.382	6.714	7.935		40.71							8.789	7.813								8.118	43.579																				28.809		11.169
132.019	16.846	16.418	22.095	19.287	6.104		16.602							10.986	9.155								28.87	132.446																				49.255
47.607	32.959	14.587	17.578	9.277	5.981		11.169							43.701	9.033								6.042	131.592																				46.387
40.527	14.221	12.634	19.104	5.005	7.263		25.696							10.742	5.859								10.803	35.156																				10.132
23.926	50.232	44.8	11.292	7.935	7.141		11.536							8.545	9.888								8.423	63.721																				11.597
30.029	54.26	43.396	14.099	10.254	6.592		30.334							9.277	9.766								11.414	36.011																				10.803
17.456	26.978	12.573	16.541	9.827	9.338		10.254							8.301	6.958								6.226	71.899																				14.709
10.193	16.785	11.78	43.274	8.24	7.935		11.23							8.423	9.033								23.376	17.456																				14.954
15.076	24.536	13.428	38.33	6.958	8.423		17.517							5.859	9.644								65.552	10.254																				29.358
19.47	34.607	15.442	13.855	6.836	9.216		24.658							8.301	8.545								5.615	16.724																				17.761
12.146	69.702	26.978	12.39	9.399	6.836		16.296							32.349	9.155								7.874	36.255																				18.372
21.973	58.044	67.2	10.437	9.399	7.507		12.085							9.155	6.836								8.85	105.347																				18.311
19.287	22.583	18.738	19.409	8.484	8.972		12.756							6.958	9.277								16.357	20.874																				12.085
14.771	15.381	93.445	92.102	8.972	5.92		18.616							9.521	9.888								8.85	21.606																				34.18
57.007	15.686	37.109	13.123	7.446	7.751		11.169							56.885	40.771								5.005	44.189																				16.785
19.104	16.113	29.724	14.465	10.254	8.179		15.625								9.277								10.193	26.245																				11.475
14.526	16.785	54.382	19.775	9.888	7.202		13.489								8.911								8.301	18.311																				67.749
31.128	201.172	30.334	23.376	8.362	9.094		10.193								9.521								10.986	20.508																				76.66
19.348	32.593	40.833	19.592	10.376	7.629		32.41								6.714								27.771	22.949																				54.565
18.188	8.24	61.035	62.988	6.958	8.423		18.188								6.592								10.437	55.908																				12.329
29.114	50.598	15.015	30.518	6.836			22.4								9.888								9.155	21.24																				12.817
32.471	54.81	17.212	20.813	11.169			14.648								6.104								8.545	13.062																				62.134
23.438	41.748	13.306	39.246	9.216			18.127								9.521								7.019	26.001																				53.284
15.686	11.353	10.437	29.48	10.559			29.968								6.958								9.705	31.372																				17.029
11.658	41.443	46.875	10.681	8.484			6.409								47.241								9.155	12.695																				16.174
23.56	16.418	46.875	14.587	7.874			12.39								7.69								63.599	22.217																				10.193
13.977	6.592	10.864	23.132	6.409			6.836								8.667								9.277	19.409																				13
16.235	6.836	93.14	33.203	7.507			8.606								14.893								10.498	20.02																				12.329
11.658	16.724	15.32	164.673	11.047			23.621								9.644								11.047	51.636																				24.353
36.316	8.728	13.184	17.822	7.568			20.691								8.423								7.141	119.751																				11.841
22.217	41.809	23.56	43.701	9.155			16.174								8.545								8.667	41.992																				125.488
43.823	41.443	20.752	16.296	10.437			12.878								7.568								8.179	39.673																				74.89
43.03	27.527	47.607	30.273	9.399			14.16								8.301								7.69	18.188																				11.597
71.533	15.015	17.761	15.442	5.859			6.165								30.396								11.23	20.142																				11.902
11.169	10.62	55.603	32.471	5.066			15.137								9.033								9.033	18.188																				12.268
12.329	7.568	13.062	55.176	8.057			12.268								7.08								5.737	22.827																				42.114
28.992	5.188	22.766	14.954	7.629			10.681								8.545								9.583	65.308																				37.659
15.686	9.338	16.907	18.921	12.817			5.493								9.888								10.315	13.794																				11.902
19.104	6.165	20.447	61.646	9.399			9.094								9.888								8.606	36.865																				11.902
9.949	10.437	10.01	5.676				7.507								6.836								10.742	11.597																				12.329
19.104	6.226	17.761	15.381				9.033								5.127								13.306	10.376																				12.329
24.414	7.019	12.756	6.531				7.935								9.277								8.911	5.859																				15.991
15.259	11.169	66.772	17.09				6.287								8.545								8.057	79.102																				11.536
33.203	8.606	16.724	24.17				7.08								7.202								8.789	81.421																				14.404
9.338	9.216	80.811	11.902				9.155								8.667								15.808	21.118																				24.414
8.789	5.188	10.559	52.246				5.92								6.47								10.193	5.737																				15.503
23.254	7.507	11.23	47.974				5.188								8.545								8.85	7.935																				14.526
7.385	10.925	74.341	8.24				8.667								8.911								9.094	6.714																				11.963
58.289	7.141	57.617	16.907				6.714								9.277								7.629	6.104																				38.818
42.358	6.287	91.309	84.29				8.362								9.644								11.292	8.423																				87.158
51.392	5.31	32.41	32.227				7.446								10.376								6.897	6.592																				10.559
24.475	72.876	7.141	8.057				9.888								9.277								12.573	5.005																				10.071
53.711	10.681	5.188	16.113				8.057								6.714								8.118	9.766																				12.817
15.381	9.827	6.531	11.292				9.277								7.202								12.695	22.217																				16.907
14.771	10.986	6.775	13.733				8.24								9.155								10.559	5.005																				39.185
7.507	7.385	8.85	16.296				5.554								7.446								6.775	8.423																				11.108
10.071	7.568	6.653	9.766				7.141								8.545								12.512	6.47																				23.865
6.592	6.958	8.911	8.545				36.682								5.615								8.728	8.667																				36.987
7.446	8.911	5.92	8.545				8.057								9.033								9.338	7.202																				18.555
7.813	9.827	8.423	11.169				9.399								6.104								8.972	8.057																				52.185
8.728	7.629	8.972	8.667				8.85								9.033								8.972	93.506																				15.137
6.958	6.897	8.362	7.507				9.583																14.038	9.644																				27.283
9.827	7.507	8.057	6.165				7.202																8.972	7.568																				72.571
10.193	9.888	27.527	8.057				8.118																8.728	6.836																				37.415
9.338	7.324	15.625	8.362				7.629																9.827	7.08																				16.907
13.245	8.911	8.301	6.592				6.409																12.756	5.249																				19.348
7.507	8.362	5.188	9.46				8.911																11.047	6.104																				6.714
8.728	10.315	8.85	6.409				6.897																7.751	7.69																				99.304
10.62	9.216	6.104	6.47				9.033																8.423	7.69																				11.841
10.193	11.23	7.08	11.78				9.521																6.47	7.446																				20.569
9.155	9.033	5.737	7.69				6.287																11.23	41.138																				26.611
7.202	8.606	5.554	7.019				9.094																10.193	9.888																				156.616
6.714	9.949	5.554	8.362				7.263																21.912	6.348																				48.218
14.343	12.634	8.362	9.155				9.949																10.376	7.08																				9.46
8.606	8.545	8.606	39.673				8.911																14.832	8.057																				12.512
7.629	6.836	7.446	23.621				9.949																12.146	7.202																				9.46
6.714	8.85	7.69	55.664				9.766																10.803	5.371																				9.644
6.348	10.742	6.165	5.554				9.338																12.512	5.615																				8.728
13.367	12.695	6.714	38.757				9.521																7.874	7.69																				18.433
7.813	9.888	8.85	5.737				21.79																9.216	9.766																				9.46
62.683	13.245	7.141	5.676				7.568																8.789	58.594																				7.385
8.606	6.958	7.996	8.606				9.338																8.789	9.277																				20.386
11.963	32.593	6.653	7.69				9.888																9.094	6.348																				25.818
9.033	7.08	9.888	33.02				8.301																12.939	8.301																				7.446
16.113	11.475	7.263	21.912				8.789																10.62	6.714																				8.423
8.057	6.287	6.714	8.362				15.198																7.996	8.545																				8.728
8.85	7.568	7.629	6.592				16.602																10.01	8.179																				7.874
6.897	8.179	73.608	10.01				8.545																7.324	5.249																				5.92
11.23	8.728	5.615	5.371				8.179																12.268	9.888																				9.033
9.888	7.385	7.874	9.766				39.49																7.324	9.521																				6.897
9.277	11.047	5.676	11.169				7.996																10.986	8.789																				9.949
7.019	9.155	5.432	6.775				6.592																9.888	126.221																				8.606
10.254	6.47	5.676	8.728				5.005																7.935	8.301																				7.69
12.39	10.803	8.667	5.493				7.08																16.602	5.127																				8.179
9.155	8.972	5.737	9.033				8.606																9.338	7.324																				9.705
5.493	8.85	7.629	16.296				21.179																9.521	67.261																				9.338
6.287	11.536	15.381	9.155				8.545																9.033	6.836																				9.827
46.875	11.108	9.644	9.399				6.714																8.667	5.371																				8.362
8.667	10.559	6.592	9.155				7.568																9.277	9.644																				9.888
10.742	10.559	5.981	9.705				11.902																33.691	8.179																				20.813
8.667	8.423	7.935	15.442				7.629																7.935	7.08																				7.141
14.038	105.896	5.31	8.362				11.292																	6.348																				9.949
7.019	89.233	7.507	8.057				6.531																	8.179																				9.277
7.385	7.385	7.263	10.742				9.521																	6.226																				7.141
5.371	26.428	8.789	31.921				9.766																	8.911																				17.639
7.141	13.611	6.042	12.329				8.118																	6.836																				11.841
7.629	9.583	7.935	27.527				7.996																	58.716																				8.362
9.033	7.019	8.667	6.592				10.315																	6.348																				9.521
8.484	12.695	7.935	8.728				9.644																	15.991																				52.49
9.827	23.499	7.813	7.385				9.155																	7.813																				62.256
7.263	16.724	5.676	6.714				9.399																	8.545																				12.024
7.874	10.742	5.188	6.531				7.08																	6.348																				9.46
10.132	6.104	5.859	8.789				8.667																	6.104																				9.399
9.277	7.019	7.141	7.874				8.972																	33.813																				8.789
5.737	21.179	5.371	13.489				9.46																	6.958																				9.766
9.705	7.69	7.263	37.231				9.338																	8.179																				8.118
8.179	27.893	7.568	8.667				7.385																																					8.667
43.274	22.644	6.042	7.507				5.676																																					9.827
29.175	8.362	6.409	7.324				7.751																																					7.935
7.385	7.385	16.113	6.775				6.47																																					8.728
10.193	8.667	12.939	11.414				7.446																																					7.568
10.254	8.545	5.92	11.475				8.484																																					34.241
11.292	11.047	6.409	16.113				9.644																																					6.042
48.645	9.399	5.737	7.324				8.789																																					9.033
11.353	64.148	7.935	9.583				5.493																																					9.094
6.165	10.193	6.409	6.531				9.399																																					8.789
7.69	12.085	9.46	10.071				9.399																																					8.667
6.897	8.667	7.935	10.376				7.385																																					9.216
7.935	10.132	9.033	8.789				6.653																																					7.507
5.127	7.141	5.249	8.057				9.644																																					6.042
7.874	13.245	9.521	8.301				7.446																																					9.949
13.123		6.592	11.108				8.972																																					8.179
24.536		9.583	12.085				9.949																																					6.653
10.071		6.714	24.231				7.446																																					52.185
10.071		8.972	6.714				6.714																																					79.956
12.024		8.179	7.629				9.216
12.756		9.766	8.484				8.179
5.371		9.155	5.798				8.85
8.545		5.92	9.949				9.827
9.46		5.554	10.742				7.446
39.49		9.766	12.207				5.249
11.047		7.385	8.179				7.813
15.381		9.705	7.446				10.437
7.263		8.362	7.69				6.714
14.038		9.521	7.996				5.127
7.324		6.531	6.409				8.606
8.606		9.888	5.981				9.46
8.911		8.484	25.33				8.545
7.446		7.69	7.874				7.629
27.405		7.69	39.612				8.606
19.531		7.507	9.338				8.606
8.85		8.545	8.789				7.874
6.836		7.813	10.376				8.301
30.212		8.667	10.132
7.69		6.531	9.155
9.583		10.315	13.367
8.545		5.798	11.841
8.911		8.728	6.653
8.423		5.066	6.836
17.029		9.827	8.484
16.113		8.789	11.719
55.542		18.005	7.751
8.667		7.629	8.972
10.071		7.141	34.668
9.46		9.155	7.019
10.315		8.911	10.315
10.62		8.24	6.226
7.446		8.606	10.864
13		9.521	10.437
11.108		8.118	6.653
10.315		8.423	9.033
9.644		8.789	7.813
11.597		8.301	9.583
14.709		8.179	7.935
		6.348	7.507
		8.057	23.804
		8.057	11.108
		8.179	8.972
		7.935	9.583
		8.789	22.4
			6.775
			6.531
			8.484
			10.803
			8.484
			9.644
			13
			5.737
			20.691
			8.545
			7.874
			7.202
			5.798
			6.714
			6.836
[truncated: 30 more columns]
