# Supplementary material for: CaV1 and CaV2 calcium channels mediate the release of distinct pools of synaptic vesicles
Source: eLife. 2023 Feb 23;12:e81407. doi: 10.7554/eLife.81407 (PMC10023163; doi:10.7554/eLife.81407)
Supplement: Figure 2—source data 1. [file elife-81407-fig2-data1.zip › Figure 2 - Source Data 1/high chloride experiments/freq dist 0.5mM ca-1.csv]

wt	wt	wt	wt	wt	wt	wt	wt	wt	wt	unc2	unc2	unc2	unc2	unc2	unc2	unc2	unc2	unc2	unc2	egl19-	egl19-	egl19-	egl19-	egl19-	egl19-	egl19-	egl19-	egl19-	egl19-	unc-68(e540)	unc-68(e540)	unc-68(e540)	unc-68(e540)	unc-68(e540)	unc-68(e540)	unc-68(e540)	unc-68(e540)	unc-68(e540)	unc-68(e540)	unc-2-/ryr-	unc-2-/ryr-	unc-2-/ryr-	unc-2-/ryr-	unc-2-/ryr-	unc-2-/ryr-	unc-2-/ryr-	unc-2-/ryr-	unc-2-/ryr-	unc-2-/ryr-
19.775	22.766	82.397	13.794	24.109	70.007	24.963	13.062			11.78	12.695	19.287	23.438	46.448	25.574	17.029				10.986	12.329	13.306	44.006	11.597	45.471	30.396				10.803	13.367	24.475	40.222	25.635	40.894	12.451	23.438	35.828		22.583	54.199	78.735	54.199	160.4	20.63	32.959
47.424	12.512	26.062	27.832	20.325	10.132	13.733	32.166			75.012	30.457	67.627	16.174	74.768	47.18	14.404				17.212	16.418	16.663	31.738	24.78	35.522	10.498				20.447	10.62	12.695	29.358	36.377	40.771	10.01	17.639	11.23		25.635	62.012	10.864	50.171	73.975	33.813	10.132
23.56	30.823	114.075	31.311	14.343	13.794	53.04	15.747			11.047	12.451	10.681	15.686	25.696	10.803	21.484				61.951	12.085	15.015	22.034	28.015	10.559	12.085				13	87.708	12.39	25.818	12.268	34.912	28.809	43.823	13.184		27.344	69.336	127.808	33.325	123.413	45.166	27.344
35.522	16.846	11.414	50.842	14.587	13.245	51.331	10.864			12.878	19.775	10.986	20.142	41.138	26.978	14.038				17.212	11.963	32.349	21.423	29.358	11.902	8.606				10.925	10.071	11.536	20.142	86.06	46.57	10.254	17.029	14.771		28.442	29.907	85.693	10.62	11.23	37.964	10.376
45.715	12.939	19.47	17.395	37.781	13.733	50.537	18.982			16.663	58.289	40.588	22.034	11.108	17.334	15.93				16.785	51.514	35.339	81.055	12.573	18.25	22.217				15.259	10.559	11.414	15.015	15.076	15.503	10.193	25.574	11.108		20.264	17.09	45.898	45.654	29.663	20.02	22.949
34.546	39.49	20.691	66.833	41.748	13.306	43.152	10.742			10.071	16.724	49.5	138.489	24.658	14.526	27.71				22.095	98.694	56.58	13.245	14.771	12.817	12.085				15.625	10.254	12.939	18.25	23.315	18.555	11.292	11.78	12.085		38.452	23.315	114.99	18.555	39.185	128.906	20.508
33.997	22.705	70.984	18.494	19.348	11.047	18.25	11.719			12.878	71.045	23.132	69.824	14.16	53.955	24.231				16.907	15.503	61.218	13.611	18.311	14.648	22.583				18.25	14.709	15.564	22.156	17.517	24.841	36.682	17.151	34.729		36.621	48.828	62.378	28.564	18.921	128.784	12.207
25.146	37.231	10.925	14.648	20.935	11.475	12.756	12.756			17.212	37.72	100.159	12.634	14.343	17.7	12.939				35.828	38.391	19.592	14.465	24.719	30.579	11.841				11.23	16.663	12.756	15.259	31.372	10.132	14.16	24.353	12.451		19.165	57.373	45.776	96.924	19.897	10.986	21.973
14.099	20.691	10.62	45.471	10.193	23.56	92.896	10.803			25.635	17.029	12.939	11.719	15.93	92.712	20.691				36.804	11.536	13.55	13.733	22.827	10.498	12.451				12.329	18.799	11.536	20.203	17.822	20.996	16.113	13.184	18.921		21.851	25.391	52.124	43.335	59.204	74.951	24.658
69.58	25.208	11.963	10.925	43.396	10.803	32.471	20.203			26.428	12.207	33.081	10.742	29.114	10.315	30.518				40.649	39.368	12.085	23.376	29.419	18.921	10.254				22.705	10.254	13	14.709	16.602	13.55	14.099	17.639	14.587		14.771	13.306	25.513	23.56	56.03	13.794	15.381
68.176	47.974	62.195	12.939	10.559	11.414	33.02	15.686			18.555	37.72	16.968	10.193	25.818	19.47	33.02				11.902	15.259	17.822	20.691	18.372	14.343	9.949				10.071	27.771	29.846	23.315	19.348	35.706	11.047	13.916	12.634		12.817	44.189	133.789	26.489	135.986	62.988	29.053
30.273	20.447	44.556	42.48	25.635	23.193	27.588	10.62			17.273	27.466	23.743	13.123	13	12.573	65.125				18.555	13.245	15.808	11.414	10.315	11.475	11.23				10.498	10.559	18.738	19.165	48.95	11.292	11.658	10.376	49.5		11.963	48.462	10.132	11.108	26.611	26.611	14.771
50.171	54.016	16.235	30.579	12.939	170.105	19.836	11.597			10.437	20.569	13.611	116.272	47.18	10.803	30.09				15.137	32.776	25.452	10.437	19.775	56.396	9.888				11.658	19.226	20.996	27.588	11.658	44.739	14.099	20.691	18.555		12.939	14.893	61.646	11.108	59.204	15.503	16.113
12.085	20.935	80.078	12.817	37.842	13.733	37.964	33.02			10.925	19.897	18.738	65.369	22.217	11.658	51.331				12.512	12.085	60.303	41.687	19.226	15.015	12.878				12.573	13.062	14.282	16.296	14.709	17.212	10.132	23.743	34.912		20.02	27.954	37.964	33.691	30.151	10.01	16.113
32.104	16.174	33.386	112.488	11.414	66.772	10.681	12.329			17.151	25.757	20.447	23.376	26.55	136.292	34.363				15.442	21.79	28.687	41.809	29.236	27.283	20.996				11.597	20.874	10.01	14.038	22.217	21.606	11.841	16.052	11.047		37.964	20.386	72.632	46.753	12.939	61.157	10.132
24.963	40.161	11.597	29.053	15.991	16.602	30.273	11.536			10.742	10.986	66.04	22.644	12.268	41.016	34.546				17.09	41.748	20.081	13.428	25.452	10.315	7.385				26.672	15.564	20.935	20.386	14.343	15.076	21.79	21.301	42.114		14.404	18.921	72.876	66.65	12.207	117.065	12.207
49.194	92.712	25.94	29.358	23.621	13.672	21.118	28.564			14.343	15.137	11.169	16.174	11.78	31.25	13.977				13.062	21.484	14.954	15.869	12.939	10.498	9.033				11.169	25.208	15.015	24.475	25.94	83.008	16.113	17.761	13.306		11.597	31.372	62.744	10.132	11.963	50.781	11.841
45.898	57.373	27.71	14.099	16.235	15.015	20.935	10.132			16.113	14.16	47.607	65.369	15.259	12.634	46.387				15.381	26.062	104.309	21.606	13.367	54.199	34.851				13.306	11.414	31.677	23.804	12.817	12.512	19.104	11.047	11.963		21.973	81.299	95.703	35.034	22.949	164.185	11.963
16.174	68.054	48.096	13.916	20.813	39.551	33.386	25.024			6.958	13.794	13.672	13.123	43.64	25.33	34.485				16.541	45.166	17.761	12.573	23.865	33.997	16.602				13.916	88.684	14.404	19.104	18.677	25.513	11.047	13.733	15.869		10.01	21.973	100.586	103.149	18.921	81.909	11.475
46.326	21.545	62.256	13.55	13.123	39.307	30.579	10.01			14.465	66.223	14.709	28.198	16.418	20.752	55.054				66.467	26.001	10.742	13.977	11.536	35.4	14.648				31.25	25.635	10.376	26.123	24.414	11.169	10.01	16.968	14.771		20.386	13.428	72.51	43.701	18.188	106.445	14.16
38.513	27.832	42.542	36.926	10.071	46.204	38.269	11.719			13.916	27.222	15.686	12.573	29.663	40.771	32.532				15.32	16.663	12.024	31.067	12.939	13.611	12.695				12.146	10.986	19.531	26.917	13.489	29.846	17.09	13.062	10.254		25.391	29.907	35.889	24.048	10.132	102.295	23.804
45.105	12.146	26.306	25.208	11.78	15.808	12.146	26.001			11.292	15.442	63.416	20.569	25.757	14.404	18.433				11.414	23.315	16.602	11.841	25.757	21.057	8.423				36.743	14.16	13.367	19.043	33.203	39.001	22.888	13.733	12.268		27.344	13.306	17.456	48.34	141.113	46.387	31.25
40.405	15.686	76.477	46.57	19.409	16.541	30.334	28.503			32.104	11.414	17.273	105.652	50.964	78.918	19.897				15.564	20.752	20.203	57.861	30.334	24.475	22.888				10.193	19.47	19.348	12.695	14.221	32.104	19.714	13.55	10.559		12.695	12.817	39.429	17.578	22.461	76.782	18.677
24.963	12.085	11.292	11.475	11.047	20.142	57.556	11.902			12.329	22.4	37.72	39.429	31.311	14.587	63.293				123.291	52.124	30.029	10.01	12.085	13.489	13.123				17.029	23.315	10.986	24.231	10.803	29.175	12.207	20.691	34.912		15.137	10.254	175.415	43.213	23.56	86.548	13.062
25.452	19.653	12.451	29.236	40.1	10.681	13.245	10.62			11.353	26.184	69.824	90.942	32.837	22.461	28.625				14.954	11.23	10.01	10.803	52.002	13.489	21.912				21.912	13.733	19.104	13.062	20.691	72.388	19.043	14.771	57.556		52.368	10.498	68.359	55.908	61.279	12.573	13.794
134.277	34.302	26.55	11.963	14.832	117.065	34.058	12.939			12.024	17.456	21.301	42.236	18.799	57.556	27.161				14.771	14.343	24.048	17.517	10.193	19.165	16.907				10.803	10.132	39.856	12.207	16.235	52.551	17.029	41.443	13.611		36.133	11.597	69.092	22.339	129.883	22.583	10.986
33.508	37.17	32.166	30.884	31.738	13.855	17.517	13.55			11.108	17.09	58.167	12.634	12.085	43.335	23.071				17.029	18.066	15.137	87.585	11.658	16.724	17.334				17.151	18.25	13.062	11.414	50.72	36.865	13.245	18.005	39.612		17.212	23.682	53.711	15.869	95.337	103.149	11.23
34.912	15.808	12.329	11.658	13.855	44.189	52.979	18.921			11.108	11.353	13.428	24.414	36.011	22.644	20.63				10.742	11.23	10.62	16.785	27.039	11.597	9.949				10.132	15.442	29.724	19.409	53.65	65.125	14.709	10.254	13.062		10.01	95.215	42.114	11.108	11.353	11.963	21.118
52.185	15.869	27.466	41.199	11.475	19.043	10.62	17.151			11.169	15.076	36.316	31.982	16.541	17.944	40.222				32.776	13.428	40.71	15.381	10.01	16.846	9.705				17.883	18.25	26.55	30.273	17.212	24.658	5.554	10.498	18.005		18.677	87.891	47.363	252.564	48.828	103.394	10.01
47.607	98.572	88.745	25.146	15.93	10.681	40.283	14.282			10.925	47.424	51.147	16.357	18.066	38.818	19.897				14.587	10.498	15.686	14.954	10.01	14.893	23.071				22.522	27.466	42.053	19.958	31.311	14.099	7.385	10.193	32.959		23.682	70.068	58.838	65.674	14.526	93.628	19.653
17.151	33.569	15.32	27.283	16.541	31.799	16.785	11.597			14.709	52.856	74.036	33.936	42.908	12.512	12.573				13.367	54.993	13.794	16.785	24.414	10.376	32.349				31.006	13.489	71.289	46.875	42.053	56.702	9.766	31.494	19.592		19.775	25.391	76.782	43.457	20.874	19.287	10.498
21.362	77.698	32.715	49.561	10.376	50.659	57.434	11.23			11.536	78.796	16.479	60.059	24.536	10.803	14.282				25.269	50.171	16.052	12.146	31.25	10.925	10.193				15.137	11.658	19.226	15.259	13.428	11.536	5.188	10.62	17.273		16.724	15.381	49.561	15.259	61.768	21.118	19.165
18.005	78.918	11.353	22.034	12.085	10.742	18.005	17.7			14.16	47.18	23.621	20.02	23.193	8.118	20.325				12.268	15.686	54.443	11.169	13.245	28.503	15.93				29.907	20.874	10.315	28.32	16.113	54.138	6.348	32.898	10.193		66.65	18.555	29.297	11.353	72.51	10.742	12.085
19.958	23.376	17.517	30.64	69.275	10.071	14.282	32.959			18.555	41.565	15.625	79.102	11.963	10.498	26.062				12.024	11.841	55.176	12.573	16.907	13.611	8.118				15.198	14.526	23.376	25.513	84.351	10.315	7.385	12.634	11.475		16.846	63.11	78.125	30.518	134.522	36.865	14.648
91.736	20.02	24.414	22.644	22.522	27.1	11.475	19.897			12.817	31.86	25.94	136.292	24.536	8.85	14.893				37.72	42.542	13.916	30.518	17.151	15.625	16.418				13.794	18.555	10.498	13.245	15.442	18.616	7.629	13.428	14.282		31.25	37.964	73.364	23.56	38.208	88.013	10.132
131.653	60.486	13.611	18.738	46.936	25.513	78.125	10.62			33.142	135.437	26.062	39.185	16.541	8.972	23.132				20.752	35.889	10.01	16.663	14.587	13.672	16.052				12.573	19.836	15.686	47.119	16.724	17.151	8.545	90.637	13.855		29.175	14.526	72.388	18.066	112.671	68.604	18.555
12.39	56.152	41.504	39.429	10.559	19.165	47.363	10.193			10.925	55.298	41.26	111.023	11.169	13.062	12.573				36.133	15.015	39.795	35.461	24.475	15.015	20.264				17.7	10.559	10.986	28.381	10.986	22.461	7.324	12.634	13		27.832	12.451	42.114	58.228	20.02	101.929	10.132
26.245	24.536	26.917	46.631	22.217	46.814	16.724	15.808			12.207	26.55	57.983	12.634	17.334	9.827	29.541				25.513	26.733	225.708	23.315	15.015	15.32	7.813				16.663	10.315	11.23	10.498	34.973	56.702	7.08	11.047	21.301		15.503	18.433	67.871	31.128	55.542	68.726	22.461
14.282	16.785	24.475	36.804	10.01	22.461	15.686	40.771			12.756	13.733	12.817	22.827	52.734	14.16	17.334				34.79	29.541	11.719	13.794	13.794	30.334	16.785				15.747	13.611	12.878	32.715	74.524	21.912	7.324	11.292	11.719		11.597	16.968	12.573	20.508	15.381	82.52	18.799
22.339	27.222	39.246	19.47	12.39	12.268	16.418	10.986			10.193	28.076	21.423	18.188	13.977	12.268	15.869				83.923	34.668	31.189	12.024	13.55	22.583	9.521				19.775	11.047	10.437	60.059	26.062	23.315	9.338	16.357	10.681		10.254	44.067	162.109	11.719	30.396	62.012	20.386
20.142	51.88	31.738	10.62	75.317	12.573	26.367	10.193			16.174	18.433	18.982	16.724	19.653	8.179	15.259				12.695	24.78	31.677	16.174	13.367	16.113	19.836				17.212	12.756	11.353	11.169	18.86	51.392	7.385	23.865	10.437		24.17	13.062	86.182	10.498	145.508	34.79	7.69
20.142	35.645	41.504	19.714	55.176	39.551	28.87	21.362			24.17	29.114	11.536	18.494	65.063	9.644	39.429				13.611	34.546	10.376	18.738	24.841	29.358	19.653				13.306	11.169	11.597	15.686	20.63	12.39	8.606	19.409	13.428		34.424	76.538	73.975	36.255	82.031	46.509	8.545
43.701	45.837	96.802	23.254	22.583	13.672	17.273	26.733			16.602	15.747	18.738	53.589	25.696	12.817	33.691				52.856	10.925	11.23	23.01	14.099	12.695	20.813				10.254	13.306	16.724	10.864	22.4	61.035	5.676	14.404	46.509		12.695	10.01	85.815	13.306	36.865	19.897	8.911
19.531	58.716	12.085	20.813	17.334	89.905	29.541	10.315			23.438	59.021	17.761	13.184	30.396	10.62	14.343				19.958	15.442	15.137	17.761	17.761	20.569	14.16				11.169	12.695	17.944	14.587	61.34	20.935	9.399	10.071	12.756		28.442	16.602	36.621	11.841	10.742	13.306	5.371
30.945	18.982	11.597	11.353	12.085	25.146	36.438	17.456			12.451	27.832	32.715	47.363	28.931	7.141	17.212				16.846	14.465	19.836	12.207	23.987	28.137	10.864				12.695	13.245	16.846	12.268	13.184	25.085	5.859	11.23	53.345		38.574	17.822	10.376	23.071	108.032	158.691	7.324
34.668	18.677	75.867	11.475	13.123	11.047	51.208	23.682			11.841	19.165	21.301	58.167	13.733	13.672	15.137				11.597	27.283	11.353	15.869	13.55	18.982	9.827				22.217	16.174	18.494	15.442	10.071	58.594	8.85	13.855	13.306		32.104	18.311	103.272	12.451	156.372	161.743	9.766
21.973	14.893	12.024	56.335	20.752	10.864	29.358	34.912			20.874	88.196	79.407	17.578	15.442	14.648	22.583				12.634	42.114	14.099	17.578	16.418	16.724	18.066				25.024	12.695	15.259	17.578	20.508	56.702	7.996	10.498	63.843		78.857	49.683	73.73	34.302	14.771	32.837	9.033
32.837	32.043	11.108	25.085	11.353	74.097	11.597	12.939			19.287	21.179	63.11	13.428	16.663	13.794	16.663				11.414	19.348	15.686	28.32	20.691	67.993	10.742				11.841	11.169	35.645	17.883	13.306	94.238	5.676	10.254	51.147		31.86	67.871	68.97	49.316	79.59	21.606	9.033
41.565	54.749	49.438	15.747	13.245	10.803	34.912	12.756			31.494	22.461	21.179	30.579	12.573	7.69	23.071				19.409	11.658	15.381	12.207	30.273	11.108	13				12.939	14.893	12.085	18.494	40.955	38.635	7.446	10.071	11.169		10.742	19.409	31.616	50.171	10.376	49.438	9.644
17.456	17.639	17.456	20.63	11.169	11.169	13.55	30.457			18.25	20.813	19.531	106.934	22.522	10.681	23.254				15.991	16.907	63.477	17.09	16.418	18.494	19.592				10.193	18.372	15.93	32.288	79.529	13.55	6.714	14.526	11.719		11.353	85.205	48.462	15.747	109.009	39.917	8.179
19.348	36.438	82.642	16.541	21.179	26.062	29.297	11.902			15.747	10.01	14.404	20.691	43.945	7.69	28.931				21.851	54.688	18.982	20.508	15.503	30.884	20.142				23.682	44.312	31.372	15.991	11.841	10.193	6.714	16.541	18.066		10.132	24.048	33.325	10.742	52.979	16.235	7.202
19.47	11.597	62.317	11.658	13.184	29.053	37.109	10.559			12.268	53.162	14.587	14.709	29.846	8.484	32.837				23.071	48.279	138.306	11.719	25.879	12.878	25.879				14.465	13.489	11.047	10.62	19.348	27.222	8.057	24.048	16.174		20.874	21.729	89.844	13.55	22.095	14.526	7.935
28.137	12.695	27.283	14.343	19.409	17.7	20.386	15.686			15.137	11.108	53.833	26.184	19.043	11.658	19.653				16.113	12.268	11.78	19.958	35.156	22.705	42.297				10.498	15.015	10.315	70.557	10.742	31.555	9.094	12.939	19.47		35.522	11.475	96.436	15.015	20.996	143.555	9.399
42.053	12.207	15.747	16.357	10.925	12.268	56.213	15.015			7.996	13.977	57.129	64.209	17.517		30.212				20.63	13.55	22.766	11.597	22.156	10.864	13.306				15.625	10.071	13.184	25.818	39.612	38.33	5.615	15.564	10.071		57.617	29.175	49.438	20.142	35.4	33.447	7.568
13	23.315	16.052	28.503	14.282	10.193	11.108	13.977			7.568	76.538	17.517	14.343	31.128		10.864				30.151	76.233	37.781	14.526	16.907	33.569	12.756				11.414	14.893	28.442	29.663	22.522	14.038	7.08	14.038	10.437		35.767	38.452	50.903	17.822	135.62	48.828
22.888	31.006	29.114	106.995	30.09	22.034	17.639	41.931			5.554	39.551	33.386	15.32	14.771		11.719				44.128	17.273	57.617	21.118	10.315	53.345	23.438				13.428	12.756	10.315	14.587	31.433	66.284	8.728	24.78	20.02		12.695	63.721	36.011	56.152	10.376	25.635
27.954	15.747	29.48	27.161	74.585	12.085	11.902	11.047			12.878	20.02	20.386	35.522	23.682		22.156				12.939	20.752	11.841	34.668	36.621	51.697	18.799				15.625	30.457	18.372	21.912	22.827	14.587	7.446	15.076	11.78		14.038	24.658	62.622	48.462	19.287	69.702
35.095	53.345	14.893	18.372	17.273	27.527	62.744	16.052			8.362	34.119	30.212	36.377	69.153		14.526				31.677	25.391	403.259	13.245	20.02	14.282	10.62				13.916	10.803	11.292	29.053	12.268	10.193	8.301	12.329	13		20.142	61.279	90.21	45.654	41.382	128.052
51.147	41.565	10.315	55.237	48.218	67.261	41.565	13.611			7.813	16.968	20.264	34.119	18.494		35.339				33.386	18.555	10.254	13.489	36.499	11.108	17.09				21.301	10.254	13.672	19.836	41.016	18.005	8.362	17.944	12.939		93.262	10.132	22.461	19.653	56.641	67.017
19.287	63.354	84.045	15.747	18.555	34.729	33.081	11.658			8.789	53.04	51.331	52.124	47.485		14.099				12.207	44.922	13.489	27.1	10.742	31.982	22.034				12.695	25.208	13.855	21.79	24.17	48.95	7.629	14.282	30.579		11.719	36.499	22.827	76.294	21.118	43.823
13.733	16.907	14.16	12.146	10.925	45.288	40.039	28.259			11.78	29.663	11.414	116.516	10.01		14.771				13.916	12.329	53.894	37.598	11.597	15.259	30.945				12.207	11.963	14.282	14.465	13.062	12.451	5.981	16.602	7.202		38.086	41.992	11.841	30.396	138.062	23.926
14.282	13.611	35.583	91.614	50.11	43.335	19.043	14.954			10.01	15.198	49.927	22.827	10.132		36.682				25.513	32.654	14.587	25.635	17.273	12.512	10.254				109.07	14.038	45.898	40.344	17.578	14.465	7.935	7.202	10.864		26.001	23.071	18.677	32.104	80.811	20.63
16.724	60.425	39.551	69.641	12.451	158.508	25.818	15.259			7.263	19.836	16.235	15.991	37.903		52.124				11.963	17.7	10.315	14.343	10.681	33.142	12.024				15.625	26.672	19.226	45.959	12.329	27.283	6.836	8.179	8.789		7.935	21.606	43.335	15.503	83.374	115.845
36.56	21.24	116.028	29.236	22.644	19.775	15.991	11.353			8.667	48.035	20.02	15.564	19.348		12.329				17.578	44.128	27.71	15.442	11.841	47.18	14.221				21.973	10.559	24.048	29.846	71.411	25.879	9.644	7.629	10.803		9.399	10.376	24.048	30.518	11.23	97.656
21.301	122.376	16.113	34.668	10.742	36.743	46.753	11.292			5.066	53.345	15.198	11.963	10.132		31.982				17.456	13.916	13.367	16.785	48.34	21.606	22.644				13.55	18.311	60.608	42.358	10.315	54.016	6.348	8.911	11.78		9.277	76.538	90.21	11.23	44.189	20.508
13.733	18.677	10.498	17.761	16.296	33.63	16.479	35.4			6.836	45.593	40.344	46.875	11.963		13.672				18.25	26.55	21.423	106.689	17.7	18.921	41.931				11.292	12.39	12.329	61.584	16.479	11.475	8.484	7.996	6.348		5.127	67.017	10.742	35.645	19.287	74.585
11.169	20.142	10.01	13.977	19.165	55.481	45.105	10.925			9.277	43.823	47.485	15.259	15.686		15.381				28.564	98.694	12.817	24.048	19.653	24.231	15.869				12.878	10.498	24.841	47.302	14.099	39.734	6.042	6.042	6.042		8.545	88.135	44.312	15.137	23.56	131.836
14.16	10.315	21.423	26.306	14.648	13.245	49.133	21.667			8.24	31.616	20.569	34.912	12.207		23.376				14.709	11.597	11.902	10.864	12.512	13.611	37.964				15.259	11.78	10.62	29.602	12.39	11.719	7.507	8.24	7.874		6.714	19.043	135.864	36.133	94.116	40.894
37.72	13.245	39.551	12.024	14.343	54.26	57.556	51.208			7.874	29.846	30.884	20.386	19.104		16.785				93.933	21.545	22.278	13.367	12.512	19.531	13.184				10.254	12.39	15.991	41.809	11.597	41.199	7.996	9.399	6.47		8.789	37.72	93.628	28.32	32.227	14.648
43.518	23.743	27.405	22.888	15.869	16.174	75.928	10.376			8.423	71.35	14.771	13.611	45.105		16.663				12.756	12.512	23.315	12.512	13.855	11.536	12.695				11.292	10.803	10.315	78.979	10.071	31.677	6.287	8.911	6.836		5.859	64.453	31.372	12.695	109.985	18.433
18.311	10.681	17.822	12.878	16.296	29.724	19.836	12.573			8.728	41.565	19.348	145.325	29.724		44.312				56.885	10.01	51.025	13.123	12.512	13.55	17.395				23.56	17.883	17.273	12.817	30.151	13.794	5.981	6.531	9.338		9.521	65.918	20.874	11.23	16.602	23.682
13.062	23.621	13.855	39.917	12.512	19.104	35.706	21.606			6.958	14.038	12.451	45.837	15.869		14.16				13.306	21.423	12.573	13.245	10.986	14.404	33.63				17.09	11.841	14.771	10.193	11.536	11.536		7.202	8.85		8.057	16.724	69.214	20.264	26.489	108.032
20.996	18.188	63.843	17.7	15.381	106.262	16.724	19.592			6.409	41.809	58.594	42.603	12.451		48.584				20.691	10.803	78.369	46.692	10.376	10.681	11.292				14.648	16.846	10.071	21.484	12.512	11.169		5.371	5.92		9.155	25.269	102.295	32.837	14.771	108.765
28.198	11.292	28.198	37.17	14.771	12.268	39.917	10.498			7.935	73.12	9.094	14.221	42.175		14.343				17.09	13.611	14.343	47.119	18.738	23.743	13.916				27.954	10.437	29.602	16.418	83.618	12.329		10.376	5.981		7.324	17.944	23.193	114.014	15.259	11.108
91.309	17.09	22.827	30.518	17.578	12.878	23.682	30.945			7.813	48.95	10.01	12.146	16.907		31.677				26.123	13.977	10.681	20.874	30.334	74.707	10.071				11.047	15.015	21.79	16.785	31.311	31.86		7.813	9.583		9.033	17.212	60.425	13.916	11.597	101.074
42.175	97.107	10.681	78.43	10.071	34.058	106.201	17.273			9.521	68.848	21.423	112.61	27.1		13.062				31.372	14.282	11.719	14.404	10.742	11.292	17.456				11.658	16.357	10.315	24.048	102.478	39.307		8.179	6.409		8.057	35.889	49.194	32.715	30.884	20.63
89.355	29.297	44.128	89.6	31.86	11.23	11.78	14.893			8.118	35.034	19.47	25.452	17.212		14.343				12.451	10.376	11.902	153.626	10.681	14.465	10.864				24.536	52.368	5.981	12.878	28.381	16.602		8.484	5.188			41.26	45.654	15.381	67.627	141.113
10.254	39.978	60.181	16.907	46.57	29.907	11.414	19.348			9.033	16.663	30.884	26.978	24.109		42.297				60.852	12.329	12.024	17.639	70.679	10.864	12.878				10.437	11.23	6.653	13.245	21.606	57.8		9.094	9.521			29.541	85.449	25.879	124.39	37.109
89.294	42.175	20.081	22.705	20.752	58.35	32.715	52.673			7.202	14.038	25.818	25.513	10.01		47.18				24.292	10.498	11.414	12.817	17.273	10.498	15.015				10.803	18.86	19.897	13	19.714	18.066		7.141	9.094			111.45	120.728	11.23	51.88	13.672
36.072	21.484	60.364	14.709	11.353	32.837	18.677	11.292			7.141	23.926	36.499	109.863	42.847		10.132				15.32	12.146	21.118	41.382	18.86	18.799	7.751				12.024	19.592	5.798	12.024	20.508	19.897		8.789	9.216			12.817	33.081	69.824	72.266	123.291
11.23	25.33	50.415	31.372	12.634	10.864	12.024	19.47			7.751	17.09	25.94	24.841	41.931		38.879				18.555	38.208	85.449	12.329	23.01	60.425	22.034				19.714	14.893	6.47	14.404	40.039	21.057		6.104	5.432			104.736	140.503	37.231	12.817	89.111
44.128	12.512	25.94	62.073	15.259	38.33	45.654	26.184			6.897	19.165	19.47	12.085	11.902		24.414				17.883	30.579	11.536	43.823	35.645	17.578	9.705				22.156	10.376	6.47	20.447	22.156	16.724		5.981	7.996			10.254	75.317	12.817	20.386	45.654
42.48	14.465	57.922	15.503	70.74	21.606	10.62	15.93			5.005	39.185	14.771	35.095	13.794		30.945				58.105	10.01	39.978	36.072	23.499	43.518	11.414				19.043	11.292	8.545	20.386	20.63	65.796		8.606	9.399			39.795	22.217	75.928	11.841	138.794
57.312	28.503	37.292	12.451	20.508	54.016	53.101	47.607			11.169	44.189	43.579	52.49	13.977		17.944				25.94	10.559	65.186	25.574	19.592	39.795	20.569				26.978	15.32	7.935	11.353	12.085	40.283		8.545	6.714			23.56	61.523	27.222	98.999	72.021
27.71	18.372	78.125	11.353	50.72	16.113	36.743	14.954			5.005	17.09	11.414	12.695	26.306		13.672				16.174	34.79	25.574	24.353	12.085	12.207	22.705				20.142	10.559	7.263	21.24	14.648	22.278		7.935	8.911			55.542	25.391	28.076	10.132	18.555
35.645	21.423	12.512	37.598	10.925	17.761	42.053	13.55			6.897	11.78	65.43	26.55	18.921		33.386				33.875	61.951	121.887	16.724	12.329	55.542	10.925				15.747	10.62	5.127	12.817	10.498	14.16		7.69	6.042			28.809	8.179	24.292	18.921	104.37
35.278	37.781	15.015	25.024	12.695	114.441	86.67	31.006			7.935	21.545	10.01	83.862	14.221		11.475				67.81	19.714	37.781	17.029	10.132	32.104	12.939				20.996	10.864	5.92	60.73	13.733	66.101		8.057	8.484			135.62	6.714	49.316	26.123	79.468
23.987	48.279	53.04	35.95	12.085	34.119	31.799	15.015			7.813	36.682	32.837	37.292	33.508		11.169				15.564	17.212	16.235	12.268	30.029	11.292	15.869				13.55	11.841	5.859	20.813	30.701	23.132		6.47	6.104			45.654	17.578	18.433	119.873	100.342
19.104	20.386	41.138	29.724	10.01	35.522	16.968	10.62			6.47	28.381	31.25	24.048	26.123		11.353				16.296	11.963	40.955	13.123	11.963	14.282	26.672				18.127	10.132	8.118	18.372	14.404	33.997		8.362	5.31			7.202	8.789	10.742	42.358	30.518
51.331	122.559	17.578	13.855	27.1	11.902	18.188	21.057			6.287	22.034	27.893	16.663	11.719		11.78				39.673	10.132	10.315	18.738	12.573	34.18	19.897				6.958	10.864	8.789	11.597	69.58	14.221		5.554	5.92			31.494	8.423	10.132	59.937	116.577
61.768	15.625	19.104	16.724	13.977	61.035	8.423	26.428			8.118	47.913	17.639	49.622	25.33		25.635				15.747	15.381	27.1	28.625	21.057	10.62	12.39				7.324	10.986	6.653	26.611	11.902	46.875		5.554	9.888			17.212	8.911	14.404	24.78	135.254
13.245	49.561	25.696	22.156	14.771	18.005	33.508	17.273			10.437	19.409	13	57.861	33.02		29.724				11.658	33.508	42.053	9.216	12.329	21.057	7.08				8.423	23.499	3.845	13.062	71.045	26.855		5.981	8.667			7.935	7.69	10.01	55.664	57.739
39.612	20.691	88.074	11.597	11.841	24.414	24.536	17.09			9.46	23.132	19.958	10.193	29.663		10.803				17.151	16.235	46.326	8.118	13.611	33.936	20.02				9.094	10.559	5.737	19.47	15.015	13.794		6.714	8.179			7.935	9.277	33.325	12.573	53.101
52.429	26.184	121.216	44.8	15.991	15.93	15.869	12.024			6.287	16.785	83.374	7.69	15.747		27.71				10.864	11.658	20.386	7.629	11.902	14.404	15.991				10.254	15.93	5.676	11.475	24.353	16.052		7.446	8.362			6.47		34.058	8.789	58.228
11.719	34.485	14.893	41.931	27.771	59.082	16.052	22.766			7.751	20.813	16.296	11.719	25.269		30.701				15.747	11.292	23.682	9.521	34.485	11.536	38.147				7.08	19.653	5.798	10.803	17.944	42.053		6.104	9.888			7.69		22.461	8.545	109.375
30.945	137.268	45.471	17.395	43.518	12.268	48.645	10.62			6.653	41.016	13.184	11.414	33.508		14.771				9.888	15.442	76.965	8.362	19.836	13.428	13.428				7.874	38.269	5.981	16.602	75.378	18.433		7.568	5.981			6.226		18.433	9.644	18.677
13.916	52.429	13.733	14.954	11.597	11.841	11.23	14.343			8.301	41.443	35.583	9.888	18.616		17.639				22.4	13.184	19.409	12.756	12.146	17.7	7.935				9.644	15.381	6.042	13.855	37.292	39.612		8.057	6.592			8.423		11.108	7.935	90.332
28.687	29.236	17.944	46.326	25.757	10.254	46.997	10.986			7.629	41.992	20.935	8.728	91.492		13.123				24.597	42.542	15.808	9.521	11.047	15.442	12.024				9.705	10.01	3.662	44.495	10.254	32.41		8.118	9.949			7.202		11.108	8.057	163.818
41.077	20.081	10.193	21.118	14.282	16.174	26.978	13.184			7.141	72.205	23.621	6.897	25.024		10.193				12.695	14.343	16.052	10.193	27.466	11.719	7.996				8.545	11.292	8.972	40.71	52.124	20.203		7.446	8.667			5.493		12.695	9.277	54.077
62.195	11.108	10.132	18.86	10.01	16.479	7.446	32.471			10.803	51.392	22.583	6.287	12.329		14.893				29.846	19.714	13.55	10.498	27.893	44.128	12.634				9.583	11.597	7.385	15.32	26.062	10.01		8.911	7.202			8.057		12.451	8.911	14.16
69.824	28.015	31.372	22.705	59.387	12.329	7.568	11.414			9.277	159.119	80.383	7.996	33.386		15.198				31.128	10.376	61.096	9.583	27.893	31.067	18.188				6.165	24.109	8.362	10.681	30.762	59.326		7.446	6.104			9.033		15.991		26.611
30.151	18.127	31.311	64.026	21.545	13.855	7.507	15.564			5.798	19.653	15.381	6.836	49.988		12.451				9.338	11.963	35.278	11.169	17.151	18.555	22.888				8.057	12.573	5.493	15.747	80.444	34.241		7.935	7.385			7.69		13.794		11.353
22.766	37.415	17.517	32.898	18.921	13.428	31.555	13.306			6.897	10.132	10.803	8.301	37.842		87.28				10.437	18.188	20.203	11.23	17.029	13.611	23.01				7.874	78.125	8.911	34.241	54.993	11.597		9.338	6.47			7.935		12.085		79.834
23.743	142.7	11.047	31.86	12.085	11.475	14.282	11.047			8.667	32.837	8.057	7.324	33.508		19.47				9.277	61.157	10.254	9.521	45.959	33.325	8.667				8.545	11.23	6.714	14.587	94.177	61.096		9.766	5.249			6.836		12.939		13.306
54.871	23.254	155.273	81.482	28.564	25.269	14.648	21.179			7.874	78.003	12.024	8.545	34.912		24.536				42.786	49.866	28.442	11.047	19.531	30.151	13.611				5.493	10.01	6.226	10.742	21.545	43.152		5.798	9.033			7.08		28.32		27.222
24.78	75.439	11.902	108.887	11.841	40.039	13.916	19.958			12.207	15.869	10.437	7.019	22.4		14.587				12.451	32.898	16.113	11.414	34.119	11.841	10.803				9.521	15.259	6.714	24.78	23.865	19.226		7.507	7.629			8.911		12.939		69.58
13.123	39.673	18.372	12.634	13.977	16.479	9.766	27.527			9.277	13.611	9.155	8.789	39.246		15.686				8.606	10.193	12.024	7.813	18.25	12.085	31.433				10.254	14.099	8.179	23.254	17.212	10.132		5.92	9.216			8.301		18.188		10.132
46.57	37.231	12.756	58.96	17.09	11.292	13.611	14.221			8.362	19.775	15.686	6.348	33.63		20.447				11.963	24.17	10.742	12.146	33.325	12.817	16.052				6.836	52.856	7.141	48.828	10.071	16.541		7.019	6.104			10.132		27.222		55.786
25.391	27.649	99.609	19.836	10.193	62.927	9.155	12.329			7.019	20.63	11.902	7.141	11.292		35.767				10.254	26.794	15.32	10.376	12.207	26.001	12.939				8.118	13.794	9.644	21.912	10.559	50.659		6.409	10.864					47.119		16.235
31.982	55.115	22.888	49.438	18.311	44.861	10.986	10.071			9.277	16.174	10.132	10.681	10.254		48.584				13.611	34.058	12.573	11.353	42.542	11.475	42.725				16.846	19.775	7.935	19.714	12.695	50.049		8.179	9.46					61.646		87.036
18.677	25.391	17.029	17.822	12.573	17.639	11.353	10.315			9.766	35.095	10.376	8.667	12.451		31.921				8.667	20.752	13.733	10.437	20.874	18.188	21.423				11.23	19.653	9.155	43.579	26.978	38.94		5.432	7.507					59.448		107.3
36.133	27.649	41.809	27.832	13.367	15.198	9.094	17.944			7.935	18.921	9.521	10.132	36.133		16.724				11.169	12.756	10.742	11.169	14.893	12.756	10.803				7.263	13.062	6.653	7.385	16.724	12.329		5.737	9.277					12.085		84.839
82.52	35.828	40.283	15.076	51.086	28.442	8.484	23.621			9.033	22.705	10.62	7.629	13.672		23.315				11.963	37.17	12.878	8.545	20.142	21.79	12.207				8.179	16.541	7.263	18.799	26.001	19.836		7.874	9.888					10.498		46.387
70.618	60.791	17.456	14.771	10.254	11.353	9.216	15.076			6.226	20.081	9.766	8.118	11.597		22.705				10.559	69.58	85.327	15.32	41.016	13.855	31.189				5.92	11.414	5.615	7.629	16.479	20.569		7.996	6.287					15.137		9.399
37.964	13.55	17.212	46.326	15.625	11.169	6.47	10.132			7.141	54.932	7.629	8.789	20.325		41.809				9.216	25.94	14.954	12.207	74.402	11.108	17.578				5.92	13.733	7.813	8.423	42.297	17.273		7.141	9.094					18.921		98.999
32.898	38.452	29.114	63.477	18.372	80.627	8.423	13.184			9.888	78.125	8.301	10.742	29.236		14.832				10.071	11.475	21.118	8.911	14.221	25.085	19.958				7.202	25.269	5.859	8.972	91.309	54.626		6.958	6.592					22.705		6.104
14.954	19.531	20.935	17.883	30.518	79.468	5.066	15.808			7.629	32.166	13.977	7.874	51.331		76.355				9.46	13.611	14.893	11.108	13	13.672	9.46				10.437	11.353	5.432	8.728	14.648	18.677		8.728	6.348					95.703		9.644
30.212	11.902	12.756	16.724	13	14.893	10.559	14.221			9.094	30.212	10.01	9.338	30.457		23.132				9.094	10.925	15.076	10.254	17.639	23.132	25.574				8.362	54.871	7.629	5.981	10.437	45.349		6.531	6.653					232.422		81.055
17.212	41.992	14.832	10.132	18.616	117.798	9.583	10.376				13.062	13.55	7.324	30.64		12.329				8.362	17.334	15.625	8.789	11.292	78.796	11.963				7.385	23.865	7.08	9.766	42.297	47.058		7.385	8.24					28.931		9.521
21.667	14.16	18.066	14.404	11.963	10.864	9.644	11.841				18.066	7.751	9.399	23.315		22.522				8.362	20.142	10.498	14.038	18.921	12.817	9.216				11.108	11.597	5.981	9.949	14.709	81.848		6.348	5.554					34.302		6.714
44.861	51.147	51.941	27.466	9.705	19.348	10.498	10.193				13	9.094	12.268	11.108		26.917				9.827	13.123	11.353	12.756	32.898	15.381	20.874				10.376	12.573	7.629	7.507	15.625	19.226		5.31	9.46					14.526		9.399
38.086	24.17	11.169	35.522	6.348	10.132	7.568	14.832				34.241	9.216	12.695	13.611		27.161				13.306	30.518	10.376	10.437	15.869	27.649	17.151				11.169	10.437	5.493	8.789	24.658	40.283		6.226	9.521					32.837
26.306	10.071	81.726	23.071	5.859	18.066	8.606	14.221				43.396	12.878	8.667	17.212		11.23				8.85	19.409	38.757	12.939	17.639	29.358	15.869				9.521	14.099	6.47	5.127	12.939	14.526		6.958	5.066					48.34
16.296	62.744	20.142	13.672	5.859	10.437	10.071	10.742				24.475	7.935	8.24	42.297		33.508				9.521	12.39	39.063	7.202	36.438	61.157	11.108				9.46	11.841	5.493	8.179	11.78	26.917		5.676	6.531					29.541
57.495	119.385	10.986	17.639	7.629	11.475	7.141	30.09				13.245	8.606	7.813	39.856		13.672				11.292	10.132	15.076	9.705	14.404	20.02	7.996				8.545	10.498	6.348	7.996	11.963	64.819		7.019	7.69					14.404
103.394	23.071	12.512	41.565	63.782	71.655	12.573	12.268				27.161	9.216	11.108	21.484		13.062				13.062	24.719	11.963	11.353	19.836	37.17	10.742				7.385	11.475	6.531	7.568	53.406	35.645		5.92	5.981					18.311
16.724	20.264	21.973	12.634	19.775	10.986	14.526	10.376				22.278	7.202	11.719	40.405		35.4				16.296	13.733	19.836	11.902	10.498	14.893	7.996				7.568	14.893	4.822	6.897	27.649	25.146		5.127	7.813					28.564
27.771	42.786	13.794	10.193	31.128	116.577	11.292	16.541				28.625	9.399	11.902	37.109		43.701				7.935	32.898	54.443	9.399	16.907	20.935	15.015				8.972	11.169	8.362	7.629	93.445	13.977		8.301	9.827					31.982
24.719	25.574	16.296	32.837	11.23	13.123	8.789	13.672				42.969	11.108	5.859	33.447		12.817				9.155	35.828	21.545	8.179	14.526	16.479	16.785				11.902	17.7	8.972	9.705	13.367	19.531			8.728					19.287
11.658	32.288	44.8	72.388	16.052	27.893	11.597	10.376				11.353	8.24	6.836	13.489		37.354				12.817	18.616	25.879	8.423	11.047	10.193	7.935				9.583	10.376	8.789	12.146	10.803	50.049			5.676					13.184
20.935	56.702	22.888	11.536	8.301	17.517	7.324	12.634				18.372	8.362	9.521	8.972		49.133				12.39	62.988	12.573	8.728	12.085	18.86	27.588				6.775	22.095	9.155	8.484	37.537	33.447			6.958					82.153
50.72	47.791	15.076	15.503	11.108	12.695	8.24	10.071				22.278	8.301	18.372	7.385		30.09				12.146	19.653	34.851	11.475	16.846	11.719	22.644				10.132	10.376	7.263	5.249	18.86	10.437			8.484					16.724
25.269	18.921	12.756	13.367	23.743	10.193	10.01	10.193				106.262	8.118	5.249	16.663		26.123				8.85	19.714	53.162	12.146	20.874	13.428	9.399				10.925	10.864	6.958	6.592	58.411	22.217			9.338					53.467
27.954	21.729	10.986	14.587	6.836	20.569	9.827	10.62				17.395	13.123	10.376	43.091		13.489				14.038	11.047	41.809	8.057	24.963	10.071	14.709				8.423	10.376	7.446	7.446	19.165	45.044			9.094					28.809
28.748	16.418	87.952	10.254	9.338	23.804	8.362	11.78				11.536	10.254		8.484		14.282				10.071	15.137	10.62		12.878	34.302	22.461				10.376	10.437	6.165	8.423	11.902	32.104			8.057					10.62
18.372	21.118	16.968	27.222	8.911	10.437	7.813	10.01				21.362	12.451		34.546		60.913				9.521	60.669	14.832		18.005	19.592	10.925				8.118	15.747	7.202	6.531	12.39	57.922			5.432					40.527
12.878	26.855	103.516	29.846	8.545	14.16	6.47	17.273				50.598	7.935		54.443		48.462				8.301	14.221	57.678		10.315	7.69	9.338				6.958	10.01	7.996	9.216	11.536	42.847			8.911					42.48
24.414	13.123	16.296	23.254	10.498	60.913	9.705	24.048				50.171	9.216		37.659		46.631				7.141	12.024	16.418		19.348	9.583	14.526				6.409	11.047	6.287	9.521	17.456	73.12			7.996					24.536
13.916	12.146	14.282	36.621	6.592	20.02	9.644	20.142				10.01			23.621		28.748				9.705	37.781	21.179		16.296	8.728	15.137				10.559	10.254	7.263	5.737	29.236	50.964			9.216					19.409
15.991	15.076	19.348	39.551	9.583	13.916	5.92	19.47				15.686			12.939		33.264				10.071	23.682	13.794		11.597	9.216	12.756				8.484	13.062	7.996	5.493	63.843	59.753			7.935					34.18
12.573	38.757	14.526	13.184	8.484	24.719	8.667	10.803				29.053			10.071		24.109					13.062	13.55		18.86	8.423	18.982				10.254	13.55	9.827	5.737	10.742	18.311			8.484					37.842
22.705	25.879	16.235	12.329	10.498	10.62	6.897	10.254				49.927			9.521		36.072					19.958	11.963		12.634	9.888	18.005				6.775	15.503	9.094	7.568	34.302	33.386			5.737					14.404
22.705	18.372	35.522	124.268	12.634	49.438	6.104	12.512				10.925			10.681		14.038					11.963	32.043		10.498	15.137	14.832				10.01	11.475	8.362	8.362	27.283	13.306			8.301					54.199
13.794	17.273	26.733	17.456	7.141	77.454	7.507	10.559				62.744			9.094		18.982					67.749	47.668		10.742	10.132	34.241				8.667	10.681	7.996	8.484	24.536	40.466			7.141					42.114
42.358	60.364	13.916	24.597	5.981	23.743	8.24	10.132				26.062			8.667		32.41					12.146	10.864		22.522	7.751	40.71				8.667	10.742	6.104	8.057	14.465	25.33			6.714					29.663
21.545	22.034	95.642	10.864	10.071	20.874	7.507	13.855				21.79			7.324		37.231					11.169	56.519		31.677	9.766	9.583				10.803	24.719	7.996	5.615	12.39	24.963								45.532
51.88	55.664	32.349	25.818	9.888	14.465	5.798	17.029				146.668			10.376		23.315					15.503	119.202		15.442	8.972	13.672				6.592	12.268	6.47	8.179	37.292	67.078								24.17
43.762	12.024	15.686	17.822	6.104	86.243	9.583	11.169				25.391			11.841		19.104					11.719	11.719		10.254	8.484	33.875				9.766	21.301	9.827	5.737	12.878	23.926								10.132
19.592	48.34	38.757	30.884	8.85	41.687	7.446	12.817				20.081			7.08		25.269					13.184	20.02		31.372	6.47	11.536				8.85	19.409	7.324	8.24	10.559	51.331								16.602
19.226	13.245	16.785	35.645	7.019	32.715	9.094	10.559				45.105			45.41		19.348					10.742	14.954		18.005	6.958	11.536				13.123	10.193	9.277	5.676	53.345	21.179								96.191
10.864	15.747	27.954	26.367	6.409	66.528	11.719	15.686				61.157			8.728		105.164					60.486	22.461		85.449	8.85	33.936				7.69	12.329	8.484	8.606	57.007	23.132								46.631
22.766	23.804	13.306	10.742	5.798	11.23	7.507	10.193				12.573			7.446		25.024					11.597	10.437		25.146	8.545	15.32				8.24	10.803	8.484	7.507	14.526	19.226								12.817
13.977	34.729	11.047	38.574	5.005	10.01	6.592	16.602				46.326			11.78		16.418					15.015	66.467		51.27	7.507	9.888				6.958	15.137	5.249	9.338	7.141	10.315								56.641
28.137	16.174	65.002	92.041	18.738	24.414	10.559	11.719				48.096			8.362		43.335					17.456	96.252		11.292	8.301	10.437				8.85	10.071	6.409	66.162	12.085	106.018								90.21
18.311	34.18	10.132	15.442	12.512	17.456	9.888	17.029				50.964			10.62		28.259					24.353	15.076		20.447	6.653	18.311				10.62	52.612	8.301	5.249	82.336	55.176								40.527
37.72	39.917	29.907	10.803	6.592	51.514	14.038	19.104				30.762			9.644		27.283					56.58	16.052		24.231	9.583	10.62				7.019	10.376	4.944	7.08	15.381	22.156								87.769
30.273	15.503	10.498	48.706	8.118	19.836	7.446	33.081				48.645			13.733		16.418					20.752	46.57		10.498	9.583	10.315				8.789	14.771	9.644	7.996	8.057	37.17								51.27
25.024	36.377	10.864	14.954	10.498	58.289	6.592	14.038				16.602			10.742		41.321					16.846	20.874		16.235	7.69	20.203				6.104	10.437	7.385	6.104	7.874	17.883								27.222
85.266	51.392	10.071	89.478	8.606	7.263	9.827	10.376				12.146			9.949		87.891					46.143	10.01		10.376	9.094	10.254				6.409	12.329	7.324	8.606	7.507	26.184								12.085
26.611	51.27	33.997	82.642	8.484	16.907	9.583	36.865				16.357			11.047		16.418					31.799	26.123		12.207	23.071	24.17				8.362	22.461	7.202	4.211	9.033	30.334								14.16
22.278	32.959	78.369	14.832	6.836	19.531	16.602	17.395				47.302			5.92		11.536					36.56	37.292		33.63	14.526	23.621				9.094	10.681	6.226		8.301	22.705								50.415
11.169	63.66	43.579	37.598	7.263	13.489	8.972	15.32				15.198			8.423		37.292					8.301	43.884		42.725	9.521	14.038				7.324	12.085	8.179		5.554	11.292								17.212
54.077	15.503	33.142	10.986	9.277	37.537	7.141	17.212				47.974			8.85		24.597					7.69	18.555		28.564	9.583	49.377				7.263	18.25	5.737		7.324	91.614								79.346
19.104	44.922	46.875	37.17	11.841	64.026	6.775	15.32				40.771			7.507		28.992					11.902	96.741		15.503	9.216	13.062				7.996	11.658	7.141		5.554	28.87								16.602
30.518	21.606	12.939	15.442	7.568	38.94	10.193	33.264				34.241			9.033		88.928					12.024	10.62		24.719	6.775	8.728				6.409	21.057	7.568		6.775	15.381								16.724
55.847	40.283	25.269	86.914	6.958	25.818	7.874	16.602				43.945			8.667		38.025					56.213	14.832		33.997	7.629	10.498				9.583	17.395	6.104		7.507	44.556								33.081
34.912	17.273	14.648	48.218	5.432	69.946	11.902	12.878				34.912			6.592		13.123					29.602	38.208		24.475	7.568	42.603				9.827	22.644	6.836		6.836	42.603								16.724
15.93	15.93	12.756	18.921	12.634	243.53	10.498	31.128				17.761			5.066		11.902					9.644	10.559		11.963	6.775	17.212				7.324	10.62	4.761		7.263	55.664								15.381
51.331	26.245	10.498	16.663	8.972	17.822	7.08	10.681				26.55			13.367		17.151					8.423	11.963		14.526	9.338	12.878				8.667	10.986	9.521		8.789	34.119								27.466
11.719	11.536	29.785	13.428	7.263	21.912	10.864	11.78				71.533			6.775		32.715					11.414	41.199		24.963	8.118	15.869				8.362	10.376	6.47		7.69	21.362								19.531
44.556	32.837	40.405	39.612	8.423	5.859		10.132				36.499			7.507		56.641					22.827	31.799		12.085	8.728	22.522					16.479	8.789		6.165	24.048								51.636
75.5	53.65	13.672	13.855	13.245	7.629		12.268				26.794			5.554		25.513					25.33	33.203		9.644	118.286	12.878					11.902	9.766		7.751	24.902								25.757
10.62	19.348	15.442	21.484	7.385	9.705		21.973				78.369			10.742		13.123					11.23	12.695		11.658	9.216	24.597					10.254	9.888		9.949	17.822								33.447
19.348	60.242	10.071	11.414	8.301	7.751		10.559				19.043			8.728		12.329					9.338	13.55		23.987	9.705	10.132					11.169	7.935		5.432	29.419								10.986
35.339	24.231	56.519	18.616	12.268	9.827		20.63				70.862			11.108		16.541					9.094	13.367		14.221	7.935	18.372					48.218	6.287		9.277	13.489								25.879
30.09	22.156	10.498	19.714	8.362	9.338		19.409				19.775			10.132		21.484					8.789	11.719		12.878	7.385	10.01					30.762	7.935		6.104	20.203								147.339
55.542	15.32	12.268	18.982	7.324	7.568		15.747				35.95			8.118		10.193					7.629	11.414		24.719	9.766	38.391					24.231	4.944		6.897	20.203								47.363
14.282	12.207	45.105	20.02	6.653	6.897		10.132				47.729			8.057		12.024					9.827	10.864		7.568	7.568	8.789					14.282	9.277		9.644	25.757								85.571
46.326	49.011	10.376	96.375	7.202	5.981		13.733				13.245			6.775		18.311					9.705	23.987		13.367	8.606	21.912					10.01	8.423		8.667	31.311								23.926
28.809	20.874	12.085	86.487	10.498	7.629		15.137				16.602			6.592		63.538					5.737	11.475		9.094	9.46	14.526					10.01	6.348		9.521	35.339								55.176
46.936	22.217	15.198	22.339	5.798	9.827		39.124				29.541			9.216		10.498					9.216	10.254		7.568	9.521	11.902					11.475	6.958		6.104	49.5								11.841
42.297	61.646	10.864	14.465	7.141	5.859		16.052				76.843			10.62		18.921					9.277	12.817		7.629	9.705	11.108					10.742	8.911		9.094	36.133								10.498
55.359	34.424	13.428	42.664	10.376	9.094		10.01				22.949			9.033		14.038					6.226	10.254		8.606	9.338	13.245					10.071	5.798		8.972	23.438								22.217
74.951	10.559	38.513	103.272	6.104	6.531		20.874				11.719			9.277		13					8.545	45.349		8.362	9.583	22.583					17.822	6.775		16.785	22.827								14.648
82.458	34.119	29.358	14.526	8.667	6.775		16.418				14.526			12.512		29.724					9.766	43.335		8.789	12.451	9.094					60.608	5.432		6.775	26.123								34.18
56.519	29.602	20.874	16.357	6.897	6.287		12.024				17.334			19.775		31.86					6.836	33.813		8.972	8.118	10.62					9.644	7.019		40.283	51.697								16.846
39.551	10.254	12.817	28.076	12.512	8.85		10.132				57.373			10.742		12.695					5.31	10.559		8.301		21.606					27.71			7.874	26.855								13.672
44.128	10.559	18.433	14.16	6.042	6.714		10.498				23.926			9.705		12.512					8.789	45.898		8.667		29.724					12.146			6.104	45.227								16.602
22.644	45.593	35.339	19.348	6.653	7.507		10.193				38.025			8.484		25.574					9.766	93.262		8.911		19.165					15.137			7.019	24.658								10.132
16.907	16.602	40.405	37.476	10.986	7.507		22.461				11.963			9.46		18.799					9.46	10.498		10.376		9.155					15.442			6.531	29.541								158.814
13.123	13.184	64.575	14.404	8.789	7.629		10.071				51.758			9.644		12.329					7.507	14.771		30.334		13.794					91.553			7.324	20.02								13.306
46.143	104.553	18.494	12.695	8.118	7.629		21.179				16.663			6.653		21.423					8.85	12.512		16.968		17.395					16.052			5.92	27.893								11.841
65.43	22.522	12.329	26.611	5.615	7.996		11.047				62.744			9.277		14.16					9.46	39.001		10.01		13.367					7.141			7.813	24.658								81.665
17.639	28.381	11.78	13.794	7.08	6.653		24.597				13.184			11.414		31.372					8.118	11.475		10.376		12.512					11.536			8.545	11.047								56.885
92.407	38.513	17.456	11.841	6.714	7.263		48.889				12.207			8.301		22.888					68.604	10.193		8.423		14.832					8.85			9.033	12.207								32.104
31.921	13.977	15.198	18.372	10.803	5.92		15.381				11.902			9.033		53.955					7.141	25.879		9.155		11.292					7.69			6.47	12.024								13.55
28.32	39.368	76.66	34.058	12.268	7.751		22.888				54.321			7.324		21.423					7.813	12.756		9.705		13.855					5.859			6.287	52.124								26.489
148.499	16.968	24.597	12.329	10.681	6.104		12.024				13.184			12.756		13.794					11.597	21.118		10.315		14.221					11.047			5.493	20.142								53.833
29.541	10.193	93.689	38.574	8.179	9.033		13.733				11.963			9.094		22.949					7.446	12.146		7.69		11.841					6.531			9.705	15.808								44.312
15.015	11.719	12.634	42.542	10.559	5.615		10.559				50.354			7.324		14.709					9.46	31.738		10.193		10.681					7.019			6.592	16.785								49.683
22.4	31.25	58.899	54.626	7.141	8.118		12.634				61.279			8.423		14.709					6.531	45.654		9.705		15.381					8.118			6.287	22.644								21.606
18.738	65.979	21.484	39.124	10.254	5.798		14.221				18.372			9.155		31.067					7.751	124.512		8.789		12.39					6.958			7.385	22.339								12.085
26.917	50.476	20.508	12.878	7.446	7.629		19.592				15.991			7.507		14.221					5.92	47.363		9.338		9.949					7.263			8.179	13.977								10.132
75.195	40.649	10.559	18.982	10.376	6.775		10.986				73.486			8.484		15.137					6.104	12.695		41.809		68.604					7.813			6.348	25.146								9.521
18.433	10.925	85.815	18.677	8.972	8.057		18.738				21.667			10.803		10.315					6.775	15.503		9.033		12.939					8.667			6.592	12.39								11.353
30.029	16.113	33.691	14.648	6.836	9.216		20.264				21.79			8.057		47.668					9.766	21.851		8.789		13.611					6.165			7.08	35.4								41.138
15.808	10.498	16.174	16.724	8.118	9.033		12.939				36.682			9.705		26.184					9.705	24.963		9.399		11.23					8.423			8.301	37.17								33.569
18.555	14.954	15.869	19.226	5.737	9.338		11.353				25.574			8.24		13.977					7.568	10.559		10.01		10.681					9.949			8.24	28.32								14.404
19.348	76.538	11.719	31.616	9.766	5.798		10.742				24.536			7.874		16.296					8.85	63.538		6.775		12.39					8.789			5.676	28.748								5.859
28.259	67.444	18.188	17.578	9.949	8.545		13.611				93.14					23.926					5.981	63.416		9.338		18.86					6.348			7.263	37.415								9.766
63.965	14.465	13.306	30.579	7.507	7.202		18.555				12.146					9.888					9.888	23.132		9.766		20.508					8.789			6.531	66.956								9.644
66.589	23.865	94.055	13.794	10.01	7.019		11.902				26.428					6.653					6.714	12.634		8.24							7.385			6.287	30.762								9.644
39.307	28.32	44.983	23.132	6.165	7.629		33.142				79.651					29.419					9.644	13		9.827							9.094			9.766	30.212								7.446
45.837	35.95	92.041	25.574	7.996	7.202		16.113				19.47					47.913					7.996	10.315		8.179							7.751			6.958	19.043								8.423
12.39	18.86	13.733	12.39	6.47	9.827		12.939				12.451					35.767					8.301	12.207		7.629							8.484			9.399	33.081								21.606
24.048	20.264	20.569	127.991	9.094	9.338		18.494				47.18					60.486					6.531	10.132		9.094							7.996			7.263	15.991								9.766
53.528	81.848	22.095	53.101	8.911	5.066		19.653				72.327					58.35					8.362	16.418		9.766							7.263			6.165	78.247								9.888
24.841	55.725	11.475	11.536	8.911	9.46		14.587				17.151					7.446					8.301	52.124		12.512							8.911			7.385	15.564								8.911
72.937	73.12	18.066	40.466	10.986	8.057		14.099				23.621					10.986					8.423	34.546		10.315							9.399			8.301	13.245								6.836
19.531	14.465	53.467	54.382	6.714	7.935		40.71				14.648					8.118					8.606	28.809		11.169							8.118			8.606	40.649								9.155
132.019	16.846	16.418	22.095	19.287	6.104		16.602				43.03					28.87					9.705	49.255									8.484			8.789	15.991								76.416
47.607	32.959	14.587	17.578	9.277	5.981		11.169				48.096					6.042					7.263	46.387									9.46			7.446	22.888								8.423
40.527	14.221	12.634	19.104	5.005	7.263		25.696				11.353					10.803					9.583	10.132									8.789			6.409	14.587								7.568
23.926	50.232	44.8	11.292	7.935	7.141		11.536				13.977					8.423					9.155	11.597									7.446			7.507	11.902								6.958
30.029	54.26	43.396	14.099	10.254	6.592		30.334				15.503					11.414					8.24	10.803									8.545			7.324	13.977								7.813
17.456	26.978	12.573	16.541	9.827	9.338		10.254				25.757					6.226					6.104	14.709									9.827			7.629	14.404								8.179
10.193	16.785	11.78	43.274	8.24	7.935		11.23				20.691					23.376					26.672	14.954									8.423			7.568	14.16								9.521
15.076	24.536	13.428	38.33	6.958	8.423		17.517				12.268					65.552						29.358									7.507			6.47	12.939								33.325
19.47	34.607	15.442	13.855	6.836	9.216		24.658				15.32					5.615						17.761									9.277			8.911	10.254								9.766
12.146	69.702	26.978	12.39	9.399	6.836		16.296				14.404					7.874						18.372									8.911			9.705	24.902								9.277
21.973	58.044	67.2	10.437	9.399	7.507		12.085				16.357					8.85						18.311									8.118			9.521	13.55
19.287	22.583	18.738	19.409	8.484	8.972		12.756				19.47					16.357						12.085									9.949			8.972	14.526
14.771	15.381	93.445	92.102	8.972	5.92		18.616				28.87					8.85						34.18									7.751			6.531	43.518
57.007	15.686	37.109	13.123	7.446	7.751		11.169				13.428					5.005						16.785									8.24			6.653	43.762
19.104	16.113	29.724	14.465	10.254	8.179		15.625				26.733					10.193						11.475									9.338			9.338	52.551
14.526	16.785	54.382	19.775	9.888	7.202		13.489				15.93					8.301						67.749									9.094				90.149
31.128	201.172	30.334	23.376	8.362	9.094		10.193				34.058					10.986						76.66									6.47				58.716
19.348	32.593	40.833	19.592	10.376	7.629		32.41				34.485					27.771						54.565									8.789				14.343
18.188	8.24	61.035	62.988	6.958	8.423		18.188				42.175					10.437						12.329									7.141				20.081
29.114	50.598	15.015	30.518	6.836			22.4				16.602					9.155						12.817									7.446				68.726
32.471	54.81	17.212	20.813	11.169			14.648				24.597					8.545						62.134									6.531				42.969
23.438	41.748	13.306	39.246	9.216			18.127				55.786					7.019						53.284									12.634				69.458
15.686	11.353	10.437	29.48	10.559			29.968				32.043					9.705						17.029									5.249				69.885
11.658	41.443	46.875	10.681	8.484			6.409				36.072					9.155						16.174									7.996				34.851
23.56	16.418	46.875	14.587	7.874			12.39				13.855					63.599						10.193									8.911				12.878
13.977	6.592	10.864	23.132	6.409			6.836				56.458					9.277						13									8.423				14.893
16.235	6.836	93.14	33.203	7.507			8.606				15.381					10.498						12.329									5.554				25.146
11.658	16.724	15.32	164.673	11.047			23.621				19.653					11.047						24.353									9.094				50.415
36.316	8.728	13.184	17.822	7.568			20.691				16.602					7.141						11.841									9.827				13.062
22.217	41.809	23.56	43.701	9.155			16.174				13.794					8.667						125.488									6.47				21.179
43.823	41.443	20.752	16.296	10.437			12.878				14.954					8.179						74.89									6.836				13.062
43.03	27.527	47.607	30.273	9.399			14.16				10.62					7.69						11.597									15.808				18.005
71.533	15.015	17.761	15.442	5.859			6.165				48.462					11.23						11.902									8.423				16.602
11.169	10.62	55.603	32.471	5.066			15.137				64.453					9.033						12.268									5.127				11.353
12.329	7.568	13.062	55.176	8.057			12.268				52.49					5.737						42.114									6.226				41.87
28.992	5.188	22.766	14.954	7.629			10.681				37.964					9.583						37.659									15.076				42.725
15.686	9.338	16.907	18.921	12.817			5.493				18.982					10.315						11.902									6.531				27.222
19.104	6.165	20.447	61.646	9.399			9.094				17.7					8.606						11.902									8.179				44.128
9.949	10.437	10.01	5.676				7.507				36.438					10.742						12.329									10.437				79.163
19.104	6.226	17.761	15.381				9.033				18.127					13.306						12.329									6.836				11.353
24.414	7.019	12.756	6.531				7.935				12.085					8.911						15.991									9.521				31.25
15.259	11.169	66.772	17.09				6.287				7.446					8.057						11.536									6.531				41.931
33.203	8.606	16.724	24.17				7.08				10.803					8.789						14.404									5.615				59.326
9.338	9.216	80.811	11.902				9.155				111.389					15.808						24.414									9.827				33.691
8.789	5.188	10.559	52.246				5.92				13.062					10.193						15.503									9.155				14.526
23.254	7.507	11.23	47.974				5.188				9.216					8.85						14.526									9.705				86.243
7.385	10.925	74.341	8.24				8.667				10.132					9.094						11.963									9.705				11.047
58.289	7.141	57.617	16.907				6.714				8.972					7.629						38.818									8.789				15.259
42.358	6.287	91.309	84.29				8.362				8.301					11.292						87.158									9.949				73.792
51.392	5.31	32.41	32.227				7.446				7.629					6.897						10.559									6.775				26.184
24.475	72.876	7.141	8.057				9.888				9.644					12.573						10.071									7.996				12.634
53.711	10.681	5.188	16.113				8.057				11.78					8.118						12.817									9.766				17.395
15.381	9.827	6.531	11.292				9.277				8.118					12.695						16.907									6.653				30.823
14.771	10.986	6.775	13.733				8.24				9.766					10.559						39.185									7.141				35.4
7.507	7.385	8.85	16.296				5.554				8.484					6.775						11.108									8.911				12.817
10.071	7.568	6.653	9.766				7.141				7.446					12.512						23.865									8.423				68.604
6.592	6.958	8.911	8.545				36.682				12.634					8.728						36.987									7.08				43.518
7.446	8.911	5.92	8.545				8.057				11.719					9.338						18.555									9.155				36.316
7.813	9.827	8.423	11.169				9.399				7.08					8.972						52.185									7.629				10.925
8.728	7.629	8.972	8.667				8.85				8.667					8.972						15.137									8.423				16.052
6.958	6.897	8.362	7.507				9.583				6.47					14.038						27.283									6.348				55.42
9.827	7.507	8.057	6.165				7.202				12.817					8.972						72.571									8.545				8.789
10.193	9.888	27.527	8.057				8.118				6.958					8.728						37.415									7.813				33.813
9.338	7.324	15.625	8.362				7.629				7.751					9.827						16.907									9.827				48.828
13.245	8.911	8.301	6.592				6.409				9.583					12.756						19.348									8.972				15.381
7.507	8.362	5.188	9.46				8.911				10.925					11.047						6.714									8.911				7.996
8.728	10.315	8.85	6.409				6.897				10.01					7.751						99.304									7.263				63.171
10.62	9.216	6.104	6.47				9.033				14.343					8.423						11.841									7.629				23.743
10.193	11.23	7.08	11.78				9.521				12.085					6.47						20.569									9.827				39.063
9.155	9.033	5.737	7.69				6.287				10.376					11.23						26.611									8.85				75.012
7.202	8.606	5.554	7.019				9.094				8.423					10.193						156.616													59.021
6.714	9.949	5.554	8.362				7.263				10.315					21.912						48.218													30.64
14.343	12.634	8.362	9.155				9.949				10.925					10.376						9.46													38.696
8.606	8.545	8.606	39.673				8.911				7.202					14.832						12.512													16.602
7.629	6.836	7.446	23.621				9.949				7.263					12.146						9.46													9.033
6.714	8.85	7.69	55.664				9.766				5.981					10.803						9.644													30.212
6.348	10.742	6.165	5.554				9.338				7.263					12.512						8.728													37.964
13.367	12.695	6.714	38.757				9.521				8.24					7.874						18.433													22.217
7.813	9.888	8.85	5.737				21.79				7.996					9.216						9.46													9.094
62.683	13.245	7.141	5.676				7.568				25.574					8.789						7.385													41.809
8.606	6.958	7.996	8.606				9.338				7.935					8.789						20.386													27.771
11.963	32.593	6.653	7.69				9.888				10.132					9.094						25.818													13.184
9.033	7.08	9.888	33.02				8.301				9.155					12.939						7.446													39.978
16.113	11.475	7.263	21.912				8.789				14.709					10.62						8.423													30.212
8.057	6.287	6.714	8.362				15.198				9.155					7.996						8.728													28.748
8.85	7.568	7.629	6.592				16.602				13.123					10.01						7.874													12.512
6.897	8.179	73.608	10.01				8.545				31.006					7.324						5.92													11.353
11.23	8.728	5.615	5.371				8.179				17.517					12.268						9.033													11.169
9.888	7.385	7.874	9.766				39.49				10.132					7.324						6.897													6.287
9.277	11.047	5.676	11.169				7.996				8.789					10.986						9.949													32.715
7.019	9.155	5.432	6.775				6.592				23.254					9.888						8.606													7.446
10.254	6.47	5.676	8.728				5.005				11.108					7.935						7.69													5.249
12.39	10.803	8.667	5.493				7.08				10.071					16.602						8.179													11.536
9.155	8.972	5.737	9.033				8.606				6.836					9.338						9.705													8.728
5.493	8.85	7.629	16.296				21.179				29.358					9.521						9.338													121.033
6.287	11.536	15.381	9.155				8.545				61.829					9.033						9.827													52.979
46.875	11.108	9.644	9.399				6.714				7.751					8.667						8.362													22.4
8.667	10.559	6.592	9.155				7.568				12.024					9.277						9.888													12.268
10.742	10.559	5.981	9.705				11.902				10.132					33.691						20.813													42.114
8.667	8.423	7.935	15.442				7.629				6.653					7.935						7.141													61.401
14.038	105.896	5.31	8.362				11.292				9.766											9.949													12.878
7.019	89.233	7.507	8.057				6.531															9.277													10.742
7.385	7.385	7.263	10.742				9.521															7.141													18.616
5.371	26.428	8.789	31.921				9.766															17.639													37.109
7.141	13.611	6.042	12.329				8.118															11.841													40.039
7.629	9.583	7.935	27.527				7.996															8.362													31.86
9.033	7.019	8.667	6.592				10.315															9.521													69.702
8.484	12.695	7.935	8.728				9.644															52.49													6.592
9.827	23.499	7.813	7.385				9.155															62.256													48.767
7.263	16.724	5.676	6.714				9.399															12.024													12.268
7.874	10.742	5.188	6.531				7.08															9.46													17.395
10.132	6.104	5.859	8.789				8.667															9.399													25.024
9.277	7.019	7.141	7.874				8.972															8.789													9.155
5.737	21.179	5.371	13.489				9.46															9.766													22.827
9.705	7.69	7.263	37.231				9.338															8.118													6.653
8.179	27.893	7.568	8.667				7.385															8.667													12.512
43.274	22.644	6.042	7.507				5.676															9.827													45.349
29.175	8.362	6.409	7.324				7.751															7.935													76.965
7.385	7.385	16.113	6.775				6.47															8.728													9.399
10.193	8.667	12.939	11.414				7.446															7.568													5.859
10.254	8.545	5.92	11.475				8.484															34.241													8.789
11.292	11.047	6.409	16.113				9.644															6.042													12.268
48.645	9.399	5.737	7.324				8.789															9.033													9.277
11.353	64.148	7.935	9.583				5.493															9.094													11.841
6.165	10.193	6.409	6.531				9.399															8.789													12.39
7.69	12.085	9.46	10.071				9.399															8.667													35.278
6.897	8.667	7.935	10.376				7.385															9.216													8.667
7.935	10.132	9.033	8.789				6.653															7.507													5.615
5.127	7.141	5.249	8.057				9.644															6.042													8.667
7.874	13.245	9.521	8.301				7.446															9.949													8.606
13.123		6.592	11.108				8.972															8.179													8.484
24.536		9.583	12.085				9.949															6.653													29.907
10.071		6.714	24.231				7.446															52.185													9.399
10.071		8.972	6.714				6.714															79.956													6.226
12.024		8.179	7.629				9.216																												34.363
12.756		9.766	8.484				8.179																												20.935
5.371		9.155	5.798				8.85																												7.813
8.545		5.92	9.949				9.827																												8.728
9.46		5.554	10.742				7.446																												8.545
39.49		9.766	12.207				5.249																												7.568
11.047		7.385	8.179				7.813																												9.644
15.381		9.705	7.446				10.437																												37.476
7.263		8.362	7.69				6.714																												7.263
14.038		9.521	7.996				5.127																												7.629
7.324		6.531	6.409				8.606																												8.667
8.606		9.888	5.981				9.46																												7.385
8.911		8.484	25.33				8.545																												9.644
7.446		7.69	7.874				7.629																												6.165
27.405		7.69	39.612				8.606																												5.066
19.531		7.507	9.338				8.606																												29.419
8.85		8.545	8.789				7.874																												7.446
6.836		7.813	10.376				8.301																												6.165
30.212		8.667	10.132																																8.362
7.69		6.531	9.155																																9.583
9.583		10.315	13.367																																8.606
8.545		5.798	11.841																																7.08
8.911		8.728	6.653																																5.737
8.423		5.066	6.836																																16.357
17.029		9.827	8.484																																5.92
16.113		8.789	11.719																																7.568
55.542		18.005	7.751																																6.897
8.667		7.629	8.972																																5.92
10.071		7.141	34.668																																6.775
9.46		9.155	7.019																																7.141
10.315		8.911	10.315																																9.338
10.62		8.24	6.226																																9.338
7.446		8.606	10.864																																8.545
13		9.521	10.437																																28.748
11.108		8.118	6.653																																41.626
10.315		8.423	9.033																																7.935
9.644		8.789	7.813																																8.362
11.597		8.301	9.583																																8.606
14.709		8.179	7.935																																9.033
		6.348	7.507																																6.531
		8.057	23.804																																9.521
		8.057	11.108																																9.827
		8.179	8.972																																6.958
		7.935	9.583																																51.453
		8.789	22.4																																5.31
			6.775																																9.338
			6.531																																8.606
			8.484																																46.875
			10.803																																9.521
			8.484																																7.996
			9.644																																7.08
			13																																7.69
			5.737																																7.08
			20.691																																6.714
			8.545																																9.949
			7.874																																9.888
			7.202																																5.31
			5.798																																19.287
			6.714																																7.751
			6.836																																8.484
																																			9.155
																																			8.301
																																			7.751
																																			7.751
																																			8.057
																																			8.972
																																			6.958
																																			5.615
																																			30.09
																																			25.818
																																			10.437
																																			6.104
																																			5.31
[truncated: 20 more columns]
