# Supplementary material for: CaV1 and CaV2 calcium channels mediate the release of distinct pools of synaptic vesicles
Source: eLife. 2023 Feb 23;12:e81407. doi: 10.7554/eLife.81407 (PMC10023163; doi:10.7554/eLife.81407)
Supplement: Figure 2—source data 1. [file elife-81407-fig2-data1.zip › Figure 2 - Source Data 1/high chloride experiments/mini amp 0.5mM.csv]

WT	unc-2(lj1)	egl-19(EG9403)	unc-68(e540)	unc-69;egl-19	unc-2(zf35)	EG8436	unc-2;unc-68	unc-2;egl-19
27.001	11.941	16.994	13.186	19.829	39.004	18.679	22.438	17.052
27.981	29.099	21.203	14.436	11.474	30.677	20.6	32.468	24.434
26.756	24.977	20.933	11.987	13.747	18.211	17.397	57.311	39.444
23.81	30.018	27.303	19.243	23.475	25.584	16.075	32.165	27.463
15.111	20.658	19.844	21.482	18.687	26.08	10.51	48.748	25.145
28.512	23.322	18.717	27.187	15.01	21.096	15.473	60.036	31.517
22.561	21.65	19.528	10.639	14.812	17.867	18.862	14.673	22.576
14.579			12.511		21.064
			13.123		25.362
					20.7
