# Supplementary material for: CaV1 and CaV2 calcium channels mediate the release of distinct pools of synaptic vesicles
Source: eLife. 2023 Feb 23;12:e81407. doi: 10.7554/eLife.81407 (PMC10023163; doi:10.7554/eLife.81407)
Supplement: Figure 2—source data 1. [file elife-81407-fig2-data1.zip › Figure 2 - Source Data 1/high chloride experiments/mini frequency mutants.csv]

WT 0.5mM	unc-2(lj1) 0.5mM	EG9034 0.5mM	unc-68(e540)	CaV1(-);RyR(-)	unc-2(zf35)	EG8436	unc-2;unc-68	unc-2;egl-19
39.618	11.998	21.282	17.223	21.325	75.518	80.29	7.765	2.974
35.017	32.266	14.072	30.127	22.159	36.662	75.053	10.969	13.984
43	13.901	22.952	19.084	10.708	32.883	60.776	9.657	24.138
41.761	13.518	35.657	16.159	22.992	79.971	73.081	23.286	10.102
26.067	21.203	13.485	23.637	25.446	42.309	35.81	10.088	10.998
20.892	5.898	22.145	42.725	21.049	55.186	83.392	12.35	11.617
17.055	32.1	18.789	7.448	13.577	49.136	82.503	5.646	15.998
36.875			12.991		72.016
			14.807		69.887
					45.937
