# Supplementary material for: CaV1 and CaV2 calcium channels mediate the release of distinct pools of synaptic vesicles
Source: eLife. 2023 Feb 23;12:e81407. doi: 10.7554/eLife.81407 (PMC10023163; doi:10.7554/eLife.81407)
Supplement: Figure 3—source data 1. [file elife-81407-fig3-data1.zip]

Archive with 17 entries (16 files):
- Figure 3 - Source Data 1/em/
- Figure 3 - Source Data 1/em/cav_exp_record (1).xlsx
- Figure 3 - Source Data 1/em/egl-19.csv
- Figure 3 - Source Data 1/em/egl-19_no_stim.csv
- Figure 3 - Source Data 1/em/egl-19_stim.csv
- Figure 3 - Source Data 1/em/n2.csv
- Figure 3 - Source Data 1/em/n2_no_stim.csv
- Figure 3 - Source Data 1/em/n2_stim.csv
- Figure 3 - Source Data 1/em/unc-2, egl-19.csv
- Figure 3 - Source Data 1/em/unc-2, egl-19_no_stim.csv
- Figure 3 - Source Data 1/em/unc-2, egl-19_stim.csv
- Figure 3 - Source Data 1/em/unc-2.csv
- Figure 3 - Source Data 1/em/unc-2_no_stim.csv
- Figure 3 - Source Data 1/em/unc-2_stim.csv
- Figure 3 - Source Data 1/em/unc-68.csv
- Figure 3 - Source Data 1/em/unc-68_no_stim.csv
- Figure 3 - Source Data 1/em/unc-68_stim.csv
