# Supplementary material for: CaV1 and CaV2 calcium channels mediate the release of distinct pools of synaptic vesicles
Source: eLife. 2023 Feb 23;12:e81407. doi: 10.7554/eLife.81407 (PMC10023163; doi:10.7554/eLife.81407)
Supplement: Figure 3—source data 1. [file elife-81407-fig3-data1.zip › Figure 3 - Source Data 1/em/egl-19_no_stim.csv]

		no stim	no stim	no stim	no stim	no stim	no stim	no stim	no stim	no stim	no stim	no stim	no stim	no stim	no stim	no stim	no stim	no stim	no stim	no stim	no stim	no stim	no stim	no stim	no stim	no stim	no stim	no stim	no stim	no stim	no stim	no stim	no stim	no stim
0		0	0	0	2	0	1	2	1	0	0	0	0	0	0	0	0	0	0	0	1	0	0	0	0	0	0	0	1	0
33		4	4	3	8	3	4	2	3	3	3	4	3	3	2	6	10	4	8	6	3	5	4	2	2	2	7	3	8	2
66		4	1	2	5	1	3	3	3	1	1	5	0	1	1	2	3	2	3	4	5	3	2	1	1	1	0	0	2	3
99		1	0	2	2	1	3	1	1	0	0	3	3	2	0	4	4	3	2	3	4	3	0	1	2	4	1	3	1	1
132		5	0	2	2	0	1	2	4	0	1	3	1	1	0	0	5	2	2	0	6	2	1	5	1	0	0	0	1	4
165		4	2	0	3	2	1	2	2	2	0	2	0	1	1	2	2	2	3	3	4	0	0	1	0	0	0	0	1	0
198		1	0	1	4	0	1	1	2	0	2	0	0	2	0	3	3	4	2	2	0	1	0	2	0	2	2	1	2	1
231		2	1	2	1	1	1	2	0	1	1	0	0	0	0	2	4	2	1	4	2	1	1	2	0	0	1	1	0	1
264		2	0	3	2	1	0	2	1	1	0	1	3	0	0	1	3	1	0	0	1	0	0	2	0	0	1	1	1	0
297		1	2	2	1	1	2	0	2	1	1	1	1	1	0	1	3	3	0	0	0	1	0	0	0	0	0	1	1	0
330		1	1	0	0	2	1	1	1	0	1	0	0	0	1	0	0	1	0	3	0	0	1	2	0	1	0	3	0	0
363		1	0	1	0	1	2	0	2	1	1	1	0	0	0	1	0	4	0	1	0	0	2	1	0	0	0	0	0	0
396		0	0	0	1	3	1	1	0	1	0	0	1	0	0	1	0	0	0	0	0	0	2	0	0	0	0	0	0	0
429		0	0	0	1	1	0	1	1	0	0	0	0	0	2	0	0	1	0	2	0	0	0	0	1	0	0	0	0	0
462		3	0	1	2	0	1	2	1	0	0	0	0	0	0	0	1	1	0	1	0	0	0	0	0	0	0	1	0	0
495		0	0	0	3	0	1	1	1	0	0	1	0	0	0	0	0	0	0	0	0	0	0	0	0	0	0	0	0	0
528		0	0	0	1	0	3	0	0	0	0	0	0	0	0	0	0	0	1	0	0	0	0	0	0	0	0	0	0	0
561		0	0	0	1	0	1	0	0	0	0	1	0	0	0	0	0	0	0	0	0	0	0	0	0	0	0	0	0	0
594		0	0	0	0	1	0	0	1	1	0	0	0	0	0	0	0	0	1	0	1	0	0	0	0	0	0	0	0	0
627		0	0	0	0	0	0	0	0	0	0	1	0	0	0	0	0	0	0	0	1	0	0	0	0	0	0	0	0	0
660		0	0	0	0	0	0	1	0	1	0	0	0	0	1	0	0	0	0	0	0	0	0	0	0	0	0	0	0	0
693		0	0	0	0	0	0	0	0	1	0	0	0	0	0	0	0	0	1	0	1	0	0	0	0	0	0	0	0	0
726		0	0	0	0	0	0	1	0	0	0	0	0	0	0	0	0	0	0	0	0	0	0	0	0	0	0	0	0	0
759		0	0	0	0	0	0	0	0	0	0	0	0	0	0	0	0	0	0	0	0	0	0	0	0	0	0	0	0	0
792		0	1	0	0	0	0	0	0	0	0	0	0	0	0	0	0	0	0	0	0	0	0	0	0	0	0	0	0	0
825		0	0	0	0	0	0	0	0	0	0	0	0	0	0	0	0	0	1	0	0	0	0	0	0	0	0	0	0	0
858		0	0	0	0	0	0	0	1	0	0	0	0	0	0	0	0	0	0	0	0	0	0	0	0	0	0	0	0	0
891		0	0	0	0	0	0	0	0	0	0	0	0	0	0	0	0	0	0	0	0	0	0	0	0	0	0	0	0	0
924		0	0	0	0	0	0	0	1	0	0	0	0	0	0	0	0	0	0	0	0	0	0	0	0	0	0	0	0	0
957		0	0	0	0	0	0	0	0	0	0	0	0	0	0	0	0	0	0	0	0	0	0	0	0	0	0	0	0	0
990		0	0	0	0	0	0	0	0	0	0	0	0	0	0	0	0	0	0	0	0	0	0	0	0	0	0	0	0	0
1001		0	3	0	0	0	0	0	0	0	0	0	0	0	0	0	0	0	0	0	0	0	0	0	0	0	0	0	0	0
