# Supplementary material for: CaV1 and CaV2 calcium channels mediate the release of distinct pools of synaptic vesicles
Source: eLife. 2023 Feb 23;12:e81407. doi: 10.7554/eLife.81407 (PMC10023163; doi:10.7554/eLife.81407)
Supplement: Figure 3—source data 1. [file elife-81407-fig3-data1.zip › Figure 3 - Source Data 1/em/n2.csv]

		no stim	no stim	no stim	no stim	no stim	no stim	no stim	no stim	no stim	no stim	no stim	no stim	no stim	no stim	no stim	no stim	no stim	no stim	no stim	no stim	no stim	no stim	no stim	no stim	no stim	no stim	no stim	no stim	no stim	no stim	no stim	no stim	no stim	stim	stim	stim	stim	stim	stim	stim	stim	stim	stim	stim	stim	stim	stim	stim
0	0	1	1	0	0	0	0	0	0	0	0	0	0	0	0	0	0	1	0	0	2	0	0	0	0	0	1								0	0	0	0	0	0	0	0	0	0	0	0	0	0	0
33	33	4	2	1	5	4	1	0	6	2	3	5	2	2	5	6	4	1	2	5	10	4	3	4	2	3	3								3	2	1	2	1	1	2	0	0	2	1	1	0	3	2
66	66	4	1	0	0	2	2	1	4	2	3	2	2	1	1	3	1	2	2	1	5	3	1	2	2	0	0								1	0	1	1	1	0	0	1	0	0	2	0	1	0	2
99	99	3	3	1	1	2	0	0	2	1	3	2	0	1	1	2	1	3	1	2	3	2	1	2	2	2	1								0	1	1	2	0	1	1	0	0	1	2	1	0	0	0
132	132	3	1	0	1	2	1	0	4	2	1	0	1	3	4	3	3	0	2	0	3	3	0	3	2	2	0								0	1	1	0	0	1	1	1	0	1	1	0	1	0	0
165	165	3	1	1	2	0	2	1	0	2	2	1	5	3	1	0	4	3	2	4	4	0	1	1	1	2	0								0	0	1	0	1	2	0	0	0	0	1	2	1	0	0
198	198	0	2	0	3	4	1	1	3	2	1	0	3	0	1	0	2	5	1	1	1	0	0	1	1	1	0								1	0	0	0	0	1	0	0	0	1	0	1	1	0	1
231	231	1	2	0	4	0	3	0	4	3	4	3	2	0	0	1	0	2	0	1	2	0	0	0	1	3	1								3	0	2	1	0	0	0	0	1	0	0	1	1	0	1
264	264	2	2	0	4	1	3	0	2	2	3	1	3	0	0	0	1	0	3	1	5	1	0	0	3	2	0								0	1	1	1	0	0	1	0	0	0	0	0	0	0	1
297	297	1	2	0	7	2	2	0	1	1	2	1	0	1	0	1	2	0	0	0	5	0	0	0	1	4	0								0	2	1	0	0	0	0	0	0	0	1	1	0	0	0
330	330	1	1	1	3	4	1	0	0	1	0	3	0	3	0	1	1	1	0	0	1	0	0	0	1	2	0								0	1	3	0	1	0	0	1	1	1	0	0	0	1	1
363	363	1	1	0	4	3	6	3	0	1	3	0	0	1	0	1	1	1	0	0	5	1	1	1	0	1	1								0	0	1	0	0	0	0	0	0	0	1	1	0	0	0
396	396	0	2	2	0	2	2	4	0	1	2	3	0	4	1	0	0	0	1	0	2	1	1	3	0	1	2								0	0	1	0	0	0	0	0	1	0	0	0	0	0	1
429	429	0	3	2	0	4	3	7	0	0	2	0	0	1	0	0	1	0	0	0	1	0	2	1	2	0	2								1	2	0	0	0	0	0	0	1	0	1	0	0	0	0
462	462	0	2	0	1	4	1	3	0	1	3	1	0	4	0	1	0	0	0	0	0	2	1	0	0	1	2								0	0	0	1	0	0	0	0	0	0	0	0	0	0	0
495	495	0	2	1	1	7	1	5	0	0	0	0	0	4	0	0	0	0	0	0	0	1	1	2	3	0	1								0	1	0	0	0	0	0	0	0	0	0	0	0	1	0
528	528	0	1	1	0	5	3	2	0	0	3	0	0	2	1	0	0	0	0	0	0	1	0	0	0	1	1								0	0	0	0	0	0	1	0	0	0	0	0	0	0	1
561	561	0	1	1	1	1	1	4	1	0	3	2	0	2	2	1	0	2	0	0	0	0	0	1	0	0	0								1	0	1	0	0	0	0	0	0	0	0	0	0	0	0
594	594	0	0	1	0	4	3	2	1	0	1	0	0	3	1	0	0	0	0	0	0	0	0	1	0	0	2								0	1	0	1	0	0	0	1	0	0	0	0	0	0	1
627	627	0	0	0	0	2	1	1	0	0	2	1	0	1	0	0	0	0	0	0	0	0	0	0	0	0	0								0	0	1	1	0	0	0	0	0	0	0	0	0	0	0
660	660	0	0	0	0	1	1	1	0	0	2	0	0	1	0	2	0	0	0	0	0	0	1	0	1	0	0								0	3	0	0	0	0	0	0	0	0	0	0	0	0	0
693	693	0	0	1	0	0	0	4	0	0	0	1	0	0	0	1	0	0	0	0	0	1	0	0	0	0	2								0	0	0	0	0	0	0	0	0	0	0	0	0	0	0
726	726	0	0	3	1	0	0	0	2	0	0	0	0	1	0	0	0	0	0	0	0	0	0	0	0	1	4								0	0	0	0	0	0	0	0	0	0	0	0	0	0	0
759	759	0	0	0	0	0	0	1	0	1	0	1	0	0	0	0	0	0	0	0	0	1	1	0	0	0	0								0	0	0	0	0	0	0	0	0	0	0	0	0	0	0
792	792	0	0	0	1	0	0	1	0	0	0	0	0	0	0	0	0	0	1	0	0	2	1	3	0	0	0								0	0	0	0	0	0	0	0	0	0	0	0	0	0	0
825	825	0	0	0	1	0	0	0	2	1	0	0	0	0	0	0	0	0	0	0	0	4	0	1	0	0	0								0	0	0	0	0	0	0	0	0	0	0	0	0	0	0
858	858	0	0	0	0	0	1	0	1	0	0	0	0	0	0	1	0	0	0	0	0	0	0	0	0	0	0								0	0	0	1	0	0	0	0	0	0	0	0	0	0	0
891	891	0	0	3	1	0	0	0	2	0	0	0	0	0	0	0	0	0	0	0	0	0	1	1	0	0	0								0	0	0	0	0	0	0	0	0	0	0	0	0	0	0
924	924	0	0	1	1	0	0	0	2	0	0	0	0	0	0	0	0	0	0	0	0	0	0	0	0	0	0								0	0	0	0	0	0	0	0	0	0	0	0	0	0	0
957	957	0	0	1	0	0	0	0	0	0	0	0	0	0	0	0	0	0	0	0	0	0	3	0	0	0	0								0	0	0	0	0	0	0	0	0	0	0	0	0	0	1
990	990	0	0	1	1	0	0	0	0	0	0	0	0	0	0	0	0	0	0	0	0	0	0	0	0	0	0								0	0	0	0	0	0	0	0	0	0	0	0	0	0	0
1001	1001	0	0	1	3	0	0	0	1	0	0	0	0	0	0	0	0	0	0	0	0	0	2	1	0	0	0								0	0	0	0	0	0	0	0	0	0	0	0	0	0	0
[truncated: 18 more columns]
