# Supplementary material for: CaV1 and CaV2 calcium channels mediate the release of distinct pools of synaptic vesicles
Source: eLife. 2023 Feb 23;12:e81407. doi: 10.7554/eLife.81407 (PMC10023163; doi:10.7554/eLife.81407)
Supplement: Figure 3—source data 1. [file elife-81407-fig3-data1.zip › Figure 3 - Source Data 1/em/n2_stim.csv]

																																			stim	stim	stim	stim	stim	stim	stim	stim	stim	stim	stim	stim	stim	stim	stim
0	0																																		0	0	0	0	0	0	0	0	0	0	0	0	0	0	0
33	33																																		3	2	1	2	1	1	2	0	0	2	1	1	0	3	2
66	66																																		1	0	1	1	1	0	0	1	0	0	2	0	1	0	2
99	99																																		0	1	1	2	0	1	1	0	0	1	2	1	0	0	0
132	132																																		0	1	1	0	0	1	1	1	0	1	1	0	1	0	0
165	165																																		0	0	1	0	1	2	0	0	0	0	1	2	1	0	0
198	198																																		1	0	0	0	0	1	0	0	0	1	0	1	1	0	1
231	231																																		3	0	2	1	0	0	0	0	1	0	0	1	1	0	1
264	264																																		0	1	1	1	0	0	1	0	0	0	0	0	0	0	1
297	297																																		0	2	1	0	0	0	0	0	0	0	1	1	0	0	0
330	330																																		0	1	3	0	1	0	0	1	1	1	0	0	0	1	1
363	363																																		0	0	1	0	0	0	0	0	0	0	1	1	0	0	0
396	396																																		0	0	1	0	0	0	0	0	1	0	0	0	0	0	1
429	429																																		1	2	0	0	0	0	0	0	1	0	1	0	0	0	0
462	462																																		0	0	0	1	0	0	0	0	0	0	0	0	0	0	0
495	495																																		0	1	0	0	0	0	0	0	0	0	0	0	0	1	0
528	528																																		0	0	0	0	0	0	1	0	0	0	0	0	0	0	1
561	561																																		1	0	1	0	0	0	0	0	0	0	0	0	0	0	0
594	594																																		0	1	0	1	0	0	0	1	0	0	0	0	0	0	1
627	627																																		0	0	1	1	0	0	0	0	0	0	0	0	0	0	0
660	660																																		0	3	0	0	0	0	0	0	0	0	0	0	0	0	0
693	693																																		0	0	0	0	0	0	0	0	0	0	0	0	0	0	0
726	726																																		0	0	0	0	0	0	0	0	0	0	0	0	0	0	0
759	759																																		0	0	0	0	0	0	0	0	0	0	0	0	0	0	0
792	792																																		0	0	0	0	0	0	0	0	0	0	0	0	0	0	0
825	825																																		0	0	0	0	0	0	0	0	0	0	0	0	0	0	0
858	858																																		0	0	0	1	0	0	0	0	0	0	0	0	0	0	0
891	891																																		0	0	0	0	0	0	0	0	0	0	0	0	0	0	0
924	924																																		0	0	0	0	0	0	0	0	0	0	0	0	0	0	0
957	957																																		0	0	0	0	0	0	0	0	0	0	0	0	0	0	1
990	990																																		0	0	0	0	0	0	0	0	0	0	0	0	0	0	0
1001	1001																																		0	0	0	0	0	0	0	0	0	0	0	0	0	0	0
[truncated: 18 more columns]
