# Supplementary material for: CaV1 and CaV2 calcium channels mediate the release of distinct pools of synaptic vesicles
Source: eLife. 2023 Feb 23;12:e81407. doi: 10.7554/eLife.81407 (PMC10023163; doi:10.7554/eLife.81407)
Supplement: Figure 3—source data 1. [file elife-81407-fig3-data1.zip › Figure 3 - Source Data 1/em/unc-68_stim.csv]

																																			stim	stim	stim	stim	stim	stim	stim	stim	stim	stim	stim	stim	stim	stim	stim
0																																			0	0	0	1	1	0	0	0	0	0	0	0	0	1	0
33																																			3	1	2	2	4	1	1	2	4	1	0	3	3	2	1
66																																			3	1	1	1	7	5	0	3	0	0	1	1	4	1	1
99																																			0	1	0	3	1	2	2	1	0	3	1	2	0	0	0
132																																			2	0	1	0	3	1	2	2	3	1	1	0	0	1	0
165																																			0	1	0	0	0	2	1	1	3	0	0	0	1	2	0
198																																			0	0	0	0	1	0	0	1	1	1	0	1	0	3	0
231																																			0	0	1	0	1	1	0	0	1	1	0	0	1	2	1
264																																			0	0	0	2	1	1	1	1	2	0	0	0	1	1	0
297																																			1	1	0	1	1	1	0	0	0	1	0	0	1	1	1
330																																			0	1	0	0	0	0	0	0	1	0	0	2	0	0	0
363																																			0	0	0	0	0	0	0	0	0	1	0	0	0	0	2
396																																			0	1	0	0	0	0	0	0	0	0	0	0	0	0	0
429																																			0	0	0	0	1	0	0	0	0	0	0	1	0	0	0
462																																			0	0	0	0	0	1	0	0	0	0	0	1	0	0	0
495																																			0	0	0	0	0	0	0	0	0	0	0	0	0	0	0
528																																			0	0	0	0	1	0	0	0	1	0	0	0	0	0	0
561																																			0	0	0	0	1	0	1	0	0	0	0	0	0	0	0
594																																			0	0	0	0	0	0	1	0	0	0	0	0	0	0	0
627																																			0	0	0	0	0	0	0	0	0	0	0	0	0	0	0
660																																			0	0	0	0	1	0	1	0	0	0	0	0	0	0	0
693																																			0	0	0	0	0	0	0	0	0	0	0	0	0	0	0
726																																			0	0	0	0	0	0	0	0	0	0	0	0	0	0	0
759																																			0	0	0	0	0	0	0	0	0	0	0	0	0	0	0
792																																			0	0	0	0	0	0	0	0	0	0	0	0	0	0	0
825																																			0	0	0	0	0	0	0	0	0	0	0	0	0	0	0
858																																			0	0	0	0	0	0	0	0	0	0	0	0	0	0	0
891																																			0	0	0	0	0	0	0	0	0	0	0	0	0	0	0
924																																			0	0	0	0	0	0	0	0	0	0	0	0	0	0	0
957																																			0	0	0	0	0	0	0	0	0	0	0	0	0	0	0
990																																			0	0	0	0	0	0	0	0	0	0	0	0	0	0	0
1001																																			0	0	0	0	0	0	0	0	0	0	0	0	0	0	0
[truncated: 18 more columns]
