# Supplementary material for: CaV1 and CaV2 calcium channels mediate the release of distinct pools of synaptic vesicles
Source: eLife. 2023 Feb 23;12:e81407. doi: 10.7554/eLife.81407 (PMC10023163; doi:10.7554/eLife.81407)
Supplement: Figure 5—source data 1. [file elife-81407-fig5-data1.zip]

Archive with 366 entries (331 files):
- Figure 5 - Source Data 1/elks-1/
- Figure 5 - Source Data 1/elks-1/11/
- Figure 5 - Source Data 1/elks-1/11/1.csv
- Figure 5 - Source Data 1/elks-1/11/1/
- Figure 5 - Source Data 1/elks-1/11/1/cav1_to_cav1(cav2).csv
- Figure 5 - Source Data 1/elks-1/11/1/cav1_to_cav1(ELKS).csv
- Figure 5 - Source Data 1/elks-1/11/1/cav1_to_cav2.csv
- Figure 5 - Source Data 1/elks-1/11/1/cav1_to_elks.csv
- Figure 5 - Source Data 1/elks-1/11/1/cav2_to_cav1.csv
- Figure 5 - Source Data 1/elks-1/11/1/cav2_to_cav2(cav1).csv
- Figure 5 - Source Data 1/elks-1/11/1/cav2_to_cav2(ELKS).csv
- Figure 5 - Source Data 1/elks-1/11/1/CaV2_to_ELKS.csv
- Figure 5 - Source Data 1/elks-1/11/1/ELKS_to_cav1.csv
- Figure 5 - Source Data 1/elks-1/11/1/ELKS_to_cav2.csv
- Figure 5 - Source Data 1/elks-1/11/1/elks_to_elks(cav1).csv
- Figure 5 - Source Data 1/elks-1/11/1/ELKS_to_ELKS(cav2).csv
- Figure 5 - Source Data 1/elks-1/11/2.csv
- Figure 5 - Source Data 1/elks-1/11/2/
- Figure 5 - Source Data 1/elks-1/11/2/cav1_to_cav1(cav2).csv
- Figure 5 - Source Data 1/elks-1/11/2/cav1_to_cav1(ELKS).csv
- Figure 5 - Source Data 1/elks-1/11/2/cav1_to_cav2.csv
- Figure 5 - Source Data 1/elks-1/11/2/cav1_to_elks.csv
- Figure 5 - Source Data 1/elks-1/11/2/cav2_to_cav1.csv
- Figure 5 - Source Data 1/elks-1/11/2/cav2_to_cav2(cav1).csv
- Figure 5 - Source Data 1/elks-1/11/2/cav2_to_cav2(ELKS).csv
- Figure 5 - Source Data 1/elks-1/11/2/CaV2_to_ELKS.csv
- Figure 5 - Source Data 1/elks-1/11/2/ELKS_to_cav1.csv
- Figure 5 - Source Data 1/elks-1/11/2/ELKS_to_cav2.csv
- Figure 5 - Source Data 1/elks-1/11/2/elks_to_elks(cav1).csv
- Figure 5 - Source Data 1/elks-1/11/2/ELKS_to_ELKS(cav2).csv
- Figure 5 - Source Data 1/elks-1/11/3.csv
- Figure 5 - Source Data 1/elks-1/11/3/
- Figure 5 - Source Data 1/elks-1/11/3/cav1_to_cav1(cav2).csv
- Figure 5 - Source Data 1/elks-1/11/3/cav1_to_cav1(ELKS).csv
- Figure 5 - Source Data 1/elks-1/11/3/cav1_to_cav2.csv
- Figure 5 - Source Data 1/elks-1/11/3/cav1_to_elks.csv
- Figure 5 - Source Data 1/elks-1/11/3/cav2_to_cav1.csv
- Figure 5 - Source Data 1/elks-1/11/3/cav2_to_cav2(cav1).csv
- Figure 5 - Source Data 1/elks-1/11/3/cav2_to_cav2(ELKS).csv
- Figure 5 - Source Data 1/elks-1/11/3/CaV2_to_ELKS.csv
- Figure 5 - Source Data 1/elks-1/11/3/ELKS_to_cav1.csv
- Figure 5 - Source Data 1/elks-1/11/3/ELKS_to_cav2.csv
- Figure 5 - Source Data 1/elks-1/11/3/elks_to_elks(cav1).csv
- Figure 5 - Source Data 1/elks-1/11/3/ELKS_to_ELKS(cav2).csv
- Figure 5 - Source Data 1/elks-1/11/4.csv
- Figure 5 - Source Data 1/elks-1/11/4/
- Figure 5 - Source Data 1/elks-1/11/4/cav1_to_cav1(cav2).csv
- Figure 5 - Source Data 1/elks-1/11/4/cav1_to_cav1(ELKS).csv
- Figure 5 - Source Data 1/elks-1/11/4/cav1_to_cav2.csv
- Figure 5 - Source Data 1/elks-1/11/4/cav1_to_elks.csv
- Figure 5 - Source Data 1/elks-1/11/4/cav2_to_cav1.csv
- Figure 5 - Source Data 1/elks-1/11/4/cav2_to_cav2(cav1).csv
- Figure 5 - Source Data 1/elks-1/11/4/cav2_to_cav2(ELKS).csv
- Figure 5 - Source Data 1/elks-1/11/4/CaV2_to_ELKS.csv
- Figure 5 - Source Data 1/elks-1/11/4/ELKS_to_cav1.csv
- Figure 5 - Source Data 1/elks-1/11/4/ELKS_to_cav2.csv
- Figure 5 - Source Data 1/elks-1/11/4/elks_to_elks(cav1).csv
- Figure 5 - Source Data 1/elks-1/11/4/ELKS_to_ELKS(cav2).csv
- Figure 5 - Source Data 1/elks-1/11/5.csv
- Figure 5 - Source Data 1/elks-1/11/5/
- Figure 5 - Source Data 1/elks-1/11/5/cav1_to_cav1(cav2).csv
- Figure 5 - Source Data 1/elks-1/11/5/cav1_to_cav1(ELKS).csv
- Figure 5 - Source Data 1/elks-1/11/5/cav1_to_cav2.csv
- Figure 5 - Source Data 1/elks-1/11/5/cav1_to_elks.csv
- Figure 5 - Source Data 1/elks-1/11/5/cav2_to_cav1.csv
- Figure 5 - Source Data 1/elks-1/11/5/cav2_to_cav2(cav1).csv
- Figure 5 - Source Data 1/elks-1/11/5/cav2_to_cav2(ELKS).csv
- Figure 5 - Source Data 1/elks-1/11/5/CaV2_to_ELKS.csv
- Figure 5 - Source Data 1/elks-1/11/5/ELKS_to_cav1.csv
- Figure 5 - Source Data 1/elks-1/11/5/ELKS_to_cav2.csv
- Figure 5 - Source Data 1/elks-1/11/5/elks_to_elks(cav1).csv
- Figure 5 - Source Data 1/elks-1/11/5/ELKS_to_ELKS(cav2).csv
- Figure 5 - Source Data 1/elks-1/11/particle.json
- Figure 5 - Source Data 1/elks-1/147/
- Figure 5 - Source Data 1/elks-1/147/1.csv
- Figure 5 - Source Data 1/elks-1/147/1/
- Figure 5 - Source Data 1/elks-1/147/1/cav1_to_cav2.csv
- Figure 5 - Source Data 1/elks-1/147/1/cav1_to_elks.csv
- Figure 5 - Source Data 1/elks-1/147/1/cav2_to_cav2(cav1).csv
- Figure 5 - Source Data 1/elks-1/147/1/cav2_to_cav2(ELKS).csv
- Figure 5 - Source Data 1/elks-1/147/1/cav2_to_ELKS.csv
- Figure 5 - Source Data 1/elks-1/147/1/ELKS_to_cav2.csv
- Figure 5 - Source Data 1/elks-1/147/1/elks_to_elks(cav1).csv
- Figure 5 - Source Data 1/elks-1/147/1/ELKS_to_ELKS(cav2).csv
- Figure 5 - Source Data 1/elks-1/147/2.csv
- Figure 5 - Source Data 1/elks-1/147/2/
- Figure 5 - Source Data 1/elks-1/147/2/cav1_to_cav2.csv
- Figure 5 - Source Data 1/elks-1/147/2/cav1_to_elks.csv
- Figure 5 - Source Data 1/elks-1/147/2/cav2_to_cav2(cav1).csv
- Figure 5 - Source Data 1/elks-1/147/2/cav2_to_cav2(ELKS).csv
- Figure 5 - Source Data 1/elks-1/147/2/cav2_to_ELKS.csv
- Figure 5 - Source Data 1/elks-1/147/2/ELKS_to_cav2.csv
- Figure 5 - Source Data 1/elks-1/147/2/elks_to_elks(cav1).csv
- Figure 5 - Source Data 1/elks-1/147/2/ELKS_to_ELKS(cav2).csv
- Figure 5 - Source Data 1/elks-1/147/particle.json
- Figure 5 - Source Data 1/elks-1/153/
- Figure 5 - Source Data 1/elks-1/153/1.csv
- Figure 5 - Source Data 1/elks-1/153/1/
- Figure 5 - Source Data 1/elks-1/153/1/cav1_to_cav2.csv
- Figure 5 - Source Data 1/elks-1/153/1/cav1_to_elks.csv
- Figure 5 - Source Data 1/elks-1/153/1/cav2_to_cav2(cav1).csv
- Figure 5 - Source Data 1/elks-1/153/1/cav2_to_cav2(ELKS).csv
- Figure 5 - Source Data 1/elks-1/153/1/cav2_to_ELKS.csv
- Figure 5 - Source Data 1/elks-1/153/1/ELKS_to_cav2.csv
- Figure 5 - Source Data 1/elks-1/153/1/elks_to_elks(cav1).csv
- Figure 5 - Source Data 1/elks-1/153/1/ELKS_to_ELKS(cav2).csv
- Figure 5 - Source Data 1/elks-1/153/2.csv
- Figure 5 - Source Data 1/elks-1/153/2/
- Figure 5 - Source Data 1/elks-1/153/2/cav1_to_cav2.csv
- Figure 5 - Source Data 1/elks-1/153/2/cav1_to_elks.csv
- Figure 5 - Source Data 1/elks-1/153/2/cav2_to_cav2(cav1).csv
- Figure 5 - Source Data 1/elks-1/153/2/cav2_to_cav2(ELKS).csv
- Figure 5 - Source Data 1/elks-1/153/2/cav2_to_ELKS.csv
- Figure 5 - Source Data 1/elks-1/153/2/ELKS_to_cav2.csv
- Figure 5 - Source Data 1/elks-1/153/2/elks_to_elks(cav1).csv
- Figure 5 - Source Data 1/elks-1/153/2/ELKS_to_ELKS(cav2).csv
- Figure 5 - Source Data 1/elks-1/153/particle.json
- Figure 5 - Source Data 1/elks-1/22/
- Figure 5 - Source Data 1/elks-1/22/1.csv
- Figure 5 - Source Data 1/elks-1/22/1/
- Figure 5 - Source Data 1/elks-1/22/1/cav1_to_cav1(cav2).csv
- Figure 5 - Source Data 1/elks-1/22/1/cav1_to_cav1(ELKS).csv
- Figure 5 - Source Data 1/elks-1/22/1/cav1_to_cav2.csv
- Figure 5 - Source Data 1/elks-1/22/1/cav1_to_elks.csv
- Figure 5 - Source Data 1/elks-1/22/1/cav2_to_cav1.csv
- Figure 5 - Source Data 1/elks-1/22/1/cav2_to_cav2(cav1).csv
- Figure 5 - Source Data 1/elks-1/22/1/cav2_to_cav2(ELKS).csv
- Figure 5 - Source Data 1/elks-1/22/1/CaV2_to_ELKS.csv
- Figure 5 - Source Data 1/elks-1/22/1/ELKS_to_cav1.csv
- Figure 5 - Source Data 1/elks-1/22/1/ELKS_to_cav2.csv
- Figure 5 - Source Data 1/elks-1/22/1/elks_to_elks(cav1).csv
- Figure 5 - Source Data 1/elks-1/22/1/ELKS_to_ELKS(cav2).csv
- Figure 5 - Source Data 1/elks-1/22/2.csv
- Figure 5 - Source Data 1/elks-1/22/2/
- Figure 5 - Source Data 1/elks-1/22/2/cav1_to_cav1(cav2).csv
- Figure 5 - Source Data 1/elks-1/22/2/cav1_to_cav1(ELKS).csv
- Figure 5 - Source Data 1/elks-1/22/2/cav1_to_cav2.csv
- Figure 5 - Source Data 1/elks-1/22/2/cav1_to_elks.csv
- Figure 5 - Source Data 1/elks-1/22/2/cav2_to_cav1.csv
- Figure 5 - Source Data 1/elks-1/22/2/cav2_to_cav2(cav1).csv
- Figure 5 - Source Data 1/elks-1/22/2/cav2_to_cav2(ELKS).csv
- Figure 5 - Source Data 1/elks-1/22/2/CaV2_to_ELKS.csv
- Figure 5 - Source Data 1/elks-1/22/2/ELKS_to_cav1.csv
- Figure 5 - Source Data 1/elks-1/22/2/ELKS_to_cav2.csv
- Figure 5 - Source Data 1/elks-1/22/2/elks_to_elks(cav1).csv
- Figure 5 - Source Data 1/elks-1/22/2/ELKS_to_ELKS(cav2).csv
- Figure 5 - Source Data 1/elks-1/22/3.csv
- Figure 5 - Source Data 1/elks-1/22/3/
- Figure 5 - Source Data 1/elks-1/22/3/cav1_to_cav1(cav2).csv
- Figure 5 - Source Data 1/elks-1/22/3/cav1_to_cav1(ELKS).csv
- Figure 5 - Source Data 1/elks-1/22/3/cav1_to_cav2.csv
- Figure 5 - Source Data 1/elks-1/22/3/cav1_to_elks.csv
- Figure 5 - Source Data 1/elks-1/22/3/cav2_to_cav1.csv
- Figure 5 - Source Data 1/elks-1/22/3/cav2_to_cav2(cav1).csv
- Figure 5 - Source Data 1/elks-1/22/3/cav2_to_cav2(ELKS).csv
- Figure 5 - Source Data 1/elks-1/22/3/CaV2_to_ELKS.csv
- Figure 5 - Source Data 1/elks-1/22/3/ELKS_to_cav1.csv
- Figure 5 - Source Data 1/elks-1/22/3/ELKS_to_cav2.csv
- Figure 5 - Source Data 1/elks-1/22/3/elks_to_elks(cav1).csv
- Figure 5 - Source Data 1/elks-1/22/3/ELKS_to_ELKS(cav2).csv
- Figure 5 - Source Data 1/elks-1/22/4.csv
- Figure 5 - Source Data 1/elks-1/22/4/
- Figure 5 - Source Data 1/elks-1/22/4/cav1_to_cav1(cav2).csv
- Figure 5 - Source Data 1/elks-1/22/4/cav1_to_cav1(ELKS).csv
- Figure 5 - Source Data 1/elks-1/22/4/cav1_to_cav2.csv
- Figure 5 - Source Data 1/elks-1/22/4/cav1_to_elks.csv
- Figure 5 - Source Data 1/elks-1/22/4/cav2_to_cav1.csv
- Figure 5 - Source Data 1/elks-1/22/4/cav2_to_cav2(cav1).csv
- Figure 5 - Source Data 1/elks-1/22/4/cav2_to_cav2(ELKS).csv
- Figure 5 - Source Data 1/elks-1/22/4/CaV2_to_ELKS.csv
- Figure 5 - Source Data 1/elks-1/22/4/ELKS_to_cav1.csv
- Figure 5 - Source Data 1/elks-1/22/4/ELKS_to_cav2.csv
- Figure 5 - Source Data 1/elks-1/22/4/elks_to_elks(cav1).csv
- Figure 5 - Source Data 1/elks-1/22/4/ELKS_to_ELKS(cav2).csv
- Figure 5 - Source Data 1/elks-1/22/5.csv
- Figure 5 - Source Data 1/elks-1/22/5/
- Figure 5 - Source Data 1/elks-1/22/5/cav1_to_cav1(cav2).csv
- Figure 5 - Source Data 1/elks-1/22/5/cav1_to_cav1(ELKS).csv
- Figure 5 - Source Data 1/elks-1/22/5/cav1_to_cav2.csv
- Figure 5 - Source Data 1/elks-1/22/5/cav1_to_elks.csv
- Figure 5 - Source Data 1/elks-1/22/5/cav2_to_cav1.csv
- Figure 5 - Source Data 1/elks-1/22/5/cav2_to_cav2(cav1).csv
- Figure 5 - Source Data 1/elks-1/22/5/cav2_to_cav2(ELKS).csv
- Figure 5 - Source Data 1/elks-1/22/5/CaV2_to_ELKS.csv
- Figure 5 - Source Data 1/elks-1/22/5/ELKS_to_cav1.csv
- Figure 5 - Source Data 1/elks-1/22/5/ELKS_to_cav2.csv
- Figure 5 - Source Data 1/elks-1/22/5/elks_to_elks(cav1).csv
- Figure 5 - Source Data 1/elks-1/22/5/ELKS_to_ELKS(cav2).csv
- Figure 5 - Source Data 1/elks-1/22/particle.json
- Figure 5 - Source Data 1/elks-1/31/
- Figure 5 - Source Data 1/elks-1/31/1.csv
- Figure 5 - Source Data 1/elks-1/31/1/
- Figure 5 - Source Data 1/elks-1/31/1/cav1_to_cav1(cav2).csv
- Figure 5 - Source Data 1/elks-1/31/1/cav1_to_cav1(ELKS).csv
- Figure 5 - Source Data 1/elks-1/31/1/cav1_to_cav2.csv
- Figure 5 - Source Data 1/elks-1/31/1/cav1_to_elks.csv
- Figure 5 - Source Data 1/elks-1/31/1/cav2_to_cav1.csv
- Figure 5 - Source Data 1/elks-1/31/1/cav2_to_cav2(cav1).csv
- Figure 5 - Source Data 1/elks-1/31/1/cav2_to_cav2(ELKS).csv
- Figure 5 - Source Data 1/elks-1/31/1/CaV2_to_ELKS.csv
- Figure 5 - Source Data 1/elks-1/31/1/ELKS_to_cav1.csv
- Figure 5 - Source Data 1/elks-1/31/1/ELKS_to_cav2.csv
- Figure 5 - Source Data 1/elks-1/31/1/elks_to_elks(cav1).csv
- Figure 5 - Source Data 1/elks-1/31/1/ELKS_to_ELKS(cav2).csv
- Figure 5 - Source Data 1/elks-1/31/particle.json
- Figure 5 - Source Data 1/elks-1/32/
- Figure 5 - Source Data 1/elks-1/32/1.csv
- Figure 5 - Source Data 1/elks-1/32/1/
- Figure 5 - Source Data 1/elks-1/32/1/cav1_to_cav1(cav2).csv
- Figure 5 - Source Data 1/elks-1/32/1/cav1_to_cav1(ELKS).csv
- Figure 5 - Source Data 1/elks-1/32/1/cav1_to_cav2.csv
- Figure 5 - Source Data 1/elks-1/32/1/cav1_to_elks.csv
- Figure 5 - Source Data 1/elks-1/32/1/cav2_to_cav1.csv
- Figure 5 - Source Data 1/elks-1/32/1/cav2_to_cav2(cav1).csv
- Figure 5 - Source Data 1/elks-1/32/1/cav2_to_cav2(ELKS).csv
- Figure 5 - Source Data 1/elks-1/32/1/CaV2_to_ELKS.csv
- Figure 5 - Source Data 1/elks-1/32/1/ELKS_to_cav1.csv
- Figure 5 - Source Data 1/elks-1/32/1/ELKS_to_cav2.csv
- Figure 5 - Source Data 1/elks-1/32/1/elks_to_elks(cav1).csv
- Figure 5 - Source Data 1/elks-1/32/1/ELKS_to_ELKS(cav2).csv
- Figure 5 - Source Data 1/elks-1/32/2.csv
- Figure 5 - Source Data 1/elks-1/32/2/
- Figure 5 - Source Data 1/elks-1/32/2/cav1_to_cav1(cav2).csv
- Figure 5 - Source Data 1/elks-1/32/2/cav1_to_cav1(ELKS).csv
- Figure 5 - Source Data 1/elks-1/32/2/cav1_to_cav2.csv
- Figure 5 - Source Data 1/elks-1/32/2/cav1_to_elks.csv
- Figure 5 - Source Data 1/elks-1/32/2/cav2_to_cav1.csv
- Figure 5 - Source Data 1/elks-1/32/2/cav2_to_cav2(cav1).csv
- Figure 5 - Source Data 1/elks-1/32/2/cav2_to_cav2(ELKS).csv
- Figure 5 - Source Data 1/elks-1/32/2/CaV2_to_ELKS.csv
- Figure 5 - Source Data 1/elks-1/32/2/ELKS_to_cav1.csv
- Figure 5 - Source Data 1/elks-1/32/2/ELKS_to_cav2.csv
- Figure 5 - Source Data 1/elks-1/32/2/elks_to_elks(cav1).csv
- Figure 5 - Source Data 1/elks-1/32/2/ELKS_to_ELKS(cav2).csv
- Figure 5 - Source Data 1/elks-1/32/3.csv
- Figure 5 - Source Data 1/elks-1/32/3/
- Figure 5 - Source Data 1/elks-1/32/3/cav1_to_cav1(cav2).csv
- Figure 5 - Source Data 1/elks-1/32/3/cav1_to_cav1(ELKS).csv
- Figure 5 - Source Data 1/elks-1/32/3/cav1_to_cav2.csv
- Figure 5 - Source Data 1/elks-1/32/3/cav1_to_elks.csv
- Figure 5 - Source Data 1/elks-1/32/3/cav2_to_cav1.csv
- Figure 5 - Source Data 1/elks-1/32/3/cav2_to_cav2(cav1).csv
- Figure 5 - Source Data 1/elks-1/32/3/cav2_to_cav2(ELKS).csv
- Figure 5 - Source Data 1/elks-1/32/3/CaV2_to_ELKS.csv
- Figure 5 - Source Data 1/elks-1/32/3/ELKS_to_cav1.csv
- Figure 5 - Source Data 1/elks-1/32/3/ELKS_to_cav2.csv
- Figure 5 - Source Data 1/elks-1/32/3/elks_to_elks(cav1).csv
- Figure 5 - Source Data 1/elks-1/32/3/ELKS_to_ELKS(cav2).csv
- Figure 5 - Source Data 1/elks-1/32/4.csv
- Figure 5 - Source Data 1/elks-1/32/4/
- Figure 5 - Source Data 1/elks-1/32/4/cav1_to_cav1(cav2).csv
- Figure 5 - Source Data 1/elks-1/32/4/cav1_to_cav1(ELKS).csv
- Figure 5 - Source Data 1/elks-1/32/4/cav1_to_cav2.csv
- Figure 5 - Source Data 1/elks-1/32/4/cav1_to_elks.csv
- Figure 5 - Source Data 1/elks-1/32/4/cav2_to_cav1.csv
- Figure 5 - Source Data 1/elks-1/32/4/cav2_to_cav2(cav1).csv
- Figure 5 - Source Data 1/elks-1/32/4/cav2_to_cav2(ELKS).csv
- Figure 5 - Source Data 1/elks-1/32/4/CaV2_to_ELKS.csv
- Figure 5 - Source Data 1/elks-1/32/4/ELKS_to_cav1.csv
- Figure 5 - Source Data 1/elks-1/32/4/ELKS_to_cav2.csv
- Figure 5 - Source Data 1/elks-1/32/4/elks_to_elks(cav1).csv
- Figure 5 - Source Data 1/elks-1/32/4/ELKS_to_ELKS(cav2).csv
- Figure 5 - Source Data 1/elks-1/32/5.csv
- Figure 5 - Source Data 1/elks-1/32/5/
- Figure 5 - Source Data 1/elks-1/32/5/cav1_to_cav1(cav2).csv
- Figure 5 - Source Data 1/elks-1/32/5/cav1_to_cav1(ELKS).csv
- Figure 5 - Source Data 1/elks-1/32/5/cav1_to_cav2.csv
- Figure 5 - Source Data 1/elks-1/32/5/cav1_to_elks.csv
- Figure 5 - Source Data 1/elks-1/32/5/cav2_to_cav1.csv
- Figure 5 - Source Data 1/elks-1/32/5/cav2_to_cav2(cav1).csv
- Figure 5 - Source Data 1/elks-1/32/5/cav2_to_cav2(ELKS).csv
- Figure 5 - Source Data 1/elks-1/32/5/CaV2_to_ELKS.csv
- Figure 5 - Source Data 1/elks-1/32/5/ELKS_to_cav1.csv
- Figure 5 - Source Data 1/elks-1/32/5/ELKS_to_cav2.csv
- Figure 5 - Source Data 1/elks-1/32/5/elks_to_elks(cav1).csv
- Figure 5 - Source Data 1/elks-1/32/5/ELKS_to_ELKS(cav2).csv
- Figure 5 - Source Data 1/elks-1/32/particle.json
- Figure 5 - Source Data 1/elks-1/33/
- Figure 5 - Source Data 1/elks-1/33/1.csv
- Figure 5 - Source Data 1/elks-1/33/1/
- Figure 5 - Source Data 1/elks-1/33/1/cav1_to_cav1(cav2).csv
- Figure 5 - Source Data 1/elks-1/33/1/cav1_to_cav1(ELKS).csv
- Figure 5 - Source Data 1/elks-1/33/1/cav1_to_cav2.csv
- Figure 5 - Source Data 1/elks-1/33/1/cav1_to_elks.csv
- Figure 5 - Source Data 1/elks-1/33/1/cav2_to_cav1.csv
- Figure 5 - Source Data 1/elks-1/33/1/cav2_to_cav2(cav1).csv
- Figure 5 - Source Data 1/elks-1/33/1/cav2_to_cav2(ELKS).csv
- Figure 5 - Source Data 1/elks-1/33/1/CaV2_to_ELKS.csv
- Figure 5 - Source Data 1/elks-1/33/1/ELKS_to_cav1.csv
- Figure 5 - Source Data 1/elks-1/33/1/ELKS_to_cav2.csv
- Figure 5 - Source Data 1/elks-1/33/1/elks_to_elks(cav1).csv
- Figure 5 - Source Data 1/elks-1/33/1/ELKS_to_ELKS(cav2).csv
- Figure 5 - Source Data 1/elks-1/33/2.csv
- Figure 5 - Source Data 1/elks-1/33/2/
- Figure 5 - Source Data 1/elks-1/33/2/cav1_to_cav1(cav2).csv
- Figure 5 - Source Data 1/elks-1/33/2/cav1_to_cav1(ELKS).csv
- Figure 5 - Source Data 1/elks-1/33/2/cav1_to_cav2.csv
- Figure 5 - Source Data 1/elks-1/33/2/cav1_to_elks.csv
- Figure 5 - Source Data 1/elks-1/33/2/cav2_to_cav1.csv
- Figure 5 - Source Data 1/elks-1/33/2/cav2_to_cav2(cav1).csv
[truncated: 66 more entries]
