# Supplementary material for: CaV1 and CaV2 calcium channels mediate the release of distinct pools of synaptic vesicles
Source: eLife. 2023 Feb 23;12:e81407. doi: 10.7554/eLife.81407 (PMC10023163; doi:10.7554/eLife.81407)
Supplement: Figure 5—source data 1. [file elife-81407-fig5-data1.zip › Figure 5 - Source Data 1/elks-1/11/1.csv]

image-ID	cycle	z-step	frame	accum	photon-count	photon-count11	photon-count12	photon-count21	photon-count22	psfx	psfy	psfz	psf-photon-count	x	y	z	stdev	amp	background11	background12	background21	background22	chisq	log-likelihood	accuracy	vis-probe
26	0	0	26	1	685.662	407.477	278.184	0	0	62.0926	72.1641	294.282	466.961	17976.4	17069.4	-294.282	0	16.3634	24.5184	29.3206	0	0	74.1184	-557.529	21.7053	0
28	0	0	28	1	505.064	266.694	238.369	0	0	13.5593	95.4073	528.174	440.69	18024.9	17046.1	-528.174	0	18.4295	24.5708	29.5162	0	0	46.8478	-544.214	33.9028	0
32	0	0	32	1	626.308	349.177	277.132	0	0	-18.1562	14.915	60.4468	391.125	17957	17126.6	-60.4468	0	13.1846	23.6714	27.3023	0	0	41.6488	-535.656	24.1363	0
33	0	0	33	1	507.742	258.398	249.344	0	0	47.9298	-44.3072	271.446	352.227	18090.2	17086.2	-271.446	0	12.4793	23.8081	27.5176	0	0	39.4053	-534.807	32.8208	0
39	0	0	39	1	697.288	337.223	360.064	0	0	100.515	65.5517	282.743	498.826	18037.6	16976.3	-282.743	0	17.3585	22.981	28.295	0	0	48.9538	-541.198	20.7707	0
45	0	0	45	1	580.99	290.998	289.991	0	0	47.0524	24.9274	167.917	360.68	17991.4	17116.6	-167.917	0	12.1566	22.7606	28.0531	0	0	44.8456	-536.828	26.8062	0
57	0	0	57	1	490.564	224.02	266.544	0	0	46.6349	169.343	199.682	224.598	17792.5	16972.2	-199.682	0	7.70239	21.3207	25.7517	0	0	31.6204	-520.026	33.12	0
67	0	0	67	1	631.108	357.295	273.813	0	0	50.0623	69.8123	317.599	382.45	18088.1	17071.7	-317.599	0	13.5888	21.2783	26.2052	0	0	65.9542	-542.26	23.16	0
74	0	0	74	1	589.757	278.794	310.963	0	0	16.0498	-58.7332	99.7064	405.455	18122.1	17200.3	-99.7064	0	13.8274	21.2651	26.0789	0	0	71.0148	-542.544	25.4558	0
80	0	0	80	1	681.149	319.87	361.278	0	0	23.293	73.9676	209.385	479.282	18015.2	17167.2	-209.385	0	16.341	21.3131	25.1253	0	0	64.4146	-539.433	20.662	0
91	0	0	91	1	472.644	252.196	220.448	0	0	48.6888	159.546	254.899	247.397	17790.5	17081.6	-254.899	0	8.60682	20.962	24.7035	0	0	51.904	-528.108	34.5029	0
95	0	0	95	1	587.017	284.19	302.826	0	0	47.5866	-16.3768	66.2056	460.178	17990.9	17157.9	-66.2056	0	15.4133	20.9631	23.9343	0	0	54.4426	-530.565	25.0988	0
96	0	0	96	1	627.95	372.563	255.387	0	0	-5.22393	46.2653	290.89	468.791	18043.7	17194.9	-290.89	0	16.6227	19.6211	23.5141	0	0	38.0957	-519.847	22.4708	0
101	0	0	101	1	563.323	223.257	340.066	0	0	104.014	7.68201	-34.5869	317.946	17934.4	17133.8	34.5869	0	10.6481	19.028	22.1425	0	0	48.1571	-516.912	25.6732	0
106	0	0	106	1	532.059	206.171	325.888	0	0	36.6857	63.4711	-44.8596	264.866	18001.8	17177.7	44.8596	0	8.86601	18.8435	23.6599	0	0	28.4085	-509.139	28.1436	0
132	0	0	132	1	555.839	263.432	292.407	0	0	22.2123	25.3415	255.758	436.627	18016.2	17116.2	-255.758	0	15.1754	17.9945	22.7132	0	0	49.7189	-519.297	26	0
150	0	0	150	1	400.454	195.559	204.895	0	0	12.2974	-16.704	-25.6878	179.37	18026.2	17158.2	25.6878	0	6.04927	18.6201	22.0443	0	0	25.6001	-501.966	41.6855	0
215	0	0	215	1	518.629	256.259	262.369	0	0	-23.7133	219.911	461.66	425.945	17962.5	17120.9	-461.66	0	17.4131	16.3953	19.8453	0	0	40.6608	-504.561	27.3819	0
216	0	0	216	1	385.24	204.174	181.066	0	0	53.6404	6.3921	218.815	177.154	17984.8	17234.8	-218.815	0	6.06491	16.1733	19.2059	0	0	32.3247	-491.857	41.3505	0
220	0	0	220	1	497.039	276.302	220.737	0	0	31.2061	85.0768	390.59	263.938	17907.6	17255.8	-390.59	0	9.86269	16.4656	19.9503	0	0	49.0105	-504.812	29.1055	0
227	0	0	227	1	468.915	210.176	258.739	0	0	29.954	128.226	331.2	278.012	17809.2	17212.6	-331.2	0	10.0106	16.5731	19.5265	0	0	35.0308	-498.405	31.4893	0
254	0	0	254	1	471.121	225.24	245.881	0	0	-4.60502	223.114	388.896	274.247	17744.1	17217.4	-388.896	0	10.5781	13.9589	17.9983	0	0	35.7612	-486.412	29.7631	0
265	0	0	265	1	444.271	214.484	229.787	0	0	193.251	-45.0352	163.915	263.821	17944.9	17186.6	-163.915	0	9.11425	16.6374	17.8034	0	0	37.3477	-494.587	33.3692	0
269	0	0	269	1	477.831	253.843	223.988	0	0	-3.75547	59.5422	275.03	355.191	17942.6	17181.6	-275.03	0	12.4836	15.5446	18.3419	0	0	20.6568	-487.043	29.9037	0
275	0	0	275	1	507.515	256.492	251.023	0	0	102.197	42.5556	374.1	326.902	17836.6	17198.6	-374.1	0	12.0304	15.4085	17.7501	0	0	34.2414	-491.221	27.3002	0
277	0	0	277	1	414.987	228.669	186.318	0	0	-68.9956	44.4528	406.649	263.201	17808.5	17196.7	-406.649	0	10.3185	14.6765	17.3715	0	0	38.6364	-488.192	35.6242	0
294	0	0	294	1	425.51	214.555	210.954	0	0	38.7534	20.8977	398.039	222.83	17700.7	17120.6	-398.039	0	8.41539	14.6184	16.7798	0	0	40.0445	-486.335	34.125	0
296	0	0	296	1	534.347	306.265	228.081	0	0	38.0585	92.4813	325.047	413.171	17801.1	17148.7	-325.047	0	14.7674	14.3772	16.1415	0	0	27.3294	-482.476	24.7269	0
316	0	0	316	1	381.477	188.099	193.378	0	0	-30.4946	5.58082	432.64	177.13	18069	17135.9	-432.64	0	7.01884	15.1156	19.1926	0	0	23.806	-484.82	41.3037	0
320	0	0	320	1	468.435	234.454	233.981	0	0	-36.2444	0.161785	186.21	459.385	17875.4	17241	-186.21	0	15.9023	14.5518	17.7965	0	0	32.6557	-491.389	30.1725	0
323	0	0	323	1	467.911	211.769	256.142	0	0	79.1689	13.8582	16.9083	255.029	17959.3	17127.7	-16.9083	0	8.49589	15.5294	17.2907	0	0	40.4644	-490.629	30.4308	0
325	0	0	325	1	442.088	185.983	256.104	0	0	49.186	41.0705	400.95	278.264	17790	17200.1	-400.95	0	10.4808	14.3835	18.3226	0	0	47.9065	-493.436	32.8147	0
328	0	0	328	1	350.956	202.007	148.948	0	0	79.8377	87.8956	569.765	246.473	17759.3	17153.3	-569.765	0	10.581	13.791	17.5824	0	0	41.3117	-486.562	44.7702	0
330	0	0	330	1	467.406	276.153	191.253	0	0	17.3877	-81.6316	454.138	277.518	17821.8	17223.2	-454.138	0	11.4178	14.5447	17.2249	0	0	25.2213	-481.189	30.0737	0
332	0	0	332	1	395.292	182.421	212.87	0	0	79.8649	96.8046	401.29	258.683	17759.3	17244	-401.29	0	9.68316	12.7621	16.4612	0	0	27.9071	-474.146	36.6777	0
333	0	0	333	1	564.403	266.794	297.608	0	0	-2.30803	160.359	564.185	422.952	17741.8	17080.8	-564.185	0	18.4051	14.1576	16.3254	0	0	32.1102	-484.917	22.9709	0
334	0	0	334	1	466.109	228.322	237.787	0	0	57.178	13.8887	216.41	304.684	17881.6	17127.6	-216.41	0	10.4067	15.5764	17.9099	0	0	46.8068	-496.856	30.8235	0
342	0	0	342	1	405.58	206.971	198.609	0	0	-7.42553	90.1288	370.6	244.843	17746.9	17151.1	-370.6	0	9.10374	14.1854	16.6746	0	0	48.1045	-488.427	36.2344	0
347	0	0	347	1	378.602	183.638	194.965	0	0	-18.7916	-14.0197	402.711	186.193	17758.3	17055.9	-402.711	0	7.21558	14.9278	16.6733	0	0	48.3484	-488.383	40.3773	0
350	0	0	350	1	454.051	283.819	170.231	0	0	50.3319	-15.7845	435.244	360.82	17988.1	17157.3	-435.244	0	14.1286	14.7269	17.4346	0	0	53.1146	-499.274	31.4535	0
351	0	0	351	1	484.515	268.889	215.626	0	0	9.10934	56.893	260.049	309.215	18029.4	17184.3	-260.049	0	10.7649	14.1332	16.5208	0	0	23.566	-478.184	28.2551	0
368	0	0	368	1	440.869	239.126	201.743	0	0	84.5436	93.8788	518.091	258.123	17654.9	17047.6	-518.091	0	10.5862	14.4704	16.4494	0	0	25.6984	-477.984	32.2883	0
378	0	0	378	1	446.951	224.738	222.213	0	0	-56.3617	105.434	300.384	202.147	17696.2	17235.4	-300.384	0	7.32958	13.2691	15.9847	0	0	36.6549	-477.058	30.999	0
415	0	0	415	1	464.958	264.569	200.389	0	0	-53.1136	92.2735	240.653	271.564	17792.6	17148.9	-240.653	0	9.56975	14.4484	16.81	0	0	32.5406	-483.694	30.1149	0
416	0	0	416	1	319.92	136.913	183.007	0	0	-74.191	38.3806	171.873	198.814	17813.7	17501.8	-171.873	0	6.93134	13.7872	16.2529	0	0	29.2042	-475.511	50.3064	0
463	0	0	463	1	434.38	227.101	207.278	0	0	138.863	46.6167	261.897	386.96	17899.6	17094.9	-261.897	0	13.3888	13.4975	15.6216	0	0	44.2991	-485.472	32.2024	0
467	0	0	467	1	366.512	183.358	183.154	0	0	-7.88152	98.1775	226.368	207.741	17747.4	17043.3	-226.368	0	7.17557	12.8722	15.0068	0	0	33.5766	-470.77	40.0972	0
468	0	0	468	1	421.146	237.563	183.583	0	0	33.7184	133.298	210.033	212.421	17606.1	17107.9	-210.033	0	7.26465	12.578	15.6667	0	0	25.4171	-468.28	33.178	0
477	0	0	477	1	490.774	238.537	252.237	0	0	9.16681	204.461	464.421	342.917	17730.3	17036.7	-464.421	0	13.8351	13.4855	16.1209	0	0	47.3015	-487.757	27.4149	0
489	0	0	489	1	421.331	248.435	172.896	0	0	25.4471	102.355	322.334	346.419	17514.7	17039.2	-322.334	0	12.3939	13.6731	14.7492	0	0	31.8868	-476.664	33.303	0
491	0	0	491	1	346.661	165.099	181.562	0	0	37.4457	86.6755	269.039	205.6	18001	17054.8	-269.039	0	7.14336	13.6	15.8208	0	0	32.5457	-475.699	44.3901	0
492	0	0	492	1	518.724	264.711	254.013	0	0	25.3134	44.0518	264.036	459.136	18013.1	17097.5	-264.036	0	15.9713	13.6733	15.3345	0	0	30.7121	-481.274	25.291	0
496	0	0	496	1	420.083	219.17	200.913	0	0	-19.3655	26.356	205.377	290.735	18057.8	17115.2	-205.377	0	10.0268	13.5919	15.4128	0	0	32.1872	-476.526	33.6831	0
499	0	0	499	1	517.699	331.298	186.401	0	0	106.263	17.2449	450.291	338.549	17932.2	17124.3	-450.291	0	13.2513	14.1451	16.1825	0	0	52.6187	-492.492	25.7398	0
504	0	0	504	1	427.457	229.986	197.471	0	0	6.39233	38.2669	446.116	194.009	17932.4	17202.9	-446.116	0	7.63277	13.1547	15.4403	0	0	29.1809	-471.011	32.6915	0
507	0	0	507	1	366.459	160.242	206.217	0	0	48.888	3.90804	-207.309	197.115	17790.3	17137.6	207.309	0	6.82453	13.4816	15.5357	0	0	28.0085	-472.031	40.7786	0
513	0	0	513	1	440.249	287.285	152.964	0	0	74.3097	89.5292	247.686	292.125	17964.2	17052	-247.686	0	10.0276	13.6336	15.0068	0	0	38.2627	-478.282	31.437	0
525	0	0	525	1	392.732	230.058	162.674	0	0	0.261217	105.228	292.848	209.181	17938.5	17136	-292.848	0	7.40939	11.6752	14.2818	0	0	41.6488	-467.879	35.3969	0
527	0	0	527	1	396.456	228.875	167.581	0	0	33.5589	15.7159	423.988	215.55	17905.2	17125.8	-423.988	0	8.31913	11.6565	14.468	0	0	21.5043	-459.659	35.0154	0
534	0	0	534	1	442.36	196.142	246.217	0	0	32.2435	25.2219	53.5359	269.235	17906.6	17116.3	-53.5359	0	8.97824	13.0678	14.9249	0	0	38.9317	-475.418	30.9594	0
546	0	0	546	1	422.438	245.852	176.585	0	0	45.1107	25.2562	247.702	310.415	18093	17016.6	-247.702	0	10.7156	12.6977	15.398	0	0	42.4945	-478.826	32.9902	0
548	0	0	548	1	357.748	196.434	161.314	0	0	14.7137	3.89394	264.909	302.522	18023.7	17038	-264.909	0	10.6079	12.5444	14.4529	0	0	40.5151	-473.999	40.9546	0
551	0	0	551	1	409.948	181.166	228.782	0	0	46.6457	80.1161	233.832	203.514	17692.8	17360.4	-233.832	0	6.96772	12.4853	14.6542	0	0	32.9729	-468.235	33.955	0
558	0	0	558	1	364.202	181.376	182.826	0	0	-19.027	33.5001	286.484	226.767	18057.5	17108	-286.484	0	8.06581	12.39	15.0037	0	0	35.4943	-470.397	40.1417	0
561	0	0	561	1	353.386	190.805	162.581	0	0	66.889	-0.911545	146.376	170.602	18071.2	17142.4	-146.376	0	5.73684	12.2112	14.8729	0	0	23.1718	-462.148	41.682	0
563	0	0	563	1	486.853	219.212	267.641	0	0	52.121	69.6444	219.844	257.238	17886.7	17071.9	-219.844	0	8.76173	12.4532	15.0694	0	0	43.339	-474.965	27.0189	0
565	0	0	565	1	405.711	183.06	222.651	0	0	94.9094	30.0126	-85.6309	237.634	17943.6	17211.2	85.6309	0	7.99236	13.747	15.1575	0	0	31.0806	-474.642	35.3135	0
566	0	0	566	1	461.254	252.212	209.042	0	0	-1.26764	6.219	111.857	227.136	17940.1	17235	-111.857	0	7.66232	12.7188	14.5077	0	0	31.9823	-468.55	28.9666	0
578	0	0	578	1	367.345	200.475	166.87	0	0	87.7123	-36.0615	231.32	188.016	17950.7	17177.6	-231.32	0	6.51644	12.5762	15.3996	0	0	31.4239	-469.729	39.9902	0
579	0	0	579	1	381.31	173.316	207.994	0	0	-15.4576	-46.42	-450.433	171.366	17954.3	17287.6	450.433	0	6.60707	13.0758	14.4562	0	0	24.0919	-464.28	37.7703	0
581	0	0	581	1	363.883	162.121	201.762	0	0	91.8874	150.339	120.541	171.21	17846.9	17090.8	-120.541	0	5.75269	13.0552	15.2292	0	0	28.6229	-468.601	40.7456	0
585	0	0	585	1	443.564	236.669	206.895	0	0	-17.4139	164.863	363.607	275.929	17856.6	17076.3	-363.607	0	10.3228	12.8465	16.458	0	0	45.1219	-482.46	31.3055	0
587	0	0	587	1	429.583	213.718	215.865	0	0	95.0443	33.4244	177.528	243.73	17943.4	17207.8	-177.528	0	8.20549	13.6437	15.585	0	0	25.9704	-473.475	32.7513	0
589	0	0	589	1	438.202	265.067	173.134	0	0	76.9248	95.9552	553.494	299.802	17961.5	17045.6	-553.494	0	12.6835	13.8333	15.7055	0	0	35.7762	-480.838	31.9964	0
594	0	0	594	1	416.521	215.34	201.181	0	0	60.3422	158.168	419.886	292.229	17679.1	17083	-419.886	0	11.1687	12.4721	14.6759	0	0	38.5217	-474.037	33.2247	0
601	0	0	601	1	454.561	244.122	210.438	0	0	125.653	152.816	418.971	380.284	17813.1	17088.4	-418.971	0	14.4817	12.8805	15.7822	0	0	37.5631	-480.628	30.0575	0
605	0	0	605	1	505.057	270.785	234.272	0	0	64.9966	57.5292	144.51	305.185	17774.1	16884.7	-144.51	0	10.2035	12.3981	14.7234	0	0	16.688	-463.552	25.6123	0
609	0	0	609	1	440.782	202.717	238.064	0	0	100.395	4.49131	-31.4949	255.767	17838.4	17137	31.4949	0	8.56439	12.3761	14.089	0	0	31.1674	-466.65	30.4936	0
620	0	0	620	1	482.911	182.987	299.924	0	0	76.0586	60.9813	-13.2006	300.114	17862.7	17080.5	13.2006	0	9.99768	12.2749	14.1599	0	0	47.9304	-476.125	26.9661	0
623	0	0	623	1	527.287	290.137	237.15	0	0	57.1155	86.7676	212.584	350.54	17782	17154.4	-212.584	0	11.9111	12.404	15.1315	0	0	27.2972	-471.099	24.3026	0
628	0	0	628	1	456.423	253.785	202.638	0	0	70.8332	108.446	336.038	287.798	17768.3	17132.7	-336.038	0	10.3209	12.3088	14.3517	0	0	32.6906	-468.219	29.1593	0
633	0	0	633	1	390.806	234.779	156.026	0	0	46.6857	41.4605	455.109	274.023	17892.1	17100.1	-455.109	0	10.7643	12.0255	14.4171	0	0	32.6148	-468.002	35.8991	0
634	0	0	634	1	468.802	205.197	263.605	0	0	59.8585	102.553	-93.3562	276.225	17779.3	17337.9	93.3562	0	9.32272	11.9888	15.3296	0	0	19.9049	-464.104	28.3214	0
639	0	0	639	1	379.968	191.799	188.17	0	0	70.0582	130.468	461.064	319.236	17669.4	17210.4	-461.064	0	12.5273	11.4611	15.4103	0	0	34.2194	-471.687	37.4556	0
645	0	0	645	1	323.709	154.586	169.123	0	0	79.52	24.0082	309.488	183.231	17759.6	17316.8	-309.488	0	6.49143	12.2833	15.1689	0	0	28.6635	-466.903	47.4665	0
652	0	0	652	1	526.644	226.443	300.2	0	0	90.7053	59.6591	263.392	293.256	17848.1	17081.9	-263.392	0	10.1227	12.8558	15.8594	0	0	39.8837	-479.888	24.6707	0
666	0	0	666	1	494.686	261.941	232.746	0	0	89.2552	95.2731	327.128	329.047	17949.2	17145.9	-327.128	0	11.7198	12.3935	15.3711	0	0	47.3994	-481.097	26.5155	0
669	0	0	669	1	517.977	235.273	282.705	0	0	48.3918	57.7885	132.659	333.202	17890.4	17083.7	-132.659	0	11.1348	13.3584	15.9943	0	0	30.0383	-477.185	25.4201	0
671	0	0	671	1	417.742	157.016	260.726	0	0	123.764	157.751	89.0564	257.409	17815	16983.8	-89.0564	0	8.66171	12.8255	16.6586	0	0	49.4906	-483.795	34.074	0
672	0	0	672	1	333.323	139.106	194.217	0	0	17.1549	38.8963	-104.589	197.241	18021.3	17202.3	104.589	0	6.6704	12.5909	15.9458	0	0	37.3747	-474.688	46.259	0
676	0	0	676	1	435.67	198.574	237.096	0	0	166.614	16.2366	17.867	197.66	17772.2	17224.9	-17.867	0	6.64346	12.6264	14.4258	0	0	47.3704	-474.77	31.2204	0
679	0	0	679	1	503.577	249.34	254.236	0	0	95.9837	79.4369	113.462	262.804	17842.8	17062.1	-113.462	0	8.74867	12.9369	15.4332	0	0	30.2129	-472.92	26.097	0
680	0	0	680	1	342.192	114.166	228.026	0	0	83.4317	39.5065	-217.699	199.747	17855.4	17201.7	217.699	0	6.92596	12.2184	13.6249	0	0	46.5246	-469.509	42.8476	0
682	0	0	682	1	348.581	181.543	167.038	0	0	8.69801	229.791	238.636	180.97	17830.4	17210.7	-238.636	0	6.44876	12.1112	13.8455	0	0	42.2854	-467.351	41.8105	0
689	0	0	689	1	462.003	220.149	241.854	0	0	65.6694	20.8836	-171.679	229.771	17773.5	17120.6	171.679	0	7.86616	11.8634	14.3682	0	0	39.4189	-468.751	28.5136	0
694	0	0	694	1	404.763	171.946	232.817	0	0	29.3113	82.8953	-130.489	195.787	17909.5	17257.9	130.489	0	6.65308	11.2513	12.9234	0	0	31.2273	-456.367	33.1424	0
705	0	0	705	1	382.429	197.56	184.869	0	0	72.2413	42.4037	527.085	172.182	18065.9	17099.1	-527.085	0	7.15975	11.7447	14.6014	0	0	26.0043	-460.731	36.9123	0
709	0	0	709	1	416.22	228.159	188.061	0	0	76.2251	54.3905	206.11	201.405	17962.2	17087.1	-206.11	0	6.82278	12.7786	14.2746	0	0	20.8058	-462.161	33.2364	0
714	0	0	714	1	372.451	208.612	163.838	0	0	271.428	147.713	344.391	194.294	17667.4	17093.5	-344.391	0	7.33298	10.7803	13.6285	0	0	47.9058	-464.444	37.1824	0
790	0	0	790	1	332.249	189.712	142.537	0	0	45.3008	239.58	531.928	158.727	17694.2	17101.3	-531.928	0	6.79051	10.774	13.2472	0	0	45.7777	-461.553	43.3005	0
796	0	0	796	1	472.704	254.237	218.467	0	0	217.346	-89.3409	-32.4721	264.14	17621.8	16931.9	32.4721	0	9.29587	11.8438	13.1756	0	0	31.1334	-462.087	27.257	0
807	0	0	807	1	353.444	178.23	175.215	0	0	18.9394	99.1563	413.216	162.06	17620.9	17341.3	-413.216	0	6.17241	11.3314	14.4327	0	0	48.817	-468.87	40.8042	0
814	0	0	814	1	519.954	258.953	261.001	0	0	121.899	-38.9758	125.401	313.72	17816.9	16881.5	-125.401	0	10.6124	11.977	13.517	0	0	36.9067	-467.935	24.1873	0
818	0	0	818	1	289.833	134.585	155.247	0	0	-54.3751	-21.8447	-167.52	136.326	17594.5	16964	167.52	0	4.77295	12.161	14.4481	0	0	36.7543	-465.568	54.9539	0
831	0	0	831	1	356.679	167.81	188.869	0	0	-42.775	57.3125	54.8012	204.506	17782.3	17283.5	-54.8012	0	6.92684	10.6375	13.5993	0	0	47.4758	-464.606	39.3466	0
860	0	0	860	1	323.117	172.312	150.804	0	0	-13.2334	74.3735	137.042	175.732	17952	17465.8	-137.042	0	5.9425	10.7771	12.1476	0	0	28.568	-449.765	44.2578	0
899	0	0	899	1	397.43	186.694	210.736	0	0	110.873	120.493	72.4845	230.192	17927.6	17519.3	-72.4845	0	7.68239	10.3518	12.4202	0	0	28.4596	-450.722	33.2539	0
922	0	0	922	1	355.838	163.822	192.016	0	0	-10.0061	57.1507	217.624	190.763	17948.8	17283.7	-217.624	0	6.57115	10.7452	13.5592	0	0	28.9534	-455.705	39.5283	0
925	0	0	925	1	354.232	185.687	168.546	0	0	57.0525	158.985	367.642	185.078	17881.7	17281.5	-367.642	0	6.82321	10.4561	14.2875	0	0	32.477	-458.275	39.967	0
926	0	0	926	1	350.631	177.153	173.478	0	0	260.318	238.701	-143.1	176.838	17778.1	17301.5	143.1	0	6.63374	10.7652	12.8087	0	0	36.7172	-455.893	39.9214	0
1009	1	0	9	1	315.231	189.97	125.261	0	0	25.3436	-19.2158	496.208	306.839	17813.8	17360.1	-496.208	0	13.5937	5.94266	6.27414	0	0	38.9509	-405.412	27.7523	1
1010	1	0	10	1	336.768	205.36	131.407	0	0	85.2576	57.5212	500.994	216.848	17654.2	17283.3	-500.994	0	9.42897	5.62276	6.39883	0	0	49.644	-398.784	25.5418	1
1014	1	0	14	1	354.275	185.074	169.201	0	0	27.4728	-109.807	-491.23	272.197	17612.3	17450.6	491.23	0	13.8231	6.41723	5.5346	0	0	53.1717	-408.46	24.0169	1
1017	1	0	17	1	187.56	76.6206	110.939	0	0	-26.823	-14.4493	-407.501	135.346	17567	17056.3	407.501	0	6.25324	5.33853	5.81648	0	0	32.8548	-384.139	51.8302	1
1018	1	0	18	1	179.022	90.6966	88.3252	0	0	-56.2285	44.618	148.524	101.489	17397.1	17495.5	-148.524	0	4.02639	5.2997	5.57984	0	0	31.8578	-379.389	54.6523	1
1036	1	0	36	1	198.467	92.9511	105.515	0	0	12.4798	84.5549	-424.195	129.589	17627.3	17355.9	424.195	0	6.02633	4.69244	4.71553	0	0	31.8939	-368.361	46.1333	1
1042	1	0	42	1	209.507	111.842	97.6644	0	0	65.2163	8.69867	200.413	121.265	17574.6	17033.2	-200.413	0	4.77102	5.07442	5.14382	0	0	40.2217	-378.382	44.0096	1
1057	1	0	57	1	240.792	160.695	80.0973	0	0	23.5509	60.0145	384.945	139.762	17616.3	17280.8	-384.945	0	5.77571	4.40439	4.97087	0	0	34.0434	-368.617	36.3556	1
1058	1	0	58	1	241.833	136.848	104.985	0	0	258.626	142.885	368.729	129.235	17680.2	17397.3	-368.729	0	5.52561	4.4469	4.86523	0	0	42.4997	-370.015	36.1221	1
1064	1	0	64	1	216.703	96.2744	120.429	0	0	55.106	-1.19305	308.99	113.185	17983.4	17641	-308.99	0	4.58103	4.28783	4.71469	0	0	38.2598	-363.138	40.9686	1
1116	1	0	116	1	213.346	87.2672	126.079	0	0	17.7091	63.34	-7.10231	132.496	17921.1	17377.2	7.10231	0	5.15763	4.15026	3.88291	0	0	25.83	-352.324	40.7611	1
1139	1	0	139	1	173.83	82.974	90.8559	0	0	46.5953	57.8718	-168.39	108.491	17593.2	17283	168.39	0	4.37072	4.44557	3.94416	0	0	38.8919	-358.888	52.8814	1
1176	1	0	176	1	194.346	90.9171	103.429	0	0	-49.5329	0.923146	102.537	108.673	17290.7	17439.6	-102.537	0	4.29801	3.62798	4.48892	0	0	38.4906	-353.083	45.6896	1
1184	1	0	184	1	244.865	131.849	113.015	0	0	-15.3383	86.5888	108.722	120.03	17854.5	17652.9	-108.722	0	4.69268	4.32698	4.24859	0	0	47.7993	-363.908	35.0125	1
1185	1	0	185	1	194.632	60.2207	134.412	0	0	0.0527219	41.6164	-392.587	139.987	17739.4	17000.2	392.587	0	6.34041	3.7298	4.30286	0	0	32.1943	-354.942	45.5344	1
1197	1	0	197	1	242.777	115.934	126.843	0	0	108.431	-19.1432	212.4	147.747	17930	17459.6	-212.4	0	5.86492	3.33579	4.26877	0	0	69.324	-363.988	34.5513	1
1239	1	0	239	1	175.898	76.3578	99.5398	0	0	-35.8131	27.2672	-117.299	113.391	17974.6	17612.6	117.299	0	4.54721	3.23316	3.60516	0	0	35.9397	-340.507	49.7566	1
1301	1	0	301	1	196.022	124.55	71.4723	0	0	79.3271	89.0859	278.542	123.328	17759.8	17251.8	-278.542	0	4.91126	3.3265	3.27971	0	0	31.4041	-335.315	43.4198	1
1347	1	0	347	1	198.651	85.7897	112.862	0	0	52.4171	-6.91478	-91.4291	119.371	17687.1	17447.4	91.4291	0	4.73878	3.36816	3.80872	0	0	39.0777	-343.908	43.4039	1
1374	1	0	374	1	176.432	99.103	77.3285	0	0	-47.3842	15.4811	266.697	109.261	17487.9	17325.4	-266.697	0	4.44313	2.97927	3.599	0	0	59.6963	-344.187	49.1527	1
1505	1	0	505	1	195.427	104.793	90.6344	0	0	48.1719	69.1739	354.378	114.295	17392.3	17670.3	-354.378	0	4.65593	3.26645	3.40273	0	0	39.9164	-339.185	43.6527	1
1509	1	0	509	1	174.239	79.3801	94.859	0	0	50.6329	60.1048	167.754	108.546	17389.9	17380.4	-167.754	0	4.23449	2.80747	3.11059	0	0	26.2069	-322.904	48.9075	1
1522	1	0	522	1	196.708	100.058	96.6498	0	0	13.7447	62.8741	184.083	144.096	18024.7	17477.3	-184.083	0	5.65209	2.74047	3.19681	0	0	38.1931	-332.203	42.4058	1
1530	1	0	530	1	182.715	95.7206	86.9949	0	0	81.6542	15.1625	89.7254	100.064	17558.2	17026.7	-89.7254	0	3.88898	3.33847	2.72513	0	0	39.7897	-328.87	46.4056	1
1546	1	0	546	1	205.352	98.5185	106.834	0	0	64.1611	74.8966	50.6069	110.103	17775	17764.2	-50.6069	0	4.26614	3.15719	2.84096	0	0	36.0873	-327.491	40.4086	1
1618	1	0	618	1	207.176	104.358	102.818	0	0	25.0318	67.1173	257.348	123.787	18013.4	17473	-257.348	0	4.9195	2.73053	3.5702	0	0	44.0846	-334.264	40.2738	1
1682	1	0	682	1	186.282	87.0588	99.2236	0	0	-28.0241	32.4714	260.771	110.511	17468.5	17109.1	-260.771	0	4.45093	2.51922	3.54439	0	0	36.9902	-328.62	45.2812	1
1707	1	0	707	1	166.682	82.7913	83.8905	0	0	65.1554	-55.1636	57.1921	111.574	17574.7	17196.7	-57.1921	0	4.38994	2.52658	3.33169	0	0	26.1455	-321.42	51.3768	1
1744	1	0	744	1	236.818	119.426	117.393	0	0	50.7269	71.5635	208.553	121.543	17788.4	17269.3	-208.553	0	4.77067	4.08099	3.42646	0	0	37.4144	-348.751	35.5188	1
1745	1	0	745	1	239.774	139.337	100.437	0	0	19.215	65.9947	274.482	159.311	17520.9	17175.2	-274.482	0	6.36351	3.64389	3.84468	0	0	46.3726	-356.805	35.0103	1
1746	1	0	746	1	218.1	98.3646	119.735	0	0	127.126	-55.0239	14.4577	174.451	17612.4	17395.9	-14.4577	0	6.91277	3.28515	3.09221	0	0	64.4963	-350.998	38.0595	1
1757	1	0	757	1	215.601	145.558	70.0425	0	0	128.039	85.4837	561.278	156.955	17611.4	17255.4	-561.278	0	7.08818	3.55241	3.31111	0	0	77.8231	-353.13	39.0653	1
1762	1	0	762	1	364.286	223.605	140.681	0	0	26.6369	61.1125	544.195	322.396	17613.2	17279.7	-544.195	0	14.5003	2.76673	3.48027	0	0	53.4328	-360.241	21.212	1
1763	1	0	763	1	348.79	149.504	199.286	0	0	36.0818	98.1697	201.034	267.62	17703.4	17342.3	-201.034	0	10.5117	3.4806	3.48817	0	0	58.1172	-364.081	22.5514	1
1786	1	0	786	1	262.896	141.656	121.239	0	0	21.0555	15.7843	372.27	251.899	17818.1	17325.1	-372.27	0	10.4184	3.39151	3.40192	0	0	50.3468	-358.198	30.9684	1
1787	1	0	787	1	300.127	183.839	116.288	0	0	5.1157	115.93	504.55	311.347	17933.7	17523.9	-504.55	0	13.6902	3.18336	3.18857	0	0	53.6551	-359.773	26.404	1
1792	1	0	792	1	316.407	182.863	133.544	0	0	24.6999	26.6228	370.17	234.452	18013.8	17613.2	-370.17	0	9.66696	2.97294	3.31088	0	0	32.5057	-344.171	24.8374	1
1793	1	0	793	1	303.371	192.538	110.833	0	0	40.2044	62.4146	610.724	285.129	17998.3	17477.7	-610.724	0	13.4397	3.10332	3.75995	0	0	45.432	-360.291	26.3216	1
1794	1	0	794	1	327.854	184.19	143.664	0	0	27.4572	20.8443	333.107	335.671	18011	17619	-333.107	0	13.6721	2.61287	2.87411	0	0	42.2509	-349.223	23.5233	1
1795	1	0	795	1	271.094	153.459	117.634	0	0	-118.608	6.15326	518.038	169.73	17858.1	17434.3	-518.038	0	8.02115	3.61444	3.6247	0	0	46.6528	-355.312	30.1816	1
1796	1	0	796	1	259.575	161.57	98.005	0	0	120.961	62.4215	657.993	232.717	17518.9	17178.8	-657.993	0	11.3391	2.99756	3.84705	0	0	49.2099	-357.351	31.4233	1
1797	1	0	797	1	314.778	147.528	167.25	0	0	44.1028	24.7324	116.186	294.327	17695.4	17316.1	-116.186	0	11.4445	3.62169	3.32423	0	0	49.2096	-363.616	25.2969	1
1798	1	0	798	1	370.781	188.649	182.132	0	0	76.3538	35.3434	151.074	285.437	17862.4	17504.8	-151.074	0	11.1228	3.63124	3.75638	0	0	43.8922	-365.982	21.2065	1
1802	1	0	802	1	293.535	181.694	111.841	0	0	47.7786	132.618	493.223	215.037	17990.7	17606.9	-493.223	0	9.33217	3.11629	3.03859	0	0	50.47	-346.179	26.9546	1
1803	1	0	803	1	287.583	171.051	116.532	0	0	18.4452	97.9283	496.581	257.154	17920.4	17342.6	-496.581	0	11.2153	2.88397	3.37491	0	0	36.9292	-348.669	27.6319	1
1804	1	0	804	1	349.117	249.067	100.05	0	0	26.7413	54.7231	622.134	350.971	17812.4	17286.1	-622.134	0	16.7484	3.09025	3.17627	0	0	53.0381	-364.79	22.2565	1
1805	1	0	805	1	341.477	203.471	138.005	0	0	29.1495	21.1083	427.762	298.755	17810	17419.4	-427.762	0	12.6203	3.06986	3.07917	0	0	34.1949	-349.333	22.7626	1
1806	1	0	806	1	380.826	191.59	189.236	0	0	75.3124	61.6217	213.875	296.073	17564.5	17279.2	-213.875	0	11.6274	3.26563	3.29705	0	0	101.116	-374.454	20.3149	1
1807	1	0	807	1	347.372	202.776	144.596	0	0	22.1956	17.2784	536.041	339.56	17717.3	17323.6	-536.041	0	15.303	3.08882	3.26613	0	0	60.9446	-363.106	22.4142	1
1808	1	0	808	1	407.723	231.599	176.124	0	0	0.956096	34.9766	348.084	471.619	17738.5	17405.5	-348.084	0	19.3575	2.90639	2.98477	0	0	43.565	-366.441	18.6534	1
1809	1	0	809	1	297.203	180.353	116.85	0	0	34.9892	26.415	417.116	276.828	17704.5	17414.1	-417.116	0	11.6168	3.45268	3.59788	0	0	37.5959	-359.409	27.0575	1
1810	1	0	810	1	253.318	153.551	99.7673	0	0	82.5247	108.782	294.298	196.772	17557.3	17331.7	-294.298	0	7.87492	3.32838	2.81162	0	0	67.1085	-350.519	31.8257	1
1811	1	0	811	1	285.904	170.87	115.033	0	0	-8.76457	-26.3116	228.636	196.459	17947.6	17466.8	-228.636	0	7.89237	3.51298	2.98563	0	0	40.9377	-345.855	27.952	1
1812	1	0	812	1	263.554	152.084	111.47	0	0	122.201	64.2182	444.27	213.251	18015.9	17575.6	-444.27	0	8.99723	3.08536	3.45441	0	0	42.5367	-349.373	30.7006	1
1856	1	0	856	1	141.848	68.3917	73.456	0	0	-24.5339	102.685	-586.359	123.175	17564.7	17238.2	586.359	0	6.67779	3.13558	2.55013	0	0	49.4718	-328.687	62.049	1
1857	1	0	857	1	183.694	85.651	98.0429	0	0	84.3606	-33.8466	44.2298	123.532	17754.8	17374.7	-44.2298	0	4.8368	2.54855	2.56268	0	0	44.7541	-320.628	44.8289	1
1921	1	0	921	1	289.272	158.832	130.44	0	0	-17.4063	60.3604	400.853	244.979	17657.2	17280.5	-400.853	0	10.2792	3.45821	3.34228	0	0	40.5439	-353.728	27.7648	1
1925	1	0	925	1	203.1	117.291	85.8091	0	0	-83.8287	54.34	583.369	147.82	18022.6	17585.5	-583.369	0	7.11335	2.93301	3.1385	0	0	33.7706	-332.675	41.021	1
1926	1	0	926	1	174.711	132.278	42.4332	0	0	-16.3242	39.0429	485.651	136.642	17556.5	17301.8	-485.651	0	5.99468	2.8049	2.35801	0	0	55.7287	-323.463	47.5689	1
1941	1	0	941	1	238.419	92.6723	145.747	0	0	54.3279	8.7916	73.2545	152.116	17585.5	17332	-73.2545	0	5.9087	2.2564	2.79997	0	0	44.5407	-321.276	33.2092	1
1943	1	0	943	1	197.715	117.467	80.2487	0	0	3.08509	147.539	295.178	113.285	17636.7	17591.9	-295.178	0	4.58919	2.83129	2.94264	0	0	40.7422	-326.469	41.9765	1
2001	2	0	1	1	522.135	203.978	318.157	0	0	50.3085	-10.1776	-63.6431	276.942	17888.5	17251.4	63.6431	0	12.4864	20.9853	19.6573	0	0	30.0132	-506.431	15.8726	2
2005	2	0	5	1	441.461	240.392	201.069	0	0	40.1901	-2.93084	53.0934	226.143	17998.3	17244.1	-53.0934	0	10.3573	21.3697	19.5784	0	0	38.9117	-510.393	19.8384	2
2007	2	0	7	1	492.335	277.887	214.448	0	0	250.756	-60.661	0.685241	278.453	17887.4	17202.2	-0.685241	0	13.4679	22.0528	19.6625	0	0	51.9244	-518.62	17.2697	2
2013	2	0	13	1	520.725	301.976	218.75	0	0	123.772	-41.7813	112.299	358.822	18014.3	17183.3	-112.299	0	17.0174	20.0409	18.7378	0	0	39.8231	-509.173	15.711	2
2019	2	0	19	1	436.287	164.859	271.428	0	0	-6.24807	5.71655	27.4294	290.696	17646.1	17235.5	-27.4294	0	13.2453	19.6827	19.0798	0	0	35.993	-505.228	19.7959	2
2020	2	0	20	1	505.982	241.773	264.209	0	0	70.7217	68.7281	142.42	360.964	17868.1	17272.1	-142.42	0	16.9522	19.4533	18.2242	0	0	33.0019	-502.753	16.1685	2
2025	2	0	25	1	445.599	200.585	245.015	0	0	-46.6465	109.237	200.399	247.588	17885.8	17231.6	-200.399	0	12.1474	19.7912	19.5317	0	0	31.0883	-503.17	19.3404	2
2027	2	0	27	1	401.364	217.22	184.144	0	0	73.1954	-30.0651	151.425	298.011	17765.9	17171.6	-151.425	0	14.2483	19.5295	17.7785	0	0	37.923	-502.773	21.8348	2
2029	2	0	29	1	505.503	278.407	227.096	0	0	148.944	56.5072	184.203	278.318	17889.5	17085	-184.203	0	13.4802	20.1047	19.6384	0	0	47.1188	-512.416	16.446	2
2033	2	0	33	1	384.762	171.354	213.408	0	0	124.492	35.0908	113.413	242.845	17914	17305.7	-113.413	0	11.3642	19.623	19.2562	0	0	29.4392	-501.453	23.4503	2
2038	2	0	38	1	465.168	230.579	234.59	0	0	36.8927	18.1588	172.422	315.936	17802.2	17223	-172.422	0	15.1223	18.9499	18.7942	0	0	30.7692	-500.791	18.0437	2
2044	2	0	44	1	427.501	172.458	255.043	0	0	-51.3581	117.361	-34.3102	258.175	17790.8	17323.1	34.3102	0	11.7185	20.2831	18.6263	0	0	22.9935	-498.778	20.358	2
2046	2	0	46	1	482.545	236.291	246.254	0	0	33.3238	-7.50799	186.867	402.508	18005.1	17149	-186.867	0	19.519	18.8507	17.7234	0	0	50.3333	-508.623	17.0412	2
2047	2	0	47	1	485.027	241.437	243.59	0	0	151.556	62.4877	-22.7146	325.174	17886.9	17178.7	22.7146	0	14.8318	19.3839	18.114	0	0	44.615	-507.038	17.0524	2
2050	2	0	50	1	404.954	202.92	202.035	0	0	153.543	-38.8634	18.017	178.174	17785.3	17280	-18.017	0	8.26884	20.1911	19.7922	0	0	38.1744	-506.392	22.1004	2
2052	2	0	52	1	361.247	199.903	161.344	0	0	80.4919	19.8531	197.368	283.495	17958	17321	-197.368	0	13.7711	18.2714	18.0863	0	0	32.2059	-497.227	24.9418	2
2054	2	0	54	1	413.67	131.472	282.198	0	0	-47.5213	43.0239	69.4594	237.342	17787	17297.8	-69.4594	0	10.976	20.5287	19.1155	0	0	26.7969	-501.636	21.4088	2
2056	2	0	56	1	455.213	242.725	212.488	0	0	112.998	-27.536	265.965	278.06	17825.8	17169.1	-265.965	0	14.4076	20.2555	18.7768	0	0	27.2868	-501.701	18.754	2
2057	2	0	57	1	439.864	255.989	183.874	0	0	247.143	-164.525	-85.9616	231.93	17691.7	17306	85.9616	0	11.6898	18.5871	18.8756	0	0	29.3021	-497.574	19.3712	2
2058	2	0	58	1	523.269	250.413	272.856	0	0	88.5344	96.6823	83.6165	289.224	17750.6	17244.2	-83.6165	0	13.3147	18.822	17.8148	0	0	30.3421	-496.957	15.3663	2
2061	2	0	61	1	458.962	223.527	235.435	0	0	192.725	-185.542	-248.633	269.484	17845.7	17327.1	248.633	0	13.0789	19.2859	17.8471	0	0	39.7867	-503.263	18.2674	2
2063	2	0	63	1	525.376	257.19	268.186	0	0	97.5487	-30.946	180.614	419.053	17940.9	17172.5	-180.614	0	20.3847	19.03	17.9854	0	0	42.1194	-506.642	15.331	2
2065	2	0	65	1	533.831	211.012	322.819	0	0	126.725	21.9871	-166.445	280.789	17911.7	17219.2	166.445	0	12.616	19.7805	18.7552	0	0	37.747	-505.62	15.191	2
2068	2	0	68	1	427.041	232.354	194.687	0	0	94.5242	-14.3016	-4.36762	229.4	17943.9	17255.5	4.36762	0	10.4366	18.6271	17.9935	0	0	29.6414	-495.792	19.9954	2
2069	2	0	69	1	360.213	167.322	192.891	0	0	-53.1219	64.935	52.5784	173.072	17792.6	17275.9	-52.5784	0	7.96538	18.9428	18.1241	0	0	25.3217	-493.256	25.2095	2
2071	2	0	71	1	421.26	232.221	189.039	0	0	171.635	-32.9951	168.606	309.372	17966.5	17174.5	-168.606	0	15.1597	17.2838	16.2336	0	0	40.7208	-495.052	19.8032	2
2073	2	0	73	1	507.848	242.115	265.733	0	0	107.674	30.5394	89.2295	309.428	17831.1	17210.6	-89.2295	0	14.3298	19.5481	17.3019	0	0	36.8783	-501.167	15.9846	2
2076	2	0	76	1	519.315	267.643	251.672	0	0	221.008	-134.959	148.181	287.075	17817.5	17376.1	-148.181	0	14.8123	18.6842	17.1862	0	0	50.2897	-504.4	15.4238	2
2081	2	0	81	1	474.104	231.575	242.528	0	0	2.12846	83.8857	128.579	308.388	17737.4	17257	-128.579	0	14.4305	17.9138	17.1681	0	0	35.1497	-496.055	17.226	2
2084	2	0	84	1	502.935	301.636	201.3	0	0	101.521	53.2376	245.774	406.663	17936.9	17088.3	-245.774	0	20.4114	17.6666	16.549	0	0	43.4011	-500.014	15.8622	2
2085	2	0	85	1	437.035	273.504	163.531	0	0	31.7069	-31.0089	275.572	286.883	17907.1	17172.5	-275.572	0	14.9859	18.2931	17.6532	0	0	50.2504	-506.103	19.2846	2
2086	2	0	86	1	532.754	254.657	278.096	0	0	181.303	-48.2209	-162.729	317.143	17857.2	17189.7	162.729	0	14.6253	18.0939	16.6195	0	0	49.3019	-501.869	14.8025	2
2091	2	0	91	1	442.593	243.106	199.487	0	0	-85.1385	22.6701	168.866	255.592	17625.3	17218.5	-168.866	0	12.4979	18.1369	17.9823	0	0	28.2951	-494.311	18.9974	2
2092	2	0	92	1	458.806	217.113	241.693	0	0	57.4163	1.62028	-26.7777	279.878	17981	17239.6	26.7777	0	12.6308	17.911	17.3189	0	0	39.9899	-496.776	17.993	2
2093	2	0	93	1	432.982	150.657	282.325	0	0	59.7197	86.5709	-48.5501	248.447	17978.7	17353.9	48.5501	0	11.1564	17.8402	17.7438	0	0	24.1417	-490.59	19.4612	2
2095	2	0	95	1	350.399	174.112	176.287	0	0	49.2399	-108.747	142.728	228.43	17889.6	17150.6	-142.728	0	11.2039	18.1774	16.3741	0	0	35.2884	-492.869	25.518	2
2096	2	0	96	1	447.007	241.29	205.717	0	0	168.886	-105.845	-17.5034	270.677	17869.6	17147.7	17.5034	0	12.8451	17.945	16.2803	0	0	39.6236	-494.591	18.4467	2
2097	2	0	97	1	374.314	176.812	197.502	0	0	72.9449	-27.4598	-82.4717	208.094	17666.5	17268.6	82.4717	0	9.41444	18.1303	18.0325	0	0	23.7168	-491.188	23.7304	2
2098	2	0	98	1	448.108	227.116	220.992	0	0	38.0787	29.1695	107.979	358.936	17900.7	17112.4	-107.979	0	16.6667	17.1336	16.8754	0	0	37.1955	-495.721	18.3603	2
2099	2	0	99	1	524.052	234.331	289.721	0	0	100.629	82.491	88.6868	323.513	17838.2	17158.7	-88.6868	0	14.9317	17.042	17.5399	0	0	32.8995	-494.224	15.1015	2
2100	2	0	100	1	415.413	204.178	211.235	0	0	-30.5408	54.0368	96.0704	231.894	17670.4	17286.8	-96.0704	0	10.777	18.8038	17.2491	0	0	21.9082	-490.3	20.6287	2
2102	2	0	102	1	404.226	190.92	213.306	0	0	132.861	-61.7308	76.6493	188.465	17706.3	17203.3	-76.6493	0	8.89577	18.0232	17.1539	0	0	37.6394	-494.388	21.2222	2
2103	2	0	103	1	474.19	175.127	299.063	0	0	132.464	-33.2468	-121.291	360.006	17906	17274.4	121.291	0	16.408	17.9429	16.7693	0	0	37.1026	-496.878	17.1683	2
2107	2	0	107	1	514.52	186.877	327.643	0	0	59.7522	37.3449	80.524	290.555	17679.7	17203.8	-80.524	0	13.355	18.6885	16.5544	0	0	40.3138	-497.686	15.5281	2
2111	2	0	111	1	445.302	206.457	238.845	0	0	3.96614	5.00418	187.787	212.48	17934.8	17236.2	-187.787	0	10.3116	17.8036	16.9186	0	0	23.5087	-487.192	18.622	2
2112	2	0	112	1	416.496	209.452	207.045	0	0	146.357	-47.3274	-168.751	232.699	17892.1	17288.5	168.751	0	10.6048	18.5352	15.9988	0	0	30.0341	-490.271	20.2701	2
2113	2	0	113	1	430.411	236.255	194.156	0	0	280.244	-236.699	-132.995	236.189	17658.6	17278.6	132.995	0	12.9185	17.8207	16.9273	0	0	35.8463	-494.014	19.4689	2
2114	2	0	114	1	401.087	196.694	204.394	0	0	110.673	21.9742	155.715	269.548	17927.8	17219.2	-155.715	0	12.8272	17.0943	16.1452	0	0	44.4089	-493.464	21.0605	2
2115	2	0	115	1	589.718	290.959	298.76	0	0	152.194	-81.0588	-194.461	430.613	17886.3	17322.2	194.461	0	19.7481	17.5885	16.8591	0	0	40.3159	-500.425	13.0133	2
2117	2	0	117	1	475.008	208.205	266.803	0	0	160.212	-76.8678	-35.3945	275.974	17878.2	17218.4	35.3945	0	12.8906	17.8042	15.8246	0	0	39.1014	-493.067	16.9731	2
2118	2	0	118	1	426.25	185.808	240.442	0	0	45.9991	24.0604	-184.514	242.441	17892.8	17316.8	184.514	0	10.7393	17.0585	16.3962	0	0	21.774	-483.855	19.4931	2
2119	2	0	119	1	438.816	197.742	241.074	0	0	44.039	160.136	-15.1842	212.345	17795.1	17180.7	15.1842	0	9.62638	17.8811	17.8903	0	0	44.0547	-499.003	19.1545	2
2120	2	0	120	1	396.471	222.635	173.836	0	0	335.869	-161.051	113.416	194.33	17901.9	17302.6	-113.416	0	10.8439	16.7891	15.4951	0	0	41.16	-487.219	21.1879	2
2122	2	0	122	1	461.927	257.362	204.565	0	0	233.62	-129.272	-82.2924	252.662	17804.8	17270.8	82.2924	0	12.3762	17.8095	16.5214	0	0	37.9474	-494.224	17.6999	2
2126	2	0	126	1	432.597	160.171	272.426	0	0	49.9402	84.9496	125.001	251.789	17689.5	17255.9	-125.001	0	11.7333	17.5171	15.9095	0	0	35.3346	-490.606	19.1127	2
2127	2	0	127	1	435.943	146.998	288.945	0	0	-45.6309	150.341	-162.474	237.737	17785.1	17389.8	162.474	0	10.7	17.8042	16.1041	0	0	31.747	-489.206	19.0026	2
2129	2	0	129	1	416.475	179.662	236.813	0	0	-205.082	389.536	-97.4152	239.136	17645.6	17250.3	97.4152	0	13.27	16.4559	15.6031	0	0	25.2138	-480.955	19.8351	2
2135	2	0	135	1	429.035	190.689	238.346	0	0	-62.1856	20.7258	143.261	195.01	17801.7	17320.1	-143.261	0	9.34081	17.4501	16.742	0	0	34.0382	-490.071	19.4556	2
2137	2	0	137	1	456.722	191.046	265.675	0	0	-2.44324	88.2975	-23.9496	286.093	17642.3	17352.2	23.9496	0	12.8767	17.4102	15.4046	0	0	35.8451	-489.901	17.7247	2
2140	2	0	140	1	412.751	165.897	246.854	0	0	16.9041	41.3449	-97.1616	313.078	17822.2	17399.2	97.1616	0	14.0129	16.8088	14.9264	0	0	30.3872	-484.992	19.9989	2
2142	2	0	142	1	436.897	197.186	239.711	0	0	75.1678	-112.494	-6.37731	299.079	17664.3	17353.7	6.37731	0	14.0152	16.9677	16.0632	0	0	41.09	-492.797	18.8085	2
2146	2	0	146	1	409.016	191.951	217.065	0	0	16.6303	17.2098	156.188	209.601	17623.2	17124.3	-156.188	0	9.96202	18.0407	16.5042	0	0	37.0446	-492.65	20.771	2
2148	2	0	148	1	394.036	216.07	177.966	0	0	104.185	-104.601	-81.2827	176.603	17934.3	17345.8	81.2827	0	8.2153	17.2531	15.3473	0	0	45.2247	-489.26	21.4176	2
2150	2	0	150	1	594.053	301.275	292.778	0	0	50.491	0.726672	-32.5731	324.584	17788.6	17340.1	32.5731	0	14.6393	17.2958	16.3244	0	0	35.5698	-492.771	12.821	2
2155	2	0	155	1	397.679	166.548	231.131	0	0	-1.94574	30.2459	-13.4206	277.561	17741.4	17310.6	13.4206	0	12.519	17.231	15.6407	0	0	31.8784	-487.764	21.2189	2
2156	2	0	156	1	357.854	204.636	153.218	0	0	-37.6187	53.3082	443.344	196.603	17777.1	17287.5	-443.344	0	11.7766	17.447	16.4058	0	0	23.4156	-484.051	24.6402	2
2160	2	0	160	1	390.118	169.966	220.152	0	0	166.191	-89.4077	-203.073	181.484	17872.3	17230.9	203.073	0	8.36658	16.92	15.5376	0	0	36.8308	-486.028	21.6757	2
2162	2	0	162	1	403.291	197.69	205.601	0	0	152.396	109.098	173.654	231.844	17786.4	17231.7	-173.654	0	11.1683	17.2989	16.0763	0	0	32.2084	-487.826	20.9346	2
2163	2	0	163	1	464.819	201.179	263.64	0	0	21.7722	24.0081	139.989	339.311	18016.7	17217.2	-139.989	0	15.9834	15.8438	16.1183	0	0	38.0419	-489.445	17.2149	2
2164	2	0	164	1	544.965	225.598	319.367	0	0	62.3157	77.9856	-123.444	270.246	17876.5	17262.9	123.444	0	12.0815	17.012	16.6536	0	0	30.2543	-488.723	14.2777	2
2168	2	0	168	1	500.121	226.315	273.807	0	0	4.7482	66.1155	60.0246	298.245	17834.4	17175.1	-60.0246	0	13.6248	16.405	15.8089	0	0	38.7873	-489.328	15.7241	2
2170	2	0	170	1	368.877	160.318	208.559	0	0	96.0699	35.7597	172.839	254.723	17942.4	17205.4	-172.839	0	12.1863	16.096	15.6716	0	0	21.7072	-479.288	23.1801	2
2171	2	0	171	1	371.57	160.377	211.194	0	0	10.8609	-2.68495	37.6954	210.748	17828.3	17243.9	-37.6954	0	9.62339	17.0668	16.6969	0	0	20.5691	-483.126	23.4164	2
2172	2	0	172	1	438.965	192.629	246.336	0	0	82.3376	37.6862	-116.604	216.972	17756.8	17303.2	116.604	0	9.72691	16.8689	15.8307	0	0	40.8734	-488.556	18.6391	2
2175	2	0	175	1	446.669	192.374	254.295	0	0	17.0265	3.48972	-83.0719	271.248	17822.1	17237.7	83.0719	0	12.1906	17.1787	16.0765	0	0	33.7972	-489.66	18.3145	2
2178	2	0	178	1	480.7	208.17	272.529	0	0	99.4791	78.6784	-26.4751	252.503	17839.3	17361.8	26.4751	0	11.3946	16.1719	14.365	0	0	30.5374	-479.342	16.2945	2
2184	2	0	184	1	384.651	204.71	179.941	0	0	144.487	80.0039	363.686	240.727	17794.3	17260.8	-363.686	0	13.2573	16.1988	16.1168	0	0	33.3491	-486.579	22.0569	2
2185	2	0	185	1	481.805	220.047	261.758	0	0	88.5514	-71.4421	-62.1817	312.624	17949.9	17312.6	62.1817	0	14.3464	15.7293	15.0282	0	0	43.7794	-488.336	16.2838	2
2186	2	0	186	1	450.628	201.179	249.449	0	0	165.075	-135.727	-179.176	324.224	17873.4	17277.2	179.176	0	15.3232	16.3019	15.7843	0	0	43.7907	-491.325	17.9279	2
2187	2	0	187	1	368.176	183.311	184.865	0	0	31.7441	18.7667	17.4833	290.588	18006.7	17222.4	-17.4833	0	13.159	16.2472	15.8738	0	0	31.6123	-486.442	23.3209	2
2188	2	0	188	1	404.397	154.253	250.144	0	0	-84.2448	93.8104	163.18	197.17	17624.4	17346.7	-163.18	0	9.57012	16.8618	16.7969	0	0	39.7178	-491.11	20.9188	2
2192	2	0	192	1	421.637	216.491	205.146	0	0	120.018	17.7279	-95.619	198.687	17818.8	17323.1	95.619	0	8.98721	16.3778	16.1435	0	0	29.516	-483.445	19.6057	2
2196	2	0	196	1	412.119	205.993	206.126	0	0	132.32	-201.794	2.31855	193.202	18005.8	17243.7	-2.31855	0	9.764	15.9774	14.1658	0	0	39.5224	-480.616	19.7424	2
2198	2	0	198	1	489.433	220.178	269.255	0	0	59.2387	-54.0267	-49.9694	320.652	17879.6	17195.5	49.9694	0	14.6117	15.5854	14.6654	0	0	38.2182	-484.645	15.8981	2
2200	2	0	200	1	504.021	267.159	236.861	0	0	123.607	-8.2259	177.119	306.827	17715.5	17149.7	-177.119	0	14.8636	15.964	15.325	0	0	33.1707	-484.843	15.456	2
2212	2	0	212	1	510.786	235.702	275.084	0	0	35.4732	54.4775	184.519	249.148	17604.3	17186.7	-184.519	0	11.9622	16.4709	15.6542	0	0	24.1012	-481.078	15.3012	2
2216	2	0	216	1	436.309	210.651	225.658	0	0	52.8178	-2.14114	75.3528	255.321	17786.3	17143.7	-75.3528	0	11.7717	15.9654	15.7506	0	0	29.3472	-481.954	18.6246	2
2221	2	0	221	1	369.177	167.506	201.671	0	0	69.6963	-61.4847	115.887	239.138	17968.8	17203	-115.887	0	11.3615	16.0335	15.6076	0	0	21.3243	-478.153	23.1259	2
2222	2	0	222	1	426.184	146.162	280.023	0	0	197.298	68.1416	-15.7531	220.59	17641.8	17272.7	15.7531	0	10.2165	16.2489	15.055	0	0	51.6545	-489.062	19.1197	2
2223	2	0	223	1	433.065	217.006	216.059	0	0	-129.053	246.175	-68.1018	201.131	17968.2	17393.6	68.1018	0	9.63987	17.5365	14.7541	0	0	31.7882	-483.283	18.8807	2
2224	2	0	224	1	456.748	246.278	210.471	0	0	50.1925	-21.1707	189.664	242.259	17888.6	17162.7	-189.664	0	11.7976	16.0365	14.7096	0	0	29.0678	-479.653	17.4147	2
2225	2	0	225	1	405.881	193.39	212.491	0	0	191.805	-8.29707	2.27265	249.245	17846.7	17149.8	-2.27265	0	11.6054	16.5995	15.4034	0	0	34.2778	-485.678	20.4965	2
2226	2	0	226	1	344.309	175.802	168.507	0	0	70.5252	-49.4555	89.2357	195.94	17868.3	17290.6	-89.2357	0	9.18116	15.9074	15.7055	0	0	36.5618	-483.81	25.3578	2
2230	2	0	230	1	429.98	199.221	230.758	0	0	67.7757	60.2295	301.435	227.496	17671.7	17280.6	-301.435	0	11.9232	16.0005	15.1272	0	0	29.1751	-480.288	18.8749	2
2232	2	0	232	1	328.882	149.191	179.691	0	0	211.142	-80.6103	-82.9121	237.235	17927	17421.5	82.9121	0	11.2627	16.1283	14.4965	0	0	41.8036	-484.349	26.6599	2
2235	2	0	235	1	404.818	201.697	203.12	0	0	-45.3112	46.6257	420.618	242.683	17685.1	17194.6	-420.618	0	14.265	15.3908	14.7358	0	0	27.1822	-476.359	20.2073	2
2237	2	0	237	1	450.809	209.411	241.398	0	0	17.8958	-77.0201	136.827	242.218	17821.2	17417.9	-136.827	0	11.6888	16.7569	15.5922	0	0	44.5315	-490.635	17.957	2
2240	2	0	240	1	385.131	193.88	191.251	0	0	128.926	-112.588	-49.235	248.765	17909.5	17254.1	49.235	0	11.693	15.6491	15.4404	0	0	43.1595	-487.337	21.7593	2
2241	2	0	241	1	464.043	251.527	212.516	0	0	160.616	-202.097	-154.438	298.753	17877.8	17343.6	154.438	0	14.8732	15.2525	13.9008	0	0	42.3479	-482.099	16.8346	2
2242	2	0	242	1	446.895	208.607	238.288	0	0	198.847	-115.988	49.797	312.151	17939.3	17357.2	-49.797	0	15.2337	15.3759	14.551	0	0	43.0725	-485.871	17.7767	2
2243	2	0	243	1	435.925	197.369	238.556	0	0	107.247	40.3107	-114.834	262.824	17831.6	17200.9	114.834	0	11.8267	14.9682	14.3929	0	0	42.0336	-481.432	18.253	2
2254	2	0	254	1	512.789	208.4	304.389	0	0	-49.5286	-28.9759	-39.8567	266.839	17888.7	17170.5	39.8567	0	12.1923	17.3556	16.0823	0	0	37.5863	-491.685	15.3825	2
2256	2	0	256	1	340.078	144.166	195.912	0	0	-35.9362	13.2478	270.483	200.324	17775.4	17227.9	-270.483	0	10.4256	15.6614	15.1224	0	0	22.4267	-475.222	25.5516	2
2257	2	0	257	1	387.044	202.343	184.701	0	0	66.4414	6.48716	-124.536	176.307	17972	17334.4	124.536	0	7.90275	15.9522	14.4389	0	0	30.6092	-476.417	21.4638	2
2259	2	0	259	1	383.964	170.674	213.29	0	0	-23.4074	68.7965	200.53	195.32	17663.2	17371.7	-200.53	0	9.53325	16.022	14.2956	0	0	28.5636	-476.554	21.6696	2
2270	2	0	270	1	404.949	208.719	196.229	0	0	131.354	-41.4329	149.78	227.929	17907.1	17282.6	-149.78	0	10.9933	15.3325	13.609	0	0	31.7347	-474.028	19.9618	2
2273	2	0	273	1	474.319	225.333	248.986	0	0	-29.5884	14.939	1.76079	232.254	17868.7	17325.9	-1.76079	0	10.5505	15.7706	14.108	0	0	22.046	-472.686	16.4791	2
2274	2	0	274	1	335.328	150.651	184.677	0	0	-20.1766	-104.411	134.942	186.504	17759.7	17245.9	-134.942	0	9.14747	15.2972	14.463	0	0	38.3766	-479.155	25.7447	2
2275	2	0	275	1	456.514	204.935	251.58	0	0	-39.1899	-2.95684	-9.46385	239.299	17579.4	17343.8	9.46385	0	10.8969	15.2644	13.8555	0	0	31.5177	-475.485	17.1784	2
2277	2	0	277	1	383.529	177.668	205.861	0	0	7.7589	-30.3079	13.0872	195.299	17831.4	17171.8	-13.0872	0	8.91797	15.6881	14.6092	0	0	24.675	-474.659	21.7036	2
2278	2	0	278	1	556.936	249.244	307.693	0	0	53.6579	42.7279	-52.9692	353.478	17984.8	17198.5	52.9692	0	15.8647	14.8529	14.4232	0	0	33.0738	-479.46	13.4477	2
2282	2	0	282	1	408.961	165.912	243.049	0	0	35.4905	43.3911	-67.2366	190.041	17803.7	17197.8	67.2366	0	8.51895	15.9188	15.024	0	0	29.6614	-478.74	20.0976	2
2284	2	0	284	1	484.309	231.485	252.823	0	0	183.016	-44.0106	105.212	346.239	17855.4	17085.9	-105.212	0	16.6239	14.8667	13.3037	0	0	48.5562	-482.962	15.8245	2
2285	2	0	285	1	514.908	264.641	250.267	0	0	43.6622	58.8401	54.2869	254.206	17895.1	17182.3	-54.2869	0	11.5767	15.4337	14.5599	0	0	30.2984	-477.731	14.8933	2
2289	2	0	289	1	378.943	179.266	199.676	0	0	35.0782	96.7924	171.73	236.508	17604.7	17244	-171.73	0	11.263	15.5748	15.5182	0	0	26.5462	-479.193	22.2255	2
2290	2	0	290	1	344.802	174.048	170.754	0	0	55.3728	8.08565	197.249	210.401	17983.1	17133.4	-197.249	0	10.2332	15.0795	14.8261	0	0	28.2564	-475.225	24.8552	2
2291	2	0	291	1	411.128	199.227	211.901	0	0	137.189	-30.2163	138.132	244.183	18000.9	17171.7	-138.132	0	11.6934	16.2488	14.319	0	0	65.1394	-493.908	19.8817	2
2301	2	0	301	1	433.332	184.457	248.876	0	0	124.89	-18.0396	-29.3804	301.358	17913.6	17259.2	29.3804	0	13.7537	14.5604	13.7095	0	0	28.2155	-473.27	18.2066	2
2302	2	0	302	1	413.399	175.851	237.548	0	0	15.8764	33.7751	24.7786	182.079	17823.3	17307.1	-24.7786	0	8.2507	15.6713	16.3094	0	0	20.05	-476.959	20.0129	2
2303	2	0	303	1	441.23	207.657	233.574	0	0	173.397	-136.42	-84.3204	278.302	17865.1	17277.9	84.3204	0	13.3654	15.0433	14.1666	0	0	35.5336	-478.136	17.9497	2
2306	2	0	306	1	410.026	192.801	217.225	0	0	59.7362	12.4863	21.5923	240.853	17879.1	17228.7	-21.5923	0	10.9277	15.0729	14.9355	0	0	55.9456	-486.927	19.8567	2
2308	2	0	308	1	417.858	238.576	179.281	0	0	98.0827	35.4668	67.9491	232.744	17940.4	17305.4	-67.9491	0	10.6902	15.2027	13.8234	0	0	30.7306	-474.604	19.197	2
2309	2	0	309	1	492.563	270.283	222.28	0	0	128.983	4.57255	41.3513	294.919	17909.5	17236.6	-41.3513	0	13.5649	14.2158	13.3868	0	0	39.3316	-475.409	15.4269	2
2311	2	0	311	1	454.665	216.781	237.885	0	0	150.272	-58.1079	102.685	356.603	17888.2	17299.3	-102.685	0	17.0255	13.9101	12.8825	0	0	37.8028	-473.763	16.9125	2
2312	2	0	312	1	406.341	224.667	181.674	0	0	64.8833	3.59891	43.5339	249.875	17973.6	17237.6	-43.5339	0	11.4099	14.7564	14.4051	0	0	32.5071	-475.188	19.9259	2
2314	2	0	314	1	379.641	208.939	170.702	0	0	-104.322	377.568	-10.82	199.247	17644.5	17361.9	10.82	0	10.3897	15.9058	13.8356	0	0	46.7163	-482.369	21.8596	2
2318	2	0	318	1	368.126	180.751	187.374	0	0	97.2477	-107.26	261.79	220.747	17941.2	17149.1	-261.79	0	11.7563	14.679	12.8904	0	0	36.9072	-472.632	22.2499	2
2320	2	0	320	1	371.429	175.024	196.405	0	0	150.038	41.7635	-26.0793	270.447	17888.4	17199.4	26.0793	0	12.335	15.6435	13.9969	0	0	41.3899	-481.879	22.473	2
2324	2	0	324	1	384.95	172.422	212.528	0	0	65.7046	65.9779	167.972	228.223	17773.4	17274.9	-167.972	0	10.8473	15.1627	14.9732	0	0	31.4033	-477.987	21.5691	2
2334	2	0	334	1	447.864	242.973	204.891	0	0	41.1228	80.2268	82.073	293.764	17798	17260.6	-82.073	0	13.4843	14.4527	14.2565	0	0	30.1169	-474.801	17.5377	2
2336	2	0	336	1	475.318	195.512	279.806	0	0	76.7013	56.0274	-44.1787	265.907	17862.1	17284.8	44.1787	0	11.9543	14.7797	14.3717	0	0	34.1264	-477.214	16.3399	2
2339	2	0	339	1	418.84	214.187	204.653	0	0	124.953	-51.493	21.2874	187.13	17714.2	17292.7	-21.2874	0	8.66363	14.9208	14.4306	0	0	35.1566	-475.943	19.2035	2
2341	2	0	341	1	475.297	248.754	226.543	0	0	84.1178	21.9333	81.471	293.929	17954.3	17219.2	-81.471	0	13.5545	14.5432	13.7307	0	0	31.1042	-474.006	16.2168	2
2347	2	0	347	1	364.902	166.853	198.048	0	0	105.838	20.2592	99.7672	164.02	17733.3	17420.2	-99.7672	0	7.62953	14.5495	14.6407	0	0	27.3692	-471.262	22.9024	2
2349	2	0	349	1	388.517	181.721	206.796	0	0	98.4872	-3.60336	27.9483	185.375	17740.7	17444.1	-27.9483	0	8.46933	14.8126	14.1784	0	0	28.445	-471.942	21.0713	2
2351	2	0	351	1	454.818	221.047	233.771	0	0	21.1127	-52.8761	-156.429	230.902	17818	17294.1	156.429	0	10.3947	15.3531	14.2357	0	0	32.9354	-476.945	17.3327	2
2355	2	0	355	1	402.669	209.389	193.28	0	0	44.1947	29.3856	76.4765	249.057	17894.6	17311.5	-76.4765	0	11.4383	14.1835	15.0415	0	0	45.4271	-482.836	20.1694	2
2356	2	0	356	1	480.742	236.781	243.961	0	0	142.298	-2.26467	123.219	244.356	17896.2	17243.4	-123.219	0	11.5739	14.9372	14.1693	0	0	52.9848	-484.823	16.103	2
2358	2	0	358	1	391.267	158.549	232.718	0	0	54.3043	47.4304	-101.803	177.396	17784.8	17293.4	101.803	0	7.94011	14.9458	14.4052	0	0	41.0905	-478.703	20.9556	2
2359	2	0	359	1	353.807	150.149	203.658	0	0	146.658	67.4921	-96.4829	159.183	17592.8	17273.3	96.4829	0	7.23232	15.2435	14.4936	0	0	25.6321	-472.178	23.9806	2
2361	2	0	361	1	494.985	236.538	258.447	0	0	11.9808	11.1118	193.725	247.603	17627.8	17230.1	-193.725	0	12.0378	14.9614	14.5993	0	0	39.0418	-480.605	15.5879	2
2362	2	0	362	1	532.752	318.078	214.673	0	0	-4.04033	11.1845	25.846	325.197	17843.2	17130.3	-25.846	0	14.7976	15.4513	14.6883	0	0	34.2213	-482.021	14.2953	2
2363	2	0	363	1	384.378	208.984	175.394	0	0	165.115	-84.1619	191.379	205.602	17873.3	17225.7	-191.379	0	10.3719	13.9844	14.1632	0	0	38.272	-474.062	21.1852	2
2368	2	0	368	1	332.159	143.103	189.056	0	0	24.9875	77.7792	256.739	174.288	17814.2	17263.1	-256.739	0	8.81633	15.0286	14.9427	0	0	20.6125	-470.692	26.1347	2
2370	2	0	370	1	409.72	196.473	213.248	0	0	-7.57482	26.4092	194.387	191.61	17747.1	17414.1	-194.387	0	9.32213	14.6546	14.8137	0	0	49.3713	-481.474	19.774	2
2372	2	0	372	1	436.034	223.865	212.169	0	0	46.8058	-94.3577	-264.917	294.428	17892	17335.5	264.917	0	13.1391	14.1186	12.8828	0	0	31.1391	-470.059	17.8509	2
2374	2	0	374	1	366.976	131.932	235.044	0	0	-53.2032	-31.2172	-170.051	177.185	17792.7	17372.1	170.051	0	7.9775	15.5526	14.1839	0	0	26.6903	-473.044	22.8549	2
2378	2	0	378	1	378.874	187.066	191.808	0	0	78.3804	49.3293	-160.601	190.967	17860.4	17291.5	160.601	0	8.50787	14.0625	14.327	0	0	14.7319	-463.617	21.6349	2
2379	2	0	379	1	378.974	188.64	190.334	0	0	46.148	-15.3975	-61.0156	229.805	17892.7	17156.9	61.0156	0	10.37	14.6153	13.6414	0	0	41.725	-478.271	21.5948	2
2382	2	0	382	1	439.4	214.459	224.941	0	0	68.3889	-39.535	6.8789	266.884	17770.8	17181.1	-6.8789	0	12.1965	14.3473	13.7491	0	0	40.7809	-476.966	17.863	2
2386	2	0	386	1	372.665	165.453	207.212	0	0	84.1546	11.7417	21.5607	214.56	17755	17229.4	-21.5607	0	9.75283	13.919	13.7968	0	0	23.657	-466.066	21.9481	2
2391	2	0	391	1	402.894	184.282	218.612	0	0	149.692	-43.4372	100.382	208.031	17888.8	17185	-100.382	0	9.87876	13.8021	13.507	0	0	36.6514	-470.802	19.7838	2
2395	2	0	395	1	370.493	189.237	181.256	0	0	34.6	1.9114	179.763	220.147	17804.5	17338.9	-179.763	0	10.6104	14.2828	13.5797	0	0	32.8472	-470.969	22.1458	2
2396	2	0	396	1	479.154	253.169	225.985	0	0	142.158	98.5874	325.752	321.03	17796.6	17242.3	-325.752	0	17.1869	14.1789	13.5138	0	0	43.6928	-477.869	15.9751	2
2398	2	0	398	1	352.247	166.232	186.016	0	0	244.533	-18.6684	22.929	175.415	17694.3	17259.8	-22.929	0	8.40168	14.1361	12.6568	0	0	26.3359	-463.022	23.3617	2
2399	2	0	399	1	401.798	244.571	157.227	0	0	80.3208	58.9221	119.571	209.502	17559.5	17281.9	-119.571	0	9.75788	14.1355	13.7354	0	0	23.6934	-466.723	19.9621	2
2401	2	0	401	1	381.021	174.861	206.159	0	0	-57.4032	88.4344	168.336	190.12	17697.2	17152.7	-168.336	0	9.17196	15.7127	15.056	0	0	33.7404	-480.313	21.995	2
2403	2	0	403	1	392.107	221.312	170.795	0	0	89.172	84.5497	158.468	175.704	17750	17356	-158.468	0	8.31872	14.6562	13.3904	0	0	31.7955	-470.571	20.6246	2
2404	2	0	404	1	432.145	209.871	222.274	0	0	80.7549	46.7821	25.0726	216.172	17758.4	17294.1	-25.0726	0	9.79991	14.9225	12.9159	0	0	31.7635	-470.304	18.1866	2
2408	2	0	408	1	391.746	163.827	227.919	0	0	89.6222	9.14082	152.073	232.939	17749.5	17331.7	-152.073	0	11.0623	13.6609	13.6373	0	0	27.5402	-467.681	20.5006	2
2412	2	0	412	1	478.113	210.943	267.17	0	0	46.6704	107.859	-88.1349	227.253	17892.1	17332.6	88.1349	0	10.1962	14.0147	13.7739	0	0	43.3652	-475.44	16.0324	2
2413	2	0	413	1	385.918	201.905	184.013	0	0	113.31	-40.6587	67.3814	275.671	18024.8	17182.2	-67.3814	0	12.8497	13.4279	13.154	0	0	43.9014	-474.122	20.744	2
2414	2	0	414	1	373.984	188.498	185.486	0	0	19.7597	58.326	162.281	218.368	17819.4	17382.2	-162.281	0	10.3657	14.6477	13.1898	0	0	25.2984	-467.501	21.8674	2
2416	2	0	416	1	428.838	175.94	252.898	0	0	16.6905	4.3867	-154.704	240.496	17822.5	17236.8	154.704	0	10.7201	14.4052	13.702	0	0	24.3543	-468.689	18.4206	2
2418	2	0	418	1	409.658	197.29	212.368	0	0	106.665	53.9036	58.0059	246.701	17832.1	17286.9	-58.0059	0	11.3	13.8089	12.4311	0	0	35.4963	-468.014	19.1628	2
2426	2	0	426	1	359.257	162.65	196.608	0	0	61.6835	-2.1588	-0.541643	187.825	17677.8	17243.3	0.541643	0	8.50738	14.0427	12.7059	0	0	28.0999	-464.054	22.7664	2
2428	2	0	428	1	428.97	183.633	245.337	0	0	-1.4494	-37.3161	246.25	252.415	17641.3	17178.8	-246.25	0	12.9325	13.6758	13.8811	0	0	28.7142	-469.741	18.3202	2
2430	2	0	430	1	378.644	167.716	210.927	0	0	93.6915	-74.1568	-98.9562	216.159	17944.8	17315.3	98.9562	0	9.90927	13.2246	12.5984	0	0	26.8775	-461.14	21.0843	2
2433	2	0	433	1	342.756	138.286	204.47	0	0	19.797	76.091	131.81	207.407	17620	17264.7	-131.81	0	9.70262	13.8452	13.4946	0	0	25.0157	-465.689	24.3603	2
2436	2	0	436	1	431.601	199.14	232.461	0	0	147.891	-158.185	62.8781	237.759	17790.9	17200	-62.8781	0	11.7874	13.9316	12.7555	0	0	37.2496	-469.517	18.0279	2
2437	2	0	437	1	398.118	202.366	195.751	0	0	-6.29189	25.3174	88.0625	278.028	17646.1	17215.9	-88.0625	0	12.8647	14.1942	13.3382	0	0	40.4477	-475.21	20.128	2
2439	2	0	439	1	372.3	175.335	196.966	0	0	89.9606	77.922	156.464	178.448	17749.2	17262.9	-156.464	0	8.44178	13.681	13.6257	0	0	27.3933	-465.7	21.8825	2
2442	2	0	442	1	380.205	190.986	189.219	0	0	23.8946	19.1136	-87.047	172.352	17615.9	17321.7	87.047	0	7.72983	14.4645	14.2531	0	0	29.1257	-470.413	21.6092	2
2443	2	0	443	1	469.666	241.359	228.307	0	0	63.1238	76.0426	276.624	241.005	17776	17264.8	-276.624	0	12.3684	14.3353	13.8188	0	0	29.7643	-471.47	16.443	2
2446	2	0	446	1	349.245	153.663	195.582	0	0	166.116	168.068	54.0965	170.637	17772.7	17372.1	-54.0965	0	7.97488	14.3413	13.3885	0	0	38.8293	-471.281	23.8709	2
2449	2	0	449	1	411.474	236.437	175.036	0	0	125.407	44.2853	223.635	238.443	17913.1	17296.6	-223.635	0	11.8092	13.9788	12.8696	0	0	41.7299	-471.907	19.1726	2
2452	2	0	452	1	349.488	180.34	169.147	0	0	-45.3259	65.6571	142.085	173.304	17585.5	17275.2	-142.085	0	8.22842	13.7424	13.84	0	0	20.5699	-463.11	23.8154	2
2455	2	0	455	1	391.851	225.127	166.725	0	0	151.682	-6.24814	112.986	258.931	17886.8	17147.8	-112.986	0	12.252	14.2977	13.324	0	0	51.3963	-480.873	20.5567	2
2456	2	0	456	1	324.507	143.541	180.965	0	0	6.48884	24.283	93.7719	160.694	17733	17416.2	-93.7719	0	7.44097	14.6468	13.3501	0	0	22.3707	-464.828	26.3564	2
2457	2	0	457	1	353.269	170.354	182.914	0	0	52.773	-159.423	-64.4191	171.437	17886	17300.9	64.4191	0	8.20118	14.3528	12.936	0	0	36.9463	-469.136	23.4012	2
2458	2	0	458	1	384.983	190.612	194.371	0	0	131.981	59.9287	240.464	177.104	17906.5	17280.9	-240.464	0	8.8792	14.2867	13.7646	0	0	56.8328	-480.707	21.1209	2
2461	2	0	461	1	419.282	243.8	175.482	0	0	51.0578	30.1153	202.552	209.816	17788.1	17310.7	-202.552	0	10.2076	14.4179	13.228	0	0	59.0795	-481.494	18.867	2
2463	2	0	463	1	404.57	219.195	185.375	0	0	62.1994	54.6036	-132.839	194.735	17876.6	17385.9	132.839	0	8.69346	14.3305	13.6258	0	0	23.6666	-467.046	19.8036	2
2472	2	0	472	1	454.535	213.786	240.749	0	0	53.6129	81.5069	76.8152	283.288	17586.2	17259.3	-76.8152	0	12.9831	13.1774	11.9644	0	0	31.5757	-463.053	16.6644	2
2473	2	0	473	1	372.989	179.596	193.393	0	0	16.3142	46.6519	-130.363	197.918	18022.1	17294.2	130.363	0	8.82728	14.288	13.2665	0	0	34.8892	-470.138	21.8826	2
2474	2	0	474	1	397.191	177.295	219.897	0	0	100.902	-9.92399	74.6778	205.597	17837.9	17251.1	-74.6778	0	9.52282	13.7863	12.855	0	0	25.4048	-463.222	20.0086	2
2476	2	0	476	1	419.918	224.018	195.9	0	0	-6.85174	19.9244	-30.1688	258.61	17846	17221.3	30.1688	0	11.6607	14.1089	13.1049	0	0	41.7279	-473.681	18.7547	2
2479	2	0	479	1	452.357	173.112	279.244	0	0	-3.22166	10.0638	-91.3755	270.053	17742.7	17330.8	91.3755	0	12.1338	14.4537	13.1376	0	0	42.9954	-476.455	17.1415	2
2480	2	0	480	1	304.072	115.098	188.974	0	0	-47.9209	69.497	-202.38	242.311	17787.4	17271.3	202.38	0	10.7428	13.623	12.7554	0	0	30.0305	-465.658	28.1817	2
2481	2	0	481	1	411.614	188.984	222.63	0	0	61.8229	-44.2701	-251.342	181.846	17877	17285.4	251.342	0	8.03032	14.0289	12.7128	0	0	41.3485	-469.988	19.1427	2
2482	2	0	482	1	392.337	203.231	189.106	0	0	69.5225	85.9472	-69.3721	196.575	17769.6	17354.6	69.3721	0	8.8265	13.498	13.6853	0	0	22.8553	-463.52	20.4376	2
2486	2	0	486	1	387.725	188.165	199.56	0	0	93.9518	121.668	-8.58127	194.064	17844.8	17318.8	8.58127	0	8.78669	13.5556	13.3138	0	0	40.5686	-470.871	20.6817	2
2487	2	0	487	1	467.002	177.793	289.209	0	0	23.9711	36.3787	-62.5888	227.14	17815.2	17304.5	62.5888	0	10.1885	13.5412	12.8468	0	0	24.0274	-462.26	16.3032	2
2489	2	0	489	1	370.345	183.761	186.584	0	0	64.6961	45.139	207.567	211.367	17674.8	17196	-207.567	0	10.3007	14.3412	13.1993	0	0	22.2814	-465.14	22.0795	2
2490	2	0	490	1	363.764	173.531	190.233	0	0	91.9997	34.7561	101.46	212.475	17846.8	17405.7	-101.46	0	9.85806	13.71	12.737	0	0	30.1036	-465.035	22.3359	2
2494	2	0	494	1	443.611	236.226	207.385	0	0	-36.2688	-40.7314	301.588	251.661	17875.4	17182.3	-301.588	0	13.6267	13.3683	12.5663	0	0	43.636	-470.039	17.3018	2
2499	2	0	499	1	366.606	162.797	203.809	0	0	44.6785	64.3545	-122.16	203.761	17993.8	17276.5	122.16	0	9.09768	13.6821	11.6433	0	0	49.9147	-469.77	21.8351	2
2507	2	0	507	1	401.639	168.756	232.882	0	0	92.8993	31.427	153.429	195.478	17746.2	17209.8	-153.429	0	9.26377	13.047	13.005	0	0	35.4531	-465.504	19.6162	2
2510	2	0	510	1	450.018	172.535	277.482	0	0	-0.104047	11.7935	-46.8978	218.487	17839.2	17329	46.8978	0	9.84146	13.6077	12.7864	0	0	37.5345	-468.411	17.0687	2
2514	2	0	514	1	272.394	131.578	140.816	0	0	66.1494	-109.973	-160.692	135.46	17673.3	17251.5	160.692	0	6.22523	13.5983	12.7104	0	0	51.4135	-470.951	32.5999	2
2515	2	0	515	1	386.847	147.223	239.624	0	0	39.9955	20.3767	-76.7509	232.641	17998.5	17320.5	76.7509	0	10.4395	13.2535	11.2919	0	0	41.6844	-459.209	20.234	2
2517	2	0	517	1	325.515	141.396	184.119	0	0	91.4337	27.4904	11.6009	206.807	17947	17213.7	-11.6009	0	9.37565	12.8902	12.1989	0	0	27.9103	-459.101	25.3871	2
2518	2	0	518	1	418.169	194.157	224.013	0	0	47.7945	33.5453	93.6091	208.361	17891	17307.3	-93.6091	0	9.62008	13.5423	13.2518	0	0	40.7401	-470.558	18.7808	2
2523	2	0	523	1	274.747	121.905	152.842	0	0	-30.7234	53.9915	-23.1754	185.203	17770.2	17286.8	23.1754	0	8.36406	13.6043	12.9553	0	0	24.497	-461.845	32.3335	2
2526	2	0	526	1	284.81	108.038	176.771	0	0	2.0265	-38.3859	183.649	138.151	17637.8	17279.6	-183.649	0	6.75592	12.9351	12.603	0	0	24.2812	-456.113	30.416	2
2528	2	0	528	1	333.108	146.475	186.633	0	0	-68.8415	93.2532	-29.6777	188.774	17708.7	17446.9	29.6777	0	8.5933	13.4224	12.4141	0	0	29.4178	-461.361	24.8518	2
2529	2	0	529	1	420.58	191.798	228.781	0	0	119.966	-127.975	123.302	221.403	17818.8	17269.5	-123.302	0	10.9402	12.614	12.5054	0	0	41.6002	-464.898	18.3464	2
2532	2	0	532	1	371.838	195.128	176.71	0	0	19.8896	81.8386	341.131	197.986	17719.6	17259	-341.131	0	10.7177	13.9354	12.4964	0	0	45.3557	-471.676	21.7084	2
2535	2	0	535	1	486.22	230.867	255.353	0	0	104.231	-64.2333	45.2488	380.268	17934.2	17305.4	-45.2488	0	17.7144	12.6773	12.4926	0	0	44.2241	-472.17	15.3518	2
2537	2	0	537	1	424.505	185.123	239.382	0	0	16.0596	105.569	166.943	222.857	17623.8	17235.3	-166.943	0	10.603	13.144	12.9421	0	0	22.5803	-460.603	18.3051	2
2538	2	0	538	1	326.795	165.336	161.459	0	0	-22.1857	24.0504	192.578	181.173	17861.3	17217.1	-192.578	0	8.82885	13.5892	13.6151	0	0	27.2694	-465.323	25.8876	2
2539	2	0	539	1	409.053	218.417	190.636	0	0	71.4269	-29.5381	254.896	299.967	17967	17171.1	-254.896	0	15.3722	12.698	12.4019	0	0	30.8114	-463.42	18.9895	2
2542	2	0	542	1	513.559	265.832	247.727	0	0	127.444	-83.1498	148.726	327.809	17911	17224.7	-148.726	0	16.0279	12.7752	11.4211	0	0	52.3389	-469.66	14.2437	2
2545	2	0	545	1	360.96	210.054	150.906	0	0	-6.44837	25.7181	355.597	241.019	17845.6	17215.5	-355.597	0	13.3237	13.1505	13.1328	0	0	42.6698	-472.089	22.5235	2
2555	2	0	555	1	365.993	228.388	137.606	0	0	69.57	-16.0875	251.985	307.255	17968.9	17257.3	-251.985	0	15.6523	11.8403	11.501	0	0	30.8497	-456.102	21.432	2
2560	2	0	560	1	463.485	228.645	234.841	0	0	51.8161	87.8182	175.879	335.65	17787.3	17253	-175.879	0	16.0109	12.5556	12.6027	0	0	29.9817	-464.017	16.2765	2
2561	2	0	561	1	519.158	223.476	295.681	0	0	145.799	55.6655	-41.0655	305.003	17793	17185.5	41.0655	0	13.8797	12.3698	12.0859	0	0	42.6259	-466.69	14.0938	2
2562	2	0	562	1	346.578	167.166	179.412	0	0	-58.3559	-19.7322	98.0421	200.436	17797.8	17161.3	-98.0421	0	9.47304	13.5035	12.6063	0	0	34.2591	-465.296	23.6842	2
2563	2	0	563	1	415.279	179.178	236.101	0	0	13.3082	9.01302	95.3253	317.052	17726.2	17232.2	-95.3253	0	14.7098	13.1431	12.0907	0	0	31.7733	-465.473	18.6555	2
2568	2	0	568	1	412.384	204.2	208.184	0	0	-53.6774	-0.78277	-22.1154	228.626	17693.5	17341.6	22.1154	0	10.4225	13.5621	12.3948	0	0	34.3195	-464.815	18.9529	2
2569	2	0	569	1	433.622	224.435	209.188	0	0	116.874	85.2847	141.699	281.263	17821.9	17255.6	-141.699	0	13.2596	12.5167	12.5516	0	0	36.2497	-465.167	17.6549	2
2572	2	0	572	1	389.349	222.013	167.336	0	0	190.645	-34.9903	67.1324	184.423	17847.8	17276.2	-67.1324	0	8.74879	12.5225	11.8005	0	0	42.4499	-461.873	20.0388	2
2573	2	0	573	1	426.963	141.952	285.011	0	0	92.8065	-66.9208	-169.747	262.943	17846	17208.4	169.747	0	11.9123	13.0851	11.9061	0	0	41.9659	-467.056	17.9789	2
2574	2	0	574	1	355.327	173.516	181.812	0	0	40.8444	11.4632	252.719	254.492	17698.6	17229.7	-252.719	0	12.9055	13.3119	12.2136	0	0	27.4495	-462	22.7875	2
2575	2	0	575	1	395.127	137.473	257.653	0	0	30.7833	62.5841	-147.633	200.151	17808.4	17278.3	147.633	0	8.90487	13.1457	11.8489	0	0	14.4351	-451.827	19.804	2
2578	2	0	578	1	371.141	157.946	213.194	0	0	37.5064	-15.3585	215.825	200.332	18001	17057.2	-215.825	0	9.92238	12.7046	11.5	0	0	31.4556	-456.402	21.2513	2
2585	2	0	585	1	439.61	207.427	232.182	0	0	9.7744	3.06185	-12.5343	229.875	17630	17337.8	12.5343	0	10.3905	12.3222	12.6624	0	0	32.5731	-460.548	17.3438	2
2592	2	0	592	1	477.464	224.902	252.562	0	0	96.5356	-31.0495	-90.2435	346.232	17842.3	17272.2	90.2435	0	15.7109	12.9488	11.3496	0	0	33.1362	-463.327	15.5681	2
2594	2	0	594	1	333.611	136.455	197.157	0	0	94.1201	65.1529	-98.4537	221.438	17745	17275.7	98.4537	0	9.95249	12.566	12.245	0	0	26.6679	-457.525	24.5168	2
2597	2	0	597	1	333.399	160.038	173.361	0	0	85.6141	68.5372	224.286	191.439	17753.5	17172.6	-224.286	0	9.43195	13.2192	11.9768	0	0	20.5527	-455.384	24.6383	2
2598	2	0	598	1	339.842	128.152	211.691	0	0	47.208	-34.5789	112.737	241.777	17692.3	17176.1	-112.737	0	11.3747	12.859	11.2303	0	0	36.9716	-460.572	23.7283	2
2600	2	0	600	1	381.639	187.106	194.533	0	0	24.1078	35.0044	61.3672	183.741	17715.4	17305.8	-61.3672	0	8.39939	13.3999	12.3697	0	0	23.5911	-458.673	20.8601	2
2601	2	0	601	1	400.154	170.948	229.206	0	0	-4.98708	54.6452	77.1478	196.526	17644.8	17286.2	-77.1478	0	9.03793	13.0246	12.716	0	0	37.7449	-465.131	19.6461	2
2606	2	0	606	1	360.902	203.975	156.927	0	0	77.7493	-168.406	89.4589	193.321	17761.4	17210.3	-89.4589	0	9.6548	13.0309	11.8922	0	0	32.7909	-459.528	22.1915	2
2611	2	0	611	1	477.662	240.657	237.005	0	0	108.472	-45.6477	100.141	321.281	17930	17187.2	-100.141	0	15.1504	12.5805	11.3213	0	0	36.5271	-462.105	15.508	2
2612	2	0	612	1	345.686	151.315	194.372	0	0	181.839	14.7987	73.4047	250.573	17856.6	17226.4	-73.4047	0	11.7664	12.4555	11.2375	0	0	36.7939	-459.474	23.1192	2
2615	2	0	615	1	414.995	205.256	209.738	0	0	-92.8915	7.4753	25.981	225.426	17832.4	17333.4	-25.981	0	10.4747	13.6089	12.7419	0	0	30.4738	-464.821	18.878	2
2620	2	0	620	1	373.933	155.634	218.3	0	0	-24.9562	88.4534	-86.7625	267.339	17864.1	17352	86.7625	0	12.0157	12.8487	12.0007	0	0	33.493	-463.049	21.2008	2
2623	2	0	623	1	450.043	219.08	230.962	0	0	46.161	19.8451	109.503	204.056	17892.6	17420.7	-109.503	0	9.48959	12.3472	12.5713	0	0	35.6176	-460.976	16.839	2
2627	2	0	627	1	425.618	182.459	243.159	0	0	31.7077	11.2092	237.808	211.088	17707.8	17230	-237.808	0	10.5812	13.2664	12.7682	0	0	23.0549	-460.255	18.2356	2
2631	2	0	631	1	348.697	174.791	173.905	0	0	70.2458	84.6697	173.356	253.635	17669.2	17355.8	-173.356	0	12.0851	12.1913	12.5207	0	0	24.2319	-457.476	23.1386	2
2632	2	0	632	1	418.946	189.789	229.156	0	0	81.3342	-19.6336	140.688	248.774	17857.5	17260.8	-140.688	0	11.811	12.7161	11.4245	0	0	34.4507	-459.818	18.2529	2
2633	2	0	633	1	385.388	202.961	182.427	0	0	112.608	6.91817	51.0302	262.323	17925.9	17333.9	-51.0302	0	12.0555	12.76	11.4405	0	0	25.6422	-456.464	20.2659	2
2634	2	0	634	1	395.418	169.616	225.802	0	0	130.049	62.8285	-55.1383	244.396	17609.4	17278	55.1383	0	11.0745	12.7863	12.0212	0	0	25.6988	-457.875	19.7523	2
2639	2	0	639	1	382.443	201.283	181.16	0	0	153.758	-154.844	204.141	211.235	17685.4	17196.7	-204.141	0	11.1802	12.6038	12.0684	0	0	30.4499	-458.846	20.5704	2
2644	2	0	644	1	328.158	152.51	175.648	0	0	143.232	-72.1701	195.365	158.421	17695.9	17213.7	-195.365	0	7.93333	13.0306	12.1284	0	0	39.3652	-462.792	25.1414	2
2647	2	0	647	1	363.45	160.04	203.409	0	0	123.292	-214.497	119.203	207.657	17715.8	17156.7	-119.203	0	11.0462	12.5039	11.8203	0	0	45.896	-464.168	21.8544	2
2648	2	0	648	1	466.172	179.53	286.642	0	0	166.767	-48.2056	-25.8572	313.928	17871.7	17289.4	25.8572	0	14.5749	12.8408	11.8274	0	0	52.7447	-471.911	16.0871	2
2658	2	0	658	1	395.767	183.688	212.079	0	0	-37.4607	3.03816	293.135	197.344	17677.3	17238.1	-293.135	0	10.4954	11.7204	11.7947	0	0	33.1394	-455.875	19.4719	2
2661	2	0	661	1	370.556	173.925	196.631	0	0	110.312	77.1027	170.188	182.032	17728.8	17263.7	-170.188	0	8.68728	12.2857	12.089	0	0	31.9125	-457.013	21.3395	2
2665	2	0	665	1	499.004	266.161	232.843	0	0	-41.3192	-6.16886	243.419	269.841	17780.8	17247.3	-243.419	0	13.7928	12.7675	12.1282	0	0	34.5373	-462.547	14.8387	2
2667	2	0	667	1	348.359	195.851	152.508	0	0	23.9877	-16.2648	169.966	181.806	17615.8	17157.8	-169.966	0	8.75178	13.4787	11.5333	0	0	24.3884	-455.699	23.2263	2
2671	2	0	671	1	441.974	223.644	218.331	0	0	135.822	6.8275	-37.6202	299.452	18002.3	17234.4	37.6202	0	13.6412	11.1621	10.4142	0	0	36.9707	-452.875	16.6757	2
2675	2	0	675	1	423.54	221.85	201.69	0	0	111.782	-9.96817	78.2832	250.362	17827	17151.5	-78.2832	0	11.6267	11.55	11.1262	0	0	39.0387	-455.866	17.7555	2
2676	2	0	676	1	344.996	124.277	220.719	0	0	-10.1251	67.2962	-162.941	190.131	17649.9	17373.2	162.941	0	8.4506	12.087	11.871	0	0	22.2826	-451.158	23.2564	2
2678	2	0	678	1	453.823	208.033	245.79	0	0	106.952	33.2067	103.886	249.568	17831.8	17307.6	-103.886	0	11.6107	13.2116	11.1287	0	0	39.4517	-462.024	16.5642	2
2684	2	0	684	1	310.816	126.02	184.796	0	0	100.028	5.10214	-135.02	177.476	17739.1	17435.4	135.02	0	7.9795	12.2875	11.728	0	0	30.5765	-455.366	26.6079	2
2691	2	0	691	1	403.925	196.555	207.37	0	0	89.5193	40.3796	241.005	233.771	17849.3	17200.8	-241.005	0	11.6948	11.9072	11.8338	0	0	26.8538	-454.02	19.0284	2
2698	2	0	698	1	352.154	178.034	174.12	0	0	68.8008	-1.79002	107.37	200.926	17770.3	17143.3	-107.37	0	9.3714	12.3257	11.133	0	0	34.0119	-455.233	22.5221	2
2705	2	0	705	1	390.231	190.227	200.004	0	0	3.30603	2.09156	63.3141	179.649	17636.5	17239.1	-63.3141	0	8.26159	13.0404	12.5627	0	0	28.9867	-460.198	20.2492	2
2709	2	0	709	1	365.987	128.188	237.799	0	0	18.336	65.7777	-120.917	193.147	17820.8	17374.7	120.917	0	8.62246	12.5584	11.6813	0	0	27.7279	-454.819	21.6414	2
2710	2	0	710	1	313.776	146.135	167.642	0	0	27.6243	11.142	146.638	146.198	17711.9	17329.7	-146.638	0	6.91748	11.686	11.7955	0	0	36.0048	-453.85	26.1139	2
2712	2	0	712	1	471.628	234.423	237.205	0	0	78.7188	40.5006	-3.11216	225.49	17860.1	17400	3.11216	0	10.1779	13.2143	12.0687	0	0	30.7946	-461.632	15.9467	2
2713	2	0	713	1	386.816	226.265	160.552	0	0	-50.9847	-23.9763	117.776	211.993	17690.8	17265.2	-117.776	0	10.0894	12.9242	11.271	0	0	37.6578	-459.943	20.1667	2
2716	2	0	716	1	391.965	156.447	235.518	0	0	30.3824	-17.0146	-140.276	206.509	17709.1	17357.9	140.276	0	9.25105	12.581	12.3159	0	0	36.5109	-461.983	19.9914	2
2723	2	0	723	1	364.951	144.421	220.53	0	0	-15.4686	17.9981	-129.161	267.726	17754.9	17322.8	129.161	0	11.9847	12.6794	11.4183	0	0	31.3317	-459.221	21.6814	2
2726	2	0	726	1	375.178	189.793	185.384	0	0	20.3887	44.5587	160.567	197.981	17818.8	17395.9	-160.567	0	9.39836	12.8918	11.3072	0	0	23.6828	-453.026	20.9573	2
2727	2	0	727	1	388.721	195.446	193.275	0	0	83.9335	8.46912	-83.2453	269.613	17954.5	17332.4	83.2453	0	12.1455	11.5574	10.882	0	0	53.2706	-461.086	19.6852	2
2728	2	0	728	1	342.074	181.806	160.268	0	0	90.0557	116.895	312.92	156.501	17649.4	17223.9	-312.92	0	8.26367	12.3265	11.8664	0	0	28.7044	-453.945	23.5725	2
2734	2	0	734	1	329.707	153.437	176.27	0	0	-11.785	105.798	-75.55	159.537	17751.3	17334.7	75.55	0	7.17263	13.0591	12.8332	0	0	33.6113	-462.906	25.2065	2
2738	2	0	738	1	425.151	185.082	240.07	0	0	-25.3931	77.7923	19.4592	224.792	17665.2	17263	-19.4592	0	10.2047	12.5129	12.0179	0	0	44.1577	-465.594	17.9975	2
2744	2	0	744	1	347.192	145.484	201.708	0	0	156.797	23.3089	51.4844	199.991	17881.7	17317.5	-51.4844	0	9.25895	11.1846	11.3126	0	0	49.5292	-456.251	22.6862	2
2745	2	0	745	1	371.291	204.329	166.962	0	0	-28.4497	-16.4067	101.892	272.259	17767.9	17357.2	-101.892	0	12.7899	12.5932	11.5271	0	0	32.6519	-459.881	21.2226	2
2748	2	0	748	1	397.977	168.719	229.258	0	0	-63.8746	2.96334	49.1836	185.01	17803.4	17238.2	-49.1836	0	8.57569	12.2402	11.2463	0	0	53.5401	-463.914	19.3277	2
2753	2	0	753	1	323.138	131.07	192.069	0	0	110.128	-73.8475	-92.8494	177.4	17928.3	17315	92.8494	0	8.15619	11.7984	11.3457	0	0	19.4652	-446.656	25.0417	2
2758	2	0	758	1	299.561	128.515	171.045	0	0	171.292	75.6869	-1.2189	139.1	17667.8	17265.2	1.2189	0	6.39242	12.152	11.778	0	0	35.1694	-455.971	27.8852	2
2763	2	0	763	1	435.033	198.903	236.13	0	0	31.6433	-47.5227	-84.2642	250.574	17707.8	17388.4	84.2642	0	11.3641	11.9242	11.6664	0	0	25.0837	-453.25	17.3369	2
2764	2	0	764	1	389.579	153.647	235.932	0	0	86.1509	34.8493	22.2119	179.803	17653.3	17306	-22.2119	0	8.15704	12.5847	11.8627	0	0	38.8038	-460.487	20.0498	2
2765	2	0	765	1	293.368	170	123.367	0	0	35.7843	72.1732	24.3516	137.319	17703.7	17368.3	-24.3516	0	6.20864	13.0152	11.4605	0	0	27.9147	-453.821	28.839	2
2772	2	0	772	1	304.586	156.218	148.369	0	0	-16.8219	36.6183	69.626	159.283	17557	17204.6	-69.626	0	7.32739	11.8023	11.8537	0	0	29.0747	-452.881	27.1958	2
2773	2	0	773	1	400.788	238.106	162.682	0	0	43.6262	-14.0733	194.37	257.027	17596.2	17354.9	-194.37	0	12.5354	11.439	11.8305	0	0	30.1694	-454.654	19.1202	2
2775	2	0	775	1	439.079	200.521	238.557	0	0	52.0693	39.4934	187.461	208.616	17886.7	17301.3	-187.461	0	10.0416	12.1852	12.1369	0	0	32.5457	-458.307	17.2614	2
2781	2	0	781	1	366.211	161.775	204.436	0	0	37.2543	15.9026	143.996	243.366	17801.9	17324.9	-143.996	0	11.4878	11.8503	11.6954	0	0	21.3704	-451.268	21.4646	2
2787	2	0	787	1	374.826	208.403	166.423	0	0	124.829	49.7495	171.665	215.425	17814	17291.1	-171.665	0	10.3233	11.8776	11.168	0	0	48.2338	-461.441	20.7317	2
2793	2	0	793	1	373.741	147.894	225.847	0	0	132.232	-91.6918	-20.5708	235.671	17906.2	17332.9	20.5708	0	11.0095	10.6106	11.4608	0	0	36.3441	-451.491	20.5852	2
2796	2	0	796	1	345.619	142.612	203.007	0	0	-67.8909	68.6564	7.5569	174.446	17707.7	17272.2	-7.5569	0	7.97399	12.1816	11.6177	0	0	29.2038	-453.412	23.1595	2
2798	2	0	798	1	368.85	149.577	219.273	0	0	167.854	59.4785	63.8812	166.078	17870.6	17381	-63.8812	0	7.71834	11.4987	11.3313	0	0	50.076	-458.133	21.1052	2
2799	2	0	799	1	396.829	217.618	179.211	0	0	86.2779	-19.0861	42.4952	235.732	17852.5	17359.9	-42.4952	0	10.8211	12.0609	11.6227	0	0	20.8469	-451.455	19.4401	2
2801	2	0	801	1	274.844	127.961	146.884	0	0	49.0262	-1.43724	-8.39574	165.943	17690.5	17342.3	8.39574	0	7.50387	11.9746	11.6104	0	0	21.6263	-449.141	31.075	2
2803	2	0	803	1	384.371	138.004	246.367	0	0	-28.02	86.3137	-100.86	208.747	17966.8	17453.8	100.86	0	9.37505	12.0984	11.0065	0	0	23.3212	-448.986	20.1008	2
2807	2	0	807	1	370.207	147.259	222.948	0	0	21.6427	38.3818	181.994	202.086	17618.2	17302.5	-181.994	0	9.71034	11.8451	11.6959	0	0	17.7888	-448.09	21.1726	2
2814	2	0	814	1	371.554	192.292	179.263	0	0	130.022	-75.057	62.3686	321.401	17908.4	17216.6	-62.3686	0	15.166	10.8529	9.92331	0	0	41.7039	-452.322	20.4382	2
2815	2	0	815	1	391.772	220.259	171.513	0	0	50.8595	42.9656	-21.6252	182.264	17887.9	17397.5	21.6252	0	8.19542	12.1962	11.6263	0	0	31.7458	-454.902	19.7813	2
2816	2	0	816	1	336.439	173.227	163.212	0	0	64.9249	-126.904	-28.668	223.032	17973.5	17268.4	28.668	0	10.4939	11.5426	11.578	0	0	52.9259	-463.848	23.7803	2
2822	2	0	822	1	415.038	209.359	205.679	0	0	101.938	41.2732	-48.0932	298.678	17737.2	17299.6	48.0932	0	13.4741	11.6897	10.1652	0	0	40.3452	-455.618	18.043	2
2823	2	0	823	1	312.651	135.286	177.365	0	0	72.417	-12.7259	137.057	149.853	17866.4	17253.9	-137.057	0	7.08895	11.1773	11.5952	0	0	40.4402	-453.161	26.0046	2
2829	2	0	829	1	374.965	167.954	207.011	0	0	32.2718	38.0694	-114.695	198.677	17707.2	17402.4	114.695	0	8.87865	11.6505	10.9511	0	0	33.7911	-450.918	20.6222	2
2831	2	0	831	1	317.562	158.823	158.739	0	0	131.294	-95.1287	34.7432	183.92	17907.2	17336.3	-34.7432	0	8.68602	11.5483	11.1853	0	0	47.5363	-457.228	25.4784	2
2833	2	0	833	1	382.789	183.39	199.398	0	0	58.0816	-34.5192	266.387	198.052	17681.4	17275.7	-266.387	0	10.2627	11.9508	11.3114	0	0	29.0151	-452.043	20.242	2
2835	2	0	835	1	370.453	159.049	211.404	0	0	27.2696	82.4577	47.6469	180.771	17811.9	17258.4	-47.6469	0	8.21881	11.994	11.3584	0	0	29.7562	-451.869	21.1095	2
2841	2	0	841	1	354.68	148.646	206.034	0	0	172.239	37.2565	-260.829	206.19	17866.2	17303.6	260.829	0	9.21276	11.3767	10.3797	0	0	43.4141	-452.095	21.8934	2
2845	2	0	845	1	313.73	156.845	156.885	0	0	153.651	-61.6661	6.49838	176.702	17884.8	17302.8	-6.49838	0	8.23614	11.5687	10.7007	0	0	24.5268	-445.249	25.724	2
2848	2	0	848	1	424.387	205.878	218.51	0	0	58.822	26.0779	19.1594	257.048	17581	17314.8	-19.1594	0	11.6394	11.4788	10.6127	0	0	25.7979	-447.939	17.6072	2
2850	2	0	850	1	362.659	132.909	229.75	0	0	86.5506	-71.9614	-72.8312	205.566	17652.9	17313.1	72.8312	0	9.42653	11.5092	9.67156	0	0	35.5231	-446.662	21.142	2
2851	2	0	851	1	319.642	105.031	214.611	0	0	74.7732	12.9257	122.445	165.286	17565	17228.3	-122.445	0	7.73784	11.5564	11.5258	0	0	17.5436	-444.916	25.3753	2
2853	2	0	853	1	426.888	205.325	221.563	0	0	-1.40336	-51.2956	168.111	265.513	17840.5	17392.1	-168.111	0	12.9232	11.3481	11.2482	0	0	39.2635	-456.136	17.572	2
2854	2	0	854	1	272.369	133.795	138.574	0	0	35.086	-14.7299	410.097	188.28	17704.4	17255.9	-410.097	0	10.9147	12.1449	10.9452	0	0	52.1507	-462.338	31.2249	2
2855	2	0	855	1	276.545	142.32	134.225	0	0	70.9542	-87.656	258.547	136.58	17768.2	17328.8	-258.547	0	7.1736	11.444	11.1745	0	0	28.3266	-446.754	30.4244	2
2857	2	0	857	1	336.988	152.864	184.124	0	0	51.1544	-20.7778	101.003	164.796	17588.7	17162.3	-101.003	0	7.69315	11.5944	10.6093	0	0	35.2665	-449.811	23.4696	2
2862	2	0	862	1	354.274	129.152	225.122	0	0	-3.13708	31.4034	-211.188	176.364	17842.3	17309.4	211.188	0	7.7706	11.9098	10.9429	0	0	43.2709	-455.554	22.2017	2
2864	2	0	864	1	377.817	189.203	188.614	0	0	19.58	40.9912	103.244	262.227	17919.2	17399.5	-103.244	0	12.1517	11.3838	9.77122	0	0	36.6651	-449.045	20.0968	2
2869	2	0	869	1	352.49	191.722	160.768	0	0	16.9561	67.598	47.5365	202.348	17622.9	17372.9	-47.5365	0	9.20375	11.8065	11.5305	0	0	28.4923	-452.552	22.4713	2
2875	2	0	875	1	390.875	157.828	233.046	0	0	176.719	-191.239	-25.9558	231.456	17861.7	17332.8	25.9558	0	11.6537	10.3838	10.1003	0	0	53.5161	-451.228	19.148	2
2879	2	0	879	1	249.679	96.5901	153.089	0	0	17.7986	90.7086	241.356	139.094	17622	17250.1	-241.356	0	6.95169	12.186	11.1996	0	0	29.0111	-450.552	35.1922	2
2881	2	0	881	1	308.208	166.489	141.719	0	0	14.8482	9.67523	58.588	148.325	17525.3	17231.5	-58.588	0	6.79739	11.5604	11.6792	0	0	36.7331	-454.413	26.6439	2
2882	2	0	882	1	344.655	201.351	143.304	0	0	132.924	-144.347	128.651	262.084	17905.5	17285.9	-128.651	0	13.1485	10.2503	10.4003	0	0	37.1628	-447.042	22.4053	2
2896	2	0	896	1	329.332	152.906	176.426	0	0	11.8319	42.6343	284.216	152.658	17827.3	17298.2	-284.216	0	7.93392	11.2261	11.0939	0	0	21.7241	-442.558	24.2023	2
2897	2	0	897	1	327.023	137.058	189.966	0	0	-48.102	21.5987	-71.9675	185.083	17687.9	17319.2	71.9675	0	8.36959	10.4175	11.1358	0	0	36.9487	-448.251	24.1893	2
2901	2	0	901	1	376.799	196.301	180.499	0	0	147.135	-51.606	-198.101	261.793	17791.7	17292.8	198.101	0	11.883	11.2552	10.2988	0	0	39.7422	-451.926	20.2616	2
2904	2	0	904	1	355.659	146.406	209.253	0	0	37.5713	47.5209	-86.7418	175.864	18000.9	17393	86.7418	0	7.87443	11.5107	10.5776	0	0	35.5465	-449.116	21.9019	2
2905	2	0	905	1	372.986	164.878	208.108	0	0	61.7273	82.4236	176.494	194.817	17578.1	17258.4	-176.494	0	9.29655	12.0712	11.3233	0	0	25.011	-451.17	20.9388	2
2911	2	0	911	1	299.743	177.243	122.5	0	0	116.86	-62.526	108.631	190.77	17921.6	17204	-108.631	0	9.08332	11.0555	9.89788	0	0	54.6016	-453.95	26.8051	2
2913	2	0	913	1	425.245	192.062	233.183	0	0	39.9986	36.492	157.53	254.183	17699.5	17304.3	-157.53	0	12.0442	10.9507	10.5948	0	0	63.3823	-462.971	17.4708	2
2916	2	0	916	1	385.838	190.928	194.909	0	0	81.4733	86.3043	103.692	208.478	17857.3	17354.2	-103.692	0	9.65159	11.1575	9.91355	0	0	30.2932	-444.259	19.5713	2
2925	2	0	925	1	317.896	170.564	147.333	0	0	41.2108	33.9895	130.74	210.318	17698.3	17207.2	-130.74	0	9.8479	11.5807	10.4123	0	0	30.1248	-448.356	25.2035	2
2930	2	0	930	1	328.968	147.388	181.58	0	0	183.851	75.36	123.675	189.391	17854.6	17265.5	-123.675	0	9.00613	11.0262	10.2821	0	0	38.1484	-448.078	23.937	2
2938	2	0	938	1	400.913	166.877	234.036	0	0	88.7289	13.1602	12.608	229.657	17850.1	17228	-12.608	0	10.4254	10.7155	10.3955	0	0	32.8842	-446.525	18.6883	2
2942	2	0	942	1	329.851	151.668	178.183	0	0	-46.5612	113.014	136.865	217.919	17686.4	17327.5	-136.865	0	10.3314	12.4132	10.8811	0	0	37.5969	-457.118	24.4226	2
2947	2	0	947	1	395.355	219.363	175.992	0	0	52.1893	101.623	397.298	240.823	17787	17239.2	-397.298	0	13.5654	11.0475	10.6066	0	0	54.2385	-457.915	19.1197	2
2951	2	0	951	1	425.931	206.941	218.99	0	0	135.294	20.1061	-4.92372	271.909	17903.2	17320.7	4.92372	0	12.3991	11.1198	10.5894	0	0	50.2804	-455.583	17.4645	2
2952	2	0	952	1	362.911	167.276	195.635	0	0	-0.90024	-35.4106	312.83	207.912	17740.4	17276.6	-312.83	0	11.2619	12.1456	11.3601	0	0	30.3535	-454.311	21.6981	2
2953	2	0	953	1	348.182	194.148	154.034	0	0	130.323	71.7059	-19.2935	167.213	17808.5	17368.8	19.2935	0	7.59009	12.1906	10.4306	0	0	48.5258	-456.657	22.6196	2
2955	2	0	955	1	387.593	181.243	206.35	0	0	-74.0445	-30.3521	190.905	213.276	17713.9	17371.2	-190.905	0	10.637	11.6429	10.9941	0	0	42.0594	-455.782	19.798	2
2959	2	0	959	1	357.932	216.346	141.586	0	0	54.9395	38.2308	43.752	193.264	17983.5	17202.9	-43.752	0	8.78847	11.1699	9.65189	0	0	43.572	-448.04	21.4066	2
2963	2	0	963	1	309.241	150.709	158.531	0	0	81.3389	58.5358	137.496	165.921	17757.8	17382	-137.496	0	7.7838	11.7302	10.8955	0	0	29.5643	-448.297	26.3212	2
2983	2	0	983	1	346.965	178.316	168.649	0	0	101.431	66.409	148.186	313.413	17638	17274.4	-148.186	0	14.7918	11.1277	10.4162	0	0	18.8586	-444.786	22.4515	2
2987	2	0	987	1	315.558	177.915	137.644	0	0	29.264	-73.869	60.0969	178.966	17710.2	17315	-60.0969	0	8.36905	10.73	10.9877	0	0	33.0927	-446.789	25.3635	2
2989	2	0	989	1	345.032	165.223	179.809	0	0	5.84004	41.4203	-50.4076	178.875	17733.6	17299.4	50.4076	0	8.03274	11.6496	10.694	0	0	26.4894	-446.054	22.8193	2
2991	2	0	991	1	341.862	187.698	154.165	0	0	81.6093	-1.38659	55.455	226.123	17956.9	17342.2	-55.455	0	10.3779	10.8331	9.7505	0	0	41.7814	-447.359	22.608	2
2993	2	0	993	1	357.058	182.895	174.163	0	0	99.5389	6.51555	150.898	208.946	17639.9	17234.7	-150.898	0	9.93091	11.2939	10.2257	0	0	34.9708	-448.255	21.6518	2
2995	2	0	995	1	377.549	150.391	227.158	0	0	181.935	3.71363	-38.0395	228.971	17557.5	17337.1	38.0395	0	10.5715	11.4751	10.9111	0	0	27.5308	-449.503	20.3996	2
2996	2	0	996	1	358.037	166.384	191.653	0	0	-3.79697	-9.33292	152.605	187.316	17743.3	17250.5	-152.605	0	8.94762	11.9473	10.5327	0	0	32.8799	-449.514	21.8106	2
