# Supplementary material for: CaV1 and CaV2 calcium channels mediate the release of distinct pools of synaptic vesicles
Source: eLife. 2023 Feb 23;12:e81407. doi: 10.7554/eLife.81407 (PMC10023163; doi:10.7554/eLife.81407)
Supplement: Figure 5—source data 1. [file elife-81407-fig5-data1.zip › Figure 5 - Source Data 1/elks-1/11/1/cav1_to_cav1(cav2).csv]

58.6628020120461
118.947129717255
100.98018896161
179.767373055127
-46.5352296703313
30.6123196795106
74.5843482397522
67.9640221972986
204.10328440336
23.886272470012
41.0177882530515
-51.7771194525703
205.127419372462
121.205239730243
-16.9343247193228
32.1680355246754
-31.604814755523
99.5600506770515
-85.5518311438464
-2.79129539898349
-28.2987933087461
153.126671577631
98.1059642397613
82.2995809670338
-9.77765385139537
163.957255986505
66.0127750579886
-84.8318838070882
-20.4240776167771
224.507946462474
136.52669384215
97.0368798991949
-41.9420723427374
114.370595943434
13.6754364814151
147.008899548364
139.712588215596
-65.3493837733949
185.736005575654
114.709318261757
-79.287837844613
11.0795058181211
47.2223974196004
-2.41992693382781
94.6423911959464
28.1134118151131
-77.9401591920887
106.013054226189
-4.090834588902
82.3501955020329
3.80535426325878
74.3779133064163
20.6440555695299
0.656612561153452
-42.9906992491742
-112.678220083317
-59.6729219404242
-43.8106025049619
-150.057690286583
-102.645779490202
-140.559605895332
39.0832363509489
-1.07462326922359
-67.6661196179157
-65.1500016664977
-27.494712477077
68.5639425451918
25.6795532469368
151.416122205257
42.7517849817632
98.5571742717329
125.204499382855
35.6303354175252
-51.1406329665861
37.9861264460978
-61.6688037703207
4.21071370964273
35.5070894825913
28.772716295689
141.975218726664
-154.057808324815
-38.0256586066098
122.978992688191
102.985727175841
62.2882614095088
-24.5550092662033
102.286351785155
140.260778217962
-81.0516053098872
-26.063630229748
135.977588198193
126.636568955208
14.5953813132473
-73.2486198037295
-70.601330731748
8.24616756350406
-119.426284157751
66.6244549257699
-26.9067089895034
-8.54943008194459
74.7079088555602
129.232199365093
23.5873352358558
27.3711613335818
-156.779459995441
40.6196962295144
-15.9576425951091
0.197076551779901
-173.632209698619
99.9584001254971
152.038660378803
63.7059390491431
186.571988680471
122.096529636043
-74.2720108991507
207.911702522882
183.290959593372
64.1955032199785
-21.8781640540637
24.086627474464
73.819980808812
37.1132625223181
81.8685281157905
16.7902588857305
112.478461084433
-157.426790359727
173.657512237922
103.910364273654
-18.3361371063365
6.20208901503065
16.6027363831909
-62.916054482499
119.027829669685
-164.599555504148
-181.784289380083
-13.1569504873205
9.30615319804747
69.4131729172659
-28.8524911342174
-105.639315728258
-50.8189061388748
141.903889332627
73.5847336090101
11.9805666201919
-152.508401432402
-12.8769256839587
-93.5273895415066
9.93152395336438
143.043516365045
62.0951738279018
12.261778917511
116.650508224955
-58.8119464759311
21.4554610800096
-44.0305565579256
-129.485104773445
50.6874298097518
-100.473819996778
-42.427917145149
-79.5518973108865
-10.3016526237352
185.88236975859
-89.2123973330654
38.9665567936736
0.0397395511427021
-37.7611126915617
0.498174177455439
30.6504163934715
-84.7893806530901
55.5031591756742
-29.4618676975115
-19.7682495071895
-136.455111524454
-8.26120778668337
-103.349861574334
31.3711792873473
-110.879588823729
148.07280517417
-161.262532998351
14.316043127601
41.8058748926996
-42.3016384595048
-64.3431599364958
-96.6854729470761
86.9942676180326
34.0732747379643
64.0098548291189
-82.1075568951328
-8.32448305569233
23.3978241097029
-89.6282715494053
-21.5107584086727
-23.591431496272
1.96806861139339
-96.2262232175453
112.421394683708
88.5137608609166
25.0132531958916
-33.1461675229039
-47.1141060508453
52.4940863394404
120.233621808853
11.1966857977459
-30.2737024008002
-89.0266200028018
-199.939296343013
8.66475984967656
-30.9082575191405
34.0682961921411
-57.3130680076192
75.1826234998389
167.164523435673
92.9711832874636
68.8657267885828
93.0097091942407
7.56734969141871
69.1653222394216
92.6030910243553
-4.32163252016289
-115.678608978873
22.2953925771253
17.0710419902407
75.2469144949027
-15.6989191840348
-4.10851669723161
283.079865111093
-143.554816076126
17.8542217675022
-32.9809193102101
61.0029996403719
27.897420581914
-73.7379838056277
-91.3379481086922
32.0427869925552
134.968402840123
64.7732065339969
-40.3186035589861
-40.9522574632028
-86.7991107109574
-11.4419090179053
-139.982389030089
35.2497253333804
5.16590824619925
-101.580786454902
6.56421586119359
-3.0875145633072
56.3379692139915
17.310509434712
-33.4770070302056
-30.4840428979314
9.34025869121251
6.26741016362212
129.36119612057
115.480581178697
-164.618038742132
-18.1391583883997
-174.991605042531
83.4879055942729
94.7768101175225
-54.3859398737477
-81.9916500664731
-96.2759649394575
-84.7290669052509
-50.4533746051638
-122.215846107403
-69.1471297825265
-101.441003077094
20.5186780980039
-34.8098789846717
-81.2811445176503
-61.1097410347229
-2.25588064256044
-92.7280154032833
28.36657014712
22.8082039353612
-61.7492174429171
-149.422548634997
-104.410977446878
-133.927248480617
-63.3776647724881
-175.050431042999
14.3113936901227
-47.8936092881813
-12.5081752041679
-3.63813680956264
-48.2510150134312
-63.0215610531359
-53.530901425167
-117.761742711398
-79.190815045713
-118.600601226486
98.7500900854375
-68.8981060381866
85.5997799098313
-57.6307319310963
45.6312456743381
-161.912481347998
-6.10871885626693
-64.2163803746025
14.9451048503051
2.23985309435739
12.0716240021447
-147.584804935388
-110.792165153196
-80.0935065081267
-87.473479314498
-35.6729575847166
-67.8417252601303
-10.9619439754351
-14.5503223849973
-55.2681170999567
-177.617049017477
-25.406028092948
-71.089220959846
-102.378601162323
36.959301808196
-12.1609695680036
-98.9164874648413
-24.9410843449441
-9.4812345181308
-99.8795932134581
116.208654323915
-80.2402142268675
-46.2082957268249
3.75326640835374
29.731344374728
60.1871592888128
-106.883219008852
19.4410531836256
5.51578912369769
-36.0240687846726
-82.8930399768833
-131.443948443935
147.567404151749
-119.29139321486
-84.3987278202985
-84.3058535826312
-59.2245589176928
13.1606937555316
-48.8833240832482
-178.551514267529
-11.864364039373
