# Supplementary material for: CaV1 and CaV2 calcium channels mediate the release of distinct pools of synaptic vesicles
Source: eLife. 2023 Feb 23;12:e81407. doi: 10.7554/eLife.81407 (PMC10023163; doi:10.7554/eLife.81407)
Supplement: Figure 5—source data 1. [file elife-81407-fig5-data1.zip › Figure 5 - Source Data 1/elks-1/11/1/cav1_to_cav1(ELKS).csv]

66.3802763943622
137.947168106823
105.135936620194
196.230477292156
-65.9665447634488
37.5874737426457
80.6259887680208
56.9278472209644
200.281598716301
38.1432077684185
37.4781156463596
-49.535114767923
218.201656364103
123.662485014091
-18.2996985373884
52.2218324539263
-31.5417464566053
94.7826924972287
-95.1509050124732
-10.3894514439671
-19.8800724083612
160.950052751537
106.061602860331
96.2544751733712
-10.6459071740373
174.670288735728
64.7093273531391
-76.0125163028933
-28.5441417002166
226.008415987102
140.719652961874
97.0739851716025
-64.7973471200421
131.197498430065
38.2553154655852
147.78939061305
138.141925489195
-80.2728412124961
185.035064345113
110.535920331844
-92.5185569462901
-4.13951438572258
58.4293303972609
-20.4610291488098
106.26903005468
38.8142393191138
-93.0122332268948
115.697976724636
8.34573127260956
86.6516416291543
16.5621246506234
67.1150010188067
33.3843693952567
0.741792122576953
-56.3326419319492
-106.380019938404
-78.1220687777186
-40.6078146131331
-161.729162926276
-91.7047886380187
-149.763094831296
9.40921290098777
18.1693685914779
-64.47056078891
-69.0888909491005
-29.215904072491
73.1065684503246
21.0517446257163
170.509716359269
49.9852532290824
95.1234813475894
135.491711030605
36.3568563196186
-53.9433609889111
37.6127652600935
-51.5087984740567
2.46818543491099
54.1029462637616
36.6740938637577
160.358678796969
-168.036853629626
-32.7762036995646
142.756601541507
105.834742747767
44.3058643668155
-51.8915982390754
91.4885590460162
153.215606429027
-98.3410987397601
0.167113511970456
137.497566269702
122.75322352321
22.8868580687868
-86.7736539696471
-46.8430751067244
-9.85884727684061
-107.283863056926
76.7864937556333
-13.8853031224626
12.0295084244717
72.7792490362917
131.308851252405
17.5120609919322
49.8665681377279
-164.841253556608
52.5187085196012
-5.1525058352272
-6.30467279045297
-192.64763220737
95.9715087708992
166.397070272853
58.5635965602723
179.150650518526
125.686497240296
-97.5551290616149
217.531077066906
197.502883837913
75.1548748309542
-17.2652313371145
31.1455048496555
78.939006401637
54.1847963246182
90.8057174408259
27.828098660304
128.370554640305
-168.18304675641
179.875317326329
107.977544947978
-21.3366334103266
4.84297552534736
23.8223276107419
-71.0293129032252
131.559088985761
-161.73739970229
-176.454512981429
-10.0231733374803
21.8853052496761
77.3977649085355
-29.3336846568436
-128.149852207163
-72.5937583316954
136.279780317453
77.8708131692238
12.5364564027277
-148.590949848331
1.1027567393503
-87.6517292639674
17.4374623706899
144.597920954662
52.2502209431059
4.10034946911037
119.752776309917
-53.9925752366798
18.6651324541581
-56.5839698843574
-154.970432795901
30.9494234296781
-100.311382852837
-45.6957126115576
-81.1439556619043
3.48579563242856
203.396277288715
-79.7620053078081
38.573166922024
4.18404462384751
-53.2416315750306
-23.4172162065697
48.8874643791642
-104.980320101178
49.1399633800247
-50.2650142360344
-26.2079388781331
-153.096917796531
-11.6893539985231
-99.62238002708
44.8945248003802
-134.041226878664
148.356575295844
-158.712565478549
25.2295694822842
53.5214564404105
-41.2175312668642
-48.4900085616064
-120.884788010835
112.057207850457
36.334859512579
65.0557082612813
-84.4929882746947
-10.073223289477
32.2598033314825
-87.4586072101702
-13.7696341734409
-20.0304888058035
-17.1452703146606
-82.1880284253184
113.895406238633
109.298180405105
14.5347936607595
-25.2926210493388
-62.5040356663649
76.8629494973793
131.595843186858
23.0952017967647
-32.7850096383554
-106.262808516829
-197.850629992043
10.1626757019421
-40.8002178719835
50.4738945880526
-79.1536006650622
77.5778697795104
177.693289892215
101.23658835399
69.4626665245396
109.77581133393
4.52702593893628
62.0128099064568
84.2723496999843
-15.3804634194021
-122.592652911957
23.1533956687526
22.1527593832689
75.3898788635088
-29.8972152317583
-3.11172946228544
289.288514917707
-157.555294798914
22.0652244085995
-38.9758362909852
48.7049452515366
9.27090917936948
-80.8054641589242
-107.360330825299
23.2319389925779
142.649900190076
67.3145508346151
-32.8874756925052
-28.814426264089
-66.7917156222411
-24.6310454296126
-148.512592236553
40.2954418463487
22.6747673769005
-121.979375006375
-11.3615943576169
-18.6956771440273
38.8777346541847
25.8831868940706
-49.3751856633644
-39.0588814535458
5.20282586981557
-21.8567275073074
148.111953673522
109.600265077837
-174.003384058522
-12.5782540109394
-170.442608124698
83.4533848112787
82.2324778340462
-74.5964117164112
-72.9158210321675
-102.046582103963
-69.6612842389568
-63.0047656479055
-126.31345080637
-70.7821033388191
-91.0961742299714
40.9944457125966
-54.6986448304942
-82.469892582114
-76.5647819328369
9.35764452968942
-90.5589686154071
26.0196575484351
39.2520070484843
-76.7710140254858
-151.525047243022
-118.13455447765
-137.876950873893
-94.5418503775472
-191.484478875251
25.3281028604761
-44.3333808877287
-10.0140080012134
11.6847748715318
-58.497255227152
-48.1558211586853
-42.0860818274414
-124.949019473834
-48.8969615185142
-136.339201829875
106.169301574791
-51.0193334374871
103.636867700548
-62.7906441500909
51.1499610603823
-163.099545714069
9.55957252228109
-77.0425057176835
14.9249944975636
11.2156592868032
22.9892432935339
-168.458123753717
-124.061766816618
-108.739624434536
-75.0638438660608
-47.414507113428
-67.6282115591312
-41.6819025246605
-7.73563965364156
-33.8874619858088
-189.923433039838
-14.8698132267637
-92.0872169789327
-135.064881387467
48.9174314207703
-7.74132456745247
-107.999828808583
-24.7231510457896
20.2197866074384
-125.011912923232
124.163772131782
-89.1204837711557
-34.6468642154014
-12.0520588265263
34.7945345531025
62.1423317425306
-115.546745135078
15.4026254263845
19.6625789118862
-42.4500746131653
-75.5512901233287
-134.095104623966
162.094144589544
-116.471389958941
-101.977389828457
-91.2879395232649
-64.785141588196
34.5801585404643
-69.0365677029768
-200.388134867791
-19.8056594991722
