# Supplementary material for: CaV1 and CaV2 calcium channels mediate the release of distinct pools of synaptic vesicles
Source: eLife. 2023 Feb 23;12:e81407. doi: 10.7554/eLife.81407 (PMC10023163; doi:10.7554/eLife.81407)
Supplement: Figure 5—source data 1. [file elife-81407-fig5-data1.zip › Figure 5 - Source Data 1/elks-1/11/1/cav1_to_cav2.csv]

210.721584189773
233.269941983929
396.389109059958
90.4221822118716
551.281814228118
308.804940321
66.9108325079769
251.821474809955
314.701597054557
353.876449351937
166.603939561987
266.251215317007
562.372794643757
434.080190333604
-50.5449870144776
230.853015113077
334.855433761201
149.324172526735
352.954606552589
359.173909124512
700.47811682269
458.68548379332
194.102998700914
70.3948879537829
570.724192771396
196.653414775127
188.361313009657
203.96182086422
148.417769598339
215.24293933201
350.465093069329
233.191433138426
252.587934883458
255.941115113513
179.029146694192
282.757017763844
314.002385462146
208.821163533167
320.391507661448
248.808477226577
219.351376743897
238.329103182324
305.584705902375
321.304318742122
137.970931813436
149.430454023269
262.518764346779
278.700446434835
232.6872094156
289.815953518156
315.550841268011
326.647703206893
227.302194710658
281.328239071449
244.210298492651
255.107882899308
229.287556312026
285.979873354166
302.010433642635
311.535892995083
501.585284940716
