# Supplementary material for: CaV1 and CaV2 calcium channels mediate the release of distinct pools of synaptic vesicles
Source: eLife. 2023 Feb 23;12:e81407. doi: 10.7554/eLife.81407 (PMC10023163; doi:10.7554/eLife.81407)
Supplement: Figure 5—source data 1. [file elife-81407-fig5-data1.zip › Figure 5 - Source Data 1/elks-1/11/1/cav1_to_elks.csv]

65.409510753323
99.4109393273739
258.513231106544
-30.2463820048197
423.28675580137
173.671215434908
-53.3006045592556
120.092576282732
175.174321913157
188.926959891884
14.8857536958967
135.68109460598
442.189211918139
275.610876166082
-178.375017225102
75.5693302011623
171.442848932827
10.9713006647871
211.179482064355
232.673147116755
566.19172913719
335.389753152333
33.0677422222743
-48.6918111594332
412.356475587287
36.3864363693574
71.0070736079815
77.6191463314499
7.87249375872852
92.5965792138431
214.633290105297
102.677483913756
121.066818805089
117.227949731623
34.7973734688658
124.865393121869
148.461032534902
49.1894406281044
154.783294920258
98.3360277382471
96.6775988768204
101.027429433892
152.239781813098
157.240213639629
-12.4132814992663
6.96616758077835
115.189075228715
149.814804165122
93.9278055705108
146.848882608318
174.088435973759
196.181909495423
70.8030667029598
117.082810744016
116.850059309321
112.418968550441
95.3722659232753
121.003517851712
172.70789048667
179.54362146832
357.104254702281
