# Supplementary material for: CaV1 and CaV2 calcium channels mediate the release of distinct pools of synaptic vesicles
Source: eLife. 2023 Feb 23;12:e81407. doi: 10.7554/eLife.81407 (PMC10023163; doi:10.7554/eLife.81407)
Supplement: Figure 5—source data 1. [file elife-81407-fig5-data1.zip › Figure 5 - Source Data 1/elks-1/11/1/cav2_to_cav1.csv]

260.37092777253
304.486817042281
201.016787816738
301.626483376904
371.526161563888
226.622338678928
254.723235377523
313.225927313757
217.901969070337
194.233931631423
158.443753489206
190.400764149659
184.101764143141
183.645547164318
178.506431455415
239.150639958263
207.476100318629
208.683180036225
120.418097133219
64.2104672584774
53.5149883888971
17.3616104184912
142.808798442524
146.034663641611
79.1670336258867
67.0215312232503
80.3683480954787
105.199531606586
247.921495162451
61.2884177548985
201.188173214281
54.9740389445378
80.6635515337421
50.4695928659094
1.65569791461166
135.222906006526
163.114978356401
76.4900166458483
165.016583858265
189.548272003009
186.312249543342
121.464449590098
-21.8428282384393
100.850763013319
-196.194153492495
200.439842803868
170.639069297189
44.970897066667
167.990049026497
59.9260757711781
285.170480862869
253.917537859081
260.452471683118
190.840429258147
122.470988107872
109.564494560815
269.536184032868
183.742756158588
176.273457168971
185.236384228707
363.629486262949
310.953296882548
-132.398885555587
266.576981857948
243.339882758341
214.139415963862
120.741526304702
98.2906541605316
153.497124401198
59.4452807441248
178.129097573315
195.523800009538
123.605007232723
273.7851256465
102.513058411148
163.619735589607
321.906927057418
133.71019373771
194.861076413945
90.8538584047692
103.028115817908
192.226748329382
-70.3171713407246
-13.2276933481135
-61.6123094753784
186.471145974778
180.373988720083
205.67771251038
255.668873614215
166.654530231737
24.6290094003216
201.115770838216
85.699778657372
65.5818795471823
116.122146294974
63.3143133187932
278.455120191235
237.97868145989
87.6204683579344
93.9880796886591
205.993359409205
-151.072855489067
345.714504876705
164.623699404419
-21.456510162252
-96.9125231088765
-155.499248455559
60.141351531729
29.1033556340517
-39.1988474274513
