# Supplementary material for: CaV1 and CaV2 calcium channels mediate the release of distinct pools of synaptic vesicles
Source: eLife. 2023 Feb 23;12:e81407. doi: 10.7554/eLife.81407 (PMC10023163; doi:10.7554/eLife.81407)
Supplement: Figure 5—source data 1. [file elife-81407-fig5-data1.zip › Figure 5 - Source Data 1/elks-1/11/1/cav2_to_cav2(cav1).csv]

121.634017595746
167.595429241962
63.0989341099094
169.544436472331
233.046274012056
90.2257339203106
102.953740017102
180.559555555846
91.2432490051006
60.7605735573079
10.1250667669947
55.3205760998126
53.0591277427202
44.7487661746809
44.655305772093
104.072217624694
74.3004713165328
70.8751616568707
-12.4883994663332
-72.1568905645627
-89.5392479036791
-129.030888463168
6.19291221280855
9.13269837213466
-62.8717908031895
-76.5874160547055
-71.5020932234665
-40.3677945770023
116.317953388593
-77.288703032199
63.4295536194759
-89.5173519864938
-66.9978656007015
-91.5635539166769
-143.055761541406
-15.7358751175461
21.1823954030669
-71.9085501181862
14.133618861134
54.2982734597217
54.157272557356
-35.238679911391
-170.221022238956
-45.1663136800189
-329.600803563436
58.4099017769104
18.7612171847441
-112.390457345776
14.9796578011037
-104.575788069243
147.27917205615
118.064511339025
127.574492505352
51.5165774070692
-14.2857151635189
-36.9435645170934
129.578489672372
45.1376048413576
35.5491100401277
44.278203810215
229.434041152527
173.734049400687
-276.894039151529
133.448724297993
112.065838824586
70.6689804744046
-15.1440413843056
-37.0087040873323
16.8998463064663
-73.3810823297872
33.1370234079286
50.5807908094548
-12.4018786344559
133.474347328308
-51.7397235393009
16.7353169164444
166.303893207733
-10.2355112769246
50.3820997737157
-55.5533117108344
-44.820208800239
49.9633555981791
-210.901053163384
-163.857542227551
-203.939893815964
41.2540177033525
42.6651733783083
62.7896695203008
105.484395426657
34.6502068372474
-120.011230325958
54.9701719786071
-55.2290907747492
-76.3961984028074
-31.8406019055356
-72.8827568930874
145.488283668822
99.0552372424872
-66.9188301261574
-58.8589825721783
43.750451599738
-300.048607713009
192.304773157774
1.9594380038443
-163.648684795334
-224.066506052898
-282.222900505652
-73.1070805379341
-107.818363614363
-181.031027766266
