# Supplementary material for: CaV1 and CaV2 calcium channels mediate the release of distinct pools of synaptic vesicles
Source: eLife. 2023 Feb 23;12:e81407. doi: 10.7554/eLife.81407 (PMC10023163; doi:10.7554/eLife.81407)
Supplement: Figure 5—source data 1. [file elife-81407-fig5-data1.zip › Figure 5 - Source Data 1/elks-1/11/1/cav2_to_cav2(ELKS).csv]

118.651188939662
162.767078209414
59.2970489838699
159.906744544036
229.806422731021
84.9025998460602
113.003496544656
171.506188480889
76.1822302374694
52.5141927985551
16.7240146563381
48.6810253167914
42.3820253102731
41.9258083314508
36.786692622547
97.4309011253954
65.7563614857609
66.9634412033574
-21.3016416996488
-77.5092715743904
-88.2047504439706
-124.358128414377
1.08905960965603
4.31492480874294
-62.552705206981
-74.6982076096174
-61.351390737389
-36.5202072262819
106.201756329583
-80.4313210779692
59.4684343814133
-86.7456998883299
-61.0561872991257
-91.2501459669584
-140.064040918256
-6.49683282634214
21.3952395235337
-65.2297221870194
23.2968450253975
47.8285331701409
44.592510710474
-20.2552892427702
-163.562567071307
-40.8689758195487
-337.913892325363
58.7201039709998
28.9193304643213
-96.7488417662007
26.2703101936295
-81.7936630616896
143.450742030001
112.197799026213
118.732732850251
49.1206904252795
-19.2487507249953
-32.1552442720531
127.8164452
42.0230173257205
34.553718336103
43.5166453958391
221.909747430082
169.23355804968
-274.118624388455
124.857243025081
101.620143925473
72.4196771309944
-20.9782125281654
-43.4290846723361
11.7773855683299
-82.2744580887429
36.4093587404477
53.8040611766701
-18.1147316001443
132.065386813632
-39.2066804217193
21.8999967567397
180.18718822455
-8.00954509515759
53.1413375810771
-50.8658804280985
-38.69162301496
50.507009496514
-212.036910173592
-154.947432180981
-203.332048308246
44.75140714191
38.654249887215
63.9579736775122
113.949134781347
24.9347913988695
-117.090729432546
59.3960320053484
-56.0199601754957
-76.1378592856854
-25.5975925378934
-78.4054255140745
136.735381358367
96.2589426270224
-54.0992704749333
-47.7316591442086
64.2736205763376
-292.792594321934
203.994766043837
22.9039605715516
-163.17624899512
-238.632261941744
-297.218987288426
-81.5783873011387
-112.616383198816
-180.918586260319
