# Supplementary material for: CaV1 and CaV2 calcium channels mediate the release of distinct pools of synaptic vesicles
Source: eLife. 2023 Feb 23;12:e81407. doi: 10.7554/eLife.81407 (PMC10023163; doi:10.7554/eLife.81407)
Supplement: Figure 5—source data 1. [file elife-81407-fig5-data1.zip › Figure 5 - Source Data 1/elks-1/11/1/ELKS_to_cav2.csv]

83.0569368208216
22.7726091156128
40.7395498712576
-38.0476342222591
188.254968503199
111.107419153357
67.1353905931155
73.7557166355691
-62.3835455704921
117.833466362856
100.701950579816
193.496858285438
-63.4076805395944
20.5144991026245
158.654063552191
109.551703308192
173.324553588391
42.1596881558162
227.271569976714
144.511034231851
170.018532141614
-11.4069327447633
43.6137745931064
59.420157865834
151.497392684263
-22.2375171536369
75.7069637748791
226.551622639956
162.143816449645
-82.7882076296064
5.19304499071768
44.6828589336728
183.661811175605
27.349142889434
128.044302351453
-5.28916071549611
2.00715061727169
207.069122606263
-44.0162667427867
27.0104205711104
221.007576677481
130.640233014747
94.4973414132673
144.139665766696
47.0773476369213
113.606327017755
219.659898024956
35.7066846066791
145.81057342177
59.3695433308349
137.914384569609
67.3418255264514
121.075683263338
141.063126271714
184.710438082042
254.397958916185
201.392660773292
185.53034133783
291.777429119451
244.365518323069
282.2793447282
102.636502481919
142.794362102091
209.385858450783
206.869740499365
169.214451309945
73.1557962876759
116.040185585931
-9.69638337238939
98.9679538511045
43.1625645611348
16.5152394500128
106.089403415343
192.860371799454
103.73361238677
203.388542603188
137.509025123225
106.212649350276
112.947022537179
-0.255479893796291
295.777547157682
179.745397439478
18.7407461446765
38.7340116570267
79.431477423359
166.274748099071
39.433387047713
1.45896061490566
222.771344142755
167.783369062616
5.74215063467454
15.0831698776601
127.12435751962
214.968358636597
212.321069564616
133.473571269364
261.146022990619
75.0952839070978
168.626447822371
150.269168914812
67.0118299773076
12.4875394677747
118.132403597012
114.348577499286
298.499198828309
101.100042603353
157.677381427977
141.522662281088
315.351948531486
41.7613387073707
-10.3189215459352
78.0137997837246
-44.8522498476032
19.623209196825
215.991749732018
-66.1919636900147
-41.5712207605047
77.5242356128892
163.597902886931
117.633111358404
67.8997580240557
104.60647631055
59.8512107170773
124.929479947137
29.2412777484351
299.146529192594
-31.937773405054
37.8093745592141
160.055875939204
135.517649817837
125.117002449677
204.635793315367
22.6919091631826
306.319294337016
323.50402821295
154.876689320188
132.41358563482
72.3065659156018
170.572229967085
247.359054561126
192.538644971743
-0.184150499759198
68.1350052238577
129.739172212676
294.22814026527
154.596664516826
235.247128374374
131.788214879503
-1.3237775321777
79.6245650049659
129.457959915357
25.0692306079127
200.531685308799
120.264277752858
185.750295390793
271.204843606312
91.0323090231159
242.193558829646
184.147655978017
221.271636143754
152.021391456603
-44.1626309257226
230.932136165933
102.753182039194
141.679999281725
179.480851524429
141.221564655412
111.069322439396
226.509119485958
86.2165796571935
171.181606530379
161.487988340057
278.174850357322
149.980946619551
245.069600407202
110.34855954552
252.599327656597
-6.35306634130211
302.982271831219
127.403695705267
99.9138639401681
184.021377292373
206.062898769364
238.405211779944
54.7254712148351
107.646464094903
77.7098840037488
223.827295728001
150.04422188856
118.321914723165
231.348010382273
163.23049724154
165.31117032914
139.751670221474
237.945962050413
29.2983441491597
53.2059779719511
116.706485636976
174.865906355772
188.833844883713
89.2256524934273
21.4861170240147
130.523053035122
171.993441233668
230.74635883567
341.65903517588
133.054978983191
172.627996352008
107.651442640727
199.032806840487
66.5371153330289
-25.4447846028052
48.7485555454041
72.8540120442849
48.710029638627
134.152389141449
72.5544165934461
49.1166478085124
146.041371353031
257.398347811741
119.424346255742
124.648696842627
66.472824337965
157.418658016903
145.828255530099
-141.360126278225
285.274554908994
123.865517065366
174.700658143078
80.7167391924959
113.822318250954
215.457722638495
233.05768694156
109.676951840313
6.75133599274523
76.9465322988708
182.038342391854
182.671996296071
228.518849543825
153.161647850773
281.702127862956
106.470013499487
136.553830586668
243.30052528777
135.155522971674
144.807253396175
85.3817696188762
124.409229398156
175.196745863073
172.203781730799
132.379480141655
135.452328669246
12.358542712298
26.2391576541704
306.337777575
159.858897221267
316.711343875399
58.2318332385948
46.9429287153453
196.105678706615
223.711388899341
237.995703772325
226.448805738119
192.173113438032
263.935584940271
210.866868615394
243.160741909962
121.201060734864
176.529617817539
223.000883350518
202.829479867591
143.975619475428
234.447754236151
113.353168685748
118.911534897506
203.468956275785
291.142287467865
246.130716279746
275.646987313485
205.097403605356
316.770169875866
127.408345142745
189.613348121049
154.227914037036
145.35787564243
189.970753846299
204.741299886004
195.250640258035
259.481481544266
220.910553878581
260.320340059354
42.9696487474303
210.617844871054
56.1199589230364
199.350470763964
96.0884931585297
303.632220180865
147.828457689135
205.93611920747
126.774633982563
139.47988573851
129.648114830723
289.304543768256
252.511903986064
221.813245340994
229.193218147366
177.392696417584
209.561464092998
152.681682808303
156.270061217865
196.987855932824
319.336787850345
167.125766925816
212.808959792714
244.098339995191
104.760437024672
153.880708400871
240.636226297709
166.660823177812
151.200973350999
241.599332046326
25.511084508953
221.959953059735
187.928034559693
137.966472424514
111.98839445814
81.5325795440549
248.60295784172
122.278685649242
136.20394970917
177.74380761754
224.612778809751
273.163687276803
-5.8476653188809
261.011132047728
226.118466653166
226.025592415499
200.944297750561
128.559045077336
190.603062916116
320.271253100396
153.584102872241
