# Supplementary material for: CaV1 and CaV2 calcium channels mediate the release of distinct pools of synaptic vesicles
Source: eLife. 2023 Feb 23;12:e81407. doi: 10.7554/eLife.81407 (PMC10023163; doi:10.7554/eLife.81407)
Supplement: Figure 5—source data 1. [file elife-81407-fig5-data1.zip › Figure 5 - Source Data 1/elks-1/11/2.csv]

image-ID	cycle	z-step	frame	accum	photon-count	photon-count11	photon-count12	photon-count21	photon-count22	psfx	psfy	psfz	psf-photon-count	x	y	z	stdev	amp	background11	background12	background21	background22	chisq	log-likelihood	accuracy	vis-probe
22	0	0	22	1	563.442	255.088	308.353	0	0	-67.5476	325.318	-32.131	316.655	16910.1	16417.6	32.131	0	12.0388	25.0856	28.2178	0	0	43.3511	-538.596	28.6837	0
27	0	0	27	1	565.07	214.85	350.221	0	0	129.83	54.9489	-22.0479	363.257	16912	16488.6	22.0479	0	12.1509	26.1901	30.3802	0	0	34.4626	-541.153	29.3537	0
34	0	0	34	1	712.225	310.158	402.067	0	0	54.3336	134.048	117.903	360.688	16987.5	16309.9	-117.903	0	12.0947	26.8347	32.3702	0	0	56.0776	-555.804	21.3997	0
49	0	0	49	1	572.166	323.977	248.189	0	0	103.648	16.4219	-26.4493	308.855	16938.2	16427.5	26.4493	0	10.3261	25.8063	29.0667	0	0	57.3536	-548.809	28.4246	0
59	0	0	59	1	542.544	197.464	345.08	0	0	12.7651	48.8773	73.0551	419.504	16929.4	16494.7	-73.0551	0	14.0178	24.2509	27.4982	0	0	47.6682	-540.303	29.8981	0
64	0	0	64	1	621.13	305.748	315.381	0	0	80.8649	90.0216	62.6116	471.154	16961	16453.5	-62.6116	0	15.6591	21.685	25.7697	0	0	28.7395	-524.03	23.6951	0
71	0	0	71	1	632.547	276.705	355.842	0	0	42.0963	69.5005	-27.6909	398.588	16900.1	16374.4	27.6909	0	13.3164	24.4964	27.681	0	0	69.0251	-550.761	24.0419	0
77	0	0	77	1	685.089	311.48	373.609	0	0	-23.195	184.743	244.247	618.719	16965.4	16259.2	-244.247	0	21.9183	22.5876	26.5341	0	0	50.4618	-540.479	20.9484	0
81	0	0	81	1	648.625	302.531	346.095	0	0	70.5685	58.6943	-30.1664	483.78	16971.3	16285.5	30.1664	0	16.1406	22.8214	27.264	0	0	65.9645	-548.209	22.7874	0
83	0	0	83	1	681.279	331.148	350.13	0	0	75.1787	91.3445	172.302	508.364	16966.7	16352.6	-172.302	0	17.086	22.735	27.0256	0	0	53.1005	-541.275	21.2157	0
88	0	0	88	1	700.715	373.896	326.819	0	0	40.5917	123.635	309.83	519.038	17001.3	16320.3	-309.83	0	18.4227	20.3211	24.8512	0	0	62.0602	-536.758	19.6571	0
89	0	0	89	1	655.53	337.385	318.146	0	0	23.8734	79.1431	82.5331	487.942	16918.3	16364.8	-82.5331	0	16.2849	21.6067	25.5372	0	0	54.3562	-535.946	21.9167	0
90	0	0	90	1	673.748	325.604	348.143	0	0	20.2491	83.4807	298.919	451.387	16922	16360.4	-298.919	0	15.9516	23.5418	27.416	0	0	63.0213	-547.723	21.7624	0
91	0	0	91	1	576.079	266.761	309.318	0	0	-16.5524	101.853	-4.25289	444.408	16958.8	16441.7	4.25289	0	14.9946	22.4147	26.8209	0	0	50.0994	-537.602	26.7801	0
95	0	0	95	1	715.002	298.894	416.108	0	0	-10.9097	-4.66304	-4.99913	682.155	16953.1	16448.6	4.99913	0	23.0343	21.6697	24.7363	0	0	53.1807	-538.38	19.3326	0
96	0	0	96	1	489.809	239.502	250.307	0	0	62.8462	140.336	81.4137	330.572	16979	16303.6	-81.4137	0	11.0664	23.6757	26.051	0	0	33.019	-528.117	34.1165	0
101	0	0	101	1	663.001	364.208	298.793	0	0	10.5552	145.951	179.001	454.198	16931.6	16297.9	-179.001	0	15.5111	22.303	26.3018	0	0	52.5677	-537.076	21.8355	0
103	0	0	103	1	607.747	318.989	288.758	0	0	-183.39	372.811	62.392	411.716	16926.3	16370.1	-62.392	0	17.7694	20.9807	24.5336	0	0	56.3113	-531.361	24.0282	0
109	0	0	109	1	618.807	310.947	307.86	0	0	49.6381	120.326	329.444	550.242	16992.2	16223.9	-329.444	0	19.7156	22.0471	25.2817	0	0	53.4779	-537.508	23.808	0
112	0	0	112	1	732.272	365.71	366.563	0	0	-27.6437	95.6429	320.674	678.344	16969.8	16248.6	-320.674	0	24.5851	22.779	26.493	0	0	66.1403	-549.769	19.1278	0
115	0	0	115	1	551.982	262.958	289.024	0	0	61.3985	21.2971	32.6714	418.055	16880.8	16322.9	-32.6714	0	13.9144	22.7092	26.6102	0	0	62.0533	-544.537	28.5126	0
121	0	0	121	1	580.39	279.034	301.356	0	0	107.594	88.4831	44.4856	403.572	16934.3	16355.4	-44.4856	0	13.4263	22.0514	25.2096	0	0	51.5824	-533.643	26.055	0
122	0	0	122	1	607.516	325.95	281.566	0	0	25.6894	59.4464	223.305	452.729	17016.2	16384.5	-223.305	0	15.4978	21.7157	25.4236	0	0	59.3821	-538.501	24.3864	0
127	0	0	127	1	654.313	323.157	331.156	0	0	63.3399	59.989	183.773	629.946	16978.5	16383.9	-183.773	0	21.2291	22.5139	26.3387	0	0	57.8557	-543.676	22.2906	0
131	0	0	131	1	637.935	353.743	284.192	0	0	122.91	119.804	119.126	400.18	16919	16423.8	-119.126	0	13.3942	20.8761	23.9363	0	0	50.5138	-528.215	22.3254	0
135	0	0	135	1	804.062	440.048	364.014	0	0	35.199	35.2863	109.554	704.702	16907	16309	-109.554	0	23.5405	22.1273	26.3649	0	0	53.6433	-542.772	16.7324	0
140	0	0	140	1	604.799	260.914	343.886	0	0	3.59687	49.8168	279.117	270.367	17038.3	16394.1	-279.117	0	9.50793	21.1723	23.721	0	0	41.9601	-521.602	24.0732	0
141	0	0	141	1	564.136	266.984	297.152	0	0	77.8043	111.884	151.328	371.474	16964.1	16332	-151.328	0	12.4566	20.9225	23.208	0	0	47.6846	-525.005	26.369	0
145	0	0	145	1	504.624	285.64	218.984	0	0	-19.1955	-8.73752	105.336	240.223	17061.1	16452.6	-105.336	0	8.15415	21.8937	23.5719	0	0	69.1327	-535.778	31.3394	0
148	0	0	148	1	559.072	277.233	281.839	0	0	43.044	94.1439	287.935	379.785	16998.8	16250.1	-287.935	0	13.2995	19.1473	24.7023	0	0	41.0164	-521.153	26.5626	0
150	0	0	150	1	439.316	165.029	274.287	0	0	-35.7839	124.89	198.413	286.402	16978	16319	-198.413	0	9.92063	20.2866	23.5973	0	0	37.3013	-517.898	37.7149	0
153	0	0	153	1	574.746	256.376	318.37	0	0	17.2154	76.9077	72.4552	419.385	17024.6	16367	-72.4552	0	14.0052	19.5349	24.3203	0	0	27.2204	-514.751	25.5705	0
156	0	0	156	1	603.402	322.649	280.753	0	0	62.3942	64.8343	91.2069	294.644	16879.8	16379.1	-91.2069	0	9.79505	19.7193	22.2189	0	0	55.7137	-522.202	23.5114	0
157	0	0	157	1	602.545	263.067	339.478	0	0	68.8874	58.6504	65.3445	375.936	16973	16385.2	-65.3445	0	12.4833	19.6318	22.9293	0	0	58.3082	-526.864	23.6813	0
161	0	0	161	1	657.23	322.12	335.11	0	0	31.1744	127.156	259.744	542.682	17010.7	16316.7	-259.744	0	18.8588	19.8049	24.0251	0	0	57.7635	-532.15	21.226	0
167	0	0	167	1	556.256	305.972	250.284	0	0	15.7378	135.315	178.642	453.676	17026.1	16408.2	-178.642	0	15.4471	19.3138	22.7706	0	0	61.9085	-526.233	26.3571	0
169	0	0	169	1	506.228	228.371	277.856	0	0	2.50277	62.0522	44.828	370.935	17039.4	16381.8	-44.828	0	12.4127	18.6431	23.5097	0	0	43.7089	-518.619	30.0999	0
176	0	0	176	1	682.657	291.797	390.86	0	0	-2.00252	93.1397	107.902	594.459	16944.2	16350.8	-107.902	0	19.9887	17.6985	22.3367	0	0	40.4186	-516.283	19.4972	0
180	0	0	180	1	773.66	320.934	452.726	0	0	50.2775	23.9764	69.7497	534.179	16991.6	16419.9	-69.7497	0	17.7865	18.3892	23.9419	0	0	64.2571	-530.8	16.7955	0
182	0	0	182	1	695.055	344.031	351.024	0	0	71.7398	53.9987	34.12	533.888	16970.1	16389.9	-34.12	0	17.7349	19.9756	23.4019	0	0	38.8574	-521.984	19.5986	0
184	0	0	184	1	537.258	222.559	314.699	0	0	66.8772	166.415	124.722	357.223	16975	16277.5	-124.722	0	12.0588	19.7298	23.7392	0	0	85.103	-541.108	28.0464	0
189	0	0	189	1	654.558	253.945	400.613	0	0	38.468	35.6329	-56.2081	503.381	17003.4	16308.6	56.2081	0	16.8715	19.2812	23.4669	0	0	44.2234	-522.114	21.146	0
190	0	0	190	1	497.376	242.477	254.899	0	0	73.7632	42.6103	50.619	410.038	16968.1	16401.3	-50.619	0	13.6184	17.6877	21.1953	0	0	42.0974	-510.636	29.8665	0
195	0	0	195	1	577.587	305.348	272.24	0	0	38.1472	50.3929	162.074	399	17003.7	16393.5	-162.074	0	13.4205	18.7811	21.9219	0	0	23.552	-506.197	24.6824	0
209	0	0	209	1	578.537	233.754	344.784	0	0	-30.0275	66.375	-81.4686	419.259	16972.2	16377.5	81.4686	0	14.2599	18.786	22.2313	0	0	53.9746	-521.775	24.6946	0
215	0	0	215	1	774.632	355.675	418.957	0	0	-9.08225	82.5163	177.794	422.902	16951.3	16261.7	-177.794	0	14.4046	19.6186	24.1749	0	0	59.4659	-530.585	16.9763	0
216	0	0	216	1	522.245	263.808	258.437	0	0	75.4246	92.0313	11.9611	353.189	16966.4	16351.9	-11.9611	0	11.7628	19.2197	23.2098	0	0	39.9957	-515.828	28.901	0
219	0	0	219	1	489.445	244.445	245	0	0	57.3175	108.052	271.891	333.787	16884.9	16335.8	-271.891	0	11.5937	17.667	22.6902	0	0	45.0653	-514.048	30.9874	0
220	0	0	220	1	681.69	272.368	409.322	0	0	-24.2825	-0.938619	-12.1931	556.17	16966.5	16345.2	12.1931	0	18.8381	18.9216	21.9359	0	0	53.2625	-524.442	19.7006	0
222	0	0	222	1	445.875	211.294	234.581	0	0	6.01815	103.144	49.6911	218.685	16936.2	16340.8	-49.6911	0	7.3296	18.8002	22.3957	0	0	31.0028	-506.83	35.8229	0
223	0	0	223	1	571.077	304.064	267.013	0	0	72.0447	118.228	1.62125	350.247	16969.8	16325.7	-1.62125	0	11.7092	17.7312	20.0917	0	0	45.576	-508.494	24.3899	0
225	0	0	225	1	434.639	190.385	244.254	0	0	44.2719	44.9419	8.02104	290.979	16897.9	16399	-8.02104	0	9.69295	17.983	20.7272	0	0	41.5077	-507.819	36.1684	0
226	0	0	226	1	558.819	309.839	248.98	0	0	24.0685	87.5035	304.067	329.138	16918.1	16356.4	-304.067	0	11.6544	18.5636	22.1818	0	0	36.7466	-510.339	25.8448	0
228	0	0	228	1	612.082	330.989	281.093	0	0	-52.7078	94.756	286.223	431.131	16994.9	16349.1	-286.223	0	15.4878	17.5769	21.5357	0	0	30.2049	-506.1	22.4303	0
230	0	0	230	1	793.067	413.138	379.929	0	0	-18.0815	59.8107	149.656	723.866	16960.3	16384.1	-149.656	0	24.5636	19.0138	23.0983	0	0	43.4307	-524.458	16.2461	0
232	0	0	232	1	699.239	338.419	360.82	0	0	15.6677	155.945	206.601	729.532	16926.5	16288	-206.601	0	25.1083	18.3108	21.5141	0	0	70.9566	-534.252	18.8679	0
234	0	0	234	1	722.729	313.59	409.139	0	0	42.822	4.58282	-32.3854	519.27	16899.4	16439.3	32.3854	0	17.4004	17.4683	20.6096	0	0	52.1638	-515.877	17.7898	0
235	0	0	235	1	457.044	211.18	245.864	0	0	-52.1352	57.8146	269.847	349.243	16994.3	16286.4	-269.847	0	12.4493	17.9261	22.3435	0	0	40.015	-511.761	34.1778	0
237	0	0	237	1	465.883	194.656	271.228	0	0	-27.57	77.3025	101.533	436.55	16870.1	16366.6	-101.533	0	14.7564	16.1018	19.0981	0	0	37.2131	-500.136	31.4496	0
241	0	0	241	1	554.155	277.225	276.931	0	0	-5.38853	24.9935	95.7823	402.802	16947.6	16418.9	-95.7823	0	13.5481	17.2751	21.0324	0	0	32.0745	-504.721	25.5176	0
242	0	0	242	1	513.145	249.596	263.549	0	0	43.5815	114.21	337.12	323.008	16898.6	16329.7	-337.12	0	11.631	17.3393	21.8011	0	0	40.8682	-508.785	28.6294	0
275	0	0	275	1	619.184	285.779	333.406	0	0	9.79764	102.992	255.043	488.037	16932.4	16340.9	-255.043	0	16.961	17.0149	21.0531	0	0	48.0373	-512.246	21.8627	0
281	0	0	281	1	479.51	210.151	269.359	0	0	95.8275	34.9966	263.422	314.683	16946	16309.2	-263.422	0	10.8824	17.6618	19.9616	0	0	51.5749	-512.009	31.0546	0
283	0	0	283	1	479.499	258.67	220.829	0	0	1.996	126.713	31.0125	370.771	16940.2	16317.2	-31.0125	0	12.4801	16.1727	18.6019	0	0	44.8255	-501.22	30.0742	0
285	0	0	285	1	551.636	310.565	241.07	0	0	103.177	74.474	220.483	431.745	16938.7	16369.4	-220.483	0	14.6765	14.2424	18.3562	0	0	52.8465	-500.507	24.181	0
288	0	0	288	1	731.832	363.149	368.683	0	0	1.90803	44.8437	-0.723452	500.608	17040	16299.4	0.723452	0	16.7811	18.1423	20.1098	0	0	47.2435	-513.507	17.5355	0
297	0	0	297	1	580.521	291.005	289.516	0	0	67.8015	104.037	313.565	388.843	16974.1	16240.2	-313.565	0	13.7645	17.2021	19.6596	0	0	68.014	-517.951	23.6205	0
303	0	0	303	1	668.179	388.718	279.461	0	0	56.7157	106.455	258.062	541.29	16885.5	16337.4	-258.062	0	18.6953	15.6563	19.1131	0	0	57.5856	-510.703	19.1563	0
309	0	0	309	1	583.367	366.291	217.076	0	0	14.0837	83.2968	332.299	424.362	17027.8	16260.9	-332.299	0	15.3022	16.8475	19.7025	0	0	47.1847	-509.802	23.3844	0
311	0	0	311	1	616.26	324.066	292.195	0	0	10.6504	80.8565	320.425	377.666	17031.2	16263.4	-320.425	0	13.533	17.1609	19.3911	0	0	72.5334	-520.696	21.7194	0
313	0	0	313	1	398.911	186.291	212.62	0	0	83.2818	151.911	95.4061	195.707	16958.6	16391.6	-95.4061	0	6.56643	14.9973	18.5423	0	0	32.164	-486.357	38.3744	0
314	0	0	314	1	436.798	209.504	227.294	0	0	135.362	-24.1639	-81.573	262.441	17006.2	16368.4	81.573	0	8.9141	15.1692	17.3444	0	0	27.7646	-484.124	33.3612	0
315	0	0	315	1	427.271	190.572	236.699	0	0	16.1624	75.0514	115.078	323.292	16926	16368.8	-115.078	0	10.8292	15.2916	18.1539	0	0	33.0474	-491.072	34.7913	0
320	0	0	320	1	602.729	267.095	335.635	0	0	-0.559217	45.6818	58.441	407.467	16942.8	16298.6	-58.441	0	13.6473	16.7883	20.9521	0	0	37.8089	-506.186	22.6033	0
326	0	0	326	1	434.866	213.035	221.831	0	0	62.2886	88.4367	225.91	201.894	16879.9	16355.5	-225.91	0	6.88499	16.5213	20.019	0	0	28.7159	-493.729	35.2076	0
327	0	0	327	1	439.514	161.389	278.125	0	0	81.7357	20.8902	147.645	202.794	16960.1	16323.4	-147.645	0	6.79572	17.0169	20.5695	0	0	51.9206	-508.145	35.1032	0
328	0	0	328	1	571.462	277.715	293.747	0	0	1.16645	25.1571	276.597	440.451	16941	16319.1	-276.597	0	15.5203	15.9182	20.209	0	0	34.7759	-501.599	23.9142	0
339	0	0	339	1	576.196	254.784	321.412	0	0	107.257	21.812	114.643	442.733	16934.6	16322.4	-114.643	0	14.7717	15.6711	17.8037	0	0	76.0411	-514.618	23.0622	0
364	0	0	364	1	543.313	278.931	264.382	0	0	-2.55693	67.1721	129.485	415.215	16845.1	16277.1	-129.485	0	13.9859	15.8656	18.7621	0	0	59.9857	-509.81	25.2605	0
367	0	0	367	1	573.883	328.368	245.515	0	0	107.825	93.7509	152.156	482.619	16834.4	16350.1	-152.156	0	16.1635	15.9013	18.5096	0	0	59.5144	-510.458	23.4038	0
372	0	0	372	1	499.631	250.179	249.452	0	0	-31.151	120.925	242.898	450.543	16973.4	16323	-242.898	0	15.7933	14.0761	18.5403	0	0	46.3561	-498.263	27.6512	0
373	0	0	373	1	507.504	278.167	229.337	0	0	48.2599	61.1072	331.075	279.995	16993.6	16283.1	-331.075	0	10.0344	14.9741	18.6433	0	0	24.9756	-486.043	27.4052	0
382	0	0	382	1	355.735	191.707	164.028	0	0	6.44133	30.281	103.974	201.801	17035.4	16413.6	-103.974	0	6.77206	16.2777	18.0465	0	0	38.2672	-492.887	45.857	0
390	0	0	390	1	554.122	302.672	251.45	0	0	67.1119	110	161.105	312.063	16875.1	16333.9	-161.105	0	10.485	15.9638	18.4836	0	0	54.6085	-505.211	24.5528	0
392	0	0	392	1	499.007	271.289	227.718	0	0	61.6622	50.7116	321.289	262.086	16980.2	16393.2	-321.289	0	9.33042	14.843	17.2888	0	0	26.8386	-483.037	27.6129	0
395	0	0	395	1	387.244	165.005	222.239	0	0	124.157	87.7509	85.1992	249.662	16917.7	16356.1	-85.1992	0	8.31441	15.0171	17.4851	0	0	42.9303	-492.841	39.5473	0
397	0	0	397	1	410.843	200.125	210.717	0	0	-51.3137	125.573	104.437	230.756	16993.5	16418	-104.437	0	7.89946	14.7359	18.3384	0	0	21.5071	-481.571	36.5727	0
398	0	0	398	1	492.079	232.946	259.133	0	0	19.3259	-3.67196	84.6908	265.574	17022.5	16447.6	-84.6908	0	8.91424	15.4718	18.919	0	0	49.1186	-499.494	28.8555	0
400	0	0	400	1	423.686	181.229	242.457	0	0	56.9886	127.651	196.567	224.292	16984.9	16316.2	-196.567	0	7.61582	14.9393	17.9112	0	0	61.9921	-499.19	34.942	0
403	0	0	403	1	417.398	213.367	204.031	0	0	14.67	64.3582	237.303	314.331	17027.2	16379.5	-237.303	0	10.8324	15.764	18.0029	0	0	48.6317	-499.017	36.1298	0
406	0	0	406	1	443.06	240.943	202.117	0	0	131.665	161.897	297.98	303.2	16910.2	16282	-297.98	0	10.728	15.6505	17.4399	0	0	42.5732	-495.259	32.9444	0
410	0	0	410	1	448.312	206.271	242.041	0	0	-34.9218	50.5594	143.812	302.673	16977.1	16393.3	-143.812	0	10.3156	15.9456	18.4197	0	0	41.2062	-496.959	32.8888	0
411	0	0	411	1	393.231	163.171	230.06	0	0	24.4266	82.5352	-28.4329	196.414	17017.4	16361.4	28.4329	0	6.57883	16.1545	18.6967	0	0	33.4205	-491.83	39.8874	0
415	0	0	415	1	600.03	300.113	299.916	0	0	-7.38659	93.8194	201.478	510.129	16949.6	16350.1	-201.478	0	17.4824	14.6704	18.3885	0	0	45.8048	-501.292	21.7217	0
416	0	0	416	1	540.465	268.839	271.625	0	0	10.3664	129.859	186.443	429.506	16931.8	16314	-186.443	0	14.6541	14.7226	18.1869	0	0	59.0314	-503.684	24.9623	0
418	0	0	418	1	495.536	227.601	267.935	0	0	15.9706	115.808	147.908	258.15	16826.6	16328.1	-147.908	0	8.71296	13.8626	17.5114	0	0	46.9571	-490.175	27.5962	0
421	0	0	421	1	460.997	208.683	252.314	0	0	82.6164	169.608	345.669	268.063	16959.2	16274.3	-345.669	0	9.74545	14.2077	17.4934	0	0	52.6275	-493.878	30.606	0
427	0	0	427	1	510.77	248.526	262.245	0	0	38.6893	57.9247	161.617	358.657	17003.2	16386	-161.617	0	12.0587	14.5759	17.825	0	0	50.194	-496.288	26.8089	0
430	0	0	430	1	504.995	245.14	259.855	0	0	46.7711	134.692	161.801	334.725	16995.1	16408.9	-161.801	0	11.3037	14.6582	16.2554	0	0	37.4034	-485.723	26.8063	0
443	0	0	443	1	432.702	230.815	201.887	0	0	76.5611	128.444	227.569	266.723	16965.3	16315.5	-227.569	0	9.12328	14.2062	17.0097	0	0	48.7538	-489.977	33.2365	0
500	0	0	500	1	478.386	219.132	259.254	0	0	-50.5748	88.2164	228.228	322.774	16992.8	16256	-228.228	0	11.3109	13.3669	16.1146	0	0	43.3764	-485.429	28.3343	0
502	0	0	502	1	443.726	212.528	231.198	0	0	124.347	17.8789	0.401	274.87	16917.5	16326.4	-0.401	0	9.18444	13.8017	16.6731	0	0	29.0786	-479.532	31.7934	0
542	0	0	542	1	404.029	252.279	151.75	0	0	97.5489	62.3456	334.976	227.044	16944.3	16381.6	-334.976	0	8.1277	12.9958	14.2592	0	0	28.1924	-466.959	34.7244	0
543	0	0	543	1	344.861	157.968	186.893	0	0	12.2975	25.3398	83.8968	162.941	16929.9	16318.9	-83.8968	0	5.45546	13.1323	15.5393	0	0	38.834	-474.349	44.2149	0
564	0	0	564	1	403.757	190.847	212.911	0	0	24.4617	21.2243	72.958	214.366	17017.4	16422.7	-72.958	0	7.16165	12.5465	15.5559	0	0	24.8874	-467.624	35.1023	0
583	0	0	583	1	402.484	210.78	191.703	0	0	61.6397	65.8274	37.8318	314.798	16980.2	16378.1	-37.8318	0	10.4603	13.0906	15.4417	0	0	27.5969	-473.615	35.4968	0
584	0	0	584	1	402.417	205.242	197.175	0	0	-25.9099	57.1058	185.888	224.171	16968.1	16386.8	-185.888	0	7.6876	13.9955	15.5626	0	0	31.9696	-476.383	36.0311	0
622	0	0	622	1	401.985	177.564	224.422	0	0	148.378	-33.1027	-122.555	248.107	16893.5	16477	122.555	0	8.52457	13.0535	15.7606	0	0	32.275	-474.036	35.6806	0
640	0	0	640	1	332.503	167.184	165.319	0	0	45.1728	34.7159	88.4287	170.798	16897	16409.2	-88.4287	0	5.68948	12.8326	14.7152	0	0	30.059	-466.796	45.8132	0
694	0	0	694	1	411.331	180.814	230.518	0	0	67.2918	168.688	-124.143	181.635	16974.6	16474.5	124.143	0	6.25102	13.6334	15.3826	0	0	20.2035	-467.494	34.688	0
715	0	0	715	1	512.354	247.86	264.494	0	0	10.8415	-0.34758	123.382	395.573	17031	16444.2	-123.382	0	13.3446	12.9967	15.5752	0	0	22.9291	-474.125	25.5607	0
722	0	0	722	1	452.23	227.665	224.566	0	0	46.9294	54.8333	135.945	297.41	16994.9	16289.4	-135.945	0	9.94561	12.5532	13.7694	0	0	39.3176	-471.555	29.413	0
739	0	0	739	1	361.736	191.239	170.497	0	0	54.3148	10.7162	296.988	266.513	16987.5	16233.9	-296.988	0	9.41821	12.0415	13.6483	0	0	24.4328	-461.132	39.5453	0
799	0	0	799	1	332.364	130.887	201.478	0	0	-18.717	-30.8705	-40.1937	154.236	16960.9	16375.1	40.1937	0	5.25488	10.87	13.5731	0	0	35.3906	-457.748	43.5647	0
805	0	0	805	1	358.254	165.154	193.1	0	0	48.3773	-48.4684	-137.785	197.955	16993.5	16492.4	137.785	0	6.80172	11.1589	12.7218	0	0	35.7976	-457.498	38.9699	0
820	0	0	820	1	436.626	192.623	244.002	0	0	-3.47689	37.1105	58.5005	342.469	17045.3	16406.8	-58.5005	0	11.4819	11.9113	12.8931	0	0	38.2486	-466.963	30.2152	0
827	0	0	827	1	304.712	145.613	159.099	0	0	-1.88902	-39.0529	93.2424	153.772	17043.8	16383.3	-93.2424	0	5.22711	10.5088	12.7944	0	0	34.15	-451.962	48.2979	0
835	0	0	835	1	374.056	171.515	202.541	0	0	-75.0984	61.4781	331.472	202.448	16917.6	16382.4	-331.472	0	7.53913	10.6991	12.6262	0	0	30.6928	-453.343	36.4028	0
844	0	0	844	1	321.068	169.09	151.978	0	0	25.08	116.93	284.12	208.714	17016.8	16327	-284.12	0	7.32827	11.4279	13.3805	0	0	37.409	-462.353	46.0637	0
846	0	0	846	1	416.995	211.484	205.512	0	0	70.8186	22.5116	328.742	317.729	16971	16321.7	-328.742	0	11.3928	10.8931	13.3846	0	0	30.3441	-460.478	31.8547	0
864	0	0	864	1	339.691	166.938	172.753	0	0	123.979	76.5472	84.196	160.577	16818.2	16367.4	-84.196	0	5.34429	11.446	14.3624	0	0	32.251	-461.105	43.1813	0
865	0	0	865	1	388.119	171.121	216.998	0	0	49.707	41.984	54.8986	279.473	16892.5	16302.3	-54.8986	0	9.2933	11.5744	14.3221	0	0	28.1842	-463.802	35.9369	0
871	0	0	871	1	463.628	184.227	279.401	0	0	69.2192	76.7082	75.5862	335.398	16972.6	16367.2	-75.5862	0	11.1428	11.1743	14.2732	0	0	41.8435	-470.493	28.067	0
873	0	0	873	1	275.91	158.546	117.364	0	0	-132.089	-21.9108	-2.79976	199.586	16974.6	16366.2	2.79976	0	7.13118	10.8313	12.6708	0	0	33.2227	-454.795	55.8563	0
888	0	0	888	1	338.609	170.757	167.852	0	0	103.277	-40.4182	273.956	189.602	17038.2	16384.7	-273.956	0	6.69676	11.3856	12.3474	0	0	25.4755	-451.868	42.0491	0
889	0	0	889	1	516.834	212.63	304.204	0	0	52.3396	33.6579	-38.9301	292.826	16989.5	16310.6	38.9301	0	9.78788	11.6703	12.3967	0	0	32.3292	-459.58	23.9679	0
911	0	0	911	1	404.321	200.182	204.14	0	0	97.0679	-28.0209	124.702	265.59	16944.8	16372.3	-124.702	0	8.94626	11.4695	13.65	0	0	42.89	-466.612	33.6289	0
912	0	0	912	1	381.112	187.774	193.338	0	0	4.96348	64.7785	281.91	171.005	16937.2	16279.5	-281.91	0	6.01475	12.3383	15.111	0	0	43.6489	-472.648	37.6954	0
914	0	0	914	1	465.317	268.047	197.27	0	0	68.0414	40.5918	137.771	301.146	16973.8	16403.3	-137.771	0	10.0629	11.3293	12.8979	0	0	24.7381	-457.27	27.5379	0
921	0	0	921	1	435.254	179.911	255.343	0	0	60.8215	61.051	181.391	337.907	16981	16283.2	-181.391	0	11.3829	10.6802	13.7115	0	0	35.1343	-463.578	30.1006	0
950	0	0	950	1	413.966	187.7	226.266	0	0	54.7021	-35.978	148.882	200.682	16987.2	16380.2	-148.882	0	6.81121	11.135	13.6698	0	0	28.5486	-457.202	32.4101	0
968	0	0	968	1	394.128	200.397	193.731	0	0	14.5569	35.2861	11.8867	192.967	17027.3	16309	-11.8867	0	6.45259	11.8945	14.524	0	0	34.4133	-466.252	35.4591	0
977	0	0	977	1	344.112	170.615	173.497	0	0	-41.0193	118.308	-45.695	212.344	16983.2	16325.6	45.695	0	7.24979	10.7576	11.2981	0	0	43.8287	-454.862	40.0126	0
986	0	0	986	1	341.935	146.728	195.208	0	0	38.4061	-8.12088	82.3973	167.8	17003.5	16352.4	-82.3973	0	5.62082	10.6016	12.0237	0	0	27.8822	-448.014	40.7196	0
995	0	0	995	1	456.898	238.88	218.018	0	0	97.1165	81.195	147.629	229.816	16944.7	16362.7	-147.629	0	7.68381	11.3004	12.7645	0	0	31.3482	-457.277	28.1516	0
1015	1	0	15	1	344.503	216.4	128.104	0	0	-30.1257	22.6205	542.008	260.181	16673.3	16421.3	-542.008	0	11.9243	6.55399	6.57521	0	0	37.0059	-408.017	25.3081	1
1025	1	0	25	1	205.61	115.712	89.8976	0	0	-113.595	60.3412	312.007	108.987	16856.5	16483.2	-312.007	0	4.61417	5.36032	5.36626	0	0	35.495	-379.696	45.6212	1
1046	1	0	46	1	225.235	129.071	96.1643	0	0	-30.1159	87.5477	308.962	117.991	16474	16954.3	-308.962	0	4.80932	5.13865	4.57021	0	0	22.4658	-365.783	39.7373	1
1072	1	0	72	1	245.65	103.649	142.001	0	0	95.7213	-22.2824	-375.422	145.505	16647.2	16765.2	375.422	0	6.55337	3.98782	4.94707	0	0	36.9878	-365.185	35.1193	1
1097	1	0	97	1	214.424	101.063	113.362	0	0	-59.7345	39.9233	-283.744	125.42	16902.3	16703	283.744	0	5.35688	4.72023	4.68396	0	0	34.5656	-367.096	41.922	1
1099	1	0	99	1	212.175	113.375	98.8	0	0	48.9259	59.378	147.447	133.891	16594.3	16683.5	-147.447	0	5.21142	3.88864	4.43601	0	0	37.1841	-358.526	41.3226	1
1110	1	0	110	1	170.698	65.3167	105.382	0	0	-11.5279	21.2047	-57.4936	97.9757	16854.1	16522.4	57.4936	0	3.86389	4.0184	4.61831	0	0	31.2008	-357.003	54.4845	1
1123	1	0	123	1	203.433	118.149	85.2831	0	0	0.59011	28.5888	309.846	125.992	16642.6	16614.6	-309.846	0	5.11293	4.4639	4.24541	0	0	28.1863	-358.987	43.9422	1
1129	1	0	129	1	191.394	76.2792	115.115	0	0	63.9325	-1.26795	-348.098	115.869	17077.6	16644.5	348.098	0	5.09393	4.45175	4.2276	0	0	36.4197	-360.757	47.3291	1
1134	1	0	134	1	175.642	85.7026	89.9392	0	0	67.6144	56.8702	30.9269	100.234	17073.9	16486.7	-30.9269	0	3.88495	3.58054	4.00109	0	0	47.0479	-351.572	50.9754	1
1182	1	0	182	1	203.031	120.17	82.8604	0	0	75.6152	11.6848	485.149	126.557	16567.6	16731.2	-485.149	0	5.4937	3.83518	3.88368	0	0	40.4428	-352.709	42.9213	1
1201	1	0	201	1	221.049	108.639	112.41	0	0	38.092	58.853	143.558	135.693	16804.4	16983	-143.558	0	5.28233	3.90944	3.83476	0	0	53.3871	-354.51	38.7874	1
1211	1	0	211	1	240.264	150.13	90.1344	0	0	79.8044	-39.9282	378.258	154.75	16663.1	16483.8	-378.258	0	6.47282	4.6802	4.76506	0	0	66.4283	-376.978	36.523	1
1213	1	0	213	1	258.498	125.348	133.149	0	0	67.6674	-21.3411	-704.745	276.8	16874.5	16963.5	704.745	0	16.6446	4.41256	3.54558	0	0	49.3712	-374.686	32.362	1
1215	1	0	215	1	272.039	144.947	127.092	0	0	-0.842437	-4.73424	292.407	194.15	16644.1	16448.6	-292.407	0	7.88347	5.0899	4.7228	0	0	40.1925	-380.454	31.6925	1
1223	1	0	223	1	180.852	87.0419	93.8101	0	0	54.6729	-28.4437	186.254	101.743	16688.2	16472.3	-186.254	0	4.02299	3.33504	4.08629	0	0	58.5037	-353.851	48.9152	1
1254	1	0	254	1	208.278	104.203	104.075	0	0	6.29375	160.421	198.476	108.45	16736.6	16582.5	-198.476	0	4.31129	3.56439	4.11016	0	0	51.5168	-352.256	41.5546	1
1341	1	0	341	1	200.551	100.533	100.019	0	0	66.6784	-117.363	-395.837	133.057	16875.5	16959.9	395.837	0	6.25097	3.3723	3.35471	0	0	62.8226	-348.272	42.4021	1
1434	1	0	434	1	187.962	121.527	66.4353	0	0	30.4774	82.1222	398.884	109.006	16712.4	16262.1	-398.884	0	4.52088	2.99645	3.19396	0	0	44.3144	-333.448	45.0857	1
1492	1	0	492	1	195.771	92.1436	103.628	0	0	78.1215	95.1592	156.304	119.74	16664.8	16946.7	-156.304	0	4.67007	3.3262	3.39121	0	0	42.1826	-341.87	43.6221	1
1508	1	0	508	1	241.241	127.864	113.377	0	0	31.8037	5.5922	112.684	139.283	16910.4	16737.3	-112.684	0	5.42958	2.91582	2.80369	0	0	69.727	-334.884	33.3315	1
1675	1	0	675	1	185.248	86.2389	99.0087	0	0	20.7825	26.2393	-44.1417	110.228	16722.1	16716.6	44.1417	0	4.31953	3.0327	3.14857	0	0	39.2183	-331.787	45.8592	1
1753	1	0	753	1	203.427	115.139	88.2883	0	0	-2.41063	92.5359	292.874	135.632	16845	16550.7	-292.874	0	5.46619	3.8731	3.68057	0	0	53.0528	-357.866	42.6301	1
1777	1	0	777	1	293.986	165.418	128.568	0	0	23.1463	66.2213	332.166	208.158	16819.4	16477.3	-332.166	0	8.44597	3.25362	3.76919	0	0	47.2162	-355.344	27.3705	1
1778	1	0	778	1	257.496	144.284	113.212	0	0	84.0339	56.3355	354.16	176.32	16957.8	16686.5	-354.16	0	7.1747	3.17808	3.47498	0	0	52.9307	-350.483	31.6125	1
1779	1	0	779	1	271.418	183.344	88.0735	0	0	35.5927	136.955	674.388	306.129	16906.6	16605.9	-674.388	0	15.1902	3.28975	3.76728	0	0	73.97	-369.476	30.0134	1
1780	1	0	780	1	326.153	186.286	139.868	0	0	25.3029	64.1267	423.766	265.751	16617.9	16379.8	-423.766	0	11.1554	3.6962	3.11157	0	0	48.6842	-360.156	24.2343	1
1782	1	0	782	1	322.496	179.186	143.31	0	0	-44.311	38.1537	390.618	254.971	16787.2	16605.1	-390.618	0	10.7654	3.52591	4.06454	0	0	66.5387	-374.753	24.9003	1
1783	1	0	783	1	273.976	144.493	129.482	0	0	17.0561	27.6513	268.225	213.748	16825.5	16715.2	-268.225	0	8.54894	3.5059	2.92829	0	0	56.5165	-353.355	29.2951	1
1815	1	0	815	1	235.093	147.791	87.3023	0	0	-21.7399	59.0331	357.304	139.767	16665	16484.5	-357.304	0	5.77484	3.40821	3.45026	0	0	38.1322	-344.471	35.2976	1
1819	1	0	819	1	310.867	197.806	113.061	0	0	-56.4127	35.2332	403.565	256.353	16899	16608	-403.565	0	10.9374	3.6342	3.94877	0	0	67.9881	-368.935	25.9672	1
1821	1	0	821	1	295.299	157.178	138.121	0	0	44.2975	64.0259	310.258	217.815	16897.9	16678.9	-310.258	0	8.75937	3.57504	3.8225	0	0	43.5718	-358.506	27.4421	1
1835	1	0	835	1	201.295	110.028	91.267	0	0	-62.1162	24.5616	97.144	133.237	17203.6	16618.7	-97.144	0	5.27343	2.57242	2.98842	0	0	76.5576	-338.742	40.8443	1
1914	1	0	914	1	230.196	141.054	89.142	0	0	44.3872	3.37632	431.322	183.995	16598.8	16340.9	-431.322	0	7.79735	3.2693	3.44294	0	0	50.282	-350.941	36.0436	1
1915	1	0	915	1	245.559	163.883	81.6764	0	0	23.9742	46.0838	620.562	147.721	16918.2	16597.1	-620.562	0	7.05288	3.25678	3.71077	0	0	57.1748	-350.27	33.6285	1
1916	1	0	916	1	236.659	144.191	92.4673	0	0	54.1091	95.3718	507.89	189.623	16589.1	16348.5	-507.89	0	8.28128	3.76478	3.30776	0	0	40.8002	-352.115	35.1932	1
2004	2	0	4	1	509.753	220.27	289.483	0	0	287.866	2.94829	-114.116	232.516	16853.7	16540.6	114.116	0	11.3019	20.042	20.5579	0	0	56.1828	-518.307	16.3724	2
2005	2	0	5	1	475.896	216.031	259.864	0	0	134.057	-4.58277	-189.291	252.529	16907.8	16548.1	189.291	0	11.3501	21.4532	21.238	0	0	26.0042	-508.963	18.2062	2
2006	2	0	6	1	462.698	220.157	242.542	0	0	18.5151	7.13726	57.2433	304.726	16923.7	16536.4	-57.2433	0	13.9611	20.1066	19.9271	0	0	37.8156	-508.916	18.5078	2
2007	2	0	7	1	595.107	350.703	244.404	0	0	14.3412	85.8378	222.334	466.09	16927.9	16457.7	-222.334	0	22.963	20.3972	18.9841	0	0	23.4543	-504.631	13.3064	2
2009	2	0	9	1	450.936	250.995	199.941	0	0	62.4783	71.7479	137.029	220.128	16879.7	16471.8	-137.029	0	10.3107	21.7619	19.8435	0	0	27.8848	-506.42	19.3865	2
2011	2	0	11	1	534.348	252.804	281.544	0	0	41.4134	39.3153	156.116	411.067	16900.8	16404.6	-156.116	0	19.4584	20.4554	19.1396	0	0	33.2977	-508.571	15.2885	2
2012	2	0	12	1	434.432	204.928	229.504	0	0	-16.3945	9.865	-34.4779	233.332	16858.9	16533.7	34.4779	0	10.5398	21.2816	19.5204	0	0	34.3569	-508.42	20.2443	2
2013	2	0	13	1	423.415	204.408	219.007	0	0	91.2092	13.1529	-210.349	212.167	16851	16530.4	210.349	0	9.4035	20.6049	19.1951	0	0	29.5421	-503.274	20.7789	2
2014	2	0	14	1	458.523	208.849	249.674	0	0	1.85259	-70.2605	59.5985	246.248	16840.7	16414.5	-59.5985	0	11.5196	20.5865	19.1676	0	0	42.0003	-509.614	18.6849	2
2018	2	0	18	1	422.113	219.712	202.401	0	0	28.0693	-60.639	35.2623	407.964	16914.1	16504.5	-35.2623	0	18.8571	20.5335	18.662	0	0	31.2742	-507.086	20.754	2
2020	2	0	20	1	522.406	262.474	259.931	0	0	157.91	25.0073	25.6114	300.107	16884	16518.6	-25.6114	0	13.8179	19.2265	19.7213	0	0	36.1138	-505.64	15.6677	2
2021	2	0	21	1	520.035	289.328	230.707	0	0	82.6713	9.92256	153.217	305.438	16959.2	16434	-153.217	0	14.5039	19.695	18.8621	0	0	33.4548	-504.455	15.7134	2
2022	2	0	22	1	415.8	196.826	218.974	0	0	40.042	-52.7829	-10.0468	258.919	16902.2	16496.7	10.0468	0	11.8322	19.9035	18.9026	0	0	40.4143	-506.858	21.1107	2
2023	2	0	23	1	438.122	230.318	207.804	0	0	20.0437	18.8108	54.867	327.333	16922.2	16524.7	-54.867	0	14.9626	21.2856	18.8128	0	0	38.1296	-509.844	19.8945	2
2024	2	0	24	1	508.945	194.91	314.035	0	0	122.075	26.1828	136.216	271.879	16919.8	16517.4	-136.216	0	12.8417	20.4333	19.6216	0	0	43.5776	-511.544	16.3391	2
2025	2	0	25	1	480.128	253.901	226.227	0	0	10.1854	28.0399	171.76	363.703	16932	16515.5	-171.76	0	17.4134	20.6627	18.8931	0	0	22.5893	-502.527	17.5581	2
2028	2	0	28	1	442.089	245.795	196.294	0	0	56.5939	70.7498	225.783	424.308	16885.6	16472.8	-225.783	0	20.914	18.9535	18.5641	0	0	16.7522	-496.41	19.2518	2
2029	2	0	29	1	625.133	308.164	316.969	0	0	13.775	-5.84908	95.3104	509.012	16928.4	16549.4	-95.3104	0	23.6727	19.043	18.142	0	0	34.5047	-505.734	12.33	2
2030	2	0	30	1	484.767	265.316	219.45	0	0	43.1279	46.0256	97.3847	321.444	16899.1	16497.5	-97.3847	0	14.846	18.9341	18.7928	0	0	29.9903	-500.909	17.0979	2
2031	2	0	31	1	540.676	325.798	214.878	0	0	-11.3644	57.5479	162.792	461.178	16953.6	16486	-162.792	0	21.9785	20.1963	18.3804	0	0	23.7229	-502.788	14.9465	2
2032	2	0	32	1	518.267	272.069	246.199	0	0	46.3739	-34.9713	98.8412	403.633	16995.5	16578.5	-98.8412	0	18.8912	20.347	18.7419	0	0	32.7915	-507.157	15.8422	2
2035	2	0	35	1	541.356	224.776	316.58	0	0	16.575	7.91382	-10.6988	292.717	16925.6	16535.6	10.6988	0	13.2203	19.78	18.4643	0	0	23.6409	-498.01	14.8888	2
2037	2	0	37	1	399.961	195.598	204.363	0	0	176.434	-107.463	15.9917	224.718	16865.4	16551.4	-15.9917	0	10.7512	19.5969	18.7312	0	0	39.7797	-504.036	22.145	2
2038	2	0	38	1	412.351	232.358	179.993	0	0	22.3279	-30.1817	129.13	225.538	16820.2	16474.1	-129.13	0	10.6798	19.5431	18.0693	0	0	26.7862	-496.545	21.1222	2
2040	2	0	40	1	428.676	261.834	166.842	0	0	64.3132	-19.806	196.369	235.631	16977.5	16563.4	-196.369	0	11.5201	19.5955	18.6035	0	0	45.5928	-507.545	20.1654	2
2041	2	0	41	1	590.518	249.198	341.32	0	0	24.805	49.5499	128.827	473.403	17017.1	16494	-128.827	0	22.1349	18.6209	16.8994	0	0	21.4856	-494.474	13.0857	2
2046	2	0	46	1	465.899	178.792	287.107	0	0	-13.4629	-15.3815	71.6221	297.848	16955.7	16558.9	-71.6221	0	13.8036	19.4531	18.3492	0	0	36.167	-503.489	18.0129	2
2047	2	0	47	1	428.682	264.009	164.673	0	0	26.5583	36.4259	180.726	307.691	16915.6	16507.1	-180.726	0	14.7714	18.7036	18.3279	0	0	27.3449	-497.186	19.966	2
2048	2	0	48	1	494.782	276.91	217.872	0	0	-32.4978	10.3595	132.556	297.279	16875	16533.2	-132.556	0	14.0863	19.1422	16.6006	0	0	34.2159	-497.242	16.3831	2
2050	2	0	50	1	378.297	175.987	202.311	0	0	35.7393	64.6526	192.802	223.168	16906.5	16478.9	-192.802	0	10.7621	18.7361	17.943	0	0	25.6478	-493.44	23.5077	2
2051	2	0	51	1	442.782	228.988	213.795	0	0	-22.081	27.3558	139.291	278.36	16864.6	16416.5	-139.291	0	13.1734	19.0042	17.8512	0	0	34.7882	-498.872	19.1027	2
2053	2	0	53	1	476.578	213.445	263.134	0	0	76.6585	75.8964	115.85	344.786	16865.5	16467.7	-115.85	0	16.0252	18.58	18.0349	0	0	28.6189	-498.112	17.325	2
2056	2	0	56	1	469.239	227.921	241.317	0	0	-0.547607	35.2081	147.278	254.778	16942.7	16508.4	-147.278	0	12.0525	18.7441	17.3458	0	0	27.515	-493.975	17.5983	2
2057	2	0	57	1	459.03	183.494	275.536	0	0	70.2081	25.7416	-47.9331	251.147	16872	16517.8	47.9331	0	11.2987	20.0077	18.2806	0	0	31.469	-501.148	18.4356	2
2060	2	0	60	1	501.59	253.884	247.706	0	0	79.1795	18.1925	145.699	234.716	16962.7	16425.7	-145.699	0	11.0909	19.0742	17.4442	0	0	38.1494	-499.541	16.2034	2
2065	2	0	65	1	595.868	239.265	356.604	0	0	7.97748	32.0416	-1.02116	340.023	16934.2	16511.5	1.02116	0	15.3465	18.9417	17.1649	0	0	40.8551	-502.144	12.9916	2
2066	2	0	66	1	445.053	210.437	234.616	0	0	114.354	23.2983	8.87258	230.004	16927.5	16520.3	-8.87258	0	10.4612	18.7095	16.9347	0	0	26.0022	-491.091	18.7775	2
2067	2	0	67	1	453.156	216.621	236.536	0	0	110.112	20.7547	83.4344	306.471	16931.7	16522.8	-83.4344	0	14.1863	18.2417	16.9354	0	0	34.7007	-496.173	18.2731	2
2068	2	0	68	1	541.508	243.713	297.796	0	0	8.09069	33.1957	101.556	418.371	16934.1	16510.4	-101.556	0	19.4065	19.357	19.1389	0	0	34.3539	-506.599	14.9129	2
2070	2	0	70	1	419.312	259.641	159.671	0	0	27.3874	90.1131	199.278	295.182	16914.8	16553.1	-199.278	0	14.2921	18.503	17.4804	0	0	35.6053	-497.797	20.367	2
2071	2	0	71	1	468.26	196.378	271.882	0	0	111.783	78.0554	84.4584	277.848	16930.1	16465.5	-84.4584	0	12.8264	18.0722	17.6255	0	0	29.7357	-494.133	17.5928	2
2082	2	0	82	1	600.948	289.89	311.059	0	0	1.52325	-47.7736	76.4331	397.838	16940.7	16591.3	-76.4331	0	18.58	18.5742	16.2642	0	0	29.3986	-494.737	12.7409	2
2084	2	0	84	1	627.082	288.549	338.533	0	0	19.6849	42.0941	110.421	416.956	16922.5	16501.5	-110.421	0	19.3716	18.5131	18.8571	0	0	42.6444	-508.104	12.298	2
2085	2	0	85	1	433.169	183.618	249.55	0	0	95.6422	44.4223	86.4993	331.538	16846.6	16499.1	-86.4993	0	15.2996	18.8525	17.5875	0	0	29.1062	-497.243	19.5908	2
2086	2	0	86	1	519.932	269.997	249.935	0	0	-16.8831	33.5265	72.6879	325.846	16859.4	16609.7	-72.6879	0	15.0086	17.5202	18.3064	0	0	27.4411	-494.706	15.398	2
2087	2	0	87	1	542.028	261.615	280.413	0	0	64.98	-14.5846	67.5122	405.387	16877.2	16458.5	-67.5122	0	18.6939	17.5134	15.835	0	0	43.5488	-497.404	14.3361	2
2088	2	0	88	1	544.324	278.752	265.572	0	0	94.9355	-43.1359	56.5145	456.656	16847.3	16487	-56.5145	0	21.1797	18.2039	16.9634	0	0	60.5691	-511.911	14.4569	2
2089	2	0	89	1	496.219	244.537	251.682	0	0	86.4502	43.0579	-35.6824	375.399	16955.4	16500.5	35.6824	0	16.9087	18.2631	15.8963	0	0	31.3897	-493.27	16.1201	2
2094	2	0	94	1	404.595	229.895	174.7	0	0	60.0677	-38.3807	79.4804	345.016	16882.1	16482.3	-79.4804	0	16.0551	19.6668	16.5844	0	0	38.8842	-500.751	21.3809	2
2096	2	0	96	1	475.651	230.932	244.719	0	0	73.6379	49.5707	251.405	277.132	16868.6	16394.3	-251.405	0	13.9581	17.2052	17.8555	0	0	31.5104	-493.672	17.1512	2
2097	2	0	97	1	515.709	247.245	268.464	0	0	37.3343	9.18835	122.251	425.787	16904.9	16434.7	-122.251	0	19.9321	18.7179	17.1489	0	0	42.7829	-504.325	15.5604	2
2098	2	0	98	1	536.922	313.913	223.009	0	0	74.7618	-34.81	53.7894	363.619	16867.4	16478.7	-53.7894	0	16.7841	18.5112	17.7746	0	0	34.9231	-500.701	14.8329	2
2102	2	0	102	1	466.512	246.888	219.625	0	0	57.8442	-6.97745	128.482	228.712	16884.4	16550.5	-128.482	0	10.7626	19.1708	17.0595	0	0	25.7875	-492.564	17.747	2
2105	2	0	105	1	458.702	214.523	244.179	0	0	57.6331	72.2308	-3.64949	258.358	16884.6	16471.3	3.64949	0	11.634	18.4523	18.5727	0	0	35.2368	-500.412	18.2689	2
2107	2	0	107	1	493.657	283.155	210.502	0	0	104.402	-25.0163	82.2127	265.745	16937.5	16468.9	-82.2127	0	12.3821	17.8471	16.723	0	0	34.9911	-494.108	16.2882	2
2108	2	0	108	1	395.813	216.014	179.798	0	0	-36.7818	15.0247	208.38	276.892	16979	16528.5	-208.38	0	13.7	18.2744	16.5288	0	0	33.5301	-493.886	21.7389	2
2109	2	0	109	1	550.344	306.678	243.666	0	0	54.3736	-19.2413	61.3647	287.137	16987.5	16562.8	-61.3647	0	13.2237	17.3459	17.4123	0	0	41.9955	-497.014	14.2177	2
2118	2	0	118	1	382.629	189.823	192.806	0	0	67.5944	11.9544	234.58	279.022	16874.6	16431.9	-234.58	0	13.9342	17.6905	16.6176	0	0	29.8424	-490.752	22.6369	2
2119	2	0	119	1	481.673	279.79	201.883	0	0	56.9512	3.24959	72.2609	302.021	16885.2	16540.3	-72.2609	0	13.9004	18.0504	16.3897	0	0	32.3277	-492.792	16.7871	2
2121	2	0	121	1	436.069	247.992	188.077	0	0	149.389	-12.6012	48.3766	225.004	16892.5	16456.5	-48.3766	0	10.4423	17.6068	16.414	0	0	40.7508	-493.561	19.0178	2
2122	2	0	122	1	436.248	222.161	214.087	0	0	46.1388	53.9257	167.846	211.795	16896.1	16489.6	-167.846	0	10.072	17.6822	15.6939	0	0	56.3934	-498.495	18.8942	2
2123	2	0	123	1	563.921	262.592	301.329	0	0	64.1742	26.5248	58.5162	487.958	16878	16517	-58.5162	0	22.3065	17.0436	16.4286	0	0	32.0724	-494.959	13.6617	2
2124	2	0	124	1	394.804	199.866	194.938	0	0	10.9281	24.0386	19.0777	234.594	16931.3	16519.5	-19.0777	0	10.6303	17.5925	16.6385	0	0	31.6669	-490.314	21.7025	2
2125	2	0	125	1	542.549	251.047	291.502	0	0	53.9634	3.36195	18.3469	369.351	16888.2	16540.2	-18.3469	0	16.7636	16.7646	16.3194	0	0	35.4871	-492.175	14.2947	2
2127	2	0	127	1	469.102	266.656	202.447	0	0	-5.45481	14.829	253.97	330.751	16848	16429.1	-253.97	0	16.864	18.3538	16.0947	0	0	40.9523	-497.485	17.3622	2
2129	2	0	129	1	366.827	161.288	205.538	0	0	-14.8686	-41.2968	27.8598	241.986	16857.4	16584.9	-27.8598	0	11.1416	17.343	16.6087	0	0	24.7863	-486.553	23.8633	2
2133	2	0	133	1	517.578	246.549	271.029	0	0	48.3098	43.2523	48.1453	372.113	16893.9	16500.3	-48.1453	0	16.932	17.1052	16.7866	0	0	24.4741	-489.342	15.2596	2
2134	2	0	134	1	465.334	245.042	220.292	0	0	64.9596	-1.37363	-18.77	268.944	16877.2	16445.3	18.77	0	12.1564	17.8781	16.625	0	0	29.0736	-491.108	17.5587	2
2140	2	0	140	1	400.37	208.485	191.885	0	0	62.6361	-99.8841	-111.492	265.691	16879.6	16543.8	111.492	0	12.2426	17.4583	15.3382	0	0	30.8243	-486.671	21.0117	2
2141	2	0	141	1	482.586	219.97	262.616	0	0	-19.1738	-53.3678	178.761	312.196	16961.4	16497.3	-178.761	0	15.3414	17.5299	16.2654	0	0	33.1492	-491.976	16.6611	2
2145	2	0	145	1	429.761	229.343	200.418	0	0	232.754	42.5373	255.962	203.728	16809.1	16401.4	-255.962	0	10.6497	16.4652	15.5061	0	0	58.3628	-495.073	19.0313	2
2146	2	0	146	1	436.261	219.22	217.04	0	0	64.4548	45.6616	72.5024	223.053	16977.4	16497.9	-72.5024	0	10.2225	16.4509	16.2224	0	0	26.5151	-483.338	18.7864	2
2149	2	0	149	1	526.084	268.31	257.774	0	0	39.1907	54.3388	-38.6646	256.272	16903	16588.9	38.6646	0	11.5012	16.8565	15.6986	0	0	40.773	-490.647	14.7944	2
2150	2	0	150	1	437.024	231.378	205.647	0	0	11.2275	-55.2226	186.587	205.837	16931	16499.1	-186.587	0	10.127	17.523	15.7388	0	0	43.4934	-493.455	18.8337	2
2153	2	0	153	1	475.43	249.56	225.87	0	0	127.991	13.6429	22.3566	315.12	16913.9	16430.3	-22.3566	0	14.4162	16.4547	16.0741	0	0	30.5325	-487.167	16.8078	2
2155	2	0	155	1	403.104	194.447	208.657	0	0	-24.8599	6.75352	182.947	301.072	16967.1	16437.1	-182.947	0	14.6296	16.1076	15.974	0	0	30.8315	-486.332	20.6999	2
2157	2	0	157	1	431.469	204.485	226.984	0	0	110.133	-64.9216	51.3312	313.989	16931.7	16508.8	-51.3312	0	14.6667	16.9584	16.1803	0	0	48.2406	-496.957	19.1336	2
2159	2	0	159	1	549.746	324.362	225.384	0	0	39.8359	0.0667901	71.0169	407.536	16902.4	16443.8	-71.0169	0	18.756	17.2103	16.0696	0	0	42.0162	-496.637	14.0804	2
2164	2	0	164	1	485.047	220.317	264.73	0	0	47.4199	-52.5298	-3.92823	406.716	16894.8	16496.4	3.92823	0	18.6025	16.9043	15.3553	0	0	51.47	-499.542	16.3452	2
2170	2	0	170	1	539.741	263.807	275.934	0	0	93.2266	-33.4057	-115.258	379.605	16948.6	16577	115.258	0	17.1889	16.4056	15.6562	0	0	45.1849	-494.49	14.276	2
2176	2	0	176	1	402.401	180.928	221.473	0	0	84.9739	-40.7567	34.1069	276.902	16857.2	16484.7	-34.1069	0	12.7461	16.6469	15.2469	0	0	31.7777	-484.6	20.7043	2
2177	2	0	177	1	359.036	146.412	212.624	0	0	27.2488	42.222	28.8913	334.645	16915	16501.3	-28.8913	0	15.161	16.1599	15.4818	0	0	42.0898	-488.702	23.9914	2
2178	2	0	178	1	474.736	254.961	219.775	0	0	-14.1641	69.9637	111.702	358.152	16956.4	16473.6	-111.702	0	16.6857	16.9435	15.3373	0	0	33.5245	-489.119	16.7989	2
2179	2	0	179	1	375.958	185.838	190.12	0	0	121.669	28.1028	-51.5762	180.909	16920.2	16515.5	51.5762	0	8.19463	17.274	16.7909	0	0	29.6974	-487.651	23.1209	2
2182	2	0	182	1	420.922	161.476	259.446	0	0	64.9545	1.62083	-26.4163	333.111	16877.2	16541.9	26.4163	0	15.0402	16.4574	15.4744	0	0	24.2178	-483.027	19.5411	2
2188	2	0	188	1	531.039	273.87	257.17	0	0	51.0344	64.9552	304.913	311.259	16891.2	16378.9	-304.913	0	16.36	16.0518	15.4604	0	0	52.234	-494.271	14.5066	2
2189	2	0	189	1	554.183	300.47	253.713	0	0	41.9552	-17.9746	6.9573	416.002	16900.2	16461.9	-6.9573	0	18.9041	16.1765	15.4729	0	0	39.3364	-490.93	13.7733	2
2190	2	0	190	1	498.022	308.199	189.823	0	0	48.1373	31.381	38.6165	331.03	16894.1	16512.2	-38.6165	0	15.0403	17.2059	15.28	0	0	47.7973	-495.131	15.8357	2
2192	2	0	192	1	447.016	166.876	280.14	0	0	171.263	121.793	83.9346	248.122	16870.6	16421.8	-83.9346	0	11.6262	15.7816	15.5549	0	0	53.5124	-491.865	17.9953	2
2194	2	0	194	1	480.905	178.104	302.8	0	0	-16.4846	81.7247	97.0628	317.304	16958.7	16561.5	-97.0628	0	14.7069	15.6908	15.6222	0	0	33.4995	-485.179	16.3992	2
2196	2	0	196	1	507.88	249.163	258.717	0	0	16.4478	-15.2288	98.2342	427.764	16925.8	16459.1	-98.2342	0	19.9475	16.8205	15.558	0	0	28.2874	-488.645	15.4405	2
2198	2	0	198	1	506.33	210.625	295.705	0	0	17.9628	74.6345	-65.6253	321.906	16924.2	16568.6	65.6253	0	14.4294	16.2196	15.3601	0	0	29.8827	-484.916	15.403	2
2199	2	0	199	1	363.225	180.123	183.102	0	0	-4.86907	23.6259	114.547	259.216	16947.1	16519.9	-114.547	0	12.1132	15.5968	15.1104	0	0	27.5394	-478.969	23.403	2
2201	2	0	201	1	403.218	230.309	172.908	0	0	70.0511	-20.7332	235.784	210.395	16971.8	16464.6	-235.784	0	10.5902	16.353	15.4807	0	0	43.0883	-488.349	20.6418	2
2202	2	0	202	1	440.74	264.33	176.41	0	0	105.468	60.748	173.044	310.3	16936.4	16482.8	-173.044	0	14.8311	16.2905	14.8312	0	0	42.0981	-488.722	18.2828	2
2204	2	0	204	1	418.303	204.288	214.014	0	0	0.107411	30.1003	280.691	315.171	16842.4	16413.8	-280.691	0	16.3849	15.8658	15.8344	0	0	48.7755	-493.778	19.6602	2
2205	2	0	205	1	443.331	256.785	186.546	0	0	75.5867	17.3267	42.8382	217.083	16966.3	16526.2	-42.8382	0	9.89977	16.466	15.5804	0	0	45.168	-489.654	18.2988	2
2206	2	0	206	1	428.955	205.715	223.24	0	0	20.7321	-27.7383	38.968	286.801	16921.5	16571.3	-38.968	0	13.1556	16.4523	14.7989	0	0	35.4518	-485.151	18.9486	2
2210	2	0	210	1	587.856	310.602	277.254	0	0	65.2136	25.2707	239.329	385.671	16976.6	16518.3	-239.329	0	19.2914	15.2481	15.09	0	0	49.0123	-490.513	12.6891	2
2211	2	0	211	1	516.561	231.312	285.249	0	0	-7.24595	35.8664	121.322	331.694	16949.4	16507.7	-121.322	0	15.5268	15.2617	15.1012	0	0	30.3255	-481.162	14.8795	2
2214	2	0	214	1	431.772	229.003	202.769	0	0	13.144	24.6701	202.219	263.573	17028.7	16518.9	-202.219	0	12.8588	16.4232	15.4815	0	0	35.0471	-486.008	18.9061	2
2215	2	0	215	1	451.25	223.545	227.705	0	0	-1.85551	-1.29332	187.438	337.101	16944.1	16445.2	-187.438	0	16.3872	15.4364	15.1825	0	0	34.0578	-484.439	17.6689	2
2217	2	0	217	1	398.459	228.703	169.756	0	0	12.6182	-8.27266	179.861	189.526	16929.6	16551.8	-179.861	0	9.1681	16.5322	16.2708	0	0	28.5578	-483.936	21.1583	2
2218	2	0	218	1	513.067	231.775	281.293	0	0	38.7841	19.2735	99.5649	313.79	16903.4	16524.3	-99.5649	0	14.5421	16.7435	15.3984	0	0	21.7677	-481.976	15.2158	2
2220	2	0	220	1	433.879	205.069	228.81	0	0	63.9656	51.9458	-59.7438	225.783	16878.2	16591.3	59.7438	0	10.1335	16.1817	14.9617	0	0	41.4607	-486.271	18.6586	2
2224	2	0	224	1	328.48	184.575	143.905	0	0	16.6948	48.4022	112.165	171.98	16925.5	16495.2	-112.165	0	7.99345	15.8764	15.4262	0	0	27.8906	-478.507	26.914	2
2226	2	0	226	1	370.917	191.326	179.591	0	0	37.8515	66.7841	139.381	184.54	16904.3	16476.8	-139.381	0	8.65431	17.047	14.2426	0	0	26.5508	-477.845	22.874	2
2227	2	0	227	1	447.408	231.776	215.633	0	0	80.3532	20.1618	131.441	324.13	16861.8	16523.4	-131.441	0	15.2193	15.8359	14.7792	0	0	30.5505	-482.304	17.8585	2
2229	2	0	229	1	373.719	157.925	215.793	0	0	27.3704	-29.27	43.8081	240.481	16914.8	16572.8	-43.8081	0	11.0457	14.7891	14.7307	0	0	42.6646	-481.181	22.277	2
2232	2	0	232	1	586.034	254.317	331.717	0	0	59.6437	66.5851	92.6561	439.5	16982.2	16477	-92.6561	0	20.25	14.5192	14.796	0	0	48.3066	-488.399	12.6429	2
2236	2	0	236	1	401.818	209.63	192.189	0	0	105.474	-6.17026	111.567	207.663	16936.4	16549.7	-111.567	0	9.73929	16.1722	14.4678	0	0	19.7853	-473.557	20.4945	2
2247	2	0	247	1	366.584	204.8	161.784	0	0	-4.96931	-23.5187	132.756	298.203	16947.2	16567.1	-132.756	0	14.1582	16.0172	14.979	0	0	33.9865	-483.897	23.1866	2
2251	2	0	251	1	421.1	234.803	186.297	0	0	147.244	34.7594	20.8215	223.714	16894.6	16508.8	-20.8215	0	10.255	15.7982	14.7291	0	0	44.4151	-485.049	19.2793	2
2252	2	0	252	1	474.639	273.748	200.891	0	0	-8.02539	82.4593	71.7882	378.492	16950.2	16560.8	-71.7882	0	17.3748	15.8398	15.0058	0	0	36.6427	-487.475	16.6058	2
2253	2	0	253	1	476.944	225.859	251.085	0	0	65.392	-6.02553	60.5773	341.55	16976.5	16549.6	-60.5773	0	15.6931	15.2658	15.5487	0	0	43.362	-489.011	16.5018	2
2259	2	0	259	1	446.342	209.851	236.491	0	0	154.684	-44.2232	-98.8988	291.861	16887.2	16488.1	98.8988	0	13.435	16.2265	14.4632	0	0	30.078	-481.298	17.9194	2
2260	2	0	260	1	598.633	258.444	340.189	0	0	22.343	-5.70382	-127.936	402.936	16919.9	16549.3	127.936	0	18.0506	16.1537	14.7249	0	0	39.5959	-488.827	12.4564	2
2261	2	0	261	1	389.328	175.159	214.169	0	0	189.48	8.44524	6.47667	272.571	16952	16535.1	-6.47667	0	12.6584	15.3905	14.762	0	0	50.0592	-486.886	21.2572	2
2265	2	0	265	1	407.7	175.127	232.573	0	0	81.1327	0.2232	-163.727	251.053	16960.7	16543.3	163.727	0	11.2179	14.9967	14.1116	0	0	38.3289	-479.235	19.8287	2
2267	2	0	267	1	499.881	280.783	219.098	0	0	52.6513	94.3539	199.369	345.102	16889.5	16449.2	-199.369	0	16.692	15.1807	14.4484	0	0	30.1758	-479.609	15.4061	2
2271	2	0	271	1	373.222	225.906	147.316	0	0	59.8087	-73.9707	207.777	214.331	16982.1	16517.9	-207.777	0	10.7454	15.7069	14.4182	0	0	42.4861	-482.715	22.4467	2
2274	2	0	274	1	406.962	163.549	243.414	0	0	41.8618	2.93567	-219.587	183.182	16900.3	16540.6	219.587	0	8.07295	16.3267	14.8884	0	0	29.9608	-479.148	20.2732	2
2276	2	0	276	1	406.365	208.773	197.592	0	0	75.0919	48.6213	132.438	281.717	16966.8	16494.9	-132.438	0	13.1913	15.1888	14.9918	0	0	33.1452	-480.464	20.1199	2
2277	2	0	277	1	467.677	200.566	267.111	0	0	106.636	34.5889	35.07	263.956	16935.2	16509	-35.07	0	12.0375	14.5987	14.8394	0	0	40.4009	-479.835	16.7164	2
2279	2	0	279	1	352.432	183.797	168.635	0	0	10.258	-18.0252	54.4157	234.312	16931.9	16461.9	-54.4157	0	10.7787	15.2199	13.5229	0	0	21.2733	-469.037	23.84	2
2280	2	0	280	1	465.069	259.854	205.215	0	0	123.198	-109.893	71.1436	250.052	16918.7	16553.8	-71.1436	0	12	14.6114	14.1669	0	0	48.075	-480.68	16.7373	2
2283	2	0	283	1	434.463	190.208	244.254	0	0	2.61004	-45.0458	6.35769	256.295	16939.6	16488.9	-6.35769	0	11.7355	15.3421	15.1005	0	0	54.6292	-490.157	18.5129	2
2285	2	0	285	1	406.817	168.464	238.352	0	0	57.5202	13.4456	17.6801	237.185	16884.7	16530.1	-17.6801	0	10.7508	15.1025	14.7392	0	0	38.3805	-481.649	20.0261	2
2292	2	0	292	1	363.889	203.118	160.771	0	0	41.1734	-61.1095	102.142	256.24	16901	16505	-102.142	0	12.1019	15.0132	14.3986	0	0	36.5887	-478.688	23.0369	2
2301	2	0	301	1	401.287	229.411	171.876	0	0	-51.5571	-138.117	139.742	219.603	16993.8	16582	-139.742	0	11.0844	15.0831	13.5779	0	0	47.1785	-480.673	20.1425	2
2304	2	0	304	1	360.598	171.608	188.99	0	0	40.7068	-46.1907	86.7609	252.388	16901.5	16490.1	-86.7609	0	11.7974	15.0373	13.5355	0	0	27.4902	-471.783	23.0997	2
2308	2	0	308	1	431.428	258	173.429	0	0	39.7578	-5.62535	146.836	270.099	16902.4	16449.5	-146.836	0	12.8116	14.7807	13.643	0	0	36.4738	-476.915	18.3325	2
2309	2	0	309	1	410.474	198.253	212.221	0	0	92.8728	9.97099	97.2069	235.68	16849.3	16533.6	-97.2069	0	10.9516	15.8687	14.2552	0	0	30.5896	-477.773	19.8426	2
2311	2	0	311	1	394.296	148.421	245.875	0	0	103.504	31.5962	-60.3646	256.713	16938.4	16512	60.3646	0	11.5843	14.4855	14.1067	0	0	35.0229	-476.243	20.5946	2
2317	2	0	317	1	421.828	216.294	205.534	0	0	22.5981	-40.8612	158.302	354.386	16919.6	16484.8	-158.302	0	17.0625	14.8262	13.6681	0	0	30.1875	-475.921	18.8745	2
2320	2	0	320	1	442.729	218.8	223.928	0	0	87.9881	16.6832	63.3606	230.559	16953.9	16427.2	-63.3606	0	10.5843	14.512	13.863	0	0	32.7962	-473.228	17.7392	2
2321	2	0	321	1	346.399	188.957	157.443	0	0	161.79	-13.7644	-206.667	173.182	16880.1	16557.3	206.667	0	7.82694	15.2929	13.5833	0	0	24.5054	-469.223	24.4197	2
2322	2	0	322	1	416.281	205.824	210.457	0	0	-6.96088	-9.41312	-157.954	239.56	16849.5	16553	157.954	0	10.7032	14.7929	14.1318	0	0	48.5825	-481.598	19.2758	2
2326	2	0	326	1	404.957	174.944	230.013	0	0	-7.2029	44.9745	32.6849	292.317	16949.4	16498.6	-32.6849	0	13.2854	15.6918	14.1481	0	0	34.2821	-480.417	20.1368	2
2327	2	0	327	1	402.1	215.341	186.759	0	0	116.315	27.6799	98.2587	197.503	16925.5	16515.9	-98.2587	0	9.18826	14.0219	14.532	0	0	36.1069	-474.711	20.0763	2
2329	2	0	329	1	345.352	163.307	182.046	0	0	102.288	-61.7699	38.2415	238.666	16839.9	16505.7	-38.2415	0	11.0861	14.6248	13.2311	0	0	31.0363	-470.074	24.2505	2
2330	2	0	330	1	439.714	217.225	222.488	0	0	49.5004	70.9717	140.667	267.777	16992.4	16472.6	-140.667	0	12.5605	14.5145	13.3746	0	0	50.1786	-480.625	17.8103	2
2333	2	0	333	1	422.153	208.947	213.206	0	0	19.3339	-13.6834	82.7264	216.713	17022.5	16457.6	-82.7264	0	10.0447	14.6208	13.6028	0	0	29.399	-470.801	18.8089	2
2340	2	0	340	1	394.566	200.554	194.012	0	0	61.5242	-84.9544	-60.973	197.356	16880.7	16628.5	60.973	0	9.0787	15.2491	13.7897	0	0	38.1307	-476.807	20.6603	2
2341	2	0	341	1	443.329	225.789	217.54	0	0	76.347	41.0968	228.314	317.949	16965.5	16502.5	-228.314	0	15.7401	15.7409	13.6244	0	0	39.9464	-482.153	17.8572	2
2342	2	0	342	1	463.049	284.479	178.57	0	0	155.22	-72.3939	29.5292	277.869	16886.6	16616	-29.5292	0	13.0604	14.8561	13.8085	0	0	44.6306	-480.261	16.8097	2
2344	2	0	344	1	334.647	147.129	187.518	0	0	76.5058	-9.1156	-173.975	183.45	16965.4	16552.7	173.975	0	8.18843	14.4151	13.5566	0	0	30.4077	-469.981	25.3086	2
2350	2	0	350	1	441.193	206.465	234.728	0	0	25.3447	13.6499	82.6235	314.671	16916.9	16529.9	-82.6235	0	14.5141	14.213	13.4939	0	0	31.5629	-472.857	17.7081	2
2351	2	0	351	1	448.998	232.503	216.494	0	0	110.451	11.755	110.589	262.138	16831.8	16432.1	-110.589	0	12.2618	13.4606	13.9128	0	0	43.9257	-476.357	17.272	2
2352	2	0	352	1	494.155	259.605	234.55	0	0	-12.6582	17.867	231.2	279.023	16954.9	16426	-231.2	0	13.9728	14.4167	13.5532	0	0	46.7765	-479.943	15.4131	2
2353	2	0	353	1	428.836	196.12	232.716	0	0	107.152	-27.6035	93.1504	259.639	16934.7	16471.5	-93.1504	0	12.1539	15.0995	14.1419	0	0	32.692	-476.817	18.6145	2
2354	2	0	354	1	349.824	195.687	154.137	0	0	17.788	25.6344	167.576	254.604	16924.4	16517.9	-167.576	0	12.1572	14.9471	13.6587	0	0	28.214	-472.573	24.0427	2
2359	2	0	359	1	354.113	175.865	178.248	0	0	-20.3377	50.5344	70.7996	186.13	16862.9	16592.7	-70.7996	0	8.56216	14.5109	13.3973	0	0	25.3101	-466.87	23.4889	2
2363	2	0	363	1	434.321	201.442	232.878	0	0	43.6484	-96.4575	-95.6045	190.851	16998.2	16540.4	95.6045	0	8.78859	15.0255	13.3144	0	0	38.5764	-474.642	18.1596	2
2367	2	0	367	1	409.244	193.53	215.715	0	0	-60.0222	-82.7102	204.46	207.611	16802.9	16427	-204.46	0	10.5957	15.567	14.1594	0	0	30.2189	-475.396	19.846	2
2368	2	0	368	1	445.909	242.041	203.868	0	0	103.097	31.3781	145.455	260.275	16839.1	16512.2	-145.455	0	12.3028	14.6622	13.6069	0	0	31.9741	-473.418	17.5614	2
2375	2	0	375	1	344.834	187.065	157.769	0	0	73.9157	-6.82855	-9.55397	192.725	16967.9	16550.4	9.55397	0	8.73274	14.8485	13.4875	0	0	28.7076	-470.45	24.4263	2
2378	2	0	378	1	431.826	203.637	228.19	0	0	18.6135	47.0358	217.678	224.064	16923.6	16396.9	-217.678	0	11.018	14.4383	13.6499	0	0	36.2413	-473.216	18.2563	2
2381	2	0	381	1	422.746	219.792	202.954	0	0	95.3931	-13.6411	-17.2663	229.856	16946.5	16457.5	17.2663	0	10.4423	14.1035	13.3396	0	0	46.8111	-476.905	18.6388	2
2382	2	0	382	1	489.438	269.701	219.737	0	0	88.6796	-4.32785	189.909	287.946	16953.2	16448.2	-189.909	0	13.9876	14.1289	12.877	0	0	38.6745	-473.509	15.4675	2
2387	2	0	387	1	543.431	278.127	265.304	0	0	70.3323	1.06613	-19.3765	301.053	16871.9	16542.5	19.3765	0	13.6074	14.956	13.2751	0	0	24.6317	-470.844	13.741	2
2394	2	0	394	1	420.215	223.68	196.536	0	0	-22.2199	84.3308	212.758	277.828	16964.4	16459.2	-212.758	0	13.6678	14.0831	13.4225	0	0	34.433	-473.155	18.7921	2
2404	2	0	404	1	472.756	258.357	214.398	0	0	76.4359	-57.0632	55.0413	344.14	16865.8	16501	-55.0413	0	15.9913	14.8668	13.0131	0	0	52.5681	-483.152	16.2625	2
2405	2	0	405	1	440.84	210.105	230.735	0	0	66.4069	7.86598	-39.4322	263.922	16875.8	16535.7	39.4322	0	11.8968	14.0539	12.851	0	0	25.767	-466.253	17.5925	2
2412	2	0	412	1	436.118	198.7	237.418	0	0	-6.40677	12.039	-127.723	242.703	16948.6	16631.2	127.723	0	10.864	14.4864	13.042	0	0	25.865	-467.598	17.9327	2
2413	2	0	413	1	447.62	211.378	236.242	0	0	35.7458	54.2489	281.31	313.933	16906.5	16389.7	-281.31	0	16.2171	13.147	13.4449	0	0	40.5603	-473.919	17.2153	2
2416	2	0	416	1	388.041	184.82	203.221	0	0	68.2552	-6.40488	-25.6819	195.081	16873.9	16450.3	25.6819	0	8.82087	14.0135	13.1837	0	0	29.2574	-466.852	20.7267	2
2426	2	0	426	1	431.27	227.734	203.536	0	0	62.0149	50.5557	95.0297	260.143	16880.2	16493	-95.0297	0	12.0045	14.6838	13.5197	0	0	19.3972	-467.13	18.3033	2
2429	2	0	429	1	419.202	217.774	201.428	0	0	64.6738	-45.0112	53.8215	252.722	16877.5	16488.9	-53.8215	0	11.6894	14.0734	13.5905	0	0	29.7899	-470.235	18.8787	2
2430	2	0	430	1	432.391	264.373	168.018	0	0	6.33556	-105.691	-139.097	194.201	16836.2	16549.6	139.097	0	8.93196	14.8455	12.9648	0	0	45.4399	-475.876	18.1703	2
2436	2	0	436	1	319.692	176.048	143.644	0	0	59.1292	11.3414	13.3529	208.214	16883.1	16532.2	-13.3529	0	9.43324	14.1077	13.4436	0	0	27.1529	-467.393	26.7507	2
2442	2	0	442	1	416.223	226.404	189.819	0	0	143.938	-61.6739	-0.815755	207.999	16897.9	16505.6	0.815755	0	9.66106	13.7592	13.3875	0	0	35.1328	-469.16	18.9555	2
2448	2	0	448	1	416.434	219.779	196.655	0	0	126.904	54.1215	148.794	294.099	16915	16589.1	-148.794	0	13.9416	14.3408	13.673	0	0	35.797	-475.216	19.1005	2
2451	2	0	451	1	302.126	153.573	148.554	0	0	64.5717	-13.7933	197.886	166.453	16977.3	16557.4	-197.886	0	8.13473	13.7048	13.0791	0	0	25.9795	-462.534	28.5647	2
2454	2	0	454	1	449.554	260.511	189.043	0	0	67.0807	-21.8771	95.5262	317.856	16974.8	16465.8	-95.5262	0	14.8188	13.5503	12.575	0	0	34.3885	-469.47	17.0477	2
2456	2	0	456	1	360.333	207.341	152.992	0	0	-41.7564	25.5194	-45.2584	210.23	16884.3	16617.7	45.2584	0	9.51008	13.0073	12.626	0	0	30.084	-462.434	22.4148	2
2462	2	0	462	1	382.314	229.142	153.172	0	0	71.8533	65.1458	187.904	224.651	16870.3	16378.8	-187.904	0	10.7978	14.244	13.247	0	0	32.9335	-470.402	21.1864	2
2465	2	0	465	1	419.324	217.107	202.217	0	0	19.1618	3.72583	0.403076	274.397	16823.4	16539.8	-0.403076	0	12.4171	13.6893	13.0369	0	0	24.9937	-465.579	18.7024	2
2468	2	0	468	1	427.01	280.921	146.088	0	0	-5.44738	108.424	112.067	231.336	16848	16534.8	-112.067	0	10.7729	13.8379	13.1019	0	0	35.7756	-469.99	18.3175	2
2475	2	0	475	1	380.936	206.425	174.511	0	0	52.8227	-23.3546	-26.8202	230.849	16889.4	16467.3	26.8202	0	10.4592	14.0227	13.7611	0	0	39.1906	-475.021	21.3521	2
2476	2	0	476	1	466.719	241.339	225.38	0	0	46.8584	17.3071	300.1	333.363	16895.3	16426.6	-300.1	0	17.5611	13.4944	11.9703	0	0	29.788	-465.085	16.1761	2
2477	2	0	477	1	323.161	175.38	147.781	0	0	88.0399	57.2373	236.941	253.259	16953.8	16486.3	-236.941	0	12.6085	13.3719	12.3877	0	0	34.944	-465.791	25.8271	2
2490	2	0	490	1	390.17	209.583	180.587	0	0	23.9458	-27.1808	84.2247	282.334	16918.3	16570.7	-84.2247	0	13.1277	13.397	12.9447	0	0	51.5859	-476.622	20.4067	2
2493	2	0	493	1	450.355	193.851	256.504	0	0	40.2435	-73.5131	-226.968	310.072	16902	16617.1	226.968	0	13.8522	13.7465	11.7562	0	0	29.6749	-464.525	16.9037	2
2494	2	0	494	1	421.062	200.309	220.753	0	0	104.886	-4.01614	-77.3815	187.869	16837.3	16547.6	77.3815	0	8.50349	13.5258	13.4509	0	0	29.794	-465.84	18.6515	2
2495	2	0	495	1	404.84	209.819	195.021	0	0	18.2754	62.1422	88.7488	237.631	16923.9	16481.4	-88.7488	0	10.9438	13.932	13.2947	0	0	42.6857	-474.54	19.6463	2
2496	2	0	496	1	502.487	202.261	300.226	0	0	59.5501	20.1278	-107.821	326.687	16982.3	16623.1	107.821	0	14.6414	13.2599	12.2642	0	0	41.4316	-470.124	14.7914	2
2499	2	0	499	1	501.847	242.58	259.268	0	0	3.25623	-22.3767	123.136	266.838	16938.9	16466.3	-123.136	0	12.6006	13.9532	13.6184	0	0	32.9877	-471.419	15.0736	2
2503	2	0	503	1	325.03	163.23	161.801	0	0	28.6696	-29.7548	-24.4437	183.589	16913.5	16473.7	24.4437	0	8.32877	13.8167	12.2739	0	0	18.6106	-457.284	25.7251	2
2505	2	0	505	1	404.523	207.321	197.202	0	0	35.508	54.7839	226.389	247.933	16906.7	16389.1	-226.389	0	12.2475	13.5112	12.4611	0	0	44.9029	-471.287	19.4207	2
2513	2	0	513	1	344.088	133.714	210.374	0	0	144.415	-21.3299	61.9271	176.851	16897.4	16564.9	-61.9271	0	8.24152	12.0319	12.9869	0	0	31.7196	-459.389	23.6134	2
2520	2	0	520	1	380.627	197.229	183.398	0	0	16.9382	54.1827	239.862	215.96	16925.3	16389.7	-239.862	0	10.7986	13.0961	12.4908	0	0	19.9811	-457.34	20.8935	2
2525	2	0	525	1	358.434	169.704	188.73	0	0	117.648	69.1501	89.1293	187.739	16924.2	16574.1	-89.1293	0	8.68777	13.994	12.6368	0	0	30.4268	-464.621	22.8045	2
2533	2	0	533	1	354.844	142.419	212.425	0	0	97.1184	4.89659	-10.4116	205.184	16944.7	16538.7	10.4116	0	9.30403	13.5799	12.7674	0	0	22.976	-460.685	23.0364	2
2535	2	0	535	1	348.256	161.12	187.136	0	0	12.1732	-50.8258	-57.4866	177.006	16930	16494.7	57.4866	0	8.05382	12.5484	12.0295	0	0	47.2199	-464.939	23.1402	2
2547	2	0	547	1	439.213	273.395	165.818	0	0	105.479	38.5698	194.91	252.005	16836.7	16405.3	-194.91	0	12.2175	12.3673	11.4426	0	0	36.777	-459.562	17.168	2
2550	2	0	550	1	399.065	180.381	218.684	0	0	33.7792	66.2357	37.2774	256.106	16908.4	16477.3	-37.2774	0	11.6125	12.9191	12.1343	0	0	35.8978	-463.855	19.5751	2
2566	2	0	566	1	407.538	178.381	229.157	0	0	70.4083	21.1327	251.633	205.969	16971.5	16522.4	-251.633	0	10.4123	13.213	12.1316	0	0	40.1707	-465.438	19.1203	2
2569	2	0	569	1	365.799	208.103	157.696	0	0	36.9643	27.375	293.679	242.344	16905.2	16416.5	-293.679	0	12.6872	12.6922	11.6974	0	0	42.5664	-462.703	21.6899	2
2576	2	0	576	1	462.997	192.991	270.006	0	0	10.2902	47.3487	81.9901	313.616	16931.9	16396.6	-81.9901	0	14.4291	13.2876	11.3487	0	0	30.1478	-461.664	16.2093	2
2577	2	0	577	1	490.734	204.672	286.063	0	0	45.532	-25.2095	-7.25814	279.612	16896.7	16469.1	7.25814	0	12.6977	13.0327	12.3907	0	0	37.6093	-467.912	15.2122	2
2578	2	0	578	1	439.511	215.743	223.768	0	0	33.5289	54.6983	126.913	263.797	16908.7	16488.9	-126.913	0	12.3155	13.347	12.3539	0	0	32.031	-464.946	17.4631	2
2580	2	0	580	1	394.782	192.917	201.865	0	0	-6.27051	-29.8859	-117.766	270.19	16948.5	16573.4	117.766	0	12.1844	13.61	11.7389	0	0	35.2403	-465.008	19.8905	2
2593	2	0	593	1	341.958	182.869	159.089	0	0	78.344	-42.7811	122.546	262.766	16863.9	16486.7	-122.546	0	12.4503	12.6664	11.5183	0	0	49.407	-465.363	23.5744	2
2599	2	0	599	1	402.881	209.401	193.481	0	0	-4.65741	-65.2584	134.741	349.78	16946.9	16509.2	-134.741	0	16.8271	12.4033	11.8841	0	0	35.8743	-464.895	19.1951	2
2600	2	0	600	1	411.262	178.822	232.44	0	0	60.9471	75.8644	69.0409	282.798	16881.3	16567.4	-69.0409	0	12.9331	12.7827	12.223	0	0	22.9564	-458.546	18.8436	2
2601	2	0	601	1	357.727	200.85	156.878	0	0	18.286	-54.4515	127.917	223.765	16923.9	16498.4	-127.917	0	10.6672	13.6989	12.1503	0	0	40.1492	-466.93	22.6664	2
2603	2	0	603	1	373.789	207.68	166.109	0	0	70.6335	-24.1255	69.4374	215.488	16871.6	16567.7	-69.4374	0	9.96551	12.6908	12.032	0	0	35.4007	-460.88	21.1837	2
2604	2	0	604	1	424.356	236.253	188.103	0	0	-20.7358	7.70041	266.08	248.37	16863.3	16436.2	-266.08	0	12.8464	13.0826	12.6306	0	0	32.1449	-464.646	18.2471	2
2606	2	0	606	1	387.367	215.682	171.685	0	0	26.8079	67.0184	135.032	225.047	16815.7	16476.5	-135.032	0	10.5394	13.3276	12.0112	0	0	37.6426	-465.67	20.3765	2
2607	2	0	607	1	466.474	244.844	221.63	0	0	68.6035	52.9114	46.9474	305.914	16973.3	16590.3	-46.9474	0	13.9191	12.7791	11.6967	0	0	25.4782	-458.436	16.046	2
2608	2	0	608	1	348.215	188.431	159.784	0	0	69.0808	30.0397	258.638	206.863	16873.1	16413.9	-258.638	0	10.5039	13.3976	12.6111	0	0	22.3494	-459.409	23.5152	2
2614	2	0	614	1	407.193	188.006	219.187	0	0	24.3227	85.9293	59.0527	238.333	16818.2	16457.6	-59.0527	0	10.8708	12.8219	11.6906	0	0	45.3033	-466.531	18.9813	2
2630	2	0	630	1	353.448	191	162.449	0	0	-20.3801	50.7957	111.571	174.67	16862.9	16592.4	-111.571	0	8.15158	12.4047	11.2184	0	0	41.4513	-458.985	22.4596	2
2636	2	0	636	1	395.948	231.366	164.583	0	0	74.5147	15.1228	83.7007	244.901	16867.7	16428.8	-83.7007	0	11.3029	13.0924	11.7776	0	0	23.027	-456.981	19.7271	2
2655	2	0	655	1	341.753	183.081	158.672	0	0	39.8855	-13.9001	158.985	179.512	16902.3	16457.8	-158.985	0	8.57987	12.0681	12.6159	0	0	42.4242	-462.46	23.7333	2
2671	2	0	671	1	379.104	197.326	181.778	0	0	-13.6168	-35.3451	233.76	180.611	16856.2	16379.6	-233.76	0	9.17107	11.9726	11.223	0	0	49.4595	-456.733	20.4727	2
2678	2	0	678	1	334.969	145.059	189.91	0	0	-6.51395	43.0611	214.632	219.378	16948.7	16500.5	-214.632	0	10.8016	12.5958	11.5196	0	0	45.5214	-462.524	24.1867	2
2680	2	0	680	1	385.007	237.033	147.973	0	0	-14.48	-29.7857	195.804	193.073	16956.7	16473.7	-195.804	0	9.51607	12.48	11.8205	0	0	24.2426	-453.856	20.3182	2
2688	2	0	688	1	408.633	223.814	184.819	0	0	23.6058	28.3028	277.775	214.516	16918.6	16415.6	-277.775	0	11.094	12.3134	11.6259	0	0	42.8568	-461.374	18.7925	2
2704	2	0	704	1	372.194	200.644	171.55	0	0	-20.3646	19.7733	124.467	280.01	16962.6	16523.8	-124.467	0	13.1744	11.8766	11.1227	0	0	23.4407	-451.406	20.9043	2
2712	2	0	712	1	373.904	192.541	181.363	0	0	150.816	-6.10993	-54.6988	223.619	16891	16450	54.6988	0	10.2335	12.5811	10.9986	0	0	26.6284	-452.706	20.9069	2
2722	2	0	722	1	467.28	222.455	244.824	0	0	141.284	-9.43959	-93.3782	281.265	16900.6	16553	93.3782	0	12.8241	12.3645	11.1691	0	0	63.0971	-469.78	15.8748	2
2723	2	0	723	1	430.072	188.052	242.02	0	0	40.6135	68.5271	143.865	247.289	17001.2	16475	-143.865	0	11.6182	12.2285	11.2581	0	0	34.1288	-456.868	17.5619	2
2724	2	0	724	1	452.751	206.416	246.335	0	0	33.5649	22.7001	139.533	196.374	16809	16421.2	-139.533	0	9.24385	11.3893	11.3022	0	0	27.5209	-448.671	16.3717	2
2727	2	0	727	1	419.325	207.226	212.1	0	0	67.7131	-5.27246	-256.918	229.659	16874.5	16648.5	256.918	0	10.0704	12.8237	11.4326	0	0	43.6501	-463.018	18.2523	2
2731	2	0	731	1	390.211	214.515	175.696	0	0	37.0003	26.3986	77.1793	199.631	16905.2	16517.2	-77.1793	0	9.1739	11.5733	11.6742	0	0	30.8163	-453.456	19.7621	2
2732	2	0	732	1	550.874	236.847	314.027	0	0	26.81	64.8333	-181.386	312.604	16915.4	16578.4	181.386	0	13.8341	11.9712	10.6054	0	0	36.2355	-456.64	12.9267	2
2739	2	0	739	1	390.036	210.812	179.224	0	0	50.3219	-32.3776	124.573	231.14	16991.5	16575.9	-124.573	0	10.9202	12.1161	10.8723	0	0	44.9279	-458.343	19.7123	2
2741	2	0	741	1	424.192	226.578	197.614	0	0	93.2258	34.2958	122.44	272.22	16849	16409.6	-122.44	0	12.7291	10.9851	11.2526	0	0	33.4965	-452.714	17.6455	2
2742	2	0	742	1	352.062	164.356	187.706	0	0	60.6673	-19.9517	-58.578	182.976	16881.5	16563.5	58.578	0	8.26997	12.1312	11.633	0	0	34.7339	-456.093	22.6139	2
2746	2	0	746	1	308.08	151.57	156.51	0	0	80.7243	36.7124	39.2384	230.351	16861.5	16506.8	-39.2384	0	10.4809	11.5752	11.2294	0	0	36.5087	-455.075	26.5124	2
2758	2	0	758	1	390.898	194.687	196.21	0	0	-77.6765	-29.2464	75.4886	247.176	16920.2	16572.8	-75.4886	0	11.6769	12.5508	11.6139	0	0	30.5106	-457.98	19.905	2
2777	2	0	777	1	332.256	178.988	153.268	0	0	188.256	12.9305	271.151	223.497	16953.3	16331.3	-271.151	0	11.6876	11.2033	10.694	0	0	42.0996	-453.692	23.8099	2
2794	2	0	794	1	327.536	133.977	193.558	0	0	94.0507	65.542	171.661	171.388	16947.8	16378.4	-171.661	0	8.17454	11.3999	10.9086	0	0	34.921	-449.953	24.3661	2
2797	2	0	797	1	343.823	142.58	201.242	0	0	87.7277	-31.9398	-120.946	218.195	16954.1	16575.5	120.946	0	9.86382	11.063	11.0348	0	0	32.0667	-449.71	22.8602	2
2839	2	0	839	1	327.279	155.376	171.903	0	0	-6.57951	-53.9126	88.3119	193.921	16849.1	16597.5	-88.3119	0	9.12046	11.8169	10.6458	0	0	43.0808	-453.722	24.4284	2
2850	2	0	850	1	440.782	238.139	202.643	0	0	-4.95545	78.5293	208.32	234.678	16947.2	16465	-208.32	0	11.4753	11.8631	11.6061	0	0	32.4655	-455.885	17.0403	2
2860	2	0	860	1	384.436	197.253	187.183	0	0	19.614	52.4432	186.012	259.632	16922.6	16391.5	-186.012	0	12.4919	11.0796	9.54477	0	0	35.367	-446.767	19.5591	2
2864	2	0	864	1	395.113	179.053	216.06	0	0	-10.9807	-42.1587	-53.0995	235.722	16853.5	16585.7	53.0995	0	10.7247	12.3382	11.2684	0	0	33.8171	-456.66	19.5256	2
2891	2	0	891	1	407.486	215.681	191.806	0	0	14.3569	-63.9453	124.283	220.252	17027.5	16607.5	-124.283	0	10.5203	11.6261	11.6103	0	0	43.3759	-459.27	18.7262	2
2916	2	0	916	1	337.818	175.743	162.074	0	0	34.0253	-44.5634	115.569	220.995	17007.8	16488.5	-115.569	0	10.4401	11.8449	9.79653	0	0	28.9771	-446.571	23.2201	2
2925	2	0	925	1	368.88	206.794	162.085	0	0	53.3954	-14.6154	-54.1702	223.143	16888.8	16458.5	54.1702	0	10.0747	11.076	10.5929	0	0	42.7344	-452.935	20.8322	2
2943	2	0	943	1	310.779	150.979	159.8	0	0	34.624	-58.9859	-32.4777	211.271	16907.6	16502.9	32.4777	0	9.64837	11.2731	10.296	0	0	37.8751	-448.927	25.8058	2
2962	2	0	962	1	353.33	162.925	190.405	0	0	122.016	22.7509	28.693	201.207	16919.8	16520.8	-28.693	0	9.1966	11.5115	10.8584	0	0	36.0691	-451.888	22.1568	2
2971	2	0	971	1	325.713	190.365	135.348	0	0	40.8677	62.732	18.786	200.608	16901.3	16480.8	-18.786	0	9.06105	11.4569	11.2751	0	0	32.774	-451.097	24.667	2
2977	2	0	977	1	395.313	220.994	174.318	0	0	9.52135	-56.9121	-58.6219	232.285	16833	16500.8	58.6219	0	10.5876	11.2208	10.0742	0	0	24.5444	-443.161	19.0442	2
2987	2	0	987	1	401.909	174.625	227.284	0	0	59.1415	54.1234	44.7954	239.579	16883.1	16489.4	-44.7954	0	10.8893	11.3665	10.2521	0	0	31.6921	-447.896	18.726	2
