# Supplementary material for: CaV1 and CaV2 calcium channels mediate the release of distinct pools of synaptic vesicles
Source: eLife. 2023 Feb 23;12:e81407. doi: 10.7554/eLife.81407 (PMC10023163; doi:10.7554/eLife.81407)
Supplement: Figure 5—source data 1. [file elife-81407-fig5-data1.zip › Figure 5 - Source Data 1/elks-1/11/2/cav1_to_cav1(cav2).csv]

-53.9350224641566
-44.1856610685863
-28.109800725977
47.9736763546261
19.5423715821616
89.9711608669022
-45.7572750375366
-45.0861334094916
61.8183923077358
-0.795882975042332
-23.5813390539752
80.2544663534209
2.90303705422048
-17.4614413373711
-11.274283865132
-5.6635921209454
20.4326244855001
-38.9951376198042
1.17598320101388
29.1021404288222
-45.71304967162
-26.7570572833883
-60.5466474084933
-1.20243149354974
-36.9810959361985
41.3085467331512
-39.5055886258597
-2.79827216218473
-40.2602237205974
21.1562137823203
67.3731947548458
19.0084688468814
4.41976601079477
-26.5643578677482
89.2320899600909
-1.1769299059597
-11.6277679153936
-12.6929480170838
-0.163005163080015
-46.7527167510234
41.2490805061771
-74.9679231022928
4.67460974593996
-16.7202678485246
-117.809415147902
31.3989762134552
-5.0056300608976
15.8870601193448
10.3148729401746
89.7132629886928
62.6518456419399
9.1499542260317
-53.7649699530048
21.5458590666349
40.326965545486
-3.3544870403839
-33.2917785450281
55.8608062972853
-43.8243422006926
38.0716471799642
7.74604943727172
-23.9327205222107
-9.68236632265871
-42.793555512586
50.2238907187166
-94.8706217667423
-3.10632710187019
43.9403835386565
-48.8964972713329
20.7989533421951
64.4079481583594
25.2196948478122
-84.4472526253285
9.6062310318157
69.6396428299977
79.7733460484851
0.608544600552705
53.2260620850138
0.879821506719964
-58.9171882967385
0.267676042480161
2.52519100266909
41.7568534197035
-9.34431115871848
-47.83991552304
111.394417601456
35.3428965908352
-14.3502107584281
64.2091817455585
-41.0400897997224
45.9884838742782
-58.5472710754475
-5.13398856236745
55.1114632292483
26.7773657130019
63.0137400203312
-5.13069367036951
-61.9547573613199
5.58797961693926
7.17474043431139
21.269225975404
64.9031995923287
-40.90108308649
-22.9455951242126
-94.4632569887999
11.5960574504279
22.465201922163
-35.0665934050849
-65.4698170772699
46.5741647551986
-36.7847668669929
-49.9478282818927
-10.9638855944795
-43.0263805774048
-24.1815499838522
6.39507381515068
-41.5514923668125
-18.0471749419539
-23.1242987124242
44.0716494468925
7.68361164516682
-39.3993015183751
24.7636060672958
1.51026197508691
45.2309299380722
-46.2012825473867
21.9798764531606
-34.2892173932196
-5.35715826542946
-49.5686959077429
8.95539297729374
47.8104543764057
-48.6567476609489
-0.341896776559224
19.6368067332151
85.0619870255541
-61.5669739101068
-67.0264309340964
15.8207106357768
-8.07114949136303
-25.0808713037623
53.9362723538798
77.5768243868024
-129.027409731632
17.1372928443125
-115.31071751843
-30.5892517902885
-24.0552000517837
42.3203803286979
86.5140403063906
36.9832973869525
-10.3144805988559
-100.565863985983
-8.67178919544131
38.1512816788563
-31.5061045785551
-27.6241932190751
104.398879608401
53.9655090423621
64.8914003595673
-50.0631838059417
57.93379142103
-12.5365038481268
-42.3859499857153
-110.412966859305
105.90572388898
38.1604968317224
-0.443925996312828
2.60931270352739
-67.9446754922865
-36.7835218333639
-6.89419079552499
-80.8941698422241
-31.3428413113634
54.9071113171449
-117.643327051879
104.97018861136
-62.6262750399001
-50.2023785444435
26.8435271713024
67.3532259428903
28.8794935125952
-62.382854486983
-111.552184525892
-65.7013443847936
24.2084481974634
-92.2052192417796
43.2339382249629
28.2802455784476
106.538172926746
-63.391475768467
111.76992032204
-63.7728574609464
-23.7446137558654
13.4747747980309
69.3116718020174
23.269042517346
0.101723248062626
80.0373636475233
107.272891933195
27.410390261266
12.3413833796712
-55.5279970149932
0.45736260402191
4.96976715553319
-70.7887403164968
8.05663573318816
-74.0994481203452
48.2505914837584
-4.8863514106888
-63.8490503315443
72.4948373638272
13.8504769785832
-100.280832001321
56.6538519444075
39.8933769331597
99.811955994126
13.7971603267106
41.7554203608015
85.0722591867816
-4.00456155914071
43.7794521677315
-51.0870459484868
54.400959487788
45.5646446363426
-149.963479164086
-15.6383725379092
-70.6032589190163
-44.49047383994
69.0628950640385
-67.0209394474296
-19.3884011896844
-63.7854202294766
175.990056251054
129.524445276849
-55.7764389914064
-109.430945462744
47.0580571653009
109.217529990161
-96.8472158936966
-63.2845305725459
43.6332274363376
35.0173101827895
-1.30322711436747
-14.5046463579856
17.7289994334296
-22.5776337486568
3.8810413119827
