# Supplementary material for: CaV1 and CaV2 calcium channels mediate the release of distinct pools of synaptic vesicles
Source: eLife. 2023 Feb 23;12:e81407. doi: 10.7554/eLife.81407 (PMC10023163; doi:10.7554/eLife.81407)
Supplement: Figure 5—source data 1. [file elife-81407-fig5-data1.zip › Figure 5 - Source Data 1/elks-1/11/2/cav1_to_cav1(ELKS).csv]

-68.2566098499296
-33.0612843452413
-13.4160039109825
42.3528923052058
-2.90646943107049
57.7311687135939
-59.7756373780117
-63.4401419317742
6.43616625292134
0.78809637810491
-31.0175405155983
81.4724908793983
-2.83929358788328
-6.70413851875082
-3.60466046367901
6.73461729364726
0.810040343775199
-18.6189563222265
-5.6786895397704
42.5241681869761
11.7897609277938
-11.468567617168
-66.7847554589584
-48.6714071282963
8.51164007115449
84.3720317412194
-4.68198026912751
0.163753736289891
-47.4740326935585
12.2643572701004
22.8631123548298
-10.7185953545063
19.4375299071912
-39.401970261109
89.626395797321
11.045710842784
0.178767564672398
1.62823000791695
11.7072352696782
-31.2029790598367
38.7702750351204
-37.5057328206708
9.03868961660964
-45.772258250779
-110.244836864614
4.13242991650304
-37.1575500678168
34.1622087860583
-8.14661482694964
40.6871908919061
40.6430453708858
-16.6648698799122
-52.0599981832306
1.07017844471966
41.9962338769533
32.9732428294069
16.3460123481495
19.9941479277936
-44.6419812623658
16.8428326449125
-2.62381618733298
-34.4070051355516
3.53847331709812
-42.3451862627876
2.09545943042622
-95.1412644034895
-11.4169319812804
12.9626826973276
-51.1458145707052
40.7626744172198
-8.28874781652985
52.2540947317634
-63.9226315727988
16.9622377002165
50.2761604000266
85.2707871419593
10.9936496239429
32.6972733328207
-8.13902391612237
-22.0675578924797
-28.2602782375266
3.59773346246629
52.9004933347646
-2.03631934405121
-51.6587126532427
67.7877260298724
18.9538643132587
-19.2288787118919
23.7774303619758
-4.19137333835306
39.8554209419785
-34.5848191703058
15.0150253974302
70.3679358426912
31.8800804287662
8.16804674932291
25.0719410993574
-38.3979164697716
38.012700662081
24.8859089788916
76.3372406902622
62.7563294891847
-19.3324971697598
-20.4105897442601
-83.9619650118689
15.4830275889967
12.033910839375
-50.7297952011227
-44.3814623766716
69.8031669336856
-12.873246164952
-16.4854879079426
-16.5827698047556
-10.0411499355537
16.9999682633211
-8.23574583535401
-24.8701080458263
8.48902413239603
9.47027159259824
19.4963308709471
42.3684325125055
-33.618843128173
46.3819933841392
13.4614069178465
42.5164652806347
-28.7723811519058
30.1779923985418
-38.1902539710768
-9.28360916117117
8.18479650818563
1.05552300198769
28.8842096320118
-66.8444187881773
13.8330903740321
18.0547281277654
82.081920488798
-59.8051050571989
-79.6735545988008
30.9734317293082
1.63558572816009
-55.1674927320851
80.3282416208972
112.735941204205
-106.988973561086
40.331618820152
-94.2415234422165
6.67556993975859
-14.1222114373718
-11.9528715855372
83.6279704566591
38.1757024603835
-0.519961046407388
-96.2709926138773
39.283990684919
-30.0225447763382
-60.1103630401481
10.0724238786102
79.829383005756
56.3120587141061
67.5134812642195
-55.9995762694575
68.4798940888636
-32.7719249552479
-48.5517892815164
-58.3251109773751
71.9354593950561
7.16500091762327
-16.7167407063785
-15.9809199066326
-87.2849817594811
-40.7843464575776
-11.9892134042525
-55.136826700887
12.376731392153
71.7950847350662
-97.088342311657
52.3196578395332
-90.2434243810217
-68.6134586705589
7.31385125301176
38.9259323127303
42.4721405667865
-40.3751004315613
-83.5305622287046
-85.1294349849136
23.5253759521261
-27.8573463734642
44.7761456924422
20.9460397043244
72.4854944644726
-52.0301049210861
85.9094940381697
-38.2640911623162
0.654685454057926
19.1623555787651
9.61738599749924
14.7469603991199
31.479142084871
53.041080786234
86.1994582039501
11.5358137937405
7.21003120321484
-19.7336371055785
-24.6180872346317
22.0242218752396
-65.6696266935464
12.1530807040967
-73.0803214928196
8.71833940841907
-53.621756351667
-12.6052035657408
30.920452147237
-39.120190582385
-96.0703050506759
16.9391513802952
23.2575237452897
41.3039650219985
29.1821006951618
53.0565873948822
63.6033596576276
23.9272326592422
20.0761136083352
-41.6909391592776
85.2637786078144
-21.608456959269
-124.976602674489
-14.3230445947424
-47.6816503940458
10.5558542819604
15.8834507535198
-62.912028428927
-39.848073285209
-40.367643915351
145.789065029529
110.192969174221
-16.9759716436524
-109.739529692904
51.8151794346345
82.6984594283063
-98.5753001274238
16.1755540336367
81.138616383178
12.7547066111879
-2.97301809937881
-5.87911951328488
7.12817751819102
-57.0183639003858
-12.1529207743038
