# Supplementary material for: CaV1 and CaV2 calcium channels mediate the release of distinct pools of synaptic vesicles
Source: eLife. 2023 Feb 23;12:e81407. doi: 10.7554/eLife.81407 (PMC10023163; doi:10.7554/eLife.81407)
Supplement: Figure 5—source data 1. [file elife-81407-fig5-data1.zip › Figure 5 - Source Data 1/elks-1/11/2/cav1_to_cav2.csv]

216.023584946218
165.451991822872
769.740508856806
516.231022721821
322.541407078798
477.813702178711
199.351479700475
393.688873729289
176.351924610496
47.327700633522
532.302506761595
609.640021897539
273.620774807155
554.415084528523
254.957965111541
250.093985950835
314.691448446493
550.867848999123
62.0086096185687
657.204323397814
346.52487719126
434.160507651494
227.926411145399
181.205324637148
277.936728975524
239.48674563789
212.392122380393
305.294997707803
375.432299840574
273.144488180123
245.462311019523
304.971176100399
84.7727364953562
190.711403456812
225.718610654166
202.424926127857
