# Supplementary material for: CaV1 and CaV2 calcium channels mediate the release of distinct pools of synaptic vesicles
Source: eLife. 2023 Feb 23;12:e81407. doi: 10.7554/eLife.81407 (PMC10023163; doi:10.7554/eLife.81407)
Supplement: Figure 5—source data 1. [file elife-81407-fig5-data1.zip › Figure 5 - Source Data 1/elks-1/11/2/cav1_to_elks.csv]

122.541124147199
27.7771502220671
627.235661311426
371.996089992444
140.771111243939
356.662731874133
55.7842444630764
274.670111955054
-28.663403630037
-131.474852927795
408.418156815098
400.848545668723
171.932690240912
335.69854403504
162.508044078174
145.582844136904
183.326369477035
332.546993561576
-13.0200949166942
480.329990743721
157.695661611218
283.811556096028
81.4797986653643
51.4067142411473
88.4801610821264
72.6190478466174
135.958148785404
160.833866989478
206.017823597307
170.988691763101
79.6729386234688
127.919729079758
-139.578298162737
124.132685981368
58.1099359647119
136.426778151855
