# Supplementary material for: CaV1 and CaV2 calcium channels mediate the release of distinct pools of synaptic vesicles
Source: eLife. 2023 Feb 23;12:e81407. doi: 10.7554/eLife.81407 (PMC10023163; doi:10.7554/eLife.81407)
Supplement: Figure 5—source data 1. [file elife-81407-fig5-data1.zip › Figure 5 - Source Data 1/elks-1/11/2/cav2_to_cav1.csv]

80.5206805471244
13.6557689935435
206.990184526425
79.879727168598
13.2876195927201
62.2888529662123
118.446032916847
248.267039872313
225.119595402353
159.932584925204
201.413645446893
133.244097653835
138.578690528317
72.8138752768446
64.4801651791331
210.324490795796
200.954837284877
130.703935328918
290.165402571605
259.710641502705
161.356364513287
147.165905314909
145.064488327416
133.874966896401
77.4061550761817
182.735290434593
142.83701488045
178.69377531576
94.3676756728382
267.331316502725
195.380923574212
164.311526973808
107.648447377445
130.92423891418
207.766127479388
125.63502242661
154.866444128062
154.624456634043
103.757350719374
125.55415432878
233.874572092798
213.184936067362
114.099088227196
132.614462010206
137.990519580133
241.493626008651
160.50408195343
150.378883075704
166.900988811802
161.630120052025
186.457421444145
94.3871744216231
141.162608155981
172.054252729205
128.007904345544
208.77007353364
56.5657658284181
231.438782318597
116.499104252578
90.9827422788185
160.447910618454
160.349793090169
194.710357456664
185.300337547633
135.236884202883
233.342384454321
269.032816044677
149.045867696143
266.115999978176
264.801279602738
120.351831647238
157.241951415859
131.845496326472
203.783326486457
130.102156038538
185.616990840716
183.744675251844
178.613001230566
193.735512789295
121.040128693105
190.145640537983
234.355786410368
123.40535238498
149.127217291836
125.569248453541
141.322870003771
106.155211439062
87.0778905422576
200.193506958809
153.246200169171
209.386330149311
124.507269231217
167.38626155714
156.973928112719
185.720505843034
139.509456566069
231.986492856035
139.584298955706
115.30026218802
194.744844882884
259.854135417903
169.478651417034
125.392365409458
180.472325276711
109.1447260242
139.915858348279
127.875634152606
18.9063869034653
84.4153541350934
46.5787986934629
92.9596184436759
228.775617677271
279.198287307883
136.746019090762
35.4672792424753
132.954138258312
154.813755710355
116.303873480707
199.882773926593
190.63215831695
99.5500937007855
184.578087297079
147.901387857124
149.475345157038
151.73682453236
206.94896057991
134.384319605126
220.183580927147
113.976849446553
230.330516437294
140.104111850922
220.259909099346
190.73223169097
171.601458840689
143.474150580143
