# Supplementary material for: CaV1 and CaV2 calcium channels mediate the release of distinct pools of synaptic vesicles
Source: eLife. 2023 Feb 23;12:e81407. doi: 10.7554/eLife.81407 (PMC10023163; doi:10.7554/eLife.81407)
Supplement: Figure 5—source data 1. [file elife-81407-fig5-data1.zip › Figure 5 - Source Data 1/elks-1/11/2/cav2_to_cav2(cav1).csv]

-81.1178302490889
-139.039593991002
51.4387298820684
-73.6978016876392
-134.419857690677
-82.6026421987417
-50.7989253834921
81.2515108993548
62.6888304724716
4.38808379901366
50.4822606121807
-32.6918557701765
-26.9769080566412
-74.0252011418643
-82.9303405865476
51.9399740928848
30.2862475819138
-32.6407641036867
125.495336009465
92.5064911272502
-18.7627598116751
-15.9757178514401
5.44664958096382
-15.0434154209206
-81.3133152053915
7.37009966929418
9.77554523741401
20.0529753920355
-26.1269714755463
107.405431948285
38.5905053578854
24.6603389568036
-66.0046959016227
-19.1853028407995
58.7059752548821
-8.72932193391625
20.6055233820143
-6.64294362746568
-37.6554531533557
-24.7040809099517
71.3942900114425
61.3705438231764
-35.2874824317614
-8.98867628218159
-13.2343092884521
71.324962350237
4.80255509832659
-27.1961933332341
10.4239022549509
-2.78975596630244
28.4596961991474
-72.4588816726964
-25.8253395849506
22.9951343033181
-25.3419263789283
35.6708642116473
-105.100914607056
74.7458477072933
-61.0211942139786
-61.3205983984999
-14.5018224402693
-4.98837581429416
28.9161845780463
19.0416052607497
-25.1559017640257
89.3890504977217
101.878263980315
-28.1912754777177
114.578883886942
114.395000157202
-32.5185896453286
13.2536459828561
-31.7278741668006
35.9400646558124
-46.3445571200291
24.9700810480563
17.9086585382747
11.6043243262529
-0.591840041814976
-67.1897179122543
32.7067854024981
77.0974436211663
-8.03755922519758
-31.0737599464401
-21.8224740065607
-25.7988197477507
-35.0193524301749
-43.4630178021298
44.7578525572471
15.7240989710108
31.5804542127562
-23.6313872617784
25.3038355722738
-3.05514721555937
17.0233588811707
-53.2568127588411
65.2562882225293
-3.03680516450459
-26.569245167314
34.4275563700457
99.1639731216992
-1.23844192869092
-32.1727613191406
11.8951649701276
-25.617935233081
-9.27893829431105
-23.2423653570868
-139.702888854604
-81.4330498450045
-92.4758521398735
-35.9064940388553
72.5877887418092
114.571757307954
-17.5316125929594
-96.8232634892001
3.1227500032046
21.8090610855261
-47.70184239842
53.5458032373981
32.4505555610567
-90.579712633159
4.86328074803987
-4.45543319520311
-2.51128805798635
17.5284315223225
51.9706888794944
-24.168910584779
48.6887385430136
-33.7755527777399
69.999655178287
-7.12633759806613
74.3439612562079
36.0028636052002
25.0416556507598
-16.249884754011
