# Supplementary material for: CaV1 and CaV2 calcium channels mediate the release of distinct pools of synaptic vesicles
Source: eLife. 2023 Feb 23;12:e81407. doi: 10.7554/eLife.81407 (PMC10023163; doi:10.7554/eLife.81407)
Supplement: Figure 5—source data 1. [file elife-81407-fig5-data1.zip › Figure 5 - Source Data 1/elks-1/11/2/cav2_to_cav2(ELKS).csv]

-76.4144267265037
-143.279338280085
50.0550772527968
-77.0553801050301
-143.647487680908
-94.6462543074158
-38.4890743567812
91.3319325986849
68.1844881287252
2.99747765157554
44.4785381732654
-23.6910096197935
-18.3564167453114
-84.1212319967835
-92.454942094495
53.3893835221679
44.0197300112486
-26.2311719447098
133.230295297977
102.775534229077
4.4212572396591
-9.76920195871935
-11.8706189462118
-23.0601403772271
-79.5289521974464
25.8001831609654
-14.0980923931784
21.7586680421318
-62.5674316007899
110.396209229097
38.4458163005838
7.37641970018012
-49.2866598961828
-26.0108683594481
50.8310202057601
-31.3000848470183
-2.06866314556646
-2.31065063958522
-53.1777565542543
-31.3809529448481
76.9394648191701
56.2498287937342
-42.8360190464318
-24.3206452634222
-18.9445876934951
84.5585187350225
3.56897467980161
-6.55622419792417
9.96588153817356
4.69501277839663
29.5223141705173
-62.547932852005
-15.7724991176474
15.1191454555774
-28.9272029280837
51.8349662600122
-100.36934144521
74.503675044969
-40.4360030210501
-65.9523649948096
3.51280334482544
3.41468581654044
37.7752501830364
28.3652302740047
-21.6982230707454
76.4072771806932
112.097708771049
-7.88923957748557
109.180892704548
107.86617232911
-36.5832756263899
0.306844142231057
-25.089610947156
46.8482192128286
-26.8329512350901
28.6818835670874
26.8095679782164
21.6778939569376
36.8004055156671
-35.8949785805235
33.210533264355
77.4206791367396
-33.5297548886483
-7.80788998179196
-31.3658588200869
-15.6122372698574
-50.7798958345666
-69.8572167313705
43.2583996851808
-3.68890710445703
52.451222875683
-32.4278380424112
10.4511542835116
0.0388208390904765
28.7853985694055
-17.4256507075588
75.0513855824065
-17.3508083179222
-41.6348450856076
37.8097376092555
102.919028144275
12.5435441434056
-31.5427418641702
23.5372180030827
-47.7903812494278
-17.0192489253495
-29.0594731210222
-138.028720370163
-72.5197531385347
-110.356308580165
-63.9754888299522
71.8405104036428
122.263180034255
-20.1890881828658
-121.467828031153
-23.9809690153161
-2.12135156327349
-40.6312337929212
42.9476666529645
33.6970510433221
-57.3850135728426
27.6429800234509
-9.03371941650403
-7.45976211659035
-5.19828274126849
50.0138533062818
-22.5507876685024
63.2484736535189
-42.9582578270747
73.395409163666
-16.8309954227061
63.3248018257182
33.7971244173423
14.6663515670607
-13.4609566934851
