# Supplementary material for: CaV1 and CaV2 calcium channels mediate the release of distinct pools of synaptic vesicles
Source: eLife. 2023 Feb 23;12:e81407. doi: 10.7554/eLife.81407 (PMC10023163; doi:10.7554/eLife.81407)
Supplement: Figure 5—source data 1. [file elife-81407-fig5-data1.zip › Figure 5 - Source Data 1/elks-1/11/2/ELKS_to_cav2.csv]

210.870129737785
201.120768342214
185.044907999605
108.961430919002
137.392735691466
66.9639464067259
202.692382311165
202.02124068312
95.1167149658922
157.73099024867
180.516446327603
76.6806409202072
154.032070219408
174.396548610999
168.20939113876
162.598699394573
136.502482788128
195.930244893432
155.759124072614
127.832966844806
202.648156945248
183.692164557016
217.481754682121
158.137538767178
193.916203209827
115.626560540477
196.440695899488
159.733379435813
197.195330994226
135.778893491308
89.5619125187823
137.926638426747
152.515341262833
183.499465141376
67.7030173135372
158.112037179588
168.562875189022
169.628055290712
157.098112436708
203.687824024651
115.686026767451
231.903030375921
152.260497527688
173.655375122153
274.74452242153
125.536131060173
161.940737334526
141.048047154283
146.620234333453
67.2218442849353
94.2832616316882
147.785153047596
210.700077226633
135.389248206993
116.608141728142
160.289594314012
190.226885818656
101.074300976343
200.759449474321
118.863460093664
149.189057836356
180.867827795839
166.617473596287
199.728662786214
106.711216554912
251.80572904037
160.041434375498
112.994723734972
205.831604544961
136.136153931433
92.5271591152687
131.715412425816
241.382359898957
147.328876241812
87.2954644436304
77.161761225143
156.326562673075
103.709045188614
156.055285766908
215.852295570367
156.667431231148
154.409916270959
115.178253853925
166.279418432347
204.775022796668
45.5406896721724
121.592210682793
171.285318032056
92.7259255280696
197.975197073351
110.94662339935
215.482378349076
162.069095835996
101.82364404438
130.157741560626
93.9213672532969
162.065800943998
218.889864634948
151.347127656689
149.760366839317
135.665881298224
92.0319076812993
197.836190360118
179.880702397841
251.398364262428
145.3390498232
134.469905351465
192.001700678713
222.404924350898
110.36094251843
193.719874140621
206.882935555521
167.898992868108
199.961487851033
181.11665725748
150.540033458477
198.486599640441
174.982282215582
180.059405986052
112.863457826736
149.251495628461
196.334408792003
132.171501206332
155.424845298541
111.704177335556
203.136389821015
134.955230820467
191.224324666848
162.292265539058
206.503803181371
147.979714296334
109.124652897222
205.591854934577
157.277004050187
137.298300540413
71.873120248074
218.502081183735
223.961538207725
141.114396637851
165.006256764991
182.01597857739
102.998834919748
79.3582828868257
285.96251700526
139.797814429316
272.245824792059
187.524359063917
180.990307325412
114.61472694493
70.4210669672375
119.951809886676
167.249587872484
257.500971259611
165.606896469069
118.783825594772
188.441211852183
184.559300492703
52.5362276652268
102.969598231266
92.0437069140607
206.99829107957
99.0013158525981
169.471611121755
199.321057259343
267.348074132933
51.0293833846481
118.774610441906
157.379033269941
154.325794570101
224.879782765915
193.718629106992
163.829298069153
237.829277115852
188.277948584991
102.027995956483
274.578434325507
51.9649186622682
219.561382313528
207.137485818072
130.091580102326
89.5818813307378
128.055613761033
219.317961760611
268.48729179952
222.636451658422
132.726659076165
249.140326515408
113.701169048665
128.65486169518
50.3969343468816
220.326583042095
45.1651869515881
220.707964734574
180.679721029494
143.460332475597
87.6234354716107
133.666064756282
156.833384025565
76.8977436261048
49.6622153404332
129.524717012362
144.593723893957
212.463104288621
156.477744669606
151.965340118095
227.723847590125
148.87847154044
231.034555393973
108.68451578987
161.821458684317
220.784157605172
84.4402699098009
143.084630295045
257.215939274949
100.281255329221
117.041730340468
57.1231512795021
143.137946946918
115.179686912827
71.8628480868465
160.939668832769
113.155655105897
208.022153222115
102.53414778584
111.370462637286
306.898586437714
172.573479811537
227.538366192644
201.425581113568
87.8722122095896
223.956046721058
176.323508463312
220.720527503105
-19.0549489774257
27.4106619967788
212.711546265034
266.366052736372
109.877050108327
47.7175772834671
253.782323167325
220.219637846174
113.30187983729
121.917797090839
158.238334387996
171.439753631614
139.206107840198
179.512741022285
153.054065961645
