# Supplementary material for: CaV1 and CaV2 calcium channels mediate the release of distinct pools of synaptic vesicles
Source: eLife. 2023 Feb 23;12:e81407. doi: 10.7554/eLife.81407 (PMC10023163; doi:10.7554/eLife.81407)
Supplement: Figure 5—source data 1. [file elife-81407-fig5-data1.zip › Figure 5 - Source Data 1/elks-1/11/3.csv]

image-ID	cycle	z-step	frame	accum	photon-count	photon-count11	photon-count12	photon-count21	photon-count22	psfx	psfy	psfz	psf-photon-count	x	y	z	stdev	amp	background11	background12	background21	background22	chisq	log-likelihood	accuracy	vis-probe
0	0	0	0	1	950.544	413.812	536.732	0	0	59.4328	4.55829	99.1002	633.936	16583.8	15642.1	-99.1002	0	21.1758	29.2621	34.9881	0	0	88.3314	-582.829	14.7545	0
2	0	0	2	1	943.314	451.757	491.556	0	0	3.76814	14.728	151.934	920.308	16539.8	15631.9	-151.934	0	31.1748	27.1395	33.1973	0	0	47.4478	-561.507	14.5598	0
3	0	0	3	1	1328.85	564.105	764.741	0	0	9.27609	4.68347	-0.100714	1197.3	16633.9	15741.6	0.100714	0	40.2041	29.5121	31.0329	0	0	57.2036	-570.505	9.26279	0
4	0	0	4	1	1032.8	479.574	553.23	0	0	49.0517	21.469	-121.865	714.802	16594.2	15724.8	121.865	0	24.2032	30.1663	34.8276	0	0	83.9606	-581.802	13.2317	0
5	0	0	5	1	927.988	426.067	501.921	0	0	33.1264	-46.1486	32.6935	633.71	16610.1	15692.8	-32.6935	0	21.4065	28.3032	33.0202	0	0	84.7148	-576.313	14.9911	0
6	0	0	6	1	751.085	319.458	431.627	0	0	88.0357	76.9507	5.17527	541.821	16654.8	15769	-5.17527	0	18.0365	27.9103	33.5711	0	0	74.5369	-570.752	20.161	0
7	0	0	7	1	1044.71	482.338	562.367	0	0	40.5878	1.93239	29.4365	983.767	16602.6	15744.3	-29.4365	0	32.8691	26.9454	30.603	0	0	79.3607	-573.851	12.4931	0
8	0	0	8	1	1150.83	583.803	567.028	0	0	44.9605	22.8414	217.489	1119.14	16598.3	15623.8	-217.489	0	38.2409	28.0558	32.5313	0	0	108.408	-593.739	11.1718	0
10	0	0	10	1	1045.87	626.66	419.209	0	0	-8.25988	-33.2093	268.517	920.146	16651.5	15679.8	-268.517	0	32.7982	27.9647	32.438	0	0	76.6718	-575.056	12.6767	0
11	0	0	11	1	705.66	285.836	419.824	0	0	84.6574	-8.60519	77.9141	568.02	16658.2	15754.9	-77.9141	0	18.9735	26.6518	30.5486	0	0	54.4635	-555.674	21.3875	0
12	0	0	12	1	1042.41	562.932	479.477	0	0	68.5346	17.3301	163.86	803.925	16574.7	15629.3	-163.86	0	27.0489	28.1497	32.227	0	0	71.0604	-570.889	12.7334	0
13	0	0	13	1	957.769	357.317	600.452	0	0	53.6813	41.1371	30.6858	884.949	16589.5	15705.1	-30.6858	0	29.4319	26.9875	31.3679	0	0	64.5638	-566.203	14.1029	0
14	0	0	14	1	1132.17	506.468	625.698	0	0	40.0169	82.4871	202.146	824.954	16603.2	15663.8	-202.146	0	28.0002	27.2235	32.245	0	0	55.5851	-562.204	11.3446	0
15	0	0	15	1	1142.04	546.387	595.654	0	0	52.5258	70.4988	218.534	1058.55	16590.7	15675.8	-218.534	0	36.0391	28.0999	32.101	0	0	63.574	-571.138	11.2643	0
16	0	0	16	1	960.968	410.485	550.484	0	0	90.7258	80.1072	-12.0118	808.582	16552.5	15666.2	12.0118	0	26.9605	27.0131	32.0366	0	0	47.5892	-558.504	14.0944	0
17	0	0	17	1	959.607	400.427	559.18	0	0	51.7413	62.503	80.5943	821.439	16591.5	15683.8	-80.5943	0	27.3137	27.963	30.4405	0	0	63.7416	-564.917	14.08	0
20	0	0	20	1	894.828	420.333	474.495	0	0	-10.9093	-10.8214	78.8818	739.849	16654.1	15757.1	-78.8818	0	25.0103	26.5104	31.6684	0	0	73.5981	-568.695	15.4475	0
21	0	0	21	1	1039.2	476.977	562.22	0	0	78.5686	54.9547	-52.7116	1017.97	16564.7	15691.3	52.7116	0	34.0447	27.6177	31.824	0	0	88.2717	-579.826	12.7172	0
23	0	0	23	1	1130.86	525.71	605.151	0	0	85.2017	-37.0826	18.0731	883.895	16558	15683.7	-18.0731	0	29.7109	26.4831	29.3772	0	0	77.7259	-568.032	11.148	0
24	0	0	24	1	1285.69	568.321	717.366	0	0	44.7278	6.73355	36.176	1263.89	16598.5	15739.5	-36.176	0	42.1785	26.4771	30.3765	0	0	73.2204	-573.136	9.486	0
25	0	0	25	1	1247.98	572.424	675.554	0	0	58.5198	82.7029	116.522	1219.5	16584.7	15663.6	-116.522	0	40.6521	25.0842	29.9087	0	0	81.2856	-574.094	9.75869	0
26	0	0	26	1	1222.35	586.556	635.795	0	0	47.2958	42.2899	198.153	1162.72	16595.9	15704	-198.153	0	39.4185	26.1544	31.4012	0	0	59.6939	-567.641	10.1563	0
27	0	0	27	1	1032.97	418.349	614.625	0	0	75.4615	-9.73622	-187.482	891.068	16567.8	15756	187.482	0	30.7313	25.8354	28.1524	0	0	62.7204	-558.912	12.4246	0
28	0	0	28	1	1075.32	488.124	587.2	0	0	67.4992	45.0451	105.509	913.787	16575.7	15701.2	-105.509	0	30.4105	26.3757	31.145	0	0	75.7546	-571.414	12.0152	0
29	0	0	29	1	964.715	470.485	494.23	0	0	62.6563	30.9937	-29.99	600.869	16580.6	15715.3	29.99	0	20.0612	27.5059	30.6725	0	0	44.9327	-552.625	13.9573	0
30	0	0	30	1	1068.19	430.841	637.347	0	0	63.1801	39.4146	3.75453	820.168	16580	15706.9	-3.75453	0	27.3015	25.6941	30.3206	0	0	64.8887	-561.612	12.0182	0
31	0	0	31	1	1041.41	384.831	656.576	0	0	67.8543	51.6158	-86.7691	878.449	16575.4	15794.3	86.7691	0	29.5167	26.6163	30.2219	0	0	52.1416	-557.321	12.4944	0
32	0	0	32	1	1018.12	509.883	508.24	0	0	58.5971	-44.8074	134.32	1208.77	16584.6	15691.4	-134.32	0	41.0114	26.7939	30.203	0	0	74.4107	-573.547	12.8896	0
33	0	0	33	1	1123.22	505.254	617.966	0	0	59.0084	70.684	76.7863	905.914	16584.2	15675.6	-76.7863	0	30.1069	25.4454	29.5761	0	0	68.729	-563.157	11.19	0
34	0	0	34	1	1038.48	554.695	483.786	0	0	45.8824	72.7331	248.798	980.994	16597.3	15673.5	-248.798	0	33.7667	25.6159	29.1609	0	0	52.0487	-556.103	12.3906	0
35	0	0	35	1	998.125	437.846	560.279	0	0	32.7087	-26.763	-56.8856	966.468	16610.5	15773	56.8856	0	32.6605	25.0206	27.476	0	0	84.6851	-565.758	12.8838	0
36	0	0	36	1	1083.7	580.519	503.179	0	0	79.0542	28.5555	185.078	953.385	16663.8	15717.7	-185.078	0	32.176	25.2968	30.0441	0	0	64.8352	-562.802	11.7458	0
37	0	0	37	1	1055.92	503.654	552.27	0	0	51.427	-18.1169	123.559	984.203	16591.8	15764.4	-123.559	0	33.1236	26.1718	29.7113	0	0	61.3666	-562.5	12.1994	0
38	0	0	38	1	1311.55	633.145	678.406	0	0	55.1007	78.3855	250.412	1120.1	16588.1	15667.9	-250.412	0	38.5372	26.2452	30.7407	0	0	91.2609	-582.073	9.25072	0
39	0	0	39	1	1199.7	516.373	683.327	0	0	70.7955	45.6317	29.2202	928.769	16572.4	15700.6	-29.2202	0	30.8627	24.4427	28.6288	0	0	91.0071	-568.502	10.1648	0
40	0	0	40	1	1057.78	506.841	550.943	0	0	83.9231	30.8161	2.60368	1012.71	16559.3	15715.5	-2.60368	0	33.719	24.5158	27.7445	0	0	101.834	-575.141	11.9168	0
42	0	0	42	1	1054.55	472.089	582.462	0	0	10.6058	85.6492	202.199	816.966	16632.6	15660.6	-202.199	0	27.8739	25.224	30.7713	0	0	51.0431	-554.999	12.2168	0
43	0	0	43	1	1034.55	461.355	573.197	0	0	77.2135	23.8042	-5.16237	869.846	16665.7	15822.1	5.16237	0	28.99	26.1286	29.9953	0	0	72.919	-566.659	12.5507	0
45	0	0	45	1	1141.56	502.445	639.112	0	0	54.8929	-0.555451	-78.1954	1101.03	16588.3	15746.8	78.1954	0	37.0797	24.8425	29.0471	0	0	83.6336	-570.162	10.8871	0
46	0	0	46	1	1046.59	495.527	551.058	0	0	8.61883	37.1818	223.821	776.181	16634.6	15709.1	-223.821	0	26.7015	24.5747	30.2374	0	0	100.905	-575.187	12.2537	0
47	0	0	47	1	1040.43	498.319	542.107	0	0	22.4018	33.7263	141.07	836.026	16620.8	15712.6	-141.07	0	28.1046	24.4014	28.7478	0	0	85.4107	-565.556	12.2369	0
48	0	0	48	1	864.272	387.903	476.369	0	0	57.0667	-10.2848	40.3201	624.231	16586.2	15656.9	-40.3201	0	20.865	26.6753	29.2237	0	0	57.2588	-554.901	15.9799	0
50	0	0	50	1	768.188	354.14	414.048	0	0	17.7279	38.2239	-59.1294	642.514	16625.5	15807.7	59.1294	0	21.5893	24.0176	28.2121	0	0	47.0468	-544.301	18.3029	0
53	0	0	53	1	967.874	413.571	554.304	0	0	33.7977	14.348	-112.026	691.252	16609.4	15731.9	112.026	0	23.3989	26.6654	31.4407	0	0	75.8252	-568.269	13.8803	0
55	0	0	55	1	958.83	384.594	574.236	0	0	45.2958	38.2282	-6.79005	596.504	16597.9	15708.1	6.79005	0	19.8912	25.0445	28.9606	0	0	75.0097	-559.351	13.7108	0
56	0	0	56	1	843.206	410.626	432.58	0	0	146.597	62.7131	0.299151	605.365	16596.3	15783.2	-0.299151	0	20.2605	25.8337	28.9493	0	0	93.6335	-567.219	16.4029	0
57	0	0	57	1	1026.07	462.127	563.939	0	0	61.6928	81.6222	122.673	1050.63	16581.5	15664.7	-122.673	0	35.0372	24.0524	28.7576	0	0	55.3971	-555.886	12.4351	0
58	0	0	58	1	1130.53	465.202	665.333	0	0	100.007	-28.4942	-47.3685	1096.83	16543.2	15675.1	47.3685	0	36.9881	24.5021	25.216	0	0	81.2417	-562.996	10.7778	0
59	0	0	59	1	907.075	468.815	438.26	0	0	67.0578	31.785	269.958	978.355	16576.2	15614.8	-269.958	0	33.9784	23.1107	26.7552	0	0	54.2117	-549.303	14.376	0
60	0	0	60	1	1141.71	486.131	655.579	0	0	42.8978	30.0443	-5.11988	993.902	16600.3	15716.2	5.11988	0	33.1596	26.1545	28.5886	0	0	66.845	-562.761	10.9435	0
61	0	0	61	1	783.456	389.606	393.849	0	0	-9.84991	-22.9285	281.014	673.045	16653.1	15769.2	-281.014	0	24.073	22.8059	27.0835	0	0	85.6308	-559.066	17.511	0
62	0	0	62	1	871.823	421.099	450.724	0	0	60.6313	62.2286	41.4609	656.201	16582.6	15684.1	-41.4609	0	21.8023	23.4457	27.4863	0	0	53.0908	-545.224	15.2653	0
63	0	0	63	1	1153.82	543.653	610.164	0	0	90.3034	14.325	-42.8639	830.563	16552.9	15732	42.8639	0	27.8013	23.55	26.9109	0	0	82.1467	-559.846	10.5374	0
65	0	0	65	1	954.232	457.099	497.133	0	0	44.4615	-15.9657	97.8197	781.618	16598.8	15662.6	-97.8197	0	26.2336	25.8101	29.4639	0	0	85.2168	-568.264	13.9109	0
66	0	0	66	1	723.208	383.005	340.203	0	0	47.6752	16.8403	22.4035	562.632	16595.5	15729.4	-22.4035	0	18.757	24.9801	28.4604	0	0	71.5213	-555.445	20.0913	0
67	0	0	67	1	894.328	411.83	482.499	0	0	52.4781	-5.53137	-15.9117	722.533	16590.7	15751.8	15.9117	0	24.1979	23.401	27.7679	0	0	64.9726	-551.301	14.7728	0
68	0	0	68	1	841.07	395.242	445.828	0	0	94.0662	12.7177	-15.4813	527.457	16648.8	15733.6	15.4813	0	17.6155	26.2851	29.7268	0	0	54.8092	-552.558	16.595	0
69	0	0	69	1	801.691	412.429	389.263	0	0	-5.8839	-52.5243	123.751	569.296	16649.1	15699.1	-123.751	0	19.5255	24.1901	27.7581	0	0	99.6101	-566.751	17.2307	0
70	0	0	70	1	873.036	418.674	454.361	0	0	81.8463	83.2614	269.098	789.763	16561.4	15663	-269.098	0	27.3225	23.5501	26.2175	0	0	47.1987	-542.855	15.1257	0
71	0	0	71	1	1047.56	463.468	584.089	0	0	29.3294	43.2743	66.2959	861.18	16613.9	15703	-66.2959	0	28.7017	24.4114	27.67	0	0	41.2902	-544.887	12.0563	0
72	0	0	72	1	973.814	396.295	577.519	0	0	89.6278	-2.97259	-225.159	776.688	16553.6	15749.3	225.159	0	27.073	25.3985	28.404	0	0	70.451	-559.133	13.4179	0
74	0	0	74	1	730.536	383.05	347.486	0	0	90.2589	27.08	146.904	405.039	16652.6	15719.2	-146.904	0	13.5613	22.7427	25.7909	0	0	50.1862	-535.014	19.088	0
77	0	0	77	1	913.698	369.728	543.971	0	0	-9.77176	27.173	87.463	833.441	16653	15719.1	-87.463	0	28.0382	22.7326	26.0419	0	0	73.2848	-554.584	14.1364	0
78	0	0	78	1	889.06	411.237	477.824	0	0	54.8006	50.9635	11.5447	777.012	16688.1	15795	-11.5447	0	25.856	22.7143	26.5931	0	0	72.5106	-552.659	14.7081	0
79	0	0	79	1	964.773	466.306	498.466	0	0	-16.1416	19.8392	179.053	971.518	16659.4	15726.4	-179.053	0	33.2562	21.7268	25.1724	0	0	88.4395	-559.563	12.9978	0
80	0	0	80	1	895.612	478.495	417.117	0	0	-24.5104	10.7324	260.667	738.856	16667.7	15735.5	-260.667	0	26.0982	23.0819	26.5529	0	0	57.4332	-546.274	14.6002	0
82	0	0	82	1	847.821	357.729	490.091	0	0	74.8166	-23.1737	-51.7275	667.765	16668.1	15769.5	51.7275	0	22.4889	22.199	25.464	0	0	57.6113	-540.994	15.4977	0
83	0	0	83	1	658.115	276.202	381.913	0	0	16.7377	-44.1885	-79.5708	537.943	16626.5	15790.5	79.5708	0	18.3377	21.8895	25.9952	0	0	54.218	-537.865	21.9294	0
84	0	0	84	1	837.027	405.478	431.549	0	0	53.3444	94.1447	157.946	610.104	16589.9	15652.1	-157.946	0	20.4811	22.6831	25.3271	0	0	73.2047	-548.738	15.8091	0
87	0	0	87	1	963.569	468.718	494.851	0	0	-16.3202	11.9061	119.764	977.522	16659.5	15734.4	-119.764	0	33.1077	22.4607	24.7811	0	0	63.5493	-549.535	13.054	0
88	0	0	88	1	821.022	330.697	490.325	0	0	2.96956	-30.1981	0.893709	680.886	16739.9	15776.5	-0.893709	0	23.0316	21.4958	23.1826	0	0	64.3884	-539.554	15.8397	0
89	0	0	89	1	854.65	382.416	472.234	0	0	0.94388	-15.4116	15.8098	811.743	16642.3	15761.7	-15.8098	0	27.3696	20.1209	24.3395	0	0	34.7973	-527.004	14.9775	0
90	0	0	90	1	829.852	389.329	440.523	0	0	95.5472	17.2389	14.3894	656.263	16647.3	15729	-14.3894	0	21.8641	22.6584	26.1857	0	0	74.4201	-552.897	16.082	0
93	0	0	93	1	873.632	387.562	486.07	0	0	-20.2396	-53.857	301.761	598.562	16763.1	15800.1	-301.761	0	21.9387	22.9957	26.5996	0	0	75.5831	-553.517	15.0879	0
94	0	0	94	1	673.91	321.48	352.43	0	0	-94.563	-0.204817	159.617	589.311	16737.8	15846.1	-159.617	0	20.8015	22.6288	25.5329	0	0	68.3043	-547.856	21.2803	0
95	0	0	95	1	661.168	335.139	326.029	0	0	41.9799	-48.9914	45.9026	479.602	16601.2	15795.3	-45.9026	0	16.1983	21.0516	25.417	0	0	48.679	-532.44	21.5278	0
96	0	0	96	1	822.206	343.319	478.887	0	0	5.20898	-24.734	139.611	787.513	16638	15771	-139.611	0	26.8008	21.1602	23.4509	0	0	72.7073	-546.149	15.7984	0
97	0	0	97	1	875.23	416.07	459.16	0	0	48.6523	2.89069	29.7156	586.449	16594.6	15743.4	-29.7156	0	19.5773	22.9417	26.2533	0	0	48.2038	-538.558	15.0119	0
99	0	0	99	1	740.031	353.643	386.388	0	0	47.2654	-35.5125	-11.6171	592.095	16596	15781.8	11.6171	0	19.9489	22.4304	25.1274	0	0	43.1529	-533.634	18.6149	0
101	0	0	101	1	706.08	320.926	385.154	0	0	-13.9104	1.49222	15.4604	699.178	16657.1	15744.8	-15.4604	0	23.5859	21.2918	24.9959	0	0	60.815	-541.065	19.6421	0
102	0	0	102	1	736.566	327.628	408.938	0	0	-88.7565	-64.917	239.645	405.022	16732	15811.2	-239.645	0	14.8928	22.3699	26.4929	0	0	68.7823	-545.276	18.9101	0
103	0	0	103	1	825.335	394.609	430.726	0	0	-61.9067	-35.5021	147.096	771.314	16705.1	15781.8	-147.096	0	26.9255	22.0063	24.1525	0	0	74.4978	-548.64	15.899	0
104	0	0	104	1	850.588	371.62	478.967	0	0	6.59059	0.93917	162.653	750.591	16636.6	15745.3	-162.653	0	25.5209	20.6333	24.3808	0	0	79.6874	-550.334	15.137	0
105	0	0	105	1	983.576	378.18	605.397	0	0	-12.3794	17.5134	103.424	775.548	16655.6	15728.8	-103.424	0	26.1693	21.9906	25.7429	0	0	83.4198	-556.897	12.7413	0
106	0	0	106	1	757.327	320.784	436.543	0	0	-28.1989	-33.4043	-3.0112	694.35	16671.4	15779.7	3.0112	0	23.6803	19.972	23.4514	0	0	56.895	-534.397	17.4606	0
110	0	0	110	1	869.731	396.176	473.556	0	0	74.6574	29.9796	-25.7167	637.069	16568.6	15716.3	25.7167	0	21.2583	20.7583	23.664	0	0	51.6659	-532.208	14.6434	0
111	0	0	111	1	698.125	261.621	436.503	0	0	-1.35412	18.9071	-84.3689	528.849	16644.6	15827	84.3689	0	17.9001	20.9324	23.3045	0	0	45.7709	-526.591	19.6322	0
114	0	0	114	1	854.75	373.156	481.593	0	0	27.3731	-24.4635	-65.6645	830.154	16615.8	15770.7	65.6645	0	28.0838	21.6669	24.8233	0	0	45.0998	-536.033	15.2042	0
115	0	0	115	1	814.819	308.417	506.402	0	0	3.61682	-23.2652	-43.6357	862.922	16639.6	15669.9	43.6357	0	29.2226	20.8271	23.1553	0	0	53.0587	-536.223	15.9142	0
116	0	0	116	1	735.699	329.323	406.376	0	0	36.5938	-50.1901	-197.061	656.926	16606.6	15796.5	197.061	0	22.9183	20.823	23.2554	0	0	36.4277	-524.007	18.2597	0
117	0	0	117	1	720.659	371.323	349.337	0	0	70.7706	-10.2863	86.2174	584.686	16572.5	15756.6	-86.2174	0	19.5494	20.0097	22.3204	0	0	63.268	-532.718	18.5127	0
118	0	0	118	1	625.368	271.218	354.15	0	0	-59.8429	-12.7768	278.872	524.078	16703.1	15759.1	-278.872	0	19.0142	20.0573	24.5144	0	0	49.244	-529.75	22.8791	0
119	0	0	119	1	839.746	458.064	381.682	0	0	10.2992	14.972	88.6619	684.712	16632.9	15831	-88.6619	0	22.9652	21.7054	23.9214	0	0	85.5336	-551.646	15.4763	0
120	0	0	120	1	790.477	352.148	438.329	0	0	17.2969	34.4949	-84.977	631.982	16625.9	15811.4	84.977	0	21.31	21.9917	24.2548	0	0	68.8715	-543.797	16.856	0
124	0	0	124	1	621.559	300.799	320.76	0	0	12.4155	37.5874	4.87089	532.218	16630.8	15808.4	-4.87089	0	17.8068	20.515	22.57	0	0	34.4212	-519.076	22.8067	0
126	0	0	126	1	869.799	396.348	473.451	0	0	87.5389	16.7578	-79.5398	783.917	16555.7	15729.5	79.5398	0	26.3546	21.95	23.5323	0	0	36.6181	-529.216	14.7594	0
127	0	0	127	1	841.279	414.753	426.526	0	0	80.4071	-20.0424	45.2092	789.374	16562.8	15766.3	-45.2092	0	26.4123	21.3046	23.4126	0	0	99.12	-556.591	15.338	0
128	0	0	128	1	585.079	322.142	262.937	0	0	-23.2073	5.55384	327.973	440.657	16666.4	15740.7	-327.973	0	16.1389	19.489	21.9523	0	0	44.9571	-518.85	24.4262	0
130	0	0	130	1	750.598	325.323	425.275	0	0	32.1262	5.94271	107.834	721.914	16611.1	15740.3	-107.834	0	24.1966	19.0584	21.8101	0	0	60.1098	-530.84	17.3201	0
131	0	0	131	1	821.192	400.79	420.402	0	0	38.407	11.8773	226.461	929.869	16604.8	15734.4	-226.461	0	31.9449	19.3137	22.5908	0	0	55.4837	-535.431	15.5	0
132	0	0	132	1	800.703	346.88	453.823	0	0	63.0404	-36.9667	57.3125	743.044	16580.2	15783.2	-57.3125	0	24.9742	21.8864	24.7867	0	0	55.3566	-539.546	16.6155	0
133	0	0	133	1	787.308	362.459	424.849	0	0	53.1056	-21.5929	-8.89577	690.722	16590.1	15767.9	8.89577	0	23.1866	21.5555	23.1757	0	0	59.5254	-537.386	16.7581	0
134	0	0	134	1	911.376	406	505.375	0	0	35.3711	1.66591	39.6474	866.102	16607.8	15744.6	-39.6474	0	28.9497	21.212	22.0132	0	0	35.869	-526.808	13.6677	0
136	0	0	136	1	737.674	345.93	391.745	0	0	-22.2334	-32.0291	238.474	675.956	16665.5	15678.6	-238.474	0	23.8766	19.9642	22.9124	0	0	45.8717	-526.339	18.0147	0
138	0	0	138	1	698.836	343.493	355.343	0	0	93.1838	-35.3311	110.736	701.66	16649.7	15682	-110.736	0	23.6372	18.9259	21.8349	0	0	49.9292	-524.638	19.0375	0
139	0	0	139	1	763.074	362.802	400.272	0	0	19.2213	70.3032	-9.26744	593.124	16624	15775.6	9.26744	0	19.8381	20.2121	22.1893	0	0	49.3063	-526.036	17.159	0
140	0	0	140	1	791.732	335.762	455.97	0	0	4.51115	-41.0301	47.2056	800.342	16638.7	15687.7	-47.2056	0	27.119	19.2117	20.9137	0	0	32.8997	-517.592	16.053	0
142	0	0	142	1	917.809	398.997	518.812	0	0	82.3928	3.00538	16.491	846.426	16660.5	15743.3	-16.491	0	28.2347	18.4265	22.661	0	0	71.6202	-536.662	13.3236	0
143	0	0	143	1	908.44	363.999	544.441	0	0	44.6389	53.468	35.2534	801.885	16598.6	15692.8	-35.2534	0	26.6764	18.3085	21.5394	0	0	30.9782	-515.821	13.3908	0
144	0	0	144	1	695.056	336.24	358.815	0	0	-12.1072	37.9047	141.224	618.386	16655.3	15708.4	-141.224	0	20.9371	19.9165	23.4705	0	0	50.1768	-528.904	19.5985	0
146	0	0	146	1	793.776	421.983	371.792	0	0	74.8595	17.6665	105.689	662.926	16568.4	15828.3	-105.689	0	22.1029	20.0976	22.7186	0	0	48.1203	-527.658	16.3298	0
147	0	0	147	1	990.988	370.18	620.809	0	0	59.2135	-4.01789	-43.1953	985.176	16584	15750.3	43.1953	0	33.0513	21.1158	22.1464	0	0	46.6368	-533.073	12.2693	0
149	0	0	149	1	710.236	290.541	419.695	0	0	14.3671	53.9624	-92.2899	519.599	16628.9	15792	92.2899	0	17.5409	19.2486	21.8219	0	0	40.5238	-517.424	18.6804	0
150	0	0	150	1	794.963	439.975	354.988	0	0	-5.84374	49.4592	334.779	597.244	16649.1	15696.8	-334.779	0	21.7112	19.977	23.0265	0	0	38.5542	-522.535	16.3173	0
151	0	0	151	1	787.523	379.68	407.843	0	0	-6.62285	-28.0232	142.403	691.29	16649.8	15774.3	-142.403	0	23.6219	18.9158	21.6743	0	0	77.5045	-535.964	16.2176	0
152	0	0	152	1	777.092	354.282	422.81	0	0	47.927	-31.6816	24.583	684.613	16595.3	15778	-24.583	0	23.0068	19.5266	22.3908	0	0	41.5357	-522.433	16.678	0
153	0	0	153	1	634.777	320.548	314.229	0	0	-42.6968	10.3959	110.766	428.348	16685.9	15735.9	-110.766	0	14.6123	19.6333	22.3768	0	0	46.3873	-521.176	21.9347	0
154	0	0	154	1	639.495	268.495	371	0	0	66.0332	-24.7858	66.4434	618.886	16577.2	15771.1	-66.4434	0	20.7407	19.241	21.3144	0	0	30.4783	-513.472	21.4395	0
155	0	0	155	1	814.369	358.067	456.302	0	0	42.1673	24.026	-51.2767	725.553	16601.1	15722.3	51.2767	0	24.3128	19.8311	22.1888	0	0	39.9551	-523.589	15.6921	0
156	0	0	156	1	771.079	372.941	398.137	0	0	2.71692	1.18797	46.8026	556.029	16640.5	15745.1	-46.8026	0	18.6821	20.1827	22.0087	0	0	44.4121	-523.011	16.895	0
157	0	0	157	1	595.09	302.092	292.998	0	0	-55.3402	96.545	303.816	451.868	16698.6	15749.4	-303.816	0	16.3992	19.2839	23.4206	0	0	32.0276	-515.726	24.1105	0
158	0	0	158	1	812.3	317.025	495.275	0	0	-6.62681	-29.1512	85.9252	768.613	16649.8	15775.4	-85.9252	0	26.0713	18.6157	22.2893	0	0	47.8279	-526.513	15.5999	0
159	0	0	159	1	825.177	388.859	436.318	0	0	60.8924	13.0258	43.419	562.287	16682	15832.9	-43.419	0	18.7268	21.1619	22.8198	0	0	68.145	-537.725	15.6532	0
160	0	0	160	1	594.728	265.161	329.567	0	0	33.8624	-30.2584	-233.183	608.347	16609.4	15876.2	233.183	0	21.3459	19.2479	21.8622	0	0	42.085	-519.97	23.8019	0
162	0	0	162	1	862.767	463.542	399.225	0	0	-30.4381	60.2181	166.845	843.063	16673.7	15785.7	-166.845	0	28.818	19.2049	21.6527	0	0	51.357	-528.742	14.4241	0
163	0	0	163	1	929.532	480.322	449.21	0	0	-14.3009	68.6558	171.246	1005.41	16657.5	15777.3	-171.246	0	34.2333	17.5254	22.1118	0	0	78.1624	-541.221	12.9713	0
164	0	0	164	1	922.645	392.949	529.696	0	0	-18.6918	13.5445	11.6452	866.042	16661.9	15732.7	-11.6452	0	29.209	18.9466	23.0685	0	0	91.4592	-548.636	13.3212	0
166	0	0	166	1	608.103	371.416	236.687	0	0	-21.3083	42.9328	395.847	427.579	16664.5	15703.3	-395.847	0	16.3054	18.6519	21.3023	0	0	54.8285	-519.503	22.8344	0
167	0	0	167	1	571.494	307.281	264.213	0	0	18.069	-4.21185	40.2576	524.15	16625.2	15850.2	-40.2576	0	17.5769	19.7672	22.4094	0	0	22.4973	-511.275	25.4137	0
169	0	0	169	1	640.066	343.345	296.72	0	0	-12.2911	62.837	278.768	513.527	16655.5	15783.1	-278.768	0	18.1199	18.1596	21.5431	0	0	51.5543	-518.601	21.2319	0
170	0	0	170	1	659.417	284.503	374.914	0	0	112.902	55.1067	-17.6097	536.889	16630	15790.8	17.6097	0	17.9187	19.3502	21.1958	0	0	43.0452	-516.977	20.5635	0
171	0	0	171	1	770.83	316.42	454.411	0	0	-6.78059	-14.8474	28.9522	662.769	16650	15761.1	-28.9522	0	22.3746	18.6988	20.842	0	0	61.7867	-526.699	16.5482	0
172	0	0	172	1	695.239	362.455	332.784	0	0	-6.86705	-31.2011	158.909	645.602	16650.1	15777.5	-158.909	0	22.1567	17.4918	20.2868	0	0	41.9175	-513.505	18.684	0
173	0	0	173	1	647.996	342.665	305.331	0	0	-18.7279	-18.1767	140.972	507.845	16661.9	15764.5	-140.972	0	17.3636	19.2711	21.9079	0	0	60.9306	-527.524	21.1684	0
174	0	0	174	1	777.037	356.093	420.943	0	0	66.5973	-17.1921	45.0533	705.227	16676.3	15763.5	-45.0533	0	23.5905	18.5592	21.4554	0	0	50.0759	-523.754	16.4303	0
175	0	0	175	1	568.178	265.927	302.251	0	0	-11.0948	32.4457	34.6172	378.344	16654.3	15813.5	-34.6172	0	12.7095	17.7095	21.682	0	0	26.0202	-503.606	24.913	0
177	0	0	177	1	462.794	222.011	240.783	0	0	83.5226	-19.849	116.091	255.766	16659.4	15766.1	-116.091	0	8.58873	19.3832	21.3036	0	0	36.4291	-509.282	33.7942	0
180	0	0	180	1	771.502	386.721	384.781	0	0	0.660171	23.428	260.858	693.522	16642.6	15722.9	-260.858	0	24.276	17.7552	20.7467	0	0	40.7823	-515.774	16.384	0
181	0	0	181	1	650.619	318.241	332.378	0	0	56.9962	-64.3853	145.565	561.373	16685.9	15810.7	-145.565	0	19.2179	18.4793	21.228	0	0	60.9398	-524.801	20.7761	0
183	0	0	183	1	606.359	280.612	325.747	0	0	68.4874	10.0889	31.6815	456.936	16674.4	15835.9	-31.6815	0	15.2223	19.744	21.5503	0	0	32.1233	-512.892	23.2222	0
184	0	0	184	1	792.497	363.911	428.587	0	0	24.1899	63.8046	107.164	658.622	16619	15782.1	-107.164	0	22.0101	19.6823	22.4438	0	0	57.8224	-530.316	16.2769	0
185	0	0	185	1	824.712	379.408	445.304	0	0	-18.6186	-39.829	24.8078	716.373	16661.8	15786.1	-24.8078	0	24.3922	19.1442	20.701	0	0	91.4088	-542.586	15.1858	0
186	0	0	186	1	757.771	296.69	461.081	0	0	32.6466	-0.232527	60.833	697.944	16610.6	15746.5	-60.833	0	23.3453	18.3739	20.8377	0	0	51.3598	-522.234	16.8774	0
187	0	0	187	1	575.021	264.319	310.702	0	0	17.2432	-56.2813	77.155	471.887	16626	15802.6	-77.155	0	16.0452	17.724	19.8457	0	0	51.8402	-514.243	24.1034	0
188	0	0	188	1	774.713	402.169	372.543	0	0	-4.31411	66.8059	226.044	612.599	16647.5	15679.5	-226.044	0	21.1223	17.8657	20.7525	0	0	45.7173	-516.156	16.3115	0
189	0	0	189	1	614.33	289.29	325.04	0	0	-0.0407103	17.4353	40.2116	379.29	16643.3	15728.8	-40.2116	0	12.7252	18.9106	21.3155	0	0	44.8563	-515.113	22.5779	0
192	0	0	192	1	694.765	269.68	425.086	0	0	-26.8154	48.1953	219.629	574.345	16670	15698.1	-219.629	0	19.9051	18.1286	22.8047	0	0	36.6401	-515.979	19.1891	0
193	0	0	193	1	768.194	359.786	408.408	0	0	-4.63753	63.2912	108.573	688.566	16647.9	15683	-108.573	0	23.1437	18.3563	21.3161	0	0	64.9604	-529.243	16.6336	0
194	0	0	194	1	939.021	505.353	433.668	0	0	0.488229	-19.9418	138.075	834.624	16642.7	15766.2	-138.075	0	28.3937	17.6582	19.8852	0	0	88.5659	-535.841	12.6351	0
196	0	0	196	1	744.46	366.659	377.801	0	0	50.6061	-26.4425	272.951	542.946	16692.3	15772.7	-272.951	0	19.1346	17.9758	20.8482	0	0	49.5649	-516.786	17.2177	0
197	0	0	197	1	716.811	350.625	366.185	0	0	23.2338	10.1192	-56.8194	643.441	16620	15835.8	56.8194	0	21.6419	18.4402	21.4214	0	0	61.4266	-526.141	18.2607	0
198	0	0	198	1	867.611	406.992	460.619	0	0	-6.18624	19.9793	36.5149	875.773	16649.4	15726.3	-36.5149	0	29.4145	16.2729	20.2547	0	0	55.0515	-520.841	13.8512	0
199	0	0	199	1	537.986	239.124	298.863	0	0	-31.887	11.8849	12.6603	488.037	16675.1	15834.1	-12.6603	0	16.5219	19.1328	21.1513	0	0	45.8662	-517.689	27.162	0
200	0	0	200	1	708.446	402.744	305.701	0	0	49.9566	27.1289	255.479	533.413	16792.6	15818.8	-255.479	0	18.4544	17.7943	21.049	0	0	37.4515	-510.969	18.3853	0
201	0	0	201	1	574.423	266.861	307.563	0	0	19.0335	1.78042	-192.675	471.763	16624.2	15744.5	192.675	0	16.3055	18.8827	20.1423	0	0	31.0057	-507.995	24.4948	0
202	0	0	202	1	689.058	290.738	398.32	0	0	-39.9806	-5.96275	28.336	564.908	16683.2	15752.2	-28.336	0	19.2139	17.9844	20.2836	0	0	41.017	-512.095	18.9941	0
204	0	0	204	1	680.141	340.598	339.543	0	0	-17.8502	-22.2015	126.33	636.622	16661.1	15768.5	-126.33	0	21.7252	17.5185	20.8668	0	0	55.3808	-521.455	19.3342	0
205	0	0	205	1	617.081	267.462	349.618	0	0	78.416	-44.6987	3.7904	624.469	16664.5	15791	-3.7904	0	21.0465	16.7195	19.4048	0	0	38.6911	-507.684	21.5854	0
207	0	0	207	1	688.903	341.993	346.91	0	0	56.35	-21.2472	177.243	670.674	16686.5	15767.5	-177.243	0	22.8151	17.3171	19.0515	0	0	35.4603	-507.861	18.6891	0
208	0	0	208	1	694.367	367.835	326.531	0	0	-20.7566	26.7139	287.072	698.141	16664	15719.6	-287.072	0	24.874	17.6496	20.7138	0	0	46.5388	-518.558	18.8077	0
209	0	0	209	1	778.948	341.965	436.983	0	0	-39.1344	-21.6528	177.063	828.102	16682.4	15767.9	-177.063	0	28.7554	16.9545	19.302	0	0	58.733	-521.049	15.8929	0
210	0	0	210	1	711.728	379.791	331.937	0	0	-26.1556	11.9505	131.742	596.249	16669.4	15734.3	-131.742	0	20.2884	17.5159	19.6215	0	0	31.9539	-506.412	18.0192	0
211	0	0	211	1	866.305	373.203	493.102	0	0	42.5008	20.7535	9.85	664.274	16700.4	15825.2	-9.85	0	22.1593	19.2559	21.8369	0	0	74.3946	-535.764	14.3715	0
212	0	0	212	1	818.6	390.825	427.775	0	0	-5.88056	-33.04	93.8181	661.712	16649.1	15779.3	-93.8181	0	22.4786	18.0212	19.5433	0	0	64.9392	-526.399	15.0656	0
216	0	0	216	1	739.477	345.473	394.004	0	0	-55.7017	-7.92395	271.726	719.93	16698.9	15754.2	-271.726	0	25.9533	16.5366	20.275	0	0	66.5046	-525.001	17.069	0
217	0	0	217	1	544.576	247.102	297.473	0	0	1.69246	-0.302057	72.9301	446.985	16641.5	15846.2	-72.9301	0	15.035	17.6551	20.2496	0	0	61.9664	-519.256	26.06	0
219	0	0	219	1	654.063	339.866	314.197	0	0	-2.28413	-28.0917	47.8691	545.623	16645.5	15774.4	-47.8691	0	18.4533	17.5072	20.1911	0	0	50.9755	-515.556	20.2579	0
221	0	0	221	1	704.108	313.09	391.018	0	0	45.3723	-32.6042	93.9999	630.053	16697.5	15778.9	-93.9999	0	21.2191	18.3963	20.7561	0	0	52.5329	-522.685	18.5958	0
222	0	0	222	1	512.678	203.657	309.021	0	0	-36.8945	-51.1302	44.383	378.232	16680.1	15697.8	-44.383	0	12.99	17.9194	21.7526	0	0	24.7406	-503.611	28.8463	0
224	0	0	224	1	660.408	289.98	370.429	0	0	-4.02652	11.7608	42.5275	472.781	16647.2	15734.5	-42.5275	0	15.8851	16.7816	19.7685	0	0	52.6501	-510.884	19.7851	0
225	0	0	225	1	569.685	229.815	339.87	0	0	-26.1517	76.1428	72.2596	485.373	16569.7	15670.1	-72.2596	0	16.3678	16.3113	18.6888	0	0	45.5211	-505.126	23.7847	0
226	0	0	226	1	501.83	210.962	290.867	0	0	15.0393	17.9528	39.577	384.049	16727.8	15728.3	-39.577	0	12.8481	18.2493	20.3198	0	0	41.8545	-509.856	29.4269	0
228	0	0	228	1	562.772	301.641	261.131	0	0	64.058	3.06837	171.21	438.789	16678.8	15743.2	-171.21	0	14.8226	17.6499	18.8073	0	0	31.8082	-501.379	24.5604	0
229	0	0	229	1	657	370.749	286.252	0	0	68.3614	-40.186	-110.941	404.977	16574.9	15786.5	110.941	0	13.8061	17.2863	20.3199	0	0	54.3983	-512.496	20.1148	0
230	0	0	230	1	657.35	291.049	366.302	0	0	-72.5622	-81.6305	170.341	572.562	16715.8	15827.9	-170.341	0	20.5408	16.2452	19.6727	0	0	63.9817	-518.934	19.785	0
231	0	0	231	1	757.549	277.837	479.712	0	0	4.20146	29.5482	104.021	691.496	16639	15716.7	-104.021	0	23.2176	17.6294	19.8979	0	0	79.1022	-530.898	16.6539	0
232	0	0	232	1	478.912	293.846	185.066	0	0	-270.639	-335.505	-22.0568	273.863	16614.9	15583.5	22.0568	0	16.0056	17.5911	19.2262	0	0	77.7208	-518.343	30.8442	0
233	0	0	233	1	735.114	358.263	376.851	0	0	28.9741	-9.90135	193.567	570.279	16614.2	15756.2	-193.567	0	19.4998	16.3682	19.5899	0	0	24.9511	-499.359	17.084	0
234	0	0	234	1	455.475	230.705	224.77	0	0	68.8024	-50.3799	-32.1079	300.351	16674.1	15697	32.1079	0	10.1644	17.7693	20.2705	0	0	30.0316	-500.731	33.5618	0
236	0	0	236	1	614.265	284.418	329.847	0	0	15.0293	12.3805	82.3653	395.44	16628.2	15733.9	-82.3653	0	13.2503	16.8631	19.8068	0	0	32.4893	-500.469	21.8288	0
237	0	0	237	1	644.689	301.035	343.654	0	0	71.8953	50.499	188.324	569.011	16571.3	15695.8	-188.324	0	19.1931	16.5411	19.1834	0	0	48.4439	-509.938	20.28	0
240	0	0	240	1	697.389	317.358	380.031	0	0	65.1291	-6.20713	83.5147	528.75	16677.8	15752.5	-83.5147	0	17.6678	17.5112	21.5724	0	0	43.4445	-514.456	18.8015	0
242	0	0	242	1	650.624	307.678	342.946	0	0	42.2105	18.7926	64.9922	545.211	16601	15727.5	-64.9922	0	18.1743	17.0504	19.4182	0	0	50.3337	-512.857	20.1764	0
244	0	0	244	1	589.108	280.919	308.189	0	0	-8.7662	-66.5254	83.2286	488.445	16652	15713.1	-83.2286	0	16.7655	16.1789	17.9389	0	0	34.6245	-497.265	22.5379	0
246	0	0	246	1	528.4	266.842	261.557	0	0	47.4684	-16.5758	290.836	435.405	16695.4	15762.9	-290.836	0	15.4438	15.4611	18.4709	0	0	39.2668	-497.551	26.0409	0
247	0	0	247	1	539.38	209.308	330.072	0	0	-16.6978	-35.875	0.145577	439.815	16560.3	15782.2	-0.145577	0	14.9618	16.8969	18.6026	0	0	37.3939	-501.372	25.7702	0
248	0	0	248	1	609.087	278.828	330.259	0	0	83.207	-9.73227	-15.982	435.651	16659.7	15756	15.982	0	14.5892	18.213	19.9109	0	0	58.0139	-517.933	22.4057	0
250	0	0	250	1	514.983	243.307	271.676	0	0	83.2368	85.159	-308.451	259.199	16560	15760.8	308.451	0	9.29455	16.8308	19.7285	0	0	47.3992	-503.586	27.7606	0
251	0	0	251	1	606.456	272.326	334.13	0	0	14.7976	-28.3025	113.839	464.51	16628.4	15774.6	-113.839	0	15.7282	15.404	17.9437	0	0	61.1594	-506.634	21.5022	0
252	0	0	252	1	502.744	204.706	298.038	0	0	-1.7155	-77.5251	196.736	383.089	16744.6	15823.8	-196.736	0	13.4856	15.9193	18.3124	0	0	49.9658	-502.673	27.9905	0
257	0	0	257	1	702.87	282.38	420.49	0	0	57.9766	49.3794	-31.8849	588.557	16585.2	15696.9	31.8849	0	19.6456	16.9321	17.7128	0	0	33.9115	-500.838	17.9305	0
258	0	0	258	1	607.316	284.783	322.534	0	0	-35.123	42.4361	199.816	465.301	16678.3	15803.5	-199.816	0	16.0786	17.5772	19.0247	0	0	45.7292	-508.361	22.1715	0
260	0	0	260	1	649.279	330.881	318.398	0	0	23.9853	42.4637	193.494	556.641	16619.2	15703.8	-193.494	0	18.911	16.2115	18.6728	0	0	30.8088	-499.143	19.9342	0
262	0	0	262	1	633.184	302.374	330.809	0	0	-0.999378	-23.5801	-67.728	563.285	16644.2	15769.9	67.728	0	19.1379	15.8632	18.1348	0	0	24.414	-494.094	20.4384	0
263	0	0	263	1	918.232	403.215	515.016	0	0	30.4448	42.1976	-26.3975	618.563	16612.8	15704.1	26.3975	0	20.6833	16.3163	18.9813	0	0	36.0057	-503.57	12.7856	0
264	0	0	264	1	628.42	313.064	315.357	0	0	50.6848	-22.8259	51.6064	593.545	16592.5	15769.1	-51.6064	0	19.8965	16.5086	18.8095	0	0	34.5229	-503.185	20.9079	0
265	0	0	265	1	572.776	257.437	315.34	0	0	60.7003	-27.3602	-15.0753	562.548	16682.2	15773.6	15.0753	0	18.907	16.6327	18.6373	0	0	45.0571	-507.159	23.6814	0
266	0	0	266	1	585.794	290.836	294.958	0	0	75.05	40.8231	164.69	514.21	16667.8	15805.1	-164.69	0	17.2594	16.2174	19.3913	0	0	55.4106	-511.312	23.0296	0
268	0	0	268	1	721.74	387.917	333.823	0	0	6.53208	-76.1434	266.598	550.675	16736.3	15822.4	-266.598	0	19.8638	17.1022	19.7262	0	0	33.2287	-505.51	17.6385	0
271	0	0	271	1	608.573	300.744	307.83	0	0	-10.9057	33.8098	152.97	486.67	16654.1	15712.5	-152.97	0	16.5138	17.0529	19.8594	0	0	33.0973	-503.729	22.159	0
272	0	0	272	1	569.837	295.456	274.381	0	0	67.4171	9.70661	92.3672	456.881	16675.5	15836.2	-92.3672	0	15.236	17.6988	19.2359	0	0	46.823	-509.958	24.2574	0
273	0	0	273	1	686.428	329.131	357.297	0	0	44.6313	-3.89604	107.319	685.724	16698.2	15750.2	-107.319	0	22.9836	15.963	17.4577	0	0	53.5436	-509.215	18.2866	0
274	0	0	274	1	549.519	280.219	269.3	0	0	68.731	-14.4042	87.2912	369.21	16674.1	15661	-87.2912	0	12.3564	16.5955	18.1319	0	0	40.3191	-498.986	24.9212	0
275	0	0	275	1	719.389	305.594	413.795	0	0	82.4112	-7.60869	-89.4281	625.46	16560.8	15753.9	89.4281	0	21.1146	17.2421	19.2205	0	0	36.4663	-507.239	17.6647	0
276	0	0	276	1	480.365	257.404	222.961	0	0	38.9638	23.0508	46.1188	353.298	16703.9	15822.9	-46.1188	0	11.7746	17.6441	20.0347	0	0	47.8971	-510.913	30.9934	0
277	0	0	277	1	741.734	361.766	379.967	0	0	-27.7117	36.283	201.246	625.531	16670.9	15710	-201.246	0	21.5812	16.2754	18.7696	0	0	33.3485	-502.82	16.7625	0
278	0	0	278	1	613.358	318.887	294.471	0	0	-14.9727	3.76381	141.071	540.714	16658.2	15742.5	-141.071	0	18.3918	16.2584	17.5067	0	0	36.9152	-499.474	21.2839	0
281	0	0	281	1	497.866	255.529	242.338	0	0	-9.89612	-9.89236	83.317	495.288	16653.1	15756.2	-83.317	0	16.7409	17.1913	18.4163	0	0	31.3559	-500.752	28.8274	0
282	0	0	282	1	754.247	334.273	419.974	0	0	56.1335	15.377	-13.6924	688.269	16587.1	15730.9	13.6924	0	22.982	16.0318	17.5717	0	0	77.8651	-521.165	16.2105	0
284	0	0	284	1	563.455	250.253	313.202	0	0	17.3431	2.34728	-154.437	377.29	16625.9	15743.9	154.437	0	12.9198	17.6324	18.4245	0	0	59.6794	-511.516	24.4227	0
285	0	0	285	1	580.892	311.401	269.491	0	0	36.6686	-20.7089	117.789	468.537	16606.6	15767	-117.789	0	15.7907	15.5683	17.4402	0	0	33.4631	-493.865	22.7068	0
286	0	0	286	1	762.692	348.497	414.195	0	0	40.3682	52.1349	114.878	737.76	16602.9	15793.8	-114.878	0	24.6234	16.6313	18.641	0	0	58.3169	-517.253	16.2032	0
287	0	0	287	1	661.143	308.798	352.345	0	0	142.216	-35.2772	-26.486	472.561	16501	15781.6	26.486	0	15.9985	17.1219	19.1487	0	0	42.844	-506.695	19.7173	0
288	0	0	288	1	595.808	312.463	283.345	0	0	19.2578	-28.7223	180.335	352.768	16624	15775	-180.335	0	12.0934	17.6363	19.5396	0	0	44.9276	-507.873	22.8766	0
289	0	0	289	1	675.07	312.107	362.963	0	0	81.4219	29.425	162.142	502.344	16661.5	15716.9	-162.142	0	16.8646	16.2609	19.1582	0	0	46.7899	-506.769	19.0206	0
290	0	0	290	1	780.771	358.058	422.713	0	0	45.3448	-18.2373	123.836	713.247	16597.9	15764.5	-123.836	0	24.0205	16.5335	19.3103	0	0	63.6242	-522.096	15.7874	0
291	0	0	291	1	665.29	338.461	326.829	0	0	24.0089	7.22948	131.894	635.526	16619.2	15739.1	-131.894	0	21.3908	15.9496	18.9749	0	0	35.8952	-503.447	19.301	0
292	0	0	292	1	822.631	383.052	439.579	0	0	17.4312	32.1783	58.7875	754.765	16625.8	15714.1	-58.7875	0	25.2113	18.0845	19.5335	0	0	48.423	-518.694	14.9769	0
293	0	0	293	1	637.652	340.265	297.387	0	0	6.28809	8.97841	159.145	560.851	16636.9	15737.3	-159.145	0	19.0316	16.3992	18.4638	0	0	36.497	-501.741	20.4193	0
294	0	0	294	1	550.506	283.308	267.198	0	0	118.902	-17.5069	5.78694	395.526	16524.3	15763.8	-5.78694	0	13.2686	16.818	18.6021	0	0	40.3512	-501.617	25.0376	0
295	0	0	295	1	567.187	284.719	282.468	0	0	86.3934	-28.7976	-225.67	339.063	16556.8	15775.1	225.67	0	11.8648	17.8688	19.2177	0	0	33.8758	-501.303	24.4519	0
296	0	0	296	1	773.483	321.679	451.804	0	0	27.5033	33.7001	-7.15039	733.219	16615.7	15712.6	7.15039	0	24.4998	18.1942	19.2906	0	0	35.2623	-511.267	16.2083	0
297	0	0	297	1	667.067	315.065	352.002	0	0	15.5758	-14.2189	59.9932	488.561	16627.6	15760.5	-59.9932	0	16.4222	16.8189	18.5255	0	0	43.6214	-505.7	19.3234	0
299	0	0	299	1	648.822	340.688	308.134	0	0	67.2769	17.0884	140.072	529.023	16575.9	15729.2	-140.072	0	17.7227	15.6556	18.0257	0	0	56.1458	-508.585	19.7283	0
301	0	0	301	1	716.959	349.871	367.088	0	0	87.4218	-40.5322	-97.4226	613.898	16655.5	15687.2	97.4226	0	20.8879	15.5934	18.5829	0	0	48.94	-507.297	17.3811	0
302	0	0	302	1	722.768	309.348	413.42	0	0	83.3495	-14.6614	-59.4897	614.169	16659.5	15760.9	59.4897	0	20.6715	17.2489	17.5371	0	0	47.9191	-509.151	17.3114	0
303	0	0	303	1	652.706	297.039	355.667	0	0	91.7798	26.2884	-230.097	528.107	16551.4	15720	230.097	0	18.3974	17.1889	18.504	0	0	42.1473	-505.67	19.9568	0
307	0	0	307	1	552.172	274.162	278.01	0	0	84.9798	-20.5902	-73.9937	496.908	16657.9	15667.2	73.9937	0	16.7743	17.2593	18.4658	0	0	37.6385	-503.569	25.0195	0
308	0	0	308	1	619.622	254.066	365.556	0	0	61.1402	33.8727	-62.4235	530.157	16582.1	15712.4	62.4235	0	17.7606	17.0392	19.8396	0	0	50.0724	-512.7	21.6199	0
309	0	0	309	1	673.064	340.955	332.109	0	0	62.2294	26.2752	74.1082	542.447	16581	15720	-74.1082	0	18.0457	16.2977	18.4371	0	0	56.3703	-510.116	18.9857	0
312	0	0	312	1	618.777	262.534	356.243	0	0	90.2097	-5.01633	-67.1725	581.79	16553	15751.3	67.1725	0	19.5751	17.1211	18.16	0	0	40.6384	-505.325	21.3497	0
313	0	0	313	1	735.195	382.054	353.142	0	0	59.9482	83.6721	209.385	762.986	16583.3	15662.6	-209.385	0	25.893	16.6253	18.6814	0	0	50.8961	-514.218	16.9989	0
314	0	0	314	1	525.363	218.784	306.579	0	0	174.415	18.6491	90.3151	405.13	16468.8	15628	-90.3151	0	13.6216	16.1199	18.6846	0	0	37.0022	-499.116	26.5071	0
315	0	0	315	1	802.568	370.472	432.095	0	0	20.2971	89.9089	232.593	628.121	16523.3	15656.4	-232.593	0	21.5911	17.0818	18.1404	0	0	65.234	-518.811	15.1718	0
316	0	0	316	1	676.867	314.882	361.986	0	0	91.178	26.1342	40.7296	551.611	16651.7	15720.1	-40.7296	0	18.3412	14.4556	16.3831	0	0	35.0595	-489.824	18.1761	0
317	0	0	317	1	727.707	315.766	411.941	0	0	122.182	-0.926021	2.36737	463.741	16521	15747.2	-2.36737	0	15.5231	16.2824	17.7779	0	0	44.3937	-501.135	17.0458	0
318	0	0	318	1	543.057	247.142	295.915	0	0	13.9996	-17.2232	79.4784	429.651	16629.2	15763.5	-79.4784	0	14.4665	16.3527	18.4804	0	0	43.2177	-501.685	25.3467	0
319	0	0	319	1	822.965	426.744	396.221	0	0	58.0963	21.5419	187.439	738.457	16585.1	15724.7	-187.439	0	24.9877	16.2416	18.9814	0	0	56.5016	-515.166	14.6812	0
321	0	0	321	1	939.4	471.132	468.269	0	0	80.0786	70.0846	133.879	802.795	16563.1	15676.2	-133.879	0	26.7803	16.8983	18.1811	0	0	62.5643	-519.863	12.4124	0
326	0	0	326	1	620.226	362.324	257.903	0	0	53.3497	-15.3155	143.746	373.001	16589.9	15761.6	-143.746	0	12.5844	16.4092	18.4673	0	0	34.2919	-496.684	21.1907	0
327	0	0	327	1	696.906	318.278	378.628	0	0	45.8836	24.3056	152.608	578.96	16597.3	15722	-152.608	0	19.4566	16.4004	18.0969	0	0	34.3792	-500.738	18.1023	0
329	0	0	329	1	628.99	298.518	330.472	0	0	94.1869	59.4156	71.9748	589.281	16549	15686.9	-71.9748	0	19.5665	16.0259	18.0826	0	0	48.9239	-506.391	20.6443	0
330	0	0	330	1	839.192	425.891	413.302	0	0	96.7605	76.8456	220.307	711.404	16546.5	15669.4	-220.307	0	24.1803	15.618	17.8127	0	0	46.4059	-506.699	14.1231	0
331	0	0	331	1	702.756	340.761	361.995	0	0	48.9045	43.7393	62.8982	591.344	16594.3	15702.5	-62.8982	0	19.6648	15.4992	17.7576	0	0	57.8186	-508.69	17.7019	0
332	0	0	332	1	707.246	320.355	386.89	0	0	104.493	44.0494	33.2221	503.258	16538.7	15702.2	-33.2221	0	16.7302	16.4332	18.5645	0	0	60.3549	-511.618	17.8323	0
333	0	0	333	1	611.503	270.083	341.42	0	0	-11.1698	-21.7149	139.722	546.291	16554.7	15668.3	-139.722	0	18.6506	16.4915	18.303	0	0	51.0834	-508.856	21.5818	0
334	0	0	334	1	743.635	326.506	417.129	0	0	61.6257	34.3171	-49.613	659.032	16481.9	15712	49.613	0	22.0438	16.5514	18.0813	0	0	43.544	-506.304	16.656	0
335	0	0	335	1	652.575	317.044	335.531	0	0	41.9889	15.371	100.887	472.541	16601.2	15730.9	-100.887	0	15.7886	16.0541	19.0524	0	0	62.6165	-512.986	19.8343	0
336	0	0	336	1	683.222	367.31	315.912	0	0	28.7452	-30.6061	193.758	653.916	16614.5	15677.2	-193.758	0	22.4746	16.9046	18.439	0	0	48.4973	-511.1	18.7234	0
337	0	0	337	1	787.324	435.75	351.574	0	0	47.4775	41.6127	182.886	687.396	16595.7	15704.7	-182.886	0	23.2134	16.2018	17.3571	0	0	69.1372	-517.268	15.3386	0
338	0	0	338	1	786.876	344.038	442.838	0	0	74.6491	27.0111	21.4083	714.151	16568.6	15719.3	-21.4083	0	23.7589	14.4574	17.8879	0	0	55.7677	-506.914	15.1746	0
340	0	0	340	1	578.631	310.008	268.623	0	0	37.7783	16.5581	165.299	454.409	16605.4	15729.7	-165.299	0	15.3396	15.7006	17.4246	0	0	33.4384	-493.195	22.8551	0
342	0	0	342	1	662.724	275.835	386.889	0	0	38.926	-1.59279	-0.604886	634.732	16604.3	15747.9	0.604886	0	21.2474	15.4176	18.2996	0	0	37.436	-501.183	19.1846	0
343	0	0	343	1	747.634	419.262	328.372	0	0	37.9847	41.6418	194.01	623.168	16605.2	15704.6	-194.01	0	21.129	16.4263	18.4585	0	0	52.8372	-510.844	16.5726	0
345	0	0	345	1	665.587	363.265	302.322	0	0	124.939	-11.6937	64.3615	507.108	16518.3	15658.3	-64.3615	0	16.9748	16.8655	18.1286	0	0	57.3965	-511.418	19.3213	0
348	0	0	348	1	663.439	290.301	373.138	0	0	114.698	58.8469	57.889	470.041	16528.5	15687.4	-57.889	0	15.6227	17.7557	20.3123	0	0	61.8017	-519.384	19.943	0
349	0	0	349	1	734.385	399.758	334.628	0	0	51.1079	-12.8737	61.9616	534.825	16592.1	15759.2	-61.9616	0	17.8941	16.4732	18.5437	0	0	52.3919	-509.33	16.9808	0
350	0	0	350	1	762.235	377.486	384.749	0	0	108.576	1.84265	53.3648	688.078	16534.6	15644.8	-53.3648	0	22.9516	16.6767	19.1068	0	0	109.941	-540.667	16.2816	0
351	0	0	351	1	674.819	345.77	329.049	0	0	47.7005	8.27234	68.2054	495.593	16595.5	15738	-68.2054	0	16.5332	16.2933	17.4256	0	0	63.9848	-511.097	18.753	0
353	0	0	353	1	802.166	370.105	432.061	0	0	36.2224	39.1905	150.813	829.545	16607	15707.1	-150.813	0	27.8653	15.865	18.6833	0	0	31.9452	-504.315	15.0869	0
354	0	0	354	1	574.488	292.513	281.975	0	0	15.2349	44.2854	252.051	388.336	16628	15702	-252.051	0	13.4689	16.2056	19.3118	0	0	53.2829	-507.564	23.6259	0
355	0	0	355	1	628.476	277.748	350.728	0	0	89.1365	-50.6217	-164.666	347.123	16554.1	15796.9	164.666	0	12.0075	17.3431	20.0029	0	0	42.6002	-506.212	21.306	0
356	0	0	356	1	935.257	510.818	424.439	0	0	57.8389	39.724	166.219	876.634	16585.4	15706.6	-166.219	0	29.4665	15.8862	18.7385	0	0	46.9017	-513.184	12.4319	0
358	0	0	358	1	858.103	397.643	460.46	0	0	7.24453	30.9192	29.0093	651.916	16636	15715.4	-29.0093	0	21.8197	16.8695	18.5952	0	0	57.3554	-515.768	13.9523	0
359	0	0	359	1	646.709	296.695	350.014	0	0	84.8742	-19.0967	-24.7966	555.687	16558.3	15765.4	24.7966	0	18.6533	16.2264	18.9039	0	0	45.3674	-506.3	20.0829	0
360	0	0	360	1	711.528	335.401	376.127	0	0	78.0506	-39.8457	-85.7626	489.283	16465.5	15686.5	85.7626	0	16.6112	17.4927	18.0196	0	0	49.8828	-508.188	17.7816	0
361	0	0	361	1	718.334	314.849	403.485	0	0	21.3838	36.2768	32.175	586.503	16621.8	15710	-32.175	0	19.5767	16.4967	19.1499	0	0	47.6527	-508.574	17.5673	0
362	0	0	362	1	791.338	420.122	371.215	0	0	63.5695	48.803	195.621	737.036	16579.7	15697.5	-195.621	0	24.922	15.3492	17.9276	0	0	53.2216	-510.439	15.1937	0
363	0	0	363	1	599.601	283.394	316.207	0	0	17.7374	-20.4059	208.013	423.603	16625.5	15667	-208.013	0	14.6107	15.6318	19.3067	0	0	45.4409	-503.49	22.1578	0
365	0	0	365	1	558.582	310.011	248.571	0	0	-67.2265	-41.8588	40.3257	438.709	16610.8	15688.5	-40.3257	0	15.194	14.7318	16.5787	0	0	63.9345	-502.612	23.5042	0
366	0	0	366	1	483.3	194.877	288.423	0	0	-3.68395	-15.5418	-151.475	373.828	16646.9	15761.8	151.475	0	12.8648	16.1786	16.8993	0	0	25.4178	-487.754	29.1985	0
367	0	0	367	1	654.2	276.728	377.471	0	0	-10.2105	0.843929	162.724	586.958	16553.8	15645.8	-162.724	0	20.0378	17.5116	20.2872	0	0	46.9151	-513.763	20.2696	0
368	0	0	368	1	810.163	384.004	426.158	0	0	2.82041	59.1526	159.764	770.903	16640.4	15687.1	-159.764	0	26.0738	16.8018	19.0148	0	0	43.9946	-513.01	15.0546	0
370	0	0	370	1	722.38	359.335	363.045	0	0	52.2233	40.5642	183.524	608.064	16591	15606.1	-183.524	0	20.5287	15.9961	19.1298	0	0	59.3193	-514.411	17.3538	0
371	0	0	371	1	803.298	367.782	435.516	0	0	99.3096	31.9163	-52.6529	579.36	16543.9	15714.4	52.6529	0	19.3989	15.5909	19.086	0	0	51.5368	-509.09	15.0679	0
373	0	0	373	1	585.002	275.864	309.138	0	0	61.474	-34.9807	51.8478	469.276	16581.7	15681.6	-51.8478	0	15.7648	14.8834	15.997	0	0	41.317	-492.214	22.0111	0
374	0	0	374	1	691.28	296.333	394.947	0	0	1.37813	-2.47995	97.3364	494.48	16641.8	15649.1	-97.3364	0	16.6679	14.4675	17.685	0	0	38.0493	-493.852	17.8891	0
375	0	0	375	1	655.354	321	334.354	0	0	58.8749	23.4479	144.2	536.724	16584.3	15623.2	-144.2	0	17.9898	16.6333	17.8955	0	0	39.3443	-502.016	19.6362	0
376	0	0	376	1	867.924	462.156	405.768	0	0	99.9081	2.27354	212.905	882.525	16643	15644.3	-212.905	0	30.1192	14.6772	16.5625	0	0	56.9228	-509.609	13.3085	0
377	0	0	377	1	566.495	251.118	315.376	0	0	46.3641	34.2581	67.9677	442.152	16596.9	15612.4	-67.9677	0	14.7151	14.3816	16.6843	0	0	37.305	-489.069	22.9995	0
379	0	0	379	1	794.956	357.993	436.963	0	0	50.4553	12.3283	133.668	626.643	16592.8	15634.3	-133.668	0	21.0109	14.8628	17.5686	0	0	65.6031	-510.75	14.9986	0
381	0	0	381	1	888.256	434.466	453.79	0	0	51.0079	31.7419	149.037	799.814	16592.2	15614.9	-149.037	0	26.8274	14.9903	17.0453	0	0	68.2727	-515.74	13.0095	0
382	0	0	382	1	687.69	316.743	370.947	0	0	13.3829	47.2398	24.534	482.567	16629.8	15699	-24.534	0	16.1245	15.3591	17.0962	0	0	43.4342	-496.984	18.0798	0
383	0	0	383	1	837.679	364.491	473.188	0	0	24.493	4.26721	21.3568	837.512	16618.7	15742	-21.3568	0	28.0334	14.3971	16.3645	0	0	53.645	-505.656	13.8567	0
384	0	0	384	1	857.505	365.777	491.729	0	0	10.1666	23.6629	131.661	782.224	16633.1	15722.6	-131.661	0	26.3392	14.6112	16.7574	0	0	59.3084	-508.77	13.5224	0
385	0	0	385	1	790.138	414.259	375.879	0	0	44.6747	54.1332	84.5097	691.3	16598.5	15692.1	-84.5097	0	23.006	14.9684	16.8447	0	0	46.5648	-501.467	15.044	0
386	0	0	386	1	909.336	419.754	489.582	0	0	64.6483	27.144	83.7395	815.774	16578.6	15619.5	-83.7395	0	27.1434	14.9608	17.654	0	0	49.3568	-506.334	12.6865	0
387	0	0	387	1	573.323	240.917	332.406	0	0	125.192	63.2886	150.378	358.068	16617.7	15683	-150.378	0	11.9911	15.6455	18.2496	0	0	53.2392	-502.352	23.3108	0
388	0	0	388	1	895.916	389.761	506.155	0	0	54.0715	24.231	156.114	777.137	16589.1	15622.4	-156.114	0	26.1129	15.0689	18.5897	0	0	78.3062	-522.073	13.0189	0
389	0	0	389	1	708.536	300.365	408.17	0	0	87.9958	3.96812	-67.7828	672.475	16654.9	15742.3	67.7828	0	22.5999	16.0665	17.3169	0	0	46.6289	-505.653	17.5429	0
390	0	0	390	1	756.287	338.987	417.3	0	0	73.65	11.4171	66.3544	615.645	16569.6	15734.9	-66.3544	0	20.4988	15.426	16.0706	0	0	52.1702	-501.177	15.8679	0
393	0	0	393	1	744.515	345.364	399.151	0	0	-14.8809	41.9575	203.492	668.709	16658.1	15704.3	-203.492	0	22.9861	13.9883	16.8042	0	0	65.7315	-507.461	16.071	0
394	0	0	394	1	663.381	265.365	398.015	0	0	8.25188	24.343	-89.3587	460.857	16635	15721.9	89.3587	0	15.5783	14.3613	17.1332	0	0	47.2634	-494.357	18.7618	0
395	0	0	395	1	746.805	356.295	390.51	0	0	70.3473	10.8769	98.2037	672.539	16572.9	15635.7	-98.2037	0	22.4311	14.9144	17.5204	0	0	32.4032	-496.592	16.2439	0
396	0	0	396	1	702.255	309.555	392.699	0	0	33.7307	41.3788	184.75	549.573	16609.5	15704.9	-184.75	0	18.601	15.0243	17.4381	0	0	33.9611	-494.258	17.5893	0
397	0	0	397	1	874.351	386.386	487.965	0	0	9.03841	69.2869	157.067	803.763	16634.2	15677	-157.067	0	27.1323	15.2811	17.1505	0	0	49.6672	-507.942	13.3101	0
398	0	0	398	1	807.316	373.25	434.065	0	0	9.84945	61.5523	150.557	698.21	16633.4	15684.7	-150.557	0	23.5366	14.6545	16.0484	0	0	88.0747	-517.263	14.5091	0
400	0	0	400	1	787.425	370.617	416.808	0	0	54.5632	-33.9723	49.2882	715.586	16588.7	15680.6	-49.2882	0	24.0428	14.9677	15.7313	0	0	52.8569	-502.713	14.9739	0
401	0	0	401	1	844.089	361.314	482.775	0	0	10.5322	54.0095	119.503	634.732	16632.7	15692.3	-119.503	0	21.2939	13.8928	16.5517	0	0	49.9568	-498.768	13.6845	0
402	0	0	402	1	570.089	271.014	299.075	0	0	11.2962	-39.0001	-81.6564	471.128	16631.9	15685.6	81.6564	0	16.0557	15.1383	16.685	0	0	48.4286	-496.605	23.0021	0
405	0	0	405	1	717.27	339.328	377.942	0	0	59.5286	111.97	97.9189	742.109	16583.7	15734	-97.9189	0	24.7579	15.8494	17.7811	0	0	42.7867	-505.727	17.2993	0
408	0	0	408	1	734.513	305.37	429.143	0	0	19.4896	19.2951	16.1229	680.15	16623.7	15627.3	-16.1229	0	22.7482	15.206	17.4423	0	0	58.7259	-509.329	16.6287	0
409	0	0	409	1	864.369	415.918	448.451	0	0	63.6971	-15.9798	-12.7599	691.43	16579.5	15662.6	12.7599	0	23.1795	15.3326	17.4994	0	0	46.5705	-505.024	13.5431	0
410	0	0	410	1	668.122	339.588	328.534	0	0	-9.09024	-21.0222	205.306	618.647	16652.3	15667.6	-205.306	0	21.4546	15.0053	17.1617	0	0	64.3012	-508.378	18.7166	0
411	0	0	411	1	844.916	396.983	447.933	0	0	57.8983	22.0159	87.8892	651.567	16585.3	15624.6	-87.8892	0	21.7032	15.7457	17.6917	0	0	61.651	-511.244	14.0048	0
412	0	0	412	1	868.092	443.599	424.493	0	0	24.0822	61.5449	223.339	750.1	16619.1	15684.7	-223.339	0	25.6834	14.3592	16.4427	0	0	70.5853	-511.402	13.2581	0
413	0	0	413	1	627.352	254.9	372.452	0	0	43.8164	5.42449	-265.018	585.63	16599.4	15740.9	265.018	0	20.6402	14.1102	16.1626	0	0	45.6563	-494.326	19.9464	0
414	0	0	414	1	787.406	382.233	405.173	0	0	14.514	24.0486	203.646	821.444	16628.7	15722.2	-203.646	0	28.0853	14.6809	17.0179	0	0	60.6794	-511.754	15.0917	0
415	0	0	415	1	832.601	412.783	419.818	0	0	54.1963	7.76365	212.281	800.911	16589	15638.9	-212.281	0	27.3552	14.4817	18.4627	0	0	48.5681	-507.604	14.1902	0
416	0	0	416	1	559.612	272.532	287.081	0	0	1.81801	-38.7522	167.439	476.583	16641.4	15685.4	-167.439	0	16.3896	15.575	17.4121	0	0	44.8652	-498.96	23.8691	0
417	0	0	417	1	738.058	369.527	368.53	0	0	68.9076	38.5629	180.792	701.121	16574.3	15608.1	-180.792	0	23.6274	15.3158	17.7677	0	0	56.7741	-510.612	16.587	0
418	0	0	418	1	937.275	389.559	547.716	0	0	83.7268	82.9027	9.82133	797.386	16559.5	15663.4	-9.82133	0	26.5426	15.1861	17.0127	0	0	55.1999	-508.588	12.1868	0
419	0	0	419	1	817.721	350.462	467.259	0	0	-4.06041	15.5131	80.365	750.622	16647.3	15730.8	-80.365	0	25.236	16.3673	19.0092	0	0	61.0863	-518.471	14.8207	0
420	0	0	420	1	754.596	343.877	410.719	0	0	5.09268	-23.5288	199.15	749.719	16638.1	15670.1	-199.15	0	25.8774	14.0576	17.301	0	0	45.2763	-500.685	15.8718	0
421	0	0	421	1	770.101	362.573	407.528	0	0	37.4004	43.6005	30.922	615.74	16605.8	15702.7	-30.922	0	20.5052	14.7541	17.0318	0	0	56.7103	-503.058	15.5353	0
424	0	0	424	1	545.376	267.161	278.216	0	0	-46.9727	-21.6884	346.444	405.997	16690.2	15668.3	-346.444	0	15.2866	15.5043	18.2957	0	0	51.5127	-502.018	24.9125	0
425	0	0	425	1	842.721	354.029	488.692	0	0	47.8664	21.4416	-3.53218	740.043	16595.4	15724.8	3.53218	0	24.6932	16.2803	17.0748	0	0	64.9642	-515.501	14.047	0
426	0	0	426	1	695.481	316.33	379.152	0	0	95.0817	39.533	114.474	548.686	16548.1	15607.1	-114.474	0	18.2732	15.1496	17.0685	0	0	52.9835	-502.96	17.777	0
428	0	0	428	1	532.071	240.618	291.453	0	0	18.7167	-20.2842	39.7085	421.5	16624.5	15666.9	-39.7085	0	14.1748	16.2513	17.8449	0	0	32.142	-494.834	25.8685	0
429	0	0	429	1	787.914	344.682	443.231	0	0	48.4868	77.2255	152.644	778.564	16594.7	15669.1	-152.644	0	26.1034	14.8808	17.2239	0	0	44.8626	-503.278	15.131	0
430	0	0	430	1	758.225	287.478	470.748	0	0	39.728	-15.9486	67.6727	657.962	16603.5	15662.6	-67.6727	0	22.0543	14.8101	16.8522	0	0	37.3788	-496.115	15.8309	0
431	0	0	431	1	716.341	373.189	343.152	0	0	12.8686	-40.6995	208.654	672.486	16630.4	15687.3	-208.654	0	23.3549	14.5719	16.8433	0	0	35.7952	-495.356	16.9841	0
433	0	0	433	1	795.746	398.576	397.17	0	0	6.60541	64.7301	247.555	722.911	16636.6	15681.6	-247.555	0	25.0503	16.6104	19.3165	0	0	56.4025	-517.843	15.4161	0
434	0	0	434	1	799.087	406.934	392.153	0	0	46.5669	67.5088	168.241	576.122	16596.7	15678.8	-168.241	0	19.376	16.1058	18.349	0	0	58.8717	-511.509	15.155	0
437	0	0	437	1	572.048	265.164	306.883	0	0	38.0129	20.9108	-9.32347	520.032	16605.2	15725.4	9.32347	0	17.3738	16.0077	17.5614	0	0	33.8346	-496.676	23.3178	0
438	0	0	438	1	593.61	269.856	323.754	0	0	105.081	-17.377	77.8528	387.118	16538.1	15664	-77.8528	0	12.9585	15.0503	17.0902	0	0	58.4893	-501.145	21.8622	0
440	0	0	440	1	693.152	324.871	368.281	0	0	53.6865	-22.783	97.9654	545.268	16589.5	15669.4	-97.9654	0	18.3126	14.9518	17.9616	0	0	54.5251	-503.472	17.9552	0
441	0	0	441	1	641.941	316.549	325.392	0	0	73.591	-4.6913	115.225	488.922	16470	15651.3	-115.225	0	16.371	14.7782	15.4522	0	0	36.3542	-487.176	19.3626	0
442	0	0	442	1	906.074	383.705	522.369	0	0	28.6206	45.9014	-31.1185	761.539	16614.6	15700.4	31.1185	0	25.4774	14.6209	16.403	0	0	43.5876	-499.662	12.5964	0
444	0	0	444	1	886.109	423.806	462.304	0	0	80.5016	58.8459	-17.8605	710.721	16562.7	15687.4	17.8605	0	23.6852	16.1876	18.9792	0	0	57.6438	-516.042	13.3585	0
445	0	0	445	1	729.403	312.011	417.392	0	0	14.8531	-59.1055	59.7841	764.164	16528.7	15606.1	-59.7841	0	25.9969	13.8661	15.1029	0	0	55.9503	-499.924	16.2413	0
446	0	0	446	1	626.191	288.914	337.277	0	0	44.6191	7.96974	109.249	530.746	16598.6	15738.3	-109.249	0	17.7599	14.3426	16.1733	0	0	25.6718	-484.324	20.0464	0
447	0	0	447	1	774.337	325.105	449.231	0	0	19.7648	4.15303	14.0623	709.595	16623.5	15742.1	-14.0623	0	23.7743	14.8046	16.8142	0	0	42.5905	-498.953	15.4078	0
448	0	0	448	1	796.527	378.724	417.803	0	0	47.8549	-38.1156	-7.41006	650.275	16595.4	15684.7	7.41006	0	21.9171	14.62	16.1335	0	0	42.0731	-496.479	14.7621	0
449	0	0	449	1	546.076	261.715	284.361	0	0	17.9456	0.606433	-9.56214	352.452	16625.3	15745.7	9.56214	0	11.8309	15.4211	17.515	0	0	39.3444	-492.937	24.6538	0
450	0	0	450	1	716.162	302.968	413.194	0	0	56.5971	40.995	89.5953	590.888	16586.6	15705.3	-89.5953	0	19.6582	14.7055	16.7145	0	0	60.4891	-505.077	16.993	0
451	0	0	451	1	716.2	303.33	412.87	0	0	11.4556	-12.931	-96.1424	617.689	16631.8	15759.2	96.1424	0	20.98	14.9095	16.3166	0	0	47.7877	-499.636	16.9671	0
452	0	0	452	1	879.941	427.328	452.612	0	0	34.6576	-46.889	-1.43074	666.965	16608.6	15693.5	1.43074	0	22.5535	14.0748	15.4047	0	0	49.9508	-496.388	12.9064	0
453	0	0	453	1	635.69	301.882	333.808	0	0	96.5264	-0.734444	17.963	597.167	16646.4	15747	-17.963	0	19.935	14.4459	16.1428	0	0	38.4777	-492.444	19.6725	0
454	0	0	454	1	904.265	400.562	503.703	0	0	7.62139	-21.1071	17.7862	856.078	16635.6	15767.4	-17.7862	0	28.8585	13.2711	15.4352	0	0	74.7787	-508.415	12.4013	0
455	0	0	455	1	524.091	237.902	286.189	0	0	-6.1895	71.6883	49.7131	420.169	16649.4	15774.3	-49.7131	0	14.0886	14.7866	16.9464	0	0	51.3611	-497.153	25.7204	0
456	0	0	456	1	751.288	347.608	403.68	0	0	52.0411	39.5538	116.803	635.82	16591.2	15706.7	-116.803	0	21.2118	13.6535	16.3533	0	0	52.4257	-498.603	15.7785	0
457	0	0	457	1	633.605	277.525	356.08	0	0	55.7824	79.0279	132.708	528.128	16687.1	15766.9	-132.708	0	17.6405	13.492	16.5492	0	0	59.6102	-498.499	19.628	0
458	0	0	458	1	569.992	313.78	256.212	0	0	115.24	19.8731	204.914	535.638	16627.6	15726.4	-204.914	0	18.1967	14.5666	15.9434	0	0	37.68	-490.369	22.6903	0
459	0	0	459	1	819.649	413.729	405.92	0	0	60.1949	-1.01079	113.305	760.577	16583	15647.6	-113.305	0	25.4627	14.6873	17.1121	0	0	80.5547	-519.391	14.3572	0
460	0	0	460	1	520.578	237.404	283.174	0	0	81.789	2.23472	37.6527	390.354	16561.4	15744	-37.6527	0	13.0127	15.2665	16.8377	0	0	45.4343	-495.265	26.0738	0
461	0	0	461	1	729.998	324.549	405.449	0	0	24.3131	26.0683	85.5481	748.16	16618.9	15720.2	-85.5481	0	24.9997	14.37	15.5362	0	0	45.4364	-498.408	16.3637	0
462	0	0	462	1	818.749	337.281	481.468	0	0	15.7864	73.4314	110.389	610.835	16627.4	15672.8	-110.389	0	20.4512	14.246	16.5156	0	0	65.4114	-504.794	14.2562	0
463	0	0	463	1	868.279	424.863	443.417	0	0	34.4389	50.9927	174.862	834.928	16608.8	15695.3	-174.862	0	28.1743	15.2589	17.106	0	0	50.9961	-508.84	13.4198	0
464	0	0	464	1	921.963	483.88	438.083	0	0	50.6526	45.8053	161.747	794.049	16592.6	15700.5	-161.747	0	26.6735	14.8554	17.5722	0	0	59.4241	-511.831	12.4533	0
465	0	0	465	1	474.299	208.989	265.31	0	0	26.5597	7.95523	68.914	453.983	16616.7	15738.3	-68.914	0	15.1832	15.1465	16.2239	0	0	38.7377	-491.777	29.3665	0
466	0	0	466	1	660.281	322.873	337.408	0	0	35.3816	29.5015	116.033	552.19	16607.8	15716.8	-116.033	0	18.4669	15.5461	16.382	0	0	67.0281	-508.619	18.9749	0
467	0	0	467	1	817.446	383.678	433.767	0	0	72.7224	20.5789	100.316	697.724	16670.2	15725.7	-100.316	0	23.2466	14.374	16.3039	0	0	31.0016	-491.502	14.2775	0
469	0	0	469	1	850.561	422.803	427.758	0	0	25.1472	66.4457	207.607	731.759	16618.1	15679.8	-207.607	0	24.9287	14.4335	16.7559	0	0	51.2284	-503.423	13.6394	0
472	0	0	472	1	649.315	320.77	328.546	0	0	94.6271	9.17592	160.527	580.075	16648.3	15737.1	-160.527	0	19.5141	14.3831	16.7828	0	0	45.3787	-497.081	19.2367	0
473	0	0	473	1	948.801	466.554	482.247	0	0	49.5917	68.0472	182.058	839.99	16693.3	15678.2	-182.058	0	28.3279	14.5483	17.4703	0	0	58.0853	-510.7	11.9812	0
474	0	0	474	1	884.225	428.169	456.056	0	0	108.737	62.3886	62.6528	737.792	16634.1	15683.9	-62.6528	0	24.5117	13.6727	15.8952	0	0	44.1031	-495.94	12.833	0
475	0	0	475	1	558.945	271.1	287.845	0	0	57.4572	33.3229	110.245	489.919	16685.4	15713	-110.245	0	16.3325	14.7903	16.4567	0	0	58.1743	-499.32	23.4703	0
477	0	0	477	1	690.404	317.954	372.45	0	0	17.813	74.1376	98.4273	529.969	16625.4	15672.1	-98.4273	0	17.7188	14.5309	15.7043	0	0	28.0813	-485.168	17.6244	0
478	0	0	478	1	766.444	372.439	394.005	0	0	-3.3276	31.9439	225.675	734.327	16646.5	15714.3	-225.675	0	25.3623	15.1485	16.7143	0	0	71.4457	-513.142	15.6457	0
479	0	0	479	1	710.514	366.41	344.104	0	0	62.9296	52.221	201.938	606.597	16680	15694.1	-201.938	0	20.5436	13.8997	16.2865	0	0	35.2854	-489.878	16.9694	0
481	0	0	481	1	771.427	390.821	380.606	0	0	-0.437725	21.4793	182.807	722.747	16643.7	15724.8	-182.807	0	24.6583	14.9366	16.2952	0	0	76.0635	-515.567	15.4349	0
483	0	0	483	1	522.695	233.563	289.132	0	0	-21.7359	-16.8453	155.997	481.545	16565.3	15663.5	-155.997	0	16.5245	13.9202	15.9331	0	0	29.4999	-483.473	25.2729	0
484	0	0	484	1	650.606	292.59	358.016	0	0	27.3857	-17.2721	15.9794	544.428	16615.8	15663.9	-15.9794	0	18.2832	13.6414	15.3157	0	0	43.9858	-488.894	18.784	0
485	0	0	485	1	505.018	275.286	229.732	0	0	29.242	-6.38972	145.3	328.236	16614	15752.7	-145.3	0	11.0896	14.0052	15.2693	0	0	42.8911	-483.013	26.3025	0
486	0	0	486	1	631.053	302.149	328.903	0	0	78.2715	12.0974	68.0905	450.702	16564.9	15634.5	-68.0905	0	15.0047	13.3205	15.3587	0	0	57.626	-492.236	19.4782	0
487	0	0	487	1	579.105	270.144	308.961	0	0	-36.7273	20.2179	151.556	536.667	16580.3	15626.4	-151.556	0	18.3718	14.6425	17.1169	0	0	49.073	-498.828	22.497	0
488	0	0	488	1	462.046	262.645	199.401	0	0	72.8656	-22.0411	101.819	313.393	16570.4	15768.3	-101.819	0	10.5155	14.4991	15.9064	0	0	38.3016	-484.485	30.0829	0
489	0	0	489	1	501.543	233.815	267.728	0	0	41.738	-6.61358	48.4538	380.25	16601.5	15752.9	-48.4538	0	12.717	15.0475	16.6019	0	0	29.0274	-485.715	27.2884	0
491	0	0	491	1	551.839	259.678	292.16	0	0	-3.2014	46.4085	-96.5178	340.978	16546.8	15699.9	96.5178	0	11.551	14.3337	15.777	0	0	54.9164	-490.817	23.5837	0
492	0	0	492	1	517.401	207.653	309.748	0	0	62.5548	-2.43353	-55.8669	402.035	16580.7	15649.1	55.8669	0	13.5013	14.2053	15.9462	0	0	35.2544	-484.268	25.7133	0
494	0	0	494	1	694.535	316.209	378.325	0	0	7.5258	25.4273	76.453	533.309	16635.7	15720.9	-76.453	0	17.8646	13.2265	15.0549	0	0	49.736	-490.097	17.165	0
495	0	0	495	1	591.313	270.289	321.023	0	0	2.10596	68.2301	94.2462	460.103	16641.1	15678.1	-94.2462	0	15.4224	13.0454	16.0182	0	0	38.8212	-484.391	21.2619	0
496	0	0	496	1	579.285	319.482	259.803	0	0	42.9238	40.2675	225.672	410.735	16600.3	15706	-225.672	0	14.0497	12.8834	15.2097	0	0	40.6404	-481.052	21.6267	0
499	0	0	499	1	585.522	260.495	325.027	0	0	62.6052	2.70608	64.6486	462.253	16580.6	15743.6	-64.6486	0	15.4152	12.9427	14.8667	0	0	43.6127	-482.764	21.2687	0
501	0	0	501	1	613.494	317.041	296.453	0	0	-24.56	40.0265	186.438	473.004	16667.8	15706.3	-186.438	0	16.2307	12.9598	15.4166	0	0	41.2596	-483.929	20.1319	0
504	0	0	504	1	545.986	232.348	313.638	0	0	7.50213	-23.3966	84.934	380.806	16536.1	15670	-84.934	0	12.8593	13.8739	16.4667	0	0	28.7785	-481.468	23.9614	0
505	0	0	505	1	536.091	275.512	260.579	0	0	51.7252	15.6707	71.2553	413.32	16591.5	15730.6	-71.2553	0	13.7727	12.3683	14.7221	0	0	33.2896	-473.845	23.665	0
506	0	0	506	1	596.868	254.154	342.714	0	0	53.7119	81.0784	61.3616	438.793	16589.5	15665.2	-61.3616	0	14.5904	13.7156	16.8459	0	0	26.2359	-482.427	21.3335	0
507	0	0	507	1	711.046	402.292	308.754	0	0	53.518	72.9068	294.747	580.877	16589.7	15673.4	-294.747	0	20.3778	13.75	16.5091	0	0	67.1185	-504.542	16.9596	0
508	0	0	508	1	518.947	230.222	288.725	0	0	156.652	69.1869	-12.5891	356.907	16586.2	15677.1	12.5891	0	11.984	14.2078	16.2423	0	0	33.0566	-483.363	25.6926	0
509	0	0	509	1	607.846	308.078	299.768	0	0	98.7608	61.5725	158.249	404.479	16644.1	15684.7	-158.249	0	13.5452	14.5492	16.1577	0	0	40.5851	-488.273	20.8852	0
510	0	0	510	1	542.763	229.699	313.065	0	0	18.8177	72.8392	166.665	428.688	16624.4	15773.1	-166.665	0	14.4721	13.2382	16.5182	0	0	37.0117	-484.908	23.9763	0
511	0	0	511	1	564.795	229.075	335.721	0	0	107.054	35.3369	-222.416	355.233	16536.2	15710.9	222.416	0	12.3598	14.0079	15.1042	0	0	35.9145	-480.884	22.625	0
513	0	0	513	1	545.953	241.391	304.562	0	0	80.0297	-18.9783	225.272	440.21	16563.2	15665.6	-225.272	0	15.1561	13.7116	15.715	0	0	32.2205	-482.374	23.733	0
514	0	0	514	1	601.501	268.489	333.012	0	0	1.4242	91.3667	108.625	418.781	16641.8	15654.9	-108.625	0	14.0701	14.0246	16.0459	0	0	41.4581	-487.946	21.031	0
515	0	0	515	1	488.712	219.3	269.412	0	0	24.655	13.1514	182.176	350.611	16618.6	15633.5	-182.176	0	11.912	13.6258	15.8938	0	0	47.4415	-487.174	27.5527	0
517	0	0	517	1	597.414	290.192	307.222	0	0	-29.6466	98.7243	198.835	504.658	16573.2	15647.6	-198.835	0	17.4015	12.2198	15.1274	0	0	53.4656	-486.727	20.5994	0
518	0	0	518	1	583.16	226.262	356.898	0	0	17.0729	-25.238	-260.781	450.289	16526.5	15671.9	260.781	0	15.9435	15.4786	15.5903	0	0	40.276	-490.371	22.1515	0
519	0	0	519	1	702.345	384.201	318.144	0	0	-10.5667	25.884	330.965	521.795	16653.8	15720.4	-330.965	0	19.0024	13.4484	16.6578	0	0	48.7891	-493.968	17.197	0
521	0	0	521	1	503.843	239.076	264.767	0	0	123.442	-93.0804	-24.906	380.743	16619.4	15739.7	24.906	0	13.1159	14.1707	14.9396	0	0	38.9727	-482.803	26.3394	0
522	0	0	522	1	772.887	294.284	478.603	0	0	44.2923	-3.65462	-1.33771	744.309	16598.9	15749.9	1.33771	0	24.9119	13.5222	14.9546	0	0	46.7558	-494.584	15.0337	0
523	0	0	523	1	561.157	254.529	306.627	0	0	56.2042	15.0307	148.529	350.342	16587	15631.6	-148.529	0	11.7659	14.2014	16.3019	0	0	26.8298	-480.57	23.1538	0
524	0	0	524	1	470.858	217.749	253.109	0	0	16.5982	39.2965	-121.268	303.817	16527	15707	121.268	0	10.3063	14.222	15.423	0	0	38.5031	-481.902	29.0466	0
525	0	0	525	1	557.713	257.706	300.007	0	0	58.9103	3.09768	51.4663	436.693	16584.3	15643.5	-51.4663	0	14.563	15.005	16.1103	0	0	55.0895	-496.774	23.5125	0
526	0	0	526	1	686.632	334.81	351.822	0	0	16.7554	-14.6935	111.368	577.88	16626.5	15761	-111.368	0	19.4938	13.8318	16.1399	0	0	60.8887	-498.144	17.6938	0
527	0	0	527	1	532.673	222.084	310.589	0	0	16.4372	67.1665	47.5972	469.249	16626.8	15679.1	-47.5972	0	15.6639	14.2207	14.6736	0	0	35.6712	-482.649	24.3931	0
528	0	0	528	1	570.228	319.158	251.07	0	0	21.2279	28.0859	244.821	390.213	16622	15718.2	-244.821	0	13.5019	13.4793	14.5393	0	0	58.4933	-486.93	22.0768	0
530	0	0	530	1	506.065	172.153	333.912	0	0	75.7338	-15.7568	-165.869	327.353	16567.5	15762	165.869	0	11.2371	14.4215	16.1407	0	0	34.1316	-482.983	26.6192	0
532	0	0	532	1	515.077	253.683	261.394	0	0	1.28261	-48.7841	23.646	455.813	16641.9	15695.4	-23.646	0	15.4895	13.6547	14.9211	0	0	30.8591	-479.323	25.4081	0
533	0	0	533	1	537.226	314.573	222.653	0	0	70.3068	23.5376	262.912	349.172	16672.6	15722.7	-262.912	0	12.1004	13.4875	16.1322	0	0	24.6276	-476.328	24.2857	0
534	0	0	534	1	641.369	287.644	353.724	0	0	-6.18735	27.6102	202.408	436.128	16649.4	15718.7	-202.408	0	14.9708	14.3121	16.3121	0	0	41.6583	-490.358	19.4493	0
535	0	0	535	1	504.857	175.974	328.883	0	0	37.8713	-2.07125	-83.893	369.537	16605.3	15648.7	83.893	0	12.4707	13.7953	15.7688	0	0	53.2062	-491.592	26.3914	0
536	0	0	536	1	556.852	293.508	263.344	0	0	87.2978	-27.7769	-58.3275	362.712	16555.9	15774.1	58.3275	0	12.2382	14.1927	14.9504	0	0	30.8228	-478.247	23.0623	0
537	0	0	537	1	526.459	250.828	275.631	0	0	3.66157	-55.1712	215.882	465.401	16639.6	15701.8	-215.882	0	16.3148	13.2784	16.149	0	0	34.7833	-483.962	24.8896	0
538	0	0	538	1	654.764	302.814	351.949	0	0	54.6277	65.5957	131.488	528.338	16588.6	15780.3	-131.488	0	17.6419	12.4094	15.1211	0	0	26.5356	-475.786	18.3529	0
539	0	0	539	1	670.559	293.357	377.202	0	0	43.0134	1.85902	-20.4176	545.223	16600.2	15744.4	20.4176	0	18.2588	14.2097	15.754	0	0	42.2399	-490.958	18.2477	0
540	0	0	540	1	508.783	260.22	248.563	0	0	94.3232	22.1013	66.42	368.606	16548.9	15724.2	-66.42	0	12.2592	14.0694	16.6427	0	0	38.1658	-486.208	26.4545	0
541	0	0	541	1	551.971	222.831	329.139	0	0	42.99	41.1317	-207.789	367.695	16500.6	15705.1	207.789	0	12.7087	13.1321	15.0675	0	0	34.9176	-476.947	23.0737	0
542	0	0	542	1	390.791	184.013	206.777	0	0	4.85924	41.778	44.9738	195.742	16638.4	15604.8	-44.9738	0	6.54924	13.2569	14.8714	0	0	29.6828	-469.579	36.8028	0
544	0	0	544	1	497.942	198.693	299.249	0	0	59.9043	59.7676	-134.327	416.788	16583.3	15686.5	134.327	0	14.1341	12.8369	14.6105	0	0	39.7451	-479.035	26.2163	0
546	0	0	546	1	445.247	231.419	213.828	0	0	81.7765	13.2553	101.698	283.748	16661.1	15633.4	-101.698	0	9.46085	13.0504	15.1765	0	0	23.8441	-470.019	30.772	0
547	0	0	547	1	500.679	199.141	301.538	0	0	37.6595	1.78798	17.3688	293.85	16605.6	15644.8	-17.3688	0	9.82483	11.0788	14.0021	0	0	46.409	-469.748	25.246	0
550	0	0	550	1	440.059	240.106	199.953	0	0	62.5435	-55.9489	345.619	224.938	16680.3	15702.6	-345.619	0	8.34414	13.2732	15.2386	0	0	41.3794	-477.695	31.3891	0
553	0	0	553	1	505.029	196.103	308.926	0	0	91.1727	50.0514	-44.6521	429.866	16651.7	15696.2	44.6521	0	14.3673	13.1538	14.0842	0	0	27.6852	-473.009	25.6761	0
554	0	0	554	1	376.899	172.788	204.11	0	0	-14.2577	18.8242	214.935	335.504	16657.5	15627.8	-214.935	0	11.599	12.7575	14.4054	0	0	34.9962	-472.427	38.1755	0
556	0	0	556	1	449.452	216.676	232.775	0	0	2.89238	19.6013	185.131	296.567	16640.3	15527.4	-185.131	0	10.1187	12.8008	14.6071	0	0	32.7511	-472.011	30.0689	0
558	0	0	558	1	467.952	247.408	220.544	0	0	14.1262	-30.6967	-100.855	245.97	16529.4	15677.3	100.855	0	8.38568	12.6083	13.6365	0	0	39.7373	-469.842	28.0707	0
561	0	0	561	1	442.521	232.362	210.159	0	0	52.877	62.3146	50.2188	313.89	16690	15684	-50.2188	0	10.4323	12.4782	14.3526	0	0	33.1753	-470.243	30.475	0
562	0	0	562	1	460.426	189.625	270.801	0	0	61.4037	3.7194	66.9855	300.348	16581.8	15742.6	-66.9855	0	10.0157	13.117	15.0985	0	0	22.1578	-469.471	29.4004	0
564	0	0	564	1	428.681	227.905	200.776	0	0	-20.7295	8.26629	61.9879	325.839	16664	15638.4	-61.9879	0	11.0008	12.2781	14.0469	0	0	30.6779	-467.835	31.6034	0
565	0	0	565	1	489.12	247.601	241.519	0	0	-22.4772	-5.23746	65.3844	299.853	16566	15651.9	-65.3844	0	10.15	13.4981	14.3701	0	0	38.1876	-475.709	27.0019	0
566	0	0	566	1	450.053	200.93	249.122	0	0	-12.7308	-26.515	-313.482	247.086	16556.3	15772.8	313.482	0	8.94807	13.6344	14.6323	0	0	26.0241	-470.342	30.365	0
567	0	0	567	1	503.097	171.167	331.929	0	0	59.216	-3.11006	-210.185	374.84	16584	15749.4	210.185	0	12.996	12.7525	14.0197	0	0	36.7519	-474.322	25.6577	0
568	0	0	568	1	413.196	198.113	215.083	0	0	26.4388	-24.8613	-34.7096	249.619	16616.8	15671.5	34.7096	0	8.4208	13.0248	14.7324	0	0	45.6847	-477.779	33.89	0
571	0	0	571	1	505.679	244.026	261.652	0	0	30.9032	-9.75304	164.701	393.62	16612.3	15756	-164.701	0	13.357	13.0933	14.5143	0	0	59.0954	-486.037	25.7398	0
572	0	0	572	1	413.19	218.539	194.652	0	0	-8.21645	45.4465	303.205	306.082	16651.4	15700.8	-303.205	0	10.9332	13.925	14.511	0	0	31.012	-475.366	34.2254	0
573	0	0	573	1	562.108	269.371	292.738	0	0	101.826	-56.204	10.5797	525.298	16641.1	15702.8	-10.5797	0	17.7689	13.4066	14.8358	0	0	41.6522	-485.177	22.5469	0
574	0	0	574	1	476.599	235.247	241.352	0	0	22.1006	-5.44706	147.958	466.769	16621.1	15652.1	-147.958	0	15.7932	12.6064	13.8564	0	0	44.7168	-480.076	27.4657	0
575	0	0	575	1	533.445	288.632	244.813	0	0	29.3894	-14.8228	258.794	462.061	16713.5	15761.1	-258.794	0	16.1804	12.7896	14.7077	0	0	43.1243	-482.244	23.9418	0
576	0	0	576	1	576.442	274.186	302.256	0	0	12.3382	17.1752	-8.77974	498.71	16630.9	15729.1	8.77974	0	16.722	12.7015	13.3439	0	0	45.4228	-478.727	21.3014	0
577	0	0	577	1	604.515	253.821	350.694	0	0	40.5051	6.16514	-117.99	554.907	16602.7	15740.1	117.99	0	18.8096	14.7669	14.4521	0	0	41.2065	-488.403	20.7244	0
578	0	0	578	1	341.726	185.761	155.965	0	0	0.122442	39.8412	176.538	207.49	16742.8	15806.1	-176.538	0	7.05458	12.7863	15.1627	0	0	27.7556	-468.812	44.3081	0
580	0	0	580	1	629.013	298.259	330.754	0	0	-26.2102	97.7385	275.04	501.092	16669.4	15648.5	-275.04	0	17.7315	13.044	14.0142	0	0	33.1092	-477.177	19.2479	0
581	0	0	581	1	598.568	249.179	349.389	0	0	-15.526	-15.4153	133.35	476.825	16658.7	15761.7	-133.35	0	16.2563	12.3221	14.1639	0	0	30.3515	-473.091	20.3787	0
582	0	0	582	1	569.055	288.234	280.821	0	0	69.7162	28.2902	265.548	523.679	16673.2	15718	-265.548	0	18.1573	12.8261	15.1463	0	0	47.7184	-486.988	22.1065	0
583	0	0	583	1	514.357	251.283	263.074	0	0	-18.1585	78.5204	145.787	433.991	16661.4	15667.8	-145.787	0	14.7189	13.3177	15.1425	0	0	50.4806	-486.796	25.412	0
584	0	0	584	1	468.182	181.44	286.742	0	0	-17.0333	-25.1716	-172.2	364.128	16560.6	15771.5	172.2	0	12.644	12.4417	13.6529	0	0	30.489	-468.071	27.9954	0
585	0	0	585	1	696.841	332.457	364.384	0	0	33.3247	11.0441	132.115	573.055	16609.9	15735.2	-132.115	0	19.2513	13.2498	14.6141	0	0	52.7056	-490.919	17.0294	0
586	0	0	586	1	547.309	257.745	289.564	0	0	38.3025	36.8399	185.351	513.403	16604.9	15709.4	-185.351	0	17.3741	12.855	15.1116	0	0	33.4793	-480.515	23.2649	0
587	0	0	587	1	620.393	311.496	308.897	0	0	26.091	65.3189	-42.7198	463.861	16617.1	15681	42.7198	0	15.5416	13.7656	15.3286	0	0	36.4993	-484.27	20.0031	0
589	0	0	589	1	691.497	318.746	372.751	0	0	10.125	19.3662	90.0025	598.538	16633.1	15726.9	-90.0025	0	20.0676	13.4866	15.7851	0	0	47.301	-492.669	17.4188	0
590	0	0	590	1	696.078	262.92	433.158	0	0	86.6701	24.2069	-51.9175	651.338	16556.6	15722.1	51.9175	0	21.8044	12.4936	14.7982	0	0	52.7176	-491.56	16.9496	0
591	0	0	591	1	756.815	393.47	363.345	0	0	41.0565	38.5666	-3.6952	543.402	16602.2	15707.7	3.6952	0	18.123	13.7019	15.5966	0	0	78.013	-505.501	15.5439	0
592	0	0	592	1	565.64	283.801	281.839	0	0	76.0772	5.65387	47.5435	455.807	16567.1	15740.6	-47.5435	0	15.1858	12.669	14.4138	0	0	36.8398	-477.454	22.0719	0
593	0	0	593	1	628.338	234.125	394.213	0	0	34.47	40.9765	-164.657	564.423	16608.8	15705.3	164.657	0	19.2947	12.802	13.8886	0	0	48.0449	-484.33	19.2001	0
594	0	0	594	1	435.75	189.587	246.163	0	0	-38.7642	-27.347	82.1873	330.419	16682	15773.6	-82.1873	0	11.3017	13.3721	14.8738	0	0	36.1988	-477.299	31.7164	0
595	0	0	595	1	620.434	284.016	336.419	0	0	45.7509	5.5152	-57.0293	519.994	16597.5	15740.8	57.0293	0	17.4614	13.1758	14.6675	0	0	43.5371	-485.058	19.7457	0
597	0	0	597	1	576.428	278.804	297.625	0	0	49.0519	15.5757	96.2667	460.673	16594.2	15730.7	-96.2667	0	15.3749	13.0584	15.3678	0	0	51.3784	-487.336	21.8462	0
598	0	0	598	1	677.443	367.996	309.446	0	0	1.90784	7.8348	278.716	637.79	16641.3	15638.8	-278.716	0	22.5554	13.2309	15.0188	0	0	47.4944	-491.377	17.7123	0
599	0	0	599	1	467.251	189.404	277.846	0	0	45.7494	-13.3088	236.745	285.668	16597.5	15659.9	-236.745	0	9.88887	12.1355	14.505	0	0	35.6213	-470.291	28.239	0
603	0	0	603	1	431.783	244.126	187.658	0	0	75.4838	-20.6037	289.996	301.719	16767.1	15766.9	-289.996	0	10.6817	12.6035	13.7679	0	0	36.934	-470.444	31.3299	0
605	0	0	605	1	405.789	220.921	184.868	0	0	66.8626	52.55	157.676	233.966	16576.4	15594.1	-157.676	0	7.84072	13.0832	14.7143	0	0	34.8962	-471.841	34.7677	0
614	0	0	614	1	314.149	148.804	165.344	0	0	16.3369	-42.7973	-18.505	143.419	16626.9	15689.4	18.505	0	4.8602	12.0165	14.9369	0	0	29.1457	-463.783	49.1512	0
617	0	0	617	1	376.816	155.418	221.397	0	0	167.571	-187.294	-294.307	193.932	16475.6	15833.9	294.307	0	7.61	11.793	13.7993	0	0	37.145	-464.114	37.2997	0
618	0	0	618	1	457.577	272.226	185.351	0	0	0.593697	-74.9077	271.384	380.205	16642.6	15721.5	-271.384	0	13.7576	12.1114	15.0069	0	0	25.0201	-469.682	29.204	0
619	0	0	619	1	370.4	151.058	219.343	0	0	36.2086	-28.783	-84.3426	231.747	16607	15675.4	84.3426	0	7.85854	13.2191	14.49	0	0	33.4952	-471.697	39.4395	0
620	0	0	620	1	545.236	286.134	259.101	0	0	92.3834	40.3669	-30.3277	365.642	16550.8	15705.9	30.3277	0	12.2048	13.2946	14.1529	0	0	29.8728	-472.69	23.2644	0
622	0	0	622	1	424.639	228.569	196.07	0	0	-1.55706	-26.6479	120.805	318.761	16545.1	15573.6	-120.805	0	10.8356	11.9286	13.6888	0	0	35.4346	-468.005	31.7029	0
623	0	0	623	1	305.406	158.636	146.77	0	0	42.8177	-29.7831	-274.887	150.886	16500.7	15776.1	274.887	0	5.3625	12.8329	14.0402	0	0	34.9808	-466.161	51.2317	0
626	0	0	626	1	448.981	265.749	183.232	0	0	-6.08122	27.1219	400.825	289.705	16649.3	15619.5	-400.825	0	11.0625	13.5946	15.0899	0	0	44.8364	-481.188	30.6187	0
628	0	0	628	1	344.95	214.007	130.943	0	0	38.8527	-50.9107	355.404	268.723	16704	15597.9	-355.404	0	10.0451	11.8425	13.7199	0	0	33.1004	-464.526	42.1608	0
631	0	0	631	1	459.115	180.781	278.334	0	0	37.6163	-23.7953	-132.503	245.755	16605.6	15770.1	132.503	0	8.39292	12.3994	14.0377	0	0	44.8626	-473.064	28.8565	0
634	0	0	634	1	416.7	185.001	231.699	0	0	82.298	-21.439	201.331	269.403	16660.6	15767.7	-201.331	0	9.21081	11.763	14.1383	0	0	33.0296	-466.241	32.6304	0
637	0	0	637	1	470.883	226.799	244.084	0	0	82.599	5.36825	160.97	338.737	16660.3	15641.3	-160.97	0	11.4039	12.9924	13.7285	0	0	33.2715	-471.588	28.0104	0
638	0	0	638	1	396.724	193.307	203.418	0	0	-4.23393	-25.6026	0.592643	225.767	16647.5	15672.2	-0.592643	0	7.64003	12.1094	14.1362	0	0	33.8673	-465.944	35.0802	0
641	0	0	641	1	520.01	266.269	253.741	0	0	-44.0561	10.834	283.171	287.833	16687.3	15635.8	-283.171	0	10.3453	12.1052	14.0727	0	0	36.1356	-469.19	24.3752	0
642	0	0	642	1	400.765	165.508	235.258	0	0	59.3662	-58.0753	-272.088	287.462	16583.9	15704.7	272.088	0	10.2725	12.9335	13.9309	0	0	30.0306	-468.709	34.9287	0
643	0	0	643	1	412.439	221.949	190.49	0	0	19.8853	-71.9544	168.976	185.238	16723	15818.2	-168.976	0	6.42507	13.1513	16.3043	0	0	34.7628	-475.328	34.7084	0
645	0	0	645	1	476.882	236.561	240.322	0	0	40.3698	25.1484	90.2514	312.144	16602.9	15621.5	-90.2514	0	10.4121	11.8065	14.6022	0	0	21.2749	-463.049	27.384	0
646	0	0	646	1	452.466	228.705	223.761	0	0	79.6958	47.9705	269.346	350.831	16663.2	15698.3	-269.346	0	12.1528	12.9898	14.8659	0	0	24.6029	-470.952	29.9689	0
649	0	0	649	1	435.581	208.711	226.87	0	0	159.379	-38.725	-238.986	212.367	16583.5	15785	238.986	0	7.55819	12.3393	14.1254	0	0	38.491	-468.109	30.9849	0
651	0	0	651	1	431.35	218.349	213.001	0	0	-1.05499	-32.9132	94.1473	312.044	16644.3	15679.5	-94.1473	0	10.5886	12.1416	13.8402	0	0	20.4416	-461.505	31.1949	0
654	0	0	654	1	497.022	271.632	225.389	0	0	7.22588	37.0727	221.516	294.144	16735.7	15709.2	-221.516	0	10.1145	12.9633	15.5026	0	0	24.196	-471.107	26.588	0
657	0	0	657	1	428.857	190.564	238.293	0	0	41.3836	67.452	87.209	236.079	16601.8	15678.8	-87.209	0	7.86025	13.0969	15.299	0	0	23.8747	-468.73	32.462	0
664	0	0	664	1	524.001	259.522	264.479	0	0	72.7113	-15.2018	380.987	387.767	16670.2	15661.8	-380.987	0	14.5283	12.2533	14.3639	0	0	41.9446	-475.253	24.2553	0
671	0	0	671	1	456.156	235.034	221.122	0	0	61.7813	-146.108	100.209	258.652	16581.4	15792.7	-100.209	0	9.20296	12.6757	13.9618	0	0	33.1595	-468.568	29.1916	0
685	0	0	685	1	393.735	210.108	183.627	0	0	95.6594	26.8283	-66.9087	226.513	16547.6	15619.8	66.9087	0	7.59885	12.6499	14.1346	0	0	39.1397	-470.421	35.7397	0
687	0	0	687	1	395.982	170.428	225.555	0	0	-19.3091	79.5108	57.6351	290.099	16562.9	15766.4	-57.6351	0	9.76197	12.0901	14.6023	0	0	43.6552	-473.886	35.375	0
693	0	0	693	1	403.354	152.275	251.079	0	0	70.5277	-67.076	50.7049	253.264	16572.7	15713.7	-50.7049	0	8.59045	12.8892	13.8244	0	0	24.5743	-464.452	34.5486	0
696	0	0	696	1	464.844	217.587	247.257	0	0	70.6066	52.2383	-0.183987	327.424	16672.3	15594.4	0.183987	0	10.8967	12.6472	14.8568	0	0	38.4361	-475.42	28.756	0
701	0	0	701	1	421.061	195.072	225.99	0	0	70.3623	56.841	85.8525	250.73	16572.9	15589.8	-85.8525	0	8.32993	11.9201	14.4186	0	0	27.4834	-464.389	32.3626	0
702	0	0	702	1	574.488	327.351	247.137	0	0	136.919	11.0551	183.605	304.859	16506.3	15635.6	-183.605	0	10.3306	13.0041	14.9059	0	0	37.358	-476.198	21.8265	0
703	0	0	703	1	361.913	172.016	189.897	0	0	-18.6155	6.87452	-205.206	207.368	16562.2	15839.1	205.206	0	7.22953	12.3316	14.4576	0	0	28.8233	-464.418	40.1593	0
704	0	0	704	1	393.85	201.08	192.77	0	0	35.8332	19.2106	203.052	221.114	16507.7	15627.4	-203.052	0	7.53537	12.7033	14.8859	0	0	41.1128	-473.554	36.111	0
708	0	0	708	1	524.919	254.284	270.634	0	0	91.3526	-31.1325	-170.578	319.146	16452.2	15777.4	170.578	0	11.0062	13.2341	14.1106	0	0	48.834	-479.151	24.4276	0
712	0	0	712	1	547.585	244.731	302.855	0	0	60.7857	17.2329	112.432	374.624	16482.8	15629.4	-112.432	0	12.5079	13.4427	14.5583	0	0	35.3773	-477.433	23.2766	0
715	0	0	715	1	402.117	189.598	212.519	0	0	94.2203	24.1624	50.4685	287.022	16549	15722.1	-50.4685	0	9.54405	12.5936	14.2553	0	0	36.6497	-472.506	34.7436	0
716	0	0	716	1	395.666	181.036	214.63	0	0	71.4051	-29.5251	-111.118	222.393	16571.8	15775.8	111.118	0	7.56347	12.2001	13.3178	0	0	33.7569	-463.359	34.87	0
717	0	0	717	1	370.095	174.377	195.719	0	0	69.6992	-61.2784	-3.71033	254.018	16473.9	15707.9	3.71033	0	8.60942	11.7845	13.2135	0	0	32.3693	-462.012	37.9187	0
718	0	0	718	1	513.818	262.328	251.489	0	0	4.94782	-6.76932	238.545	354.009	16638.3	15653.4	-238.545	0	12.3341	12.1116	14.0316	0	0	29.1899	-466.923	24.7524	0
721	0	0	721	1	541.365	270.226	271.139	0	0	48.1528	49.3634	81.9583	414.093	16595.1	15597.3	-81.9583	0	13.776	11.392	13.4804	0	0	29.4402	-465.096	22.7707	0
731	0	0	731	1	417.658	202.377	215.282	0	0	37.9408	5.90448	116.13	242.391	16505.6	15640.7	-116.13	0	8.12593	11.1817	13.5368	0	0	51.7562	-467.831	31.9929	0
734	0	0	734	1	422.23	172.323	249.907	0	0	22.5495	26.034	-38.5657	234.288	16620.7	15620.6	38.5657	0	7.8558	12.0945	14.7684	0	0	27.4768	-465.373	32.4661	0
735	0	0	735	1	357.548	142.961	214.587	0	0	-13.2048	-67.7245	68.8472	197.605	16556.8	15614.7	-68.8472	0	6.78632	11.3416	12.7039	0	0	34.1316	-457.544	39.1851	0
738	0	0	738	1	454.782	175.991	278.791	0	0	2.13437	-7.95726	8.45381	335.042	16641.1	15554.9	-8.45381	0	11.2819	11.5501	12.2111	0	0	43.4947	-463.97	28.2227	0
740	0	0	740	1	438.483	235.272	203.211	0	0	163.157	12.7934	170.978	193.426	16579.7	15534.2	-170.978	0	6.55998	10.7941	11.9145	0	0	49.1946	-457.368	29.1817	0
743	0	0	743	1	380.817	172.353	208.464	0	0	-9.87981	-12.0308	7.57011	253.687	16653.1	15658.7	-7.57011	0	8.57027	11.4384	13.5865	0	0	55.1428	-471.401	36.4449	0
744	0	0	744	1	367.733	169.354	198.379	0	0	45.832	93.8689	320.836	221.268	16697	15552.8	-320.836	0	7.8803	10.2559	13.8151	0	0	29.5207	-454.877	37.5845	0
745	0	0	745	1	342.05	179.28	162.77	0	0	8.60578	-49.7948	191.815	165.281	16634.6	15596.8	-191.815	0	5.73272	11.013	13.8127	0	0	27.7308	-455.937	42.1062	0
746	0	0	746	1	329.763	128.544	201.219	0	0	23.8912	61.0365	14.0689	166.15	16619.3	15585.6	-14.0689	0	5.54478	12.1601	13.8084	0	0	22.7969	-457.867	45.2222	0
753	0	0	753	1	497.329	225.46	271.869	0	0	5.21518	4.89056	-3.35078	385.231	16638	15641.7	3.35078	0	12.9467	11.769	13.3658	0	0	32.1679	-466.645	25.5247	0
760	0	0	760	1	382.283	176.007	206.275	0	0	48.5678	-52.6685	35.279	190.67	16594.7	15599.6	-35.279	0	6.4433	11.7943	12.7395	0	0	38.0943	-460.747	36.0286	0
764	0	0	764	1	334.894	157.728	177.166	0	0	60.884	-52.734	165.051	276.206	16582.3	15599.7	-165.051	0	9.45186	11.8057	12.8789	0	0	44.3196	-467.736	43.3643	0
766	0	0	766	1	458.244	198.182	260.063	0	0	-11.5051	1.68922	253.279	233.567	16754.4	15744.6	-253.279	0	8.20573	11.5071	14.0393	0	0	22.2335	-458.306	28.5678	0
767	0	0	767	1	393.907	190.725	203.182	0	0	20.7728	-66.4609	87.6036	190.691	16722.1	15812.7	-87.6036	0	6.50882	11.873	13.0245	0	0	30.2923	-458.249	34.7672	0
769	0	0	769	1	439.472	193.098	246.374	0	0	16.2499	-64.2148	-261.546	260.889	16627	15710.8	261.546	0	9.32906	11.735	12.5345	0	0	26.3187	-456.562	29.7379	0
773	0	0	773	1	492.936	245.857	247.078	0	0	16.2248	30.1248	168.8	360.499	16627	15616.5	-168.8	0	12.2028	11.8817	13.445	0	0	40.6037	-470.774	25.887	0
777	0	0	777	1	427.465	234.243	193.222	0	0	82.1011	-37.2003	143.447	270	16660.8	15584.2	-143.447	0	9.14439	10.9882	12.9481	0	0	39.6124	-461.564	30.6863	0
784	0	0	784	1	444.954	245.051	199.903	0	0	34.5372	43.5934	306.962	266.31	16708.3	15603	-306.962	0	9.44347	11.9986	14.1339	0	0	34.5875	-467.59	29.963	0
786	0	0	786	1	440.968	230.128	210.841	0	0	-18.6593	18.9055	-4.00658	192.932	16661.9	15827	4.00658	0	6.5076	11.9491	12.4986	0	0	33.3477	-458.65	29.6786	0
793	0	0	793	1	479.502	216.221	263.28	0	0	88.5046	4.61569	74.0083	331.428	16654.4	15642	-74.0083	0	11.0459	10.2577	12.492	0	0	41.9726	-461.013	25.944	0
797	0	0	797	1	434.732	201.215	233.516	0	0	14.277	86.4398	216.796	369.343	16628.9	15560.2	-216.796	0	12.6455	10.7641	11.42	0	0	32.432	-455.262	29.3032	0
801	0	0	801	1	290.669	129.656	161.013	0	0	-38.9593	-8.8365	126.778	162.63	16682.2	15655.5	-126.778	0	5.5709	10.875	13.0388	0	0	29.3436	-453.167	52.211	0
803	0	0	803	1	375.06	215.262	159.798	0	0	21.9776	20.273	87.9249	223.631	16621.2	15626.3	-87.9249	0	7.48056	11.4028	12.6735	0	0	26.7977	-454.876	36.7169	0
805	0	0	805	1	365.594	163.35	202.245	0	0	113.434	-44.1654	-55.4324	254.316	16629.4	15591.1	55.4324	0	8.62457	10.9473	12.3824	0	0	28.3815	-453.681	37.5789	0
806	0	0	806	1	448.964	271.451	177.514	0	0	76.4428	105.023	225.046	203.335	16566.8	15641.3	-225.046	0	6.93261	11.1616	12.9304	0	0	41.3203	-460.899	28.8147	0
810	0	0	810	1	500.33	239.978	260.352	0	0	1.47752	60.5088	265.677	419.672	16641.7	15586.1	-265.677	0	14.669	11.1021	12.9691	0	0	35.1944	-465.837	24.9822	0
811	0	0	811	1	397.833	203.82	194.013	0	0	-22.0075	87.9685	307.143	252.824	16665.2	15558.7	-307.143	0	9.07433	10.6845	12.9013	0	0	33.6155	-456.306	33.6088	0
812	0	0	812	1	491.979	247.785	244.194	0	0	176.965	-3.67106	135.007	337.556	16565.9	15550.6	-135.007	0	11.4387	11.5002	12.3928	0	0	28.1167	-458.903	25.4969	0
813	0	0	813	1	451.982	212.607	239.375	0	0	110.066	37.372	52.2899	232.388	16533.2	15708.9	-52.2899	0	7.72594	12.3189	13.3838	0	0	40.3034	-467.02	29.1979	0
816	0	0	816	1	504.121	195.933	308.187	0	0	124.438	4.47593	-129.109	402.93	16618.4	15642.1	129.109	0	13.7282	11.3744	12.8146	0	0	36.6581	-465.877	24.7837	0
819	0	0	819	1	480.616	250.536	230.08	0	0	-59.9416	38.8315	222.962	284.129	16703.2	15607.8	-222.962	0	9.98949	11.0695	12.8987	0	0	48.2906	-465.767	26.2954	0
824	0	0	824	1	433.405	182.185	251.22	0	0	-65.7495	36.6536	233.084	209.387	16709	15610	-233.084	0	7.40882	11.2182	13.1413	0	0	31.7915	-457.974	30.306	0
827	0	0	827	1	346.285	189.97	156.316	0	0	103.355	39.8921	211.75	247.264	16539.9	15606.7	-211.75	0	8.39481	10.591	12.5274	0	0	23.2607	-450.391	40.3193	0
834	0	0	834	1	365.917	170.914	195.003	0	0	42.9144	-47.9667	-183.594	183.801	16600.3	15694.6	183.594	0	6.38365	11.6192	13.1991	0	0	29.9748	-457.365	38.4061	0
835	0	0	835	1	370.994	199.953	171.04	0	0	-32.4215	56.4841	295.57	229.728	16675.6	15590.1	-295.57	0	8.229	11.7121	13.2215	0	0	43.7327	-466.171	37.7525	0
837	0	0	837	1	386.563	182.722	203.841	0	0	104.876	21.806	29.4162	283.491	16638	15624.8	-29.4162	0	9.4381	11.3138	12.642	0	0	30.1018	-458.416	35.1703	0
843	0	0	843	1	467.082	223.306	243.776	0	0	53.3624	-40.7306	250.268	376.612	16689.5	15587.7	-250.268	0	13.1957	10.7716	13.8039	0	0	31.5224	-463.842	27.4771	0
850	0	0	850	1	467.695	273.664	194.031	0	0	55.373	-44.3419	323.657	370.921	16687.5	15591.3	-323.657	0	13.5108	11.278	12.1153	0	0	52.0369	-468.687	27.0659	0
856	0	0	856	1	362.349	169.506	192.843	0	0	98.1923	27.4278	235.183	167.939	16644.7	15619.2	-235.183	0	5.75094	10.1331	12.7883	0	0	31.5437	-449.999	37.7284	0
858	0	0	858	1	390.895	146.022	244.873	0	0	97.3219	6.89743	-57.9388	213.657	16645.6	15639.7	57.9388	0	7.17189	10.5009	12.3103	0	0	27.0736	-449.217	34.0338	0
859	0	0	859	1	495.253	242.449	252.804	0	0	37.1942	-16.3441	125.02	332.356	16606	15663	-125.02	0	11.2009	10.9867	12.1792	0	0	45.9815	-463.963	25.0392	0
863	0	0	863	1	471.02	244.353	226.668	0	0	74.3764	-79.8158	64.5314	267.482	16668.5	15626.8	-64.5314	0	9.12112	11.5484	12.1785	0	0	38.8849	-459.794	26.9366	0
864	0	0	864	1	388.711	191.018	197.693	0	0	7.05733	-145.142	-234.145	224.924	16636.2	15791.8	234.145	0	8.30606	12.1023	13.0934	0	0	32.3518	-461.663	35.5623	0
867	0	0	867	1	311.769	132.038	179.731	0	0	-158.801	-17.7922	-84.1273	242.457	16602.7	15664.4	84.1273	0	8.86887	10.7639	12.8503	0	0	42.238	-461.173	47.0377	0
868	0	0	868	1	414.234	203.388	210.846	0	0	-6.21313	7.10742	96.4951	220.802	16649.4	15639.5	-96.4951	0	7.444	11.7384	13.5445	0	0	36.5124	-464.072	32.6313	0
869	0	0	869	1	432.775	222.052	210.723	0	0	34.2272	41.4382	121.529	224.612	16609	15605.2	-121.529	0	7.51159	11.549	13.4581	0	0	24.0815	-457.189	30.6388	0
872	0	0	872	1	363.696	156.308	207.388	0	0	35.0023	29.8482	-94.5037	162.889	16608.2	15616.8	94.5037	0	5.49095	11.0279	12.6181	0	0	21.7706	-448.711	38.03	0
889	0	0	889	1	338.169	182.171	155.998	0	0	-9.87026	-11.901	278.003	187.992	16653.1	15558.9	-278.003	0	6.69488	11.0019	12.2998	0	0	25.7057	-450.283	41.8164	0
900	0	0	900	1	402.941	174.423	228.518	0	0	-28.329	58.6695	106.565	218.428	16671.5	15687.6	-106.565	0	7.38709	9.9458	12.8654	0	0	33.1639	-452.193	32.6202	0
907	0	0	907	1	362.498	197.873	164.625	0	0	-0.899448	12.3095	156.168	173.306	16544.5	15634.3	-156.168	0	5.88386	11.8462	13.1303	0	0	31.614	-458.931	39.0124	0
908	0	0	908	1	348.488	156.912	191.577	0	0	123.719	58.9956	193.069	197.975	16619.2	15587.6	-193.069	0	6.68768	10.2239	12.758	0	0	30.877	-451.398	39.8425	0
912	0	0	912	1	405.143	181.589	223.555	0	0	62.6924	-42.1844	23.8125	233.479	16680.2	15589.1	-23.8125	0	7.86024	11.9931	12.7336	0	0	35.2754	-462.044	33.3878	0
922	0	0	922	1	481.409	288.659	192.75	0	0	83.7096	25.6299	197.536	276.702	16559.5	15621	-197.536	0	9.37018	10.7263	12.2091	0	0	37.7891	-457.623	25.8948	0
925	0	0	925	1	353.686	199.024	154.661	0	0	29.015	-13.6455	318.897	273.258	16614.2	15660.3	-318.897	0	9.86644	10.2915	12.0452	0	0	38.2014	-454.679	38.6808	0
949	0	0	949	1	371.534	151.883	219.651	0	0	54.763	7.93306	-260.125	238.256	16588.5	15638.7	260.125	0	8.37979	10.5118	12.1369	0	0	30.731	-452.306	36.3653	0
954	0	0	954	1	433.16	190.323	242.837	0	0	28.5727	35.4617	107.002	221.591	16614.6	15611.2	-107.002	0	7.40698	10.6777	13.4274	0	0	43.8489	-461.223	30.188	0
955	0	0	955	1	349.502	139.133	210.369	0	0	93.6539	-136.674	-223.965	177.78	16549.6	15683.6	223.965	0	6.48987	11.4362	12.4985	0	0	27.7777	-453.214	40.374	0
956	0	0	956	1	407.262	212.487	194.775	0	0	127.344	-26.3127	87.9975	215.441	16615.5	15573.3	-87.9975	0	7.24102	10.9083	11.8	0	0	30.0177	-451.258	32.1907	0
958	0	0	958	1	340.373	137.699	202.673	0	0	42.3393	-35.4623	-218.915	209.844	16600.9	15682.1	218.915	0	7.33665	10.8087	11.3935	0	0	26.6616	-447.074	40.7141	0
960	0	0	960	1	413.011	166.302	246.709	0	0	145.966	11.8852	-54.092	231.179	16497.3	15634.7	54.092	0	7.79506	10.258	12.2119	0	0	26.7764	-448.699	31.4533	0
967	0	0	967	1	448.577	243.505	205.072	0	0	149.751	-49.246	-193.287	222.459	16493.5	15795.5	193.287	0	7.81025	11.2634	13.025	0	0	36.9508	-459.969	28.925	0
968	0	0	968	1	398.109	199.912	198.197	0	0	-47.6592	54.7407	-150.261	201.566	16591.2	15691.5	150.261	0	6.97096	11.8605	12.392	0	0	19.647	-451.642	33.9579	0
970	0	0	970	1	350.63	177.415	173.215	0	0	-44.5286	4.34368	-94.5888	247.486	16588.1	15642.3	94.5888	0	8.48944	11.3652	11.7476	0	0	22.705	-450.769	39.6808	0
1002	1	0	2	1	257.648	149.265	108.384	0	0	-20.4042	-46.6229	123.862	165.157	16364.6	16091.9	-123.862	0	6.56516	5.61809	5.82818	0	0	42.6413	-391.304	34.9915	1
1005	1	0	5	1	259.176	163.205	95.971	0	0	36.2427	71.3684	-20.6631	137.78	16507.3	16272.9	20.6631	0	5.37007	5.17491	5.86483	0	0	46.5884	-386.061	34.4392	1
1086	1	0	86	1	231.225	145.615	85.6103	0	0	45.9541	43.352	536.497	124.254	16298.3	16101.6	-536.497	0	5.55414	4.39395	4.77164	0	0	25.8026	-362.371	38.0108	1
1089	1	0	89	1	200.31	108.486	91.8235	0	0	61.0714	32.2212	-5.73102	126.719	16183.5	16212.4	5.73102	0	4.92918	4.8769	4.61464	0	0	30.2781	-367.004	45.7002	1
1090	1	0	90	1	242.206	119.667	122.539	0	0	-1.16529	51.4791	81.7262	163.562	16146.1	16093.4	-81.7262	0	6.36398	4.86793	4.15345	0	0	37.5087	-367.802	35.8065	1
1151	1	0	151	1	279.362	166.995	112.366	0	0	31.5533	96.1512	352.113	146.513	16512	16248.1	-352.113	0	5.97507	5.55335	5.60011	0	0	47.2082	-389.307	31.5149	1
1163	1	0	163	1	168.886	96.2674	72.6188	0	0	90.1426	71.7243	390.772	101.721	16353.8	16372.2	-390.772	0	4.18908	4.16726	4.24006	0	0	31.3161	-355.63	54.8755	1
1189	1	0	189	1	196.051	86.4777	109.573	0	0	45.3459	16.7269	-140.374	122.651	16398.6	16128.2	140.374	0	4.91119	4.26943	4.49821	0	0	43.206	-364.231	46.0546	1
1197	1	0	197	1	195.178	98.5241	96.6538	0	0	70.0151	-27.1034	260.03	144.126	16274.2	16072.4	-260.03	0	5.7859	3.64215	4.25563	0	0	49.4849	-360.571	45.2086	1
1232	1	0	232	1	214.769	130.773	83.9966	0	0	-60.2422	82.4537	269.613	113.291	16105.5	16162.1	-269.613	0	4.61255	3.92903	3.95084	0	0	46.801	-355.627	40.2846	1
1259	1	0	259	1	218.653	122.098	96.5554	0	0	36.3963	118.59	478.638	110.635	16307.8	15926.7	-478.638	0	4.7645	3.43716	3.76812	0	0	36.0549	-343.564	38.7574	1
1390	1	0	390	1	209.418	110.271	99.147	0	0	-61.6733	43.3314	77.4258	142.237	16306.3	16201.2	-77.4258	0	5.61354	3.59875	3.20246	0	0	39.1835	-342.802	40.355	1
1479	1	0	479	1	175.205	115.959	59.2458	0	0	71.0564	-52.9111	536.516	147.942	16273.2	15898.9	-536.516	0	6.77875	2.86178	2.95132	0	0	44.7821	-334.965	48.4377	1
1591	1	0	591	1	188.847	96.2501	92.5971	0	0	39.1732	53.9573	-14.434	102.11	16305.1	15991.3	14.434	0	3.97431	3.07186	3.0505	0	0	31.7506	-326.003	44.7503	1
1600	1	0	600	1	189.159	98.6329	90.5258	0	0	-11.3427	28.5783	216.871	115.964	16156.3	16116.3	-216.871	0	4.60469	2.76503	2.78283	0	0	69.1126	-331.365	43.9079	1
1611	1	0	611	1	186.358	113.243	73.1149	0	0	-72.6858	35.0813	348.907	122.937	16616.2	16010.2	-348.907	0	5.16871	3.06077	3.02749	0	0	34.8513	-329.508	45.4111	1
1655	1	0	655	1	182.498	97.8863	84.6113	0	0	-2.24523	75.2922	217.884	102.049	16346.5	16368.6	-217.884	0	4.03754	3.2713	2.82439	0	0	31.0202	-325.428	46.5373	1
1657	1	0	657	1	202.029	144.618	57.4103	0	0	-11.1287	73.1847	599.348	148.072	16255.7	16071.7	-599.348	0	6.99071	2.60654	2.19157	0	0	79.5937	-327.168	39.7908	1
1683	1	0	683	1	172.979	97.5843	75.3946	0	0	99.7661	69.699	133.797	101.845	16443.8	16374.2	-133.797	0	3.96493	2.89002	2.85937	0	0	63.0446	-332.324	49.0779	1
1692	1	0	692	1	180.693	103.188	77.5047	0	0	123.439	-33.474	350.566	110.841	16420.1	16178.4	-350.566	0	4.58777	3.12844	2.58926	0	0	61.3362	-332.823	46.5309	1
1753	1	0	753	1	221.949	107.878	114.071	0	0	17.143	23.8512	77.4297	125.391	16227.4	16220.7	-77.4297	0	4.87367	3.59394	3.42118	0	0	25.135	-338.772	37.9019	1
1767	1	0	767	1	270.31	193.311	76.9994	0	0	-16.3494	-12.0058	544.289	301.376	16260.9	16057.3	-544.289	0	13.8928	3.0191	3.2952	0	0	44.2956	-352.476	29.6831	1
1775	1	0	775	1	248.334	156.927	91.4071	0	0	20.0182	89.4755	500.644	190.822	16224.6	15955.8	-500.644	0	8.34041	3.06906	3.3528	0	0	62.016	-350.522	32.7831	1
1825	1	0	825	1	201.521	118.558	82.9629	0	0	-49.0498	-37.8777	361.389	179.393	16393.3	16083.1	-361.389	0	7.625	3.53204	3.49627	0	0	39.386	-348.398	42.5093	1
1859	1	0	859	1	156.634	69.1643	87.4698	0	0	43.6141	51.0037	5.56069	128.989	16499.9	16392.9	-5.56069	0	5.00764	2.7249	2.46139	0	0	65.9327	-325.335	54.1484	1
1899	1	0	899	1	261.841	168.202	93.6387	0	0	12.1073	95.2034	490.802	193.195	16232.5	15950.1	-490.802	0	8.40821	3.52551	3.69114	0	0	31.3527	-351.115	31.401	1
1913	1	0	913	1	226.595	112.551	114.045	0	0	-5.69075	-67.7934	151.523	197.325	16250.3	16212.7	-151.523	0	7.90532	3.36889	2.72496	0	0	58.5913	-347.102	36.1167	1
1924	1	0	924	1	164.67	76.018	88.652	0	0	143.47	19.035	-255.915	120.1	16599.4	16225.5	255.915	0	5.06697	2.96593	2.44635	0	0	31.2286	-319.18	51.4052	1
1964	1	0	964	1	218.071	126.741	91.3299	0	0	23.9771	7.73009	568.609	121.017	16718.9	15638.9	-568.609	0	5.59312	2.58304	2.52127	0	0	48.8474	-319.496	36.8084	1
2004	2	0	4	1	503.244	285.149	218.094	0	0	113.008	-9.63819	19.9759	332.293	16530.2	15755.9	-19.9759	0	15.2047	20.3587	17.747	0	0	34.4682	-503.895	16.3267	2
2006	2	0	6	1	612.62	347.209	265.411	0	0	112.129	11.1616	62.4435	514.897	16531.1	15735.1	-62.4435	0	23.7204	19.7992	17.5929	0	0	51.9712	-513.123	12.6574	2
2007	2	0	7	1	521.953	266.973	254.98	0	0	114.807	41.2848	-40.9079	408.704	16528.4	15804.7	40.9079	0	18.483	20.8899	18.6137	0	0	27.1585	-505.656	15.7425	2
2009	2	0	9	1	499.399	238.869	260.53	0	0	138.549	-68.3082	-131.354	334.358	16504.7	15814.6	131.354	0	15.3749	20.1842	18.7858	0	0	28.2323	-503.586	16.607	2
2015	2	0	15	1	418.013	228.538	189.476	0	0	135.624	-13.3226	162.539	312.002	16607.3	15759.6	-162.539	0	15.0461	19.5484	17.4058	0	0	45.5342	-505.571	20.6175	2
2019	2	0	19	1	508.991	286.252	222.739	0	0	129.026	-71.7455	-65.4612	346.008	16514.2	15818	65.4612	0	15.9823	19.9211	17.4513	0	0	34.12	-502.128	16.0008	2
2025	2	0	25	1	573.706	321.385	252.32	0	0	95.846	-75.2135	-61.0027	428.569	16547.4	15821.5	61.0027	0	19.7118	20.1307	17.3964	0	0	42.3949	-508.824	13.7535	2
2027	2	0	27	1	501.659	302.038	199.62	0	0	139.111	-71.8711	0.799174	438.437	16504.1	15818.2	-0.799174	0	20.4144	19.7775	16.8009	0	0	32.8658	-501.709	16.1974	2
2029	2	0	29	1	370.331	172.902	197.429	0	0	38.4579	8.9031	38.5932	278.774	16604.8	15737.4	-38.5932	0	12.6969	18.2118	16.8765	0	0	15.6879	-486.243	23.8207	2
2031	2	0	31	1	521.159	216.977	304.182	0	0	109.562	-72.7613	-174.893	245.689	16533.7	15719.4	174.893	0	11.1701	18.5772	17.6474	0	0	36.7094	-497.395	15.3979	2
2036	2	0	36	1	613.609	262.249	351.36	0	0	48.6965	-8.51298	-186.409	483.691	16494.9	15754.8	186.409	0	21.4901	19.1	17.5428	0	0	40.0659	-506.3	12.5717	2
2037	2	0	37	1	491.022	257.493	233.529	0	0	57.1338	-23.8673	-5.76522	316.485	16586.1	15770.1	5.76522	0	14.3762	19.1787	17.1802	0	0	36.8316	-500.751	16.6296	2
2043	2	0	43	1	554.833	243.366	311.467	0	0	128.144	-46.9932	-64.4827	481.984	16515.1	15793.3	64.4827	0	22.1032	18.8819	17.5663	0	0	43.4662	-507.171	14.2447	2
2049	2	0	49	1	513.82	233.572	280.248	0	0	56.0613	-23.322	-151.704	425.272	16487.5	15769.6	151.704	0	19.057	19.1986	17.7602	0	0	31.8034	-502.175	15.7649	2
2050	2	0	50	1	638.334	343.605	294.73	0	0	141.854	-59.9594	-132.453	503.625	16501.4	15706.6	132.453	0	23.1189	19.0226	17.2422	0	0	43.9008	-508.696	11.9401	2
2055	2	0	55	1	619.943	379.158	240.785	0	0	131.95	8.63974	-22.454	430.353	16511.3	15737.6	22.454	0	19.6022	18.4622	16.3232	0	0	46.9191	-502.455	12.2566	2
2056	2	0	56	1	533.355	316.172	217.183	0	0	81.3178	29.1185	113.903	323.808	16561.9	15717.2	-113.903	0	15.0852	18.5109	17.6016	0	0	31.4607	-497.413	14.9392	2
2061	2	0	61	1	491.223	257.553	233.67	0	0	97.1567	66.7669	32.0264	459.283	16546.1	15679.5	-32.0264	0	20.8753	17.9929	17.0579	0	0	26.2488	-495.636	16.455	2
2065	2	0	65	1	505.494	266.593	238.901	0	0	130.695	39.8165	-59.583	378.013	16512.5	15706.5	59.583	0	17.1383	18.0582	16.5367	0	0	50.3811	-503.724	15.8054	2
2070	2	0	70	1	414.338	242.551	171.786	0	0	83.9864	-64.8742	98.5	282.86	16559.2	15711.5	-98.5	0	13.377	18.0232	16.5685	0	0	32.3532	-493.013	20.4308	2
2073	2	0	73	1	486.069	260.333	225.736	0	0	187.061	-15.8452	-38.6814	298.483	16456.2	15762.1	38.6814	0	13.8438	17.6942	16.3601	0	0	28.5753	-490.009	16.5435	2
2074	2	0	74	1	464.197	240.121	224.076	0	0	128.006	-45.4191	-106.29	325.951	16515.2	15791.7	106.29	0	14.902	18.1935	16.9673	0	0	39.7263	-498.758	17.7108	2
2075	2	0	75	1	553.981	303.038	250.943	0	0	30.2312	-3.95213	104.89	342.435	16613	15750.2	-104.89	0	15.9611	18.7933	16.9228	0	0	36.6785	-499.623	14.1944	2
2079	2	0	79	1	499.104	282.054	217.05	0	0	61.1409	0.126558	154.184	333.634	16582.1	15746.2	-154.184	0	15.8619	18.3869	16.0826	0	0	30.9358	-492.866	16.0418	2
2086	2	0	86	1	468.524	271.608	196.917	0	0	-2.90654	21.4476	252.015	272.137	16646.1	15724.8	-252.015	0	13.8324	17.7391	16.7378	0	0	46.9596	-499.707	17.4025	2
2121	2	0	121	1	480.124	287.465	192.659	0	0	138.988	-60.4659	-148.044	402.998	16504.2	15806.7	148.044	0	18.4504	17.594	15.0259	0	0	55.1731	-501.055	16.5983	2
2125	2	0	125	1	446.691	187.985	258.706	0	0	57.7063	7.60809	-123.329	310.433	16485.9	15838.3	123.329	0	13.9057	17.295	15.5086	0	0	33.3439	-488.482	18.2369	2
2156	2	0	156	1	454.039	200.949	253.09	0	0	203.983	-89.5583	-24.6281	206.021	16538.9	15736.2	24.6281	0	9.81948	16.1939	14.4527	0	0	40.0253	-483.431	17.5282	2
2162	2	0	162	1	538.952	287.775	251.177	0	0	123.145	20.2737	53.0956	312.794	16520.1	15726	-53.0956	0	14.3842	16.9049	15.3304	0	0	41.5297	-491.752	14.3177	2
2183	2	0	183	1	377.442	162.765	214.676	0	0	151.076	-159.654	-153.022	306.447	16492.1	15806.3	153.022	0	14.7087	14.9259	13.597	0	0	44.2062	-481.032	21.7638	2
2193	2	0	193	1	352.664	189.975	162.689	0	0	122.561	-11.7355	-157.493	179.77	16520.7	15758	157.493	0	8.10847	16.0228	14.4053	0	0	26.4274	-475.336	24.2499	2
2217	2	0	217	1	432.752	211.896	220.855	0	0	36.5849	-25.8617	-143.012	240.269	16606.6	15772.1	143.012	0	10.7764	15.2618	14.5737	0	0	25.1641	-475.1	18.5026	2
2230	2	0	230	1	363.809	203.932	159.877	0	0	271.518	-216.394	-55.8928	213.084	16571	15763.4	55.8928	0	11.4415	14.5484	13.6541	0	0	38.5471	-475.128	22.7527	2
2239	2	0	239	1	373.616	191.691	181.925	0	0	220.319	-24.8224	234.678	224.364	16622.2	15671.4	-234.678	0	11.6256	14.5533	13.5092	0	0	30.1351	-470.434	21.9504	2
2258	2	0	258	1	360.388	178.101	182.287	0	0	60.9089	-20.4351	73.1416	270.161	16482.7	15667.1	-73.1416	0	12.4929	14.614	13.6816	0	0	42.6675	-478.917	23.0556	2
2278	2	0	278	1	345.925	165.49	180.436	0	0	31.3561	3.27656	283.585	232.133	16611.9	15643.3	-283.585	0	12.1076	13.1144	12.4971	0	0	25.3799	-460.373	23.6122	2
2282	2	0	282	1	380.409	206.565	173.843	0	0	83.3554	17.3679	-218.209	218.986	16559.9	15828.6	218.209	0	9.67697	16.0369	13.7657	0	0	36.1199	-478.691	21.8126	2
2287	2	0	287	1	445.984	255.934	190.05	0	0	124.689	-133.048	-195.817	255.089	16518.5	15779.7	195.817	0	11.8771	14.6346	13.5124	0	0	49.5666	-481.116	17.5379	2
2290	2	0	290	1	353.44	168.31	185.13	0	0	92.414	-90.3694	-165.47	252.606	16550.8	15836.6	165.47	0	11.5406	14.7057	13.9078	0	0	29.3201	-473.469	23.7284	2
2291	2	0	291	1	413.834	236.185	177.649	0	0	52.2972	-136.533	-209.13	213.251	16491.3	15783.2	209.13	0	9.82607	15.0304	13.1641	0	0	33.3016	-471.878	19.2763	2
2292	2	0	292	1	358.878	204.125	154.753	0	0	110.76	12.0891	135.204	203.681	16532.5	15634.5	-135.204	0	9.6187	14.6584	12.9293	0	0	36.0573	-471.962	22.9983	2
2314	2	0	314	1	529.448	237.594	291.854	0	0	94.7674	-74.0315	-210.849	359.493	16548.5	15720.7	210.849	0	16.1987	14.332	13.6542	0	0	32.6487	-475.784	14.1628	2
2315	2	0	315	1	408.043	168.811	239.232	0	0	126.154	-54.4181	-240.397	215.05	16517.1	15800.7	240.397	0	9.63459	15.1327	14.2429	0	0	28.0856	-473.78	19.8582	2
2340	2	0	340	1	367.851	182.099	185.752	0	0	118.133	-67.5259	-208.08	204.324	16525.1	15813.8	208.08	0	9.23196	13.5934	13.3853	0	0	32.194	-467.24	22.1466	2
2347	2	0	347	1	369.978	197.087	172.891	0	0	100.407	-2.80073	133.93	204.491	16642.5	15649.4	-133.93	0	9.66345	13.4821	12.5173	0	0	34.3384	-465.303	21.753	2
2352	2	0	352	1	363.251	158.928	204.323	0	0	155.426	-68.1652	-37.3614	185.298	16587.5	15814.4	37.3614	0	8.61762	14.1523	13.1	0	0	40.3689	-471.674	22.5688	2
2360	2	0	360	1	360.706	192.412	168.294	0	0	93.6644	-7.80557	-60.4163	249.163	16449.9	15754.1	60.4163	0	11.2743	13.394	13.3424	0	0	25.2256	-464.864	22.654	2
2379	2	0	379	1	356.619	192.088	164.531	0	0	36.2124	-41.6162	-16.4399	274.151	16507.3	15688.2	16.4399	0	12.4812	14.4608	12.9707	0	0	23.4226	-467.266	23.1517	2
2380	2	0	380	1	390.994	179.571	211.423	0	0	92.1486	-36.6374	-27.3812	246.829	16551.1	15683.3	27.3812	0	11.2501	13.7393	12.8876	0	0	36.9175	-470.145	20.4092	2
2403	2	0	403	1	366.655	192.713	173.942	0	0	122.246	-127.526	-190.463	236.142	16521	15774.1	190.463	0	10.9697	13.7992	11.9879	0	0	31.323	-463.536	21.9443	2
2420	2	0	420	1	353.251	199.129	154.122	0	0	105.464	-99.6628	-114.708	226.346	16438.1	15746.3	114.708	0	10.4764	13.7067	12.2293	0	0	44.0775	-470.052	23.0586	2
2442	2	0	442	1	468.514	238.374	230.139	0	0	111.617	-27.7979	-57.8468	275.319	16531.6	15774.1	57.8468	0	12.5369	12.4507	12.9655	0	0	44.0056	-469.754	16.0989	2
2443	2	0	443	1	471.078	220.84	250.237	0	0	133.131	0.303826	-264.937	236.036	16510.1	15746	264.937	0	10.441	14.0033	12.7578	0	0	36.9599	-469.412	16.1797	2
2444	2	0	444	1	414.806	200.34	214.466	0	0	144.567	-10.3833	-4.72261	200.423	16498.7	15756.7	4.72261	0	9.19553	13.6408	12.989	0	0	45.3121	-473.897	18.9412	2
2445	2	0	445	1	392.703	161.959	230.744	0	0	74.5396	1.4851	-249.224	219.196	16568.7	15744.8	249.224	0	9.62736	13.6178	12.727	0	0	25.4544	-462.626	20.2384	2
2447	2	0	447	1	316.831	189.273	127.558	0	0	56.9227	-33.7789	67.1502	167.086	16486.6	15680.4	-67.1502	0	7.73436	13.7407	12.1018	0	0	32.2693	-461.778	26.5176	2
2463	2	0	463	1	378.62	186.309	192.311	0	0	111.114	-26.3182	-40.1517	258.521	16532.1	15772.6	40.1517	0	11.7788	13.7611	12.4713	0	0	36.989	-469.189	21.171	2
2479	2	0	479	1	321.08	159.336	161.744	0	0	40.301	17.3403	-228.385	157.926	16602.9	15828.6	228.385	0	6.93818	13.371	12.6965	0	0	53.2437	-472.067	26.1429	2
2500	2	0	500	1	383.585	183.3	200.285	0	0	66.4084	-29.8665	-14.7934	199.633	16477.2	15776.1	14.7934	0	9.07421	12.9932	12.2044	0	0	24.4195	-457.579	20.6048	2
2507	2	0	507	1	357.819	171.757	186.062	0	0	57.5007	-11.1228	-200.831	182.785	16585.7	15857.1	200.831	0	8.1066	13.7714	12.978	0	0	24.7038	-462.479	22.8898	2
2508	2	0	508	1	372.165	192.408	179.757	0	0	94.0822	55.2303	-30.7892	192.885	16648.8	15691	30.7892	0	8.69514	12.57	11.7193	0	0	24.9062	-454.039	21.2004	2
2521	2	0	521	1	438.044	201.907	236.137	0	0	126.337	-34.0524	-70.3508	320.238	16516.9	15680.7	70.3508	0	14.6325	12.4221	11.2391	0	0	42.7993	-463.861	17.1978	2
2536	2	0	536	1	333.181	196.97	136.212	0	0	60.3852	-0.0802754	148.267	210.017	16582.8	15646.7	-148.267	0	9.95702	12.7782	11.4931	0	0	55.4737	-468.752	24.3947	2
2551	2	0	551	1	330.204	191.523	138.68	0	0	66.3531	27.537	44.1922	165.478	16576.9	15718.7	-44.1922	0	7.53616	12.9146	11.5533	0	0	38.1941	-459.336	24.7334	2
2556	2	0	556	1	365.259	199.051	166.209	0	0	160.115	-56.9489	-3.84668	203.953	16483.1	15803.2	3.84668	0	9.49505	13.0454	12.7162	0	0	30.1226	-462.49	22.06	2
2638	2	0	638	1	285.426	158.374	127.053	0	0	23.8785	8.23289	-222.263	211.226	16519.7	15738	222.263	0	9.29489	13.4713	11.3013	0	0	39.9517	-463.373	29.9956	2
2679	2	0	679	1	354.222	175.902	178.32	0	0	136.798	-0.53344	-170.946	225.708	16506.4	15746.8	170.946	0	10.1782	12.1413	11.2726	0	0	41.3818	-459.786	22.3483	2
2680	2	0	680	1	385.499	188.785	196.715	0	0	100.268	-30.9201	-270.591	195.166	16543	15777.2	270.591	0	8.60133	12.1004	10.6189	0	0	34.7421	-452.769	19.9407	2
2681	2	0	681	1	371.807	166.247	205.56	0	0	70.4588	-41.6084	-55.5041	231.136	16473.1	15688.2	55.5041	0	10.5032	12.6085	11.1494	0	0	41.3727	-461.065	21.0977	2
2712	2	0	712	1	386.361	206.331	180.03	0	0	62.4536	-60.1634	101.728	213.191	16580.8	15706.8	-101.728	0	10.0658	11.7933	10.4899	0	0	33.3491	-450.206	19.7953	2
2719	2	0	719	1	426.481	196.507	229.974	0	0	45.1565	-47.9662	-244.953	255.421	16498.4	15794.2	244.953	0	11.2918	12.5162	10.6027	0	0	28.52	-452.884	17.6696	2
2741	2	0	741	1	373.903	221.435	152.468	0	0	112.245	27.7518	103.79	210.777	16531	15718.5	-103.79	0	9.81832	10.9326	10.4847	0	0	44.4988	-452.265	20.4288	2
2759	2	0	759	1	349.445	205.942	143.504	0	0	141.701	-19.9886	243.309	223.413	16601.2	15766.3	-243.309	0	11.3872	10.7718	10.2525	0	0	38.2381	-447.482	22.1191	2
2808	2	0	808	1	397.073	208.197	188.876	0	0	119.154	-7.80905	32.1367	190.788	16524.1	15654.4	-32.1367	0	8.75791	10.9928	10.1305	0	0	31.556	-444.351	18.909	2
2960	2	0	960	1	362.216	186.365	175.852	0	0	182.541	37.8461	3.47692	198.668	16460.7	15808.1	-3.47692	0	9.17596	10.6132	10.4601	0	0	54.1438	-453.232	21.1673	2
