# Supplementary material for: CaV1 and CaV2 calcium channels mediate the release of distinct pools of synaptic vesicles
Source: eLife. 2023 Feb 23;12:e81407. doi: 10.7554/eLife.81407 (PMC10023163; doi:10.7554/eLife.81407)
Supplement: Figure 5—source data 1. [file elife-81407-fig5-data1.zip › Figure 5 - Source Data 1/elks-1/11/3/cav1_to_cav1(cav2).csv]

-8.07308656614896
2.25416968888112
-32.0254820596338
-57.6277581761433
58.7688207039328
-50.7402383626486
-22.8308354651699
-59.8100588327743
66.714963382311
11.7566097979325
-38.9485408686505
35.1140508592998
-38.6266288249326
-52.3056189241279
-11.0929888319179
-16.4917810115849
37.8321770162911
41.055134072707
-1.18004035058948
38.0428848026941
-76.6938939196853
-37.8048727455734
68.1413022212409
42.5054624409104
109.199147788565
-54.4537136512135
-85.1952101640309
8.68399559925638
-3.35592400837322
-65.0265744224525
-17.4798225475342
52.4210770542022
24.7600418739621
112.41297317964
-9.62346366009024
116.127878603258
-14.9712652491125
-29.3749256994879
-26.7248603430771
-55.1570120705428
49.5774283142391
24.3173514383761
-40.2382557859382
-39.1271151262899
140.535156264297
16.0674144433569
-78.629850725315
2.57963280296735
43.7592444280053
-24.5875757474423
-85.5465410700244
-15.1648971672039
-21.406029488744
-36.4408741670104
31.235029448937
-12.2485518213762
-14.0333722415589
23.2528082367644
-64.43887339305
-5.09094130028643
127.08099248064
14.5486742160701
88.7026254736156
50.4790971843913
-71.6070400561584
-9.20796842401433
-25.061509115013
-6.45099487382049
-27.8218395974282
59.3965994650707
-53.8840276214414
9.76872892872234
50.2774725287964
32.9954178706421
-93.7635081324097
