# Supplementary material for: CaV1 and CaV2 calcium channels mediate the release of distinct pools of synaptic vesicles
Source: eLife. 2023 Feb 23;12:e81407. doi: 10.7554/eLife.81407 (PMC10023163; doi:10.7554/eLife.81407)
Supplement: Figure 5—source data 1. [file elife-81407-fig5-data1.zip › Figure 5 - Source Data 1/elks-1/11/3/cav1_to_cav1(ELKS).csv]

-7.76517839629832
11.1533379845359
-52.0087563204024
-71.6333627017812
24.1275178771775
-70.323305887604
-58.2866220843134
-75.1104481129469
42.7401453365455
26.3096878935112
-22.8957221585588
5.10991952372115
-47.9345775437841
-39.4417565618323
22.9588441699516
-0.106980251889581
41.1364463674736
67.4714241542861
28.1133613179536
44.9761368862883
-47.0521746467075
-46.4652653693656
35.0928403904345
24.5506714048979
72.7990491657138
-64.8321363401838
-101.301042533222
13.7341270407414
14.2305973490757
-69.9981092351572
-13.9691238762207
12.6855953352378
4.18060949612391
109.407381394053
49.572029569279
129.710249905504
-58.8997534955215
-34.2817195339212
-70.1709649302484
-49.8088606122938
101.305907273937
31.907000377957
-53.6063728608942
-61.611888132089
138.246936803687
-33.6692325807926
-42.8088258473745
42.0236190795613
66.3719655681452
-28.1579642827928
-41.2533875770978
-23.3206042870042
-8.1289086012921
-22.8521903200726
19.6812353175937
39.5175003722425
-21.7577300198727
-39.2765006824156
-49.9258967476189
-72.4850430756142
104.106377246344
53.0781089029661
113.405014659542
46.6470702073912
-71.3469280728123
3.37048019172471
-10.529259404032
-20.8765341295511
26.4162877723929
59.0154490788636
-56.3565194560397
25.8783483040388
15.3821079132003
79.7655486640251
-85.9292836264995
