# Supplementary material for: CaV1 and CaV2 calcium channels mediate the release of distinct pools of synaptic vesicles
Source: eLife. 2023 Feb 23;12:e81407. doi: 10.7554/eLife.81407 (PMC10023163; doi:10.7554/eLife.81407)
Supplement: Figure 5—source data 1. [file elife-81407-fig5-data1.zip › Figure 5 - Source Data 1/elks-1/11/3/cav1_to_cav2.csv]

458.549540880877
531.775454316647
502.99051829071
658.579011147503
579.523163422122
508.454178167092
698.947987741331
470.286776462543
491.768356227758
659.238411277554
351.475234467051
581.926189884904
347.177300823409
406.994812477775
593.091129491999
252.349849971344
699.936217893348
501.319157103604
651.308960142789
500.500762846994
641.468912389622
486.423897545732
421.404723522122
435.462944974974
636.214305071308
412.307962762941
622.229435994788
441.660940749402
-114.526490481338
