# Supplementary material for: CaV1 and CaV2 calcium channels mediate the release of distinct pools of synaptic vesicles
Source: eLife. 2023 Feb 23;12:e81407. doi: 10.7554/eLife.81407 (PMC10023163; doi:10.7554/eLife.81407)
Supplement: Figure 5—source data 1. [file elife-81407-fig5-data1.zip › Figure 5 - Source Data 1/elks-1/11/3/cav1_to_elks.csv]

382.309627042679
478.241235986155
421.196984762686
572.176117892804
483.35782952509
454.029379925393
636.648620346965
399.093231872749
406.213033606941
563.014949443253
261.23595538443
506.170021776971
252.289445867734
319.949059993233
499.07938422422
194.794288715379
636.77673719681
414.032737306286
597.35629173287
433.949462015365
559.527468730354
398.846602455188
325.097787835695
361.382024811531
588.394013596051
316.420737321093
541.958562206771
394.034544269446
-182.455315512572
