# Supplementary material for: CaV1 and CaV2 calcium channels mediate the release of distinct pools of synaptic vesicles
Source: eLife. 2023 Feb 23;12:e81407. doi: 10.7554/eLife.81407 (PMC10023163; doi:10.7554/eLife.81407)
Supplement: Figure 5—source data 1. [file elife-81407-fig5-data1.zip › Figure 5 - Source Data 1/elks-1/11/3/cav2_to_cav1.csv]

91.6985382101093
57.2575336758791
90.6591178072331
63.0635800230548
91.8548555974958
96.6875184761284
61.5988419184969
112.970170611848
134.611148919205
106.1682412532
89.4721606238045
67.908974171929
99.0043649952522
82.39624408707
52.8362212317707
79.4430752142744
101.515933825761
52.184404406823
49.7096591032769
60.152809613829
82.6507319375587
74.1019818313143
25.3049505051276
57.4280666614741
55.3254789991188
58.6396499815201
14.5179279461991
69.8283461129822
76.7097943277622
89.3166852986615
55.4756762532515
128.185322206775
42.7917869545736
83.7035315347803
54.7694148363707
36.2996207838351
126.604689846698
82.0549896361154
47.7420168964572
106.167647522012
92.2972491674864
87.05299318165
52.9156915533649
73.3232664812494
74.0018845710429
38.1808417903185
79.3023064910776
40.4926043765754
97.4471284332658
72.4252028743713
95.0847263148735
71.3941691436612
23.0528078543648
95.6427116164123
62.1122107520841
47.5852570398729
107.568518162079
123.637553706752
62.2134412818159
90.5607960821417
15.7509802671648
117.542225506738
117.943602213675
114.379930244578
120.289079725739
123.499057180855
108.281293646877
61.6828995108426
92.5406300209315
116.71365849387
168.900331926111
88.9195561207225
108.342101044744
178.713825412889
135.15403934251
36.9943327344718
80.8373832518864
54.8996217591675
38.5554172324137
109.816613080364
145.98380576514
135.537892053555
91.3644886273323
115.811844020108
106.542768160759
44.2002563974811
61.0541330838514
61.2405059408511
128.567447917175
41.2449180548392
29.2081070483773
144.157520354324
48.8214721549184
51.5765189079457
57.3064033312085
26.6869155487848
16.1424859739654
119.961641279951
70.9869206345293
68.0890812920688
23.8690375316537
39.6774650925845
66.083876223488
147.605843264557
132.003384957292
66.2853552754759
119.614309571901
113.526040636453
81.632138269877
124.889166224001
-7.27793195511367
42.3164719864862
63.1292772156421
124.691044104235
89.8152504612308
39.6737142257007
139.494402795437
26.7445172764164
70.3423086777557
94.9229310599585
144.600307858981
89.311407227653
91.5977558079603
7.22819502189941
105.839075806767
95.2859085012688
119.625761969077
135.403340532685
33.1823415826711
90.8514166593395
64.6567495152294
96.0391556524701
88.6162042732813
105.060112125644
118.318771386957
75.8603035106216
102.10491938661
106.958160669383
105.233062912142
83.4677551425602
58.863440096673
95.077569981233
67.702610983597
55.6961579707195
131.192832944054
104.877981139266
142.674270588025
129.945268159282
87.2139520327
128.327720861544
35.1556614535411
111.445564240743
84.9144782474841
196.371982717261
80.7081639949383
129.628245910283
102.516809359406
95.2332936374323
125.553719977573
127.492833918902
121.725883295991
125.559888645364
111.481006167194
86.9028015858948
142.668398785831
49.5040894426529
85.9470391823188
130.110323277346
151.789894988474
105.733991682702
66.3394973434379
180.221749850346
129.839299096814
17.646168540803
123.933851948004
106.597849360034
146.18542476236
66.4597847315626
146.822734781883
89.1191083755448
55.9901783562964
124.690601635033
67.8716111066906
119.802906091659
135.572195052171
6.63733119841891
106.99779593192
16.1726927055661
70.6546951214705
151.413053007461
67.842489110014
101.775063139917
94.9057039296595
86.8526045229646
89.0791277128783
41.2612545883594
118.937272879146
91.7084148686263
144.676172917299
121.944486750826
84.3081684872677
143.878303639768
163.312149698977
20.0443094512339
115.645758360038
138.0236416267
111.847928613533
101.039237257158
53.9581234883344
82.4941718774953
54.7570775007907
39.1925759899559
-45.8015093524764
66.5601788574277
126.507210183854
48.1684678675956
78.7369165248419
96.0548499202678
95.2954826358155
-16.9362955168854
6.77814845615012
87.7636962656743
76.4019037441039
44.7807525587068
134.777385841264
104.575616957675
27.2158815810972
146.071608565994
57.987190890849
53.528267050443
14.3015424957412
81.8642665226653
-4.07028089020878
31.3681937109113
116.329951386432
-12.2663184899475
76.4500769407996
55.0201032854357
57.6785067794835
42.3853263147721
67.10177909091
40.2435458590799
46.0369038121707
73.3667496797398
24.0795455215375
53.8299889663122
-30.9005739293561
66.4920638639387
102.911569270978
73.6035679307297
42.8261384877233
70.7752251822767
61.4610847273925
82.0942253056101
26.0532593270718
21.7914214060484
45.4402709139458
46.7263805679531
58.1730727441118
82.5492045422352
103.552775760995
-5.6072245968935
63.5772942567701
104.526504629667
12.5545276099983
-33.7990555375409
94.3770832974751
62.6785398496359
117.361821521006
94.4466769605551
92.9628391214455
63.3358345421157
121.400317454458
114.588263106235
23.1139121178221
71.7392286544164
140.0503156962
100.79994701235
143.315622681652
116.947313950785
103.271632249269
111.624235567451
106.52697116551
76.9641365746438
98.6507190158036
81.8638725880019
97.4277803676532
103.099523525015
105.433251774305
109.006061067128
36.5696572985144
129.256136803627
100.660317216993
84.9406315882306
85.7792208632218
120.51513637981
116.277088191539
78.4197915483928
112.173737127748
114.531454906314
49.515833047044
133.945904365378
78.4863251448442
140.910373972111
101.047623929328
103.565361427628
60.3115933366553
94.9226341943659
97.7867100764861
123.067916211519
98.8270210761448
60.3412548716033
107.517630298889
127.142442144225
83.497859146707
174.2802670439
64.130298352894
75.9950435112569
116.518693509799
89.0208351849906
99.8206917416137
112.419390178487
120.541592244523
86.3557178265046
72.5670077979557
41.0432877408657
84.2609772980477
-13.6758783261548
92.3739506296706
52.1928938064439
59.2078031487918
60.7913499718843
81.1852059636713
82.4976744133228
81.1363419667196
65.2394636808349
80.7308689927677
90.2008301729211
99.29735483882
80.3528880839176
89.4596776846183
68.6872955873305
126.361902724443
92.021043985018
88.4681764889956
25.112257718356
87.1271797738573
116.394164251054
89.5541458153739
72.7716439856395
76.881018113615
78.8173688539109
130.210172206561
104.920822072035
105.520914629929
172.501366960446
117.265771993211
149.539036869155
114.936927880266
114.364133249332
153.395747216357
107.06571112889
65.4512562021628
110.159103528229
67.8851359046412
78.3788232198776
95.7784934758156
21.9822901231064
56.6818787748407
32.3333846454252
85.7365740685937
101.740608879319
126.144923542801
77.0972037675474
42.362966717069
136.962698029983
36.5171880382859
58.0068358220524
86.1847423717081
82.6066064733441
77.8005992559474
125.78865996593
67.7860263102211
17.8722737294102
62.6226165881162
137.393687737334
126.572507783396
79.7566434619839
27.1131667233994
118.059296672673
78.6398793311973
55.7447736366166
99.3525331071651
11.4804531499994
91.5017491563221
75.1950589567941
112.97515747564
90.7989473991101
22.2900351031531
118.93198914976
133.717726775993
114.926662945462
107.787515551582
6.43614901202636
113.955994143416
32.6643798199539
59.4196013284964
23.0697866536057
-11.1170754302675
157.319088229083
70.9171271749283
164.397919228832
109.840548416726
149.769092721168
127.277090734169
163.762784337532
194.460300989743
27.21765711628
166.911263594527
43.8877243501593
164.685625343013
71.3867644789661
7.38717288286534
42.7287073594134
107.56693676504
64.8624219033027
124.903430356749
114.831352752462
120.275306596727
152.486333939754
93.7178132732943
63.6115001863127
157.920271180275
164.859660864437
103.498039961848
136.403870666202
148.908046779405
11.8050313256808
72.2562027512813
79.628957067539
103.482242966601
96.6811500118174
30.8764451402303
78.0075076409303
31.7365034161439
84.9737527828474
118.759486490839
58.6684265780686
60.3611481338639
144.323654548935
95.7238062112037
197.476458047003
107.1063283989
108.346245846295
-92.3358362275012
107.599415693936
97.0690504553431
33.1408765920378
88.6725643456248
-43.5489727670465
160.275268633967
218.793494786024
52.4482237191751
102.438774831241
160.068263179912
134.536519857797
186.588641769164
63.1141710206521
134.777143168583
118.112747940378
136.537925524958
25.9780421928544
128.348250731151
195.992862880575
90.8892707283167
159.478883684402
20.5843824805934
69.7334783891838
16.185575237796
49.0357795462205
192.217489800843
105.964635607525
25.7835682125224
-17.736134467742
30.7839952173381
-87.2576230255772
7.73351126668513
24.1205623845881
19.7915000668545
-36.1340683182771
134.969484896851
122.263629935138
22.8253154068607
134.347971872573
80.2476526978671
182.575365703521
137.476358070785
145.698069324286
233.228543771992
157.60546127728
149.134842768268
140.061865162447
120.854566761046
109.786006755721
196.401298852082
136.496320589094
98.6330979508411
141.826204247561
186.6667733664
220.279901688023
76.4326556723572
154.502937212597
169.302787709594
173.031714593278
132.1816138148
155.593839209855
76.9531266466693
168.817898606962
202.258076142084
117.697252704303
16.1215565113189
122.455583387119
213.547760130598
217.695878924328
68.8890173119999
82.318851824627
197.120534211884
147.802729387417
210.575982526985
207.149177152212
156.323593493897
147.733826524594
101.859805874143
173.999074997638
69.710088249476
98.2850754425344
151.203375763069
131.001273426739
124.976871955785
191.410391788896
148.817081184476
60.3362194732726
148.129870967611
201.667660446186
79.7621213295133
110.385753913487
97.4338519663697
133.231056479802
42.2884347247309
151.390784820454
88.5777022802058
18.195416111661
-58.8352452291783
75.6494929967703
95.4293376980468
