# Supplementary material for: CaV1 and CaV2 calcium channels mediate the release of distinct pools of synaptic vesicles
Source: eLife. 2023 Feb 23;12:e81407. doi: 10.7554/eLife.81407 (PMC10023163; doi:10.7554/eLife.81407)
Supplement: Figure 5—source data 1. [file elife-81407-fig5-data1.zip › Figure 5 - Source Data 1/elks-1/11/3/cav2_to_cav2(cav1).csv]

37.8266356763233
22.2511637862226
-17.9582781195058
-25.6565909685069
9.82436000147027
-29.4279947621108
-37.3665771799915
61.0799685876009
43.3828915397335
-15.7699379405913
43.54829323392
-11.7520223974734
30.3033049801124
13.415972266519
0.516469716500069
7.16201534647917
-19.8567568586295
-13.7960507652424
-11.1093902431148
-35.5976452431041
20.3342361860559
-7.32519480700284
-66.2213915176781
-16.0507211903896
-25.1611066346595
-18.4629529372251
-94.0965812251143
-2.97625128776963
10.0218500419815
18.9562253035128
-57.0466491935822
18.4175035732551
-60.0983994045528
18.6000336174893
-17.3569099951546
-36.9989439628353
49.0888387519626
-67.8758045419145
-47.2930614330417
9.61267511395636
-0.876388868449794
26.760894611245
-77.8557595053808
-23.2677297523514
-9.65916730806384
-73.3596681656381
17.6607276807899
-12.024282818993
56.4999311831671
-15.1201182691439
-30.5267526934094
2.03463588982595
-54.3084234341368
28.8963342416555
-28.7923699376643
-50.1607513012277
-3.10209943768314
25.9227605829674
8.06980309876053
3.3737608836891
-68.3969548542736
11.0260830204134
11.3289014897073
-32.9324497785638
8.72882805426707
5.66402332011421
-22.5590302324399
-62.9194309048689
32.8035418183172
2.09133258433758
10.9253158869142
-30.1701858328415
-0.0759029113505676
3.8946335151868
-48.448193977425
-80.7969819370701
-40.3059916322691
-40.9969926402264
-72.3528916588893
-7.92362942831096
-22.4309841283794
-12.5756690976996
-19.5740977361111
4.63907563318207
-29.2835854572822
-32.572589040592
-83.5357778584275
-52.2186820349525
45.1444409721644
-78.8420989844908
-64.1481256131356
5.31786996072879
-93.292494109377
-80.7317772144743
-75.5373998560026
-50.6829296435371
-77.5772717034106
0.601751092377526
-29.3631800142466
-27.8794655283764
-82.1810548130725
-63.9577255960303
-34.7683944174605
52.0575055412046
40.5562707141871
-51.8248274775615
29.7609820912148
-4.80592414565399
3.52336953901613
21.5400330318662
-126.374185162202
-52.5769593812493
-62.8592453455913
27.8467930067291
-36.6011957657574
-69.5575940303916
15.3014112826477
-73.7027078347965
-19.7846570999918
-17.2699329337338
10.9666626104136
-37.5213851858171
-67.9794224849629
-143.979850947429
-33.042602383297
-34.8918792262357
4.82843282015165
30.8471581675603
-113.572906217372
-40.839611505713
-61.2526989063517
-25.4493402822172
-39.1137367780557
-21.7734067779311
-13.0469350580952
-66.9277955897614
-24.4816446515179
2.45177828440319
-47.2714692813988
-74.6531628215762
-60.0018714849084
-39.8973720659706
-34.8236583070993
-73.3154706325877
41.4422034341515
-2.10024460057139
38.2106616946276
38.733492892341
-33.7154322110691
-11.9764693271154
-104.375933686411
3.33335949664615
-72.7638597661389
4.41482369090591
-25.6989805221438
0.186514170896771
-25.5578798949064
-42.5170346862742
-10.8043738196757
16.9376679268862
-13.3854282321608
7.59931708783006
-51.4565118046212
-41.1674134977329
7.11566425984711
-101.295793781441
-39.0408718701419
-14.3138479994486
43.9955358082279
-4.73164123305833
6.67807003744383
44.6166054113182
5.30452295649957
-87.8455578081193
-45.2773104654043
5.66581649933869
103.887705549732
-40.9655719494949
41.3772911926044
-14.6400517996099
-13.9442414158875
-3.0231725363119
-24.1894346707759
15.8002042940843
-2.07989026642827
-92.2479720377705
-15.8682590394601
-74.5104788026692
-48.5774778989853
-26.0676417692503
-7.24845105958957
-45.4125440865519
5.60846694942666
-35.9887464846252
1.85086802809019
-63.6465792858289
-18.2632649425686
-52.5040796731464
-29.4441629755147
17.4527414456006
-74.301420136966
10.078269055628
71.4925813036425
-68.3000517600849
-47.6147866314168
28.7490062339712
-5.39689356901181
-19.651786819979
-34.6496362909529
-24.2656082562771
-54.1642918101679
-78.6107274184305
-124.237244833615
-51.3229059757105
17.8265341499009
-56.8397884820224
-23.9212480761198
0.608368447556131
-12.7174373805301
-96.5805523562358
-88.226260348647
-3.67074116049298
-37.2206523767982
-39.3641421672583
39.3841752067456
-20.0768670807338
-45.0918617183124
57.4298812490069
-21.9132843878579
-28.873660180172
-70.3987738555843
20.4036949226956
-13.3881136547243
-7.28451573909842
9.78007977492416
-84.5021677783188
-38.8536003434492
-30.5589385334188
-2.04101917793923
-58.7971322694229
-21.6157627627472
-18.7175148467886
-5.4479182447958
-6.94705059498119
-37.1600089494823
-0.0348486688999401
-76.4794739087556
-26.9240740717687
25.2851327917415
-8.02035233532297
-35.0821965498453
-23.6189997687379
-39.4466554270803
-2.73153271747833
-11.6134948989238
-30.3679831545887
-55.5840393909439
8.61070798297442
-35.9865781308563
-3.83663032309596
11.9358589392905
-107.942104560694
-15.2532662300182
5.10957644430346
-79.2899944142064
-64.1335703917775
1.84651652036337
-10.7638897391371
39.8448326785929
13.8050026479541
-27.7334432315001
18.2940866577846
31.1943543570796
71.8868937290717
-44.5166026403203
3.63285448815805
63.7497932407314
53.911119091681
68.4226599124886
69.8494000229857
49.2828251275205
65.1828730255475
15.4317084339691
-26.6211581087955
-2.50242699887167
4.05415340309628
53.8832020659065
22.1865440257243
57.2103263886202
-7.03769670834299
-47.584243383837
26.5039841607322
-0.875818706539576
37.2082218954183
-0.626470947661801
36.2463105773168
29.3666548655983
8.30477582346066
22.6254439589356
27.7919042916328
-39.1057989118781
72.0690633989507
18.3216285090166
54.0269585153292
53.2878811348219
21.5315102035893
-36.275674421373
-4.5786264064609
43.3526938663163
33.1643774931181
61.0636880803231
6.69415555735395
-1.58166741690184
44.1552654836887
-0.813367299810125
74.2072563452293
-24.9990963115542
47.5449239066311
39.3805740481093
21.212411227023
31.4715216480508
25.547925048535
33.7132350436968
14.1938380420252
-20.1314781149667
-5.53308732680307
18.1123069626392
-32.2219039863048
5.93229260826411
-11.6293854314663
37.751962788996
-34.5390110179906
-24.0748330646293
8.545990728795
-26.1001200903065
-13.5082749857229
-33.8319244901249
8.41691659478602
-15.6266689595814
-38.6094519350681
-36.8203606514053
-12.159028971726
-9.97370498935015
-8.69478035495376
32.7873588047241
-59.6895996510739
-8.27509443206327
36.0339580342115
7.0207345320614
-6.20542968616064
-24.6217999423025
-11.5126981650465
15.2318550523232
25.0826235879103
-6.30393097220804
67.624079428484
30.4194220846202
34.1841258295499
35.5237086914512
11.7828441126894
47.0359271815614
1.46506363075059
9.78839281564433
37.1233452944616
-38.1472789648597
33.828767186109
49.0425555586389
-75.086210548885
-45.1634888087228
-30.7978875912977
30.2723569576083
0.344255679769049
39.1067154347274
-6.58745273768363
-48.8350708052822
30.1456609649249
-11.6481267735617
-31.987861797872
21.6257574755928
14.8757460597953
9.86287071560582
35.2293155567495
-49.5143230008653
-45.8076512616317
6.88105190950228
58.8978853895096
64.0881889211141
27.4178191062856
-18.4975021183691
10.6797346736639
-24.313587135146
-44.0784530561978
48.3635810439137
-47.5859538695677
36.9294416124012
-38.2416237305461
30.4350349363031
-4.90349489543769
-71.4049802004229
25.0729752360039
19.05645187548
9.69103185341919
44.0856117596832
-87.8828455049425
18.4589477904392
-75.1526382888005
-38.7652200775374
-49.9750927665846
-60.4614182333116
98.9454292660084
0.410488432311467
87.4581116051286
47.5124751859494
40.08974623625
29.7732862653083
90.1702283182149
164.734336211577
-21.4258502140547
60.9640612706462
-47.3410403119124
84.8643778440073
19.8757470679793
-86.5761840319483
-51.8240771284727
31.3135851518146
-41.8392979890541
25.7608477535487
18.444280275211
49.8984028990599
9.34308531480929
-9.14531680666369
-33.7983354456246
-12.2471994500847
79.3740918524709
-21.184425521169
23.3169176351203
58.8456524965986
-83.1326649238636
-25.7543419054673
-6.91127839652108
23.5308683700823
-6.09953109546768
-43.9994434613327
-6.96853045275384
-53.7222781867349
-1.34462383211576
-18.3728473853935
-37.2330540445746
-30.5921524033729
72.0921562487692
30.4426951216192
33.8592721407622
73.9258054398379
21.8735070426137
-181.905039317075
3.62292845538832
22.6815556913461
-33.6254537532986
73.9251377842447
-119.800671397557
92.6205956046433
140.660567783982
-57.3054651171915
-25.1626073328353
80.4111487261271
47.5489150400008
99.8057256078373
-14.4857164620134
-33.2179449104424
65.5243971963428
34.3175514712857
-81.8787090120077
39.6888843489469
64.9229463784959
16.9881903340683
68.686494999416
-89.4706506020884
36.6469626770613
-77.6061340656397
-28.1511557879894
126.219626023636
75.605216786993
0.800922018241181
-138.805827923099
8.42759297664452
-147.46191037003
-6.88849282794035
-48.1635762886926
-80.5931522222418
-77.4329746924541
58.2349963946926
81.4948491674659
-3.84894929737857
76.0301168605674
45.9540878127536
142.167930481392
125.842412347876
61.9104572307479
174.552948507535
103.555649543667
104.541794035411
67.8580920165405
79.3516518580545
72.4738868192435
45.5555361734732
-29.1101188028606
4.02643136468578
82.9117607388762
128.451301092642
138.750257538995
-74.0568965540388
76.5928915772911
131.049761536036
80.5316173383653
71.5358187000511
105.474760297791
29.1813567053086
116.396759713634
152.19377866345
104.562036075684
-45.7783162311771
56.7843982850973
131.940533232146
133.278045233958
43.386658085361
2.94905579747865
131.624840426848
81.9955476520008
141.248506210608
137.141152771253
90.3511601705868
73.6952965167366
32.5066878487978
97.0337985100214
-58.6921790151846
29.5274273711984
75.9446700977023
82.5021958361212
72.3600503623766
145.396733705238
47.8161562982023
22.8186651852157
102.813931141163
134.981772448249
42.1632750214649
39.2582147629655
43.2460449265363
80.5512892167244
-15.6281992581371
112.749118409671
13.7345010811769
-3.37740565612148
-139.974434565771
0.55631574182371
40.0153510297823
