# Supplementary material for: CaV1 and CaV2 calcium channels mediate the release of distinct pools of synaptic vesicles
Source: eLife. 2023 Feb 23;12:e81407. doi: 10.7554/eLife.81407 (PMC10023163; doi:10.7554/eLife.81407)
Supplement: Figure 5—source data 1. [file elife-81407-fig5-data1.zip › Figure 5 - Source Data 1/elks-1/11/3/cav2_to_cav2(ELKS).csv]

1.264188597881
-33.1768159363492
0.224768195004799
-27.3707695891735
1.42050598526748
6.2531688639001
-28.8355076937314
22.5358209996193
44.176799306977
15.7338916409717
-0.962188988423804
-22.5253754402993
8.57001538302393
-8.03810552515824
-37.5981283804576
-10.9912743979539
11.0815842135326
-38.2499452054053
-40.7246905089514
-30.2815399983992
-7.78361767466959
-16.332367780914
-65.1293991071007
-33.0062829507542
-35.1088706131095
-31.7946996307082
-75.9164216660292
-20.6060034992461
-13.7245552844661
-1.11766431356682
-34.9586733589767
37.7509725945465
-47.6425626576547
-6.73081807744802
-35.6649347758575
-54.1347288283932
36.1703402344701
-8.37935997611294
-42.692332715771
15.7332979097837
1.86289955525808
-3.38135643057831
-37.5186580588634
-17.1110831309788
-16.4324650411854
-52.2535078219098
-11.1320431211507
-49.9417452356529
7.0127788210375
-18.009146737857
4.65037670264519
-19.0401804685671
-67.3815417578635
5.20836200418398
-28.3221388601442
-42.8490925723554
17.134168549851
33.2032040945242
-28.2209083304124
0.12644646991339
-74.6833693450635
27.1078758945096
27.5092526014469
23.9455806323494
29.8547301135104
33.0647075686265
17.8469440346489
-28.7514501013857
2.10628040870324
26.2793088816416
78.4659823138827
-1.51479349150577
17.9077514325154
88.2794758006603
44.719689730282
-53.4400168777565
-9.59696636034187
-35.5347278530608
-51.8789323798146
19.3822634681355
55.5494561529122
45.1035424413267
0.930139015104032
25.3774944078796
16.1084185485306
-46.2340932147472
-29.3802165283769
-29.1938436713772
38.1330983049465
-49.1894315573891
-61.226242563851
53.723170742096
-41.6128774573099
-38.8578307042826
-33.1279462810198
-63.7474340634435
-74.2918636382628
29.5272916677222
-19.447428977699
-22.3452683201594
-66.5653120805746
-50.7568845196438
-24.3504733887403
57.1714936523285
41.5690353450636
-24.1489943367524
29.1799599596725
23.0916910242249
-8.80221134235126
34.4548166117729
-97.712281567342
-48.117877625742
-27.3050723965862
34.2566944920063
-0.619099150997499
-50.7606353865276
49.0600531832088
-63.6898323358118
-20.0920409344726
4.48858144773021
54.1659582467528
-1.12294238457525
1.16340619573202
-83.2061545903289
15.4047261945389
4.85155888904046
29.1914123568486
44.9689909204571
-57.2520080295571
0.417067047111232
-25.7776000969989
5.60480604024178
-1.81814533894703
14.6257625134158
27.8844217747283
-14.5740461016067
11.6705697743819
16.5238110571545
14.7987132999133
-6.96659446966805
-31.5709095155553
4.64322036900467
-22.7317386286313
-34.7381916415088
40.758483331826
14.4436315270377
52.2399209757968
39.5109185470537
-3.22039757952825
37.8933712493154
-55.2786881586871
21.0112146285146
-5.51987136474418
105.937633105033
-9.72618561728996
39.1938962980548
12.0824597471774
4.79894402520404
35.1193703653444
37.0584843066736
31.2915336837632
35.1255390331353
21.0466565549659
-3.53154802633344
52.2340491736022
-40.9302601695754
-4.48731042990948
39.6759736651175
61.3555453762456
15.299642070474
-24.0948522687904
89.7874002381177
39.4049494845858
-72.7881810714252
33.499502335776
16.1634997478059
55.7510751501313
-23.9745648806656
56.3883851696546
-1.31524123668351
-34.4441712559319
34.2562520228048
-22.5627385055377
29.3685564794305
45.1378454399428
-83.7970184138094
16.563446319692
-74.2616569066622
-19.7796544907578
60.9787033952325
-22.5918605022143
11.3407135276884
4.47135431743118
-3.58174508926368
-1.35522189935
-49.1730950238689
28.5029232669176
1.27406525639799
54.2418233050703
31.5101371385981
-6.12618112496057
53.4439540275398
72.8778000867487
-70.3900401609944
25.2114087478094
47.5892920144715
21.4135790013042
10.6048876449295
-36.4762261238939
-7.94017773473297
-35.6772721114376
-51.2417736222724
-136.235858964705
-23.8741707548006
36.0728605716258
-42.2658817446327
-11.6974330873863
5.62050030803948
4.86113302358717
-107.370645129114
-83.6562011560782
-2.67065334655399
-14.0324458681243
-45.6535970535215
44.3430362290355
14.141267345447
-63.2184680311311
55.6372589537659
-32.4471587213793
-36.9060825617853
-76.1328071164871
-8.57008308956301
-94.5046305024371
-59.066155901317
25.8956017742039
-102.700668102176
-13.9842726714287
-35.4142463267926
-32.7558428327447
-48.0490232974562
-23.3325705213183
-50.1908037531484
-44.3974458000575
-17.0675999324885
-66.3548040906908
-36.6043606459161
-121.334923541584
-23.9422857482896
12.4772196587501
-16.8307816814986
-47.608211124505
-19.6591244299516
-28.9732648848358
-8.34012430661824
-64.3810902851565
-68.6429282061799
-44.9940786982825
-43.7079690442752
-32.2612768681165
-7.88514506999309
13.118426148767
-96.0415742091218
-26.8570553554582
14.0921550174389
-77.87982200223
-124.233405149769
3.94273368524682
-27.7558097625924
26.927471908778
4.01232734832683
2.52848950921725
-27.0985150701126
30.9659678422295
24.1539134940067
-67.3204374944062
-18.6951209578119
49.6159660839712
10.3655974001213
52.8812730694235
26.5129643385562
12.8372826370405
21.189885955223
16.0926215532818
-13.4702130375845
8.2163694035753
-8.57047702422642
6.99343075542492
12.6651739127865
14.9989021620768
18.5717114548997
-53.8646923137139
38.8217871913985
10.2259676047652
-5.49371802399764
-4.65512874900651
30.0807867675812
25.8427385793111
-12.0145580638355
21.7393875155194
24.0971052940858
-40.9185165651843
43.5115547531495
-11.9480244673841
50.476024359883
10.6132743171001
13.1310118153997
-30.122756275573
4.48828458213757
7.3523604642578
32.633566599291
8.39267146391649
-30.093094740625
17.0832806866611
36.708092531997
-6.93649046552127
83.8459174316713
-26.3040512593343
-14.4393061009714
26.0843438975708
-1.41351442723771
9.38634212938541
21.9850405662592
30.1072426322944
-4.0786317857237
-17.8673418142725
-49.3910618713626
-6.1733723141806
-104.110227938383
1.93960101744233
-38.2414558057844
-31.2265464634365
-29.642999640344
-9.24914364855704
-7.9366751989055
-9.29800764550873
-25.1948859313934
-9.70348061946061
-0.233519439307202
8.86300522659167
-10.0814615283107
-0.974671927609961
-21.7470540248978
35.9275531122148
1.58669437278968
-1.96617312323269
-65.3220918938723
-3.30716983837101
25.9598146388253
-0.880203796854403
-17.6627056265888
-13.5533314986133
-11.6169807583174
39.7758225943326
14.4864724598065
15.0865650177011
82.0670173482176
26.831422380983
59.1046872569268
24.5025782680377
23.9297836371034
62.9613976041283
16.6313615166619
-24.9830934100655
19.7247539160007
-22.5492137075871
-12.0555263923507
5.34414386358731
-68.4520594891219
-33.7524708373876
-58.1009649668031
-4.69777554363463
11.3062592670904
35.7105739305725
-13.3371458446809
-48.0713828951593
46.5283484177544
-53.9171615739424
-32.4275137901759
-4.24960724052016
-7.82774313888422
-12.6337503562809
35.3543103537013
-22.6483233020072
-72.5620758828181
-27.8117330241121
46.9593381251061
36.1381581711676
-10.6777061502444
-63.3211828888288
27.6249470604444
-11.794470281031
-34.6895759756117
8.91818349493678
-78.9538964622288
1.06739954409386
-15.2392906554342
22.5408078634118
0.364597786881859
-68.1443145090752
28.4976395375315
43.2833771637643
24.4923133332341
17.3531659393539
-83.9982006002019
23.521644531188
-57.7699697922744
-31.0147482837319
-67.3645629586226
-101.551425042496
66.8847386168545
-19.5172224373
73.9635696166033
19.4061988044978
59.3347431089396
36.8427411219409
73.3284347253039
104.025951377515
-63.2166924959483
76.4769139822984
-46.546625262069
74.251275730785
-19.0475851332621
-83.0471767293629
-47.7056422528149
17.1325871528115
-25.5719277089256
34.4690807445204
24.3970031402341
29.8409569844989
62.051984327526
3.28346366106598
-26.8228494259156
67.4859215680463
74.4253112522083
13.0636903496197
45.9695210539739
58.4736971671764
-78.6293182865475
-18.178146860947
-10.8053925446893
13.0478933543727
6.24680039958912
-59.557904471998
-12.426841971298
-58.6978461960844
-5.46059682938085
28.3251368786105
-31.7659230341596
-30.0732014783644
53.889304936707
5.28945659897545
107.042108434774
16.6719787866714
17.9118962340663
-182.770185839729
17.1650660817077
6.63470084311484
-57.2934730201905
-1.76178526660351
-133.983322379275
69.840919021739
128.359145173796
-37.9861258930532
12.0044252190128
69.6339135676835
44.1021702455691
96.1542921569362
-27.3201785915762
44.342793556355
27.6783983281493
46.1035759127299
-64.4563074193738
37.9139011189227
105.558513268346
0.454921116088371
69.0445340721735
-69.8499671316349
-20.7008712230445
-74.2487743744323
-41.3985700660078
101.783140188615
15.5302859952972
-64.6507813997059
-108.17048407997
-59.6503543948902
-177.691972637806
-82.7008383455432
-66.3137872276402
-70.6428495453738
-126.568417930505
44.5351352846228
31.8292803229097
-67.6090342053676
43.9136222603447
-10.1866969143612
92.1410160912928
47.0420084585567
55.2637197120575
142.794194159764
67.1711116650513
58.7004931560396
49.627515550219
30.4202171488178
19.351657143493
105.966949239853
46.0619709768662
8.19874833861286
51.3918546353325
96.2324237541716
129.845552075794
-14.0016939398711
64.068587600369
78.8684380973655
82.5973649810494
41.7472642025714
65.1594895976268
-13.481222965559
78.3835489947332
111.823726529856
27.2629030920743
-74.3127931009094
32.0212337748908
123.11341051837
127.2615293121
-21.5453323002284
-8.11549778760127
106.686184599655
57.3683797751883
120.141632914757
116.714827539984
65.8892438816683
57.2994769123661
11.4254562619144
83.5647253854095
-20.7242613627523
7.85072583030615
60.7690261508405
40.566923814511
34.5425223435568
100.976042176668
58.3827315722474
-30.0981301389556
57.6955213553829
111.233310833958
-10.672228282715
19.9514043012587
6.99950235414144
42.7967068675734
-48.1459148874974
60.9564352082261
-1.85664733202248
-72.2389335005673
-149.269594841407
-14.784856615458
4.99498808581848
