# Supplementary material for: CaV1 and CaV2 calcium channels mediate the release of distinct pools of synaptic vesicles
Source: eLife. 2023 Feb 23;12:e81407. doi: 10.7554/eLife.81407 (PMC10023163; doi:10.7554/eLife.81407)
Supplement: Figure 5—source data 1. [file elife-81407-fig5-data1.zip › Figure 5 - Source Data 1/elks-1/11/3/ELKS_to_cav2.csv]

98.5074361783772
88.1801799233472
122.459831671862
148.062107788372
31.6655289082955
141.174587974877
113.265185077398
150.244408445003
23.7193862299173
78.6777398142958
129.382890480879
55.3202987529285
129.060978437161
142.739968536356
101.527338444146
106.926130623813
52.6021725959372
49.3792155395213
91.6143899628178
52.3914648095342
167.128243531914
128.239222357802
22.2930473909873
47.9288871713179
-18.7647981763366
144.888063263442
175.629559776259
81.7503540129719
93.7902736206015
155.460924034681
107.914172159763
38.0132725580261
65.6743077382662
-21.9786235674119
100.057813272319
-25.6935289910298
105.405614861341
119.809275311716
117.159209955305
145.591361682771
40.8569212979892
66.1169981738522
130.672605398167
129.561464738518
-50.100806652069
74.3669351688714
169.064200337543
87.8547168092609
46.675105184223
115.021925359671
175.980890682253
105.599246779432
111.840379100972
126.875223779239
59.1993201632913
102.682901433604
104.467721853787
67.1815413754639
154.873223005278
95.5252909125147
-36.6466428684116
75.8856753961581
1.73172413861266
39.955252427837
162.041389668387
99.6423180362426
115.495858727241
96.8853444860488
118.256189209656
31.0377501471576
144.31837723367
80.6656206835059
40.1568770834319
57.4389317415862
184.197857744638
