# Supplementary material for: CaV1 and CaV2 calcium channels mediate the release of distinct pools of synaptic vesicles
Source: eLife. 2023 Feb 23;12:e81407. doi: 10.7554/eLife.81407 (PMC10023163; doi:10.7554/eLife.81407)
Supplement: Figure 5—source data 1. [file elife-81407-fig5-data1.zip › Figure 5 - Source Data 1/elks-1/11/4.csv]

image-ID	cycle	z-step	frame	accum	photon-count	photon-count11	photon-count12	photon-count21	photon-count22	psfx	psfy	psfz	psf-photon-count	x	y	z	stdev	amp	background11	background12	background21	background22	chisq	log-likelihood	accuracy	vis-probe
0	0	0	0	1	926.853	458.95	467.903	0	0	54.0878	18.2037	180.906	853.172	14496.3	13934.2	-180.906	0	28.8449	29.081	33.002	0	0	57.5597	-569.112	15.0913	0
1	0	0	1	1	790.022	475.877	314.145	0	0	16.3525	25.6057	387.713	716.337	14534	13926.8	-387.713	0	26.9401	29.4421	34.9407	0	0	75.236	-578.521	19.1362	0
2	0	0	2	1	985.992	493.929	492.063	0	0	58.8051	-8.09082	276.213	857.996	14491.6	13960.5	-276.213	0	30.1133	29.5366	33.5559	0	0	64.1695	-573.679	13.9471	0
3	0	0	3	1	1152.71	578.339	574.372	0	0	15.0228	126.792	370.218	958.118	14435.7	13925.3	-370.218	0	35.4767	29.8167	34.9198	0	0	89.2508	-589.337	11.3917	0
5	0	0	5	1	1211.24	554.193	657.043	0	0	52.7019	-9.18331	47.6274	1125.3	14398	13961.6	-47.6274	0	37.6153	31.1312	33.1063	0	0	91.9893	-593.29	10.6477	0
6	0	0	6	1	831.548	497.167	334.381	0	0	-31.2443	-47.9592	405.183	822.947	14481.9	13900.7	-405.183	0	32.4674	26.335	29.2852	0	0	41.832	-550.441	16.8156	0
7	0	0	7	1	899.813	481.454	418.359	0	0	48.6365	56.7109	320.557	860.13	14501.7	13895.7	-320.557	0	30.6392	27.7471	31.8671	0	0	62.4911	-567.575	15.4786	0
8	0	0	8	1	654.892	383.637	271.255	0	0	-22.5564	69.3847	531.174	576.939	14473.3	13883	-531.174	0	24.4913	27.1772	32.3581	0	0	39.7111	-551.881	24.2118	0
9	0	0	9	1	887.822	464.945	422.877	0	0	23.4539	15.252	297.552	908.512	14526.9	13937.1	-297.552	0	32.2394	27.0348	33.3903	0	0	67.027	-570.694	15.8287	0
10	0	0	10	1	1024.05	557.964	466.089	0	0	107.658	25.0614	273.893	740.952	14542.4	13927.3	-273.893	0	25.7743	29.7151	33.6265	0	0	100.841	-589.967	13.2654	0
11	0	0	11	1	1021.62	550.433	471.187	0	0	-2.00221	13.3655	314.783	1031.22	14452.7	13839.4	-314.783	0	37.1755	28.6862	34.3144	0	0	66.6057	-577.64	13.2727	0
12	0	0	12	1	847.217	455.203	392.014	0	0	-45.5726	22.0405	366.568	709.736	14496.3	13930.4	-366.568	0	26.8144	27.8322	34.1217	0	0	78.1076	-576.625	17.0585	0
13	0	0	13	1	838.077	483.477	354.6	0	0	3.66467	18.6226	320.609	771.6	14447	13933.8	-320.609	0	27.8463	27.3418	31.7375	0	0	52.0663	-560.303	17.0142	0
14	0	0	14	1	938.371	481.987	456.384	0	0	26.2709	-16.1161	233.518	958.319	14524.1	13968.5	-233.518	0	33.2532	27.6074	32.7916	0	0	89.998	-583.192	14.6776	0
15	0	0	15	1	969.46	476.915	492.544	0	0	-41.2869	58.8347	412.639	866.235	14492	13893.6	-412.639	0	33.6433	26.745	33.3678	0	0	43.3542	-558.286	14.0037	0
16	0	0	16	1	1171.54	595.753	575.785	0	0	21.6093	-6.28057	306.205	1276	14429.1	13859	-306.205	0	45.7114	27.0853	31.1738	0	0	93.4164	-584.558	10.7795	0
17	0	0	17	1	1001.02	532.52	468.498	0	0	-71.3519	40.2423	591.075	858.971	14522.1	13912.2	-591.075	0	39.4849	26.3095	32.8583	0	0	86.3852	-577.687	13.3352	0
18	0	0	18	1	776.835	417.3	359.535	0	0	12.2332	25.8328	392.378	732.688	14438.5	13926.6	-392.378	0	27.6753	26.6499	31.5236	0	0	29.4901	-547.101	18.7941	0
19	0	0	19	1	837.227	469.452	367.775	0	0	68.9434	-8.44913	393.092	875.52	14481.4	13861.2	-393.092	0	33.045	26.1911	31.5891	0	0	65.7972	-564.502	16.8822	0
20	0	0	20	1	1183.38	582.382	600.993	0	0	-5.30047	-49.2768	334.668	1150.4	14456	13902	-334.668	0	42.7696	26.937	31.3973	0	0	68.8248	-573.235	10.6414	0
21	0	0	21	1	1070.77	477.573	593.201	0	0	2.05096	38.148	191.379	880.307	14448.6	13914.3	-191.379	0	30.0337	29.5794	33.8799	0	0	71.209	-578.072	12.4947	0
22	0	0	22	1	909.635	469.408	440.227	0	0	58.253	37.5613	306.389	875.353	14492.1	13914.8	-306.389	0	30.9522	26.6529	32.7138	0	0	66.1402	-569.056	15.2101	0
23	0	0	23	1	930.023	410.775	519.248	0	0	-6.89475	-21.4946	24.0035	810.956	14357.9	13973.9	-24.0035	0	27.4161	29.2134	33.7826	0	0	63.3672	-571.195	15.0999	0
24	0	0	24	1	1103.89	649.938	453.953	0	0	-3.5517	-1.99375	313.751	1178.4	14454.3	13854.7	-313.751	0	42.6058	27.5124	32.6991	0	0	71.2299	-576	11.7782	0
25	0	0	25	1	784.803	364.334	420.469	0	0	9.71178	-4.41464	282.972	733.875	14441	13857.2	-282.972	0	26.0239	26.7811	33.1179	0	0	75.7988	-571.923	18.7311	0
26	0	0	26	1	1153.87	594.915	558.954	0	0	-8.40462	56.1201	296.014	1144.57	14459.1	13896.3	-296.014	0	40.6976	28.0375	32.3779	0	0	68.3227	-574.892	11.1234	0
27	0	0	27	1	815.242	469.387	345.855	0	0	-4.87418	91.6564	462.9	678.787	14455.6	13860.7	-462.9	0	27.0273	28.5467	32.3192	0	0	41.9789	-555.976	17.8985	0
28	0	0	28	1	903.814	391.506	512.308	0	0	10.4312	-65.6402	43.7222	805.865	14440.3	13918.4	-43.7222	0	27.4903	27.7629	33.0531	0	0	83.8632	-577.633	15.492	0
29	0	0	29	1	801.713	419.859	381.854	0	0	-12.9869	20.0788	308.966	767.234	14463.7	13932.3	-308.966	0	27.619	27.4671	31.365	0	0	64.7931	-565.554	18.0733	0
30	0	0	30	1	1055.14	582.336	472.804	0	0	-29.3481	-14.4665	342.543	885.821	14480	13867.2	-342.543	0	32.977	27.4978	31.9841	0	0	72.5384	-572.205	12.4621	0
31	0	0	31	1	931.267	469.015	462.252	0	0	-32.0689	-20.7461	317.018	1005.86	14482.8	13873.5	-317.018	0	36.9365	27.1491	30.9059	0	0	65.8261	-567.462	14.6271	0
32	0	0	32	1	717.791	282.618	435.173	0	0	-26.407	-59.5643	67.457	618.887	14576.8	14012	-67.457	0	21.2652	28.6856	33.4064	0	0	57.1351	-564.466	21.617	0
33	0	0	33	1	855.011	450.244	404.767	0	0	5.87063	45.3831	408.694	625.408	14544.5	13907	-408.694	0	23.8816	26.5543	31.984	0	0	68.1877	-564.986	16.481	0
34	0	0	34	1	773.805	493.687	280.118	0	0	78.0309	54.7501	563.537	741.622	14472.3	13897.7	-563.537	0	31.7737	25.0651	29.5283	0	0	32.1613	-542.847	18.4292	0
35	0	0	35	1	1131.39	559.561	571.833	0	0	83.9742	-1.4424	192.723	1035.86	14466.4	13953.8	-192.723	0	35.1758	26.4624	30.1994	0	0	61.7741	-564.8	11.1875	0
37	0	0	37	1	868.176	506.765	361.411	0	0	101.734	114.867	426.873	680.587	14448.6	13837.5	-426.873	0	25.9529	26.8224	30.3362	0	0	49.6808	-554.566	16.0081	0
38	0	0	38	1	746.242	435.029	311.213	0	0	-13.7859	45.9346	532.823	746.709	14564.1	13906.5	-532.823	0	31.7424	24.8887	31.1964	0	0	75.0463	-566.814	19.5707	0
40	0	0	40	1	919.93	444.811	475.119	0	0	-12.9956	-23.4224	274.856	773.86	14463.7	13876.2	-274.856	0	27.6243	26.5865	31.3363	0	0	75.6517	-569.551	14.8539	0
42	0	0	42	1	760.308	377.372	382.936	0	0	-30.5879	55.1915	587.854	612.333	14481.3	13797.5	-587.854	0	27.4856	25.8043	31.2959	0	0	88.251	-571.458	19.2162	0
43	0	0	43	1	738.933	366.561	372.372	0	0	-19.4356	62.5306	373.248	573.925	14470.1	13889.9	-373.248	0	21.476	26.3057	30.6712	0	0	52.9323	-553.734	19.9989	0
44	0	0	44	1	902.215	506.31	395.906	0	0	36.2181	65.14	435.288	887.941	14514.1	13887.3	-435.288	0	34.3067	26.3004	31.3404	0	0	54.3772	-560.809	15.2234	0
45	0	0	45	1	1069.73	596.572	473.159	0	0	70.7903	7.29891	240.436	945.617	14479.6	13945.1	-240.436	0	32.5643	26.9439	31.0221	0	0	62.4151	-566.242	12.133	0
47	0	0	47	1	886.836	465.622	421.214	0	0	84.1137	-18.1188	157.568	777.269	14366.6	13870.9	-157.568	0	26.267	26.7535	30.1408	0	0	72.049	-566.014	15.5227	0
48	0	0	48	1	989.96	497.089	492.87	0	0	11.64	46.6788	433.164	801.949	14538.7	13905.7	-433.164	0	31.1527	26.452	31.1305	0	0	65.7285	-563.902	13.4228	0
49	0	0	49	1	998.993	537.602	461.391	0	0	36.6594	38.5791	225.978	937.344	14513.7	13913.8	-225.978	0	32.0987	24.265	29.1839	0	0	57.8286	-556.226	12.9308	0
50	0	0	50	1	882.756	438.808	443.947	0	0	42.0334	-28.619	140.417	740.355	14508.3	13881.4	-140.417	0	25.0709	25.4705	28.8668	0	0	52.17	-552.328	15.3618	0
51	0	0	51	1	869.659	376.326	493.333	0	0	18.2649	-37.3137	153.09	742.091	14532.1	13890.1	-153.09	0	25.3413	26.8534	28.8398	0	0	63.881	-560.841	15.8256	0
52	0	0	52	1	763.3	449.142	314.158	0	0	27.4424	54.8088	548.351	658.438	14522.9	13797.9	-548.351	0	28.0302	25.3927	30.0441	0	0	44.2575	-548.99	18.895	0
53	0	0	53	1	717.64	357.11	360.53	0	0	68.9948	43.4045	44.9505	463.304	14481.4	13909	-44.9505	0	15.3903	25.3268	29.8504	0	0	46.7359	-545.814	20.5646	0
54	0	0	54	1	917.022	450.463	466.559	0	0	9.03164	41.7213	391.195	629.209	14541.3	13910.7	-391.195	0	23.7074	25.9636	30.5335	0	0	94.1343	-573.197	14.7855	0
55	0	0	55	1	715.576	303.382	412.194	0	0	14.2683	58.1725	250.21	489.468	14536.1	13993.9	-250.21	0	16.9533	24.4602	28.9117	0	0	42.0038	-541.527	20.3704	0
56	0	0	56	1	826.195	425.884	400.311	0	0	5.86547	73.8484	454.762	545.367	14544.5	13878.6	-454.762	0	21.5246	25.3725	31.2273	0	0	45.7507	-549.421	17.0529	0
57	0	0	57	1	836.676	430.495	406.181	0	0	-63.3534	84.1007	499.679	645.401	14514.1	13868.3	-499.679	0	27.1008	22.5573	28.2714	0	0	54.302	-544.868	16.1072	0
58	0	0	58	1	846.67	426.321	420.35	0	0	30.004	41.3824	279.378	656.56	14420.7	13811.4	-279.378	0	22.9812	24.296	28.5216	0	0	42.5812	-543.218	16.0862	0
59	0	0	59	1	1029.58	516.768	512.809	0	0	-8.50069	20.3354	248.405	908.235	14459.2	13932.1	-248.405	0	31.7194	26.093	30.5336	0	0	66.374	-565.221	12.6657	0
60	0	0	60	1	853.909	451.186	402.722	0	0	21.4974	6.6969	219.008	785.686	14528.9	13945.7	-219.008	0	27.0225	25.427	29.2487	0	0	56.8054	-555.275	16.1058	0
61	0	0	61	1	760.41	422.31	338.1	0	0	74.4305	22.4904	422.046	691.537	14475.9	13929.9	-422.046	0	26.4761	24.0927	28.0175	0	0	72.9724	-558.908	18.5485	0
62	0	0	62	1	805.498	518.377	287.121	0	0	11.1584	99.5311	656.777	762.135	14539.2	13852.9	-656.777	0	35.896	23.7806	28.7885	0	0	56.5513	-551.512	17.1807	0
66	0	0	66	1	583.005	294.67	288.335	0	0	-13.5384	-77.3072	138.044	495.245	14464.2	13930	-138.044	0	17.2251	23.3684	27.6721	0	0	46.3735	-539.606	26.7474	0
67	0	0	67	1	795.097	377.159	417.937	0	0	54.7776	54.7133	91.7064	720.475	14495.6	13897.7	-91.7064	0	23.9648	23.3314	27.5584	0	0	69.3924	-553.014	17.2882	0
68	0	0	68	1	927.953	459.596	468.357	0	0	-9.70817	8.72829	239.905	904.241	14560.1	13943.7	-239.905	0	31.5439	23.5411	28.5073	0	0	58.4951	-554.005	14.138	0
69	0	0	69	1	810.274	439.055	371.219	0	0	-13.4186	59.2141	438.24	657.436	14563.8	13893.2	-438.24	0	25.7842	24.5364	28.7663	0	0	62.5708	-552.561	17.1388	0
70	0	0	70	1	839.846	439.34	400.506	0	0	47.967	76.6986	328.077	691.267	14502.4	13875.7	-328.077	0	24.7145	25.3441	29.0459	0	0	62.6662	-556.728	16.4448	0
72	0	0	72	1	738.801	364.564	374.237	0	0	5.27736	-2.81059	157.659	593.046	14545.1	13955.2	-157.659	0	20.1613	24.8407	27.8544	0	0	51.1281	-546.627	19.3975	0
73	0	0	73	1	758.207	370.52	387.687	0	0	81.0073	97.6419	329.028	583.663	14569	13954.4	-329.028	0	20.8198	23.5765	27.6036	0	0	39.0283	-537.593	18.494	0
74	0	0	74	1	716.312	305.441	410.871	0	0	23.5317	3.38565	159.615	436.486	14427.2	13849.4	-159.615	0	14.7769	23.7135	28.6824	0	0	29.2416	-532.612	20.1835	0
75	0	0	75	1	884.331	370.419	513.913	0	0	47.3767	100.991	219.389	688.963	14503	13951.1	-219.389	0	23.4988	24.3711	27.9319	0	0	55.1592	-549.291	15.1181	0
76	0	0	76	1	714.984	392.383	322.601	0	0	82.6992	29.3921	251.65	550.471	14467.7	13923	-251.65	0	18.9638	23.8966	27.1003	0	0	47.0065	-541.138	20.0411	0
77	0	0	77	1	763.008	350.092	412.916	0	0	86.821	59.725	166.937	576.342	14363.9	13892.7	-166.937	0	19.3324	23.7614	27.475	0	0	36.0508	-536.052	18.3448	0
78	0	0	78	1	674.582	359.723	314.859	0	0	48.1909	5.14487	281.12	596.694	14502.2	13847.6	-281.12	0	20.9563	25.08	28.102	0	0	57.3341	-550.405	22.1204	0
79	0	0	79	1	924.759	502.985	421.775	0	0	47.0434	5.70133	226.12	845.197	14503.3	13946.7	-226.12	0	29.03	23.2214	26.6345	0	0	51.5987	-545.804	14.0123	0
80	0	0	80	1	718.899	446.361	272.538	0	0	38.3862	46.1268	454.92	656.902	14512	13906.3	-454.92	0	25.8179	22.7499	27.1542	0	0	46.0317	-540.329	19.7085	0
81	0	0	81	1	888.379	486.717	401.662	0	0	52.1116	136.614	611.385	790.615	14498.2	13815.8	-611.385	0	35.3703	22.7761	27.7772	0	0	69.1898	-554.941	14.838	0
82	0	0	82	1	576.498	242.286	334.212	0	0	53.1638	30.7387	267.431	386.106	14397.5	13822	-267.431	0	13.4138	23.5645	26.1855	0	0	52.8417	-538.744	26.9047	0
84	0	0	84	1	556.485	264.43	292.055	0	0	-10.9808	60.8311	346.726	359.282	14561.3	13891.6	-346.726	0	13.1696	21.1742	25.5223	0	0	23.9558	-518.095	27.5001	0
85	0	0	85	1	623.368	266.464	356.905	0	0	96.0219	49.3844	280.065	479.607	14554	14002.7	-280.065	0	16.6842	22.9515	26.6829	0	0	24.613	-526.427	24.0247	0
86	0	0	86	1	698.548	376.456	322.092	0	0	12.8826	-31.467	298.858	632.298	14537.5	13884.2	-298.858	0	22.756	22.7141	26.018	0	0	30.3288	-530.18	20.334	0
87	0	0	87	1	685.199	289.524	395.675	0	0	25.8512	-16.0625	188.34	648.553	14624.2	14068.1	-188.34	0	22.1856	22.887	26.596	0	0	58.4435	-545.851	21.0076	0
91	0	0	91	1	807.484	438.346	369.138	0	0	-5.76096	25.6754	490.68	685.36	14556.1	13926.7	-490.68	0	28.1252	22.5706	26.7269	0	0	39.5878	-535.647	16.7351	0
94	0	0	94	1	708.182	355.613	352.569	0	0	-4.47008	0.714698	415.004	503.006	14554.8	13951.7	-415.004	0	19.5164	22.6892	26.0912	0	0	41.0614	-533.09	19.9586	0
95	0	0	95	1	735.707	388.024	347.683	0	0	50.7473	24.775	337.122	626.158	14499.6	13927.6	-337.122	0	22.6068	21.6583	26.6665	0	0	44.1754	-535.211	18.8496	0
96	0	0	96	1	546.004	276.591	269.414	0	0	-108.814	-28.2589	419.59	480.772	14559.5	13881	-419.59	0	19.8019	21.1809	25.5745	0	0	37.2299	-526.768	28.2738	0
97	0	0	97	1	510.197	235.574	274.623	0	0	19.0919	-29.2791	296.822	388.394	14531.3	13882	-296.822	0	13.9348	22.1446	24.9869	0	0	29.6538	-522.419	31.3329	0
98	0	0	98	1	665.483	303.254	362.229	0	0	-87.6656	-9.75593	418.521	658.239	14538.4	13862.5	-418.521	0	26.5887	21.479	25.9199	0	0	40.5238	-532.841	21.4995	0
99	0	0	99	1	843.816	439.099	404.717	0	0	-24.8997	52.3933	233.434	769.28	14475.6	13900	-233.434	0	26.7635	22.0636	26.2229	0	0	37.2172	-535.089	15.6576	0
100	0	0	100	1	877.04	494.82	382.22	0	0	31.586	59.6695	421.276	723.865	14518.8	13892.7	-421.276	0	27.7051	22.4163	25.9462	0	0	37.4265	-534.505	14.8834	0
101	0	0	101	1	679.617	332.082	347.535	0	0	-22.0466	51.7814	144.425	554.883	14472.7	13900.6	-144.425	0	18.8364	22.8686	25.1095	0	0	27.3202	-526.114	21.0068	0
102	0	0	102	1	719.687	342.516	377.17	0	0	-29.0127	79.8094	347.866	479.875	14579.4	13872.6	-347.866	0	17.6937	22.9515	26.3688	0	0	46.9441	-536.719	19.6014	0
103	0	0	103	1	640.497	271.307	369.19	0	0	77.1115	55.8922	215.427	435.31	14572.9	13896.5	-215.427	0	14.7846	24.1054	26.4998	0	0	40.1864	-534.555	23.3235	0
105	0	0	105	1	702.024	381.777	320.248	0	0	26.608	10.2564	198.161	527.235	14623.4	13942.1	-198.161	0	17.9917	21.9859	25.6819	0	0	42.1671	-531.957	20.0195	0
107	0	0	107	1	765.91	380.854	385.056	0	0	52.7437	-32.5327	188.097	604.432	14597.3	13984.9	-188.097	0	20.6877	21.7045	24.7831	0	0	75.6618	-548.215	17.6157	0
108	0	0	108	1	683.772	383.448	300.324	0	0	4.4684	59.1872	335.452	591.842	14645.6	13992.9	-335.452	0	21.4491	20.9193	24.8008	0	0	46.2855	-531.688	20.4302	0
109	0	0	109	1	519.635	231.178	288.457	0	0	23.1915	-25.5696	169.187	398.84	14527.2	13878.3	-169.187	0	13.614	21.283	25.6775	0	0	33.8387	-524.139	30.4249	0
111	0	0	111	1	782.369	460.847	321.522	0	0	93.8868	-11.8884	285.194	749.178	14556.1	13964.3	-285.194	0	26.3829	20.5738	23.4716	0	0	62.3754	-539.63	16.8032	0
113	0	0	113	1	613.531	322.261	291.27	0	0	76.496	-0.240495	263.99	575.62	14673.2	13952.6	-263.99	0	20.0317	21.8278	25.7438	0	0	38.1747	-530.943	24.1372	0
114	0	0	114	1	652.251	285.717	366.534	0	0	146.052	-6.84038	122.258	417.381	14504	13959.2	-122.258	0	14.0462	20.6955	24.5436	0	0	38.7613	-522.704	21.7176	0
115	0	0	115	1	786.927	414.268	372.659	0	0	1.0085	14.0491	417.389	638.446	14549.4	13938.4	-417.389	0	24.7031	20.4936	24.9122	0	0	58.1836	-538.125	16.8311	0
118	0	0	118	1	860.587	452.097	408.49	0	0	13.6145	63.4208	279.923	639.826	14636.4	13988.6	-279.923	0	22.4401	19.9648	24.5782	0	0	49.795	-531.875	14.8461	0
119	0	0	119	1	733.935	430.076	303.859	0	0	53.9852	-22.2013	394.617	624.825	14596	13874.9	-394.617	0	23.7427	20.8682	24.2792	0	0	37.6644	-526.562	18.4664	0
120	0	0	120	1	698.969	362.96	336.009	0	0	7.66179	27.7901	394.097	645.245	14542.7	13924.6	-394.097	0	24.4224	19.9224	24.6429	0	0	53.1651	-533.51	19.6226	0
121	0	0	121	1	856.459	535.773	320.686	0	0	31.9147	-12.5998	351.66	768.302	14618.1	13965	-351.66	0	28.3121	20.8306	24.1555	0	0	47.1618	-532.741	15.0006	0
122	0	0	122	1	621.601	345.19	276.411	0	0	-33.6498	49.3761	417.939	568.66	14584	13903	-417.939	0	22.1306	20.911	24.8681	0	0	58.2283	-537.108	23.3291	0
123	0	0	123	1	587.791	293.013	294.778	0	0	-36.375	-23.3506	337.355	496.483	14686.4	13975.8	-337.355	0	18.512	19.3311	24.4653	0	0	54.7495	-529.712	24.7547	0
124	0	0	124	1	727.253	417.66	309.594	0	0	44.8798	1.89397	323.072	643.239	14505.5	13950.5	-323.072	0	23.1388	19.5429	22.3892	0	0	24.1526	-514.26	18.2229	0
125	0	0	125	1	654.512	328.708	325.804	0	0	17.8886	126.705	689.011	521.13	14532.5	13825.7	-689.011	0	25.2983	18.4652	24.3585	0	0	47.136	-524.242	21.1247	0
126	0	0	126	1	651.365	354.366	296.999	0	0	-52.8438	31.5306	295.693	579.033	14603.2	14020.5	-295.693	0	20.9558	20.2363	25.0062	0	0	52.2626	-533.002	21.7428	0
127	0	0	127	1	640.5	365.934	274.566	0	0	22.19	92.2912	570.686	528.463	14528.2	13860.1	-570.686	0	22.8995	21.0585	25.0123	0	0	43.6574	-529.216	22.4307	0
128	0	0	128	1	745.236	413.089	332.147	0	0	50.7499	59.3417	243.608	825.28	14599.3	13992.7	-243.608	0	28.3448	20.5176	22.7834	0	0	42.3475	-529.24	17.8359	0
129	0	0	129	1	583.982	300.251	283.731	0	0	29.9323	21.4736	325.819	482.042	14620.1	13930.9	-325.819	0	17.3454	20.4567	24.233	0	0	30.4183	-519.495	25.2206	0
131	0	0	131	1	727.525	412.819	314.706	0	0	26.596	-0.287881	358.884	694.181	14623.4	13952.7	-358.884	0	25.6534	19.909	22.8623	0	0	34.8481	-521.996	18.3379	0
132	0	0	132	1	551.81	302.439	249.371	0	0	49.1569	55.9285	390.228	317.89	14600.9	13896.5	-390.228	0	11.8594	20.6338	23.5038	0	0	35.8137	-517.838	27.2002	0
133	0	0	133	1	915.815	503.401	412.414	0	0	28.8225	-4.14361	326.96	904.153	14621.2	13956.5	-326.96	0	32.7311	19.63	23.5674	0	0	38.2453	-528.535	13.5628	0
134	0	0	134	1	666.944	323.909	343.034	0	0	-2.40762	122.349	405.479	464.541	14552.8	13929.7	-405.479	0	17.7074	19.3702	24.5552	0	0	51.48	-527.689	20.8012	0
137	0	0	137	1	698.982	347.946	351.036	0	0	69.301	56.4229	287.043	511.614	14580.7	13896	-287.043	0	17.8656	20.6297	24.6162	0	0	47.9409	-529.463	19.744	0
139	0	0	139	1	570.275	295.338	274.937	0	0	11.6399	-17.119	248.342	452.552	14538.7	13969.5	-248.342	0	15.842	20.1773	24.2291	0	0	33.5882	-519.849	26.0052	0
140	0	0	140	1	622.391	285.327	337.063	0	0	49.2704	-13.616	233.31	550.627	14600.8	13966	-233.31	0	19.0304	20.6795	23.9932	0	0	40.2872	-525.842	23.0724	0
141	0	0	141	1	634.151	397.169	236.982	0	0	46.5737	45.6386	488.914	571.092	14503.8	13906.8	-488.914	0	23.0471	19.5498	22.6137	0	0	37.2999	-519.881	21.9902	0
143	0	0	143	1	786.227	416.554	369.673	0	0	-55.307	56.2471	361.991	845.887	14506	13896.2	-361.991	0	31.8525	18.3608	21.5843	0	0	51.6435	-527.961	16.166	0
144	0	0	144	1	471.146	269.11	202.036	0	0	-1.41715	-72.5723	496.428	320.601	14452.1	13825.7	-496.428	0	13.6763	19.0924	22.8005	0	0	36.0861	-513.469	33.3206	0
146	0	0	146	1	810.697	387.449	423.249	0	0	3.12416	43.9546	323.156	607.523	14547.2	13908.4	-323.156	0	21.8867	19.3885	22.9458	0	0	55.0928	-529.026	15.8136	0
147	0	0	147	1	861.622	537.484	324.138	0	0	57.3652	18.3008	397.947	664.71	14592.7	13934.1	-397.947	0	25.0495	20.4433	22.6037	0	0	55.1146	-532.07	14.6835	0
148	0	0	148	1	590.589	327.843	262.747	0	0	86.4693	44.7928	209.427	543.819	14563.6	14007.3	-209.427	0	18.4435	18.9152	22.7482	0	0	27.5105	-512.731	24.1371	0
150	0	0	150	1	583.857	311.596	272.261	0	0	-9.48263	-6.61637	330.655	548.7	14559.8	13959	-330.655	0	20.1004	17.5707	21.8047	0	0	41.3291	-514.539	23.9839	0
151	0	0	151	1	560.137	325.002	235.135	0	0	-9.41603	139.398	379.301	477.512	14559.8	13912.7	-379.301	0	17.9334	18.4868	21.9608	0	0	30.1797	-510.794	25.6881	0
153	0	0	153	1	653.316	322.438	330.878	0	0	13.3269	62.4129	323.938	650.762	14636.7	13989.6	-323.938	0	23.3651	18.3199	22.187	0	0	44.9594	-521.359	20.7911	0
154	0	0	154	1	722.345	324.942	397.403	0	0	33.9445	35.7528	148.201	599.565	14616.1	14016.3	-148.201	0	20.1417	19.081	23.532	0	0	40.4987	-522.425	18.4716	0
155	0	0	155	1	785.085	388.635	396.449	0	0	9.2675	81.1974	217.061	668.491	14541.1	13970.9	-217.061	0	22.9105	20.3811	22.6866	0	0	46.1085	-527.277	16.6049	0
158	0	0	158	1	673.226	356.572	316.654	0	0	35.1831	67.6368	378.022	515.106	14614.8	13984.4	-378.022	0	19.0743	20.3223	24.2334	0	0	36.2574	-522.436	20.6687	0
159	0	0	159	1	620.042	305.38	314.662	0	0	50.1935	57.1986	141.202	564.775	14599.8	13994.9	-141.202	0	18.8947	19.6286	22.6536	0	0	31.1048	-516.726	22.7073	0
160	0	0	160	1	691.607	343.887	347.72	0	0	62.4722	11.1311	204.006	428.705	14687.2	13941.3	-204.006	0	14.5878	20.3322	22.1331	0	0	31.1327	-513.918	19.5975	0
161	0	0	161	1	580.805	269.596	311.209	0	0	27.0041	59.1093	320.415	369.245	14623	13993	-320.415	0	13.1952	19.373	22.9758	0	0	46.9909	-520.159	24.8698	0
162	0	0	162	1	736.325	410.106	326.219	0	0	67.9977	32.9223	323.113	631.634	14582	13919.5	-323.113	0	22.5417	19.5579	22.7551	0	0	41.92	-523.479	17.9744	0
163	0	0	163	1	627.804	327.725	300.079	0	0	-7.67693	69.3133	192.594	582.22	14657.7	13982.7	-192.594	0	19.8932	20.1029	23.6136	0	0	35.984	-522.865	22.6012	0
164	0	0	164	1	644.913	367.326	277.587	0	0	70.977	52.595	182.427	533.436	14579	13999.5	-182.427	0	17.9667	18.6944	21.9564	0	0	29.3572	-511.412	21.1977	0
165	0	0	165	1	584.474	288.754	295.72	0	0	33.1745	-45.9076	134.572	437.729	14616.8	13998.3	-134.572	0	14.8975	19.1814	21.5525	0	0	40.2095	-515.24	24.2992	0
166	0	0	166	1	579.902	317.018	262.884	0	0	97.5482	-21.4412	272.649	606.959	14552.5	13973.8	-272.649	0	21.3002	17.6763	22.2319	0	0	27.171	-510.419	24.3269	0
167	0	0	167	1	634.575	373.979	260.595	0	0	77.7718	59.3707	419.338	513.322	14472.6	13893	-419.338	0	19.5045	18.2404	22.0087	0	0	43.6622	-516.402	21.5826	0
168	0	0	168	1	620.834	313.551	307.283	0	0	64.0421	24.491	233.49	477.339	14586	14027.6	-233.49	0	16.3623	19.4513	22.5722	0	0	37.9183	-517.142	22.6129	0
169	0	0	169	1	751.188	413.281	337.907	0	0	52.3176	70.0318	290.208	645.702	14697.4	13982	-290.208	0	22.6059	19.4523	22.8235	0	0	23.6427	-514.542	17.4927	0
170	0	0	170	1	768.676	456.303	312.372	0	0	117.015	85.6618	437.536	783.397	14632.7	13966.4	-437.536	0	30.1097	18.3479	20.6623	0	0	36.0302	-516.904	16.5372	0
173	0	0	173	1	730.237	385.569	344.668	0	0	18.3296	15.0101	216.426	608.802	14631.7	14037.1	-216.426	0	20.9061	19.4365	22.1912	0	0	47.0963	-524.825	18.0789	0
174	0	0	174	1	748.914	446.034	302.88	0	0	-42.6135	75.7193	412.777	647.002	14692.6	13976.3	-412.777	0	25.1178	19.5109	21.9933	0	0	67.7785	-534.534	17.4638	0
176	0	0	176	1	807.142	446.156	360.986	0	0	104.263	25.4139	224.635	724.582	14645.4	14026.6	-224.635	0	24.734	19.7423	21.784	0	0	48.3559	-526.333	15.8199	0
177	0	0	177	1	859.366	452.775	406.591	0	0	85.0021	33.5931	179.946	791.328	14664.7	14018.5	-179.946	0	26.657	20.2003	23.0015	0	0	51.9587	-533.009	14.7466	0
178	0	0	178	1	666.701	369.425	297.276	0	0	77.235	-25.5684	247.148	660.518	14672.4	13978	-247.148	0	22.9665	20.8513	22.6137	0	0	45.5166	-528.201	20.7781	0
179	0	0	179	1	575.489	329.572	245.917	0	0	172.495	-74.3615	274.9	443.213	14676.8	14026.8	-274.9	0	15.9927	19.6751	21.4776	0	0	40.9566	-516.521	24.9339	0
180	0	0	180	1	720.58	383.706	336.874	0	0	31.6766	47.3088	250.119	647.665	14618.3	14004.8	-250.119	0	22.3727	20.0348	22.5195	0	0	35.549	-520.692	18.548	0
181	0	0	181	1	786.966	412.677	374.29	0	0	64.7827	26.354	266.809	708.211	14585.2	14025.7	-266.809	0	24.5839	21.0392	23.187	0	0	27.5467	-521.921	16.7007	0
182	0	0	182	1	551.516	287.657	263.858	0	0	122.489	-37.0533	119.066	534.377	14627.2	13989.5	-119.066	0	18.0527	18.7648	20.7965	0	0	29.6483	-509.488	26.0459	0
183	0	0	183	1	682.712	305.95	376.762	0	0	19.3644	30.0693	321.058	585.255	14531	13922.3	-321.058	0	21.0144	19.3685	22.7275	0	0	44.8246	-523.316	19.8664	0
184	0	0	184	1	653.211	351.66	301.551	0	0	-6.24105	40.9475	340.694	602.173	14656.3	14011.1	-340.694	0	21.9947	19.2402	22.9287	0	0	44.4182	-523.301	21.1068	0
185	0	0	185	1	762.144	361.857	400.287	0	0	8.93615	85.3533	321.388	751.633	14641.1	13966.7	-321.388	0	26.9595	18.5136	24.2645	0	0	46.1562	-527.863	17.1916	0
186	0	0	186	1	667.732	354.239	313.493	0	0	15.8339	124.355	421.101	593.486	14634.2	13927.7	-421.101	0	22.7811	18.3539	23.7167	0	0	35.6119	-518.775	20.4333	0
187	0	0	187	1	675.205	319.834	355.37	0	0	20.7798	27.8446	115.626	496.333	14629.2	14024.2	-115.626	0	16.6365	19.4751	21.6864	0	0	34.9592	-514.359	20.0184	0
191	0	0	191	1	686.397	365.854	320.543	0	0	-43.4096	82.8266	372.355	560.973	14593.8	13969.2	-372.355	0	21.1457	19.652	23.2287	0	0	42.8167	-522.668	19.8505	0
192	0	0	192	1	600.682	365.984	234.698	0	0	11.7121	47.1084	324.939	459.801	14638.3	14005	-324.939	0	16.5433	20.2447	24.5188	0	0	42.6255	-524.69	24.2477	0
193	0	0	193	1	683.314	303.363	379.951	0	0	22.1837	43.9396	154.496	670.946	14727.5	14008.1	-154.496	0	22.5954	19.6732	22.0111	0	0	36.8373	-520.308	19.7847	0
194	0	0	194	1	774.153	455.203	318.95	0	0	72.9671	9.16335	281.072	680.672	14577.1	13943.2	-281.072	0	23.8319	18.5037	21.1442	0	0	47.3466	-521.308	16.465	0
195	0	0	195	1	888.503	440.328	448.175	0	0	45.7606	43.7012	195.099	877.658	14604.3	14008.4	-195.099	0	29.7325	21.1872	22.4124	0	0	52.3928	-536.051	14.1642	0
196	0	0	196	1	619.991	342.271	277.719	0	0	40.6674	81.9444	405.073	612.598	14609.4	13970.1	-405.073	0	23.0973	19.1103	22.2586	0	0	40.8033	-520.369	22.5203	0
197	0	0	197	1	767.838	479.121	288.716	0	0	75.075	-21.0618	275.781	706.71	14674.6	13973.5	-275.781	0	24.8494	20.0759	22.7103	0	0	77.3045	-544.046	17.0639	0
198	0	0	198	1	762.095	394.718	367.377	0	0	-45.9791	85.1487	352.525	687.253	14596.3	13966.9	-352.525	0	25.5822	18.4921	22.3424	0	0	40.0167	-520.523	16.9574	0
199	0	0	199	1	1042.27	554.097	488.175	0	0	8.10667	62.7232	292.124	989.006	14641.9	13989.3	-292.124	0	34.9357	18.8748	22.6581	0	0	72.8478	-543.445	11.3662	0
200	0	0	200	1	783.723	373.7	410.023	0	0	52.684	16.4209	161.566	588.267	14597.3	14035.6	-161.566	0	19.8092	19.8174	23.0538	0	0	48.0137	-526.261	16.6103	0
201	0	0	201	1	573.685	330.058	243.626	0	0	54.5053	-54.4938	313.432	546.155	14695.2	14006.9	-313.432	0	19.8487	18.7792	20.4497	0	0	35.3055	-511.643	24.5836	0
202	0	0	202	1	663.092	358.25	304.842	0	0	82.1047	-0.547267	148.388	537.051	14667.6	13952.9	-148.388	0	18.0544	19.3738	21.3448	0	0	39.3362	-516.74	20.4389	0
203	0	0	203	1	973.194	478.612	494.582	0	0	55.8532	100.257	175.664	722.397	14594.2	14051.5	-175.664	0	24.3415	19.4319	22.766	0	0	54.5554	-530.683	12.4598	0
207	0	0	207	1	671.308	394.331	276.977	0	0	52.8663	24.6353	274.426	542.954	14696.8	14027.4	-274.426	0	18.9371	19.2669	22.081	0	0	44.4355	-520.499	20.2023	0
210	0	0	210	1	1401.84	720.761	681.084	0	0	27.723	58.7503	286.19	1291	14722	13993.3	-286.19	0	45.2944	19.9048	22.6688	0	0	92.214	-559.259	7.92365	0
211	0	0	211	1	1074.07	490.605	583.468	0	0	-29.3509	54.5245	244.176	1079.24	14679.4	13997.5	-244.176	0	37.7462	19.666	22.5678	0	0	88.6785	-553.987	10.9963	0
212	0	0	212	1	1015.07	497.931	517.139	0	0	54.8767	61.2914	205.41	877.223	14694.8	13990.8	-205.41	0	29.7485	19.2858	22.6569	0	0	72.9275	-543.034	11.7875	0
213	0	0	213	1	1000.72	517.533	483.19	0	0	41.0312	50.3432	193.45	983.687	14708.6	14001.7	-193.45	0	33.3167	19.0207	22.6664	0	0	72.9951	-544.257	11.981	0
217	0	0	217	1	1124.74	609.281	515.454	0	0	9.2324	37.5871	221.296	1113.05	14740.4	14014.5	-221.296	0	38.2518	20.0881	23.4396	0	0	73.4923	-548.493	10.456	0
219	0	0	219	1	1082.59	552.085	530.509	0	0	26.1903	49.1394	252.42	1146.76	14723.5	14002.9	-252.42	0	39.6808	19.342	22.9685	0	0	68.6456	-545.277	10.8887	0
220	0	0	220	1	1191.52	618.479	573.046	0	0	9.52119	50.3726	284.005	1224.27	14740.2	14001.7	-284.005	0	43.0911	19.1584	22.0293	0	0	57.2883	-538.891	9.59856	0
222	0	0	222	1	1000.35	591.676	408.674	0	0	53.5639	2.80233	262.43	964.714	14696.1	13949.6	-262.43	0	33.5902	19.8702	24.4022	0	0	46.8408	-535.38	12.1845	0
223	0	0	223	1	1055.48	550.435	505.041	0	0	61.4236	59.5115	212.145	964.042	14688.3	13992.5	-212.145	0	32.7381	20.2472	23.3849	0	0	55.4488	-538.34	11.3396	0
224	0	0	224	1	875.464	469.635	405.829	0	0	50.0314	-13.3153	142.519	889.997	14699.6	13965.7	-142.519	0	30.0171	20.7072	23.7771	0	0	67.8744	-545.333	14.5227	0
227	0	0	227	1	593.283	295.825	297.458	0	0	89.1214	22.7887	103.735	404.382	14560.9	14029.3	-103.735	0	13.4707	19.0237	20.7927	0	0	34.3789	-509.295	23.6024	0
229	0	0	229	1	789.287	455.567	333.72	0	0	15.4839	79.9253	493.771	823.652	14534.9	13872.5	-493.771	0	33.4611	18.2219	20.6599	0	0	47.6052	-522.888	15.956	0
233	0	0	233	1	800.576	403.267	397.309	0	0	243.315	-21.7309	247.547	702.666	14606	13974.1	-247.547	0	25.1554	19.991	21.6965	0	0	105.281	-552.008	16.0128	0
236	0	0	236	1	575.716	292.6	283.116	0	0	41.6006	95.1514	321.74	469.74	14608.4	13956.9	-321.74	0	16.749	17.5718	21.1119	0	0	40.8126	-511.868	24.304	0
237	0	0	237	1	680.254	340.009	340.244	0	0	-54.946	91.1552	353.262	588.608	14505.6	13960.9	-353.262	0	22.006	17.3875	21.0983	0	0	52.0977	-519.602	19.3414	0
238	0	0	238	1	775.301	388.504	386.797	0	0	98.4313	12.652	321.225	674.16	14651.2	13939.7	-321.225	0	24.0809	18.1384	21.253	0	0	53.5945	-524.64	16.3947	0
239	0	0	239	1	648.837	321.136	327.701	0	0	104.572	60.9382	348.203	669.86	14645.1	13891.5	-348.203	0	24.1825	18.2399	21.4958	0	0	69.9076	-531.02	20.8516	0
241	0	0	241	1	854.295	480.542	373.753	0	0	46.1264	78.182	288.966	795.586	14603.9	13874.2	-288.966	0	27.8548	17.5078	21.0036	0	0	73.9332	-533.7	14.3478	0
242	0	0	242	1	550.329	268.104	282.224	0	0	-10.3384	9.33476	233.07	481.56	14660.4	13943.1	-233.07	0	16.7577	18.4366	21.275	0	0	74.6495	-530.453	26.1505	0
243	0	0	243	1	658.271	406.289	251.982	0	0	72.0814	55.4808	332.651	469.868	14577.9	13896.9	-332.651	0	16.8208	20.2554	20.5753	0	0	58.5619	-525.172	20.6712	0
244	0	0	244	1	659.491	383.345	276.146	0	0	5.90712	98.9309	391.047	518.613	14644.1	13953.1	-391.047	0	19.4954	17.1324	21.7922	0	0	39.0701	-511.45	20.2234	0
245	0	0	245	1	713.551	371.921	341.629	0	0	27.0926	29.7756	245.033	520.874	14622.9	13922.6	-245.033	0	18.0015	17.5351	20.8281	0	0	52.2784	-517.182	18.1355	0
248	0	0	248	1	661.021	321.554	339.467	0	0	76.3806	24.5572	123.297	497.225	14474	13927.8	-123.297	0	16.5971	17.9742	20.9905	0	0	37.8166	-510.763	20.1971	0
253	0	0	253	1	575.986	334.708	241.278	0	0	112.747	58.4288	336.978	407.999	14537.3	13894	-336.978	0	14.6299	18.7409	20.2001	0	0	61.1357	-521.172	24.3816	0
255	0	0	255	1	616.965	322.546	294.419	0	0	6.56518	35.9233	233.278	531.153	14543.8	14016.1	-233.278	0	18.3421	18.4163	21.2751	0	0	48.5943	-518.687	22.3286	0
256	0	0	256	1	560.176	320.806	239.37	0	0	-22.4201	-49.8335	543.84	402.682	14473.1	13802.9	-543.84	0	17.8451	17.6904	19.7302	0	0	45.1442	-508.94	24.949	0
258	0	0	258	1	607.508	360.951	246.556	0	0	118.662	67.2983	491.676	497.319	14531.4	13885.1	-491.676	0	19.9747	16.5387	19.4729	0	0	41.1778	-505.649	22.0165	0
260	0	0	260	1	677.071	379.107	297.963	0	0	81.8518	29.1879	238.227	578.423	14468.5	13923.2	-238.227	0	19.8291	18.361	19.6694	0	0	67.6105	-524.76	19.4118	0
261	0	0	261	1	539.66	269.163	270.497	0	0	58.7786	-27.5756	241.09	345.134	14491.6	13880.3	-241.09	0	11.9942	17.5795	20.1294	0	0	39.6382	-505.582	26.3374	0
264	0	0	264	1	593.183	331.542	261.641	0	0	32.4229	17.2476	367.506	512.103	14517.9	13935.2	-367.506	0	18.9481	16.3426	19.4855	0	0	63.4202	-516.011	22.6926	0
265	0	0	265	1	560.503	295.055	265.448	0	0	51.8286	-40.7213	177.413	493.45	14498.5	13993.1	-177.413	0	16.8838	18.1241	20.1327	0	0	46.936	-513.936	25.1395	0
270	0	0	270	1	723.038	387.727	335.311	0	0	41.7491	26.1419	362.511	543.961	14508.6	13926.3	-362.511	0	19.9945	18.5349	21.0209	0	0	68.3644	-527.932	18.0103	0
273	0	0	273	1	759.413	367.716	391.697	0	0	106.474	10.3045	179.541	633.774	14443.9	13942.1	-179.541	0	21.4109	18.5165	19.9672	0	0	44.6005	-516.409	16.7367	0
274	0	0	274	1	562.197	314.293	247.904	0	0	-7.33837	-56.3615	295.531	461.654	14458	13909.1	-295.531	0	16.8147	16.664	19.6127	0	0	54.9148	-512.876	24.5245	0
275	0	0	275	1	629.625	366.574	263.051	0	0	69.2957	40.6491	394.801	505.847	14481.1	13911.8	-394.801	0	18.9252	18.2073	22.1273	0	0	47.7279	-519.559	21.8286	0
278	0	0	278	1	694.213	339.722	354.491	0	0	72.4765	32.7903	162.861	489.452	14477.9	14019.3	-162.861	0	16.4342	17.9771	20.6213	0	0	44.8847	-512.831	18.8569	0
281	0	0	281	1	536.418	299.836	236.582	0	0	49.6412	52.7591	407.087	342.256	14401.1	13899.6	-407.087	0	12.931	17.9104	19.7894	0	0	49.1521	-509.709	26.5668	0
282	0	0	282	1	477.91	279.893	198.017	0	0	46.2382	41.7972	322.307	371.102	14603.8	14010.3	-322.307	0	13.2544	16.4966	18.6536	0	0	27.4835	-494.063	30.3498	0
283	0	0	283	1	473.046	282.961	190.084	0	0	35.8714	3.95674	384.461	472.766	14514.5	13948.4	-384.461	0	17.7474	16.5483	19.2339	0	0	32.6667	-500.765	30.9981	0
286	0	0	286	1	583.689	319.695	263.994	0	0	88.1854	92.0177	421.654	541.683	14561.8	13960	-421.654	0	20.573	16.2347	19.1973	0	0	64.7257	-517.292	23.1054	0
288	0	0	288	1	627.961	282.846	345.115	0	0	32.9111	-32.9	238.631	385.543	14417.8	13885.6	-238.631	0	13.4497	17.1317	19.708	0	0	54.0483	-511.54	21.2294	0
289	0	0	289	1	531.833	379.847	151.986	0	0	46.1148	55.7575	541.144	454.43	14504.2	13896.6	-541.144	0	19.1533	17.4214	18.7748	0	0	58.2651	-513.266	26.4726	0
292	0	0	292	1	698.196	334.251	363.944	0	0	67.1417	54.0867	132.49	545.597	14383.6	13998	-132.49	0	18.2076	16.441	18.9385	0	0	54.3911	-512.139	18.1936	0
297	0	0	297	1	716.592	398.131	318.462	0	0	10.7496	93.6946	467.901	520.559	14440	13858.7	-467.901	0	20.7209	18.1313	21.0364	0	0	75.1599	-530.265	18.1622	0
298	0	0	298	1	591.368	270.357	321.011	0	0	212.896	108.258	381.871	447.356	14437.1	13844.1	-381.871	0	16.7911	16.1578	19.3726	0	0	58.6653	-511.624	22.718	0
299	0	0	299	1	577.197	310.949	266.247	0	0	107.226	82.6864	325.176	341.2	14443.1	13969.4	-325.176	0	12.1358	16.97	19.1382	0	0	63.7191	-513.609	23.6321	0
305	0	0	305	1	393.909	192.843	201.066	0	0	-25.3133	-13.9499	210.442	227.346	14575.7	13966.4	-210.442	0	7.92123	16.5292	19.9746	0	0	29.6669	-494.818	40.5921	0
308	0	0	308	1	607.052	322.936	284.116	0	0	16.7974	-0.954475	88.8101	459.312	14533.6	14053	-88.8101	0	15.4213	17.9717	18.9491	0	0	43.5499	-509.181	22.2561	0
310	0	0	310	1	421.022	254.962	166.059	0	0	109.365	60.0158	399.881	309.076	14640.3	13892.4	-399.881	0	11.5659	14.9733	17.4665	0	0	19.2328	-481.147	35.0892	0
315	0	0	315	1	575.742	265.784	309.958	0	0	7.31939	20.8332	280.384	466.267	14543	13931.6	-280.384	0	16.4452	15.672	16.7212	0	0	47.5625	-498.855	22.8417	0
317	0	0	317	1	637.77	326.499	311.271	0	0	38.6321	39.6134	300.69	543.026	14511.7	13912.8	-300.69	0	19.1862	16.7766	18.4147	0	0	28.5311	-498.465	20.4824	0
318	0	0	318	1	476.952	258.666	218.285	0	0	56.6374	-15.5224	335.513	406.786	14493.7	13967.9	-335.513	0	14.7898	15.3451	18.1954	0	0	23.7624	-488.494	29.8585	0
319	0	0	319	1	521.998	275.662	246.337	0	0	27.4343	54.6192	415.082	415.73	14522.9	13897.8	-415.082	0	15.8574	15.5683	19.2093	0	0	48.3427	-504.645	26.7066	0
321	0	0	321	1	536.601	310.373	226.228	0	0	41.0711	-137.404	248.228	362.455	14509.3	13990.1	-248.228	0	13.3732	15.6197	18.1275	0	0	37.458	-494.768	25.4598	0
324	0	0	324	1	441.165	251.466	189.699	0	0	112.666	112.237	373.846	351.173	14537.4	13939.8	-373.846	0	12.8938	15.1612	17.5477	0	0	49.5507	-498.472	32.973	0
327	0	0	327	1	567.78	328.884	238.896	0	0	34.2399	1.96507	443.236	363.589	14516.1	13950.4	-443.236	0	14.2919	15.3876	18.9668	0	0	32.3321	-494.033	23.7093	0
328	0	0	328	1	535.197	284.159	251.038	0	0	76.5336	99.1655	349.954	405.287	14573.5	13952.9	-349.954	0	14.6491	16.0187	19.2309	0	0	35.3615	-498.95	25.9495	0
329	0	0	329	1	629.331	296.863	332.468	0	0	56.8269	19.3131	7.88576	512.001	14393.9	13933.1	-7.88576	0	17.0661	15.5956	18.4563	0	0	53.994	-506.664	20.6065	0
330	0	0	330	1	462.459	258.031	204.428	0	0	81.6706	10.1387	352.272	347.235	14468.7	13942.3	-352.272	0	12.6618	14.5204	17.2444	0	0	32.9376	-486.567	30.5158	0
331	0	0	331	1	533.876	288.439	245.438	0	0	16.7289	17.4933	360.704	510.613	14533.6	13934.9	-360.704	0	18.8608	15.8571	18.1852	0	0	32.3002	-496.833	25.7224	0
332	0	0	332	1	455.132	224.022	231.11	0	0	40.895	-70.9114	103.232	295.31	14509.5	13923.7	-103.232	0	10.0848	16.591	19.2118	0	0	47.4063	-504.205	32.7418	0
333	0	0	333	1	512.535	315.692	196.842	0	0	50.894	-2.334	546.4	548.328	14499.5	13855.1	-546.4	0	23.5035	15.4054	19.1199	0	0	63.3526	-513.262	27.3094	0
334	0	0	334	1	491.449	266.048	225.401	0	0	75.8328	19.2357	287.748	264.629	14673.8	13933.2	-287.748	0	9.27757	15.6638	18.0649	0	0	57.4216	-501.251	28.7194	0
335	0	0	335	1	491.169	263.033	228.136	0	0	45.0639	88.526	272.173	322.891	14505.3	13963.5	-272.173	0	11.2218	16.398	18.4146	0	0	37.3232	-496.809	29.1049	0
336	0	0	336	1	501.103	245.932	255.171	0	0	-30.0441	-56.2243	483.363	408.215	14580.4	13909	-483.363	0	17.2336	15.7776	17.974	0	0	54.4937	-505.156	27.9702	0
340	0	0	340	1	522.739	320.554	202.186	0	0	73.0875	85.751	425.258	496.643	14477.3	13866.6	-425.258	0	18.9324	16.5976	18.4738	0	0	26.8358	-496.634	26.78	0
342	0	0	342	1	591.802	339.263	252.54	0	0	84.4294	-11.3792	472.789	493.473	14465.9	13864.1	-472.789	0	19.8326	14.0881	17.8721	0	0	40.0319	-495.257	21.8744	0
343	0	0	343	1	686.799	300.677	386.122	0	0	58.0751	52.5456	171.4	584.966	14492.3	13899.9	-171.4	0	19.6704	16.0921	19.275	0	0	57.9443	-513.743	18.5805	0
345	0	0	345	1	549.563	274.5	275.062	0	0	17.3718	31.7834	153.808	333.582	14433.3	13920.6	-153.808	0	11.2519	15.3877	17.6883	0	0	37.5029	-491.99	24.4756	0
347	0	0	347	1	530.144	277.659	252.484	0	0	85.2568	-57.2764	233.329	271.068	14365.4	13810.4	-233.329	0	9.47147	14.3536	16.9554	0	0	34.9651	-484.299	25.1957	0
349	0	0	349	1	410.921	192.939	217.982	0	0	41.9816	11.9877	420.275	331.918	14608	13940.4	-420.275	0	12.7658	15.0767	16.9432	0	0	34.4372	-488.613	36.1371	0
351	0	0	351	1	573.135	308.85	264.285	0	0	6.15853	76.5638	447.911	436.411	14544.2	13875.8	-447.911	0	17.1275	15.5222	17.8925	0	0	36.7587	-496.338	23.2097	0
353	0	0	353	1	488.875	232.466	256.409	0	0	78.4826	46.4578	275.718	285.989	14571.5	13905.9	-275.718	0	9.9361	14.592	17.4666	0	0	38.2524	-488.569	28.3637	0
354	0	0	354	1	559.614	264.514	295.1	0	0	-15.5204	-56.518	199.729	413.831	14466.2	13909.3	-199.729	0	14.5088	15.3393	18.1436	0	0	48.9321	-500.741	23.9771	0
356	0	0	356	1	555.99	286.793	269.197	0	0	42.6348	32.5012	525.753	334.394	14507.7	13820.2	-525.753	0	13.9669	14.9969	17.8261	0	0	40.0311	-493.469	24.019	0
357	0	0	357	1	531.278	271.742	259.536	0	0	3.01364	-27.2627	285.819	464.606	14447.7	13880	-285.819	0	16.6224	13.2785	17.4912	0	0	37.3122	-489.005	24.922	0
358	0	0	358	1	483.955	231.795	252.16	0	0	-11.8963	13.6772	271.006	335.807	14462.6	13938.7	-271.006	0	11.8645	16.6606	18.5119	0	0	38.5445	-498.872	29.8349	0
359	0	0	359	1	607.99	325.668	282.322	0	0	20.0793	58.8881	621.243	478.469	14430.6	13793.9	-621.243	0	21.8103	14.2559	17.3839	0	0	48.2077	-496.652	21.0535	0
361	0	0	361	1	554.927	285.57	269.358	0	0	33.3411	40.2264	272.014	387.189	14417.4	13912.2	-272.014	0	13.5011	14.8196	17.1594	0	0	28.5217	-486.324	23.8744	0
362	0	0	362	1	492.151	284.802	207.349	0	0	78.517	-68.3391	129.348	323.499	14372.2	13921.1	-129.348	0	11.047	14.6841	17.1415	0	0	53.9562	-494.428	28.0406	0
366	0	0	366	1	419.666	244.489	175.177	0	0	8.87306	4.92822	432.291	229.021	14342.2	13847.8	-432.291	0	8.96594	15.3579	16.3769	0	0	26.4769	-480.335	34.9693	0
370	0	0	370	1	399.73	214.119	185.611	0	0	51.8474	-34.8295	159.114	244.522	14299.2	13887.6	-159.114	0	8.31618	14.6462	16.6921	0	0	27.5215	-480.089	37.236	0
371	0	0	371	1	465.338	238.613	226.725	0	0	55.3106	-15.7157	148.928	255.946	14395.4	13868.5	-148.928	0	8.64275	14.8101	16.6954	0	0	49.088	-491.431	30.1829	0
372	0	0	372	1	496.527	269.676	226.85	0	0	93.9661	22.934	-158.797	281.729	14257.1	14029.1	158.797	0	9.62209	13.926	15.6827	0	0	26.0086	-475.414	27.0084	0
373	0	0	373	1	466.256	237.94	228.316	0	0	103.143	1.93083	151.081	234.052	14347.6	13950.5	-151.081	0	7.86972	14.4337	15.7486	0	0	26.4366	-476.029	29.6314	0
374	0	0	374	1	478.717	223.28	255.437	0	0	31.9095	73.4386	433.906	299.231	14418.8	13779.3	-433.906	0	11.5514	13.9935	16.4863	0	0	43.6793	-486.132	28.66	0
375	0	0	375	1	414.162	201.943	212.219	0	0	26.4702	12.0868	233.685	198.863	14324.6	13840.7	-233.685	0	6.86169	14.5319	16.9163	0	0	40.2038	-485.468	35.4594	0
381	0	0	381	1	486.769	233.92	252.849	0	0	82.6118	62.3347	337.857	359.636	14368.1	13790.4	-337.857	0	12.9022	13.1578	16.2773	0	0	35.9297	-481.691	27.6474	0
382	0	0	382	1	374.334	224.778	149.556	0	0	43.0056	50.0261	469.694	177.697	14407.7	13802.7	-469.694	0	7.05833	14.6089	16.5048	0	0	28.3681	-477.63	40.7582	0
383	0	0	383	1	359.317	217.907	141.41	0	0	-39.5853	-17.2427	500.536	281.661	14390.6	13870	-500.536	0	11.9294	14.2483	16.4929	0	0	47.42	-488.817	42.98	0
387	0	0	387	1	563.747	300.744	263.003	0	0	-45.6624	-6.6744	483.172	450.46	14496.4	13859.4	-483.172	0	18.7802	13.6229	16.9714	0	0	65.5828	-501.727	23.0075	0
389	0	0	389	1	446.153	211.366	234.788	0	0	12.8933	26.7053	513.738	290.359	14437.8	13826	-513.738	0	12.0893	14.4005	16.1858	0	0	39.8639	-485.531	31.6318	0
399	0	0	399	1	427.003	244.322	182.68	0	0	76.7897	83.4015	514.837	295.074	14473.6	13869	-514.837	0	12.0803	12.9468	15.7332	0	0	41.8308	-480.804	32.757	0
400	0	0	400	1	359.803	190.189	169.615	0	0	195.871	-43.5447	-116.991	167.56	14254.8	13995.9	116.991	0	5.83599	13.7009	16.5474	0	0	29.58	-474.708	42.5648	0
405	0	0	405	1	617.315	353.163	264.153	0	0	34.7162	-20.721	290.176	493.539	14416	13873.5	-290.176	0	17.5515	13.6371	16.4326	0	0	53.9433	-495.902	20.3161	0
406	0	0	406	1	427.299	229.761	197.538	0	0	67.535	-19.816	226.723	344.14	14383.2	13872.6	-226.723	0	11.8645	13.3071	16.24	0	0	37.1458	-482.316	33.0955	0
407	0	0	407	1	459.673	269.227	190.446	0	0	29.8812	-14.2928	382.359	346.445	14420.8	13867	-382.359	0	13.0608	13.5727	15.4491	0	0	51.1279	-487.097	29.7698	0
409	0	0	409	1	570.152	320.681	249.47	0	0	47.0542	3.54174	220.922	419.392	14403.6	13849.2	-220.922	0	14.3855	14.1329	16.3427	0	0	36.9764	-487.084	22.6617	0
410	0	0	410	1	451.301	214.369	236.932	0	0	54.3799	-32.5754	128.424	407.997	14396.3	13885.3	-128.424	0	13.7856	13.6173	15.5567	0	0	64.9981	-492.762	30.5836	0
411	0	0	411	1	532.711	299.155	233.556	0	0	95.2472	-26.1079	125.548	406.857	14355.5	13878.8	-125.548	0	13.6995	13.6614	15.6376	0	0	47.3425	-488.764	24.4857	0
412	0	0	412	1	493.361	226.021	267.34	0	0	49.059	-10.8325	180.281	354.403	14401.6	13863.6	-180.281	0	12.0454	13.6196	15.6265	0	0	37.5765	-481.677	27.1199	0
413	0	0	413	1	450.247	255.382	194.865	0	0	29.9013	58.8317	328.986	409.96	14420.8	13793.9	-328.986	0	14.7176	14.3843	17.0181	0	0	47.4682	-494.184	31.5299	0
414	0	0	414	1	553.782	281.751	272.031	0	0	41.6515	-47.3386	377.253	424.322	14409	13900.1	-377.253	0	16.0851	15.055	16.7001	0	0	54.8704	-499.812	23.8942	0
415	0	0	415	1	371.766	182.347	189.419	0	0	-62.6009	-126.176	290.542	370.165	14513.3	13978.9	-290.542	0	14.2428	13.9803	15.9962	0	0	52.0028	-492.378	40.5071	0
416	0	0	416	1	532.67	324.447	208.223	0	0	24.1075	61.7753	482.342	449.968	14426.6	13890.6	-482.342	0	18.0985	13.6123	16.9869	0	0	27.6751	-483.697	24.816	0
417	0	0	417	1	455.792	280.767	175.026	0	0	55.7076	60.1507	472.218	386.713	14494.7	13892.2	-472.218	0	15.3454	13.1445	15.4055	0	0	28.6219	-476.495	29.9261	0
418	0	0	418	1	439.386	235.63	203.756	0	0	38.7499	-52.846	58.7095	262.882	14412	14104.9	-58.7095	0	8.89429	15.0671	16.9026	0	0	36.4026	-486.52	32.8726	0
419	0	0	419	1	491.751	299.847	191.904	0	0	-1.47372	-34.3018	500.919	432.836	14452.2	13887	-500.919	0	18.2156	15.4195	16.7317	0	0	32.4278	-490.293	28.2001	0
421	0	0	421	1	445.335	253.506	191.829	0	0	67.4452	-21.7539	372.183	393.019	14482.9	13874.5	-372.183	0	14.6656	13.4064	15.9657	0	0	37.0757	-483.157	31.2062	0
422	0	0	422	1	671.438	389.448	281.99	0	0	83.7774	76.6038	432.721	512.702	14366.9	13776.1	-432.721	0	19.648	15.2112	18.1148	0	0	64.5952	-509.628	18.7894	0
424	0	0	424	1	636.095	316.507	319.589	0	0	80.1313	52.4885	221.203	400.963	14370.6	13800.3	-221.203	0	13.6425	16.1986	18.7844	0	0	81.1809	-519.901	20.5025	0
427	0	0	427	1	513.29	309.515	203.775	0	0	28.6038	29.4764	569.598	440.419	14422.1	13823.3	-569.598	0	19.1956	13.246	16.0715	0	0	48.5961	-489.236	25.7156	0
430	0	0	430	1	609.697	332.166	277.531	0	0	3.05497	10.982	289.993	653.204	14447.6	13941.4	-289.993	0	23.2096	14.1572	15.5289	0	0	50.0182	-497.733	20.5878	0
433	0	0	433	1	426.018	230.338	195.681	0	0	16.4069	-91.8609	-58.0619	298.452	14334.6	14044.3	58.0619	0	10.3248	14.6012	16.2104	0	0	44.5089	-488.192	33.8274	0
437	0	0	437	1	555.641	346.933	208.707	0	0	-31.1149	31.3017	518.993	537.567	14581.5	13921.1	-518.993	0	22.772	13.8419	16.2759	0	0	60.914	-500.279	23.3549	0
439	0	0	439	1	455.647	247.417	208.23	0	0	0.350241	-106.401	365.278	207.771	14550	13859.5	-365.278	0	8.11241	14.2733	16.8147	0	0	42.5576	-485.153	30.8969	0
441	0	0	441	1	445.469	244.257	201.212	0	0	5.04539	-27.1992	319.85	305.631	14545.3	13979.6	-319.85	0	11.1405	14.1396	16.0064	0	0	32.3877	-480.641	31.522	0
442	0	0	442	1	467.063	241.508	225.555	0	0	39.5951	-7.78871	168.611	315.103	14610.4	14059.8	-168.611	0	10.6849	14.4937	15.9503	0	0	42.8458	-487.038	29.6537	0
445	0	0	445	1	555.739	309.283	246.456	0	0	89.869	55.7666	187.212	436.947	14560.2	13996.3	-187.212	0	14.7237	14.2981	16.1815	0	0	43.2041	-489.539	23.4521	0
447	0	0	447	1	548.262	278.289	269.972	0	0	6.51569	69.8553	389.686	377.305	14543.8	13882.5	-389.686	0	14.1734	13.7587	15.9193	0	0	41.6569	-485.771	23.6637	0
448	0	0	448	1	491.323	240.141	251.182	0	0	-64.0159	4.8628	230.83	316.308	14614.4	13947.5	-230.83	0	11.2217	13.6123	15.7753	0	0	37.5143	-481.151	27.3144	0
449	0	0	449	1	339.464	173.182	166.282	0	0	-10.556	-98.5299	208.683	215.822	14461.3	13851.6	-208.683	0	7.7249	14.0657	15.4487	0	0	24.1504	-472.343	45.847	0
451	0	0	451	1	446.19	224.447	221.743	0	0	35.062	15.3283	250.278	300.549	14415.6	13937.1	-250.278	0	10.415	13.7077	16.2712	0	0	30.9553	-479.528	31.3651	0
457	0	0	457	1	411.81	212.716	199.094	0	0	106.491	-7.67467	204.114	345.61	14344.2	13860.4	-204.114	0	11.7891	13.1673	15.0116	0	0	46.0932	-482.286	34.2395	0
463	0	0	463	1	452.822	222.351	230.47	0	0	94.812	5.32424	128.596	334.412	14455.5	13947.1	-128.596	0	11.1957	12.9625	16.7066	0	0	26.4431	-476.85	30.567	0
466	0	0	466	1	615.415	267.303	348.112	0	0	0.369003	-22.9756	279.262	485.118	14450.3	13875.7	-279.262	0	17.2896	13.6407	16.4337	0	0	56.191	-496.641	20.399	0
468	0	0	468	1	414.111	252.95	161.161	0	0	93.1798	71.6374	-85.8778	196.38	14257.9	13980.4	85.8778	0	6.60533	13.5893	15.8421	0	0	36.0749	-476.568	34.5407	0
472	0	0	472	1	654.962	371.951	283.011	0	0	12.4166	-6.30341	288.047	459.24	14338.6	13759.4	-288.047	0	16.3236	14.0308	15.9678	0	0	61.4284	-499.87	18.8123	0
473	0	0	473	1	387.443	180.723	206.72	0	0	22.1616	-73.1007	426.564	248.056	14428.5	13826.2	-426.564	0	9.92073	14.6873	16.8843	0	0	40.3111	-487.205	39.0389	0
476	0	0	476	1	531.216	266.511	264.706	0	0	67.8927	-24.4779	164.105	386.784	14382.8	13877.2	-164.105	0	13.1167	14.4913	16.2331	0	0	53.5336	-494.204	24.9803	0
477	0	0	477	1	516.515	266.383	250.132	0	0	91.5908	9.25209	194.045	391.455	14359.1	13843.5	-194.045	0	13.2719	13.1594	15.4873	0	0	26.4345	-475.598	25.315	0
480	0	0	480	1	473.03	266.845	206.185	0	0	31.926	75.3637	426.239	333.657	14418.8	13877	-426.239	0	12.8037	13.4733	15.8519	0	0	26.21	-475.726	28.727	0
481	0	0	481	1	377.443	214.163	163.28	0	0	-4.63998	9.50474	370.92	263.527	14555	13942.9	-370.92	0	9.8724	14.0944	15.7828	0	0	25.1826	-475.605	39.6016	0
486	0	0	486	1	405.103	205.608	199.494	0	0	7.73305	-23.389	274.115	249.202	14443	13975.8	-274.115	0	8.84489	13.6896	16.7652	0	0	35.091	-480.987	36.0734	0
491	0	0	491	1	628.082	343.953	284.128	0	0	62.6181	14.3225	258.231	565.318	14388.1	13838.4	-258.231	0	19.5914	12.9025	15.1273	0	0	53.6148	-491.359	19.4644	0
493	0	0	493	1	427.364	201.962	225.402	0	0	77.0437	-81.8759	-30.2396	326.257	14373.7	13934.6	30.2396	0	11.1618	13.4253	15.9984	0	0	41.4292	-483.632	33.0497	0
494	0	0	494	1	458.999	241.674	217.326	0	0	51.9915	62.6114	392.433	387.398	14498.4	13889.8	-392.433	0	14.4622	13.2046	15.5032	0	0	26.6356	-475.893	29.7002	0
497	0	0	497	1	580.18	307.959	272.221	0	0	6.20985	100.756	569.887	526.262	14444.5	13752	-569.887	0	22.8734	12.4868	16.5519	0	0	46.1346	-489.649	21.7603	0
498	0	0	498	1	471.166	243.069	228.097	0	0	-58.5171	17.4141	404.051	309.366	14409.6	13835.3	-404.051	0	12.0954	13.0669	15.4896	0	0	27.3354	-472.936	28.6064	0
499	0	0	499	1	446.67	241.478	205.191	0	0	-130.777	18.8424	615.116	245.396	14581.5	13933.6	-615.116	0	12.043	13.6691	16.5129	0	0	33.685	-479.317	31.3892	0
502	0	0	502	1	361.778	177.923	183.855	0	0	24.2007	13.1681	339.973	276.275	14426.5	13839.6	-339.973	0	10.0561	14.1424	15.7466	0	0	24.0944	-475.53	42.0716	0
505	0	0	505	1	412.704	272.004	140.699	0	0	63.5279	-5.11752	496.681	322.371	14486.8	13857.9	-496.681	0	13.216	12.2363	15.497	0	0	25.4845	-469.69	33.87	0
509	0	0	509	1	414.997	251.988	163.008	0	0	11.6428	49.0954	362.77	329.252	14439.1	13803.6	-362.77	0	12.1384	14.2679	15.8881	0	0	33.1387	-482.396	34.7894	0
513	0	0	513	1	418.238	233.821	184.417	0	0	45.7932	86.0321	363.899	260.667	14404.9	13866.4	-363.899	0	9.53725	13.7524	16.1748	0	0	30.6951	-477.324	34.2861	0
515	0	0	515	1	424.886	250.976	173.91	0	0	-83.6838	26.1872	509.126	282.816	14434.7	13726.9	-509.126	0	12.1852	14.7237	16.8077	0	0	31.2567	-484.002	34.2557	0
518	0	0	518	1	537.643	266.388	271.255	0	0	7.82427	132.804	393.258	308.907	14343.2	13819.6	-393.258	0	11.6512	13.4924	16.9686	0	0	39.1543	-484.286	24.468	0
521	0	0	521	1	557.925	314.745	243.181	0	0	-0.266357	39.1976	573.94	486.275	14451	13813.5	-573.94	0	21.3886	12.8149	15.8852	0	0	62.0892	-494.976	22.8524	0
524	0	0	524	1	492.516	252.724	239.792	0	0	3.1373	128.604	546.305	257.174	14447.6	13724.1	-546.305	0	10.9627	12.907	15.0551	0	0	29.9776	-470.586	26.761	0
531	0	0	531	1	327.895	175.568	152.327	0	0	-288.098	186.27	307.611	166.09	14439.8	13865.8	-307.611	0	7.84096	13.5863	17.7342	0	0	28.0636	-477.243	49.3463	0
537	0	0	537	1	487.965	277.844	210.121	0	0	-57.6046	31.5609	250.464	329.949	14408.6	13920.8	-250.464	0	11.7163	14.2435	16.3831	0	0	39.5237	-486.06	27.9803	0
538	0	0	538	1	457.827	253.608	204.219	0	0	-51.907	-5.66291	262.958	271.018	14402.9	13758.7	-262.958	0	9.71044	14.606	16.321	0	0	28.7221	-479.982	30.6547	0
541	0	0	541	1	539.953	293.739	246.214	0	0	105.869	-4.02013	153.807	458.861	14344.8	13856.8	-153.807	0	15.4539	13.7583	16.0861	0	0	62.2618	-496.079	24.1908	0
544	0	0	544	1	400.58	181.391	219.189	0	0	-23.6631	-140.129	247.849	304.239	14374.7	13793.5	-247.849	0	11.4074	13.5798	15.5373	0	0	47.6156	-484.983	36.034	0
545	0	0	545	1	474.168	241.487	232.682	0	0	-6.96884	106.395	611.339	351.544	14457.7	13846	-611.339	0	15.9321	13.1764	16.3045	0	0	42.8264	-484.684	28.6635	0
546	0	0	546	1	478.362	213.405	264.957	0	0	100.638	-31.4413	175.888	401.551	14350.1	13784.5	-175.888	0	13.6713	13.7906	16.385	0	0	32.1674	-483.346	28.581	0
550	0	0	550	1	517.603	303.896	213.707	0	0	16.3833	66.1441	356.299	364.984	14434.3	13886.3	-356.299	0	13.3648	14.4997	16.4683	0	0	24.4938	-481.141	25.9363	0
553	0	0	553	1	551.7	291.11	260.59	0	0	110.195	8.82735	185.594	458.099	14340.5	13843.9	-185.594	0	15.5044	13.5846	15.7824	0	0	47.9036	-490.289	23.3867	0
554	0	0	554	1	575.113	319.326	255.787	0	0	57.0996	68.3158	263.802	485.663	14393.6	13884.1	-263.802	0	16.795	13.6256	16.929	0	0	43.0741	-491.524	22.3984	0
556	0	0	556	1	409.186	190.762	218.423	0	0	34.5999	21.7851	228.485	284.631	14416.1	13930.6	-228.485	0	9.77631	13.9722	15.1933	0	0	48.114	-483.928	35.0242	0
563	0	0	563	1	347.133	173.339	173.794	0	0	32.2016	-2.96662	395.94	186.408	14418.5	13855.7	-395.94	0	7.07437	13.2011	14.9974	0	0	23.4108	-467.011	43.5217	0
565	0	0	565	1	496.622	250.163	246.458	0	0	56.1712	-13.9406	325.6	415.101	14394.5	13767	-325.6	0	14.9921	12.9099	15.1706	0	0	36.5177	-479.364	26.5007	0
566	0	0	566	1	512.058	258.834	253.224	0	0	123.924	-32.4707	102.712	339.224	14326.8	13885.2	-102.712	0	11.4273	14.1625	15.0374	0	0	48.6987	-486.406	25.8002	0
568	0	0	568	1	498.987	270.611	228.376	0	0	71.4586	87.1342	391.065	365.799	14379.2	13765.6	-391.065	0	13.6004	12.7036	14.7273	0	0	28.3147	-472.344	26.1325	0
570	0	0	570	1	461.313	242.719	218.593	0	0	15.4255	80.8803	423.111	323.948	14435.3	13871.5	-423.111	0	12.442	12.5323	15.5655	0	0	38.9171	-476.6	29.2453	0
571	0	0	571	1	570.851	321.559	249.293	0	0	59.6368	70.6845	401.044	535.832	14391.1	13782.1	-401.044	0	20.1004	13.1418	14.4251	0	0	36.5786	-481.741	21.9337	0
572	0	0	572	1	643.969	330.124	313.845	0	0	-55.6177	5.03611	605.337	552.583	14506.3	13847.7	-605.337	0	25.7638	13.2339	15.7092	0	0	37.3164	-486.055	19.0201	0
573	0	0	573	1	431.788	187.249	244.539	0	0	66.5128	33.4998	243.938	274.695	14384.2	13819.2	-243.938	0	9.43953	13.2637	16.596	0	0	35.9743	-480.723	32.7359	0
574	0	0	574	1	538.81	228.397	310.413	0	0	33.8957	-13.7899	184.932	500.563	14317.1	13866.5	-184.932	0	17.0772	12.3777	14.5836	0	0	38.2524	-478.848	23.4767	0
576	0	0	576	1	471.485	246.878	224.607	0	0	-3.78015	-18.5318	162.959	334.522	14354.8	13871.3	-162.959	0	11.4464	13.3522	14.7302	0	0	46.69	-481.486	28.4367	0
577	0	0	577	1	561.639	310.864	250.776	0	0	-13.3601	39.9775	393.487	554.56	14464.1	13812.8	-393.487	0	21.0649	12.1717	15.292	0	0	58.031	-492.388	22.3417	0
579	0	0	579	1	466.304	239.51	226.794	0	0	15.8329	64.5917	310.49	414.432	14434.9	13887.8	-310.49	0	14.7553	12.2831	14.1616	0	0	36.8575	-474.205	28.2589	0
582	0	0	582	1	384.506	229.095	155.411	0	0	-36.921	102.271	604.6	339.367	14487.6	13850.1	-604.6	0	15.4504	12.3223	15.664	0	0	30.2392	-474.049	37.4874	0
583	0	0	583	1	396.195	200.287	195.907	0	0	-183.365	172.403	575.173	240.656	14434.7	13780	-575.173	0	11.8931	12.7988	16.0759	0	0	39.847	-478.384	36.4102	0
591	0	0	591	1	524.673	283.026	241.646	0	0	61.4815	36.8707	335.783	441.46	14389.2	13815.9	-335.783	0	15.8785	12.9107	15.9401	0	0	51.3425	-488.526	24.8322	0
592	0	0	592	1	350.953	196.377	154.576	0	0	-18.0179	54.2854	531.648	292.901	14468.7	13798.5	-531.648	0	12.4406	12.4582	15.1096	0	0	30.557	-471.105	42.4014	0
594	0	0	594	1	634.473	301.363	333.111	0	0	77.9863	-42.8167	110.018	444.529	14372.7	13895.6	-110.018	0	15.0069	12.9842	14.0049	0	0	42.5456	-479.265	19.0224	0
595	0	0	595	1	515.739	296.281	219.458	0	0	34.7298	99.6959	483.088	431.122	14416	13753	-483.088	0	17.2803	13.4636	16.1062	0	0	47.2365	-489.659	25.6323	0
597	0	0	597	1	534.895	202.864	332.031	0	0	-11.2961	-5.29448	156.585	357.988	14362.3	13858	-156.585	0	12.2216	13.5988	16.1488	0	0	49.9309	-487.374	24.4645	0
600	0	0	600	1	428.486	234.145	194.341	0	0	42.2163	27.4909	598.635	329.631	14508.1	13924.9	-598.635	0	14.7294	13.292	16.3176	0	0	33.7793	-481.256	32.9917	0
601	0	0	601	1	563.122	255.478	307.644	0	0	90.532	12.9545	274.786	507.955	14360.2	13740.1	-274.786	0	17.7087	13.6288	15.4609	0	0	48.6207	-491.152	22.6989	0
604	0	0	604	1	446.38	257.854	188.526	0	0	106.1	50.5241	417.648	379.054	14344.6	13802.2	-417.648	0	14.3857	13.0392	14.905	0	0	51.1794	-483.726	30.5608	0
609	0	0	609	1	502.96	247.378	255.582	0	0	36.4422	-52.8125	191.936	492.264	14414.3	13805.9	-191.936	0	17.0086	13.7647	14.8848	0	0	43.2763	-486.57	26.2543	0
613	0	0	613	1	396.224	213.446	182.778	0	0	-20.293	-80.0016	552.861	291.627	14471	13733.4	-552.861	0	13.2261	13.8461	15.0742	0	0	33.6906	-477.231	36.5099	0
614	0	0	614	1	387.164	196.142	191.022	0	0	-156.931	118.866	530.005	205.11	14408.3	13833.5	-530.005	0	9.42917	12.2148	16.4342	0	0	32.251	-472.218	37.4185	0
615	0	0	615	1	384.225	186.857	197.367	0	0	44.5389	-63.1013	143.756	299.601	14406.2	13816.2	-143.756	0	10.2601	13.8963	14.6306	0	0	25.7089	-472.334	37.9161	0
617	0	0	617	1	472.377	214.93	257.447	0	0	-2.37675	90.1097	304.198	333.628	14453.1	13862.3	-304.198	0	11.8869	12.7978	15.5667	0	0	28.6053	-473.792	28.428	0
618	0	0	618	1	446.441	202.348	244.093	0	0	0.676067	71.2167	324.133	373.293	14450	13781.5	-324.133	0	13.4407	13.2648	14.931	0	0	37.8307	-479.391	30.6597	0
619	0	0	619	1	402.591	241.515	161.076	0	0	136.347	52.4333	299.598	288.202	14414	13900	-299.598	0	10.137	13.4383	15.8857	0	0	33.4139	-478.437	35.866	0
623	0	0	623	1	471.332	194.911	276.422	0	0	-8.0133	97.8236	200.664	315.181	14458.7	13854.6	-200.664	0	10.8034	13.292	16.0557	0	0	26.1604	-475.211	28.8637	0
624	0	0	624	1	519.258	312.613	206.645	0	0	-49.4891	2.89803	492.617	402.196	14500.2	13750.2	-492.617	0	16.8865	11.7622	15.2435	0	0	52.5269	-482.642	24.6192	0
625	0	0	625	1	467.127	219.894	247.233	0	0	18.8015	6.65777	192.763	299.977	14431.9	13846.1	-192.763	0	10.2413	12.8413	15.6905	0	0	37.0351	-477.74	28.9186	0
628	0	0	628	1	409.361	221.698	187.663	0	0	-27.0536	-4.10823	425.17	271.938	14378.1	13757.2	-425.17	0	10.7251	11.8079	15.3806	0	0	39.3382	-473.261	33.9748	0
629	0	0	629	1	468.979	207.386	261.593	0	0	-26.2771	-50.3053	448.123	360.474	14477	13803.4	-448.123	0	14.7119	12.777	15.9428	0	0	34.499	-478.22	28.8199	0
631	0	0	631	1	588.58	284.022	304.558	0	0	-17.055	91.917	421.081	428.741	14467.8	13760.8	-421.081	0	16.5878	13.2521	15.4233	0	0	35.2682	-480.984	21.3187	0
632	0	0	632	1	535.697	290.965	244.732	0	0	-39.8776	72.2929	554.915	414.983	14490.6	13780.4	-554.915	0	18.1054	12.1495	15.7069	0	0	42.1525	-481.741	23.8638	0
633	0	0	633	1	537.737	248.462	289.275	0	0	-26.226	49.2697	255.855	454.577	14377.3	13903.1	-255.855	0	15.9604	12.4604	15.0347	0	0	59.2044	-489.364	23.6754	0
635	0	0	635	1	539.512	330.306	209.206	0	0	-8.86793	47.8024	394.37	455.716	14559.2	13904.6	-394.37	0	17.2816	12.3446	14.0105	0	0	28.753	-471.384	23.2828	0
636	0	0	636	1	543.172	312.504	230.668	0	0	-16.6408	47.0309	361.987	473.443	14467.3	13805.7	-361.987	0	17.5842	12.896	14.7162	0	0	29.4621	-475.996	23.412	0
638	0	0	638	1	521.977	251.432	270.545	0	0	14.0155	101.11	343.956	399.505	14436.7	13851.3	-343.956	0	14.5162	13.2063	15.2876	0	0	32.7508	-478.296	24.924	0
639	0	0	639	1	495.006	237.973	257.033	0	0	27.3678	38.1428	408.867	286.868	14423.3	13714.9	-408.867	0	10.9132	12.4284	15.883	0	0	60.0957	-486.358	26.652	0
641	0	0	641	1	524.129	275.299	248.83	0	0	35.5022	12.2795	303.118	347.387	14415.2	13740.8	-303.118	0	12.3446	12.3502	13.7253	0	0	34.6503	-470.291	24.1058	0
642	0	0	642	1	475.325	246.29	229.035	0	0	89.7101	67.106	296.453	294.039	14361	13785.6	-296.453	0	10.3001	12.2665	13.7847	0	0	37.7474	-469.352	27.4152	0
645	0	0	645	1	530.016	260.084	269.932	0	0	13.3433	29.8998	219.937	332.881	14437.4	13822.8	-219.937	0	11.4336	12.6329	14.8634	0	0	35.7939	-474.228	24.1393	0
646	0	0	646	1	612.754	287.15	325.604	0	0	33.1832	9.45272	106.08	377.267	14417.5	13843.3	-106.08	0	12.6346	13.2002	15.7715	0	0	45.5963	-485.127	20.2866	0
648	0	0	648	1	538.824	296.759	242.065	0	0	-52.627	123.728	596.534	465.553	14403.7	13729	-596.534	0	21.1861	12.1457	15.3934	0	0	32.0316	-477.077	23.6051	0
650	0	0	650	1	822.164	443.195	378.97	0	0	58.0328	98.3907	332.156	655.38	14392.7	13754.3	-332.156	0	23.4646	13.0953	14.4842	0	0	42.3377	-487.046	13.8167	0
653	0	0	653	1	682.86	352.796	330.064	0	0	14.9263	26.2952	235.253	594.43	14435.8	13826.4	-235.253	0	20.5259	12.3523	13.8957	0	0	47.5601	-484.019	17.1973	0
654	0	0	654	1	478.53	261.455	217.075	0	0	23.6207	-50.3904	204.492	374.812	14427.1	13903.1	-204.492	0	13.0148	12.5731	14.1285	0	0	35.728	-473.685	27.3947	0
656	0	0	656	1	416.857	226.551	190.306	0	0	6.58692	-26.5973	476.681	355.625	14444.1	13779.7	-476.681	0	14.5835	12.3226	15.0147	0	0	24.0037	-469.252	33.2542	0
662	0	0	662	1	466.328	236.286	230.042	0	0	140.204	17.9843	73.4154	342.74	14410.2	13934.4	-73.4154	0	11.4464	12.7896	14.6287	0	0	39.3547	-477.065	28.6116	0
665	0	0	665	1	485.332	240.738	244.594	0	0	55.9171	77.2782	257.567	320.154	14494.4	13974.8	-257.567	0	11.0441	12.7622	15.4636	0	0	43.102	-480.283	27.3657	0
670	0	0	670	1	545.603	332.083	213.521	0	0	51.3399	68.2857	364.949	456.315	14499	13884.1	-364.949	0	16.7031	13.2653	15.5284	0	0	36.3916	-483.138	23.5801	0
676	0	0	676	1	482.546	199.765	282.78	0	0	-27.7494	75.0411	158.401	392.276	14378.8	13777.7	-158.401	0	13.3733	14.0576	15.5833	0	0	49.1924	-489.448	28.0878	0
678	0	0	678	1	577.544	313.481	264.063	0	0	11.8429	91.2578	363.552	459.941	14438.9	13861.1	-363.552	0	16.9331	12.3103	14.7933	0	0	45.9519	-481.946	21.4739	0
680	0	0	680	1	563.41	302.199	261.212	0	0	-42.2715	51.2165	536.469	488.688	14493	13801.5	-536.469	0	21.0452	12.3819	15.7732	0	0	50.7737	-488.679	22.415	0
682	0	0	682	1	499.921	230.46	269.46	0	0	-13.1844	-11.1586	336.133	405.401	14463.9	13863.9	-336.133	0	14.9368	11.4709	14.4107	0	0	43.0223	-475.013	25.5498	0
687	0	0	687	1	352.652	180.34	172.312	0	0	-13.6542	7.33773	335.731	237.401	14564	13945.1	-335.731	0	8.70847	11.9981	14.681	0	0	39.1932	-470.175	41.545	0
688	0	0	688	1	348.079	186.686	161.393	0	0	60.4399	-64.4403	124.793	200.385	14390.3	13917.2	-124.793	0	6.83338	12.7705	14.8704	0	0	25.7134	-466.514	42.9763	0
689	0	0	689	1	400.214	208.964	191.249	0	0	32.0522	37.9329	161.208	331.511	14418.6	13814.8	-161.208	0	11.166	12.473	15.713	0	0	30.7896	-474.143	35.5625	0
690	0	0	690	1	407.578	238.167	169.411	0	0	-11.9841	123.248	466.141	278.736	14562.3	13829.2	-466.141	0	11.1609	12.6205	14.7829	0	0	41.6135	-476.489	34.3523	0
691	0	0	691	1	433.619	243.454	190.166	0	0	27.8991	57.2745	424.623	290.236	14422.8	13795.5	-424.623	0	11.1472	11.9864	14.7287	0	0	46.9092	-475.383	31.246	0
692	0	0	692	1	420.831	241.924	178.907	0	0	90.8535	12.8996	502.16	339.537	14459.5	13740.2	-502.16	0	13.8885	12.5079	14.7161	0	0	45.3504	-478.979	32.7935	0
693	0	0	693	1	468.701	199.465	269.236	0	0	-0.045773	89.8422	354.629	248.174	14450.7	13962.2	-354.629	0	9.10925	12.7123	15.2382	0	0	28.7239	-470.253	28.5888	0
694	0	0	694	1	500.653	243.492	257.16	0	0	-16.5731	52.4789	248.272	327.237	14467.3	13899.9	-248.272	0	11.418	12.4744	15.1052	0	0	37.4675	-474.923	26.0475	0
699	0	0	699	1	520.98	274.686	246.294	0	0	29.1298	133.01	293.332	325.658	14421.6	13919.1	-293.332	0	11.4967	12.4652	14.4481	0	0	30.6629	-470	24.5294	0
701	0	0	701	1	554.644	303.856	250.788	0	0	75.2905	83.3715	366.462	384.667	14475.1	13869	-366.462	0	14.0551	12.4135	14.0241	0	0	25.9999	-468.39	22.4807	0
702	0	0	702	1	613.779	341.735	272.044	0	0	-1.61804	74.3161	359.161	450.841	14452.3	13778.4	-359.161	0	16.6084	12.6393	15.3573	0	0	51.784	-488.231	20.0349	0
704	0	0	704	1	536.874	274.44	262.434	0	0	7.88739	48.1386	422.514	398.291	14442.8	13804.6	-422.514	0	15.3568	11.7643	14.2942	0	0	18.8545	-463.856	23.332	0
706	0	0	706	1	489.44	248.5	240.94	0	0	112.758	-13.3973	101.493	350.049	14437.6	13866.1	-101.493	0	11.73	12.5317	15.1177	0	0	40.3698	-477.288	26.871	0
707	0	0	707	1	583.513	313.617	269.895	0	0	-25.281	3.47796	396.082	589.746	14476	13849.3	-396.082	0	22.6838	12.5147	14.2368	0	0	40.4527	-481.928	21.1218	0
708	0	0	708	1	495.001	306.458	188.543	0	0	43.3033	17.1784	383.499	390.424	14507.1	13835.6	-383.499	0	14.5871	11.3474	15.1749	0	0	45.5712	-477.767	26.0557	0
710	0	0	710	1	565.942	321.816	244.126	0	0	-11.1525	84.921	567.647	556.444	14461.9	13767.8	-567.647	0	24.2771	11.8458	14.2675	0	0	28.8483	-473.849	21.8042	0
712	0	0	712	1	417.083	221.556	195.526	0	0	-33.9158	53.96	218.981	322.196	14385	13898.4	-218.981	0	11.1872	12.5628	14.8729	0	0	38.5548	-475.039	33.2902	0
718	0	0	718	1	474.811	224.973	249.839	0	0	-40.9227	69.3913	436.524	246.307	14392	13883	-436.524	0	9.73485	11.6247	14.5155	0	0	44.305	-471.693	27.4453	0
719	0	0	719	1	474.182	255.831	218.351	0	0	75.3247	52.2588	219.122	367.931	14475	13900.1	-219.122	0	12.5132	12.6334	14.9069	0	0	26.7466	-471.644	28.0077	0
721	0	0	721	1	342.216	164.824	177.392	0	0	-10.8478	66.2429	247.1	224.01	14461.5	13985.8	-247.1	0	7.79555	12.4832	15.354	0	0	40.5634	-473.776	44.1109	0
722	0	0	722	1	376.156	187.237	188.92	0	0	85.3538	16.9386	234.063	275.029	14564.7	13935.5	-234.063	0	9.4289	12.7052	14.5726	0	0	25.3863	-467.485	38.3368	0
723	0	0	723	1	361.347	201.438	159.909	0	0	29.2075	77.405	277.434	286.277	14521.2	13974.7	-277.434	0	9.99544	11.6876	13.6072	0	0	36.4791	-466.209	39.3525	0
725	0	0	725	1	462.894	218.091	244.804	0	0	-18.2193	30.6624	141.247	314.153	14369.3	13822.1	-141.247	0	10.6603	13.0279	15.2813	0	0	46.1464	-480.975	29.2152	0
726	0	0	726	1	472.731	304.127	168.603	0	0	-6.04642	-4.55109	489.334	418.704	14456.7	13857.3	-489.334	0	17.2927	12.28	14.1793	0	0	28.1314	-470.477	27.7512	0
728	0	0	728	1	558.164	330.473	227.691	0	0	38.956	36.7359	299.179	456.878	14411.7	13915.7	-299.179	0	16.1339	12.2656	14.1507	0	0	47.9244	-481.019	22.2866	0
730	0	0	730	1	563.552	306.834	256.718	0	0	95.3963	67.4268	120.169	297.236	14554.6	13984.6	-120.169	0	9.89837	13.9507	15.1985	0	0	30.9612	-476.333	22.6985	0
731	0	0	731	1	508.706	287.936	220.77	0	0	-10.3872	14.1446	412.418	468.79	14560.7	13938.3	-412.418	0	18.1275	13.2472	15.5313	0	0	45.0503	-486.962	25.8764	0
733	0	0	733	1	454.711	288.35	166.361	0	0	29.7749	38.0542	491.038	389.385	14520.6	13914.3	-491.038	0	15.8078	12.611	14.1528	0	0	40.8372	-476.392	29.3594	0
736	0	0	736	1	440.365	233.719	206.645	0	0	84.8573	97.3054	356.001	354.699	14465.5	13855.1	-356.001	0	12.8645	12.3756	14.1565	0	0	29.9376	-469.648	30.5581	0
738	0	0	738	1	530.343	256.848	273.496	0	0	77.6373	-56.8412	-20.8947	372.625	14373.1	14009.2	20.8947	0	12.6231	14.0656	14.3154	0	0	35.0587	-478.658	24.3926	0
740	0	0	740	1	534.437	308.186	226.251	0	0	-9.79744	21.1234	325.709	439.855	14460.5	13831.6	-325.709	0	15.9744	12.8319	14.7923	0	0	43.2422	-481.767	23.9176	0
741	0	0	741	1	495.003	248.557	246.447	0	0	-13.98	-19.6858	165.29	321.705	14365	13972.1	-165.29	0	11.0457	11.9994	14.5596	0	0	38.5091	-472.194	26.1169	0
742	0	0	742	1	468.424	221.593	246.831	0	0	-50.1119	-21.8716	440.814	401.491	14500.8	13874.6	-440.814	0	16.2645	12.6264	14.4849	0	0	38.7518	-477.129	28.3284	0
746	0	0	746	1	594.275	321.822	272.453	0	0	79.2438	-20.5755	188.074	545.345	14471.1	13873.3	-188.074	0	18.5745	12.9088	13.8307	0	0	52.4972	-487.09	20.6355	0
749	0	0	749	1	536.753	248.336	288.417	0	0	12.6466	-4.01186	282.396	442.538	14438.1	13856.8	-282.396	0	15.6767	12.0502	13.8221	0	0	30.7429	-470.401	23.305	0
750	0	0	750	1	349.406	202.673	146.733	0	0	3.64443	12.6407	548.135	295.112	14546.7	13840.1	-548.135	0	12.7399	11.7422	14.1841	0	0	43.2194	-471.624	41.6156	0
751	0	0	751	1	527.433	245.048	282.385	0	0	28.2553	-9.76201	204.483	395.437	14422.4	13862.5	-204.483	0	13.5655	12.8176	14.4034	0	0	59.9226	-486.009	24.2299	0
752	0	0	752	1	413.426	235.586	177.84	0	0	37.8855	-4.18698	273.751	235.11	14512.5	13856.9	-273.751	0	8.25623	12.9304	14.0525	0	0	32.3444	-468.557	33.5205	0
756	0	0	756	1	494.68	254.426	240.254	0	0	-12.215	72.2792	493.306	431.198	14462.9	13880.1	-493.306	0	17.6555	11.6604	14.147	0	0	42.3716	-475.444	25.8986	0
759	0	0	759	1	542.143	279.993	262.151	0	0	53.0761	53.5992	428.608	397.317	14497.3	13898.8	-428.608	0	15.2492	10.9225	13.3051	0	0	37.7272	-466.263	22.5477	0
760	0	0	760	1	547.937	286.904	261.032	0	0	13.9999	-17.7171	359.022	488.902	14436.7	13870.5	-359.022	0	18.1994	11.2293	14.3799	0	0	39.8069	-473.999	22.584	0
761	0	0	761	1	303.975	192.342	111.633	0	0	-60.4926	-35.4369	530.345	275.882	14511.2	13788.5	-530.345	0	12.1886	12.3954	13.8906	0	0	44.2284	-473.171	51.0662	0
762	0	0	762	1	440.961	249.842	191.118	0	0	24.2026	29.4537	311.506	349.52	14426.5	13823.3	-311.506	0	12.4693	12.3112	13.7466	0	0	48.4158	-475.568	30.3183	0
763	0	0	763	1	504.91	244.921	259.989	0	0	-30.1508	12.6018	349.168	469.408	14480.9	13840.1	-349.168	0	17.4487	11.9734	13.9523	0	0	37.6425	-474.947	25.26	0
764	0	0	764	1	413.42	228.077	185.342	0	0	-32.7934	33.2285	389.701	346.17	14383.8	13819.5	-389.701	0	13.2113	12.3029	14.2413	0	0	36.2403	-472.291	33.297	0
766	0	0	766	1	445.043	253.677	191.366	0	0	7.04207	-42.988	572.004	361.231	14543.3	13895.7	-572.004	0	16.2398	10.9642	13.2542	0	0	37.5267	-464.462	29.1851	0
768	0	0	768	1	487.451	224.975	262.477	0	0	-22.835	76.0759	512.647	403.438	14473.5	13776.7	-512.647	0	16.8466	12.2597	13.9659	0	0	55.8286	-482.268	26.5673	0
769	0	0	769	1	482.135	213.187	268.948	0	0	-54.5538	4.34278	286.504	332.995	14505.3	13948.1	-286.504	0	12.0548	12.1492	14.0982	0	0	42.2682	-472.699	26.9587	0
771	0	0	771	1	495.433	235.023	260.41	0	0	10.8408	16.369	52.2039	372.816	14439.9	13936	-52.2039	0	12.4834	12.623	14.153	0	0	49.7299	-479.97	26.1821	0
773	0	0	773	1	365.85	193.41	172.441	0	0	40.917	69.9384	299.187	314.726	14409.8	13882.5	-299.187	0	11.0849	11.6942	13.9152	0	0	34.884	-467.836	38.8544	0
774	0	0	774	1	585.437	344.446	240.991	0	0	-35.7603	19.9654	406.857	462.308	14486.5	13832.8	-406.857	0	17.9336	12.5707	13.9683	0	0	50.8864	-481.831	20.9875	0
775	0	0	775	1	741.924	412.522	329.402	0	0	26.9746	57.85	401.786	728.737	14523.4	13894.6	-401.786	0	27.5154	11.0413	13.6079	0	0	61.1314	-489.271	15.2622	0
776	0	0	776	1	475.808	249.503	226.306	0	0	49.4141	20.4127	344.346	313.368	14500.9	13832.3	-344.346	0	11.377	11.9842	14.2057	0	0	50.9677	-477.014	27.409	0
777	0	0	777	1	683.211	371.203	312.008	0	0	28.9282	33.7644	464.848	579.623	14421.8	13819	-464.848	0	23.0483	12.3435	14.6921	0	0	42.2701	-484.408	17.3096	0
779	0	0	779	1	670.897	335.412	335.485	0	0	-12.4103	43.499	287.878	540.713	14463.1	13908.9	-287.878	0	19.1875	11.7732	13.8692	0	0	49.6571	-481.777	17.4712	0
780	0	0	780	1	765.982	413.661	352.321	0	0	22.8555	41.5281	256.85	737.096	14527.5	13910.9	-256.85	0	25.5814	12.3011	14.7265	0	0	75.4166	-503.581	14.9989	0
781	0	0	781	1	636.159	393.283	242.876	0	0	21.3949	58.1521	647.804	528.949	14529	13794.6	-647.804	0	24.7349	11.5069	13.9497	0	0	45.3429	-478.942	18.6406	0
782	0	0	782	1	479.707	299.067	180.64	0	0	0.338791	-20.4086	557.152	409.754	14450.4	13773.5	-557.152	0	18.0358	12.6111	14.6129	0	0	39.0503	-478.197	27.4742	0
783	0	0	783	1	524.229	262.66	261.569	0	0	-90.6121	84.3197	569.724	361.923	14541.3	13868.1	-569.724	0	16.4019	12.1328	14.7541	0	0	43.2185	-477.432	24.3061	0
784	0	0	784	1	538.339	317.374	220.964	0	0	56.4729	74.9822	401.116	309.291	14394.2	13877.4	-401.116	0	11.6046	11.8055	14.54	0	0	33.9421	-469.181	23.3221	0
785	0	0	785	1	543.803	263.154	280.65	0	0	-79.4553	126.934	560.636	475.105	14530.2	13825.5	-560.636	0	21.2202	12.0635	15.3089	0	0	46.3722	-483.347	23.277	0
786	0	0	786	1	501.306	198.949	302.358	0	0	12.752	20.694	50.0039	369.711	14437.9	13931.7	-50.0039	0	12.3697	11.7207	13.22	0	0	37.3075	-467.424	25.2001	0
787	0	0	787	1	617.782	366.506	251.276	0	0	50.3034	12.9291	195.442	486.708	14400.4	13839.8	-195.442	0	16.5356	13.0787	14.291	0	0	43.5629	-482.917	19.7599	0
788	0	0	788	1	655.214	368.279	286.936	0	0	11.2092	18.5271	362.157	536.684	14439.5	13834.2	-362.157	0	19.8648	12.829	14.7043	0	0	60.7988	-493.127	18.3502	0
789	0	0	789	1	431.102	250.59	180.512	0	0	6.30907	20.8949	416.336	372.014	14444.4	13831.8	-416.336	0	14.3426	11.3734	14.096	0	0	53.4913	-476.988	30.9636	0
791	0	0	791	1	654.588	358.795	295.793	0	0	31.1461	7.47995	252.094	697.529	14419.6	13845.3	-252.094	0	24.2362	11.6581	13.3339	0	0	42.76	-481.095	17.9066	0
792	0	0	792	1	493.294	257.299	235.995	0	0	70.1898	16.9067	436.681	316.152	14480.2	13835.8	-436.681	0	12.2607	11.5626	13.203	0	0	36.3462	-464.747	25.6786	0
793	0	0	793	1	489.564	248.642	240.923	0	0	44.2273	38.3442	339.754	277.013	14605.8	13914.1	-339.754	0	10.0077	13.5499	14.6492	0	0	49.9362	-482.64	27.0754	0
794	0	0	794	1	441.959	243.282	198.677	0	0	82.7432	6.28814	256.84	375.237	14467.6	13946.1	-256.84	0	12.9993	13.6026	14.8467	0	0	31.5392	-477.2	31.1958	0
799	0	0	799	1	409.301	198.615	210.686	0	0	24.0695	-15.495	332.524	301.52	14426.6	13868.2	-332.524	0	10.9953	11.6379	14.372	0	0	47.181	-473.622	33.4704	0
800	0	0	800	1	493.488	281.484	212.004	0	0	66.4175	63.8216	457.287	490.887	14483.9	13888.6	-457.287	0	19.2171	12.3442	13.7578	0	0	26.7142	-471.398	26.103	0
801	0	0	801	1	462.951	259.657	203.294	0	0	70.682	56.4724	582.41	380.6	14479.7	13796.3	-582.41	0	16.5955	12.037	14.7865	0	0	62.9134	-487.68	28.6453	0
802	0	0	802	1	637.417	302.502	334.916	0	0	-42.3795	43.1898	442.49	427.899	14493.1	13809.6	-442.49	0	17.0464	12.061	13.4749	0	0	54.7986	-480.691	18.6246	0
803	0	0	803	1	458.37	281.182	177.188	0	0	23.3488	80.3731	533.503	465.772	14527	13872	-533.503	0	19.5364	11.4648	13.2924	0	0	53.8714	-478.042	28.2832	0
804	0	0	804	1	417.406	195.294	222.111	0	0	-69.0192	28.0511	376.539	266.506	14519.7	13824.7	-376.539	0	10.239	11.3254	13.4246	0	0	36.5005	-463.752	32.0439	0
805	0	0	805	1	451.608	233.785	217.823	0	0	-9.56598	124.437	311.34	393.103	14460.3	13828	-311.34	0	14.1197	12.4033	15.3099	0	0	53.5403	-486.125	29.9566	0
806	0	0	806	1	535.13	278.287	256.843	0	0	-37.9223	65.5629	481.393	431.909	14389	13787.2	-481.393	0	17.6818	11.09	14.0217	0	0	51.5869	-476.863	23.1574	0
807	0	0	807	1	555.017	329.173	225.844	0	0	122.794	67.7645	602.246	575.193	14527.2	13785	-602.246	0	25.4633	10.3939	13.4314	0	0	31.4375	-468.33	21.7556	0
809	0	0	809	1	541.186	325.196	215.99	0	0	98.3387	109.37	480.941	516.89	14452	13843	-480.941	0	20.5472	11.8959	14.1384	0	0	50.1246	-482.798	23.0906	0
811	0	0	811	1	473.427	216.178	257.249	0	0	-25.3404	54.3896	385.076	352.937	14376.4	13798.4	-385.076	0	13.3544	12.8264	14.9004	0	0	36.1768	-476.586	28.139	0
814	0	0	814	1	500.975	254.082	246.893	0	0	77.5168	56.8383	301.2	337.537	14373.2	13795.9	-301.2	0	11.8641	12.0946	13.9474	0	0	34.4776	-469.721	25.5612	0
815	0	0	815	1	542.155	313.055	229.1	0	0	106.293	-31.1186	143.132	407.533	14344.4	13883.9	-143.132	0	13.7818	12.0369	13.8364	0	0	35.3414	-471.214	23.0029	0
816	0	0	816	1	507.987	244.528	263.459	0	0	40.1186	76.3829	200.72	460.67	14410.6	13876	-200.72	0	15.6276	11.5762	12.9337	0	0	47.6386	-474.481	24.6382	0
817	0	0	817	1	572.404	315.142	257.261	0	0	53.9505	99.3032	420.228	408.163	14396.7	13853.1	-420.228	0	15.5311	12.3404	14.3809	0	0	37.7231	-475.916	21.6412	0
820	0	0	820	1	545.138	334.485	210.652	0	0	61.0583	115.881	351.319	508.261	14389.6	13836.5	-351.319	0	18.4271	11.4339	13.9427	0	0	41.4896	-475.659	22.6913	0
821	0	0	821	1	450.417	245.261	205.156	0	0	53.41	4.75389	211.89	283.061	14397.3	13848	-211.89	0	9.67257	12.2027	13.6523	0	0	31.6451	-466.055	29.3858	0
822	0	0	822	1	511.986	257.661	254.324	0	0	25.9839	125.034	192.234	312.777	14325.1	13927	-192.234	0	10.6478	12.9017	14.4341	0	0	46.6212	-478.168	25.2357	0
823	0	0	823	1	568.793	295.993	272.8	0	0	97.3259	80.5478	385.974	457.948	14453	13871.9	-385.974	0	16.9465	12.9669	15.4257	0	0	50.6902	-488.054	22.2196	0
825	0	0	825	1	552.45	255.679	296.772	0	0	97.9638	16.3056	112.533	381.632	14352.7	13836.4	-112.533	0	12.7339	13.0526	13.6383	0	0	45.4201	-478.152	22.6733	0
829	0	0	829	1	534.284	330.041	204.243	0	0	67.2078	7.32708	481.328	401.387	14383.5	13745.8	-481.328	0	16.1807	12.2645	14.8123	0	0	32.9913	-474.232	23.7616	0
830	0	0	830	1	507.233	293.759	213.474	0	0	73.908	-43.2632	481.331	400.693	14476.5	13796.3	-481.331	0	16.4213	11.7613	14.0714	0	0	35.5392	-471.241	25.0708	0
831	0	0	831	1	640.516	362.979	277.537	0	0	-1.06661	26.9587	345.096	518.732	14451.8	13825.8	-345.096	0	19.0102	12.3055	13.9166	0	0	67.3679	-490.489	18.6406	0
833	0	0	833	1	496.831	261.747	235.084	0	0	25.9657	-9.80734	267.05	373.091	14424.7	13862.5	-267.05	0	13.1042	13.2964	15.2185	0	0	50.5539	-485.892	26.6328	0
834	0	0	834	1	502.369	274.253	228.116	0	0	39.8966	9.41431	235.902	443.484	14410.8	13843.3	-235.902	0	15.2889	12.0811	13.7749	0	0	31.0759	-470.471	25.4129	0
835	0	0	835	1	511.166	300.803	210.364	0	0	43.1325	145.285	538.297	452.99	14507.2	13807.1	-538.297	0	19.03	11.8576	14.3937	0	0	47.9475	-480.634	24.9382	0
837	0	0	837	1	520.143	238.326	281.817	0	0	14.527	6.58503	302.212	332.889	14436.2	13846.2	-302.212	0	11.8832	11.9514	14.136	0	0	59.7877	-481.948	24.3355	0
838	0	0	838	1	559.451	301.133	258.318	0	0	115.054	39.8707	179.785	313.47	14335.6	13912.5	-179.785	0	10.5599	11.7209	14.7718	0	0	28.7655	-467.185	22.2118	0
841	0	0	841	1	534.884	303.215	231.669	0	0	63.0905	-8.86056	189.192	409.088	14387.6	13861.6	-189.192	0	13.9129	12.9805	13.8177	0	0	56.8695	-484.248	23.6794	0
843	0	0	843	1	390.987	218.431	172.556	0	0	63.5982	8.931	341.894	310.791	14387.1	13843.8	-341.894	0	11.2722	11.8434	14.4294	0	0	26.3045	-465.425	35.7788	0
847	0	0	847	1	383.808	186.345	197.463	0	0	-4.76072	-22.6678	368.799	271.607	14555.1	13875.4	-368.799	0	10.2445	11.5495	13.547	0	0	52.3037	-472.81	36.1012	0
850	0	0	850	1	452.623	283.981	168.642	0	0	21.4514	90.6405	516.309	346.666	14528.9	13861.8	-516.309	0	14.3259	12.1645	14.0898	0	0	50.2291	-477.643	29.336	0
852	0	0	852	1	456.313	238.932	217.382	0	0	9.06499	35.7582	344.806	314.465	14441.6	13817	-344.806	0	11.4784	12.4399	13.7928	0	0	36.235	-470.817	29.0233	0
853	0	0	853	1	352.701	194.51	158.191	0	0	68.924	-87.0982	215.631	286.667	14381.8	13939.8	-215.631	0	10.0926	12.0179	14.2792	0	0	36.6354	-469.68	41.3188	0
855	0	0	855	1	369.175	122.845	246.33	0	0	-20.887	-94.153	-90.1529	241.9	14371.9	14046.6	90.1529	0	8.46674	12.7219	14.027	0	0	29.8819	-466.525	39.0666	0
856	0	0	856	1	616.692	313.453	303.239	0	0	16.3097	86.4963	323.581	517.565	14434.4	13865.9	-323.581	0	18.5568	12.0722	13.7113	0	0	45.6344	-480.219	19.4709	0
859	0	0	859	1	382.3	219.709	162.592	0	0	-2.30994	31.3402	566.132	246.215	14453	13821.4	-566.132	0	10.7756	11.9051	14.4977	0	0	36.9058	-468.76	36.975	0
863	0	0	863	1	425.239	222.193	203.046	0	0	71.5552	40.7015	158.673	324.536	14478.8	13911.7	-158.673	0	10.8818	11.4633	12.5927	0	0	45.5592	-467.579	30.9768	0
865	0	0	865	1	430.896	251.563	179.333	0	0	37.467	40.7707	512.039	357.166	14512.9	13812	-512.039	0	14.7324	9.9363	12.846	0	0	54.7114	-467.115	29.8259	0
866	0	0	866	1	378.126	229.202	148.925	0	0	86.3111	83.7065	439.576	296.413	14464	13769	-439.576	0	11.414	11.5182	13.6308	0	0	28.6921	-462.387	36.8716	0
867	0	0	867	1	394.574	181.456	213.117	0	0	25.4323	85.1098	217.233	346.025	14524.9	13967	-217.233	0	11.8231	11.0077	12.8768	0	0	28.4366	-459.236	34.1509	0
868	0	0	868	1	534.886	311.517	223.37	0	0	49.372	54.3482	399.507	355.036	14501	13798.4	-399.507	0	13.3371	12.0832	14.4405	0	0	43.7996	-475.869	23.5783	0
869	0	0	869	1	389.102	232.231	156.871	0	0	27.3485	37.1244	592.046	326.259	14423.4	13815.6	-592.046	0	14.4994	11.8856	13.8368	0	0	50.068	-475.846	35.759	0
871	0	0	871	1	491.854	264.497	227.357	0	0	29.4912	19.017	291.134	257.874	14520.9	13833.7	-291.134	0	9.10469	11.9255	14.2052	0	0	38.7757	-468.916	26.2072	0
874	0	0	874	1	416.033	221.117	194.916	0	0	83.9305	17.0867	28.1447	231.941	14466.4	13935.3	-28.1447	0	7.72053	11.5462	13.8492	0	0	34.6606	-463.566	32.4733	0
876	0	0	876	1	396.133	220.199	175.934	0	0	92.4536	-16.3861	115.371	231.918	14457.9	13869.1	-115.371	0	7.78141	11.7813	13.8098	0	0	34.1757	-464.17	34.8224	0
877	0	0	877	1	452.445	271.2	181.245	0	0	41.4744	-14.0076	387.127	329.585	14508.9	13866.7	-387.127	0	12.444	11.0235	12.6939	0	0	43.9416	-465.292	28.3794	0
879	0	0	879	1	404.108	212.527	191.581	0	0	18.2739	18.0184	258.128	261.66	14432.4	13934.4	-258.128	0	9.11959	11.7619	12.8497	0	0	37.6782	-463.596	33.442	0
881	0	0	881	1	530.304	278.649	251.655	0	0	31.3194	120.55	411.942	413.023	14519	13931.5	-411.942	0	15.6909	11.8922	14.4619	0	0	60.0449	-483.55	23.7922	0
889	0	0	889	1	523.935	280.705	243.23	0	0	59.5073	-11.5681	112.291	332.667	14490.9	13864.3	-112.291	0	11.1575	13.0383	14.7611	0	0	39.4368	-477.497	24.6074	0
891	0	0	891	1	301.802	148.996	152.806	0	0	13.441	66.8941	401.565	167.829	14437.3	13885.5	-401.565	0	6.34996	11.4774	13.7921	0	0	30.2199	-458.672	50.6616	0
893	0	0	893	1	429.608	230.358	199.25	0	0	7.41204	122.669	382.093	335.016	14443.3	13829.7	-382.093	0	12.5252	11.4803	13.8236	0	0	47.8921	-472.546	31.054	0
898	0	0	898	1	406.877	212.741	194.136	0	0	33.2934	87.8367	443.972	256.382	14417.4	13764.9	-443.972	0	9.96628	11.1133	13.3303	0	0	36.3325	-462.401	33.0178	0
902	0	0	902	1	374.473	207.386	167.088	0	0	-28.8927	-15.0199	208.09	205.073	14479.6	13867.8	-208.09	0	7.14975	12.4486	13.7893	0	0	27.1084	-462.144	38.0099	0
904	0	0	904	1	511.425	316.644	194.781	0	0	-8.79022	53.4217	488.801	403.608	14459.5	13799.3	-488.801	0	16.4769	11.1559	12.7627	0	0	21.5062	-458.317	24.2395	0
905	0	0	905	1	403.841	244.063	159.779	0	0	12.6418	48.671	576.509	302.283	14537.7	13804.1	-576.509	0	13.2586	11.3012	13.8118	0	0	27.2279	-461.611	33.6651	0
906	0	0	906	1	390.598	188.341	202.257	0	0	-82.2978	14.5301	575.038	257.929	14533	13838.2	-575.038	0	11.8156	11.4115	14.2024	0	0	33.0215	-464.98	35.4746	0
918	0	0	918	1	436.122	229.862	206.261	0	0	86.3219	46.1398	95.1089	246.508	14464	13906.3	-95.1089	0	8.19342	12.0354	13.928	0	0	54.9216	-475.228	30.7215	0
922	0	0	922	1	434.933	261.618	173.316	0	0	43.3574	101.529	459.723	386.091	14507	13850.9	-459.723	0	15.1661	11.4649	13.7939	0	0	27.2348	-464.987	30.5254	0
927	0	0	927	1	526.766	292.255	234.511	0	0	36.3879	57.9867	433.255	404.415	14514	13794.8	-433.255	0	15.6101	11.3251	13.5695	0	0	24.4059	-462.644	23.5941	0
929	0	0	929	1	379.729	187.237	192.492	0	0	6.79111	143.069	311.573	183.83	14443.9	13809.3	-311.573	0	6.59139	11.4479	14.0018	0	0	24.2144	-457.124	36.8006	0
930	0	0	930	1	463.481	231.258	232.224	0	0	37.0931	43.3102	321.976	333.768	14513.3	13809.4	-321.976	0	11.9329	10.6479	13.583	0	0	50.0571	-469.409	27.6365	0
931	0	0	931	1	409.502	232.189	177.312	0	0	65.0762	50.2211	444.953	252.691	14485.3	13802.5	-444.953	0	9.81233	12.0865	14.44	0	0	44.7584	-473.028	33.7094	0
934	0	0	934	1	440.484	227.492	212.992	0	0	36.0239	-24.8444	370.241	244.164	14414.7	13777.9	-370.241	0	9.14274	12.2169	15.1252	0	0	53.725	-479.11	30.8372	0
938	0	0	938	1	400.6	191.509	209.09	0	0	-54.1087	66.2786	414.248	226.888	14504.8	13886.1	-414.248	0	8.86584	10.9558	12.7224	0	0	29.6825	-454.6	33.3608	0
939	0	0	939	1	382.151	230.52	151.631	0	0	-23.4396	30.4406	486.502	283.939	14474.1	13822.3	-486.502	0	11.6666	11.117	12.6362	0	0	23.5988	-454.825	35.6078	0
946	0	0	946	1	364.744	219.586	145.159	0	0	-20.0761	106.004	508.245	261.533	14570.4	13946.1	-508.245	0	10.8607	9.88627	12.8908	0	0	41.6833	-457.544	37.2795	0
948	0	0	948	1	367.549	201.28	166.269	0	0	31.1096	39.6138	125.236	240.857	14419.6	13813.1	-125.236	0	8.06312	11.2689	12.9731	0	0	48.4099	-465.899	37.8293	0
951	0	0	951	1	434.517	233.1	201.417	0	0	80.5925	41.6448	199.497	244.749	14569.4	13910.8	-199.497	0	8.28081	11.7035	12.7323	0	0	31.3418	-459.006	30.257	0
952	0	0	952	1	441.545	253.759	187.786	0	0	43.4136	70.7434	202.35	223.589	14407.3	13881.7	-202.35	0	7.58476	11.9655	14.0328	0	0	34.0258	-465.368	30.2228	0
953	0	0	953	1	451.924	253.627	198.298	0	0	-77.1738	72.1514	393.935	264.688	14527.9	13880.2	-393.935	0	10.2981	11.5346	13.5347	0	0	48.0685	-468.953	28.9362	0
954	0	0	954	1	457.391	245.869	211.522	0	0	-23.1247	-25.4224	458.394	233.011	14573.5	13878.2	-458.394	0	9.48951	12.5574	14.3548	0	0	43.3195	-472.916	29.1781	0
955	0	0	955	1	312.748	166.765	145.982	0	0	96.2123	124.212	438.668	228.663	14553.8	13927.8	-438.668	0	8.80268	11.2332	13.3927	0	0	54.1915	-469.551	47.6441	0
956	0	0	956	1	329.306	183.605	145.701	0	0	-65.0497	-12.3283	541.89	177.131	14515.7	13865.1	-541.89	0	7.85991	11.2005	13.6389	0	0	50.0007	-466.482	44.4415	0
958	0	0	958	1	506.164	280.316	225.848	0	0	51.7803	25.385	421.486	472.726	14598.2	13927	-421.486	0	18.1229	11.0736	12.7982	0	0	37.1018	-467.785	24.55	0
963	0	0	963	1	489.933	272.76	217.173	0	0	-12.8475	101.742	502.008	478.644	14563.2	13850.7	-502.008	0	19.7245	11.5492	13.4599	0	0	40.9505	-473.68	25.9838	0
966	0	0	966	1	424.917	219.509	205.408	0	0	64.473	55.422	392.895	246.619	14386.2	13797.3	-392.895	0	9.20232	11.7218	14.6876	0	0	37.4386	-469.205	31.9739	0
967	0	0	967	1	387.244	203.633	183.611	0	0	-50.7503	-54.4852	684.675	276.72	14501.5	13807.6	-684.675	0	14.2709	11.7536	14.4965	0	0	48.2944	-474.784	36.2357	0
974	0	0	974	1	475.106	267.524	207.582	0	0	15.2307	97.4409	168.52	285.875	14435.5	13954.6	-168.52	0	9.67112	11.9154	14.0557	0	0	41.2788	-468.855	27.3887	0
976	0	0	976	1	339.245	200.335	138.91	0	0	110.521	65.0974	450.055	282.148	14539.5	13887.3	-450.055	0	10.961	10.5413	12.9162	0	0	36.4032	-458.035	41.682	0
977	0	0	977	1	411.177	211.399	199.777	0	0	1.55739	-1.95003	345.528	304.92	14548.8	13954.4	-345.528	0	11.233	12.045	13.202	0	0	46.8945	-471.506	32.9617	0
979	0	0	979	1	423.479	263.877	159.603	0	0	51.726	111.236	436.211	271.653	14498.6	13940.8	-436.211	0	10.4682	11.3361	13.7154	0	0	41.0386	-466.464	31.5485	0
980	0	0	980	1	393.52	212.146	181.374	0	0	26.9292	-48.8304	542.237	326.559	14623.1	13901.6	-542.237	0	14.2519	10.7536	12.7084	0	0	39.4459	-461.153	34.0553	0
983	0	0	983	1	475.077	246.498	228.579	0	0	-69.2565	74.1746	519.768	334.112	14520	13878.2	-519.768	0	14.3229	9.98323	12.9853	0	0	35.0574	-458.816	26.3046	0
989	0	0	989	1	400.824	212.213	188.611	0	0	118.902	52.4234	366.477	205.823	14630.8	13999.6	-366.477	0	7.52925	9.97211	12.0447	0	0	27.3101	-445.985	32.5052	0
1017	1	0	17	1	235.565	97.0726	138.492	0	0	-27.5271	-56.6445	-668.85	263.453	14378.6	14806.3	668.85	0	15.5816	6.15581	5.47442	0	0	38.6826	-399.103	39.2442	1
1020	1	0	20	1	360.927	200.087	160.84	0	0	19.9929	44.4132	419.145	285.645	14331	14406.3	-419.145	0	11.9968	5.77445	6.06463	0	0	46.525	-404.149	23.4632	1
1021	1	0	21	1	293.938	183.081	110.857	0	0	-2.56398	14.4833	544.841	208.845	14353.6	14336.6	-544.841	0	9.52862	6.23946	6.13127	0	0	30.51	-396.472	30.2979	1
1022	1	0	22	1	357.553	244.67	112.883	0	0	19.5469	119.196	583.645	291.911	14231.8	14331.5	-583.645	0	13.5035	5.81075	6.2972	0	0	26.145	-398.674	23.822	1
1028	1	0	28	1	316.752	175.685	141.067	0	0	69.0082	94.0002	353.88	200.728	14182.4	14157.4	-353.88	0	8.16406	6.68684	6.08338	0	0	42.9968	-403.671	27.8463	1
1030	1	0	30	1	326.369	202.514	123.856	0	0	78.899	35.4042	417.893	249.675	14471.5	14515	-417.893	0	10.4296	5.94305	5.75858	0	0	43.1019	-400.206	26.3883	1
1034	1	0	34	1	220.426	123.62	96.8052	0	0	-15.255	88.9518	349.327	136.324	14266.6	14461.4	-349.327	0	5.60409	6.88735	6.43464	0	0	39.2495	-402.073	44.3121	1
1059	1	0	59	1	189.772	115.607	74.165	0	0	10.3432	-19.3958	192.759	113.883	14440.4	14270.8	-192.759	0	4.51707	5.04873	5.19612	0	0	27.58	-372.193	49.8773	1
1080	1	0	80	1	217.204	104.52	112.684	0	0	2.14883	-8.24213	33.5036	135.001	14548.2	14160	-33.5036	0	5.27355	5.01291	4.71831	0	0	38.2728	-373.784	41.5858	1
1102	1	0	102	1	187.54	120.894	66.6468	0	0	29.3521	75.1139	566.228	106.485	14421.3	13877.3	-566.228	0	4.85669	4.67815	4.57214	0	0	23.7209	-360.911	49.3022	1
1129	1	0	129	1	208.19	147.358	60.8317	0	0	39.6134	52.5038	534.351	127.647	14112.1	14497.9	-534.351	0	5.69571	4.26831	4.14593	0	0	46.3681	-364.448	42.3989	1
1137	1	0	137	1	223.064	125.91	97.1542	0	0	50.8785	-16.7936	41.7588	122.555	14100.8	14068.9	-41.7588	0	4.77745	6.27508	5.38794	0	0	31.7976	-386.179	42.044	1
1138	1	0	138	1	276.996	181.519	95.4773	0	0	10.8545	-63.4148	227.177	169.955	14439.8	14414.5	-227.177	0	6.88035	6.37656	5.72806	0	0	31.5764	-393.087	32.4147	1
1143	1	0	143	1	206.671	118.236	88.4345	0	0	-66.4337	7.61519	351.547	145.213	14218.2	14144.1	-351.547	0	6.11997	4.19808	5.02719	0	0	33.4287	-367.828	43.6312	1
1161	1	0	161	1	209.046	131.645	77.4001	0	0	6.85021	37.2565	406.509	128.196	14244.5	14513.1	-406.509	0	5.37236	4.55008	4.80671	0	0	27.9998	-365.661	43.1999	1
1200	1	0	200	1	276.937	169.171	107.766	0	0	60.1754	79.9924	383.646	138.241	14390.5	14370.7	-383.646	0	5.68214	5.11687	5.12348	0	0	37.5194	-378.467	31.2902	1
1220	1	0	220	1	229.179	136.51	92.669	0	0	42.5624	-95.5335	283.57	147.871	14507.8	14546.2	-283.57	0	6.14581	5.2375	4.62505	0	0	43.3133	-378.764	39.0369	1
1290	1	0	290	1	166.04	105.731	60.3094	0	0	-33.9738	64.7312	499.788	103.257	13986.4	14386	-499.788	0	4.58168	3.38651	3.88705	0	0	44.752	-345.269	54.0942	1
1429	1	0	429	1	184.673	103.043	81.6304	0	0	21.5607	92.3262	331.474	121.997	14329.5	14557.7	-331.474	0	4.94979	3.25181	3.77102	0	0	42.3956	-342.453	47.1641	1
1435	1	0	435	1	217.318	90.7574	126.561	0	0	12.2379	52.2286	-65.4915	120.342	14139.5	14199.2	65.4915	0	4.7355	3.35825	3.40754	0	0	76.1483	-350.772	38.6089	1
1446	1	0	446	1	208.978	118.729	90.2485	0	0	12.2196	4.33516	146.203	135.392	14338.8	14147.4	-146.203	0	5.30745	3.5989	3.589	0	0	30.1643	-344.34	40.8844	1
1473	1	0	473	1	168.445	102.948	65.4971	0	0	61.6056	42.2706	276.174	103.126	14488.8	14308.8	-276.174	0	4.10993	3.36992	3.62974	0	0	48.5635	-343.234	52.714	1
1522	1	0	522	1	186.565	106.084	80.481	0	0	5.91097	3.13758	190.343	149.879	14245.5	13849.6	-190.343	0	5.92096	2.85521	2.93395	0	0	41.5104	-329.579	44.9466	1
1568	1	0	568	1	236.913	133.634	103.279	0	0	55.9388	53.5113	118.237	123.626	14494.4	14596.5	-118.237	0	4.79914	2.87695	3.11157	0	0	54.5884	-332.355	34.249	1
1709	1	0	709	1	177.152	109.638	67.5134	0	0	37.6709	29.8023	537.793	117.254	14612.3	13723.3	-537.793	0	5.26362	2.56154	3.48559	0	0	70.4381	-337.996	48.0539	1
1724	1	0	724	1	209.697	134.753	74.9441	0	0	42.907	-12.8553	297.029	148.905	14208.5	14363.9	-297.029	0	6.02647	2.85714	2.84779	0	0	44.3715	-330.611	39.131	1
1774	1	0	774	1	161.52	84.3899	77.1299	0	0	80.2828	110.587	103.364	94.5939	14071.4	14140.8	-103.364	0	3.68133	3.26	3.21271	0	0	43.776	-335.203	54.5509	1
1807	1	0	807	1	199.195	98.9747	100.22	0	0	21.8674	72.6401	268.638	114.573	14129.9	14477.7	-268.638	0	4.56762	2.80027	3.42788	0	0	46.1651	-331.076	42.1158	1
1837	1	0	837	1	213.058	131.927	81.1303	0	0	48.9556	55.3351	129.894	118.888	14601.1	13996.7	-129.894	0	4.62004	3.22376	3.31646	0	0	29.7264	-333.504	39.2841	1
1885	1	0	885	1	164.682	98.3972	66.285	0	0	107.736	33.2935	442.592	108.565	14542.3	14317.7	-442.592	0	4.58861	2.79395	3.06268	0	0	107.849	-330.885	52.2043	1
1893	1	0	893	1	174.109	90.6237	83.4848	0	0	0.881419	5.82388	56.3346	139.731	14150.8	14444.9	-56.3346	0	5.44814	2.69428	2.89274	0	0	63.7786	-332.422	48.4438	1
1989	1	0	989	1	174.383	117.738	56.6449	0	0	-38.6071	88.4934	511.753	106.795	14290	14561.5	-511.753	0	4.77682	3.02895	2.8442	0	0	43.2497	-328.49	48.7975	1
2008	2	0	8	1	458.886	264.561	194.325	0	0	89.034	-12.2703	143.586	340.79	14461.3	13964.7	-143.586	0	16.184	19.9427	17.0402	0	0	42.9449	-505.284	18.2359	2
2010	2	0	10	1	469.537	249.123	220.414	0	0	77.1544	46.2768	343.777	259.431	14373.5	13806.5	-343.777	0	14.0605	19.4348	17.8464	0	0	33.8793	-499.571	17.7538	2
2014	2	0	14	1	479.502	301.014	178.488	0	0	27.447	-15.5283	350.692	408.143	14423.3	13868.3	-350.692	0	22.559	19.3638	18.6299	0	0	52.7952	-513.475	17.3778	2
2020	2	0	20	1	494.533	299.919	194.614	0	0	125.957	19.294	225.248	386.228	14324.7	13833.4	-225.248	0	19.2137	18.8133	17.9246	0	0	41.7893	-505.484	16.5327	2
2033	2	0	33	1	446.472	246.138	200.334	0	0	91.8885	-33.4883	12.5865	277.396	14358.8	13985.9	-12.5865	0	12.6985	19.1158	17.7387	0	0	30.7424	-497.86	18.8948	2
2035	2	0	35	1	493.077	258.314	234.763	0	0	104.825	-47.1447	121.39	345.211	14445.5	13899.9	-121.39	0	16.4103	20.3115	18.0905	0	0	35.5191	-505.58	16.8051	2
2041	2	0	41	1	433.957	249.554	184.403	0	0	7.89291	8.33472	425.323	228.603	14642.1	13944.1	-425.323	0	13.4156	19.7551	18.2278	0	0	38.9031	-503.506	19.8017	2
2043	2	0	43	1	525.645	294.049	231.596	0	0	-96.4815	-66.5085	258.682	449.391	14547.2	13919.2	-258.682	0	24.1323	19.3	18.008	0	0	72.1019	-521.705	15.3536	2
2044	2	0	44	1	424.523	210.464	214.059	0	0	71.9105	4.46943	189.837	345.295	14378.8	13848.3	-189.837	0	16.7301	19.1431	18.5486	0	0	36.783	-504.947	20.34	2
2045	2	0	45	1	565.246	287.565	277.68	0	0	66.356	-3.87839	102.203	412.119	14384.3	13956.3	-102.203	0	19.1902	19.7128	17.88	0	0	35.3913	-504.593	14.0259	2
2051	2	0	51	1	437.414	216.403	221.012	0	0	45.9644	-20.5369	96.6973	346.622	14504.4	13972.9	-96.6973	0	16.1547	18.2523	17.056	0	0	35.3756	-497.381	19.1549	2
2057	2	0	57	1	351.99	201.447	150.543	0	0	-3.68475	-108.952	152.479	238.519	14454.4	13961.7	-152.479	0	11.7994	19.0306	17.5027	0	0	42.6215	-501.531	25.8723	2
2071	2	0	71	1	471.777	301.823	169.953	0	0	89.816	16.3061	496.382	422.685	14560.2	13936.1	-496.382	0	26.3766	18.1262	16.4677	0	0	35.8301	-497.946	17.2615	2
2082	2	0	82	1	598.556	384.541	214.014	0	0	72.7424	13.1433	209.848	441.63	14577.3	14038.9	-209.848	0	21.6493	19.3514	15.9128	0	0	56.2189	-509.613	12.8336	2
2097	2	0	97	1	472.03	284.932	187.099	0	0	-18.5886	14.7724	335.886	378.25	14568.9	13937.6	-335.886	0	20.6824	17.6637	15.9427	0	0	28.4576	-490.837	17.1089	2
2103	2	0	103	1	464.598	245.761	218.837	0	0	137.147	-36.1889	140.927	350.122	14313.6	13888.9	-140.927	0	16.813	17.9909	16.3817	0	0	39.2615	-496.669	17.5732	2
2107	2	0	107	1	431.522	242.417	189.104	0	0	-31.9966	-49.5084	311.815	239.472	14482.7	14001.9	-311.815	0	13.1008	18.4591	16.5115	0	0	36.2637	-494.431	19.434	2
2123	2	0	123	1	431.842	281.522	150.319	0	0	29.2755	-32.3519	422.291	275.24	14421.4	13885.1	-422.291	0	16.2299	17.1048	15.6372	0	0	24.6333	-484.042	19.0409	2
2129	2	0	129	1	511.401	272.827	238.575	0	0	67.7166	-71.8306	101.536	335.692	14482.6	14024.2	-101.536	0	15.9175	16.8868	15.7786	0	0	44.1523	-494.741	15.3425	2
2160	2	0	160	1	463.192	302.379	160.813	0	0	122.747	-115.419	289.828	359.548	14527.3	13968.2	-289.828	0	19.7453	15.919	13.8425	0	0	51.919	-490.45	16.957	2
2200	2	0	200	1	369.806	201.209	168.597	0	0	34.052	-55.9346	8.02568	290.276	14317	14008.3	-8.02568	0	13.3156	16.1382	14.1007	0	0	31.0996	-479.727	22.7345	2
2201	2	0	201	1	372.719	168.977	203.741	0	0	-14.3052	7.69568	386.515	179.841	14465	13845	-386.515	0	10.2404	15.9225	14.0784	0	0	39.749	-479.417	22.4514	2
2230	2	0	230	1	366.781	231.211	135.57	0	0	-22.4049	-11.9322	243.242	218.9	14473.1	13964.3	-243.242	0	11.1537	15.8041	13.9051	0	0	28.8674	-475.056	22.8574	2
2232	2	0	232	1	343.143	178.475	164.669	0	0	-41.9277	-38.6999	138.095	163.125	14492.6	13991.1	-138.095	0	7.8461	16.3589	14.9525	0	0	35.4278	-481.99	25.3833	2
2234	2	0	234	1	425.026	211.619	213.407	0	0	129.236	-71.5293	203.929	287.219	14421.1	13924.3	-203.929	0	14.4257	14.9222	13.27	0	0	25.6135	-470.948	18.6374	2
2235	2	0	235	1	460.495	225.049	235.446	0	0	85.3766	15.3989	-58.6323	307.921	14365.3	14036.7	58.6323	0	13.8797	16.438	14.4383	0	0	32.6699	-483.348	17.2495	2
2246	2	0	246	1	340.206	196.011	144.195	0	0	154.894	7.41276	273.853	216.587	14594.8	14044.6	-273.853	0	11.2722	15.5975	13.2661	0	0	30.0295	-472.765	24.9897	2
2255	2	0	255	1	329.786	168.003	161.782	0	0	199.491	-29.2241	297.18	236.559	14649.9	13981.6	-297.18	0	12.7925	14.4948	13.1518	0	0	35.6687	-472.434	25.6996	2
2266	2	0	266	1	326.746	218.049	108.697	0	0	48.5146	88.5918	552.047	224.376	14501.8	13863.8	-552.047	0	14.7017	14.4513	13.6642	0	0	26.2243	-469.184	26.1594	2
2302	2	0	302	1	426.681	272.06	154.62	0	0	16.5452	73.3911	618.163	285.105	14533.8	13879	-618.163	0	20.225	13.3935	12.8855	0	0	70.3048	-484.306	18.2213	2
2317	2	0	317	1	412.695	221.378	191.317	0	0	-17.6623	-60.3323	30.6141	276.464	14368.7	14112.4	-30.6141	0	12.8131	14.2252	12.8914	0	0	23.1123	-466.213	19.1491	2
2322	2	0	322	1	372.517	234.916	137.6	0	0	43.256	-11.1326	260.074	195.041	14606.8	14063.2	-260.074	0	9.99633	13.9019	13.3995	0	0	39.7345	-472.287	21.8639	2
2330	2	0	330	1	341.002	175.75	165.251	0	0	105.373	-34.5868	-109.918	212.626	14245.7	13987	109.918	0	9.65318	14.8746	13.179	0	0	27.7808	-468.813	24.7045	2
2339	2	0	339	1	365.713	183.139	182.574	0	0	91.1122	62.5463	229.401	230.984	14658.6	13989.5	-229.401	0	11.4313	15.0982	12.5563	0	0	41.3383	-474.206	22.4455	2
2385	2	0	385	1	334.649	201.311	133.338	0	0	13.0538	-7.5862	121.207	207.235	14338	13960	-121.207	0	9.73856	14.7546	13.2805	0	0	30.578	-470.21	25.3191	2
2420	2	0	420	1	458.919	268.454	190.466	0	0	97.309	-6.25034	224.874	341.61	14552.7	13958.7	-224.874	0	17.0153	13.7289	11.5598	0	0	48.0784	-473.192	16.4812	2
2426	2	0	426	1	294.519	159.416	135.103	0	0	0.977825	-37.0478	68.5339	186.758	14350.1	13989.4	-68.5339	0	8.67388	13.9308	11.9839	0	0	36.8581	-465.036	29.2073	2
2430	2	0	430	1	325.03	191.388	133.642	0	0	332.849	-294.923	108.943	173.918	14416.8	13848.7	-108.943	0	11.4625	13.7579	11.2831	0	0	24.5039	-455.131	25.3879	2
2491	2	0	491	1	344.409	198.165	146.244	0	0	118.668	42.5302	326.018	199.125	14631	14009.5	-326.018	0	10.6754	13.0812	11.7615	0	0	31.3455	-458.875	23.5338	2
2493	2	0	493	1	388.343	226.641	161.702	0	0	101.798	-15.7566	215.223	264.46	14647.9	13968.2	-215.223	0	13.112	12.4879	11.268	0	0	29.4104	-456.334	19.9806	2
2520	2	0	520	1	347.663	201.311	146.352	0	0	9.99026	-16.0787	281.904	200.566	14540.4	13968.5	-281.904	0	10.5155	12.114	11.2475	0	0	29.4869	-452.725	22.8696	2
2536	2	0	536	1	337.654	190.924	146.73	0	0	26.9859	-97.1468	173.898	243.016	14423.7	13949.9	-173.898	0	12.0555	12.6071	12.0521	0	0	36.0942	-462.832	24.0966	2
2632	2	0	632	1	358.535	202.129	156.406	0	0	90.6842	-31.7935	224.854	187.974	14360	13884.5	-224.854	0	9.41705	12.7301	10.9543	0	0	31.7966	-454.268	22.0635	2
2830	2	0	830	1	311.986	181.399	130.587	0	0	97.5533	-41.5419	314.727	257.144	14652.1	13993.9	-314.727	0	13.9049	11.3569	10.0654	0	0	32.8796	-448.19	25.6257	2
