# Supplementary material for: CaV1 and CaV2 calcium channels mediate the release of distinct pools of synaptic vesicles
Source: eLife. 2023 Feb 23;12:e81407. doi: 10.7554/eLife.81407 (PMC10023163; doi:10.7554/eLife.81407)
Supplement: Figure 5—source data 1. [file elife-81407-fig5-data1.zip › Figure 5 - Source Data 1/elks-1/11/4/cav1_to_cav1(cav2).csv]

-16.3310531185616
108.164861177513
64.1903070369499
67.8412494441727
-67.3583728909907
40.7238801498734
57.6579765874831
52.8833723524531
69.8905677519379
-31.4626861284687
-11.1977033131789
-15.5436403543881
40.6720871347716
-52.2350884304706
41.8563287578072
11.5712017431051
-45.3789988244789
47.5960313428131
-66.6779571301795
0.167839017851293
-101.286123023057
98.9463872020933
-12.4029221547407
-32.1028055024381
10.118375692271
-113.855854342384
-52.4117075885933
24.2362654159715
92.0763176603396
87.197097541839
-185.033760987661
-66.5449504593325
-102.401020015388
19.3164274972751
-48.9076057110688
16.8628448171457
-73.3114266560024
80.9304007224018
-8.05431915469671
36.4155589069014
3.81906626401542
-13.5164825102129
29.7138111780623
13.1662229012345
