# Supplementary material for: CaV1 and CaV2 calcium channels mediate the release of distinct pools of synaptic vesicles
Source: eLife. 2023 Feb 23;12:e81407. doi: 10.7554/eLife.81407 (PMC10023163; doi:10.7554/eLife.81407)
Supplement: Figure 5—source data 1. [file elife-81407-fig5-data1.zip › Figure 5 - Source Data 1/elks-1/11/4/cav1_to_cav1(ELKS).csv]

-17.0035713445095
94.2642589442848
56.8599260601886
50.4229788263501
-76.598284322763
36.4576594359905
72.6583500281131
58.4646152020659
57.8654446779501
-39.3835386571664
-7.69621818360611
-16.9407304178158
47.9940769921313
-39.932779571117
50.0156834014224
-4.99814566582609
-42.8727424828576
40.6547388865456
-63.436060225562
5.58462038758171
-113.560538052504
94.6114059611
-12.0210017314284
-29.0613430409494
4.45898679698439
-120.811149753272
-38.3354558135716
41.1947511761364
91.6992231900467
90.2233130580316
-189.153448647007
-50.7616728238081
-121.838754049853
37.3260006436703
-60.8946430171154
24.2608585092057
-83.2217320928039
72.3573013996238
8.12557964165535
52.7455805476493
10.4313007690962
-18.0857038521681
17.1963217583907
30.7345374515153
