# Supplementary material for: CaV1 and CaV2 calcium channels mediate the release of distinct pools of synaptic vesicles
Source: eLife. 2023 Feb 23;12:e81407. doi: 10.7554/eLife.81407 (PMC10023163; doi:10.7554/eLife.81407)
Supplement: Figure 5—source data 1. [file elife-81407-fig5-data1.zip › Figure 5 - Source Data 1/elks-1/11/4/cav1_to_cav2.csv]

888.082160850313
535.963473700853
462.897913914466
504.340345674556
361.951146221976
583.304958123845
611.360347509966
369.10973138091
225.719703707763
12.2046842769741
703.692549811775
310.979707523544
502.316748404967
336.075230566221
667.579253603966
480.468941098665
598.419731421685
647.780622739103
676.637149557517
416.891776071199
293.421880962754
385.931331508287
53.1990260535222
650.045798260413
-202.695149954457
543.153877984303
388.658328311758
678.25335590032
54.5532995478561
373.890974994178
639.979259847292
695.124081807635
