# Supplementary material for: CaV1 and CaV2 calcium channels mediate the release of distinct pools of synaptic vesicles
Source: eLife. 2023 Feb 23;12:e81407. doi: 10.7554/eLife.81407 (PMC10023163; doi:10.7554/eLife.81407)
Supplement: Figure 5—source data 1. [file elife-81407-fig5-data1.zip › Figure 5 - Source Data 1/elks-1/11/4/cav1_to_elks.csv]

823.925570588992
474.392372041046
401.404911601421
444.341256858699
303.423145917133
519.493493584502
550.288460140877
306.901301666325
162.769011993934
-47.7945061355504
644.299550040596
253.880457223771
439.392854016826
277.182559889827
606.513765312985
418.359623662601
534.013769299035
590.465669509108
614.322707550979
358.670702137991
233.058815027852
322.948343505964
-4.54163599598542
585.548400072616
-264.222292936927
483.272717663493
331.551886478118
618.74737221308
-8.21381666956586
310.218299664053
580.386290669776
633.266690122153
