# Supplementary material for: CaV1 and CaV2 calcium channels mediate the release of distinct pools of synaptic vesicles
Source: eLife. 2023 Feb 23;12:e81407. doi: 10.7554/eLife.81407 (PMC10023163; doi:10.7554/eLife.81407)
Supplement: Figure 5—source data 1. [file elife-81407-fig5-data1.zip › Figure 5 - Source Data 1/elks-1/11/4/cav2_to_cav1.csv]

23.2783543149726
41.6673657694901
-3.21823671831771
13.5528115257348
-32.3999341094132
50.9013097093248
61.6212400420427
65.1980755787754
29.709625931042
43.7152013634841
100.590550046256
26.9026515428777
8.84217611444001
-1.08008658997642
60.7086943512604
74.803554464781
52.0156150791245
13.1544926382176
88.4246448685572
41.8768750604813
27.9214419078107
40.5189870217528
-56.1837291225511
86.4788833314578
80.0970089808307
48.2450616291699
81.1470387433055
21.5163552956747
15.2921972209424
82.2812841634823
77.1141531339908
-26.7291598690226
63.7077578619628
50.8772063565757
-4.40217887264407
101.170396408588
70.0756449619421
68.7982694539332
149.149255404876
57.6553179435359
73.359807347897
7.86296638155545
44.6686862678234
63.2043921751247
47.9648783854991
77.2437488316773
76.0993799945154
161.271109864567
42.8348007912482
59.2170399975857
-21.6989139738052
90.7946108283959
91.4812934874135
117.677929248219
14.1304228450881
22.1083920964102
21.2480776514658
113.713329156804
17.6361315686427
57.8802898840622
33.3934365264868
82.6705168021672
80.9068816773015
17.9167457281674
25.8631761132401
83.3886068802876
9.1735314911457
25.3644339041584
23.0651492118795
107.64749361026
13.4602546335209
54.6071420063327
136.774892734102
100.595020132216
83.4451328756386
-24.7119720500395
83.3496105558861
-65.9886158272147
48.4051517100725
24.1703610179629
30.5650393741744
93.0140038720201
83.5844064446919
104.316760624377
49.6754058030565
69.6221294010484
48.2315199241439
107.006782613758
82.2582106640039
53.9450009308002
5.27931319858726
12.1663354185275
85.8810251781379
12.5436844024007
58.898459366932
1.74861734592741
35.2323690817848
13.5023478326075
109.802450339879
46.3805283775873
30.5108652391809
79.3949878045441
40.7385831553129
10.4971927601473
137.641904993105
-26.9013162560677
103.540062899721
-1.5589106933312
63.6352870970386
43.8351191898055
90.673933357979
39.5495866073779
44.5520113930961
85.0794717715235
2.35434924348738
24.3573884320085
51.6656562888984
62.4367733844174
113.476758400404
63.1840065791275
52.3478615470685
-26.2138885827226
18.7107029145991
62.869903349314
12.6387538616491
-19.0182703870796
1.74042950321564
11.0160210965169
-3.50690727340771
73.8838361547878
5.27826871555044
63.0567846864487
25.531506638059
-14.145894159552
-1.64015360861049
2.40091984341598
55.4500582274723
-38.8426877239744
38.1314328718927
33.5637961012853
-34.1677691110654
42.1251833947808
-20.0355707233593
-6.5092576250081
34.4324444658541
-10.7886913307939
-7.3887671060038
-37.2709883298503
9.87879561903355
45.0576121229151
-1.97613246307628
35.8023841809591
70.9252443673722
-22.6156375967239
19.2014179876478
-1.56828909598698
22.28513538679
38.9798636620271
-15.0301731952168
23.0317915887372
39.3856107481606
22.1464753849214
14.4878025190483
-43.07644192107
13.7215130503191
56.9291860996182
-59.1730052593921
-5.34971829213646
34.7477309407313
17.9380077856349
28.9568635375708
22.7086021100895
20.0582995147852
26.0424539153082
32.2063462932911
68.6426055696884
25.3818174981989
54.3389958092666
-48.0081781243443
93.7271710036748
18.1948326908841
35.3208941187731
0.608119657310453
64.589641147968
108.727564895446
112.844520085555
64.112014919443
83.3795133165713
49.6752377814937
72.3930875221213
22.6799118540057
73.9426264526537
-40.5581161433456
141.534333788304
80.6577990691421
25.4141306383081
73.2735100390073
28.8167208219293
-32.2370173629988
34.5099842541513
-0.00579276807729912
35.7062848684418
40.0740975343051
-63.4171603975283
27.6650771779441
-16.9926025715613
15.2051475828393
18.3580635357739
46.0371286393911
61.5142576684466
-71.4449724599126
78.3658038134545
91.4191068461532
-26.2839562831014
16.4317891885512
-78.8176773039468
106.426483390924
39.7943598362526
48.3175177643261
-9.64489948639493
65.99024326785
-26.1296656101349
30.2903633846163
13.7785211657065
28.6463466173664
-6.45000715175593
7.25738056090995
33.8216654895714
37.2602719402857
99.6827592803747
77.5817873926753
-1.96183111395476
72.590391744945
82.0420255036024
81.0000301920427
54.7901595098028
17.3141472797088
102.010639356013
50.9377495773861
93.3749771704697
72.8720577023887
37.9801368860008
135.433672534617
60.3649878294727
8.85750000194275
137.344330840509
20.5468234341533
-1.52704309884029
59.3668971590105
8.48300694311911
55.6138880097751
-139.128016868295
-36.9614720033769
147.722636302626
60.8487275644056
121.897404040843
122.068362553056
52.7405490482142
94.6498401114404
108.892599867462
78.6409180337487
-108.154395752568
57.0366432783649
48.0366114509779
64.6787943819018
76.4861073810443
39.8611845850355
33.7977301583869
62.1508053625785
134.398827897619
29.5626320095489
-14.2452803129654
43.9132579155175
62.8554778679318
-164.866228751511
55.0411776922338
76.1904468580724
135.175532937157
113.20655981169
106.74894248501
1.77391857350449
-130.331687609083
61.3804840386219
110.664561597068
-5.29494521972993
-62.2201367135622
-16.7444110546403
86.8645442903035
46.0896300944005
91.5394775329787
-3.74287177750921
47.9506136107975
-1.28809122255007
65.2476262360124
-92.4393373856037
142.597474339955
105.906625201284
43.529079670443
68.5475653699741
54.5400470483764
32.6235826928023
-32.4180919773116
82.1280379735526
-13.9519935950029
66.2565853377855
181.484781784793
91.5467742844539
49.4584536836774
92.5250856112125
93.1950931161009
130.647608245743
60.4721235948618
202.478715794632
86.5635591645496
124.782042349567
209.026494263862
71.5339782668907
9.69952513184762
162.591214083493
51.5644952678904
120.924446576397
95.7985256427692
122.114494922251
50.3287600984622
62.5756160376204
40.1941833821893
2.60686476945557
74.7650183157657
152.15026911962
19.0675348553286
148.886945190165
64.7450055634999
136.726547266577
108.784419619038
99.2680866520877
33.9874454759138
40.7405553040044
129.387032024126
49.078453370741
100.874889277413
151.833930846826
103.918310289717
144.408417764193
22.9441795876392
171.96501590003
55.6798070375498
35.6949708915145
167.497218143342
103.579811553333
121.00002884577
207.189643359749
92.8728166733436
108.741727482538
78.8696150459127
155.001878533441
31.160815876312
87.8967302833516
199.94283108642
87.9486620604821
156.567931911424
142.229642520768
180.0947559424
168.253815110938
17.173544388681
70.4150421044487
137.120542145045
84.4317927517932
210.497463552832
183.360468306628
124.341476871168
111.824415028415
86.2911109030883
191.15840742667
163.722041215631
107.909971846535
32.1415083229676
154.945337908322
-2.79074545467847
-16.0154671749769
71.8733680945097
137.226195196663
75.7461563080415
148.850775531277
80.5896596281545
33.2303590733954
7.6327939705061
113.803957789625
143.260469932307
133.473931061755
197.247601311634
-17.1325992102902
47.2761213901813
15.2282210823196
79.0917603209255
158.649833568472
130.805923459053
70.5866141838433
98.1513855326248
120.565394222454
171.6451059474
23.9705515429869
40.7624236137708
49.3996926453456
-36.3953280527494
42.5968714533428
-7.86504206790596
92.0238088904425
84.7204486771152
15.4954542434953
-7.26853518120879
38.7240905546951
49.5618716923182
89.4636674376907
-85.2830076681839
110.374276881064
-52.3329699254664
81.4751219088812
73.7883357796873
79.6068855303147
128.175699676152
69.451623749339
101.873286731467
64.8381467633608
57.3421058049626
66.119554126597
166.719906851502
108.071413194064
108.39875134531
98.8617333136553
74.1245994730907
166.643134022182
12.7261102833381
4.60991194599592
46.5892999691368
117.044361611393
69.1925638011071
121.849328782493
110.759952469676
37.4299011305247
54.8785384698785
166.25195117946
162.75220257052
99.8473194472372
46.7647285673138
137.141365971778
8.10996733852699
84.4896773286509
101.582702546753
105.344483846349
85.0147652483447
112.289536720064
75.3604660896617
3.30246565574089
65.2775363115779
63.0429581424814
149.812871879296
141.155356013753
91.8296161720718
134.748479904252
113.74770931833
131.231179679713
174.867059747443
96.9466122366812
116.761965269392
118.184574461071
25.5973088484552
53.0292049735381
70.6925593892865
84.3910288746829
75.7370846889735
-21.3106892437409
69.6834395808346
73.3956848529615
169.063855828972
148.851074999986
113.291213700131
70.1429152563433
84.2773486870301
147.777679584206
89.1457003742162
-4.32523802176183
59.8504688723824
76.6771593354333
97.0326027619831
102.129059838799
118.618595517206
-16.4770098719036
-121.31439631992
69.815569790213
117.848442214812
39.4781822701389
144.817444376342
171.131770235372
0.591006272445156
154.211931257581
114.483643165875
126.525291878435
13.2424260526732
73.8267258517863
91.4443934439623
3.88172039554593
32.6762594842567
88.3233158259864
51.9934546155328
107.016767268715
161.036029136823
81.588802096534
140.880241793457
159.806093375331
125.870155400551
40.180188816661
105.942772915523
161.552775822007
126.653857722858
147.417451300085
145.582689362038
147.825601450761
71.7091000814708
123.331904202216
34.2001904036206
115.725915442681
67.5674426012029
46.6009060998895
84.2792696315355
99.8924000185143
46.6647215318335
95.0142316979345
60.7726631749956
123.02508309411
120.75660688352
145.587597678734
-14.4525399312133
80.9940700774314
19.7918333125872
17.6748137945669
92.4822108233839
83.8123584425248
1.32781658146087
