# Supplementary material for: CaV1 and CaV2 calcium channels mediate the release of distinct pools of synaptic vesicles
Source: eLife. 2023 Feb 23;12:e81407. doi: 10.7554/eLife.81407 (PMC10023163; doi:10.7554/eLife.81407)
Supplement: Figure 5—source data 1. [file elife-81407-fig5-data1.zip › Figure 5 - Source Data 1/elks-1/11/4/cav2_to_cav2(cav1).csv]

-36.4349494701519
-15.2987827208644
-62.5541939528212
-51.1661919311564
-99.0463459199464
-10.8917053098367
1.23944291149837
2.228447149575
-27.5212627358205
-12.5778980882396
34.7684181532068
-32.9184390372748
-54.7493928972181
-57.6399381390929
-0.493503176287049
7.68627421114888
-6.29805592497178
-51.3080142002627
25.4719962320805
-21.9107707727344
-36.0977451585677
-20.0740299997342
-125.62655558233
21.2162335065723
13.8620661255591
-15.461111259282
16.156546039455
-43.0375584078693
-47.032029728196
19.3890141091015
14.6202044283164
-77.9215329303506
7.00356664662377
-11.7538938614507
-65.904780942551
34.9727814848156
14.89462659331
4.88276903083715
84.3819160547964
-5.3695891447469
13.7123572196724
-52.8510489731279
-27.0133321217509
6.00839485365941
-10.9622752705
16.9740138454508
17.9432086415454
99.7780747225543
-18.762003423567
2.36680229577269
-76.5970579421437
33.2848551449579
31.2949093840507
48.5516109965365
-48.5524413248331
-34.7216850425284
-40.1872999181769
55.0588809313322
-44.7141165084795
-2.92323997938092
-21.0461518323382
27.0887137021673
20.0126911726957
-37.3731931895445
-27.5748225091929
15.8499938022624
-49.5348801830032
-36.9098410597153
-48.2102918925339
45.9405608221923
-45.3494318545199
-4.666090788156
73.8522086777102
29.9496436037762
27.6218546221799
-77.9564912163542
25.4496430990494
-111.871825508693
-6.83038671539089
-30.4580212006795
-29.0766326184594
36.748871497698
25.1357298319117
45.8718666843552
-12.6316146025447
10.496501512298
-14.2859473519466
52.064270961042
27.4837839987349
4.42505884905495
-45.0738017349149
-34.1713771942877
27.0058086317285
-41.6253320512124
13.5824867148776
-56.6516017692347
-20.1968239973376
-33.67894981059
56.2272238951191
-9.96562547972735
-18.7752330060866
25.6755783932085
-2.8839610022078
-48.0321466418773
77.690405712241
-75.7818637839964
44.2270408309278
-51.5339060557544
13.5388171829409
-5.38415446370436
38.095728578046
-9.73446054209671
-10.8572726306738
30.9026673012831
-53.0319645193595
-26.2572962463555
-8.23657329897833
2.40643565929531
47.2189648487911
6.73130482721626
0.192999472567863
-78.5749386364769
-35.3184327182817
7.52747071386239
-34.4906478867188
-67.006119891289
-53.4179257449732
-37.978637631677
-53.3802815065483
29.345450554928
-42.8292722101087
9.64852389329099
-20.1464468241184
-65.5202687556366
-50.0836665947636
-51.7810010078847
-7.29082628826473
-88.8709518644428
-4.45244716510297
-14.5374183792874
-80.3420184011129
-0.996872015100053
-65.4330719531408
-50.6226905469084
-10.2258077530014
-53.7176135999498
-55.5302531989109
-87.4158950645578
-37.9985893350358
-12.271488112423
-46.9583325514186
-11.6314542501959
21.8439612181392
-69.3518859307078
-31.8715543346589
-48.1353722815857
-17.1974810313059
-14.1404867394467
-64.1676564249756
-26.7920429460009
-5.22772343697397
-28.795645073561
-32.242238934431
-91.991454089336
-28.3286401207788
11.1824785543149
-107.880167922611
-46.6928916755578
-5.58608740652926
-25.618072513721
-13.5813398634509
-18.4379997353917
-18.2309504513578
-13.9014062059196
-6.46166228159746
25.0377338356784
-17.6180027179034
11.4653274424854
-99.9569779037247
35.2913987885859
-31.7822261456877
-14.9557941998582
-57.6183806560994
17.1821577818337
59.4744285042098
59.8690864962018
17.5225881322385
29.0086151092501
2.09094557163917
22.280810744257
-38.9640614445825
16.3049481680227
-94.2225972906872
76.2769858805295
22.3048974387411
-36.7917221396319
11.6626841305042
-29.1739897055895
-90.1070655342073
-24.4626337052141
-63.6050858647432
-27.7230968559388
-21.4668157803126
-122.159838797611
-40.4968081509924
-66.1154106517588
-42.6778297427654
-35.485834159238
-21.2119764527761
1.35408022912088
-138.188385774897
12.0949718813663
24.5066808634692
-89.1716355490589
-36.1403055585997
-132.23554419991
56.8223802707971
-16.329708449869
-10.7948738295445
-68.6062394786568
7.33086623721556
-83.2376944637517
-26.0403567208841
-43.9222278743337
-24.4812351925839
-74.226409558205
-54.3910144481051
-22.9461015360612
-21.7155020325235
37.9767850488124
31.7625966846026
-60.1381135163801
18.7588006247115
18.9209579426406
16.913874212617
-6.20980790879366
-47.7264190138358
28.5184179347334
0.161665050405645
35.7622686892919
18.2544504358157
-24.8003925827497
73.3809409519845
-4.69770973307368
-53.3714714379039
68.4981473422404
-45.9791486911827
-71.3458968191435
-14.8842019846234
-68.0119366712424
-13.8772351682828
-214.911497092784
-107.875934108779
77.5367739402036
-14.9842450241804
48.0496622373084
51.6755948238915
-17.0845218910972
32.8226820106311
41.521673908228
15.2977113084817
-185.059996126824
-10.6968633537545
-22.2951406982738
-2.86258921926219
7.09072001045115
-29.082814652902
-38.5308502618591
-6.99299977656119
64.783966739481
-37.9654225287131
-71.3572505788325
-22.5037812823848
1.82534795484571
-226.349832849
-9.47000101631875
13.7327067480501
60.828048609882
39.8357222139102
38.0699781857074
-61.5550149505561
-199.605192220836
7.97838891120773
53.0444361713644
-59.8770921543992
-109.421199090824
-69.6841596011272
29.4105063493662
-3.98306974176376
26.7379518466396
-69.7037424385826
-25.7862142206741
-63.8356962364214
0.266894294763006
-169.541441286481
65.5565425793711
37.8119128193457
-26.7035683252943
-4.49992626092444
-12.8745600839984
-22.2387237519879
-95.1320792380766
11.210543498988
-83.2702657996397
5.44859458900464
112.540374339692
22.2277331390569
-3.58907961798832
24.6535905146684
30.5723972355136
62.7432749394457
-8.33341925882632
132.053670543561
11.5910050379334
58.0919163105282
139.533857960998
5.44885015264572
-57.2727496213365
90.5738935473528
-22.227384471852
47.6823169786203
30.5557848732378
46.6875430106747
-15.6062873490291
-11.9194484386881
-28.9956323299621
-63.4991597930548
6.72270688354456
79.7095110701739
-55.3306373426021
75.2063978288897
-1.5314065897719
64.4474158165594
47.4019129587859
27.5000828791435
-41.7019852236135
-31.8556677588231
63.7045686192005
-16.7669847601192
38.0936960142826
82.9150642315344
32.4488846743006
78.6811435117725
-47.5587620092374
100.813533267701
-16.705396088586
-23.3565762402905
91.6030712353486
28.2235184595402
51.2157098169691
139.796215059414
23.4007511803648
38.6142317813237
13.728415015994
87.3256377245834
-35.9778926770296
22.9763645458406
135.316279560311
20.6850961912105
82.5628388577516
77.2923794200506
113.227530377209
103.730894595153
-52.755852231583
14.795791508368
71.487684409989
17.692219782376
138.837862895727
111.800184135646
49.8006842056238
44.3313466434274
17.8186376438198
118.361397189276
90.7798626585973
40.3935188739151
-33.8817508012362
86.7552648707178
-69.2517585479991
-74.726183492292
10.9507590507301
63.8574890843511
9.45712010100215
85.1146029675247
16.3409576677059
-20.8636160269189
-60.8769824635519
44.609363713148
85.7456555406188
64.061326809122
129.145034941598
-79.6283887190011
-15.6847584260358
-50.7725996324007
15.8662083395166
91.0660653674095
63.2201701336598
4.33743526242688
34.4376369601523
58.9024209115996
104.51365967879
-45.4881993052932
-28.5840919324955
-12.9515531631932
-97.3745906786753
-11.7145015820133
-64.4764967895744
19.1693596720934
19.7197953021559
-51.3783285972886
-60.9793979736633
-15.8216066153109
-8.80988766891005
25.0908523453636
-152.532316794301
44.9427030768038
-121.26995416723
20.4242315701622
10.3710070827156
13.1331308584959
69.7464538604008
1.90809628435181
41.2380438495729
0.970520433175807
-3.29688057477506
-0.0754118784707316
104.042534214442
39.7375694767416
44.8083840990193
27.0708644261676
17.0057605721886
100.673999126001
-45.8869922884105
-59.4761533052533
-21.3752284230513
53.6861746359336
10.4816371910338
59.606444875034
41.935487953544
-25.605127453955
-3.04844988620971
105.143774340469
94.8804167915441
41.7887350432766
-22.568070385898
77.0037897611237
-56.2549401725901
14.5766626782015
34.5777111882462
38.6557554472329
16.763738522598
48.5222946585818
23.6658231903175
-58.3244227037394
-1.77487767806451
1.06360026780567
84.8859962004972
77.6567831626726
32.7600131663039
73.7646285297487
48.1983344090741
58.9319928131963
113.345393733652
31.1716886023132
43.7921659503472
44.8928659899811
-47.457255451427
-15.0569463713173
0.866583486583295
13.5372957464597
5.81350945891063
-94.6565487394082
4.80669938350275
-0.355191468754128
95.1589594681036
83.6732025342899
47.0127256943524
2.77979173193853
15.279350905198
85.3141489602376
22.2222479319435
-77.2588060282978
-10.4481771015453
5.83439907368665
40.2635061077444
42.9191637254407
51.2904437278703
-85.012448740199
-187.596980258483
3.30972109268805
51.5392722414572
-22.2459714796678
82.9399900147228
104.199078543435
-55.9486434990376
91.0153193282822
45.6882362265878
65.8908488135548
-48.7849275193412
9.25490263541997
30.8047556481997
-60.8380024886892
-25.3331211981886
26.2037452333925
-13.7289753010919
40.1821923373773
90.3319004568721
18.6821764114238
74.4540437355581
99.6497810382798
66.3124361933906
-22.8579957812608
44.7059396297955
99.2737245336566
59.2876997894418
85.4976226770723
81.2709207258767
77.2784385306459
11.2981526060603
58.7032727439064
-19.3634261768402
46.5615374538074
12.9241069289219
-21.5824054889072
25.5128520297721
44.6459567378924
-8.72001939354595
34.8625781606279
8.84781071094494
66.1907078890208
48.5242837836768
82.6911615011377
-78.3561377677324
23.3389069451905
-35.2305825271251
-41.6708774059807
41.7899574774456
24.3695626309936
-45.9807110321444
