# Supplementary material for: CaV1 and CaV2 calcium channels mediate the release of distinct pools of synaptic vesicles
Source: eLife. 2023 Feb 23;12:e81407. doi: 10.7554/eLife.81407 (PMC10023163; doi:10.7554/eLife.81407)
Supplement: Figure 5—source data 1. [file elife-81407-fig5-data1.zip › Figure 5 - Source Data 1/elks-1/11/4/cav2_to_cav2(ELKS).csv]

-37.9374132066605
-19.548401752143
-64.4340042399508
-47.6629559958983
-93.6157016310462
-10.3144578123083
0.405472520409603
3.98230805714229
-31.5061415905911
-17.500566158149
39.3747825246228
-34.3131159787554
-52.3735914071931
-62.2958541116095
-0.507073170372678
13.5877869431479
-9.20015244250862
-48.0612748834155
27.2088773469241
-19.3388924611518
-33.2943256138224
-20.6967804998803
-117.399496644184
25.2631158098247
18.8812414591976
-12.9707058924632
19.9312712216724
-39.6994122259584
-45.9235703006907
21.0655166418492
15.8983856123577
-87.9449273906557
2.49199034032972
-10.3385611650574
-65.6179463942772
39.9546288869551
8.85987744030899
7.58250193230015
87.9334878832433
-3.56044957809718
12.1440398262639
-53.3528011400776
-16.5470812538097
1.98862465349157
-13.250889136134
16.0279813100442
14.8836124728823
100.055342342934
-18.3809667303849
-1.99872752404735
-82.9146814954383
29.5788433067628
30.2655259657804
56.4621617265857
-47.085344676545
-39.1073754252229
-39.9676898701673
52.4975616351712
-43.5796359529904
-3.33547763757088
-27.8223309951463
21.4547492805341
19.6911141556684
-43.2990217934657
-35.352591408393
22.1728393586545
-52.0422360304874
-35.8513336174747
-38.1506183097536
46.4317260886273
-47.7555128881122
-6.60862551530045
75.5591252124686
39.3792526105826
22.2293653540055
-85.9277395716726
22.133843034253
-127.204383348848
-12.8106158115606
-37.0454065036702
-30.6507281474587
31.798236350387
22.3686389230588
43.1009931027438
-11.5403617185766
8.40636187941527
-12.9842475974892
45.7910150921252
21.0424431423708
-7.27076659083286
-55.9364543230458
-49.0494321031056
24.6652576565048
-48.6720831192324
-2.3173081547011
-59.4671501757057
-25.9833984398483
-47.7134196890256
48.5866828182461
-14.8352391440458
-30.7049022824522
18.179220282911
-20.4771843663202
-50.7185747614858
76.4261374714715
-88.1170837777008
42.3242953780882
-62.7746782149643
2.4195195754055
-17.3806483318276
29.4581658363459
-21.6661809142552
-16.663756128537
23.8637042498904
-58.8614182781457
-36.8583790896246
-9.55011123273471
1.2210058627843
52.2609908787708
1.96823905749443
-8.86790597456456
-87.4296561043557
-42.505064607034
1.65413582768088
-48.577013659984
-80.2340379087127
-59.4753380184175
-50.1997464251162
-64.7226747950408
12.6680686331547
-55.9374988060827
1.84101716481564
-35.6842608835741
-75.3616616811851
-62.8559211302436
-58.8148476782171
-5.76570929416084
-100.058455245608
-23.0843346497404
-27.6519714203478
-95.3835366326985
-19.0905841268523
-81.2513382449924
-67.7250251466412
-26.783323055779
-72.004458852427
-68.6045346276369
-98.4867558514834
-51.3369719025995
-16.158155398718
-63.1918999847094
-25.413383340674
9.70947684573912
-83.831405118357
-42.0143495339853
-62.7840566176201
-38.9306321348431
-22.235903859606
-76.2459407168499
-38.1839759328959
-21.8301567734725
-39.0692921367117
-46.7279650025848
-104.292209442703
-47.494254471314
-4.28658142201493
-120.388772781025
-66.5654858137696
-26.4680365809018
-43.2777597359982
-32.2589039840623
-38.5071654115436
-41.1574680068479
-35.1733136063249
-29.009421228342
7.42683804805529
-35.8339500234342
-6.87677171236646
-109.223945645977
32.5114034820417
-43.020934830749
-25.89487340286
-60.6076478643226
3.3738736263349
47.5117973738124
51.6287525639218
2.89624739780993
22.1637457949382
-11.5405297401394
11.1773200004882
-38.5358556676274
12.7268589310206
-101.773883664979
80.318566266671
19.442031547509
-35.801636883325
12.0577425173742
-32.3990466997038
-93.4527848846319
-26.7057832674818
-61.2215602897104
-25.5094826531913
-21.141669987328
-124.632927919161
-33.550690343689
-78.2083700931944
-46.0106199387938
-42.8577039858592
-15.178638882242
0.298490146813492
-132.660739981546
17.1500362918214
30.2033393245201
-87.4997238047345
-44.7839783330819
-140.03344482558
45.2107158692907
-21.4214076853805
-12.898249757307
-70.860667008028
4.77447574621692
-87.345433131768
-30.9254041370168
-47.4372463559266
-32.5694209042667
-67.665774673389
-53.9583869607231
-27.3941020320617
-23.9554955813473
38.4669917587416
16.3660198710422
-63.1775986355879
11.3746242233119
20.8262579819693
19.7842626704096
-6.42560801183026
-43.9016202419243
40.7948718343796
-10.278017944247
32.1592096488366
11.6562901807556
-23.2356306356323
74.2179050129835
-0.850779692160359
-52.3582675196903
76.1285633188763
-40.6689440874798
-62.7428106204734
-1.84887036262262
-52.732760578514
-5.60187951185799
-200.343784389928
-98.17723952501
86.5068687809926
-0.367039957227462
60.6816365192099
60.8525950314233
-8.47521847341886
33.4340725898073
47.6768323458291
17.4251505121156
-169.370163274201
-4.17912424326823
-13.1791560706552
3.46302686026866
15.2703398594113
-21.3545829365976
-27.4180373632462
0.93503784094537
73.1830603759863
-31.6531355120842
-75.4610478345985
-17.3025096061156
1.63971034629867
-226.081996273144
-6.17458982939934
14.9746793364393
73.9597654155241
51.9907922900566
45.533174963377
-59.4418489481286
-191.547455130716
0.164716516988847
49.4487940754352
-66.510712741363
-123.435904235195
-77.9601785762734
25.6487767686704
-15.1261374272326
30.3237100113456
-64.9586392991423
-13.2651539108356
-62.5038587441832
4.03185871437927
-153.655104907237
81.3817068183216
44.6908576796504
-17.6866878511901
7.33179784834101
-6.67572047325666
-28.5921848288308
-93.6338594989447
20.9122704519195
-75.167761116636
5.04081781615241
120.26901426316
30.3310067628208
-11.7573138379557
31.3093180895794
31.9793255944678
69.4318407241099
-0.743643926771256
141.262948272999
25.3477916429165
63.5662748279337
147.810726742229
10.3182107452576
-51.5162423897855
101.37544656186
-9.65127225374272
59.7086790547637
34.5827581211361
60.8987274006176
-10.8870074231709
1.35984851598732
-21.0215841394438
-58.6089027521775
13.5492507941326
90.934501597987
-42.1482326663045
87.6711776685315
3.52923804186685
75.5107797449436
47.568652097405
38.0523191304546
-27.2283220457193
-20.4752122176287
68.1712645024927
-12.1373141508921
39.6591217557798
90.6181633251927
42.7025427680837
83.1926502425595
-38.2715879339939
110.749248378397
-5.53596048408326
-25.5207966301186
106.281450621709
42.3640440316994
59.7842613241373
145.973875838115
31.6570491517105
47.5259599609053
17.6538475242796
93.7861110118083
-30.0549516453211
26.6809627617185
138.727063564787
26.732894538849
95.3521643897911
81.0138749991347
118.878988420767
107.038047589305
-44.0422231329521
9.19927458281563
75.9047746234119
23.2160252301601
149.281696031199
122.144700784995
63.1257093495351
50.6086475067823
25.0753433814552
129.942639905037
102.506273693998
46.6942043249019
-29.0742591986655
93.7295703866894
-64.0065129763116
-77.23123469661
10.6576005728766
76.0104276750299
14.5303887864084
87.6350080096436
19.3738921065215
-27.9854084482376
-53.582973551127
52.5881902679921
82.0447024106743
72.258163540122
136.031833790001
-78.3483667319233
-13.9396461314518
-45.9875464393135
17.8759927992924
97.4340660468388
69.5901559374197
9.37084666221017
36.9356180109917
59.3496267008213
110.429338425767
-37.2452159786462
-20.4533439078623
-11.8160748762875
-97.6110955743825
-18.6188960682903
-69.0808095895391
30.8080413688094
23.5046811554821
-45.7203132781378
-68.4843027028419
-22.491676966938
-11.6538958293149
28.2478999160576
-146.498775189817
49.1585093594313
-113.548737447099
20.2593543872481
12.5725682580542
18.3911180086816
66.9599321545193
8.23585622770588
40.6575192098335
3.62237924172769
-3.87366171667054
4.9037866049639
105.504139329869
46.8556456724309
47.1829838236772
37.6459657920223
12.9088319514576
105.427366500549
-48.489657238295
-56.6058555756372
-14.6264675524963
55.8285940897604
7.976796279474
60.63356126086
49.544184948043
-23.7858663911084
-6.33722905175455
105.036183657827
101.536435048887
38.6315519256041
-14.4510389543193
75.9255984501451
-53.1058001831061
23.2739098070178
40.3669350251203
44.1287163247162
23.7989977267116
51.0737691984305
14.1446985680286
-57.9133018658922
4.06176878994484
1.82719062084834
88.5971043576628
79.9395884921196
30.6138486504387
73.5327123826191
52.5319417966966
70.0154121580799
113.65129222581
35.7308447150481
55.5461977477589
56.9688069394379
-35.6184586731779
-8.18656254809503
9.47679186765345
23.1752613530498
14.5213171673404
-82.526456765374
8.4676720592015
12.1799173313284
107.848088307339
87.6353074783528
52.0754461784982
8.92714773471016
23.061581165397
86.5619120625724
27.9299328525831
-65.5410055433949
-1.36529864925069
15.4613918138002
35.81683524035
40.9132923171655
57.4028279955728
-77.6927773935367
-182.530163841553
8.59980226857988
56.6326746931791
-21.7375852514942
83.6016768547088
109.916002713739
-60.6247612491879
92.9961637359484
53.2678756442419
65.3095243568023
-47.9733414689599
12.6109583301532
30.2286259223292
-57.3340471260872
-28.5395080373764
27.1075483043533
-9.22231290610034
45.8009997470817
99.8202616151902
20.3730345749009
79.6644742718236
98.5903258536982
64.654387878918
-21.0355787049721
44.7270053938901
100.337008300374
65.4380902012254
86.2016837784522
84.3669218404048
86.6098339291275
10.4933325598377
62.1161366805827
-27.0155771180125
54.510147921048
6.35167507956976
-14.6148614217436
23.0635021099024
38.6766324968812
-14.5510459897996
33.7984641763014
-0.443104346637483
61.8093155724764
59.5408393618873
84.3718301571007
-75.6683074528464
19.7783025557983
-41.4239342090459
-43.5409537270662
31.2664433017508
22.5965909208917
-59.8879509401722
