# Supplementary material for: CaV1 and CaV2 calcium channels mediate the release of distinct pools of synaptic vesicles
Source: eLife. 2023 Feb 23;12:e81407. doi: 10.7554/eLife.81407 (PMC10023163; doi:10.7554/eLife.81407)
Supplement: Figure 5—source data 1. [file elife-81407-fig5-data1.zip › Figure 5 - Source Data 1/elks-1/11/4/ELKS_to_cav2.csv]

77.5468206401947
-46.9490936558796
-2.97453951531679
-6.62548192253962
128.574140412624
20.4918873717597
3.55779093415003
8.33239516918002
-8.67480023030475
92.6784536501018
72.413470834812
76.7594078760212
20.5436803868615
113.450855952104
19.3594387638259
49.644565778528
106.594766346112
13.6197361788199
127.893724651813
61.0479285037818
162.50189054469
-37.7306196804602
73.6186896763738
93.3185730240712
51.0973918293621
175.071621864017
113.627475110226
36.9795021056616
-30.8605501387065
-25.9813300202059
246.249528509294
127.760717980966
163.616787537021
41.899340024358
110.123373232702
44.3529227044874
134.527194177635
-19.7146332007687
69.2700866763298
24.8002086147317
57.3967012576177
74.732250031846
31.5019563435708
48.0495446203986
