# Supplementary material for: CaV1 and CaV2 calcium channels mediate the release of distinct pools of synaptic vesicles
Source: eLife. 2023 Feb 23;12:e81407. doi: 10.7554/eLife.81407 (PMC10023163; doi:10.7554/eLife.81407)
Supplement: Figure 5—source data 1. [file elife-81407-fig5-data1.zip › Figure 5 - Source Data 1/elks-1/11/5.csv]

image-ID	cycle	z-step	frame	accum	photon-count	photon-count11	photon-count12	photon-count21	photon-count22	psfx	psfy	psfz	psf-photon-count	x	y	z	stdev	amp	background11	background12	background21	background22	chisq	log-likelihood	accuracy	vis-probe
3	0	0	3	1	1546.53	946.493	600.041	0	0	-7.23228	73.7717	465.737	1702.81	10870.2	10888.8	-465.737	0	68.0502	30.6624	35.9667	0	0	71.3913	-592.17	7.82641	0
4	0	0	4	1	1672.46	1016.73	655.727	0	0	-15.3788	81.3753	455.303	1986.64	10878.3	10881.2	-455.303	0	78.9037	29.5612	36.2653	0	0	77.9506	-597.515	7.05847	0
5	0	0	5	1	1739.49	960.921	778.569	0	0	-11.6578	86.8695	436.238	2154.79	10874.6	10875.7	-436.238	0	84.1997	29.7394	34.8592	0	0	134.446	-625.515	6.68978	0
9	0	0	9	1	1534.63	920.528	614.098	0	0	-50.2405	65.7053	486.33	1809.36	10913.2	10896.9	-486.33	0	74.7614	28.5617	33.842	0	0	123.251	-615.408	7.76246	0
15	0	0	15	1	1636.45	949.823	686.624	0	0	22.5914	20.4362	317.152	1890.18	10840.3	10942.2	-317.152	0	67.767	29.1418	33.8322	0	0	99.1604	-602.737	7.1763	0
16	0	0	16	1	1760.42	1151.96	608.46	0	0	6.08659	54.7317	546.042	2249.48	10856.9	10907.9	-546.042	0	96.0571	28.3553	34.5321	0	0	110.937	-614.528	6.54446	0
20	0	0	20	1	1781.75	1190.32	591.425	0	0	-15.0162	67.9679	517.762	2095.21	10878	10894.6	-517.762	0	87.6983	26.3633	31.4526	0	0	92.2086	-595.267	6.32339	0
28	0	0	28	1	1367.65	747.237	620.414	0	0	-28.8874	120.182	492.617	1625.99	10891.8	10942.1	-492.617	0	66.8931	27.7656	32.2304	0	0	103.761	-597.694	8.89618	0
30	0	0	30	1	1537.29	1011.78	525.501	0	0	71.67	9.1279	402.323	1750.93	10890.9	10953.5	-402.323	0	66.2385	26.5498	31.3896	0	0	89.61	-590.321	7.59729	0
31	0	0	31	1	1349.9	781.463	568.44	0	0	-33.7608	131.3	542.721	1733.79	10896.7	10931	-542.721	0	74.6145	25.2728	32.2272	0	0	105.765	-598.538	8.92772	0
32	0	0	32	1	1678.3	958.12	720.18	0	0	-1.0171	10.5929	403.068	2131.37	10864	10952	-403.068	0	81.6728	26.9846	31.3621	0	0	106.54	-604.189	6.82324	0
34	0	0	34	1	1570.92	895.893	675.031	0	0	83.4735	18.7706	422.487	1602.48	10879.1	10943.8	-422.487	0	61.3849	28.1842	32.951	0	0	99.7039	-598.232	7.49683	0
38	0	0	38	1	1384.24	876.7	507.543	0	0	42.2583	26.4598	440.253	1400.16	10920.3	10936.1	-440.253	0	54.5327	26.6471	30.8788	0	0	82.6405	-582.16	8.65855	0
41	0	0	41	1	1211.55	754.126	457.423	0	0	-10.1537	70.8414	548.919	1485.66	10873.1	10891.8	-548.919	0	63.7873	25.5203	32.0627	0	0	58.0459	-570.834	10.2684	0
42	0	0	42	1	1532.89	1105.49	427.406	0	0	36.4396	82.4604	514.47	1785.7	10826.5	10880.1	-514.47	0	73.4778	23.97	29.7561	0	0	62.8354	-570.398	7.47959	0
43	0	0	43	1	1382.03	826.151	555.874	0	0	4.81097	82.6202	399.318	1577.98	10858.1	10880	-399.318	0	59.6929	24.6309	30.1428	0	0	72.4945	-574.826	8.55764	0
46	0	0	46	1	1448.88	880.196	568.687	0	0	43.734	98.2766	480.896	1807.89	10819.2	10864.3	-480.896	0	72.2212	23.6155	29.7647	0	0	59.2497	-569.306	8.00859	0
48	0	0	48	1	1319.29	805.614	513.671	0	0	54.7737	10.5315	460.771	1640.84	10808.2	10852.4	-460.771	0	65.0719	24.3753	28.8971	0	0	79.6845	-577.656	9.01253	0
49	0	0	49	1	1153.66	674.571	479.089	0	0	30.9241	102.641	469.018	1204.12	10832	10860	-469.018	0	47.756	25.2708	29.1193	0	0	67.81	-567.994	10.7704	0
50	0	0	50	1	1381.46	852.81	528.649	0	0	15.9406	124.228	599.314	1591.84	10847	10838.4	-599.314	0	70.8976	24.3005	32.0483	0	0	91.5763	-586.679	8.61649	0
57	0	0	57	1	1098.21	671.373	426.837	0	0	-65.5963	115.764	655.954	1358.93	10828.9	10846.8	-655.954	0	65.8244	22.3701	28.3674	0	0	87.4586	-573.603	11.2317	0
61	0	0	61	1	1227.46	711.048	516.414	0	0	34.257	71.226	475.576	1555.66	10828.7	10891.4	-475.576	0	62.0474	23.7534	28.7808	0	0	101.16	-586.717	9.83879	0
62	0	0	62	1	1130.05	722.569	407.486	0	0	16.3777	71.4776	484.858	1116.17	10846.6	10891.1	-484.858	0	45.027	22.7482	27.3006	0	0	79.8182	-565.654	10.7917	0
63	0	0	63	1	827.474	443.382	384.092	0	0	64.0824	-14.6472	219.524	784.904	10798.9	10977.2	-219.524	0	26.9676	25.1773	29.7393	0	0	64.3718	-559.302	16.8359	0
67	0	0	67	1	1226.61	763.04	463.568	0	0	60.4721	52.3245	429.54	1455.56	10802.5	10910.3	-429.54	0	55.8629	24.7291	27.566	0	0	74.4764	-571.323	9.84362	0
71	0	0	71	1	1291.01	729.456	561.552	0	0	80.241	31.996	304.687	1464.21	10782.7	10930.6	-304.687	0	51.6766	24.1076	27.6073	0	0	86.5128	-577.125	9.19357	0
72	0	0	72	1	1458.78	846.453	612.326	0	0	42.7494	18.7517	296.971	1479.42	10820.2	10943.8	-296.971	0	52.2833	24.7725	27.2516	0	0	86.2852	-575.653	7.9016	0
75	0	0	75	1	1393.79	827.047	566.741	0	0	64.3654	34.3491	354.437	1543.35	10798.6	10928.3	-354.437	0	56.1923	23.4044	29.2101	0	0	93.9106	-581.924	8.37726	0
78	0	0	78	1	1198.97	696.335	502.631	0	0	47.7895	60.73	454.465	1502.87	10815.2	10901.9	-454.465	0	58.8551	23.1575	27.3624	0	0	81.9683	-573.263	10.0324	0
80	0	0	80	1	1182.91	802.929	379.982	0	0	45.7962	103.644	601.206	1415.72	10817.1	10859	-601.206	0	62.7625	23.5138	28.609	0	0	70.1325	-568.083	10.2926	0
81	0	0	81	1	1187.11	702.441	484.672	0	0	-19.1747	62.3979	455.007	1359.1	10782.5	10900.2	-455.007	0	54.1003	23.5384	28.6252	0	0	97.121	-579.873	10.2482	0
84	0	0	84	1	1210.67	747.943	462.723	0	0	44.5131	32.8271	467.988	1319.32	10818.4	10929.8	-467.988	0	52.4599	23.1852	27.1221	0	0	74.774	-565.865	9.8987	0
86	0	0	86	1	1349.67	773.424	576.249	0	0	10.9787	43.786	302.143	1516.55	10752.3	10918.8	-302.143	0	53.8844	23.5474	28.1388	0	0	68.2913	-568.319	8.68758	0
98	0	0	98	1	1415.59	906.68	508.907	0	0	-24.529	19.7997	415.273	1727.69	10787.8	10843.1	-415.273	0	67.1833	22.2898	25.8132	0	0	82.2096	-572.39	8.04624	0
101	0	0	101	1	1205.48	756.184	449.296	0	0	80.8811	-0.908728	366.117	1506.81	10782.1	10863.8	-366.117	0	55.6124	21.2196	24.6613	0	0	82.1984	-566.275	9.71427	0
108	0	0	108	1	1003.43	636.096	367.329	0	0	4.5745	83.6049	537.421	1191.78	10858.4	10879	-537.421	0	50.384	20.162	26.2386	0	0	52.174	-545.432	12.2901	0
109	0	0	109	1	1255.55	798.343	457.209	0	0	-36.6147	76.5108	468.053	1492.85	10799.9	10886.1	-468.053	0	60.3729	19.7936	23.057	0	0	90.315	-563.709	9.08062	0
110	0	0	110	1	1272.42	790.012	482.403	0	0	57.6825	-22.4527	454.09	1583.71	10805.3	10885.4	-454.09	0	63.043	21.0715	24.2912	0	0	67.4722	-557.761	9.0551	0
111	0	0	111	1	1318.21	812.6	505.606	0	0	80.2398	79.0446	408.669	1620.23	10782.7	10883.6	-408.669	0	60.989	21.6117	24.4329	0	0	103.083	-577.458	8.6989	0
112	0	0	112	1	1133.1	566.007	567.092	0	0	-14.1256	34.6184	250.998	1261.66	10777.4	10928	-250.998	0	44.1003	21.214	24.0682	0	0	55.139	-546.244	10.4691	0
117	0	0	117	1	1314.88	774.607	540.276	0	0	69.8114	50.37	361.031	1473.35	10793.1	10912.2	-361.031	0	53.7555	20.3604	23.4373	0	0	101.591	-572.19	8.62277	0
118	0	0	118	1	1034.71	582.763	451.949	0	0	-24.5217	1.11059	410.028	1234.73	10787.8	10861.8	-410.028	0	48.0174	21.1146	24.5809	0	0	52.3123	-545.964	11.7807	0
126	0	0	126	1	923.911	553.861	370.05	0	0	-50.7275	63.0625	553.164	1032.16	10814	10899.5	-553.164	0	45.2138	20.5834	24.2821	0	0	44.7708	-536.984	13.5654	0
127	0	0	127	1	1013.44	507.428	506.013	0	0	-30.6089	13.8249	326.776	1105.11	10793.9	10948.8	-326.776	0	40.4807	20.1019	23.5621	0	0	59.2777	-542.698	11.9435	0
130	0	0	130	1	1226.55	751.257	475.297	0	0	-10.5204	55.379	522.446	1494.57	10873.5	10907.2	-522.446	0	62.8082	19.0453	23.6658	0	0	79.9634	-559.461	9.33308	0
131	0	0	131	1	1188.59	776.168	412.424	0	0	1.78914	95.7071	613.819	1357.94	10861.2	10866.9	-613.819	0	61.5419	19.5585	23.921	0	0	68.2663	-551.832	9.74907	0
135	0	0	135	1	988.158	596.503	391.655	0	0	-25.8764	53.4362	522.999	990.249	10888.8	10909.2	-522.999	0	41.8622	21.7202	24.0761	0	0	80.576	-555.393	12.515	0
139	0	0	139	1	878.536	467.618	410.918	0	0	-37.3826	-5.48076	309.304	958.33	10800.7	10968.1	-309.304	0	34.9605	19.3792	22.4638	0	0	70.7027	-543.135	14.1856	0
141	0	0	141	1	651.845	385.739	266.105	0	0	-74.154	78.7659	601.646	601.196	10837.4	10883.8	-601.646	0	27.8095	18.3598	20.4926	0	0	38.4075	-513.574	20.5714	0
142	0	0	142	1	1153.72	673.023	480.698	0	0	-19.2558	97.1283	484.313	1113.36	10882.2	10965.1	-484.313	0	45.3098	20.3719	24.7006	0	0	85.1626	-558.491	10.2138	0
144	0	0	144	1	710.12	456.297	253.823	0	0	8.42655	29.6995	483.074	755.529	10854.5	10932.9	-483.074	0	30.6625	18.5821	23.9492	0	0	36.5038	-523.057	18.8722	0
146	0	0	146	1	810.45	436.188	374.263	0	0	7.36078	-16.8307	302.173	903.676	10855.6	10979.4	-302.173	0	32.4857	19.5187	20.2968	0	0	107.639	-556.47	15.5348	0
148	0	0	148	1	743.412	453.469	289.943	0	0	-13.7949	75.177	522.143	928.053	10876.7	10887.4	-522.143	0	38.9532	18.5978	22.095	0	0	59.6404	-533.835	17.5099	0
149	0	0	149	1	841.771	456.11	385.66	0	0	14.7519	72.4688	503.03	751.835	10848.2	10890.1	-503.03	0	30.8018	18.5753	22.2995	0	0	54.2884	-528.887	14.8855	0
150	0	0	150	1	764.52	374.223	390.298	0	0	15.3014	34.2646	297.115	816.744	10847.6	10928.3	-297.115	0	28.9442	19.8875	22.7286	0	0	45.981	-529.163	17.1381	0
151	0	0	151	1	788.184	487.717	300.467	0	0	55.9585	5.74622	339.291	826.023	10807	10956.9	-339.291	0	29.952	19.8031	22.7355	0	0	63.602	-536.693	16.4459	0
152	0	0	152	1	950.837	526.423	424.414	0	0	-17.3194	54.8224	503.501	981.439	10780.6	10907.8	-503.501	0	40.6702	19.0452	23.9839	0	0	65.6722	-542.695	12.8961	0
154	0	0	154	1	822.386	486.876	335.51	0	0	-11.0144	28.4048	477.824	919.582	10874	10934.2	-477.824	0	37.3717	18.7114	22.9682	0	0	67.6461	-540.7	15.4337	0
156	0	0	156	1	989.161	525.286	463.875	0	0	-36.6031	109.409	360.662	1080.82	10799.9	10952.9	-360.662	0	40.3313	19.2281	22.7039	0	0	83.7272	-551.358	12.1806	0
157	0	0	157	1	913.444	527.229	386.216	0	0	29.5754	33.1902	324.805	999.997	10833.4	10929.4	-324.805	0	35.901	19.1751	22.878	0	0	54.8958	-536.02	13.502	0
159	0	0	159	1	997.475	664.542	332.933	0	0	56.9298	43.1621	422.164	1039.88	10905.7	10919.4	-422.164	0	39.747	19.0229	23.2972	0	0	68.9573	-543.594	12.0763	0
160	0	0	160	1	728.329	373.573	354.756	0	0	12.8515	40.3589	288.854	732.089	10850.1	10922.2	-288.854	0	25.8316	18.0003	21.9	0	0	62.2993	-531.153	17.8709	0
161	0	0	161	1	570.713	399.148	171.566	0	0	-54.8419	-101.455	383.701	501.669	10917.8	10964.4	-383.701	0	20.1792	19.6505	22.5914	0	0	50.1302	-524.59	25.4734	0
162	0	0	162	1	748.696	503.683	245.013	0	0	3.7073	72.9938	562.983	900.207	10859.2	10889.6	-562.983	0	38.9715	18.7447	22.3134	0	0	36.469	-523.106	17.3965	0
163	0	0	163	1	862.569	500.026	362.543	0	0	-53.3204	90.0095	513.874	847.207	10916.3	10972.3	-513.874	0	35.8284	17.9532	22.2127	0	0	74.1257	-538.311	14.339	0
164	0	0	164	1	949.953	524.058	425.895	0	0	58.045	52.8638	281.781	996.818	10904.6	11009.4	-281.781	0	34.7642	20.4626	23.2481	0	0	85.9787	-553.029	12.9882	0
165	0	0	165	1	875.163	531.376	343.787	0	0	67.2605	44.282	385.737	922.404	10895.3	10918.3	-385.737	0	34.2728	19.7652	22.4232	0	0	58.1618	-537.204	14.2954	0
166	0	0	166	1	645.928	394.576	251.353	0	0	-32.1527	85.6437	415.98	747.315	10895.1	10976.6	-415.98	0	28.956	18.5944	21.6428	0	0	37.1659	-518.596	21.0771	0
167	0	0	167	1	655.924	414.463	241.461	0	0	26.0152	28.8808	583.799	771.016	10836.9	10933.7	-583.799	0	34.072	17.2936	21.3337	0	0	43.4946	-518.798	20.3297	0
168	0	0	168	1	584.848	379.181	205.667	0	0	-0.152668	-15.9055	369.668	495.282	10962.8	10978.5	-369.668	0	18.6322	17.1019	20.7706	0	0	49.9831	-514.113	23.5933	0
169	0	0	169	1	716.989	348.647	368.342	0	0	-24.7916	33.4335	300.927	694.159	10887.7	10929.2	-300.927	0	24.9224	17.7353	20.6281	0	0	73.7779	-532.14	18.0253	0
171	0	0	171	1	654.507	365.623	288.884	0	0	28.8308	8.0525	339.489	674.227	10834.1	10954.5	-339.489	0	24.5367	17.2611	21.122	0	0	57.7866	-522.987	20.3472	0
172	0	0	172	1	798.159	477.26	320.899	0	0	71.9301	41.1243	458.448	946.989	10890.7	10921.5	-458.448	0	37.1916	17.5086	22.1159	0	0	47.268	-526.146	15.7928	0
173	0	0	173	1	579.608	356.566	223.042	0	0	-22.2108	83.2216	626.156	609.075	10885.2	10879.4	-626.156	0	28.1667	18.1811	21.4623	0	0	32.5885	-512.781	24.311	0
175	0	0	175	1	866.683	499.649	367.034	0	0	-26.7352	70.2294	501.318	977.202	10790	10892.4	-501.318	0	40.4888	17.9737	22.2817	0	0	65.3367	-536.687	14.2598	0
176	0	0	176	1	739.279	404.226	335.053	0	0	16.6557	131.329	487.699	726.498	10846.3	10930.9	-487.699	0	29.3802	17.9479	22.1369	0	0	51.8873	-525.252	17.5427	0
178	0	0	178	1	754.294	427.962	326.332	0	0	-20.3636	31.1127	368.363	755.677	10783.6	10931.5	-368.363	0	28.2827	17.7358	20.52	0	0	56.5565	-523.756	16.8444	0
180	0	0	180	1	734.353	366.24	368.113	0	0	2.62975	34.7555	271.36	572.395	10760.7	10927.8	-271.36	0	20.0902	19.4042	21.7313	0	0	52.9198	-524.475	17.8751	0
181	0	0	181	1	724.928	452.368	272.56	0	0	36.431	83.5142	517.867	720.297	10826.5	10879.1	-517.867	0	29.7229	18.4314	21.8685	0	0	50.289	-525.173	18.0491	0
183	0	0	183	1	978.139	590.444	387.695	0	0	3.50713	125.32	428.337	942.368	10859.4	10936.9	-428.337	0	36.4852	19.0803	22.7447	0	0	72.4505	-542.677	12.3461	0
184	0	0	184	1	835.227	454.31	380.918	0	0	-48.831	32.6895	356.909	863.869	10812.1	10929.9	-356.909	0	32.4073	18.1093	20.6499	0	0	48.0577	-523.604	14.8086	0
186	0	0	186	1	739.854	434.969	304.885	0	0	31.3703	-0.490672	486.209	909.934	10831.6	10863.4	-486.209	0	37.0999	17.7949	20.7344	0	0	48.1035	-524.66	17.3161	0
187	0	0	187	1	739.157	369.973	369.184	0	0	21.0088	-6.2871	272.298	750.397	10841.9	10968.9	-272.298	0	26.4226	18.7755	21.4902	0	0	64.3561	-531.813	17.5911	0
190	0	0	190	1	777.256	467.961	309.295	0	0	-13.3132	112.448	598.062	864.991	10876.3	10850.2	-598.062	0	38.8001	17.6998	22.1731	0	0	59.8782	-531.67	16.3865	0
191	0	0	191	1	694.4	427.257	267.143	0	0	37.2946	24.3017	450.668	684.12	10825.6	10838.6	-450.668	0	26.8996	18.4942	22.662	0	0	35.9162	-518.844	19.2483	0
193	0	0	193	1	663.131	357.95	305.18	0	0	-48.9521	-41.1637	290.053	708.229	10812.2	10904.1	-290.053	0	25.9366	19.4914	21.2143	0	0	44.3715	-522.436	20.437	0
197	0	0	197	1	944.681	469.715	474.966	0	0	-21.5688	61.4889	312.052	939.089	10784.8	10901.1	-312.052	0	33.8076	17.3643	20.7284	0	0	52.0436	-525.637	12.5807	0
201	0	0	201	1	885.745	463.623	422.122	0	0	-8.78745	47.0944	354.071	785.008	10871.7	10915.5	-354.071	0	28.9296	16.7197	20.2325	0	0	75.8586	-530.834	13.5391	0
202	0	0	202	1	852.926	455.679	397.246	0	0	13.1326	106.602	385.331	839.792	10849.8	10856	-385.331	0	31.3925	17.2399	21.0123	0	0	65.2768	-530.494	14.3465	0
203	0	0	203	1	811.122	494.799	316.323	0	0	46.4032	61.0467	517.378	789.779	10816.5	10901.6	-517.378	0	32.5827	17.1453	21.6393	0	0	36.5961	-516.045	15.3641	0
204	0	0	204	1	762.807	453.903	308.904	0	0	6.19306	59.7147	493.336	774.193	10856.7	10902.9	-493.336	0	31.567	18.7586	21.6204	0	0	46.5688	-523.696	16.8856	0
205	0	0	205	1	647.726	412.078	235.648	0	0	-22.658	53.5601	593.095	640.78	10885.6	10909	-593.095	0	28.8259	16.5374	20.7808	0	0	40.559	-511.841	20.4256	0
206	0	0	206	1	739.234	492.271	246.963	0	0	-17.1489	111.114	614.333	832.066	10880.1	10851.5	-614.333	0	37.9414	16.4723	21.9976	0	0	46.4972	-521.102	17.2854	0
207	0	0	207	1	630.235	394.522	235.713	0	0	98.3748	-29.776	243.634	506.705	10764.6	10892.7	-243.634	0	17.608	17.9247	20.23	0	0	35.7988	-508.68	21.3913	0
208	0	0	208	1	770.361	404.597	365.764	0	0	-61.5918	85.0116	521.552	739.588	10824.9	10877.6	-521.552	0	31.6129	17.1397	21.0242	0	0	52.0195	-520.589	16.3601	0
209	0	0	209	1	752.677	477.282	275.394	0	0	35.7639	42.9014	629.653	857.804	10827.2	10820	-629.653	0	39.3972	17.6156	23.3025	0	0	41.8132	-524.559	17.2211	0
211	0	0	211	1	787.166	382.063	405.103	0	0	-34.902	167.314	455.644	764.469	10897.8	10894.9	-455.644	0	30.7848	16.6122	22.4528	0	0	65.1913	-530.225	15.9895	0
212	0	0	212	1	669.946	419.577	250.369	0	0	51.5647	98.2161	504.268	669.448	10911	10864.4	-504.268	0	27.2283	17.6331	21.0692	0	0	51.3646	-521.136	19.7836	0
213	0	0	213	1	918.588	514.727	403.86	0	0	-6.44942	72.6039	375.735	946.675	10869.4	10890	-375.735	0	35.3267	16.9453	21.314	0	0	41.7748	-519.967	13.042	0
216	0	0	216	1	568.511	362.347	206.164	0	0	9.75909	80.797	413.874	465.056	10853.2	10981.5	-413.874	0	17.7619	17.3834	20.5317	0	0	40.6843	-509.122	24.5499	0
217	0	0	217	1	619.147	338.443	280.704	0	0	11.7368	-12.3728	381.669	532.097	10851.2	10875.3	-381.669	0	20.1144	16.9598	19.6147	0	0	39.2221	-506.768	21.5818	0
218	0	0	218	1	1010.08	551.407	458.678	0	0	-1.49802	49.3546	368.29	956.871	10864.4	10913.2	-368.29	0	35.5292	17.5417	20.6586	0	0	77.3945	-538.642	11.5731	0
219	0	0	219	1	597.988	384.322	213.666	0	0	92.9819	117.522	413.928	399.031	10869.6	10845.1	-413.928	0	15.0768	16.9726	20.2866	0	0	53.3323	-512.338	22.7597	0
220	0	0	220	1	766.691	400.546	366.144	0	0	25.4981	25.6545	376.062	618.303	10937.1	10936.9	-376.062	0	23.0125	17.441	20.2071	0	0	42.0453	-512.51	16.4064	0
224	0	0	224	1	786.194	421.6	364.594	0	0	40.7098	22.969	256.651	764.564	10921.9	10939.6	-256.651	0	26.5102	19.4407	22.269	0	0	53.1447	-530.157	16.3962	0
225	0	0	225	1	747.058	424.613	322.446	0	0	-17.4623	94.8166	475.183	625.628	10880.4	10867.8	-475.183	0	25.257	18.0267	22.9744	0	0	50.3272	-523.945	17.4188	0
227	0	0	227	1	659.573	444.81	214.763	0	0	-14.0462	13.7412	448.352	633.111	10877	10849.2	-448.352	0	25.2158	17.4204	21.2339	0	0	42.5094	-515.453	20.1877	0
228	0	0	228	1	709.136	372.029	337.107	0	0	-24.8512	67.3982	321.745	649.433	10887.8	10895.2	-321.745	0	23.5311	18.22	22.3316	0	0	53.0041	-524.642	18.6179	0
229	0	0	229	1	804.526	455.239	349.287	0	0	-43.6519	95.3354	530.067	791.817	10906.6	10867.3	-530.067	0	33.8079	16.3025	20.2192	0	0	41.2399	-513.452	15.2589	0
230	0	0	230	1	640.352	287.471	352.881	0	0	-78.8335	49.4435	194.731	663.245	10842.1	10913.2	-194.731	0	23.3028	17.3439	21.4982	0	0	48.4523	-518.903	21.0385	0
233	0	0	233	1	723.465	404.832	318.633	0	0	30.9719	-29.5293	325.421	722.655	10832	10892.5	-325.421	0	26.3093	16.1763	20.3481	0	0	53.4	-516.924	17.5156	0
234	0	0	234	1	589.604	337.922	251.682	0	0	28.6002	-26.8906	282.369	602.677	10834.3	10889.8	-282.369	0	21.4074	16.712	19.9923	0	0	49.7087	-514.879	23.0757	0
236	0	0	236	1	816.435	445.493	370.943	0	0	62.1662	59.3853	471.559	710.405	10900.4	10903.2	-471.559	0	28.1554	17.3724	21.3925	0	0	38.1063	-514.901	15.2382	0
237	0	0	237	1	637.051	338.371	298.681	0	0	3.63854	52.1453	278.715	609.982	10859.3	10910.5	-278.715	0	21.4434	16.9591	20.954	0	0	50.7768	-517.245	21.0081	0
238	0	0	238	1	574.759	328.066	246.693	0	0	30.2276	44.1967	475.765	497.701	10832.7	10818.7	-475.765	0	19.9292	17.5882	20.4529	0	0	65.1857	-522.597	24.2195	0
239	0	0	239	1	598.282	310.827	287.456	0	0	35.6991	-19.9256	410.099	516.64	10926.9	10882.9	-410.099	0	19.9046	17.4552	20.4794	0	0	42.3243	-511.453	22.8992	0
240	0	0	240	1	508.947	300.146	208.801	0	0	-5.85253	89.1255	466.598	501.906	10868.8	10873.5	-466.598	0	20.0505	16.1938	20.018	0	0	30.8442	-501.018	28.0874	0
243	0	0	243	1	850.817	528.654	322.163	0	0	87.0554	49.9789	301.865	587.243	10875.5	10912.6	-301.865	0	20.6501	18.0898	20.7891	0	0	33.3754	-510.912	14.4706	0
244	0	0	244	1	801.178	473.556	327.622	0	0	34.3756	-42.4837	195.653	779.837	10828.6	10905.4	-195.653	0	26.8885	16.9021	19.4166	0	0	46.8274	-514.399	15.3314	0
245	0	0	245	1	810.694	507.709	302.985	0	0	3.32217	27.8424	474.859	820.302	10859.6	10835.1	-474.859	0	33.1208	17.4576	20.6095	0	0	58.5076	-524.993	15.3043	0
246	0	0	246	1	777.592	434.238	343.354	0	0	24.4423	7.77397	536.261	572.264	10938.2	10855.2	-536.261	0	24.3501	16.8087	20.5211	0	0	50.2492	-516.271	16.0545	0
247	0	0	247	1	617.559	305.347	312.212	0	0	-3.59729	28.6244	304.481	617.232	10866.5	10934	-304.481	0	22.0769	16.5276	20.6699	0	0	48.6244	-514.562	21.7575	0
249	0	0	249	1	826.111	429.643	396.468	0	0	-3.89001	-50.4497	182.647	753.315	10866.8	10913.4	-182.647	0	26.1413	16.7072	20.0816	0	0	56.8854	-519.834	14.785	0
252	0	0	252	1	821.635	516.324	305.31	0	0	46.139	13.4202	443.514	755.292	10916.5	10949.2	-443.514	0	29.5552	17.4697	20.9095	0	0	54.6545	-523.645	15.0744	0
254	0	0	254	1	944.458	543.569	400.889	0	0	36.4545	34.9594	344.297	849.662	10826.5	10927.6	-344.297	0	30.8363	18.1085	21.732	0	0	66.9506	-534.167	12.7374	0
255	0	0	255	1	788.8	431.123	357.676	0	0	21.664	43.9839	262.964	626.931	10940.9	10918.6	-262.964	0	21.8134	18.7123	21.392	0	0	51.4737	-522.796	16.1221	0
256	0	0	256	1	859.284	485.486	373.797	0	0	68.2434	63.0728	365.206	754.553	10894.4	10899.5	-365.206	0	27.5833	17.981	19.64	0	0	44.6074	-517.234	14.1587	0
257	0	0	257	1	644.214	332.241	311.974	0	0	32.951	46.7197	333.487	530.837	10830	10915.9	-333.487	0	19.1184	16.53	18.4502	0	0	28.3282	-497.455	20.1672	0
261	0	0	261	1	616.854	368.446	248.408	0	0	53.401	18.0012	503.489	551.089	10809.5	10844.9	-503.489	0	22.6125	16.6932	19.1346	0	0	42.963	-506.97	21.5381	0
262	0	0	262	1	665.522	377.918	287.603	0	0	30.194	12.7048	314.459	717.602	10832.7	10850.2	-314.459	0	25.6852	15.9562	19.6493	0	0	53.7849	-515.175	19.4025	0
263	0	0	263	1	677.28	379.035	298.245	0	0	71.7851	-5.8171	382.041	622.161	10890.8	10868.8	-382.041	0	23.269	15.9576	19.5607	0	0	55.3016	-512.476	18.9447	0
264	0	0	264	1	637	346.305	290.695	0	0	75.8094	80.4148	352.843	540.986	10886.8	10882.2	-352.843	0	19.5886	16.7976	21.2956	0	0	46.7627	-513.784	21.0346	0
265	0	0	265	1	603.423	360.287	243.136	0	0	8.55658	123.197	517.59	550.838	10854.4	10839.4	-517.59	0	22.8682	16.4435	21.4872	0	0	28.2039	-504.981	22.5861	0
266	0	0	266	1	673.811	421.58	252.231	0	0	12.9427	80.6218	425.335	662.189	10750.3	10882	-425.335	0	25.491	16.0409	19.2767	0	0	39.0292	-506.933	19.0448	0
268	0	0	268	1	728.078	396.621	331.458	0	0	-14.9323	4.2725	648.887	756.355	10877.9	10858.7	-648.887	0	36.221	16.3937	20.2533	0	0	74.3243	-528.913	17.3936	0
269	0	0	269	1	535.791	351.986	183.805	0	0	9.03692	43.1031	412.318	457.001	10853.9	10819.8	-412.318	0	17.4899	17.1902	19.891	0	0	41.965	-507.638	26.426	0
270	0	0	270	1	719.292	465.031	254.262	0	0	-3.3923	10.5899	516.185	680.66	10766.7	10852.4	-516.185	0	28.6312	15.6444	18.9354	0	0	52.1823	-511.805	17.3653	0
271	0	0	271	1	748.71	474.007	274.703	0	0	63.6245	6.80816	335.362	698.315	10799.3	10856.1	-335.362	0	25.2321	16.6375	19.4564	0	0	42.7669	-511.776	16.7045	0
273	0	0	273	1	637.195	399.215	237.979	0	0	-49.3099	113.08	648.621	678.362	10912.3	10949.2	-648.621	0	32.3714	15.7211	19.3981	0	0	38.6047	-506.448	20.463	0
274	0	0	274	1	732.409	366.71	365.7	0	0	-51.9504	-5.34295	338.968	715.213	10914.9	10967.9	-338.968	0	26.7327	16.7995	20.5655	0	0	56.1351	-520.727	17.3664	0
276	0	0	276	1	802.494	459.463	343.032	0	0	-37.0535	33.6441	509.321	731.468	10900	10929	-509.321	0	30.7832	16.5755	20.1141	0	0	82.0001	-531.15	15.3341	0
277	0	0	277	1	722.091	444.474	277.617	0	0	24.9789	27.366	551.743	708.129	10838	10835.6	-551.743	0	30.4032	16.4512	20.1144	0	0	42.1704	-512.366	17.5738	0
280	0	0	280	1	578.187	327.564	250.623	0	0	-1.91336	-65.9808	128.706	514.392	10864.9	10928.9	-128.706	0	17.7262	16.2075	17.4983	0	0	65.9567	-512.133	23.0203	0
281	0	0	281	1	701.623	388.938	312.684	0	0	19.1908	75.5926	494.236	743.028	10843.7	10887	-494.236	0	30.1791	16.5761	21.2479	0	0	55.3324	-521.625	18.4361	0
282	0	0	282	1	707.563	427.227	280.336	0	0	37.0504	42.5352	349.382	719.771	10825.9	10920.1	-349.382	0	26.1825	16.0107	19.0474	0	0	46.6735	-510.606	17.8208	0
283	0	0	283	1	569.713	335.83	233.883	0	0	-35.9437	83.0979	442.347	602.219	10898.9	10879.5	-442.347	0	23.8478	16.6038	20.0683	0	0	47.1647	-513.368	24.1689	0
284	0	0	284	1	760.592	398.957	361.635	0	0	66.2679	94.5092	284.508	641.585	10896.3	10967.8	-284.508	0	22.374	15.6041	20.2598	0	0	45.2139	-510.025	16.3082	0
288	0	0	288	1	687.554	436.935	250.62	0	0	-50.491	60.1083	535.192	543.733	10913.4	10902.5	-535.192	0	23.4453	16.2826	19.8625	0	0	48.0562	-510.169	18.6776	0
289	0	0	289	1	487.505	281.02	206.485	0	0	-46.7356	14.6675	401.621	526.763	10909.7	10947.9	-401.621	0	20.4626	16.1966	20.1377	0	0	37.6946	-505.554	29.8624	0
290	0	0	290	1	876.319	475.763	400.556	0	0	-16.1386	85.282	535.472	723.316	10879.1	10877.3	-535.472	0	30.7178	16.9545	20.5358	0	0	51.7443	-518.791	13.7797	0
291	0	0	291	1	841.547	448.4	393.148	0	0	37.1328	-4.04208	207.902	832.134	10825.8	10966.6	-207.902	0	28.5035	16.0943	18.237	0	0	52.6732	-514.44	14.174	0
292	0	0	292	1	790.011	493.015	296.997	0	0	54.1138	63.666	340.938	724.956	10908.5	10898.9	-340.938	0	26.1174	15.9829	19.5451	0	0	36.8703	-507.707	15.5005	0
298	0	0	298	1	969.25	494.79	474.459	0	0	-25.0186	82.9926	355.087	961.012	10788.3	10879.6	-355.087	0	35.5532	16.4892	19.9447	0	0	66.1239	-529.197	12.0386	0
301	0	0	301	1	651.907	455.729	196.178	0	0	34.0461	19.6354	527.599	707.228	10828.9	10843.3	-527.599	0	29.7152	16.5052	19.1563	0	0	47.5673	-512.443	19.9697	0
302	0	0	302	1	713.637	406.928	306.709	0	0	-42.4279	0.0169161	362.916	817.554	10805.7	10862.9	-362.916	0	30.906	15.9401	18.6374	0	0	37.4429	-507.264	17.5525	0
304	0	0	304	1	940.713	548.961	391.752	0	0	-3.2165	59.4256	341.821	818.468	10866.2	10903.2	-341.821	0	29.8423	17.3661	19.7987	0	0	61.8262	-526.226	12.5715	0
305	0	0	305	1	752.954	456.643	296.311	0	0	43.4904	41.4716	481.304	726.345	10819.4	10821.5	-481.304	0	29.1609	17.2131	19.4991	0	0	55.0952	-519.253	16.6734	0
310	0	0	310	1	837.09	441.51	395.58	0	0	-60.0644	115.507	487.727	881.098	10823.3	10847.1	-487.727	0	36.5756	16.2738	20.0735	0	0	51.0858	-519.784	14.4817	0
312	0	0	312	1	733.209	458.676	274.533	0	0	-28.7489	-2.81872	422.135	907.755	10792	10865.8	-422.135	0	35.7251	15.228	16.8956	0	0	40.0744	-505.454	16.5947	0
314	0	0	314	1	949.331	515.26	434.071	0	0	-24.2643	73.3815	367.811	1105.94	10787.5	10889.2	-367.811	0	41.2697	16.1047	17.7556	0	0	70.3757	-527.931	12.1421	0
315	0	0	315	1	828.106	490.895	337.211	0	0	-0.438119	-12.7554	374.909	959.067	10763.7	10875.7	-374.909	0	36.1881	14.5817	17.4124	0	0	70.2429	-520.676	14.1916	0
317	0	0	317	1	720.347	445.666	274.681	0	0	-1.72751	35.2575	466.355	837.764	10864.7	10927.3	-466.355	0	33.5919	14.0149	17.6388	0	0	38.6908	-501.711	16.8801	0
318	0	0	318	1	854.735	489.492	365.243	0	0	-50.8769	77.4884	486.939	867.44	10814.2	10885.1	-486.939	0	35.8401	14.776	18.3912	0	0	66.9636	-519.586	13.7577	0
319	0	0	319	1	765.806	462.51	303.296	0	0	-35.4082	93.8625	519.588	873.43	10798.7	10868.7	-519.588	0	36.8333	15.2523	18.8562	0	0	74.754	-526.18	15.9436	0
320	0	0	320	1	910.192	555.908	354.284	0	0	44.8749	88.8498	506.173	1047.69	10818.1	10873.8	-506.173	0	42.7342	15.4492	19.036	0	0	73.3801	-529.641	12.8424	0
321	0	0	321	1	654.32	423.109	231.211	0	0	6.93344	-15.2602	482.296	686.345	10756.3	10878.2	-482.296	0	28.1689	15.1894	17.617	0	0	33.256	-498.417	19.3479	0
322	0	0	322	1	716.106	411.683	304.423	0	0	36.4385	111.518	425.467	737.901	10826.5	10851.1	-425.467	0	28.274	16.3682	19.1812	0	0	50.2571	-513.918	17.622	0
324	0	0	324	1	920.49	508.335	412.155	0	0	23.8411	112.632	579.022	916.259	10839.1	10850	-579.022	0	39.9744	15.9267	19.9589	0	0	60.8136	-523.875	12.7891	0
325	0	0	325	1	789.453	441.846	347.607	0	0	52.4596	14.6706	431.94	934.684	10810.5	10848.3	-431.94	0	36.2002	15.686	17.7702	0	0	65.5921	-522.918	15.2671	0
326	0	0	326	1	671.615	385.959	285.656	0	0	-18.8064	30.7639	367.619	661.931	10881.7	10832.2	-367.619	0	24.7498	16.002	19.4314	0	0	43.4808	-508.718	19.1442	0
327	0	0	327	1	751.903	390.782	361.121	0	0	-4.62712	28.5534	250.676	683.072	10867.6	10934	-250.676	0	23.8269	17.2685	19.5509	0	0	59.5944	-521.163	16.7188	0
328	0	0	328	1	737.086	424.118	312.968	0	0	-21.6629	-0.141717	319.366	757.623	10784.9	10863.1	-319.366	0	27.6201	15.849	18.4541	0	0	47.4884	-509.731	16.7909	0
329	0	0	329	1	638.13	342.974	295.156	0	0	44.3792	2.92269	280.203	511.307	10818.6	10860	-280.203	0	17.9664	16.9377	20.6317	0	0	28.0552	-503.402	20.8993	0
333	0	0	333	1	930.202	540.504	389.698	0	0	-10.7735	7.139	413.757	1002	10774.1	10855.8	-413.757	0	38.8506	15.564	18.3736	0	0	63.9819	-523.51	12.454	0
335	0	0	335	1	708.507	467.757	240.75	0	0	44.9368	74.6852	536.836	670.627	10917.7	10887.9	-536.836	0	28.1053	16.2254	19.7192	0	0	44.0824	-511.055	17.9229	0
338	0	0	338	1	767.546	432.703	334.843	0	0	7.01454	68.2904	346.845	706.831	10855.9	10894.3	-346.845	0	25.7748	15.5723	18.402	0	0	76.869	-520.856	15.889	0
339	0	0	339	1	707.416	481.076	226.341	0	0	28.7305	88.682	541.829	746.806	10933.9	10873.9	-541.829	0	31.5012	17.4877	20.2382	0	0	47.8831	-518.807	18.2507	0
340	0	0	340	1	625.829	355.257	270.572	0	0	22.0706	80.9173	362.282	555.383	10940.5	10881.7	-362.282	0	20.3837	16.8936	19.7262	0	0	38.2529	-506.607	21.2786	0
341	0	0	341	1	757.103	437.217	319.886	0	0	79.6854	-46.0749	313.779	691.912	10882.9	10909	-313.779	0	25.02	16.7113	19.895	0	0	41.9842	-511.439	16.5305	0
343	0	0	343	1	871.524	453.815	417.709	0	0	-42.1046	42.7542	298.273	983.612	10805.4	10919.8	-298.273	0	35.4483	15.6114	17.3596	0	0	72.4985	-524.732	13.4208	0
345	0	0	345	1	813.301	507.546	305.755	0	0	-6.08998	75.4797	546.574	784.582	10869	10887.1	-546.574	0	33.5601	16.0595	17.8532	0	0	61.916	-517.046	14.7557	0
346	0	0	346	1	646.536	342.45	304.086	0	0	118.465	-19.8341	301.652	478.276	10844.1	10882.8	-301.652	0	17.031	15.2218	18.078	0	0	43.2028	-499.033	19.741	0
351	0	0	351	1	981.045	607.089	373.956	0	0	18.6393	5.72815	395.896	1043.7	10844.3	10857.2	-395.896	0	39.6303	15.6558	18.0929	0	0	84.2152	-533.483	11.6441	0
354	0	0	354	1	902.887	511.73	391.157	0	0	33.6173	53.8256	386.773	900.511	10929	10908.8	-386.773	0	33.5996	16.2554	18.7572	0	0	54.309	-517.709	13.0333	0
355	0	0	355	1	825.502	464.602	360.9	0	0	49.2069	39.9547	300.709	872.355	10813.7	10922.6	-300.709	0	30.7758	15.5894	18.6741	0	0	48.2461	-513.505	14.5088	0
356	0	0	356	1	684.347	424.485	259.861	0	0	-1.69163	108.88	586.224	787.65	10864.6	10853.7	-586.224	0	34.8208	14.9195	18.4194	0	0	73.9467	-521.716	18.3201	0
357	0	0	357	1	734.136	450.48	283.656	0	0	3.59293	105.754	593.367	677.532	10859.3	10856.8	-593.367	0	30.1036	16.0585	19.845	0	0	50.1125	-513.38	17.0976	0
358	0	0	358	1	683.868	408.004	275.864	0	0	-15.3384	15.8289	399.687	625.401	10778.6	10847.1	-399.687	0	23.9776	15.0265	18.0083	0	0	51.2371	-506.41	18.2939	0
360	0	0	360	1	674.596	421.626	252.97	0	0	26.77	74.5396	447.383	692.208	10935.8	10888.1	-447.383	0	27.0283	15.7733	18.5302	0	0	45.54	-508.063	18.8464	0
361	0	0	361	1	754.007	489.396	264.611	0	0	25.7499	7.89912	434.91	835.639	10936.9	10855	-434.91	0	32.6348	15.7289	18.0813	0	0	74.224	-526.324	16.2393	0
363	0	0	363	1	677.926	345.444	332.482	0	0	25.6082	95.8473	467.892	602.613	10937	10866.8	-467.892	0	23.9041	14.5569	18.5611	0	0	66.0964	-513.084	18.499	0
365	0	0	365	1	620.848	406.683	214.166	0	0	81.8925	47.4225	524.489	616.686	10880.7	10915.2	-524.489	0	25.5453	16.0843	18.12	0	0	40.4072	-504.184	21.0249	0
366	0	0	366	1	707.593	415.357	292.236	0	0	86.0957	0.893399	309.561	739.076	10776.8	10862	-309.561	0	26.2903	15.4053	17.3937	0	0	46.8087	-506.367	17.4755	0
370	0	0	370	1	868.111	459.544	408.567	0	0	74.4909	36.0702	369.097	826.94	10788.4	10926.5	-369.097	0	30.3801	15.2038	18.7369	0	0	68.0345	-521.999	13.574	0
371	0	0	371	1	585.659	343.174	242.485	0	0	91.3135	82.3041	454.838	569.268	10871.3	10880.3	-454.838	0	22.1777	16.0303	18.041	0	0	36.8661	-500.034	22.7026	0
372	0	0	372	1	552.597	304.719	247.878	0	0	108.247	18.6515	244.309	516.984	10754.7	10844.3	-244.309	0	17.7856	16.1502	17.8029	0	0	44.6028	-502.652	24.5308	0
373	0	0	373	1	555.855	318.639	237.215	0	0	62.1866	46.2016	311.835	482.835	10900.4	10916.4	-311.835	0	17.1024	15.0712	18.5146	0	0	25.1717	-491.396	24.2075	0
374	0	0	374	1	649.755	378.957	270.798	0	0	71.1729	97.2473	497.259	527.398	10891.4	10865.4	-497.259	0	21.277	16.9594	19.3451	0	0	41.0853	-506.891	20.1815	0
375	0	0	375	1	752.831	408.072	344.759	0	0	-36.7908	30.5502	316.083	806.006	10800.1	10832.4	-316.083	0	29.3215	14.0642	16.3263	0	0	79.8447	-516.496	15.7962	0
376	0	0	376	1	670.986	392.518	278.468	0	0	-2.88629	13.7059	342.723	676.938	10865.8	10948.9	-342.723	0	24.8377	15.775	19.171	0	0	48.7145	-510.756	19.0828	0
378	0	0	378	1	839.787	532.022	307.764	0	0	4.25611	125.458	588.907	779.293	10858.7	10837.1	-588.907	0	34.4883	16.4579	19.4833	0	0	67.2222	-524.848	14.3848	0
379	0	0	379	1	908.289	554.616	353.673	0	0	38.3012	30.9379	427.541	986.686	10824.6	10832	-427.541	0	38.0431	16.0219	17.6798	0	0	71.8065	-526.8	12.8153	0
380	0	0	380	1	780.271	399.55	380.721	0	0	12.9312	50.7456	273.272	788.144	10750.3	10911.9	-273.272	0	27.581	15.7324	18.6136	0	0	67.3786	-520.839	15.6049	0
382	0	0	382	1	669.504	356.257	313.248	0	0	44.331	23.8945	275.979	651.279	10818.6	10938.7	-275.979	0	22.7576	15.829	17.3798	0	0	84.3493	-521.958	18.8558	0
383	0	0	383	1	595.009	334.829	260.18	0	0	135.762	-23.0587	321.008	564.743	10826.8	10886	-321.008	0	20.3791	14.5547	17.3132	0	0	32.5436	-492.684	21.7211	0
384	0	0	384	1	789.816	427.689	362.127	0	0	101.794	107.827	344.361	764.044	10860.8	10954.4	-344.361	0	27.5076	14.6766	17.9831	0	0	73.617	-519.171	15.1445	0
385	0	0	385	1	687.819	305.224	382.596	0	0	33.4491	1.60427	284.496	573.86	10829.5	10961	-284.496	0	20.2447	15.0507	18.0761	0	0	50.532	-505.507	18.1719	0
386	0	0	386	1	777.098	420.761	356.337	0	0	-10.6029	-26.1935	215.166	786.986	10773.9	10889.1	-215.166	0	27.4274	15.1998	16.3742	0	0	68.9096	-514.257	15.338	0
389	0	0	389	1	640.2	394.361	245.839	0	0	-9.73011	132.397	559.836	691.5	10872.7	10830.2	-559.836	0	29.953	15.6783	18.6392	0	0	46.8355	-508.539	20.1936	0
391	0	0	391	1	887.311	571.189	316.122	0	0	107.548	79.3309	355.927	791.67	10855.1	10883.3	-355.927	0	28.7016	16.0164	18.342	0	0	82.012	-527.569	13.258	0
392	0	0	392	1	687.818	402.506	285.312	0	0	-25.2454	106.425	451.873	796.604	10788.5	10856.2	-451.873	0	31.655	14.5701	17.3527	0	0	52.0615	-507.415	17.9742	0
393	0	0	393	1	626.654	318.014	308.639	0	0	-21.5248	134.815	518.349	626.43	10784.8	10827.8	-518.349	0	26.2878	14.6464	18.5608	0	0	45.7081	-503.709	20.5317	0
394	0	0	394	1	655.07	364.541	290.529	0	0	140.412	137.358	576.126	656.688	10921.8	10825.2	-576.126	0	28.3591	16.0943	19.0871	0	0	56.0908	-514.611	19.7481	0
395	0	0	395	1	783.775	405.863	377.912	0	0	55.9246	-19.8827	152.408	686.786	10906.7	10982.5	-152.408	0	23.2275	16.0597	18.1133	0	0	67.7555	-517.176	15.5008	0
396	0	0	396	1	435.796	233.622	202.174	0	0	148.988	-56.8275	139.256	257.133	10913.3	10919.8	-139.256	0	8.79358	15.1594	17.9184	0	0	38.824	-490.325	33.6853	0
397	0	0	397	1	622.209	353.423	268.785	0	0	40.6163	15.7562	424.71	567.266	10922	10847.2	-424.71	0	21.8793	15.6128	17.807	0	0	43.6353	-502.048	20.8017	0
399	0	0	399	1	760.934	452.203	308.731	0	0	24.7057	83.6014	508.15	767.965	10937.9	10879	-508.15	0	31.504	14.8569	19.154	0	0	43.9177	-508.148	16.0507	0
403	0	0	403	1	803.505	439.514	363.992	0	0	96.333	13.0543	327.821	672.16	10965.9	10949.5	-327.821	0	24.1035	18.025	19.6177	0	0	64.0328	-523.872	15.4423	0
404	0	0	404	1	486.475	286.045	200.43	0	0	28.6971	90.7857	596.802	356.068	10933.9	10971.5	-596.802	0	15.7802	14.9051	18.5423	0	0	33.9097	-491.865	28.9952	0
405	0	0	405	1	612.704	352.554	260.149	0	0	20.094	40.6579	454.945	616.927	10942.5	10921.9	-454.945	0	24.354	15.8643	17.2681	0	0	39.1618	-499.608	21.1799	0
406	0	0	406	1	571.391	285.072	286.319	0	0	106.122	32.5488	499.741	469.344	10856.5	10830.4	-499.741	0	19.0698	15.1491	18.2867	0	0	36.1349	-496.306	23.2948	0
407	0	0	407	1	631.446	366.332	265.114	0	0	47.3705	21.2344	193.258	538.807	10915.2	10941.4	-193.258	0	18.28	15.3553	17.2413	0	0	55.2891	-504.686	20.2403	0
408	0	0	408	1	519.229	304.142	215.088	0	0	-11.2062	120.076	487.211	440.118	10973.8	10842.5	-487.211	0	17.9164	14.0247	17.2249	0	0	46.661	-494.177	25.8793	0
409	0	0	409	1	516.284	265.12	251.164	0	0	15.8247	12.4646	193.89	346.915	10847.1	11049.8	-193.89	0	11.8435	14.9894	18.3811	0	0	34.8649	-492.183	26.7035	0
410	0	0	410	1	438.383	210.999	227.385	0	0	-100.666	144.504	532.329	343.152	10863.9	10917.8	-532.329	0	15.1663	15.307	18.9795	0	0	34.4221	-494.65	33.8683	0
411	0	0	411	1	578.048	338.316	239.733	0	0	113.116	25.2378	235.371	428.856	10849.5	10937.4	-235.371	0	14.6962	15.4288	17.5361	0	0	48.2076	-499.459	22.8429	0
412	0	0	412	1	692.122	404.022	288.1	0	0	76.7042	60.7167	412.414	490.212	10885.9	10901.9	-412.414	0	18.5291	14.8223	18.3069	0	0	57.6001	-505.968	18.0179	0
413	0	0	413	1	666.15	398.426	267.723	0	0	86.4206	17.4947	264.425	504.076	10876.2	10845.4	-264.425	0	17.4823	15.3321	17.0193	0	0	43.8424	-497.467	18.8266	0
415	0	0	415	1	611.832	364.039	247.793	0	0	79.4741	57.5737	354.528	459.566	10883.1	10905	-354.528	0	16.673	15.8529	17.9707	0	0	51.68	-503.604	21.3578	0
416	0	0	416	1	540.146	306.688	233.459	0	0	10.6446	-5.20829	344.096	438.935	10952	10868.1	-344.096	0	16.1312	13.8273	17.2337	0	0	49.6006	-495.189	24.4817	0
417	0	0	417	1	580.579	355.894	224.685	0	0	43.3103	58.4256	520.895	470.587	10819.6	10904.2	-520.895	0	19.489	15.7271	17.9084	0	0	36.2712	-496.855	22.8656	0
419	0	0	419	1	621.224	342.077	279.146	0	0	97.0016	85.1133	381.32	522.733	10965.3	10877.5	-381.32	0	19.2789	14.6586	15.8219	0	0	46.4157	-494.508	20.2555	0
420	0	0	420	1	625.057	368.689	256.368	0	0	40.3741	91.4828	490.501	557.273	10822.6	10871.1	-490.501	0	22.4519	14.3359	18.4925	0	0	43.8685	-499.947	20.5181	0
421	0	0	421	1	552.108	283.504	268.604	0	0	68.4698	-24.5793	218.826	548.515	10794.5	10887.5	-218.826	0	18.8824	13.3925	15.2997	0	0	35.2105	-484.407	23.1943	0
422	0	0	422	1	690.104	415.162	274.942	0	0	70.2871	14.8477	360.937	656.396	10892.3	10947.8	-360.937	0	24.0713	14.3972	17.1564	0	0	43.4294	-499.024	17.8362	0
423	0	0	423	1	625.556	305.546	320.01	0	0	-11.7144	21.0182	325.37	603.247	10874.7	10941.6	-325.37	0	21.9164	14.9185	17.0453	0	0	59.5222	-506.91	20.3614	0
425	0	0	425	1	499.893	294.321	205.572	0	0	-81.9676	26.4009	284.064	430.546	10745.6	10936.2	-284.064	0	15.7161	13.1077	15.0786	0	0	30.735	-477.316	26.3095	0
426	0	0	426	1	485.973	265.632	220.34	0	0	-17.9572	111.273	496.079	447.549	10781.2	10851.3	-496.079	0	18.3862	13.7457	16.8192	0	0	47.0657	-493.43	28.0893	0
427	0	0	427	1	501.927	242.653	259.275	0	0	36.6226	28.8735	517.352	410.929	10826.3	10834.1	-517.352	0	17.0687	13.9455	16.7174	0	0	30.3738	-484.509	26.924	0
428	0	0	428	1	621.317	361.538	259.779	0	0	107.441	39.8693	479.269	542.041	10855.2	10922.7	-479.269	0	21.6235	13.8723	16.8476	0	0	63.5797	-503.11	20.2754	0
429	0	0	429	1	704.456	436.746	267.71	0	0	17.593	69.4608	364.225	676.401	10845.3	10893.1	-364.225	0	24.8909	14.336	17.0418	0	0	40.938	-497.971	17.3417	0
430	0	0	430	1	556.647	291.905	264.742	0	0	4.83372	-41.0813	202.229	475.471	10758.4	10904	-202.229	0	16.5098	14.64	15.7289	0	0	38.1601	-488.996	23.3828	0
433	0	0	433	1	607.603	357.32	250.284	0	0	65.8512	97.7441	573.273	577.212	10896.7	10864.9	-573.273	0	24.8792	13.3308	16.6085	0	0	46.2948	-494.206	20.7029	0
435	0	0	435	1	587.753	387.871	199.881	0	0	40.9598	16.5237	375.656	590.631	10822	10846.4	-375.656	0	21.9529	12.9585	15.0324	0	0	40.7441	-486.545	21.2029	0
436	0	0	436	1	617.019	328.008	289.01	0	0	-3.54413	-11.6376	283.093	665.71	10866.5	10874.6	-283.093	0	23.7247	13.2892	16.4776	0	0	42.2379	-493.191	20.2576	0
437	0	0	437	1	571.318	349.729	221.589	0	0	-16.2553	94.8654	383.258	518.752	10779.5	10867.7	-383.258	0	19.5143	14.7249	17.8885	0	0	40.1606	-497.348	23.0987	0
438	0	0	438	1	657.21	419.33	237.88	0	0	31.2146	116.319	472.743	561.61	10931.4	10846.3	-472.743	0	22.3473	15.0809	17.3192	0	0	67.195	-511.375	19.1646	0
439	0	0	439	1	492.073	250.983	241.09	0	0	7.50671	-24.4293	72.4328	431.25	10755.8	10987	-72.4328	0	14.5549	13.8816	14.6899	0	0	47.4967	-487.12	27.0148	0
440	0	0	440	1	613.993	356.345	257.648	0	0	28.3211	30.3007	172.395	447.229	10834.6	10932.3	-172.395	0	15.1187	13.9211	16.5346	0	0	33.7323	-485.326	20.5441	0
442	0	0	442	1	659.584	312.705	346.879	0	0	-25.1384	-0.694944	206.147	593.545	10888.1	10963.3	-206.147	0	20.5945	14.3548	16.879	0	0	51.5758	-500.781	18.8588	0
443	0	0	443	1	476.134	242.936	233.199	0	0	-62.4732	77.6243	185.473	429.87	10825.8	10984.6	-185.473	0	14.9425	13.8152	16.619	0	0	31.1277	-484.688	28.8472	0
446	0	0	446	1	478.228	268.163	210.065	0	0	56.541	38.9339	298.974	381.903	10806.4	10923.7	-298.974	0	13.4509	13.277	17.0873	0	0	40.3856	-486.097	28.6128	0
447	0	0	447	1	708.611	399.825	308.787	0	0	30.251	18.9633	183.755	561.117	10733	10844	-183.755	0	19.0391	14.8821	16.0368	0	0	52.0977	-499.589	17.154	0
448	0	0	448	1	711.758	408.899	302.859	0	0	33.7575	59.5139	312.749	610.354	10829.2	10903.1	-312.749	0	21.6891	14.1766	17.1074	0	0	37.2627	-493.996	17.0956	0
450	0	0	450	1	594.981	357.019	237.962	0	0	39.3179	21.3325	481.185	567.733	10923.3	10941.3	-481.185	0	22.8928	14.0396	17.092	0	0	41.4101	-494.645	21.5518	0
451	0	0	451	1	541.85	271.764	270.085	0	0	25.0989	61.9488	286.06	489.526	10837.8	10900.7	-286.06	0	17.1795	13.6438	16.836	0	0	39.1082	-489.308	24.2279	0
452	0	0	452	1	547.437	257.409	290.028	0	0	-104.965	48.6998	368.758	473.138	10868.2	10913.9	-368.758	0	18.4001	14.5768	16.2151	0	0	45.3547	-493.454	24.0132	0
453	0	0	453	1	571.632	307.845	263.787	0	0	61.74	37.0317	490.989	425.293	11000.5	10925.6	-490.989	0	17.1823	13.602	16.4652	0	0	33.1505	-483.546	22.4718	0
454	0	0	454	1	513.869	273.231	240.638	0	0	31.3775	28.3244	285.118	462.459	10931.2	10934.3	-285.118	0	16.2518	14.8278	16.6192	0	0	31.4623	-488.21	26.3378	0
455	0	0	455	1	670.946	460.096	210.85	0	0	35.8952	23.7701	559.377	674.371	10926.7	10938.8	-559.377	0	29.115	14.1818	17.425	0	0	45.1671	-500.876	18.4995	0
456	0	0	456	1	708.855	434.735	274.12	0	0	38.3521	50.0081	351.862	707.341	10924.2	10912.6	-351.862	0	25.7471	14.9172	17.439	0	0	44.7641	-503.052	17.3599	0
457	0	0	457	1	520.217	247.97	272.246	0	0	-19.8191	85.1435	312.62	316.754	10783.1	10977.1	-312.62	0	11.395	14.1688	16.9326	0	0	31.7496	-483.384	25.7818	0
458	0	0	458	1	517.262	325.352	191.91	0	0	29.4989	18.4451	512.95	556.707	10933.1	10944.2	-512.95	0	23.1198	14.1858	16.348	0	0	41.1794	-493.302	25.8274	0
459	0	0	459	1	643.789	377.213	266.576	0	0	-57.1416	46.1097	468.37	568.644	10820.4	10816.8	-468.37	0	23.272	13.9464	16.589	0	0	51.9228	-498.526	19.328	0
461	0	0	461	1	586.236	370.605	215.63	0	0	-42.0422	3.95482	650.866	465.268	10905	10859	-650.866	0	22.553	13.8787	16.8026	0	0	57.7434	-498.021	21.8768	0
462	0	0	462	1	601.244	349.582	251.662	0	0	72.1863	95.9499	658.221	556.462	10890.4	10866.7	-658.221	0	25.9637	13.7424	16.7533	0	0	41.0017	-493.189	21.1178	0
463	0	0	463	1	512.475	240.273	272.202	0	0	-8.74053	2.86708	283.807	430.461	10871.7	10959.7	-283.807	0	15.3186	14.1358	17.3911	0	0	49.3619	-495.924	26.4236	0
464	0	0	464	1	521.23	288.05	233.179	0	0	115.492	-38.5801	415.316	484.007	10946.8	10901.5	-415.316	0	18.7445	15.4791	17.3152	0	0	49.709	-500.881	26.226	0
465	0	0	465	1	551.085	294.489	256.596	0	0	62.702	17.3116	392.587	402.837	10899.9	10945.3	-392.587	0	15.1148	14.8039	17.4105	0	0	39.4035	-493.045	24.1541	0
466	0	0	466	1	549.318	314.806	234.512	0	0	9.2288	-27.7641	475.227	539.723	10953.4	10890.7	-475.227	0	22.1004	13.0087	15.1607	0	0	57.7528	-490.706	23.2084	0
467	0	0	467	1	525.098	253.356	271.741	0	0	37.0608	291.733	436.246	318.437	10925.5	10870.2	-436.246	0	13.0314	14.736	17.4333	0	0	44.3736	-491.978	25.7671	0
470	0	0	470	1	634.934	350.806	284.128	0	0	33.6037	29.1132	354.667	503.35	10829.3	10933.5	-354.667	0	18.4184	14.0039	15.7311	0	0	49.3506	-492.057	19.5355	0
472	0	0	472	1	503.812	290.19	213.622	0	0	-46.3147	33.3865	470.826	470.443	10909.3	10929.2	-470.826	0	19.2375	13.2865	16.7287	0	0	25.5297	-481.275	26.5641	0
473	0	0	473	1	449.931	265.234	184.697	0	0	56.4257	-12.5006	191.815	384.224	10806.5	10975.1	-191.815	0	13.0938	14.1541	15.6774	0	0	28.3444	-479.748	30.9769	0
474	0	0	474	1	442.885	229.011	213.874	0	0	-43.6811	57.7839	256.154	334.567	11006.3	11004.5	-256.154	0	11.8161	13.2554	16.4668	0	0	42.2893	-485.066	31.559	0
475	0	0	475	1	510.17	284.346	225.823	0	0	53.6027	45.9196	301.867	344.45	10909	10916.7	-301.867	0	12.1457	13.2971	15.9676	0	0	25.46	-475.605	25.9149	0
476	0	0	476	1	344.86	195.546	149.314	0	0	49.8198	-58.9807	279.822	234.98	10813.1	11021.6	-279.822	0	8.40351	12.4876	15.1805	0	0	24.0157	-466.547	43.5302	0
477	0	0	477	1	569.026	330.777	238.248	0	0	36.6562	21.1534	232.197	415.773	10925.9	10941.4	-232.197	0	14.2958	13.7419	16.1091	0	0	48.8539	-490.888	22.5657	0
478	0	0	478	1	586.275	332.602	253.672	0	0	87.8534	43.2435	336.261	543.864	10974.4	10919.4	-336.261	0	19.5197	13.6288	15.3893	0	0	43.3956	-489.147	21.5134	0
481	0	0	481	1	633.961	354.631	279.33	0	0	17.6292	61.2852	397.413	499.27	10945	10901.3	-397.413	0	18.822	13.9548	17.1817	0	0	55.8312	-498.397	19.8262	0
482	0	0	482	1	523.536	276.093	247.443	0	0	13.4706	135.869	388.56	389.258	10949.1	10926.4	-388.56	0	14.6179	14.4321	17.1444	0	0	50.3288	-495.577	25.7	0
483	0	0	483	1	594.731	301.154	293.578	0	0	32.541	5.69475	292.476	429.733	10930.1	10956.9	-292.476	0	15.211	13.7433	15.8922	0	0	40.1792	-486.533	21.2465	0
484	0	0	484	1	513.465	288.515	224.951	0	0	78.2844	56.6718	328.998	356.742	10884.3	10905.9	-328.998	0	12.7366	15.0986	18.2115	0	0	38.9577	-494.418	26.8944	0
485	0	0	485	1	455.863	282.838	173.025	0	0	-62.434	4.90936	258.882	388.536	10825.7	10858	-258.882	0	13.93	13.6058	15.7192	0	0	34.9497	-481.717	30.2188	0
486	0	0	486	1	420.629	223.25	197.379	0	0	60.2349	-42.2491	171.806	325.45	10703	11004.8	-171.806	0	11.1171	13.1486	15.6983	0	0	27.8583	-475.238	33.5276	0
488	0	0	488	1	435.424	221.122	214.302	0	0	82.5033	-71.9127	161.032	345.727	10880.1	10934.9	-161.032	0	11.8949	14.6371	16.055	0	0	36.3063	-484.661	32.7686	0
490	0	0	490	1	471.54	291.409	180.131	0	0	21.6089	64.3446	362.709	343.217	10841.3	10997.9	-362.709	0	12.6096	13.6055	17.3177	0	0	31.3623	-482.815	29.3718	0
491	0	0	491	1	548.966	298.265	250.701	0	0	-16.3445	4.42135	287.079	374.295	10879.3	10858.5	-287.079	0	13.367	13.7647	16.1839	0	0	34.3057	-483.003	23.6891	0
493	0	0	493	1	470.441	246.676	223.765	0	0	13.3172	4.34067	307.424	440.575	10849.6	10958.3	-307.424	0	15.7844	12.845	15.8727	0	0	32.621	-480.339	28.7032	0
494	0	0	494	1	510.498	233.156	277.342	0	0	-7.58582	-12.142	133.501	290.659	10770.9	11074.4	-133.501	0	9.88257	13.7928	15.7996	0	0	35.2176	-479.459	26.008	0
495	0	0	495	1	520.768	308.333	212.436	0	0	-49.5556	202.372	619.796	439.697	10912.5	10859.9	-619.796	0	20.659	13.5041	16.6885	0	0	41.8487	-489.2	25.4677	0
496	0	0	496	1	352.205	173.088	179.117	0	0	-20.2679	51.2132	306.375	260.801	10783.5	11011	-306.375	0	9.36132	13.2661	16.0669	0	0	23.2177	-472.249	43.3058	0
497	0	0	497	1	600.963	376.931	224.032	0	0	81.057	-2.10434	476.749	471.257	10881.5	10964.7	-476.749	0	18.953	12.4496	15.7749	0	0	66.3745	-496.667	20.6249	0
498	0	0	498	1	477.589	260.767	216.822	0	0	307.9	-156.347	-64.2264	309.705	10754.4	11118.9	64.2264	0	12.0137	14.7197	16.584	0	0	55.5445	-494.767	29.0532	0
501	0	0	501	1	530.761	271.479	259.282	0	0	50.1778	-12.2982	177.645	436.783	11012.1	10974.9	-177.645	0	14.8385	14.3685	16.5617	0	0	39.8216	-490.364	25.0588	0
502	0	0	502	1	479.389	247.299	232.09	0	0	24.8304	-54.005	226.013	430.082	10738.4	11016.6	-226.013	0	15.0589	13.9278	14.968	0	0	34.5586	-481.423	28.0907	0
503	0	0	503	1	616.06	313.991	302.069	0	0	-31.6898	115.469	470.347	472.034	10894.6	10946.8	-470.347	0	19.0864	13.7411	17.1839	0	0	34.3889	-488.34	20.5348	0
504	0	0	504	1	465.799	216.073	249.727	0	0	-8.13172	-8.19069	119.559	400.541	10871.1	10970.8	-119.559	0	13.5803	14.0968	15.421	0	0	31.8895	-481.256	29.4295	0
506	0	0	506	1	600.955	267.5	333.454	0	0	-34.3771	38.1859	257.134	486.002	10797.7	10924.4	-257.134	0	17.1358	12.7479	15.9321	0	0	57.1954	-492.525	20.7288	0
507	0	0	507	1	535.438	294.101	241.338	0	0	-94.8958	54.3797	407.389	408.254	10758.5	11007.9	-407.389	0	16.227	13.2684	16.5852	0	0	43.1284	-487.62	24.4398	0
509	0	0	509	1	436.971	230.251	206.72	0	0	-20.3392	59.3376	384.961	393.469	10783.6	10903.3	-384.961	0	14.8555	13.7851	16.2349	0	0	43.109	-486.94	32.3024	0
511	0	0	511	1	544.043	293.805	250.238	0	0	-21.8548	64.503	307.109	494.734	10785.1	10997.8	-307.109	0	17.7606	13.2753	15.4296	0	0	45.4881	-486.993	23.6481	0
512	0	0	512	1	430.287	189.107	241.18	0	0	218.06	-19.9403	185.964	206.709	10943.9	10982.5	-185.964	0	7.18439	13.5386	16.0534	0	0	26.6598	-473.265	32.8139	0
514	0	0	514	1	424.411	224.757	199.654	0	0	87.2064	81.4369	341.63	272.662	10775.7	10980.8	-341.63	0	9.79664	13.7751	17.0269	0	0	20.206	-475.783	33.9453	0
515	0	0	515	1	379.57	210.744	168.826	0	0	-46.7461	51.4042	364.278	215.404	11009.3	10911.2	-364.278	0	8.09772	14.022	16.4673	0	0	33.0234	-479.022	39.5949	0
518	0	0	518	1	559.931	347.827	212.104	0	0	36.8677	30.295	502.16	482.771	10925.7	10932.3	-502.16	0	19.7859	13.639	16.1041	0	0	38.9146	-487.539	23.0226	0
520	0	0	520	1	545.249	248.941	296.308	0	0	-59.9444	29.2824	172.796	471.527	10723.6	11033	-172.796	0	16.3493	12.8592	14.6481	0	0	64.9168	-492.804	23.2676	0
521	0	0	521	1	431.446	292.447	139	0	0	28.0768	-4.64942	413.168	261.996	10834.9	10967.3	-413.168	0	10.0869	13.8401	15.9588	0	0	36.2471	-479.877	32.793	0
522	0	0	522	1	492.687	265.211	227.476	0	0	-11.2862	24.2196	276.923	516.784	10774.6	10938.4	-276.923	0	18.2761	13.8156	15.4963	0	0	22.0493	-479.298	27.198	0
523	0	0	523	1	442.405	280.898	161.507	0	0	28.02	-30.8013	344.495	462.263	10834.9	10893.7	-344.495	0	17.056	13.1239	15.3624	0	0	38.4093	-482.666	31.1431	0
524	0	0	524	1	482.976	245.015	237.962	0	0	-34.0505	81.2148	230.81	415.467	10797.3	10981	-230.81	0	14.4785	12.9051	16.3332	0	0	37.3251	-483.136	27.863	0
525	0	0	525	1	486.727	256.842	229.885	0	0	35.7279	19.9918	270.147	371.268	10827.2	10942.6	-270.147	0	12.9626	12.6808	15.4578	0	0	38.1491	-478.786	27.2289	0
526	0	0	526	1	443.226	256.241	186.985	0	0	-74.2407	51.6215	454.869	462.596	10737.9	10911	-454.869	0	18.8702	13.8148	16.5404	0	0	37.3942	-487.796	31.8002	0
527	0	0	527	1	417.833	225.44	192.393	0	0	1.65816	65.2113	221.394	286.006	10662	10997	-221.394	0	9.83211	13.3084	16.7925	0	0	35.3259	-481.216	34.3638	0
528	0	0	528	1	352.244	189.734	162.51	0	0	75.3936	64.6162	217.409	220.966	10787.5	10997.6	-217.409	0	7.50784	13.7548	16.4307	0	0	17.4995	-471.207	43.85	0
529	0	0	529	1	627.049	379.312	247.738	0	0	22.6931	7.12784	324.657	632.102	10840.2	10955.5	-324.657	0	22.8199	12.9784	15.8572	0	0	47.7322	-487.956	19.656	0
530	0	0	530	1	423.652	223.926	199.727	0	0	22.7019	-25.5173	219.823	259.933	10840.2	10988.1	-219.823	0	9.00349	12.8968	15.5784	0	0	28.7385	-471.927	33.0285	0
531	0	0	531	1	427.259	220.874	206.385	0	0	-37.186	-18.665	514.98	276.212	10900.1	10981.3	-514.98	0	11.8426	13.7777	15.8143	0	0	33.6224	-478.629	33.1519	0
532	0	0	532	1	414.968	260.423	154.545	0	0	63.3023	102.559	191.126	253.048	10799.6	11059.4	-191.126	0	8.55314	13.9709	16.1387	0	0	27.7299	-476.546	34.7557	0
533	0	0	533	1	549.239	374.278	174.962	0	0	77.7661	14.4889	557.953	461.247	10785.2	10848.5	-557.953	0	19.8257	13.6034	16.0935	0	0	33.5888	-484.337	23.6059	0
534	0	0	534	1	521.076	281.032	240.044	0	0	21.6	21.0487	75.3737	297.528	10741.7	11041.2	-75.3737	0	9.94548	14.9318	16.6062	0	0	33.8546	-485.084	25.874	0
535	0	0	535	1	517.356	311.087	206.268	0	0	-16.0552	64.7571	517.982	417.957	10978.7	10897.8	-517.982	0	17.5091	13.1935	16.1727	0	0	29.5586	-479.907	25.4553	0
536	0	0	536	1	567.521	326.284	241.237	0	0	60.2201	7.92407	574.155	486.677	10902.4	10954.7	-574.155	0	21.3073	12.5358	15.8254	0	0	32.1237	-480.599	22.2565	0
537	0	0	537	1	526.476	296.527	229.949	0	0	11.9297	42.2331	261.649	278.366	10851	11020	-261.649	0	9.70098	13.157	15.7147	0	0	29.5389	-473.852	24.7382	0
538	0	0	538	1	466.638	245.6	221.038	0	0	80.7229	29.4371	365.5	218.4	10981.5	10933.2	-365.5	0	8.00842	12.9341	15.7023	0	0	33.3844	-473.837	29.0006	0
539	0	0	539	1	507.738	264.67	243.068	0	0	23.847	120.073	433.921	331.66	10739.4	10942.2	-433.921	0	12.8269	13.0384	15.8939	0	0	51.4765	-487.146	25.974	0
540	0	0	540	1	401.241	209.992	191.248	0	0	-38.2202	137.462	335.676	306.747	10801.5	10924.8	-335.676	0	11.301	13.0205	15.5551	0	0	49.462	-482.473	35.6633	0
541	0	0	541	1	371.218	186.335	184.883	0	0	109.974	-8.7681	525.56	185.078	10852.6	10871.7	-525.56	0	7.77213	14.2694	15.6915	0	0	34.47	-477.753	40.6028	0
544	0	0	544	1	465.829	296.684	169.145	0	0	76.4018	-7.08156	333.597	417.707	10786.5	10969.7	-333.597	0	15.1097	13.1822	15.107	0	0	36.3443	-479.982	28.9677	0
546	0	0	546	1	489.171	293.181	195.99	0	0	22.889	52.2561	135.912	244.315	10640.7	10910.3	-135.912	0	8.19719	14.1409	16.1633	0	0	41.0182	-484.027	27.7826	0
547	0	0	547	1	676.082	373.196	302.886	0	0	55.8818	21.8007	259.426	607.753	10707.4	10940.8	-259.426	0	21.0616	13.6478	15.7881	0	0	37.0651	-489.219	17.9585	0
548	0	0	548	1	419.07	229.605	189.465	0	0	72.8622	-56.1847	186.957	268.746	10690.4	11018.8	-186.957	0	9.25225	13.3397	14.6288	0	0	41.0799	-476.883	33.3433	0
551	0	0	551	1	571.359	341.577	229.782	0	0	-48.4221	102.083	399.854	469.755	10811.7	10960.2	-399.854	0	18.1031	13.37	16.6357	0	0	37.877	-486.726	22.4612	0
552	0	0	552	1	423.071	228.113	194.957	0	0	86.6938	-49.3654	264.179	230.048	10875.9	10912.3	-264.179	0	8.11523	13.7758	16.083	0	0	43.5231	-483.112	33.7166	0
553	0	0	553	1	575.689	290.747	284.942	0	0	-36.324	116.757	489.652	393.601	10799.6	10945.5	-489.652	0	16.1967	12.6624	16.5424	0	0	32.5572	-479.947	22.0289	0
554	0	0	554	1	458.304	226.744	231.56	0	0	-36.9013	73.3319	320.413	352.896	10800.2	10988.9	-320.413	0	12.829	13.4276	15.7969	0	0	45.8428	-485.097	29.9538	0
555	0	0	555	1	534.828	275.193	259.635	0	0	-57.8988	6.12759	503.777	384.468	10821.2	10956.5	-503.777	0	16.3463	13.3244	15.8545	0	0	37.6943	-482.494	24.3118	0
556	0	0	556	1	428.218	212.779	215.439	0	0	29.5142	-33.0549	174.234	397.019	10833.4	10896	-174.234	0	13.5816	15.0162	16.2992	0	0	35.7432	-486.977	33.8087	0
557	0	0	557	1	581.388	318.164	263.224	0	0	-20.5281	92.637	431.044	503.15	10783.8	10870	-431.044	0	19.6376	13.1059	15.6425	0	0	45.9525	-488.398	21.6739	0
558	0	0	558	1	403.691	279.602	124.088	0	0	23.7361	120.656	693.776	413.721	10839.2	10941.6	-693.776	0	20.1524	13.5085	15.6367	0	0	24.5164	-477.483	35.6551	0
559	0	0	559	1	559.91	306.843	253.067	0	0	22.2217	97.9003	326.666	370.575	10741.1	10964.4	-326.666	0	13.2977	12.6441	16.0181	0	0	33.6832	-478.358	22.7277	0
560	0	0	560	1	388.834	248.966	139.868	0	0	95.3167	85.4413	495.157	298.634	10767.6	10877.2	-495.157	0	12.0134	12.42	15.985	0	0	37.7979	-477.911	37.1127	0
563	0	0	563	1	346.774	203.262	143.512	0	0	19.8608	7.54838	468.942	251.745	10743.4	10955.1	-468.942	0	10.1194	12.0185	14.7207	0	0	31.1108	-467.78	42.5774	0
564	0	0	564	1	390.854	191.375	199.479	0	0	-29.218	-29.4567	278.749	330.954	10792.5	10992.1	-278.749	0	11.9173	12.6093	14.8948	0	0	33.8661	-473.003	36.4474	0
565	0	0	565	1	365.962	185.688	180.274	0	0	3.19604	54.0474	271.691	288.074	10760.1	10908.6	-271.691	0	10.0946	11.4346	14.6653	0	0	30.8304	-465.459	39.0652	0
568	0	0	568	1	477.738	254.551	223.187	0	0	-123.455	51.0792	426.189	384.139	10787.1	11011.2	-426.189	0	15.7958	11.6952	14.6812	0	0	50.5914	-479.61	27.3002	0
569	0	0	569	1	415.274	173.847	241.427	0	0	-20.9004	82.2952	161.973	268.21	10983.5	10980	-161.973	0	9.13332	13.1222	15.6288	0	0	36.1565	-476.933	34.0848	0
570	0	0	570	1	427.883	257.046	170.837	0	0	-55.8505	93.7619	572.929	368.208	10819.1	10868.8	-572.929	0	16.4213	12.3252	14.4294	0	0	36.0834	-473.843	31.8583	0
572	0	0	572	1	423.033	271.512	151.521	0	0	285.003	-256.401	394.763	206.534	10876.9	10820.4	-394.763	0	10.1135	12.1341	14.9931	0	0	47.5423	-474.303	32.4907	0
574	0	0	574	1	469.905	262.356	207.549	0	0	-10.3426	14.1789	401.459	418.489	10773.6	10848.8	-401.459	0	16.0471	12.5121	14.5775	0	0	20.5855	-469.032	28.1956	0
575	0	0	575	1	445.066	264.711	180.354	0	0	82.1761	-8.59262	560.314	309.429	10780.8	10871.5	-560.314	0	13.4168	12.2446	14.643	0	0	35.5448	-471.892	30.2455	0
576	0	0	576	1	429.687	224.653	205.034	0	0	73.6062	51.9979	392.972	324.784	10889	10910.6	-392.972	0	12.1143	12.8999	15.8931	0	0	35.5235	-478.35	32.5153	0
577	0	0	577	1	435.569	208.496	227.073	0	0	45.9041	2.01904	198.361	356.353	10717.4	10960.6	-198.361	0	12.1443	13.0841	14.6127	0	0	47.646	-480.754	31.5054	0
578	0	0	578	1	509.704	269.81	239.894	0	0	-28.5341	32.0986	322.641	340.978	10791.8	10930.5	-322.641	0	12.4138	12.4466	16.8142	0	0	38.195	-480.374	25.8831	0
583	0	0	583	1	483.355	286.391	196.964	0	0	-42.8371	22.3371	607.606	335.263	10806.1	10840.6	-607.606	0	15.5056	11.6809	15.0697	0	0	47.7972	-476.613	26.9897	0
584	0	0	584	1	399.401	192.595	206.806	0	0	-1.09313	110.168	393.197	295.023	10764.4	10852.4	-393.197	0	11.1329	13.4626	16.1609	0	0	33.184	-479.202	36.4045	0
586	0	0	586	1	420.565	266.388	154.177	0	0	121.046	-5.65982	237.588	228.14	10642.2	10968.3	-237.588	0	7.86847	14.4547	16.0646	0	0	28.3722	-477.913	34.3112	0
587	0	0	587	1	472.272	286.447	185.825	0	0	71.544	60.5159	313.674	264.895	10691.7	10902.1	-313.674	0	9.3752	13.9171	16.0306	0	0	37.7052	-481.302	29.0174	0
588	0	0	588	1	499.885	256.465	243.42	0	0	105.414	-0.315114	187.139	289.08	10757.5	10962.9	-187.139	0	9.80118	12.2541	14.5798	0	0	29.7455	-468.174	25.8734	0
590	0	0	590	1	458.732	279.48	179.252	0	0	80.4208	-32.9934	483.736	312.828	10782.5	10895.9	-483.736	0	12.7878	12.867	15.6775	0	0	30.638	-475.009	29.6452	0
594	0	0	594	1	502.648	301.068	201.58	0	0	174.055	72.3938	446.566	375.604	10788.5	10890.2	-446.566	0	14.6369	12.2014	13.7608	0	0	41.5238	-473.489	25.4301	0
595	0	0	595	1	446.281	237.576	208.705	0	0	71.5237	94.1503	245.07	275.483	10691.8	10868.5	-245.07	0	9.45076	12.5156	15.1464	0	0	32.1392	-472.137	30.4334	0
596	0	0	596	1	439.667	254.99	184.678	0	0	29.9937	50.5788	227.84	347.458	10733.3	10912	-227.84	0	11.9078	12.3267	15.898	0	0	29.4551	-473.94	31.2455	0
597	0	0	597	1	326.703	140.393	186.31	0	0	-106.289	77.6285	209.253	234.269	10769.9	10885	-209.253	0	8.39247	13.0943	16.0121	0	0	36.8409	-477.173	48.0704	0
599	0	0	599	1	438.86	257.339	181.521	0	0	28.1523	65.2171	254.091	335.053	10834.8	10997	-254.091	0	11.5885	12.2177	14.0029	0	0	29.9142	-467.667	30.572	0
600	0	0	600	1	485.057	218.728	266.329	0	0	59.4089	40.2678	39.2607	336.067	10803.5	10922.3	-39.2607	0	11.1708	13.3053	15.2432	0	0	31.9274	-476.425	27.516	0
601	0	0	601	1	392.378	228.987	163.391	0	0	21.5308	26.9325	327.009	277.151	10841.4	10836	-327.009	0	9.98748	13.5716	15.8429	0	0	30.2189	-476.584	37.2327	0
603	0	0	603	1	415.33	219.409	195.921	0	0	132.481	-117.743	133.461	304.465	10830.1	10881	-133.461	0	10.6892	11.8862	14.719	0	0	29.2933	-467.453	33.0791	0
606	0	0	606	1	437.972	256.107	181.865	0	0	90.9972	-7.97308	341.158	366.864	10771.9	10870.9	-341.158	0	13.3306	12.4619	15.1362	0	0	27.5363	-472.149	31.1933	0
607	0	0	607	1	408.925	170.363	238.562	0	0	25.37	-53.982	180.597	328.82	10737.9	10916.9	-180.597	0	11.3496	13.4622	14.771	0	0	45.014	-481.906	34.6136	0
609	0	0	609	1	523.289	250.117	273.173	0	0	7.41893	34.4433	87.3677	383.875	10755.9	10928.2	-87.3677	0	12.8581	14.7895	16.7445	0	0	38.5309	-490.106	25.7202	0
611	0	0	611	1	590.322	283.573	306.749	0	0	-23.0605	137.057	417.721	480.273	10786.3	10825.5	-417.721	0	18.6203	12.9632	16.0116	0	0	51.2789	-490.88	21.2866	0
613	0	0	613	1	492.875	258.723	234.152	0	0	137.962	58.3971	246.625	381.627	10725	10904.2	-246.625	0	13.1173	12.6209	14.4364	0	0	34.8454	-474.599	26.4485	0
615	0	0	615	1	464.602	228.511	236.091	0	0	27.9162	5.38274	352.779	391.77	10735.4	10857.6	-352.779	0	14.3949	12.4913	15.3119	0	0	28.6817	-473.347	28.8655	0
619	0	0	619	1	514.783	335.225	179.558	0	0	29.8145	122.772	516.218	299.08	10733.5	10839.8	-516.218	0	12.3398	13.3261	16.2768	0	0	43.1785	-483.75	25.6973	0
628	0	0	628	1	481.532	258.065	223.467	0	0	80.1257	-19.1597	234.53	238.586	10683.2	10882.1	-234.53	0	8.24135	13.4873	16.9426	0	0	31.3753	-478.925	28.3827	0
629	0	0	629	1	551.244	309.22	242.024	0	0	55.9269	24.4181	245.349	404.24	10707.4	10838.5	-245.349	0	13.9263	13.6209	15.2137	0	0	35.7052	-481.003	23.2842	0
630	0	0	630	1	434.053	235.93	198.123	0	0	45.9259	11.9715	386.692	293.494	10916.7	10950.6	-386.692	0	10.9988	12.6528	15.4362	0	0	40.8602	-477.047	31.7795	0
632	0	0	632	1	462.969	284.02	178.95	0	0	91.6922	32.1893	449.239	355.976	10771.2	10830.8	-449.239	0	13.883	12.3646	14.755	0	0	26.4922	-469.821	28.7657	0
637	0	0	637	1	519.358	296.925	222.433	0	0	0.0154557	19.4838	171.073	380.168	10763.3	10843.5	-171.073	0	12.9347	13.2794	15.4099	0	0	44.8019	-483.943	25.1475	0
639	0	0	639	1	333.978	154.923	179.055	0	0	50.1361	-42.6159	78.375	213.004	10812.8	11005.2	-78.375	0	7.18212	13.6814	15.9411	0	0	23.6337	-472.194	46.975	0
640	0	0	640	1	390.029	219.645	170.384	0	0	64.2761	56.319	508.806	322.544	10798.7	10806.6	-508.806	0	13.1859	12.3116	15.5268	0	0	35.6076	-474.777	36.6804	0
642	0	0	642	1	569.75	328.296	241.454	0	0	27.9899	36.7714	273.497	398.181	10835	10925.8	-273.497	0	13.9112	13.3811	15.6268	0	0	49.4728	-488.008	22.3249	0
643	0	0	643	1	550.858	309.236	241.622	0	0	133.398	-2.8274	260.74	488.456	10829.2	10865.8	-260.74	0	17.0041	12.797	14.9851	0	0	53.741	-488.669	23.0214	0
644	0	0	644	1	400.54	225.027	175.513	0	0	33.5168	-5.03699	358.998	374.112	10729.8	10868	-358.998	0	13.825	13.1832	15.5337	0	0	43.2799	-482.69	35.8275	0
645	0	0	645	1	436.184	242.982	193.201	0	0	50.151	-4.34429	266.128	332.818	10812.8	10867.3	-266.128	0	11.6286	13.0189	16.2932	0	0	38.7211	-480.97	32.0553	0
647	0	0	647	1	468.303	257.172	211.13	0	0	-46.8351	-11.6755	508.886	288.428	10909.8	10974.3	-508.886	0	12.3202	12.9576	16.3225	0	0	45.1856	-482.886	29.0708	0
650	0	0	650	1	532.802	311.581	221.221	0	0	17.0883	-11.2676	119.485	351.766	10646.5	10973.9	-119.485	0	11.8699	12.3697	15.4284	0	0	41.7727	-478.455	24.0352	0
651	0	0	651	1	472.799	193.069	279.73	0	0	20.6471	74.9339	295.046	253.586	10842.3	10887.7	-295.046	0	8.9433	13.4554	15.663	0	0	37.9386	-479.697	28.6777	0
654	0	0	654	1	504.011	264.186	239.825	0	0	-60.6004	53.3082	277.574	231.753	10923.5	10909.3	-277.574	0	8.32318	11.8701	14.8483	0	0	34.3818	-467.573	25.5371	0
656	0	0	656	1	395.447	199.061	196.387	0	0	60.2868	62.0275	318.525	282.233	10802.7	11000.2	-318.525	0	10.0251	12.3335	14.7225	0	0	29.1801	-468.397	35.6306	0
658	0	0	658	1	273.647	154.511	119.135	0	0	-28.4773	52.7518	557.274	195.126	10791.8	10909.8	-557.274	0	8.51263	11.9547	15.9944	0	0	25.343	-466.862	60.9674	0
659	0	0	659	1	466.961	249.031	217.93	0	0	-25.0539	106.434	368.369	240.151	10888	10955.8	-368.369	0	8.96948	12.4223	15.6875	0	0	36.8661	-473.789	28.7628	0
661	0	0	661	1	443.609	249.743	193.866	0	0	-20.4415	38.1936	472.517	273.846	10783.7	10924.4	-472.517	0	11.0951	11.6834	13.9282	0	0	31.1728	-462.962	29.8724	0
663	0	0	663	1	459.17	266.489	192.681	0	0	46.6362	23.5148	347.84	287.661	10916	10939.1	-347.84	0	10.4661	12.6156	14.902	0	0	30.078	-470.326	29.2392	0
666	0	0	666	1	451.758	250.363	201.395	0	0	83.6291	-40.5386	188.013	272.53	10879	11102.8	-188.013	0	9.3323	11.8694	14.2476	0	0	34.3523	-467.069	29.3439	0
668	0	0	668	1	388.346	234.448	153.898	0	0	30.5041	-21.3725	263.38	199.291	10932.1	10984	-263.38	0	7.00314	12.183	14.214	0	0	28.0715	-463.016	36.205	0
671	0	0	671	1	407.556	235.345	172.211	0	0	8.45882	22.3481	349.088	316.121	10954.1	10940.3	-349.088	0	11.5965	12.0069	14.5614	0	0	32.8827	-469.871	33.941	0
672	0	0	672	1	413.626	208.139	205.487	0	0	0.0829718	7.85433	75.7711	300.052	10862.9	11054.4	-75.7711	0	10.0856	12.3099	15.1392	0	0	33.0023	-471.627	33.6565	0
674	0	0	674	1	409.389	187.14	222.248	0	0	91.743	78.7052	290.589	246.22	10870.9	10983.6	-290.589	0	8.59803	12.5326	14.6555	0	0	31.4713	-468.823	34.0433	0
675	0	0	675	1	269.009	156.44	112.569	0	0	64.5603	117.878	498.864	156.178	10997.7	10944.4	-498.864	0	6.31513	12.227	13.9516	0	0	29.7564	-461.598	60.8586	0
676	0	0	676	1	437.212	272.526	164.686	0	0	5.29487	4.02402	448.011	324.225	10957.3	10858.9	-448.011	0	12.8681	12.5967	13.9771	0	0	40.7611	-474.123	30.8836	0
677	0	0	677	1	512.977	235.586	277.392	0	0	8.18155	-8.70301	118.455	375.749	10954.4	10971.3	-118.455	0	12.6926	12.392	15.1762	0	0	41.6862	-478.718	25.2114	0
678	0	0	678	1	398.903	235.721	163.182	0	0	94.4768	150.977	661.711	289.163	10868.1	10911.3	-661.711	0	13.5269	12.1976	15.0973	0	0	23.2191	-467.129	35.2994	0
681	0	0	681	1	393.863	204.25	189.614	0	0	16.8458	43.6838	289.703	193.45	10646.8	10918.9	-289.703	0	6.82068	11.8375	13.9941	0	0	35.4949	-463.138	35.2146	0
684	0	0	684	1	343.167	186.793	156.374	0	0	8.28882	77.4809	472.363	197.621	10755	10885.1	-472.363	0	7.90388	12.2379	14.0939	0	0	28.0098	-462.979	42.9853	0
685	0	0	685	1	336.911	175.862	161.049	0	0	71.8029	36.8798	85.249	309.177	10791.1	11025.4	-85.249	0	10.2779	10.4168	13.0517	0	0	34.0937	-459.228	42.0705	0
686	0	0	686	1	401.974	223.13	178.844	0	0	12.3561	-37.3642	276.875	302.896	10750.9	11000	-276.875	0	10.7991	11.8853	13.515	0	0	34.9719	-466.459	34.0538	0
687	0	0	687	1	453.517	255.393	198.124	0	0	-1.26084	47.4069	228.932	323.947	10963.9	10915.2	-228.932	0	11.1805	12.483	15.5957	0	0	35.705	-475.575	29.9181	0
689	0	0	689	1	454.695	221.822	232.873	0	0	63.493	-23.3089	158.439	405.655	10899.1	10985.9	-158.439	0	13.7397	11.7886	13.6136	0	0	33.3127	-468.415	28.8338	0
691	0	0	691	1	403.46	201.333	202.127	0	0	82.2725	-56.5734	189.016	224.366	10980	11019.2	-189.016	0	7.72715	11.9832	14.3888	0	0	31.1944	-464.95	34.3255	0
692	0	0	692	1	376.107	194.705	181.401	0	0	-6.0436	48.4972	324.422	267.047	10968.6	10914.1	-324.422	0	9.6473	12.2928	15.8225	0	0	38.41	-475.814	38.7221	0
694	0	0	694	1	451.992	247.142	204.85	0	0	140.691	50.1673	55.7172	345.43	10921.6	11012.1	-55.7172	0	11.5148	12.183	14.4432	0	0	43.4144	-475.927	29.5247	0
695	0	0	695	1	496.701	246.813	249.888	0	0	-28.4442	53.8183	97.9164	295.992	10791.7	10908.8	-97.9164	0	10.0028	12.3759	15.2086	0	0	41.8363	-476.384	26.3191	0
697	0	0	697	1	376.605	192.233	184.372	0	0	26.3262	33.2057	214.383	304.233	10936.3	10929.4	-214.383	0	10.402	11.5184	15.1232	0	0	28.5275	-467.241	37.8191	0
698	0	0	698	1	350.023	168.902	181.121	0	0	-18.0425	-139.591	440.007	223.176	10980.6	10902.9	-440.007	0	9.52677	12.4871	15.1715	0	0	40.6764	-473.999	42.6173	0
714	0	0	714	1	418.458	226.231	192.227	0	0	-82.5973	-18.3755	116.873	299.349	10945.5	10981	-116.873	0	10.4478	11.9013	13.3375	0	0	41.2231	-468.344	32.177	0
716	0	0	716	1	461.883	298.865	163.019	0	0	82.5674	72.6507	383.49	373.926	10880	10889.9	-383.49	0	13.8235	10.8216	13.5134	0	0	44.5263	-468.822	27.8119	0
719	0	0	719	1	442.493	249.794	192.698	0	0	12.3488	74.8462	159.396	300.405	10950.3	10987.4	-159.396	0	10.1392	11.7841	14.5381	0	0	34.9532	-469.213	30.2411	0
721	0	0	721	1	430.225	226.537	203.688	0	0	-36.3804	52.1173	318.454	364.619	10999	11010.1	-318.454	0	13.251	10.4934	13.7507	0	0	33.4353	-463.628	30.4956	0
722	0	0	722	1	378.29	175.114	203.176	0	0	61.1992	-55.0107	125.562	235.156	10901.4	10918	-125.562	0	7.99232	10.5205	13.1765	0	0	21.5932	-450.82	36.0168	0
732	0	0	732	1	520.147	323.354	196.793	0	0	79.0573	68.0853	314.681	353.419	10783.9	10894.5	-314.681	0	12.5051	12.1483	13.3914	0	0	38.3759	-470.446	24.1936	0
733	0	0	733	1	286.041	169.976	116.065	0	0	21.1627	71.8962	189.46	164.332	11041.1	10990.4	-189.46	0	5.57472	12.1775	14.5662	0	0	34.6413	-465.913	56.138	0
734	0	0	734	1	329.682	149.93	179.752	0	0	56.6838	135.902	603.557	209.755	10905.9	10826.7	-603.557	0	9.30976	11.9774	14.6648	0	0	35.0344	-467.813	45.6658	0
739	0	0	739	1	493.658	259.551	234.106	0	0	41.4134	28.8327	222.505	340.014	11020.8	10933.8	-222.505	0	11.6339	12.104	13.6489	0	0	41.1165	-472.031	25.9757	0
740	0	0	740	1	444.754	185.203	259.551	0	0	11.6438	42.822	150.695	303.479	10751.6	10919.8	-150.695	0	10.2335	10.6715	13.0319	0	0	32.1943	-458.344	29.0014	0
742	0	0	742	1	296.239	162.059	134.18	0	0	-225.779	21.5967	449.279	183.354	10889.4	10941	-449.279	0	8.56565	11.5214	12.9063	0	0	45.0205	-465.709	51.3339	0
743	0	0	743	1	363.484	210.527	152.957	0	0	94.2391	24.9435	346.203	290.438	10768.7	10937.7	-346.203	0	10.5151	11.1289	13.0768	0	0	29.7817	-459.01	38.3793	0
748	0	0	748	1	487.385	211.097	276.288	0	0	26.401	19.7517	182.522	329.479	10736.9	10942.8	-182.522	0	11.1818	11.1542	13.6665	0	0	43.383	-468.058	26.0822	0
749	0	0	749	1	319.6	194.167	125.432	0	0	-35.8308	21.0836	550.925	353.169	10898.8	10941.5	-550.925	0	15.4541	10.5934	12.7917	0	0	38.1843	-462.205	45.244	0
754	0	0	754	1	414.042	185.936	228.106	0	0	13.0081	11.7233	134.187	357.033	10849.9	10950.9	-134.187	0	12.0374	11.8382	13.2007	0	0	31.4677	-465.295	32.5523	0
755	0	0	755	1	390.191	216.369	173.822	0	0	136.163	-32.0801	106.636	207.13	10726.8	10994.7	-106.636	0	6.98819	11.8821	13.8488	0	0	37.1039	-464.819	35.626	0
757	0	0	757	1	385.127	245.121	140.006	0	0	31.7934	-7.062	494.017	199.339	10731.5	10870	-494.017	0	8.19669	11.7075	13.8502	0	0	24.8103	-458.562	36.1714	0
766	0	0	766	1	476.446	298.259	178.186	0	0	11.8782	96.9243	574.638	362.401	10851.1	10865.7	-574.638	0	15.7967	11.5495	13.5273	0	0	52.5975	-473.599	26.9795	0
771	0	0	771	1	334.78	171.872	162.907	0	0	-14.9972	32.6002	146.751	209.373	10977.6	11029.7	-146.751	0	7.10439	11.0985	14.0975	0	0	30.7833	-460.152	43.6351	0
779	0	0	779	1	406.924	247.734	159.19	0	0	-50.9391	60.3898	550.2	285.378	10814.2	10902.2	-550.2	0	12.4728	10.7681	14.0441	0	0	29.9598	-460.367	33.1326	0
780	0	0	780	1	383.182	200.169	183.013	0	0	22.0519	-36.3147	121.021	212.119	10641.6	10899.3	-121.021	0	7.19542	11.2548	12.3007	0	0	38.4197	-457.789	35.3853	0
783	0	0	783	1	363.562	205.002	158.56	0	0	30.0487	22.6249	-2.92476	185.816	10932.6	11139.3	2.92476	0	6.20993	11.5058	13.1621	0	0	29.1203	-456.34	38.6571	0
786	0	0	786	1	377.16	193.318	183.842	0	0	-67.0401	68.7961	374.2	299.178	10730.7	10893.8	-374.2	0	11.4165	11.0486	12.9088	0	0	29.4026	-458.06	36.3506	0
790	0	0	790	1	451.026	289.157	161.869	0	0	-11.6063	30.5764	230.211	318.224	10675.2	10932	-230.211	0	11.034	11.0051	13.0134	0	0	44.1591	-466.092	28.6044	0
795	0	0	795	1	429.023	231.32	197.703	0	0	37.3126	20.0202	221.406	354.752	10726	10942.6	-221.406	0	12.154	10.9141	12.3736	0	0	30.4999	-458.105	30.2749	0
810	0	0	810	1	368.51	208.821	159.689	0	0	71.0507	56.2211	293.576	191.032	10692.2	10906.4	-293.576	0	6.69142	10.9907	13.1219	0	0	32.916	-456.064	37.599	0
811	0	0	811	1	307.074	162.126	144.948	0	0	39.5305	33.1679	195.43	175.19	10923.1	11128.8	-195.43	0	5.94512	11.1944	13.8545	0	0	26.5566	-456.467	49.2107	0
812	0	0	812	1	401.865	205.53	196.336	0	0	-63.5254	113.572	323.334	216.535	10926.5	11048.3	-323.334	0	7.98338	10.7311	14.1343	0	0	35.9482	-460.888	33.7166	0
823	0	0	823	1	373.242	200.592	172.65	0	0	-8.51424	-1.81361	183.11	220.99	10871.5	10964.4	-183.11	0	7.58231	11.079	13.5253	0	0	31.8338	-458.362	37.2103	0
844	0	0	844	1	348.082	210.631	137.452	0	0	41.3632	95.531	519.032	204.609	10921.2	10867.1	-519.032	0	8.44016	11.4658	14.4021	0	0	33.4624	-463.856	41.7657	0
847	0	0	847	1	320.481	187.819	132.662	0	0	42.8552	16.1405	280.377	208.056	10820.1	11046.1	-280.377	0	7.29514	11.048	13.0439	0	0	30.269	-456.356	45.6286	0
853	0	0	853	1	362.426	210.762	151.664	0	0	86.7257	73.6005	261.955	169.189	10875.9	10889	-261.955	0	5.83509	11.0147	12.8386	0	0	31.3299	-454.122	38.3273	0
898	0	0	898	1	343.316	185.088	158.227	0	0	90.5481	-36.0577	199.917	249.441	10971.7	11098.3	-199.917	0	8.55772	10.2488	11.7175	0	0	28.258	-448.56	40.0513	0
945	0	0	945	1	390.267	210.187	180.08	0	0	98.7237	34.8962	196.06	231.424	10963.5	10927.7	-196.06	0	7.82584	10.6928	13.154	0	0	26.7333	-453.742	34.6146	0
954	0	0	954	1	403.108	207.432	195.676	0	0	35.6684	31.3551	374.29	194.602	10827.3	11030.9	-374.29	0	7.21358	9.98654	12.3246	0	0	36.5383	-449.986	32.3909	0
971	0	0	971	1	282.381	153.974	128.408	0	0	-56.5692	58.2414	372.598	165.771	10919.5	11004	-372.598	0	6.2916	10.2669	12.6593	0	0	22.9366	-446.37	53.4116	0
1004	1	0	4	1	248.066	165.618	82.4483	0	0	183.556	-46.4709	145.307	160.213	11078	11108.7	-145.307	0	6.4347	6.42737	6.80807	0	0	36.0672	-401.757	38.0337	1
1030	1	0	30	1	203.419	123.826	79.5924	0	0	78.6891	-36.6733	376.131	134.251	10684.6	10899.6	-376.131	0	5.60471	6.9726	5.79856	0	0	28.9199	-394.026	48.5058	1
1039	1	0	39	1	181.785	108.353	73.4324	0	0	-34.577	-173.979	300.181	100.8	10897.5	11535.2	-300.181	0	4.52909	6.05636	6.49749	0	0	27.1456	-389.755	55.9604	1
1055	1	0	55	1	193.049	108.31	84.7391	0	0	91.1561	-65.5834	54.4846	129.503	11070.8	11127.8	-54.4846	0	5.11872	6.71242	6.48708	0	0	30.2994	-398.361	52.5365	1
1056	1	0	56	1	212.806	132.677	80.129	0	0	16.6857	-81.6831	552.561	142.797	10646.9	10845	-552.561	0	6.76223	5.58397	6.04596	0	0	33.6362	-388.453	44.6174	1
1062	1	0	62	1	269.593	161.911	107.682	0	0	-41.6342	17.9876	301.559	203.702	10705.3	11442.9	-301.559	0	8.35005	6.15252	5.44722	0	0	33.5037	-392.336	33.1844	1
1063	1	0	63	1	191.582	100.507	91.0752	0	0	6.13711	-111.96	227.704	142.853	10657.5	10875.2	-227.704	0	5.92475	5.46295	5.87721	0	0	43.6119	-389.847	50.6766	1
1094	1	0	94	1	222.902	117.208	105.695	0	0	-14.5218	-10.8078	-175.917	119.827	11176.4	11671	175.917	0	4.87648	5.22271	5.9152	0	0	38.6069	-383.205	41.5968	1
1097	1	0	97	1	206.712	102.966	103.747	0	0	89.0399	-196.332	-635.165	148.267	10873.6	11457.9	635.165	0	8.98724	5.09326	4.94448	0	0	25.4494	-372.577	44.5549	1
1109	1	0	109	1	211.867	118.28	93.5867	0	0	131.906	-13.3767	344.749	107.497	10930.4	10976	-344.749	0	4.41996	5.24952	5.61535	0	0	23.3354	-375.151	44.0704	1
1110	1	0	110	1	238.06	145.981	92.0793	0	0	-43.2226	39.4131	559.152	145.51	11105.5	11022.8	-559.152	0	6.76344	4.36309	5.18566	0	0	29.0844	-368.695	36.9898	1
1117	1	0	117	1	206.579	108.804	97.775	0	0	83.0314	-7.86257	343.069	135.735	11477.5	10970.5	-343.069	0	5.55522	4.38477	4.96073	0	0	61.6185	-377.839	43.8092	1
1118	1	0	118	1	190.898	114.44	76.4578	0	0	41.0943	4.60662	598.588	132.25	10522.9	10958	-598.588	0	6.24067	4.56301	4.65258	0	0	32.7066	-366.319	48.1766	1
1134	1	0	134	1	179.899	104.686	75.2123	0	0	37.4086	-41.0653	171.019	137.149	11323.8	11103.3	-171.019	0	5.43272	4.11102	4.2202	0	0	42.1816	-362.589	50.6082	1
1176	1	0	176	1	222.5	123.079	99.4209	0	0	2.25457	60.833	358.472	114.981	11060	11400.1	-358.472	0	4.7245	4.02772	4.55207	0	0	55.0615	-367.09	39.2653	1
1190	1	0	190	1	198.619	136.938	61.6811	0	0	-39.8657	1.98978	373.394	144.937	11002.5	11458.9	-373.394	0	6.10416	3.93803	4.31659	0	0	21.6083	-353.866	44.7033	1
1225	1	0	225	1	172.8	90.3943	82.406	0	0	8.79915	28.8504	225.701	100.4	10654.8	10734.4	-225.701	0	3.9792	3.98288	3.85646	0	0	25.9044	-346.623	52.4295	1
1228	1	0	228	1	198.981	104.607	94.3743	0	0	16.8144	-16.9064	135.417	115.749	11244.8	11577.5	-135.417	0	4.54566	3.86541	4.28581	0	0	27.0205	-351.539	44.4789	1
1235	1	0	235	1	165.088	86.695	78.3929	0	0	19.1222	136.942	561.02	110.731	10843.8	11025	-561.02	0	5.04548	3.83994	4.01023	0	0	43.322	-352.966	55.5	1
1248	1	0	248	1	160.991	73.5495	87.4411	0	0	77.209	-29.8501	380.691	132.732	10785.7	11191.8	-380.691	0	5.53915	3.3025	3.92719	0	0	35.4179	-346.21	56.094	1
1257	1	0	257	1	172.052	88.0623	83.9896	0	0	-24.1831	-30.842	226.362	123.24	11385.4	11093.1	-226.362	0	4.97172	3.60822	3.86287	0	0	31.308	-346.748	52.1209	1
1262	1	0	262	1	198.447	111.657	86.7903	0	0	61.2339	105.478	401.587	126.577	10702	10956.8	-401.587	0	5.23998	3.83637	4.41003	0	0	37.0601	-357.003	44.7275	1
1263	1	0	263	1	229.246	133.509	95.7372	0	0	41.0313	28.0033	410.21	132.652	11320.2	11432.9	-410.21	0	5.54403	3.60432	4.16293	0	0	45.9812	-356.337	37.1463	1
1286	1	0	286	1	203.707	100.672	103.035	0	0	47.0837	-1.08703	-67.2633	135.621	11214.5	10963.7	67.2633	0	5.35004	3.45031	3.84822	0	0	47.761	-351.966	42.2611	1
1291	1	0	291	1	169.927	90.0149	79.9124	0	0	37.3673	28.7713	113.031	97.8217	10526.6	10933.8	-113.031	0	3.80277	3.98387	3.84742	0	0	53.9435	-356.605	53.5148	1
1298	1	0	298	1	190.218	94.3378	95.8805	0	0	-5.07599	105.276	-36.6054	109.178	10569	10857.3	36.6054	0	4.29135	3.92759	3.29341	0	0	40.8397	-345.001	45.7622	1
1305	1	0	305	1	227.221	102.671	124.55	0	0	74.6118	-21.1171	-2.76454	160.59	10987.6	10983.7	2.76454	0	6.28672	3.383	3.55749	0	0	36.4593	-345.376	36.8026	1
1327	1	0	327	1	189.799	101.565	88.2343	0	0	-2.2693	65.5257	354.641	106.654	11064.5	11395.4	-354.641	0	4.37987	3.70899	3.84162	0	0	47.9552	-351.566	46.3494	1
1344	1	0	344	1	199.297	109.731	89.5665	0	0	41.7157	-3.0244	444.844	144.014	10721.6	10866	-444.844	0	6.1552	3.61358	3.73973	0	0	50.9729	-353.206	43.4594	1
1390	1	0	390	1	187.667	110.205	77.4623	0	0	-50.2928	-33.5828	325.179	105.832	10913.2	11195.5	-325.179	0	4.43536	3.50672	3.55078	0	0	43.7016	-343.689	46.3319	1
1391	1	0	391	1	252.904	145.059	107.845	0	0	90.4235	32.5084	214.923	173.871	11270.8	10930.1	-214.923	0	6.84271	3.64258	4.00863	0	0	38.0874	-356.378	33.0063	1
1403	1	0	403	1	166.73	103.857	62.8733	0	0	48.1647	98.1654	431.174	95.3448	11014.1	10964.1	-431.174	0	4.00048	3.54747	3.95182	0	0	34.3948	-345.509	54.2119	1
1425	1	0	425	1	203.824	123.791	80.0333	0	0	67.0976	19.4292	268.972	106.715	10895.5	11142.5	-268.972	0	4.25488	3.68725	3.61832	0	0	32.6179	-343.446	42.2518	1
1443	1	0	443	1	199.593	100.38	99.2126	0	0	85.448	-14.1765	27.2723	116.72	11076.5	11076.4	-27.2723	0	4.5552	3.48607	3.35303	0	0	46.5366	-342.382	42.7747	1
1444	1	0	444	1	197.051	102.277	94.7741	0	0	88.4557	-33.7468	290.579	123.571	11073.5	11295.3	-290.579	0	5.0114	2.96182	3.48796	0	0	29.9323	-333.753	42.9357	1
1464	1	0	464	1	188.531	122.527	66.0042	0	0	-90.4338	-86.8039	343.868	123.549	10554.7	10750.4	-343.868	0	5.41906	3.5622	3.22556	0	0	45.8496	-342.843	45.7087	1
1470	1	0	470	1	170.117	87.9552	82.1613	0	0	-36.6573	65.3818	297.291	112.549	11098.9	11295.9	-297.291	0	4.58123	3.67014	3.2588	0	0	36.1861	-340.681	51.9562	1
1473	1	0	473	1	196.646	90.6723	105.974	0	0	-65.3371	-7.86802	-48.1957	108.708	11127.6	11767.7	48.1957	0	4.34673	3.13961	3.91607	0	0	47.9843	-344.192	43.7514	1
1478	1	0	478	1	272.15	146.518	125.632	0	0	58.2376	1.91997	142.887	156.635	11402.7	11558.6	-142.887	0	6.11947	3.26385	3.28528	0	0	58.2704	-347.462	29.6082	1
1481	1	0	481	1	198.848	93.0806	105.767	0	0	-45.4208	29.2362	50.2363	129.353	10808.7	11431.7	-50.2363	0	5.07846	3.01576	3.29082	0	0	63.9694	-340.777	42.326	1
1502	1	0	502	1	181.87	88.0529	93.8168	0	0	92.3782	-60.0371	413.599	110.181	10571.2	10823.3	-413.599	0	4.71378	2.92624	3.70889	0	0	67.1201	-344.47	47.4524	1
1518	1	0	518	1	204.534	127.378	77.1557	0	0	106.855	21.3493	476.263	151.947	10656.4	11040.9	-476.263	0	6.54763	2.89841	3.46622	0	0	61.9892	-344.519	40.9902	1
1525	1	0	525	1	195.699	128.038	67.6615	0	0	36.7686	64.4203	341.375	109.181	10726.5	10798.5	-341.375	0	4.43502	3.41539	3.39237	0	0	48.7983	-341.447	43.7525	1
1527	1	0	527	1	206.266	137.668	68.5976	0	0	99.7463	31.6156	354.328	148.905	11062.2	11030.6	-354.328	0	6.07548	2.94341	3.29586	0	0	47.4404	-340.357	40.4651	1
1532	1	0	532	1	199.09	124.554	74.5364	0	0	-2.21743	33.2486	327.916	110.845	10765.5	10929.4	-327.916	0	4.52356	3.29763	3.38567	0	0	38.6945	-337.573	42.7189	1
1541	1	0	541	1	177.754	98.2222	79.5318	0	0	9.39441	13.6083	24.0965	102.382	11152.5	11048.7	-24.0965	0	3.98576	3.029	3.73975	0	0	47.1337	-340.733	48.9854	1
1556	1	0	556	1	174.645	107.149	67.4962	0	0	98.8256	38.5559	330.34	105.81	10963.4	11023.7	-330.34	0	4.28148	3.75577	3.29916	0	0	36.2954	-342.438	50.5155	1
1562	1	0	562	1	197.914	111.752	86.1619	0	0	-34.264	2.6356	203.177	148.424	11096.5	11458.3	-203.177	0	5.92992	2.71547	2.91895	0	0	90.2972	-335.32	41.7568	1
1583	1	0	583	1	145.002	94.7685	50.2338	0	0	15.2198	57.2252	565.221	126.926	11047	11104.7	-565.221	0	5.81021	3.00443	3.48784	0	0	29.4874	-335.091	62.2498	1
1603	1	0	603	1	216.544	111.807	104.737	0	0	67.407	31.8139	-35.3654	124.499	10695.9	10930.8	35.3654	0	4.86738	3.11038	3.22649	0	0	70.5031	-343.201	38.3398	1
1611	1	0	611	1	174.127	95.7283	78.3989	0	0	14.1488	57.1828	138.223	119.855	10549.8	10805.8	-138.223	0	4.67363	3.22176	3.12814	0	0	54.8533	-338.554	49.6259	1
1625	1	0	625	1	179.402	101.283	78.1186	0	0	11.0145	5.45962	286.194	99.2479	11150.9	11455.4	-286.194	0	4.00589	3.1487	3.21135	0	0	40.2053	-334.046	47.901	1
1664	1	0	664	1	169.921	91.7679	78.1531	0	0	31.5414	14.4462	-51.2874	116.595	11130.4	10948.2	51.2874	0	4.57729	3.58653	3.40774	0	0	29.0091	-340.155	52.1516	1
1674	1	0	674	1	227.073	131.669	95.4044	0	0	100.955	27.4958	138.203	127.58	10861.6	10935.1	-138.203	0	4.97534	3.03975	3.19971	0	0	55.6668	-339.049	36.1912	1
1715	1	0	715	1	150.292	72.2341	78.0576	0	0	4.06231	-74.8953	27.2016	100.562	11257.5	10937.8	-27.2016	0	3.99707	2.64762	3.22797	0	0	41.3459	-328.02	58.2602	1
1716	1	0	716	1	199.191	116.753	82.4377	0	0	67.553	90.9966	445.562	117.501	10695.7	10971.3	-445.562	0	4.95479	3.05469	3.08431	0	0	54.9007	-332.756	42.0485	1
1727	1	0	727	1	217.9	134.457	83.4427	0	0	96.6758	82.8387	531.85	181.383	10566.9	10879.8	-531.85	0	8.02456	2.57173	3.11532	0	0	50.7587	-337.647	37.3933	1
1735	1	0	735	1	146.03	70.6795	75.3505	0	0	-129.34	81.2458	-572.529	102.31	11291.3	11678.6	572.529	0	5.6609	3.16656	3.61645	0	0	40.8435	-339.68	62.3587	1
1763	1	0	763	1	167.488	87.2014	80.2865	0	0	35.2363	80.7137	369.462	107.403	10927.4	10981.5	-369.462	0	4.40279	2.92077	3.71124	0	0	33.5919	-334.456	52.3941	1
1783	1	0	783	1	191.75	78.7916	112.958	0	0	12.2615	74.0125	-97.803	105.338	11149.7	11785.5	97.803	0	4.17754	3.1865	3.65357	0	0	42.9583	-341.296	44.8505	1
1792	1	0	792	1	170.731	84.6387	86.0927	0	0	5.99124	22.2871	398.048	108.91	10856.9	11438.6	-398.048	0	4.55843	3.03244	3.53297	0	0	37.7979	-336.151	51.1308	1
1803	1	0	803	1	166.312	68.7	97.6116	0	0	53.806	71.9497	-194.088	108.003	10809.1	11289.3	194.088	0	4.38851	3.16511	3.0502	0	0	35.8518	-330.549	52.2131	1
1835	1	0	835	1	193.6	81.6502	111.95	0	0	26.0341	47.7629	-34.6673	123.061	10936.6	11413.1	34.6673	0	4.80835	3.28593	3.31614	0	0	47.5915	-342.49	44.0604	1
1855	1	0	855	1	172.69	108.287	64.4034	0	0	59.8584	27.9224	493.755	115.905	11401	10934.7	-493.755	0	5.04611	2.73085	3.13965	0	0	63.6241	-339.411	49.3437	1
1859	1	0	859	1	187.219	96.1298	91.089	0	0	27.9592	24.4432	86.1013	105.167	10934.6	10938.2	-86.1013	0	4.08521	3.05444	3.13119	0	0	54.2163	-324.413	45.2947	1
1884	1	0	884	1	184.367	114.609	69.7583	0	0	7.3999	-15.7988	260.413	116.528	11054.9	10978.4	-260.413	0	4.69296	2.70271	3.3026	0	0	35.9087	-328.911	45.8352	1
1922	1	0	922	1	162.771	68.3146	94.4559	0	0	72.8069	41.8357	-135.237	123.051	11188.8	11020.4	135.237	0	4.92086	2.78002	2.89799	0	0	61.5377	-327.868	52.6296	1
1936	1	0	936	1	182.152	98.2552	83.8969	0	0	-22.7504	26.3706	299.803	118.693	10786	11534.2	-299.803	0	4.83002	2.57978	3.21773	0	0	34.1962	-325.929	46.1924	1
1944	1	0	944	1	191.701	126.174	65.5271	0	0	-26.8913	-12.1566	478.033	141.119	10989.5	10974.8	-478.033	0	6.24982	2.6617	2.19717	0	0	28.9656	-312.842	42.3196	1
1953	1	0	953	1	181.826	68.0158	113.811	0	0	14.9077	97.8705	15.5864	123.301	10947.7	11263.4	-15.5864	0	4.79921	2.70828	3.00253	0	0	38.8795	-326.26	46.2057	1
1975	1	0	975	1	191.735	111.653	80.0813	0	0	-32.5036	14.5586	212.041	102.912	10995.1	11446.3	-212.041	0	4.10998	2.9345	3.31416	0	0	55.5302	-338.7	44.1035	1
2000	2	0	0	1	554.672	381.685	172.987	0	0	15.2596	42.8085	279.43	457.13	10847.7	11019.5	-279.43	0	23.6521	21.2112	19.3813	0	0	42.0794	-515.585	14.6742	2
2002	2	0	2	1	558.652	356.972	201.681	0	0	25.3811	86.911	492.449	452.987	10937.2	10975.3	-492.449	0	28.0416	20.775	19.2742	0	0	36.7247	-512.277	14.4864	2
2003	2	0	3	1	532.021	320.107	211.914	0	0	36.582	4.06339	241.716	581.473	10926	11058.2	-241.716	0	29.2686	20.3025	19.337	0	0	45.3472	-518.213	15.3808	2
2004	2	0	4	1	523.119	292.844	230.275	0	0	-33.1881	53.9209	281.42	406.39	10896.1	11008.3	-281.42	0	21.2228	20.6311	19.1631	0	0	46.3988	-515.518	15.7352	2
2005	2	0	5	1	505.6	290.322	215.278	0	0	17.7117	-1.59542	141.099	382.788	10845.2	10964.2	-141.099	0	18.1166	20.3671	19.0158	0	0	37.9847	-510.283	16.3948	2
2006	2	0	6	1	542.987	342.356	200.632	0	0	84.2111	37.7137	186.673	489.68	10878.4	11024.5	-186.673	0	23.5827	21.2277	18.2477	0	0	41.2995	-514.034	14.9541	2
2007	2	0	7	1	484.228	223.577	260.651	0	0	-2.1761	45.5744	283.408	449.608	10865.1	10917	-283.408	0	23.3915	18.7854	19.013	0	0	33.4511	-505.449	17.1322	2
2008	2	0	8	1	550.001	313.298	236.703	0	0	-3.19779	-9.45738	255.599	503.697	10866.1	10972.1	-255.599	0	25.8305	19.249	18.3368	0	0	39.9759	-509.247	14.5233	2
2009	2	0	9	1	499.796	313.103	186.693	0	0	-44.3595	27.1011	380.996	499.357	10907.3	10935.5	-380.996	0	28.4182	19.37	18.4536	0	0	39.9939	-509.615	16.4465	2
2010	2	0	10	1	481.371	295.674	185.697	0	0	18.2447	-25.6844	94.5548	377.189	10844.7	11087.9	-94.5548	0	17.603	20.5597	19.396	0	0	43.5217	-513.868	17.5565	2
2011	2	0	11	1	592.186	331.472	260.714	0	0	-10.6986	-2.97378	325.674	499.429	10873.6	10965.6	-325.674	0	27.1455	20.1076	19.236	0	0	36.8519	-511.65	13.3875	2
2012	2	0	12	1	583.222	355.531	227.691	0	0	-2.69022	-6.58189	380.848	381.241	10865.6	10969.2	-380.848	0	21.6265	20.4612	19.0825	0	0	39.9954	-510.865	13.6658	2
2013	2	0	13	1	444.144	254.424	189.719	0	0	-38.7398	134.151	617.295	465.966	10901.7	10928.1	-617.295	0	33.4176	20.1239	19.6495	0	0	30.1665	-508.721	19.4963	2
2015	2	0	15	1	440.797	285.298	155.499	0	0	-43.2848	49.9084	348.173	401.227	11005.9	11012.4	-348.173	0	22.173	20.5865	19.6121	0	0	35.5466	-510.694	19.7608	2
2018	2	0	18	1	372.896	216.58	156.316	0	0	-78.4994	89.1837	524.431	186.681	10841.8	10973.1	-524.431	0	12.2883	19.432	18.7713	0	0	41.1862	-504.134	24.3146	2
2019	2	0	19	1	450.386	276.216	174.17	0	0	40.9966	35.4426	291.614	365.227	10921.6	11026.8	-291.614	0	19.0608	20.1602	19.6148	0	0	46.2317	-513.866	19.139	2
2021	2	0	21	1	415.02	236.889	178.131	0	0	74.3634	17.4856	257.831	231.742	10987.9	11044.8	-257.831	0	11.7825	19.7397	19.4879	0	0	35.3444	-504.604	21.2434	2
2024	2	0	24	1	564.959	323.09	241.869	0	0	118.141	84.64	258.253	505.047	10844.5	10977.6	-258.253	0	25.5977	19.8302	17.7148	0	0	56.4201	-516.395	14.0287	2
2025	2	0	25	1	506.56	298.541	208.019	0	0	32.9584	-26.0424	227.882	481.419	10929.6	11088.3	-227.882	0	24.1349	20.0031	17.7359	0	0	45.9388	-511.773	16.1464	2
2026	2	0	26	1	378.305	199.896	178.409	0	0	42.6483	-56.7015	121.109	282.738	10820.3	11019.3	-121.109	0	13.4346	18.9457	18.7198	0	0	37.3349	-503.312	23.7268	2
2029	2	0	29	1	459.569	295.455	164.114	0	0	-1.61516	16.7058	378.519	319.462	10764.9	10945.9	-378.519	0	17.9947	18.9172	17.9987	0	0	46.3748	-505.136	18.2059	2
2030	2	0	30	1	625.974	349.651	276.323	0	0	23.7716	43.7939	169.084	550.008	10839.2	11018.5	-169.084	0	26.2202	18.696	18.0492	0	0	35.6941	-506.737	12.2743	2
2031	2	0	31	1	496.834	276.182	220.652	0	0	0.883962	66.6436	391.702	306.489	10862.1	10995.6	-391.702	0	17.3281	20.2201	19.1734	0	0	34.0699	-506.299	16.7741	2
2033	2	0	33	1	356.695	208.792	147.903	0	0	86.205	10.6458	336.409	295.338	10876.4	10952	-336.409	0	16.0106	19.6357	18.6744	0	0	28.9022	-501.166	25.8564	2
2035	2	0	35	1	571.345	363.457	207.889	0	0	59.4222	7.52713	280.57	625.202	10903.2	10955.1	-280.57	0	32.4526	19.3021	17.8664	0	0	35.4827	-508.272	13.7974	2
2036	2	0	36	1	636.07	390.055	246.015	0	0	55.8026	31.7262	240.106	558.757	10807.1	10930.9	-240.106	0	27.9436	18.3482	17.0459	0	0	39.544	-504.518	11.9261	2
2037	2	0	37	1	475.65	247.571	228.079	0	0	-27.1287	109.987	491.783	374.537	10890.1	10952.3	-491.783	0	23.413	18.66	18.346	0	0	34.0213	-502.344	17.4239	2
2040	2	0	40	1	468.191	316.763	151.428	0	0	0.590969	35.6092	319.108	394.794	10862.3	10927	-319.108	0	21.1601	19.0047	17.4347	0	0	38.1487	-502.627	17.6987	2
2041	2	0	41	1	521.598	357.016	164.582	0	0	-26.3011	0.599262	283.517	436.146	10889.2	10962	-283.517	0	22.9574	18.4776	17.4278	0	0	29.2351	-498.728	15.3439	2
2042	2	0	42	1	418.59	223.129	195.462	0	0	-65.0216	17.1031	282.853	344.037	10728.6	10945.5	-282.853	0	18.2367	19.0071	18.7381	0	0	33.5763	-503.194	20.7337	2
2043	2	0	43	1	542.124	310.274	231.85	0	0	-1.74677	125.569	544.227	389.921	10765	10837	-544.227	0	25.5394	18.6983	19.0412	0	0	24.3097	-499.396	14.8098	2
2044	2	0	44	1	511.126	272.836	238.289	0	0	-21.3633	10.5307	266.025	295.136	10884.3	10952.1	-266.025	0	15.2587	18.967	18.2868	0	0	31.9066	-499.664	15.9098	2
2046	2	0	46	1	459.792	251.743	208.049	0	0	32.83	-22.5114	211.99	450.551	10830.1	10985.1	-211.99	0	22.2971	18.4525	17.3652	0	0	48.2205	-506.948	18.0293	2
2048	2	0	48	1	481.264	267.009	214.255	0	0	-6.24219	-48.2361	118.559	385.555	10769.5	11010.8	-118.559	0	18.3173	18.3394	16.4445	0	0	18.6568	-489.375	16.8507	2
2049	2	0	49	1	529.65	327.336	202.314	0	0	44.6558	7.88641	341.359	476.906	10917.9	10954.7	-341.359	0	25.991	18.8602	16.9387	0	0	39.0699	-503.654	15.0321	2
2050	2	0	50	1	370.835	199.822	171.013	0	0	60.17	-33.2405	69.285	292.198	10902.4	11095.5	-69.285	0	13.5345	19.2625	17.9412	0	0	30.7309	-499.104	24.2643	2
2051	2	0	51	1	446.629	254.784	191.845	0	0	8.4369	3.27002	177.322	242.126	10954.2	11059	-177.322	0	11.6745	18.6167	17.84	0	0	26.5584	-494.087	18.8258	2
2053	2	0	53	1	503.083	247.041	256.042	0	0	51.6934	-34.6377	85.4075	408.174	10811.2	10997.2	-85.4075	0	19.0107	17.6952	17.12	0	0	48.1405	-504.13	15.9329	2
2054	2	0	54	1	480.859	242.728	238.131	0	0	-16.7725	53.9674	269.262	394.247	10879.7	11008.3	-269.262	0	20.3041	18.548	17.9754	0	0	43.8931	-505.959	17.1132	2
2057	2	0	57	1	440.613	194.73	245.882	0	0	31.6673	28.7725	215.617	296.878	10731.6	10933.8	-215.617	0	14.5905	18.0842	17.8437	0	0	33.6721	-496.233	19.0779	2
2060	2	0	60	1	617.567	357.553	260.014	0	0	2.43816	18.7013	290.967	472.162	10860.5	10943.9	-290.967	0	24.7937	17.9221	16.204	0	0	22.9695	-491.681	12.262	2
2061	2	0	61	1	489.286	294.765	194.521	0	0	51.3095	71.0323	412.308	369.373	10911.3	10891.6	-412.308	0	21.1102	18.2902	17.2003	0	0	57.0164	-508.698	16.5959	2
2062	2	0	62	1	615.495	342.573	272.922	0	0	-24.5918	6.11253	244.549	697.882	10787.9	10956.5	-244.549	0	35.4822	17.4978	17.1852	0	0	43.434	-507.969	12.3629	2
2063	2	0	63	1	461.095	254.574	206.521	0	0	22.3773	-10.1252	256.318	323.529	10840.6	10972.7	-256.318	0	16.5506	19.0326	17.1962	0	0	24.0759	-494.25	18.0199	2
2066	2	0	66	1	429.188	267.299	161.889	0	0	-19.7507	-39.9837	251.531	344.485	10783	11002.6	-251.531	0	17.7984	18.9382	17.3928	0	0	41.8686	-502.935	19.8094	2
2067	2	0	67	1	508.616	305.066	203.55	0	0	43.4514	-10.8	89.3341	430.208	10819.5	11073.1	-89.3341	0	19.9583	19.1729	17.906	0	0	37.916	-505.315	15.9874	2
2068	2	0	68	1	545.029	306.477	238.552	0	0	2.82882	25.913	228.561	562.477	10860.1	11036.3	-228.561	0	28.0083	18.5191	16.7764	0	0	43.4919	-506.663	14.4447	2
2069	2	0	69	1	491.68	276.414	215.267	0	0	-44.268	38.7934	262.657	393.905	10807.5	11023.5	-262.657	0	20.3319	18.6567	17.4645	0	0	32.3038	-499.641	16.5745	2
2070	2	0	70	1	543.667	337.698	205.969	0	0	64.6103	9.22939	287.725	656.421	10898	10953.4	-287.725	0	34.2621	18.0544	17.1524	0	0	50.0129	-512.009	14.4842	2
2071	2	0	71	1	447.476	231.233	216.243	0	0	64.9863	2.54342	288.853	420.597	10798	10960.1	-288.853	0	22.0027	17.9358	16.7037	0	0	31.5305	-495.711	18.4901	2
2072	2	0	72	1	372.123	235.212	136.911	0	0	73.5872	13.8113	501.703	315.748	10889	10948.8	-501.703	0	19.8309	17.5757	16.8784	0	0	28.8731	-492.01	23.5266	2
2073	2	0	73	1	412.274	201.146	211.129	0	0	31.639	-54.1858	122.431	283.139	10831.3	11016.8	-122.431	0	13.4544	18.3191	16.805	0	0	62.1727	-506.899	20.6637	2
2075	2	0	75	1	556.21	287.248	268.962	0	0	-18.1356	31.8326	371.002	401	10781.4	10930.8	-371.002	0	22.4695	17.9405	17.2433	0	0	37.389	-499.742	14.0727	2
2076	2	0	76	1	516.455	263.294	253.161	0	0	38.6321	-27.9276	170.929	368.292	10824.3	10990.5	-170.929	0	17.7739	18.2943	16.782	0	0	37.069	-498.579	15.4383	2
2077	2	0	77	1	447.849	245.768	202.081	0	0	3.50846	-20.6395	161.757	334.923	10959.1	11082.9	-161.757	0	16.0984	18.1323	17.425	0	0	33.7133	-497.251	18.6172	2
2082	2	0	82	1	628.159	394.574	233.584	0	0	-13.2019	44.0098	314.846	507.839	10876.1	10918.6	-314.846	0	27.1673	17.4982	16.648	0	0	65.5771	-511.144	12.0127	2
2083	2	0	83	1	532.298	330.341	201.957	0	0	-6.48584	84.3183	371.703	599.906	10869.4	10977.9	-371.703	0	33.3841	18.4003	16.586	0	0	20.0127	-495.259	14.8471	2
2085	2	0	85	1	458.731	221.686	237.044	0	0	9.83304	-6.29792	90.8954	397.67	10753.4	10968.9	-90.8954	0	18.4725	17.8111	16.1134	0	0	34.0954	-494.384	17.795	2
2086	2	0	86	1	474.856	274.453	200.402	0	0	108.873	30.6939	268.247	402.733	10754.1	10931.9	-268.247	0	20.6492	18.3029	16.4065	0	0	39.4769	-500.045	17.1325	2
2087	2	0	87	1	522.354	284.967	237.387	0	0	78.6954	51.2582	270.217	437.675	10784.2	10911.3	-270.217	0	22.3843	17.466	16.1283	0	0	41.2815	-497.902	15.0465	2
2088	2	0	88	1	466.833	249.461	217.372	0	0	-20.0051	29.2696	355.665	343.946	10783.3	10933.3	-355.665	0	19.057	17.1643	16.8314	0	0	47.4242	-499.891	17.4156	2
2089	2	0	89	1	562.985	279.827	283.158	0	0	41.4322	22.0835	154.477	409.163	10721.8	10940.5	-154.477	0	19.3906	18.3363	17.3678	0	0	20.6922	-493.084	13.9119	2
2090	2	0	90	1	566.036	315.639	250.397	0	0	-16.8394	25.7319	261.5	380.961	10780.1	10936.9	-261.5	0	19.5544	18.3932	17.4028	0	0	52.8865	-508.309	13.8268	2
2091	2	0	91	1	545.338	332.065	213.273	0	0	79.1317	-17.0258	192.25	493.894	10883.5	10979.6	-192.25	0	24.079	18.075	16.8367	0	0	52.2366	-507.91	14.3958	2
2092	2	0	92	1	520.036	286.736	233.3	0	0	-48.3004	-26.5092	288.098	336.542	10911.2	10989.1	-288.098	0	17.9976	17.9308	16.6723	0	0	35.7107	-495.575	15.2493	2
2094	2	0	94	1	384.606	248.955	135.651	0	0	32.1194	76.6566	358.067	265.438	10930.5	10985.6	-358.067	0	14.5371	18.8619	17.0741	0	0	40.6337	-499.743	22.8248	2
2095	2	0	95	1	548.743	282.621	266.122	0	0	-57.8866	-12.5812	411.597	435.881	10920.8	10975.2	-411.597	0	25.792	16.6661	16.0433	0	0	43.3851	-496.881	14.054	2
2097	2	0	97	1	413.68	176.796	236.885	0	0	54.7838	4.90499	183.849	246.784	10808.2	11057.4	-183.849	0	11.9101	18.6746	16.882	0	0	46.2788	-500.699	20.649	2
2099	2	0	99	1	471.258	225.822	245.437	0	0	88.2729	22.5294	101.089	316.443	10774.7	10940.1	-101.089	0	14.6935	17.6873	16.1864	0	0	31.49	-490.984	17.1843	2
2101	2	0	101	1	367.116	218.409	148.707	0	0	79.8136	13.3945	-29.1416	211.552	10783.1	11048.9	29.1416	0	9.54772	17.5162	16.0063	0	0	30.7814	-487.574	23.7313	2
2103	2	0	103	1	494.846	279.575	215.272	0	0	-23.0928	74.3982	270.683	343.967	10886	11087.5	-270.683	0	17.7357	17.5547	15.6474	0	0	34.1541	-491.176	16.0569	2
2106	2	0	106	1	549.739	314.528	235.211	0	0	46.9339	62.8721	168.586	302.376	10915.7	11099	-168.586	0	14.3775	18.8623	16.7112	0	0	33.6262	-496.657	14.3159	2
2107	2	0	107	1	447.21	219.614	227.595	0	0	-37.9453	-11.6538	65.7763	343.156	10801.2	11073.9	-65.7763	0	15.9283	17.8162	17.3189	0	0	41.4609	-499.949	18.5856	2
2109	2	0	109	1	453.349	212.359	240.99	0	0	-25.0167	-39.0543	169.204	394.759	10888	11001.7	-169.204	0	19.2267	17.6667	16.1731	0	0	40.1575	-497.267	18.0559	2
2111	2	0	111	1	431.877	251.038	180.838	0	0	5.1844	63.144	271.799	284.45	10758.1	10999.1	-271.799	0	14.6161	18.2029	16.5515	0	0	29.9349	-492.114	19.3791	2
2112	2	0	112	1	480.826	218.429	262.397	0	0	-10.5825	13.0039	136.565	251.269	10773.9	10949.6	-136.565	0	11.877	17.309	16.8549	0	0	42.0078	-495.031	16.7922	2
2114	2	0	114	1	500.292	286.799	213.494	0	0	10.1102	50.0747	251.107	406.036	10852.8	11012.2	-251.107	0	20.5135	18.1097	16.1384	0	0	45.0131	-500.595	15.9679	2
2115	2	0	115	1	398.83	192.456	206.374	0	0	-9.07921	-23.1678	38.4796	350.744	10772.4	10985.8	-38.4796	0	16.1115	17.9663	16.1162	0	0	25.8799	-489.865	21.3772	2
2116	2	0	116	1	358.393	203.487	154.907	0	0	-13.9511	-6.20454	477.571	286.341	10876.9	10968.8	-477.571	0	17.8418	18.3349	17.4487	0	0	29.5324	-494.067	25.0672	2
2117	2	0	117	1	482.432	274.362	208.07	0	0	-0.0913028	42.7554	262.259	340.665	10962.7	11019.5	-262.259	0	17.4094	17.3929	16.7701	0	0	31.4971	-492.672	16.7203	2
2118	2	0	118	1	477.26	243.974	233.286	0	0	-31.2821	-25.1296	186.243	339.685	10894.2	10987.7	-186.243	0	16.6719	16.9603	16.2683	0	0	61.5128	-503.12	16.8224	2
2121	2	0	121	1	470.875	304.308	166.567	0	0	0.187701	36.8399	421.905	456.589	10962.4	11025.4	-421.905	0	26.6085	17.0879	16.5177	0	0	36.0573	-495.764	17.168	2
2122	2	0	122	1	447.846	275.361	172.486	0	0	38.8947	-1.50314	251.431	443.143	10824	10964.1	-251.431	0	22.5064	16.8935	14.928	0	0	62.3063	-504.845	18.0198	2
2123	2	0	123	1	406.218	236.478	169.74	0	0	-31.0918	21.5304	274.494	336.32	10894	10941.1	-274.494	0	17.5197	17.451	16.8486	0	0	28.4475	-492.005	20.9178	2
2124	2	0	124	1	453.823	272.818	181.005	0	0	-31.8702	-5.16291	269.004	415.182	10894.8	10967.8	-269.004	0	21.6362	16.6591	15.1873	0	0	37.3833	-490.978	17.7253	2
2125	2	0	125	1	530.43	300.477	229.953	0	0	60.3076	93.121	298.347	452.164	10802.6	10969.1	-298.347	0	23.6053	17.7519	16.8289	0	0	36.8755	-498.512	14.8715	2
2127	2	0	127	1	478.367	303.767	174.6	0	0	-14.4916	2.00713	347.683	450.621	10777.8	10860.9	-347.683	0	24.9078	17.2762	16.0071	0	0	31.5252	-492.854	16.778	2
2128	2	0	128	1	588.053	377.311	210.742	0	0	50.1386	80.8518	285.234	530.918	10912.5	10981.4	-285.234	0	27.4447	18.0056	16.8465	0	0	32.2676	-499.412	13.095	2
2129	2	0	129	1	622.574	298.965	323.609	0	0	-10.0982	90.7387	39.9925	486.682	10773.4	11071.2	-39.9925	0	22.1539	16.7754	16.2559	0	0	42.231	-498.935	12.0548	2
2131	2	0	131	1	516.714	310.984	205.73	0	0	21.5629	-11.3788	195.012	388.925	10841.4	10974	-195.012	0	18.9885	16.7277	16.1649	0	0	33.5075	-491.62	15.1731	2
2133	2	0	133	1	635.204	361.631	273.574	0	0	-31.1306	85.4819	307.193	601.39	10794.4	10976.8	-307.193	0	32.0096	16.8419	15.9491	0	0	46.8358	-502.951	11.7431	2
2134	2	0	134	1	533.364	333.752	199.612	0	0	18.6575	48.3387	314.579	522.107	10943.9	11013.9	-314.579	0	27.7696	16.7221	15.9022	0	0	37.1849	-495.697	14.5512	2
2135	2	0	135	1	494.797	310.205	184.591	0	0	18.7816	65.4786	350.259	362.667	10844.2	10996.8	-350.259	0	19.7912	16.865	16.6987	0	0	34.2741	-492.686	16.1127	2
2136	2	0	136	1	444.264	243.468	200.796	0	0	26.7672	-38.401	219.154	381.805	10836.2	11001	-219.154	0	19.0863	16.8335	15.3747	0	0	28.864	-487.032	18.2722	2
2137	2	0	137	1	541.528	293.287	248.241	0	0	24.0838	-7.6571	74.4714	329.461	10838.9	11069.9	-74.4714	0	15.207	16.5902	17.2104	0	0	45.9475	-497.584	14.4053	2
2138	2	0	138	1	383.505	242.781	140.725	0	0	43.4118	-31.6764	424.001	334.529	10919.2	10994.3	-424.001	0	19.7244	16.6995	15.7998	0	0	28.8537	-486.981	22.1803	2
2139	2	0	139	1	414.017	212.608	201.409	0	0	-105.217	88.1071	440.39	310.3	10968.2	10974.2	-440.39	0	18.9768	17.3859	17.8301	0	0	52.2201	-504.026	20.5718	2
2140	2	0	140	1	491.742	268.127	223.615	0	0	102.706	-36.2058	191.604	485.124	10859.9	10998.8	-191.604	0	23.8009	17.008	15.6666	0	0	53.9216	-502.646	16.12	2
2142	2	0	142	1	447.579	298.098	149.481	0	0	74.1345	38.8209	389.801	345.85	10988.1	11023.4	-389.801	0	19.4396	17.329	15.4785	0	0	57.1705	-500.28	18.1906	2
2144	2	0	144	1	495.1	243.699	251.401	0	0	3.94421	-24.6385	232.102	344.688	10759.3	10987.2	-232.102	0	17.3811	16.8956	15.837	0	0	41.6023	-493.651	15.9907	2
2146	2	0	146	1	450.813	277.261	173.553	0	0	30.5588	16.4239	298.024	417.79	10932	11045.8	-298.024	0	22.0006	17.0703	16.3451	0	0	39.2909	-496.474	18.1247	2
2147	2	0	147	1	518.937	268.65	250.286	0	0	33.1314	61.319	179.48	421.153	10829.8	11000.9	-179.48	0	20.1558	17.25	16.6461	0	0	27.1623	-491.878	15.2093	2
2148	2	0	148	1	606.515	364.093	242.422	0	0	72.6641	29.1475	219.714	415.802	10889.9	11033.1	-219.714	0	20.4795	17.3062	15.6605	0	0	48.5952	-499.567	12.4384	2
2149	2	0	149	1	504.128	317.335	186.793	0	0	-31.6217	74.6221	427.765	443.188	10894.6	10987.6	-427.765	0	26.0544	16.991	15.8723	0	0	43.5654	-496.572	15.6462	2
2150	2	0	150	1	573.27	343.848	229.421	0	0	12.6716	31.8779	208.603	559.318	10850.3	11030.4	-208.603	0	27.3844	16.8422	15.502	0	0	32.3332	-493.673	13.2748	2
2151	2	0	151	1	538.59	292.893	245.697	0	0	-56.959	27.4308	229.544	313.173	10820.2	11034.8	-229.544	0	15.8033	17.6121	16.7849	0	0	39.4848	-496.261	14.5685	2
2152	2	0	152	1	348.364	202.379	145.986	0	0	-37.0681	3.95683	293.489	228.298	10800.3	11058.3	-293.489	0	12.1418	15.9971	16.1133	0	0	39.8251	-487.389	25.0953	2
2153	2	0	153	1	391.415	217.755	173.66	0	0	-10.3032	-30.8637	163.003	298.043	10873.2	11093.1	-163.003	0	14.3982	16.4162	15.2836	0	0	57.9212	-496.469	21.4272	2
2156	2	0	156	1	405.923	253.165	152.758	0	0	67.5904	28.0242	363.804	252.83	10795.4	10934.6	-363.804	0	13.9492	16.9623	15.9625	0	0	42.7108	-491.561	20.672	2
2157	2	0	157	1	418.334	243.75	174.584	0	0	44.9716	66.2947	292.726	424.928	10818	10996	-292.726	0	22.1231	15.9434	15.3427	0	0	31.781	-487.187	19.5825	2
2158	2	0	158	1	390.65	205.714	184.936	0	0	90.6731	-35.6363	-82.7339	223.376	10772.3	11097.9	82.7339	0	10.1424	16.9247	16.2806	0	0	31.994	-487.685	21.7968	2
2160	2	0	160	1	494.716	266.292	228.424	0	0	88.0543	-22.9086	-5.45762	333.411	10774.9	11085.2	5.45762	0	15.1793	18.2919	15.5332	0	0	31.3674	-491.291	16.1353	2
2162	2	0	162	1	353.97	208.971	144.999	0	0	106.469	42.9539	152.337	263.072	10856.1	11019.3	-152.337	0	12.4643	15.8718	15.6378	0	0	35.4438	-485.077	24.4157	2
2163	2	0	163	1	456.187	231.084	225.102	0	0	8.42813	7.6963	296.632	247.515	10754.9	10954.9	-296.632	0	13.073	15.7624	15.1452	0	0	37.5057	-483.763	17.4699	2
2164	2	0	164	1	437.576	288.276	149.3	0	0	79.1976	87.3373	468.795	412.423	10883.4	10974.9	-468.795	0	24.802	16.5194	15.4001	0	0	39.0876	-491.831	18.586	2
2165	2	0	165	1	397.218	184.714	212.504	0	0	2.60939	-34.166	115.278	307.33	10860.3	11096.4	-115.278	0	14.5083	17.3984	15.6557	0	0	34.4221	-490.316	21.2862	2
2166	2	0	166	1	467.957	315.925	152.032	0	0	32.0461	21.825	297.22	486.434	10930.6	11040.4	-297.22	0	25.5719	16.8295	15.3889	0	0	49.072	-499.011	17.1009	2
2167	2	0	167	1	433.212	253.49	179.722	0	0	-47.9441	-29.17	289.899	407.874	10910.9	10991.8	-289.899	0	21.8598	16.9948	15.56	0	0	67.908	-506.898	18.9319	2
2168	2	0	168	1	452.402	264.806	187.596	0	0	-10.5501	-36.2978	193.351	351.016	10773.8	10998.9	-193.351	0	17.2922	16.0519	14.881	0	0	21.4811	-479.388	17.6571	2
2169	2	0	169	1	481.374	297.259	184.115	0	0	59.001	50.5523	233.042	412.917	10903.6	11011.7	-233.042	0	20.4927	16.9488	15.2761	0	0	29.8863	-488.354	16.4976	2
2170	2	0	170	1	544.897	279.444	265.453	0	0	19.7823	-19.2753	177.084	444.139	10743.5	10981.9	-177.084	0	21.4878	16.486	14.801	0	0	43.8934	-493.243	14.0219	2
2171	2	0	171	1	409.43	266.375	143.054	0	0	75.4702	56.5396	230.965	245.674	10887.1	11105.4	-230.965	0	12.1691	16.655	15.9958	0	0	27.3176	-484.022	20.3913	2
2172	2	0	172	1	415.835	219.996	195.839	0	0	-52.8972	-87.6817	-11.9064	280.117	10816.2	11149.9	11.9064	0	13.0837	17.0438	15.6826	0	0	50.3356	-497.046	19.9936	2
2173	2	0	173	1	410.771	251.696	159.075	0	0	49.6501	59.1474	249.279	314.977	10813.3	11003.1	-249.279	0	15.8272	17.3506	15.5569	0	0	26.02	-485.853	20.3448	2
2175	2	0	175	1	361.864	185.341	176.523	0	0	63.0122	38.7822	23.6446	199.872	10799.9	11023.5	-23.6446	0	9.05098	16.7398	14.9021	0	0	24.5901	-478.66	23.7326	2
2176	2	0	176	1	448.838	252.983	195.855	0	0	105.17	-4.41873	223.063	383.197	10857.4	10967	-223.063	0	19.0666	16.1481	14.8892	0	0	27.1392	-482.962	17.8514	2
2177	2	0	177	1	334.307	163.215	171.092	0	0	81.6367	-12.1548	199.806	176.804	10781.3	10875.1	-199.806	0	8.6533	15.3117	15.0699	0	0	32.3538	-478.183	26.0278	2
2178	2	0	178	1	441.547	268.723	172.825	0	0	-143.424	3.40154	244.949	243.759	10906.7	11058.9	-244.949	0	12.9966	17.3493	14.9707	0	0	37.8739	-487.707	18.4258	2
2179	2	0	179	1	341.496	177.017	164.48	0	0	67.3456	13.6201	234.599	287.105	10795.6	11048.6	-234.599	0	14.3339	16.7254	15.9219	0	0	29.5347	-486.251	25.9147	2
2180	2	0	180	1	534.028	328.267	205.761	0	0	-2.46414	47.436	295.699	449.005	10765.7	10915.2	-295.699	0	23.5971	16.9507	14.6305	0	0	41.55	-492.941	14.4046	2
2181	2	0	181	1	493.324	265.676	227.647	0	0	57.2259	68.6522	192.109	403.376	10805.7	10993.6	-192.109	0	19.4298	15.6026	15.5013	0	0	49.4631	-493.293	15.8541	2
2183	2	0	183	1	403.437	245.001	158.436	0	0	61.0856	30.5815	212.001	285.799	10801.9	11031.7	-212.001	0	13.9933	15.8383	15.4132	0	0	30.8358	-482.552	20.5158	2
2187	2	0	187	1	531.715	276.15	255.565	0	0	-7.25585	-37.8257	164.754	393.071	10770.5	11000.4	-164.754	0	19.0341	15.7039	15.2157	0	0	43.6118	-490.772	14.4177	2
2189	2	0	189	1	414.781	239.094	175.687	0	0	76.195	-72.2059	37.7882	301.398	10786.7	11134.5	-37.7882	0	14.0101	16.6033	15.4247	0	0	44.7151	-491.754	19.9325	2
2190	2	0	190	1	448.464	235.554	212.91	0	0	66.1615	-8.97377	148.56	242.418	10796.8	11071.2	-148.56	0	11.5159	16.5912	15.3682	0	0	59.7337	-496.675	18.0157	2
2191	2	0	191	1	431.733	277.468	154.265	0	0	9.37263	1.08743	259.438	279.879	10753.9	10961.5	-259.438	0	14.3418	15.3903	14.5472	0	0	33.2187	-479.362	18.5749	2
2192	2	0	192	1	466.227	227.575	238.652	0	0	-46.3603	65.6081	290.182	340.526	10909.3	10996.7	-290.182	0	17.9613	16.4382	15.1909	0	0	35.1064	-487.52	17.097	2
2193	2	0	193	1	565.892	283.122	282.77	0	0	79.5768	34.7724	145.954	455.277	10883	11027.5	-145.954	0	21.473	16.1649	15.5047	0	0	46.8226	-496.501	13.4244	2
2194	2	0	194	1	534.07	316.628	217.442	0	0	49.2529	84.4553	570.543	485.124	10913.3	10977.8	-570.543	0	32.411	15.851	15.0046	0	0	61.2665	-501.069	14.3309	2
2197	2	0	197	1	348.16	169.583	178.577	0	0	-26.1442	-31.2789	270.446	202.441	10889.1	11093.5	-270.446	0	10.618	16.0891	15.5907	0	0	23.0304	-478.216	25.0017	2
2198	2	0	198	1	436.695	236.798	199.896	0	0	84.3179	11.7457	52.3639	301.875	10878.3	11050.5	-52.3639	0	13.82	15.5532	15.0147	0	0	38.7047	-484.496	18.4125	2
2201	2	0	201	1	441.111	283.063	158.048	0	0	60.2994	-15.1689	256.932	326.23	10902.3	10977.8	-256.932	0	16.6835	15.4179	14.4438	0	0	43.0542	-485.702	18.0613	2
2203	2	0	203	1	339.15	215.096	124.054	0	0	85.5655	19.2948	343.34	295.886	10877	11043	-343.34	0	16.0973	16.3674	14.9363	0	0	43.5563	-489.57	25.7799	2
2206	2	0	206	1	352.531	217.839	134.692	0	0	59.1354	122.369	531.391	346.065	10803.8	10939.9	-531.391	0	22.1572	15.1957	15.4757	0	0	28.5536	-481.639	24.3345	2
2207	2	0	207	1	448.877	213.747	235.13	0	0	23.1775	57.8062	213.156	347.187	10839.8	11004.5	-213.156	0	16.9946	17.2661	15.4648	0	0	25.1529	-485.965	18.1115	2
2208	2	0	208	1	359.568	202.234	157.334	0	0	90.4175	-41.3974	119.097	280.322	10971.8	11103.7	-119.097	0	13.2709	15.5904	14.5041	0	0	39.9068	-482.754	23.5629	2
2209	2	0	209	1	452.091	279.436	172.655	0	0	173.141	216.827	530.222	270.312	10789.5	10945.1	-530.222	0	17.4787	15.533	15.3502	0	0	39.6589	-485.511	17.6682	2
2210	2	0	210	1	454.902	297.979	156.923	0	0	24.7293	73.1513	363.064	401.245	10937.9	10989.1	-363.064	0	22.0822	15.3531	14.4804	0	0	23.7318	-478.452	17.3673	2
2211	2	0	211	1	373.472	181.901	191.571	0	0	-75.2467	-48.675	355.386	285.06	10938.2	11011.3	-355.386	0	16.3552	15.744	15.2437	0	0	32.6523	-482.953	22.6281	2
2213	2	0	213	1	435.076	241.826	193.25	0	0	30.9389	19.3273	-4.79684	280.707	10832	11142.6	4.79684	0	12.665	16.4404	15.4336	0	0	32.9919	-485.626	18.7163	2
2214	2	0	214	1	527.442	335.361	192.081	0	0	21.9159	68.2883	250.698	455.198	10841	10994	-250.698	0	22.9287	15.8657	14.1774	0	0	33.4016	-485.002	14.4581	2
2215	2	0	215	1	463.34	231.555	231.784	0	0	25.6607	45.4994	272.217	301.605	10936.9	11116.4	-272.217	0	15.4889	16.1859	15.2848	0	0	27.6368	-482.746	17.2108	2
2217	2	0	217	1	422.548	253.58	168.968	0	0	-30.8497	-12.2924	284.85	208.33	10694.5	10974.9	-284.85	0	11.0208	15.0944	14.0385	0	0	38.48	-477.522	18.9476	2
2219	2	0	219	1	409.635	249.745	159.889	0	0	36.2099	-14.2111	331.283	310.126	10826.7	10976.8	-331.283	0	16.8672	16.0334	14.7022	0	0	34.5911	-483.434	20.0128	2
2221	2	0	221	1	645.144	372.963	272.181	0	0	-46.9396	66.1826	365.403	597.716	10909.9	10996.1	-365.403	0	33.4655	14.8555	15.3747	0	0	55.3848	-499.488	11.3292	2
2222	2	0	222	1	343.222	186.018	157.203	0	0	-11.0903	-76.5789	-4.42775	200.918	10774.4	11039.2	4.42775	0	9.28736	15.7726	13.9584	0	0	40.8933	-479.556	24.945	2
2223	2	0	223	1	418.534	211.33	207.205	0	0	2.48704	32.7051	246.798	341.561	10760.8	10929.9	-246.798	0	17.245	15.5146	15.0081	0	0	32.5833	-483.086	19.4328	2
2224	2	0	224	1	481.734	260.117	221.617	0	0	9.61039	-15.3453	289.629	414.759	10753.7	10878.3	-289.629	0	21.8854	14.9447	13.9471	0	0	36.6363	-482.35	16.0314	2
2225	2	0	225	1	405.892	227.399	178.493	0	0	34.2421	-17.3614	105.626	218.157	10828.7	11079.6	-105.626	0	10.1964	16.5305	15.5977	0	0	34.8096	-484.944	20.5215	2
2226	2	0	226	1	443.936	261.087	182.849	0	0	42.4548	-1.5125	576.096	419.304	10920.1	10964.1	-576.096	0	28.6038	14.302	14.4147	0	0	43.2679	-484.695	17.7345	2
2228	2	0	228	1	335.04	210.06	124.98	0	0	65.4155	5.67605	209.362	313.591	10897.2	11056.6	-209.362	0	15.3848	15.3971	14.1478	0	0	42.6078	-484.095	25.7092	2
2229	2	0	229	1	469.135	243.133	226.002	0	0	34.7167	18.6852	152.944	293.212	10728.6	11043.6	-152.944	0	13.8949	15.1892	14.764	0	0	27.2632	-478.076	16.725	2
2231	2	0	231	1	403.021	250.144	152.876	0	0	141.756	-34.4028	102.228	273.63	10920.5	10997	-102.228	0	12.9482	15.4648	13.6468	0	0	45.7435	-482.664	20.1161	2
2232	2	0	232	1	448.366	239.4	208.966	0	0	44.9031	21.4527	311.943	318.099	10818	10941.1	-311.943	0	16.9055	15.272	15.0474	0	0	27.0769	-479.204	17.7663	2
2233	2	0	233	1	401.855	232.876	168.979	0	0	9.40074	17.924	101.678	293.17	10853.5	11044.3	-101.678	0	13.6212	15.6278	15.3801	0	0	28.5815	-481.574	20.5733	2
2234	2	0	234	1	491.597	256.789	234.808	0	0	43.0855	8.20543	246.966	358.154	10819.9	10954.4	-246.966	0	18.0849	15.8223	14.5116	0	0	31.7153	-482.535	15.8196	2
2235	2	0	235	1	512.499	282.277	230.222	0	0	26.306	74.3336	254.156	404.029	10936.3	10987.9	-254.156	0	20.3947	15.7176	14.7462	0	0	52.8317	-494.282	15.0365	2
2237	2	0	237	1	456.811	214.403	242.408	0	0	-32.7444	119.825	50.5435	313.908	10796	11042.1	-50.5435	0	14.403	15.03	13.9666	0	0	36.9939	-479.051	17.1479	2
2239	2	0	239	1	534.539	341.075	193.464	0	0	44.5588	47.6632	242.609	381.569	10818.4	10914.9	-242.609	0	19.0928	16.1885	14.1822	0	0	55.7954	-494.692	14.2556	2
2242	2	0	242	1	482.839	256.14	226.699	0	0	-34.9423	20.1505	194.005	439.244	10897.9	11042.1	-194.005	0	21.4933	14.1037	14.7106	0	0	39.0369	-483.111	15.9766	2
2243	2	0	243	1	411.212	250.797	160.415	0	0	139.689	-41.7496	293.823	288.281	11022.2	11004.4	-293.823	0	15.3997	13.9127	13.6644	0	0	44.6067	-478.849	19.3284	2
2244	2	0	244	1	301.277	197.735	103.543	0	0	183.148	-43.9988	316.264	175.99	10779.5	11006.6	-316.264	0	9.65676	14.6685	14.4163	0	0	33.0405	-474.247	29.4752	2
2246	2	0	246	1	416.028	309.095	106.933	0	0	38.8152	33.6987	205.677	246.719	10923.8	11128.2	-205.677	0	12.0279	16.6951	14.8878	0	0	39.6857	-486.831	19.7683	2
2250	2	0	250	1	377.951	171.195	206.756	0	0	-15.3867	-55.9777	64.1582	256.844	10878.3	11118.2	-64.1582	0	12.0005	15.4842	14.7179	0	0	26.9441	-477.094	22.1025	2
2254	2	0	254	1	338.363	181.308	157.055	0	0	-182.768	-44.5189	112.114	249.22	10946	11106.8	-112.114	0	12.6969	14.8969	14.7027	0	0	33.4824	-478.034	25.398	2
2256	2	0	256	1	403.095	227.088	176.007	0	0	40.5788	68.4815	405.958	251.971	10922	10993.8	-405.958	0	14.337	15.6795	14.3274	0	0	51.8979	-487.136	20.2907	2
2258	2	0	258	1	485.009	293.258	191.751	0	0	25.3921	-16.2458	203.411	408.569	10837.5	10978.8	-203.411	0	20.0764	14.437	13.5598	0	0	42.2475	-481.844	15.7769	2
2260	2	0	260	1	503.838	256.417	247.421	0	0	59.5081	-54.4679	167.232	505.679	10803.4	11017.1	-167.232	0	24.5391	15.2075	13.3475	0	0	61.5594	-492.76	15.1156	2
2261	2	0	261	1	508.331	307.998	200.333	0	0	39.5135	-7.89601	271.243	408.084	10923.1	10970.5	-271.243	0	21.1021	15.3697	13.0556	0	0	59.0182	-491.24	14.9309	2
2262	2	0	262	1	464.501	280.046	184.455	0	0	11.0411	-14.121	140.128	379.311	10851.9	10976.7	-140.128	0	17.9987	16.1177	13.2567	0	0	34.2587	-481.822	16.8303	2
2263	2	0	263	1	455.384	255.186	200.199	0	0	13.2247	-18.1993	318.385	342.175	10849.7	10980.8	-318.385	0	18.4884	15.5831	14.2878	0	0	54.0957	-491.692	17.3475	2
2268	2	0	268	1	443.312	235.411	207.901	0	0	103.816	-5.59226	83.5885	338.481	10958.4	11067.9	-83.5885	0	15.7159	15.0339	14.2781	0	0	32.2227	-479.123	17.8603	2
2271	2	0	271	1	409.712	226.484	183.228	0	0	13.715	-4.78358	48.5613	318.145	10849.2	11166.7	-48.5613	0	14.5714	14.8524	13.2326	0	0	29.6145	-472.851	19.5052	2
2274	2	0	274	1	404.158	220.403	183.755	0	0	-67.8572	37.2135	278.222	267.072	10831.1	11025	-278.222	0	14.0739	15.8721	14.4289	0	0	37.0346	-482.537	20.2783	2
2275	2	0	275	1	391.756	196.767	194.989	0	0	37.9964	-28.0932	148.303	258.932	10824.9	11090.4	-148.303	0	12.3523	15.5428	14.1482	0	0	35.7937	-480.156	20.9862	2
2277	2	0	277	1	338.193	148.95	189.243	0	0	-103.763	-10.4088	302.693	175.392	10767.4	10973	-302.693	0	9.65359	14.8858	14.2214	0	0	23.2322	-469.481	25.2768	2
2279	2	0	279	1	374.563	150.259	224.304	0	0	70.3013	5.44401	-18.5225	244.072	10792.6	11056.8	18.5225	0	11.0263	14.7868	14.1011	0	0	28.8168	-473.537	22.0674	2
2280	2	0	280	1	335.768	203.049	132.719	0	0	127.365	-74.1031	137.753	201.291	10835.2	11036.7	-137.753	0	9.75636	14.8269	14.3393	0	0	26.1395	-471.891	25.5355	2
2283	2	0	283	1	375.229	223.733	151.496	0	0	29.1984	16.2573	290.199	316.519	10933.4	11046	-290.199	0	16.5632	14.3971	13.7091	0	0	41.2996	-479.051	21.8411	2
2285	2	0	285	1	316.879	168.152	148.727	0	0	47.653	52.6423	189.454	205.434	10914.9	11009.6	-189.454	0	9.88959	14.6566	13.9757	0	0	24.8935	-469.429	27.405	2
2286	2	0	286	1	441.397	323.086	118.311	0	0	43.4973	21.2743	379.606	388.933	10819.4	10941.3	-379.606	0	21.7788	14.0043	12.8834	0	0	83.9582	-482.21	17.5625	2
2287	2	0	287	1	327.23	185.417	141.813	0	0	44.3618	-10.0022	259.421	192.87	10818.6	11072.3	-259.421	0	9.87653	14.7865	14.5888	0	0	27.598	-472.752	26.4835	2
2288	2	0	288	1	379.337	260.832	118.505	0	0	14.035	6.0371	431.841	339.031	10848.9	10956.6	-431.841	0	20.0099	14.1761	12.9671	0	0	41.5126	-476.19	21.3213	2
2289	2	0	289	1	390.192	277.835	112.358	0	0	-3.31979	-12.0422	444.966	302.924	10965.9	10974.6	-444.966	0	18.2454	14.7374	13.8415	0	0	37.935	-478.551	20.8678	2
2290	2	0	290	1	333.508	159.409	174.098	0	0	17.4003	129.463	137.758	201.542	10945.2	11032.5	-137.758	0	9.47299	16.6994	14.1738	0	0	25.7376	-476.948	26.2214	2
2291	2	0	291	1	298.888	170.226	128.662	0	0	30.6325	-38.8864	62.4005	200.921	10832.3	11101.1	-62.4005	0	9.29928	14.472	13.9882	0	0	30.789	-471.797	29.5702	2
2292	2	0	292	1	339.727	211.707	128.02	0	0	73.2495	86.7573	205.544	267.367	10889.4	10975.5	-205.544	0	12.9866	14.6713	14.0071	0	0	31.9734	-474.416	25.009	2
2295	2	0	295	1	428.127	230.037	198.09	0	0	-35.4565	-19.2653	-16.0159	259.228	10798.7	11081.5	16.0159	0	11.8191	15.9206	14.8632	0	0	47.5521	-489.695	18.9194	2
2297	2	0	297	1	451.481	256.828	194.653	0	0	7.20468	-4.48687	149.724	362.311	10756.1	10967.1	-149.724	0	17.2431	14.4831	13.1753	0	0	47.8746	-481.609	17.1934	2
2298	2	0	298	1	453.378	260.524	192.854	0	0	80.3	5.18749	238.963	266.934	10882.3	11057.1	-238.963	0	13.3973	14.9972	14.9377	0	0	46.2395	-485.649	17.4586	2
2299	2	0	299	1	487.896	312.448	175.449	0	0	-35.2557	54.6126	416.372	372.716	10698.9	10908	-416.372	0	21.7383	14.7441	13.786	0	0	39.0344	-481.352	15.7319	2
2301	2	0	301	1	453.914	275.258	178.655	0	0	115.904	75.5649	275.945	339.192	10846.7	10986.7	-275.945	0	17.4385	15.167	14.3119	0	0	37.6972	-482.254	17.3607	2
2302	2	0	302	1	462.727	262.417	200.31	0	0	65.2136	126.207	382.184	416.835	10797.7	10936.1	-382.184	0	23.1816	14.9074	13.537	0	0	25.4071	-475.568	16.7897	2
2303	2	0	303	1	409.551	244.954	164.597	0	0	5.89271	31.8066	353.55	306.036	10857	11030.5	-353.55	0	16.8389	15.4069	14.0374	0	0	47.576	-485.615	19.774	2
2305	2	0	305	1	373.308	238.898	134.41	0	0	8.73005	2.15947	172.273	198.788	10754.6	10960.4	-172.273	0	9.55897	14.8173	13.9216	0	0	29.8315	-472.372	22.1285	2
2306	2	0	306	1	443.175	257.214	185.961	0	0	223.559	14.6649	34.2091	265.272	10739	10947.9	-34.2091	0	12.5404	14.0236	13.4708	0	0	53.303	-481.247	17.5752	2
2307	2	0	307	1	373.429	199.528	173.901	0	0	19.8978	30.4554	275.279	288.469	10743.4	10932.1	-275.279	0	14.8886	14.0776	13.0273	0	0	46.1172	-477.051	21.7472	2
2308	2	0	308	1	396.084	221.772	174.312	0	0	71.5326	62.0209	241.487	292.125	10791.4	11000.2	-241.487	0	14.5818	14.585	13.4933	0	0	37.7926	-475.986	20.3681	2
2310	2	0	310	1	500.135	244.038	256.097	0	0	1.38192	6.8007	229.833	339.123	10761.9	10955.8	-229.833	0	16.9584	14.3221	14.0641	0	0	33.4197	-476.338	15.2402	2
2311	2	0	311	1	369.886	213.087	156.798	0	0	23.2297	-35.4917	169.716	241.719	10839.7	10998.1	-169.716	0	11.6909	14.7494	13.8807	0	0	38.2402	-476.937	22.3692	2
2312	2	0	312	1	454.109	296.209	157.9	0	0	28.7793	-5.43012	194.423	376.914	10933.8	11067.7	-194.423	0	18.3623	13.1455	12.533	0	0	41.0556	-472.103	16.7693	2
2314	2	0	314	1	428.478	272.213	156.265	0	0	81.9275	25.972	362.251	300.974	10980.3	11036.3	-362.251	0	16.5886	15.2267	14.8029	0	0	46.0672	-486.859	18.7722	2
2316	2	0	316	1	404.542	237.205	167.337	0	0	65.1487	62.2127	184.5	246.653	10797.8	11000	-184.5	0	11.8315	15.0841	14.0929	0	0	26.0807	-472.833	20.0396	2
2317	2	0	317	1	389.635	211.369	178.266	0	0	-6.63107	59.3875	607.678	303.45	10869.6	10903.2	-607.678	0	21.3953	14.1674	12.6066	0	0	27.2443	-467.214	20.5236	2
2318	2	0	318	1	488.09	299.109	188.98	0	0	-89.212	52.8239	535.3	424.795	10852.5	10909.8	-535.3	0	28.4929	14.4316	13.9741	0	0	30.3139	-477.706	15.7093	2
2319	2	0	319	1	487.387	297.432	189.955	0	0	16.6589	10.3207	266.286	369.119	10846.3	10952.3	-266.286	0	18.9746	14.8095	13.462	0	0	42.9446	-481.749	15.7157	2
2320	2	0	320	1	403.683	195.632	208.051	0	0	-98.8752	-36.2171	232.075	338.695	10762.5	10899.2	-232.075	0	17.6171	14.278	13.3448	0	0	51.0405	-481.829	19.7929	2
2322	2	0	322	1	476.528	299.797	176.73	0	0	114.255	82.2868	286.599	447.485	10948	10980	-286.599	0	23.1923	14.8215	13.3019	0	0	34.332	-479.29	16.1396	2
2323	2	0	323	1	397.676	196.803	200.873	0	0	13.7325	-55.629	127.234	298.551	10849.2	11018.2	-127.234	0	14.2388	14.7472	12.9367	0	0	31.2176	-472.215	20.1776	2
2325	2	0	325	1	482.858	272.076	210.782	0	0	-62.3807	29.1791	262.919	417.037	10825.7	10933.4	-262.919	0	21.6714	14.3418	13.4586	0	0	39.6991	-480.793	15.8373	2
2326	2	0	326	1	431.546	234.708	196.838	0	0	-27.6026	-10.6464	220.134	344.654	10790.9	10973.2	-220.134	0	17.2511	14.5433	13.9876	0	0	42.8707	-481.739	18.3474	2
2328	2	0	328	1	414.615	193.731	220.884	0	0	-6.51123	-0.00801144	231.179	371.49	10769.8	10962.6	-231.179	0	18.6426	14.1107	12.5699	0	0	36.609	-473.465	18.9548	2
2330	2	0	330	1	411.621	225.195	186.425	0	0	19.6025	-60.3987	246.952	312.82	10843.3	11023	-246.952	0	16.1188	14.5757	13.3389	0	0	61.9468	-486.474	19.3622	2
2331	2	0	331	1	366.146	197.245	168.902	0	0	69.4529	-59.4522	34.4148	348.529	10893.1	11022.1	-34.4148	0	16.1103	13.9862	12.3898	0	0	41.0934	-473.972	22.1258	2
2332	2	0	332	1	376.203	217.311	158.893	0	0	76.6962	1.16803	234.733	328.971	10885.9	10961.4	-234.733	0	16.4666	13.6473	12.8852	0	0	29.2954	-468.83	21.4161	2
2333	2	0	333	1	357.602	204.361	153.241	0	0	76.6075	-10.9703	141.653	321	10786.3	11073.2	-141.653	0	15.2138	14.5619	13.6946	0	0	32.3155	-475.699	23.2801	2
2335	2	0	335	1	468.389	251.95	216.439	0	0	-27.7867	60.3503	177.873	364.681	10890.7	11001.9	-177.873	0	17.5723	15.5764	13.7124	0	0	36.6846	-481.91	16.6546	2
2338	2	0	338	1	339.645	209.998	129.647	0	0	77.6785	45.6649	253.458	231.044	10785.3	11016.6	-253.458	0	11.6617	14.711	13.6042	0	0	29.766	-471.565	24.9136	2
2339	2	0	339	1	304.986	160.41	144.576	0	0	81.2438	59.5392	87.5627	253.197	10781.7	11002.7	-87.5627	0	11.6629	14.2569	13.6242	0	0	20.7856	-466.666	28.5838	2
2340	2	0	340	1	405.601	219.93	185.67	0	0	5.12966	14.8386	248.426	316.283	10857.8	10947.8	-248.426	0	16.0265	14.3322	12.9255	0	0	45.7938	-478.346	19.6	2
2342	2	0	342	1	388.762	204.585	184.178	0	0	-29.3251	7.7232	129.493	308.999	10692.9	10954.9	-129.493	0	14.6187	14.5198	13.0538	0	0	35.3883	-474.595	20.7509	2
2343	2	0	343	1	368.774	208.71	160.064	0	0	106.902	7.23068	55.1996	213.509	10756	11055	-55.1996	0	9.81409	14.4723	13.0315	0	0	31.4527	-469.277	22.1889	2
2347	2	0	347	1	381.806	182.193	199.613	0	0	58.59	37.9341	154.693	193.872	10804.4	11024.3	-154.693	0	9.17087	13.6158	13.9448	0	0	26.4435	-466.798	21.2411	2
2349	2	0	349	1	449.976	262.623	187.354	0	0	59.1485	1.71691	136.455	370.799	10803.8	11060.5	-136.455	0	17.4807	14.1479	13.8443	0	0	34.7358	-477.258	17.322	2
2350	2	0	350	1	441.171	288.192	152.979	0	0	82.0005	93.217	441.631	317.956	10980.3	10969	-441.631	0	18.6145	14.4977	13.5271	0	0	40.4099	-478.191	17.7596	2
2353	2	0	353	1	390.926	211.478	179.449	0	0	131.077	13.9904	187.576	264.552	10831.5	11048.3	-187.576	0	12.8554	14.8088	13.3403	0	0	38.7896	-475.997	20.7236	2
2354	2	0	354	1	381.54	231.65	149.89	0	0	18.5302	-10.3351	267.969	360.374	10944.1	11072.6	-267.969	0	18.6266	14.3698	13.0212	0	0	32.4295	-473.636	21.2164	2
2355	2	0	355	1	438.737	270.218	168.519	0	0	25.5091	-13.5603	189.844	282.16	10937.1	10976.2	-189.844	0	13.7328	13.2491	12.587	0	0	38.0513	-468.448	17.5253	2
2356	2	0	356	1	356.909	174.644	182.265	0	0	11.7799	11.8049	165.851	165.349	10751.5	10950.8	-165.851	0	7.90791	13.6055	12.2186	0	0	30.3276	-461.165	22.7291	2
2357	2	0	357	1	398.668	199.098	199.57	0	0	100.451	-46.0275	34.1343	267.114	10762.5	11108.3	-34.1343	0	12.3345	13.1137	13.3936	0	0	36.1213	-469.476	19.891	2
2358	2	0	358	1	460.007	283.118	176.889	0	0	78.4899	29.1816	316.118	339.905	10884.1	10933.4	-316.118	0	18.0848	13.9293	13.0923	0	0	43.0413	-477.044	16.7043	2
2359	2	0	359	1	425.557	219.269	206.288	0	0	85.4711	32.6479	58.3257	351.018	10777.5	10930	-58.3257	0	16.0609	14.5307	12.6261	0	0	38.5935	-476.214	18.424	2
2360	2	0	360	1	516.679	249.098	267.58	0	0	-26.4968	-6.45073	142.213	362.798	10789.8	10969.1	-142.213	0	17.2964	13.997	12.7631	0	0	31.0351	-470.48	14.4451	2
2362	2	0	362	1	439.029	259.568	179.461	0	0	14.4469	27.211	189.007	330.388	10848.5	11035	-189.007	0	15.9732	14.0017	13.7158	0	0	45.1799	-479.109	17.8206	2
2366	2	0	366	1	382.807	161.446	221.361	0	0	48.2013	-65.8478	85.5852	319.079	10814.7	11028.4	-85.5852	0	15.0016	12.7009	12.4121	0	0	31.1288	-464.343	20.6418	2
2367	2	0	367	1	412.468	238.137	174.331	0	0	-5.92489	9.25057	29.9791	285.771	10868.9	11152.7	-29.9791	0	13.0218	14.2022	12.6992	0	0	34.6223	-471.417	19.1207	2
2369	2	0	369	1	457.697	307.828	149.87	0	0	34.8493	107.918	518.845	308.301	10828.1	10954.3	-518.845	0	19.5534	14.1446	12.4306	0	0	25.556	-466.318	16.7353	2
2371	2	0	371	1	398.982	219.028	179.953	0	0	-19.4461	2.99034	220.189	276.085	10882.4	11059.3	-220.189	0	13.7591	14.6113	13.7839	0	0	49.2993	-481.116	20.2442	2
2372	2	0	372	1	431.16	229.945	201.214	0	0	-40.5077	-21.5727	251.64	312.552	10903.4	10984.2	-251.64	0	16.1416	14.3662	12.785	0	0	37.6988	-474.309	18.1265	2
2376	2	0	376	1	496.993	234.915	262.078	0	0	23.3426	-16.2519	151.501	332.036	10739.9	10978.9	-151.501	0	15.8318	12.7974	12.6278	0	0	32.9453	-466.171	14.9803	2
2379	2	0	379	1	314.526	169.477	145.049	0	0	58.2587	-36.8351	155.049	230.459	10804.7	10999.4	-155.049	0	11.0533	13.6533	12.0236	0	0	26.7503	-461.627	26.7191	2
2381	2	0	381	1	389.601	179.667	209.934	0	0	12.9819	-22.061	66.0866	269.817	10850	10984.7	-66.0866	0	12.4643	14.1432	12.1048	0	0	33.7036	-467.592	20.4093	2
2382	2	0	382	1	466.357	260.609	205.748	0	0	-10.6643	23.7376	253.686	320.842	10873.6	11038.5	-253.686	0	16.3463	14.2618	13.2229	0	0	47.4398	-480.454	16.489	2
2383	2	0	383	1	506.73	301.699	205.031	0	0	16.0629	57.7639	337.107	365.084	10747.2	10904.8	-337.107	0	19.7453	13.4756	12.4217	0	0	45.7271	-475.078	14.6867	2
2385	2	0	385	1	411.72	222.868	188.852	0	0	13.6117	4.03775	310.518	406.102	10849.3	10958.6	-310.518	0	21.6929	13.6364	12.7482	0	0	36.402	-473.767	19.0731	2
2388	2	0	388	1	400.429	216.571	183.859	0	0	70.9629	43.3378	120.178	305.847	10792	11018.9	-120.178	0	14.2544	13.0882	13.136	0	0	29.7207	-467.458	19.7249	2
2389	2	0	389	1	320.266	145.815	174.451	0	0	11.1045	-55.9581	145.481	242.833	10752.2	11018.6	-145.481	0	11.6827	13.8464	12.7458	0	0	26.8773	-465.134	26.3872	2
2392	2	0	392	1	397.623	235.316	162.307	0	0	21.6843	26.3796	271.645	264.455	10841.3	10936.2	-271.645	0	13.6127	14.4617	12.3499	0	0	35.2716	-469.584	20.0017	2
2396	2	0	396	1	457.804	196.574	261.23	0	0	-21.4747	-23.2441	88.3046	401.602	10784.8	10985.8	-88.3046	0	18.7748	13.392	11.6639	0	0	25.2597	-463.542	16.5006	2
2397	2	0	397	1	429.047	231.664	197.384	0	0	-9.31978	39.4878	241.168	376.599	10672.9	10923.1	-241.168	0	18.9458	12.7086	12.252	0	0	39.6235	-469.338	17.8694	2
2398	2	0	398	1	481.585	288.889	192.696	0	0	-19.5837	28.3981	259.087	315.591	10882.5	11033.9	-259.087	0	16.1684	14.2144	12.9045	0	0	25.0094	-467.982	15.7938	2
2399	2	0	399	1	371.265	204.755	166.51	0	0	-15.975	-9.25315	225.202	345.068	10878.9	10971.9	-225.202	0	17.2956	13.9038	12.8832	0	0	33.1733	-472.127	21.8372	2
2400	2	0	400	1	450.76	230.651	220.11	0	0	-20.585	46.6624	188.492	434.476	10783.9	11015.6	-188.492	0	21.0596	13.4465	13.1038	0	0	40.7816	-476.995	17.0598	2
2403	2	0	403	1	394.774	238.486	156.288	0	0	-35.6329	15.3217	378.318	331.43	10798.9	10847.6	-378.318	0	18.8128	12.8628	12.0973	0	0	39.3928	-467.333	19.8237	2
2405	2	0	405	1	395.398	245.146	150.252	0	0	-53.0697	70.1643	649.185	280.511	10816.4	10892.4	-649.185	0	21.0871	14.078	14.0907	0	0	36.0255	-475.449	20.4359	2
2406	2	0	406	1	518.338	278.12	240.217	0	0	-29.5282	87.6057	352.828	345.005	10892.5	10974.7	-352.828	0	19.0156	14.6456	13.6691	0	0	33.8167	-476.812	14.5731	2
2408	2	0	408	1	325.106	187.51	137.596	0	0	-25.4052	45.1596	144.697	199.297	10788.7	11017.1	-144.697	0	9.44458	14.0324	13.6	0	0	22.2027	-465.174	26.1913	2
2409	2	0	409	1	488.05	286.323	201.728	0	0	57.367	64.6229	369.923	383.287	10805.6	10997.6	-369.923	0	21.1582	13.1965	12.946	0	0	44.8559	-475.258	15.4107	2
2411	2	0	411	1	461.121	301.653	159.468	0	0	25.2484	-22.0773	291.365	378.089	10837.7	10984.7	-291.365	0	19.978	13.6074	12.9063	0	0	40.6726	-475.418	16.5793	2
2412	2	0	412	1	448.27	265.151	183.119	0	0	130.097	26.6341	192.231	331.473	10832.5	10936	-192.231	0	16.1198	13.4089	12.6896	0	0	57.0943	-479.072	17.1053	2
2413	2	0	413	1	380.778	199.344	181.434	0	0	32.0182	24.0351	159.715	227.361	10731.3	10938.6	-159.715	0	10.8039	14.0594	12.6266	0	0	31.4528	-466.703	21.1159	2
2414	2	0	414	1	400.486	229.673	170.814	0	0	96.7533	-34.4789	209.249	326.174	10965.5	10997.1	-209.249	0	16.1742	12.8658	11.7384	0	0	34.5055	-463.921	19.3968	2
2415	2	0	415	1	474.585	197.103	277.482	0	0	8.04405	50.0909	133.669	267.98	10755.2	10912.5	-133.669	0	12.5719	12.8063	13.0458	0	0	47.822	-472.163	15.9085	2
2418	2	0	418	1	401.253	255.361	145.892	0	0	23.8741	100.061	451.026	352.25	10938.7	10962.2	-451.026	0	20.9102	13.6056	13.1282	0	0	47.4564	-479.349	19.773	2
2420	2	0	420	1	400.925	181.268	219.657	0	0	47.3919	20.3735	120.341	305.818	10915.2	11041.9	-120.341	0	14.2803	14.0768	12.6601	0	0	38.6558	-473.54	19.7876	2
2426	2	0	426	1	330.589	158.508	172.081	0	0	-43.1722	13.1592	108.923	180.288	10706.8	10949.4	-108.923	0	8.47497	13.525	12.729	0	0	15.7739	-456.535	25.2206	2
2429	2	0	429	1	310.383	184.116	126.267	0	0	21.7818	67.8257	427.38	161.913	10841.2	10994.4	-427.38	0	9.41558	14.108	13.2742	0	0	36.9512	-469.221	27.7592	2
2431	2	0	431	1	411.5	223.574	187.926	0	0	-10.4052	-11.386	185.797	284.453	10873.3	11073.6	-185.797	0	13.8595	13.8326	12.729	0	0	31.0057	-467.824	19.1175	2
2435	2	0	435	1	403.839	191.825	212.014	0	0	-32.822	-22.058	122.691	297.539	10796.1	11084.3	-122.691	0	14.1254	12.9392	12.2186	0	0	36.6116	-465.633	19.3063	2
2436	2	0	436	1	325.851	158.497	167.354	0	0	53.6362	13.1094	97.2859	216.604	10809.3	11049.2	-97.2859	0	10.0377	13.9876	12.7273	0	0	50.361	-474.322	25.8314	2
2439	2	0	439	1	293.425	166.888	126.537	0	0	89.6555	13.4648	97.8313	202.417	10773.3	10949.1	-97.8313	0	9.40035	13.5037	12.4845	0	0	26.5026	-461.487	29.398	2
2440	2	0	440	1	428.416	274.363	154.052	0	0	189.368	-4.35268	370.776	266.028	10872.9	10967	-370.776	0	15.0411	12.5218	12.4626	0	0	40.6149	-466.143	17.9069	2
2443	2	0	443	1	432.887	259.842	173.046	0	0	37.0939	5.7262	296.326	308.228	10925.5	11056.5	-296.326	0	16.2323	13.68	12.8474	0	0	70.4819	-485.264	17.9361	2
2445	2	0	445	1	371.184	199.164	172.02	0	0	75.8231	32.3194	122.702	267.352	10886.8	10930.3	-122.702	0	12.4882	12.8944	12.7007	0	0	34.2713	-464.812	21.5741	2
2447	2	0	447	1	342.753	193.36	149.392	0	0	-45.1479	-25.042	86.0995	246.378	10808.4	10987.6	-86.0995	0	11.5673	12.6481	11.9169	0	0	44.8955	-464.659	23.6113	2
2451	2	0	451	1	411.381	269.517	141.864	0	0	-35.2818	54.5846	277.74	288.905	10698.9	10908	-277.74	0	15.0471	13.1491	11.4415	0	0	43.6651	-467.125	18.7493	2
2454	2	0	454	1	329.708	189.656	140.052	0	0	-71.7552	-37.3501	221.832	258.423	10735.4	10900.3	-221.832	0	13.1972	12.9766	11.4196	0	0	36.5364	-461.239	24.757	2
2455	2	0	455	1	296.65	148.008	148.642	0	0	-8.29139	-24.5333	72.3847	228.902	10771.6	11086.8	-72.3847	0	10.6243	12.6451	12.2657	0	0	33.7032	-462.281	28.5948	2
2460	2	0	460	1	350.141	184.68	165.461	0	0	-49.2416	25.4877	120.543	290.106	10812.5	11036.8	-120.543	0	13.6998	13.847	11.9696	0	0	29.5559	-464.867	23.2846	2
2461	2	0	461	1	346.917	220.942	125.976	0	0	24.3061	58.3595	287.022	306.794	10938.3	11003.9	-287.022	0	15.9342	13.6615	12.379	0	0	33.0402	-468.152	23.6317	2
2462	2	0	462	1	374.189	182.008	192.181	0	0	-54.2484	-76.9801	344.013	243.854	10917.2	11039.6	-344.013	0	13.9198	12.849	12.4607	0	0	42.3205	-466.537	21.289	2
2466	2	0	466	1	387.926	229.586	158.34	0	0	78.0401	46.7001	405.318	289.203	10784.9	10915.9	-405.318	0	16.4488	13.7023	12.3672	0	0	26.5527	-464.054	20.493	2
2467	2	0	467	1	498.57	272.099	226.471	0	0	1.92438	-11.0428	279.004	351.175	10761.4	10973.6	-279.004	0	18.365	13.348	11.9573	0	0	48.3889	-473.598	14.9026	2
2470	2	0	470	1	383.954	192.206	191.748	0	0	96.8705	-11.8588	176.852	218.255	10865.7	10974.5	-176.852	0	10.5451	13.2469	13.0395	0	0	44.1527	-470.049	20.8159	2
2471	2	0	471	1	393.725	262.075	131.65	0	0	98.9175	-14.3167	397.595	344.796	10963.3	10976.9	-397.595	0	19.7232	12.8948	12.0664	0	0	67.5798	-482.302	19.8899	2
2472	2	0	472	1	382.922	186.955	195.967	0	0	-11.4374	-60.4269	40.2562	257.988	10874.4	11122.7	-40.2562	0	11.9777	13.4721	12.6794	0	0	37.3283	-468.051	20.8557	2
2473	2	0	473	1	429.438	276.326	153.112	0	0	-45.2991	-5.40177	213.719	329.714	10908.2	11067.7	-213.719	0	16.4726	12.8227	11.5774	0	0	30.3674	-461.45	17.7484	2
2474	2	0	474	1	388.482	178.426	210.056	0	0	9.47795	13.8678	90.6936	312.663	10853.5	11048.4	-90.6936	0	14.4769	13.6863	12.9515	0	0	21.2623	-464.723	20.58	2
2477	2	0	477	1	441.205	232.519	208.687	0	0	86.6016	-18.5034	163.109	247.549	10776.3	10981.1	-163.109	0	11.8805	13.3494	12.7438	0	0	30.0688	-464.533	17.4456	2
2478	2	0	478	1	402.352	246.484	155.867	0	0	14.3563	-10.9059	139.702	263.604	10748.9	10973.5	-139.702	0	12.4937	12.4468	11.7513	0	0	31.802	-459.226	19.2083	2
2479	2	0	479	1	420.71	180.654	240.056	0	0	58.7957	7.56089	-21.7068	243	10804.1	11154.4	21.7068	0	10.9636	13.0115	11.9915	0	0	30.907	-460.777	18.3148	2
2480	2	0	480	1	495.78	289.614	206.166	0	0	-26.4428	113.725	318.514	329.416	10889.4	11048.2	-318.514	0	17.6699	13.3563	12.0685	0	0	41.6174	-470.248	15.0208	2
2481	2	0	481	1	351.397	159.314	192.084	0	0	-61.1132	-82.2791	94.1366	248.505	10824.4	11144.5	-94.1366	0	11.9642	13.1584	13.4469	0	0	39.4207	-471.07	23.3968	2
2482	2	0	482	1	370.206	209.255	160.951	0	0	35.1116	-29.8286	112.964	252.387	10827.8	11092.1	-112.964	0	11.8632	13.8191	12.7232	0	0	41.3658	-471.736	21.8601	2
2486	2	0	486	1	489.024	267.257	221.766	0	0	67.1139	-23.2075	15.5345	260.402	10795.8	11085.5	-15.5345	0	11.874	13.1255	12.7684	0	0	43.1951	-470.675	15.3401	2
2487	2	0	487	1	371.287	222.755	148.533	0	0	35.3918	16.4894	307.305	228.897	10827.5	10946.1	-307.305	0	12.1389	12.5062	11.6362	0	0	39.949	-461.358	21.2297	2
2488	2	0	488	1	392.841	275.015	117.825	0	0	-16.1212	-16.7087	227.794	218.26	10879.1	11079	-227.794	0	10.981	13.4427	12.9494	0	0	30.9378	-464.797	20.2412	2
2490	2	0	490	1	426.513	245.576	180.937	0	0	-25.1642	70.9878	355.306	311.528	10888.1	10991.3	-355.306	0	17.1987	13.9489	13.0809	0	0	35.3745	-472.239	18.3592	2
2491	2	0	491	1	448.69	230.22	218.469	0	0	55.177	44.5055	184.665	284.67	10907.4	11017.8	-184.665	0	13.6727	12.7675	12.6351	0	0	32.4812	-464.448	16.9777	2
2501	2	0	501	1	297.363	138.552	158.811	0	0	-36.9362	18.5439	228.751	173.376	10899.9	11043.7	-228.751	0	8.7078	13.6315	12.8581	0	0	33.1242	-465.061	29.0665	2
2502	2	0	502	1	382.618	205.331	177.287	0	0	60.2749	50.6325	78.2457	235.183	10802.7	11011.6	-78.2457	0	10.7926	13.3156	12.593	0	0	40.7511	-468.664	20.8247	2
2505	2	0	505	1	378.017	221.833	156.185	0	0	29.714	-40.4342	97.2085	280.518	10833.2	11003	-97.2085	0	13.1449	13.2134	11.4471	0	0	38.1682	-464.361	20.8591	2
2508	2	0	508	1	359.112	220.564	138.548	0	0	30.4744	-18.8641	314.917	279.292	10932.1	11081.1	-314.917	0	15.023	12.824	12.1103	0	0	45.1223	-469.155	22.3391	2
2510	2	0	510	1	337.705	194.177	143.528	0	0	103.371	16.1161	224.622	200.835	10958.9	10946.5	-224.622	0	9.96486	13.3654	11.5745	0	0	37.0078	-461.415	24.1536	2
2513	2	0	513	1	335.572	197.729	137.843	0	0	43.3502	-3.69978	256.732	250.617	10919.3	11066	-256.732	0	12.7876	13.2701	12.8329	0	0	39.7742	-469.766	24.695	2
2514	2	0	514	1	351.993	188.848	163.146	0	0	35.1631	-55.8909	180.078	235.622	10927.4	11018.5	-180.078	0	11.5282	11.8227	11.7143	0	0	42.2416	-459.783	22.5628	2
2517	2	0	517	1	438.73	242.206	196.524	0	0	31.1944	-14.8764	166.507	325.376	10831.7	10977.5	-166.507	0	15.6217	13.248	11.8781	0	0	27.4284	-462.395	17.4043	2
2519	2	0	519	1	363.754	213.836	149.918	0	0	16.6905	-10.1977	345.353	284.387	10846.2	10972.8	-345.353	0	15.6531	12.9047	11.7088	0	0	35.6104	-463.414	21.8958	2
2521	2	0	521	1	385.226	193.668	191.558	0	0	-29.8609	25.5925	222.823	314.208	10793.1	11036.7	-222.823	0	15.6666	12.4238	12.0841	0	0	35.1072	-463.752	20.3493	2
2524	2	0	524	1	416.001	267.392	148.609	0	0	18.6005	-4.0564	312.105	328.986	10844.3	10966.7	-312.105	0	17.6153	12.3911	11.5197	0	0	43.6947	-465.531	18.3745	2
2537	2	0	537	1	348.319	199.844	148.475	0	0	-5.76222	-75.7045	198.37	200.568	10769	11038.3	-198.37	0	10.0426	13.0768	11.4423	0	0	31.5881	-457.896	23.1067	2
2542	2	0	542	1	334.917	215.012	119.905	0	0	13.6528	-14.4452	444.895	294.62	10948.9	10977	-444.895	0	17.7017	11.9349	11.2398	0	0	36.6413	-458.487	23.9301	2
2543	2	0	543	1	371.29	212.078	159.211	0	0	13.2192	-64.7873	128.584	278.715	10750.1	11027.4	-128.584	0	13.343	11.8998	11.8612	0	0	41.7256	-462.329	21.1456	2
2545	2	0	545	1	409.133	248.181	160.952	0	0	101.403	-28.7483	69.8409	284.609	10861.2	10991.3	-69.8409	0	13.2151	13.2274	11.6077	0	0	32.5843	-463.217	18.9251	2
2546	2	0	546	1	331.857	178.783	153.073	0	0	26.9571	-12.8424	130.14	258.806	10836	10975.4	-130.14	0	12.2086	11.8805	11.4396	0	0	31.1011	-455.197	24.2552	2
2548	2	0	548	1	341.15	191.682	149.467	0	0	-7.13511	-5.4919	118.674	240.463	10770.4	10968.1	-118.674	0	11.3089	12.4893	11.2249	0	0	39.2875	-459.78	23.5161	2
2552	2	0	552	1	310.225	182.738	127.487	0	0	-4.99942	22.4928	29.4666	238.239	10867.9	11139.4	-29.4666	0	10.8365	12.5596	12.394	0	0	24.2067	-457.818	26.9839	2
2557	2	0	557	1	318.511	174.076	144.435	0	0	59.8462	-18.0577	186.358	207.653	10803.1	10980.7	-186.358	0	10.084	12.2337	11.3652	0	0	24.1812	-451.469	25.647	2
2561	2	0	561	1	356.301	189.047	167.254	0	0	-36.7104	20.7092	117.243	242.459	10800	11041.6	-117.243	0	11.4078	13.7669	12.1335	0	0	42.9183	-469.774	22.7943	2
2564	2	0	564	1	406.421	221.693	184.729	0	0	120.182	44.7233	158.286	226.471	10742.8	11017.5	-158.286	0	10.7781	12.6868	11.6503	0	0	32.9681	-458.98	18.9934	2
2567	2	0	567	1	377.197	212.045	165.152	0	0	23.6725	41.7013	136.243	342.47	10739.6	11020.6	-136.243	0	16.0738	11.3226	11.508	0	0	43.4886	-461.769	20.5235	2
2570	2	0	570	1	390.806	207.533	183.273	0	0	65.5019	42.3312	224.567	236.485	10797.4	10920.3	-224.567	0	11.6701	12.7553	11.7396	0	0	29.0691	-457.998	19.9786	2
2571	2	0	571	1	366.497	190.526	175.971	0	0	63.4766	74.1499	293.835	250.443	10699.8	10888.5	-293.835	0	13.0351	12.2102	12.5043	0	0	40.3667	-465.086	21.7185	2
2572	2	0	572	1	410.448	249.127	161.321	0	0	-40.6744	8.66498	254.79	260.551	10804	10953.9	-254.79	0	13.4054	12.4513	11.5328	0	0	54.1697	-467.228	18.6964	2
2573	2	0	573	1	369.386	196.327	173.059	0	0	38.2075	71.0711	328.524	277.098	10824.7	10991.2	-328.524	0	14.8378	12.7184	10.9657	0	0	30.5582	-457.023	21.25	2
2575	2	0	575	1	371.228	221.001	150.227	0	0	73.0145	45.3726	494.624	256.896	10889.6	11016.9	-494.624	0	15.928	12.4405	12.4117	0	0	45.5631	-467.158	21.4005	2
2586	2	0	586	1	475.733	276.278	199.455	0	0	80.5855	44.9245	190.239	297.016	10782.4	11017.3	-190.239	0	14.3214	12.8997	11.9078	0	0	54.4297	-472.851	15.7128	2
2592	2	0	592	1	402.274	221.844	180.43	0	0	56.0997	31.9464	116.991	325.352	10707.2	11030.3	-116.991	0	15.1533	12.3397	11.7564	0	0	41.2601	-465.204	19.1935	2
2598	2	0	598	1	372.375	160.205	212.17	0	0	26.3327	-42.6283	-40.9319	180.455	10836.6	11104.9	40.9319	0	8.19939	12.7378	11.4804	0	0	25.4631	-453.367	21.165	2
2601	2	0	601	1	415.541	249.527	166.014	0	0	-47.2384	17.5077	117.835	292.224	10810.5	11044.8	-117.835	0	13.7913	11.5908	10.3428	0	0	35.6722	-453.656	18.034	2
2602	2	0	602	1	309.05	178.248	130.802	0	0	71.7723	-9.89563	-30.2988	161.363	10791.2	11072.2	30.2988	0	7.29954	12.9836	11.2368	0	0	25.8886	-452.919	26.8542	2
2604	2	0	604	1	451.772	243.27	208.502	0	0	-88.9501	-101.614	225.095	256.789	10852.2	10964.6	-225.095	0	13.5697	12.2616	11.1148	0	0	43.7062	-461.688	16.5165	2
2606	2	0	606	1	401.977	250.082	151.895	0	0	118.736	65.7169	227.707	265.651	10943.5	10996.5	-227.707	0	13.1619	12.6102	11.4283	0	0	42.837	-463.89	19.1956	2
2609	2	0	609	1	371.767	200.242	171.525	0	0	94.1829	20.5393	194.532	199.804	10868.4	11041.7	-194.532	0	9.69611	12.7111	11.7994	0	0	39.2964	-461.748	21.2791	2
2611	2	0	611	1	374.268	205.392	168.876	0	0	-41.3812	-14.3617	250.995	281.785	10904.3	10977	-250.995	0	14.5224	11.5429	10.8349	0	0	34.0535	-453.565	20.6195	2
2614	2	0	614	1	349.401	181.812	167.589	0	0	12.4809	-12.2614	147.038	217.751	10850.5	11074.5	-147.038	0	10.3605	12.8193	11.7559	0	0	40.6447	-463.469	23.0382	2
2618	2	0	618	1	299.301	148.965	150.336	0	0	99.6479	-8.85861	189.362	240.226	10863	10971.5	-189.362	0	11.687	11.7822	11.096	0	0	52.2876	-463.699	27.5428	2
2619	2	0	619	1	422.092	249.321	172.772	0	0	-13.6327	-58.9192	446.121	282.528	10976.2	11021.5	-446.121	0	17.3363	12.0769	11.9432	0	0	51.0105	-467.304	18.0694	2
2623	2	0	623	1	375.193	170.233	204.96	0	0	61.2178	-5.99188	207.317	239.86	10901.4	11068.3	-207.317	0	11.777	12.274	11.9222	0	0	40.0566	-461.623	20.9668	2
2624	2	0	624	1	340.435	162.934	177.5	0	0	8.07367	25.5564	185.095	253.262	10954.5	11036.7	-185.095	0	12.226	12.4631	11.5235	0	0	23.6366	-454.349	23.6575	2
2626	2	0	626	1	334.39	192.071	142.319	0	0	99.7734	-44.5941	255.188	206.675	10763.2	10907.5	-255.188	0	10.6559	11.488	10.8236	0	0	34.9182	-451.904	23.7342	2
2628	2	0	628	1	349.676	197.224	152.452	0	0	13.1946	82.4947	204.59	188.287	10750.1	11079.4	-204.59	0	9.16091	12.748	12.0552	0	0	23.2803	-455.191	23.0775	2
2629	2	0	629	1	349.38	203.949	145.431	0	0	-6.61728	-38.5441	162.174	251.63	10769.9	11001.1	-162.174	0	12.1694	12.6186	11.5226	0	0	23.5447	-454.829	22.9271	2
2640	2	0	640	1	385.193	212.85	172.343	0	0	39.0103	56.4295	262.193	310.981	10823.9	11005.8	-262.193	0	15.8045	11.8244	11.1118	0	0	29.7106	-454.97	20.0146	2
2641	2	0	641	1	312.799	164.965	147.834	0	0	-1.22957	-2.30984	213.53	253.873	10764.5	11064.6	-213.53	0	12.5641	11.3806	11.4007	0	0	32.859	-453.404	25.9929	2
2642	2	0	642	1	356.657	199.144	157.512	0	0	35.3055	-29.8901	122.6	206.057	10728	10992.5	-122.6	0	9.72346	11.9844	12.0435	0	0	30.6586	-456.248	22.3124	2
2644	2	0	644	1	362.335	183.795	178.54	0	0	32.9227	13.4502	258.616	213.847	10830	10949.2	-258.616	0	10.8994	11.6799	11.6578	0	0	28.1116	-452.544	21.7043	2
2645	2	0	645	1	293.721	181.813	111.908	0	0	56.1904	42.9537	106.618	182.317	10906.4	11119	-106.618	0	8.45044	12.2929	12.1202	0	0	26.6589	-454.952	28.7886	2
2648	2	0	648	1	320.56	139.311	181.248	0	0	22.3869	-4.88236	-37.0606	155.914	10740.9	11067.1	37.0606	0	7.0347	12.3996	11.6149	0	0	54.9079	-464.804	25.5653	2
2650	2	0	650	1	296.009	154.414	141.595	0	0	61.6554	-3.54493	-13.4074	196.255	10801.3	11065.8	13.4074	0	8.87679	12.8547	11.1324	0	0	51.5037	-464.865	28.3215	2
2651	2	0	651	1	421.229	203.957	217.273	0	0	46.2733	19.4561	102.192	239.239	10717	10943.1	-102.192	0	11.0964	11.9934	11.6693	0	0	31.0897	-455.588	18.0511	2
2652	2	0	652	1	388.187	189.915	198.272	0	0	-28.7493	-0.695548	99.3752	180.943	10891.7	11063	-99.3752	0	8.46725	12.6398	11.4515	0	0	35.1578	-456.933	20.0614	2
2654	2	0	654	1	341.794	211.285	130.509	0	0	99.5042	32.5745	179.031	290.199	10962.8	11029.7	-179.031	0	13.9397	11.4959	10.7055	0	0	31.8669	-452.661	23.0554	2
2655	2	0	655	1	310.939	162.148	148.79	0	0	43.643	9.42083	177.035	157.409	10819.3	10953.2	-177.035	0	7.56223	12.1151	10.7358	0	0	25.9779	-447.355	26.2019	2
2656	2	0	656	1	390.206	217.279	172.927	0	0	49.3027	-45.3323	148.583	347.499	10714	11007.9	-148.583	0	16.6546	11.4127	10.3438	0	0	58.9131	-465.138	19.4473	2
2657	2	0	657	1	393.993	240.649	153.344	0	0	43.1576	39.6815	95.7209	300.631	10919.4	11022.6	-95.7209	0	13.8832	12.0811	11.1231	0	0	27.458	-454.43	19.5137	2
2658	2	0	658	1	396.567	245.728	150.838	0	0	38.022	41.9905	183.498	343.397	10924.6	11020.3	-183.498	0	16.4925	12.0357	11.046	0	0	35.9633	-459.301	19.3317	2
2659	2	0	659	1	336.282	173.569	162.713	0	0	75.9223	22.0892	183.238	234.419	10787	10940.5	-183.238	0	11.2834	11.8391	11.4924	0	0	41.7635	-459.522	23.8527	2
2664	2	0	664	1	354.753	198.909	155.844	0	0	21.6857	68.4697	354.483	224.769	10741.6	10993.8	-354.483	0	12.298	11.6281	11.4759	0	0	20.9111	-448.545	22.232	2
2665	2	0	665	1	358.181	212.6	145.581	0	0	-52.8853	-6.79513	221.426	258.86	10915.8	11069.1	-221.426	0	13.0395	11.1208	10.6982	0	0	39.2379	-453.372	21.6466	2
2667	2	0	667	1	351.58	203.587	147.992	0	0	51.1244	-42.4332	59.9421	299.312	10811.8	11104.7	-59.9421	0	13.8536	13.0512	11.35	0	0	41.5795	-464.19	22.8024	2
2668	2	0	668	1	439.228	194.295	244.933	0	0	3.21862	-6.38497	145.128	257.714	10859.7	10969	-145.128	0	12.2481	11.7728	10.9743	0	0	47.9309	-460.942	16.9937	2
2672	2	0	672	1	332.433	170.973	161.46	0	0	139.225	59.8967	187.329	232.914	10923	11002.4	-187.329	0	11.2767	11.1167	10.8297	0	0	34.4578	-450.116	23.809	2
2675	2	0	675	1	350.023	194.818	155.205	0	0	24.9068	-14.9636	109.406	186.892	10738.4	10977.6	-109.406	0	8.74692	13.0436	11.6947	0	0	33.0888	-459.614	23.0245	2
2680	2	0	680	1	305.998	132.352	173.646	0	0	3.47392	-24.8205	357.672	157.926	10759.8	10987.4	-357.672	0	8.82708	11.7055	10.9657	0	0	40.8956	-452.593	26.6967	2
2683	2	0	683	1	348.147	194.781	153.366	0	0	19.5109	11.2147	249.129	248.673	10743.8	10951.4	-249.129	0	12.5943	11.83	10.4834	0	0	22.7434	-447.262	22.5494	2
2685	2	0	685	1	381.293	208.795	172.498	0	0	87.1526	-64.3326	94.0578	330.986	10875.4	11026.9	-94.0578	0	15.6289	11.9437	10.3949	0	0	30.1813	-453.63	20.1305	2
2692	2	0	692	1	343.041	183.589	159.452	0	0	29.4257	78.8397	436.784	208.877	10833.5	10983.4	-436.784	0	12.2319	11.9332	12.1182	0	0	38.2068	-460.266	23.4507	2
2693	2	0	693	1	302.965	161.995	140.971	0	0	26.3483	20.688	79.7377	231.848	10836.6	11041.6	-79.7377	0	10.6737	11.8429	10.5444	0	0	29.5894	-449.651	26.9346	2
2694	2	0	694	1	304.905	152.636	152.269	0	0	80.2031	-5.6827	55.3606	168.761	10782.7	11067.9	-55.3606	0	7.74969	11.7239	11.2115	0	0	30.8453	-450.064	26.9119	2
2695	2	0	695	1	280.369	154.92	125.449	0	0	117.632	-15.9135	160.21	205.377	10944.6	11078.2	-160.21	0	9.8693	11.6114	11.8205	0	0	33.7305	-454.665	30.2111	2
2697	2	0	697	1	315.784	161.02	154.764	0	0	56.2124	-38.1863	256.054	195.915	10707.1	10901.1	-256.054	0	10.0754	11.7901	10.7197	0	0	53.0701	-457.83	25.5841	2
2698	2	0	698	1	365.673	207.778	157.895	0	0	9.68515	-14.4469	-23.948	228.166	10853.3	11076.7	23.948	0	10.3286	11.6166	11.2433	0	0	50.3004	-461.624	21.3416	2
2701	2	0	701	1	423.529	219.754	203.775	0	0	15.1148	-84.0893	-23.2398	270.705	10748.2	11046.7	23.2398	0	12.488	11.1556	11.0936	0	0	56.8669	-463.899	17.6815	2
2702	2	0	702	1	323.374	176.19	147.183	0	0	57.5239	61.7117	288.111	209.613	10805.4	11000.5	-288.111	0	10.8698	11.2538	10.6823	0	0	24.4127	-444.817	24.6521	2
2717	2	0	717	1	400.765	197.952	202.812	0	0	16.5932	7.54507	89.4676	274.806	10846.3	11054.7	-89.4676	0	12.7228	11.0264	10.7101	0	0	29.9383	-449.095	18.82	2
2719	2	0	719	1	345.629	166.834	178.796	0	0	55.1397	-12.393	149.466	182.964	10807.8	10975	-149.466	0	8.69963	12.2224	10.9657	0	0	46.0859	-459.08	22.9896	2
2720	2	0	720	1	371.349	184.975	186.374	0	0	46.8032	-20.9156	52.0897	241.006	10816.1	10983.5	-52.0897	0	11.0719	12.0076	10.9332	0	0	25.2063	-450.649	20.9476	2
2726	2	0	726	1	323.277	146.527	176.749	0	0	-114.347	-9.96449	86.3902	158.645	10678.3	10972.6	-86.3902	0	7.60313	11.8217	10.7055	0	0	31.6352	-448.548	24.8343	2
2727	2	0	727	1	293.176	168.085	125.091	0	0	90.2346	-37.9087	69.0186	188.443	10872.4	11100.2	-69.0186	0	8.75612	13.0373	11.2358	0	0	23.673	-453.056	28.7828	2
2729	2	0	729	1	411.313	190.41	220.902	0	0	-29.6322	-24.9578	59.3694	240.531	10792.9	10987.6	-59.3694	0	11.1545	12.0004	11.0951	0	0	37.8097	-456.194	18.4815	2
2733	2	0	733	1	304.134	166.887	137.247	0	0	65.9641	-11.0896	260.625	183.721	10996.3	11073.4	-260.625	0	9.41518	11.9188	11.1202	0	0	37.5166	-454.416	27.0327	2
2738	2	0	738	1	407.509	261.178	146.33	0	0	26.7193	-21.9067	328.515	328.853	10836.2	10984.5	-328.515	0	17.8994	10.8989	11.1379	0	0	33.7362	-453.585	18.4962	2
2740	2	0	740	1	333.148	167.369	165.779	0	0	162.19	-38.6081	0.11846	197.928	10800.4	11100.9	-0.11846	0	9.18019	11.7021	11.3821	0	0	60.6456	-463.132	24.0686	2
2742	2	0	742	1	407.982	222.209	185.773	0	0	9.03612	85.451	254.554	256.107	10754.2	10976.8	-254.554	0	12.9522	11.3546	11.3753	0	0	29.9323	-452.539	18.6018	2
2748	2	0	748	1	390.876	177.919	212.958	0	0	38.7439	-45.7407	13.1337	198.423	10824.2	11108	-13.1337	0	9.08426	12.1989	11.4851	0	0	39.4448	-457.158	19.8084	2
2749	2	0	749	1	296.13	179.263	116.867	0	0	70.3111	22.4176	582.869	271.493	10792.6	10840.5	-582.869	0	18.5032	10.7522	10.7611	0	0	32.7464	-449.272	27.4366	2
2750	2	0	750	1	361.676	190.44	171.235	0	0	-36.4668	42.5361	261.937	181.236	10799.7	11019.7	-261.937	0	9.32645	12.5863	11.0661	0	0	26.936	-451.277	21.8184	2
2751	2	0	751	1	446.817	248.183	198.635	0	0	-30.1419	76.7669	426.768	375.037	10893.1	10985.5	-426.768	0	22.015	11.3688	10.8411	0	0	44.2077	-460.274	16.5589	2
2754	2	0	754	1	317.744	175.064	142.68	0	0	7.20027	-75.6759	196.617	201.263	10756.1	11038.3	-196.617	0	10.0482	11.9372	11.366	0	0	37.913	-456.835	25.6368	2
2756	2	0	756	1	307.134	133.95	173.184	0	0	53.4777	27.7158	99.152	208.476	10909.1	11034.5	-99.152	0	9.65012	11.871	11.1471	0	0	37.4156	-455.203	26.6862	2
2757	2	0	757	1	309.92	173.459	136.461	0	0	76.974	-42.7176	158.702	232.445	10885.6	11105	-158.702	0	11.1945	11.3551	11.0259	0	0	53.5103	-461.512	26.1708	2
2759	2	0	759	1	293.296	157.97	135.326	0	0	11.5416	-47.4193	17.1327	153.363	10851.4	11109.7	-17.1327	0	7.0369	12.1308	10.908	0	0	35.3715	-452.28	28.3262	2
2762	2	0	762	1	331.146	211.725	119.421	0	0	70.5744	-44.8507	128.827	192.881	10792.4	11007.5	-128.827	0	9.16455	12.8149	11.0756	0	0	38.6801	-459.077	24.469	2
2763	2	0	763	1	367.633	181.262	186.37	0	0	98.424	-38.4401	76.0105	224.031	10864.2	11100.7	-76.0105	0	10.4436	11.2816	10.954	0	0	34.4583	-451.182	21.0532	2
2765	2	0	765	1	348.076	168.092	179.984	0	0	-42.9583	-38.2972	179.846	183	10806.2	11000.9	-179.846	0	9.00157	11.4229	10.5605	0	0	48.5352	-453.874	22.4752	2
2767	2	0	767	1	331.892	164.421	167.471	0	0	89.0243	34.4535	124.79	212.149	10773.9	10928.1	-124.79	0	9.92521	11.3401	10.8381	0	0	41.013	-452.312	23.9236	2
2773	2	0	773	1	394.889	222.547	172.342	0	0	33.3665	17.7571	251.283	206.53	10729.9	10944.8	-251.283	0	10.4545	12.1376	11.0436	0	0	26.6884	-451.068	19.4528	2
2774	2	0	774	1	257.11	168.582	88.5278	0	0	96.1096	62.7555	644.381	250.195	10866.5	10899.8	-644.381	0	18.1933	9.90457	10.4597	0	0	26.5917	-441.2	32.4033	2
2778	2	0	778	1	319.07	180.387	138.683	0	0	-46.4816	45.4823	402.64	219.48	10909.4	11016.8	-402.64	0	12.6976	11.0065	10.3599	0	0	37.1619	-448.107	24.8976	2
2781	2	0	781	1	346.366	173.008	173.359	0	0	-10.1233	-64.257	216.278	231.407	10873.1	11026.9	-216.278	0	11.6937	11.3902	10.8409	0	0	41.8711	-454.962	22.6826	2
2786	2	0	786	1	264.777	147.378	117.399	0	0	-17.8104	-58.3472	313.86	162.088	10781.1	11020.9	-313.86	0	8.88267	12.005	10.8782	0	0	20.5285	-445.039	32.3183	2
2792	2	0	792	1	292.84	175.173	117.667	0	0	40.8154	-65.4697	102.391	261.567	10921.8	11028.1	-102.391	0	12.3734	10.5704	9.68121	0	0	40.3183	-447.042	27.3604	2
2793	2	0	793	1	372.292	208.256	164.036	0	0	18.4873	-49.2356	181.91	302.408	10944.1	11011.8	-181.91	0	14.7959	11.1106	10.2668	0	0	31.9644	-450.066	20.5264	2
2795	2	0	795	1	284.919	136.276	148.642	0	0	60.3878	76.8061	489.536	154.104	10902.2	10985.5	-489.536	0	9.47942	11.1674	10.6391	0	0	29.4247	-444.367	28.9452	2
2797	2	0	797	1	307.504	149.713	157.791	0	0	-61.7309	-4.21181	156.012	247.224	10825	10966.8	-156.012	0	11.9631	11.6298	10.4765	0	0	23.9687	-446.91	26.3336	2
2798	2	0	798	1	376.239	183.636	192.604	0	0	7.25668	22.1726	201.672	231.075	10855.7	11040.1	-201.672	0	11.2805	11.2325	10.8932	0	0	21.4743	-445.285	20.4308	2
2800	2	0	800	1	323.951	176.359	147.593	0	0	30.4818	-25.1605	354.275	198.882	10832.5	10987.8	-354.275	0	11.0487	11.0868	10.4663	0	0	29.7922	-444.712	24.4805	2
2806	2	0	806	1	288.696	149.476	139.22	0	0	-65.5293	-43.7484	286.173	209.969	10928.5	11106	-286.173	0	11.3265	11.5522	11.5152	0	0	40.4827	-457.27	28.9376	2
2808	2	0	808	1	339.188	214.326	124.862	0	0	36.8183	1.30115	300.206	253.579	10925.8	11061	-300.206	0	13.4091	11.1547	10.3462	0	0	33.5966	-449.184	23.0862	2
2809	2	0	809	1	276.548	130.683	145.865	0	0	77.095	29.0888	19.5329	184.305	10785.8	11033.2	-19.5329	0	8.35372	11.8937	10.6108	0	0	29.402	-448.522	30.3624	2
2812	2	0	812	1	300.033	146.266	153.767	0	0	-11.7753	-8.81386	213.346	253.272	10775.1	10971.4	-213.346	0	12.5698	10.5172	10.4249	0	0	25.4754	-442.189	26.7793	2
2817	2	0	817	1	322.474	175.372	147.102	0	0	6.21742	-31.6342	88.5221	216.198	10956.4	11093.9	-88.5221	0	10.0918	10.7658	10.1002	0	0	51.9303	-452.341	24.4131	2
2822	2	0	822	1	354.831	178.083	176.748	0	0	134.438	39.7518	-5.54453	225.398	10828.2	11022.5	5.54453	0	10.26	11.7487	10.6207	0	0	34.9028	-451.835	22.0344	2
2826	2	0	826	1	352.341	205.785	146.556	0	0	28.1442	64.6807	124.524	235.033	10635.5	10997.6	-124.524	0	10.9598	12.0617	10.1242	0	0	27.9419	-448.566	22.1689	2
2829	2	0	829	1	353.742	196.477	157.265	0	0	-43.2106	-18.1571	91.6917	224.236	10706.8	10980.8	-91.6917	0	10.529	10.3762	10.4665	0	0	45.0748	-449.644	21.7408	2
2831	2	0	831	1	333.908	155.315	178.593	0	0	2.14811	-20.1916	114.015	173.482	10661.5	10982.8	-114.015	0	8.15848	10.9262	10.9525	0	0	29.6868	-446.188	23.6576	2
2832	2	0	832	1	330.629	198.254	132.375	0	0	37.1029	-0.643024	159.796	247.66	10925.5	11062.9	-159.796	0	11.8118	11.9947	10.4935	0	0	29.4083	-451.16	24.1162	2
2837	2	0	837	1	327.577	178.156	149.421	0	0	-28.3081	-5.78762	288.954	230.884	10990.9	11068	-288.954	0	12.2315	11.0691	11.1423	0	0	35.3761	-452.302	24.3351	2
2840	2	0	840	1	396.118	241.338	154.78	0	0	-5.80664	-33.9768	380.385	296.569	10868.7	10996.6	-380.385	0	16.9539	10.5925	9.62082	0	0	50.4887	-452.296	18.7802	2
2843	2	0	843	1	404.001	225.388	178.613	0	0	54.1051	55.2718	129.204	192.103	10908.5	11106.6	-129.204	0	8.97365	11.7376	10.8119	0	0	27.5135	-448.204	18.7895	2
2844	2	0	844	1	403.665	253.468	150.197	0	0	-62.723	46.9913	238.483	306.683	10826	11015.3	-238.483	0	15.5817	10.1597	10.3937	0	0	32.437	-446.872	18.4248	2
2845	2	0	845	1	300.273	139.494	160.779	0	0	-0.362855	-75.4962	229.826	249.921	10863.3	11038.1	-229.826	0	12.8028	11.0734	10.4864	0	0	42.5816	-451.986	26.9659	2
2851	2	0	851	1	348.686	183.027	165.659	0	0	-38.376	13.452	112.84	237.249	10801.7	11048.8	-112.84	0	11.1576	10.5785	9.79537	0	0	31.5044	-442.924	22.0077	2
2854	2	0	854	1	314.111	150.551	163.56	0	0	48.7201	-7.86248	63.7362	164.117	10814.2	11070.1	-63.7362	0	7.54635	10.6389	11.1577	0	0	39.1985	-449.383	25.5361	2
2859	2	0	859	1	396.047	219.381	176.666	0	0	-51.6402	-41.9454	77.9698	230.894	10814.9	11004.5	-77.9698	0	10.8711	10.8348	10.213	0	0	54.6829	-453.149	18.9555	2
2860	2	0	860	1	365.847	199.388	166.46	0	0	-7.11818	-4.8816	401.751	262.69	10870.1	10967.5	-401.751	0	15.1741	11.4496	10.5706	0	0	33.5859	-451.479	21.127	2
2862	2	0	862	1	436.525	213.022	223.503	0	0	80.9589	46.6885	149.162	245.416	10682.3	10915.9	-149.162	0	11.5802	11.1184	10.9453	0	0	32.7079	-450.06	17.0109	2
2864	2	0	864	1	322.285	184.133	138.152	0	0	69.651	-42.4001	206.717	180.446	10892.9	11005	-206.717	0	8.93984	11.125	10.7296	0	0	21.4763	-442.379	24.7343	2
2866	2	0	866	1	341.219	167.833	173.385	0	0	87.8116	78.7408	321.253	205.011	10775.1	10883.9	-321.253	0	10.8974	10.5297	10.5518	0	0	36.7095	-446.736	22.8041	2
2867	2	0	867	1	271.92	157.458	114.462	0	0	22.8258	38.225	226.79	202.293	10939.8	11024	-226.79	0	10.0212	11.3018	10.0556	0	0	20.4652	-440.031	30.5493	2
2871	2	0	871	1	411.675	215.815	195.861	0	0	36.3216	-58.7198	197.169	272.008	10826.6	11021.3	-197.169	0	13.4655	10.7864	9.90276	0	0	25.8203	-443.147	18.0122	2
2872	2	0	872	1	386.192	183.981	202.21	0	0	35.4702	-10.4237	226.541	329.808	10827.5	10973	-226.541	0	16.452	10.3178	9.22952	0	0	35.6564	-444.325	19.2275	2
2873	2	0	873	1	404.31	280.288	124.022	0	0	49.4493	18.0421	332.006	356.621	10913.2	10944.6	-332.006	0	19.2544	10.5819	10.0885	0	0	45.7857	-452.07	18.4107	2
2878	2	0	878	1	293.788	162.343	131.444	0	0	53.5923	125.472	592.678	159.531	10909	10936.8	-592.678	0	10.8953	11.2715	10.7951	0	0	41.9607	-451.157	27.9185	2
2883	2	0	883	1	269.424	124.246	145.179	0	0	111.562	28.3784	116.77	187.397	10751.4	11033.9	-116.77	0	8.76848	11.4813	10.6284	0	0	24.9841	-444.8	31.2541	2
2884	2	0	884	1	346.228	203.583	142.646	0	0	62.4065	33.3341	223.579	205.923	10800.5	11028.9	-223.579	0	10.1646	11.6103	10.359	0	0	37.2987	-450.163	22.6173	2
2888	2	0	888	1	314.189	157.401	156.788	0	0	-27.3404	-50.9514	125.136	197.356	10691	11013.6	-125.136	0	9.44215	11.0213	9.7251	0	0	42.0585	-447.521	25.1805	2
2889	2	0	889	1	336.325	202.578	133.747	0	0	69.7925	-78.156	77.0455	180.919	10992.5	11140.4	-77.0455	0	8.52475	11.2845	9.89247	0	0	32.3878	-444.035	23.2343	2
2891	2	0	891	1	297.572	168.246	129.327	0	0	84.7803	50.0141	65.9282	179.447	10877.8	11111.9	-65.9282	0	8.21765	12.5206	10.3693	0	0	35.2367	-452.607	27.7216	2
2895	2	0	895	1	299.756	168.01	131.746	0	0	10.62	-88.1701	213.17	197.982	10852.3	11050.8	-213.17	0	10.0531	10.7022	10.1769	0	0	32.4808	-443.994	26.7864	2
2898	2	0	898	1	306.752	194.942	111.81	0	0	67.6168	28.9426	340.984	215.441	10895	10933.7	-340.984	0	11.6815	10.8829	10.265	0	0	24.1818	-441.255	26.1013	2
2899	2	0	899	1	298.635	198.929	99.7059	0	0	69.7074	-41.5413	309.631	218.867	10892.9	11103.8	-309.631	0	11.7797	11.2413	9.89618	0	0	35.2185	-446.055	26.9934	2
2901	2	0	901	1	305.057	196.665	108.392	0	0	113.702	51.4634	297.621	210.635	10749.2	11010.8	-297.621	0	11.0354	10.6712	9.63987	0	0	41.3405	-444.916	25.9958	2
2905	2	0	905	1	305.142	184.673	120.469	0	0	156.694	46.9812	230.457	221.855	10805.9	11015.3	-230.457	0	11.1017	11.8312	10.404	0	0	32.6308	-450.44	26.6335	2
2906	2	0	906	1	312.801	170.719	142.082	0	0	-107.056	-53.1364	154.528	211.475	10870.3	11015.7	-154.528	0	10.5272	11.8229	10.4315	0	0	40.7145	-452.771	25.8083	2
2907	2	0	907	1	306.693	213.267	93.4268	0	0	104.175	-7.86839	312.424	184.809	10858.4	11070.1	-312.424	0	9.88545	11.7137	11.222	0	0	32.3713	-452.233	26.71	2
2909	2	0	909	1	347.265	194.044	153.221	0	0	-38.8865	-64.2242	194.462	200.487	10802.2	11026.8	-194.462	0	10.0294	11.0823	10.3143	0	0	36.9691	-448.056	22.3881	2
2912	2	0	912	1	401.021	151.276	249.745	0	0	49.7653	6.50287	-20.5604	251.655	10813.2	11155.4	20.5604	0	11.3526	11.3163	9.91472	0	0	38.3997	-449.767	18.6971	2
2914	2	0	914	1	325.62	169.544	156.075	0	0	51.0294	-75.3369	80.0808	211.377	10811.9	11137.6	-80.0808	0	9.95341	10.5789	10.0628	0	0	30.8388	-442.552	24.0509	2
2925	2	0	925	1	338.864	197.407	141.458	0	0	58.8203	14.7202	43.241	230.93	10903.8	11047.5	-43.241	0	10.5254	11.3508	10.7242	0	0	32.6039	-450.335	23.2738	2
2930	2	0	930	1	374.212	199.486	174.726	0	0	124.96	6.52373	61.2637	217.429	10937.3	11055.7	-61.2637	0	10.0413	10.5842	10.7744	0	0	37.8804	-449.062	20.3955	2
2937	2	0	937	1	335.515	176.709	158.806	0	0	-107.849	-58.4129	143.906	233.567	10871.1	11021	-143.906	0	11.5877	10.6682	10.0133	0	0	47.9115	-450.935	23.1755	2
2938	2	0	938	1	320.28	179.033	141.247	0	0	139.056	-29.7091	86.8674	243.578	10823.5	10992.3	-86.8674	0	11.446	10.6602	9.60423	0	0	41.4447	-446.945	24.4334	2
2940	2	0	940	1	302.04	145.19	156.849	0	0	-231.19	-143.46	27.0035	145.703	10795.2	11106.1	-27.0035	0	7.87092	11.5439	10.3782	0	0	44.6847	-451.966	26.8819	2
2950	2	0	950	1	278.542	144.945	133.597	0	0	12.4359	-42.8332	109.417	264.16	10850.5	11105.1	-109.417	0	12.4584	10.2965	10.3155	0	0	31.1769	-444.422	29.3225	2
2951	2	0	951	1	335.141	193.01	142.131	0	0	85.9366	-29.1389	205.503	322.656	10876.7	10991.7	-205.503	0	15.9223	10.6454	10.5465	0	0	34.0075	-450.072	23.3544	2
2952	2	0	952	1	348.752	211.456	137.295	0	0	31.2636	-17.6448	24.4623	220.582	10831.7	11079.9	-24.4623	0	10.0581	11.119	9.38809	0	0	47.0528	-449.606	22.0221	2
2961	2	0	961	1	282.331	121.093	161.238	0	0	18.1216	37.8587	-43.0167	185.27	10844.8	11124.1	43.0167	0	8.32012	10.9872	10.1334	0	0	38.8176	-447.146	29.0126	2
2972	2	0	972	1	349.289	186.646	162.643	0	0	34.1654	-43.8958	43.2267	233.632	10928.4	11106.2	-43.2267	0	10.7666	10.1052	9.89213	0	0	39.418	-443.987	21.8666	2
2975	2	0	975	1	320.856	170.316	150.54	0	0	75.219	0.226165	201.256	180.353	10787.7	10962.4	-201.256	0	8.81039	10.2975	9.54312	0	0	30.6698	-437.573	24.2522	2
2981	2	0	981	1	327.825	177.371	150.454	0	0	-19.6051	-4.24196	130.441	189.218	10683.2	10966.8	-130.441	0	8.9581	10.854	9.52346	0	0	37.5553	-442.817	23.7593	2
2983	2	0	983	1	262.522	130.83	131.692	0	0	266.577	121.254	439.519	143.325	10795.7	10941	-439.519	0	8.66687	10.1784	10.5724	0	0	50.3961	-449.446	31.7178	2
2987	2	0	987	1	279.764	129.178	150.586	0	0	78.0295	-49.7835	65.1376	158.222	10784.9	11112	-65.1376	0	7.35907	10.4827	10.6268	0	0	20.8912	-437.446	29.3586	2
2991	2	0	991	1	368.99	187.056	181.934	0	0	-29.344	28.2888	-15.4636	185.869	10792.6	11034	15.4636	0	8.41146	10.9722	9.85418	0	0	38.2437	-445.828	20.623	2
