# Supplementary material for: CaV1 and CaV2 calcium channels mediate the release of distinct pools of synaptic vesicles
Source: eLife. 2023 Feb 23;12:e81407. doi: 10.7554/eLife.81407 (PMC10023163; doi:10.7554/eLife.81407)
Supplement: Figure 5—source data 1. [file elife-81407-fig5-data1.zip › Figure 5 - Source Data 1/elks-1/11/5/cav1_to_cav1(cav2).csv]

-11.9471372783919
37.1191484505871
-46.272184124733
1.90377623714267
43.1309767953535
-15.2472660936528
91.3561563339426
36.395054018778
75.2104650124238
-80.4085091515844
43.2985921070904
39.2630834267638
82.2905264110814
3.86249032609703
34.0570910709412
-15.1624653795789
-29.4804580997752
29.712764427064
-76.1279776282063
-13.2578053189536
56.9767945804524
-11.4172012576546
12.710292702297
57.0322582137651
55.4142617969574
74.28016932836
57.4878963172159
81.217016730252
47.7530338558918
55.3752297844258
165.716733572921
57.3678801554724
21.4303996266335
-7.57096567969893
56.6239583814877
-84.8163700371369
-45.5165056169317
8.30697626429901
0.99976277359201
67.2228092356272
64.2434907680108
119.264209845811
47.6607347481895
34.3903355780021
1.36072433469417
-67.0201051646127
-28.0380719174336
-18.156991056183
56.8250386747623
44.6229482440995
60.9219398123969
-10.1552558647036
72.9633620420664
15.7188977935839
-69.1100660947832
90.364939493129
30.7857775787925
33.3778522647935
70.3601828193096
92.5880576952986
70.5718963487798
59.9927928544967
66.8009769748605
29.8655933732807
21.9069381127865
26.4654861601921
36.3149829454505
-51.9668630187607
63.3081793358342
-44.8633681347947
-77.7325468273903
-87.5779157118741
-68.8276355626094
8.04724703805368
3.4828458522843
53.7785250685592
-4.37711017595393
17.5508799636409
40.2853625859261
-5.60801847910261
22.3677224037619
-11.5155848573086
42.0622219838133
68.8858464712848
42.2705397918908
35.8901967386118
142.558642995195
29.6668905146544
-67.6641537516371
33.1364103363285
27.7498972087888
-1.05284092454713
10.5254195795023
5.89082314867846
-62.7555887152375
17.1558264524883
39.926281930364
9.39388793420949
-8.10197044427332
15.4309002304144
-33.5603006481142
5.63788536522043
-23.2002786375178
22.4896194710473
-22.6872455381217
-28.7397511506842
-53.3009645446309
-84.0296039824461
69.9408584325975
9.87998661603524
-94.3841936981498
-81.5601837716549
-11.28441007535
47.4392506013137
34.5529351416262
-88.0356703711441
-28.2456827746737
19.194506403901
4.54796929215081
-1.07763355775205
19.8519022262244
-95.5446963345094
-143.885242376415
2.5317045392967
-18.5759241246578
41.0077317801461
128.573162602679
-48.0349893364837
-43.8747896074492
87.6742160319609
11.5983275203616
-26.6532111704528
2.86834476775584
-130.134778559266
-66.374280882912
40.7941625736748
14.213760006036
-17.9891400941688
33.3055152353736
-83.5525437386441
-41.2132475590843
32.6991647415271
-33.7963102816866
65.1119479227491
2.59458658391486
-89.1783822388261
59.1315984431058
23.3787161296659
1.22900619291977
-135.72540161178
13.1447695442184
-103.782857706337
24.1402434791398
29.530362749807
14.8459214198338
-35.6576842862814
72.7264645611576
123.85663942153
-73.0030929577224
47.3595203891327
-46.2621526285038
-42.5756174218786
14.5315911790676
64.6965157865361
-36.3897188870378
51.5214705842991
24.4886951951939
-37.3626232015285
90.8787300004515
-31.7456127176356
12.7488281857259
-2.82612370454262
-116.287025114851
-108.810315406861
-93.6958364716556
17.8094100066373
28.1287295208949
-11.9927250834335
41.1346193669997
31.0193045668511
26.8042681730185
-54.1714582728691
-158.840647908804
-18.3538130092693
-83.9961390009103
30.0558047800769
-52.2276905140807
-29.810020778079
-33.6828246839123
1.64206089448635
64.5739917507381
-66.2709319922324
50.9233758920054
39.4001077207122
-19.5529015861448
-94.2719620374028
34.2845840241353
-76.5538873326623
35.3239470011358
-47.5827217258829
91.1810678571237
20.7478703099569
68.5699214323413
-22.4177709230134
41.9310760567714
53.5521556129806
69.5706732402796
4.22010662289176
46.926478380743
8.97934364533467
-55.3277825513633
-21.4123147028713
4.77258828159938
105.383227070135
97.8506624105976
55.0735188962681
103.473496507617
33.0216203444361
-10.5664296607301
72.8092539302743
31.1514940091838
40.5722871085654
-15.6843560204979
-12.0406103407986
48.1702164582348
-68.9500291589975
7.99638260607389
-12.4912074675904
1.18921677245817
60.2005889049269
44.0216387269138
-52.4479207239292
-19.1266553172318
-55.3046899272013
45.7853613112384
-41.5963382113769
-59.652567960431
36.2150045476228
51.3455994710093
-105.308584540679
76.0284238248714
73.5471668979426
35.1846252548658
-27.3794726151718
-22.6526570589704
-143.77601511883
52.0733252744903
-49.7738645338231
26.3695304522735
22.6488989989084
5.7520231600538
22.9267346264351
-29.4905695783273
97.0386324221454
48.9484658325491
-14.4183879376378
-16.3127303946658
70.8734263404367
18.2344023385212
74.6708340599125
-24.406970818889
37.3003214193577
-11.5698997644613
157.001511957289
113.234275099763
35.2542482851841
-12.8030298343001
7.59889690649652
22.2487245287721
70.5880418621946
62.4135703999982
16.9122679682005
89.7913218014382
50.2819151613603
-30.5922928422988
50.2794829729373
12.7564022649858
-64.5537398140677
-79.4929493759519
-43.7186953792498
54.2446911973402
41.862134748746
-44.60233021774
79.272542020628
17.7380365101872
91.1810678571237
100.881341839295
-83.3396562544676
-31.1611556647003
8.6232673929353
-28.1855442543929
88.0336375486677
29.1259803965731
33.9766539079228
36.9602854695058
-113.518452347045
-56.7389255188573
-40.4834851821033
22.4587128206549
28.5367937028914
-149.045386048374
-38.3048817444505
-138.041445890163
-85.5336982546996
-80.7076617085968
60.2277842013191
-69.6258174899704
18.436946990556
-6.95889248690219
-33.2329345079597
-6.53967331106105
3.72849566385048
-68.8011176918208
67.0715246304935
-54.4296474547191
-6.55537275246024
29.1070409017339
34.5991751437286
-32.130689486341
40.5851673399975
-35.0567156302404
36.0666695918735
-25.2151085568439
16.9541444192437
31.440875948796
35.1137230589738
-130.551359421641
24.3353949484153
-36.642892320775
-15.7325569104651
-19.0042364923029
84.3293620304539
110.701030243235
51.144258298913
15.0420111935382
-7.04144620574152
-13.3499992157886
-30.4754662769101
-97.8291565368982
-39.2592378823319
-67.6814479912136
43.1174443668624
16.2986547310065
-32.9723426629207
33.6081939531923
-66.7091706452393
36.8232611755575
-6.86082022316077
-57.7128481200943
-23.2338740584673
95.2247018995913
-77.136046933274
2.1363353955403
0.420111047036698
-61.5647811684594
8.41361566550586
57.2703044208356
-108.060149176277
-65.3618775520245
-60.7344386536788
57.13215662927
-52.9555972140624
-15.7869979603402
52.6865724219915
-7.73468874093851
-11.0901212248682
-8.50697976602169
63.5867975998335
7.8652619075765
-57.717863868209
-98.996505369827
39.1375549878085
9.27760835501067
23.8642383000661
15.2587656996675
50.3220663748198
-17.8089854121463
23.3152323450795
-34.6253988594362
-63.8565293427419
-65.2164922456541
98.5225837196158
-68.7514819683274
-44.5904977982937
4.69228155799283
-47.1707905219337
30.2858056073292
22.2562481509431
25.5437576135955
-91.1629072477317
16.8836335415872
-57.5739429206042
22.3657362873528
-95.8306825527216
25.5339617676455
-101.607965622681
163.743443540183
-14.7927262592766
24.5037424395341
-35.7677993912057
-23.5397928297243
-95.227988659095
-101.806041512795
-3.01367156932247
-92.1141537715885
4.33698794206248
75.2458361280442
56.1458250971573
108.607177062568
-5.85016735840327
-17.9357677881308
-17.0161853225909
-16.4494642845566
1.05499075662738
25.0053596662619
39.4214498787442
-32.0748345347893
18.8667994025982
-93.8617013172607
-49.078951514819
-29.0384071785957
32.0778174604275
-80.2421730054193
-16.0174700881489
-1.77748663923558
18.9272240302471
14.4332032827242
-50.9925995563772
-52.479816135834
12.0756234144428
-95.5632445111132
-8.9496871809497
-29.6589422979905
-43.7382366140573
-64.3168171046145
1.22202955693865
41.2085511945952
82.3780411242587
5.02236599394018
119.444781074611
-11.3634880904719
-14.9074910226209
33.368683387358
66.4495251523367
74.0061502656972
-31.6335662500805
-23.9346402158335
-14.6938461305217
-124.681541593702
-102.547455412721
-42.9459835106936
76.3297181662492
-93.6274169212757
-8.68995795470437
-10.0576549015223
-6.90714020758605
-61.8803905748009
-21.744124376406
-149.542248405809
-131.840971411542
-36.8121781163209
-43.1530978388309
-12.1549837859093
13.8775363243585
-101.309414805637
-97.2626459206003
17.4091555541781
-73.1372685164679
-116.547957821036
-94.0669095113117
41.7586806472009
31.6050407853581
63.5671259256105
-107.768208905522
-29.4623559951851
