# Supplementary material for: CaV1 and CaV2 calcium channels mediate the release of distinct pools of synaptic vesicles
Source: eLife. 2023 Feb 23;12:e81407. doi: 10.7554/eLife.81407 (PMC10023163; doi:10.7554/eLife.81407)
Supplement: Figure 5—source data 1. [file elife-81407-fig5-data1.zip › Figure 5 - Source Data 1/elks-1/11/5/cav1_to_cav1(ELKS).csv]

14.5069236828331
38.3409041840405
94.5422568980066
37.1128509416867
-29.4054717288072
38.1049641498448
-52.6943178802667
-9.90103378338426
-11.3624225753283
64.8978345929481
-10.0426647320783
-12.4414528412472
-20.6299609481557
110.969138317128
-24.7872137364393
67.6886141712039
124.160352644363
-19.6058858574579
119.886189975578
-3.29385354530496
-95.1238144128019
8.2672873440406
5.49916806043439
-18.6426747642054
0.9900337802992
-79.4180233749812
-9.58929448287017
-46.8481578589362
-2.74887040894646
-118.809893216663
-178.363369262845
-13.477948787111
-23.1434469509004
-42.5152514658857
10.152022991193
107.874920389297
113.317272939938
-26.0605586396941
26.5499427957639
-125.827666456762
-35.0797055519197
-42.3677744803153
-72.2014214527935
-25.8660927889669
-40.0928329963699
37.3456411373554
35.3448128191485
-8.32524952464883
-3.65961016944311
-62.9423658155465
-12.9751364015265
1.87862802881318
-96.0473691689931
-22.748334571681
134.755768026747
-44.3855071271882
-3.33881220817602
-84.9366899746146
-112.789292583397
-109.160633385478
-92.9112217746715
-127.014427300292
-92.2184270118614
7.04314165002143
32.1512553355442
41.9046406227899
27.7015002044845
18.0576939124985
-93.2485910665728
-4.61085404770529
91.1923455527194
119.118535440897
26.1709481070084
26.8470798254348
-58.8077733219125
-86.4967506834164
12.2075346290858
-59.7713785556953
-5.46933483133216
88.5760966572889
20.1309576597578
92.8961269121482
-43.1364585803422
-15.6449167663068
5.2947346257497
-53.0949738695799
-151.836644032574
27.0983798402813
6.2001431320441
-24.3563831397387
-52.486248752788
72.1836303919172
-5.11190972938311
-7.05172283675347
47.392921902001
41.2816768044304
57.4659227289285
6.53005925370417
107.919060199862
-67.1378818062676
88.9212521174613
-11.2503291663579
52.0905231397464
20.3120937321237
24.519576937837
8.4985926913414
13.6579262717332
87.2318912442406
-84.123410780996
-22.5987662413263
25.916042970608
17.8756794881829
19.764202041526
-94.6799870357681
3.38342949276011
81.4476247856928
83.8887654302762
34.0234189141393
-48.848712678755
44.5443075226813
-81.368621275753
105.593587514553
93.9689781431607
-20.1947369488462
-13.2202557386136
-19.4058152541384
-138.719956479177
82.6469882690308
3.21065551383981
-118.092771526193
-32.3568473579635
-5.65943785069976
-49.8267383987422
63.1882666962883
21.2716096329332
-90.2753417809727
36.7411871381737
43.3626060778206
24.8597936414808
97.7787428421962
57.9294729179746
17.7749162265336
51.3549817009934
-74.6588615724777
-2.05568150560975
158.84671443789
-79.8914188629842
49.3481850609151
66.5234840569829
98.5612425748623
-9.31484831909802
146.083301510969
-118.283238114844
-31.6824723434383
36.6686599953719
-17.6344438655815
-110.003874830594
-154.048691316784
48.2434041614706
18.7596068357034
74.7688263280124
-43.7674804225044
44.1843680070197
-64.5949789059468
37.2135530608357
-53.1972814792407
47.3997074333256
-1.5039417663229
-84.3792554118445
64.1277862866955
115.347971795894
-39.2872788285258
146.672364958247
109.717152287645
144.60082734364
42.7026209782507
-23.1964942088271
-15.8617099136554
25.5875794832136
-15.5281580991923
-13.8088044032211
122.830537146272
128.074910438379
8.02247043373791
54.0574510868701
-72.7832440857201
7.55107457677332
19.6132100053019
89.9759554557222
50.2159963608283
-63.540275567686
36.1540026797938
-32.8360599544485
56.2905226039711
87.2491591421876
67.0086955465868
7.70688308453282
30.3744320506412
-84.5745996145251
65.5545169977468
-166.624999849468
-11.2277895138486
-81.4945898170099
28.9114071969398
-90.6659401154411
-110.275563653517
-119.527954401581
-36.5184629776068
-89.4829661781041
-7.01582283463176
106.833183260122
112.763200571579
-32.5493441489034
-60.3523839791687
-66.3174229407978
-37.7999881896631
-132.393160155489
48.892269826747
14.4785974930946
-65.5257439052384
-57.4943779410623
-79.1930193475819
14.3503268940131
45.7370366880805
-5.33330863523042
16.0386887731456
28.7390868581879
-27.902032828235
-40.853640857229
-33.8353834057125
-134.612932465474
-17.3991698274513
-9.70993012707004
17.5951137891479
61.2815045364441
26.1036315762667
117.2155006876
38.9649587102394
-100.006187415713
27.5596279715082
-27.9114856295146
-99.1712469215381
-61.3391948615208
26.8790417079726
0.0604206313419127
130.053865100141
-47.9923232399142
67.3018333141754
23.3791373205549
-85.9821834387312
-28.5641687722364
-10.6322429620268
45.7227979865165
-137.963813876459
-31.0485113757877
-21.8272942292042
-47.6911563769136
-53.3362162295834
-51.7847894697534
-171.820202860732
47.9362995478459
-1.80980445871501
-29.5687028355587
-148.420506864388
-102.878977509301
9.09156368695221
-25.3296824590852
-29.3614219891351
-18.554424071468
-59.1571098288077
-122.349090371865
73.244453265439
-126.920996566741
29.2860696255866
75.117374553849
-129.867494581866
-8.88004903156616
72.3796116622671
30.8417080033832
12.4935232960725
-87.2656777105803
-9.42257889671055
92.9197878437444
-28.5438411066571
-35.2075820104692
-166.624999849468
-149.006267616898
16.9741496018287
5.06909517354143
60.9272003446258
74.6461299102757
-105.190969202853
-76.1887476738902
-8.32276568218731
56.3753193885459
110.647553717658
90.3447412762434
40.349882239796
-60.8547716529738
-84.3162405699677
89.6179255002116
63.3193541358614
95.1196571999299
57.2257115771208
31.5664340774838
-54.6514294568315
80.2460493154304
18.9559211040814
51.6580564812848
66.6398791548181
-20.5198365989763
-7.45404545907331
115.988689366477
30.2866349980777
96.1935974959251
65.075122616623
-27.9266026830282
-22.1827502713586
-7.50254810099977
-28.072747676475
-21.800937099255
47.1770666062475
-42.3120905236829
1.63017542570924
-26.7634721998493
-74.5993006387598
119.23583946193
-43.899417285631
0.689898125494437
-54.586960337836
-54.2766447431914
-93.7741554605527
-180.962015619445
-63.8206289108311
-21.9552318302503
39.5049741616713
-29.2343933112879
-67.7247332666175
72.6850802141289
9.90060233420627
18.4297212852925
-24.5909300393087
58.6157234337461
44.8214498848029
18.4511090874585
58.3830555230743
-12.3566560566705
98.8010901573889
86.4239738760734
96.4519259692352
-125.593150128438
-2.53425703442554
-49.6777154223037
-11.3021039318028
-4.58089179620583
-83.2432992680606
-50.6698592017146
128.427760353077
-17.8687784092635
20.0391935592179
-128.117118497803
76.1221209730611
96.4430796643719
-54.5016793418363
-80.4800575984846
63.0588136756214
64.6486242800329
-85.0204266225992
-73.4893686268952
96.3106891610714
56.558910374979
-16.3945151219832
49.9253424356993
-87.9427489234549
-66.6628502565054
-104.506626604378
38.0086248620555
-22.2540049216805
24.2632175243216
9.66572243660448
121.821307253556
-166.621758297197
61.8693872049898
-28.7721461859674
-27.2718587667732
40.5317454507222
-45.2325049072479
-33.3844969989641
-130.476734481332
92.1478316201992
-45.1908183678952
151.448431089417
-19.6735353862296
46.3095593759717
-78.3782553055953
67.0698619708164
-157.909413571813
-16.2559133696723
17.7395615783335
-30.1095660676929
65.5277962985219
104.321484532529
85.8892607504513
-30.2901873573883
87.2488567154051
-26.4506116202447
-102.943354914552
-118.508060357603
-64.9498895941833
52.1812576749453
36.5272414025676
-27.3178469949871
68.8118759614354
70.70603383862
23.6006874397917
-40.4269913072512
35.4177035312332
-19.5322680068166
132.71746478716
96.5553242867354
-14.8816845626279
-69.0477632333877
141.431294360909
4.24224327442062
-138.919390014829
-105.847802821045
-133.494699502668
97.8155211962676
143.839625342251
10.5150528457325
120.294844489052
-2.68243223015998
38.7827930725307
7.29253374757354
31.6371433738841
-18.0932676539906
-10.8435230705309
-171.273553091369
32.5274331838064
-135.981617662428
77.2689825523903
2.29376564682934
-34.074050209505
-0.601231101234589
-9.27304113760511
-36.5025576430326
-8.70303286342278
-90.9336296762831
200.253136516671
104.575874886255
41.4128865289986
-20.661528690167
108.105316813395
-55.5900706952889
-15.6284355065636
26.1562846936649
60.1054689866742
-9.21450976922824
96.2440096980008
81.7904476167987
72.0586319163594
99.9079624016231
30.7258276882185
-21.8866733782816
46.9381279469235
81.7907806148287
11.9193951176694
50.4051309573533
92.6537343446616
132.806048477925
-67.8169832214353
-131.75750198358
-79.0344534989727
44.8173605518296
-9.88997549159467
