# Supplementary material for: CaV1 and CaV2 calcium channels mediate the release of distinct pools of synaptic vesicles
Source: eLife. 2023 Feb 23;12:e81407. doi: 10.7554/eLife.81407 (PMC10023163; doi:10.7554/eLife.81407)
Supplement: Figure 5—source data 1. [file elife-81407-fig5-data1.zip › Figure 5 - Source Data 1/elks-1/11/5/cav1_to_cav2.csv]

274.828373256481
-83.7419313345017
581.449317967283
288.941543470977
-149.272194134157
415.155931838544
-117.45693548806
824.437530375151
501.411468040245
91.3751599244024
209.24673373796
322.836548396659
-100.952615760183
376.177514141978
529.836984715464
558.015543660706
-245.598364104138
769.676487119084
98.1408504911451
223.455466033109
393.598612833703
-24.6393167610513
671.857968650304
203.052610831455
-121.177484541244
-171.843303363617
123.037237830918
527.543093683817
-98.0536893429417
281.889435390392
197.081068120675
116.813378571944
226.444776638586
245.051749493037
441.161263957103
-274.426189471638
452.678591061995
890.554217370842
820.866499644417
449.738486065798
-201.554100512014
31.4974144373009
-156.808311543777
197.569373994
-21.9082699742648
252.913947520177
148.651905916628
598.095196169317
257.824937782221
-50.7223691487798
-226.583452350491
618.988122601133
152.731980031816
24.7602618113269
198.27759273781
-14.285544537317
-152.460092533574
880.943646204691
95.0387011649436
916.156606669954
476.789897456038
321.493783628604
488.234975966887
257.493431164457
59.1017607910762
147.340371469178
243.079280683021
532.364400179948
115.832198005437
358.030920066372
543.454951482268
