# Supplementary material for: CaV1 and CaV2 calcium channels mediate the release of distinct pools of synaptic vesicles
Source: eLife. 2023 Feb 23;12:e81407. doi: 10.7554/eLife.81407 (PMC10023163; doi:10.7554/eLife.81407)
Supplement: Figure 5—source data 1. [file elife-81407-fig5-data1.zip › Figure 5 - Source Data 1/elks-1/11/5/cav1_to_elks.csv]

231.072777162048
-182.260990514087
441.071110025949
241.046107078017
-248.309522818132
246.673324750427
-218.380535551956
724.586298556998
366.546324244109
34.4966326175036
183.075049608507
382.665401196587
-241.73512167204
385.25680838169
442.388200599244
450.333164288329
-327.825684672975
697.117750035643
16.2022834491781
106.376299603109
417.129546874812
-127.298385764987
635.068388882695
208.070706315777
-257.86401828079
-289.074348974378
77.2281743649892
441.691255360962
-184.132639310013
191.326815484435
218.629796984258
79.3031047452587
139.383811818429
205.398503251032
370.915643779097
-380.05873576769
387.734244811776
767.126677148523
784.360232371724
304.70363908402
-313.665956926674
-92.33542696326
-232.61133616394
161.153070807601
-107.359179103281
233.159219474281
92.2397775053778
510.417687196086
208.046471101865
-151.116189076087
-340.83603478338
543.237247236464
142.046743866531
-41.1028511701425
215.953715299578
-120.264192407643
-273.215353913403
804.404746911077
36.7716641723437
794.977098341627
341.026496277484
196.031203896358
372.853215971143
306.007790733771
8.28634251713993
116.520463366611
234.890994025414
368.491257892647
71.6437967251259
265.488238413707
435.928498989582
