# Supplementary material for: CaV1 and CaV2 calcium channels mediate the release of distinct pools of synaptic vesicles
Source: eLife. 2023 Feb 23;12:e81407. doi: 10.7554/eLife.81407 (PMC10023163; doi:10.7554/eLife.81407)
Supplement: Figure 5—source data 1. [file elife-81407-fig5-data1.zip › Figure 5 - Source Data 1/elks-1/11/5/cav2_to_cav1.csv]

119.794406745372
127.82934603956
133.117029495432
114.077001316871
64.827426063297
99.9903138180434
114.433182780138
67.766096788353
56.3338190339528
79.119321756174
56.3487358388847
65.3686222887482
75.3279733001054
116.958824032172
126.07231398385
127.914041542766
141.445895176788
152.721451734471
146.444928872432
168.838929472849
159.453978789652
114.910764781587
116.197006278637
27.5985578498785
94.595284010129
73.2347175627146
62.1218910080679
76.4076726837575
103.682571723622
146.622079151295
103.577472366811
76.0013841964355
83.3410443819303
160.882807314956
139.900080121446
128.92905795858
118.615170739215
119.611769417836
120.163258018334
75.5386137890491
92.1800187418448
142.211239091126
106.012775399007
55.6797641792455
101.60428754494
141.16500468901
100.450706790782
36.783943055656
122.978777739079
44.2718877398147
74.8960295607867
28.5273639466341
121.550576182288
117.283682298268
79.1086885199766
48.3141878629303
95.8842942600604
74.6729001586482
51.9167345171863
77.2276176126161
91.1977898819659
85.3372209137833
46.9331941378987
118.389272584196
38.9625212647679
1.27399225798945
91.7228405939986
33.5004562829126
73.1270851033041
35.3351567487607
80.4204800581574
52.2043659906649
88.2741411727075
130.006956419009
111.779033914534
76.4409819973353
72.3856964319202
74.8177594106819
127.070793568013
71.1722128077618
75.5542627733612
143.028049177414
38.2562176016381
158.671967604248
167.459606231627
101.320548321961
102.80562311705
93.2176860064938
151.420032553666
104.053775202687
104.971687184421
100.474009836678
157.583410679079
110.079371626225
128.480316508787
186.119522932511
115.225069793813
146.406317703369
118.55213302664
26.2982621666924
132.226548460372
95.1117928132408
163.394890909954
75.4552522051945
71.9214911910058
141.324730288887
159.709033128929
114.374298196884
143.268186711763
93.8825549939011
113.994342387163
116.817019640386
107.0810084529
97.526561552424
187.720721638843
128.810897473839
134.993972502016
96.3227433348002
100.926538326101
172.828459029897
157.091669280622
74.4591752842207
95.0443915496107
62.0384242133441
78.6445337361492
93.9368951295983
110.444646281294
90.5196745734338
160.281708219505
156.268614737735
140.89952753527
127.299410018823
168.248358402729
119.974847534761
150.27308757434
187.790996866222
150.433856689509
148.536484600778
61.8069085702409
43.2786595540456
81.2981860726522
171.138567358994
79.4632247279824
120.130916534417
86.1000569540647
130.662290439292
42.3532239501419
108.496540199994
62.961612822015
131.767514635529
39.6652440133093
111.820965119357
124.465863879124
162.948657334218
142.099609170351
105.195809644763
184.191845933359
158.845747390264
138.448836397582
114.836361653432
127.003914062028
81.0497675082061
120.401905965376
135.922568177035
131.899704077863
124.099806587583
155.028221924551
156.821096396443
156.942000405521
176.942263088873
74.5198103336061
140.753359592427
145.706283725383
147.446934617401
123.311370049085
113.514513390481
138.183073136472
130.758742676313
100.325178351826
85.269583999876
121.425674711845
124.346579896765
149.918681805748
103.066034065592
82.9313601732119
154.53235262532
151.14491522193
156.381759474365
124.109396308486
157.219705593638
145.443158777744
94.013334831252
141.405192680448
77.6426836591363
128.342118260132
157.860068055212
93.9010779419623
144.327431784721
172.244548963154
59.5432435396906
170.781889366621
173.99444871493
90.1203079683146
67.1259404518241
120.197821268945
53.7759919659584
45.4606839416374
114.186539910368
178.443117307688
124.45369059853
147.84131070295
175.994176636135
186.142043341935
28.2488508935021
91.2173311167753
164.186517044802
133.311318345915
64.461945283183
40.7314657222487
90.7301089373323
177.35043248174
69.7549053659932
171.734730688653
-42.2341423418038
90.4912253400125
70.1272575712192
107.579751715881
163.459157331014
104.330121242907
144.971976900846
101.628608877585
136.319401679553
134.843651429854
116.919636351682
62.1023245447141
67.322737176366
65.5981770439848
152.33146442852
171.991350300872
85.1191072597576
114.128387506495
98.4547911377522
145.118822269291
159.473023495359
133.768862583453
135.862690535576
165.603302728925
15.4376664446609
74.3981741451462
46.3943753470958
21.6926114983908
81.4306363938085
156.963447774418
103.256115032973
70.3012477789671
106.126521875605
94.6223236385667
90.23285526166
77.7260747682267
72.9848641647422
99.007222339369
26.8274660080442
67.9458601521401
188.939822751088
151.467370824839
142.97428555314
49.0848883865274
111.336120374561
65.0174565735942
122.483510179818
141.414416311662
72.9078479516629
81.6111319369793
30.114298045095
11.7725281498442
94.0755899073538
-15.951192322138
70.3447190281877
94.98472432989
111.436595301491
86.6007611049099
55.0998011167794
103.497636943763
148.094614576097
-5.24575252388058
74.3102133599568
9.26723599763682
150.549955372209
49.2645465394489
-70.997095351373
150.982159990352
-6.99894278618194
44.6326936329606
-116.338962587355
41.6472359196141
-15.0764654822578
63.2275865048614
37.9686913390287
80.2521325670386
-5.28172537947285
100.542820705294
6.26918416022636
30.2994180181431
22.725183032604
105.09604166867
79.4198586896273
-32.2673476905966
39.4679255311239
65.000082351693
112.956022925453
23.7161389945941
63.7059259142352
90.3354172191794
0.282354573706471
6.60117473026003
51.5421353167258
18.9917008730408
29.08321609819
-54.4378780277275
155.347698352845
-39.4571581044911
116.788911268111
55.7695554128877
-12.2644719223208
81.597077750841
59.2655383515721
80.0622072676106
135.898246844388
34.4036323562141
85.6764194733878
58.8994810600325
-19.9190136314628
45.2782822643821
96.6443363189173
59.2889466083361
15.9880063190012
49.4963230613757
110.57683572363
133.803215412325
65.3658787644108
37.1930002958597
125.721173497239
46.6056428045522
12.3684263039886
93.9554937632929
-7.00019672321287
34.9784787563913
136.947224770842
188.459732875583
154.408730320451
132.140127719578
99.063859927388
39.6808130153004
73.8361827478602
164.387753006031
150.307074313523
27.8472877502372
96.6752134440721
39.5947331356529
107.870934578708
113.893004841439
130.229639749137
89.0833728830439
118.059815116761
9.80756960429244
82.668651772352
170.926592950698
125.37212433791
132.248622797782
84.4443876726236
74.1537782706091
178.373363837958
96.4139946305168
143.516420083017
161.184623413985
116.176261563889
161.043942519815
60.6515773499523
172.249068182167
159.132907563182
0.407336026470148
197.928150353502
80.9103405510687
140.499403522221
132.823544883591
138.097670682428
36.6072640773527
22.4928299992516
119.354808944468
102.263619026588
4.84299394838672
94.504710140016
53.8774599510962
79.4804137566898
72.0955066272982
-93.3951438702443
28.1512499303208
72.997508745897
-45.9562086286987
25.1771281073197
71.3070953173446
154.450139767629
42.0611784685207
97.2128582801706
77.4257439598186
117.138637853046
-20.9581157296416
2.18733026693189
98.599549475608
24.4350872388786
-4.35485064535169
99.9569540473749
-0.484815492396592
95.4976774469615
82.8997508686771
111.801398656004
31.8853338298541
119.236282370037
25.7596537976224
5.77864624171161
92.3586333794701
109.345977877569
27.7693627579683
183.767871888225
83.1643149465381
82.3039788572514
68.7321296777282
65.3737937048172
58.5286436706574
68.751043944023
56.6698322938992
6.1508132537474
130.920294427951
141.806440191111
-14.971180932258
103.327905076205
96.7093053941226
-126.885068103969
107.112382107161
65.9111481368564
58.1275013708582
92.4093126182579
-116.924698805862
-36.359674855441
44.3810097865335
144.272675102244
-40.0280827289353
119.908910629894
-83.7921047615655
86.0965055647139
-24.4543090900625
7.48711131776508
