# Supplementary material for: CaV1 and CaV2 calcium channels mediate the release of distinct pools of synaptic vesicles
Source: eLife. 2023 Feb 23;12:e81407. doi: 10.7554/eLife.81407 (PMC10023163; doi:10.7554/eLife.81407)
Supplement: Figure 5—source data 1. [file elife-81407-fig5-data1.zip › Figure 5 - Source Data 1/elks-1/11/5/cav2_to_cav2(cav1).csv]

-13.2771149046457
-16.6305632931362
-23.1894124349346
12.6093622669396
21.9586171566916
-1.79997128681498
-4.67596757619503
44.1234149322809
54.0151119760885
36.2308025243547
41.0379537938752
40.1683687483746
51.0284247946984
-9.31849587964462
-40.0071721421464
-26.4418709688071
-57.4103385594863
-72.8953524864737
-55.7567814039248
-68.7538163694262
-69.0002761100222
-28.8660358930465
-21.4013529113799
35.6315110894502
-23.1438020607675
-13.3933688215438
14.7155873477441
-8.59657422372038
-25.2308740614826
-63.0974091521894
-40.8947799249254
1.31242185417068
-37.1716307285315
-90.0977376062765
-73.8934702354672
-27.2140390007844
-46.0911245400275
-44.3888588777045
-55.7783769823
-18.028389591198
-25.4924393325673
-73.2339152104014
-27.9137775129147
7.85946691788558
4.74221206119728
-36.9159446590475
13.1575026967985
28.202895976352
-31.9602029769485
60.7165137970769
19.7081206016082
62.1175734786448
-11.7307662628955
-21.6117447834094
12.5780656511688
20.8250924107106
-34.8620913890009
29.3071142903518
14.1496955693037
7.43373099522432
29.6590413556642
8.15737144624109
75.4692717904527
-17.3091585413858
81.9453571347221
110.346473881677
24.172842523396
76.6618617148924
12.8239826143708
107.630872082967
30.7183273238115
30.3716238257948
25.0708069778739
-15.2720839220347
-44.6878713548613
14.3609920703275
-12.1928190488125
-25.4254143058206
-40.908980826418
25.4328193261827
-1.31985097560027
-52.8634860804596
46.7283258389798
-45.4509035208539
-77.8211544962978
-24.5433014790378
-39.0892404414844
11.4493802268789
-51.6720041048247
-24.9396405068183
-6.3954418097037
11.5943073354611
-42.6364373022261
-55.3935706439097
-42.9531106650647
-93.9033792115042
4.1508580805712
-17.6501180887171
-12.5406528896401
62.9742464972551
-33.6621067876731
6.22063104720473
-52.9454357118975
59.0097482706478
54.876172001892
-27.8073150963064
-46.0502173497698
0.100045609346125
-16.9362691379938
-3.41599077340834
-26.4479991651024
-27.8889709450377
12.7594224799177
1.58185651065287
-92.6989852089755
5.90429714195307
-27.6797774847091
10.4762499715653
-16.2839278640113
-66.2848776311184
-14.19267217591
25.8857362461167
7.43811800241929
61.2000036295831
2.82874036074827
44.1487642775537
6.82991730220965
-6.20994696845082
-79.0971414585656
-64.2920116544265
-22.4112971324685
-12.0556027938328
-64.6542049285381
-71.2224613250219
-37.0941128923041
-82.5457228940832
-90.8289760539828
-73.404666372764
59.3850344974489
77.3724092132179
35.853232331061
-75.1681002542391
20.59509514409
-26.3519614890793
-4.19410607587815
-9.26164659879214
69.2445079024837
17.745918000388
57.0891308880018
-19.801908755675
37.6967841919777
12.3819427495218
-56.9656528765408
-72.1566065049738
-64.5067000707513
-2.01961188173664
-95.9213231447739
-71.1496923475861
-67.8117113411809
-48.653997913656
-71.1132402334079
19.0657741477262
-40.8133954648929
-62.3011582555318
-49.3185051173241
-72.0565212793481
-66.1596239860173
-61.7067061423168
-75.5988564243926
-59.3499280964243
26.361085304532
-73.3147568930326
-61.5473972064447
-84.5650237708433
6.43769389292356
-14.4967049005591
0.81296753706556
10.6991696248806
10.4275414648037
-13.3234265880019
-15.3287522770861
-29.9667037599593
-52.9665789757782
30.1686266306497
-7.21163755853922
-47.3505585654166
-46.8452698347246
-90.4661495395776
14.4397083182557
-14.9348100727111
-4.25025404754342
15.0680571904559
-77.8070440577048
-14.6276120334478
-20.4671396625381
-103.319252488393
24.6632971122999
-25.2181653543994
-94.4318237838743
39.020190786403
-64.8701822194616
-84.2052273201389
-44.2583816653059
9.42494624571918
-34.5568602526509
41.8194610116443
34.2455569383674
-54.621221686135
-65.0427650338243
-24.7623088336659
-77.9815489869616
-105.191816998582
-48.3339550295277
86.9953048408424
33.3039946875178
-28.4077368740254
7.1407338574536
82.8180403128135
88.8294951219577
47.8161497478941
-71.8629985209136
53.6041197323175
-10.2616183937917
121.931753036322
10.1528832410258
21.6055821425762
5.32110632942749
-49.8227987561204
6.90673382924797
3.40412985677176
-21.2553178539929
17.6285337406771
-49.808778780427
-47.1621241233624
49.479792186452
36.282993409317
-24.3754675234668
-85.5550007457459
-81.5767987201634
10.8121668773947
-20.1595117027828
-47.8823726590781
-23.3787515059848
-72.3427345865221
-27.6816995996087
-71.4999686866995
-25.157290917954
25.8441958155581
10.5675387887932
61.6428576605249
53.9293405088647
-9.37423721169216
-112.967135609695
-18.0988065332458
57.0142364758613
-16.5467820097001
8.49401205526738
76.216701323443
54.1154461964052
56.2289754911981
31.5212491941602
28.7135892001388
63.8644096352291
-99.7276884532002
-25.1126980296867
-24.4779495724979
51.3093240716771
31.2774352716515
50.5095003339193
24.389995832018
-6.15366285900382
9.35939101937038
40.0524542890671
37.021942710624
149.875792456834
28.6502050833806
81.8081408797407
58.2279696641817
59.3467507312744
30.3192296210254
54.726383177609
74.0209734025229
8.23692425427362
-60.2828524706638
19.0796355916282
32.5744069660104
72.6214963782604
-36.6694849184478
40.4965971946112
111.18752098641
-21.0600539064617
59.4577578000008
60.0532954680129
144.18777156025
125.688641346773
45.018575036871
49.5718951697781
61.0601191624992
-12.5025500492629
45.8587631874907
-37.6238239452687
48.2452999798588
103.070745725452
28.852478575327
67.0334487372602
49.9350835357818
53.41263194569
42.2604833905898
-9.85955869619647
-24.1126357717876
38.3669672774377
16.6583654801743
-50.428489776019
-5.6720279593701
49.1020634613669
33.9094591067369
63.308422213986
83.0610400692203
110.062679791918
-86.3515230311023
68.6291158451968
41.7258658339088
60.0668407351986
96.7431827248729
74.8598726785422
-21.6438555652749
-10.4997116464838
-36.3036283403399
23.5094656625442
-93.0633271986662
-36.7347239680821
26.2600497750282
25.8320979547661
10.3785615693414
7.34667065340182
46.7444488553701
26.6006931456432
-22.6866790594395
-67.567626029977
20.942182887713
-0.889072411442612
-68.0751987271651
-8.28198150756725
46.3027932361274
-42.9994223484227
61.1938073643978
117.928790117745
-53.3954130310303
-72.0655210075529
-91.0937523145712
-67.5113195265221
14.5064619563091
-14.5575569429966
-9.55111657034831
-84.4441795269449
-91.8228877215806
-40.1102202494476
-78.4192475195014
4.8452368876242
-44.7725572672935
-47.3200537217344
-108.676805760257
-51.5145044269411
-60.0471793222532
69.0009877626871
-11.8899623418583
-73.3381160545196
-37.6398564987576
-71.8984107551769
-45.1078185388178
-27.1389412688368
-106.617773710928
-62.13533687776
-99.6654122852415
-116.538664329812
-100.128573019962
-128.989752369049
62.5489628890937
-108.363433849818
-100.324334070014
66.8888378053962
-118.303477548789
4.87863654409011
-51.7362704565712
-92.7065608116627
-57.470579755638
80.9400937035334
-33.2019089346286
-26.3256851207989
28.242785680708
58.0152257567643
-28.2185563347684
54.8360789777253
-18.5524471563749
51.8756681646155
183.51273599677
99.3242597615827
69.4222014272345
132.907814004855
72.5168432196442
91.9607251663238
-2.60219184797825
97.5079112919448
6.10609592539549
-82.6717459172614
-66.3958175178195
75.7280327116569
35.4502447235991
51.0217314270012
86.7772245092201
151.76721626441
52.0607787602603
120.127660959275
-29.1635785698054
51.9004747324907
47.1461475882297
102.409449511288
-8.05019737696966
110.255275527346
151.771331882905
26.5383265147848
-45.4300997145619
152.198605674854
-53.8521965747677
92.3838833397785
-36.5723168996155
42.0943001612177
-13.0404242703262
-22.1831091238382
46.6072782752726
33.9528535832997
20.2561929625772
-90.1683130801139
-42.3626837074444
160.199082230898
-25.3924669638509
-102.594300768767
239.591216182762
-69.0509748005734
-58.5854037360241
-27.0737478940864
-74.3254024233102
226.016937675227
154.89059931739
55.4613977862209
-10.8074524631447
106.927402197949
-10.6335807741816
219.513558476778
62.1214857773339
96.3312858521058
111.915526050609
