# Supplementary material for: CaV1 and CaV2 calcium channels mediate the release of distinct pools of synaptic vesicles
Source: eLife. 2023 Feb 23;12:e81407. doi: 10.7554/eLife.81407 (PMC10023163; doi:10.7554/eLife.81407)
Supplement: Figure 5—source data 1. [file elife-81407-fig5-data1.zip › Figure 5 - Source Data 1/elks-1/11/5/cav2_to_cav2(ELKS).csv]

28.1736715001043
36.2086107942923
41.4962942501643
22.4562660716037
-26.7933091819705
8.36957857277594
22.8124475348704
-23.8546384569145
-35.2869162113147
-12.5014134890935
-35.2719994063827
-26.2521129565193
-16.2927619451621
25.3380887869043
34.4515787385826
36.2933062974989
49.8251599315208
61.1007164892035
54.8241936271643
77.218194227582
67.8332435443845
23.2900295363197
24.5762710333693
-64.022177395389
2.97454876486154
-18.3860176825528
-29.4988442371996
-15.21306256151
12.061836478355
55.0013439060276
11.9567371215435
-15.619351048832
-8.27969086333724
69.2620720696887
48.2793448761786
37.308322713312
26.9944354939471
27.9910341725681
28.5425227730666
-16.0821214562184
0.559283496577336
50.5905038458586
14.3920401537398
-35.940971066022
9.98355229967274
49.5442694437425
8.82997154551413
-54.8367921896115
31.3580424938118
-47.3488475054528
-16.7247056844808
-63.0933712986334
29.9298409370203
25.6629470530006
-12.5120467252909
-43.3065473823372
4.26355901479292
-16.9478350866193
-39.7040007280812
-14.3931176326514
-0.422945363301551
-6.28351433148418
-44.6875411073688
26.7685373389286
-52.6582139804996
-90.346742987278
0.102105348731129
-58.1202789623549
-18.4936501419634
-56.2855784965068
-11.2002551871101
-39.4163692546026
-3.34659407256004
38.3862211737414
20.1582986692665
-15.1797532479322
-19.2350388133473
-16.8029758345856
35.4500583227455
-20.4485224375057
-16.0664724719063
51.4073139321463
-53.3645176436294
67.051232358981
75.8388709863593
9.69981307669332
11.1848878717828
1.59695076122625
59.7992973083983
12.4330399574192
13.3509519391537
8.85327459141081
65.9626754338115
18.4586363809576
36.8595812635194
94.4987876872437
23.604334548545
54.785582458102
26.9313977813727
-65.3224730785751
40.6058132151047
3.49105756797326
71.774155664687
-16.165483040073
-19.6992440542617
49.7039950436192
68.0882978836617
22.7535629516169
51.6474514664951
2.26181974863357
22.3736071418953
25.1962843951187
15.4602732076328
5.90582630715653
96.0999863935758
37.1901622285714
43.3732372567483
4.70200808953268
9.30580308083336
81.2077237846297
65.4709340353547
-17.1615599610468
3.42365630434324
-29.5823110319234
-12.9762015091183
2.31615988433077
18.8239110360264
-1.10106067183369
68.6609729742377
64.6478794924678
49.2787922900025
35.678674773555
76.6276231574611
28.3541122894931
58.6523523290725
96.170261620955
58.8131214442419
56.9157493555103
-29.8138266750266
-48.3420756912219
-10.3225491726153
79.5178321137264
-12.1575105172851
28.5101812891498
-5.52067829120278
39.0415551940241
-49.2675112951256
16.8758049547268
-28.6591224232525
40.1467793902611
-51.9554912319581
20.2002298740899
32.8451286338568
71.3279220889508
50.4788739250835
13.5750743994959
92.5711106880917
67.2250121449961
46.828101152314
23.2156264081641
35.3831788167608
-10.5709677370614
28.781170720109
44.3018329317674
40.2789688325956
32.4790713423154
63.4074866792835
65.2003611511755
65.3212651602535
85.3215278436055
-17.1009249116614
49.1326243471594
54.0855484801159
55.8261993721335
31.6906348038174
21.8937781452132
46.5623378912042
39.1380074310455
8.70444310655876
-6.35115124539152
29.8049394665777
32.725844651497
58.2979465604803
11.4452988203248
-8.68937507205555
62.9116173800521
59.5241799766627
64.7610242290975
32.4886610632184
65.5989703483701
53.822423532476
2.3925995859845
49.7844574351802
-13.9780515861312
36.7213830148648
66.2393328099442
2.28034269669479
52.7066965394533
80.6238137178862
-32.0774917055769
79.1611541213533
82.3737134696621
-1.50042727695291
-24.4947947934434
28.5770860236771
-37.8447432793091
-46.1600513036301
22.5658046651006
86.8223820624207
32.8329553532622
56.2205754576826
84.3734413908678
94.5213080966678
-63.3718843517654
-0.403404128492184
72.5657817995343
41.6905831006479
-27.1587899620845
-50.8892695230188
-0.890626307935236
85.7296972364729
-21.8658298792743
80.1139954433856
-133.854877587071
-1.12950990525496
-21.4934776740483
15.9590164706133
71.8384220857461
12.7093859976394
53.3512416555786
10.0078736323176
44.6986664342858
43.2229161845862
25.2989011064146
-29.5184107005534
-24.2979980689015
-26.0225582012827
60.7107291832526
80.3706150556045
-6.50162798550991
22.5076522612271
6.83405589248468
53.4980870240233
67.8522882500911
42.1481273381851
44.2419552903084
73.9825674836575
-76.1830688006066
-17.2225611001213
-45.2263598981717
-69.9281237468767
-10.190098851459
65.342712529151
11.6353797877055
-21.3194874663004
14.5057866303378
3.00158839329924
-1.38787998360749
-13.8946604770408
-18.6358710805252
7.38648709410154
-64.7932692372233
-23.6748750931274
97.3190875058208
59.8466355795717
51.3535503078729
-42.5358468587401
19.7153851292933
-26.6032786716733
30.8627749345505
49.7936810663941
-18.7128872936046
-10.0096033082882
-61.5064372001725
-79.8482070954233
2.45485466208629
-107.571927567406
-21.2760162170798
3.36398908462252
19.8158600562238
-5.01997414035759
-36.5209341284881
11.8769016984952
56.4738793308297
-96.8664877691481
-17.3105218853107
-82.3534992476307
58.9292201269418
-42.3561887058186
-162.61783059664
59.3614247450842
-98.6196780314494
-46.9880416123069
-207.959697832623
-49.9734993256534
-106.697200727525
-28.3931487404061
-53.6520439062388
-11.3686026782289
-96.9024606247403
8.92208546002621
-85.3515510850411
-61.3213172271244
-68.8955522126635
13.4753064234028
-12.2008765556402
-123.888082935864
-52.1528097141436
-26.6206528935745
21.3352876801855
-67.9045962506734
-27.9148093310323
-1.28531802608813
-91.338380671561
-85.0195605150075
-40.0785999285417
-72.6290343722267
-62.5375191470775
-146.058613272995
63.7269631075778
-131.077893349759
25.1681760228439
-35.8511798323798
-103.885207167588
-10.0236574944265
-32.3551968936954
-11.5585279776569
44.2775115991208
-57.2171028890534
-5.9443157718797
-32.721254185235
-111.53974887673
-46.3424529808854
5.02360107364984
-32.3317886369314
-75.6327289262663
-42.1244121838918
18.9561004783627
42.1824801670573
-26.2548564808567
-54.4277349494077
34.1004382519714
-45.0150924407153
-79.2523089412789
2.33475851802541
-98.6209319684804
-56.6422564888762
45.3264895255743
96.8389976303151
62.7879950751831
40.5193924743107
7.44312468212047
-51.9399222299671
-17.7845524974073
72.7670177607633
58.6863390682556
-63.7734474950303
5.05447819880465
-52.0260021096146
16.2501993334408
22.2722695961711
38.6089045038698
-2.53736236222358
26.439079871494
-81.8131656409751
-8.95208347291555
79.3058577054308
33.7513890926421
40.6278875525149
-7.17634757264386
-17.4669569746584
86.7526285926906
4.79325938524926
51.8956848377493
69.5638881687173
24.5555263186216
69.4232072745472
-30.9691578953152
80.6283329368998
67.5121723179145
-91.2133992187973
106.307415108235
-10.7103946941988
48.8786682769532
41.2028096383237
46.4769354371601
-55.0134711679148
-69.1279052460159
27.734073699201
10.6428837813201
-86.7777412968808
2.88397489474846
-37.7432752941713
-12.1403214885777
-19.5252286179693
-185.015879115512
-63.4694853149467
-18.6232264993705
-137.576943873966
-66.4436071379478
-20.3136399279228
62.8294045223611
-49.5595567767468
5.59212303490312
-14.1949912854489
25.5179026077785
-112.578850974909
-89.4334049783356
6.9788142303405
-67.1856480063889
-95.9755858906192
8.3362188021074
-92.1055507376641
3.87694220169396
-8.72098437659042
20.1806634107361
-59.7354014154134
27.6155471247694
-65.8610814476451
-85.8420890035559
0.737898134202624
17.7252426323012
-63.8513724872992
92.1471366429578
-8.45642029872943
-9.31675638801607
-22.8886055675393
-26.2469415404503
-33.0920915746101
-22.8696913012445
-34.9509029513683
-85.4699219915201
39.2995591826839
50.1857049458431
-106.591916177525
11.7071698309373
5.08857014885507
-218.505803349237
15.491646861894
-25.7095871084111
-33.4932338744093
0.788577372990403
-208.54543405113
-127.980410100708
-47.239725458734
52.6519398569762
-131.648817974203
28.2881753846268
-175.412840006833
-5.52422968055362
-116.07504433533
-84.1336239275024
