# Supplementary material for: CaV1 and CaV2 calcium channels mediate the release of distinct pools of synaptic vesicles
Source: eLife. 2023 Feb 23;12:e81407. doi: 10.7554/eLife.81407 (PMC10023163; doi:10.7554/eLife.81407)
Supplement: Figure 5—source data 1. [file elife-81407-fig5-data1.zip › Figure 5 - Source Data 1/elks-1/11/5/ELKS_to_cav2.csv]

103.567872523659
54.5015867946804
137.892919370001
89.7169590081248
48.489758449914
106.86800133892
0.264578911324861
55.2256812264895
16.4102702328437
172.029244396852
48.3221431381771
52.3576518185037
9.33020883418612
87.7582449191705
57.5636441743263
106.783200624846
121.101193345043
61.9079708182035
167.748712873474
104.878540564221
34.6439406648151
103.037936502922
78.9104425429705
34.5884770315024
36.2064734483101
17.3405659169075
34.1328389280516
10.4037185150155
43.8677013893757
36.2455054608417
-74.0959983276534
34.252855089795
70.190335618634
99.1917009249664
34.9967768637798
176.437105282404
137.137240862199
83.3137589809685
90.6209724716755
24.3979260096403
27.3772444772567
-27.6434746005434
43.960000497078
57.2303996672654
90.2600109105733
158.64084040988
119.658807162701
109.77772630145
34.7956965705052
46.997787001168
30.6987954328706
101.775991109971
18.6573732032011
75.9018374516836
160.730801340051
1.25579575213851
60.834957666475
58.242882980474
21.2605524259579
-0.967322450031133
21.0488388964877
31.6279423907708
24.819758270407
61.7551418719868
69.713797132481
65.1552490850754
55.305752299817
143.587598264028
28.3125559094333
136.484103380062
169.353282072658
179.198650957142
160.448370807877
83.5734882072138
88.1378893929832
37.8422101767082
95.9978454212214
74.0698552816266
51.3353726593414
97.2287537243701
69.2530128415056
103.136320102576
49.5585132614542
22.7348887739827
49.3501954533767
55.7305385066556
-50.937907749927
61.9538447306131
159.284888996905
58.484324908939
63.8708380364787
92.6735761698146
81.0953156657652
85.729912096589
154.376323960505
74.4649087927792
51.6944533149035
82.226847311058
99.7227056895408
76.1898350148531
125.181035893382
85.9828498800471
114.821013882785
69.1311157742202
114.307980783389
120.360486395952
144.921699789898
175.650339227714
21.67987681267
81.7407486292323
186.004928943417
173.180919016922
102.905145320618
44.1814846439538
57.0678001036413
179.656405616412
119.866418019941
72.4262288413665
87.0727659531167
92.6983688030195
71.7688330190431
187.165431579777
235.505977621682
89.0890307059708
110.196659369925
50.6130034651214
-36.9524273574116
139.655724581751
135.495524852717
3.9465192133066
80.0224077249059
118.27394641572
88.7523904775117
221.755513804534
157.995016128179
50.8265726715927
77.4069752392315
109.609875339436
58.3152200098939
175.173278983912
132.833982804352
58.9215705037404
125.417045526954
26.5087873225184
89.0261486613526
180.799117484094
32.4891368021617
68.2420191156016
90.3917290523477
227.346136857048
78.4759657010491
195.403592951605
67.4804917661277
62.0903724954605
76.7748138254337
127.278419531549
18.8942706841099
-32.2359041762629
164.62382820299
44.2612148561348
137.882887873771
134.196352667146
77.0891440661999
26.9242194587314
128.010454132305
40.0992646609684
67.1320400500736
128.983358446796
0.742005244816028
123.366347962903
78.8719070595416
94.4468589498101
207.907760360118
200.431050652129
185.316571716923
73.8113252386302
63.4920057243726
103.613460328701
50.4861158782678
60.6014306784164
64.816467072249
145.792193518137
250.461383154072
109.974548254537
175.616874246178
61.5649304651906
143.848425759348
121.430756023346
125.30355992918
89.9786743507811
27.0467434945294
157.8916672375
40.6973593532621
52.2206275245553
111.173636831412
185.89269728267
57.3361512211322
168.17462257793
56.2967882441317
139.20345697115
0.439667388143789
70.8728649353106
23.0508138129262
114.038506168281
49.6896591884961
38.0685796322869
22.0500620049879
87.4006286223757
44.6942568645245
82.6413915999328
146.948517796631
113.033049948139
86.8481469636681
-13.7624918248675
-6.22992716533008
36.5472163489994
-11.8527612623493
58.5991149008314
102.187164905998
18.8114813149932
60.4692412360837
51.0484481367021
107.305091265765
103.661345586066
43.4505187870327
160.570764404265
83.6243526391936
104.111942712858
90.4315184728093
31.4201463403406
47.5990965183537
144.068655969197
110.747390562499
146.925425172469
45.8353739340291
133.217073456644
151.273303205699
55.4057306976447
40.2751357742582
196.929319785946
15.5923114203961
18.0735683473249
56.4361099904017
119.000207860439
114.273392304238
235.396750364098
39.5474099707772
141.394599779091
65.251204792994
68.9718362463591
85.8687120852137
68.6940006188324
121.111304823595
-5.41789717687789
42.6722694127184
106.039123182905
107.933465639933
20.7473089048308
73.3863329067462
16.949901185355
116.027706064157
54.3204138259098
103.190635009729
-65.3807767120215
-21.6135398544957
56.3664869600834
104.423765079568
84.021838338771
69.3720107164954
21.0326933830729
29.2071648452693
74.708467277067
1.82941344382925
41.3388200839072
122.213028087566
41.3412522723302
78.8643329802817
156.174475059335
171.113684621219
135.339430624517
37.3760440479273
49.7586004965215
136.223065463008
12.3481932246395
73.8826987350803
0.439667388143789
-9.26060659402719
174.960391499735
122.781890909968
82.9974678523322
119.80627949966
3.58709769659981
62.4947548486944
57.6440813373447
54.6604497757617
205.139187592313
148.359660764125
132.104220427371
69.1620224246126
63.0839415423761
240.666121293641
129.925616989718
229.662181135431
177.154433499967
172.328396953864
31.3929510439484
161.246552735238
73.1837882547115
98.5796277321697
124.853669753227
98.1604085563285
87.892239581417
160.421852937088
24.549210614774
146.050382699987
98.1761079977277
62.5136943435336
57.0215601015389
123.751424731608
51.03556790527
126.677450875508
55.554065653394
116.835843802111
74.6665908260238
60.1798592964715
56.5070121862937
222.172094666908
67.2853402968522
128.263627566042
107.353292155733
110.62497173757
7.29137321481358
-19.0802949979679
40.4764769463545
76.5787240517293
98.662181451009
104.970734461056
122.096201522178
189.449891782166
130.879973127599
159.302183236481
48.5032908784051
75.322080514261
124.593077908188
58.0125412920752
158.329905890507
54.79747406971
98.4815554684283
149.333583365362
114.854609303735
-3.60396665432381
168.756782178541
89.4843998497272
91.2006241982308
153.185516413727
83.2071195797616
34.3504308244319
199.680884421545
156.982612797292
152.355173898946
34.4885786159975
144.57633245933
107.407733205608
38.934162823276
99.355423986206
102.710856470136
100.127715011289
28.033937645434
83.755473337691
149.338599113476
190.617240615094
52.483180257459
82.3431268902568
67.7564969452014
76.3619695456
41.2986688704477
109.429720657414
68.305502900188
126.246134104704
155.477264588009
156.837227490922
-6.9018484743483
160.372217213595
136.211233043561
86.9284536872747
138.791525767201
61.3349296379383
69.3644870943244
66.076977631672
182.783642492999
74.7371017036803
149.194678165872
69.2549989579147
187.451417797989
66.086773477622
193.228700867949
-72.1227082949154
106.413461504544
67.1169928057334
127.388534636473
115.160528074992
186.848723904362
193.426776758062
94.63440681459
183.734889016856
87.283747303205
16.3748991172233
35.4749101481102
-16.9864418173001
97.4709026036708
109.556503033398
108.636920567858
108.070199529824
90.5657444886401
66.6153755790056
52.1992853665233
123.695569780057
72.7539358426693
185.482436562528
140.699686760086
120.659142423863
59.54291778484
171.862908250687
107.638205333416
93.3982218845031
72.6935112150204
77.1875319625433
142.613334801645
144.100551381101
79.5451118308247
187.183979756381
100.570422426217
121.279677543258
135.358971859325
155.937552349882
90.3987056883288
50.4121840506723
9.24269412100875
86.5983692513273
-27.824045829344
102.984223335739
106.528226267888
58.2520518579095
25.1712100929308
17.6145849795703
123.254301495348
115.555375461101
106.314581375789
216.302276838969
194.168190657989
134.566718755961
15.2910170790183
185.248152166543
100.310693199972
101.67839014679
98.5278754528536
153.501125820068
113.364859621674
241.162983651077
223.46170665681
128.432913361588
134.773833084098
103.775719031177
77.743198920909
192.930150050905
188.883381165868
74.2115796910894
164.758003761735
208.168693066304
185.687644756579
49.8620545980666
60.0156944599094
28.053609319657
199.388944150789
121.083091240453
