# Supplementary material for: CaV1 and CaV2 calcium channels mediate the release of distinct pools of synaptic vesicles
Source: eLife. 2023 Feb 23;12:e81407. doi: 10.7554/eLife.81407 (PMC10023163; doi:10.7554/eLife.81407)
Supplement: Figure 5—source data 1. [file elife-81407-fig5-data1.zip › Figure 5 - Source Data 1/elks-1/147/1.csv]

image-ID	cycle	z-step	frame	accum	photon-count	photon-count11	photon-count12	photon-count21	photon-count22	psfx	psfy	psfz	psf-photon-count	x	y	z	stdev	amp	background11	background12	background21	background22	maxResidualSlope	chisq	log-likelihood	accuracy	llr	time-point	precisionx	precisiony	precisionz	vis-probe
0	0	0	0	1	873.195	399.019	474.177	0	0	120.73	154.456	163.036	851.112	13333.4	13997.3	-163.036	0	29.645	15.4432	17.7976	0	0	1.01409	314.597	-659.444	8.77532	467.321	0	16.8215	16.6113	57.4989	0
1	0	0	1	1	820.816	345.566	475.251	0	0	89.7917	92.9447	67.4987	695.233	13364.3	14058.8	-67.4987	0	23.6552	15.6831	18.8503	0	0	0.715735	256.036	-629.892	9.51306	428.815	0	20.1782	19.8181	71.027	0
3	0	0	3	1	1101.31	450.5	650.814	0	0	20.4343	68.149	-36.4562	1123.3	13433.7	14083.6	36.4562	0	38.1269	14.5882	16.9962	0	0	0.876889	271.307	-642.323	6.64093	527.927	0	12.8404	12.6089	50.8381	0
4	0	0	4	1	834.369	355.314	479.055	0	0	17.4453	51.1734	5.57895	882.113	13436.7	14100.5	-5.57895	0	30.1118	13.4948	15.9833	0	0	0.754379	213.435	-597.729	9.06022	457.259	0	15.4283	15.1229	58.1501	0
5	0	0	5	1	755.114	346.808	408.306	0	0	78.6546	37.2691	-22.4928	782.875	13475.1	14114.5	22.4928	0	26.444	13.3993	16.6013	0	0	0.456563	212.104	-604.818	10.223	487.08	0	17.1839	16.9876	66.7689	0
9	0	0	9	1	947.277	404.345	542.932	0	0	62.4142	42.4853	-19.805	1012.01	13491.3	14109.2	19.805	0	34.2309	13.8674	16.3492	0	0	0.646417	272.108	-640.67	7.84629	553.467	0	13.8176	13.6774	54.2087	0
10	0	0	10	1	915.826	364.81	551.016	0	0	80.6741	42.818	-34.5018	858.533	13473.1	14108.9	34.5018	0	28.9534	13.5231	16.1445	0	0	0.485606	177.834	-585.95	8.13512	396.904	0	15.8079	15.615	62.6447	0
11	0	0	11	1	1138.9	416.305	722.6	0	0	68.5597	69.3103	17.2885	1153.72	13385.5	14082.4	-17.2885	0	39.0675	12.9985	16.6021	0	0	1.10346	235.501	-617.942	6.33034	569.064	0	12.4699	12.2346	46.4574	0
12	0	0	12	1	1023.8	455.471	568.326	0	0	53.9858	62.9147	25.3765	925.616	13400.1	14088.8	-25.3765	0	31.445	13.7961	16.8816	0	0	0.895076	300.542	-643.947	7.18798	578.863	0	15.0847	14.8042	55.6255	0
13	0	0	13	1	727.048	338.581	388.467	0	0	53.442	57.1258	22.6253	723.62	13500.3	14094.6	-22.6253	0	24.585	12.8218	15.5231	0	0	0.701285	216.222	-594.843	10.5821	436.182	0	18.0984	17.8661	67.4214	0
14	0	0	14	1	768.286	344.957	423.329	0	0	31.7166	85.0677	94.5379	716.078	13422.4	14066.7	-94.5379	0	24.6831	14.1558	16.1923	0	0	0.965872	190.749	-586.377	10.0433	423.791	0	18.8203	18.4738	65.6742	0
15	0	0	15	1	769.347	340.799	428.548	0	0	118.708	47.667	-81.5473	720.196	13435.1	14104.1	81.5473	0	24.1921	12.5931	16.3782	0	0	0.432728	297.501	-641.779	9.92897	552.971	0	18.2233	18.0862	71.0757	0
16	0	0	16	1	957.849	479.417	478.431	0	0	21.1374	62.3533	160.529	990.862	13433	14089.4	-160.529	0	34.7818	13.3316	17.3939	0	0	0.973141	205.019	-600.821	7.75989	553.469	0	14.4527	14.185	49.3082	0
17	0	0	17	1	1039.69	448.495	591.192	0	0	54.2825	36.2981	102.875	1065.93	13399.8	14115.4	-102.875	0	36.769	14.5533	18.6075	0	0	0.938638	259.59	-635.176	7.14406	527.763	0	13.8146	13.5794	48.1477	0
19	0	0	19	1	1060.19	522.729	537.458	0	0	70.5512	55.0959	101.803	1124.98	13483.2	14096.6	-101.803	0	38.646	13.7101	17.2374	0	0	0.740006	227.971	-621.748	6.91275	618.298	0	12.9756	12.7849	45.8125	0
20	0	0	20	1	1120.8	533.54	587.26	0	0	23.1912	59.4715	171.714	1184.74	13430.9	14092.2	-171.714	0	41.7036	14.441	18.6686	0	0	0.928007	316.886	-673.515	6.54883	769.875	0	12.7513	12.5224	43.5691	0
22	0	0	22	1	946.362	437.118	509.244	0	0	32.5388	71.3098	75.2597	946.06	13421.6	14080.4	-75.2598	0	32.4973	14.9404	19.664	0	0	0.883536	307.337	-666.133	8.02812	660.892	0	15.4475	15.1651	54.3656	0
23	0	0	23	1	588.244	302.305	285.938	0	0	56.5511	-6.78437	37.287	487.077	13397.5	14058.8	-37.287	0	16.714	15.4969	18.2492	0	0	0.422791	265.428	-637.348	14.2406	417.94	0	27.0285	26.6298	97.3129	0
24	0	0	24	1	690.447	259.855	430.592	0	0	79.0618	76.7461	-94.3572	617.421	13474.7	14075	94.3572	0	20.7298	14.5466	17.4132	0	0	0.379797	268.841	-635.944	11.536	528.894	0	21.5787	21.2574	90.9532	0
25	0	0	25	1	868.248	436.678	431.57	0	0	95.5867	68.7969	153.659	948.275	13458.2	14082.9	-153.659	0	32.8503	13.0612	16.71	0	0	0.55496	287.119	-642.459	8.65642	600.948	0	14.959	14.7086	51.3066	0
26	0	0	26	1	1044.99	533.678	511.316	0	0	87.0067	92.2519	228.157	950.609	13367.1	14059.5	-228.157	0	33.7203	13.1256	16.8017	0	0	0.725179	312.558	-662.485	6.99267	587.173	0	15.0628	14.8534	51.1118	0
27	0	0	27	1	894.968	439.29	455.678	0	0	47.9772	61.6826	197.84	796.204	13406.1	14090	-197.84	0	28.1097	15.204	18.2193	0	0	0.595071	302.933	-669.336	8.52946	586.629	0	18.0204	17.7437	60.4135	0
30	0	0	30	1	833.322	411.709	421.613	0	0	127.09	92.4033	304.915	756.438	13227.3	14059.3	-304.915	0	27.7558	14.2322	18.4095	0	0	0.917245	228.698	-615.016	9.23431	396.197	0	18.7864	18.7079	65.4466	0
32	0	0	32	1	936.864	432.306	504.558	0	0	58.0804	51.2327	218.653	905.882	13396	14100.5	-218.653	0	32.1777	14.0366	17.4483	0	0	0.908666	325.524	-676.628	7.99775	668.726	0	15.8838	15.6427	53.5535	0
33	0	0	33	1	479.151	249.194	229.956	0	0	31.9472	99.4493	58.6158	406.413	13422.2	14052.3	-58.6158	0	13.9156	13.825	17.1493	0	0	0.740208	250.756	-614.183	18.0337	514.936	0	31.2462	30.6863	109.751	0
34	0	0	34	1	936.533	460.598	475.934	0	0	17.059	59.3878	145.301	924.278	13437	14092.3	-145.301	0	32.3524	12.5252	16.9945	0	0	0.724103	246.399	-622.457	7.91113	633.504	0	15.0977	14.8071	51.6435	0
35	0	0	35	1	604.008	309.379	294.629	0	0	66.0825	6.20064	-4.45001	462.112	13388	14045.9	4.45001	0	15.7218	13.7981	17.1393	0	0	0.00854758	220.709	-599.643	13.4837	299.832	0	27.4753	27.0598	102.649	0
36	0	0	36	1	813.924	382.838	431.086	0	0	77.859	34.2821	56.487	678.585	13376.2	14117.4	-56.487	0	23.1467	12.152	16.29	0	0	0.329806	248.342	-616.984	9.25897	400.67	0	19.3336	18.9484	68.2222	0
38	0	0	38	1	763.115	309.548	453.568	0	0	31.0241	53.9858	155.712	531.93	13323.4	14097.7	-155.712	0	18.6195	14.0939	17.0739	0	0	0.300529	239.574	-612.503	10.172	288.369	0	24.8326	24.3162	82.4809	0
39	0	0	39	1	609.356	283.219	326.137	0	0	-11.9474	77.034	115.216	477.964	13466	14074.7	-115.216	0	16.721	10.958	14.5082	0	0	0.429075	218.334	-581.364	12.7831	310.815	0	25.2946	24.7867	86.2986	0
40	0	0	40	1	931.468	450.771	480.696	0	0	33.325	22.653	41.0157	850.037	13420.8	14129.1	-41.0157	0	29.1548	13.2341	16.5775	0	0	0.516081	262.336	-627.548	7.97995	400.236	0	16.0204	15.7622	58.0759	0
41	0	0	41	1	769.294	352.858	416.436	0	0	81.7463	63.9784	16.1131	742.25	13472	14087.7	-16.1131	0	25.104	12.8102	16.6225	0	0	0.343166	249.811	-616.834	9.95881	410.441	0	18.061	17.7604	66.9086	0
42	0	0	42	1	761.321	412.631	348.69	0	0	41.0862	101.587	163.952	669.635	13413	14050.1	-163.952	0	23.4196	13.3202	16.6774	0	0	0.696692	225.555	-608.718	10.1226	354.031	0	20.0668	19.7698	67.7969	0
43	0	0	43	1	661.503	274.695	386.808	0	0	112.213	7.07003	-111.854	542.903	13441.5	14045	111.854	0	18.3258	14.0188	16.1606	0	0	0.326982	312.968	-646.266	12.0073	342.282	0	23.558	23.1387	101.843	0
44	0	0	44	1	693.22	318.27	374.95	0	0	-8.74673	133.243	112.894	467.536	13462.8	14018.5	-112.894	0	16.3597	13.7282	16.7441	0	0	0.693498	252.775	-620.679	11.3632	341.117	0	27.4073	26.7834	93.6611	0
48	0	0	48	1	584.641	258.596	326.045	0	0	179.947	88.1167	432.16	430.957	13274.2	14063.6	-432.16	0	17.3223	12.6099	16.9097	0	0	0.34588	229.755	-601.72	13.8688	267.314	0	30.3086	30.2954	119.017	0
49	0	0	49	1	738.979	275.286	463.692	0	0	75.6063	61.866	-146.62	637.198	13478.2	14089.9	146.62	0	21.4158	12.4236	14.3036	0	0	0.363281	200.953	-581.433	10.2738	347.043	0	19.8584	19.4922	89.579	0
50	0	0	50	1	900.815	404.329	496.486	0	0	97.0287	11.0857	75.7379	837.576	13456.7	14041	-75.7379	0	28.7035	13.7146	16.6857	0	0	0.375593	229.63	-608.89	8.32512	441.648	0	16.4934	16.187	58.5328	0
51	0	0	51	1	1188.43	528.849	659.583	0	0	55.2529	56.0541	45.4801	1212.6	13398.8	14095.7	-45.4801	0	41.3236	13.722	17.508	0	0	0.867707	269.763	-637.321	6.07551	663.116	0	12.1582	11.9304	44.2809	0
52	0	0	52	1	976.696	427.227	549.469	0	0	8.32337	104.195	146.557	880.488	13445.8	14047.5	-146.557	0	30.8689	13.0328	16.9559	0	0	0.867047	264.447	-626.22	7.55852	483.755	0	15.8105	15.5094	54.0749	0
53	0	0	53	1	647.907	305.152	342.755	0	0	55.726	18.6572	-68.0051	631.125	13498	14033.4	68.0051	0	21.3665	12.7863	17.0206	0	0	0.251926	202.617	-590.426	12.2611	316.161	0	20.7351	20.4163	83.1937	0
55	0	0	55	1	1008.24	481.322	526.92	0	0	29.964	51.1123	144.474	1088.79	13424.1	14100.6	-144.474	0	38.0196	13.2702	16.1467	0	0	0.857134	234.205	-624.22	7.27024	555.526	0	13.1802	12.9338	45.3973	0
56	0	0	56	1	1196	495.275	700.72	0	0	10.0402	54.0649	62.3929	1263.89	13444.1	14097.7	-62.3929	0	43.5647	13.4484	16.999	0	0	1.25208	238.594	-616.546	6.01221	682.185	0	11.6605	11.4121	42.0412	0
57	0	0	57	1	1016.42	451.452	564.967	0	0	23.8921	23.6175	178.512	1030.54	13430.2	14128.1	-178.512	0	36.4647	12.7983	16.3135	0	0	0.601318	215.358	-608.672	7.18962	514.594	0	13.769	13.5529	46.9015	0
58	0	0	58	1	909.079	343.946	565.133	0	0	-21.7073	59.5711	-24.9117	940.932	13475.8	14092.1	24.9117	0	32.3068	13.0774	15.8378	0	0	0.853547	178.143	-584.458	8.1707	479.074	0	14.4446	14.1717	56.2601	0
59	0	0	59	1	785.551	329.966	455.585	0	0	44.4319	-10.1711	44.1595	774.904	13409.7	14062.2	-44.1595	0	26.6851	13.4674	17.1976	0	0	0.340973	164.085	-576.814	9.79104	368.143	0	17.4503	17.1781	62.842	0
60	0	0	60	1	686.345	325.149	361.196	0	0	118.046	90.7895	122.66	569.627	13336.1	14060.9	-122.66	0	19.5582	12.7945	16.6021	0	0	0.61626	233.674	-607.464	11.4081	311.15	0	22.9512	22.5631	77.8311	0
61	0	0	61	1	726.761	281.664	445.098	0	0	60.1211	-9.32135	76.0614	582.619	13394	14061.4	-76.0614	0	20.1168	14.1786	15.8815	0	0	0.2663	168.059	-571.764	10.7135	308.529	0	22.235	21.8846	78.3057	0
62	0	0	62	1	879.683	383.494	496.189	0	0	59.2017	0.487652	80.6259	930.326	13494.6	14051.6	-80.6259	0	32.0945	13.0445	15.8975	0	0	0.439405	196.601	-590.71	8.48934	468.277	0	14.7926	14.5812	52.8394	0
63	0	0	63	1	759.623	401.485	358.139	0	0	62.2109	80.8618	103.994	709.352	13491.5	14070.9	-103.994	0	24.3764	13.2333	15.2686	0	0	0.52088	185.492	-577.057	10.0605	331.816	0	18.6783	18.4082	65.4255	0
65	0	0	65	1	1026.61	372.886	653.729	0	0	51.8647	61.0892	-30.4758	1255.65	13501.9	14090.6	30.4758	0	42.4307	13.5776	16.9867	0	0	0.872237	234.202	-618.394	7.16004	714.154	0	11.6626	11.5307	46.1074	0
66	0	0	66	1	550.965	264.123	286.841	0	0	64.6313	-10.13	-3.74663	526.505	13489.1	14062.2	3.74663	0	17.9709	12.3753	15.6813	0	0	0.253854	180.536	-575.828	14.758	322.945	0	23.702	23.3903	89.4339	0
68	0	0	68	1	778.109	411.821	366.288	0	0	-6.96318	-4.07083	63.048	758.824	13461.1	14056.1	-63.048	0	26.4716	12.8077	15.8928	0	0	0.25505	197.744	-591.225	9.78548	440.774	0	17.395	17.0385	61.9424	0
69	0	0	69	1	789.582	324.781	464.802	0	0	57.3449	42.9702	110.272	575.713	13396.8	14108.8	-110.272	0	19.8667	12.9286	16.3984	0	0	0.659671	244.716	-610.07	9.65319	368.3	0	22.6135	22.1981	77.1274	0
70	0	0	70	1	762.161	311.912	450.249	0	0	85.6765	-14.8215	-25.3162	802.864	13468.1	14066.9	25.3162	0	27.3225	14.6883	15.7901	0	0	0.361612	209.546	-598.749	10.1509	396.398	0	16.7149	16.4771	66.2464	0
75	0	0	75	1	822.402	320.45	501.952	0	0	15.0749	97.5811	-163.876	674.068	13538.7	14054.1	163.876	0	22.8245	13.5427	16.3559	0	0	0.68818	293.315	-643.13	9.23686	408.008	0	19.7413	19.3687	89.4585	0
76	0	0	76	1	876.827	315.054	561.773	0	0	32.9186	18.2078	-229.03	864.412	13520.8	14033.9	229.03	0	29.5413	13.3338	16.2742	0	0	0.541377	219.056	-604.45	8.55349	439.678	0	16.2481	15.8483	76.2716	0
77	0	0	77	1	724.653	334.357	390.296	0	0	107.505	-10.0028	77.1427	517.031	13346.6	14062.1	-77.1427	0	17.7773	14.205	18.6842	0	0	0.766195	265.261	-630.778	10.933	426.298	0	25.6702	25.271	88.5589	0
78	0	0	78	1	839.629	348.54	491.089	0	0	59.8317	30.0186	13.8748	617.633	13493.9	14022	-13.8748	0	20.9978	14.3153	18.1142	0	0	0.446889	266.725	-636.402	9.14321	386.305	0	21.8027	21.3789	80.5459	0
79	0	0	79	1	833.026	354.08	478.947	0	0	76.4724	21.6945	-17.7561	660.433	13477.3	14030.4	17.7561	0	22.3641	13.9821	16.9941	0	0	0.357661	276.649	-632.265	9.15544	415.721	0	20.1647	19.7859	77.5214	0
80	0	0	80	1	651.322	286.769	364.552	0	0	-3.82742	56.2848	72.276	607.853	13457.9	14095.4	-72.276	0	21.0569	12.6607	15.5372	0	0	0.507141	220.458	-596.417	12.0556	340.094	0	21.072	20.6239	74.1264	0
81	0	0	81	1	681.93	332.876	349.055	0	0	21.3661	63.0126	66.0868	537.97	13333.1	14088.7	-66.0868	0	18.4978	11.9446	16.4366	0	0	0.529081	243.846	-607.232	11.4069	319.984	0	23.5524	23.0387	81.598	0
83	0	0	83	1	559.058	280.915	278.143	0	0	17.8411	12.1242	97.6382	521.985	13236.9	14039.9	-97.6382	0	18.1678	13.9564	16.5855	0	0	0.680666	233.268	-605.521	14.8012	378.951	0	24.5362	24.216	83.744	0
84	0	0	84	1	684.512	290.317	394.195	0	0	37.4152	59.7606	117.325	459.26	13416.7	14092	-117.325	0	15.904	12.8486	16.6014	0	0	0.532764	214.862	-594.823	11.4496	352.541	0	27.6873	27.1867	93.6189	0
85	0	0	85	1	764.442	422.712	341.73	0	0	38.1754	-31.6475	215.599	691.329	13415.9	14083.7	-215.599	0	24.9336	13.6261	16.4523	0	0	0.235101	252.179	-622.292	10.0822	429.023	0	19.4991	19.3031	65.4983	0
88	0	0	88	1	638.406	335.473	302.932	0	0	51.8187	47.6032	137.022	369.178	13302.6	14104.1	-137.022	0	12.8209	12.6032	16.1391	0	0	0.539149	256.952	-609.655	12.3935	301.357	0	33.4156	32.7699	110.871	0
89	0	0	89	1	660.801	293.954	366.847	0	0	92.4992	70.7859	190.081	408.362	13261.9	14080.9	-190.081	0	14.294	12.5406	15.7687	0	0	0.566992	186.546	-580.756	11.8542	285.499	0	30.6709	30.1563	100.913	0
91	0	0	91	1	669.502	310.363	359.139	0	0	26.9714	10.8487	192.58	355.152	13128.1	14041.2	-192.58	0	12.6346	15.3828	17.9625	0	0	0.75528	222.609	-606.053	12.0944	308.899	0	36.4157	36.2378	118.928	0
94	0	0	94	1	624.056	296.43	327.626	0	0	66.639	35.6615	273.856	447.034	13387.5	14116.1	-273.856	0	16.2495	12.1094	15.3419	0	0	0.458714	218.184	-582.595	12.619	292.002	0	28.349	27.9518	95.3018	0
95	0	0	95	1	820.378	347.687	472.692	0	0	59.308	50.1087	47.9625	792.526	13494.5	14101.6	-47.9625	0	27.0154	12.5273	14.6824	0	0	0.568154	253.97	-618.626	9.11767	442.833	0	16.5672	16.3491	60.6914	0
96	0	0	96	1	873.826	422.02	451.806	0	0	92.8349	41.8001	177.588	901.192	13460.9	14109.9	-177.588	0	31.4858	12.5538	15.2532	0	0	0.273285	219.865	-603.646	8.50076	437.735	0	15.3283	15.1002	52.2466	0
97	0	0	97	1	684.242	321.215	363.027	0	0	31.0339	85.2001	111.944	445.096	13323.4	14066.5	-111.944	0	15.3998	12.9122	16.5957	0	0	0.682959	232.425	-605.691	11.4604	285.362	0	28.3585	27.8626	95.6528	0
98	0	0	98	1	735.312	396.878	338.433	0	0	46.7832	71.2458	200.605	597.14	13407.3	14080.5	-200.605	0	21.0963	12.2952	15.6602	0	0	0.553262	202.375	-587.564	10.4092	335.864	0	21.8122	21.4839	73.0403	0
99	0	0	99	1	714.624	331.266	383.358	0	0	-21.7726	25.4332	65.2317	597.38	13475.9	14026.6	-65.2317	0	20.8356	11.8041	14.7866	0	0	0.381658	246.648	-595.403	10.6706	365.456	0	20.9075	20.3806	74.0237	0
100	0	0	100	1	621.534	233.373	388.161	0	0	88.6116	44.7471	114.604	497.29	13365.5	14107	-114.604	0	17.1098	12.4729	17.0098	0	0	0.531672	226.702	-600.025	12.861	340.492	0	25.9344	25.3745	87.2657	0
101	0	0	101	1	720.188	300.792	419.396	0	0	55.723	66.0229	215.008	616.913	13398.4	14085.7	-215.008	0	21.874	12.8847	16.2371	0	0	0.541095	194.862	-587.119	10.7531	310.926	0	21.5545	21.2349	72.0871	0
102	0	0	102	1	632.309	353.159	279.15	0	0	104.549	40.2482	210.726	524.599	13449.2	14111.5	-210.726	0	18.5071	13.1676	14.8971	0	0	0.664947	188.89	-579.947	12.4907	316.135	0	24.7196	24.3906	82.2374	0
103	0	0	103	1	712.327	321.491	390.836	0	0	47.7844	17.8935	44.6892	703.116	13406.3	14133.8	-44.6892	0	24.0851	11.1444	13.5708	0	0	0.503592	296.053	-600.951	10.5773	370.108	0	17.7813	17.4904	64.3872	0
104	0	0	104	1	795.989	400.194	395.795	0	0	80.1771	27.8313	207.656	672.636	13373.9	14123.9	-207.656	0	23.786	12.6068	15.6099	0	0	0.438774	248.31	-609.571	9.49912	361.503	0	19.8459	19.4828	66.0688	0
109	0	0	109	1	536.368	277.867	258.502	0	0	85.5316	99.2309	218.416	518.443	13468.2	14052.5	-218.416	0	18.329	12.3948	14.8898	0	0	0.443981	227.084	-594.995	15.1657	315.309	0	24.723	24.4295	83.0857	0
110	0	0	110	1	593.726	271.65	322.076	0	0	50.9973	48.6077	33.4231	465.269	13403.1	14103.1	-33.4231	0	15.8469	13.53	14.955	0	0	0.470277	265.944	-614.19	13.5289	319.067	0	26.6124	26.1078	97.0219	0
115	0	0	115	1	539.994	255.815	284.179	0	0	86.5429	76.1314	90.2844	498.34	13367.6	14075.6	-90.2844	0	17.034	10.8051	14.1997	0	0	0.481882	223.169	-587.889	14.7346	322.276	0	24.4255	23.9095	83.9492	0
116	0	0	116	1	633.268	310.365	322.903	0	0	29.1247	61.5206	278.219	542.383	13425	14090.2	-278.219	0	19.8476	12.3721	15.2836	0	0	0.870751	217.876	-593.595	12.4206	344.262	0	23.8606	23.5898	81.0141	0
118	0	0	118	1	594.855	299.051	295.805	0	0	61.8859	27.3006	129.699	530.28	13491.9	14124.4	-129.699	0	18.3956	11.9392	13.4312	0	0	0.34676	249.899	-600.994	13.1693	351.702	0	23.085	22.9032	79.4359	0
120	0	0	120	1	926.916	438.126	488.79	0	0	26.0589	65.3852	209.624	963.923	13428	14086.3	-209.624	0	34.3032	11.8801	15.8362	0	0	1.24083	248.544	-617.283	7.93055	554.06	0	14.4378	14.201	49.1676	0
123	0	0	123	1	447.598	225.486	222.113	0	0	63.6647	50.5834	126.127	302.31	13290.8	14101.1	-126.127	0	10.4515	11.0847	13.3484	0	0	0.12763	183.517	-557.015	18.4806	233.621	0	37.7934	37.0484	125.998	0
125	0	0	125	1	613.018	300.157	312.861	0	0	-51.7041	-11.5617	157.839	477.625	13306.5	14063.6	-157.839	0	17.2749	10.6555	13.7381	0	0	0.417716	264.421	-602.75	12.5908	302.958	0	24.5364	24.0488	81.7288	0
126	0	0	126	1	442.543	240.168	202.375	0	0	185.876	135.389	163.043	276.965	13268.2	14016.3	-163.043	0	9.65818	11.8552	15.1625	0	0	0.328182	192.051	-569.645	19.2162	286.301	0	42.775	42.0235	141.711	0
127	0	0	127	1	454.636	215.375	239.261	0	0	30.237	61.4442	184.518	344.69	13324.2	14090.3	-184.518	0	12.1594	13.0891	14.8195	0	0	0.567243	207.322	-584.274	18.7605	317.885	0	35.5936	34.8406	116.143	0
128	0	0	128	1	607.1	276.37	330.73	0	0	31.2197	45.8044	146.248	457.927	13422.9	14105.9	-146.248	0	16.0004	10.6782	12.755	0	0	0.304437	249.976	-587.839	12.6507	331.015	0	25.7849	25.2984	86.7518	0
130	0	0	130	1	561.056	263.798	297.258	0	0	-21.5653	-39.2448	32.2112	570.771	13475.7	14091.3	-32.2112	0	20.0523	11.4306	13.631	0	0	0.0867594	197.649	-578.659	14.0899	346.933	0	20.9558	20.6099	76.9037	0
132	0	0	132	1	544.365	281.281	263.084	0	0	73.9981	76.7371	295.174	435.527	13380.1	14075	-295.174	0	15.95	10.9061	14.444	0	0	0.637337	195.494	-576.465	14.6324	293.586	0	28.2264	27.8971	96.9945	0
133	0	0	133	1	529.514	215.723	313.791	0	0	67.9266	18.4026	122.936	444.568	13386.2	14133.3	-122.936	0	15.4046	11.5574	14.7636	0	0	0.307891	216.602	-591.481	15.2694	348.449	0	27.464	26.9728	92.373	0
135	0	0	135	1	560.741	264.934	295.807	0	0	-16.4501	57.7811	165.18	563.745	13470.6	14093.9	-165.18	0	20.0101	12.3546	14.411	0	0	0.472178	208.557	-587.545	14.3032	387.866	0	22.3529	21.9365	75.2729	0
136	0	0	136	1	490.06	208.423	281.636	0	0	96.9552	114.145	71.2334	313.824	13456.8	14037.6	-71.2334	0	10.6848	11.1844	13.6444	0	0	0.365059	216.015	-575.38	16.5805	284.011	0	36.8996	36.119	129.2	0
137	0	0	137	1	506.579	232.721	273.858	0	0	90.4378	6.92566	136.649	279.535	13463.3	14045.1	-136.649	0	9.70919	11.6727	13.4634	0	0	0.151177	241.748	-593.138	15.9721	282.116	0	41.3318	40.643	138.962	0
138	0	0	138	1	584.331	277.083	307.248	0	0	68.5105	33.5482	60.8353	435.018	13285.9	14018.5	-60.8353	0	14.8658	11.5593	14.6827	0	0	0.384901	199.805	-580.072	13.5347	283.951	0	27.5317	27.1062	96.4087	0
139	0	0	139	1	611.748	277.826	333.922	0	0	88.7372	55.132	151.715	553.45	13365.4	14096.6	-151.715	0	19.1887	12.5223	13.5534	0	0	0.64601	235.913	-604.918	12.8066	370.273	0	22.802	22.2902	76.4245	0
140	0	0	140	1	557.382	309.295	248.087	0	0	64.7654	56.8126	302.225	383.476	13389.3	14094.9	-302.225	0	14.1245	11.3896	14.7319	0	0	0.371912	270.82	-599.229	14.3152	296.142	0	32.0269	31.6432	109.803	0
143	0	0	143	1	608.571	305.39	303.18	0	0	91.3599	-25.2933	89.1522	608.866	13462.4	14077.4	-89.1522	0	21.0708	11.7343	13.4151	0	0	0.135825	201.529	-584.496	12.7904	357.073	0	20.3113	19.9957	71.6258	0
144	0	0	144	1	573.932	209.304	364.629	0	0	8.05318	20.9427	-193.864	453.329	13446	14130.8	193.864	0	15.4832	12.3899	14.1706	0	0	0.381608	192.748	-574.918	13.8826	301.671	0	26.6436	26.042	124.929	0
146	0	0	146	1	476.109	235.42	240.689	0	0	67.9716	62.0227	55.9862	482.956	13485.8	14089.7	-55.9862	0	16.4514	11.2918	13.4758	0	0	0.591481	197.288	-571.305	17.176	335.78	0	24.7905	24.4108	89.0985	0
148	0	0	148	1	544.86	246.906	297.954	0	0	-40.9899	68.2841	134.996	288.163	13295.8	14083.4	-134.996	0	10.2225	12.936	14.7389	0	0	0.544197	256.255	-599.922	14.9313	253.671	0	40.7185	39.8251	134.561	0
150	0	0	150	1	485.461	216.162	269.299	0	0	31.8058	9.49921	79.9039	287.769	13422.3	14042.6	-79.9039	0	9.95691	12.3525	14.0652	0	0	0.193695	277.184	-608.634	17.0355	244.441	0	40.2192	39.4611	139.491	0
151	0	0	151	1	733.862	350.029	383.832	0	0	58.8394	84.8025	38.2358	746.558	13494.9	14066.9	-38.2358	0	25.3698	10.605	14.1982	0	0	0.748905	206.637	-586.715	10.2118	438.149	0	17.0714	16.8027	62.4159	0
152	0	0	152	1	759.315	378.554	380.761	0	0	59.2087	55.4646	165.664	755.127	13494.6	14096.3	-165.664	0	26.369	11.4779	13.9069	0	0	0.573591	274.022	-615.897	9.86144	419.73	0	17.2083	16.9949	58.9723	0
153	0	0	153	1	632.408	302.821	329.586	0	0	-30.0341	52.1441	-118.393	496.387	13484.1	14099.6	118.393	0	17.0116	12.5926	15.4072	0	0	0.666755	221.229	-595.41	12.474	313.032	0	24.7536	24.2836	106.063	0
154	0	0	154	1	718.084	329.356	388.729	0	0	85.5748	81.0725	59.3018	638.546	13368.5	14070.6	-59.3018	0	21.7068	11.3943	13.8799	0	0	0.688286	233.726	-605.242	10.5182	403.139	0	19.6397	19.2293	69.8817	0
157	0	0	157	1	470.444	202.804	267.639	0	0	66.3537	-31.3689	66.2881	395.539	13387.7	14083.4	-66.2881	0	13.6889	11.9809	14.1646	0	0	0.10768	180.466	-565.134	17.6646	261.869	0	29.8634	29.3648	104.786	0
160	0	0	160	1	575.569	281.497	294.071	0	0	146.821	62.6594	124.332	545.317	13406.9	14089.1	-124.332	0	18.7465	11.4245	13.4123	0	0	0.347182	274.763	-611.159	13.6388	380.228	0	22.624	22.1926	77.6026	0
163	0	0	163	1	493.627	225.772	267.855	0	0	35.182	73.9855	207.478	320.708	13418.9	14077.7	-207.478	0	11.3798	13.3076	15.6728	0	0	0.3188	198.452	-583.666	17.0709	232.549	0	38.733	38.1841	127.311	0
164	0	0	164	1	759.329	400.318	359.011	0	0	64.2613	65.4789	198.82	760.384	13489.5	14086.2	-198.82	0	26.7803	10.5422	13.774	0	0	0.599519	243.301	-599.901	9.78587	450.97	0	16.9733	16.7654	58.0388	0
165	0	0	165	1	701.281	331.77	369.511	0	0	43.1963	61.8362	81.8942	687.577	13510.6	14089.9	-81.8942	0	23.6132	11.2187	13.9145	0	0	0.767619	234.19	-597.284	10.8024	416.09	0	18.3316	18.0906	65.2029	0
167	0	0	167	1	625.777	269.539	356.238	0	0	-10.0127	41.0837	75.0453	576.317	13464.1	14110.6	-75.0453	0	20.0337	11.182	14.0766	0	0	0.485518	208.856	-585.417	12.3712	344.012	0	21.2497	20.8346	74.7004	0
168	0	0	168	1	744.527	366.574	377.953	0	0	98.1176	65.6963	200.416	581.689	13455.6	14086	-200.416	0	20.4229	11.6553	13.7851	0	0	0.559017	224.441	-593.111	10.0959	356.595	0	21.8311	21.5008	73.3205	0
171	0	0	171	1	648.258	323.496	324.762	0	0	71.8753	-20.0737	86.2872	634.03	13481.9	14072.1	-86.2872	0	21.9478	11.6729	13.2747	0	0	0.0525844	217.838	-591.52	11.845	418.094	0	19.5172	19.2475	69.2743	0
172	0	0	172	1	636.601	286.183	350.418	0	0	150.598	73.2665	149.975	535.497	13203.8	14078.5	-149.975	0	18.5125	11.4587	14.695	0	0	0.560455	212.099	-584.965	12.2	297.834	0	23.2371	22.9211	78.3517	0
173	0	0	173	1	611.757	279.503	332.254	0	0	75.429	45.6399	107.27	588.34	13478.3	14106.1	-107.27	0	20.2371	12.4071	14.5472	0	0	0.524282	242.967	-612.803	12.8872	370.739	0	21.5601	21.2647	74.8745	0
177	0	0	177	1	448.065	177.943	270.122	0	0	25.986	-23.1721	44.4991	421.42	13428.1	14075.2	-44.4991	0	14.6028	11.8602	13.5137	0	0	0.134869	235.505	-593.141	18.6405	372.523	0	27.7247	27.2528	99.6765	0
180	0	0	180	1	645.643	242.317	403.327	0	0	-30.0315	66.6647	-12.784	468.382	13484.1	14085.1	12.784	0	16.1327	11.652	12.6014	0	0	0.42453	231.921	-581.695	11.843	311.794	0	24.6494	24.1558	95.7562	0
181	0	0	181	1	443.125	219.84	223.285	0	0	87.327	-24.4013	-71.2591	241.564	13466.4	14076.5	71.2591	0	8.21824	12.0021	14.5741	0	0	0.39436	244.121	-598.277	19.1155	283.448	0	46.7839	46.0801	190.697	0
183	0	0	183	1	550.067	266.409	283.659	0	0	141.249	35.8882	296.499	496.975	13312.9	14115.8	-296.499	0	18.1953	12.4015	15.0526	0	0	0.331884	187.33	-577.289	14.7218	305.902	0	26.0255	25.5667	88.1042	0
186	0	0	186	1	687.81	331.549	356.261	0	0	79.5341	72.1169	202.277	604.152	13374.6	14079.6	-202.277	0	21.2557	11.2158	12.6924	0	0	0.580785	234.451	-596.169	10.9632	360.431	0	20.7346	20.341	69.1033	0
188	0	0	188	1	685.317	327.319	357.997	0	0	11.8767	26.6392	29.3066	649.81	13541.9	14025.4	-29.3066	0	22.3355	11.9907	13.3426	0	0	0.453603	271.647	-614.14	11.1236	405.706	0	19.0816	18.6782	71.1999	0
189	0	0	189	1	734.274	328.266	406.008	0	0	59.2265	80.2964	-72.2026	538.345	13394.9	14071.4	72.2026	0	18.118	12.6623	15.4706	0	0	0.699354	228.152	-604.703	10.4432	331.824	0	23.2281	22.8689	94.4503	0
190	0	0	190	1	585.687	298.89	286.797	0	0	67.6899	-34.2652	-52.5872	360.408	13386.4	14086.3	52.5872	0	12.3218	11.4401	12.9271	0	0	0.0666093	240.367	-595.169	13.3088	310.988	0	31.014	30.5808	124.673	0
192	0	0	192	1	615.03	264.676	350.354	0	0	26.3867	55.0541	7.17765	550.007	13427.7	13997	-7.17765	0	18.739	12.0271	13.8068	0	0	0.563214	244.19	-602.329	12.6967	335.095	0	22.1788	21.6136	83.2351	0
193	0	0	193	1	636.21	344.046	292.164	0	0	82.5532	7.00721	286.887	484.573	13271.9	14045.1	-286.887	0	17.7598	10.648	14.5266	0	0	0.364778	290.091	-604.761	12.1099	358.161	0	25.262	25.0562	86.6461	0
195	0	0	195	1	507.58	255.251	252.329	0	0	92.5748	9.2807	0.704359	400.067	13162.2	14042.8	-0.704359	0	13.5773	11.3932	13.4418	0	0	0.267563	201.356	-570.441	15.887	240.493	0	28.9491	28.5397	107.021	0
196	0	0	196	1	563.199	277.521	285.678	0	0	39.6128	54.4072	-18.6548	441.362	13414.5	13997.7	18.6548	0	14.9633	11.689	13.2445	0	0	0.208526	255.113	-594.769	14.0158	310.756	0	26.474	25.8556	102.452	0
197	0	0	197	1	642.691	279.333	363.358	0	0	103.927	59.6788	31.6295	546.88	13449.8	14092	-31.6295	0	18.5089	11.1	14.5287	0	0	0.615232	194.947	-578.592	12.0121	331.522	0	22.5951	22.1589	82.0006	0
198	0	0	198	1	610.351	262.809	347.542	0	0	20.3192	-32.2376	-148.66	432.93	13433.8	13984.6	148.66	0	14.8752	12.5534	14.0592	0	0	0.123937	177.806	-565.669	12.8932	241.506	0	27.335	26.5969	122.488	0
199	0	0	199	1	731.822	289.013	442.809	0	0	29.7643	76.8807	-108.958	641.109	13524	14074.8	108.958	0	21.6474	10.848	14.6367	0	0	0.637682	224.468	-588.427	10.2908	332.885	0	19.5221	19.2748	82.231	0
200	0	0	200	1	622.969	237.891	385.079	0	0	44.2204	66.9726	-115.58	483.492	13509.5	14084.7	115.58	0	16.2947	9.63626	12.4116	0	0	0.128874	256.538	-585.087	12.1292	367.777	0	23.7312	23.4118	101.778	0
201	0	0	201	1	602.081	262.138	339.943	0	0	28.177	70.1893	61.9532	490.498	13525.6	14081.5	-61.9532	0	16.8239	11.4189	14.1643	0	0	0.504375	187.984	-566.146	12.9908	277.796	0	24.6491	24.3187	88.1311	0
202	0	0	202	1	651.599	318.791	332.808	0	0	54.9568	82.7278	179.853	581.922	13399.1	13969.3	-179.853	0	20.3934	12.6458	14.1744	0	0	0.711814	200.997	-583.253	11.9378	343.824	0	21.8386	21.5172	73.7467	0
203	0	0	203	1	733.902	339.866	394.036	0	0	3.18881	34.8921	237.219	771.076	13351.3	14017.2	-237.219	0	27.9345	11.2332	14.1592	0	0	0.581719	189.108	-574.141	10.2582	357.76	0	16.9058	16.5993	57.2273	0
204	0	0	204	1	726.618	337.123	389.496	0	0	69.4659	45.6974	215.569	578.172	13384.6	14106	-215.569	0	20.4904	12.1232	14.2615	0	0	0.476171	214.235	-588.739	10.4544	306.713	0	22.2117	21.8161	73.7314	0
205	0	0	205	1	506.561	256.625	249.936	0	0	-3.5734	21.1969	204.979	411.496	13258.4	14030.9	-204.979	0	14.7838	12.8005	15.4098	0	0	0.279105	187.791	-574.536	16.4102	245.409	0	29.9847	29.5574	98.3749	0
207	0	0	207	1	786.074	385.053	401.022	0	0	-7.6622	58.9932	50.1469	801.207	13461.8	14092.7	-50.1469	0	27.67	11.8521	13.5741	0	0	0.829655	195.115	-582.044	9.47811	415.825	0	16.0392	15.6796	58.3597	0
208	0	0	208	1	517.695	212.571	305.124	0	0	76.2373	76.7249	-7.20105	426.594	13477.5	14075	7.20105	0	14.3917	9.85515	13.1359	0	0	0.42911	263.173	-602.001	15.2313	327.452	0	27.0296	26.5697	101.777	0
209	0	0	209	1	539.161	251.167	287.995	0	0	77.9266	3.39994	-72.9034	460.978	13475.8	14048.7	72.9034	0	15.6051	11.7527	14.0529	0	0	0.358381	192.346	-578.263	14.8812	322.464	0	25.8486	25.4208	106.136	0
210	0	0	210	1	565.48	205.998	359.482	0	0	68.9192	3.62713	102.783	511.136	13385.2	14048.4	-102.783	0	17.6752	11.1991	14.8276	0	0	0.232613	231.814	-596.633	14.0508	276.002	0	24.0015	23.6075	82.2709	0
212	0	0	212	1	680.579	361.975	318.604	0	0	-10.1563	-3.14268	146.362	571.128	13464.3	14055.2	-146.362	0	20.2883	12.1475	14.6919	0	0	0.381497	206.593	-587.745	11.3292	297.884	0	21.9654	21.566	74.4905	0
214	0	0	214	1	532.894	248.862	284.032	0	0	-6.9256	-14.6089	151.685	419.673	13361.4	14066.7	-151.685	0	14.948	11.2933	14.0076	0	0	0.281844	188.524	-570.959	15.0236	261.253	0	28.238	27.6507	93.9683	0
215	0	0	215	1	527.783	251.949	275.834	0	0	54.9251	19.4388	59.7663	483.611	13399.2	14132.3	-59.7663	0	16.5837	10.7627	13.4463	0	0	0.269004	294.965	-591.843	15.0551	299.345	0	24.5089	24.0881	86.4783	0
216	0	0	216	1	618.098	261.804	356.295	0	0	81.2614	116.934	113.935	535.741	13472.5	14034.8	-113.935	0	18.4178	11.3189	14.8787	0	0	0.399059	269.76	-597.131	12.6389	321.389	0	23.3359	22.9179	80.4185	0
219	0	0	219	1	632.409	258.464	373.945	0	0	81.6617	-28.5039	11.618	450.916	13372.4	14080.6	-11.618	0	15.4494	12.3208	13.2615	0	0	0.255743	258.316	-606.418	12.2607	284.117	0	26.0506	25.5975	97.6099	0
220	0	0	220	1	496.916	241.132	255.784	0	0	85.5148	45.1185	-28.3685	348.449	13468.2	14006.9	28.3685	0	11.7489	11.3495	13.4145	0	0	0.162722	187.952	-565.203	16.2953	252.332	0	33.0313	32.1747	128.497	0
221	0	0	221	1	510.003	264.081	245.922	0	0	51.0032	1.5819	127.79	370.378	13403.1	14050.5	-127.79	0	12.9136	10.6335	13.7874	0	0	0.2238	213.97	-576.674	15.7183	294.794	0	31.3331	30.8552	105.705	0
222	0	0	222	1	743.124	339.554	403.57	0	0	28.449	38.8196	289.359	535.003	13326	14112.9	-289.359	0	19.7216	10.1318	12.7294	0	0	0.513852	196.623	-568.387	9.94046	302.978	0	22.8087	22.3398	76.9677	0
223	0	0	223	1	545.551	210.974	334.577	0	0	45.0685	61.9759	-128.391	475.397	13508.7	14089.7	128.391	0	16.0237	10.0305	11.781	0	0	0.299028	225.053	-576.577	14.1737	318.367	0	23.8442	23.5043	105.645	0
224	0	0	224	1	433.858	230.773	203.085	0	0	146.851	123.02	133.341	219.264	13307.2	14028.7	-133.341	0	7.55584	10.776	13.3872	0	0	0.428625	214.799	-577.128	19.153	221.775	0	50.8327	50.0572	169.614	0
226	0	0	226	1	648.283	283.505	364.779	0	0	76.4259	-7.0502	45.524	602.045	13477.3	14059.1	-45.524	0	20.6338	11.123	13.7509	0	0	0.233931	223.5	-589.544	11.8302	368.196	0	20.4081	20.0766	74.0198	0
227	0	0	227	1	643.781	268.726	375.055	0	0	42.2482	16.5373	-82.2853	419.412	13511.5	14035.5	82.2853	0	14.223	11.3545	13.9481	0	0	0.228417	240.431	-590.244	11.9674	282.135	0	27.9479	27.4856	115.636	0
229	0	0	229	1	515.04	225.631	289.409	0	0	20.9489	110.45	-29.1324	444.103	13433.2	14041.3	29.1324	0	15.0754	9.98558	12.7676	0	0	0.560069	175.513	-555.42	15.3019	300.773	0	25.7843	25.2235	99.3589	0
230	0	0	230	1	624.147	334.692	289.455	0	0	-5.37769	24.8147	106.33	466.904	13459.5	14126.9	-106.33	0	16.3422	10.2149	12.7536	0	0	0.342247	262.041	-600.371	12.1935	354.708	0	24.8187	24.4053	85.2819	0
231	0	0	231	1	439.372	221.505	217.867	0	0	-19.2458	37.0283	142.64	263.374	13373.7	14015	-142.64	0	9.31759	11.1128	15.1334	0	0	0.403471	225.642	-590.24	19.2227	279.313	0	43.5825	42.5695	144.614	0
232	0	0	232	1	515.447	240.138	275.308	0	0	19.6973	-4.17059	235.435	387.332	13334.7	14056.2	-235.435	0	14.0449	11.7994	13.7292	0	0	0.299428	193.167	-572.72	15.6895	283.681	0	31.0069	30.5277	102.001	0
233	0	0	233	1	574.303	218.914	355.389	0	0	11.0025	-38.7085	-145.84	396.202	13443.1	14090.8	145.84	0	13.661	11.793	14.7783	0	0	0.33675	193.897	-564.695	13.8607	272.231	0	29.7542	29.1524	130.081	0
234	0	0	234	1	707.471	315.385	392.086	0	0	43.0993	51.5566	-30.7923	581.678	13510.7	14100.2	30.7923	0	19.6946	10.3943	12.2822	0	0	0.228806	245.649	-589.658	10.5138	381.499	0	20.1685	19.9741	80.0643	0
238	0	0	238	1	611.846	253.717	358.129	0	0	-16.9033	26.0926	-10.8907	483.4	13471	14026	10.8907	0	16.6545	11.7568	14.2362	0	0	0.299786	248.865	-603.097	12.7861	342.82	0	24.808	24.1635	94.0055	0
239	0	0	239	1	545.706	236.347	309.358	0	0	-22.4325	102.021	47.3213	398.029	13476.5	13950	-47.3213	0	13.7805	10.686	13.7225	0	0	0.328105	197.717	-563.775	14.4784	277.681	0	29.098	28.3427	103.369	0
240	0	0	240	1	820.777	420.01	400.767	0	0	35.0057	73.7839	90.4697	624.601	13419.1	13978.3	-90.4697	0	21.505	12.1862	14.3652	0	0	0.598606	232.387	-599.108	9.07594	298.081	0	20.2179	19.7913	70.8377	0
241	0	0	241	1	828.424	401.757	426.667	0	0	34.5825	20.534	63.0662	662.485	13419.5	14031.5	-63.0662	0	22.8039	12.0587	12.9369	0	0	0.415613	194.398	-574.874	8.89848	347.993	0	18.7361	18.33	67.4925	0
243	0	0	243	1	620.144	278.894	341.25	0	0	76.217	107.349	202.714	493.19	13377.9	14044.4	-202.714	0	17.3635	10.2584	12.4335	0	0	0.553215	175.837	-557.781	12.2632	283.69	0	24.2007	23.8096	80.9407	0
245	0	0	245	1	525.196	231.741	293.455	0	0	48.7455	-33.5068	-102.389	314.214	13405.4	14085.6	102.389	0	10.7493	12.354	14.1755	0	0	0.117246	214.399	-575.266	15.4698	263.049	0	36.1354	35.6323	153.988	0
246	0	0	246	1	654.326	317.208	337.118	0	0	13.2025	99.9698	212.178	562.622	13440.9	14051.8	-212.178	0	20.0913	9.92866	12.3596	0	0	0.695274	222.179	-582.978	11.4768	330.738	0	21.371	21.0206	72.0602	0
247	0	0	247	1	523.011	241.735	281.275	0	0	47.4425	0.698875	162.35	437.98	13307	14051.4	-162.35	0	15.4115	10.3932	12.4775	0	0	0.102023	226.633	-578.778	15.0474	316.536	0	26.4281	26.0465	88.1838	0
248	0	0	248	1	554.466	240.588	313.878	0	0	-4.06842	56.5227	-233.392	380.084	13458.2	13995.5	233.392	0	13.0278	11.626	13.5891	0	0	0.266789	221.802	-580.818	14.3139	311.908	0	31.4953	30.1254	150.583	0
249	0	0	249	1	752.926	375.132	377.794	0	0	47.9844	-14.5769	-6.78432	750.447	13505.8	14066.6	6.78432	0	25.6893	11.9677	13.7449	0	0	0.145226	251.513	-608.914	9.98418	397.403	0	16.8262	16.6286	65.1939	0
250	0	0	250	1	826.316	309.925	516.39	0	0	22.9962	76.3408	17.1452	752.748	13431.1	14075.4	-17.1452	0	25.6649	11.6663	14.044	0	0	0.501432	242.514	-608.668	8.95842	393.599	0	17.0008	16.6411	63.2496	0
252	0	0	252	1	495.992	220.088	275.903	0	0	-160.264	8.14293	-174.985	268.251	13415	14043.9	174.985	0	9.88064	11.4044	13.8415	0	0	0.420878	233.256	-581.603	16.4007	289.512	0	41.4381	38.5281	177.339	0
253	0	0	253	1	661.156	305.206	355.95	0	0	9.34415	-18.7646	60.395	468.626	13444.8	14070.8	-60.395	0	16.323	12.0587	14.0976	0	0	0.1423	186.817	-571.495	11.6723	284.362	0	25.6064	25.1012	90.8943	0
255	0	0	255	1	707.49	326.543	380.947	0	0	39.1185	47.3093	15.683	630.793	13415	14004.8	-15.683	0	21.4775	11.4009	13.8097	0	0	0.544905	219.42	-590.036	10.6991	421.718	0	19.6033	19.1431	72.7897	0
257	0	0	257	1	392.33	172.827	219.503	0	0	85.2379	-23.4929	50.2082	192.97	13368.9	14075.6	-50.2082	0	6.63522	10.7491	13.3838	0	0	0.238821	232.082	-572.372	21.728	231.854	0	56.3399	55.2847	196.43	0
259	0	0	259	1	699.672	323.04	376.633	0	0	72.3088	-2.13202	115.589	656.066	13381.8	14054.2	-115.589	0	22.76	11.6859	12.0871	0	0	0.27528	226.324	-588.493	10.739	364.897	0	18.7735	18.4368	65.1674	0
263	0	0	263	1	685.892	283.519	402.373	0	0	-8.1993	43.3015	-21.6893	590.691	13462.3	14108.4	21.6893	0	20.242	12.129	14.0025	0	0	0.737258	196.488	-583.995	11.1732	398.578	0	20.7415	20.3566	80.5412	0
265	0	0	265	1	633.327	269.812	363.514	0	0	79.3946	73.564	-94.8196	568.584	13374.7	14078.2	94.8196	0	19.0915	11.9672	14.7146	0	0	0.4422	226.699	-596.482	12.3299	409.538	0	21.818	21.4479	90.8999	0
266	0	0	266	1	595.773	280.736	315.037	0	0	36.0981	56.436	139.838	432.538	13318.3	13995.6	-139.838	0	15.0628	12.5687	16.0851	0	0	0.634303	194.407	-581.632	13.4709	287.476	0	28.7451	28.2526	96.4574	0
268	0	0	268	1	702.709	343.04	359.669	0	0	52.7822	41.3119	101.909	650.741	13401.3	14110.4	-101.909	0	22.4365	10.8497	13.5064	0	0	0.459644	244.227	-603.18	10.718	376.131	0	19.1254	18.7584	66.2387	0
271	0	0	271	1	451.237	198.668	252.569	0	0	-124.41	-59.3829	225.26	305.064	13179.9	14111.4	-225.26	0	11.8217	12.3369	14.5166	0	0	0.541532	243.608	-588.995	18.7407	241.396	0	37.2925	36.2379	120.161	0
272	0	0	272	1	471.706	251.187	220.519	0	0	55.2426	-28.4638	200.148	310.091	13398.9	13980.9	-200.148	0	11.0843	11.0024	13.8418	0	0	0.303592	211.79	-580.255	17.3761	288.816	0	36.908	36.5318	123.615	0
273	0	0	273	1	629.275	348.437	280.838	0	0	51.5338	35.2901	347.395	578.317	13302.9	14116.4	-347.395	0	21.9717	12.249	14.4552	0	0	0.629327	198.082	-583.18	12.4321	360.626	0	22.6992	22.3452	78.364	0
274	0	0	274	1	744.763	365.012	379.751	0	0	2.96665	49.6147	41.7077	767.461	13451.1	14102.1	-41.7077	0	26.417	11.3219	12.7615	0	0	0.757699	210.277	-577.487	10.0042	429.368	0	16.3515	15.991	59.9932	0
275	0	0	275	1	577.745	262.544	315.201	0	0	87.4906	40.8206	84.3959	539.277	13466.3	14110.9	-84.3959	0	18.4534	10.1805	12.1482	0	0	0.374606	238.313	-587.256	13.2967	328.109	0	21.8732	21.5238	77.1158	0
276	0	0	276	1	579.078	268.788	310.29	0	0	25.2687	125.359	148.893	411.107	13428.8	14026.4	-148.893	0	14.3822	10.7306	13.6926	0	0	0.456279	201.445	-573.578	13.4824	271.396	0	28.6833	28.1419	96.8524	0
277	0	0	277	1	678.601	313.231	365.37	0	0	144.596	32.5319	19.4163	587.782	13409.2	14119.2	-19.4163	0	19.9081	10.6105	12.8483	0	0	0.379956	271.678	-613.003	11.0965	436.599	0	20.4505	20.0949	76.1324	0
278	0	0	278	1	499.033	216.638	282.395	0	0	55.2623	9.05101	191.991	298.886	13299.2	14043	-191.991	0	10.5786	12.5308	15.4466	0	0	0.376887	174.824	-568.816	16.6807	205.445	0	40.2531	39.7724	131.974	0
279	0	0	279	1	432.32	185.685	246.635	0	0	230.389	53.7219	82.8148	292.855	13323.4	14098	-82.8148	0	10.1247	11.8379	14.059	0	0	0.36199	234.244	-586.422	19.5923	276.704	0	39.6722	38.4434	136.268	0
281	0	0	281	1	822.418	367.747	454.671	0	0	78.2766	52.6733	210.031	656.213	13375.8	14099	-210.031	0	23.174	11.342	13.196	0	0	0.623887	241.224	-601.843	8.94526	358.464	0	19.4797	19.1013	64.9696	0
283	0	0	283	1	535.574	235.81	299.764	0	0	22.8376	66.9846	-69.1814	397.522	13530.9	13985.1	69.1814	0	13.4614	11.0601	13.4301	0	0	0.333528	219.833	-579.301	14.8309	293.044	0	29.1355	28.4444	118.453	0
284	0	0	284	1	692.028	349.224	342.804	0	0	38.2031	-9.56702	17.9019	550.421	13515.6	14061.6	-17.9019	0	18.9042	11.7365	13.2418	0	0	0.267459	272.051	-601.183	10.9681	353.974	0	21.7918	21.5073	82.0614	0
286	0	0	286	1	705.24	307.938	397.302	0	0	95.3345	116.416	215.265	630.829	13458.4	14035.3	-215.265	0	22.2743	10.2097	13.2529	0	0	0.511256	253.967	-591.951	10.6023	344.138	0	19.7949	19.5091	67.4742	0
287	0	0	287	1	589.833	248.767	341.067	0	0	69.7753	-31.1471	-78.5059	609.035	13484	14083.2	78.5059	0	20.7805	11.0275	13.4925	0	0	0.147727	154.69	-550.063	13.2047	308.137	0	19.7885	19.5871	81.9132	0
288	0	0	288	1	562.914	221.963	340.952	0	0	-3.42624	-21.5495	125.317	429.813	13457.5	14073.6	-125.317	0	15.2211	12.6187	13.8	0	0	0.349545	208.88	-584.379	14.2013	298.008	0	27.9334	27.4237	95.117	0
289	0	0	289	1	694.392	301.51	392.882	0	0	64.5247	9.49689	86.8496	533.711	13190.3	14042.6	-86.8496	0	18.3919	11.7261	14.5873	0	0	0.474475	222.857	-589.926	11.0187	303.677	0	22.9722	22.7424	79.1192	0
290	0	0	290	1	615.874	320.287	295.587	0	0	-7.07933	-5.65011	-0.762354	523.896	13361.5	14057.7	0.762354	0	18.116	11.5814	13.5008	0	0	0.506016	227.103	-589.081	12.6009	290.54	0	22.6273	22.1553	84.8821	0
291	0	0	291	1	573.207	245.814	327.393	0	0	151.021	43.5965	252.072	425.296	13303.1	14008.5	-252.072	0	15.2342	11.2709	12.303	0	0	0.579881	261.879	-599.143	13.57	336.704	0	28.135	27.7241	93.676	0
292	0	0	292	1	700.668	361.366	339.302	0	0	55.7403	7.61092	111.872	516.932	13298.7	14044.4	-111.872	0	17.9299	12.2928	14.3082	0	0	0.429875	221.426	-589.706	10.9299	330.917	0	23.7903	23.4674	81.3108	0
293	0	0	293	1	592.77	330.741	262.029	0	0	86.3161	85.7802	112.83	530.262	13467.4	14065.9	-112.83	0	18.2038	9.62943	12.9645	0	0	0.336733	228.217	-584.719	12.9095	329.46	0	22.468	22.0815	77.5277	0
295	0	0	295	1	796.284	391.297	404.987	0	0	108.858	81.8096	210.524	750.986	13444.9	14069.9	-210.524	0	26.4265	10.8973	13.3828	0	0	0.424293	270.134	-615.272	9.26596	405.969	0	17.3052	17.0522	58.7776	0
296	0	0	296	1	798.958	336.308	462.651	0	0	14.8283	48.8278	39.0595	608.216	13439.3	14003.2	-39.0595	0	20.8714	11.7583	15.6077	0	0	0.444162	279.667	-627.645	9.40162	402.309	0	20.8799	20.3385	74.8803	0
298	0	0	298	1	731.488	309.662	421.826	0	0	61.7844	144.784	2.08449	697.622	13392.3	14006.9	-2.08449	0	23.6595	11.2593	13.9594	0	0	0.434471	263.279	-609.336	10.2874	388.651	0	17.9811	17.6389	68.0203	0
302	0	0	302	1	676.269	251.142	425.127	0	0	28.0424	50.3105	-166.587	594.848	13426.1	14101.4	166.587	0	20.1355	11.5598	13.8238	0	0	0.446869	250.231	-603.904	11.2983	396.933	0	20.793	20.3123	93.8684	0
304	0	0	304	1	923.411	392.882	530.529	0	0	24.5671	72.3222	190.682	1000.62	13429.5	14079.4	-190.682	0	35.39	11.3395	13.9028	0	0	0.991674	213.929	-596.821	7.86392	517.745	0	13.6477	13.3987	46.5877	0
305	0	0	305	1	750.599	298.488	452.111	0	0	76.0817	4.04982	70.3832	609.735	13477.7	14048	-70.3832	0	20.9392	10.3579	13.5423	0	0	0.212759	260.289	-604.329	9.89069	403.268	0	20.0495	19.7046	71.1829	0
306	0	0	306	1	592.108	290.51	301.598	0	0	15.3925	-10.3957	135.267	472.43	13438.7	14062.5	-135.267	0	16.6524	10.4969	11.9786	0	0	0.0633859	268.533	-603.826	12.9351	345.027	0	24.5087	24.0572	83.4083	0
307	0	0	307	1	776.877	414.261	362.616	0	0	25.2469	71.7152	265.735	674.926	13329.2	14080	-265.735	0	24.5628	11.8474	14.8891	0	0	0.643096	193.959	-582.864	9.68228	307.367	0	19.4828	19.1433	65.6795	0
308	0	0	308	1	423.946	188.62	235.326	0	0	5.87729	51.7137	-25.9331	323.108	13149.2	14000.3	25.9331	0	11.0222	11.3202	12.3937	0	0	0.309472	160.627	-545.617	19.6456	234.214	0	34.1453	33.5144	130.002	0
309	0	0	309	1	656.006	335.876	320.129	0	0	71.3609	102.875	340.175	533.048	13283.1	14048.8	-340.175	0	20.0662	10.7892	13.8916	0	0	0.465019	282.629	-615.412	11.6439	320.191	0	23.4609	23.2828	82.5567	0
310	0	0	310	1	836.917	391.68	445.237	0	0	16.8338	75.4118	154.773	737.286	13437.3	14076.3	-154.773	0	25.852	10.7852	13.9884	0	0	0.730875	247.388	-598.249	8.77257	382.679	0	17.3874	17.0484	59.235	0
312	0	0	312	1	600.366	271.919	328.448	0	0	93.2913	49.545	73.4196	498.893	13360.8	14102.2	-73.4196	0	17.0167	11.4369	13.1038	0	0	0.307075	223.679	-590.885	12.9372	301.781	0	24.1199	23.5634	84.4921	0
314	0	0	314	1	721.753	340.488	381.265	0	0	49.348	10.159	28.7138	667.052	13404.8	14141.6	-28.7138	0	22.8189	10.4346	12.307	0	0	0.360027	218.73	-581.974	10.278	375.243	0	18.0582	17.7788	66.5871	0
315	0	0	315	1	562.651	317.146	245.505	0	0	40.471	-10.0775	245.965	589.301	13314	14062.1	-245.965	0	21.3908	11.016	14.2156	0	0	0.0881394	250.893	-605.148	14.0491	347.98	0	21.2338	20.9856	71.3968	0
316	0	0	316	1	599.908	332.862	267.047	0	0	101.535	5.97867	236.671	442.539	13252.9	14046.1	-236.671	0	15.8343	11.2598	13.4144	0	0	0.23767	211.384	-580.378	12.959	266.294	0	27.2804	27.0118	90.3091	0
317	0	0	317	1	496.08	258.785	237.295	0	0	-3.20424	-25.9527	131.981	411.626	13258	14078	-131.981	0	14.6129	9.67529	12.2272	0	0	0.181614	202.576	-562.892	15.887	309.197	0	27.0579	26.5815	90.6724	0
318	0	0	318	1	728.236	419.36	308.876	0	0	54.1991	-7.19702	359.739	658.331	13300.2	14059.3	-359.739	0	25.358	11.5574	14.44	0	0	0.456456	225.733	-602.608	10.3947	348.477	0	19.8706	19.7875	70.3565	0
319	0	0	319	1	627.336	280.08	347.256	0	0	26.1112	60.2766	112.376	430.422	13428	14091.4	-112.376	0	14.922	11.6302	14.2978	0	0	0.437731	235.463	-599.426	12.4006	337.631	0	28.0442	27.4931	95.3886	0
320	0	0	320	1	674.755	371.9	302.855	0	0	108.222	87.2153	358.346	664.15	13345.9	14064.5	-358.346	0	25.2121	9.47973	12.9651	0	0	0.642802	233.815	-588.864	11.0742	431.708	0	18.9937	18.8318	68.3143	0
321	0	0	321	1	696.649	347.415	349.234	0	0	23.7589	39.8887	200.748	646.218	13430.3	14111.8	-200.748	0	22.9815	10.0768	13.0751	0	0	0.524893	259.436	-598.082	10.7312	393.084	0	19.1481	18.8272	64.5169	0
323	0	0	323	1	748.538	388.986	359.551	0	0	56.3486	67.885	313.089	607.69	13298.1	14083.8	-313.089	0	22.5386	11.5478	13.3678	0	0	0.763182	258.225	-605.252	9.99938	300.53	0	21.1664	20.852	72.0507	0
325	0	0	325	1	622.552	289.592	332.96	0	0	-36.1504	29.8923	76.3141	507.313	13390.6	14022.2	-76.3141	0	17.7999	11.4097	14.6074	0	0	0.620353	210.729	-588.411	12.5176	336.581	0	23.8023	23.1976	82.8743	0
326	0	0	326	1	715.521	308.515	407.006	0	0	24.862	56.6356	123.273	610.094	13429.2	14095.1	-123.273	0	21.212	10.4565	12.8738	0	0	0.409711	261.072	-606.901	10.4209	360.593	0	19.9846	19.5795	68.5287	0
327	0	0	327	1	610.652	256.552	354.1	0	0	27.7254	-22.6336	101.235	513.084	13326.7	14074.7	-101.235	0	17.9505	12.0482	13.8448	0	0	0.36861	211.865	-583.386	12.8118	285.418	0	23.5959	23.1891	81.1411	0
328	0	0	328	1	750.013	357.939	392.074	0	0	57.6283	59.3629	263.474	713.786	13296.8	14092.4	-263.474	0	25.8074	11.664	13.6975	0	0	0.728408	216.038	-588.354	10.005	396.843	0	18.3692	18.0517	61.6358	0
329	0	0	329	1	773.997	411.126	362.871	0	0	33.3816	-22.1789	175.98	716.768	13321.1	14074.2	-175.98	0	25.4968	11.6847	15.1838	0	0	0.272136	290.201	-629.321	9.72919	431.415	0	18.0956	17.8209	60.9296	0
330	0	0	330	1	629.978	324.074	305.904	0	0	-26.0273	24.6998	266.336	539.652	13181.1	14027.4	-266.336	0	19.9834	11.3529	12.2635	0	0	0.568134	201.482	-571.064	12.133	306.721	0	22.357	22.2111	74.2135	0
332	0	0	332	1	750.835	399.587	351.249	0	0	92.0857	60.8308	217.198	558.424	13362	14090.9	-217.198	0	19.7328	10.2258	13.0825	0	0	0.505382	241.142	-597.414	9.85049	341.901	0	22.0344	21.587	73.4246	0
333	0	0	333	1	438.795	192.218	246.577	0	0	8.99622	-4.97641	122.026	272.511	13345.4	14057	-122.026	0	9.58106	10.4046	13.6902	0	0	0.42229	200.829	-568.178	18.8553	260.516	0	40.9809	40.164	136.307	0
334	0	0	334	1	831.044	360.299	470.745	0	0	37.5426	84.6637	171.739	735.91	13416.6	14067.1	-171.739	0	25.8069	9.85971	12.982	0	0	0.78306	275.868	-621.487	8.73944	412.904	0	17.0541	16.7632	58.1039	0
335	0	0	335	1	619.243	308.764	310.478	0	0	17.9113	-19.3699	138.3	555.555	13236.9	14071.4	-138.3	0	19.6215	11.4313	13.074	0	0	0.168639	216.012	-582.58	12.4649	296.945	0	21.6567	21.3413	73.0473	0
338	0	0	338	1	877.118	419.262	457.856	0	0	124.568	84.9259	284.536	850.028	13329.5	14066.8	-284.536	0	30.8474	10.8998	13.0167	0	0	0.871633	262.583	-614.14	8.27751	493.037	0	15.7094	15.4982	53.8368	0
339	0	0	339	1	707.946	399.167	308.779	0	0	102.727	106.716	319.272	550.586	13251.7	14045	-319.272	0	20.4011	12.2098	14.3784	0	0	0.689902	204.683	-590.064	10.7953	278.745	0	23.4559	23.2899	80.6884	0
340	0	0	340	1	640.606	281.613	358.993	0	0	56.7894	45.241	79.5135	486.146	13397.3	14106.5	-79.5135	0	16.6731	10.4469	11.755	0	0	0.279324	222.13	-574.349	11.7655	307.201	0	23.8026	23.3094	83.5932	0
345	0	0	345	1	703.608	340.66	362.947	0	0	-8.5302	86.2928	74.7434	606.629	13462.6	14065.4	-74.7434	0	21.0232	11.2855	13.0961	0	0	0.53394	220.952	-591.682	10.7098	346.974	0	20.166	19.707	71.4614	0
346	0	0	346	1	651.335	304.144	347.191	0	0	-5.83865	78.167	183.709	524.725	13459.9	14073.6	-183.709	0	18.6532	10.9584	14.0186	0	0	0.426944	229.418	-587.038	11.7693	332.966	0	23.3792	22.9514	78.5084	0
347	0	0	347	1	920.176	356.121	564.055	0	0	83.3468	-5.31266	122.453	850.019	13370.8	14057.4	-122.453	0	29.5128	12.0404	15.3703	0	0	0.477311	228.464	-607.768	7.98752	479.663	0	15.7877	15.5331	54.4255	0
349	0	0	349	1	684.74	285.286	399.454	0	0	39.0019	147.071	-1.13247	551.701	13415.1	14004.7	1.13247	0	18.7703	11.1473	13.1512	0	0	0.438128	240.432	-594.498	11.0488	341.231	0	21.6673	21.2109	82.4069	0
350	0	0	350	1	872.4	416.949	455.451	0	0	2.81627	47.8437	72.3909	691.022	13451.3	14004.2	-72.3909	0	23.9147	12.6221	15.4148	0	0	0.476711	219.253	-598.375	8.52771	435.578	0	18.8493	18.3422	66.5041	0
352	0	0	352	1	532.161	258.393	273.767	0	0	-52.4525	28.3468	99.7778	355.917	13307.2	14023.7	-99.7778	0	12.6213	11.3912	14.0129	0	0	0.40636	215.974	-577.704	15.0638	245.281	0	32.1387	31.4502	109.017	0
353	0	0	353	1	681.317	327.642	353.675	0	0	28.5619	92.0893	181.406	600.09	13425.5	14059.6	-181.406	0	21.1408	9.32095	12.643	0	0	0.215458	271.487	-610.236	10.9133	426.919	0	20.0269	19.6954	67.8881	0
355	0	0	355	1	720.394	322.609	397.785	0	0	73.2758	43.0541	129.184	548.851	13380.8	14108.7	-129.184	0	18.9768	10.7856	12.9657	0	0	0.232263	250.465	-599.638	10.3711	400.345	0	22.1429	21.6755	75.0961	0
356	0	0	356	1	712.978	358.019	354.959	0	0	-58.4026	73.5954	29.1723	567.886	13512.5	13978.5	-29.1723	0	19.85	12.2026	15.0539	0	0	0.684757	221.096	-596.367	10.7497	375.194	0	21.9184	21.2433	79.6188	0
358	0	0	358	1	533.481	250.768	282.713	0	0	-23.3929	-12.0323	-2.73105	460.071	13377.8	14064.1	2.73105	0	15.9972	11.2917	13.701	0	0	0.185018	295.743	-623.05	14.9671	341.325	0	25.2916	24.7573	94.4859	0
359	0	0	359	1	823.666	397.803	425.863	0	0	31.6924	-25.3875	168.928	711.094	13322.7	14077.4	-168.928	0	25.2718	11.7414	13.1012	0	0	0.303526	282.341	-626.511	8.94817	436.508	0	17.8121	17.5144	60.0614	0
360	0	0	360	1	584.426	294.644	289.782	0	0	-5.05819	97.2834	184.098	514.027	13359.5	14054.4	-184.098	0	18.2704	11.8341	13.6543	0	0	0.597518	195.832	-577.262	13.4632	318.704	0	24.0037	23.4873	79.6575	0
361	0	0	361	1	721.046	326.36	394.685	0	0	57.4609	66.2225	183.872	611.073	13396.6	14085.5	-183.872	0	21.4424	11.0424	13.3504	0	0	0.383787	199.433	-577.303	10.4055	322.295	0	20.4955	20.1317	68.7846	0
363	0	0	363	1	624.955	280.584	344.371	0	0	115.132	31.8834	84.9341	576.715	13438.6	14020.2	-84.9341	0	19.7224	11.0207	13.7935	0	0	0.207231	183.966	-570.468	12.3493	312.954	0	21.3853	20.9205	75.0877	0
364	0	0	364	1	632.813	248.09	384.723	0	0	4.65364	49.5345	49.2628	477.51	13449.4	14002.5	-49.2628	0	16.4497	11.2337	16.1966	0	0	0.373171	221.681	-595.345	12.3826	354.98	0	25.9038	25.2099	90.9985	0
365	0	0	365	1	623.888	305.266	318.622	0	0	13.4848	87.0632	165.419	521.42	13440.6	14064.7	-165.419	0	18.3458	10.3367	13.487	0	0	0.52186	243.915	-591.63	12.2747	330.118	0	23.1555	22.7298	78.0251	0
367	0	0	367	1	742.564	307.941	434.623	0	0	80.5196	40.0514	-48.7766	653.463	13373.6	14012	48.7766	0	22.0257	12.3251	13.7851	0	0	0.19443	271.105	-610.706	10.1755	390.352	0	19.0407	18.6673	76.6155	0
369	0	0	369	1	673.102	322.458	350.644	0	0	36.0552	97.4175	30.1524	530.438	13418	13954.6	-30.1524	0	18.068	11.6277	13.5451	0	0	0.579302	210.553	-583.739	11.3462	299.885	0	22.7271	22.2593	83.4558	0
370	0	0	370	1	625.329	241.32	384.009	0	0	126.082	58.6419	127.371	422.134	13427.7	13993.4	-127.371	0	14.5208	11.1516	14.2047	0	0	0.44912	207.558	-577.83	12.3894	287.309	0	28.4513	27.8879	97.1144	0
371	0	0	371	1	607.976	257.953	350.023	0	0	72.0558	81.4773	117.098	438.52	13481.7	14070.2	-117.098	0	15.0915	10.2277	13.1774	0	0	0.391924	214.479	-570.497	12.6167	309.281	0	26.7941	26.395	92.0063	0
373	0	0	373	1	854.418	426.505	427.913	0	0	-6.34607	44.493	93.7545	719.536	13460.4	14007.6	-93.7545	0	25.0704	11.3548	13.7983	0	0	0.716124	248.307	-601.468	8.59057	426.362	0	17.6312	17.1524	61.7127	0
374	0	0	374	1	543.817	264.716	279.101	0	0	25.3823	59.5134	127.228	428.564	13329.1	14092.2	-127.228	0	14.9094	11.56	13.6044	0	0	0.383431	159.425	-550.233	14.6477	258.911	0	27.8573	27.2289	93.4841	0
375	0	0	375	1	603.584	274.75	328.834	0	0	23.581	63.5812	95.6433	465.071	13430.5	13988.5	-95.6433	0	16.0727	10.9276	13.8936	0	0	0.560113	189.661	-571.748	12.8711	293.051	0	25.6519	25.0524	88.6657	0
379	0	0	379	1	754.98	409.878	345.101	0	0	78.7209	108.884	211.524	598.812	13375.4	14042.8	-211.524	0	21.141	10.6731	14.9546	0	0	0.607853	234.378	-597.774	9.92741	338.017	0	21.1251	20.824	71.4356	0
381	0	0	381	1	658.81	309.129	349.68	0	0	10.2487	62.5092	3.07866	487.117	13443.9	13989.6	-3.07866	0	16.6355	11.4475	15.1286	0	0	0.699722	215.432	-590.62	11.7426	328.015	0	25.0847	24.4063	92.5156	0
385	0	0	385	1	602.394	316.243	286.151	0	0	27.5412	57.2262	50.8119	456.625	13426.6	13994.8	-50.8119	0	15.6465	11.0937	13.9374	0	0	0.543097	212.532	-577.459	12.9247	292.068	0	26.0492	25.4031	92.7813	0
386	0	0	386	1	611.077	258.822	352.255	0	0	20.9658	100.821	-78.8644	432.208	13433.1	13951.2	78.8644	0	14.6259	11.5316	12.4812	0	0	0.630012	271.838	-598.318	12.6181	299.204	0	26.4736	25.851	110.782	0
387	0	0	387	1	760.896	405.627	355.268	0	0	72.5065	-13.0068	195.715	610.344	13281.9	14065.1	-195.715	0	21.66	12.7999	15.58	0	0	0.620285	226.731	-602.165	10.0287	364.272	0	21.3064	21.0457	70.9435	0
388	0	0	388	1	595.951	267.603	328.347	0	0	-47.3228	57.9716	178.261	385.248	13401.8	14093.7	-178.261	0	13.8648	10.4062	13.8766	0	0	0.609541	228.67	-582.602	13.0048	257.652	0	30.154	29.4357	99.786	0
389	0	0	389	1	876.471	385.713	490.758	0	0	62.0013	1.8233	74.141	697.462	13392.1	14050.2	-74.141	0	24.0182	10.4929	13.7169	0	0	0.413611	226.033	-594.823	8.29278	394.747	0	17.8658	17.5617	63.0947	0
390	0	0	390	1	763.9	348.775	415.126	0	0	7.65217	30.2721	141.85	642.113	13346.8	14021.8	-141.85	0	22.5656	11.4947	13.7164	0	0	0.642995	220.037	-587.421	9.78261	348.722	0	19.4811	19.0449	66.0866	0
392	0	0	392	1	681.001	318.937	362.064	0	0	64.3565	15.0632	190.254	590.005	13389.7	14037	-190.254	0	20.824	11.1565	12.5099	0	0	0.470689	204.644	-580.932	11.0729	322.314	0	20.8512	20.5239	70.0377	0
393	0	0	393	1	656.942	332.251	324.691	0	0	135.46	78.746	231.749	569.833	13219	14073	-231.749	0	20.1971	9.95018	11.6057	0	0	0.520439	247.144	-587.703	11.3663	359.939	0	21.0401	20.8007	70.3959	0
396	0	0	396	1	675.303	345.947	329.356	0	0	27.5	-4.17061	277.736	600.613	13326.9	14056.2	-277.736	0	22.1461	10.6548	13.8588	0	0	0.419167	158.884	-555.074	11.2376	318.829	0	20.78	20.5397	70.7681	0
397	0	0	397	1	677.151	321.587	355.563	0	0	51.315	7.72983	106.725	633.834	13402.8	14044.3	-106.725	0	21.976	8.38439	11.892	0	0	0.0670322	232.52	-577.439	10.85	432.76	0	18.4427	18.1177	64.0378	0
398	0	0	398	1	790.074	376.492	413.582	0	0	11.04	-18.3593	80.5929	606.214	13343.4	14070.4	-80.5929	0	21.1811	11.242	13.9576	0	0	0.434273	259.388	-611.097	9.40367	334.376	0	20.219	19.814	70.4646	0
399	0	0	399	1	685.254	315.203	370.051	0	0	61.7799	21.9004	89.317	545.44	13292.7	14030.2	-89.317	0	18.7774	9.78127	13.388	0	0	0.599163	251.188	-590.076	10.9338	358.258	0	21.7183	21.3883	75.0539	0
402	0	0	402	1	748.735	369.034	379.702	0	0	-0.237493	29.9586	114.139	749.449	13255	14022.1	-114.139	0	26.2232	11.2819	13.4041	0	0	0.780145	244.138	-602.365	9.97943	379.346	0	16.8158	16.5021	57.7736	0
403	0	0	403	1	543.081	210.072	333.009	0	0	100.819	17.2263	-9.279	312.113	13154	14034.8	9.279	0	10.5646	11.4972	15.132	0	0	0.487156	238.817	-594.909	14.8357	278.162	0	37.4015	36.8969	136.847	0
404	0	0	404	1	639.895	339.676	300.219	0	0	-18.6032	42.312	119.827	524.696	13173.7	14009.7	-119.827	0	18.45	11.6383	14.2063	0	0	0.588153	255.827	-605.934	12.1036	325.558	0	23.1042	22.7633	77.7969	0
405	0	0	405	1	621.717	335.498	286.218	0	0	-16.1659	74.3366	155.361	539.872	13370.6	14077.4	-155.361	0	19.0952	10.0444	11.603	0	0	0.763585	262.913	-596.287	12.1307	359.134	0	21.7244	21.1714	72.9596	0
406	0	0	406	1	635.035	310.195	324.84	0	0	114.84	8.9202	-0.998173	436.349	13139.9	14043.1	0.998173	0	14.7919	11.3152	12.7118	0	0	0.359335	266.769	-604.278	12.0546	324.332	0	26.4621	26.0828	98.9443	0
407	0	0	407	1	621.404	290.187	331.217	0	0	101.878	9.7291	228.636	508.227	13252.6	14042.3	-228.636	0	18.1173	10.7924	14.1087	0	0	0.297139	225.126	-589.802	12.4354	300.843	0	24.086	23.8456	80.4372	0
408	0	0	408	1	686.265	314.337	371.928	0	0	105.83	42.5818	113.6	672.638	13248.6	14009.5	-113.6	0	23.1143	10.4496	13.6779	0	0	0.638908	247.847	-604.686	10.9959	375.212	0	18.5055	18.2089	63.5175	0
409	0	0	409	1	851.138	365.056	486.082	0	0	88.1029	48.93	104.589	809.35	13366	14102.8	-104.589	0	27.7807	10.7159	12.8796	0	0	0.715456	247.806	-605.447	8.54963	438.86	0	15.8364	15.48	55.1331	0
410	0	0	410	1	660.438	305.461	354.977	0	0	18.2242	11.5775	120.55	485.914	13236.6	14040.5	-120.55	0	16.9939	13.3652	16.2011	0	0	0.811258	214.124	-594.679	11.9734	328.232	0	25.9428	25.6211	87.2899	0
411	0	0	411	1	745.237	349.996	395.242	0	0	98.6813	59.4975	178.829	755.527	13355.4	14092.2	-178.829	0	26.3584	9.445	11.7278	0	0	0.563563	209.015	-572.014	9.79651	433.4	0	16.489	16.1209	55.7692	0
414	0	0	414	1	856.017	399.385	456.632	0	0	88.2266	66.8229	112.982	926.998	13365.9	14084.9	-112.982	0	31.8363	9.31661	12.5185	0	0	0.917943	254.625	-602.777	8.39777	496.021	0	13.8918	13.5863	48.4359	0
415	0	0	415	1	1081.29	495.972	585.315	0	0	77.1096	53.2962	153.333	1028.17	13377	14098.4	-153.333	0	35.7091	10.6577	13.4769	0	0	0.849724	203.469	-585.815	6.54279	590.942	0	13.1679	12.8982	45.2973	0
416	0	0	416	1	734.403	327.102	407.301	0	0	78.4531	54.3096	-55.0895	675.064	13375.6	14097.4	55.0895	0	22.7215	10.2528	12.6356	0	0	0.679542	267.666	-613.64	10.0804	482.363	0	17.9511	17.6219	71.7856	0
417	0	0	417	1	874.046	348.688	525.358	0	0	75.2459	-20.1067	51.1341	918.529	13378.9	14072.2	-51.1341	0	31.5956	9.90802	11.7558	0	0	0.0907514	231.672	-583.258	8.2017	488.358	0	13.7054	13.4545	50.0884	0
419	0	0	419	1	881.743	414.77	466.973	0	0	71.2562	-17.8052	124.453	845.017	13382.8	14069.9	-124.453	0	29.4649	11.6913	13.2842	0	0	0.263563	244.41	-605.375	8.28081	438.527	0	15.4051	15.1535	53.4257	0
420	0	0	420	1	722.662	326.163	396.5	0	0	51.147	-13.9225	74.0623	628.114	13303.3	14066	-74.0623	0	21.7291	10.4608	13.3968	0	0	0.253078	222.038	-590.991	10.3351	354.438	0	19.2869	19.0059	67.742	0
421	0	0	421	1	721.912	345.119	376.793	0	0	76.346	46.1901	144.922	663.85	13377.8	14105.5	-144.922	0	23.0229	9.79326	12.2198	0	0	0.455867	215.462	-580.283	10.2193	347.769	0	18.4352	18.0387	62.6378	0
422	0	0	422	1	607.105	319.973	287.132	0	0	24.5072	1.09238	83.9374	415.814	13329.9	14051	-83.9374	0	14.4397	10.2824	12.579	0	0	0.279458	197.861	-566.406	12.5904	258.524	0	27.301	26.8055	94.3556	0
423	0	0	423	1	755.357	370.803	384.554	0	0	95.4559	45.6413	257.861	712.86	13358.6	14106.1	-257.861	0	25.6196	9.13425	10.8954	0	0	0.411284	234.653	-581.539	9.57508	411.488	0	17.2923	16.9478	58.2572	0
424	0	0	424	1	769.933	347.418	422.515	0	0	38.0895	43.5385	107.417	711.778	13416	14108.2	-107.417	0	24.6248	10.6833	11.9476	0	0	0.527968	221.829	-582.432	9.53553	415.802	0	17.3102	16.967	60.4215	0
425	0	0	425	1	802.884	339.522	463.363	0	0	105.5	46.3859	86.5411	622.422	13248.9	14005.7	-86.5411	0	21.2691	11.8859	13.3262	0	0	0.543037	240.238	-597.379	9.237	347.818	0	19.9472	19.6038	69.7334	0
426	0	0	426	1	1012.28	485.555	526.724	0	0	44.6068	-4.13698	100.635	885.699	13409.5	14056.2	-100.635	0	30.7683	11.54	14.2545	0	0	0.573384	250.297	-615.423	7.10541	426.197	0	14.893	14.653	52.2772	0
427	0	0	427	1	716.379	310.782	405.597	0	0	9.5798	-23.8981	153.478	656.093	13344.9	14076	-153.478	0	23.3276	12.078	13.501	0	0	0.389841	215.344	-590.647	10.5757	365.123	0	19.1876	18.8044	64.7189	0
428	0	0	428	1	642.753	328.707	314.045	0	0	109.121	0.212367	221	595.433	13345	14051.8	-221	0	21.1904	11.1697	12.0468	0	0	0.306855	182.556	-562.858	11.8128	308.129	0	20.772	20.4678	69.1315	0
429	0	0	429	1	659.416	283.617	375.8	0	0	56.7035	-1.86794	112.392	570.257	13297.7	14053.9	-112.392	0	19.8109	11.7902	14.3598	0	0	0.312197	219.454	-584.247	11.7044	271.655	0	21.7047	21.4184	74.2596	0
431	0	0	431	1	574.81	316.531	258.28	0	0	87.6133	-40.2113	71.1919	468.426	13366.5	14092.3	-71.1919	0	16.2237	11.5458	12.7327	0	0	0.495655	209.887	-577.09	13.6033	305.661	0	25.0318	24.5748	88.2928	0
432	0	0	432	1	810.887	324.37	486.517	0	0	100.502	23.2158	-7.04323	758.091	13353.6	14028.8	7.04323	0	25.6442	10.0638	13.1411	0	0	0.4472	241.269	-597.103	9.00882	389	0	16.3967	16.0823	62.0734	0
433	0	0	433	1	557.16	250.539	306.621	0	0	40.3753	69.9851	-3.79367	466.719	13413.7	14081.7	3.79367	0	15.8281	10.8039	12.0295	0	0	0.369055	170.819	-550.148	13.9499	258.685	0	24.5516	24.0547	93.6874	0
435	0	0	435	1	733.887	389.778	344.11	0	0	-11.9173	1.13226	305.26	726.01	13366.4	14050.9	-305.26	0	27.3966	10.4388	13.0208	0	0	0.476161	194.485	-572.29	10.1268	297.58	0	17.5141	17.2997	60.4176	0
436	0	0	436	1	725.068	363.712	361.356	0	0	59.6443	97.4559	230.131	545.773	13294.8	14054.3	-230.131	0	19.4419	11.4147	14.0284	0	0	0.454135	198.077	-575.308	10.4107	282.343	0	22.9412	22.6453	76.5046	0
437	0	0	437	1	796.179	345.99	450.189	0	0	54.3407	40.1432	58.9819	705.582	13399.8	14011.9	-58.9819	0	24.1333	12.2047	14.0126	0	0	0.583358	187.775	-576.967	9.38487	377.014	0	18.0733	17.6814	65.0376	0
438	0	0	438	1	780.91	418.223	362.687	0	0	35.3795	-15.5533	310.819	665.629	13319.1	14067.6	-310.819	0	24.9901	10.1371	13.883	0	0	0.20307	237.932	-598.135	9.45082	347.212	0	18.9251	18.7467	65.9687	0
440	0	0	440	1	848.205	340.633	507.571	0	0	60.6717	-11.2778	-132.591	694.128	13493.1	14063.3	132.591	0	23.5857	12.2824	14.0951	0	0	0.471494	240.892	-608.474	8.72915	403.518	0	18.198	17.9236	80.5807	0
441	0	0	441	1	713.681	361.655	352.026	0	0	78.1766	81.1558	77.2833	587.658	13276.3	14070.6	-77.2833	0	20.0524	10.6573	12.2082	0	0	0.581806	254.248	-598.946	10.4236	327.553	0	20.3375	19.9757	71.5766	0
442	0	0	442	1	816.637	312.732	503.905	0	0	51.9489	15.1594	90.8494	562.298	13302.5	14036.9	-90.8494	0	19.4101	10.9712	14.6034	0	0	0.478949	227.98	-593.709	9.06545	310.705	0	21.7942	21.4799	75.227	0
444	0	0	444	1	1007.28	456.084	551.2	0	0	72.031	47.9548	224.111	1041.69	13382.1	14103.8	-224.111	0	37.0123	8.88345	12.497	0	0	0.925562	299.867	-618.501	6.97741	639.776	0	12.7077	12.4851	43.6736	0
445	0	0	445	1	845.246	398.751	446.495	0	0	43.1998	51.9795	-79.7219	601.524	13510.6	14000.1	79.7219	0	20.3125	11.9472	13.4068	0	0	0.671422	244.1	-598.783	8.71225	330.06	0	20.3566	19.9052	85.2197	0
446	0	0	446	1	698.797	307.578	391.219	0	0	-16.0791	45.6666	-87.1849	550.42	13470.2	14106.1	87.1849	0	18.8192	12.2192	14.7851	0	0	0.682054	258.133	-604.988	10.9918	320.187	0	22.2892	21.9027	92.3883	0
447	0	0	447	1	587.032	306.503	280.53	0	0	15.9551	3.44669	78.2578	500.458	13338.5	14048.6	-78.2578	0	17.3855	10.9199	13.4486	0	0	0.347524	246.114	-590.544	13.2631	297.831	0	23.6723	23.2132	82.335	0
448	0	0	448	1	458.845	259.108	199.737	0	0	41.9255	-48.5873	87.3374	324.476	13412.2	14001	-87.3374	0	11.3657	11.2935	13.7272	0	0	0.349513	192.581	-565.922	18.021	247.691	0	34.9528	34.3826	121.135	0
449	0	0	449	1	438.532	231.574	206.958	0	0	44.2599	56.773	64.6154	337.94	13409.8	14094.9	-64.6154	0	11.5715	11.1536	13.7366	0	0	0.268386	181.746	-563.259	19.0408	264.05	0	34.2076	33.5226	119.401	0
450	0	0	450	1	711.438	293.75	417.689	0	0	50.7055	24.4715	-71.351	691.221	13503.1	14027.6	71.351	0	23.3942	10.3725	12.2352	0	0	0.305935	242.783	-601.471	10.441	409.121	0	17.48	17.161	72.2163	0
451	0	0	451	1	624.51	249.912	374.598	0	0	13.4663	32.4443	148.244	499.961	13440.6	14019.6	-148.244	0	17.5689	10.9638	13.5638	0	0	0.347704	204.354	-569.096	12.3341	297.935	0	24.1144	23.5823	81.5792	0
452	0	0	452	1	693.435	270.443	422.992	0	0	36.9174	48.2349	244.28	512.581	13417.2	14003.8	-244.28	0	18.4594	11.3364	13.7358	0	0	0.491503	244.04	-596.651	10.9438	318.578	0	24.0443	23.7209	81.3076	0
454	0	0	454	1	711.126	371.704	339.422	0	0	-0.80571	66.2765	254.043	671.363	13355.2	14085.4	-254.043	0	24.4628	11.89	13.8741	0	0	0.787916	175.905	-566.715	10.6785	293.079	0	19.3744	18.9615	64.6148	0
455	0	0	455	1	893.518	387.327	506.191	0	0	68.4291	19.4506	160.887	650.318	13385.7	14032.6	-160.887	0	22.7351	11.6192	14.0864	0	0	0.568842	243.269	-598.47	8.18703	349.539	0	19.5583	19.2313	66.2447	0
458	0	0	458	1	627.363	321.582	305.782	0	0	115.92	97.6857	192.673	480.37	13338.2	14054	-192.673	0	16.8005	9.58049	12.822	0	0	0.643495	239.102	-592.081	12.0574	319.703	0	24.6178	24.1979	82.3319	0
459	0	0	459	1	434.003	218.368	215.634	0	0	70.4999	42.9444	166.174	326.661	13383.6	14009.1	-166.174	0	11.4023	10.8025	13.8654	0	0	0.278837	180.972	-553.729	19.2349	238.063	0	35.5204	34.8539	118.422	0
460	0	0	460	1	701.404	326.683	374.721	0	0	14.9294	-11.0613	96.2433	631.087	13439.2	14063.1	-96.2433	0	22.0636	9.81146	12.2758	0	0	0.175871	220.276	-573.128	10.5704	323.38	0	18.8877	18.5212	65.9974	0
461	0	0	461	1	641.177	283.729	357.449	0	0	51.0823	10.1715	135.287	471.213	13403	14041.9	-135.287	0	16.4339	10.9955	14.3043	0	0	0.376219	264.677	-603.428	12.0173	296.771	0	25.6065	25.2053	86.677	0
462	0	0	462	1	599.663	288.471	311.192	0	0	63.7092	10.7761	307.076	500.919	13290.7	14041.3	-307.076	0	18.5907	11.7406	14.9459	0	0	0.0531089	184.085	-567.825	13.1632	258.474	0	25.1717	24.9778	86.717	0
463	0	0	463	1	746.167	366.761	379.406	0	0	4.38252	-2.8252	138.51	740.21	13449.7	14054.9	-138.51	0	26.1426	12.0612	15.4265	0	0	0.304843	185.176	-578.607	10.1989	346.48	0	17.7074	17.3851	60.5257	0
467	0	0	467	1	649.425	285.709	363.716	0	0	-12.5977	55.4516	60.2467	471.976	13367	14096.3	-60.2467	0	16.3536	10.9518	11.9291	0	0	0.405546	247.083	-586.876	11.6402	289.717	0	24.3827	23.7262	86.5654	0
468	0	0	468	1	634.382	294.265	340.118	0	0	94.2871	30.5513	65.836	476.946	13260.2	14021.5	-65.836	0	16.277	11.4697	14.506	0	0	0.320124	215.175	-585.637	12.2367	313.757	0	25.372	24.9661	88.5329	0
469	0	0	469	1	510.635	261.673	248.962	0	0	113.762	-25.8733	237.079	322.282	13340.3	14077.9	-237.079	0	11.5971	11.3181	14.7596	0	0	0.280392	211.461	-577.628	15.9275	299.963	0	36.9875	36.4543	122.386	0
470	0	0	470	1	714.214	346.913	367.301	0	0	72.7371	-8.85356	218.738	567.263	13182	14060.9	-218.738	0	20.27	12.4155	14.3461	0	0	0.330769	235.933	-597.287	10.6974	347.717	0	22.2732	22.1659	73.9297	0
471	0	0	471	1	512.036	249.349	262.687	0	0	47.877	52.8679	162.529	321.451	13206.9	14098.9	-162.529	0	11.2379	11.6551	14.4386	0	0	0.347057	203.333	-572.718	15.8874	270.809	0	36.4724	35.9623	120.425	0
472	0	0	472	1	608.535	319.561	288.974	0	0	57.1632	1.84301	250.742	517.877	13396.9	14050.2	-250.742	0	18.7414	10.8923	12.6068	0	0	0.312078	215.856	-580.858	12.6249	350.94	0	23.4678	23.242	78.8033	0
473	0	0	473	1	648.569	286.031	362.538	0	0	89.284	-32.5383	148.922	482.725	13364.8	14084.6	-148.922	0	16.9519	10.9947	14.0144	0	0	0.280245	229.599	-596.479	11.8321	335.769	0	25.0457	24.6103	83.9388	0
474	0	0	474	1	579.866	282.989	296.876	0	0	26.6208	63.4241	193.348	542.081	13327.8	14088.3	-193.348	0	19.1872	10.4738	13.1785	0	0	0.618714	189.881	-566.673	13.3779	294.615	0	22.4471	21.9584	74.5344	0
475	0	0	475	1	733.494	380.319	353.174	0	0	58.4065	87.1134	232.504	701.86	13395.7	14064.6	-232.504	0	25.0266	9.93361	13.2182	0	0	0.832748	216.85	-583.973	10.1055	452.277	0	17.9611	17.7275	61.0831	0
476	0	0	476	1	725.176	366.505	358.67	0	0	2.83575	60.0294	182.412	625.763	13351.6	14091.7	-182.412	0	22.2017	9.865	13.6312	0	0	0.553645	240.376	-595.147	10.2592	412.315	0	19.6953	19.2102	65.8946	0
478	0	0	478	1	796.153	344.736	451.417	0	0	59.6313	90.8116	88.1611	678.472	13294.8	14060.9	-88.1611	0	23.2481	9.36447	13.799	0	0	0.73872	289.41	-623.097	9.18452	389.859	0	18.113	17.8185	62.8495	0
479	0	0	479	1	579.069	226.548	352.521	0	0	46.2568	78.5501	-85.5728	518.379	13407.8	14073.2	85.5728	0	17.4681	9.88439	12.1184	0	0	0.428366	218.464	-569.412	13.2215	315.575	0	22.1996	21.7943	91.8433	0
481	0	0	481	1	728.41	328.092	400.318	0	0	1.94737	56.4994	103.275	571.791	13352.5	14095.2	-103.275	0	19.8994	10.334	12.9233	0	0	0.485537	209.987	-570.649	10.2008	322.984	0	21.0095	20.458	71.9238	0
484	0	0	484	1	386.762	216.085	170.676	0	0	0.378672	11.7386	216.809	274.4	13453.7	14040.3	-216.809	0	9.90152	9.25184	12.489	0	0	0.154615	201.208	-561.454	21.5062	223.79	0	39.6784	39.085	132.711	0
487	0	0	487	1	697.334	295.259	402.075	0	0	51.6637	33.6915	163.268	575.366	13402.4	14018.4	-163.268	0	20.1415	10.5085	12.7694	0	0	0.276706	219.13	-582.425	10.735	329.674	0	21.0545	20.6692	71.39	0
488	0	0	488	1	513.044	216.221	296.824	0	0	-0.0362373	119.605	46.3224	400.174	13454.1	14032.1	-46.3224	0	13.7785	8.51939	11.1068	0	0	0.595443	219.238	-565.974	14.9317	303.284	0	27.3073	26.3778	97.0352	0
489	0	0	489	1	725.73	347.041	378.689	0	0	65.6778	-8.96605	114.692	730.783	13488.1	14061	-114.692	0	25.4011	9.12582	11.2722	0	0	0.347859	230.203	-577.201	10.0447	385.334	0	16.4227	16.1881	57.7923	0
490	0	0	490	1	572.393	255.332	317.061	0	0	55.7347	49.8373	35.6576	495.991	13398.4	14002.2	-35.6576	0	16.8852	10.0652	11.457	0	0	0.140943	246.609	-589.554	13.3576	353.792	0	22.9592	22.4039	84.1613	0
492	0	0	492	1	583.345	268.118	315.226	0	0	23.6204	16.5982	169.081	495.835	13430.5	14035.5	-169.081	0	17.5157	11.5861	13.1094	0	0	0.398095	211.377	-580.969	13.4086	292.662	0	24.4347	23.9881	82.0904	0
493	0	0	493	1	984.584	463.959	520.625	0	0	19.4777	61.4242	165.574	920.775	13335	14090.3	-165.574	0	32.3794	10.3402	13.1992	0	0	0.950225	218.162	-585.843	7.24447	497.553	0	14.2586	13.9277	48.5074	0
494	0	0	494	1	569.637	312.101	257.536	0	0	-14.8292	1.57364	209.677	537.48	13369.3	14050.5	-209.677	0	19.4592	11.3734	14.3142	0	0	0.319674	183.061	-576.063	13.8974	325.349	0	22.969	22.5652	76.5427	0
496	0	0	496	1	467.251	201.698	265.553	0	0	25.2661	77.6386	-37.0089	318.259	13428.8	14074.1	37.0089	0	10.7876	10.5564	12.6693	0	0	0.217573	228.643	-575.378	17.3171	284.175	0	34.7708	34.0746	135.778	0
497	0	0	497	1	642.157	301.626	340.531	0	0	-8.02661	61.9194	51.4852	401.111	13362.5	13990.1	-51.4852	0	13.8543	11.4937	14.0269	0	0	0.408198	209.245	-584.205	12.0237	287.144	0	29.1696	28.4212	103.294	0
500	0	0	500	1	574.756	238.506	336.251	0	0	56.0849	45.0727	-15.1585	444.45	13398	14007	15.1585	0	15.0477	10.5423	13.5876	0	0	0.333139	193.862	-568.167	13.5697	259.339	0	26.2248	25.6648	99.3455	0
501	0	0	501	1	590.501	221.91	368.591	0	0	28.4215	76.3825	-155.553	426.948	13525.3	13975.7	155.553	0	14.4223	9.38808	12.0086	0	0	0.272515	360.456	-607.581	12.8497	321.239	0	26.6329	25.8388	117.821	0
502	0	0	502	1	986.559	500.645	485.914	0	0	8.96498	2.09372	193.75	961.061	13345.5	14050	-193.75	0	34.3918	11.6951	15.5371	0	0	0.530451	203.693	-595.489	7.36557	486.21	0	14.2474	14.0064	48.356	0
505	0	0	505	1	523.043	246.651	276.392	0	0	33.7154	31.5612	2.1947	469.922	13420.4	14120.2	-2.1947	0	16.0167	10.8129	12.0262	0	0	0.241349	173.954	-555.213	15.0505	333.698	0	24.3201	23.8894	92.1555	0
506	0	0	506	1	534.115	287.157	246.959	0	0	70.0017	72.535	364.391	469.146	13284.4	14079.2	-364.391	0	17.9415	10.7002	12.6741	0	0	0.510307	209.908	-575.878	14.7387	290.226	0	26.1801	25.9	91.6932	0
509	0	0	509	1	733.511	326.48	407.032	0	0	40.6978	33.5378	99.8882	630.386	13413.4	14118.2	-99.8882	0	21.7877	10.9819	13.9559	0	0	0.542836	210.92	-587.498	10.2326	359.266	0	19.7546	19.3979	68.358	0
511	0	0	511	1	648.565	322.52	326.045	0	0	-10.4706	70.1358	62.8158	497.612	13464.6	13981.9	-62.8158	0	17.2245	10.4205	13.0746	0	0	0.384017	219.655	-580.37	11.7012	344.313	0	23.6692	22.9856	83.709	0
513	0	0	513	1	537.295	285.988	251.306	0	0	68.685	23.0982	84.8571	369.256	13485.1	14029	-84.8571	0	12.6879	9.83832	11.5869	0	0	0.216136	214.281	-564.185	14.384	253.369	0	30.1	29.4713	105.572	0
514	0	0	514	1	464.132	235.577	228.554	0	0	56.9552	57.5675	160.272	312.203	13397.1	13994.5	-160.272	0	10.8886	10.5588	12.8361	0	0	0.519769	179.752	-552.301	17.4868	242.81	0	36.2609	35.5753	121.402	0
515	0	0	515	1	611.26	297.028	314.232	0	0	-4.2667	-13.4597	35.3475	564.982	13458.4	14065.5	-35.3475	0	19.6445	10.9986	13.977	0	0	0.482423	246.401	-595.398	12.6936	359.326	0	21.4015	20.957	77.4644	0
516	0	0	516	1	838.797	408.271	430.526	0	0	50.4291	20.2012	148.87	760.366	13403.7	14031.9	-148.87	0	26.5688	10.2545	13.1846	0	0	0.420004	223.157	-588.512	8.6807	424.592	0	16.5931	16.3083	56.94	0
518	0	0	518	1	604.895	277.965	326.929	0	0	53.5848	20.5464	271.007	545.355	13400.5	14031.5	-271.007	0	19.8701	9.45607	13.6459	0	0	0.292921	183.219	-559.029	12.6421	319.443	0	22.0432	21.8604	76.4844	0
519	0	0	519	1	607.871	273.782	334.089	0	0	37.1367	16.5137	81.3849	454.566	13417	14035.5	-81.3849	0	15.6997	10.5344	11.8104	0	0	0.249458	269.091	-589.092	12.5277	315.373	0	25.1614	24.6342	88.4998	0
520	0	0	520	1	693.003	293.719	399.284	0	0	-0.0943583	35.8926	-29.0258	553.585	13454.2	14115.8	29.0258	0	18.9358	10.3715	11.2562	0	0	0.352296	225.716	-578.838	10.6926	344.364	0	20.5791	20.212	81.5152	0
521	0	0	521	1	621.07	280.855	340.215	0	0	60.2696	-26.568	166.774	502.986	13393.8	14078.6	-166.774	0	17.7813	9.15929	12.8375	0	0	0.370718	209.962	-567.391	12.1548	294.451	0	23.1162	22.7903	77.9711	0
523	0	0	523	1	545.393	218.988	326.405	0	0	-8.05878	31.5086	-50.5031	475.538	13462.2	14120.2	50.5031	0	16.2811	10.0823	12.7492	0	0	0.44679	237.689	-593.11	14.2954	321.901	0	24.0313	23.6458	95.0621	0
525	0	0	525	1	805.543	397.104	408.439	0	0	69.4178	49.0847	264.537	766.336	13384.7	14102.6	-264.537	0	27.6923	9.67991	12.1118	0	0	0.427884	221.564	-581.989	9.0002	436.586	0	16.5736	16.3142	56.4076	0
526	0	0	526	1	514.116	236.077	278.039	0	0	119.216	21.2628	175.865	325.516	13235.2	14030.8	-175.865	0	11.3767	10.2533	12.8102	0	0	0.135029	234.353	-582.038	15.3828	319.721	0	34.7318	34.3892	114.737	0
528	0	0	528	1	803.347	353.392	449.955	0	0	44.2116	55.6249	49.2191	689.487	13409.9	14096.1	-49.2191	0	23.5512	9.09267	11.2397	0	0	0.613849	275.934	-600.836	8.94538	426.392	0	17.1712	16.8016	62.2309	0
529	0	0	529	1	509.24	198.2	311.039	0	0	49.6708	0.65784	-23.9882	355.852	13404.4	14051.4	23.9882	0	12.1241	10.0606	12.6507	0	0	0.12785	210.891	-564.572	15.5099	282.287	0	31.125	30.6236	119.058	0
531	0	0	531	1	587.696	273.586	314.109	0	0	-26.7035	5.43738	35.5589	422.846	13480.8	14046.6	-35.5589	0	14.7423	9.89935	12.9162	0	0	0.475164	217.447	-576.053	13.0705	292.369	0	26.7872	26.1872	96.5163	0
532	0	0	532	1	624.974	267.03	357.944	0	0	71.3038	-15.5947	-33.6563	590.026	13482.5	14067.7	33.6563	0	20.0978	9.79008	12.5676	0	0	0.196488	210.522	-574.558	12.1133	370.965	0	19.9283	19.6601	78.1127	0
533	0	0	533	1	741.15	330.721	410.428	0	0	65.2988	-27.136	41.2961	687.748	13388.8	14079.2	-41.2961	0	23.6883	9.80945	12.5635	0	0	0.112729	256.608	-590.689	9.93646	361.264	0	17.5447	17.2408	63.6488	0
534	0	0	534	1	580.116	264.185	315.931	0	0	83.4689	50.8772	122.996	491.018	13370.6	14100.8	-122.996	0	16.9238	9.72508	11.4951	0	0	0.480828	225.568	-576.483	13.1112	309.528	0	23.567	23.02	80.0641	0
535	0	0	535	1	525.886	262.421	263.465	0	0	33.0783	75.4418	53.4564	371.93	13421	13976.6	-53.4564	0	12.7243	10.2646	12.7202	0	0	0.3395	201.14	-564.587	14.9587	273.078	0	30.3586	29.6497	108	0
536	0	0	536	1	667.5	322.754	344.747	0	0	54.0428	4.06421	133.643	625.283	13400.1	14048	-133.643	0	21.8103	9.46059	12.4793	0	0	0.317375	205.637	-565.66	11.1776	356.598	0	19.1463	18.8349	65.6525	0
537	0	0	537	1	573.666	229.978	343.688	0	0	50.9786	-3.76211	12.7753	484.481	13403.1	14055.8	-12.7753	0	16.5762	9.79046	13.2209	0	0	0.25979	206.31	-567.949	13.4669	282.672	0	23.9404	23.5289	87.7381	0
538	0	0	538	1	596.285	326.071	270.214	0	0	14.4272	47.2006	213.996	630.846	13439.7	14104.5	-213.996	0	22.5688	9.24338	12.3968	0	0	0.505423	162.885	-545.892	12.7215	336.879	0	19.16	18.8316	64.771	0
539	0	0	539	1	645.203	326.88	318.323	0	0	18.5552	51.8894	-57.9702	376.959	13435.5	14000.2	57.9702	0	12.7961	11.2133	13.8357	0	0	0.621528	272.819	-597.868	11.913	297.394	0	30.6617	29.8693	121.995	0
543	0	0	543	1	595.307	326.384	268.922	0	0	91.7892	-12.5969	81.4042	480.54	13462	14064.7	-81.4042	0	16.5606	10.2755	12.9746	0	0	0.310888	241.531	-586.846	12.9228	363.845	0	24.4356	24.0236	85.6791	0
544	0	0	544	1	337.528	184.429	153.099	0	0	43.7419	-10.8195	267.676	241.159	13310.7	14062.9	-267.676	0	8.83286	9.40065	11.6227	0	0	0.283601	203.634	-551.558	25.3432	244.689	0	44.6773	44.133	148.143	0
545	0	0	545	1	773.465	313.682	459.782	0	0	81.7267	-15.2943	46.9417	654.255	13472	14067.4	-46.9417	0	22.4528	10.8318	12.1477	0	0	0.129577	221.876	-581.905	9.50707	409.143	0	18.4728	18.1623	67.7941	0
546	0	0	546	1	460.56	240.296	220.264	0	0	190.885	-15.0086	-96.2503	303.287	13462.5	13967.4	96.2503	0	10.3439	10.4996	12.9347	0	0	0.328801	236.336	-580.027	17.658	261.526	0	36.4773	35.4521	153.431	0
547	0	0	547	1	543.527	253.957	289.569	0	0	87.0261	39.2743	134.667	403.592	13367.1	14012.8	-134.667	0	13.9566	10.2404	12.3521	0	0	0.498363	239.365	-587.257	14.3314	309.774	0	28.4569	27.8353	96.1398	0
548	0	0	548	1	608.988	323.357	285.631	0	0	-7.27639	119.58	145.145	618.552	13461.4	14032.1	-145.145	0	21.7795	10.1745	13.3286	0	0	0.749225	234.498	-592.693	12.5991	375.604	0	19.7771	19.3421	67.628	0
549	0	0	549	1	688.91	313.709	375.202	0	0	92.1928	67.3212	183.423	602.668	13262.2	14084.4	-183.423	0	21.0563	10.0436	12.9888	0	0	0.437092	197.739	-569.802	10.8628	321.883	0	20.3213	19.9334	67.9268	0
550	0	0	550	1	526.555	286.861	239.694	0	0	109.537	46.2926	159.735	417.77	13344.6	14105.4	-159.735	0	14.503	9.74367	12.7721	0	0	0.346582	253.278	-595.119	14.8631	314.891	0	27.871	27.22	92.4581	0
551	0	0	551	1	551.82	274.696	277.124	0	0	42.2167	32.1794	112.245	367.258	13312.2	14119.5	-112.245	0	12.7242	11.471	12.8766	0	0	0.270159	251.208	-598.51	14.2956	319.675	0	31.4496	30.8057	106.393	0
552	0	0	552	1	612.229	263.114	349.115	0	0	91.711	34.8423	212.531	519.88	13362.4	14017.2	-212.531	0	18.3794	9.6917	11.4301	0	0	0.458839	237.787	-585.881	12.2977	377.873	0	22.5927	22.1738	75.692	0
554	0	0	554	1	679.134	341.702	337.432	0	0	46.4768	10.1895	118.659	542.025	13507.3	14041.9	-118.659	0	18.8477	10.3578	13.9914	0	0	0.56457	209.72	-577.855	11.1448	329.307	0	22.3529	22.0311	77.2644	0
555	0	0	555	1	750.595	305.483	445.112	0	0	90.8391	45.4512	153.993	699.514	13363.3	14106.3	-153.993	0	24.2806	9.88926	12.3718	0	0	0.79434	294.94	-609.711	9.78742	422.382	0	17.7525	17.3494	60.1217	0
556	0	0	556	1	725.919	245.981	479.938	0	0	0.16031	74.7141	72.1847	672.42	13453.9	14077	-72.1848	0	23.2465	10.1803	12.7793	0	0	0.841651	227.448	-586.394	10.2202	351.059	0	18.1983	17.7604	64.4579	0
557	0	0	557	1	792.954	316.173	476.781	0	0	26.7504	99.6859	106.933	622.059	13527	14052	-106.933	0	21.5188	11.0618	12.6771	0	0	0.841121	245.306	-601.498	9.28311	427.928	0	19.701	19.3948	69.3209	0
558	0	0	558	1	616.832	289.58	327.252	0	0	165.34	37.7105	-45.9985	560.918	13488.1	14114	45.9985	0	18.9242	9.65868	11.2748	0	0	0.576306	226.691	-572.118	12.173	363.543	0	20.3323	20.1098	82.96	0
559	0	0	559	1	851.89	389.589	462.301	0	0	76.6024	-1.75319	30.3266	694.666	13477.2	14053.8	-30.3266	0	23.7336	11.032	12.8725	0	0	0.720186	237.237	-599.618	8.55832	483.67	0	17.792	17.4806	66.0346	0
561	0	0	561	1	693.495	339.623	353.872	0	0	99.7778	28.5675	50.0472	580.213	13354.3	14123.2	-50.0472	0	19.7495	8.90657	11.5269	0	0	0.593281	201.429	-569.65	10.5798	357.073	0	19.9698	19.5202	71.2438	0
565	0	0	565	1	477.824	217.824	260	0	0	47.2811	76.5238	77.5085	347.178	13307.2	14075.2	-77.5085	0	11.8973	10.0832	13.0056	0	0	0.526344	227.063	-581.323	16.8118	296.978	0	32.4364	31.8585	111.609	0
567	0	0	567	1	418.599	234.108	184.492	0	0	36.3232	30.0589	180.546	324.377	13417.8	14022	-180.546	0	11.4464	9.64457	11.8537	0	0	0.356601	213.126	-568.388	19.4706	260.021	0	34.0733	33.4638	113.77	0
568	0	0	568	1	471.77	189.752	282.017	0	0	29.5846	16.9265	130.96	347.38	13424.5	14134.8	-130.96	0	12.1383	8.6502	11.7925	0	0	0.263141	215.351	-564.632	16.6242	252.439	0	31.2971	30.8015	105.126	0
569	0	0	569	1	491.834	247.59	244.243	0	0	99.0559	-24.4201	106.263	368.292	13355	14076.5	-106.263	0	12.7773	9.80583	12.314	0	0	0.262266	238.587	-584.319	16.0872	309.869	0	30.4325	29.8477	103.333	0
570	0	0	570	1	649.31	280.102	369.208	0	0	70.282	-20.6786	81.5339	548.976	13483.5	14072.7	-81.5339	0	18.9932	9.38492	10.6911	0	0	0.0742933	240.591	-584.093	11.3932	353.408	0	20.647	20.3471	73.7774	0
571	0	0	571	1	559.575	246.458	313.117	0	0	61.8389	-17.9025	43.1716	440.008	13093.3	14070	-43.1716	0	15.1348	9.60849	12.1102	0	0	0.119578	200.582	-562.784	13.7322	283.377	0	25.4153	25.1156	90.3276	0
572	0	0	572	1	596.02	313.105	282.915	0	0	15.0124	44.5751	31.7097	461.121	13439.1	14107.1	-31.7097	0	15.8121	10.1756	11.2571	0	0	0.340043	229.272	-579.556	12.7277	361.776	0	24.3576	23.8299	89.5426	0
574	0	0	574	1	646.298	310.258	336.04	0	0	-12.4671	-45.0119	152.444	496.867	13466.6	14097.1	-152.444	0	17.8576	10.6122	13.531	0	0	0.301147	240.714	-591.039	11.8049	327.927	0	23.7536	23.4402	80.5413	0
575	0	0	575	1	572.283	257.59	314.694	0	0	46.3124	-41.9247	120.542	398.1	13308.1	14094	-120.542	0	14.0016	10.717	12.9424	0	0	0.322364	239.324	-586.368	13.5966	264.025	0	28.7003	28.2598	97.0106	0
576	0	0	576	1	665.219	364.43	300.789	0	0	118.773	-14.0408	271.742	569.876	13335.3	14066.1	-271.742	0	20.76	10.3155	13.0664	0	0	0.248678	202.652	-574.116	11.3473	334.321	0	21.6165	21.373	73.3434	0
577	0	0	577	1	738.423	298.42	440.003	0	0	60.9853	76.6618	17.0369	555.985	13393.1	14075.1	-17.0369	0	18.8382	10.5521	13.4711	0	0	0.65098	239.892	-596.363	10.0908	357.159	0	21.667	21.2392	79.6319	0
578	0	0	578	1	602.379	317.51	284.869	0	0	123.722	-30.6767	126.168	559.492	13330.4	14082.7	-126.168	0	19.4979	10.3586	12.5934	0	0	0.191604	204.592	-573.194	12.7173	341.845	0	21.3135	20.9634	72.7771	0
579	0	0	579	1	590.206	256.976	333.229	0	0	106.883	37.9341	81.4172	529.711	13347.2	14113.8	-81.4172	0	18.0976	10.4543	11.9731	0	0	0.534412	181.91	-558.813	12.9791	342.346	0	22.2501	21.7428	77.7795	0
580	0	0	580	1	593.226	260.63	332.596	0	0	156.768	7.63814	250.163	484.467	13297.3	14044.4	-250.163	0	17.4217	10.3614	13.6584	0	0	0.490372	229.776	-577.664	13.0506	309.6	0	24.952	24.6641	84.232	0
581	0	0	581	1	630.337	331.496	298.842	0	0	66.4594	-20.7604	111.376	668.056	13487.3	14072.8	-111.376	0	23.2589	9.176	11.4618	0	0	0.129393	205.921	-572.734	11.8357	425.575	0	17.7091	17.4812	62.2243	0
582	0	0	582	1	728.612	390.171	338.441	0	0	-9.6791	97.4037	206.137	742.46	13463.8	14054.3	-206.137	0	26.6128	8.91005	10.418	0	0	0.891814	267.861	-589.58	9.9282	410.984	0	16.2299	15.9042	55.3117	0
583	0	0	583	1	535.629	221.028	314.601	0	0	81.5387	-12.1776	29.1324	368.208	13372.6	14064.2	-29.1324	0	12.5971	10.467	13.1693	0	0	0.317026	169.131	-552.229	14.7131	283.059	0	30.816	30.2568	110.931	0
586	0	0	586	1	546.052	236.635	309.417	0	0	98.3726	71.8698	126.26	492.036	13355.7	14079.9	-126.26	0	16.9294	9.75366	13.1533	0	0	0.608535	208.219	-568.413	14.272	359.113	0	24.1368	23.6041	81.4936	0
587	0	0	587	1	576.656	286.975	289.682	0	0	76.591	75.1675	65.6762	412.384	13477.2	13976.9	-65.6762	0	14.0477	10.1336	12.853	0	0	0.484322	204.904	-566.342	13.3918	301.169	0	28.0236	27.3411	98.9647	0
588	0	0	588	1	652.379	338.976	313.403	0	0	29.4027	45.573	189.249	528.64	13424.7	14106.1	-189.249	0	18.6994	9.25922	10.6881	0	0	0.550754	220.097	-573.634	11.3194	342.633	0	21.8056	21.4025	73.1216	0
590	0	0	590	1	539.497	237.653	301.844	0	0	75.5719	50.9117	350.395	369.118	13278.9	14100.8	-350.395	0	13.9869	9.87927	11.835	0	0	0.239885	196.082	-560.451	14.3489	256.163	0	31.5395	31.0498	109.013	0
592	0	0	592	1	610.076	341.157	268.92	0	0	88.5823	-21.3894	234.294	611.685	13465.2	14073.5	-234.294	0	22.0025	9.10155	12.1753	0	0	0.176771	222.362	-575.298	12.3489	395.855	0	19.5849	19.4124	67.0069	0
593	0	0	593	1	686.379	253.839	432.54	0	0	-12.7572	70.8492	-121.172	645.701	13466.9	14080.9	121.172	0	21.9968	9.99656	11.4648	0	0	0.613694	188.941	-562.219	10.7964	376.335	0	18.2162	17.7799	79.0885	0
594	0	0	594	1	460.961	210.305	250.656	0	0	-24.7754	-32.1117	-240.322	402.461	13478.9	14084.2	240.322	0	14.0922	10.4317	12.0268	0	0	0.329108	181.27	-552.055	17.4805	292.055	0	28.2126	27.3451	135.421	0
596	0	0	596	1	585.449	266.119	319.33	0	0	75.6483	75.2138	199.277	509.106	13378.5	14076.5	-199.277	0	17.9005	9.77619	12.5498	0	0	0.653379	211.932	-569.073	13.0799	305.169	0	23.4341	23.0073	78.2436	0
597	0	0	597	1	921.375	439.438	481.937	0	0	22.4585	55.6744	96.418	994.489	13431.6	14096	-96.418	0	34.4001	9.46182	11.3583	0	0	0.796258	212.619	-585.342	7.69188	589.836	0	12.8519	12.5692	45.7081	0
599	0	0	599	1	584.466	305.225	279.241	0	0	51.5986	-18.7248	181.154	508.692	13402.5	14070.8	-181.154	0	18.0488	9.6094	11.696	0	0	0.0315952	204.576	-567.627	13.0025	299.294	0	22.7876	22.4671	76.6466	0
600	0	0	600	1	740.131	341.433	398.698	0	0	78.4949	33.4728	133.602	712.438	13375.6	14118.2	-133.602	0	24.6672	9.34509	11.3947	0	0	0.532914	204.353	-569.214	9.84597	355.76	0	17.0376	16.6704	58.3933	0
601	0	0	601	1	491.586	222.867	268.719	0	0	-16.3471	10.3926	38.6851	378.94	13470.4	14041.7	-38.6851	0	13.1671	9.95326	12.8226	0	0	0.301666	212.378	-566.543	16.1921	298.18	0	29.6061	28.8976	106.082	0
602	0	0	602	1	564.339	288.203	276.136	0	0	14.3989	16.8518	95.6763	595.895	13439.7	14035.2	-95.6763	0	20.7333	9.81809	12.9992	0	0	0.5695	197.013	-570.617	13.714	398.512	0	20.1056	19.6626	69.8811	0
604	0	0	604	1	722.738	327.817	394.92	0	0	81.1429	50.6468	100.899	619.564	13373	14101.1	-100.899	0	21.2618	9.91903	13.486	0	0	0.68539	182.722	-563.454	10.295	342.417	0	19.8057	19.3685	68.1326	0
605	0	0	605	1	648.761	325.467	323.294	0	0	-7.09771	74.5661	194.04	497.948	13461.2	13977.5	-194.04	0	17.7661	9.69998	12.1253	0	0	0.564929	206.084	-566.64	11.5508	306.825	0	23.3852	22.8846	79.004	0
607	0	0	607	1	577.021	275.039	301.982	0	0	85.8948	54.4332	317.362	496.387	13368.2	14097.3	-317.362	0	18.3994	9.29557	12.671	0	0	0.221557	233.665	-581.584	13.2566	382.156	0	24.1367	23.7699	83.949	0
608	0	0	608	1	452.053	227.725	224.328	0	0	5.52847	64.971	72.5986	227.24	13249.3	14086.8	-72.5986	0	7.84977	10.873	13.0134	0	0	0.266663	189.952	-556.423	18.1565	227.117	0	47.9187	46.9481	164.243	0
609	0	0	609	1	661.861	310.176	351.685	0	0	53.0297	3.9973	162.717	530.539	13401.1	14048.1	-162.717	0	18.6424	9.29138	11.6768	0	0	0.305116	249.493	-588.312	11.2121	352.537	0	21.8374	21.4959	73.9554	0
610	0	0	610	1	731.556	396.066	335.49	0	0	53.2993	0.264671	216.447	577.271	13400.8	14051.8	-216.447	0	20.634	11.3585	14.1194	0	0	0.177619	201.99	-570.773	10.304	350.28	0	21.7144	21.5015	72.9649	0
611	0	0	611	1	729.098	353.173	375.925	0	0	2.41991	-2.42106	134.546	591.73	13451.7	14054.5	-134.546	0	20.8878	10.9933	14.6424	0	0	0.421436	196.812	-573.325	10.3479	305.17	0	20.9814	20.5964	71.4614	0
614	0	0	614	1	941.011	385.691	555.32	0	0	112.387	-27.3391	40.2406	862.474	13441.4	14079.4	-40.2407	0	29.5882	10.5668	12.0895	0	0	0.407514	232.252	-589.165	7.59143	460.328	0	14.5916	14.3495	54.1756	0
615	0	0	615	1	514.447	261.162	253.285	0	0	-37.1243	125.319	32.8427	415.111	13491.2	14026.4	-32.8427	0	14.4172	10.9318	12.6047	0	0	0.580904	273.422	-612.29	15.4489	349.637	0	27.4904	26.767	100.708	0
617	0	0	617	1	767.987	347.386	420.601	0	0	17.7767	71.2842	254.196	777.666	13436.3	14080.4	-254.196	0	28.2033	11.8312	12.4226	0	0	0.768553	243.982	-604.346	9.66743	469.829	0	16.8866	16.6169	56.8161	0
620	0	0	620	1	533.987	263.83	270.157	0	0	40.0239	69.525	249.79	561.947	13414.1	14082.2	-249.79	0	20.248	10.1478	12.1199	0	0	0.773637	231.201	-580.776	14.598	266.606	0	21.5998	21.3031	72.7182	0
623	0	0	623	1	801.167	346.011	455.155	0	0	-30.0619	97.274	29.6397	730.049	13484.2	14054.4	-29.6397	0	25.2614	11.025	13.0031	0	0	0.904202	291.518	-629.461	9.18896	475.576	0	17.008	16.6178	62.9569	0
627	0	0	627	1	811.711	378.713	432.998	0	0	20.4248	88.0168	58.8795	760.481	13433.7	14063.7	-58.8795	0	26.099	10.8335	13.9885	0	0	0.890722	245.631	-608.691	9.08986	408.407	0	16.7871	16.4294	60.0539	0
628	0	0	628	1	948.247	458.634	489.613	0	0	66.689	19.1653	150.705	818.241	13487.1	14032.9	-150.705	0	28.5388	11.8631	13.0871	0	0	0.62278	292.651	-636.012	7.62209	540.807	0	15.9881	15.7106	55.239	0
629	0	0	629	1	670.914	367.235	303.679	0	0	-43.6164	96.4683	257.471	652.031	13398.1	14055.3	-257.471	0	24.1058	9.603	12.4692	0	0	0.737343	247.163	-592.755	11.1243	378.257	0	18.6639	18.3373	63.5145	0
630	0	0	630	1	861.911	428.816	433.095	0	0	-35.8034	77.9065	-12.7842	787.26	13489.9	13974.2	12.7842	0	27.1507	12.4419	14.8244	0	0	0.838753	218.804	-595.273	8.61145	433.14	0	16.5275	16.0738	63.2234	0
632	0	0	632	1	734.81	341.073	393.737	0	0	7.54754	-18.34	17.7108	684.118	13446.6	14070.4	-17.7108	0	23.6858	11.0159	11.9839	0	0	0.164846	212.953	-575.172	10.0888	429.421	0	17.578	17.2106	66.1195	0
634	0	0	634	1	693.08	276.733	416.346	0	0	97.8032	21.5869	49.9245	470.002	13356.3	14030.5	-49.9245	0	16.0142	11.227	12.221	0	0	0.546538	267.479	-602.667	10.8319	367.185	0	24.7584	24.2289	89.2896	0
635	0	0	635	1	722.66	338.224	384.436	0	0	-24.3344	-13.464	59.755	753.036	13478.4	14065.5	-59.755	0	26.4321	9.69111	11.6788	0	0	0.650034	221.288	-578.619	10.1642	452.167	0	15.96	15.626	57.8135	0
636	0	0	636	1	848.164	387.136	461.029	0	0	35.5614	3.3605	-102.245	790.235	13518.2	14048.7	102.245	0	26.8714	11.6225	14.1212	0	0	0.586813	281.713	-630.503	8.69379	563.155	0	16.2068	15.9928	68.8102	0
639	0	0	639	1	661.528	329.451	332.076	0	0	-26.1158	63.8928	62.7216	491.374	13480.2	13988.2	-62.7216	0	17.0901	11.2503	13.7086	0	0	0.431076	232.473	-592.395	11.5592	385.854	0	24.3273	23.6217	86.157	0
640	0	0	640	1	569.626	287.954	281.672	0	0	70.8809	-32.102	-7.81032	518.545	13383.2	13984.5	7.81032	0	17.7668	10.9294	12.2897	0	0	0.198796	150.161	-545.932	13.6295	292.559	0	22.2311	21.8297	85.327	0
641	0	0	641	1	646.45	310.24	336.21	0	0	66.3533	76.9457	210.583	524.828	13387.7	13975.1	-210.583	0	18.5446	10.82	12.8119	0	0	0.384774	221.779	-578.941	11.7643	300.885	0	23.0476	22.7261	77.7202	0
642	0	0	642	1	894.78	418.348	476.432	0	0	35.643	38.6677	10.4051	800.793	13418.5	14013.4	-10.4051	0	27.2881	10.8668	11.2057	0	0	0.426276	221.617	-589.409	8.01039	479.636	0	15.3092	14.925	58.5535	0
643	0	0	643	1	951.301	417.06	534.241	0	0	54.9562	39.6853	86.431	1072.96	13399.1	14012.4	-86.431	0	36.8761	10.9173	12.7279	0	0	0.538407	217.557	-598.319	7.53905	581.73	0	12.4535	12.1873	44.6151	0
644	0	0	644	1	708.379	324.281	384.098	0	0	50.9455	12.2486	138.005	661.598	13303.5	14039.8	-138.005	0	23.0815	9.26227	11.976	0	0	0.441919	219.993	-572.251	10.3845	326.548	0	18.0279	17.7487	61.6089	0
645	0	0	645	1	664.201	363.335	300.866	0	0	26.4574	53.5469	188.792	772.606	13427.6	14098.2	-188.792	0	27.3251	8.22324	12.1495	0	0	0.525531	227.896	-582.502	11.0955	430.272	0	15.832	15.5402	54.1439	0
646	0	0	646	1	477.319	193.478	283.842	0	0	31.348	-21.6774	-3.2138	472.653	13522.4	14073.7	3.2138	0	16.2564	9.46845	11.97	0	0	0.112213	180.333	-548.506	16.5704	292.648	0	23.6804	23.4236	90.1649	0
647	0	0	647	1	450.292	180.719	269.573	0	0	-56.3336	40.2547	139.776	320.794	13410.8	14111.5	-139.776	0	11.4811	8.52857	10.0695	0	0	0.287168	229.176	-565.329	17.2802	332.281	0	32.3254	31.4414	107.921	0
648	0	0	648	1	705.124	344.245	360.879	0	0	69.9055	86.4207	87.7399	597.186	13384.2	14065.3	-87.7399	0	20.4343	10.3092	12.776	0	0	0.455993	227.385	-592.004	10.581	415.128	0	20.2774	19.8754	70.8173	0
650	0	0	650	1	663.642	329.096	334.546	0	0	69.6859	60.5846	171.465	730.311	13384.4	14091.1	-171.465	0	25.498	9.12327	11.6791	0	0	0.397504	202.517	-563.819	11.1615	425.906	0	16.7944	16.4565	57.0612	0
651	0	0	651	1	837.709	421.745	415.964	0	0	48.3212	49.4244	247.468	773.579	13206.5	14102.3	-247.468	0	27.8347	10.3954	12.2858	0	0	0.782489	210.77	-576.631	8.65896	377.142	0	16.4171	16.1883	55.2582	0
652	0	0	652	1	691.034	298.969	392.065	0	0	124.191	83.8339	313.278	550.088	13329.9	14067.9	-313.278	0	20.2808	9.6444	12.6891	0	0	0.387762	314.289	-625.541	10.768	425.213	0	22.2085	21.9257	77.219	0
653	0	0	653	1	524.389	201.852	322.537	0	0	-32.2501	-33.9188	-54.6472	434.371	13386.7	14086	54.6472	0	15.1554	10.7833	12.4431	0	0	0.310287	223.514	-577.68	15.0527	295.844	0	25.6092	25.1117	102.331	0
654	0	0	654	1	514.851	272.851	242.001	0	0	76.4651	42.4707	135.092	432.746	13477.3	14109.3	-135.092	0	14.9779	9.77616	12.4195	0	0	0.382657	212.784	-562.942	15.2322	298.199	0	26.6126	26.2797	90.6743	0
655	0	0	655	1	669.966	274.964	395.002	0	0	100.107	49.4454	8.76694	589.853	13453.7	14102.3	-8.76694	0	19.9275	9.44228	11.6132	0	0	0.485819	239.29	-579.64	11.0645	355.845	0	19.7831	19.4113	74.4736	0
656	0	0	656	1	649.572	346.93	302.642	0	0	25.1993	44.0171	62.7585	469.369	13329.2	14107.7	-62.7585	0	16.1405	9.24955	11.5699	0	0	0.426572	228.31	-574.682	11.4458	356.425	0	23.9319	23.368	84.0248	0
657	0	0	657	1	652.793	332.751	320.042	0	0	85.5807	-4.20149	117.429	493.661	13368.5	14056.3	-117.429	0	17.1143	9.08098	11.9513	0	0	0.218217	258.038	-589.603	11.3931	335.102	0	23.1905	22.7625	79.1568	0
658	0	0	658	1	535.568	244.74	290.828	0	0	-25.6076	38.5831	125.922	432.831	13479.7	14113.1	-125.922	0	15.2786	8.87849	12.4153	0	0	0.332158	251.347	-582.54	14.3931	336.408	0	25.8362	25.4266	88.1026	0
659	0	0	659	1	555.661	244.734	310.927	0	0	34.9055	-4.36613	-128.605	471.154	13419.2	14056.4	128.605	0	16.042	9.37743	11.6449	0	0	0.157009	203.16	-562.565	13.7659	300.683	0	23.7534	23.264	102.422	0
660	0	0	660	1	566.552	270.434	296.118	0	0	63.871	55.6975	30.032	405.884	13489.9	14096	-30.032	0	13.7855	9.04605	11.8871	0	0	0.318324	208.806	-555.866	13.4352	264.832	0	27.3165	26.9225	99.6793	0
662	0	0	662	1	569.791	243.335	326.456	0	0	183.698	-4.72451	274.926	388.668	13270.4	14056.8	-274.926	0	14.2044	10.3542	13.0298	0	0	0.259661	209.49	-575.657	13.6307	288.928	0	30.2253	29.8088	101.784	0
663	0	0	663	1	861.749	377.909	483.84	0	0	67.2241	26.0172	82.2104	764.85	13287.2	14026	-82.2104	0	26.2627	10.0232	12.6469	0	0	0.564526	222.58	-578.983	8.38068	402.186	0	16.1839	15.9173	57.0424	0
665	0	0	665	1	500.689	250.906	249.782	0	0	104.577	56.451	251.538	338.384	13349.5	14095.3	-251.538	0	12.1109	9.60513	12.7228	0	0	0.11696	221.786	-571.725	15.7636	284.898	0	33.98	33.2728	112.793	0
666	0	0	666	1	771.962	293.001	478.961	0	0	40.2912	30.1861	130.743	636.988	13413.8	14021.9	-130.743	0	22.1723	10.5946	12.6054	0	0	0.440258	285.685	-611.237	9.53903	325.393	0	19.1778	18.7922	65.9529	0
667	0	0	667	1	511.965	213.825	298.141	0	0	142.71	81.0595	128.276	457.626	13411.1	14070.7	-128.276	0	15.7329	9.76614	12.5711	0	0	0.577344	209.247	-568.109	15.353	287.984	0	25.5179	25.0632	87.1019	0
668	0	0	668	1	641.221	266.237	374.984	0	0	53.9876	93.7015	207.835	585.737	13400.1	14058	-207.835	0	20.7137	8.9292	10.8858	0	0	0.557681	257.652	-595.13	11.531	379.953	0	20.0036	19.6981	67.5381	0
669	0	0	669	1	624.667	305.873	318.794	0	0	12.1697	75.2465	27.5839	491.928	13441.9	13976.8	-27.5839	0	16.8349	9.6696	12.6421	0	0	0.444957	244.614	-591.432	12.1134	364.052	0	23.5116	22.868	85.3486	0
670	0	0	670	1	465.935	201.766	264.169	0	0	14.945	38.278	263.857	428.603	13339.5	14113.4	-263.857	0	15.6532	9.4905	11.2807	0	0	0.355463	181.076	-554.288	16.9598	278.81	0	26.8519	26.2163	88.7046	0
671	0	0	671	1	637.836	277.459	360.377	0	0	40.9366	89.3407	146.114	661.447	13413.2	14062.4	-146.114	0	23.0229	9.95185	12.6043	0	0	0.496854	162.644	-551.035	11.8469	365.562	0	18.5441	18.2151	63.3714	0
672	0	0	672	1	682.434	304.591	377.842	0	0	90.8593	59.543	75.5135	642.623	13363.2	14092.2	-75.5135	0	21.9154	9.59983	12.3773	0	0	0.672938	212.73	-577.547	10.8998	363.24	0	18.796	18.3583	66.0043	0
673	0	0	673	1	527.5	224.423	303.078	0	0	70.6606	24.7884	187.113	392.758	13184.1	14027.3	-187.113	0	13.8189	10.2781	12.9391	0	0	0.3343	212.804	-578.821	14.9318	272.508	0	29.2763	29.1156	96.7738	0
674	0	0	674	1	649.853	355.612	294.241	0	0	62.5826	52.3817	130.004	558.585	13291.9	14099.3	-130.004	0	19.3285	9.11659	11.2566	0	0	0.526745	215.983	-571.653	11.4022	379.884	0	20.6888	20.2527	70.3072	0
675	0	0	675	1	585.514	292.631	292.883	0	0	73.426	88.7403	138.855	518.001	13380.7	14063	-138.855	0	17.9105	8.94638	10.9901	0	0	0.441063	265.998	-594.352	12.8263	312.973	0	22.0917	21.6523	75.1099	0
676	0	0	676	1	743.945	384.183	359.762	0	0	25.8697	78.2309	206.065	703.124	13328.6	14073.5	-206.065	0	24.9823	9.99761	11.9482	0	0	0.724958	256.957	-600.914	9.87039	410.781	0	17.625	17.2695	59.0912	0
677	0	0	677	1	620.769	312.985	307.784	0	0	-6.70452	51.3385	95.2965	545.178	13460.8	14100.4	-95.2964	0	18.9918	9.60126	12.3531	0	0	0.525857	222.277	-575.543	12.1708	276.852	0	21.438	20.9866	74.4868	0
678	0	0	678	1	689.028	322.82	366.208	0	0	1.86597	69.887	176.514	652.663	13352.6	14081.8	-176.514	0	23.1104	9.9091	11.891	0	0	0.540007	200.457	-575.378	10.7718	406.731	0	18.6308	18.1653	62.4739	0
679	0	0	679	1	749.095	356.944	392.151	0	0	82.2499	64.6501	152.106	756.753	13471.5	14087.1	-152.106	0	26.2417	9.68734	11.005	0	0	0.430899	222.781	-579.933	9.71237	402.308	0	16.252	15.9735	56.1514	0
680	0	0	680	1	925.458	461.576	463.882	0	0	8.22931	52.5814	221.24	1008.25	13445.9	14099.1	-221.24	0	36.2036	8.70119	10.9708	0	0	0.862463	225.516	-583.932	7.60214	600.593	0	12.754	12.5041	43.7618	0
681	0	0	681	1	430.778	248.886	181.892	0	0	-21.1552	39.3079	246.049	420.883	13375.6	14112.4	-246.049	0	15.4003	8.41233	11.55	0	0	0.526277	227.917	-572.027	18.4606	256.952	0	26.4863	25.8846	88.4294	0
682	0	0	682	1	392.244	123.867	268.377	0	0	53.5897	-7.8901	-163.136	290.391	13500.2	14060	163.136	0	9.87658	8.96897	11.1107	0	0	0.11459	154.897	-530.879	20.7612	204.166	0	36.2158	35.4503	164.438	0
683	0	0	683	1	698.331	308.102	390.23	0	0	40.6872	7.91312	210.659	554.241	13413.4	14044.1	-210.659	0	19.7893	10.206	12.6641	0	0	0.219941	226.554	-584.559	10.6844	333.165	0	21.7224	21.4444	73.1638	0
684	0	0	684	1	632.201	345.708	286.493	0	0	22.3101	46.8482	207.622	482.048	13431.8	14104.9	-207.622	0	17.1772	9.8718	12.4985	0	0	0.47972	283.676	-613.91	11.9538	332.58	0	24.4561	24.0502	81.7088	0
685	0	0	685	1	601.72	337.364	264.356	0	0	49.5723	15.1016	157.056	438.889	13304.9	14037	-157.056	0	15.3809	9.44809	12.3365	0	0	0.366944	172.11	-550.796	12.6053	280.356	0	25.9362	25.5457	86.8868	0
686	0	0	686	1	614.447	295.877	318.569	0	0	143.823	100.963	260.616	462.573	13310.3	14050.8	-260.616	0	16.6011	9.77541	11.4843	0	0	0.540293	256.991	-595.533	12.2597	332.149	0	25.3511	25.0099	85.075	0
687	0	0	687	1	519.044	220.346	298.697	0	0	48.8973	43.8348	109.774	442.458	13405.2	14008.2	-109.774	0	15.2857	10.7921	12.0972	0	0	0.272875	239.909	-582.842	15.1968	315.365	0	26.1232	25.5486	90.1539	0
688	0	0	688	1	527.011	299.951	227.06	0	0	-29.4375	27.6107	214.834	429.402	13383.9	14024.5	-214.834	0	15.585	9.89061	12.766	0	0	0.329512	232.791	-581.694	14.8694	291.309	0	26.7733	26.2392	89.5349	0
689	0	0	689	1	513.731	254.524	259.208	0	0	-1.94651	-22.5682	95.2674	401.398	13356.4	14074.6	-95.2674	0	14.1225	10.019	12.2664	0	0	0.177723	230.849	-577.235	15.291	291.547	0	27.9053	27.2765	95.4883	0
690	0	0	690	1	458.409	185.683	272.726	0	0	48.2102	96.1557	74.7173	430.066	13206.6	14055.6	-74.7173	0	14.7249	9.1792	9.73852	0	0	0.409605	223.607	-558.186	16.9816	292.971	0	24.9224	24.5784	87.8002	0
691	0	0	691	1	593.81	327.713	266.097	0	0	163.886	86.3039	278.106	424.441	13190.6	14065.4	-278.106	0	15.3736	9.4248	12.2414	0	0	0.346288	236.633	-586.861	12.7916	300.497	0	27.1287	26.9991	92.6606	0
693	0	0	693	1	698.495	331.636	366.859	0	0	60.1514	60.9723	125.106	564.513	13393.9	13991.1	-125.106	0	19.5076	9.91287	11.7618	0	0	0.418458	182.969	-557.129	10.5944	339.327	0	20.8323	20.3982	71.828	0
694	0	0	694	1	443.251	230.998	212.253	0	0	-53.3778	15.3455	121.665	342.429	13308.2	14036.7	-121.665	0	12.2269	9.73257	12.1443	0	0	0.387197	231.128	-572.305	18.2173	259.791	0	31.6955	31.0203	106.348	0
695	0	0	695	1	542.897	216.473	326.423	0	0	17.9385	-18.776	12.3523	401.149	13137.2	14070.8	-12.3523	0	13.8489	10.6472	12.4602	0	0	0.127283	219.717	-576.994	14.4198	316.075	0	27.8929	27.4141	102.073	0
696	0	0	696	1	485.895	264.063	221.832	0	0	71.6761	55.7123	63.0295	467.194	13482.1	14096	-63.0295	0	15.9324	9.03626	11.7035	0	0	0.27262	204.971	-561.701	16.1036	321.968	0	24.1714	23.793	86.1623	0
697	0	0	697	1	462.825	206.528	256.297	0	0	85.6146	64.8958	34.2125	413.212	13468.1	14086.8	-34.2125	0	14.0024	9.9694	10.8542	0	0	0.258639	193.889	-561.388	17.117	333.318	0	26.7854	26.2623	98.9935	0
698	0	0	698	1	517.093	258.847	258.246	0	0	95.1997	83.99	54.6	495.38	13458.6	14067.7	-54.6	0	16.814	8.57628	10.0781	0	0	0.322186	237.392	-564.791	14.6737	338.688	0	22.3043	21.8252	80.7754	0
700	0	0	700	1	595.99	323.451	272.54	0	0	33.3841	-2.91283	218.123	503.926	13420.7	14055	-218.123	0	18.0983	9.51949	13.1976	0	0	0.217233	194.305	-563.283	12.8345	272.804	0	23.4116	23.1563	79.2055	0
701	0	0	701	1	430.736	206.95	223.786	0	0	50.6288	28.806	109.126	345.019	13403.5	14023.3	-109.126	0	11.9338	9.29778	11.7029	0	0	0.29064	202.517	-555.317	18.693	273.976	0	31.7051	31.0557	108.397	0
702	0	0	702	1	432.081	197.808	234.273	0	0	-6.60119	62.2166	21.7488	344.622	13361	14089.5	-21.7488	0	11.8448	9.36495	11.1873	0	0	0.41307	178.058	-550.783	18.5439	262.51	0	31.0627	30.239	112.762	0
703	0	0	703	1	488.182	256.37	231.812	0	0	135.215	5.30461	197.639	364.961	13318.9	14046.8	-197.639	0	12.867	9.10319	12.2896	0	0	0.357997	222.41	-564.661	16.1046	265.256	0	30.6904	30.2645	102.16	0
704	0	0	704	1	696.743	330.805	365.937	0	0	6.33353	43.105	163.328	702.25	13348.1	14108.6	-163.328	0	24.79	9.84603	10.9308	0	0	0.409006	247.554	-589.674	10.5603	411.083	0	17.2529	16.7928	58.1793	0
705	0	0	705	1	576.64	298.756	277.884	0	0	2.66285	-1.64058	187.963	514.349	13451.4	14053.7	-187.963	0	18.4141	9.81235	12.1043	0	0	0.219557	203.82	-570.279	13.2771	336.424	0	22.7462	22.3625	76.5715	0
707	0	0	707	1	735.454	334.59	400.864	0	0	73.7913	66.1131	196.201	776.453	13380.3	14085.6	-196.201	0	27.2884	8.24184	11.3408	0	0	0.54906	236.784	-579.739	9.82798	464.518	0	15.7361	15.4357	53.602	0
709	0	0	709	1	487.853	233.281	254.572	0	0	-2.0729	-3.61414	172.221	413.669	13157.2	14055.7	-172.221	0	14.7648	10.335	12.8444	0	0	0.42331	214.402	-573.07	16.4129	240.043	0	27.6305	27.3445	91.3112	0
710	0	0	710	1	634.513	323.004	311.509	0	0	-6.96871	-5.73558	68.6404	416.595	13162.1	14057.8	-68.6404	0	14.5519	9.73506	11.6165	0	0	0.348038	269.072	-594.072	11.8152	326.946	0	26.4006	25.9656	91.7159	0
711	0	0	711	1	558.475	271.681	286.793	0	0	38.0115	-19.3003	288.387	511.74	13216.8	14071.4	-288.387	0	18.9858	9.37213	12.1549	0	0	0.225985	242.446	-574.915	13.7372	338.442	0	22.7134	22.6314	77.5859	0
712	0	0	712	1	558.38	229.49	328.89	0	0	95.4321	96.372	61.7857	476.3	13358.7	14055.3	-61.7858	0	16.1843	9.88157	11.3476	0	0	0.208446	243.41	-583.84	13.7199	301.415	0	23.9321	23.419	85.161	0
713	0	0	713	1	492.584	224.502	268.083	0	0	48.583	38.916	55.9171	420.86	13505.2	14112.8	-55.9171	0	14.4021	9.08752	11.0499	0	0	0.175837	199.943	-558.765	15.7608	292.101	0	25.9688	25.7194	93.7592	0
714	0	0	714	1	433.333	232.668	200.665	0	0	275.086	47.9409	309.564	271.043	13278.7	14103.8	-309.564	0	10.3117	10.0046	12.7654	0	0	0.304317	197.358	-562.004	18.9007	264.158	0	42.3659	40.1948	141.216	0
715	0	0	715	1	534.801	245.001	289.801	0	0	124.766	69.4173	159.218	465.576	13329.3	14082.3	-159.218	0	16.129	10.2537	11.7231	0	0	0.486959	222.44	-572.863	14.5386	293.921	0	25.1192	24.5963	84.0118	0
716	0	0	716	1	501.355	270.998	230.358	0	0	-2.28988	-12.5452	162.234	425.821	13456.4	14064.6	-162.234	0	15.1837	9.97919	11.76	0	0	0.35101	204.156	-566.641	15.6727	289.888	0	26.6236	26.148	89.6096	0
717	0	0	717	1	644.083	277.573	366.511	0	0	47.228	38.4806	133.662	548.1	13307.2	14013.6	-133.662	0	19.0503	9.39721	12.3051	0	0	0.147585	254.328	-602.463	11.6323	390.937	0	21.2928	20.9211	72.4893	0
718	0	0	718	1	542.166	250.756	291.409	0	0	41.3934	13.6492	179.88	426.483	13412.7	14038.4	-179.88	0	15.0649	9.77825	13.108	0	0	0.131058	232.887	-582.33	14.3934	286.655	0	27.1578	26.76	91.2264	0
721	0	0	721	1	695.509	308.689	386.82	0	0	60.2394	57.8768	100.736	651.608	13393.9	14093.8	-100.736	0	22.4057	9.64615	12.4729	0	0	0.833317	201.487	-572.502	10.6733	389.018	0	18.6008	18.2169	64.5573	0
722	0	0	722	1	620.615	324.4	296.215	0	0	44.2575	43.2137	208.625	491.682	13310.2	14008.8	-208.625	0	17.4552	8.99755	11.4441	0	0	0.268944	257.43	-591.173	12.0308	353.919	0	23.2112	22.8329	77.8642	0
723	0	0	723	1	553.623	260.493	293.13	0	0	51.4247	37.2321	94.8839	452.577	13402.7	14114.5	-94.8839	0	15.5921	8.80237	11.5038	0	0	0.383919	200.107	-560.126	13.7319	297.675	0	24.7366	24.247	85.2328	0
724	0	0	724	1	588.221	309.156	279.065	0	0	135.813	26.2913	66.8491	471.876	13417.9	14025.8	-66.8491	0	16.095	9.31639	12.4185	0	0	0.173361	269.79	-595.184	12.9381	365.18	0	24.344	23.8365	86.2231	0
725	0	0	725	1	695.613	345.015	350.597	0	0	167.153	47.6531	247.575	738.018	13386.6	14104.1	-247.575	0	26.4066	8.61164	11.2889	0	0	0.798353	351.45	-634.078	10.5009	481.051	0	16.6762	16.361	56.9774	0
726	0	0	726	1	824.09	436.519	387.572	0	0	25.9175	-18.9378	269.524	796.217	13428.2	14071	-269.524	0	29.3389	10.4383	12.8174	0	0	0.318826	220.543	-585.101	8.8513	420.418	0	16.1502	16.0025	55.3719	0
727	0	0	727	1	541.842	253.665	288.177	0	0	114.45	71.0939	131.24	507.771	13339.7	14080.6	-131.24	0	17.4757	9.41342	11.9783	0	0	0.402649	192.323	-560.137	14.2256	330.174	0	22.9821	22.4866	77.8309	0
728	0	0	728	1	693.82	320.098	373.722	0	0	49.5832	41.7681	173.976	722.623	13404.5	14110	-173.976	0	25.3589	9.77359	11.2116	0	0	0.461988	218.391	-572.374	10.6259	397.191	0	16.9619	16.6409	57.556	0
729	0	0	729	1	613.523	305.085	308.437	0	0	121.159	54.495	175.868	506.269	13432.6	13997.6	-175.868	0	17.6338	9.22555	12.3736	0	0	0.319214	254.596	-598.625	12.2989	329.96	0	23.1029	22.6805	78.6761	0
730	0	0	730	1	672.457	316.502	355.955	0	0	11.6535	-8.34792	149.809	578.947	13342.8	14060.4	-149.809	0	20.4888	9.49022	11.8032	0	0	0.268883	220.187	-577.514	11.0356	344.686	0	20.2151	19.8082	68.3104	0
733	0	0	733	1	630.83	227.527	403.303	0	0	56.4763	4.10133	99.3462	461.985	13397.6	14048	-99.3462	0	15.9908	10.073	13.3505	0	0	0.229517	226.293	-585.527	12.0757	336.611	0	25.3086	24.8857	87.0266	0
735	0	0	735	1	551.964	249.391	302.573	0	0	97.3231	40.0201	98.5835	381.062	13257.1	14012	-98.5835	0	13.0655	9.67279	12.7344	0	0	0.300476	221.141	-569.652	14.0335	293.332	0	29.6148	29.1319	100.715	0
736	0	0	736	1	836.144	361.71	474.434	0	0	46.2343	42.2274	169.803	728.482	13407.9	14109.5	-169.803	0	25.5481	8.84368	11.0148	0	0	0.388401	244.622	-574.901	8.52509	398.138	0	16.5571	16.2434	56.4133	0
737	0	0	737	1	542.636	246.366	296.269	0	0	107.076	78.329	220.139	348.584	13347	14073.4	-220.139	0	12.31	9.01896	11.9754	0	0	0.229617	203.474	-558.888	14.1438	251.258	0	32.2448	31.6138	106.666	0
738	0	0	738	1	798.899	303.147	495.752	0	0	108.462	104.705	115.051	703.871	13345.6	14047	-115.051	0	24.1421	9.94773	12.5873	0	0	0.811144	227.953	-589.007	9.12768	408.11	0	17.5774	17.2416	60.8361	0
741	0	0	741	1	769.75	355.534	414.216	0	0	35.5104	77.3739	129.541	724.802	13418.6	14074.3	-129.541	0	25.1576	10.4607	12.8038	0	0	0.57367	180.664	-563.331	9.57271	336.105	0	17.283	16.9502	59.5259	0
742	0	0	742	1	684.817	266.516	418.301	0	0	71.7626	46.3463	23.1257	529.453	13382.3	14105.4	-23.1257	0	17.9632	10.7579	13.0135	0	0	0.563558	215.046	-573.279	11.0036	290.921	0	22.4884	22.0201	82.3588	0
743	0	0	743	1	773.77	361.168	412.602	0	0	27.8104	43.6525	197.997	621.981	13326.6	14108.1	-197.997	0	22.0729	11.3445	13.8741	0	0	0.678214	187.029	-573.859	9.63632	279.775	0	20.3593	19.9045	67.6113	0
745	0	0	745	1	604.233	331.051	273.182	0	0	-15.5422	2.24325	87.2026	558.331	13370	14049.8	-87.2026	0	19.5881	10.616	12.4151	0	0	0.48094	175.447	-557.154	12.6832	305.335	0	21.0962	20.6083	73.5447	0
746	0	0	746	1	739.043	340.528	398.515	0	0	38.3263	15.4954	71.1926	612.534	13415.8	14136.2	-71.1926	0	21.1151	8.92128	11.1802	0	0	0.507034	255.617	-585.905	9.8173	342.762	0	18.8582	18.5364	66.9081	0
750	0	0	750	1	668.13	276.099	392.031	0	0	62.233	20.3153	116.031	614.41	13391.9	14131.4	-116.031	0	21.2688	10.4993	12.3814	0	0	0.545842	199.826	-569.494	11.2547	369.217	0	19.7278	19.3699	67.8185	0
751	0	0	751	1	440.783	199.915	240.868	0	0	169.998	-60.2747	77.4218	390.719	13284.1	14112.3	-77.4218	0	13.6216	9.58471	11.3068	0	0	0.252061	188.778	-553.496	18.1657	287.407	0	27.8059	27.3794	97.499	0
752	0	0	752	1	645.546	308.276	337.269	0	0	15.7862	-42.4789	35.4198	665.907	13338.7	14094.5	-35.4198	0	23.205	10.5603	12.146	0	0	0.355487	246.886	-594.338	11.7037	347.894	0	17.8631	17.5264	65.2899	0
754	0	0	754	1	621.869	254.44	367.429	0	0	22.0753	74.3573	80.0317	422.769	13432	14077.4	-80.0317	0	14.5638	8.71256	12.2791	0	0	0.541337	282.839	-601.602	12.0402	377.303	0	26.5198	25.9514	91.8494	0
756	0	0	756	1	532.724	244.637	288.087	0	0	32.0136	7.084	206.782	476.444	13222.8	14045	-206.782	0	17.0201	9.83987	12.3044	0	0	0.479312	208.359	-560.773	14.6168	275.791	0	24.2654	24.0785	80.5734	0
757	0	0	757	1	551.799	245.528	306.271	0	0	31.7456	45.1998	114.533	451.985	13223	14106.5	-114.533	0	15.677	10.1855	12.1773	0	0	0.568186	218.332	-576.818	14.0479	296.533	0	25.2966	24.8159	85.98	0
758	0	0	758	1	615.584	260.145	355.439	0	0	94.6742	-29.8457	72.5016	566.589	13359.4	14081.9	-72.5016	0	19.5654	10.5072	12.5244	0	0	0.175629	264.962	-595.959	12.4052	313.491	0	20.9583	20.5619	73.8863	0
761	0	0	761	1	594.505	276.95	317.555	0	0	126.988	87.4356	43.3343	455.4	13327.1	14064.3	-43.3343	0	15.4138	9.77795	11.9669	0	0	0.384378	243.437	-592.759	12.79	287.146	0	24.9874	24.5419	89.9104	0
762	0	0	762	1	963.525	483.235	480.29	0	0	65.8663	68.3194	124.521	866.193	13388.2	14083.4	-124.521	0	29.8938	10.6158	12.867	0	0	0.832392	266.627	-622.931	7.42321	429.311	0	14.962	14.6622	51.8659	0
763	0	0	763	1	523.03	252.264	270.766	0	0	79.182	52.9252	147.095	486.371	13275.3	14098.8	-147.095	0	16.8623	9.06895	11.4961	0	0	0.448755	216.303	-567.877	14.7266	289.24	0	23.4691	22.9694	78.7421	0
764	0	0	764	1	576.292	272.147	304.146	0	0	39.4471	-15.5367	78.6391	387.06	13315	14067.6	-78.6391	0	13.432	8.96148	11.7007	0	0	0.112401	219.053	-568.727	13.1391	273.486	0	28.0994	27.6426	97.1887	0
767	0	0	767	1	638.122	312.626	325.496	0	0	94.3392	81.9974	213.655	384.196	13359.8	14069.7	-213.655	0	13.5474	9.62705	11.8844	0	0	0.460046	242.269	-589.152	11.7487	301.634	0	29.8524	29.2744	98.5684	0
769	0	0	769	1	831.242	432.914	398.328	0	0	99.4376	2.64206	223.835	693.51	13255	14049.4	-223.835	0	24.7107	9.95516	12.5127	0	0	0.473147	294.363	-626.426	8.72062	410.056	0	17.9	17.6893	60.1648	0
770	0	0	770	1	796.58	356.696	439.884	0	0	43.3472	74.4357	172.307	719.856	13410.8	14077.3	-172.307	0	25.2259	9.26594	12.0721	0	0	0.761405	234.827	-597.94	9.08612	367.605	0	17.0582	16.7516	58.1089	0
771	0	0	771	1	507.032	236.273	270.759	0	0	61.5251	46.0886	4.64996	408.176	13392.6	14105.6	-4.64996	0	13.8354	8.58686	10.1416	0	0	0.327063	216.377	-558.423	15.0273	283.171	0	26.0451	25.4956	97.6148	0
772	0	0	772	1	636.867	339.985	296.882	0	0	62.1434	-13.5649	176.296	540.026	13292.3	14065.6	-176.296	0	19.0821	9.04862	11.8037	0	0	0.244394	232.523	-581.374	11.7094	332.832	0	21.4041	21.0999	71.8277	0
773	0	0	773	1	646.31	302.259	344.051	0	0	83.8746	-23.9623	111.104	584.087	13370.2	14076	-111.104	0	20.3077	9.78167	11.7993	0	0	0.260501	219.087	-579.774	11.5838	332.606	0	20.1471	19.7756	69.5008	0
774	0	0	774	1	680.315	319.335	360.98	0	0	67.1344	97.3222	98.3918	579.493	13287.3	14054.4	-98.3918	0	19.8772	8.99594	11.4938	0	0	0.531579	281.828	-601.251	10.8215	368.651	0	19.9829	19.6568	69.2375	0
775	0	0	775	1	498.68	240.787	257.892	0	0	52.2456	17.8349	204.488	372.008	13202.5	14034.2	-204.488	0	13.2087	9.70391	12.3665	0	0	0.215707	169.007	-544.641	15.8105	227.041	0	30.1556	30.0307	99.7639	0
777	0	0	777	1	389.957	170.588	219.369	0	0	188.938	-2.2408	18.4034	297.428	13364.8	14054.3	-18.4034	0	10.1678	9.96841	12.0307	0	0	0.066033	182.153	-551.437	21.3853	241.853	0	36.4113	35.6012	133.73	0
778	0	0	778	1	610.798	274.008	336.79	0	0	135.154	89.1428	43.0538	517.334	13318.9	14062.6	-43.0538	0	17.5107	8.99659	10.4167	0	0	0.259068	205.368	-561.883	12.1631	334.785	0	21.5384	21.1506	78.5015	0
780	0	0	780	1	432.654	219.382	213.272	0	0	86.5245	34.2423	44.4226	328.242	13367.6	14117.5	-44.4226	0	11.1667	9.62903	10.8497	0	0	0.300903	234.19	-578.327	18.5082	316.459	0	32.6946	31.9537	116.975	0
781	0	0	781	1	703.043	340.176	362.867	0	0	45.418	20.5275	126.079	669.19	13408.7	14131.2	-126.079	0	23.2762	10.4975	13.7393	0	0	0.609352	215.117	-586.266	10.6976	338.632	0	18.6511	18.3448	63.8239	0
782	0	0	782	1	508.118	259.561	248.557	0	0	159.795	98.2284	119.16	363.183	13194.6	14053.5	-119.16	0	12.4721	10.0392	13.3327	0	0	0.606982	208.735	-567.815	15.6342	258.543	0	31.4671	31.1402	106.357	0
783	0	0	783	1	538.796	275.046	263.75	0	0	33.1019	-46.5596	-22.4421	414.675	13421	14098.6	22.4421	0	14.324	11.7414	12.7868	0	0	0.176874	185.336	-562.441	14.7402	282.38	0	27.3154	26.9359	106.776	0
784	0	0	784	1	405.411	186.232	219.179	0	0	-7.67723	-49.0733	55.8772	349.821	13461.8	14101.1	-55.8772	0	12.3213	9.96077	12.2302	0	0	0.177448	218.109	-569.929	20.4127	306.387	0	31.1456	30.6458	110.628	0
785	0	0	785	1	715.168	319.595	395.573	0	0	76.2154	36.0462	210.87	580.542	13278.2	14115.7	-210.87	0	20.5422	9.7572	11.6399	0	0	0.34305	199.889	-571.806	10.2894	349.757	0	20.6399	20.2032	68.5314	0
786	0	0	786	1	513.11	195.77	317.341	0	0	148.303	45.9731	-38.7444	376.192	13405.5	14105.7	38.7444	0	12.668	9.89186	11.4315	0	0	0.307276	189.137	-553.778	15.1856	261.943	0	29.0072	28.5092	115.653	0
787	0	0	787	1	561.74	248.209	313.531	0	0	46.1607	20.6547	-33.0895	472.432	13407.9	14131.1	33.0895	0	16.0415	9.5289	11.1729	0	0	0.343807	219.759	-574.381	13.5589	329.62	0	23.4142	23.074	91.9336	0
788	0	0	788	1	556.349	286.281	270.068	0	0	52.6559	55.0606	267.762	494.258	13401.4	14096.7	-267.762	0	17.924	9.54284	12.7015	0	0	0.337429	216.408	-577.716	13.8803	330.286	0	24.0779	23.7632	81.8262	0
789	0	0	789	1	568.548	252.749	315.799	0	0	37.9333	60.4788	70.7052	561.321	13416.2	14091.2	-70.7052	0	19.2572	8.63618	10.7033	0	0	0.53305	273.734	-594.926	13.2058	403.609	0	20.178	19.7361	71.5942	0
790	0	0	790	1	486.142	206.238	279.904	0	0	203.504	101.751	104.706	336.943	13250.6	14050	-104.706	0	11.6059	8.50693	11.7155	0	0	0.237725	229.485	-568.286	15.9991	292.956	0	32.1414	31.4419	109.011	0
791	0	0	791	1	568.318	234.23	334.088	0	0	0.190013	-12.3722	-173.48	339.154	13453.9	14064.4	173.48	0	11.6568	9.15494	12.4096	0	0	0.314156	263.28	-587.346	13.4526	337.404	0	32.4656	31.6135	143.517	0
792	0	0	792	1	425.478	163.915	261.563	0	0	-73.5188	-12.3072	69.853	234.321	13328.3	14064.4	-69.853	0	8.38645	9.52597	11.6326	0	0	0.175365	175.412	-539.615	19.0156	201.064	0	43.7025	42.5576	149.741	0
793	0	0	793	1	559.632	224.074	335.557	0	0	81.912	37.937	69.6133	598.822	13372.2	14113.8	-69.6133	0	20.4539	9.51335	11.4052	0	0	0.183602	246.518	-580.322	13.6425	324.39	0	19.5849	19.1425	69.3141	0
794	0	0	794	1	591.735	274.582	317.154	0	0	20.8931	63.2338	186.569	392.183	13433.2	14088.5	-186.569	0	13.8696	8.58625	11.7559	0	0	0.401882	214.871	-567.066	12.6969	275.865	0	28.3134	27.8109	94.7259	0
796	0	0	796	1	603.008	204.961	398.046	0	0	49.1097	41.134	-120.042	528.455	13405	14110.6	120.042	0	17.8339	9.97115	12.4154	0	0	0.65314	209.462	-573.465	12.6413	295.723	0	21.9861	21.5925	94.1346	0
797	0	0	797	1	590.521	218.362	372.159	0	0	89.0157	53.8672	141.163	420.26	13365.1	14097.9	-141.163	0	14.5342	9.82062	12.2635	0	0	0.609411	241.492	-587.669	12.9253	281.255	0	27.4832	26.841	91.8498	0
799	0	0	799	1	471.851	222.425	249.426	0	0	-75.8437	-42.1616	259.721	319.461	13231	14094.2	-259.721	0	12.1719	9.98498	11.9341	0	0	0.337869	241.936	-575.049	16.8935	217.8	0	33.9762	33.3505	111.628	0
800	0	0	800	1	732.197	378.922	353.275	0	0	121.54	-13.8851	274.175	687.332	13232.9	14065.9	-274.175	0	25.0653	8.78303	11.4975	0	0	0.265381	238.108	-582.539	9.93052	400.948	0	17.5441	17.4162	60.0902	0
801	0	0	801	1	478.477	176.566	301.91	0	0	18.9876	-15.0854	22.2096	366.472	13435.1	14067.1	-22.2096	0	12.6545	8.93132	10.8218	0	0	0.222858	199.168	-556.092	16.2572	281.652	0	28.9654	28.354	106.227	0
802	0	0	802	1	704.435	302.158	402.277	0	0	45.4865	31.3302	132.999	688.465	13309	14120.4	-132.999	0	23.9512	9.19224	11.9688	0	0	0.552386	211.017	-574.052	10.445	368.281	0	17.5061	17.1276	59.69	0
803	0	0	803	1	444.957	214.173	230.783	0	0	53.2409	-74.4267	-52.9587	367.87	13400.9	14126.5	52.9587	0	12.7575	8.99116	10.4444	0	0	0.0987582	234.063	-565.296	17.6879	315.865	0	27.9635	27.8105	112.364	0
805	0	0	805	1	538.219	288.883	249.336	0	0	28.7014	-15.5255	149.027	333.926	13325.7	14067.6	-149.027	0	11.7877	8.69482	11.2427	0	0	0.0691926	227.341	-574.604	14.1517	286.402	0	32.0133	31.4355	106.538	0
807	0	0	807	1	389.146	207.646	181.5	0	0	50.4472	31.9019	225.449	328.436	13403.7	14119.8	-225.449	0	11.7305	8.91552	10.7058	0	0	0.090045	191.679	-545.587	20.8606	250.374	0	33.1913	32.6677	109.387	0
808	0	0	808	1	579.307	245.848	333.459	0	0	58.3577	62.1312	27.1265	453.12	13296.1	14089.6	-27.1265	0	15.3883	9.40045	11.6035	0	0	0.532232	180.42	-554.778	13.1041	275.59	0	24.6286	24.1705	89.529	0
810	0	0	810	1	501.068	215.232	285.836	0	0	78.7556	13.3517	148.57	279.873	13375.3	14138.4	-148.57	0	9.75013	9.24606	11.7703	0	0	0.279753	222.19	-564.579	15.5647	262.719	0	38.8504	38.0471	127.914	0
811	0	0	811	1	558.281	312.222	246.06	0	0	19.4842	7.35103	156.995	464.399	13434.6	14144.4	-156.995	0	16.39	8.64327	11.3557	0	0	0.29379	216.66	-570.377	13.56	378.266	0	24.0706	23.7196	81.0457	0
812	0	0	812	1	362.508	181.272	181.236	0	0	-39.7868	3.76846	122.55	245.954	13194.9	14048.3	-122.55	0	8.75702	8.75383	10.5284	0	0	0.189171	218.607	-554.692	22.6762	244.36	0	40.7959	40.3179	135.951	0
814	0	0	814	1	689.05	310.681	378.369	0	0	37.6108	51.9328	136.344	535.882	13316.8	14099.8	-136.344	0	18.6469	7.20612	9.64623	0	0	0.372072	272.027	-584.513	10.3769	371.108	0	20.3031	19.8214	68.9242	0
815	0	0	815	1	624.704	286.904	337.801	0	0	92.2794	68.7472	10.1864	510.053	13461.5	14083	-10.1864	0	17.2208	7.77225	10.4855	0	0	0.287317	266.597	-578.223	11.7258	348.731	0	21.5893	21.1469	80.459	0
816	0	0	816	1	681.239	315.924	365.315	0	0	115.408	-63.7353	181.179	648.277	13338.7	14115.8	-181.179	0	23.1273	9.47237	11.4934	0	0	0.0264757	232.117	-583.308	10.8472	330.831	0	18.4008	18.1601	62.0412	0
817	0	0	817	1	556.236	237.9	318.336	0	0	43.9349	59.8857	147.205	427.729	13310.5	14091.8	-147.205	0	14.8975	8.5531	10.1058	0	0	0.272401	216.516	-564.356	13.4719	288.916	0	25.4396	24.8778	85.2912	0
818	0	0	818	1	467.334	225.765	241.569	0	0	124.857	105.81	125.108	289.491	13329.2	14045.9	-125.108	0	9.94609	8.61387	11.7695	0	0	0.31271	267.136	-596.02	16.8037	363.644	0	37.1003	36.4476	124.539	0
819	0	0	819	1	524.712	227.016	297.696	0	0	13.5988	45.8387	-51.0893	437.177	13440.5	14105.9	51.0893	0	14.8692	8.76593	11.7399	0	0	0.412385	211.592	-565.895	14.6526	361.03	0	25.2289	24.7357	98.902	0
820	0	0	820	1	674.28	294.598	379.682	0	0	110.624	64.5279	299.018	627.361	13243.8	14087.2	-299.018	0	22.9605	8.94606	10.7703	0	0	0.54992	238.711	-591.399	10.8754	385.997	0	19.1429	18.8575	65.312	0
821	0	0	821	1	476.149	222.341	253.808	0	0	47.4599	-34.4709	189.984	434.74	13207.3	14086.5	-189.984	0	15.533	10.7214	12.4953	0	0	0.167279	232.78	-582.73	16.9244	266.54	0	26.5532	26.3136	88.0588	0
823	0	0	823	1	598.005	315.705	282.3	0	0	10.0914	58.1438	171.106	458.845	13344.3	14093.6	-171.106	0	16.1987	9.74581	12.054	0	0	0.575664	228.891	-587.381	12.7064	348.342	0	25.2318	24.5865	83.5941	0
824	0	0	824	1	533.233	243.6	289.633	0	0	54.7499	-11.969	140.804	433.054	13299.7	14064	-140.804	0	15.1735	9.20892	10.9004	0	0	0.150839	235.74	-577.558	14.3425	345.986	0	25.4938	25.1055	85.917	0
825	0	0	825	1	495.41	264.195	231.215	0	0	66.5762	68.397	143.22	368.667	13387.5	14083.3	-143.22	0	12.7774	8.72744	10.3209	0	0	0.23859	167.295	-538.08	15.4928	211.267	0	29.3532	28.7273	98.5405	0
826	0	0	826	1	431.089	217.849	213.24	0	0	65.6299	60.5168	182.211	279.228	13388.5	14091.2	-182.211	0	9.78443	9.299	12.0724	0	0	0.333579	190.036	-553.363	18.74	257.198	0	39.3742	38.6076	129.518	0
828	0	0	828	1	713.302	336.693	376.608	0	0	59.5203	60.8927	125.966	688.646	13394.6	14090.8	-125.966	0	23.8041	9.09353	11.7111	0	0	0.518827	224.117	-580.598	10.2711	399.881	0	17.4992	17.1408	60.263	0
830	0	0	830	1	715.198	314.345	400.853	0	0	76.6052	60.6968	232.947	672.219	13377.5	14091	-232.947	0	23.9312	9.15941	11.7979	0	0	0.642559	245.89	-592.724	10.2509	402.218	0	18.2122	17.8867	61.475	0
832	0	0	832	1	573.335	276.031	297.303	0	0	12.4141	7.4637	220.09	470.793	13142.7	14044.6	-220.09	0	16.9684	8.28	9.53943	0	0	0.360638	249.661	-576.522	12.9127	318.085	0	23.0097	22.8517	76.2094	0
833	0	0	833	1	602.266	246.6	355.666	0	0	68.6513	35.6185	121.012	413.865	13285.8	14016.4	-121.012	0	14.3027	8.75045	10.9738	0	0	0.354664	329.716	-596.085	12.3874	348.673	0	26.395	25.9464	89.6476	0
834	0	0	834	1	660.243	295.096	365.147	0	0	30.3178	-11.6741	9.25654	464.517	13324.1	14063.7	-9.25654	0	15.9669	11.2219	13.9653	0	0	0.168494	206.493	-575.613	11.6028	279.234	0	25.277	24.8999	93.0767	0
835	0	0	835	1	597.742	302.249	295.493	0	0	136.915	80.8903	209.975	518.879	13317.2	14070.8	-209.975	0	18.2451	9.79365	11.3293	0	0	0.506752	195.284	-563.838	12.6494	311.34	0	22.7637	22.3596	75.8247	0
836	0	0	836	1	671.866	351.159	320.708	0	0	43.7291	40.4344	161.367	604.333	13310.7	14111.3	-161.367	0	21.1586	10.5285	11.6063	0	0	0.67232	211.797	-579.021	11.1244	326.006	0	19.9342	19.495	66.9356	0
837	0	0	837	1	643.691	328.146	315.545	0	0	-0.636802	35.4431	243.592	479.855	13355.1	14116.3	-243.592	0	17.4452	9.63026	11.4829	0	0	0.612919	242.15	-587.557	11.5979	318.612	0	24.3202	23.7199	80.2167	0
838	0	0	838	1	591.317	311.276	280.042	0	0	49.053	29.0933	316.54	571.517	13305.4	14122.6	-316.54	0	21.3239	9.52959	10.7291	0	0	0.296636	201.038	-564.795	12.7212	339.645	0	21.0535	20.643	71.1011	0
839	0	0	839	1	775.928	385.272	390.656	0	0	72.3327	67.0021	226.778	594.076	13282.1	14084.7	-226.778	0	21.1043	11.0781	12.0602	0	0	0.67455	228.569	-591.898	9.48324	340.05	0	20.8399	20.4587	68.9814	0
840	0	0	840	1	570.964	316.385	254.579	0	0	-8.67644	56.4102	264.652	396.027	13263.5	14095.3	-264.652	0	14.5366	10.7178	12.1834	0	0	0.372879	226.501	-582.209	13.5543	261.391	0	29.4515	28.8377	96.7405	0
841	0	0	841	1	486.453	149.199	337.254	0	0	17.659	33.3541	166.645	289.125	13137.5	14018.7	-166.645	0	10.1983	9.27392	11.8808	0	0	0.200773	196.956	-552.138	16.1483	241.927	0	37.1205	36.8319	121.731	0
844	0	0	844	1	595.979	257.854	338.125	0	0	18.4772	38.5905	99.9446	499.564	13336	14113.1	-99.9446	0	17.3335	8.80617	10.6218	0	0	0.392276	189.545	-553.133	12.5128	304.548	0	22.3093	21.7453	76.6916	0
845	0	0	845	1	471.504	240.278	231.226	0	0	106.264	28.3386	219.372	418.798	13447.5	14123.4	-219.372	0	14.8368	8.29128	11.1258	0	0	0.330131	245.457	-582.407	16.4697	317.116	0	26.5679	26.2681	89.3381	0
846	0	0	846	1	574.322	262.423	311.899	0	0	161.907	91.2695	294.236	525.978	13192.5	14060.5	-294.236	0	19.2094	9.96571	11.3242	0	0	0.616466	256.684	-591.584	13.2786	327.29	0	22.6525	22.5343	77.1006	0
847	0	0	847	1	572.275	267.765	304.511	0	0	49.3072	20.2167	134.535	535.841	13404.8	14131.5	-134.535	0	18.6624	8.68722	9.34423	0	0	0.242804	238.588	-566.647	12.9681	399.679	0	20.6872	20.3071	70.8709	0
848	0	0	848	1	598.281	295.7	302.581	0	0	34.7784	-8.17809	129.137	501.489	13319.7	14060.2	-129.137	0	17.5721	8.96685	10.9962	0	0	0.340412	216.01	-570.049	12.5106	312.203	0	22.3458	21.9626	76.0051	0
849	0	0	849	1	600.873	293.197	307.676	0	0	80.4204	43.6611	115.514	500.668	13373.7	14108.1	-115.514	0	17.2446	9.78088	10.8958	0	0	0.481477	191.913	-555.892	12.5288	292.925	0	22.9175	22.3897	78.4794	0
850	0	0	850	1	613.339	315.059	298.28	0	0	75.8743	5.1212	235.006	486.794	13178.9	14046.9	-235.006	0	17.4503	10.0331	12.941	0	0	0.319758	189.197	-563.375	12.4437	281.171	0	24.2016	24.151	80.9422	0
851	0	0	851	1	946.799	481.44	465.359	0	0	44.1419	37.006	105.323	962.258	13410	14114.7	-105.323	0	33.2619	7.9997	10.8674	0	0	0.671845	304.553	-612.702	7.37504	570.871	0	12.8985	12.6419	45.5587	0
852	0	0	852	1	485.561	213.009	272.552	0	0	62.3791	55.8527	-12.4815	359.041	13491.4	14095.9	12.4815	0	12.1382	9.36099	11.2068	0	0	0.329059	253.086	-576.124	16.1038	313.875	0	29.9924	29.5887	115.642	0
853	0	0	853	1	845.152	373.811	471.341	0	0	47.2146	56.9893	-2.34596	874.795	13406.9	14094.7	2.34596	0	29.6624	10.1584	11.7823	0	0	0.817226	196.532	-573.567	8.53467	431.006	0	14.2937	14.0079	54.8837	0
854	0	0	854	1	578.065	302.002	276.063	0	0	43.1241	-2.1058	85.285	502.585	13112	14054.2	-85.285	0	17.4054	9.50694	11.1411	0	0	0.276225	226.703	-573.884	13.1033	279.028	0	22.3536	22.1036	77.5361	0
855	0	0	855	1	482.701	250.8	231.901	0	0	66.8731	-10.0472	123.098	418.641	13287.6	14062.1	-123.098	0	14.5784	9.17304	10.9281	0	0	0.0548338	211.361	-563.345	16.145	295.972	0	26.1961	25.8087	88.8731	0
857	0	0	857	1	433.443	191.619	241.824	0	0	-2.51597	74.5533	-124.947	323.416	13456.6	14077.2	124.947	0	10.9885	8.52715	11.5228	0	0	0.302711	216.901	-564.986	18.3449	234.758	0	33.0145	32.15	139.568	0
858	0	0	858	1	378.509	188.438	190.072	0	0	82.9824	10.1368	233.82	297.174	13171.8	14041.9	-233.82	0	10.6311	9.55946	12.37	0	0	0.354261	191.731	-548.028	22.1591	252.239	0	36.9979	36.9905	122.526	0
859	0	0	859	1	797.347	364.073	433.273	0	0	44.9759	63.7376	124.664	633.657	13309.5	14088	-124.664	0	21.944	10.1499	12.6477	0	0	0.629639	197.089	-569.695	9.16441	351.109	0	19.1822	18.7922	65.4583	0
861	0	0	861	1	679.587	338.268	341.318	0	0	55.7972	-31.8051	157.007	528.784	13298.6	14083.9	-157.007	0	18.681	10.1045	12.5508	0	0	0.281923	222.577	-580.575	11.0109	304.96	0	22.2432	21.9081	74.7574	0
863	0	0	863	1	1014.68	485.634	529.049	0	0	66.8179	-10.56	139.581	848.945	13287.6	14062.6	-139.581	0	29.6768	9.36264	12.387	0	0	0.452168	284.884	-628.291	6.93776	1	0	14.749	14.5322	50.7312	0
864	0	0	864	1	720.665	324.698	395.967	0	0	32.6215	-38.5946	35.4421	641.129	13321.8	14090.7	-35.4421	0	22.2419	9.94342	12.0668	0	0	0.206829	194.117	-563.219	10.2417	333.338	0	18.3184	18.0151	66.7167	0
865	0	0	865	1	777.446	343.784	433.662	0	0	28.2793	71.237	139.187	758.161	13326.2	14080.5	-139.187	0	26.4184	9.83684	11.7368	0	0	0.805272	176.135	-559.141	9.36176	390.389	0	16.2776	15.9169	55.6735	0
866	0	0	866	1	843.473	364.022	479.451	0	0	29.6967	-16.84	112.313	797.252	13324.7	14068.9	-112.313	0	27.9096	10.1229	12.1326	0	0	0.491111	191.58	-572.457	8.56877	379.573	0	15.5322	15.2567	53.9981	0
867	0	0	867	1	767.81	380.7	387.111	0	0	9.1975	1.95431	192.846	725.52	13345.2	14050.1	-192.846	0	25.9547	9.70607	11.7733	0	0	0.407212	173.721	-556.692	9.4891	315.629	0	16.884	16.5632	56.9429	0
869	0	0	869	1	866.281	350.866	515.414	0	0	44.7684	50.3811	33.1853	737.346	13409.3	14101.3	-33.1853	0	25.1336	10.1559	13.2627	0	0	0.482494	225.681	-591.974	8.36537	398.347	0	16.8943	16.5535	61.6064	0
870	0	0	870	1	642.457	280.908	361.549	0	0	35.1707	-49.4442	177.815	606.261	13319.3	14001.8	-177.815	0	21.7194	9.21824	10.8201	0	0	0.31317	219.686	-571.596	11.5285	357.223	0	18.9643	18.7395	64.4301	0
871	0	0	871	1	695.261	389.178	306.083	0	0	36.4674	-55.4602	159.783	649.353	13318	14007.9	-159.783	0	23.1839	8.79723	10.8649	0	0	0.0457029	337.202	-614.311	10.4942	420.308	0	17.7243	17.5296	60.6856	0
872	0	0	872	1	537.68	313.007	224.673	0	0	61.1545	43.5589	175.341	350.293	13293.3	14108.2	-175.341	0	12.2733	9.47791	11.304	0	0	0.270465	226.365	-571.419	14.2878	258.924	0	31.591	30.9124	103.983	0
873	0	0	873	1	426.574	207.601	218.973	0	0	92.9862	13.2982	17.4473	303.791	13361.1	14038.8	-17.4473	0	10.3218	9.5119	10.8176	0	0	0.39344	200.344	-556.619	18.799	260.167	0	34.6746	33.9501	127.902	0
874	0	0	874	1	563.811	267.38	296.431	0	0	47.4344	33.2242	44.749	436.275	13406.7	14018.8	-44.749	0	14.9155	7.98173	9.65287	0	0	0.219136	218.298	-555.869	13.1397	288.497	0	24.2036	23.6004	87.6698	0
875	0	0	875	1	489.389	217.434	271.956	0	0	123.514	36.2675	61.4561	473.708	13330.6	14115.5	-61.4561	0	16.1245	7.49158	9.80287	0	0	0.411555	370.558	-604.159	15.4331	420.433	0	22.6085	22.1002	79.9576	0
876	0	0	876	1	656.141	291.976	364.165	0	0	7.4071	54.9394	-1.02348	530.91	13446.7	14096.8	1.02348	0	18.1438	9.05333	11.6022	0	0	0.659981	194.773	-560.134	11.2965	337.574	0	21.4003	20.9207	80.3103	0
877	0	0	877	1	604.832	251.773	353.059	0	0	110.359	75.9797	150.623	572.947	13343.7	14075.7	-150.623	0	19.8099	8.01492	11.0058	0	0	0.41758	337.285	-580.527	12.2436	365.557	0	20.05	19.6169	67.9541	0
878	0	0	878	1	691.533	382.571	308.962	0	0	40.9702	-9.66003	246.463	569.898	13313.5	14061.7	-246.463	0	20.6871	8.98039	10.1815	0	0	0.186833	248.589	-588.49	10.5255	328.315	0	20.2659	19.9857	67.7536	0
879	0	0	879	1	505.732	270.178	235.554	0	0	25.8553	-11.6575	102.406	458.886	13328.6	14063.7	-102.406	0	16.027	8.5346	9.35265	0	0	0.353054	217.213	-561.305	14.9572	326.08	0	23.1883	22.7272	80.3556	0
880	0	0	880	1	734.816	421.325	313.492	0	0	20.6935	8.92815	125.508	785.325	13433.4	14043.1	-125.508	0	27.492	8.77575	10.7303	0	0	0.545684	175.246	-552.446	9.84262	398.327	0	15.2976	14.9796	53.3161	0
881	0	0	881	1	610.372	306.451	303.921	0	0	72.3154	50.5234	167.951	596.539	13282.1	14101.2	-167.951	0	20.8144	9.53269	10.8839	0	0	0.471225	197.864	-559.058	12.2738	341.846	0	19.7414	19.315	66.2539	0
882	0	0	882	1	474.414	198.996	275.418	0	0	30.7135	40.5327	107.183	365.603	13423.4	14111.2	-107.183	0	12.6694	8.11511	10.4868	0	0	0.259509	253.888	-563.822	16.2236	272.507	0	29.0156	28.4364	99.0918	0
884	0	0	884	1	613.324	283.275	330.049	0	0	4.39864	-45.5717	151.649	510.231	13350	14097.6	-151.649	0	18.2552	9.04298	11.1496	0	0	0.149171	219.489	-568.994	12.1764	295.087	0	22.0788	21.6151	74.2659	0
885	0	0	885	1	437.637	216.195	221.442	0	0	70.6521	-0.490093	-5.93453	315.328	13383.4	14052.6	5.93453	0	10.7334	10.746	12.0918	0	0	0.234936	157.466	-543.695	18.7093	236.159	0	34.6316	34.0326	131.468	0
886	0	0	886	1	544.127	288.937	255.19	0	0	26.176	1.39304	260.312	441.568	13228.6	14050.7	-260.312	0	16.1394	9.83277	11.8511	0	0	0.420567	204.43	-562.754	14.1989	307.539	0	25.9703	25.8139	86.6173	0
887	0	0	887	1	518.466	220.147	298.319	0	0	80.3597	42.8629	130.582	435.664	13373.7	14108.9	-130.582	0	15.0564	8.27895	10.077	0	0	0.39289	214.92	-562.671	14.5828	294.56	0	25.0328	24.4452	84.6242	0
890	0	0	890	1	758.117	309.829	448.288	0	0	63.5336	48.0238	131.47	724.483	13390.6	14103.7	-131.47	0	25.0828	8.96686	11.2663	0	0	0.67501	213.171	-572.157	9.5452	372.73	0	16.6588	16.3115	57.3581	0
892	0	0	892	1	554.756	243.884	310.873	0	0	-41.8117	-24.4681	236.344	530.622	13196.9	14076.5	-236.344	0	19.6678	9.28318	10.2289	0	0	0.398732	216.716	-569.481	13.622	286.159	0	21.1285	20.8695	70.0614	0
893	0	0	893	1	503.84	231.706	272.134	0	0	227.141	53.5941	84.422	426.175	13227	14098.1	-84.422	0	14.7244	8.1553	11.9506	0	0	0.495336	230.73	-575.232	15.2981	326.899	0	25.9994	25.165	89.3931	0
894	0	0	894	1	520.271	230.833	289.438	0	0	-3.67718	-24.2873	102.849	422.011	13358.1	14076.3	-102.849	0	14.8829	9.02843	10.3431	0	0	0.148076	147.553	-530.185	14.6691	277.945	0	25.5193	24.9196	87.6808	0
895	0	0	895	1	488.136	220.554	267.582	0	0	102.125	55.255	126.236	336.418	13352	14096.5	-126.236	0	11.5823	8.9455	10.3632	0	0	0.282579	178.432	-539.262	15.8101	239.667	0	31.9829	31.1891	107.369	0
896	0	0	896	1	537.973	257.993	279.981	0	0	95.5374	54.3784	249.17	404.216	13258.9	14097.3	-249.17	0	14.4635	8.40886	10.8071	0	0	0.363362	235.362	-569.154	14.0683	285.666	0	27.4349	26.9072	91.2324	0
897	0	0	897	1	473.348	224.249	249.099	0	0	113.817	-17.8997	217.597	344.228	13340.3	14070	-217.597	0	12.2753	9.15063	11.8098	0	0	0.0949718	231.396	-577.545	16.6557	257.405	0	32.2999	31.79	106.827	0
898	0	0	898	1	556.123	294.76	261.364	0	0	4.76516	48.9928	50.6369	546.469	13449.3	14102.7	-50.6369	0	18.8299	9.36574	11.808	0	0	0.537391	189.771	-559.856	13.7683	322.822	0	21.1015	20.6275	75.6705	0
899	0	0	899	1	567.509	259.902	307.607	0	0	12.108	65.6283	31.042	526.706	13442	14086.1	-31.042	0	18.0422	9.14375	11.0198	0	0	0.527001	195.897	-561.009	13.3319	341.208	0	21.4342	20.9261	78.5124	0
900	0	0	900	1	493.746	219.534	274.212	0	0	25.3862	0.462492	13.4284	370.889	13030.1	14051.6	-13.4284	0	12.7373	9.98681	12.4919	0	0	0.353784	164.697	-542.799	16.067	204.269	0	29.6931	29.4586	107.658	0
902	0	0	902	1	599.664	281.915	317.749	0	0	42.172	46.4728	101.991	568.591	13411.9	14105.2	-101.991	0	19.6295	8.95059	9.61661	0	0	0.656063	241.539	-578.731	12.342	405.94	0	19.7435	19.3236	69.1724	0
906	0	0	906	1	565.558	239.458	326.101	0	0	16.3121	61.6252	61.5383	556.297	13437.8	14090.1	-61.5383	0	19.1351	8.8046	9.85063	0	0	0.427107	231.953	-563.423	13.2172	366.977	0	20.0175	19.5413	72.1314	0
907	0	0	907	1	641.123	283.118	358.005	0	0	11.5131	59.7978	-120.176	525.96	13442.6	14091.9	120.176	0	17.8318	9.32362	11.2895	0	0	0.731068	170.567	-547.537	11.6055	312.748	0	21.5289	21.0255	92.5265	0
908	0	0	908	1	595.583	304.14	291.442	0	0	15.3909	-58.2715	41.1647	458.474	13438.7	14110.3	-41.1647	0	16.0661	10.4085	11.8721	0	0	0.196632	227.762	-579.264	12.8255	314.166	0	24.441	24.0976	88.9187	0
909	0	0	909	1	394.441	160.973	233.468	0	0	-47.7993	82.6234	192.714	275.647	13202.9	14069.1	-192.714	0	9.95712	9.46744	10.372	0	0	0.287469	216.559	-554.466	20.5839	231.832	0	37.8089	37.262	123.239	0
910	0	0	910	1	460.328	265.189	195.138	0	0	11.8487	-9.09232	318.877	344.681	13242.9	14061.2	-318.877	0	13.0513	9.11765	11.3306	0	0	0.301953	152.945	-528.124	17.1459	186.379	0	31.879	31.6809	108.955	0
911	0	0	911	1	483.673	232.746	250.928	0	0	78.5691	59.7082	88.2451	375.514	13475.2	14092	-88.2451	0	12.8503	8.92041	11.704	0	0	0.182605	219.137	-569.433	16.1715	287.095	0	29.3873	28.9087	102.175	0
912	0	0	912	1	542.097	280.525	261.572	0	0	-5.93541	-6.30765	185.166	515.352	13460	14058.4	-185.166	0	18.4918	9.31012	10.2529	0	0	0.265777	216.457	-563.545	14.0028	315.385	0	21.941	21.5324	74.0254	0
913	0	0	913	1	637.95	321.601	316.349	0	0	46.9013	7.90972	129.583	593.081	13407.2	14044.2	-129.583	0	20.6789	9.5031	11.2482	0	0	0.363044	186.421	-557.212	11.687	302.21	0	19.6962	19.3438	67.7915	0
914	0	0	914	1	502.25	241.881	260.37	0	0	33.751	43.2538	-45.6174	374.162	13420.3	14108.5	45.6174	0	12.6847	9.96612	10.1612	0	0	0.123999	212.025	-557.903	15.412	336.675	0	28.1796	27.6614	114.756	0
915	0	0	915	1	657.963	329.679	328.284	0	0	2.35731	24.5412	61.7757	526.97	13451.7	14127.2	-61.7757	0	18.2518	9.90416	11.1954	0	0	0.454999	231.375	-574.543	11.3087	390.059	0	21.6046	21.2038	77.4413	0
917	0	0	917	1	484.137	249.382	234.755	0	0	58.7422	41.8789	78.0898	366.281	13495	14109.8	-78.0898	0	12.5594	9.38031	11.962	0	0	0.285512	244.715	-584.502	16.2719	294.817	0	30.1262	29.8048	105.875	0
918	0	0	918	1	410.729	180.757	229.972	0	0	83.136	-37.518	79.661	366.125	13470.6	14089.6	-79.661	0	12.6956	9.63978	10.7764	0	0	0.171127	192.679	-552.151	19.7118	265.33	0	29.4764	29.0633	104.313	0
922	0	0	922	1	392.639	158.065	234.574	0	0	68.2685	13.4274	111.785	239.046	13385.8	14138.3	-111.785	0	8.26913	8.22254	11.1493	0	0	0.184437	233.326	-562.325	20.5387	271.17	0	43.2775	42.4421	144.391	0
923	0	0	923	1	480.962	212.28	268.683	0	0	-3.97193	-19.5098	10.7935	327.432	13458.1	14071.6	-10.7935	0	11.3612	8.64872	11.0428	0	0	0.0399991	217.736	-558.574	16.1379	255.787	0	31.9385	31.2387	117.604	0
924	0	0	924	1	485.584	251.665	233.919	0	0	-22.6689	45.4212	71.4929	332.026	13476.8	14106.3	-71.4929	0	11.5707	9.77233	11.0157	0	0	0.385636	212.128	-565.378	16.1448	278.809	0	32.2158	31.6016	113.89	0
926	0	0	926	1	564.446	257.027	307.419	0	0	11.6769	134.263	72.1278	444.281	13442.4	14017.5	-72.1278	0	15.3406	7.9653	11.5511	0	0	0.633581	338.653	-597.308	13.3127	461.366	0	24.7404	24.1143	86.8049	0
929	0	0	929	1	413.981	200.759	213.222	0	0	-8.5584	56.8416	115.173	347.338	13462.7	14094.9	-115.173	0	12.1518	8.55754	10.4488	0	0	0.332575	247.775	-564.086	19.2023	331.378	0	30.4682	29.8265	104.087	0
930	0	0	930	1	636.258	297.851	338.407	0	0	3.6323	88.9575	-7.56567	415.462	13450.5	14062.8	7.56567	0	14.1796	8.3015	9.91576	0	0	0.40165	217.605	-565.591	11.4905	288.634	0	25.4136	24.7826	96.7469	0
931	0	0	931	1	495.176	242.366	252.81	0	0	-2.60789	42.9527	209.379	384.013	13456.7	14108.8	-209.379	0	13.7799	8.60537	10.5313	0	0	0.37609	296.066	-558.771	15.5103	305.643	0	28.3278	27.8689	94.4749	0
932	0	0	932	1	343.561	133.686	209.875	0	0	187.612	40.4633	204.179	186.554	13266.5	14011.6	-204.179	0	6.58727	8.243	10.245	0	0	0.235192	229.211	-555.877	23.9843	278.434	0	54.1113	53.0562	176.943	0
933	0	0	933	1	470.766	239.821	230.945	0	0	-3.98224	68.0158	226.419	321.177	13358.4	14083.7	-226.419	0	11.5816	8.35654	10.1728	0	0	0.417205	235.445	-574.042	16.3715	338.801	0	33.1227	32.304	108.592	0
934	0	0	934	1	698.134	311.982	386.152	0	0	20.1738	49.5149	91.1482	748.581	13433.9	14102.2	-91.1482	0	25.8918	8.4645	10.0367	0	0	0.519652	223.437	-569.175	10.3594	468.215	0	15.6689	15.3194	55.5837	0
935	0	0	935	1	407.635	185.368	222.267	0	0	-7.60554	-13.2213	-51.4963	327.007	13461.7	14065.3	51.4963	0	11.2784	8.56441	10.111	0	0	0.192771	189.426	-542.69	19.4988	239.571	0	31.1252	30.4418	124.354	0
938	0	0	938	1	452.206	172.923	279.283	0	0	67.8199	70.042	-81.4249	378.08	13485.9	14081.7	81.4249	0	12.7132	7.78418	10.0798	0	0	0.116882	196.064	-550.241	17.0439	304.151	0	27.5315	27.0953	113.708	0
939	0	0	939	1	643.001	323.261	319.739	0	0	9.33697	49.2186	89.8148	614.231	13444.8	14102.5	-89.8148	0	21.2918	8.26407	10.8795	0	0	0.430597	216.542	-566.285	11.4263	368.052	0	18.6429	18.229	65.3506	0
940	0	0	940	1	510.572	244.418	266.154	0	0	35.6106	20.1754	111.316	458.008	13418.5	14031.9	-111.316	0	15.9088	9.34785	11.2021	0	0	0.208134	192.949	-550.694	15.1617	273.845	0	24.4804	23.972	84.4054	0
941	0	0	941	1	442.657	157.984	284.672	0	0	41.7822	-5.85312	-115.185	236.44	13512	14057.9	115.185	0	8.04464	9.43316	10.9456	0	0	0.308452	217.913	-558.669	17.9775	257.849	0	43.1621	42.4585	188.861	0
943	0	0	943	1	551.518	238.464	313.054	0	0	84.1926	-59.8281	59.986	457.627	13469.6	14111.9	-59.986	0	15.9162	8.7967	10.7745	0	0	0.191689	207.585	-550.876	13.7136	278.472	0	23.7387	23.5416	85.3631	0
944	0	0	944	1	524.465	227.494	296.971	0	0	46.8121	53.0789	54.0711	496.927	13407.3	14098.6	-54.0711	0	16.983	8.60775	10.3206	0	0	0.344136	187.761	-553.269	14.4663	348.683	0	22.1886	21.7032	79.6339	0
946	0	0	946	1	443.449	200.666	242.783	0	0	-14.0443	30.6036	-15.8903	332.429	13368.5	14121.1	15.8903	0	11.4318	8.95827	10.6121	0	0	0.342854	230.065	-571.271	17.7829	244.482	0	31.2427	30.5084	118.492	0
947	0	0	947	1	460.187	256.233	203.954	0	0	40.035	36.4296	223.679	360.193	13314.4	14115.3	-223.679	0	12.8739	8.5394	10.4112	0	0	0.236656	224.953	-563.455	16.894	366.291	0	30.1604	29.4738	98.9025	0
948	0	0	948	1	414.469	161.083	253.386	0	0	83.476	91.1944	108.067	304.215	13470.3	14060.5	-108.067	0	10.4358	8.36127	11.007	0	0	0.38714	187.386	-544.925	19.2344	274.845	0	34.9375	34.3296	119.742	0
953	0	0	953	1	492.198	235.797	256.4	0	0	36.2599	3.38818	33.2859	371.154	13417.8	14048.7	-33.2859	0	12.7469	8.71465	11.5476	0	0	0.14284	212.331	-561.171	15.7789	292.171	0	29.1012	28.5201	104.653	0
956	0	0	956	1	432.722	203.766	228.956	0	0	-2.59016	-33.1894	68.2841	357.949	13456.7	14085.3	-68.2841	0	12.5636	8.20044	9.86928	0	0	0.106727	155.593	-525.391	18.018	244.001	0	28.7165	28.1384	101.637	0
957	0	0	957	1	451.785	188.246	263.539	0	0	24.3493	-4.67482	-118.178	429.452	13429.8	14056.7	118.178	0	14.6499	9.6391	10.2398	0	0	0.0627235	159.305	-532.088	17.4554	289.79	0	24.9143	24.349	109.512	0
958	0	0	958	1	460.394	215.068	245.325	0	0	10.5069	-41.4795	113.342	493.764	13443.6	14093.5	-113.342	0	17.4644	7.60589	10.1162	0	0	0.243587	257.583	-564.212	16.6542	381.574	0	21.7331	21.3667	75.1593	0
959	0	0	959	1	594.134	239.502	354.631	0	0	-18.0379	-32.8467	-54.8041	453.418	13472.1	14084.9	54.8041	0	15.7503	8.67934	11.1935	0	0	0.27155	290.46	-579.14	12.597	332.636	0	23.7888	23.3828	94.515	0
960	0	0	960	1	461.796	218.85	242.946	0	0	8.41341	-19.7164	202.559	297.036	13346	14071.8	-202.559	0	10.7058	9.61317	11.5317	0	0	0.170923	197.757	-559.688	17.2074	247.946	0	36.6714	35.9315	119.934	0
961	0	0	961	1	492.965	246.223	246.742	0	0	43.7595	0.823351	100.838	412.327	13410.3	14051.2	-100.838	0	14.3137	8.73096	11.7985	0	0	0.0249977	234.142	-578.244	15.7857	294.364	0	26.7837	26.3253	92.0801	0
962	0	0	962	1	340.153	150.505	189.648	0	0	76.3186	-36.096	6.78286	247.535	13477.4	13988.5	-6.78286	0	8.49709	9.45509	10.8818	0	0	0.163826	199.923	-543.993	24.8964	254.048	0	41.6616	40.6198	156.066	0
963	0	0	963	1	721.596	349.843	371.752	0	0	69.6982	47.6192	157.393	775.03	13384.4	14104.1	-157.393	0	26.9815	8.96354	11.5347	0	0	0.323876	233.302	-583.45	10.1142	462.748	0	15.8821	15.5531	54.2568	0
965	0	0	965	1	535.623	265.345	270.278	0	0	22.1369	16.7112	247.109	367.041	13432	14035.3	-247.109	0	13.3198	10.1892	12.6081	0	0	0.356465	199.996	-568.904	14.608	300.616	0	31.2935	30.92	105.232	0
966	0	0	966	1	834.339	294.249	540.089	0	0	57.4968	55.1834	65.6622	823.511	13396.6	14096.5	-65.6622	0	28.1486	9.5168	11.4451	0	0	0.698445	224.343	-576.39	8.60639	454.51	0	14.9821	14.6606	53.9479	0
967	0	0	967	1	551.638	226.969	324.669	0	0	44.2843	-5.35641	86.9021	530.106	13509.5	14057.4	-86.9021	0	18.3715	8.81096	11.3374	0	0	0.241791	197.023	-551.196	13.7735	328.398	0	21.3472	21.0535	75.6049	0
969	0	0	969	1	598.118	275.237	322.881	0	0	49.2276	-14.0055	55.9813	445.609	13404.9	14066.1	-55.9813	0	15.3735	8.36754	9.9592	0	0	0.200352	290.114	-606.531	12.3479	391.585	0	23.9551	23.4912	85.9074	0
970	0	0	970	1	619.244	272.785	346.459	0	0	60.6632	25.9387	82.1126	502.772	13393.4	14026.1	-82.1126	0	17.2786	9.35629	11.0502	0	0	0.25479	257.987	-591.976	12.0658	344.681	0	22.4711	21.9837	79.1085	0
971	0	0	971	1	451.261	241.702	209.56	0	0	12.0762	46.1132	295.232	367.509	13342.4	14105.6	-295.232	0	13.6309	8.95958	11.0953	0	0	0.177568	210.018	-560.63	17.4928	253.924	0	30.4986	29.797	102.229	0
972	0	0	972	1	431.301	263.671	167.63	0	0	20.5921	35.4647	251.48	276.1	13333.8	14116.3	-251.48	0	10.0187	8.95399	10.4468	0	0	0.124408	214.121	-559.135	18.3592	269.737	0	38.8814	37.9219	126.477	0
973	0	0	973	1	374.363	206.343	168.02	0	0	64.2651	9.84553	323.568	273.447	13290.2	14141.9	-323.568	0	10.2473	7.87678	10.9538	0	0	0.175018	202.416	-550.467	21.6261	232.01	0	38.6626	37.8876	133.304	0
974	0	0	974	1	697.909	315.796	382.113	0	0	20.6793	26.2717	29.1599	590.671	13433.4	14125.4	-29.1599	0	20.2648	9.39678	10.4846	0	0	0.593329	265.543	-605.244	10.4715	398.933	0	19.2046	18.8428	71.2498	0
975	0	0	975	1	616.389	298.495	317.894	0	0	12.2951	70.4082	105.054	544.465	13342.1	14081.3	-105.054	0	18.8935	7.15848	9.84472	0	0	0.359555	204.9	-546.578	11.7836	313.994	0	20.0059	19.4865	68.8141	0
976	0	0	976	1	520.911	210.44	310.471	0	0	96.447	60.998	24.5813	463.148	13457.3	14090.7	-24.5813	0	15.666	8.71721	11.426	0	0	0.434212	214.19	-566.531	14.7346	321.103	0	24.1733	23.6844	88.5808	0
977	0	0	977	1	659.306	301.212	358.094	0	0	33.6018	-5.37461	187.405	482.2	13320.8	14057.4	-187.405	0	17.151	9.89403	12.4815	0	0	0.193832	222.866	-577.865	11.3817	265.716	0	24.1801	23.8056	80.551	0
978	0	0	978	1	541.932	260.671	281.261	0	0	-13.5841	84.7269	326.405	463.701	13368	14067	-326.405	0	17.605	8.6962	10.8928	0	0	0.674072	222.466	-575.269	13.9984	299.585	0	24.5897	24.2065	84.9465	0
979	0	0	979	1	612.921	297.153	315.768	0	0	47.8924	49.1724	183.875	549.417	13306.5	14102.5	-183.875	0	19.3293	9.28332	12.1069	0	0	0.308878	178.327	-557.776	12.2966	286.032	0	21.464	21.0047	71.6087	0
980	0	0	980	1	584.566	283.36	301.206	0	0	35.2211	76.0972	214.152	509.86	13418.9	14075.6	-214.152	0	18.1324	9.06223	11.4922	0	0	0.476538	199.003	-562.457	12.9136	279.769	0	22.745	22.3895	76.4626	0
981	0	0	981	1	734.545	307.621	426.924	0	0	87.6117	6.33597	153.939	548.403	13266.8	14045.7	-153.939	0	19.1344	9.40256	12.7863	0	0	0.373279	218.024	-582.858	10.0206	316.639	0	21.5202	21.2215	72.422	0
984	0	0	984	1	521.087	239.45	281.637	0	0	45.0176	71.7338	248.118	398.858	13409.1	14080	-248.118	0	14.3473	9.74894	12.632	0	0	0.47763	214.995	-569.464	15.0348	251.15	0	29.083	28.716	97.7208	0
987	0	0	987	1	681.247	323.088	358.16	0	0	65.0348	89.8942	103.303	693.385	13389.1	14061.8	-103.303	0	23.8129	7.70503	8.11925	0	0	0.575164	324.319	-602.472	10.4423	438.94	0	16.0916	15.7287	57.0815	0
988	0	0	988	1	447.076	236.496	210.58	0	0	56.4819	5.11042	243.766	292.648	13298	14047	-243.766	0	10.5554	9.49585	11.1503	0	0	0.149413	183.287	-541.43	17.8099	217.445	0	37.2368	36.7897	122.531	0
993	0	0	993	1	770.33	358.507	411.823	0	0	92.5483	1.17901	223.13	649.311	13361.6	14050.9	-223.13	0	23.1481	8.29647	10.9329	0	0	0.168041	266.482	-587.288	9.30749	424.399	0	18.1421	17.8759	61.494	0
996	0	0	996	1	607.222	279.47	327.752	0	0	-0.277589	-19.5072	144.76	456.259	13454.4	14071.6	-144.76	0	16.2112	8.99669	9.92708	0	0	0.116032	335.816	-613.911	12.1997	353.372	0	23.9061	23.4443	81.5081	0
1000	0	0	1000	1	605.304	273.658	331.646	0	0	65.9693	-60.9556	-34.9927	613.087	13487.8	14113	34.9927	0	21.1484	8.75484	9.88968	0	0	0.111656	217.233	-564.556	12.2149	363.143	0	17.8926	17.8556	72.0749	0
1002	0	0	1002	1	556.235	269.654	286.581	0	0	-14.9019	5.6046	273.037	441.513	13269.7	14046.5	-273.037	0	16.3893	7.82286	10.7701	0	0	0.342081	227.874	-558.354	13.4435	291.483	0	24.5966	24.274	83.3068	0
1003	0	0	1003	1	455.445	201.838	253.607	0	0	151.836	137.691	156.091	268.729	13302.3	14014	-156.091	0	9.32588	9.48428	11.6243	0	0	0.352842	227.771	-567.329	17.4889	259.616	0	40.1751	39.5298	134.259	0
1004	0	0	1004	1	601.654	318.627	283.028	0	0	-13.8804	23.2105	207.864	533.828	13368.3	14028.8	-207.864	0	19.2474	10.6913	11.517	0	0	0.3346	200.65	-566.095	12.6687	278.564	0	22.2002	21.7143	73.8571	0
1006	0	0	1006	1	734.249	363.068	371.181	0	0	77.1947	95.2368	219.816	643.175	13376.9	14056.5	-219.816	0	22.7689	9.38882	11.5283	0	0	0.829968	219.814	-573.396	9.94783	373.994	0	18.8525	18.5565	63.6106	0
1007	0	0	1007	1	553.305	217.174	336.131	0	0	10.2122	34.9468	59.3418	423.247	13344.2	14116.8	-59.3418	0	14.6071	9.46186	11.9068	0	0	0.344564	200.225	-560.658	13.8752	284.16	0	26.4038	25.7357	92.3798	0
1009	0	0	1009	1	432.809	233.441	199.368	0	0	71.7992	35.9169	283.531	276.609	13382.3	14016.1	-283.531	0	10.0953	8.20944	10.8303	0	0	0.0964934	272.796	-581.51	18.1856	283.99	0	38.1349	37.6743	130.931	0
1010	0	0	1010	1	500.076	226.488	273.588	0	0	13.0741	51.1427	13.3857	441.874	13441	14100.6	-13.3857	0	15.1122	8.35124	10.2085	0	0	0.200565	219.131	-563.512	15.2451	301.88	0	24.2502	23.6959	90.0365	0
1011	0	0	1011	1	674.031	339.317	334.714	0	0	-0.912382	1.4708	101.64	648.698	13455	14050.6	-101.64	0	22.7377	8.53295	10.2077	0	0	0.216359	197.267	-560.139	10.8009	420.801	0	17.6255	17.2234	61.9099	0
1012	0	0	1012	1	615.875	239.996	375.879	0	0	129.713	5.11952	148.087	415.487	13224.7	14046.9	-148.087	0	14.4477	9.01055	11.2902	0	0	0.24049	206.264	-562.111	12.1266	283.931	0	26.6113	26.3483	89.39	0
1013	0	0	1013	1	560.603	279.897	280.705	0	0	65.0001	37.2535	202.262	383.629	13389.1	14014.8	-202.262	0	13.5532	9.38895	9.27515	0	0	0.0930413	242.273	-569.604	13.3579	349.466	0	28.3218	27.7554	94.2442	0
1015	0	0	1015	1	765.324	394.069	371.255	0	0	6.73723	-18.4649	185.827	750.2	13447.4	14070.5	-185.827	0	26.9009	9.1482	12.0619	0	0	0.329326	192.142	-566.543	9.50078	387.178	0	16.2979	16.029	55.6528	0
1016	0	0	1016	1	534.22	228.807	305.412	0	0	39.3242	70.699	-24.1033	399.527	13414.8	14081	24.1033	0	13.5259	8.50052	11.4857	0	0	0.296043	198.538	-550.789	14.2752	279.094	0	27.2113	26.6641	103.485	0
1017	0	0	1017	1	550.088	257.431	292.657	0	0	26.6074	49.8495	159.046	451.495	13427.5	14101.9	-159.046	0	15.8371	9.13162	10.9724	0	0	0.373254	258.808	-578.019	13.8229	273.59	0	24.9126	24.4246	83.7894	0
1018	0	0	1018	1	757.683	359.565	398.118	0	0	108.438	-14.5251	150.985	776.812	13445.3	14066.6	-150.985	0	27.1458	9.82096	12.2797	0	0	0.224305	226.405	-586.112	9.67203	415.135	0	16.0987	15.8552	55.5382	0
1019	0	0	1019	1	439.003	208.736	230.267	0	0	-22.6352	-6.74276	5.71448	298.896	13476.7	14058.8	-5.71448	0	10.3896	8.88333	10.675	0	0	0.154763	202.483	-558.912	17.9961	244.444	0	34.404	33.6433	128.473	0
1020	0	0	1020	1	618.297	311.22	307.077	0	0	105.434	14.9358	103.374	513.902	13348.7	14037.1	-103.374	0	17.6824	9.50867	12.0142	0	0	0.298003	260.572	-597.248	12.1885	321.997	0	22.5444	22.1035	77.6926	0
1022	0	0	1022	1	392.661	196.211	196.45	0	0	33.7397	18.4988	35.6042	238.646	13420.4	14133.2	-35.6042	0	8.18279	8.9725	11.0533	0	0	0.170729	219.621	-551.879	20.7225	247.97	0	43.0988	42.3685	153.973	0
1024	0	0	1024	1	591.024	251.22	339.804	0	0	29.3728	-9.17223	-95.9502	448.187	13424.7	14061.2	95.9502	0	15.2951	9.09953	11.0704	0	0	0.113959	205.182	-559.385	12.7126	285.142	0	24.3178	23.855	101.658	0
1025	0	0	1025	1	507.332	244.853	262.478	0	0	93.1688	100.895	27.6505	409.774	13360.9	14050.8	-27.6505	0	13.8572	10.5886	12.194	0	0	0.442471	192.855	-561.565	15.6039	255.888	0	27.7869	27.2199	101.598	0
1026	0	0	1026	1	477.375	239.54	237.836	0	0	221.806	7.94402	186.556	342.668	13232.3	14044.1	-186.556	0	12.1651	10.0434	12.2225	0	0	0.347966	197.029	-560.157	16.7096	233.821	0	32.9096	32.2288	108.448	0
1027	0	0	1027	1	755.005	354.728	400.277	0	0	12.0954	44.3044	17.8665	749.05	13442	14107.4	-17.8665	0	25.6538	8.47175	10.2399	0	0	0.640472	335.947	-612.381	9.49374	432.827	0	15.5674	15.2235	58.3733	0
1030	0	0	1030	1	554.235	295.937	258.299	0	0	68.4266	-41.0434	265.194	430.134	13286	14093.1	-265.194	0	15.7849	8.9355	11.3135	0	0	0.189558	221.798	-568.736	13.712	277.901	0	26.1415	25.81	87.603	0
1034	0	0	1034	1	444.199	221.942	222.257	0	0	94.0631	25.5471	252.872	332.406	13360	14126.2	-252.872	0	11.9464	8.93701	10.852	0	0	0.177581	206.79	-560.572	17.7836	301.012	0	33.329	32.6132	109.462	0
1037	0	0	1037	1	559.618	243.568	316.05	0	0	-7.57923	69.2033	-140.317	503.826	13461.7	14082.5	140.317	0	17.1418	8.76757	11.3396	0	0	0.370454	220.01	-566.79	13.5371	358.308	0	22.3675	21.7769	96.9007	0
1038	0	0	1038	1	650.929	309.28	341.65	0	0	58.9681	19.1108	178.567	443.352	13295.5	14033	-178.567	0	15.5968	9.11376	10.6955	0	0	0.166013	200.487	-559.56	11.3353	294.319	0	25.1106	24.72	83.7761	0
1042	0	0	1042	1	442.496	226.329	216.167	0	0	-18.3197	-24.688	-9.95018	337.665	13472.4	14076.7	9.95018	0	11.7479	9.47337	10.781	0	0	0.140928	226.766	-572.747	17.9644	273.154	0	30.9308	30.3128	118.629	0
1043	0	0	1043	1	447.448	228.913	218.535	0	0	78.7016	24.7786	179.963	274.643	13275.7	14126.9	-179.963	0	9.63341	9.2156	11.2461	0	0	0.294635	187.126	-547.358	17.7512	200.303	0	39.1518	38.2994	127.962	0
1044	0	0	1044	1	504.984	244.06	260.924	0	0	-38.3148	27.0066	-18.144	243.711	13392.8	14124.7	18.144	0	8.44338	9.52096	10.1551	0	0	0.328374	208.336	-550.487	15.2454	224.16	0	40.8153	39.9047	157.726	0
1045	0	0	1045	1	512.258	239.166	273.093	0	0	47.1823	-17.432	165.819	429.187	13207.6	14069.5	-165.819	0	15.1696	8.87803	11.0799	0	0	0.323524	238.271	-562.96	15.0129	291.484	0	25.5291	25.2944	85.252	0
1046	0	0	1046	1	431.761	224	207.761	0	0	51.6907	3.16639	76.327	302.158	13402.4	14048.9	-76.327	0	10.4226	8.66509	10.7491	0	0	0.156146	191.737	-550.3	18.3273	288.747	0	34.5977	33.9454	120.414	0
1048	0	0	1048	1	449.076	198.465	250.611	0	0	45.1213	11.1915	66.0954	335.73	13409	14140.5	-66.0954	0	11.5569	8.61496	11.4308	0	0	0.180622	186.223	-542.988	17.5784	255.641	0	31.8415	31.3168	110.78	0
1049	0	0	1049	1	447.187	234.329	212.858	0	0	65.5993	7.78888	349.825	352.979	13288.8	14044.3	-349.825	0	13.4505	8.1502	10.8545	0	0	0.106656	137.496	-518.715	17.4756	246.404	0	30.8146	30.6205	109.026	0
1050	0	0	1050	1	500.189	188.735	311.454	0	0	31.6931	48.1725	22.1939	383.476	13322.7	14103.5	-22.1939	0	13.0839	8.53012	10.233	0	0	0.133365	228.376	-555.821	15.2736	273.317	0	27.4195	26.8211	100.132	0
1051	0	0	1051	1	534.321	287.975	246.346	0	0	75.8901	-7.49905	85.8273	374.95	13378.2	14059.6	-85.8273	0	12.939	8.39084	10.4112	0	0	0.161233	168.145	-536.058	14.1327	280.572	0	28.3199	27.7684	98.1906	0
1054	0	0	1054	1	670.65	319.683	350.968	0	0	13.1613	52.722	131.551	532.063	13341.3	14099	-131.551	0	18.5873	8.36744	10.675	0	0	0.385914	209.636	-559.204	10.8827	320.862	0	21.1494	20.5928	71.5892	0
1056	0	0	1056	1	527.75	299.879	227.872	0	0	104.638	-18.8667	131.152	487.193	13349.5	14070.9	-131.152	0	16.9646	8.38997	7.70753	0	0	0.0566783	375.573	-612.156	13.9908	393.046	0	21.6263	21.159	74.5671	0
1057	0	0	1057	1	399.672	181.904	217.769	0	0	52.8228	85.5386	150.348	318.174	13301.6	14066.2	-150.348	0	11.0642	8.91456	10.7711	0	0	0.0233575	209.168	-558.169	20.2018	283.441	0	33.6271	33.0376	111.744	0
1060	0	0	1060	1	412.303	221.472	190.831	0	0	89.896	28.9532	257.595	357.958	13264.5	14023.1	-257.595	0	12.8904	8.40971	11.1496	0	0	0.116961	192.971	-545.415	19.3967	267.06	0	30.457	30.1065	102.309	0
1061	0	0	1061	1	422.689	246.851	175.838	0	0	166.617	-14.2781	364.579	234.856	13287.5	14066.3	-364.579	0	9.05605	8.94936	11.2315	0	0	0.126367	234.969	-564.716	18.9612	231.243	0	45.82	45.498	162.584	0
1062	0	0	1062	1	440.123	218.516	221.607	0	0	76.5759	32.8025	254.509	274.904	13377.5	14019.3	-254.509	0	9.89565	8.73759	11.2082	0	0	0.303742	235.118	-567.17	18.0015	232.597	0	39.0002	38.4287	131.152	0
1063	0	0	1063	1	377.337	208.237	169.1	0	0	17.3193	35.464	78.5586	226.702	13436.8	14016.6	-78.5586	0	7.83782	9.02922	11.5954	0	0	0.16153	204.274	-553.284	21.9101	277.775	0	46.0442	44.8544	158.788	0
1064	0	0	1064	1	437.777	232.327	205.449	0	0	14.5191	-0.55945	210.694	413.994	13240.3	14052.6	-210.694	0	14.8846	9.86413	12.033	0	0	0.237929	203.081	-566.513	18.5061	318.291	0	27.3748	27.0643	90.2669	0
1067	0	0	1067	1	390.728	213.063	177.665	0	0	113.785	14.5565	277.507	240.976	13340.3	14037.5	-277.507	0	8.76105	9.55334	11.2139	0	0	0.0920487	165.284	-539.203	21.0398	272.8	0	45.1937	44.5529	150.514	0
1069	0	0	1069	1	475.109	215.421	259.688	0	0	30.747	-14.0199	219.882	262.657	13323.7	14066.1	-219.882	0	9.46424	9.08951	12.0964	0	0	0.0966602	228.635	-568.855	16.611	244.36	0	40.985	40.3459	134.84	0
1070	0	0	1070	1	550.946	237.808	313.138	0	0	33.5265	-10.553	140.385	432.616	13320.9	14062.6	-140.385	0	15.2092	8.77968	10.5867	0	0	0.102518	203.797	-553.221	13.7072	293.786	0	25.2118	24.7703	84.9983	0
1071	0	0	1071	1	707.267	333.43	373.837	0	0	27.889	51.8528	128.12	551.945	13326.6	14099.9	-128.12	0	19.2059	8.86749	11.1125	0	0	0.412412	233.874	-578.809	10.3133	367.364	0	20.7684	20.2713	70.5163	0
1076	0	0	1076	1	403.707	203.692	200.016	0	0	63.2818	36.9916	76.6824	234.703	13390.8	14114.7	-76.6824	0	8.04469	8.31082	9.88655	0	0	0.104602	198.723	-540.773	19.6194	263.512	0	42.8212	41.8928	147.719	0
1078	0	0	1078	1	401.662	192.4	209.262	0	0	39.1478	-0.170826	35.8686	262.768	13415	14052.2	-35.8686	0	9.0289	9.9679	12.2274	0	0	0.161199	221.655	-567.724	20.6515	263.455	0	40.8803	40.2248	146.489	0
1080	0	0	1080	1	591.415	250.616	340.799	0	0	40.028	-30.8921	112.306	400.298	13314.4	14083	-112.306	0	14.0302	9.40661	10.7702	0	0	0.0653157	238.865	-575.789	12.7089	281.688	0	27.1006	26.6358	92.5383	0
1081	0	0	1081	1	469.997	220.939	249.058	0	0	55.2408	37.6149	-31.5098	317.58	13398.9	14114.1	31.5098	0	10.7477	9.14584	10.2393	0	0	0.322587	195.318	-550.333	16.5573	286.096	0	32.5113	31.9288	127.801	0
1084	0	0	1084	1	407.141	163.098	244.043	0	0	101.302	35.5415	-22.6879	241.999	13053.8	14016.5	22.6879	0	8.16316	9.01837	10.6992	0	0	0.241022	232.674	-560.466	19.7597	270.081	0	42.1168	41.666	158.344	0
1088	0	0	1088	1	535.367	259.458	275.909	0	0	8.10301	-4.19248	119.213	420.943	13147	14056.3	-119.213	0	14.7915	9.14382	11.6726	0	0	0.0730106	229.555	-583.903	14.356	300.611	0	26.1747	25.8302	88.0504	0
1091	0	0	1091	1	482.873	223.37	259.503	0	0	48.0214	13.7785	68.6905	367.449	13406.1	14038.3	-68.6905	0	12.6433	9.27649	10.6787	0	0	0.292762	228.255	-565.116	16.1192	260.654	0	29.2414	28.63	103.419	0
1092	0	0	1092	1	493.499	234.36	259.139	0	0	89.3394	-15.4768	182.017	351.695	13364.8	14067.5	-182.017	0	12.4128	9.93886	11.5985	0	0	0.0942873	209.776	-568.8	15.9446	285.158	0	31.9026	31.334	105.33	0
1093	0	0	1093	1	529.221	304.351	224.87	0	0	122.631	73.9411	323.943	458.995	13331.5	14077.8	-323.943	0	17.0329	8.35724	9.56312	0	0	0.444189	232.724	-575.473	14.1846	292.844	0	24.6592	24.2711	84.196	0
1095	0	0	1095	1	467.003	229.809	237.194	0	0	53.5315	87.9489	150.655	292.479	13300.9	14063.8	-150.655	0	10.1702	8.69006	10.9809	0	0	0.391846	218.13	-561.649	16.7156	257.74	0	36.2529	35.6374	120.188	0
1099	0	0	1099	1	586.123	261.064	325.059	0	0	72.4236	54.8526	-36.1652	404.208	13381.7	14096.9	36.1652	0	13.6262	8.0988	9.4191	0	0	0.330576	273.778	-577.667	12.5548	356.251	0	25.6132	25.0789	100.928	0
1100	0	0	1100	1	505.712	229.33	276.382	0	0	38.8448	28.0342	-134.029	435.241	13415.3	14123.7	134.029	0	14.732	8.75071	9.80304	0	0	0.378563	185.096	-546.234	15.0532	291.689	0	24.2962	23.846	108.005	0
1101	0	0	1101	1	550.158	260.741	289.417	0	0	93.7842	10.761	131.367	414.662	13260.7	14041.3	-131.367	0	14.3725	7.89328	10.0063	0	0	0.170591	206.246	-550.222	13.5449	275.418	0	25.6351	25.2408	86.5575	0
1102	0	0	1102	1	676.052	362.248	313.804	0	0	1.88978	35.8244	218.369	581.527	13352.6	14115.9	-218.369	0	20.9232	9.03562	10.4301	0	0	0.501761	198.513	-559.317	10.8251	338.091	0	20.0566	19.5404	66.4786	0
1103	0	0	1103	1	539.893	266.163	273.731	0	0	67.9038	50.9213	113.404	445.212	13286.5	14100.8	-113.404	0	15.3405	9.07011	10.9458	0	0	0.316096	178.007	-543.662	14.1196	252.067	0	24.9556	24.4319	84.9953	0
1105	0	0	1105	1	474.141	211.905	262.235	0	0	84.0235	8.86217	56.1378	422.867	13170.8	14043.2	-56.1378	0	14.4648	8.4364	10.4571	0	0	0.232144	208.403	-565.709	16.2902	250.31	0	25.3606	25.0157	89.1253	0
1106	0	0	1106	1	549.478	260.82	288.659	0	0	74.6171	9.96176	166.896	398.489	13379.5	14042.1	-166.896	0	13.9622	9.45393	11.0607	0	0	0.168144	202.045	-562.682	13.8942	272.862	0	27.9911	27.4905	93.6233	0
1107	0	0	1107	1	606.794	312.819	293.975	0	0	65.1284	78.691	234.519	607.339	13389	14073	-234.519	0	21.6533	7.90415	9.55302	0	0	0.346703	222.69	-570.884	12.0559	363.775	0	18.8542	18.5482	63.7455	0
1109	0	0	1109	1	594.23	265.737	328.493	0	0	57.1236	80.9811	167.133	519.663	13297.3	14070.7	-167.133	0	18.14	7.53937	10.3867	0	0	0.295853	230.506	-556.254	12.3823	289.153	0	21.2856	20.8894	71.6551	0
1110	0	0	1110	1	566.987	257.481	309.506	0	0	73.7398	56.4471	93.9691	482.285	13380.4	14095.3	-93.9691	0	16.5344	8.44993	10.703	0	0	0.468869	192.118	-553.731	13.2241	298.855	0	23.0773	22.5486	79.8169	0
1111	0	0	1111	1	547.997	279.151	268.846	0	0	36.8355	40.8821	268.363	426.775	13317.6	14110.8	-268.363	0	15.5417	7.56857	10.5691	0	0	0.246218	184.031	-539.902	13.621	298.717	0	25.6333	25.0781	86.3234	0
1114	0	0	1114	1	617.128	331.554	285.574	0	0	18.1032	15.4143	231.874	451.223	13336.3	14136.3	-231.874	0	16.2932	8.68	10.8677	0	0	0.261935	244.252	-580.572	12.0249	326.154	0	24.9628	24.3641	82.2835	0
1118	0	0	1118	1	371.17	199.49	171.68	0	0	37.0983	44.6414	153.555	247.435	13317.3	14107.1	-153.555	0	8.65253	8.53314	11.0787	0	0	0.180436	183.339	-542.158	22.0894	224.042	0	42.2115	41.2204	138.495	0
1120	0	0	1120	1	541.438	275.619	265.819	0	0	54.3692	61.4912	142.618	468.941	13300.1	14090.2	-142.618	0	16.2847	8.40245	10.4184	0	0	0.366124	163.132	-535.337	13.9179	307.073	0	23.5296	23.0338	79.2459	0
1122	0	0	1122	1	472.561	252.94	219.621	0	0	-26.9761	19.9017	188.519	298.155	13182.1	14032.2	-188.519	0	10.7299	9.21357	10.5132	0	0	0.250546	173.414	-536.761	16.5048	202.983	0	35.0804	34.7605	114.764	0
1123	0	0	1123	1	513.989	267.73	246.259	0	0	86.205	8.09406	269.851	420.55	13367.9	14044	-269.851	0	15.2774	8.94464	11.4463	0	0	0.124708	217.824	-566.496	15.0093	274.747	0	26.9707	26.6448	91.376	0
1128	0	0	1128	1	521.305	247.891	273.414	0	0	-17.0209	-20.3079	273.482	322.08	13371.5	14072.4	-273.482	0	12.0236	9.20662	10.656	0	0	0.166429	211.645	-563.882	14.7008	261.473	0	33.6663	33.1142	111.796	0
1131	0	0	1131	1	485.057	198.411	286.646	0	0	47.2515	12.8378	81.6926	235.968	13307.2	14138.9	-81.6926	0	8.14042	9.56385	10.9906	0	0	0.193637	202.087	-553.19	16.1271	232.288	0	43.953	43.1135	150.955	0
1147	0	0	1147	1	402.089	222.227	179.862	0	0	63.4153	37.8204	238.896	255.607	13390.7	14014.2	-238.896	0	9.15248	8.66377	10.4663	0	0	0.252491	250.827	-575.702	19.9259	270.953	0	41.0598	40.4336	136.993	0
1151	0	0	1151	1	492.764	228.853	263.911	0	0	8.84483	48.3846	114.139	299.2	13345.6	14103.3	-114.139	0	10.4257	8.30744	9.68437	0	0	0.292476	192.597	-540.048	15.4318	213.966	0	34.2766	33.3299	115.283	0
1153	0	0	1153	1	408.403	207.185	201.217	0	0	146.894	92.0842	229.639	233.489	13307.2	14059.6	-229.639	0	8.27092	7.72963	10.1878	0	0	0.198115	200.702	-550.439	19.2619	262.137	0	43.8015	43.1075	144.762	0
1154	0	0	1154	1	375.66	184.462	191.198	0	0	163.112	54.7891	353.219	293.366	13291	14096.9	-353.219	0	11.1195	7.74599	9.54546	0	0	0.109044	241.836	-562.314	21.1707	266.742	0	36.0542	35.411	125.441	0
1155	0	0	1155	1	441.75	224.951	216.799	0	0	117.759	30.1865	153.393	298.916	13336.3	14021.9	-153.393	0	10.3735	8.02458	9.6727	0	0	0.0684341	268.924	-575.048	17.5072	313.667	0	34.4342	33.7161	115.122	0
1157	0	0	1157	1	489.618	224.918	264.7	0	0	22.0567	-22.9511	38.7449	355.136	13332.4	14075	-38.7449	0	12.3046	8.23799	10.8068	0	0	0.0852079	216.106	-561.064	15.6934	300.746	0	29.3825	28.8094	104.534	0
1160	0	0	1160	1	494.664	262.257	232.407	0	0	29.0406	76.5322	285.429	449.049	13425.1	14075.2	-285.429	0	16.4842	8.05531	10.0473	0	0	0.449718	261.177	-570.073	15.3702	345.099	0	24.6495	24.3663	84.3503	0
1161	0	0	1161	1	587.915	298.714	289.202	0	0	4.51134	-21.6484	24.609	641.484	13349.9	14073.7	-24.609	0	22.262	9.33197	8.25924	0	0	0.297655	460.681	-609.417	12.5205	427.288	0	16.9809	16.5717	64.618	0
1162	0	0	1162	1	507.971	235.485	272.486	0	0	77.5068	44.9396	204.554	423.494	13276.9	14007.1	-204.554	0	14.9383	8.38864	10.5306	0	0	0.318209	235.021	-568.64	15.0138	270.38	0	25.8897	25.4867	86.2995	0
1163	0	0	1163	1	536.96	290.672	246.288	0	0	78.9678	20.92	179.787	430.402	13375.1	14031.1	-179.787	0	15.1033	7.23073	10.1167	0	0	0.276826	256.091	-561.323	13.8466	289.378	0	24.7893	24.3302	83.6323	0
1165	0	0	1165	1	467.366	240.561	226.805	0	0	45.2173	70.4956	190.103	398.292	13408.9	14081.2	-190.103	0	14.0284	8.46546	9.72694	0	0	0.222356	209.852	-560.049	16.4636	315.703	0	27.1841	26.6833	90.6302	0
1166	0	0	1166	1	397.297	227.061	170.236	0	0	16.2265	-11.5815	252.109	349.858	13138.9	14063.6	-252.109	0	12.8005	7.98499	10.4403	0	0	0.214018	206.638	-545.68	20.0349	266.652	0	29.926	29.8618	100.134	0
1170	0	0	1170	1	399.964	208.576	191.388	0	0	60.4775	52.835	131.428	315.815	13393.6	14098.9	-131.428	0	10.9345	8.73274	11.4866	0	0	0.374291	195.552	-548.37	20.2844	243.41	0	34.2609	33.5506	114.602	0
1171	0	0	1171	1	491.265	272.078	219.187	0	0	66.3	35.507	-33.3943	242.721	13387.8	14116.2	33.3943	0	8.20402	8.89843	11.5495	0	0	0.381262	246.851	-566.588	15.8475	259.902	0	42.7161	41.9596	163.364	0
1173	0	0	1173	1	431.566	202.041	229.525	0	0	-88.2442	1.02718	82.7826	260.233	13243.4	14051	-82.7826	0	9.37686	9.23135	10.6725	0	0	0.229378	246.159	-574.247	18.4471	263.271	0	38.7092	37.7198	131.421	0
1175	0	0	1175	1	490.47	242.514	247.956	0	0	61.9795	2.90482	136.563	318.625	13292.5	14049.2	-136.563	0	11.1104	8.35587	9.64359	0	0	0.0675078	180.413	-541.436	15.5192	272.525	0	32.304	31.8146	108.41	0
1176	0	0	1176	1	364.299	167.231	197.068	0	0	83.1215	38.5083	69.4635	236.516	13470.6	14013.6	-69.4635	0	8.07703	8.57427	9.65917	0	0	0.0900012	196.497	-541.76	22.2581	221.47	0	42.6518	41.4798	150.821	0
1179	0	0	1179	1	511.451	225.214	286.237	0	0	85.1019	69.9804	91.1039	402.753	13369	14081.7	-91.1039	0	13.7737	8.6602	10.7235	0	0	0.38248	261.259	-575.232	14.9611	316.33	0	27.1277	26.4917	93.4702	0
1180	0	0	1180	1	558.16	281.962	276.198	0	0	59.6171	29.2612	248.285	466.409	13195.2	14022.8	-248.285	0	16.7895	8.77042	11.0572	0	0	0.132443	206.851	-557.018	13.5492	275.444	0	24.057	23.9892	80.6972	0
1181	0	0	1181	1	469.628	211.662	257.966	0	0	79.263	53.7503	64.6548	236.082	13374.8	14098	-64.6548	0	8.04771	9.25431	11.3972	0	0	0.115256	256.039	-587.917	16.7729	285.108	0	44.6386	43.5928	154.434	0
1186	0	0	1186	1	352.375	194.125	158.25	0	0	58.9202	-19.739	220.589	228.983	13295.5	14071.8	-220.589	0	8.22146	8.12961	11.7757	0	0	0.14043	234.341	-561.693	23.5993	259.006	0	45.2477	44.6462	149.584	0
1187	0	0	1187	1	505.05	191.771	313.279	0	0	121.728	11.6503	84.6739	359.017	13232.7	14040.4	-84.6739	0	12.3083	9.7641	10.8255	0	0	0.221757	195.544	-553.976	15.3738	228.092	0	30.1246	29.7334	104.639	0
1188	0	0	1188	1	411.375	206.801	204.574	0	0	22.3474	37.5341	60.8496	283.929	13431.8	14114.2	-60.8496	0	9.7726	9.02295	9.99123	0	0	0.147583	211.134	-553.841	19.3672	258.131	0	36.198	35.4405	128.365	0
1189	0	0	1189	1	412.018	225.403	186.615	0	0	75.8247	66.9435	208.701	254.485	13278.6	14084.8	-208.701	0	8.97831	7.8026	10.0635	0	0	0.0819307	192.143	-541.23	19.0528	238.383	0	40.2539	39.476	131.693	0
1190	0	0	1190	1	471.687	224.846	246.841	0	0	45.1458	25.1939	92.5179	339.307	13409	14126.5	-92.5179	0	11.713	8.09933	10.5568	0	0	0.167079	209.793	-558.677	16.3424	285.097	0	30.9669	30.3945	106.181	0
1197	0	0	1197	1	458.857	189.418	269.439	0	0	21.2515	-67.0258	-28.1104	303.97	13034.2	14019.4	28.1104	0	10.5874	8.15983	10.0054	0	0	0.31842	249.474	-569.345	16.8136	290.743	0	32.4151	32.4346	122.508	0
1198	0	0	1198	1	658.868	318.559	340.309	0	0	107.141	80.9404	145.179	524.482	13347	14070.8	-145.179	0	18.1109	8.34456	10.6149	0	0	0.643841	230.914	-570.905	11.099	361.862	0	21.6028	21.1339	73.1371	0
1202	0	0	1202	1	451.043	204.212	246.83	0	0	37.2461	-26.2879	230.443	373.58	13317.2	14078.3	-230.443	0	13.532	8.87077	10.5297	0	0	0.162615	231.426	-569.081	17.3912	287.445	0	29.1565	28.6971	96.1981	0
1205	0	0	1205	1	348.919	161.603	187.316	0	0	3.64918	-11.5202	59.8076	222.973	13051.8	14063.6	-59.8076	0	7.76447	8.25657	10.8902	0	0	0.235595	190.247	-536.353	23.7072	203.171	0	44.8226	44.1879	153.628	0
1209	0	0	1209	1	449.537	236.893	212.644	0	0	50.6824	1.73442	289.314	428.299	13303.8	14150	-289.314	0	15.7983	8.11436	10.6564	0	0	0.284949	216.769	-563.86	17.3267	304.167	0	25.9413	25.3921	87.4425	0
1210	0	0	1210	1	402.229	210.723	191.507	0	0	-3.59949	58.1134	215.857	334.86	13258.4	14093.6	-215.857	0	12.033	7.86027	9.88005	0	0	0.290661	219.135	-556.123	19.5909	288.911	0	31.1043	30.3963	101.907	0
1213	0	0	1213	1	418.642	219.861	198.78	0	0	11.4605	2.17651	175.337	270.168	13343	14049.9	-175.337	0	9.60889	8.08868	9.87792	0	0	0.15769	244.482	-565.216	18.7238	249.771	0	37.6888	36.8944	124.069	0
1216	0	0	1216	1	397.112	240.241	156.872	0	0	43.4852	70.2358	217.443	289.666	13410.6	14081.5	-217.443	0	10.2993	6.84788	9.37106	0	0	0.132223	199.53	-539.542	19.518	269.176	0	34.6624	34.1181	115.726	0
1236	0	0	1236	1	366.223	159.772	206.45	0	0	-16.8064	57.7241	129.82	213.911	13271.6	14094	-129.82	0	7.5256	8.44985	9.60469	0	0	0.148172	207.994	-547.125	22.0635	217.802	0	46.098	44.9842	152.684	0
1240	0	0	1240	1	580.323	301.439	278.885	0	0	65.7534	86.3543	392.12	517.652	13288.7	14065.4	-392.12	0	20.1957	7.7682	10.5348	0	0	0.312482	175.041	-537.937	12.7684	307.535	0	22.1568	22.0257	81.1487	0
1256	0	0	1256	1	438.513	198.647	239.866	0	0	9.15437	55.2099	126.205	313.288	13345.3	14096.5	-126.205	0	10.9393	8.91547	10.734	0	0	0.389811	209.036	-564.048	18.0377	309.717	0	33.9652	33.0507	113.308	0
1257	0	0	1257	1	482.553	240.874	241.679	0	0	-9.65097	-25.2852	281.692	276.01	13364.1	14077.3	-281.692	0	10.3342	9.1175	11.1584	0	0	0.191938	228.797	-567.662	16.1746	258.161	0	38.9347	38.2868	129.881	0
1262	0	0	1262	1	515.357	276.421	238.936	0	0	22.8942	-42.0774	19.5118	347.624	13331.5	14094.1	-19.5118	0	12.0683	8.278	10.2242	0	0	0.206372	277.226	-582.52	14.7046	315.28	0	29.4096	28.8669	107.255	0
1263	0	0	1263	1	340.131	151.693	188.438	0	0	92.7595	86.7544	229.985	179.781	13261.7	14065	-229.985	0	6.37817	8.65242	10.1371	0	0	0.229955	167.563	-525.729	24.3981	200.587	0	56.7854	55.9886	184.161	0
1268	0	0	1268	1	488.401	232.422	255.979	0	0	73.0898	13.0925	207.385	328.897	13281.4	14039	-207.385	0	11.6623	8.98769	10.7868	0	0	0.218742	209.091	-552.72	15.8679	221.996	0	32.8643	32.4222	108.187	0
1273	0	0	1273	1	404.763	211.841	192.921	0	0	98.986	26.8866	261.625	264.677	13155.8	14025.2	-261.625	0	9.54372	7.93669	10.2785	0	0	0.193957	209.664	-552.043	19.5428	297.349	0	38.7553	38.8273	129.618	0
1278	0	0	1278	1	350.138	160.496	189.642	0	0	23.9411	35.3454	91.1977	247.445	13131.2	14016.7	-91.1977	0	8.56363	7.92394	9.57075	0	0	0.0815507	201.053	-536.311	23.135	270.956	0	39.8483	39.3483	134.29	0
1279	0	0	1279	1	499.456	246.444	253.012	0	0	49.4673	32.5382	256.12	327.291	13305	14119.2	-256.12	0	11.836	7.7892	10.0578	0	0	0.160398	192.852	-540.923	15.1534	243.377	0	32.2989	31.593	106.838	0
1287	0	0	1287	1	451.617	219.565	232.052	0	0	126.485	61.0216	230.264	327.213	13327.6	14090.7	-230.264	0	11.5984	7.87252	9.70969	0	0	0.20691	227.939	-563.44	17.0284	272.312	0	32.3552	31.664	106.596	0
1296	0	0	1296	1	425.601	255.482	170.12	0	0	66.2628	-5.83864	363.236	295.536	13288.2	14057.9	-363.236	0	11.388	7.71035	10.444	0	0	0.258037	207.37	-553.815	18.3709	273.88	0	35.5465	35.3642	127.035	0
1299	0	0	1299	1	398.478	187.917	210.561	0	0	55.0058	61.9908	353.643	272.255	13299.4	14089.7	-353.643	0	10.3615	6.56191	9.27262	0	0	0.224486	240.277	-555.494	19.3396	225.681	0	36.8313	36.2502	130.374	0
1301	0	0	1301	1	418.141	262.625	155.516	0	0	45.6422	24.3163	143.416	227.903	13308.8	14127.4	-143.416	0	7.95479	7.90143	8.92635	0	0	0.110454	297.506	-581.703	18.5208	299.047	0	43.0274	42.0413	142.098	0
1305	0	0	1305	1	447.928	192.601	255.327	0	0	6.10451	15.1119	-106.083	332.535	13049.4	14036.9	106.083	0	11.3474	8.2478	9.76857	0	0	0.297101	209.676	-555.605	17.2816	282.436	0	30.2794	29.954	125.509	0
1306	0	0	1306	1	534.435	267.818	266.616	0	0	71.4371	-37.4449	161.621	446.607	13283	14089.5	-161.621	0	15.7843	8.1079	10.6908	0	0	0.0644478	235.074	-571.483	14.1198	348.439	0	24.3227	23.9366	81.5137	0
1312	0	0	1312	1	612.893	244.834	368.059	0	0	29.5814	-16.7327	29.6983	604.323	13025.9	14068.8	-29.6983	0	20.8513	8.1	8.69273	0	0	0.239949	232.705	-571.448	11.8595	381.153	0	17.6865	17.5688	65.7365	0
1313	0	0	1313	1	461.826	234.135	227.691	0	0	7.49571	6.5422	302.614	320.064	13247.3	14045.5	-302.614	0	11.9876	8.12755	10.9831	0	0	0.213343	210.784	-556.428	16.829	277.545	0	33.0481	32.8087	113.173	0
1314	0	0	1314	1	413.518	197.296	216.222	0	0	81.3803	62.771	239.135	481.344	13273.1	14089	-239.135	0	17.1669	7.46881	9.08967	0	0	0.428618	266.852	-556.94	18.6991	290.785	0	22.6032	22.1482	75.1967	0
1315	0	0	1315	1	423.705	174.031	249.674	0	0	93.9247	-46.9558	175.046	374.768	13160.9	14099	-175.046	0	13.2964	7.76026	10.3175	0	0	0.180001	225.26	-553.668	18.4591	326.209	0	27.8937	27.5724	93.1414	0
1316	0	0	1316	1	533.913	217.637	316.276	0	0	44.5969	3.42166	42.9576	474.029	13110.5	14048.6	-42.9576	0	16.2794	8.69799	11.6952	0	0	0.162504	202.267	-558.766	14.3384	319.455	0	23.433	23.1664	82.746	0
1319	0	0	1319	1	412.425	242.316	170.109	0	0	29.95	27.57	178.947	266.318	13324.5	14124.2	-178.947	0	9.40794	7.8022	10.7901	0	0	0.160564	189.493	-542.683	19.1676	255.249	0	38.8408	37.8808	126.972	0
1321	0	0	1321	1	405.944	150.165	255.779	0	0	23.2017	-36.2829	263.672	309.189	13231.6	14088.3	-263.672	0	11.415	7.0295	8.63083	0	0	0.126448	227.305	-551.031	18.9129	263.85	0	31.9422	31.6164	106.175	0
1322	0	0	1322	1	432.854	248.952	183.902	0	0	43.8786	60.8619	363.458	484.288	13310.6	14090.9	-363.458	0	18.5883	7.33642	9.31504	0	0	0.29885	250.076	-570.118	17.7217	343.35	0	22.9239	22.5758	80.4991	0
1323	0	0	1323	1	514.293	204.005	310.287	0	0	39.2193	-9.83953	110.752	390.639	13215.6	14061.9	-110.752	0	13.6263	8.13672	9.28671	0	0	0.19374	269.586	-583.768	14.5978	317.186	0	26.3746	26.0494	90.1117	0
1325	0	0	1325	1	730.284	322.076	408.209	0	0	67.8047	-20.8644	142.492	685.53	13286.6	14072.9	-142.492	0	24.029	8.01137	9.9952	0	0	0.294263	211.551	-563.929	9.80666	397.532	0	16.7173	16.4467	57.3061	0
1327	0	0	1327	1	459.576	213.082	246.494	0	0	12.7541	-58.0463	197.53	254.611	13242	14110.1	-197.53	0	9.24435	8.6947	10.7686	0	0	0.191818	229.654	-563.662	17.008	242.904	0	40.2182	39.648	131.682	0
1328	0	0	1328	1	520.248	237.756	282.492	0	0	95.8094	-23.0053	30.1144	405.885	13159	14075.1	-30.1144	0	13.9039	8.12014	10.3941	0	0	0.210426	256.07	-577.22	14.5389	336.05	0	25.9997	25.5667	93.4801	0
1330	0	0	1330	1	616.85	302.041	314.808	0	0	90.282	70.6412	156.4	561.582	13264.2	14081.1	-156.4	0	19.4751	8.38441	10.0035	0	0	0.534208	230.6	-569.787	11.9228	316.65	0	20.1374	19.7225	67.9052	0
1331	0	0	1331	1	469.225	210.435	258.79	0	0	3.52984	75.8779	102.718	374.106	13251.3	14075.8	-102.718	0	13.0001	8.44978	10.5688	0	0	0.579114	231.668	-559.17	16.5132	294.356	0	28.3431	27.7543	96.2148	0
1332	0	0	1332	1	464.171	211.797	252.374	0	0	52.3743	37.0217	87.0835	393.777	13102.7	14015	-87.0835	0	13.5443	8.24806	10.3149	0	0	0.152283	194.4	-547.842	16.65	267.665	0	26.9045	26.6245	92.0165	0
1333	0	0	1333	1	462.061	198.125	263.936	0	0	13.742	16.7979	-29.7058	361.277	13041.7	14035.3	29.7058	0	12.35	8.3566	10.3539	0	0	0.267778	190.147	-542.481	16.7678	226.411	0	28.5752	28.3154	108.235	0
1334	0	0	1334	1	423.57	199.369	224.201	0	0	-0.0834017	-6.13756	179.856	369.014	13155.2	14058.2	-179.856	0	13.1991	8.22925	11.2281	0	0	0.215411	203.866	-550.151	18.7417	268.987	0	28.8658	28.5467	95.4012	0
1335	0	0	1335	1	607.741	280.015	327.726	0	0	80.5575	56.2162	91.6945	388.632	13273.9	14095.5	-91.6945	0	13.3082	9.14618	10.1581	0	0	0.416527	240.064	-573.788	12.2256	294.111	0	27.6655	27.0817	95.724	0
1336	0	0	1336	1	471.516	176.241	295.275	0	0	-11.6407	-8.07257	-116.249	475.552	13067.1	14060.1	116.249	0	16.3611	8.64844	10.4626	0	0	0.259685	212.283	-561.789	16.4383	293.222	0	22.5492	22.2482	94.4558	0
1337	0	0	1337	1	532.597	221.638	310.958	0	0	-25.4405	56.9834	2.24099	368.467	13180.6	14094.7	-2.24099	0	12.703	8.12591	9.93686	0	0	0.326353	209.222	-548.815	14.0918	242.048	0	27.7531	27.1014	102.914	0
1340	0	0	1340	1	424.768	200.495	224.274	0	0	23.8485	-38.287	87.101	438.801	13230.9	14090.3	-87.101	0	15.3799	7.93849	7.85834	0	0	0.0781579	442.498	-602.636	17.9708	332.136	0	22.8741	22.4682	80.6409	0
1341	0	0	1341	1	384.678	192.767	191.911	0	0	89.0805	60.8539	215.942	293.535	13265.4	14090.9	-215.942	0	10.3707	6.8299	8.77152	0	0	0.0765536	224.067	-537.832	20.1389	274.845	0	33.9549	33.2502	111.564	0
1342	0	0	1342	1	535.492	254.008	281.484	0	0	150.17	74.275	132.836	381.212	13204.3	14077.4	-132.836	0	13.125	8.63517	10.0544	0	0	0.534353	202.524	-557.572	14.0891	286.184	0	28.0648	27.6311	95.0884	0
1345	0	0	1345	1	533.134	191.564	341.57	0	0	20.7043	19.169	-3.11936	408.211	13134.4	14032.9	3.11936	0	13.9632	8.33619	9.18509	0	0	0.187502	186.323	-534.735	14.0136	305.697	0	25.209	24.7735	94.2856	0
1347	0	0	1347	1	407.124	188.393	218.731	0	0	18.0781	43.4627	275.049	303.152	13236.7	14108.3	-275.049	0	11.1163	7.7414	9.5388	0	0	0.142684	216.071	-551.506	19.2088	294.644	0	33.9833	33.3703	112.876	0
1348	0	0	1348	1	372.867	169.101	203.766	0	0	15.2121	39.3469	231.765	299.298	13438.9	14112.4	-231.765	0	10.7832	8.40453	9.67318	0	0	0.288921	177.252	-534.918	21.5871	229.679	0	35.038	34.5109	115.729	0
1351	0	0	1351	1	480.076	215.027	265.049	0	0	42.6591	1.81795	104.747	433.189	13112.5	14050.2	-104.747	0	15.0501	7.16008	9.2206	0	0	0.175494	241.586	-563.405	15.6417	325.923	0	23.7816	23.5446	81.2613	0
1352	0	0	1352	1	617.073	300.14	316.933	0	0	61.4904	30.6891	188.897	490.578	13293	14121	-188.897	0	17.2794	8.68	9.44907	0	0	0.400805	223.485	-571.561	11.898	316.353	0	22.6126	22.1056	75.0192	0
1353	0	0	1353	1	487.143	304.224	182.919	0	0	55.7536	29.1223	357.037	456.583	13298.7	14122.6	-357.037	0	17.4569	7.99067	9.86838	0	0	0.247891	225.424	-563.224	15.6139	333.779	0	24.6435	24.2032	85.4831	0
1354	0	0	1354	1	605.677	256.121	349.556	0	0	33.8995	48.5111	114.824	443.113	13220.9	14103.2	-114.824	0	15.3593	8.22203	10.632	0	0	0.451513	229.251	-568.437	12.2152	304.422	0	24.4141	23.9391	83.0268	0
1356	0	0	1356	1	439.376	190.631	248.745	0	0	20.7874	48.0214	118.321	332.246	13234	14103.7	-118.321	0	11.5567	7.25542	10.0802	0	0	0.223564	260.481	-569.363	17.5206	312.859	0	30.6024	29.9513	102.856	0
1357	0	0	1357	1	495.918	179.946	315.972	0	0	31.3983	2.75971	6.19425	372.29	13123.7	14049.3	-6.19425	0	12.7547	7.73623	9.13911	0	0	0.165825	257.731	-560.26	15.1466	304.677	0	27.0624	26.6641	99.6575	0
1359	0	0	1359	1	657.655	316.889	340.766	0	0	68.6974	-1.94991	63.7812	621.462	13186.1	14054	-63.7812	0	21.3589	8.08436	10.0157	0	0	0.270303	245.56	-576.585	11.0513	352.571	0	17.9798	17.7329	63.7911	0
1360	0	0	1360	1	396.899	162.764	234.135	0	0	50.5062	-67.0748	108.041	236.967	13204.3	14119.1	-108.041	0	8.37032	8.46857	10.3002	0	0	0.084274	195.954	-541.651	20.1581	237.021	0	41.7134	41.2981	141.693	0
1363	0	0	1363	1	479.008	227.615	251.393	0	0	-41.0591	-47.7233	314.21	432.124	13295.8	14099.8	-314.21	0	16.7202	8.47335	9.72695	0	0	0.278615	247.225	-577.117	15.9916	301.361	0	25.1945	24.7695	84.6761	0
1366	0	0	1366	1	503.992	231.893	272.099	0	0	74.1613	84.1234	192.995	323.82	13180.6	14067.6	-192.995	0	11.3632	8.3721	9.6966	0	0	0.444772	182.798	-537.243	15.0401	250.628	0	32.2922	31.9903	106.298	0
1367	0	0	1367	1	593.876	352.539	241.337	0	0	32.7772	48.1389	357.758	514.219	13321.7	14103.6	-357.758	0	19.7164	6.57608	9.61344	0	0	0.444564	217.134	-561.167	12.2013	335.202	0	21.3606	20.9889	76.0221	0
1368	0	0	1368	1	467.553	217.651	249.901	0	0	39.2779	28.3987	229.9	366.831	13315.2	14023.7	-229.9	0	13.1552	7.24043	8.96345	0	0	0.100153	224.317	-552.706	16.1092	284.262	0	28.0314	27.558	93.5008	0
1369	0	0	1369	1	473.634	249.393	224.241	0	0	103.633	53.0334	180.185	373.115	13151.1	14098.7	-180.185	0	13.0233	8.24948	9.61818	0	0	0.385775	216.639	-550.986	16.1501	275.647	0	28.4407	27.9295	94.2943	0
1372	0	0	1372	1	441.667	197.875	243.792	0	0	-17.876	64.3329	153.908	367.152	13173	14087.4	-153.908	0	12.9931	6.90363	8.76893	0	0	0.270267	261.167	-568.438	17.1184	316.854	0	27.1485	26.6091	90.5438	0
1373	0	0	1373	1	311.691	134.498	177.193	0	0	42.3371	-18.0235	84.3236	245.682	13112.8	14070.1	-84.3236	0	8.53488	7.49773	10.2999	0	0	0.0801402	223.976	-546.556	26.7817	260.506	0	40.1775	39.7068	136.281	0
1376	0	0	1376	1	421.507	215.526	205.981	0	0	27.1562	52.2354	372.943	226.198	13327.3	14099.5	-372.943	0	8.77068	8.30821	10.1253	0	0	0.24376	193.066	-541.105	18.6685	223.293	0	46.6199	45.792	163.008	0
1377	0	0	1377	1	418.308	179.872	238.436	0	0	-12.5019	-3.46039	204.328	345.738	13267.3	14055.5	-204.328	0	12.4974	8.00059	10.3688	0	0	0.276128	185.1	-534.282	18.8138	242.554	0	30.1887	29.7106	99.4733	0
1378	0	0	1378	1	512.905	297.193	215.711	0	0	46.1431	29.8422	309.178	453.984	13308.3	14121.9	-309.178	0	16.8737	8.01461	8.80988	0	0	0.356272	254.757	-570.086	14.5619	308.691	0	24.3033	23.7829	81.2626	0
1383	0	0	1383	1	494.993	211.99	283.003	0	0	-24.9607	-16.2556	117.714	403.627	13180.1	14068.3	-117.714	0	14.3407	7.02293	9.84318	0	0	0.304197	264.777	-574.978	15.1511	312.793	0	25.171	24.7995	85.1543	0
1387	0	0	1387	1	395.054	158.077	236.977	0	0	23.2873	-23.3575	235.453	212.549	13231.5	14075.4	-235.453	0	7.73095	7.90216	10.7531	0	0	0.125409	208.013	-548.11	20.215	214.003	0	46.9829	46.6328	171.453	0
1388	0	0	1388	1	606.03	303.386	302.645	0	0	34.9693	40.4483	293.718	476.578	13319.5	14111.3	-293.718	0	17.5819	8.09846	10.5538	0	0	0.4492	201.612	-552.651	12.1858	289.942	0	23.6854	23.1866	80.2926	0
1389	0	0	1389	1	444.77	212.131	232.639	0	0	0.487601	-29.427	218.218	297.198	13254.3	14081.5	-218.218	0	10.8144	8.36079	10.8131	0	0	0.136086	223.275	-569.151	17.6282	267.409	0	35.0309	34.4858	115.044	0
1390	0	0	1390	1	520.916	209.369	311.548	0	0	-12.7692	80.6444	75.5981	304.286	13267.5	14071.1	-75.5981	0	10.5602	7.87224	10.2848	0	0	0.345361	301.053	-585.64	14.4652	333.397	0	33.3654	32.6645	114.518	0
1391	0	0	1391	1	330.579	156.864	173.714	0	0	65.726	-2.61087	131.438	239.312	13288.7	14054.7	-131.438	0	8.33864	7.32206	9.40001	0	0	0.0404766	223.381	-540.76	24.5543	248.56	0	40.745	40.1457	135.831	0
1400	0	0	1400	1	431.912	210.049	221.863	0	0	-38.5115	46.4838	278.038	354.398	13193.6	14105.2	-278.038	0	13.2223	8.81381	8.66642	0	0	0.371011	240.976	-557.509	17.9562	293.574	0	29.6385	29.1252	96.9829	0
1405	0	0	1405	1	390.389	160.147	230.242	0	0	-24.4051	-2.31721	50.0986	330.139	13079.9	14054.4	-50.0986	0	11.5444	8.14493	9.11731	0	0	0.218789	220.601	-552.087	20.2165	243.887	0	30.0641	29.605	106.344	0
1406	0	0	1406	1	379.298	165.897	213.401	0	0	10.2857	-50.2725	-32.0587	297.406	13045.2	14002.7	32.0587	0	10.324	7.84807	8.80424	0	0	0.197486	227.463	-557.411	20.7765	280.379	0	32.1117	31.9615	122.874	0
1407	0	0	1407	1	503.067	249.683	253.384	0	0	50.1793	35.1184	68.4669	378.936	13304.3	14116.6	-68.4669	0	12.997	7.93759	9.73044	0	0	0.422029	189.208	-540.936	15.0074	269.126	0	27.3781	26.7932	95.881	0
1409	0	0	1409	1	393.745	207.372	186.373	0	0	-53.9954	-72.5059	314.891	260.498	13308.8	14124.6	-314.891	0	10.2099	9.39298	12.0419	0	0	0.163568	237.583	-574.685	20.977	221.176	0	40.9908	40.3556	138.588	0
1413	0	0	1413	1	327.482	175.468	152.014	0	0	7.98448	-6.17517	300.616	258.508	13246.8	14058.2	-300.616	0	9.69127	7.21154	9.55427	0	0	0.162529	260.878	-560.56	24.8435	252.538	0	38.3779	38.0792	130.371	0
1417	0	0	1417	1	495.53	189.812	305.718	0	0	56.6846	-2.61331	-104.249	359.012	13098.4	14054.7	104.249	0	12.1845	8.94538	10.0659	0	0	0.11328	211.376	-560.877	15.4879	287.074	0	28.7818	28.4346	121.461	0
1419	0	0	1419	1	452.851	208.429	244.423	0	0	43.2454	-13.6607	241.745	362.924	13211.5	14065.7	-241.745	0	13.1536	7.92258	10.8148	0	0	0.199778	238.29	-570.461	17.1596	341.205	0	29.1203	29.0115	97.5689	0
1420	0	0	1420	1	533.978	241.192	292.786	0	0	11.652	-32.6519	152.64	364.422	13143.5	14084.7	-152.64	0	12.9747	8.10307	11.4802	0	0	0.0891359	213.695	-560.163	14.2213	251.469	0	29.0395	28.6642	96.8796	0
1421	0	0	1421	1	479.833	224.929	254.904	0	0	33.4018	35.3147	-147.019	346.315	13121.7	14016.7	147.019	0	11.7231	7.34729	9.59078	0	0	0.218433	260.04	-567.513	15.738	303.501	0	29.4021	28.8165	124.857	0
1425	0	0	1425	1	399.705	194.904	204.801	0	0	42.2122	-9.2562	76.9115	274.105	13112.9	14061.3	-76.9115	0	9.49245	9.03077	9.40874	0	0	0.11117	211.205	-542.076	19.9291	288.709	0	36.6335	36.1509	127.243	0
1426	0	0	1426	1	634.952	254.818	380.134	0	0	40.825	-6.43475	57.2383	635.729	13114.3	14058.5	-57.2383	0	21.9348	8.53703	10.388	0	0	0.448396	202.358	-561.141	11.5811	351.414	0	17.7997	17.5697	63.4591	0
1428	0	0	1428	1	348.757	148.311	200.445	0	0	29.6123	14.236	-14.9507	353.297	13025.8	14037.8	14.9507	0	12.0589	8.69205	10.6338	0	0	0.294176	193.631	-550.604	23.8015	253.727	0	29.4113	29.2555	110.256	0
1429	0	0	1429	1	498.326	238.012	260.314	0	0	69.9621	92.4013	28.3194	428.452	13085.2	14059.3	-28.3194	0	14.5189	8.35787	10.2597	0	0	0.41903	213.46	-559.163	15.3163	296.678	0	24.985	24.6662	90.3049	0
1430	0	0	1430	1	513.12	223.292	289.828	0	0	8.0514	-17.8829	79.3287	366.421	13246.7	14069.9	-79.3287	0	12.8074	9.3329	10.3595	0	0	0.238349	234.437	-570.88	14.9589	267.627	0	28.7397	28.2405	99.9126	0
1431	0	0	1431	1	530.273	245.149	285.125	0	0	37.8901	-13.7405	223.828	400.317	13216.9	14065.8	-223.828	0	14.4239	8.11856	9.29568	0	0	0.229689	192.701	-533.664	14.0849	288.54	0	26.3146	26.1039	86.9939	0
1436	0	0	1436	1	475.366	300.006	175.36	0	0	-11.8389	11.2792	240.299	354.912	13167	14040.8	-240.299	0	12.9648	7.5233	9.73535	0	0	0.2128	241.877	-557.801	15.9655	289.839	0	28.8788	28.7585	95.9899	0
1437	0	0	1437	1	413.479	197.256	216.223	0	0	95.0013	-14.8253	108.081	311.417	13259.4	14066.9	-108.081	0	10.789	8.19093	9.76597	0	0	0.0895438	190.863	-537.124	19.0078	236.966	0	32.7922	32.2779	111.374	0
1440	0	0	1440	1	382.357	175.127	207.23	0	0	-77.6242	2.95253	239.811	295.848	13332.4	14148.8	-239.811	0	11.0813	8.03802	10.354	0	0	0.367036	246.459	-565.638	20.9886	283.637	0	34.9409	33.7476	113.17	0
1442	0	0	1442	1	506.696	219.382	287.314	0	0	-14.9467	-6.94905	120.821	393.23	13269.7	14059	-120.821	0	13.9137	8.46809	9.87709	0	0	0.322593	242.223	-571.065	14.985	295.004	0	26.5938	26.1049	89.9838	0
1443	0	0	1443	1	617.034	300.516	316.518	0	0	28.8836	-32.417	143.593	581.493	13225.9	14084.5	-143.593	0	20.5771	9.37568	11.2258	0	0	0.302752	224.239	-569.484	12.1339	327.445	0	19.7367	19.4579	66.897	0
1444	0	0	1444	1	444.236	239.69	204.547	0	0	10.8883	7.40507	285.546	325.064	13343.6	14144.3	-285.546	0	12.0542	8.34164	9.81481	0	0	0.233136	188.337	-540.15	17.4803	210.464	0	32.9678	32.1619	108.614	0
1446	0	0	1446	1	435.862	179.164	256.699	0	0	-57.4108	39.4607	184.575	338.066	13212.5	14012.6	-184.575	0	12.2549	6.35128	10.3275	0	0	0.224296	291.568	-565.276	17.5111	312.073	0	29.1763	28.7949	97.2983	0
1448	0	0	1448	1	617.663	275.037	342.626	0	0	81.6437	49.0705	-36.0321	539.893	13073.5	14003	36.0321	0	18.1938	6.85618	10.0531	0	0	0.456087	322.617	-601.782	11.7378	405.139	0	19.9891	19.7851	75.3656	0
1449	0	0	1449	1	530.233	197.485	332.747	0	0	24.9395	-41.8702	178.491	475.512	13229.8	14093.9	-178.491	0	17.0383	8.79798	10.6679	0	0	0.234147	207.972	-560.285	14.351	339.476	0	23.1379	22.8184	77.2263	0
1450	0	0	1450	1	480.209	202.406	277.803	0	0	48.5186	25.5306	147.696	367.775	13206.3	14126.2	-147.696	0	12.8421	8.6104	10.6563	0	0	0.273383	195.195	-550.212	16.1056	294.526	0	29.0288	28.5159	97.1869	0
1451	0	0	1451	1	438.089	187.222	250.867	0	0	-46.4123	13.4737	234.982	284.813	13201.5	14038.6	-234.982	0	10.4954	8.59909	10.0824	0	0	0.282042	214.231	-554.817	17.8761	238.775	0	35.9069	35.6534	117.701	0
1454	0	0	1454	1	457.344	194.286	263.057	0	0	26.6588	42.0105	68.3405	272.994	13327.8	14109.7	-68.3405	0	9.39579	7.61917	9.01214	0	0	0.153407	286.398	-577.995	16.6134	299.215	0	35.9115	35.0301	124.946	0
1457	0	0	1457	1	593.043	296.973	296.07	0	0	105.433	50.6861	247.297	509.023	13249	14101	-247.297	0	18.1916	8.50779	10.8062	0	0	0.371667	194.875	-559.619	12.5672	340.679	0	22.4904	22.0662	75.1956	0
1459	0	0	1459	1	522.581	217.035	305.546	0	0	-19.4307	7.43102	-27.4939	487.9	13074.9	14044.6	27.4939	0	16.8432	8.24397	11.1298	0	0	0.438365	209.163	-559.313	14.5695	287.147	0	22.2584	21.9675	83.5025	0
1460	0	0	1460	1	378.936	175.037	203.9	0	0	-63.6697	-0.187988	139.056	198.823	13218.8	14052.2	-139.056	0	7.17533	8.91103	10.1557	0	0	0.186582	192.004	-540.635	21.4225	219.045	0	49.2797	48.4482	162.25	0
1462	0	0	1462	1	473.684	188.798	284.886	0	0	36.1474	46.3717	1.79742	342.965	13119	14005.7	-1.79742	0	11.6655	8.05514	9.98059	0	0	0.0860577	269.848	-567.126	16.1675	326.949	0	29.8998	29.4707	109.002	0
1464	0	0	1464	1	394.308	161.269	233.039	0	0	30.5447	42.6948	-2.5446	336.829	13124.6	14009.4	2.5446	0	11.467	8.54159	9.93402	0	0	0.253506	189.488	-545.119	20.2585	244.802	0	30.4978	30.0208	112.497	0
1465	0	0	1465	1	442.138	245.985	196.153	0	0	27.1888	91.5839	164.879	235.474	13227.6	14060.1	-164.879	0	8.25867	8.57421	10.6232	0	0	0.320911	205.867	-545.522	17.7682	235.305	0	43.4901	43.0116	142.757	0
1468	0	0	1468	1	397.846	201.734	196.112	0	0	-48.4022	3.52496	336.306	281.093	13303.2	14048.5	-336.306	0	10.929	8.20647	9.26222	0	0	0.13722	260.181	-546.871	19.8077	261.898	0	36.6171	36.0842	123.83	0
1469	0	0	1469	1	381.508	185.008	196.5	0	0	58.5818	-41.4767	-1.04607	219.666	13295.9	14093.5	1.04607	0	7.56108	8.12289	9.72043	0	0	0.110948	200.574	-543.994	20.9245	250.258	0	43.6355	43.0489	163.051	0
1471	0	0	1471	1	413.102	202.86	210.242	0	0	-2.70467	-38.6988	127.753	379.663	13157.8	14090.8	-127.753	0	13.5056	9.27584	10.4198	0	0	0.159523	175.167	-546.106	19.4156	244.482	0	27.9583	27.4766	94.3168	0
1472	0	0	1472	1	430.618	185.688	244.931	0	0	13.7701	-44.1755	233.407	345.567	13241	14096.2	-233.407	0	12.6513	9.27921	11.1839	0	0	0.0627057	195.365	-552.73	18.6013	289.397	0	31.3627	30.9538	103.252	0
1473	0	0	1473	1	424.833	227.85	196.983	0	0	64.7681	30.6646	79.7404	230.769	13090.4	14021.4	-79.7404	0	7.91832	7.73802	10.3215	0	0	0.358668	248.011	-560.555	18.3957	227.96	0	43.1177	42.7046	145.479	0
1475	0	0	1475	1	622.725	295.219	327.506	0	0	79.2247	34.1754	134.136	438.755	13275.2	14117.5	-134.136	0	15.1908	8.1193	10.4719	0	0	0.320819	212.638	-561.952	11.8056	301.404	0	24.8007	24.2491	83.5036	0
1476	0	0	1476	1	455.937	169.008	286.929	0	0	66.393	51.0372	9.98925	354.32	13188.4	14100.7	-9.98925	0	12.0047	8.91911	9.86229	0	0	0.173361	184.514	-539.405	17.0647	234.192	0	29.2375	28.6669	109.429	0
1478	0	0	1478	1	430.699	153.273	277.425	0	0	100.006	-8.76218	220.801	273.033	13154.8	14060.8	-220.801	0	9.73735	8.29272	10.602	0	0	0.185411	232.7	-556.266	18.272	249.817	0	37.9916	37.8648	125.222	0
1485	0	0	1485	1	607.112	276.56	330.552	0	0	18.6663	28.0466	-12.3887	489.294	13136.5	14024	12.3887	0	16.7078	8.76486	10.325	0	0	0.405399	227.99	-573.82	12.2149	353.406	0	22.2136	21.8251	83.3047	0
1487	0	0	1487	1	605.281	253.693	351.588	0	0	66.3351	-16.38	-14.8254	484.642	13088.8	14068.4	14.8254	0	16.5434	8.00979	9.08169	0	0	0.232416	300.064	-595.313	12.0578	340.655	0	21.5074	21.2621	82.5091	0
1488	0	0	1488	1	694.782	326.717	368.065	0	0	39.9741	38.054	121.091	676.35	13314.5	14113.7	-121.091	0	23.4722	7.96474	9.82178	0	0	0.488321	213.357	-568.484	10.3588	403.367	0	16.9141	16.5202	58.3055	0
1490	0	0	1490	1	504.323	242.493	261.83	0	0	5.13509	52.8585	212.484	428.545	13349.3	14098.9	-212.484	0	15.3514	7.13186	9.30124	0	0	0.385683	242.268	-571.622	14.7753	289.948	0	24.7033	24.047	81.8429	0
1492	0	0	1492	1	419.488	193.044	226.444	0	0	213.007	32.6661	194.966	272.22	13141.4	14019.4	-194.966	0	9.63699	7.45924	9.09373	0	0	0.155897	187.571	-532.742	18.3813	260.75	0	36.7498	36.1873	120.689	0
1493	0	0	1493	1	395.478	214.172	181.306	0	0	11.3099	1.28863	251.817	241.471	13343.1	14050.8	-251.817	0	8.8233	7.53644	9.19304	0	0	0.168724	194.246	-537.897	19.7631	249.05	0	41.2497	40.4998	135.985	0
1495	0	0	1495	1	336.647	185.539	151.108	0	0	46.1421	-12.8597	213.922	193.888	13208.6	14064.9	-213.922	0	6.94961	7.83866	10.4768	0	0	0.267492	215.979	-548.171	24.5146	241.603	0	50.8095	50.6771	167.084	0
1497	0	0	1497	1	392.768	148.304	244.465	0	0	5.72718	-2.97502	-49.4025	347.931	13149.4	14055	49.4025	0	11.9388	7.68908	9.54158	0	0	0.17052	250.324	-560.79	20.0436	306.634	0	28.7927	28.2836	111.686	0
1499	0	0	1499	1	460.071	194.283	265.788	0	0	49.013	12.9576	202.541	385.406	13205.8	14039.1	-202.541	0	13.6927	8.5759	9.7184	0	0	0.306832	236.418	-564.253	16.7938	314.368	0	27.6187	27.438	91.1656	0
1500	0	0	1500	1	304.902	156.63	148.272	0	0	113.65	68.3483	278.407	228.17	13240.8	14083.4	-278.407	0	8.25945	5.84652	8.80658	0	0	0.0789739	401.468	-577.767	26.2409	287.536	0	41.3727	40.8582	141.106	0
1503	0	0	1503	1	417.339	154.295	263.044	0	0	66.3283	46.0035	126.576	245.587	13288.1	14105.7	-126.576	0	8.4915	7.12561	9.06932	0	0	0.138078	238.405	-553.463	18.4098	254.695	0	39.6558	38.7674	132.185	0
1506	0	0	1506	1	332.68	155.22	177.46	0	0	-12.7461	-56.5387	11.6938	227.196	13167.9	14108.6	-11.6938	0	7.98035	8.02621	8.96179	0	0	0.16044	227.879	-548.925	24.488	219.469	0	41.0703	40.2706	152.349	0
1507	0	0	1507	1	386.935	178.573	208.361	0	0	-80.9516	-64.396	184.278	221.846	13236.1	14116.5	-184.278	0	8.29555	9.40977	11.2629	0	0	0.246821	179.136	-542.804	21.2684	235	0	45.6136	44.5979	148.117	0
1509	0	0	1509	1	445.663	222.136	223.528	0	0	58.2264	27.3447	115.611	319.454	13196.6	14024.7	-115.611	0	11.0536	7.53001	9.91703	0	0	0.083252	196.118	-542.984	17.2611	240.274	0	31.7194	31.4265	106.723	0
1511	0	0	1511	1	434.09	198.585	235.505	0	0	43.8257	4.19457	227.248	219.734	13211	14047.9	-227.248	0	7.89257	7.52699	10.0443	0	0	0.0948492	256.207	-573.826	17.831	249.009	0	44.7856	44.735	147.878	0
1515	0	0	1515	1	497.771	190.305	307.465	0	0	-21.8358	-11.2781	96.4041	427.1	13077.3	14063.3	-96.4041	0	15.0771	9.0017	10.5355	0	0	0.310786	212.867	-561.675	15.4802	264.147	0	25.092	24.7328	86.0928	0
1517	0	0	1517	1	360.058	128.608	231.451	0	0	-3.39836	-23.0583	34.7814	196.022	13058.9	14075.1	-34.7814	0	6.8279	8.17424	10.6893	0	0	0.116424	255.582	-569.525	22.7227	276.462	0	49.938	49.1144	174.693	0
1522	0	0	1522	1	462.682	188.938	273.743	0	0	3.21702	-22.638	112.763	376.951	13151.9	14074.7	-112.763	0	13.293	8.23414	9.8174	0	0	0.151811	250.993	-572.701	16.633	287.132	0	27.4474	26.9894	93.0148	0
1524	0	0	1524	1	381.683	178.772	202.911	0	0	102.771	72.9689	193.367	282.807	13251.7	14078.8	-193.367	0	9.90103	7.48213	9.13306	0	0	0.346676	174.71	-524.831	20.5965	240.575	0	35.7105	35.0667	117.212	0
1526	0	0	1526	1	544.451	260.37	284.081	0	0	84.9915	73.0969	221.786	569.279	13269.4	14078.6	-221.786	0	20.1529	7.52615	9.40091	0	0	0.447171	190.841	-550.788	13.5906	375.342	0	19.658	19.2815	65.7883	0
1532	0	0	1532	1	397.52	215.003	182.517	0	0	93.4953	-1.10656	146.51	272.358	13260.9	14053.2	-146.51	0	9.49249	7.82024	9.46813	0	0	0.12194	203.646	-547.856	19.7738	222.293	0	36.8452	36.3185	122.312	0
1534	0	0	1534	1	390.098	181.129	208.969	0	0	112.859	29.7197	275.05	214.622	13341.2	14122	-275.05	0	7.77872	7.83371	10.0354	0	0	0.286973	197.376	-535.497	20.3565	222.713	0	47.9711	46.8652	158.387	0
1536	0	0	1536	1	514.751	254.138	260.612	0	0	-0.0761487	-31.1679	110.911	363.621	13155.2	14083.2	-110.911	0	12.8542	8.12881	11.3411	0	0	0.141293	223.584	-556.305	14.8378	277.387	0	29.0198	28.4694	97.6063	0
1537	0	0	1537	1	491.969	292.52	199.449	0	0	184.791	-3.73007	189.508	281.419	13169.6	14055.8	-189.508	0	9.94651	8.88152	10.1018	0	0	0.145651	168.946	-538.475	15.6157	221.629	0	37.1968	36.7614	122.28	0
1539	0	0	1539	1	426.327	201.765	224.561	0	0	82.226	-27.4742	75.1452	389.837	13172.6	14079.5	-75.1452	0	13.475	8.46784	10.3163	0	0	0.113482	206.58	-550.364	18.486	270.523	0	27.0411	26.6381	94.1689	0
1542	0	0	1542	1	303.885	149.51	154.375	0	0	-67.3346	-14.3223	55.1368	189.676	13222.5	14066.4	-55.1368	0	6.7558	8.01581	10.0488	0	0	0.0825837	233.473	-560.766	27.7977	228.656	0	49.726	48.905	173.641	0
1543	0	0	1543	1	510.037	220.938	289.1	0	0	-123.444	-26.1674	258.686	413.34	13178.9	14078.2	-258.686	0	16.0838	8.43467	11.5824	0	0	0.485676	222.259	-570.672	15.0808	261.421	0	25.8587	25.162	85.4692	0
1544	0	0	1544	1	471.338	264.066	207.271	0	0	86.7479	-51.9794	311.621	292.002	13267.7	14104	-311.621	0	10.9857	7.72973	9.82629	0	0	0.271088	273.681	-585.63	16.1788	337.658	0	35.3912	34.9844	127.974	0
1547	0	0	1547	1	368.255	192.537	175.718	0	0	144.753	54.0416	56.4192	251.594	13110	13998	-56.4192	0	8.54622	7.48065	9.7224	0	0	0.179749	225.306	-550.984	21.6507	267.003	0	39.286	38.8697	135.753	0
1548	0	0	1548	1	519.312	211.722	307.59	0	0	118.063	-4.68599	-27.715	436.605	13037.1	14056.7	27.715	0	14.8036	8.0377	9.81807	0	0	0.0410176	214.359	-551.308	14.4859	321.947	0	23.9076	23.7942	92.2824	0
1551	0	0	1551	1	502.2	255.429	246.771	0	0	6.13677	-45.2843	36.7842	413.54	13149	14097.3	-36.7842	0	14.4566	7.36165	9.38394	0	0	0.175495	244.795	-571.039	14.8971	304.043	0	24.4887	24.0015	87.8633	0
1552	0	0	1552	1	572.288	286.585	285.702	0	0	-14.0472	80.2011	130.924	493.256	13368.5	14071.5	-130.924	0	17.3268	7.02711	9.2436	0	0	0.37121	221.295	-565.676	12.7519	360.334	0	21.4931	20.9164	73.1479	0
1559	0	0	1559	1	376.27	154.205	222.065	0	0	75.5605	39.5359	180.196	335.076	13278.9	14012.5	-180.196	0	11.7387	7.37086	9.49166	0	0	0.0629246	240.356	-564.212	21.0058	289.364	0	30.5484	30.0393	101.587	0
1561	0	0	1561	1	533.391	303.829	229.561	0	0	26.7405	-9.69412	322.856	472.527	13228	14061.8	-322.856	0	17.8765	7.42652	9.89961	0	0	0.210397	221.489	-560.363	13.9597	340.621	0	22.9236	22.8319	79.5904	0
1565	0	0	1565	1	499.064	207.686	291.379	0	0	-19.6165	-0.955458	38.9108	352.587	13174.7	14053	-38.9108	0	12.2872	8.63222	9.74216	0	0	0.268345	214.349	-553.567	15.2628	258.997	0	28.907	28.3951	103.42	0
1566	0	0	1566	1	369.957	163.198	206.759	0	0	75.8946	-26.4184	60.1878	229.564	13178.9	14078.5	-60.1878	0	7.91847	7.84185	9.40348	0	0	0.123403	205.847	-550.86	21.5617	250.933	0	42.0597	41.4544	146.998	0
1571	0	0	1571	1	534.33	219.405	314.925	0	0	34.8671	6.18998	-10.4495	456.012	13120.3	14045.9	10.4495	0	15.5769	7.57027	8.54522	0	0	0.210108	268.551	-580.203	13.7928	355.219	0	22.349	22.0252	84.6466	0
1573	0	0	1573	1	445.938	278.775	167.163	0	0	-18.0131	23.9903	175.336	365.04	13272.8	14028.1	-175.336	0	13.0427	7.63195	10.3369	0	0	0.294611	194.148	-545.684	17.3384	276.727	0	28.4522	27.9343	94.4491	0
1579	0	0	1579	1	415.938	173.97	241.968	0	0	4.71562	68.4568	143.518	278.474	13150.4	14083.3	-143.518	0	9.767	7.61743	9.02451	0	0	0.402402	223.129	-549.434	18.5919	251.507	0	35.4905	34.8121	117.647	0
1581	0	0	1581	1	459.63	199.735	259.894	0	0	-32.1884	60.8759	253.074	311.723	13287	14090.8	-253.074	0	11.4623	7.47269	9.04492	0	0	0.378082	275.584	-576.956	16.4932	302.555	0	32.5483	31.7708	106.797	0
1582	0	0	1582	1	634.951	243.53	391.421	0	0	-33.807	-25.0721	132.299	653.343	13188.9	14077.1	-132.299	0	23.4004	9.14705	10.3558	0	0	0.475589	200.71	-564.256	11.6393	365.875	0	17.4419	17.1366	59.6366	0
1588	0	0	1588	1	439.082	191.57	247.512	0	0	1.79781	-10.9525	47.4822	315.127	13053.7	14063	-47.4822	0	10.955	8.75866	10.8828	0	0	0.203746	186.681	-543.995	18.0019	222.26	0	32.8994	32.4449	115.349	0
1597	0	0	1597	1	484.154	231.565	252.588	0	0	69.673	55.3517	213.935	462.518	13284.8	14096.4	-213.935	0	16.37	6.8305	10.1143	0	0	0.23099	220.662	-547.508	15.5473	303.415	0	23.2494	22.7595	77.8353	0
1598	0	0	1598	1	417.604	163.943	253.661	0	0	5.61518	-4.45008	-99.9811	316.639	13049.8	14056.5	99.9811	0	10.8453	8.07498	9.58017	0	0	0.161582	223.272	-557.625	18.7186	305.121	0	31.2718	30.9482	129.29	0
1603	0	0	1603	1	386.449	189.899	196.55	0	0	28.7811	-19.0019	50.0595	281.396	13026.7	14071.1	-50.0595	0	9.74467	9.12706	10.5489	0	0	0.259298	179.525	-542.722	21.0612	245.124	0	36.2858	35.9751	128.49	0
1604	0	0	1604	1	509.718	184.423	325.295	0	0	54.4193	-15.3641	-99.5185	348.083	13100.7	14067.4	99.5185	0	11.8485	8.45918	10.2803	0	0	0.0196914	261.216	-577.279	14.9321	297.985	0	29.539	29.1672	122.522	0
1606	0	0	1606	1	473.616	258.005	215.611	0	0	13.3458	2.58902	194.644	301.294	13141.8	14049.5	-194.644	0	10.7727	8.53587	10.6235	0	0	0.283194	239.4	-560.9	16.3548	264.66	0	34.6043	34.3861	113.547	0
1611	0	0	1611	1	437.933	188.444	249.489	0	0	33.5897	-5.24367	40.2545	364.482	13021.9	14057.3	-40.2545	0	12.5562	7.85058	9.25767	0	0	0.152282	222.844	-551.094	17.5788	1	0	27.5619	27.3956	99.0041	0
1617	0	0	1617	1	517.117	269.674	247.443	0	0	35.7651	40.7568	313.921	498.942	13318.7	14111	-313.921	0	18.6111	6.36872	9.43037	0	0	0.349429	244.093	-557.039	14.2424	358.571	0	21.619	21.1697	75.0986	0
1618	0	0	1618	1	380.929	176.426	204.504	0	0	16.8336	-0.171546	233.502	229.178	13138.3	14052.2	-233.502	0	8.30346	8.643	9.71349	0	0	0.171149	196.022	-541.51	21.1051	246.871	0	44.0936	43.9055	143.505	0
1619	0	0	1619	1	340.033	128.316	211.717	0	0	-3.43372	53.8948	-33.0666	217.877	13058.9	13998.2	33.0666	0	7.44305	7.35655	9.43039	0	0	0.189649	186.021	-527.4	23.7401	227.986	0	43.6698	43.1103	162.381	0
1621	0	0	1621	1	488.605	196.43	292.175	0	0	21.9896	48.2773	36.1158	305.882	13133.1	14103.4	-36.1158	0	10.4766	8.07521	9.91471	0	0	0.461785	239.239	-558.553	15.58	275.042	0	33.0873	32.3186	118.252	0
1623	0	0	1623	1	381.539	160.051	221.488	0	0	-67.2957	-8.02026	9.6766	198.806	13322.1	14060.1	-9.6766	0	7.02363	7.43407	9.60194	0	0	0.0437247	236.84	-555.142	20.6991	246.554	0	46.8214	45.7168	169.114	0
1626	0	0	1626	1	568.553	268.012	300.541	0	0	64.2618	37.4296	232.132	503.536	13190.5	14114.3	-232.132	0	17.9809	8.00129	10.2963	0	0	0.343753	192.275	-548.393	13.0819	271.282	0	22.038	21.716	73.857	0
1627	0	0	1627	1	476.741	216.983	259.758	0	0	90.0468	-15.8001	54.0982	375.04	13264.4	14067.9	-54.0982	0	12.8764	8.76448	9.44257	0	0	0.103974	220.335	-562.452	16.0878	281.927	0	27.5761	27.1222	98.8523	0
1628	0	0	1628	1	471.372	209.009	262.363	0	0	28.9668	-36.8251	61.8587	420.004	13325.5	14088.9	-61.8587	0	14.6339	8.05667	9.0711	0	0	0.177225	228.631	-559.067	16.1217	272.715	0	24.4408	23.9671	87.0888	0
1633	0	0	1633	1	456.344	204.079	252.266	0	0	80.9502	13.1489	204.269	428.455	13373.2	14138.6	-204.269	0	15.1627	7.05628	9.64106	0	0	0.325495	211.187	-552.838	16.6425	307.171	0	24.8774	24.3694	82.6938	0
1634	0	0	1634	1	453.111	204.334	248.777	0	0	5.4453	-37.8803	186.551	375.252	13349	14089.9	-186.551	0	13.5247	7.69365	9.57289	0	0	0.293254	243.803	-566.787	16.9035	284.883	0	27.7075	27.1021	91.7654	0
1647	0	0	1647	1	458.092	291.443	166.649	0	0	5.27809	-12.7427	247.243	424.55	13149.8	14064.8	-247.243	0	15.5463	6.47244	9.25111	0	0	0.222195	267.347	-568.314	16.387	314.572	0	23.9721	23.8512	80.946	0
1657	0	0	1657	1	501.24	253.176	248.064	0	0	93.986	54.0672	23.232	264.854	13160.8	14097.7	-23.232	0	8.96278	7.57511	9.2139	0	0	0.249507	260.17	-575.757	14.9431	308.133	0	36.9897	36.155	134.223	0
1660	0	0	1660	1	411.148	214.005	197.143	0	0	-19.0994	-10.4938	195.248	299.694	13174.2	14062.6	-195.248	0	10.8362	8.1907	10.2312	0	0	0.269389	197.506	-545.226	19.2303	276.105	0	34.0173	33.7234	111.862	0
1662	0	0	1662	1	471.51	227.28	244.23	0	0	35.1957	1.92016	-38.9129	293.337	13020.3	14050.1	38.9129	0	10.0042	8.80964	10.4888	0	0	0.130614	248.158	-575.195	16.4721	278.422	0	34.459	34.3731	133.464	0
1663	0	0	1663	1	662.415	307.453	354.962	0	0	35.8604	-33.0994	49.6939	558.382	13119.3	14085.2	-49.6939	0	19.3733	8.00799	9.53586	0	0	0.242259	202.031	-554.401	10.9169	340.908	0	19.2994	19.0016	69.47	0
1667	0	0	1667	1	461.803	149.169	312.634	0	0	84.6156	-21.2826	-26.1334	419.356	13070.5	14073.3	26.1334	0	14.2916	7.23022	8.76148	0	0	0.0966158	244.77	-564.042	16.3106	350.201	0	23.929	23.6731	92.2246	0
1669	0	0	1669	1	545.715	310.579	235.136	0	0	56.529	64.0611	301.954	443.428	13297.9	14087.7	-301.954	0	16.3445	8.34488	10.0855	0	0	0.415158	231.069	-569.624	13.7448	308.988	0	25.2667	24.8215	85.4997	0
1670	0	0	1670	1	430.81	240.708	190.102	0	0	3.98003	-29.5072	238.157	279.438	13151.1	14081.6	-238.157	0	10.2356	9.61817	11.5208	0	0	0.29397	204.799	-560.993	18.7273	225.499	0	38.3032	38.0287	125.985	0
1677	0	0	1677	1	494.268	241.001	253.267	0	0	69.1276	68.0676	215.707	352.116	13185.7	14083.7	-215.707	0	12.4629	8.44186	11.641	0	0	0.361861	191.676	-547.588	15.664	246.022	0	30.8364	30.5458	102.605	0
1678	0	0	1678	1	640.906	365.248	275.658	0	0	66.2695	72.3543	315.766	540.638	13288.2	14079.4	-315.766	0	20.0518	6.88501	9.92073	0	0	0.46604	238.269	-569.554	11.2488	410.286	0	20.5744	20.2553	71.8393	0
1680	0	0	1680	1	451.747	230.961	220.786	0	0	29.5247	-44.1863	73.6705	351.493	13125.6	14096.2	-73.6705	0	12.2947	9.58728	10.7867	0	0	0.0489292	196.538	-548.866	17.5426	221.585	0	30.1034	29.6202	105.272	0
1684	0	0	1684	1	598.073	232.676	365.397	0	0	3.44379	60.7682	32.5315	451.629	13151.7	14091	-32.5315	0	15.5093	8.08403	10.5174	0	0	0.265698	229.646	-566.063	12.3682	301.909	0	23.77	23.198	85.0968	0
1690	0	0	1690	1	557.15	313.903	243.247	0	0	82.383	56.7182	309.245	553.429	13272.1	14095	-309.245	0	20.4214	6.24059	10.4949	0	0	0.48128	267.83	-577.357	13.1575	400.669	0	19.9323	19.5733	70.4641	0
1691	0	0	1691	1	446.197	210.087	236.11	0	0	-6.14444	-4.32068	191.986	352.706	13161.3	14056.4	-191.986	0	12.6783	8.54649	10.7136	0	0	0.151828	182.299	-544.339	17.5831	236.146	0	29.9748	29.7106	98.781	0
1698	0	0	1698	1	377.561	201.421	176.14	0	0	59.511	36.4826	234.469	272.195	13394.6	14015.6	-234.469	0	9.73636	7.74051	9.51265	0	0	0.148056	194.886	-541.088	21.0321	230.881	0	37.3877	36.8058	125.178	0
1699	0	0	1699	1	473.972	278.246	195.725	0	0	43.1458	3.28684	235.057	459.867	13311.3	14048.8	-235.057	0	16.5717	7.80889	9.88154	0	0	0.167726	188.318	-544.318	16.0956	289.487	0	23.6436	23.3169	79.1589	0
1700	0	0	1700	1	485.641	225.59	260.05	0	0	2.96575	21.5735	150.149	406.301	13251.8	14030.5	-150.149	0	14.3405	7.88278	9.21106	0	0	0.303853	189.704	-538.533	15.5576	268.555	0	25.5742	25.1127	85.5154	0
1703	0	0	1703	1	455.78	220.337	235.442	0	0	26.9534	-19.5092	-4.37561	322.224	13128.2	14071.6	4.37561	0	11.0851	8.08727	10.8718	0	0	0.195489	231.05	-560.692	17.071	260.586	0	31.9226	31.4165	116.954	0
1705	0	0	1705	1	478.987	233.853	245.134	0	0	32.0795	-22.9498	90.8768	372.354	13123	14075	-90.8768	0	12.9901	8.80764	10.3626	0	0	0.228993	196.962	-551.938	16.1464	264.228	0	28.278	27.8788	97.2495	0
1707	0	0	1707	1	454.125	216.721	237.403	0	0	53.2307	68.2066	190.941	289.632	13301.2	14083.5	-190.941	0	10.191	8.07204	9.71252	0	0	0.234866	210.663	-549.301	16.9571	237.661	0	35.6986	34.9724	117.016	0
1708	0	0	1708	1	528.64	258.749	269.891	0	0	-7.53364	63.6179	178.723	448.596	13262.3	14088.1	-178.723	0	15.939	8.15455	10.6245	0	0	0.496244	196.803	-548.208	14.3008	315.772	0	24.334	23.769	80.6521	0
1709	0	0	1709	1	391.546	168.605	222.941	0	0	-2.79687	-68.1225	177.413	261.861	13257.6	14020.5	-177.413	0	9.51775	7.48083	10.1414	0	0	0.165253	217.591	-554.744	20.1893	257.11	0	37.4243	37.1543	123.765	0
1710	0	0	1710	1	434.771	213.84	220.931	0	0	38.5944	-30.6108	-61.738	318.904	13116.5	14082.7	61.738	0	10.9317	8.80568	10.5447	0	0	0.265708	197.495	-548.924	18.1681	270.03	0	32.0531	31.5819	127.86	0
1711	0	0	1711	1	464.717	239.437	225.28	0	0	-42.8095	68.3987	217.437	332.109	13197.9	14083.3	-217.437	0	12.0808	7.44963	8.87291	0	0	0.20593	218.152	-547.004	16.2499	281.947	0	30.1331	29.6336	99.0384	0
1715	0	0	1715	1	565.74	239.58	326.16	0	0	42.1691	1.4952	28.2895	388.603	13113	14050.6	-28.2895	0	13.3277	7.98691	10.6666	0	0	0.177722	214.377	-558.442	13.193	258.877	0	27.0684	26.7392	96.4127	0
1716	0	0	1716	1	488.019	246.006	242.013	0	0	45.7535	31.2148	196.828	334.743	13209	14020.8	-196.828	0	11.8489	8.76565	11.0036	0	0	0.348367	200.896	-554.672	15.8749	277.039	0	31.9601	31.7611	105.506	0
1720	0	0	1720	1	392.892	206.253	186.64	0	0	0.67325	66.4949	114.621	243.349	13254.1	14085.2	-114.621	0	8.4872	8.69139	10.5511	0	0	0.323252	200.522	-549.945	20.5231	231.937	0	41.8947	40.9954	139.912	0
1721	0	0	1721	1	361.968	196.059	165.908	0	0	36.5329	-28.1135	274.159	424.451	13218.2	14080.2	-274.159	0	15.6723	6.49568	9.49755	0	0	0.202848	236.397	-549.617	21.7269	322.045	0	24.1942	24.0499	82.7994	0
1722	0	0	1722	1	418.33	181.555	236.775	0	0	-6.50176	7.33901	-32.0554	393.497	13062	14044.7	32.0555	0	13.533	8.37323	11.013	0	0	0.238691	180.07	-543.191	19.0229	290.597	0	26.8463	26.5194	101.049	0
1723	0	0	1723	1	393.444	220.399	173.046	0	0	15.8475	-19.061	-28.7682	269.22	13039.6	14071.1	28.7682	0	9.26137	8.98403	10.5452	0	0	0.184553	230.777	-562.831	20.5634	259.375	0	37.3037	36.9446	142.832	0
1724	0	0	1724	1	498.072	223.4	274.673	0	0	78.178	17.5865	148.387	456.011	13176.6	14034.5	-148.387	0	15.8769	6.90815	9.45396	0	0	0.160241	270.93	-570.445	14.9721	323.037	0	22.9355	22.723	77.1434	0
1726	0	0	1726	1	528.205	293.43	234.775	0	0	57.1962	-46.7492	193.123	484.786	13297.2	14098.8	-193.123	0	17.3668	7.5571	9.59608	0	0	0.104182	212.34	-550.857	14.1034	314.94	0	22.1533	21.808	74.1075	0
1730	0	0	1730	1	518.614	260.052	258.562	0	0	4.23337	-39.8616	212.667	436.516	13250.5	14091.9	-212.667	0	15.8791	9.22381	11.3998	0	0	0.265451	212.554	-563.641	14.8879	264.461	0	25.5071	25.1029	84.2964	0
1731	0	0	1731	1	513.242	277.313	235.929	0	0	69.3273	34.3358	326.871	451.067	13285.1	14117.4	-326.871	0	16.8739	8.41141	8.99023	0	0	0.300664	184.312	-536.853	14.6336	250.8	0	24.8337	24.335	83.3549	0
1733	0	0	1733	1	445.938	192.82	253.118	0	0	35.3371	42.2631	130.203	295.098	13119.8	14009.8	-130.203	0	10.2667	7.403	8.96348	0	0	0.0624946	239.2	-560.726	17.0631	277.309	0	33.4494	33.1494	111.281	0
1734	0	0	1734	1	640.37	326.806	313.564	0	0	50.6273	46.1255	227.454	647.644	13303.8	14105.6	-227.454	0	23.1161	7.51888	9.42991	0	0	0.350679	207.902	-559.91	11.2877	422.392	0	17.6562	17.2689	59.2919	0
1737	0	0	1737	1	625.013	285.678	339.335	0	0	61.4108	-6.92547	248.128	709.907	13293	14059	-248.128	0	25.6864	7.73922	9.31752	0	0	0.228091	207.789	-565.417	11.6171	370.687	0	16.3458	16.1339	55.3653	0
1738	0	0	1738	1	535.418	217.12	318.298	0	0	40.9172	-2.84031	77.2881	482.916	13114.2	14054.9	-77.2881	0	16.7083	8.58044	9.73451	0	0	0.325264	247.699	-577.493	14.045	349.324	0	22.2733	22.0013	77.9445	0
1739	0	0	1739	1	289.835	138.935	150.9	0	0	55.3357	-17.9911	225.405	197.085	13199.4	14070.1	-225.405	0	7.08994	8.52592	10.3634	0	0	0.121652	191.474	-538.651	29.8891	216.242	0	50.9199	50.7958	166.764	0
1740	0	0	1740	1	535.729	234.954	300.775	0	0	55.7353	46.0695	182.31	294.444	13298.7	14105.7	-182.31	0	10.3435	8.15356	9.55335	0	0	0.18219	281.893	-587.723	13.9542	297.485	0	35.0817	34.2911	114.977	0
1741	0	0	1741	1	470.235	213.281	256.954	0	0	48.8838	-8.97028	105.59	416.931	13106.2	14061	-105.59	0	14.5011	7.93637	10.2346	0	0	0.226134	251.773	-574.919	16.3236	334.327	0	25.336	25.0852	86.3946	0
1743	0	0	1743	1	646.065	293.516	352.549	0	0	18.5811	55.5291	221.219	585.665	13236.2	14096.2	-221.219	0	20.9738	7.35035	9.59716	0	0	0.428201	241.365	-563.348	11.171	333.488	0	18.978	18.5926	63.5171	0
1744	0	0	1744	1	462.946	206.331	256.616	0	0	14.3347	-14.1495	-54.5413	396.46	13140.8	14066.2	54.5413	0	13.6051	7.52989	8.99497	0	0	0.122824	232.297	-556.704	16.3575	313.723	0	25.2841	24.8294	99.6994	0
1747	0	0	1747	1	424.758	189.279	235.479	0	0	64.0338	60.4467	88.5693	321.473	13290.4	14091.3	-88.5693	0	11.0201	7.92068	9.62899	0	0	0.127464	218.334	-553.967	18.3155	265.837	0	31.7501	31.094	109.195	0
1748	0	0	1748	1	521.127	242.027	279.101	0	0	27.3763	65.4078	15.1937	355.956	13127.7	14086.3	-15.1937	0	12.1288	8.09316	10.9174	0	0	0.440999	189.001	-543.809	14.5684	262.125	0	29.5551	28.9518	106.617	0
1750	0	0	1750	1	577.826	303.504	274.322	0	0	15.7272	-2.37723	145.252	421.22	13139.4	14054.4	-145.252	0	14.8593	7.86289	9.33966	0	0	0.262773	238.367	-562.685	12.726	286.555	0	24.7778	24.4784	82.9747	0
1751	0	0	1751	1	324.011	201.172	122.838	0	0	19.6886	82.0672	107.474	249.162	13334.8	14069.7	-107.474	0	8.63322	6.62582	7.76239	0	0	0.0809507	216.291	-537.519	24.3719	304.258	0	37.5154	36.5911	127.198	0
1752	0	0	1752	1	476.021	199.67	276.351	0	0	67.0536	-7.16211	21.3147	345.238	13187.7	14059.2	-21.3147	0	11.8062	7.72731	9.63562	0	0	0.156136	242.397	-558.664	15.9628	300.712	0	29.2313	28.8523	105.971	0
1753	0	0	1753	1	379.799	156.553	223.246	0	0	-1.89378	-12.7655	1.83837	317.941	13057.4	14064.8	-1.83837	0	10.9988	7.10847	8.70472	0	0	0.184226	261.391	-559.671	20.5133	296.167	0	30.2255	29.8051	111.344	0
1754	0	0	1754	1	467.172	198.244	268.928	0	0	196.938	9.26594	107.093	341.292	13157.5	14042.8	-107.093	0	11.8182	7.56386	10.3195	0	0	0.380944	220.335	-561.719	16.3901	270.898	0	30.4045	29.8591	102.896	0
1755	0	0	1755	1	465.42	232.121	233.299	0	0	12.9952	-21.2776	155.506	378.486	13241.8	14073.3	-155.506	0	13.4455	7.29595	9.23289	0	0	0.284865	179.113	-530.451	16.2477	280.677	0	26.8111	26.3798	89.4644	0
1757	0	0	1757	1	540.903	220.443	320.46	0	0	21.2279	-37.6536	94.0051	524.793	13233.6	14089.7	-94.0051	0	18.4256	7.14833	10.2943	0	0	0.28274	222.424	-560.165	13.7361	334.865	0	20.3693	20.0363	70.3126	0
1758	0	0	1758	1	409.272	195.191	214.08	0	0	96.4488	29.208	158.288	301.646	13258	14122.5	-158.288	0	10.4946	7.91004	9.84796	0	0	0.111836	180.23	-533.446	19.1912	263.855	0	34.1757	33.3975	113.004	0
1759	0	0	1759	1	427.648	205.457	222.191	0	0	9.7803	2.58516	299.02	342.652	13245	14049.5	-299.02	0	12.8095	7.7562	10.0539	0	0	0.251037	218.971	-548.604	18.2073	278.697	0	30.5279	30.2883	103.761	0
1760	0	0	1760	1	582.094	253.52	328.574	0	0	-28.1712	35.9758	-53.2933	535.964	13083.6	14016.1	53.2933	0	18.4376	8.02587	9.0889	0	0	0.436722	217.939	-548.846	12.6125	340.167	0	19.6827	19.3745	77.4523	0
1763	0	0	1763	1	444.242	182.101	262.141	0	0	35.7231	18.5343	-46.8148	341.004	13119.4	14033.5	46.8148	0	11.5914	8.68689	10.1117	0	0	0.119036	203.581	-549.44	17.6022	253.433	0	30.1669	29.7503	117.53	0
1764	0	0	1764	1	422.535	239.467	183.068	0	0	19.0465	38.455	182.962	300.284	13435.1	14113.3	-182.962	0	10.6324	7.37978	9.62074	0	0	0.155476	233.562	-557.762	18.303	304.684	0	33.8719	33.2801	112.583	0
1765	0	0	1765	1	526.151	231.828	294.323	0	0	-12.2979	-39.3528	175.736	514.692	13267.1	14091.4	-175.736	0	18.5858	7.91948	10.407	0	0	0.290948	189.44	-551.786	14.3186	262.628	0	21.1817	20.7775	70.8669	0
1767	0	0	1767	1	596.808	300.042	296.766	0	0	16.2144	2.52397	217.02	465.991	13338.2	14049.5	-217.02	0	16.7755	6.74867	8.60899	0	0	0.033886	241.134	-565.206	12.0645	335.899	0	22.3803	21.9588	75.0109	0
1771	0	0	1771	1	311.981	154.784	157.197	0	0	-0.700739	38.41	225.23	251.312	13255.5	14013.7	-225.23	0	9.06864	7.51341	9.96624	0	0	0.22573	263.388	-568.682	26.6478	253.612	0	39.7065	39.1256	130.789	0
1773	0	0	1773	1	341.092	199.115	141.978	0	0	57.8724	57.7839	249.663	246.636	13396.2	14093.9	-249.663	0	8.86387	7.45793	9.66558	0	0	0.240866	183.147	-532.215	23.7529	233.51	0	41.1551	40.5107	136.771	0
1779	0	0	1779	1	469.58	197.884	271.696	0	0	23.5884	-13.1382	291.378	298.856	13231.2	14065.2	-291.378	0	11.1235	8.3204	10.9836	0	0	0.164871	191.79	-545.828	16.5352	248.779	0	35.1788	35.0275	119.487	0
1780	0	0	1780	1	497.412	256.576	240.836	0	0	96.4192	21.3294	239.35	423.303	13357.7	14130.4	-239.35	0	15.1336	7.93869	10.2908	0	0	0.191346	170.98	-532.38	15.283	263.15	0	26.0727	25.5067	86.4007	0
1781	0	0	1781	1	435.87	200.612	235.258	0	0	22.8688	34.6123	233.881	252.737	13331.6	14117.1	-233.881	0	9.10165	8.27583	10.3317	0	0	0.215675	207.337	-547.262	17.9603	246.99	0	41.2853	40.2507	134.282	0
1782	0	0	1782	1	519.554	193.709	325.845	0	0	98.5535	-24.619	-7.09545	358.695	13156.2	14076.7	7.09545	0	12.2401	7.01413	10.227	0	0	0.120733	197.554	-545.457	14.3639	304.599	0	28.3927	27.9291	104.289	0
1784	0	0	1784	1	374.34	166.48	207.86	0	0	61.6757	74.0905	89.2947	206.492	13292.8	14077.6	-89.2947	0	7.07718	7.02499	10.0397	0	0	0.112253	226.128	-552.631	21.1549	257.656	0	47.0585	46.1697	158.669	0
1785	0	0	1785	1	370.668	158.255	212.413	0	0	-23.4608	13.1463	234.573	197.798	13377.9	14138.6	-234.573	0	7.23205	7.48737	9.56357	0	0	0.101477	296.777	-560.358	21.4437	235.427	0	49.6602	48.4954	161.315	0
1786	0	0	1786	1	530.695	288.664	242.031	0	0	56.4635	43.2787	235.074	458.45	13298	14108.4	-235.074	0	16.3996	7.77839	9.04614	0	0	0.262223	202.361	-549.457	13.993	319.525	0	23.6689	23.1479	78.2705	0
1787	0	0	1787	1	405.063	214.259	190.804	0	0	56.4061	-38.5875	150.762	366.614	13298	14090.6	-150.762	0	12.9522	7.31333	10.227	0	0	0.0795337	219.551	-555.03	19.3512	271.535	0	28.1802	27.7188	94.3209	0
1790	0	0	1790	1	371.049	180.419	190.629	0	0	63.5144	-9.11461	112.101	294.207	13191.3	14061.2	-112.101	0	10.224	7.63934	9.58626	0	0	0.102651	188.169	-533.09	21.4686	244.01	0	33.8662	33.544	114.37	0
1791	0	0	1791	1	704.382	257.997	446.384	0	0	3.05675	0.800433	-59.1549	777.623	13152.1	14051.3	59.1549	0	26.6656	7.58653	8.51847	0	0	0.390148	197.11	-545.593	10.0785	478.076	0	14.3462	14.0769	57.5313	0
1797	0	0	1797	1	403.411	172.384	231.026	0	0	35.6435	-87.3948	-34.2352	206.722	13019.8	14039.8	34.2352	0	7.23298	7.91395	10.5815	0	0	0.0893448	248.489	-567.78	19.6764	265.984	0	46.0907	46.522	173.337	0
1800	0	0	1800	1	464.465	232.452	232.013	0	0	50.1436	37.4035	-14.7598	358.221	13105	14014.7	14.7598	0	12.1483	7.56318	9.86002	0	0	0.442207	195.312	-540.875	16.4346	307.111	0	28.5009	28.1467	105.461	0
1802	0	0	1802	1	546.821	259.966	286.856	0	0	50.1273	27.7169	158.713	364.466	13304.3	14124	-158.713	0	12.7554	7.5177	9.37207	0	0	0.113131	207.722	-548.241	13.5182	303.456	0	28.4019	27.7494	94.3516	0
1803	0	0	1803	1	708.906	285.281	423.625	0	0	69.3382	-14.7702	24.9298	681.768	13185.4	14066.8	-24.9298	0	23.3545	8.77425	9.4329	0	0	0.066215	249.833	-578.952	10.1633	453.916	0	16.5156	16.255	61.4326	0
1805	0	0	1805	1	523.789	251.627	272.162	0	0	114.741	-6.61356	197.098	417.482	13239.7	14058.7	-197.098	0	14.7519	7.99979	10.6392	0	0	0.141485	201.325	-561.998	14.4341	297.809	0	25.9381	25.6627	86.4619	0
1806	0	0	1806	1	539.188	259.426	279.762	0	0	40.5039	-3.10751	278.187	465.149	13214.3	14055.2	-278.187	0	17.1074	8.55022	9.70674	0	0	0.158178	261.496	-581.58	13.9229	311.538	0	23.6892	23.5992	79.3756	0
1807	0	0	1807	1	575.805	305.533	270.272	0	0	35.7813	-16.1952	117.443	482.024	13219	14068.3	-117.443	0	16.8704	9.78028	11.2436	0	0	0.237226	212.824	-570.559	13.2075	317.777	0	23.284	22.9928	79.4098	0
1812	0	0	1812	1	448.538	252.121	196.417	0	0	94.5349	-20.3146	159.189	390.916	13160.2	14072.4	-159.189	0	13.7185	8.83399	10.2795	0	0	0.232587	205.813	-554.998	17.4582	284.357	0	27.5253	27.2029	91.7168	0
1814	0	0	1814	1	471.534	235.255	236.279	0	0	98.9146	13.0155	12.3863	328.361	13155.9	14039	-12.3863	0	11.1465	8.09518	8.9831	0	0	0.253682	214.972	-552.509	16.1081	335.088	0	30.4928	29.9958	112.23	0
1815	0	0	1815	1	472.669	216.584	256.085	0	0	-5.34139	18.662	-115.051	366.564	13060.8	14033.4	115.051	0	12.5321	8.91746	11.0997	0	0	0.344536	287.445	-601.261	16.5359	285.473	0	28.9223	28.5274	119.545	0
1818	0	0	1818	1	409.153	188.739	220.414	0	0	105.345	-4.37026	84.2492	272.265	13049.8	14056.4	-84.2492	0	9.36427	7.71823	10.3316	0	0	0.262475	218.354	-551.443	19.2441	260.383	0	37.1137	36.7314	126.286	0
1822	0	0	1822	1	490.326	272.638	217.688	0	0	100.039	16.6955	165.266	377.233	13154.7	14035.4	-165.266	0	13.1666	7.48844	9.77538	0	0	0.281178	216.253	-559.721	15.3943	319.205	0	27.6082	27.3799	91.7481	0
1826	0	0	1826	1	545.31	248.853	296.456	0	0	-50.4597	-44.5338	308.379	412.603	13305.2	14096.6	-308.379	0	15.9518	8.57514	10.463	0	0	0.340186	260.989	-583.74	13.8313	297.753	0	26.4188	25.9456	89.1339	0
1831	0	0	1831	1	357.176	146.949	210.227	0	0	1.93992	39.6116	-32.1607	344.581	13053.5	14012.4	32.1607	0	11.7731	7.76498	9.97558	0	0	0.298602	193.315	-539.004	22.631	222.554	0	29.4446	29.0764	110.518	0
1832	0	0	1832	1	352.846	158.397	194.448	0	0	-97.1511	-74.5128	196.541	212.502	13252.3	14026.9	-196.541	0	8.06766	8.02612	9.08268	0	0	0.169923	252.1	-561.603	22.8154	284.815	0	44.3465	43.5203	143.09	0
1837	0	0	1837	1	327.803	196.509	131.294	0	0	110.913	4.55539	200.33	224.586	13243.5	14047.5	-200.33	0	7.92978	8.11957	10.0922	0	0	0.0639396	208.004	-549.358	25.334	282.836	0	45.0137	44.5877	147.324	0
1838	0	0	1838	1	422.29	168.243	254.046	0	0	-47.3956	-28.3688	22.6217	363.035	13102.9	14080.4	-22.6217	0	12.8075	8.27742	9.33429	0	0	0.30574	227.918	-557.668	18.4675	243.524	0	27.4911	26.9318	100.34	0
1840	0	0	1840	1	427.772	191.535	236.238	0	0	-9.52083	-4.04408	-127.394	280.491	13065	14056.1	127.394	0	9.63597	8.66613	9.65766	0	0	0.211865	199.311	-546.819	18.3301	235.758	0	35.1494	34.6042	151.564	0
1843	0	0	1843	1	329.327	172.14	157.187	0	0	24.705	3.68115	-8.34555	195.889	13030.8	14048.4	8.34555	0	6.70832	8.14124	10.1149	0	0	0.198859	214.027	-543.534	25.2031	193.592	0	49.2406	48.8845	181.21	0
1851	0	0	1851	1	423.678	203.542	220.135	0	0	-34.6523	31.2163	121.136	316.771	13090.1	14020.8	-121.136	0	11.211	7.57581	9.88744	0	0	0.386177	247.851	-556.153	18.339	299.657	0	31.6628	31.2691	105.564	0
1857	0	0	1857	1	406.131	222.073	184.058	0	0	67.2562	16.6119	79.9787	224.504	13087.9	14035.4	-79.9787	0	7.71556	7.92867	10.0661	0	0	0.0815402	193.302	-541.684	19.4188	225.034	0	44.1096	43.6774	149.39	0
1859	0	0	1859	1	461.146	230.53	230.616	0	0	42.7495	-1.96431	-135.496	298.945	13112.4	14054	135.496	0	10.1621	8.78286	10.3693	0	0	0.163079	212.259	-559.01	16.892	271.486	0	34.2308	33.6607	148.111	0
1860	0	0	1860	1	442.337	208.167	234.17	0	0	-149.886	28.9002	-42.6383	221.936	13105.7	14023.2	42.6383	0	8.12022	7.52088	9.65491	0	0	0.257368	231.451	-561.948	17.3697	263.021	0	42.5547	40.362	153.79	0
1863	0	0	1863	1	325.677	150.479	175.198	0	0	38.563	-18.8989	171.642	187.437	13216.2	14071	-171.642	0	6.64791	7.862	8.46933	0	0	0.0322928	216.993	-545.451	24.9146	244.187	0	50.3857	49.8989	164.88	0
1875	0	0	1875	1	462.826	173.689	289.137	0	0	105.642	82.2715	-54.8307	405.627	13049.5	14069.4	54.8307	0	13.6142	6.45827	7.62604	0	0	0.442555	315.286	-575.301	15.9415	362.474	0	23.8525	23.635	95.7877	0
1885	0	0	1885	1	479.523	229.529	249.994	0	0	-35.9927	9.02527	116.311	406.511	13191.1	14043	-116.311	0	14.4224	8.08528	9.48646	0	0	0.451927	178.701	-538.398	15.8675	262.342	0	25.3565	24.9793	85.9461	0
1887	0	0	1887	1	354.473	164.481	189.992	0	0	-14.5291	10.1267	144.014	250.722	13169.6	14041.9	-144.014	0	8.89222	8.27226	10.0092	0	0	0.196009	163.985	-526.47	23.0197	186.743	0	39.8013	39.3792	131.209	0
1889	0	0	1889	1	631.687	300.98	330.707	0	0	3.7436	-6.20694	19.8081	598.33	13051.7	14058.3	-19.8081	0	20.688	8.23063	9.50588	0	0	0.283183	234.851	-571.743	11.5434	412.806	0	18.1914	17.9711	67.1299	0
1898	0	0	1898	1	513.739	229.641	284.098	0	0	87.4885	1.17342	34.9224	331.142	13167.3	14050.9	-34.9224	0	11.3032	7.61809	9.88974	0	0	0.291118	222.787	-553.119	14.6125	292.176	0	30.6585	30.2365	108.788	0
1902	0	0	1902	1	454.973	231.013	223.96	0	0	-55.9108	-29.9594	227.503	261.066	13211	14082	-227.503	0	9.70642	7.99472	9.67665	0	0	0.189289	289.986	-583.208	16.8984	263.2	0	37.7925	37.3065	123.874	0
1908	0	0	1908	1	478.217	229.774	248.443	0	0	27.6416	-14.5951	184.914	452.988	13227.1	14066.7	-184.914	0	16.1485	7.85853	10.3693	0	0	0.184116	227.904	-563.882	16.0061	354.542	0	23.7261	23.4581	79.1574	0
1915	0	0	1915	1	386.103	181.955	204.148	0	0	59.7951	-12.4436	38.5373	208.034	13095.3	14064.5	-38.5373	0	7.14472	8.24117	9.54762	0	0	0.0655893	234.369	-557.533	20.6144	248.414	0	46.5116	45.9012	164.948	0
1924	0	0	1924	1	461.655	223.467	238.188	0	0	80.5165	78.1954	221.789	325.002	13273.9	14073.5	-221.789	0	11.5094	7.33826	9.86974	0	0	0.362833	218.751	-552.571	16.5091	252.779	0	31.9185	31.3678	105.576	0
1932	0	0	1932	1	422.018	194.264	227.753	0	0	54.2476	0.884053	108.194	300.69	13100.9	14051.2	-108.194	0	10.4358	7.84031	9.22979	0	0	0.316807	228.968	-559.819	18.3634	274.203	0	33.2119	32.9096	112.301	0
1934	0	0	1934	1	441.995	179.892	262.104	0	0	41.3172	16.9062	57.841	326.108	13213.5	14035.2	-57.841	0	11.2076	7.02324	9.32928	0	0	0.0976205	241.015	-561.289	17.2231	303.893	0	30.2862	29.9148	105.659	0
1942	0	0	1942	1	333.15	160.332	172.818	0	0	74.9228	66.862	72.7482	229.649	13080.2	14084.9	-72.7482	0	7.8365	8.20781	10.3656	0	0	0.312757	193.799	-546.014	24.9433	278.362	0	43.902	43.1485	150.645	0
1948	0	0	1948	1	386.647	196.709	189.938	0	0	-3.7649	54.8343	-17.5339	242.903	13059.2	13997.2	17.5339	0	8.3092	7.51958	9.71834	0	0	0.327996	199.672	-539.498	20.419	243.47	0	39.9681	39.442	146.164	0
1971	0	0	1971	1	594.218	246.09	348.128	0	0	41.688	2.4148	102.424	627.783	13113.4	14049.6	-102.424	0	21.802	7.52879	9.73276	0	0	0.320728	258.833	-586.068	12.3217	424.137	0	17.639	17.4521	61.0718	0
1978	0	0	1978	1	438.165	204.472	233.694	0	0	22.1443	-44.4109	180.179	378.291	13332.3	14096.5	-180.179	0	13.5789	7.41305	10.4612	0	0	0.22788	280.964	-589.884	17.6766	339.393	0	27.6616	27.1297	92.0004	0
2009	0	0	9	1	498.828	254.019	244.809	0	0	-13.4041	63.8243	182.051	226.328	13168.5	13888.6	-182.051	0	9.13748	31.8521	33.6407	0	0	0.330739	150.954	-619.21	15.3002	180.461	0	65.4418	65.5047	179.262	1
2083	0	0	83	1	419.2	218.794	200.407	0	0	65.5219	-21.2017	281.005	192.924	12989.9	14272.6	-281.005	0	8.04226	23.783	24.0894	0	0	0.189845	145.985	-588.757	17.3571	165.738	0	67.3457	67.8796	191.119	1
2155	0	0	155	1	427.088	191.8	235.288	0	0	-2.27176	70.6676	-47.6511	267.744	13157.4	13682.4	47.6511	0	10.351	22.1733	23.4933	0	0	0.224043	150.277	-586.568	16.6787	206.063	0	46.3891	46.5348	170.513	1
2161	0	0	161	1	375.733	234.438	141.296	0	0	-14.8933	30.5138	133.107	191.054	12871	13921.9	-133.107	0	7.63055	19.7892	19.9906	0	0	0.0777699	130.716	-562.579	18.9022	173.121	0	61.3369	62.2394	175.61	1
2188	0	0	188	1	435.141	214.662	220.478	0	0	-28.1639	-1.93596	331.892	208.965	13581.9	13954.3	-331.892	0	9.0294	18.3358	18.9793	0	0	0.148247	161.074	-574.898	15.3553	193.118	0	56.2795	56.4626	169.8	1
2191	0	0	191	1	399.749	224.176	175.573	0	0	55.9514	51.8896	85.1903	268.403	13099.2	13900.5	-85.1903	0	10.4205	18.5177	19.2378	0	0	0.271491	117.674	-555.237	17.1688	149.865	0	43.9493	44.039	132.071	1
2215	0	0	215	1	372.684	219.706	152.978	0	0	-38.7265	42.2048	273.799	244.267	13193.8	13910.2	-273.799	0	10.2897	18.1622	17.791	0	0	0.0828618	156.008	-570.336	18.5297	177.185	0	46.7786	47.2548	132.813	1
2230	0	0	230	1	418.918	208.349	210.569	0	0	-50.1883	58.2665	39.0568	198.037	13105.6	13694.8	-39.0568	0	7.80501	17.0335	18.434	0	0	0.221204	147.125	-563.797	15.893	157.666	0	55.2785	55.3154	178.029	1
2275	0	0	275	1	286.586	117.236	169.349	0	0	31.456	-0.693806	186.481	175.37	13522.3	13953.1	-186.481	0	7.0828	17.2038	16.9655	0	0	0.135549	128.88	-552.858	25.7554	166.603	0	64.6012	64.3291	180.028	1
2279	0	0	279	1	431.388	251.712	179.676	0	0	83.2911	7.34978	90.8162	210.87	13470.5	14044.7	-90.8162	0	8.23183	16.4626	17.3243	0	0	0.205158	163.646	-568.166	15.1284	170.932	0	53.3966	53.1704	161.63	1
2282	0	0	282	1	377.298	178.297	199.001	0	0	71.4739	-28.1197	47.9313	187.433	13581.9	13880.9	-47.9313	0	7.32967	16.4031	16.6429	0	0	0.078295	161.312	-562.988	17.8114	177.579	0	58.4706	58.1065	187.396	1
2323	0	0	323	1	360.625	187.767	172.858	0	0	-13.4797	49.1829	153.205	215.632	13467.6	13903.2	-153.205	0	8.63861	17.3354	17.2182	0	0	0.283662	150.04	-562.724	19.1117	149.506	0	52.5534	52.0046	148.634	1
2345	0	0	345	1	335.28	159.962	175.318	0	0	67.6227	-5.70328	294.639	181.566	13585.8	14057.8	-294.639	0	7.57824	15.7882	16.9939	0	0	0.170445	151.215	-558.003	20.6743	202.584	0	61.8303	62.4024	180.671	1
2389	0	0	389	1	446.801	241.234	205.566	0	0	-102.644	-18.9432	-118	217.698	13457.1	14071	118	0	8.90172	14.8837	15.4415	0	0	0.303136	166.119	-562.465	14.1187	203.11	0	47.3999	46.35	194.138	1
2420	0	0	420	1	327.831	153.765	174.066	0	0	42.6821	35.2394	183.351	173.141	13112.4	13817.5	-183.351	0	6.92913	14.9076	16.1615	0	0	0.088698	155.38	-554.629	20.9521	174.717	0	61.3523	61.7695	170.651	1
2424	0	0	424	1	338.375	217.352	121.022	0	0	136.844	-0.915508	331.439	171.39	13317.3	14053	-331.439	0	7.2189	15.361	15.6569	0	0	0.183692	145.933	-551.697	20.1121	146.834	0	63.3489	64.2849	187.457	1
2429	0	0	429	1	468.996	222.299	246.697	0	0	-14.566	57.0818	173.454	463.513	12870.7	13895.3	-173.454	0	18.6781	15.8145	15.3685	0	0	0.423992	120.773	-546.045	13.3891	208.092	0	24.7636	25.0307	70.9507	1
2442	0	0	442	1	444.009	257.518	186.491	0	0	78.0726	49.0746	393.952	295.429	12678.4	13704	-393.952	0	12.739	14.9617	16.5598	0	0	0.0512713	167.674	-563.565	14.3505	207.783	0	36.512	38.5496	129.71	1
2449	0	0	449	1	397.89	206.649	191.241	0	0	-24.0054	35.5983	210.423	197.155	12680.8	13717.5	-210.423	0	8.0861	14.8855	15.7657	0	0	0.165637	165.921	-560.179	16.3341	238.885	0	53.4857	54.5926	150.711	1
2450	0	0	450	1	381.967	200.541	181.426	0	0	35.4341	31.7337	123.358	196.049	13020	13621.7	-123.358	0	7.72163	16.0043	15.7275	0	0	0.250924	156.635	-556.408	17.3469	170.673	0	54.1504	54.8009	157.135	1
2509	0	0	509	1	343.91	171.288	172.622	0	0	-18.1669	42.3315	361.323	182.804	12974	13810.4	-361.323	0	7.91809	14.1369	14.4585	0	0	0.152281	164.5	-551.534	19.2709	180.176	0	55	56.093	176.233	1
2519	0	0	519	1	425.796	239.772	186.025	0	0	73.7698	118.791	48.5395	192.227	13679.3	13833.6	-48.5395	0	7.38699	14.0879	15.0641	0	0	0.0664184	178.045	-561.189	14.8429	207.958	0	53.9482	55.7395	175.27	1
2531	0	0	531	1	382.101	247.104	134.997	0	0	91.3602	204.109	223.593	207.994	12565.5	13848	-223.593	0	8.45437	14.7818	15.8042	0	0	0.214116	171.778	-563.701	17.1731	204.525	0	51.6294	52.5823	145.48	1
2533	0	0	533	1	462.744	199.244	263.5	0	0	79.6461	41.3238	319.761	226.925	12577.2	13911.1	-319.761	0	9.47697	15.1712	16.4349	0	0	0.0767971	169.447	-564.188	13.6497	190.927	0	47.8053	48.6413	143.404	1
2564	0	0	564	1	446.36	231.263	215.098	0	0	-6.69721	60.4305	348.355	209.478	13161.8	13792.3	-348.355	0	8.97879	13.2159	15.1821	0	0	0.250309	212.358	-570.616	13.9271	211.113	0	47.9747	48.9438	152.99	1
2569	0	0	569	1	469.1	251.321	217.779	0	0	188.532	32.7365	409.183	296.448	13265.6	14019.3	-409.183	0	12.9236	11.9415	12.7504	0	0	0.121364	191.375	-560.345	12.7684	237.621	0	34.4217	35.2523	120.743	1
2578	0	0	578	1	342.338	134.935	207.403	0	0	61.0022	33.8271	78.5033	169.527	13094.1	14018.2	-78.5033	0	6.58435	13.9522	14.8218	0	0	0.0464859	154.193	-549.468	19.4125	183.125	0	61.2142	60.7606	183.949	1
2602	0	0	602	1	352.219	219.416	132.803	0	0	44.4258	-10.2672	336.518	184.926	13609	14062.3	-336.518	0	7.87748	13.2776	13.4031	0	0	0.133694	173.816	-553.42	18.3778	206.386	0	55.9437	56.5153	169.678	1
2666	0	0	666	1	331.226	166.015	165.211	0	0	-48.669	55.6675	389.883	165.695	13303.4	14096.1	-389.883	0	7.33937	13.3101	13.539	0	0	0.178337	163.205	-546.274	19.8773	186.621	0	60.535	61.005	196.362	1
2714	0	0	714	1	306.818	154.847	151.971	0	0	-12.2762	-3.55458	285.641	160.811	13566	13956	-285.641	0	6.79677	12.5031	14.0069	0	0	0.15836	139.044	-533.664	21.8131	188.699	0	63.3246	62.9173	183.889	1
2755	0	0	755	1	499.974	232.671	267.302	0	0	32.3062	51.7754	4.90256	483.954	12823.8	13801	-4.90256	0	18.6416	13.8607	13.8199	0	0	0.276877	151.638	-550.369	12.0951	295.618	0	22.613	22.7333	77.4658	1
2756	0	0	756	1	572.185	291.486	280.7	0	0	42.7324	132.842	79.1747	378.513	12713.7	13819.6	-79.1747	0	14.6757	12.9209	14.6498	0	0	0.532597	200.233	-570.792	10.3031	249.97	0	28.502	28.6951	87.2559	1
2757	0	0	757	1	558.603	270.615	287.987	0	0	73.8583	-23.4676	244.755	497.858	12583	13975.9	-244.755	0	20.4806	12.9814	13.8218	0	0	0.143858	169.15	-561.142	10.5487	308.334	0	22.1254	22.4145	64.3477	1
2758	0	0	758	1	508.918	229.391	279.527	0	0	-7.50494	-43.7594	172.409	373.636	12564.7	13796.8	-172.409	0	15.3219	13.4934	15.1071	0	0	0.0327928	186.057	-565.461	11.9131	198.989	0	28.806	28.9147	80.8068	1
2779	0	0	779	1	392.915	181.757	211.158	0	0	136.834	86.6074	135.122	188.157	13018.3	13766.1	-135.122	0	7.34935	12.6675	12.8139	0	0	0.319925	208.737	-566.133	15.895	193.799	0	52.7718	52.924	151.148	1
2780	0	0	780	1	352.092	150.927	201.165	0	0	54.3562	26.5175	146.388	171.527	13300.1	13925.9	-146.388	0	6.78486	12.6342	13.7686	0	0	0.218022	185.601	-562.133	18.3352	188.49	0	58.4262	58.4252	164.921	1
2790	0	0	790	1	350.539	165.045	185.495	0	0	-44.3249	-46.0242	337.067	194.821	13199.4	13998.4	-337.067	0	8.5733	11.8268	13.1973	0	0	0.252199	187.453	-552.908	18.1996	193.234	0	48.4784	50.1229	148.648	1
2804	0	0	804	1	325.64	160.886	164.754	0	0	57.7085	23.7879	75.9045	160.347	13097.4	13829	-75.9045	0	6.23657	12.0562	12.588	0	0	0.108086	140.814	-531.935	19.8722	157.588	0	59.5416	59.6773	181.695	1
2814	0	0	814	1	352.566	155.035	197.53	0	0	56.0097	-17.1243	-13.8596	192.415	13497.8	13869.9	13.8596	0	7.47687	11.651	12.7055	0	0	0.0404962	162.284	-542.065	17.961	217.422	0	50.2236	49.8608	175.856	1
2819	0	0	819	1	502.261	223.337	278.924	0	0	20.9214	-5.7269	-126.129	412.709	13433.2	13858.5	126.129	0	16.2279	13.0914	13.12	0	0	0.172471	158.201	-552.696	11.9079	253.324	0	25.5922	25.492	106.766	1
2854	0	0	854	1	310.865	123.386	187.478	0	0	69.6661	-1.73061	59.0342	170.471	13284.8	13854.5	-59.0342	0	6.63557	12.3936	12.6932	0	0	0.0914297	155.884	-538.527	21.1549	167.6	0	56.3071	56.1731	177.963	1
2889	0	0	889	1	328.661	216.17	112.49	0	0	12.5532	-7.99337	353.366	156.188	12743.9	13960.4	-353.366	0	6.73951	12.2466	12.547	0	0	0.150068	201.57	-559.623	19.675	229.051	0	60.5421	62.6973	192.136	1
2891	0	0	891	1	381.467	133.397	248.069	0	0	15.5568	-51.2486	28.777	214.857	12840.6	14103.3	-28.777	0	8.5045	13.0098	12.9715	0	0	0.0487487	194.86	-560.078	16.5504	202.065	0	45.5393	45.4746	152.243	1
2898	0	0	898	1	295.824	154.246	141.578	0	0	119.526	17.3957	262.774	155.964	12935.9	13935	-262.774	0	6.38328	11.8032	13.2976	0	0	0.0540851	141.435	-531.187	22.5133	161.327	0	62.4226	63.909	182.193	1
2919	0	0	919	1	337.848	202.489	135.36	0	0	-46.967	31.0727	379.469	186.974	13401.4	14021	-379.469	0	8.2554	10.846	12.0266	0	0	0.0686922	193.197	-553.141	18.6563	257.852	0	50.2329	50.9382	165.206	1
2921	0	0	921	1	301.983	176.145	125.838	0	0	-28.5792	38.0295	163.585	148.788	13482.7	13914.4	-163.585	0	6.01489	11.3651	12.7685	0	0	0.119889	168.256	-544.955	21.7139	224.556	0	64.7704	64.1214	181.804	1
2972	0	0	972	1	322.427	168.879	153.548	0	0	18.3871	12.7837	124.102	163.32	13435.7	13939.6	-124.102	0	6.47448	11.4016	11.3322	0	0	0.119775	145.513	-526.389	19.7364	181.763	0	57.4555	56.9456	168.8	1
3009	0	0	1009	1	401.742	200.045	201.697	0	0	87.8416	94.0548	68.5091	207.215	13366.3	13858.3	-68.5091	0	7.97892	11.096	12.2519	0	0	0.189761	213.907	-562.952	15.1919	196.696	0	46.5536	46.4273	145.783	1
3015	0	0	1015	1	315.277	192.36	122.917	0	0	113.41	-48.5071	148.371	161.927	13540	14200.2	-148.371	0	6.49202	11.1099	11.6817	0	0	0.0552241	181.499	-544.81	20.3006	195.014	0	57.4417	58.5648	166.51	1
3027	0	0	1027	1	277.135	165.673	111.462	0	0	43.1371	-66.4384	8.33327	195.288	13112	13819.5	-8.33327	0	7.72271	11.5479	11.1552	0	0	0.19379	168.477	-535.262	23.8211	204.892	0	46.1659	46.3061	158.286	1
3068	0	0	1068	1	367.904	177.316	190.589	0	0	52.7717	-19.6876	51.3382	232.941	13102.3	13772.8	-51.3382	0	9.11007	10.625	11.4748	0	0	0.151654	170.998	-532.839	16.7015	198.805	0	39.8653	39.9956	126.767	1
3133	0	0	1133	1	314.385	135.891	178.494	0	0	9.94429	47.6468	-63.6802	182.845	13045.5	13904.8	63.6802	0	7.07364	11.3636	11.8887	0	0	0.116635	154.292	-533.392	20.4694	178.77	0	51.6102	51.6963	190.145	1
3166	0	0	1166	1	410.645	161.513	249.132	0	0	55.5294	-37.2435	2.35101	269.534	12800.6	14089.3	-2.35101	0	10.5374	12.0279	14.2248	0	0	0.120073	202.572	-563.608	15.1505	214.886	0	38.1984	37.8934	127.35	1
3167	0	0	1167	1	394.792	215.257	179.535	0	0	-6.60686	-36.9126	256.274	241.716	12962.4	14089	-256.274	0	10.1733	12.9379	14.348	0	0	0.118943	156.053	-550.119	16.0401	187.463	0	42.4565	42.9322	122.83	1
3169	0	0	1169	1	381.512	190.427	191.085	0	0	37.5127	-15.8849	131.827	310.982	13017.9	14067.9	-131.827	0	12.3858	11.2892	12.4654	0	0	0.17589	187.548	-550.71	16.2242	204.865	0	32.2211	32.4089	92.9423	1
3170	0	0	1170	1	522.903	215.497	307.406	0	0	-4.19139	39.225	41.2307	333.776	12960	14112.5	-41.2307	0	13.0149	12.4281	12.67	0	0	0.406721	175.017	-554.537	11.2704	211.434	0	30.1971	30.4431	99.9118	1
3171	0	0	1171	1	332.603	172.805	159.797	0	0	11.5135	5.46416	109.762	229.933	12844.6	14046.6	-109.762	0	9.10764	11.662	12.2948	0	0	0.1944	168.656	-542.402	19.2264	201.549	0	42.5331	42.7034	126.073	1
3174	0	0	1174	1	319.348	184.014	135.334	0	0	-35.4409	18.7972	8.25562	170.683	13489.5	14132.9	-8.25562	0	6.70801	11.4404	11.5878	0	0	0.0308204	146.483	-529.867	20.0313	166.814	0	53.9111	53.7438	188.997	1
3204	0	0	1204	1	318.485	199.477	119.008	0	0	55.2771	50.8952	380.87	195.594	12701.2	13702.2	-380.87	0	8.40229	11.1515	11.3352	0	0	0.0483552	170.731	-540.174	19.9869	202.954	0	47.2934	49.8609	160.524	1
3222	0	0	1222	1	334.776	154.764	180.012	0	0	-1.72754	23.3464	334.93	164.7	13156.8	14128.4	-334.93	0	7.03955	10.4231	11.5607	0	0	0.118999	162.268	-531.502	18.7008	162.051	0	56.1883	56.7407	169.086	1
3225	0	0	1225	1	384.281	227.246	157.035	0	0	43.2007	32.3848	33.573	201.212	13610.2	14019.7	-33.573	0	7.77857	10.8679	11.1388	0	0	0.196262	170.499	-538.025	15.8397	213.654	0	46.8187	46.7961	159.246	1
3276	0	0	1276	1	304.029	163.87	140.158	0	0	12.2882	17.4405	149.429	199.105	13342.2	14034.6	-149.429	0	7.95305	10.8313	10.7419	0	0	0.0823007	154.003	-529.172	20.9616	196.764	0	47.1315	46.7732	133.356	1
3294	0	0	1294	1	280.348	157.072	123.276	0	0	79.8747	14.7696	268.11	143.02	13374.2	13937.6	-268.11	0	5.8811	10.4933	11.1713	0	0	0.0592791	187.62	-542.294	23.2002	196.846	0	64.9043	65.0816	186.931	1
3310	0	0	1310	1	304.422	182.879	121.543	0	0	28.6183	20.7801	349.406	162.498	13425.5	14031.3	-349.406	0	6.93999	10.7232	11.0542	0	0	0.0158476	153.67	-527.631	20.9737	189.546	0	57.6979	58.723	177.19	1
3313	0	0	1313	1	318.611	161.365	157.247	0	0	-30.7369	-21.7863	355.74	178.44	13185.9	14073.8	-355.74	0	7.82536	10.8055	11.3378	0	0	0.0998019	158.874	-530.121	19.9053	195.836	0	51.133	52.7076	158.722	1
3315	0	0	1315	1	456.151	236.072	220.079	0	0	75.0769	40.2922	173.303	228.263	13279.4	13912.1	-173.303	0	9.0626	10.344	11.9127	0	0	0.190778	166.84	-538.083	12.9506	178.767	0	42.3035	42.1956	118.467	1
3328	0	0	1328	1	379.289	174.041	205.248	0	0	30.2357	43.0511	25.8478	209.796	13124.9	13809.7	-25.8478	0	8.10645	10.0925	10.7335	0	0	0.0592493	166.469	-533.175	15.917	191.484	0	43.3126	43.0424	142.109	1
3374	0	0	1374	1	257.18	112.82	144.36	0	0	54.6621	111.403	133.54	142.695	13299.8	13841	-133.54	0	5.59024	10.9619	11.8753	0	0	0.122456	162.545	-535.503	26.2232	176.402	0	65.6005	65.6486	187.033	1
3391	0	0	1391	1	257.335	111.42	145.915	0	0	-37.6424	-11.0178	229.418	134.443	13292.4	13863.8	-229.418	0	5.62209	11.1964	11.7689	0	0	0.0708266	150.863	-529.237	26.247	183.085	0	68.3528	68.4718	191.495	1
3398	0	0	1398	1	519.547	184.446	335.101	0	0	50.5205	68.0857	-51.1466	487.85	13303.9	14083.6	51.1466	0	18.7206	11.2003	12.631	0	0	0.411339	167.223	-551.463	11.2544	258.019	0	21.5231	21.5826	79.9686	1
3399	0	0	1399	1	457.557	210.34	247.217	0	0	34.6747	13.4486	-27.0324	286.465	13319.8	13939	27.0324	0	11.0829	11.2365	12.47	0	0	0.15654	154.076	-540.292	13.0509	215.521	0	34.0684	34.1086	121.565	1
3400	0	0	1400	1	404.733	197.521	207.212	0	0	103.151	39.5731	14.0466	268.1	13151.6	14012.5	-14.0466	0	10.2964	11.7924	12.849	0	0	0.0963114	181.663	-555.566	15.2232	236.643	0	37.5794	37.1387	124.892	1
3401	0	0	1401	1	561.9	261.37	300.53	0	0	-13.13	43.1998	-2.00568	515.327	13267.9	13909.2	2.00568	0	20.0378	11.8127	11.8857	0	0	0.571712	153.718	-549.889	10.2718	276.004	0	20.3074	20.0813	70.2498	1
3402	0	0	1402	1	473.52	217.107	256.414	0	0	70.4014	69.0951	145.335	395.391	12686.1	13883.3	-145.335	0	15.5313	12.0429	11.7352	0	0	0.227572	145.927	-537.957	12.5435	245.356	0	26.228	26.4468	75.9612	1
3403	0	0	1403	1	537.365	289.081	248.284	0	0	27.6816	11.9462	168.662	408.208	12728.8	13840.8	-168.662	0	16.3651	12.5057	12.7949	0	0	0.275312	164.652	-547.61	10.9314	247.294	0	25.7406	26.1174	73.8656	1
3404	0	0	1404	1	352.228	205.928	146.299	0	0	39.7322	75.8455	124.805	222.695	12916.1	13976.2	-124.805	0	8.72859	12.3795	12.5131	0	0	0.228892	125.959	-523.187	18.0762	127.769	0	44.2552	45.1856	130.324	1
3406	0	0	1406	1	351.769	198.393	153.376	0	0	-17.7471	-9.08628	158.846	268.693	13073.2	13961.5	-158.846	0	10.9033	11.0062	11.9317	0	0	0.302678	144.91	-526.589	17.7722	187.272	0	36.2959	36.4086	100.836	1
3407	0	0	1407	1	495.787	226.459	269.327	0	0	37.9399	41.5475	46.8774	406.232	13117.2	14010.5	-46.8773	0	15.7227	10.7441	11.5228	0	0	0.195548	175.346	-545.156	11.7557	240.897	0	25.0346	24.7713	79.7606	1
3408	0	0	1408	1	540.142	258.224	281.918	0	0	41.8334	16.3192	-156.285	469.894	13212.9	14035.7	156.285	0	18.4781	11.0507	12.0296	0	0	0.310885	177.222	-548.646	10.7056	290.465	0	22.5027	22.4364	95.2307	1
3410	0	0	1410	1	500.693	194.967	305.726	0	0	20.9877	0.121565	-36.8056	472.199	13433.1	13952.3	36.8056	0	18.3573	11.4937	11.8322	0	0	0.184276	161.166	-544.94	11.7114	292.942	0	21.8812	21.7221	80.2406	1
3411	0	0	1411	1	538.667	229.756	308.911	0	0	-25.8719	36.1139	22.0219	509.669	13480	14015.9	-22.0219	0	19.9449	9.9386	11.0096	0	0	0.376521	212.714	-565.581	10.5854	347.349	0	20.2351	19.8084	67.8983	1
3412	0	0	1412	1	541.317	203.875	337.442	0	0	23.7548	-1.86711	-317.773	509.758	13430.3	14053.9	317.773	0	21.4408	10.9403	11.9201	0	0	0.247294	176.554	-554.413	10.663	267.95	0	23.3544	23.0629	117.98	1
3421	0	0	1421	1	273.251	164.674	108.577	0	0	-43.8855	1.18695	96.1263	165.968	13099.3	14150.5	-96.1263	0	6.65929	12.8256	11.5783	0	0	0.104963	131.068	-523.515	24.7165	194.591	0	56.395	55.9764	173.515	1
3519	0	0	1519	1	302.095	115.598	186.497	0	0	-55.6358	36.2084	149.738	153.191	13111.1	13816.5	-149.738	0	6.22562	11.5248	11.4468	0	0	0.107023	147.689	-527.137	21.4472	175.747	0	59.7467	59.5571	168.267	1
3522	0	0	1522	1	301.852	165.917	135.935	0	0	39.4705	88.0293	316.167	173.923	12916.3	13864.4	-316.167	0	7.27152	10.3427	10.5554	0	0	0.103469	157.384	-525.632	20.9932	209.177	0	52.058	53.5774	157.406	1
3528	0	0	1528	1	289.496	162.691	126.805	0	0	15.3195	-26.7657	21.3469	217.111	12940.5	14078.8	-21.3469	0	8.52439	9.55498	10.8423	0	0	0.129363	172.864	-534.42	21.9677	196.381	0	41.1091	41.7846	137.739	1
3540	0	0	1540	1	403.497	213.778	189.72	0	0	36.2045	111.312	-1.21195	210.145	13118.9	13641.8	1.21195	0	8.06625	10.3667	10.5405	0	0	0.210907	219.562	-556.397	14.8032	233.23	0	42.5205	43.3526	149.133	1
3547	0	0	1547	1	332.244	156.6	175.644	0	0	16.6889	-9.54275	337.24	160.01	12839.5	14061.6	-337.24	0	6.85459	11.1343	10.4603	0	0	0.0599891	176.626	-535.515	18.8047	206.305	0	57.481	58.8934	175.997	1
3550	0	0	1550	1	297.544	166.119	131.425	0	0	-24.293	83.4124	175.295	155.134	13079.8	13669.7	-175.295	0	6.26152	10.8549	10.7776	0	0	0.156505	129.695	-512.207	21.541	188.703	0	58.0774	58.5968	163.251	1
3558	0	0	1558	1	419.098	186.775	232.323	0	0	78.3212	11.7574	12.3534	278.054	13575.1	13940.6	-12.3534	0	10.7314	10.537	11.6573	0	0	0.166783	246.607	-548.364	14.3058	206.411	0	35.5735	34.9985	119.866	1
3559	0	0	1559	1	277.799	139.833	137.966	0	0	52.3848	60.0566	172.114	192.095	13601	13992	-172.114	0	7.62789	11.2387	11.2813	0	0	0.0918636	148.607	-531.061	23.7009	180.088	0	51.178	50.5947	146.031	1
3571	0	0	1571	1	254.053	151.681	102.371	0	0	16.1867	-59.6012	482.193	190.754	13138.9	14111.7	-482.193	0	8.94512	9.16634	11.2433	0	0	0.135884	258.834	-544.18	25.8218	1	0	45.407	47.6971	194.412	1
3580	0	0	1580	1	313.024	125.36	187.663	0	0	61.9885	59.6762	-39.5407	185.99	13093.1	13693.4	39.5407	0	7.13168	9.91259	10.7203	0	0	0.097094	165.025	-529.374	20.0194	216.739	0	47.6238	48.1478	173.675	1
3600	0	0	1600	1	278.178	123.319	154.859	0	0	5.46368	-43.8863	58.4761	139.034	12751	13797	-58.4761	0	5.52457	10.0002	11.0223	0	0	0.154536	172.701	-529.07	23.2493	198.265	0	63.1801	63.3838	195.423	1
3627	0	0	1627	1	274.423	147.463	126.96	0	0	-8.06147	32.5355	124.305	169.216	13163.2	13620.9	-124.305	0	6.7275	10.29	10.3055	0	0	0.143704	226.143	-545.24	23.5345	245.301	0	52.2465	52.7227	151.187	1
3640	0	0	1640	1	314.484	129.049	185.435	0	0	26.5316	-43.2075	157.201	166.295	13228.2	13796.3	-157.201	0	6.73384	10.0802	10.8726	0	0	0.143136	221.176	-544.512	19.9738	223.477	0	53.6836	53.7692	150.377	1
3642	0	0	1642	1	325.763	140.682	185.082	0	0	3.3838	23.9833	312.922	197.85	13151.7	13828.8	-312.922	0	8.37194	9.37382	11.0692	0	0	0.0657814	186.037	-540.312	19.0232	242.904	0	44.8916	45.7177	136.233	1
3659	0	0	1659	1	293.688	116.892	176.796	0	0	53.2556	71.7171	117.51	155.364	13201.5	13880.7	-117.51	0	6.06803	9.77242	12.0028	0	0	0.151217	166.201	-534.914	21.8985	211.47	0	59.397	59.5916	169.041	1
3682	0	0	1682	1	370.751	224.61	146.14	0	0	121.64	103.298	147.734	172.116	13432.1	13948.8	-147.734	0	6.7413	10.2462	10.2941	0	0	0.123505	153.196	-524.19	16.3129	182.954	0	53.6375	53.3178	155.473	1
3687	0	0	1687	1	388.739	148.844	239.895	0	0	20.1202	-28.5254	256.236	208.222	13135	14080.6	-256.236	0	8.68666	10.4927	12.4583	0	0	0.0845007	205.582	-560.473	15.7418	175.432	0	45.9207	46.3273	131.115	1
3688	0	0	1688	1	499.714	241.476	258.239	0	0	58.217	53.6935	142.768	470.15	12698.3	14098	-142.768	0	18.5039	11.1525	10.2943	0	0	0.271026	186.691	-546.853	11.5797	297.752	0	21.9732	21.7105	63.8124	1
3731	0	0	1731	1	327.45	175.566	151.884	0	0	51.6755	-15.5889	208.039	212.841	13302.8	14067.6	-208.039	0	8.65602	9.06012	10.1212	0	0	0.0695398	174.802	-530.413	18.6669	213.263	0	42.6859	42.7535	119.589	1
3831	0	0	1831	1	278.158	121.197	156.962	0	0	63.9359	-35.5716	155.342	158.583	13390.2	13988	-155.342	0	6.36693	9.44508	9.58788	0	0	0.203945	191.571	-539.329	22.7208	208.765	0	55.2849	55.0269	157.896	1
3855	0	0	1855	1	272.171	167.688	104.483	0	0	78.0157	73.2417	318.678	158.528	13575.4	13978.8	-318.678	0	6.60146	10.1543	9.09955	0	0	0.12029	196.34	-516.651	23.3904	180.777	0	58.8992	58.4615	172.579	1
3875	0	0	1875	1	348.117	179.286	168.831	0	0	34.036	20.5349	125.044	218.248	13420.1	14230.8	-125.044	0	8.61709	7.8847	9.65546	0	0	0.133538	261.634	-541.779	17.0571	252.423	0	40.3319	40.186	116.409	1
3881	0	0	1881	1	340.563	187.281	153.282	0	0	27.5567	-40.5604	166.107	185.024	13426.5	14192.3	-166.107	0	7.50487	9.97418	10.1705	0	0	0.0917291	148.495	-521.757	17.9886	174.679	0	49.0904	48.7904	137.769	1
3889	0	0	1889	1	368.993	171.23	197.764	0	0	299.821	48.4148	-19.1211	200.861	13353.6	13904	19.1211	0	8.10723	10.6143	8.23093	0	0	0.416523	310.128	-540.625	16.1222	257.29	0	41.4805	39.6009	158.267	1
3927	0	0	1927	1	283.702	134.258	149.444	0	0	40.5413	14.4474	97.6698	152.531	13513.2	13838.3	-97.6698	0	5.98228	9.9625	10.2041	0	0	0.048569	171.617	-525.921	22.4724	191.92	0	58.7286	58.7734	175.102	1
3952	0	0	1952	1	265.729	137.834	127.895	0	0	12.9256	47.1643	274.166	149.892	13241.9	14104.6	-274.166	0	6.21795	9.73172	10.6662	0	0	0.0882757	152.601	-519.921	24.4328	179.382	0	60.4464	60.4233	171.568	1
3968	0	0	1968	1	268.961	139.154	129.807	0	0	-107.298	-108.754	271.236	141.251	13362.1	13961.5	-271.236	0	6.38774	9.39441	10.507	0	0	0.265985	157.828	-518.631	23.9214	189.736	0	59.3822	59.458	170.693	1
3975	0	0	1975	1	464.262	254.935	209.327	0	0	33.0843	72.1145	75.8675	370.781	13122	14079.6	-75.8675	0	14.3882	10.5373	10.5544	0	0	0.0721424	178.683	-545.086	12.5785	283.588	0	26.6341	26.2842	83.3007	1
3981	0	0	1981	1	285.165	143.186	141.979	0	0	9.06833	-18.7269	284.734	170.72	13744	13971.1	-284.734	0	7.19652	9.50518	10.0226	0	0	0.153637	168.405	-521.633	22.1648	182.971	0	51.9867	52.747	155.029	1
3983	0	0	1983	1	361.232	204.743	156.489	0	0	39.1455	3.56563	104.756	183.883	13514.6	13948.8	-104.756	0	7.24045	9.83597	10.646	0	0	0.0648864	169.373	-533.78	16.8152	191.361	0	50.3563	49.6948	149.729	1
4000	0	0	0	1	582.957	287.374	295.583	0	0	64.3247	18.9707	-106.222	641.366	13489.4	14033.1	106.222	0	27.4813	9.05606	8.60261	0	0	0.131185	149.812	-530.792	8.06277	372.651	0	16.8835	16.6189	49.4386	2
4001	0	0	1	1	383.247	187.614	195.632	0	0	7.2739	13.6282	-95.4855	373.252	13546.5	14038.4	95.4855	0	16.1545	9.13288	8.56931	0	0	0.229384	195.994	-542.006	12.8789	298.832	0	26.4821	26.1513	76.0146	2
4003	0	0	3	1	491.863	214.785	277.077	0	0	-6.07237	63.4516	-152.541	513.444	13460.2	13988.6	152.541	0	21.7926	9.44204	6.8818	0	0	0.368071	289.236	-565.551	9.63126	332.783	0	19.3956	18.7394	63.4	2
4004	0	0	4	1	408.887	147.948	260.939	0	0	34.2827	-31.3424	-259.05	357.175	13519.5	14083.4	259.05	0	14.9711	9.51234	9.32237	0	0	0.199067	190.451	-543.543	12.0675	280.256	0	27.1552	27.2935	106.791	2
4005	0	0	5	1	637.815	306.236	331.579	0	0	-23.2023	-18.782	-76.5841	698.346	13477.3	14070.8	76.5841	0	30.7858	8.63687	8.20135	0	0	0.264467	254.701	-578.422	7.27885	455.502	0	15.5351	15.2256	43.2752	2
4006	0	0	6	1	522.392	255.932	266.459	0	0	17.0109	76.62	19.6371	446.084	13437.1	13975.4	-19.6371	0	19.8108	9.93392	9.53325	0	0	0.291254	226.227	-571.246	9.19559	308.707	0	24.1729	23.3801	63.2861	2
4007	0	0	7	1	404.055	207.248	196.807	0	0	-4.06779	5.28775	26.3476	424.805	13458.2	14046.8	-26.3476	0	19.176	9.19562	8.07358	0	0	0.318162	183.319	-537.298	12.0866	322.225	0	24.2407	23.5756	63.2328	2
4009	0	0	9	1	427.641	167.176	260.465	0	0	64.71	28.8039	-133.68	363.59	13489.1	14023.3	133.68	0	15.4476	10.8927	9.34322	0	0	0.123606	200.359	-555.192	11.5771	242.87	0	27.9097	27.3562	87.128	2
4010	0	0	10	1	475.452	238.448	237.004	0	0	-33.8417	42.5657	-31.751	416.516	13487.9	14009.5	31.751	0	18.4376	10.1985	8.59132	0	0	0.323473	215.389	-562.727	10.1695	351.856	0	24.9278	24.0772	66.1996	2
4012	0	0	12	1	543.189	326.387	216.802	0	0	27.853	14.3534	238.074	545.136	13426.2	14037.7	-238.074	0	27.8196	9.36852	8.03139	0	0	0.281295	175.378	-539.504	8.69829	326.094	0	19.1804	19.1711	63.0162	2
4013	0	0	13	1	554.272	247.155	307.118	0	0	-22.1062	21.8	-39.8394	598.409	13476.2	14030.3	39.8394	0	26.4277	9.45079	8.12257	0	0	0.496083	185.073	-541.769	8.5157	361.446	0	18.0296	17.4992	48.526	2
4014	0	0	14	1	435.628	167.516	268.112	0	0	-24.5823	66.177	-79.3195	543.245	13478.7	13985.9	79.3195	0	23.5965	8.57853	6.75022	0	0	0.21713	301.6	-571.028	10.9481	1	0	18.6752	17.9769	52.7613	2
4015	0	0	15	1	315.371	145.637	169.734	0	0	-7.21767	18.6762	-137.863	267.772	13561	14033.4	137.863	0	11.4797	10.1536	7.92315	0	0	0.17148	186.176	-534.641	16.1546	232.906	0	34.438	34.1033	111.969	2
4017	0	0	17	1	487.463	235.557	251.906	0	0	45.6026	4.0737	-89.8476	316.657	13508.2	14048	89.8476	0	13.6818	9.49182	8.61309	0	0	0.11345	192.258	-541.044	9.84961	235.009	0	30.6657	30.3764	87.3516	2
4019	0	0	19	1	403.927	183.581	220.346	0	0	27.9131	22.348	-64.597	386.73	13426.2	14029.7	64.597	0	16.7984	8.89116	7.96759	0	0	0.190472	169.622	-527.439	12.0546	291.477	0	25.5245	24.8833	69.0766	2
4020	0	0	20	1	468.504	234.777	233.727	0	0	55.533	86.8803	62.7942	576.185	13398.6	14064.8	-62.7942	0	25.9075	8.23597	7.52293	0	0	0.399849	191.116	-539.998	10.1376	337.266	0	18.5577	17.9686	49.1489	2
4021	0	0	21	1	507.138	211.872	295.266	0	0	20.7895	8.49782	8.08358	508.968	13433.3	14043.6	-8.08358	0	22.695	8.53202	8.66955	0	0	0.208198	198.772	-546.053	9.37452	315.398	0	20.7986	20.2481	54.4072	2
4022	0	0	22	1	656.087	325.305	330.782	0	0	66.6035	-11.8669	26.4487	572.4	13487.2	14063.9	-26.4487	0	25.6716	10.8568	8.34219	0	0	0.0757371	205.112	-565.425	7.13534	374.22	0	19.2777	19.0066	51.6086	2
4024	0	0	24	1	409.998	202.528	207.47	0	0	48.3862	29.459	129.851	357.816	13405.7	14022.6	-129.851	0	16.7879	9.02465	7.5365	0	0	0.066457	208.353	-545.049	11.8239	309.504	0	27.7834	27.0874	74.6707	2
4026	0	0	26	1	429.177	178.814	250.363	0	0	54.221	17.6292	-128.559	463.794	13499.5	14034.4	128.559	0	19.7778	9.28984	8.00202	0	0	0.122104	187.083	-536.473	11.2938	304.384	0	21.595	21.3225	66.9521	2
4027	0	0	27	1	418.655	213.618	205.037	0	0	84.8594	-11.8275	-96.194	232.131	13468.9	14063.9	96.194	0	10.0261	9.83209	8.65311	0	0	0.17382	185.968	-538.639	11.7152	248.07	0	40.6181	39.8369	115.683	2
4028	0	0	28	1	401.222	183.868	217.354	0	0	55.4432	93.9865	-36.2257	265.97	13498.3	13958.1	36.2257	0	11.527	9.47963	7.78309	0	0	0.149721	226.357	-552.93	12.1781	269.311	0	36.3294	35.2513	96.6687	2
4029	0	0	29	1	376.674	166.19	210.484	0	0	56.6718	30.005	43.7049	283.994	13497.1	14022.1	-43.7049	0	12.7355	9.89297	9.12531	0	0	0.128638	158.225	-528.821	13.2722	202.124	0	35.6445	34.9331	93.2865	2
4030	0	0	30	1	392.646	225.265	167.381	0	0	95.7641	16.7059	-11.9875	299.673	13458	14035.4	11.9875	0	13.165	9.84931	8.1101	0	0	0.163434	190.154	-541.11	12.5464	235.902	0	33.1686	32.2242	86.3132	2
4033	0	0	33	1	521.002	235.677	285.326	0	0	-12.5292	2.31869	-83.9428	526.045	13466.6	14049.7	83.9428	0	22.9766	9.45703	7.87072	0	0	0.296871	199.289	-546.152	9.10231	354.155	0	19.6384	19.1719	55.3263	2
4038	0	0	38	1	448.558	233.489	215.069	0	0	50.6961	113.63	65.5496	292.729	13503.1	13938.4	-65.5496	0	13.1757	8.87426	7.98793	0	0	0.183735	168.214	-527.466	10.7186	240.252	0	33.5118	32.6676	89.0562	2
4040	0	0	40	1	447.765	223.037	224.728	0	0	-19.7801	23.0122	-69.1467	365.268	13473.9	14029	69.1467	0	15.9826	8.92653	7.38134	0	0	0.120904	209.111	-549.664	10.695	279.796	0	26.4335	25.6347	72.663	2
4043	0	0	43	1	405.893	185.488	220.405	0	0	19.3396	70.6438	-154.734	345.868	13534.4	14081.1	154.734	0	14.6057	9.342	7.8894	0	0	0.309645	208.425	-544.343	12.0192	246.91	0	27.2607	27.1193	91.0661	2
4044	0	0	44	1	486.635	182.574	304.06	0	0	0.625668	-22.7661	-115.85	427.627	13453.5	14074.8	115.85	0	18.5784	8.61216	7.1379	0	0	0.271613	201.727	-534.908	9.71786	320.605	0	22.3626	21.8756	66.7391	2
4049	0	0	49	1	446.901	214.716	232.185	0	0	18.0277	15.5985	-61.0673	324.788	13436.1	14036.5	61.0673	0	14.1584	9.0978	6.93804	0	0	0.0982541	208.179	-549.537	10.6924	251.997	0	28.9484	28.1791	79.0823	2
4052	0	0	52	1	497.214	234.227	262.987	0	0	-34.4742	34.6209	-95.9146	476.592	13488.6	14017.4	95.9146	0	20.7368	8.0499	7.42821	0	0	0.296282	196.229	-535.623	9.47772	313.505	0	20.8025	20.1892	59.3464	2
4053	0	0	53	1	457.536	248.456	209.08	0	0	61.0181	-1.76165	58.2161	383.539	13393.1	14053.8	-58.2161	0	17.402	8.85127	7.97163	0	0	0.108748	189.258	-531.262	10.4816	252.618	0	26.3381	25.6265	68.2951	2
4054	0	0	54	1	478.438	261.507	216.931	0	0	-84.1123	-23.2107	-111.119	299.707	13538.2	14075.3	111.119	0	13.3516	9.33291	6.913	0	0	0.267756	247.747	-556.281	9.92632	303.969	0	29.6011	29.223	90.9571	2
4055	0	0	55	1	575.966	268.865	307.101	0	0	19.2554	27.4659	-31.5984	538.087	13434.8	14024.6	31.5984	0	23.6057	8.51687	7.18058	0	0	0.362459	206.613	-543.098	8.08014	316.786	0	19.1738	18.5796	51.2518	2
4057	0	0	57	1	617.553	354.943	262.61	0	0	-10.9421	22.3984	116.332	603.85	13465	14029.7	-116.332	0	28.4374	7.15142	6.85584	0	0	0.346219	331.768	-577.302	7.42848	377.531	0	17.0657	16.6603	47.1827	2
4058	0	0	58	1	404.255	186.132	218.123	0	0	1.37063	47.2396	-171.875	436.067	13552.4	14004.8	171.875	0	18.4259	7.85881	5.82566	0	0	0.208793	289.492	-555.914	11.7441	384.873	0	21.0603	20.6653	72.6978	2
4059	0	0	59	1	459.439	231.763	227.676	0	0	23.6057	16.6965	-103.797	440.604	13530.2	14035.4	103.797	0	18.9701	8.96082	7.54055	0	0	0.192662	194.604	-533.324	10.408	303.114	0	22.313	22.0466	66.2451	2
4061	0	0	61	1	325.014	126.774	198.24	0	0	-5.7485	-3.40816	-109.038	180.922	13459.8	14055.5	109.038	0	7.84785	9.1419	7.45567	0	0	0.0410998	245.517	-546.63	15.398	265.107	0	48.3508	47.1721	142.15	2
4063	0	0	63	1	343.299	169.772	173.527	0	0	5.31694	51.6735	-245.733	269.341	13548.4	14000.4	245.733	0	11.1786	8.7411	7.90558	0	0	0.154852	187.532	-526.687	14.4753	245.509	0	33.9276	33.4029	127.102	2
4066	0	0	66	1	434.533	198.876	235.657	0	0	-4.44695	-0.620174	-79.8674	328.91	13458.5	14052.7	79.8674	0	14.3669	8.8083	8.17694	0	0	0.17227	220.124	-548.183	11.1164	275.393	0	29.3365	28.6137	80.2123	2
4067	0	0	67	1	475.583	258.997	216.586	0	0	36.2973	61.053	52.0377	347.282	13417.8	13991	-52.0377	0	15.6057	9.17952	7.80959	0	0	0.127373	223.534	-552.424	10.0492	265.13	0	28.777	27.8715	75.3167	2
4070	0	0	70	1	305.884	161.927	143.957	0	0	50.6297	-31.1381	-167.05	184.757	13503.1	14083.2	167.05	0	7.89075	8.5363	6.81351	0	0	0.0785032	232.073	-530.002	16.3155	228.555	0	44.5563	44.3533	155.328	2
4072	0	0	72	1	360.679	141.951	218.728	0	0	47.8181	9.40587	-89.8088	347.024	13505.9	14042.7	89.8088	0	14.9753	7.60889	7.70081	0	0	0.287508	187.83	-524.749	13.5318	269.155	0	27.1876	26.8938	76.6663	2
4076	0	0	76	1	307.955	143.4	164.555	0	0	21.2151	3.85811	155.824	227.187	13432.9	14048.2	-155.824	0	10.9289	7.88772	7.58813	0	0	0.24502	164.406	-509.818	16.2241	200.893	0	39.9887	39.4146	111.34	2
4077	0	0	77	1	403.869	201.254	202.615	0	0	15.0966	23.2304	-92.0095	426.503	13439	14028.8	92.0095	0	18.4215	7.84622	6.85644	0	0	0.212727	207.188	-538.284	11.8598	334.151	0	22.4664	21.8586	63.614	2
4078	0	0	78	1	428.059	224.68	203.378	0	0	35.0507	69.3463	-96.1213	441.411	13518.7	13982.7	96.1213	0	18.8868	7.63005	6.38772	0	0	0.354813	187.17	-524.653	11.0614	286.148	0	21.6865	21.088	63.1181	2
4079	0	0	79	1	437.801	196.406	241.395	0	0	-39.3934	25.7868	-95.905	323.277	13493.5	14026.3	95.905	0	14.1042	8.90817	6.99314	0	0	0.179019	209.536	-541.637	10.9317	301.599	0	28.6184	27.8459	83.2044	2
4080	0	0	80	1	497.06	199.563	297.496	0	0	-24.0324	0.00153251	-126.549	435.025	13478.1	14052.1	126.549	0	18.8418	8.90248	7.57779	0	0	0.316318	208.673	-552.381	9.53865	323.215	0	22.3722	18.0006	68.1615	2
4081	0	0	81	1	458.295	179.655	278.64	0	0	20.055	-25.153	-77.2912	397.78	13434	14077.2	77.2912	0	17.4137	8.45182	6.51108	0	0	0.197329	238.209	-554.07	10.3236	319.544	0	23.5336	22.9969	66.0541	2
4082	0	0	82	1	543.498	281.59	261.908	0	0	34.0019	21.1518	-46.0187	472.014	13519.8	14030.9	46.0187	0	20.5978	9.17421	8.54502	0	0	0.251846	224.277	-565.561	8.71091	308.584	0	22.0289	21.6636	59.6459	2
4084	0	0	84	1	407.437	161.527	245.909	0	0	52.3089	-0.494736	-178.13	334.862	13401.8	14052.6	178.13	0	14.1581	7.93192	6.22665	0	0	0.091236	231.247	-533.984	11.6896	356.407	0	25.9274	25.8185	89.5179	2
4085	0	0	85	1	379.228	216.192	163.036	0	0	-73.428	-30.4024	-234.56	227.339	13527.5	14082.5	234.56	0	9.78752	7.53723	7.30586	0	0	0.225113	184.087	-520.976	12.7405	210.492	0	36.9399	36.6967	138.945	2
4086	0	0	86	1	269.089	120.324	148.765	0	0	64.2393	28.8779	-63.1413	210.924	13389.9	14023.2	63.1413	0	9.12362	8.32398	6.81218	0	0	0.0898193	165.633	-510.577	18.8828	240.322	0	41.5277	40.5618	112.469	2
4090	0	0	90	1	446.58	194.09	252.49	0	0	65.557	51.5782	-48.1212	416.63	13488.2	14000.5	48.1212	0	18.0389	7.2626	7.0731	0	0	0.166437	208.524	-539.87	10.5853	322.974	0	23.3296	22.6404	62.8473	2
4091	0	0	91	1	515.603	285.393	230.21	0	0	-20.0303	7.69412	114.084	389.644	13474.1	14044.4	-114.084	0	18.4152	7.91303	7.52142	0	0	0.29171	171.832	-521.808	9.10578	249.948	0	24.9934	24.6146	67.8627	2
4092	0	0	92	1	429.67	218.367	211.304	0	0	8.64538	70.5109	82.8054	314.251	13445.5	13981.5	-82.8054	0	14.3828	8.19657	7.26683	0	0	0.219861	190.686	-528.733	11.1339	280.303	0	30.5133	29.5395	80.7724	2
4093	0	0	93	1	410.816	232.606	178.21	0	0	-15.6649	38.8098	-116.707	290.879	13469.8	14013.3	116.707	0	12.5218	9.25714	7.4319	0	0	0.332967	177.901	-531.366	11.8058	236.522	0	31.9533	30.8644	95.9176	2
4094	0	0	94	1	411.616	184.359	227.257	0	0	1.48922	39.5486	-150.938	266.726	13452.6	14012.5	150.938	0	11.3411	8.77614	6.65097	0	0	0.238917	192.271	-524.609	11.6655	1	0	33.1024	32.0595	108.247	2
4096	0	0	96	1	441.686	202.181	239.505	0	0	35.1397	-11.067	25.7893	378.661	13319.3	14063.1	-25.7893	0	17.0317	8.36938	7.12387	0	0	0.16247	220.087	-545.275	10.7988	344.065	0	25.4994	24.8475	66.3946	2
4097	0	0	97	1	431.364	197.918	233.446	0	0	36.8975	0.184297	-273.268	319.125	13417.2	14051.9	273.268	0	13.2423	7.71981	6.63895	0	0	0.108442	199.506	-536.771	10.9963	284.118	0	27.4125	27.4557	111.397	2
4100	0	0	100	1	348.668	188.264	160.404	0	0	-1.32397	27.4155	191.556	263.893	13355.8	14024.6	-191.556	0	13.024	7.47446	7.10793	0	0	0.113061	174.852	-516.469	13.9709	247.41	0	34.2922	33.0945	100.668	2
4103	0	0	103	1	400.931	228.767	172.164	0	0	53.4185	35.4816	64.1819	280.683	13500.3	14016.6	-64.1819	0	12.6958	7.97948	7.0571	0	0	0.188581	205.188	-536.776	11.9879	269.083	0	33.427	32.7486	88.6775	2
4105	0	0	105	1	523.316	243.524	279.792	0	0	23.3402	2.0292	-104.404	503.264	13430.8	14050	104.404	0	21.7267	7.86187	6.78573	0	0	0.268758	167.82	-523.796	8.91459	347.971	0	19.3861	19.0159	56.3921	2
4106	0	0	106	1	495.468	242.286	253.182	0	0	46.8089	55.8833	17.8387	475.749	13407.3	13996.2	-17.8387	0	21.0653	7.66807	7.56686	0	0	0.392448	236.692	-549.979	9.50044	369.991	0	21.3145	20.6327	56.3199	2
4107	0	0	107	1	531.878	288.47	243.409	0	0	67.9586	51.9218	214.016	426.685	13286.5	14000.1	-214.016	0	21.1324	7.92849	7.26176	0	0	0.213596	182.592	-534.826	8.78831	295.191	0	22.6267	22.3381	71.1151	2
4111	0	0	111	1	481.443	234.849	246.594	0	0	-49.4465	42.2809	-53.6693	442.031	13403.9	14009.8	53.6693	0	19.5247	7.78192	5.78168	0	0	0.486096	286.821	-573.737	9.68841	337.917	0	21.2211	20.4388	57.9551	2
4112	0	0	112	1	437.954	211.063	226.891	0	0	62.8141	16.2057	-42.7486	466.289	13391.3	14035.9	42.7486	0	20.3278	7.87851	6.29322	0	0	0.232906	234.349	-552.972	10.7958	355.139	0	20.7633	20.2507	56.0009	2
4113	0	0	113	1	380.086	197.869	182.217	0	0	21.7041	25.572	126.339	303.286	13432.4	14026.5	-126.339	0	14.2641	8.84743	7.76834	0	0	0.163472	195.572	-540.748	12.8868	260.208	0	32.0219	31.2876	85.9229	2
4116	0	0	116	1	499.058	225.548	273.511	0	0	3.63123	16.9978	-12.0857	492.619	13450.5	14035.1	12.0857	0	21.8438	7.78292	5.51667	0	0	0.226433	257.174	-559.909	9.29873	387.997	0	19.7399	19.1019	52.9194	2
4117	0	0	117	1	466.857	238.59	228.266	0	0	83.4926	-35.0209	-24.571	423.516	13370.6	14087.1	24.571	0	18.7558	7.51128	6.20951	0	0	0.0433969	229.981	-547.777	10.0353	352.472	0	22.3137	21.6254	58.853	2
4120	0	0	120	1	562.418	254.531	307.886	0	0	-15.0525	77.9593	-14.1204	491.589	13469.2	13974.1	14.1204	0	21.7048	7.43062	5.2779	0	0	0.384494	328.66	-586.232	8.14598	454.283	0	19.6428	18.8362	53.0173	2
4121	0	0	121	1	432.372	225.765	206.607	0	0	22.2746	29.8175	40.0593	316.179	13431.8	14121.9	-40.0593	0	14.2205	7.77392	6.79882	0	0	0.100494	187.734	-528.753	10.9856	261.694	0	29.899	28.9367	77.0297	2
4123	0	0	123	1	584.057	275.959	308.097	0	0	50.7887	40.371	105.713	514.261	13303.7	14011.7	-105.713	0	23.7479	7.4065	6.39925	0	0	0.243636	286.255	-579.445	7.87731	392.689	0	19.3449	18.8314	52.1647	2
4124	0	0	124	1	584.952	283.61	301.342	0	0	92.6328	22.5621	21.4853	607.13	13361.5	14029.5	-21.4853	0	26.9565	7.71458	6.35009	0	0	0.33942	211.551	-550.083	7.87428	390.544	0	17.1125	16.5347	45.4593	2
4126	0	0	126	1	290.568	152.961	137.607	0	0	41.0074	68.3507	-38.207	224.509	13512.8	14083.4	38.207	0	9.75259	8.54358	7.08723	0	0	0.16067	160.431	-509.424	17.3641	227.14	0	40.1876	39.7351	108.475	2
4128	0	0	128	1	308.89	140.276	168.614	0	0	-51.2742	44.9692	93.2892	246.54	13405.7	14007.1	-93.2892	0	11.5551	7.83735	6.53188	0	0	0.234875	188.061	-520.011	15.9869	243.863	0	36.6346	35.2166	95.1839	2
4129	0	0	129	1	405.16	207.156	198.003	0	0	83.6347	23.714	49.9408	390.778	13470.1	14028.3	-49.9408	0	17.5536	7.50077	6.59506	0	0	0.0203794	176.295	-519.556	11.7634	308.068	0	24.7646	24.1426	65.6526	2
4131	0	0	131	1	344.857	176.166	168.691	0	0	49.8133	1.28533	-63.1201	203.145	13404.3	14150.4	63.1201	0	8.8409	7.87683	5.69132	0	0	0.0790037	216.605	-537.997	13.9972	294.56	0	40.4613	39.8201	111.944	2
4132	0	0	132	1	356.322	185.623	170.7	0	0	-25.0394	-39.7267	-222.342	243.579	13479.1	14091.8	222.342	0	10.4035	7.13853	7.02882	0	0	0.0873081	202.134	-524.623	13.5854	278.497	0	34.5563	34.1563	125.017	2
4133	0	0	133	1	356.114	150.207	205.907	0	0	16.4549	102.182	130.21	216.762	13437.6	13949.9	-130.21	0	10.155	7.83009	6.59034	0	0	0.117392	182.861	-513.181	13.6177	235.723	0	40.9364	40.1633	111.915	2
4135	0	0	135	1	416.441	217.433	199.008	0	0	-2.36838	-44.1954	-112.009	309.156	13456.5	14096.3	112.009	0	13.5325	8.05581	7.39275	0	0	0.0615469	195.788	-530.28	11.5282	271.172	0	29.3263	28.6849	85.5989	2
4136	0	0	136	1	424.341	176.462	247.879	0	0	6.67909	-16.1569	-232.515	395.519	13447.4	14068.2	232.515	0	16.6523	7.28614	6.50097	0	0	0.178951	184.703	-523.815	11.152	350.527	0	22.8005	22.5358	83.6482	2
4138	0	0	138	1	381.211	176.968	204.242	0	0	30.8391	20.0673	33.2416	281.24	13423.3	14032	-33.2416	0	12.6168	7.43211	6.77857	0	0	0.0891806	195.096	-523.658	12.6004	273.377	0	32.7571	31.81	84.6237	2
4139	0	0	139	1	384.532	235.366	149.166	0	0	-1.41049	-28.276	0.590156	249.275	13455.5	14080.3	-0.590156	0	11.2233	7.40816	5.83657	0	0	0.166865	302.453	-575.232	12.3744	1	0	35.0023	33.9907	90.8814	2
4140	0	0	140	1	371.377	192.206	179.172	0	0	25.8177	-39.3111	-63.5983	348.672	13428.3	14091.4	63.5983	0	15.3665	7.56609	5.53334	0	0	0.124975	253.958	-546.092	12.8385	322.061	0	25.2709	24.6697	70.0105	2
4142	0	0	142	1	422.771	200.534	222.236	0	0	79.4681	15.63	76.2423	452.148	13374.6	14036.4	-76.2423	0	20.5898	6.93074	6.17331	0	0	0.248642	239.963	-549.049	11.141	374.526	0	21.5149	20.7905	56.7398	2
4145	0	0	145	1	419.939	191.434	228.505	0	0	13.4391	-21.5957	-97.8877	377.889	13440.7	14073.7	97.8877	0	16.4548	7.46124	6.23183	0	0	0.189931	191.627	-528.396	11.2702	269.763	0	24.0044	23.4763	69.0556	2
4146	0	0	146	1	412.596	205.277	207.318	0	0	94.3642	8.58376	85.4242	374.604	13459.4	14043.5	-85.4242	0	17.1456	7.02684	6.85592	0	0	0.0371764	197.821	-523.021	11.5128	295.479	0	25.4969	24.9929	68.0818	2
4150	0	0	150	1	455.863	182.952	272.911	0	0	24.0994	-6.35068	-121.923	360.902	13430	14058.4	121.923	0	15.5362	8.04117	6.28566	0	0	0.176134	240.611	-548.007	10.3403	285.512	0	24.9301	24.5162	76.1184	2
4151	0	0	151	1	415.327	230.433	184.894	0	0	62.3997	-28.3656	46.0841	375.378	13391.7	13980.8	-46.0841	0	17.0447	7.34603	6.6266	0	0	0.253518	253.806	-542.835	11.4354	321.242	0	25.1208	24.4522	66.3883	2
4156	0	0	156	1	503.521	185.164	318.357	0	0	2.01951	-7.58077	-188.344	516.566	13452.1	14059.6	188.344	0	21.9435	6.37875	6.08428	0	0	0.276808	255.055	-559.003	9.17171	413.08	0	18.1335	17.874	60.5533	2
4158	0	0	158	1	391.053	200.437	190.617	0	0	-34.8581	18.9397	-39.892	396.755	13389.3	14033.1	39.892	0	17.5882	7.8151	6.92706	0	0	0.170554	191.306	-534.832	12.2981	275.473	0	24.0112	23.2453	63.2971	2
4159	0	0	159	1	345.462	183.814	161.648	0	0	91.6712	88.7073	-2.52274	237.872	13462.1	13963.4	2.52274	0	10.3996	7.50692	6.1726	0	0	0.238404	241.818	-546.982	13.9975	273.424	0	37.6701	36.3566	98.6892	2
4160	0	0	160	1	321.222	135.002	186.221	0	0	23.6741	55.1221	-17.4371	244.948	13430.4	14096.6	17.4371	0	10.7463	7.75789	5.47886	0	0	0.160802	249.274	-549.149	15.1084	269.031	0	35.423	34.2481	93.1313	2
4162	0	0	162	1	328.722	137.139	191.584	0	0	26.6399	-14.4475	-265.448	293.302	13527.1	14066.5	265.448	0	12.2361	7.55899	6.52259	0	0	0.101979	187.808	-518.464	14.8597	251.953	0	29.3225	29.4123	120.132	2
4163	0	0	163	1	357.998	193.61	164.388	0	0	-74.3125	31.009	-82.6343	215.108	13428.8	14021.1	82.6343	0	9.51607	7.10232	5.67229	0	0	0.203283	221.665	-535.295	13.3437	294.49	0	38.1827	36.7879	106.341	2
4165	0	0	165	1	379.83	177.806	202.025	0	0	16.4064	23.6199	-250.921	283.395	13537.4	14028.4	250.921	0	11.7773	8.59314	7.2839	0	0	0.139812	177.96	-522.862	12.8188	242.911	0	31.628	31.2954	126.337	2
4170	0	0	170	1	350.604	173.985	176.619	0	0	-3.09994	22.7393	1.24339	358.306	13457.2	14029.3	-1.24339	0	15.967	6.69381	6.1026	0	0	0.263959	248.883	-539.179	13.6674	294.835	0	25.7727	24.9075	67.4741	2
4172	0	0	172	1	529.383	277.343	252.04	0	0	-8.27789	44.0467	67.7319	515.449	13462.4	14008	-67.7319	0	23.5668	8.24723	6.72461	0	0	0.404752	177.34	-529.123	8.8186	1	0	19.9141	19.217	53.21	2
4173	0	0	173	1	382.62	187.947	194.674	0	0	-37.3442	-20.659	-42.8679	368.587	13391.8	14072.7	42.8679	0	16.4744	6.40593	5.15849	0	0	0.201585	218.23	-517.566	12.2753	291.379	0	23.654	22.8935	63.0902	2
4175	0	0	175	1	370.26	170.787	199.473	0	0	-10.675	-1.03264	113.816	349.056	13365.1	14053.1	-113.816	0	16.4845	6.12643	6.0015	0	0	0.177834	239.035	-536.576	12.7935	342.724	0	25.9668	24.9429	68.5702	2
4177	0	0	177	1	415.276	187.225	228.051	0	0	2.37231	-38.6533	-101.121	367.359	13451.7	14090.7	101.121	0	16.0863	7.45463	6.915	0	0	0.209096	170.708	-517.997	11.4718	284.337	0	24.9793	24.4034	71.3222	2
4178	0	0	178	1	388.831	194.465	194.365	0	0	68.9742	22.7439	9.87239	334.39	13385.1	14029.3	-9.87239	0	14.8005	7.44417	6.7008	0	0	0.20398	192.113	-526.372	12.3188	246.977	0	28.0567	27.1965	72.6619	2
4179	0	0	179	1	485.925	264.831	221.094	0	0	27.0629	16.7113	24.1793	495.334	13427	14035.3	-24.1793	0	22.1664	7.47028	5.73291	0	0	0.187407	182.479	-521.44	9.57066	333.885	0	19.7994	19.2142	52.653	2
4181	0	0	181	1	385.604	171.577	214.027	0	0	39.203	-21.6782	-30.2462	405.358	13414.9	14073.7	30.2462	0	17.92	7.26596	5.15892	0	0	0.0556863	284.239	-568.304	12.246	363.777	0	22.3644	21.804	60.2268	2
4184	0	0	184	1	398.808	185.729	213.08	0	0	57.6676	22.916	97.381	308.064	13396.4	13929.5	-97.381	0	14.1882	7.53143	6.73211	0	0	0.181806	227.29	-529.747	11.9876	245.523	0	29.8472	29.1542	80.6616	2
4186	0	0	186	1	333.019	151.978	181.04	0	0	5.14093	26.9641	-203.774	202.948	13449	14025.1	203.774	0	8.5284	7.21893	6.30782	0	0	0.107786	198.749	-526.541	14.5703	231.196	0	40.4963	39.5429	144.335	2
4187	0	0	187	1	405.082	199.935	205.146	0	0	-44.3325	24.9135	-206.834	372.651	13498.4	14027.1	206.834	0	15.8137	6.81544	6.47156	0	0	0.253682	191.006	-528.604	11.695	310.001	0	24.0404	23.5846	84.0623	2
4189	0	0	189	1	405.889	226.011	179.877	0	0	-3.08851	61.3219	6.89934	273.785	13457.2	13990.7	-6.89933	0	12.1625	7.14399	6.0678	0	0	0.180888	254.855	-548.955	11.6591	269.461	0	32.8377	31.512	85.6086	2
4190	0	0	190	1	393.729	173.498	220.231	0	0	39.1769	87.2185	-142.664	355.742	13414.9	14064.5	142.664	0	15.0215	7.43295	6.06285	0	0	0.226979	185.954	-519.564	12.0816	299.717	0	24.904	24.5043	79.2817	2
4191	0	0	191	1	449.3	221.698	227.602	0	0	4.15338	-5.78476	-31.0433	398.136	13449.9	14057.8	31.0433	0	17.6255	7.25157	5.86153	0	0	0.078679	208.499	-534.931	10.4197	313.947	0	23.3403	22.6978	62.1077	2
4192	0	0	192	1	418.338	225.822	192.516	0	0	28.8902	-7.17085	-52.5082	378.848	13425.2	14059.2	52.5082	0	16.6049	7.28275	6.40962	0	0	0.0431802	206.496	-531.41	11.32	290.116	0	24.4515	23.9008	65.6018	2
4194	0	0	194	1	375.363	192.717	182.646	0	0	-23.526	61.7635	59.7849	282.788	13477.6	13990.3	-59.7849	0	12.9028	7.98787	6.25946	0	0	0.245476	218.907	-534.374	12.814	265.792	0	32.6129	31.4717	85.6909	2
4195	0	0	195	1	391.072	196.505	194.567	0	0	3.26965	32.7642	32.9032	344.757	13450.8	14019.3	-32.9032	0	15.506	7.59476	6.71042	0	0	0.163911	206.425	-533.846	12.255	274.823	0	27.5822	26.6173	71.9865	2
4196	0	0	196	1	475.906	208.366	267.539	0	0	57.0528	70.937	41.8936	424.682	13397	13981.1	-41.8936	0	18.9381	6.19276	5.90886	0	0	0.0865317	214.129	-530.559	9.725	327.443	0	22.0885	21.3681	58.8801	2
4197	0	0	197	1	376.959	171.437	205.522	0	0	7.54658	47.9946	-4.55533	299.38	13346.9	14004.1	4.55533	0	13.2374	6.56304	6.22611	0	0	0.26069	236.002	-543.385	12.6118	316.099	0	29.818	28.7069	76.7467	2
4198	0	0	198	1	326.255	139.17	187.084	0	0	-86.8215	37.2607	-259.837	186.119	13441.3	14114.5	259.837	0	7.89329	6.89247	6.23969	0	0	0.130327	214.654	-525.604	14.8576	266.378	0	42.335	41.4227	167.283	2
4199	0	0	199	1	498.865	212.669	286.196	0	0	30.8939	6.99905	-210.339	478.183	13522.9	14045.1	210.339	0	20.0707	7.68838	6.08176	0	0	0.20847	207.818	-536.517	9.33665	354.319	0	19.3579	19.3442	71.2791	2
4201	0	0	201	1	421.667	245.866	175.8	0	0	99.9375	-19.9287	95.5096	341.96	13453.8	13972.3	-95.5096	0	15.8264	6.86086	6.47528	0	0	0.0960482	243.705	-544.144	11.1937	292.76	0	26.9012	26.3053	73.0279	2
4202	0	0	202	1	372.273	172.976	199.297	0	0	-6.08023	-12.7247	-129.758	422.116	13460.2	14064.8	129.758	0	18.2495	6.72802	6.44156	0	0	0.175753	179.595	-521.067	12.8284	364.14	0	21.8034	21.3621	65.6423	2
4204	0	0	204	1	529.91	251.713	278.197	0	0	5.1434	22.7303	-34.6474	575.997	13449	14029.3	34.6474	0	25.3259	6.47043	5.03874	0	0	0.291222	286.64	-555.463	8.62558	456.175	0	16.831	16.2737	45.7727	2
4205	0	0	205	1	576.491	332.329	244.162	0	0	14.138	26.9767	95.0553	526.103	13440	14025.1	-95.0553	0	24.336	7.07239	5.36569	0	0	0.354835	260.524	-561.912	7.92401	334.119	0	18.7062	18.1599	50.4077	2
4207	0	0	207	1	450.965	291.685	159.281	0	0	-9.48398	40.4167	165.292	414.157	13363.9	14011.6	-165.292	0	20.0589	6.3203	6.41479	0	0	0.213965	236.483	-541.109	10.3555	322.658	0	22.5121	21.6758	64.2487	2
4209	0	0	209	1	439.469	242.709	196.76	0	0	26.1965	-29.6517	-27.8329	339.037	13427.9	14081.7	27.8329	0	15.0555	7.31468	6.24095	0	0	0.156924	211.071	-532.689	10.7111	298.593	0	26.8396	26.1291	70.6163	2
4211	0	0	211	1	382.814	159.235	223.579	0	0	-4.55477	48.2888	4.58297	258.794	13458.7	14003.8	-4.58297	0	11.507	7.88096	6.44189	0	0	0.187294	185.489	-521.753	12.5471	225.611	0	35.2562	33.8572	91.553	2
4216	0	0	216	1	384.247	230.228	154.018	0	0	41.0865	-20.7264	145.012	326.714	13512.7	13973.1	-145.012	0	15.6407	5.9553	6.15847	0	0	0.0232913	236.057	-535.506	12.2802	288.333	0	26.7671	26.4437	77.6509	2
4217	0	0	217	1	435.63	223.907	211.722	0	0	49.2969	63.7777	-4.51855	498.221	13504.5	13988.3	4.51855	0	21.862	6.96248	4.69891	0	0	0.243308	223.28	-532.506	10.6527	377.688	0	19.0496	18.4575	52.2555	2
4220	0	0	220	1	387.438	185.706	201.732	0	0	13.8944	-47.0904	-101.251	349.181	13440.2	14099.2	101.251	0	15.2979	7.74064	5.35041	0	0	0.122508	230.838	-539.883	12.2441	321.145	0	24.6772	24.1572	73.5233	2
4221	0	0	221	1	396.878	164.256	232.622	0	0	39.8364	38.3367	-58.5283	280.084	13414.3	14013.7	58.5283	0	12.1388	7.21757	5.54805	0	0	0.118029	232.102	-539.762	11.9031	334.033	0	30.8146	29.9523	84.2632	2
4223	0	0	223	1	409.328	195.426	213.902	0	0	6.53542	27.85	18.8698	323.708	13547.2	14024.2	-18.8698	0	14.4798	6.35617	5.90876	0	0	0.110597	250.824	-550.673	11.4706	353.457	0	27.8611	27.117	74.108	2
4224	0	0	224	1	326.765	172.013	154.752	0	0	87.7123	-24.7576	-3.23657	278.531	13565.7	13977.2	3.23657	0	12.3828	6.23405	6.01428	0	0	0.0665847	188.987	-508.41	14.7107	287.302	0	31.8143	30.8348	84.0232	2
4226	0	0	226	1	449.034	229.052	219.982	0	0	75.2	-26.0022	-97.9634	399.129	13478.6	14078.1	97.9634	0	17.2956	6.69775	5.84886	0	0	0.104834	168.894	-511.174	10.3881	282.844	0	22.5051	22.1983	65.559	2
4228	0	0	228	1	299.016	165.227	133.789	0	0	-61.1405	-28.296	-92.1132	221.608	13515.2	14080.4	92.1132	0	9.85717	7.22947	5.50328	0	0	0.110899	236.758	-524.674	16.3096	238.001	0	36.2093	35.7611	106.618	2
4230	0	0	230	1	397.348	181.754	215.594	0	0	45.7705	27.1477	7.71762	334.526	13508	14024.9	-7.71762	0	14.8154	6.75017	5.60583	0	0	0.187585	192.149	-517.197	11.8545	283.709	0	26.9344	26.3794	72.1505	2
4232	0	0	232	1	313.661	144.257	169.405	0	0	43.8707	101.274	-143.756	240.524	13410.2	14050.4	143.756	0	10.1462	6.75207	6.71534	0	0	0.0803825	189.941	-519.872	15.5834	228.491	0	35.3692	34.9132	109.356	2
4233	0	0	233	1	315.372	140.18	175.192	0	0	-40.5447	33.5294	-148.264	252.834	13494.6	14018.5	148.264	0	10.8653	7.892	6.08274	0	0	0.179801	203.623	-519.553	15.546	252.495	0	33.5604	32.6102	109.666	2
4234	0	0	234	1	488.513	234.872	253.641	0	0	-9.58333	36.4317	-169.452	403.374	13463.7	14015.6	169.452	0	17.112	8.15619	6.4351	0	0	0.124128	194.092	-534.869	9.60268	323.961	0	22.9599	22.2881	76.8511	2
4236	0	0	236	1	353.223	185.936	167.288	0	0	64.1646	-39.5867	-199.059	318.512	13489.6	14091.6	199.059	0	13.5237	7.65107	5.77848	0	0	0.0588033	205.06	-532.486	13.616	277.026	0	26.3622	26.2835	97.3096	2
4238	0	0	238	1	368.01	161.287	206.723	0	0	45.0608	-10.685	-287.903	219.477	13508.7	14062.7	287.903	0	9.10521	6.62388	5.59615	0	0	0.029479	225.779	-534.002	12.8852	279.933	0	36.3189	36.3259	156.858	2
4240	0	0	240	1	346.375	212.444	133.931	0	0	158.716	85.548	194.603	171.817	13295.4	13966.5	-194.603	0	8.34347	6.52294	6.25563	0	0	0.127847	181.085	-515.692	13.8525	259.133	0	47.5835	46.8944	144.143	2
4243	0	0	243	1	355.47	195.061	160.409	0	0	37.0609	18.7946	-2.28658	218.125	13516.7	14033.3	2.28658	0	9.64975	6.96728	5.5941	0	0	0.203063	222.838	-531.48	13.4247	267.319	0	38.9973	38.3299	103.576	2
4244	0	0	244	1	426.089	287.37	138.719	0	0	41.4885	11.3988	210.219	367.109	13412.6	14040.7	-210.219	0	18.2882	7.4806	6.97691	0	0	0.114635	191.125	-527.012	11.1574	267.709	0	25.5084	25.2573	79.4635	2
4246	0	0	246	1	425.68	152.452	273.228	0	0	23.8633	-5.29105	-169.653	396.294	13529.9	14057.4	169.653	0	16.8507	6.79233	5.32998	0	0	0.125783	263.216	-557.806	10.9716	385.832	0	21.8099	21.8224	75.2299	2
4247	0	0	247	1	384.946	175.425	209.521	0	0	-13.0495	65.2294	-45.0293	344.153	13467.2	13986.8	45.0293	0	15.0568	6.59347	6.02554	0	0	0.240298	182.653	-518.648	12.3052	293.464	0	26.4262	25.3573	70.4402	2
4249	0	0	249	1	373.112	215.371	157.741	0	0	-17.1917	39.4772	-6.55333	251.635	13471.3	14012.6	6.55333	0	11.1892	6.86278	6.36499	0	0	0.133192	185.931	-509.438	12.802	248.029	0	35.2481	33.9574	91.505	2
4252	0	0	252	1	283.054	126.303	156.751	0	0	40.5231	25.0005	-38.9352	264.058	13513.2	14027.1	38.9352	0	11.5303	6.94562	5.58206	0	0	0.0117246	161.258	-499.895	17.324	247.582	0	32.6557	32.0139	88.6942	2
4253	0	0	253	1	357.203	192.474	164.728	0	0	42.0514	52.4066	-55.8125	373.928	13511.7	13999.7	55.8125	0	16.1856	6.23592	5.00157	0	0	0.0550985	218.237	-524.522	13.1995	334.284	0	23.6498	22.9935	65.73	2
4254	0	0	254	1	393.965	210.04	183.925	0	0	-22.2112	22.0923	-22.4282	329.881	13476.3	14030	22.4282	0	14.6479	6.51669	5.7008	0	0	0.294417	189.219	-511.35	11.9555	241.971	0	27.0107	26.1878	73.2235	2
4255	0	0	255	1	328.564	161.672	166.892	0	0	4.97935	64.9855	-72.7293	247.518	13449.1	13987.1	72.7293	0	10.7061	7.05326	5.74487	0	0	0.0848456	179.384	-505.493	14.6875	230.127	0	34.6846	33.3444	95.5761	2
4256	0	0	256	1	343.551	166.023	177.528	0	0	32.4372	23.8957	-61.0851	292.271	13421.7	14028.2	61.0851	0	12.697	6.00504	5.56801	0	0	0.173865	229.145	-537.248	13.8273	291.213	0	29.2347	28.4658	78.6695	2
4257	0	0	257	1	367.239	158.499	208.74	0	0	9.95164	0.895175	13.367	319.57	13444.1	14051.2	-13.367	0	14.3259	6.17342	5.1153	0	0	0.0680001	161.902	-495.609	12.8119	282.415	0	27.36	26.5727	71.5658	2
4258	0	0	258	1	415.949	209.508	206.441	0	0	40.4769	-4.70916	36.4176	251.897	13413.6	14056.8	-36.4176	0	11.3547	5.98258	5.70727	0	0	0.180542	230.215	-536.347	11.2222	280.238	0	34.0214	33.0925	87.5648	2
4260	0	0	260	1	587.475	294.044	293.431	0	0	76.4687	11.6784	195.506	530.178	13377.6	14040.4	-195.506	0	26.0147	6.62029	5.86227	0	0	0.0651371	229.554	-546.986	7.77175	389.143	0	18.4294	18.0246	55.1398	2
4261	0	0	261	1	404.863	227.474	177.388	0	0	-19.8161	36.0928	198.999	325.339	13473.9	14016	-198.999	0	16.1983	6.55665	5.82008	0	0	0.262292	276.886	-557.135	11.6181	1	0	26.9058	26.7017	82.9111	2
4262	0	0	262	1	408.358	198.43	209.927	0	0	-34.2543	12.3459	-28.9416	401.829	13488.4	14039.7	28.9416	0	17.8925	7.4522	6.10674	0	0	0.227741	212.489	-533.669	11.6103	331.727	0	23.2937	22.7128	62.5175	2
4264	0	0	264	1	408.357	228.686	179.671	0	0	62.2795	84.8143	181.601	353.567	13391.8	14066.9	-181.601	0	17.0452	6.07788	5.42188	0	0	0.231922	269.905	-556.272	11.4315	330.866	0	25.5113	24.7991	73.2458	2
4268	0	0	268	1	469.535	267.609	201.926	0	0	64.9832	-89.8551	-64.6357	317.986	13389.1	14141.9	64.6357	0	14.1942	7.4891	5.95003	0	0	0.0474886	287.657	-560.489	9.9521	293.583	0	27.1238	26.7385	74.494	2
4270	0	0	270	1	362.855	156.937	205.918	0	0	-12.2742	7.21093	-100.7	311.407	13466.4	14044.8	100.7	0	13.526	6.29123	5.61106	0	0	0.110088	168.993	-502.61	13.0543	268.378	0	27.561	26.8617	79.0571	2
4271	0	0	271	1	303.651	131.747	171.905	0	0	-8.8347	1.60819	-72.5466	185.513	13462.9	14050.5	72.5466	0	8.12295	6.86579	5.56659	0	0	0.112042	177.765	-502.597	15.9888	218.782	0	43.809	42.6188	120.232	2
4274	0	0	274	1	403.017	168.593	234.424	0	0	-1.80909	28.5555	19.8412	393.566	13455.9	14023.5	-19.8412	0	17.6387	5.74718	4.38731	0	0	0.316626	229.372	-537.933	11.4654	410.054	0	22.4639	21.6527	59.8452	2
4276	0	0	276	1	316.976	150.031	166.944	0	0	-52.6184	32.5029	-8.63444	264.66	13506.7	14019.6	8.63444	0	11.8881	6.51155	5.10375	0	0	0.235563	223.471	-526.969	15.1135	275.896	0	31.9652	30.9629	85.0848	2
4280	0	0	280	1	271.206	122.85	148.356	0	0	59.9289	50.8174	108.516	162.794	13493.8	14001.2	-108.516	0	7.51197	5.85038	5.45958	0	0	0.087765	169.89	-497.713	17.9541	219.56	0	49.3941	48.6041	134.069	2
4287	0	0	287	1	414.936	226.82	188.117	0	0	68.596	31.1598	130.739	324.653	13385.5	14020.9	-130.739	0	15.2039	6.29588	6.00882	0	0	0.118914	207.464	-532.147	11.3049	248.135	0	27.7672	26.8659	75.2927	2
4288	0	0	288	1	400.012	165.792	234.22	0	0	-18.4087	58.5606	-160.8	355.226	13472.5	13993.5	160.8	0	15.0887	6.4314	5.77644	0	0	0.311949	279.81	-571.247	11.7574	308.915	0	24.7972	23.9363	79.9244	2
4291	0	0	291	1	409.249	223.719	185.53	0	0	9.34583	1.15398	-138.59	412.961	13444.8	14050.9	138.59	0	17.7095	6.41425	5.23803	0	0	0.0645236	205.165	-526.844	11.4142	315.869	0	21.2914	20.8736	66.6108	2
4292	0	0	292	1	350.891	120.326	230.565	0	0	-13.6122	-18.2343	-186.047	345.45	13467.7	14070.3	186.047	0	14.7618	6.68065	5.90158	0	0	0.227254	211.475	-520.914	13.628	285.514	0	24.9146	24.5221	84.8214	2
4293	0	0	293	1	365.195	182.218	182.977	0	0	-36.6301	60.48	-13.861	217.614	13490.7	13991.6	13.861	0	9.67626	7.38025	5.75799	0	0	0.209905	212.009	-525.139	13.0906	289.658	0	39.5996	38.0657	104.257	2
4294	0	0	294	1	349.293	159.251	190.042	0	0	21.1369	-43.1775	-53.6662	203.997	13233.6	13995.6	53.6662	0	9.03131	6.44091	5.95892	0	0	0.117776	199.784	-518.921	13.6769	243.978	0	39.5522	38.8696	104.419	2
4296	0	0	296	1	274.887	154.598	120.289	0	0	50.7359	58.672	1.15764	215.896	13403.4	13993.4	-1.15764	0	9.49529	6.22332	5.31556	0	0	0.112902	172.801	-501.195	17.7227	251.056	0	38.558	37.3071	100.256	2
4298	0	0	298	1	354.317	172.067	182.25	0	0	-38.6335	10.4147	-138.959	330.349	13492.7	14041.6	138.959	0	14.2818	6.31333	5.34136	0	0	0.203309	211.924	-527.649	13.3702	350.536	0	25.5579	25.0814	80.5442	2
4299	0	0	299	1	376.856	204.987	171.869	0	0	3.89444	-21.6044	-91.4708	262.952	13450.2	14073.7	91.4708	0	11.4879	7.25545	6.2946	0	0	0.0443566	185.668	-522.932	12.692	258.814	0	32.787	31.9759	92.3136	2
4302	0	0	302	1	329.24	161.776	167.463	0	0	20.6388	0.836986	-228.597	223.144	13433.5	14150.9	228.597	0	9.35	6.41946	5.2074	0	0	0.203338	212.639	-523.594	14.4941	285.692	0	34.1916	34.2062	131.742	2
4307	0	0	307	1	362.961	190.778	172.183	0	0	9.24285	6.45292	-169.3	325.912	13444.9	14045.6	169.3	0	13.8527	6.03	4.92338	0	0	0.175602	233.707	-535.705	12.9392	301.701	0	25.3	24.843	84.2207	2
4308	0	0	308	1	495.889	249.568	246.321	0	0	-18.4598	25.993	54.1524	479.65	13472.6	14026.1	-54.1524	0	21.9021	6.67235	5.04621	0	0	0.284202	218.811	-536.408	9.27274	426.171	0	19.7958	19.1742	53.1566	2
4309	0	0	309	1	395.209	175.806	219.402	0	0	-17.2248	25.3914	-119.638	367.981	13471.3	14026.7	119.638	0	15.8664	5.35803	5.24549	0	0	0.395113	314.898	-547.366	11.7635	1	0	23.4191	22.737	69.1836	2
4310	0	0	310	1	332.027	153.225	178.802	0	0	19.1956	-16.9155	8.12603	307.336	13434.9	13969.3	-8.12603	0	13.7831	6.03854	5.98562	0	0	0.104857	247.581	-534.815	14.4212	292.955	0	28.578	27.7699	75.209	2
4312	0	0	312	1	461.912	225.378	236.535	0	0	58.0057	32.9235	-77.4557	433.274	13495.8	14019.1	77.4557	0	18.6673	5.85741	5.87877	0	0	0.0518902	209.439	-529.278	10.0192	299.067	0	21.2294	20.7623	59.3668	2
4314	0	0	314	1	379.625	183.727	195.898	0	0	66.2971	45.3936	-2.54501	305.191	13487.5	14006.7	2.54501	0	13.408	6.60106	5.65308	0	0	0.123224	171.655	-504.644	12.4556	253.383	0	29.2234	28.3505	77.6358	2
4315	0	0	315	1	378.641	165.063	213.578	0	0	8.97271	34.7803	-301.221	335.556	13544.8	14017.3	301.221	0	13.8275	5.68733	4.36459	0	0	0.0261588	259.87	-549.525	12.2582	381.594	0	24.476	24.2866	105.955	2
4318	0	0	318	1	297.138	162.54	134.598	0	0	45.9624	15.7326	149.014	199.675	13308.5	14036.3	-149.014	0	9.50604	6.80564	5.71404	0	0	0.0895753	181.35	-509.714	16.4019	273.497	0	42.0671	41.1568	113.389	2
4322	0	0	322	1	347.874	172.583	175.291	0	0	-1.01068	37.9406	-94.8534	324.264	13455.1	14014.1	94.8534	0	14.0014	5.71176	4.33586	0	0	0.083472	256.778	-533.743	13.4401	303.288	0	25.4852	24.5615	73.7694	2
4324	0	0	324	1	324.11	176.272	147.837	0	0	-31.3428	63.7033	29.4939	249.809	13485.4	13988.4	-29.4939	0	11.2691	6.37705	4.87432	0	0	0.108073	163.837	-490.22	14.6906	247.96	0	33.8123	32.5344	89.2298	2
4327	0	0	327	1	487.682	252.007	235.675	0	0	-6.13162	-10.3795	82.3575	516.367	13360.6	14062.4	-82.3575	0	23.9976	6.24751	4.97988	0	0	0.374512	225.689	-541.543	9.41273	462.254	0	18.5099	17.7756	48.9118	2
4332	0	0	332	1	329.434	179.313	150.121	0	0	-36.8573	26.9267	84.2931	261.444	13491	14025.1	-84.2931	0	12.1729	5.38685	4.08782	0	0	0.186639	264.524	-536.067	14.1869	362.133	0	30.9079	30.1808	82.681	2
4334	0	0	334	1	264.868	139.403	125.465	0	0	-14.167	23.3513	-95.8615	157.296	13468.3	14028.7	95.8615	0	6.82347	6.10986	5.46395	0	0	0.134276	187.278	-501.292	18.4929	259.421	0	49.9619	48.3358	140.961	2
4336	0	0	336	1	585.386	304.386	281	0	0	5.94844	31.7355	-55.3004	571.078	13448.2	14020.3	55.3004	0	24.9181	6.67169	5.37405	0	0	0.255934	251.23	-557.833	7.78046	443.236	0	17.0607	16.4764	46.937	2
4337	0	0	337	1	449.695	256.29	193.405	0	0	-37.3669	80.9147	18.3147	422.609	13391.8	14070.8	-18.3147	0	18.9846	6.26903	4.77661	0	0	0.539626	306.062	-555.304	10.2561	1	0	21.5782	20.6578	56.563	2
4338	0	0	338	1	495.708	263.976	231.732	0	0	49.7222	80.6799	-26.7696	472.311	13404.4	14071	26.7696	0	20.5506	5.53292	4.99246	0	0	0.421597	203.472	-522.753	9.21037	361.102	0	19.4616	18.8494	51.8966	2
4339	0	0	339	1	354.702	221.208	133.494	0	0	120.612	-55.0587	-56.3846	211.482	13333.5	14107.1	56.3846	0	9.33733	6.56751	6.21482	0	0	0.161746	209.976	-531.972	13.4913	247.931	0	38.9919	37.9257	103.198	2
4340	0	0	340	1	374.692	176.158	198.534	0	0	-27.1899	32.2341	-79.9921	369.494	13481.3	14019.8	79.9921	0	16.1234	6.55607	5.23476	0	0	0.275593	167.021	-499.435	12.5834	264.396	0	23.8633	23.0933	67.4369	2
4341	0	0	341	1	336.722	168.673	168.049	0	0	19.0122	41.5303	102.809	251.372	13435.1	14010.5	-102.809	0	11.6416	5.8134	6.29526	0	0	0.179554	163.517	-498.355	14.2077	245.91	0	34.2074	33.204	92.1338	2
4342	0	0	342	1	455.409	216.377	239.033	0	0	-7.46851	-5.30472	-83.3309	425.341	13461.6	14057.4	83.3309	0	18.5918	5.85947	5.73233	0	0	0.145726	252.131	-539.138	10.1637	314.689	0	21.3064	20.7891	59.152	2
4343	0	0	343	1	339.626	144.032	195.594	0	0	-25.403	-7.88202	-123.299	288.427	13479.5	14059.9	123.299	0	12.5291	6.60482	5.49636	0	0	0.229057	206.563	-524.316	14.0665	285.414	0	28.9348	28.3848	88.2887	2
4344	0	0	344	1	410.825	167.848	242.977	0	0	28.4372	-0.428242	-77.1531	410.379	13425.7	14052.5	77.1531	0	17.8413	6.37283	4.97371	0	0	0.174635	233.179	-521.51	11.3373	290.457	0	21.5184	21.0567	60.5241	2
4345	0	0	345	1	458.581	203.231	255.35	0	0	-11.5619	13.6186	-155.45	475.284	13465.7	14038.4	155.45	0	20.3188	6.02144	4.82306	0	0	0.2502	277.026	-559.521	10.0304	412.74	0	18.7115	18.2948	60.5966	2
4348	0	0	348	1	366.281	153.174	213.107	0	0	-19.3754	42.3692	-112.408	279.013	13473.5	14009.7	112.408	0	12.0287	6.20592	5.82675	0	0	0.0902056	215.242	-521.955	12.9357	271.344	0	30.6049	29.5207	89.1748	2
4352	0	0	352	1	409.665	184.226	225.439	0	0	34.734	60.6149	-14.3343	334.64	13419.4	13991.4	14.3343	0	14.6653	6.72783	5.07633	0	0	0.211593	232.171	-533.947	11.41	310.357	0	26.3987	25.4987	70.3672	2
4354	0	0	354	1	450.362	260.107	190.254	0	0	61.9707	75.6021	265.181	344.241	13392.1	13976.5	-265.181	0	17.7656	5.48951	5.23835	0	0	0.147195	223.769	-530.203	10.2237	307.519	0	24.3918	24.2883	87.7957	2
4357	0	0	357	1	449.813	213.041	236.772	0	0	41.915	7.80014	151.038	437.917	13412.2	14044.3	-151.038	0	20.9169	5.73769	4.54102	0	0	0.203255	273.846	-545.958	10.1993	347.752	0	20.6724	20.2516	57.4109	2
4358	0	0	358	1	379.398	206.316	173.082	0	0	-77.4939	16.9126	-46.7606	247.255	13531.6	14035.1	46.7606	0	11.0935	6.43958	6.40419	0	0	0.235571	224.538	-533.793	12.5283	249.625	0	34.7068	33.8149	92.3257	2
4359	0	0	359	1	448.942	238.417	210.525	0	0	22.7363	66.0247	13.9294	458.535	13431.4	14085.7	-13.9294	0	20.3181	6.79685	5.61584	0	0	0.339605	223.308	-539.088	10.3785	322.791	0	20.8964	20.1784	55.1746	2
4362	0	0	362	1	365.541	167.892	197.649	0	0	40.9357	-6.84332	-71.7393	347.484	13512.8	14058.9	71.7393	0	15.1273	5.77176	4.42879	0	0	0.135187	295.884	-563.118	12.7521	1	0	23.9158	23.7593	68.6524	2
4364	0	0	364	1	478.125	198.554	279.572	0	0	-59.3492	12.3021	-214.215	425.409	13513.5	14039.8	214.215	0	18.1374	6.50001	4.97099	0	0	0.378799	226.453	-528.732	9.62887	386.361	0	20.2688	20.025	74.3275	2
4366	0	0	366	1	354.663	197.637	157.025	0	0	-16.4759	38.456	46.9298	316.733	13570.2	14013.6	-46.9298	0	14.3821	5.81101	4.6785	0	0	0.199798	188.568	-501.987	13.216	274.108	0	27.3717	26.3823	73.3462	2
4367	0	0	367	1	454.082	197.8	256.282	0	0	53.0298	44.7055	79.7743	410.103	13401.1	14007.4	-79.7743	0	18.6665	6.02048	5.39103	0	0	0.123811	199.61	-519.82	10.1816	337.663	0	22.441	21.6952	60.0415	2
4374	0	0	374	1	325.712	144.939	180.773	0	0	50.4194	37.435	-57.5046	192.359	13503.3	14014.6	57.5046	0	8.33145	5.92913	5.18601	0	0	0.119371	188.67	-510.917	14.6022	250.664	0	41.8232	40.7347	114.029	2
4376	0	0	376	1	428.795	227.326	201.47	0	0	42.8506	46.9356	-133.038	410.627	13510.9	14005.1	133.038	0	17.4307	5.233	5.92666	0	0	0.148128	182.892	-510.285	10.8126	297.456	0	21.8643	21.4054	66.1845	2
4377	0	0	377	1	306.666	144.153	162.513	0	0	-53.3067	35.5996	-277.984	188.429	13407.7	14016.5	277.984	0	7.88349	5.14297	4.99018	0	0	0.165933	201.158	-503.64	15.4603	262.776	0	39.5945	39.1026	158.115	2
4378	0	0	378	1	384.079	210.398	173.681	0	0	-48.848	21.9325	113.381	345.317	13502.9	14030.1	-113.381	0	16.4093	5.5304	4.26896	0	0	0.243747	242.653	-525.376	12.0455	301.213	0	24.5767	24.1134	67.1849	2
4379	0	0	379	1	368.133	178.594	189.539	0	0	-19.5127	16.8325	5.2513	252.259	13473.6	14035.2	-5.2513	0	11.3111	6.26433	5.39897	0	0	0.140452	181.871	-506.804	12.8207	233.225	0	33.7424	32.7575	88.1297	2
4384	0	0	384	1	355.24	178.924	176.316	0	0	-55.7379	40.5889	115.038	316.908	13509.8	14011.5	-115.038	0	15.0659	5.77993	4.46513	0	0	0.283737	202.23	-506.325	13.1611	317.496	0	26.7571	26.0575	73.0504	2
4391	0	0	391	1	366.939	181.271	185.667	0	0	26.2458	61.9775	9.00783	358.775	13427.9	13990.1	-9.00783	0	15.8663	5.69309	4.38084	0	0	0.2078	251.301	-523.996	12.6856	1	0	24.131	23.2401	64.4145	2
4392	0	0	392	1	290.665	137.861	152.804	0	0	-3.46565	27.9926	-259.524	223.279	13457.6	14123.7	259.524	0	9.28301	5.98544	4.69255	0	0	0.180695	220.329	-511.512	16.4862	293.587	0	33.8101	33.4342	138.115	2
4394	0	0	394	1	300.976	130.256	170.72	0	0	33.275	-113.563	-66.2804	185.781	13420.8	14165.6	66.2804	0	8.39731	6.6576	4.99898	0	0	0.117531	189.95	-512.141	16.0135	220.101	0	40.5787	40.2624	112.771	2
4395	0	0	395	1	344.151	142.409	201.742	0	0	41.5406	-23.0641	-23.2839	372.983	13512.2	14075.1	23.2839	0	16.5251	5.7553	4.44785	0	0	0.1801	224.392	-531.068	13.6197	381.968	0	22.8196	22.6782	62.7914	2
4396	0	0	396	1	330.433	179.794	150.638	0	0	22.3434	43.4306	71.155	264.045	13332.1	14008.6	-71.155	0	12.0204	5.47465	4.69831	0	0	0.116358	257.262	-539.569	14.2432	318.114	0	31.381	30.2116	81.4478	2
4397	0	0	397	1	338.184	162.04	176.144	0	0	61.0335	88.0525	-56.1924	355.041	13492.7	13964	56.1924	0	15.2987	5.44305	4.27124	0	0	0.305466	223.152	-514.204	13.8211	285.867	0	23.9672	23.1686	66.5297	2
4398	0	0	398	1	352.369	145.368	207.001	0	0	28.7414	93.9697	-83.6032	272.697	13525	14057.8	83.6032	0	11.6984	6.10675	4.29683	0	0	0.142737	211.017	-517.269	13.2882	319.755	0	29.3547	29.0751	86.7577	2
4399	0	0	399	1	339.47	172.959	166.511	0	0	49.4586	69.4872	-133.767	257.306	13504.3	13982.6	133.767	0	10.8909	6.39096	5.86598	0	0	0.32413	178.431	-503.524	14.0988	230.553	0	32.9851	32.0383	101.99	2
4402	0	0	402	1	408.141	245.741	162.4	0	0	-45.457	45.9032	136.47	336.781	13399.9	14006.2	-136.47	0	16.1535	5.47436	4.72363	0	0	0.236453	207.395	-513.164	11.3214	1	0	25.3847	24.4354	69.3769	2
4405	0	0	405	1	322.634	165.016	157.619	0	0	6.53283	86.1113	-31.5841	303.964	13447.6	13965.9	31.5841	0	13.2805	5.24137	5.18158	0	0	0.252423	246.417	-527.217	14.6614	352.158	0	28.0374	26.9815	74.0776	2
4408	0	0	408	1	336.105	182.037	154.068	0	0	98.7681	74.6614	192.294	346.431	13355.3	13977.4	-192.294	0	16.8002	5.94094	4.67143	0	0	0.0395079	204.361	-521.586	14.0315	343.038	0	25.2216	24.516	74.228	2
4409	0	0	409	1	392.916	168.592	224.324	0	0	35.4206	11.4865	-267.095	402.26	13418.7	14040.6	267.095	0	16.6737	4.86328	4.1368	0	0	0.0511849	240.795	-527.63	11.6813	361.795	0	20.3816	20.3139	79.2022	2
4410	0	0	410	1	379.642	168.227	211.415	0	0	31.438	26.7971	-153.984	339.384	13422.7	14025.3	153.984	0	14.3871	5.95573	5.32848	0	0	0.131104	189.211	-514.634	12.3571	288.999	0	24.8812	24.4327	79.54	2
4411	0	0	411	1	367.484	194.513	172.971	0	0	-25.2798	27.872	-124.648	222.462	13479.4	14024.2	124.648	0	9.59263	6.31534	5.26098	0	0	0.222926	235.704	-529.8	12.8343	305.627	0	36.1504	35.0477	110.253	2
4413	0	0	413	1	437.786	168.406	269.381	0	0	-3.17603	43.4373	-117.063	465.757	13457.3	14008.6	117.063	0	19.9856	5.76807	4.51133	0	0	0.226184	182.24	-510.387	10.5001	360.545	0	19.057	18.389	57.4979	2
4414	0	0	414	1	404.919	170.213	234.707	0	0	42.1674	47.9193	-141.651	451.184	13511.6	14004.1	141.651	0	19.11	5.57777	4.52886	0	0	0.344383	232.432	-515.264	11.408	354.097	0	19.365	18.9566	62.1733	2
4418	0	0	418	1	322.451	168.537	153.914	0	0	-21.0478	-26.3206	-224.35	221.329	13475.1	14078.4	224.35	0	9.40553	6.63344	5.29656	0	0	0.183768	189.543	-505.94	14.8748	250.685	0	35.1098	34.5656	133.068	2
4424	0	0	424	1	351.672	152.635	199.037	0	0	34.9926	31.6523	-1.56304	279.762	13419.1	14020.4	1.56304	0	12.357	6.40672	4.91441	0	0	0.26706	204.271	-515.393	13.4342	290.647	0	30.4833	29.5109	80.1163	2
4425	0	0	425	1	456.854	281.863	174.992	0	0	-1.41832	-13.7704	38.552	366.348	13555.2	14065.8	-38.552	0	16.6789	4.60204	4.34423	0	0	0.275174	227.074	-518.719	9.94074	319.408	0	22.92	22.6443	62.2879	2
4426	0	0	426	1	326.04	149.734	176.305	0	0	-28.991	31.6861	-76.9147	313.882	13483.1	14020.4	76.9147	0	13.7157	5.95955	4.71915	0	0	0.230749	188.301	-503.694	14.5185	1	0	26.6584	25.7931	75.0531	2
4427	0	0	427	1	355.848	174.862	180.985	0	0	99.2909	65.248	191.65	264.445	13354.8	13986.8	-191.65	0	12.8276	5.16202	5.28826	0	0	0.119464	212.088	-522.144	13.1704	300.557	0	31.1344	30.1141	93.8132	2
4428	0	0	428	1	335.063	164.783	170.28	0	0	-21.9064	-33.7584	33.0249	312.552	13376.3	14085.8	-33.0249	0	14.3361	6.03655	3.97321	0	0	0.229737	260.256	-534.272	13.9815	1	0	26.6664	25.5278	69.1645	2
4429	0	0	429	1	443.795	231.35	212.445	0	0	11.4743	61.9461	-68.1599	520.323	13442.6	14089.8	68.1599	0	22.5157	5.91191	4.77548	0	0	0.352357	185.162	-517.362	10.3793	359.924	0	17.7936	17.2425	49.6185	2
4432	0	0	432	1	381.2	206.609	174.591	0	0	-13.9075	67.0438	53.5692	231.437	13468	14084.7	-53.5692	0	10.4991	5.29023	5.68443	0	0	0.238262	188.126	-510.293	12.2714	256.384	0	36.0613	35.1302	94.023	2
4434	0	0	434	1	344.422	175.131	169.291	0	0	-64.8562	49.3296	-54.7018	311.465	13519	14002.7	54.7018	0	13.809	5.9798	4.43884	0	0	0.192112	208.242	-514.5	13.6311	291.719	0	26.691	25.7115	73.914	2
4437	0	0	437	1	263.509	109.241	154.268	0	0	61.804	66.9476	-269.176	228.377	13492	14084.8	269.176	0	9.38796	5.49829	4.63685	0	0	0.110237	183.485	-497.629	18.2897	272.332	0	33.3827	33.1664	139.054	2
4443	0	0	443	1	353.721	176.438	177.284	0	0	2.93264	62.604	161.099	284.886	13451.2	14089.1	-161.099	0	13.6856	5.98655	5.12744	0	0	0.20377	188.427	-507.407	13.3318	302.768	0	30.141	29.6175	83.7549	2
4444	0	0	444	1	496.887	282.371	214.516	0	0	27.3243	46.7576	105.093	564.255	13426.8	14005.3	-105.093	0	26.1107	5.1252	2.99812	0	0	0.252107	291.487	-552.32	9.02655	496.601	0	16.1883	15.6721	44.52	2
4446	0	0	446	1	296.821	113.371	183.45	0	0	-71.5434	-32.5792	-185.615	199.022	13525.6	14084.6	185.615	0	8.6713	6.5845	5.31338	0	0	0.120846	182.1	-503.306	16.3136	238.447	0	38.0064	37.7556	136.249	2
4448	0	0	448	1	254.198	115.287	138.911	0	0	46.8439	-80.6229	-114.353	211.277	13407.3	14132.7	114.353	0	9.29199	6.51689	4.64516	0	0	0.0625321	233.996	-522.571	19.2493	269.879	0	35.266	35.021	108.484	2
4449	0	0	449	1	402.309	192.286	210.022	0	0	-28.8449	36.7103	-3.48569	331.8	13482.9	14015.4	3.48569	0	14.8186	5.82452	5.57812	0	0	0.0912417	186.322	-516.81	11.6115	293.434	0	26.5801	25.6751	70.1952	2
4452	0	0	452	1	395.705	196.71	198.994	0	0	63.5632	-20.9248	-218.099	366.98	13490.2	14073	218.099	0	15.4399	6.17014	5.15493	0	0	0.0412446	174.704	-502.937	11.8116	285.716	0	22.8545	22.8084	84.5743	2
4455	0	0	455	1	291.701	139.093	152.608	0	0	78.7116	23.2352	194.038	226.884	13375.4	14028.8	-194.038	0	11.0968	6.12672	4.87113	0	0	0.142876	184.616	-498.071	16.478	255.196	0	36.7416	35.6217	105.992	2
4457	0	0	457	1	318.974	146.242	172.732	0	0	3.67753	10.4588	-105.049	293.931	13450.4	14041.6	105.049	0	12.7048	5.77503	4.70709	0	0	0.106492	160.456	-491.46	14.8476	304.699	0	27.8004	27.0679	81.2191	2
4458	0	0	458	1	373.909	190.89	183.019	0	0	9.15717	29.467	-160.441	276.133	13544.6	14022.6	160.441	0	11.7155	6.25095	5.00908	0	0	0.171095	193.207	-514.549	12.5567	295.66	0	29.3768	28.9517	99.1462	2
4460	0	0	460	1	317.594	160.532	157.062	0	0	38.3938	50.7905	103.096	247.141	13316	14001.3	-103.096	0	11.3993	5.86601	4.29388	0	0	0.183334	207.501	-511.076	14.8613	265.109	0	33.166	32.127	86.4335	2
4461	0	0	461	1	311.742	199.118	112.624	0	0	-39.8366	69.9408	34.8496	227.955	13493.9	13982.1	-34.8496	0	10.3253	6.40531	6.25341	0	0	0.276217	197.298	-508.682	15.5684	227.528	0	37.972	36.6622	99.6356	2
4463	0	0	463	1	371.989	152.727	219.262	0	0	-4.29328	64.4063	-82.4654	346.025	13458.4	13987.7	82.4654	0	14.9538	6.71089	5.40653	0	0	0.223981	165.334	-500.929	12.7193	252.402	0	25.5976	24.572	72.0236	2
4464	0	0	464	1	409.411	205.846	203.565	0	0	87.9149	84.3294	260.985	272.767	13366.2	13967.7	-260.985	0	13.9901	5.84906	5.03742	0	0	0.305525	220.103	-528.198	11.3442	296.232	0	30.2679	29.8448	105.392	2
4467	0	0	467	1	415.896	224.538	191.359	0	0	18.7917	30.4177	43.3733	323.087	13435.3	14021.6	-43.3733	0	14.5588	6.00635	5.6923	0	0	0.374453	186.339	-515.738	11.2244	270.26	0	27.5775	26.6665	72.359	2
4468	0	0	468	1	467.418	247.228	220.19	0	0	31.8451	45.7715	162.995	599.575	13422.3	14006.3	-162.995	0	28.7403	4.97275	3.74282	0	0	0.250776	271.792	-540.844	9.68073	451.422	0	15.5406	15.1955	44.9497	2
4469	0	0	469	1	404.597	199.253	205.344	0	0	110.829	-69.3506	94.9635	343.563	13442.9	14021.8	-94.9635	0	16.1202	5.82616	4.47716	0	0	0.152485	203.184	-515.7	11.4326	344.437	0	25.02	24.5021	67.1599	2
4471	0	0	471	1	485.148	215.993	269.155	0	0	37.1522	2.3788	-57.4644	573.295	13416.9	14049.7	57.4644	0	25.0157	5.75699	4.78535	0	0	0.328655	198.102	-520.849	9.42408	368.052	0	16.4049	16.0261	45.3067	2
4473	0	0	473	1	378.086	230.568	147.518	0	0	47.7124	80.1451	155.693	403.152	13406.4	13971.9	-155.693	0	19.1246	5.24031	3.8958	0	0	0.19884	226.034	-530.178	12.1815	341.981	0	21.3995	20.9397	60.7876	2
4474	0	0	474	1	416.154	240.142	176.012	0	0	50.4225	94.1377	73.232	440.182	13403.7	13957.9	-73.232	0	19.894	5.40744	4.8175	0	0	0.243657	284.538	-556.064	11.0895	346.969	0	20.5339	19.9421	55.9433	2
4475	0	0	475	1	560.712	304.058	256.655	0	0	-25.7244	80.7724	84.088	493.266	13380.2	13971.3	-84.088	0	22.7536	6.20409	5.01308	0	0	0.533332	253.973	-557.164	8.10788	372.643	0	19.1434	18.3943	51.4903	2
4478	0	0	478	1	380.112	203.069	177.043	0	0	116.894	44.6548	-33.6329	287.963	13436.9	14007.4	33.6329	0	12.5177	5.64701	4.55648	0	0	0.0605501	251.938	-535.882	12.2253	248.685	0	28.9684	27.9342	77.5769	2
4479	0	0	479	1	389.444	145.466	243.978	0	0	-10.3711	62.6566	-3.90118	329.414	13364.8	13989.4	3.90118	0	14.5983	5.15873	4.68908	0	0	0.186895	215.353	-516.982	11.8778	280.9	0	25.6895	24.6276	67.0851	2
4480	0	0	480	1	349.351	191.507	157.845	0	0	-26.6654	-13.6733	-56.8492	246.502	13480.8	14065.7	56.8492	0	10.923	6.0917	5.03698	0	0	0.140784	225.238	-517.464	13.5149	286.951	0	32.9764	32.2596	89.799	2
4481	0	0	481	1	384.547	193.923	190.624	0	0	1.72801	62.0757	114.611	370.267	13452.4	13990	-114.611	0	17.2795	5.58092	5.00682	0	0	0.292603	216.085	-526.987	12.1153	308.118	0	23.8103	23.0928	65.3264	2
4483	0	0	483	1	425.953	141.594	284.359	0	0	44.379	11.4968	-194.151	358.855	13509.4	14040.6	194.151	0	15.0881	5.63492	5.48182	0	0	0.0822717	213.758	-520.8	10.8889	282.615	0	23.714	23.6109	82.2176	2
4484	0	0	484	1	452.084	204.091	247.993	0	0	25.1691	19.8349	-140.396	503.88	13428.9	14032.2	140.396	0	21.4738	5.62394	5.02205	0	0	0.261716	207.686	-525.18	10.1748	374.719	0	17.9338	17.575	55.7636	2
4486	0	0	486	1	280.046	140.799	139.247	0	0	14.3923	80.1045	-78.4302	180.742	13439.7	14071.6	78.4302	0	7.78471	5.27525	5.41441	0	0	0.0809732	228.44	-512.171	17.2014	240.669	0	43.7062	42.4093	117.48	2
4488	0	0	488	1	338.923	148.422	190.501	0	0	22.9616	-29.7652	-85.5231	238.638	13431.1	14081.8	85.5231	0	10.4324	5.96875	4.859	0	0	0.105159	171.325	-495.076	13.9337	216.979	0	33.1446	32.3929	93.4065	2
4490	0	0	490	1	311.575	164.474	147.101	0	0	3.82795	2.12532	-122.054	197.196	13450.3	14149.6	122.054	0	8.49922	5.917	5.34471	0	0	0.151915	225.149	-522.552	15.3623	248.669	0	39.1587	38.7259	118.303	2
4495	0	0	495	1	375.283	220.357	154.926	0	0	1.34205	34.7277	19.4129	325.981	13452.8	14017.3	-19.4129	0	14.5841	5.49382	3.38452	0	0	0.187594	325.323	-576.862	12.2361	1	0	25.2765	24.3001	67.5873	2
4497	0	0	497	1	363.396	173.564	189.833	0	0	9.08197	70.5536	70.8698	303.695	13445	13981.5	-70.8698	0	13.8163	5.64184	4.72753	0	0	0.209201	194.859	-506.122	12.8584	286.385	0	28.1309	27.1464	74.9959	2
4498	0	0	498	1	403.51	246.359	157.151	0	0	-36.7761	42.1261	-9.65004	288.374	13490.9	14009.9	9.65004	0	12.8695	6.58437	4.69376	0	0	0.231301	230.856	-535.938	11.5482	291.281	0	29.487	28.4254	78.9014	2
4503	0	0	503	1	304.834	155.638	149.196	0	0	-56.3071	-67.9892	-248.734	187.567	13510.4	14020.4	248.734	0	8.10321	5.45419	4.97012	0	0	0.129659	234.277	-527.812	15.6077	254.4	0	39.52	38.8076	151.707	2
4504	0	0	504	1	390.162	173.626	216.536	0	0	32.0137	-48.2591	-275.889	305.579	13521.7	14000.7	275.889	0	12.8377	6.15277	4.20428	0	0	0.11756	228.139	-526.38	11.8869	299.777	0	25.83	25.491	108.874	2
4505	0	0	505	1	416.329	205.407	210.922	0	0	14.5429	47.0756	20.4309	443.369	13439.6	14005	-20.4309	0	19.7615	5.66354	5.09698	0	0	0.242247	188.123	-508.635	11.1305	347.152	0	20.7468	19.9678	55.3558	2
4506	0	0	506	1	344.006	139.65	204.356	0	0	-2.11578	60.4611	-120.927	309.3	13456.2	14091.3	120.927	0	13.2302	5.61342	4.84305	0	0	0.151175	182.086	-499.057	13.6647	270.396	0	26.5872	25.8578	80.0874	2
4507	0	0	507	1	253.454	109.945	143.509	0	0	-13.5347	23.673	-78.2853	214.392	13467.6	14028.4	78.2853	0	9.34301	6.15809	6.31104	0	0	0.0849977	203.772	-520.617	19.6512	266.76	0	39.3688	38.1072	106.166	2
4508	0	0	508	1	380.733	219.439	161.294	0	0	86.732	0.289348	-15.8597	350.199	13467	14051.8	15.8597	0	15.4177	6.12226	3.64356	0	0	0.0389377	266.753	-532.054	12.1322	337.204	0	23.9906	23.3962	65.4718	2
4510	0	0	510	1	361.754	172.262	189.492	0	0	53.3421	72.9334	-79.5361	309.763	13400.8	13979.1	79.5361	0	13.2846	4.84376	3.97716	0	0	0.192076	276.778	-541.557	12.7463	348.74	0	25.7031	24.9835	72.5449	2
4511	0	0	511	1	445.079	210.308	234.771	0	0	14.1314	-63.1178	-85.1053	336.233	13440	14015.5	85.1053	0	14.8685	5.53958	4.82775	0	0	0.137782	215.77	-523.628	10.3258	290.015	0	24.6998	24.0731	69.3994	2
4513	0	0	513	1	441.91	190.455	251.455	0	0	-25.6463	0.608253	-138.491	460.954	13479.7	14051.5	138.491	0	19.9062	4.47587	3.44377	0	0	0.266725	292.369	-548.081	10.2163	464.757	0	17.8862	17.5708	56.7402	2
4514	0	0	514	1	466.589	212.446	254.143	0	0	40.6936	-6.18486	2.34472	393.427	13413.4	14058.2	-2.34472	0	17.5109	5.70814	3.57159	0	0	0.2876	244.498	-533.246	9.72635	408.155	0	21.6213	21.0253	58.0831	2
4515	0	0	515	1	436.708	184.65	252.059	0	0	-64.85	5.14562	-181.471	454.432	13519	14046.9	181.471	0	19.5961	4.96166	3.62901	0	0	0.186436	250.599	-534.883	10.3945	404.081	0	18.0382	17.8595	62.6721	2
4517	0	0	517	1	418.15	228.68	189.469	0	0	30.123	35.3237	74.541	435.366	13424	14016.7	-74.541	0	19.8499	5.54297	4.40911	0	0	0.173895	243.866	-539.316	11.0053	1	0	20.6917	20.0177	55.6147	2
4518	0	0	518	1	399.265	173.592	225.673	0	0	-32.013	50.6569	-210.159	399.196	13486.1	14001.4	210.159	0	16.8145	5.02908	4.19918	0	0	0.248937	243.721	-518.238	11.5025	296.469	0	20.8563	20.2413	73.9295	2
4520	0	0	520	1	276.745	92.9925	183.752	0	0	54.7256	38.1267	-134.652	236.8	13499	14013.9	134.652	0	10.0502	5.29852	4.63744	0	0	0.197077	179.644	-495.616	17.281	241.28	0	33.059	32.2736	103.755	2
4522	0	0	522	1	339.831	191.996	147.834	0	0	-12.9002	-71.3209	41.9923	283.041	13467	14123.4	-41.9923	0	13.1524	4.83616	3.45214	0	0	0.241503	300.02	-536.704	13.5591	1	0	27.3776	26.9184	72.775	2
4523	0	0	523	1	265.839	144.469	121.37	0	0	84.1261	102.235	149.663	205.266	13370	13949.8	-149.663	0	9.65554	4.83247	4.71366	0	0	0.129298	227.557	-510.366	17.9946	275.726	0	38.0024	36.8607	106.877	2
4524	0	0	524	1	318.488	154.473	164.015	0	0	37.32	-79.1934	-99.0955	208.924	13416.8	14131.3	99.0955	0	9.2284	4.89719	3.97193	0	0	0.130217	262.069	-528.62	14.6376	337.218	0	34.2036	33.8544	99.5661	2
4525	0	0	525	1	330.721	130.934	199.786	0	0	-1.05884	-0.899312	-111.833	298.392	13455.2	14053	111.833	0	12.9152	5.51367	4.66219	0	0	0.210042	187.561	-499.761	14.2291	255.558	0	27.1979	26.5406	80.2411	2
4527	0	0	527	1	316.373	152.043	164.329	0	0	-1.802	-15.7957	-181.595	247.373	13455.9	14067.9	181.595	0	10.5528	6.09848	4.70477	0	0	0.150515	186.29	-501.208	15.0245	262.776	0	31.2983	30.7215	108.623	2
4528	0	0	528	1	310.685	161.818	148.867	0	0	55.8893	63.1815	97.2344	247.534	13398.2	13988.9	-97.2344	0	11.3417	5.63528	5.49846	0	0	0.0627067	199.444	-506.543	15.3937	248.31	0	34.0573	32.9544	90.806	2
4532	0	0	532	1	330.758	162.893	167.864	0	0	-93.6532	63.6359	-42.2086	242.147	13448.1	13988.4	42.2086	0	10.8773	5.67577	4.8241	0	0	0.343148	245.895	-523.761	14.2715	261.524	0	33.497	31.7554	88.3267	2
4533	0	0	533	1	387.846	211.387	176.46	0	0	-26.5334	-16.0139	-108.82	326.996	13480.6	14068.1	108.82	0	14.2914	6.66444	5.06507	0	0	0.245459	207.652	-522.934	12.1066	1	0	25.6626	25.1782	77.1028	2
4534	0	0	534	1	372.554	193.876	178.677	0	0	23.7257	60.5216	302.801	301.825	13330.7	13991.5	-302.801	0	16.1768	5.58226	4.88822	0	0	0.169772	193.692	-511.873	12.5272	318.607	0	27.1899	27.0139	103.813	2
4537	0	0	537	1	296.062	123.909	172.152	0	0	4.96608	29.8667	-237.977	237.55	13449.1	14022.2	237.977	0	9.90263	5.33991	4.67558	0	0	0.0955783	224.109	-518.747	16.0499	1	0	32.5238	31.7759	122.065	2
4540	0	0	540	1	392.267	220.508	171.76	0	0	-12.8355	38.321	129.244	354.51	13367.3	14013.7	-129.244	0	16.7911	4.85228	3.99297	0	0	0.29708	262.656	-534.734	11.6859	406.008	0	23.7954	22.77	63.9692	2
4543	0	0	543	1	322.211	170.103	152.108	0	0	-2.16173	49.3445	-56.7414	220.722	13456.3	14002.7	56.7414	0	9.61833	5.62712	4.94517	0	0	0.199634	208.419	-515.781	14.7008	256.119	0	36.6587	35.1715	98.1725	2
4549	0	0	549	1	307.764	151.942	155.821	0	0	-16.166	-49.7293	-144.277	292.554	13470.3	14101.8	144.277	0	12.7542	5.95014	4.24674	0	0	0.17118	204.173	-504.275	15.3872	301.152	0	26.4327	26.0346	86.5228	2
4553	0	0	553	1	355.507	179.003	176.504	0	0	-18.0817	70.5572	-20.6246	240.496	13472.2	14081.2	20.6246	0	10.6091	5.43952	4.6701	0	0	0.219115	260.107	-530.109	13.1409	266.436	0	33.6495	32.6628	88.5728	2
4554	0	0	554	1	317.678	158.538	159.141	0	0	16.8953	43.9888	-17.5585	321.224	13437.2	14008.1	17.5585	0	14.1258	4.75541	4.36839	0	0	0.132941	201.759	-507.75	14.7215	292.52	0	25.8433	24.8791	68.3946	2
4555	0	0	555	1	263.639	145.772	117.867	0	0	-19.575	47.8218	-104.594	182.941	13473.7	14103.9	104.594	0	7.89824	5.58285	5.04719	0	0	0.0707709	169.63	-491.59	18.3902	227.617	0	41.9108	40.9291	121.919	2
4564	0	0	564	1	263.08	141.732	121.348	0	0	-13.6732	28.0129	133.649	242.789	13368.1	14024	-133.649	0	11.5504	5.28177	4.46295	0	0	0.193458	201.904	-504.282	18.2399	288.623	0	33.5049	32.0503	88.624	2
4565	0	0	565	1	265.936	142.686	123.25	0	0	-24.1279	64.6579	59.9046	172.637	13478.2	13987.4	-59.9046	0	7.87637	5.64694	4.20818	0	0	0.170404	204.312	-504.779	18.0301	239.195	0	45.1674	43.5836	118.474	2
4567	0	0	567	1	285.807	150.045	135.761	0	0	47.7182	-35.1572	219.539	205.948	13406.4	14087.2	-219.539	0	10.431	5.46677	5.21911	0	0	0.0646883	184.104	-501.044	16.8138	221.128	0	38.7153	37.913	120.553	2
4568	0	0	568	1	265.174	123.093	142.081	0	0	-54.0481	70.7565	262.349	148.694	13408.5	13981.3	-262.349	0	7.84512	5.63935	4.71347	0	0	0.256652	184.912	-494.339	18.2063	235.683	0	49.575	49.1261	174.524	2
4571	0	0	571	1	305.243	160.121	145.122	0	0	-24.1936	-0.813514	-141.241	203.299	13478.3	13953.2	141.241	0	8.77272	4.79772	3.78063	0	0	0.161727	252.542	-526.604	15.2829	335.356	0	35.9205	34.5814	113.455	2
4574	0	0	574	1	302.883	128.932	173.951	0	0	-34.8726	-9.3564	-234.261	194.39	13489	14061.4	234.261	0	8.23326	5.81719	4.29574	0	0	0.191305	245.828	-522.019	15.6519	311.707	0	37.3467	36.8044	147.039	2
4575	0	0	575	1	272.133	135.952	136.181	0	0	140.01	103.3	77.807	185.914	13413.8	14048.4	-77.807	0	8.3921	4.78097	4.46599	0	0	0.0458934	177.292	-488	17.4723	246.874	0	42.2784	40.8885	109.248	2
4579	0	0	579	1	321.966	161.394	160.572	0	0	91.9002	-54.098	120.262	252.3	13362.2	14006.5	-120.262	0	11.951	5.20545	4.91823	0	0	0.0671293	228.188	-525.288	14.6515	316.905	0	32.3415	31.21	86.3245	2
4580	0	0	580	1	353.202	179.684	173.518	0	0	-28.7031	16.5391	-6.8043	341.055	13383.1	14035.5	6.8043	0	15.2636	5.37529	3.79909	0	0	0.265548	288.213	-521.344	13.1105	337.424	0	24.2029	23.2919	63.9665	2
4582	0	0	582	1	271.493	116.752	154.741	0	0	-48.2051	-30.5555	-182.751	210.45	13502.3	14082.6	182.751	0	9.1047	5.76344	4.43662	0	0	0.158772	206.764	-508.544	17.6933	259.837	0	34.7511	34.441	123.841	2
4583	0	0	583	1	368.562	154.181	214.38	0	0	-21.1313	10.1142	-163.744	296.106	13475.2	14141.6	163.744	0	12.6654	5.8008	4.31764	0	0	0.168227	195.281	-507.768	12.6273	289.995	0	26.1106	25.9902	89.4205	2
4588	0	0	588	1	284.84	125.505	159.336	0	0	24.9936	50.1236	-47.0723	255.312	13429.1	14101.6	47.0723	0	11.1047	4.87956	4.4306	0	0	0.254454	249.337	-527.336	16.6245	300.631	0	31.0791	30.0853	82.4953	2
4589	0	0	589	1	301.953	161.204	140.75	0	0	21.0711	66.8949	50.8909	253.262	13433	14084.8	-50.8909	0	11.3949	5.10713	4.48872	0	0	0.235922	166.348	-491.326	15.6365	238.7	0	32.4334	31.2824	83.887	2
4594	0	0	594	1	324.171	172.659	151.511	0	0	38.2585	54.2631	66.3848	294.535	13515.5	13997.8	-66.3848	0	13.3284	6.14502	4.50754	0	0	0.223461	254.86	-536.488	14.5994	287.129	0	29.143	28.344	78.3789	2
4596	0	0	596	1	380.303	240.86	139.443	0	0	49.2914	53.3859	184.324	302.779	13404.8	13998.7	-184.324	0	14.6855	4.84679	4.90496	0	0	0.0425554	220.959	-520.231	12.1783	301.902	0	27.0794	26.4754	81.5279	2
4598	0	0	598	1	380.363	175.5	204.863	0	0	17.7674	2.22938	-55.6011	273.47	13436.3	14049.8	55.6011	0	11.971	5.2997	4.81144	0	0	0.149815	212.837	-520.261	12.2119	294.4	0	29.8406	29.0756	79.8631	2
4599	0	0	599	1	430.281	191.71	238.571	0	0	68.7524	10.7132	-52.3097	424.05	13385.3	14041.3	52.3097	0	18.4488	5.22521	3.69681	0	0	0.236217	232.649	-525.134	10.5841	371.291	0	19.9413	19.4252	55.0226	2
4602	0	0	602	1	437.026	236.684	200.342	0	0	23.9728	43.0719	-0.892464	455.674	13430.1	14009	0.892464	0	20.1306	3.85325	3.33914	0	0	0.188669	287.326	-542.046	10.2846	506.57	0	18.5667	17.872	50.3262	2
4608	0	0	608	1	284.453	151.904	132.549	0	0	-10.738	-29.6909	-38.6355	233.206	13464.8	13982.1	38.6355	0	10.3918	5.16431	4.06493	0	0	0.106761	275.517	-537.478	16.6246	333.828	0	33.2649	32.0212	89.21	2
4609	0	0	609	1	225.655	118.053	107.601	0	0	47.0588	24.7236	123.424	178.991	13407	14027.3	-123.424	0	8.37314	4.95654	4.92759	0	0	0.170375	162.123	-483.827	21.7179	198.291	0	43.6976	42.3974	116.836	2
4612	0	0	612	1	324.763	173.57	151.193	0	0	18.0212	-4.60091	159.599	260.309	13336.4	14056.7	-159.599	0	12.5822	5.19462	5.45355	0	0	0.100085	238.003	-520.077	14.5869	251.072	0	31.7374	30.6553	88.3859	2
4619	0	0	619	1	288.07	142.869	145.2	0	0	-81.5339	-4.46212	-108.963	205.132	13535.6	14056.5	108.963	0	9.09348	4.81849	3.92534	0	0	0.102844	212.739	-511.174	16.3119	298.765	0	35.1146	34.6414	106.148	2
4626	0	0	626	1	351.21	182.803	168.407	0	0	34.3473	39.6294	-85.7557	329.051	13519.4	14012.4	85.7557	0	14.1637	4.84285	4.75931	0	0	0.252337	219.504	-514.449	13.2588	267.628	0	25.2717	24.7127	71.813	2
4629	0	0	629	1	286.955	180.292	106.662	0	0	85.9307	-24.5201	100.643	253.057	13368.2	13976.9	-100.643	0	11.764	5.70862	3.67557	0	0	0.199088	271.629	-522.388	16.4647	270.921	0	31.8315	30.7858	83.3247	2
4632	0	0	632	1	313.428	148.204	165.225	0	0	61.3605	18.9193	-67.2921	273.679	13392.7	14033.1	67.2921	0	11.8466	5.14673	4.12534	0	0	0.197209	213.44	-510.261	14.9547	280.809	0	28.7411	28.0586	79.1506	2
4634	0	0	634	1	227.02	119.37	107.651	0	0	13.0334	54.6079	60.6356	217.57	13441.1	13997.5	-60.6356	0	9.85822	5.32903	4.86543	0	0	0.177757	208.51	-506.61	21.6563	230.94	0	37.3342	36.0017	97.9065	2
4635	0	0	635	1	292.952	166.987	125.965	0	0	-45.8541	41.3424	-117.605	241.905	13500	14010.7	117.605	0	10.4854	5.29057	4.01934	0	0	0.249034	224.915	-506.571	16.1052	278.749	0	31.5244	30.4948	96.5749	2
4636	0	0	636	1	390.276	197.112	193.164	0	0	49.4318	85.8401	121.389	408.021	13404.7	14065.9	-121.389	0	18.932	5.06683	4.71966	0	0	0.223601	190.118	-509.932	11.845	355.921	0	21.8946	21.2071	59.2321	2
4639	0	0	639	1	347.615	156.401	191.214	0	0	-31.084	-7.28257	-155.698	292.618	13485.2	14059.3	155.698	0	12.6176	5.24162	4.13508	0	0	0.170483	264.63	-534.795	13.3723	304.718	0	26.4209	26.0147	87.0233	2
4640	0	0	640	1	296.911	152.978	143.934	0	0	56.6585	23.6539	-25.6463	255.851	13297.8	14028.4	25.6463	0	11.2011	4.45481	4.80192	0	0	0.0411286	175.08	-491.405	15.8741	295.975	0	30.7896	30.11	80.2871	2
4644	0	0	644	1	320.87	152.807	168.063	0	0	0.255552	64.9959	-111.938	216.216	13453.8	13987.1	111.938	0	9.26258	4.76328	4.21364	0	0	0.0721815	215.757	-510.262	14.5395	273.258	0	35.2144	33.815	103.204	2
4647	0	0	647	1	310.673	150.538	160.136	0	0	64.5567	-12.2215	-47.1052	264.947	13389.5	14064.3	47.1052	0	11.6021	5.21953	3.19587	0	0	0.0327577	272.569	-536.5	14.9388	335.323	0	28.4341	27.7207	78.1959	2
4649	0	0	649	1	206.203	124.086	82.1169	0	0	16.0714	-80.438	-64.9279	129.818	13438	14132.5	64.9279	0	5.8052	5.69072	4.99017	0	0	0.170298	163.107	-487.196	24.3336	208.927	0	56.175	55.309	151.322	2
4652	0	0	652	1	271.927	151.545	120.382	0	0	-26.2331	35.517	54.5211	249.426	13480.3	14016.5	-54.5211	0	11.3976	5.12402	4.54184	0	0	0.118948	160.579	-486.683	17.5685	264.239	0	32.4948	31.4961	86.1433	2
4657	0	0	657	1	402.485	214.564	187.92	0	0	51.1914	46.7513	58.5354	401.329	13402.9	14005.3	-58.5354	0	18.0828	5.22252	3.84124	0	0	0.178022	208.843	-516.156	11.3824	293.516	0	21.6184	20.8519	57.9032	2
4664	0	0	664	1	299.519	159.619	139.901	0	0	-23.7962	23.5159	-151.588	162.701	13477.9	14028.5	151.588	0	6.96839	4.51669	4.78232	0	0	0.214394	226.263	-509.193	15.7299	269.17	0	45.3343	44.0517	140.724	2
4666	0	0	666	1	256.427	122.792	133.634	0	0	0.0774936	-51.5037	-2.27854	192.59	13454	14003.9	2.27854	0	8.71682	4.93817	4.171	0	0	0.162007	259.699	-515.468	18.6257	266.682	0	39.5032	38.0388	102.962	2
4667	0	0	667	1	417.265	183.964	233.302	0	0	-106.382	-12.1643	-246.563	258.358	13460.8	14064.2	246.563	0	11.1788	5.52273	4.46435	0	0	0.236425	203.413	-506.021	11.0341	226.928	0	29.4028	28.6093	111.593	2
4669	0	0	669	1	280.52	115.767	164.753	0	0	58.1452	-40.64	-217.469	168.248	13396	14092.7	217.469	0	7.11846	5.13839	4.06467	0	0	0.128366	264.519	-535.059	16.8772	310.202	0	40.5295	40.2968	153.323	2
4671	0	0	671	1	288.017	128.762	159.255	0	0	-55.3632	-20.7964	-182.01	229.624	13509.5	13973.2	182.01	0	9.931	5.39201	4.30448	0	0	0.0932159	239.116	-526.395	16.4827	1	0	32.8771	31.83	112.91	2
4673	0	0	673	1	384.474	172.957	211.517	0	0	34.3426	22.1466	-130.878	259.442	13519.4	14029.9	130.878	0	11.0675	5.89139	4.44611	0	0	0.203447	234.925	-530.373	12.084	291.776	0	30.2874	29.8662	97.0968	2
4675	0	0	675	1	299.79	162.823	136.966	0	0	11.3183	-4.69489	43.7101	250.164	13343.1	13957.1	-43.7101	0	11.3626	4.78261	4.52434	0	0	0.082184	172.977	-482.704	15.7157	262.328	0	31.7666	30.7775	82.8132	2
4677	0	0	677	1	425.751	221.185	204.566	0	0	13.1304	6.33132	-36.7199	412.814	13441	14045.7	36.7199	0	18.1685	5.62992	4.28215	0	0	0.119744	261.314	-545.615	10.7886	1	0	21.116	20.513	57.127	2
4680	0	0	680	1	247.439	119.746	127.693	0	0	66.6314	37.3276	-38.4187	189.566	13387.5	14014.7	38.4187	0	8.24452	5.40897	4.46849	0	0	0.150222	167.851	-487.593	19.5623	1	0	40.6755	39.4548	107.258	2
4683	0	0	683	1	306.775	148.05	158.726	0	0	18.3974	25.3604	56.8162	323.766	13435.7	14026.7	-56.8162	0	14.689	5.10666	4.9787	0	0	0.0874556	165.757	-489.307	15.4467	298.634	0	26.4829	25.6383	70.0386	2
4684	0	0	684	1	284.663	115.619	169.044	0	0	52.9605	31.9414	-169.498	198.826	13401.1	14020.1	169.498	0	8.37525	6.3068	4.97552	0	0	0.110431	220.542	-525.849	16.9844	267.543	0	38.2714	37.8091	130.864	2
4689	0	0	689	1	317.981	160.765	157.216	0	0	66.462	-33.9146	-216.512	263.362	13487.3	14086	216.512	0	11.1208	5.17378	4.33513	0	0	0.128577	211.639	-512.368	14.7585	321.13	0	28.6307	28.5463	106.58	2
4691	0	0	691	1	313.472	173.134	140.338	0	0	-22.7636	-37.2592	-10.7517	248.067	13476.9	14089.3	10.7517	0	11.2067	5.05721	4.62948	0	0	0.19011	219.969	-519.219	15.022	309.636	0	31.9583	31.2831	84.1986	2
4692	0	0	692	1	255.3	93.8123	161.487	0	0	-47.5516	-82.4973	-246.916	202.382	13501.7	14134.6	246.916	0	8.77202	4.45927	4.81272	0	0	0.169668	222.267	-498.535	18.7598	234.003	0	35.2437	35.7326	133.057	2
4693	0	0	693	1	328.868	126.983	201.885	0	0	29.566	63.6688	6.40577	245.966	13424.5	13988.4	-6.40577	0	10.8602	4.09984	3.72163	0	0	0.104739	272.952	-534.291	13.9979	318.62	0	31.184	30.0469	82.3824	2
4698	0	0	698	1	333.83	132.824	201.006	0	0	54.2136	19.2466	-269.901	240.441	13499.5	14032.8	269.901	0	9.93852	5.37779	4.1667	0	0	0.217651	214.694	-520.379	13.9944	291.982	0	31.2376	31.1019	125.516	2
4708	0	0	708	1	267.036	141.797	125.24	0	0	-7.25863	25.1406	13.1874	201.921	13461.4	13927.3	-13.1874	0	9.04206	5.6974	4.17895	0	0	0.203264	206.482	-503.354	17.9494	237.031	0	38.9433	37.3917	102.821	2
4718	0	0	718	1	315.324	139.579	175.745	0	0	-12.1752	-37.0254	-140.916	302.418	13466.3	14089.1	140.916	0	13.1349	5.02137	3.81972	0	0	0.106306	200.146	-509.377	14.7884	1	0	25.2183	24.7609	80.7204	2
4720	0	0	720	1	312.415	146.871	165.544	0	0	69.409	79.4282	-96.6595	274.039	13484.4	13972.6	96.6595	0	11.6858	4.36156	3.96679	0	0	0.214814	240.582	-506.59	14.8715	1	0	28.5832	27.5943	82.4105	2
4722	0	0	722	1	255.491	115.211	140.281	0	0	20.3111	77.3923	-119.745	213.781	13433.8	13974.7	119.745	0	9.10273	5.14267	3.57049	0	0	0.0487984	193.103	-485.802	18.5863	255.837	0	34.2869	33.2038	106.315	2
4726	0	0	726	1	401.059	201.086	199.973	0	0	0.425477	15.6046	-48.2682	406.99	13453.7	14036.5	48.2682	0	17.8608	5.18865	4.05596	0	0	0.144715	248.732	-529.441	11.4458	359.363	0	21.0432	20.3746	57.4372	2
4731	0	0	731	1	393.134	205.244	187.89	0	0	40.2402	27.6216	-14.9135	402.031	13413.9	14024.4	14.9135	0	17.6782	4.53979	3.18302	0	0	0.249898	249.578	-530.721	11.5431	387.155	0	20.522	19.8566	55.6017	2
4732	0	0	732	1	361.016	161.281	199.735	0	0	-39.5832	16.8013	2.87963	248.354	13493.7	14035.3	-2.87963	0	11.1863	4.43889	4.20598	0	0	0.080241	255.792	-530.369	12.7589	298.692	0	31.4083	30.6266	83.2834	2
4734	0	0	734	1	268.002	129.444	138.558	0	0	77.1973	-12.4014	-235.001	198.151	13476.6	14064.5	235.001	0	8.28964	5.00549	4.1135	0	0	0.0110306	235.104	-507.149	17.7363	297.336	0	36.3462	35.977	140.658	2
4736	0	0	736	1	353.633	204.877	148.756	0	0	141.105	63.2553	-60.6468	309.682	13512.3	13988.8	60.6468	0	13.358	4.60126	3.50667	0	0	0.0196247	225.953	-505.489	12.9741	327.691	0	25.5907	24.7696	72.2257	2
4741	0	0	741	1	341.749	145.283	196.466	0	0	42.6694	29.7669	-217.786	354.639	13411.4	14122	217.786	0	14.7885	4.57517	3.71327	0	0	0.124244	213.108	-513.865	13.4862	366.467	0	21.7254	21.5656	79.3856	2
4743	0	0	743	1	374.484	178.816	195.668	0	0	21.5786	39.622	-64.6907	369.594	13432.5	14012.4	64.6907	0	16.0253	5.55808	4.63477	0	0	0.245134	195.596	-510.759	12.4255	283.948	0	23.2239	22.4554	63.9439	2
4746	0	0	746	1	339.138	201.919	137.22	0	0	80.6905	72.4392	76.192	250.639	13373.4	13979.6	-76.192	0	11.3291	5.65557	4.12772	0	0	0.186921	212.016	-511.586	13.7812	276.824	0	32.7806	31.5435	85.5381	2
4749	0	0	749	1	325.736	171.977	153.759	0	0	-3.15993	14.1547	-148.118	241.126	13457.3	14037.9	148.118	0	10.3104	4.7813	4.22734	0	0	0.198945	201.944	-507.535	14.3077	263.945	0	31.4892	30.6884	99.3684	2
4757	0	0	757	1	558.955	276.605	282.35	0	0	30.0907	29.6593	101.404	514.297	13424	14022.4	-101.404	0	23.7968	4.98502	3.92708	0	0	0.276201	247.013	-531.159	8.02564	416.442	0	17.6919	17.1692	48.3931	2
4758	0	0	758	1	363.399	197.093	166.305	0	0	-5.02432	54.992	9.02202	285.149	13459.1	13997.1	-9.02202	0	12.6909	4.50855	4.13988	0	0	0.209036	213.802	-508.361	12.6687	292.391	0	28.3491	27.1829	74.9396	2
4761	0	0	761	1	349.188	182.95	166.238	0	0	58.8316	17.0779	-116.616	278.021	13494.9	14035	116.616	0	11.8891	4.40818	3.32233	0	0	0.0166016	271.099	-534.945	13.1054	1	0	26.8268	26.3974	83.0114	2
4762	0	0	762	1	257.172	118.238	138.935	0	0	-14.1784	1.26385	-137.133	187.749	13468.3	14050.8	137.133	0	8.08909	5.474	3.74679	0	0	0.181919	219.823	-509.614	18.5614	1	0	38.1776	37.2763	123.496	2
4767	0	0	767	1	344.068	136.318	207.751	0	0	15.8218	69.459	-63.8161	396.558	13438.3	13982.6	63.8161	0	17.1572	4.27755	3.6086	0	0	0.252891	282.481	-543.466	13.34	364.376	0	20.8311	20.0342	57.7905	2
4771	0	0	771	1	360.316	168.706	191.609	0	0	-2.95734	66.8111	-229.486	301.251	13457.1	13985.2	229.486	0	12.5432	4.23142	3.32399	0	0	0.156584	304.025	-543.603	12.6553	396.601	0	25.0622	24.2123	92.5058	2
4773	0	0	773	1	250.962	139.73	111.232	0	0	40.3218	-20.5837	117.266	175.742	13413.8	14072.6	-117.266	0	8.27335	3.98976	3.85669	0	0	0.193675	223.214	-496.074	18.7868	341.395	0	41.791	40.4999	109.797	2
4774	0	0	774	1	294.502	152.166	142.336	0	0	59.5121	35.6829	15.1736	207.085	13394.6	14016.4	-15.1736	0	9.17197	4.85713	3.59285	0	0	0.113759	260.043	-521.407	15.8637	339.817	0	36.6419	35.3667	95.4957	2
4776	0	0	776	1	372.94	183.529	189.411	0	0	21.9844	45.4359	-236.416	244.835	13432.1	14006.6	236.416	0	10.1669	4.79248	4.15541	0	0	0.138441	259.252	-531.53	12.3508	349.712	0	30.6768	30.0731	115.15	2
4777	0	0	777	1	275.416	150.024	125.392	0	0	-4.20998	36.3776	51.2904	177.868	13458.3	14115.3	-51.2904	0	8.07166	4.82516	4.07919	0	0	0.0779295	179.532	-487.382	17.1702	249.734	0	42.7473	41.5558	110.074	2
4778	0	0	778	1	375.423	151.415	224.009	0	0	51.5496	-38.9052	-144.018	452.444	13502.2	13991.3	144.018	0	19.4738	4.32833	3.15185	0	0	0.0822052	197.951	-489.809	12.101	1	0	17.9101	17.5772	58.1258	2
4779	0	0	779	1	295.892	171.226	124.665	0	0	46.7196	27.5985	63.1243	201.06	13507	14024.5	-63.1243	0	9.10756	5.31496	3.84836	0	0	0.0635116	209.048	-493.684	15.8995	259.728	0	38.6437	37.979	103.081	2
4780	0	0	780	1	268.489	129.994	138.495	0	0	79.2237	34.9268	62.6939	213.92	13374.9	14017.1	-62.6939	0	9.6494	4.72339	3.27198	0	0	0.1043	237.693	-508.085	17.4512	299.866	0	35.6024	34.1517	91.8412	2
4785	0	0	785	1	338.205	194.785	143.42	0	0	25.9108	9.14585	-197.556	306.361	13527.8	14042.9	197.556	0	12.8981	5.39207	4.09218	0	0	0.0716849	219.051	-508.603	13.7879	1	0	25.3586	25.296	92.7965	2
4790	0	0	790	1	291.454	168.844	122.61	0	0	55.5471	62.5248	76.3302	222.578	13298.9	13989.5	-76.3302	0	10.0908	5.04463	4.73026	0	0	0.136819	227.998	-515.004	16.2917	254.892	0	35.7352	34.7564	93.2915	2
4791	0	0	791	1	329.539	146.519	183.02	0	0	38.763	32.2102	-84.6808	374.918	13415.3	14019.9	84.6808	0	16.1518	4.93451	3.93436	0	0	0.111236	166.021	-489.131	14.1038	317.138	0	21.9494	21.3562	62.5458	2
4792	0	0	792	1	246.262	119.538	126.723	0	0	28.1339	77.1348	67.103	210.173	13326.3	14074.6	-67.103	0	9.50809	4.9111	4.3941	0	0	0.12397	222.235	-509.255	19.5348	251.818	0	37.5012	35.9502	95.9576	2
4800	0	0	800	1	274.691	134.073	140.618	0	0	57.2989	-3.82842	-47.1684	186.166	13396.8	14055.9	47.1684	0	8.14117	5.13288	3.87211	0	0	0.113061	195.05	-489.808	17.2286	230.887	0	39.6033	38.7019	106.113	2
4801	0	0	801	1	278.257	142.726	135.531	0	0	65.2271	31.9406	11.5807	202.573	13488.5	14020.1	-11.5807	0	8.96105	4.77077	3.39467	0	0	0.0424517	215.418	-502.768	16.8195	240.565	0	37.0723	36.0961	99.127	2
4805	0	0	805	1	338.976	206.238	132.738	0	0	-12.6972	6.63375	105.517	246.89	13367.1	13945.8	-105.517	0	11.593	4.45791	3.43053	0	0	0.0998555	232.298	-506.746	13.5507	306.737	0	30.8475	29.7513	82.3042	2
4808	0	0	808	1	280.753	129.522	151.231	0	0	-32.2484	34.8975	70.6454	207.369	13386.7	14116.8	-70.6454	0	9.56487	4.58597	3.04592	0	0	0.055244	347.882	-533.944	16.5484	318.577	0	36.096	34.2216	91.3388	2
4811	0	0	811	1	315.827	140.194	175.633	0	0	18.4262	-19.6463	-308.508	281.732	13435.7	14071.7	308.508	0	11.7096	5.92712	3.99877	0	0	0.114946	182.355	-500.157	14.9081	253.153	0	27.2425	27.1089	121.563	2
4812	0	0	812	1	294.797	115.024	179.774	0	0	7.59809	33.7588	23.222	236.436	13446.5	14018.3	-23.222	0	10.5823	4.28938	3.62896	0	0	0.14247	251.501	-511.302	15.7672	310.818	0	32.4579	31.252	85.2039	2
4814	0	0	814	1	314.18	154.703	159.477	0	0	48.6308	68.876	18.2112	282.108	13405.5	14082.8	-18.2112	0	12.475	3.76084	3.55898	0	0	0.173526	255.894	-520.927	14.6303	343.178	0	27.6183	26.5486	71.9704	2
4816	0	0	816	1	288.763	144.983	143.78	0	0	32.4459	51.2857	49.6799	259.627	13421.7	14000.8	-49.6799	0	11.6732	4.3621	3.64929	0	0	0.13092	234.065	-519.105	16.1412	318.477	0	30.0842	29.0005	79.6325	2
4817	0	0	817	1	316.42	181.819	134.601	0	0	36.8145	13.9207	35.5844	284.268	13417.3	13938.5	-35.5844	0	12.7682	5.32157	3.54739	0	0	0.060272	233.562	-521.004	14.7223	317.068	0	28.0631	27.2375	75.5162	2
4823	0	0	823	1	236.416	119.445	116.971	0	0	39.035	-27.2335	-238.79	237.23	13415.1	14079.3	238.79	0	9.96708	5.06587	3.971	0	0	0.0911028	163.806	-477.9	20.3618	245.667	0	30.4232	30.2664	117.774	2
4825	0	0	825	1	305.283	147.22	158.063	0	0	-30.0416	77.8097	43.8412	183.874	13484.1	13974.3	-43.8412	0	8.33252	5.2142	3.75134	0	0	0.239392	244.456	-529.308	15.3329	299.515	0	41.5097	39.9884	109.599	2
4826	0	0	826	1	337.849	207.042	130.807	0	0	42.5261	15.3579	-8.79289	289.93	13411.6	14036.7	8.79289	0	12.7976	4.27335	3.27497	0	0	0.17065	258.145	-530.385	13.5552	323.152	0	26.6583	25.8659	70.8111	2
4827	0	0	827	1	329.416	148.359	181.057	0	0	-24.7253	64.5946	125.848	259.547	13478.8	13987.5	-125.849	0	12.2681	4.39988	3.16727	0	0	0.160771	234.22	-506.48	13.9255	344.533	0	29.4403	28.6827	81.0631	2
4830	0	0	830	1	311.679	140.964	170.715	0	0	-27.9427	30.8635	-222.066	230.877	13482	14021.2	222.066	0	9.71442	4.95016	4.0871	0	0	0.0392815	189.96	-501.105	15.0129	265.698	0	32.3077	31.4339	119.316	2
4838	0	0	838	1	288.284	159.218	129.066	0	0	-36.0883	-37.0761	-198.046	260.161	13390.5	13989.5	198.046	0	11.1967	4.69348	3.10133	0	0	0.106273	279.769	-531.714	16.1081	1	0	26.9179	26.451	97.1102	2
4840	0	0	840	1	403.103	199.96	203.143	0	0	69.8633	20.8745	-47.791	318.567	13284.6	14031.2	47.791	0	13.8509	3.79823	4.26446	0	0	0.102822	247.367	-518.544	11.2808	317.377	0	24.7073	24.1854	65.8866	2
4841	0	0	841	1	317.642	156.043	161.599	0	0	101.282	34.2092	-78.7884	228.135	13352.8	14017.9	78.7884	0	9.81126	4.6186	4.16217	0	0	0.0985165	226.063	-513.303	14.6724	284.125	0	33.1741	32.2479	91.2029	2
4847	0	0	847	1	299.847	142.594	157.253	0	0	37.1368	26.0442	-22.0699	270.413	13417	14026	22.0699	0	11.871	5.12026	4.06885	0	0	0.145908	176.917	-491.463	15.6836	259.2	0	29.549	28.6524	78.2963	2
4854	0	0	854	1	258.421	121.535	136.887	0	0	-44.5019	7.57405	-97.4104	209.511	13398.9	14044.5	97.4104	0	9.1807	4.49388	4.06196	0	0	0.149861	180.235	-487.678	18.3481	1	0	34.8479	33.9843	98.4022	2
4855	0	0	855	1	415.963	251.647	164.316	0	0	54.3874	-11.0813	60.2057	322.416	13499.4	14063.1	-60.2057	0	14.6811	4.84478	3.615	0	0	0.243942	217.291	-511.968	10.9375	1	0	25.1312	24.9683	68.2147	2
4856	0	0	856	1	322.944	160.286	162.659	0	0	24.3824	33.6128	139.691	366.47	13429.7	14018.4	-139.691	0	17.3488	4.51824	3.74324	0	0	0.0714232	236.542	-515.999	14.3334	371.216	0	22.6814	22.1085	63.0535	2
4857	0	0	857	1	219.165	125.185	93.9803	0	0	-70.1768	-35.9018	-151.014	223.92	13524.3	14088	151.014	0	9.85063	4.91673	3.74743	0	0	0.140997	189.865	-489.119	22.0476	262.609	0	31.5565	31.392	105.905	2
4858	0	0	858	1	283.276	160.423	122.853	0	0	-106.577	37.0284	-253.186	190.648	13560.7	14015	253.186	0	8.15871	4.43738	4.10353	0	0	0.145237	203.238	-497.303	16.5844	275.446	0	37.5107	36.6222	144.946	2
4859	0	0	859	1	346.76	162.425	184.336	0	0	40.2163	57.4962	-160.426	263.142	13413.9	13994.6	160.426	0	11.0846	5.19293	3.6626	0	0	0.141373	203.368	-506.784	13.3355	282.353	0	28.3756	27.7588	95.7881	2
4860	0	0	860	1	366.72	177.439	189.28	0	0	67.4541	-20.6968	-125.784	245.075	13486.3	13973.1	125.784	0	10.5354	5.79063	4.44331	0	0	0.0956334	180.625	-503.743	12.7112	271.245	0	31.9657	31.1039	96.9131	2
4865	0	0	865	1	276.114	132.755	143.359	0	0	44.8682	-6.22097	-39.3835	242.737	13508.9	14058.3	39.3835	0	10.6565	3.63298	3.66608	0	0	0.173498	215.915	-497.319	16.8163	261.268	0	30.4157	30.2137	82.7289	2
4869	0	0	869	1	306.412	189.088	117.324	0	0	4.06065	44.4786	-75.3102	206.382	13450	14007.6	75.3102	0	8.94216	4.57366	4.26347	0	0	0.135621	179.647	-489.797	15.2691	1	0	36.8736	35.4581	100.634	2
4870	0	0	870	1	309.186	181.793	127.393	0	0	-19.2208	-87.2826	-218.375	162.153	13473.3	14139.3	218.375	0	7.03712	4.84048	4.15146	0	0	0.114679	199.948	-499.134	15.1404	258.113	0	41.3638	41.5836	155.313	2
4871	0	0	871	1	276.497	174.784	101.714	0	0	42.332	20.8541	-218.968	252.793	13411.8	14031.2	218.968	0	10.5538	4.51143	3.58801	0	0	0.0965662	239.101	-514.549	16.936	329.355	0	28.5875	28.3324	105.604	2
4872	0	0	872	1	237.481	102.008	135.473	0	0	11.1123	-8.99924	-174.725	192.269	13443	14061.1	174.725	0	8.18595	4.44343	3.95725	0	0	0.157389	190.996	-489.169	20.1064	1	0	36.8588	36.2657	123.102	2
4876	0	0	876	1	334.45	195.573	138.876	0	0	2.63904	14.3433	115.214	240.851	13351.8	14037.7	-115.214	0	11.3163	4.64722	3.69724	0	0	0.0514845	216.055	-505.878	13.8101	255.129	0	32.4983	31.108	84.3538	2
4878	0	0	878	1	272.277	121.833	150.444	0	0	-7.56996	-10.0416	-199.503	224.446	13461.7	14062.1	199.503	0	9.52977	5.07791	3.67833	0	0	0.0987831	203.43	-489.578	17.3425	254.22	0	32.0094	31.4191	116.133	2
4879	0	0	879	1	311.184	155.036	156.148	0	0	22.0877	27.1986	-266.827	272.687	13531.7	14024.9	266.827	0	11.2868	3.9045	3.19324	0	0	0.178472	251.877	-515.929	14.7429	341.03	0	26.6451	26.4546	107.718	2
4882	0	0	882	1	223.168	117.401	105.767	0	0	7.51352	56.5761	-116.844	185.358	13546.2	14095.1	116.844	0	7.92713	4.56902	3.6177	0	0	0.0239246	172.632	-476.457	21.4704	246.185	0	37.7034	37.7258	118.918	2
4883	0	0	883	1	294.127	175.419	118.708	0	0	-23	40.5474	81.3269	202.941	13377.4	14011.5	-81.3269	0	9.37943	4.72721	3.96458	0	0	0.185581	208.883	-496.946	15.9378	282.178	0	37.9324	36.1773	97.6834	2
4886	0	0	886	1	262.514	115.256	147.258	0	0	44.192	76.312	-165.385	235.584	13509.6	13975.7	165.385	0	9.89443	3.83894	3.23724	0	0	0.109573	211.693	-502.939	17.7114	330.727	0	30.5958	29.6759	102.169	2
4895	0	0	895	1	275.884	148.768	127.116	0	0	12.5619	84.5266	175.307	309.007	13441.5	13967.5	-175.307	0	14.9384	4.49215	3.3892	0	0	0.0817347	212.634	-504.378	16.9298	305.716	0	25.4796	25.0725	74.8459	2
4896	0	0	896	1	272.454	138.506	133.947	0	0	13.5106	29.8439	-18.2979	267.121	13440.6	14022.2	18.2979	0	11.7742	4.34048	3.10832	0	0	0.116779	274.613	-533.842	17.0709	349.753	0	28.4389	27.4095	76.0536	2
4904	0	0	904	1	296.043	155.701	140.342	0	0	-35.2755	42.9569	-138.68	284.287	13489.4	14009.1	138.68	0	12.2151	4.15905	3.40796	0	0	0.211235	236.436	-516.075	15.6341	351.874	0	26.3596	25.4934	83.1309	2
4908	0	0	908	1	313.952	174.836	139.115	0	0	3.17827	48.5936	-9.29681	224.98	13351.3	14003.5	9.29681	0	9.9391	4.33679	3.52068	0	0	0.162093	209.996	-489.395	14.7167	237.411	0	33.2375	31.892	86.384	2
4910	0	0	910	1	291.064	115.472	175.592	0	0	-19.0417	82.879	-166.337	242.914	13473.1	14068.8	166.337	0	10.2861	4.44594	3.60417	0	0	0.281011	263.98	-514.652	16.0071	1	0	30.0663	29.3954	100.761	2
4911	0	0	911	1	306.374	141.758	164.616	0	0	-26.0598	9.88107	-121.355	269.479	13480.2	14042.2	121.355	0	11.6699	4.08336	3.21977	0	0	0.182666	223.384	-507.771	15.0215	310.035	0	27.1455	26.5199	83.1597	2
4915	0	0	915	1	255.174	145.726	109.448	0	0	4.52338	42.1361	-58.6041	190.628	13549.2	14009.9	58.6041	0	8.29972	4.2827	3.57963	0	0	0.219276	237.985	-512.24	18.4434	1	0	38.1851	37.124	105.838	2
4917	0	0	917	1	265.528	119.836	145.692	0	0	13.3173	46.052	-43.3554	171.844	13440.8	14006	43.3554	0	7.49949	4.50222	4.1454	0	0	0.0458565	203.716	-490.142	17.8276	289.15	0	43.2831	41.6594	113.922	2
4924	0	0	924	1	313.806	153.438	160.368	0	0	4.34547	58.4842	72.8607	261.568	13449.8	13993.6	-72.8607	0	11.936	4.5257	4.08117	0	0	0.18659	205.031	-498.276	14.8416	278.694	0	30.435	29.3387	81.26	2
4925	0	0	925	1	332.28	155.346	176.934	0	0	42.9521	11.4847	-15.1481	315.52	13411.1	14040.6	15.1481	0	13.9075	3.39463	3.06471	0	0	0.070984	281.974	-526.112	13.6605	408.541	0	24.1536	23.4437	64.2468	2
4927	0	0	927	1	298.704	129.637	169.067	0	0	10.5546	70.5763	-36.3053	214.081	13443.5	13981.5	36.3053	0	9.34301	4.99239	3.91291	0	0	0.165165	182.859	-487.122	15.7013	244.616	0	35.8888	34.4666	95.9073	2
4935	0	0	935	1	233.754	119.99	113.764	0	0	19.563	44.5783	-251.615	238.879	13534.2	14007.5	251.615	0	9.89353	4.51686	3.45001	0	0	0.192096	220.275	-499.696	20.3293	272.67	0	30.427	29.8557	122.009	2
4938	0	0	938	1	287.001	150.139	136.861	0	0	14.1494	13.6495	-81.813	195.315	13440	14138.1	81.813	0	8.47458	4.29358	3.80274	0	0	0.0208189	229.473	-506.837	16.2674	341.14	0	36.6452	35.9926	101.94	2
4939	0	0	939	1	270.97	125.545	145.425	0	0	46.0604	-33.2946	3.84836	267.761	13408	14085.4	-3.84836	0	11.9954	3.92895	3.0735	0	0	0.057152	255.226	-518.335	17.0925	321.456	0	27.9009	27.0227	73.4179	2
4949	0	0	949	1	412.304	203.269	209.035	0	0	-46.0184	-13.131	-95.4977	321.126	13500.1	14065.2	95.4977	0	14.1494	4.17786	3.68591	0	0	0.177296	222.448	-510.433	10.9955	320.693	0	23.9234	23.576	69.7191	2
4961	0	0	961	1	291.177	112.321	178.856	0	0	-69.5125	57.0965	-40.5905	161.709	13523.6	13995	40.5905	0	7.2054	4.59243	4.48008	0	0	0.0754365	198.14	-507.301	16.1867	295.223	0	46.2494	44.3745	122.212	2
4968	0	0	968	1	270.483	137.563	132.92	0	0	-46.5317	42.3945	-123.491	249.29	13500.6	14009.7	123.491	0	10.7887	4.24806	3.42776	0	0	0.114834	190.173	-495.113	17.264	310.511	0	29.3811	28.4913	88.3507	2
4969	0	0	969	1	289.008	138.426	150.582	0	0	-33.3185	-6.86275	-222.422	273.685	13487.4	14058.9	222.422	0	11.6117	4.65609	3.3294	0	0	0.226624	216.12	-509.115	16.1077	289.669	0	26.4791	26.1561	99.9977	2
4973	0	0	973	1	295.874	143.163	152.712	0	0	-19.1019	62.185	168.01	221.071	13473.2	13989.9	-168.01	0	10.7265	5.10668	4.29762	0	0	0.204431	220.538	-497.729	15.9554	262.27	0	35.1166	34.5781	101.923	2
4977	0	0	977	1	282.643	143.841	138.802	0	0	3.03597	92.2199	347.364	217.401	13351.4	13959.8	-347.364	0	12.097	4.32753	3.06934	0	0	0.209128	264.164	-516.422	16.3939	303.608	0	33.2744	33.4444	141.578	2
4978	0	0	978	1	308.042	160.684	147.358	0	0	-42.412	20.4725	-108.051	285.632	13496.5	14031.6	108.051	0	12.4421	4.58957	2.67713	0	0	0.200638	256.488	-531.217	14.8963	382.061	0	25.3738	24.7546	78.7716	2
4983	0	0	983	1	259.783	118.963	140.82	0	0	-30.6919	35.9868	-91.9291	232.742	13484.8	14115.7	91.9291	0	10.1259	4.10057	4.00781	0	0	0.0943161	205.23	-489.925	18.146	259.816	0	31.6991	31.1922	90.4516	2
4984	0	0	984	1	275.367	124.681	150.686	0	0	60.2725	-3.80984	-184.971	186.746	13493.5	13956.2	184.971	0	7.88526	4.56572	3.83274	0	0	0.109153	227.129	-500.648	17.0745	242.67	0	38.5141	37.3928	132.962	2
4986	0	0	986	1	285.309	123.366	161.943	0	0	9.19227	7.10023	-95.5633	200.364	13444.9	14045	95.5633	0	8.67978	3.76963	3.65962	0	0	0.10735	248.565	-518.651	16.2536	309.496	0	35.708	34.7836	100.277	2
4991	0	0	991	1	311.089	150.716	160.373	0	0	116.294	79.1276	304.106	237.709	13337.8	14072.6	-304.106	0	12.6358	5.2056	4.04922	0	0	0.0905835	184.426	-500.33	15.0725	245.126	0	33.4922	32.9104	123.505	2
4992	0	0	992	1	302.797	142.885	159.912	0	0	15.8564	58.5733	4.51971	286.316	13338.6	13993.5	-4.51971	0	12.6665	3.40821	3.10376	0	0	0.170147	276.83	-537.396	15.0919	1	0	26.1721	25.1748	68.8597	2
4999	0	0	999	1	219.327	121.793	97.5341	0	0	-31.5139	30.9417	126.805	119.056	13485.6	13921.5	-126.805	0	5.66447	5.39698	3.68006	0	0	0.103116	203.338	-491.822	22.1306	252.556	0	60.4707	59.2962	164.154	2
5001	0	0	1001	1	241.066	115.681	125.385	0	0	35.8725	-25.7204	91.2759	126.347	13318.6	14077.8	-91.2759	0	5.87481	4.36941	4.0415	0	0	0.153748	206.038	-494.074	19.7797	240.171	0	56.4231	54.2795	143.74	2
5004	0	0	1004	1	305.497	123.519	181.978	0	0	-8.82527	-7.38204	-52.7292	195.968	13462.9	14059.4	52.7292	0	8.64542	4.51733	4.06143	0	0	0.204851	204.179	-497.055	15.2769	234.463	0	37.9865	36.9554	101.302	2
5011	0	0	1011	1	294.933	152.428	142.506	0	0	-21.0494	101.743	55.9803	184.416	13475.2	13950.3	-55.9803	0	8.37283	4.87685	3.73701	0	0	0.0682029	183.353	-488.593	15.8697	239.813	0	40.9914	39.595	108.717	2
5014	0	0	1014	1	294.253	129.012	165.241	0	0	-28.3631	-7.09106	-186.987	245.006	13482.5	14059.2	186.987	0	10.4727	3.98091	3.19837	0	0	0.176616	200.479	-491.268	15.6697	285.817	0	28.6923	28.2734	99.92	2
5018	0	0	1018	1	281.385	156.177	125.208	0	0	-6.13401	-18.348	346.492	200.266	13360.6	13970.7	-346.492	0	11.2963	4.33298	3.35827	0	0	0.155218	257.936	-518.419	16.537	290.46	0	35.4677	35.7218	151.678	2
5020	0	0	1020	1	311.224	151.586	159.638	0	0	-10.6785	41.9741	38.3074	288.974	13464.8	14010.1	-38.3074	0	13.0485	4.12621	3.18863	0	0	0.178219	213.676	-499.001	14.7703	292.556	0	26.9159	25.8857	71.9343	2
5025	0	0	1025	1	250.634	106.434	144.201	0	0	-7.41571	12.1626	-115.343	233.832	13461.5	14039.9	115.343	0	10.097	3.96533	3.1069	0	0	0.184094	241.833	-511.568	18.6189	1	0	30.4667	29.6216	91.5884	2
5030	0	0	1030	1	251.357	119.695	131.661	0	0	40.7566	16.2297	141.642	150.097	13413.3	13936.2	-141.642	0	7.11636	4.33834	3.64151	0	0	0.0518844	190.778	-485.561	18.7788	236.242	0	46.907	46.1386	131.78	2
5035	0	0	1035	1	312.149	115.856	196.294	0	0	64.5455	14.588	-56.3365	266.075	13489.2	14037.5	56.3365	0	11.5579	4.09282	3.19432	0	0	0.0516239	204.684	-501.859	14.7197	336.296	0	28.0593	27.5228	78.2741	2
5036	0	0	1036	1	311.27	184.437	126.832	0	0	6.77304	55.2013	151.839	250.587	13447.3	13996.9	-151.839	0	11.9629	3.0848	3.57638	0	0	0.11445	284.048	-530.162	14.6744	349.717	0	28.896	28.2232	84.2281	2
5037	0	0	1037	1	346.542	180.384	166.157	0	0	-63.2003	2.43208	-76.6405	270.57	13417.6	14049.6	76.6405	0	12.007	3.02229	3.39983	0	0	0.220896	300.351	-537.479	13.0592	386.607	0	26.8987	26.0016	72.6138	2
5038	0	0	1038	1	220.152	88.0875	132.064	0	0	3.80498	69.2036	-115.918	166.395	13450.3	14082.5	115.918	0	7.1139	5.32151	4.20707	0	0	0.256448	163.15	-483.272	22.2057	250.931	0	43.8015	42.548	132.098	2
5039	0	0	1039	1	279.849	153.137	126.711	0	0	34.8516	61.7233	190.172	208.516	13518.9	13990.3	-190.172	0	10.1689	4.19303	4.03055	0	0	0.0980432	212.918	-498.321	16.7479	307.686	0	35.5358	35.1717	110.662	2
5040	0	0	1040	1	297.597	134.055	163.541	0	0	-30.7937	102.689	-8.13034	277.567	13484.9	13949.4	8.13034	0	12.3139	4.65715	3.9351	0	0	0.192396	198.386	-498.851	15.7187	263.667	0	28.7845	27.6229	76.8376	2
5042	0	0	1042	1	297.049	99.0674	197.982	0	0	22.0484	35.8455	-232.321	328.88	13432.1	14016.2	232.321	0	13.6849	4.02107	3.33083	0	0	0.122007	205.288	-496.714	15.5415	310.844	0	23.0046	22.5796	84.7272	2
5043	0	0	1043	1	262.297	109.151	153.146	0	0	83.1769	-6.20307	-219.01	227.669	13370.9	14058.3	219.01	0	9.54245	4.46111	3.23613	0	0	0.0557425	216.933	-507.152	17.8455	267.443	0	30.1832	29.9836	113.835	2
5045	0	0	1045	1	362.483	189.34	173.144	0	0	41.2638	29.6847	13.5228	350.154	13412.8	14022.4	-13.5228	0	15.5424	4.15459	3.13597	0	0	0.12368	254.919	-527.212	12.5427	352.931	0	22.8641	22.0847	61.2254	2
5046	0	0	1046	1	516.129	277.793	238.337	0	0	76.157	5.89964	35.1893	550.542	13477.6	14046.2	-35.1893	0	24.6677	4.21578	3.45915	0	0	0.144869	205.943	-510.278	8.66186	405.735	0	16.2633	15.9382	44.8881	2
5047	0	0	1047	1	439.773	245.498	194.275	0	0	-14.255	-2.32915	-47.1349	479.507	13468.4	14054.4	47.1349	0	21.1904	4.21529	3.06474	0	0	0.237194	260.232	-538.779	10.218	404.044	0	17.5043	17.0495	48.6708	2
5056	0	0	1056	1	362.697	193.072	169.625	0	0	15.0627	-66.6006	-156.255	348.874	13439	14118.7	156.255	0	15.1612	5.03967	3.3235	0	0	0.129306	218.098	-508.649	12.6438	315.772	0	21.6047	21.3938	72.49	2
5057	0	0	1057	1	304.69	158.169	146.52	0	0	29.5643	26.183	69.723	263.865	13424.5	14025.9	-69.723	0	12.0203	4.13443	3.07047	0	0	0.247923	247.721	-512.879	15.0908	306.873	0	28.9856	28.0347	76.6549	2
5058	0	0	1058	1	382.267	201.522	180.745	0	0	-24.1763	2.02794	-72.1363	456.183	13478.3	14050	72.1363	0	20.0445	4.39654	2.92659	0	0	0.22172	217.855	-510.929	11.8491	401.606	0	17.9644	17.5422	51.6381	2
5064	0	0	1064	1	260.289	123.892	136.397	0	0	-26.7504	72.2114	-22.5287	200.238	13480.9	13979.8	22.5287	0	8.84526	4.42727	3.86821	0	0	0.158113	188.634	-485.388	18.1442	246.212	0	37.6273	36.0846	99.55	2
5065	0	0	1065	1	293.807	129.954	163.853	0	0	20.1229	-2.60966	-299.492	272.479	13434	14054.7	299.492	0	11.2896	4.26822	2.76342	0	0	0.0689045	225.499	-503.549	15.6493	332.811	0	25.9659	25.8329	112.447	2
5069	0	0	1069	1	288.544	141.388	147.156	0	0	93.2126	29.8077	-49.178	195.157	13360.9	14121.9	49.178	0	8.46309	4.86102	2.89067	0	0	0.197252	271.124	-538.544	16.0686	327.265	0	36.0078	34.7379	98.8717	2
5073	0	0	1073	1	312.098	129.957	182.14	0	0	7.32507	52.3636	-1.19098	277.744	13446.8	13999.7	1.19098	0	12.2892	4.54279	3.71964	0	0	0.178757	187.294	-488.348	14.873	287.407	0	28.5344	27.3699	75.6393	2
5081	0	0	1081	1	289.842	144.996	144.846	0	0	-15.7586	21.2305	15.162	213.94	13469.9	14030.8	-15.162	0	9.61242	4.42015	3.40838	0	0	0.0889569	208.504	-495.675	16.0376	1	0	34.9722	33.8488	92.1714	2
5083	0	0	1083	1	272.115	105.762	166.354	0	0	-28.567	13.1467	-210.712	198.258	13482.7	14038.9	210.712	0	8.39051	4.4207	3.66171	0	0	0.0836948	233.3	-507.433	17.2343	234.073	0	35.521	34.7868	129.108	2
5086	0	0	1086	1	333.82	176.279	157.541	0	0	75.2368	38.068	161.967	329.429	13378.9	14014	-161.967	0	15.7161	4.24637	3.90972	0	0	0.137661	214.765	-505.001	13.8195	312.525	0	24.7272	23.8869	69.9234	2
5087	0	0	1087	1	356.208	179.689	176.518	0	0	42.6909	-9.57137	-59.5825	362.797	13411.4	14061.6	59.5825	0	15.8525	4.08837	3.73841	0	0	0.0850681	235.843	-513.915	12.8484	330.826	0	22.1083	21.5959	60.2624	2
5088	0	0	1088	1	318.901	168.748	150.153	0	0	-20.444	47.0346	-137.415	299.501	13474.5	14005	137.415	0	12.8215	4.01531	2.89745	0	0	0.229607	230.194	-499.696	14.3255	1	0	24.6879	23.7872	78.4702	2
5091	0	0	1091	1	295.093	145.836	149.257	0	0	-16.4006	41.1653	69.9624	337.772	13470.5	14010.9	-69.9624	0	15.4957	3.15497	2.88984	0	0	0.271508	266.831	-513.7	15.4347	378.698	0	22.7687	21.9808	62.2462	2
5092	0	0	1092	1	272.81	132.005	140.804	0	0	-50.0205	106.775	-74.9397	188.529	13404.5	14044.9	74.9397	0	8.23742	4.58548	3.09419	0	0	0.234001	195.27	-489.545	17.0841	293.494	0	36.9343	35.7925	103.931	2
5097	0	0	1097	1	350.729	185.518	165.211	0	0	4.36352	108.941	60.6114	273.386	13449.7	13943.1	-60.6115	0	12.3655	3.91721	2.36686	0	0	0.18537	287.921	-544.614	12.8552	334.845	0	27.1543	26.1212	73.7324	2
5099	0	0	1099	1	282.541	136.309	146.231	0	0	4.2195	81.282	-173.895	215.177	13449.9	14070.4	173.895	0	9.05729	4.4934	3.34902	0	0	0.137517	210.369	-497.191	16.4876	265.461	0	32.7439	31.9952	112.642	2
5100	0	0	1100	1	335.271	131.278	203.992	0	0	14.1572	69.5275	-111.802	372.68	13439.9	13982.5	111.802	0	15.9238	3.85398	3.18197	0	0	0.183625	214.768	-507.098	13.6039	356.856	0	21.1252	20.3567	62.968	2
5101	0	0	1101	1	272.18	151.228	120.953	0	0	66.8271	55.0938	45.1398	224.053	13387.3	13997	-45.1398	0	10.0115	4.91508	4.02601	0	0	0.0474887	178.408	-490.598	17.3999	225.128	0	35.111	33.7849	91.3625	2
5103	0	0	1103	1	261.772	105.392	156.38	0	0	44.1339	12.8011	-174.979	186.463	13410	14138.9	174.979	0	7.87362	4.58928	3.05918	0	0	0.10362	247.29	-509.717	17.8618	261.938	0	35.1462	35.0299	125.634	2
5122	0	0	1122	1	273.964	165.378	108.586	0	0	4.70116	40.5378	130.715	202.714	13449.4	14011.5	-130.715	0	9.56925	3.95307	2.53065	0	0	0.0795391	235.817	-497.282	16.7672	315.619	0	35.2445	34.3037	94.894	2
5128	0	0	1128	1	299.534	133.782	165.751	0	0	5.34991	-4.76746	-28.654	213.932	13548.4	14056.8	28.654	0	9.47354	4.00233	2.5124	0	0	0.0846793	195.475	-482.744	15.241	276.269	0	32.2528	32.0513	90.3217	2
5131	0	0	1131	1	328.507	138.986	189.521	0	0	44.3759	4.61574	-92.1656	225.061	13409.7	14047.4	92.1656	0	9.71846	4.20986	3.27614	0	0	0.0388791	233.114	-509.329	13.9616	286.965	0	31.6942	31.101	91.0843	2
5132	0	0	1132	1	212.136	105.839	106.298	0	0	92.2755	88.83	-55.2648	175.422	13461.5	14062.9	55.2648	0	7.55171	3.84397	3.3087	0	0	0.129772	234.608	-496.975	22.3903	256.808	0	40.3519	39.186	109.03	2
5133	0	0	1133	1	258.46	92.0957	166.364	0	0	57.9886	7.25419	-131.88	184.343	13396.1	14044.8	131.88	0	7.86771	4.67337	3.53936	0	0	0.0472121	231.256	-510.223	18.2539	286.934	0	37.5835	37.1318	118.266	2
5135	0	0	1135	1	248.208	127.583	120.624	0	0	-34.2693	31.1631	33.098	244.981	13488.4	14020.9	-33.098	0	11.1219	3.33388	3.31734	0	0	0.109416	218.172	-483.832	18.7286	276.709	0	30.0279	29.1242	80.4979	2
5136	0	0	1136	1	319.711	136.185	183.526	0	0	48.4688	-5.89422	-224.665	302.087	13505.3	14058	224.665	0	12.6561	4.49469	3.33882	0	0	0.126566	198.927	-499.796	14.421	282.795	0	24.4331	24.4398	93.4521	2
5138	0	0	1138	1	236.068	100.315	135.753	0	0	4.40919	32.8897	-293.103	178.571	13449.7	14019.2	293.103	0	7.37172	4.59183	4.1817	0	0	0.041844	186.831	-481.354	20.3404	226.7	0	40.6677	39.8319	169.076	2
5139	0	0	1139	1	355.195	193.936	161.26	0	0	-25.288	12.9136	2.23062	271.109	13479.4	14039.1	-2.23062	0	12.1693	4.66257	4.11306	0	0	0.172347	202.395	-495.947	12.9981	234.19	0	29.3339	28.5447	77.6993	2
5142	0	0	1142	1	248.851	127.164	121.687	0	0	-32.5663	88.7589	129.949	160.192	13486.7	13963.3	-129.949	0	7.59408	4.67634	2.81061	0	0	0.0384691	257.558	-520.026	18.8196	322.38	0	44.4105	43.4947	120.58	2
5150	0	0	1150	1	280.905	132.325	148.581	0	0	25.7778	-6.29731	159.131	170.936	13428.3	13958.7	-159.131	0	8.25157	4.31269	3.20177	0	0	0.0874032	271.632	-516.51	16.5306	326.54	0	41.2484	40.7457	117.035	2
5153	0	0	1153	1	350.246	161.143	189.103	0	0	-94.3424	51.7456	38.2345	272.998	13448.8	14000.3	-38.2345	0	12.6526	3.983	3.2719	0	0	0.282949	200.636	-503.024	13.0105	275.882	0	27.9828	26.4951	73.813	2
5156	0	0	1156	1	356.397	198.735	157.662	0	0	-5.74998	39.2245	86.9472	351.56	13459.9	14012.8	-86.9472	0	16.2297	4.41952	3.92577	0	0	0.212402	173.528	-487.326	12.9009	261.373	0	23.5967	22.823	63.9358	2
5157	0	0	1157	1	267.412	134.017	133.396	0	0	6.49505	13.8099	73.8354	207.127	13447.6	14038.3	-73.8354	0	9.51288	4.40976	3.37826	0	0	0.10447	216.172	-494.014	17.4983	1	0	36.2342	35.1943	94.7158	2
5158	0	0	1158	1	272.732	121.471	151.261	0	0	-31.8456	-25.6514	-59.5435	225.931	13485.9	14077.7	59.5435	0	10.0469	3.99638	2.9825	0	0	0.204946	230.646	-500.415	16.964	281.297	0	31.1192	30.539	86.8954	2
5160	0	0	1160	1	344.896	184.463	160.432	0	0	34.8732	15.785	-10.5073	350.738	13419.2	14036.3	10.5073	0	15.4861	4.72507	2.69989	0	0	0.107198	266.516	-549.58	13.2166	1	0	22.5171	21.8272	61.209	2
5161	0	0	1161	1	268.983	139.876	129.107	0	0	23.2946	82.5037	27.2282	229.195	13530.5	13969.6	-27.2282	0	10.1945	4.31262	3.86663	0	0	0.0933345	219.107	-497.389	17.4787	304.88	0	33.9345	32.7497	90.6609	2
5162	0	0	1162	1	249.796	120.219	129.576	0	0	-24.7493	6.84368	40.5525	184.636	13379.2	14045.2	-40.5525	0	8.42266	4.38797	3.67779	0	0	0.154046	181.18	-479.91	18.9282	1	0	40.1155	38.4448	101.859	2
5164	0	0	1164	1	340.485	196.03	144.454	0	0	1.32007	15.5047	-33.2937	385.089	13452.8	14036.6	33.2937	0	16.9727	3.18145	2.44261	0	0	0.0592175	252.187	-514.256	13.1989	1	0	20.0294	19.3616	54.7837	2
5165	0	0	1165	1	299.781	172.243	127.538	0	0	63.7426	-19.2758	-45.9591	251.596	13390.4	14071.3	45.9591	0	11.04	4.27951	2.73299	0	0	0.0403459	257.359	-511.207	15.3097	330.197	0	28.5458	27.7804	78.0786	2
5166	0	0	1166	1	240.651	117.043	123.608	0	0	-22.9211	79.2804	-54.8504	216.394	13477	13972.8	54.8504	0	9.45098	4.22215	3.2353	0	0	0.147705	210.376	-486.393	19.5582	278.395	0	33.8731	32.4132	92.7702	2
5169	0	0	1169	1	286.484	139.82	146.665	0	0	112.894	-73.1049	-218.248	260.836	13440.9	14025.5	218.248	0	11.1553	4.7047	2.2972	0	0	0.0485406	193.733	-490.53	16.0272	310.588	0	25.6919	25.3444	101.256	2
5176	0	0	1176	1	260.629	136.947	123.681	0	0	-33.5709	-0.764811	-92.9679	241.644	13487.7	14052.8	92.9679	0	10.5884	3.79704	2.41445	0	0	0.0740634	256.797	-514.85	17.6334	345.244	0	28.3277	27.781	84.468	2
5183	0	0	1183	1	408.234	222.296	185.937	0	0	-63.015	-34.4033	-119.953	344.222	13517.1	14086.5	119.953	0	15.2288	4.13728	3.29154	0	0	0.378558	268.72	-534.233	11.0704	349.977	0	21.8083	21.6475	67.8504	2
5185	0	0	1185	1	253.901	122.445	131.456	0	0	74.3804	-44.5895	288.085	186.173	13280.1	14096.7	-288.085	0	9.9791	3.73942	3.30296	0	0	0.0596083	222.479	-495.09	18.3604	273.031	0	36.6514	36.3766	133.659	2
5188	0	0	1188	1	286.871	163.66	123.21	0	0	51.8938	30.4859	17.6124	188.728	13501.9	14021.6	-17.6124	0	8.37897	3.92467	2.82371	0	0	0.170205	287.573	-515.95	16.019	1	0	37.4994	36.6673	101.025	2
5189	0	0	1189	1	280.661	149.501	131.159	0	0	-0.20387	54.2358	53.9922	184.203	13354.6	14097.5	-53.9922	0	8.34307	4.42573	3.98257	0	0	0.173185	241.962	-518.598	16.7279	1	0	41.2508	38.94	103.516	2
5190	0	0	1190	1	238.015	128.302	109.713	0	0	81.4738	-29.4199	24.3113	159.669	13472.3	14081.5	-24.3113	0	7.17904	4.68703	3.95355	0	0	0.0660212	171.957	-479.98	20.1147	216.943	0	46.1851	45.3776	120.327	2
5193	0	0	1193	1	268.374	121.629	146.745	0	0	-19.8316	-33.653	-176.41	211.17	13473.9	13986.1	176.41	0	9.09413	4.43108	3.38089	0	0	0.125338	184.264	-489.041	17.4344	275.391	0	33.3639	32.2407	113.734	2
5197	0	0	1197	1	309.872	185.442	124.43	0	0	54.2135	3.71515	210.551	269.343	13399.9	14048.3	-210.551	0	13.4187	3.95739	2.96432	0	0	0.153517	188.63	-486.189	14.7771	280.067	0	28.0936	27.5736	84.2364	2
5199	0	0	1199	1	263.019	144.431	118.588	0	0	19.7079	-14.3552	-99.4112	145.554	13534.1	14066.4	99.4112	0	6.31823	4.08865	2.89695	0	0	0.16088	280.871	-531.69	17.6386	347.321	0	44.4111	44.3459	136.105	2
5201	0	0	1201	1	238.378	121.313	117.065	0	0	31.4496	30.4093	225.738	146.227	13422.7	14021.7	-225.738	0	7.36427	4.2791	3.70209	0	0	0.0647924	208.131	-491.265	19.9112	1	0	48.0092	47.4867	153.58	2
5202	0	0	1202	1	375.307	196.102	179.205	0	0	41.467	-13.1886	69.556	328.817	13412.6	14065.2	-69.556	0	15.0679	4.33261	2.79496	0	0	0.0932847	187.546	-488.741	12.06	340.642	0	24.0569	23.3287	63.6576	2
5203	0	0	1203	1	309.637	180.685	128.952	0	0	-25.5503	12.4478	100.703	243.022	13380	14039.6	-100.703	0	11.4062	4.29911	4.10191	0	0	0.18879	159.946	-473.06	15.0287	241.733	0	32.1583	30.7667	83.8876	2
5206	0	0	1206	1	272.683	130.69	141.993	0	0	-43.2001	12.1665	56.5323	186.357	13397.6	13940.2	-56.5323	0	8.59814	3.34401	3.80567	0	0	0.0331419	195.85	-481.668	17.0132	266.719	0	37.8259	36.5209	100.993	2
5217	0	0	1217	1	253.955	147.903	106.051	0	0	12.5067	3.26848	186.599	168.39	13341.9	13949.1	-186.599	0	8.29072	4.14545	4.00235	0	0	0.0200535	167.224	-477.547	18.6132	242.946	0	42.2343	41.062	125.532	2
5220	0	0	1220	1	286.213	154.794	131.419	0	0	74.4064	5.17146	65.0475	300.814	13379.7	14046.9	-65.0475	0	13.6573	4.13387	2.97658	0	0	0.0794473	236.363	-501.874	16.1233	332.715	0	25.996	25.0523	68.0877	2
5225	0	0	1225	1	251.344	115.9	135.444	0	0	-56.5829	-26.937	-337.079	167.602	13411	14079	337.079	0	7.06267	4.90327	3.14358	0	0	0.149873	187.455	-490.735	18.757	261.256	0	39.4753	39.2403	189.446	2
5226	0	0	1226	1	309.937	165.305	144.632	0	0	48.6989	9.22863	104.078	266.209	13305.7	14042.8	-104.078	0	12.3473	4.04663	2.51999	0	0	0.188098	235.003	-512.157	14.7023	283.17	0	27.8701	27.0908	73.3142	2
5229	0	0	1229	1	321.073	173.693	147.38	0	0	-4.45231	49.0059	-91.3369	251.478	13458.6	14003.1	91.3369	0	10.8601	3.89697	3.90663	0	0	0.135577	215.61	-500.87	14.3632	302.389	0	30.2509	29.0459	84.5147	2
5230	0	0	1230	1	300.624	166.59	134.034	0	0	-29.4873	-50.7139	-283.744	314.227	13483.6	14003.1	283.744	0	13.3194	4.7913	2.59016	0	0	0.0962486	213.123	-510.706	15.2973	1	0	23.0843	22.564	97.8873	2
5232	0	0	1232	1	339.844	157.635	182.209	0	0	17.6411	63.7574	-34.4607	279.126	13436.5	13988.3	34.4607	0	12.1815	4.54776	3.49668	0	0	0.147515	178.943	-487.125	13.5333	310.552	0	27.9047	26.8185	75.2651	2
5233	0	0	1233	1	284.013	157.59	126.423	0	0	92.0461	44.0954	58.3149	234.353	13461.7	14008	-58.3149	0	10.5303	4.06875	4.11704	0	0	0.0728398	188.253	-487.82	16.4732	1	0	33.1736	32.1272	88.4058	2
5234	0	0	1234	1	272.005	135.374	136.631	0	0	8.14476	70.8284	-65.0782	227.109	13446	14080.9	65.0782	0	9.83371	3.96005	2.8195	0	0	0.156218	245.548	-509.758	16.9686	305.492	0	31.2619	30.2539	86.8903	2
5235	0	0	1235	1	293.071	141.867	151.204	0	0	19.0938	-26.445	-2.18431	207.173	13435	14078.5	2.18431	0	9.27917	4.06496	3.74325	0	0	0.113784	197.848	-493.425	15.8527	256.986	0	35.7389	34.6627	92.5569	2
5239	0	0	1239	1	326.191	156.06	170.131	0	0	40.9666	-16.8956	70.1468	262.635	13413.1	14069	-70.1468	0	12.0496	3.99687	2.50661	0	0	0.15874	249.001	-517.423	13.9152	329.492	0	28.3331	27.441	74.2705	2
5254	0	0	1254	1	280.502	124.149	156.353	0	0	37.9349	11.2284	-45.0784	210.635	13316.5	14040.8	45.0784	0	9.20624	4.09309	3.56229	0	0	0.101255	195.581	-487.125	16.595	243.384	0	34.091	33.3463	90.8755	2
5264	0	0	1264	1	293.232	174.54	118.692	0	0	-42.6611	16.0138	-72.9711	244.252	13496.8	14135.7	72.9711	0	10.7527	4.02011	2.87487	0	0	0.204001	221.392	-494.266	15.6704	309.126	0	28.5718	28.4425	82.7879	2
5274	0	0	1274	1	219.217	133.783	85.4346	0	0	-20.9797	93.6534	15.9456	187.566	13475.1	14058.1	-15.9456	0	8.37589	3.99465	3.52313	0	0	0.196417	177.173	-472.135	21.7079	253.713	0	38.9754	37.9309	102.031	2
5282	0	0	1282	1	270.238	109.833	160.406	0	0	-16.2698	-86.5206	-242.617	173.505	13470.4	14038.9	242.617	0	7.48329	4.3792	3.13026	0	0	0.0351624	224.913	-502.616	17.2349	1	0	37.7075	37.1036	148.273	2
5289	0	0	1289	1	248.009	116.746	131.263	0	0	-53.5503	-4.66949	-220.951	186.101	13507.7	14056.7	220.951	0	7.93636	3.9199	3.23175	0	0	0.0242876	187.842	-483.411	18.8575	280.7	0	35.8427	35.4736	134.357	2
5290	0	0	1290	1	201.795	90.9808	110.815	0	0	28.371	-2.01186	212.224	150.156	13226.4	14054.1	-212.224	0	7.52556	4.40636	3.44705	0	0	0.143454	215.545	-476.662	23.9054	224.008	0	45.335	45.9415	139.934	2
5293	0	0	1293	1	308.805	159.493	149.312	0	0	-46.6477	12.13	-35.9396	261.914	13401.1	14039.9	35.9396	0	11.6788	3.6391	2.97352	0	0	0.146418	218.258	-494.114	14.7897	320.502	0	27.7772	26.7748	73.773	2
5303	0	0	1303	1	232.189	105.381	126.808	0	0	154.029	19.3682	-93.1267	200.648	13399.7	14032.7	93.1267	0	8.64728	3.61488	2.88142	0	0	0.0816205	227.048	-498.69	20.0847	334.535	0	33.8941	33.1009	97.7282	2
5306	0	0	1306	1	258.933	113.042	145.892	0	0	33.4719	-70.0014	-86.3229	185.677	13420.6	14122.1	86.3229	0	8.20513	4.90256	2.91415	0	0	0.22058	207.688	-496.926	18.0901	291.049	0	35.9818	35.46	106.343	2
5311	0	0	1311	1	284.836	143.329	141.507	0	0	63.3319	3.87695	54.638	145.957	13291.1	14048.2	-54.638	0	6.60284	4.26528	3.79493	0	0	0.129281	185.228	-484.832	16.3958	244.495	0	48.6754	47.5104	124.954	2
5313	0	0	1313	1	263.437	87.5207	175.916	0	0	-32.3977	23.0809	-296.322	201.305	13486.5	14029	296.322	0	8.37306	4.57841	3.96574	0	0	0.117657	163.202	-476.719	17.9585	240.449	0	36.2743	35.5625	152.33	2
5318	0	0	1318	1	232.939	114.792	118.147	0	0	33.2195	113.413	248.224	206.797	13420.9	13938.6	-248.224	0	10.5448	4.16392	3.49186	0	0	0.202134	210.924	-486.904	20.3345	1	0	34.2085	34.3289	120.01	2
5326	0	0	1326	1	267.937	141.349	126.587	0	0	106.439	100.19	-24.7337	146.142	13347.7	13951.9	24.7337	0	6.34223	4.51799	3.59306	0	0	0.108368	190.912	-481.278	17.531	235.989	0	48.6988	47.2024	127.102	2
5328	0	0	1328	1	259.022	113.653	145.369	0	0	11.3705	45.6483	-252.92	163.388	13442.7	14006.4	252.92	0	6.77088	4.29558	3.30122	0	0	0.0803294	220.776	-503.618	18.0771	310.565	0	41.2162	40.1582	164.857	2
5336	0	0	1336	1	274.355	144.202	130.154	0	0	71.229	-46.2454	197.65	195.425	13382.9	13998.6	-197.65	0	9.73609	3.57581	3.22864	0	0	0.148955	274.199	-528.26	16.834	349.84	0	35.8119	34.8596	107.91	2
5337	0	0	1337	1	263.226	98.3954	164.831	0	0	0.0447146	42.2329	-209.411	196.436	13454.1	14109.5	209.411	0	8.23251	3.93008	3.54704	0	0	0.0921021	211.67	-501.649	17.7485	283.359	0	34.8307	34.4039	125.414	2
5345	0	0	1345	1	251.419	123.154	128.265	0	0	34.1851	-61.7617	-194.249	223.408	13519.6	14014.2	194.249	0	9.58079	4.04485	2.72526	0	0	0.0873211	270.714	-517.446	18.4666	306.603	0	30.0044	29.6613	110.194	2
5347	0	0	1347	1	313.261	145.281	167.981	0	0	-2.6626	-0.947255	-15.6873	261.478	13357.1	14053	15.6873	0	11.6358	3.39963	3.03144	0	0	0.10803	217.579	-496.213	14.541	276.019	0	27.9167	26.8631	72.69	2
5349	0	0	1349	1	283.431	136.421	147.01	0	0	-74.0092	-1.8013	-200.61	187.667	13428.4	14053.9	200.61	0	8.08942	4.25784	3.99234	0	0	0.0883182	186.409	-485.895	16.5212	1	0	37.1004	36.4033	127.907	2
5355	0	0	1355	1	219.376	77.276	142.1	0	0	16.4717	-23.4702	-120.928	131.489	13437.6	14075.5	120.928	0	5.6911	4.00422	3.80633	0	0	0.0892922	188.857	-490.448	21.7845	223.975	0	50.9761	49.9286	150.83	2
5358	0	0	1358	1	308.199	141.614	166.586	0	0	51.2841	115.396	-75.2289	217.205	13502.5	14036.3	75.2289	0	9.31475	3.96936	3.39701	0	0	0.10772	188.36	-487.184	14.9402	1	0	33.4412	32.8052	94.9806	2
5359	0	0	1359	1	294.34	155.984	138.356	0	0	-15.0085	-42.2607	-219.419	213.492	13369.4	13994.7	219.419	0	9.11222	4.57848	3.04168	0	0	0.0330389	210.391	-497.385	15.7207	286.86	0	31.3691	30.9246	118.508	2
5366	0	0	1366	1	323.777	146.249	177.528	0	0	45.3048	-34.9423	61.4278	228.493	13309.1	13987.3	-61.4278	0	10.4825	3.29684	3.03208	0	0	0.105018	294.239	-529.052	14.0245	333.231	0	30.9473	30.1647	81.6341	2
5368	0	0	1368	1	383.516	255.253	128.263	0	0	-39.0524	-15.6378	103.91	252.216	13393.5	14067.7	-103.91	0	11.9733	4.23859	3.39528	0	0	0.137772	224.242	-498.543	11.8497	274.915	0	30.4191	29.1315	78.9815	2
5370	0	0	1370	1	325.68	168.34	157.34	0	0	-115.763	41.5401	-109.153	254.668	13470.2	14010.5	109.153	0	11.3561	4.66128	2.77402	0	0	0.387273	236.127	-523.288	14.0588	1	0	28.099	26.6553	85.2787	2
5375	0	0	1375	1	304.147	157.758	146.389	0	0	21.285	42.7949	52.0585	241.901	13432.8	14009.3	-52.0585	0	10.918	3.6571	2.84795	0	0	0.170426	258.656	-508.479	15.0121	1	0	30.4291	29.3013	80.7708	2
5376	0	0	1376	1	258.319	137.709	120.611	0	0	20.8511	44.4258	-55.8778	201.613	13433.2	14007.6	55.8778	0	8.75854	3.23102	3.38979	0	0	0.062694	216.937	-489.119	17.9281	301.577	0	35.2009	33.9513	93.792	2
5377	0	0	1377	1	256.87	135.19	121.681	0	0	68.2473	27.0123	241.812	136.739	13385.9	14025	-241.812	0	6.95069	4.24685	3.13097	0	0	0.0648219	223.438	-496.884	18.189	305.575	0	51.0876	49.7914	161.677	2
5378	0	0	1378	1	236.404	104.36	132.044	0	0	-73.7694	-44.045	-16.657	223.338	13527.9	14096.1	16.657	0	10.2499	3.63785	3.59801	0	0	0.290551	230.173	-500.083	19.9027	266.969	0	31.8521	31.5886	85.7498	2
5389	0	0	1389	1	262.554	142.261	120.293	0	0	83.5958	41.865	142.271	225.013	13370.5	14010.2	-142.271	0	10.5852	3.56932	3.66838	0	0	0.0506789	172.574	-473.705	17.7486	253.547	0	33.1212	31.7389	90.8541	2
5390	0	0	1390	1	280.324	129.744	150.58	0	0	-8.63009	-19.8256	73.307	215.256	13462.7	13972.2	-73.307	0	9.98628	3.72143	3.32453	0	0	0.147372	232.815	-498.151	16.4928	270.504	0	33.6631	32.6885	90.8275	2
5410	0	0	1410	1	261.989	143.292	118.697	0	0	11.9954	-36.7161	-149.653	199.719	13442.1	14088.8	149.653	0	8.61668	3.81213	2.51231	0	0	0.0750679	251.963	-511.854	17.5639	316.814	0	32.3296	31.7614	107.398	2
5425	0	0	1425	1	245.728	105.573	140.154	0	0	61.6474	25.9834	273.625	159.977	13392.5	13926.4	-273.625	0	8.35989	4.38513	3.11033	0	0	0.0648419	232.106	-499.232	19.1145	296.919	0	42.6777	42.8187	154.402	2
5432	0	0	1432	1	295.65	144.729	150.92	0	0	50.3471	69.2927	-15.7595	288.693	13403.8	13982.8	15.7595	0	12.6139	3.72401	2.84323	0	0	0.146786	202.066	-482.004	15.4833	320.377	0	25.9611	25.0439	69.9469	2
5440	0	0	1440	1	258.577	141.583	116.995	0	0	-39.4179	67.308	37.637	159.715	13493.5	13984.8	-37.637	0	7.24368	4.36639	3.3017	0	0	0.203607	221.747	-496.55	18.1249	294.753	0	44.9532	43.2955	118.942	2
5442	0	0	1442	1	327.696	160.682	167.014	0	0	-5.85827	-9.26386	-145.252	290.548	13460	14061.3	145.252	0	12.4998	3.45465	3.23809	0	0	0.0924691	230.817	-496.578	13.8967	319.855	0	25.1632	24.6501	78.5929	2
5443	0	0	1443	1	246.596	123.134	123.462	0	0	-19.3889	24.1288	-108.236	186.38	13473.5	13928.3	108.236	0	8.06643	4.2236	3.10028	0	0	0.0450104	204.655	-487.491	19.0044	244.012	0	37.518	35.7871	111.414	2
5445	0	0	1445	1	276.858	136.399	140.459	0	0	49.4992	89.9325	-26.1815	213.951	13404.6	13962.1	26.1815	0	9.3066	3.3512	2.89853	0	0	0.0560408	257.87	-518.209	16.5611	280.238	0	32.883	31.8532	88.0141	2
5451	0	0	1451	1	302.892	161.478	141.414	0	0	5.98447	-20.1852	-200.903	207.686	13448.1	14072.2	200.903	0	8.81663	4.17067	2.80913	0	0	0.141603	222.772	-507.852	15.1419	302.006	0	31.9692	31.4493	117.297	2
5452	0	0	1452	1	329.784	163.266	166.517	0	0	16.6154	47.552	48.7174	263.276	13437.5	13904.8	-48.7174	0	11.8674	4.57608	2.89646	0	0	0.136519	298.589	-549.893	13.8837	1	0	28.8119	27.7484	78.0541	2
5455	0	0	1455	1	244.825	121.079	123.746	0	0	27.5834	34.0457	-273.598	242.578	13426.5	14018	273.598	0	10.0145	4.55974	3.30668	0	0	0.11102	185.384	-479.113	19.2856	1	0	29.4864	29.0878	122.064	2
5466	0	0	1466	1	229.526	114.981	114.545	0	0	17.6081	23.1277	-181.385	166.399	13436.5	14028.9	181.385	0	7.02209	4.40309	3.18738	0	0	0.114421	202.745	-489.319	20.6307	256.867	0	40.0851	39.2795	141.165	2
5469	0	0	1469	1	285.417	155.389	130.028	0	0	5.51063	-38.745	-16.8616	243.379	13448.6	14090.8	16.8616	0	10.9094	4.01548	3.54037	0	0	0.0566141	203.946	-496.468	16.2674	286.214	0	30.6532	29.7646	80.5814	2
5470	0	0	1470	1	289.824	117.346	172.478	0	0	17.5673	23.5937	-218.361	236.948	13536.2	14028.5	218.361	0	9.91254	4.19967	3.23725	0	0	0.0644409	200.791	-488.518	15.9701	267.247	0	29.8291	29.5659	113.122	2
5474	0	0	1474	1	308.53	146.115	162.416	0	0	76.2807	65.3132	65.5204	301.528	13377.8	13986.7	-65.5204	0	13.5726	4.37976	3.57244	0	0	0.201262	211.362	-503.392	15.0113	236.787	0	26.6121	25.5738	70.5229	2
5477	0	0	1477	1	288.174	152.369	135.805	0	0	-75.7072	39.5484	57.5219	195.333	13529.8	14012.5	-57.5219	0	9.07752	4.28472	3.41517	0	0	0.0512801	235.98	-504.31	16.1184	283.065	0	37.6555	36.2698	100.326	2
5481	0	0	1481	1	286.537	146.213	140.325	0	0	4.56914	-3.84296	34.2106	178.494	13449.5	14055.9	-34.2106	0	8.08391	3.33223	3.23577	0	0	0.221372	248.837	-502.768	16.0226	286.598	0	39.3519	38.239	102.11	2
5482	0	0	1482	1	275.175	135.814	139.361	0	0	-54.3838	100.134	-3.28625	176.995	13408.8	13951.9	3.28625	0	7.92056	4.11531	3.75774	0	0	0.283719	155.748	-465.361	16.9894	241.084	0	40.8502	39.3079	106.887	2
5488	0	0	1488	1	302.583	140.119	162.464	0	0	43.006	-4.72925	-52.5898	260.377	13411.1	14056.8	52.5898	0	11.3866	4.3543	3.60776	0	0	0.130914	211.263	-495.273	15.3336	274.785	0	29.022	28.3458	78.361	2
5495	0	0	1495	1	260.398	111.531	148.866	0	0	8.22923	147.531	345.836	165.59	13246.6	14004.2	-345.836	0	9.20933	3.8186	3.17398	0	0	0.110194	263.303	-510.434	17.8485	1	0	39.7797	41.0225	176.405	2
5498	0	0	1498	1	286.905	133.189	153.716	0	0	-15.0012	6.53078	-177.152	221.373	13469.1	13945.9	177.152	0	9.43099	4.09834	2.69482	0	0	0.0834042	225.327	-494.307	16.0149	300.141	0	31.0749	29.8325	107.474	2
5501	0	0	1501	1	249.354	119.434	129.921	0	0	14.3798	-51.7104	-51.4571	199.094	13539.4	14004.1	51.4571	0	8.85187	4.01224	3.1315	0	0	0.104621	235.628	-494.575	18.7396	1	0	35.3251	34.509	98.0479	2
5505	0	0	1505	1	291.729	183.606	108.123	0	0	-20.7791	25.7706	217.172	251.452	13375.2	14026.3	-217.172	0	12.7206	2.74506	2.9378	0	0	0.145402	225.837	-490.566	15.5621	304.259	0	27.9305	26.8994	87.577	2
5507	0	0	1507	1	260.255	137.256	122.999	0	0	26.3013	27.0515	57.2102	158.951	13427.8	13925.3	-57.2102	0	7.20145	4.31147	3.33093	0	0	0.039884	178.101	-476.207	17.9942	227.283	0	44.6419	43.3227	119.104	2
5522	0	0	1522	1	289.908	152.9	137.008	0	0	50.081	18.8088	-33.2656	177.085	13304.4	14033.3	33.2656	0	7.74591	3.08648	3.61888	0	0	0.113631	210.576	-488.361	15.8433	277.205	0	38.8064	37.9331	100.477	2
5524	0	0	1524	1	252.849	109.82	143.029	0	0	91.1079	-15.2917	-262.376	198.045	13462.7	14067.4	262.376	0	8.25287	3.19883	2.29665	0	0	0.130479	285.39	-524.686	18.0706	368.955	0	32.0169	31.7066	130.266	2
5526	0	0	1526	1	285.631	148.201	137.43	0	0	24.0893	29.7	-179.381	229.356	13430	14022.4	179.381	0	9.66586	3.93502	2.44131	0	0	0.108994	221.634	-490.308	16.0103	291.546	0	29.1431	28.5293	103.16	2
5531	0	0	1531	1	267.662	124.968	142.693	0	0	-20.4608	23.5043	-148.723	220.783	13474.6	14028.6	148.723	0	9.45613	3.48488	3.03481	0	0	0.0858512	242.678	-499.219	17.229	1	0	31.4172	30.525	99.999	2
5535	0	0	1535	1	273.424	106.812	166.612	0	0	-45.9967	-15.8759	-230.852	236.075	13500.1	14067.9	230.852	0	10.0502	3.59465	3.19888	0	0	0.187595	193.761	-487.387	16.8933	289	0	29.1965	28.9791	108.642	2
5542	0	0	1542	1	219.899	92.4023	127.497	0	0	7.51214	30.2287	-33.6308	215.293	13446.6	14021.8	33.6308	0	9.45352	3.2164	3.07442	0	0	0.0270028	225.694	-490.927	21.2612	1	0	33.0173	31.8065	87.2603	2
5543	0	0	1543	1	227.948	99.0194	128.929	0	0	31.039	56.4227	-103.877	174.003	13423.1	13995.6	103.877	0	7.44243	3.69733	3.32974	0	0	0.066301	197.942	-485.665	20.6526	270.893	0	39.515	38.3634	114.404	2
5552	0	0	1552	1	327.039	170.734	156.305	0	0	106.813	13.3143	214.723	219.154	13247.6	14038.7	-214.723	0	10.8943	3.59918	3.0709	0	0	0.164742	236.045	-515.037	13.921	266.4	0	31.8579	31.8364	99.3312	2
5554	0	0	1554	1	339.16	162.566	176.595	0	0	-27.6756	-6.97169	-126.245	359.243	13382.1	14059	126.245	0	15.5982	3.37167	3.54435	0	0	0.276039	250.426	-514.386	13.4258	1	0	21.3761	20.8755	63.1505	2
5559	0	0	1559	1	243.632	84.154	159.478	0	0	69.4196	-28.2003	-219.449	172.671	13384.7	13980.6	219.449	0	7.27508	4.1042	3.97447	0	0	0.0534758	175.464	-474.968	19.4673	222.661	0	39.6699	39.5045	142.668	2
5564	0	0	1564	1	304.019	151.331	152.688	0	0	42.3325	-5.53753	-118.53	250.417	13511.4	14057.6	118.53	0	10.7654	3.63757	3.65757	0	0	0.177989	192.87	-496.974	15.1538	1	0	29.0562	28.9532	88.0431	2
5565	0	0	1565	1	248.148	148.742	99.4058	0	0	63.1215	-1.53907	65.9241	232.042	13391	13953.9	-65.9241	0	10.563	3.74311	3.34733	0	0	0.0347447	170.483	-470.612	18.8366	241.674	0	31.7145	30.8379	84.9707	2
5570	0	0	1570	1	273.739	137.415	136.324	0	0	99.0087	66.6814	-33.537	216.656	13355.1	13985.4	33.537	0	9.39492	3.5822	2.19233	0	0	0.203958	252.866	-506.88	16.6393	1	0	31.462	30.3278	85.2781	2
5571	0	0	1571	1	318.395	115.049	203.346	0	0	-1.83088	-34.4321	-219.97	271.754	13455.9	14086.5	219.97	0	11.5434	4.24829	3.76102	0	0	0.12738	205.369	-503.23	14.5214	298.764	0	26.9919	26.6177	97.2679	2
5572	0	0	1572	1	285.209	129.476	155.734	0	0	3.52807	17.7567	-98.7413	251.288	13450.6	14034.3	98.7413	0	10.8653	4.1956	3.16842	0	0	0.0656939	211.318	-489.372	16.2349	261.985	0	29.0742	28.2051	84.7784	2
5577	0	0	1577	1	361.679	177.499	184.18	0	0	-19.6496	38.301	-1.58751	283.167	13374.1	14013.8	1.58751	0	12.6227	3.19412	2.5938	0	0	0.188686	286.703	-522.594	12.4067	1	0	25.765	24.6151	67.9468	2
5582	0	0	1582	1	224.555	121.061	103.495	0	0	7.26568	4.69199	69.9453	183.531	13347.2	14047.4	-69.9453	0	8.42653	4.06733	2.99815	0	0	0.114257	241.431	-503.517	20.9855	271.298	0	39.1293	37.4647	99.4294	2
5585	0	0	1585	1	219.136	101.858	117.278	0	0	61.9916	33.4078	-236.18	164.523	13392.1	14018.7	236.18	0	6.82505	4.14451	3.25969	0	0	0.0384305	174.771	-479.816	21.6699	256.27	0	39.8895	39.579	155.473	2
5592	0	0	1592	1	240.175	112.367	127.807	0	0	61.7665	-27.5285	-128.851	172.515	13492	13979.9	128.851	0	7.42547	3.76619	2.47424	0	0	0.0673253	235.357	-490.095	19.27	1	0	37.7327	36.5477	120.777	2
5600	0	0	1600	1	205.385	91.6069	113.778	0	0	5.82012	97.8179	-151.899	149.46	13448.3	13954.2	151.899	0	6.32012	3.47301	3.75073	0	0	0.130908	256.173	-502.8	23.2362	243.203	0	46.0725	44.5519	142.732	2
5605	0	0	1605	1	247.351	117.884	129.467	0	0	30.6896	29.0938	-81.3861	192.547	13423.4	14023	81.3861	0	8.31397	3.23484	2.99435	0	0	0.0352273	255.012	-508.399	18.6956	303.505	0	35.4283	34.4375	98.2534	2
5607	0	0	1607	1	247.238	113.028	134.209	0	0	12.6187	19.5547	-68.8747	174.42	13441.5	14032.5	68.8747	0	7.58824	4.11785	3.44381	0	0	0.104519	211.408	-505.851	19.0219	271.429	0	40.4797	39.2445	110.569	2
5609	0	0	1609	1	234.423	115.518	118.905	0	0	35.347	22.5966	159.663	164.342	13418.8	14029.5	-159.663	0	7.88172	3.8518	3.0565	0	0	0.119049	234.345	-498.949	19.9865	269.11	0	42.7775	41.7625	117.781	2
5612	0	0	1612	1	340.421	146.352	194.069	0	0	18.0514	12.0322	-122.775	319.325	13436	14040	122.775	0	13.7028	3.46526	2.27101	0	0	0.121254	242.529	-516.295	13.206	383.752	0	22.3663	21.8429	69.4895	2
5613	0	0	1613	1	289.466	139.507	149.959	0	0	-15.5392	9.29291	-166.855	287.708	13469.6	14042.8	166.855	0	12.2837	3.13039	2.3524	0	0	0.0978108	258.616	-516.478	15.6469	388.251	0	24.0833	23.5686	80.4354	2
5614	0	0	1614	1	294.934	177.395	117.538	0	0	49.5218	20.3809	-71.3868	193.715	13404.6	14031.7	71.3868	0	8.38181	4.11435	3.35155	0	0	0.197733	212.446	-497.206	15.6802	292.268	0	36.4588	35.6019	100.59	2
5615	0	0	1615	1	238.473	129.375	109.097	0	0	35.9079	134.587	306.672	161.012	13418.2	14017.1	-306.672	0	8.62863	3.6927	2.99981	0	0	0.0803132	217.53	-492.484	19.5626	309.086	0	41.7218	41.9979	163.083	2
5624	0	0	1624	1	239.388	109.003	130.385	0	0	94.5147	58.9727	163.852	185.637	13359.6	13993.1	-163.852	0	8.83465	3.31857	2.35604	0	0	0.121155	244.484	-503.546	19.2058	299.652	0	37.2099	35.6595	101.855	2
5627	0	0	1627	1	284.439	113.015	171.424	0	0	56.6746	37.5509	-194.489	251.136	13497.1	14014.5	194.489	0	10.5071	3.18277	2.37996	0	0	0.107016	220.547	-498.644	15.9549	309.363	0	26.997	26.4525	96.8577	2
5629	0	0	1629	1	251.662	120.157	131.505	0	0	27.4178	65.6983	-16.274	189.049	13526.3	14086	16.274	0	8.28385	4.29778	3.46948	0	0	0.0429753	166.951	-471.999	18.7008	224.789	0	38.1467	37.9198	103.619	2
5636	0	0	1636	1	257.7	95.8093	161.891	0	0	-68.6541	-3.93689	-228.438	216.157	13423.1	14056	228.438	0	9.24282	3.58495	2.98295	0	0	0.168786	194.016	-484.029	17.9572	282.635	0	30.852	30.3446	113.094	2
5643	0	0	1643	1	299.669	108.322	191.347	0	0	-2.82779	69.0527	-104.845	238.973	13456.9	13983	104.845	0	10.2589	3.47575	2.34398	0	0	0.180862	216.346	-486.424	15.129	347.902	0	28.8859	27.637	86.367	2
5647	0	0	1647	1	223.768	118.126	105.642	0	0	-15.227	50.396	-123.355	151.14	13569	14001.7	123.355	0	6.48445	4.02167	3.43883	0	0	0.0214062	186.64	-479.933	21.2009	239.227	0	45.0611	44.0857	140.063	2
5654	0	0	1654	1	297.251	109.235	188.016	0	0	60.9506	33.7722	-147.516	266.18	13393.2	14117.9	147.516	0	11.2643	3.81918	2.78845	0	0	0.0693391	215.989	-493.628	15.3971	357.408	0	26.0918	25.6581	85.0825	2
5655	0	0	1655	1	261.979	144.01	117.969	0	0	7.44101	-17.8398	109.041	222.938	13446.7	13970.2	-109.041	0	10.497	3.23053	2.40262	0	0	0.0901906	289.525	-520.615	17.4312	1	0	31.0122	30.2498	85.0664	2
5656	0	0	1656	1	264.549	141.105	123.444	0	0	-93.7976	59.2187	-145.636	179.599	13547.9	14092.5	145.636	0	7.83429	3.63179	3.00191	0	0	0.256697	227.401	-504.096	17.4689	249.427	0	36.2189	35.9447	119.687	2
5658	0	0	1658	1	293.753	130.018	163.735	0	0	-42.9474	5.106	-128.272	226.7	13397.4	14047	128.272	0	9.85107	4.0439	2.32025	0	0	0.152706	239.015	-504.889	15.5248	301.083	0	29.0867	28.4502	92.8397	2
5665	0	0	1665	1	363.435	190.124	173.311	0	0	-55.6735	4.55746	-36.1323	271.454	13410.1	14047.5	36.1323	0	12.1557	3.39896	2.95922	0	0	0.252842	313.9	-561.064	12.4094	313.191	0	26.8066	25.8334	71.0478	2
5667	0	0	1667	1	263.637	146.73	116.907	0	0	-27.1286	54.3606	-27.9596	187.324	13481.2	13997.7	27.9596	0	8.27539	4.05598	3.10336	0	0	0.0942351	207.964	-493.389	17.6391	310.897	0	38.0641	36.4975	101.985	2
5686	0	0	1686	1	305.634	134.956	170.678	0	0	25.9075	-7.42365	-227.83	228.542	13428.2	14059.5	227.83	0	9.58924	3.09794	2.96575	0	0	0.045838	244.045	-500.642	14.8718	306.289	0	29.5011	29.2849	106.499	2
5687	0	0	1687	1	234.711	91.3664	143.344	0	0	14.9042	-11.1854	6.21646	186.133	13339.5	13963.6	-6.21646	0	8.33663	3.6755	2.03815	0	0	0.118803	242.556	-503.519	19.5861	351.545	0	35.4566	34.3301	94.0404	2
5691	0	0	1691	1	235.575	126.897	108.678	0	0	-88.5576	46.1385	22.2458	199.322	13542.7	14005.9	-22.2458	0	9.16006	3.88492	3.13713	0	0	0.192902	183.332	-473.424	19.9118	276.541	0	36.164	34.5437	96.2379	2
5699	0	0	1699	1	274.958	120.881	154.077	0	0	194.453	87.6295	107.92	222.574	13259.6	13964.4	-107.92	0	10.2579	2.92944	2.52285	0	0	0.128649	300.583	-500.485	16.5278	343.532	0	30.9564	30.2034	82.7746	2
5702	0	0	1702	1	264.289	105.499	158.79	0	0	-5.84355	162.099	-92.2075	179.622	13061.3	13989.6	92.2075	0	7.7486	3.45018	2.19698	0	0	0.12294	277.314	-514.987	17.2545	418.287	0	35.8967	34.2853	100.435	2
5704	0	0	1704	1	246.575	114.298	132.277	0	0	24.0133	27.1346	65.3645	196.252	13529.7	14024.9	-65.3645	0	8.92816	2.99918	3.17308	0	0	0.0981106	219.183	-496.115	18.7458	282.722	0	35.6525	34.9826	97.1626	2
5710	0	0	1710	1	207.178	108.96	98.2178	0	0	170.151	-3.63173	259.465	142.175	13283.9	14055.7	-259.465	0	7.36834	3.34119	2.47659	0	0	0.0563921	271.155	-500.679	22.5072	1	0	45.1812	44.8746	150.297	2
5717	0	0	1717	1	221.89	92.6826	129.207	0	0	-6.81399	-14.7632	-173.513	214.294	13460.9	14066.8	173.513	0	9.16612	3.74248	2.02531	0	0	0.13713	235.088	-502.017	20.8175	340.459	0	29.6559	29.0959	105.75	2
5718	0	0	1718	1	234.645	113.324	121.32	0	0	-12.8617	-21.1104	165.394	181.483	13467	14073.2	-165.394	0	8.89637	3.14927	2.45564	0	0	0.211884	213.2	-484.212	19.6156	300.205	0	36.6364	36.5922	103.162	2
5724	0	0	1724	1	249.785	131.123	118.662	0	0	54.5032	34.9087	224.716	193.445	13399.6	14017.2	-224.716	0	9.69783	3.27475	2.82001	0	0	0.0726902	195.314	-476.213	18.464	279.406	0	35.5193	34.7497	112.494	2
5736	0	0	1736	1	242.93	115.736	127.194	0	0	36.6348	-36.64	-207.526	176.376	13517.1	14088.7	207.526	0	7.48088	4.40836	2.70106	0	0	0.134148	245.686	-504.091	19.2339	303.749	0	35.9055	36.069	142.416	2
5739	0	0	1739	1	223.241	92.4686	130.773	0	0	7.21145	87.9788	-124.826	219.123	13446.9	13964.1	124.826	0	9.3306	3.35726	3.25994	0	0	0.191482	192.07	-483.184	21.0118	259.246	0	32.3974	31.2097	96.8332	2
5741	0	0	1741	1	264.497	129.036	135.462	0	0	80.9044	-9.96016	28.9736	168.706	13472.9	13962.4	-28.9736	0	7.56353	3.64267	2.33898	0	0	0.164648	225.735	-502.148	17.3102	311.795	0	40.0612	38.8195	107.632	2
5746	0	0	1746	1	288.196	114.871	173.325	0	0	-13.8934	27.2989	-186.423	267.191	13468	14024.8	186.423	0	11.3118	3.5988	2.36258	0	0	0.133601	248.025	-514.803	15.7923	321.429	0	25.7636	25.0454	90.8072	2
5748	0	0	1748	1	227.362	99.4518	127.911	0	0	-31.5266	52.0553	58.2537	168.671	13485.6	13900.3	-58.2537	0	7.71514	3.92654	2.48195	0	0	0.0607548	266.514	-497.492	20.489	1	0	40.6445	39.067	108.946	2
5749	0	0	1749	1	219.243	110.587	108.656	0	0	50.2242	89.2674	-15.0019	127.441	13503.5	13962.8	15.0019	0	5.56264	3.71455	2.8981	0	0	0.115692	202.849	-483.285	21.4148	220.024	0	52.9841	51.202	141.384	2
5757	0	0	1757	1	261.702	138.836	122.866	0	0	10.344	56.7157	39.1125	236.215	13344.1	14095	-39.1125	0	10.6045	3.79274	2.78387	0	0	0.126252	237.803	-507.483	17.6516	305.03	0	31.0576	29.4606	79.905	2
5768	0	0	1768	1	315.523	171.418	144.105	0	0	-4.6911	102.388	225.801	220.06	13359.1	13949.7	-225.801	0	11.093	3.22007	3.36903	0	0	0.195846	193.538	-487.097	14.4547	1	0	31.5635	30.7308	104.143	2
5772	0	0	1772	1	251.475	115.722	135.753	0	0	-2.97326	46.6292	-77.1229	219.286	13457.1	14005.4	77.1229	0	9.50641	3.45683	2.2706	0	0	0.164296	247.362	-509.159	18.219	322.948	0	31.0148	29.7263	88.5131	2
5773	0	0	1773	1	248.556	117.815	130.741	0	0	64.7786	82.5619	-7.94102	185.23	13389.3	14069.2	7.94102	0	8.09651	3.75826	2.7298	0	0	0.0577241	180.237	-469.257	18.6412	256.277	0	37.6	36.2155	98.0033	2
5774	0	0	1774	1	247.535	118.122	129.413	0	0	-44.2321	6.85891	-100.496	207.721	13498.3	13945.5	100.496	0	9.09516	3.79863	2.93456	0	0	0.168525	157.656	-465.983	18.7902	257.246	0	33.5942	32.2282	98.044	2
5778	0	0	1778	1	195.129	100.457	94.6713	0	0	61.732	14.0574	35.3315	138.576	13392.4	14038	-35.3315	0	6.20646	4.21474	3.41967	0	0	0.0871794	189.32	-483.528	24.7439	246.216	0	51.1226	49.3898	129.936	2
5783	0	0	1783	1	276.565	122.81	153.755	0	0	-15.9466	-83.4038	-206.18	196.286	13370.4	14035.8	206.18	0	8.52395	3.78099	3.03061	0	0	0.0694969	205.234	-486.609	16.684	1	0	32.925	32.6979	117.504	2
5789	0	0	1789	1	218.079	111.556	106.523	0	0	-32.8595	74.9545	24.4851	154.981	13487	13977.1	-24.4851	0	6.97329	3.44325	2.97839	0	0	0.172725	184.75	-469.626	21.4909	279.966	0	44.1778	42.5104	117.107	2
5795	0	0	1795	1	261.317	118.721	142.596	0	0	-24.9931	53.9309	72.5873	160.512	13379.4	13998.1	-72.5873	0	7.37768	4.16824	2.37481	0	0	0.134122	228.908	-496.81	17.6348	263.879	0	42.9981	40.9522	110.356	2
5808	0	0	1808	1	190.053	95.7747	94.2784	0	0	-1.31722	54.7961	-69.5288	130.827	13455.4	13997.3	69.5288	0	5.67612	3.81722	3.44638	0	0	0.0787102	172.191	-472.908	25.3467	254.582	0	52.2927	50.0997	141.604	2
5812	0	0	1812	1	249.434	110.129	139.306	0	0	-113.606	106.824	-210.46	147.062	13468	14044.9	210.46	0	6.34086	3.83687	3.59937	0	0	0.151075	229.365	-502.042	18.8148	259.141	0	45.3721	43.7015	159.606	2
5825	0	0	1825	1	261.616	120.662	140.954	0	0	-39.7955	-18.2881	-10.957	208.553	13394.2	14070.3	10.957	0	9.41786	4.21811	2.18145	0	0	0.173429	231.728	-507.041	17.5643	329.341	0	32.6423	31.4198	87.1508	2
5830	0	0	1830	1	369.64	199.059	170.581	0	0	32.2442	43.7863	30.4096	333.87	13421.9	14008.3	-30.4096	0	14.9043	2.40639	2.86643	0	0	0.130601	210.911	-490.561	12.071	369.16	0	22.4568	21.6145	60.6862	2
5832	0	0	1832	1	259.761	129.951	129.81	0	0	38.9927	21.9102	-75.621	206.07	13415.1	13930.5	75.621	0	8.91332	3.51359	3.25505	0	0	0.0228818	219.227	-501.44	17.8523	301.346	0	33.9794	33.0396	94.5212	2
5839	0	0	1839	1	229.977	105.839	124.138	0	0	6.38607	-109.679	-71.5084	143.593	13447.7	13962.4	71.5084	0	6.4968	3.84544	3.30391	0	0	0.131763	265.417	-509.985	20.4841	267.13	0	46.002	44.8065	126.369	2
5841	0	0	1841	1	355.152	144.71	210.441	0	0	87.0592	117.457	-49.1093	293.614	13367	13934.6	49.1093	0	12.6564	3.7591	2.63656	0	0	0.0857946	234.541	-511.356	12.7104	355.888	0	25.1184	24.2389	69.3719	2
5843	0	0	1843	1	287.139	169.816	117.322	0	0	63.7148	-47.6839	-136.375	218.875	13490	14099.7	136.375	0	9.45584	3.35816	3.05248	0	0	0.0243388	203.326	-482.665	15.9571	290.871	0	30.7799	30.7279	97.7996	2
5847	0	0	1847	1	233.395	99.9766	133.418	0	0	-11.77	-64.0535	-58.6794	176.242	13465.9	13916.8	58.6794	0	7.89073	3.80268	2.52126	0	0	0.0813667	235.172	-487.687	19.9005	292.669	0	37.6362	35.9999	104.39	2
5853	0	0	1853	1	257.271	126.601	130.669	0	0	-26.5096	-4.41823	144.663	155.868	13381	14056.5	-144.663	0	7.53572	3.68061	2.99076	0	0	0.0911588	214.269	-484.384	18.0109	1	0	44.6969	42.6832	116.999	2
5855	0	0	1855	1	254.626	144.855	109.771	0	0	25.9657	47.9855	21.0158	261.159	13428.1	14004.1	-21.0158	0	11.6199	3.13315	2.78775	0	0	0.093949	247.594	-513.077	18.0478	344.611	0	27.936	26.8658	74.4671	2
5867	0	0	1867	1	272.946	132.652	140.294	0	0	-86.4541	-28.0124	-252.43	203.994	13540.6	14080.1	252.43	0	8.78279	3.55379	3.38018	0	0	0.0688286	214.378	-500.239	16.955	1	0	32.9077	32.8565	127.482	2
5868	0	0	1868	1	309.382	177.564	131.818	0	0	27.1223	123.5	166.429	241.603	13427	13928.6	-166.429	0	11.5669	3.54191	3.04518	0	0	0.209575	261.522	-520.076	14.7586	284.289	0	29.5847	29.1484	88.0991	2
5871	0	0	1871	1	257.956	136.137	121.819	0	0	21.1187	93.777	214.574	153.167	13333.3	13958.3	-214.574	0	7.61337	3.28865	3.01916	0	0	0.104279	207.763	-474.747	17.8848	254.517	0	43.1846	42.0127	135.149	2
5875	0	0	1875	1	185.426	86.2782	99.1482	0	0	5.73402	7.1052	45.3801	172.361	13448.4	13945.3	-45.3801	0	7.82387	3.46305	2.77263	0	0	0.030099	220.27	-480.173	25.5995	1	0	39.6378	38.3691	105.893	2
5885	0	0	1885	1	258.725	121.311	137.414	0	0	98.6774	46.6267	-236.565	232.792	13355.4	14005.4	236.565	0	9.646	3.10637	2.44645	0	0	0.135848	234.874	-503.888	17.6528	328.219	0	28.1856	27.8294	106.553	2
5893	0	0	1893	1	208.282	100.723	107.559	0	0	59.8367	42.5905	162.613	157.901	13394.3	14009.5	-162.613	0	7.54247	3.5871	2.43863	0	0	0.0770824	212.743	-485.661	22.4328	1	0	43.2103	41.7451	117.807	2
5901	0	0	1901	1	252.112	95.3423	156.769	0	0	35.9903	89.8311	15.1702	208.306	13418.1	13962.2	-15.1702	0	9.20213	3.53168	2.76481	0	0	0.144155	184.919	-473.98	18.3205	248.89	0	33.9318	32.7891	90.6158	2
5920	0	0	1920	1	284.067	138.26	145.807	0	0	19.003	-14.222	-66.4551	216.542	13435.1	13966.6	66.4551	0	9.48322	3.32409	2.99026	0	0	0.116486	256.793	-507.945	16.1243	1	0	32.1881	31.2087	88.4738	2
5926	0	0	1926	1	249.073	150.834	98.2383	0	0	-43.0649	-38.4448	-205.079	147.673	13497.2	14090.5	205.079	0	6.35845	3.24311	3.39818	0	0	0.164983	229.248	-507.722	18.6552	293.891	0	43.2049	42.9167	152.337	2
5931	0	0	1931	1	253.192	119.545	133.647	0	0	34.3997	67.973	41.3206	262.132	13320	13984.1	-41.3206	0	11.7204	3.19331	2.35625	0	0	0.139401	163.191	-466.414	18.0595	1	0	27.2066	26.2758	72.0754	2
5935	0	0	1935	1	319.795	186.928	132.867	0	0	40.9234	5.62868	353.89	290.198	13313.5	13946.8	-353.89	0	16.264	2.9257	2.15716	0	0	0.0488348	252.669	-501.363	14.0221	365.733	0	23.9319	24.449	102.746	2
5948	0	0	1948	1	244.794	137.523	107.27	0	0	32.0882	40.1097	96.1347	192.463	13222.7	14111.6	-96.1347	0	8.86389	3.41736	2.94634	0	0	0.091409	220.783	-478.481	18.937	224.629	0	35.7289	34.7412	95.9353	2
5949	0	0	1949	1	245.15	114.256	130.893	0	0	-35.2342	92.637	-17.6576	191.309	13489.3	13959.4	17.6576	0	8.47276	3.46804	2.38027	0	0	0.20583	234.358	-495.606	18.7591	337.183	0	35.6881	34.1618	96.4735	2
5950	0	0	1950	1	271.424	146.28	125.144	0	0	-31.0485	8.01514	-55.4924	252.816	13485.1	14044	55.4924	0	11.167	3.90455	2.48013	0	0	0.182441	195.487	-484.116	16.9153	256.42	0	27.956	27.2713	78.6667	2
5953	0	0	1953	1	245.635	133.328	112.307	0	0	53.039	58.0405	76.2019	198.135	13401.1	13994	-76.2019	0	8.98862	3.64325	2.86342	0	0	0.132801	175.9	-465.33	18.8946	236.012	0	36.0555	34.7192	95.0873	2
5956	0	0	1956	1	245.306	116.964	128.343	0	0	64.5563	9.78353	17.4356	138.99	13389.5	14042.3	-17.4356	0	6.18521	3.94289	2.71581	0	0	0.0238349	206.741	-481.461	18.943	247.54	0	48.5685	46.9716	124.845	2
5958	0	0	1958	1	341.687	146.664	195.023	0	0	35.1726	42.3936	-29.9212	231.914	13418.9	14009.7	29.9212	0	10.1344	3.69576	2.28039	0	0	0.0714775	221.953	-500.138	13.1793	350.995	0	30.0583	28.9975	81.8687	2
5997	0	0	1997	1	253.315	140.42	112.895	0	0	-36.0441	35.4036	-7.35613	147.185	13490.1	14016.7	7.35613	0	6.57866	3.63682	2.97554	0	0	0.0965369	178.647	-464.18	18.3027	246.028	0	46.0664	44.5156	121.949	2
