# Supplementary material for: CaV1 and CaV2 calcium channels mediate the release of distinct pools of synaptic vesicles
Source: eLife. 2023 Feb 23;12:e81407. doi: 10.7554/eLife.81407 (PMC10023163; doi:10.7554/eLife.81407)
Supplement: Figure 5—source data 1. [file elife-81407-fig5-data1.zip › Figure 5 - Source Data 1/elks-1/147/1/cav1_to_cav2.csv]

242.986392892319
129.661302666012
385.249772278679
447.716790989827
-114.170378049024
287.987796426103
209.720046679431
416.612499388662
-68.0472839801951
-88.0832747574459
-66.5357076838372
5.95285672043246
-184.306319352887
-94.9564181935129
331.809911425207
23.0864629801799
465.207734944124
735.660328887039
725.073237794662
529.177884901197
441.713843986821
-109.942226251707
728.10365753396
678.251929648904
310.579993810115
84.2907970700617
215.483725922684
-204.877512364634
5.69096662064112
-103.176741120729
562.087983906345
633.782345543768
631.785730367312
761.939760187655
436.759459491714
118.656967928528
148.220024734019
335.758876239437
4.5871941456644
61.1338742260268
176.634096609312
519.430359936585
353.121609176815
389.838612351537
-20.1305692893366
-12.8038924098728
6.60007920725911
112.161913661286
-241.875039628467
330.816288336806
368.503225701461
326.052751174448
392.6396744259
269.735173843339
241.203517936239
256.310237639911
386.875175243418
-159.778161858136
719.481994585676
96.2639838071409
-178.144205287907
16.083389528183
54.6878928263686
-45.150539572358
109.558353185959
143.361589368553
327.361770962605
173.983079216479
164.816478772955
13.4227325881147
95.1674389184736
175.43625320588
153.992937703129
613.441099148877
608.535859306488
378.164949953971
268.181481718122
202.906093264693
113.742359086486
0.336221245859633
-76.6205347979485
-63.469237430043
125.668287668508
333.447939218131
450.568048643443
293.016462923832
440.889321983595
381.020704828625
452.530659005228
-100.105924551586
-153.168173842743
120.720358677238
427.031197989676
620.070907353904
420.74895265817
257.466259690445
294.576642777742
223.006527734884
3.36844006578394
143.870603326606
464.824551305857
24.6432038750063
9.80664448748939
-125.12496354997
-170.512416361078
-150.39611782712
92.1661126549516
13.3782765834621
46.964556277424
48.3832322137459
154.410117859588
-248.400572334256
-59.3984536140742
