# Supplementary material for: CaV1 and CaV2 calcium channels mediate the release of distinct pools of synaptic vesicles
Source: eLife. 2023 Feb 23;12:e81407. doi: 10.7554/eLife.81407 (PMC10023163; doi:10.7554/eLife.81407)
Supplement: Figure 5—source data 1. [file elife-81407-fig5-data1.zip › Figure 5 - Source Data 1/elks-1/147/1/cav1_to_elks.csv]

304.093274987506
348.036090713842
381.679175510286
574.571464787092
-108.189641947454
365.750784478343
273.142027023026
426.626192927899
-51.4420915055416
-32.2638275630379
-84.3079941561264
16.5172524655209
-145.552515290958
-28.1499808153712
380.274140439749
109.899920620559
583.509798640844
827.588548102307
820.926732923661
531.352665117334
513.453759798464
-161.018707510342
887.493286825495
855.899485099813
341.76118406653
169.751615676341
332.278058407996
-168.95431785292
109.020462733341
-93.7078912606194
658.539666425448
756.597281796425
829.331542318821
904.908346269989
485.977742448267
167.517697935826
239.149706731958
390.716302990299
-1.20495106645467
63.5892483456009
205.216133994782
682.229371446054
544.296518607651
508.940471439597
40.7874886347963
-1.40521021311724
34.838332141986
126.914236710352
-148.576229279297
380.001650011578
404.368319386409
415.129862023288
586.675168261234
433.776448787965
388.16140995143
428.399831156265
558.962246785017
-78.9270427885858
806.61476841828
237.134609192843
-156.228558977637
92.3414302828896
93.6427924540512
14.6475501322639
227.382786694674
191.58140391728
370.992107543705
195.424697542094
195.003779915718
112.614706257835
144.627335262838
279.761250269537
203.39923226264
761.969916788028
735.421188628508
514.258179473207
370.48895702331
312.94024396038
214.248211155038
33.1647532735551
-31.8764689089476
2.75551719025316
284.31546332888
381.828769415159
550.444650508533
457.803554802333
431.294098504037
558.904305839587
459.189006150737
-97.3021617924787
-138.516582119551
259.494218328386
438.901565874083
728.680010503995
396.204585808922
277.672610702957
339.435883440219
275.459200324953
35.2491131190181
273.300806929492
680.578282257728
118.860663132324
62.1150680006358
-110.014707013801
-45.1561965881519
-38.6814899193887
124.054127886862
-5.48555200323244
164.408611031657
97.3082445926666
285.918829243212
-266.935746309664
-42.7619937536983
