# Supplementary material for: CaV1 and CaV2 calcium channels mediate the release of distinct pools of synaptic vesicles
Source: eLife. 2023 Feb 23;12:e81407. doi: 10.7554/eLife.81407 (PMC10023163; doi:10.7554/eLife.81407)
Supplement: Figure 5—source data 1. [file elife-81407-fig5-data1.zip › Figure 5 - Source Data 1/elks-1/147/1/cav2_to_cav2(cav1).csv]

-46.9852442630472
16.4356936685726
85.3305134681978
98.5806016764327
136.881369593546
145.766944413073
131.725495148676
47.8806628896709
63.1419327923868
143.139225729246
65.7656953503501
99.6996097029696
88.5619934075003
80.1763902471939
131.427307915175
88.781417049242
74.0479865209199
41.6946133070087
110.942583688007
103.516097266547
19.0202455970139
68.4855662401242
-87.4709035262713
67.6156007943682
56.2683117498091
93.4872604984557
26.0951495304253
63.5192020219874
10.5636079661381
104.128837332195
105.044357565894
117.13036056616
47.8411099274308
66.2144527286437
65.2219201270564
-48.9982885268109
123.275129891088
75.1828825396005
66.6307973139737
71.1083735850625
101.672169719852
89.0592825582135
102.393475446854
111.547005680539
122.876926056662
53.1830160796781
-3.65632701498907
40.7191070411318
110.896734424103
121.063413459866
141.760628218428
113.591396178839
88.3299532340534
73.6107312591412
100.66454513697
146.070926413351
119.343143555816
5.11095517891954
91.1545450047197
83.9764643553572
111.400025400515
12.102709644947
-92.7572095219584
77.8481084858431
71.8529780210665
-1.10782560104417
-47.1290165712926
-174.689762272217
71.2726986051421
143.269338875725
123.092576703079
-9.68437180761975
63.2332889874779
80.4452290892332
48.6291995231659
59.836735874007
115.229447900143
97.0627769351631
65.9876662268071
91.3954047861771
74.7046893528095
29.8491277554822
82.9946857161958
156.087831315166
82.7461207419256
-12.0323145564398
-24.4240986376062
-84.2596100376977
6.36985117296717
91.5858702259284
122.281666004856
38.9698789351023
81.4459923469039
120.088862407007
73.0524530064758
82.8650262478477
-69.3655161392089
41.8037918486625
58.8839154368252
103.142147354138
125.320045852655
128.927497475823
-19.7150950733703
50.0493478392964
121.054275447517
139.905859292274
134.058958796504
27.2889889512298
50.2034204318334
68.5101385664821
70.2415682543287
129.471089568568
147.92540086354
125.981452964512
103.54980760525
114.538397920864
-92.8896628442344
133.864585087635
75.6185936364345
124.648839991394
105.601314344443
14.3215183886859
37.7706984256511
129.879975580283
47.8935738973414
51.0963901106225
24.5645251269016
-62.7541670894243
-147.707754947427
14.9761037356147
103.030947041032
21.1581971924024
148.320762987285
143.713845652186
153.88618418093
-15.1712364684317
-20.4521535187196
62.5117127128979
-82.2405400198477
112.614958628321
113.072854018959
94.7114670123992
25.5873134762151
90.1804715583712
19.356234568877
90.6875594584926
83.1800566865058
36.7458883048894
61.8022035783724
40.5686721701277
22.406116533195
146.350065539686
-46.5407135582063
102.602009852373
113.30596075084
57.4985200894553
133.059994619456
-4.83773303463386
-7.7716386207394
97.1547460105576
154.685911166973
76.3278717836474
31.1903293493015
5.88574357750622
40.7154693196026
17.4374995562976
65.0975143303149
70.1709874618973
-31.9611724918723
46.7957949515949
129.152421408377
78.030820876018
45.3390945860738
85.4686502118311
19.9642224978088
30.8381818377093
26.7646041678163
123.184251302508
36.9382163139235
-59.5767431417262
78.0727379424316
-89.7218066586356
-7.79530359083947
7.10279429027651
110.574635601304
127.849928909185
44.4812441371396
89.7941121731856
-43.3468761550976
10.7583000793456
51.2737614121615
95.3574158818665
133.363499013223
72.7771108038432
123.33970885782
96.9480741743209
-126.458765296789
13.5915522558498
-62.7693069274756
-42.8187183763657
99.4830038435321
84.9606549554519
37.413567790034
4.05666139290406
91.1000831917336
79.4094183868365
95.7027259966271
75.4412223348954
3.48947611519907
-185.179678474349
-51.8318830360331
83.3319243770457
41.9383147991466
100.983555629879
-19.6914779600265
-76.5605991959092
-51.9782025789973
-32.0077938382492
86.0558866664796
6.13592450185388
101.04481527942
-17.7056406743795
12.6925807513544
89.3700623950426
-1.85211163270287
-13.1135208446103
-6.43713914995897
-143.322625358236
35.517884867244
0.888216255385487
61.6125820062298
-72.314537634993
-4.8487336162616
-78.1874432766526
72.4984971407794
95.5066249922675
98.7740201722772
20.4724008847334
19.9754062099892
47.1922714905268
-49.7855821116937
63.516495585096
61.3728605683427
77.075270073572
30.1462005737922
-3.14312594375588
9.92831734558422
58.3374816333962
47.9135532891523
44.6434756006201
78.3145050801504
-6.86073524997119
-10.3318252817517
22.2282197683926
113.153185704043
56.3221606824955
11.3308743024572
21.1785189169277
14.497114537975
32.0872551539687
22.2998910476381
-1.05009232762677
-42.1665845506432
67.6152823900266
32.0050608996062
-20.8905231956887
21.6126619204369
-84.8946935993226
-13.7059631141092
36.3167919140615
8.06284231376412
-56.5990100631643
-90.5382655044305
-159.13819345937
-160.439460197955
33.2997129321884
-164.479144398592
-79.2549425463003
-103.584523587109
46.2839153544774
-92.5960685452883
31.3401991967621
34.5912048497485
51.7973501847227
50.0832413085518
36.2397795461693
37.7143022582495
-25.3011563958789
57.0137121966618
-14.798193912291
42.7955284394047
87.8289150163982
-105.82238043801
49.1370116489961
12.8383113423915
-2.79077137323475
-37.4142789572215
39.8500968083972
-11.1741935599202
68.8812467682073
12.9065041022768
-39.3610408871464
13.0076111900125
-12.2419873055296
117.348510590535
-42.8577698037152
-44.7949400431608
59.1819434681529
89.6475616429161
127.70201734452
-9.81275765860482
15.367852066207
74.4805375027281
101.78825744347
49.0457907276977
20.9890326185705
26.7750157975242
15.71393426344
-6.53654287058453
-1.13465068616642
76.2110119775571
34.9114171748806
-50.9170235393904
78.8779412909134
42.826397067427
-86.9714334019336
10.5716315632963
-120.897276300639
-77.2920855653065
35.6569528955224
33.5596208208044
7.81082274850633
44.0892013305856
28.1246311779796
-35.0778143965435
58.8761863156324
31.0807689146532
72.4461684446615
19.2040484740028
67.4289083499352
112.051816893516
5.6474310307749
51.6802833197071
14.5866081637832
14.853266032198
75.4372901374009
-29.5182597548082
8.45818050912931
84.9965223394029
-3.57851863624819
98.9641672076941
-31.1140281486041
92.3405439589187
42.8389418139996
89.0022256537522
-0.338720623825793
92.376116866908
28.9542476506467
26.260063502421
41.4093370811825
121.824089018555
51.7292926986338
130.766060005488
60.3812831797732
-99.9562487045259
75.3353870388164
42.1418025919847
97.1526763823495
112.139400093285
48.3146227626348
48.4856977625059
6.22802885104102
36.6638053959359
44.0082328368226
103.45892901667
32.5755654945024
94.5958568952883
-21.6829747386655
103.956194238999
31.831120260671
-11.286826692558
72.9828274270621
-44.6293653341054
31.6898951871517
16.1901535355319
-12.0071532781585
114.263987002872
46.501134094211
96.4156657937529
135.806594880836
146.447423560479
99.0863681024275
50.6214923126499
-16.363436010779
33.2568406527535
111.558507797057
20.8469876058225
116.145079479254
-182.47553637455
104.689774164995
119.122334951306
-3.47800050043224
-0.890312385352445
48.9253171284545
6.15467813306168
39.119382521465
-43.8838535418399
119.101058013759
89.2159898025056
26.2548816159469
23.5860658049314
49.1802897497982
93.0851244665391
-21.2806555761999
102.741420213373
108.837204087751
120.108547322852
38.7260421691753
91.7800847326289
53.2863519977946
63.581894491057
86.0602725421049
58.4850508653399
50.5063358736734
37.396700656489
44.3883437771037
-52.886288167465
37.4895135994884
39.6624730793228
80.1399734715997
88.4630672933854
91.9558400840833
85.2319057584173
69.5100579565515
104.801428156228
72.4159366253189
93.0548447904366
39.8796918190565
57.0903583034524
86.5785202260231
-8.01674900403304
107.592333516572
126.969846309683
58.7961251781308
-17.4037283023135
-20.0804324366945
28.2082343234943
12.7995304626238
-42.1521054496552
90.1645835662312
146.389594573546
86.0143119327877
35.794158354518
52.6898422570084
-75.3898992819304
-3.83053820150235
51.1299412471635
135.18049012938
112.682538507899
21.4660479015147
18.008664888257
139.472536227993
56.6466714662238
136.135356266394
-56.3023909229887
-63.509159226749
28.8632337882736
30.148699951751
59.7644277860818
43.1535425029106
22.2587699920769
33.0015496270644
55.975648735508
37.2745236901319
-141.105090231857
-12.3635753199633
31.6386809062242
-1.18533950382698
116.851245368205
22.4606022745575
116.360570923498
104.671498140298
59.8178469690101
120.608654255866
44.2515919962425
97.7081129243306
-42.9040966741304
-29.8398809710998
14.7147869558466
9.0877877083185
20.6790727209736
-105.620890488251
-111.433921443146
-4.97982590414176
-40.5881130401431
-148.556761859982
130.201031773024
113.579121979848
93.9560211969365
56.8793245199704
23.2209115721525
33.8485108397872
-25.8928026545327
36.4294489750755
79.3925512532951
46.00116243499
-143.140048241847
-138.049230370216
-87.6068353679038
9.90374501922633
158.678520343103
-19.485896610604
5.05819673305086
90.2704188623102
-56.3402165897351
40.0198742625289
61.66977418448
-57.1728579036353
81.7986653217667
35.799021836654
62.800284327539
72.9689851347503
11.8673740826925
80.2477431220977
28.6818824324873
1.11661870729949
34.7617783147289
-95.4951972342569
82.5100130971914
12.7486824427979
-5.44935868509128
67.8068143882119
60.3724635717663
19.7475292213385
14.9315520174496
105.848016749427
84.5495640417357
-9.86124157426821
20.127297828898
80.0134980466501
-100.174876335419
-60.1108309610281
27.6990133065119
-8.29711389096337
50.5838258480726
-25.3175219945333
-15.3613117187124
20.0858583689987
-72.8212832023928
63.819411026936
68.3386098884803
-33.9296650374745
32.0868254042143
-45.0022247597008
-122.628252310355
13.8957173866729
-15.6390180255112
57.0411262337002
97.2013912853145
-116.113465270515
85.4028215561193
118.066337798176
-12.1435148695455
78.2179669985853
96.5278452482562
69.2578791891283
76.9485241010407
-75.7794666388982
88.238597038966
-7.31924352092028
58.1396533335428
88.1300792343718
81.0175327647594
42.4192144228255
-62.0067209427434
-78.9271363737607
75.6875824071685
14.3396352112104
88.2168903516649
-7.2206358111398
85.9990368209474
-15.4632148172968
76.4629201973949
125.472844827833
-119.259885316395
6.90510126421577
106.091670384809
33.9504378667552
-3.07979666601022
-18.6405274195822
104.976140877632
-56.8111582618403
-85.0350352449641
23.8037621511758
-29.3380228142123
49.9863608942651
55.874064041258
60.2554206351269
47.3753501418032
-161.375413501592
-70.8044420149236
-10.9689306148357
-11.6108120130157
9.72735285908857
46.7522223748238
13.0284583778048
-29.2945376544812
-36.5664978052737
-182.140048937566
30.144019600164
121.658856642218
-113.168352043846
94.4289211518371
-16.5879062651984
55.5817194312913
-132.341421831101
87.4823791410345
137.211675144048
72.1443913463881
-178.502158436131
-39.7768839375858
98.5996497835949
-140.988047295221
-6.3067075991421
-17.2603378870663
-39.4523970822338
4.80349465928521
1.53153047309752
-7.13778081971759
-3.74186451492278
78.2535638349509
-54.7922953029192
-51.8226097498955
-5.52257412928157
1.0216247906792
22.7351245379614
27.5931780104293
103.787507271682
11.7306462302076
-20.3314728605474
-7.54528186866082
58.8188349352058
-18.5864714279742
95.4058363088661
30.7362787391212
26.9435435626765
-92.0630233560369
56.1008983998508
65.5839381731894
-99.4372050097627
-62.5189668009552
23.0757064443824
31.5440293223182
-38.7682802133022
5.44473924878548
109.594560329249
93.2676776545486
-242.499897264312
82.7626694711289
92.6681670009093
97.4882116760855
106.462165706231
-99.6747454740216
-74.3692044892086
122.355542186102
88.9857008529289
39.5994622059152
91.2950937092864
127.320362239298
148.971328719683
117.298275451009
84.3865365673992
96.1066132524138
132.853163581047
49.0524054337002
114.727430541087
84.6134822714084
119.183300124881
-88.6031648931967
28.1063551532861
97.5535866536629
94.7569978719621
123.811788873492
106.041116840941
40.2142479713948
128.223377286704
131.009578367077
74.9797131511004
60.0621613414478
15.1382477820662
98.1848972199659
50.5844387283723
103.932417923494
64.9059584037532
99.2873804456831
115.389315259454
10.949513673193
46.500791761493
56.8605469603863
61.1265004960733
52.6917048262912
65.4761924510676
125.996863350145
52.0621215554784
17.3538485540266
30.1459060978268
30.5469516429366
13.9893263405247
112.2293713256
14.147601678138
107.893362460749
-17.5681407394222
24.572278176478
0.820978708521579
68.8787234618649
-66.2449181086704
64.2782616305994
37.2507234462464
-41.6639543112906
9.25461210635694
93.2916131722268
145.570206600034
-63.519387725908
-59.8086001846241
0.00972567758071818
24.529270623254
38.7838711561053
2.41911120648729
101.916985627176
80.1196517470744
-97.4962857033752
6.74895904346704
87.2520662630777
69.263857086451
92.4897052125634
83.1233660431462
101.950831239676
-9.51568484029849
107.400825446763
63.9462048562273
8.65714715254944
-93.5312497664527
107.090817692406
-20.8759962379372
56.9050351898986
105.919345695958
-52.6516133422629
110.29597408148
-6.77703639094398
80.8861699292975
-95.8393450770745
38.9977466502751
103.465090044541
-50.4156429890172
13.7950879054479
27.5301432086453
25.0257876914911
13.0282752472594
-26.464740068961
-82.6615888851411
-37.1272754359015
0.843935084802069
44.2077884321698
-81.9284865656591
-15.6469063488767
-9.71571804215273
-14.117396360547
14.4259447936201
72.8748111573586
50.7255763848625
-5.82360307346244
78.647994674051
-247.247657779939
-150.510934506754
34.9336253970687
22.4621703678786
3.81159886637397
-28.5548445573731
54.3997005313504
97.3554399494715
-73.7413485138823
44.5906058093387
-15.4984932493244
-140.905192303791
17.1621573536686
44.4431479228078
-26.815844950499
52.3722885120042
14.6524607478714
45.4284529380893
12.023014768547
-12.030587260946
-139.446740714404
9.56980174718774
30.7395741279324
24.9761893606446
7.57687214902398
31.0878612271699
-26.4874258976561
-14.6058419748733
-28.814139565693
2.6792022256559
73.3361611389846
15.1497259702046
-83.611113933508
6.67587887307309
64.9048679169427
-151.93599416178
64.7512968592928
71.5658392259538
-80.6083309220776
-44.4206717264096
67.9762734380056
34.8730025562108
-135.580471689431
49.8639768689827
-27.4714333672018
-95.6281281630399
103.743568433816
-31.8924781971
94.3794580947797
-260.277526335587
11.061350794982
-6.74350918278651
-218.202617671057
29.5930407189408
-41.5498883591245
-5.54544308852928
66.3929384453731
-31.2475958860668
-36.7983787765479
26.4465967446813
28.2895451499753
14.3898703507439
-57.5998607378751
-59.4852038160898
-163.998881583593
-188.231104603605
10.5176234284445
9.21619748768717
-42.0460870230236
-12.8876416990315
18.730289019597
-237.356161744639
-25.4947340938961
-234.532954936745
-81.210524084232
-33.3512481908292
-112.224486488463
-183.277627464762
28.5983032153526
-65.3791793363671
-3.5877919223858
-94.6850586185101
-33.5287786945337
-43.3191197853375
-129.18049875585
-45.2493569144353
-58.5033773201685
-211.017468637561
-244.252763091878
-143.039235630069
-28.5242704053089
-208.833619921508
-100.027100044543
-64.6137994977107
-37.9764415506252
-93.2231285097587
-175.283135826365
-48.5195698767566
107.977172665189
-180.717647862679
2.55604611790113
7.93102580017148
-63.8501469545445
-53.5590381936709
-172.780642878497
-122.25587049127
-66.1609247736778
-9.07192621793365
-117.614287604443
13.0991744440325
-43.699095451826
-119.875124760005
-110.546770459507
-167.574827770055
14.6989228920793
-59.5045703275937
14.7805281945184
-117.540411423197
-73.8270212876123
16.4224881849368
-52.5217946717457
-49.2284182742187
-43.7423974810117
-83.322335259938
-202.794391416701
-262.746468146917
8.29772419789151
16.9131626296439
-73.348963374614
-188.524698902555
-95.3382829310394
-134.742919036638
-195.458807512194
-173.209715340945
-173.961706565424
-254.727221051617
-195.582122822121
-65.8320520427042
-91.1650070645628
-145.353810372904
-58.1166756022612
50.5734620751246
-55.4072163421952
-72.1819011821717
56.1741617007938
-129.037976136584
-241.020829474437
-63.1143860549346
-60.0315897627588
-120.533578815768
21.698860157434
-43.8991047253039
-212.958387943949
-98.5455089483294
-204.65170757757
-197.989964186087
-86.7234813079667
-36.7342774163299
-13.0843795120745
-119.904584496879
-53.1006651965145
-216.222010128644
-13.2577946877391
-90.1989332869925
-141.656228315253
-179.461299103354
-186.937543057837
14.1759709281978
31.0473769802884
-178.718605093396
-4.88528566565219
-98.0638133137982
-149.528654332702
-116.937605380743
-61.55969085994
-11.1012247349354
-100.668663038385
-43.6544719485246
-133.28228647363
-107.270420397694
-198.996633555951
-205.337663087412
-134.841845150757
-56.2521318550789
-42.9155748622688
-65.8663991900903
39.8761019542872
-126.814892862632
-133.641096547988
-115.97798710701
-86.5150821762363
-112.028544686273
-27.7250210257771
-216.49610264229
-233.864455512372
-122.381390703198
27.8730652908562
-78.5850342307749
-85.3159016667851
-131.578087692273
-111.833852573065
-177.573910325307
-73.1019904220448
-130.401887487486
-21.6078249400598
-105.134307443208
-217.146461315759
-19.6473559916158
-224.331952681976
-232.431666736156
-178.532867861984
-158.880172068413
-245.039395939701
15.619147405745
-159.79078096322
-255.243741440041
-130.519543304428
-14.8268576383125
-79.775188073294
-53.6636477291468
6.45034206021592
74.9950121913207
24.9783703342691
-142.864387634876
-113.144233395618
-125.728345485819
-250.929303988691
-152.830054327387
-197.680410109861
-15.3268053691536
-130.972575212931
-103.285675616549
-28.0931522430255
-140.898235265071
-124.415735832885
-30.2182167591272
-139.566442231178
11.4525975906836
-30.3770175600075
-87.5214809985191
-154.884880383768
-156.634586096312
-15.5418192068901
-42.1520815212752
-89.5985152770882
-156.582758935081
-94.263372944537
-180.077652962158
-126.379229622558
-50.272754108657
-80.8307315482889
-222.707950311909
-222.617206997122
-142.13856075846
-8.65576476314891
-48.6635492439236
-5.79066481722839
-201.382266697728
0.778607963977265
-37.6803239453366
-176.37409300718
-101.688609677018
-3.03662991061356
-178.501840031789
-56.7525571924343
-148.803121932251
-18.6965812542694
-145.72537225276
-157.526146883953
1.06558755692095
-117.66390986367
-213.163308556315
-151.2835658601
-67.3535145054993
-62.9489944764209
-23.0988724529598
-80.3644941561506
-224.835084456223
-186.305914087192
105.670167841385
-36.358576280054
-9.45692456872348
-95.6092392580467
63.4845364702633
-80.6747963864691
57.8808598601172
29.3923467800305
-130.272411149686
-25.7615750928599
78.5708231039898
-1.81696847447165
-13.368700524883
-113.62704344534
-149.87566781458
-257.994138625119
-209.462295836056
13.1001296570539
-114.481574577083
-78.4262334298946
-100.02223656241
-87.9448700396024
-130.019754775749
-154.966963292722
-230.954326241772
-224.396850053046
-158.216241650211
-3.99702026681916
-250.136693243545
-89.4773809407852
-82.803657826269
-168.422425791454
-213.027217512514
-244.044045555805
-216.839637604804
-209.038405260086
-178.327628845276
-203.413451712393
-88.3229113516718
-216.188435063727
-125.590527146524
-142.661831126679
-221.718259421003
-138.570932645114
-85.140416862916
-82.8206602336068
-184.523270118414
-42.8016920406517
-188.894079808786
-113.610359442344
-182.772449990684
-255.664471900989
-180.422302339859
16.5560559224032
