# Supplementary material for: CaV1 and CaV2 calcium channels mediate the release of distinct pools of synaptic vesicles
Source: eLife. 2023 Feb 23;12:e81407. doi: 10.7554/eLife.81407 (PMC10023163; doi:10.7554/eLife.81407)
Supplement: Figure 5—source data 1. [file elife-81407-fig5-data1.zip › Figure 5 - Source Data 1/elks-1/147/1/cav2_to_cav2(ELKS).csv]

24.8630949529606
32.2438905023964
88.5466905460644
85.4321288307328
116.48787848446
133.517810863912
116.577834789854
43.8258208086154
55.2559101121333
147.064673941182
83.8879194631054
82.6716952587558
85.8579508392831
45.6504656828065
130.348646518058
82.9096797137317
78.3362245169828
63.3372216955549
129.959763172933
111.737451561065
34.6208385709269
60.4545335739413
-96.2382001669912
47.3147017355077
88.7484493571974
88.5875566090945
58.9620560962749
22.8468884778895
-19.6970223235439
121.916975241493
60.5154761586937
122.979174981489
80.9034226937101
109.382763475914
138.620621992711
-53.8215279738351
128.014563284149
125.020442036925
51.6196439116611
112.533550835087
166.363934116673
73.5965932769368
93.3440943937476
69.6695540724922
124.995654952436
73.5712334600248
5.09714670589074
59.1478948782569
156.79976953341
147.130969964704
149.965325266441
147.932995409923
123.84802477975
45.1544202511286
126.61796828307
197.225092479562
187.541913467357
14.5102277089409
166.520300992072
148.029062576575
107.074682934925
-7.45762550802647
-80.4467963781744
69.680833682457
71.8411151668342
-41.4206656777897
-71.4054630826695
-182.798721962348
33.8855673351709
139.17889576115
104.801427739284
-8.76003756755927
64.9085605587161
148.049966664366
16.4715065762639
54.7504692955981
93.2829671189302
45.2879988136337
18.414293910424
131.759462013245
53.0527637931345
29.4453470614699
78.085146370513
128.751463911366
82.2619078258394
-51.4202767474317
-23.5710882889261
-42.8600553699098
-16.353756991608
70.6148527016221
125.182435846974
41.3625001948412
26.6386939876938
119.494635237235
126.305947551848
129.764414459605
-27.0543866840808
20.0235135495659
43.0028912756052
117.598939373848
83.5205129381984
135.202422674884
-40.5329105633309
92.2423844863088
151.717404306461
141.130435604164
130.139904876691
32.0409604857405
45.5356778900177
61.519260415047
76.754019826888
139.894548661123
158.358657581086
107.552994255923
108.215744060412
137.719473950212
-124.977486151004
122.42939888826
86.2466050914391
135.222798433158
121.660613799837
-35.8756099224438
34.598992370582
210.282663862416
56.4853425544588
43.3015892223648
113.284557409932
-49.4905129611852
-151.423370274069
100.676767554047
100.680510263585
123.344239095351
176.20159577917
159.151287641445
175.351422204141
96.2094177848112
34.6514372801248
34.7100818567378
-57.1561553434012
111.67368263865
132.582092309704
140.209281183517
55.4633660014915
127.160462309515
26.75860612628
39.1643379344832
141.991245913153
32.1880465227705
147.744285887376
71.4913983496981
-22.5902770355378
156.649328829202
-10.6815070308921
137.968438778602
178.271163535665
102.906444895483
97.5310086564195
56.4012680173537
5.43354073856608
94.8263045175836
154.841705046106
143.671217304939
175.463594090008
111.785440741486
93.5110980031086
50.0287568562944
61.3413465758485
106.437133997958
-18.8261737536914
142.375030653151
162.030920332429
88.9861345756244
84.9498901101315
103.429320586144
98.6561754934328
30.6628570178273
50.2459517699644
106.638408882476
35.1834091190967
11.3171739882428
48.8080067792434
-158.893848633027
91.9557937155823
-45.4513977551251
98.3575219495779
109.508232405569
104.008753276016
53.1219305572222
-23.1866606729245
-19.8021856385049
28.9222866807431
214.10759518253
172.961794227155
128.610673425661
135.795178149218
114.341932040674
-125.03631541768
30.0071601871496
-7.44034958328848
-24.1456958695489
126.31293038208
103.838465143056
121.97511722926
76.6604353584407
75.1892500109261
86.0854832503655
142.234099880287
100.625907633061
-8.06041924322199
-148.700333551458
-40.2982106319523
94.47723057645
13.7523528503489
41.1489334442231
-16.0211758120513
-67.6354336296308
-74.0414142404516
-27.9639879988836
80.4741314714956
13.0133389050552
75.4770821307548
-38.5190722399775
69.7049778909404
80.3009725979691
-8.54389931292644
-42.751263891897
-13.6132853948684
-128.324265099507
18.8373597248947
15.174148718952
78.315734212224
-91.48894444912
-3.15226954883747
-68.3736901524344
46.4289453926376
121.992781196361
116.589642729336
38.8222024206752
98.7848845437793
132.863126289366
-8.92878511486833
89.280077556713
30.2047367650357
199.188739498606
43.0293778951345
-13.2365536286825
29.290864411174
53.1347951557436
115.360280430588
131.67961411229
101.634147618534
57.3592465549391
119.063141891132
114.546517189468
138.198199054245
140.193845080979
-12.4307153303453
118.886513803943
48.2482625687335
131.050632994112
113.025554320678
134.396839210192
-47.1359394225192
55.1303710388984
61.2945543416245
28.8244755761416
63.674029511265
-108.813991015185
-1.87151899958735
73.3838096894824
8.60376174345856
-24.7872423496974
-57.2556215801387
-156.298693394695
-129.050070806826
31.6240055325297
-172.413512071183
-66.5843288095339
-58.832657521526
18.412066045862
-80.9380868441785
12.2004476329075
24.5931558931979
30.2564686549968
29.2958484698156
41.2201691234814
45.6789510739281
-27.4093423935019
28.5168404304632
2.76095015390547
10.3248282912464
63.3464323903472
-57.2196250292654
75.4871905351956
8.04553237792607
16.622361063507
-28.4124136302689
22.5610551296486
32.739178511586
70.4818024686365
36.9799379822934
-31.2686151323524
81.9318093444863
-13.1727847062702
151.293581069503
-54.3085918036895
-17.9577377384667
33.1399141990987
189.837543192862
114.843375314027
11.6565533079693
97.3659150128369
62.2020867412602
173.173476752666
117.443699301063
101.067121341244
14.3968402146447
61.4702403162628
9.48264980258045
67.7412864689913
100.883854063276
74.4124254332301
-30.5513772438208
113.592052268451
21.6271506569683
-52.175255124781
3.07138589656915
-139.224610428612
-129.225298595522
65.789975718948
23.6681184758545
-12.281102192208
59.6182812564712
8.81684456746189
-33.5822080615026
67.935807616248
8.43283073449402
122.456184744341
82.0882907663727
125.70526713473
147.417102549494
84.0209252931845
102.410927793325
-6.23905889263006
39.8361394843732
87.2877861971556
54.6405066120597
81.9636938056929
212.158054111109
17.7216140134133
63.2607027211052
-49.7372499250159
57.4059686455839
153.136329434498
155.824884451215
85.5026070875019
118.024233052881
78.5734515494696
75.7167217178676
89.7675551696002
96.4583568725293
52.9312222630824
102.408330548635
35.9955873716617
-78.8489708954794
61.8750880934404
72.3934183611718
145.628154989626
139.823796908477
48.0381650317795
23.4212669655417
114.160803821457
69.5581209468819
69.6335131187143
86.8395896587426
119.467875121827
121.676234592437
-19.3922135155235
130.095225960544
156.252476138387
50.991261266583
132.542053812742
-72.3514045878001
-2.54143632437172
-37.8282064244941
45.0470992151859
172.094185777997
14.6564861799006
109.778515104786
187.003646077064
128.838250239649
139.732669397562
0.303371021259409
-26.9818208499073
95.2491412390837
61.982593819449
17.3293760011111
139.00762111273
-225.486205184241
85.3662465902444
114.626708729876
-32.7291637459066
2.52507901700483
53.502545320106
-7.88303373354393
-3.05098923057358
-25.4568604379365
142.531441931457
127.007679194261
38.1242836313813
16.7931073824084
166.689532465998
72.2305268414784
-62.4600122637521
121.58839160512
120.586491573872
130.668248552607
39.3382098275924
82.2331933417472
63.8134196984784
22.0045252991586
137.605742816459
111.132315414823
25.5638143392416
151.494467911662
22.4004616180964
-85.2741560590512
70.459612628837
68.8816345748974
115.605362262285
97.2303820816478
162.449231181229
92.1034524850347
70.6811487251434
146.07816560957
95.5225237718369
156.330853597268
65.126054708936
179.530138028152
105.255321355925
34.6719275848809
136.755155458396
179.918836683213
165.538019296611
75.9900598477152
83.4996345910795
98.9194052188368
81.1009548686907
-18.0377703294835
77.7158112175939
175.088720808254
57.3195961003366
48.6026198050577
39.7458839424307
-130.791767946527
-3.16324992225327
43.6877163734107
120.371110741729
100.722432985654
-17.7704986579911
37.0537451655673
121.286752774215
84.5015790252319
136.833832153828
-54.9967014250924
-28.4659596017564
5.58813793534591
91.5380111963004
71.9027707711712
66.0526771148352
133.664508858582
-10.122176603415
76.7790360043482
19.5055073710591
-125.479572300358
-49.7590961253591
46.1309604654616
-6.3438084245563
108.0379447677
13.2237800814646
122.721228551274
94.5391152737566
24.037682721746
159.099854988036
83.3813074410473
79.3006575552808
-15.7450814881249
-15.5252449268592
88.2861726118326
62.6238668037213
19.3065748975851
-114.327690638845
-132.747763518662
83.6975104055145
-12.5493159762527
-184.652266010694
129.528772415676
119.642135057298
117.440344633886
86.3971603421305
81.4008240209741
18.391575741105
-6.06877075966986
-0.385266929662066
115.604833932764
37.8340389569248
-160.628123418789
-156.775190634166
-110.313521466664
28.22613757007
145.27384215621
-63.6989546374189
-8.77301671256646
116.466630757213
-5.38828684450164
84.7238281411219
47.6966022503984
-0.896035444290646
48.6819393764918
94.0107271949337
37.249208425379
87.8125461129266
1.56298838975181
51.9451721174082
117.663306769359
11.5472779033398
67.2167556461918
-51.7483764571934
55.3047011179488
10.9236946268384
18.8669017750553
77.6649068937031
32.7663524100253
-20.3457363239895
40.7371028368116
53.3438804365624
32.6430412013542
-61.6212328451702
-4.24612465706923
89.127937317463
-95.4398730284074
-116.811043371436
19.5572392610175
-4.52361927948732
46.0039509501557
-65.1304895303356
-17.0126237994009
24.2084991842257
-66.8254832416251
69.308214005936
42.3426685722261
-37.5711319632528
31.7401492209065
-38.3277654727408
-110.665879931396
34.2896132869555
-11.6073720143031
14.7575374051958
48.4471248986283
-124.830100877423
71.3943890704923
108.729109819732
-68.3387058576927
54.3890590854635
47.732942440728
53.7041194411731
69.4929961288826
-71.1566128007616
114.195374333164
-3.43481837347917
20.3626637763218
86.3607500082244
52.2031185476235
19.2868420153163
-105.006978495812
-93.3071348225976
95.641837437327
-41.1406439542616
42.7896237615369
-6.99158031244951
47.7606002657822
-42.4253219031152
14.642564922342
68.076483555471
-122.726306248677
-26.6143699220938
114.792999319655
-11.7127200193272
-29.7102554141948
3.89314422405641
87.0980644184756
-90.5653774738503
-124.503929795675
1.31402356135823
-30.0798196600836
45.3834231042829
43.5506685972423
49.4038176842068
33.3187701508486
-170.316999509217
-26.4118980913772
-7.12293101039359
-16.0739643610477
-36.3585616626278
3.47136416159447
-45.2834076303043
-53.819300109275
-74.954828408373
-166.107939809652
-13.2949247094202
87.5193605543263
-129.250658412436
44.6894317145898
-10.0168285983891
23.7655859410015
-137.220282036604
55.4486171778626
138.273705772563
59.5562118691005
-202.43419148045
-40.7459933873324
112.23708075289
-142.11703757454
-29.3147328782934
-38.0858536181604
-40.9212655789343
-18.7416854335543
-11.045329795651
-8.38383413089105
17.405595739011
59.490329628612
10.0803449326486
6.72451423874281
-51.5677765674945
36.2578305816087
85.9752213302781
-19.1935802786011
96.0946042513488
7.02684034855793
-16.3492311189075
-2.90847346915143
102.46277422977
-59.6032824321519
69.2252405307754
5.25015891411294
52.3052965755342
-92.0060085150726
23.4851504344388
41.1356106597632
-130.738565614496
-110.120286071415
20.3027778506066
7.50884997618959
-79.9640293280509
5.84068652388487
96.4614123031579
95.4436623863412
-278.225903334706
60.5582264468303
90.1079911483639
93.972432635921
83.86988611588
-122.525260457128
-82.2941150187789
124.468781718592
122.011571966074
77.5396670570181
67.2684173925718
90.1207856033079
136.77270487901
121.001976085015
24.5113536235576
115.604948479249
120.954470831207
119.865625522289
111.745376503851
111.571988537354
101.253532855651
-42.8046251733194
17.989713250975
82.2138742425113
121.184944126432
138.100432352549
92.3170636385566
92.4343341295516
170.88724241202
112.248290219276
58.5637072227128
14.338469133907
-34.2955185504279
130.921853800185
85.88960620752
109.49132586096
94.3238045851922
94.3481077430697
124.054353866489
10.5480195196906
77.9891493474397
162.810526844877
35.1888069607703
103.885855850378
49.2788069404924
168.721149302932
67.7086889882012
70.9601839332145
-4.67194666562136
-16.4770682002818
-66.2844152543448
73.612971492028
3.56531801017081
108.160313863819
-8.00510359311556
32.8346472051398
-37.2072647955865
77.4901630316181
-54.4772248045147
66.7696157668161
54.4186011356232
-25.7126935500737
32.4845166049699
112.139727834228
128.907830786768
-52.0416765622767
-10.1175805871353
46.5064064796397
44.8506236992425
-6.9122607410136
64.0699658301992
89.4242227095974
120.063087553693
-94.3264697279701
70.8941871462412
105.969503813823
71.7573842691827
76.3251423877091
105.369880055741
137.5116744214
25.2405841416357
58.7036257394448
87.9699696473663
31.8639887590962
-86.2271949409032
87.9770670240823
-53.1113430591186
4.59005075721871
115.155580735312
-23.1464374858988
127.209781644849
-74.6061682502741
35.8345800770721
-118.263711445113
71.3966870786307
45.4680259709075
-33.38244802196
-22.3857620303233
44.9814460676689
-3.38855446877278
14.1414208855385
-29.0715796746108
-48.7089778207228
-42.31193440882
58.452802426621
114.936457193628
-81.7144532359362
17.2333789780359
-8.33885597819426
-9.73427977375104
-17.4712723817111
37.4669316685668
82.0403717295321
-22.9729349729178
45.2632818727243
-243.725652433689
-170.391220475525
78.5776781856212
29.6624274286542
-5.13516552353667
-28.8858554391136
35.1840519951002
57.257412166482
-58.6477608520945
1.27021661418621
-55.3422617496553
-143.509291392982
52.3334827301078
50.3988494317045
-34.6761777162183
34.5274130518692
-29.7211212411239
-21.146590563686
-28.7050708593497
-38.8894640519356
-129.070332018613
40.8035134068177
34.2196189568003
-49.3114980600421
72.6029875686063
-0.868746999365612
-21.513328471915
-49.7606811139176
18.9556868749241
-3.31074974231615
83.4369667306109
13.5345150606763
-31.4870957980302
52.0686680161443
66.1616532829139
-180.536218047154
45.6278620599733
34.1314767329313
-78.2502892499533
-31.634894854642
147.643349208567
28.6181908923072
-113.506460640874
28.3362849436717
-36.7475595542383
-84.5555622749343
76.0405947914769
-57.1322659685593
50.3756473357716
-263.098535102386
11.8351100231712
-18.7030472350825
-262.109385123177
-56.3867975225539
-79.1352881703324
15.4153031510432
67.6486183724228
-66.9130971359727
-40.8725891196045
1.23399097034053
25.5715101890564
-10.8490389697727
-66.0191166137683
-38.4550040810163
-151.247684299436
-171.30709160098
-44.4661751755184
-13.3097179359529
-38.7117793057078
-39.3697741445267
-43.7817638607485
-254.997560780275
-54.6590216404093
-288.188760430984
-72.6697652732519
-63.7555560395376
-172.34147456653
-201.875962114917
-27.9562477461641
-102.37683896274
-29.3011108572819
-108.107205170551
-45.4684188462179
-100.278626865734
-165.742901436463
-69.3215158826752
-79.5450756032487
-197.402730577392
-261.648094893271
-163.377576617353
-65.2848576341466
-246.553324141742
-152.384175149316
-103.733510013342
-71.6329954937491
-124.123614269341
-173.988963024012
-104.611341413424
83.3210521352048
-200.563740887494
-56.3357085085972
-51.5582666361515
-117.620993759441
-105.52751177543
-189.758934395519
-132.966015091371
-138.741315048974
-46.2818384478869
-142.88442236447
-23.3573625889203
-1.43641615266188
-181.414463230271
-156.942951666018
-207.258610277184
-16.6754723442364
-57.4442866997815
-42.3220428132609
-143.598076492851
-97.9484710314273
-28.116955804202
-78.733540226689
-62.725469853719
-37.1217642193151
-143.889791609379
-232.567430817944
-246.942436579834
-44.2103420633812
-42.8002395877756
-77.5899520000894
-215.346490907803
-113.279112919859
-183.624592379503
-180.204279743601
-204.080165092954
-201.787476251596
-277.415539163669
-229.321403858184
-81.7849758956099
-108.25681830869
-146.226860130338
-68.8392070184946
-29.1809252228177
-56.4234813523344
-106.383083192134
-17.1141589513072
-93.7286600514171
-220.54334469099
-106.025670525183
-139.357087929175
-113.144821337773
-19.7827519927878
-90.5328501366384
-233.814826463918
-101.709977068584
-178.876966053094
-174.929321997407
-96.2376718374726
-21.368470299446
-43.9797542216693
-172.370303597108
-96.3426060594647
-211.165731909295
-71.7793241082891
-147.182381710393
-164.663610461796
-168.902371160912
-229.139791712355
-33.6409929252723
4.13886893175368
-162.700791008819
15.1934678181879
-115.714661162096
-167.687802088698
-109.292945212189
-92.0429471785001
-55.5614554349168
-169.150877803363
-108.047733027869
-112.861330400578
-107.507695958954
-238.122295741182
-259.491168076072
-172.252161137141
-80.222090304751
-63.5751150992301
-62.6319297881773
-11.5447298945064
-172.141186197469
-149.050005965689
-154.548269486811
-103.222486665068
-148.192321230909
-74.0710708370952
-184.606689384901
-273.457856847119
-182.890447946363
31.7254705408568
-31.5069432267828
-96.4589788408102
-143.292096479309
-148.297484545871
-191.751340301563
-42.6883669384588
-176.671662013113
-51.3685448574715
-138.441261206626
-260.119620864729
-55.3919948680241
-261.493612242976
-288.245775616134
-217.644348497866
-172.877558495169
-287.903684505235
-28.7610293854605
-177.101939750788
-232.534305007635
-199.919851996297
-7.73406347140735
-149.983038469396
-64.507020800319
-14.6454848987642
12.6057091931225
7.01280454451262
-170.748518595993
-171.979421480391
-147.125595618212
-286.878238738605
-206.46428068178
-247.996253191104
-40.0735045585307
-175.420154277472
-143.751801720658
-46.2484835446076
-204.420028339293
-178.153343807429
-66.7953684590393
-157.033665393902
75.7647553011957
-13.8876100401758
-63.197141983941
-193.361616599741
-199.423507328072
-35.5106159521602
-73.5547641936328
-54.2597306542948
-208.210248860541
-132.185721300012
-200.235685580637
-99.8810354146608
-80.2178636685994
-112.087147470477
-245.931325853797
-276.164330664576
-135.0275877615
-44.6201294962948
-85.9380770690641
-62.472463079238
-179.564961128011
-40.8226269082679
-34.6019567499097
-200.619171084086
-126.153716261297
-45.6340665599937
-210.249860783841
-100.838027436786
-179.668195814963
-48.3595602401356
-198.982892092987
-176.842936661533
0.794846177330328
-133.290372091594
-257.285380109478
-155.825137039366
-87.5659027878573
-100.994508858676
-89.6406392930576
-76.2259988827045
-215.676360296186
-188.247481458074
79.4466869332737
-70.216139280883
11.0600995270015
-53.8427757010822
49.8156038887137
-94.6538821588229
0.963708271126052
-18.8179051714524
-168.926101586363
-41.3093915015706
17.0074759584177
-47.2361186788385
-40.9964286577961
-130.61989482501
-163.862113346096
-283.735904651732
-195.143511185797
-46.8043704990951
-138.108565480584
-84.4147016456491
-106.97606775944
-107.166432414123
-163.672576257479
-155.991542175631
-243.094029667915
-261.458557804656
-155.853437740425
-36.3565628910383
-242.569384298631
-61.4669091442656
-76.9297292967094
-220.141024014922
-247.117893461501
-276.44857902426
-211.236369115455
-218.41471857485
-201.989464155699
-197.467556158844
-110.735231385547
-266.296598622397
-124.427296274741
-144.177439039145
-260.345154504219
-149.486394564622
-119.461259426233
-99.0195378267608
-221.685118836065
-57.5728812036441
-211.778220265897
-100.714416991566
-242.978070669603
-231.902796788348
-199.510522749322
-10.9411085932443
