# Supplementary material for: CaV1 and CaV2 calcium channels mediate the release of distinct pools of synaptic vesicles
Source: eLife. 2023 Feb 23;12:e81407. doi: 10.7554/eLife.81407 (PMC10023163; doi:10.7554/eLife.81407)
Supplement: Figure 5—source data 1. [file elife-81407-fig5-data1.zip › Figure 5 - Source Data 1/elks-1/147/1/cav2_to_ELKS.csv]

90.5259495404225
83.1451539909867
26.8423539473188
29.9569156626503
-1.09883399107639
-18.1287663705289
-1.18879029647087
71.5632236847678
60.1331343812499
-31.6756294477991
31.5011250302778
32.7173492346274
29.5310936541
69.7385788105767
-14.9596020246745
32.4793647796514
37.0528199764003
52.0518227978282
-14.5707186795498
3.65159293231773
80.7682059224562
54.9345109194419
211.627244660374
68.0743427578755
26.6405951361858
26.8014878842887
56.4269883971083
92.5421560154937
135.086066816927
-6.52793074810961
54.8735683346895
-7.5901304881063
34.485621799673
6.00628101746952
-23.2315774993276
169.210572467218
-12.6255187907655
-9.63139754354233
63.769400581722
2.85549365829593
-50.9748896232895
41.7924512164464
22.0449500996356
45.7194904208909
-9.60661045905272
41.8178110333583
110.291897787492
56.2411496151262
-41.4107250400266
-31.7419254713213
-34.576280773058
-32.5439509165399
-8.45898028636657
70.2346242422545
-11.2289237896866
-81.8360479861785
-72.1528689739735
100.878816784442
-51.1312564986893
-32.6400180831915
8.31436155845859
122.84667000141
195.835840871558
45.7082108109262
43.5479293265489
156.809710171173
186.794507576053
298.187766455731
81.5034771582123
-23.7898512677666
10.5876167540991
124.149082060942
50.4804839346671
-32.6609221709832
98.9175379171193
60.638575197785
22.106077374453
70.1010456797494
96.9747505829591
-16.3704175198618
62.3362807002486
85.9436974319133
37.3038981228701
-13.3624194179829
33.1271366675437
166.809321240815
138.960132782309
158.249099863293
131.742801484991
44.774191791761
-9.79339135359078
74.0265442985419
88.7503505056893
-4.10559074385219
-10.9169030584644
-14.375369966222
142.443431177464
95.3655309438172
72.386153217778
-2.20989488046507
31.8685315551847
-19.8133781815004
155.921955056714
23.1466600070744
-36.3283598130774
-25.7413911107806
-14.7508603833076
83.3480840076427
69.8533666033654
53.8697840783361
38.6350246664952
-24.5055041677397
-42.9696130877028
7.83605023745986
7.17330043297079
-22.3304294568288
240.366530644387
-7.04035439487689
29.1424394019441
-19.8337539397753
-6.27156930645378
151.264654415827
80.7900521228012
-94.8936193690324
58.9037019389243
72.0874552710184
2.1044870834512
164.879557454568
266.812414767453
14.7122769393363
14.7085342297978
-7.95519460196738
-60.8125512857869
-43.7622431480622
-59.9623777107581
19.179626708572
80.7376072132583
80.6789626366453
172.545199836784
3.71536185473269
-17.1930478163213
-24.8202366901342
59.9256784918916
-11.7714178161314
88.6304383671031
76.2247065588999
-26.6022014197697
83.2009979706127
-32.3552413939933
43.8976461436851
137.979321528921
-41.2602843358191
126.070551524275
-22.5793942852188
-62.8821190422823
12.4825995978999
17.8580358369636
58.9877764760295
109.955503754817
20.5627399757996
-39.4526605527226
-28.2821728115559
-60.0745495966248
3.60360375189703
21.8779464902746
65.3602876370887
54.0476979175346
8.95191049542518
134.215218247075
-26.9859861597679
-46.6418758390455
26.4029099177587
30.4391543832517
11.9597239072391
16.7328689999504
84.7261874755559
65.1430927234187
8.75063561090701
80.2056353742864
104.07187050514
66.5810377141397
274.28289312641
23.4332507778008
160.840442248508
17.0315225438053
5.88081208781387
11.3802912173669
62.267113936161
138.575705166308
135.191230131888
86.46675781264
-98.7185506891465
-57.5727497337721
-13.2216289322778
-20.4061336558352
1.04711245270937
240.425359911063
85.3818843062336
122.829394076672
139.534740362932
-10.9238858886965
11.5505793503271
-6.58607273587677
38.7286091349424
40.199794482457
29.3035612430176
-26.8450553869034
14.7631368603224
123.449463736605
264.089378044841
155.687255125335
20.9118139169332
101.636691643034
74.2401110491601
131.410220305434
183.024478123014
189.430458733835
143.353032492267
34.9149130218875
102.375705588328
39.9119623626284
153.908116733361
45.6840666024427
35.088071895414
123.93294380631
158.14030838528
129.002329888252
243.71330959289
96.5516847684885
100.214895774431
37.0733102811591
206.877988942503
118.541314042221
183.762734645818
68.9600991007455
-6.60373670297759
-1.20059823595238
76.5668420727079
16.6041599496039
-17.4740817959828
124.317829608251
26.1089669366702
85.1843077283474
-83.7996950052229
72.3596665982486
128.625598122066
86.0981800822092
62.2542493376395
0.0287640627948349
-16.2905696189073
13.7548968748488
58.0297979384441
-3.67409739774848
0.842527303914721
-22.8091545608622
-24.8048005875962
127.819759823728
-3.49746931055961
67.1407819246497
-15.6615885007286
2.3634901727055
-19.0077947168093
162.524983915902
60.2586734544848
54.0944901517587
86.5645689172416
51.7150149821182
224.203035508568
117.260563492971
42.0052348039007
106.785282749925
140.176286843081
172.644666073522
271.687737888078
244.439115300209
83.7650389608534
287.802556564566
181.973373302917
174.221702014909
96.9769784475211
196.327131337562
103.188596860476
90.7958886001852
85.1325758383864
86.0931960235675
74.1688753699018
69.710093419455
142.798386886885
86.87220406292
112.628094339478
105.064216202137
52.0426121030359
172.608669522649
39.9018539581875
107.343512115457
98.7666834298761
143.801458123652
92.8279893637346
82.6498659817971
44.9072420247467
78.4091065110897
146.657659625736
33.4572351488969
128.561829199653
-35.9045365761194
169.697636297073
133.34678223185
82.2491302942844
-74.4484986994785
0.545669179356082
103.732491185414
18.0231294805462
53.1869577521229
-57.7844322592828
-2.05465480767998
14.3219231521389
100.992204278738
53.9188041771204
105.906394690803
47.6477580243918
14.5051904301072
40.9766190601531
145.940421737204
1.79699222493218
93.7618938364149
167.564299618164
112.317658596814
254.613654921995
244.614343088905
49.5990687744352
91.7209260175287
127.670146685591
55.770763236912
106.572199925921
148.971252554886
47.4532368771352
106.956213758889
-7.06714025095789
33.3007537270105
-10.3162226413469
-32.0280580561111
31.3681192001986
12.9781167000583
121.628103386013
75.5529050090099
28.1012582962276
60.7485378813235
33.4253506876903
-96.7690096177257
97.6674304799699
52.128341772278
165.126294418399
57.9830758477992
-37.7472849411151
-40.4358399578314
29.8864374058812
-2.63518855949769
36.8155929439135
39.6723227755156
25.621489323783
18.9306876208539
62.4578222303007
12.9807139447485
79.3934571217214
194.238015388863
53.5139563999428
42.9956261322113
-30.2391104962426
-24.4347524150935
67.3508794616037
91.9677775278415
1.22824067192596
45.8309235465013
45.7555313746689
28.5494548346405
-4.07883062844394
-6.28719009905399
134.781258008907
-14.7061814671606
-40.8634316450034
64.3977832268001
-17.1530093193587
187.740449081183
117.930480817755
153.217250917877
70.3419452781973
-56.705141284614
100.732558313483
5.61052938859757
-71.6146015836812
-13.4492057462658
-24.3436249041788
115.085673472124
142.37086534329
20.1399032542995
53.4064506739342
98.0596684922721
-23.6185766193466
340.875249677624
30.0227979031388
0.762335763507508
148.11820823929
112.863965476378
61.8864991732771
123.272078226927
118.440033723957
140.84590493132
-27.1423974380741
-11.6186347008779
77.2647608620018
98.5959371109748
-51.300487972615
43.1585176519047
177.849056757135
-6.19934711173664
-5.19744708048893
-15.279204059224
76.0508346657907
33.1558511516359
51.5756247949048
93.3845191942246
-22.2166983230763
4.25672907856006
89.8252301541415
-36.1054234182793
92.9885828752867
200.663200552434
44.9294318645461
46.5074099184858
-0.216317768901717
18.1586624117353
-47.060186687846
23.2855920083484
44.7078957682397
-30.6891211161865
19.8665207215463
-40.9418091038851
50.2629897844472
-64.1410935347685
10.1337231374582
80.7171169085022
-21.3661109650129
-64.52979218983
-50.1489748032282
39.398984645668
31.8894099023037
16.4696392745464
34.2880896246925
133.426814822867
37.6732332757892
-59.6996763148709
58.0694483930465
66.7864246883255
75.6431605509524
246.18081243991
118.552294415636
71.7013281199725
-4.9820662483462
14.6666115077296
133.159543151374
78.3352993278158
-5.89770828083147
30.8874654681513
-21.4447876604445
170.385745918476
143.85500409514
109.800906558037
23.8510332970827
43.486273722212
49.3363673785479
-18.2754643651988
125.511221096798
38.610008489035
95.883537122324
240.868616793741
165.148140618742
69.2580840279215
121.732852917939
7.35109972568353
102.165264411919
-7.33218405789103
20.8499292196266
91.3513617716371
-43.7108104946528
32.0077370523359
36.0883869381023
131.134125981508
130.914289420242
27.1028718815505
52.7651776896619
96.0824695957981
229.716735132228
248.136808012046
31.6915340878686
127.938360469636
300.041310504077
-14.1397279222929
-4.25309056391507
-2.05130014050246
28.9918841512526
33.988220472409
96.9974687522781
121.457815253053
115.774311423045
-0.215789439380387
77.5550055364583
276.017167912172
272.16423512755
225.702565960047
87.1629069233131
-29.8847976628267
179.087999130802
124.16206120595
-1.0775862638302
120.777331337885
30.6652163522613
67.6924422429847
116.285079937674
66.7071051168914
21.3783172984495
78.1398360680041
27.5764983804565
113.826056103631
63.4438723759749
-2.27426227597607
103.841766590043
48.1722888471913
167.137420950577
60.0843433754344
104.465349866545
96.5221427183278
37.72413759968
82.6226920833578
135.734780817373
74.6519416565716
62.0451640568208
82.7460032920289
177.010277338553
119.635169150452
26.2611071759202
210.828917521791
232.200087864819
95.8318052323657
119.91266377287
69.3850935432274
180.519534023719
132.401668292784
91.1805453091574
182.214527735008
46.0808304874472
73.0463759211571
152.960176456636
83.6488952724767
153.716809966124
226.05492442478
81.0994312064277
126.996416507686
100.631507088187
66.9419195947548
240.219145370806
43.9946554228909
6.65993467365115
183.727750351076
60.9999854079197
67.6561020526551
61.68492505221
45.8960483645005
186.545657294145
1.19367016021897
118.823862866862
95.0263807170613
29.0282944851588
63.1859259457597
96.1022024780668
220.396022989195
208.696179315981
19.7472070560561
156.529688447645
72.5994207318463
122.380624805833
67.628444227601
157.814366396498
100.746479571041
47.3125609379122
238.11535074206
142.003414415477
0.596045173728271
127.10176451271
145.099299907578
111.495900269327
28.2909800749076
205.954421967233
239.892974289058
114.075020932025
145.468864153467
70.0056213891003
71.8383758961409
65.9852268091763
82.0702743425345
285.7060440026
141.80094258476
122.511975503777
131.463008854431
151.747606156011
111.917680331789
160.672452123687
169.208344602658
190.343872901756
281.496984303035
128.683969202803
27.8696839390568
244.639702905819
70.6996127787934
125.405873091772
91.6234585523816
252.609326529987
59.9404273155205
-22.8846612791795
55.8328326242827
317.823235973833
156.135037880716
3.15196374049356
257.506082067923
144.703777371677
153.474898111544
156.310310072317
134.130729926937
126.434374289034
123.772878624274
97.9834487543721
55.8987148647711
105.308699560735
108.66453025464
166.956821060878
79.1312139117745
29.413823163105
134.582624771984
19.2944402420344
108.362204144825
131.738275612291
118.297517962535
12.9262702636133
174.992326925535
46.1638039626077
110.13888557927
63.083747917849
207.395053008456
91.9038940589444
74.25343383362
246.127610107879
225.509330564798
95.0862666427765
107.880194517194
195.353073821434
109.548357969498
18.9276321902253
19.945382107042
393.614947828089
54.8308180465528
25.2810533450192
21.4166118574622
31.5191583775031
237.914304950511
197.683159512162
-9.0797372252091
-6.62252747269122
37.8493774363651
48.1206271008114
25.2682588900752
-21.3836603856271
-5.61293159163142
90.8776908698255
-0.215903985866134
-5.56542633782374
-4.47658102890546
3.64366798953233
3.81705595602944
14.1355116377317
158.193669666703
97.3993312424082
33.1751702508718
-5.79589963304898
-22.7113878591663
23.0719808548265
22.9547103638315
-55.4981979186368
3.14075427410717
56.8253372706704
101.050575359476
149.684563043811
-15.5328093068019
29.4994382858631
5.89771863242277
21.065239908191
21.0409367503134
-8.66530937310563
104.841024973693
37.3998951459434
-47.421482351494
80.2002375326128
11.5031886430052
66.1102375528908
-53.3321048095486
47.680355505182
44.4288605601687
120.060991159005
131.866112693665
181.673459747728
41.7760730013551
111.823726483212
7.22873062956387
123.394148086499
82.5543972882433
152.59630928897
37.8988814617651
169.866269297898
48.6194287265671
60.9704433577599
141.101738043457
82.9045278884132
3.24931665915483
-13.5187862933853
167.43072105566
125.506625080518
68.8826380137434
70.5384207941406
122.301305234397
51.319078663184
25.9648217837857
-4.67404306030949
209.715514221353
44.494857347142
9.41954067955976
43.6316602242005
39.0639021056741
10.0191644376418
-22.122629928017
90.1484603517474
56.6854187539384
27.4190748460169
83.525055734287
201.616239434286
27.4119774693008
168.500387552502
110.798993736164
0.233463758071593
138.535481979282
-11.8207371514663
189.995212743657
79.554464416311
233.652755938496
43.9923574147524
69.9210185224756
148.771492515343
137.774806523707
70.4075984257142
118.777598962156
101.247623607845
144.460624167994
164.098022314106
157.700978902203
56.9362420667621
0.452587299754668
197.103497729319
98.1556655153472
123.727900471577
125.123324267134
132.860316875094
77.9221128248164
33.348672763851
138.361979466301
70.1257626206589
359.114696927072
285.780264968908
36.811366307762
85.726617064729
120.52421001692
144.274899932497
80.204992498283
58.1316323269011
174.036805345478
114.118827879197
170.731306243038
258.898335886365
63.0555617632754
64.9901950616786
150.065222209601
80.861631441514
145.110165734507
136.535635057069
144.094115352733
154.278508545319
244.459376511996
74.5855310865654
81.1694255365828
164.700542553425
42.7860569247769
116.257791492749
136.902372965298
165.149725607301
96.433357618459
118.699794235699
31.9520777627722
101.854529432707
146.876140291413
63.3203764772388
49.2273912104692
295.925262540537
69.7611824334099
81.2575677604518
193.639333743336
147.023939348025
-32.2543047151839
86.7708536010759
228.895505134257
87.0527595497115
152.136604047621
199.944606768317
39.3484497019062
172.521310461942
65.0133971576115
378.487579595769
103.553934470212
134.092091728466
377.49842961656
171.775842015937
194.524332663716
99.97374134234
47.7404261209604
182.302141629356
156.261633612988
114.155053523043
89.8175343043267
126.238083463156
181.408161107151
153.844048574399
266.636728792819
286.696136094363
159.855219668902
128.698762429336
154.100823799091
154.75881863791
159.170808354132
370.386605273658
170.048066133792
403.577804924367
188.058809766635
179.144600532921
287.730519059914
317.265006608301
143.345292239547
217.765883456123
144.690155350665
223.496249663934
160.857463339601
215.667671359117
281.131945929847
184.710560376058
194.934120096632
312.791775070775
377.037139386654
278.766621110736
180.67390212753
361.942368635125
267.773219642699
219.122554506725
187.022039987132
239.512658762724
289.378007517395
220.000385906807
32.0679923581783
315.952785380877
171.72475300198
166.947311129535
233.010038252824
220.916556268813
305.147978888902
248.355059584754
254.130359542357
161.67088294127
258.273466857853
138.746407082303
116.825460646045
296.803507723655
272.331996159401
322.647654770567
132.06451683762
172.833331193165
157.711087306644
258.987120986234
213.33751552481
143.506000297585
194.122584720072
178.114514347102
152.510808712698
259.278836102762
347.956475311327
362.331481073217
159.599386556764
158.189284081159
192.978996493473
330.735535401186
228.668157413243
299.013636872886
295.593324236984
319.469209586337
317.176520744979
392.804583657052
344.710448351567
197.174020388993
223.645862802073
261.615904623721
184.228251511878
144.569969716201
171.812525845718
221.772127685517
132.50320344469
209.1177045448
335.932389184373
221.414715018566
254.746132422558
228.533865831156
135.171796486171
205.921894630022
349.203870957301
217.099021561967
294.266010546477
290.31836649079
211.626716330856
136.757514792829
159.368798715052
287.759348090491
211.731650552848
326.554776402678
187.168368601672
262.571426203776
280.05265495518
284.291415654296
344.528836205738
149.030037418655
111.250175561629
278.089835502202
100.195576675195
231.103705655479
283.076846582081
224.681989705572
207.431991671883
170.9504999283
284.539922296746
223.436777521252
228.250374893961
222.896740452337
353.511340234565
374.880212569455
287.641205630524
195.611134798134
178.964159592613
178.02097428156
126.93377438789
287.530230690852
264.439050459072
269.937313980195
218.611531158451
263.581365724292
189.460115330478
299.995733878284
388.846901340502
298.279492439746
83.6635739525263
146.895987720166
211.848023334193
258.681140972692
263.686529039254
307.140384794946
158.077411431842
292.060706506496
166.757589350855
253.830305700009
375.508665358112
170.781039361407
376.882656736359
403.634820109517
333.033392991249
288.266602988552
403.292728998618
144.150073878844
292.490984244171
347.923349501018
315.308896489681
123.123107964791
265.372082962779
179.896065293702
130.034529392147
102.783335300261
108.376239948871
286.137563089376
287.368465973775
262.514640111595
402.267283231988
321.853325175163
363.385297684487
155.462549051914
290.809198770855
259.140846214041
161.637528037991
319.809072832676
293.542388300812
182.184412952422
272.422709887285
39.6242891921875
129.276654533559
178.586186477324
308.750661093124
314.812551821455
150.899660445543
188.943808687016
169.648775147678
323.599293353925
247.574765793395
315.62473007402
215.270079908044
195.606908161983
227.47619196386
361.32037034718
391.553375157959
250.416632254884
160.009173989678
201.327121562447
177.861507572621
294.954005621395
156.211671401651
149.991001243293
316.008215577469
241.54276075468
161.023111053377
325.638905277224
216.22707193017
295.057240308346
163.748604733519
314.37193658637
292.231981154916
114.594198316053
248.679416584977
372.674424602861
271.21418153275
202.95494728124
216.383553352059
205.029683786441
191.615043376088
331.06540478957
303.636525951457
35.9423575601095
185.605183774266
104.328944966382
169.231820194465
65.5734406046695
210.042926652206
114.425336222257
134.206949664836
284.315146079746
156.698435994954
98.3815685349655
162.625163172222
156.385473151179
246.008939318393
279.251157839479
399.124949145115
310.53255567918
162.193414992478
253.497609973967
199.803746139032
222.365112252823
222.555476907506
279.061620750862
271.380586669015
358.483074161298
376.847602298039
271.242482233808
151.745607384421
357.958428792014
176.855953637649
192.318773790093
335.530068508305
362.506937954884
391.837623517643
326.625413608838
333.803763068233
317.378508649083
312.856600652227
226.12427587893
381.68564311578
239.816340768124
259.566483532528
375.734198997602
264.875439058005
234.850303919616
214.408582320144
337.074163329448
172.961925697027
327.16726475928
216.10346148495
358.367115162986
347.291841281731
314.899567242705
126.330153086627
