# Supplementary material for: CaV1 and CaV2 calcium channels mediate the release of distinct pools of synaptic vesicles
Source: eLife. 2023 Feb 23;12:e81407. doi: 10.7554/eLife.81407 (PMC10023163; doi:10.7554/eLife.81407)
Supplement: Figure 5—source data 1. [file elife-81407-fig5-data1.zip › Figure 5 - Source Data 1/elks-1/147/1/ELKS_to_cav2.csv]

158.414800797261
210.033699034027
146.666879137814
168.97245654237
133.867069495108
129.659849617745
124.392103794753
161.569171916583
165.282829060477
97.6125818330893
147.033916282595
164.939452197568
225.366339694048
170.798756548698
100.416936898726
62.26415612863
102.193847426139
145.557632329952
83.7066065538238
167.41820891388
128.418838328904
193.040890008063
169.482194138635
128.201000539229
131.242512493775
204.44203573452
145.335567904125
183.733245815849
110.175094299726
107.305041683665
163.169110717353
60.9691406823649
189.325278495486
110.259009887441
136.754926365427
227.337612419328
195.819630423144
122.840841453313
225.133823224326
122.604855769927
106.116017118427
153.683209046488
170.502585703047
100.206724815288
112.72021718314
203.523039034857
164.638341696183
141.171486357257
91.0711384346559
187.657000496695
69.5377451886088
176.78031544946
68.698851223543
168.718692345401
140.124493626829
135.388516290513
146.999275627306
131.171117865128
-11.4080257577962
84.2059365091009
36.2718663856504
174.407135831144
97.6089980729394
94.4594520628671
-20.0424423609493
86.507791642347
65.5581021252301
107.345264870691
121.282067952122
28.2237250154449
160.178687776764
73.3414030408021
-8.00016393737769
39.8925117935214
162.697597536521
89.1400444934961
142.022073715321
37.5958698118848
128.191420464309
139.067004449601
105.448028421655
106.775755895193
96.8947010685542
110.120192432653
80.755095307577
49.7425097250225
98.5729027817206
126.672755603658
93.9151883578006
85.2477160879171
114.192204356051
64.6665341576509
157.280035223095
80.8990113674936
182.014407132625
105.866638507001
205.016573171562
129.590084380558
141.92671956825
53.1263418834378
34.9912303828842
102.915655590276
62.065109108672
99.2031252489996
74.410012878604
107.63240971161
123.382692603755
168.946982178972
143.121097572257
77.635021204087
112.762782781213
89.1393314739134
162.366856179166
127.101633042838
90.1062472104168
35.1227657708914
84.8326196191365
185.582563228045
146.386857414283
119.955397137622
121.910406194295
114.953777521274
48.4149669415456
83.7807573765522
139.933785332691
201.268988391966
188.261035580994
89.1657479498645
94.880748198716
215.667011559724
249.468700795445
132.525605454074
165.996941374799
178.709022576669
78.1759302419778
168.402788617484
140.480092212254
138.095263603845
166.114027175728
0.0711093851805344
183.912401004151
83.8239214477244
187.826690156558
153.853681869514
148.649475875963
182.807864759054
191.007961678446
147.232734209582
136.797033777559
96.7282959322911
109.644408212763
79.1167029984044
51.1499705530314
149.892644885786
155.164661747835
55.1594993060244
26.3399960409324
132.772870747423
127.496856342191
130.405731846786
179.349397851295
173.7179695507
65.3843003757001
156.468728939504
110.405153811916
125.051498932065
174.179902656612
-68.0082823991188
91.7884464667641
158.525775736933
107.470090924341
64.7677443323364
112.356693654929
145.13463665906
143.706800072777
129.737768890684
169.31631733189
165.88973488534
215.838057115174
-12.1281343868895
132.951612152688
170.337950245404
27.5167100778408
162.717629655339
140.196072945541
124.316068746917
53.792376211527
65.5227484503603
-13.5330237108819
155.491017519648
115.48264952671
123.860590141721
139.748404736647
91.9562519015226
134.360772515741
151.726456051862
107.474273157587
87.1296753838069
82.1873432200764
197.235958306491
85.6564912647
171.285934925035
178.636914928438
240.923342788037
84.7267690252665
177.917862958379
188.36578511292
87.7180195319243
172.109806570597
142.881228892173
185.092100328108
115.890622878097
96.8733130541495
47.7206061717243
165.045188244955
19.6844334663883
185.728019873613
183.097396413926
190.071829341204
84.0235669407803
142.823755521084
52.3492882127712
89.5719072197271
98.6814207638608
152.169184605023
136.94000772492
189.371911780319
129.142530718147
97.0275222085711
208.576734180619
156.966473906223
48.5858979505101
34.0177455991825
94.7085758406511
120.284623649999
196.793115206846
142.726676098298
103.008253543267
109.532147521084
174.264734616207
46.6101437554344
158.531886598191
145.177316803617
53.1558839335985
118.909874849263
213.792862660135
7.16501492734187
180.507021881937
145.296586066202
65.9579214408641
111.778916097192
104.967145596637
118.826557734647
84.6961703160678
102.134789066492
104.513735906612
77.8076073451884
118.25512013114
57.0399437569367
138.932757270417
138.871057263174
174.516640328741
102.069250465458
98.3724998661746
86.7426505231151
80.957426851136
129.675814049799
134.920243230375
167.952249668023
182.534182989752
200.022878498
121.625101175576
106.919786501595
139.64565397631
130.880987737156
94.3662112338743
118.319003600038
142.88028677962
78.4386316378623
181.299053469202
102.913612415778
166.436455547939
174.136095709438
105.782009899704
75.7915411572749
55.9980940345413
119.409090258056
114.8415612325
88.4958563657519
135.404779959117
137.904141526671
24.3675778508023
124.492925927076
50.8630805457533
138.071673465552
116.444370773834
125.445022696375
118.290702898979
118.892484378043
48.0017102949669
163.945362562624
61.7170216829973
100.806418716948
176.027635080248
148.11977630446
82.2485850413777
48.6106148914205
58.0186416922506
153.144298780188
107.081780311642
77.9287794951124
87.4704550020251
195.232871263583
91.2417258041651
102.830110611097
58.045885734271
111.325735500138
153.253529781911
83.2765579091201
6.85039695143132
193.480492987016
193.767453137871
64.606005355934
67.8507909665905
125.659003230025
176.194383855967
67.5914886407872
145.297044252143
-19.3798772465243
141.198800542854
53.9168586257238
75.4322185245437
155.711267863947
87.1486952464911
149.25702457683
135.496964129073
120.727651439707
50.0489479245034
198.236986368762
187.63292643179
48.0394765244619
108.669109347532
69.4307677921206
110.36575819096
80.274855358567
137.904256073155
127.007379957712
134.354063181384
113.302291520607
167.979079927008
169.279105172588
117.15009995943
174.940005379761
126.814628489076
123.788253400518
90.7553048503169
161.670751471398
135.419916825105
195.390823127542
54.2008077488545
112.381595285902
68.5295753467144
126.669057297025
100.915509431512
142.657051148271
162.899770130689
132.44904207672
128.259785403
144.955437067853
73.7654109678251
75.484319794632
114.040134260379
100.473468157262
185.055346354747
177.912694209675
56.7889801569545
190.942836860446
-4.71350000755956
93.6439191431236
-8.88346332271703
63.698218122654
162.128986270674
74.4777349412943
32.8909493707088
94.5912609467523
123.425029108857
62.4165254608506
106.333212032098
124.051324176533
72.6342735567141
174.063116092232
84.2895528602667
164.472235796467
155.655837667354
81.0741246097041
-32.7238103071368
35.8108753922934
93.0977268100442
69.6611709437675
157.26393050388
107.655999849903
171.855373756952
231.535392508932
101.201527469815
176.544170816683
167.843731685882
130.453765430111
106.108594764488
86.4048561919453
105.143818086733
27.9335504845676
122.306686152686
200.905165627207
189.87686867024
61.0933940035893
197.454280022779
136.549953174273
116.532283904731
166.827865994172
39.453895330028
130.63466455636
146.608622603561
222.552888480103
122.398412136701
135.174077570921
82.4541567056303
133.515424049961
209.346003195657
75.3422622191501
63.846475365207
157.183369583344
203.80041911079
177.106855911338
147.49766347003
158.386271003234
54.8663394880978
165.590094826027
125.151722591289
189.211502958828
112.567020284851
2.58790582686288
31.065203434573
193.976678705851
-17.216610475095
124.37701133167
174.14092081869
142.803424165716
59.6616300177056
143.438287052182
129.901462235774
121.1113917768
156.685096287106
131.675915805657
85.3868070385815
104.478954964167
201.046210946555
183.540908130247
110.674908181615
38.6003670878199
90.4261928844226
142.771425158026
131.28073690921
81.2062771330438
100.156877150434
142.09493878604
169.138174399724
98.9583870567603
6.94028311324655
130.226118472545
140.958403533253
150.106784368827
61.6218522259915
75.3736884944146
154.310560773201
148.496164431192
74.7656114640304
152.782914310729
108.345923552834
129.793313633762
75.4480941507863
46.9654431043109
128.524714663449
205.363120011585
78.7592903314535
121.838941422068
66.9336784920342
161.754896152082
164.57732896785
126.106486748856
146.946073295275
180.3541242202
127.272334958832
131.888884083175
137.902741228178
117.444342177067
139.502609885368
91.5475211276453
219.166414674092
50.96583130609
122.910307453948
52.3059394515385
167.939455213081
115.65645127624
149.916948043661
165.638058265774
-59.8989249482811
174.152887707561
9.59332550570343
125.433513993439
160.373921943604
69.2656484078661
188.605284412876
99.9433805433973
75.2355840592109
53.6781167482568
105.005440155651
49.7199762457676
50.8381789147807
68.8995977785444
-17.0290020144912
140.085511788905
163.4991647958
124.575899402238
141.271137284057
101.012677660109
91.5519768567656
74.3717884631715
-6.21321514910323
129.379388370506
136.258581697201
138.587267089433
167.28074735468
-95.2582608825769
73.3340765711155
74.5468315618027
62.7819776170736
-32.5955150398231
157.1360490196
127.387835771206
54.1704194703943
124.037632011946
70.766420208447
98.5731318746921
193.323782472159
27.5339158589986
93.9941642897793
95.0386299190986
169.561812946619
59.4901706792198
5.61046806230388
56.4711922039296
148.35541834839
113.74924670992
114.719790609479
64.3216868526706
172.387530285987
55.0869334718527
154.757172323059
94.5908471637176
105.066567430469
95.8788353768432
179.185933599176
120.994993254782
180.260768844721
103.884341005402
106.029160646568
154.782901520101
104.799270018302
110.34379744413
99.9773081791
203.857663388912
70.1615131551735
203.472478350419
113.05419866119
111.393387419246
76.7753376977162
-58.8478645310925
169.970384771107
215.407893923986
53.8449356675555
138.512244297729
-14.9163403304055
121.385347041978
106.534786153168
146.1313679416
156.236899748691
122.29177837967
109.467207393148
-70.0050996313776
48.8443025666656
78.7620021226276
170.430478054815
94.0217777119269
49.3576239230815
108.321435704894
121.656158070714
57.1965397253089
20.2251578142141
72.336702412571
179.498781896465
147.580707088769
100.143255129424
113.764568265971
93.5566044853258
105.98448173042
136.470907098716
79.4864519343591
97.3414271648981
50.8728897136461
172.14633145099
174.429554763913
88.2943266475877
145.53932548685
243.970965603841
38.5929003309757
140.473523165055
192.380412471041
67.3799908053415
79.0988543412423
163.144393776443
91.8438065197806
42.389372000639
217.867516231129
-32.7210985159627
-227.271912623414
199.032073386655
-41.9677299798432
119.909890655404
123.379337936576
79.8866148894467
164.866860622724
142.799153126658
167.745277705278
141.282232203957
201.40821962979
196.263371232436
0.635952200818792
65.6182428845887
137.874440527121
52.0118819239633
197.457749236441
65.8521596528026
46.0193426497863
175.797575568059
67.6637809790827
139.12172162661
134.236290101544
56.2153590917924
103.891438382118
124.795277777564
144.144315474327
78.3101774211573
135.630472547999
177.174278737479
48.690462792375
111.170310737289
189.890376144765
136.606210936934
38.4406712859127
150.79420671132
42.6277000950704
77.6221122026591
116.492659190804
130.871547949393
145.598612939467
16.9405627995648
23.9283185113054
-118.879783561862
184.156267227415
150.566718703145
89.4240637602079
61.6288350562254
100.591037884803
164.81931096601
