# Supplementary material for: CaV1 and CaV2 calcium channels mediate the release of distinct pools of synaptic vesicles
Source: eLife. 2023 Feb 23;12:e81407. doi: 10.7554/eLife.81407 (PMC10023163; doi:10.7554/eLife.81407)
Supplement: Figure 5—source data 1. [file elife-81407-fig5-data1.zip › Figure 5 - Source Data 1/elks-1/147/1/elks_to_elks(cav1).csv]

46.3612515881323
102.078817595113
4.27139202375474
91.1892470930834
47.1858095247262
-21.8665101464576
21.3163431229477
42.8890169563711
37.2642998721021
-11.9033141971704
32.9684579514978
20.8863115146232
114.163045376587
68.9862374924014
-14.5062185885981
-29.1842367795434
-3.26998907157031
54.3021373118499
-36.2008743073893
56.3346742113063
36.9978554237168
30.374766569028
50.0632946913756
17.4180865303242
30.2028450282451
28.5039425413743
30.3706308871951
104.530190776346
25.9822393741269
-2.93241703115928
40.4965803805862
-37.9639707759379
106.236323954581
-8.03350323988343
22.182641370935
96.7255952789928
85.6896249086312
25.6599443273662
91.5116411668496
23.5196618638874
-35.0407176455228
75.6165120261758
65.086958232383
-2.15155471618709
-2.69550390268341
57.6687167266427
48.0256984697007
41.8579918491414
8.32412179436869
74.3913637766163
-30.1277806189828
98.4611337427668
-50.9459654306265
34.6197091840149
35.5703396755343
-11.9388464845906
21.3855154047415
4.8610911691103
-104.722575477954
-15.7934614703227
-82.7350480028508
51.299683279758
-3.55163849396558
-43.2775161203499
-156.235772474673
-42.0675818472591
-45.4900298653374
-9.68472746503903
10.2285588090344
-48.4051376664611
8.06393038223177
20.7875538981825
-136.197427310613
-75.7509107700789
84.8537996258419
-41.2440015657739
26.5496378909302
4.05669850172853
55.7204940658048
-29.6904733070187
35.8143124487287
18.0667492884895
-16.5000921812862
29.6629144916624
7.55441879612044
-61.1186875502608
13.520798590358
21.3773520705399
-1.57506022234156
-63.0392981915938
19.7128961865201
-48.2922247507668
-2.13113737822641
11.2320439163996
92.8770892902285
-14.8458089564228
90.2203256204775
14.6769005924907
12.6637313562351
-33.0438750776739
-64.6682217882008
29.453451338497
-53.5000788683938
-11.9277141752282
-10.875402104386
-75.2861534828007
5.55654455842887
52.9193758624933
2.11788690386311
-13.8687421545255
17.0469465151727
-5.85359781943043
21.2777608382712
5.37149938823131
-57.9300666535783
-97.8207341563902
27.3629644911562
81.9428455114648
-7.08379638874976
29.0640563520828
6.92306936392924
-2.95375800950205
-79.3054953277788
4.02016155183446
7.79852660614051
48.8716964116466
46.0633835267909
21.3447617509191
-30.964538544602
98.1205747222848
100.321911145635
50.7902257083806
86.1471244971763
61.2812332273134
-22.9006302632188
46.5280147796984
16.3657564545683
65.584107785271
74.2418688987491
-158.752227268149
72.240908653981
-23.7872378197098
92.5639352327817
10.3048627551871
22.5761450318132
66.9140956408737
56.5807643389198
32.9654079542415
-6.71269238341847
-19.2494144459561
9.41513318180296
-17.6033035577493
-56.9804678319015
26.1409112511283
47.5630585368417
-34.9309807614591
-13.0818428622224
28.4194482536514
26.9644555227896
11.560528982227
58.3275431415168
40.1427626938676
-55.854892809708
17.4964178063456
9.97943668907465
37.9454719278001
34.0879509840925
-207.721573510811
-47.8763304367858
52.2472817789312
22.503895745398
31.8305839132663
8.34957144717555
28.1978121188258
27.1637640217014
-25.9315209281922
47.8579396181121
35.975047665419
93.6061556665627
-123.654668270749
7.74564498292966
28.0351666041825
-65.8974967171343
45.2712898754507
24.9777225969156
3.23833058420496
-33.6620648706376
-21.6825686657467
-76.9792350512653
34.3746507262476
-12.3374454775076
27.9801946339176
45.7196484746819
-7.56073566014311
25.6752123185615
23.7128883731966
-33.3976297472072
-64.0601236322982
-22.9941665132537
86.9158408378498
8.6311758572956
76.8824049271025
71.3298831145257
116.420277410583
-45.4961028524849
53.4857247045438
57.5812534637589
-36.2944105574243
58.1506162932455
32.1042050382857
58.6234288852611
-25.7830937299877
45.7694080809961
24.6044382199798
81.585932815211
-110.351320214591
26.999109182103
88.0606934987045
44.0196963130547
-47.0212455202563
-15.0287727820214
-98.5649784993693
-18.0516801618905
-19.2473781136323
34.0096287105225
8.03644439709751
57.9178028367824
47.5782725133067
-24.2457780805526
119.220390951417
36.271929069193
-95.9793604265506
-43.4382513370438
20.5557631091106
42.9143765846275
64.4596544574706
65.6410530706744
28.4600758731067
-21.8777234779154
97.3477767145087
1.13454005834865
34.4559959897051
60.0997085797389
-62.8349753827424
12.2488597096453
95.1414619910393
-127.950456176626
34.0228873767592
2.27650476613417
-91.4140780750313
-8.53679779956292
-25.8075117129556
-1.28524746574476
-16.7929369302292
-52.0348684661003
-59.1430419214703
-77.0045226598813
-11.644010415599
-85.6775247571895
48.8360200849456
-2.64869526662005
67.7132579393874
-11.1397201958971
11.8919470133951
7.07858321421372
47.2935100764662
6.61195163880257
-12.4116410716997
40.2312126143188
62.0865135252534
66.362019129996
-9.87179096264663
33.903820451822
24.2182012602898
31.2643431006763
-54.9875538894194
-6.0772432792146
43.1757166985299
-17.3369131240943
78.8407012200951
-20.8162344079356
32.9267986621999
49.1919371211734
54.5603374039347
-93.6448377888264
9.6621289448849
20.4968265036587
26.0066483546361
-54.2575278628792
-7.2353095940307
49.4277735675278
-117.238853195162
4.70755063396064
-75.4072297326966
5.17121323420724
50.6529398219936
45.7470804450822
-11.1325795290832
54.5512054170758
-71.2995189893663
20.9015615009084
-14.5205089246811
-46.9907185403245
9.8687041449848
55.1907902031126
-20.1472353339013
-82.5723484734735
-53.3740063134683
74.664822857445
68.2357761229905
11.6295932345638
9.85129179200521
59.5558134079729
-44.8280814335667
1.58402935442791
-49.4066044464162
-17.5534359219746
6.50624240711113
-33.4424020509505
-90.6353241120232
97.660966781772
67.9939117017602
-86.529559676459
-45.0772215584366
-10.8936300682835
49.0963645388147
-23.058243463016
50.9142889383475
-136.342840521382
-2.26842326460974
-37.9517797893641
30.0990550969545
32.3553634905657
-44.4773047416493
33.9903060595934
3.38679379222594
29.4361920272531
-22.5651395674067
45.8783473590483
73.6877650580027
-116.706036318032
4.69430997263044
-55.9809653646298
-6.49921058033942
-41.3639921310969
61.5872196105811
52.8267902602129
91.0163478971845
-29.5512141054969
55.8140933330214
-14.5386558664832
42.7384724037474
21.9488412569044
-25.2147085556171
13.7099524350233
-27.8613895907583
51.143083744897
44.4741098945269
53.6016606101293
1.53007104909557
-14.177787537501
-80.7340157384388
17.5695817306914
-18.9616650290445
5.99682984801257
52.1801818392742
32.1682459782278
-18.3891891851199
0.233831217334227
-12.2734495498407
-48.7141650445301
-16.4431288909691
43.6982708919495
44.8646175728827
60.2054988335294
-67.1145176423088
85.8604337574725
-147.959315033051
-28.0016984670328
-94.3617761957757
-33.7820284285917
41.2805016952734
-97.6884985897632
-23.5178694084352
8.14212662142745
0.980102890182025
-16.8031365967581
-28.1643619865863
-52.5950723013593
-8.86425119554406
22.2182816878158
-26.0342791896364
21.501451310327
35.4920714166983
-61.3433466749775
-147.913601084016
-87.7517479533162
-24.4094822724073
-35.5054299205258
65.5780347981236
-14.8732589317333
97.2247451543844
107.892688524043
-37.5572084488194
23.9081422123745
72.9993893183091
0.808280376400944
65.6908216794473
-27.6346581238977
11.5960792745573
-82.2551487587516
29.6039598813004
83.6916966562057
120.243225717077
-66.5725777807711
46.7863138987923
-20.2762858664464
-3.32995734686483
38.5525384138564
-93.8553596192032
42.5636088951651
40.6226349306053
95.3590614710411
-8.41172090465989
-3.93592014343812
-25.238157885924
-13.8300248330197
80.394352540392
33.8122665193805
-13.5932197340044
66.9232096228261
66.3040691821116
49.3383549944192
52.8644399020486
16.9870232521534
-107.979165939942
52.586890151666
68.8865292282098
25.217748739833
8.15435361781783
-84.1382267901608
-109.11797262101
6.45749646572949
-100.601651080662
29.8601866582503
5.99382486302784
48.3286618630773
-95.7332883038471
15.6164077770991
22.1917823602525
-57.1257640107542
47.6037311685723
-5.22619501751251
-16.1635608131728
25.4616494933871
60.3305937333389
14.8732131088764
-13.3196436212602
-57.4919167233274
-29.5522637802533
39.4655552733566
33.434111871793
26.5546341959598
-17.3500997706906
41.3638472812345
20.9818930994334
1.00345319348344
-46.2547185536423
-4.78797306762135
27.1739276784101
41.912909804676
-64.3407863971297
-18.1218571061654
23.1292712174509
21.2665565092648
-30.0799853253484
-20.4613130317302
21.1465209316702
-16.9087828112642
-61.9290091655057
5.70488173207923
1.50984276269082
109.862117126399
-24.3495139971128
29.6751324855977
-38.0554706936455
41.4462332169933
69.497659376455
4.29881499170369
38.8575381395531
21.0978200025675
-35.6212577966471
-2.7015768898309
11.861501055555
8.52751196037934
57.562881460577
-18.9779466851724
64.5644130414184
-53.9057825183045
12.8914584831182
-34.8232081900751
15.0165539774971
-1.97258253314067
51.1634020558522
89.9284585266469
-130.857472663185
54.4394412031434
-60.1507887450425
45.9392482771837
16.4125560881766
-33.3234611603802
99.4636772048398
-20.4186850897713
-15.8158431209667
-54.9713442529282
-70.6700618502109
-120.443647718512
-52.87987074802
-12.8387757245036
-124.187458140517
7.47621355447336
31.1159429098407
-18.2366803198129
12.0018189342845
20.8750351659801
9.69268293218556
-14.1066689479339
-114.625821156853
86.7408602973519
40.973402620064
30.2821629618338
71.3441014309683
-195.496077202861
-34.9218037623177
-38.5882425585041
10.2620277567657
-136.23609961984
42.2850544823013
-49.1584149692935
-114.048213971069
-6.48495625408032
-65.569020653762
37.8396906764647
68.7686830246748
-72.2654714868077
-4.55213662126334
11.1751256383614
59.7896315269136
-79.6033903964817
-139.030104163703
-33.0631887261516
20.8527345374314
-14.9027362369161
-15.0776177504049
-54.1426686394152
103.264306877874
-73.52011504646
1.29941095687172
19.7576054730744
-79.9825767139155
-50.9469430857425
34.5231319391787
27.7361678459893
-2.77166380955532
-56.9254868591815
20.0301139061521
-44.4589057310986
-18.029289508795
-5.02694053332743
26.5546612033249
89.1181549163121
-74.2633457245065
77.8605754184864
16.0505210525262
-56.2727154265485
-19.9672764932875
-192.630792025237
-1.20586651496342
84.2051818799519
-63.8375008399053
-46.9611782179563
-128.507673031814
32.2739732148366
-13.2881299837572
30.9023980895763
67.8016898549322
2.21343247885306
-28.5324249971127
-180.460177662997
-46.6735638378705
-69.723495020884
75.1356081195954
-72.4534766297147
-96.1511919427867
32.0584010647035
10.0628272873109
-68.9446870431457
-83.4488373855347
-50.3298029675316
31.5104692381101
-18.1736080325281
-19.3338007042184
0.87231231388796
-21.5686510875712
-1.88820527733333
30.7946075132822
-34.280218653781
-26.1705063988084
-89.3907451820705
47.5905355195209
98.4651974049557
-8.88049684185171
-0.671085325153399
111.413750119282
-17.0136404222176
-14.4807419284225
121.00478338603
-36.1104060595244
-23.9387420225321
27.0895684275129
-2.91922138210793
-117.99529752717
87.9112796429326
-193.287582107787
-372.598766521583
81.8005183077767
-140.604118807223
30.3766948718912
38.2271123477403
-43.7259287343113
90.6442572342894
-16.2763386920415
7.75586265436505
23.42512995383
-0.440200171546167
36.8210366049061
-70.8928826966185
-103.984296092662
6.80616480568278
-36.5466186844606
26.2751921525341
-43.766619370952
-65.2853799113182
25.8715068300371
-69.0412642879783
2.56322251319943
29.9649272372881
-31.5553323769855
-25.5350212847843
-57.278272876054
-16.0729845358474
-101.427123655183
68.5977841512758
-13.699816596265
-48.5271195518289
-21.0388932101523
110.067480607551
-46.6439514958656
-125.582374566624
-20.9747802505699
-89.3602542119588
-51.2428468343969
-44.1274967023892
-26.6208833254532
72.4126861554869
-129.764343921332
-148.04671527875
-180.286381834081
22.287435964703
45.841675372325
-49.8559677081248
-45.1097668657858
-27.9162805389278
41.6872100076616
