# Supplementary material for: CaV1 and CaV2 calcium channels mediate the release of distinct pools of synaptic vesicles
Source: eLife. 2023 Feb 23;12:e81407. doi: 10.7554/eLife.81407 (PMC10023163; doi:10.7554/eLife.81407)
Supplement: Figure 5—source data 1. [file elife-81407-fig5-data1.zip › Figure 5 - Source Data 1/elks-1/147/1/ELKS_to_ELKS(cav2).csv]

43.0257563038776
94.6446545406434
31.2778346444311
53.5834120489872
18.4780250017247
14.2708051243617
9.00305930136983
46.1801274232002
49.8937845670935
-17.7764626602939
31.6448717892117
49.5504077041851
109.977295200665
55.4097120553151
-14.9721075946572
-53.1248883647531
-13.1951970672444
30.1685878365688
-31.6824379395593
52.0291644204972
13.0297938355206
77.6518455146797
54.0931496452522
12.8119560458463
15.8534680003922
89.0529912411366
29.946523410742
68.3442013224658
-5.21395019365718
-8.08400280971819
47.7800662239697
-54.4199038110182
73.9362340021025
-5.13003460594246
21.3658818720442
111.948567925945
80.430585929761
7.45179695993011
109.744778730943
7.21581127654372
-9.27302737495575
38.2941645531046
55.1135412096637
-15.1823196780952
-2.6688273102427
88.1339945414738
49.2492972028003
25.7824418638738
-24.3179060587272
72.2679560033121
-45.8512993047743
61.3912709560773
-46.6901932698402
53.3296478520178
24.7354491334454
19.9994717971294
31.6102311339228
15.7820733717444
-126.797070251179
-31.1831079842823
-79.1171781077328
59.0180913377608
-17.7800464204438
-20.9295924305161
-135.431486854332
-28.8812528510362
-49.830942368153
-8.04377962269245
5.89302345873875
-87.1653194779383
44.7896432833813
-42.047641452581
-123.389208430761
-75.4965326998617
47.3085530431381
-26.248999999887
26.6330292219382
-77.7931746814984
12.8023759709258
23.6779599562178
-9.94101607172797
-8.61328859818968
-18.4943434248289
-5.26885206072984
-34.6339491858062
-65.6465347683607
-16.8161417116626
11.2837111102745
-21.4738561355825
-30.1413284054661
-1.1968401373324
-50.7225103357323
41.890990729712
-34.4900331258896
66.6253626392418
-9.52240598638218
89.6275286781784
14.2010398871753
26.5376750748665
-62.2627026099453
-80.397814110499
-12.4733889031068
-53.3239353847111
-16.1859192443835
-40.9790316147792
-7.75663478177285
7.9936481103714
53.5579376855885
27.7320530788738
-37.7540232892961
-2.62626171217016
-26.2497130194697
46.9778116857824
11.7125885494552
-25.2827972829664
-80.2662787224917
-30.5564248742467
70.1935187346617
30.9978129208994
4.56635264423858
6.52136170091217
-0.435266972109275
-66.9740775518376
-31.608287116831
24.5447408393075
85.8799438985825
72.8719910876107
-26.2232965435187
-20.5082962946672
100.277967066341
134.079656302062
17.136560960691
50.6078968814154
63.3199780832856
-37.2131142514054
53.0137441241004
25.0910477188709
22.7062191104615
50.7249826823445
-115.317935108203
68.5233565107683
-31.5651230456588
72.4376456631753
38.4646373761307
33.2604313825796
67.4188202656705
75.6189171850629
31.8436897161992
21.4079892841755
-18.6607485610921
-5.7446362806204
-36.2723414949787
-64.2390739403518
34.5036003924024
39.7756172544514
-60.2295451873588
-89.0490484524507
17.3838262540403
12.1078118488076
15.0166873534026
63.960353357912
58.3289250573171
-50.004744117683
41.0796844461211
-4.98389068146753
9.66245443868138
58.7908581632291
-183.397326892502
-23.6005980266191
43.1367312435495
-7.91895356904206
-50.6213001610467
-3.03235083845448
29.7455921656765
28.3177555793936
14.3487243973013
53.9272728385067
50.5006903919566
100.449012621791
-127.517178880273
17.5625676593045
54.9489057520213
-87.8723344155424
47.3285851619557
24.8070284521582
8.927024253534
-61.5966682818562
-49.8662960430229
-128.922068204265
40.1019730262651
0.0936050333266394
8.47154564833818
24.3593602432638
-23.4327925918606
18.9717280223576
36.3374115584793
-7.9147713357961
-28.2593691095763
-33.2017012733068
81.8469138131077
-29.7325532286832
55.8968904316516
63.2478704350551
125.534298294654
-30.6622754681166
62.5288184649962
72.9767406195369
-27.6710249614589
56.7207620772142
27.4921843987895
69.7030558347251
0.501578384713866
-18.5157314392336
-67.6684383216589
49.656143751572
-95.7046110269948
70.3389753802294
67.7083519205426
74.6827848478206
-31.3654775526029
27.4347110277004
-63.039756280612
-25.817137273656
-16.7076237295223
36.7801401116403
21.550963231537
73.9828672869362
13.7534862247639
-18.3615222848121
93.1876896872354
41.5774294128396
-66.803146542873
-81.3712988942007
-20.6804686527321
4.8955791566159
81.4040707134627
27.3376316049153
-12.3807909501165
-5.85689697229918
58.8756901228235
-68.7789007379488
43.1428421048076
29.7882723102339
-62.2331605597847
3.52083035588021
98.403818166752
-108.224029566041
65.1179773885542
29.9075415728184
-49.4311230525191
-3.6101283961907
-10.4218988967459
3.43751324126424
-30.6928741773154
-13.2542554268912
-10.8753085867711
-37.5814371481947
2.86607563775669
-58.3491007364464
23.5437127770338
23.4820127697913
59.1275958353581
-13.3197940279251
-17.0165446272085
-28.646393970268
-34.4316176422471
14.2867695564155
19.5311987369914
52.5632051746397
67.1451384963684
84.6338340046168
6.23605668219261
-8.46925799178825
24.2566094829272
15.4919432437728
-21.0228332595088
2.92995910665468
27.4912422862371
-36.9504128555209
65.9100089758185
-12.4754320776055
51.0474110545556
58.7470512160544
-9.6070345936796
-39.5975033361083
-59.3909504588419
4.02004576467334
-0.547483260883382
-26.8931881276312
20.015735465734
22.5150970332879
-91.0214666425809
9.10388143369255
-64.5259639476299
22.6826289721685
1.05532628045057
10.0559782029914
2.90165840559621
3.50343988466011
-67.3873341984163
48.5563180692407
-53.6720228103859
-14.5826257764356
60.6385905868647
32.730731811077
-33.1404594520054
-66.7784296019627
-57.3704028011325
37.7552542868052
-8.30726418174072
-37.4602649982708
-27.918589491358
79.8438267701995
-24.1473186892181
-12.5589338822865
-57.3431587591122
-4.0633089932453
37.8644852885282
-32.112486584263
-108.538647541952
78.0914484936329
78.3784086444875
-50.7830391374491
-47.5382535267927
10.2699587366415
60.8053393625842
-47.7975558525959
29.9079997587596
-134.768921739907
25.8097560494707
-61.4721858676594
-39.9568259688394
40.3222233705637
-28.240349246892
33.867980083447
20.1079196356895
5.33860694632403
-65.3400965688797
82.8479418753786
72.243881938407
-67.3495679689213
-6.7199351458512
-45.9582767012625
-5.023286302423
-35.1141891348161
22.5152115797719
11.618335464329
18.9650186880008
-2.08675297277568
52.5900354336245
53.8900606792049
1.76105546604686
59.5509608863777
11.4255839956932
8.39920890713529
-24.6337396430663
46.2817069780149
20.0308723317221
80.0017786341587
-61.1882367445287
-3.00744920748093
-46.8594691466687
11.2800128036415
-14.4735350618712
27.2680066548874
47.5107256373058
17.0599975833366
12.8707409096169
29.5663925744702
-41.623633525558
-39.9047246987511
-1.34891023300406
-14.9155763361214
69.6663018613635
62.5236497162914
-58.6000643364287
75.5537923670627
-120.102544500943
-21.7451253502595
-124.2725078161
-51.6908263707292
46.7399417772904
-40.9113095520888
-82.4980951226744
-20.7977835466309
8.03598461547426
-52.9725190325325
-9.05583246128481
8.66227968314979
-42.754770936669
58.674071598849
-31.0994916331165
49.0831913030843
40.2667931739707
-34.3149198836791
-148.11285480052
-79.5781691010898
-22.291317683339
-45.7278735496157
41.874886010497
-7.73304464347984
56.4663292635687
116.146348015549
-14.187517023568
61.1551263232996
52.4546871924986
15.064720936728
-9.28044972889529
-28.9841883014378
-10.2452264066505
-87.4554940088155
6.91764165930272
85.5161211338236
74.4878241768565
-54.2956504897938
82.065235529396
21.1609086808894
1.14323941134808
51.4388215007893
-75.9351491633552
15.2456200629767
31.2195781101782
107.16384398672
7.009367643318
19.7850330775382
-32.9348877877528
18.1263795565774
93.9569587022743
-40.046782274233
-51.5425691281762
41.7943250899607
88.4113746174071
61.7178114179551
32.1086189766465
42.9972265098504
-60.5227050052854
50.2010503326437
9.76267809790625
73.8224584654445
-2.82202420853173
-112.80113866652
-84.3238410588101
78.5876342124675
-132.605654968478
8.98796683828641
58.7518763253065
27.4143796723329
-55.7274144756775
28.0492425587991
14.5124177423913
5.72234728341664
41.2960517937227
16.2868713122734
-30.0022374548016
-10.9100895292158
85.6571664531721
68.1518636368637
-4.71413631176802
-76.7886774055632
-24.9628516089606
27.3823806646433
15.8916924158266
-34.1827673603393
-15.2321673429497
26.7058942926569
53.7491299063404
-16.4306574366228
-108.448761380137
14.8370739791617
25.5693590398696
34.7177398754438
-53.7671922673917
-40.0153559989685
38.9215162798182
33.1071199378084
-40.6234330293528
37.3938698173461
-7.04312094054876
14.4042691403793
-39.9409503425968
-68.4236013890722
13.1356701700661
89.974075518202
-36.6297541619297
6.44989692868512
-48.4553660013489
46.3658516586984
49.1882844744669
10.7174422554726
31.5570288018916
64.9650797268168
11.8832904654491
16.4998395897919
22.5136967347944
2.05529768368433
24.1135653919846
-23.8415233657379
103.777370180709
-64.4232131872932
7.52126296056485
-63.0831050418446
52.5504107196975
0.267406782856597
34.5279035502781
50.2490137723908
-175.287969441664
58.7638432141775
-105.79571898768
10.044469500056
44.9848774502207
-46.123396085517
73.2162399194931
-15.4456639499858
-40.1534604341723
-61.7109277451264
-10.3836043377323
-65.6690682476155
-64.5508655786025
-46.4894467148388
-132.418046507874
24.6964672955219
48.1101203024173
9.18685490885491
25.8820927906736
-14.376366833274
-23.8370676366176
-41.0172560302117
-121.602259642486
13.9903438771225
20.8695372038183
23.1982225960501
51.8917028612968
-210.64730537596
-42.0549679222677
-40.8422129315804
-52.6070668763095
-147.984559533206
41.7470045262171
11.9987912778224
-61.2186250229888
8.64858751856264
-44.6226242849361
-16.8159126186911
77.934737978776
-87.8551286343845
-21.3948802036039
-20.3504145742845
54.1727684532361
-55.8988738141634
-109.778576431079
-58.9178522894535
32.9663738550071
-1.63979778346311
-0.669253883904275
-51.0673576407125
56.9984857926038
-60.3021110215304
39.3681278296754
-20.7981973296655
-10.322477062914
-19.51020911654
63.7968891057926
5.60594876139839
64.8717243513374
-11.5047034879808
-9.35988384681514
39.3938570267183
-10.589774475081
-5.04524704925279
-15.4117363142832
88.4686188955293
-45.2275313382097
88.0834338570357
-2.33484583219342
-3.99565707413694
-38.613706795667
-174.236909024476
54.5813402777239
100.018849430603
-61.5441088258276
23.1231998043459
-130.305384823789
5.99630254859494
-8.85425834021498
30.7423234482167
40.8478552553079
6.90273388628702
-5.92183710023528
-185.394144124761
-66.5447419267175
-36.6270423707556
55.0414335614314
-21.3672667814562
-66.0314205703016
-7.06760878848945
6.26711357733075
-58.1925047680743
-95.1638866791691
-43.0523420808122
64.1097374030815
32.1916625953863
-15.2457893639594
-1.62447622741183
-21.8324400080573
-9.404562762963
21.0818626053324
-35.902592559024
-18.0476173284851
-64.516154779737
56.757286957607
59.0405102705299
-27.0947178457955
30.1502809934664
128.581921110458
-76.7961441624075
25.0844786716716
76.9913679776582
-48.0090536880416
-36.2901901521409
47.7553492830602
-23.5452379736025
-72.9996724927441
102.478471737746
-148.110143009346
-342.660957116797
83.6430288932715
-157.356774473226
4.52084616202046
7.99029344319297
-35.5024296039364
49.4778161293407
27.4101086332748
52.3562332118945
25.8931877105742
86.0191751364064
80.8743267390528
-114.753092292564
-49.7708016087945
22.4853960337377
-63.3771625694199
82.0687047430583
-49.5368848405806
-69.3697018435969
60.4085310746759
-47.7252635143004
23.7326771332264
18.8472456081608
-59.1736854015908
-11.4976061112648
9.40623328418042
28.7552709809443
-37.0788670722259
20.2414280546154
61.7852342440956
-66.6985817010082
-4.21873375609448
74.5013316513814
21.2171664435509
-76.9483732074705
35.4051622179368
-72.7613443983128
-37.7669322907241
1.10361469742111
15.4825034560099
30.2095684460837
-98.4484816938184
-91.4607259820777
-234.268828055246
68.7672227340317
35.1776742097618
-25.9649807331753
-53.7602094371578
-14.7980066085802
49.4302664726265
