# Supplementary material for: CaV1 and CaV2 calcium channels mediate the release of distinct pools of synaptic vesicles
Source: eLife. 2023 Feb 23;12:e81407. doi: 10.7554/eLife.81407 (PMC10023163; doi:10.7554/eLife.81407)
Supplement: Figure 5—source data 1. [file elife-81407-fig5-data1.zip › Figure 5 - Source Data 1/elks-1/147/2.csv]

image-ID	cycle	z-step	frame	accum	photon-count	photon-count11	photon-count12	photon-count21	photon-count22	psfx	psfy	psfz	psf-photon-count	x	y	z	stdev	amp	background11	background12	background21	background22	maxResidualSlope	chisq	log-likelihood	accuracy	llr	time-point	precisionx	precisiony	precisionz	vis-probe
4	0	0	4	1	765.807	460.485	305.322	0	0	-18.2938	14.4067	232.72	658.297	2011.49	17725.1	-232.72	0	24.0098	14.5076	17.0295	0	0	0.351577	234.231	-609.119	10.1553	406.098	0	20.254	20.0262	67.3849	0
5	0	0	5	1	724.487	323.728	400.759	0	0	16.8083	-0.15979	-53.029	662.298	1976.39	17739.6	53.029	0	22.6548	13.6805	16.9037	0	0	0.362721	193.664	-590.879	10.7823	338.581	0	19.5523	19.426	75.6871	0
9	0	0	9	1	690.104	365.345	324.759	0	0	11.9866	60.7437	87.6882	704.228	1981.21	17778.4	-87.6881	0	24.3657	13.1224	16.5725	0	0	0.630781	221.183	-600.786	11.3604	381.947	0	18.604	18.3578	63.916	0
10	0	0	10	1	501.032	255.575	245.457	0	0	95.686	59.5564	206.003	372.343	1897.51	17679.9	-206.003	0	13.1035	14.1164	17.2504	0	0	0.159485	148.201	-559.407	17.0991	228.782	0	34.0521	33.5988	112.513	0
12	0	0	12	1	931.176	511.681	419.495	0	0	65.1567	74.7916	263.768	982.229	1928.04	17764.3	-263.768	0	35.4584	12.7679	15.5887	0	0	0.803703	186.372	-586.349	7.92246	480.2	0	14.1827	14.1033	48.6394	0
13	0	0	13	1	950.097	500.759	449.339	0	0	44.4378	65.5041	217.276	1026.02	1849.1	17773.6	-217.276	0	36.4791	11.9747	16.9887	0	0	0.607488	290.603	-633.525	7.75384	539.498	0	13.5468	13.4828	46.7223	0
14	0	0	14	1	857.873	447.514	410.359	0	0	11.1394	72.4847	149.144	853.65	1882.4	17766.7	-149.144	0	29.9311	12.7351	16.1869	0	0	0.337812	213.79	-597.046	8.73693	403.182	0	15.7622	15.5444	53.4359	0
17	0	0	17	1	550.927	298.899	252.028	0	0	32.0058	22.6002	101.039	573.768	1961.19	17816.5	-101.039	0	19.8947	12.8361	17.1928	0	0	0.289785	207.254	-582.005	14.9859	380.29	0	22.2722	22.1524	75.6757	0
19	0	0	19	1	451.513	209.12	242.392	0	0	64.2386	84.7891	-30.3499	430.777	1928.96	17754.4	30.3499	0	14.5206	12.8803	17.4035	0	0	0.507998	204.716	-582.465	19.3064	310.688	0	29.0015	28.7106	107.798	0
20	0	0	20	1	671.009	330.743	340.266	0	0	40.5812	86.8763	32.8908	545.14	1852.96	17752.3	-32.8908	0	18.5617	13.5466	16.6002	0	0	0.574542	214.174	-591.344	11.7922	298.047	0	23.3394	23.0434	83.3975	0
23	0	0	23	1	537.838	264.664	273.174	0	0	11.1421	6.89278	97.1172	429.505	1882.4	17732.6	-97.1172	0	14.9828	15.6601	18.9242	0	0	0.126482	190.793	-589.666	16.0482	283.371	0	30.3196	29.8464	102.225	0
24	0	0	24	1	682.1	330.588	351.512	0	0	67.7427	20.3071	54.3579	623.156	1925.46	17719.2	-54.3579	0	21.3106	15.4829	18.4314	0	0	0.254096	203.668	-595.084	11.8642	330.731	0	21.6236	21.3133	75.8512	0
29	0	0	29	1	580.29	304.61	275.681	0	0	139.706	116.221	110.243	615.465	1853.49	17722.9	-110.243	0	21.0903	13.8832	17.4109	0	0	0.330873	202.909	-592.61	14.2055	329.678	0	21.4643	21.2289	73.7771	0
31	0	0	31	1	523.242	236.142	287.1	0	0	103.622	36.5138	-10.8639	408.986	1889.58	17802.6	10.8639	0	13.806	14.2689	17.9491	0	0	0.112726	232.821	-604.992	16.2937	295.676	0	31.0556	30.7588	114.183	0
32	0	0	32	1	572.846	239.903	332.943	0	0	110.226	7.0737	98.1033	524.578	1882.97	17732.4	-98.1033	0	18.0488	13.7626	17.7904	0	0	0.505835	167.735	-571.813	14.4581	292.193	0	24.7265	24.4124	83.991	0
36	0	0	36	1	920.407	508.046	412.361	0	0	96.2388	41.6523	284.152	969.685	1896.96	17697.8	-284.152	0	35.2952	14.0154	17.1098	0	0	0.345837	220.952	-612.481	8.15047	441.129	0	14.7611	14.6637	51.1696	0
39	0	0	39	1	678.952	341.019	337.933	0	0	40.5317	37.2099	78.132	558.899	1952.67	17702.3	-78.132	0	19.229	14.6454	17.9386	0	0	0.179383	201.892	-591.33	11.8214	298.977	0	23.4898	23.1128	80.6653	0
40	0	0	40	1	807.165	396.035	411.13	0	0	74.1347	24.8265	91.7146	685.773	1919.07	17714.7	-91.7146	0	23.5733	13.5991	17.5088	0	0	0.0810113	217.622	-603.019	9.50524	387.227	0	19.4083	19.1317	66.544	0
41	0	0	41	1	621.116	312.029	309.087	0	0	54.4323	51.914	140.574	497.186	1839.11	17687.6	-140.574	0	17.2679	14.2298	16.636	0	0	0.152205	203.845	-593.425	13.0297	280.712	0	25.7084	25.3878	86.7898	0
43	0	0	43	1	515.907	302.871	213.036	0	0	84.5419	40.515	199.846	419.533	1908.66	17699	-199.846	0	14.7705	13.3877	15.4676	0	0	0.118307	166.145	-564.777	16.1371	275.903	0	29.6469	29.2296	97.782	0
44	0	0	44	1	598.682	294.202	304.48	0	0	69.9069	110.109	20.43	557.198	1923.29	17729	-20.43	0	18.8688	13.6758	16.3612	0	0	0.489517	203.599	-588.592	13.5446	294.866	0	22.9324	22.6078	82.8247	0
50	0	0	50	1	720.029	417	303.029	0	0	-1.05735	41.2511	219.091	749.913	1894.6	17698.2	-219.091	0	26.9952	13.773	15.8144	0	0	0.464514	188.01	-586.797	10.7981	353.357	0	17.8124	17.5467	59.6681	0
51	0	0	51	1	789.013	357.692	431.321	0	0	85.6871	104.598	92.7348	873.985	1907.51	17734.5	-92.7348	0	29.8894	13.1281	15.4604	0	0	0.589985	189.383	-584.149	9.62389	441.885	0	15.4299	15.2228	53.7311	0
52	0	0	52	1	841.884	373.257	468.627	0	0	76.4689	85.3355	6.51915	794.492	1916.73	17753.8	-6.51915	0	26.8347	11.7256	14.9103	0	0	0.666996	228.514	-594.935	8.81178	449.218	0	16.2874	16.0888	59.8718	0
54	0	0	54	1	589.665	309.388	280.278	0	0	8.05406	101.992	303.293	469.078	1885.49	17737.1	-303.293	0	17.4748	13.5213	17.2435	0	0	0.387361	229.079	-601.1	13.8665	421.193	0	27.2532	27.1627	95.0683	0
59	0	0	59	1	726.502	398.937	327.565	0	0	18.5928	62.1504	172.348	729.353	1874.95	17777	-172.348	0	25.7006	12.366	15.8496	0	0	0.30625	216.001	-588.445	10.5763	530.022	0	17.9058	17.693	60.2974	0
60	0	0	60	1	710.317	354.176	356.141	0	0	38.5749	85.0468	148.332	682.102	1854.97	17754.1	-148.332	0	23.766	12.3826	15.6715	0	0	0.303094	224.585	-596.252	10.853	398.831	0	18.8994	18.7208	64.0761	0
61	0	0	61	1	491.963	241.411	250.552	0	0	87.0946	73.5946	221.52	469.376	1906.11	17765.5	-221.52	0	16.611	12.4204	15.2942	0	0	0.305558	204.816	-578.662	16.941	314.977	0	26.4911	26.2634	88.1799	0
62	0	0	62	1	444.439	222.789	221.651	0	0	43.6907	-12.6248	14.8255	417.448	1949.51	17752.1	-14.8255	0	14.3274	12.0413	13.5851	0	0	0.32351	160.892	-551.386	18.8801	314.174	0	27.5989	27.3341	100.401	0
65	0	0	65	1	667.155	335.806	331.35	0	0	21.5909	8.00271	-4.76404	585.15	1871.95	17731.5	4.76404	0	20.0436	14.6612	16.1911	0	0	0.177693	221.511	-605.044	11.9435	345.843	0	21.7979	21.4536	81.5051	0
68	0	0	68	1	526.094	249.953	276.141	0	0	50.4449	5.63257	-12.2472	444.394	1942.76	17733.8	12.2472	0	15.1408	12.3907	15.6247	0	0	0.0536964	200.624	-577.708	15.6202	319.497	0	27.1303	26.8373	99.9822	0
69	0	0	69	1	679.898	294.603	385.294	0	0	48.9591	68.2214	-55.6797	633.379	1944.24	17770.9	55.6797	0	21.3695	11.8723	15.1308	0	0	0.471172	190.166	-575.666	11.3497	372.983	0	19.7254	19.5736	76.6121	0
71	0	0	71	1	641.717	302.356	339.362	0	0	28.315	38.1895	65.6476	498.471	1865.22	17701.3	-65.6476	0	17.1492	13.2677	17.6757	0	0	0.134642	229.593	-604.406	12.5062	293.959	0	25.5155	25.0699	88.0484	0
72	0	0	72	1	662.959	272.58	390.378	0	0	10.4351	31.2045	21.4887	452.957	1883.1	17708.3	-21.4887	0	15.5486	12.9956	16.6112	0	0	0.209518	183.052	-574.315	11.9146	287.429	0	27.2914	26.705	96.9608	0
77	0	0	77	1	513.691	234.111	279.58	0	0	38.8666	20.9269	169.631	555.015	1954.33	17718.6	-169.631	0	19.5372	13.3922	16.0699	0	0	0.201968	210.306	-585.044	16.303	450.616	0	22.9902	22.7222	76.4371	0
80	0	0	80	1	557.924	231.881	326.043	0	0	85.5006	106.012	-39.7121	594.465	1907.7	17733.1	39.7121	0	19.99	13.6538	16.3032	0	0	0.390762	197.15	-583.788	14.7683	342.09	0	21.6049	21.31	83.2626	0
81	0	0	81	1	798.221	388.653	409.569	0	0	85.8523	92.9736	67.0591	803.875	1907.35	17746.2	-67.0591	0	27.3586	12.8155	16.3995	0	0	0.548277	188.016	-582.568	9.52272	390.33	0	16.6625	16.4437	58.3713	0
82	0	0	82	1	889.272	391.905	497.367	0	0	19.9939	77.2011	50.5114	947.44	1873.55	17761.9	-50.5114	0	32.4799	13.0057	15.9726	0	0	0.789659	188.656	-584.257	8.38421	422.735	0	14.3566	14.1432	51.2613	0
85	0	0	85	1	776.674	338.146	438.528	0	0	59.8745	21.8089	70.8536	818.653	1933.33	17717.7	-70.8536	0	28.0962	14.4376	16.2962	0	0	0.946674	219.953	-596.188	9.93897	378.861	0	16.5097	16.2774	58.0726	0
90	0	0	90	1	458.464	210.077	248.387	0	0	136.489	92.2246	-28.6739	441.299	1856.71	17746.9	28.6739	0	14.831	12.9157	15.5332	0	0	0.477807	204.002	-581.637	18.6461	340.079	0	27.5778	27.2526	105.521	0
93	0	0	93	1	570.489	264.633	305.856	0	0	90.1541	-25.0487	-14.5742	639.318	1903.05	17764.5	14.5742	0	21.8164	12.9801	16.1827	0	0	0.130499	195.954	-581.285	14.2686	377.718	0	19.9618	19.7712	74.4972	0
94	0	0	94	1	689.534	309.521	380.013	0	0	51.9083	79.8652	40.4949	734.968	1941.29	17759.3	-40.4949	0	25.0112	13.0886	16.5886	0	0	0.738287	212.942	-596.07	11.3698	408.017	0	17.9634	17.7652	63.8576	0
97	0	0	97	1	517.465	243.455	274.011	0	0	14.2441	1.53853	-56.4346	424.304	1978.96	17737.9	56.4346	0	14.5143	13.4315	15.3933	0	0	0.371403	226.24	-595.582	16.0733	332.057	0	28.1886	27.9143	110.42	0
99	0	0	99	1	610.236	324.825	285.411	0	0	71.7444	-7.90376	226.059	656.201	1921.46	17747.4	-226.059	0	23.5092	13.9013	17.0825	0	0	0.176873	196.782	-588.731	13.3207	408.144	0	20.2937	20.2087	68.0983	0
100	0	0	100	1	631.17	395.559	235.611	0	0	61.7629	80.8533	269.759	564.035	1831.78	17758.3	-269.759	0	20.4265	12.5354	15.1528	0	0	0.427477	186.175	-567.504	12.4762	353.931	0	22.4886	22.4923	77.3818	0
102	0	0	102	1	431.006	208.73	222.276	0	0	71.8153	33.7627	-83.4371	347.499	1921.38	17705.7	83.4371	0	11.7142	12.4872	15.3563	0	0	0.341002	196.742	-572.726	20.047	318.146	0	33.943	33.3156	135.587	0
104	0	0	104	1	450.669	211.406	239.262	0	0	87.9055	43.4691	48.5625	465.865	1905.29	17795.7	-48.5625	0	15.8414	10.5254	13.9439	0	0	0.364421	201.226	-567.28	18.3061	374.301	0	25.1872	24.8983	87.8785	0
108	0	0	108	1	529.03	241.318	287.711	0	0	21.2704	21.5944	29.1667	400.254	1971.93	17717.9	-29.1667	0	13.739	12.0579	15.3909	0	0	0.227631	173.847	-560.865	15.4355	321.481	0	29.6416	29.1666	104.348	0
111	0	0	111	1	680.467	414.732	265.734	0	0	83.9707	70.8463	179.105	748.573	1909.23	17768.3	-179.105	0	26.1371	11.9476	16.5694	0	0	0.702991	228.082	-603.691	11.4456	427.096	0	17.6531	17.4812	59.5916	0
116	0	0	116	1	465.141	203.517	261.624	0	0	80.1043	47.1096	148.507	389.841	1913.1	17692.4	-148.507	0	13.5252	11.3335	16.5511	0	0	0.244902	212.568	-582.878	18.1465	506.168	0	30.881	30.424	102.761	0
117	0	0	117	1	494.826	200.29	294.536	0	0	105.972	-11.3206	16.276	555.035	1887.23	17750.8	-16.276	0	18.9234	11.8848	15.4958	0	0	0.671613	169.119	-566.311	16.7542	418.913	0	22.2625	21.9844	80.1293	0
118	0	0	118	1	538.969	283.191	255.779	0	0	3.44419	-6.17261	52.6337	521.497	1989.76	17745.7	-52.6337	0	18.12	11.6231	13.3865	0	0	0.231013	208.588	-575.546	14.7909	363.871	0	22.5241	22.2457	79.271	0
126	0	0	126	1	593.126	259.449	333.676	0	0	57.1932	86.6448	-9.08901	506.582	1836.35	17752.5	9.08901	0	17.1202	13.8236	16.8266	0	0	0.554656	230.164	-603.859	13.7628	277.455	0	24.967	24.6992	93.1142	0
132	0	0	132	1	773.502	365.108	408.394	0	0	85.7265	25.6944	80.4653	577.683	1807.81	17813.4	-80.4653	0	19.7905	14.59	17.3802	0	0	0.553945	294.401	-654.718	10.0603	479.129	0	22.6888	22.5844	78.8571	0
133	0	0	133	1	353.992	171.69	182.302	0	0	467.264	-284.179	-110.839	243.761	1924.58	17824.3	110.839	0	13.1766	12.5866	16.0593	0	0	0.778926	165.977	-558.074	26.0969	300.896	0	49.6428	44.583	143.723	0
138	0	0	138	1	686.968	372.308	314.659	0	0	55.4468	-7.27215	63.0781	623.458	1838.09	17746.8	-63.0781	0	21.4848	14.6841	18.9419	0	0	0.0953447	183.924	-590.206	11.7272	333.621	0	21.4226	21.25	74.8979	0
144	0	0	144	1	1003.79	553.625	450.166	0	0	9.60892	44.7213	201.69	1014.76	1983.59	17694.8	-201.69	0	36.2008	13.3983	15.2101	0	0	0.542695	245.628	-618.214	7.28048	525.644	0	13.6972	13.472	46.1247	0
147	0	0	147	1	1180.04	611.776	568.264	0	0	83.5758	12.1831	119.287	1162.62	2009.28	17727.3	-119.287	0	40.2187	14.5848	16.3372	0	0	0.340083	241.102	-626.8	6.12117	636.546	0	12.4229	12.2901	43.0636	0
148	0	0	148	1	845.568	516.804	328.764	0	0	54.5622	14.4829	270.09	916.63	1938.64	17725	-270.09	0	33.4059	12.3108	15.6476	0	0	0.295092	203.01	-593.652	8.83572	498.634	0	14.8379	14.7798	51.117	0
154	0	0	154	1	489.555	194.917	294.637	0	0	-24.9852	98.3342	131.876	348.626	1918.53	17740.8	-131.876	0	12.2878	11.4964	15.9791	0	0	0.653595	207.23	-582.049	16.9742	385.773	0	33.6266	33.145	111.43	0
155	0	0	155	1	467.942	214.96	252.983	0	0	-17.4203	109.111	145.09	537.074	2010.62	17730	-145.09	0	18.9544	9.73615	13.1381	0	0	0.624898	206.909	-578.037	17.1991	451.146	0	21.562	21.2593	72.4027	0
158	0	0	158	1	573.56	232.086	341.474	0	0	42.8779	91.4497	-29.4915	609.629	1950.32	17747.7	29.4915	0	20.6083	11.7032	14.8211	0	0	0.195278	239.39	-608.755	13.8754	440.501	0	20.2706	20.0754	76.6428	0
161	0	0	161	1	865.483	496.698	368.785	0	0	-4.7732	40.6421	136.356	891.091	1997.97	17698.8	-136.356	0	31.3376	14.2652	16.7235	0	0	0.37364	215.522	-607.741	8.75551	540.524	0	15.439	15.1614	52.3616	0
162	0	0	162	1	505.045	258.904	246.141	0	0	-0.627235	-1.69894	110.909	498.972	1993.83	17741.2	-110.909	0	17.532	11.4259	15.5878	0	0	0.172004	181.976	-565.239	16.2678	337.665	0	24.1712	23.8783	81.2454	0
164	0	0	164	1	845.754	377.23	468.524	0	0	6.46635	10.6257	-1.18198	933.61	1986.73	17728.9	1.18198	0	32.0828	11.4747	14.3775	0	0	0.497526	180.438	-575.874	8.72582	580.519	0	13.9417	13.7528	51.7215	0
167	0	0	167	1	491.431	244.409	247.022	0	0	86.2187	-8.69187	185.232	320.8	1906.98	17748.2	-185.232	0	11.3212	11.3578	14.2767	0	0	0.308022	215.328	-579.165	16.6408	352.465	0	35.8836	35.5845	118.25	0
169	0	0	169	1	398.97	217.454	181.516	0	0	-15.9618	24.0225	134.325	351.117	2009.16	17715.5	-134.325	0	12.404	12.3522	15.0349	0	0	0.22715	195.986	-570.76	22.0349	319.725	0	33.3199	32.816	110.313	0
170	0	0	170	1	468.299	237.44	230.859	0	0	103.454	80.9051	71.1441	400.101	1889.75	17758.2	-71.1441	0	13.6109	10.9992	14.5328	0	0	0.159052	181.211	-558.996	17.6354	265.316	0	29.3975	28.9545	100.619	0
178	0	0	178	1	451.883	210.284	241.6	0	0	-15.0042	0.986343	34.1158	358.772	2008.2	17738.5	-34.1158	0	12.4731	10.927	15.0134	0	0	0.37954	167.926	-550.743	18.4977	259.717	0	31.7732	31.4313	110.71	0
182	0	0	182	1	582.869	248.465	334.404	0	0	45.3128	95.6402	109.142	553.646	1947.89	17743.5	-109.142	0	19.0938	11.0229	13.949	0	0	0.45868	222.647	-583.126	13.4383	322.217	0	21.767	21.5272	73.9429	0
183	0	0	183	1	652.921	300.76	352.161	0	0	25.7981	90.3378	84.5573	752.74	1967.4	17748.8	-84.5573	0	25.9253	10.748	13.8064	0	0	0.614713	214.756	-578.173	11.6983	414.394	0	16.6096	16.3978	57.5959	0
185	0	0	185	1	586.502	259.528	326.974	0	0	94.5643	32.5796	-28.3048	550.157	1898.64	17806.6	28.3048	0	18.5634	11.5342	14.3908	0	0	0.0484104	192.719	-571.368	13.443	406.919	0	22.0373	21.8709	83.4007	0
186	0	0	186	1	613.95	246.231	367.72	0	0	61.3008	69.9019	-129.856	616.875	1931.9	17769.2	129.856	0	20.7438	12.128	14.8483	0	0	0.590081	191.731	-576.555	12.8287	383.938	0	20.3182	20.0963	85.8545	0
187	0	0	187	1	546.195	269.547	276.648	0	0	65.6422	91.5252	157.548	534.963	1927.56	17747.6	-157.548	0	18.602	9.78539	12.9376	0	0	0.318107	217.949	-574.52	14.2488	409.436	0	21.8722	21.6564	73.4436	0
188	0	0	188	1	598.346	298.943	299.404	0	0	33.4121	82.7601	21.037	683.615	1959.79	17756.4	-21.037	0	23.2695	10.9378	13.6619	0	0	0.371607	188.683	-571.547	12.9858	434.825	0	17.9625	17.7524	65.0189	0
189	0	0	189	1	637.263	343.102	294.161	0	0	6.16474	87.1011	88.8027	633.131	1987.04	17752	-88.8027	0	21.9196	11.1737	14.9319	0	0	0.445621	235.74	-593.902	12.174	428.734	0	19.5717	19.3028	66.9847	0
191	0	0	191	1	492.891	236.472	256.419	0	0	66.3747	-0.731907	177.006	513.804	1926.83	17740.2	-177.006	0	18.1044	10.4798	13.9386	0	0	0.202535	213.209	-574.589	16.3816	387.076	0	23.0546	22.8806	77.1289	0
193	0	0	193	1	624.792	258.836	365.957	0	0	72.013	59.3569	23.2476	745.913	1921.19	17779.8	-23.2476	0	25.2813	10.0723	12.729	0	0	0.201172	199.538	-572.732	12.1614	489.31	0	16.378	16.1893	59.4942	0
196	0	0	196	1	549.313	251.824	297.489	0	0	72.3731	33.1087	164.111	613.027	1920.83	17806	-164.111	0	21.4025	9.88822	13.4589	0	0	0.277806	198.172	-570.975	14.2223	358.517	0	19.5865	19.452	66.0468	0
197	0	0	197	1	450.652	216.203	234.45	0	0	21.9011	79.5892	40.8507	466.468	1971.3	17759.6	-40.8507	0	15.9595	10.3246	13.368	0	0	0.239809	176.251	-556.155	18.1727	343.802	0	24.7024	24.3968	86.7259	0
199	0	0	199	1	540.725	299.609	241.115	0	0	84.6083	30.5698	129.551	540.652	1908.59	17808.6	-129.551	0	18.6965	10.8948	14.6662	0	0	0.0981269	148.618	-546.638	14.7751	343.227	0	22.4674	22.2895	75.6827	0
201	0	0	201	1	395.389	202.461	192.929	0	0	46.7507	90.1808	176.742	412.968	1946.45	17749	-176.742	0	14.4784	10.5203	13.5337	0	0	0.283287	212.264	-568.058	21.4858	306.73	0	27.9519	27.7033	92.7477	0
202	0	0	202	1	497.445	215.275	282.17	0	0	46.812	88.6784	15.1885	552.977	1946.39	17750.5	-15.1885	0	18.765	9.7559	12.0983	0	0	0.321037	197.084	-553.735	15.8307	321.993	0	20.7642	20.522	75.4118	0
205	0	0	205	1	565.841	300.2	265.641	0	0	30.4312	12.4435	76.2563	563.636	1962.77	17826.7	-76.2563	0	19.4851	9.76992	12.6037	0	0	0.336697	195.645	-564.124	13.6241	367.668	0	20.4754	20.4069	71.1616	0
208	0	0	208	1	571.283	312.023	259.259	0	0	37.4464	68.7024	201.172	641.556	1955.75	17770.4	-201.172	0	22.7105	10.5215	13.3433	0	0	0.4707	167.889	-550.944	13.6414	408.649	0	19.0426	18.8577	63.8839	0
210	0	0	210	1	528.471	244.066	284.405	0	0	84.8157	67.6324	54.8894	522.857	1908.38	17771.5	-54.8894	0	17.7708	10.4908	12.6064	0	0	0.192804	194.824	-562.191	14.8901	364.808	0	22.3228	22.0088	78.4668	0
211	0	0	211	1	456.901	216.326	240.575	0	0	85.328	49.0508	-62.1579	438.592	1907.87	17790.1	62.1579	0	14.7562	9.97608	13.7958	0	0	0.167741	193.202	-551.885	17.8601	295.959	0	26.2952	26.0591	101.061	0
213	0	0	213	1	559.913	259.258	300.655	0	0	72.889	65.4912	2.25308	524.969	1920.31	17773.7	-2.25308	0	17.7413	11.2716	13.2372	0	0	0.398525	147.032	-540.067	14.0613	281.399	0	22.5131	22.2474	83.0468	0
218	0	0	218	1	443.542	200.406	243.136	0	0	14.5834	55.5861	127.433	381.636	1878.96	17783.6	-127.433	0	13.3123	9.61662	11.0051	0	0	0.0847581	336.75	-586.044	17.9816	383.35	0	28.3308	27.8997	94.9978	0
219	0	0	219	1	437.018	202.295	234.724	0	0	28.2412	93.1789	-16.2481	383.446	1964.96	17746	16.2481	0	13.0087	10.1143	13.1966	0	0	0.193969	170.411	-545.203	18.802	321.887	0	29.1811	28.8594	107.439	0
220	0	0	220	1	580.452	288.08	292.372	0	0	-9.86016	44.7304	120.496	655.545	1903.4	17794.4	-120.496	0	22.9922	10.0472	12.2989	0	0	0.576361	139.792	-533.479	13.2221	366.706	0	18.0983	17.8345	61.6553	0
221	0	0	221	1	571.904	296.02	275.884	0	0	36.394	40.5971	195.686	584.029	1956.81	17798.5	-195.686	0	20.6808	10.5606	13.5308	0	0	0.394289	173.381	-555.735	13.6475	318.996	0	20.6379	20.4713	69.1044	0
222	0	0	222	1	515.809	243.083	272.726	0	0	14.3108	23.7449	139.038	485.141	1879.23	17815.4	-139.038	0	17.0245	10.2592	13.9736	0	0	0.295462	162.769	-549.11	15.465	332.078	0	24.0968	23.8873	80.7646	0
224	0	0	224	1	405.961	162.028	243.933	0	0	-13.0964	32.0045	-34.8148	376.738	1906.64	17807.1	34.8148	0	12.9287	10.4169	13.3844	0	0	0.260142	148.506	-534.852	20.7261	235.156	0	29.612	29.3297	111.087	0
225	0	0	225	1	575.093	230.044	345.049	0	0	62.2759	66.9526	-44.421	593.526	1930.92	17772.2	44.421	0	20.0045	11.1611	12.5817	0	0	0.708816	209.246	-573.503	13.5335	336.27	0	19.903	19.7239	77.9073	0
226	0	0	226	1	701.92	319.782	382.139	0	0	37.0944	85.1984	58.576	813.869	1956.11	17753.9	-58.576	0	27.8404	9.02177	12.7715	0	0	0.788441	177.355	-557.879	10.5251	436.209	0	15.052	14.8689	53.0974	0
232	0	0	232	1	454.861	199.97	254.891	0	0	101.708	56.0308	53.8767	391.313	1891.49	17783.1	-53.8767	0	13.2907	11.0927	14.3738	0	0	0.280832	162.496	-549.576	18.2811	234.148	0	29.9014	29.4731	103.518	0
233	0	0	233	1	423.558	219.767	203.791	0	0	-24.5283	88.7816	239.259	433.511	2017.73	17750.4	-239.259	0	15.7999	10.2973	12.1381	0	0	0.449954	145.961	-536.486	19.3924	285.483	0	26.163	25.8388	86.7406	0
235	0	0	235	1	578.385	288.266	290.119	0	0	48.1728	45.6434	110.647	576.159	1945.03	17793.5	-110.647	0	19.9074	9.72166	13.7339	0	0	0.327157	211.963	-567.263	13.3758	333.405	0	20.5579	20.3835	69.9005	0
237	0	0	237	1	520.45	276.877	243.572	0	0	74.3476	60.7714	138.479	519.738	1918.85	17778.4	-138.479	0	17.9823	9.76566	11.9908	0	0	0.467697	209.823	-553.83	14.9811	297.293	0	22.1352	21.8872	74.5552	0
238	0	0	238	1	504.802	253.48	251.322	0	0	31.6288	63.9088	91.5508	447.57	1961.57	17775.2	-91.5508	0	15.43	11.4109	13.557	0	0	0.359618	159.988	-551.099	16.0125	260.411	0	26.1242	25.8287	89.0922	0
240	0	0	240	1	649.563	296.583	352.979	0	0	-1.16258	52.9779	187.824	632.548	1994.36	17786.2	-187.824	0	22.5129	9.89923	13.1771	0	0	0.59504	238.142	-588.886	11.6358	395.391	0	18.949	18.6819	63.4927	0
243	0	0	243	1	466.186	231.428	234.759	0	0	68.35	66.0685	220.313	480.366	1924.85	17773.1	-220.313	0	17.0335	10.2434	13.7512	0	0	0.246809	186.085	-559.104	17.4696	331.26	0	24.5184	24.3469	82.3313	0
245	0	0	245	1	468.714	230.468	238.246	0	0	35.6945	-1.77248	74.9334	480.941	1957.51	17741.3	-74.9334	0	16.6454	11.6726	14.1749	0	0	0.230843	142.063	-544.544	17.6905	313.914	0	24.6403	24.3742	84.8849	0
247	0	0	247	1	580.716	314.699	266.017	0	0	92.1104	57.9534	173.147	407.756	1901.09	17781.2	-173.147	0	14.2112	11.1691	13.7575	0	0	0.359769	204.198	-576.184	13.4974	277.765	0	28.8484	28.515	95.4976	0
252	0	0	252	1	545.768	285.906	259.861	0	0	41.9236	94.054	89.1401	463.203	1951.28	17745.1	-89.1401	0	15.9191	9.42833	13.2756	0	0	0.340787	240.404	-579.81	14.2462	340.88	0	24.6123	24.3391	83.7312	0
253	0	0	253	1	419.423	216.7	202.723	0	0	81.318	91.6916	88.3741	399.525	1911.88	17747.4	-88.3741	0	13.6551	10.5849	12.7867	0	0	0.495861	158.44	-542.575	19.8217	277.21	0	28.482	28.0767	97.1022	0
254	0	0	254	1	540.343	251.794	288.549	0	0	101.339	53.5674	161.541	483.024	1891.86	17785.6	-161.541	0	16.7746	9.09258	12.489	0	0	0.209814	213.851	-559.853	14.2822	332.386	0	23.5854	23.3258	79.0846	0
255	0	0	255	1	520.172	259.008	261.164	0	0	36.1577	49.7663	82.6136	591.487	1957.04	17789.4	-82.6136	0	20.3589	10.087	12.3446	0	0	0.377995	161.172	-548.266	15.0835	355.445	0	19.7752	19.574	68.5303	0
256	0	0	256	1	475.655	198.224	277.431	0	0	32.5423	84.0632	115.466	414.486	1861	17755.1	-115.466	0	14.3476	10.4749	13.0834	0	0	0.190029	157.983	-536.954	16.9894	270.79	0	27.5136	27.1654	92.9653	0
259	0	0	259	1	554.19	255.317	298.874	0	0	68.8191	32.3968	115.445	507.595	1924.38	17806.7	-115.445	0	17.5269	9.3493	11.934	0	0	0.12894	195.186	-560.538	13.8365	319.28	0	22.2993	22.143	75.7734	0
260	0	0	260	1	574.331	295.507	278.825	0	0	85.4937	57.3065	120.805	655.049	1907.71	17781.8	-120.805	0	22.5518	10.052	12.2926	0	0	0.454271	204.839	-563.49	13.3895	370.184	0	18.3073	18.084	62.512	0
261	0	0	261	1	492.903	263.933	228.97	0	0	62.0174	-30.4165	60.8234	513.292	1931.18	17769.9	-60.8234	0	17.7542	10.3121	12.6256	0	0	0.492367	193.452	-561.305	16.1742	411.007	0	22.3123	22.136	78.1506	0
265	0	0	265	1	536.792	273.206	263.586	0	0	90.2463	80.2433	152.229	519.187	1902.95	17758.9	-152.229	0	17.9809	10.4079	13.9495	0	0	0.613204	180.873	-556.472	14.7544	306.978	0	23.0295	22.7606	77.1781	0
266	0	0	266	1	618.112	312.084	306.027	0	0	38.5999	25.0662	156.796	656.613	1954.6	17814.1	-156.796	0	23.0227	9.07201	12.3134	0	0	0.306636	164.014	-546.927	12.1696	401.894	0	17.9001	17.7888	60.6784	0
268	0	0	268	1	519.488	235.878	283.611	0	0	29.8923	26.3036	51.1498	576.57	1963.31	17812.8	-51.1498	0	19.8097	9.39686	12.007	0	0	0.431258	171.772	-546.473	14.9595	366.445	0	19.8211	19.7004	70.0598	0
269	0	0	269	1	468.993	245.491	223.502	0	0	67.5201	65.7452	228.223	377.879	1925.68	17773.4	-228.223	0	13.4404	10.0857	12.0192	0	0	0.240309	161.11	-538.365	17.0506	252.292	0	29.6957	29.4746	98.5598	0
272	0	0	272	1	387.365	239.111	148.254	0	0	38.8185	66.5403	208.769	257.358	1954.38	17772.6	-208.769	0	9.13194	9.60241	13.2801	0	0	0.258018	187.463	-557.151	21.7338	252.885	0	41.9307	41.6293	138.844	0
277	0	0	277	1	383.462	165.684	217.778	0	0	17.0485	98.7558	64.7157	312.825	1976.15	17740.4	-64.7157	0	10.7547	10.2046	13.2301	0	0	0.361557	142.031	-529.58	22.1779	222.954	0	35.1974	34.7197	120.192	0
279	0	0	279	1	465.629	238.044	227.585	0	0	4.29764	66.6894	213.944	501.836	1988.9	17772.5	-213.944	0	17.9759	8.56947	13.0444	0	0	0.520118	248.508	-581.946	17.0508	322.426	0	22.5322	22.2476	75.9309	0
283	0	0	283	1	579.191	239.646	339.545	0	0	60.3707	41.6237	13.0539	648.825	1932.83	17797.5	-13.0539	0	22.026	9.72239	12.7125	0	0	0.590549	162.637	-540.913	13.2566	356.5	0	18.2724	18.1266	66.5354	0
286	0	0	286	1	461.101	230.016	231.085	0	0	53.3605	-17.7612	42.9974	423.565	1939.84	17856.9	-42.9974	0	14.586	9.23358	10.8594	0	0	0.162904	218.919	-563.128	17.0585	281.337	0	25.1117	25.2053	89.99	0
288	0	0	288	1	704.971	277.903	427.068	0	0	43.0511	16.8083	-25.002	794.236	1950.15	17822.3	25.002	0	27.013	10.211	12.6183	0	0	0.489078	192.671	-564.341	10.5649	397.239	0	15.3616	15.3407	58.7471	0
295	0	0	295	1	406.237	200.457	205.78	0	0	-9.31609	103.659	220.367	389.701	2002.52	17735.5	-220.367	0	14.0405	10.897	13.2318	0	0	0.600837	204.365	-565.925	20.7986	297.038	0	29.4446	29.0809	97.1521	0
296	0	0	296	1	455.199	233.515	221.684	0	0	58.2735	-7.89699	91.8837	386.703	1934.93	17747.4	-91.8837	0	13.3911	9.96715	13.149	0	0	0.138689	147.248	-534.962	17.8408	245.351	0	28.881	28.6084	97.8964	0
297	0	0	297	1	443.61	232.121	211.488	0	0	55.0956	74.4944	63.6032	399.839	1938.1	17764.6	-63.6032	0	13.6527	9.78759	12.4492	0	0	0.403362	202.881	-558.615	18.2622	323.974	0	27.8201	27.5017	96.1441	0
298	0	0	298	1	375.866	219.152	156.714	0	0	34.827	65.4627	210.4	312.164	1958.37	17773.7	-210.4	0	11.092	9.45868	12.6317	0	0	0.0751787	152.952	-524.262	22.3847	247.277	0	34.8139	34.53	115.364	0
300	0	0	300	1	509.432	271.027	238.405	0	0	26.2009	64.906	104.7	504.47	1967	17774.2	-104.7	0	17.4559	9.61235	12.6661	0	0	0.387231	179.848	-555.329	15.4318	302.22	0	22.6782	22.4133	76.9601	0
301	0	0	301	1	506.732	237.73	269.002	0	0	59.6976	22.8859	132.214	561.592	1933.5	17816.3	-132.214	0	19.5102	10.31	13.3089	0	0	0.357413	182.861	-554.746	15.728	316.525	0	21.0917	20.9934	71.3725	0
302	0	0	302	1	384.712	182.677	202.035	0	0	45.9508	46.6451	19.5511	438.836	1947.25	17792.5	-19.5511	0	14.9331	10.8838	12.9422	0	0	0.311405	171.676	-551.718	22.212	257.702	0	25.9919	25.7851	93.8971	0
303	0	0	303	1	502.694	239.891	262.802	0	0	82.5766	93.8495	93.8858	530.371	1910.62	17745.3	-93.8858	0	18.1442	9.72488	12.4601	0	0	0.303214	217.246	-579.242	15.6739	321.853	0	21.8452	21.5499	74.8503	0
304	0	0	304	1	427.886	215.51	212.376	0	0	88.7787	67.8748	21.2128	355.52	1904.42	17771.3	-21.2128	0	12.0222	10.3533	12.6373	0	0	0.420559	155.197	-534.927	19.2549	231.646	0	31.3008	30.8319	111.828	0
305	0	0	305	1	456.958	189.418	267.54	0	0	75.5646	21.7666	31.0991	501.867	1917.64	17817.4	-31.0991	0	17.0859	9.4288	11.8868	0	0	0.0630688	137.941	-523.863	17.4495	324.686	0	22.3933	22.2771	80.1532	0
307	0	0	307	1	424.436	195.16	229.276	0	0	25.0823	58.7002	14.2279	281.676	1968.12	17780.4	-14.2279	0	9.60489	10.5932	13.5679	0	0	0.159855	209.379	-562.018	19.6767	276.107	0	38.9943	38.6205	138.784	0
308	0	0	308	1	561.545	267.477	294.068	0	0	21.9365	32.8266	134.702	625.058	1971.26	17806.3	-134.702	0	21.8502	9.9555	12.0529	0	0	0.455076	189.221	-557.283	13.7145	367.646	0	18.8058	18.627	63.7815	0
311	0	0	311	1	495.467	270.969	224.498	0	0	75.142	20.5852	91.7852	429.997	1918.06	17718.9	-91.7852	0	14.7879	10.6994	13.6459	0	0	0.132604	186.396	-558.612	16.2764	244.48	0	26.9274	26.51	91.5111	0
312	0	0	312	1	517.309	254.337	262.973	0	0	25.429	68.1442	86.9903	477.449	1967.77	17771	-86.9903	0	16.4622	9.32747	12.2922	0	0	0.436617	173.435	-549.107	15.0587	292.364	0	23.5399	23.2593	80.4512	0
313	0	0	313	1	409.557	184.743	224.814	0	0	-1.92544	-7.96055	234.392	309.539	1995.13	17747.4	-234.392	0	11.2871	9.74794	12.0388	0	0	0.184301	187.05	-549.582	20.0653	275.427	0	34.7524	34.4271	114.696	0
315	0	0	315	1	456.318	207.475	248.843	0	0	36.021	45.8306	91.4812	431.54	1957.18	17793.3	-91.4812	0	14.8843	10.2981	12.045	0	0	0.219732	161.151	-537.966	17.676	273.149	0	25.9467	25.7121	88.8313	0
316	0	0	316	1	506.845	255.739	251.106	0	0	24.8433	16.2621	23.6596	502.87	1968.36	17723.2	-23.6596	0	17.2492	9.68789	12.5905	0	0	0.302973	171.83	-546.98	15.5298	284.94	0	22.5743	22.2343	80.5312	0
317	0	0	317	1	492.266	207.863	284.402	0	0	96.149	65.3708	114.982	349.454	1897.05	17773.8	-114.982	0	11.9997	9.57549	11.7729	0	0	0.244552	221.832	-566.299	15.9562	268.366	0	31.2467	30.8018	104.82	0
319	0	0	319	1	452.573	233.704	218.869	0	0	94.4813	112.896	323.801	438.636	1898.72	17726.2	-323.801	0	16.3135	8.92606	12.3081	0	0	0.524531	179.435	-549.548	17.6172	296.035	0	25.5882	25.5796	91.9092	0
320	0	0	320	1	527.515	221.06	306.455	0	0	70.543	54.1493	284.087	514.541	1823	17785	-284.087	0	18.7596	10.2954	13.8798	0	0	0.290807	239.097	-587.393	15.044	303.165	0	23.1538	23.2014	81.3202	0
321	0	0	321	1	517.189	216.875	300.314	0	0	58.6887	13.33	38.2552	498.168	1934.51	17825.8	-38.2552	0	17.0325	9.69308	12.2029	0	0	0.353005	177.799	-549.193	15.1096	292.006	0	22.6349	22.5958	80.653	0
324	0	0	324	1	550.664	315.298	235.366	0	0	102.836	18.2083	273.163	460.725	1890.36	17721.3	-273.163	0	16.716	9.84428	12.5016	0	0	0.195244	236.525	-580.62	14.0718	320.418	0	24.9842	24.8623	85.6886	0
326	0	0	326	1	569.269	267.35	301.919	0	0	61.2274	85.8225	62.9846	577.503	1931.97	17753.3	-62.9846	0	19.6949	7.50669	11.5391	0	0	0.480871	282.892	-582.093	13.1157	387.166	0	19.3198	19.0945	67.189	0
327	0	0	327	1	441.955	226.881	215.074	0	0	87.1032	77.0469	361.903	347.64	1906.1	17762.1	-361.903	0	13.2472	9.11925	13.4241	0	0	0.498192	227.164	-572.308	18.3561	293.237	0	31.8306	31.9817	119.326	0
328	0	0	328	1	439.668	202.21	237.459	0	0	-1.47569	61.9141	114.635	340.476	1895.02	17777.2	-114.635	0	11.8842	8.67327	10.6124	0	0	0.324663	154.775	-522.378	17.9077	207.991	0	30.5651	30.0489	102.451	0
329	0	0	329	1	565.674	233.292	332.382	0	0	32.5003	84.3522	114.415	538.39	1960.7	17754.8	-114.415	0	18.6325	9.38097	12.7376	0	0	0.585622	196.833	-563.782	13.5903	322.011	0	21.4233	21.1796	72.5729	0
330	0	0	330	1	452.429	211.247	241.183	0	0	103.832	87.2835	76.2606	416.476	1789.71	17751.9	-76.2606	0	14.179	9.9502	12.3243	0	0	0.41062	188.181	-548.332	17.8393	258.975	0	26.8417	26.5644	94.0014	0
331	0	0	331	1	437.794	180.569	257.225	0	0	132.997	46.9877	104.441	277.657	1860.2	17692.5	-104.441	0	9.51358	9.89717	12.5946	0	0	0.065538	167.851	-541.345	18.61	224.512	0	38.9711	38.2985	131.934	0
332	0	0	332	1	365.158	171.174	193.984	0	0	27.9028	148.189	127.855	212.097	1965.3	17790.6	-127.855	0	7.3952	8.77619	12.5225	0	0	0.161002	206.074	-552.986	22.9652	203.951	0	48.4596	48.1924	160.611	0
333	0	0	333	1	636.698	296.305	340.393	0	0	77.2154	2.15074	-2.37573	663.089	1915.98	17837	2.37573	0	22.5525	9.70543	12.9788	0	0	0.118582	178.435	-554.482	11.8761	363.324	0	17.9469	17.9313	66.3313	0
335	0	0	335	1	501.718	238.504	263.213	0	0	80.0042	-3.96675	123.623	455.657	1913.2	17743.4	-123.623	0	15.8261	10.6087	12.7616	0	0	0.103272	184.077	-553.607	15.8962	242.926	0	25.2401	24.9532	84.9876	0
337	0	0	337	1	678.647	271.495	407.152	0	0	130.172	97.8327	-16.4119	613.446	1863.03	17741.3	16.4119	0	20.6311	10.806	13.8469	0	0	0.6424	247.685	-595.86	11.1855	278.624	0	19.7812	19.5419	74.6232	0
338	0	0	338	1	530.955	273.057	257.898	0	0	24.279	81.4379	248.159	485.634	1968.92	17757.7	-248.159	0	17.5379	10.245	13.6921	0	0	0.575272	178.894	-556.24	14.8969	260.568	0	24.2086	24.0099	81.7379	0
339	0	0	339	1	507.572	204.081	303.491	0	0	-17.3709	4.40255	167.637	428.975	1910.91	17834.7	-167.637	0	15.3352	10.3453	12.6835	0	0	0.268575	165.86	-541.304	15.6215	230.33	0	26.2881	26.1475	87.4534	0
343	0	0	343	1	628.638	229.352	399.286	0	0	58.558	37.6638	-44.2377	566.444	1834.98	17801.5	44.2377	0	19.1456	10.382	14.0817	0	0	0.35191	231.57	-587.118	12.2185	342.85	0	21.0391	20.931	80.5414	0
344	0	0	344	1	398.949	185.888	213.061	0	0	39.4137	-4.27179	199.689	307.238	1854.13	17743.8	-199.689	0	10.9555	10.2138	13.8198	0	0	0.173903	171.149	-545.467	21.2199	194.422	0	36.07	35.9361	120.66	0
348	0	0	348	1	468.949	281.188	187.76	0	0	68.6192	81.8199	340.721	433.767	1924.58	17757.3	-340.721	0	16.3315	9.93061	14.0404	0	0	0.182161	197.397	-570.925	17.3225	357.822	0	26.7738	26.8358	97.418	0
349	0	0	349	1	454.812	248.841	205.971	0	0	122.997	78.1586	318.414	394.012	1870.2	17761	-318.414	0	14.5715	10.007	12.6767	0	0	0.408342	196.608	-564.067	17.7929	243.61	0	29.0086	29.0432	102.825	0
350	0	0	350	1	381.305	190.635	190.67	0	0	76.6794	101.047	185.34	221.215	1916.52	17738.1	-185.34	0	7.74317	10.3411	13.6152	0	0	0.210944	163.638	-536.601	22.4629	209.285	0	49.47	48.9993	162.412	0
351	0	0	351	1	362.013	162.065	199.949	0	0	8.49287	49.7088	-8.5882	300.322	1984.71	17789.4	8.5882	0	10.2571	9.64006	12.4002	0	0	0.236239	197.627	-554.521	23.4715	285.046	0	35.4053	35.1334	129.307	0
352	0	0	352	1	526.431	206.101	320.329	0	0	79.4385	52.901	54.089	555.289	1913.76	17786.2	-54.089	0	18.8975	9.57434	13.0781	0	0	0.370685	136.358	-533.513	14.8765	274.758	0	21.0737	20.8256	73.6531	0
354	0	0	354	1	545.644	292.136	253.508	0	0	65.1187	25.0748	149.19	588.292	1928.08	17814.1	-149.19	0	20.4991	9.99522	12.8071	0	0	0.2335	183.631	-560.528	14.2817	377.22	0	20.1024	19.9942	67.8774	0
355	0	0	355	1	409.691	151.021	258.669	0	0	52.4392	45.3024	-56.4544	368.267	1940.76	17793.8	56.4544	0	12.4391	10.4396	12.346	0	0	0.409114	169.652	-545.346	20.2877	277.723	0	29.7632	29.6299	116.679	0
357	0	0	357	1	460.485	216.03	244.455	0	0	98.4536	94.2903	40.0572	418.746	1894.75	17744.8	-40.0572	0	14.1786	10.2902	12.3354	0	0	0.338749	188.843	-550.929	17.5257	237.155	0	26.9619	26.5063	95.4355	0
359	0	0	359	1	415.362	164.258	251.103	0	0	44.9996	-12.8626	103.963	390.537	1848.54	17852	-103.963	0	13.598	8.94835	12.6726	0	0	0.244364	221.154	-557.557	19.6393	275.865	0	27.9313	27.9444	94.7607	0
363	0	0	363	1	454.284	208.282	246.003	0	0	70.9445	20.8137	53.5483	358.875	1922.26	17818.3	-53.5483	0	12.2656	9.93156	11.8005	0	0	0.318433	177.517	-547.626	17.6607	241.25	0	30.2251	30.1038	105.868	0
364	0	0	364	1	411.88	164.254	247.626	0	0	-7.83501	69.5808	-29.3219	424.395	2001.04	17769.6	29.3219	0	14.5034	9.76859	11.9574	0	0	0.506669	167.416	-541.947	19.9142	290.216	0	25.7358	25.517	97.3714	0
365	0	0	365	1	607.81	313.122	294.687	0	0	63.0962	77.6578	245.631	610.904	1930.1	17761.5	-245.631	0	21.8851	8.53504	11.4023	0	0	0.402492	273.432	-588.901	12.2695	371.634	0	18.872	18.7583	64.3854	0
366	0	0	366	1	351.59	184.537	167.053	0	0	50.4588	68.9531	278.763	293.24	1942.74	17770.2	-278.763	0	10.6873	9.7723	13.2146	0	0	0.342178	195.957	-553.482	24.6158	273.43	0	37.4276	37.3199	128.483	0
369	0	0	369	1	548.112	245.055	303.057	0	0	88.7938	93.8927	135.386	597.526	1904.41	17745.2	-135.386	0	20.6106	10.2725	14.2041	0	0	0.533144	249.682	-597.799	14.3942	410.581	0	20.378	20.1385	68.8681	0
370	0	0	370	1	456.312	191.06	265.253	0	0	14.6211	66.1436	-35.9868	377.275	1978.58	17773	35.9868	0	12.8223	10.4674	13.165	0	0	0.362576	157.725	-541.532	17.8912	243.273	0	29.5714	29.3132	111.759	0
371	0	0	371	1	503.256	256.008	247.248	0	0	42.2284	64.9184	147.401	415.64	1950.97	17774.2	-147.401	0	14.4776	10.1681	12.9008	0	0	0.142653	200.617	-562.77	15.7836	324.001	0	27.3224	27.0491	91.0061	0
372	0	0	372	1	405.522	197.994	207.528	0	0	69.2277	53.9171	310.481	353.818	1923.97	17785.2	-310.481	0	13.0872	8.79422	12.8806	0	0	0.183608	210.403	-554.03	20.2274	250.708	0	30.8414	30.8277	110.031	0
374	0	0	374	1	449.239	214.762	234.477	0	0	113.864	26.7811	-84.8467	286.17	1879.34	17712.7	84.8467	0	9.63383	9.80286	13.6853	0	0	0.0782249	212.621	-575.16	18.1823	254.831	0	38.4995	37.7356	150.864	0
375	0	0	375	1	520.684	245.219	275.465	0	0	-27.8767	48.9735	177.099	484.91	1921.42	17790.2	-177.099	0	17.3414	9.88616	13.2583	0	0	0.606442	178.243	-551.94	15.1453	294.264	0	23.6571	23.3601	78.8945	0
376	0	0	376	1	381.456	188.246	193.211	0	0	54.8772	60.3403	192.44	228.034	1938.32	17778.8	-192.44	0	8.02829	10.1053	12.1689	0	0	0.195632	195.457	-553.002	22.0546	227.801	0	46.8241	46.4432	153.074	0
377	0	0	377	1	386.603	196.675	189.928	0	0	48.1879	121.436	240.256	327.944	1945.01	17717.7	-240.256	0	11.7652	10.1602	13.2918	0	0	0.464466	218.269	-567.102	21.9512	225.318	0	34.0685	33.8364	114.414	0
379	0	0	379	1	482.772	191.751	291.021	0	0	61.9856	59.304	-85.613	489.441	1931.21	17779.8	85.613	0	16.4758	10.5738	12.585	0	0	0.248117	201.632	-572.139	16.6284	371.829	0	23.404	23.2203	94.7973	0
380	0	0	380	1	561.185	239.525	321.66	0	0	13.8168	35.7614	27.4118	556.645	1879.72	17803.4	-27.4118	0	19.0987	9.7545	11.9556	0	0	0.198811	202.582	-559.933	13.6884	318.626	0	20.5321	20.2701	73.7983	0
382	0	0	382	1	533.868	253.012	280.856	0	0	92.9187	105.365	229.025	583.266	1900.28	17733.8	-229.025	0	20.6926	8.18875	11.9104	0	0	0.35406	272.07	-589.811	14.285	376.879	0	19.6046	19.4631	67.1425	0
383	0	0	383	1	564.131	255.939	308.192	0	0	48.743	98.4699	-7.04164	498.048	1944.46	17740.7	7.04164	0	16.8548	9.60263	13.4262	0	0	0.577831	174.459	-552.269	13.7335	323.816	0	23.2016	22.9402	84.5872	0
385	0	0	385	1	445.604	197.148	248.456	0	0	77.1064	-20.3136	33.1852	300.267	1916.09	17759.8	-33.1852	0	10.3004	9.59555	12.8695	0	0	0.235056	198.175	-562.028	18.1897	324.034	0	35.8845	35.4802	125.305	0
388	0	0	388	1	358.134	168.284	189.85	0	0	114.961	52.9164	101.016	299.933	1878.24	17786.2	-101.016	0	10.2677	10.1459	13.4785	0	0	0.136852	197.432	-559.884	24.2349	236.062	0	37.12	36.6582	124.583	0
390	0	0	390	1	327.484	173.623	153.861	0	0	124.471	97.295	-46.9326	223.607	1868.73	17741.8	46.9326	0	7.50606	8.5957	13.0412	0	0	0.19922	271.722	-555.302	26.4299	340.781	0	47.0966	46.3991	175.058	0
397	0	0	397	1	467.439	244.687	222.752	0	0	101.626	-10.7803	48.557	393.984	1891.57	17849.9	-48.557	0	13.4908	9.10282	12.1409	0	0	0.177869	299.502	-593.465	16.9503	345.887	0	27.6855	27.635	96.873	0
400	0	0	400	1	538.481	235.525	302.956	0	0	78.0461	18.9445	19.8111	597.201	1915.15	17820.2	-19.8111	0	20.3051	10.8667	12.3454	0	0	0.403158	140.37	-535.867	14.5786	273.298	0	19.7104	19.6133	72.2199	0
401	0	0	401	1	463.029	182.972	280.057	0	0	62.3863	31.1646	99.9395	344.745	1831.15	17708.3	-99.9395	0	11.8778	9.23043	11.8319	0	0	0.141445	175.425	-541.89	17.1246	198.282	0	31.0544	30.6194	106.245	0
408	0	0	408	1	562.557	255.456	307.101	0	0	13.463	39.3135	36.5195	565.085	1880.08	17799.8	-36.5195	0	19.4076	9.55249	11.9311	0	0	0.357607	189.392	-552.602	13.6198	362.626	0	20.2341	19.9593	72.114	0
411	0	0	411	1	441.768	175.993	265.775	0	0	31.0208	3.63494	125.19	391.238	1862.52	17835.5	-125.19	0	13.6776	9.95335	13.0928	0	0	0.230782	187.907	-548.129	18.4996	212.086	0	28.5997	28.528	96.0358	0
417	0	0	417	1	475.879	252.571	223.308	0	0	103.676	27.7364	271.837	400.8	1989.18	17711.7	-271.837	0	14.5143	10.5377	13.1405	0	0	0.498655	216.661	-573.557	16.9995	265.307	0	28.8994	28.6414	97.7074	0
421	0	0	421	1	404.322	211.422	192.9	0	0	66.6058	86.9613	103.584	382.475	1926.59	17752.2	-103.584	0	13.1336	9.72182	11.9068	0	0	0.245009	178.448	-553.321	20.3545	265.923	0	28.8	28.4496	97.3886	0
423	0	0	423	1	324.837	161.225	163.612	0	0	-35.3436	18.931	365.941	223.071	1928.88	17720.5	-365.941	0	8.78225	9.72791	12.8642	0	0	0.066686	160.781	-533.13	27.128	191.962	0	47.0722	47.1716	172.484	0
425	0	0	425	1	603.59	317.108	286.482	0	0	75.2222	12.2	71.1357	647.207	1917.98	17826.9	-71.1357	0	22.2016	10.1058	12.747	0	0	0.287494	180.861	-556.684	12.6725	355.958	0	18.4257	18.3474	64.5601	0
433	0	0	433	1	589.169	304.56	284.609	0	0	159.207	83.9793	249.211	524.022	1833.99	17755.2	-249.211	0	18.7222	9.25634	12.7622	0	0	0.668541	201.06	-562.16	12.9377	306.422	0	23.1253	23.5863	121.921	0
434	0	0	434	1	401.038	200.569	200.469	0	0	5.46361	49.1576	125.199	297.626	1888.08	17790	-125.199	0	10.4042	9.6083	12.6994	0	0	0.327745	199.812	-552.994	20.6945	208.55	0	36.2893	35.7675	120.304	0
435	0	0	435	1	550.712	301.062	249.65	0	0	55.6069	53.224	199.243	534.654	1937.59	17785.9	-199.243	0	18.8705	9.23844	11.4318	0	0	0.475957	210.224	-563.09	13.87	384.806	0	21.3211	21.1455	71.3866	0
436	0	0	436	1	455.725	200.779	254.946	0	0	214.727	104.756	58.4494	312.402	1778.47	17734.4	-58.4494	0	10.7037	9.1826	12.2203	0	0	0.492989	208.542	-564.318	17.5092	296.583	0	34.2189	33.5595	120.884	0
437	0	0	437	1	400.618	222.219	178.398	0	0	20.6438	55.9464	188.242	350.49	1972.56	17783.2	-188.242	0	12.4075	10.7799	13.1263	0	0	0.153057	185.158	-551.103	21.1152	243.352	0	32.3032	31.9444	106.196	0
438	0	0	438	1	663.519	324.113	339.406	0	0	33.8915	49.3757	180.27	649.515	1959.31	17789.8	-180.27	0	22.8852	10.0382	12.8596	0	0	0.619792	197.363	-563.591	11.3395	380.29	0	18.5451	18.3595	62.3462	0
439	0	0	439	1	465.497	242.754	222.743	0	0	35.3585	64.1321	67.9733	444.856	1957.84	17775	-67.9733	0	15.2581	9.13912	12.6954	0	0	0.415381	204.581	-564.053	17.1249	309.582	0	25.1247	24.8537	86.3935	0
441	0	0	441	1	383.886	219.864	164.023	0	0	8.61121	-0.0329685	222.847	432.731	1984.59	17839.2	-222.847	0	15.6461	8.09574	12.0446	0	0	0.348294	215.525	-562.307	21.2661	319.158	0	24.9329	24.8046	84.3835	0
445	0	0	445	1	515.948	215.161	300.787	0	0	-11.8356	31.215	-58.8575	445.19	1905.38	17807.9	58.8575	0	15.2496	9.90386	12.6401	0	0	0.358229	186.105	-551.219	15.2407	257.423	0	25.0802	24.8563	96.8925	0
446	0	0	446	1	410.123	193.19	216.933	0	0	76.4433	103.088	258.514	266.591	1916.76	17736.1	-258.514	0	9.5895	10.7357	13.7504	0	0	0.39114	162.345	-543.396	20.6135	192.737	0	42.0959	41.9151	141.897	0
449	0	0	449	1	579.002	312.36	266.641	0	0	1.051	-6.88754	178.624	506.444	1992.15	17746.4	-178.624	0	18.1056	10.2628	13.9777	0	0	0.293382	236.423	-596.242	13.4525	356.739	0	23.099	22.8485	76.953	0
451	0	0	451	1	627.386	253.641	373.745	0	0	48.8486	41.0453	-21.1561	592.894	1944.35	17798.1	21.1561	0	20.0917	10.3022	12.7265	0	0	0.187201	204.548	-565.768	12.1263	359.134	0	19.7693	19.6589	74.6605	0
452	0	0	452	1	322.901	164.168	158.733	0	0	41.1352	99.6733	136.092	278.116	1952.06	17739.5	-136.092	0	9.65727	10.6452	12.2603	0	0	0.290398	156.164	-534.912	27.5077	233.604	0	39.1738	38.7118	129.564	0
453	0	0	453	1	572.514	317.398	255.116	0	0	29.9038	48.0471	199.403	572.776	1963.3	17791.1	-199.403	0	20.3196	8.58301	12.4612	0	0	0.444475	217.387	-559.784	13.2642	342.657	0	20.0284	19.8437	67.5717	0
456	0	0	456	1	359.189	192.816	166.373	0	0	49.4413	86.8775	306.323	384.964	1943.76	17752.3	-306.323	0	14.2358	9.18788	11.9298	0	0	0.344896	202.444	-549.66	23.4377	262.164	0	28.6631	28.613	99.9353	0
458	0	0	458	1	428.977	181.849	247.128	0	0	106.254	-9.57537	129.511	322.571	1787.29	17749.1	-129.511	0	11.206	10.582	12.4557	0	0	0.130296	177.809	-547.371	19.2112	243.323	0	34.0455	33.8299	115.771	0
460	0	0	460	1	594.338	267.249	327.089	0	0	38.3323	92.8033	127.061	483.624	1855.21	17746.3	-127.061	0	16.7651	9.17074	13.1509	0	0	0.58343	245.095	-586.928	12.8289	271.544	0	23.55	23.3162	79.8642	0
461	0	0	461	1	394.474	176.781	217.692	0	0	37.4761	23.6884	101.203	290.489	1955.72	17715.8	-101.203	0	10.0608	9.80884	12.3479	0	0	0.206961	201.738	-555.702	21.1058	206.658	0	36.9035	36.3355	123.647	0
462	0	0	462	1	751.799	313.627	438.171	0	0	30.9459	31.2273	149.615	493.654	1862.59	17708.3	-149.615	0	17.2899	10.3182	13.4063	0	0	0.406927	244.844	-594.518	9.86159	263.917	0	23.5855	23.256	79.4882	0
463	0	0	463	1	324.867	133.775	191.092	0	0	16.3221	97.6964	-8.08744	268.447	1976.88	17741.4	8.08744	0	9.13598	9.33774	13.4563	0	0	0.34048	175.639	-540.024	27.1408	259.236	0	40.0948	39.6112	143.375	0
464	0	0	464	1	412.177	174.659	237.519	0	0	65.3375	103.059	91.0961	228.679	1927.86	17736.1	-91.0961	0	7.83529	8.84727	11.7739	0	0	0.309251	215.763	-556.585	19.633	240.325	0	45.0963	44.4896	151.088	0
465	0	0	465	1	450.3	274.186	176.114	0	0	69.9491	49.9914	179.206	477.595	1923.25	17789.1	-179.206	0	16.7229	9.3353	11.4577	0	0	0.330107	196.954	-555.281	17.6743	273.208	0	23.5439	23.3333	78.5917	0
467	0	0	467	1	573.253	258.661	314.592	0	0	15.5031	56.638	19.4517	645.732	1977.7	17782.5	-19.4517	0	22.0803	9.11738	11.5463	0	0	0.453248	162.885	-543.452	13.2256	344.831	0	17.8365	17.6296	64.7076	0
468	0	0	468	1	456.151	260.472	195.679	0	0	81.7286	15.6727	295.204	371.27	1911.47	17723.8	-295.204	0	13.6498	10.9656	12.905	0	0	0.338164	172.181	-547.796	17.9551	233.456	0	31.0834	30.9829	106.303	0
470	0	0	470	1	405.61	195.015	210.595	0	0	56.3776	42.294	-12.1379	240.366	1936.82	17796.8	12.1379	0	8.14215	9.42631	12.3959	0	0	0.109483	184.274	-539.89	20.2972	186.517	0	43.5259	43.2973	158.821	0
473	0	0	473	1	501.618	248.397	253.221	0	0	85.5873	88.2415	134.605	486.721	1907.61	17750.9	-134.605	0	16.7903	8.89052	11.5355	0	0	0.300017	173.887	-545.758	15.4541	284.424	0	22.996	22.7067	77.4964	0
477	0	0	477	1	473.826	212.49	261.336	0	0	19.0224	45.1404	-25.0453	416.963	1974.18	17794	25.0453	0	14.1933	8.46995	10.8247	0	0	0.190807	219.121	-558.445	16.3636	287.156	0	25.2852	25.1337	94.9026	0
480	0	0	480	1	449.22	211.309	237.911	0	0	71.2996	18.4512	56.3043	404.127	1921.9	17721	-56.3043	0	13.8223	10.0229	12.2979	0	0	0.295031	216.21	-569.925	18.0062	375.652	0	27.5283	27.0709	95.8383	0
481	0	0	481	1	502.958	243.574	259.384	0	0	15.351	114.805	225.122	434.957	1977.85	17724.3	-225.122	0	15.6083	9.6033	13.3522	0	0	0.396596	170.449	-547.724	15.7568	225.514	0	26.1504	25.8673	87.7863	0
484	0	0	484	1	674.228	303.628	370.6	0	0	97.7186	38.2652	154.888	742.746	1895.48	17800.9	-154.888	0	25.7904	9.1955	11.9074	0	0	0.26901	160.251	-541.174	10.9825	423.435	0	16.2488	16.0901	55.3487	0
487	0	0	487	1	405.92	212.143	193.777	0	0	61.5113	113.376	239.973	321.012	1931.69	17725.8	-239.973	0	11.4843	10.6524	12.5168	0	0	0.16981	160.331	-537.386	20.611	251.754	0	34.9281	34.6764	116.011	0
488	0	0	488	1	466.014	238.014	228	0	0	17.8698	55.7498	269.866	377.778	1975.33	17783.4	-269.866	0	13.8072	9.56818	12.5687	0	0	0.423283	170.344	-535.074	17.1686	230.922	0	29.4648	29.2053	99.8766	0
489	0	0	489	1	347.944	187.228	160.716	0	0	84.5818	36.3015	268.436	278.401	1908.62	17703.2	-268.436	0	10.0719	9.88121	12.5712	0	0	0.0818721	181.835	-551	24.812	235.369	0	39.1828	38.8818	132.856	0
491	0	0	491	1	425.587	176.059	249.528	0	0	109.49	35.6266	62.3129	383.006	1983.37	17703.9	-62.3129	0	13.0447	9.6119	12.6423	0	0	0.277345	216.46	-573.727	19.2137	347.058	0	28.9792	28.4754	99.8917	0
493	0	0	493	1	553.15	314.27	238.881	0	0	41.7993	19.5989	317.462	433.769	1951.4	17719.9	-317.462	0	16.2326	9.8216	12.6865	0	0	0.30933	216.592	-576.22	14.0131	293.739	0	26.2673	26.2136	92.13	0
495	0	0	495	1	464.868	270.356	194.512	0	0	51.9132	0.596373	314.146	476.363	1941.29	17738.9	-314.146	0	17.8118	8.99383	12.4188	0	0	0.213887	197.045	-556.487	17.0832	294.782	0	23.6591	23.6881	83.7655	0
500	0	0	500	1	579.766	248.518	331.248	0	0	15.2564	-3.5943	148.606	546.626	1878.28	17743.1	-148.606	0	19.3056	10.3228	13.0841	0	0	0.11884	166.989	-551.885	13.3526	319.852	0	21.4326	21.1761	72.1404	0
502	0	0	502	1	421.553	211.485	210.068	0	0	33.9289	-57.6777	238.33	325.162	1859.61	17797.2	-238.33	0	11.922	8.77789	11.9473	0	0	0.184769	209.31	-552.847	19.1136	318.559	0	32.2797	32.4316	109.516	0
504	0	0	504	1	588.934	259.745	329.189	0	0	79.2906	9.84411	-26.2553	478.461	1913.91	17729.6	26.2553	0	16.2161	9.57368	12.5856	0	0	0.0636964	183.919	-550.284	12.967	290.648	0	23.6349	23.301	88.3705	0
505	0	0	505	1	358.924	145.851	213.072	0	0	47.8243	71.3462	32.5907	293.612	1945.38	17767.8	-32.5907	0	9.98933	9.56965	12.5	0	0	0.312977	163.866	-536.618	23.7295	256.118	0	36.536	36.1405	127.947	0
507	0	0	507	1	550.719	319.08	231.639	0	0	39.4267	96.0612	277.779	531.93	1953.77	17743.1	-277.779	0	19.4139	10.3185	13.5778	0	0	0.471308	160.196	-546.882	14.2524	290.806	0	22.424	22.3273	77.0936	0
508	0	0	508	1	440.908	221.512	219.396	0	0	39.1297	14.207	49.7116	356.631	1954.07	17725.3	-49.7116	0	12.2503	9.26465	11.9876	0	0	0.320044	171.488	-542.949	18.2085	282.652	0	30.1292	29.6951	104.607	0
510	0	0	510	1	435.316	197.891	237.425	0	0	77.8877	132.694	180.151	389.326	1915.31	17706.4	-180.151	0	13.6307	9.86049	13.0331	0	0	0.243065	147.758	-535.768	18.8081	240.606	0	28.9994	28.6363	96.7785	0
511	0	0	511	1	529.076	299.817	229.259	0	0	108.545	52.9391	202.029	448.748	1884.66	17786.2	-202.029	0	15.765	9.37495	11.9791	0	0	0.220126	160.922	-538.343	14.6297	288.419	0	25.2013	24.9691	84.2508	0
512	0	0	512	1	508.072	255.458	252.614	0	0	37.7306	117.56	226.898	437.473	1955.47	17721.6	-226.898	0	15.6372	10.0012	13.3182	0	0	0.26907	208.075	-573.961	15.6278	333.88	0	26.2547	26.0357	88.1951	0
513	0	0	513	1	438.942	199.92	239.022	0	0	23.0141	27.8253	102.627	220.322	1870.53	17711.7	-102.627	0	7.65068	9.8444	13.569	0	0	0.0938072	216.83	-566.139	18.7018	265.292	0	48.5397	47.6652	161.718	0
515	0	0	515	1	529.936	309.659	220.277	0	0	98.3359	-8.37172	31.3655	446.533	1894.86	17747.9	-31.3655	0	15.2496	9.31045	12.434	0	0	0.192743	183.866	-550.598	14.6443	293.62	0	25.0069	24.6573	88.4789	0
518	0	0	518	1	411.042	249.826	161.216	0	0	45.8511	99.8427	372.399	222.891	1947.35	17739.3	-372.399	0	8.60593	8.53616	11.4774	0	0	0.221509	212.465	-552.929	19.5639	274.14	0	45.813	46.1008	170.052	0
519	0	0	519	1	470.973	196.506	274.467	0	0	86.0879	56.9743	155.954	430.308	1907.11	17782.2	-155.954	0	14.9371	8.5749	11.8863	0	0	0.250659	215.541	-561.002	16.6566	308.765	0	25.5889	25.314	85.5781	0
520	0	0	520	1	495.236	266.741	228.495	0	0	116.434	2.80389	197.995	408.881	1876.77	17736.7	-197.995	0	14.427	10.7359	12.7576	0	0	0.169471	183.846	-553.597	16.1704	249.618	0	28.1317	27.8986	93.6404	0
524	0	0	524	1	517.081	233.627	283.453	0	0	29.7773	-7.85563	67.1181	392.86	1863.76	17747.3	-67.1181	0	13.6091	9.57249	12.9928	0	0	0.200553	184.319	-552.679	15.1904	248.863	0	28.1416	27.7892	96.9318	0
527	0	0	527	1	464.486	248.947	215.539	0	0	76.9618	21.1718	155.791	336.708	1916.24	17718.3	-155.791	0	11.7407	10.4491	13.0163	0	0	0.221128	162.173	-538.271	17.4774	203.242	0	33.2779	32.818	110.064	0
528	0	0	528	1	508.762	263.159	245.603	0	0	-12.9399	-37.9433	251.758	478.867	1906.48	17777.4	-251.758	0	17.7557	10.2716	12.5753	0	0	0.270427	191.546	-565.487	15.5515	380.092	0	23.8637	23.7511	80.394	0
529	0	0	529	1	589.987	313.636	276.351	0	0	67.0526	84.3748	218.733	664.604	1926.15	17754.8	-218.733	0	23.5467	9.6204	12.175	0	0	0.571104	183.46	-558.819	12.9067	369.537	0	18.0707	17.9314	61.0647	0
531	0	0	531	1	554.973	283.489	271.484	0	0	124.437	80.4208	46.9407	506.877	1868.76	17758.7	-46.9407	0	17.1668	10.7846	13.1686	0	0	0.298976	183.837	-559.733	14.1405	280.393	0	23.2084	22.8863	82.3837	0
534	0	0	534	1	634.568	291.945	342.623	0	0	55.0837	46.7585	-114.178	563.87	1938.12	17792.4	114.178	0	19.0052	9.64024	11.26	0	0	0.231052	202.264	-556.812	11.7742	342.617	0	20.0677	19.9364	84.2275	0
536	0	0	536	1	366.576	162.37	204.206	0	0	44.9779	26.7556	179.855	263.812	1948.22	17712.7	-179.855	0	9.29612	9.27468	12.1189	0	0	0.0459742	163.865	-529.673	22.9195	178.179	0	39.9991	39.5145	131.586	0
537	0	0	537	1	405.309	213.237	192.072	0	0	53.1347	-44.3348	318.654	261.704	1840.41	17783.8	-318.654	0	9.90689	9.97524	13.7572	0	0	0.262185	201.918	-564.045	20.7258	245.067	0	41.3319	41.788	149.041	0
538	0	0	538	1	462.279	198.781	263.497	0	0	-5.06171	10.5235	190.514	442.894	1998.26	17729	-190.514	0	15.8685	9.95054	13.0748	0	0	0.204345	146.601	-534.099	17.491	268.005	0	25.6206	25.2939	84.9342	0
539	0	0	539	1	335.075	168.78	166.295	0	0	25.6266	10.3702	272.332	202.638	1867.91	17729.1	-272.332	0	7.43749	9.44835	12.3947	0	0	0.0365983	156.627	-529.908	25.8236	201.791	0	51.2645	51.1899	175.495	0
542	0	0	542	1	599.324	268.66	330.665	0	0	13.2256	50.0942	55.7237	583.397	1979.97	17789	-55.7237	0	20.078	9.35985	10.9932	0	0	0.445889	195.795	-551.663	12.5295	364.417	0	19.3246	19.0961	68.3929	0
544	0	0	544	1	385.499	206.041	179.459	0	0	160.165	93.4166	345.071	242.528	1932.7	17745.7	-345.071	0	9.13408	8.97907	10.9944	0	0	0.185286	233.335	-559.299	21.187	253.097	0	43.1225	43.1736	154.052	0
545	0	0	545	1	508.487	269.859	238.628	0	0	-6.83986	-3.17014	286.734	497.79	2000.04	17742.7	-286.734	0	18.5879	10.2682	13.4475	0	0	0.225435	200.075	-566.49	15.6726	309.75	0	23.4912	23.313	80.4514	0
546	0	0	546	1	398.367	213.362	185.005	0	0	72.3262	26.9635	83.5081	300.654	1920.87	17812.2	-83.5081	0	10.3184	7.96469	11.7173	0	0	0.177379	157.1	-520.809	20.218	251.386	0	34.4251	34.2514	116.393	0
549	0	0	549	1	427.038	226.995	200.043	0	0	32.4339	97.5194	358.907	406.789	1960.77	17741.6	-358.907	0	15.5994	10.6012	12.2195	0	0	0.393187	219.434	-567.367	19.2792	288.537	0	28.4557	28.4503	100.554	0
551	0	0	551	1	370.279	186.536	183.744	0	0	2.79006	-1.45109	126.668	376.786	1990.41	17740.9	-126.668	0	13.2727	10.5417	12.5123	0	0	0.221233	146.476	-533.083	23.1113	254.466	0	29.4577	29.0732	98.2222	0
553	0	0	553	1	511.074	288.68	222.395	0	0	42.9461	0.0955565	232.518	360.699	1850.59	17739.4	-232.518	0	12.9929	8.6137	11.7225	0	0	0.0412479	189.791	-540.332	15.0914	248.138	0	29.5152	29.4872	100.437	0
554	0	0	554	1	385.356	217.707	167.65	0	0	48.8873	35.3471	224.814	292.853	1944.31	17704.1	-224.814	0	10.456	9.14936	12.2602	0	0	0.132378	164.794	-536.451	21.525	233.821	0	36.4225	36.0672	121.393	0
555	0	0	555	1	465.305	232.439	232.866	0	0	89.3658	70.6013	89.4593	280.975	1903.83	17668.9	-89.4593	0	9.60217	10.4583	13.0089	0	0	0.337945	175.863	-549.115	17.4402	287.015	0	39.2024	38.4179	132.448	0
556	0	0	556	1	552.637	318.23	234.407	0	0	113.12	61.5833	319.822	553.885	1880.08	17777.6	-319.822	0	20.5159	10.293	11.9918	0	0	0.220702	207.846	-560.178	14.0159	308.607	0	21.6372	21.5938	75.6557	0
558	0	0	558	1	407.935	205.758	202.177	0	0	52.2759	61.6031	294.022	303.516	1940.92	17777.5	-294.022	0	11.1482	8.62015	10.8679	0	0	0.20376	183.922	-537.603	19.6484	245.993	0	34.5346	34.4295	118.624	0
559	0	0	559	1	417.897	184.107	233.79	0	0	13.0369	-14.8762	132.81	328.836	1780.84	17754.4	-132.81	0	11.6011	10.0603	12.8084	0	0	0.174762	149.137	-532.722	19.7918	192.346	0	32.9895	32.7955	111.911	0
562	0	0	562	1	347.785	183.995	163.79	0	0	31.2325	14.3868	366.071	227.123	1961.97	17725.1	-366.071	0	8.79093	9.75126	13.2048	0	0	0.47955	198.675	-558.445	24.9507	330.001	0	47.023	47.2092	173.193	0
563	0	0	563	1	347.202	177.939	169.264	0	0	24.0391	22.7732	349.895	251.656	1969.16	17716.7	-349.895	0	9.63992	9.38376	12.181	0	0	0.0941132	160.62	-534.143	24.5994	210.956	0	42.105	42.0463	150.754	0
566	0	0	566	1	510.466	249.196	261.27	0	0	28.7781	17.0285	88.3828	488.694	1964.42	17722.5	-88.3829	0	16.9266	9.66046	11.1494	0	0	0.252902	178.629	-543.379	15.2069	332.489	0	22.6896	22.3399	78.0597	0
567	0	0	567	1	431.044	202.09	228.954	0	0	6.95181	64.3642	31.579	331.324	1886.59	17774.8	-31.579	0	11.3644	9.10216	12.0442	0	0	0.0713952	200.124	-552.342	18.6923	281.43	0	32.249	31.6699	112.87	0
569	0	0	569	1	470.054	240.882	229.172	0	0	60.5641	87.3003	294.792	357.354	1932.64	17751.8	-294.792	0	13.1079	8.33655	12.3272	0	0	0.156836	161.186	-528.386	16.7099	310.094	0	30.0158	30.0008	105.948	0
573	0	0	573	1	387.086	203.925	183.161	0	0	54.1172	-12.0838	318.733	365.154	1939.08	17751.6	-318.733	0	13.7173	9.77503	11.8503	0	0	0.0951098	165.992	-542.484	21.4904	251.322	0	30.2764	30.336	105.281	0
576	0	0	576	1	534.264	290.342	243.922	0	0	5.87229	90.0814	310.405	454.059	1987.33	17749.1	-310.405	0	16.9869	8.7164	11.8959	0	0	0.22581	194.144	-549.809	14.3525	280.939	0	24.4928	24.2873	85.5664	0
580	0	0	580	1	441.436	191.939	249.498	0	0	0.776385	49.7426	233.739	291.859	1892.76	17689.7	-233.739	0	10.5516	10.7438	12.8345	0	0	0.345927	187.06	-548.297	18.6417	231.144	0	37.9782	37.3937	125.694	0
585	0	0	585	1	465.395	282.9	182.495	0	0	60.6201	25.8199	195.075	396.767	1932.58	17813.3	-195.075	0	14.0119	8.51743	10.7069	0	0	0.144443	177.281	-535.356	16.7098	249.202	0	26.8964	26.7996	89.6334	0
586	0	0	586	1	434.697	239.537	195.161	0	0	16.5296	43.3936	218.707	439.275	1877.01	17795.7	-218.707	0	15.739	8.798	11.849	0	0	0.20218	196.346	-551.531	18.3978	277.837	0	25.1127	24.9087	84.3613	0
587	0	0	587	1	447.617	204.373	243.245	0	0	98.5567	77.6288	105.327	275.87	1794.98	17761.5	-105.326	0	9.44815	10.2012	12.2214	0	0	0.0987615	144.659	-525.305	18.109	224.185	0	39.107	38.7181	133.327	0
591	0	0	591	1	420.307	253.481	166.826	0	0	104.148	44.7157	234.589	242.859	1889.05	17694.8	-234.589	0	8.63962	9.56251	12.4576	0	0	0.0555865	242.223	-573.447	19.4667	265.929	0	44.0626	43.5633	147.346	0
592	0	0	592	1	370.226	197.618	172.608	0	0	38.439	60.6747	319.262	326.697	1954.76	17778.5	-319.262	0	12.2021	9.03828	12.5697	0	0	0.216162	185.967	-542.825	22.6671	222.792	0	33.1594	33.086	117.637	0
593	0	0	593	1	361.954	181.86	180.094	0	0	22.643	5.02286	202.463	305.806	1970.56	17734.5	-202.463	0	10.9339	9.27678	12.0353	0	0	0.0661904	209.636	-556.014	23.2679	256.659	0	34.8445	34.5241	114.855	0
594	0	0	594	1	541.953	292.209	249.745	0	0	26.774	66.8996	222.211	480.115	1966.43	17772.2	-222.211	0	17.1589	7.63859	10.6767	0	0	0.203943	210.615	-559.313	13.8199	380.495	0	22.4073	22.1888	75.4877	0
596	0	0	596	1	289.559	160.01	129.549	0	0	63.0764	10.7973	190.067	152.759	1930.12	17728.7	-190.067	0	5.39567	9.9653	10.6578	0	0	0.298163	181.864	-536.989	30.7294	255.129	0	66.2129	65.4406	213.87	0
597	0	0	597	1	421.35	229.293	192.057	0	0	81.1248	-5.90396	394.484	404.512	1912.08	17745.4	-394.484	0	15.9031	8.52496	12.1125	0	0	0.290286	221.004	-567.091	19.0917	351.563	0	27.0635	27.4149	103.78	0
600	0	0	600	1	462.61	215.937	246.673	0	0	112.227	57.4279	66.867	417.763	1880.97	17781.7	-66.867	0	14.2104	7.86473	11.0902	0	0	0.328567	179.798	-539.291	16.7571	315.922	0	25.5764	25.2322	88.3415	0
604	0	0	604	1	373.708	186.51	187.198	0	0	30.693	-1.88674	129.533	257.873	1862.85	17841	-129.533	0	9.03331	8.20378	10.1648	0	0	0.0582054	208.046	-551.741	21.5891	262.582	0	38.4895	38.4482	128.32	0
605	0	0	605	1	434.918	240.482	194.436	0	0	53.9849	16.9815	104.089	433.569	1939.22	17822.2	-104.089	0	14.9968	7.87402	10.3528	0	0	0.204821	175.523	-535.564	17.9218	289.687	0	24.197	24.1429	82.643	0
606	0	0	606	1	273.203	122.273	150.93	0	0	-36.5851	-26.7756	-34.6388	178.669	1930.13	17766.3	34.6388	0	6.23964	9.29359	11.904	0	0	0.471359	154.007	-526.389	33.361	238.318	0	55.3529	54.6575	205.787	0
607	0	0	607	1	530.488	287.435	243.053	0	0	42.503	75.3909	149.801	460.44	1950.7	17763.8	-149.801	0	16.0403	8.44644	10.7956	0	0	0.446259	196.093	-550.204	14.3061	315.147	0	23.5666	23.3175	79.0037	0
616	0	0	616	1	476.601	263.51	213.09	0	0	132.793	62.0209	242.632	464.11	1860.41	17777.1	-242.632	0	16.5302	7.96313	10.9951	0	0	0.309257	182.443	-540.641	16.1785	284.203	0	23.4879	23.4108	80.6759	0
618	0	0	618	1	482.904	263.556	219.349	0	0	61.6269	38.9332	308.942	464.579	1831.91	17800.2	-308.942	0	17.2066	8.39955	10.8916	0	0	0.176058	175.618	-539.02	15.9941	320.738	0	23.6582	23.7579	83.7627	0
621	0	0	621	1	322.472	166.739	155.734	0	0	20.2586	-42.1635	175.245	235.867	1873.28	17781.6	-175.245	0	8.45291	8.18013	10.5629	0	0	0.478313	204.771	-532.983	26.0321	242.117	0	41.803	41.5339	138.145	0
622	0	0	622	1	390.963	170.951	220.011	0	0	-0.153727	67.5329	-47.8966	307.024	1893.69	17771.6	47.8966	0	10.4594	8.93087	10.0548	0	0	0.161949	157.047	-523.458	20.5987	1	0	32.8265	32.237	127.331	0
624	0	0	624	1	505.877	253.795	252.082	0	0	70.5592	42.6004	218.379	385.037	1822.98	17796.5	-218.379	0	13.6611	9.36829	12.4786	0	0	0.134433	181.704	-547.329	15.4982	284.182	0	28.8119	28.7722	97.3925	0
626	0	0	626	1	421.439	227.857	193.582	0	0	63.8439	54.4706	251.451	414.933	1929.36	17784.7	-251.451	0	14.9135	8.69877	11.8077	0	0	0.0330652	173.537	-530.499	19.0755	290.712	0	26.4651	26.3404	89.882	0
627	0	0	627	1	399.831	226.298	173.533	0	0	81.4187	25.0226	138.824	373.614	1911.78	17814.1	-138.824	0	12.9606	8.4405	10.5288	0	0	0.0894716	201.776	-546.248	20.0188	296.399	0	28.1896	28.0194	94.3908	0
628	0	0	628	1	459.913	191.802	268.111	0	0	62.3975	33.2669	-48.1405	392.486	1930.8	17805.9	48.1405	0	13.2634	8.6257	10.7383	0	0	0.267351	153.444	-524.996	16.9747	249.94	0	26.7381	26.6701	103.338	0
630	0	0	630	1	381.758	192.731	189.027	0	0	89.486	57.6184	270.217	378.502	1903.71	17781.5	-270.217	0	13.6755	8.00309	10.5951	0	0	0.146781	163.481	-529.482	21.0724	310.302	0	27.9914	27.8527	95.7433	0
635	0	0	635	1	371.554	191.259	180.295	0	0	20.1197	41.3819	13.8518	282.555	1973.08	17797.8	-13.8518	0	9.65837	8.3062	10.3112	0	0	0.331443	185.856	-533.461	21.8087	261.599	0	35.267	35.0493	126.835	0
649	0	0	649	1	424.412	228.59	195.822	0	0	28.0801	74.4791	81.0202	418.239	1965.12	17764.7	-81.0202	0	14.3927	8.63589	10.9316	0	0	0.361583	188.552	-547.748	18.7395	288.371	0	25.5804	25.2722	87.7315	0
653	0	0	653	1	355.006	196.658	158.348	0	0	58.0475	-8.44714	172.965	251.065	1935.15	17747.9	-172.965	0	8.85962	9.54169	11.9408	0	0	0.0974915	197.858	-553.658	23.9066	235.325	0	41.8633	41.5585	137.536	0
657	0	0	657	1	501.399	249.311	252.087	0	0	6.92767	48.6622	25.1138	386.476	1986.27	17790.5	-25.1138	0	13.2593	8.85973	11.2998	0	0	0.360507	191.042	-543.904	15.4262	294.897	0	27.4543	27.1859	97.7931	0
663	0	0	663	1	422.287	203.759	218.528	0	0	45.2929	6.10019	102.957	408.433	1947.91	17833	-102.957	0	14.1681	7.67411	11.2609	0	0	0.1437	208.187	-550.497	18.6788	291.699	0	25.6918	25.7011	87.4244	0
669	0	0	669	1	362.694	185.735	176.959	0	0	68.5414	93.7889	165.179	271.616	1924.66	17745.4	-165.179	0	9.46061	8.97382	11.4203	0	0	0.163538	148.771	-521.39	22.9577	200.916	0	38.5801	38.1792	127.145	0
672	0	0	672	1	416.637	259.882	156.755	0	0	71.4651	41.9969	239.466	338.767	1921.73	17797.1	-239.466	0	12.115	9.23666	12.2122	0	0	0.230558	143.467	-526.61	19.5531	236.156	0	32.1939	32.0527	108.075	0
675	0	0	675	1	353.946	167.68	186.266	0	0	8.40309	28.9538	101.649	323.743	1984.8	17810.2	-101.649	0	11.2752	9.5607	12.0698	0	0	0.370737	171.704	-536.027	24.0377	223.522	0	33.0162	32.7736	111.232	0
676	0	0	676	1	403.34	264.603	138.737	0	0	102.681	35.6713	186.414	310.523	1990.18	17703.8	-186.414	0	10.8759	8.80732	10.8984	0	0	0.0928356	208.673	-551.865	19.9761	288.496	0	33.8888	33.3754	111.53	0
677	0	0	677	1	509.3	291.005	218.295	0	0	59.9051	-7.40716	33.7646	447.096	1933.29	17746.9	-33.7646	0	15.3292	9.03693	10.9735	0	0	0.274696	184.834	-541.974	15.128	335.696	0	24.1247	23.8557	86.0594	0
679	0	0	679	1	356.321	185.409	170.912	0	0	91.5227	29.2751	175.152	282.146	1901.68	17710.2	-175.152	0	9.86495	8.32594	9.74528	0	0	0.130037	174.889	-529.971	22.8188	230.374	0	35.8784	35.2616	118.28	0
680	0	0	680	1	349.695	175.467	174.228	0	0	-0.493579	91.1143	208.533	392.358	1993.69	17748	-208.533	0	14.0392	8.29448	9.95295	0	0	0.363998	190.397	-534.935	23.4007	312.157	0	26.7247	26.376	88.3222	0
681	0	0	681	1	367.715	173.323	194.393	0	0	-5.84732	-5.57525	-12.7392	332.297	1999.05	17745.1	12.7392	0	11.4727	8.30382	10.6307	0	0	0.129417	172.764	-526.651	22.1666	282.785	0	30.4038	30.1246	111.896	0
692	0	0	692	1	435.868	258.824	177.044	0	0	-21.6518	22.454	100.965	337.57	2014.85	17717	-100.965	0	11.8599	8.22203	10.6148	0	0	0.325622	209.025	-554.919	17.9977	266.871	0	30.1212	29.6598	101.666	0
700	0	0	700	1	316.474	163.958	152.517	0	0	-32.4323	-31.4677	201.394	308.34	1925.97	17770.9	-201.394	0	11.2688	7.92471	11.511	0	0	0.176159	138.268	-512.358	26.8437	245.001	0	32.7673	32.5398	109.448	0
703	0	0	703	1	283.337	116.694	166.643	0	0	20.2571	13.2633	51.9579	167.956	1873.28	17825.9	-51.9579	0	5.79337	8.44869	10.3295	0	0	0.189185	164.786	-521.878	30.7161	233.715	0	57.2755	56.9862	197.09	0
707	0	0	707	1	384.21	170.466	213.744	0	0	-38.3273	22.3813	252.741	212.171	1931.87	17717.1	-252.741	0	7.84354	8.20847	10.5076	0	0	0.190465	192.206	-537.371	20.9479	249.312	0	46.0506	45.5614	153.678	0
709	0	0	709	1	312.707	204.568	108.139	0	0	-17.8701	78.8754	142.671	188.298	2011.07	17760.3	-142.671	0	6.64086	8.10121	10.5206	0	0	0.252062	189.609	-531.31	27.0109	224.144	0	51.3871	50.7642	168.433	0
713	0	0	713	1	331.668	192.839	138.829	0	0	36.5784	65.5369	-39.3338	215.601	1956.62	17773.6	39.3338	0	7.29605	8.62537	11.5052	0	0	0.197403	202.709	-546.334	25.5817	219.276	0	46.6852	46.3337	174.665	0
724	0	0	724	1	393.336	238.852	154.484	0	0	24.6221	-8.07271	117.997	340.535	1968.58	17747.6	-117.997	0	11.9271	8.92082	11.0099	0	0	0.123918	171.552	-534.589	20.6555	260.449	0	30.6958	30.3722	102.805	0
726	0	0	726	1	263.081	143.464	119.617	0	0	26.7505	106.371	-54.3113	161.301	1866.79	17732.8	54.3113	0	5.45954	7.61334	11.3017	0	0	0.11856	173.326	-520.01	33.7282	225.583	0	60.3349	59.1309	224.62	0
728	0	0	728	1	507.715	255.913	251.802	0	0	-18.6791	35.7528	132.588	568.952	2011.88	17803.4	-132.588	0	20.0789	6.90007	9.6537	0	0	0.434737	216.802	-546.67	14.6657	391.521	0	18.589	18.3629	63.3312	0
731	0	0	731	1	336.674	162.946	173.728	0	0	24.1419	89.6452	41.097	232.125	1969.06	17749.5	-41.097	0	7.9372	8.43889	10.0856	0	0	0.128289	156.258	-519.338	24.6193	247.103	0	42.3207	41.7693	147.903	0
737	0	0	737	1	409.153	254.643	154.51	0	0	-17.9305	24.271	147.875	359.049	2011.13	17814.9	-147.875	0	12.7332	7.85802	11.0211	0	0	0.370573	191.359	-542.995	19.4113	306.002	0	28.6452	28.4147	97.5118	0
738	0	0	738	1	314.21	168.866	145.345	0	0	104.862	-13.0386	-58.8484	213.587	1888.34	17752.5	58.8484	0	7.24476	8.12693	9.96082	0	0	0.107062	188.835	-533.487	26.6713	284.108	0	45.1147	44.3928	175.091	0
740	0	0	740	1	422.585	221.558	201.027	0	0	-21.0987	72.6447	119.027	433.032	2014.3	17766.5	-119.027	0	15.2041	8.22638	10.2549	0	0	0.349942	128.594	-509.257	18.6165	238.654	0	24.2244	23.9018	81.8725	0
742	0	0	742	1	327.729	168.475	159.255	0	0	32.2128	-35.119	186.833	275.753	1960.99	17774.6	-186.833	0	9.87272	7.76373	10.9385	0	0	0.31306	183.06	-534.22	25.454	280.012	0	36.1483	35.9898	119.987	0
754	0	0	754	1	341.38	169.417	171.963	0	0	30.516	15.0041	229.714	334.946	1962.68	17724.5	-229.714	0	12.0528	7.58233	10.2787	0	0	0.231208	142.361	-505.912	23.944	247.441	0	30.2928	30.034	101.329	0
757	0	0	757	1	272.448	147.181	125.267	0	0	63.8012	41.6623	210.452	237.656	1929.4	17697.8	-210.452	0	8.41702	6.85105	9.45768	0	0	0.227426	179.74	-515.37	31.0084	229.486	0	40.0664	39.5741	133.209	0
760	0	0	760	1	355.942	259.349	96.5928	0	0	87.3971	13.9512	219.138	230.209	1905.8	17725.5	-219.138	0	8.18237	7.87559	9.70461	0	0	0.101541	233.442	-546.997	22.6929	229.868	0	42.7046	42.2769	140.898	0
761	0	0	761	1	387.27	205.18	182.09	0	0	42.6492	-5.33737	203.698	344.688	1950.55	17744.8	-203.698	0	12.302	8.28631	10.0082	0	0	0.220519	157.156	-522.442	20.6562	262.258	0	29.8537	29.6449	98.7781	0
763	0	0	763	1	347.215	192.628	154.587	0	0	67.5309	-10.2974	134.37	223.673	1826.01	17849.4	-134.37	0	7.80838	8.15726	10.3231	0	0	0.0703104	213.861	-546.193	23.6635	289.403	0	43.9838	44.1381	146.523	0
765	0	0	765	1	376.42	176.14	200.28	0	0	44.5303	52.1767	-17.3634	343.122	1948.67	17787	17.3634	0	11.627	7.43088	9.61401	0	0	0.264396	210.555	-536.696	21.0419	315.272	0	28.9479	28.757	107.508	0
766	0	0	766	1	401.414	173.599	227.815	0	0	74.2193	-4.46145	-29.6535	253.403	1918.98	17743.9	29.6535	0	8.61205	8.12703	10.3129	0	0	0.237699	198.186	-537.78	19.7971	266.24	0	38.9227	38.4056	145.38	0
768	0	0	768	1	343.507	195.314	148.193	0	0	51.9995	32.9269	97.5078	220.8	1941.2	17706.6	-97.5078	0	7.61385	8.52969	10.6285	0	0	0.0679372	179.873	-534.385	24.1981	225.252	0	45.104	44.3258	152.212	0
770	0	0	770	1	344.986	152.586	192.4	0	0	-6.50754	49.9729	107.476	325.966	1999.71	17789.2	-107.476	0	11.3847	7.74886	10.0965	0	0	0.317034	202.529	-533.1	23.646	243.968	0	30.7391	30.3889	103.465	0
771	0	0	771	1	304.635	125.814	178.821	0	0	4.17759	24.6998	31.7861	208.775	1989.02	17714.8	-31.7861	0	7.19329	7.62654	9.40505	0	0	0.122314	197.014	-529.124	27.3061	239.745	0	44.9631	44.1089	157.491	0
772	0	0	772	1	382.453	167.344	215.108	0	0	8.45457	16.4267	-7.45828	399.518	1984.75	17822.7	7.45828	0	13.7013	7.49869	9.02934	0	0	0.192783	179.956	-528.812	20.5273	283.148	0	24.7709	24.767	92.541	0
773	0	0	773	1	366.697	186.706	179.991	0	0	-7.41719	90.2815	48.3132	305.761	2000.62	17748.9	-48.3132	0	10.5434	7.67417	10.4916	0	0	0.246738	180.935	-531.373	22.0087	248.872	0	32.7059	32.294	113.127	0
775	0	0	775	1	438.872	213.617	225.254	0	0	40.9746	19.7964	72.4856	464.516	1952.23	17819.3	-72.4856	0	15.9988	6.73092	10.6448	0	0	0.26901	214.482	-539.869	17.5107	348.094	0	22.4194	22.3469	77.3906	0
776	0	0	776	1	280.9	157.337	123.563	0	0	9.94165	85.2289	298.475	187.176	1983.26	17753.9	-298.475	0	6.94835	8.67965	10.6092	0	0	0.0865346	149.085	-514.002	31.2981	226.384	0	53.4522	53.0252	181.165	0
780	0	0	780	1	472.526	281.928	190.598	0	0	-1.9788	8.12812	230.577	509.562	1995.18	17831	-230.577	0	18.5023	7.62116	9.15599	0	0	0.218424	182.694	-531.425	16.0102	319.036	0	20.7907	20.6268	69.7404	0
784	0	0	784	1	318.498	192.273	126.225	0	0	139.741	41.3816	261.604	204.269	1853.46	17797.8	-261.604	0	7.34635	7.60337	9.92874	0	0	0.0158174	148.87	-509.964	25.9958	199.931	0	47.6961	47.7012	162.479	0
786	0	0	786	1	438.14	249.491	188.649	0	0	68.8169	68.9762	38.4923	259.329	1924.38	17770.2	-38.4923	0	8.80614	7.7162	9.6658	0	0	0.13902	232.202	-553.787	17.6119	353.339	0	37.695	37.2107	132.054	0
792	0	0	792	1	329.361	194.018	135.343	0	0	57.1448	-38.7327	-24.0058	276.165	1936.06	17778.2	24.0058	0	9.48162	7.60935	10.7194	0	0	0.481384	172.49	-526.118	25.1703	337.286	0	35.7418	35.6032	131.437	0
795	0	0	795	1	429.728	159.318	270.41	0	0	72.1843	91.7176	-61.133	339.914	1921.02	17747.4	61.133	0	11.4278	7.71578	10.9799	0	0	0.207447	169.936	-526.892	18.2523	280.434	0	30.4659	30.0835	116.274	0
800	0	0	800	1	389.411	169.933	219.477	0	0	97.3932	133.331	100.991	244.441	1895.81	17705.8	-100.991	0	8.37982	7.72932	10.9132	0	0	0.169706	200.491	-544.959	20.556	253.75	0	41.0319	40.2463	137.677	0
806	0	0	806	1	376.48	181.766	194.713	0	0	10.8437	29.7318	24.2774	304.929	1982.36	17709.7	-24.2774	0	10.4721	7.46119	10.0814	0	0	0.226503	184.877	-534.258	21.1537	362.964	0	32.4239	31.7925	114.105	0
810	0	0	810	1	363.772	153.59	210.183	0	0	-32.2788	-21.7866	-56.9244	292.535	2025.48	17761.3	56.9244	0	10.1751	8.12459	9.40272	0	0	0.257376	186.954	-529.511	22.0951	270.338	0	32.4542	32.42	128.082	0
815	0	0	815	1	359.222	183.809	175.414	0	0	49.8057	-17.6858	-60.8172	288.883	1943.39	17757.2	60.8172	0	9.8561	8.36313	10.1872	0	0	0.254741	181.448	-530.597	22.7205	251.764	0	34.3001	34.0467	133.892	0
817	0	0	817	1	434.509	202.227	232.282	0	0	18.5456	37.9969	95.8901	360.168	1974.65	17801.1	-95.8901	0	12.4872	8.16601	10.4422	0	0	0.223102	170.728	-531.613	18.023	281.251	0	28.5944	28.3548	97.1234	0
818	0	0	818	1	316.905	165.69	151.215	0	0	111.004	22.0017	42.5381	198.047	1981.86	17717.5	-42.5381	0	6.7359	8.43141	10.4232	0	0	0.251748	160.217	-521.764	26.6668	287.896	0	49.5321	48.7239	172.064	0
821	0	0	821	1	408.93	194.301	214.629	0	0	0.0208319	-21.7797	-11.4811	452.461	1993.18	17761.3	11.4811	0	15.654	7.69733	10.6938	0	0	0.297055	118.965	-505.631	19.3203	281.514	0	23.1299	22.8839	84.5971	0
825	0	0	825	1	456.501	250.697	205.804	0	0	5.02186	90.4685	264.887	485.758	1988.18	17748.7	-264.887	0	17.7534	7.93765	10.5756	0	0	0.498222	168.395	-537.694	16.9622	303.165	0	22.3532	22.1081	75.9359	0
829	0	0	829	1	306.693	188.501	118.192	0	0	38.8284	33.3883	284.741	198.96	1954.37	17805.8	-284.741	0	7.30567	8.19929	10.1288	0	0	0.16085	150.925	-514.463	27.5869	218.612	0	49.4745	49.4118	167.64	0
832	0	0	832	1	424.492	199.84	224.652	0	0	53.7932	67.4597	14.0551	386.401	1939.41	17771.7	-14.0551	0	13.1051	8.31618	10.794	0	0	0.26988	157.356	-524.012	18.6354	220.741	0	27.1931	26.9055	97.7891	0
834	0	0	834	1	268.382	121.944	146.438	0	0	30.7531	-20.0881	18.6947	241.24	1962.45	17759.6	-18.6947	0	8.31585	8.97572	11.0095	0	0	0.279842	150.92	-523.99	33.5556	261.84	0	41.5185	41.1483	147.91	0
836	0	0	836	1	351.777	195.987	155.79	0	0	29.0655	-4.58172	120.357	262.431	1964.13	17843.7	-120.357	0	9.1817	8.12078	10.8036	0	0	0.140504	169.413	-528.512	23.3984	242.466	0	37.968	38.0769	127.35	0
839	0	0	839	1	341.53	161.341	180.189	0	0	98.5074	-31.3855	-49.7242	237.186	1994.35	17770.9	49.7242	0	8.08396	7.9252	10.6041	0	0	0.234391	173.313	-528.483	24.1473	294.699	0	41.1128	41.0893	156.819	0
841	0	0	841	1	477.139	203.982	273.157	0	0	9.5317	44.348	-41.9848	400.519	1983.67	17794.8	41.9848	0	13.6442	8.00301	10.5103	0	0	0.297722	181.744	-535.673	16.0961	310.939	0	25.8277	25.6979	98.2655	0
842	0	0	842	1	351.694	161.385	190.309	0	0	31.9691	137.881	109.462	277.076	1961.23	17701.3	-109.462	0	9.60161	7.39804	10.4195	0	0	0.104544	215.717	-540.329	23.0522	263.401	0	35.7139	35.133	119.655	0
847	0	0	847	1	396.272	228.322	167.949	0	0	64.7224	81.8041	189.155	282.24	1928.48	17757.3	-189.155	0	9.90462	7.8915	9.96392	0	0	0.243694	176.853	-526.978	19.9733	237.088	0	35.6361	35.314	117.641	0
848	0	0	848	1	309.127	140.895	168.233	0	0	73.5138	6.84266	287.883	218.901	1919.69	17732.6	-287.883	0	8.03528	8.35111	10.2529	0	0	0.460237	206.338	-542.612	27.4225	291.526	0	45.6318	45.5586	155.371	0
850	0	0	850	1	370.225	197.254	172.97	0	0	47.2642	65.5539	251.057	264.758	1945.94	17773.6	-251.057	0	9.53372	8.70661	11.0095	0	0	0.203302	162.221	-527.495	22.196	218.885	0	39.083	38.8751	130.655	0
851	0	0	851	1	421.801	224.922	196.879	0	0	54.0082	17.9998	60.091	223.558	2038.85	17721.5	-60.091	0	7.66914	7.57569	10.0412	0	0	0.0565646	225.25	-551.34	18.4646	267.543	0	42.8217	42.4948	147.343	0
852	0	0	852	1	425.527	221.021	204.506	0	0	60.9724	75.466	66.986	385.67	1932.23	17763.7	-66.986	0	13.1652	7.93638	10.4349	0	0	0.39624	196.191	-546.182	18.4268	433.339	0	27.008	26.6869	93.2458	0
854	0	0	854	1	312.235	136.317	175.919	0	0	15.0951	119.466	76.5235	200.097	1978.1	17719.7	-76.5235	0	6.90196	9.09612	10.2959	0	0	0.169022	178.882	-532.421	27.4022	228.41	0	49.3444	48.4566	167.855	0
855	0	0	855	1	409.708	196.412	213.296	0	0	-19.8049	31.1477	36.0695	369.071	2013.01	17808	-36.0695	0	12.7939	8.83972	10.8756	0	0	0.518891	191.948	-552.425	19.6005	296.329	0	28.0859	27.9283	99.9218	0
856	0	0	856	1	391.423	164.65	226.773	0	0	27.3693	43.7435	29.4076	280.803	1866.17	17795.4	-29.4076	0	9.60204	7.4446	10.6628	0	0	0.255438	244.046	-551.654	20.2939	281.792	0	35.5159	35.0815	124.035	0
858	0	0	858	1	340.107	132.2	207.907	0	0	30.8523	63.4097	-69.67	248.375	1962.35	17775.7	69.6701	0	8.40025	8.68093	10.411	0	0	0.0347357	143.298	-513.14	24.4912	251.105	0	39.8887	39.6226	157.749	0
867	0	0	867	1	337.609	180.022	157.586	0	0	114.252	29.3834	214.648	262.32	1878.95	17809.8	-214.648	0	9.27295	8.01696	10.0094	0	0	0.123497	139.341	-508.425	24.3598	228.291	0	38.4178	38.2361	127.277	0
879	0	0	879	1	393.565	169.533	224.032	0	0	16.6871	-19.9457	8.44678	310.891	1976.51	17759.4	-8.44678	0	10.7336	8.23894	10.8304	0	0	0.345178	140.446	-514.416	20.4178	249.253	0	32.4918	32.2017	116.526	0
880	0	0	880	1	432.953	219.383	213.57	0	0	17.6679	6.57658	197.094	311.754	1975.53	17732.9	-197.094	0	11.1368	8.21333	11.106	0	0	0.062049	157.725	-526.633	18.2265	241.931	0	33.0292	32.6861	109.174	0
882	0	0	882	1	430.652	180.915	249.737	0	0	8.71201	18.0198	55.8319	294.829	1984.49	17721.5	-55.8319	0	10.195	8.8301	11.2703	0	0	0.272493	189.009	-545.686	18.5148	208.962	0	34.9413	34.3526	120.207	0
883	0	0	883	1	259.49	126.749	132.741	0	0	15.9823	135.709	121.87	170.32	1977.22	17803.1	-121.87	0	5.9369	7.77194	10.4218	0	0	0.197779	192.141	-527.619	34.0299	225.343	0	56.0605	55.7754	185.639	0
890	0	0	890	1	331.004	154.298	176.706	0	0	112.347	40.4194	-91.4074	252.397	1980.51	17798.7	91.4074	0	8.48291	7.84964	10.0663	0	0	0.0133594	176.031	-528.059	24.9181	249.575	0	38.7037	38.7488	156.691	0
891	0	0	891	1	342.87	176.021	166.848	0	0	-6.44559	28.0486	184.398	297.861	1999.65	17811.1	-184.398	0	10.6305	8.46952	11.2316	0	0	0.287352	204.29	-547.011	24.401	332.155	0	34.5936	34.2716	114.178	0
893	0	0	893	1	288.949	187.851	101.098	0	0	96.6958	-7.85896	20.5652	150.376	1996.16	17747.3	-20.5652	0	5.12861	8.76186	10.5504	0	0	0.0430177	166.282	-521.243	30.1978	240.977	0	63.9537	63.4357	227.008	0
902	0	0	902	1	409.679	216.188	193.491	0	0	15.4063	49.5074	167.99	473.575	1977.79	17789.6	-167.99	0	16.6935	7.38387	9.36145	0	0	0.388573	189.59	-521.53	18.9413	297.171	0	22.0284	21.7608	73.7796	0
908	0	0	908	1	327.665	177.806	149.86	0	0	30.8543	95.2638	341.361	180.855	1962.35	17743.9	-341.361	0	6.85704	7.83906	10.5365	0	0	0.223869	174.493	-526.389	25.3721	253.608	0	53.7413	53.7715	192.619	0
909	0	0	909	1	360.721	203.295	157.426	0	0	29.808	102.349	166.463	275.192	1963.39	17836.5	-166.463	0	9.65231	7.55167	10.8204	0	0	0.15082	154.782	-520.938	22.495	294.926	0	36.3256	36.3249	121.052	0
912	0	0	912	1	460.894	233.02	227.874	0	0	29.4059	-12.5296	209.936	375.159	1963.79	17752	-209.936	0	13.4707	8.33171	10.7229	0	0	0.143991	188.707	-538.973	16.8711	301.023	0	27.9534	27.761	92.9274	0
913	0	0	913	1	348.005	180.829	167.176	0	0	66.7112	37.1582	168.36	261.605	1926.49	17802	-168.36	0	9.14658	7.35734	10.1133	0	0	0.165094	161.17	-518.268	23.2587	225.13	0	37.6095	37.4039	124.549	0
914	0	0	914	1	326.069	195.696	130.373	0	0	-25.9102	-14.1728	-16.9533	233.085	2019.11	17753.7	16.9533	0	8.10252	8.35723	10.6247	0	0	0.12295	155.186	-519.434	25.7616	248.798	0	41.4358	41.2431	153.206	0
915	0	0	915	1	415.478	173.648	241.83	0	0	24.4461	48.7191	-90.5159	332.29	1968.75	17790.4	90.5159	0	11.255	7.93312	9.71528	0	0	0.209763	189.548	-535.517	18.8267	285.483	0	29.9401	29.8163	121.155	0
921	0	0	921	1	394.753	187.461	207.292	0	0	89.3013	75.438	198.374	291.384	1903.9	17763.7	-198.374	0	10.2276	9.08744	11.4267	0	0	0.299767	145.994	-522.238	20.6979	233.291	0	36.5106	36.1301	120.426	0
923	0	0	923	1	377.623	166.053	211.57	0	0	-12.5841	48.8195	203.273	350.747	2005.78	17790.3	-203.273	0	12.5886	6.85522	10.5023	0	0	0.15967	186.582	-537.046	20.9779	265.797	0	28.5558	28.1918	95.568	0
927	0	0	927	1	493.886	269.759	224.127	0	0	26.8861	32.8791	44.2168	525.893	1966.31	17806.3	-44.2168	0	18.0448	7.84058	10.6323	0	0	0.32134	193.707	-543.842	15.4396	324.985	0	20.5303	20.383	72.6294	0
930	0	0	930	1	270.593	157.726	112.867	0	0	10.0391	12.2925	260.058	151.738	1983.16	17727.2	-260.058	0	5.55631	8.61931	10.45	0	0	0.145935	170.674	-522.168	32.7409	218.702	0	64.2704	63.6814	211.912	0
932	0	0	932	1	313.395	160.768	152.627	0	0	4.32751	49.8512	125.03	248.895	1988.87	17789.3	-125.03	0	8.70232	7.82238	11.0486	0	0	0.230948	154.502	-518.491	26.9851	231.895	0	40.0048	39.5939	134.364	0
936	0	0	936	1	556.381	212.481	343.9	0	0	29.0232	46.0983	45.7061	545.891	1964.18	17793	-45.7061	0	18.7016	7.35052	9.5329	0	0	0.160561	189.064	-536.97	13.2452	345.107	0	19.4008	19.2147	68.9603	0
941	0	0	941	1	255.588	143.442	112.146	0	0	28.3039	22.4209	368.9	169.019	1964.9	17717.1	-368.9	0	6.55159	8.34755	11.139	0	0	0.0412288	192.792	-540.903	35.4356	189.321	0	58.3401	58.4807	214.48	0
942	0	0	942	1	475.032	201.566	273.467	0	0	-15.0463	32.8839	174.868	282.437	1908.59	17706.6	-174.868	0	10.0704	8.81827	11.3689	0	0	0.134735	205.875	-560.272	16.4582	295.248	0	36.5982	35.9201	120.6	0
945	0	0	945	1	430.541	215.939	214.602	0	0	29.1398	-2.40477	256.317	366.192	1964.06	17741.9	-256.317	0	13.3614	8.70208	10.7748	0	0	0.126324	156.531	-523.067	18.4031	267.609	0	28.9639	28.8119	97.1165	0
946	0	0	946	1	399.121	202.017	197.105	0	0	99.5236	-30.1802	168.355	401.306	1893.68	17769.7	-168.355	0	14.1437	7.79514	9.92017	0	0	0.183964	173.944	-526.81	19.7665	258.817	0	25.8317	25.6244	86.4921	0
955	0	0	955	1	506.513	246.084	260.43	0	0	31.766	92.261	200.577	521.68	1961.43	17746.9	-200.577	0	18.4775	6.97159	9.99095	0	0	0.589781	208.711	-545.665	14.7595	322.946	0	20.3879	20.1864	68.8299	0
962	0	0	962	1	488.002	224.197	263.805	0	0	72.3677	11.5133	66.2745	566.677	1920.83	17827.6	-66.2745	0	19.4314	6.44498	8.52435	0	0	0.153075	276.204	-563.333	15.123	441.596	0	18.2272	18.1669	64.4467	0
964	0	0	964	1	414.437	210.057	204.38	0	0	7.21513	57.8358	77.0142	402.745	1985.98	17781.3	-77.0142	0	13.9243	7.87182	10.2721	0	0	0.485875	163.254	-529.226	18.9758	283.93	0	25.7136	25.3986	88.3023	0
967	0	0	967	1	381.058	201.442	179.616	0	0	6.59329	6.68063	113.908	361.907	1986.61	17732.8	-113.908	0	12.683	7.90863	10.3402	0	0	0.097429	155.318	-520.185	21.0351	274.875	0	28.2334	27.8406	94.7464	0
970	0	0	970	1	352.222	170.324	181.899	0	0	32.3553	32.6339	93.3861	364.093	1960.84	17806.5	-93.3861	0	12.5885	6.91002	9.87595	0	0	0.415157	223.819	-545.994	22.6986	268.157	0	27.4104	27.2535	93.2611	0
971	0	0	971	1	314.423	120.958	193.464	0	0	-7.80224	95.2476	-34.1445	298.256	2001	17743.9	34.1445	0	10.1824	7.19629	9.70911	0	0	0.182938	147.843	-504.018	26.1682	208.44	0	32.5247	32.2123	121.621	0
973	0	0	973	1	334.85	152.656	182.194	0	0	46.042	66.2407	298.54	219.907	1947.16	17772.9	-298.54	0	8.10392	7.19001	10.099	0	0	0.261499	190.484	-529.449	24.3193	228.856	0	43.8135	43.7437	153.026	0
974	0	0	974	1	283.582	140.926	142.656	0	0	108.165	115.163	199.675	191.649	1885.04	17724	-199.675	0	6.72471	7.62294	10.5038	0	0	0.171055	195.592	-538.813	30.3179	203.921	0	50.9746	50.4118	169.205	0
983	0	0	983	1	389.623	165.451	224.172	0	0	76.0886	-58.0181	-153.232	259.27	1917.11	17797.5	153.232	0	8.91073	8.76018	11.6768	0	0	0.136983	194.784	-543.563	20.9979	235.814	0	39.6143	39.4826	168.231	0
984	0	0	984	1	349.956	170.413	179.543	0	0	-24.0435	51.814	137.445	253.382	2017.24	17787.3	-137.445	0	8.95352	7.96443	11.0694	0	0	0.394316	170.308	-527.244	23.5634	222.771	0	39.2529	38.7999	129.902	0
986	0	0	986	1	357.629	172.972	184.656	0	0	27.6429	-14.9879	294.156	324.328	1965.56	17754.5	-294.156	0	12.0831	7.66456	10.9232	0	0	0.0945427	200.435	-540.985	22.7988	270.697	0	31.3811	31.3341	109.344	0
987	0	0	987	1	386.841	165.042	221.799	0	0	-21.173	17.2668	49.1637	268.838	2014.37	17722.2	-49.1637	0	9.35988	7.69509	9.7623	0	0	0.157941	153.298	-512.42	20.4656	235.679	0	35.7995	35.2943	124.407	0
989	0	0	989	1	345.428	176.664	168.764	0	0	24.4816	20.851	275.655	275.334	1968.72	17818.3	-275.655	0	10.1092	7.80635	10.8472	0	0	0.208729	216.07	-547.237	23.8312	232.166	0	36.5894	36.5236	125.389	0
990	0	0	990	1	399.902	197.22	202.682	0	0	-4.94176	66.6281	105.864	390.498	1898.48	17772.5	-105.864	0	13.6132	6.29774	10.1548	0	0	0.27877	254.234	-549.694	19.3493	326.779	0	25.6421	25.2466	86.5155	0
991	0	0	991	1	401.625	211.332	190.294	0	0	73.7522	56.0343	126.741	356.619	1919.45	17783.1	-126.741	0	12.31	7.73398	10.7438	0	0	0.258892	199.909	-550.266	19.7662	299.837	0	29.09	28.7946	97.4549	0
1001	0	0	1001	1	367.039	170.554	196.486	0	0	-41.9651	15.3979	-144.352	296.632	1935.51	17823.7	144.352	0	10.2481	8.27875	10.553	0	0	0.247991	162.608	-524.268	22.1901	226.724	0	33.817	33.672	143.145	0
1003	0	0	1003	1	389.313	148.461	240.851	0	0	59.2401	48.0178	-39.1829	386.485	1933.96	17791.1	39.1829	0	13.0526	8.23774	9.7068	0	0	0.391216	149.489	-518.408	20.4434	241.317	0	26.4025	26.2422	101.857	0
1004	0	0	1004	1	320.519	177.928	142.591	0	0	-120.393	40.1337	188.795	189.597	1814.61	17799	-188.795	0	7.10089	8.05559	10.3126	0	0	0.273921	228.067	-549.857	26.1004	204.762	0	50.1782	48.8056	162.407	0
1006	0	0	1006	1	321.507	175.966	145.541	0	0	5.13372	20.2616	36.4804	213.3	1988.07	17818.9	-36.4804	0	7.35711	8.82829	11.1226	0	0	0.28873	138.05	-515.593	26.5721	182.755	0	46.5158	46.4367	162.967	0
1010	0	0	1010	1	325.212	178.419	146.793	0	0	42.4844	42.8452	-98.2905	206.789	1950.72	17796.3	98.2905	0	6.98591	7.44611	9.69951	0	0	0.170487	153.948	-510.786	25.1965	202.073	0	45.6947	45.5981	184.271	0
1012	0	0	1012	1	490.817	240.85	249.967	0	0	-0.753323	39.2327	211.474	412.691	1993.95	17799.9	-211.474	0	14.8176	7.40748	10.6339	0	0	0.427567	162.871	-526.11	15.4749	227.86	0	25.2401	24.9504	84.5506	0
1022	0	0	1022	1	418.002	221.011	196.991	0	0	29.6653	15.3809	-80.0222	315.604	1963.53	17724.1	80.0222	0	10.7275	7.63515	10.0512	0	0	0.0457903	162.482	-516.771	18.6823	237.194	0	31.5084	31.068	123.706	0
1026	0	0	1026	1	348.548	171.775	176.773	0	0	-16.136	27.6368	51.3394	302.738	2009.34	17811.5	-51.3394	0	10.5137	8.40536	10.2942	0	0	0.294605	144.217	-509.641	23.6282	208.3	0	32.9428	32.7885	115.402	0
1027	0	0	1027	1	276.166	159.852	116.314	0	0	72.143	81.48	322.525	227.644	1921.06	17757.7	-322.525	0	8.47001	7.39082	8.72984	0	0	0.0547637	146.313	-499.26	30.4671	207.002	0	42.4075	42.3762	146.993	0
1028	0	0	1028	1	368.41	168.794	199.615	0	0	52.5178	-13.0889	121.717	347.088	1940.68	17752.6	-121.717	0	12.1157	6.67031	9.72831	0	0	0.134239	191.487	-528.007	21.3805	266.44	0	28.3239	28.1064	95.2573	0
1029	0	0	1029	1	384.193	186.424	197.769	0	0	-11.0111	55.0656	40.9894	325.799	2004.21	17784.1	-40.9894	0	11.2482	7.78473	9.44651	0	0	0.257106	193.504	-527.724	20.5903	306.028	0	30.1597	29.8656	106.586	0
1030	0	0	1030	1	306.324	151.706	154.619	0	0	-16.2253	14.9552	36.9606	268.795	2009.43	17824.2	-36.9606	0	9.33042	7.6682	9.56949	0	0	0.287893	189.769	-530.35	27.1952	273.279	0	35.5152	35.5157	125.866	0
1032	0	0	1032	1	283.725	124.979	158.745	0	0	33.7571	16.7509	-101.358	278.337	1959.44	17822.4	101.358	0	9.44652	7.33201	9.91551	0	0	0.173991	190.603	-526.18	29.9088	242.555	0	34.8953	35.0901	140.847	0
1033	0	0	1033	1	408.104	221.551	186.552	0	0	45.7203	46.3194	174.347	373.574	1947.48	17792.8	-174.347	0	13.1145	7.12285	9.25942	0	0	0.243117	172.862	-513.82	18.9426	261.034	0	26.8719	26.6672	89.6708	0
1035	0	0	1035	1	325.031	159.02	166.011	0	0	63.8888	35.5431	3.7038	276.498	1929.31	17703.9	-3.70379	0	9.37845	7.41441	9.34543	0	0	0.137785	131.885	-501.359	25.0911	217.255	0	34.9963	34.2436	126.665	0
1036	0	0	1036	1	306.701	163.84	142.862	0	0	-11.1141	67.9654	16.766	274.412	1904.65	17771.2	-16.766	0	9.43326	8.10065	9.25278	0	0	0.124662	173.369	-520.164	27.2257	215.119	0	35.341	34.6665	127.177	0
1037	0	0	1037	1	357.232	224.352	132.88	0	0	17.498	14.7146	356.097	320.572	1975.7	17724.8	-356.097	0	12.361	6.8643	9.56166	0	0	0.178428	173.095	-514.907	22.2188	236.242	0	30.7794	30.7223	111.292	0
1040	0	0	1040	1	301.102	110.157	190.945	0	0	19.3686	34.2945	-130.699	327.345	1973.83	17804.8	130.699	0	11.1073	7.55373	9.01707	0	0	0.0916344	163.573	-517.258	27.5298	259.463	0	29.743	29.6722	126.624	0
1041	0	0	1041	1	409.218	200.746	208.472	0	0	15.0384	-42.1533	69.202	382.336	1978.16	17781.6	-69.202	0	13.3964	7.11132	9.42426	0	0	0.326561	193.706	-532.209	18.9102	381.995	0	25.7994	25.6371	89.3244	0
1042	0	0	1042	1	351.269	213.438	137.831	0	0	47.6735	14.8702	128.376	264.175	1945.53	17824.3	-128.376	0	9.19736	7.52642	9.72296	0	0	0.0683617	180.998	-527.855	22.9507	235.695	0	36.8197	36.8255	123.12	0
1043	0	0	1043	1	327.543	139.465	188.078	0	0	33.5115	53.8735	-55.1235	264.518	1959.69	17785.3	55.1235	0	8.95444	8.58868	10.6882	0	0	0.199384	153.643	-516.845	25.7257	215.259	0	37.8777	37.6827	146.524	0
1044	0	0	1044	1	356.134	176.144	179.99	0	0	-32.6014	19.7421	182.03	206.871	1926.14	17719.7	-182.03	0	7.44382	8.16616	10.9605	0	0	0.200463	212.188	-540.609	23.0993	239.31	0	47.3386	46.6236	155.308	0
1046	0	0	1046	1	293.418	155.2	138.217	0	0	-17.2844	69.0346	360.466	294.652	1910.82	17770.1	-360.466	0	11.4488	6.69123	10.2886	0	0	0.137	204.954	-528.083	28.4709	223.832	0	32.9871	33.0392	123.006	0
1049	0	0	1049	1	437.445	214.116	223.329	0	0	65.2821	-0.17274	169.957	307.024	1927.92	17839.3	-169.957	0	10.7975	7.75077	9.98507	0	0	0.0924238	169.6	-524.194	17.7079	264.515	0	32.6392	32.599	108.75	0
1053	0	0	1053	1	412.824	166.74	246.084	0	0	-7.4826	36.8772	177.376	273.839	1901.02	17802.3	-177.376	0	9.74597	7.66003	9.48576	0	0	0.172851	210.034	-538.357	18.8609	230.197	0	35.7773	35.3744	117.812	0
1054	0	0	1054	1	403.362	182.31	221.051	0	0	-30.6247	43.6156	57.6674	270.903	1924.16	17795.5	-57.6674	0	9.44174	7.51882	9.64211	0	0	0.235206	116.435	-492.286	19.3883	162.811	0	35.5758	35.1168	122.609	0
1055	0	0	1055	1	373.307	187.687	185.62	0	0	63.5677	16.98	113.77	312.474	1929.63	17822.2	-113.77	0	10.8147	7.55475	9.47857	0	0	0.245697	149.791	-512.003	21.26	202.009	0	31.6254	31.5748	106.79	0
1056	0	0	1056	1	351.779	210.162	141.616	0	0	110.67	-24.5839	191.828	203.926	1882.53	17764.1	-191.828	0	7.22191	7.60705	10.2248	0	0	0.135125	168.574	-523.281	23.0692	221.575	0	47.4943	47.1806	157.061	0
1057	0	0	1057	1	379.949	160.073	219.876	0	0	31.5345	67.8599	93.2245	236.966	1862.01	17771.3	-93.2245	0	8.17059	8.59926	10.8332	0	0	0.308046	199.672	-544.977	21.4239	211.087	0	42.5522	41.9419	143.413	0
1058	0	0	1058	1	375.324	168.806	206.519	0	0	-17.8552	23.4256	70.3607	282.199	1911.4	17815.7	-70.3607	0	9.84319	8.13071	9.77714	0	0	0.270393	148.987	-511.415	21.3612	229.662	0	34.8099	34.5	119.63	0
1060	0	0	1060	1	422.383	194.543	227.84	0	0	-24.3651	31.111	276.723	367.557	1917.91	17808	-276.723	0	13.6603	8.19092	10.475	0	0	0.356368	153.241	-523.723	18.6598	215.911	0	28.3489	28.1984	96.5347	0
1061	0	0	1061	1	460.851	191.178	269.673	0	0	-2.84059	14.4374	57.4634	429.495	1896.38	17824.7	-57.4634	0	14.9056	8.26725	10.4327	0	0	0.280606	213.473	-540.016	16.8152	292.048	0	24.4478	24.2386	85.3556	0
1065	0	0	1065	1	333.379	149.321	184.058	0	0	31.932	50.6891	24.424	192.812	1861.61	17788.5	-24.424	0	6.57883	7.3531	9.27222	0	0	0.235807	182.189	-521.421	24.2748	214.407	0	48.3725	47.7046	170.821	0
1068	0	0	1068	1	395.946	242.355	153.591	0	0	90.8376	70.947	297.296	364.527	1902.36	17768.2	-297.296	0	13.3432	7.38518	9.36356	0	0	0.342559	186.613	-529.118	19.7313	226.701	0	28.1398	28.0365	97.4333	0
1069	0	0	1069	1	338.719	166.628	172.091	0	0	-6.82282	51.8829	225.737	277.92	1900.36	17787.3	-225.737	0	10.0358	8.25075	10.497	0	0	0.31301	163.76	-527.381	24.4868	1	0	36.5114	36.1233	120.951	0
1074	0	0	1074	1	356.582	151.906	204.676	0	0	-15.8574	97.5285	261.326	265.424	2009.06	17741.6	-261.326	0	9.74174	7.30328	10.603	0	0	0.276878	182.92	-521.401	22.6766	222.599	0	37.0505	36.6737	125.765	0
1075	0	0	1075	1	381.641	193.772	187.869	0	0	16.7998	24.8731	-45.7512	327.863	1976.4	17814.3	45.7512	0	11.1748	6.58277	9.36646	0	0	0.162652	172.176	-508.451	20.3876	274.933	0	29.3734	29.4124	111.19	0
1076	0	0	1076	1	386.76	216.565	170.195	0	0	30.9478	90.1586	291.493	293.521	1962.25	17749	-291.493	0	10.8046	8.36059	10.8823	0	0	0.270746	158.799	-522.881	20.9041	225.709	0	35.2625	35.1065	121.076	0
1080	0	0	1080	1	272.781	143.827	128.954	0	0	73.4031	-24.1107	229.859	201.704	1919.8	17763.6	-229.859	0	7.25938	6.99077	9.89628	0	0	0.0740792	170.74	-514.686	31.2287	239.94	0	46.7068	46.6191	156.44	0
1082	0	0	1082	1	375.933	193.53	182.403	0	0	54.0003	51.8953	76.5061	260.524	1939.2	17787.2	-76.5061	0	8.92881	7.4406	10.0517	0	0	0.118183	183.51	-526.943	21.1781	240.241	0	37.5837	37.2608	127.719	0
1090	0	0	1090	1	365.312	182.413	182.899	0	0	71.0818	-5.05371	117.956	337.557	1922.12	17744.5	-117.956	0	11.7243	8.67223	10.656	0	0	0.219552	178.033	-533.999	22.4679	271.61	0	30.8227	30.4812	103.472	0
1091	0	0	1091	1	347.863	184.564	163.299	0	0	32.6708	-1.29981	135.382	278.508	1860.87	17840.4	-135.382	0	9.76442	8.27814	10.6352	0	0	0.169114	142.38	-508.91	23.7357	209.552	0	36.2741	36.2423	120.894	0
1093	0	0	1093	1	442.365	209.303	233.063	0	0	37.5182	36.313	14.927	463.197	1955.68	17802.8	-14.927	0	15.7916	7.41294	9.73425	0	0	0.306808	159.504	-520.058	17.3582	279.299	0	22.3501	22.2217	80.995	0
1099	0	0	1099	1	340.322	185.047	155.274	0	0	11.5262	35.7383	159.589	243.858	1981.67	17803.4	-159.589	0	8.59527	7.21889	9.70519	0	0	0.295142	192.879	-525.086	23.7418	291.902	0	39.3661	39.0386	129.858	0
1101	0	0	1101	1	495.107	221.727	273.381	0	0	15.9522	13.4035	-10.3047	437.983	1977.25	17825.7	10.3047	0	14.9986	7.5898	8.73908	0	0	0.22885	179.102	-524.033	15.0954	281.472	0	22.7686	22.7839	86.0023	0
1102	0	0	1102	1	365.294	172.519	192.775	0	0	-15.8956	71.5713	-30.5566	323.14	2009.1	17767.6	30.5566	0	11.0641	7.59463	9.24133	0	0	0.263024	183.59	-524.638	21.7805	206.389	0	29.964	29.7662	113.771	0
1103	0	0	1103	1	414.44	230.668	183.772	0	0	-24.7829	39.5294	217.67	376.933	1918.32	17799.6	-217.67	0	13.6567	7.32944	9.43275	0	0	0.306976	192.878	-534.318	18.6822	294.189	0	26.7126	26.4561	89.145	0
1105	0	0	1105	1	357.884	173.239	184.645	0	0	-29.8619	22.8769	232.559	240.884	1823.74	17816.3	-232.559	0	8.8066	7.56649	10.9378	0	0	0.237019	137.93	-506.149	22.7482	192.547	0	40.6026	40.5969	137.518	0
1108	0	0	1108	1	308.379	151.909	156.469	0	0	47.8742	2.98548	102.533	217.817	1945.33	17836.2	-102.533	0	7.55587	7.4737	10.201	0	0	0.14357	167.381	-513.944	27.0984	209.417	0	44.03	44.2072	148.022	0
1109	0	0	1109	1	453.233	218.727	234.506	0	0	92.9414	42.4725	129.623	444.016	1900.26	17796.7	-129.623	0	15.3243	7.40424	10.2161	0	0	0.272904	138.289	-511.108	16.9398	244.022	0	23.727	23.4833	80.1156	0
1112	0	0	1112	1	293.516	153.331	140.185	0	0	-6.66484	51.8125	195.446	215.511	1999.86	17787.3	-195.446	0	7.70058	7.37418	10.1475	0	0	0.169297	188.87	-533.556	28.764	233.089	0	44.5685	44.0333	146.427	0
1117	0	0	1117	1	401.031	203.279	197.752	0	0	1.74699	48.6983	299.047	313.089	1792.13	17790.4	-299.047	0	11.6642	6.87977	9.90946	0	0	0.102134	239.482	-554.69	19.4045	325.586	0	31.3652	31.4937	112.229	0
1119	0	0	1119	1	350.756	169.084	181.672	0	0	59.2026	-34.5443	-23.1483	283.464	1934	17774	23.1483	0	9.71953	8.45844	9.60572	0	0	0.127218	191.51	-533.382	23.2696	235.951	0	34.3766	34.1704	130.293	0
1123	0	0	1123	1	378.17	193.354	184.816	0	0	34.0552	41.1551	-99.1262	286.257	1959.14	17798	99.1262	0	9.68466	7.54316	9.20115	0	0	0.290431	201.268	-536.519	20.861	247.365	0	33.5847	33.5189	137.502	0
1124	0	0	1124	1	330.398	162.378	168.021	0	0	9.4183	-2.97571	130.587	189.68	1983.78	17742.5	-130.587	0	6.67861	8.06638	9.5539	0	0	0.0400913	160.572	-519.455	24.8996	277.129	0	50.0235	49.3974	164.524	0
1126	0	0	1126	1	373.848	211.781	162.067	0	0	42.6684	12.8295	121.006	252.09	1950.53	17826.3	-121.006	0	8.77253	7.76147	9.73243	0	0	0.0895244	186.115	-532.251	21.3447	243.804	0	38.5311	38.5621	129.1	0
1128	0	0	1128	1	372.953	192.278	180.675	0	0	74.7694	3.63442	165.692	289.14	1918.43	17835.5	-165.692	0	10.1378	7.53757	10.2634	0	0	0.204781	151.101	-513.438	21.4628	189.132	0	34.5006	34.5189	114.799	0
1129	0	0	1129	1	589.354	225.768	363.586	0	0	46.7083	-21.0797	-45.3003	566.603	1946.49	17760.6	45.3003	0	19.3702	6.86682	9.60729	0	0	0.206372	191.792	-541.144	12.3446	366.992	0	18.5873	18.4823	71.0143	0
1131	0	0	1131	1	364.954	197.924	167.031	0	0	-5.94502	6.24396	34.5713	249.403	1999.15	17733.2	-34.5713	0	8.64245	7.35579	10.0944	0	0	0.148672	180.245	-528.254	21.9388	220.611	0	38.4997	37.9984	133.82	0
1133	0	0	1133	1	417.587	203.475	214.112	0	0	29.1975	95.3402	353.924	244.025	1964	17743.8	-353.924	0	9.33195	7.61764	10.237	0	0	0.189446	176.725	-521.193	18.7346	251.142	0	40.552	40.5765	146.571	0
1135	0	0	1135	1	313.58	177.315	136.265	0	0	71.5543	35.2039	109.555	230.085	1821.99	17803.9	-109.555	0	7.9297	7.32607	10.0319	0	0	0.0825023	199.335	-518.549	26.4175	221.744	0	42.0115	41.8275	141.396	0
1137	0	0	1137	1	450.234	181.709	268.525	0	0	18.478	-21.3869	63.4465	369.743	1974.72	17760.9	-63.4465	0	12.8664	8.82715	10.6699	0	0	0.113544	146.5	-520.524	17.4436	228.246	0	28.0952	27.8131	97.4769	0
1140	0	0	1140	1	523.628	241.04	282.588	0	0	-20.7839	22.1498	30.0618	485.052	2013.98	17817	-30.0618	0	16.824	7.30403	9.76866	0	0	0.417016	162.939	-528.195	14.228	313.556	0	21.2201	21.1139	76.1904	0
1142	0	0	1142	1	300.278	172.548	127.729	0	0	34.9725	103.054	25.1917	217.782	1858.57	17736.1	-25.1917	0	7.41515	7.76891	10.4587	0	0	0.138472	171.777	-519.667	28.2518	215.724	0	44.838	44.0312	157.791	0
1143	0	0	1143	1	276.243	142.19	134.053	0	0	-21.1199	3.19619	43.464	181.568	2014.32	17736.3	-43.464	0	6.32995	8.19427	10.8344	0	0	0.109131	159.613	-518.313	31.8114	182.738	0	52.7704	52.2256	181.9	0
1145	0	0	1145	1	313.594	160.221	153.373	0	0	9.59864	63.9553	-46.2313	225.638	1983.6	17775.2	46.2313	0	7.67235	7.91521	9.80816	0	0	0.241757	149.587	-512.73	26.5962	200.796	0	42.3664	42.0702	161.988	0
1148	0	0	1148	1	319.083	156.799	162.285	0	0	67.0824	146.444	123.323	245.15	2025.78	17692.7	-123.323	0	8.48152	6.62471	9.20702	0	0	0.110886	253.919	-542.378	25.2943	229.792	0	38.265	37.8525	128.246	0
1149	0	0	1149	1	460.143	160.444	299.699	0	0	-8.24868	-24.5065	-32.3399	548.385	2001.45	17764	32.3399	0	18.9895	7.26869	9.36558	0	0	0.352066	139.726	-511.542	16.4819	354.525	0	18.9076	18.7988	71.9791	0
1150	0	0	1150	1	356.853	188.7	168.153	0	0	26.9023	54.5235	215.043	239.057	1966.3	17784.6	-215.043	0	8.52708	7.68924	10.3302	0	0	0.13464	172.258	-523.24	22.7212	194.795	0	41.2249	40.8879	136.312	0
1152	0	0	1152	1	315.774	157.332	158.442	0	0	-13.6404	61.0544	27.5734	247.146	2006.84	17778.1	-27.5734	0	8.51789	7.36639	9.44432	0	0	0.239402	202.412	-535.848	26.0161	300.823	0	38.2812	37.9437	135.378	0
1153	0	0	1153	1	389.613	216.845	172.768	0	0	17.1852	88.6388	169.94	236.703	1976.01	17750.5	-169.94	0	8.33162	8.09135	10.3019	0	0	0.205002	149.348	-512.884	20.5164	197.075	0	41.9171	41.4157	137.289	0
1156	0	0	1156	1	426.408	221.114	205.294	0	0	97.9575	-1.41287	72.5692	437.824	1895.24	17740.9	-72.5692	0	15.0263	7.27207	9.03381	0	0	0.0639803	178.688	-529.775	17.9739	299.615	0	23.275	22.9272	81.0019	0
1162	0	0	1162	1	272.76	128.305	144.455	0	0	9.47397	-11.8096	174.38	143.686	1983.73	17751.3	-174.38	0	5.12464	7.80217	10.1379	0	0	0.118535	191.875	-526.404	31.8077	216.662	0	65.2447	64.6018	211.943	0
1176	0	0	1176	1	284.284	147.51	136.774	0	0	34.7532	-1.25188	166.705	183.97	1958.45	17740.7	-166.705	0	6.49839	8.08798	10.4824	0	0	0.129807	136.086	-503.775	30.4615	178.994	0	52.6865	52.2578	176.395	0
1178	0	0	1178	1	415.236	154.121	261.115	0	0	80.1921	48.2246	-27.4599	425.879	1913.01	17790.9	27.4599	0	14.3627	7.77982	8.92821	0	0	0.374969	159.043	-521.849	18.6479	270.448	0	23.8129	23.5909	91.1969	0
1183	0	0	1183	1	329.053	147.428	181.626	0	0	43.3133	67.3202	221.509	225.315	1949.89	17771.8	-221.509	0	8.02417	7.29549	8.99602	0	0	0.242265	177.922	-519.633	24.5605	219.713	0	42.3287	42.0205	139.452	0
1185	0	0	1185	1	343.943	189.86	154.082	0	0	85.1283	0.0659296	76.3029	275.967	1908.07	17839.1	-76.3029	0	9.4847	8.40284	9.95335	0	0	0.116976	176.303	-529.2	23.9233	233.543	0	36.162	36.1809	124.369	0
1186	0	0	1186	1	417.164	219.849	197.314	0	0	5.94076	96.5231	87.9604	256.636	1987.26	17742.6	-87.9604	0	8.88391	6.23183	8.95191	0	0	0.151694	197.775	-531.056	18.1753	290.036	0	36.195	35.7013	121.761	0
1187	0	0	1187	1	295.877	140.066	155.811	0	0	71.2315	-18.196	123.826	223.123	1921.97	17857.3	-123.826	0	7.77968	7.30021	9.80104	0	0	0.0975526	183.935	-528.719	28.3124	247.431	0	42.6803	42.849	142.893	0
1190	0	0	1190	1	431.697	176.347	255.35	0	0	51.4583	-11.6847	-79.7969	427.29	1941.74	17751.2	79.7969	0	14.5458	7.97061	9.50765	0	0	0.0429396	148.063	-519.002	17.9531	256.938	0	23.8828	23.6911	95.8769	0
1195	0	0	1195	1	303.824	142.715	161.109	0	0	90.6771	12.3837	93.0884	181.904	1902.52	17727.1	-93.0884	0	6.25531	7.65362	9.69099	0	0	0.198432	178.772	-521.664	27.5124	242.27	0	52.3007	51.3283	174.841	0
1197	0	0	1197	1	278.367	126.32	152.047	0	0	54.9658	4.28223	16.0656	205.255	1938.23	17834.9	-16.0656	0	7.01115	7.67209	9.00076	0	0	0.0945374	160.093	-507.409	30.4311	215.449	0	45.1167	45.3917	163.496	0
1198	0	0	1198	1	335.491	197.592	137.899	0	0	65.8682	45.082	219.832	213.628	1927.33	17694.4	-219.832	0	7.58657	7.34891	9.7469	0	0	0.188964	216.465	-536.005	24.2238	257.227	0	44.998	44.4523	149.227	0
1200	0	0	1200	1	333.888	167.156	166.732	0	0	107.251	19.0827	95.1929	227.851	1885.95	17720.4	-95.1929	0	7.8221	8.22427	10.1369	0	0	0.0476922	166.943	-523.656	24.8124	217.201	0	43.4398	42.5822	146.252	0
1204	0	0	1204	1	306.842	145.063	161.779	0	0	14.5119	43.211	-59.864	187.573	1879.03	17795.9	59.864	0	6.37696	7.82645	9.88562	0	0	0.255622	171.734	-523.371	27.3195	210.807	0	50.5114	49.8819	194.309	0
1205	0	0	1205	1	412.835	172.61	240.224	0	0	2.1483	13.6058	29.1948	315.569	1991.05	17725.9	-29.1948	0	10.8916	7.72106	10.135	0	0	0.22372	234.451	-551.987	19.0009	280.942	0	31.4937	31.0002	110.817	0
1206	0	0	1206	1	310.872	157.709	153.163	0	0	47.8159	3.03667	229.408	188.342	1845.72	17736.4	-229.408	0	6.76703	7.74655	9.90674	0	0	0.370151	163.901	-519.109	26.8489	242.79	0	50.831	50.7427	170.525	0
1207	0	0	1207	1	414.942	211.715	203.227	0	0	104.08	26.8227	-52.4989	307.091	1889.12	17712.7	52.4989	0	10.3505	8.45215	10.3792	0	0	0.384187	207.193	-554.346	19.1096	271.077	0	33.1183	32.3849	128.196	0
1209	0	0	1209	1	324.086	159.826	164.26	0	0	31.6652	56.4308	-84.6758	219.032	1961.53	17782.7	84.6758	0	7.40607	7.42866	9.08165	0	0	0.085313	168.307	-509.739	25.1032	210.847	0	42.5395	42.328	170.786	0
1210	0	0	1210	1	415.643	188.73	226.913	0	0	-4.0838	-41.0722	-55.4387	376.495	1997.28	17780.6	55.4388	0	13.0592	8.07744	9.33667	0	0	0.177579	163.245	-522.206	18.7769	282.274	0	26.1044	26.0778	102.775	0
1213	0	0	1213	1	459.021	246.165	212.856	0	0	96.9594	54.2885	215.614	440.891	1896.24	17685.2	-215.614	0	15.5708	6.10656	8.82489	0	0	0.155996	218.06	-539.252	16.2081	330.466	0	22.7399	22.4344	77.4035	0
1215	0	0	1215	1	383.727	205.428	178.299	0	0	46.689	-0.549302	139.456	334.536	1946.51	17740	-139.456	0	11.7081	7.48277	9.79932	0	0	0.187509	175.115	-528.479	20.6143	247.29	0	29.879	29.5784	99.7098	0
1222	0	0	1222	1	407.858	184.665	223.193	0	0	-4.89549	29.1373	117.687	452.826	1998.1	17810	-117.687	0	15.8775	7.25835	9.67255	0	0	0.400017	157.999	-523.111	19.0715	289.678	0	22.6947	22.4817	77.0541	0
1223	0	0	1223	1	334.875	168.185	166.689	0	0	57.0362	5.56223	202.007	269.801	1936.16	17733.9	-202.007	0	9.58238	7.51064	9.05728	0	0	0.212422	160.292	-517.984	24.1357	241.486	0	36.0356	35.7338	118.746	0
1225	0	0	1225	1	422.39	231.955	190.435	0	0	24.0899	48.9159	229.765	322.098	1969.11	17790.2	-229.765	0	11.563	6.88377	9.80144	0	0	0.170696	212.116	-542.327	18.2221	265.718	0	30.6851	30.4378	103.015	0
1227	0	0	1227	1	345.388	160.979	184.409	0	0	29.7475	9.06938	5.6231	238.026	1963.45	17830.1	-5.6231	0	8.14799	6.57929	9.55539	0	0	0.175026	204.975	-528.601	23.0407	273.114	0	39.1941	39.3816	140.28	0
1228	0	0	1228	1	335.436	149.721	185.715	0	0	40.7701	18.8292	199.773	241.054	1952.43	17820.3	-199.773	0	8.56171	7.14321	10.2697	0	0	0.168437	169.783	-520.666	24.2959	233.818	0	40.1304	40.1206	133.605	0
1230	0	0	1230	1	335.848	181.51	154.338	0	0	-13.0929	48.2071	109.217	244.341	2006.29	17790.9	-109.217	0	8.55372	7.72864	10.5201	0	0	0.378838	189.722	-539.693	24.5573	245.091	0	40.0196	39.6068	133.502	0
1236	0	0	1236	1	329.32	163.103	166.217	0	0	41.6073	69.0555	124.238	241.229	1951.59	17770.1	-124.238	0	8.35591	7.27639	10.4868	0	0	0.42428	163.674	-518.222	24.9711	252.85	0	40.5212	40.146	134.411	0
1238	0	0	1238	1	307.59	196.29	111.299	0	0	23.0024	32.0075	233.494	247.91	1970.2	17807.1	-233.494	0	8.92875	7.33257	9.39772	0	0	0.171886	199.675	-530.261	26.847	260.989	0	38.9592	38.7481	129.309	0
1240	0	0	1240	1	377.6	207.461	170.139	0	0	44.9732	76.8309	240.41	227.597	1948.23	17762.3	-240.41	0	8.15994	7.62776	10.4551	0	0	0.325656	188.696	-534.024	21.2118	203.527	0	43.2135	42.9963	144.725	0
1245	0	0	1245	1	371.208	220.418	150.79	0	0	72.7249	68.6306	128.813	256.601	2020.14	17770.5	-128.813	0	8.85648	7.7967	10.2503	0	0	0.268295	189.388	-534.409	21.6637	220.957	0	38.6625	38.3345	128.593	0
1251	0	0	1251	1	343.046	184.98	158.066	0	0	83.8419	50.9877	305.966	222.745	1909.36	17788.2	-305.966	0	8.20563	6.75074	9.2312	0	0	0.0403898	162.249	-512.314	23.2099	226.48	0	42.5436	42.5025	149.113	0
1257	0	0	1257	1	430.215	231.418	198.797	0	0	17.9502	5.06239	-25.9147	369.332	1975.25	17734.4	25.9147	0	12.6422	7.34767	10.1656	0	0	0.34811	146.384	-512.39	18.0017	310.417	0	27.2939	26.975	100.949	0
1261	0	0	1261	1	478.157	211.669	266.488	0	0	34.316	74.3159	-41.0534	505.017	1958.88	17764.8	41.0534	0	17.0875	7.9048	9.78065	0	0	0.309633	154.973	-522.992	15.9323	315.604	0	20.941	20.7536	80.563	0
1262	0	0	1262	1	390	189.564	200.436	0	0	51.8509	51.4266	148.305	322.101	1941.35	17688.1	-148.305	0	11.2131	7.40994	10.1157	0	0	0.264917	213.031	-549.716	20.2606	234.859	0	31.1847	30.6657	103.857	0
1263	0	0	1263	1	357.517	190.998	166.52	0	0	75.749	-33.522	-90.6001	220.455	1917.45	17773	90.6001	0	7.52013	7.7178	9.29511	0	0	0.0340364	199.745	-522.518	22.4117	235.709	0	42.5277	42.1637	171.95	0
1264	0	0	1264	1	331.976	204.514	127.462	0	0	55.6784	73.7295	175.849	171.672	1937.52	17765.4	-175.849	0	6.0097	8.09417	10.2558	0	0	0.230059	178.474	-527.714	24.9774	200.391	0	56.5646	56.0676	184.695	0
1266	0	0	1266	1	400.151	197.734	202.417	0	0	16.7198	45.8798	69.3229	363.278	1976.48	17793.3	-69.3229	0	12.5269	7.72204	10.1137	0	0	0.318541	161.173	-521.343	19.7253	296.291	0	27.9703	27.7005	96.3591	0
1269	0	0	1269	1	438.234	202.176	236.058	0	0	79.0726	-34.256	93.4295	385.924	1914.13	17773.7	-93.4295	0	13.4106	8.04747	10.602	0	0	0.208525	145.795	-523.036	17.8402	251.068	0	26.9041	26.6827	91.7366	0
1278	0	0	1278	1	449.013	258.396	190.617	0	0	81.8486	-19.9161	192.972	284.348	2011.01	17759.4	-192.972	0	10.0859	7.85423	10.3983	0	0	0.139269	213.774	-552.454	17.2544	306.589	0	35.3207	35.0779	116.747	0
1283	0	0	1283	1	360.373	185.729	174.644	0	0	51.9976	42.9126	167.417	335.246	1841.54	17796.2	-167.417	0	11.7373	6.16705	10.2828	0	0	0.119221	232.304	-541.581	21.9052	273.972	0	29.2649	29.1613	99.0939	0
1284	0	0	1284	1	340.884	190.411	150.473	0	0	47.7667	-68.06	172.978	260.068	1945.43	17807.5	-172.978	0	9.33718	7.19828	11.0108	0	0	0.175311	188.645	-535.097	24.0348	261.57	0	37.3147	37.5318	124.802	0
1286	0	0	1286	1	446.977	238.734	208.243	0	0	41.2855	-11.4982	298.873	434.53	1951.91	17751	-298.873	0	16.1747	5.95323	10.2625	0	0	0.152651	226.856	-543.946	16.8936	349.258	0	23.0273	23.0534	82.8053	0
1287	0	0	1287	1	320.317	180.063	140.254	0	0	57.8702	27.421	-19.1976	270.735	1935.33	17811.7	19.1976	0	9.17903	7.76307	8.65452	0	0	0.0545544	206.268	-533.733	25.4555	256.904	0	34.8953	34.8827	132.541	0
1291	0	0	1291	1	371.823	197.405	174.418	0	0	40.9472	54.4933	205.912	266.909	1852.59	17784.6	-205.912	0	9.46418	7.08667	9.48931	0	0	0.199673	187.741	-522.771	21.2221	258.034	0	36.3437	36.1444	121.488	0
1297	0	0	1297	1	431.023	203.151	227.871	0	0	49.1101	1.36042	147.174	374.848	1944.09	17738.1	-147.174	0	13.1337	6.51002	9.16354	0	0	0.125565	195.869	-533.247	17.5935	311.532	0	26.2168	25.9688	87.9284	0
1298	0	0	1298	1	334.854	156.67	178.184	0	0	39.3812	33.9914	197.422	281.969	1953.82	17805.1	-197.422	0	9.99124	6.76513	9.59457	0	0	0.0976257	204.972	-536.596	24.0106	243.286	0	34.243	34.0976	114.07	0
1300	0	0	1300	1	328.968	131.169	197.8	0	0	134.049	48.5105	-27.1897	200.919	1859.15	17790.6	27.1897	0	6.76447	7.46593	9.72183	0	0	0.210887	150.085	-511.019	24.8558	215.354	0	47.2654	46.7903	176.772	0
1301	0	0	1301	1	351.107	154.562	196.544	0	0	32.9605	3.4327	60.4575	341.753	1960.24	17835.7	-60.4575	0	11.7936	7.24781	10.4382	0	0	0.308609	223.545	-545.64	23.0502	240.729	0	29.2913	29.3405	101.427	0
1302	0	0	1302	1	451.136	216.643	234.493	0	0	40.4788	-30.6905	207.638	417.144	1952.72	17770.2	-207.638	0	14.9938	7.21278	10.4361	0	0	0.204666	179.43	-531.821	17.0255	317.855	0	24.6736	24.5852	83.1633	0
1303	0	0	1303	1	239.806	137.826	101.98	0	0	47.7182	7.08815	-38.1308	157.479	1945.48	17732.4	38.1308	0	5.35547	7.90466	9.96222	0	0	0.0603864	158.544	-515.478	37.5435	193.565	0	59.4286	58.6063	223.064	0
1306	0	0	1306	1	315.299	158.534	156.765	0	0	20.3974	58.7938	81.2933	202.901	1873.14	17680.7	-81.2933	0	6.99934	7.65072	9.80285	0	0	0.0454125	156.045	-514.659	26.3036	212.532	0	47.0661	45.9577	159.501	0
1307	0	0	1307	1	324.928	184.096	140.833	0	0	43.6329	14.1275	185.896	267.502	1949.57	17825	-185.896	0	9.46146	6.68594	10.0179	0	0	0.238523	198.468	-532.496	25.0022	230.768	0	35.9307	35.952	120.042	0
1308	0	0	1308	1	392.6	239.653	152.947	0	0	63.0308	80.7381	375.834	418.644	1930.17	17758.4	-375.834	0	16.1512	6.84948	9.34891	0	0	0.103438	175.439	-523.685	19.7821	260.019	0	24.6398	24.761	91.0948	0
1313	0	0	1313	1	389.49	186.223	203.268	0	0	-9.7958	43.3272	149.754	274.405	2003	17696.2	-149.754	0	9.69286	6.94605	9.32615	0	0	0.283677	177.074	-512.998	19.9939	258.424	0	34.7946	34.1416	115.018	0
1314	0	0	1314	1	398.195	191.275	206.92	0	0	28.1239	11.3973	214.669	373.598	1965.08	17728.1	-214.669	0	13.3839	6.68551	8.51163	0	0	0.191353	282.184	-554.281	19.2354	278.627	0	26.255	25.9818	87.4615	0
1318	0	0	1318	1	446.669	249.575	197.094	0	0	42.1462	5.71077	39.0344	320.732	1951.05	17833.4	-39.0344	0	11.0086	7.2393	9.49948	0	0	0.192251	175.977	-517.749	17.0849	282.116	0	30.393	30.4821	107.505	0
1320	0	0	1320	1	353.369	189.822	163.547	0	0	15.6428	32.8215	-69.9571	270.445	1977.56	17806.3	69.9571	0	9.19839	7.87314	10.6655	0	0	0.418345	183.085	-530.435	23.1467	221.998	0	36.6327	36.639	142.284	0
1321	0	0	1321	1	442.327	175.574	266.753	0	0	-8.29331	54.7521	210.128	335.096	1901.83	17784.4	-210.128	0	12.0351	8.17856	9.6465	0	0	0.258016	186.684	-535.274	17.5074	266.453	0	30.4633	30.0748	100.557	0
1323	0	0	1323	1	387.81	203.205	184.605	0	0	-16.8299	-19.9085	-55.6893	250.062	1910.37	17759.4	55.6893	0	8.65598	8.34636	9.1007	0	0	0.0964474	167.724	-518.219	20.4276	254.268	0	37.706	37.0916	148.108	0
1324	0	0	1324	1	476.653	219.773	256.88	0	0	11.7458	1.87286	234.088	403.931	1981.45	17737.6	-234.088	0	14.6507	7.82922	10.8494	0	0	0.213715	170.085	-527.858	16.1303	293.409	0	25.9941	25.7656	87.2993	0
1325	0	0	1325	1	466.22	252.288	213.932	0	0	105.386	-67.3184	-14.6202	382.503	1887.81	17806.8	14.6202	0	13.1983	7.73464	9.38482	0	0	0.226515	207.71	-546.986	16.3219	327.583	0	25.9924	26.0052	97.5302	0
1328	0	0	1328	1	398.045	213.957	184.088	0	0	34.3996	22.4758	167.725	342.241	1958.8	17816.7	-167.725	0	12.0488	6.72077	8.70218	0	0	0.125305	210.898	-526.64	19.2929	311.627	0	28.3294	28.2259	94.6328	0
1330	0	0	1330	1	407.27	182.465	224.805	0	0	39.7005	44.3269	68.2744	307.911	1853.84	17794.8	-68.2744	0	10.569	7.31416	9.65152	0	0	0.147346	186.576	-523.69	19.1147	237.686	0	31.9783	31.6428	110.26	0
1331	0	0	1331	1	477.678	196.325	281.352	0	0	42.4525	30.6951	44.5829	400.535	1950.75	17808.4	-44.5829	0	13.7086	7.79108	9.62254	0	0	0.163519	235.306	-557.141	15.9074	301.318	0	25.4335	25.3131	90.1193	0
1336	0	0	1336	1	339.23	188.987	150.243	0	0	35.6685	24.7911	23.4803	263.432	1957.53	17814.3	-23.4803	0	9.00651	8.14994	9.62853	0	0	0.262121	160.901	-521.19	24.1512	212.909	0	36.8778	36.8423	132.502	0
1338	0	0	1338	1	415.882	185.933	229.95	0	0	34.5138	59.9278	111.208	373.777	1958.69	17779.2	-111.208	0	12.9336	7.98297	10.6389	0	0	0.309689	168.946	-528.323	18.9925	270.185	0	27.8209	27.5377	93.7583	0
1343	0	0	1343	1	557.837	278.871	278.966	0	0	36.845	58.0867	43.83	488.319	1956.36	17781.1	-43.83	0	16.684	8.34733	10.8956	0	0	0.437266	171.316	-537.236	13.4841	290.847	0	22.2122	21.9818	78.4229	0
1345	0	0	1345	1	302.442	166.967	135.475	0	0	119.51	88.6799	246.563	173.525	1873.69	17750.5	-246.563	0	6.18791	7.89521	9.55777	0	0	0.220311	201.265	-525.139	27.7307	240.001	0	55.7224	55.4199	185.866	0
1346	0	0	1346	1	309.981	136.91	173.071	0	0	7.15223	-1.6214	70.1085	168.556	1986.05	17741.1	-70.1085	0	5.86395	8.42554	9.96422	0	0	0.0839383	168.393	-522.365	27.257	210.179	0	56.2719	55.5341	191.018	0
1348	0	0	1348	1	322.207	161.455	160.752	0	0	82.5278	10.5587	236.651	224.243	1910.67	17728.9	-236.651	0	8.03083	8.03718	11.2587	0	0	0.0962567	176.023	-533.283	26.2145	231.317	0	44.7456	44.5023	150.288	0
1350	0	0	1350	1	288.131	172.987	115.144	0	0	41.8159	68.6302	123.684	231.059	1951.38	17770.5	-123.684	0	8.00248	7.42565	10.1468	0	0	0.195601	180.743	-525.284	29.4705	235.943	0	42.0321	41.631	139.354	0
1351	0	0	1351	1	365.411	214.948	150.462	0	0	25.8941	-41.5262	129.877	259.162	1967.31	17781	-129.877	0	9.16852	6.99056	9.09202	0	0	0.138634	202.872	-530.851	21.5462	312.737	0	36.2145	36.0277	120.817	0
1355	0	0	1355	1	283.256	126.582	156.674	0	0	62.1007	-20.9151	3.06492	179.139	1931.1	17860.1	-3.06492	0	6.13456	7.85116	10.744	0	0	0.107873	177.009	-521.456	30.5814	187.584	0	53.3322	53.8175	192.053	0
1356	0	0	1356	1	409.401	206.361	203.04	0	0	49.2244	68.6575	31.2835	350.205	1943.98	17770.5	-31.2835	0	11.9114	6.81248	9.40486	0	0	0.135239	190.138	-524.145	18.8192	256.777	0	28.1704	27.8708	99.3694	0
1357	0	0	1357	1	572.323	276.945	295.378	0	0	46.1602	19.3874	136.136	784.534	1947.04	17819.8	-136.136	0	27.3519	5.4316	9.0234	0	0	0.307441	283.253	-534.998	12.5106	458.262	0	13.8985	13.8186	48.2606	0
1358	0	0	1358	1	361.513	182.14	179.373	0	0	91.4931	37.3816	-70.7992	330.012	1901.71	17801.8	70.7992	0	11.1079	8.01615	10.0277	0	0	0.301155	170.112	-525.334	22.3924	262.689	0	30.6324	30.413	120.845	0
1365	0	0	1365	1	340.064	194.71	145.354	0	0	7.91654	38.264	214.047	313.489	1985.28	17800.9	-214.047	0	11.2421	7.00764	9.69715	0	0	0.364393	203.411	-533.898	23.6823	261.344	0	31.4089	31.0999	104.521	0
1366	0	0	1366	1	390.796	192.624	198.172	0	0	-1.38901	96.1949	240.353	288.198	1994.59	17742.9	-240.353	0	10.4397	7.97545	10.4964	0	0	0.324945	173.654	-532.616	20.4502	215.209	0	35.1502	34.7503	116.908	0
1368	0	0	1368	1	581.123	267.278	313.845	0	0	34.8786	35.7511	22.6128	602.057	1958.32	17803.4	-22.6128	0	20.5566	7.6598	10.2945	0	0	0.277853	185.29	-543.646	12.7114	379.429	0	18.1782	18.0492	65.7461	0
1378	0	0	1378	1	633.655	251.115	382.54	0	0	19.9943	66.3105	31.0649	703.453	1973.21	17772.8	-31.0649	0	24.0549	7.40187	8.88553	0	0	0.465331	207.512	-545.847	11.3661	509.917	0	15.5725	15.371	56.7049	0
1380	0	0	1380	1	386.504	198.753	187.751	0	0	34.6055	-22.5107	191.378	233.525	1958.59	17762	-191.378	0	8.34356	7.76084	10.508	0	0	0.204342	231.942	-549.593	20.6681	301.238	0	41.8828	41.654	138.183	0
1385	0	0	1385	1	355.75	192.508	163.242	0	0	48.519	-33.8807	143.044	301.289	1944.68	17773.4	-143.044	0	10.625	7.37347	10.4398	0	0	0.138392	201.95	-544.549	22.7263	263.574	0	32.8577	32.7042	109.621	0
1391	0	0	1391	1	345.125	183.511	161.614	0	0	66.6026	-5.94625	201.949	281.3	1926.6	17745.4	-201.949	0	9.99681	7.8523	8.90448	0	0	0.0975204	181.046	-528.461	23.3324	228.34	0	34.9308	34.6573	114.919	0
1392	0	0	1392	1	335.967	189.211	146.756	0	0	97.4315	81.4936	238.669	246.95	1895.77	17757.6	-238.669	0	8.78801	7.68217	10.6416	0	0	0.245941	160.6	-520.81	24.5627	201.427	0	40.6087	40.3454	136.638	0
1394	0	0	1394	1	384.606	185.137	199.468	0	0	0.00579272	4.99764	273.016	278.447	1893.53	17734.5	-273.016	0	10.2946	7.28005	9.81188	0	0	0.0923114	198.244	-531.887	20.5013	250.862	0	33.9075	34.9109	120.045	0
1395	0	0	1395	1	478.251	286.176	192.075	0	0	84.4955	12.7998	133.347	465.611	1908.7	17826.3	-133.347	0	16.154	6.74642	9.23754	0	0	0.228053	181.108	-522.731	15.6363	310.853	0	22.029	21.9483	74.8201	0
1400	0	0	1400	1	380.658	217.34	163.318	0	0	-2.86261	28.9889	122.782	324.249	1996.06	17810.2	-122.782	0	11.3762	7.25737	9.50179	0	0	0.113254	204.132	-537	20.6827	306.927	0	30.2431	30.0001	101.5	0
1405	0	0	1405	1	313.875	168.515	145.36	0	0	52.4931	108.714	223.064	161.58	1940.71	17730.4	-223.064	0	5.74921	7.11242	9.80223	0	0	0.11031	147.771	-502.05	26.2181	182.861	0	57.8038	57.4306	191.811	0
1406	0	0	1406	1	326.521	150.876	175.645	0	0	14.7176	84.2048	-6.2497	223.654	1978.48	17754.9	6.2497	0	7.6161	8.61963	11.1567	0	0	0.211754	188.315	-538.037	25.9844	265.241	0	44.7588	44.2546	161.977	0
1407	0	0	1407	1	325.756	143.102	182.654	0	0	69.4553	11.3323	52.7244	269.681	1923.74	17728.1	-52.7244	0	9.23053	7.37683	9.91696	0	0	0.0389678	142.498	-507.438	25.1828	256.188	0	36.2606	35.6823	124.949	0
1409	0	0	1409	1	413.391	227.428	185.963	0	0	65.2684	54.8642	50.069	338.161	1927.93	17784.3	-50.069	0	11.5176	7.83524	9.48027	0	0	0.0815781	147.882	-508.795	18.871	254.106	0	29.6383	29.3216	103.993	0
1410	0	0	1410	1	334.317	207.885	126.432	0	0	52.2461	-27.4415	190.347	290.753	1940.95	17766.9	-190.347	0	10.3636	6.9396	9.67113	0	0	0.217392	223.655	-544.001	24.1482	285.03	0	33.2875	33.1568	110.863	0
1411	0	0	1411	1	322.184	143.956	178.229	0	0	54.6884	44.5687	30.5922	162.715	1938.51	17794.6	-30.5922	0	5.53886	8.04958	9.65001	0	0	0.12988	161.734	-516.457	25.7158	202.863	0	57.7458	57.3612	203.451	0
1419	0	0	1419	1	386.484	211.595	174.89	0	0	41.9376	33.1161	66.981	297.417	1951.26	17806	-66.981	0	10.2145	7.07261	8.26855	0	0	0.25101	203.623	-529.47	19.9804	284.455	0	31.7151	31.5705	110.404	0
1430	0	0	1430	1	390.026	186.053	203.974	0	0	94.9657	32.022	33.605	308.585	1898.23	17807.1	-33.605	0	10.4781	8.12233	10.7494	0	0	0.0969739	182.637	-538.648	20.5946	305.703	0	33.2364	32.9254	116.711	0
1432	0	0	1432	1	320.04	142.694	177.346	0	0	67.6698	97.764	-31.5542	202.087	2025.19	17741.4	31.5542	0	6.8086	6.97067	9.1961	0	0	0.267981	170.832	-514.359	25.3445	208.583	0	45.567	45.4812	171.347	0
1433	0	0	1433	1	469.965	235.885	234.079	0	0	55.0236	7.25262	144.864	415.128	1938.18	17732.2	-144.864	0	14.5086	7.72424	10.5799	0	0	0.134414	208.109	-537.83	16.344	283.617	0	25.2269	24.9722	84.6091	0
1440	0	0	1440	1	398.874	168.413	230.46	0	0	78.8887	26.4112	-105.981	345.692	1914.31	17812.7	105.981	0	11.6521	7.57048	9.5196	0	0	0.135435	179.862	-529.941	19.6389	247.859	0	28.8767	28.7982	118.563	0
1448	0	0	1448	1	470.55	233.62	236.93	0	0	67.9484	47.7268	95.0823	378.89	1925.25	17791.4	-95.0823	0	13.0103	7.60596	9.90051	0	0	0.332926	191.363	-535.919	16.1982	274.369	0	27.0245	26.7715	92.0787	0
1449	0	0	1449	1	366.536	225.469	141.067	0	0	10.8391	-19.9075	48.2625	265.284	1982.36	17759.4	-48.2625	0	9.22107	8.60326	10.2691	0	0	0.162555	129.988	-507.149	22.2567	209.836	0	37.2728	36.8893	129.951	0
1451	0	0	1451	1	444.19	254.689	189.502	0	0	51.8038	61.044	377.961	443.442	1941.4	17778.1	-377.961	0	17.168	7.00765	9.3296	0	0	0.33066	241.575	-552.698	17.1195	323.134	0	23.5907	23.6616	86.7088	0
1454	0	0	1454	1	414.16	200.917	213.242	0	0	47.4663	67.5988	19.605	281.707	1945.73	17771.5	-19.605	0	9.56978	6.54686	8.86103	0	0	0.191527	208.383	-532.458	18.3945	272.591	0	33.5293	33.189	119.071	0
1456	0	0	1456	1	345.563	175.48	170.083	0	0	20.8363	43.997	138.083	259.381	1972.36	17695.5	-138.083	0	9.0662	7.44022	9.61711	0	0	0.0717236	227.254	-540.917	23.3567	300.95	0	37.4095	36.6919	123.636	0
1457	0	0	1457	1	383.179	185.919	197.26	0	0	64.0484	83.9253	4.87495	257.721	1929.15	17755.2	-4.87495	0	8.71507	7.23358	8.70696	0	0	0.184821	200.926	-531.12	20.3323	255.627	0	36.6526	36.1533	133.276	0
1458	0	0	1458	1	395.757	211.749	184.008	0	0	77.5677	43.9945	124.486	244.347	2015.29	17795.1	-124.486	0	8.43474	7.97658	9.50797	0	0	0.0645289	176.09	-526.829	19.9293	277.044	0	39.9371	39.6709	133.381	0
1468	0	0	1468	1	315.534	146.296	169.238	0	0	-11.0177	216.159	67.4067	175.261	2004.22	17822.3	-67.4067	0	6.18385	6.90112	9.15877	0	0	0.151009	217.906	-539.501	25.7486	208.009	0	50.8534	51.6538	175.731	0
1472	0	0	1472	1	355.362	200.347	155.015	0	0	64.8045	-2.25334	216.109	326.503	1928.4	17741.7	-216.109	0	11.6541	5.93099	8.61827	0	0	0.147663	241.046	-524.216	21.7998	1	0	28.9624	28.8303	97.5305	0
1473	0	0	1473	1	460.569	244.616	215.953	0	0	17.2872	-14.7964	105.409	447.636	1975.91	17754.3	-105.409	0	15.6826	7.9414	10.2807	0	0	0.0654392	155.155	-521.456	16.7393	279.477	0	23.3995	23.1512	79.528	0
1479	0	0	1479	1	314.092	174.852	139.24	0	0	33.119	-0.65508	240.864	308.836	1960.08	17839.8	-240.864	0	11.1836	6.51653	8.87371	0	0	0.0447371	171.243	-514.618	25.6334	268.84	0	30.9679	31.0549	104.678	0
1481	0	0	1481	1	306.534	164.285	142.249	0	0	70.0994	26.1511	113.824	197.866	1923.1	17713.3	-113.824	0	6.83386	6.95857	9.48659	0	0	0.10789	178.651	-521.203	26.8225	196.954	0	47.3977	46.5863	157.181	0
1482	0	0	1482	1	472.147	209.266	262.881	0	0	2.25525	-5.95727	106.232	444.036	1990.94	17745.4	-106.232	0	15.5873	6.85589	10.1385	0	0	0.344735	228.058	-536.622	16.0199	1	0	23.0314	22.7562	78.0533	0
1485	0	0	1485	1	294.11	158.986	135.124	0	0	-6.78216	-19.03	190.903	241.056	1900.32	17758.5	-190.903	0	8.68877	7.12831	9.01936	0	0	0.12877	198.131	-527.001	28.1471	231.348	0	39.0351	38.6063	128.601	0
1487	0	0	1487	1	341.917	145.769	196.147	0	0	80.0699	113.48	291.161	179.641	1913.13	17725.7	-291.161	0	6.56643	7.14085	10.1082	0	0	0.226818	211.802	-537.838	23.6861	213.55	0	52.7675	52.6711	184.518	0
1488	0	0	1488	1	387.796	167.465	220.331	0	0	74.4097	-17.0496	-76.9055	366.253	1918.79	17756.5	76.9055	0	12.4506	6.51665	7.90162	0	0	0.134274	251.707	-542.167	19.6668	298.73	0	25.8099	25.5494	103.08	0
1491	0	0	1491	1	407.777	198.135	209.642	0	0	31.4663	-46.2599	12.0972	373.884	1862.07	17785.7	-12.0972	0	12.9616	6.91688	9.03768	0	0	0.0995076	231.021	-550.211	18.8646	309.407	0	26.0071	25.8089	94.2826	0
1493	0	0	1493	1	322.576	148.991	173.585	0	0	53.6046	-7.75554	51.6829	287.016	1839.94	17747.2	-51.6829	0	9.87624	7.06774	9.24975	0	0	0.0960853	222.083	-536.695	25.1564	260.156	0	33.3334	32.9343	116.795	0
1494	0	0	1494	1	304.668	128.82	175.849	0	0	63.8988	-39.1598	-58.0387	199.705	1929.3	17778.6	58.0387	0	6.83764	7.28536	9.409	0	0	0.0818017	145.877	-505.907	27.1502	221.514	0	46.2488	46.0499	177.996	0
1496	0	0	1496	1	362.965	149.08	213.885	0	0	16.0159	32.8964	-23.02	254.502	1877.52	17806.2	23.02	0	8.68155	7.64211	9.83028	0	0	0.243082	202.529	-540.012	22.114	250.283	0	38.0618	37.6863	140.888	0
1500	0	0	1500	1	333.779	178.596	155.183	0	0	42.6584	0.438841	114.381	200.988	1950.54	17838.7	-114.381	0	6.99851	6.81403	9.38908	0	0	0.119753	201.458	-529.426	24.0665	274.454	0	45.9124	46.1595	153.745	0
1502	0	0	1502	1	505.865	292.838	213.028	0	0	89.066	42.014	231.712	444.547	1904.13	17797.1	-231.712	0	15.8191	7.34465	11.0658	0	0	0.253641	193.649	-542.253	14.9761	258.921	0	24.0057	23.8793	81.8371	0
1509	0	0	1509	1	358.267	174.61	183.657	0	0	74.3103	-61.815	41.4235	272.714	1918.89	17801.3	-41.4235	0	9.47431	7.70304	9.98539	0	0	0.101419	163.274	-518.356	22.5287	232.283	0	35.5845	35.5655	124.715	0
1511	0	0	1511	1	451.02	232.607	218.413	0	0	27.4046	39.3254	71.7197	438.114	1965.8	17799.8	-71.7197	0	15.0898	8.01613	10.3637	0	0	0.387098	170.062	-529.393	17.1911	264.166	0	23.9977	23.8005	83.1254	0
1517	0	0	1517	1	338.061	182.896	155.165	0	0	51.4345	72.3112	96.5651	209.903	1941.77	17766.8	-96.5651	0	7.21561	7.57582	11.2886	0	0	0.211367	190.566	-530.107	24.508	244.596	0	47.0528	46.6011	156.594	0
1519	0	0	1519	1	292.625	161.145	131.481	0	0	15.8202	-25.7565	175.908	177.11	1877.72	17765.2	-175.908	0	6.32888	6.91257	9.66596	0	0	0.158218	221.731	-536.923	28.4605	268.356	0	52.0275	51.5806	171.564	0
1520	0	0	1520	1	354.841	165.88	188.961	0	0	-18.2586	99.2679	-55.7081	304.996	2011.46	17739.9	55.7081	0	10.4252	6.65953	9.4261	0	0	0.403366	257.814	-559.214	22.2951	318.672	0	31.3451	31.0983	119.341	0
1523	0	0	1523	1	297.11	194.76	102.351	0	0	84.8317	74.6426	400.882	224.183	1908.37	17764.5	-400.882	0	8.78222	7.21748	9.88846	0	0	0.240563	150.04	-509.902	28.1562	178.068	0	43.4387	43.9032	167.877	0
1528	0	0	1528	1	341.103	135.839	205.265	0	0	46.5564	9.85467	-17.4361	342.358	1946.64	17729.6	17.4361	0	11.6576	6.71846	9.63303	0	0	0.171456	196.539	-530.586	23.4671	282.055	0	28.6935	28.3237	104.956	0
1529	0	0	1529	1	303.119	143.62	159.499	0	0	11.6765	89.6541	-69.8341	213.835	1981.52	17749.5	69.8341	0	7.25186	7.56099	9.89145	0	0	0.232987	166.152	-516.885	27.6216	201.163	0	44.5464	44.1068	172.832	0
1533	0	0	1533	1	528.754	299.324	229.43	0	0	27.0933	24.1878	104.892	544.435	1866.45	17715.3	-104.892	0	18.9071	6.30661	9.41412	0	0	0.362529	256.694	-559.251	13.8707	386.809	0	19.0646	18.763	65.7986	0
1538	0	0	1538	1	339.169	169.139	170.03	0	0	88.7755	83.8635	199.396	243.567	1904.42	17755.3	-199.396	0	8.55124	8.70596	10.7937	0	0	0.418815	197.516	-544.261	24.6969	269.825	0	42.243	41.7988	138.829	0
1539	0	0	1539	1	315.811	174.878	140.933	0	0	15.722	-33.0326	329.68	360.936	1977.48	17772.5	-329.68	0	13.8148	7.0674	9.7342	0	0	0.0959312	189.711	-527.393	25.9776	279.849	0	27.786	27.7347	98.3485	0
1540	0	0	1540	1	336.432	181.978	154.454	0	0	13.0672	27.455	197.75	254.906	1980.13	17712	-197.75	0	9.09076	7.91851	9.9694	0	0	0.233532	179.412	-528.046	24.4175	203.511	0	38.7619	38.173	127.028	0
1546	0	0	1546	1	353.028	166.846	186.182	0	0	55.0641	64.779	-29.0433	279.94	1938.14	17774.4	29.0433	0	9.45447	6.81516	9.59118	0	0	0.159812	139.676	-499.281	22.5304	237.435	0	34.4655	34.1715	127.534	0
1547	0	0	1547	1	409.698	189.792	219.906	0	0	37.9014	136.777	291.45	237.698	1955.3	17702.4	-291.45	0	8.76521	7.99502	10.6971	0	0	0.472318	207.327	-546.182	19.3542	229.908	0	41.9423	41.7339	145.261	0
1552	0	0	1552	1	349.938	177.638	172.301	0	0	53.2647	56.6416	236.932	194.201	1939.94	17782.5	-236.932	0	6.94867	7.89536	11.0528	0	0	0.412028	201.06	-541.34	23.5359	224.639	0	50.7407	50.5351	169.861	0
1553	0	0	1553	1	476.268	225.758	250.51	0	0	11.878	16.2612	72.5612	397.66	1981.32	17723.2	-72.5612	0	13.7844	7.74916	8.84	0	0	0.268085	193.716	-534.82	15.8376	246.471	0	25.1655	24.7319	87.3289	0
1556	0	0	1556	1	368.864	195.017	173.847	0	0	33.2805	35.2892	104.712	329.492	1959.92	17803.9	-104.712	0	11.4127	7.89147	10.1428	0	0	0.31991	162.778	-520.706	21.836	267.287	0	30.6692	30.4788	103.668	0
1557	0	0	1557	1	363.414	160.024	203.391	0	0	29.8197	-32.4813	80.2922	353.743	1963.38	17772	-80.2922	0	12.3495	7.51612	9.55298	0	0	0.175601	165.492	-521.175	21.9715	240.929	0	27.9983	27.7948	96.179	0
1558	0	0	1558	1	363.454	143.826	219.629	0	0	93.5308	67.788	91.3506	269.115	1800.01	17771.4	-91.3506	0	9.19823	7.11288	9.85213	0	0	0.169459	197.905	-530.504	21.9108	271.477	0	36.2154	35.8753	124.044	0
1562	0	0	1562	1	388.808	171.741	217.066	0	0	82.5973	23.3566	-85.7537	292.28	1910.6	17815.8	85.7537	0	9.85645	7.51079	9.85824	0	0	0.201811	156.364	-511.831	20.3097	262.935	0	33.7108	33.6648	134.141	0
1566	0	0	1566	1	372.381	195.657	176.723	0	0	10.0223	8.34552	-8.15024	237.763	1983.18	17731.1	8.15024	0	8.16105	8.03926	9.97693	0	0	0.144355	183.826	-533.425	21.589	220.205	0	40.581	40.0218	148.131	0
1573	0	0	1573	1	479.623	256.797	222.826	0	0	60.7591	55.2602	54.6367	476.084	1932.44	17783.9	-54.6367	0	16.236	7.39237	8.89733	0	0	0.436288	180.208	-524.178	15.654	355.918	0	21.6194	21.3903	76.5229	0
1574	0	0	1574	1	305.06	160.004	145.056	0	0	120.161	44.1244	207.297	174.178	1873.04	17695.4	-207.297	0	6.13118	8.09593	9.11661	0	0	0.326764	200.247	-533.921	27.356	236.904	0	55.1153	54.2642	181.041	0
1578	0	0	1578	1	337.365	146.078	191.287	0	0	-5.90729	17.5483	171.44	256.479	1899.45	17721.9	-171.44	0	9.13036	8.09608	9.87468	0	0	0.233957	178.819	-529.838	24.3707	232.985	0	38.4694	37.7859	126.471	0
1579	0	0	1579	1	287.962	177.518	110.444	0	0	32.4796	43.2741	233.301	199.727	1960.72	17795.9	-233.301	0	7.17046	7.10852	10.1457	0	0	0.266115	160.049	-518.288	29.3238	217.289	0	47.6094	47.3906	159.239	0
1581	0	0	1581	1	412.053	172.924	239.129	0	0	69.4837	24.1929	109.711	257.695	1923.72	17814.9	-109.711	0	8.89555	8.07418	10.77	0	0	0.254541	209.586	-549.149	19.2542	232.256	0	38.992	38.8506	130.508	0
1585	0	0	1585	1	345.438	148.522	196.916	0	0	37.5256	79.4212	98.8291	332.092	1955.67	17759.7	-98.8291	0	11.4457	6.31909	9.34991	0	0	0.190362	237.254	-540.727	22.8854	263.569	0	29.2022	28.8904	98.6244	0
1588	0	0	1588	1	347.603	183.211	164.392	0	0	25.3939	16.4325	158.171	210.92	1967.81	17822.7	-158.171	0	7.42638	7.39188	9.99117	0	0	0.157531	164.219	-514.114	23.2719	1	0	45.2394	45.1797	149.361	0
1591	0	0	1591	1	284.275	155.268	129.008	0	0	69.5435	-1.12248	25.2326	251.403	2023.32	17740.6	-25.2326	0	8.58931	7.55516	9.36613	0	0	0.185351	181.781	-519.535	29.7302	240.084	0	37.7991	37.6298	135.013	0
1594	0	0	1594	1	469.401	181.077	288.324	0	0	1.05937	5.16852	69.5815	406.398	1992.14	17834	-69.5815	0	14.1411	7.59282	9.32232	0	0	0.3463	177.875	-525.329	16.1557	240.506	0	24.6824	24.6343	86.2778	0
1597	0	0	1597	1	252.02	151.672	100.348	0	0	-26.079	-0.166675	227.875	158.462	1919.62	17739.6	-227.875	0	5.79601	7.28867	10.4738	0	0	0.0499751	165.781	-517.181	35.0344	201.28	0	58.6292	58.3451	195.421	0
1600	0	0	1600	1	396.126	226.271	169.854	0	0	44.4347	18.2498	165.735	358.408	1948.77	17820.9	-165.735	0	12.5948	7.24343	9.00787	0	0	0.237203	181.12	-529.718	19.6077	287.614	0	27.6925	27.6317	92.5865	0
1601	0	0	1601	1	554.073	251.799	302.274	0	0	23.3712	63.4089	35.9956	608.856	1969.83	17775.7	-35.9956	0	20.8241	6.28195	8.94336	0	0	0.553217	207.714	-539.932	13.0966	408.873	0	17.2766	17.0671	61.7609	0
1602	0	0	1602	1	406.338	215.792	190.546	0	0	-53.2651	-12.435	46.7808	248.942	2046.47	17751.9	-46.7808	0	8.80204	7.39367	9.75912	0	0	0.225318	186.364	-527.996	19.2089	213.21	0	37.639	37.2993	131.073	0
1603	0	0	1603	1	335.745	167.317	168.428	0	0	-7.74637	19.5097	217.143	234.7	2000.95	17720	-217.143	0	8.47903	7.44305	9.76838	0	0	0.26649	174.211	-520.084	24.2431	200.2	0	40.9934	40.448	134.869	0
1605	0	0	1605	1	342.678	187.245	155.433	0	0	-3.04302	-11.1382	57.3602	209.364	1896.58	17750.6	-57.3602	0	7.29919	7.57525	9.69365	0	0	0.110146	144.526	-505.948	23.668	181.146	0	45.1313	44.2877	154.307	0
1607	0	0	1607	1	332.335	181.082	151.253	0	0	-2.24928	28.3946	217.798	227.585	1995.45	17810.7	-217.798	0	8.20242	6.87789	9.32492	0	0	0.20448	194.554	-528.734	24.2011	219.591	0	41.3198	40.9778	136.682	0
1609	0	0	1609	1	352.727	178.113	174.614	0	0	18.7784	-31.3053	134.518	274.778	1974.42	17770.8	-134.518	0	9.7209	7.57471	9.29841	0	0	0.179091	153.232	-509.105	22.7377	231.417	0	35.0286	34.7403	116.562	0
1611	0	0	1611	1	530.706	218.918	311.788	0	0	15.3483	65.7466	19.5595	553.376	1977.85	17773.4	-19.5595	0	18.9121	7.23003	9.63315	0	0	0.543972	159.051	-520.799	13.9813	325.654	0	19.1782	18.9479	69.2672	0
1620	0	0	1620	1	409.95	199.552	210.398	0	0	26.0166	44.278	162.452	296.943	1967.18	17794.9	-162.452	0	10.4316	7.00966	10.0569	0	0	0.291946	221.98	-550.643	18.9628	301.125	0	33.0952	32.8421	112.447	0
1626	0	0	1626	1	397.815	226.528	171.287	0	0	10.9833	6.52881	126.699	327.47	1982.22	17733	-126.699	0	11.4967	7.81057	9.98449	0	0	0.118167	156.486	-516.292	19.8624	237.414	0	30.6431	30.2251	102.153	0
1633	0	0	1633	1	426.391	240.7	185.691	0	0	97.8551	20.6732	49.8838	318.895	1895.34	17818.5	-49.8838	0	10.8669	7.58241	9.05651	0	0	0.113485	166.287	-517.884	18.049	247.333	0	30.8501	30.6437	108.439	0
1636	0	0	1636	1	411.016	225.836	185.18	0	0	27.0915	-38.6185	91.0556	291.811	1866.45	17778.1	-91.0556	0	10.2297	6.55624	9.36803	0	0	0.00458496	202.954	-534.819	18.6577	273.793	0	32.4867	32.2057	110.366	0
1638	0	0	1638	1	427.363	203.465	223.898	0	0	-13.7495	92.2695	88.0696	388.714	2006.95	17746.9	-88.0696	0	13.5248	7.47173	9.90263	0	0	0.51137	183.598	-530.945	18.1285	275.517	0	26.0829	25.7405	89.0104	0
1643	0	0	1643	1	406.294	193.661	212.632	0	0	76.7371	80.0228	259.707	294.79	1916.46	17759.1	-259.707	0	10.6057	8.47082	10.1676	0	0	0.493833	159.464	-522.578	19.5657	235.672	0	35.1133	34.9138	117.664	0
1649	0	0	1649	1	314.934	139.703	175.232	0	0	42.6768	56.2863	-88.3414	227.121	1950.52	17782.9	88.3414	0	7.66546	7.82254	9.61408	0	0	0.102893	155.641	-511.619	26.3506	215.663	0	42.0523	41.8176	169.382	0
1650	0	0	1650	1	401.467	205.469	195.998	0	0	39.7077	3.55878	261.835	392.903	1953.49	17735.9	-261.835	0	14.3262	7.54974	9.52611	0	0	0.262254	178.76	-531.037	19.4826	281.726	0	26.1433	26.0224	88.3941	0
1654	0	0	1654	1	325.56	161.152	164.409	0	0	35.917	114.568	140.324	189.341	1957.28	17724.6	-140.324	0	6.59112	6.33465	10.573	0	0	0.15128	212.126	-537.47	24.9424	261.653	0	49.3608	48.8094	163.176	0
1655	0	0	1655	1	395.147	194.845	200.302	0	0	52.1993	-37.9103	2.45625	272.539	1941	17777.4	-2.45625	0	9.38387	7.54619	7.98463	0	0	0.132059	176.727	-518.762	19.5156	234.854	0	33.73	33.5433	125.607	0
1658	0	0	1658	1	392.382	220.454	171.928	0	0	29.7052	-36.9951	37.123	317.072	1963.49	17776.5	-37.123	0	11.0039	8.95603	11.035	0	0	0.104745	163.038	-530.274	20.7323	235.696	0	32.3437	32.1392	114.136	0
1660	0	0	1660	1	338.31	161.918	176.392	0	0	18.187	40.0356	33.6142	172.394	1975.01	17699.4	-33.6142	0	5.91177	8.68369	10.7678	0	0	0.199305	176.538	-526.935	24.7599	194.555	0	56.6025	55.3717	196.798	0
1661	0	0	1661	1	315.662	153.693	161.97	0	0	42.877	58.1442	-74.924	253.682	1950.32	17781	74.924	0	8.56431	8.03509	10.2548	0	0	0.197159	137.652	-508.467	26.5773	198.413	0	38.7802	38.5529	152.709	0
1662	0	0	1662	1	331.824	189.973	141.852	0	0	85.7029	24.26	135.327	192.945	1907.5	17715.2	-135.327	0	6.68557	7.95166	10.3269	0	0	0.0850535	170.945	-522.182	24.9583	184.097	0	50.6162	49.7288	166.581	0
1664	0	0	1664	1	345.337	181.174	164.163	0	0	58.59	4.53116	179.253	274.395	1934.61	17834.6	-179.253	0	9.67694	7.60706	9.54889	0	0	0.140754	168.382	-516.378	23.4153	236.238	0	35.7274	35.7954	118.562	0
1669	0	0	1669	1	416.706	215.107	201.599	0	0	30.0641	43.8263	136.983	267.016	1963.14	17795.3	-136.983	0	9.3127	6.92724	8.96131	0	0	0.260609	176.482	-517.223	18.3744	211.447	0	35.5845	35.3091	118.36	0
1674	0	0	1674	1	349.046	175.438	173.608	0	0	117.461	9.6326	45.2666	220.528	1875.74	17829.5	-45.2666	0	7.51553	7.59533	10.9418	0	0	0.186261	170.591	-524.299	23.473	201.187	0	44.8016	44.6772	154.217	0
1675	0	0	1675	1	354.819	166.454	188.364	0	0	57.8297	-18.9764	9.159	265.944	1935.37	17858.1	-9.159	0	9.11445	7.46255	9.91373	0	0	0.0865214	183.916	-531.185	22.6976	215.962	0	36.2131	36.4927	131.186	0
1676	0	0	1676	1	290.513	166.338	124.175	0	0	86.0457	7.45105	145.089	185.335	1907.15	17732	-145.089	0	6.4522	7.08738	9.49212	0	0	0.134302	152.609	-501.437	28.7441	186.824	0	50.6105	49.9258	166.379	0
1677	0	0	1677	1	319.388	140.933	178.454	0	0	59.0934	-0.0230643	168.749	257.632	1834.45	17739.5	-168.749	0	9.06528	7.21313	10.489	0	0	0.0952504	192.223	-529.107	25.9127	230.665	0	37.8954	38.201	127.645	0
1680	0	0	1680	1	388.69	203.153	185.537	0	0	57.6466	11.2748	217.002	274.687	1835.89	17728.2	-217.002	0	9.79603	5.92071	8.96976	0	0	0.0894992	286.623	-561.104	19.6684	294.863	0	33.757	33.7079	115.609	0
1682	0	0	1682	1	446.216	237.49	208.726	0	0	84.9038	-1.02096	163.432	278.208	1908.3	17740.5	-163.432	0	9.74559	7.94532	9.64045	0	0	0.304409	153.485	-512.473	17.2769	208.517	0	35.7732	35.3548	118.156	0
1683	0	0	1683	1	460.97	240.154	220.817	0	0	82.1113	52.5368	45.0022	343.271	1911.09	17786.6	-45.0022	0	11.6633	6.93031	9.0718	0	0	0.305145	197.112	-529.958	16.3345	264.808	0	28.6536	28.3045	100.434	0
1684	0	0	1684	1	301.866	151.901	149.965	0	0	-9.80973	6.87253	31.8256	208.274	2003.01	17732.6	-31.8256	0	7.22086	7.63909	8.93913	0	0	0.115698	179.623	-522.45	27.4516	181.578	0	44.2093	43.6344	156.282	0
1686	0	0	1686	1	367.297	157.421	209.876	0	0	127.614	2.80463	30.1677	292.51	1965.25	17736.7	-30.1677	0	9.95838	7.25952	9.45806	0	0	0.225062	165.778	-521.487	21.5859	252.876	0	33.2635	32.8806	117.73	0
1688	0	0	1688	1	285.778	132.967	152.811	0	0	-3.59767	-22.0217	-11.9605	189.536	1897.14	17761.5	11.9605	0	6.56334	8.0421	9.8206	0	0	0.107827	192.676	-533.225	29.9661	216	0	49.6354	48.7441	181.369	0
1689	0	0	1689	1	400.903	150.036	250.868	0	0	42.0089	2.77251	-7.53487	335.649	1951.19	17736.7	7.53487	0	11.4615	7.49122	9.05185	0	0	0.165941	170.397	-520.698	19.4017	231.609	0	29.0476	28.6934	107.337	0
1696	0	0	1696	1	317.85	129.314	188.536	0	0	-7.52302	14.455	127.709	165.016	1901.06	17824.7	-127.709	0	5.81465	6.89639	9.55133	0	0	0.19021	185.442	-518.17	25.6401	196.76	0	55.4674	55.167	182.568	0
1697	0	0	1697	1	265.545	146.824	118.721	0	0	22.8516	2.79126	238.544	195.898	1970.35	17836.3	-238.544	0	7.09847	7.37555	9.01626	0	0	0.133214	178.884	-516.851	32.1406	211.836	0	47.8403	47.9245	158.472	0
1698	0	0	1698	1	395.413	199.83	195.583	0	0	51.1877	-61.6455	54.8117	267.353	1942.01	17801.1	-54.8117	0	9.33515	8.68537	10.4984	0	0	0.176943	180.951	-533.392	20.3501	238.762	0	37.0417	37.0905	129.234	0
1702	0	0	1702	1	332.166	172.441	159.725	0	0	113.359	-33.7017	1.74019	166.42	1879.84	17773.2	-1.74019	0	5.6922	7.08562	9.12998	0	0	0.147255	194.407	-520.946	24.2395	239.814	0	54.6969	53.9883	196.871	0
1706	0	0	1706	1	343.527	169.793	173.734	0	0	23.7764	44.2199	118.383	327.624	1969.42	17695.3	-118.383	0	11.3926	6.37088	8.80928	0	0	0.239426	186.698	-526.255	22.9166	255.747	0	29.2108	28.6419	97.9659	0
1707	0	0	1707	1	452.872	248.525	204.347	0	0	-8.4952	-29.7146	97.1683	333.939	2001.7	17769.2	-97.1683	0	11.7934	6.99231	9.97496	0	0	0.223812	190.651	-536.226	16.8304	303.717	0	29.2584	29.0011	99.0161	0
1709	0	0	1709	1	325.161	138.444	186.717	0	0	43.5374	46.3162	287.887	252.137	1850	17792.8	-287.887	0	9.25408	6.95144	9.18632	0	0	0.19868	199.448	-538.271	24.8444	284.8	0	38.0622	38.1228	132.124	0
1715	0	0	1715	1	327.901	130.817	197.083	0	0	83.373	6.8447	-14.8356	213.503	1909.83	17832.3	14.8356	0	7.24352	7.55107	10.0523	0	0	0.1762	178	-520.898	25.0894	206.867	0	44.8934	44.9961	164.56	0
1719	0	0	1719	1	356.14	165.413	190.727	0	0	-40.89	29.4285	-17.2928	293.253	1934.43	17809.7	17.2928	0	10.166	6.7015	9.97751	0	0	0.197078	179.191	-523.425	22.3458	230.667	0	32.7591	32.5344	118.869	0
1721	0	0	1721	1	471.261	231.484	239.778	0	0	43.3453	41.4154	2.5846	332.344	1949.85	17797.7	-2.5846	0	11.297	7.50907	9.96438	0	0	0.273428	168.958	-523.855	16.1601	237.021	0	30.0282	29.8699	108.933	0
1726	0	0	1726	1	443.162	204.086	239.076	0	0	61.7853	12.6176	-1.9689	426.08	1931.41	17826.5	1.9689	0	14.492	8.16281	9.94774	0	0	0.207915	161.601	-524.854	17.5169	264.955	0	24.3054	24.3222	90.1816	0
1727	0	0	1727	1	300.951	167.359	133.592	0	0	78.9582	0.728526	148.558	185.853	1914.24	17738.8	-148.558	0	6.48777	8.31643	10.0174	0	0	0.0789523	169.199	-521.526	28.2651	207.455	0	52.3891	51.7403	171.681	0
1728	0	0	1728	1	332.817	165.587	167.23	0	0	39.8899	66.216	5.54153	233.455	1953.31	17772.9	-5.54153	0	7.9274	8.22307	9.68082	0	0	0.295844	150.532	-512.759	24.7719	199.339	0	41.4444	41.0413	150.677	0
1729	0	0	1729	1	401.974	193.464	208.51	0	0	37.2558	-23.5002	232.743	341.494	1955.94	17763	-232.743	0	12.3728	7.01571	10.2181	0	0	0.172642	228.253	-551.591	19.4468	299.225	0	29.1659	29.0804	98.6106	0
1731	0	0	1731	1	324.357	170.925	153.432	0	0	17.8981	46.3491	210.217	303.545	1975.3	17792.8	-210.217	0	10.8372	7.88909	9.61393	0	0	0.371532	156.844	-515.825	25.4276	219.066	0	33.067	32.7369	108.977	0
1732	0	0	1732	1	353.798	165.017	188.781	0	0	31.3556	18.2221	238.934	246.058	1862.18	17820.9	-238.934	0	8.88042	7.28578	9.85771	0	0	0.198658	195.668	-526.172	22.7026	241.727	0	39.4766	39.4886	132.697	0
1735	0	0	1735	1	398.137	185.855	212.281	0	0	38.1844	60.6099	-54.1135	356.92	1955.02	17778.5	54.1135	0	12.0679	7.50954	8.60149	0	0	0.305445	143.7	-504.517	19.4704	247.853	0	27.2441	27.064	107.205	0
1744	0	0	1744	1	376.743	200.533	176.21	0	0	42.9428	48.538	30.1964	281.147	1950.26	17790.6	-30.1964	0	9.58369	8.05544	9.31317	0	0	0.353564	168.597	-521.361	21.1298	247.353	0	34.6762	34.4111	123.909	0
1745	0	0	1745	1	351.261	160.155	191.106	0	0	41.528	60.5778	59.1932	322.451	1951.67	17778.6	-59.1932	0	11.0333	7.31654	9.88914	0	0	0.299709	180.14	-528.251	22.9221	251.997	0	30.838	30.5333	106.452	0
1751	0	0	1751	1	392.75	190.288	202.462	0	0	24.6264	20.7673	-23.2839	261.895	1968.57	17818.4	23.2839	0	8.93236	7.69705	9.37123	0	0	0.295917	218.332	-538.51	20.0098	256.062	0	36.3661	36.4673	137.014	0
1753	0	0	1753	1	459.817	175.335	284.482	0	0	69.276	99.4231	120.448	544.644	1923.92	17739.7	-120.448	0	18.7637	5.84226	8.43354	0	0	0.545728	245.007	-531.18	16.0623	355.785	0	18.7468	18.5178	64.3255	0
1756	0	0	1756	1	255.922	129.425	126.497	0	0	39.2319	31.7291	36.1817	134.438	1953.97	17807.4	-36.1817	0	4.59746	7.58273	9.74344	0	0	0.0578365	155.739	-505.554	34.1854	159.742	0	68.379	68.2617	237.756	0
1757	0	0	1757	1	361.792	161.626	200.166	0	0	-10.5429	-13.2787	152.363	319.752	2003.74	17752.8	-152.363	0	11.3992	6.67549	9.44534	0	0	0.230412	196.415	-526.692	21.7885	275.078	0	30.0746	29.7532	100.069	0
1758	0	0	1758	1	472.123	279.398	192.725	0	0	39.7831	48.9752	267.416	480.907	1953.42	17790.2	-267.416	0	17.4839	6.19927	9.3867	0	0	0.505777	215.099	-547.278	15.7842	301.722	0	21.2998	21.1867	73.8317	0
1761	0	0	1761	1	429.107	194.75	234.358	0	0	68.9287	22.9347	194.858	346.075	1824.61	17816.2	-194.858	0	12.2112	7.7986	10.5356	0	0	0.459405	214.95	-558.3	18.2276	307.16	0	29.782	29.7997	100.158	0
1763	0	0	1763	1	351.337	178.489	172.848	0	0	29.0598	-10.659	107.893	233.876	1864.48	17849.8	-107.893	0	8.17052	7.38166	8.81416	0	0	0.0883703	197.81	-529.004	22.6509	258.554	0	40.1142	40.1113	135.159	0
1764	0	0	1764	1	371.61	191.941	179.669	0	0	22.2176	-44.833	-15.1563	303.56	1970.98	17784.3	15.1563	0	10.5088	8.35537	9.48495	0	0	0.134188	196.915	-536.23	21.6149	226.77	0	31.9571	31.8815	120.275	0
1766	0	0	1766	1	384.557	165.978	218.578	0	0	23.4212	38.5544	86.208	367.672	1969.78	17800.6	-86.208	0	12.7091	7.0535	9.85016	0	0	0.205174	166.166	-518.564	20.446	282.395	0	27.233	27.0203	92.924	0
1771	0	0	1771	1	407.714	189.512	218.203	0	0	56.3894	48.79	71.8847	414.632	1936.81	17790.4	-71.8847	0	14.1973	7.69734	9.1609	0	0	0.363256	154.884	-512.672	19.0877	246.564	0	24.5792	24.3522	85.6183	0
1772	0	0	1772	1	509.784	266.816	242.969	0	0	39.5966	44.355	56.3027	472.623	1953.6	17794.8	-56.3027	0	16.19	7.49332	10.602	0	0	0.362101	159.963	-522.423	14.8118	271.652	0	22.4287	22.2415	78.246	0
1776	0	0	1776	1	305.793	160.805	144.988	0	0	2.18726	38.4941	23.4364	238.412	1891.35	17800.6	-23.4364	0	8.19496	7.30066	9.44914	0	0	0.256179	168.189	-520.125	27.047	265.465	0	39.8808	39.3291	140.456	0
1777	0	0	1777	1	308.637	175.898	132.739	0	0	26.9673	81.3377	123.55	148.094	1966.23	17757.8	-123.55	0	5.14149	8.0652	9.71478	0	0	0.407136	152.815	-507.135	27.1639	187.976	0	63.7405	62.9976	209.359	0
1778	0	0	1778	1	454.408	195.321	259.087	0	0	70.04	52.9366	166.331	357.14	1823.5	17786.2	-166.331	0	12.4571	7.43355	9.88583	0	0	0.36687	216.728	-543.522	16.8429	246.238	0	28.4512	28.2943	95.9587	0
1780	0	0	1780	1	321.372	159.092	162.28	0	0	-39.6356	44.2446	-173.789	216.715	1933.18	17794.9	173.789	0	7.45857	8.49039	9.27454	0	0	0.248756	164.463	-520.21	25.8403	205.01	0	43.8511	43.1292	198.278	0
1785	0	0	1785	1	349.252	185.728	163.524	0	0	65.7588	41.4025	268.758	290.531	1927.44	17797.7	-268.758	0	10.5309	7.04069	10.163	0	0	0.248841	188.983	-532.172	23.055	238.271	0	34.0429	33.9931	117.134	0
1789	0	0	1789	1	279.457	142.18	137.278	0	0	63.042	19.5922	40.4217	160.959	2029.82	17819.5	-40.4217	0	5.49667	7.2894	9.20071	0	0	0.0946588	164.255	-508.85	30.1666	191.903	0	56.3769	56.6802	198.303	0
1790	0	0	1790	1	478.743	259.012	219.731	0	0	55.0952	65.1808	194.676	404.676	1938.1	17774	-194.676	0	14.2532	7.29705	8.8683	0	0	0.301411	157.785	-516.327	15.6663	248.401	0	25.1406	24.9132	83.8036	0
1791	0	0	1791	1	305.948	156.265	149.683	0	0	61.9376	3.98576	-71.1617	250.65	1931.26	17835.2	71.1617	0	8.49833	8.28459	10.0402	0	0	0.211617	154.196	-515.322	27.6774	203.682	0	38.8022	39.1322	154.638	0
1792	0	0	1792	1	414.592	226.741	187.851	0	0	10.9942	11.4859	-42.9527	327.822	1982.21	17827.7	42.9527	0	11.2116	7.34899	9.09102	0	0	0.255086	188.532	-524.977	18.613	246.704	0	29.3123	29.4564	113.12	0
1794	0	0	1794	1	353.139	192.601	160.538	0	0	23.2095	40.894	239.528	286.565	1969.99	17798.2	-239.528	0	10.3357	7.77934	9.73242	0	0	0.217872	159.967	-516.49	22.8895	238.613	0	34.8505	34.5945	115.804	0
1796	0	0	1796	1	385.261	188.378	196.883	0	0	65.0531	66.4985	213.348	293.403	1928.15	17772.6	-213.348	0	10.3826	7.15511	9.65697	0	0	0.256744	204.861	-535.916	20.3894	225.282	0	33.6614	33.4273	112.138	0
1797	0	0	1797	1	346.227	166.435	179.792	0	0	0.89146	52.6142	153.541	265.299	1992.31	17786.5	-153.541	0	9.3464	7.72304	9.39714	0	0	0.322955	165.356	-516.852	23.3391	229.616	0	36.7211	36.2595	121.028	0
1805	0	0	1805	1	364.655	181.368	183.287	0	0	104.792	31.4775	120.965	258.528	1888.41	17708	-120.965	0	8.90858	8.01697	9.19239	0	0	0.233775	210.689	-543.261	21.9426	257.555	0	37.9863	37.1672	127.177	0
1809	0	0	1809	1	287.221	135.398	151.823	0	0	-7.10808	39.0637	138.746	240.771	1900.65	17800.1	-138.746	0	8.47889	8.06877	10.1773	0	0	0.162313	146.354	-505.424	29.9328	183.56	0	40.9109	40.3962	134.955	0
1811	0	0	1811	1	393.635	220.433	173.202	0	0	46.5753	48.9796	115.431	208.141	1946.62	17790.2	-115.431	0	7.19881	7.39876	9.97053	0	0	0.292976	228.98	-546.99	20.0017	223.518	0	45.995	45.6626	152.817	0
1812	0	0	1812	1	392.638	195.426	197.211	0	0	53.3274	-5.701	-5.53234	336.686	1939.87	17844.8	5.53234	0	11.4972	6.75909	8.90134	0	0	0.180441	170.802	-514.991	19.6613	264.051	0	28.4177	28.6076	105.067	0
1815	0	0	1815	1	395.838	216.113	179.725	0	0	-22.1353	37.2673	42.2164	408.236	2015.34	17801.9	-42.2164	0	14.1645	6.32476	8.96594	0	0	0.492857	232.27	-536.141	19.3649	303.129	0	23.8625	23.6806	84.2342	0
1816	0	0	1816	1	355.198	193.504	161.694	0	0	67.0226	1.18749	16.2059	241.429	1926.18	17838	-16.2059	0	8.23837	6.32636	9.05759	0	0	0.166947	232.224	-525.339	22.0597	252.772	0	38.2759	38.4578	136.069	0
1817	0	0	1817	1	356.856	167.146	189.71	0	0	21.4768	-6.4846	-56.1085	340.87	1971.72	17746	56.1085	0	11.6611	7.03488	8.24301	0	0	0.156653	176.283	-516.596	21.963	241.206	0	27.7209	27.4744	108.488	0
1818	0	0	1818	1	408.859	168.601	240.258	0	0	28.7719	46.6416	-59.1231	462.18	1964.43	17792.5	59.1231	0	15.6651	7.09262	9.47705	0	0	0.54434	166.047	-522.459	18.9354	312.58	0	22.1623	22.0619	85.9991	0
1819	0	0	1819	1	349.172	153.029	196.143	0	0	75.2738	92.1212	14.4402	398.125	1917.93	17747	-14.4402	0	13.4601	5.91188	9.01131	0	0	0.245995	201.009	-517.942	22.3534	258.428	0	24.7408	24.3904	88.2118	0
1822	0	0	1822	1	273.743	128.068	145.676	0	0	90.9456	65.5156	177.489	172.14	1902.25	17773.6	-177.489	0	6.005	7.4859	9.43911	0	0	0.121067	161.881	-514.263	31.1774	216.555	0	55.1725	54.5201	180.187	0
1826	0	0	1826	1	380.463	193.666	186.797	0	0	9.7498	39.7135	275.669	249.9	1883.79	17699.8	-275.669	0	9.1875	6.0847	9.49598	0	0	0.12657	211.829	-540.904	20.3343	280.985	0	37.0748	36.8091	129.986	0
1827	0	0	1827	1	332.023	164.877	167.146	0	0	102.52	6.04728	115.638	176.347	1791.02	17833.1	-115.638	0	6.0923	8.10764	10.1213	0	0	0.210176	181.885	-519.158	24.9376	192.9	0	54.5729	54.8642	183.169	0
1832	0	0	1832	1	389.398	194.659	194.74	0	0	92.4712	45.1178	-19.3611	352.164	1900.73	17794	19.3611	0	11.8764	7.35078	10.269	0	0	0.416561	180.184	-523.421	20.3134	240.42	0	28.9112	28.6105	106.426	0
1833	0	0	1833	1	491.356	211.788	279.568	0	0	5.43145	50.6123	31.5771	582.096	1987.77	17788.5	-31.5771	0	19.9925	6.29917	9.39829	0	0	0.579596	225.885	-529.62	15.091	381.525	0	18.0278	17.818	64.2893	0
1834	0	0	1834	1	489.482	238.864	250.619	0	0	33.7139	34.7631	109.783	565.394	1959.49	17804.4	-109.783	0	19.6039	5.74514	9.10714	0	0	0.292462	287.477	-565.817	15.0147	1	0	18.2171	18.0755	62.6406	0
1837	0	0	1837	1	279.205	137.337	141.868	0	0	-67.4158	-2.46243	347.834	187.744	1960.96	17741.9	-347.834	0	7.41623	6.92809	8.84064	0	0	0.162756	147.543	-503.549	29.8542	184.726	0	48.4224	48.1916	170.537	0
1839	0	0	1839	1	347.766	191.457	156.309	0	0	47.9257	29.8837	152.099	316.791	1945.27	17809.3	-152.099	0	11.0692	7.73094	10.4586	0	0	0.0871476	158.25	-511.831	23.5035	259.157	0	31.9737	31.8415	106.51	0
1840	0	0	1840	1	302.533	141.445	161.088	0	0	3.84395	13.3827	159.759	225.383	1989.36	17825.8	-159.759	0	7.98232	7.03283	10.3579	0	0	0.231441	162.04	-515.005	27.5968	205.804	0	42.3415	42.1828	140.107	0
1842	0	0	1842	1	376.94	230.032	146.908	0	0	23.3348	23.8262	294.41	375.172	1969.87	17715.7	-294.41	0	13.9041	6.79005	9.38191	0	0	0.247234	185.225	-519.588	20.7602	233.123	0	26.6668	26.4683	92.4513	0
1844	0	0	1844	1	471.919	259.256	212.663	0	0	-17.3819	-47.2546	202.072	545.549	1910.92	17786.7	-202.072	0	19.9314	7.71264	9.27738	0	0	0.160277	182.873	-537.055	16.0697	320.343	0	19.3967	19.2765	65.3215	0
1847	0	0	1847	1	370.619	163.101	207.517	0	0	-47.5733	-53.2169	-108.266	181.905	1941.11	17792.7	108.266	0	6.39995	7.52563	10.4929	0	0	0.0675996	183.055	-534.798	21.6769	228.287	0	50.8355	50.9888	190.804	0
1849	0	0	1849	1	315.413	156.912	158.501	0	0	88.9796	36.8734	112.363	171.764	2003.88	17802.3	-112.363	0	5.91134	8.25147	9.66778	0	0	0.283258	186.42	-527.91	26.4948	217.913	0	55.6467	55.4009	187.649	0
1852	0	0	1852	1	328.541	157.664	170.877	0	0	50.2012	-6.08238	-84.4205	197.687	1943	17745.6	84.4205	0	6.7223	7.97694	10.2523	0	0	0.302726	192.106	-535.371	25.2568	215.02	0	48.4786	47.9696	191.68	0
1862	0	0	1862	1	383.743	169.079	214.663	0	0	38.3655	38.9937	-22.8843	293.383	1954.83	17800.1	22.8843	0	9.95908	8.4647	9.64727	0	0	0.482861	190.531	-536.723	20.8526	259.424	0	33.5691	33.4689	127.45	0
1866	0	0	1866	1	336.498	187.538	148.96	0	0	11.3289	-40.9347	231.594	218.641	1981.87	17780.4	-231.594	0	7.99663	6.24399	9.45003	0	0	0.119857	236.311	-535.669	23.6209	265.125	0	41.6974	41.5159	140.192	0
1868	0	0	1868	1	358.243	168.347	189.896	0	0	89.289	-22.1576	36.1101	347.879	1903.91	17761.6	-36.1101	0	11.9298	7.91133	9.8879	0	0	0.0852169	167.511	-531.729	22.5736	252.21	0	29.0362	28.6602	102.691	0
1872	0	0	1872	1	423.7	221.821	201.88	0	0	63.2192	34.577	252.835	346.178	1830.32	17804.6	-252.835	0	12.4716	8.57565	10.1425	0	0	0.181374	165.98	-528.123	18.6161	226.263	0	30.3383	30.3642	102.555	0
1878	0	0	1878	1	357.927	161.84	196.087	0	0	39.4832	22.4482	-62.6586	237.219	1953.72	17717	62.6586	0	8.04718	7.20674	9.52898	0	0	0.0788522	179.341	-519.979	22.2742	219.138	0	39.9944	39.3313	153.719	0
1880	0	0	1880	1	314.455	144.183	170.272	0	0	95.6112	64.5921	211.157	224.71	1897.59	17774.5	-211.157	0	7.91989	7.09037	10.1576	0	0	0.220462	179.942	-526.245	26.261	222.878	0	43.2279	42.8662	143.89	0
1886	0	0	1886	1	468.266	181.649	286.617	0	0	15.6216	-19.6743	-8.00237	418.576	1977.58	17759.2	8.00237	0	14.4283	7.40751	9.05095	0	0	0.241604	152.785	-513.222	16.1254	286.676	0	23.7849	23.5847	88.2762	0
1888	0	0	1888	1	433.776	233.473	200.303	0	0	36.4805	-38.3462	37.6123	405.844	1956.72	17777.8	-37.6123	0	14.0729	7.2441	9.85713	0	0	0.248886	195.025	-535.881	17.7496	270.657	0	24.8183	24.6829	87.7138	0
1891	0	0	1891	1	332.702	147.195	185.508	0	0	17.012	40.7854	162.221	290.341	1876.53	17798.4	-162.221	0	10.2225	7.43139	10.2286	0	0	0.233236	182.706	-530.048	24.6456	210.545	0	34.2729	33.9206	113.674	0
1894	0	0	1894	1	392.631	201.752	190.879	0	0	9.15443	-20.9266	-62.3372	407.999	1984.05	17760.4	62.3372	0	14.0319	7.07724	9.03525	0	0	0.21901	141.954	-507.575	19.7775	286.123	0	24.1491	24.0082	94.1348	0
1896	0	0	1896	1	283.615	158.516	125.1	0	0	1.17722	91.4657	186.34	142.226	1992.02	17747.7	-186.34	0	5.0501	7.54099	9.80038	0	0	0.33093	170.4	-511.886	29.9883	189.631	0	65.5755	64.7768	212.781	0
1899	0	0	1899	1	315.817	129.52	186.296	0	0	17.7873	25.0941	78.0581	282.821	1975.41	17714.4	-78.0581	0	9.7884	6.4833	9.14269	0	0	0.184108	179.196	-516.691	25.5329	246.925	0	33.4508	32.8519	113.321	0
1902	0	0	1902	1	354.65	222.265	132.385	0	0	39.117	60.1681	280.339	362.244	1954.08	17779	-280.339	0	13.244	6.16951	8.72876	0	0	0.27784	168.113	-511.84	21.9638	241.594	0	26.8746	26.7423	92.8197	0
1903	0	0	1903	1	534.242	254.683	279.559	0	0	-18.795	-27.7293	152.498	616.438	1912.34	17767.2	-152.498	0	22.0982	6.66721	8.79708	0	0	0.289907	197.73	-537.214	13.6952	382.939	0	17.0275	16.8366	58.0774	0
1904	0	0	1904	1	408.104	206.521	201.584	0	0	-16.1471	33.9673	304.176	351.682	1909.69	17805.2	-304.176	0	13.2209	7.20429	9.61106	0	0	0.480468	157.126	-518.031	19.0319	249.496	0	28.5394	28.4304	99.3435	0
1908	0	0	1908	1	413.308	216.957	196.351	0	0	46.4878	33.7187	66.5903	296.917	1946.71	17805.4	-66.5903	0	10.1882	6.74386	9.33746	0	0	0.0970234	195.55	-532.723	18.578	270.191	0	32.379	32.2303	111.338	0
1910	0	0	1910	1	276.464	149.99	126.475	0	0	58.4724	45.9726	188.408	253.802	1934.73	17793.2	-188.408	0	8.9285	7.03772	9.35116	0	0	0.222541	155.989	-504.314	30.5035	231.139	0	37.8922	37.6627	125.344	0
1911	0	0	1911	1	351.088	182.474	168.614	0	0	42.1055	96.2111	118.973	332.838	1951.09	17742.9	-118.973	0	11.5095	7.0297	9.04586	0	0	0.400292	190.969	-529.964	22.615	1	0	29.4607	29.1324	100.324	0
1912	0	0	1912	1	304.133	157.892	146.241	0	0	-9.00437	-20.634	-12.3575	200.398	1902.54	17760.1	12.3575	0	6.94654	7.60017	10.1673	0	0	0.149161	210.941	-536.521	27.6208	232.894	0	47.2391	46.4401	170.617	0
1915	0	0	1915	1	391.864	206.398	185.466	0	0	24.7648	28.3416	131.3	309.104	1968.44	17810.8	-131.3	0	10.796	8.26869	10.0062	0	0	0.437212	200.83	-537.731	20.3565	240.703	0	32.6408	32.4548	109.085	0
1918	0	0	1918	1	331.611	158.72	172.891	0	0	52.4355	75.5944	334.462	224.15	1940.76	17763.5	-334.462	0	8.42589	6.06096	9.63631	0	0	0.312631	254.158	-554.156	24.018	264.99	0	41.1346	41.2598	151.288	0
1919	0	0	1919	1	360.466	197.978	162.488	0	0	-28.0821	68.9926	183.84	179.57	2021.28	17770.1	-183.84	0	6.42739	7.5443	9.77624	0	0	0.358525	203.984	-534.867	22.2561	235.123	0	52.3314	51.6682	170.828	0
1923	0	0	1923	1	449.151	249.444	199.707	0	0	43.6308	55.4646	184.806	479.178	1949.57	17783.7	-184.806	0	16.8678	7.09845	8.58629	0	0	0.400249	202.336	-537.437	16.7943	300.039	0	21.5185	21.3119	72.1658	0
1930	0	0	1930	1	397.579	195.864	201.715	0	0	74.8661	40.0021	108.695	332.114	1918.33	17799.1	-108.695	0	11.4338	7.0421	9.28229	0	0	0.318447	170.636	-517.442	19.5256	226.428	0	29.7077	29.4618	100.349	0
1931	0	0	1931	1	324.107	160.034	164.073	0	0	22.8397	15.3827	110.909	249.605	1970.36	17724.1	-110.909	0	8.69755	6.90387	9.40248	0	0	0.134976	163.944	-512.366	24.9901	245.714	0	37.9585	37.4026	126.432	0
1932	0	0	1932	1	346.293	187.897	158.396	0	0	141.413	97.1509	139.625	197.31	1851.79	17841.7	-139.625	0	6.8006	7.00077	9.61713	0	0	0.158169	206.096	-533.22	23.139	222.911	0	48.0994	48.114	160.065	0
1933	0	0	1933	1	306.143	148.608	157.535	0	0	74.9335	27.724	-114.851	200.701	1918.27	17811.4	114.851	0	6.76544	7.50756	9.43695	0	0	0.295336	194.357	-533.997	27.097	259.022	0	46.8975	46.797	194.26	0
1935	0	0	1935	1	301.483	152.578	148.905	0	0	74.2821	-22.1661	136.413	279.506	1918.92	17761.6	-136.413	0	9.778	7.06042	9.00965	0	0	0.0250657	174.917	-515.88	27.2594	242.423	0	34.2605	33.9581	114.206	0
1938	0	0	1938	1	339.698	208.792	130.906	0	0	74.322	7.06549	151.804	209.696	1918.88	17732.4	-151.804	0	7.32209	7.7711	9.49962	0	0	0.106223	149.689	-506.138	23.9383	165.551	0	45.865	45.2761	150.737	0
1941	0	0	1941	1	415.751	224.107	191.644	0	0	33.67	-35.3294	21.9647	278.931	1859.87	17774.8	-21.9647	0	9.64897	6.56669	9.79791	0	0	0.10303	226.374	-555.876	18.4856	292.816	0	34.153	33.8145	120.239	0
1943	0	0	1943	1	411.857	177.382	234.475	0	0	32.7107	-26.9146	-12.3077	343.736	1960.49	17766.4	12.3077	0	11.8235	7.44025	9.64355	0	0	0.181335	188.299	-533.222	18.8905	227.52	0	28.6267	28.4475	105.6	0
1944	0	0	1944	1	423.029	238.464	184.565	0	0	55.8055	59.736	247.279	346.301	1837.73	17779.4	-247.279	0	12.4359	7.30205	8.2535	0	0	0.247805	169.907	-516.444	18.002	273.076	0	28.646	28.565	96.6697	0
1945	0	0	1945	1	562.581	238.595	323.986	0	0	82.4945	43.9675	114.467	610.491	1910.71	17795.2	-114.467	0	21.0176	6.56284	10.4483	0	0	0.395838	304.552	-577.559	13.0561	466.016	0	17.8638	17.6935	61.2982	0
1946	0	0	1946	1	493.761	247.618	246.143	0	0	21.9302	47.7374	112.82	510.175	1871.61	17791.4	-112.82	0	17.7206	7.32672	9.64018	0	0	0.416165	142.214	-514.674	15.2226	305.251	0	20.6795	20.4214	70.7128	0
1949	0	0	1949	1	355.296	186.582	168.714	0	0	83.7199	-0.528911	235.129	341.773	1909.48	17740	-235.129	0	12.2533	6.71858	9.07161	0	0	0.127541	165.73	-514.151	22.1922	253.759	0	28.772	28.6504	97.0257	0
1950	0	0	1950	1	327.722	197.971	129.751	0	0	24.9506	10.1015	-19.1792	202.957	1968.25	17829	19.1792	0	6.93552	6.13979	8.76189	0	0	0.150786	199.483	-519.695	24.1519	231.352	0	43.9584	44.2799	161.408	0
1960	0	0	1960	1	320.988	157.351	163.637	0	0	76.3494	66.6862	88.1941	248.99	1916.85	17772.5	-88.1941	0	8.51921	7.41201	9.48243	0	0	0.143082	174.085	-513.24	25.5248	238.82	0	38.9199	38.4172	131.465	0
1961	0	0	1961	1	388.049	200.309	187.74	0	0	-65.7252	7.15381	263.994	214.628	1859.61	17732.3	-263.994	0	8.07479	6.99179	9.32406	0	0	0.0732959	166.484	-517.199	20.0955	204.583	0	43.0022	42.6539	146.42	0
1964	0	0	1964	1	349.308	186.445	162.863	0	0	15.9599	-13.2546	204.603	229.369	1977.24	17752.7	-204.603	0	8.24659	7.40417	10.1233	0	0	0.250779	180.544	-529.172	23.1715	219.586	0	41.9752	41.6411	138.384	0
1973	0	0	1973	1	310.411	175.14	135.272	0	0	32.1873	-6.0586	159.258	246.555	1961.01	17745.5	-159.258	0	8.7038	5.97193	8.49836	0	0	0.199514	223.355	-524.616	25.6353	241.986	0	36.8448	36.5339	122.024	0
1987	0	0	1987	1	278.467	137.285	141.182	0	0	31.3656	2.77701	121.832	183.377	1961.83	17736.7	-121.832	0	6.40653	6.96499	9.97366	0	0	0.18847	223.531	-534.526	30.441	253.502	0	50.8747	50.3467	167.701	0
1990	0	0	1990	1	270.692	132.996	137.696	0	0	-3.6159	44.9133	180.623	181.422	1897.16	17794.2	-180.623	0	6.45126	7.09144	10.0858	0	0	0.0605004	158.667	-511.256	31.676	184.194	0	51.8585	51.287	170.288	0
2074	0	0	74	1	525.993	221.968	304.025	0	0	90.2716	-11.1039	-193.55	425.382	2102.25	17750.6	193.55	0	16.9919	30.4109	29.6539	0	0	0.51724	155.277	-615.582	13.8325	290.639	0	34.691	34.8457	162.46	1
2076	0	0	76	1	573.726	303.896	269.829	0	0	71.785	62.0534	323.359	406.316	2120.74	17677.4	-323.359	0	16.9745	28.8398	31.7493	0	0	0.214285	169.521	-623.392	12.365	275.95	0	35.8887	36.5455	109.253	1
2077	0	0	77	1	537.72	232.134	305.586	0	0	63.8232	-35.6895	-113.048	399.643	2128.7	17675.5	113.048	0	15.7326	30.3792	29.399	0	0	0.857962	158.671	-618.457	13.4132	292.358	0	34.999	35.3603	146.131	1
2078	0	0	78	1	552.642	240.987	311.655	0	0	63.897	77.5555	69.5694	449.691	1929.3	17562.3	-69.5694	0	17.357	30.4022	31.0835	0	0	0.510601	153.876	-618.243	13.0547	288.997	0	33.0339	33.349	102.258	1
2218	0	0	218	1	517.72	219.697	298.023	0	0	79.3974	-36.2468	145.112	317.21	2113.12	17775.7	-145.112	0	12.6818	25.943	25.5757	0	0	0.373458	167.841	-607.352	13.4615	215.335	0	42.2781	42.6755	119.584	1
2219	0	0	219	1	573.784	261.676	312.108	0	0	31.991	-31.9721	66.5566	360.609	2160.53	17771.5	-66.5566	0	14.2254	25.209	24.8355	0	0	0.221489	154.252	-596.711	11.6987	186.868	0	36.2397	36.647	114.17	1
2220	0	0	220	1	542.496	340.942	201.554	0	0	48.2171	6.93708	347.019	412.689	2044.64	17732.5	-347.019	0	17.5847	24.4232	24.7568	0	0	0.44023	160.917	-601.233	12.5057	236.792	0	32.3953	33.1547	100.411	1
2353	0	0	353	1	332.761	145.203	187.558	0	0	64.8604	-3.64365	381.421	192.366	1729.02	17842.8	-381.421	0	8.31866	19.0082	21.221	0	0	0.0925645	128.071	-560.071	22.2748	171.929	0	59.4687	62.2703	207.232	1
2733	0	0	733	1	403.488	230.369	173.119	0	0	50.2557	9.25815	221.072	339.261	1942.94	17829.9	-221.072	0	13.7885	14.4962	14.2825	0	0	0.132016	150.245	-548.007	15.8135	217.666	0	32.1734	32.5319	90.6883	1
2734	0	0	734	1	486.921	232.659	254.261	0	0	159.059	-38.1511	84.8805	359.16	2033.46	17678	-84.8805	0	14.1735	13.1743	13.6428	0	0	0.291792	173.52	-558.813	12.4065	265.946	0	29.4654	29.138	88.6409	1
2736	0	0	736	1	328.167	140.116	188.051	0	0	-43.5427	43.2753	-22.6533	286.139	2236.06	17596.5	22.6533	0	11.2117	14.38	14.4541	0	0	0.10209	155.434	-550.838	20.4959	224.554	0	35.5452	35.7086	126.818	1
2737	0	0	737	1	536.586	321.28	215.306	0	0	109.856	60.1539	412.051	414.212	1783.68	17679.3	-412.051	0	17.9781	15.2908	15.3507	0	0	0.125457	123.195	-545.458	11.3375	208.093	0	27.0156	27.8934	102.297	1
2742	0	0	742	1	455.49	276.027	179.462	0	0	69.7525	16.0372	320.012	395.157	1624.47	17823.1	-320.012	0	16.5805	14.2418	15.2895	0	0	0.2914	135.428	-549.244	13.7087	238.414	0	28.0344	28.6638	84.9978	1
2744	0	0	744	1	537.015	231.846	305.169	0	0	5.38443	34.125	178.568	442.638	1489.52	17805	-178.568	0	17.8223	14.2386	14.1782	0	0	0.225398	150.297	-553.258	11.1656	286.771	0	25.2772	25.1507	70.9406	1
2745	0	0	745	1	361.294	144.473	216.821	0	0	168.878	-39.6986	-1.99748	201.539	2123.3	17779.2	1.99748	0	7.89992	14.1537	14.6317	0	0	0.217996	141.511	-540.19	18.1424	179.86	0	49.6392	50.5996	172.694	1
2824	0	0	824	1	471.121	145.738	325.383	0	0	-14.2843	77.3385	53.6661	359.388	2007.48	17761.8	-53.6661	0	14.023	13.3213	14.3185	0	0	0.311314	141.239	-544.435	12.9806	207.145	0	30.1627	29.7066	92.6353	1
2825	0	0	825	1	421.964	167.127	254.837	0	0	23.3439	46.1546	-108.396	296.762	2169.18	17593.7	108.396	0	11.5205	12.9988	13.106	0	0	0.157426	144.939	-538.11	14.6529	177.174	0	33.7337	33.9809	136.622	1
3031	0	0	1031	1	415.53	138.173	277.357	0	0	21.3145	63.3675	-76.172	199.432	1672.91	17576.5	76.172	0	7.69723	13.2247	15.176	0	0	0.214407	138.384	-538.855	15.1976	131.533	0	52.4554	52.5881	192.281	1
3035	0	0	1035	1	289.652	129.963	159.689	0	0	-26.0044	397.672	149.689	165.368	1720.22	17640.8	-149.689	0	7.75844	11.3965	13.0025	0	0	0.187054	180.467	-546.257	22.9463	222.374	0	52.7947	62.713	148.378	1
3134	0	0	1134	1	674.773	400.908	273.865	0	0	-7.54802	21.7672	457.907	681.095	1801.43	17717.7	-457.907	0	31.0568	15.0865	14.914	0	0	0.426968	176.214	-572.97	8.62429	335.954	0	17.172	17.9219	70.0294	1
3144	0	0	1144	1	522.003	263.801	258.202	0	0	58.8353	37.3896	428.4	341.13	1735.04	17702.1	-428.4	0	15.0426	14.7756	14.4727	0	0	0.253553	158.277	-556.094	11.6112	208.202	0	31.4781	32.7126	123.263	1
3163	0	0	1163	1	379.018	162.312	216.705	0	0	63.1604	41.1575	63.6515	266.747	1631.06	17698.3	-63.6515	0	10.3205	13.7232	14.8324	0	0	0.197935	145.835	-540.465	17.0528	189.304	0	41.0564	39.2191	123.709	1
3164	0	0	1164	1	383.961	143.117	240.845	0	0	56.5381	-2.90382	114.098	295.547	1637.68	17642.7	-114.098	0	11.651	12.9656	14.1414	0	0	0.197072	126.721	-529.969	16.5747	161.818	0	36.1573	35.2755	103.623	1
3167	0	0	1167	1	429.024	178.791	250.233	0	0	48.5833	36.07	-395.889	479.201	1645.64	17603.8	395.889	0	20.9787	12.3496	12.2989	0	0	0.0810339	180.787	-548.74	14.197	234.113	0	27.6983	27.2054	147.872	1
3179	0	0	1179	1	504.026	173.057	330.97	0	0	65.7586	-4.53157	-80.4171	396.425	1927.44	17644.4	80.4171	0	15.4	14.0048	14.7605	0	0	0.158108	142.677	-549.551	12.0677	208.351	0	27.6821	27.5679	103.418	1
3181	0	0	1181	1	503.681	166.578	337.103	0	0	89.8141	55.8831	-120.462	352.882	1903.39	17683.6	120.462	0	13.663	13.4406	15.9291	0	0	0.45891	143.913	-547.599	12.1195	205.379	0	31.8939	31.4091	123.401	1
3456	0	0	1456	1	341.851	158.423	183.428	0	0	53.3122	37.7536	73.9688	184.702	1840.23	17602.1	-73.9688	0	7.16979	11.8278	11.8981	0	0	0.0813349	191.866	-552.855	18.5475	232.49	0	51.1696	52.5268	160.359	1
3473	0	0	1473	1	368.549	137.489	231.06	0	0	-34.9978	37.7466	-154.517	317.281	2127.86	17701.7	154.517	0	12.5955	10.6753	11.4608	0	0	0.18187	133.078	-518.565	16.6723	211.103	0	30.8697	31.0133	127.679	1
3491	0	0	1491	1	271.111	113.822	157.29	0	0	219.792	-49.0943	14.3372	135.74	1574.09	17788.6	-14.3372	0	5.39108	11.9257	11.4374	0	0	0.125622	134.115	-517.971	24.6777	151.9	0	68.3719	65.9471	225.475	1
3493	0	0	1493	1	291.019	163.874	127.145	0	0	126.135	27.1396	296.234	154.394	1667.74	17911.7	-296.234	0	6.38562	11.2069	12.1167	0	0	0.0950452	116.477	-514.784	22.5537	160.52	0	60.4272	61.92	179.036	1
3574	0	0	1574	1	318.962	127.117	191.845	0	0	16.4741	49.0788	70.278	157.515	1578.09	17690.4	-70.278	0	6.13666	11.6543	11.0895	0	0	0.280426	172.703	-534.303	20.0015	216.678	0	60.9789	57.6115	183.07	1
3637	0	0	1637	1	276.238	119.907	156.331	0	0	105.137	-48.9017	42.2727	142.649	1788.4	17688.7	-42.2727	0	5.60034	11.794	11.9797	0	0	0.309482	166.141	-536.143	24.2123	226.056	0	64.742	64.3094	211.145	1
3653	0	0	1653	1	260.962	119.916	141.046	0	0	63.0631	-5.17679	98.7147	140.989	2129.46	17645	-98.7147	0	5.53681	10.7511	10.4115	0	0	0.111534	157.595	-524.397	25.2314	184.675	0	62.3459	63.1781	186.279	1
3675	0	0	1675	1	385.481	180.726	204.755	0	0	79.1831	29.6446	-12.7222	199.83	2213	17610.2	12.7222	0	7.68078	10.9353	11.0597	0	0	0.149955	172.709	-537.285	15.7792	214.841	0	45.1536	45.6851	159.807	1
3686	0	0	1686	1	286.478	132.3	154.178	0	0	84.6299	68.2681	185.714	142.848	1609.59	17870.5	-185.714	0	5.67309	11.1486	10.7735	0	0	0.0809057	119.504	-509.244	22.6507	147.469	0	65.4259	65.682	179.604	1
3688	0	0	1688	1	289.781	140.988	148.793	0	0	-26.0289	-4.4272	-127.968	150.261	2019.23	17644.2	127.968	0	5.96399	10.3186	10.5687	0	0	0.0164994	159.826	-523.484	22.0727	206.629	0	60.2729	58.4379	238.662	1
3691	0	0	1691	1	339.182	167.547	171.635	0	0	-9.51652	25.1003	-28.493	175.883	2202.04	17614.7	28.493	0	6.84559	10.8312	11.2629	0	0	0.104201	155.643	-529.662	18.43	196.513	0	50.6363	51.1029	180.598	1
3694	0	0	1694	1	260.137	137.367	122.77	0	0	107.109	67.2088	-27.7262	157.426	1985.75	17572.6	27.7262	0	6.02475	10.8983	11.4013	0	0	0.275567	152.864	-525.405	25.6822	160.535	0	59.1299	58.2872	205.519	1
3702	0	0	1702	1	392.668	219.229	173.439	0	0	-27.8322	-0.591546	-3.51855	253.578	2021.03	17540.8	3.51855	0	9.97397	11.7996	10.59	0	0	0.10234	156.918	-523.322	15.4839	206.494	0	36.533	36.1116	126.471	1
3722	0	0	1722	1	288.013	144.961	143.052	0	0	25.0301	57.6574	168.245	161.833	1868.51	17681.8	-168.245	0	6.44927	10.7762	10.9187	0	0	0.0137118	133.293	-512.794	22.4439	162.418	0	57.0273	56.8227	161.405	1
3734	0	0	1734	1	519.37	237.716	281.654	0	0	0.470225	6.25557	51.6385	440.194	1693.75	17733.2	-51.6385	0	17.2693	11.1065	11.3424	0	0	0.259932	160.311	-537.492	11.155	246.701	0	23.492	22.7843	74.1118	1
3735	0	0	1735	1	472.598	170.408	302.191	0	0	6.2177	55.0097	-122.197	378.556	1787.66	17684.5	122.197	0	14.7571	11.1473	11.2886	0	0	0.27539	146.123	-533.005	12.4469	204.19	0	26.4891	26.1659	106.636	1
3736	0	0	1736	1	630.197	163.318	466.879	0	0	33.05	53.6073	-224.971	711.538	1860.49	17785.5	224.971	0	28.4601	9.71552	10.2833	0	0	0.406694	149.383	-532.122	8.81213	390.761	0	15.8899	16.0306	70.2824	1
3743	0	0	1743	1	310.523	167.975	142.548	0	0	61.5047	33.3415	225.027	156.706	2031.36	17706.1	-225.027	0	6.34271	9.48577	9.99598	0	0	0.229894	153.145	-514.121	19.9689	167.616	0	56.7536	56.523	157.685	1
3781	0	0	1781	1	308.554	114.175	194.379	0	0	102.022	37.8851	-72.9465	227.312	1990.84	17601.9	72.9465	0	8.75178	10.9997	11.2012	0	0	0.127073	154.128	-528.759	20.7212	192.187	0	42.0583	41.219	156.015	1
3797	0	0	1797	1	321.694	155.039	166.656	0	0	63.6209	-19.9161	67.0955	184.85	1929.58	17560.1	-67.0955	0	7.23924	11.5249	12.2271	0	0	0.125607	131.103	-518.124	19.9952	164.654	0	51.3057	51.9536	157.322	1
3853	0	0	1853	1	321.938	121.797	200.14	0	0	30.3479	10.521	-110.973	173.238	1962.85	17729	110.973	0	6.76011	12.3907	11.8822	0	0	0.166042	160.587	-535.896	20.0824	173.426	0	55.878	54.1804	221.026	1
3871	0	0	1871	1	386.956	188.759	198.197	0	0	102.739	12.5743	-32.6573	253.453	1691.14	17627.2	32.6573	0	9.76811	10.7747	13.23	0	0	0.0527585	144.915	-530.951	15.9702	184.37	0	39.9445	39.2955	134.87	1
3904	0	0	1904	1	304.806	128.586	176.22	0	0	37.0231	41.2522	-86.6325	268.997	1856.52	17598.6	86.6325	0	10.3979	11.1537	11.9187	0	0	0.202526	152.329	-532.911	21.23	231.951	0	35.811	36.8807	138.222	1
3948	0	0	1948	1	287.514	113.619	173.895	0	0	63.9753	64.1795	-87.598	210.894	2128.54	17775	87.598	0	8.11626	9.88337	10.5258	0	0	0.103098	141.162	-515.901	22.1651	175.464	0	42.5713	43.6706	165.831	1
3950	0	0	1950	1	262.308	113.237	149.071	0	0	77.4011	-39.8596	223.966	135.136	2115.12	17779.3	-223.966	0	5.54238	10.9559	10.6096	0	0	0.120281	138.386	-517.535	25.1911	167.108	0	66.8935	67.4013	186.929	1
3953	0	0	1953	1	277.149	111.103	166.046	0	0	23.0491	-16.0524	-82.5929	165.24	2169.47	17655.9	82.5928	0	6.46626	10.585	10.1492	0	0	0.311832	152.045	-519.424	23.2839	236.627	0	51.6388	52.6476	204.848	1
4001	0	0	1	1	246.557	109.092	137.465	0	0	-63.2438	-25.3424	15.4756	136.255	1857.12	17764.8	-15.4756	0	6.27001	9.32834	8.9115	0	0	0.309884	163.715	-512.691	21.6905	202.47	0	64.6154	65.1823	162.555	2
4003	0	0	3	1	516.503	241.825	274.678	0	0	55.5338	89.4192	84.6146	578.19	1838.01	17749.7	-84.6146	0	26.2696	8.64812	7.04662	0	0	0.493715	139.987	-510.706	9.09861	350.198	0	17.7327	17.7949	48.705	2
4004	0	0	4	1	455.969	252.943	203.025	0	0	-0.363887	10.5428	105.174	483.997	1893.9	17728.9	-105.174	0	22.6416	8.9506	7.10741	0	0	0.303036	166.866	-524.149	10.4612	320.625	0	20.5192	20.31	55.8101	2
4005	0	0	5	1	313.94	144.173	169.767	0	0	27.7158	47.0188	-34.8535	272.558	1865.82	17792.1	34.8535	0	11.8974	9.24992	8.09501	0	0	0.272698	133.813	-503.407	16.1454	188.146	0	34.5012	34.7554	88.6409	2
4006	0	0	6	1	406.915	222.476	184.439	0	0	6.58839	18.1063	154.358	382.804	1886.95	17721.4	-154.358	0	18.4004	8.70649	8.13062	0	0	0.232393	156.895	-514.198	11.9544	249.48	0	24.806	24.6748	72.2751	2
4008	0	0	8	1	413.243	184.268	228.975	0	0	46.947	-14.497	116.03	395.746	1846.59	17754	-116.03	0	18.5747	8.49663	7.63673	0	0	0.194838	162.017	-512.008	11.6864	282.322	0	23.9249	24.1852	66.4941	2
4009	0	0	9	1	319.22	172.892	146.327	0	0	10.3693	95.7317	137.953	184.186	1883.17	17743.4	-137.953	0	8.68238	10.2342	8.57441	0	0	0.162112	150.117	-508.759	16.0439	183.057	0	50.1745	50.0808	137.275	2
4012	0	0	12	1	420.161	205.726	214.435	0	0	25.0286	19.063	56.4498	375.976	1868.51	17720.4	-56.4498	0	17.0541	9.85191	8.12965	0	0	0.283639	172.135	-529.301	11.6216	238.497	0	26.3846	26.2333	69.8856	2
4016	0	0	16	1	434.884	256.59	178.294	0	0	41.228	100.579	101.481	431.532	1852.31	17738.6	-101.481	0	19.806	8.11651	7.59984	0	0	0.356384	151.321	-507.896	11.0071	296.865	0	22.3831	22.4596	61.9743	2
4021	0	0	21	1	444.359	196.633	247.726	0	0	43.1199	47.828	-43.9978	277.909	1850.42	17791.3	43.9978	0	12.0746	9.45703	7.99251	0	0	0.131981	176.396	-522.117	10.8729	217.606	0	33.7069	34.3041	88.0981	2
4023	0	0	23	1	346.631	199.384	147.247	0	0	-183.158	250.086	-45.3353	253.099	1977.04	17688.7	45.3353	0	12.1409	9.4362	8.14282	0	0	0.417453	161.721	-513.603	14.428	194.73	0	36.542	34.0944	89.7591	2
4025	0	0	25	1	364.928	180.881	184.047	0	0	-10.2828	94.9022	56.3287	254.672	1804.16	17744.2	-56.3287	0	11.537	9.01496	7.59867	0	0	0.186171	129.909	-501.181	13.4926	175.487	0	36.1588	36.4399	94.8827	2
4027	0	0	27	1	402.578	149.839	252.739	0	0	-38.7683	128.932	-42.992	297.989	1932.31	17710.2	42.992	0	13.1013	9.03939	7.85666	0	0	0.325441	142.948	-503.893	12.1021	232.807	0	31.9615	30.979	81.4683	2
4028	0	0	28	1	358.288	224.155	134.133	0	0	-12.6328	22.3335	163.071	335.568	1906.17	17717.1	-163.071	0	16.2832	8.68657	7.1041	0	0	0.246087	178.539	-518.392	13.6802	232.929	0	27.3419	27.0931	79.1263	2
4029	0	0	29	1	270.872	140.916	129.956	0	0	17.7804	14.0053	101.401	306.481	1875.76	17725.5	-101.401	0	14.2474	9.18108	7.39717	0	0	0.194402	131.855	-498.691	19.0257	218.54	0	30.513	30.4023	81.9632	2
4031	0	0	31	1	355.323	170.367	184.956	0	0	24.4065	4.74697	34.8753	329.653	1869.13	17734.7	-34.8753	0	14.8551	9.824	7.28697	0	0	0.202203	168.212	-522.186	13.9519	1	0	29.0165	29.0718	75.7773	2
4032	0	0	32	1	318.99	165.476	153.514	0	0	-146.066	278.443	238.852	163.279	1840.29	17660.4	-238.852	0	9.06876	9.42258	7.7352	0	0	0.246402	159.146	-515.609	15.8154	202.515	0	48.8318	49.6467	179.37	2
4033	0	0	33	1	522.49	269.855	252.636	0	0	39.5915	60.3015	83.7102	546.894	1853.95	17778.8	-83.7102	0	24.9383	8.77773	7.35564	0	0	0.43458	154.313	-519.241	9.00937	326.446	0	18.6712	18.6536	50.6509	2
4034	0	0	34	1	483.666	199.16	284.506	0	0	2.09625	-22.1117	-72.5483	461.551	1891.44	17761.6	72.5483	0	20.2765	8.70973	6.91577	0	0	0.183804	189.523	-536.987	9.7735	279.964	0	20.9967	21.0284	56.5765	2
4035	0	0	35	1	384.77	192.768	192.002	0	0	1.08742	53.9157	-6.71115	245.101	1792.79	17785.2	6.71115	0	10.8352	8.61919	8.14881	0	0	0.303242	144.107	-505.528	12.7276	172.508	0	37.4145	38.0037	95.9056	2
4036	0	0	36	1	425.983	228.691	197.292	0	0	112.208	-21.5274	194.617	385.888	1781.33	17761	-194.617	0	19.0194	8.49005	7.35169	0	0	0.173788	124.544	-493.824	11.271	226.412	0	23.9643	24.3069	74.9712	2
4038	0	0	38	1	266.141	150.772	115.369	0	0	59.4156	39.029	118.75	238.276	1734.46	17700.5	-118.75	0	11.0766	8.32343	6.91099	0	0	0.0700849	160.203	-499.08	19.1492	167.583	0	37.3666	37.0248	110.15	2
4041	0	0	41	1	335.545	180.107	155.439	0	0	17.7003	40.8435	109.966	270.646	1875.84	17698.6	-109.966	0	12.5885	8.80565	6.88858	0	0	0.0811494	155.5	-507.97	14.7211	214.384	0	33.5196	33.0652	91.062	2
4042	0	0	42	1	350.507	176.969	173.538	0	0	100.619	16.3373	79.561	317.65	1892.58	17723.1	-79.561	0	14.4729	9.27464	7.42097	0	0	0.156509	173.266	-520.461	14.1315	211.105	0	30.068	29.7404	79.2891	2
4049	0	0	49	1	371.043	226.758	144.286	0	0	14.8134	64.9247	62.9913	291.763	1878.73	17774.2	-62.9913	0	13.2163	8.69428	7.40931	0	0	0.301985	172.647	-516.641	13.1865	209.191	0	31.9567	31.7063	83.0112	2
4055	0	0	55	1	362.739	163.802	198.937	0	0	-12.8602	0.434014	1.33466	436.001	1806.74	17739	-1.33466	0	19.5533	8.32005	6.58067	0	0	0.333163	189.652	-520.694	13.3876	317.233	0	21.764	21.9909	57.9663	2
4056	0	0	56	1	357.43	191.037	166.393	0	0	-36.031	19.8998	156.037	286.665	1829.91	17719.6	-156.037	0	13.9373	7.75338	6.74836	0	0	0.288533	132.392	-485.854	13.573	195.55	0	30.0528	30.2278	88.4236	2
4058	0	0	58	1	447.69	237.627	210.063	0	0	7.54924	122.958	358.193	299.318	1885.99	17716.2	-358.193	0	16.7866	7.80808	6.67818	0	0	0.22817	162.903	-508.169	10.5644	226.012	0	28.0714	29.1897	141.376	2
4063	0	0	63	1	327.734	145.738	181.995	0	0	52.9159	42.5242	-0.770609	239.21	1740.96	17796.6	0.770609	0	10.5312	7.88131	6.58605	0	0	0.239686	174.582	-502.584	14.9609	209.205	0	36.1972	37.0391	94.4077	2
4065	0	0	65	1	254.913	112.446	142.467	0	0	40.4307	-11.2898	66.118	163.053	1853.11	17750.8	-66.118	0	7.4575	8.39861	6.98627	0	0	0.140061	176.899	-510.033	20.1732	200.084	0	52.022	52.838	135.348	2
4070	0	0	70	1	272.101	145.566	126.535	0	0	30.7973	17.9502	31.5575	212.28	1862.74	17721.5	-31.5575	0	9.52022	8.00756	7.2516	0	0	0.141423	153.65	-495.473	18.6761	164.616	0	41.2338	41.3301	107.068	2
4071	0	0	71	1	347.903	163.778	184.125	0	0	121.565	38.3208	133.566	250.293	1771.97	17701.2	-133.566	0	11.7021	7.95885	7.06301	0	0	0.187392	181.17	-511.993	14.0567	198.864	0	35.2746	35.1132	101.346	2
4072	0	0	72	1	348.081	171.703	176.378	0	0	26.3174	64.5901	146.513	314.47	1867.22	17774.6	-146.513	0	14.8925	8.26952	7.30744	0	0	0.220857	148.073	-501.645	14.1161	215.326	0	28.9292	28.9277	81.7982	2
4073	0	0	73	1	309.415	159.146	150.27	0	0	8.19033	25.6448	33.2188	212.465	1785.69	17713.8	-33.2188	0	9.55863	9.44205	8.13382	0	0	0.242663	145.818	-505.906	16.4543	171.842	0	43.4481	43.3871	113.42	2
4074	0	0	74	1	335.459	210.097	125.362	0	0	32.8244	86.9742	68.2613	357.28	1860.72	17752.2	-68.2613	0	16.1508	8.561	7.09191	0	0	0.313661	169.021	-514.58	14.7264	232.965	0	26.4805	26.5447	70.3681	2
4077	0	0	77	1	434.407	234.44	199.967	0	0	27.647	-12.7707	-12.0961	396.961	1865.89	17752.3	12.0961	0	17.6383	8.49328	6.37736	0	0	0.101435	195.587	-532.896	10.9429	288.943	0	23.5268	23.7555	61.9497	2
4078	0	0	78	1	487.495	329.5	157.995	0	0	35.9818	16.2673	148.422	459.394	1857.56	17723.2	-148.422	0	21.8902	8.86231	7.74323	0	0	0.459641	190.275	-532.344	9.75431	319.849	0	21.263	21.3584	61.8518	2
4080	0	0	80	1	337.236	162.779	174.456	0	0	0.664546	47.1181	116.538	292.024	1793.22	17792	-116.538	0	13.6691	7.59063	6.2378	0	0	0.225548	190.589	-519.098	14.4005	233.887	0	29.8719	30.0143	80.8833	2
4081	0	0	81	1	543.936	313.615	230.321	0	0	24.5717	-10.9202	20.8759	481.918	1868.97	17750.4	-20.8759	0	21.6671	8.43439	6.50986	0	0	0.125068	187.214	-527.779	8.55842	294.28	0	20.1828	20.2402	53.553	2
4082	0	0	82	1	518.767	242.279	276.489	0	0	81.7504	60.011	94.5377	548.354	1811.79	17779.1	-94.5377	0	25.0429	7.80635	6.28632	0	0	0.469776	206.333	-535.095	8.96683	308.966	0	18.0021	18.0584	49.3696	2
4085	0	0	85	1	348.306	188.82	159.486	0	0	-4.87818	73.5808	274.624	275.864	1798.76	17765.6	-274.624	0	14.5071	8.05322	6.73523	0	0	0.230629	199.966	-525.96	14.0058	241.533	0	30.5665	31.2368	114.94	2
4087	0	0	87	1	419.398	208.198	211.2	0	0	15.5505	-35.9677	-5.5269	377.032	1877.99	17775.4	5.5269	0	16.9205	8.01782	7.01298	0	0	0.0592299	178.087	-518.039	11.4008	277.47	0	24.7658	24.8202	64.1087	2
4089	0	0	89	1	375.824	148.484	227.339	0	0	-8.05578	-24.3775	15.5034	311.189	1901.6	17763.9	-15.5034	0	14.0937	8.10583	6.78646	0	0	0.234081	162.32	-503.779	12.8691	207.417	0	29.2613	28.9978	74.9606	2
4090	0	0	90	1	300.53	141.221	159.309	0	0	7.63611	22.0089	106.888	297.655	1786.24	17717.5	-106.888	0	13.8865	7.62134	6.32686	0	0	0.157273	160.979	-504.332	16.4259	243.27	0	29.5917	29.5844	81.6428	2
4092	0	0	92	1	299.922	148.388	151.534	0	0	26.2967	19.5875	68.1677	225.292	1867.24	17819.6	-68.1677	0	10.272	7.20155	5.6753	0	0	0.0746224	171.638	-503.948	16.2822	206.523	0	37.1239	37.0044	95.9236	2
4096	0	0	96	1	386.849	157.743	229.105	0	0	56.4553	67.9589	61.0092	379.408	1936.74	17671.5	-61.0092	0	17.0667	7.70979	5.99369	0	0	0.28634	201.107	-526.811	12.3365	286.222	0	24.5454	23.7417	64.8517	2
4097	0	0	97	1	410.046	178.096	231.95	0	0	75.8826	9.16232	204.807	238.221	1817.66	17730.3	-204.807	0	11.7785	8.55778	7.49702	0	0	0.226413	190.516	-521.034	11.7805	231.642	0	36.2965	36.9724	118.351	2
4098	0	0	98	1	302.466	167.717	134.749	0	0	49.2179	126.617	201.21	297.149	1844.32	17712.5	-201.21	0	14.5492	7.54147	7.24315	0	0	0.231202	171.206	-518.97	16.4511	233.579	0	29.0496	29.3361	96.5472	2
4100	0	0	100	1	382.397	219.698	162.699	0	0	65.3942	62.3302	163.097	389.758	1828.15	17677.2	-163.097	0	18.5721	7.1558	6.07184	0	0	0.320095	142.776	-498.368	12.4542	262.902	0	22.9343	22.8594	70.293	2
4109	0	0	109	1	425.992	190.877	235.115	0	0	10.4068	-14.1846	44.3546	497.504	1883.13	17753.7	-44.3546	0	22.655	7.56981	4.80007	0	0	0.274006	185.932	-507.747	10.9647	284.774	0	18.756	18.6611	50.1245	2
4110	0	0	110	1	353.686	165.392	188.295	0	0	-16.8725	-13.0495	-137.611	273.603	1910.41	17752.5	137.611	0	11.8313	8.25268	6.0931	0	0	0.204723	170.092	-508.55	13.7009	198.872	0	31.3366	31.4822	94.1809	2
4117	0	0	117	1	409.697	217.298	192.399	0	0	15.5867	16.7208	133.764	363.745	1877.95	17722.8	-133.764	0	17.2293	8.53868	6.52338	0	0	0.157156	180.873	-523.542	11.6952	316.858	0	25.4484	25.3631	70.7634	2
4118	0	0	118	1	302.957	150.039	152.918	0	0	26.8876	-1.42083	3.06016	199.297	1866.65	17740.9	-3.06016	0	8.88006	7.59927	6.80864	0	0	0.200586	196.511	-519.472	16.3567	234.962	0	42.6742	43.1827	109.121	2
4122	0	0	122	1	514.949	290.496	224.453	0	0	0.00287524	88.1713	78.1369	570.445	1793.88	17751	-78.1369	0	26.0616	6.93645	5.97614	0	0	0.531763	173.179	-511.946	8.97568	340.942	0	14.6742	17.0086	47.0087	2
4123	0	0	123	1	416.478	206.049	210.429	0	0	16.8202	-16.1091	-79.0138	412.748	1876.72	17755.6	79.0138	0	18.0288	7.90523	5.34777	0	0	0.229583	216.082	-519.292	11.3192	294.329	0	21.6995	21.96	60.3086	2
4124	0	0	124	1	368.656	197.471	171.185	0	0	44.4592	74.3574	91.1121	297.012	1849.08	17764.8	-91.1121	0	13.5699	7.50184	6.72872	0	0	0.360158	207.627	-530.308	13.0821	215.4	0	29.8889	30.0868	80.5673	2
4128	0	0	128	1	376.587	205.456	171.131	0	0	23.6629	13.5914	2.6121	311.179	1869.88	17825.5	-2.6121	0	13.8287	7.42141	6.06345	0	0	0.0694644	150.388	-494.949	12.6916	236.673	0	28.492	28.4452	73.3597	2
4136	0	0	136	1	347.193	182.934	164.259	0	0	-7.58308	50.9375	58.6223	305.743	1801.46	17788.2	-58.6223	0	13.9049	6.91963	5.47617	0	0	0.240225	167.096	-498.122	13.759	247.427	0	28.0107	28.2127	73.9352	2
4144	0	0	144	1	305.631	137.731	167.899	0	0	52.1451	86.4947	96.3943	265.345	1841.4	17752.6	-96.3943	0	12.1361	6.64938	5.96258	0	0	0.109794	172.693	-502.007	15.9088	223.912	0	31.6752	32.0361	86.2106	2
4146	0	0	146	1	356.395	174.579	181.815	0	0	16.9382	107.124	153.661	244.829	1876.6	17732	-153.661	0	11.6409	7.55933	6.01446	0	0	0.224255	167.28	-503.403	13.5028	215.174	0	34.5805	34.6267	98.3833	2
4151	0	0	151	1	320.149	150.832	169.317	0	0	21.6554	35.5425	-141.66	307.864	1971.54	17703.9	141.66	0	13.0893	6.44265	5.54692	0	0	0.247192	189.048	-500.557	15.0086	229.894	0	27.9432	27.1011	81.2643	2
4158	0	0	158	1	390.424	285.773	104.651	0	0	-22.7013	51.8255	284.31	354.114	1816.58	17787.3	-284.31	0	18.8881	7.30734	6.12802	0	0	0.326414	153.332	-491.231	12.1907	241.025	0	23.8657	24.3721	90.8927	2
4159	0	0	159	1	344.428	188.577	155.851	0	0	16.8987	27.6173	90.4648	275.535	1776.98	17811.5	-90.4648	0	12.7069	6.75353	5.79368	0	0	0.160975	178.291	-504.928	13.9066	194.12	0	30.4471	30.7736	81.5013	2
4161	0	0	161	1	362.136	181.633	180.503	0	0	118.361	66.8841	180.608	321.038	1775.18	17772.3	-180.608	0	15.4366	7.49969	5.58034	0	0	0.317242	153.777	-501.049	13.2023	224.395	0	27.06	27.3837	80.2385	2
4162	0	0	162	1	408.339	230.015	178.324	0	0	-4.93584	-17.1531	182.431	423.111	1798.82	17756.6	-182.431	0	20.9328	7.14605	6.10925	0	0	0.162736	127.413	-487.463	11.5862	257.433	0	21.0427	21.2688	64.1214	2
4163	0	0	163	1	305.616	186.566	119.049	0	0	-6.85134	25.791	69.2421	244.168	1900.39	17713.7	-69.2421	0	11.1978	6.92147	6.14115	0	0	0.150831	175.509	-501.715	15.9805	191.665	0	34.7267	34.063	91.1787	2
4166	0	0	166	1	249.398	105.475	143.923	0	0	-49.6626	-25.7694	173.41	228.113	1743.88	17765.3	-173.41	0	11.3741	6.80622	5.85199	0	0	0.225494	148.008	-483.599	20.0552	206.623	0	34.5743	35.0172	102.49	2
4171	0	0	171	1	316.462	163.478	152.984	0	0	11.126	-3.26591	118.869	265.454	1882.41	17742.7	-118.869	0	12.5199	8.04511	6.4227	0	0	0.178737	172.418	-512.435	15.5623	240.729	0	32.9134	32.909	89.0022	2
4172	0	0	172	1	310.911	134.173	176.738	0	0	70.5824	90.4263	45.1972	234.291	1822.96	17748.7	-45.1972	0	10.4378	7.3844	6.94822	0	0	0.245325	136.563	-491.164	15.8711	176.117	0	37.1309	37.6906	97.755	2
4174	0	0	174	1	244.808	100.815	143.993	0	0	9.53288	41.8775	20.0555	221.72	1784.35	17797.3	-20.0555	0	9.8964	7.5837	6.5827	0	0	0.27196	140.054	-486.882	20.8619	190.959	0	38.5542	39.1842	99.603	2
4176	0	0	176	1	388.469	172.11	216.358	0	0	-78.5762	107.335	120.642	275.693	1972.12	17731.8	-120.642	0	13.1921	6.99898	5.95839	0	0	0.400093	203.456	-519.479	12.2126	244.02	0	30.7614	29.9412	83.3566	2
4178	0	0	178	1	348.197	153.912	194.286	0	0	19.3751	28.8937	-41.4684	287.799	1874.16	17710.6	41.4684	0	12.5853	7.67673	5.60815	0	0	0.296059	158.692	-497.758	13.8142	239.929	0	29.9837	29.7373	79.2754	2
4181	0	0	181	1	370.799	230.911	139.887	0	0	-30.5123	84.9815	84.6284	386.987	1824.39	17754.2	-84.6284	0	17.8748	6.75921	5.06849	0	0	0.358064	163.368	-499.107	12.7276	293.44	0	22.6507	22.7339	61.4122	2
4182	0	0	182	1	299.944	151.254	148.689	0	0	20.2473	-13.2422	7.92717	210.429	1873.29	17852.4	-7.92717	0	9.42665	7.39465	6.57817	0	0	0.0982348	152.649	-499.25	16.4725	212.751	0	40.6148	40.0166	102.437	2
4183	0	0	183	1	374.978	202.164	172.814	0	0	74.1039	-21.6052	169.208	380.24	1819.44	17761.1	-169.208	0	18.4364	7.4814	5.83101	0	0	0.165428	144.999	-492.639	12.7304	261.702	0	23.2745	23.6439	68.5591	2
4184	0	0	184	1	367.402	193.757	173.645	0	0	65.5197	12.3114	15.9196	320.128	1828.02	17727.2	-15.9196	0	14.2302	6.90634	5.77195	0	0	0.318286	188.036	-512.333	12.9582	225.671	0	27.091	27.4382	72.1987	2
4185	0	0	185	1	333.238	195.131	138.106	0	0	-35.3638	66.2953	139.901	214.526	1829.24	17772.8	-139.901	0	10.2579	7.45835	5.70747	0	0	0.1785	190.76	-501.668	14.4998	222.219	0	38.1327	38.4374	104.96	2
4188	0	0	188	1	316.192	177.946	138.246	0	0	71.2426	20.2023	167.156	305.687	1822.3	17719.3	-167.156	0	14.68	7.38489	4.66016	0	0	0.252256	151.996	-486.422	15.1853	203.677	0	27.6096	27.9561	80.4499	2
4190	0	0	190	1	370.255	216.811	153.445	0	0	-26.0214	106.837	108.254	345.429	1819.9	17732.3	-108.254	0	16.1271	6.77265	6.46621	0	0	0.279942	163.71	-505.54	12.9135	248.779	0	25.431	25.4916	71.0907	2
4191	0	0	191	1	373.131	182.565	190.566	0	0	43.64	56.9475	125.248	377.696	1849.9	17782.2	-125.248	0	17.6192	7.43071	5.02865	0	0	0.16547	130.251	-485.74	12.6955	261.117	0	23.5045	23.6282	64.2212	2
4194	0	0	194	1	304.962	149.422	155.54	0	0	56.2717	39.2041	-52.5188	241.305	1837.27	17700.3	52.5188	0	10.458	6.18571	5.73762	0	0	0.031594	155.96	-487.735	15.8399	214.604	0	33.8282	33.9667	90.0371	2
4199	0	0	199	1	304.537	125.98	178.557	0	0	32.2596	25.5162	76.1182	251.474	1960.94	17813.6	-76.1182	0	11.488	7.8292	5.44045	0	0	0.0976298	166.492	-498.334	16.0466	214.029	0	34.3245	33.6856	89.9246	2
4201	0	0	201	1	226.397	109.307	117.09	0	0	82.5895	16.5502	-157.667	191.291	1910.61	17722.9	157.667	0	8.09278	7.53759	6.01665	0	0	0.156456	229.359	-511.602	22.6744	173.839	0	42.7714	42.7212	132.687	2
4205	0	0	205	1	395.682	215.464	180.218	0	0	-65.234	87.131	244.193	317.364	1859.11	17752	-244.193	0	16.5389	6.83627	5.80562	0	0	0.327842	167.644	-503.696	11.9374	235.488	0	25.8026	26.1086	90.2181	2
4206	0	0	206	1	469.279	242.008	227.271	0	0	16.8313	67.113	191.96	350.474	1777.05	17772	-191.96	0	17.1583	7.37388	5.55871	0	0	0.500541	180.649	-516.136	9.92122	261.168	0	24.7939	25.0655	75.2859	2
4207	0	0	207	1	331.315	120.399	210.916	0	0	-30.3437	-9.02088	-173.818	302.774	1923.88	17748.5	173.818	0	12.9971	7.70758	5.49102	0	0	0.212188	179.51	-510.553	14.589	239.14	0	27.8674	27.9668	89.9556	2
4208	0	0	208	1	416.55	215.257	201.293	0	0	-22.78	59.0061	35.4371	412.178	1816.66	17780.1	-35.4371	0	18.6062	6.37561	5.78092	0	0	0.338386	205.936	-521.872	11.2435	291.126	0	21.7133	21.809	57.8517	2
4210	0	0	210	1	312.855	169.453	143.402	0	0	-12.2504	-10.2813	174.173	199.092	1905.79	17650.1	-174.173	0	9.79409	6.60682	5.79693	0	0	0.151927	158.653	-486.313	15.4636	223.996	0	39.1206	38.7226	119.498	2
4211	0	0	211	1	286.361	182.047	104.314	0	0	53.7988	65.0356	50.8117	249.467	1740.08	17774.1	-50.8117	0	11.1765	6.26375	5.51272	0	0	0.0906518	141.059	-482.608	16.9709	207.458	0	32.9855	33.4306	87.212	2
4212	0	0	212	1	341.398	168.099	173.299	0	0	-25.9595	30.1995	109.986	282.861	1919.5	17709.3	-109.986	0	13.3069	6.84363	5.95431	0	0	0.220522	191.931	-505.547	14.0767	239.475	0	30.0165	29.421	81.5762	2
4219	0	0	219	1	276.542	108.911	167.632	0	0	41.4216	29.0209	75.7158	165.577	1752.46	17810.1	-75.7158	0	7.54869	7.19367	5.69908	0	0	0.0793267	168.242	-499.286	17.8558	183.277	0	48.1969	49.1234	126.237	2
4234	0	0	234	1	336.878	203.2	133.677	0	0	38.66	73.9913	162.676	295.42	1854.88	17765.1	-162.676	0	14.1037	6.51935	5.41366	0	0	0.23468	202.167	-507.796	14.172	234.574	0	28.0368	28.2839	81.7217	2
4242	0	0	242	1	329.536	153.841	175.695	0	0	19.7654	106.405	131.972	267.12	1873.77	17732.7	-131.972	0	12.5191	6.37622	5.41261	0	0	0.261487	191.873	-507.991	14.505	246.038	0	30.7562	30.7711	86.1158	2
4246	0	0	246	1	390.112	215.841	174.271	0	0	24.7304	-14.7663	31.3395	415.416	1868.81	17754.2	-31.3395	0	18.7707	6.35266	4.57395	0	0	0.164985	198.417	-503.242	11.9479	333.155	0	20.9547	21.0408	55.9765	2
4247	0	0	247	1	354.766	164.284	190.482	0	0	1.14131	-47.0661	-57.744	390.234	1892.4	17786.5	57.744	0	17.3358	6.77006	4.63449	0	0	0.129729	234.522	-532.23	13.3031	311.68	0	22.0063	22.0351	59.0128	2
4248	0	0	248	1	303.35	174.625	128.725	0	0	5.32912	-4.07931	259.24	332.756	1788.55	17743.6	-259.24	0	17.4123	6.59271	4.97774	0	0	0.0502839	127.463	-474.698	15.8605	233.953	0	24.4471	25.0578	87.1153	2
4249	0	0	249	1	305.293	175.942	129.351	0	0	-17.4182	39.4342	249.717	306.381	1811.3	17799.7	-249.717	0	15.8757	5.88307	5.62575	0	0	0.199057	157.087	-489.317	15.7556	238.386	0	25.6345	25.9926	91.5453	2
4251	0	0	251	1	324.602	126.782	197.82	0	0	10.1852	6.0659	76.3406	323.031	1883.35	17733.4	-76.3406	0	14.8654	5.85542	5.14402	0	0	0.159595	212.575	-513.344	14.6415	261.416	0	25.8343	25.6969	69.4341	2
4252	0	0	252	1	312.336	190.934	121.402	0	0	-44.927	45.2212	137.587	367.536	1838.81	17793.9	-137.587	0	17.6396	6.81407	5.64984	0	0	0.395096	149.717	-492.1	15.4973	263.548	0	23.5632	23.558	65.87	2
4256	0	0	256	1	313.996	163.23	150.765	0	0	21.9606	78.2801	46.4818	350.932	1871.58	17760.9	-46.4818	0	15.7423	7.09627	5.25556	0	0	0.275244	160.054	-497.49	15.3761	258.62	0	25.1673	25.1161	66.3053	2
4260	0	0	260	1	299.79	133.993	165.796	0	0	9.32756	-1.66707	34.1182	278.43	1784.55	17840.8	-34.1182	0	12.5921	6.30957	4.6272	0	0	0.0627538	155.674	-485.069	15.9637	224.124	0	28.9408	29.3577	76.2369	2
4261	0	0	261	1	437.347	260.235	177.113	0	0	23.9274	57.1875	234.172	441.191	1769.95	17782	-234.172	0	22.3287	7.09697	5.70552	0	0	0.297674	125.341	-484.857	10.7071	276.264	0	20.1206	20.4108	67.5115	2
4263	0	0	263	1	335.966	175.761	160.205	0	0	-32.7411	29.007	113.267	307.233	1826.62	17810.1	-113.267	0	14.5106	6.39	5.0927	0	0	0.305995	201.416	-504.431	14.1526	236.873	0	26.9037	26.988	72.8381	2
4265	0	0	265	1	305.459	131.737	173.722	0	0	60.8184	-25.7241	84.6569	193.386	1733.06	17765.2	-84.6569	0	8.93507	6.29137	5.71208	0	0	0.130812	158.71	-483.256	15.8229	172.222	0	40.818	41.437	109.016	2
4271	0	0	271	1	306.993	178.894	128.098	0	0	-27.4204	67.8753	282.006	261.826	1821.3	17771.3	-282.006	0	13.9363	7.00268	5.53759	0	0	0.284308	176.32	-507.287	15.8076	231.55	0	30.2771	31.0256	114.872	2
4277	0	0	277	1	298.35	147.904	150.447	0	0	15.807	-12.3764	89.0477	247.249	1877.73	17751.9	-89.0477	0	11.4839	6.60998	4.73294	0	0	0.109107	177.159	-488.024	16.1127	241.049	0	32.6354	32.698	86.2236	2
4283	0	0	283	1	258.633	100.008	158.625	0	0	-17.5143	130.618	-25.0149	157.835	1811.39	17708.5	25.0149	0	6.94105	6.47125	5.42511	0	0	0.148987	163.619	-487.916	19.0643	218.359	0	49.2123	49.4851	128.705	2
4286	0	0	286	1	516.368	302.685	213.683	0	0	-17.159	49.8218	170.662	461.612	1811.04	17789.3	-170.662	0	22.4571	6.54402	4.9522	0	0	0.52403	208.335	-521.117	8.8661	326.577	0	19.1963	19.264	56.203	2
4287	0	0	287	1	351.976	163.225	188.752	0	0	46.7301	17.59	-69.4922	258.356	1846.81	17821.6	69.4922	0	11.1926	6.66331	5.80059	0	0	0.085257	142.19	-482.027	13.5664	227.89	0	32.0906	32.8183	85.8533	2
4289	0	0	289	1	288.356	169.922	118.434	0	0	45.5951	-2.29341	132.033	215.343	1847.94	17741.8	-132.033	0	10.1783	6.7947	5.44293	0	0	0.0931993	131.854	-474.702	16.912	180.325	0	37.0989	37.7364	103.335	2
4295	0	0	295	1	315.202	209.123	106.079	0	0	28.198	71.7275	79.8702	218.324	1865.34	17767.4	-79.8702	0	9.94241	7.64598	5.64601	0	0	0.2997	151.796	-492.677	15.4486	189.848	0	38.5939	38.6966	100.662	2
4296	0	0	296	1	316.837	184.882	131.955	0	0	75.4509	14.7412	122.981	261.823	1718.43	17824.4	-122.981	0	12.2309	6.10537	5.95062	0	0	0.165201	141.828	-480.272	15.1984	206.704	0	31.0803	31.3514	86.4655	2
4299	0	0	299	1	394.648	224.647	170.001	0	0	-29.7946	90.3058	89.527	309.437	1823.67	17748.8	-89.527	0	14.3224	6.21382	4.58285	0	0	0.244816	168.885	-492.703	11.7883	247.044	0	26.5639	26.7512	71.881	2
4303	0	0	303	1	354.921	166.243	188.678	0	0	-18.6366	13.686	44.9926	316.626	1812.52	17725.8	-44.9926	0	14.4303	6.61113	5.23168	0	0	0.278622	131.113	-475.079	13.3625	205.988	0	26.7205	26.8461	71.686	2
4304	0	0	304	1	343.032	173.344	169.688	0	0	47.6161	34.6469	1.29574	362.05	1845.92	17704.8	-1.29574	0	15.9766	6.11796	5.18385	0	0	0.224616	150.288	-479.726	13.8124	230.854	0	23.7397	23.6519	63.6848	2
4305	0	0	305	1	349.004	146.104	202.9	0	0	5.29508	37.3624	18.0235	257.512	1888.24	17702.1	-18.0235	0	11.5013	6.3316	5.35022	0	0	0.211442	158.409	-489.617	13.5982	220.94	0	32.2891	31.5546	83.6716	2
4306	0	0	306	1	284.945	116.359	168.586	0	0	24.7086	21.3486	103.361	257.922	1968.49	17718.1	-103.361	0	11.9733	6.32695	5.50711	0	0	0.240477	138.347	-478.765	17.0756	210.953	0	32.0308	31.3717	85.961	2
4307	0	0	307	1	342.618	185.869	156.749	0	0	26.8333	37.3041	145.855	328.002	1866.71	17702.2	-145.855	0	15.5744	6.47847	4.90597	0	0	0.298639	163.896	-496.483	13.8323	244.67	0	25.5178	25.421	73.5298	2
4308	0	0	308	1	472.795	293.824	178.972	0	0	-12.7705	78.0545	178.215	429.129	1806.65	17761.1	-178.215	0	20.9124	5.93233	4.84726	0	0	0.375896	164.354	-497.183	9.70311	294.925	0	19.9602	20.0949	60.2151	2
4309	0	0	309	1	306.831	205.743	101.087	0	0	14.3492	15.5569	321.218	301.582	1879.19	17723.9	-321.218	0	16.519	6.27112	5.02227	0	0	0.254068	178.775	-495.034	15.6232	224.649	0	25.9754	26.884	112.117	2
4310	0	0	310	1	388.38	182.299	206.081	0	0	47.1292	-1.75213	47.6073	329.295	1846.41	17741.2	-47.6073	0	14.8924	6.03947	5.12403	0	0	0.08636	174.76	-494.721	12.0398	268.985	0	25.4371	25.7683	68.3397	2
4311	0	0	311	1	374.172	157.58	216.592	0	0	-10.2905	73.5093	99.2096	317.52	1804.17	17765.6	-99.2096	0	14.7151	6.27343	5.23337	0	0	0.24597	163.854	-496.652	12.5754	246.828	0	26.4476	26.6017	71.8955	2
4314	0	0	314	1	298.976	133.432	165.544	0	0	42.7213	137.369	-46.6412	251.434	1950.48	17701.8	46.6412	0	10.8811	6.4006	4.77667	0	0	0.164645	143.126	-474.36	16.0538	220.153	0	32.7764	31.6604	84.701	2
4327	0	0	327	1	308.574	134.547	174.027	0	0	62.5925	35.5528	87.6166	295.669	1930.61	17703.9	-87.6166	0	13.515	6.7685	5.67044	0	0	0.255702	156.314	-492.936	15.7066	235.903	0	29.1286	28.5285	77.8549	2
4328	0	0	328	1	402.303	240.897	161.407	0	0	65.039	4.75588	102.374	411.252	1828.5	17734.7	-102.374	0	19.0407	6.75812	5.40626	0	0	0.2088	147.486	-493.353	11.6748	280.543	0	21.6239	21.8562	60.1263	2
4333	0	0	333	1	394.535	178.1	216.435	0	0	-25.4882	-0.0286521	18.5498	365.335	1919.03	17739.5	-18.5498	0	16.5425	5.62125	5.34029	0	0	0.2351	179.601	-494.009	11.8191	252.592	0	23.4907	23.1443	61.2308	2
4342	0	0	342	1	316.358	116.268	200.09	0	0	6.56573	65.5838	49.6465	309.223	1886.97	17773.6	-49.6465	0	13.9431	5.5035	4.92141	0	0	0.273358	141.571	-477.868	14.9802	246.87	0	26.7546	26.449	70.1874	2
4351	0	0	351	1	305.73	167.083	138.647	0	0	30.1197	29.0922	140.185	270.307	1863.42	17710.4	-140.185	0	12.7971	6.73372	4.61852	0	0	0.0992786	192.643	-497.926	15.6746	257.618	0	30.1258	30.1536	84.737	2
4355	0	0	355	1	302.403	184.958	117.445	0	0	47.2782	31.0272	217.163	299.455	1846.26	17708.5	-217.163	0	14.942	5.85678	3.54606	0	0	0.167034	214.263	-484.708	15.5361	236.235	0	25.8909	26.2788	83.9717	2
4369	0	0	369	1	286.949	155.837	131.112	0	0	-13.2259	50.066	277.706	197.786	1807.11	17789.1	-277.706	0	10.4691	6.32851	4.73901	0	0	0.135702	173.649	-491.404	16.7877	214.379	0	37.35	38.202	138.037	2
4372	0	0	372	1	287.871	163.831	124.04	0	0	5.63694	44.776	78.987	244.159	1788.24	17794.4	-78.987	0	11.1904	6.79632	5.51038	0	0	0.268872	163.305	-485.215	16.9579	178.013	0	33.817	34.1244	89.3141	2
4373	0	0	373	1	357.372	185.92	171.452	0	0	-19.7333	12.8476	-6.00355	331.917	1913.27	17726.6	6.00355	0	14.835	6.7185	4.65584	0	0	0.306393	169.617	-493.443	13.1945	263.67	0	25.655	25.1834	66.5759	2
4374	0	0	374	1	342.031	165.84	176.191	0	0	162.661	6.78347	99.3718	226.581	1830.54	17732.7	-99.3718	0	10.4615	6.17263	5.12988	0	0	0.0860976	190.26	-499.375	13.8559	243.079	0	35.0142	35.5139	95.8881	2
4389	0	0	389	1	254.265	138.62	115.645	0	0	-35.4473	23.1743	-67.039	286.898	1928.99	17716.3	67.039	0	12.61	6.54181	4.73394	0	0	0.226409	164.83	-470.311	19.2725	227.165	0	28.7654	28.05	76.0346	2
4390	0	0	390	1	302.672	134.51	168.162	0	0	-21.4613	36.4269	23.387	251.36	1915	17802.7	-23.387	0	11.3188	6.11024	5.67457	0	0	0.213883	143.947	-478.422	15.9519	185.066	0	33.1181	32.4362	87.2741	2
4391	0	0	391	1	345.441	152.209	193.231	0	0	91.3131	-32.5221	-100.755	270.236	1802.23	17772	100.755	0	11.7182	6.40828	5.57989	0	0	0.057226	152.425	-481.217	13.7928	232.673	0	29.9279	31.3526	85.0789	2
4396	0	0	396	1	227.625	139.622	88.0036	0	0	-16.0042	56.1076	205.381	192.993	1809.88	17683.4	-205.381	0	9.62417	6.00332	4.86365	0	0	0.121328	131.433	-463.098	21.7693	184.512	0	38.6167	38.6786	128.716	2
4399	0	0	399	1	273.189	127.128	146.06	0	0	-9.97095	67.7772	227.836	216.117	1903.51	17671.7	-227.836	0	10.9451	6.21746	5.25621	0	0	0.222484	123.712	-463.383	17.8332	174.377	0	35.2247	35.1129	121.852	2
4400	0	0	400	1	297.326	180.652	116.673	0	0	69.3538	58.8511	-4.86689	282.162	1824.19	17680.6	4.86689	0	12.3653	5.38949	4.14601	0	0	0.131557	164.215	-475.952	15.884	215.966	0	27.9584	27.6069	75.6019	2
4401	0	0	401	1	295.845	135.941	159.905	0	0	36.4672	-14.6088	-32.7998	222.98	1857.07	17754.1	32.7998	0	9.83634	6.24102	4.62561	0	0	0.0936502	160.626	-486.903	16.1903	228.51	0	34.752	35.6279	91.4003	2
4402	0	0	402	1	279.125	143.119	136.005	0	0	113.25	-54.9672	45.5969	202.528	1780.29	17794.4	-45.5969	0	9.24328	6.11261	5.19376	0	0	0.0489685	135.777	-467.787	17.3754	185.331	0	38.3432	39.2567	100.68	2
4404	0	0	404	1	392.681	186.461	206.221	0	0	31.419	-15.5871	-32.4965	379.587	1862.12	17755.1	32.4965	0	16.761	6.49522	5.09213	0	0	0.236152	180.802	-502.471	11.9322	295.284	0	22.7285	23.076	60.3582	2
4406	0	0	406	1	391.189	198.699	192.49	0	0	41.8901	13.8231	-36.6246	357.609	1851.65	17725.7	36.6246	0	15.6539	6.33549	4.30745	0	0	0.166304	179.399	-494.338	11.8798	271.078	0	23.2487	23.5172	62.9646	2
4407	0	0	407	1	280.296	143.611	136.685	0	0	22.3269	80.8585	146.28	215.626	1871.21	17758.3	-146.28	0	10.2039	6.18858	4.8098	0	0	0.270367	169.634	-486.072	17.2264	202.686	0	36.2115	36.3606	101.156	2
4411	0	0	411	1	383.117	219.542	163.574	0	0	30.0598	80.3806	223.467	329.075	1863.48	17758.8	-223.467	0	16.4614	5.56527	3.20843	0	0	0.314746	222.274	-512.088	11.9502	291.701	0	23.6886	24.0395	75.3779	2
4412	0	0	412	1	229.437	75.0626	154.374	0	0	52.9847	26.0976	-134.456	201.736	1940.22	17813	134.456	0	8.57862	6.60432	4.07897	0	0	0.1945	177.498	-482.25	21.4531	203.48	0	37.1837	37.0187	114.647	2
4413	0	0	413	1	377.029	207.653	169.377	0	0	5.63021	-17.7565	63.5393	329.021	1887.91	17757.2	-63.5393	0	15.139	6.93551	4.93748	0	0	0.228134	190.952	-499.136	12.4964	274.101	0	26.0503	25.9121	68.5116	2
4414	0	0	414	1	434.601	210.1	224.502	0	0	47.4876	-1.43252	91.8724	494.379	1846.05	17740.9	-91.8724	0	22.8324	5.41757	4.87484	0	0	0.22359	157.268	-487.061	10.5888	347.059	0	17.8432	17.9793	50.0856	2
4415	0	0	415	1	420.08	157.592	262.487	0	0	-36.7836	41.9842	31.3059	290.969	1930.32	17697.5	-31.3059	0	13.1888	6.42187	5.18751	0	0	0.366401	195.317	-511.825	11.09	246.458	0	29.0336	28.0244	75.064	2
4417	0	0	417	1	277.061	158.304	118.757	0	0	-65.4266	83.7269	29.7435	202.631	1859.31	17755.4	-29.7435	0	9.22544	5.85622	4.72847	0	0	0.293677	181.443	-485.47	17.3771	200.678	0	37.9162	38.0062	97.9933	2
4422	0	0	422	1	319.848	137.642	182.205	0	0	-44.5213	117.063	-42.6688	283.756	1838.4	17722.1	42.6688	0	12.4945	5.62114	5.02374	0	0	0.39011	189.324	-491.743	14.8319	216.307	0	28.3835	28.5539	75.2065	2
4424	0	0	424	1	265.761	141.174	124.587	0	0	69.8358	58.2638	80.7357	234.78	1823.7	17780.9	-80.7357	0	10.6578	6.3922	4.49439	0	0	0.113908	172.721	-488.431	18.2471	229.986	0	33.907	34.3696	89.7169	2
4425	0	0	425	1	298.148	146.347	151.801	0	0	115.422	44.6144	331.646	230.71	1778.12	17794.5	-331.646	0	12.5776	5.2274	5.02124	0	0	0.207279	241.024	-514.184	15.968	254.279	0	31.1165	32.459	143.542	2
4426	0	0	426	1	248.002	158.345	89.6569	0	0	9.27546	-12.7005	105.321	186.486	1884.26	17752.2	-105.321	0	8.74894	6.91351	4.94288	0	0	0.0570645	172.264	-488.583	19.9607	187.18	0	42.3112	42.3155	111.137	2
4432	0	0	432	1	227.639	101.443	126.195	0	0	50.8032	-44.3811	-15.889	181.718	1842.74	17783.9	15.889	0	8.1085	6.8069	4.85401	0	0	0.0383601	183.584	-493.927	21.9651	204.324	0	42.1695	43.4363	110.046	2
4435	0	0	435	1	253.116	128.119	124.997	0	0	-140.907	152.066	-57.3264	153.057	1934.79	17786.7	57.3264	0	6.99118	6.26306	4.37131	0	0	0.232488	177.644	-490.337	19.2176	194.63	0	47.9914	46.5156	123.555	2
4437	0	0	437	1	378.222	225.573	152.649	0	0	71.6062	62.5374	115.811	393.424	1821.93	17776.6	-115.811	0	18.1872	5.9946	3.85719	0	0	0.245602	153.098	-480.468	12.2369	277.301	0	21.431	21.6341	58.893	2
4439	0	0	439	1	313.589	156.081	157.508	0	0	74.5252	50.48	-9.59091	283.585	1918.67	17689	9.59091	0	12.4158	6.12333	5.49851	0	0	0.233298	147.244	-486.182	15.3066	225.409	0	30.0351	29.0671	77.0263	2
4440	0	0	440	1	305.521	133.978	171.543	0	0	7.13027	48.0967	-45.2818	377.572	1886.41	17691.4	45.2818	0	16.4818	5.29348	4.15031	0	0	0.216492	222.781	-506.492	15.4039	310.644	0	22.0742	21.4633	58.6987	2
4441	0	0	441	1	283.323	107.585	175.738	0	0	-0.0166556	26.4703	50.8466	266.997	1893.56	17713	-50.8466	0	12.1213	5.77322	4.14164	0	0	0.160006	151.345	-468.498	16.8115	202.078	0	29.5574	29.2039	78.1757	2
4443	0	0	443	1	288.239	185.571	102.668	0	0	37.1249	16.074	25.8242	235.715	1856.42	17723.4	-25.8242	0	10.5414	6.18713	4.51479	0	0	0.151676	161.127	-480.846	16.6356	234.115	0	33.4569	33.7012	88.2832	2
4444	0	0	444	1	304.338	149.247	155.091	0	0	-74.3634	57.4835	57.8521	281.177	1868.24	17781.7	-57.8521	0	13.0332	5.2477	4.07733	0	0	0.253526	240.843	-511.026	15.4499	252.039	0	27.694	27.3871	72.6737	2
4446	0	0	446	1	352.988	191.078	161.91	0	0	53.7283	22.6461	73.5501	297.493	1839.81	17716.8	-73.5501	0	13.5426	5.68298	4.14765	0	0	0.202497	198.971	-496.98	13.1991	261.252	0	26.8218	26.9604	73.2809	2
4465	0	0	465	1	316.282	166.476	149.807	0	0	35.3641	32.0882	1.81449	289.036	1858.18	17707.4	-1.81449	0	12.7802	5.07198	4.25969	0	0	0.143109	173.079	-477.633	14.8192	237.787	0	27.2093	27.0994	72.3543	2
4470	0	0	470	1	320.815	183.92	136.895	0	0	-18.7103	78.0847	211.764	303.184	1812.59	17761.1	-211.764	0	15.1778	5.81171	5.00902	0	0	0.278749	131.757	-469.325	14.806	180.36	0	26.0576	26.4034	84.8367	2
4487	0	0	487	1	257.322	125.304	132.017	0	0	-27.6027	26.1521	-57.5106	141.44	1821.48	17713.3	57.5106	0	6.21783	5.70875	5.27431	0	0	0.0949785	127.312	-458.488	18.9788	160.372	0	52.2833	53.2607	137.57	2
4504	0	0	504	1	224.662	112.158	112.503	0	0	-58.8268	15.2882	-78.1134	164.755	1952.37	17823.9	78.1134	0	7.27916	5.54648	4.7104	0	0	0.0908413	140.304	-465.411	21.9262	161.456	0	45.1306	44.2301	118.469	2
4513	0	0	513	1	295.264	138.934	156.33	0	0	80.8216	59.6834	67.3877	258.057	1812.72	17779.5	-67.3877	0	11.629	6.99685	5.12954	0	0	0.270817	125.992	-472.892	16.436	179.446	0	32.3716	32.7835	85.4007	2
4515	0	0	515	1	291.58	127.161	164.419	0	0	-1.46087	-21.5981	233.828	167.884	1895	17761.1	-233.828	0	8.64532	6.05752	4.46526	0	0	0.19199	154.187	-476.03	16.3941	233.573	0	42.9573	43.2669	142.286	2
4519	0	0	519	1	301.564	167.986	133.578	0	0	55.6124	45.3242	122.812	310.747	1837.93	17793.8	-122.812	0	14.4738	4.70102	3.92419	0	0	0.127161	141.525	-462.065	15.4979	251.647	0	24.7968	24.998	69.0969	2
4520	0	0	520	1	308.04	130.82	177.22	0	0	73.0793	7.77089	236.012	264.148	1720.8	17831.4	-236.012	0	13.3993	5.76736	4.09231	0	0	0.14428	160.029	-478.578	15.3193	253.056	0	28.6437	29.2157	94.3462	2
4541	0	0	541	1	291.119	154.324	136.795	0	0	74.3115	45.1739	46.2941	266.913	1819.23	17694.3	-46.2941	0	11.9401	6.05887	4.17422	0	0	0.152066	212.971	-489.836	16.3629	240.85	0	29.9286	29.722	81.2799	2
4544	0	0	544	1	318.845	141.186	177.659	0	0	89.6566	9.88514	82.5256	257.586	1803.88	17729.6	-82.5256	0	11.7721	5.27953	4.47074	0	0	0.100928	152.349	-473.827	14.7505	216.838	0	30.22	30.5746	82.6799	2
4545	0	0	545	1	275.41	128.847	146.563	0	0	7.87305	81.9578	38.3317	221.499	1786.01	17757.2	-38.3317	0	9.92389	4.96653	3.58363	0	0	0.19209	229.316	-488.618	17.0855	1	0	33.2142	33.8345	87.9955	2
4552	0	0	552	1	267.654	107.413	160.242	0	0	59.6344	58.3248	145.52	174.268	1833.91	17780.8	-145.52	0	8.21567	5.68462	5.02915	0	0	0.110068	162.106	-472.591	18.0968	180.616	0	42.7546	43.3082	121.131	2
4553	0	0	553	1	290.131	133.118	157.013	0	0	6.80532	41.4224	84.1677	206.946	1787.07	17797.7	-84.1677	0	9.51171	5.77393	4.63207	0	0	0.163358	145.985	-472.973	16.4748	188.667	0	36.9815	37.4182	97.8945	2
4567	0	0	567	1	292.174	186.759	105.415	0	0	100.291	34.461	113.952	240.91	1793.25	17705	-113.952	0	11.1447	5.03688	3.39512	0	0	0.213365	224.601	-500.863	15.9869	277.914	0	30.9717	30.9644	86.5095	2
4570	0	0	570	1	243.661	116.592	127.069	0	0	1.68635	64.6832	109.344	239.79	1792.19	17774.5	-109.344	0	11.1541	5.39798	4.14082	0	0	0.178441	113.944	-452.217	19.809	172.796	0	31.7731	32.1041	86.0614	2
4573	0	0	573	1	239.905	140.548	99.3563	0	0	-17.6761	76.6631	108.78	188.096	1811.56	17662.8	-108.78	0	8.77737	5.33121	3.65156	0	0	0.196578	166.48	-470.512	19.994	212.075	0	38.7112	38.0509	108.868	2
4588	0	0	588	1	240.245	129.979	110.267	0	0	2.22272	61.5979	368.263	156.397	1990.98	17677.9	-368.263	0	8.85813	5.63273	4.611	0	0	0.257447	176.347	-482.071	20.314	179.187	0	44.071	45.5067	227.863	2
4602	0	0	602	1	272.594	158.834	113.76	0	0	43.1177	77.0402	305.975	214.508	1850.42	17762.1	-305.975	0	11.4808	4.54353	4.30356	0	0	0.178878	171.069	-473.558	17.3603	219.24	0	31.8019	32.9907	136.42	2
4604	0	0	604	1	298.652	155.579	143.073	0	0	-105.191	19.9322	47.2063	166.708	1799.41	17719.5	-47.2063	0	7.83105	6.04267	4.14221	0	0	0.227533	168.977	-478.595	15.8982	191.109	0	43.8888	43.7982	115.156	2
4608	0	0	608	1	279.378	137.494	141.884	0	0	64.932	33.0427	96.0047	265.21	1828.61	17706.4	-96.0047	0	12.1777	5.40286	4.19517	0	0	0.217867	132.146	-456.066	17.0257	1	0	29.308	29.3827	81.4878	2
4609	0	0	609	1	285.591	144.618	140.973	0	0	15.8013	23.6548	53.1584	205.46	1778.08	17715.8	-53.1584	0	9.31303	5.92705	4.46927	0	0	0.147697	157.562	-474.044	16.7572	167.061	0	37.5878	37.7181	100.243	2
4612	0	0	612	1	327.909	170.979	156.93	0	0	15.622	88.0077	103.702	361.969	1877.92	17751.1	-103.702	0	16.7096	4.8583	3.55826	0	0	0.311627	186.3	-482.613	14.1114	1	0	22.1096	22.021	60.5897	2
4613	0	0	613	1	290.549	148.63	141.919	0	0	-32.8725	52.8943	45.6775	211.998	1826.75	17686.6	-45.6775	0	9.64464	6.12555	4.41186	0	0	0.181591	147.244	-468.805	16.458	203.113	0	36.4533	35.9458	98.0276	2
4615	0	0	615	1	268.757	103.607	165.151	0	0	25.4544	4.3407	-36.0333	261.518	1868.09	17735.1	36.0333	0	11.4946	5.08862	3.98259	0	0	0.131082	165.923	-478.301	17.6665	217.698	0	29.1285	29.4774	76.694	2
4623	0	0	623	1	251.766	137.316	114.449	0	0	15.296	13.4327	274.935	204.624	1977.9	17726	-274.935	0	10.795	5.65988	4.72268	0	0	0.183321	168.526	-482.566	19.3046	222.701	0	35.3074	35.6084	133.883	2
4629	0	0	629	1	239.476	131.796	107.68	0	0	-33.826	59.6335	45.8083	132.831	1827.71	17779.5	-45.8083	0	6.04053	5.67219	4.97079	0	0	0.18557	158.606	-475.846	20.4981	180.201	0	55.1189	55.8908	142.071	2
4632	0	0	632	1	366.67	160.405	206.265	0	0	46.1901	66.747	-5.8572	438.304	1847.35	17772.4	5.8572	0	19.2253	4.47305	4.49889	0	0	0.280349	145.634	-473.975	12.5836	323.922	0	19.3041	19.4855	51.603	2
4633	0	0	633	1	326.52	179.1	147.42	0	0	93.7124	0.0985132	103.49	269.461	1799.83	17739.4	-103.49	0	12.4714	5.27094	4.04321	0	0	0.145671	167.449	-480.642	14.3039	247.314	0	28.6621	29.1338	78.9105	2
4635	0	0	635	1	306.833	141.601	165.232	0	0	55.4516	59.1989	226.549	261.284	1838.09	17779.9	-226.549	0	13.0797	5.31987	4.4961	0	0	0.243137	162.784	-480.735	15.3958	233.887	0	28.7133	29.2028	96.4798	2
4638	0	0	638	1	243.593	121.931	121.661	0	0	-28.0716	3.19132	-114.59	143.254	1921.61	17736.3	114.59	0	6.22643	5.09315	4.0671	0	0	0.115975	195.589	-482.481	19.727	214.642	0	49.1358	48.9095	136.18	2
4648	0	0	648	1	205.656	93.5686	112.087	0	0	-55.1743	-34.4472	35.1865	177.382	1749.39	17773.9	-35.1865	0	8.22472	5.48357	3.83816	0	0	0.09366	149.427	-462.666	23.8885	199.455	0	40.1004	41.0105	105.109	2
4656	0	0	656	1	291.115	132.432	158.683	0	0	45.0745	16.614	97.1701	224.487	1848.47	17722.9	-97.1701	0	10.3639	5.5497	4.2759	0	0	0.102883	139.462	-464.44	16.3079	199.689	0	33.8368	34.1794	92.4499	2
4657	0	0	657	1	276.421	128.392	148.029	0	0	-29.0198	29.5903	37.1326	227.065	1822.9	17709.9	-37.1326	0	10.3136	4.85706	4.22752	0	0	0.167206	104.297	-441.909	17.1383	182.696	0	32.8031	32.7956	88.0588	2
4658	0	0	658	1	287.561	111.161	176.4	0	0	49.4544	96.8858	-33.1819	237.483	1844.09	17742.3	33.1819	0	10.306	5.02968	3.14364	0	0	0.202294	154.473	-467.852	16.2098	209.63	0	30.4889	31.2574	82.2672	2
4659	0	0	659	1	338.569	140.1	198.469	0	0	30.7867	41.393	37.5391	299.62	1763.09	17797.7	-37.5391	0	13.4215	4.73698	4.04603	0	0	0.264892	172.198	-480.274	13.6891	290.094	0	25.8222	26.3258	69.2135	2
4662	0	0	662	1	272.728	145.17	127.558	0	0	1.92302	76.9355	113.161	169.209	1891.62	17662.5	-113.161	0	7.87974	5.35942	4.37671	0	0	0.110113	161.546	-472.852	17.5189	209.566	0	43.5046	42.4563	119.772	2
4664	0	0	664	1	274.884	134.729	140.155	0	0	26.0231	52.4378	12.1233	224.124	1867.52	17687	-12.1233	0	9.93322	4.65122	4.40946	0	0	0.178704	186.648	-483.603	17.243	234.88	0	33.6471	33.0548	88.7181	2
4665	0	0	665	1	372.212	211.545	160.667	0	0	59.058	12.6187	148.004	377.733	1834.48	17726.9	-148.004	0	17.9537	4.4716	3.06243	0	0	0.075594	207.542	-495.628	12.2136	351.288	0	20.4939	20.755	59.8894	2
4666	0	0	666	1	299.903	144.658	155.244	0	0	64.9848	61.1828	74.7417	243.255	1828.56	17778	-74.7417	0	11.0113	5.3602	4.00622	0	0	0.127243	184.669	-491.316	15.7033	249.921	0	31.4508	31.8828	83.876	2
4667	0	0	667	1	312.936	150.24	162.696	0	0	43.5749	45.6071	-82.7812	273.307	1849.97	17693.9	82.7812	0	11.7528	5.21268	3.65151	0	0	0.137924	170.116	-477.637	14.9062	233.455	0	27.5451	27.4878	77.7332	2
4669	0	0	669	1	253.662	134.973	118.689	0	0	-13.4742	-0.52798	124.771	179.544	1807.35	17740	-124.771	0	8.53859	5.30467	3.85543	0	0	0.0964852	191.333	-477.331	18.8438	234.515	0	39.8145	40.5228	109.49	2
4688	0	0	688	1	313.214	184.131	129.083	0	0	60.1636	40.2418	146.87	239.352	1833.38	17699.2	-146.87	0	11.3175	4.68594	3.87883	0	0	0.126817	162.237	-472.697	14.8617	200.148	0	30.502	30.6631	90.4092	2
4691	0	0	691	1	234.326	123.78	110.545	0	0	31.4479	2.53369	163.06	175.389	1762.43	17736.9	-163.06	0	8.46617	5.12909	4.08086	0	0	0.0651005	146.058	-460.736	20.6135	175.919	0	40.3727	41.2588	118.405	2
4692	0	0	692	1	269.291	123.428	145.863	0	0	-7.62194	-36.5203	-66.1048	188.894	1901.16	17676.3	66.1048	0	8.36104	4.55412	4.14559	0	0	0.155414	142.065	-454.202	17.5637	205.743	0	38.414	37.107	99.2332	2
4699	0	0	699	1	269.775	145.612	124.163	0	0	-4.28976	-5.04348	175.039	182.601	1897.83	17744.5	-175.038	0	8.96181	5.07274	4.04101	0	0	0.113643	161.319	-466.382	17.6034	1	0	38.7344	38.7986	114.077	2
4700	0	0	700	1	276.575	156.701	119.874	0	0	-3.74839	15.3883	-35.9159	291.504	1797.63	17823.8	35.9159	0	12.8509	5.13352	2.79213	0	0	0.133834	182.746	-489.365	16.8388	263.09	0	25.0769	25.8541	68.6486	2
4707	0	0	707	1	229.414	120.729	108.685	0	0	46.1472	73.2185	161.182	169.747	1947.05	17765.9	-161.182	0	8.08789	4.93104	3.44618	0	0	0.0522704	146.399	-447.82	20.8537	168.493	0	41.3393	40.9638	117.076	2
4720	0	0	720	1	322.547	200.881	121.666	0	0	39.0601	9.1563	190.476	312.913	1854.48	17730.3	-190.476	0	15.3656	4.89773	4.69796	0	0	0.142538	147.32	-471.74	14.5476	234.505	0	24.4949	24.8706	78.5418	2
4723	0	0	723	1	223.654	90.9373	132.717	0	0	30.1612	-17.4246	-26.8938	196.201	1863.38	17756.9	26.8938	0	8.68346	4.77482	4.2071	0	0	0.0893291	194.65	-480.496	21.6654	228.616	0	37.0403	37.8335	95.6443	2
4724	0	0	724	1	275.683	90.9188	184.764	0	0	35.1649	37.2163	-179.952	275.85	1858.38	17801.9	179.952	0	11.5978	5.07291	3.31337	0	0	0.171026	164.95	-465.837	17.0205	227.468	0	26.3114	27.3989	89.0168	2
4726	0	0	726	1	281.564	124.509	157.055	0	0	123.89	0.712667	-8.59673	194.731	1769.65	17838.4	8.59673	0	8.59146	5.36098	3.65842	0	0	0.0346509	178.494	-481.08	16.7553	239.453	0	36.7818	38.0043	98.1007	2
4728	0	0	728	1	211.212	111.964	99.2475	0	0	39.8128	2.26617	209.935	169.336	1853.73	17737.2	-209.935	0	8.45001	5.19338	3.35757	0	0	0.069353	196.884	-476.843	22.9039	216.017	0	40.5388	41.565	127.794	2
4734	0	0	734	1	259.821	135.034	124.787	0	0	72.995	148.372	102.447	235.019	1820.55	17790.4	-102.447	0	10.7649	5.22501	2.5624	0	0	0.185834	250.237	-505.111	17.9696	1	0	30.8701	31.4041	82.2094	2
4739	0	0	739	1	253.492	119.253	134.238	0	0	25.8344	32.4704	9.95618	210.27	1768.05	17806.7	-9.95618	0	9.33663	5.12684	3.8258	0	0	0.229027	149.246	-463.974	18.8147	181.74	0	34.7092	35.749	91.629	2
4740	0	0	740	1	292.891	133.551	159.339	0	0	-17.6705	48.2985	194.318	228.961	1811.55	17691.2	-194.318	0	11.3357	5.78696	3.79862	0	0	0.281437	174.626	-480.326	16.1356	229.133	0	32.6418	32.699	102.436	2
4747	0	0	747	1	276.795	142.207	134.588	0	0	42.2114	-42.506	-34.7226	295.392	1851.33	17782	34.7226	0	13.1099	5.79733	4.38538	0	0	0.152924	131.404	-465.424	17.3105	235.417	0	26.7625	27.4397	71.0485	2
4776	0	0	776	1	200.752	108.947	91.8057	0	0	-75.0182	-27.4706	0.783434	186.179	1868.9	17767	-0.783434	0	8.56139	4.87929	3.30264	0	0	0.201115	186.262	-474.321	24.1305	186.476	0	37.2003	37.3907	95.9975	2
4794	0	0	794	1	324.72	176.442	148.278	0	0	67.3228	72.5761	201.113	239.985	1826.22	17766.6	-201.113	0	11.7438	4.77377	3.58789	0	0	0.119972	177.807	-482.859	14.256	225.102	0	30.014	30.5931	94.2142	2
4797	0	0	797	1	262.95	114.146	148.804	0	0	10.2604	-39.4566	140.526	181.32	1883.28	17778.9	-140.526	0	8.74103	4.68821	4.6075	0	0	0.114383	155.178	-467.156	18.1609	1	0	38.9738	38.8747	110.243	2
4808	0	0	808	1	238.883	137.349	101.534	0	0	-27.3464	47.2906	168.883	138.469	1721.57	17692.2	-168.883	0	6.74819	5.92956	4.08585	0	0	0.164746	133.436	-451.271	20.3544	156.281	0	52.2753	51.539	151.461	2
4813	0	0	813	1	243.021	130.391	112.63	0	0	28.7365	63.001	262.026	231.511	1765.14	17776.1	-262.026	0	11.9787	4.43727	3.72488	0	0	0.229811	144.203	-459.447	19.5348	231.974	0	29.777	30.6059	108.774	2
4814	0	0	814	1	311.225	175.86	135.365	0	0	7.2824	47.6519	133.163	280.162	1686.94	17791.5	-133.163	0	13.2262	4.88489	3.94327	0	0	0.149569	155.272	-470.471	15.0034	216.568	0	27.3101	27.1807	75.2624	2
4819	0	0	819	1	259.385	143.313	116.072	0	0	155.695	-51.8455	131.062	191.128	1737.85	17791.3	-131.062	0	9.10755	4.89476	4.35073	0	0	0.0446085	126.809	-452.18	18.4238	169.326	0	37.263	37.9405	104.559	2
4827	0	0	827	1	262.853	134.493	128.36	0	0	92.7274	21.179	330.612	196.453	1800.81	17818	-330.612	0	10.7406	4.71884	3.12625	0	0	0.150531	171.466	-466.342	17.822	1	0	34.2204	35.6522	144.334	2
4833	0	0	833	1	272.718	106.956	165.762	0	0	28.5344	-11.8583	-66.776	203.444	1865.01	17751.3	66.776	0	8.89181	4.83474	2.88728	0	0	0.113077	184.847	-478.227	17.0782	238.036	0	33.6158	34.5467	92.3895	2
4839	0	0	839	1	196.907	85.2494	111.657	0	0	143.703	112.226	19.2164	162.209	1849.5	17726.9	-19.2164	0	7.14794	4.79819	3.33896	0	0	0.128414	189.241	-471.589	24.6517	207.497	0	42.9481	43.5292	113.171	2
4844	0	0	844	1	236.009	112.765	123.244	0	0	37.9826	25.0393	157.214	201.301	1755.9	17814.1	-157.214	0	9.6309	5.13161	3.42267	0	0	0.062747	169.685	-464.594	20.2444	211.422	0	35.2656	35.988	99.0837	2
4853	0	0	853	1	214.109	94.3442	119.765	0	0	10.4246	-13.496	-25.1619	195.893	1883.12	17753	25.1619	0	8.69327	5.20253	3.9874	0	0	0.0481364	157.465	-468.485	22.802	187.878	0	37.5022	37.7668	96.2644	2
4854	0	0	854	1	229.078	95.3828	133.695	0	0	51.9088	39.9413	-39.1451	177.964	1841.63	17699.5	39.1451	0	7.74423	4.65203	3.17496	0	0	0.161924	161.526	-463.124	20.7299	212.827	0	38.517	38.7604	103.778	2
4866	0	0	866	1	219.928	92.329	127.599	0	0	-45.6614	46.0002	155.487	201.925	1939.2	17693.5	-155.487	0	9.80563	4.31389	3.42203	0	0	0.204119	169.359	-470.106	21.6859	268.515	0	34.1008	33.4172	98.225	2
4867	0	0	867	1	247.659	139.324	108.335	0	0	-9.19244	8.12928	64.7386	177.841	1902.73	17731.4	-64.7386	0	8.16826	4.88089	3.66038	0	0	0.195376	167.708	-472.31	19.2094	212.449	0	40.2213	39.7729	104.303	2
4868	0	0	868	1	226.811	102.662	124.149	0	0	-10.2395	-2.89746	111.299	194.472	1903.78	17742.4	-111.299	0	9.17352	3.98332	3.72519	0	0	0.206977	194.148	-478.047	20.9642	230.781	0	35.4183	35.2004	96.9133	2
4882	0	0	882	1	212.069	96.1172	115.952	0	0	-20.5293	45.9207	96.3829	168.232	1814.41	17793.2	-96.3829	0	7.82636	4.50644	4.25984	0	0	0.157515	149.59	-456.698	22.9357	195.701	0	41.5319	41.9262	111.805	2
4884	0	0	884	1	232.314	138.36	93.9539	0	0	32.8701	-36.7501	-258.593	164.201	1960.33	17776.2	258.593	0	6.89421	5.05154	3.82359	0	0	0.098305	188.193	-474.615	20.7145	203.825	0	42.4026	42.8788	157.83	2
4887	0	0	887	1	235.261	101.417	133.845	0	0	-48.7019	-15.0741	115.428	172.453	1842.58	17854.2	-115.428	0	8.26394	4.05574	2.53623	0	0	0.199919	209.075	-482.488	19.7887	261.193	0	37.5583	37.3207	99.5747	2
4897	0	0	897	1	213.95	92.837	121.113	0	0	10.4911	-4.37197	-2.73531	219.707	1883.05	17743.9	2.73531	0	9.80203	4.33037	2.65599	0	0	0.0874091	171.591	-451.757	22.0674	1	0	31.5622	31.6619	82.467	2
4924	0	0	924	1	240.145	95.498	144.647	0	0	67.8421	-55.3265	-135.621	206.859	1825.7	17794.8	135.621	0	8.95783	4.69502	3.49543	0	0	0.074806	134.751	-450.594	19.786	198.941	0	32.8719	34.9139	101.775	2
4929	0	0	929	1	290.476	116.08	174.396	0	0	-18.4915	62.448	-7.82435	297.589	1812.37	17776.7	7.82435	0	13.195	3.61243	2.22225	0	0	0.273613	200.222	-475.027	15.6312	289.669	0	23.4908	23.9828	63.4691	2
4931	0	0	931	1	339.976	172.822	167.154	0	0	-3.69961	31.1283	-8.33498	251.612	1797.58	17708.4	8.33498	0	11.1614	4.74529	3.56093	0	0	0.14847	159.505	-466.93	13.5592	207.262	0	29.4847	29.5119	78.9276	2
4933	0	0	933	1	324.911	159.1	165.811	0	0	-67.1259	-16.8161	-78.4981	257.178	1861.01	17856	78.4981	0	11.4722	4.46818	3.27188	0	0	0.194903	234.34	-498.141	14.1584	276.467	0	27.9361	27.6648	75.78	2
4957	0	0	957	1	267.562	154.251	113.311	0	0	0.151766	19.2248	184.411	281.873	1793.73	17819.9	-184.411	0	13.8516	3.96828	2.83219	0	0	0.164198	184.012	-467.508	17.2775	277.727	0	24.8869	25.1873	74.232	2
4958	0	0	958	1	296.33	161.286	135.044	0	0	0.471744	69.8156	344.964	295.663	1793.41	17769.3	-344.964	0	16.4444	3.79119	2.89887	0	0	0.231346	170.294	-464.434	15.4658	243.871	0	23.2401	24.3187	104.422	2
4965	0	0	965	1	234.97	131.64	103.329	0	0	9.92236	-10.9919	150.664	223.176	1783.96	17750.5	-150.664	0	10.7547	4.57787	3.30839	0	0	0.194111	191.45	-471.587	20.1831	239.715	0	31.5462	32.1703	90.0097	2
4966	0	0	966	1	269.573	120.862	148.711	0	0	105.726	63.3745	137.943	236.47	1787.81	17676.1	-137.943	0	11.0558	4.3054	2.96152	0	0	0.175802	184.635	-470.511	17.2275	245.196	0	30.2806	29.9448	88.5916	2
4994	0	0	994	1	236.346	93.0288	143.317	0	0	-41.4666	27.8586	27.3363	169.111	1935.01	17711.6	-27.3363	0	7.67924	4.21811	3.19752	0	0	0.0940802	146.926	-450.392	19.9371	195.453	0	40.6055	39.4006	103.477	2
4998	0	0	998	1	242.215	127.949	114.266	0	0	84.6797	0.685512	125.53	171.465	1808.86	17738.8	-125.53	0	8.03848	5.38835	3.88185	0	0	0.252747	140.162	-465.712	19.8634	179.834	0	41.978	42.9051	115.612	2
5080	0	0	1080	1	260.942	123.221	137.721	0	0	63.4604	-32.1111	69.8232	235.849	1830.08	17771.6	-69.8232	0	10.8336	3.99331	3.21586	0	0	0.0720513	175.772	-464.931	17.8526	228.92	0	29.6496	30.2726	80.1453	2
5086	0	0	1086	1	265.157	131.273	133.884	0	0	-5.78793	122.041	71.2655	190.579	1799.67	17717.1	-71.2655	0	8.68214	4.19182	3.69334	0	0	0.302693	178.543	-467.152	17.6926	195.082	0	36.8792	36.9622	100.435	2
5091	0	0	1091	1	245.811	121.354	124.457	0	0	14.2526	4.07105	112.356	172.831	1879.29	17835.1	-112.356	0	8.10401	4.69979	3.54595	0	0	0.0844867	155.461	-462.694	19.2984	192.298	0	40.6575	40.1706	107.306	2
5115	0	0	1115	1	318.051	170.133	147.917	0	0	49.42	-10.3417	161.884	229.332	1844.12	17749.8	-161.884	0	11.063	4.93725	3.23959	0	0	0.0822097	180.326	-478.77	14.539	244.04	0	31.1693	31.8528	89.7266	2
5125	0	0	1125	1	241.766	114.823	126.943	0	0	-23.5663	45.1724	-22.9981	230.945	1817.45	17794	22.9981	0	10.2209	4.281	2.51794	0	0	0.219589	160.964	-455.011	19.2499	231.95	0	29.5191	30.3449	79.2019	2
5152	0	0	1152	1	259.503	132.999	126.504	0	0	1.6578	40.9243	127	220.124	1891.88	17698.6	-127	0	10.3737	4.72091	3.04723	0	0	0.263576	233.692	-508.353	18.0525	236.782	0	32.5015	31.9786	89.3869	2
5171	0	0	1171	1	266.917	119.685	147.232	0	0	19.2407	55.2064	190.637	257.317	1774.64	17783.9	-190.637	0	12.5938	3.84643	2.8857	0	0	0.198241	150.375	-457.834	17.314	234.05	0	26.7363	27.1823	81.8576	2
5172	0	0	1172	1	252.456	148.227	104.229	0	0	-49.8043	3.09943	123.094	206.876	1843.68	17836	-123.094	0	9.92349	3.94936	3.81532	0	0	0.184048	161.658	-460.184	18.6457	186.607	0	33.101	33.0277	91.5252	2
5173	0	0	1173	1	276.378	154.345	122.033	0	0	1.53504	36.9288	-126.621	284.432	1792.35	17802.2	126.621	0	12.1748	3.68281	2.68633	0	0	0.185968	183.325	-470.579	16.6031	1	0	24.2294	25.5268	73.786	2
5204	0	0	1204	1	331.084	164.2	166.884	0	0	0.478773	19.8091	100.567	243.014	1693.74	17819.3	-100.567	0	11.3187	3.37815	2.35799	0	0	0.184862	229.335	-498.816	13.6039	251.137	0	27.5615	27.6938	74.722	2
5230	0	0	1230	1	248.293	135.465	112.829	0	0	46.1922	0.766774	131.128	268.002	1847.35	17738.7	-131.128	0	12.6514	4.2202	3.30217	0	0	0.113103	162.758	-460.249	18.9176	210.642	0	26.8412	27.2884	76.3522	2
5232	0	0	1232	1	198.179	100.864	97.315	0	0	-109.857	-5.8614	-86.1908	188.325	1903.74	17845	86.1908	0	8.50474	3.8391	3.21015	0	0	0.192674	194.549	-472.002	24.1023	224.161	0	36.0685	34.8236	94.5179	2
5234	0	0	1234	1	241.182	102.943	138.238	0	0	43.9917	3.37295	20.7693	211.667	1849.55	17736.1	-20.7693	0	9.46209	4.58778	3.15291	0	0	0.101003	181.285	-471.349	19.5657	216.019	0	33.299	33.9448	88.3621	2
5240	0	0	1240	1	198.902	66.2413	132.661	0	0	-46.1494	-15.7535	-68.8565	180.212	1840.03	17854.9	68.8565	0	8.00479	3.50306	3.00205	0	0	0.106598	126.756	-432.989	23.8044	195.946	0	36.0334	36.1909	95.8677	2
5242	0	0	1242	1	268.236	125.28	142.956	0	0	51.7086	58.8855	34.2002	264.398	1841.83	17780.3	-34.2002	0	11.7723	3.7134	2.79455	0	0	0.284235	173.055	-462.314	17.1766	226.746	0	26.7529	27.1271	71.5365	2
5253	0	0	1253	1	256.613	107.258	149.355	0	0	135.128	172.077	198.176	196.001	1858.07	17667.1	-198.176	0	9.55711	4.14006	2.55773	0	0	0.20348	188.877	-469.861	18.0322	246.733	0	33.9257	34.1208	109.545	2
5263	0	0	1263	1	329.758	154.789	174.969	0	0	10.8698	-12.7307	-18.246	328.15	1882.67	17752.2	18.246	0	14.5908	4.11345	2.636	0	0	0.155416	161.444	-464.625	13.79	314.667	0	22.5807	22.6405	60.014	2
5265	0	0	1265	1	272.722	115.382	157.34	0	0	30.6388	11.6825	80.4941	204.454	1962.56	17727.8	-80.4941	0	9.3851	3.82033	2.33475	0	0	0.112757	216.947	-478.159	16.779	279.166	0	32.9574	32.3038	86.8752	2
5268	0	0	1268	1	198.963	86.7018	112.262	0	0	-0.19723	42.1156	-48.002	186.329	1794.08	17697.4	48.002	0	8.14448	4.23259	3.00308	0	0	0.135109	154.592	-451.369	24.0378	160.239	0	36.343	36.402	98.3972	2
5269	0	0	1269	1	370.163	214.824	155.339	0	0	62.1733	8.30751	76.9148	360.361	1831.37	17731.2	-76.9148	0	16.4597	4.24846	3.18822	0	0	0.167679	193.239	-492.564	12.2813	1	0	21.38	21.6118	59.4731	2
5270	0	0	1270	1	308.573	161.882	146.691	0	0	-10.0014	-10.8075	74.3916	322.287	1803.88	17750.3	-74.3916	0	14.9332	3.89369	3.45306	0	0	0.189337	152.954	-461.593	14.9191	262.735	0	23.1151	23.3916	63.715	2
5313	0	0	1313	1	241.421	121.539	119.881	0	0	84.2607	31.3877	15.3364	196.474	1809.28	17708.1	-15.3364	0	8.69411	4.12919	3.12115	0	0	0.126194	208.487	-480.76	19.4359	238.105	0	35.2242	35.4617	94.4921	2
5314	0	0	1314	1	270.499	130.645	139.854	0	0	-15.1843	-49.0933	44.4202	205.698	1809.06	17788.6	-44.4202	0	9.50574	4.01706	2.38755	0	0	0.167885	245.977	-488.637	16.9715	240.621	0	31.9467	32.7474	84.9373	2
5336	0	0	1336	1	193.666	103.514	90.1521	0	0	79.4803	63.3028	245.26	146.872	1714.4	17775.8	-245.26	0	7.44822	4.32997	3.06817	0	0	0.0827976	154.831	-454.044	24.8334	164.969	0	43.8825	44.8149	148.738	2
5379	0	0	1379	1	229.187	92.8632	136.324	0	0	97.2853	29.7272	-74.8091	199.519	1895.91	17709.8	74.8091	0	8.59456	3.98813	2.21759	0	0	0.126491	181.548	-465.013	20.2282	227.171	0	33.1576	32.6589	90.8528	2
5383	0	0	1383	1	256.75	132.282	124.468	0	0	26.5988	55.6305	55.0995	227.958	1767.28	17783.5	-55.0995	0	10.278	3.69373	3.15849	0	0	0.213198	149.792	-448.574	18.0945	175.769	0	30.3856	30.9994	81.7593	2
5385	0	0	1385	1	212.457	91.2705	121.186	0	0	27.027	12.4726	215	135.27	1766.85	17727	-215	0	6.77772	3.83541	2.82539	0	0	0.152325	156.951	-448.852	22.1727	200.194	0	45.4338	46.6796	149.457	2
5396	0	0	1396	1	203.09	85.2369	117.853	0	0	53.3571	-4.37949	110.519	185.31	1740.52	17743.9	-110.519	0	8.6447	3.45438	2.85298	0	0	0.0573835	161.406	-450.183	23.19	186.047	0	35.1301	35.8429	97.3902	2
5402	0	0	1402	1	225.385	116.323	109.062	0	0	19.3167	103.569	115.454	122.405	1774.56	17735.6	-115.454	0	5.68116	4.3619	3.73193	0	0	0.185127	143.305	-451.114	21.2176	182.114	0	54.2698	55.3231	149.723	2
5413	0	0	1413	1	241.936	97.2121	144.724	0	0	52.1632	53.2118	-122.85	199.026	1841.38	17785.9	122.85	0	8.45789	4.38057	2.54188	0	0	0.141102	172.376	-464.032	19.2624	218.507	0	32.7021	34.308	101.173	2
5432	0	0	1432	1	177.115	95.8703	81.245	0	0	-36.1243	-32.0419	-38.6341	166.83	1830	17871.2	38.6341	0	7.48575	3.79059	2.96906	0	0	0.108296	169.571	-448.27	27.1742	174.48	0	38.776	38.5883	101.481	2
5435	0	0	1435	1	196.544	122.863	73.6808	0	0	-30.9905	19.8196	174.084	180.196	1725.21	17719.7	-174.084	0	8.85726	3.67259	3.02366	0	0	0.130654	178.85	-460.834	24.1883	198.864	0	35.962	36.082	108.255	2
5437	0	0	1437	1	221.624	111.86	109.764	0	0	6.9552	62.052	-36.5053	214.082	1886.58	17677.4	36.5053	0	9.3555	3.80196	2.4833	0	0	0.0968598	153.013	-447.204	21.0374	210.609	0	31.7993	30.7117	83.8711	2
5446	0	0	1446	1	231.823	114.327	117.496	0	0	-44.7216	-9.18917	129.553	164.425	1838.6	17848.3	-129.553	0	7.92504	3.67645	3.40291	0	0	0.088698	150.248	-447.485	20.2901	194.28	0	39.1345	39	108.327	2
5447	0	0	1447	1	259.485	83.0808	176.405	0	0	-34.7389	25.3423	-201.327	146.383	1928.28	17813.8	201.327	0	6.20475	4.80636	2.5101	0	0	0.19868	200.986	-472.448	17.9131	1	0	42.9421	42.725	153.039	2
5475	0	0	1475	1	238.869	139.166	99.7033	0	0	-3.76876	57.9562	222.306	221.731	1797.65	17781.2	-222.306	0	11.1728	3.45797	2.59456	0	0	0.148558	202.944	-467.302	19.3542	255.072	0	29.1129	29.6306	95.2515	2
5479	0	0	1479	1	281.436	149.428	132.008	0	0	83.746	0.0235687	202.577	296.037	1809.79	17739.5	-202.577	0	14.6289	3.78416	2.51984	0	0	0.0882779	185.378	-464.99	16.2616	264.566	0	23.6514	24.2674	74.8976	2
5480	0	0	1480	1	273.908	124.443	149.465	0	0	15.9511	40.2872	120.238	297.241	1777.93	17798.9	-120.238	0	13.9132	2.9362	2.36812	0	0	0.220789	188.518	-462.42	16.563	302.873	0	22.8834	23.1894	64.5195	2
5485	0	0	1485	1	185.993	82.0209	103.973	0	0	48.9979	-7.73109	-24.3817	171.769	1844.54	17747.2	24.3817	0	7.57411	3.30641	2.75715	0	0	0.0254467	203.194	-465.463	25.4453	1	0	37.1194	38.3902	97.5255	2
5495	0	0	1495	1	194.315	108.884	85.4313	0	0	44.1543	-8.08604	123.411	219.985	1749.73	17847.2	-123.411	0	10.3586	3.4603	2.33343	0	0	0.112015	185.109	-454.931	24.1098	1	0	29.4279	29.9988	81.8195	2
5511	0	0	1511	1	180.098	84.1632	95.9346	0	0	23.5566	68.0638	24.5855	201.586	1869.98	17771.1	-24.5855	0	8.96628	3.73387	2.62498	0	0	0.164563	175.249	-456.746	26.4676	1	0	33.4568	33.6018	87.3549	2
5559	0	0	1559	1	225.409	92.0903	133.319	0	0	-3.56368	49.2173	42.0949	129.457	1797.44	17789.9	-42.0949	0	5.84039	4.43016	2.89286	0	0	0.116731	166.46	-460.059	20.9496	213.481	0	50.1413	51.3599	130.247	2
5575	0	0	1575	1	210.919	115.897	95.0226	0	0	24.2983	79.5432	148.066	190.869	1769.58	17759.6	-148.066	0	9.04053	3.71621	2.82293	0	0	0.103082	131.088	-440.126	22.3149	183.581	0	34.4438	35.1633	98.4508	2
5579	0	0	1579	1	202.387	98.0896	104.297	0	0	-45.9227	-8.1984	-60.8111	194.885	1839.8	17747.7	60.8111	0	8.66045	4.25424	3.13033	0	0	0.0732746	125.907	-438.68	23.6477	174.571	0	34.4165	35.5799	92.9158	2
5627	0	0	1627	1	214.704	91.023	123.681	0	0	17.2415	107.624	177.83	173.969	1776.64	17731.5	-177.83	0	8.41104	2.986	2.43408	0	0	0.161451	198.442	-462.788	21.5348	232.84	0	35.1361	35.8334	108.196	2
5630	0	0	1630	1	226.322	108.429	117.893	0	0	7.86668	2.63462	-59.1468	120.982	1786.01	17736.8	59.1468	0	5.2989	3.9396	3.81497	0	0	0.085735	111.937	-430.659	21.0286	170.913	0	54.0226	56.3793	141.561	2
5632	0	0	1632	1	248.448	129.032	119.415	0	0	35.4521	67.1096	-47.5483	232.38	1858.09	17772	47.5483	0	10.0748	3.21808	2.2224	0	0	0.20303	217.629	-486.488	18.396	257.275	0	28.3451	28.945	76.0024	2
5639	0	0	1639	1	193.095	89.1201	103.975	0	0	-17.224	92.2793	255.058	119.984	1910.76	17647.2	-255.059	0	6.21819	4.02408	3.23182	0	0	0.159724	150.079	-441.861	24.8847	173.878	0	50.468	50.8105	190.546	2
5644	0	0	1644	1	292.613	116.625	175.988	0	0	22.1088	11.4423	152.507	220.284	1871.43	17728	-152.507	0	10.557	3.45932	2.56879	0	0	0.1325	186.597	-464.715	15.561	258.858	0	29.8366	30.0944	86.5801	2
5654	0	0	1654	1	252.39	135.835	116.555	0	0	46.1769	117.415	214.368	226.037	1747.7	17821.4	-214.368	0	11.1861	2.9009	2.5715	0	0	0.0653356	182.644	-455.041	18.1154	236.641	0	27.7027	28.3082	91.4914	2
5658	0	0	1658	1	260.435	135.737	124.698	0	0	-42.1863	90.6023	133.714	248.854	1836.07	17848.2	-133.714	0	11.8575	3.48154	2.91622	0	0	0.219452	167.116	-458.532	17.7168	251.391	0	27.4022	27.2414	76.5283	2
5659	0	0	1659	1	243.601	136.807	106.794	0	0	9.5917	73.9887	-1.17033	235.789	1883.95	17765.2	1.17033	0	10.4072	3.23101	2.7669	0	0	0.231785	185.534	-461.651	18.9459	243.167	0	29.1777	29.0633	75.73	2
5696	0	0	1696	1	190.27	117.797	72.4723	0	0	23.9146	-0.264774	117.617	166.574	1869.63	17640.1	-117.617	0	7.82766	4.0612	2.27338	0	0	0.136937	172.16	-448.146	24.8323	228.731	0	38.8522	38.2157	108.646	2
5705	0	0	1705	1	220.357	107.298	113.058	0	0	24.2135	43.0867	155.704	148.105	1769.67	17696.4	-155.704	0	7.07564	3.86981	2.49028	0	0	0.163259	179.695	-461.65	21.1885	1	0	42.9533	43.0782	125.452	2
5727	0	0	1727	1	223.564	83.445	140.119	0	0	46.8915	-21.3965	25.4028	157.53	1846.65	17760.9	-25.4028	0	7.09139	4.16407	3.07634	0	0	0.134644	142.587	-446.121	21.1394	165.556	0	41.923	43.0451	109.697	2
5739	0	0	1739	1	273.595	140.111	133.484	0	0	-3.5062	11.6905	107.67	208.215	1697.73	17827.4	-107.67	0	9.75862	3.64195	2.1798	0	0	0.209915	156.857	-451.072	16.6546	213.268	0	31.3095	31.5587	84.18	2
5750	0	0	1750	1	222.843	107.905	114.938	0	0	-42.0729	-5.27494	62.6536	257.508	1835.95	17744.8	-62.6536	0	11.9524	2.9195	1.35101	0	0	0.202325	221.478	-472.644	20.2632	369.406	0	24.6115	24.9324	67.384	2
5751	0	0	1751	1	256.951	105.089	151.862	0	0	25.612	47.812	180.645	285.095	1867.93	17791.3	-180.645	0	13.8473	2.43326	2.3602	0	0	0.178795	243.784	-481.871	17.6213	1	0	22.8022	22.8618	70.5219	2
5760	0	0	1760	1	228.161	117.742	110.419	0	0	7.77701	10.7177	8.13152	150.199	1786.1	17828.4	-8.13152	0	6.70984	3.33466	2.62055	0	0	0.139333	155.8	-440.987	20.3167	199.342	0	41.2401	42.4791	108.327	2
5767	0	0	1767	1	276.994	108.97	168.023	0	0	54.0768	29.669	-2.44335	228.246	1839.46	17709.8	2.44335	0	10.0601	3.18345	2.3154	0	0	0.164678	188.807	-464.993	16.3971	208.426	0	28.8705	29.0952	78.0064	2
5768	0	0	1768	1	180.636	96.5783	84.0574	0	0	51.325	22.1949	83.0687	179.028	1842.21	17717.3	-83.0687	0	8.19093	3.97831	2.96673	0	0	0.224871	156.137	-440.39	26.6573	176.851	0	37.3092	37.7535	101.862	2
5779	0	0	1779	1	182.901	103.705	79.1959	0	0	-59.806	45.467	41.0465	182.475	1853.69	17694	-41.0465	0	8.36196	4.42782	2.57109	0	0	0.145897	136.322	-443.744	26.2346	207.776	0	36.694	36.1297	97.9805	2
5796	0	0	1796	1	196.852	108.465	88.3865	0	0	-26.2199	135.165	235.128	204.808	1820.1	17704	-235.128	0	10.4629	3.23571	2.05393	0	0	0.0967465	140.25	-431.488	23.569	223.556	0	30.2457	30.6992	104.793	2
5798	0	0	1798	1	219.38	71.3298	148.05	0	0	-8.63283	68.104	9.78823	201.224	1902.17	17771	-9.78823	0	8.95366	3.18341	2.1337	0	0	0.106461	219.244	-470.976	20.9844	1	0	32.3901	31.9349	83.6085	2
5809	0	0	1809	1	192.975	93.7472	99.2278	0	0	17.7713	48.4513	-12.2656	184.383	1975.43	17691	12.2656	0	8.11659	2.89962	2.238	0	0	0.092097	206.74	-453.807	24.0586	240.989	0	35.1117	33.5286	88.7419	2
5816	0	0	1816	1	242.024	108.254	133.77	0	0	41.4785	-6.32514	73.0927	171.824	1852.06	17646.1	-73.0927	0	7.87504	4.26886	3.56267	0	0	0.0996482	122.166	-438.391	19.5398	133.956	0	39.9293	39.401	111.01	2
5817	0	0	1817	1	204.038	75.3173	128.721	0	0	61.124	57.2493	-33.8984	212.368	1832.42	17682.2	33.8984	0	9.22946	3.76318	2.66432	0	0	0.166991	148.639	-445.781	23.0911	210.14	0	31.7495	31.5339	86.2091	2
5866	0	0	1866	1	238.149	115.467	122.682	0	0	38.8576	71.6739	253.547	138.864	1755.02	17767.5	-253.547	0	7.11777	3.74449	2.31774	0	0	0.124224	203.162	-473.013	19.3916	229.367	0	43.3466	44.9198	149.298	2
5868	0	0	1868	1	203.003	113.578	89.4247	0	0	3.5877	66.5036	74.9187	139.739	1790.29	17673	-74.9187	0	6.37911	3.61926	3.29805	0	0	0.11655	129.331	-432.93	23.428	167.351	0	46.6909	45.8053	129.56	2
5872	0	0	1872	1	209.656	103.803	105.854	0	0	60.0744	-2.46233	-79.2759	125.042	1833.47	17841.6	79.2759	0	5.41855	3.76355	2.89052	0	0	0.0586404	145.663	-436.542	22.5024	186.656	0	49.4326	50.8205	135.342	2
5925	0	0	1925	1	198.836	97.3553	101.48	0	0	-42.091	48.437	220.387	154.228	1736.31	17790.7	-220.387	0	7.84593	3.78328	2.59757	0	0	0.214792	161.16	-446.335	23.7321	1	0	39.771	40.5906	127.142	2
5932	0	0	1932	1	256.034	162.799	93.2354	0	0	-34.92	65.621	-29.057	195.949	1828.8	17773.5	29.057	0	8.66118	3.53492	3.02409	0	0	0.134078	135.292	-441.186	18.0833	220.445	0	33.9383	34.8163	88.9911	2
5955	0	0	1955	1	286.415	140.362	146.052	0	0	-19.172	38.5271	-11.5311	234.335	1813.05	17800.6	11.5311	0	10.4085	3.59615	3.09713	0	0	0.287117	159.255	-457.833	16.0494	199.311	0	29.4501	30.1114	77.4785	2
5960	0	0	1960	1	230.49	123.251	107.239	0	0	47.9464	-3.38327	-51.961	188.057	1845.59	17742.9	51.961	0	8.21887	3.99379	2.64893	0	0	0.13479	136.592	-440.54	20.26	180.921	0	34.7556	36.0457	94.1489	2
5961	0	0	1961	1	247.36	126.661	120.699	0	0	26.141	6.85442	155.944	155.915	1767.74	17832.3	-155.944	0	7.49041	3.49606	2.92781	0	0	0.140268	180.49	-455.351	18.7371	194.651	0	39.7176	40.5501	114.732	2
5979	0	0	1979	1	223.163	76.7982	146.365	0	0	34.2758	-9.49577	-79.8203	175.31	1859.26	17749	79.8203	0	7.62584	3.66488	2.74249	0	0	0.0623437	167.085	-446.443	20.9377	1	0	36.6365	37.9376	100.193	2
5985	0	0	1985	1	185.675	83.8587	101.817	0	0	27.8121	39.4233	-17.5306	126.192	1766.07	17700.1	17.5306	0	5.54352	3.90581	2.66937	0	0	0.140451	172.768	-454.434	25.6737	226.731	0	50.2184	50.3866	132.846	2
5992	0	0	1992	1	224.882	122.065	102.817	0	0	-16.4949	59.0186	56.7394	266.286	1910.03	17680.5	-56.7394	0	12.1145	3.06802	1.66954	0	0	0.138325	202.723	-456.164	20.2314	1	0	25.1762	24.234	67.734	2
5998	0	0	1998	1	207.567	78.6873	128.88	0	0	-17.7105	20.122	-54.6386	119.476	1911.25	17819	54.6386	0	5.24946	4.11012	2.04424	0	0	0.101813	208.521	-470.765	22.4765	1	0	50.9426	49.9895	134.578	2
