# Supplementary material for: CaV1 and CaV2 calcium channels mediate the release of distinct pools of synaptic vesicles
Source: eLife. 2023 Feb 23;12:e81407. doi: 10.7554/eLife.81407 (PMC10023163; doi:10.7554/eLife.81407)
Supplement: Figure 5—source data 1. [file elife-81407-fig5-data1.zip › Figure 5 - Source Data 1/elks-1/147/2/cav1_to_cav2.csv]

-37.8373886812042
25.2373717227711
24.4192342568276
196.799789296358
-65.1146949058675
-76.7096898244963
-1.82986985858588
-2.41638397899078
-60.4501518911529
53.3201771715103
63.8011481907488
134.082207945779
50.5104822290778
111.904767632888
-71.7623377509153
-17.3086668734322
88.39928731697
267.546317489538
191.279644711714
91.9834855500667
128.5115511326
166.232314125264
216.578581914215
250.710321843311
119.85938800417
90.7257947959297
188.44218198556
-0.0533282643154962
99.6360588249081
-47.3836332944848
191.081927186893
123.653715301003
52.9797991945743
58.4296662784727
10.6211985006557
89.9183436991007
57.776612984213
168.540851138958
186.998234206862
103.875379225145
112.688157590434
127.863902834979
8.55381922209199
27.4664847760832
139.193539926346
198.78598043455
28.3236736184699
213.671562886935
186.401077592389
-69.5150783803183
-69.1717212307776
29.5505174736099
