# Supplementary material for: CaV1 and CaV2 calcium channels mediate the release of distinct pools of synaptic vesicles
Source: eLife. 2023 Feb 23;12:e81407. doi: 10.7554/eLife.81407 (PMC10023163; doi:10.7554/eLife.81407)
Supplement: Figure 5—source data 1. [file elife-81407-fig5-data1.zip › Figure 5 - Source Data 1/elks-1/147/2/cav1_to_elks.csv]

198.906330190317
260.653423174128
267.927540481425
190.551161189453
190.782234319051
229.467014115546
167.02798083485
-144.193246689414
26.4120995349294
194.086462703368
400.837643983723
3.85549111132605
-210.618297636431
-301.13588076033
196.218641559975
119.749020800187
351.954848232066
-13.1025919445783
-19.1570958255761
-7.72406886546378
-47.8894728335035
-124.249489173588
-82.9778132679876
-51.578905393133
135.609953883431
91.8159920767976
97.0677840851295
250.207692177033
-226.321706299585
-235.580051118815
-159.260405723433
1.30519705764527
288.390424615247
374.420845613562
-252.806135223289
205.335590476454
363.176870977522
226.635764518642
274.119360857481
66.5435938954797
-99.4734397722714
3.48261835982885
-7.15179057643945
174.172441056618
211.390779486774
192.197904361872
107.296829216406
-32.3380784476085
111.700946508679
202.930102401016
189.95135858253
311.618997395521
