# Supplementary material for: CaV1 and CaV2 calcium channels mediate the release of distinct pools of synaptic vesicles
Source: eLife. 2023 Feb 23;12:e81407. doi: 10.7554/eLife.81407 (PMC10023163; doi:10.7554/eLife.81407)
Supplement: Figure 5—source data 1. [file elife-81407-fig5-data1.zip › Figure 5 - Source Data 1/elks-1/147/2/cav2_to_cav2(cav1).csv]

-16.0415552217491
-13.8665165200109
24.3657846702772
-96.1508858131347
-6.40594410457561
-23.5332099437655
-19.1202028524604
53.783170362185
-15.4554088377372
-42.3859636408743
-51.3307655327553
-49.8538929257011
-69.9829754066341
17.1474509250147
-51.3325819405909
-79.4232387554002
-56.8858341814885
-56.2020638846116
-108.047266184156
-74.4492175942687
-41.3091983915765
-79.8200695449559
-41.2937133059095
-20.0366471243833
-46.0658158011283
-11.8363666415062
-40.0259191330988
-12.4709319960057
-10.8824547776676
-55.8000164948498
-30.3841550020734
5.14598982905591
-86.5357879853909
-74.0545594600371
-40.9441031998431
-42.5537738164567
-30.294515135909
-26.5592433832571
-48.6874613444852
-46.2558233451637
-14.419964778619
-6.7796031573489
-14.628722135767
-24.5294142300045
-43.6707267411985
-63.9451305540351
15.786560626053
-35.8281372176716
-8.80193997629249
-79.2260951245335
-32.5537622414049
-3.71582249146013
-47.6492588953333
0.508127742639772
49.1337917078818
-52.4622761859828
-53.8208141378236
-14.6888843770867
-40.048943564223
-31.7254858345405
-11.698634450484
-14.7727748398611
-45.3222304539413
-6.63051040874052
-20.5795500473287
-28.5267846510178
-25.8744513550701
-24.73659964338
-4.46397079577218
-19.5377029417468
-8.12723395750072
23.8997506909727
-0.510406240871816
-22.3381779476331
-3.44631402218147
1.3422656881412
-29.5677750920659
5.98671608135191
30.616838053731
3.35452241805979
29.0550093775491
-14.8151292502625
-13.4179372602448
63.9366346215102
8.45183852979972
-6.0582594055013
11.3437315031697
-0.0641497263641213
-4.28578627168463
-11.5730167546208
13.9382016215641
35.3427973125654
25.8408436537538
26.9980371854617
2.00168372235203
-7.0157480173948
-0.645123737056565
9.90487705234409
26.7530693752924
3.89618596322907
14.8962850246389
36.0500691279522
0.859345314718666
-18.4580497578791
0.711341853966587
-16.9135932678437
-27.6740382776879
1.83780654230941
26.8225138930029
-37.1019872459365
32.4433353918648
3.45110405423111
-0.0855315210683329
-19.742500837594
49.3529913219136
50.9840701989924
1.41516925011092
10.080238414128
-13.189623220871
21.3169298211105
26.5267984467064
84.9365450207879
55.637932413134
-9.16219814496435
-20.1079021295554
-2.82038322136941
12.4290017616149
15.734085035856
44.5050412625351
26.537190556337
-30.0712735271882
-7.54704313442926
40.3380648034909
21.9581896972886
47.4538052840144
-52.5663118499506
12.9641445565248
-0.347320953089366
30.5523747286388
-31.9936518472568
-7.60475900632082
-52.0191283886234
-21.3321645021933
53.8101897768465
-59.3917861077098
-15.5064301879574
-15.6858248397948
-5.05949383030384
-4.65895361205548
-63.5255403428091
-96.4960005186185
30.667358986906
58.3071608078426
-31.0191149105631
-49.471001743801
0.778566705197591
54.4703791579304
-1.8139870626801
-50.0309383665226
-14.1538241155686
-28.5090092062346
-34.9356624951688
35.9051597593279
9.59321127374642
40.6478316408538
25.6348241412452
-35.7528785243157
50.3389271226988
42.7047066745326
22.5625562273344
-8.37460704631667
3.99240264726541
-32.2041580557125
18.4016972599093
10.4722558621215
12.0000408202395
-71.1325735252576
15.8859626402555
10.6650277165645
-44.8535146976246
9.27576962600506
14.6665902221976
-44.3281664368951
-23.3084521070559
-14.5791787070229
-2.06618811808221
-47.1276876198426
62.4798337387438
42.1655807368297
-91.1070875682999
11.3842311992194
39.3420900044657
-36.0223103805729
-18.3114594463223
-47.5033131703822
49.4232865837803
-45.8735297387102
4.75322749995394
17.1320041458639
-83.7454049092739
26.0604702079181
27.9454753102036
13.4829985327633
82.9064156876775
27.3401166507138
-36.7460653314447
-2.27009382715914
30.8749800450569
-21.9472703328793
30.4831569138732
-12.5809674478005
-66.9647581628051
-47.3149513988647
-43.1326928756098
-80.7869435120192
-12.005410274498
-33.1025030214987
15.4476076390674
27.086455434961
-50.1009745393058
27.1752974884839
-25.7695914127034
36.793819190083
-49.3221945500372
-27.8395197876416
17.4783140022446
-41.5746000938925
27.1586377973108
-70.4950641685573
-45.2972482296864
-40.677903684893
-26.0492652886642
-42.7649423726289
2.20903977104899
-43.8214178993439
2.59196055481516
-17.9854361764264
-34.700686320255
-65.2763872178584
0.0411695422662888
-37.7361256603072
-74.9690372341865
-32.7885381791348
-23.6822407043692
3.63199125255778
-49.3059823443837
-43.5638323926869
-53.7304795378113
-1.10884367573817
-15.9999516128337
-31.1542475061324
23.4458193660939
-48.5227922721861
-16.7508614432809
-16.7003816008837
-59.3931609504034
33.9714236659456
-22.4457022577262
-3.1751980868903
36.4864339498745
-17.1045811005824
-8.03649888311702
-55.34914095559
-57.9297303182284
-104.466857128878
-9.5856952378017
10.2905060788908
-64.0756294998318
-32.2964386081076
-37.8708960880103
-33.9481662395228
-10.0936507670012
-16.7033903753545
-14.778385994061
-1.30185685815013
-88.4530733294268
41.3692784714804
6.50368295710723
-52.7275925706381
-84.8534610551505
15.7780615372831
-20.5976228877007
13.6578006256132
-39.3506360842439
-29.4975710682338
-5.42072950341026
44.6456641723998
51.9557132807422
-3.83072143207028
0.559879348948016
-16.5146458905874
-4.04967971814403
-8.03942233992711
-10.7857759830913
-10.4759297484379
13.2970065176596
35.2973752757971
33.7950200274572
1.85473124294003
40.0221923152531
6.14336001616539
-19.5633917405976
37.4562783848996
65.0097816801426
-25.3682004502953
22.5053996243805
55.5822008001305
-43.1563326433024
-21.1185258951045
-66.1609722677895
-0.253244538245781
-1.2331453808074
-22.5898284387331
-0.851116783800535
33.8059714060255
-49.7334594439162
17.0701933477467
11.7601071342033
-8.87340984366892
-56.2658119304615
58.0479591305339
-6.9211269586267
68.6645722188587
-30.5836008328006
23.9869030969312
14.1391459191545
-32.6301366883781
-68.7748458423666
-50.3563403794833
-17.4365923175574
40.487543049614
21.8080518877141
-28.6495408780647
-56.5891060603644
40.6399743544171
-33.1465972267179
67.3731793691295
2.87165219189774
53.4869161923343
1.89620844342062
78.6369225769122
0.757064070588967
-2.03424636269847
9.35643053173771
-24.6738437269778
-72.2439946930899
-40.1501501455168
22.7448506544933
-8.07392224815703
43.6546942474815
-32.9464625825058
12.1424125814046
-1.40068184228585
41.4373864530025
4.31622087570213
0.449520035806927
80.4411048427937
21.5945400408964
40.6645738654152
-55.0206152486389
-12.8736535742355
-39.0903656644732
8.25440934409198
-10.4611951124243
-5.59733616335143
-32.1025774658083
62.7640002310218
2.66208796563296
15.62461477338
20.4592228005604
4.87578070555173
-20.4775721191618
-28.3048029654601
46.3874763712265
43.3112134737748
61.3068284757464
-0.103683758734405
33.8225959267911
-14.4133879607325
73.3971434659761
-6.28952023134116
28.6963614591623
13.4750117017866
31.610899286512
-14.8966262751346
43.6714953239389
45.8289734430946
-23.3572036435398
37.176215875319
32.5667393416188
-38.8913997053969
-67.2933012790454
-15.7412649775833
-12.5837819054541
-11.8816030661037
51.0200097221859
28.6708464317308
-16.9350339144476
44.2223704528515
-1.72656964727139
7.99365905266677
-58.5876735670718
21.3667264185679
44.5994533794765
-3.34704155252257
-17.835513229049
57.9551485592274
-8.36333180639849
8.53271429772576
52.1547969436142
20.8523354567733
-10.861894477086
64.8735187059465
31.2656609568621
48.8563876456574
-32.7289616725175
64.8653964100522
-14.9314235789498
-13.3085965423124
37.2996786769654
76.8912480751897
58.7818234204569
26.8960651776724
-63.0423814256937
-7.56600502546644
-28.0729591891868
46.8805179244482
26.3873177562127
56.0106052568335
23.8195491115112
-49.1583880626386
-6.57975998835173
64.3990121036404
20.6192404619724
21.7916982967727
48.8078067444912
-21.5334678315485
-21.4680771492785
36.6839867597482
31.5475339539116
40.2550104598595
-5.35240665969104
-11.1514687502713
6.23372700230902
-1.2534438080329
56.6977346552958
-9.62879731358044
-9.77192858087437
18.888453470463
-27.0520846992986
43.4289766674665
39.033618612506
48.1315611680584
67.7450867863336
23.3190594508596
23.7475492252233
8.47644674544063
67.1855917287539
15.0800601575393
38.8944882491269
-26.3644137930132
4.71295450685284
35.6353215083218
-8.70144275386701
59.5410321024865
57.6944835854665
-3.84474043700902
-12.4409567383955
-13.9662364751894
-3.81092063761753
5.70510217338597
71.5837231505902
-55.8468663058375
-4.53318861053413
22.1276073388835
-41.9556365614444
17.407427085298
25.3280601579791
32.4954254845434
-3.69520612325141
-39.275942580196
-0.405451924372755
-18.7162506010973
13.7866036516352
7.85072802255672
57.6943540409229
-7.46467760427549
79.4485744630074
-14.2830805474769
-49.9216505801123
63.6270561805832
-72.6659313310629
-61.6894957188342
7.35566390393797
-21.995288828999
-59.7814867308116
-67.9222997062243
21.9675896774716
31.71884461636
-91.5614280721929
-23.2967558473792
59.7589923387422
-32.4561383285363
31.5401506187554
67.3714541993213
54.4971572446339
44.4056570094544
6.80294590142512
47.8615345206126
-1.66778224864902
29.6822415441493
10.0380988659308
-19.1525948776289
4.18954627812491
-74.0148074293684
-1.66415535333726
-2.25509453352061
36.8875776639507
-2.09272766109279
16.2003662634925
-4.66700835141091
40.1086468512476
-11.1337079305013
40.7606167780323
-11.9971173432823
-25.8858415145187
40.5956356851239
-4.17625715731265
71.6074865424525
7.26832623765222
-30.8137459050304
-103.39463742742
57.9979445347744
-11.2798625972791
-46.1270760349398
-28.4418108207647
66.4183196027225
49.521773081553
3.97693810698911
-16.8345986800196
-14.0947598667408
20.533733828539
53.187573850737
-1.95197520668808
42.7050629220248
50.5036787283861
17.7292934409816
18.7591970385474
-37.2816291461095
-9.27874564236845
-45.5461580918782
7.11185015388764
22.2590628918879
85.0903421118055
4.68280861392122
52.2556002662714
20.3734365326563
46.9550613385654
-4.77523609999844
40.4669503629011
16.4500826429576
1.44949852301943
7.65189752839797
-24.7313976681944
-23.3272962943047
-45.8826323233043
45.8103824245554
59.2782829271564
-34.2686755136274
1.2717701890906
-42.0116185588886
12.449774140121
0.287685966555728
25.6519372383082
40.605450764695
24.2374643001785
3.85229199519017
-33.3988808155082
34.8054170900577
18.2766652987521
6.79603651754951
11.0148202986966
6.20183539418576
-56.8458349024804
-14.6373685301987
51.3271801001938
73.3863480977088
-27.6355374655468
-0.138584141328465
75.4277909772536
-56.201648785227
-3.61186622477544
-20.9836318432317
-47.7613580032994
-16.8100580209175
-7.84626777223457
-51.4771792886131
7.51530477247434
16.5892983239974
71.2572464747973
16.7282197455461
25.5404562511831
39.5217231999923
0.462390900996979
-22.0732944234805
-2.07145172943274
-12.6736808606984
-33.0778328178531
-2.83114620349807
-72.9077639583265
-22.6605036295805
17.5683278770048
-38.7095851498925
6.4497412861856
-55.9280805601338
14.6917786040067
-27.7395466637499
41.4644441741766
12.467723356327
-41.7250471398002
36.515846802442
-19.6667326707138
13.5523399716949
-89.5419704831766
-55.8412492312636
34.170313012004
39.9723396501759
-1.68154808487452
61.8126437357532
2.48279360830202
80.4728198952253
-32.5012041178197
53.8625211974941
18.0799162218827
20.7556361168135
-24.3187137047425
-29.6735536869637
59.5503467650124
14.9580811977321
18.5399121068585
35.3462093456728
-18.1871281393978
34.0571657069631
-13.5874315148576
3.06028489324308
-15.1189405266887
18.5424880208229
-24.8784030791321
-34.3082213867456
10.2223068593376
16.7544914948339
-52.2920694363929
16.6821148156741
-59.5276075167531
62.1554179348532
34.3979204767711
38.0139922050403
84.6027821682401
-43.7733610967116
-60.5526183754737
-70.7538214964516
-35.3668490233977
9.09462333859483
-11.7406709199058
-20.2625234989719
-19.1936893648599
-24.877702424903
41.791215109457
75.4928372527829
32.9406515630981
-13.8206765995892
-57.9998047975205
22.4013639604127
-5.10163337850463
51.8488513183656
38.5760102450622
32.3025122448162
53.4538322175795
-35.0228559918978
10.0123895216893
1.52423033357263
36.0279483725099
25.4394526913457
15.8634062400379
25.730496181357
14.8582316980137
58.0003703588118
-30.9952749056865
42.8174329598187
7.57969462065375
26.3899260563157
8.66756412272298
53.4931130812365
26.5808874232898
41.583826674625
21.1266308018567
30.7941307428846
15.8392688395725
-0.00996359137207037
-20.0345305366827
24.1857482161067
24.9464553650032
79.1446632439074
6.05877481953576
61.6225390333093
71.2623836777166
39.3857398602704
1.47027090152551
35.6605363558956
-72.594935414967
18.4196875668931
24.1578338304025
73.5168379870302
57.7668132534745
62.5998904276566
-9.35405448297752
32.1765059153331
-26.0659692067202
-6.0867832074
-81.8570936369288
13.6052776724282
12.6839406616564
36.0594691081315
41.7955928062511
-16.7588364335134
41.7563913398735
71.8146395696895
-38.5824306806644
9.13328016104424
24.7106608320682
54.382917867475
-19.1591981612764
36.2042106257104
26.4716114776274
-16.876985476556
-0.415393764211331
-42.6556810519796
-6.76629072701326
5.03808872608715
15.760215399856
8.89651996442626
8.29536836640909
-1.08479751330742
-37.9919006794917
16.0271479551666
-8.82013644083418
26.204472764759
38.5451636979051
23.0887287664664
-19.0540613687081
-18.7435733317288
50.778804272235
-2.98629167144827
29.6786087284672
18.9863246316636
23.2785360733178
-30.4870219809018
41.6764457133868
34.877313897563
-11.9499701367095
-39.5451654946301
-18.8644602194108
6.22937298701436
-21.7867700155402
17.0933737891755
0.669396622575732
-35.4518110129029
67.9079983026895
-2.33340030786712
-59.0949343624125
-1.21335921136415
-13.341895379268
-21.3851345890653
11.7010104992405
