# Supplementary material for: CaV1 and CaV2 calcium channels mediate the release of distinct pools of synaptic vesicles
Source: eLife. 2023 Feb 23;12:e81407. doi: 10.7554/eLife.81407 (PMC10023163; doi:10.7554/eLife.81407)
Supplement: Figure 5—source data 1. [file elife-81407-fig5-data1.zip › Figure 5 - Source Data 1/elks-1/147/2/cav2_to_cav2(ELKS).csv]

67.5102125322401
35.5531790238465
47.2052192082028
-52.6968758509684
-7.6257904908116
-83.6481323465632
-52.1090076370247
34.2896035057929
-8.48337602098309
-83.6426903532638
-58.1811571272037
-18.1954643767967
-88.3563864619637
-38.6510847316877
-57.6558806348867
-50.05065245276
5.57030158109046
-25.2846495849008
-108.792397782883
-38.3239589199302
-18.5857082636367
-52.3017074237541
-33.1341336945952
-20.6247577652621
-54.3392313904087
-57.6058322279578
-81.3442901098215
-28.9916230246863
11.3286358530659
-68.6600212430212
1.42785333711163
9.4905561992864
-80.6601433086062
-61.8194187822037
10.1062945670465
-33.1964667304974
-31.2081704479924
-61.6722978482885
-10.7183458967438
-80.9141948322585
-32.1807870708153
4.52210379547887
37.7793882093729
-17.1099934830854
-103.415778650908
-24.6141880550313
-24.4208370222486
27.3003635173582
-25.422893877253
-35.1301736440219
-50.1874961027379
49.7957202627877
-99.9516159121858
-117.191094238584
-0.346358845265968
-99.2544172846165
34.6606220591957
65.7272842844968
-4.19330723196254
-21.1684210264339
67.526654463466
11.3421872905465
49.5230768099518
52.9993635607125
43.8225881372264
-31.2161193159773
63.5079891018422
-46.3900608282447
66.6589165012174
8.20313411801544
28.3450908896311
-29.0236058558903
-2.95494331737518
-11.0718697712709
22.2100373852272
48.2410253140451
-13.1079127870835
-11.6062459887517
-7.29508729639474
34.1059052939618
-18.8764887408734
7.76552711692693
7.97358938563866
37.6606547599877
20.7275691780005
-25.6894887156031
-22.8792563665274
-13.558402137799
-52.4846652212718
25.4454939968909
-26.5121206530957
26.7743643710519
-46.5563893352719
-21.0624272330178
-3.3850742785371
18.1436788156943
-40.2439538605158
78.1556281572111
14.2922875764743
-14.1581446193231
27.3092847837888
61.5339936123992
-9.19780165969769
17.2776359058807
-31.1357117630814
11.823865451277
-26.5368861300976
-39.434694942508
25.3802615259756
-75.2325925395153
-3.67717508967871
-24.5146711200277
-3.53878806293051
-33.2763747130048
27.377559383377
35.716866781584
-8.32764603176111
19.7712160684077
35.4594698186647
53.7217112843437
2.99954331286699
20.474802304655
24.4588441672613
60.5354874384639
-3.85527073201411
2.32685147657412
23.8933237646334
32.4744337411203
7.00653070744283
16.2987386844407
-28.1506935273364
-29.6218138611757
-8.40411932526604
34.6805611053542
42.3823622033406
-25.530618406704
32.6623071377417
55.3826141688369
26.2124927590203
24.7311843502421
-36.42885443042
-43.2616239745803
-107.301017250494
9.69204345931757
-52.3605522452553
-5.71735756594626
-29.6068974649206
-37.8209767542676
22.8205835448834
-145.953057780024
-87.1669200971273
33.7219330644702
-6.54743880103524
-25.9502579415948
-75.6923867757205
31.4256114925229
-11.9459686406044
-92.5743445015351
-84.0049749180262
-12.2769751456144
-65.1290202306827
-23.6270832798818
52.6080401838917
-17.7778589292711
1.28140145031193
10.1439512942061
-43.856093980271
-70.2385806782559
-3.69769405542957
65.1512902566601
-6.09730628631223
7.8898809368693
-34.2792523315275
43.6556797513431
16.7006248547304
-7.90910382865059
-64.7358233834293
-9.528005283727
5.07191382140172
0.774984595647766
-1.74638541223158
-48.211047304746
-40.3732322208316
4.32935938388255
-20.1861158990605
-52.7301790568163
-69.9944496025482
-28.2702298984395
-10.3557312790581
-112.939155004781
-48.4978488569859
-59.4201455862503
43.1706472100786
-11.2072503122072
-14.5986331728882
-6.3778986478701
-101.793112413168
-42.3707799041667
5.61786985566596
-160.129626092998
39.5481940413119
27.6852099950293
23.6032837831872
61.3577892415569
-22.1598348202397
-23.7470567547061
52.2721715644375
14.4422722618037
11.5942136681033
31.8429314712548
5.70614600881618
-148.832974312332
-82.4970632046761
10.9754866970679
-82.0016284054009
36.3558718744443
-12.8244567148486
-7.92312809418854
44.4813984423772
-31.1427595590803
6.80112698908306
-30.1154019323494
43.0654473563745
-21.3780445137154
34.2653911653151
-33.148095534204
-10.8897773621402
42.3095377411692
-37.6154302607729
36.0645650844899
7.4546113337401
0.889498235373139
-60.3655879261769
-69.1036768993317
-27.7089559663245
10.0603231539035
13.9179325250725
11.0435115114624
-30.4625292161927
-46.4127833580878
11.7622818116961
-73.5830910538089
-43.1958384078771
6.92387500632412
-25.0338543729913
-62.9910960988391
-73.9056402199149
-27.4283725460346
-26.5085164466291
-11.1772391017012
-66.9555646518111
7.29684725715197
3.04333794498598
-90.3829461742907
55.1861228163762
-73.0628194103328
47.8725672014634
-6.35234805021082
59.3772188249113
-6.15169939549742
20.5389553263267
49.5806012568091
-88.2719018745438
-2.33556505954948
-48.436639854458
-52.4509784371012
7.398871107579
-154.236125381681
18.781640102171
24.3609509174958
20.7295051150995
-46.5436140364427
-5.32516884147572
0.976293437683125
48.0099907302956
-55.625886233559
5.56702742754806
-52.2488666733461
-139.057821366096
-58.3684417037011
21.1957494266499
28.9082025678408
31.5574056687929
-11.9182858460508
-26.6962203257863
-50.8451199078481
-58.1160406890913
13.6857203010768
-5.21305502563882
14.5830234288414
-71.8956473721491
-95.8267693978805
-58.4300253840202
-40.1269065630368
-105.272905260867
-2.69428114218135
-14.7580923019123
2.49776548904538
-28.5041638764642
42.6596893526239
28.9328253104459
-3.54975231725803
54.3389840876061
24.1599810289135
-14.3172736139477
-7.9942842869923
56.400434925944
42.7479209216463
-5.55809473745558
-43.1980330307015
54.0724695577228
58.8304063435307
69.3741549948036
-8.4874530555071
-50.54157311379
-12.2618535482961
73.3649502433482
22.1534853368166
29.2925494751225
-73.5060646645161
81.8367744310763
30.1032090355047
83.146553264929
-48.792518968743
77.6473556331766
26.6317129912522
19.3734515575106
-18.1291078317699
-36.419424611594
11.0521116255013
-92.8714858451158
16.7166653250961
-20.173599326693
-4.95068885674027
67.3326967280227
43.5652179166364
58.577095274929
61.0519764574765
25.971394952192
44.8597681023739
70.3183751103525
-75.0485463922223
-10.176689939869
2.74119175256328
-17.5429614125933
-49.7577219775685
36.1035065026954
87.722718834736
6.21459695084741
44.7922250165675
37.0004349119308
55.9389367367712
48.7751784886614
25.673263368365
4.88020427491938
25.397345802724
42.0260905694649
58.7996992621038
52.5462335014463
13.8154269460565
-8.43930486134013
-21.4871251014101
11.6441728660348
93.7918975634384
-3.60959632027334
33.6922787306939
83.7678317355176
-62.9690426975867
28.1658532906467
-47.8291002213518
39.1970254065427
33.5138618952278
40.3006779087837
47.6772891321116
50.1312052631829
71.1733645568393
56.3783458410926
45.8342492543588
22.5032622704812
40.0158211534363
25.3626063116399
-2.43782089410888
80.1012003970482
37.0811814590197
-31.4868268724513
73.5015619091937
37.5114729963761
40.0069266700739
56.6837482637829
33.0471982402805
20.240261705444
-37.0395165414038
23.8297952874218
-40.4750776532619
22.1321723906167
-3.44879905628204
52.4153849812919
44.3989746846528
32.1645081981769
60.5355588056618
12.7200266223945
-57.1147420902007
-12.4692199868232
84.2442017368148
27.5494904599009
69.8277846244591
42.0197832285166
-35.253198229525
-12.7308099763331
10.3021167909155
2.971842717252
-113.06396385172
61.1673732866502
20.3899430394431
63.570090153612
20.1386393158764
80.7797267462311
-15.6694910216747
2.72879117226239
70.8526264352349
83.1297633982422
33.6181784780083
16.5784834994129
-17.1314491636822
-29.4132966062052
32.2387868688593
44.6441851688669
44.7737847223125
20.2688187074391
27.2578267932176
-17.4372976720997
-23.5377812028855
5.61129484698631
-27.4473392344835
-5.88803073449162
4.2489874738485
-52.4440644342303
-71.3540181576054
-14.847108910114
-9.81228211948201
-28.0244394946321
-68.6848402861597
-32.200904575705
-30.7678246288242
68.057185589817
48.8647660344513
23.3130118583467
-15.8587472188719
7.4336284404626
-16.9769413988388
-60.1712377118793
26.428120276657
52.1095899982738
51.7311668128777
72.7263377108166
-10.9046134906657
-100.999287344341
22.1910350131793
-29.1923787709356
67.1419685212541
-136.716081517529
-0.0337747519724871
28.9780919113982
43.3414720135506
25.5450466154934
-4.40369799810196
9.87048707785198
56.8097882356296
24.1090851161343
-104.92937324222
37.7027364978703
86.3249493165249
-81.0070654321235
72.289355213451
48.9872017998314
75.8023977008625
64.5575518054902
33.6375376860478
72.3721804320348
37.1202031856919
-44.0683938597022
44.8592774325161
18.0957715061895
-17.678948615453
15.2105200313799
-13.9570766619509
46.7836616187496
2.96162781850671
3.52255381516079
-39.3620934824621
14.9730174897504
-20.7714593965175
-56.8603337305549
-50.2255364896946
47.5393392905607
-93.5982763397942
-55.1121271320953
28.6054408129639
63.4101403954674
-53.0028135683833
6.22194809817756
69.45226083334
-5.04885871550596
37.3998141667971
38.935221274699
26.3462674565189
74.1102524402177
16.5806335381067
41.4817582204387
11.8853955654604
84.1062964793937
-21.7514004243394
33.5054401991856
22.8103597456075
-8.09736080359471
-16.4973419096032
1.89857614404627
45.2040405760708
-19.6396335113413
73.1456471520469
-87.0629514498078
17.1788593851907
13.4944033149222
7.98816674696354
-78.2551515510913
3.50229357587341
25.0074052264763
-70.7315799293065
36.7737092653642
17.710380792525
3.85508589588062
-76.5349399175702
24.3688997447425
-6.58043861481474
54.0097083186311
22.3761428493899
27.3210251767678
48.5816757394759
-29.8377179470735
-25.8859265426645
40.1761724131766
-39.6449072499136
31.9734142141488
-75.2088262440275
22.5740972701542
30.2963459666926
25.1875884815772
23.2331574012378
-63.5645207853222
45.3258964625948
-31.0218225863409
16.4452173135705
33.9903478478536
12.4443052758097
9.16348395366549
20.9533758700445
-26.8574012495765
55.2167228062681
54.0499343871443
29.1327691937076
38.335889195303
22.0264015993262
10.3686963788068
-12.4082786520266
-40.5731136781633
-46.890705636687
-15.6164272284032
67.4804778492589
-1.19481786720371
40.3342308590882
-18.3031621639184
-4.17265447308455
5.54086130817177
8.07236586559065
22.6485811011617
-29.3380187947478
83.8937824983668
-3.36385944186532
-12.5178231672489
-5.54553358095836
44.9535308329541
7.97804109795379
11.0635843914861
23.7347479065329
-8.15395747687307
83.7143040147184
77.6646985956504
-11.2959011431494
37.6984632035501
37.3463488719281
-21.5683534178252
50.9034408582856
-35.9355696698385
-29.1709587331998
-18.1168946107337
-68.7307849162344
-97.3627563846376
-3.83954251351042
-49.8772940322706
27.7629411557746
-25.3130014673079
-10.0410060883396
35.8521759553223
6.32994919589055
-56.9813153281621
70.116111711669
-26.9458111958565
4.49795388093207
42.3640735847512
-76.9568365419536
-32.4709162612589
42.4842254775713
34.3187047845195
4.11128741749053
8.17607586792292
7.32487794642839
37.484057910292
30.7962324782848
28.5205369228843
-132.345328607352
-15.6165164374015
40.7210757405255
0.194039244369378
-74.0157288896553
-43.308987088828
30.1588956955302
-2.86646200389805
18.7435105062168
41.9078299888752
81.9112136779531
67.8611670246764
-20.3095240628872
22.8516028374343
35.5263080922805
106.703409448257
56.230511194457
-41.0225413806966
66.9692613060806
39.1704132014393
43.0085741555713
36.3375832151178
40.114749349792
-30.1518454171373
-65.7741096216268
66.9246727342497
-19.9466774610692
17.807016175052
12.3603113989857
14.0775611308236
7.45978565930727
29.4300889552842
27.0368643738175
17.2718816607203
-36.5807036449123
11.3574515815244
32.4333779678191
-47.4798407406133
16.2899244280698
-33.9335524323878
-104.13614585331
-104.731338472252
-31.2883460574931
-20.3339594869649
60.5012564590361
24.0748184531085
-38.5305402785389
10.2395250692889
-23.419235153503
46.8289728038317
12.6738767912548
-53.4706459223098
20.8061211430022
65.7295145909202
-79.3435932470156
-13.436073463954
6.74641272750523
19.7831438206513
6.76623582233424
-25.745996139146
18.7717374552876
19.5968227420681
43.9538648605694
-62.3545176536736
21.4515941122681
18.9223020194731
18.1729406298791
41.8899874152758
-16.0604396799681
25.5645663997302
64.8165813949163
21.9605714077552
-100.160998555541
-54.945084993823
38.1893213571748
39.9110228013296
5.65164584883405
22.9568115916691
-37.2655106334505
28.7964099043957
-106.595325559683
2.880970480418
-2.26870004360262
102.356967028822
4.00069913662355
8.16783254913844
56.9680340000687
39.6903012258554
-6.03957663839083
59.5701773381033
-56.6477037574623
-28.2031774824909
15.2692488608154
18.3496891552395
84.9743734358344
3.66761391937962
32.0974558229664
33.2041682956797
-20.6548046593662
-31.3475744980542
-62.6540319973383
-130.204799491295
-29.2106763307938
55.4588733200089
30.4621391789951
20.7793394204346
17.3419405217428
63.6654319445615
24.8815348128328
-20.483435660638
10.2924818117635
73.7687544681994
3.76523068235838
25.1109189282752
48.2108089024759
-31.850931382246
-96.607854892216
9.22113333385641
-35.7728364687473
40.2143109096633
22.9997765189992
-52.240409293704
46.7945901894782
52.3757387916348
30.101505082539
20.6156516219589
-22.5584736200544
-18.3995031771201
18.06445776284
4.1034812839016
11.2451504471601
-33.4661394218583
40.4087414324267
4.74846362404878
85.1568494640251
17.014654174528
-10.9838077604518
26.8594824034635
-68.8746317780806
-8.85260137168461
-17.0808208778981
-22.3197934789141
-72.8365755738305
24.6795390004054
-93.8036176322248
-19.1764937951311
-58.3282602600557
-30.2162392419978
43.4626319884164
-17.1767871725715
-80.6603485096703
38.722296932282
21.4695883615341
20.7094768192064
-32.6880068879354
