# Supplementary material for: CaV1 and CaV2 calcium channels mediate the release of distinct pools of synaptic vesicles
Source: eLife. 2023 Feb 23;12:e81407. doi: 10.7554/eLife.81407 (PMC10023163; doi:10.7554/eLife.81407)
Supplement: Figure 5—source data 1. [file elife-81407-fig5-data1.zip › Figure 5 - Source Data 1/elks-1/147/2/cav2_to_ELKS.csv]

163.259326156327
131.302292647933
142.95433283229
43.0522377731186
88.1233231332753
12.1009812775237
43.6401059870623
130.03871712988
87.2657376031038
12.1064232708231
37.5679564968832
77.5536492472902
7.39272716212326
57.0980288923993
38.0932329892003
45.6984611713269
101.319415205177
70.4644640391862
-13.0432841587963
57.4251547041567
77.1634053604503
43.4474062003328
62.6149799294917
75.1243558588249
41.4098822336782
38.1432813961292
14.4048235142654
66.7574905994006
107.077749477153
27.0890923810657
97.1769669611986
105.239669823373
15.0889703154808
33.9296948418832
105.855408191133
62.5526468935896
64.5409431760945
34.0768157757984
85.0307677273431
14.8349187918284
63.5683265532716
100.271217419566
133.52850183346
78.6391201410015
-7.66666502682074
71.1349255690557
71.3282766018383
123.049477141445
70.3262197468339
60.6189399800651
45.561617521349
145.544833886875
-4.20250228809891
-21.441980614497
95.402754778821
-3.50530366052953
130.409735683283
161.476397908584
91.5558063921244
74.5806925976531
163.275768087553
107.091300914633
145.272190434039
148.748477184799
139.571701761313
64.5329943081097
159.257102725929
49.3590527958422
162.408030125304
103.952247742102
124.094204513718
66.7255077681966
92.7941703067117
84.677243852816
117.959151009314
143.990138938132
82.6412008370035
84.1428676353353
88.4540263276922
129.855018918049
76.8726248832136
103.514640741014
103.722703009726
133.409768384075
116.476682802087
70.0596249084838
72.8698572575595
82.1907114862879
43.2644484028151
121.194607620978
69.2369929709912
122.523477995139
49.192724288815
74.6866863910691
92.3640393455498
113.892792439781
55.5051597635711
173.904741781298
110.041401200561
81.5909690047638
123.058398407876
157.283107236486
86.5513119643892
113.026749529968
64.6134018610055
107.572979075364
69.2122274939893
56.3144186815789
121.129375150063
20.5165210845717
92.0719385344082
71.2344425040592
92.2103255611564
62.4727389110822
123.126673007464
131.465980405671
87.4214675923258
115.520329692495
131.208583442752
149.470824908431
98.7486569369539
116.223915928742
120.207957791348
156.284601062551
91.8938428920728
98.0759651006611
119.64243738872
128.223547365207
102.75564433153
112.047852308528
67.5984200967505
66.1272997629112
87.3449942988209
130.429674729441
138.131475827427
70.218495217383
128.411420761829
151.131727792924
121.961606383107
120.480297974329
59.320259193667
52.4874896495066
-11.5519036264068
105.441157083405
43.3885613788316
90.0317560581407
66.1422161591663
57.9281368698194
118.56969716897
-50.2039441559373
8.5821935269596
129.471046688557
89.2016748230517
69.7988556824921
20.0567268483665
127.17472511661
83.8031449834825
3.17476912255188
11.7441387060608
83.4721384784725
30.6200933934042
72.1220303442051
148.357153807979
77.9712546948158
97.0305150743989
105.893064918293
51.8930196438159
25.5105329458311
92.0514195686574
160.900403880747
89.6518073377747
103.638994560956
61.4698612925595
139.40479337543
112.449738478817
87.8400097954363
31.0132902406576
86.2211083403599
100.821027445489
96.5240982197347
94.0027282118554
47.5380663193409
55.3758814032553
100.078473007969
75.5629977250264
43.0189345672707
25.7546640215387
67.4788837256474
85.3933823450288
-17.1900413806943
47.251264767101
36.3289680378366
138.919760834166
84.5418633118798
81.1504804511987
89.3712149762168
-6.04399878908134
53.3783337199202
101.366983479753
-64.3805124689115
135.297307665399
123.434323619116
119.352397407274
157.106902865644
73.5892788038473
72.0020568693808
148.021285188524
110.191385885891
107.34332729219
127.592045095342
101.455259632903
-53.0838606882453
13.2520504194108
106.724600321155
13.7474852186861
132.104985498531
82.9246569092384
87.8259855298984
140.230512066464
64.6063540650066
102.55024061317
65.6337116917375
138.814560980461
74.3710691103715
130.014504789402
62.6010180898829
84.8593362619467
138.058651365256
58.133683363314
131.813678708577
103.203724957827
96.6386118594601
35.38352569791
26.6454367247552
68.0401576577624
105.80943677799
109.667046149159
106.792625135549
65.2865844078942
49.3363302659991
107.511395435783
22.1660225702781
52.5532752162098
102.672988630411
70.7152592510956
32.7580175252479
21.8434734041721
68.3207410780524
69.2405971774579
84.5718745223858
28.7935489722759
103.045960881239
98.7924515690729
5.36616744979619
150.935236440463
22.6862942137541
143.62168082555
89.3967655738761
155.126332448998
89.5974142285895
116.288068950414
145.329714880896
7.47721174954313
93.4135485645375
47.3124737696289
43.2981351869857
103.147984731666
-58.4870117575938
114.530753726258
120.110064541583
116.478618739186
49.2054995876442
90.4239447826112
96.7254070617701
143.759104354383
40.123227390528
101.316141051635
43.5002469507408
-43.3087077420087
37.3806719203858
116.944863050737
124.657316191928
127.30651929288
83.8308277780361
69.0528932983007
44.9039937162388
37.6330729349957
109.434833925164
90.5360585984481
110.332137052928
23.8534662519378
-0.0776557737935946
37.3190882400668
55.6222070610502
-9.52379163677961
93.0548324819056
80.9910213221747
98.2468791131323
67.2449497476227
138.408802976711
124.681938934533
92.1993613068289
150.088097711693
119.909094653
81.4318400101392
87.7548293370946
152.149548550031
138.497034545733
90.1910188866314
52.5510805933854
149.82158318181
154.579519967618
165.123268618891
87.2616605685798
45.2075405102969
83.4872600757908
169.114063867435
117.902598960904
125.041663099209
22.2430489595708
177.585888055163
125.852322659592
178.895666889016
46.9565946553439
173.396469257264
122.380826615339
115.122565181598
77.620005792317
59.329689012493
106.801225249588
2.87762777897115
112.465778949183
75.575514297394
90.7984247673467
163.08181035211
139.314331540723
154.326208899016
156.801090081563
121.720508576279
140.608881726461
166.067488734439
20.7005672318646
85.5724236842179
98.4903053766502
78.2061522114936
45.9913916465184
131.852620126782
183.471832458823
101.963710574934
140.541338640654
132.749548536018
151.688050360858
144.524292112748
121.422376992452
100.629317899006
121.146459426811
137.775204193552
154.548812886191
148.295347125533
109.564540570143
87.3098087627468
74.2619885226768
107.393286490122
189.541011187525
92.1395173038136
129.441392354781
179.516945359605
32.7800709265002
123.914966914734
47.9200134027351
134.94613903063
129.262975519315
136.049791532871
143.426402756199
145.88031888727
166.922478180926
152.12745946518
141.583362878446
118.252375894568
135.764934777523
121.111719935727
93.311292729978
175.850314021135
132.830295083107
64.2622867516357
169.250675533281
133.260586620463
135.756040294161
152.43286188787
128.796311864367
115.989375329531
58.7095970826831
119.578908911509
55.274035970825
117.881286014704
92.3003145678049
148.164498605379
140.14808830874
127.913621822264
156.284672429749
108.469140246481
38.6343715338862
83.2798936372637
179.993315360902
123.298604083988
165.576898248546
137.768896852604
60.495915394562
83.0183036477538
106.051230415002
98.7209563413389
-17.3148502276326
156.916486910737
116.13905666353
159.319203777699
115.887752939963
176.528840370318
80.0796226024122
98.4779047963493
166.601740059322
178.878877022329
129.367292102095
112.3275971235
78.6176644604047
66.3358170178817
127.987900492946
140.393298792954
140.522898346399
116.017932331526
123.006940417305
78.3118159519872
72.2113324212014
101.360408471073
68.3017743896035
89.8610828895953
99.9981010979354
43.3050491898566
24.3950954664815
80.9020047139729
85.9368315046049
67.7246741294548
27.0642733379273
63.548209048382
64.9812889952627
163.806299213904
144.613879658538
119.062125482434
79.890366405215
103.18274206455
78.7721722252481
35.5778759122077
122.177233900744
147.858703622361
147.480280436965
168.475451334903
84.8445001334212
-5.25017372025377
117.940148637266
66.5567348531513
162.891082145341
-40.9669678934424
95.7153388721144
124.727205535485
139.090585637638
121.29416023958
91.345415625985
105.619600701939
152.558901859717
119.858198740221
-9.18025961813328
133.451850121957
182.074062940612
14.7420481919635
168.038468837538
144.736315423918
171.551511324949
160.306665429577
129.386651310135
168.121294056122
132.869316809779
51.6807197643848
140.608391056603
113.844885130276
78.0701650086339
110.959633655467
81.7920369621361
142.532775242837
98.7107414425936
99.2716674392477
56.3870201416248
110.722131113837
74.9776542275695
38.888779893532
45.5235771343923
143.288452914648
2.15083728429272
40.6369864919916
124.354554437051
159.159254019554
42.7463000557036
101.971061722264
165.201374457427
90.700254908581
133.148927790884
134.684334898786
122.095381080606
169.859366064305
112.329747162194
137.230871844526
107.634509189547
179.855410103481
73.9977131997475
129.254553823273
118.559473369694
87.6517528204922
79.2517717144838
97.6476897681332
140.953154200158
76.1094801127456
168.894760776134
8.68616217427916
112.927973009278
109.243516939009
103.73728037105
17.4939620729956
99.2514071999603
120.756518850563
25.0175336947805
132.522822889451
113.459494416612
99.6041995199676
19.2141737065167
120.118013368829
89.1686750092722
149.758821942718
118.125256473477
123.070138800855
144.330789363563
65.9113956770134
69.8631870814224
135.925286037264
56.1042063741734
127.722527838236
20.5402873800595
118.323210894241
126.04545959078
120.936702105664
118.982271025325
32.1845928387647
141.075010086682
64.727291037746
112.194330937657
129.739461471941
108.193418899897
104.912597577752
116.702489494131
68.8917123745105
150.965836430355
149.799048011231
124.881882817795
134.08500281939
117.775515223413
106.117810002894
83.3408349720603
55.1759999459236
48.8584079873999
80.1326863956838
163.229591473346
94.5542957568832
136.083344483175
77.4459514601685
91.5764591510024
101.289974932259
103.821479489678
118.397694725249
66.4110948293392
179.642896122454
92.3852541822216
83.231290456838
90.2035800431286
140.702644457041
103.727154722041
106.812698015573
119.48386153062
87.5951561472139
179.463417638805
173.413812219737
84.4532124809375
133.447576827637
133.095462496015
74.1807602062618
146.652554482373
59.8135439542484
66.5781548908872
77.6322190133533
27.0183287078526
-1.61364276055065
91.9095711105765
45.8718195918163
123.512054779862
70.436112156779
85.7081075357473
131.601289579409
102.079062819977
38.7677982959249
165.865225335756
68.8033024282304
100.247067505019
138.113187208838
18.7922770821333
63.278197362828
138.233339101658
130.067818408606
99.8604010415775
103.92518949201
103.073991570515
133.233171534379
126.545346102372
124.269650546971
-36.5962149832649
80.1325971866854
136.470189364612
95.9431528684563
21.7333847344316
52.440126535259
125.908009319617
92.8826516201889
114.492624130304
137.656943612962
177.66032730204
163.610280648763
75.4395895611997
118.600716461521
131.275421716367
202.452523072344
151.979624818544
54.7265722433904
162.718374930168
134.919526825526
138.757687779658
132.086696839205
135.863862973879
65.5972682069496
29.9750040024601
162.673786358337
75.8024361630178
113.556129799139
108.109425023073
109.826674754911
103.208899283394
125.179202579371
122.785977997904
113.020995284807
59.1684099791746
107.106565205611
128.182491591906
48.2692728834736
112.039038052157
61.8155611916991
-8.38703222922322
-8.98222484816506
64.4607675665939
75.415154137122
156.250370083123
119.823932077195
57.2185733455481
105.988638693376
72.3298784705839
142.578086427919
108.422990415342
42.2784677017771
116.555234767089
161.478628215007
16.4055203770713
82.3130401601329
102.495526351592
115.532257444738
102.515349446421
70.003117484941
114.520851079375
115.345936366155
139.702978484656
33.3945959704133
117.200707736355
114.67141564356
113.922054253966
137.639101039363
79.6886739441188
121.313680023817
160.565695019003
117.709685031842
-4.41188493145455
40.8040286302639
133.938434981262
135.660136425417
101.400759472921
118.705925215756
58.4836029906364
124.545523528483
-10.8462119355963
98.6300841045049
93.4804135804843
198.106080652909
99.7498127607105
103.916946173225
152.717147624156
135.439414849942
89.7095369856961
155.31929096219
39.1014098666246
67.545936141596
111.018362484902
114.098802779326
180.723487059921
99.4167275434665
127.846569447053
128.953281919767
75.0943089647208
64.4015391260327
33.0950816267487
-34.4556858672076
66.5384372932931
151.207986944096
126.211252803082
116.528453044521
113.09105414583
159.414545568648
120.63064843692
75.265677963449
106.04159543585
169.517868092286
99.5143443064453
120.860032552362
143.959922526563
63.8981822418409
-0.858741268129052
104.970246957943
59.9762771553396
135.96342453375
118.748890143086
43.5087043303829
142.543703813565
148.124852415722
125.850618706626
116.364765246046
73.1906400040325
77.3496104469668
113.813571386927
99.8525949079885
106.994264071247
62.2829742022286
136.157855056514
100.497577248136
180.905963088112
112.763767798615
84.7653058636351
122.60859602755
26.8744818460063
86.8965122524023
78.6682927461889
73.4293201451728
22.9125380502564
120.428652624492
1.94549599186212
76.5726198289558
37.4208533640312
65.5328743820892
139.211745612503
78.5723264515154
15.0887651144167
134.471410556369
117.218701985621
116.458590443293
63.0611067361515
