# Supplementary material for: CaV1 and CaV2 calcium channels mediate the release of distinct pools of synaptic vesicles
Source: eLife. 2023 Feb 23;12:e81407. doi: 10.7554/eLife.81407 (PMC10023163; doi:10.7554/eLife.81407)
Supplement: Figure 5—source data 1. [file elife-81407-fig5-data1.zip › Figure 5 - Source Data 1/elks-1/147/2/ELKS_to_cav2.csv]

77.3233141333067
98.8167389163291
47.5238048087203
63.9010763751676
55.6982468089409
89.6081680209036
55.5003191305077
74.0216080274122
86.7218459973819
79.1974090279473
-27.1290837276274
133.105127897817
13.0575610288233
37.551116703642
65.9793259807229
70.8651315839406
112.474730597526
77.9496866617337
44.1216361117085
136.992587903295
152.578701811059
209.472794934179
70.6906579491342
49.8555082172752
54.3848370262904
131.492319682093
112.147158781518
57.5688623897122
185.964256503222
83.7621910000307
79.5035162220902
172.437630713628
65.6396568950067
156.69323531709
76.02451739558
70.9193373338621
84.2980124440155
135.358591633968
68.2268927373161
119.38246578276
134.608150754393
54.8993276822748
33.7144545421506
155.493170475186
57.6068760343405
15.5896276232979
122.29604231617
99.2317482801718
121.429151859769
53.7055701813188
27.0752412318361
64.3051125434131
72.2014690974984
142.00996463992
59.674794789822
85.2348190270413
53.9584619472616
127.926944955932
94.964518013061
63.9953029925373
-24.4236318888579
113.20885447921
147.866700754794
156.618234073894
136.151729773143
43.8441751285582
188.664480450287
56.3728210569343
113.804279041547
143.143066315611
-29.9624846515362
70.2069814253746
111.417754320618
45.8129070834357
115.059968117546
112.653629202318
103.333185375719
119.688956595963
119.735704147756
81.3295253892311
108.341515912578
-33.5271991903746
32.1492770676687
77.6444001903719
154.831541043487
14.5327940807865
114.41222911752
49.8556598522027
190.836742612354
25.8230938956376
172.24411910465
79.4740938317091
66.6554257636863
67.7076738007545
38.7430632008345
148.572490555134
116.196415273241
57.1038848866701
90.1588791188124
63.788882250863
135.200265561063
160.037379996857
99.2693426221404
199.329362334094
111.413391817301
59.3397915180158
132.347737331771
118.304176518913
77.3542264157977
90.452184271795
68.7717068556685
203.183867109923
113.087819356205
128.155204997262
99.0284499756372
57.8655933311666
-23.9509553030248
79.0336944464034
127.645558613923
62.8890544066126
92.0645731848599
129.28461325749
-3.32626766376507
15.8522257355908
110.845783801908
20.907901585636
46.3833698682374
80.8109487574538
98.0350289182716
122.206981123837
139.831636021568
28.8729342001707
109.194524837836
15.2382805705329
13.6195397323909
130.053967259377
138.303133934531
48.2529327013581
124.720428965323
79.277852264443
147.654579293358
74.1304923553134
89.66838670171
64.6159480588722
72.133372915906
-13.0315044426379
48.3787228880101
92.4722403426404
17.2772319218911
76.8421623260319
103.347673528046
107.342287125389
149.772091510249
52.8607331669091
88.0723772939409
-3.00507451516478
109.849695293659
30.2546275236782
61.5716835407666
50.689666446151
85.3841792086478
63.371669322928
102.903973287605
86.5014098906995
121.800491565567
121.564264773712
-26.9282744152415
118.396101462661
40.7075664047834
91.0426218678285
199.605262098674
127.161614422432
135.980458883943
148.650159289949
97.3132700147644
140.395309736833
150.821065393773
139.488335946317
140.318202998335
-38.9231508287985
84.397020908099
142.177515330587
115.776891689678
163.825474661523
59.2952832139144
121.132929429973
71.817282766413
-34.6173091964047
103.645671318745
85.5838465643856
138.220656651408
93.3603366944435
18.9389555699026
181.711148611177
93.2961569304407
120.772393443046
94.1516192049867
163.992061895012
61.5911408583352
80.94328712898
106.350293452727
103.076359350386
96.9841279981783
130.713999788906
112.365221806641
175.468102909591
49.7462581121154
40.8787391437172
125.356481138508
-11.3653023399811
86.0644987605328
72.5701056280759
69.4770952358858
150.289499443046
85.5738368667035
108.750289343408
157.508712407786
135.270886418403
79.9579933983323
65.3398302587429
107.40894698101
49.0706311979466
223.63475910276
165.821113190827
240.029061420556
189.968317720452
123.260103449822
71.9633420928831
91.5703427681628
168.146821510295
53.8400585915388
104.193652458367
9.25142749002589
38.3897534279013
35.3977766051548
114.293567076071
-26.2671713369991
75.711576507033
55.5293668430986
102.899093372099
119.239100690239
145.954833100189
57.2556003487734
129.888620132802
139.213792239981
151.860457864282
161.320314641476
10.1514159104727
129.441815256284
102.720292917574
142.349036004982
42.9893909238735
92.7865819142999
111.159697170377
54.9070088825283
155.084004565501
77.8700106633578
134.398384532715
228.387423453471
91.5847684945611
17.1672681854861
89.8829079870347
78.0961742321315
89.6088817336249
93.7858285432876
54.4253218212662
-19.8429967649345
151.357654075878
108.644893229909
132.294432653835
134.495242917367
120.377180431703
215.803608277261
48.9470445753859
162.397604764546
172.881625364132
195.781455463003
163.763453877483
89.0545040033185
85.0633519187832
215.15603875396
63.897365077165
80.6785747430677
-1.4247843846324
132.922535918297
128.402030266184
149.17555177433
92.8362734852371
168.324132113448
63.5470083053842
131.57998027279
164.39021002497
97.4114844576607
162.446778882558
152.282764850055
75.0867205723089
45.4814900948213
69.7949517642764
174.915866317448
83.1859472277374
50.8508830535393
87.2184405136295
175.555602883353
88.3204515295711
223.01883345721
101.71635365087
61.9672534695774
135.883091987634
104.494861895205
100.453295585741
93.3057740677932
124.578250413581
31.8892750797968
-25.9543731828489
103.439223753266
116.337050407474
177.310768109553
159.431963537902
86.919648823955
191.590546813733
103.641505075223
114.314121725421
92.56875083257
153.255194154352
78.0310041871462
178.439212831126
40.2701288804228
14.4070842433384
