# Supplementary material for: CaV1 and CaV2 calcium channels mediate the release of distinct pools of synaptic vesicles
Source: eLife. 2023 Feb 23;12:e81407. doi: 10.7554/eLife.81407 (PMC10023163; doi:10.7554/eLife.81407)
Supplement: Figure 5—source data 1. [file elife-81407-fig5-data1.zip › Figure 5 - Source Data 1/elks-1/147/2/elks_to_elks(cav1).csv]

3.78991571975348
-0.853774952176536
55.084100549695
-7.41392244239796
54.7047666869894
2.84789424854534
37.4942983828569
41.3755691412171
17.2259306805772
-18.5685944624911
144.332156691427
-22.9327474672027
96.3993848371629
72.0810739378121
43.547214461516
32.5217479644452
59.1004304425678
-7.74187928986612
31.8978284031273
-58.2863642300836
-51.1964259379911
-47.2859949900339
61.1472452728394
57.86499969535
14.0456296612701
-17.5860788336122
12.6306433917798
57.3674052256702
-105.016944482426
9.87783048037454
36.2835282232754
-19.30230574897
5.05793230318341
-17.1152628500204
14.7349070704695
18.5896019933152
31.2476128344679
-62.3940832691133
22.1637004127169
-39.9032226494091
-40.9802879100062
12.7021355833222
38.1014972722423
-19.1107315812969
-24.2678651860606
124.99144034969
-3.63394248114309
28.1856656228647
38.9419162979266
30.748150282272
52.2142880661195
46.9681314475838
26.598878023342
-35.1607948442179
24.6492438922378
-2.30601703817592
-26.1131416872322
-53.6688291994051
-0.174336909436533
39.9459640751229
130.251328662927
-41.6180170216358
-87.4216775301247
-63.2272010210563
-35.0666035742815
69.9155471640606
-82.3947299770025
37.3744808897864
-11.6126724918067
-72.5750357616816
112.499688875492
52.0492118783568
-14.1145631623567
-41.0670524332363
-22.366603521843
6.24228188646157
-22.5648877126605
7.05634329832537
-3.23961588892962
-13.0294643333345
30.7950121244266
50.6876584640686
71.6657606385179
13.6446083910396
-61.6137595044165
65.0353355041862
-36.8628071341209
115.478389281214
-91.0136802526522
87.2736544864565
-105.099926127255
1.89593998415512
37.3438414436951
19.5647071246076
16.3903689406379
-34.3770458849049
-53.7063810932123
44.1509881562852
-29.0665588864795
17.2963796070144
-100.786325094372
-73.5171973729775
-48.8717702406921
-90.5332582434185
-27.606968361375
27.8275055466893
5.82620560224132
-47.1224910334913
-41.0619460095531
11.8261257210779
8.32706903080543
-140.225397809279
-11.1395522083094
-4.59699737279334
34.4193510932346
68.2668578275207
118.680113450986
51.8775969497801
-32.0639890907369
47.1910766780329
11.057291635665
-36.8784227084634
115.652869070049
99.2181784412842
1.71605792033552
67.2262549342595
20.684415357573
44.0365417959529
32.2646602376844
-49.9718150858553
-67.7347734962477
71.2700951559054
4.56682986095439
89.9048285356348
22.9629561745242
-42.522268603343
21.047059012586
99.6660304114284
33.7225693077235
10.7286343137548
-73.7624682009173
13.9055259355646
25.1365939203097
18.711100941453
12.5241996836303
35.3689550223553
32.0902743275728
10.9799458326306
103.171237016488
11.5793758626478
17.4377129992845
-32.0466920613271
-75.4729656217514
32.5829490010201
-19.5666168938697
48.4000877529452
-30.5850152320108
99.8803817390981
73.855979368147
65.1934520788709
30.2528598864992
1.20194520329642
21.9624890771556
42.0196347950859
-27.5602775755506
10.3467470132073
37.4740593155802
-39.4589046457295
34.9230331932158
-29.6685732705773
-142.992611973592
21.029201648822
-13.6255316792158
-45.1703659750292
-24.2402618825618
-70.7735386987115
-5.64547834926816
-51.7646559615623
35.7524761606091
161.943303701131
0.470429444878391
-10.429272520907
20.2516646627791
-24.1892120868633
28.4931807524827
31.7514346225416
31.4724108023165
120.663812222798
-28.0934777749153
-8.57306644880919
-23.0860534695039
-20.4841641788935
71.2688808344683
-83.8244284698249
24.5511758651755
13.6402645002854
8.58104275937148
-88.9551888896476
96.6496219486962
62.4024642028235
11.3358641193809
-26.4709752218623
44.5970963868785
-17.7755978393161
28.5628353257525
-49.8127021854289
94.8849607339653
47.8922955550242
-79.7846981201183
71.25767143536
24.2830033082755
13.6872202211634
-19.4447442388282
-110.51866263187
19.2154054342736
-40.6292269090045
-91.0627062546228
17.227487340675
-11.8148332137462
11.2870716842262
-20.812121026358
14.4309419304318
-51.6474232745732
-73.3172161559742
-142.649631480375
-103.919235079407
-73.5918963114455
18.5744068392396
22.7240370079489
-105.099801558286
31.1969832330378
34.6223837979487
112.512143738279
60.1489583584025
53.7728339461773
-47.1102383692796
74.6107552173125
-65.5250310669089
37.0773036284972
-39.5933878747637
-37.8986150261189
-4.57934243360251
-52.7250326204085
-80.1987970979771
-47.4491401327959
-42.3561340313536
9.07332792879788
97.5336965216084
-15.8482893056953
-21.1455735755335
-8.66728908698497
-25.2378792387935
3.7136285269462
-45.326925663614
73.3087827650252
-71.200077194233
-52.8242215421778
-69.7043357242092
-155.620061450258
13.4000536086678
-13.1548862999589
16.7633504639853
-67.9148575326381
-17.909302512302
68.2126938076271
31.3774100600876
107.859376684817
-0.0608094712424645
6.17416840216902
-27.1223739697143
4.4872109002572
-48.1673132485339
-111.592707772992
69.0616918429696
-76.5196250030713
-40.0064440395126
-70.9890267182109
-39.7681012304129
-21.9018124320737
-86.1475577452693
-66.8181607044808
83.1131726024214
-64.6957433587249
25.7944228631241
-51.9934238872593
-15.5995777120224
-78.4859177476301
5.72732832888869
-131.359806447048
9.43264071992053
-57.8252319017429
-59.1924529780645
1.80744684049569
-35.5177563960751
-31.8691300945375
-0.16918354639165
121.137508185773
38.6341524823711
-116.076802387744
-66.5487887192667
23.871629050589
94.5820695492785
-17.9164645499532
-1.60556114611427
-157.876214159243
0.779236525539091
-5.29250210038663
-91.5260492301459
26.2612684368669
23.4561598140899
47.3524004516403
15.364228906772
33.9043199060543
141.61180459527
77.3483569515211
38.9193259913845
-75.3828223912697
12.9749316331581
-64.2167692377388
-104.695651170739
-23.3549109297273
-52.9663492876116
9.32713082702867
-107.989495425358
15.7144025798789
-23.0584657371237
98.8717102429709
9.49175567828388
