# Supplementary material for: CaV1 and CaV2 calcium channels mediate the release of distinct pools of synaptic vesicles
Source: eLife. 2023 Feb 23;12:e81407. doi: 10.7554/eLife.81407 (PMC10023163; doi:10.7554/eLife.81407)
Supplement: Figure 5—source data 1. [file elife-81407-fig5-data1.zip › Figure 5 - Source Data 1/elks-1/147/2/ELKS_to_ELKS(cav2).csv]

18.4257994907803
-3.06762529224216
48.2253088153666
31.8480372489194
40.050866815146
6.14094560318335
40.2487944935792
21.7275055966747
9.027267626705
16.5517045961396
122.878197351714
-37.3560142737297
82.6915525952636
58.1979969204449
29.769787643364
24.8839820401463
-16.7256169734392
17.7994269623532
51.6274775123784
-41.2434742792084
-56.8295881869717
-113.723681310092
25.0584556749527
45.8936054068117
41.3642765977966
-35.7432060580059
-16.3980451574307
38.1802512343747
-90.2151428791349
11.9869226240562
16.2455974019967
-76.6885170895412
30.1094567290802
-60.9441216930027
19.7245962285069
24.8297762902248
11.4511011800714
-39.6094780098811
27.5222208867708
-23.633352158673
-38.8590371303062
40.8497859418121
62.0346590819363
-59.7440568510992
38.1422375897464
80.159486000789
-26.5469286920834
-3.48263465608488
-25.6800382356823
42.0435434427682
68.6738723922508
31.4440010806738
23.5476445265886
-46.2608510158334
36.0743188342649
10.5142945970456
41.7906516768253
-32.1778313318446
0.784595611025907
31.7538106315496
120.172745512945
-17.4597408551235
-52.1175871307069
-60.8691204498073
-40.4026161490565
51.9049384955288
-92.9153668261997
39.3762925671526
-18.0551654174606
-47.3939526915237
125.711598275623
25.5421321987124
-15.6686406965309
49.9362065406513
-19.3108544934594
-16.9045155782314
-7.58407175163211
-23.9398429718758
-23.9865905236693
14.4195882348558
-12.592402288491
129.276312814462
63.5998365564183
18.104713433715
-59.0824274194001
81.2163195433004
-18.663115493433
45.8934537718842
-95.0876289882672
69.9260197284493
-76.4950054805631
16.2750197923779
29.0936878604007
28.0414398233324
57.0060504232524
-52.8233769310473
-20.4473016491538
38.6452287374168
5.59023450527457
31.9602313732239
-39.4511519369762
-64.2882663727705
-3.52022899805343
-103.580248710007
-15.6642781932142
36.4093221060712
-36.5986237076841
-22.5550628948258
18.3948872082892
5.29692935229195
26.9774067684184
-107.434753485836
-17.3387057321179
-32.4060913731755
-3.27933635155023
37.8835202929204
119.700068927112
16.7154191776835
-31.8964449898358
32.8600592174744
3.68454043922702
-33.5354996334027
99.075381287852
79.8968878884962
-15.0966701778207
74.841212038451
49.3657437558495
14.9381648666331
-2.28591529418463
-26.4578674997501
-44.0825223974807
66.8761794239163
-13.4454112137491
80.5108330535541
82.1295738916961
-34.3048536352899
-42.5540203104438
47.4961809227289
-28.9713153412358
16.4712613596439
-51.9054656692706
21.6186212687735
6.08072692237693
31.1331655652148
23.615740708181
108.780618066725
47.3703907360768
3.27687328144657
78.4718817021958
18.906951298055
-7.59855990395954
-11.5931735013019
-54.0229778861622
42.8883804571778
7.67673633014601
98.7541881392517
-14.1005816695724
65.4944861004087
34.1774300833204
45.0594471779359
10.3649344154392
32.3774443011589
-7.15485966351844
9.24770373338743
-26.0513779414796
-25.8151511496253
122.677388039328
-22.6469878385742
55.0415472193035
4.7064917562584
-103.856148474587
-31.4125007983448
-40.2313452598564
-52.9010456658616
-1.56415639067745
-44.6461961127461
-55.0719517696862
-43.7392223222296
-44.5690893742485
134.672264452885
11.352092715988
-46.4284017065002
-20.0277780655906
-68.0763610374361
36.4538304101725
-25.3838158058861
23.931830857674
130.366422820492
-7.89655769465844
10.1652670597014
-42.4715430273209
2.38877692964343
76.8101580541843
-85.9620349870902
2.45295669364623
-25.0232798189591
1.59749441910026
-68.2429482709249
34.1579727657518
14.8058264951069
-10.6011798286399
-7.32724572629922
-1.23501437409141
-34.9648861648193
-16.6161081825539
-79.718989285504
46.0028555119716
54.8703744803697
-29.6073675144207
107.114415964068
9.68461486355409
23.179007996011
26.2720183882011
-54.5403858189593
10.1752767573835
-13.0011757193206
-61.7595987836994
-39.5217727943163
15.7911202257546
30.409283365344
-11.6598333569227
46.6784824261404
-127.885645478673
-70.0719995667396
-144.279947796469
-94.2192040963655
-27.5109898257351
23.7857715312039
4.17877085592409
-72.3977078862081
41.9090550325482
-8.44453883428014
86.497686134061
57.3593601961857
60.3513370189321
-18.5444534519838
122.016284961086
20.0375371170539
40.2197467809883
-7.1499797480119
-23.489987066152
-50.2057194761019
38.4935132753135
-34.1395065087154
-43.4646786158937
-56.1113442401947
-65.5712010173893
85.5976977136143
-33.692701632197
-6.97117929348678
-46.5999223808949
52.7597227002134
2.96253170978707
-15.4105835462897
40.8421047415586
-59.3348909414144
17.8791029607291
-38.6492709086278
-132.638309829385
4.16434512952583
78.5818454386008
5.86620563705219
17.6529393919554
6.14023189046202
1.96328508079932
41.3237918028208
115.592110389021
-55.6085404517908
-12.8957796058221
-36.5453190297485
-38.7461292932803
-24.6280668076161
-120.054494653174
46.802069048701
-66.6484911404586
-77.1325117400447
-100.032341838916
-68.0143402533959
6.69460962076846
10.6857617053038
-119.406925129873
31.851748546922
15.0705388810193
97.1738980087193
-37.1734222942105
-32.6529166420969
-53.4264381502435
2.91284013884979
-72.5750184893614
32.2021053187027
-35.8308666487028
-68.6410964008828
-1.66237083357373
-66.6976652584708
-56.5336512259682
20.6623930517781
50.2676235292656
25.9541618598105
-79.1667526933616
12.5631663963495
44.8982305705476
8.53067311045743
-79.8064892592665
7.42866209451586
-127.269719833123
-5.96724002678275
33.7818601545096
-40.1339783635467
-8.74574827111792
-4.70418196165429
2.44333955629372
-28.8291367894944
63.8598385442901
121.703486806936
-7.69011012917872
-20.5879367833868
-81.5616544854656
-63.6828499138146
8.82946480013197
-95.8414331896456
-7.89239145113606
-18.5650081013337
3.18036279151693
-57.5060805302646
17.7181094369407
-82.6900992070396
55.4789847436641
81.3420293807485
