# Supplementary material for: CaV1 and CaV2 calcium channels mediate the release of distinct pools of synaptic vesicles
Source: eLife. 2023 Feb 23;12:e81407. doi: 10.7554/eLife.81407 (PMC10023163; doi:10.7554/eLife.81407)
Supplement: Figure 5—source data 1. [file elife-81407-fig5-data1.zip › Figure 5 - Source Data 1/elks-1/153/1.csv]

image-ID	cycle	z-step	frame	accum	photon-count	photon-count11	photon-count12	photon-count21	photon-count22	psfx	psfy	psfz	psf-photon-count	x	y	z	stdev	amp	background11	background12	background21	background22	maxResidualSlope	chisq	log-likelihood	accuracy	llr	time-point	precisionx	precisiony	precisionz	vis-probe
0	0	0	0	1	400.789	166.641	234.148	0	0	79.459	33.4531	-174.389	355.422	5700.82	14616.6	174.389	0	11.9886	7.39172	9.40698	0	0	0.0957803	169.196	-524.23	19.4565	299.088	0	28.7851	27.9842	125.138	0
1	0	0	1	1	446.047	208.464	237.583	0	0	18.3562	-2.97751	-45.7263	386.415	5761.92	14553.3	45.7263	0	13.2264	6.33747	9.49656	0	0	0.257106	205.962	-538.613	16.913	332.649	0	25.4445	25.3629	95.5427	0
2	0	0	2	1	359.875	171.531	188.344	0	0	-43.1456	-13.2428	-286.624	284.257	5723.77	14663.3	286.624	0	10.0523	7.45337	8.96608	0	0	0.233301	187.211	-524.865	22.0633	256.245	0	35.419	34.0037	165.974	0
3	0	0	3	1	425.452	234.522	190.93	0	0	36.7401	24.7874	206.608	383.969	5743.54	14525.6	-206.608	0	13.6682	7.05038	10.8481	0	0	0.0669486	251.144	-571.028	18.2849	329.169	0	26.5958	26.554	90.0248	0
8	0	0	8	1	350.684	155.954	194.73	0	0	30.3848	19.0921	116.163	314.397	5749.9	14531.3	-116.163	0	10.9446	7.21752	10.0275	0	0	0.0605961	169.094	-523.933	22.969	247.113	0	31.3715	31.2148	105.475	0
11	0	0	11	1	398.122	185.559	212.563	0	0	120.091	-42.6128	19.276	352.423	5759.85	14593	-19.276	0	12.1023	7.30907	9.06076	0	0	0.180817	195.328	-528.659	19.5186	277.706	0	27.6984	27.614	100.846	0
13	0	0	13	1	471.968	183.893	288.075	0	0	-6.83287	-11.8766	6.2026	486.081	5787.11	14562.2	-6.2026	0	16.8416	7.08841	9.80426	0	0	0.323852	188.121	-535.555	16.0268	343.643	0	21.1119	21.0292	76.932	0
15	0	0	15	1	430.779	230.787	199.991	0	0	-3.76794	2.96805	76.8985	338.195	5784.05	14647.1	-76.8985	0	11.8025	7.43403	9.55747	0	0	0.136751	237.937	-550.393	17.8881	317.606	0	29.0421	28.9354	100.67	0
16	0	0	16	1	342.586	166.487	176.099	0	0	-45.8321	87.9767	47.6074	191.069	5726.45	14562	-47.6074	0	6.66499	7.50779	10.4512	0	0	0.338102	189.588	-529.543	23.8588	241.798	0	49.6373	49.0369	169.382	0
17	0	0	17	1	365.914	195.471	170.443	0	0	68.2322	-26.3325	227.691	300.381	5712.05	14576.7	-227.691	0	10.8146	7.02671	8.84601	0	0	0.285586	220.299	-526.007	21.4614	257.569	0	32.1442	32.1823	107.638	0
22	0	0	22	1	342.589	172.12	170.469	0	0	6.21136	45.2478	46.902	199.961	5774.07	14604.8	-46.902	0	6.88595	6.61073	9.1378	0	0	0.278134	237.638	-545.597	23.1703	284.515	0	45.6891	45.3758	157.876	0
26	0	0	26	1	502.845	190.68	312.165	0	0	0.572348	6.94147	-121.146	412.846	5779.71	14543.4	121.146	0	14.1209	7.99057	11.1933	0	0	0.263461	220.129	-553.256	15.212	316.13	0	25.6158	25.4843	104.043	0
29	0	0	29	1	296.195	110.397	185.798	0	0	72.0332	-25.5824	-249.743	251.047	5708.25	14675.6	249.743	0	8.65167	5.90474	9.01433	0	0	0.107661	302.146	-565.59	27.288	294.081	0	38.8067	37.6771	171.928	0
30	0	0	30	1	350.174	157.503	192.671	0	0	56.5256	36.0025	-273.018	280.27	5723.75	14514.4	273.018	0	9.61167	7.52288	10.8466	0	0	0.0293469	174.659	-522.4	23.329	233.658	0	38.0649	37.2302	173.132	0
44	0	0	44	1	474.523	240.604	233.918	0	0	30.47	99.3666	212.304	398.822	5749.81	14550.7	-212.304	0	14.1881	5.90617	9.26753	0	0	0.386482	255.826	-555.527	15.6156	327.946	0	24.5395	24.5492	83.6792	0
68	0	0	68	1	399.479	164.533	234.946	0	0	14.1477	-6.97554	-268.191	365.766	5766.13	14557.3	268.191	0	12.6886	7.26356	8.88155	0	0	0.116232	194.477	-537.938	19.3899	315.132	0	28.0975	27.5814	130.262	0
85	0	0	85	1	277.839	141.143	136.696	0	0	-18.8274	-12.7062	205.911	193.366	5699.45	14563.1	-205.911	0	7.0185	6.35682	8.49152	0	0	0.235619	229.93	-541.762	29.5761	290.274	0	46.1003	45.8042	151.859	0
86	0	0	86	1	345.963	163.732	182.23	0	0	27.8889	-21.4368	151.716	245.16	5752.39	14571.8	-151.716	0	8.67246	6.02637	8.70414	0	0	0.205132	220.302	-530.943	22.5675	287.999	0	36.9836	36.9798	123.592	0
88	0	0	88	1	289.522	116.103	173.42	0	0	27.6239	58.7762	-472.143	225.54	5653	14591.2	472.143	0	8.28554	7.44015	9.52978	0	0	0.0562445	196.759	-529.8	29.061	235.865	0	54.2004	49.5242	282.833	0
102	0	0	102	1	375.911	171.264	204.646	0	0	52.2887	23.4778	-107.139	273.149	5628.33	14526.9	107.139	0	9.23532	6.34807	9.0063	0	0	0.0868348	251.056	-549.248	20.6073	243.66	0	35.0103	34.2068	138.127	0
109	0	0	109	1	288.756	154.629	134.127	0	0	-13.2324	-9.04656	-107.625	177.533	5793.51	14559.4	107.625	0	6.11263	6.52394	9.76953	0	0	0.205443	160.917	-513.359	28.7682	1	0	51.1332	51.3896	196.769	0
114	0	0	114	1	271.055	123.565	147.49	0	0	45.8783	-54.7373	-354.213	196.313	5734.4	14605.1	354.213	0	7.01988	6.13505	8.75385	0	0	0.254712	199.346	-525.878	30.4791	278.772	0	50.8824	49.2443	243.2	0
120	0	0	120	1	259.798	122.433	137.365	0	0	54.5836	40.7581	83.5885	136.079	5725.7	14509.6	-83.5885	0	4.67409	7.39898	10.2935	0	0	0.300788	165.46	-516.191	33.677	193.679	0	68.5459	67.9189	228.316	0
135	0	0	135	1	385.51	147.24	238.27	0	0	4.37441	133.31	-135.784	250.988	5775.91	14516.7	135.784	0	8.52689	6.14177	8.07257	0	0	0.186538	242.649	-550.547	19.7372	281.805	0	36.1133	35.8092	151.247	0
144	0	0	144	1	328.027	146.133	181.894	0	0	51.341	21.2785	-29.0565	203.719	5728.94	14529.1	29.0565	0	6.91345	5.52133	8.95265	0	0	0.149518	218.755	-532.649	23.9146	259.991	0	44.0241	43.7393	158.914	0
147	0	0	147	1	311.36	124.08	187.28	0	0	-25.6035	16.6738	-7.84219	217.328	5606.56	14533.7	7.84219	0	7.51866	6.42324	7.96735	0	0	0.415375	200.522	-520.269	25.5633	262.307	0	41.0904	39.9927	148.227	0
148	0	0	148	1	274.142	123.964	150.179	0	0	64.3428	-29.0516	-191.018	202.874	5616.28	14479.8	191.018	0	6.93935	6.40031	8.28672	0	0	0.0244603	152.242	-500.417	30.008	205.178	0	44.9995	44.1002	198.254	0
156	0	0	156	1	307.506	144.522	162.983	0	0	26.263	73.7803	-144.401	275.965	5654.36	14576.2	144.401	0	9.32388	5.68023	7.04165	0	0	0.137301	310.66	-548.86	25.3009	1	0	32.9359	31.7092	137.353	0
162	0	0	162	1	307.766	142.631	165.135	0	0	-28.5094	36.9332	-105.5	215.445	5808.79	14613.1	105.5	0	7.39403	5.87212	7.33761	0	0	0.224158	240.029	-525.988	25.4635	304.331	0	39.6648	39.5721	162.858	0
163	0	0	163	1	329.778	127.888	201.89	0	0	89.936	22.194	-150.2	169.307	5590.68	14627.8	150.2	0	5.70884	6.57403	8.82394	0	0	0.226372	188.469	-518.438	24.1626	254.636	0	55.0808	52.8304	228.628	0
169	0	0	169	1	346.271	167.061	179.21	0	0	46.0068	-31.8154	-384.826	196.133	5734.27	14582.2	384.826	0	7.03454	6.56441	8.58674	0	0	0.153699	204.997	-525.655	22.708	259.446	0	52.4883	50.2838	262.221	0
175	0	0	175	1	425.697	194.615	231.082	0	0	60.0595	38.883	-81.1656	387.775	5819.88	14611.1	81.1656	0	13.0812	5.94312	7.60921	0	0	0.187095	236.193	-545.398	17.4427	306.36	0	24.1561	24.2242	97.626	0
177	0	0	177	1	440.103	226.749	213.354	0	0	46.7821	0.872432	148.32	352.804	5733.5	14549.5	-148.32	0	12.3708	6.5307	8.66087	0	0	0.144267	204.823	-535.558	17.0901	292.837	0	27.3362	27.2697	91.8208	0
179	0	0	179	1	266.122	152.692	113.43	0	0	22.0367	-82.4583	-295.432	153.617	5758.24	14632.8	295.432	0	5.48017	5.78661	7.62111	0	0	0.0949681	272.475	-550.901	30.4618	305.444	0	57.5423	56.6046	271.056	0
180	0	0	180	1	304.759	144.013	160.746	0	0	69.7216	55.1505	-498.83	263.591	5710.56	14594.9	498.83	0	9.79687	7.27179	9.00123	0	0	0.201555	181.116	-522.046	26.9888	215.793	0	47.5009	43.5339	256.495	0
189	0	0	189	1	341.204	118.876	222.328	0	0	-10.2463	64.6019	-133.794	204.098	5790.53	14585.4	133.794	0	6.95022	6.70646	8.56649	0	0	0.0778376	193.843	-520.474	23.1613	225.82	0	44.3199	44.0344	186.262	0
207	0	0	207	1	294.241	117.56	176.681	0	0	3.23458	10.1337	-452.196	236.534	5677.39	14540.2	452.196	0	8.68492	6.60806	8.53748	0	0	0.0839257	174.729	-504.231	27.6956	211.553	0	48.2228	44.8438	243.88	0
212	0	0	212	1	340.933	143.801	197.133	0	0	29.7743	-5.55665	-5.16236	356.333	5650.85	14655.6	5.16236	0	12.2156	5.76269	8.85978	0	0	0.0722839	225.516	-529.382	22.9056	293.962	0	27.0635	26.3697	96.9846	0
235	0	0	235	1	319.208	112.563	206.645	0	0	-11.2543	-38.6882	-330.804	250.696	5691.87	14589	330.804	0	8.94436	5.9125	8.48184	0	0	0.246256	228.106	-541.27	24.7504	279.559	0	40.1872	38.3188	182.872	0
239	0	0	239	1	322.542	149.73	172.812	0	0	54.0335	24.4714	-225.604	192.853	5726.25	14625.5	225.604	0	6.56409	6.65063	7.21371	0	0	0.077976	203.637	-512.612	24.3308	215.198	0	46.1797	44.8429	219.451	0
248	0	0	248	1	264.858	138.424	126.434	0	0	63.3818	15.307	28.7768	137.797	5716.9	14634.7	-28.7768	0	4.7008	6.8758	8.88094	0	0	0.106529	161.396	-506.266	31.8853	189.698	0	64.9295	64.1908	227.534	0
249	0	0	249	1	277.147	133.219	143.928	0	0	41.2907	77.7747	110.291	150.735	5738.99	14572.2	-110.291	0	5.20418	7.04196	9.05144	0	0	0.0552867	214.3	-521.334	30.2844	210.57	0	60.3016	60.0263	200.275	0
264	0	0	264	1	310.775	157.709	153.066	0	0	26.1451	-28.1705	-168.553	182.011	5654.48	14578.5	168.553	0	6.24544	6.49535	8.5609	0	0	0.211394	202.375	-525.814	25.8553	253.092	0	50.4049	48.5964	212.67	0
272	0	0	272	1	389.112	175.707	213.406	0	0	-9.66071	17.565	-192.188	257.884	5690.28	14632.5	192.188	0	8.8453	7.14238	8.69187	0	0	0.175538	256.523	-546.796	19.9339	291.358	0	37.3341	35.9209	164.377	0
280	0	0	280	1	262.215	136.918	125.298	0	0	82.8304	57.0197	63.4714	142.609	5697.45	14493.3	-63.4714	0	4.85759	6.19645	7.51584	0	0	0.0929462	201.86	-525.279	31.2198	233.919	0	60.1778	59.1518	204.265	0
292	0	0	292	1	235.633	117.98	117.653	0	0	19.764	25.4481	68.0345	125.292	5760.52	14624.6	-68.0345	0	4.32642	5.56101	8.32706	0	0	0.0600971	179.901	-503.468	35.6428	230.465	0	67.4447	67.1473	227.73	0
303	0	0	303	1	359.096	133.759	225.336	0	0	0.456127	20.5449	-191.877	294.149	5779.82	14629.5	191.877	0	10.0612	6.44463	7.75172	0	0	0.198396	223.793	-537.187	21.4828	266.832	0	31.6606	31.101	141.706	0
310	0	0	310	1	328.319	138.816	189.503	0	0	-21.3441	19.5501	-21.2347	235.641	5801.62	14630.5	21.2347	0	8.12794	6.01358	7.80441	0	0	0.217676	174.249	-506.631	23.7648	223.616	0	37.1399	37.0781	138.786	0
321	0	0	321	1	284.225	113.246	170.979	0	0	130.438	-0.752501	-297.484	170.99	5649.84	14551.1	297.484	0	5.9296	5.98295	8.82218	0	0	0.122012	227.47	-535.572	28.6807	265.489	0	56.8714	54.583	261.65	0
326	0	0	326	1	288.637	104.029	184.608	0	0	48.9305	-30.7256	-107.011	211.488	5731.35	14680.7	107.011	0	7.22921	6.02035	6.84728	0	0	0.148102	212.646	-518.485	27.3872	256.824	0	40.0772	39.3868	168.505	0
340	0	0	340	1	268.57	112.28	156.291	0	0	0.0118046	65.8811	-403.886	185.83	5780.27	14584.1	403.886	0	6.65056	5.90052	7.70678	0	0	0.183788	218.362	-523.436	30.227	241.92	0	54.4655	51.8852	276.391	0
347	0	0	347	1	331.929	180.363	151.566	0	0	-9.16968	59.1738	208.846	207.912	5689.79	14590.8	-208.846	0	7.46373	6.44313	8.52152	0	0	0.205124	193.887	-520.263	23.833	259.586	0	43.8224	43.3073	144.453	0
350	0	0	350	1	346.066	140.294	205.772	0	0	34.8096	0.716747	34.6986	244.22	5645.81	14649.3	-34.6986	0	8.39535	5.48066	7.45816	0	0	0.120247	203.77	-520.129	22.0319	288.151	0	36.3021	35.2857	126.236	0
354	0	0	354	1	371.083	165.702	205.381	0	0	82.2642	-15.9686	41.7144	300.603	5698.02	14566.3	-41.7144	0	10.3092	5.71747	7.01307	0	0	0.0441198	169.851	-501.785	20.2638	292.072	0	29.8534	29.3938	104.996	0
359	0	0	359	1	389.233	189.227	200.006	0	0	46.5303	93.5279	-32.7471	358.185	5634.09	14556.5	32.7471	0	12.0987	5.42869	8.81008	0	0	0.207731	259.488	-543.43	19.4534	316.898	0	26.9896	26.4017	98.1405	0
370	0	0	370	1	323.684	146.833	176.851	0	0	100.459	-9.62544	106.728	247.903	5679.82	14560	-106.728	0	8.57391	6.10598	7.79673	0	0	0.16651	199.879	-517.396	24.2086	251.344	0	36.6554	36.1136	122.548	0
377	0	0	377	1	303.283	123.786	179.498	0	0	17.1109	17.2867	-303.29	186.142	5663.51	14632.7	303.29	0	6.47718	5.3303	7.74771	0	0	0.200054	239.684	-524.11	25.8058	293.372	0	50.9461	48.154	230.196	0
379	0	0	379	1	262.5	123.084	139.416	0	0	13.8156	67.0159	98.9391	208.348	5766.46	14583	-98.9391	0	7.21935	6.24596	7.30342	0	0	0.279684	181.721	-507.934	31.102	226.278	0	41.9712	41.6865	142.165	0
387	0	0	387	1	318.67	160.53	158.14	0	0	64.9298	-11.2786	210.166	300.629	5715.35	14561.6	-210.166	0	10.7264	6.01811	7.99018	0	0	0.0923519	212.754	-521.238	24.6931	256.99	0	30.8317	30.8269	103.161	0
392	0	0	392	1	229.767	125.862	103.906	0	0	12.4745	6.64737	56.953	192.561	5767.81	14643.4	-56.953	0	6.66596	5.51963	7.83694	0	0	0.1341	191.277	-508.321	36.4702	204.9	0	44.5494	44.4183	153.69	0
393	0	0	393	1	378.758	174.222	204.536	0	0	-29.1239	17.4914	-138.076	246.286	5809.4	14632.5	138.076	0	8.47254	6.27915	7.07571	0	0	0.222796	205.705	-520.736	19.9582	253.378	0	35.1912	35.0014	152.7	0
401	0	0	401	1	337.912	142.545	195.367	0	0	28.0442	3.39954	-264.239	282.943	5652.58	14646.6	264.239	0	9.76485	6.04296	7.03632	0	0	0.0811075	220.712	-527.216	22.7447	231.565	0	33.5579	31.8699	154.899	0
402	0	0	402	1	318.913	159.463	159.45	0	0	45.6666	25.1996	140.905	209.366	5634.95	14624.8	-140.905	0	7.30251	5.40497	7.86821	0	0	0.0451517	197.509	-512.611	24.3683	229.51	0	42.0034	41.223	139.006	0
406	0	0	406	1	250.919	95.7872	155.132	0	0	11.025	5.41112	67.462	149.351	5669.6	14544.9	-67.462	0	5.18226	6.36874	7.14211	0	0	0.136262	226.018	-524.378	32.8781	241.797	0	56.9922	55.707	192.657	0
409	0	0	409	1	288.258	118.868	169.389	0	0	8.67577	-117.889	-160.793	255.995	5771.6	14668.2	160.793	0	9.11603	5.43903	7.45267	0	0	0.174762	274.962	-548.029	27.3827	286.416	0	33.6193	33.8845	142.847	0
415	0	0	415	1	273.736	104.492	169.244	0	0	1.24966	-0.890993	-315.244	195.198	5779.03	14551.3	315.244	0	6.85421	5.91835	6.62409	0	0	0.0563707	213.721	-519.816	29.0491	259.722	0	45.9355	44.6648	226.545	0
416	0	0	416	1	317.308	105.32	211.988	0	0	89.0066	-71.7105	130.679	219.982	5691.27	14622.1	-130.679	0	7.7821	4.59955	6.93511	0	0	0.266958	338.83	-531.231	23.8704	1	0	37.7888	37.5873	126.867	0
420	0	0	420	1	263.621	103.655	159.966	0	0	97.2832	-22.1978	-59.64	189.528	5683	14672.2	59.6399	0	6.44335	6.02981	7.95801	0	0	0.113111	180.971	-509.271	31.1242	189.119	0	46.5788	45.3839	178.887	0
423	0	0	423	1	327.727	125.495	202.232	0	0	19.8893	-1.01462	-80.9214	298.375	5660.73	14651	80.9214	0	10.1886	5.69791	7.76578	0	0	0.189511	286.643	-555.587	23.6786	282.292	0	30.8482	29.909	119.472	0
426	0	0	426	1	284.869	157.144	127.726	0	0	29.6571	114.746	9.1283	147.06	5650.96	14535.3	-9.1283	0	5.00362	6.29912	8.28132	0	0	0.0338676	171.149	-503.691	28.5616	196.545	0	59.9716	58.5863	210.045	0
430	0	0	430	1	298.363	115.117	183.246	0	0	18.9232	23.0631	-17.6401	192.762	5661.7	14527.3	17.6401	0	6.58302	6.22031	7.76837	0	0	0.126036	232.104	-530.997	26.7573	246.931	0	45.7045	44.6095	166.114	0
431	0	0	431	1	348.209	145.125	203.084	0	0	35.8718	-13.9912	-198.725	258.015	5744.41	14664	198.725	0	8.83102	5.08983	7.4396	0	0	0.102808	204.993	-518.964	21.7249	280.289	0	34.8238	34.1102	151.147	0
435	0	0	435	1	343.34	158.577	184.763	0	0	13.0386	-63.2969	-343.237	266.257	5667.58	14613.7	343.237	0	9.56196	6.63847	8.51935	0	0	0.150374	170.375	-511.632	22.9499	246.95	0	38.7481	36.7489	182.243	0
437	0	0	437	1	267.257	98.3004	168.957	0	0	42.444	16.1917	-130.759	209.769	5638.18	14633.8	130.759	0	7.10847	6.0268	7.33614	0	0	0.0994927	198.234	-515.428	30.3118	231.75	0	42.4208	40.7424	175.511	0
451	0	0	451	1	378.045	172.843	205.202	0	0	71.2554	-2.59003	-124.158	333.089	5709.02	14553	124.158	0	11.2859	6.46088	7.22995	0	0	0.0915884	189.911	-514.757	20.0903	275.114	0	27.7843	27.3363	117.366	0
453	0	0	453	1	378.817	158.481	220.336	0	0	-23.842	38.0122	112.781	208.08	5804.12	14612	-112.781	0	7.31996	6.14152	9.06007	0	0	0.155003	238.873	-539.921	20.3661	271.339	0	43.1148	43.0562	144.93	0
458	0	0	458	1	276.649	137.557	139.092	0	0	23.9935	4.96947	116.724	225.026	5656.63	14545.4	-116.724	0	7.86181	5.84443	8.09555	0	0	0.181112	183.484	-508.151	29.2784	195.309	0	39.7541	39.1167	131.414	0
476	0	0	476	1	283.669	123.654	160.015	0	0	52.0464	71.6356	113.024	161.123	5728.23	14578.4	-113.024	0	5.55714	4.75015	7.14935	0	0	0.116323	209.614	-520.163	27.4207	274.759	0	51.1013	50.7608	169.866	0
478	0	0	478	1	450.375	162.362	288.013	0	0	24.6742	-32.8935	2.61412	477.348	5755.61	14583.3	-2.61412	0	16.4932	4.92491	6.59454	0	0	0.204462	229.367	-534.224	15.9676	368.513	0	19.3813	19.231	71.5936	0
492	0	0	492	1	315.37	138.968	176.402	0	0	12.9129	-42.8751	-342.017	186.434	5767.37	14593.2	342.017	0	6.64804	6.37369	7.90865	0	0	0.161246	162.55	-501.472	25.129	204.113	0	51.2583	49.6043	251.227	0
508	0	0	508	1	296.974	133.472	163.502	0	0	54.1625	-2.63906	-101.067	177.877	5626.46	14553	101.067	0	6.03921	5.1383	7.134	0	0	0.066553	218.396	-515.464	26.1531	255.577	0	47.7966	46.4969	186.917	0
518	0	0	518	1	286.948	120.631	166.318	0	0	121.412	41.5176	-210.424	202.687	5658.87	14508.8	210.424	0	6.85403	5.43077	6.7283	0	0	0.098864	244.405	-519.045	27.2429	263.012	0	43.1663	41.7623	195.251	0
533	0	0	533	1	365.941	149.997	215.945	0	0	80.3184	-27.2578	-325.493	318.792	5699.96	14577.6	325.493	0	11.1898	5.77448	7.09918	0	0	0.0817529	205.743	-527.317	20.6364	334.045	0	31.0857	29.808	147.989	0
535	0	0	535	1	279.028	146.44	132.588	0	0	105.297	-34.8609	-14.6605	145.367	5475.66	14684.9	14.6605	0	4.96795	5.20757	8.1192	0	0	0.0815654	265.73	-542.125	28.6129	220.238	0	57.6149	57.7775	209.491	0
547	0	0	547	1	402.105	133.747	268.358	0	0	31.063	-9.28763	-574.009	503.332	5749.22	14559.6	574.01	0	19.7346	6.77793	7.41059	0	0	0.146006	146.033	-500.397	18.8043	263.027	0	27.9424	25.9677	146.171	0
549	0	0	549	1	276.731	108.956	167.775	0	0	-9.61658	-61.4359	-203.056	201.52	5590.58	14611.8	203.056	0	7.05461	6.10854	7.48521	0	0	0.265971	169.734	-501.803	29.1545	227.643	0	44.2742	42.2712	193.513	0
561	0	0	561	1	340.302	181.965	158.336	0	0	16.6252	1.83633	167.92	284.724	5663.99	14648.2	-167.92	0	10.094	4.5425	7.11615	0	0	0.245962	227.846	-526.128	22.0188	273.416	0	30.4496	30.0348	102.448	0
563	0	0	563	1	289.12	113.219	175.901	0	0	73.6832	-57.1225	-428.653	241.178	5706.6	14607.5	428.653	0	8.85416	5.66861	6.40849	0	0	0.0972792	244.747	-524.015	26.9819	254.279	0	41.7783	39.3653	216.045	0
567	0	0	567	1	272.931	122.15	150.781	0	0	23.1458	41.9172	182.422	146.748	5657.47	14608.1	-182.422	0	5.18876	5.98341	7.03373	0	0	0.209472	179.432	-504.738	29.3789	204.367	0	58.2063	57.0918	188.895	0
568	0	0	568	1	307.864	136.471	171.393	0	0	48.6655	73.6726	-68.9667	161.563	5731.61	14676	68.9667	0	5.44652	4.67839	6.98554	0	0	0.126256	187.305	-498.548	24.7886	223.627	0	50.8788	50.1116	196.311	0
569	0	0	569	1	326.609	162.938	163.671	0	0	95.0002	-8.5955	-153.289	181.669	5685.28	14658.6	153.289	0	6.15731	5.4963	8.07632	0	0	0.0571076	212.457	-523.864	23.7828	255.921	0	49.1225	47.586	203.374	0
576	0	0	576	1	390.142	188.877	201.265	0	0	53.4772	44.66	95.3026	295.695	5726.8	14605.4	-95.3026	0	10.1773	6.70792	6.97514	0	0	0.142179	185.43	-515.148	19.3633	253.737	0	30.9719	30.592	106.695	0
577	0	0	577	1	278.578	135.808	142.77	0	0	15.1735	-30.6282	-219.67	146.752	5565.79	14581	219.67	0	5.07371	5.82632	6.74133	0	0	0.141892	184.12	-502.53	28.4436	241.415	0	57.7784	55.2157	263.346	0
581	0	0	581	1	396.649	141.65	254.999	0	0	66.3007	-37.5741	-223.257	377.022	5713.98	14587.9	223.257	0	12.9769	6.31154	7.15217	0	0	0.024717	196.792	-524.304	18.9342	275.839	0	25.4352	24.7976	116.28	0
588	0	0	588	1	319.871	135.951	183.92	0	0	28.4371	70.338	-170.684	174.087	5751.84	14579.7	170.684	0	5.88579	5.83415	7.92294	0	0	0.162954	188.487	-510.45	24.4828	217.369	0	50.6052	49.9478	217.707	0
590	0	0	590	1	326.484	166.58	159.905	0	0	118.776	-15.0302	31.8643	188.237	5661.5	14565.4	-31.8643	0	6.43194	5.15221	7.15568	0	0	0.133945	213.015	-520.83	23.3814	277.279	0	45.198	44.2224	156.184	0
593	0	0	593	1	252.885	93.0637	159.821	0	0	105.319	-67.0942	-401.604	177.574	5674.96	14617.5	401.604	0	6.47095	5.85349	7.03758	0	0	0.159307	195.526	-512.089	32.1818	234.804	0	55.2273	51.7925	281.336	0
623	0	0	623	1	299.994	124.684	175.31	0	0	86.2907	2.81294	310.693	175.07	5295.35	14647.2	-310.693	0	6.50176	5.37418	6.846	0	0	0.0476042	182.247	-500.616	25.8482	237.857	0	48.5748	47.6293	184.875	0
871	0	0	871	1	259.893	151.727	108.167	0	0	66.8585	-15.2033	151.551	141.868	5713.42	14565.6	-151.551	0	4.97839	5.3328	7.37864	0	0	0.0605251	181.535	-505.646	30.9578	220.17	0	58.5395	58.281	192.345	0
2001	0	0	1	1	614.617	238.926	375.692	0	0	-8.78975	14.1249	99.504	402.176	5290.77	14735.6	-99.504	0	15.9403	25.3671	29.6817	0	0	0.415272	133.095	-596.038	10.992	192.25	0	34.8957	34.8963	100.857	1
2003	0	0	3	1	501.711	257.5	244.211	0	0	36.9094	28.0121	35.9366	250.091	5245.07	14921	-35.9366	0	9.68569	25.7455	29.5541	0	0	0.159794	146.976	-602.154	14.3261	176.315	0	54.1175	54.5384	172.355	1
2005	0	0	5	1	519.445	254.077	265.367	0	0	3.48168	-35.0984	-71.5901	345.573	5378.16	14884.4	71.5901	0	13.6253	26.0723	29.3424	0	0	0.297779	129.015	-594.546	13.6977	161.168	0	39.0867	39.7165	145.498	1
2006	0	0	6	1	551.092	187.959	363.133	0	0	10.9452	-5.69144	-259.19	291.638	5470.35	14755.4	259.19	0	11.9647	26.015	27.5745	0	0	0.299219	121.161	-585.713	12.5589	130.556	0	49.2454	49.9586	246.969	1
2009	0	0	9	1	634.829	220.31	414.519	0	0	80.4389	10.5948	-125.295	470.213	5301.2	14938.4	125.295	0	18.3409	25.0881	28.3777	0	0	0.489325	105.112	-581.003	10.4699	168.17	0	29.6423	30.0794	120.561	1
2011	0	0	11	1	385.617	209.722	175.896	0	0	93.0488	-36.8616	67.7522	266.59	5587.57	14686.9	-67.7522	0	10.4683	23.2172	23.5776	0	0	0.175569	142.37	-583.897	19.2559	165.585	0	47.7042	47.6312	146.683	1
2019	0	0	19	1	466.553	178.349	288.204	0	0	-45.1636	-28.5726	67.8182	257.019	5227.48	14678.6	-67.8182	0	10.3291	22.3714	23.5778	0	0	0.152276	130.254	-576.117	14.8906	165.794	0	48.0563	47.4649	146.766	1
2024	0	0	24	1	380.374	205.312	175.061	0	0	86.8429	70.5047	332.834	305.205	5394.46	14679.2	-332.834	0	12.7722	22.2403	23.118	0	0	0.0817062	141.24	-580.577	19.4048	169.703	0	41.8223	42.58	130.172	1
2028	0	0	28	1	427.129	207.52	219.609	0	0	54.0603	93.4998	28.535	245.184	5327.58	14855.5	-28.535	0	9.41286	22.0962	24.9656	0	0	0.11208	112.522	-567.523	16.8285	144.666	0	51.6673	52.6247	167.479	1
2038	0	0	38	1	512.2	210.698	301.503	0	0	58.714	-67.8055	-619.365	557.978	5522.25	14717.8	619.365	0	30.5949	22.4575	22.5115	0	0	0.22295	137.651	-584.25	13.1289	197.909	0	40.0198	45.3478	170.857	1
2048	0	0	48	1	324.139	129.181	194.958	0	0	7.16365	26.6842	80.4637	190.972	5673.46	14623.3	-80.4637	0	7.49248	20.8963	22.1535	0	0	0.0419328	147.724	-574.685	23.6434	153.962	0	64.2813	63.1835	189.569	1
2049	0	0	49	1	328.386	145.999	182.387	0	0	64.0578	7.97242	-18.3787	180.619	5417.24	14642	18.3787	0	6.97422	21.2623	21.6489	0	0	0.214489	116.508	-559.951	23.2047	157.26	0	65.4133	66.0584	232.83	1
2051	0	0	51	1	426.114	240.016	186.098	0	0	-2.53904	-32.0754	-38.5976	220.322	5583.5	14682.1	38.5976	0	8.67436	20.949	21.0963	0	0	0.262505	129.099	-565.513	16.3144	146.455	0	53.5885	53.4136	192.064	1
2063	0	0	63	1	356.432	155.195	201.237	0	0	13.0018	52.2242	101.983	190.24	5268.98	14597.8	-101.983	0	7.46454	18.7696	21.3613	0	0	0.139511	118.895	-557.281	20.3057	153.289	0	63.0781	61.4884	179.986	1
2066	0	0	66	1	446.43	205.754	240.676	0	0	39.1462	-24.034	-214.592	203.282	5442.15	14773.7	214.592	0	8.21484	18.947	20.4829	0	0	0.198703	122.947	-555.957	15.0847	136.395	0	58.5353	60.3954	277.776	1
2084	0	0	84	1	505.386	211.402	293.984	0	0	-25.0608	62.7763	-55.8883	324.837	5506.36	14686.9	55.8883	0	12.6378	19.7682	21.1843	0	0	0.291648	129.825	-567.312	13.0244	175.677	0	37.0794	37.5825	136.247	1
2085	0	0	85	1	359.524	195.585	163.939	0	0	-8.64987	-13.9831	2.67679	245.113	5290.63	14863.3	-2.67679	0	9.62655	21.9591	22.1737	0	0	0.341421	114.233	-564.123	20.7352	142.278	0	48.7368	49.1655	166.692	1
2096	0	0	96	1	443.058	168.956	274.102	0	0	60.1551	10.4601	-90.7753	333.043	5321.48	14838.9	90.7753	0	12.9191	18.5068	21.2396	0	0	0.299658	120.193	-558.832	15.258	166.797	0	35.9045	36.8222	137.697	1
2107	0	0	107	1	344.857	152.28	192.577	0	0	87.6623	140.76	161.429	180.311	5393.64	14808.2	-161.429	0	7.10871	17.2879	19.8763	0	0	0.073723	109.762	-545.312	20.6935	139.729	0	63.6634	65.0958	177.009	1
2111	0	0	111	1	377.998	209.155	168.843	0	0	93.6785	95.8524	-86.3853	191.497	5686.6	14753.5	86.3853	0	7.35589	18.2624	19.9907	0	0	0.332918	128.773	-560.355	18.5251	154.777	0	60.5661	60.3658	235.808	1
2118	0	0	118	1	310.459	123.357	187.102	0	0	86.6034	107.683	-714.894	325.467	5594.02	14741.7	714.894	0	19.4817	18.7084	17.3086	0	0	0.0305092	128.239	-556.154	23.5528	142.045	0	75.8126	87.1093	267.465	1
2121	0	0	121	1	341.186	209.994	131.192	0	0	19.7998	71.4188	389.424	173.638	5361.84	14578.6	-389.424	0	7.52907	18.3377	19.3729	0	0	0.0999119	118.104	-549.462	21.0987	134.72	0	64.5325	65.822	228.364	1
2123	0	0	123	1	344.39	149.393	194.998	0	0	36.2246	188.593	-379.528	205.907	5544.74	14461.4	379.528	0	9.03772	19.1968	19.4203	0	0	0.257953	106.038	-544.818	21.0021	121.143	0	67.2486	67.59	384.464	1
2124	0	0	124	1	347.291	165.768	181.523	0	0	49.7046	34.1571	173.61	191.456	5630.92	14615.9	-173.61	0	7.63144	17.7882	18.3412	0	0	0.277296	154.087	-561.965	20.3389	177.401	0	59.9824	59.7172	164.766	1
2164	0	0	164	1	360.522	159.488	201.033	0	0	-17.3883	5.07695	141.768	180.71	5299.37	14545.3	-141.768	0	7.27293	17.0526	17.4411	0	0	0.128318	113.391	-539.39	19.1088	148.485	0	61.3202	60.3101	170.723	1
2174	0	0	174	1	476.494	220.541	255.953	0	0	-28.4946	104.105	-154.521	358.207	5410.13	14844.9	154.521	0	14.1344	17.8512	20.3722	0	0	0.394644	123.016	-556.438	13.7729	170.509	0	33.7746	34.5627	141.469	1
2185	0	0	185	1	289.319	103.81	185.51	0	0	-18.546	3.44948	-177.319	143.82	5300.53	14945.6	177.319	0	5.75582	16.0924	18.1244	0	0	0.119284	132.414	-546.764	25.4277	147.162	0	75.5065	75.9158	332.847	1
2188	0	0	188	1	344.801	188.277	156.525	0	0	63.8879	-1.09248	-149.158	173.198	5616.73	14651.1	149.158	0	6.81291	16.8428	17.63	0	0	0.929013	181.121	-579.766	20.2394	200.966	0	64.482	63.8157	273.239	1
2194	0	0	194	1	299.753	178.69	121.063	0	0	87.1324	1.06531	30.9604	144.182	5294.51	14649	-30.9604	0	5.5829	16.3991	17.4803	0	0	0.202453	142.835	-549.712	24.1879	142.154	0	75.7634	74.1061	241.3	1
2206	0	0	206	1	339.923	155.519	184.405	0	0	361.998	-320.002	62.2602	167.637	5318.62	14870.4	-62.2602	0	9.43096	17.7958	17.0276	0	0	0.191092	128.255	-548.165	20.6814	130.161	0	54.56	67.0665	159.235	1
2213	0	0	213	1	399.853	186.132	213.721	0	0	101.633	102.904	51.2601	211.629	5280.01	14746.4	-51.2601	0	8.12451	16.1927	16.8378	0	0	0.224301	142.983	-552.592	16.5459	150.138	0	51.885	51.9338	163.588	1
2214	0	0	214	1	350.091	200.353	149.738	0	0	257.119	-131.5	-576.344	231.853	5622.82	14681.9	576.344	0	13.3173	15.3588	15.8884	0	0	0.247036	144.383	-549.618	19.2945	160.892	0	67.7948	76.6949	288.793	1
2215	0	0	215	1	315.437	119.155	196.282	0	0	28.7251	-27.1521	181.76	173.057	5352.92	14577.5	-181.76	0	7.02583	16.0052	16.8697	0	0	0.18346	126.417	-541.208	22.4037	166.328	0	62.6502	62.1079	175.278	1
2221	0	0	221	1	490.556	275.507	215.049	0	0	82.9947	26.8225	177.686	271.677	5298.65	14822.5	-177.686	0	10.8138	17.4643	18.3895	0	0	0.304586	167.458	-573.664	13.0809	177.559	0	42.5119	43.0393	118.059	1
2224	0	0	224	1	614.192	258.111	356.081	0	0	14.8575	62.4288	-23.1114	617.962	5566.1	14487.9	23.1114	0	23.8201	16.4838	17.1717	0	0	0.525301	130.931	-555.805	9.82612	266.835	0	19.4945	19.5994	68.7292	1
2225	0	0	225	1	502.711	226.457	276.254	0	0	-10.4969	-36.5705	-148.785	332.834	5591.46	14487.3	148.785	0	13.3377	17.2379	16.7916	0	0	0.350184	137.999	-556.127	12.5412	185.605	0	33.7385	33.7234	143.883	1
2229	0	0	229	1	335.737	146.771	188.966	0	0	85.0547	-0.0187524	224.566	244.205	5396.25	14650	-224.566	0	9.91405	15.1845	16.7007	0	0	0.103847	136.918	-544.906	20.4692	185.569	0	44.964	45.5188	129.489	1
2303	0	0	303	1	558.6	252.312	306.289	0	0	31.9504	46.4648	6.71454	481.75	5349.69	14703.2	-6.71454	0	18.5712	14.8753	16.4899	0	0	0.379661	125.733	-543.583	10.8522	227.332	0	23.8753	23.8832	79.6765	1
2305	0	0	305	1	504.506	239.152	265.354	0	0	47.1919	44.2846	207.547	315.592	5234.79	14805.1	-207.547	0	12.7068	15.687	16.7519	0	0	0.164745	144.782	-555.937	12.3549	188.423	0	35.5153	35.8158	99.6607	1
2313	0	0	313	1	349.759	158.671	191.089	0	0	28.874	13.6364	43.2156	196.213	5651.75	14437.1	-43.2156	0	7.63451	15.6341	16.9036	0	0	0.267893	129.751	-543.468	19.5347	147.529	0	54.7821	54.9229	172.931	1
2314	0	0	314	1	480.434	237.173	243.261	0	0	53.9795	-39.6192	-201.366	439.313	5726.3	14490.3	201.366	0	17.7376	15.6327	15.869	0	0	0.0837429	126.937	-548.255	13.0306	212.729	0	26.54	26.3307	119.329	1
2315	0	0	315	1	335.744	120.295	215.449	0	0	95.1994	44.7662	-615.154	314.201	5685.08	14505.6	615.154	0	16.8152	15.4359	16.18	0	0	0.0652683	113.027	-536.977	20.4238	146.263	0	63.3539	65.4901	278.586	1
2319	0	0	319	1	289.123	116.103	173.02	0	0	43.1337	-4.02608	151.55	154.043	5238.85	14654	-151.55	0	6.14705	14.3597	15.7866	0	0	0.0854884	132.245	-536.981	24.4403	146.902	0	67.7118	67.0311	186.794	1
2321	0	0	321	1	357.909	190.001	167.908	0	0	57.8737	13.6871	-27.4931	198.507	5423.43	14636.3	27.4931	0	7.66033	13.5085	15.1116	0	0	0.106379	122.456	-527.848	18.3243	167.341	0	51.1909	51.6988	179.953	1
2323	0	0	323	1	399.489	197.921	201.568	0	0	45.0819	77.95	266.976	227.033	5336.56	14671.7	-266.976	0	9.31096	14.0087	16.3484	0	0	0.27964	134.403	-537.994	16.204	149.556	0	46.9053	47.0826	138.147	1
2329	0	0	329	1	302.149	108.938	193.211	0	0	-5.96587	7.85213	346.008	160.518	5287.95	14642.2	-346.008	0	6.91685	13.521	15.7192	0	0	0.033658	128.957	-532.356	22.8577	151.947	0	62.0678	62.4677	198.457	1
2345	0	0	345	1	338.466	189.224	149.242	0	0	-24.675	9.14793	322.429	199.094	5306.65	14541.2	-322.429	0	8.54389	12.9654	14.6912	0	0	0.292701	118.416	-525.618	19.4827	138.204	0	49.7367	50.038	153.107	1
2352	0	0	352	1	258.825	171.041	87.7835	0	0	31.208	62.3652	147.322	127.509	5350.43	14587.7	-147.322	0	5.0413	14.601	15.4573	0	0	0.0671343	103.328	-520.846	28.2645	131.972	0	81.9416	80.5219	229.455	1
2356	0	0	356	1	361.456	183.745	177.711	0	0	58.0405	-35.3928	337.776	186.519	5323.6	14685.4	-337.776	0	7.98044	12.9769	13.8403	0	0	0.20071	189.32	-555.552	17.8159	200.685	0	52.4046	53.3258	164.662	1
2361	0	0	361	1	276.718	103.317	173.4	0	0	-2.89118	34.5523	100.762	141.632	5384.53	14814.8	-100.762	0	5.58813	13.5557	14.4058	0	0	0.126592	119.957	-525.414	25.2982	134.5	0	69.5836	71.1273	203.248	1
2369	0	0	369	1	336.435	181.846	154.588	0	0	-35.182	89.4268	413.861	171.148	5815.46	14460.9	-413.861	0	7.63006	13.1851	15.6011	0	0	0.0147287	134.643	-535.419	19.8305	147.798	0	56.1873	58.2787	209.959	1
2376	0	0	376	1	408.959	201.322	207.638	0	0	43.0825	-7.19205	-37.7324	260.189	5637.54	14657.2	37.7324	0	10.101	15.6016	16.6233	0	0	0.0617693	139.363	-549.341	15.9817	167.089	0	42.1167	41.7587	148.078	1
2378	0	0	378	1	359.176	204.904	154.272	0	0	28.9653	29.6953	136.522	182.411	5651.65	14520.7	-136.522	0	7.2205	16.8584	16.3678	0	0	0.219462	117.452	-541.004	18.9958	123.205	0	60.1374	59.5689	168.416	1
2404	0	0	404	1	349.205	134.197	215.008	0	0	33.6606	24.3249	-659.415	357.912	5646.96	14526	659.415	0	20.0099	13.5031	12.9154	0	0	0.169309	125.696	-531.196	18.5295	160.955	0	55.1904	59.8638	227.394	1
2408	0	0	408	1	311.263	113.869	197.395	0	0	71.0275	5.20532	42.4443	227.637	5410.27	14644.8	-42.4443	0	8.82645	13.0299	13.6195	0	0	0.0350694	128.045	-527.577	21.4567	153.48	0	43.9453	44.1359	142.157	1
2424	0	0	424	1	301.972	118.513	183.459	0	0	45.3952	16.7421	-688.47	328.107	5535.56	14633.3	688.47	0	18.957	14.1106	12.7714	0	0	0.0763602	118.94	-524.123	22.3462	146.171	0	62.1015	69.933	241.531	1
2430	0	0	430	1	223.821	93.9881	129.833	0	0	-30.4592	28.1844	23.2797	138.071	5312.44	14522.2	-23.2797	0	5.41762	13.832	15.0424	0	0	0.244383	105.456	-518.483	33.8801	133.922	0	73.279	71.6092	234.214	1
2435	0	0	435	1	320.425	118.475	201.95	0	0	63.0312	61.1758	-266.729	208.605	5418.27	14588.8	266.729	0	8.4682	12.9007	14.1183	0	0	0.0253856	134.16	-530.224	20.7546	186.891	0	52.5298	51.5984	263.083	1
2441	0	0	441	1	306.943	149.654	157.289	0	0	65.6547	28.9292	283.531	169.134	5315.99	14720.8	-283.531	0	6.98979	14.0117	15.5285	0	0	0.222868	114.799	-526.312	22.4744	127.601	0	60.92	61.631	178.361	1
2448	0	0	448	1	303.02	135.618	167.402	0	0	-13.582	47.6016	-227.553	149.555	5395.22	14602.4	227.553	0	6.03016	13.9095	14.6855	0	0	0.10921	148.361	-541.286	22.6426	169.362	0	71.271	69.0355	337.38	1
2451	0	0	451	1	334.596	191.615	142.981	0	0	114.058	1.58177	-41.4234	158.412	5267.58	14548.8	41.4234	0	6.12235	13.0661	14.303	0	0	0.0721733	153.737	-542.779	19.7181	156.363	0	63.0234	61.7317	222.747	1
2473	0	0	473	1	341.028	156.305	184.723	0	0	43.6246	-6.63156	-119.348	272.832	5338.02	14557	119.348	0	10.6871	14.7917	15.7433	0	0	0.0918268	127.073	-537.343	19.8227	174.837	0	39.7302	39.1315	158.143	1
2477	0	0	477	1	444.068	135.54	308.528	0	0	54.0499	87.2393	-443.168	381.479	5526.91	14562.8	443.168	0	17.2698	14.3772	16.0781	0	0	0.138478	121.803	-540.613	14.2345	184.609	0	38.7178	38.7358	211.941	1
2501	0	0	501	1	275.443	111.001	164.442	0	0	33.3281	53.2378	-146.656	155.855	5447.97	14596.8	146.656	0	6.08677	13.3015	13.4489	0	0	0.059644	138.922	-530.032	25.1207	179.563	0	63.0393	62.8188	273.623	1
2503	0	0	503	1	290.458	175.256	115.202	0	0	45.0267	39.1787	98.3377	194.835	5834.91	14511.2	-98.3377	0	7.60784	11.9293	12.699	0	0	0.12443	143.555	-525.085	22.9328	174.597	0	49.2824	49.6423	146.062	1
2510	0	0	510	1	378.3	159.864	218.437	0	0	25.5265	80.2864	-731.555	423.28	5555.43	14769.1	731.555	0	25.6075	11.5488	11.0712	0	0	0.121598	141.265	-527.006	16.2291	180.973	0	50.9399	60.908	180.081	1
2518	0	0	518	1	317.28	165.838	151.442	0	0	49.5181	-41.1643	-8.6319	153.153	5531.44	14691.2	8.6319	0	5.99573	12.5424	13.9747	0	0	0.106421	128.252	-523.973	20.9088	134.722	0	62.7822	64.0917	213.345	1
2526	0	0	526	1	325.717	160.801	164.917	0	0	50.4457	41.2196	75.3674	258.859	5331.19	14708.5	-75.3674	0	10.0499	12.3727	12.7193	0	0	0.086564	108.788	-515.318	19.9551	154.44	0	38.5063	38.46	118.043	1
2530	0	0	530	1	282.42	133.284	149.136	0	0	25.2841	39.5898	225.182	182.6	5356.36	14610.4	-225.182	0	7.4297	12.3581	12.9669	0	0	0.0683005	130.079	-518.479	23.9476	157.85	0	54.1444	53.4549	154.763	1
2534	0	0	534	1	300.958	150.237	150.72	0	0	82.1393	0.904036	49.0245	179.288	5399.16	14449.8	-49.0245	0	6.95886	12.5826	13.6808	0	0	0.166973	132.105	-526.781	22.3021	140.753	0	54.7948	55.9348	173.466	1
2541	0	0	541	1	335.701	153.648	182.053	0	0	50.7166	9.73665	136.838	172.164	5231.26	14739.9	-136.838	0	6.81495	12.8755	13.8628	0	0	0.154523	154.67	-533.748	19.5213	167.957	0	57.556	57.8516	161.449	1
2543	0	0	543	1	263.881	125.196	138.685	0	0	83.6178	39.0564	60.6615	167.966	5397.68	14511.3	-60.6615	0	6.48755	12.8761	13.1474	0	0	0.0848579	128.828	-521.619	26.3399	188.392	0	58.5722	58.525	184.17	1
2546	0	0	546	1	530.539	143.414	387.125	0	0	17.665	47.2058	-573.744	673.239	5563.29	14602.8	573.744	0	34.3718	13.181	13.4513	0	0	0.241454	143.225	-544.531	11.1948	244.404	0	27.5172	28.8592	130.411	1
2550	0	0	550	1	633.788	244.477	389.311	0	0	88.2997	53.8474	-129.073	624.449	5393	14695.8	129.073	0	24.2279	13.939	16.0564	0	0	0.385836	121.947	-544.385	9.27262	289.837	0	19.1061	19.2995	75.7369	1
2551	0	0	551	1	711.44	164.534	546.906	0	0	50.9238	15.8891	-419.656	893.566	5530.04	14634.1	419.656	0	39.9226	13.9779	14.3198	0	0	0.3702	122.43	-543.402	8.04219	316.889	0	17.1486	17.4991	88.3912	1
2552	0	0	552	1	382.961	182.708	200.253	0	0	54.3733	65.3345	-347.683	258.01	5426.93	14584.7	347.683	0	10.9183	12.3514	13.1217	0	0	0.181099	144.919	-529.284	16.3973	183.757	0	45.5743	44.5592	245.546	1
2560	0	0	560	1	338.261	110.733	227.528	0	0	102.799	109.663	-354.502	217.716	5478.16	14440.7	354.502	0	9.28859	12.5277	12.8862	0	0	0.112259	151.522	-536.047	19.0975	181.001	0	52.9923	53.808	296.927	1
2572	0	0	572	1	305.553	158.885	146.668	0	0	53.4647	0.0747078	259.122	193.401	5427.84	14450.6	-259.122	0	7.975	11.9585	12.824	0	0	0.247124	120.75	-513.547	21.5475	155.389	0	49.6717	51.1862	146.5	1
2584	0	0	584	1	316.855	178.617	138.238	0	0	71.1682	-41.0829	276.343	215.068	5310.47	14591.4	-276.343	0	8.99124	12.5238	12.8267	0	0	0.127385	125.619	-519.308	20.7092	151.152	0	45.9289	45.6866	134.354	1
2590	0	0	590	1	297.361	128.526	168.836	0	0	94.1665	5.70506	-243.287	168.536	5387.13	14544.7	243.287	0	6.83221	12.3625	14.0242	0	0	0.079195	122.337	-522.283	22.668	146.012	0	62.745	61.795	299.053	1
2591	0	0	591	1	305.966	108.931	197.035	0	0	-28.7495	16.5413	-719.33	269.669	5609.71	14733.1	719.33	0	16.2017	12.6055	11.8666	0	0	0.152276	118.892	-519.868	21.4425	120.258	0	75.4899	88.5404	260.866	1
2595	0	0	595	1	286.609	136.271	150.338	0	0	-16.9676	18.6505	295.87	168.837	5398.61	14531.7	-295.87	0	7.14416	11.8006	13.0298	0	0	0.043635	114.552	-510.824	23.3705	156.528	0	56.0701	56.5991	171.101	1
2598	0	0	598	1	344.836	168.605	176.231	0	0	31.6635	0.795082	-240.212	168.044	5549.3	14748.9	240.212	0	6.81667	12.0724	11.5378	0	0	0.13192	126.475	-514.734	18.3291	149.652	0	57.9238	58.969	290.028	1
2601	0	0	601	1	249.337	115.238	134.1	0	0	38.6299	24.0557	-126.634	183.309	5343.01	14526.3	126.634	0	7.15058	12.062	13.1677	0	0	0.111561	125.021	-517.346	28.0837	145.801	0	53.9306	53.1299	216.102	1
2604	0	0	604	1	312.585	132.549	180.036	0	0	84.8821	-85.1353	-370.136	229.717	5595.74	14535.8	370.136	0	10.2326	12.9387	12.7344	0	0	0.155981	176.448	-547.092	21.1343	194.058	0	50.4532	50.0122	270.046	1
2605	0	0	605	1	332.736	171.653	161.083	0	0	12.859	54.6403	259.121	218.674	5269.12	14595.4	-259.121	0	9.01478	12.9883	13.8389	0	0	0.293412	147.037	-536.343	19.7575	152.877	0	46.7448	45.9504	133.267	1
2607	0	0	607	1	303.633	186.835	116.798	0	0	101.671	328.757	109.387	151.17	5678.61	14420.9	-109.387	0	6.34572	13.0548	13.7119	0	0	0.041898	134.108	-526.46	22.1701	150.508	0	61.9007	66.3103	180.397	1
2609	0	0	609	1	395.479	218.155	177.324	0	0	29.6433	20.9638	40.5272	206.397	5650.98	14429.7	-40.5272	0	8.0163	12.8473	14.2133	0	0	0.341991	147.093	-536.848	15.9761	151.474	0	48.6459	48.764	153.767	1
2610	0	0	610	1	297.874	158.317	139.558	0	0	275.416	189.133	69.1718	150.907	5305.54	14560.5	-69.1718	0	6.06735	12.7846	13.4317	0	0	0.0933094	124.139	-521.652	22.5887	156.522	0	65.3043	62.4475	199.18	1
2630	0	0	630	1	245.421	123.316	122.105	0	0	76.2173	88.5517	50.4486	195.958	5205.76	14561.5	-50.4486	0	7.53029	12.3804	12.5236	0	0	0.081285	128.712	-518.704	28.5645	158.125	0	49.8248	48.7952	157.897	1
2640	0	0	640	1	291.584	145.411	146.173	0	0	35.691	41.2473	-92.7468	211.345	5345.95	14808.1	92.7468	0	8.17724	11.8888	11.7841	0	0	0.028024	125.469	-517.689	22.589	170.096	0	43.9535	45.2048	175.69	1
2663	0	0	663	1	231.852	103.355	128.498	0	0	42.273	13.2006	164.133	123.117	5239.71	14537.2	-164.133	0	4.91521	11.9609	12.9581	0	0	0.148848	119.311	-512.659	30.7694	150.048	0	77.6182	76.8437	213.058	1
2666	0	0	666	1	274.536	93.421	181.115	0	0	138.149	24.9217	-314.323	180.206	5442.81	14525.4	314.323	0	7.57194	11.4322	12.4341	0	0	0.00389688	123.011	-515.161	24.4231	156.748	0	58.8725	58.8051	312.255	1
2673	0	0	673	1	318.769	176.556	142.212	0	0	37.7815	26.0712	-142.41	171.179	5443.52	14623.9	142.41	0	6.69932	11.6307	12.8973	0	0	0.0722062	142.216	-526.699	20.378	176.812	0	56.1891	56.4962	234.355	1
2680	0	0	680	1	300.392	117.518	182.874	0	0	92.604	70.8052	-627.137	282.493	5787.34	14678.9	627.137	0	15.2992	11.2891	11.6153	0	0	0.0902488	112.06	-510.949	21.5827	118.347	0	62.1202	65.2369	270.979	1
2686	0	0	686	1	306.441	127.791	178.65	0	0	9.8386	86.4077	172.598	187.226	5272.14	14464	-172.598	0	7.48154	11.741	12.8678	0	0	0.0354689	144.16	-523.529	21.428	153.694	0	52.0675	51.8557	143.324	1
2689	0	0	689	1	361.845	114.676	247.17	0	0	56.6023	21.686	-238.514	249.141	5424.7	14628.3	238.514	0	10.0448	11.0839	12.4516	0	0	0.0609309	149.365	-528.94	17.2645	186.786	0	41.2377	41.1865	194.717	1
2692	0	0	692	1	314.274	151.928	162.346	0	0	157.084	102.499	-335.937	164.847	5523.54	14547.5	335.937	0	7.02102	11.8843	12.5273	0	0	0.156424	122.067	-513.724	20.723	127.06	0	65.9014	65.1683	362.513	1
2693	0	0	693	1	359.195	149.613	209.582	0	0	76.2011	27.8526	126.729	229.604	5305.44	14721.8	-126.729	0	9.0106	11.2076	12.3232	0	0	0.199204	172.478	-535.861	17.4212	202.766	0	42.3746	42.3608	120.518	1
2700	0	0	700	1	412.633	209.044	203.588	0	0	0.524122	123.985	235.376	183.879	5580.44	14625.7	-235.376	0	7.52546	12.6145	13.2354	0	0	0.134784	100.224	-510.531	15.0229	129.321	0	54.0478	54.0455	153.02	1
2704	0	0	704	1	347.635	146.478	201.158	0	0	114.185	-2.04376	-543.901	310.755	5566.43	14552.4	543.901	0	15.6194	11.9719	11.8013	0	0	0.236328	134.479	-524.226	18.1776	199.122	0	49.3477	50.1766	240.368	1
2708	0	0	708	1	262.833	127.598	135.236	0	0	66.2045	42.945	-55.0152	131.599	5415.1	14507.4	55.0152	0	5.05782	12.1245	13.6324	0	0	0.175904	114.044	-515.547	26.3825	152.085	0	72.9501	73.8085	266.394	1
2725	0	0	725	1	253.961	109.569	144.392	0	0	49.9467	4.34906	-110.607	157.088	5331.69	14845	110.607	0	6.12503	12.257	13.7469	0	0	0.201394	123.893	-520.21	27.6658	143.904	0	60.6927	62.5236	242.891	1
2728	0	0	728	1	286.645	126.524	160.121	0	0	-13.8626	162.855	-302.814	157.599	5495.16	14586.8	302.814	0	6.59083	11.5479	12.6817	0	0	0.216696	118.082	-514.001	23.215	138.416	0	67.1785	65.8345	347.028	1
2729	0	0	729	1	290.248	142.464	147.784	0	0	-20.8905	12.4067	346.419	189.771	5302.87	14538	-346.419	0	8.20797	11.1982	12.1579	0	0	0.166496	161.615	-532.17	22.6365	188.243	0	48.7257	49.1052	154.548	1
2733	0	0	733	1	298.438	132.064	166.373	0	0	7.79803	16.8666	68.5392	173.262	5373.84	14533.5	-68.5392	0	6.79222	11.6897	12.4518	0	0	0.245258	136.096	-521.24	22.0469	176.918	0	55.2792	54.5494	168.93	1
2740	0	0	740	1	313.502	129.995	183.507	0	0	-1.91666	76.549	166.46	188.076	5582.88	14673.1	-166.46	0	7.52535	12.3638	11.9039	0	0	0.204214	116.576	-513.098	20.7571	150.993	0	51.8489	51.5311	143.481	1
2743	0	0	743	1	408.048	189.645	218.403	0	0	21.2783	-9.98646	55.2066	303.588	5360.36	14660	-55.2066	0	11.9081	11.2883	13.1096	0	0	0.103186	131.821	-523.065	15.038	179.077	0	33.0075	32.7593	102.237	1
2763	0	0	763	1	332.696	149.831	182.865	0	0	92.7758	-8.95977	77.8834	163.763	5488.18	14559.3	-77.8834	0	6.39582	11.713	12.2907	0	0	0.0361892	144.399	-526.775	19.2289	170.689	0	57.3832	57.8842	177.967	1
2802	0	0	802	1	228.37	121.587	106.782	0	0	24.2551	-112.963	-214.443	130.974	5457.05	14763	214.443	0	5.49042	12.0539	12.3483	0	0	0.143359	136.668	-523.588	31.1887	177.649	0	69.8935	73.7553	332.303	1
2804	0	0	804	1	265.869	129.228	136.642	0	0	-22.0098	51.9711	-173.129	141.216	5503.31	14797.4	173.129	0	5.60473	12.6144	12.0073	0	0	0.0338858	143.198	-531.524	25.6688	175.089	0	66.0611	67.7851	304.033	1
2808	0	0	808	1	274.042	147.248	126.793	0	0	183.11	-18.2867	-103.678	134.704	5497.51	14768	103.678	0	5.31627	12.1122	13.0156	0	0	0.123714	116.396	-513.762	24.8313	140.285	0	68.2828	71.3692	276.869	1
2816	0	0	816	1	247.451	121.213	126.238	0	0	8.18244	88.9925	67.9026	158.489	5473.12	14561	-67.9026	0	6.16397	10.9527	12.3862	0	0	0.194682	127.96	-511.517	27.7111	179.593	0	59.0734	59.2638	182.939	1
2819	0	0	819	1	253.065	137.114	115.951	0	0	83.3222	76.1998	121.753	166.859	5198.66	14673.5	-121.753	0	6.50331	11.4962	11.7132	0	0	0.0846142	102.413	-501.597	26.8957	138.404	0	56.798	55.8927	162.05	1
2824	0	0	824	1	242.7	103.249	139.451	0	0	3.03072	-5.45182	-120.787	158.008	5378.61	14555.8	120.787	0	6.22426	10.7106	11.9282	0	0	0.0587297	127.172	-508.396	28.1679	165.535	0	59.076	57.9916	231.434	1
2851	0	0	851	1	240.836	123.598	117.237	0	0	38.2788	52.1562	340.883	205.294	5243.7	14597.9	-340.883	0	8.68779	11.531	11.8788	0	0	0.149045	122.627	-512.438	28.737	168.988	0	46.2792	46.4003	142.858	1
2852	0	0	852	1	343.825	172.871	170.954	0	0	1.15217	20.7407	157.508	184.07	5480.15	14529.6	-157.508	0	7.38526	11.5031	11.9235	0	0	0.074796	137.044	-520.936	18.3633	163.659	0	51.1254	51.6443	147.214	1
2891	0	0	891	1	339.634	176.154	163.479	0	0	-69.9018	89.9915	-367.419	170.024	5551.2	14560	367.419	0	7.42131	11.4321	11.5457	0	0	0.0973885	151.665	-523.155	18.5609	188.104	0	65.3228	63.1493	343.859	1
2901	0	0	901	1	250.233	119.467	130.766	0	0	28.5847	61.5963	122.282	170.062	5452.72	14688.1	-122.282	0	6.68056	10.717	11.9866	0	0	0.205833	111.665	-506.959	27.1065	166.123	0	54.5872	55.608	158.391	1
2922	0	0	922	1	322.326	122.457	199.869	0	0	76.086	9.38801	21.8273	157.599	5305.55	14541	-21.8273	0	6.09039	11.3021	11.1748	0	0	0.085022	131.871	-514.674	19.6923	158.379	0	58.7762	57.1432	192.088	1
2939	0	0	939	1	268.52	120.397	148.124	0	0	44.4198	28.0524	189.479	153.972	5337.22	14522.3	-189.479	0	6.17883	12.6313	13.0183	0	0	0.0949232	139.062	-525.658	25.6434	140.949	0	63.9114	63.5252	178.343	1
2962	0	0	962	1	328.288	161.914	166.374	0	0	-41.4002	39.1128	-120.962	160.694	5522.7	14610.9	120.962	0	6.34439	10.7035	11.5765	0	0	0.210953	158.706	-525.852	19.2127	161.702	0	56.7303	56.5852	227.68	1
2964	0	0	964	1	367.483	176.822	190.661	0	0	82.7805	134.66	-267.757	261.135	5498.18	14814.3	267.757	0	10.6343	9.91764	10.8037	0	0	0.16622	159.918	-526.183	16.511	198.267	0	38.1256	39.3142	193.065	1
2990	0	0	990	1	239.791	96.5795	143.211	0	0	-26.6278	30.2806	18.0915	160.18	5408.27	14619.7	-18.0915	0	6.27258	10.6578	11.3756	0	0	0.206123	149.068	-515.865	28.3958	176.413	0	56.3959	55.7667	186.341	1
3051	0	0	1051	1	236.126	122.897	113.23	0	0	32.5922	53.1817	143.885	155.41	5349.05	14596.8	-143.885	0	6.14214	10.4889	10.8233	0	0	0.0633824	139.967	-513.061	28.6957	190.265	0	59.0684	57.6933	167.247	1
3066	0	0	1066	1	282.042	103.482	178.56	0	0	-97.9491	-114.193	-670.524	330.026	5579.25	14764.2	670.524	0	19.9967	9.85015	10.2648	0	0	0.349602	118.309	-501.097	22.6213	151.369	0	51.8167	62.079	173.165	1
3113	0	0	1113	1	405.87	205.774	200.096	0	0	44.6463	32.2444	-31.5694	249.902	5436.65	14518.1	31.5694	0	9.62645	11.5436	13.73	0	0	0.0741006	146.765	-532.854	15.2428	187.242	0	39.7311	40.2938	138.842	1
3121	0	0	1121	1	278.279	108.587	169.692	0	0	65.3729	61.897	-42.5191	151.845	5814.57	14687.8	42.5191	0	5.82071	10.6374	10.9581	0	0	0.100713	111.643	-498.667	23.3994	135.73	0	58.5198	58.6201	217.45	1
3129	0	0	1129	1	426.89	160.562	266.328	0	0	61.0168	93.1216	9.72673	356.087	5619.6	14457.2	-9.72673	0	13.6404	11.5865	12.9347	0	0	0.192251	161.64	-543.957	14.2631	263.098	0	28.716	28.9264	95.7045	1
3202	0	0	1202	1	295.593	137.578	158.014	0	0	29.7953	78.7898	64.3468	166.372	5252.18	14670.9	-64.3468	0	6.44325	9.96797	10.4162	0	0	0.0484442	138.541	-508.139	21.4175	172.647	0	54.0818	52.6613	165.119	1
3219	0	0	1219	1	312.065	155.913	156.152	0	0	49.8528	69.1343	29.3311	174.166	5431.45	14879.9	-29.3311	0	6.69731	9.67762	10.2122	0	0	0.128628	129.929	-505.26	19.9369	149.204	0	49.5292	51.1006	164.159	1
3225	0	0	1225	1	270.879	123.471	147.407	0	0	7.97795	45.9771	26.1629	216.391	5174.34	14604	-26.1629	0	8.39185	10.493	10.3939	0	0	0.1329	111.928	-498.058	24.0011	170.904	0	41.8742	40.7174	138.323	1
3316	0	0	1316	1	374.268	178.667	195.601	0	0	59.279	-1.66131	30.0939	190.923	5521.68	14651.7	-30.0939	0	7.41036	9.72213	10.1931	0	0	0.195469	140.042	-503.941	16.0365	170.363	0	46.1376	46.7636	151.334	1
3332	0	0	1332	1	298.087	159.562	138.525	0	0	-32.5368	30.9217	-305.931	149.064	5513.84	14718.8	305.931	0	6.25052	10.4131	11.1886	0	0	0.237363	133.685	-510.505	21.482	141.741	0	67.2212	68.0934	344.989	1
3376	0	0	1376	1	275	135.857	139.143	0	0	37.2578	93.8607	-411.995	164.118	5643.36	14556.2	411.995	0	7.2521	9.99664	10.338	0	0	0.0946373	127.748	-501.762	23.4003	150.766	0	70.7257	67.3026	386.884	1
3380	0	0	1380	1	304.355	147.503	156.851	0	0	23.6555	78.4068	-21.0871	172.062	5557.3	14472	21.0871	0	6.61558	8.95982	10.6922	0	0	0.120676	152.463	-512.279	20.4835	190.057	0	51.0091	52.0618	175.37	1
3387	0	0	1387	1	305.088	116.687	188.401	0	0	1.71672	36.5408	-25.2757	147.47	5479.58	14713.1	25.2757	0	5.71553	11.0276	11.0747	0	0	0.0976815	135.206	-514.187	20.9907	151.884	0	60.0346	61.8825	214.744	1
3391	0	0	1391	1	368.116	169.741	198.375	0	0	41.5613	48.0581	-104.072	195.246	5439.74	14701.6	104.072	0	7.55652	10.1461	11.0543	0	0	0.0820582	135.988	-512.345	16.5509	162.161	0	46.2256	47.7351	183.482	1
3425	0	0	1425	1	275.475	132.661	142.814	0	0	25.9014	87.5808	257.445	143.043	5854.04	14662.1	-257.445	0	5.86484	9.8123	10.3445	0	0	0.242444	133.009	-507.187	23.3002	167.767	0	61.5607	62.9727	177.061	1
3465	0	0	1465	1	279.353	107.769	171.584	0	0	58.2733	24.4085	-151.932	143.114	5323.37	14625.6	151.932	0	5.60758	10.4092	10.5001	0	0	0.169583	141.11	-512.415	23.1041	167.146	0	63.3932	61.0567	269.34	1
3483	0	0	1483	1	211.567	99.4281	112.139	0	0	33.7506	17.743	178.026	142.72	5347.89	14632.3	-178.026	0	5.72614	11.3734	11.077	0	0	0.2237	134.807	-512.974	33.5926	139.064	0	64.9773	64.0871	182.128	1
3486	0	0	1486	1	280.424	101.26	179.164	0	0	22.4126	84.6019	190.795	222.618	5359.23	14465.8	-190.795	0	8.9252	9.38759	10.5202	0	0	0.116677	157.648	-515.282	22.72	200.36	0	40.9542	41.1827	115.865	1
3499	0	0	1499	1	278.812	116.725	162.087	0	0	-32.4398	-42.2327	49.0246	154.12	5513.74	14492.9	-49.0246	0	6.17273	9.39363	9.572	0	0	0.235755	164.926	-512.716	22.6374	187.129	0	53.5093	54.6728	174.017	1
3533	0	0	1533	1	276.44	193.37	83.0704	0	0	-23.4493	11.3923	282.962	147.404	5305.43	14539	-282.962	0	6.22713	9.61602	10.2445	0	0	0.238997	129.654	-503.061	23.1178	164.766	0	58.9268	58.5182	172.074	1
3588	0	0	1588	1	292.249	118.638	173.611	0	0	74.168	56.0149	-221.573	212.618	5307.47	14594	221.573	0	8.48037	9.20528	9.64752	0	0	0.117999	131.508	-499.079	21.3444	175.784	0	44.3539	42.3256	204.761	1
3611	0	0	1611	1	245.72	148.556	97.1638	0	0	71.1369	147.068	-330.576	192.647	5709.14	14702.3	330.576	0	8.11586	9.57685	8.97523	0	0	0.111801	156.969	-508.056	26.3185	155.893	0	51.9284	49.5042	283.837	1
3631	0	0	1631	1	268.777	143.512	125.264	0	0	-22.1651	133.077	-100.382	163.173	5403.81	14716.3	100.382	0	6.36799	8.81768	10.3559	0	0	0.119784	121.738	-496.391	23.7224	153.798	0	53.0398	54.3807	203.606	1
3675	0	0	1675	1	308.555	159.001	149.554	0	0	32.4828	-8.92387	-8.65699	182.201	5548.48	14658.9	8.65699	0	7.08674	9.35834	8.89516	0	0	0.118931	152.782	-501.301	19.854	184.937	0	46.2392	46.5156	161.141	1
3706	0	0	1706	1	249.165	121.204	127.961	0	0	3.87831	-56.791	-168.077	180.092	5477.42	14607.2	168.077	0	7.2813	9.83639	9.66914	0	0	0.249207	122.821	-497.668	26.1911	195.01	0	47.969	48.0466	210.317	1
3714	0	0	1714	1	258.039	135.814	122.225	0	0	68.6683	20.1477	310.852	131.079	5412.63	14530.2	-310.852	0	5.47781	9.35891	10.3204	0	0	0.172517	130.352	-498.717	25.1198	149.864	0	65.2529	66.4659	205.754	1
3757	0	0	1757	1	286.046	114.898	171.148	0	0	-75.8416	-52.5205	-695.437	297.016	5557.14	14702.5	695.437	0	17.871	9.84665	8.84744	0	0	0.322753	129.962	-504.074	21.8633	171.503	0	58.3486	68.763	194.345	1
3801	0	0	1801	1	263.211	102.259	160.952	0	0	135.399	360.823	-69.0532	136.073	5345.9	14787.5	69.0533	0	5.87096	10.4714	10.3015	0	0	0.202902	106.405	-493.636	24.844	132.705	0	57.4611	66.2918	226.07	1
3805	0	0	1805	1	314.28	165.587	148.693	0	0	130.905	74.04	-22.8059	187.288	5549.72	14675.6	22.8059	0	7.17199	9.55514	10.7066	0	0	0.153102	129.17	-505.343	19.8398	187.211	0	48.0523	48.5698	167.205	1
3854	0	0	1854	1	341.419	195.136	146.283	0	0	19.2596	80.3398	287.415	225.456	5262.72	14769	-287.415	0	9.36273	11.2317	11.4493	0	0	0.115509	109.127	-504.719	18.3889	159.163	0	42.1445	42.598	121.5	1
3885	0	0	1885	1	283.824	135.349	148.475	0	0	23.4156	42.8801	137.457	149.769	5158.9	14806.5	-137.457	0	5.92535	8.97833	10.7326	0	0	0.144363	130.639	-503.34	22.3224	163.695	0	57.9624	58.2621	162.362	1
3886	0	0	1886	1	340.865	153.495	187.37	0	0	62.1903	104.946	-98.0089	213.917	5817.75	14644.7	98.0089	0	8.23622	8.77219	8.89283	0	0	0.186324	162.728	-514.912	17.5238	188.342	0	39.8241	40.0925	160.028	1
3896	0	0	1896	1	262.134	108.347	153.787	0	0	42.5661	-74.7978	-308.337	217.05	5339.07	14525.5	308.337	0	9.28521	9.44009	9.31555	0	0	0.131807	147.956	-507.232	24.3588	198.916	0	44.4237	43.6263	225.786	1
3908	0	0	1908	1	568.879	259.461	309.418	0	0	-1.56458	-0.261586	36.8011	498.561	5383.2	14650.3	-36.8011	0	19.5527	10.6519	11.5294	0	0	0.262731	119.773	-516.223	10.0278	223.459	0	20.5349	20.3442	66.4525	1
3909	0	0	1909	1	410.041	161.333	248.708	0	0	49.2001	-40.0624	-261.15	285.914	5731.08	14490.8	261.15	0	11.8104	10.4291	10.9231	0	0	0.199575	151.88	-525.233	14.5795	224.367	0	35.468	34.9036	170.381	1
3910	0	0	1910	1	393.758	207.915	185.843	0	0	5.22531	8.29138	139.322	265.338	5376.42	14641.7	-139.322	0	10.6024	10.9873	11.9495	0	0	0.133781	126.946	-515.638	15.5081	174.013	0	36.5397	36.2504	104.729	1
3912	0	0	1912	1	486.04	258.708	227.332	0	0	64.9355	-13.5712	132.827	390.439	5217.04	14862.9	-132.827	0	15.4878	11.4211	12.1205	0	0	0.143348	135.634	-527.649	12.1431	199.944	0	25.6719	25.9511	74.4322	1
3920	0	0	1920	1	531.489	255.998	275.49	0	0	72.6273	81	165.987	415.247	5309.01	14768.3	-165.987	0	16.3956	10.2079	11.6385	0	0	0.164108	155.669	-533.647	10.814	236.604	0	24.265	24.511	69.0858	1
3936	0	0	1936	1	276.704	131.673	145.031	0	0	70.4049	16.0996	-314.741	148.321	5610.22	14733.6	314.741	0	6.19687	9.81749	10.0265	0	0	0.0730087	132.626	-502.611	23.0884	144.18	0	66.729	65.8323	353.099	1
3945	0	0	1945	1	281.409	107.557	173.852	0	0	55.8079	69.0171	100.717	168.398	5425.49	14780.3	-100.717	0	6.54983	9.18729	9.54488	0	0	0.102322	148.604	-507.266	22.3196	137.513	0	50.582	52.6095	151.216	1
3991	0	0	1991	1	299.924	136.589	163.335	0	0	99.0467	69.7692	251.14	161.711	5780.89	14679.9	-251.14	0	6.55726	8.7631	10.2834	0	0	0.0483121	119.956	-493.581	20.7153	141.298	0	54.167	54.914	157.188	1
4007	0	0	7	1	314.003	128.495	185.507	0	0	57.1809	8.86196	-209.696	197.486	5623.44	14641.2	209.696	0	8.27215	14.3275	13.4979	0	0	0.163729	108.745	-520.976	17.7218	151.941	0	53.2374	53.0176	184.404	2
4026	0	0	26	1	408.488	170.173	238.314	0	0	50.7878	76.3763	-104.034	382.171	5629.83	14474	104.034	0	16.2874	12.939	12.1824	0	0	0.0315591	153.069	-544.291	12.6387	251.877	0	29.3216	28.2098	80.4766	2
4041	0	0	41	1	320.34	136.356	183.983	0	0	92.55	-19.5994	-270.879	234.495	5588.07	14570	270.879	0	9.76973	13.014	12.2224	0	0	0.155985	128.02	-524.929	16.916	188.56	0	44.4408	44.1068	170.582	2
4062	0	0	62	1	308.598	159.048	149.55	0	0	124.434	18.7901	-88.9729	197.406	5556.19	14531.6	88.9729	0	8.49541	12.8352	12.6109	0	0	0.116167	103.853	-511.116	17.738	109.708	0	53.4264	52.4273	142.718	2
4077	0	0	77	1	360.938	161.771	199.167	0	0	-55.8806	101.318	-292.726	306.993	5636.84	14548.7	292.726	0	12.7633	12.1644	11.1714	0	0	0.132465	147.402	-527.435	14.4321	193.69	0	34.5476	33.4396	134.878	2
4093	0	0	93	1	411.342	208.488	202.854	0	0	54.5428	62.1498	-189.779	369.5	5626.08	14488.2	189.779	0	15.4366	12.2555	11.7024	0	0	0.334814	174.447	-546.143	12.4341	313.489	0	29.4124	28.3438	95.056	2
4125	0	0	125	1	315.577	130.801	184.776	0	0	82.1944	24.673	-118.377	205.805	5498.77	14525.7	118.377	0	8.778	12.0376	12.2904	0	0	0.0876319	129.521	-521.955	17.0935	195.288	0	49.8065	49.4342	142.088	2
4153	0	0	153	1	299.843	125.187	174.656	0	0	-2.77185	-28.7279	-578.22	244.758	5683.39	14579.1	578.22	0	10.324	12.2332	10.5664	0	0	0.232618	143.858	-526.031	17.9286	191.413	0	53.0301	55.9015	253.661	2
4168	0	0	168	1	287.901	116.356	171.545	0	0	49.3344	229.075	-255.022	184.303	5531.63	14520.6	255.022	0	7.74233	12.2219	10.781	0	0	0.208926	145.448	-526.07	18.8735	147.207	0	51.6166	51.969	204.053	2
4191	0	0	191	1	298.566	105.456	193.111	0	0	81.4201	-42.2152	-268.318	199.404	5599.2	14492.9	268.318	0	8.35799	11.6653	10.7275	0	0	0.161408	156.024	-524.964	17.9606	177.842	0	49.0826	47.7407	187.831	2
4206	0	0	206	1	323.507	137.952	185.555	0	0	19.6323	-23.126	-58.1267	173.594	5561.33	14573.5	58.1267	0	7.63569	11.091	9.85993	0	0	0.235161	140.896	-512.91	16.1045	196.247	0	55.3691	54.4745	142.208	2
4222	0	0	222	1	326.734	122.85	203.884	0	0	-11.8918	-5.85934	-172.319	274.96	5592.85	14456.6	172.319	0	11.7518	11.0212	10.3388	0	0	0.317537	136.876	-516.345	15.9768	228.302	0	36.1394	35.0963	113.22	2
4259	0	0	259	1	308.638	127.577	181.061	0	0	31.4721	-39.9741	-329.322	225.711	5549.49	14490.7	329.322	0	9.40597	11.8285	10.5318	0	0	0.251391	112.283	-505.492	17.2491	194.667	0	43.5708	43.7704	190.916	2
4373	0	0	373	1	354.491	175.496	178.995	0	0	76.1287	-1.33073	29.2752	229.858	5604.49	14551.7	-29.2752	0	10.2899	10.0355	9.35462	0	0	0.234339	162.609	-516.417	14.2792	216.483	0	42.4385	41.3842	107.507	2
4375	0	0	375	1	342.924	177.737	165.187	0	0	9.03218	68.4207	132.592	229.045	5671.59	14481.9	-132.592	0	10.7821	10.87	9.55977	0	0	0.137673	165.069	-521.765	14.9678	206.887	0	42.6683	41.4025	114.878	2
4498	0	0	498	1	291.196	134.327	156.869	0	0	50.2279	12.2849	-290.748	172.362	5630.39	14538.1	290.748	0	7.11335	10.5122	9.12722	0	0	0.156974	135.932	-506.466	18.0251	174.975	0	54.4139	52.8786	219.183	2
4528	0	0	528	1	235.748	96.9065	138.842	0	0	-18.4089	15.2374	-517.791	180.285	5699.03	14535.1	517.791	0	7.49816	10.1455	8.82757	0	0	0.207268	123.3	-496.795	23.083	204.95	0	61.3147	62.0747	306.843	2
4576	0	0	576	1	298.142	121.415	176.727	0	0	3.63632	-213.164	-717.418	252.896	5577.32	14763.5	717.418	0	11.9431	9.05023	7.77442	0	0	0.170262	182.887	-517.003	17.0578	158.097	0	54.3268	72.3323	185.782	2
4631	0	0	631	1	328.75	159.649	169.101	0	0	50.4092	-20.0676	-119.341	183.064	5530.55	14570.4	119.341	0	7.88947	9.51888	7.70502	0	0	0.31821	163.163	-507.964	15.2816	204.361	0	47.4309	47.7781	139.73	2
4637	0	0	637	1	254.458	133.617	120.842	0	0	72.2277	-10.2545	-125.215	174.888	5608.39	14560.6	125.215	0	7.49915	9.20543	8.17045	0	0	0.237815	133.364	-493.357	20.6793	199.484	0	51.4998	50.0358	146.088	2
4678	0	0	678	1	267.763	118.666	149.097	0	0	53.8671	-40.1156	-246.285	177.976	5626.75	14590.5	246.285	0	7.48639	8.78652	8.09723	0	0	0.238245	167.03	-510.315	19.3659	208.796	0	49.272	48.2326	177.578	2
4720	0	0	720	1	277.577	129.493	148.084	0	0	110.828	49.9055	-310.721	191.274	5569.79	14500.5	310.721	0	7.85489	9.06617	7.45084	0	0	0.0613727	145.546	-495.169	18.4791	189.337	0	46.0181	45.1383	197.864	2
4814	0	0	814	1	286.188	128.868	157.32	0	0	35.0616	38.2574	-237.427	250.985	5645.56	14611.8	237.427	0	10.4168	8.29255	7.20448	0	0	0.153766	120.915	-483.865	17.6535	189.724	0	35.3948	34.3697	126.276	2
4815	0	0	815	1	307.294	116.554	190.74	0	0	67.4222	54.2491	-249.962	197.853	5613.2	14496.1	249.962	0	8.16649	9.35952	7.43404	0	0	0.0670821	120.638	-486.549	16.4542	136.071	0	44.8076	42.8863	169.228	2
4844	0	0	844	1	233.49	113.146	120.344	0	0	-0.00225578	41.8078	-299.813	145.407	5580.96	14508.6	299.813	0	5.99442	8.90274	8.07448	0	0	0.11946	109.326	-477.545	22.8197	138.176	0	53.5441	59.1212	243.823	2
4853	0	0	853	1	332.791	168.58	164.21	0	0	9.12717	83.4315	-58.6873	243.133	5571.83	14466.9	58.6873	0	10.5355	7.80445	7.3174	0	0	0.141118	134.335	-487.269	14.7981	181.286	0	37.0343	35.7466	96.3769	2
4878	0	0	878	1	270.123	110.297	159.826	0	0	26.3948	23.8941	-101.81	233.608	5753.89	14526.5	101.81	0	10.0469	8.13404	7.65961	0	0	0.0821223	121.87	-485.62	18.9463	191.512	0	38.2263	37.0545	104.169	2
4930	0	0	930	1	325.028	175.938	149.089	0	0	10.4776	15.0048	-149.808	196.191	5670.14	14635	149.808	0	8.36501	8.47801	7.49918	0	0	0.0857837	157.206	-500.464	15.318	183.167	0	44.5049	42.8051	133.714	2
5119	0	0	1119	1	253.619	129.98	123.639	0	0	33.8351	27.3204	-11.7762	179.02	5547.13	14523	11.7762	0	7.88663	7.30414	6.53826	0	0	0.149635	134.694	-477.555	19.9485	174.212	0	46.9896	45.9913	121.171	2
5159	0	0	1159	1	239.149	88.5601	150.588	0	0	55.227	66.208	4.80404	187.791	5525.73	14484.2	-4.80404	0	8.26027	7.00119	6.69871	0	0	0.0911694	165.055	-487.135	21.3277	192.227	0	44.7896	44.0394	118.745	2
5161	0	0	1161	1	238.151	84.8478	153.303	0	0	-59.1731	-36.1588	-635.075	293.671	5739.79	14586.5	635.075	0	12.6717	7.07131	5.39207	0	0	0.231344	162.199	-483.399	21.0799	163.759	0	39.2378	42.7558	164.951	2
5162	0	0	1162	1	334.94	127.871	207.07	0	0	30.8776	39.2446	-59.781	305.997	5550.08	14511.1	59.781	0	13.2697	6.53517	6.55386	0	0	0.187814	157.683	-482.629	14.4226	242.26	0	28.7934	28.0494	76.0308	2
5294	0	0	1294	1	182.537	75.2967	107.24	0	0	28.1776	44.0097	-129.48	139.597	5652.44	14506.4	129.48	0	5.9421	7.39254	7.22918	0	0	0.0668044	107.643	-463.534	29.7966	143.205	0	61.1005	57.6137	168.447	2
5299	0	0	1299	1	252.269	96.6638	155.605	0	0	59.4641	-4.51184	-280.943	181.817	5521.5	14554.9	280.943	0	7.53576	6.77528	5.95987	0	0	0.189252	117.463	-462.691	19.8133	167.146	0	43.114	44.2712	171.02	2
5316	0	0	1316	1	262.36	105.848	156.512	0	0	-8.87722	45.1861	-134.372	238.195	5490.18	14505.2	134.372	0	10.1831	6.55024	5.5115	0	0	0.228093	202.936	-503.129	18.7926	272.71	0	33.6108	33.0453	102.208	2
5365	0	0	1365	1	239.824	112.054	127.769	0	0	-46.5282	41.4893	19.4142	181.043	5527.83	14508.9	-19.4142	0	8.19099	6.65313	6.13256	0	0	0.14395	145.856	-477.3	21.0201	192.025	0	44.7109	43.6324	118.118	2
5381	0	0	1381	1	243.078	101.959	141.119	0	0	-10.7809	70.4847	25.5221	170.596	5492.08	14479.9	-25.5221	0	7.63924	6.36725	6.16201	0	0	0.205874	140.458	-475.42	20.6331	197.675	0	47.1497	46.1574	127.175	2
5486	0	0	1486	1	283.516	117.514	166.001	0	0	-25.4447	22.87	-101.4	145.726	5307.42	14926.1	101.4	0	6.32884	6.57364	6.01249	0	0	0.163549	136.516	-476.067	17.3142	154.69	0	51.6952	51.5677	143.84	2
5521	0	0	1521	1	237.289	127.493	109.796	0	0	-228.028	462.474	-694.055	207.663	5609.67	14685.8	694.055	0	11.95	6.43628	4.4723	0	0	0.287591	166.748	-480.792	20.7417	190.59	0	58.5352	87.3416	184.734	2
5544	0	0	1544	1	235.778	111.072	124.706	0	0	45.5566	-35.8666	-156.392	159.362	5535.4	14486.6	156.392	0	6.83538	6.07543	5.54426	0	0	0.154965	184.136	-487.861	21.1269	211.645	0	47.2228	46.8234	146.915	2
5652	0	0	1652	1	259.562	104.47	155.092	0	0	-53.9449	62.47	-328.475	219.477	5634.9	14587.6	328.475	0	9.10259	6.14848	5.20002	0	0	0.221104	158.966	-477.094	18.8675	208.356	0	37.3499	36.2234	152.156	2
5847	0	0	1847	1	265.425	149.271	116.154	0	0	25.5016	79.9278	15.7114	175.834	5655.12	14570.1	-15.7114	0	7.7849	5.17998	4.9486	0	0	0.0556443	136.938	-455.06	18.148	187.341	0	43.9868	42.0633	110.198	2
