# Supplementary material for: CaV1 and CaV2 calcium channels mediate the release of distinct pools of synaptic vesicles
Source: eLife. 2023 Feb 23;12:e81407. doi: 10.7554/eLife.81407 (PMC10023163; doi:10.7554/eLife.81407)
Supplement: Figure 5—source data 1. [file elife-81407-fig5-data1.zip › Figure 5 - Source Data 1/elks-1/153/1/cav1_to_cav2.csv]

434.035068326485
514.685446489213
377.032287280982
261.661358189122
462.973377663996
133.417684398593
485.123351802141
321.403779310572
421.077586726447
203.476089665885
36.860471186038
291.867390824796
136.483893552014
428.797923831493
292.865043248742
213.098353741627
458.838362928886
423.856334851187
347.125370169785
49.1167403569175
137.674059638689
333.978063337691
131.884599493943
77.1700171440593
388.83956936098
338.03470588106
465.021478473934
97.8918602225958
413.638250798928
432.746867660574
446.678515310895
97.8657289558473
342.517612838541
443.088657983874
116.045462082278
91.047143409714
314.007353649222
369.966406583961
502.385156978057
22.1961170014883
-40.6741104988791
2.72491861379103
469.215849158695
284.692974504148
376.764753257335
418.761258176692
380.904728175273
346.930905650725
392.126920629744
357.338637392673
-133.833832660505
78.6519973203758
38.4420164068106
44.0674183131268
299.246967986873
174.095118602997
371.553813722409
280.580925935719
406.431308025598
305.823764894486
420.706949898222
353.177335456953
168.964775280912
252.985472813853
-143.201842815145
180.829795449587
189.321223105465
389.141741301845
345.497203413533
272.482464317732
493.254955541907
285.813643836724
140.996088008501
326.042662761172
179.665691290102
271.292072637054
193.21246351565
244.497084640203
386.853061422779
302.616355145929
120.61839508613
288.841525412117
182.942619561552
342.351438621527
96.215775286289
428.196987577996
-7.28717655550327
21.5222673375597
385.721722050675
483.815840120872
393.897965993281
445.811506159413
244.257012716783
262.586179763763
-64.135528827851
399.853253977826
281.901648540264
169.316036107979
416.975787806435
128.592309650853
128.180193045515
267.96838818418
415.016854845608
204.752592618995
383.995447021869
313.492741200883
135.353820187879
351.153033208985
206.289376052263
276.178875454862
237.434576741346
237.446586642453
221.39413311102
512.415527262794
313.119931955501
453.621171401192
208.43144444623
144.591364933003
265.960002224322
381.945382134032
347.259781310426
182.386263039145
245.732294066085
296.361106500923
350.042630939861
156.511908037062
248.890975168385
-89.1336567364829
57.6230959717545
459.401201552115
323.876635197033
522.853244894261
191.267790599582
211.920869503436
53.4329137065738
121.608573046927
244.43470678365
281.303161901871
-132.824456561497
380.801902728929
358.037798989336
314.750995161104
168.385205389317
381.676811729596
390.29876978079
17.1116581214155
319.395918071746
166.363201016057
226.098884447243
274.795814337885
166.287855245266
389.968025345011
168.372245862016
468.008223097123
577.116428920535
-100.578764780556
346.062717085577
326.869545218689
-45.2675168373021
331.860730070613
530.965268487079
422.454738515274
120.214576952297
310.48613036499
-57.6138386579801
