# Supplementary material for: CaV1 and CaV2 calcium channels mediate the release of distinct pools of synaptic vesicles
Source: eLife. 2023 Feb 23;12:e81407. doi: 10.7554/eLife.81407 (PMC10023163; doi:10.7554/eLife.81407)
Supplement: Figure 5—source data 1. [file elife-81407-fig5-data1.zip › Figure 5 - Source Data 1/elks-1/153/1/cav1_to_elks.csv]

352.346760631269
489.146800288495
356.825030278113
210.376296466795
450.698707703771
74.6626534744264
375.939032677608
234.514500964634
384.482773681594
146.444388489667
-31.8661102403967
195.512683808386
75.5800826354771
297.998536232919
243.987859496653
143.59811931396
419.971232171219
380.885581999369
303.403408230474
25.8071416607054
98.1562867547509
209.024283640246
-8.1862375367582
0.332318228493932
244.448948301583
308.806399732071
455.073552523491
30.9852226505454
303.392971371798
399.965047209629
367.189602534714
42.0974022763003
216.014575499848
391.595449775999
-12.3091594905145
-34.1532831103314
217.559151414614
285.204753699837
436.605186874202
-111.867776155349
-147.026930277293
-103.949163111776
353.283340877828
187.245102777025
279.698470348634
305.366794552772
236.101918723258
223.520215482746
297.941809415502
314.625408156842
-238.25241411568
16.5451855640531
-67.5896970674048
-60.806848323642
202.909353788893
90.4771787287473
221.143144098894
166.515422363872
323.11497722795
193.270839656843
273.284223197632
217.825658338027
60.5515856519005
145.533460424404
-228.172708270086
145.397950138911
124.581945845753
303.710281710241
230.48633539449
109.257916111079
405.135180875241
143.024763797373
50.8153313040057
244.529031912304
95.5857563924255
156.996973713283
37.3879153596517
85.3356732882148
259.396356172012
169.636310109831
80.2915714385708
153.01931425804
139.923167902895
197.361034629979
-12.1479841067339
296.610992493028
-143.231758180567
-115.125995982448
247.246642770207
332.47396153957
343.832411903769
290.809725398955
112.169601444441
163.636646570552
-99.1420037979988
224.585901422903
181.938043942569
55.3242361909133
332.599017868245
48.3630301892617
21.5071418862644
126.176075944762
375.443401554903
100.189754096612
237.618982857495
174.996965843675
71.3487318991056
253.310803020246
91.5775230573399
225.683623048241
204.600377604109
193.982107607885
105.259935745292
397.707020227909
182.736306172331
319.510438141581
82.693610358062
38.4527574600797
189.765021402151
236.929933219812
200.161394733981
89.5522078258109
217.888792215965
191.338531960534
229.502137691326
122.5879674068
113.539569506202
-117.551531322545
-73.9517101518395
350.901903262152
309.210759059675
381.611602320336
111.986009419692
154.111880713552
-41.7864455909985
-13.2444055894293
180.18046016993
207.919612213369
-164.641521157803
266.525168174605
249.253057294367
151.610699803143
34.7799904948843
235.974542311282
263.317348840104
-20.3917244953682
246.189763570907
93.042823866158
126.032416208849
140.325435489943
108.739869677362
332.985144227279
100.818310605139
393.813258947073
501.764824710304
-143.034699872876
200.282619592112
228.795289352593
-150.820140951069
230.004332408711
482.226976793984
354.149750059424
80.1229690536111
261.618710144464
-93.138266198489
