# Supplementary material for: CaV1 and CaV2 calcium channels mediate the release of distinct pools of synaptic vesicles
Source: eLife. 2023 Feb 23;12:e81407. doi: 10.7554/eLife.81407 (PMC10023163; doi:10.7554/eLife.81407)
Supplement: Figure 5—source data 1. [file elife-81407-fig5-data1.zip › Figure 5 - Source Data 1/elks-1/153/1/cav2_to_cav2(cav1).csv]

-8.7215688239603
63.454538176999
4.77588908167536
50.7710683476703
55.9103129093673
53.7552548323697
86.4510829621267
67.0498238090172
26.9720511426231
10.0038462713005
65.4282341348239
82.8217578272411
-12.8276514653744
33.517089007039
52.0747950663094
66.8126351133806
0.268038978629193
50.5306323114214
-50.734887572808
-62.5204216027487
93.2713942514624
26.4473451400199
36.3575124043518
84.2505650276958
35.7699691305456
-85.1939092685539
-65.2458840347699
-46.5031694125237
97.8912050214021
-118.950773422998
30.7430495088643
109.158670923133
36.3037281131542
44.4879933293173
5.02647930423018
85.3254753758083
-16.9532752302002
-65.2836001371711
-12.1719380774789
14.5104563286391
3.55950497365757
37.3057163433155
-46.829686405184
-22.1342508046914
11.7879421101998
48.3089302317935
66.2990155082425
87.4953269261164
-46.0898517850183
8.85224190388408
75.5097915487295
-14.5604474582483
-69.0118095013258
-1.75312848529211
-62.5862894883708
-18.3935113324465
-48.4387545185141
62.1723295606571
16.1583462647186
51.8303268649229
94.7425049168
-61.8477815082151
-74.9349914243003
-25.504405373234
50.7587030412515
80.6286366294639
-19.154079230384
-36.9454204598392
-54.7011439901516
-41.939089756936
-29.8561009599212
24.8919919783298
-40.7754493658608
-73.5042157921871
11.6086871018028
93.5216203611867
-38.3267345456948
25.5507837116979
51.468708026342
61.0950086209805
-69.3965593082571
-29.0594340191037
-2.0323170047327
-242.833906825801
49.7768237122491
-115.95840553741
-50.9617008418968
-1.29270346451995
-49.6133901987014
10.0151755175116
-32.0814449693025
18.9325202485438
-134.332382102948
9.73416159929002
48.4650629793578
-37.4115513041352
-34.2684181836485
-412.466389983426
13.4920704666297
