# Supplementary material for: CaV1 and CaV2 calcium channels mediate the release of distinct pools of synaptic vesicles
Source: eLife. 2023 Feb 23;12:e81407. doi: 10.7554/eLife.81407 (PMC10023163; doi:10.7554/eLife.81407)
Supplement: Figure 5—source data 1. [file elife-81407-fig5-data1.zip › Figure 5 - Source Data 1/elks-1/153/1/cav2_to_cav2(ELKS).csv]

4.87656177503959
41.6315175534146
41.9671232194214
15.1317881779414
23.0178727417187
52.7943648290911
68.3474318605295
93.5096389847204
11.0278099298921
2.29324184265352
70.1144563340767
55.1516014501067
31.3825072078689
-7.24727549452837
29.3425515717972
46.9266705648406
-14.0925307328398
38.7489605452065
-48.6500146336057
-93.1789040919539
73.4629294254519
32.7713048110818
-6.99266731196258
42.7435025188825
2.50804949007761
-111.479703282854
-120.11372920571
-52.3222829670649
105.626962847697
-95.3779532571752
25.0826048258496
115.433400588179
13.5519933635151
64.4244193918785
6.90006821744828
79.2404946855258
-42.4797174493433
-29.4019670458692
-12.6896846188611
31.8189985087593
26.0336781616134
26.2336156040856
-51.4491177897344
0.181701015811996
-39.0416509643237
63.8671596163804
83.7022639258139
104.608444037174
-64.8813203335721
54.8702952108251
69.1271500118637
-14.0581715326862
-36.2404140800099
-14.3849691689629
-77.9627322293709
-33.6443959287499
-25.0189093798072
55.7292397168621
0.418990488156851
76.9591672479401
112.612332088713
-30.7426551379485
-54.5851830660322
-48.2794106488091
88.7300809918306
57.1198928279737
-2.31998146394471
6.42712394721457
-21.5966017452465
-69.0444255159091
-61.5506911479242
61.6793270271592
-27.4549340908416
-48.5630314907285
-8.3969185530259
100.855781632668
-60.3558636061425
18.1262969171075
45.5876562556623
59.9581461350281
-86.3206333060371
-70.3340391100064
-8.82047167264864
-185.073384319319
31.7261818874758
-100.758626047002
-19.4447725951068
7.32540032918041
-38.8473922675785
53.5628472754761
4.08574182138909
25.6972125435277
-134.332610286085
7.81526160173962
40.8399515708188
-49.1514854761372
-19.2338759668746
-367.713612892201
-0.08105524779603
