# Supplementary material for: CaV1 and CaV2 calcium channels mediate the release of distinct pools of synaptic vesicles
Source: eLife. 2023 Feb 23;12:e81407. doi: 10.7554/eLife.81407 (PMC10023163; doi:10.7554/eLife.81407)
Supplement: Figure 5—source data 1. [file elife-81407-fig5-data1.zip › Figure 5 - Source Data 1/elks-1/153/1/cav2_to_ELKS.csv]

125.331945800721
162.086901579096
162.422507245103
135.587172203623
143.4732567674
173.249748854772
188.802815886211
213.965023010402
131.483193955573
122.748625868335
190.569840359758
175.606985475788
151.83789123355
113.208108531153
149.797935597478
167.382054590522
106.362853292841
159.204344570888
71.8053693920756
27.2764799337274
193.918313451133
153.226688836763
113.462716713719
163.198886544564
122.963433515759
8.97568074282754
0.341654819971154
68.1331010586164
226.082346873378
25.077430768506
145.537988851531
235.88878461386
134.007377389196
184.87980341756
127.35545224313
199.695878711207
77.975666576338
91.053416979812
107.76569940682
152.274382534441
146.489062187295
146.688999629767
69.0062662359469
120.637085041493
81.4137330613576
184.322543642062
204.157647951495
225.063828062855
55.5740636921091
175.325679236506
189.582534037545
106.397212492995
84.2149699456713
106.070414856718
42.4926517963104
86.8109880969314
95.4364746458741
176.184623742543
120.874374513838
197.414551273621
233.067716114394
89.7127288877327
65.8702009596491
72.1759733768722
209.185465017512
177.575276853655
118.135402561737
126.882507972896
98.8587822804348
51.4109585097722
58.904692877757
182.13471105284
93.0004499348397
71.8923525349528
112.058465472655
221.31116565835
60.0995204195387
138.581680942789
166.043040281344
180.413530160709
34.1347507196442
50.1213449156749
111.634912353033
-64.618000293638
152.181565913157
19.6967579786797
101.010611430574
127.780784354862
81.6079917581028
174.018231301157
124.54112584707
146.152596569209
-13.8772262604034
128.270645627421
161.2953355965
71.3038985495441
101.221508058807
-247.25822886652
120.374328777885
