# Supplementary material for: CaV1 and CaV2 calcium channels mediate the release of distinct pools of synaptic vesicles
Source: eLife. 2023 Feb 23;12:e81407. doi: 10.7554/eLife.81407 (PMC10023163; doi:10.7554/eLife.81407)
Supplement: Figure 5—source data 1. [file elife-81407-fig5-data1.zip › Figure 5 - Source Data 1/elks-1/153/1/ELKS_to_cav2.csv]

60.030375452212
109.240930098284
116.938101655564
159.714922925583
77.9442283749613
108.088762018728
215.859732355691
23.9643680012578
186.530041221309
131.906426567941
141.020099755995
149.893099349116
179.55174884028
107.486384711261
67.2159229486424
87.5341846851225
23.7399497588649
63.1533677940606
171.095819354716
100.864897331132
73.6571801632963
157.153875250244
48.866113484979
117.635360660082
143.934960453062
166.329640359434
-25.1979215504471
18.0013233807458
171.107524569425
204.12502375538
-31.7133106575257
172.25486344031
77.1958957230127
184.758694456197
230.740404612032
193.982244734967
237.306045672354
264.174807056736
58.2915706372514
194.20511438317
66.9229958738106
53.6203594192848
