# Supplementary material for: CaV1 and CaV2 calcium channels mediate the release of distinct pools of synaptic vesicles
Source: eLife. 2023 Feb 23;12:e81407. doi: 10.7554/eLife.81407 (PMC10023163; doi:10.7554/eLife.81407)
Supplement: Figure 5—source data 1. [file elife-81407-fig5-data1.zip › Figure 5 - Source Data 1/elks-1/153/1/elks_to_elks(cav1).csv]

-20.0560051143239
73.7545617987489
-12.4417629077934
-19.203975204071
40.2166152888267
63.064858398503
-64.8262972252205
63.6605353821224
-34.2369453717247
37.7631065454625
-36.9903230828768
51.5620309776887
-3.27046690783845
11.1702952878086
105.026570476352
40.3449476213254
100.196193805285
-123.856217696376
-61.479318694107
9.77604965589308
9.55507756693441
8.7807355769346
14.2622797352415
47.9554626496547
13.9805628090298
28.2742562874191
151.310535976958
22.8629810279244
-22.3484062926236
-20.0031737875852
107.624085837662
-13.5536278645677
75.8196541149118
-60.9677368825496
-61.2811087981936
-31.2776594886154
-46.2940294654318
-438.916724699779
-55.3214818400938
-13.0634558615993
18.0062584114949
44.4210619532041
