# Supplementary material for: CaV1 and CaV2 calcium channels mediate the release of distinct pools of synaptic vesicles
Source: eLife. 2023 Feb 23;12:e81407. doi: 10.7554/eLife.81407 (PMC10023163; doi:10.7554/eLife.81407)
Supplement: Figure 5—source data 1. [file elife-81407-fig5-data1.zip › Figure 5 - Source Data 1/elks-1/153/1/ELKS_to_ELKS(cav2).csv]

60.4250085734693
11.2144539273977
3.51728237011775
-39.2595388999016
42.51115565072
12.3666220069535
-95.4043483300102
96.4910160244235
-66.0746571956279
-11.4510425422595
-20.5647157303138
-29.4377153234345
-59.0963648145989
12.9689993144202
53.2394610770389
32.9211993405588
96.7154342668164
57.3020162316207
-50.6404353290345
19.5904866945493
46.798203862385
-36.6984912245625
71.5892705407023
2.8200233655989
-23.4795764273804
-45.8742563337528
145.653305576128
102.454060644935
-50.6521405437434
-83.6696397296982
152.168694683207
-51.7994794146289
43.2594883026686
-64.3033104305159
-110.285020586351
-73.5268607092858
-116.850661646673
-143.719423031054
62.1638133884298
-73.7497303574892
53.5323881518707
66.8350246063965
