# Supplementary material for: CaV1 and CaV2 calcium channels mediate the release of distinct pools of synaptic vesicles
Source: eLife. 2023 Feb 23;12:e81407. doi: 10.7554/eLife.81407 (PMC10023163; doi:10.7554/eLife.81407)
Supplement: Figure 5—source data 1. [file elife-81407-fig5-data1.zip › Figure 5 - Source Data 1/elks-1/153/2.csv]

image-ID	cycle	z-step	frame	accum	photon-count	photon-count11	photon-count12	photon-count21	photon-count22	psfx	psfy	psfz	psf-photon-count	x	y	z	stdev	amp	background11	background12	background21	background22	maxResidualSlope	chisq	log-likelihood	accuracy	llr	time-point	precisionx	precisiony	precisionz	vis-probe
1	0	0	1	1	491.273	272.387	218.886	0	0	18.3229	-12.6737	212.553	514.56	9449.38	9679.69	-212.553	0	18.5378	7.88043	9.84477	0	0	0.223718	208.044	-548.134	15.4373	335.639	0	21.0273	20.8824	70.0534	0
2	0	0	2	1	743.118	269.72	473.398	0	0	35.9217	43.4595	-10.832	648.442	9531.44	9723.22	10.832	0	22.0344	7.46359	9.74812	0	0	0.376998	280.497	-597.304	9.5597	445.853	0	17.0288	16.8341	64.0027	0
3	0	0	3	1	445.274	229.223	216.051	0	0	104.378	-47.4936	406.136	271.22	9462.98	9614.85	-406.136	0	10.8395	9.10712	11.5363	0	0	0.0375715	155.413	-529.455	17.8826	187.932	0	39.2054	39.7833	148.018	0
6	0	0	6	1	372.241	184.394	187.847	0	0	28.6251	-50.0318	235.898	200.249	9439.08	9617.39	-235.898	0	7.32618	8.5086	11.0156	0	0	0.184243	212.514	-550.064	21.9884	233.628	0	49.5748	49.528	163.542	0
7	0	0	7	1	518.653	244.049	274.605	0	0	32.0469	81.2513	151.613	403.632	9435.65	9685.43	-151.613	0	14.0936	8.02963	9.82947	0	0	0.256456	225.979	-562.244	14.5076	327.588	0	26.0607	25.8193	86.4882	0
8	0	0	8	1	568.23	220.915	347.315	0	0	92.231	37.8923	52.0702	487.324	9375.47	9629.13	-52.0702	0	16.5836	8.11429	10.3186	0	0	0.151831	215.509	-549.195	13.1075	295.994	0	22.1195	22.0888	77.9223	0
10	0	0	10	1	558.763	316.843	241.92	0	0	58.4321	76.4852	448.702	556.537	9508.93	9690.2	-448.702	0	22.6503	7.72877	10.343	0	0	0.377513	240.714	-576.785	13.316	401.344	0	20.4289	20.7033	80.6802	0
12	0	0	12	1	533.493	273.749	259.744	0	0	24.7108	57.8586	297.694	525.03	9442.99	9708.82	-297.694	0	19.4279	7.87946	10.2934	0	0	0.328066	172.318	-534.751	14.0694	305.537	0	21.0997	20.8974	72.8194	0
14	0	0	14	1	632.684	313.922	318.762	0	0	76.3524	62.2254	138.081	572.24	9491.01	9704.46	-138.081	0	19.7908	7.18597	10.3823	0	0	0.310587	240.486	-569.712	11.484	431.477	0	19.2359	18.9995	65.2422	0
15	0	0	15	1	411.267	208.699	202.569	0	0	62.5321	57.4055	285.239	373.015	9405.17	9709.28	-285.239	0	13.6199	6.87901	10.0345	0	0	0.0848282	240.184	-559.347	18.8515	317.402	0	27.4284	27.3107	95.4488	0
17	0	0	17	1	677.479	301.117	376.363	0	0	4.48446	68.06	206.102	567.783	9463.22	9598.96	-206.102	0	20.2809	9.02305	10.4746	0	0	0.451566	271.976	-590.338	10.8013	347.212	0	19.985	19.7072	66.3453	0
19	0	0	19	1	606.344	307.499	298.845	0	0	132.523	20.991	264.763	460.912	9434.84	9646.03	-264.763	0	16.6362	7.86934	10.8276	0	0	0.250197	234.759	-568.255	12.1757	298.622	0	23.6453	23.606	80.896	0
21	0	0	21	1	383.838	184.859	198.978	0	0	65.7609	66.7504	142.475	354.37	9501.6	9600.27	-142.475	0	12.282	8.62392	10.3914	0	0	0.0952696	190.828	-545.523	21.0633	259.713	0	29.6643	29.3437	98.8185	0
32	0	0	32	1	424.001	242.985	181.016	0	0	73.9405	46.3006	267.963	308.537	9393.76	9620.72	-267.963	0	11.1629	8.27196	10.9547	0	0	0.123031	172.551	-536.019	18.68	226.586	0	33.8416	33.8613	114.87	0
38	0	0	38	1	386.575	207.517	179.058	0	0	166.597	-16.8341	90.686	206.65	9500.42	9683.85	-90.686	0	7.13888	7.63303	10.078	0	0	0.224101	204.72	-542.228	20.5342	282.101	0	46.9436	46.4753	158.183	0
39	0	0	39	1	596.212	286.136	310.076	0	0	127.586	118.59	450.024	482.778	9439.77	9648.09	-450.024	0	19.6231	6.56082	9.5839	0	0	0.401117	270.34	-576.26	12.1425	382.3	0	22.1102	22.4504	89.8087	0
41	0	0	41	1	439.512	249.533	189.978	0	0	53.8574	-2.84934	80.5864	326.917	9513.5	9669.87	-80.5864	0	11.2936	7.61122	9.5881	0	0	0.154474	259.515	-572.794	17.5105	335.397	0	30.4844	30.2907	104.471	0
42	0	0	42	1	539.837	267.56	272.278	0	0	53.7094	59.363	401.583	285.017	9513.65	9607.66	-401.583	0	11.2178	7.30053	10.146	0	0	0.185169	265.464	-579.474	13.7748	320.132	0	35.284	35.7018	134.849	0
51	0	0	51	1	389.373	193.452	195.921	0	0	51.3761	15.3807	246.849	293.325	9416.32	9751.3	-246.849	0	10.5853	7.87414	10.7493	0	0	0.242969	213.173	-546.647	20.5662	274.111	0	35.0296	34.7038	117.923	0
56	0	0	56	1	429.647	229.524	200.123	0	0	97.2128	95.4549	528.764	369.095	9470.15	9671.23	-528.764	0	15.9719	7.54948	9.85402	0	0	0.0790144	199.984	-544.849	18.0231	278.845	0	29.6612	30.1693	131.482	0
64	0	0	64	1	470.572	275.788	194.784	0	0	20.4679	28.315	294.258	359.68	9447.23	9738.37	-294.258	0	13.3302	7.72668	9.45768	0	0	0.0775586	269.863	-574.358	16.1539	336.077	0	28.85	28.4385	97.9969	0
78	0	0	78	1	304.615	153.762	150.853	0	0	-84.98	41.3612	499.916	195.855	9453.02	9725.32	-499.916	0	8.65621	7.61655	9.64474	0	0	0.275039	195.045	-533.11	27.3898	233.759	0	50.4975	49.9504	208.693	0
82	0	0	82	1	655.392	366.862	288.531	0	0	68.698	-6.67868	244.786	633.374	9498.66	9773.36	-244.786	0	22.8613	7.5846	9.59951	0	0	0.110595	206.855	-552.229	11.0142	401.985	0	17.6862	17.46	60.3347	0
83	0	0	83	1	465.256	253.799	211.456	0	0	-26.8749	12.451	70.1928	376.923	9594.24	9754.23	-70.1928	0	13.2031	7.14865	9.44661	0	0	0.273152	225.774	-552.505	16.2579	333.753	0	26.3175	25.9046	92.2711	0
97	0	0	97	1	403.658	179.854	223.804	0	0	176.744	89.9283	379.787	267.825	9490.28	9577.09	-379.787	0	10.3508	7.07922	8.94888	0	0	0.127044	209.74	-540.806	19.1177	292.113	0	36.9383	36.906	135.536	0
109	0	0	109	1	466.268	274.799	191.469	0	0	15.561	89.9013	404.695	333.397	9452.14	9676.78	-404.695	0	13.2465	6.57427	8.77174	0	0	0.203144	229.058	-551.883	16.0031	295.192	0	29.8155	29.9178	111.456	0
111	0	0	111	1	429.328	254.878	174.451	0	0	96.4102	85.5649	528.662	368.238	9470.95	9681.12	-528.662	0	15.9267	6.77237	8.84848	0	0	0.230719	294.397	-593.531	17.6822	387.172	0	28.8351	29.2556	126.905	0
113	0	0	113	1	419.43	235.592	183.838	0	0	98.7343	-20.4447	450.669	384.817	9468.63	9687.46	-450.669	0	15.7889	6.75346	7.84346	0	0	0.0267505	194.713	-532.559	17.9792	299.282	0	26.6628	27.0178	102.219	0
115	0	0	115	1	487.093	234.172	252.92	0	0	12.3	9.61639	225.769	392.981	9455.4	9657.4	-225.769	0	14.189	6.51359	8.97005	0	0	0.195623	213.508	-535.555	15.2282	303.735	0	25.386	25.1905	84.62	0
120	0	0	120	1	381.926	190.204	191.722	0	0	110.251	173.016	464.49	308.638	9457.11	9693.32	-464.49	0	12.8142	5.85818	8.66058	0	0	0.224064	255.69	-555.43	19.9975	298.077	0	31.2754	31.7804	130.759	0
121	0	0	121	1	452.671	231.819	220.852	0	0	-9.91294	3.69976	122.803	310.206	9577.27	9762.98	-122.803	0	10.9445	6.68888	8.52078	0	0	0.0574605	223.536	-547.912	16.548	285.176	0	30.6241	30.0991	103.972	0
127	0	0	127	1	421.931	224.89	197.041	0	0	27.78	51.2966	459.33	315.453	9539.58	9615.72	-459.33	0	13.0177	6.39835	9.56793	0	0	0.0611921	217.995	-549.709	18.0827	250.454	0	31.3381	32.0179	129.889	0
136	0	0	136	1	423.785	226.836	196.949	0	0	99.8462	25.9883	347.518	276.344	9567.17	9641.03	-347.518	0	10.453	7.18905	8.31674	0	0	0.0973784	243.341	-556.9	17.9513	305.42	0	35.4991	35.8383	124.816	0
137	0	0	137	1	542.084	338.076	204.008	0	0	42.9982	26.3339	478.065	543.162	9524.36	9640.69	-478.065	0	22.7203	7.40476	9.96591	0	0	0.287948	234.443	-563.776	13.7046	389.638	0	20.6893	21.1533	84.3228	0
141	0	0	141	1	514.423	249.933	264.49	0	0	46.1542	31.8489	75.5879	496.225	9521.21	9734.83	-75.5879	0	17.0587	6.82738	8.78458	0	0	0.194695	196.796	-545.862	14.3268	397.45	0	20.7992	20.5074	72.7339	0
150	0	0	150	1	389.29	181.812	207.479	0	0	55.1222	124.581	518.955	348.004	9512.24	9642.1	-518.955	0	15.0334	8.17536	10.3123	0	0	0.342388	209.019	-552.316	20.5625	244.976	0	31.4826	32.2473	136.774	0
151	0	0	151	1	408.595	249.54	159.055	0	0	104.938	50.5254	465.95	315.312	9462.42	9716.16	-465.95	0	12.959	7.22567	9.66098	0	0	0.123092	214.691	-543.552	19.0197	266.588	0	32.8993	33.053	134.658	0
153	0	0	153	1	447.181	232.188	214.994	0	0	54.0567	-9.53415	212.869	356.858	9612.96	9676.55	-212.869	0	12.761	7.62106	8.7439	0	0	0.233379	205.246	-541.773	17.0136	303.293	0	27.9499	28.1084	94.1695	0
158	0	0	158	1	451.291	220.637	230.654	0	0	5.47266	48.8333	65.9435	428.904	9561.89	9717.85	-65.9435	0	14.8153	6.7054	9.57599	0	0	0.214056	194.068	-535.829	16.7764	368.443	0	23.6964	23.3082	82.6214	0
159	0	0	159	1	414.937	227.499	187.439	0	0	84.3014	83.8889	465.177	382.431	9483.06	9682.79	-465.177	0	15.7175	6.50565	9.35707	0	0	0.210773	267.651	-567.516	18.434	345.429	0	26.9939	27.3478	111.072	0
165	0	0	165	1	486.174	260.51	225.664	0	0	35.4045	90.7584	404.659	412.048	9531.96	9675.92	-404.659	0	16.3027	8.75362	9.89855	0	0	0.402478	158.423	-532.256	15.7855	278.917	0	26.7357	27.054	97.9172	0
166	0	0	166	1	559.535	325.223	234.312	0	0	65.9311	34.553	453.321	436.451	9501.43	9632.47	-453.321	0	17.8407	8.12769	10.2195	0	0	0.0663845	229.997	-571.305	13.3358	327.184	0	25.3362	25.7921	100.006	0
171	0	0	171	1	418.274	216.244	202.03	0	0	-3.88497	36.6503	422.477	312.307	9571.25	9630.37	-422.477	0	12.6486	6.86763	7.92783	0	0	0.132741	246.402	-554.09	18.0802	300.778	0	31.489	32.0337	117.516	0
178	0	0	178	1	614.135	265.889	348.246	0	0	108.464	9.85105	170.259	448.25	9558.56	9657.17	-170.259	0	15.6745	7.58062	9.50134	0	0	0.168523	243.977	-569.322	11.851	343.205	0	23.3879	23.2979	78.8605	0
185	0	0	185	1	437.048	215.297	221.751	0	0	68.1423	-8.78334	124.808	372.659	9399.56	9675.8	-124.808	0	12.9766	6.8265	9.69666	0	0	0.184042	231.315	-557.607	17.4695	305.966	0	26.9485	26.9525	90.3795	0
186	0	0	186	1	416.846	205.053	211.793	0	0	51.1768	34.1324	212.735	389.276	9516.18	9632.89	-212.735	0	13.8351	6.06648	8.90138	0	0	0.0838568	306.371	-578.195	18.1399	368.548	0	25.2688	25.1443	85.1428	0
187	0	0	187	1	444.77	198.961	245.81	0	0	64.0016	13.7145	149.246	353.881	9503.36	9653.31	-149.246	0	12.3525	6.96549	8.38466	0	0	0.131827	218.044	-539.438	16.9264	287.123	0	27.7443	27.5318	92.5491	0
188	0	0	188	1	554.437	305.201	249.236	0	0	-15.0335	24.9524	259.355	541.218	9383.07	9741.73	-259.355	0	19.9112	7.95854	9.13656	0	0	0.429094	199.056	-544.066	13.3365	354.485	0	20.0888	19.8999	67.9252	0
191	0	0	191	1	683.377	329.031	354.346	0	0	38.9897	46.9345	100.347	689.869	9528.37	9620.09	-100.347	0	23.821	7.18364	8.71693	0	0	0.506133	234.227	-563.092	10.4064	480.29	0	15.8514	15.6593	55.3041	0
192	0	0	192	1	446.609	230.447	216.162	0	0	-2.59347	86.6861	300.986	459.652	9569.95	9679.99	-300.986	0	17.142	6.10272	8.39153	0	0	0.37651	227.709	-544.555	16.6637	345.805	0	21.8373	21.8238	76.5036	0
196	0	0	196	1	484.806	236.967	247.839	0	0	72.6071	32.0451	191.556	370.166	9594.41	9634.98	-191.556	0	13.0272	6.11867	8.00982	0	0	0.162381	233.256	-541.9	15.1078	323.999	0	25.9276	25.9583	87.7235	0
197	0	0	197	1	445.584	216.727	228.857	0	0	55.1563	76.3099	207.009	214.118	9512.2	9590.71	-207.009	0	7.56911	6.60614	8.7776	0	0	0.0830048	224.519	-547.038	16.88	231.56	0	43.4634	43.2253	166.11	0
199	0	0	199	1	414.291	201.51	212.78	0	0	-19.3085	33.5449	176.18	411.687	9586.67	9733.14	-176.18	0	14.7017	5.01606	8.3632	0	0	0.161916	362.116	-571.952	17.8936	1	0	22.9523	22.617	78.4947	0
200	0	0	200	1	533.765	273.715	260.05	0	0	75.727	70.142	293.724	470.276	9491.63	9596.88	-293.724	0	17.2081	7.34366	9.00526	0	0	0.37969	224.334	-556.837	13.8329	320.308	0	22.5623	22.4579	77.3617	0
201	0	0	201	1	529.607	275.134	254.473	0	0	48.3732	60.4463	294.679	395.439	9518.99	9606.57	-294.679	0	14.5399	6.84504	8.73072	0	0	0.365345	227.919	-552.632	13.8518	311.683	0	25.5838	25.5513	88.1377	0
202	0	0	202	1	439.814	226.746	213.068	0	0	14.0197	31.7619	67.9643	396.11	9553.34	9734.92	-67.9643	0	13.6842	5.85995	7.61879	0	0	0.139563	270.787	-561.343	16.7805	342.024	0	24.0403	23.6074	84.2997	0
204	0	0	204	1	355.645	170.447	185.198	0	0	99.4393	35.7021	281.616	168.21	9467.92	9631.32	-281.616	0	6.11684	6.97755	8.32896	0	0	0.0907476	241.916	-550.016	22.0579	284.751	0	55.2654	54.8988	183.767	0
207	0	0	207	1	473.553	278.297	195.257	0	0	36.9504	-4.16493	325.892	325.603	9331.09	9770.85	-325.892	0	12.3028	7.04106	8.97421	0	0	0.21764	286.212	-577.705	15.8353	350.476	0	30.2548	30.4511	108.988	0
212	0	0	212	1	373.389	218.752	154.637	0	0	60.8705	-7.08855	235.494	237.89	9506.49	9773.77	-235.494	0	8.56477	6.61404	8.85485	0	0	0.0511053	325.254	-584.955	20.8224	335.607	0	39.7888	39.1222	132.87	0
224	0	0	224	1	307.145	147.987	159.159	0	0	65.607	49.3633	491.134	242.21	9501.75	9717.32	-491.134	0	10.1843	7.00621	8.70165	0	0	0.269018	241.663	-547.432	26.5065	269.416	0	41.1086	41.4858	171.184	0
234	0	0	234	1	423.99	199.389	224.602	0	0	152.829	-1.6412	214.702	269.399	9314.87	9768.32	-214.702	0	9.56831	6.52601	8.65179	0	0	0.103207	313.728	-573.793	17.8507	311.95	0	34.9578	35.2212	119.99	0
250	0	0	250	1	381.542	233.864	147.678	0	0	15.3652	-96.7947	26.3196	208.854	9552	9763.82	-26.3196	0	7.41011	7.25062	8.61828	0	0	0.22991	217.811	-542.052	20.4209	247.611	0	43.0764	43.0228	155.115	0
251	0	0	251	1	377.627	200.251	177.376	0	0	-34.4358	5.61588	203.826	226.465	9601.8	9661.4	-203.826	0	8.22742	6.77573	8.99455	0	0	0.173734	260.272	-544.059	20.6237	277.327	0	40.6165	40.7465	135.776	0
255	0	0	255	1	412.06	214.261	197.799	0	0	163.205	59.9758	508.235	289.055	9404.16	9706.71	-508.235	0	12.32	6.73055	9.10849	0	0	0.256534	219.153	-552.077	18.5985	311.157	0	35.0416	35.4671	155.465	0
256	0	0	256	1	333.776	171.509	162.267	0	0	40.4012	19.5121	306.943	201.811	9526.96	9747.17	-306.943	0	7.50864	6.93939	8.99027	0	0	0.173948	185.511	-524.632	23.9999	212.667	0	46.7873	46.3128	161.651	0
257	0	0	257	1	332.313	137.372	194.941	0	0	40.9668	175.014	237.956	238.458	9526.39	9591.67	-237.956	0	8.62565	5.88761	6.88967	0	0	0.251392	304.275	-563.86	23.0984	334.018	0	37.1383	37.202	123.86	0
259	0	0	259	1	370.926	162.52	208.405	0	0	5.82987	-8.80998	-216.371	317.879	9063.23	9775.49	216.371	0	10.9484	7.44672	9.44831	0	0	0.111338	220.636	-549.497	21.3856	305.825	0	32.0726	30.8619	142.309	0
261	0	0	261	1	430.529	154.245	276.284	0	0	39.9021	63.5117	-188.383	403.419	9128.82	9703.17	188.383	0	13.6382	6.95685	9.10469	0	0	0.227591	207.522	-536.757	17.7115	290.663	0	25.3502	24.9025	111.686	0
265	0	0	265	1	443.402	226.46	216.943	0	0	3.63508	71.3539	220.191	267.646	9464.07	9695.33	-220.191	0	9.60868	7.29658	9.28147	0	0	0.261625	236.868	-556.552	17.2097	254.14	0	36.6979	36.1741	120.18	0
268	0	0	268	1	431.328	228.774	202.554	0	0	44.4102	-43.6697	233.862	269.551	9423.29	9710.69	-233.862	0	9.80625	7.35756	8.2278	0	0	0.11879	289.17	-586.06	17.6016	354.467	0	35.6504	35.4823	116.965	0
273	0	0	273	1	423.911	198.417	225.495	0	0	23.5623	24.5939	42.7831	362.612	9543.8	9742.09	-42.7831	0	12.4607	6.89789	8.61392	0	0	0.213302	251.498	-563.355	17.935	347.085	0	26.9852	26.5652	96.0124	0
276	0	0	276	1	407.035	223.742	183.293	0	0	109.439	79.449	412.039	326.219	9457.92	9687.23	-412.039	0	12.8634	6.9441	8.95434	0	0	0.328397	227.509	-554.556	18.896	312.191	0	31.1424	31.2704	117.806	0
290	0	0	290	1	382.704	190.349	192.355	0	0	98.0599	19.2859	338.535	362.22	9369.64	9747.39	-338.535	0	13.635	5.35837	7.27508	0	0	0.156755	433.36	-624.681	19.5028	459.232	0	26.1179	26.0653	94.168	0
294	0	0	294	1	420.162	163.408	256.753	0	0	-35.8094	22.0932	-0.0256772	296.993	9005.21	9644.93	0.0256772	0	10.3078	6.45221	7.46403	0	0	0.242884	275.248	-555.854	17.7999	277.03	0	30.9519	29.7525	112.456	0
295	0	0	295	1	324.817	132.672	192.145	0	0	148.572	143.245	3.98455	164.718	9119.81	9723.1	-3.98455	0	5.5693	7.11336	9.33723	0	0	0.390969	239.902	-551.607	24.9886	251.49	0	56.2382	55.3913	206.51	0
296	0	0	296	1	414.797	181.679	233.118	0	0	140.189	-18.3918	116.736	307.296	9427.17	9685.41	-116.736	0	10.6581	6.41277	8.35377	0	0	0.234208	237.471	-542.865	18.2325	280.226	0	31.0096	30.8459	104.083	0
297	0	0	297	1	482.801	218.136	264.664	0	0	27.6622	-1.63753	32.6789	398.866	9141.06	9668.66	-32.6789	0	13.732	7.48453	8.21646	0	0	0.104916	229.688	-554.368	15.4483	276.839	0	24.4009	24.3868	90.0115	0
302	0	0	302	1	501.579	229.206	272.373	0	0	26.8255	-17.8438	19.988	326.481	9540.54	9684.86	-19.988	0	11.259	6.60778	8.0747	0	0	0.177611	305.92	-586.814	14.6208	370.507	0	28.7275	28.4709	104.086	0
309	0	0	309	1	500.653	292.243	208.41	0	0	35.9593	57.2708	279.925	362.828	9332.08	9709.41	-279.925	0	13.2728	5.86179	8.78499	0	0	0.340932	279.496	-576.431	14.6137	351.137	0	26.4835	26.7438	93.9606	0
466	0	0	466	1	295.687	145.227	150.459	0	0	39.5592	83.2192	245.008	143.731	9428.14	9783.12	-245.008	0	5.16762	5.79185	7.10563	0	0	0.0587565	190.593	-514.739	26.5963	274.024	0	60.1936	58.8507	198.443	0
641	0	0	641	1	328.827	141.611	187.216	0	0	76.1048	97.8501	-0.807329	189.245	9291.94	9668.83	0.807329	0	6.38716	5.39833	7.98038	0	0	0.162145	206.467	-518.504	23.5232	199.304	0	45.5893	46.7223	165.992	0
1734	0	0	1734	1	297.666	143.584	154.082	0	0	172.617	10.1852	-164.918	149.926	9095.76	9756.5	164.918	0	5.08816	5.32544	5.25219	0	0	0.0730227	273.165	-537.243	25.4375	294.89	0	52.171	50.1656	240.345	0
1850	0	0	1850	1	264.649	125.305	139.344	0	0	87.9016	13.5757	-79.9618	137.41	9080.82	9653.44	79.9618	0	4.63943	5.02899	6.42464	0	0	0.225303	222.486	-520.793	29.6542	299.094	0	58.8168	57.4542	231.035	0
1918	0	0	1918	1	279.321	121.058	158.263	0	0	70.3462	42.5556	-236.917	153.142	9098.38	9724.13	236.917	0	5.20431	5.25421	6.59329	0	0	0.00768265	209.827	-504.277	27.9884	217.073	0	55.7345	53.4522	256.401	0
2011	0	0	11	1	327.984	192.572	135.413	0	0	54.0621	-28.9135	559.703	190.585	9413.64	9795.59	-559.703	0	9.33198	23.7026	24.136	0	0	0.09221	129.368	-578.23	24.2001	153.279	0	65.3615	69.3142	345.723	1
2018	0	0	18	1	465.927	202.844	263.082	0	0	-33.0426	39.7923	130.368	305.462	9102.1	9726.89	-130.368	0	12.2402	25.026	27.192	0	0	0.267287	156.453	-604.03	15.5169	170.969	0	44.2571	43.9232	125.671	1
2025	0	0	25	1	332.834	164.218	168.617	0	0	63.8384	81.434	-443.341	199.25	9104.88	9685.25	443.341	0	9.02392	22.5785	24.1897	0	0	0.291483	147.42	-586.545	23.5074	175.497	0	84.9922	83.0241	483.957	1
2075	0	0	75	1	395.199	151.091	244.108	0	0	92.2338	93.9608	-152.427	201.357	9076.49	9672.72	152.427	0	7.84487	20.6971	21.1858	0	0	0.0272193	213.708	-602.27	17.9765	219.694	0	60.9198	59.9727	265.955	1
2091	0	0	91	1	337.376	183.801	153.575	0	0	100.237	64.6584	-33.4185	161.755	9068.48	9801.68	33.4185	0	6.19187	18.1544	19.7008	0	0	0.133024	149.591	-567.747	21.4376	171.947	0	71.1241	70.3336	251.598	1
2128	0	0	128	1	531.454	228.921	302.534	0	0	44.0273	77.8304	-190.808	374.386	9324.01	9389.87	190.808	0	14.7669	20.5625	22.4741	0	0	0.535105	162.923	-589.396	12.3822	215.55	0	34.6037	35.1495	160.263	1
2144	0	0	144	1	372.341	150.453	221.888	0	0	37.1088	116.052	234.48	211.113	9131.61	9251.99	-234.48	0	8.56635	16.5694	17.8709	0	0	0.327007	198.131	-584.286	18.3204	202.881	0	53.3656	54.3148	151.043	1
2155	0	0	155	1	380.622	160.697	219.926	0	0	-10.018	33.1778	-235.277	208.643	9178.74	9833.16	235.277	0	8.44629	18.0838	18.9195	0	0	0.120641	169.64	-578.031	18.1832	188.823	0	58.061	57.6999	281.085	1
2242	0	0	242	1	308.594	153.207	155.387	0	0	26.8037	67.5373	151.722	185.821	9042.26	9200.84	-151.722	0	7.35926	15.534	15.6755	0	0	0.0442707	179.645	-562.879	22.6939	243.058	0	57.4943	57.5709	161.788	1
2263	0	0	263	1	441.961	206.415	235.546	0	0	22.2991	46.5831	-220.808	208.289	9345.74	9819.76	220.808	0	8.33342	16.2913	17.4137	0	0	0.188045	200.993	-584.379	14.6684	194.994	0	56.1157	55.9052	264.071	1
2272	0	0	272	1	389.183	209.512	179.671	0	0	-13.552	-15.2147	433.327	204.92	9281.93	9682.24	-433.327	0	9.27787	15.3236	17.1999	0	0	0.224748	173.914	-567.627	17.0445	187.209	0	50.1202	52.9659	199.573	1
2300	0	0	300	1	332.487	134.809	197.677	0	0	62.04	38.1715	-245.858	213.178	9007.02	9828.17	245.858	0	8.59802	14.7404	15.609	0	0	0.0929413	163.515	-559.913	20.4418	195.497	0	53.0569	51.989	263.192	1
2303	0	0	303	1	346.143	149.534	196.609	0	0	42.508	26.4464	92.1251	179.869	9126.21	9839.89	-92.1251	0	7.02939	14.9322	15.3611	0	0	0.0981724	176.976	-556.477	19.41	197.637	0	58.4017	58.8815	174.307	1
2348	0	0	348	1	337.107	164.522	172.585	0	0	-6.35603	61.7121	-274.018	160.887	9075.42	9704.97	274.018	0	6.58885	13.6998	15.4569	0	0	0.287133	170.908	-559.912	19.8574	188.427	0	70.9418	68.1245	350.325	1
2366	0	0	366	1	394.369	151.693	242.676	0	0	97.4751	23.5218	-124.56	222.374	8971.58	9743.16	124.56	0	8.65441	13.9399	14.4657	0	0	0.087533	201.662	-567.79	16.2159	204.2	0	46.9158	45.9445	193.578	1
2374	0	0	374	1	296.933	157.375	139.558	0	0	87.3146	65.2076	422.75	205.457	9280.73	9701.47	-422.75	0	8.98181	13.2011	13.8625	0	0	0.0308848	152.379	-543.735	22.8806	194.118	0	48.1612	50.6252	185.355	1
2418	0	0	418	1	320.33	139.613	180.717	0	0	83.3367	11.4509	-253.675	237.981	9085.38	9755.23	253.675	0	9.67269	13.5738	13.1663	0	0	0.0394413	130.482	-530.617	20.7106	177.667	0	45.5148	44.2381	227.857	1
2449	0	0	449	1	368.405	234.346	134.059	0	0	116.591	68.9645	275.368	183.2	9251.45	9797.38	-275.368	0	7.4879	13.2804	13.5658	0	0	0.0334347	204.542	-561.365	17.407	197.935	0	55.3857	56.3988	163.708	1
2485	0	0	485	1	344.862	180.548	164.314	0	0	-7.86295	61.5214	431.047	177.809	9276.24	9705.16	-431.047	0	7.94514	13.0281	13.8427	0	0	0.180668	187.604	-555.423	18.899	203.468	0	54.1087	56.7577	212.541	1
2487	0	0	487	1	375.354	206.689	168.665	0	0	75.7486	16.903	-199.401	194.866	9391.95	9351.14	199.401	0	7.75174	13.7416	13.6849	0	0	0.0724794	186.533	-557.704	17.0959	235.955	0	52.4381	52.5813	252.734	1
2488	0	0	488	1	413.017	154.931	258.085	0	0	-12.1203	8.34828	-150.563	225.684	9280.5	9260.03	150.563	0	8.94724	15.0373	15.1259	0	0	0.313664	182.475	-565.73	15.5351	185.473	0	46.0634	46.7527	201.346	1
2493	0	0	493	1	299.079	166.815	132.264	0	0	114.716	8.35843	-186.126	162.981	9352.98	9359.68	186.126	0	6.47675	14.3742	15.1677	0	0	0.206569	147.847	-544.21	23.2489	180.631	0	63.5487	64.4159	299.538	1
2505	0	0	505	1	509.069	178.379	330.69	0	0	45.1251	57.7315	-241.254	479.306	9322.92	9310.31	241.254	0	19.2665	13.3557	15.1858	0	0	0.224762	180.586	-565.562	11.903	253.812	0	24.6358	25.0331	117.615	1
2515	0	0	515	1	268.472	132.669	135.803	0	0	70.8045	50.4876	133.94	148.194	9097.92	9716.19	-133.94	0	5.81236	13.4986	13.9719	0	0	0.129881	153.34	-544.729	26.1768	191.316	0	68.69	67.8632	194.625	1
2530	0	0	530	1	340.696	187.917	152.779	0	0	-10.7958	55.2829	259.384	191.425	9279.18	9711.4	-259.384	0	7.93991	12.377	13.9653	0	0	0.119181	180.361	-550.095	19.087	188.505	0	51.6338	52.781	151.468	1
2552	0	0	552	1	366.928	198.725	168.203	0	0	74.2863	-8.28452	156.99	170.388	8994.77	9276.66	-156.99	0	6.78985	13.5416	13.8663	0	0	0.0587118	181.859	-559.003	17.5808	186.066	0	58.6835	59.5064	164.392	1
2569	0	0	569	1	354.761	177.65	177.111	0	0	20.2105	50.0766	-59.3284	169.57	9048.85	9716.6	59.3284	0	6.54508	12.0076	13.2095	0	0	0.111544	153.59	-538.646	17.9666	188.055	0	57.9275	56.3237	208.946	1
2572	0	0	572	1	349.764	201.418	148.346	0	0	98.9235	19.5022	-69.8159	169.075	9169.46	9846.84	69.8159	0	6.52494	12.3003	12.2512	0	0	0.0277395	174.906	-550.271	18.1751	192.359	0	56.2576	57.101	215.517	1
2585	0	0	585	1	352.637	203.411	149.226	0	0	65.4782	60.868	179.39	186.293	8903.92	9307.17	-179.39	0	7.40154	12.8193	13.9355	0	0	0.0863941	176.234	-546.509	18.3593	179.327	0	53.9976	54.682	150.268	1
2596	0	0	596	1	362.237	161.72	200.517	0	0	94.0096	-37.1149	-229.202	193.001	9074.71	9803.8	229.202	0	7.86432	12.4371	12.7435	0	0	0.0465206	171.087	-546.193	17.5097	195.907	0	52.8131	51.7765	251.945	1
2606	0	0	606	1	339.449	163.205	176.243	0	0	-25.017	19.5397	-128.399	166.21	9193.74	9647.48	128.399	0	6.56297	11.6742	13.3121	0	0	0.147085	184.46	-547.986	18.9277	213.403	0	57.6914	58.8477	233.675	1
2637	0	0	637	1	387.439	226.802	160.637	0	0	-27.2286	16.4144	262.42	197.884	9195.95	9849.93	-262.42	0	8.29954	13.6947	12.5045	0	0	0.169201	189.151	-560.671	16.2652	206.273	0	50.2896	51.0621	144.313	1
2641	0	0	641	1	502.102	229.807	272.295	0	0	-2.82568	3.54312	-20.4796	335.437	9271.21	9962.46	20.4796	0	13.0905	11.4547	12.8808	0	0	0.282488	169.386	-552.522	11.7534	237.438	0	30.6106	30.6662	103.435	1
2669	0	0	669	1	358.967	152.931	206.035	0	0	70.9381	-99.4024	75.7604	191.949	9197.44	9467.44	-75.7604	0	7.73534	12.5389	12.9836	0	0	0.240348	144.601	-535.021	17.7612	193.867	0	48.9476	50.9464	154.197	1
2673	0	0	673	1	305.916	125.881	180.035	0	0	71.4959	9.72926	189.602	149.991	9196.88	9756.95	-189.602	0	6.01634	12.7679	13.037	0	0	0.0680041	141.56	-530.608	21.7465	160.531	0	65.3751	66.5025	185.814	1
2705	0	0	705	1	450.32	215.024	235.296	0	0	67.0041	43.4468	18.9407	228.629	9002.06	9623.57	-18.9407	0	8.79097	12.8482	13.444	0	0	0.070607	139.191	-534.218	13.5682	171.961	0	44.3791	43.6733	145.758	1
2747	0	0	747	1	290.638	159.385	131.253	0	0	25.7671	167.942	206.77	179.108	9142.95	9598.74	-206.77	0	7.24724	11.9033	12.5406	0	0	0.0906469	201.411	-561.722	22.8702	208.424	0	54.204	55.1139	154.336	1
2761	0	0	761	1	313.074	135.748	177.326	0	0	84.9779	-53.4375	-88.39	178.421	9083.74	9820.12	88.39	0	7.02906	11.7243	11.7131	0	0	0.133129	166.457	-535.752	20.6165	180.056	0	51.8336	51.6735	201.758	1
2799	0	0	799	1	403.844	196.728	207.116	0	0	17.2039	-35.3126	231.049	211.391	9350.84	9901.65	-231.049	0	8.76328	10.8923	11.8845	0	0	0.126497	169.388	-537.265	15.025	198.438	0	44.8285	44.8305	130.037	1
2841	0	0	841	1	371.132	165.159	205.973	0	0	104.57	81.8377	-102.803	226.503	9163.81	9784.5	102.803	0	8.72914	11.2774	10.9851	0	0	0.220636	180.12	-546.609	16.5538	226.417	0	41.5697	41.6255	168.807	1
2909	0	0	909	1	267.043	157.793	109.25	0	0	-18.2966	7.93089	36.9943	141.345	9087.36	9459.77	-36.9943	0	5.55706	12.0329	11.7375	0	0	0.0418703	136.769	-519.323	25.2766	186.729	0	64.7418	64.7011	211.09	1
3050	0	0	1050	1	373.3	192.432	180.868	0	0	118.73	57.2097	350.411	236.887	8950.33	9410.49	-350.41	0	9.97665	11.0907	11.3351	0	0	0.247334	151.732	-531.286	16.4627	226.816	0	40.1182	41.1495	125.2	1
3254	0	0	1254	1	341.657	174.878	166.779	0	0	133.369	-44.645	64.8139	187.965	9035.35	9711.67	-64.8139	0	7.39492	9.88189	11.4552	0	0	0.0841679	173.726	-536.672	18.1226	236.104	0	49.3117	48.1762	149.219	1
3270	0	0	1270	1	276.76	128.151	148.609	0	0	6.12572	5.07345	-143.837	136.109	9262.25	9761.61	143.837	0	5.37216	10.2954	10.9129	0	0	0.223026	136.001	-514.193	23.4526	171.338	0	66.2187	66.8624	276.257	1
3392	0	0	1392	1	334.344	137.759	196.585	0	0	23.6072	71.7267	267.506	173.606	9145.11	9794.61	-267.506	0	7.15247	10.1818	11.0846	0	0	0.0770607	160.326	-531.67	18.5981	177.429	0	52.7305	53.2247	155.869	1
3447	0	0	1447	1	316.127	175.762	140.365	0	0	70.1792	128.366	149.481	160.853	9198.2	9737.97	-149.481	0	6.32284	10.6566	10.9507	0	0	0.0748143	178.708	-546.857	19.9866	211.829	0	57.2059	58.0633	165.265	1
3464	0	0	1464	1	277.686	149.559	128.127	0	0	87.7928	110.448	126.97	149.981	9080.93	9556.57	-126.97	0	5.84759	10.2623	11.083	0	0	0.214951	167.017	-531.716	23.3905	184.216	0	61.5838	61.5292	174.165	1
3498	0	0	1498	1	304.996	132.676	172.319	0	0	-19.0625	23.1412	-237.944	158.961	9088.12	9743.54	237.944	0	6.46357	10.7466	10.4366	0	0	0.103967	144.452	-519.737	20.7917	192.815	0	59.997	57.5994	290.455	1
3526	0	0	1526	1	287.899	124.488	163.411	0	0	37.5248	8.99398	235.803	166.457	9430.18	9857.35	-235.803	0	6.81418	9.59902	10.424	0	0	0.0985682	209.332	-547.842	22.0294	237.791	0	53.9423	53.9582	155.227	1
3573	0	0	1573	1	345.824	146.641	199.183	0	0	67.0616	102.523	-275.131	215.189	9300.98	9763.82	275.131	0	8.76359	9.76213	10.0588	0	0	0.0482785	189.986	-538.83	17.6038	211.218	0	46.0872	46.148	234.623	1
3581	0	0	1581	1	296.444	123.324	173.119	0	0	55.0238	61.5088	-72.1825	150.09	9113.7	9705.17	72.1825	0	5.76996	10.2249	10.6401	0	0	0.0941978	176.909	-532.073	21.4566	197.842	0	59.6135	58.8466	224.977	1
3665	0	0	1665	1	292.971	143.725	149.246	0	0	-2.97224	76.3333	233.452	164.697	8872.71	9391.37	-233.452	0	6.74295	10.0952	10.8379	0	0	0.00363779	140.656	-516.406	21.7847	153.056	0	54.9093	55.115	154.7	1
3769	0	0	1769	1	331.082	128.823	202.258	0	0	13.3643	-40.6679	-26.6844	237.541	8956.04	9608.03	26.6844	0	9.34518	10.8487	13.1001	0	0	0.27393	166.896	-541.096	19.3155	181.858	0	40.891	40.5077	138.125	1
3784	0	0	1784	1	471.338	150.096	321.242	0	0	6.31819	5.80046	-299.772	374.766	9062.74	9561.56	299.772	0	15.6253	11.2677	11.2399	0	0	0.163531	186.271	-551.438	12.4926	254.09	0	29.6599	29.2014	148.16	1
3865	0	0	1865	1	304.037	137.443	166.594	0	0	104.315	-12.7247	41.9423	173.749	9064.41	9181.45	-41.9423	0	6.75359	10.0607	10.5044	0	0	0.193086	151.243	-515.338	20.7321	190.317	0	51.2044	50.9029	166.628	1
3904	0	0	1904	1	312.383	109.946	202.437	0	0	-4.83555	44.6031	-75.5789	168.355	9173.56	9722.08	75.5789	0	6.54059	9.70433	9.80804	0	0	0.169483	179.472	-522.544	19.833	220.695	0	51.3953	51.3016	196.38	1
4001	0	0	1	1	493.522	252.597	240.925	0	0	38.3889	44.3136	110.898	327.247	9329.65	9622.71	-110.898	0	15.1721	17.0454	16.021	0	0	0.151259	181.228	-577.077	10.6263	185.443	0	36.9243	36.8137	99.4338	2
4018	0	0	18	1	394.434	241.54	152.894	0	0	100.386	86.4903	347.091	292.861	9267.65	9680.19	-347.091	0	16.1192	15.6544	14.4887	0	0	0.0919131	168.705	-563.276	13.649	177.449	0	37.0328	38.9397	186.356	2
4029	0	0	29	1	452.532	271.007	181.525	0	0	-4.40247	34.638	-99.0363	237.727	9173.12	9732.04	99.0363	0	10.2648	15.7298	13.9907	0	0	0.240706	153.304	-552.373	11.5427	192.192	0	46.9041	46.1109	130.081	2
4039	0	0	39	1	467.802	300.017	167.785	0	0	-9.25633	-42.6481	343.185	325.176	9277.64	9709.67	-343.185	0	18.4067	15.9488	14.4473	0	0	0.331456	171.305	-562.541	11.1448	227.288	0	33.0814	34.4955	158.63	2
4040	0	0	40	1	463.85	197.904	265.946	0	0	43.1344	228.835	34.6228	211.867	9324.91	9637.51	-34.6228	0	9.54813	15.8574	14.1297	0	0	0.126276	214.25	-582.019	11.2284	228.741	0	53.4609	53.7412	137.683	2
4046	0	0	46	1	443.748	242.69	201.057	0	0	51.3914	-19.6265	98.2061	351.962	9316.65	9786.31	-98.2061	0	16.3683	15.3117	14.785	0	0	0.218276	224.732	-588.253	11.8464	226.846	0	33.2607	32.8841	90.3881	2
4050	0	0	50	1	420.543	245.057	175.487	0	0	70.6872	134.77	385.968	355.935	9297.35	9731.57	-385.968	0	20.2543	14.2734	12.8145	0	0	0.135321	175.936	-564.577	12.3768	227.33	0	30.0755	31.772	171.773	2
4058	0	0	58	1	354.784	223.798	130.985	0	0	65.4272	74.0543	46.1474	250.479	9501.93	9692.63	-46.1474	0	11.1789	13.4772	11.881	0	0	0.205704	264.576	-588.259	14.9641	249.66	0	43.7621	43.0518	111.177	2
4063	0	0	63	1	451.115	255.689	195.426	0	0	56.1037	27.3717	-132.135	321.835	9311.94	9639.65	132.135	0	13.6881	15.417	13.0531	0	0	0.161959	175.762	-561.416	11.4912	199.364	0	34.3627	34.45	104.878	2
4084	0	0	84	1	355.661	184.295	171.367	0	0	109.453	103.287	6.85242	211.911	9158.93	9663.39	-6.85242	0	9.28799	14.9492	13.8311	0	0	0.114743	172.623	-563.789	15.3243	203.394	0	53.6137	52.5549	136.795	2
4104	0	0	104	1	406.173	202.175	203.998	0	0	75.3758	60.8257	117.451	229.738	9292.66	9606.19	-117.451	0	10.629	13.2082	12.8767	0	0	0.151632	183.525	-555.431	12.8109	218.922	0	46.6129	46.7816	128.402	2
4109	0	0	109	1	460.359	241.732	218.627	0	0	63.8596	81.5794	42.2327	276.827	9304.18	9485.78	-42.2327	0	12.3296	14.8403	13.7909	0	0	0.0865267	178.097	-567.761	11.2366	230.296	0	41.267	40.9524	107.611	2
4124	0	0	124	1	374.218	201.8	172.418	0	0	162.757	133.196	-214.075	242.11	9205.28	9633.48	214.075	0	10.1383	13.5922	12.096	0	0	0.101698	210.533	-573.862	14.0758	221.374	0	41.8703	41.9257	155.084	2
4130	0	0	130	1	418.244	210.422	207.822	0	0	-29.1482	57.2234	-194.802	294.248	9297.53	9709.46	194.802	0	12.4231	12.1248	11.5047	0	0	0.0897579	190.943	-557.344	12.1669	265.277	0	35.2049	34.951	117.066	2
4131	0	0	131	1	419.44	249.411	170.028	0	0	55.3991	17.1445	168.694	371.792	9312.64	9749.54	-168.694	0	17.9108	12.3428	11.4006	0	0	0.277545	177.387	-552.322	12.1352	257.707	0	28.6658	28.7204	86.2651	2
4141	0	0	141	1	460.039	237.856	222.182	0	0	80.0409	19.6404	18.4325	313.709	9188.34	9747.04	-18.4325	0	13.9267	13.9423	12.3786	0	0	0.111181	173.176	-558.056	11.082	218.181	0	35.8575	35.393	91.9182	2
4147	0	0	147	1	309.505	179.156	130.348	0	0	248.236	137.14	-56.9061	160.93	9119.8	9629.54	56.9061	0	7.09356	13.5845	12.3069	0	0	0.261665	156.112	-541.455	17.7387	184.68	0	64.9524	62.1407	170.48	2
4159	0	0	159	1	477.536	241.906	235.63	0	0	-3.13942	25.3485	7.17299	379.794	9271.52	9641.67	-7.17299	0	16.9536	13.645	13.2201	0	0	0.212398	159.167	-553.216	10.6491	210.477	0	30.1312	29.8854	77.9111	2
4160	0	0	160	1	414.183	212.715	201.467	0	0	24.8636	30.2459	-19.5638	250.896	9243.52	9736.43	19.5638	0	11.0339	12.9478	12.1829	0	0	0.0570242	181.094	-556.742	12.4355	201.089	0	43.0505	42.4449	109.409	2
4169	0	0	169	1	413.755	213.898	199.858	0	0	-1.33686	51.4607	25.1059	217.796	9269.72	9615.56	-25.1059	0	9.7497	12.8899	11.8947	0	0	0.139982	188.28	-554.905	12.4198	178.588	0	48.6027	48.2292	125.333	2
4172	0	0	172	1	435.226	256.583	178.642	0	0	56.7951	-24.0209	298.628	326.871	9311.25	9591.38	-298.628	0	17.6116	12.7559	12.4241	0	0	0.192914	196.315	-566.848	11.7389	263.028	0	30.8712	32.0572	129.857	2
4177	0	0	177	1	444.402	272.199	172.203	0	0	54.1396	10.0412	185.362	266.155	9313.9	9756.64	-185.362	0	12.9932	14.0168	12.7979	0	0	0.0321149	155.319	-546.35	11.5775	154.062	0	40.109	40.3139	124.763	2
4188	0	0	188	1	302.869	197.213	105.656	0	0	-125.673	456.452	-54.9474	156.555	8995.41	9708.87	54.9474	0	8.8098	13.2394	11.9339	0	0	0.0545913	232.696	-578.385	18.1005	219.287	0	57.7383	74.0492	142.485	2
4189	0	0	189	1	463.455	255.079	208.376	0	0	58.3221	-61.3257	-127.078	254.1	9309.72	9628.69	127.078	0	11.0542	13.4233	12.6163	0	0	0.156056	197.248	-567.819	10.9697	229.558	0	40.9906	41.303	121.172	2
4197	0	0	197	1	404.176	282.506	121.67	0	0	2.96212	22.6427	410.483	192.864	9265.42	9644.38	-410.483	0	11.3274	12.4904	12.3077	0	0	0.12269	180.494	-553.046	12.7692	200.201	0	49.684	53.7568	317.624	2
4211	0	0	211	1	369.806	235.749	134.057	0	0	16.3288	56.9141	83.4716	278.678	9252.05	9610.11	-83.4716	0	12.7571	12.5153	11.923	0	0	0.0646347	198.859	-559.083	14.1449	226.158	0	38.2794	38.2235	103.233	2
4224	0	0	224	1	399.787	216.121	183.666	0	0	192.252	50.0121	158.933	216.201	9175.79	9716.67	-158.933	0	10.3017	13.6662	12.0295	0	0	0.0946794	169.681	-547.695	13.0129	170.319	0	49.005	48.5619	141.56	2
4231	0	0	231	1	359.951	226.89	133.061	0	0	13.1892	70.2051	169.206	248.715	9354.85	9696.48	-169.206	0	11.9822	12.7509	11.8929	0	0	0.0502908	190.771	-559.306	14.6294	215.896	0	41.845	41.5976	123.758	2
4236	0	0	236	1	369.316	193.475	175.841	0	0	96.5651	151.412	72.6808	235.342	9271.47	9515.61	-72.6808	0	10.6074	11.1533	11.0358	0	0	0.0713538	165.027	-537.5	13.9234	230.896	0	43.4693	43.1518	116.786	2
4242	0	0	242	1	608.405	316.055	292.349	0	0	19.0998	-43.6625	317.66	314.765	9348.94	9710.68	-317.66	0	17.3852	13.2361	12.4345	0	0	0.194915	220.559	-580.623	8.01537	266.842	0	32.1531	33.0472	142.333	2
4248	0	0	248	1	365.562	161.319	204.243	0	0	86.2574	48.636	-68.2157	259.172	9281.78	9718.04	68.2157	0	11.1557	13.1159	11.5205	0	0	0.041605	184.257	-554.595	14.3573	196.925	0	41.2035	40.5744	109.316	2
4256	0	0	256	1	506.589	280.972	225.617	0	0	108.616	119.954	109.812	309.077	9259.42	9846.05	-109.812	0	14.1763	11.6777	11.3972	0	0	0.182317	215.568	-564.807	9.72507	242.256	0	34.6657	34.0288	93.5683	2
4260	0	0	260	1	382.221	218.94	163.281	0	0	35.6174	126.474	178.814	205.946	9332.42	9739.87	-178.814	0	9.93413	11.9727	11.5731	0	0	0.120348	190.866	-556.46	13.512	223.652	0	48.5301	48.4461	150.574	2
4262	0	0	262	1	428.969	258.358	170.611	0	0	3.27196	85.401	246.597	284.802	9364.77	9581.62	-246.597	0	14.5908	12.0013	11.425	0	0	0.154765	220.041	-566.679	11.7976	227.747	0	35.3429	35.4932	123.984	2
4281	0	0	281	1	374.75	192.514	182.236	0	0	-33.548	93.5451	-11.8642	273.149	9301.93	9673.14	11.8642	0	12.1149	11.9458	10.9963	0	0	0.187679	190.375	-548.532	13.7646	192.529	0	38.2797	38.0685	98.0705	2
4286	0	0	286	1	424.942	249.288	175.653	0	0	-15.29	8.43697	112.6	251.88	9383.33	9758.24	-112.6	0	11.8782	12.7869	11.5096	0	0	0.092858	215.024	-561.217	11.9967	228.036	0	41.7007	40.9995	113.547	2
4288	0	0	288	1	373.029	197.362	175.667	0	0	85.4519	31.5133	90.9082	273.246	9382.25	9735.17	-90.9082	0	12.4976	12.2995	11.0105	0	0	0.116899	194.824	-555.896	13.8768	199.683	0	38.8383	38.2009	103.645	2
4296	0	0	296	1	358.556	180.278	178.278	0	0	187.123	119.675	78.2641	211.149	9180.92	9647.01	-78.2641	0	9.57194	11.3379	11.1977	0	0	0.257805	179.125	-543.845	14.4558	204.791	0	48.5938	47.9196	130.547	2
4308	0	0	308	1	295.745	145.9	149.845	0	0	-23.1424	20.0759	-79.4172	246	9191.86	9746.6	79.4172	0	10.7473	12.1118	12.0662	0	0	0.165403	194.083	-557.572	18.4738	220.219	0	42.5453	42.0655	112.112	2
4311	0	0	311	1	334.508	176.055	158.453	0	0	3.50986	10.7214	93.7587	200.807	9264.87	9556.64	-93.7587	0	9.3278	12.018	11.4748	0	0	0.207955	130.501	-520.197	15.8214	145.725	0	50.4608	50.6397	136.303	2
4312	0	0	312	1	304.692	187.399	117.293	0	0	19.1884	-25.1398	-245.192	149.692	9149.53	9692.16	245.192	0	6.28981	12.2987	11.8686	0	0	0.0767037	111.065	-511.682	17.8121	147.509	0	64.7347	64.2385	242.434	2
4325	0	0	325	1	383.632	239.182	144.45	0	0	14.8548	90.6619	68.8751	275.171	9353.19	9676.02	-68.8751	0	12.4768	11.7682	11.0286	0	0	0.163673	203.024	-554.147	13.3773	227.318	0	38.2975	38.0289	99.8356	2
4326	0	0	326	1	474.422	301.574	172.848	0	0	-15.6116	55.6601	217.777	361.045	9283.99	9611.36	-217.777	0	18.1811	11.0667	10.4406	0	0	0.287615	180.672	-546.382	10.3772	243.004	0	27.7604	28.1165	93.5483	2
4327	0	0	327	1	370.69	213.308	157.382	0	0	-33.4634	-7.29681	-112.241	206.845	9301.84	9674.32	112.241	0	9.0289	11.7311	10.9969	0	0	0.107928	164.223	-535.979	13.9198	195.951	0	47.7089	47.7939	134.788	2
4331	0	0	331	1	421.792	181.331	240.462	0	0	-11.2122	54.8943	-101.409	344.444	9279.59	9612.13	101.409	0	14.8447	11.4555	9.89304	0	0	0.208068	185.337	-543.06	11.8536	261.311	0	29.535	29.3424	84.3874	2
4332	0	0	332	1	337.509	206.202	131.307	0	0	-43.0122	12.1054	252.183	190.323	9211.73	9654.92	-252.183	0	9.99172	11.9035	11.3317	0	0	0.209884	197.718	-550.593	15.6197	197.533	0	49.0921	50.623	186.169	2
4333	0	0	333	1	431.834	261.007	170.828	0	0	20.3858	16.4154	300.102	340.126	9247.99	9650.61	-300.102	0	18.2968	11.3505	9.62359	0	0	0.25086	218.657	-565.195	11.5067	248.126	0	28.5898	29.8763	118.727	2
4336	0	0	336	1	344.027	193.746	150.281	0	0	28.4972	99.1004	-61.4714	263.863	9339.54	9667.58	61.4714	0	11.385	10.9398	10.5245	0	0	0.113513	187.238	-540.14	15.046	193.766	0	38.7229	38.6999	100.999	2
4337	0	0	337	1	398.679	212.634	186.045	0	0	42.0802	19.2727	241.647	311.57	9325.96	9647.75	-241.647	0	15.9012	10.8681	9.84717	0	0	0.255628	210.938	-552.795	12.5936	267.075	0	31.0853	31.8614	109.981	2
4341	0	0	341	1	404.68	233.378	171.302	0	0	34.2627	40.4686	33.8448	230.882	9333.78	9626.55	-33.8448	0	10.3228	11.7298	11.0231	0	0	0.106675	189.759	-550.271	12.5644	216.209	0	44.8346	44.5928	114.796	2
4342	0	0	342	1	378.925	218.792	160.133	0	0	206.133	-91.7683	308.007	185.691	9261.57	9659.13	-308.007	0	10.315	11.2635	10.8263	0	0	0.299365	194.781	-548.493	13.5001	238.726	0	48.204	50.7236	217.767	2
4354	0	0	354	1	315.637	185.836	129.801	0	0	43.7371	51.3729	-229.57	182.926	9224.64	9715.31	229.57	0	7.58807	11.7824	10.5743	0	0	0.245633	211.953	-557.518	16.7915	220.916	0	52.4086	52.5328	194.208	2
4355	0	0	355	1	338.905	164.514	174.391	0	0	33.6382	90.3026	-160.596	240.732	9234.74	9676.38	160.596	0	10.1249	11.2732	10.6533	0	0	0.084673	214.838	-547.445	15.3737	220.077	0	40.9834	41.1316	130.009	2
4361	0	0	361	1	359.059	198.682	160.377	0	0	15.7002	276.163	75.3664	170.185	9252.68	9490.52	-75.3664	0	7.96803	12.216	10.9956	0	0	0.208646	204.645	-560.625	14.506	219.545	0	57.8273	59.0497	156.552	2
4373	0	0	373	1	359.075	239.807	119.268	0	0	55.4605	54.3007	219.623	248.107	9212.92	9712.38	-219.623	0	12.3563	11.6587	9.97155	0	0	0.126425	204.055	-552.416	14.3195	201.814	0	39.2997	39.9434	132.457	2
4379	0	0	379	1	428.708	261.719	166.989	0	0	-8.31713	5.32336	181.729	225.812	9376.36	9761.36	-181.729	0	11.1233	11.0405	11.3387	0	0	0.227344	201.63	-558.488	11.7218	252.182	0	43.22	42.7011	135.561	2
4392	0	0	392	1	353.018	208.634	144.385	0	0	112.513	-20.4207	-201.049	175.831	9155.87	9687.44	201.049	0	7.42945	11.2044	10.5449	0	0	0.155658	210.739	-551.935	14.6293	229.743	0	53.6582	53.1807	184.899	2
4406	0	0	406	1	374.679	266.462	108.217	0	0	-21.7375	52.0309	265.369	233.862	9290.12	9614.99	-265.369	0	12.2741	10.7118	10.4196	0	0	0.301216	176.26	-536.477	13.5782	215.356	0	39.5429	40.5493	153.178	2
4407	0	0	407	1	384.289	190.059	194.23	0	0	26.4007	56.5572	60.2861	209.58	9341.64	9610.46	-60.2861	0	9.47108	12.0973	10.6756	0	0	0.0267268	207.075	-557.477	13.3448	199.741	0	49.1558	48.6723	125.904	2
4411	0	0	411	1	302.589	148.001	154.588	0	0	12.8153	69.5106	-33.3508	193.81	9355.22	9796.83	33.3508	0	8.46339	10.4844	9.42181	0	0	0.155128	204.326	-542.93	17.2689	220.926	0	50.0984	48.7267	129.579	2
4417	0	0	417	1	358.613	193.82	164.793	0	0	5.3434	-16.6716	105.46	180.562	9263.04	9783.35	-105.46	0	8.48602	11.1327	10.6858	0	0	0.176469	176.998	-540.544	14.3699	206.872	0	54.3232	53.6319	145.542	2
4442	0	0	442	1	388.553	207.05	181.503	0	0	-28.6698	12.7837	-0.310924	256.349	9197.39	9753.9	0.310924	0	11.5067	10.7271	10.896	0	0	0.110911	206.997	-559.233	13.0649	221.434	0	39.7036	39.2169	100.757	2
4457	0	0	457	1	342.446	189.044	153.402	0	0	-0.997988	41.6696	179.812	187.379	9369.04	9625.35	-179.812	0	9.14952	10.7424	10.0541	0	0	0.137166	184.977	-537.168	15.0426	228.821	0	50.65	50.387	150.063	2
4481	0	0	481	1	379.988	167.083	212.904	0	0	96.4493	15.9338	63.7558	277.678	9171.93	9750.75	-63.7558	0	12.56	10.5223	9.16485	0	0	0.184458	239.626	-558.098	13.2048	271.216	0	36.152	35.6976	94.2406	2
4506	0	0	506	1	384.51	185.227	199.283	0	0	49.6766	-39.5645	-103.49	257.02	9218.7	9706.58	103.49	0	11.1803	11.0757	9.34981	0	0	0.266841	238.824	-561.707	13.0975	236.434	0	37.2973	37.2289	106.78	2
4508	0	0	508	1	348.044	174.922	173.122	0	0	86.4078	-125.899	-67.3794	183.804	9181.97	9693.26	67.3794	0	8.31997	10.9518	9.63583	0	0	0.0859344	192.791	-535.933	14.7297	208.113	0	50.3634	50.1632	134.314	2
4511	0	0	511	1	307.948	189.009	118.939	0	0	0.237241	43.1391	-91.3211	212.624	9268.14	9623.88	91.3211	0	9.18092	11.1923	9.82301	0	0	0.116651	189.482	-540.754	17.0842	196.737	0	45.5472	45.2195	126.558	2
4512	0	0	512	1	344.305	162.06	182.245	0	0	63.7607	41.1492	127.512	176.635	9204.62	9825.19	-127.512	0	8.24786	10.2177	9.15483	0	0	0.113392	202.475	-544.288	14.7669	271.703	0	53.2207	52.9007	144.269	2
4514	0	0	514	1	332.721	195.692	137.029	0	0	100.345	36.2973	99.6252	193.045	9168.04	9730.38	-99.6252	0	8.858	11.9733	10.5515	0	0	0.0491928	189.011	-549.269	15.7884	190.874	0	52.6807	51.952	139.517	2
4525	0	0	525	1	312.685	133.485	179.2	0	0	142.667	-16.4959	-48.3633	222.178	9125.71	9683.52	48.3633	0	9.73851	10.1988	10.505	0	0	0.161639	200.907	-533.892	16.7356	224.559	0	44.5201	43.5409	114.537	2
4538	0	0	538	1	380.344	201.914	178.43	0	0	2.45129	94.9363	250.087	227.703	9265.93	9671.74	-250.087	0	11.6974	10.1277	9.79459	0	0	0.177398	175.365	-530.823	13.2192	171.275	0	40.2269	41.3141	150.772	2
4544	0	0	544	1	369.75	204.731	165.019	0	0	88.3977	71.2639	59.389	218.448	9279.64	9595.76	-59.389	0	9.79402	11.0901	9.74684	0	0	0.071817	183.876	-537.452	13.7529	198.413	0	45.7115	45.7433	120.317	2
4549	0	0	549	1	334.679	165.21	169.469	0	0	73.4464	28.0731	57.1494	168.884	9294.59	9539.29	-57.1494	0	7.60957	9.90721	9.46889	0	0	0.0868021	216.926	-549.108	15.2669	247.372	0	55.9559	55.9845	147.285	2
4553	0	0	553	1	289.284	159.297	129.988	0	0	35.7146	69.8249	51.8691	206.32	9332.33	9696.86	-51.8691	0	9.26395	10.8573	9.4584	0	0	0.1374	182.898	-536.369	18.287	252.495	0	47.7383	47.4578	123.939	2
4557	0	0	557	1	420.202	238.498	181.704	0	0	78.0653	68.8803	207.979	337.915	9289.97	9598.14	-207.979	0	16.6145	9.02033	8.98933	0	0	0.230723	203.633	-541.14	11.6296	305.81	0	27.9837	28.4476	93.4217	2
4560	0	0	560	1	401.912	215.355	186.557	0	0	61.7186	-30.346	-34.1483	265.551	9206.66	9597.71	34.1483	0	11.7265	10.555	9.82287	0	0	0.150317	171.152	-533.29	12.447	187.057	0	36.833	36.9597	98.039	2
4565	0	0	565	1	289.604	142.306	147.298	0	0	10.5177	1.09944	35.6051	165.127	9158.2	9665.92	-35.6051	0	7.46656	10.6004	9.72037	0	0	0.194793	173.519	-526.936	18.2689	196.288	0	58.2894	57.2844	150.255	2
4578	0	0	578	1	380.569	202.416	178.153	0	0	133.501	199.815	108.177	236.128	9234.54	9467.21	-108.177	0	10.8985	10.4903	9.63868	0	0	0.127813	197.375	-544.913	13.2298	181.652	0	41.2267	41.3966	114.686	2
4597	0	0	597	1	345.799	167.018	178.782	0	0	11.2101	7.81099	-1.79348	199.668	9157.51	9659.21	1.79348	0	8.88758	9.79526	9.55954	0	0	0.13961	213.007	-545.109	14.6939	201.929	0	48.0745	47.1507	123.111	2
4602	0	0	602	1	429.475	246.235	183.24	0	0	-56.6193	63.7245	101.568	288.795	9325	9603.3	-101.568	0	13.5925	9.54163	8.46809	0	0	0.160734	320.112	-577.14	11.344	304.189	0	33.1107	32.872	88.824	2
4608	0	0	608	1	446.15	183.891	262.26	0	0	101.799	-10.6201	-87.6035	296.235	9266.24	9677.64	87.6035	0	12.8178	10.3272	9.42987	0	0	0.0900273	185.202	-536.004	10.999	246.898	0	33.274	33.2334	91.2937	2
4616	0	0	616	1	352.721	175.496	177.225	0	0	-33.4401	5.46047	59.6674	174.135	9301.82	9561.9	-59.6674	0	8.03308	10.4477	9.19251	0	0	0.115546	205.863	-542.136	14.3888	206.5	0	53.9638	54.0731	140.786	2
4624	0	0	624	1	437.926	259.034	178.892	0	0	59.0136	123.759	0.0465857	316.42	9309.03	9642.92	-0.0465857	0	13.8632	10.3086	8.9383	0	0	0.181343	200.403	-545.108	11.1921	224.339	0	31.795	31.7635	83.0051	2
4630	0	0	630	1	342.362	186.691	155.67	0	0	-0.258531	-1.62313	94.9865	164.25	9368.3	9668.64	-94.9865	0	7.65927	9.92156	9.47268	0	0	0.0991116	208.421	-539.637	14.8703	220.484	0	57.0209	56.7406	149.504	2
4641	0	0	641	1	345.003	187.952	157.05	0	0	75.6152	35.3387	289.726	221.441	9292.42	9631.68	-289.726	0	11.7003	9.33784	8.79192	0	0	0.107933	207.61	-544.293	14.5799	229.166	0	39.59	41.1608	164.662	2
4714	0	0	714	1	300.937	173.051	127.885	0	0	39.3875	-31.1909	253.114	195.923	9428.31	9598.55	-253.114	0	10.2017	9.51277	9.18625	0	0	0.217723	156.772	-519.239	17.188	215.8	0	44.9386	45.292	160.174	2
4725	0	0	725	1	315.582	127.914	187.668	0	0	123.707	78.8449	38.8435	210.169	9144.67	9588.18	-38.8435	0	9.33227	9.80172	9.11972	0	0	0.0556017	198.773	-541.238	16.2866	210.399	0	46.2225	45.161	120.944	2
4743	0	0	743	1	341.805	160.686	181.119	0	0	17.7395	45.1099	395.256	215.4	9250.64	9721.57	-395.256	0	12.44	9.30886	8.36071	0	0	0.120312	216.645	-542.266	14.6771	239.136	0	40.2754	43.0406	237.007	2
4765	0	0	765	1	320.533	220.726	99.8071	0	0	308.388	276.017	-29.7421	190.5	9059.65	9689.98	29.7421	0	8.95131	8.97735	8.30462	0	0	0.291162	172.662	-523.371	15.7554	202.665	0	47.8742	44.8774	120.619	2
4798	0	0	798	1	305.268	178.992	126.276	0	0	77.8328	166.895	115.347	174.612	9290.21	9500.13	-115.347	0	8.06513	8.23745	8.71435	0	0	0.0266904	199.571	-524.608	16.6226	228.37	0	50.8785	50.5892	142.634	2
4809	0	0	809	1	328.528	182.493	146.035	0	0	32.791	17.7803	-12.1104	214.613	9235.59	9649.24	12.1104	0	9.47006	9.28297	8.64943	0	0	0.108761	184.117	-531.352	15.4025	228.926	0	43.3583	43.4851	113.141	2
4818	0	0	818	1	293.927	135.065	158.863	0	0	73.9641	75.0904	-24.6669	283.473	9294.08	9691.59	24.6669	0	12.3248	7.85741	7.71102	0	0	0.109734	261.218	-542.192	17.1356	294.095	0	32.8231	32.6869	85.163	2
4820	0	0	820	1	268.295	133.695	134.6	0	0	14.5763	18.4252	-103.097	208.722	9353.46	9748.26	103.097	0	8.99696	9.93892	8.81835	0	0	0.122208	170.843	-523.923	19.7025	200.078	0	44.6724	44.2754	125.559	2
4846	0	0	846	1	351.693	217.925	133.768	0	0	20.3158	5.15881	-223.754	199.329	9248.06	9661.86	223.754	0	8.35386	10.1071	8.91087	0	0	0.107706	160.211	-519.618	14.3634	205.649	0	45.1403	45.588	165.01	2
4851	0	0	851	1	293.656	164.542	129.113	0	0	75.1474	34.0217	170.933	187.557	9193.23	9633	-170.933	0	9.00846	8.45139	7.68576	0	0	0.212638	183.369	-519.558	17.2487	250.881	0	46.3411	46.8198	142.654	2
4923	0	0	923	1	330.328	181.178	149.15	0	0	-28.0324	15.9297	-47.226	178.942	9196.75	9651.09	47.226	0	7.90508	8.65147	8.68483	0	0	0.0715906	201.146	-530.347	15.2257	217.981	0	50.2359	49.8158	130.667	2
4928	0	0	928	1	325.789	169.569	156.22	0	0	10.5329	68.5824	-199.778	255.796	9257.85	9698.1	199.778	0	10.6994	7.70265	7.94685	0	0	0.200243	172.527	-518.64	15.2351	286.544	0	35.036	35.072	111.525	2
4950	0	0	950	1	273.449	149.745	123.704	0	0	4.84368	70.5796	-164.932	144.253	9363.2	9696.1	164.932	0	6.08879	9.68049	8.20369	0	0	0.0860366	204.735	-528.935	19.0813	221.091	0	60.8166	60.7762	195.793	2
5042	0	0	1042	1	293.706	123.55	170.156	0	0	45.4163	-3.05924	-227.696	234.32	9222.96	9670.08	227.696	0	9.80656	8.389	7.2286	0	0	0.077186	193.303	-519.2	17.1517	223.904	0	36.3072	36.7991	134.032	2
5089	0	0	1089	1	256.907	152.084	104.823	0	0	-46.0957	111.914	375.333	155.69	9314.48	9754.43	-375.333	0	8.95947	8.09951	7.43799	0	0	0.25077	214.199	-532.214	20.0354	224.165	0	50.8398	53.6138	283.958	2
5108	0	0	1108	1	405.235	249.053	156.182	0	0	46.5744	-34.0995	7.27622	324.057	9221.81	9701.12	-7.27622	0	14.5374	7.86022	7.3392	0	0	0.203778	157.33	-505.683	11.8625	226.094	0	28.4465	28.3667	75.2603	2
5142	0	0	1142	1	324.539	143.031	181.508	0	0	-27.0217	-0.0158984	-98.1742	220.266	9295.4	9667.04	98.1742	0	9.62044	7.89311	6.29397	0	0	0.254116	188.654	-514.363	15.0839	242.352	0	38.0542	37.6365	107.515	2
5173	0	0	1173	1	234.041	125.989	108.051	0	0	25.0157	68.3971	140.278	202.985	9143.71	9698.28	-140.278	0	9.57337	7.10669	6.76669	0	0	0.101906	172.043	-505.919	21.9192	210.034	0	41.5017	41.1619	119.041	2
5183	0	0	1183	1	311.441	177.751	133.69	0	0	17.6746	103.837	-24.777	212.68	9250.71	9563.18	24.777	0	9.28851	7.35299	6.72408	0	0	0.128144	209.416	-520.165	15.8001	237.008	0	40.1517	40.5893	107.362	2
5261	0	0	1261	1	287.64	130.509	157.131	0	0	50.9393	31.0402	100.409	202.043	9317.1	9735.64	-100.409	0	9.31532	7.20956	7.55515	0	0	0.0312862	155.112	-502.81	17.4252	206.153	0	42.6649	42.4953	118.205	2
5380	0	0	1380	1	285.279	144.635	140.644	0	0	77.7673	-8.43596	-61.0334	221.825	9190.61	9675.46	61.0334	0	9.66196	6.94707	6.88188	0	0	0.247832	192.481	-517.347	17.4216	247.693	0	38.5296	38.3181	102.099	2
5390	0	0	1390	1	290.068	176.627	113.441	0	0	80.447	99.4919	-93.17	171.097	9187.93	9667.19	93.17	0	7.29448	6.98753	6.41011	0	0	0.136458	231.063	-525.265	17.0149	209.896	0	47.9991	47.5904	133.5	2
5391	0	0	1391	1	253.007	133.335	119.673	0	0	17.3346	34.6808	9.11488	144.253	9151.39	9632.34	-9.11488	0	6.40985	6.88815	6.85887	0	0	0.134613	188.648	-508.512	19.9873	206.53	0	57.7723	56.2565	149.109	2
5486	0	0	1486	1	295.75	154.451	141.299	0	0	64.3444	88.9586	-60.1121	175.957	9004.72	9677.72	60.1121	0	7.57216	6.70856	5.68383	0	0	0.0347316	187.844	-508.904	16.4681	215.169	0	46.5504	44.005	121.3	2
5495	0	0	1495	1	331.195	176.895	154.3	0	0	208.018	257.522	-66.1834	237.462	9160.02	9608.82	66.1834	0	10.5803	6.09362	5.2251	0	0	0.10802	259.198	-529.146	14.3616	324.289	0	33.427	33.0616	93.3611	2
5506	0	0	1506	1	235.058	115.73	119.329	0	0	75.1739	-47.3909	165.329	147.754	9093.55	9714.41	-165.329	0	7.19266	6.89036	6.53126	0	0	0.0841628	232.859	-516.344	21.6866	239.335	0	53.7118	52.9242	157.804	2
5551	0	0	1551	1	295.94	188.595	107.345	0	0	16.2977	86.5498	-13.6711	192.975	9152.42	9580.47	13.6711	0	8.46493	6.19184	6.26137	0	0	0.162756	191.384	-508.649	16.4736	243.87	0	42.9606	42.101	111.849	2
5557	0	0	1557	1	338.788	178.814	159.974	0	0	88.2445	93.553	-180.943	203.603	9279.8	9673.13	180.943	0	8.50551	6.16149	6.37061	0	0	0.0787581	226.94	-527.52	14.1672	278.478	0	40.1791	40.4683	128.895	2
5566	0	0	1566	1	343.729	163.865	179.864	0	0	87.9035	-41.2168	-34.2135	187.135	9080.82	9708.24	34.2135	0	8.27716	7.15041	5.18461	0	0	0.168351	190.994	-507.578	13.8963	197.646	0	43.2657	41.2543	112.124	2
5568	0	0	1568	1	274.206	145.041	129.166	0	0	237.487	88.9486	60.2743	179.738	9130.55	9777.39	-60.2743	0	8.171	5.72291	5.6456	0	0	0.182096	244.533	-526.639	17.7458	263.782	0	44.3473	43.4557	116.059	2
5589	0	0	1589	1	260.338	148.482	111.856	0	0	-244.636	159.102	-25.4635	160.987	9214.04	9607.58	25.4635	0	8.09786	6.10185	5.98401	0	0	0.186654	263.028	-539.685	18.9738	273.138	0	48.9679	44.6518	117.563	2
5590	0	0	1590	1	296.062	165.77	130.292	0	0	-0.589826	-7.69742	39.5845	146.455	9268.97	9774.38	-39.5845	0	6.66037	6.91249	5.75229	0	0	0.107436	222.93	-528.433	16.4928	242.518	0	55.2508	54.3408	141.828	2
5622	0	0	1622	1	328.653	175.264	153.388	0	0	41.0336	90.9717	-22.1756	227.003	9227.35	9576.05	22.1756	0	9.89476	5.52921	5.01363	0	0	0.200579	188.944	-499.581	14.3809	269.293	0	34.5618	35.0698	94.0675	2
5691	0	0	1691	1	264.855	111.337	153.518	0	0	61.9622	120.928	-153.76	186.096	9206.42	9645.75	153.76	0	7.82556	6.28162	5.48493	0	0	0.0501324	243.441	-523.32	18.5328	236.69	0	41.4161	41.5615	133.022	2
5705	0	0	1705	1	262.294	159.003	103.291	0	0	-15.849	-10.9959	-40.6402	171.995	8985.25	9678.02	40.6402	0	7.63293	6.21621	6.41046	0	0	0.240548	206.063	-510.79	18.929	216.387	0	47.619	45.1831	119.196	2
5707	0	0	1707	1	285.61	139.735	145.876	0	0	58.4394	72.7253	30.7714	171.194	9209.94	9693.96	-30.7714	0	7.59751	6.65782	5.43495	0	0	0.195862	177.758	-500.479	17.0717	211.55	0	47.1504	46.9474	124.446	2
5724	0	0	1724	1	271.629	153.523	118.107	0	0	-2.21222	40.1368	-224.161	147.076	9270.59	9626.88	224.161	0	6.14713	6.73045	5.69176	0	0	0.0888612	222.805	-521.106	18.1387	240.042	0	51.4012	51.7522	189.903	2
5761	0	0	1761	1	268.475	130.052	138.423	0	0	53.4362	46.5341	-113.552	196.699	9115.28	9720.15	113.552	0	8.38424	6.42616	5.84555	0	0	0.0791284	182.683	-504.745	18.3565	201.301	0	41.0697	40.0449	117.167	2
5787	0	0	1787	1	301.363	163.093	138.27	0	0	-4.13254	72.3381	68.0443	169.547	9272.51	9794	-68.0443	0	7.72278	6.21032	5.07708	0	0	0.186585	237.586	-525.902	15.9403	228.824	0	47.0007	45.8903	122.794	2
5818	0	0	1818	1	255.848	115.234	140.614	0	0	-39.6836	-8.12207	17.9881	152.091	9208.4	9575.48	-17.9881	0	6.92438	6.07359	5.89099	0	0	0.170549	180.447	-487.641	19.3263	175.846	0	50.7775	51.2578	136.152	2
5836	0	0	1836	1	273.866	141.525	132.342	0	0	65.3589	48.8377	117.095	189.106	9302.68	9518.52	-117.095	0	8.76624	5.65617	4.97907	0	0	0.0518071	221.673	-508.617	17.6214	233.478	0	40.8602	40.7238	113.373	2
5946	0	0	1946	1	292.501	140.314	152.187	0	0	-20.4682	-21.0971	32.2502	158.579	9089.53	9588.46	-32.2502	0	7.24518	6.03348	5.35425	0	0	0.202141	173.521	-486.271	16.5042	211.746	0	49.7838	47.4304	126.798	2
