# Supplementary material for: CaV1 and CaV2 calcium channels mediate the release of distinct pools of synaptic vesicles
Source: eLife. 2023 Feb 23;12:e81407. doi: 10.7554/eLife.81407 (PMC10023163; doi:10.7554/eLife.81407)
Supplement: Figure 5—source data 1. [file elife-81407-fig5-data1.zip › Figure 5 - Source Data 1/elks-1/153/2/cav1_to_cav2.csv]

15.5355708755633
333.662697034304
336.803967302589
366.681558992132
356.359290915583
161.684693612448
371.662086186601
242.753815722899
467.351925098481
79.3313252728276
161.962148576538
413.451521714165
293.802557734512
363.176463182715
460.56620401116
160.428457822965
346.203449213732
175.839635661019
164.35101795393
99.9100108592302
223.132909542841
137.279078908907
174.023805930157
339.314986608557
160.557468006198
503.633128815503
387.833023046203
250.004280570394
589.250572706696
349.891959358989
254.18399607171
223.34360171025
132.914854930059
276.002204932092
235.582372675994
447.318523044521
311.360892253495
338.643094081885
62.6928137876748
264.420354744951
386.059675442821
528.684909453343
401.894872895338
170.210856942147
281.501258471832
236.961888978167
378.724899161645
345.145509376487
-9.5787979439956
131.557931317584
325.253482101771
608.229633280291
495.07465561097
396.025567385483
448.169142353532
263.602767005648
