# Supplementary material for: CaV1 and CaV2 calcium channels mediate the release of distinct pools of synaptic vesicles
Source: eLife. 2023 Feb 23;12:e81407. doi: 10.7554/eLife.81407 (PMC10023163; doi:10.7554/eLife.81407)
Supplement: Figure 5—source data 1. [file elife-81407-fig5-data1.zip › Figure 5 - Source Data 1/elks-1/153/2/cav1_to_elks.csv]

-190.619619083203
128.298852136753
135.614425641012
166.184562307562
142.945948901059
-6.0486804778684
213.863412019618
28.3512783353999
312.892184670427
-130.524999631996
-35.5155886965767
196.231635462746
77.7211187084249
159.467371326749
251.075550136758
-38.975420875242
137.712674834112
-33.6200921155814
-35.5046011081995
-62.6805979969886
67.4095406149027
-26.9080811197637
14.1426793369155
134.929414644839
-39.8589720373657
340.754516613426
182.460694071742
34.0690291557512
421.600889340176
136.388950785897
58.4456040563837
7.61335221798799
-92.5001868516556
98.1519331487871
29.0713654503325
250.25023210005
119.466466349593
123.699176081376
-155.169013540104
54.5453306045674
206.845829968099
351.705561389685
196.750105892843
-35.5008191662018
70.2651684056345
32.3545970318646
189.807731102199
137.864412069966
-221.526833872385
-73.6256424049498
122.262725380893
431.645708682745
298.656832255847
206.263843073342
296.055341539612
60.0928346529199
