# Supplementary material for: CaV1 and CaV2 calcium channels mediate the release of distinct pools of synaptic vesicles
Source: eLife. 2023 Feb 23;12:e81407. doi: 10.7554/eLife.81407 (PMC10023163; doi:10.7554/eLife.81407)
Supplement: Figure 5—source data 1. [file elife-81407-fig5-data1.zip › Figure 5 - Source Data 1/elks-1/153/2/cav2_to_cav2(cav1).csv]

3.44140688495463
90.8361720982939
7.72773938748469
-15.5721994136347
-9.3380084060318
-76.8803480099832
63.8794538535985
1.23848165274649
48.1580459591423
-36.1357203214611
5.71642036412231
-15.7161158898525
43.8954925552225
-59.9647171510042
54.5564030420464
-10.5441903577848
65.5261584157179
56.8701005242965
-19.1508876296157
22.8049976987604
9.61799767889534
13.5027562770683
65.4824215091703
157.392858734562
29.4087861906046
5.76177410298988
24.9966713393405
23.5973211643413
6.24611805947461
13.0226436454159
141.832060831095
83.6798177595138
114.574208772854
72.1470123494655
82.3523039175052
60.3485682865539
21.5117263901629
164.930415213654
120.219650499765
37.2211268130395
84.656594121423
48.2844525306209
117.10443557711
108.335162217672
-46.4276567835132
62.9454220485022
53.1444992787219
-53.4206315554657
73.2011408917188
122.840213358057
140.683758858471
53.0357717347306
146.914201614534
33.5460652555121
62.0020812004768
114.171622389355
14.9490038460772
-100.756065128851
73.2916321508728
60.610006502955
-117.170864861268
116.935312300318
151.738579897416
-37.4992844297067
89.7908982622503
67.2188040991387
-365.263101324404
-310.568738292304
20.1970588127024
-17.9985589066982
105.742417875441
12.962575780788
-65.9143889905536
-441.177161441627
-316.667361793761
-17.7354796848304
-303.336127425186
94.415501629559
-108.471600735864
-2.9463996683462
-153.950818921769
-335.748191421286
-365.123832662553
-337.735872998926
