# Supplementary material for: CaV1 and CaV2 calcium channels mediate the release of distinct pools of synaptic vesicles
Source: eLife. 2023 Feb 23;12:e81407. doi: 10.7554/eLife.81407 (PMC10023163; doi:10.7554/eLife.81407)
Supplement: Figure 5—source data 1. [file elife-81407-fig5-data1.zip › Figure 5 - Source Data 1/elks-1/153/2/cav2_to_cav2(ELKS).csv]

3.67394143573074
89.3936702302744
11.2454955611902
-12.3190703587625
-9.46916772851546
-74.5777577407916
63.9387259385567
-0.00653076597336621
47.4079661520809
-37.6234879365293
10.0212764554235
-13.9037978843389
48.3588413436246
-57.139884207103
54.8801548334523
-8.80505276683107
66.6172614240604
61.0381385194578
-22.6515314588796
23.5766741204025
6.93650856346176
11.500225168149
61.3699849481327
154.782348777788
34.952451518071
6.15425347964083
25.283976401477
23.5576397534205
7.61583360376244
12.6261909965251
138.690175233887
87.6001598133462
117.403560670855
74.7441379269239
80.2762181423041
62.8054688654429
20.016807086402
166.269803553001
119.21981238425
37.4963036972913
85.555933369551
51.1546373426809
120.484620951791
110.316361888646
-46.29259291782
65.8806443606154
54.9954478613508
-56.6414978839257
76.8401902472142
123.75930441484
143.970724586157
58.0334916459906
145.302479989334
38.1190390776264
66.2550801228845
112.277995904451
17.6811147256758
-105.719194130283
69.204471920033
59.2865232845161
-122.103250809632
113.604888830023
153.762160711192
-38.8658501814207
87.1380929511524
72.25160275702
-372.013880569602
-313.361995808107
19.741707165731
-19.4506367260092
103.438763560198
12.8719638923812
-69.4932482914483
-441.809733880842
-320.498500420546
-17.9149806824225
-304.351785043731
94.9227021284041
-110.390981979304
-7.95166854546733
-154.097169993944
-341.370746581641
-365.73734906008
-341.742605933865
