# Supplementary material for: CaV1 and CaV2 calcium channels mediate the release of distinct pools of synaptic vesicles
Source: eLife. 2023 Feb 23;12:e81407. doi: 10.7554/eLife.81407 (PMC10023163; doi:10.7554/eLife.81407)
Supplement: Figure 5—source data 1. [file elife-81407-fig5-data1.zip › Figure 5 - Source Data 1/elks-1/153/2/cav2_to_ELKS.csv]

200.395374527256
286.115103321799
207.966928652715
184.402362732762
187.252265363009
122.143675350733
260.660159030082
196.714902325552
244.129399243606
159.097945154996
206.742709546948
182.817635207186
245.080274435149
139.581548884422
251.601587924977
187.916380324694
263.338694515585
257.759571610983
174.069901632645
220.298107211927
203.657941654987
208.221658259674
258.091418039658
351.503781869313
231.673884609596
202.875686571166
222.005409493002
220.279072844945
204.337266695287
209.34762408805
335.411608325412
284.321592904871
314.12499376238
271.465571018449
276.997651233829
259.526901956968
216.738240177927
362.991236644526
315.941245475775
234.217736788816
282.277366461076
247.876070434206
317.206054043316
307.037794980171
150.428840173705
262.60207745214
251.716880952876
140.079935207599
273.561623338739
320.480737506365
340.692157677682
254.754924737515
342.023913080859
234.840472169151
262.976513214409
308.999428995976
214.402547817201
91.0022389612423
265.925905011558
256.007956376041
74.6181822818926
310.326321921548
350.483593802717
157.855582910104
283.859526042677
268.973035848545
-175.292447478078
-116.640562716582
216.463140257256
177.270796365516
300.160196651723
209.593396983906
127.228184800077
-245.088300789317
-123.777067329022
178.806452409102
-107.630351952206
291.644135219929
86.3304511122205
188.769764546058
42.6242630975812
-144.649313490116
-169.015915968555
-145.02117284234
