# Supplementary material for: CaV1 and CaV2 calcium channels mediate the release of distinct pools of synaptic vesicles
Source: eLife. 2023 Feb 23;12:e81407. doi: 10.7554/eLife.81407 (PMC10023163; doi:10.7554/eLife.81407)
Supplement: Figure 5—source data 1. [file elife-81407-fig5-data1.zip › Figure 5 - Source Data 1/elks-1/153/2/ELKS_to_cav2.csv]

120.794256845787
177.237906565002
266.591774592693
164.575742890474
124.151289240974
118.674239640337
142.932865676308
-57.1922283912663
136.869126318921
287.042986339624
159.148310344481
158.764973241337
243.64411568861
144.789586339382
126.053095675825
250.055193799237
329.123746683974
176.931387417493
196.08663631433
181.128027857234
142.00104283496
124.144659449665
445.680307677121
140.088924338474
182.755925516427
199.224806429676
265.348434784142
88.9083577973761
188.589162370134
93.485669071677
159.682597374496
170.16004784813
107.247577281873
89.6071619810427
143.752736309158
54.8623116306135
58.0620786852414
266.654734667043
246.590665646871
191.382954235574
293.753819942467
92.4453239031918
167.305405100018
143.733695947773
171.615807022787
235.247259329477
199.538193921009
106.814510396522
122.162820064732
116.32820499146
185.231343378106
216.831215155884
210.35891925593
209.609693240585
228.771224056356
61.5153993438325
287.875388424171
160.867188019538
109.983215556314
79.2993972471977
172.3290343187
240.411954627167
81.3285126760347
266.05384509352
223.549862961587
261.350355402179
181.935184110594
226.648072936912
271.803049195982
318.268214086645
179.728700500948
173.073418738362
163.386865312499
111.297686235017
162.568149858242
245.563789011034
287.536914733369
229.81907794319
288.841860316803
127.211832246825
178.876727681891
154.105585763711
139.465651170009
78.0790940784573
157.040094103173
24.7781565801633
308.167965389062
190.365240731688
383.452690655999
171.354227794269
212.011664192545
149.870452268498
85.5243925986906
198.432557184577
255.687119092927
250.5162923029
185.347062460121
80.6288257305787
222.668993064097
123.770627184496
220.955849690694
150.816699018667
298.985544519324
204.880570044514
122.891998922069
254.386141918039
257.816282186172
297.41012961625
439.278249317322
290.982588605353
347.447131965931
301.160852767513
165.789634111048
360.691198744711
304.804943150049
237.30628462777
167.250213744966
226.956212494268
241.379100331558
458.637902835932
233.434732528774
179.21934424296
325.280898906463
161.918584884828
245.878187560778
157.243801674627
363.047910571753
