# Supplementary material for: CaV1 and CaV2 calcium channels mediate the release of distinct pools of synaptic vesicles
Source: eLife. 2023 Feb 23;12:e81407. doi: 10.7554/eLife.81407 (PMC10023163; doi:10.7554/eLife.81407)
Supplement: Figure 5—source data 1. [file elife-81407-fig5-data1.zip › Figure 5 - Source Data 1/elks-1/153/2/elks_to_elks(cav1).csv]

67.5187454771058
21.161678464241
-58.1246453892072
37.9481214411444
66.4771017961211
94.2443651519734
62.3463883165477
251.55765473465
54.4023965821179
-88.4078016965359
27.6414506289311
9.86601051964499
-50.611136996853
57.2038814440803
81.5092505945377
-39.7439827266953
-134.529975319963
15.6544427690606
11.2649852228369
7.6280872389998
42.1242158058321
84.4397476477116
-236.191306559569
49.6117841693376
10.3851939554334
-10.8339968469008
-59.2293298285076
109.720083826734
-14.7102038156117
107.398483891169
43.9795172042341
53.0608132742145
98.3832076652543
91.726318018269
52.7401681962929
152.216880212651
145.620482188568
-71.0023892645768
-36.4331040612506
-11.2492185328429
-90.6130432557275
103.18838555508
20.4692312008701
52.9365872224462
16.3835405723785
-39.1943371930538
-5.035015649657
87.9092576178227
69.9588992070567
72.451017013811
10.1954058316915
-12.140058863597
-11.6987350317158
-38.9826328020317
-24.2207314931329
146.20176511807
-85.5942220447305
27.292303379907
76.2108625437922
134.212352362592
41.4958770745452
-29.309826230141
106.387609365389
-54.7801612647618
-20.0052039735019
-58.8605627795259
8.09533065694632
-5.14751348918981
-63.4547688227594
-115.811797148539
17.4600207108615
12.495259053012
13.4260568598202
87.9523930122868
23.094456526489
-57.8739491959223
-88.5079388677004
-62.1960667494732
-90.7913735090133
58.3373125861817
19.1798111526532
25.8813377949373
52.3642009251926
116.080120163533
33.5385731124352
157.473016885524
-120.336515141591
14.6023506357342
-178.379487542419
-0.242968885502705
-17.4005677378045
49.5575845463736
120.823427372381
-2.26156247311883
-62.422925272389
-54.6557750506163
15.9564595878583
117.733639697653
-24.6480965836872
84.4712437194885
-18.2995501091009
44.9348261127761
-94.7904401849974
-23.4208452333605
82.4955523969784
-54.7548460525086
-59.3450413410119
-103.193716557151
-234.645788809654
-100.473306633525
-139.59923410089
-114.668138784253
31.2572406260006
-153.439451148764
-88.5390877539776
-48.3369075029987
45.094650446099
-43.0001688860011
-46.5537871228225
-253.472231027634
-31.5430913383625
11.194896064786
-117.126562038859
53.2491627299587
-61.5310981246166
16.2836611433504
-173.790914182231
