# Supplementary material for: CaV1 and CaV2 calcium channels mediate the release of distinct pools of synaptic vesicles
Source: eLife. 2023 Feb 23;12:e81407. doi: 10.7554/eLife.81407 (PMC10023163; doi:10.7554/eLife.81407)
Supplement: Figure 5—source data 1. [file elife-81407-fig5-data1.zip › Figure 5 - Source Data 1/elks-1/153/2/ELKS_to_ELKS(cav2).csv]

75.9271762457374
19.4835265265228
-69.8703415011678
32.1456902010505
72.5701438505512
78.0471934511879
53.7885674152167
253.913661482791
59.8523067726037
-90.321553248099
37.5731227470442
37.9564598501875
-46.9226825970854
51.9318467521425
70.6683374157001
-53.3337607077119
-132.402313592449
19.7900456740317
0.634796777194424
15.5934052342909
54.7203902565652
72.5767736418602
-248.958874585596
56.6325087530513
13.9655075750979
-2.5033733381515
-68.6270016926173
107.813075294149
8.13227072139125
103.235764019848
37.0388357170286
26.5613852433944
89.4738558096524
107.114271110482
52.9686967823673
141.859121460911
138.659354406283
-69.9333015755183
-49.8692325553457
5.3384788559506
-97.0323868509422
104.276109188333
29.4160279915068
52.9877371437524
25.1056260687383
-38.5258262379521
-2.81676082948434
89.9069226950032
74.558613026793
80.3932281000652
11.4900897134194
-20.109782064359
-13.6374861644053
-12.8882601490604
-32.0497909648311
135.206033747692
-91.1539553326456
35.854245071987
86.7382175352104
117.422035844327
24.3923987728249
-43.6905215356419
115.39292041549
-69.3324120019952
-26.8284298700619
-64.6289223106542
14.7862489809304
-29.9266398453874
-75.0816161044568
-121.546780995121
16.9927325905774
23.6480143531626
33.3345677790257
85.4237468565079
34.1532832332832
-48.8423559195089
-90.8154816418446
-33.0976448516649
-92.120427225278
69.5096008446999
17.8447054096341
42.6158473278138
57.2557819215162
118.642339013068
39.6813389883519
171.943276511362
-111.446532297537
6.35619235983722
-186.731257564474
25.3672052972561
-15.2902311010203
46.8509808230265
111.197040492834
-1.71112409305169
-58.965686001402
-53.7948592113753
11.3743706314035
116.092607360946
-25.947559972572
72.9508059070286
-24.234416599169
45.9047340728575
-102.264111427799
-8.15913695298877
73.8294341694564
-57.6647088265145
-61.0948490946466
-100.688696524725
-242.556816225797
-94.2611555138283
-150.725698874407
-104.439419675988
30.9317989804767
-163.969765653186
-108.083510058525
-40.584851536245
29.4712193465584
-30.2347794027428
-44.6576672400333
-261.916469744407
-36.7132994372496
17.5020888485651
-128.559465814938
34.8028482066966
-49.1567544692534
39.4776314168976
-166.326477480228
