# Supplementary material for: CaV1 and CaV2 calcium channels mediate the release of distinct pools of synaptic vesicles
Source: eLife. 2023 Feb 23;12:e81407. doi: 10.7554/eLife.81407 (PMC10023163; doi:10.7554/eLife.81407)
Supplement: Figure 5—source data 1. [file elife-81407-fig5-data1.zip › Figure 5 - Source Data 1/elks-1/22/1.csv]

image-ID	cycle	z-step	frame	accum	photon-count	photon-count11	photon-count12	photon-count21	photon-count22	psfx	psfy	psfz	psf-photon-count	x	y	z	stdev	amp	background11	background12	background21	background22	chisq	log-likelihood	accuracy	vis-probe
1	0	0	1	1	649.693	401.371	248.323	0	0	42.1323	179.905	427.89	488.94	3545.63	2211.93	-427.89	0	18.9295	15.5356	19.1587	0	0	53.292	-507.278	19.8627	0
2	0	0	2	1	534.793	286.705	248.088	0	0	-38.434	157.534	442.36	424.813	3626.19	2234.31	-442.36	0	16.9257	16.3109	19.7593	0	0	48.6462	-507.037	26.1974	0
3	0	0	3	1	567.296	377.288	190.008	0	0	-34.8041	87.9487	584.8	618.141	3622.56	2303.89	-584.8	0	27.6228	15.1743	20.5656	0	0	52.1919	-512.985	24.0215	0
4	0	0	4	1	681.577	386.771	294.807	0	0	-54.3377	119.226	422.452	791.126	3542.44	2272.61	-422.452	0	31.1138	16.8649	20.665	0	0	40.5927	-515.544	19.1268	0
10	0	0	10	1	543.696	316.515	227.181	0	0	-78.754	143.057	495.963	528.107	3566.85	2348.44	-495.963	0	22.3361	16.2916	21.0084	0	0	47.8508	-512.942	25.9011	0
11	0	0	11	1	690.092	406.151	283.941	0	0	-12.2244	143.766	402.859	841.244	3599.98	2347.73	-402.859	0	32.1745	15.425	20.7821	0	0	71.6213	-529.177	18.5607	0
12	0	0	12	1	661.714	348.274	313.44	0	0	52.0058	91.103	492.323	610.928	3535.75	2300.74	-492.323	0	24.6055	16.7191	21.2115	0	0	33.1254	-508.604	19.9555	0
13	0	0	13	1	717.039	347.96	369.079	0	0	-25.236	85.165	368.24	578.981	3513.34	2306.68	-368.24	0	21.614	17.1578	21.6843	0	0	71.486	-528.992	18.0732	0
15	0	0	15	1	820.618	464.295	356.323	0	0	-64.1312	86.0503	346.221	932.275	3552.23	2305.79	-346.221	0	34.8372	16.1	20.5259	0	0	62.8469	-525.891	14.8801	0
18	0	0	18	1	767.078	431.057	336.02	0	0	-6.59239	64.5756	381.53	729.47	3594.35	2327.26	-381.53	0	27.3465	17.0555	20.6909	0	0	74.5054	-529.434	16.3989	0
19	0	0	19	1	622.343	330.587	291.756	0	0	-75.1318	127.778	372.645	746.386	3563.23	2363.72	-372.645	0	28.6149	16.4433	19.9057	0	0	48.098	-516.076	21.3728	0
20	0	0	20	1	626.198	374.175	252.023	0	0	-77.2334	86.7008	467.981	782.872	3565.33	2305.14	-467.981	0	32.2488	15.1433	20.656	0	0	78.2456	-528.922	21.0331	0
21	0	0	21	1	959.283	476.74	482.543	0	0	-61.2372	140.318	306.791	990.962	3549.34	2251.52	-306.791	0	36.2673	16.1578	21.4596	0	0	78.5587	-537.049	12.2788	0
23	0	0	23	1	720.317	366.251	354.066	0	0	-77.0859	143.14	374.513	710.711	3565.19	2248.7	-374.513	0	27.3634	15.9034	20.2749	0	0	50.9524	-515.885	17.5595	0
24	0	0	24	1	598.399	341.582	256.817	0	0	-128.716	162.782	503.704	715.185	3616.82	2229.06	-503.704	0	31.5532	14.7228	18.6247	0	0	61.3652	-514.517	21.8598	0
27	0	0	27	1	729.192	371.743	357.448	0	0	-11.3537	65.529	400.12	507.614	3599.11	2326.31	-400.12	0	19.3159	17.7174	21.1188	0	0	67.6018	-524.441	17.6913	0
31	0	0	31	1	618.08	340.352	277.727	0	0	-73.8743	160.385	600.63	622.426	3561.97	2231.46	-600.63	0	28.8342	16.3255	21.2683	0	0	53.8798	-517.658	21.7949	0
32	0	0	32	1	724.639	398.03	326.609	0	0	-86.6729	102.867	451.899	567.617	3574.77	2288.97	-451.899	0	23.2032	14.9843	19.0488	0	0	57.7478	-510.32	17.1038	0
33	0	0	33	1	673.847	361.915	311.932	0	0	-3.77515	113.276	381.592	556.675	3591.54	2278.56	-381.592	0	20.8526	16.3402	20.0745	0	0	75.0203	-522.4	19.2263	0
34	0	0	34	1	568.52	284.796	283.723	0	0	-57.1137	177.017	396.223	653.171	3545.21	2214.82	-396.223	0	25.4522	15.4813	18.7033	0	0	81.4489	-523.94	23.6347	0
36	0	0	36	1	739.755	406.905	332.85	0	0	-95.4594	127.731	549.615	590.557	3583.56	2264.11	-549.615	0	26.3695	15.8305	20.7658	0	0	87.6762	-529.657	17.0088	0
37	0	0	37	1	672.388	341.717	330.671	0	0	-83.9205	234.27	511.579	600.131	3572.02	2157.57	-511.579	0	26.3958	15.3769	20.3891	0	0	86.0701	-526.712	19.1405	0
40	0	0	40	1	695.813	323.937	371.875	0	0	-96.2424	111.424	367.052	563.58	3584.34	2180.76	-367.052	0	21.7506	17.0267	21.3246	0	0	61.6453	-522.346	18.7343	0
42	0	0	42	1	798.548	447.584	350.964	0	0	-68.8398	121.911	316.111	720.66	3556.94	2170.27	-316.111	0	26.5457	16.5021	20.7819	0	0	82.4617	-531.981	15.4962	0
45	0	0	45	1	676.866	365.77	311.096	0	0	-69.4662	72.0941	317.517	508.272	3557.57	2220.09	-317.517	0	18.7073	16.8978	20.9072	0	0	84.3752	-530.461	19.3481	0
47	0	0	47	1	593.981	368.684	225.297	0	0	-11.6862	130.886	623.925	510.627	3599.45	2260.95	-623.925	0	23.4634	14.7981	19.6021	0	0	47.455	-504.566	22.288	0
50	0	0	50	1	803.988	401.923	402.065	0	0	-71.7696	116.035	351.37	916.201	3559.87	2275.8	-351.37	0	34.5241	15.1197	19.8042	0	0	74.2167	-527.434	15.0645	0
51	0	0	51	1	714.357	406.616	307.742	0	0	-18.889	96.402	461.27	627.642	3606.65	2295.44	-461.27	0	25.0683	14.6816	18.2231	0	0	48.8226	-503.841	17.2578	0
54	0	0	54	1	640.846	316.028	324.818	0	0	-43.6447	61.4555	412.4	611.555	3531.74	2230.72	-412.4	0	23.7651	16.6796	20.6553	0	0	90.7186	-537.44	20.7294	0
56	0	0	56	1	748.726	426.768	321.958	0	0	-62.8217	111.705	443.893	734.153	3550.92	2280.13	-443.893	0	29.4567	15.2844	18.8564	0	0	59.0871	-514.294	16.4187	0
57	0	0	57	1	581.055	333.966	247.09	0	0	-20.6685	111.4	422.404	565.444	3508.77	2180.78	-422.404	0	21.9347	14.7592	18.8591	0	0	48.3097	-504.006	22.7944	0
58	0	0	58	1	679.66	339.81	339.85	0	0	-17.9055	52.1786	289.099	545.794	3506.01	2240	-289.099	0	19.3981	15.4786	18.1593	0	0	61.6508	-509.906	18.5494	0
68	0	0	68	1	626.111	325.805	300.306	0	0	-64.7786	41.7498	406.955	539.535	3552.88	2350.09	-406.955	0	21.1202	14.4596	18.3009	0	0	75.0531	-513.247	20.4666	0
69	0	0	69	1	600.816	319.985	280.831	0	0	-112.103	172.146	592.443	616.721	3600.2	2219.69	-592.443	0	29.0907	15.026	18.7458	0	0	80.5932	-521.593	21.8404	0
75	0	0	75	1	569.416	267.194	302.221	0	0	-155.051	164.571	414.614	588.714	3643.15	2227.27	-414.614	0	24.7503	14.8994	19.3759	0	0	93.2283	-528.014	23.5721	0
79	0	0	79	1	566.697	330.279	236.417	0	0	-90.4786	102.398	555.379	447.93	3578.58	2289.44	-555.379	0	20.0266	14.5427	18.1363	0	0	67.5912	-508.349	23.3567	0
80	0	0	80	1	833.099	457.358	375.741	0	0	-23.7073	155.442	460.489	772.312	3511.81	2236.4	-460.489	0	31.0224	14.8563	19.6534	0	0	83.8241	-527.05	14.3466	0
82	0	0	82	1	560.551	365.116	195.434	0	0	-71.434	126.788	550.429	528.874	3559.53	2165.39	-550.429	0	23.3073	15.661	18.492	0	0	58.021	-511.29	24.0911	0
85	0	0	85	1	630.536	350.841	279.695	0	0	-78.3547	153.182	476.269	699.303	3566.45	2238.66	-476.269	0	29.139	13.7431	16.7137	0	0	60.3007	-505.79	19.8368	0
87	0	0	87	1	769.271	478.873	290.398	0	0	34.583	61.0426	457.235	732.757	3553.18	2330.8	-457.235	0	28.8214	15.4666	18.816	0	0	69.8575	-519.15	15.8781	0
90	0	0	90	1	607.554	338.59	268.963	0	0	-37.0465	103.409	515.738	549.735	3525.15	2288.43	-515.738	0	23.1198	14.1439	18.7592	0	0	61.027	-508.228	21.3068	0
91	0	0	91	1	370.671	247.687	122.984	0	0	-102.057	168.551	593.024	451.012	3590.16	2223.29	-593.024	0	21.1279	13.1633	15.8448	0	0	54.7046	-492.772	40.0896	0
93	0	0	93	1	532.321	291.833	240.489	0	0	-117.523	153.115	623.896	509.151	3605.62	2238.72	-623.896	0	24.7457	14.1622	18.5633	0	0	54.0306	-503.563	25.3983	0
95	0	0	95	1	592.511	348.612	243.898	0	0	-63.8298	110.694	542.506	626.156	3551.93	2281.15	-542.506	0	27.2785	14.0824	18.5161	0	0	67.8038	-513.026	21.9655	0
96	0	0	96	1	526.255	265.672	260.584	0	0	-107.06	193.999	635.192	425.701	3595.16	2197.84	-635.192	0	20.9131	13.5222	18.4474	0	0	76.2496	-509.507	25.5571	0
101	0	0	101	1	481.271	227.075	254.197	0	0	-89.1726	171.712	385.444	459.964	3577.27	2220.13	-385.444	0	18.0619	14.0787	18.1187	0	0	54.5457	-502.515	28.9853	0
102	0	0	102	1	565.702	361.439	204.263	0	0	-22.8798	186.823	475.869	449.424	3610.64	2205.02	-475.869	0	18.3853	15.2611	18.9383	0	0	66.2647	-510.301	23.7862	0
104	0	0	104	1	629.392	327.3	302.092	0	0	-83.9583	183.565	419.097	641.973	3572.06	2208.28	-419.097	0	25.8305	14.6088	18.971	0	0	57.4024	-510.543	20.4773	0
105	0	0	105	1	603.739	347.494	256.245	0	0	-39.4967	192.044	626.677	587.17	3627.26	2199.8	-626.677	0	27.5708	14.6423	19.2413	0	0	68.6993	-514.267	21.7002	0
106	0	0	106	1	474.158	310.911	163.247	0	0	-13.4632	126.667	491.134	455.383	3601.22	2265.17	-491.134	0	18.6187	14.9018	17.5018	0	0	33.735	-491.994	29.7105	0
107	0	0	107	1	596.318	317.071	279.247	0	0	-69.803	122.209	337.349	559.696	3557.9	2369.29	-337.349	0	20.8915	14.1078	17.5169	0	0	38.6441	-494.905	21.5897	0
108	0	0	108	1	484.827	267.029	217.798	0	0	-67.8794	148.845	286.85	425.385	3555.98	2242.99	-286.85	0	15.481	14.6347	17.9133	0	0	52.4881	-500.618	28.841	0
110	0	0	110	1	512.003	335.541	176.462	0	0	24.0799	122.184	519.061	536.053	3563.68	2269.66	-519.061	0	22.1968	14.8664	17.4746	0	0	51.9376	-502.265	26.7204	0
111	0	0	111	1	635.24	346.563	288.677	0	0	-17.735	73.5292	328.525	562.968	3505.84	2318.31	-328.525	0	20.4303	14.5318	18.5457	0	0	72.7406	-514.87	20.1381	0
116	0	0	116	1	606.164	294.537	311.626	0	0	-27.3991	83.5968	342.917	500.769	3515.5	2308.24	-342.917	0	18.3939	14.4458	17.9472	0	0	45.2061	-497.777	21.2913	0
119	0	0	119	1	587.085	366.038	221.047	0	0	-71.3996	109.946	502.066	591.269	3559.5	2281.89	-502.066	0	24.9751	13.9816	18.7689	0	0	47.9912	-502.083	22.2597	0
120	0	0	120	1	577.483	299.924	277.559	0	0	-20.6803	135.589	399.826	602.192	3508.78	2256.25	-399.826	0	23.0198	13.612	18.2475	0	0	39.2618	-495.778	22.5475	0
121	0	0	121	1	510.152	253.824	256.328	0	0	-29.5019	142.594	372.041	509.079	3617.26	2249.25	-372.041	0	19.1578	13.564	17.9657	0	0	60.313	-502.741	26.5454	0
122	0	0	122	1	625.215	379.347	245.869	0	0	-32.884	109.776	493.605	602.104	3620.64	2282.06	-493.605	0	24.8177	13.8305	17.519	0	0	51.2504	-500.339	20.2225	0
124	0	0	124	1	383.924	179.958	203.966	0	0	-127.34	165.804	389.199	345.759	3515.78	2325.7	-389.199	0	13.9464	13.3003	16.3542	0	0	30.6149	-479.481	38.4813	0
126	0	0	126	1	493.499	336.413	157.086	0	0	-28.1083	129.613	478.932	525.256	3615.87	2262.23	-478.932	0	21.3769	14.1235	17.4985	0	0	47.6737	-497.222	27.8423	0
129	0	0	129	1	476.942	290.516	186.426	0	0	-41.158	174.993	558.944	478.971	3529.26	2316.51	-558.944	0	21.0938	12.7851	15.6288	0	0	41.5423	-484.665	28.076	0
130	0	0	130	1	532.511	289.381	243.13	0	0	-66.0978	135.392	573.141	595.693	3554.2	2156.79	-573.141	0	26.7305	14.1484	18.2636	0	0	60.933	-508.431	25.3087	0
131	0	0	131	1	584.558	344.059	240.499	0	0	13.0983	181.75	490.376	542.728	3574.66	2210.09	-490.376	0	22.1894	13.7212	17.6312	0	0	38.824	-493.453	22.0903	0
137	0	0	137	1	450	254.589	195.411	0	0	-44.7216	147.144	427.224	320.148	3632.48	2244.7	-427.224	0	12.6214	15.2871	19.2046	0	0	40.5359	-496.726	32.7122	0
140	0	0	140	1	369.846	193.589	176.257	0	0	-82.7373	51.7079	411.107	307.63	3670.5	2340.13	-411.107	0	12.1794	13.9351	17.1873	0	0	25.1458	-480.214	41.4075	0
141	0	0	141	1	723.598	394.894	328.704	0	0	-53.8031	101.182	404.696	744.867	3641.56	2191	-404.696	0	28.875	15.01	18.6492	0	0	56.4228	-513.078	17.0864	0
144	0	0	144	1	613.848	348.153	265.695	0	0	-38.1945	126.024	523.892	531.424	3625.95	2265.82	-523.892	0	22.5336	13.4224	17.6017	0	0	64.8843	-503.027	20.6337	0
145	0	0	145	1	600.424	346.161	254.263	0	0	-14.0086	98.199	448.315	604.964	3601.77	2293.64	-448.315	0	23.8783	13.0573	15.8685	0	0	42.4082	-489.818	20.8152	0
146	0	0	146	1	566.432	341.422	225.009	0	0	-9.46369	93.2271	410.735	580.383	3597.22	2298.61	-410.735	0	22.228	13.7047	16.5408	0	0	36.8387	-490.755	22.7897	0
147	0	0	147	1	482.895	253.06	229.835	0	0	-103.209	79.1034	428.476	442.972	3591.31	2412.4	-428.476	0	17.9603	12.7005	15.9979	0	0	46.2307	-485.351	27.6908	0
151	0	0	151	1	554.416	298.154	256.261	0	0	-45.2402	166.446	373.84	562.314	3633	2325.05	-373.84	0	21.4071	13.0954	16.995	0	0	46.4966	-494.218	23.3767	0
155	0	0	155	1	702.442	365.136	337.307	0	0	-68.5716	135.635	340.099	767.959	3556.67	2355.86	-340.099	0	28.7417	12.9028	15.8539	0	0	47.3979	-496.889	16.9815	0
156	0	0	156	1	721.406	468.686	252.72	0	0	-54.1181	64.6933	478.705	807.216	3641.88	2327.15	-478.705	0	33.2035	13.5794	16.9372	0	0	65.8062	-510.583	16.6796	0
157	0	0	157	1	577.828	354.384	223.444	0	0	15.6689	83.9588	484.129	499.632	3572.09	2307.88	-484.129	0	20.132	14.0728	17.4857	0	0	56.3678	-502.215	22.4948	0
158	0	0	158	1	482.546	255.153	227.393	0	0	-4.03124	83.2456	319.503	448.397	3591.79	2308.59	-319.503	0	16.1186	14.1599	17.0081	0	0	45.4245	-494.071	28.5737	0
162	0	0	162	1	520.123	305.798	214.325	0	0	-56.0693	124.404	523.469	586.127	3643.83	2367.1	-523.469	0	25.0367	11.76	15.6896	0	0	50.935	-488.772	24.6778	0
164	0	0	164	1	509.987	323.898	186.089	0	0	21.4385	101.126	467.498	415.205	3665.98	2290.71	-467.498	0	16.4799	13.4741	16.832	0	0	41.3685	-489.057	26.2233	0
165	0	0	165	1	549.39	353.628	195.762	0	0	9.8524	159.633	589.208	443.933	3577.91	2232.21	-589.208	0	19.6833	12.4601	16.8595	0	0	59.1913	-494.673	23.4395	0
167	0	0	167	1	452.229	220.709	231.52	0	0	-102.695	39.9956	414.221	446.188	3590.8	2351.84	-414.221	0	17.9437	11.9959	16.5648	0	0	39.6695	-482.838	30.1446	0
169	0	0	169	1	544.032	304.069	239.963	0	0	-64.905	108.511	416.041	527.428	3553.01	2283.33	-416.041	0	20.7328	13.2468	16.7005	0	0	58.2915	-498.13	23.9479	0
170	0	0	170	1	523.246	311.008	212.238	0	0	-15.4923	41.1942	395.982	556.432	3603.25	2350.65	-395.982	0	21.186	12.7389	16.2764	0	0	45.648	-490.484	24.9533	0
171	0	0	171	1	526.475	298.977	227.498	0	0	-88.3359	41.1383	473.411	463.821	3576.44	2251.04	-473.411	0	19.387	13.712	17.8096	0	0	66.3811	-505.375	25.4478	0
173	0	0	173	1	492.923	258.745	234.178	0	0	-64.9227	52.5107	388.421	549.952	3553.02	2339.33	-388.421	0	21.2065	12.1879	15.4626	0	0	36.7188	-481.661	26.5941	0
174	0	0	174	1	425.922	247.831	178.091	0	0	-54.5456	90.8265	557.849	389.205	3642.31	2301.01	-557.849	0	17.1147	13.121	16.6253	0	0	42.299	-486.087	33.3036	0
176	0	0	176	1	478.548	238.675	239.873	0	0	-92.9936	125.319	420.065	473.207	3581.09	2266.52	-420.065	0	18.9659	12.8286	15.9691	0	0	53.2021	-491.985	28.0711	0
181	0	0	181	1	507.793	325.063	182.729	0	0	-116.026	269.587	693.746	505.371	3604.13	2221.91	-693.746	0	27.1456	11.4231	15.0461	0	0	43.6693	-480.24	25.1846	0
182	0	0	182	1	406.946	254.763	152.182	0	0	-31.7384	43.01	681.333	447.762	3619.5	2249.17	-681.333	0	22.0709	13.7266	17.0201	0	0	64.2416	-501.909	35.9733	0
183	0	0	183	1	469.254	271.114	198.14	0	0	-25.1852	34.1643	315.119	460.596	3612.95	2357.68	-315.119	0	16.6702	13.8509	16.3232	0	0	36.0059	-487.206	29.3437	0
188	0	0	188	1	593.506	318.048	275.458	0	0	-67.2719	76.8234	468.767	438.541	3655.03	2414.68	-468.767	0	17.9896	13.1764	16.1242	0	0	54.1887	-491.509	21.2133	0
192	0	0	192	1	469.065	243.425	225.64	0	0	-70.3836	64.3368	315.81	348.64	3558.48	2327.5	-315.81	0	12.8282	12.8491	15.8241	0	0	52.2146	-487.907	28.8033	0
195	0	0	195	1	525.878	323.489	202.39	0	0	-23.4693	88.1061	465.234	528.506	3611.23	2303.73	-465.234	0	21.2114	13.9162	17.0985	0	0	39.5721	-492.555	25.3719	0
208	0	0	208	1	471.331	256.082	215.249	0	0	-71.1003	73.1135	324.032	404.55	3559.2	2219.07	-324.032	0	14.9594	12.8912	16.8363	0	0	41.3765	-485.706	28.9516	0
210	0	0	210	1	576.978	285.15	291.828	0	0	-75.8013	36.8898	318.189	627.277	3563.9	2255.29	-318.189	0	23.2263	13.912	15.2658	0	0	68.8525	-503.319	22.0117	0
211	0	0	211	1	569.418	334.431	234.987	0	0	-29.3008	60.8716	336.761	547.455	3617.06	2330.97	-336.761	0	20.057	12.7658	15.2065	0	0	34.8191	-482.025	22.0855	0
212	0	0	212	1	636.805	317.421	319.384	0	0	-88.3644	71.7827	439.778	666.94	3576.46	2320.06	-439.778	0	27.0438	12.2705	16.0879	0	0	71.6213	-505.138	19.1532	0
213	0	0	213	1	534.832	306.013	228.819	0	0	-44.6288	104.879	428.392	523.397	3532.73	2286.96	-428.392	0	20.5759	11.9817	16.1795	0	0	47.7524	-488.614	23.9748	0
214	0	0	214	1	387.364	176.481	210.883	0	0	-129.016	225.307	338.798	393.171	3617.12	2266.19	-338.798	0	15.6288	12.8988	15.5864	0	0	47.8358	-484.629	37.4027	0
218	0	0	218	1	516.62	277.808	238.812	0	0	-90.3898	152.594	467.769	472.101	3678.15	2338.91	-467.769	0	19.6713	13.4686	17.0528	0	0	37.4453	-487.514	25.8273	0
219	0	0	219	1	654.489	403.118	251.371	0	0	18.2712	143.314	489.913	642.604	3569.49	2248.53	-489.913	0	26.0556	14.0257	16.975	0	0	31.7129	-491.502	18.9999	0
222	0	0	222	1	613.716	365.592	248.124	0	0	-58.9909	151.288	446.814	670.182	3646.75	2340.21	-446.814	0	27.0072	13.2818	15.6559	0	0	53.4309	-497.844	20.2418	0
224	0	0	224	1	505.929	318.979	186.949	0	0	-77.1789	121.581	548.16	476.911	3565.28	2270.26	-548.16	0	21.0341	12.4898	14.4834	0	0	47.0386	-483.13	25.5161	0
225	0	0	225	1	666.943	366.543	300.399	0	0	1.69851	172.925	397.829	592.333	3586.06	2318.58	-397.829	0	22.6013	13.9499	17.0896	0	0	48.4306	-497.68	18.5446	0
229	0	0	229	1	509.859	257.355	252.505	0	0	-50.1285	127.598	320.704	482.177	3538.23	2363.9	-320.704	0	17.6682	12.6447	15.1164	0	0	36.7341	-481.006	25.4839	0
230	0	0	230	1	359.679	230.342	129.337	0	0	-11.7771	170.768	724.611	336.545	3599.54	2221.07	-724.611	0	17.1628	11.9829	14.9702	0	0	38.1785	-473.887	40.5593	0
231	0	0	231	1	592.854	409.424	183.43	0	0	16.2502	85.5596	437.02	538.206	3571.51	2306.28	-437.02	0	20.885	11.901	14.7968	0	0	27.3048	-473.618	20.6582	0
256	0	0	256	1	532.695	312.872	219.822	0	0	80.0422	222.074	420.34	416.708	3607.38	2269.43	-420.34	0	16.1813	14.0159	16.4355	0	0	59.3397	-497.357	24.7985	0
276	0	0	276	1	418.587	228.489	190.097	0	0	-52.8272	26.0864	372.693	315.495	3640.59	2266.09	-372.693	0	12.0007	12.858	15.0801	0	0	48.3079	-481.675	33.3561	0
281	0	0	281	1	552.552	321.06	231.492	0	0	-48.6504	71.8468	480.885	531.96	3636.41	2319.99	-480.885	0	21.8554	12.8536	16.2884	0	0	47.0458	-490.13	23.2497	0
285	0	0	285	1	434.903	243.044	191.86	0	0	-79.9276	34.9071	257.396	269.91	3767.35	2356.93	-257.396	0	9.71148	13.1087	16.4507	0	0	49.3246	-483.741	32.2858	0
286	0	0	286	1	556.423	306.438	249.985	0	0	-105.66	100.083	418.327	516.277	3593.76	2291.76	-418.327	0	20.8005	12.422	15.0717	0	0	49.1754	-486.555	22.6359	0
287	0	0	287	1	614.834	293.651	321.184	0	0	42.4088	135.146	296.052	388.827	3545.35	2356.35	-296.052	0	13.7194	11.7902	15.376	0	0	49.3282	-480.687	19.7955	0
289	0	0	289	1	591.902	312.924	278.978	0	0	-59.1778	141.786	382.815	586.389	3646.94	2449.37	-382.815	0	22.5037	11.6623	14.7183	0	0	81.1353	-496.18	20.6251	0
296	0	0	296	1	526.502	253.561	272.941	0	0	-152.678	70.6873	447.024	448.468	3640.78	2321.15	-447.024	0	19.1669	12.3751	16.1318	0	0	60.8791	-494.551	24.5944	0
298	0	0	298	1	528.897	264.532	264.365	0	0	-7.71709	90.0555	338.34	433.213	3595.48	2301.78	-338.34	0	15.7683	13.3255	15.6012	0	0	58.989	-494.019	24.6099	0
300	0	0	300	1	444.113	277.048	167.065	0	0	-30.0843	96.9049	512.246	357.564	3617.84	2294.94	-512.246	0	14.953	11.8791	14.5145	0	0	45.3726	-476.567	30.126	0
302	0	0	302	1	590.151	334.62	255.532	0	0	-7.65355	141.575	424.37	607.795	3595.41	2349.92	-424.37	0	23.5769	12.2543	15.0396	0	0	54.5694	-491.267	20.9185	0
304	0	0	304	1	660.697	375.055	285.642	0	0	-26.7834	128.083	389.674	537.413	3614.54	2363.42	-389.674	0	20.42	11.9941	15.5343	0	0	57.3848	-490.649	18.1258	0
305	0	0	305	1	544.494	294.489	250.005	0	0	-104.806	54.9431	270.873	342.052	3692.57	2336.9	-270.873	0	12.5397	12.295	15.1673	0	0	41.2041	-477.428	23.2735	0
309	0	0	309	1	413.699	211.737	201.962	0	0	-41.3028	159.959	308.991	356.025	3728.72	2331.54	-308.991	0	12.981	12.3422	16.3628	0	0	46.3669	-484.236	34.1636	0
310	0	0	310	1	475.443	267.232	208.211	0	0	-2.34002	120.953	395.527	381.866	3590.1	2370.55	-395.527	0	14.4493	13.8502	15.3461	0	0	58.571	-492.096	28.5046	0
315	0	0	315	1	479.744	248.889	230.855	0	0	-3.8341	115.7	285.91	348.241	3591.59	2176.48	-285.91	0	12.317	14.7523	17.2607	0	0	44.9939	-493.578	29.1026	0
326	0	0	326	1	525.939	295.765	230.175	0	0	-122.799	185.034	602.197	525.815	3610.9	2206.81	-602.197	0	25.2839	12.7789	16.5312	0	0	84.0249	-508.601	24.8603	0
327	0	0	327	1	601.025	364.503	236.522	0	0	-8.7145	90.217	357.49	412.851	3596.47	2301.62	-357.49	0	15.2196	11.6436	15.4459	0	0	58.0376	-484.946	20.3589	0
329	0	0	329	1	368.551	177.292	191.26	0	0	-135.884	274.394	433.52	346.819	3623.98	2316.77	-433.52	0	15.168	11.6244	14.5072	0	0	52.6851	-478.904	38.7268	0
332	0	0	332	1	374.056	214.015	160.04	0	0	-109.852	177.635	494.935	336.188	3597.95	2413.53	-494.935	0	14.5677	11.4816	14.8558	0	0	39.162	-472.523	38.0219	0
335	0	0	335	1	367.091	204.14	162.951	0	0	-97.0369	233.547	378.05	314.056	3684.8	2257.95	-378.05	0	12.5763	12.3472	14.1391	0	0	51.7018	-478.141	39.2062	0
340	0	0	340	1	496.873	239.135	257.738	0	0	-120.18	168.755	496.566	355.94	3608.28	2322.74	-496.566	0	15.5286	12.4902	15.4914	0	0	37.8489	-477.526	26.4287	0
344	0	0	344	1	414.003	230.028	183.975	0	0	-38.8191	171.819	367.212	361.127	3626.58	2319.68	-367.212	0	13.667	11.1915	15.0478	0	0	45.2884	-475.775	32.9944	0
348	0	0	348	1	490.788	270.262	220.525	0	0	24.3027	78.0165	247.769	420.032	3663.12	2413.48	-247.769	0	14.5009	12.7034	14.8044	0	0	52.0785	-483.268	26.7394	0
353	0	0	353	1	524.061	344.207	179.855	0	0	-34.7768	144.044	413.347	447.458	3622.54	2347.46	-413.347	0	17.3816	12.5623	14.5262	0	0	53.5041	-485.022	24.3904	0
356	0	0	356	1	420.143	188.411	231.731	0	0	-101.384	127.309	374.041	348.842	3689.14	2264.53	-374.041	0	13.5902	11.8786	15.0616	0	0	43.01	-476.171	32.6962	0
357	0	0	357	1	470.481	270.456	200.025	0	0	-14.3543	119.782	348.168	342.062	3602.11	2272.06	-348.168	0	12.5723	12.8599	15.5811	0	0	58.9599	-488.356	28.6119	0
358	0	0	358	1	453.91	231.226	222.684	0	0	24.8937	179.059	335.763	356.43	3562.87	2312.44	-335.763	0	13.0019	11.6801	14.516	0	0	36.7221	-472.162	29.1702	0
360	0	0	360	1	487.228	257.516	229.712	0	0	-93.1578	187.301	429.515	433.34	3581.26	2204.54	-429.515	0	17.6845	11.2289	14.969	0	0	76.0075	-491.913	26.5036	0
361	0	0	361	1	442.521	218.982	223.539	0	0	-140.146	140.553	262.865	408.769	3528.59	2350.95	-262.865	0	15.3845	10.9989	13.1729	0	0	42.4459	-469.495	29.3918	0
365	0	0	365	1	460.36	247.119	213.24	0	0	16.5718	168.954	322.513	330.76	3571.19	2322.55	-322.513	0	11.9644	11.2311	14.2504	0	0	42.4993	-469.909	28.3488	0
367	0	0	367	1	459.781	247.751	212.03	0	0	-60.2587	60.0466	550.353	366.546	3548.36	2331.79	-550.353	0	16.0926	11.811	14.4806	0	0	52.2586	-479.922	28.7145	0
374	0	0	374	1	391.592	228.282	163.311	0	0	30.0448	178.118	487.331	326.424	3557.72	2313.38	-487.331	0	13.2509	10.7753	13.7287	0	0	27.4265	-460.336	34.7675	0
375	0	0	375	1	548.426	314.186	234.24	0	0	-20.0804	61.0456	410.608	526.758	3607.84	2330.79	-410.608	0	20.2653	12.3723	16.1272	0	0	48.7658	-489.363	23.301	0
377	0	0	377	1	461.023	272.31	188.713	0	0	-8.30073	50.9476	413.19	386.583	3596.06	2340.89	-413.19	0	14.8607	11.4326	15.6441	0	0	48.8885	-480.246	28.8303	0
378	0	0	378	1	315.185	171.236	143.949	0	0	-68.8223	197.788	378.412	289.431	3656.58	2393.37	-378.412	0	11.2638	11.872	13.6251	0	0	47.489	-471.978	47.8424	0
384	0	0	384	1	405.686	188.276	217.41	0	0	-56.092	50.4013	329.836	315.356	3643.85	2341.44	-329.836	0	11.6346	11.8178	14.8145	0	0	33.7883	-470.08	34.164	0
386	0	0	386	1	402.836	194.279	208.557	0	0	-1.16003	124.699	233.276	238.474	3788.24	2366.8	-233.276	0	8.26165	12.0999	14.2301	0	0	51.7947	-475.179	34.3895	0
387	0	0	387	1	367.781	234.73	133.051	0	0	-56.974	146.254	567.284	364.783	3545.07	2345.25	-567.284	0	16.2272	10.3878	13.673	0	0	41.548	-466.633	37.5947	0
398	0	0	398	1	558.985	311.172	247.813	0	0	16.1845	99.1285	372.103	450.113	3571.58	2292.71	-372.103	0	16.6544	11.6303	14.4615	0	0	35.0918	-473.434	22.1403	0
399	0	0	399	1	409.85	258.822	151.028	0	0	72.8119	126.535	239.417	284.314	3514.95	2265.3	-239.417	0	9.76132	12.1959	13.8963	0	0	41.1643	-471.095	33.4894	0
402	0	0	402	1	508.788	272.211	236.577	0	0	-85.0651	104.942	422.705	484.877	3573.17	2286.9	-422.705	0	19.3587	12.074	14.2455	0	0	53.5357	-483.772	25.1226	0
411	0	0	411	1	449.169	228.384	220.785	0	0	-47.9176	154.026	393.124	376.751	3635.68	2237.81	-393.124	0	14.5202	10.272	14.0014	0	0	36.5437	-464.947	28.781	0
415	0	0	415	1	493.556	261.258	232.298	0	0	-4.96179	54.9382	320.204	422.95	3692.38	2336.9	-320.204	0	15.2286	11.2883	14.5294	0	0	50.7449	-476.905	25.9526	0
441	0	0	441	1	499.228	229.649	269.58	0	0	47.4993	142.399	282.361	255.169	3540.26	2249.44	-282.361	0	8.94939	11.4886	15.6224	0	0	32.3081	-468.491	25.9379	0
444	0	0	444	1	449.246	188.911	260.335	0	0	-134.395	134.709	709.293	422.847	3622.5	2257.13	-709.293	0	22.5997	11.2932	15.0369	0	0	49.7598	-479.757	29.5855	0
446	0	0	446	1	409.23	233.614	175.616	0	0	111.666	151.123	281.483	201.881	3775.07	2340.38	-281.483	0	7.06659	12.4069	14.7326	0	0	46.4743	-473.473	34.0306	0
454	0	0	454	1	478.034	304.246	173.788	0	0	-2.08119	53.8972	362.364	329.195	3589.84	2337.94	-362.364	0	12.1697	11.3399	13.8572	0	0	44.31	-470.205	26.886	0
456	0	0	456	1	322.456	176.502	145.954	0	0	-111.704	49.6631	638.267	297.14	3599.8	2242.52	-638.267	0	14.6144	10.1902	13.089	0	0	46.5581	-463.222	44.5464	0
458	0	0	458	1	325.714	189.846	135.869	0	0	-67.0877	57.8693	527.954	297.89	3555.19	2234.31	-527.954	0	12.8674	10.9609	13.3536	0	0	27.3192	-458.925	44.7434	0
463	0	0	463	1	436.238	248.494	187.743	0	0	-1.60105	135.309	494.169	347.291	3589.36	2256.53	-494.169	0	14.1928	10.8001	14.1038	0	0	62.2544	-476.822	30.2094	0
464	0	0	464	1	423.915	247.859	176.056	0	0	-40.5883	64.4699	482.093	308.034	3628.35	2327.37	-482.093	0	12.6326	11.0343	13.2218	0	0	28.9436	-459.225	31.1624	0
468	0	0	468	1	506.449	272.182	234.267	0	0	30.6314	104.406	267.895	338.612	3557.13	2287.43	-267.895	0	11.7814	11.5106	14.0883	0	0	56.1031	-477.115	25.0419	0
470	0	0	470	1	379.437	155.688	223.749	0	0	-72.9972	113.032	360.369	299.316	3561.1	2278.81	-360.369	0	11.3515	10.7717	14.1663	0	0	34.5276	-463.747	36.5028	0
472	0	0	472	1	474.24	289.139	185.1	0	0	-32.2488	98.2728	366.684	351.366	3620.01	2293.57	-366.684	0	13.1375	11.2202	13.5793	0	0	32.0154	-463.932	27.0363	0
474	0	0	474	1	397.477	195.737	201.741	0	0	-68.7924	196.613	467.102	197.414	3556.89	2195.23	-467.102	0	8.20228	10.994	14.593	0	0	27.0911	-459.265	34.5728	0
486	0	0	486	1	357.236	198.195	159.041	0	0	-70.3197	160.969	555.008	351.869	3558.42	2230.87	-555.008	0	15.6186	10.1336	13.4573	0	0	34.6773	-460.838	38.8301	0
498	0	0	498	1	333.07	169.11	163.96	0	0	-42.0893	154.27	567.393	259.013	3530.19	2337.23	-567.393	0	11.4574	10.4464	13.1058	0	0	39.137	-459.784	42.8025	0
505	0	0	505	1	296.539	163.161	133.378	0	0	-127.597	-15.4721	403.061	186.714	3516.04	2207.99	-403.061	0	7.66101	11.1668	14.3216	0	0	34.351	-462.571	52.0699	0
519	0	0	519	1	431.914	244.894	187.02	0	0	6.32379	60.9548	276.073	296.272	3481.78	2330.89	-276.073	0	10.3908	10.1698	12.0748	0	0	37.5957	-455.859	29.5502	0
527	0	0	527	1	401.715	211.384	190.332	0	0	-34.054	125.082	455.785	340.402	3522.15	2167.1	-455.785	0	13.6261	11.7609	13.6195	0	0	49.6633	-474.283	34.0662	0
533	0	0	533	1	388.365	163.164	225.201	0	0	-92.1136	69.727	437.874	241.068	3480.55	2222.45	-437.874	0	9.78313	10.4662	13.8558	0	0	36.7299	-460.98	35.0354	0
543	0	0	543	1	305.302	143.044	162.258	0	0	-37.9526	140.968	396.154	213.497	3526.05	2250.87	-396.154	0	8.1964	10.5782	13.9652	0	0	37.5563	-461.773	49.1116	0
551	0	0	551	1	413.614	225.043	188.571	0	0	-102.699	73.9752	499.152	313.214	3590.8	2317.86	-499.152	0	13.4496	10.9656	11.8189	0	0	45.586	-461.736	31.5691	0
572	0	0	572	1	473.588	268.21	205.377	0	0	-35.9505	132.932	405.803	443.661	3524.05	2258.91	-405.803	0	17.1226	10.9522	13.5629	0	0	39.4909	-469.87	26.9761	0
573	0	0	573	1	539.607	302.96	236.647	0	0	-85.0109	20.733	405.417	461.067	3573.11	2271.45	-405.417	0	18.2784	11.2448	13.7549	0	0	63.0723	-483.15	22.8907	0
587	0	0	587	1	485.221	294.458	190.764	0	0	-14.0767	157.823	420.044	332.294	3601.84	2333.68	-420.044	0	12.9062	11.1883	14.4284	0	0	60.7116	-477.947	26.4754	0
594	0	0	594	1	377.429	218.427	159.002	0	0	-125.014	49.6352	432.164	323.794	3613.11	2342.2	-432.164	0	13.3947	9.92635	13.9647	0	0	45.2843	-465.457	36.1284	0
601	0	0	601	1	419.577	235.701	183.877	0	0	-13.1595	69.8005	372.382	378.472	3600.92	2322.04	-372.382	0	14.1198	9.62341	13.3122	0	0	45.087	-463.814	30.9147	0
602	0	0	602	1	480.913	298.057	182.856	0	0	-49.5825	106.211	370.787	381.587	3637.34	2285.63	-370.787	0	14.411	10.5656	13.1924	0	0	45.5824	-466.371	26.1766	0
606	0	0	606	1	501.934	244.84	257.094	0	0	-30.8564	114.609	362.251	403.84	3518.96	2277.23	-362.251	0	15.0585	10.3396	13.4151	0	0	42.6523	-466.135	24.7395	0
608	0	0	608	1	417.471	221.582	195.889	0	0	-121.316	128.407	293.001	283.392	3509.76	2163.77	-293.001	0	10.6449	10.6039	12.6441	0	0	36.1661	-458.251	31.3577	0
609	0	0	609	1	539.265	298.289	240.977	0	0	-21.7047	113.672	368.046	593.613	3509.8	2278.17	-368.046	0	22.1502	10.242	11.9193	0	0	45.6618	-469.263	22.1573	0
613	0	0	613	1	360.694	179.182	181.512	0	0	-58.3249	167.922	390.217	299.058	3546.42	2223.92	-390.217	0	11.5861	10.6191	13.3913	0	0	53.7547	-469.233	38.6204	0
616	0	0	616	1	476.457	252.742	223.714	0	0	-8.71574	98.4573	328.954	370.455	3496.82	2293.38	-328.954	0	13.4132	11.4312	14.157	0	0	44.514	-473.648	27.1327	0
621	0	0	621	1	439.253	228.063	211.19	0	0	-8.95405	111.946	421.598	319.965	3497.05	2279.89	-421.598	0	12.3584	10.3142	12.1958	0	0	48.4364	-461.503	29.0123	0
625	0	0	625	1	434.265	220.444	213.822	0	0	-48.6943	95.4357	550.181	328.867	3536.79	2296.4	-550.181	0	14.3228	9.73537	13.7626	0	0	39.0684	-461.748	29.7524	0
645	0	0	645	1	400.465	220.328	180.137	0	0	-14.4147	42.4174	284.738	333.111	3502.51	2249.76	-284.738	0	11.8105	11.2078	12.7274	0	0	40.9669	-464.934	33.5109	0
646	0	0	646	1	439.334	269.78	169.554	0	0	16.6342	61.7533	314.022	306.224	3571.13	2330.09	-314.022	0	10.924	10.9627	12.9076	0	0	42.4837	-463.854	29.5603	0
664	0	0	664	1	463.415	280.102	183.313	0	0	-10.8827	49.398	322.892	390.906	3498.98	2242.78	-322.892	0	14.1272	10.1947	12.5266	0	0	33.8542	-458.782	27.1092	0
667	0	0	667	1	363.017	178.061	184.955	0	0	57.329	118.809	238.502	221.233	3530.43	2273.03	-238.502	0	7.59541	10.5668	12.8722	0	0	33.7774	-455.643	37.9678	0
672	0	0	672	1	407.003	229.197	177.806	0	0	-21.8226	118.785	394.624	359.867	3609.58	2273.05	-394.624	0	13.6879	10.6593	13.1375	0	0	39.2005	-464.749	32.6827	0
691	0	0	691	1	351.758	171.961	179.797	0	0	-44.4578	63.1922	342.242	239.194	3532.56	2228.99	-342.242	0	8.84345	10.4684	12.8463	0	0	40.5525	-458.958	39.5595	0
705	0	0	705	1	378.638	169.051	209.587	0	0	-50.5099	115.28	432.057	274.184	3638.27	2376.22	-432.057	0	10.8412	9.85001	12.7249	0	0	48.1869	-460.666	35.3361	0
708	0	0	708	1	477.897	258.029	219.869	0	0	-22.2519	125.215	361.268	395.813	3510.35	2266.63	-361.268	0	14.7185	11.8195	14.1492	0	0	60.2091	-483.979	27.1698	0
713	0	0	713	1	391.023	229.82	161.203	0	0	42.881	170.151	559.683	246.388	3544.88	2321.35	-559.683	0	10.5815	10.5928	13.3797	0	0	36.6071	-459.868	34.5706	0
716	0	0	716	1	366.495	207.745	158.75	0	0	8.15075	175.431	420.984	255.99	3479.95	2216.41	-420.984	0	9.92118	10.606	13.3888	0	0	34.3145	-459.466	37.7739	0
722	0	0	722	1	432.444	244.159	188.285	0	0	-122.945	81.3637	339.566	387.584	3611.05	2210.82	-339.566	0	14.9342	10.1803	11.9863	0	0	77.5397	-474.276	29.473	0
724	0	0	724	1	430.56	205.969	224.591	0	0	31.3366	119.8	323.964	306.497	3556.42	2371.7	-323.964	0	10.9773	10.9229	13.4536	0	0	55.327	-471.271	30.5576	0
744	0	0	744	1	484.319	276.005	208.315	0	0	-64.0738	101.775	409.145	509.953	3552.17	2290.07	-409.145	0	19.9294	10.0355	11.6417	0	0	53.8189	-468.052	25.2662	0
746	0	0	746	1	340.183	206.415	133.768	0	0	-98.2211	87.4377	394.147	309.761	3586.32	2304.4	-394.147	0	12.1959	11.0358	12.8351	0	0	36.5116	-462.052	41.8405	0
770	0	0	770	1	492.484	281.934	210.55	0	0	-1.30079	95.5488	318.106	492.957	3589.06	2395.95	-318.106	0	17.697	9.86678	11.5374	0	0	49.5928	-463.733	24.6384	0
782	0	0	782	1	403.749	236.141	167.607	0	0	-72.3326	53.2346	438.113	363.597	3560.43	2338.61	-438.113	0	14.6172	10.4179	12.8054	0	0	42.9093	-464.686	32.7634	0
784	0	0	784	1	375.135	179.14	195.996	0	0	-126.128	320.76	558.016	248.993	3614.23	2270.4	-558.016	0	12.3045	9.29157	12.3221	0	0	42.4053	-452.969	35.2271	0
794	0	0	794	1	401.815	189.943	211.872	0	0	-49.1219	82.5719	281.545	361.779	3537.22	2309.27	-281.545	0	12.9439	9.74709	12.5901	0	0	42.4298	-460.258	32.5139	0
799	0	0	799	1	541.977	285.94	256.037	0	0	14.8746	113.755	263.26	513.704	3572.89	2278.08	-263.26	0	17.9064	10.0563	12.5228	0	0	42.2537	-465.482	22.1095	0
801	0	0	801	1	391.646	248.331	143.315	0	0	-4.08821	51.8157	303.224	301.151	3591.85	2340.02	-303.224	0	10.7393	10.4697	11.994	0	0	35.3733	-454.845	33.7779	0
825	0	0	825	1	526.788	320.886	205.903	0	0	-52.8468	89.8336	484.227	505.265	3540.95	2202.35	-484.227	0	20.8376	8.81809	10.893	0	0	52.0253	-459.505	22.1185	0
831	0	0	831	1	428.763	258.897	169.865	0	0	-79.5129	114.496	453.615	382.567	3567.61	2277.34	-453.615	0	15.6036	10.045	12.2225	0	0	47.8842	-463.246	29.8358	0
844	0	0	844	1	377.743	206.427	171.316	0	0	-20.1746	113.775	501.383	266.047	3508.27	2278.06	-501.383	0	10.9872	10.0646	12.5565	0	0	32.3953	-452.946	35.5	0
867	0	0	867	1	423.506	224.981	198.525	0	0	-71.54	45.2072	483.34	307.486	3659.3	2346.63	-483.34	0	12.833	9.94042	12.7967	0	0	36.5166	-456.733	30.4996	0
870	0	0	870	1	367.982	195.314	172.668	0	0	-39.0072	127.65	497.012	316.115	3626.77	2363.85	-497.012	0	13.1102	9.47744	11.7132	0	0	39.4308	-452.852	35.9587	0
879	0	0	879	1	488.394	320.222	168.172	0	0	-5.99122	58.3847	381.754	486.23	3593.75	2333.46	-381.754	0	18.2358	10.4474	11.4573	0	0	34.5267	-460.176	25.0825	0
891	0	0	891	1	333.139	171.986	161.153	0	0	-50.6055	63.4759	389.395	206.652	3638.37	2428.02	-389.395	0	7.91551	10.3131	11.4984	0	0	25.7366	-445.093	41.6382	0
897	0	0	897	1	329.841	166.074	163.767	0	0	-70.7186	83.9784	531.577	212.789	3558.82	2208.2	-531.577	0	9.21768	9.79458	11.417	0	0	25.9179	-442.806	41.7546	0
909	0	0	909	1	446.715	238.845	207.87	0	0	-67.5313	38.3568	536.773	486.423	3555.63	2253.82	-536.773	0	21.2413	8.62789	11.1557	0	0	62.3728	-462.047	27.2676	0
910	0	0	910	1	358.214	240.446	117.768	0	0	23.7016	58.9406	574.823	354.446	3564.06	2332.9	-574.823	0	15.4578	9.4059	10.9692	0	0	33.5268	-447.758	36.8176	0
930	0	0	930	1	402.039	237.86	164.18	0	0	-51.5745	160.325	470.201	275.347	3639.33	2430.84	-470.201	0	11.2797	9.0833	12.0774	0	0	40.1039	-451.266	31.901	0
941	0	0	941	1	373.936	214.223	159.713	0	0	-20.3121	123.121	431.546	288.034	3608.07	2268.72	-431.546	0	11.2579	9.46472	11.6148	0	0	35.3056	-449.166	35.136	0
961	0	0	961	1	437.079	257.809	179.271	0	0	-94.9529	55.3654	514.165	441.57	3583.05	2336.47	-514.165	0	19.1463	9.49125	10.7093	0	0	41.9371	-455.479	28.2671	0
963	0	0	963	1	325.37	180.473	144.897	0	0	-120.326	5.28549	485.379	293.32	3608.43	2386.55	-485.379	0	12.7348	8.6298	10.8876	0	0	29.0128	-440.157	41.2294	0
966	0	0	966	1	383.72	225.666	158.055	0	0	-5.33295	99.6731	458.506	287.364	3493.43	2192.51	-458.506	0	11.4033	10.505	12.257	0	0	47.382	-462.458	34.8696	0
967	0	0	967	1	327.624	204.302	123.322	0	0	-56.9372	21.1789	389.804	318.52	3545.04	2271	-389.804	0	12.302	9.25637	10.7955	0	0	35.294	-446.075	41.2923	0
969	0	0	969	1	349.196	192.229	156.967	0	0	-165.308	-7.7469	319.536	231.536	3653.41	2299.93	-319.536	0	9.22046	9.97413	11.779	0	0	44.3395	-453.312	38.9799	0
973	0	0	973	1	378.462	200.679	177.783	0	0	-82.1402	21.7029	391.96	304.413	3470.58	2270.48	-391.96	0	11.9239	10.5686	12.7492	0	0	40.9938	-460.776	35.8118	0
974	0	0	974	1	376.323	224.372	151.952	0	0	-73.5373	150.401	440.848	307.68	3561.64	2241.44	-440.848	0	12.4301	10.6152	12.0827	0	0	39.1975	-459.089	35.7739	0
978	0	0	978	1	385.433	193.293	192.14	0	0	-41.092	63.668	286.127	340.724	3529.19	2328.17	-286.127	0	12.1817	9.69808	11.764	0	0	29.0144	-449.835	33.9543	0
980	0	0	980	1	360.134	159.547	200.587	0	0	-125.508	-18.4941	549.716	313.43	3613.61	2310.67	-549.716	0	14.565	7.98671	11.6945	0	0	50.2467	-450.582	35.9559	0
996	0	0	996	1	364.267	226.12	138.147	0	0	16.0159	11.0079	452.479	234.829	3571.74	2281.17	-452.479	0	9.31345	9.64121	11.6625	0	0	29.0463	-445.549	36.532	0
997	0	0	997	1	289.474	167.809	121.665	0	0	-124.273	170.696	526.704	241.367	3512.71	2320.8	-526.704	0	10.8368	9.47259	11.5812	0	0	36.6757	-447.297	49.8216	0
1012	0	0	1012	1	445.601	301.321	144.281	0	0	4.97391	85.5218	478.576	316.999	3582.79	2306.32	-478.576	0	12.7491	10.3538	11.6492	0	0	21.9724	-448.265	28.2852	0
1013	0	0	1013	1	301.046	186.017	115.029	0	0	-56.3809	29.3217	389.223	242.773	3544.48	2262.86	-389.223	0	9.35715	9.00606	11.6583	0	0	28.5475	-441.209	46.7833	0
1031	0	0	1031	1	454.885	292.055	162.83	0	0	-62.7658	-59.8158	464.45	335.506	3650.53	2451.66	-464.45	0	14.1499	10.3545	13.0082	0	0	45.4178	-465.14	28.0084	0
1046	0	0	1046	1	395.669	198.963	196.706	0	0	0.134491	46.9766	280.109	283.456	3487.97	2245.2	-280.109	0	9.98363	9.13161	11.3504	0	0	32.2617	-445.183	32.2865	0
1050	0	0	1050	1	369.537	218.948	150.589	0	0	3.47536	48.5369	302.673	219.571	3484.62	2243.64	-302.673	0	7.81447	9.80516	10.8825	0	0	23.4771	-439.866	35.5178	0
1070	0	0	1070	1	428.504	214.983	213.52	0	0	-75.6547	46.817	276.983	433.51	3464.09	2245.36	-276.983	0	15.6844	8.70439	10.5388	0	0	44.076	-451.223	28.5698	0
1083	0	0	1083	1	370.073	178.637	191.436	0	0	20.9585	16.6605	301.382	248.403	3566.8	2375.18	-301.382	0	8.83514	9.57825	11.615	0	0	30.5519	-445.46	35.6997	0
1094	0	0	1094	1	367.156	219.373	147.784	0	0	-72.5408	41.4157	302.452	247.991	3560.64	2151.1	-302.452	0	9.08016	9.44813	12.0153	0	0	37.0236	-449.494	36.2057	0
1122	0	0	1122	1	309.209	181.087	128.122	0	0	-79.1697	54.9176	524.827	252.292	3666.93	2436.58	-524.827	0	10.9413	8.85001	10.3317	0	0	31.3256	-437.368	43.962	0
1156	0	0	1156	1	379.52	224.874	154.646	0	0	-45.383	136.87	416.704	331.317	3533.48	2354.63	-416.704	0	12.9452	8.6779	10.3154	0	0	39.2696	-443.803	33.3278	0
1171	0	0	1171	1	319.818	161.518	158.301	0	0	-41.8098	153.301	511.289	303.769	3629.57	2338.2	-511.289	0	12.7993	8.55797	11.6229	0	0	49.1779	-451.663	42.6316	0
1189	0	0	1189	1	406.187	219.605	186.581	0	0	-113.436	127.823	461.07	289.256	3601.54	2363.68	-461.07	0	12.1315	8.46921	11.2492	0	0	41.9384	-446.627	30.7908	0
1193	0	0	1193	1	340.474	183.151	157.324	0	0	-83.7028	80.0848	531.451	331.662	3571.8	2411.42	-531.451	0	14.4705	8.94384	12.213	0	0	30.2177	-448.608	39.8193	0
1194	0	0	1194	1	549.06	318.273	230.787	0	0	-30.3816	41.7089	430.141	488.763	3618.14	2449.79	-430.141	0	19.1971	9.10655	11.9138	0	0	37.4274	-457.985	21.3263	0
1197	0	0	1197	1	317.519	170.128	147.39	0	0	-26.0651	47.27	437.112	196.077	3613.83	2444.23	-437.112	0	7.72583	9.97934	10.961	0	0	23.2243	-439.535	43.811	0
1198	0	0	1198	1	453.038	304.57	148.468	0	0	-33.9438	60.8952	576.203	357.881	3621.7	2330.94	-576.203	0	15.9003	8.6276	11.2842	0	0	49.7022	-452.976	26.8236	0
1200	0	0	1200	1	296.24	176.298	119.942	0	0	-17.0504	179.546	582.061	276.255	3505.15	2311.95	-582.061	0	12.3139	8.90423	10.922	0	0	33.7553	-442.675	47.1446	0
1210	0	0	1210	1	373.025	234.372	138.653	0	0	-7.38254	97.5943	546.555	364.339	3595.14	2393.91	-546.555	0	15.5729	8.38894	10.4396	0	0	27.0711	-438.657	33.9748	0
1216	0	0	1216	1	452.478	288.319	164.159	0	0	-16.8212	133.092	493.646	453.423	3604.58	2358.41	-493.646	0	18.6071	8.82048	9.96555	0	0	52.9684	-454.318	26.4879	0
1223	0	0	1223	1	376.3	225.156	151.144	0	0	-7.80183	96.8363	434.457	334.872	3595.56	2394.66	-434.457	0	13.0511	9.56551	11.1948	0	0	35.3299	-449.218	34.6894	0
1226	0	0	1226	1	414.651	214.502	200.149	0	0	-29.9502	32.9791	311.811	316.858	3617.71	2358.86	-311.811	0	11.4663	8.92616	10.8267	0	0	44.7939	-448.159	30.0399	0
1236	0	0	1236	1	360.569	233.915	126.653	0	0	-34.4055	53.6342	541.368	291.555	3622.17	2338.21	-541.368	0	12.5662	8.97346	11.9129	0	0	38.8567	-448.896	36.7165	0
1237	0	0	1237	1	398.352	238.674	159.678	0	0	8.06229	75.0829	464.118	321.904	3579.7	2316.76	-464.118	0	12.7918	8.45639	10.373	0	0	37.8958	-441.679	31.1912	0
1241	0	0	1241	1	422.279	235.593	186.686	0	0	-0.0540892	89.3655	434.414	368.934	3587.81	2402.13	-434.414	0	14.3463	8.88386	11.5816	0	0	43.6335	-453.861	29.6139	0
1254	0	0	1254	1	406.761	252.454	154.307	0	0	-59.1287	126.388	544.026	325.349	3547.23	2365.11	-544.026	0	14.1691	9.23798	11.1129	0	0	49.1889	-453.613	31.088	0
1255	0	0	1255	1	340.842	208.292	132.549	0	0	-15.2912	145.396	413.995	300.801	3603.05	2346.1	-413.995	0	11.6125	9.00638	10.0757	0	0	42.6022	-443.809	38.5058	0
1261	0	0	1261	1	353.269	185.327	167.941	0	0	-63.4365	57.0642	472.317	337.61	3651.2	2434.44	-472.317	0	13.8848	8.46677	10.1794	0	0	35.9222	-440.63	36.4066	0
1262	0	0	1262	1	361.659	236.933	124.726	0	0	34.9266	86.3584	576.457	291.622	3552.83	2305.48	-576.457	0	12.6726	8.56153	10.972	0	0	43.4084	-446.909	35.7885	0
1265	0	0	1265	1	371.299	178.548	192.751	0	0	-26.7985	128.304	404.551	337.347	3614.56	2462.86	-404.551	0	12.9573	8.60576	11.4929	0	0	36.8253	-447.473	34.8531	0
1268	0	0	1268	1	309.293	174.771	134.522	0	0	-87.3901	97.682	452.826	273.955	3575.49	2393.82	-452.826	0	11.2109	7.4525	10.2919	0	0	37.8467	-433.769	42.6206	0
1272	0	0	1272	1	320.75	210.248	110.502	0	0	-24.2699	21.0754	285.079	230.147	3512.37	2370.76	-285.079	0	8.20759	8.59542	10.8762	0	0	25.9513	-435.273	41.9966	0
1274	0	0	1274	1	459.289	275.212	184.076	0	0	4.03825	137.773	445.032	346.498	3583.72	2353.73	-445.032	0	13.6011	8.7171	9.99916	0	0	34.7863	-441.26	25.9603	0
1279	0	0	1279	1	406.561	237.656	168.905	0	0	-5.4439	105.043	352.699	290.361	3593.2	2286.8	-352.699	0	10.6647	8.87138	10.866	0	0	44.8671	-446.49	30.8086	0
1293	0	0	1293	1	349.304	200.152	149.153	0	0	-45.8613	137.77	502.048	267.703	3533.96	2353.73	-502.048	0	11.191	7.83626	10.0246	0	0	34.2733	-433.173	36.4111	0
1299	0	0	1299	1	364.466	211.365	153.101	0	0	-36.7162	61.6644	297.006	276.149	3624.48	2429.84	-297.006	0	9.91201	8.65535	10.9267	0	0	43.547	-445.096	35.4625	0
1320	0	0	1320	1	388.849	229.323	159.525	0	0	-58.1142	25.7125	522.688	331.924	3546.21	2366.13	-522.688	0	14.2839	8.75852	9.76755	0	0	34.0086	-438.746	32.0649	0
1321	0	0	1321	1	392.934	219.134	173.8	0	0	-88.8318	86.0401	512.992	363.86	3576.93	2305.8	-512.992	0	15.6654	7.60579	10.6711	0	0	38.8788	-441.015	31.387	0
1322	0	0	1322	1	459.805	245.381	214.425	0	0	49.7315	41.0252	350.675	367.148	3637.69	2251.16	-350.675	0	13.3443	9.25352	11.3524	0	0	47.6017	-455.51	26.604	0
1323	0	0	1323	1	359.501	196.856	162.645	0	0	-37.5935	51.5319	428.983	254.546	3625.35	2240.65	-428.983	0	10.0038	8.35864	10.1071	0	0	52.792	-444.541	35.4632	0
1326	0	0	1326	1	401.947	228.755	173.191	0	0	-62.7172	56.6583	473.672	386.625	3650.48	2434.84	-473.672	0	15.9136	8.46396	9.93776	0	0	62.8175	-454.723	30.64	0
1328	0	0	1328	1	354.037	197.795	156.241	0	0	-0.645657	89.2136	359.644	222.257	3588.41	2402.29	-359.644	0	8.18662	9.45118	10.5861	0	0	44.5222	-445.61	37.2061	0
1330	0	0	1330	1	363.695	199.65	164.045	0	0	-101.836	108.667	561.987	255.841	3589.94	2382.83	-561.987	0	11.5884	7.99979	11.2193	0	0	45.1792	-442.683	35.2629	0
1331	0	0	1331	1	445.256	248.376	196.88	0	0	-69.1582	87.674	431.109	357.591	3557.26	2304.17	-431.109	0	14.2449	8.74606	10.5161	0	0	51.8967	-452.136	27.2073	0
1333	0	0	1333	1	388.213	182.604	205.609	0	0	12.1212	13.1935	397.802	267.868	3575.64	2378.65	-397.802	0	10.184	9.62543	11.3772	0	0	50.9856	-455.094	33.4042	0
1335	0	0	1335	1	438.151	268.544	169.606	0	0	-1.95353	63.9026	350.924	310.904	3589.71	2327.94	-350.924	0	11.3965	9.43101	10.7946	0	0	37.1173	-447.274	28.1842	0
1336	0	0	1336	1	465.491	258.086	207.404	0	0	-7.6715	124.145	539.017	330.896	3595.43	2367.35	-539.017	0	14.0579	9.11486	11.1853	0	0	47.1816	-453.479	26.0762	0
1341	0	0	1341	1	424.485	226.005	198.48	0	0	-78.7338	-15.3029	437.667	331.298	3566.83	2307.48	-437.667	0	13.5442	8.80626	11.5006	0	0	35.9022	-447.966	29.3438	0
1346	0	0	1346	1	455.154	280.691	174.462	0	0	-37.2342	57.0778	399.758	466.873	3624.99	2434.42	-399.758	0	17.9316	9.37304	11.6514	0	0	28.6001	-452.184	27.1077	0
1362	0	0	1362	1	398.521	268.341	130.181	0	0	-26.0458	53.2036	468.742	305.341	3613.81	2438.3	-468.742	0	12.3311	9.01831	10.4545	0	0	27.2622	-438.892	31.5154	0
1366	0	0	1366	1	411.892	205.018	206.875	0	0	-52.8425	110.812	393.235	298.159	3640.6	2281.03	-393.235	0	11.4609	9.12756	10.5481	0	0	45.2623	-447.916	30.2847	0
1367	0	0	1367	1	410.834	230.052	180.782	0	0	-51.9024	106.485	556.234	266.562	3639.66	2285.35	-556.234	0	11.6874	8.6258	10.471	0	0	39.1328	-441.184	30.0983	0
1369	0	0	1369	1	386.983	238.532	148.451	0	0	5.53256	52.4146	508.829	299.813	3681.89	2439.09	-508.829	0	12.3991	8.52409	11.0794	0	0	61.1278	-453.196	32.7596	0
1387	0	0	1387	1	309.424	197.095	112.329	0	0	-68.2452	152.208	528.546	296.042	3556.35	2239.63	-528.546	0	12.8122	9.31218	11.2609	0	0	38.351	-448.413	45.0366	0
1391	0	0	1391	1	372.842	218.987	153.855	0	0	-89.4942	33.9965	395.949	298.342	3577.59	2357.84	-395.949	0	11.7466	8.43408	11.1751	0	0	38.6446	-444.419	34.3936	0
1400	0	0	1400	1	318.004	173.941	144.063	0	0	-19.2325	169.607	520.858	242.062	3606.99	2222.23	-520.858	0	10.2203	9.24551	11.1741	0	0	34.7099	-445.311	43.2603	0
1412	0	0	1412	1	398.391	257.735	140.656	0	0	-17.0305	137.666	505.477	318.533	3604.79	2453.49	-505.477	0	13.2066	9.23195	11.1073	0	0	49.1017	-452.22	31.9423	0
1424	0	0	1424	1	342.418	178.837	163.581	0	0	-58.8667	60.5286	296.86	342.564	3646.63	2430.97	-296.86	0	12.4072	9.13687	9.90522	0	0	30.6496	-440.471	38.2522	0
1500	1	0	0	1	297.336	191.215	106.121	0	0	7.96245	38.3001	564.154	242.032	3480.14	2154.22	-564.154	0	11.1175	7.76812	7.7144	0	0	28.1363	-416.85	31.5317	1
1501	1	0	1	1	440.629	199.332	241.297	0	0	91.8955	100.607	-57.099	256.713	3695.18	2390.89	57.099	0	10.1252	9.04813	8.93928	0	0	73.914	-449.537	20.0764	1
1502	1	0	2	1	312.591	140.037	172.555	0	0	-36.942	-19.6916	109.335	259.596	3624.7	2212.21	-109.335	0	10.2749	8.03358	7.64695	0	0	31.0676	-420.161	29.7035	1
1503	1	0	3	1	277.64	173.116	104.524	0	0	-41.0495	114.679	514.827	233.919	3529.15	2177.5	-514.827	0	10.4966	8.14935	8.33211	0	0	51.0611	-432.79	35.0037	1
1505	1	0	5	1	411.244	224.763	186.481	0	0	-33.3575	104.279	342.438	365.84	3621.12	2088.24	-342.438	0	15.0907	7.74009	8.43303	0	0	53.4811	-438.112	21.3359	1
1506	1	0	6	1	338.026	161.786	176.239	0	0	-122.139	123.238	506.056	278	3510.58	2069.28	-506.056	0	12.9493	6.6521	8.25784	0	0	36.0909	-419.093	26.5922	1
1507	1	0	7	1	357.671	159.472	198.199	0	0	-56.7497	23.4841	16.0664	190.212	3744.17	2268.7	-16.0664	0	7.49872	8.57031	9.30917	0	0	69.8597	-442.492	25.9332	1
1508	1	0	8	1	300.66	142.66	158	0	0	-14.1433	1.31031	129.794	209.921	3502.24	2091.55	-129.794	0	8.25255	7.74975	7.74158	0	0	48.5134	-424.472	31.0976	1
1511	1	0	11	1	280.679	148.548	132.131	0	0	-107.377	94.4771	604.068	191.951	3495.82	2098.04	-604.068	0	9.49166	7.59238	8.29191	0	0	48.4346	-425.702	34.1517	1
1512	1	0	12	1	300.92	114.957	185.964	0	0	-125.817	22.8916	173.396	242.914	3613.92	2269.29	-173.396	0	10.0164	7.81151	6.95157	0	0	44.6419	-419.415	30.6724	1
1513	1	0	13	1	345.853	130.73	215.123	0	0	-54.1536	69.8252	195.349	240.549	3641.91	2122.69	-195.349	0	9.60366	8.0023	8.04747	0	0	81.6132	-440.464	26.3378	1
1514	1	0	14	1	269.195	155.538	113.657	0	0	1.36631	69.5398	423.252	206.445	3486.73	2122.98	-423.252	0	8.70201	8.03327	8.55163	0	0	32.6076	-423.637	36.4898	1
1515	1	0	15	1	402.513	224.824	177.689	0	0	-45.6893	-10.5439	319.395	234.791	3633.45	2103.4	-319.395	0	9.74489	7.97066	8.12064	0	0	38.3348	-424.113	21.8787	1
1518	1	0	18	1	290.64	147.127	143.513	0	0	0.347923	8.69367	191.303	237.598	3786.73	2383.15	-191.303	0	9.38873	7.77281	7.71953	0	0	20.2591	-413.148	32.4579	1
1519	1	0	19	1	276.402	125.489	150.913	0	0	87.6928	-57.3779	-213.67	129.682	3599.73	2548.88	213.67	0	5.38854	7.15954	6.73005	0	0	29.0986	-401.588	33.6062	1
1520	1	0	20	1	371.243	168.97	202.273	0	0	3.28652	2.9264	68.6802	199.763	3983.11	2588.23	-68.6802	0	7.79197	7.97436	7.93988	0	0	33.4123	-419.187	24.088	1
1524	1	0	24	1	330.202	179.847	150.355	0	0	-12.5514	27.1762	287.693	231.621	3699.97	1966.02	-287.693	0	9.36707	7.93404	8.292	0	0	41.583	-426.831	27.9739	1
1526	1	0	26	1	319.616	150.592	169.024	0	0	-23.7598	22.5395	227.46	240.527	3810.84	2468.96	-227.46	0	9.60721	7.24523	8.04914	0	0	39.9051	-421.418	28.703	1
1527	1	0	27	1	329.753	132.55	197.203	0	0	-40.9316	11.2212	79.1056	251.046	3927.67	2579.94	-79.1056	0	9.87293	7.2853	7.54775	0	0	63.1479	-427.241	27.4196	1
1530	1	0	30	1	286.722	143.579	143.143	0	0	-45.6234	129.852	318.059	197.998	3832.7	2261.99	-318.059	0	8.15644	7.40208	7.80594	0	0	37.8431	-416.889	32.8552	1
1532	1	0	32	1	209.427	80.1811	129.246	0	0	-47.8805	-12.0471	360.881	113.629	3735.3	2304.23	-360.881	0	4.79119	6.47458	6.44164	0	0	27.0081	-393.369	46.925	1
1534	1	0	34	1	265.893	133.98	131.913	0	0	40.3733	32.8861	624.912	162.408	3746.71	2558.27	-624.912	0	7.77636	6.63876	7.05238	0	0	26.9869	-400.933	35.1538	1
1538	1	0	38	1	259.023	147.153	111.871	0	0	102.016	-55.534	-454.737	135.884	3685.06	2447.37	454.737	0	6.57087	6.78812	6.46831	0	0	43.8	-404.203	36.0309	1
1539	1	0	39	1	234.094	114.861	119.233	0	0	-4.91933	47.6578	-21.5369	179.133	3692.34	2443.84	21.5369	0	7.00342	6.12073	6.33095	0	0	26.1961	-393.573	40.2738	1
1540	1	0	40	1	180.285	108.228	72.057	0	0	9.69982	-45.9519	339.442	102.088	3777.38	2537.45	-339.442	0	4.24795	6.55325	6.80549	0	0	25.5195	-394.296	57.7487	1
1544	1	0	44	1	220.789	101.083	119.705	0	0	-26.1811	87.625	259.286	144.767	3813.26	2403.87	-259.286	0	5.81472	6.07518	6.69239	0	0	33.6595	-396.741	43.676	1
1545	1	0	45	1	289.544	124.097	165.447	0	0	-13.4771	57.6959	123.376	186.597	3700.9	2334.14	-123.376	0	7.29692	6.37892	6.42895	0	0	38.2021	-401.353	31.107	1
1547	1	0	47	1	335.352	188.199	147.153	0	0	29.8703	64.9782	217.007	242.553	3757.21	2426.52	-217.007	0	9.55035	5.65329	5.78323	0	0	48.0596	-398.979	25.4362	1
1551	1	0	51	1	291.075	148.278	142.796	0	0	-38.4795	46.2392	134.284	183.167	3725.9	2544.92	-134.284	0	7.21458	7.1261	6.63482	0	0	37.4752	-407.664	31.4302	1
1552	1	0	52	1	238.596	130.474	108.122	0	0	-37.8457	9.37649	534.598	154.172	3824.93	2482.12	-534.598	0	7.06835	7.00783	6.76323	0	0	33.9399	-403.297	40.4062	1
1554	1	0	54	1	246.77	104.428	142.342	0	0	21.7917	-0.145249	13.7396	183.286	3665.63	2292.33	-13.7396	0	7.14338	6.39944	6.01973	0	0	58.7517	-406.032	37.656	1
1555	1	0	55	1	300.151	134.176	165.975	0	0	-37.7987	110.229	218.209	271.071	3824.88	2281.61	-218.209	0	10.836	6.199	6.74085	0	0	43.9309	-408.439	29.8257	1
1556	1	0	56	1	290.586	123.814	166.772	0	0	-13.3969	-15.4282	13.9882	216.69	3999.8	2606.59	-13.9882	0	8.5011	6.7025	6.48434	0	0	16.4472	-396.721	31.18	1
1559	1	0	59	1	256.349	147.079	109.27	0	0	-24.3375	70.4799	41.8519	187.525	3711.76	2221.7	-41.8519	0	7.31943	6.10966	6.28999	0	0	26.6989	-393.845	35.8932	1
1563	1	0	63	1	252.863	126.619	126.244	0	0	9.79059	-36.7046	316.859	143.942	3777.29	2428.54	-316.859	0	5.92588	6.65432	7.46823	0	0	38.3816	-407.751	37.7636	1
1565	1	0	65	1	235.598	96.9137	138.684	0	0	-3.8663	69.217	-150.257	150.146	3691.29	2422.28	150.257	0	6.03502	6.56791	6.13708	0	0	33.7969	-396.592	40.1591	1
1566	1	0	66	1	248.519	110.071	138.448	0	0	-63.267	-26.7308	345.526	165.937	3950.01	2518.23	-345.526	0	7.02559	6.62044	6.41621	0	0	31.5886	-398.869	37.7976	1
1567	1	0	67	1	233.579	117.386	116.193	0	0	18.1347	72.6642	-105.239	183.791	3669.29	2418.84	105.239	0	7.29808	6.94773	6.6022	0	0	38.842	-406.716	41.3311	1
1568	1	0	68	1	211.256	103.401	107.856	0	0	-6.99389	40.3852	264.73	134.362	3694.41	2451.11	-264.73	0	5.38568	6.24086	6.34484	0	0	24.7623	-390.746	46.0507	1
1569	1	0	69	1	207.323	116.92	90.4023	0	0	4.78982	-108.422	127.42	126.115	3782.29	2599.92	-127.42	0	5.12082	6.54129	6.47331	0	0	36.2484	-398.752	47.6508	1
1570	1	0	70	1	340.681	138.122	202.559	0	0	51.1414	51.0336	-32.5625	278.619	3636.28	2440.47	32.5625	0	10.8765	6.4007	6.32801	0	0	26.775	-402.323	25.4887	1
1572	1	0	72	1	260.694	118.796	141.898	0	0	-38.261	114.391	151.049	180.309	3725.68	2277.45	-151.049	0	7.13323	6.09538	6.88288	0	0	47.1399	-405.082	35.5343	1
1575	1	0	75	1	207.812	105.564	102.247	0	0	81.802	38.4508	-105.587	120.239	3705.28	2453.05	105.587	0	4.77871	6.41712	5.57292	0	0	34.5776	-389.362	46.3568	1
1579	1	0	79	1	328.95	159.327	169.623	0	0	39.3346	90.3846	186.458	231.336	3648.09	2301.46	-186.458	0	9.05935	6.06227	6.48123	0	0	55.1105	-407.09	26.5047	1
1589	1	0	89	1	424.223	220.704	203.518	0	0	26.0931	-7.33263	339.794	303.454	3860.65	2399.17	-339.794	0	12.4554	6.23472	6.04513	0	0	38.8018	-405.621	19.5355	1
1590	1	0	90	1	341.419	159.655	181.765	0	0	37.1257	46.7929	148.725	264.807	3749.95	2444.71	-148.725	0	10.3179	6.63318	6.33003	0	0	40.4794	-407.654	25.5157	1
1592	1	0	92	1	313.224	140.981	172.243	0	0	52.7823	115.252	184.82	175.616	3833.96	2575.57	-184.82	0	6.88515	5.8606	6.80541	0	0	61.0065	-404.704	28.168	1
1598	1	0	98	1	246.837	114.957	131.88	0	0	40.0417	44.0191	467.839	175.85	3846.7	2447.48	-467.839	0	7.54254	5.38159	5.9429	0	0	28.3971	-386.153	36.7916	1
1599	1	0	99	1	211.234	96.3959	114.838	0	0	72.9006	67.1617	296.547	126.865	3714.18	2524	-296.547	0	5.07471	5.4493	6.35654	0	0	35.9185	-389.089	45.1983	1
1602	1	0	102	1	332.777	157.051	175.726	0	0	-16.7541	84.318	95.0688	208.81	4003.15	2506.84	-95.0688	0	8.15691	5.97827	5.94311	0	0	26.2121	-391.005	25.8766	1
1603	1	0	103	1	242.286	111.466	130.82	0	0	-16.7541	44.785	98.8183	168.328	3803.83	2446.72	-98.8183	0	6.57512	5.86221	6.25445	0	0	31.3702	-393.154	38.2908	1
1605	1	0	105	1	232.948	70.4499	162.498	0	0	90.47	96.5593	-8.60832	149.626	3696.61	2295.28	8.60832	0	5.84314	5.63411	5.7291	0	0	28.5202	-384.486	39.5824	1
1608	1	0	108	1	217.091	109.345	107.746	0	0	-6.92215	82.8561	146.859	128.948	3694.34	2408.64	-146.859	0	5.0508	5.9551	5.69304	0	0	32.0518	-386.649	43.5276	1
1609	1	0	109	1	235.77	124.947	110.823	0	0	4.1378	46.0807	317.111	157.717	3782.94	2345.76	-317.111	0	6.39844	5.80156	5.24946	0	0	25.4423	-380.509	38.7165	1
1610	1	0	110	1	275.224	120.978	154.246	0	0	-1.56553	6.10503	226.657	184.251	3788.65	2385.74	-226.657	0	7.33903	6.08018	5.5719	0	0	27.9236	-388.708	32.3942	1
1611	1	0	111	1	334.486	136.394	198.092	0	0	-61.9399	78.3026	-111.442	210.001	3749.36	2512.86	111.442	0	8.46255	4.98776	4.94786	0	0	45.5005	-384.201	24.8836	1
1612	1	0	112	1	234.804	75.8016	159.003	0	0	-0.789523	17.2424	-15.5549	188.975	3787.87	2474.26	15.5549	0	7.38995	5.68923	5.64676	0	0	35.9278	-389.74	39.1691	1
1613	1	0	113	1	227.508	100.166	127.342	0	0	-57.2217	61.5677	315.428	125.239	3943.96	2330.27	-315.428	0	5.16298	5.57855	5.71835	0	0	47.3839	-389.84	40.7093	1
1617	1	0	117	1	222.839	105.692	117.146	0	0	-39.9277	-37.7378	601.713	129.577	3827.01	2429.58	-601.713	0	6.34574	5.41465	5.92725	0	0	66.5354	-396.747	41.8145	1
1619	1	0	119	1	230.394	125.987	104.407	0	0	-31.4403	58.2948	498.799	139.056	3818.52	2333.55	-498.799	0	6.16438	5.40406	5.96633	0	0	27.1805	-383.059	40.126	1
1621	1	0	121	1	233.611	95.9088	137.703	0	0	-55.8246	-67.1136	258.61	136.698	3643.58	2359.29	-258.61	0	5.68553	5.22332	5.67875	0	0	36.2697	-383.34	39.0366	1
1622	1	0	122	1	234.756	94.1007	140.656	0	0	-36.4312	64.224	-196.997	145.821	3823.51	2327.62	196.997	0	5.96725	5.65216	5.57067	0	0	21.681	-379.971	39.0823	1
1629	1	0	129	1	251.55	124.306	127.243	0	0	-10.643	23.7599	333.279	141.027	3598.4	2467.74	-333.279	0	5.78344	5.22837	5.66693	0	0	34.3348	-382.545	35.6265	1
1631	1	0	131	1	275.976	137.645	138.332	0	0	57.0899	47.0836	-46.6803	176.219	3729.99	2344.76	46.6803	0	6.89904	5.24944	5.3187	0	0	40.8403	-383.123	31.6234	1
1634	1	0	134	1	225.255	121.345	103.91	0	0	-57.095	81.3448	-65.0431	128.456	3744.52	2410.16	65.0431	0	5.11922	5.3106	5.17581	0	0	27.5182	-375.064	40.4687	1
1635	1	0	135	1	266.604	138.949	127.654	0	0	0.115287	5.84464	238.139	182.905	3487.98	1987.36	-238.139	0	7.30307	5.65853	5.29197	0	0	45.9337	-391.309	33.2218	1
1636	1	0	136	1	276.098	120.701	155.396	0	0	-58.0874	1.47113	248.286	197.962	3446.53	1991.73	-248.286	0	8.05815	5.73198	5.64725	0	0	35.3703	-390.763	32.1072	1
1638	1	0	138	1	249.527	121.012	128.514	0	0	62.5539	34.0037	102.3	155.603	3624.87	2457.5	-102.3	0	6.03859	5.46702	5.71852	0	0	34.9852	-385.213	36.2053	1
1640	1	0	140	1	290.591	137.054	153.538	0	0	15.3044	66.7691	122.069	196.309	3672.12	2424.73	-122.069	0	7.64217	5.06801	5.69582	0	0	30.0394	-383.724	29.82	1
1641	1	0	141	1	295.71	124.989	170.721	0	0	5.19698	-30.2266	179.866	153.139	3682.22	2422.07	-179.866	0	6.08036	5.31885	5.69	0	0	45.1494	-388.206	29.3403	1
1642	1	0	142	1	222.438	106.555	115.882	0	0	-6.37193	69.2433	-211.411	115.184	3793.45	2322.6	211.411	0	4.71733	6.08546	5.48066	0	0	30.3823	-384.162	42.1184	1
1643	1	0	143	1	229.273	127.982	101.292	0	0	-90.8434	-25.3022	204.701	127.654	3678.6	2417.14	-204.701	0	5.24083	5.76453	5.35042	0	0	59.3088	-393.588	40.1484	1
1647	1	0	147	1	254.869	126.371	128.498	0	0	-25.1796	51.0718	261.727	156.05	3812.26	2340.77	-261.727	0	6.27269	4.93375	5.74123	0	0	47.3094	-385.42	34.8831	1
1654	1	0	154	1	217.849	83.9054	133.943	0	0	-39.7597	85.0596	-478.988	162.832	3727.18	2406.44	478.988	0	8.00541	5.18089	4.39769	0	0	39.9658	-375.952	41.2554	1
1657	1	0	157	1	224.537	124.079	100.458	0	0	-49.725	-51.3279	480.911	144.174	3637.49	2542.83	-480.911	0	6.53494	4.36517	5.93779	0	0	33.4583	-376.066	40.3463	1
1658	1	0	158	1	216.166	77.314	138.852	0	0	-130.937	60.2736	166.531	163.617	3718.7	2331.57	-166.531	0	6.7445	5.92373	5.32851	0	0	50.5293	-394.565	43.3523	1
1660	1	0	160	1	223.386	107.919	115.467	0	0	-70.9226	54.0793	248.745	125.5	3658.68	2437.42	-248.745	0	5.10501	5.03614	5.72248	0	0	25.1842	-376.597	41.1261	1
1661	1	0	161	1	244.602	109.209	135.393	0	0	37.7579	9.63841	-52.7962	138.914	3649.66	2382.2	52.7962	0	5.45675	5.15374	4.79221	0	0	33.8115	-373.763	36.1301	1
1662	1	0	162	1	199.462	95.3683	104.093	0	0	-38.4265	235.438	60.432	119.473	3626.19	2355.72	-60.432	0	4.85542	5.17781	5.17872	0	0	29.1031	-374.996	46.9692	1
1665	1	0	165	1	306.135	109.877	196.258	0	0	-9.88449	59.5811	128.757	210.703	3896.62	2531.58	-128.757	0	8.2382	4.45277	5.77966	0	0	36.7001	-382.009	27.7165	1
1668	1	0	168	1	212.811	86.9623	125.849	0	0	-42.7881	31.3431	417.728	135.713	3730.21	2360.5	-417.728	0	5.80056	4.75636	4.93706	0	0	35.2123	-371.136	42.6122	1
1669	1	0	169	1	225.824	118.507	107.318	0	0	48.7605	108.551	522.605	161.228	3738.32	2283.29	-522.605	0	7.11165	5.29799	5.76025	0	0	33.173	-385.453	40.8616	1
1676	1	0	176	1	186.288	78.1714	108.116	0	0	5.31374	75.601	23.4338	101.827	3682.11	2216.58	-23.4338	0	3.95913	4.6521	5.32626	0	0	25.7263	-367.775	50.6745	1
1678	1	0	178	1	207.856	107.494	100.362	0	0	-54.5168	34.848	287.381	123.875	3741.94	2456.65	-287.381	0	5.0681	5.30087	5.31007	0	0	27.7651	-376.24	44.8747	1
1680	1	0	180	1	228.525	83.7128	144.812	0	0	-31.0379	36.8665	40.785	138.586	3718.46	2354.97	-40.785	0	5.4189	5.19183	5.50594	0	0	28.6963	-378.166	39.9395	1
1681	1	0	181	1	295.481	134.619	160.862	0	0	67.6618	37.3571	-123.247	169.859	3619.76	2454.14	123.247	0	6.77166	5.34564	5.47323	0	0	39.039	-386.319	29.2682	1
1682	1	0	182	1	227.688	116.907	110.781	0	0	54.5429	-4.87906	110.636	134.615	3732.54	2396.72	-110.636	0	5.24952	5.58299	5.44651	0	0	30.9348	-382.186	40.4264	1
1683	1	0	183	1	283.361	166.453	116.908	0	0	21.2694	2.73279	268.397	161.071	3666.15	2488.77	-268.397	0	6.46213	4.95659	5.09607	0	0	45.3356	-380.901	30.3311	1
1686	1	0	186	1	206.547	111.968	94.5795	0	0	0.0833481	-51.7317	55.1426	113.912	3886.66	2144.59	-55.1426	0	4.49501	5.38486	4.69806	0	0	51.563	-378.684	44.6246	1
1687	1	0	187	1	203.031	95.9851	107.046	0	0	128.502	49.4228	333.294	135.367	3758.24	2242.76	-333.294	0	5.48909	4.82963	4.60729	0	0	24.2151	-365.423	44.8792	1
1691	1	0	191	1	227.454	87.7656	139.688	0	0	-11.5723	38.219	114.9	160.291	3798.65	2453.28	-114.9	0	6.26513	5.18852	4.95789	0	0	46.3368	-382.739	39.6736	1
1692	1	0	192	1	352.168	167.399	184.769	0	0	54.3929	26.5009	339.879	271.953	3533.37	2265.68	-339.879	0	11.0605	5.67183	5.02814	0	0	43.096	-393.976	23.7176	1
1693	1	0	193	1	278.238	142.758	135.48	0	0	43.4077	78.6793	318.9	146.835	3644.01	2313.16	-318.9	0	5.91839	5.57422	5.42665	0	0	24.4256	-379.641	31.5762	1
1694	1	0	194	1	279.984	162.654	117.33	0	0	61.4556	127.78	269.599	141.183	3924.94	2164.4	-269.599	0	5.62938	5.30544	5.66403	0	0	35.4891	-383.271	31.3161	1
1696	1	0	196	1	244.055	123.324	120.731	0	0	-13.0373	61.1997	186.303	161.865	3800.12	2330.64	-186.303	0	6.38067	4.44537	5.09922	0	0	52.693	-378.567	35.8991	1
1697	1	0	197	1	210.099	100.603	109.496	0	0	19.5833	40.9887	108.83	113.268	3767.5	2350.85	-108.83	0	4.40478	4.71553	5.31789	0	0	60.0497	-383.171	43.6387	1
1700	1	0	200	1	191.695	85.1029	106.592	0	0	-26.4311	31.1325	37.7399	103.979	3713.85	2460.37	-37.7399	0	4.06313	4.81007	4.70246	0	0	25.0522	-364.196	48.307	1
1710	1	0	210	1	220.845	91.2695	129.575	0	0	48.888	61.6263	-317.934	150.423	3738.19	2330.21	317.934	0	6.47345	5.22185	5.06893	0	0	37.6764	-380.218	41.2859	1
1713	1	0	213	1	247.484	116.756	130.728	0	0	-102.097	138.519	121.072	149.511	3689.86	2352.98	-121.072	0	6.05888	4.88918	4.70421	0	0	35.9016	-372.031	35.3522	1
1714	1	0	214	1	278.984	87.4989	191.485	0	0	-3.15303	34.8789	-159.118	162.118	3690.57	2356.96	159.118	0	6.53013	4.71278	5.02737	0	0	46.1196	-378.473	30.7094	1
1717	1	0	217	1	201.702	79.8596	121.842	0	0	21.9094	112.724	10.5425	118.235	3765.17	2378.78	-10.5425	0	4.60906	5.15277	5.72066	0	0	25.3709	-376.589	46.8937	1
1718	1	0	218	1	170.865	83.3519	87.5127	0	0	41.1251	67.1288	129.765	102.037	3745.95	2424.37	-129.765	0	3.9664	5.21359	4.94861	0	0	36.3863	-373.81	56.9043	1
1720	1	0	220	1	201.163	102.634	98.5288	0	0	-41.5229	202.439	213.211	124.756	3828.6	2089.74	-213.211	0	5.08445	4.61928	4.85976	0	0	58.1736	-377.127	45.4456	1
1723	1	0	223	1	175.092	74.47	100.622	0	0	-75.6562	-4.9011	121.281	140.395	3663.42	2297.08	-121.281	0	5.61975	4.40246	5.08872	0	0	34.7974	-370.622	54.0821	1
1725	1	0	225	1	260.139	115.972	144.167	0	0	-22.8605	22.546	29.1297	169.363	3809.94	2369.29	-29.1297	0	6.61863	4.43765	4.68389	0	0	45.0831	-373.483	32.9623	1
1731	1	0	231	1	219.525	98.6068	120.918	0	0	-18.8556	-31.8898	105.363	119.001	3805.94	2423.73	-105.363	0	4.70117	5.3802	5.25875	0	0	41.3233	-380.619	41.9345	1
1732	1	0	232	1	229.088	112.404	116.684	0	0	31.2724	50.6961	90.8919	148.741	3755.81	2341.14	-90.8919	0	5.77015	4.37933	4.80351	0	0	43.5468	-369.574	38.455	1
1736	1	0	236	1	210.25	101.546	108.704	0	0	69.6157	6.97037	-67.318	111.318	3617.8	2285.21	67.318	0	4.39009	5.13511	4.78538	0	0	30.3172	-370.44	43.4923	1
1738	1	0	238	1	179.797	97.8592	81.9376	0	0	14.3068	29.7956	266.536	106.841	3872.43	2162.72	-266.536	0	4.27205	4.62481	4.76091	0	0	38.1901	-367.257	52.178	1
1739	1	0	239	1	182.269	84.7152	97.554	0	0	-7.39191	37.3167	62.2242	117.906	3894.13	2254.86	-62.2242	0	4.59069	4.48082	5.01117	0	0	47.6886	-372.629	51.4184	1
1748	1	0	248	1	261.344	148.61	112.734	0	0	70.3656	3.50971	463.456	197.578	3716.71	2288.67	-463.456	0	8.49157	4.8935	4.61358	0	0	23.9207	-370.561	33.0463	1
1749	1	0	249	1	148.837	65.9339	82.9029	0	0	5.62678	8.95812	255.296	91.3877	3781.45	2183.56	-255.296	0	3.65904	4.77569	5.16246	0	0	41.2302	-372.726	67.6232	1
1751	1	0	251	1	218.269	91.9909	126.278	0	0	43.3205	46.7693	-86.3508	158.792	3644.1	2345.07	86.3508	0	6.27057	4.43807	4.51664	0	0	43.0679	-370.423	40.5729	1
1754	1	0	254	1	210.509	89.3901	121.119	0	0	138.223	57.1019	222.483	111.204	3549.2	2434.4	-222.483	0	4.39797	4.62611	5.21635	0	0	37.1979	-371.83	43.3307	1
1755	1	0	255	1	186.589	84.2739	102.315	0	0	-155.733	-4.34975	-542.099	131.789	3743.49	2495.85	542.099	0	7.21459	5.15343	4.79352	0	0	19.7859	-367.599	50.5504	1
1763	1	0	263	1	182.671	74.1671	108.504	0	0	61.4307	-17.2441	-64.6683	111.155	3725.65	2209.76	64.6683	0	4.39408	4.85952	4.75696	0	0	43.753	-373.18	51.4715	1
1764	1	0	264	1	232.754	93.3568	139.397	0	0	-31.5201	0.248427	39.6692	143.126	3718.94	2291.93	-39.6692	0	5.61655	4.89631	4.85327	0	0	18.2935	-366.356	38.2225	1
1765	1	0	265	1	289.081	130.808	158.274	0	0	7.37885	69.5361	392.827	159.734	3680.04	2222.64	-392.827	0	6.63768	5.05321	5.38797	0	0	45.3558	-383.77	29.8329	1
1768	1	0	268	1	195.456	82.8606	112.595	0	0	59.6924	100.66	336.207	115.61	3727.39	2191.52	-336.207	0	4.67997	4.55395	4.61686	0	0	47.5001	-371.012	46.7274	1
1769	1	0	269	1	211.393	110.166	101.227	0	0	11.0212	130.847	189.638	133.105	3576.74	2260.99	-189.638	0	5.25184	4.84985	4.78199	0	0	24.9015	-367.219	42.9028	1
1771	1	0	271	1	229.409	111.288	118.121	0	0	75.4759	70.5764	501.594	139.425	3811.26	2221.6	-501.594	0	6.06061	4.5743	4.88879	0	0	30.46	-368.062	38.6444	1
1777	1	0	277	1	192.86	84.455	108.405	0	0	5.69255	31.6309	281.044	113.519	3582.07	2061.23	-281.044	0	4.56253	4.51866	4.80794	0	0	23.4673	-362.609	47.7021	1
1778	1	0	278	1	198.322	100.851	97.4703	0	0	-33.2392	74.39	-91.7065	128.068	3621	2118.13	91.7065	0	5.10256	5.14128	4.38144	0	0	37.7288	-370.907	46.2762	1
1779	1	0	279	1	243.484	132.377	111.108	0	0	-41.7169	-7.91236	377.179	130.622	3729.14	2100.77	-377.179	0	5.52529	4.606	4.73511	0	0	83.813	-377.174	35.8565	1
1780	1	0	280	1	225.292	102.332	122.96	0	0	-20.2758	51.2344	477.849	148.666	3707.7	2141.29	-477.849	0	6.49047	4.35383	4.80829	0	0	30.2875	-366.352	39.2233	1
1783	1	0	283	1	238.749	115.009	123.74	0	0	0.21955	61.6516	8.02643	128.014	3587.54	2230.53	-8.02643	0	4.98364	4.75612	4.32849	0	0	33.3296	-365.172	36.4984	1
1784	1	0	284	1	225.822	95.5324	130.29	0	0	-3.33823	-28.3698	106.677	185.331	3591.1	2021.57	-106.677	0	7.29546	4.59807	4.77131	0	0	24.5832	-369.336	39.3114	1
1785	1	0	285	1	212.313	105.18	107.133	0	0	-1.99028	0.430457	215.294	128.975	3589.75	2192.09	-215.294	0	5.12962	4.65661	4.82167	0	0	31.2556	-368.465	42.5115	1
1794	1	0	294	1	237.032	111.379	125.653	0	0	-48.6404	17.579	364.599	169.785	3636.4	2374.26	-364.599	0	7.12753	4.66595	5.05947	0	0	26.1738	-371.957	37.3557	1
1796	1	0	296	1	284.486	133.513	150.973	0	0	2.04731	3.97721	216.414	268.895	3685.37	2188.54	-216.414	0	10.6829	4.75333	5.18019	0	0	50.1285	-390.644	30.1139	1
1797	1	0	297	1	255.353	126.473	128.88	0	0	-82.5254	77.6437	138.286	139.025	3570.63	2314.2	-138.286	0	5.56158	4.13676	5.47175	0	0	38.5773	-370.648	33.9877	1
1799	1	0	299	1	252.047	137.385	114.662	0	0	29.0725	36.1818	88.665	132.921	3658.35	2156.34	-88.665	0	5.15943	5.39786	5.75264	0	0	32.6002	-382.643	35.7316	1
1802	1	0	302	1	231.896	98.1221	133.774	0	0	-15.5048	62.7829	100.573	115.494	3603.27	2030.08	-100.573	0	4.50948	5.18621	5.4198	0	0	34.7022	-378.278	39.1425	1
1803	1	0	303	1	313.615	142.946	170.668	0	0	33.0936	-4.82804	368.812	222.159	3654.33	2297.01	-368.812	0	9.19847	5.17648	5.61228	0	0	40.1374	-390.302	27.2401	1
1804	1	0	304	1	252.893	119.494	133.399	0	0	160.448	64.6118	135.065	166.936	3626.63	2127.91	-135.065	0	6.56414	5.01034	5.62559	0	0	24.9183	-378.362	35.197	1
1805	1	0	305	1	297.036	119.258	177.778	0	0	-41.8189	-22.6285	269.125	194.497	3729.24	2314.81	-269.125	0	7.96013	5.10078	5.50169	0	0	39.7042	-385.348	28.9656	1
1807	1	0	307	1	272.409	125.088	147.321	0	0	-80.617	13.9611	273.102	196.195	3668.38	2278.22	-273.102	0	8.1009	4.18286	4.42855	0	0	49.5903	-372.995	30.8815	1
1808	1	0	308	1	200.116	94.983	105.133	0	0	43.8872	75.3419	188.892	105.064	3543.87	2316.5	-188.892	0	4.11236	4.78735	4.43351	0	0	40.3633	-366.931	45.4333	1
1810	1	0	310	1	181.793	75.7286	106.064	0	0	-72.8103	58.3608	248.241	125.387	3760.23	2333.48	-248.241	0	5.10291	4.72914	5.32831	0	0	45.6552	-378.161	52.389	1
1811	1	0	311	1	267.498	140.781	126.717	0	0	-43.3475	79.1867	289.117	145.952	3730.77	2312.65	-289.117	0	5.93866	5.60979	6.56646	0	0	49.1333	-398.882	33.8719	1
1813	1	0	313	1	234.539	96.085	138.454	0	0	57.4055	-27.1247	89.1219	123.258	3729.67	2319.3	-89.1219	0	4.81979	4.6937	5.26748	0	0	29.8121	-371.043	38.0345	1
1818	1	0	318	1	212.775	91.9925	120.782	0	0	13.19	91.4089	54.8649	124.296	3674.23	2300.43	-54.8649	0	4.82964	5.41266	4.69861	0	0	40.1811	-376.916	43.0308	1
1819	1	0	319	1	201.933	84.4042	117.529	0	0	21.7446	-24.3006	-132.883	123.509	3865	2216.82	132.883	0	4.96626	4.99344	5.13901	0	0	22.3265	-370.145	45.9865	1
1820	1	0	320	1	194.514	109.631	84.8832	0	0	-68.1313	76.0133	260.835	151.039	3855.21	2216.17	-260.835	0	6.15365	4.54675	4.36234	0	0	53.8766	-374.616	46.6811	1
1821	1	0	321	1	268.472	147.829	120.643	0	0	32.9352	19.1687	270.73	137.952	3754.14	2372.67	-270.73	0	5.51556	5.21841	4.82451	0	0	35.2457	-376.193	32.3471	1
1823	1	0	323	1	252.12	87.5106	164.61	0	0	42.6899	105.75	69.3366	171.987	3844.05	2186.43	-69.3366	0	6.67968	4.80765	4.58109	0	0	34.4737	-372.257	34.417	1
1824	1	0	324	1	295.49	154.765	140.725	0	0	8.54339	56.8755	255.046	179.744	3579.22	2434.62	-255.046	0	7.15872	4.32189	4.51202	0	0	58.3985	-374.141	28.197	1
1825	1	0	325	1	250.752	88.5425	162.21	0	0	47.8013	-3.95001	-321.146	123.955	3639.62	2296.13	321.146	0	5.3579	5.28615	5.15583	0	0	37.5379	-378.018	35.4324	1
1826	1	0	326	1	212.454	91.8639	120.59	0	0	28.4178	87.9316	-238.056	139.074	3659	2204.25	238.056	0	5.75277	4.49475	4.5556	0	0	62.2187	-376.471	42.032	1
1832	1	0	332	1	233.112	104.451	128.661	0	0	90.0357	-14.2627	97.5725	125.482	3796.7	2306.44	-97.5725	0	4.90164	4.63858	4.53979	0	0	25.0678	-362.121	37.6559	1
1838	1	0	338	1	217.587	112.537	105.05	0	0	-75.9672	57.3989	228.992	140.07	3763.39	2434.1	-228.992	0	5.68094	5.08266	5.12201	0	0	32.6385	-376.746	41.9703	1
1839	1	0	339	1	261.008	135.929	125.079	0	0	-52.1044	48.6051	236.007	212.489	3739.52	2343.23	-236.007	0	8.55701	4.41219	4.41695	0	0	49.6812	-374.959	32.632	1
1841	1	0	341	1	237.163	121.283	115.88	0	0	-10.69	115.75	516.913	145.496	3797.77	2276.09	-516.913	0	6.47336	4.96342	5.61375	0	0	42.929	-382.392	38.033	1
1845	1	0	345	1	327.367	148.024	179.343	0	0	-46.3665	9.38213	47.6544	230.019	3833.45	2382.46	-47.6544	0	9.04957	5.44108	5.65912	0	0	56.0563	-397.955	26.0279	1
1846	1	0	346	1	251.972	103.408	148.564	0	0	-48.8568	-17.0183	220.506	124.285	3835.94	2109.88	-220.506	0	5.02588	4.72862	5.05755	0	0	52.4929	-378.265	34.7338	1
1848	1	0	348	1	262.095	94.861	167.234	0	0	-33.7509	49.1196	71.3072	198.225	3721.17	2243.06	-71.3072	0	7.75735	4.7042	4.15239	0	0	49.8369	-374.723	32.4784	1
1850	1	0	350	1	178.602	86.7825	91.82	0	0	2.60951	-49.438	237.373	152.906	3684.81	2441.28	-237.373	0	6.18384	4.3687	4.61204	0	0	21.7653	-361.822	52.0182	1
1852	1	0	352	1	231.693	100.747	130.946	0	0	72.02	61.2163	-215.4	137.438	3615.4	2430.28	215.4	0	5.63075	4.14313	3.83698	0	0	31.7615	-354.363	36.8805	1
1859	1	0	359	1	262.143	133.684	128.459	0	0	-13.1091	44.7035	389.566	134.903	3800.19	2446.8	-389.566	0	5.63517	4.88977	5.09769	0	0	50.1009	-376.974	33.2559	1
1862	1	0	362	1	203.97	96.1112	107.859	0	0	33.4221	-68.2701	132.245	138.962	3753.66	2260.79	-132.245	0	5.5258	4.20837	4.25174	0	0	33.6087	-358.899	43.5216	1
1863	1	0	363	1	233.319	117.358	115.961	0	0	-41.8477	-54.8555	-169.905	164.491	3729.27	2546.36	169.905	0	6.78087	4.99292	4.39544	0	0	26.8686	-368.112	37.7808	1
1865	1	0	365	1	206.97	132.598	74.3721	0	0	56.764	-8.84781	597.315	161.714	3730.32	2500.35	-597.315	0	7.63709	4.67633	4.34573	0	0	22.3553	-362.867	43.3648	1
1866	1	0	366	1	285.512	138.841	146.671	0	0	-8.79525	44.0152	351.434	210.537	3696.22	2447.48	-351.434	0	8.6621	4.47424	4.41342	0	0	63.4794	-378.219	29.3865	1
1867	1	0	367	1	299.483	133.653	165.831	0	0	-2.64157	31.1952	18.8868	138.865	3690.06	2260.98	-18.8868	0	5.40773	5.1591	4.55183	0	0	35.7727	-373.561	28.2095	1
1869	1	0	369	1	231.87	103.816	128.053	0	0	-12.2772	33.2746	-246.652	148.239	3699.7	2458.23	246.652	0	6.16306	4.73267	4.78924	0	0	32.3311	-369.726	38.2013	1
1871	1	0	371	1	204.409	105.365	99.0447	0	0	-51.2876	64.6068	303.651	140.413	3738.71	2426.89	-303.651	0	5.75439	4.86695	4.56687	0	0	25.5403	-366.512	44.4986	1
1879	1	0	379	1	242.243	86.6486	155.595	0	0	-33.9425	37.2106	-142.386	186.777	3721.36	2354.63	142.386	0	7.52613	3.80066	4.63746	0	0	22.8361	-359.2	35.3217	1
1880	1	0	380	1	219.381	101.153	118.228	0	0	-31.053	-3.41032	-123.234	136.831	3718.47	2395.25	123.234	0	5.50602	4.41513	4.34332	0	0	33.4525	-362.156	40.131	1
1882	1	0	382	1	217.979	107.072	110.907	0	0	98.6823	69.0879	152.91	116.435	3588.74	2322.75	-152.91	0	4.53984	4.53605	4.62306	0	0	30.1747	-363.052	40.841	1
1890	1	0	390	1	223.761	120.766	102.995	0	0	-31.3072	14.312	366.2	150.074	3718.73	2178.21	-366.2	0	6.27071	4.35256	3.99966	0	0	48.68	-367.404	38.7925	1
1895	1	0	395	1	184.075	74.3075	109.768	0	0	44.1822	77.417	18.867	113.172	3842.56	2115.1	-18.867	0	4.39098	4.23113	4.60413	0	0	24.7558	-357.808	49.8812	1
1899	1	0	399	1	252.545	118.14	134.404	0	0	2.71818	-0.242566	236.215	143.706	3684.7	1993.44	-236.215	0	5.7385	4.51235	4.56676	0	0	38.7275	-367.492	34.121	1
1920	1	0	420	1	200.731	117.152	83.5798	0	0	-2.67373	-51.8573	276.622	107.349	3690.09	2244.38	-276.622	0	4.39701	4.63542	4.34805	0	0	34.3274	-362.294	44.9864	1
1949	1	0	449	1	213.784	113.908	99.8757	0	0	-70.1858	-62.7107	457.632	126.465	3956.93	2454.55	-457.632	0	5.73057	4.12956	4.18634	0	0	54.967	-365.054	40.9561	1
1989	1	0	489	1	216.208	96.7234	119.485	0	0	-46.2707	107.964	-30.0857	170.088	3833.35	2283.88	30.0857	0	6.73046	3.59952	3.58541	0	0	38.7324	-350.587	39.2639	1
1991	1	0	491	1	182.363	94.6462	87.7166	0	0	4.63146	-2.76212	316.529	140.777	3483.47	2394.6	-316.529	0	5.74985	3.7058	3.84573	0	0	46.3447	-355.127	48.659	1
2022	1	0	522	1	259.61	105.853	153.757	0	0	18.2594	62.6759	-27.9859	139.276	3569.5	1930.52	27.9859	0	5.43826	4.18005	4.39866	0	0	50.5221	-367.92	32.6639	1
2023	1	0	523	1	312.055	160.776	151.28	0	0	-18.6217	-51.6411	96.1481	203.208	3506.72	1945.18	-96.1481	0	8.06394	4.83951	4.15892	0	0	77.421	-388.786	26.5289	1
2024	1	0	524	1	281.118	107.382	173.735	0	0	9.99231	-1.98897	-102.834	216.593	3577.77	2194.51	102.834	0	8.62661	4.6094	4.53166	0	0	42.2598	-377.719	30.0781	1
2025	1	0	525	1	318.365	118.908	199.457	0	0	-63.5872	77.149	202.162	212.188	3651.35	2613.67	-202.162	0	8.51176	4.7441	5.73125	0	0	47.4012	-388.766	26.5948	1
2156	1	0	656	1	215.287	104.063	111.224	0	0	-74.3531	5.72573	44.3773	116.615	3861.43	2286.45	-44.3773	0	4.63122	3.99042	3.22758	0	0	58.4912	-351.214	39.4555	1
2190	1	0	690	1	212.326	93.3837	118.943	0	0	34.123	-27.9482	147.68	113.24	3553.64	2619.11	-147.68	0	4.45682	3.88324	3.32331	0	0	48.5902	-347.126	40.1162	1
2205	1	0	705	1	213.642	124.715	88.9267	0	0	61.8593	-25.6443	184.542	111.732	3725.22	2018.84	-184.542	0	4.41285	3.45122	3.99495	0	0	39.3898	-348.178	40.0722	1
2206	1	0	706	1	184.366	94.0407	90.3258	0	0	74.0732	-13.5029	68.0866	102.326	3812.67	2505	-68.0866	0	3.98832	3.63216	4.02444	0	0	40.4894	-349.899	48.1487	1
2207	1	0	707	1	239.993	107.27	132.723	0	0	4.06854	42.9721	407.545	134.027	3683.35	1950.23	-407.545	0	5.61872	3.72556	3.51171	0	0	40.4503	-347.212	34.7672	1
2243	1	0	743	1	183.813	90.5	93.3129	0	0	41.7294	18.3837	533.576	113.288	3546.03	2572.78	-533.576	0	5.07928	3.8363	4.24015	0	0	30.831	-352.644	48.9102	1
2248	1	0	748	1	196.2	93.2745	102.925	0	0	18.507	64.7863	380.757	109.528	3967.89	2327.05	-380.757	0	4.52171	3.41143	4.17208	0	0	40.6556	-350.498	44.5211	1
2320	1	0	820	1	203.241	110.157	93.0841	0	0	-26.3912	14.6502	253.735	117.98	3913.13	2277.53	-253.735	0	4.75124	4.72557	4.62906	0	0	33.3396	-366.904	44.7305	1
2346	1	0	846	1	201.526	102.96	98.5665	0	0	9.08572	83.507	181.073	124.956	3877.65	2308.33	-181.073	0	4.90385	3.4424	3.33769	0	0	41.1256	-342.515	42.2198	1
2386	1	0	886	1	167.808	84.004	83.804	0	0	-14.3111	-55.0262	270.066	101.62	3801.39	2446.87	-270.066	0	4.16966	3.61248	3.66544	0	0	34.915	-343.938	53.431	1
2449	1	0	949	1	197.214	105.743	91.4714	0	0	-7.65739	111.088	425.542	138.066	3595.42	2579.73	-425.542	0	5.83922	3.38839	3.46775	0	0	37.5833	-342.539	43.4107	1
2456	1	0	956	1	206.051	98.5359	107.516	0	0	-49.1702	135.582	217.891	128.732	3636.93	2355.92	-217.891	0	5.17966	3.31211	3.74281	0	0	52.7532	-347.276	41.4147	1
2490	1	0	990	1	189.272	95.1468	94.1249	0	0	-22.5525	-11.4575	495.913	119.679	3709.97	2203.98	-495.913	0	5.34981	3.27675	3.54433	0	0	54.2626	-343.77	45.5426	1
2552	1	0	1052	1	171.771	80.1202	91.6506	0	0	4.68816	41.9344	311.197	97.1773	3483.41	2549.23	-311.197	0	3.93638	3.22076	3.5914	0	0	41.1281	-339.614	51.1658	1
2558	1	0	1058	1	172.956	70.15	102.806	0	0	51.2724	-11.6187	220.794	126.56	3735.81	2004.82	-220.794	0	5.01909	3.0366	3.13484	0	0	31.4557	-331.572	49.7482	1
2559	1	0	1059	1	177.385	112.536	64.8491	0	0	-43.1729	22.118	297.979	112.488	3630.93	2469.38	-297.979	0	4.6056	3.3634	3.44296	0	0	41.461	-340.608	49.2197	1
2563	1	0	1063	1	212.677	108.845	103.831	0	0	0.737875	-22.8022	505.292	119.539	3786.34	1916.34	-505.292	0	5.35969	4.23215	4.10742	0	0	38.0367	-355.883	41.238	1
2566	1	0	1066	1	236.076	137.411	98.6657	0	0	28.3932	30.3922	572.173	151.626	3858.35	2261.79	-572.173	0	6.98618	3.19911	3.49898	0	0	52.3466	-346.812	34.9854	1
2576	1	0	1076	1	317.372	162.601	154.771	0	0	17.1	47.5484	198.391	277.165	3670.32	2643.27	-198.391	0	10.8974	4.23994	4.26674	0	0	36.0274	-373.248	25.7954	1
2583	1	0	1083	1	181.503	86.354	95.1489	0	0	2.35093	-80.6424	-20.4471	137.563	3884.39	2173.5	20.4471	0	5.50281	3.8313	3.46472	0	0	33.9123	-347.373	48.5641	1
2624	1	0	1124	1	207.321	105.923	101.398	0	0	6.49459	-0.355468	390.347	135.03	3581.27	2591.52	-390.347	0	5.65774	3.19083	3.13362	0	0	39.0354	-334.386	40.3282	1
2627	1	0	1127	1	198.179	95.8839	102.295	0	0	57.7234	68.5468	529.943	118.653	3629.7	2422.95	-529.943	0	5.25865	3.56227	3.93224	0	0	41.3687	-350.419	43.9136	1
2628	1	0	1128	1	208.818	121.859	86.9592	0	0	22.2168	34.8279	480.033	138.811	3764.86	2456.67	-480.033	0	6.01906	3.53174	3.18123	0	0	45.5479	-344.498	40.3993	1
2726	1	0	1226	1	211.277	116.755	94.5216	0	0	-7.88433	-54.8673	228.67	118.953	3794.96	2147.73	-228.67	0	4.81885	3.58341	4.00935	0	0	91.6167	-364.314	40.7703	1
2771	1	0	1271	1	252.393	130.725	121.667	0	0	-27.3001	51.4237	300.109	164.5	3814.38	2041.44	-300.109	0	6.68714	3.84752	3.97081	0	0	47.3857	-360.453	33.2138	1
2790	1	0	1290	1	194.609	89.2818	105.327	0	0	-31.8265	193.329	-173.727	114.143	3818.91	2497.49	173.727	0	4.74347	3.85504	3.92567	0	0	48.6245	-356.187	45.2531	1
2828	1	0	1328	1	178.879	78.1936	100.685	0	0	-2.90735	-68.9744	475.282	102.588	3789.99	2261.49	-475.282	0	4.6026	3.35865	4.45039	0	0	54.8486	-354.852	50.0867	1
2941	1	0	1441	1	203.407	115.88	87.5279	0	0	23.5833	55.2183	261.299	136.174	3564.18	2137.3	-261.299	0	5.4199	2.71975	2.39178	0	0	56.1275	-322.358	39.8489	1
2944	1	0	1444	1	169.577	96.1401	73.4369	0	0	134.141	-81.4274	499.149	98.2123	3652.94	2473.27	-499.149	0	4.45467	2.70216	3.82512	0	0	48.1474	-336.2	51.361	1
2959	1	0	1459	1	208.69	99.507	109.183	0	0	36.7975	127.798	174.055	123.962	3650.62	2064.72	-174.055	0	4.86509	2.39368	3.3676	0	0	85.8072	-338.491	39.3207	1
2986	1	0	1486	1	202.849	104.488	98.3603	0	0	25.574	93.7817	445.079	133.64	3562.19	2597.04	-445.079	0	5.66138	2.9962	3.66501	0	0	42.6266	-342.303	41.7201	1
3015	2	0	15	1	342.379	214.941	127.438	0	0	18.726	71.1229	329.519	207.956	3569.03	2221.06	-329.519	0	11.1669	13.6042	11.6376	0	0	39.0927	-463.912	23.8092	2
3022	2	0	22	1	284.893	176.978	107.915	0	0	40.8642	11.4369	254.457	196.087	3546.9	2181.08	-254.457	0	9.95811	12.8871	12.1629	0	0	26.2499	-457.088	30.2108	2
3030	2	0	30	1	481.603	283.689	197.914	0	0	55.822	78.2968	248.248	432.829	3531.94	2213.88	-248.248	0	21.7048	12.6344	12.0581	0	0	21.7564	-462.155	15.4656	2
3050	2	0	50	1	331.413	205.822	125.591	0	0	56.004	128.049	315.54	296.949	3531.76	2164.13	-315.54	0	15.7207	12.4992	11.3934	0	0	21.6078	-454.767	24.4553	2
3054	2	0	54	1	288.974	174.312	114.661	0	0	-58.9277	40.461	530.178	278.131	3547.03	2152.06	-530.178	0	18.3625	11.3012	11.6419	0	0	27.5366	-452.821	28.8535	2
3062	2	0	62	1	240.695	135.671	105.024	0	0	-9.56243	81.0022	304.806	186.929	3497.66	2211.18	-304.806	0	9.88577	12.715	11.3502	0	0	36.2485	-457.712	37.3259	2
3065	2	0	65	1	341.738	224.345	117.393	0	0	-53.1797	-43.9979	397.444	315.957	3541.28	2236.52	-397.444	0	18.6021	10.7101	11.1325	0	0	43.4044	-457.16	22.9657	2
3074	2	0	74	1	405.938	227.198	178.74	0	0	-12.8738	125.027	400.673	318.395	3600.63	2167.15	-400.673	0	18.1629	12.1184	11.2763	0	0	31.2094	-457.545	18.842	2
3088	2	0	88	1	281.371	144.972	136.399	0	0	-71.5021	46.3643	557.082	203.075	3559.6	2146.16	-557.082	0	13.8392	12.0471	11.1465	0	0	31.0129	-453.133	29.9683	2
3110	2	0	110	1	368.454	232.459	135.995	0	0	-114.501	17.1956	411.002	312.868	3602.6	2175.32	-411.002	0	18.8293	11.9587	11.5214	0	0	34.3802	-459.63	21.2843	2
3129	2	0	129	1	353.066	218.65	134.417	0	0	50.7378	16.0342	248.33	278.221	3537.02	2176.49	-248.33	0	14.041	12.2135	11.1846	0	0	31.8981	-456.672	22.4351	2
3144	2	0	144	1	259.572	157.423	102.149	0	0	-30.0955	111.89	305.709	179.389	3518.2	2180.29	-305.709	0	9.53395	11.644	10.305	0	0	16.7714	-440.219	32.7326	2
3161	2	0	161	1	284.635	183.309	101.326	0	0	-4.56123	-2.04876	400.445	215.72	3592.32	2194.57	-400.445	0	12.4322	10.5409	10.4166	0	0	27.56	-442.601	28.6534	2
3188	2	0	188	1	332.997	176.832	156.165	0	0	-85.4405	61.1707	272.875	237.384	3573.54	2231.01	-272.875	0	12.5051	10.9794	9.6405	0	0	40.0756	-447.858	23.3679	2
3190	2	0	190	1	282.409	157.433	124.976	0	0	-78.7549	45.0374	364.308	292.854	3566.86	2247.14	-364.308	0	16.5963	9.08795	9.40452	0	0	40.7718	-440.535	27.9659	2
3216	2	0	216	1	392.657	237.243	155.414	0	0	3.22154	21.4367	226.019	283.487	3584.54	2270.74	-226.019	0	14.0964	10.1893	9.56152	0	0	27.1568	-439.948	18.8898	2
3230	2	0	230	1	258.14	172.124	86.0158	0	0	8.56634	39.9775	378.85	200.897	3579.19	2351.86	-378.85	0	11.2572	10.4994	9.44048	0	0	25.6285	-436.646	32.0241	2
3231	2	0	231	1	357.956	194.135	163.822	0	0	48.4052	19.229	241.299	181.189	3539.36	2272.95	-241.299	0	9.08799	11.1063	9.81246	0	0	24.5123	-438.597	21.4325	2
3253	2	0	253	1	300.167	176.933	123.234	0	0	59.7754	19.4703	330.283	181.953	3527.98	2272.71	-330.283	0	9.80389	10.5252	9.91805	0	0	40.6338	-445.45	26.5859	2
3263	2	0	263	1	305.691	190.825	114.866	0	0	-62.4362	-6.92501	262.456	199.445	3550.54	2299.11	-262.456	0	10.4257	10.531	8.80422	0	0	38.4345	-439.179	25.5801	2
3287	2	0	287	1	287.972	164.912	123.061	0	0	-48.1711	2.13891	330.763	237.236	3536.27	2290.04	-330.763	0	13.0483	9.41347	9.44873	0	0	39.5306	-438.754	27.4288	2
3307	2	0	307	1	304.733	206.41	98.3229	0	0	-32.6023	-37.1253	247.34	224.639	3520.7	2229.65	-247.34	0	11.5864	10.0744	9.27279	0	0	31.5341	-437.234	25.7058	2
3318	2	0	318	1	273.715	183.288	90.4269	0	0	-12.3618	7.13103	159.526	224.835	3600.12	2285.05	-159.526	0	10.7584	9.06334	8.22932	0	0	37.514	-430.52	28.5807	2
3323	2	0	323	1	297.978	192.703	105.275	0	0	-95.4823	76.2739	552.469	264.871	3583.58	2116.25	-552.469	0	18.096	9.18627	9.05984	0	0	33.2162	-434.542	26.0548	2
3393	2	0	393	1	228.696	125.901	102.795	0	0	-49.1009	-17.5689	287.069	250.431	3537.2	2210.09	-287.069	0	13.3527	8.40243	7.98745	0	0	25.5353	-421.216	35.3878	2
3400	2	0	400	1	223.345	156.933	66.4122	0	0	-96.6884	69.0653	558.203	233.616	3584.79	2123.45	-558.203	0	16.0751	9.00211	8.29596	0	0	38.2698	-430.997	37.0486	2
3407	2	0	407	1	271.478	140.831	130.647	0	0	-34.3708	2.61891	312.463	237.086	3522.47	2189.9	-312.463	0	12.8027	9.05711	7.93229	0	0	21.8229	-421.669	28.7393	2
3436	2	0	436	1	292.657	200.041	92.6165	0	0	3.50815	40.1186	406.521	211.156	3584.25	2152.4	-406.521	0	12.121	9.24768	8.43461	0	0	24.2995	-425.373	26.4338	2
3473	2	0	473	1	300.12	163.014	137.106	0	0	-10.5866	7.10053	188.487	189.028	3598.35	2285.08	-188.487	0	9.19298	9.01641	8.42473	0	0	43.9255	-432.34	25.5367	2
3516	2	0	516	1	263.494	167.755	95.7385	0	0	-25.851	12.6858	365.53	164.011	3613.61	2179.83	-365.53	0	9.19645	8.76455	8.27324	0	0	37.6997	-426.149	29.873	2
3618	2	0	618	1	307.963	185.772	122.191	0	0	21.5789	22.4268	260.958	230.928	3566.18	2170.09	-260.958	0	11.7875	8.75365	7.17606	0	0	29.9229	-419.482	24.2077	2
3631	2	0	631	1	272.743	180.784	91.9593	0	0	-83.6885	46.4532	326.1	194.463	3472.13	2245.73	-326.1	0	10.7134	8.07437	7.79739	0	0	34.4714	-419.982	28.112	2
3653	2	0	653	1	272.105	147.561	124.544	0	0	-109.551	-42.8727	329.774	212.801	3597.65	2335.05	-329.774	0	12.1146	8.01291	7.659	0	0	47.3122	-424.743	28.1078	2
