# Supplementary material for: CaV1 and CaV2 calcium channels mediate the release of distinct pools of synaptic vesicles
Source: eLife. 2023 Feb 23;12:e81407. doi: 10.7554/eLife.81407 (PMC10023163; doi:10.7554/eLife.81407)
Supplement: Figure 5—source data 1. [file elife-81407-fig5-data1.zip › Figure 5 - Source Data 1/elks-1/22/1/cav1_to_cav1(cav2).csv]

6.67508185080624
-38.099237509231
-11.2896569773129
-58.8072547996544
-65.7466190875994
-24.1382128273754
13.1087893313197
-35.2878690532434
-67.6086409580766
-26.90298765638
-45.4390220848563
-47.4534198793654
-11.6182458069561
17.519318621099
30.906252038355
58.7198158966139
134.508586901846
47.2892255050115
43.6500267103329
75.5972946419242
62.6678507392917
0.38733212473835
77.0410128728472
-88.9580256120071
-13.3292246300007
-81.7263143977766
-37.0054783117198
-54.2685799709234
76.5392207955847
-19.3009010599962
-42.8065639745632
1.17344675499726
124.002999812286
