# Supplementary material for: CaV1 and CaV2 calcium channels mediate the release of distinct pools of synaptic vesicles
Source: eLife. 2023 Feb 23;12:e81407. doi: 10.7554/eLife.81407 (PMC10023163; doi:10.7554/eLife.81407)
Supplement: Figure 5—source data 1. [file elife-81407-fig5-data1.zip › Figure 5 - Source Data 1/elks-1/22/1/cav1_to_cav1(ELKS).csv]

11.0824161441133
-29.6952674726908
-23.6281003527592
-51.7451940303017
-45.9020877487483
-53.4961501755024
-3.17609950384485
6.909303528495
-38.8233072356379
13.1315026522825
-40.4465904978342
-53.8748018443193
15.4516360323269
20.4059132771617
23.9493238317864
51.8383430168915
93.0174723255641
15.7160789594218
6.16969234472253
39.6686505847792
22.7681724929917
-24.0582749161549
72.7680141974715
-35.806085111275
-21.4086309238828
-30.7577298663491
-44.940928689397
-14.9293392420095
71.3210576552547
24.7723819445609
-19.9286696064601
-55.1867558968934
98.8340541262287
