# Supplementary material for: CaV1 and CaV2 calcium channels mediate the release of distinct pools of synaptic vesicles
Source: eLife. 2023 Feb 23;12:e81407. doi: 10.7554/eLife.81407 (PMC10023163; doi:10.7554/eLife.81407)
Supplement: Figure 5—source data 1. [file elife-81407-fig5-data1.zip › Figure 5 - Source Data 1/elks-1/22/1/cav1_to_cav2.csv]

-128.727946326324
125.166026968061
23.8715706935382
-76.3450639627222
-1.81823045409283
-113.966959890648
151.51724308143
-118.190369197959
-123.346398952251
23.4719821053063
24.7968195487842
-127.830288671973
13.023858436773
213.856499829145
59.505127153011
443.742500301758
53.9063676699475
252.921898782086
387.713663446222
237.420567104451
149.143441767622
205.795308695683
125.308513106987
131.839969973229
232.248104880749
243.663929965702
120.64617600011
192.567411775704
182.933544250309
269.137994909654
78.468433350492
233.234921387748
463.446522029914
111.225364151549
212.684985551848
126.951675430121
398.659033380581
104.691131231697
135.176581368072
248.249444928026
76.0808876963479
134.889863838805
146.218287630119
62.8436920595277
289.449722302264
188.677037345264
294.732572754658
284.363030884012
167.661658675767
448.905891176159
242.048068424931
109.476628321857
127.513503498833
203.441749382719
216.208681955905
200.282681126944
231.269817386378
359.096770306
261.789614326916
236.264994672127
68.7471599552723
240.114207251495
43.6876416492019
151.166331050948
177.156548897278
-150.851111297866
-190.851647037262
67.8999752410191
108.528731184157
117.990305791237
209.641040856311
113.547099153621
231.396919996535
159.430831725722
95.5747280682635
137.699742923827
97.5744859823399
78.8257841145519
50.9990706470549
348.51667914308
154.197308583414
148.370415361091
81.1377084445594
182.931166772538
141.647845093138
62.2715200052698
162.96637814373
114.106161252813
269.518198027776
160.722056724082
238.124570531609
-56.4253100903593
60.92156645976
310.723533212862
217.641200391718
189.160756166668
155.959079203353
156.632436360817
113.152952550157
114.563186903024
191.862567668165
181.10444032447
202.586034751588
77.1434156755236
234.214070247395
240.013140970988
175.92288554986
30.1361578379342
258.759430274192
296.5855601597
128.070719920712
172.972226560219
66.7160522460326
-10.6810415162854
191.465671591425
122.756466770842
130.847710770981
80.1846799733944
121.206866363986
-14.5929392840617
209.103841420418
-45.0686121929853
3.40843678823057
106.701343512128
92.8524118532114
-9.4136597253555
-43.2758890344667
-14.112866258844
64.3597169440472
79.3312386576117
-11.0898022026613
46.9889277586976
-29.7803306842798
68.1874022557863
10.6964933578552
145.072956792295
78.6510542102328
-37.0072404404973
178.901937597439
146.19206079112
146.298898750391
88.3782158834128
261.12298574026
251.374542434615
179.917788153567
235.076496953088
18.8944651302227
53.5571274974413
56.1954027877009
209.949035700215
200.003214466154
160.269151514965
205.574803134543
259.70013237971
213.409038311586
124.303157899469
123.973568612882
53.7153018564118
238.481039374676
159.439878589013
186.506721292662
179.312592868558
136.308316875941
96.898894268279
141.654474013117
174.431737221415
144.440309232682
148.860288586747
8.25717371106475
110.306432919088
220.855749845116
43.7855382914495
93.9601079426293
394.080664995133
241.974316876582
-82.4684454004341
-80.8087239891938
-139.955494023534
-25.4670561294561
121.878489322962
270.061302044107
26.7160263029459
88.1943384315473
261.166840425771
34.7307682480327
10.944250793927
382.065311301852
319.333037471978
289.932322009401
239.6742159156
60.7809855063801
61.6017367635768
106.295639730518
-54.8775588389858
96.1066952280808
75.9866096886503
130.000891640079
262.621403398573
145.835627164044
272.454279663518
48.9672512934017
66.474126384494
205.48534142659
179.857600972419
179.958530162603
265.963381548777
195.309517415432
-49.0679420233855
98.3374587572698
23.0006263785622
31.1818137250175
