# Supplementary material for: CaV1 and CaV2 calcium channels mediate the release of distinct pools of synaptic vesicles
Source: eLife. 2023 Feb 23;12:e81407. doi: 10.7554/eLife.81407 (PMC10023163; doi:10.7554/eLife.81407)
Supplement: Figure 5—source data 1. [file elife-81407-fig5-data1.zip › Figure 5 - Source Data 1/elks-1/22/1/cav1_to_elks.csv]

-100.007020708067
210.884995889549
52.1472534773511
-46.3874246801579
-20.5063658904892
-122.583779508417
182.708383567382
-116.961461298079
-118.622397759109
75.3209765187921
16.0542832074016
-112.119334477836
-1.78665394888776
282.247252774242
220.764235737213
559.947990440745
-24.0050868946491
350.426934508234
509.437679405575
252.152086933716
195.346829201861
347.598164776183
234.267245499381
238.303456853984
361.258312289867
315.836315592856
183.712079830657
282.215233141847
322.882878079623
369.477847104359
131.038598948846
256.714689449755
584.072462287441
129.48248330577
299.957348460674
225.314584501117
493.221411595188
205.18630548946
244.102399837104
400.43807315087
190.046298069997
172.335856808117
254.182705613825
121.665365945821
352.386472403045
286.437054775661
429.48111856682
368.008269464987
301.429516298655
530.765967729285
332.12675572381
158.318033342339
220.168915676451
258.093113235745
285.291161786032
324.26137356409
334.409861815908
382.551448473852
341.661344432146
280.654249918825
150.446123273542
281.447368955155
174.049382879573
213.740336240799
262.523184147516
-187.32780146612
-219.150989445303
190.183871564437
210.837979958659
217.695474661583
253.765087837392
211.930144462965
279.536024437979
246.091399739647
248.591272590326
196.988208695933
206.856865363607
168.353832921731
134.057314290119
456.571964921735
222.7709223484
186.072468788175
102.083062007056
286.5250161427
209.944630762344
184.068900104076
245.059870331816
241.902400820123
230.778574501514
179.761694290151
331.530673829554
6.67522553411072
124.868585818039
273.573518774471
263.801188606709
248.185429004992
265.385374175909
212.342230268831
185.173187604163
187.997828798261
261.960038467111
271.694333504727
151.926585743398
131.881222795145
293.650587616708
320.947349210578
233.05886496444
87.4796399839288
229.202350355624
298.947489610265
171.225114573879
165.675992584206
142.882037202864
114.617168045292
309.844173058704
134.257387602016
174.902056732166
103.777918256188
125.442317999783
39.9063918599777
211.714553766795
-67.9857775015962
-3.80218276165942
75.8721740663268
80.9202594951703
31.7143206229903
-82.8136850192623
11.9320046435641
152.923901279097
89.0157399534955
64.7666696891238
48.5676637469933
-67.9647629366846
124.324277164293
6.35200466505921
196.282916948939
125.38060225464
43.9286724318299
232.408020166617
196.333955392569
199.16270260946
142.704574929337
253.471300647239
245.009380655376
249.403138037369
219.060761148497
139.567926110063
111.664128398448
76.039052975636
247.368140381262
291.587494382196
220.761689000362
231.191023600189
320.497631244591
169.319111936695
149.27279079013
230.636842295385
167.049594652219
329.161384352109
186.109976005614
326.4794613386
301.482136082819
243.558605347473
133.618446459427
252.480014360508
267.123405627768
212.151843209849
232.597329529824
84.5505655326342
110.797786657522
177.728526936176
-21.2187994616434
124.311143926103
463.145040980238
264.995670009081
37.882692526362
-151.863351196851
-195.54204672106
3.38479404043119
299.878253102601
289.663125604938
222.12856190457
26.571226032358
372.201181919145
-46.6268764836832
189.789364873441
400.531783428812
327.405349313449
315.377756717502
330.193158200084
234.542902038806
143.0519223846
118.040371522498
124.762266893264
27.4476460162959
201.874245239443
19.4955770106981
273.25266276558
332.20717838668
245.153737018393
229.468646747431
174.755205307941
305.491511523594
156.706257684392
113.013314222932
373.139836149568
216.549061694165
-40.0164397418175
222.26377339963
-9.33170321462603
216.79235256518
