# Supplementary material for: CaV1 and CaV2 calcium channels mediate the release of distinct pools of synaptic vesicles
Source: eLife. 2023 Feb 23;12:e81407. doi: 10.7554/eLife.81407 (PMC10023163; doi:10.7554/eLife.81407)
Supplement: Figure 5—source data 1. [file elife-81407-fig5-data1.zip › Figure 5 - Source Data 1/elks-1/22/1/cav2_to_cav1.csv]

-9.04757874616053
36.4452122189855
101.73975272536
47.8878299723101
127.547848369717
136.798497478751
72.7202871007075
71.6717319250392
82.4767442217594
115.582095689529
141.040830765898
85.7822743698243
29.8347685442332
31.8941131692254
28.6285899949262
116.102176909797
14.4814727199373
73.184264485697
68.2781150489168
-6.41625421886101
52.1008331735511
-53.0011224423261
-27.1849399278208
-45.4037738042407
2.31545791262761
53.8477897969765
56.1544515783635
88.9103592464335
4.71649959793785
57.6034256061112
-49.8118132947593
5.85954959612718
124.935649927562
14.7087119304524
34.8111259563034
74.7744021397439
4.16307121371028
-49.2833638223237
22.6931001753492
106.62205396214
57.7995263622083
15.1345955536617
34.4883608712371
58.8792151008847
-7.64746524499424
8.2570905803932
3.84143567122192
-4.60959658877346
3.84182101980559
58.4042661814719
144.757618810522
23.6865779686641
51.4383625804539
80.519741961727
73.8073236992504
61.8536983069316
22.1928362537928
48.0225797358262
80.3376223721298
90.5488280778109
59.9895233121542
85.8207019353613
-59.085370279699
-2.10363979983504
48.242638134504
150.68039582313
-0.268499978012187
66.4351982364287
85.7306985395098
89.1088020530115
195.898355436628
125.055850284523
131.576224052065
129.720398302507
90.422112762707
97.0029544859653
168.418784512306
102.177070694967
19.973722334782
137.968658193573
61.2826717009611
140.564220349843
37.4978461185738
114.712096905554
104.910562191979
53.6598963056413
18.0043857047467
48.6175138751514
150.177930395952
217.168455929181
105.061954302003
98.1918608287588
1.83079345660553
37.7946864917362
125.927069923619
103.351912639549
58.6685704142474
64.1421207622352
151.808927517041
33.020500670661
143.639590629431
52.4902583207549
104.816746779999
133.720844189734
15.8275105164075
88.7218356027888
64.3144493461232
71.0799378875272
121.25026069222
195.731225895109
81.5367517226327
128.651457029381
247.839901535815
123.666502671247
91.6116962035285
91.7866289206659
137.518367062133
156.130612353836
154.212521206167
159.931867758764
155.609041576365
-29.0956483652317
5.62708712666608
91.7557211544354
114.453360661597
198.96622378056
76.562372598305
115.444202927082
118.008765153584
218.447922663544
143.301428828244
84.1405395660045
65.2443300080254
92.0096062494013
-5.42076788651912
118.477177529007
104.148227230154
106.122154362012
91.3631138511082
122.99239785354
129.098140037405
197.30227808272
143.944025101787
211.407710459252
117.977668461174
75.7964439209045
32.6758838292908
70.7299249967778
42.6282187808652
154.155584176863
25.129367678519
57.110704797612
182.255249582257
124.419773568231
36.3696545554294
15.1687433737698
46.6072621928315
125.875772019514
66.4288840334066
59.3947144588515
91.1298703170551
-21.6058348074653
12.8547636914964
105.867172262347
-21.6737027524823
85.3115815897872
-58.8535610099098
-18.5134734110802
22.2353592376858
105.550264603035
29.306530753036
55.9719748712596
123.951571730749
135.457286056004
112.570811856501
88.7480223974608
45.2592921774285
-65.7434190678259
43.4111287922437
2.62813939154466
54.0324302881113
41.2313090475845
68.8913942087938
14.1221728387709
111.323734098352
6.40512007048892
44.6895085970314
68.4273571981462
3.31173280578605
175.453502735363
32.5662860603038
95.1190949747229
-24.4556964893545
9.49775131225442
146.613353832144
67.4612023873115
91.3663256739096
179.530087764827
116.2457298246
67.2926011522395
81.2987898218348
62.2313553039803
127.006517606681
-19.5897631286798
59.9431131353358
42.8476911017533
153.525389661593
160.205797677123
121.317363416087
224.902915972817
-8.65353199485617
33.9139836255117
111.885939130695
227.881000098361
63.8438498729201
120.982580193428
176.36666042386
-43.2178005516635
47.1309584481332
107.206516541919
24.3215337819001
23.9039348868437
96.9238707874074
105.526133000807
64.8347304446033
84.9540330562891
92.1402588666574
39.1972310434139
251.100471030161
5.41455400331051
2.92235662451094
-1.588884635863
153.043984558698
-62.5840114097259
241.628061699401
123.453436450531
136.573657339559
152.4829721504
189.116859033743
239.610144781506
233.014092104801
127.288910811947
74.2452548344268
179.405824235087
148.366156078296
180.247217561512
152.730123986668
134.365650316116
101.174495714326
185.051490050122
137.57225384065
136.16338931763
234.87262220606
82.3607919233436
251.006678080937
173.431472827765
132.516152326428
137.650146643068
76.6368822230907
122.738638336899
222.476878388975
138.239716127595
89.8880984649568
55.9670315587318
42.2421255587719
235.038478178417
185.383938133918
167.276747143807
82.4385269018612
159.003585245651
114.840382989365
154.153336310127
88.4642387101458
226.999227980518
227.350621570497
85.3363424674135
89.1761213495274
248.505752435344
20.5918696303893
139.734296512509
19.1667317073116
239.139529757164
230.192606335572
