# Supplementary material for: CaV1 and CaV2 calcium channels mediate the release of distinct pools of synaptic vesicles
Source: eLife. 2023 Feb 23;12:e81407. doi: 10.7554/eLife.81407 (PMC10023163; doi:10.7554/eLife.81407)
Supplement: Figure 5—source data 1. [file elife-81407-fig5-data1.zip › Figure 5 - Source Data 1/elks-1/22/1/cav2_to_cav2(cav1).csv]

-53.9741259631114
29.2893330053594
38.1596756580079
-46.2623142513926
-8.68630835597924
23.7827779409549
-47.8144699502395
-68.8011362748375
-30.6970703075435
14.5832058833994
-9.51569572221251
-17.9244317176231
-43.2446966269849
-28.154404911103
19.1315788160787
19.0966162172158
-34.405251580868
-11.5279892310309
3.11028096810469
-53.8705860321757
-7.32495933783412
-37.7297512178875
-21.4616293733015
-50.2957764073099
-40.7674454011026
7.74389113439793
-28.5428187237303
20.9951236890015
-64.2803566373791
-36.5743094637319
-95.8100914992533
-87.9362776940957
-22.1361117342403
1.10396156745765
44.7171422089759
-7.69535268813934
-82.8734846090915
-48.6201289368587
-28.7099990929169
-25.2902577564678
-60.4448229946724
-8.13049544228215
9.83942686619002
-35.3981979415198
-7.76188204267009
-21.3777977421942
8.75250718911366
-28.6227672361974
24.1712366015404
10.2399566898798
-13.7638013541077
-38.2369919946159
-25.8921389044326
-74.1006586780095
-66.3970000531203
-27.8178816903173
-82.3052036632389
23.1747303395009
32.367123279817
-62.9994304536604
24.1281311937059
-51.3799829525883
-55.4020207674434
-25.7410191383301
37.3358285435265
91.807225167719
36.6672053983543
34.6876120322113
15.8719104828142
12.2839455382109
26.8163763628531
52.2151062125517
-17.3754417114228
61.3274954499961
-10.783433852062
8.72601880000957
70.3896635363039
78.5231146562196
-18.5880464760908
15.4856551577182
-33.9457910389765
27.5222105486919
-16.6672977395806
-23.9224005415995
57.0763822728877
-9.32421000205022
5.36758756008976
25.3643231881924
38.3229340206249
89.9170957976226
-20.6657621452318
26.9836711077323
-39.3461058003663
-28.245233527402
37.590586636727
-4.30591764952896
-53.2498455774748
26.0660860987227
99.1157777506533
-23.9541062881481
68.4543089650033
-24.2106380490663
4.87471529569848
-34.0805843340613
0.701361309952517
-11.64018746892
17.0624211571703
49.1399387926735
54.6653513278447
190.1003593261
7.65483840932075
-28.425378706977
88.1605199496748
59.1723436129782
11.13882766601
31.9153677601839
19.6780340214136
40.9136970383061
112.943955647269
147.55288619234
18.142536194372
-15.0937990640673
9.32839279591462
12.0842616894943
41.8599064030882
33.551418657843
91.1818650118307
27.4804594186635
44.9383492658499
97.6621331695001
45.9308988220419
96.6285095575931
12.3476370428057
-19.0394459151603
-20.2398058265635
-45.8808502879065
-9.04573564306247
-29.8555485334459
-23.9383587536386
28.4869989503559
18.7028727657771
87.6316004130754
65.8209887716012
212.418563700806
-30.6856949384996
-13.9978138039523
-74.6163840715326
-13.4723458176659
39.2522296651691
112.757017877057
-52.5502861962
29.7393270356897
194.736573950171
12.0556209020669
4.79271880568967
-40.5663600739404
-2.97384367490258
48.054897397863
-29.1590580415859
-26.7944142302358
33.8054194836027
-45.8817875284822
-38.003536154185
-46.7599576446246
-83.7917488513294
-95.5234108281775
-85.0919045659084
-116.124114469716
-66.2755604477084
9.40957505669803
-66.8056665319841
-16.2940461773896
23.1004717350593
35.7123235184677
20.113911134601
49.4363333172637
-68.5377691050594
-97.8776636471098
-77.3820527780167
-51.052885454877
-87.4331019742885
-89.619001955331
-47.5672818832986
-89.6346491931208
-7.75651541648767
-94.3558738770316
-58.0036474573017
19.8742683495539
-63.7829197976157
66.5500524644935
-78.9044240245703
-35.1462735096061
-117.79447734308
10.1930170708347
-14.7890078472187
-33.5670502913786
2.59495054307354
21.6611588080514
-16.7605731676181
23.975468734774
-44.8428834435508
-15.3249674455883
14.4051576533852
-60.291730997149
-20.6521916242327
-78.9070632462153
81.9500228023153
53.0234759136974
15.1015193030444
75.9109760569195
-41.6636832447957
-36.6448016779077
-14.2101025167899
77.3597575898125
17.6143428978726
5.11219959321488
39.0381263669492
-108.805375288919
-43.9921080589252
67.804365088843
-117.345019301858
-32.9453750133735
-49.3638902547827
30.5662778034539
-15.9038994209418
-66.8961370379839
-0.53483467941669
-45.9986237997714
92.1021426615107
-104.755697236561
-108.330654229608
-128.222213155611
-3.95403158486761
-50.0832626150236
105.541317466544
-40.4116290171605
51.1917840263259
28.1697095136706
7.44558185688402
59.8997911550132
54.665052790368
42.1504393592304
-75.9167913167166
27.2783880726738
30.2183670997974
27.8257290001166
43.2172169446467
43.9128379522872
-1.70822102059446
21.5363720085184
-25.009273082625
26.5118328754952
89.6821771345435
-30.1621726678891
58.714581444809
7.92899389268996
-58.2971386636918
8.85772087858368
6.2169493524425
-40.1002972569931
62.5702816005951
-25.8304440526799
-6.39337204572985
43.6169936895453
29.596548383905
89.045306742792
22.1553119568093
20.1809437441088
-26.0378165565885
5.36397672153726
10.1395818856063
22.8144296379037
-16.0301838069895
63.8910274068166
53.5850115341404
51.8212501567996
51.6688741215175
120.709028854058
-38.473768384245
3.56144124875254
8.23871323852563
47.4265627538393
84.5653492429083
