# Supplementary material for: CaV1 and CaV2 calcium channels mediate the release of distinct pools of synaptic vesicles
Source: eLife. 2023 Feb 23;12:e81407. doi: 10.7554/eLife.81407 (PMC10023163; doi:10.7554/eLife.81407)
Supplement: Figure 5—source data 1. [file elife-81407-fig5-data1.zip › Figure 5 - Source Data 1/elks-1/22/1/cav2_to_cav2(ELKS).csv]

-96.6356611530555
-51.1428701879095
14.1516703184648
-39.7002524345849
39.9597659628221
49.2104150718556
-14.8677953061874
-15.9163504818557
-5.11133818513554
27.9940132826341
53.4527483590032
-1.80580803707062
-57.7533138626618
-55.6939692376695
-58.9594924119688
28.514094502902
-73.1066096869577
-14.403817921198
-19.3099673579782
-94.004336625756
-35.4872492333438
-140.589204849221
-114.773022334716
-132.991856211136
-85.2726244942673
-33.7402926099185
-31.4336308285315
1.32227683953852
-82.8715828089571
-29.9846568007838
-137.399895701654
-81.7285328107678
37.3475675206673
-72.8793704764425
-52.7769564505916
-12.8136802671511
-83.4250111931847
-136.871446229219
-64.8949822315458
19.033971555245
-29.7885560446866
-72.4534868532332
-53.0997215356579
-28.7088673060102
-95.2355476518892
-79.3309918265018
-83.746646735673
-92.1976789956684
-83.7462613870894
-29.183816225423
57.1695364036273
-63.9015044382309
-36.149719826441
-7.06834044516791
-13.7807587076445
-25.7343840999633
-65.3952461531021
-39.5655026710688
-7.25046003476518
2.96074567091591
-27.5985590947407
-1.76738047153367
-146.673452686594
-89.69172220673
-39.345444272391
63.0923134162354
-87.8565823849071
-21.1528841704662
-1.85738386738512
1.5207196461165
108.310273029733
37.4677678776279
43.9881416451699
42.1323158956125
2.83403035581205
9.41487207907039
80.8307021054111
14.5889882880724
-67.614360072113
50.380575786678
-26.3054107059338
52.9761379429478
-50.0902362883212
27.1240144986591
17.3224797850839
-33.9281861012537
-69.5836967021482
-38.9705685317435
62.589847989057
129.580373522286
17.4738718951085
10.6037784218638
-85.7572889502894
-49.7933959151587
38.3389875167236
15.7638302326536
-28.9195119926476
-23.4459616446597
64.2208451101455
-54.5675817362339
56.0515082225361
-35.09782408614
17.2286643731036
46.1327617828388
-71.7605718904874
1.13375319589386
-23.2736330607718
-16.5081445193678
33.6621782853249
108.143143488214
-6.05133068426221
41.0633746224862
160.25181912892
36.0784202643522
4.02361379663353
4.19854651377091
49.9302846552378
68.5425299469407
66.6244387992724
72.3437853518694
68.0209591694697
-116.683730772127
-81.9609952802289
4.16763874754042
26.8652782547019
111.378141373665
-11.0257098085899
27.8561205201872
30.4206827466892
130.859840256649
55.7133464213489
-3.44754284089049
-22.3437523988696
4.4215238425063
-93.0088502934141
30.8890951221119
16.5601448232587
18.5340719551168
3.77503144421325
35.4043154466449
41.5100576305099
109.714195675826
56.3559426948918
123.819628052358
30.3895860542793
-11.7916384859905
-54.9121985776042
-16.8581574101172
-44.9598636260298
66.5675017699682
-62.458714728376
-30.4773776092829
94.6671671753625
36.831691161336
-51.2184278514655
-72.4193390331252
-40.9808202140634
38.2876896126195
-21.1591983734884
-28.1933679480435
3.54178791016011
-109.19391721436
-74.7333187153986
18.2790898554517
-109.261785159377
-2.27650081710772
-146.441643416805
-106.101555817975
-65.3527231692092
17.9621821961396
-58.281551653859
-31.6161075356354
36.3634893238545
47.8692036491088
24.9827294496058
1.15993999056582
-42.3287902294664
-153.331501474721
-44.1769536146512
-84.9599430153503
-33.5556521187837
-46.3567733593104
-18.6966881981011
-73.4659095681241
23.735651691457
-81.182962336406
-42.8985738098636
-19.1607252087488
-84.2763496011089
87.8654203284677
-55.0217963465911
7.53101256782793
-112.043778896249
-78.0903310946405
59.0252714252488
-20.1268800195835
3.77824326701466
91.9420053579324
28.657647417705
-20.2954812546554
-6.28929258506014
-25.3567271029146
39.4184351997865
-107.177845535575
-27.6449692715591
-44.7403913051417
65.9373072546978
72.617715270228
33.7292810091917
137.314833565923
-96.2416144017511
-53.6740987813832
24.2978567238001
140.292917691466
-23.7442325339748
33.3944977865326
88.7785780169647
-130.805882958558
-40.4571239587617
19.6184341350236
-63.2665486249948
-63.6841475200513
9.33578838051244
17.9380505939121
-22.7533519622916
-2.63404935060589
4.55217645976245
-48.390851363481
163.512388623266
-82.1735284035844
-84.665725782384
-89.176967042758
65.4559021518035
-150.172093816621
154.039979292506
35.8653540436358
48.9855749326639
64.8948897435052
101.528776626848
152.022062374611
145.426009697906
39.7008284050521
-13.3428275724682
91.8177418281916
60.7780736714012
92.6591351546172
65.1420415797734
46.7775679092215
13.5864133074306
97.4634076432271
49.9841714337549
48.575306910735
147.284539799165
-5.22729048355131
163.418595674043
85.84339042087
44.9280699195328
50.0620642361732
-10.9512001838043
35.1505559300044
134.88879598208
50.6516337206999
2.30001605806183
-31.6210508481631
-45.345956848123
147.450395771522
97.7958557270235
79.6886647369124
-5.14955550503373
71.4155028387563
27.2523005824701
66.5652539032321
0.876156303250809
139.411145573623
139.762539163602
-2.25173993948147
1.58803894263247
160.917670028449
-66.9962127765057
52.146214105614
-68.4213506995834
151.551447350269
142.604523928677
