# Supplementary material for: CaV1 and CaV2 calcium channels mediate the release of distinct pools of synaptic vesicles
Source: eLife. 2023 Feb 23;12:e81407. doi: 10.7554/eLife.81407 (PMC10023163; doi:10.7554/eLife.81407)
Supplement: Figure 5—source data 1. [file elife-81407-fig5-data1.zip › Figure 5 - Source Data 1/elks-1/22/1/ELKS_to_cav2.csv]

80.9130005560887
125.687319916126
98.8777393842079
146.395337206549
153.334701494494
111.72629523427
74.4792930755752
122.875951460138
155.196723364972
114.491070063275
133.027104491751
135.04150228626
99.2063282138511
70.0687637857959
56.68183036854
28.868266510281
-46.9205044949508
40.2988569018835
43.9380556965621
11.9907877649707
24.9202316676033
87.2007502821566
10.5470695340478
176.546108018902
100.917307036896
169.314396804672
124.593560718615
141.856662377818
11.0488616113103
106.888983466891
130.394646381458
86.4146356518977
-36.414917405391
