# Supplementary material for: CaV1 and CaV2 calcium channels mediate the release of distinct pools of synaptic vesicles
Source: eLife. 2023 Feb 23;12:e81407. doi: 10.7554/eLife.81407 (PMC10023163; doi:10.7554/eLife.81407)
Supplement: Figure 5—source data 1. [file elife-81407-fig5-data1.zip › Figure 5 - Source Data 1/elks-1/22/2.csv]

image-ID	cycle	z-step	frame	accum	photon-count	photon-count11	photon-count12	photon-count21	photon-count22	psfx	psfy	psfz	psf-photon-count	x	y	z	stdev	amp	background11	background12	background21	background22	chisq	log-likelihood	accuracy	vis-probe
0	0	0	0	1	683.507	363.554	319.953	0	0	-54.7361	64.4599	409.838	631.003	4439.78	5416.84	-409.838	0	24.5844	16.2688	18.9377	0	0	72.249	-523.233	18.6785	0
3	0	0	3	1	729.114	437.344	291.77	0	0	-68.6171	92.8944	416.691	650.225	4453.66	5388.41	-416.691	0	25.6098	16.0299	19.9533	0	0	56.9458	-516.441	17.2613	0
5	0	0	5	1	519.923	299.388	220.534	0	0	-4.43614	36.8263	622.401	484.683	4489.14	5344.81	-622.401	0	22.3519	14.8785	19.4811	0	0	54.6464	-505.869	26.6969	0
7	0	0	7	1	512.511	289.696	222.815	0	0	-96.957	113.095	579.135	475.589	4482	5368.21	-579.135	0	21.8117	15.3681	19.7918	0	0	49.816	-507.186	27.4778	0
8	0	0	8	1	565.304	313.368	251.936	0	0	-69.8773	145.481	429.86	539.932	4454.92	5435.48	-429.86	0	21.5737	16.0749	18.3794	0	0	49.6979	-508.062	23.9015	0
9	0	0	9	1	531.883	274.204	257.679	0	0	-127.425	124.094	712.06	509.622	4512.47	5357.21	-712.06	0	27.159	15.2603	18.8726	0	0	53.0819	-507.077	25.8481	0
10	0	0	10	1	570.193	344.188	226.005	0	0	-60.7019	91.1464	572.2	610.046	4445.74	5390.15	-572.2	0	27.2545	15.1409	19.0443	0	0	43.9444	-505.026	23.5238	0
13	0	0	13	1	689.387	397.978	291.409	0	0	-39.4743	60.5983	385.081	645.666	4424.51	5420.7	-385.081	0	24.5457	16.1092	18.4607	0	0	56.793	-511.918	18.3671	0
15	0	0	15	1	693.76	465.344	228.416	0	0	-12.4587	100.625	507.004	790.874	4497.16	5380.68	-507.004	0	32.7239	14.7762	18.6171	0	0	43.1857	-506.878	17.9996	0
20	0	0	20	1	682.995	368.481	314.513	0	0	-37.2372	64.1895	383.403	574.147	4422.28	5417.11	-383.403	0	21.776	14.7162	18.1014	0	0	68.5586	-513.31	18.2809	0
22	0	0	22	1	612.996	315.35	297.645	0	0	-58.0923	75.6803	347.754	471.516	4343.47	5405.62	-347.754	0	17.5897	15.5859	18.4867	0	0	46.0208	-502.672	21.344	0
24	0	0	24	1	694.969	418.091	276.878	0	0	-34.6616	141.598	629.783	673.991	4519.36	5339.7	-629.783	0	31.4276	15.3136	19.1147	0	0	53.1624	-510.899	18.1296	0
25	0	0	25	1	534.945	229.471	305.474	0	0	-163.845	143.404	414.331	486.139	4449.23	5337.9	-414.331	0	20.5268	15.2878	17.2157	0	0	50.1418	-501.569	25.2347	0
26	0	0	26	1	679.25	337.321	341.929	0	0	-161.049	137.405	643.981	564.364	4546.09	5343.89	-643.981	0	28.9242	15.4915	18.9842	0	0	57.6263	-510.3	18.6951	0
29	0	0	29	1	630.426	296.97	333.456	0	0	-89.9102	72.1702	393.498	508.936	4375.29	5409.13	-393.498	0	19.9353	14.3201	18.3481	0	0	57.6686	-505.952	20.2591	0
30	0	0	30	1	831.726	421.092	410.635	0	0	40.2051	54.5969	295.845	808.586	4444.5	5426.7	-295.845	0	28.4535	17.1505	19.1626	0	0	81.6782	-534.885	14.6139	0
31	0	0	31	1	668.325	409.785	258.54	0	0	-23.4057	113.457	494.791	610.451	4508.11	5367.84	-494.791	0	25.101	16.0846	18.8182	0	0	40.9858	-506.124	19.1857	0
33	0	0	33	1	510.773	269.668	241.105	0	0	-32.2317	56.2408	285.449	480.099	4417.27	5425.06	-285.449	0	17.109	15.404	18.5991	0	0	56.9899	-507.228	27.2965	0
35	0	0	35	1	750.74	431.857	318.882	0	0	-22.6607	78.6595	551.787	672.659	4507.36	5402.64	-551.787	0	29.0581	15.2714	19.551	0	0	53.0651	-511.734	16.4465	0
36	0	0	36	1	593.164	338.091	255.073	0	0	-53.6848	91.5967	349.853	664.258	4339.07	5389.7	-349.853	0	24.7645	15.0694	18.3455	0	0	36.2753	-501.16	22.1479	0
38	0	0	38	1	637.491	333.282	304.21	0	0	-125.772	111.153	563.801	573.135	4510.81	5370.15	-563.801	0	26.4432	14.3061	18.347	0	0	60.4532	-509.301	19.9609	0
40	0	0	40	1	589.437	301.605	287.832	0	0	-183.67	133.991	637.334	510.99	4469.05	5347.31	-637.334	0	26.6048	14.7438	17.8713	0	0	59.5988	-506.081	22.1564	0
44	0	0	44	1	598.752	376.746	222.007	0	0	-97.9318	120.551	728.945	525.89	4482.97	5360.75	-728.945	0	27.9588	14.0009	17.2124	0	0	57.6898	-501.655	21.3874	0
45	0	0	45	1	633.849	402.684	231.165	0	0	-62.9007	114.551	589.961	674.041	4447.94	5366.75	-589.961	0	30.6309	15.0051	18.1562	0	0	69.1086	-515.501	20.2313	0
46	0	0	46	1	539.102	285.023	254.078	0	0	-56.828	-36.8776	356.673	535.901	4441.87	5418.52	-356.673	0	20.5072	14.8987	17.1974	0	0	47.3931	-499.745	24.8544	0
53	0	0	53	1	710.824	413.049	297.774	0	0	-82.3327	38.5455	579.821	711.847	4467.37	5343.09	-579.821	0	32.5834	15.3681	18.7224	0	0	81.7544	-522.949	17.5578	0
54	0	0	54	1	658.207	359.477	298.729	0	0	-70.3277	-0.24314	550.95	688.975	4455.37	5381.88	-550.95	0	30.7931	14.377	17.2149	0	0	62.9641	-507.712	18.9705	0
56	0	0	56	1	522.298	335.968	186.33	0	0	9.48255	24.6335	492.943	443.955	4475.22	5357.01	-492.943	0	18.1812	15.3524	18.0381	0	0	50.7087	-502.752	26.3088	0
59	0	0	59	1	457.26	322.442	134.818	0	0	-37.4211	8.03462	546.22	364.588	4522.12	5373.61	-546.22	0	15.9478	15.5175	18.5895	0	0	35.0824	-494.48	31.8714	0
60	0	0	60	1	572.026	301.079	270.948	0	0	-216.986	103.652	639.556	438.939	4502.37	5377.65	-639.556	0	23.7728	13.9549	17.2993	0	0	59.5817	-499.847	22.7269	0
61	0	0	61	1	624.604	405.584	219.02	0	0	-35.019	27.0493	643.371	572.964	4519.72	5354.59	-643.371	0	27.3158	14.8569	17.5885	0	0	59.1899	-505.052	20.4905	0
62	0	0	62	1	655.931	298.315	357.617	0	0	-47.3219	46.1842	278.062	690.816	4332.7	5435.12	-278.062	0	24.6881	14.1633	17.8836	0	0	69.8517	-515.686	19.1233	0
67	0	0	67	1	499.953	320.831	179.122	0	0	-73.1939	30.1392	693.192	519.599	4557.89	5351.5	-693.192	0	26.4947	14.6	18.4284	0	0	45.7824	-501.005	27.7833	0
70	0	0	70	1	540.748	310.093	230.655	0	0	-171.247	109.771	609.134	549.412	4456.63	5371.53	-609.134	0	27.4827	13.4164	17.0394	0	0	57.6851	-500.524	24.2743	0
72	0	0	72	1	543.276	272.032	271.244	0	0	-156.19	146.729	335.364	456.276	4341.91	5434.23	-335.364	0	18.1076	14.4147	16.0284	0	0	59.5498	-498.665	24.1666	0
75	0	0	75	1	465.943	233.999	231.943	0	0	-225.399	147.903	566.656	365.321	4510.78	5333.4	-566.656	0	18.7701	14.452	17.4886	0	0	44.5392	-493.199	30.2548	0
78	0	0	78	1	585.88	386.407	199.474	0	0	-97.9615	125.349	408.969	543.329	4483	5355.95	-408.969	0	21.6611	14.5792	16.2718	0	0	57.3313	-500.189	21.9547	0
79	0	0	79	1	632.122	354.558	277.563	0	0	-71.1573	50.9201	534.673	516.288	4555.86	5330.72	-534.673	0	22.5007	15.7997	17.591	0	0	67.8997	-512.867	20.3697	0
80	0	0	80	1	506.165	262.157	244.008	0	0	-51.6197	-15.1554	457.294	478.924	4436.66	5396.8	-457.294	0	19.6369	15.1614	18.0093	0	0	45.1564	-500.25	27.3916	0
81	0	0	81	1	439.419	247.846	191.572	0	0	-120.775	131.871	631.222	378.015	4505.81	5349.43	-631.222	0	18.5067	14.7651	17.6148	0	0	45.0633	-495.166	33.0068	0
82	0	0	82	1	655.691	383.039	272.652	0	0	-77.8062	46.8631	560.934	682.858	4462.85	5334.78	-560.934	0	30.5974	14.6021	17.7728	0	0	52.4196	-505.836	19.2038	0
85	0	0	85	1	569.486	351.34	218.146	0	0	-33.3025	135.324	494.844	570.441	4518	5345.98	-494.844	0	23.5775	14.1215	17.3606	0	0	59.2003	-504.369	22.9202	0
89	0	0	89	1	492.929	283.477	209.452	0	0	-44.3043	-14.0875	513.164	474.904	4529	5395.73	-513.164	0	20.3563	15.2172	17.158	0	0	57.2335	-502.906	28.1702	0
90	0	0	90	1	630.292	346.413	283.879	0	0	-60.1593	70.4975	457.159	493.003	4445.2	5410.8	-457.159	0	19.9726	14.106	17.1404	0	0	57.0839	-501.467	20.0029	0
94	0	0	94	1	542.035	323.205	218.83	0	0	-122.712	138.686	614.11	621.401	4507.75	5342.61	-614.11	0	29.9949	14.3274	16.3217	0	0	47.2508	-498.382	24.2899	0
95	0	0	95	1	445.191	251.657	193.534	0	0	-48.3824	-3.65779	495.904	345.997	4533.08	5385.3	-495.904	0	14.5875	14.5631	17.6412	0	0	59.3103	-500.111	32.3318	0
97	0	0	97	1	484.576	288.499	196.078	0	0	-119.278	63.4908	694.466	521.608	4504.32	5318.15	-694.466	0	27.2263	13.85	16.4536	0	0	51.151	-494.897	28.1263	0
98	0	0	98	1	507.48	303.539	203.941	0	0	-76.83	4.79522	514.493	551.452	4461.87	5376.84	-514.493	0	23.9	13.7953	16.0206	0	0	38.8093	-490.083	26.2799	0
101	0	0	101	1	447.199	290.586	156.613	0	0	66.2762	-29.9363	459.623	454.64	4518.08	5411.58	-459.623	0	18.212	15.3454	17.4137	0	0	60.0863	-503.773	32.3806	0
106	0	0	106	1	510.391	290.87	219.52	0	0	-155.803	138.463	475.452	406.386	4441.18	5342.84	-475.452	0	17.8558	14.0665	16.3452	0	0	49.6647	-492.522	26.2579	0
107	0	0	107	1	507.407	280.861	226.546	0	0	-52.7776	141.346	574.57	459.508	4437.82	5339.95	-574.57	0	20.5237	12.7302	16.2022	0	0	41.3473	-485.06	25.976	0
108	0	0	108	1	480.964	303.324	177.64	0	0	6.22831	45.035	505.529	494.91	4478.47	5336.61	-505.529	0	20.4278	13.375	16.9587	0	0	56.3715	-496.601	28.3902	0
109	0	0	109	1	441.181	244.68	196.501	0	0	-70.5009	110.316	580.844	436.835	4455.54	5370.98	-580.844	0	19.7618	13.3356	15.7294	0	0	36.6695	-483.135	31.4913	0
110	0	0	110	1	520.095	244.557	275.538	0	0	-167.692	20.6061	575.517	381.601	4552.73	5361.03	-575.517	0	18.6157	13.5089	16.6484	0	0	57.0362	-492.848	25.5031	0
112	0	0	112	1	401.979	253.58	148.399	0	0	-81.2688	137.658	689.515	366.768	4565.97	5343.64	-689.515	0	18.539	14.2502	17.0614	0	0	41.1422	-489.313	36.8997	0
114	0	0	114	1	556.631	367.567	189.064	0	0	31.4487	16.6386	470.33	555.685	4552.91	5365	-470.33	0	22.261	14.9505	16.7036	0	0	51.622	-500.473	23.7032	0
116	0	0	116	1	419.753	258.248	161.505	0	0	1.79249	28.6232	510.285	357.398	4582.57	5353.02	-510.285	0	14.8733	14.2389	16.3663	0	0	56.6126	-493.748	34.4281	0
117	0	0	117	1	474.546	256.494	218.052	0	0	-101.099	54.0268	589.142	394.665	4585.8	5327.61	-589.142	0	18.3823	13.2467	16.6308	0	0	39.1533	-485.253	28.7622	0
118	0	0	118	1	515.26	337.317	177.943	0	0	-12.2365	81.9597	525.205	395.698	4596.6	5299.68	-525.205	0	16.6368	14.4457	16.1824	0	0	54.8068	-493.656	25.9989	0
123	0	0	123	1	458.872	263.889	194.983	0	0	-109.074	97.5452	549.164	396.144	4494.11	5383.76	-549.164	0	17.8247	12.984	16.7693	0	0	38.3237	-484.675	30.0467	0
124	0	0	124	1	618.394	377.797	240.597	0	0	-60.107	38.0877	534.522	508.561	4544.81	5343.55	-534.522	0	22.084	12.9459	15.3911	0	0	58.3235	-492.72	19.9179	0
125	0	0	125	1	462.449	253.287	209.161	0	0	-39.637	26.7271	437.259	419.82	4524.34	5354.91	-437.259	0	16.6803	13.0992	15.2831	0	0	36.3672	-480.804	29.2824	0
127	0	0	127	1	511.369	312.143	199.225	0	0	-40.9618	145.567	618.384	500.143	4525.66	5335.73	-618.384	0	23.1413	14.3743	16.7117	0	0	30.7078	-487.965	26.3926	0
128	0	0	128	1	467.347	242.547	224.8	0	0	-44.7856	104.229	444.494	372.425	4529.49	5377.07	-444.494	0	14.8248	14.2162	16.2248	0	0	39.4477	-486.966	29.6166	0
129	0	0	129	1	543.306	301.018	242.288	0	0	-29.3957	-11.6321	566.148	604.406	4514.1	5393.27	-566.148	0	27.0032	12.9589	15.6034	0	0	73.6417	-502.8	23.6414	0
131	0	0	131	1	449.446	308.878	140.568	0	0	-15.9205	14.8352	618.382	403.067	4600.28	5366.8	-618.382	0	18.6821	12.7518	15.7636	0	0	29.222	-477.031	30.4625	0
138	0	0	138	1	369.932	148.911	221.021	0	0	-225.021	115.174	524.418	264.752	4410.74	5366.13	-524.418	0	13.0699	12.5595	15.1255	0	0	49.9094	-478.838	39.444	0
139	0	0	139	1	553.091	360.152	192.939	0	0	-24.5748	141.461	644.248	513.178	4509.27	5339.84	-644.248	0	24.1663	12.7508	15.9489	0	0	47.6473	-487.647	23.1121	0
141	0	0	141	1	536.147	284.775	251.372	0	0	-152.776	-3.76302	469.829	401.721	4438.16	5385.4	-469.829	0	17.7056	12.7907	14.95	0	0	54.7572	-487.057	23.8451	0
147	0	0	147	1	466.216	292.903	173.313	0	0	7.65597	-1.72665	434.312	442.467	4377.38	5383.37	-434.312	0	17.3847	13.7556	15.9386	0	0	36.5838	-485.289	29.4392	0
148	0	0	148	1	476.234	293.389	182.844	0	0	7.17496	61.1739	444.958	326.421	4577.19	5320.47	-444.958	0	12.7917	13.2178	15.4976	0	0	49.6241	-485.235	28.2552	0
149	0	0	149	1	343.074	180.467	162.608	0	0	-270.153	106.767	635.34	229.759	4555.53	5374.53	-635.34	0	13.3751	13.4884	16.1649	0	0	29.0905	-475.376	45.1883	0
161	0	0	161	1	357.332	188.857	168.475	0	0	-92.6808	14.9071	468.209	338.292	4378.06	5366.73	-468.209	0	14.1831	13.7625	15.5555	0	0	46.121	-485.531	42.4618	0
171	0	0	171	1	438.471	304.823	133.648	0	0	-58.2019	64.2125	557.657	250.998	4542.9	5417.09	-557.657	0	11.0761	13.1826	16.4501	0	0	42.7994	-482.131	31.9581	0
175	0	0	175	1	426.319	293.334	132.985	0	0	-165.141	127.503	534.95	327.402	4550.18	5353.8	-534.95	0	15.2406	13.1313	15.5477	0	0	53.1618	-486.183	32.8435	0
177	0	0	177	1	481.156	329.765	151.39	0	0	-3.01811	159.5	664.236	513.033	4487.72	5321.8	-664.236	0	24.4968	12.408	15.9889	0	0	37.8736	-483.378	27.7107	0
179	0	0	179	1	623.548	360.796	262.752	0	0	-83.0743	45.3261	368.643	692.712	4468.11	5435.97	-368.643	0	26.5969	12.3553	14.7143	0	0	63.4041	-495.983	19.4492	0
182	0	0	182	1	316.85	197.633	119.217	0	0	-71.2554	-6.8939	564.973	255.735	4555.96	5388.53	-564.973	0	11.6076	13.4478	16.3665	0	0	38.804	-481.115	50.8091	0
186	0	0	186	1	456.514	273.12	183.394	0	0	-80.8296	52.6573	453.14	285.655	4565.53	5328.98	-453.14	0	11.6761	13.379	15.9463	0	0	63.1529	-492.056	30.1462	0
187	0	0	187	1	415.573	279.035	136.539	0	0	-64.998	53.2173	742.527	478.652	4549.7	5328.42	-742.527	0	25.509	12.6631	15.2861	0	0	55.4993	-489.476	33.6787	0
188	0	0	188	1	450.507	275.639	174.869	0	0	-36.2691	66.9896	283.807	365.038	4520.97	5414.31	-283.807	0	13.0112	13.947	15.19	0	0	44.8138	-483.514	30.6577	0
189	0	0	189	1	532.101	316.863	215.238	0	0	-56.2726	52.6793	482.135	572.464	4540.97	5328.96	-482.135	0	23.6675	13.5358	15.2382	0	0	76.3862	-502.632	24.3815	0
192	0	0	192	1	612.035	341.496	270.538	0	0	-81.9314	30.6191	437.635	764.718	4466.97	5351.02	-437.635	0	30.9845	12.0575	14.7297	0	0	46.922	-489.338	19.854	0
196	0	0	196	1	563.27	339.183	224.088	0	0	-34.2368	34.9415	425.946	496.373	4518.94	5346.7	-425.946	0	19.4794	13.0949	15.1601	0	0	99.81	-502.915	22.4793	0
199	0	0	199	1	514.26	324.568	189.692	0	0	-84.2952	138.597	628.436	427.287	4469.34	5342.7	-628.436	0	20.3821	12.6294	15.4756	0	0	44.8527	-483.144	25.2869	0
201	0	0	201	1	491.018	330.487	160.531	0	0	-83.0998	112.374	677.548	494.892	4468.14	5368.93	-677.548	0	24.7225	12.3022	14.8018	0	0	40.3933	-480.444	26.5792	0
202	0	0	202	1	472.761	284.863	187.898	0	0	-47.162	44.7352	395.189	449.004	4531.86	5336.9	-395.189	0	17.277	12.9596	14.4984	0	0	35.2144	-477.71	28.1098	0
204	0	0	204	1	506.254	276.778	229.476	0	0	-112.296	101.578	627.245	498.699	4497.34	5379.72	-627.245	0	24.1619	12.1533	15.178	0	0	47.5152	-484.339	25.5756	0
207	0	0	207	1	571.942	319.405	252.537	0	0	-41.3591	20.4448	532.357	428.81	4526.06	5361.2	-532.357	0	18.4969	12.1584	15.0061	0	0	45.1332	-480.476	21.7534	0
208	0	0	208	1	403.79	248.642	155.148	0	0	-109.95	137.007	608.658	354.239	4494.99	5344.29	-608.658	0	16.8562	12.4591	15.3659	0	0	35.9554	-476.315	34.9688	0
212	0	0	212	1	386.274	250.669	135.605	0	0	-19.4227	91.7316	608.42	362.155	4603.78	5289.91	-608.42	0	16.444	12.1205	15.1121	0	0	53.6817	-482.666	36.869	0
215	0	0	215	1	612.579	413.269	199.31	0	0	5.1688	43.6523	463.202	583.054	4479.53	5337.99	-463.202	0	23.2442	13.0372	15.0262	0	0	42.6719	-486.397	20.1126	0
219	0	0	219	1	497.985	302.784	195.201	0	0	23.429	-27.445	303.668	495.744	4461.27	5409.09	-303.668	0	17.8287	13.2362	15.0007	0	0	49.7561	-486.96	26.4648	0
221	0	0	221	1	537.698	349.682	188.015	0	0	17.5906	36.2352	543.968	629.499	4566.77	5345.4	-543.968	0	26.835	11.5793	13.428	0	0	46.9158	-479.436	23.0138	0
225	0	0	225	1	434.881	215.324	219.557	0	0	-11.3996	51.8182	501.133	387.997	4496.1	5329.82	-501.133	0	16.0214	12.5407	14.3079	0	0	49.3957	-479.576	31.2133	0
226	0	0	226	1	426.713	262.427	164.287	0	0	-29.324	69.46	645.158	380.08	4514.02	5312.18	-645.158	0	17.9743	12.8197	15.8013	0	0	44.4368	-483.169	32.7534	0
228	0	0	228	1	474.754	316.575	158.178	0	0	-23.3431	64.3557	586.116	436.033	4508.04	5317.28	-586.116	0	19.4644	12.8717	14.2598	0	0	47.9542	-480.901	27.8399	0
234	0	0	234	1	529.506	319.375	210.131	0	0	-68.7798	70.607	418.008	534.362	4453.82	5410.69	-418.008	0	21.0811	11.3537	14.3049	0	0	41.5316	-476.02	23.6311	0
238	0	0	238	1	458.762	263.696	195.066	0	0	-34.8571	-2.98137	348.23	483.551	4519.56	5384.62	-348.23	0	18.054	12.5329	14.5489	0	0	36.2214	-478.007	29.1186	0
241	0	0	241	1	384.175	264.284	119.891	0	0	-81.3923	-17.6767	581.747	338.572	4466.43	5399.32	-581.747	0	15.7524	12.6027	15.3055	0	0	37.4754	-476.704	37.5276	0
242	0	0	242	1	442.118	245.146	196.973	0	0	-104.615	63.8708	662.95	365.867	4589.31	5317.77	-662.95	0	18.3112	12.3829	15.2411	0	0	69.0661	-491.371	30.7989	0
245	0	0	245	1	526.393	341.503	184.891	0	0	-30.2121	122.258	673.911	503.384	4514.91	5359.04	-673.911	0	24.4336	11.7764	15.209	0	0	44.8762	-482.635	24.1768	0
246	0	0	246	1	506.684	323.022	183.662	0	0	-69.9969	-29.5668	516.107	461.952	4554.7	5411.21	-516.107	0	20.1972	12.2012	15.1169	0	0	49.1407	-483.672	25.5464	0
251	0	0	251	1	456.692	270.914	185.779	0	0	-127.891	218.824	744.765	431.305	4512.93	5262.48	-744.765	0	24.1547	11.2063	14.1576	0	0	41.426	-473.569	28.6109	0
252	0	0	252	1	349.306	226.462	122.844	0	0	5.59631	82.9103	558.591	330.155	4578.76	5398.39	-558.591	0	14.2181	12.4896	15.0429	0	0	33.4972	-472.909	42.6675	0
263	0	0	263	1	469.964	242.641	227.323	0	0	-94.9237	6.17753	291.664	424.931	4479.96	5375.46	-291.664	0	15.7368	12.1629	14.4208	0	0	44.2415	-478.575	28.0041	0
265	0	0	265	1	327.867	211.809	116.058	0	0	-56.7455	138.745	590.768	234.784	4541.45	5342.56	-590.768	0	10.6587	13.1207	15.0999	0	0	31.8808	-472.344	47.2314	0
268	0	0	268	1	431.286	243.781	187.504	0	0	-102.943	115.542	585.372	356.829	4487.98	5365.76	-585.372	0	16.5226	11.7116	13.4893	0	0	34.3374	-467.551	30.8673	0
269	0	0	269	1	498.938	304.355	194.584	0	0	-23.8595	70.9688	488.315	451.924	4508.56	5410.33	-488.315	0	18.5015	12.1299	14.4417	0	0	44.2973	-479.218	25.8556	0
281	0	0	281	1	463.684	276.812	186.872	0	0	-17.6565	50.9096	301.969	427.665	4502.36	5430.39	-301.969	0	15.3017	12.2493	14.6145	0	0	38.09	-476.912	28.6127	0
287	0	0	287	1	632.265	341.495	290.77	0	0	-16.748	69.6782	299.368	622.056	4501.45	5411.62	-299.368	0	22.1987	12.8908	14.4903	0	0	50.2031	-489.117	19.1793	0
296	0	0	296	1	389.911	190.76	199.151	0	0	-221.023	145.694	463.692	304.578	4606.06	5335.61	-463.692	0	14.2654	12.2714	15.1497	0	0	39.9314	-475.588	36.4976	0
297	0	0	297	1	330.674	181.125	149.549	0	0	-160.973	34.8017	387.473	236.42	4446.35	5446.5	-387.473	0	9.75413	11.871	14.6343	0	0	43.3071	-471.155	45.3666	0
299	0	0	299	1	412.198	203.42	208.778	0	0	-41.3717	37.1032	444.164	301.748	4526.07	5344.54	-444.164	0	12.0426	11.2654	14.9246	0	0	52.4943	-476.311	33.1814	0
301	0	0	301	1	388.577	214.855	173.722	0	0	-68.2669	112.309	567.997	268.1	4453.31	5269.33	-567.997	0	11.9746	12.1415	13.5791	0	0	34.4112	-466.217	35.8422	0
302	0	0	302	1	467.51	282.094	185.416	0	0	3.88781	19.8704	422	404.478	4480.81	5361.77	-422	0	15.6756	12.2691	14.835	0	0	28.5487	-472.222	28.3794	0
306	0	0	306	1	604.855	344.848	260.007	0	0	-34.2666	88.7091	409.452	530.882	4419.31	5392.59	-409.452	0	20.4848	12.3719	14.5662	0	0	50.9154	-484.426	20.199	0
307	0	0	307	1	425.806	246.169	179.636	0	0	0.307331	30.8869	376.362	356.07	4484.39	5350.75	-376.362	0	13.3217	11.6714	14.2299	0	0	41.8508	-472.876	31.6801	0
308	0	0	308	1	427.049	252.969	174.08	0	0	-48.6848	124.329	551.57	370.39	4533.39	5356.97	-551.57	0	16.1576	12.0741	14.7579	0	0	44.9044	-478.406	31.9541	0
310	0	0	310	1	545.526	332.928	212.598	0	0	-34.3446	-6.28318	608.821	471.892	4519.04	5387.92	-608.821	0	21.9545	11.7006	15.2885	0	0	50.508	-483.541	23.0669	0
312	0	0	312	1	473.706	283.301	190.405	0	0	-164.765	199.86	711.933	377.151	4549.8	5281.44	-711.933	0	20.9482	11.1977	14.727	0	0	39.3746	-472.521	27.4264	0
314	0	0	314	1	474.474	262.984	211.49	0	0	-54.6409	12.3947	573.957	387.425	4439.68	5369.25	-573.957	0	17.4924	11.6719	14.665	0	0	47.2773	-477.932	27.5365	0
319	0	0	319	1	457.333	261.751	195.582	0	0	-122.411	75.3148	517.649	344.661	4607.11	5306.33	-517.649	0	15.2413	12.9536	14.8392	0	0	53.8952	-484.384	29.5134	0
320	0	0	320	1	508	346.652	161.347	0	0	4.49068	116.877	453.62	494.252	4480.21	5364.42	-453.62	0	19.494	12.58	14.7504	0	0	27.6845	-475.249	25.4837	0
321	0	0	321	1	374.091	250.18	123.911	0	0	-82.3656	71.2709	656.491	304.605	4467.41	5310.37	-656.491	0	14.9306	11.5288	14.5012	0	0	24.6896	-463.723	37.8702	0
323	0	0	323	1	410.291	250.585	159.706	0	0	-12.577	56.2946	509.632	371.467	4497.28	5325.35	-509.632	0	15.4473	11.5519	14.8234	0	0	29.5547	-468.931	33.5035	0
324	0	0	324	1	411.485	250.308	161.177	0	0	-21.0487	14.8469	468.706	398.659	4505.75	5366.79	-468.706	0	16.1774	11.4682	14.5991	0	0	43.7197	-475.482	33.2344	0
325	0	0	325	1	522.45	311.916	210.534	0	0	-17.6491	3.09027	496.257	513.681	4502.35	5378.55	-496.257	0	21.3731	10.5522	13.6009	0	0	37.2452	-469.36	23.607	0
330	0	0	330	1	367.965	206.395	161.57	0	0	-77.7535	106.489	286.902	226.383	4462.79	5374.81	-286.902	0	8.23691	12.4515	13.6478	0	0	46.1577	-470.964	38.8707	0
331	0	0	331	1	361.678	223.681	137.997	0	0	-44.9081	14.1573	442.888	340.601	4529.61	5367.48	-442.888	0	13.6571	11.1711	13.6398	0	0	49.1522	-470.175	38.9808	0
332	0	0	332	1	521.878	325.274	196.605	0	0	1.05036	70.0902	368.199	428.556	4483.65	5311.55	-368.199	0	15.8767	12.3573	14.3641	0	0	47.5084	-479.007	24.4176	0
333	0	0	333	1	361.294	229.665	131.629	0	0	-61.6628	0.936306	646.042	289.506	4546.36	5281.04	-646.042	0	14.1022	11.1629	14.2506	0	0	33.8425	-464.499	39.3625	0
334	0	0	334	1	627.887	329.856	298.03	0	0	18.145	28.9899	360.209	456.925	4466.56	5352.65	-360.209	0	16.8338	11.2537	14.6849	0	0	53.7099	-480.772	19.0263	0
335	0	0	335	1	531.352	286.565	244.787	0	0	-73.6922	-3.05086	375.788	463.141	4458.73	5384.69	-375.788	0	17.9368	11.7577	14.8114	0	0	45.6455	-479.291	23.7767	0
336	0	0	336	1	514.934	304.305	210.629	0	0	-124.052	121.753	550.972	471.102	4509.09	5359.55	-550.972	0	21.4689	10.8951	13.8458	0	0	59.7984	-480.089	24.2336	0
340	0	0	340	1	472.273	283.975	188.298	0	0	51.3996	36.136	588.875	366.171	4532.96	5345.5	-588.875	0	16.1586	13.3402	14.8906	0	0	41.354	-480.684	28.422	0
342	0	0	342	1	414.25	267.302	146.948	0	0	12.1846	50.4775	655.148	273.192	4572.18	5331.16	-655.148	0	12.9138	11.5011	13.9903	0	0	42.7881	-468.25	32.6991	0
345	0	0	345	1	415.429	208.041	207.388	0	0	-73.0898	50.8547	365.4	271.902	4458.13	5330.79	-365.4	0	10.3552	12.1877	14.391	0	0	34.0742	-467.899	33.0836	0
346	0	0	346	1	418.83	224.119	194.712	0	0	-75.7422	92.0802	461.165	274.78	4460.78	5389.22	-461.165	0	11.2467	11.8499	13.9959	0	0	39.2284	-468.736	32.3892	0
347	0	0	347	1	428.377	220.72	207.657	0	0	-166.847	84.037	312.167	253.675	4551.89	5397.26	-312.167	0	9.97277	11.6061	14.3623	0	0	34.6415	-466.494	31.4433	0
348	0	0	348	1	469.296	245.338	223.958	0	0	-70.6896	90.9222	562.259	343.428	4555.39	5390.38	-562.259	0	15.2826	11.3077	13.4441	0	0	31.0172	-463.351	27.4033	0
350	0	0	350	1	566.636	292.193	274.442	0	0	-56.2909	29.4976	288.764	580.859	4441.33	5352.14	-288.764	0	20.9826	12.1514	13.9973	0	0	50.9841	-485.13	21.79	0
352	0	0	352	1	445.086	219.553	225.533	0	0	9.04274	68.5008	238.524	295.994	4376	5412.8	-238.524	0	10.2164	11.7656	13.591	0	0	43.3562	-470.515	29.6511	0
353	0	0	353	1	494.183	265.544	228.639	0	0	39.8686	33.6082	365.654	404.652	4544.49	5348.03	-365.654	0	14.8936	12.3422	14.1244	0	0	42.662	-475.558	26.165	0
355	0	0	355	1	504.825	304.852	199.973	0	0	-55.2948	35.0015	385.646	516.363	4539.99	5346.64	-385.646	0	19.8228	11.6915	14.4515	0	0	46.5518	-479.718	25.311	0
359	0	0	359	1	540.226	303.077	237.149	0	0	-72.8498	99.6358	554.454	395.019	4457.89	5381.66	-554.454	0	17.472	11.4712	14.8005	0	0	48.3755	-477.859	23.1772	0
360	0	0	360	1	440.973	262.141	178.831	0	0	-56.3391	0.0337509	641.781	438.811	4541.04	5381.61	-641.781	0	21.2375	11.9082	14.8989	0	0	57.8758	-485.372	30.569	0
361	0	0	361	1	578.553	388.853	189.699	0	0	29.872	26.1876	477.164	728.891	4454.83	5355.45	-477.164	0	29.3144	11.1445	14.236	0	0	47.4209	-484.75	21.0021	0
366	0	0	366	1	450.634	272.292	178.342	0	0	-54.2439	43.1727	610.27	374.435	4538.94	5338.47	-610.27	0	17.371	11.1659	13.2552	0	0	40.1082	-467.07	28.7914	0
367	0	0	367	1	526.373	282.147	244.226	0	0	-15.6214	58.5933	535.503	425.836	4500.32	5323.05	-535.503	0	18.1237	11.6887	15.5782	0	0	43.7481	-479.379	24.2412	0
369	0	0	369	1	447.016	232.443	214.573	0	0	-39.3506	38.2164	385.081	315.657	4524.05	5343.42	-385.081	0	12.0272	12.5283	14.7813	0	0	24.3548	-468.27	30.2392	0
372	0	0	372	1	581.632	362.669	218.963	0	0	-62.0137	44.4178	670.352	514.7	4447.05	5337.22	-670.352	0	25.4132	11.1489	14.3167	0	0	48.3101	-478.398	20.8774	0
374	0	0	374	1	501.354	322.441	178.912	0	0	63.1555	46.4929	659.773	590.767	4521.2	5335.15	-659.773	0	27.8101	10.5757	13.8285	0	0	33.1587	-471.354	24.9747	0
375	0	0	375	1	486.299	245.057	241.242	0	0	-52.1991	-35.2476	563.544	321.535	4536.9	5416.89	-563.544	0	14.5907	11.8821	14.6993	0	0	54.1466	-478.977	26.738	0
376	0	0	376	1	459.731	212.422	247.309	0	0	-68.8067	47.8231	276.707	354.21	4453.85	5333.82	-276.707	0	12.7694	11.9234	15.0482	0	0	49.0957	-478.841	28.9552	0
380	0	0	380	1	642.81	341.04	301.77	0	0	-96.9761	53.0767	600.917	618.362	4482.02	5328.56	-600.917	0	29.0492	11.4998	15.1814	0	0	45.8559	-485.949	18.6045	0
381	0	0	381	1	550.571	309.355	241.216	0	0	-113.295	48.0785	540.724	449.606	4398.68	5333.56	-540.724	0	20.2159	10.5965	14.2115	0	0	54.1555	-477.274	22.2176	0
383	0	0	383	1	520.469	261.779	258.689	0	0	-114.185	78.6696	296.974	430.454	4499.22	5302.97	-296.974	0	16.0736	11.6664	14.2717	0	0	56.7462	-481.845	24.2606	0
386	0	0	386	1	472.581	258.628	213.954	0	0	-135.459	104.287	654.102	346.036	4520.5	5377.01	-654.102	0	17.5019	10.7256	14.2347	0	0	34.1886	-465.948	27.1706	0
390	0	0	390	1	342.92	206.833	136.086	0	0	-136.442	133.4	527.619	277.162	4521.48	5248.24	-527.619	0	12.5059	11.5648	14.2326	0	0	26.541	-462.775	42.6221	0
391	0	0	391	1	556.968	275.75	281.218	0	0	-98.182	31.0847	662.603	530.598	4483.22	5350.56	-662.603	0	26.5937	11.816	15.7607	0	0	47.4727	-486.12	22.5886	0
392	0	0	392	1	386.224	211.059	175.165	0	0	-78.451	129.448	645.46	340.295	4463.49	5351.85	-645.46	0	16.4343	10.764	13.5904	0	0	23.9051	-458.573	35.3553	0
393	0	0	393	1	505.498	221.047	284.451	0	0	-46.7528	40.6361	363.527	346.43	4431.79	5341	-363.527	0	13.0313	12.5806	14.236	0	0	55.3839	-482.446	25.5036	0
394	0	0	394	1	538.012	244.501	293.511	0	0	-83.9643	74.1253	387.514	362.796	4469	5307.51	-387.514	0	14.0994	11.8448	14.3559	0	0	70.5841	-484.035	23.3071	0
396	0	0	396	1	427.239	265.629	161.61	0	0	-50.5594	50.1648	333.246	311.468	4535.26	5331.48	-333.246	0	11.4886	12.532	14.3318	0	0	38.5903	-473.617	31.9805	0
397	0	0	397	1	378.226	216.153	162.073	0	0	-39.4456	31.6055	603.025	302.245	4524.15	5350.03	-603.025	0	13.8686	10.8935	13.6484	0	0	44.2429	-467.537	36.4874	0
398	0	0	398	1	407.862	230.339	177.523	0	0	-42.9689	73.3197	455.428	273.796	4527.67	5407.98	-455.428	0	10.9908	11.5509	14.0648	0	0	26.203	-461.991	33.4545	0
399	0	0	399	1	567.704	286.821	280.883	0	0	-61.9551	4.27177	395.553	409.385	4447	5377.37	-395.553	0	15.9722	11.8057	13.5112	0	0	59.4782	-481.345	21.5355	0
402	0	0	402	1	461.404	227.188	234.216	0	0	-43.228	6.51778	433.832	349.379	4428.27	5375.12	-433.832	0	13.9224	10.6596	13.5181	0	0	34.4694	-463.088	27.7844	0
404	0	0	404	1	419.97	306.169	113.8	0	0	20.9457	21.4025	693.019	411.822	4563.41	5260.58	-693.019	0	20.3245	11.0492	13.6417	0	0	45.9758	-471.361	31.733	0
410	0	0	410	1	408.216	250.97	157.246	0	0	-18.8836	43.3975	634.088	437.19	4603.24	5338.24	-634.088	0	20.4591	11.0927	13.3061	0	0	46.8937	-471.946	32.8504	0
411	0	0	411	1	468.449	266.913	201.536	0	0	-146.089	106.242	645.111	394.068	4431.47	5275.4	-645.111	0	19.9307	11.0309	13.4783	0	0	45.23	-470.944	27.3709	0
415	0	0	415	1	525.461	307.724	217.737	0	0	-12.0872	-43.7197	361.791	462.195	4496.79	5325.7	-361.791	0	17.5063	12.0042	13.6476	0	0	46.4305	-477.975	23.9001	0
419	0	0	419	1	447.975	288.516	159.459	0	0	-74.287	57.6488	564.698	364.68	4459.33	5423.65	-564.698	0	16.3403	11.2052	13.0942	0	0	37.4534	-465.702	28.9772	0
420	0	0	420	1	485.053	266.806	218.247	0	0	-158.32	91.5495	332.956	309.489	4443.7	5389.75	-332.956	0	12.2248	10.821	13.1108	0	0	45.2723	-466.147	25.9553	0
425	0	0	425	1	464.984	238.117	226.867	0	0	-169.917	119.82	650.516	404.444	4455.3	5261.82	-650.516	0	21.0144	11.1045	14.7877	0	0	40.3507	-474.372	28.0933	0
426	0	0	426	1	500.734	314.584	186.151	0	0	20.7475	72.338	603.287	378.469	4563.61	5309.3	-603.287	0	16.9297	11.542	14.6998	0	0	30.1483	-468.781	25.601	0
427	0	0	427	1	467.493	291.536	175.957	0	0	-123.009	128.291	516.631	413.197	4508.05	5353.01	-516.631	0	18.27	11.7175	14.4209	0	0	51.082	-479.873	28.0259	0
430	0	0	430	1	538.373	359.94	178.433	0	0	3.36833	45.3916	703.947	513.512	4481.33	5336.25	-703.947	0	25.6038	11.2012	13.4796	0	0	37.9596	-471.783	22.8777	0
431	0	0	431	1	521.901	311.555	210.346	0	0	-36.125	106.02	485.481	483.792	4421.17	5375.28	-485.481	0	19.8314	11.3487	13.4223	0	0	36.6102	-470.321	23.8486	0
432	0	0	432	1	442.821	264.719	178.102	0	0	-34.7141	115.106	574.121	354.147	4519.41	5266.53	-574.121	0	15.665	11.7234	14.6251	0	0	27.9876	-467.689	30.215	0
434	0	0	434	1	405.635	231.045	174.59	0	0	-95.3573	10.9537	329.861	265.483	4380.74	5370.69	-329.861	0	10.0488	11.3751	13.9498	0	0	27.1041	-460.767	33.562	0
437	0	0	437	1	432.812	257.449	175.363	0	0	-23.8685	28.8435	438.013	329.506	4508.57	5352.8	-438.013	0	13.0186	10.9047	13.7762	0	0	30.68	-462.283	30.4583	0
440	0	0	440	1	380.4	248.449	131.951	0	0	22.0223	10.7799	616.803	333.407	4562.34	5271.2	-616.803	0	15.2854	11.5427	14.1953	0	0	29.5024	-465.461	36.8637	0
446	0	0	446	1	460.732	303.815	156.916	0	0	-20.3392	77.6993	596.294	511.462	4505.04	5403.6	-596.294	0	22.9917	10.5797	13.6883	0	0	55.9003	-477.312	27.8603	0
449	0	0	449	1	450.527	231.082	219.445	0	0	-97.0537	12.9531	467.485	297.395	4382.43	5368.69	-467.485	0	12.4994	11.6213	13.6808	0	0	43.827	-468.875	29.1447	0
451	0	0	451	1	500.846	283.643	217.203	0	0	-45.9016	62.5958	704.282	429.989	4530.6	5319.04	-704.282	0	21.757	11.5547	13.223	0	0	51.2483	-476.23	25.1758	0
454	0	0	454	1	368.772	262.972	105.801	0	0	93.8867	29.7975	414.857	298.904	4490.47	5351.84	-414.857	0	11.3553	11.7883	14.2443	0	0	45.0297	-472.547	38.6623	0
455	0	0	455	1	415.112	197.626	217.486	0	0	-69.5054	70.7078	241.051	304.611	4354.89	5410.59	-241.051	0	10.8107	11.7742	13.2534	0	0	43.0338	-468.557	32.4306	0
456	0	0	456	1	399.678	228.005	171.674	0	0	-5.53371	71.2817	581.955	260.526	4490.23	5310.36	-581.955	0	11.508	12.2578	15.2318	0	0	27.4458	-468.509	35.2976	0
458	0	0	458	1	448.666	246.061	202.605	0	0	-20.1793	80.972	300.247	370.947	4504.88	5400.33	-300.247	0	13.2561	12.6627	13.2938	0	0	53.9457	-479.208	29.5925	0
459	0	0	459	1	513.418	303.815	209.603	0	0	-31.3209	54.2535	575.108	530.346	4516.02	5327.39	-575.108	0	23.5364	11.4154	13.8877	0	0	40.3337	-475.691	24.5115	0
460	0	0	460	1	509.019	285.95	223.069	0	0	-43.4949	48.4431	319.648	447.617	4528.2	5333.2	-319.648	0	16.3282	11.2439	12.847	0	0	54.1533	-475.318	24.4409	0
463	0	0	463	1	461.493	262.902	198.591	0	0	28.2365	10.1587	272.374	385.436	4456.46	5371.48	-272.374	0	13.5093	12.3081	13.4643	0	0	37.7169	-471.763	28.4205	0
464	0	0	464	1	389.7	173.454	216.247	0	0	62.2072	25.2027	310.028	292.76	4422.49	5356.44	-310.028	0	10.3857	11.173	13.0162	0	0	44.4354	-465.687	34.8901	0
468	0	0	468	1	356.723	175.076	181.647	0	0	-293.159	40.4536	330.501	205.648	4379.22	5341.19	-330.501	0	9.80792	10.9464	13.195	0	0	28.9941	-455.101	39.3284	0
471	0	0	471	1	503.329	307.459	195.87	0	0	30.1136	54.0318	428.604	458.496	4454.59	5327.61	-428.604	0	17.6617	10.6743	13.3877	0	0	47.1902	-472.76	24.7606	0
472	0	0	472	1	547.079	258.003	289.076	0	0	-53.7063	2.84546	457.41	498.591	4438.75	5279.13	-457.41	0	20.3607	11.3145	13.5194	0	0	47.9591	-476.151	22.4512	0
474	0	0	474	1	370.389	199.179	171.21	0	0	-115.687	166.618	648.132	243.149	4500.73	5314.68	-648.132	0	12.099	11.4848	13.753	0	0	25.0339	-458.92	37.9798	0
476	0	0	476	1	453.289	255.204	198.085	0	0	102.555	42.9975	548.42	328.696	4581.46	5338.64	-548.42	0	13.9043	10.2407	13.0104	0	0	45.7452	-463.317	28.0899	0
477	0	0	477	1	510.954	301.526	209.428	0	0	-57.8643	60.6533	730.021	471.466	4542.56	5320.99	-730.021	0	24.6644	10.3966	13.4128	0	0	36.0437	-466.774	24.1939	0
481	0	0	481	1	432.298	239.708	192.59	0	0	-42.1825	34.3327	515.16	321.579	4526.88	5347.31	-515.16	0	13.6286	10.5295	12.888	0	0	50.8883	-466.213	29.9945	0
486	0	0	486	1	370.171	193.711	176.46	0	0	-159.969	-81.9693	536.46	284.138	4545.01	5264.29	-536.46	0	13.8017	10.6361	12.9444	0	0	43.0606	-462.451	37.0511	0
488	0	0	488	1	445.543	290.076	155.467	0	0	16.1642	131.144	447.034	411.975	4368.88	5350.16	-447.034	0	16.1355	11.5493	13.5793	0	0	45.97	-473.619	29.5134	0
489	0	0	489	1	392.83	262.619	130.211	0	0	-6.196	100.627	460.418	293.548	4490.9	5380.67	-460.418	0	11.6695	10.3522	12.6541	0	0	35.3723	-456.764	33.8862	0
492	0	0	492	1	498.946	288.233	210.714	0	0	-85.1809	39.0234	552.678	334.439	4569.88	5342.62	-552.678	0	14.9545	11.1234	13.4791	0	0	54.3795	-473.857	25.2279	0
494	0	0	494	1	421.186	210.879	210.307	0	0	-36.1335	52.2704	511.581	280.829	4421.17	5329.37	-511.581	0	11.8025	10.8424	13.0176	0	0	45.4532	-464.662	31.2572	0
496	0	0	496	1	410.727	262.447	148.28	0	0	12.1503	-72.2113	424.874	338.209	4572.21	5354.19	-424.874	0	13.5312	10.5633	12.9785	0	0	61.6431	-469.542	32.1685	0
499	0	0	499	1	463.602	288.097	175.505	0	0	-53.5061	125.025	493.06	400.777	4438.55	5356.27	-493.06	0	16.6681	10.778	12.7123	0	0	35.1372	-462.707	27.3917	0
500	0	0	500	1	341.823	184.37	157.453	0	0	13.5664	19.1848	307.758	252.198	4371.47	5362.46	-307.758	0	9.01195	11.3631	13.6655	0	0	24.6782	-458.426	42.3174	0
503	0	0	503	1	496.63	263.632	232.998	0	0	-21.2311	8.21267	448.983	296.034	4505.93	5273.77	-448.983	0	11.8394	12.0072	15.0028	0	0	46.316	-476.94	26.1339	0
507	0	0	507	1	374.202	198.211	175.991	0	0	29.0563	30.8873	481.25	257.497	4555.3	5350.75	-481.25	0	10.3833	11.2383	12.933	0	0	40.0732	-461.386	36.871	0
511	0	0	511	1	499.343	274.092	225.251	0	0	9.87361	-10.7675	338.046	375.625	4375.17	5392.41	-338.046	0	13.7711	11.2853	13.1976	0	0	54.0353	-473.605	25.176	0
514	0	0	514	1	494.336	319.495	174.841	0	0	-19.1479	55.4518	688.96	471.334	4503.85	5326.19	-688.96	0	23.2544	9.94144	13.8695	0	0	35.4743	-466.39	25.2121	0
518	0	0	518	1	383.149	228.979	154.17	0	0	28.066	6.33762	369.674	242.366	4456.63	5375.3	-369.674	0	9.00883	11.3129	12.793	0	0	60.9236	-470.627	35.673	0
520	0	0	520	1	375.698	214.547	161.152	0	0	-6.30294	32.9551	614.425	274.462	4491	5249.02	-614.425	0	12.5782	10.6131	12.9537	0	0	41.1451	-462.323	36.301	0
521	0	0	521	1	384.668	202.877	181.791	0	0	-141.097	-14.628	493.729	261.937	4426.48	5296.61	-493.729	0	11.7036	11.9241	12.993	0	0	43.5601	-467.573	35.9252	0
523	0	0	523	1	462.597	220.822	241.776	0	0	-68.3897	-13.998	424.02	271.37	4453.43	5295.98	-424.02	0	10.9106	12.1812	14.9953	0	0	52.6206	-480.096	28.8028	0
530	0	0	530	1	535.049	297.21	237.839	0	0	-66.1127	130.799	540.671	442.009	4550.81	5250.84	-540.671	0	19.2656	9.80341	13.194	0	0	69.7047	-477.946	22.558	0
537	0	0	537	1	379.817	218.548	161.269	0	0	-14.6109	96.7417	627.899	254.218	4598.97	5284.9	-627.899	0	11.7351	11.0528	13.0515	0	0	34.4841	-459.752	36.0789	0
538	0	0	538	1	529.162	307.068	222.093	0	0	-70.7303	47.6312	656.537	447.085	4555.43	5334.01	-656.537	0	21.8533	10.6157	13.2487	0	0	41.2851	-468.406	23.1531	0
539	0	0	539	1	613.712	352.033	261.678	0	0	79.73	53.8083	317.057	425.907	4404.97	5327.83	-317.057	0	15.1018	10.6753	12.8981	0	0	69.0906	-481.003	19.1181	0
543	0	0	543	1	334.415	202.328	132.087	0	0	-60.0562	-29.1341	395.132	277.429	4445.1	5311.11	-395.132	0	10.9125	10.3087	12.5457	0	0	40.2224	-457.783	42.1009	0
545	0	0	545	1	423.301	255.624	167.677	0	0	-48.3865	18.993	647.508	359.692	4533.09	5262.99	-647.508	0	17.3494	10.4726	11.6772	0	0	48.536	-461.688	30.3257	0
551	0	0	551	1	481.083	299.216	181.867	0	0	-36.0841	55.0475	444.177	417.701	4520.78	5326.59	-444.177	0	16.597	10.5413	12.2592	0	0	46.9972	-465.66	25.866	0
555	0	0	555	1	525.211	296.136	229.075	0	0	-65.1284	103.807	489.998	398.156	4450.17	5377.49	-489.998	0	16.5943	10.5406	12.3148	0	0	35.2587	-460.429	23.1115	0
559	0	0	559	1	405.028	249.193	155.835	0	0	51.2366	19.6061	693.415	323.93	4533.12	5262.37	-693.415	0	15.9107	10.8262	13.0939	0	0	30.3321	-459.821	32.9669	0
561	0	0	561	1	426.255	261.896	164.359	0	0	-22.506	12.8491	483.286	297.844	4507.21	5368.79	-483.286	0	12.2463	10.553	12.7921	0	0	40.8589	-461.911	30.5346	0
566	0	0	566	1	409.867	268.925	140.942	0	0	4.0833	73.8751	624.943	339.75	4580.28	5307.76	-624.943	0	15.576	11.1598	13.0658	0	0	37.9873	-464.475	32.6027	0
567	0	0	567	1	366.003	181.306	184.697	0	0	-104.1	27.6211	518.492	230.317	4489.14	5354.02	-518.492	0	10.1266	10.7679	13.1524	0	0	45.4909	-461.391	37.8249	0
569	0	0	569	1	375.733	197.606	178.127	0	0	-37.6491	56.0807	238.182	314.702	4422.69	5225.9	-238.182	0	11.0132	10.6431	13.106	0	0	49.119	-466.271	36.3917	0
570	0	0	570	1	462.563	250.351	212.212	0	0	21.6749	78.8303	231.806	272.609	4463.03	5302.81	-231.806	0	9.36306	11.1806	12.3178	0	0	54.3823	-465.175	27.4948	0
571	0	0	571	1	375.866	247.089	128.776	0	0	23.9473	-49.2265	616.118	388.956	4560.41	5331.21	-616.118	0	18.2234	10.3474	12.5203	0	0	42.7175	-463.655	35.8963	0
572	0	0	572	1	411.286	235.182	176.104	0	0	52.3533	17.2465	254.822	357.59	4432.35	5364.39	-254.822	0	12.382	10.4311	13.3924	0	0	23.9881	-456.91	32.213	0
574	0	0	574	1	543.823	298.466	245.357	0	0	2.11725	35.9053	459.861	533.373	4482.58	5345.73	-459.861	0	21.249	10.7745	12.7648	0	0	47.5083	-473.602	22.2835	0
575	0	0	575	1	441.296	259.352	181.944	0	0	-20.8203	22.9635	521.35	253.388	4405.86	5358.68	-521.35	0	10.7347	10.9741	13.0264	0	0	34.6372	-459.427	29.4351	0
578	0	0	578	1	486.636	216.751	269.885	0	0	-60.0418	58.2366	463.935	362.256	4445.08	5323.4	-463.935	0	14.7707	10.459	13.0811	0	0	54.5232	-469.426	25.7025	0
579	0	0	579	1	405.051	201.497	203.554	0	0	-40.5321	60.5455	244.611	266.325	4425.57	5420.75	-244.611	0	9.3509	10.3987	12.7214	0	0	39.8403	-458.09	32.5756	0
580	0	0	580	1	408.512	206.924	201.587	0	0	33.7483	29.5669	416.638	257.26	4450.95	5352.07	-416.638	0	9.84626	11.4591	13.0992	0	0	34.7917	-461.103	32.9154	0
582	0	0	582	1	544.425	373.428	170.997	0	0	21.5779	70.2977	505.414	581.911	4463.12	5311.34	-505.414	0	23.8544	10.0503	11.8752	0	0	43.4285	-467.205	21.8251	0
587	0	0	587	1	458.935	231.817	227.117	0	0	23.4239	53.8223	379.822	390.191	4461.28	5327.82	-379.822	0	14.5143	10.7168	13.4843	0	0	39.923	-467.134	27.9948	0
589	0	0	589	1	439.771	223.251	216.52	0	0	-50.2392	19.0662	419.918	429.362	4435.28	5362.57	-419.918	0	16.9264	10.152	12.1823	0	0	38.7388	-460.475	28.8901	0
594	0	0	594	1	358.805	186.023	172.783	0	0	-21.6409	73.3162	403.419	269.435	4606	5308.32	-403.419	0	10.3073	10.0589	11.9034	0	0	30.7684	-450.07	37.6972	0
596	0	0	596	1	522.15	294.77	227.38	0	0	-85.1689	59.8142	473.434	408.367	4470.21	5321.83	-473.434	0	16.9994	10.7193	12.3305	0	0	63.5705	-473.866	23.3452	0
597	0	0	597	1	486.047	324.497	161.55	0	0	-34.1243	71.6317	626.181	390.963	4518.82	5310.01	-626.181	0	18.1818	10.4031	13.512	0	0	29.4973	-461.374	25.8493	0
601	0	0	601	1	440.956	254.765	186.192	0	0	-27.788	72.0071	330.426	400.323	4512.49	5309.63	-330.426	0	14.5938	9.7696	12.341	0	0	59.5043	-466.629	28.6742	0
602	0	0	602	1	471.837	230.297	241.54	0	0	-1.30563	15.8875	421.166	327.184	4486.01	5365.75	-421.166	0	12.6998	10.2159	12.6463	0	0	63.8482	-466.433	26.5265	0
604	0	0	604	1	539.453	294.35	245.103	0	0	16.9685	47.2732	301.925	527.585	4467.73	5334.37	-301.925	0	18.7129	11.3244	12.5146	0	0	35.5294	-468.697	22.611	0
606	0	0	606	1	475.499	311.269	164.231	0	0	-15.6224	84.6171	574.212	475.479	4500.32	5396.68	-574.212	0	20.8996	9.78699	11.6764	0	0	52.0766	-465.179	25.7893	0
609	0	0	609	1	468.357	307.233	161.124	0	0	-5.60091	34.7762	412.825	451.479	4490.3	5346.86	-412.825	0	17.3736	10.3122	12.84	0	0	31.6156	-460.734	26.8848	0
611	0	0	611	1	523.848	302.935	220.914	0	0	1.32865	18.4469	289.466	482.242	4483.37	5363.19	-289.466	0	17.116	10.8723	12.4111	0	0	60.4053	-473.024	23.3167	0
613	0	0	613	1	432.796	247.376	185.42	0	0	5.64257	10.0174	301.019	332.485	4578.72	5371.62	-301.019	0	11.8774	9.96947	12.3886	0	0	48.085	-460.873	29.4979	0
617	0	0	617	1	594.92	326.137	268.783	0	0	-0.170112	34.3198	382.075	667.329	4484.87	5347.32	-382.075	0	25.0608	10.5975	13.0472	0	0	57.2324	-481.375	19.8929	0
619	0	0	619	1	309.234	201.578	107.656	0	0	-162.973	111.8	539.451	224.654	4548.01	5369.5	-539.451	0	10.4686	10.032	12.8334	0	0	38.3928	-455.154	46.898	0
620	0	0	620	1	446.577	260.968	185.609	0	0	-28.1928	120.605	478.779	477.921	4512.89	5360.7	-478.779	0	19.4361	10.2715	12.4805	0	0	41.6004	-464.901	28.4729	0
623	0	0	623	1	545.028	265.626	279.402	0	0	-6.90127	33.7048	322.9	431.898	4491.6	5347.94	-322.9	0	15.6171	10.6657	13.1511	0	0	59.3611	-476.781	22.282	0
625	0	0	625	1	324.865	180.352	144.514	0	0	-78.3951	129.737	436.81	247.526	4563.1	5351.56	-436.81	0	9.96909	10.9426	12.6613	0	0	42.5854	-462.387	44.4182	0
627	0	0	627	1	529.445	338.6	190.846	0	0	56.4768	15.0877	443.922	580.884	4527.88	5366.55	-443.922	0	22.6977	9.77065	12.4554	0	0	56.6771	-474.142	22.6717	0
628	0	0	628	1	392.078	209.257	182.821	0	0	-61.3987	126.873	315.934	185.512	4546.1	5354.43	-315.934	0	6.81223	11.3011	12.8031	0	0	40.235	-460.299	34.5716	0
629	0	0	629	1	354.912	212.72	142.192	0	0	6.93307	69.6083	260.884	228.134	4378.11	5411.69	-260.884	0	7.94553	10.5359	12.9583	0	0	28.408	-453.058	39.188	0
630	0	0	630	1	455.269	281.766	173.503	0	0	-86.4118	84.353	410.604	378.303	4471.45	5396.95	-410.604	0	14.9741	10.4818	13.5443	0	0	40.7633	-466.116	28.2125	0
631	0	0	631	1	525.341	287.799	237.541	0	0	-69.3454	68.3965	623.823	460.92	4454.39	5313.24	-623.823	0	21.7398	9.71431	12.7556	0	0	50.2647	-467.919	22.9548	0
632	0	0	632	1	515.773	307.227	208.545	0	0	1.97156	119.411	443.308	444.255	4482.73	5361.89	-443.308	0	17.397	9.74539	12.5057	0	0	44.9296	-463.698	23.4462	0
634	0	0	634	1	358.934	204.784	154.15	0	0	-130.691	127.001	478.72	212.161	4515.73	5354.3	-478.72	0	9.14076	10.0327	12.6356	0	0	36.2641	-453.142	38.0665	0
637	0	0	637	1	450.083	248.472	201.611	0	0	-36.3913	137.664	397.086	401.888	4421.43	5343.64	-397.086	0	15.4234	10.9672	12.3909	0	0	45.8562	-466.584	28.4427	0
638	0	0	638	1	532.007	316.98	215.027	0	0	60.6788	22.0089	292.47	514.67	4523.68	5359.63	-292.47	0	18.0989	10.8154	12.0859	0	0	30.7636	-462.349	22.7564	0
641	0	0	641	1	508.198	298.003	210.195	0	0	26.6472	15.6859	252.131	506.287	4458.05	5365.95	-252.131	0	17.5809	10.3269	12.7545	0	0	39.5908	-465.809	24.1614	0
642	0	0	642	1	385.122	198.929	186.194	0	0	-13.3914	61.2174	558.952	315.258	4597.75	5320.42	-558.952	0	13.6864	10.3323	12.4854	0	0	40.6291	-460.325	34.7099	0
643	0	0	643	1	448.255	219.008	229.246	0	0	-82.448	40.5791	376.994	352.577	4467.49	5341.06	-376.994	0	13.6217	10.2609	12.4034	0	0	54.4285	-466.269	28.301	0
644	0	0	644	1	421.654	217.086	204.568	0	0	-106.971	105.713	391.889	320.632	4392.35	5375.59	-391.889	0	12.6782	10.6238	12.3981	0	0	35.183	-457.872	30.853	0
645	0	0	645	1	404.653	207.416	197.237	0	0	-54.9119	102.914	309.945	264.633	4439.95	5378.39	-309.945	0	9.63744	10.7145	12.8913	0	0	59.2003	-468.407	32.8602	0
647	0	0	647	1	379.144	244.342	134.802	0	0	57.6844	-5.15129	495.605	339.292	4526.68	5386.79	-495.605	0	13.9063	9.72511	11.9894	0	0	35.2581	-453.977	34.8368	0
648	0	0	648	1	357.551	177.81	179.74	0	0	-79.8059	46.8989	245.774	251.409	4365.19	5434.4	-245.774	0	8.99303	10.8396	12.2632	0	0	34.5041	-455.903	38.6004	0
649	0	0	649	1	473.005	325.848	147.157	0	0	-60.9742	60.2816	586.38	355.38	4545.67	5421.02	-586.38	0	16.1292	10.8552	13.1339	0	0	45.3508	-467.333	26.8455	0
651	0	0	651	1	535.682	326.109	209.573	0	0	31.1046	58.1903	330.278	435.701	4553.26	5323.45	-330.278	0	15.6513	10.5002	12.5864	0	0	28.985	-459.495	22.5915	0
652	0	0	652	1	517.088	284.658	232.431	0	0	-5.01794	76.4936	280.797	418.325	4390.06	5404.81	-280.797	0	14.7402	10.4285	12.0087	0	0	69.6724	-476.144	23.4591	0
654	0	0	654	1	434.275	267.501	166.774	0	0	-107.654	82.2545	695.849	480.17	4492.69	5299.39	-695.849	0	24.8463	9.44266	12.8075	0	0	47.4757	-466.287	29.2685	0
660	0	0	660	1	481.076	258.705	222.37	0	0	-3.8505	16.6848	353.082	442.504	4588.21	5364.96	-353.082	0	16.3445	10.6234	11.6379	0	0	43.5878	-463.441	25.6971	0
661	0	0	661	1	399.979	207.425	192.554	0	0	-79.0883	116.951	716.941	342.935	4563.79	5364.35	-716.941	0	17.8012	9.9863	12.5665	0	0	44.4715	-460.979	32.8358	0
662	0	0	662	1	520.61	338.577	182.033	0	0	21.5462	94.8445	405.147	501.459	4562.81	5386.46	-405.147	0	18.9739	10.9126	12.5489	0	0	51.951	-472.723	23.5535	0
663	0	0	663	1	406.719	213.792	192.927	0	0	-22.1817	-23.703	297.055	319.99	4506.88	5405.34	-297.055	0	11.5866	11.2112	13.1395	0	0	35.0287	-461.777	33.0025	0
664	0	0	664	1	399.986	246.043	153.943	0	0	-20.2869	69.5625	565.402	274.523	4504.99	5411.74	-565.402	0	12.0044	10.4625	12.3871	0	0	27.9828	-452.631	33.0142	0
668	0	0	668	1	342.098	202.791	139.307	0	0	26.3187	1.72349	231.362	313.179	4458.38	5379.92	-231.362	0	10.8171	10.6476	12.1896	0	0	29.6071	-454.713	40.8306	0
670	0	0	670	1	536.045	309.768	226.277	0	0	-71.0892	111.851	596.045	479.905	4456.13	5369.45	-596.045	0	22.0223	10.5531	13.5588	0	0	41.5914	-470.662	22.8275	0
672	0	0	672	1	353.926	183.602	170.324	0	0	33.6561	-12.0973	622.036	258.554	4550.7	5393.74	-622.036	0	11.9732	10.1593	12.641	0	0	35.5501	-454.71	38.8949	0
676	0	0	676	1	436.366	254.263	182.104	0	0	-15.8045	39.2884	376.69	306.58	4500.5	5342.35	-376.69	0	11.5129	9.92041	11.4986	0	0	44.647	-454.208	28.8222	0
680	0	0	680	1	402.566	269.338	133.228	0	0	79.2803	80.5278	609.008	332.22	4505.08	5301.11	-609.008	0	14.794	11.2511	12.3249	0	0	47.6292	-466.178	33.112	0
681	0	0	681	1	355.236	209.404	145.832	0	0	-55.8081	7.64952	504.811	262.508	4540.51	5373.99	-504.811	0	11.1559	10.5021	12.0454	0	0	24.3851	-449.478	38.5928	0
682	0	0	682	1	479.14	274.212	204.927	0	0	-1.54144	21.6834	416.955	413.829	4486.24	5359.96	-416.955	0	15.9931	10.5738	12.9085	0	0	33.3723	-461.908	26.2188	0
683	0	0	683	1	441.008	234.903	206.105	0	0	-88.5638	-33.1515	263.977	331.333	4473.6	5315.13	-263.977	0	12.175	11.2948	12.5802	0	0	43.9764	-464.827	29.4315	0
684	0	0	684	1	433.82	231.661	202.159	0	0	-83.5968	126.465	565.119	249.378	4468.64	5354.84	-565.119	0	11.2089	10.3476	11.9613	0	0	55.1262	-461.747	29.4161	0
689	0	0	689	1	390.095	235.388	154.707	0	0	-5.48491	25.8603	448.656	373.919	4490.19	5256.12	-448.656	0	14.8205	10.0264	11.6291	0	0	42.9525	-457.898	33.5357	0
691	0	0	691	1	401.471	263.345	138.125	0	0	37.1337	52.032	598.89	390.434	4447.57	5329.61	-598.89	0	17.3813	10.4222	12.8749	0	0	28.5411	-458.65	33.0459	0
697	0	0	697	1	404.026	244.061	159.965	0	0	-11.0281	29.0255	542.493	222.49	4495.73	5252.95	-542.493	0	9.56082	11.1613	12.7682	0	0	40.8128	-460.562	33.1075	0
698	0	0	698	1	556.436	281.672	274.764	0	0	16.846	25.4168	404.18	501.319	4467.85	5356.22	-404.18	0	19.0853	10.9214	12.4625	0	0	42.7891	-469.065	21.6089	0
701	0	0	701	1	386.935	232.909	154.026	0	0	29.0709	87.6027	653.706	422.45	4455.63	5294.04	-653.706	0	19.7671	9.9141	12.269	0	0	48.1242	-465.297	34.1447	0
704	0	0	704	1	396.317	250.071	146.246	0	0	62.9437	118.687	558.12	315.022	4421.76	5262.95	-558.12	0	13.4	10.0215	11.9239	0	0	35.4659	-453.82	32.9702	0
706	0	0	706	1	358.818	218.335	140.484	0	0	-24.1443	39.3871	512.028	232.526	4409.18	5342.25	-512.028	0	9.75137	9.63814	11.6908	0	0	46.576	-451.999	37.2946	0
708	0	0	708	1	424.548	254.808	169.739	0	0	0.674066	43.9419	597.254	436.105	4484.03	5337.7	-597.254	0	19.5797	10.6891	13.0683	0	0	42.9407	-468.464	30.8731	0
712	0	0	712	1	415.649	251.554	164.095	0	0	28.4274	132.444	629.892	389.758	4555.93	5348.86	-629.892	0	17.8153	9.4551	12.9049	0	0	35.9127	-457.758	31.055	0
714	0	0	714	1	464.727	259.99	204.738	0	0	-18.8395	70.2051	449.745	382.826	4503.54	5311.44	-449.745	0	15.1641	10.8277	12.7279	0	0	44.0585	-465.254	27.3295	0
715	0	0	715	1	477.842	270.295	207.547	0	0	-83.0578	53.6262	452.74	444.946	4468.1	5328.01	-452.74	0	18.2017	9.70427	12.2753	0	0	41.6595	-461.082	25.7813	0
718	0	0	718	1	488.658	270.234	218.424	0	0	-173.148	77.1533	570.642	399.324	4458.53	5304.49	-570.642	0	19.336	9.89329	12.0063	0	0	45.4128	-461.061	25.0373	0
719	0	0	719	1	483.259	317.84	165.419	0	0	-56.4077	84.5424	573.444	438.794	4441.45	5297.1	-573.444	0	19.592	8.86488	11.9258	0	0	42.7177	-456.233	24.9821	0
723	0	0	723	1	449.706	246.653	203.054	0	0	28.6962	31.4539	460.334	316.297	4456	5250.53	-460.334	0	12.5371	9.73038	11.7577	0	0	46.4381	-457.293	27.725	0
724	0	0	724	1	537.913	282.55	255.363	0	0	-52.9096	49.5808	297.263	445.362	4437.95	5332.06	-297.263	0	16.1029	9.71557	12.9062	0	0	57.7596	-470.561	22.3093	0
726	0	0	726	1	441.222	220.248	220.974	0	0	13.5839	48.7617	474.747	316.441	4471.12	5332.88	-474.747	0	12.6985	10.2049	12.7397	0	0	36.3166	-458.714	28.993	0
728	0	0	728	1	378.915	237.154	141.761	0	0	-29.8402	7.61901	502.749	320.299	4414.88	5374.02	-502.749	0	13.4429	10.5408	12.7535	0	0	38.1059	-460.404	35.7392	0
729	0	0	729	1	394.208	223.926	170.282	0	0	-145.986	50.6923	577.347	356.871	4431.37	5330.95	-577.347	0	17.005	10.0547	12.237	0	0	39.1271	-458.391	33.3688	0
730	0	0	730	1	487.124	296.661	190.464	0	0	-110.212	54.6589	669.419	472.695	4495.25	5326.98	-669.419	0	23.9323	9.9304	13.1028	0	0	47.1992	-468.862	25.4763	0
731	0	0	731	1	399.631	230.391	169.24	0	0	-53.4358	39.0503	302.862	246.562	4438.48	5342.59	-302.862	0	8.95249	10.2714	12.0956	0	0	41.2908	-455.181	32.8187	0
733	0	0	733	1	527.566	296.268	231.298	0	0	56.0761	-47.2148	294.758	577.395	4428.62	5329.19	-294.758	0	20.7005	10.6866	12.339	0	0	41.7201	-470.483	23.0303	0
737	0	0	737	1	335.145	180.636	154.509	0	0	-84.0453	90.4683	582.456	290.157	4469.09	5291.17	-582.456	0	13.2481	9.76629	12.3239	0	0	41.5189	-456.427	41.411	0
740	0	0	740	1	325.789	156.272	169.517	0	0	31.3025	84.4054	389.579	251.008	4553.06	5297.23	-389.579	0	9.37266	10.201	12.0531	0	0	30.0774	-450.439	43.2296	0
746	0	0	746	1	412.064	258.987	153.077	0	0	-47.8033	125.483	587.905	300.318	4432.84	5355.82	-587.905	0	13.5305	9.71035	12.9182	0	0	30.3198	-453.468	31.5565	0
751	0	0	751	1	419.885	218.695	201.19	0	0	-44.4357	100.427	278.961	329.387	4329.82	5380.87	-278.961	0	11.7555	9.6587	11.8478	0	0	39.7388	-455.091	30.3293	0
755	0	0	755	1	336.567	203.149	133.418	0	0	-79.883	111.218	604.258	236.697	4464.92	5370.08	-604.258	0	10.9971	9.24807	12.0881	0	0	46.3013	-453.146	40.6179	0
757	0	0	757	1	484.689	280.986	203.703	0	0	-66.1163	38.6332	442.565	271.443	4451.16	5343.01	-442.565	0	10.9372	10.1495	12.0643	0	0	46.8084	-458.394	25.4136	0
760	0	0	760	1	467.316	262.267	205.048	0	0	-135.871	175.773	485.788	309.396	4520.91	5305.53	-485.788	0	13.5612	10.4278	12.9355	0	0	33.9782	-458.66	27.0406	0
761	0	0	761	1	466.518	272.002	194.516	0	0	19.2583	11.2079	410.806	467.175	4465.44	5370.43	-410.806	0	17.9164	10.3284	12.7485	0	0	33.6924	-462.573	27.0003	0
768	0	0	768	1	470.93	290.026	180.904	0	0	-44.3052	122.557	444.043	303.15	4429.35	5358.74	-444.043	0	12.0715	9.53038	13.1737	0	0	49.7981	-462.363	26.4784	0
769	0	0	769	1	321.545	152.168	169.378	0	0	-86.776	-114.389	248.654	207.861	4372.16	5396.37	-248.654	0	7.86243	10.2231	12.6345	0	0	34.0059	-452.876	44.4418	0
771	0	0	771	1	423.642	274.542	149.1	0	0	21.217	17.6469	424.011	365.492	4463.48	5363.99	-424.011	0	14.1349	11.1344	12.3493	0	0	29.9603	-459.269	30.8797	0
773	0	0	773	1	484.387	254.273	230.114	0	0	-123.757	26.8543	503.943	353.413	4508.8	5354.79	-503.943	0	15.5556	9.47376	12.2702	0	0	45.7311	-458.908	25.2434	0
774	0	0	774	1	391.222	249.8	141.422	0	0	72.9403	68.3286	714.727	352.079	4511.42	5313.31	-714.727	0	17.4576	10.2586	12.4825	0	0	44.3794	-462.883	33.9404	0
777	0	0	777	1	340.549	225.505	115.044	0	0	58.0587	90.9936	421.921	215.188	4526.3	5390.31	-421.921	0	8.19412	10.55	11.6497	0	0	34.7166	-451.202	40.6701	0
779	0	0	779	1	356.199	170.785	185.414	0	0	-53.7155	20.5996	313.367	293.615	4438.76	5361.04	-313.367	0	10.7524	9.21642	10.7453	0	0	50.8736	-450.693	36.841	0
780	0	0	780	1	424.368	238.313	186.055	0	0	-53.3199	63.3416	504.275	378.715	4438.36	5318.3	-504.275	0	15.9122	9.97095	12.1431	0	0	32.6906	-455.488	30.1769	0
781	0	0	781	1	409.356	225.589	183.767	0	0	0.00984104	36.5023	363.48	302.685	4484.69	5345.14	-363.48	0	11.2134	10.4173	12.411	0	0	35.3132	-456.113	31.9949	0
783	0	0	783	1	483.433	313.757	169.677	0	0	-2.13462	54.5805	606.463	393.616	4486.83	5327.06	-606.463	0	17.8084	9.44835	11.8344	0	0	40.4621	-456.739	25.1677	0
786	0	0	786	1	435.061	257.419	177.642	0	0	57.8229	52.6349	404.621	362.358	4426.88	5428.67	-404.621	0	13.6515	10.2975	11.4439	0	0	38.5743	-456.839	29.0812	0
787	0	0	787	1	469.076	248.27	220.806	0	0	55.9869	9.1591	280.662	358.6	4329.05	5372.48	-280.662	0	12.5707	8.83744	10.5178	0	0	61.4653	-455.748	25.4945	0
790	0	0	790	1	346.854	184.728	162.126	0	0	52.6822	32.6333	302.554	289.112	4432.02	5349.01	-302.554	0	10.214	9.72792	11.8213	0	0	42.3856	-453.531	39.1871	0
791	0	0	791	1	368.744	184.969	183.775	0	0	-49.42	54.1423	518.806	249.298	4534.12	5327.5	-518.806	0	10.599	10.4661	12.4289	0	0	43.4034	-456.332	36.8666	0
792	0	0	792	1	442.572	303.834	138.738	0	0	-110.605	95.3297	653.025	504.204	4495.64	5286.31	-653.025	0	25.0195	10.3069	11.8104	0	0	40.9976	-463.971	28.5796	0
794	0	0	794	1	323.68	203.706	119.974	0	0	-36.8678	70.9154	476.731	219.37	4421.91	5410.38	-476.731	0	8.93874	10.3671	12.1372	0	0	31.991	-450.722	43.8131	0
795	0	0	795	1	410.023	261.467	148.555	0	0	24.3715	36.5343	480.074	352.787	4460.33	5345.11	-480.074	0	14.2112	10.5906	12.0463	0	0	25.6022	-453.893	31.8546	0
798	0	0	798	1	405.767	238.487	167.28	0	0	-78.022	-25.0474	690.653	375.758	4562.72	5307.03	-690.653	0	19.4987	9.92469	12.789	0	0	38.9159	-460.646	32.2734	0
799	0	0	799	1	398.329	231.921	166.409	0	0	47.9585	51.0915	313.288	250.155	4436.74	5430.21	-313.288	0	8.87832	10.487	11.9142	0	0	37.5359	-454.526	32.9933	0
801	0	0	801	1	380.363	218.052	162.311	0	0	22.3267	41.4762	460.758	263.335	4462.37	5340.16	-460.758	0	10.4378	10.1014	13.0078	0	0	45.7991	-460.381	35.4115	0
808	0	0	808	1	420.777	263.91	156.867	0	0	-16.9955	79.4089	646.488	352.656	4501.7	5302.23	-646.488	0	16.607	9.37269	11.1402	0	0	43.8787	-451.219	29.8184	0
816	0	0	816	1	533.385	310.802	222.583	0	0	-32.8662	61.2653	544.173	364.67	4417.91	5320.37	-544.173	0	15.7321	10.3949	12.6798	0	0	42.3599	-463.389	22.7076	0
817	0	0	817	1	335.506	197.21	138.296	0	0	-13.1432	85.3978	605.634	206.832	4597.5	5296.24	-605.634	0	9.35048	10.038	12.1321	0	0	30.6769	-447.88	41.4404	0
819	0	0	819	1	393.208	217.607	175.601	0	0	-19.0036	25.3479	441.699	294.719	4404.04	5256.63	-441.699	0	11.6666	9.50527	11.2354	0	0	45.9111	-452.68	32.7096	0
821	0	0	821	1	405.043	191.413	213.63	0	0	14.7625	-12.9245	290.348	311.793	4469.94	5394.56	-290.348	0	11.1077	9.71583	11.7684	0	0	81.8305	-469.53	31.7997	0
822	0	0	822	1	345.816	186.95	158.866	0	0	-10.3854	19.0565	393.966	311.212	4395.43	5362.58	-393.966	0	11.8549	9.97106	12.1906	0	0	37.7387	-455.361	39.7443	0
824	0	0	824	1	379.344	224.036	155.308	0	0	-162.132	154.39	652.177	240.042	4447.51	5326.91	-652.177	0	12.4332	11.0683	12.6603	0	0	46.3496	-462.76	35.9506	0
837	0	0	837	1	460.482	263.76	196.722	0	0	41.3428	14.1594	338.477	365.455	4443.36	5367.48	-338.477	0	13.2474	10.0995	12.2065	0	0	41.178	-459.245	27.1883	0
839	0	0	839	1	385.545	222.501	163.043	0	0	-25.2209	69.3603	357.107	375.978	4410.26	5312.28	-357.107	0	13.9342	9.72168	11.722	0	0	38.2533	-456.177	33.9347	0
844	0	0	844	1	372.24	218.431	153.809	0	0	2.52101	-3.01726	343.9	355.872	4482.18	5384.66	-343.9	0	13.0958	10.6022	11.0254	0	0	46.6371	-460.013	35.722	0
845	0	0	845	1	398.968	211.336	187.632	0	0	-6.81818	65.3471	368.256	278.712	4491.52	5316.29	-368.256	0	10.3509	10.3045	12.0789	0	0	52.8336	-461.908	32.9017	0
850	0	0	850	1	409.538	195.557	213.982	0	0	-73.2823	14.9783	483.532	344.009	4458.32	5366.66	-483.532	0	14.4523	9.55669	11.5248	0	0	46.9625	-456.645	31.1529	0
858	0	0	858	1	380.782	197.794	182.988	0	0	117.845	52.0579	243.129	214.795	4366.86	5329.58	-243.129	0	7.36414	11.3153	12.842	0	0	39.9267	-462.204	36.0019	0
859	0	0	859	1	424.021	269.631	154.391	0	0	-19.978	128.463	696.587	405.942	4504.68	5253.18	-696.587	0	20.0886	9.90268	12.0901	0	0	53.1441	-465.647	30.1554	0
861	0	0	861	1	428.071	263.225	164.845	0	0	-12.6277	18.1665	483.549	408.889	4397.67	5363.47	-483.549	0	16.7408	10.4994	11.0678	0	0	31.5988	-454.593	29.641	0
862	0	0	862	1	352.116	212.604	139.513	0	0	-7.12734	35.5226	437.716	303.532	4491.83	5346.12	-437.716	0	11.9121	9.96705	11.8605	0	0	34.8031	-452.778	38.584	0
868	0	0	868	1	350.81	226.745	124.065	0	0	-32.2247	37.7195	591.646	268.824	4516.92	5343.92	-591.646	0	12.1533	9.82364	11.4906	0	0	27.083	-445.955	38.4616	0
870	0	0	870	1	321.282	185.522	135.76	0	0	-29.4499	159.204	746.079	292.984	4514.15	5322.1	-746.079	0	15.3682	9.54313	11.4451	0	0	53.4432	-458.674	43.0969	0
872	0	0	872	1	567.867	306.684	261.183	0	0	-134.857	72.1737	661.295	535.1	4519.9	5309.47	-661.295	0	27.2973	9.63109	12.6989	0	0	61.0938	-474.585	20.7599	0
874	0	0	874	1	393.776	241.045	152.731	0	0	-101.629	127.335	360.212	303.385	4387.01	5353.96	-360.212	0	11.7086	10.7665	12.6296	0	0	46.3632	-465.062	33.9957	0
877	0	0	877	1	422.108	242.466	179.642	0	0	32.9224	20.4073	329.933	305.426	4451.78	5361.23	-329.933	0	11.0143	8.99592	12.0775	0	0	55.441	-458.328	29.8772	0
883	0	0	883	1	432.373	262.726	169.647	0	0	-157.964	98.1198	657.107	259.172	4443.34	5283.52	-657.107	0	13.4021	10.3554	13.0529	0	0	42.7023	-459.881	29.9681	0
884	0	0	884	1	413.398	253.642	159.756	0	0	1.43528	113.757	380.135	334.06	4483.26	5267.88	-380.135	0	12.4833	9.58972	12.7119	0	0	37.0437	-456.434	31.2746	0
885	0	0	885	1	351.094	213.663	137.431	0	0	89.0565	121.719	273.746	259.604	4395.64	5359.58	-273.746	0	9.01759	10.568	12.6239	0	0	33.5946	-455.676	39.6031	0
886	0	0	886	1	385.131	273.575	111.556	0	0	23.9471	50.8962	611.629	352.423	4460.75	5330.74	-611.629	0	15.9245	10.014	12.7549	0	0	34.3115	-457.156	34.6491	0
889	0	0	889	1	494.698	250.018	244.679	0	0	-172.795	24.1418	709.047	375.079	4458.18	5357.5	-709.047	0	20.9406	9.3789	12.4322	0	0	51.6175	-462.54	24.5801	0
890	0	0	890	1	387.054	187.828	199.226	0	0	-75.9972	161.3	471.295	202.29	4461.04	5320	-471.295	0	8.39609	9.97221	12.1381	0	0	41.7784	-451.974	34.1024	0
892	0	0	892	1	457.067	273.43	183.636	0	0	9.90422	91.5218	597.014	430.202	4474.8	5290.12	-597.014	0	19.1544	10.2542	12.2703	0	0	43.4227	-464.375	27.5395	0
895	0	0	895	1	417.953	222.804	195.149	0	0	23.6921	39.0541	254.01	325.21	4361.35	5342.59	-254.01	0	11.2745	10.1504	12.0237	0	0	48.505	-461.219	30.8298	0
896	0	0	896	1	314.909	197.214	117.694	0	0	9.17756	42.9728	505.935	247.818	4475.52	5239.01	-505.935	0	10.2279	10.0849	11.1167	0	0	28.8677	-445.343	44.5168	0
902	0	0	902	1	413.192	223.534	189.658	0	0	-82.2319	81.2276	543.14	377.26	4566.93	5300.41	-543.14	0	16.6154	10.2967	11.7332	0	0	58.6132	-466.603	31.2495	0
908	0	0	908	1	425.585	242.961	182.624	0	0	-84.039	49.933	455.798	296.81	4469.08	5331.71	-455.798	0	12.1837	9.78384	12.1112	0	0	42.1966	-455.582	29.9604	0
922	0	0	922	1	360.949	226.195	134.755	0	0	-57.8721	114.07	752.975	365.269	4542.57	5267.57	-752.975	0	19.507	9.42951	11.6224	0	0	44.6603	-456.654	36.8213	0
924	0	0	924	1	432.033	296.293	135.741	0	0	-10.8313	131.503	742.02	470.919	4495.53	5349.8	-742.02	0	24.384	9.66487	12.1117	0	0	44.1406	-463.283	29.3182	0
930	0	0	930	1	402.345	231.189	171.155	0	0	-158.796	134.334	607.645	257.243	4444.18	5346.97	-607.645	0	12.7124	9.75414	11.8907	0	0	53.784	-457.481	32.1569	0
932	0	0	932	1	378.232	191.813	186.419	0	0	-63.9119	71.7197	534.456	276.634	4448.95	5409.58	-534.456	0	11.9819	10.5045	13.0271	0	0	49.3788	-464.837	35.9409	0
933	0	0	933	1	503.666	282.274	221.392	0	0	33.4452	79.4098	309.884	472.589	4451.25	5401.89	-309.884	0	16.7572	9.65124	11.7257	0	0	59.3257	-467.488	23.9213	0
934	0	0	934	1	517.683	273.815	243.868	0	0	15.1262	69.1656	487.92	439.885	4469.57	5312.47	-487.92	0	17.7987	9.81116	11.0869	0	0	59.6322	-465.346	22.9769	0
938	0	0	938	1	332.149	209.935	122.214	0	0	-97.0438	-12.9074	736.319	294.664	4482.08	5394.55	-736.319	0	16.1647	9.28696	10.8823	0	0	49.7208	-450.285	40.6135	0
940	0	0	940	1	408.739	200.586	208.153	0	0	-39.2535	42.1654	246.257	282.715	4324.63	5439.13	-246.257	0	9.9386	10.1674	11.2943	0	0	51.1482	-457.212	31.4419	0
941	0	0	941	1	419.73	239.241	180.489	0	0	-32.8009	82.2924	406.689	371.769	4417.84	5399.01	-406.689	0	14.3091	9.1635	12.4231	0	0	33.4705	-453.041	30.3191	0
943	0	0	943	1	435.303	267.881	167.422	0	0	13.9161	42.4201	541.969	361.888	4470.78	5339.22	-541.969	0	15.3958	9.92164	11.8676	0	0	47.0674	-460.111	29.0563	0
946	0	0	946	1	355.378	236.046	119.332	0	0	37.1424	35.8006	561.024	353.523	4547.22	5345.84	-561.024	0	15.2425	9.88935	11.2042	0	0	37.5462	-453.502	37.6719	0
948	0	0	948	1	400.218	230.63	169.588	0	0	15.4621	64.5695	264.414	281.065	4469.24	5416.73	-264.414	0	9.78607	10.415	11.6278	0	0	39.0193	-454.559	32.6151	0
949	0	0	949	1	354.425	216.325	138.1	0	0	-79.9446	148.936	355.927	245.378	4464.98	5332.36	-355.927	0	9.35119	10.3393	11.843	0	0	42.1663	-455.493	38.4854	0
950	0	0	950	1	377.212	215.102	162.11	0	0	-114.809	4.34173	536.781	306.049	4499.85	5277.64	-536.781	0	13.8512	9.6956	11.8795	0	0	40.5201	-454.718	35.0032	0
959	0	0	959	1	539.535	310.548	228.987	0	0	-117.626	54.3577	554.302	422.997	4502.67	5327.28	-554.302	0	19.295	9.89499	12.0129	0	0	39.5618	-459.834	22.0641	0
961	0	0	961	1	318.334	165.478	152.856	0	0	-136.198	160.318	614.57	228.466	4521.24	5320.98	-614.57	0	11.1764	9.57779	11.4828	0	0	36.7854	-447.479	43.7014	0
963	0	0	963	1	365.141	242.806	122.335	0	0	-27.1139	78.2811	754.12	371.373	4511.81	5303.36	-754.12	0	19.6518	9.41855	11.1548	0	0	53.9393	-457.534	35.9963	0
966	0	0	966	1	373.261	199.001	174.26	0	0	-131.928	48.244	636.068	275.801	4516.97	5333.4	-636.068	0	13.7399	9.82821	11.7576	0	0	37.4358	-452.304	35.5206	0
968	0	0	968	1	339.634	189.866	149.768	0	0	95.2016	3.22144	561.334	238.776	4588.82	5278.76	-561.334	0	10.3182	10.043	11.3567	0	0	44.5641	-452.904	40.2651	0
969	0	0	969	1	320.759	218.866	101.892	0	0	73.5111	42.6679	496.919	296.651	4510.85	5239.31	-496.919	0	12.0193	10.1561	10.7864	0	0	35.4966	-449.353	43.2171	0
973	0	0	973	1	455.958	253.139	202.82	0	0	-16.333	30.3239	375.872	353.723	4501.03	5351.32	-375.872	0	13.2945	9.33274	10.1292	0	0	37.6489	-445.959	26.4943	0
975	0	0	975	1	306.98	181.798	125.182	0	0	37.099	53.6156	639.116	256.306	4547.26	5328.02	-639.116	0	11.8539	10.6898	12.2831	0	0	37.6642	-456.94	47.5682	0
976	0	0	976	1	446.962	263.987	182.975	0	0	-89.5382	92.5535	679.126	341.746	4474.58	5388.75	-679.126	0	17.1742	10.3478	13.2272	0	0	36.2401	-461.316	28.7382	0
978	0	0	978	1	363.874	168.679	195.195	0	0	-138.773	130.433	689.095	306.225	4523.81	5350.87	-689.095	0	16.0843	9.71894	12.0359	0	0	34.9953	-453.484	36.8371	0
979	0	0	979	1	400.408	231.272	169.136	0	0	-16.753	62.2411	637.78	336.441	4401.79	5319.4	-637.78	0	15.7401	8.70561	11.3562	0	0	52.4416	-453.57	31.5508	0
986	0	0	986	1	286.745	182.512	104.233	0	0	-46.1393	64.4446	600.394	245.164	4530.84	5317.2	-600.394	0	11.1911	10.1984	11.0168	0	0	31.5448	-446.481	50.7263	0
989	0	0	989	1	405.752	213.026	192.726	0	0	44.7669	-45.9855	341.046	297.883	4439.93	5427.63	-341.046	0	10.9947	10.0434	12.3831	0	0	51.9978	-462.32	32.1657	0
994	0	0	994	1	374.725	229.541	145.184	0	0	-54.351	70.6431	505.514	307.829	4539.05	5311	-505.514	0	12.9452	9.74552	12.2317	0	0	41.428	-456.513	35.5235	0
997	0	0	997	1	472.329	273.094	199.235	0	0	27.7528	104.918	331.638	303.639	4456.95	5376.38	-331.638	0	10.9198	10.4929	12.0488	0	0	51.8814	-463.193	26.404	0
1003	0	0	1003	1	386.262	206.174	180.088	0	0	78.5661	-4.96132	287.497	280.072	4406.13	5386.6	-287.497	0	9.86234	9.8836	11.6791	0	0	41.2572	-454.239	33.9234	0
1004	0	0	1004	1	471.073	290.861	180.211	0	0	-70.934	45.8805	632.054	306.449	4455.97	5335.76	-632.054	0	14.6295	9.33498	12.3145	0	0	36.7828	-452.416	26.1248	0
1006	0	0	1006	1	421.877	233.217	188.659	0	0	-59.5641	19.9728	452.747	323.181	4444.6	5361.67	-452.747	0	13.1309	9.98848	12.0531	0	0	28.1833	-451.284	30.3847	0
1010	0	0	1010	1	405.388	274.096	131.292	0	0	-19.6168	87.2583	337.154	409.091	4504.32	5294.38	-337.154	0	14.9327	9.97465	11.4722	0	0	25.3048	-450.573	31.768	0
1013	0	0	1013	1	395.851	213.574	182.277	0	0	-16.3584	40.3959	482.723	311.617	4501.06	5341.24	-482.723	0	12.711	9.08694	10.9396	0	0	36.7791	-446.169	32.0553	0
1027	0	0	1027	1	375.415	219.852	155.563	0	0	22.7897	55.1922	306.262	354.884	4461.91	5326.45	-306.262	0	12.5942	8.45157	11.0311	0	0	25.7053	-440.329	34.024	0
1030	0	0	1030	1	426.139	243.941	182.199	0	0	-100.951	90.8634	533.596	335.425	4485.99	5290.78	-533.596	0	14.8092	8.73336	11.0957	0	0	30.223	-443.705	29.0052	0
1034	0	0	1034	1	327.903	227.496	100.407	0	0	26.4214	115.41	522.397	266.881	4458.28	5365.89	-522.397	0	11.0735	8.95905	11.1428	0	0	25.6208	-439.234	41.2374	0
1037	0	0	1037	1	405.301	249.816	155.485	0	0	-22.6414	38.952	581.567	429.6	4407.68	5342.69	-581.567	0	19.1674	8.67861	10.911	0	0	54.7758	-457.246	30.85	0
1038	0	0	1038	1	419.1	239.474	179.627	0	0	-79.2529	14.4015	435.708	199.66	4464.29	5367.24	-435.708	0	8.09031	10.149	11.2445	0	0	30.6613	-445.107	30.3909	0
1078	0	0	1078	1	369.732	219.066	150.666	0	0	16.68	6.96231	602.377	286.239	4468.02	5374.68	-602.377	0	12.9732	9.32364	11.6689	0	0	45.806	-452.261	35.6089	0
1079	0	0	1079	1	450.981	322.142	128.839	0	0	-31.9643	96.1318	538.251	397.63	4417	5285.51	-538.251	0	17.018	9.54714	10.4449	0	0	39.0338	-451.174	27.0729	0
1081	0	0	1081	1	356.12	209.949	146.171	0	0	-44.7361	44.0634	605.316	251.866	4429.78	5337.58	-605.316	0	11.5791	9.09984	11.5848	0	0	27.7477	-442.261	37.2444	0
1084	0	0	1084	1	429.833	259.635	170.198	0	0	-24.2147	76.8664	348.791	276.462	4409.25	5304.77	-348.791	0	10.1833	8.91448	10.8582	0	0	57.5263	-454.146	28.6785	0
1085	0	0	1085	1	435.635	254.804	180.832	0	0	-27.06	74.7433	406.686	349.123	4412.1	5306.9	-406.686	0	13.4127	8.8525	11.0861	0	0	53.1287	-453.22	28.2428	0
1087	0	0	1087	1	323.603	187.118	136.484	0	0	25.1343	28.5252	579.229	212.704	4459.57	5353.11	-579.229	0	9.36231	9.14443	11.5845	0	0	29.6005	-442.42	42.4356	0
1108	0	0	1108	1	367.793	262.029	105.763	0	0	-85.5279	129.568	653.357	327.601	4470.57	5351.73	-653.357	0	16.0071	9.79839	11.3189	0	0	33.5194	-450.363	35.9777	0
1109	0	0	1109	1	375.396	242.614	132.782	0	0	6.78132	6.6706	347.789	301.491	4378.26	5374.97	-347.789	0	11.0876	8.8099	10.6393	0	0	31.7814	-440.785	34.0552	0
1110	0	0	1110	1	404.965	252.759	152.206	0	0	-9.90611	40.9253	477.065	332.546	4494.61	5340.71	-477.065	0	13.4723	8.3353	10.9643	0	0	66.9773	-457.836	30.7188	0
1111	0	0	1111	1	280.211	195.816	84.3945	0	0	24.1508	26.0446	715.525	257.622	4560.21	5355.6	-715.525	0	12.9971	9.65952	11.106	0	0	37.7913	-447.842	51.9078	0
1119	0	0	1119	1	423.937	226.822	197.115	0	0	-49.8303	6.38551	305.982	372.212	4434.87	5375.25	-305.982	0	13.5844	9.69787	11.046	0	0	53.0441	-459.308	29.6443	0
1121	0	0	1121	1	333.317	160.288	173.029	0	0	-81.2525	-7.5592	393.945	290.302	4466.29	5389.2	-393.945	0	11.4562	8.78063	10.9613	0	0	50.4554	-450.717	40.077	0
1123	0	0	1123	1	401.17	217.105	184.065	0	0	42.5381	26.3382	253.611	298.134	4342.5	5454.96	-253.611	0	10.3175	9.15541	10.8787	0	0	34.6156	-444.525	31.5086	0
1127	0	0	1127	1	327.412	215.72	111.692	0	0	74.0461	2.30327	484.269	279.89	4510.31	5379.34	-484.269	0	11.3191	9.33022	10.6529	0	0	22.8083	-438.192	41.2892	0
1130	0	0	1130	1	361.914	213.376	148.538	0	0	46.6313	6.73412	485.216	217.371	4438.07	5374.91	-485.216	0	8.81498	9.55024	11.6067	0	0	69.7494	-459.641	36.7612	0
1131	0	0	1131	1	340.414	237.41	103.004	0	0	4.69117	10.4932	538.979	322.675	4480.01	5371.15	-538.979	0	13.8192	9.21458	10.8385	0	0	27.8436	-442.737	39.2064	0
1135	0	0	1135	1	402.273	239.804	162.469	0	0	-134.388	69.1257	674.242	382.937	4419.77	5312.51	-674.242	0	19.7881	8.65429	12.0069	0	0	43.7185	-454.98	31.6036	0
1138	0	0	1138	1	344.879	202.088	142.79	0	0	-9.15051	95.4535	400.946	271.099	4394.19	5385.85	-400.946	0	10.3071	10.1611	10.8621	0	0	30.6701	-446.189	39.2037	0
1140	0	0	1140	1	329.108	186.596	142.513	0	0	-6.61031	101.879	303.645	166.574	4391.65	5379.42	-303.645	0	5.94265	9.95554	11.0732	0	0	39.4881	-446.913	41.7722	0
1143	0	0	1143	1	393.949	217.137	176.812	0	0	-48.541	76.8529	548.959	310.67	4433.58	5304.79	-548.959	0	13.5271	9.57394	11.0128	0	0	43.2634	-452.247	32.5613	0
1154	0	0	1154	1	396.905	180.804	216.102	0	0	-26.3289	13.3497	307.124	202.444	4511.03	5368.29	-307.124	0	7.31903	9.1438	12.3727	0	0	48.7283	-453.324	32.6101	0
1155	0	0	1155	1	346.196	184.444	161.752	0	0	-16.0292	0.128763	377.475	286.63	4500.73	5381.51	-377.475	0	10.8484	8.85768	11.1366	0	0	36.6031	-445.087	38.2472	0
1160	0	0	1160	1	315.686	166.041	149.645	0	0	2.978	18.6243	293.879	259.149	4481.72	5363.02	-293.879	0	9.21468	9.07928	10.5295	0	0	26.9844	-437.912	43.0837	0
1168	0	0	1168	1	359.988	227.638	132.35	0	0	12.1856	100.023	726.4	289.735	4572.17	5281.62	-726.4	0	14.6567	8.65413	11.2275	0	0	45.6132	-448.324	36.2098	0
1170	0	0	1170	1	328.552	184.22	144.332	0	0	14.5305	19.5971	330.486	280.431	4470.17	5362.04	-330.486	0	10.1543	9.24843	11.0131	0	0	35.3356	-445.729	41.2743	0
1172	0	0	1172	1	338.609	215.392	123.217	0	0	-80.9002	-17.271	420.177	323.018	4565.6	5398.91	-420.177	0	13.0442	9.06548	10.3554	0	0	31.7574	-442.399	39.0695	0
1177	0	0	1177	1	383.903	191.263	192.64	0	0	-47.2365	44.0831	469.018	313.527	4432.28	5337.56	-469.018	0	12.7853	8.78622	10.9973	0	0	41.6977	-447.079	33.2246	0
1182	0	0	1182	1	328.714	176.1	152.614	0	0	-154.801	103.722	537.674	197.492	4440.18	5277.92	-537.674	0	9.11813	8.74705	11.3691	0	0	30.917	-438.702	41.0717	0
1188	0	0	1188	1	347.745	244.861	102.884	0	0	153.906	83.434	541.264	222.676	4530.11	5298.21	-541.264	0	9.33924	9.93714	10.9711	0	0	29.418	-443.013	38.6828	0
1192	0	0	1192	1	384.75	236.322	148.428	0	0	-37.0969	31.7935	535.173	242.922	4422.14	5349.85	-535.173	0	10.4616	9.46252	11.6544	0	0	35.721	-448.134	33.8433	0
1197	0	0	1197	1	378.233	202.458	175.775	0	0	-5.77404	-5.61497	376.818	268.157	4490.47	5387.26	-376.818	0	10.1279	9.98864	11.2358	0	0	57.534	-459.468	34.7243	0
1204	0	0	1204	1	405.33	209.674	195.656	0	0	2.64715	43.3866	330.924	208.689	4482.05	5338.25	-330.924	0	7.55536	9.30101	11.4852	0	0	41.8363	-446.738	31.427	0
1207	0	0	1207	1	377.964	203.992	173.972	0	0	-6.81103	44.3708	645.202	256.706	4491.51	5337.27	-645.202	0	12.0942	8.71995	11.0646	0	0	35.0821	-441.315	33.9065	0
1209	0	0	1209	1	441.782	275.372	166.41	0	0	36.7901	33.386	264.908	312.094	4348.25	5348.25	-264.908	0	10.8508	9.29555	10.5562	0	0	24.9828	-440.392	27.7364	0
1211	0	0	1211	1	548.532	310.096	238.436	0	0	-6.83259	76.7573	390.201	421.171	4391.87	5304.88	-390.201	0	15.8799	9.53414	10.8966	0	0	55.5326	-460.681	21.2351	0
1220	0	0	1220	1	507.487	320.518	186.969	0	0	61.9814	31.5528	471.263	373.192	4422.72	5350.09	-471.263	0	14.8477	8.33458	10.8925	0	0	47.5287	-449.413	23.0126	0
1228	0	0	1228	1	413.398	219.639	193.759	0	0	21.5207	26.9821	361.533	325.046	4363.52	5354.66	-361.533	0	11.9814	9.17557	10.2702	0	0	34.7174	-443.22	30.0448	0
1242	0	0	1242	1	345.378	193.11	152.267	0	0	51.5495	34.0938	218.687	240.724	4433.15	5347.55	-218.687	0	8.21198	9.12976	10.3646	0	0	47.4344	-446.063	38.0989	0
1254	0	0	1254	1	350.83	215.547	135.283	0	0	79.3906	-5.41707	424.798	255.412	4504.97	5387.06	-424.798	0	9.86109	8.99348	10.6574	0	0	33.2505	-440.891	37.3903	0
1256	0	0	1256	1	366.984	202.326	164.658	0	0	-93.6843	28.8513	377.197	328.817	4379.06	5352.79	-377.197	0	12.8081	8.86117	11.1058	0	0	48.8542	-452.555	35.3691	0
1258	0	0	1258	1	353.846	183.809	170.037	0	0	-18.7572	100.486	371.011	253.108	4503.46	5281.15	-371.011	0	9.44848	9.16257	11.2845	0	0	58.6491	-455.26	37.4417	0
1268	0	0	1268	1	375.407	219.97	155.437	0	0	-57.3421	107.429	472.712	294.041	4442.38	5274.21	-472.712	0	12.0382	9.07701	11.7051	0	0	59.3308	-457.992	34.7541	0
1271	0	0	1271	1	309.737	159.54	150.197	0	0	-149.204	77.0919	500.603	175.921	4434.58	5304.55	-500.603	0	7.83207	9.71204	11.358	0	0	30.056	-442.656	45.4055	0
1275	0	0	1275	1	325.584	208.964	116.62	0	0	29.4295	-20.3322	269.211	275.335	4355.61	5401.97	-269.211	0	9.69975	9.09746	10.5962	0	0	49.1901	-447.238	41.3788	0
1278	0	0	1278	1	540.775	270.438	270.337	0	0	-18.3913	85.5235	347.282	417.445	4403.43	5296.12	-347.282	0	15.3305	8.7637	11.2694	0	0	66.4563	-459.152	21.48	0
1289	0	0	1289	1	304.745	187.563	117.181	0	0	-16.5691	80.2628	464.505	258.594	4401.61	5301.38	-464.505	0	10.3509	8.67872	10.7307	0	0	34.7562	-440.208	44.9898	0
1304	0	0	1304	1	402.541	213.754	188.788	0	0	10.0378	7.69541	291.787	318.518	4375	5373.94	-291.787	0	11.3162	9.453	11.1031	0	0	56.7326	-456.549	31.6257	0
1310	0	0	1310	1	374.5	243.274	131.226	0	0	15.796	40.0817	286.655	265.976	4369.24	5341.56	-286.655	0	9.36902	9.10272	10.953	0	0	43.0147	-446.363	34.5038	0
1312	0	0	1312	1	354.051	211.26	142.791	0	0	22.7347	37.0919	225.438	240.572	4461.97	5344.55	-225.438	0	8.25684	8.97535	10.0193	0	0	35.8392	-438.536	36.5509	0
1315	0	0	1315	1	307.336	156.506	150.83	0	0	-1.00481	36.6076	451.439	274.6	4386.04	5345.03	-451.439	0	10.8739	9.70304	11.6114	0	0	34.2041	-449.176	46.0821	0
1317	0	0	1317	1	438.822	291.649	147.174	0	0	-61.5784	75.2736	546.118	382.554	4446.62	5306.37	-546.118	0	16.7177	8.95388	10.3633	0	0	44.0641	-448.592	27.7544	0
1324	0	0	1324	1	372.939	247.673	125.265	0	0	27.721	30.8447	586.151	392.265	4456.98	5251.14	-586.151	0	17.3588	8.95116	10.9642	0	0	34.9366	-448.354	34.6066	0
1326	0	0	1326	1	307.998	154.734	153.264	0	0	10.6247	-91.6223	330.935	190.819	4374.42	5373.6	-330.935	0	7.18997	9.23173	11.1114	0	0	31.6642	-440.372	45.137	0
1333	0	0	1333	1	399.642	220.484	179.159	0	0	30.5598	1.56874	409.815	346.61	4354.48	5380.07	-409.815	0	13.2825	8.90219	11.3774	0	0	57.8358	-455.912	31.7495	0
1339	0	0	1339	1	450.035	258.94	191.095	0	0	-18.3476	65.0242	422.279	393.007	4503.05	5316.62	-422.279	0	15.241	8.20947	10.7636	0	0	36.5228	-443.946	26.6903	0
1358	0	0	1358	1	401.194	214.238	186.956	0	0	-130.525	41.3216	574.064	218.666	4515.57	5340.32	-574.064	0	10.2741	9.675	11.7795	0	0	45.9317	-453.132	32.1872	0
1360	0	0	1360	1	351.37	196.268	155.102	0	0	-5.71721	29.842	339.749	260.318	4490.42	5351.8	-339.749	0	9.51465	9.39957	10.2925	0	0	39.022	-443.476	37.372	0
1367	0	0	1367	1	360.317	201.045	159.272	0	0	-94.9222	53.5479	523.667	250.079	4579.62	5328.09	-523.667	0	10.9358	9.61658	11.1188	0	0	35.6207	-446.376	36.7525	0
1369	0	0	1369	1	345.645	219.068	126.577	0	0	-62.1934	135.388	580.302	351.608	4447.23	5345.91	-580.302	0	15.8488	8.89348	10.6498	0	0	57.0522	-454.64	38.0655	0
1387	0	0	1387	1	421.405	210.686	210.719	0	0	-41.8354	63.8359	223.211	234.078	4426.88	5218.14	-223.211	0	8.15947	9.18764	9.78362	0	0	43.8411	-440.54	29.106	0
1394	0	0	1394	1	460.952	243.957	216.995	0	0	22.6754	126.991	589.488	364.224	4462.02	5254.65	-589.488	0	16.0525	8.68052	11.3822	0	0	45.8887	-452.35	26.2894	0
1405	0	0	1405	1	296.773	180.158	116.615	0	0	78.0472	-37.259	358.027	195.724	4406.65	5319.24	-358.027	0	7.2621	8.70416	10.8908	0	0	22.9582	-432.908	46.8039	0
1408	0	0	1408	1	377.668	175.485	202.184	0	0	-100.228	26.2737	353.72	311.291	4385.61	5355.37	-353.72	0	11.9761	9.07612	10.8808	0	0	44.1287	-448.848	34.0685	0
1419	0	0	1419	1	283.54	179.69	103.85	0	0	-33.4827	150.935	544.887	264.515	4518.18	5330.37	-544.887	0	11.4264	8.97638	10.4675	0	0	37.6529	-442.295	49.755	0
1426	0	0	1426	1	350.508	223.868	126.641	0	0	2.24293	-50.6909	563.252	273.079	4582.12	5332.67	-563.252	0	12.2343	8.9907	11.5985	0	0	53.4681	-454.223	37.9768	0
1437	0	0	1437	1	357.779	226.973	130.806	0	0	83.0636	37.9354	457.235	202.827	4501.3	5343.7	-457.235	0	7.95587	9.40109	10.7513	0	0	34.4418	-440.71	36.7495	0
1444	0	0	1444	1	308.729	161.749	146.981	0	0	58.7397	17.5566	242.365	243.775	4326.3	5364.08	-242.365	0	8.39462	8.66677	10.1294	0	0	46.5898	-442.45	43.7363	0
1452	0	0	1452	1	326.664	189.95	136.714	0	0	17.6962	38.4827	506.932	200.931	4367.34	5343.16	-506.932	0	8.28874	8.88632	10.8548	0	0	49.1716	-445.495	41.1984	0
1454	0	0	1454	1	410.675	234.16	176.515	0	0	-59.5769	79.062	513.529	399.036	4444.62	5302.58	-513.529	0	16.9276	7.78352	10.6565	0	0	30.873	-439.66	29.743	0
1459	0	0	1459	1	401.388	245.075	156.313	0	0	19.2846	114.751	522.679	313.494	4465.42	5266.89	-522.679	0	13.0313	8.43269	10.717	0	0	47.022	-447.317	31.023	0
1474	0	0	1474	1	386.349	203.784	182.564	0	0	-102.111	-0.240722	360.207	268.697	4387.49	5381.88	-360.207	0	10.4494	9.01604	10.3125	0	0	40.2095	-442.483	32.7503	0
1485	0	0	1485	1	334.796	201.921	132.875	0	0	20.7176	93.6084	473.588	247.957	4463.98	5288.03	-473.588	0	9.8916	8.82473	10.7709	0	0	44.0498	-444.326	39.7528	0
1500	1	0	0	1	659.202	349.046	310.157	0	0	36.5221	4.68923	357.429	660.983	4448.18	5277.29	-357.429	0	27.1878	7.82706	8.78747	0	0	26.3523	-439.337	12.302	1
1501	1	0	1	1	541.958	298.909	243.049	0	0	-23.8591	-16.6127	401.89	473.558	4408.9	5298.59	-401.89	0	20.1717	8.34361	8.19948	0	0	53.0643	-445.56	15.4288	1
1502	1	0	2	1	268.669	146.872	121.797	0	0	43.7841	29.3224	337.494	226.58	4440.92	5352.32	-337.494	0	9.21294	7.66865	8.51495	0	0	31.7907	-422.111	36.3117	1
1503	1	0	3	1	478.19	238.431	239.76	0	0	49.709	11.7234	273.004	450.049	4434.99	5369.92	-273.004	0	17.9974	7.0832	6.98542	0	0	43.2836	-426.137	17.3777	1
1504	1	0	4	1	445.619	259.876	185.742	0	0	74.1148	78.0393	449.031	386.753	4410.59	5303.6	-449.031	0	16.3339	7.81193	8.96992	0	0	41.7581	-436.959	19.5084	1
1505	1	0	5	1	373.04	216.635	156.405	0	0	-25.0624	18.6139	620.955	308.071	4410.1	5363.03	-620.955	0	14.9827	7.32347	8.3309	0	0	36.5921	-425.136	23.8472	1
1507	1	0	7	1	369.844	228.858	140.986	0	0	-10.5236	60.9353	584.298	316.822	4495.22	5320.7	-584.298	0	14.7999	7.91307	8.01486	0	0	35.3898	-425.884	24.2044	1
1508	1	0	8	1	321.769	192.71	129.059	0	0	-98.4475	29.168	497.331	302.889	4583.15	5352.47	-497.331	0	13.8805	7.58201	8.11209	0	0	48.0467	-430.384	28.6514	1
1509	1	0	9	1	408.895	179.531	229.364	0	0	4.67749	38.5593	262.06	401.783	4480.02	5343.08	-262.06	0	16.0592	7.38598	8.42468	0	0	50.2201	-436.373	21.377	1
1511	1	0	11	1	334.474	178.38	156.094	0	0	11.3909	61.9821	284.856	244.269	4473.31	5319.66	-284.856	0	9.79693	7.37517	7.56602	0	0	38.5344	-418.697	26.9892	1
1512	1	0	12	1	451.607	266.074	185.533	0	0	51.2073	47.815	496.868	371.537	4433.49	5333.83	-496.868	0	16.1717	7.99772	7.64112	0	0	48.1639	-433.723	18.9424	1
1513	1	0	13	1	362.213	190.408	171.805	0	0	-9.85688	64.3872	507.069	279.218	4494.56	5317.25	-507.069	0	12.3531	6.98218	7.65481	0	0	49.0347	-423.329	24.3638	1
1514	1	0	14	1	304.966	130.734	174.232	0	0	-182.065	-24.2568	425.958	179.301	4567.11	5405.9	-425.958	0	8.51838	7.71763	8.06099	0	0	57.6838	-426.524	30.6898	1
1515	1	0	15	1	370.71	226.476	144.235	0	0	-90.98	70.8368	619.893	267.15	4476.02	5310.8	-619.893	0	13.2616	7.01008	7.92559	0	0	45.223	-421.714	23.7859	1
1516	1	0	16	1	426.579	239.265	187.314	0	0	32.9129	40.5083	615.81	323.69	4451.79	5241.47	-615.81	0	15.384	6.95674	7.63608	0	0	52.802	-425.954	20.0043	1
1518	1	0	18	1	294.231	139.472	154.758	0	0	-33.5642	26.4244	277.44	165.785	4617.92	5355.22	-277.44	0	6.72288	8.61838	8.58189	0	0	44.1402	-430.15	32.8859	1
1520	1	0	20	1	340.658	182.369	158.289	0	0	-25.3062	52.9241	409.879	292.591	4510.01	5328.72	-409.879	0	12.3596	6.5348	7.89133	0	0	39.2852	-417.917	26.1531	1
1521	1	0	21	1	326.659	172.572	154.087	0	0	15.8664	29.1088	141.831	275.968	4468.83	5352.53	-141.831	0	10.7773	7.10049	7.57078	0	0	45.5612	-421.618	27.667	1
1523	1	0	23	1	249.369	134.528	114.84	0	0	40.722	37.5026	251.616	141.357	4344.32	5443.8	-251.616	0	5.60909	6.35705	7.56896	0	0	31.4357	-403.017	38.2692	1
1524	1	0	24	1	287.712	125.306	162.406	0	0	-44.4964	75.9678	271.956	215.688	4529.2	5305.67	-271.956	0	8.73767	7.25408	7.3342	0	0	27.1348	-410.257	32.363	1
1525	1	0	25	1	273.549	171.951	101.598	0	0	-69.0953	31.8833	466.719	197.369	4553.8	5349.76	-466.719	0	8.74309	6.88401	6.85711	0	0	37.8935	-407.751	33.9576	1
1527	1	0	27	1	288.138	163.693	124.446	0	0	-14.5666	43.3753	504.203	193.417	4499.27	5437.93	-504.203	0	8.57232	6.93809	7.02146	0	0	33.7106	-408.241	31.9465	1
1529	1	0	29	1	298.099	169.642	128.458	0	0	40.1914	25.6828	415.831	166.897	4444.51	5355.96	-415.831	0	6.99573	6.33281	7.91431	0	0	24.4121	-403.563	30.7293	1
1530	1	0	30	1	284.106	131.74	152.366	0	0	34.5394	69.8362	111.041	182.348	4350.5	5311.8	-111.041	0	7.08105	6.9296	6.97742	0	0	34.3727	-407.272	32.4832	1
1533	1	0	33	1	375.637	218.665	156.973	0	0	63.0241	49.751	576.319	240.545	4521.34	5331.89	-576.319	0	11.0297	7.39499	7.67034	0	0	37.2893	-418.762	23.4596	1
1534	1	0	34	1	327.073	182.653	144.42	0	0	-59.5051	64.2783	371.853	214.408	4544.21	5317.36	-371.853	0	9.01836	7.18304	6.69469	0	0	40.0709	-409.596	27.2744	1
1535	1	0	35	1	319.721	170.668	149.053	0	0	-85.745	80.7901	362.728	215.497	4570.45	5300.85	-362.728	0	9.13708	6.52671	6.99055	0	0	44.9217	-411.267	27.8794	1
1536	1	0	36	1	280.524	150.059	130.466	0	0	-91.6678	59.5142	459.544	166.292	4576.37	5322.13	-459.544	0	7.39706	7.0355	6.82153	0	0	27.6027	-402.412	32.972	1
1539	1	0	39	1	258.465	152.224	106.241	0	0	-39.4737	-20.719	557.813	207.636	4623.83	5302.7	-557.813	0	9.76713	6.83387	8.11695	0	0	28.5554	-412.368	37.2861	1
1542	1	0	42	1	267.352	150.394	116.958	0	0	13.1283	108.941	320.739	153.993	4571.23	5272.7	-320.739	0	6.24189	6.74471	7.3957	0	0	42.7341	-408.665	35.2025	1
1543	1	0	43	1	337.476	198.317	139.159	0	0	1.78784	-43.724	528.295	295.77	4482.91	5325.7	-528.295	0	13.565	6.17843	6.76493	0	0	25.1557	-403.284	25.8635	1
1545	1	0	45	1	296.501	168.541	127.96	0	0	-19.6841	6.02531	530.469	196.481	4504.38	5275.95	-530.469	0	8.93547	6.74741	7.6589	0	0	30.4381	-409.151	31.0525	1
1546	1	0	46	1	318.79	170.786	148.004	0	0	28.4158	109.404	405.57	221.481	4456.28	5272.24	-405.57	0	9.21854	6.9772	7.21651	0	0	55.6538	-419.89	28.295	1
1548	1	0	48	1	215.743	112.802	102.941	0	0	-16.919	25.2014	426.878	142.272	4501.62	5256.78	-426.878	0	6.06299	6.23734	7.27111	0	0	25.1134	-398.289	45.716	1
1551	1	0	51	1	317.09	187.085	130.005	0	0	132.829	60.1841	458.679	221.254	4351.87	5321.46	-458.679	0	9.41155	6.93778	7.57128	0	0	47.7653	-417.725	28.6241	1
1553	1	0	53	1	308.259	175.978	132.281	0	0	-102.416	24.2708	466.225	207.29	4487.46	5357.37	-466.225	0	9.35297	7.09091	7.3556	0	0	33.7405	-411.417	29.6187	1
1554	1	0	54	1	288.647	138.626	150.021	0	0	8.73047	-34.8195	334.647	182.121	4575.63	5316.8	-334.647	0	7.53915	6.73807	7.61021	0	0	33.1406	-409.073	32.081	1
1556	1	0	56	1	305.702	160.957	144.745	0	0	-92.7744	70.8348	374.616	219.15	4577.47	5310.81	-374.616	0	9.36953	6.59452	7.22738	0	0	40.1674	-411.52	29.6062	1
1557	1	0	57	1	290.783	153.11	137.673	0	0	-33.4481	49.7982	376.383	200.632	4518.15	5331.84	-376.383	0	8.38257	7.20724	7.85344	0	0	38.9071	-417.941	32.1898	1
1558	1	0	58	1	389.97	171.288	218.681	0	0	-91.1674	49.6789	314.739	295.241	4575.87	5331.96	-314.739	0	12.3625	7.17681	7.97697	0	0	50.6439	-428.263	22.4412	1
1561	1	0	61	1	284.434	122.486	161.948	0	0	-38.8461	62.0479	297.479	181.335	4324.23	5419.25	-297.479	0	7.38738	6.37968	6.50066	0	0	31.0204	-398.97	31.8391	1
1562	1	0	62	1	249.979	133.719	116.26	0	0	73.6589	18.5875	332.113	206.836	4411.04	5363.05	-332.113	0	8.39375	6.52694	7.15039	0	0	29.41	-404.672	37.992	1
1563	1	0	63	1	326.517	167.499	159.018	0	0	46.3384	53.6976	172.365	196.95	4438.36	5327.94	-172.365	0	7.69025	6.60343	6.80426	0	0	60.6806	-413.083	27.127	1
1565	1	0	65	1	387.202	227.987	159.215	0	0	66.2939	91.9437	362.816	282.408	4418.41	5289.7	-362.816	0	11.5203	5.88181	6.80985	0	0	35.5485	-405.452	21.8586	1
1566	1	0	66	1	281.374	127.177	154.197	0	0	-33.9063	-16.7659	314.961	187.218	4518.61	5398.41	-314.961	0	7.74102	6.32497	6.305	0	0	55.1429	-405.735	32.1193	1
1567	1	0	67	1	286.663	158.599	128.064	0	0	-76.577	77.7036	672.76	211.605	4461.62	5303.94	-672.76	0	10.8896	5.66751	6.8544	0	0	44.1551	-403.157	31.2967	1
1569	1	0	69	1	262.509	139.006	123.502	0	0	-2.06375	21.3039	142.746	192.991	4486.76	5360.34	-142.746	0	7.5625	5.94234	6.77596	0	0	25.357	-395.766	35.0474	1
1570	1	0	70	1	253.709	148.717	104.993	0	0	55.5914	124.757	401.159	206.366	4429.11	5256.88	-401.159	0	8.55651	5.37248	6.07077	0	0	32.4753	-391.043	35.6463	1
1571	1	0	71	1	267.478	126.055	141.424	0	0	25.4574	92.8203	418.076	144.388	4459.24	5288.82	-418.076	0	6.0411	6.03716	6.86662	0	0	30.1195	-396.093	34.3606	1
1572	1	0	72	1	356.862	183.692	173.17	0	0	-7.66224	41.3077	184.42	243.667	4492.36	5340.33	-184.42	0	9.59911	5.77679	6.57205	0	0	44.694	-403.992	23.9598	1
1574	1	0	74	1	210.939	91.2381	119.701	0	0	-115.893	86.9894	526.321	128.648	4500.93	5294.65	-526.321	0	6.04156	5.87409	6.83614	0	0	53.775	-402.686	46.2337	1
1575	1	0	75	1	296.717	126.527	170.191	0	0	3.34945	17.4974	291.883	166.447	4581.01	5463.8	-291.883	0	6.7254	6.25482	6.26718	0	0	34.1257	-396.913	30.0326	1
1576	1	0	76	1	289.535	173.368	116.167	0	0	38.1764	20.4165	467.332	209.166	4446.52	5261.56	-467.332	0	9.00457	5.83817	6.43523	0	0	51.4065	-400.485	30.8001	1
1577	1	0	77	1	316.073	165.597	150.477	0	0	-82.5055	88.684	613.334	212.71	4567.21	5392.62	-613.334	0	10.444	6.48776	6.56565	0	0	38.8264	-405.05	28.0589	1
1578	1	0	78	1	264.214	135.093	129.121	0	0	22.2497	36.2749	499.786	164.711	4462.45	5345.37	-499.786	0	7.22451	5.77047	6.15312	0	0	29.4535	-390.357	34.2443	1
1579	1	0	79	1	315.941	196.205	119.736	0	0	-24.558	102.63	563.598	270.413	4509.26	5279.01	-563.598	0	12.4682	6.14823	6.27258	0	0	35.6716	-403	27.7749	1
1580	1	0	80	1	307.351	171.043	136.308	0	0	-11.7005	63.2033	310.068	256.258	4496.4	5318.44	-310.068	0	10.3995	5.69437	6.23604	0	0	42.7156	-400.449	28.4693	1
1583	1	0	83	1	224.775	135.332	89.4433	0	0	47.5717	61.0308	574.535	139.199	4437.13	5320.61	-574.535	0	6.37691	5.91282	6.43134	0	0	48.8106	-399.367	42.2964	1
1584	1	0	84	1	260.323	143.003	117.32	0	0	37.6838	100.444	598.999	142.734	4447.02	5281.2	-598.999	0	6.65487	6.50698	6.84806	0	0	38.1002	-401.334	35.8729	1
1586	1	0	86	1	206.238	116.564	89.6738	0	0	-88.4419	27.7685	647.15	141.767	4573.14	5254.21	-647.15	0	7.23131	6.53061	6.67381	0	0	32.0317	-398.705	48.186	1
1587	1	0	87	1	296.371	193.655	102.716	0	0	74.7339	46.5998	520.292	248.608	4409.97	5335.04	-520.292	0	10.9593	5.90463	6.23226	0	0	51.3057	-405.773	29.8669	1
1588	1	0	88	1	291.302	139.204	152.098	0	0	-41.665	17.3529	274.595	190.165	4426.71	5364.29	-274.595	0	7.73377	6.29837	5.6584	0	0	37.4697	-396.724	30.3948	1
1609	1	0	109	1	247.828	121.78	126.049	0	0	-2.99167	46.4625	171.467	143.837	4587.35	5235.52	-171.467	0	5.64838	5.56266	5.42817	0	0	35.4493	-382.761	36.3641	1
1647	1	0	147	1	220.391	71.0936	149.297	0	0	-18.8091	74.5919	18.0955	121.712	4503.51	5506.37	-18.0955	0	4.74998	4.84815	5.5992	0	0	40.6271	-379.071	41.5179	1
1662	1	0	162	1	236.805	121.575	115.23	0	0	85.162	-17.838	245.946	167.633	4698.52	5698.46	-245.946	0	6.6914	4.97974	5.27468	0	0	20.868	-373.755	37.8462	1
1691	1	0	191	1	204.472	63.568	140.904	0	0	-62.9981	8.12826	269.617	119.772	4946.34	4974.87	-269.617	0	4.90805	4.53806	5.60868	0	0	27.2872	-370.896	45.2258	1
1694	1	0	194	1	209.372	108.257	101.115	0	0	24.7482	71.6402	214.244	126.443	4659.27	5708.64	-214.244	0	4.97867	4.49181	4.93237	0	0	32.3635	-368.337	43.182	1
1696	1	0	196	1	192.741	91.2911	101.45	0	0	-5.14057	46.811	288.447	102.421	4788.82	5534.15	-288.447	0	4.12822	4.63137	4.94668	0	0	39.3775	-369.187	48.0563	1
1880	1	0	380	1	238.056	135.588	102.468	0	0	15.4068	-18.4771	451.408	129.217	4967.59	5101.14	-451.408	0	5.58815	4.04567	4.54231	0	0	28.9276	-357.935	36.2105	1
1930	1	0	430	1	268.764	111.734	157.03	0	0	12.4975	85.7128	371.248	138.27	4771.18	5196.27	-371.248	0	5.69187	4.79839	5.45962	0	0	82.5929	-393.035	32.4361	1
2003	1	0	503	1	178.374	72.9233	105.451	0	0	12.7809	-22.4981	57.2279	129.996	4471.92	5503.8	-57.2279	0	5.08472	3.85175	3.80675	0	0	40.5167	-352.832	50.1512	1
2071	1	0	571	1	193.329	100.311	93.0181	0	0	68.0394	44.4251	264.044	104.042	4615.98	5536.53	-264.044	0	4.13252	4.05306	3.93991	0	0	45.5596	-356.628	45.8837	1
2189	1	0	689	1	180.355	87.5401	92.8151	0	0	-22.0852	24.2334	198.323	103.845	4805.77	5556.73	-198.323	0	4.11981	3.72655	4.44457	0	0	30.2195	-351.769	50.1732	1
2251	1	0	751	1	192.548	97.0243	95.524	0	0	39.3625	-10.8195	488.978	129.264	4843.98	4794.5	-488.978	0	5.67487	3.47932	3.80817	0	0	38.5806	-347.908	45.207	1
2315	1	0	815	1	232.346	101.159	131.187	0	0	68.5491	-23.2145	253.231	120.382	4814.79	5305.19	-253.231	0	4.81971	3.67548	3.56939	0	0	63.8153	-349.618	36.121	1
2386	1	0	886	1	196.592	102.171	94.4203	0	0	42.31	87.6332	578.187	140.719	4442.39	5692.65	-578.187	0	6.45647	4.24303	4.09511	0	0	47.6028	-362.784	45.3776	1
2390	1	0	890	1	227.708	103.842	123.866	0	0	40.3803	1.29564	581.18	157.846	4444.32	5679.32	-581.18	0	7.35638	3.53987	4.28491	0	0	43.9965	-358.446	37.4825	1
2441	1	0	941	1	309.252	157.807	151.444	0	0	49.0015	63.482	131.058	253.104	4734.68	5019.18	-131.058	0	9.83623	4.37461	3.66778	0	0	66.6541	-377.641	26.3361	1
2442	1	0	942	1	287.307	160.268	127.039	0	0	-5.22466	47.2053	508.729	245.183	4888.56	4935.79	-508.729	0	10.8643	3.50704	4.28687	0	0	44.5258	-367.197	28.5255	1
2443	1	0	943	1	264.282	120.918	143.364	0	0	-39.5798	93.7347	489.908	218.626	4823.26	4988.93	-489.908	0	9.65155	3.64707	5.21664	0	0	40.5596	-373.243	32.082	1
2444	1	0	944	1	265.525	156.878	108.647	0	0	13.8434	-14.637	245.407	233.165	4869.5	5097.3	-245.407	0	9.34141	4.68745	4.23029	0	0	50.4428	-377.442	32.0261	1
2446	1	0	946	1	309.297	162.487	146.81	0	0	-16.4923	34.1253	465.421	237.365	4800.17	5048.53	-465.421	0	10.302	3.81199	4.71892	0	0	91.317	-388.261	26.5634	1
2447	1	0	947	1	320.163	174.354	145.809	0	0	-46.3672	140.097	493.781	247.98	4730.39	5042.22	-493.781	0	11.0294	4.01881	4.6839	0	0	45.0005	-375.712	25.6145	1
2450	1	0	950	1	208.043	113.235	94.8084	0	0	68.3794	93.9594	556.815	123.927	4715.3	4988.7	-556.815	0	5.58145	3.92807	5.01886	0	0	23.1732	-358.908	42.9426	1
2451	1	0	951	1	276.004	104.247	171.757	0	0	4.6057	59.6164	171.167	219.103	4679.41	5023.04	-171.167	0	8.58942	4.23068	4.55954	0	0	59.2292	-380.183	30.5178	1
2453	1	0	953	1	296.552	157.659	138.894	0	0	93.0941	53.0445	359.392	215.726	4690.59	5029.62	-359.392	0	8.79589	3.99894	4.64356	0	0	44.1108	-372.155	27.9647	1
2454	1	0	954	1	281.404	118.669	162.736	0	0	72.2072	28.3353	2.63542	236.176	4611.81	5054.32	-2.63542	0	9.18365	4.09455	4.07004	0	0	37.3302	-367.803	29.462	1
2456	1	0	956	1	240.607	106.888	133.719	0	0	17.7436	3.0984	195.788	248.936	4765.94	5079.56	-195.788	0	9.82713	4.05272	4.44313	0	0	36.9611	-371.393	35.6815	1
2457	1	0	957	1	287.767	138.099	149.668	0	0	-55.1574	104.53	532.642	191.61	4838.84	4978.13	-532.642	0	8.74556	3.73377	5.11581	0	0	64.4356	-381.612	29.0332	1
2458	1	0	958	1	263.012	149.313	113.699	0	0	38.2758	4.32481	475.808	259.102	4845.06	5078.34	-475.808	0	11.2453	3.41262	4.35826	0	0	53.2087	-372.695	31.5781	1
2459	1	0	959	1	295.415	126.292	169.122	0	0	3.54479	16.6598	233.54	262.71	4680.48	5165.66	-233.54	0	10.4547	4.06419	4.80473	0	0	55.9038	-383.181	28.2086	1
2460	1	0	960	1	300.833	157.47	143.364	0	0	22.14	-29.3158	113.81	228.268	4761.54	5211.64	-113.81	0	8.96345	4.26699	4.65676	0	0	53.3543	-379.269	27.6564	1
2461	1	0	961	1	343.433	151.008	192.425	0	0	-34.8093	-30.9837	156.667	403.685	4718.83	5312.96	-156.667	0	16.1063	3.73487	3.63176	0	0	47.59	-376.491	23.1043	1
2462	1	0	962	1	260.603	111.566	149.037	0	0	20.2764	27.3511	165.767	193.077	4863.06	5254.63	-165.767	0	7.56007	4.01024	4.33161	0	0	36.1021	-365.589	32.3503	1
2463	1	0	963	1	283.443	149.25	134.192	0	0	50.3397	39.4928	228.806	220.274	4833	5242.49	-228.806	0	8.689	3.81566	4.17966	0	0	46.4691	-367.264	29.1115	1
2464	1	0	964	1	295.159	183.41	111.749	0	0	47.694	22.1144	414.723	296.291	4835.65	5160.21	-414.723	0	12.4101	4.30177	4.19084	0	0	56.0612	-381.618	28.0503	1
2465	1	0	965	1	257.059	139.231	117.828	0	0	-22.8126	48.0651	311.269	158.257	4906.15	5134.26	-311.269	0	6.44834	4.41944	4.3151	0	0	50.9724	-370.951	33.1606	1
2533	1	0	1033	1	220.578	123.508	97.0705	0	0	67.5145	5.87862	367.841	111.07	4616.51	5774.4	-367.841	0	4.57276	3.61231	3.83171	0	0	29.8786	-344.198	38.593	1
2547	1	0	1047	1	202.438	112.98	89.4579	0	0	-2.35593	34.5718	338.089	136.144	4686.38	5745.71	-338.089	0	5.57361	2.92932	3.41207	0	0	39.9185	-337.402	41.4706	1
2579	1	0	1079	1	173.715	95.0744	78.6408	0	0	117.15	-6.93577	236.192	114.769	4666.53	5787.22	-236.192	0	4.56998	3.22347	4.02131	0	0	59.0553	-349.944	51.0945	1
2593	1	0	1093	1	306.513	131.017	175.497	0	0	5.97429	-11.6743	152.767	204.954	4877.37	4994.67	-152.767	0	8.06975	4.08597	4.47595	0	0	60.2579	-375.998	26.8782	1
2725	1	0	1225	1	174.173	71.606	102.567	0	0	4.11814	69.9493	277.423	115.798	4779.56	5610.67	-277.423	0	4.64026	3.37977	3.93183	0	0	25.7401	-342.097	51.0704	1
2726	1	0	1226	1	166.139	78.2915	87.8471	0	0	65.5923	1.32375	219.248	100.168	4917.41	5081.34	-219.248	0	3.95963	3.38876	3.38937	0	0	41.1461	-340.234	53.2397	1
2734	1	0	1234	1	179.217	103.117	76.0992	0	0	-18.5528	18.9642	299.055	101.815	4303.93	5462.34	-299.055	0	4.14192	3.96444	3.66464	0	0	39.9243	-350.104	49.8109	1
2806	1	0	1306	1	233.669	120.681	112.988	0	0	5.26128	17.2838	495.806	118.413	4878.08	5065.38	-495.806	0	5.21711	4.09142	5.71276	0	0	27.012	-366.542	37.9705	1
2810	1	0	1310	1	254.132	106.159	147.973	0	0	-34.7296	99.7831	254.898	158.285	4918.07	4883.22	-254.898	0	6.3695	4.05047	5.13348	0	0	42.0387	-372.042	33.8961	1
2874	1	0	1374	1	192.306	81.1359	111.17	0	0	-128.678	-36.4489	212.973	104.216	4812.7	5418.09	-212.973	0	4.39254	3.36476	3.75693	0	0	41.3753	-343.357	45.0603	1
2918	1	0	1418	1	244.005	121.986	122.018	0	0	-30.1526	129.929	222.654	140.698	4913.49	4853.07	-222.654	0	5.63023	4.06527	4.76929	0	0	31.2234	-363.027	35.3425	1
2922	1	0	1422	1	205.773	98.7364	107.036	0	0	-24.8064	-46.342	418.118	107.671	5007.81	5129	-418.118	0	4.66676	3.92073	4.2631	0	0	37.1282	-355.611	42.7424	1
2924	1	0	1424	1	212.185	93.8947	118.29	0	0	-33.6788	-9.7735	355.881	123.126	4917.02	4992.77	-355.881	0	5.15436	3.51712	4.42247	0	0	31.2607	-351.805	40.8827	1
2937	1	0	1437	1	226.428	105.561	120.867	0	0	-25.4581	167.876	207.384	172.456	4809.14	4914.78	-207.384	0	6.92157	3.98412	4.4795	0	0	65.9278	-376.615	38.3402	1
3000	2	0	0	1	424.21	244.086	180.124	0	0	-57.7999	85.4677	307.837	307.272	4442.84	5196.51	-307.837	0	16.4866	13.465	13.8118	0	0	31.3775	-471.181	18.53	2
3002	2	0	2	1	330.922	183.907	147.014	0	0	1.67117	108.569	224.006	284.927	4383.37	5173.41	-224.006	0	14.0805	13.7763	12.8416	0	0	31.3123	-468.674	25.2915	2
3004	2	0	4	1	411.636	238.226	173.41	0	0	25.5129	2.71735	203.542	359.911	4359.53	5179.6	-203.542	0	17.6172	13.9503	12.7087	0	0	29.7915	-470.242	19.1266	2
3015	2	0	15	1	413.1	235.741	177.359	0	0	-66.7592	104.555	303.612	308.619	4352.14	5177.43	-303.612	0	16.5496	13.4034	12.3538	0	0	47.1417	-473.555	18.8756	2
3026	2	0	26	1	420.855	256.157	164.699	0	0	70.6154	53.4075	383.782	367.42	4414.08	5128.91	-383.782	0	20.5152	13.6199	13.2602	0	0	40.238	-476.161	18.6454	2
3027	2	0	27	1	524.965	295.566	229.399	0	0	-28.3186	110.666	378.771	465.45	4413.36	5171.31	-378.771	0	26.1645	13.464	12.6583	0	0	33.0341	-473.832	14.0966	2
3028	2	0	28	1	413.653	250.081	163.572	0	0	-23.8972	4.84037	349.792	365.058	4408.94	5177.48	-349.792	0	20.2407	12.0286	12.8465	0	0	37.7036	-468.193	18.6824	2
3030	2	0	30	1	423.049	258.932	164.117	0	0	-13.7101	2.68374	308.83	316.908	4398.75	5179.64	-308.83	0	16.9851	13.1095	12.2811	0	0	28.378	-463.926	18.2588	2
3032	2	0	32	1	561.318	293.07	268.248	0	0	-14.314	119.343	383.349	557.71	4399.35	5162.64	-383.349	0	31.3656	12.8068	12.3933	0	0	47.8864	-480.692	12.9105	2
3033	2	0	33	1	524.744	333.243	191.501	0	0	60.9444	70.1699	199.399	532.63	4423.76	5211.81	-199.399	0	25.7721	13.2576	12.2031	0	0	43.1675	-477.718	14.0267	2
3037	2	0	37	1	358.927	189.366	169.561	0	0	-9.04129	9.34391	309.552	240.834	4394.08	5172.98	-309.552	0	12.887	13.5038	12.5605	0	0	34.4973	-466.225	22.6294	2
3039	2	0	39	1	449.91	273.86	176.05	0	0	-32.4677	36.5163	449.812	421.397	4417.51	5145.8	-449.812	0	25.4244	13.08	11.872	0	0	38.8152	-470.001	16.8459	2
3040	2	0	40	1	570.21	326.499	243.712	0	0	-51.0224	52.7023	286.615	453.879	4336.4	5129.62	-286.615	0	23.9237	11.9335	12.4306	0	0	35.4158	-468.179	12.5888	2
3046	2	0	46	1	345.651	180.755	164.896	0	0	-76.3509	-3.47006	394.026	251.438	4361.73	5185.79	-394.026	0	14.7108	13.2737	12.2374	0	0	38.379	-467.032	23.6061	2
3049	2	0	49	1	303.125	179.252	123.874	0	0	170.249	49.4969	374.375	203.534	4414.11	5132.82	-374.375	0	11.3776	13.2816	12.1199	0	0	27.8209	-459.82	27.9576	2
3052	2	0	52	1	493.097	244.984	248.113	0	0	-8.75764	3.99416	287.825	384.084	4393.8	5178.33	-287.825	0	20.2068	12.8694	12.2979	0	0	49.2374	-474.462	15.0903	2
3053	2	0	53	1	404.675	239.976	164.7	0	0	40.5506	37.5701	249.791	310.931	4444.15	5144.75	-249.791	0	15.6692	13.6652	12.4621	0	0	36.8947	-470.518	19.4401	2
3055	2	0	55	1	481.923	304.15	177.773	0	0	9.97159	39.0403	414.775	431.147	4375.07	5143.28	-414.775	0	24.9096	12.6526	11.3685	0	0	35.0212	-465.368	15.358	2
3065	2	0	65	1	390.758	231.213	159.545	0	0	30.2647	26.3814	227.837	333.066	4354.78	5155.94	-227.837	0	16.5273	12.3319	12.2581	0	0	28.8328	-461.621	20.0058	2
3074	2	0	74	1	447.881	280.99	166.891	0	0	11.8086	72.7436	463.258	363.611	4373.23	5109.58	-463.258	0	21.9247	11.8256	11.4214	0	0	29.1313	-457.64	16.6752	2
3078	2	0	78	1	461.848	281.702	180.146	0	0	13.3598	14.2269	252.43	345.142	4371.68	5168.09	-252.43	0	17.5308	12.1443	12.0747	0	0	32.8623	-462.714	16.2081	2
3083	2	0	83	1	463.721	263.965	199.756	0	0	33.3457	29.9648	391.129	360.636	4351.69	5152.36	-391.129	0	20.3741	12.6896	11.6146	0	0	29.0889	-462.019	16.1372	2
3085	2	0	85	1	404.63	260.717	143.913	0	0	25.7152	32.3994	227.668	260.838	4458.99	5149.92	-227.668	0	12.9358	12.9897	12.2843	0	0	52.7349	-471.829	19.2815	2
3086	2	0	86	1	406.668	288.834	117.834	0	0	33.4051	-7.19289	250.514	429.169	4351.63	5189.51	-250.514	0	21.8141	12.316	10.666	0	0	39.7217	-463.826	18.7128	2
3087	2	0	87	1	388.94	242.787	146.154	0	0	15.3769	81.3608	367.476	326.244	4369.66	5200.62	-367.476	0	18.0299	11.835	10.6362	0	0	33.6557	-455.66	19.6736	2
3088	2	0	88	1	422.644	260.306	162.339	0	0	-13.0456	48.7373	375.734	399.211	4398.09	5133.58	-375.734	0	22.379	12.8366	12.5704	0	0	36.0116	-469.893	18.2856	2
3089	2	0	89	1	535.515	300.375	235.14	0	0	-20.1123	85.7358	273.48	556.538	4405.15	5196.24	-273.48	0	28.7356	12.3939	10.2785	0	0	38.7831	-466.162	13.371	2
3090	2	0	90	1	412.601	236.802	175.799	0	0	17.7409	87.6531	354.626	296.649	4367.3	5094.67	-354.626	0	16.2241	11.9591	11.6367	0	0	39.4543	-461.964	18.5062	2
3093	2	0	93	1	344.853	194.113	150.741	0	0	21.3975	54.4542	257.869	371.82	4463.3	5127.87	-257.869	0	18.859	11.2954	11.2368	0	0	27.7565	-455.196	22.8898	2
3099	2	0	99	1	322.127	185.938	136.189	0	0	-40.9618	-22.0793	300.28	321.292	4426	5204.4	-300.28	0	17.3055	11.805	10.708	0	0	35.3017	-456.55	24.9433	2
3100	2	0	100	1	537.23	345.473	191.756	0	0	-9.54087	50.9094	437.261	492.743	4394.58	5131.41	-437.261	0	29.1414	11.4315	11.7137	0	0	29.7958	-462.323	13.3828	2
3101	2	0	101	1	327.43	186.509	140.921	0	0	3.74281	34.1186	327.668	238.61	4381.3	5148.2	-327.668	0	12.8705	12.0971	11.0635	0	0	32.5474	-454.865	24.6221	2
3102	2	0	102	1	444.868	284.49	160.378	0	0	47.4585	21.184	279.629	377.229	4437.24	5161.14	-279.629	0	19.5263	11.4782	10.7066	0	0	27.5182	-453.553	16.6418	2
3105	2	0	105	1	337.851	245.681	92.1706	0	0	-50.1632	40.1676	314.641	258.744	4335.54	5142.15	-314.641	0	13.9718	11.932	10.4562	0	0	45.1283	-458.18	23.4376	2
3111	2	0	111	1	405.92	231.266	174.654	0	0	45.2592	108.696	189.625	323.722	4339.78	5173.28	-189.625	0	15.5713	11.7712	11.1088	0	0	35.2469	-458.256	18.7453	2
3112	2	0	112	1	381.942	218.514	163.427	0	0	-65.5154	31.6882	190.613	297.948	4350.9	5150.63	-190.613	0	14.6454	12.222	10.4475	0	0	28.3675	-452.626	20.1564	2
3118	2	0	118	1	368.777	226.59	142.188	0	0	-64.7718	99.0217	318.896	391.139	4350.15	5182.96	-318.896	0	21.217	11.6052	11.2209	0	0	27.16	-456.943	21.1089	2
3120	2	0	120	1	433.536	247.755	185.782	0	0	-8.31106	90.5679	236.871	362.546	4393.35	5191.41	-236.871	0	18.1195	11.9263	11.4864	0	0	26.306	-457.649	17.38	2
3129	2	0	129	1	360.191	238.376	121.815	0	0	56.2774	18.6725	266.56	260.648	4328.76	5163.65	-266.56	0	13.3465	11.3752	10.527	0	0	30.0256	-449.043	21.5132	2
3132	2	0	132	1	338.354	213.241	125.113	0	0	-15.5614	14.9948	386.739	329.915	4400.6	5167.33	-386.739	0	18.7672	11.7262	10.5749	0	0	33.8532	-454.992	23.3747	2
3134	2	0	134	1	380.67	200.857	179.813	0	0	13.9063	18.2129	382.349	267.747	4371.13	5164.11	-382.349	0	15.0858	11.5437	10.4993	0	0	21.9018	-446.387	20.1132	2
3139	2	0	139	1	370.843	233.374	137.469	0	0	-6.10227	37.4832	240.743	247.086	4391.14	5144.84	-240.743	0	12.4222	11.9662	10.5818	0	0	35.0275	-453.354	20.889	2
3143	2	0	143	1	417.495	263.372	154.123	0	0	-24.7241	64.1019	308.576	290.812	4409.76	5118.22	-308.576	0	15.4888	11.1493	10.54	0	0	27.4585	-448.043	17.8914	2
3146	2	0	146	1	344.597	218.584	126.013	0	0	19.6956	-5.74952	306.308	254.615	4465	5188.07	-306.308	0	13.5735	11.8967	11.2707	0	0	34.4621	-456.748	23.0782	2
3149	2	0	149	1	319.052	204.002	115.05	0	0	-11.818	109.993	434.626	276.319	4396.86	5171.99	-434.626	0	16.2501	10.5277	10.0985	0	0	25.3961	-442.591	24.671	2
3150	2	0	150	1	280.2	170.935	109.265	0	0	-36.1663	30.3438	606.12	187.126	4421.21	5251.64	-606.12	0	13.3316	11.3255	10.2085	0	0	49.499	-453.124	29.4593	2
3152	2	0	152	1	466.082	293.943	172.138	0	0	-34.3207	38.6312	334.124	366.319	4419.36	5143.69	-334.124	0	20.0025	11.1598	11.3311	0	0	35.0089	-456.93	15.7769	2
3155	2	0	155	1	299.877	173.497	126.38	0	0	44.0284	18.1365	275.313	293.732	4440.67	5164.18	-275.313	0	15.1596	11.3091	10.5013	0	0	18.5875	-445.052	27.0972	2
3166	2	0	166	1	382.411	205.598	176.813	0	0	-124.263	128.543	408.742	251.387	4409.64	5153.44	-408.742	0	15.0728	10.7551	10.108	0	0	33.8139	-446.243	19.7479	2
3168	2	0	168	1	400.9	242.305	158.596	0	0	36.6016	-7.86584	216.898	407.178	4448.1	5190.19	-216.898	0	20.1507	9.95567	9.96893	0	0	32.8176	-448.305	18.456	2
3172	2	0	172	1	465.955	246.193	219.763	0	0	12.8075	5.91383	160.888	359.367	4372.23	5176.41	-160.888	0	17.157	11.2913	10.666	0	0	27.9501	-452.242	15.7031	2
3175	2	0	175	1	297.629	145.445	152.184	0	0	-105.938	102.09	260.24	256.189	4391.32	5179.89	-260.24	0	13.4551	11.2191	11.1349	0	0	35.1498	-453.536	27.5596	2
3184	2	0	184	1	455.851	268.585	187.266	0	0	11.3686	95.4043	274.902	293.118	4373.67	5186.58	-274.902	0	15.0704	10.9574	10.7389	0	0	27.9794	-449.078	16.0851	2
3185	2	0	185	1	425.399	235.68	189.719	0	0	50.8155	47.7868	352.674	334.114	4334.22	5134.53	-352.674	0	18.2414	11.1925	10.1989	0	0	29.873	-449.963	17.4327	2
3189	2	0	189	1	282.644	155.303	127.341	0	0	51.4004	51.239	254.598	234.799	4433.3	5230.74	-254.598	0	11.8567	11.3811	10.6312	0	0	29.5486	-448.804	29.3261	2
3191	2	0	191	1	381.263	230.444	150.818	0	0	-5.63885	66.8451	463.637	349.228	4390.68	5115.48	-463.637	0	21.1484	10.3421	9.98898	0	0	19.3498	-441.445	19.7068	2
3201	2	0	201	1	381.102	223.193	157.909	0	0	-9.18701	14.7596	415.826	366.694	4394.23	5167.56	-415.826	0	21.3701	10.7738	10.4445	0	0	31.7821	-451.453	19.9103	2
3205	2	0	205	1	398.083	276.51	121.573	0	0	39.1251	16.9141	326.291	314.224	4445.58	5165.41	-326.291	0	16.9065	10.8254	9.65434	0	0	35.8169	-447.92	18.7187	2
3207	2	0	207	1	318.656	171.241	147.415	0	0	17.8466	64.1912	257.584	212.345	4367.19	5217.79	-257.584	0	10.7641	10.7694	9.94281	0	0	30.1964	-442.248	24.7328	2
3209	2	0	209	1	358.876	182.181	176.696	0	0	2.9838	39.439	207.34	263.785	4382.06	5142.88	-207.34	0	12.9074	10.1106	11.022	0	0	33.1803	-448.031	21.4219	2
3210	2	0	210	1	384.717	235.542	149.175	0	0	21.8269	28.7071	224.524	308.765	4363.21	5153.61	-224.524	0	15.2881	10.0659	10.1542	0	0	22.3538	-440.801	19.4674	2
3212	2	0	212	1	417.586	237.566	180.02	0	0	51.7856	20.0916	198.075	370.495	4432.91	5162.23	-198.075	0	17.9956	10.2144	9.45614	0	0	45.4381	-452.172	17.5195	2
3221	2	0	221	1	389.198	243.603	145.595	0	0	-39.8689	32.8963	182.676	281.561	4424.91	5149.42	-182.676	0	13.6729	10.3458	9.39073	0	0	48.68	-448.38	19.0883	2
3226	2	0	226	1	319.015	190.452	128.563	0	0	40.9303	28.5322	356.794	258.425	4443.77	5153.79	-356.794	0	14.2013	10.5028	10.3493	0	0	31.6437	-444.752	24.7461	2
3227	2	0	227	1	425.508	271.711	153.798	0	0	-2.5943	72.6884	410.828	404.067	4387.63	5209.29	-410.828	0	23.2305	10.4124	9.33846	0	0	43.7601	-450.808	17.1396	2
3232	2	0	232	1	297.085	199.667	97.4175	0	0	5.35221	25.8535	416.219	206.889	4379.69	5156.47	-416.219	0	12.0033	10.8116	10.1493	0	0	23.8639	-440.119	27.1219	2
3243	2	0	243	1	392.235	227.704	164.531	0	0	-62.4629	75.3366	234.614	289.129	4447.5	5206.64	-234.614	0	14.6166	9.95823	9.98591	0	0	30.239	-442.339	18.9563	2
3250	2	0	250	1	294.366	180.699	113.667	0	0	21.2309	91.4523	417.218	150.8	4363.81	5190.53	-417.218	0	8.67523	11.0195	10.2763	0	0	26.0534	-440.203	27.5636	2
3261	2	0	261	1	281.167	155.831	125.337	0	0	60.9612	28.5797	244.053	160.046	4423.74	5153.74	-244.053	0	8.03218	10.4356	10.1066	0	0	35.4762	-442.542	28.942	2
3272	2	0	272	1	446.617	259.746	186.871	0	0	16.6758	76.5216	183.548	374.043	4468.02	5205.46	-183.548	0	17.9544	10.0887	9.64066	0	0	35.9122	-447.436	16.1748	2
3273	2	0	273	1	412.063	235.347	176.716	0	0	21.6895	15.2794	239.886	311.085	4463.01	5167.04	-239.886	0	15.6221	10.7603	10.2262	0	0	28.4948	-447.049	18.0493	2
3282	2	0	282	1	444.299	229.516	214.783	0	0	-32.0749	52.0102	225.109	361.405	4417.11	5130.31	-225.109	0	18.0091	10.0984	9.60983	0	0	47.0681	-451.988	16.2721	2
3283	2	0	283	1	431.335	247.779	183.555	0	0	93.1107	50.2546	480.845	272.483	4391.59	5132.07	-480.845	0	16.64	10.9003	10.2472	0	0	37.6109	-449.61	17.1028	2
3284	2	0	284	1	397.898	161.389	236.509	0	0	20.1995	104.254	294.875	227.281	4364.84	5177.73	-294.875	0	11.8661	10.2937	10.5302	0	0	44.2307	-450.305	18.8045	2
3287	2	0	287	1	340.517	185.155	155.362	0	0	-14.5359	37.152	337.116	337.266	4399.58	5145.17	-337.116	0	18.3785	9.53835	9.46052	0	0	28.5437	-439.444	22.2948	2
3289	2	0	289	1	330.03	189.964	140.066	0	0	6.98208	17.1175	208.964	181.615	4378.06	5165.2	-208.964	0	8.91811	10.9512	9.29979	0	0	26.1862	-437.066	23.5171	2
3290	2	0	290	1	342.964	205.714	137.25	0	0	70.4859	12.6864	312.455	259.024	4414.21	5169.63	-312.455	0	13.781	9.76989	9.32199	0	0	39.7499	-441.564	22.1227	2
3295	2	0	295	1	366.838	245.898	120.94	0	0	-28.4429	20.301	366.648	312.129	4413.48	5261.68	-366.648	0	17.5039	10.0326	9.17215	0	0	29.5467	-439.325	20.3939	2
3300	2	0	300	1	359.562	171.98	187.582	0	0	-25.5299	71.3997	169.678	331.895	4410.57	5210.58	-169.678	0	15.9049	10.3597	9.82905	0	0	29.4831	-444.915	21.1433	2
3305	2	0	305	1	405.579	258.905	146.674	0	0	-22.4291	43.8264	274.479	324.628	4407.47	5138.49	-274.479	0	16.8287	9.58543	9.20162	0	0	30.8647	-438.464	17.979	2
3309	2	0	309	1	323.522	204.94	118.582	0	0	32.8351	43.8657	360.102	265.945	4352.2	5138.45	-360.102	0	14.6306	10.0423	9.26044	0	0	26.1593	-436.605	23.8395	2
3310	2	0	310	1	277.846	114.578	163.268	0	0	-51.1912	21.3609	347.377	168.712	4336.57	5160.96	-347.377	0	9.37566	10.427	9.84483	0	0	46.0477	-446.132	29.2742	2
3328	2	0	328	1	315.921	166.239	149.682	0	0	11.9987	87.2444	376.086	216.212	4373.04	5095.08	-376.086	0	12.0326	10.2923	9.52485	0	0	30.0785	-438.51	24.72	2
3331	2	0	331	1	370.42	249.522	120.898	0	0	-16.0761	23.4766	325.201	274.582	4401.12	5158.84	-325.201	0	14.8595	10.7151	10.0281	0	0	33.7802	-446.251	20.5099	2
3346	2	0	346	1	356.323	257.274	99.0492	0	0	-25.9974	52.0844	360.762	265.904	4411.04	5130.24	-360.762	0	14.7687	10.0976	9.40964	0	0	57.3168	-451.079	21.2098	2
3347	2	0	347	1	387.847	232.666	155.18	0	0	-126.618	-18.7206	197.234	335.168	4412	5201.04	-197.234	0	17.1245	9.77117	9.40708	0	0	52.6225	-450.432	19.056	2
3350	2	0	350	1	403.466	234.399	169.067	0	0	-3.73263	89.248	179.888	359.386	4388.77	5192.73	-179.888	0	17.2533	9.30776	9.2013	0	0	40.2397	-443.517	18.0388	2
3369	2	0	369	1	356.746	197.363	159.383	0	0	26.4374	56.6752	249.925	288.759	4358.6	5125.65	-249.925	0	14.5408	9.88913	8.78053	0	0	25.2808	-434.032	20.9656	2
3372	2	0	372	1	332.856	174.226	158.63	0	0	-78.6993	119.606	338.885	251.378	4364.08	5162.37	-338.885	0	13.9257	9.44468	8.91696	0	0	30.2691	-433.189	22.7459	2
3385	2	0	385	1	384.923	176.704	208.22	0	0	-22.572	32.0365	197.447	265.328	4407.61	5249.94	-197.447	0	12.9591	8.85289	9.10364	0	0	29.8043	-431.959	18.9711	2
3400	2	0	400	1	353.533	222.05	131.483	0	0	-21.2534	52.9364	291.444	385.817	4406.29	5229.04	-291.444	0	20.266	8.99066	8.76282	0	0	30.1147	-436.402	20.9748	2
3402	2	0	402	1	262.425	172.094	90.331	0	0	67.9043	-16.6283	273.594	215.166	4317.14	5198.95	-273.594	0	11.1621	9.65684	9.3234	0	0	20.9516	-430.83	30.9203	2
3404	2	0	404	1	280.499	199.776	80.7232	0	0	92.5136	57.7204	414.496	177.374	4392.19	5124.6	-414.496	0	10.1552	10.0926	9.33605	0	0	15.9016	-428.513	28.578	2
3468	2	0	468	1	249.053	124.991	124.062	0	0	56.451	69.24	322.666	240.831	4428.25	5212.74	-322.666	0	12.8256	9.22059	8.74337	0	0	39.0263	-434.901	32.5536	2
3473	2	0	473	1	398.718	215.209	183.509	0	0	73.5965	41.5762	317.362	235.123	4311.44	5140.74	-317.362	0	12.4999	9.00751	9.11107	0	0	28.5081	-430.461	18.2193	2
3493	2	0	493	1	303.805	182.231	121.574	0	0	-98.6666	24.6576	403.253	252.236	4384.05	5157.66	-403.253	0	14.9376	8.76457	8.47198	0	0	37.2845	-430.517	25.0861	2
3505	2	0	505	1	393.548	227.607	165.941	0	0	-31.0134	45.1809	316.231	304.327	4316.39	5137.14	-316.231	0	16.3599	9.56264	8.01126	0	0	30.6499	-431.334	18.3815	2
3510	2	0	510	1	328.912	204.161	124.751	0	0	57.7325	51.8001	214.114	208.919	4426.97	5130.52	-214.114	0	10.222	9.28807	8.26568	0	0	38.5601	-430.276	22.8396	2
3553	2	0	553	1	327.559	179.614	147.945	0	0	136.751	82.7866	333.119	199.915	4447.61	5199.19	-333.119	0	10.7571	8.92036	8.65673	0	0	34.6003	-429.172	22.9703	2
3583	2	0	583	1	333.241	205.312	127.929	0	0	10.4685	35.2	310.411	242.552	4474.23	5147.12	-310.411	0	12.8928	8.24157	7.65039	0	0	29.3019	-419.619	22.0093	2
3633	2	0	633	1	354.247	193.845	160.402	0	0	-52.7253	38.3093	358.182	226.434	4338.11	5144.01	-358.182	0	12.6644	8.45758	8.04258	0	0	35.2247	-425.328	20.6067	2
3781	2	0	781	1	252.162	155.012	97.1502	0	0	80.2058	-13.9443	329.517	208.738	4404.49	5096.6	-329.517	0	11.3188	8.18634	7.41574	0	0	34.8327	-418.491	30.8597	2
3782	2	0	782	1	250.558	144.391	106.167	0	0	7.95003	84.9317	278.831	157.226	4377.09	5097.39	-278.831	0	8.11519	8.32242	7.85181	0	0	42.9857	-422.055	31.4015	2
3783	2	0	783	1	302.643	179.777	122.866	0	0	10.609	79.7157	367.345	280.495	4374.43	5102.6	-367.345	0	15.5126	8.08611	7.43024	0	0	35.9485	-423.229	24.6073	2
