# Supplementary material for: CaV1 and CaV2 calcium channels mediate the release of distinct pools of synaptic vesicles
Source: eLife. 2023 Feb 23;12:e81407. doi: 10.7554/eLife.81407 (PMC10023163; doi:10.7554/eLife.81407)
Supplement: Figure 5—source data 1. [file elife-81407-fig5-data1.zip › Figure 5 - Source Data 1/elks-1/22/2/cav1_to_cav1(cav2).csv]

49.825305646792
3.91867127534624
-0.45763384334623
-5.52623554351248
-23.6042903905218
14.5867320189836
18.3349090062184
16.0232892397553
0.841385127060676
55.7153566471088
8.01890602072035
-6.83250559165572
-55.5302722411116
6.08440929776862
-20.0420114880872
12.7585110395894
3.3841732243045
-26.9150192323341
-23.9290393324
-58.2811178265047
-5.81261634410839
-28.4747588806704
14.3000510229094
5.22677441527685
22.8728309229
-26.0690925469071
33.7770925258874
-74.3035847722522
-3.91093306879793
49.9273882786247
-29.5108435847042
-19.8362033809626
15.3665590145547
-44.5154810085414
-14.4762619132625
-30.376582539694
-1.34020552542006
24.4445301862252
-27.8394651310246
5.62332387567676
-9.65647639784947
-18.7607576512892
-35.1205639814225
51.4545348677402
8.28576294813683
90.8058969026142
-7.97238358130016
19.5645977216627
-3.19634195746039
46.2931556866242
1.97132010228415
13.1349170054464
11.8079515528889
-51.9867756465974
76.9010294226819
-45.6081577100085
3.16124349959682
22.7399761292445
37.4249948925335
-24.3473129729737
-22.5097072332856
14.5405855753424
-0.443326007516589
11.4318218878498
38.2785717898178
-13.0033289606445
60.9757413624639
11.259752500051
2.98802240390978
68.5083360410854
31.5280236441686
-21.0628450400809
-30.1653427698793
0.0711208469001576
-14.9223471071173
-5.76122858493
13.4179388539642
96.6796054220076
49.0682453827194
-17.6785872779155
-40.8891374566383
-27.0069203179783
-71.5246328929425
-1.86630555391457
-23.6714935048249
41.0069268457055
23.7225397868351
-49.8261742497589
-14.1921427869029
83.5601858604296
64.0326206015416
-0.664466160800657
-36.6954201494
58.4422771523905
-55.9004748389279
-10.0948748955025
-57.0932485023377
-16.7379829011979
54.2583682271725
18.1480673087362
-41.749297922147
-56.9579835276572
-67.7293652564449
-64.1147730266757
