# Supplementary material for: CaV1 and CaV2 calcium channels mediate the release of distinct pools of synaptic vesicles
Source: eLife. 2023 Feb 23;12:e81407. doi: 10.7554/eLife.81407 (PMC10023163; doi:10.7554/eLife.81407)
Supplement: Figure 5—source data 1. [file elife-81407-fig5-data1.zip › Figure 5 - Source Data 1/elks-1/22/2/cav1_to_cav1(ELKS).csv]

58.3828974058015
-4.59536718935851
-22.0171346210091
-29.4883221188966
-0.651506098668506
20.200732575574
19.5142152386134
11.8215452760478
3.72942196126769
49.6792314123868
4.42182777161815
10.8598766815157
-67.273448971122
-16.9852631921576
1.35454444992683
6.88984739582065
33.2991179822056
-27.0113008567669
-38.0953223843471
-45.6649310906923
-17.3696243654949
-42.5728088210808
48.713575076602
-23.810281253639
-2.63691068328353
-12.0742049643222
25.7470168212103
-58.3292490027861
41.2629672516659
47.858003225565
-16.199765780998
-19.1476409265078
35.6413578688425
-61.6693061083161
-42.2477681211249
-44.1301480473057
-28.4036333166814
13.1260652423525
-56.6270595978531
7.1824714888653
-19.8595087054009
-12.3644957686292
-9.79038254125862
73.2165518815227
6.31757596186526
67.6519549374389
11.3864958536233
40.1385399150904
7.94297839273622
59.717759600815
-12.6817883154599
5.5414527580615
-6.28961268906914
-66.6665855047422
67.4922525324191
-27.6302349058096
1.80626157406459
44.9952315597066
3.92885341779311
-21.1865753755601
-32.00635115983
32.459727604567
19.0740256335785
37.5496755087197
17.2490086056614
-16.3476407233129
67.5313406481819
-12.7912034584433
20.252986880113
84.6276221884973
60.8501813701378
2.67020358306672
-18.4437170644387
-18.3854985164917
-4.91977010162918
-13.3319233948196
20.0828462389118
66.071232304047
37.6829034480697
-1.49944344773485
-49.1776357760928
-51.2550173974296
-53.1721503750523
3.33117471826154
-2.59925600224415
34.0845143421848
9.84534756044468
-50.1415145253504
-26.8197533221564
55.0640672282925
43.3412581750654
-48.769344980099
-21.7094625456857
54.0218354456492
-83.1642127137611
-11.9854579029552
-80.7191376207993
11.2785867750545
63.8532092669175
60.4366114630784
-58.5112802651311
-25.2838146700151
-48.5100594346741
-48.1651557829964
