# Supplementary material for: CaV1 and CaV2 calcium channels mediate the release of distinct pools of synaptic vesicles
Source: eLife. 2023 Feb 23;12:e81407. doi: 10.7554/eLife.81407 (PMC10023163; doi:10.7554/eLife.81407)
Supplement: Figure 5—source data 1. [file elife-81407-fig5-data1.zip › Figure 5 - Source Data 1/elks-1/22/2/cav1_to_cav2.csv]

2.26174311996215
-42.3532494634303
-36.3641347969817
-49.2463421881669
-42.9662163611704
-68.8050921895872
26.2404018986133
92.1617017057858
2.93459215806956
6.8760199224705
-35.1803654847311
27.1179647924507
54.8280378307479
13.1122179330312
20.8322858642184
122.422066780998
36.1848805004809
-11.2204826397176
-162.79165654517
63.3843505140892
66.784457746892
-20.1931959293454
-34.6738805405896
-100.797554637091
45.0736997412339
71.9594515770139
102.738117081122
98.9969249115381
150.208347588569
115.472485594763
12.9743287044591
53.6446951849432
11.7429276695677
59.3411850167051
-103.686889841162
3.55462478841969
100.605529112682
104.828741407454
42.2109916057941
94.3442803544028
-170.464191061487
-67.9637860442951
-28.2604670225267
-29.9563616710204
14.1799157615317
3.02464187769488
1.65260342040506
-6.25773240221747
7.33402680242466
15.2663092241498
42.5345957276702
42.6529457463446
7.48274665513168
60.5933109016889
-13.9289912063207
56.7490844975075
28.2729904984546
-26.2402230303048
-0.457848170876105
125.100535255128
-56.9618251918284
-54.3264437548921
145.934461744586
-45.6058752486745
48.6177063629386
581.878806380836
8.78168003194946
200.471416965801
547.132694113967
328.907364517234
-73.0681252986963
43.1899943896776
206.146910425466
566.411716627897
321.790967617151
-180.466299605115
-173.025160007136
371.582581656721
546.339816218307
464.594182315396
460.090592791741
418.250034434086
357.858453104782
367.085988644604
319.963584658067
327.259614150423
245.47982757525
374.0428765851
483.295137147039
446.096488264388
259.98601587543
313.623884152275
231.713364106999
387.037307395521
365.047819147394
402.603902073968
477.43190779846
-57.9784021691337
17.4508893387676
-18.2336874411556
511.062114250218
159.400629156399
510.226045401134
-207.230784162807
481.48794152557
595.484188732621
271.656517845856
604.227237155612
571.590289643206
547.721536966602
483.514388329648
