# Supplementary material for: CaV1 and CaV2 calcium channels mediate the release of distinct pools of synaptic vesicles
Source: eLife. 2023 Feb 23;12:e81407. doi: 10.7554/eLife.81407 (PMC10023163; doi:10.7554/eLife.81407)
Supplement: Figure 5—source data 1. [file elife-81407-fig5-data1.zip › Figure 5 - Source Data 1/elks-1/22/2/cav1_to_elks.csv]

103.897707942685
80.8147315261713
135.635821719131
139.435884013558
84.8092429732033
114.484486358618
166.443701583939
258.353149356165
164.671260914066
147.024560028455
119.865034489668
164.12738046076
271.581374851969
144.874262348021
88.8698221802224
289.727159586458
183.258400318127
159.808267178094
98.6692403339985
188.132002784417
231.672926800004
229.30593319898
140.574832043956
37.1479551471957
194.633391478502
206.9950385849
221.259800001729
237.141521061768
268.224950015401
207.676074750974
158.361299776377
151.678928073668
108.324610321838
139.590585179888
43.2214868813726
178.323620850649
233.804109831096
232.357117167552
191.857412466287
241.688693582243
68.9130232983025
115.30515359111
121.081378875791
84.5127100724485
225.96780209515
128.983321795788
179.224156652191
77.117674936072
119.273727339915
173.919022063124
158.174516699158
312.88990036118
94.500022731072
264.942072686953
150.68083932106
157.436537560505
166.316630488164
116.30857196297
104.877651339054
199.958935254118
100.197121410424
129.444987756526
202.746489149427
267.622765726473
533.057150449159
380.290849174806
504.368424073583
527.707339241612
462.562431371952
341.380698212052
239.081949022423
379.877070799655
553.758325277474
200.681718088133
434.146005136402
309.260256518454
304.17359542877
220.222118008945
310.676910221239
281.282605523342
376.037153214192
291.55653064827
228.191347413581
188.074924081719
174.519043576788
187.491655557445
132.070717539425
277.755708497612
289.247291492245
345.361042603787
247.670219881412
340.852358277062
355.337146598476
450.162384437926
418.094212905188
378.709318232522
426.357569323088
500.801074959659
546.518445919785
550.424633383064
330.847269718372
558.47549950683
409.265954367983
73.2313630167582
367.269891689583
309.499066686848
489.52098145065
290.280666904074
511.352560513064
364.074233286862
231.554721631378
