# Supplementary material for: CaV1 and CaV2 calcium channels mediate the release of distinct pools of synaptic vesicles
Source: eLife. 2023 Feb 23;12:e81407. doi: 10.7554/eLife.81407 (PMC10023163; doi:10.7554/eLife.81407)
Supplement: Figure 5—source data 1. [file elife-81407-fig5-data1.zip › Figure 5 - Source Data 1/elks-1/22/2/cav2_to_cav1.csv]

248.569239743664
228.578780557322
203.872905439826
222.12289464694
271.83966740909
224.912335106287
226.837654571208
245.67096752118
239.800263130693
241.476760066607
198.001188143987
211.904769580101
180.86573008313
226.916327548457
214.529600219886
259.499712983894
232.734688175048
246.593531155234
264.013458896662
181.703306831803
235.963912410979
197.718970315026
215.757033605348
206.516365809431
250.970749647694
193.18342656163
223.367497241661
209.112159824063
243.847265127181
239.233980704241
225.573626350187
220.267044931282
238.772717623505
214.499539285582
223.320730781363
202.587783569678
211.411924171377
219.056397669463
229.067702415591
215.056768077897
183.743981743199
217.035841962656
266.813669691705
245.358374885695
209.678644792056
259.055485369428
186.034422598633
221.51731880752
276.624457016746
181.975221664802
177.942711111747
191.954682150631
213.543193214194
245.261000692291
235.02487781021
248.940644408101
250.5007641578
228.786563622299
207.958612751539
241.317607583218
226.070964967291
227.801265199427
210.942134187007
250.078609696545
258.332912524782
270.436611462935
190.35585738218
207.801218513601
219.347130108845
192.019659383279
218.694403438806
258.691014629781
177.198125196425
292.033532644608
237.628039786924
182.387843946031
277.81496841298
271.581233782409
221.531283619274
214.385503679486
280.314644335583
211.215329608981
200.21497400627
218.083629112445
193.655368470731
216.965168960892
214.603927408483
239.004197948861
234.232833635123
205.853677289858
202.099413917751
193.651966393586
250.543961396699
236.958129934413
193.182476604696
184.6816745854
186.804355653812
248.872803133791
252.769326377314
243.837793919102
221.325015702551
227.596774758563
291.643003241114
139.104417293084
290.092495676148
227.849465024449
223.763372650651
222.406020592472
271.497988185015
287.10988662621
269.687954972721
244.544221171877
278.250865815218
219.112217170959
120.325047726575
215.777372901885
217.970940818584
207.273910370702
233.466026949214
255.547205466385
171.776559795665
205.32264803922
218.402579275247
217.931605071135
163.495290483482
189.619143351841
230.791916164032
240.042661409124
220.060127944869
241.422626830109
171.375847956572
169.971056671391
201.522862805564
227.327379658445
225.619503133733
222.872672606126
226.298688194683
178.142598001786
232.299495260784
277.800263123027
273.021763331194
190.481136217372
218.159112870832
230.00396734791
226.855242144998
224.224384214643
259.043072190272
199.146559361208
218.997837750198
188.805730313869
217.248454619367
179.334335655773
208.545540520141
289.336213856974
179.098821437517
186.13496043624
155.730473024835
170.114847561471
246.254708837981
129.761550573929
206.610847599904
199.509356820835
176.367628211096
161.565507950271
211.108961962796
223.291283519465
277.377195485651
215.763616975925
205.867622574734
158.545329323767
245.749469381684
116.678383219129
189.731438658187
262.948856866668
225.619159417891
114.341471335796
202.859722593808
219.246089929515
192.827028963801
203.035909851703
145.498225014474
181.91691891477
219.273472603874
167.738072607245
263.912240465745
180.809817987245
197.861388812326
210.81276048697
207.301518987148
173.054441893056
260.876478770453
199.328681809402
209.710269553346
214.382867161082
186.485448418432
154.497970725282
173.771338001343
123.117111521701
181.378921033821
236.980443200568
204.646424871519
221.966592429651
154.198497239277
158.305927347636
237.166420400663
235.738298477369
161.356438149714
247.219091665665
193.064933638557
170.558468045432
146.419023169411
237.0058640997
199.300004770501
193.136483332099
217.92214020731
117.689672792002
133.841653722678
144.569610590483
144.419781994267
195.53428521219
221.862934468206
153.16582571972
154.812709435363
148.020336443594
200.598227547956
217.201712943142
147.470047129736
233.219785026212
208.451218739082
212.23421962792
68.0583453413001
154.795435239678
221.409020909729
197.837082741444
201.957577371588
181.546220121834
165.961821041697
246.160808998647
194.451169941429
162.577146496179
176.767046377413
197.413316466232
219.743790702278
175.073286946085
184.724235146642
181.725136887816
221.570938002021
185.417904615008
255.65085123344
206.220379464826
218.139908324715
265.772533920461
204.361238903878
250.971449174943
228.256839942356
207.745938134646
241.011696960485
239.85295061043
236.489277416118
218.036102350599
243.791028249391
160.641650742265
216.691354609317
223.637376638979
174.420497722924
231.809592910196
210.029120579858
227.269642198556
191.390802572716
191.233365506182
213.73362128819
257.724719397366
233.236169545145
296.762827038558
211.366158125571
216.800614954905
164.126765570276
263.705317036253
252.912431318064
272.574126900035
266.26339862002
271.281188760833
222.850175040603
212.401562038646
274.105668351829
206.402740642434
170.883291043056
251.903017764399
216.410913663273
170.412078405999
204.383184164238
123.79579384563
172.643615725151
123.240778345289
205.304779302714
143.730819383153
101.3043099421
168.022264109352
195.275500734829
235.55417796725
179.615690370875
179.799105602435
154.433814766129
140.563293432499
104.38532959016
170.834269055128
185.486603449513
199.25467375022
167.06761620088
190.247780070454
180.616171937825
164.316745831416
146.768947343812
187.478428181487
190.262246433345
169.808530768596
216.659080086571
186.314084704488
181.533378557876
217.194859714823
191.449846393888
201.633030378311
210.526483585741
221.176534517394
184.617389349865
260.761026658276
197.483437459304
158.514139093885
202.30664973711
186.789974552824
253.900266233637
161.868800593244
183.735957378938
207.017719978438
153.488974943208
235.211780281991
192.065475491348
200.425729874179
259.432571138007
188.426964031604
170.482879992382
151.818882829814
205.212965158968
88.1368434300739
240.988132652506
180.713632381367
170.167258641567
205.258742905047
141.266783279628
237.132527620883
178.978888410172
210.786903969368
138.775370648348
127.202242337116
182.460833150903
206.190085058302
214.71283273325
193.742071365908
184.686829947273
169.357517044365
203.11510341285
129.027128061447
131.566440421093
178.078128466883
179.195748905123
202.412281569349
169.567016119135
148.209856993959
148.276225652145
102.111446248049
196.180968424781
183.569062484596
156.153179791253
211.082357535685
186.982523423226
245.823138586927
239.806129225968
166.307448501478
246.069251826489
220.523848600658
223.182990384751
191.099824170254
229.160437660884
260.82170093087
182.440071319699
147.383117501889
193.631277827542
195.698053539617
175.747788550326
205.183197384126
185.704267964021
117.197367197584
214.768394867864
212.999291963039
237.659026388207
223.91131987164
144.179289183371
196.291571615993
258.427853334265
194.105273513321
219.03679329746
207.006648360205
181.748951526659
200.50404585414
164.454787609388
205.629828440069
175.78744313072
153.500909971769
210.071086501456
167.792781747097
213.816627662052
222.135001286364
119.789617269006
172.419999655819
134.02533266537
137.154037305867
199.009627648407
202.368997783844
184.762681513809
202.444237456798
243.467665673504
208.752966587829
234.591633883841
242.387878522964
244.097423861091
209.786029513727
223.957588753289
145.463050459837
201.31942017322
194.416933544632
144.244849651863
234.367552352422
242.050650370436
217.293742712228
181.31952189536
211.561232282519
285.046703634903
173.450071141318
122.618197673808
178.74538504117
180.355953700445
242.968867820546
194.944622184188
198.021424232921
147.921948850721
126.837911684711
180.817027125795
160.143858066876
182.884293182853
248.867022893359
164.961963859192
152.083318962992
120.172508951503
144.44625665088
199.777727117683
123.732139437616
127.744329035128
182.460704269815
150.64934760542
192.244716446295
160.843688667625
151.146815301258
105.35002470889
181.908845674129
179.421975522903
184.112909404529
210.87852320053
210.755481848442
226.63111153955
187.299039411518
62.7702471218981
110.649812883187
146.071789152869
170.050579975166
202.939749326368
231.837300860579
207.963773568253
153.089794913364
151.305256655951
146.86747452981
123.187508519121
194.905996478378
141.775713901216
