# Supplementary material for: CaV1 and CaV2 calcium channels mediate the release of distinct pools of synaptic vesicles
Source: eLife. 2023 Feb 23;12:e81407. doi: 10.7554/eLife.81407 (PMC10023163; doi:10.7554/eLife.81407)
Supplement: Figure 5—source data 1. [file elife-81407-fig5-data1.zip › Figure 5 - Source Data 1/elks-1/22/2/cav2_to_cav2(cav1).csv]

-64.9657540258547
-40.2680439294538
10.4407002429896
-6.01394579669909
-59.2430222131031
26.2345010783426
-48.1720481782552
-80.4208094908274
2.36345729777872
-80.9028559369465
-147.244908553577
39.9461839029666
-22.6890633235796
62.3222501160051
-119.976400434924
-64.9118239339671
17.7501769332605
-88.8296157116304
2.20122652684336
-144.419943446352
19.2041244603154
-8.7909494858834
-1.9491328952588
-36.1836489179761
-63.7940924636066
-8.50652759233139
-35.931609464453
-7.35770466741064
27.9509377594452
8.36860251596249
33.9088044593962
-169.588108915788
69.7386769435777
-30.3696415187126
-160.881042984343
34.8811598798186
0.129145440568891
76.7831504085959
-59.2229677553289
23.5377858242116
-9.04199023457045
36.0330149357439
24.7187279952252
-57.4845027619469
28.2060869238865
32.8644397420842
35.5573748929789
-27.9012558165684
8.0728859632211
-32.0780373021505
-33.8808419227992
4.29802594582929
-31.120080704917
61.0011304089983
80.4025600676021
59.4673917172915
91.4022963329596
105.180838402972
126.880262982562
-1.71020127945735
61.3102941596551
37.9489960145577
47.3384811231297
33.1356028175085
12.2988769060141
101.525356211173
-69.5511736410906
30.7640042858554
-52.9953259210822
-107.078967285521
100.447643615116
57.763731811013
-99.3535082965661
28.1580562386146
61.7852319268652
18.9896064198722
-47.5273512707147
52.1699576584417
86.2693270994962
72.1967486985047
9.51913611683835
64.0732134785651
-12.25684662451
36.5751942548329
-6.55879709719852
-18.8524248450706
52.4439229370535
2.93642611061591
36.816177305054
15.9518851917553
137.546646333576
4.66666322481456
-42.2249151467802
80.3737485923946
23.1388133909679
46.8782552183704
39.2923933681784
-49.6441677173209
20.9316078491549
-33.3848108432173
112.559092800891
27.6584985233951
41.3390843311556
67.130792471987
68.5699893235521
-10.9564060863042
58.6955738678837
0.439507354295756
2.29249965286726e-05
-14.1775082036263
-6.97936569090393
120.079282490319
-71.7002575792033
43.9444367540666
10.301267959622
-4.3378562562591
-73.1100431979701
3.6079274035144
45.250800269441
19.0513072856891
92.3628418309315
-44.719812938263
133.540633771609
-6.01272407846113
5.51167885400241
26.1157881135352
16.065194622078
7.9659289115059
-26.2020173653057
37.3421321610897
19.6899967525057
89.4236724740074
-13.3240652062452
-34.0946189208096
22.1787097711538
49.7634446073077
91.3500159778671
-11.604312426188
-34.1769948067797
44.7597377606019
50.8640720223364
-35.9165360695245
-120.902769690079
59.106570939686
55.6321079291786
-33.5592698595954
41.6378898054134
-25.1256483658092
58.174041849745
29.8470929561902
42.596760628541
-24.3694177917107
43.5540495838352
22.8189298160489
-16.7686460037128
10.9475342582775
-66.5366581143096
37.4332512356648
25.0333964000599
80.9459292678528
2.63132368076663
-15.75778848901
-39.7812463483058
8.17134227702422
57.833954250302
39.8625585949442
18.2815574806793
-41.5716828215538
-57.5439693604751
113.581602358612
116.405862393746
-12.0381010249846
25.5232164166462
-50.2007042961852
-49.8454795814998
15.3096275720425
92.9431949625566
24.0331464960884
7.03758441896321
-64.0314408286929
71.25868864884
-98.6227274020441
24.5930157838868
108.076035645051
-0.306513158044936
-96.24015279738
58.936766087292
8.63906331583235
-139.043903711752
26.1474807393413
0.946180678225346
42.1868536857021
50.7160212252227
-30.5019720683588
-54.787245892848
-87.3908980760568
-13.4459308128824
-7.05018232547968
33.7944755502228
96.5436666136845
68.9165027328693
43.4930689864348
95.3608170742448
-100.572373578285
-3.29192631186811
84.3734558707013
-44.4129942701545
81.5358663519407
-40.1947782807122
-103.486844024402
55.9776143209763
67.7175547573459
-112.940034353649
31.6967633189995
-31.9806531398342
53.0556930699911
-25.6130955652609
-0.978425813360673
106.352096900099
135.33882579169
74.9884919539561
-58.4013115736482
-14.9749793241074
85.1394837458704
46.8322219581557
-38.756969339501
85.4315476052291
16.5305304131919
108.672596614364
6.50504585823387
1.17645366129432
4.78229697905613
80.6874099797099
-49.2700604023864
4.11667571702833
-70.7796104293254
-20.2448737149232
-79.4838312420568
-27.1891954480536
1.21859180820525
-7.48724963923564
-45.8433219369169
131.686709559559
3.14602129238051
52.145221363641
46.5846607501605
-1.33729352586283
-4.45478651211511
-1.616775919985
10.6134402707296
-2.6301641312582
79.9732898640943
5.50761615031274
53.1143507109684
25.1228615738062
11.3272584101467
74.423390886094
36.1754530445708
57.8272957468473
-118.520792092627
-27.8334782120253
-7.48610410264178
-2.65326594713474
30.425375262266
-50.2758426643511
35.3353215225695
-26.7013534653918
119.057275765301
-7.5305679717419
-90.2200311553136
-48.3814480350463
26.4414962809212
-139.906274098105
28.9830257227115
77.5391399610432
-104.776825181902
33.0593078343002
91.3991630822618
69.5817444387837
59.2475934035713
0.613484327370998
-3.83013574966503
-32.3727177506751
-29.9328567900232
45.1880411117379
21.7624767706395
43.5260913799736
44.4149267453311
1.34485531469113
9.07398638816017
-12.3793798884719
49.2893725881611
-20.6473506269092
55.6526956892378
-13.6833249054191
1.83959960361085
-15.4967135662475
-60.7570693470091
8.85903061820886
69.0947792672503
37.7195223242468
-1.40248917485519
-0.00405082636984844
-12.2881292246232
20.7669849314977
-30.39172245747
-0.753179651360142
-69.179792347699
-35.8663611582099
23.5839298996859
-34.4122723463163
-37.6005418327684
15.2351859171265
88.5627565148627
-45.1648851177995
-149.009583675485
-22.25504478158
-23.1277789758608
55.9491989964747
-21.934476954744
-49.567975205917
-117.353574142292
-20.9545432888269
23.950583613215
44.0447228563819
24.5937582245876
-42.0432532462144
-24.1410633016746
6.27644481501443
15.9372342838512
-81.6838685332957
-146.120490875947
-42.996169224323
58.5040315855742
41.3157969320303
-78.3614816242105
-15.7345758578733
93.1085728284054
-73.4275359628907
-11.7749608543634
39.9916353984529
-43.5144391682545
129.163946355839
-28.8166517490929
-28.1773625554576
-81.8759219302199
-19.5478216381414
-40.6363667709086
-46.9737415237394
-12.8806884755661
24.7797363118268
-26.7606469266173
-93.6043239353696
63.6460930787896
-80.2310595976489
12.312930822093
35.9368760314462
42.7567335770211
53.3524027652636
-85.8048984203895
-30.3530818441138
-4.77632255881986
37.9986390372421
-80.4040891248699
-9.21420805386083
-22.9729325391006
-4.36255931571372
20.8462788103641
-104.145392608634
43.3377613111595
99.7437128026297
-2.09757154578188
91.7531937979109
14.0855429562055
-31.1305899617216
-53.5727979174965
-48.2072494314518
6.5671512182123
-17.1973330596109
-178.597753510313
-77.1824883696515
-3.76980755172076
62.510599591338
-38.2840054421815
-6.08213617731531
48.8269511829924
30.1641438429535
49.6453951357914
48.6491954587921
40.4775298321558
128.785995217356
75.1513654595526
18.4085523801884
70.1616778799232
-21.4995926800659
39.1962129004648
-57.6740032900177
59.9400259653705
-69.4409656090022
70.0120839972417
-32.1528515679922
-82.4663909490962
-15.6809657350479
-37.0325319258793
45.7148672627557
22.7431016336616
-6.33223362879767
30.6811075897051
-26.4677713593276
-62.3012397309924
-21.6110265944264
-21.4180298849103
-29.4406528932393
-40.1370362023533
-44.677677526345
-43.0111968918015
-19.8402830464754
-9.30549195305616
-102.693838657344
17.1381478011947
70.0841569990564
-51.6324711322848
-29.1868653797658
-169.206052142702
14.8249672871364
-48.5940656368632
-9.06943455805163
-38.4740489527164
-92.9408344688252
-92.4895511955208
-22.6895065692327
20.1978488483744
5.23641012859048
-4.04928163315913
112.510607806904
-14.0728421943252
56.4498440595064
-37.8682433757497
-5.24025933035659
67.3949175032287
-52.2876149745859
-6.49675409003635
6.83388729170406
15.8054370211037
-118.407737512784
-60.437915766847
-51.8657955913316
-107.341299912245
-41.3506447813454
6.69813952340905
-92.4925126764113
50.5908395350177
-1.66587036712849
-21.6828502619071
-134.709419561477
-46.2431780957015
-50.136361872381
-105.201056133784
-96.5719113825605
-14.0125527940297
-82.8658703483063
-11.5752336083967
21.3923338362381
-105.580143113295
-126.372654490025
35.062975526557
36.2547095394423
8.61095135041273
99.3883938980505
-27.9201259401004
8.28066106742585
24.4490830980938
-53.2117125476868
-87.6731632668486
42.8662808969709
99.6914961524637
21.9088681507794
-145.017239941952
-98.9734170653026
-11.7638725832105
22.2925719102789
-97.3018182471085
11.9570398637377
