# Supplementary material for: CaV1 and CaV2 calcium channels mediate the release of distinct pools of synaptic vesicles
Source: eLife. 2023 Feb 23;12:e81407. doi: 10.7554/eLife.81407 (PMC10023163; doi:10.7554/eLife.81407)
Supplement: Figure 5—source data 1. [file elife-81407-fig5-data1.zip › Figure 5 - Source Data 1/elks-1/22/2/cav2_to_cav2(ELKS).csv]

46.8007470667917
26.8102878804493
2.10441276295387
20.3544019700676
70.0711747322175
23.1438424294147
25.0691618943356
43.9024748443071
38.0317704538202
39.7082673897348
-3.76730453288565
10.1362769032285
-20.9027625937424
25.1478348715846
12.7611075430132
57.7312203070214
30.9661954981757
44.8250384783614
62.2449662197896
-20.0651858450692
34.1954197341065
-4.04952236184636
13.9885409284752
4.7478731325582
49.2022569708215
-8.58506611524263
21.5990045647886
7.3436671471909
42.0787724503089
37.4654880273683
23.8051336733142
18.4985522544093
37.0042249466323
12.7310466087092
21.5522381044902
0.819290892805839
9.64343149450451
17.2879049925905
27.2992097387187
13.2882754010243
-18.0245109336738
15.2673492857839
65.0451770148329
43.5898822088229
7.91015211518334
57.2869926925559
-15.7340700782397
19.748826130648
74.8559643398739
-19.7932710120704
-23.8257815651259
-9.81381052624147
11.7747005373212
43.492508015418
33.2563851333371
47.172151731229
48.7322714809279
27.0180709454262
6.19012007466608
39.5491149063455
24.3024722904183
26.0327725225543
9.17364151013408
48.3101170196724
56.5644198479094
68.6681187860622
-11.4126352946923
6.03272583672879
17.5786374319723
-9.74883329359363
16.9259107619337
56.922521952908
-24.5703674804472
90.2650399677359
35.8595471100516
-19.3806487308411
76.0464757361078
69.8127411055366
19.7627909424018
12.6170110026133
78.5461516587102
9.44683693210845
-1.55351867060199
16.3151364355726
-8.11312420614104
15.1966762840193
12.8354347316108
37.2357052719881
32.4643409582504
4.08518461298536
0.330921240878524
-8.11652628328648
48.7754687198267
35.1896372575402
-8.58601607217679
-17.0868180914722
-14.9641370230602
47.1043104569189
51.0008337004419
42.0693012422298
19.5565230256789
25.8282820816903
89.874510564242
-62.6640753837883
88.3240029992758
26.0809723475768
21.9948799737786
20.6375279156
69.7294955081425
85.3413939493375
67.9194622958485
42.7757284950048
76.4823731383458
17.343724494086
-81.4434449502978
14.0088802250129
16.2024481417111
5.50541769382926
31.6975342723417
53.7787127895126
-29.9919328812075
3.55415536234796
16.6340865983748
16.1631123942625
-38.2732021933907
-12.1493493250318
29.0234234871596
38.2741687322514
18.2916352679968
39.6541341532366
-30.3926447203003
-31.7974360054814
-0.245629871308665
25.5588869815729
23.8510104568604
21.1041799292534
24.5301955178102
-23.6258946750868
30.5310025839117
76.031770446155
71.2532706543216
-11.2873564595002
16.3906201939599
28.235474671038
25.0867494681252
22.4558915377702
57.2745795133997
-2.62193331566414
17.229345073325
-12.9627623630031
15.4799619424948
-22.4341570211
6.77704784326852
87.5677211801012
-22.6696712393559
-15.6335322406321
-46.0380196520373
-31.6536451154016
44.4862161611081
-72.0069421029439
4.84235492303105
-2.25913585603757
-25.4008644657761
-40.2029847266012
9.34046928592397
21.5227908425923
75.6087028087786
13.9951242990528
4.09912989786153
-43.2231633531055
43.9809767048118
-85.0901094577439
-12.0370540186859
61.1803641897959
23.8506667410184
-87.4270213410764
1.09122991693584
17.4775972526422
-8.94146371307124
1.26741717483037
-56.2702676623985
-19.8515737621028
17.5049799270018
-34.0304200696273
62.1437477888721
-20.9586746896275
-3.90710386454612
9.04426781009715
5.53302631027509
-28.7140507838167
59.1079860935806
-2.43981086747044
7.94177687647334
12.6143744842093
-15.2830442584409
-47.2705219515901
-27.9971546755296
-78.6513811551713
-20.3895716430516
35.2119505236951
2.87793219464675
20.198099752778
-47.569995437595
-43.462565329236
35.3979277237904
33.9698058004969
-40.4120545271589
45.450598988793
-8.70355903831569
-31.2100246314403
-55.3494695074614
35.2373714228279
-2.46848790637159
-8.63200934477391
16.1536475304374
-84.0788198848704
-67.9268389541949
-57.1988820863899
-57.3487106826051
-6.23420746468219
20.0944417913333
-48.602666957152
-46.9557832415094
-53.7481562332787
-1.17026512891698
15.433220266269
-54.2984455471369
31.4512923493394
6.68272606220944
10.4657269510471
-133.710147335572
-46.9730574371943
19.6405282328569
-3.93140993542875
0.189084694715348
-20.2222725550382
-35.8066716351759
44.3923163217742
-7.31732273544367
-39.1913461806935
-25.0014462994595
-4.35517621064082
17.9752980254052
-26.6952057307872
-17.0442575302304
-20.0433557890565
19.8024453251483
-16.3505880618641
53.8823585565679
4.4518867879533
16.3714156478427
64.0040412435883
2.59274622700559
49.2029564980703
26.4883472654838
5.97744545777368
39.2432042836126
38.0844579335571
34.7207847392456
16.2676096737268
42.0225355725188
-41.126841934607
14.9228619324449
21.8688839621063
-27.3479949539487
30.041100233323
8.26062790298511
25.5011495216831
-10.3776901041565
-10.5351271706904
11.9651286113176
55.9562267204938
31.4676768682721
94.9943343616851
9.59766544869854
15.0321222780321
-37.6417271065966
61.9368243593808
51.1439386411912
70.805634223163
64.4949059431474
69.5126960839607
21.0816823637306
10.6330693617738
72.3371756749566
4.63424796556137
-30.8852016338169
50.1345250875265
14.6424209864008
-31.3564142708738
2.61469148736523
-77.9726988312423
-29.1248769517215
-78.5277143315834
3.53628662584106
-58.0376732937193
-100.464182734772
-33.7462285675201
-6.49299194204377
33.7856852903778
-22.1528023059973
-21.9693870744377
-47.3346779107433
-61.205199244373
-97.3831630867126
-30.9342236217444
-16.2818892273599
-2.51381892665268
-34.7008764759921
-11.5207126064188
-21.1523207390474
-37.4517468454569
-54.9995453330603
-14.2900644953852
-11.5062462435271
-31.9599619082765
14.8905874096981
-15.4544079723846
-20.2351141189965
15.4263670379505
-10.3186462829844
-0.135462298561833
8.75799090886812
19.408041840521
-17.1511033270071
58.9925339814035
-4.2850552175687
-43.2543535829873
0.538157060237609
-14.9785181240486
52.1317735567645
-39.899692083628
-18.0325352979344
5.24922730156595
-48.2795177336648
33.4432876051187
-9.703017185524
-1.34276280269387
57.6640784611345
-13.3415286452682
-31.2856126844908
-49.9496098470581
3.44447248209599
-113.631649246799
39.2196399756331
-21.0548602955059
-31.6012340353054
3.49025022817477
-60.5017093972447
35.3640349440102
-22.7896042667007
9.01841129249533
-62.9931220285243
-74.5662503397562
-19.307659525969
4.42159238142995
12.9443400563778
-8.02642131096491
-17.0816627295999
-32.4109756325079
1.34661073597726
-72.7413646154255
-70.2020522557796
-23.6903642099896
-22.5727437717496
0.64378889247655
-32.2014765577378
-53.5586356829135
-53.4922670247279
-99.6570464288234
-5.5875242520915
-18.1994301922768
-45.6153128856195
9.31386485881285
-14.7859692536467
44.0546459100542
38.0376365490956
-35.4610441753948
44.3007591496162
18.7553559237858
21.4144977078786
-10.6686685066188
27.3919449840114
59.0532082539976
-19.3284213571733
-54.3853751749839
-8.13721484933012
-6.07043913725556
-26.0207041265467
3.4147047072538
-16.0642247128517
-84.5711254792886
12.9999021909916
11.2307992861661
35.8905337113347
22.1428271947671
-57.5892034935014
-5.47692106087925
56.6593606573924
-7.66321916355173
17.2683006205871
5.23815568333248
-20.0195411502136
-1.26444682273268
-37.3137050674841
3.86133576319662
-25.9810495461525
-48.2675827051035
8.30259382458371
-33.9757109297752
12.0481349851798
20.3665086094916
-81.9788754078663
-29.3484930210534
-67.7431600115024
-64.6144553710055
-2.75886502846515
0.600505106971468
-17.0058111630633
0.675744779925481
41.6991729966312
6.98447391095669
32.823141206969
40.619385846092
42.3289311842182
8.01753683685456
22.1890960764167
-56.3054422170353
-0.449072503652133
-7.35155913224025
-57.5236430250097
32.5990596755491
40.2821576935639
15.5252500353554
-20.4489707815128
9.7927396056466
83.2782109580303
-28.3184215355541
-79.1502950030645
-23.0231076357022
-21.4125389764276
41.2003751436732
-6.82387049268436
-3.74706844395132
-53.846543826151
-74.9305809921616
-20.9514655510775
-41.624634609997
-18.8841994940194
47.0985302164863
-36.8065288176804
-49.6851737138804
-81.5959837253695
-57.3222360259924
-1.99076555918964
-78.0363532392566
-74.024163641745
-19.3077884070572
-51.1191450714523
-9.52377623057782
-40.924804009248
-50.6216773756141
-96.418467967982
-19.8596470027433
-22.3465171539692
-17.6555832723434
9.11003052365777
8.9869891715698
24.8626188626777
-14.4694532653548
-138.998245554974
-91.1186797936853
-55.6967035240032
-31.7179127017062
1.17125664949526
30.0688081837061
6.19528089138021
-48.6786977635084
-50.4632360209216
-54.9010181470621
-78.5809841577511
-6.86249619849423
-59.992778775656
