# Supplementary material for: CaV1 and CaV2 calcium channels mediate the release of distinct pools of synaptic vesicles
Source: eLife. 2023 Feb 23;12:e81407. doi: 10.7554/eLife.81407 (PMC10023163; doi:10.7554/eLife.81407)
Supplement: Figure 5—source data 1. [file elife-81407-fig5-data1.zip › Figure 5 - Source Data 1/elks-1/22/2/ELKS_to_cav2.csv]

151.94318703008
197.849821401526
202.226126520219
207.294728220385
225.372783067394
187.181760657889
183.433583670654
185.745203437117
200.927107549812
146.053136029764
193.749586656152
208.600998268528
257.298764917984
195.684083379104
221.81050416496
189.009981637283
198.384319452568
228.683511909207
225.697532009272
260.049610503377
207.581109020981
230.243251557543
187.468441653963
196.541718261596
178.895661753972
227.83758522378
167.991400150985
276.072077449125
205.67942574567
151.841104398248
231.279336261577
221.604696057835
186.401933662318
246.283973685414
216.244754590135
232.145075216567
203.108698202293
177.323962490647
229.607957807897
196.145168801196
211.424969074722
220.529250328162
236.889056658295
150.313957809132
193.482729728736
110.962595774258
209.740876258173
182.20389495521
204.964834634333
155.475336990248
199.797172574588
188.633575671426
189.960541123984
253.75526832347
124.867463254191
247.376650386881
198.607249177276
179.028516547628
164.343497784339
226.115805649846
224.278199910158
187.22790710153
202.211818684389
190.336670789023
163.489920887055
214.771821637517
140.792751314409
190.508740176821
198.780470272963
133.260156635787
170.240469032704
222.831337716953
231.933835446752
201.697371829972
216.69083978399
207.529721261802
188.350553822908
105.088887254865
152.700247294153
219.447079954788
242.657630133511
228.775412994851
273.293125569815
203.634798230787
225.439986181697
160.761565831167
178.045952890037
251.594666926631
215.960635463775
118.208306816443
137.735872075331
202.432958837673
238.463912826272
143.326215524482
257.6689675158
211.863367572375
258.86174117921
218.50647557807
147.5101244497
183.620425368136
243.517790599019
258.72647620453
269.497857933317
265.883265703548
