# Supplementary material for: CaV1 and CaV2 calcium channels mediate the release of distinct pools of synaptic vesicles
Source: eLife. 2023 Feb 23;12:e81407. doi: 10.7554/eLife.81407 (PMC10023163; doi:10.7554/eLife.81407)
Supplement: Figure 5—source data 1. [file elife-81407-fig5-data1.zip › Figure 5 - Source Data 1/elks-1/22/3.csv]

image-ID	cycle	z-step	frame	accum	photon-count	photon-count11	photon-count12	photon-count21	photon-count22	psfx	psfy	psfz	psf-photon-count	x	y	z	stdev	amp	background11	background12	background21	background22	chisq	log-likelihood	accuracy	vis-probe
2	0	0	2	1	563.389	260.479	302.91	0	0	-62.9963	59.7586	-51.4042	524.206	5843.28	8112.36	51.4042	0	17.9572	17.641	21.6513	0	0	48.4713	-517.164	25.1811	0
4	0	0	4	1	547.407	228.498	318.909	0	0	-105.256	113.921	201.292	584.726	5785.88	8257.52	-201.292	0	20.928	16.3009	20.6758	0	0	58.0205	-517.465	25.5845	0
5	0	0	5	1	778.558	316.102	462.457	0	0	-24.4874	93.4574	-5.74761	749.084	5804.77	8277.98	5.74761	0	25.3066	17.5044	20.8212	0	0	40.5978	-516.195	16.1634	0
9	0	0	9	1	735.862	361.186	374.676	0	0	-68.8408	125.946	69.3851	712.915	5849.12	8145.83	-69.3851	0	24.5232	17.9362	22.3389	0	0	78.3207	-537.206	17.6755	0
10	0	0	10	1	669.418	350.676	318.742	0	0	-92.8681	33.2643	76.1549	664.708	5873.15	8238.52	-76.1549	0	23.051	18.0731	22.9955	0	0	41.4314	-519.839	20.1955	0
11	0	0	11	1	651.565	319.784	331.78	0	0	45.0243	49.2541	-80.266	363.335	5934.58	8122.87	80.266	0	12.206	20.3866	23.8469	0	0	24.8601	-513.531	21.5679	0
12	0	0	12	1	554.042	301.307	252.735	0	0	-84.3577	32.1687	98.2944	477.157	5864.64	8239.61	-98.2944	0	16.5073	17.8153	21.6931	0	0	43.6886	-514.361	25.8315	0
17	0	0	17	1	602.816	276.618	326.198	0	0	-62.7266	69.9175	22.3612	523.123	5843.01	8201.86	-22.3612	0	17.8531	18.0806	20.8634	0	0	67.055	-524.976	22.8883	0
18	0	0	18	1	525.101	212.959	312.142	0	0	-35.8381	4.00203	16.4085	466.199	5816.12	8267.78	-16.4085	0	15.8152	17.1297	20.3266	0	0	43.1631	-508.863	27.2712	0
19	0	0	19	1	647.046	319.61	327.436	0	0	-27.1552	113.373	25.5949	640.929	5807.44	8258.07	-25.5949	0	21.6844	17.241	19.5948	0	0	43.2877	-511.829	20.3951	0
23	0	0	23	1	488.979	250.599	238.38	0	0	-232.394	-153.198	0.224923	416.063	5813.35	7727.36	-0.224923	0	17.4983	16.3538	19.8518	0	0	50.0059	-507.516	29.7089	0
23	0	0	23	1	693.342	315.137	378.205	0	0	-122.781	236.366	-10.4927	480.017	5903.06	8135.07	10.4927	0	17.5973	16.6824	21.9053	0	0	91.3489	-532.13	18.8434	0
24	0	0	24	1	414.985	221.033	193.952	0	0	-10.8443	20.1867	176.21	361.604	5791.12	8251.59	-176.21	0	12.3508	16.8943	20.7247	0	0	37.9463	-504.837	38.1362	0
29	0	0	29	1	494.585	279.813	214.772	0	0	-99.3398	52.5572	113.86	442.921	5879.62	8219.22	-113.86	0	15.4614	16.5835	19.3729	0	0	52.0563	-508.502	29.1784	0
31	0	0	31	1	582.556	270.388	312.168	0	0	-46.3793	94.7632	44.6456	529.237	5826.66	8276.68	-44.6456	0	17.9728	16.5544	19.6007	0	0	47.2397	-509.623	23.3331	0
39	0	0	39	1	470.365	256.37	213.995	0	0	-77.2362	76.8581	84.7135	399.924	5857.52	8194.92	-84.7135	0	13.7585	16.397	19.9798	0	0	69.8687	-516.192	31.4315	0
46	0	0	46	1	410.624	181.351	229.273	0	0	-143.119	130.914	17.3195	379.86	5923.4	8240.53	-17.3195	0	13.6525	15.9007	18.4878	0	0	46.9255	-502.061	37.261	0
47	0	0	47	1	499.186	204.514	294.672	0	0	-53.6682	145.633	-55.9585	477.462	5933.61	8225.81	55.9585	0	16.4654	15.787	18.8723	0	0	61.7803	-509.386	28.3845	0
49	0	0	49	1	442.091	207.27	234.821	0	0	-123.115	137.645	-96.2895	359.34	5903.4	8233.8	96.2895	0	12.8456	15.4836	19.2474	0	0	35.7784	-495.834	33.6443	0
50	0	0	50	1	498.692	242.696	255.996	0	0	-63.7517	94.2612	-42.4922	344.499	5943.69	8177.52	42.4922	0	11.8171	16.8628	20.2503	0	0	46.9953	-506.53	29.1955	0
55	0	0	55	1	476.359	228.943	247.416	0	0	-71.1501	124.181	30.4897	437.155	5851.43	8147.6	-30.4897	0	15.0424	15.1789	18.8452	0	0	47.8869	-501.35	30.0514	0
69	0	0	69	1	503.288	217.439	285.849	0	0	-51.8725	3.08322	-31.8085	403.337	5832.15	8268.7	31.8085	0	13.7851	16.5952	19.5309	0	0	48.0423	-506.536	28.5269	0
87	0	0	87	1	504.272	248.662	255.61	0	0	-99.2448	26.6359	167.172	414.892	5779.86	8245.14	-167.172	0	14.6573	15.0468	17.6802	0	0	80.3735	-508.895	27.4003	0
90	0	0	90	1	494.319	249.152	245.167	0	0	-74.5341	148.465	226.823	423.3	5755.15	8123.32	-226.823	0	15.0872	15.1492	18.2026	0	0	45.1007	-499.416	28.3502	0
93	0	0	93	1	514.442	244.59	269.851	0	0	-67.7038	88.4611	86.3512	412.751	5847.98	7784.68	-86.3512	0	14.1481	15.4832	19.1762	0	0	49.7978	-503.831	27.2109	0
107	0	0	107	1	502.393	264.736	237.657	0	0	-81.9037	97.9779	-77.7271	292.184	5862.18	8074.14	77.7271	0	10.1369	15.654	18.5437	0	0	35.357	-493.029	27.9948	0
115	0	0	115	1	410.364	206.905	203.459	0	0	-81.5746	67.453	5.68345	333.578	5861.85	8204.33	-5.68345	0	11.482	15.8006	19.4769	0	0	30.6102	-494.071	37.6666	0
117	0	0	117	1	501.264	262.708	238.556	0	0	-10.4374	126.706	124.51	412.125	5790.72	8145.07	-124.51	0	13.9624	14.8956	19.6133	0	0	35.3984	-496.303	28.1162	0
118	0	0	118	1	626.453	308.029	318.425	0	0	23.9852	36.7253	-16.5469	467.615	5855.96	8135.39	16.5469	0	15.6395	17.1007	20.8003	0	0	40.2394	-508.307	21.493	0
119	0	0	119	1	504.88	223.234	281.646	0	0	-39.758	46.7698	92.8936	409.356	5720.38	8225.01	-92.8936	0	13.8808	15.019	17.6873	0	0	47.4478	-497.447	27.3478	0
127	0	0	127	1	543.027	266.998	276.03	0	0	-19.755	132.632	173.749	467.297	5800.04	8139.15	-173.749	0	16.0237	14.7906	18.9132	0	0	49.7012	-502.643	24.9965	0
130	0	0	130	1	540.14	260.022	280.118	0	0	-20.0473	53.8359	61.3881	461.472	5800.33	8217.94	-61.3881	0	15.5262	15.4118	18.242	0	0	52.5436	-504.31	25.2009	0
132	0	0	132	1	459.247	243.108	216.138	0	0	5.23726	95.7119	20.6156	402.731	5775.04	8275.73	-20.6156	0	13.5005	15.2112	17.7463	0	0	40.1923	-494.353	31.2642	0
133	0	0	133	1	334.804	177.556	157.247	0	0	-96.5827	-23.4737	198.284	272.173	5777.2	8195.59	-198.284	0	9.76961	13.7625	17.1775	0	0	34.0616	-482.793	47.6617	0
135	0	0	135	1	446.556	253.884	192.671	0	0	-82.2554	174.887	235.746	320.054	5862.54	7897.57	-235.746	0	11.5552	14.3415	17.8029	0	0	46.6578	-493.953	32.155	0
140	0	0	140	1	508.183	272.736	235.447	0	0	-31.3831	-33.0947	258.605	472.023	5811.66	8105.56	-258.605	0	16.8685	14.8518	18.6049	0	0	52.8262	-502.689	27.3028	0
146	0	0	146	1	478.604	251.124	227.48	0	0	-36.2474	72.9706	44.1134	338.667	5816.53	8099.15	-44.1134	0	11.4481	14.3301	17.7953	0	0	35.3192	-488.438	29.2061	0
147	0	0	147	1	544.917	296.421	248.496	0	0	-81.9947	88.6031	271.505	539.417	5762.61	8183.18	-271.505	0	19.512	13.2812	16.856	0	0	53.9429	-496.355	23.9431	0
149	0	0	149	1	424.87	273.821	151.049	0	0	-7.63494	35.5389	193.818	217.775	5787.92	8036.92	-193.818	0	7.45425	14.7757	17.5769	0	0	38.7817	-487.075	34.5931	0
155	0	0	155	1	446.56	278.128	168.432	0	0	-57.538	79.0809	200.403	369.378	5837.82	7993.38	-200.403	0	12.8655	13.6725	17.2066	0	0	45.1677	-490.479	31.6482	0
157	0	0	157	1	588.217	279.133	309.084	0	0	-0.814711	96.8001	200.775	492.513	5781.09	8174.98	-200.775	0	16.8505	14.8672	18.9533	0	0	58.0067	-508.019	22.47	0
158	0	0	158	1	596.007	273.397	322.61	0	0	19.1059	23.0914	181.971	473.385	5860.83	7850.05	-181.971	0	16.0775	15.1142	19.7615	0	0	36.5849	-499.861	22.2977	0
160	0	0	160	1	537.939	294.926	243.012	0	0	-112.438	87.7254	29.7017	430.827	5892.72	8084.39	-29.7017	0	15.0865	15.8413	19.0229	0	0	65.1631	-511.738	25.6637	0
169	0	0	169	1	469.776	230.048	239.728	0	0	-6.03824	56.9075	119.647	404.56	5786.32	8214.87	-119.647	0	13.6207	13.2208	17.6804	0	0	45.8303	-490.053	29.4796	0
170	0	0	170	1	520.12	280.54	239.58	0	0	-40.2875	148.301	212.561	379.221	5820.57	8023.82	-212.561	0	13.2593	14.7813	18.2718	0	0	48.7099	-497.378	26.3388	0
173	0	0	173	1	737.492	321.104	416.388	0	0	-22.3377	-18.2145	7.01686	613.667	5902.28	8090.67	-7.01686	0	20.8191	15.6027	19.6764	0	0	60.3285	-515.11	16.9005	0
176	0	0	176	1	458.169	190.615	267.554	0	0	5.60346	59.7819	-110.274	341.528	5874.34	7813.36	110.274	0	11.5798	15.0079	18.7441	0	0	24.7833	-487.837	31.6237	0
178	0	0	178	1	389.654	210.627	179.027	0	0	-54.2413	151.324	149.254	347.14	5734.86	8220.12	-149.254	0	12.0267	11.898	15.1142	0	0	28.5883	-469.661	36.2976	0
181	0	0	181	1	505.813	257.58	248.233	0	0	-11.0223	12.7778	177.647	442.352	5791.3	7860.36	-177.647	0	15.1299	13.9108	17.6272	0	0	34.798	-488.54	26.8849	0
189	0	0	189	1	503.741	259.198	244.543	0	0	-43.0891	-29.639	45.3395	441.034	5823.37	8301.42	-45.3395	0	15.0889	14.5322	17.0484	0	0	42.9062	-493.024	27.0856	0
194	0	0	194	1	452.919	230.177	222.741	0	0	-20.1795	76.5643	-16.6018	283.817	5999.78	8095.56	16.6018	0	9.57297	15.4249	18.6485	0	0	34.967	-492.184	32.2824	0
197	0	0	197	1	360.841	184.468	176.373	0	0	-39.4339	125.709	98.6561	265.044	5919.37	8245.73	-98.6561	0	9.03021	13.4744	17.4747	0	0	43.7198	-485.213	42.738	0
198	0	0	198	1	473.498	221.332	252.166	0	0	-69.6134	-3.97323	-44.458	390.582	5849.89	8076.43	44.458	0	13.4641	13.5778	16.3221	0	0	53.3726	-490.779	28.88	0
202	0	0	202	1	390.668	197.417	193.251	0	0	64.2548	111.776	-12.8076	280.419	5815.69	8160	12.8076	0	9.37888	14.2861	16.2054	0	0	31.9281	-480.33	38.0319	0
203	0	0	203	1	538.653	344.009	194.644	0	0	-71.8354	46.7236	205.011	371.364	5852.12	8025.74	-205.011	0	13.0445	13.4771	15.8879	0	0	55.7808	-489.801	24.1362	0
204	0	0	204	1	502.78	235.923	266.858	0	0	-9.94963	28.6104	-0.399176	363.254	5889.89	8143.51	0.399176	0	12.2158	13.8472	16.7512	0	0	38.0939	-485.117	26.8381	0
206	0	0	206	1	528.526	298.572	229.953	0	0	-47.9043	66.4407	255.511	382.041	5828.18	8105.68	-255.511	0	13.5078	14.3569	17.1696	0	0	51.6532	-493.832	25.3561	0
208	0	0	208	1	410.243	207.288	202.955	0	0	-105.819	71.4228	195.152	417.739	5786.44	8200.36	-195.152	0	14.8961	13.1114	15.4499	0	0	33.7742	-479.772	34.5829	0
209	0	0	209	1	538.729	231.507	307.222	0	0	-29.456	-60.9077	-132.59	517.579	5909.4	8133.37	132.59	0	18.0387	14.1989	16.8671	0	0	38.9103	-491.585	24.5892	0
210	0	0	210	1	496.214	254.278	241.936	0	0	2.45778	23.7496	104.278	334.135	5877.48	8148.37	-104.278	0	11.2291	15.4514	18.1939	0	0	27.0168	-488.851	28.304	0
211	0	0	211	1	521.447	244.922	276.525	0	0	-29.1854	52.0848	221.629	382.364	5809.47	8120.04	-221.629	0	13.2677	14.0654	17.3035	0	0	49.3114	-493.945	25.7644	0
212	0	0	212	1	528.422	306.052	222.37	0	0	35.0952	67.0553	29.5501	463.812	5844.85	8204.72	-29.5501	0	15.4487	14.3646	17.5189	0	0	35.1393	-491.591	25.4549	0
214	0	0	214	1	545.289	220.111	325.178	0	0	3.2265	77.9409	-62.1051	436.07	5876.71	8193.84	62.1051	0	14.6981	14.2193	17.1611	0	0	65.4346	-501.241	24.2707	0
215	0	0	215	1	496.124	284.19	211.934	0	0	-2.04618	1.22948	43.0259	410.944	5881.99	8071.23	-43.0259	0	13.8207	14.0318	16.1298	0	0	29.3696	-481.706	27.2083	0
218	0	0	218	1	534.899	321.441	213.458	0	0	-58.0376	90.6951	261.264	507.618	5838.32	8081.43	-261.264	0	18.0702	12.8434	15.941	0	0	36.9041	-483.996	24.1831	0
219	0	0	219	1	443.301	255.018	188.284	0	0	-40.2645	60.0544	144.928	324.787	5820.54	8012.41	-144.928	0	11.0891	14.0053	17.4386	0	0	60.3923	-498.125	32.2031	0
220	0	0	220	1	385.136	219.949	165.188	0	0	-131.83	34.3059	-35.1493	326.391	5812.45	8237.47	35.1493	0	11.5876	13.6943	16.5437	0	0	58.5209	-493.41	38.6329	0
223	0	0	223	1	612.008	322.283	289.725	0	0	-34.0505	32.6926	-5.06456	464.371	5814.33	8139.43	5.06456	0	15.7136	13.9761	16.4295	0	0	49.8851	-491.552	20.6236	0
226	0	0	226	1	466.345	228.273	238.072	0	0	-80.6516	-4.58304	53.3269	480.963	5860.93	8176.7	-53.3269	0	16.6287	12.7791	14.8637	0	0	47.4605	-484.447	28.6854	0
229	0	0	229	1	483.449	230.068	253.381	0	0	-42.9674	30.5427	40.6018	382.657	5823.25	8141.58	-40.6018	0	12.9727	13.6559	15.6254	0	0	27.2502	-477.587	27.8863	0
231	0	0	231	1	355.084	223.879	131.205	0	0	-198.18	73.1868	-106.514	246.737	5978.46	8098.93	106.514	0	9.32973	13.9787	16.5277	0	0	45.378	-484.917	43.556	0
232	0	0	232	1	384.32	201.29	183.03	0	0	-0.627035	108.041	-32.3936	300.549	5880.57	8163.74	32.3936	0	10.1344	14.9709	16.316	0	0	30.9339	-483.568	39.3651	0
235	0	0	235	1	415.831	240.093	175.738	0	0	-112.457	52.121	-151.31	309.539	5892.74	8219.66	151.31	0	11.0059	13.4001	16.221	0	0	29.1632	-477.293	34.4067	0
244	0	0	244	1	348.058	211.049	137.009	0	0	-118.714	-32.1173	-132.004	262.732	5898.99	8104.58	132.004	0	9.42683	12.8802	16.9042	0	0	58.8156	-488.26	44.2486	0
247	0	0	247	1	395.628	187.517	208.111	0	0	-18.1184	108.04	-126.776	258.665	5898.06	8163.74	126.776	0	8.8696	13.4622	15.5828	0	0	32.4138	-475.425	36.6237	0
248	0	0	248	1	475.773	211.956	263.817	0	0	-18.0864	51.8994	-155.453	422.4	5898.03	8120.22	155.453	0	14.5142	13.3896	16.6668	0	0	34.5662	-484.206	28.7282	0
250	0	0	250	1	345.76	143.793	201.967	0	0	-212.136	119.459	-53.6262	300.961	5892.76	8052.66	53.6262	0	11.5624	12.265	15.8111	0	0	42.4948	-477.993	43.5768	0
252	0	0	252	1	479.437	202.65	276.787	0	0	-8.99629	12.4036	63.6683	362.162	5888.94	8159.72	-63.6683	0	12.1851	14.2296	17.3554	0	0	38.2655	-488.38	28.9621	0
254	0	0	254	1	463.385	211.438	251.947	0	0	-1.01062	8.84173	72.8521	311.296	5880.95	8063.62	-72.8521	0	10.4632	13.87	17.0793	0	0	29.7141	-481.321	30.1139	0
256	0	0	256	1	532.824	223.432	309.391	0	0	-7.84375	63.6306	-26.0022	409.324	5887.78	8108.49	26.0022	0	13.7699	13.7856	16.206	0	0	30.0991	-481.915	24.6624	0
259	0	0	259	1	498.022	226.182	271.84	0	0	-6.09395	94.2624	28.4804	514.122	5886.03	8177.52	-28.4804	0	17.2669	12.9319	15.3597	0	0	31.6258	-480.483	26.4639	0
260	0	0	260	1	502.841	221.651	281.19	0	0	24.7226	54.2451	5.95162	501.635	5855.22	8117.88	-5.95162	0	16.7453	13.5432	16.217	0	0	35.4347	-485.98	26.5781	0
261	0	0	261	1	535.139	259.027	276.113	0	0	-68.1861	-8.27606	-12.1984	506.77	5848.47	8180.4	12.1984	0	17.44	13.5428	16.587	0	0	32.0136	-485.216	24.5424	0
262	0	0	262	1	366.706	192.485	174.222	0	0	20.3345	100.263	40.9403	317.186	5859.61	8171.52	-40.9403	0	10.6034	13.8692	16.3146	0	0	25.1265	-477.868	41.4077	0
263	0	0	263	1	480.79	259.414	221.376	0	0	-42.0679	86.6045	22.4474	515.586	5822.35	8185.18	-22.4474	0	17.4784	13.1624	16.2879	0	0	56.4256	-495.169	28.1188	0
265	0	0	265	1	553.602	234.488	319.115	0	0	-76.0633	107.446	100.708	502.992	5856.34	8164.33	-100.708	0	17.3553	12.9192	16.3867	0	0	42.0762	-487.539	23.2329	0
267	0	0	267	1	644.283	347.296	296.987	0	0	-66.7841	87.6104	34.2694	555.009	5847.06	8084.51	-34.2694	0	18.986	12.64	16.5172	0	0	52.6007	-492.733	19.0198	0
268	0	0	268	1	490.272	240.19	250.081	0	0	12.3337	38.3173	124.047	415.265	5767.95	8233.46	-124.047	0	13.9443	13.7454	15.3912	0	0	44.3281	-486.598	27.3221	0
269	0	0	269	1	550.68	271.756	278.924	0	0	75.0658	35.9698	-87.2165	474.215	5904.53	8136.15	87.2165	0	15.9391	14.6583	16.8589	0	0	31.5546	-488.629	24.0042	0
270	0	0	270	1	539.828	298.994	240.834	0	0	-104.557	37.5308	-14.8368	312.458	5884.84	8134.59	14.8368	0	10.8942	13.5282	16.9044	0	0	46.3362	-486.168	24.3311	0
271	0	0	271	1	465.696	234.808	230.888	0	0	-101.27	79.5201	45.9892	444.177	5881.55	8192.26	-45.9892	0	15.4474	12.8312	15.8383	0	0	30.6264	-478.379	29.0835	0
274	0	0	274	1	417.099	215.758	201.342	0	0	5.89361	17.7797	85.6209	362.547	5774.39	8254	-85.6209	0	12.1639	12.7498	15.2595	0	0	50.0919	-483.514	33.5413	0
276	0	0	276	1	455.195	233.389	221.806	0	0	-54.8172	78.2535	6.36549	425.012	5835.1	8193.53	-6.36549	0	14.4722	12.771	15.3706	0	0	35.1077	-478.559	29.8125	0
278	0	0	278	1	481.359	259.521	221.838	0	0	112.256	11.3139	-47.5928	246.878	5967	8160.81	47.5928	0	8.28166	14.5185	15.783	0	0	33.9957	-480.06	28.4109	0
279	0	0	279	1	458.512	190.251	268.26	0	0	55.4262	-19.502	-28.974	387.517	5824.51	8191.62	28.974	0	13.02	12.3941	15.0545	0	0	34.7514	-475.424	29.2573	0
280	0	0	280	1	551.269	269.986	281.284	0	0	-13.6959	49.5948	8.86693	477.45	5793.98	8222.19	-8.86693	0	16.0492	12.68	15.7414	0	0	50.6739	-488.929	23.1442	0
282	0	0	282	1	486.246	245.159	241.088	0	0	-2.39783	0.622518	15.0958	348.081	5782.68	8271.16	-15.0958	0	11.7135	13.306	14.7005	0	0	49.5694	-482.289	27.2551	0
283	0	0	283	1	412.484	195.081	217.402	0	0	-58.5037	27.5715	33.5907	362.745	5838.78	8244.21	-33.5907	0	12.3697	12.3967	15.2586	0	0	36.563	-476.022	33.879	0
285	0	0	285	1	555.204	232.016	323.188	0	0	-49.2672	44.35	-81.9155	511.144	5929.21	8127.77	81.9155	0	17.4821	13.1226	15.528	0	0	42.0788	-484.75	23.0036	0
286	0	0	286	1	366.266	199.213	167.053	0	0	14.0524	22.3623	-9.32131	245.372	5965.55	8149.76	9.32131	0	8.22172	14.0664	16.556	0	0	31.6161	-479.684	41.7351	0
288	0	0	288	1	518.17	233.144	285.027	0	0	29.7997	51.6711	88.3819	448.77	5750.48	8220.11	-88.3819	0	14.965	12.6205	15.867	0	0	35.0938	-480.589	25.1339	0
289	0	0	289	1	505.642	267.748	237.894	0	0	-85.6928	59.1109	206.628	517.965	5766.31	8212.67	-206.628	0	18.3217	12.8245	15.3123	0	0	39.7174	-483.745	25.8827	0
292	0	0	292	1	465.342	266.135	199.207	0	0	2.25201	-31.3948	248.08	312.188	5778.03	8203.51	-248.08	0	10.9933	12.6962	15.4393	0	0	25.6942	-471.067	28.928	0
293	0	0	293	1	425.082	194.968	230.114	0	0	-53.5505	20.1017	-77.4513	259.242	5933.49	8152.02	77.4513	0	8.88539	12.0864	15.5901	0	0	30.3652	-470.11	32.4855	0
294	0	0	294	1	529.849	235.191	294.658	0	0	-48.1696	26.9121	-91.6951	388.555	5928.11	8244.87	91.6951	0	13.3112	12.5435	14.0318	0	0	24.1183	-467.981	23.9045	0
296	0	0	296	1	358.413	159.891	198.522	0	0	-4.35612	47.6659	99.4525	304.215	5884.3	8224.11	-99.4525	0	10.2182	13.4398	15.2959	0	0	30.7245	-475.506	41.9189	0
297	0	0	297	1	512.243	260.148	252.095	0	0	-65.4224	41.2401	6.9741	450.226	5945.36	8230.54	-6.9741	0	15.3899	12.6663	15.0956	0	0	38.0439	-479.906	25.3278	0
298	0	0	298	1	359.561	166.692	192.869	0	0	-89.6151	67.1838	-9.42112	304.031	5869.9	8204.6	9.42112	0	10.5112	12.2154	14.2989	0	0	25.0144	-464.963	40.3618	0
299	0	0	299	1	435.697	263.64	172.057	0	0	-76.9488	-17.8705	-36.5861	326.113	5857.23	8289.65	36.5861	0	11.2977	12.2922	14.8155	0	0	36.4886	-472.515	31.2168	0
303	0	0	303	1	432.036	226.943	205.093	0	0	-6.85104	72.7396	159.437	374.142	5886.79	8199.04	-159.437	0	12.6823	11.6519	14.4112	0	0	32.8301	-469.268	31.124	0
306	0	0	306	1	497.783	258.114	239.669	0	0	-16.034	27.8162	253.436	388.929	5796.31	8144.3	-253.436	0	13.6262	12.4448	15.3541	0	0	53.3394	-486.166	26.3089	0
307	0	0	307	1	497.804	207.719	290.085	0	0	-74.8284	53.7183	-76.1447	354.936	5954.77	8118.4	76.1447	0	12.2461	13.5297	16.6229	0	0	33.2811	-481.595	27.0539	0
308	0	0	308	1	374.163	191.655	182.508	0	0	-35.0185	92.6921	17.3287	297.083	5914.96	8179.09	-17.3287	0	10.055	11.8364	13.7803	0	0	38.9081	-468.675	37.6817	0
312	0	0	312	1	526.047	239.468	286.579	0	0	-61.3413	31.2404	-1.70312	350.738	5841.62	8041.22	1.70312	0	11.9791	13.0586	16.2639	0	0	41.9426	-482.936	24.8757	0
313	0	0	313	1	539.362	248.713	290.65	0	0	62.3167	-4.75234	-6.76481	401.272	5917.28	8176.87	6.76481	0	13.4224	13.4189	14.9233	0	0	39.1016	-481.907	23.8329	0
314	0	0	314	1	581.904	217.562	364.341	0	0	32.5853	20.9323	-111.747	533.372	5847.36	8151.19	111.747	0	18.0462	13.3543	15.6034	0	0	34.7291	-484.062	21.7033	0
315	0	0	315	1	489.261	211.003	278.259	0	0	49.7342	-11.5797	-74.1633	452.377	5929.87	8183.7	74.1633	0	15.255	13.0598	15.901	0	0	27.2587	-478.883	27.3097	0
317	0	0	317	1	438.809	239.417	199.393	0	0	-49.7746	42.1788	49.705	390.91	5830.05	8129.94	-49.705	0	13.2766	13.5424	15.7219	0	0	25.9273	-477.2	31.814	0
318	0	0	318	1	321.218	210.349	110.869	0	0	-171.806	78.3957	219.764	320.631	5752.77	8193.38	-219.764	0	12.1453	11.3993	14.2887	0	0	50.255	-473.985	46.6394	0
319	0	0	319	1	408.112	198.801	209.311	0	0	0.550753	41.1066	67.1924	277.864	5879.39	8131.01	-67.1924	0	9.30787	13.8949	16.3926	0	0	22.8118	-475.57	35.6467	0
320	0	0	320	1	422.968	224.053	198.915	0	0	-52.2153	19.3224	121.646	394.08	5732.84	8252.46	-121.646	0	13.4963	12.6228	14.9182	0	0	31.6002	-474.828	32.7042	0
321	0	0	321	1	515.264	199.463	315.801	0	0	4.16263	57.7314	-82.0888	441.53	5875.78	8114.39	82.0888	0	14.9067	13.1638	15.9432	0	0	25.2843	-477.844	25.5223	0
322	0	0	322	1	494.311	256.122	238.19	0	0	-106.743	161.61	-132.464	411.741	5887.02	8110.17	132.464	0	14.7459	13.3118	16.3305	0	0	58.298	-494.626	27.1499	0
324	0	0	324	1	545.83	259.33	286.499	0	0	-57.489	48.6218	145.003	502.35	5837.77	8223.16	-145.003	0	17.2706	12.4762	15.3992	0	0	39.1501	-481.391	23.3072	0
326	0	0	326	1	437.823	229.212	208.611	0	0	-101.775	-25.4945	22.1479	304.822	5882.06	8197.61	-22.1479	0	10.6918	13.2314	15.2348	0	0	37.1861	-477.286	31.589	0
327	0	0	327	1	373.806	200.615	173.191	0	0	-68.3999	48.6892	197.455	369.512	5749.02	8223.09	-197.455	0	12.9277	11.638	14.5927	0	0	64.0964	-481.562	38.0253	0
328	0	0	328	1	481.636	223.979	257.657	0	0	-14.5922	69.0544	194.12	450.57	5794.87	8103.07	-194.12	0	15.4303	11.4977	15.006	0	0	24.9134	-468.829	27.0282	0
330	0	0	330	1	505.86	240.46	265.4	0	0	-71.5404	40.1195	-55.6546	507.109	5851.82	8132	55.6546	0	17.4408	12.3274	14.67	0	0	39.4454	-479.2	25.5195	0
331	0	0	331	1	377.88	223.352	154.528	0	0	-41.2251	-21.6407	114.545	305.308	5821.51	8193.76	-114.545	0	10.4749	12.3913	15.2494	0	0	34.2415	-472.925	38.247	0
332	0	0	332	1	498.838	281.169	217.669	0	0	-18.9442	70.7741	44.253	457.228	5898.88	8201.01	-44.253	0	15.3784	12.6285	15.2027	0	0	41.6215	-481.489	26.2555	0
333	0	0	333	1	552.643	316.111	236.533	0	0	-46.762	54.2738	170.813	466.518	5827.04	8217.51	-170.813	0	16.0558	12.3452	15.4854	0	0	46.112	-483.564	22.9128	0
334	0	0	334	1	589.225	248.723	340.502	0	0	-42.2256	48.054	56.2536	574.859	5922.17	8124.07	-56.2536	0	19.4711	12.8445	16.2341	0	0	23.9877	-480.306	21.3535	0
336	0	0	336	1	360.756	153.863	206.893	0	0	-119.287	-19.0419	-66.682	319.085	5899.57	8191.16	66.682	0	11.3305	13.0265	15.7115	0	0	42.3558	-480.023	41.4948	0
337	0	0	337	1	578.046	285.381	292.665	0	0	-30.4328	67.7401	152.885	466.881	5810.71	8104.38	-152.885	0	15.9114	12.1678	14.821	0	0	50.6444	-482.1	21.4187	0
338	0	0	338	1	368.629	173.444	195.185	0	0	3.48418	52.7503	-169.316	241.19	5976.12	8219.03	169.316	0	8.28263	12.891	14.9042	0	0	27.3645	-468.74	39.7304	0
339	0	0	339	1	437.751	237.985	199.766	0	0	-118.113	73.9403	50.9548	324.047	5798.73	8197.84	-50.9548	0	11.3838	11.9995	13.4612	0	0	40.7124	-469.014	30.372	0
340	0	0	340	1	484.079	267.284	216.795	0	0	-53.5408	58.5014	128.49	449.467	5833.82	8213.28	-128.49	0	15.3792	12.8638	16.2584	0	0	24.0734	-477.276	27.7392	0
343	0	0	343	1	520.696	249.982	270.714	0	0	16.656	-19.6732	0.511277	411.039	5863.28	8191.79	-0.511277	0	13.8399	13.5353	16.2485	0	0	44.6728	-488.473	25.3666	0
344	0	0	344	1	475.523	233.598	241.925	0	0	-38.0038	43.3247	44.298	358.218	5917.94	8228.46	-44.298	0	12.1164	12.961	14.4486	0	0	29.5857	-472.255	27.8748	0
345	0	0	345	1	435.05	198.07	236.981	0	0	64.1164	33.8472	-64.1343	292.013	5915.48	8237.93	64.1343	0	9.78406	13.4033	16.6383	0	0	26.9075	-477.081	32.4777	0
346	0	0	346	1	322.245	195.094	127.151	0	0	-121.427	39.5581	152.715	277.335	5802.05	8232.22	-152.715	0	9.89261	11.0879	13.4474	0	0	30.2246	-459.976	45.5915	0
353	0	0	353	1	429.718	225.198	204.52	0	0	66.5608	6.69918	-112.007	326.61	5913.04	8265.08	112.007	0	11.0471	13.295	16.0017	0	0	23.8751	-474.484	32.7401	0
355	0	0	355	1	490.901	256.06	234.841	0	0	-26.2033	-4.80202	84.6905	376.33	5806.48	8176.92	-84.6905	0	12.7655	12.1981	14.0965	0	0	25.5066	-467.313	26.3383	0
358	0	0	358	1	538.018	247.094	290.924	0	0	-112.896	19.4018	-58.809	447.719	5893.18	8252.38	58.809	0	15.7433	13.1127	16.0409	0	0	60.7084	-493.357	24.1033	0
359	0	0	359	1	405.738	175.86	229.877	0	0	43.3641	89.6571	-6.61844	287.948	5936.24	8182.12	6.61844	0	9.61415	13.2722	14.368	0	0	33.1303	-472.816	34.7111	0
361	0	0	361	1	461.456	218.555	242.901	0	0	-27.4829	118.394	129.353	380.772	5807.76	8153.39	-129.353	0	12.9555	12.7307	15.7927	0	0	40.6038	-481.522	29.3902	0
366	0	0	366	1	473.886	230.915	242.97	0	0	-84.8572	-42.2189	-2.06426	359.768	5964.8	8214.34	2.06426	0	12.5623	14.2632	16.1855	0	0	57.0962	-492.587	29.0634	0
368	0	0	368	1	422.547	211.791	210.756	0	0	-94.9415	-117.917	-147.897	309.963	5974.88	8190.38	147.897	0	11.377	13.6858	15.1728	0	0	36.0912	-478.352	33.3557	0
369	0	0	369	1	524.019	273.931	250.087	0	0	-72.181	-25.6102	190.819	424.63	5852.46	8197.73	-190.819	0	15.0208	12.4463	15.5058	0	0	49.3235	-485.655	24.6132	0
374	0	0	374	1	433.36	230.177	203.184	0	0	-61.8255	-32.7833	-44.7838	289.332	5941.77	8204.9	44.7838	0	9.99796	12.6723	14.4636	0	0	31.7139	-470.358	31.4823	0
375	0	0	375	1	430.039	198.761	231.278	0	0	19.8397	64.143	204.838	302.997	5860.1	8207.64	-204.838	0	10.3242	12.5875	16.0595	0	0	22.3888	-470.543	32.393	0
388	0	0	388	1	406.537	226.618	179.919	0	0	-48.2394	38.6874	190.277	273.808	5828.52	8233.09	-190.277	0	9.48421	12.377	15.2209	0	0	37.9356	-473.847	34.537	0
390	0	0	390	1	421.212	230.749	190.462	0	0	-114.838	-106.895	66.4623	368.676	5895.12	8279.02	-66.4623	0	13.4607	12.1689	14.4932	0	0	41.7193	-475.333	32.4982	0
391	0	0	391	1	487.1	239.27	247.831	0	0	-52.9335	66.2664	109.757	425.611	5733.55	8205.51	-109.757	0	14.5216	11.862	13.5175	0	0	55.7512	-477.304	26.3122	0
395	0	0	395	1	353.164	180.622	172.542	0	0	-126.142	-40.5496	-73.6935	302.722	5906.42	8212.67	73.6935	0	10.8549	11.4588	14.8592	0	0	33.1398	-467.483	41.1783	0
397	0	0	397	1	373.588	189.985	183.603	0	0	-7.84022	24.1931	-11.8705	237.563	5788.12	8147.93	11.8705	0	7.99266	12.3161	14.2355	0	0	28.1153	-464.801	38.2922	0
398	0	0	398	1	461.118	265.489	195.629	0	0	-93.5378	51.5834	-80.7477	278.575	5873.82	8220.2	80.7477	0	9.69919	11.6789	14.5657	0	0	41.798	-470.634	28.577	0
407	0	0	407	1	341.834	172.956	168.879	0	0	-74.601	60.7935	80.3072	244.588	5854.88	8210.99	-80.3072	0	8.39927	11.4793	14.4698	0	0	34.8488	-465.27	42.8911	0
412	0	0	412	1	391.159	224.413	166.746	0	0	-70.0172	99.5348	212.077	309.106	5750.64	8172.25	-212.077	0	10.8744	11.9728	14.9372	0	0	40.0375	-473.591	36.0666	0
416	0	0	416	1	449.126	197.773	251.353	0	0	-21.8517	52.7983	178.505	480.902	5802.13	8019.66	-178.505	0	16.4429	11.357	13.7865	0	0	36.108	-471.011	29.1911	0
418	0	0	418	1	472.806	238.763	234.043	0	0	-63.0938	103.204	-86.4013	316.528	5943.03	8168.58	86.4013	0	10.9156	13.1217	14.9162	0	0	55.5109	-483.467	28.3055	0
420	0	0	420	1	358.503	212.883	145.62	0	0	-31.7861	-65.0009	174.952	245.258	5812.07	8237.12	-174.952	0	8.60691	12.1343	14.3983	0	0	40.8716	-470.602	40.5307	0
426	0	0	426	1	324.417	184.362	140.055	0	0	-40.2219	7.21385	195.242	288.574	5720.84	8164.91	-195.242	0	10.0172	11.604	14.1132	0	0	37.8241	-468.186	46.0412	0
430	0	0	430	1	442.324	232.343	209.981	0	0	49.6417	105.791	22.8326	270.048	5830.3	8165.99	-22.8326	0	9.0096	11.5745	15.3876	0	0	41.049	-472.519	30.4635	0
435	0	0	435	1	390.605	213.603	177.002	0	0	-32.3811	45.5671	-118.12	265.349	5912.32	8226.21	118.12	0	9.07996	12.0349	14.849	0	0	40.8442	-472.405	36.1322	0
441	0	0	441	1	351.401	163.251	188.15	0	0	12.767	15.2727	47.4597	322.559	5867.17	8256.51	-47.4597	0	10.7979	11.7126	14.8167	0	0	29.6	-467.576	41.6273	0
443	0	0	443	1	396.896	221.147	175.749	0	0	-142.402	-89.7949	-87.0945	264.805	5922.68	8261.92	87.0945	0	9.78099	11.5783	13.5408	0	0	27.0998	-460.098	34.4967	0
445	0	0	445	1	403.4	238.935	164.464	0	0	-94.7973	2.30291	224.531	452.189	5775.42	8269.48	-224.531	0	16.2685	10.0748	13.8735	0	0	43.4333	-469.796	33.0652	0
453	0	0	453	1	498.65	220.584	278.066	0	0	-76.8124	-4.51727	-99.8806	377.804	5956.75	8176.64	99.8806	0	13.1385	12.0143	14.307	0	0	27.8489	-467.989	25.7963	0
455	0	0	455	1	422.24	239.61	182.63	0	0	-40.6451	6.59071	199.796	319.331	5820.93	8265.19	-199.796	0	11.1026	11.9368	14.6914	0	0	32.1875	-469.888	32.3571	0
456	0	0	456	1	441.79	227.842	213.947	0	0	-89.0993	59.0929	120.36	361.975	5869.38	8212.69	-120.36	0	12.5745	11.2588	15.4024	0	0	43.358	-475.492	30.3704	0
457	0	0	457	1	560.243	234.466	325.778	0	0	14.2664	-23.1675	-88.515	431.118	5965.33	8195.29	88.515	0	14.6478	12.9716	15.1171	0	0	25.8959	-474.934	22.5953	0
464	0	0	464	1	396.561	223.36	173.201	0	0	-88.039	-20.0276	48.1381	368.362	5868.32	8291.81	-48.1381	0	12.8167	11.4201	14.5989	0	0	57.0573	-479.72	34.9282	0
473	0	0	473	1	436.91	245.817	191.093	0	0	-0.726375	103.632	-15.7759	322.936	5880.67	8068.49	15.7759	0	10.8693	12.1621	14.4395	0	0	36.7819	-471.598	30.8985	0
475	0	0	475	1	575.185	301.895	273.29	0	0	-9.55731	45.3761	60.8602	516.83	5789.84	8226.4	-60.8602	0	17.3461	11.9098	14.0776	0	0	39.1419	-476.862	21.328	0
476	0	0	476	1	384.696	210.555	174.141	0	0	-9.78969	82.2402	-51.2752	238.765	5989.39	8089.88	51.2752	0	8.06035	12.4397	14.8786	0	0	25.8506	-466.577	37.1544	0
485	0	0	485	1	336.509	145.227	191.283	0	0	-85.5737	3.60471	104.25	297.136	5766.19	8268.18	-104.25	0	10.3262	11.649	13.9718	0	0	35.7531	-466.742	43.6677	0
492	0	0	492	1	506.004	241.648	264.356	0	0	19.4211	51.2146	-23.3485	333.45	5860.52	8021.25	23.3485	0	11.1608	12.4135	14.8887	0	0	49.1089	-480.112	25.6004	0
496	0	0	496	1	457.066	254.203	202.863	0	0	-78.5916	100.895	217.066	342.445	5759.21	8170.89	-217.066	0	12.1183	10.1847	12.5796	0	0	50.2469	-461.066	27.6164	0
497	0	0	497	1	485.946	267.551	218.395	0	0	-48.5001	41.3192	128.242	404.4	5828.78	8230.46	-128.242	0	13.8184	11.1636	14.3027	0	0	27.7858	-466.029	26.3769	0
500	0	0	500	1	378.465	217.771	160.694	0	0	-45.8905	-33.7965	103.261	249.007	5826.17	8205.92	-103.261	0	8.57004	11.7491	12.9316	0	0	29.6587	-458.449	36.6019	0
502	0	0	502	1	410.008	232.312	177.696	0	0	-61.0589	65.326	-15.7295	297.896	5841.34	8106.79	15.7295	0	10.1729	11.8083	13.3752	0	0	34.2388	-463.775	33.049	0
503	0	0	503	1	392.678	137.528	255.149	0	0	0.894812	-86.8444	-157.096	228.232	5879.05	8258.96	157.096	0	8.0188	11.9276	13.8945	0	0	37.334	-466.518	35.3635	0
504	0	0	504	1	409.474	212.389	197.085	0	0	-91.8955	24.9622	225.856	352.501	5772.52	8246.82	-225.856	0	12.6238	10.8129	13.6901	0	0	36.1694	-464.698	32.731	0
511	0	0	511	1	482.482	258.056	224.425	0	0	-83.4098	39.3386	111.228	314.242	5764.03	8232.44	-111.228	0	10.8778	10.8602	12.7306	0	0	25.1565	-455.584	26.033	0
513	0	0	513	1	432.664	267.376	165.287	0	0	-61.326	118.348	231.711	353.194	5741.95	8153.43	-231.711	0	12.4757	11.1228	12.6404	0	0	49.6535	-468.58	30.136	0
517	0	0	517	1	414.715	272.479	142.236	0	0	-70.4924	54.396	74.78	295.466	5850.77	8217.38	-74.78	0	10.1246	10.5742	13.3542	0	0	36.2272	-461.237	31.9147	0
519	0	0	519	1	396.516	246.934	149.582	0	0	-44.9981	114.138	227.682	306.805	5825.28	8057.98	-227.682	0	10.7445	11.4364	13.1369	0	0	57.937	-472.743	34.2771	0
520	0	0	520	1	321.423	183.119	138.304	0	0	-35.692	44.213	61.6975	208.823	5815.97	8127.91	-61.6975	0	7.05985	11.453	13.6365	0	0	29.4175	-459.482	46.1924	0
527	0	0	527	1	448.526	241.678	206.848	0	0	-109.839	20.8527	-154.699	374.957	5890.12	8250.93	154.699	0	13.3367	12.0198	14.1118	0	0	45.7426	-476.085	29.6436	0
528	0	0	528	1	451.447	196.212	255.235	0	0	-43.1125	44.0834	47.086	382.4	5823.39	8128.04	-47.086	0	12.956	11.9523	14.5043	0	0	37.3447	-473.778	29.4966	0
533	0	0	533	1	398.917	207.023	191.894	0	0	-86.144	-3.54119	-105.486	289.662	5966.08	8076	105.486	0	10.1215	11.4399	13.5304	0	0	38.4131	-465.871	34.1797	0
536	0	0	536	1	549.87	288.541	261.33	0	0	-24.1134	24.9167	156.079	404.082	5804.39	8047.54	-156.079	0	13.7828	9.85758	13.366	0	0	28.3022	-457.603	21.8407	0
538	0	0	538	1	348.864	199.281	149.583	0	0	-113.332	230.392	206.802	261.254	5793.95	8141.05	-206.802	0	9.70575	10.8743	13.4326	0	0	49.8187	-467.701	40.6449	0
550	0	0	550	1	361.76	197.728	164.032	0	0	-54.9967	-50.1178	192.382	216.49	5835.28	8222.24	-192.382	0	7.65919	10.5475	14.0586	0	0	48.6019	-463.095	38.7678	0
552	0	0	552	1	388.816	197.968	190.848	0	0	-48.5033	29.2926	122.25	277.538	5828.78	8142.83	-122.25	0	9.48301	11.1609	13.5227	0	0	23.9239	-457.363	35.2333	0
577	0	0	577	1	376.356	234.62	141.736	0	0	-18.0781	-6.96123	100.668	354.777	5798.36	8079.42	-100.668	0	12.0288	11.1851	13.5488	0	0	41.302	-467.259	36.8658	0
578	0	0	578	1	407.753	231.672	176.081	0	0	-1.01738	49.1006	242.755	366.716	5781.3	8023.36	-242.755	0	12.7169	11.0337	13.1148	0	0	43.1902	-467.702	32.7873	0
582	0	0	582	1	387.075	189.59	197.485	0	0	-69.4984	21.7222	-12.8676	259.766	5849.78	8050.74	12.8676	0	8.91152	11.1184	12.5001	0	0	33.525	-458.06	34.9277	0
586	0	0	586	1	504.628	258.349	246.279	0	0	-22.6081	72.6697	153.592	479.037	5802.89	8199.11	-153.592	0	16.2892	10.7973	13.059	0	0	24.9775	-461.53	24.6284	0
621	0	0	621	1	361.488	192.956	168.533	0	0	-29.6068	93.2859	91.3263	241.021	5909.55	8078.83	-91.3263	0	8.15227	11.038	13.1814	0	0	22.9917	-453.672	38.6693	0
622	0	0	622	1	364.845	192.652	172.193	0	0	-58.5061	-26.3009	244.43	221.117	5739.13	8198.42	-244.43	0	7.92201	10.4097	13.6866	0	0	40.3295	-460.367	38.0318	0
626	0	0	626	1	317.057	158.2	158.857	0	0	-99.4623	-65.6446	-92.7963	242.935	5879.74	8138.11	92.7963	0	8.6577	10.8104	12.5738	0	0	52.8517	-463.717	45.7803	0
633	0	0	633	1	417.981	207.048	210.934	0	0	2.79078	98.0765	93.9233	284.639	5877.15	8074.04	-93.9233	0	9.55364	11.1428	13.0103	0	0	36.4288	-461.475	31.7228	0
634	0	0	634	1	431.017	206.222	224.795	0	0	-35.7098	60.2932	-28.369	340.115	5915.65	8111.83	28.369	0	11.5235	11.4746	13.5115	0	0	47.3187	-469.916	30.7935	0
635	0	0	635	1	433.593	210.233	223.359	0	0	-92.6444	74.3233	-48.589	389.763	5872.92	8097.8	48.589	0	13.5295	11.3457	13.1066	0	0	33.5349	-465.084	30.3327	0
638	0	0	638	1	362.89	203.307	159.583	0	0	-32.5946	67.6544	1.59621	257.583	5912.54	8204.13	-1.59621	0	8.70539	11.4354	14.2309	0	0	47.4368	-470.453	39.2953	0
640	0	0	640	1	479.487	221.309	258.177	0	0	32.5901	1.98756	115.248	386.675	5847.35	8170.13	-115.248	0	12.9783	11.1288	13.137	0	0	29.6159	-462.037	26.4739	0
642	0	0	642	1	365.116	177.251	187.865	0	0	-60.0881	9.72571	-68.6867	298.604	5840.37	8062.73	68.6867	0	10.2587	9.98989	12.0339	0	0	30.9099	-450.566	36.8442	0
643	0	0	643	1	333.106	190.105	143.001	0	0	20.7986	44.0949	211.212	269.42	5759.48	8128.03	-211.212	0	9.20354	11.3476	13.4237	0	0	16.1183	-453.959	43.7069	0
647	0	0	647	1	389.27	222.421	166.848	0	0	-74.5829	76.9427	124.995	277.032	5755.2	8095.18	-124.995	0	9.56197	10.6344	13.2496	0	0	50.0549	-465.887	34.7457	0
648	0	0	648	1	400.093	222.459	177.635	0	0	10.452	-13.8225	101.73	276.844	5769.83	8086.28	-101.73	0	9.33796	10.7775	12.4794	0	0	31.6581	-455.631	33.2121	0
652	0	0	652	1	504.307	296.567	207.74	0	0	4.14361	-30.6642	72.8199	350.567	5875.8	8103.12	-72.8199	0	11.8575	11.2981	13.2593	0	0	32.5949	-463.39	24.875	0
656	0	0	656	1	394.802	249.784	145.018	0	0	-14.6371	101.737	301.414	245.756	5794.92	8070.38	-301.414	0	8.77762	10.6578	12.6021	0	0	62.2927	-466.525	33.8042	0
657	0	0	657	1	362.271	186.99	175.281	0	0	-68.3364	39.8081	241.096	271.924	5748.96	8231.97	-241.096	0	9.65941	10.0556	12.5565	0	0	43.8594	-458.086	37.5631	0
658	0	0	658	1	321.572	184.053	137.519	0	0	-141.244	-46.1064	-22.0098	300.072	5921.52	8218.23	22.0098	0	10.8606	10.3731	12.6693	0	0	38.6848	-459.129	44.5873	0
659	0	0	659	1	365.881	214.849	151.031	0	0	-36.5818	-9.48226	141.564	263.423	5816.86	8181.6	-141.564	0	9.04115	10.5565	13.7997	0	0	40.7127	-463.432	38.0414	0
665	0	0	665	1	386.144	195.471	190.673	0	0	-38.7655	-41.4486	88.5702	290.935	5819.05	8213.57	-88.5702	0	9.99344	10.7478	13.7795	0	0	43.1934	-464.571	35.4442	0
668	0	0	668	1	599.142	277.867	321.275	0	0	-30.0422	17.3147	147.061	647.967	5810.32	7955.49	-147.061	0	22.1208	10.4757	13.502	0	0	59.0477	-481.904	19.775	0
670	0	0	670	1	445.983	225.428	220.555	0	0	-17.0794	76.8656	-12.8173	348.381	5797.36	7895.93	12.8173	0	11.7391	10.4589	12.9055	0	0	34.7838	-460.239	28.7571	0
681	0	0	681	1	326.989	169.96	157.029	0	0	-19.4353	4.70205	112.829	269.947	5899.38	8067.76	-112.829	0	9.15141	11.335	12.801	0	0	32.2519	-460.174	44.4217	0
683	0	0	683	1	416.376	218.657	197.719	0	0	87.3023	-3.85106	-82.8545	236.531	5991.96	8076.31	82.8545	0	7.97381	12.6833	15.517	0	0	20.7516	-466.723	33.6947	0
687	0	0	687	1	437.646	199.559	238.087	0	0	-14.3837	-31.4172	162.98	323.735	5794.66	8103.88	-162.98	0	11.1434	10.5356	12.3762	0	0	28.8798	-454.687	29.3199	0
691	0	0	691	1	444.63	237.419	207.211	0	0	-35.1507	25.2039	32.9307	348.099	5815.43	8146.92	-32.9307	0	11.7764	10.4525	12.2699	0	0	40.8285	-460.252	28.6391	0
693	0	0	693	1	319.435	156.695	162.74	0	0	-77.8174	60.78	-48.2481	255.775	5858.1	7812.36	48.2481	0	8.81314	10.7712	12.8496	0	0	26.3917	-453.39	45.4677	0
695	0	0	695	1	332.253	203.315	128.937	0	0	-1.01512	-2.21246	155.102	259.632	5781.3	7875.35	-155.102	0	8.83332	10.1968	12.8645	0	0	32.9164	-454.343	42.5952	0
699	0	0	699	1	410.495	229.787	180.707	0	0	-13.6584	-38.836	191.84	307.986	5793.94	8011.64	-191.84	0	10.7029	10.2234	13.245	0	0	32.0367	-457.105	32.1252	0
703	0	0	703	1	391.099	206.88	184.219	0	0	-14.5166	-12.9426	234.816	229.728	5794.8	8085.4	-234.816	0	8.04436	9.7482	13.3969	0	0	41.887	-457.373	34.0699	0
713	0	0	713	1	379.873	192.773	187.1	0	0	-111.578	-13.5583	-22.5393	268.155	5891.86	8086.02	22.5393	0	9.44371	11.3336	13.0533	0	0	33.756	-459.996	36.238	0
721	0	0	721	1	386.755	217.144	169.611	0	0	10.8915	79.8898	-118.156	187.038	5869.05	8191.89	118.156	0	6.35197	12.3329	14.8845	0	0	55.6522	-476.616	36.8211	0
725	0	0	725	1	388.486	203.234	185.251	0	0	59.8303	53.1604	-29.7807	209.394	5919.77	8218.62	29.7807	0	6.98743	11.5732	15.2102	0	0	26.3199	-463.288	36.3001	0
727	0	0	727	1	381.996	207.691	174.305	0	0	10.6925	40.6185	157.39	219.325	5769.59	8131.5	-157.39	0	7.40785	10.4822	13.5626	0	0	30.9786	-456.04	35.7042	0
728	0	0	728	1	374.853	180.453	194.4	0	0	18.2117	-1.43566	37.0982	215.843	5861.73	8073.9	-37.0982	0	7.23497	11.0799	12.5876	0	0	30.2605	-454.652	36.5072	0
740	0	0	740	1	453.767	231.015	222.752	0	0	-34.0367	49.8673	34.2929	351.318	5913.98	8122.25	-34.2929	0	11.8663	10.6686	13.6165	0	0	40.4471	-466.276	28.4414	0
747	0	0	747	1	409.835	228.86	180.975	0	0	-74.5235	73.5382	48.393	224.353	5854.8	8098.58	-48.393	0	7.69573	11.4946	13.4537	0	0	33.1859	-461.122	32.9443	0
749	0	0	749	1	339.557	201.933	137.624	0	0	18.1375	12.0987	31.3949	236.492	5861.8	8060.36	-31.3949	0	7.91368	10.7954	13.0723	0	0	22.7973	-452.402	41.9175	0
751	0	0	751	1	465.636	233.5	232.136	0	0	-43.1289	-30.4856	108.727	458.076	5923.07	8102.95	-108.727	0	15.7475	11.0826	12.8907	0	0	56.6657	-474.932	27.4145	0
758	0	0	758	1	371.12	199.633	171.487	0	0	-112.084	-17.7264	99.2788	224.64	5892.36	8090.19	-99.2788	0	7.95123	9.84706	13.0162	0	0	30.6674	-451.188	36.4502	0
762	0	0	762	1	402.229	226.506	175.723	0	0	-57.5441	53.5075	240.148	332.421	5837.82	8118.61	-240.148	0	11.7356	11.0718	13.9717	0	0	40.7009	-466.708	33.794	0
773	0	0	773	1	369.043	195.722	173.322	0	0	-4.96915	30.2589	-45.728	218.6	5884.91	8042.2	45.728	0	7.36587	10.4369	13.1421	0	0	46.6233	-461.118	37.1803	0
780	0	0	780	1	370.516	193.767	176.749	0	0	-143.502	41.2282	87.5325	375.662	5824.12	8230.55	-87.5325	0	13.4753	11.3771	14.6062	0	0	42.7356	-473.453	38.3328	0
783	0	0	783	1	414.166	217.69	196.476	0	0	-53.6108	-2.8543	179.097	317.816	5833.89	8075.31	-179.097	0	11.0584	10.9819	14.0346	0	0	45.8403	-468.144	32.46	0
791	0	0	791	1	526.552	259.101	267.451	0	0	-61.1811	79.9407	-80.1654	333.057	5941.12	8092.18	80.1654	0	11.4447	10.7775	13.9831	0	0	39.9423	-466.049	23.538	0
796	0	0	796	1	379.758	191.497	188.262	0	0	-136.19	163.27	-47.4776	196.886	5916.47	8108.51	47.4776	0	7.10541	10.7677	13.9385	0	0	37.3204	-460.16	36.349	0
803	0	0	803	1	333.807	195.745	138.062	0	0	-11.3657	84.7741	229.581	236.07	5791.65	8187.01	-229.581	0	8.16566	10.2017	13.1909	0	0	44.0128	-461.02	42.5294	0
815	0	0	815	1	284.856	204.181	80.6746	0	0	-15.0544	71.7443	224.031	215.877	5795.33	8200.04	-224.031	0	7.46001	10.689	11.8225	0	0	21.172	-445.963	52.4448	0
819	0	0	819	1	424.118	198.489	225.629	0	0	-95.2359	-13.9354	-188.46	274.365	5975.18	8186.06	188.46	0	9.79751	12.6671	14.3191	0	0	33.379	-470.178	32.3595	0
824	0	0	824	1	394.341	178.902	215.439	0	0	-93.916	-27.1001	-86.1156	328.629	5973.86	8099.56	86.1156	0	11.5456	10.1146	13.224	0	0	41.8867	-461.856	33.8331	0
829	0	0	829	1	364.946	179.065	185.881	0	0	-98.9212	129.378	-27.0023	265.767	5978.86	8142.4	27.0023	0	9.29564	11.9826	14.3122	0	0	32.4972	-466.9	39.3894	0
830	0	0	830	1	383.782	214.221	169.561	0	0	-77.1021	11.6701	48.0902	254.529	5857.38	8060.79	-48.0902	0	8.76367	11.5728	12.9956	0	0	42.3568	-465.413	35.8426	0
835	0	0	835	1	429.263	244.222	185.041	0	0	-12.7358	-16.1558	51.0859	200.024	5892.68	8088.62	-51.0859	0	6.76417	10.9361	14.1009	0	0	26.2847	-456.647	30.9341	0
836	0	0	836	1	315.897	154.996	160.901	0	0	-27.6092	-15.1011	134.437	222.923	5807.89	8087.56	-134.437	0	7.62763	9.75421	12.5816	0	0	49.2289	-457.091	45.0986	0
839	0	0	839	1	408.043	159.785	248.258	0	0	-30.5068	24.549	-196.601	336.633	6010.11	8147.57	196.601	0	11.7242	12.1824	15.0672	0	0	30.0046	-470.541	34.1937	0
842	0	0	842	1	398.713	164.048	234.665	0	0	-23.9462	-35.8577	199.5	233.482	5804.23	8008.66	-199.5	0	8.14976	10.5411	12.7873	0	0	41.4491	-457.842	33.3794	0
846	0	0	846	1	555.886	207.634	348.252	0	0	-60.7629	-28.5528	-130.7	479.797	5940.7	8101.01	130.7	0	16.7331	10.9609	12.6785	0	0	43.9427	-469.323	21.6984	0
849	0	0	849	1	469.211	211.489	257.722	0	0	-55.3137	-21.8654	34.5949	489.664	5835.59	8094.33	-34.5949	0	16.7944	11.256	13.8468	0	0	33.6334	-470.259	27.5206	0
865	0	0	865	1	472.848	240.996	231.852	0	0	67.3578	-18.9603	143.771	373.746	5912.24	7892.1	-143.771	0	12.607	11.8482	12.6466	0	0	26.1924	-461.439	27.0691	0
871	0	0	871	1	353.132	185.274	167.858	0	0	-132.049	71.0108	50.5543	257.953	5912.33	8101.11	-50.5543	0	9.14743	10.7179	12.534	0	0	45.344	-461.911	39.3406	0
873	0	0	873	1	530.324	276.491	253.833	0	0	8.90996	13.1833	-57.5164	252.841	5970.69	8158.94	57.5164	0	8.5196	11.8942	14.6885	0	0	38.1481	-468.709	23.849	0
874	0	0	874	1	613.081	335.633	277.448	0	0	-5.37122	21.9738	177.052	443.116	5785.65	8050.49	-177.052	0	15.1134	10.7663	13.3384	0	0	23.5646	-460.406	19.2473	0
879	0	0	879	1	382.233	198.474	183.759	0	0	-92.5964	-8.60224	80.0354	284.865	5872.88	8180.72	-80.0354	0	9.93132	11.0106	12.8587	0	0	38.3607	-461.46	35.6478	0
880	0	0	880	1	430.599	225.54	205.059	0	0	-18.5047	20.6797	72.4111	283.368	5898.45	8251.1	-72.4111	0	9.55149	11.3423	13.3286	0	0	43.1313	-466.141	30.701	0
882	0	0	882	1	526.539	231.64	294.899	0	0	-17.7343	60.5887	62.8862	324.542	5798.01	8111.53	-62.8862	0	10.9124	11.1443	13.627	0	0	54.2468	-471.99	23.5656	0
886	0	0	886	1	418.583	182.715	235.867	0	0	-95.7657	2.09168	-183.398	319.448	5975.71	8170.03	183.398	0	11.3711	11.7119	13.2516	0	0	28.5223	-462.714	32.0372	0
887	0	0	887	1	430.844	198.675	232.169	0	0	38.4279	2.12167	-99.495	335.662	5941.17	8070.34	99.495	0	11.3479	10.6444	13.162	0	0	28.9242	-458.065	30.288	0
890	0	0	890	1	371.523	197.447	174.076	0	0	-0.593402	-41.1091	-106.712	279.592	5880.53	8113.57	106.712	0	9.58652	10.3708	12.3556	0	0	38.529	-456.148	36.3948	0
893	0	0	893	1	352.726	199.356	153.37	0	0	-123.909	-63.6182	36.0592	206.774	5904.19	8136.08	-36.0592	0	7.43503	10.7098	12.8679	0	0	39.7223	-457.508	39.5914	0
915	0	0	915	1	365.772	203.269	162.503	0	0	-91.5639	-32.176	211.098	219.52	5772.18	8204.3	-211.098	0	7.90859	10.5559	12.5631	0	0	51.8968	-460.495	37.4045	0
926	0	0	926	1	316.784	184.331	132.453	0	0	-61.3146	92.6213	-104.399	178.359	5941.25	8179.16	104.399	0	6.15605	11.2302	12.1307	0	0	36.067	-454.204	45.8558	0
930	0	0	930	1	300.796	143.522	157.274	0	0	-74.7927	58.4864	186.316	281.523	5755.41	8213.29	-186.316	0	9.84469	9.30873	12.0856	0	0	44.4028	-453.816	47.4641	0
934	0	0	934	1	342.642	177.611	165.032	0	0	-91.7348	-30.7944	-45.6348	227.972	5971.68	8202.91	45.6348	0	7.97891	10.4818	12.4134	0	0	43.2052	-457.531	40.7606	0
974	0	0	974	1	388.161	227.191	160.971	0	0	-103.059	21.6826	-22.6306	296.383	5883.34	8250.1	22.6306	0	10.339	10.5027	13.2526	0	0	66.6339	-469.598	34.8046	0
1038	0	0	1038	1	413.039	254.132	158.908	0	0	-98.242	-4.9688	101.977	388.489	5778.86	8276.75	-101.977	0	13.6086	10.0422	11.8478	0	0	55.1396	-465.572	31.1874	0
1052	0	0	1052	1	299.449	160.505	138.944	0	0	-29.8463	5.5139	-166.877	177.219	5909.79	8266.27	166.877	0	6.13585	11.1579	12.6116	0	0	32.9636	-454.196	49.9682	0
1057	0	0	1057	1	401.985	244.841	157.144	0	0	-63.5249	-16.039	225.827	275.311	5843.81	8188.16	-225.827	0	9.78937	10.9453	12.4017	0	0	33.2737	-456.581	33.0545	0
1059	0	0	1059	1	358.814	193.002	165.812	0	0	-112.289	62.1066	12.4579	291.936	5792.91	8209.67	-12.4579	0	10.2132	9.16581	11.0735	0	0	37.4795	-446.655	36.6338	0
1066	0	0	1066	1	311.924	149.509	162.415	0	0	-49.3531	-70.6213	145.924	243.721	5729.97	8242.74	-145.924	0	8.56475	9.76387	12.0058	0	0	52.2102	-456.036	45.4919	0
1078	0	0	1078	1	342.993	174.001	168.992	0	0	-44.5936	-17.6741	-124.412	226.036	5924.53	8090.13	124.412	0	7.81583	11.262	12.2743	0	0	49.6824	-464.322	41.1727	0
1087	0	0	1087	1	386.557	190.809	195.747	0	0	-70.8021	153.523	-28.9581	244.753	5851.08	8118.26	28.9581	0	8.4901	10.5561	12.1983	0	0	39.975	-456.123	34.5256	0
1098	0	0	1098	1	313.739	178.569	135.169	0	0	-80.4731	118.308	56.1252	236.879	5761.09	8253.13	-56.1252	0	8.17944	10.0604	11.7571	0	0	38.4452	-451.923	45.2061	0
1273	0	0	1273	1	323.204	179.554	143.651	0	0	-84.0956	93.3771	-66.9534	208.496	5864.38	8178.4	66.9534	0	7.22897	10.0604	11.5657	0	0	40.7744	-450.304	43.2529	0
1309	0	0	1309	1	257.119	118.792	138.327	0	0	36.4064	111.771	-90.6643	152.556	5943.19	8160.01	90.6643	0	5.1588	10.6031	11.6205	0	0	30.0729	-446.306	60.3748	0
1311	0	0	1311	1	320.512	205.47	115.042	0	0	-131.66	44.8122	86.5085	220.495	5812.28	8226.97	-86.5085	0	7.83664	9.97214	12.1663	0	0	27.8706	-447.388	44.1038	0
1328	0	0	1328	1	442.497	182.819	259.678	0	0	161.708	10.5416	-161.886	253.575	6017.21	8161.58	161.886	0	8.76342	10.5441	12.5504	0	0	29.2799	-452.957	28.9647	0
1342	0	0	1342	1	301.805	146.409	155.396	0	0	-21.254	-27.4444	102.53	141.569	5901.19	8199.56	-102.53	0	4.82588	11.0424	13.2036	0	0	41.6017	-459.557	49.784	0
1364	0	0	1364	1	280.816	142.873	137.943	0	0	-136.117	31.8087	151.196	232.741	5816.74	8140.31	-151.196	0	8.39309	9.3583	11.291	0	0	29.5224	-442.762	51.5948	0
1389	0	0	1389	1	325.557	179.273	146.284	0	0	-67.1558	125.136	71.2712	209.941	5847.44	8246.3	-71.2712	0	7.21607	9.5614	11.3351	0	0	32.8061	-443.828	42.2641	0
1390	0	0	1390	1	333.41	149.578	183.831	0	0	-5.46693	-63.8171	-44.5695	220.882	5885.41	8036.62	44.5695	0	7.57643	10.0758	11.3782	0	0	36.4385	-449.098	41.3333	0
1392	0	0	1392	1	458.497	202.392	256.106	0	0	-43.9516	71.2693	181.754	369.409	5824.23	8001.19	-181.754	0	12.7313	8.76222	10.7844	0	0	31.3134	-443.666	26.3055	0
1394	0	0	1394	1	271.619	141.414	130.205	0	0	-86.7146	79.5161	11.4904	139.995	5866.99	8092.6	-11.4904	0	4.83209	9.71512	12.1359	0	0	35.6778	-446.698	55.2978	0
1396	0	0	1396	1	382.526	212.39	170.137	0	0	-0.934856	-3.10953	36.8504	202.774	5880.88	8175.23	-36.8504	0	6.82257	9.68005	11.5021	0	0	42.228	-449.743	34.1597	0
1401	0	0	1401	1	401.507	169.414	232.092	0	0	56.3893	-52.3517	8.91829	216.274	5823.55	8124.81	-8.91829	0	7.30868	10.4584	12.6112	0	0	43.5793	-457.362	32.9449	0
1454	0	0	1454	1	441.874	231.434	210.44	0	0	-36.2445	115.425	197.154	305.154	5716.86	8156.36	-197.154	0	10.5564	9.24915	11.7307	0	0	47.4374	-453.594	28.141	0
1461	0	0	1461	1	387.042	207.377	179.664	0	0	-59.7818	36.6517	-141.752	227.305	5840.06	8135.47	141.752	0	7.87991	10.4999	11.6836	0	0	47.0305	-455.071	34.1816	0
1468	0	0	1468	1	431.246	190.99	240.256	0	0	50.0011	-7.8342	-44.1879	245.387	5929.6	8179.95	44.1879	0	8.24169	9.73993	11.578	0	0	46.1326	-453.727	29.2188	0
1477	0	0	1477	1	373.46	207.726	165.734	0	0	-29.0429	11.2421	-18.7048	237.006	5809.32	7861.9	18.7048	0	8.02844	10.2068	12.0924	0	0	35.0502	-452.102	35.902	0
1481	0	0	1481	1	424.429	187.505	236.924	0	0	-26.3266	114.056	-8.65404	282.877	5906.27	7958.4	8.65404	0	9.5846	10.0957	11.5586	0	0	31.1479	-449.269	29.9952	0
1499	0	0	1499	1	289.579	136.435	153.144	0	0	7.7844	-45.8952	-183.181	259.995	5971.82	8218.02	183.181	0	9.05508	9.27904	11.0413	0	0	16.3077	-436.008	49.1348	0
1500	1	0	0	1	375.857	164.941	210.916	0	0	19.0189	103.47	84.092	390.082	5860.92	7869.33	-84.092	0	15.1747	8.7078	8.17568	0	0	40.0036	-436.328	24.0465	1
1501	1	0	1	1	315.865	169.014	146.85	0	0	-83.6171	62.9317	361.809	206.806	5963.56	7909.87	-361.809	0	8.76056	8.83926	8.67195	0	0	29.0113	-426.28	30.1834	1
1502	1	0	2	1	517.241	258.055	259.187	0	0	-46.346	18.758	205.667	484.825	5926.29	7954.04	-205.667	0	19.4049	8.30593	7.92535	0	0	60.1196	-447.137	16.2432	1
1503	1	0	3	1	353.184	171.415	181.768	0	0	-77.5234	73.9457	222.588	314.269	5957.46	7898.85	-222.588	0	12.7326	8.5	8.95112	0	0	43.8476	-437.579	26.1892	1
1504	1	0	4	1	599.769	267.725	332.044	0	0	6.83473	43.7451	22.3049	556.709	5873.11	7929.06	-22.3049	0	21.638	8.27599	8.21443	0	0	69.8339	-452.914	13.704	1
1505	1	0	5	1	480.387	226.87	253.517	0	0	29.0492	63.0496	206.973	372.053	5850.89	7909.75	-206.973	0	14.6234	8.30106	8.77915	0	0	41.8997	-437.298	17.8977	1
1506	1	0	6	1	562.385	268.811	293.574	0	0	3.72753	2.22438	293.77	492.962	5876.21	7870.92	-293.77	0	19.9792	8.06251	9.19177	0	0	49.5851	-447.106	14.876	1
1507	1	0	7	1	418.523	241.3	177.223	0	0	-41.6893	35.5532	166.442	376.721	5921.63	7937.25	-166.442	0	14.9252	8.08937	8.17251	0	0	46.9622	-436.348	20.9158	1
1508	1	0	8	1	375.144	204.366	170.778	0	0	-23.8584	70.0904	218.56	279.49	6003.46	7902.71	-218.56	0	11.1111	8.55152	8.25	0	0	50.897	-433.047	24.0774	1
1509	1	0	9	1	518.486	216.654	301.832	0	0	-17.7613	57.7988	118.959	465.888	5897.7	7915	-118.959	0	18.2265	8.12677	8.91836	0	0	38.3802	-439.65	16.3374	1
1510	1	0	10	1	384.742	165.397	219.345	0	0	40.2838	41.2999	81.2913	364.696	5939.32	7831.84	-81.2913	0	14.1386	8.58012	9.15647	0	0	37.4684	-438.466	23.6352	1
1511	1	0	11	1	509.848	228.692	281.156	0	0	23.6147	11.1001	268.867	483.158	5955.99	7862.04	-268.867	0	19.353	7.94061	8.75172	0	0	51.8478	-442.456	16.6015	1
1512	1	0	12	1	443.073	177.564	265.509	0	0	-10.3414	36.7486	68.0365	431.985	5989.94	7936.05	-68.0365	0	16.8311	7.69271	7.55043	0	0	40.1451	-429.144	19.284	1
1513	1	0	13	1	335.15	108.042	227.108	0	0	-2.78246	8.89423	-73.8125	253.136	5882.72	7864.25	73.8125	0	10.0173	8.026	8.30903	0	0	55.9846	-435.37	27.5054	1
1514	1	0	14	1	376.003	123.955	252.049	0	0	72.8725	-7.33442	-340.796	361.806	5906.73	7880.47	340.796	0	15.853	8.21306	7.92725	0	0	39.1304	-431.94	23.7896	1
1515	1	0	15	1	396.398	179.925	216.473	0	0	63.0442	-24.2701	156.46	339.502	5916.56	7897.41	-156.46	0	13.3491	8.3598	8.08258	0	0	52.238	-435.597	22.394	1
1516	1	0	16	1	447.393	210.271	237.123	0	0	37.1491	20.0329	158.746	380.033	5942.45	7952.77	-158.746	0	14.854	7.71329	8.33224	0	0	41.6333	-432.801	19.2488	1
1517	1	0	17	1	358.512	179.512	179.001	0	0	-49.6169	-27.4381	206.218	307.307	6029.22	8000.24	-206.218	0	12.4197	8.20393	7.30248	0	0	57.5957	-433.134	24.9843	1
1518	1	0	18	1	481.927	234.963	246.964	0	0	-9.97882	90.2726	141.719	370.075	5889.92	7982.19	-141.719	0	14.501	7.36755	7.68151	0	0	46.1543	-428.116	17.4187	1
1519	1	0	19	1	473.936	232.834	241.102	0	0	-45.391	-37.5948	92.5096	432.761	5925.33	8010.4	-92.5096	0	17.2121	7.20283	7.68078	0	0	52.9714	-431.218	17.7291	1
1520	1	0	20	1	484.109	250.623	233.486	0	0	17.4338	4.30083	235.959	397.32	5962.17	8068.16	-235.959	0	15.815	8.19857	7.98587	0	0	31.83	-430.082	17.5548	1
1521	1	0	21	1	423.683	167.792	255.891	0	0	61.7375	56.5887	-14.5562	390.582	5917.86	8015.87	14.5562	0	15.2046	7.91835	8.1448	0	0	37.4959	-430.85	20.5561	1
1522	1	0	22	1	409.964	177.954	232.01	0	0	63.4158	22.7517	-43.1143	361.986	5916.18	7950.05	43.1143	0	14.1786	8.01226	7.98532	0	0	47.3506	-433.46	21.3716	1
1523	1	0	23	1	385.992	172.89	213.102	0	0	74.8022	27.1324	9.97979	374.682	5904.8	7945.67	-9.97979	0	14.5616	8.21126	8.48553	0	0	43.5052	-436.868	23.2144	1
1524	1	0	24	1	464.689	166.318	298.371	0	0	16.4576	-0.492891	23.1819	465.979	5863.48	7973.29	-23.1819	0	18.1596	6.56699	7.81404	0	0	32.8354	-423.855	18.0255	1
1525	1	0	25	1	422.715	200.054	222.661	0	0	1.50166	54.1193	-14.5282	325.669	5878.44	7918.68	14.5282	0	12.7085	7.56799	8.07503	0	0	30.4198	-423.163	20.5004	1
1526	1	0	26	1	551.592	204.044	347.548	0	0	31.0768	19.0919	73.3037	547.776	5948.52	7953.71	-73.3037	0	21.272	7.94716	8.19713	0	0	46.1478	-441.914	15.052	1
1527	1	0	27	1	501.967	222.22	279.747	0	0	-6.55266	48.555	195.565	494.122	5986.15	8023.91	-195.565	0	19.4914	7.47531	8.04651	0	0	66.4261	-444.96	16.6934	1
1528	1	0	28	1	390.726	178.389	212.337	0	0	48.7418	13.7046	115.64	407.49	5930.86	7959.1	-115.64	0	15.8587	7.40517	6.84109	0	0	46.2167	-426.209	22.1121	1
1529	1	0	29	1	570.384	219.325	351.059	0	0	50.6852	37.7614	18.819	577.405	5928.91	7935.04	-18.819	0	22.3968	6.8825	7.31814	0	0	64.7616	-440.598	14.1948	1
1530	1	0	30	1	282.277	108.914	173.363	0	0	-70.097	67.1482	12.2661	195.035	6049.7	7905.65	-12.2661	0	7.71308	6.26981	7.38121	0	0	36.362	-406.017	32.5688	1
1531	1	0	31	1	270.508	120.719	149.789	0	0	1.39531	-20.7281	321.159	178.337	6077.86	7893.87	-321.159	0	7.33035	7.20263	7.73896	0	0	44.7159	-416.936	35.2031	1
1532	1	0	32	1	266.913	138.719	128.194	0	0	-5.77295	20.748	244.137	230.545	5985.37	7752.73	-244.137	0	9.20935	7.6134	8.21144	0	0	38.2695	-422.356	36.3905	1
1533	1	0	33	1	330.747	181.279	149.469	0	0	26.906	9.94201	14.7973	219.606	5853.03	7564.22	-14.7973	0	8.54474	7.46352	7.34063	0	0	27.7963	-411.673	27.3063	1
1534	1	0	34	1	262.227	83.8551	178.372	0	0	83.7933	50.2389	-146.583	144.428	5796.15	7623.58	146.583	0	5.79738	6.72123	7.59718	0	0	34.1896	-406.574	36.1894	1
1536	1	0	36	1	323.228	156.811	166.417	0	0	-34.2361	34.6105	261.287	184.084	5914.18	7738.87	-261.287	0	7.42663	6.98295	7.68996	0	0	43.7086	-414.791	28.0265	1
1537	1	0	37	1	306.028	144.043	161.985	0	0	-0.00486119	4.84483	200.067	182.604	5879.95	7668.98	-200.067	0	7.23213	6.64257	7.14425	0	0	44.3111	-410.08	29.5523	1
1539	1	0	39	1	333.059	163.577	169.482	0	0	52.6002	10.9029	248.075	206.264	5927	7662.92	-248.075	0	8.19676	7.6218	7.40515	0	0	47.9811	-421.737	27.1669	1
1540	1	0	40	1	369.721	171.271	198.451	0	0	-3.88373	-18.6292	-43.9197	285.944	5883.82	7692.45	43.9197	0	11.2929	7.84176	8.22603	0	0	44.7495	-429.262	24.2609	1
1541	1	0	41	1	271.889	136.567	135.322	0	0	-31.0315	-8.67498	185.346	245.509	6010.63	7782.16	-185.346	0	9.78546	7.37136	7.40324	0	0	34.4552	-415.44	34.8757	1
1542	1	0	42	1	348.725	175.002	173.723	0	0	-14.7593	-26.165	286.735	178.221	6094.02	7899.31	-286.735	0	7.28372	8.1305	8.28645	0	0	48.576	-428.227	26.2112	1
1543	1	0	43	1	386.23	146.21	240.02	0	0	-26.2903	-19.1257	-45.7997	313.102	6005.89	7991.93	45.7997	0	12.4153	7.56132	7.75016	0	0	33.7776	-421.832	22.7603	1
1545	1	0	45	1	362.725	167.126	195.599	0	0	-17.8332	104.885	269.267	242.884	6097.09	7967.57	-269.267	0	9.76815	7.92902	8.10291	0	0	29.5526	-420.736	24.8261	1
1546	1	0	46	1	374.478	172.67	201.809	0	0	9.33932	-11.0622	118.705	219.461	5970.26	7983.86	-118.705	0	8.60195	8.19263	7.86623	0	0	24.9839	-417.362	23.8808	1
1547	1	0	47	1	276.674	124.128	152.546	0	0	-3.0734	-12.2378	202.656	250.141	5982.67	7885.38	-202.656	0	9.94806	7.80316	7.62176	0	0	35.1196	-420.12	34.5117	1
1548	1	0	48	1	295.147	123.106	172.041	0	0	-38.0737	62.985	336.209	163.93	6017.67	8009.48	-336.209	0	6.75676	7.379	8.94239	0	0	30.899	-418.661	32.2397	1
1549	1	0	49	1	317.366	150.476	166.891	0	0	-14.8283	-38.8458	278.843	204.131	5894.77	7712.67	-278.843	0	8.35348	7.24012	7.99443	0	0	46.4478	-422.537	28.9299	1
1550	1	0	50	1	274.081	113.702	160.379	0	0	-2.15062	-38.0833	-349.013	188.575	5981.75	8409.52	349.013	0	8.36003	7.95137	7.38976	0	0	47.3411	-421.907	34.8705	1
1550	1	0	50	1	428.023	194.779	233.245	0	0	70.7912	-16.2054	110.603	370.227	5908.81	7590.37	-110.603	0	14.4667	7.53719	7.5337	0	0	38.2319	-424.345	20.0509	1
1551	1	0	51	1	391.78	168.738	223.042	0	0	-62.7955	8.45234	169.918	293.126	5942.74	7765.03	-169.918	0	11.7342	8.04863	8.5128	0	0	48.2941	-434.473	22.7519	1
1552	1	0	52	1	347.554	156.004	191.55	0	0	-21.2856	-20.5841	169.993	300.473	5901.23	7694.4	-169.993	0	11.9445	7.75602	8.70884	0	0	37.2205	-429.186	26.3292	1
1553	1	0	53	1	299.443	127.931	171.512	0	0	-10.5671	81.6548	222.595	180.676	5890.51	7691.83	-222.595	0	7.168	8.41272	8.56018	0	0	60.107	-435.273	32.034	1
1554	1	0	54	1	254.953	150.018	104.936	0	0	-50.2646	78.0911	234.252	181.047	5930.21	7595.73	-234.252	0	7.27884	6.51076	7.19545	0	0	33.986	-405.896	37.0728	1
1559	1	0	59	1	245.812	128.927	116.885	0	0	55.2339	18.9291	231.634	144.31	5725.05	7754.55	-231.634	0	5.7063	6.86583	7.35382	0	0	26.7857	-403.38	39.2402	1
1563	1	0	63	1	422.497	169.954	252.543	0	0	66.6718	5.4643	92.3229	403.658	5912.93	7768.02	-92.3229	0	15.6994	6.64135	7.17948	0	0	42.065	-422.217	20.0323	1
1564	1	0	64	1	325.82	175.236	150.584	0	0	13.8769	-22.6974	406.141	310.79	5965.72	7796.18	-406.141	0	13.1672	6.54888	6.6626	0	0	36.9606	-410.87	27.1111	1
1565	1	0	65	1	310.584	129.109	181.475	0	0	57.7678	29.136	288.766	212.379	6021.49	7844	-288.766	0	8.50439	7.51604	7.47607	0	0	39.1996	-417.785	29.6111	1
1566	1	0	66	1	279.668	144.06	135.609	0	0	25.6527	112.602	-223.243	177.341	5953.95	7959.86	223.243	0	7.31248	7.03648	6.74925	0	0	42.5631	-410.052	33.0547	1
1567	1	0	67	1	298.718	164.163	134.555	0	0	47.9441	70.7914	325.853	212.064	5931.66	8001.67	-325.853	0	8.56213	6.56323	6.33501	0	0	33.8062	-401.236	29.9843	1
1568	1	0	68	1	217.568	102.308	115.26	0	0	-24.1806	-36.1993	-362.954	142.936	5904.12	7909.34	362.954	0	6.41267	6.32611	6.50508	0	0	38.5479	-398.74	44.5844	1
1570	1	0	70	1	370.77	170.2	200.57	0	0	33.8774	35.7959	38.7581	268.235	6045.38	7837.34	-38.7581	0	10.4	6.45546	6.51879	0	0	33.0846	-405.084	23.1195	1
1579	1	0	79	1	215.867	113.845	102.021	0	0	17.3659	77.3269	356.233	121.368	5762.91	7596.49	-356.233	0	4.96603	6.3043	6.68823	0	0	24.6463	-393.208	45.1954	1
1580	1	0	80	1	237.161	103.103	134.058	0	0	-36.2106	-49.5856	-95.9236	135.963	5916.15	7823.07	95.9236	0	5.49606	6.52776	6.39425	0	0	24.7672	-393.375	40.0109	1
1593	1	0	93	1	204.789	90.1762	114.613	0	0	-88.7237	-94.1008	284.53	105.592	5669.68	7867.58	-284.53	0	4.54683	5.86396	6.60561	0	0	29.9135	-390.235	47.7828	1
1677	1	0	177	1	309.106	144.633	164.473	0	0	-29.2514	-83.6589	-151.038	172.568	5809.53	7458.5	151.038	0	7.13109	6.57367	6.46076	0	0	53.6685	-407.854	28.8237	1
1683	1	0	183	1	283.646	159.834	123.812	0	0	-38.6615	37.3557	41.7849	140.858	5818.94	7935.44	-41.7849	0	5.51741	5.65857	6.10779	0	0	37.9736	-391.501	31.2924	1
1684	1	0	184	1	239.95	108.433	131.518	0	0	30.1042	-43.9229	3.82551	134.722	6148.82	8315.7	-3.82551	0	5.29713	5.72394	5.57552	0	0	36.5069	-386.858	38.0955	1
1789	1	0	289	1	220.258	140.227	80.0318	0	0	38.6298	70.4903	274.409	131.089	5841.31	8500.27	-274.409	0	5.2235	5.11548	3.81515	0	0	27.2386	-360.243	40.012	1
1797	1	0	297	1	238.187	103.18	135.008	0	0	-78.1663	-156.608	349.113	118.187	6057.77	8129.41	-349.113	0	5.41316	4.74062	4.4069	0	0	39.8461	-367.358	36.6575	1
1812	1	0	312	1	220.199	135.927	84.2724	0	0	78.2438	2.14544	342.731	112.769	6100.68	8269.63	-342.731	0	4.60497	5.20728	5.24246	0	0	30.4201	-374.214	41.5914	1
1814	1	0	314	1	175.331	65.2909	110.041	0	0	-44.7532	168.911	8.01049	115.749	6124.01	8302.19	-8.01049	0	4.60826	4.94935	5.17995	0	0	38.9238	-375.414	54.9991	1
1817	1	0	317	1	196.677	97.6487	99.0287	0	0	21.4137	34.6271	75.2766	110.092	5858.53	7938.17	-75.2766	0	4.27368	4.68887	5.19358	0	0	27.5467	-368.596	47.2176	1
1825	1	0	325	1	243.807	111.131	132.677	0	0	-3.15055	-7.49005	258.091	132.769	6182.07	8279.27	-258.091	0	5.34463	4.48536	5.53739	0	0	35.1128	-374.371	36.2956	1
1832	1	0	332	1	251.32	84.8275	166.493	0	0	29.4115	42.6101	-20.4673	169.473	6049.85	7730.87	20.4673	0	6.60542	5.04635	5.04144	0	0	31.9957	-376.824	35.0715	1
1942	1	0	442	1	193.533	107.604	85.9291	0	0	-39.7864	-1.12978	323.767	118.309	5820.07	7874.27	-323.767	0	4.8977	4.31856	4.32696	0	0	37.5329	-361.161	46.6455	1
1950	1	0	450	1	210.115	110.323	99.7922	0	0	20.7321	121.046	235.84	117.584	5759.55	7851.75	-235.84	0	4.66594	4.53384	4.10668	0	0	31.9079	-359.172	42.1582	1
1951	1	0	451	1	168.692	79.2622	89.4294	0	0	-22.6602	43.9875	9.24052	104.445	6002.26	7729.49	-9.24052	0	4.08078	4.59401	4.92022	0	0	34.0987	-366.077	56.7761	1
1958	1	0	458	1	237.542	112.271	125.271	0	0	-86.3944	-103.498	355.823	137.906	6065.99	8076.3	-355.823	0	6.12054	4.29917	5.17106	0	0	46.194	-374.462	37.0184	1
1968	1	0	468	1	214.996	116.647	98.349	0	0	29.3868	60.6072	352.439	148.669	5850.55	8011.85	-352.439	0	6.06752	4.41543	4.98202	0	0	48.3512	-375.93	41.7608	1
1974	1	0	474	1	247.434	134.804	112.63	0	0	-19.8459	187.172	-131.346	162.281	5899.79	7984.95	131.346	0	6.64294	4.16815	4.76276	0	0	60.6588	-373.523	34.8379	1
1975	1	0	475	1	213.39	100.055	113.335	0	0	-47.7492	-84.1867	280.535	113.65	5828.03	7758.01	-280.535	0	4.78144	4.74544	5.55363	0	0	35.4643	-376.156	43.064	1
1992	1	0	492	1	203.221	107.356	95.865	0	0	-65.8141	53.7313	89.3928	108.205	6045.41	7819.41	-89.3928	0	4.27872	4.70436	4.518	0	0	39.899	-366.747	44.5837	1
2030	1	0	530	1	148.503	87.1703	61.3329	0	0	92.7755	-10.8145	331.969	98.7278	6185.8	7784.29	-331.969	0	4.02946	3.77981	4.75754	0	0	52.4689	-361.758	64.7304	1
2203	1	0	703	1	179.523	89.8542	89.6684	0	0	-17.6006	44.98	149.007	114.495	5997.2	8226.8	-149.007	0	4.49536	3.95754	3.79624	0	0	37.8767	-351.678	49.8952	1
2268	1	0	768	1	181.349	104.58	76.769	0	0	41.416	26.7629	265.507	112.614	5639.2	8145.36	-265.507	0	4.48838	3.94607	3.91657	0	0	45.2789	-355.917	49.4379	1
2294	1	0	794	1	225.299	100.165	125.134	0	0	7.54493	2.64797	50.0423	171.626	6071.72	8269.13	-50.0423	0	6.68824	3.70621	4.28475	0	0	31.0653	-356.817	38.1273	1
2295	1	0	795	1	174.413	82.6383	91.7747	0	0	-6.42306	-32.5202	173.193	127.532	5986.02	7806	-173.193	0	5.07107	4.21278	3.91269	0	0	30.6573	-354.301	52.2671	1
2342	1	0	842	1	162.629	80.4039	82.225	0	0	-59.1401	46.077	-255.666	102.459	6138.4	7827.06	255.666	0	4.31418	4.00499	3.90425	0	0	32.8723	-350.085	56.6543	1
2368	1	0	868	1	186.673	78.9098	107.763	0	0	-43.004	27.731	268.201	124.532	5723.62	8044.73	-268.201	0	5.05084	3.30778	3.57507	0	0	26.0307	-338.301	46.3866	1
2414	1	0	914	1	146.32	83.4211	62.8991	0	0	-56.468	26.6462	277.963	97.6944	6036.07	7846.49	-277.963	0	3.99246	3.60846	3.74683	0	0	33.9049	-345.21	63.493	1
2423	1	0	923	1	182.27	104.798	77.4723	0	0	-21.6008	0.468022	292.616	128.868	5901.54	8071.99	-292.616	0	5.25285	3.48265	3.43184	0	0	26.0268	-338.778	47.7886	1
2440	1	0	940	1	163.439	95.6659	67.7736	0	0	-121.602	-0.158869	240.885	112.058	5802.22	7773.64	-240.885	0	4.6977	3.74052	4.05662	0	0	36.3286	-351.905	56.0963	1
2447	1	0	947	1	193.776	90.7676	103.008	0	0	-23.1918	6.11807	-39.2139	108.598	5703.81	7867.02	39.2139	0	4.28231	3.73639	3.71572	0	0	32.0174	-344.684	45.078	1
2619	1	0	1119	1	236.389	145.686	90.7023	0	0	79.5003	-4.70681	271.062	124.208	5800.44	7977.51	-271.062	0	4.97445	3.08278	3.50315	0	0	45.5837	-340.167	34.8317	1
2625	1	0	1125	1	198.957	98.8195	100.137	0	0	47.8516	-55.0317	291.121	107.616	6131.07	8027.83	-291.121	0	4.40081	3.659	3.24815	0	0	62.5948	-349.421	43.0051	1
2639	1	0	1139	1	184.505	89.6836	94.8212	0	0	-94.3873	60.9999	376.78	125.19	6073.99	8410.1	-376.78	0	5.36386	3.90418	4.48949	0	0	30.8177	-356.87	49.109	1
2649	1	0	1149	1	188.981	89.2844	99.6962	0	0	9.8671	25.9386	211.003	109.003	6069.39	8445.16	-211.003	0	4.30745	4.09403	4.34201	0	0	43.4303	-361.301	47.7562	1
2650	1	0	1150	1	253.262	121.142	132.12	0	0	84.0831	9.33562	-322.604	149.832	5995.18	7863.8	322.604	0	6.4878	4.53462	4.25053	0	0	35.6679	-364.549	33.7866	1
2678	1	0	1178	1	180.462	93.5641	86.8978	0	0	-31.862	-16.9351	165.73	98.7381	6111.12	8388.38	-165.73	0	3.92943	3.91571	4.18647	0	0	26.5973	-349.866	50.0761	1
2679	1	0	1179	1	265.771	140.616	125.155	0	0	7.3069	31.3866	175.412	151.822	5972.29	7941.41	-175.412	0	5.96125	3.80324	3.72446	0	0	34.3352	-351.81	31.0727	1
2686	1	0	1186	1	192.059	87.5326	104.526	0	0	30.492	-2.75786	349.915	116.86	6048.77	7776.24	-349.915	0	4.80528	3.56785	3.92087	0	0	32.0075	-346.345	45.6014	1
2694	1	0	1194	1	192.943	122.61	70.3325	0	0	-6.88529	-56.7818	438.959	163.422	5886.83	8129.24	-438.959	0	7.15245	3.04783	3.31442	0	0	35.9162	-339.532	43.9287	1
2826	1	0	1326	1	166.852	90.0457	76.8067	0	0	93.5734	3.96617	156.019	118.908	6085.35	8068.49	-156.019	0	4.65512	3.29374	3.45234	0	0	37.8949	-339.22	52.9054	1
2973	1	0	1473	1	221.605	116.631	104.974	0	0	70.2296	55.3803	368.966	138.633	5909.37	7618.44	-368.966	0	5.67124	3.96419	4.37519	0	0	37.99	-359.931	39.2322	1
2980	1	0	1480	1	186.85	91.8451	95.0047	0	0	-37.357	45.3245	259.326	131.158	6016.96	8226.46	-259.326	0	5.28891	4.01874	4.13559	0	0	35.1859	-356.457	48.0531	1
3007	2	0	7	1	417.959	189.502	228.457	0	0	-0.907367	-8.72123	167.06	301.314	5781.19	7782.2	-167.06	0	14.4943	14.5283	12.9759	0	0	28.2368	-470.138	18.9136	2
3008	2	0	8	1	473.821	238.898	234.923	0	0	-16.6911	-12.5449	77.1575	425.276	5796.97	7885.68	-77.1575	0	19.7443	13.9594	12.9549	0	0	40.7106	-478.913	16.0871	2
3013	2	0	13	1	393.91	232.305	161.605	0	0	51.1959	55.3726	227.063	242.303	5828.74	7917.43	-227.063	0	11.967	14.3301	13.3284	0	0	29.7581	-470.287	20.427	2
3015	2	0	15	1	475.666	267.397	208.269	0	0	-25.3602	38.8375	30.9262	393.541	5805.64	7734.64	-30.9262	0	17.9301	14.1563	13.0646	0	0	58.8944	-486.018	16.0525	2
3019	2	0	19	1	426.438	185.549	240.889	0	0	-20.0137	-15.7585	-35.2638	266.42	5800.29	7789.24	35.2638	0	12.085	14.6442	13.4047	0	0	33.2517	-473.2	18.5382	2
3021	2	0	21	1	527.968	266.883	261.085	0	0	46.7568	15.1642	89.6153	424.57	5833.18	7857.98	-89.6153	0	19.6161	14.2124	13.7156	0	0	40.2695	-480.832	14.2052	2
3023	2	0	23	1	332.01	176	156.011	0	0	-94.8272	-30.0803	164.005	271.925	5875.11	7903.22	-164.005	0	13.4456	14.1958	13.2006	0	0	38.7164	-474.946	25.4063	2
3026	2	0	26	1	438.865	212.03	226.836	0	0	-36.4071	83.3463	171.33	341.866	5816.69	7989.11	-171.33	0	16.4314	14.6283	13.8572	0	0	34.9816	-477.414	17.9537	2
3029	2	0	29	1	403.281	220.521	182.76	0	0	2.5279	5.48715	39.7593	322.321	5777.75	7767.99	-39.7593	0	14.7177	14.0963	13.1585	0	0	29.2109	-470.76	19.7463	2
3042	2	0	42	1	421.916	233.025	188.892	0	0	88.333	-20.3759	50.171	378.481	5791.61	7793.86	-50.171	0	17.4166	12.7883	11.9869	0	0	48.5499	-471.844	18.2106	2
3048	2	0	48	1	369.863	172.87	196.994	0	0	-32.3984	22.874	8.6407	275.731	5812.68	7750.61	-8.6407	0	12.5358	13.211	11.5563	0	0	44.6333	-467.611	21.4681	2
3049	2	0	49	1	468.395	254.423	213.972	0	0	-21.5775	-33.6911	56.9608	337.772	5801.86	7906.83	-56.9608	0	15.6628	13.0987	11.6119	0	0	30.2633	-462.831	15.9965	2
3059	2	0	59	1	500.181	227.93	272.25	0	0	-36.9087	45.0663	63.8116	359.526	5817.19	7728.41	-63.8116	0	16.5564	14.8163	13.1061	0	0	41.1645	-479.286	15.1734	2
3068	2	0	68	1	452.806	219.81	232.996	0	0	-36.0247	32.5637	162.79	278.149	5816.31	8039.9	-162.79	0	13.345	13.1974	12.7009	0	0	52.4105	-474.143	16.8632	2
3069	2	0	69	1	527.216	263.94	263.276	0	0	-102.751	50.7013	214.578	435.791	5883.03	7922.1	-214.578	0	22.052	13.4217	12.688	0	0	54.5696	-482.484	14.0224	2
3072	2	0	72	1	397.855	137.513	260.342	0	0	15.404	14.4055	-32.8764	340.19	5764.88	7858.73	32.8764	0	15.3198	14.8148	12.3922	0	0	43.6905	-476.794	20.0609	2
3073	2	0	73	1	356.757	189.855	166.902	0	0	57.8578	83.8161	115.341	267.919	5822.08	7789.32	-115.341	0	12.4403	13.1096	12.1985	0	0	32.2667	-463.671	22.6185	2
3081	2	0	81	1	395.975	174.12	221.855	0	0	-13.2483	9.13396	106.509	207.641	5793.53	8063.33	-106.509	0	9.70276	14.2283	12.8957	0	0	44.0329	-473.861	20.1805	2
3088	2	0	88	1	506.802	266.482	240.32	0	0	-47.6503	34.3683	154.637	472.963	5827.93	7838.77	-154.637	0	22.6545	12.6522	11.5512	0	0	44.3388	-472.24	14.4752	2
3090	2	0	90	1	423.241	203.471	219.77	0	0	2.92071	6.06489	80.1321	352.565	5777.36	7867.08	-80.1321	0	16.2929	12.5337	11.7257	0	0	41.9413	-468.038	18.0488	2
3093	2	0	93	1	296.066	167.968	128.099	0	0	-18.4643	-40.9845	-23.7631	237.574	5798.74	7814.46	23.7631	0	10.8447	13.4278	11.7123	0	0	25.6057	-458.974	28.7315	2
3094	2	0	94	1	398	159.288	238.712	0	0	14.4187	61.8611	-54.7119	248.108	5765.86	7811.28	54.7119	0	11.1278	13.7094	13.2205	0	0	37.8776	-471.06	20.017	2
3095	2	0	95	1	367.648	181.977	185.671	0	0	-29.2332	27.9195	6.99161	304.936	5809.51	7845.22	-6.99161	0	13.8453	12.9777	12.1526	0	0	39.7135	-467.96	21.7268	2
3103	2	0	103	1	329.898	168.609	161.289	0	0	-15.7151	60.3476	101.607	336.86	5796	7812.79	-101.607	0	15.6428	12.6962	12.5274	0	0	25.049	-462.148	24.9934	2
3108	2	0	108	1	324.481	159.494	164.987	0	0	-35.7299	-1.03085	46.0932	257.703	5816.01	7874.17	-46.0932	0	11.8632	12.5756	11.0607	0	0	40.2509	-460.756	25.0437	2
3112	2	0	112	1	345.053	199.477	145.577	0	0	-2.78527	-20.0223	220.495	230.602	5882.73	7893.16	-220.495	0	11.52	12.3401	11.3483	0	0	39.6221	-460.286	23.1746	2
3118	2	0	118	1	365.855	219.062	146.793	0	0	-61.5658	-6.68487	199.596	264.417	5841.85	7879.83	-199.596	0	13.1395	12.5721	11.9209	0	0	29.7343	-459.339	21.7129	2
3121	2	0	121	1	387.961	164.984	222.977	0	0	-0.398561	37.6798	-19.3845	389.463	5780.68	7835.46	19.3845	0	17.5431	12.0596	10.4155	0	0	42.9032	-463.557	19.73	2
3125	2	0	125	1	308.498	151.093	157.405	0	0	-4.17589	52.811	176.292	305.422	5784.46	7820.33	-176.292	0	14.6511	12.2791	11.2639	0	0	26.0827	-455.471	26.7052	2
3126	2	0	126	1	450.004	223.079	226.926	0	0	-32.3296	-22.4242	151.047	303.059	5812.61	7895.56	-151.047	0	14.5769	12.7715	12.2044	0	0	55.2802	-473.471	16.8489	2
3128	2	0	128	1	370.199	162.539	207.66	0	0	40.0658	71.6535	187.217	207.147	5839.87	7901.15	-187.217	0	9.95075	12.6414	11.2543	0	0	32.5619	-456.627	21.2458	2
3129	2	0	129	1	440.17	215.311	224.859	0	0	13.6144	-8.55921	150.216	234.515	5866.33	7881.7	-150.216	0	11.1655	12.9721	12.2736	0	0	45.0349	-468.478	17.3579	2
3131	2	0	131	1	318.503	142.331	176.172	0	0	15.5146	-2.00831	165.779	232.911	5864.43	7875.15	-165.779	0	11.1612	12.468	12.0448	0	0	36.1355	-461.959	25.9365	2
3136	2	0	136	1	339.125	148.982	190.143	0	0	-35.8159	74.1415	-47.9392	248.422	5816.1	7799	47.9392	0	11.2047	12.5421	11.8154	0	0	23.9162	-455.794	23.8783	2
3137	2	0	137	1	346.625	169.164	177.461	0	0	-58.443	21.7049	42.1034	312.372	5838.72	7751.78	-42.1034	0	14.3937	13.2135	11.2283	0	0	50.1944	-468.61	23.2237	2
3152	2	0	152	1	368.837	192.564	176.274	0	0	-83.1337	76.8247	124.688	299.576	5863.41	7995.64	-124.688	0	14.272	12.2658	11.2234	0	0	34.7376	-458.896	21.2541	2
3159	2	0	159	1	358.375	209.925	148.45	0	0	-13.1576	-4.14251	178.237	247.426	5793.44	7777.62	-178.237	0	11.988	12.2444	10.5584	0	0	38.7709	-455.568	21.8598	2
3161	2	0	161	1	318.508	154.511	163.997	0	0	-30.0534	2.77205	-27.3587	262.154	5810.33	7870.37	27.3587	0	11.8832	11.6812	9.8813	0	0	36.7086	-449.871	24.994	2
3162	2	0	162	1	311.089	158.386	152.703	0	0	38.7431	13.2995	62.5959	232.396	5841.2	7760.18	-62.5959	0	10.6476	11.9232	10.8045	0	0	35.3367	-453.24	26.15	2
3164	2	0	164	1	414.77	257.118	157.652	0	0	7.5427	48.9494	168.201	313.736	5772.74	7824.19	-168.201	0	14.9653	11.427	9.85095	0	0	19.2614	-443.531	17.9502	2
3172	2	0	172	1	309.88	148.646	161.234	0	0	-68.1742	7.07044	-42.0354	261.878	5848.45	7766.41	42.0354	0	11.9446	11.5502	11.0749	0	0	30.5364	-452.917	26.2547	2
3174	2	0	174	1	334.672	130.324	204.349	0	0	-48.3166	38.3551	20.5482	197.037	5828.6	7834.78	-20.5482	0	8.99599	12.24	11.0167	0	0	29.9295	-452.088	23.9694	2
3176	2	0	176	1	371.4	185.723	185.676	0	0	38.9512	-12.338	199.77	268.112	5741.33	7785.82	-199.77	0	13.1197	12.7084	11.2118	0	0	34.2948	-459.736	21.1635	2
3178	2	0	178	1	335.906	164.816	171.09	0	0	-9.19019	-77.3617	9.88004	246.276	5789.47	7850.84	-9.88004	0	11.4145	11.6349	10.5761	0	0	44.3478	-455.664	23.5662	2
3179	2	0	179	1	312.254	148.937	163.317	0	0	-51.7541	9.59432	79.1693	237.459	5832.03	7863.55	-79.1693	0	11.0676	12.0583	10.9406	0	0	25.7336	-450.978	26.1129	2
3184	2	0	184	1	396.432	212.276	184.156	0	0	16.9517	121.453	-77.8502	243.502	5862.99	7851.35	77.8502	0	10.9435	12.162	11.0399	0	0	48.2625	-461.65	19.3628	2
3185	2	0	185	1	443.787	234.544	209.244	0	0	-83.0424	-40.8075	163.082	372.04	5863.32	7913.95	-163.082	0	18.3569	11.1159	9.36072	0	0	46.3409	-454.833	16.4068	2
3186	2	0	186	1	390.227	166.894	223.333	0	0	-22.0243	77.3284	51.5889	299.836	5802.3	7795.81	-51.5889	0	13.709	12.0793	10.4954	0	0	39.8766	-457.64	19.6098	2
3187	2	0	187	1	327.547	170.648	156.899	0	0	-32.4322	50.13	34.2035	201.851	5812.71	7823.01	-34.2035	0	9.20876	11.686	10.6729	0	0	24.9826	-446.51	24.3747	2
3193	2	0	193	1	358.895	174.392	184.503	0	0	-12.7068	54.3119	134.233	200.712	5792.99	8117.81	-134.233	0	9.44067	11.7654	10.869	0	0	42.903	-456.345	21.7897	2
3203	2	0	203	1	329.885	148.123	181.762	0	0	-37.6476	-45.4147	140.144	262.711	5817.93	7918.55	-140.144	0	12.6605	11.6986	9.8079	0	0	37.5765	-449.787	23.8903	2
3215	2	0	215	1	338.654	189.88	148.774	0	0	-8.99203	-30.236	95.3126	294.187	5789.27	7803.72	-95.3126	0	13.7857	10.5745	9.99899	0	0	24.9989	-442.897	22.8782	2
3216	2	0	216	1	353.437	159.603	193.834	0	0	20.4498	13.8642	-17.8533	267.193	5859.49	7859.28	17.8533	0	12.0472	11.103	10.1382	0	0	30.0792	-446.611	21.8595	2
3219	2	0	219	1	375.508	175.956	199.552	0	0	-51.6807	-38.0141	-31.5186	282.379	5831.96	7811.49	31.5186	0	12.9456	11.4231	10.4392	0	0	34.0776	-452.393	20.4167	2
3222	2	0	222	1	347.909	173.76	174.149	0	0	64.2777	65.2285	136.301	293.541	5815.66	7807.91	-136.301	0	13.7485	11.515	10.6159	0	0	31.7585	-452.394	22.5269	2
3227	2	0	227	1	398.579	204.854	193.725	0	0	-53.9795	18.5954	31.9568	327.558	5834.26	7854.54	-31.9568	0	15.0419	11.4902	9.35458	0	0	53.1866	-457.319	18.7479	2
3231	2	0	231	1	374.64	181.052	193.588	0	0	17.4937	-11.922	142.322	176.765	5762.79	8084.38	-142.322	0	8.38757	11.8014	10.3562	0	0	28.4743	-445.915	20.5363	2
3234	2	0	234	1	310.806	132.537	178.268	0	0	-124.518	8.55009	-2.60337	247.782	5805.14	7764.93	2.60337	0	11.5969	11.2602	9.93582	0	0	38.7698	-449.423	25.6746	2
3237	2	0	237	1	423.37	202.259	221.111	0	0	-15.3684	10.6724	94.6126	355.361	5795.65	7862.47	-94.6126	0	16.5329	10.4727	9.71004	0	0	28.8911	-445.03	17.3225	2
3244	2	0	244	1	391.467	161.453	230.014	0	0	-41.9043	8.08705	148.18	263.575	5822.18	7865.05	-148.18	0	12.6107	11.3441	10.3368	0	0	50.9969	-458.473	19.3552	2
3248	2	0	248	1	439.936	197.336	242.6	0	0	-5.03562	40.4383	-50.5045	346.344	5785.32	7832.7	50.5045	0	15.5668	9.98612	9.07282	0	0	36.7876	-443.486	16.3564	2
3249	2	0	249	1	316.995	142.568	174.428	0	0	70.9321	10.9487	83.0861	151.131	5809.01	7862.19	-83.0861	0	6.97616	11.7578	10.2491	0	0	27.7916	-443.895	25.2926	2
3257	2	0	257	1	327.573	164.309	163.264	0	0	43.5963	99.4209	186.779	172.347	5836.34	7773.72	-186.779	0	8.27428	11.1962	9.5133	0	0	28.5627	-439.665	23.8727	2
3267	2	0	267	1	406.226	166.381	239.845	0	0	-16.7127	-3.57207	-26.8393	319.611	5796.99	7876.71	26.8393	0	14.474	10.6009	9.55414	0	0	51.7639	-453.845	18.2023	2
3268	2	0	268	1	403.597	201.924	201.674	0	0	68.5087	49.8735	69.8254	300.68	5811.43	7823.27	-69.8254	0	13.7685	10.9905	9.55767	0	0	51.8071	-453.428	18.418	2
3278	2	0	278	1	410.478	177.793	232.685	0	0	11.1422	40.858	-71.7276	259.589	5868.8	7832.28	71.7276	0	11.6404	10.9029	9.58621	0	0	46.292	-449.893	18.0341	2
3279	2	0	279	1	355.808	150.893	204.915	0	0	-36.3247	61.7686	168.441	251.448	5816.6	7911.03	-168.441	0	12.0735	10.2993	9.30438	0	0	58.8718	-448.779	21.2684	2
3293	2	0	293	1	453.712	219.415	234.297	0	0	-6.79601	40.2329	-8.16521	438.633	5787.08	7733.25	8.16521	0	19.7921	10.3365	8.71025	0	0	38.7765	-448.092	15.759	2
3294	2	0	294	1	350.456	185.615	164.841	0	0	10.3342	62.3478	191.415	187.526	5869.61	7910.45	-191.415	0	9.05505	11.8282	10.0626	0	0	33.8413	-448.076	22.2461	2
3301	2	0	301	1	325.019	153.978	171.041	0	0	-81.5238	10.6158	122.772	282.889	5762.14	8061.84	-122.772	0	13.5284	9.53592	9.38147	0	0	54.7007	-447.262	23.5922	2
3318	2	0	318	1	285.358	120.913	164.445	0	0	-10.6589	-68.8548	175.229	175.453	5790.94	7842.34	-175.229	0	8.63919	10.9959	9.61124	0	0	39.6709	-445.677	28.4062	2
3320	2	0	320	1	324.662	161.554	163.108	0	0	-87.1882	41.7162	162.874	218.735	5867.47	7831.42	-162.874	0	10.6464	10.3308	9.7839	0	0	34.5964	-441.733	23.9816	2
3329	2	0	329	1	299.392	128.213	171.179	0	0	45.4441	41.9102	146.423	195.404	5834.5	7831.23	-146.423	0	9.20462	9.42892	9.17111	0	0	32.4023	-433.038	26.0256	2
3337	2	0	337	1	370.828	205.393	165.436	0	0	-17.7214	146.395	177.285	259.277	5798	7926.07	-177.285	0	12.5001	9.49197	9.14896	0	0	48.6236	-443.19	20.0005	2
3352	2	0	352	1	370.888	171.556	199.331	0	0	-37.9841	-47.0536	12.2083	228.809	5818.26	7820.53	-12.2083	0	10.5539	10.8419	8.50492	0	0	61.4999	-443.453	20.127	2
3362	2	0	362	1	306.819	113.95	192.869	0	0	-41.7102	9.01808	87.6471	247.991	5821.99	7764.46	-87.6471	0	11.5672	9.68934	9.18197	0	0	52.4713	-446.222	25.33	2
3372	2	0	372	1	321.838	156.34	165.498	0	0	-32.9132	65.5492	120.046	200.41	5713.53	8206.23	-120.046	0	9.39956	9.91033	8.70814	0	0	37.6519	-435.336	23.779	2
3384	2	0	384	1	348.704	192.94	155.764	0	0	-11.5236	-21.6506	196.734	272.532	5791.8	7795.13	-196.734	0	13.4064	9.62213	8.63084	0	0	34.3351	-435.422	21.4516	2
3395	2	0	395	1	418.154	221.837	196.317	0	0	13.1692	0.461473	7.6782	290.863	5767.11	7872.68	-7.6782	0	13.1882	10.2045	8.98937	0	0	38.7803	-441.948	17.4003	2
3396	2	0	396	1	359.484	188.07	171.414	0	0	21.2623	71.9097	149.217	248.343	5858.68	7900.89	-149.217	0	11.7063	9.86891	9.12054	0	0	30.0243	-436.345	20.8537	2
3402	2	0	402	1	316.857	161.286	155.571	0	0	-23.6655	4.58943	127.741	235.262	5803.95	7868.55	-127.741	0	11.1156	9.59808	9.48128	0	0	33.5933	-437.346	24.4007	2
3409	2	0	409	1	342.418	185.173	157.245	0	0	22.2353	76.5527	159.83	203.034	5857.71	7896.25	-159.83	0	9.61761	10.4853	9.31658	0	0	35.6755	-440.299	22.3497	2
3422	2	0	422	1	378.06	187.131	190.929	0	0	-70.2672	-2.58604	244.251	315.357	5850.55	7776.07	-244.251	0	16.2568	9.47016	8.63204	0	0	37.9886	-438.477	19.4147	2
3435	2	0	435	1	292.773	137.054	155.719	0	0	-60.4169	9.24819	36.5827	209.487	5840.7	7764.23	-36.5827	0	9.6584	9.79422	9.16657	0	0	30.3606	-434.448	26.8955	2
3443	2	0	443	1	306.712	152.49	154.222	0	0	32.047	39.4034	163.178	215.666	5847.89	7833.74	-163.178	0	10.2485	9.46222	9.31231	0	0	28.5053	-433.311	25.3106	2
3447	2	0	447	1	363.904	142.393	221.511	0	0	-17.1304	34.8131	-13.531	234.997	5797.41	7838.33	13.531	0	10.6131	9.15028	8.15927	0	0	41.1741	-432.017	20.1402	2
3454	2	0	454	1	389.841	153.753	236.089	0	0	-63.4126	54.2154	-37.5471	271.23	5843.69	7818.92	37.5471	0	12.3159	9.46543	8.76827	0	0	31.7301	-433.507	18.7393	2
3467	2	0	467	1	307.739	138.51	169.229	0	0	37.2823	22.2026	58.2383	192.039	5842.66	7751.28	-58.2383	0	8.77816	9.14044	8.63284	0	0	33.6231	-429.288	24.8686	2
3476	2	0	476	1	337.505	168.272	169.233	0	0	-41.382	6.84019	34.3723	263.062	5821.66	7766.64	-34.3723	0	12.0713	8.98442	7.56386	0	0	29.3366	-424.164	21.8432	2
3479	2	0	479	1	349.61	205.007	144.603	0	0	-22.997	-20.7585	121.943	226.412	5902.94	7993.56	-121.943	0	10.7222	9.58618	8.70364	0	0	34.4227	-433.698	21.3948	2
3481	2	0	481	1	312.537	152.241	160.296	0	0	-5.6115	20.6882	11.7411	179.63	5785.89	7752.79	-11.7411	0	8.14257	9.83088	8.71772	0	0	37.5217	-433.675	24.6396	2
3485	2	0	485	1	310.818	144.799	166.019	0	0	18.4737	69.426	-66.8538	184.808	5861.47	7803.71	66.8538	0	8.28269	10.0119	8.88755	0	0	26.9255	-431.261	24.9241	2
3496	2	0	496	1	326.681	164.101	162.58	0	0	-52.1801	14.184	196.132	275.592	5832.46	7759.3	-196.132	0	13.5746	8.86835	8.77182	0	0	29.5934	-430.634	23.0652	2
3532	2	0	532	1	314.108	156.304	157.804	0	0	29.9332	-6.76717	228.163	167.743	5949.67	7879.91	-228.163	0	8.37452	9.67733	8.55346	0	0	47.3866	-436.372	24.3843	2
3589	2	0	589	1	285.527	140.086	145.441	0	0	-27.2247	70.3412	-48.5634	214.431	5807.51	7802.8	48.5634	0	9.65778	8.02258	7.99872	0	0	44.2341	-424.861	26.6238	2
3596	2	0	596	1	431.778	196.915	234.862	0	0	-56.0481	-6.505	256.134	305.41	5836.33	8078.97	-256.134	0	15.8454	8.30233	7.68186	0	0	50.907	-432.74	16.2054	2
3654	2	0	654	1	338.497	152.855	185.642	0	0	17.7027	78.9275	41.9297	293.498	5862.24	7794.21	-41.9297	0	13.3301	8.4867	8.07561	0	0	33.8723	-428.637	21.7851	2
3657	2	0	657	1	353.709	196.189	157.521	0	0	-8.62396	-5.48782	163.635	299.786	5788.9	7778.97	-163.635	0	14.4003	8.25377	8.07417	0	0	62.3082	-435.599	20.6019	2
3678	2	0	678	1	293.756	139.01	154.747	0	0	-24.3911	-4.4705	158.441	256.738	5804.67	7777.95	-158.441	0	12.3289	9.14931	7.7347	0	0	30.1124	-426.546	26.0031	2
3794	2	0	794	1	381.418	203.413	178.006	0	0	-25.9681	12.4951	65.5671	370.895	5806.25	7760.99	-65.5671	0	17.1093	7.73487	6.40807	0	0	50.0471	-421.388	18.3388	2
3859	2	0	859	1	311.667	178.636	133.031	0	0	-76.0688	-13.6376	228.963	206.87	5956.01	7886.78	-228.963	0	10.5763	7.7982	7.55052	0	0	42.4937	-420.574	23.6937	2
3867	2	0	867	1	356.794	162.446	194.347	0	0	42.6641	95.6258	-82.6987	205.769	5837.28	7777.51	82.6987	0	9.22465	8.7567	6.93264	0	0	29.6773	-416.718	20.2036	2
4041	2	0	1041	1	320.783	157.357	163.425	0	0	46.0942	73.0073	-39.3203	199.292	5833.85	7800.13	39.3203	0	8.94413	7.71171	6.88406	0	0	34.0341	-411.882	22.6444	2
