# Supplementary material for: CaV1 and CaV2 calcium channels mediate the release of distinct pools of synaptic vesicles
Source: eLife. 2023 Feb 23;12:e81407. doi: 10.7554/eLife.81407 (PMC10023163; doi:10.7554/eLife.81407)
Supplement: Figure 5—source data 1. [file elife-81407-fig5-data1.zip › Figure 5 - Source Data 1/elks-1/22/3/cav1_to_cav1(cav2).csv]

-73.3359356661786
31.2619799181975
66.3816745231379
-117.846428101564
-64.1937435552682
7.80744093055364
57.473617124384
136.253060654541
-87.8425399110729
-60.5786343540785
-101.18634353712
52.8275843739211
-122.738752752655
186.678506478269
77.1241720651378
0.875901595540199
-61.6650969954571
207.399609141636
-11.8709200945013
10.5757174920509
-39.3077730616078
-46.1632701030358
-7.53216412588699
-41.2751613649925
21.9649746340056
48.3338378448334
30.4934742969072
-20.4707533314759
-35.0800138600425
42.8372784421917
51.4558269070494
35.1031288490794
28.3810781881912
-52.7185769543121
-97.0969123111863
147.992918629267
-76.5100373001314
17.5506333167668
-88.4713937466786
-32.5617788085674
-81.4659857647821
-15.7603298171471
-74.2190609108493
-4.20023350503106
13.2128875435665
4.57003935869034
66.8104509230834
-57.4394558436925
-29.2417514189037
261.473688714628
66.2795544614874
-51.044126025532
12.0563958539296
-38.5250897453207
-43.9144924307002
4.51062920237018
224.861104767077
-87.8045669170224
8.05069017928145
13.5962616490488
-22.6917369851672
9.27410240735662
-75.5634476983396
22.3510684180656
-29.1272684741289
-13.7260863820811
58.6577173245732
-121.31372783482
64.0396132371243
202.390876106945
-12.4811461001791
-14.7301261933444
-18.6246859055209
71.5118090657979
-31.0822271341494
-86.3776815159545
340.40224533621
-59.2953263817926
14.9881517523772
53.311681770203
15.025066623848
48.5920581259907
-71.6311627488321
-84.5032565598922
-14.6255812346753
-15.7385204009042
-29.823742587083
-97.1508956271682
-84.2485869608954
150.369193941247
-102.031301372119
-42.9389234834653
-90.3281763700597
42.6917250561455
-49.9081558035941
227.751139080097
-52.2921779753815
-75.6788790410628
-74.9198983276274
-91.5948383347768
50.2307953007366
-71.6918097684029
-49.6006720893092
