# Supplementary material for: CaV1 and CaV2 calcium channels mediate the release of distinct pools of synaptic vesicles
Source: eLife. 2023 Feb 23;12:e81407. doi: 10.7554/eLife.81407 (PMC10023163; doi:10.7554/eLife.81407)
Supplement: Figure 5—source data 1. [file elife-81407-fig5-data1.zip › Figure 5 - Source Data 1/elks-1/22/3/cav1_to_cav1(ELKS).csv]

-69.3678991626712
-2.54010959490552
41.0453018171229
-72.9090448379648
-49.3703976495854
14.228443664766
73.470974475782
67.6390245015573
-79.6359626303674
-54.4305532088583
-58.6487358845588
12.5455689904375
-66.2182272994887
93.4750968468197
89.9844920366086
-43.9273370415285
-30.6522874473249
86.018359297861
-0.166513975169437
-28.9292709799174
-37.7082027518682
-67.5287059307648
-12.632505775633
-40.9169561291128
7.85091253745668
74.8204420000911
32.9146485228266
-42.370964081998
-46.9244251295495
15.954591613794
42.1993979904655
54.8604671648809
49.8580306012773
-30.7917956846213
-35.7263595779605
111.047807450184
-61.2271791090861
1.02503474566947
-29.2738568951936
-54.9817352390419
-19.8505961526935
-1.64747313973567
-101.668522091666
-26.9145817350127
16.1118329947585
36.364449453813
68.8923823142795
-44.2633746431147
-21.3299908504341
113.617998903344
32.3566155736407
-51.3573841281886
37.4492081885655
-10.7641220062906
-26.5794183980233
13.3822119607121
70.5129213020227
-57.7353191558323
-15.6269276260864
8.44173020524977
-39.815540456786
-4.31987365673012
-26.4651026288011
-7.14338807421518
-22.2931943347248
31.5214833773134
27.3430999484826
-89.5333964702695
72.4809015835708
58.345496659178
-30.0329234265628
29.938514533771
1.58100986268983
19.1475086321188
-17.850350073857
-43.5347435743424
91.0551910629219
-53.6135248271676
-34.8303283299465
58.188122339945
-5.38094303611069
54.9666538605779
-13.0747811987512
-27.6162794937773
14.3508987358036
-26.552819957371
3.1172058425218
-32.606808750721
-42.6946853667851
143.858826433549
-80.4883857256536
10.5223825542089
-37.2184744928345
125.371809497028
-36.1971890135537
130.759720210328
6.28895147188268
-64.4231764831948
-51.4316066839328
-58.8133854623611
134.344742433372
-23.7071806513413
-14.995646079049
