# Supplementary material for: CaV1 and CaV2 calcium channels mediate the release of distinct pools of synaptic vesicles
Source: eLife. 2023 Feb 23;12:e81407. doi: 10.7554/eLife.81407 (PMC10023163; doi:10.7554/eLife.81407)
Supplement: Figure 5—source data 1. [file elife-81407-fig5-data1.zip › Figure 5 - Source Data 1/elks-1/22/3/cav1_to_cav2.csv]

262.937320013801
263.41555775691
208.563153025722
271.381963463279
212.006399681592
221.683199467954
267.139490786956
222.421678065278
284.881672045069
234.193142056732
326.862483421844
305.013362819828
248.90505855325
275.750155940498
269.607134448567
257.529390025565
215.743878997023
203.893897595902
168.919236169983
155.87751619026
115.930303210905
148.024498390106
208.513099613529
208.353496224608
167.363325353771
223.623491551379
217.125405876537
165.921299959412
205.562268858209
227.177289599563
299.324713866871
320.72036181342
417.416711301456
543.295506759352
467.056667428841
403.846648773649
456.025629829553
479.125808415852
435.671468302979
399.472703998302
321.670989853741
202.945186431187
259.433121500261
197.205623458315
293.251160643586
191.025267240225
420.964260371528
-193.7437952425
539.731536032038
390.164335131317
440.326719391592
438.731681068378
542.702491833637
319.048332939069
376.317239896899
369.77658864647
346.088751749955
213.431868761361
166.334000237964
241.832618329605
361.144776858445
479.864392422601
326.400294216033
193.538783999801
625.299186105945
185.964857308482
-44.5868050201398
-330.160411306945
94.5651893632248
-19.6901514807987
-41.2570699474209
198.133179748896
1.58620626133688
461.660081056382
243.179616077627
241.612848297761
445.267243413827
146.929511598078
126.759164742617
170.02218742288
354.080863608364
377.80355709622
462.550285372977
-18.3541331198858
-75.6940398681281
-29.9811770558908
368.198003735387
405.235637467565
49.0910522468794
349.191608642509
89.8572465156421
329.983320468163
206.73405047408
140.033127456728
216.102552858717
-160.025901898416
-194.286759680813
317.933757056527
-126.069857254336
237.37348975682
419.133868705193
31.2387401149344
161.370921084792
513.877089178591
-10.6999126502269
