# Supplementary material for: CaV1 and CaV2 calcium channels mediate the release of distinct pools of synaptic vesicles
Source: eLife. 2023 Feb 23;12:e81407. doi: 10.7554/eLife.81407 (PMC10023163; doi:10.7554/eLife.81407)
Supplement: Figure 5—source data 1. [file elife-81407-fig5-data1.zip › Figure 5 - Source Data 1/elks-1/22/3/cav1_to_elks.csv]

43.8516326953904
152.709680070961
143.516216551878
141.804805747668
85.0668202638444
56.0748258684216
57.776182687865
130.873501704524
183.221144488072
98.9014263747813
91.739776837132
121.584097187719
188.806060027593
59.9204131058068
88.8550233818551
106.006374323633
156.713293483699
255.538281823508
126.842315901913
171.724243366501
233.052989067868
168.139049860813
132.795376330452
120.785090818637
99.5953861719554
84.2886248358445
162.400274939573
230.813962884069
150.039700383717
135.975056756557
224.369305520897
242.438293662306
90.4613645905392
-120.072417953033
-138.249911363015
22.3029040737056
-43.0368555655896
-5.83029178497236
-27.6304261348632
127.27182252656
259.09167223146
231.260939361971
296.883595955454
196.564498779366
156.474740886617
250.397906599243
-7.8295690157247
425.669181127923
-58.7918153002156
60.2575294631861
-11.7033217154931
-22.21557444684
-37.6882737452997
-131.729714943465
36.2465701778819
95.9996938784207
168.43387968111
170.222347994233
172.653090000646
101.488763014111
185.480212161867
-180.694954002622
67.3626307947416
-120.96767717251
-211.813719203165
41.9223089768129
520.543783603822
352.038650969593
346.544489644632
455.550933564227
492.319381048916
77.2623729896422
530.278428857731
134.469201647164
11.3823774521243
-52.0912275187602
92.9674641510683
326.233305489961
108.374816424257
136.723875035052
-41.6800437482671
176.270234856154
278.512760894975
344.793323065078
-4.00937872547001
430.470847399756
118.457723557565
259.915416044181
16.5154671929995
182.213453481851
183.057908559702
-55.7516482142782
-92.0022224219865
47.735505843857
357.048687427628
505.029776849857
519.146275291303
156.081664270238
525.667172130961
176.438603876541
156.913455356193
199.938809233576
338.804469128951
-43.8530454790889
361.555114877694
