# Supplementary material for: CaV1 and CaV2 calcium channels mediate the release of distinct pools of synaptic vesicles
Source: eLife. 2023 Feb 23;12:e81407. doi: 10.7554/eLife.81407 (PMC10023163; doi:10.7554/eLife.81407)
Supplement: Figure 5—source data 1. [file elife-81407-fig5-data1.zip › Figure 5 - Source Data 1/elks-1/22/3/cav2_to_cav1.csv]

261.710721846035
399.499232931927
421.952782429948
295.625035837984
390.428608732664
282.416064651155
390.555194287026
350.61323633147
413.093135018382
402.469049673542
-124.213707687994
290.995969928306
394.195775567054
371.978123154286
423.121413493
345.348108990833
398.073873877429
384.594734744684
389.138559133213
337.743708156486
297.64345930629
415.809045953181
386.521045488955
262.695631095356
-63.3645850493103
225.857235103966
355.185163841667
288.305805667344
286.019994040216
359.833168037778
283.470868977096
361.794192833064
416.375446078242
336.986052039729
50.4465762111122
251.399785338155
245.57778232915
323.014803414584
180.526409331567
142.870973569914
316.943880620249
3.03549733100408
239.474919972654
357.16894994474
171.179216914465
246.789650612025
-31.9035101069021
356.601678442983
5.46512918085682
447.3348530147
262.607473791059
402.78795870087
226.751351945708
305.947777466927
176.633208839785
297.902205548451
253.375840707529
342.764383777472
290.019346016619
301.336549207874
265.541877645072
353.661925672202
346.43187123787
225.192280372039
230.419222823413
159.83814715231
382.562700702136
285.355262817999
327.62684170403
288.49422943317
263.559792568793
316.956463519486
373.889997399197
260.241717005078
318.922305405431
275.674708296941
207.950480587899
313.902708880212
217.513608975894
262.866958224908
331.262836621685
268.537775764042
329.90291607693
322.331300580949
331.716789416587
314.81932010448
234.462064623438
373.576397817838
292.234351384166
288.471119100404
345.40588984337
394.710084660421
341.446952786466
323.759593580735
338.358760611516
365.303534082635
412.693126068665
392.219431732376
286.681437109619
312.616637362635
358.347399343722
352.733805797385
344.949155456728
311.258834867682
402.915767248182
377.363159377714
390.615439056215
356.358257220998
439.44523437611
352.73189253991
288.168990052285
280.243706489151
336.074563515547
190.834936617377
334.12939454853
300.753250355752
342.33120607208
277.69229579889
332.044171880912
284.301235252218
388.50970427959
267.380794877223
264.450889987624
371.189298034966
350.779311300907
361.144414712522
247.038400564214
282.18614765669
340.148005843897
356.048301584853
364.369069532795
282.213600771254
346.338273107236
250.120484541831
382.635738912291
341.641724385445
360.927932709756
342.885355745613
385.466664953436
394.600156843819
376.177028861146
421.303863169285
321.725373825824
406.452114477206
341.477193693332
298.488346771761
376.703112292535
354.027912871459
347.571568626836
364.734404017983
358.277492652604
380.016692269737
433.141355995855
341.937016738702
368.481896514362
290.855447668248
372.30000446399
361.019546762225
310.808659307082
164.972957711107
328.786175880548
382.172207301583
300.165709087772
313.541955910316
382.599245575439
407.63247048194
419.247404458303
410.207761948872
338.337203012443
411.060181787663
364.33854602572
357.833398115588
442.838041391342
222.321277608504
369.021528491139
255.795650727858
407.878565711142
173.115804408806
310.420528554921
377.43258138326
352.754726021871
255.957965260033
411.402234302297
387.365398085887
372.122260936405
291.13117766393
366.907099023614
205.652148761323
274.092594839694
404.667364715646
275.055764591139
239.383606115676
192.930309050616
284.674325053584
369.995256690541
290.357869724603
223.930533608116
166.3082604096
201.211778956667
343.37125261429
235.841811408593
335.519125326617
291.395583730524
227.440467578934
269.318327160225
250.574462937226
360.683888318952
319.572108559612
212.068135823463
267.862468614274
234.739566802071
227.54034723364
256.18445787424
214.561168428329
369.961400597083
375.703874799305
327.542409646421
359.555975864489
102.130126207034
41.4908635941301
223.698870933515
242.600503248274
247.819664216126
292.92143850566
-34.7225176930697
19.2361609847703
156.083238323494
229.472502859271
240.997928767312
343.633258817503
375.894706884885
272.44682441435
225.568176798779
279.484593608722
249.312867624532
212.121844093283
261.328590920062
245.197703595064
267.307423883891
196.674438177572
376.99823616613
223.840080299969
252.655622380815
266.11153153062
330.084573066262
343.44563019375
349.769006994
263.668769396172
306.799293792497
212.052319917151
243.673619649395
233.090105973528
315.448971904822
154.278697731876
261.382461804447
242.930632229461
50.5974212280671
258.293095466033
322.316192083284
193.755276226004
332.964524709367
405.772563222628
255.797721637124
333.900155868625
230.95963663882
267.099881737469
292.126579618985
345.076620844156
339.099064665537
352.124738280223
366.118839787257
403.08056543241
417.818343154724
422.121028790285
337.089968080178
352.742604128047
378.528714969791
248.753929052104
268.450039878668
392.350703563889
329.703842520428
320.288465412192
372.110128781569
330.168220358502
354.867129349164
286.500565787976
395.269555058951
191.185996199756
149.103994154135
244.740893540655
328.408497796472
271.864215942449
291.222543959682
284.312358113961
338.574621365802
9.02078345669361
115.806279150347
381.148827404664
