# Supplementary material for: CaV1 and CaV2 calcium channels mediate the release of distinct pools of synaptic vesicles
Source: eLife. 2023 Feb 23;12:e81407. doi: 10.7554/eLife.81407 (PMC10023163; doi:10.7554/eLife.81407)
Supplement: Figure 5—source data 1. [file elife-81407-fig5-data1.zip › Figure 5 - Source Data 1/elks-1/22/3/cav2_to_cav2(cav1).csv]

30.7377250735635
-125.357780976773
-137.339039234584
1.83039326339622
-75.3060334625161
54.8867157993791
-79.4785495467613
-52.4614701961336
-123.653345183862
-117.861417076215
377.086853128089
31.8532579650773
-117.905847716801
-54.9835266481277
-128.00243157914
-40.6290477786706
-58.5102579139502
-41.0512133544198
-59.6892598399354
7.52861060004034
1.04488024149305
-118.55426932759
-116.098932374109
-12.168436464669
336.727413686552
73.2433619604444
-47.7579501196187
-19.1527570509325
14.0639829508827
-119.498527520757
-10.1948640192068
-83.2420683236642
-146.291190831694
-71.080649597031
237.318698113807
25.3082407681168
33.0684323380583
-64.9767029658415
80.2224349841808
139.180470841412
-50.5000039016113
280.804981657659
75.0684975908052
-85.594718484931
104.511187757503
72.7880718723109
319.88828788238
-109.580629730941
245.41006442853
-152.194867825227
104.45769532417
-64.8350270844212
66.5528408635373
-23.7415117609089
114.445655533319
19.1257700420192
31.3320781838165
-72.0779138723365
35.7862444533503
10.0044904272863
11.0505267547842
-54.4335761840166
-32.4994410046966
83.3023441048599
57.6135362254981
115.093998174711
-96.8741066874072
-5.14776847859412
-22.4457323281104
-3.83125898531671
93.4108235330841
-3.11866567112429
-50.5195065018352
58.6510693955988
3.37683126151478
43.7731207493289
104.544009762785
3.72230187419063
89.9818348397048
50.8575055415758
-13.8853604197402
30.0468364944745
-30.5085448124501
-18.1264343265384
-44.6472134682781
-12.6650901556104
57.9997106913825
-109.677468124702
31.3964337313155
25.5323212923349
-29.234947273746
-126.356728979947
-47.6648786246724
31.7004529974101
-49.8244336142734
-89.5463915563478
-139.210669456411
-93.3535321767204
48.34283664759
41.421646237709
-103.770335096005
-90.9834467087321
-78.1259595285383
27.4167282782173
-60.7906431031779
-57.7857171063633
-41.0791659310535
-45.0190026511873
-128.691618881605
-33.5839893793118
-16.361794169331
66.5352517962992
-4.59894949131649
96.1732652917426
-1.67611518451395
-3.79989215626756
-3.34191274640762
9.50165085018489
-78.101607973208
26.8322382369288
-140.357853717492
40.9228743952126
49.0154084208598
-74.184134484296
-34.0129074152919
-107.079424091568
21.3846264015137
15.6740011255852
-52.9255303165273
-30.9230679554239
-72.9231695591634
49.1636714197257
-21.5212895710547
26.0510323647804
-18.9686104407656
-65.1738424737714
-66.4777210247876
-35.5837379158338
-49.3312632341822
-59.0375681272135
-95.8619770453452
-85.151964191291
-42.8718279073546
-80.7359493837539
0.490797697346352
-20.5493327234681
-18.8181021538885
7.17181380344391
-45.117275747637
-18.6062163600354
-51.4811385810854
-86.83923375838
-104.750161256693
-96.5020555266647
-38.9489083878607
-22.7738056563658
-58.0474607691476
-56.5301668747497
-59.2738814040995
101.525351547357
15.5841048857337
-96.6902645565797
-63.5260688206299
-23.877191867673
-49.3293593112276
-94.2302541355393
-78.6378320682879
-140.34706778451
13.1959407735912
-119.462228588935
-52.7235217977741
-0.933733058786856
-126.578492048899
85.3561519497116
-94.9928181320829
105.872785017101
-142.5679137908
121.734149981847
-54.8283928269548
-84.3007727800687
-62.485194935749
35.1888723554812
-92.0929934356236
-120.384732743353
-110.186242172717
-45.0272182263752
-63.9895374142015
74.5435417185263
6.15738509052517
-80.5260874293444
8.79234811147126
110.103132740248
76.4786677157854
-14.2207005538594
-74.2546781239907
-2.93810784836296
44.6392966081412
90.3540593988555
90.3646288971995
-64.8080562854821
86.4812278543368
-87.8468155820547
20.3700174880505
78.8958204998244
58.1068411460392
55.2641937706403
-28.7468259881252
-21.3890090927443
75.7374403483309
-14.9334848152139
13.9775478770252
27.6743562731335
51.3942668459049
51.7551927977465
-115.346605703057
-38.5033643769966
-43.3621518625832
-72.2323139884447
164.14751634907
214.6346298802
92.9825268065752
119.426708339044
20.5545674186405
-11.6935586564041
314.785499862694
227.778320913653
105.930127079088
37.7648636032145
73.2356861014687
-33.5337032372072
-39.5153924869801
-14.4006220253586
73.2990744952376
47.8118736024153
47.810511183884
85.8966847489583
69.1074051145461
69.5496180206619
22.9069739864817
111.34054583186
-86.1149829230681
61.6506024259224
85.8106017867694
61.4939277738786
-57.7478036891343
-68.4792013393408
11.2942605980506
91.1175174293194
53.1983699086868
83.8559235847142
71.1261736605456
40.6207573807615
60.0038640323919
112.518532136129
77.4561461038293
44.6222728614921
260.855239954289
66.8271490340112
34.8071148110803
66.7799267039636
-21.7401877138373
-77.5903046313924
14.6958333221901
26.3746213844261
106.107164822179
43.4482991386003
31.3351569207616
-81.0320517044147
5.09972842855586
-95.6071838930238
-5.65046235080263
-82.2734293272433
-145.819555130922
-87.4638511678459
-39.4441932759573
-78.3192076250625
-132.398902839357
81.5527331027833
28.1564866811304
-130.488351935131
-22.7428746213836
23.6005961770124
-87.1882063672447
49.6326878768878
-28.7188767541138
-5.06979633379524
-92.0778736119291
116.707153582209
126.881943990566
57.8899835558004
-13.6717670818498
11.8507584859954
-57.0656746966206
8.08470737359949
0.0396121126377693
250.672536060016
197.079884972082
-19.6277950040239
