# Supplementary material for: CaV1 and CaV2 calcium channels mediate the release of distinct pools of synaptic vesicles
Source: eLife. 2023 Feb 23;12:e81407. doi: 10.7554/eLife.81407 (PMC10023163; doi:10.7554/eLife.81407)
Supplement: Figure 5—source data 1. [file elife-81407-fig5-data1.zip › Figure 5 - Source Data 1/elks-1/22/3/cav2_to_cav2(ELKS).csv]

-38.4494286422141
99.3390824436774
121.792631941698
-4.53511465026531
90.2684582444144
-17.7440858370937
90.3950437987769
50.4530858432208
112.932984530133
102.308899185293
-424.373858176243
-9.16418055994291
94.0356250788045
71.8179726660364
122.96126300475
45.1879585025836
97.9137233891797
84.4345842564344
88.9784086449636
37.5835576682366
-2.51669118195969
115.648895464932
86.3608950007056
-37.4645193928936
-363.52473553756
-74.3029153842836
55.0250133534173
-11.8543448209057
-14.1401564480329
59.6730175495286
-16.6892815111532
61.6340423448146
116.215295589993
36.8259015514795
-249.713574277137
-48.760365150094
-54.5823681590991
22.8546529263349
-119.633741156682
-157.289176918335
16.7837301319996
-297.124653157245
-60.6852305155953
57.008799456491
-128.980933573785
-53.3704998762241
-332.063660595151
56.4415279547338
-294.695021307392
147.17470252645
-37.5526766971907
102.627808212621
-73.4087985425413
5.78762697867751
-123.526941648464
-2.25794493979811
-46.7843097807199
42.604233289223
-10.14080447163
1.17639871962456
-34.6182728431777
53.5017751839532
46.2717207496207
-74.9678701162102
-69.7409276648359
-140.322003335939
82.4025502138866
-14.8048876702505
27.4666912157809
-11.6659210550788
-36.6003579194567
16.7963130312364
73.7298469109483
-39.9184334831716
18.7621549171818
-24.4854421913078
-92.2096699003505
13.742558391963
-82.6465415123548
-37.2931922633416
31.1026861334358
-31.6223747242075
29.7427655886804
22.1711500926995
31.5566389283376
14.6591696162304
-65.6980858648112
73.4162473295892
-7.92579910408313
-11.6890313878448
45.2457393551213
94.5499341721716
41.2868022982166
23.5994430924857
38.1986101232669
65.1433835943863
112.532975580416
92.0592812441264
-13.4787133786303
12.4564868743855
58.1872488554727
52.5736553091356
44.7890049684793
11.0986843794326
102.755616759932
77.2030088894644
90.4552885679659
56.1981067327488
139.28508388786
52.5717420516612
-11.991160435964
-19.9164439990982
35.914413027298
-109.325213870872
33.9692440602812
0.593099867503042
42.1710555838308
-22.4678546893592
31.8840213926633
-15.858915236031
88.3495537913404
-32.7793556110264
-35.7092605006255
71.0291475467166
50.6191608126574
60.9842642242729
-53.1217499240356
-17.9740028315591
39.9878553556482
55.8881510966039
64.2089190445458
-17.9465497169949
46.1781226189869
-50.0396659464186
82.4755884240421
41.4815738971956
60.7677822215064
42.725205257364
85.3065144651864
94.4400063555695
76.0168783728968
121.143712681036
21.5652233375749
106.291963988957
41.3170432050829
-1.67180371648828
76.5429618042854
53.86776238321
47.4114181385867
64.5742535297341
58.1173421643543
79.856541781488
132.981205507605
41.7768662504532
68.321746026113
-9.30470282000169
72.1398539757411
60.859396273976
10.6485088188329
-135.187192777143
28.6260253922992
82.0120568133334
0.00555859952328319
13.3818054220665
82.4390950871893
107.472319993691
119.087253970054
110.047611460623
38.1770525241936
110.900031299414
64.1783955374704
57.6732476273392
142.677890903093
-77.8388728797454
68.86137800289
-44.3644997603915
107.718415222893
-127.044346079443
10.2603780666723
77.272430895011
52.5945755336215
-44.202185228216
111.242083814048
87.2052475976379
71.9621104481557
-9.02897282431877
66.7469485353649
-94.5080017269265
-26.0675556485548
104.507214227397
-25.1043858971098
-60.776544372573
-107.229841437633
-15.4858254346655
69.8351062022921
-9.80228076364619
-76.2296168801331
-133.851890078649
-98.9483715315819
43.2111021260407
-64.3183390796567
35.3589748383674
-8.76456675772533
-72.7196829093155
-30.8418233280245
-49.5856875510235
60.5237378307029
19.4119580713632
-88.0920146647859
-32.2976818739753
-65.4205836861784
-72.619803254609
-43.9756926140089
-85.5989820599207
69.8012501088342
75.5437243110555
27.382259158172
59.3958253762394
-198.030024281215
-258.669286894119
-76.4612795547346
-57.5596472399757
-52.3404862721236
-7.23871198258894
-334.882668181319
-280.923989503479
-144.076912164755
-70.6876476289781
-59.1622217209369
43.4731083292536
75.7345563966355
-27.7133260738992
-74.5919736894703
-20.675556879527
-50.8472828637168
-88.0383063949666
-38.831559568187
-54.9624468931852
-32.8527266043584
-103.485712310678
76.8380856778804
-76.3200701882797
-47.5045281074345
-34.0486189576295
29.924422578013
43.2854797055006
49.6088565057507
-36.4913810920771
6.63914330424814
-88.107830571098
-56.4865308388544
-67.0700445147213
15.2888214165723
-145.881452756374
-38.7776886838019
-57.2295182587877
-249.562729260182
-41.8670550222159
22.1560415950353
-106.404874262245
32.8043742211175
105.612412734379
-44.3624288511255
33.7400053803758
-69.2005138494296
-33.0602687507799
-8.03357086926371
44.9164703559072
38.9389141772881
51.9645877919738
65.9586892990083
102.920414944161
117.658192666475
121.960878302036
36.9298175919284
52.5824536397977
78.3685644815414
-51.4062214361456
-31.7101106095815
92.1905530756394
29.543692032179
20.1283149239425
71.9499782933199
30.0080698702532
54.7069788609151
-13.6595847002736
95.1094045707014
-108.974154288493
-151.056156334114
-55.4192569475945
28.2483473082229
-28.2959345458003
-8.9376065285669
-15.8477923742885
38.414470877553
-291.139367031556
-184.353871337902
80.988676916415
