# Supplementary material for: CaV1 and CaV2 calcium channels mediate the release of distinct pools of synaptic vesicles
Source: eLife. 2023 Feb 23;12:e81407. doi: 10.7554/eLife.81407 (PMC10023163; doi:10.7554/eLife.81407)
Supplement: Figure 5—source data 1. [file elife-81407-fig5-data1.zip › Figure 5 - Source Data 1/elks-1/22/3/ELKS_to_cav2.csv]

373.496086154428
268.898170570052
233.778475965111
418.006578589813
364.353894043517
292.352709557696
242.686533363865
163.907089833709
388.002690399322
360.738784842328
401.346494025369
247.332566114328
422.898903240904
113.48164400998
223.035978423111
299.284248892709
361.825247483706
92.7605413466135
312.031070582751
289.584432996198
339.467923549857
346.323420591285
307.692314614136
341.435311853242
278.195175854244
251.826312643416
269.666676191342
320.630903819725
335.240164348292
257.322872046057
248.7043235812
265.05702163917
271.779072300058
352.878727442561
397.257062799436
152.167231858983
376.670187788381
282.609517171482
388.631544234928
332.721929296817
381.626136253031
315.920480305396
374.379211399098
304.36038399328
286.947262944683
295.590111129559
233.349699565166
357.599606331942
329.401901907153
38.686461773621
233.880596026762
351.204276513781
288.10375463432
338.68524023357
344.074642918949
295.649521285879
75.2990457211727
387.964717405272
292.109460308968
286.5638888392
322.851887473416
290.886048080893
375.723598186589
277.809082070184
329.287418962378
313.88623687033
241.502433163676
421.47387832307
236.120537251125
97.7692743813041
312.641296588428
314.890276681594
318.78483639377
228.648341422451
331.242377622399
386.537832004204
-40.2420948479612
359.455476870042
285.171998735872
246.848468718046
285.135083864401
251.568092362259
371.791313237081
384.663407048141
314.785731722925
315.898670889153
329.983893075332
397.311046115417
384.408737449145
149.790956547002
402.191451860368
343.099073971714
390.488326858309
257.468425432104
350.068306291843
72.4090114081519
352.452328463631
375.839029529312
375.080048815877
391.754988823026
249.929355187513
371.851960256652
349.760822577558
