# Supplementary material for: CaV1 and CaV2 calcium channels mediate the release of distinct pools of synaptic vesicles
Source: eLife. 2023 Feb 23;12:e81407. doi: 10.7554/eLife.81407 (PMC10023163; doi:10.7554/eLife.81407)
Supplement: Figure 5—source data 1. [file elife-81407-fig5-data1.zip › Figure 5 - Source Data 1/elks-1/22/4.csv]

image-ID	cycle	z-step	frame	accum	photon-count	photon-count11	photon-count12	photon-count21	photon-count22	psfx	psfy	psfz	psf-photon-count	x	y	z	stdev	amp	background11	background12	background21	background22	chisq	log-likelihood	accuracy	vis-probe
0	0	0	0	1	751.612	353.862	397.75	0	0	47.0696	87.7929	68.2871	739.636	7228.11	11572.4	-68.2871	0	24.618	19.8151	22.9495	0	0	50.3534	-529.185	17.5504	0
1	0	0	1	1	802.628	368.172	434.456	0	0	-42.1077	120.823	167.699	762.434	7217.63	11539.4	-167.699	0	26.2573	17.8937	21.8462	0	0	53.3086	-525.776	15.7008	0
2	0	0	2	1	768.935	354.179	414.756	0	0	-14.3712	60.824	44.094	760.588	7189.89	11499.7	-44.094	0	25.5476	17.8937	22.9979	0	0	48.7854	-524.605	16.7471	0
3	0	0	3	1	661.001	373.953	287.048	0	0	-67.7452	52.9148	178.392	498.067	7243.27	11507.6	-178.392	0	17.3261	17.4486	21.6849	0	0	36.6646	-510.672	20.208	0
4	0	0	4	1	778.082	320.648	457.434	0	0	-4.44721	103.671	-33.0309	775.782	7179.97	11556.6	33.0309	0	26.1663	17.8012	21.9789	0	0	51.8831	-524.698	16.3557	0
5	0	0	5	1	815.571	349.918	465.652	0	0	36.083	38.8113	82.2456	655.765	7239.1	11521.7	-82.2456	0	21.8535	17.8898	22.6073	0	0	52.7791	-523.326	15.4565	0
6	0	0	6	1	867.173	326.13	541.043	0	0	34.3062	85.6905	-18.8021	895.42	7240.87	11474.9	18.8021	0	29.9406	16.8173	22.7581	0	0	45.3814	-522.675	14.1553	0
7	0	0	7	1	818.325	342.586	475.739	0	0	17.5303	46.2613	8.83474	768.649	7257.65	11514.3	-8.83474	0	25.6838	18.9141	23.3319	0	0	47.2294	-527.489	15.5995	0
9	0	0	9	1	723.038	308.297	414.741	0	0	46.6479	71.2257	-65.1858	649.303	7228.53	11489.3	65.1858	0	21.7759	20.0142	23.6894	0	0	48.7766	-529.487	18.624	0
10	0	0	10	1	702.588	379.201	323.387	0	0	27.9463	29.8944	104.046	678.513	7247.23	11530.7	-104.046	0	22.6851	19.7506	22.5359	0	0	49.9489	-527.759	19.1465	0
11	0	0	11	1	871.723	332.195	539.527	0	0	81.9835	82.0502	65.3076	759.467	7193.2	11578.2	-65.3076	0	25.2283	18.4196	21.7067	0	0	36.9004	-517.833	14.1498	0
12	0	0	12	1	790.356	378.762	411.594	0	0	53.7915	74.1863	143.073	708.925	7221.39	11586	-143.073	0	23.7166	19.7117	23.6076	0	0	59.4761	-534.787	16.4751	0
13	0	0	13	1	657.496	258.431	399.064	0	0	5.51197	68.9465	86.672	687.97	7269.67	11591.3	-86.672	0	23.0329	18.5198	22.4104	0	0	40.8357	-520.581	20.689	0
15	0	0	15	1	700.1	323.331	376.769	0	0	58.6088	83.9216	39.3025	528.839	7216.57	11576.3	-39.3025	0	17.5877	18.8302	21.7342	0	0	39.8214	-515.871	18.9597	0
17	0	0	17	1	750.654	336.273	414.381	0	0	34.8642	-7.79031	145.177	697.782	7240.32	11568.4	-145.177	0	23.5614	18.4779	23.2432	0	0	42.349	-523.069	17.4124	0
18	0	0	18	1	713.056	350.471	362.585	0	0	30.2701	72.7069	175.644	750.128	7244.91	11587.5	-175.644	0	25.3242	18.1179	21.9073	0	0	47.0388	-521.74	18.4039	0
19	0	0	19	1	826.181	308.419	517.763	0	0	-41.2527	6.99246	-38.4477	792.397	7216.77	11553.6	38.4477	0	26.9863	17.8059	23.8691	0	0	56.6859	-530.585	15.3142	0
20	0	0	20	1	598.199	275.633	322.566	0	0	72.6687	131.644	203.59	405.754	7202.51	11428.9	-203.59	0	13.7944	18.9937	22.8041	0	0	37.3022	-515.567	23.7425	0
22	0	0	22	1	892.526	425.987	466.539	0	0	69.9179	24.3597	120.776	1001.15	7205.26	11536.2	-120.776	0	33.4159	16.8349	20.8118	0	0	34.3793	-516.268	13.4728	0
23	0	0	23	1	895.753	338.539	557.214	0	0	56.6601	121.065	-23.7313	685.803	7218.52	11539.2	23.7313	0	22.9972	17.8427	22.6891	0	0	61.3189	-528.36	13.6865	0
24	0	0	24	1	661.775	285.095	376.681	0	0	-34.2928	49.59	35.6794	599.533	7209.81	11511	-35.6794	0	20.2516	17.252	21.3457	0	0	41.4504	-513.336	20.0819	0
25	0	0	25	1	876.159	397.37	478.789	0	0	32.7314	12.8357	99.2038	881.615	7242.45	11547.7	-99.2038	0	29.4946	16.3352	21.2496	0	0	50.5433	-521.447	13.7771	0
26	0	0	26	1	719.991	344.252	375.739	0	0	26.5654	116.835	150.258	617.545	7248.61	11543.4	-150.258	0	20.8158	18.1521	21.5473	0	0	50.8935	-521.417	18.1234	0
27	0	0	27	1	794.061	359.868	434.193	0	0	13.3521	10.7829	74.007	773.071	7261.83	11549.8	-74.007	0	25.9055	18.1442	22.4342	0	0	55.5331	-527.524	16.0239	0
29	0	0	29	1	813.321	264.267	549.054	0	0	39.963	127.078	-32.5052	823.312	7235.22	11533.1	32.5052	0	27.6884	19.4096	22.6069	0	0	53.5927	-530.486	15.7118	0
30	0	0	30	1	864.329	423.93	440.4	0	0	33.2806	49.3385	91.7816	751.314	7241.9	11511.2	-91.7816	0	25.049	19.4048	24.7474	0	0	61.0724	-537.783	14.7113	0
31	0	0	31	1	726.192	324.428	401.764	0	0	57.8406	11.0291	3.21812	636.262	7217.34	11549.5	-3.21812	0	21.23	18.5602	21.8214	0	0	71.4768	-531.849	18.0217	0
33	0	0	33	1	741.528	368.535	372.992	0	0	19.2854	37.2868	120.621	703.529	7255.89	11523.3	-120.621	0	23.5849	18.6532	22.4214	0	0	48.64	-524.679	17.6206	0
34	0	0	34	1	705.106	319.37	385.736	0	0	-9.08617	130.014	143.101	640.35	7284.27	11530.2	-143.101	0	21.7564	16.9965	22.3121	0	0	39.7842	-515.351	18.5395	0
38	0	0	38	1	741.986	329.732	412.254	0	0	-0.778553	131.4	75.1309	615.608	7275.96	11528.8	-75.1309	0	20.7451	17.5522	21.4079	0	0	62.2233	-524.146	17.3008	0
41	0	0	41	1	736.539	347.81	388.729	0	0	-5.31478	15.7822	99.4379	643.292	7180.84	11544.8	-99.4379	0	21.6648	17.3173	20.7104	0	0	48.0959	-515.967	17.3404	0
42	0	0	42	1	929.458	417.735	511.723	0	0	8.45741	2.56383	9.79857	670.046	7167.06	11558	-9.79857	0	22.4992	17.8357	21.2965	0	0	72.6234	-531.631	12.9369	0
43	0	0	43	1	765.239	337.91	427.329	0	0	-50.6591	43.1268	43.7134	668.874	7226.18	11517.4	-43.7134	0	22.7221	16.584	21.9203	0	0	58.9215	-522.146	16.526	0
44	0	0	44	1	767.409	375.767	391.642	0	0	49.0292	69.4891	167.644	668.245	7226.15	11491.1	-167.644	0	22.4655	17.6041	21.3278	0	0	43.2731	-516.766	16.5479	0
45	0	0	45	1	703.824	276.874	426.95	0	0	8.48451	114.047	106.262	623.552	7266.7	11546.2	-106.262	0	20.9589	16.9012	22.059	0	0	45.6072	-516.921	18.532	0
46	0	0	46	1	731.061	285.229	445.832	0	0	54.9886	147.054	4.96189	644.043	7120.53	11513.2	-4.96189	0	21.6507	17.1765	20.4002	0	0	41.5981	-513.33	17.4473	0
47	0	0	47	1	564.041	285.644	278.397	0	0	-28.2986	20.993	197.522	490.933	7203.82	11539.6	-197.522	0	16.9497	18.2143	22.1098	0	0	30.2727	-509.975	25.4004	0
50	0	0	50	1	641.261	308.742	332.519	0	0	32.7227	19.3545	150.072	532.068	7242.46	11541.2	-150.072	0	17.912	18.4954	20.8804	0	0	43.6274	-515.143	21.1293	0
51	0	0	51	1	819.86	362.764	457.096	0	0	16.4137	22.596	97.42	786.409	7258.77	11538	-97.42	0	26.3429	16.4804	21.1068	0	0	42.7128	-515.935	15.0085	0
53	0	0	53	1	822.32	361.444	460.876	0	0	37.0101	56.2974	139.662	763.575	7238.17	11504.3	-139.662	0	25.578	17.5696	22.0245	0	0	65.4438	-529.687	15.1884	0
54	0	0	54	1	759.692	389.745	369.947	0	0	32.2674	23.1085	72.0036	743.323	7242.91	11537.5	-72.0036	0	24.8011	18.4215	21.8988	0	0	42.41	-521.345	16.9626	0
56	0	0	56	1	549.532	281.207	268.325	0	0	13.3664	53.1357	179.759	363.655	7261.81	11507.4	-179.759	0	12.3291	17.2937	20.5943	0	0	41.8093	-507.106	25.7164	0
58	0	0	58	1	657.368	268.245	389.124	0	0	-6.89798	10.9388	85.9217	463.446	7282.08	11549.6	-85.9217	0	15.6055	17.6497	21.1611	0	0	58.708	-519.936	20.3127	0
61	0	0	61	1	690.99	380.071	310.919	0	0	-22.3894	31.1988	267.154	661.447	7197.91	11529.4	-267.154	0	23.3454	15.5547	19.5178	0	0	34.3708	-502.841	18.3703	0
62	0	0	62	1	705.532	278.978	426.554	0	0	3.34074	115.731	85.1381	609.434	7271.84	11444.8	-85.1381	0	20.4804	17.3278	21.2709	0	0	62.0935	-522.48	18.4374	0
63	0	0	63	1	885.27	433	452.27	0	0	10.3123	116.17	192.729	882.143	7264.87	11544.1	-192.729	0	30.0915	16.6691	20.2354	0	0	55.6414	-523.238	13.543	0
64	0	0	64	1	751.47	357.645	393.825	0	0	36.4944	119.127	-1.96721	590.757	7238.69	11541.1	1.96721	0	19.7965	18.634	21.5872	0	0	41.9865	-517.654	17.2009	0
65	0	0	65	1	817.379	430.177	387.201	0	0	-44.3439	127.795	228.375	661.505	7219.86	11532.4	-228.375	0	23.2024	17.1918	21.0257	0	0	64.7437	-525.561	15.1527	0
66	0	0	66	1	615.79	275.206	340.584	0	0	16.8219	58.8548	136.749	522.685	7258.36	11601.4	-136.749	0	17.5552	16.9981	20.1241	0	0	45.5989	-511.286	21.847	0
67	0	0	67	1	686.245	248.091	438.154	0	0	-8.31615	13.338	-102.779	677.601	7183.84	11547.2	102.779	0	23.0391	17.4086	21.1654	0	0	61.8471	-524.669	19.1302	0
68	0	0	68	1	689.767	304.333	385.434	0	0	27.5206	37.3972	39.1793	548.676	7247.66	11523.2	-39.1793	0	18.2947	17.4663	20.975	0	0	47.8843	-514.232	18.9817	0
69	0	0	69	1	527.103	221.469	305.634	0	0	-28.6369	128.509	-12.248	439.034	7204.16	11531.7	12.248	0	14.9208	16.9055	20.7322	0	0	54.2549	-514.501	27.1621	0
71	0	0	71	1	589.227	335.203	254.024	0	0	-37.9207	63.16	242.471	452.541	7213.44	11497.4	-242.471	0	15.8597	16.4297	21.573	0	0	36.6059	-506.183	23.3445	0
74	0	0	74	1	753.484	306.515	446.968	0	0	43.9377	69.8925	73.5993	663.422	7231.24	11490.7	-73.5993	0	22.0723	17.6147	21.3451	0	0	52.1484	-521.104	16.9551	0
75	0	0	75	1	561.076	236.733	324.342	0	0	-35.5134	68.9268	141.409	480.061	7310.69	11392	-141.409	0	16.353	17.2632	20.0487	0	0	35.0991	-505.34	24.8546	0
76	0	0	76	1	513.359	301.407	211.952	0	0	-41.9355	81.292	227.533	419.781	7217.46	11379.6	-227.533	0	14.6544	16.7782	21.167	0	0	32.3248	-503.8	28.2554	0
77	0	0	77	1	663.754	263.991	399.763	0	0	47.9469	74.214	7.43793	520.682	7227.23	11486.3	-7.43793	0	17.3452	17.5914	21.605	0	0	42.0246	-513.792	20.1107	0
79	0	0	79	1	788.729	384.727	404.002	0	0	-44.6629	94.4958	135.061	747.055	7220.18	11565.7	-135.061	0	25.5275	15.7819	18.7719	0	0	46.3478	-510.211	15.4158	0
80	0	0	80	1	700.343	321.539	378.803	0	0	-7.04394	53.1222	-2.95762	636.635	7182.56	11507.4	2.95762	0	21.3795	15.7568	20.1435	0	0	46.6359	-510.304	18.1751	0
81	0	0	81	1	575.543	280.607	294.937	0	0	23.2465	20.1948	120.585	449.026	7251.93	11540.4	-120.585	0	15.0656	18.2436	20.2889	0	0	40.6368	-510.415	24.3038	0
82	0	0	82	1	615.596	264.812	350.784	0	0	-25.1072	52.9337	-103.199	480.233	7200.63	11507.6	103.199	0	16.3611	17.6576	19.5469	0	0	25.0228	-500.246	21.8909	0
83	0	0	83	1	778.598	280.378	498.22	0	0	1.36089	86.7242	-17.8254	783.684	7174.16	11573.5	17.8254	0	26.3289	15.4785	19.2049	0	0	32.7767	-504.287	15.6815	0
84	0	0	84	1	449.164	194.819	254.345	0	0	23.9927	88.8708	-84.1036	323.361	7151.53	11471.7	84.1036	0	10.9078	16.2962	19.1204	0	0	43.9294	-500.825	33.2024	0
85	0	0	85	1	467.427	225.877	241.551	0	0	11.9565	56.7343	55.3684	429.988	7163.56	11503.8	-55.3684	0	14.363	15.8207	19.4105	0	0	25.4961	-494.551	31.295	0
86	0	0	86	1	952.19	347.537	604.653	0	0	8.83528	96.1957	-5.72151	1080.76	7166.69	11564	5.72151	0	36.2599	15.8574	18.6135	0	0	53.8793	-519.951	12.1438	0
88	0	0	88	1	459.705	226.906	232.799	0	0	63.4195	43.3161	124.989	282.222	7211.76	11517.2	-124.989	0	9.41472	15.7046	18.6098	0	0	27.7242	-489.238	31.7172	0
89	0	0	89	1	693.194	320.428	372.766	0	0	-33.5009	44.2929	75.9371	742.473	7209.02	11516.3	-75.9371	0	25.0985	16.3935	19.8754	0	0	24.118	-502.941	18.4992	0
90	0	0	90	1	661.82	314.499	347.321	0	0	55.3919	10.153	140.35	592.146	7219.79	11550.4	-140.35	0	19.8727	17.108	20.3732	0	0	53.3488	-517.173	19.8928	0
91	0	0	91	1	641.218	313.225	327.993	0	0	16.5275	46.266	186.883	566.355	7258.65	11514.3	-186.883	0	19.2296	16.8407	20.2369	0	0	63.4164	-519.041	20.6748	0
92	0	0	92	1	777.38	378.489	398.892	0	0	51.506	-10.5727	116.927	768.145	7223.67	11571.1	-116.927	0	25.789	16.1053	18.918	0	0	31.6194	-504.284	15.7688	0
93	0	0	93	1	594.45	263.832	330.618	0	0	-19.8667	51.4492	124.153	501.322	7195.39	11509.1	-124.153	0	16.952	15.2728	17.6702	0	0	33.9841	-494.442	21.9951	0
94	0	0	94	1	632.008	292.62	339.388	0	0	-24.8985	64.9412	-2.30103	541.6	7200.42	11595.3	2.30103	0	18.2672	16.2965	19.8657	0	0	41.5234	-506.485	20.896	0
95	0	0	95	1	560.256	259.639	300.617	0	0	12.313	4.46259	63.6254	502.135	7262.87	11556.1	-63.6254	0	16.8374	16.168	20.3111	0	0	32.7066	-502.055	24.6624	0
96	0	0	96	1	815.916	369.302	446.614	0	0	28.5332	31.2932	103.746	823.594	7246.65	11529.3	-103.746	0	27.5295	16.9857	19.8074	0	0	30.4141	-509.655	15.0293	0
97	0	0	97	1	769.982	348.197	421.785	0	0	-17.13	7.45178	25.6219	726.976	7192.65	11553.1	-25.6219	0	24.5178	15.8448	19.7353	0	0	57.692	-516.485	16.0252	0
98	0	0	98	1	570.128	284.156	285.973	0	0	-22.1279	-0.078082	167.71	554.184	7197.65	11560.6	-167.71	0	19.0071	15.6454	19.8303	0	0	45.4019	-506.374	23.8345	0
99	0	0	99	1	599.677	265.689	333.988	0	0	52.8206	25.5381	-21.0372	509.945	7222.36	11535	21.0372	0	17.0257	17.0718	19.1554	0	0	46.1601	-509.166	22.4658	0
100	0	0	100	1	558.383	296.483	261.9	0	0	-6.74531	78.1529	171.725	547.118	7281.93	11482.4	-171.725	0	18.5959	16.6828	18.8422	0	0	29.6934	-500.258	24.5777	0
101	0	0	101	1	655.065	364.808	290.257	0	0	78.482	52.6722	73.8832	467.743	7196.7	11507.9	-73.8832	0	15.5311	16.1437	18.9127	0	0	40.2726	-502.388	19.7287	0
102	0	0	102	1	614.472	297.278	317.194	0	0	-38.8165	54.2263	150.664	478.812	7214.34	11606	-150.664	0	16.3597	15.8686	20.9039	0	0	30.6319	-501.205	21.7926	0
103	0	0	103	1	644.343	273.498	370.845	0	0	-37.978	35.9398	102.715	582.286	7213.5	11524.6	-102.715	0	19.7623	16.6616	19.6819	0	0	34.7783	-505.456	20.4067	0
105	0	0	105	1	624.197	332.429	291.768	0	0	13.9458	69.7662	172.392	561.301	7261.23	11490.8	-172.392	0	18.9897	15.5691	19.5021	0	0	50.8187	-509.604	21.0177	0
106	0	0	106	1	559.325	280.288	279.037	0	0	34.5333	45.0949	287.76	453.958	7240.65	11515.5	-287.76	0	15.9357	16.2058	19.675	0	0	50.4702	-507.847	24.5851	0
107	0	0	107	1	613.415	310.826	302.59	0	0	66.712	59.4468	104.784	537.51	7208.47	11501.1	-104.784	0	17.8814	16.3713	18.8186	0	0	47.5384	-506.337	21.5666	0
108	0	0	108	1	682.034	317.908	364.126	0	0	-26.5745	81.1106	46.8081	628.988	7202.1	11479.4	-46.8081	0	21.208	16.0029	19.3194	0	0	45.1938	-508.446	18.742	0
109	0	0	109	1	653.958	215.827	438.13	0	0	-54.5139	99.6033	2.40351	722.404	7230.03	11560.6	-2.40351	0	24.6391	16.6076	20.2677	0	0	62.9164	-521.997	20.0947	0
110	0	0	110	1	786.111	368.49	417.621	0	0	26.4631	45.2251	156.912	665.273	7248.72	11515.3	-156.912	0	22.3973	16.4222	20.9873	0	0	37.7559	-511.085	15.8267	0
111	0	0	111	1	773.616	347.081	426.535	0	0	-34.7176	-7.3725	16.1086	786.9	7210.24	11567.9	-16.1086	0	26.7311	16.3287	19.548	0	0	40.1296	-511.072	15.976	0
112	0	0	112	1	647.923	310.636	337.286	0	0	53.6301	45.8959	93.4538	526.243	7221.55	11514.7	-93.4538	0	17.5118	15.9576	19.7605	0	0	32.3084	-500.802	20.1243	0
113	0	0	113	1	503.39	213.013	290.377	0	0	13.9578	78.695	-83.1334	310.103	7161.56	11581.5	83.1334	0	10.4642	16.7542	19.6346	0	0	29.9679	-496.62	28.6022	0
114	0	0	114	1	598.115	281.895	316.22	0	0	17.3602	101.637	231.443	496.501	7257.82	11458.9	-231.443	0	17.0809	15.4482	19.7528	0	0	30.4788	-498.094	22.2742	0
115	0	0	115	1	652.236	271.092	381.144	0	0	-41.8217	22.2678	84.7882	522.77	7217.34	11538.3	-84.7882	0	17.7569	16.0765	19.5008	0	0	49.0064	-509.476	19.9284	0
116	0	0	116	1	488.494	233.635	254.859	0	0	37.5552	20.07	98.542	370.528	7237.62	11540.5	-98.542	0	12.3775	15.3847	18.621	0	0	37.9569	-496.009	29.0287	0
117	0	0	117	1	622.68	315.625	307.055	0	0	-45.4518	66.6083	114.852	558.115	7220.97	11494	-114.852	0	19.0011	14.4247	17.9168	0	0	63.9644	-508.548	20.5379	0
119	0	0	119	1	566.186	226.307	339.879	0	0	-5.01338	11.0988	69.7029	552.352	7180.53	11549.5	-69.7029	0	18.5741	16.7794	20.6976	0	0	35.4137	-506.983	24.5627	0
120	0	0	120	1	858.905	414.694	444.211	0	0	37.5252	7.22463	-43.4375	723.27	7237.65	11453.7	43.4375	0	24.2641	17.2231	20.2915	0	0	50.3979	-518.065	14.1458	0
121	0	0	121	1	578.324	264.096	314.228	0	0	44.643	65.9815	107.648	525.991	7230.54	11494.6	-107.648	0	17.532	16.769	19.5796	0	0	50.4506	-511.661	23.6158	0
122	0	0	122	1	437.853	201.333	236.52	0	0	-20.4496	51.711	-66.2392	355.408	7195.97	11508.8	66.2392	0	12.034	15.8226	18.7567	0	0	30.7611	-493.408	34.0764	0
123	0	0	123	1	569.839	223.769	346.07	0	0	59.6271	-2.7817	-90.0934	412.225	7215.55	11463.7	90.0934	0	13.9086	16.4847	19.2382	0	0	25.1553	-495.093	23.9452	0
124	0	0	124	1	496.088	243.071	253.017	0	0	92.9635	-16.299	-6.73791	450.781	7182.22	11576.9	6.73791	0	15.1065	14.9776	18.7343	0	0	30.9618	-493.434	28.3039	0
126	0	0	126	1	680.396	353.988	326.408	0	0	8.84937	27.0637	-8.40157	546.837	7166.67	11533.5	8.40157	0	18.3311	16.3066	18.7962	0	0	33.7618	-500.769	18.7756	0
127	0	0	127	1	576.702	319.757	256.944	0	0	34.9324	159.105	186.962	414.908	7240.25	11501.1	-186.962	0	14.1727	15.8339	20.2301	0	0	39.6002	-502.36	23.6009	0
128	0	0	128	1	725.949	323.283	402.666	0	0	-10.4512	16.9132	-30.5236	725.466	7185.97	11543.6	30.5236	0	24.4667	16.1345	19.9044	0	0	31.1878	-505.728	17.3706	0
129	0	0	129	1	589.683	292.46	297.223	0	0	-2.61108	85.1735	206.975	486.689	7178.13	11475.4	-206.975	0	16.6782	15.8352	19.4475	0	0	37.7739	-501.207	22.7406	0
131	0	0	131	1	666.047	357.024	309.023	0	0	9.97536	23.7184	127.775	566.876	7165.55	11437.2	-127.775	0	19.0773	15.5822	19.5777	0	0	50.8175	-507.662	19.2967	0
133	0	0	133	1	638.179	262.509	375.67	0	0	-29.9872	32.8044	-45.5774	572.488	7205.51	11527.8	45.5774	0	19.4013	14.4023	18.3065	0	0	37.0856	-496.203	19.9467	0
134	0	0	134	1	472.332	230.231	242.101	0	0	20.9259	103.787	168.596	349.644	7254.25	11357.1	-168.596	0	11.822	16.1842	19.8558	0	0	27.6671	-495.545	31.1244	0
136	0	0	136	1	588.261	269.345	318.916	0	0	-19.6669	127.908	161.905	507.34	7195.19	11432.7	-161.905	0	17.3406	15.2345	20.6131	0	0	43.3645	-505.65	22.8934	0
137	0	0	137	1	537.152	222.957	314.195	0	0	-23.7379	25.1619	-80.4498	404.721	7199.26	11435.7	80.4498	0	13.7507	16.1933	19.3061	0	0	40.7848	-501.371	25.891	0
139	0	0	139	1	639.86	324.835	315.025	0	0	-61.2442	92.8922	294.452	534.687	7236.76	11467.7	-294.452	0	19.3581	15.2601	18.0976	0	0	47.8968	-502.863	20.0245	0
141	0	0	141	1	621.458	303.392	318.066	0	0	53.3356	44.1962	205.934	489.136	7221.84	11416.7	-205.934	0	16.6057	16.4211	20.0584	0	0	36.322	-504.277	21.437	0
143	0	0	143	1	666.462	278.731	387.731	0	0	6.73086	43.4179	82.7232	570.524	7168.79	11417.5	-82.7232	0	19.0979	15.7747	18.3182	0	0	35.8886	-499.744	19.1151	0
144	0	0	144	1	443.487	249.384	194.103	0	0	40.0976	75.2841	187.638	258.201	7235.08	11485.3	-187.638	0	8.72949	15.2945	18.6498	0	0	43.3273	-494.278	33.1948	0
145	0	0	145	1	747.886	427.135	320.751	0	0	5.53227	54.38	73.0605	573.095	7169.99	11506.2	-73.0605	0	19.174	16.0452	17.4307	0	0	40.0678	-500.309	16.3712	0
148	0	0	148	1	552.313	249.549	302.764	0	0	5.47857	63.8501	228.051	364.626	7170.04	11496.7	-228.051	0	12.5512	15.7129	18.2839	0	0	25.1807	-489.766	24.5444	0
149	0	0	149	1	576.436	272.569	303.867	0	0	-32.7645	79.7986	116.238	371.792	7208.28	11580.4	-116.238	0	12.609	14.7724	18.0905	0	0	42.8171	-494.784	22.8805	0
150	0	0	150	1	564.998	257.554	307.445	0	0	49.2333	91.5107	137.099	470.971	7225.95	11469	-137.099	0	15.7599	16.666	19.8607	0	0	44.5225	-508.015	24.4151	0
151	0	0	151	1	595.044	276.58	318.464	0	0	86.7369	102.723	-25.2449	444.977	7188.44	11457.8	25.2449	0	14.8833	16.4532	19.5072	0	0	24.7782	-496.537	22.6279	0
152	0	0	152	1	557.69	308.739	248.951	0	0	0.881369	127.509	308.545	449.704	7174.64	11433.1	-308.545	0	16.0878	14.3163	18.4145	0	0	42.7578	-496.701	23.8628	0
153	0	0	153	1	501.207	231.496	269.711	0	0	7.93092	113.493	163.243	509.33	7167.59	11447.1	-163.243	0	17.2622	14.9943	19.4333	0	0	30.0461	-496.12	28.1066	0
154	0	0	154	1	666.924	322.508	344.417	0	0	43.5081	42.8083	150.443	576.408	7231.67	11517.8	-150.443	0	19.3388	16.4742	20.6263	0	0	46.2227	-511.914	19.606	0
157	0	0	157	1	626.551	280.306	346.244	0	0	35.1398	25.6574	208.27	503.544	7240.04	11534.9	-208.27	0	17.1745	16.1337	19.3376	0	0	32.8332	-500.402	21.008	0
158	0	0	158	1	583.989	227.828	356.161	0	0	75.5075	96.2103	-157.019	349.06	7199.67	11564	157.019	0	11.9337	15.7361	20.7233	0	0	48.7337	-506.467	23.2763	0
159	0	0	159	1	696.635	319.549	377.086	0	0	31.5932	129.705	58.9842	568.284	7243.59	11430.9	-58.9842	0	19.0367	15.5027	18.4962	0	0	29.2038	-496.433	18.0159	0
162	0	0	162	1	591.23	268.656	322.574	0	0	38.012	85.0092	93.5374	427.219	7237.17	11475.6	-93.5374	0	14.2436	15.7123	19.5947	0	0	34.7821	-498.783	22.6594	0
163	0	0	163	1	648.112	270.599	377.513	0	0	-48.7341	71.5831	130.231	470.1	7224.25	11489	-130.231	0	16.06	15.3642	19.9921	0	0	50.7875	-507.793	20.0297	0
164	0	0	164	1	513.542	233.303	280.239	0	0	-35.6058	42.3994	5.73545	360.891	7211.13	11418.5	-5.73545	0	12.2067	15.8333	20.0224	0	0	57.9148	-509.142	27.6196	0
166	0	0	166	1	625.755	259.08	366.675	0	0	6.99652	111.394	256.196	485.307	7268.18	11449.2	-256.196	0	16.8953	14.7264	19.4723	0	0	58.3801	-508.958	20.7503	0
167	0	0	167	1	487.64	253.641	233.999	0	0	56.8279	43.7804	262.735	295.809	7218.35	11516.8	-262.735	0	10.2387	15.6308	19.0639	0	0	33.3279	-493.323	29.3222	0
168	0	0	168	1	538.315	276.916	261.399	0	0	-43.8534	205.543	105.021	416.945	7219.37	11355	-105.021	0	14.5273	15.8592	18.8989	0	0	37.6271	-498.774	25.6136	0
169	0	0	169	1	773.451	312.27	461.181	0	0	49.1981	-7.22664	-69.4219	711.636	7225.98	11468.1	69.4219	0	23.9675	16.3424	18.3447	0	0	57.4606	-514.709	15.8352	0
170	0	0	170	1	573.007	274.48	298.527	0	0	-40.963	74.2741	151.923	532.392	7216.48	11486.3	-151.923	0	18.2067	14.1611	17.312	0	0	45.4527	-496.245	22.7329	0
171	0	0	171	1	576.726	301.074	275.652	0	0	46.1123	116.006	235.072	464.805	7229.07	11444.6	-235.072	0	15.9546	15.3411	18.4357	0	0	42.808	-499.962	23.0877	0
172	0	0	172	1	674.257	373.293	300.964	0	0	40.6249	75.7116	214.139	467.799	7134.9	11484.8	-214.139	0	15.9284	15.7037	19.576	0	0	39.7848	-501.817	19.0104	0
173	0	0	173	1	673.179	329.674	343.504	0	0	20.9189	137.781	266.149	611.544	7254.26	11422.8	-266.149	0	21.3776	17.4135	20.1654	0	0	76.3515	-528.504	19.4699	0
175	0	0	175	1	615.276	279.566	335.711	0	0	37.4715	82.1348	105.859	557.702	7237.71	11578.1	-105.859	0	18.6093	13.7201	17.8547	0	0	44.7714	-496.185	20.6878	0
176	0	0	176	1	667.274	340.128	327.146	0	0	65.4945	88.2929	144.12	607.486	7209.69	11372.6	-144.12	0	20.3197	14.6966	18.3333	0	0	52.1747	-504.707	18.8776	0
177	0	0	177	1	593.145	287.497	305.648	0	0	41.3195	52.6832	21.7548	415.931	7233.86	11507.9	-21.7548	0	13.8477	15.5682	18.2665	0	0	24.9392	-490.154	22.2548	0
178	0	0	178	1	692.473	296.015	396.457	0	0	-17.1321	50.361	136.268	628.847	7292.31	11510.2	-136.268	0	21.2883	15.4304	18.597	0	0	50.7783	-508.267	18.1596	0
179	0	0	179	1	703.463	258.414	445.049	0	0	58.4404	72.668	31.7242	576.123	7216.74	11587.6	-31.7242	0	19.1546	15.1521	19.7856	0	0	48.9702	-508.001	17.9096	0
180	0	0	180	1	812.27	343.207	469.063	0	0	-20.6143	110.544	30.0527	834.516	7196.13	11549.7	-30.0527	0	28.1708	15.3525	18.8519	0	0	48.2684	-511.197	14.7986	0
181	0	0	181	1	717.831	274.373	443.458	0	0	85.0116	21.2389	-63.2633	692.596	7190.17	11539.3	63.2633	0	23.2218	15.0949	17.8293	0	0	53.5731	-507.089	17.1648	0
182	0	0	182	1	737.384	263.993	473.391	0	0	-0.122988	84.6109	70.4929	652.954	7175.64	11475.9	-70.4929	0	21.8839	15.344	18.3682	0	0	40.7402	-502.618	16.6911	0
183	0	0	183	1	603.772	289.575	314.196	0	0	99.3019	9.42849	-103.821	505.101	7175.88	11551.1	103.821	0	17.071	15.3138	18.187	0	0	43.8733	-499.725	21.6569	0
184	0	0	184	1	749.197	342.573	406.624	0	0	80.7478	126.508	20.303	645.283	7194.43	11533.7	-20.303	0	21.5711	14.7569	17.4649	0	0	36.0913	-497.469	16.1463	0
186	0	0	186	1	608.175	257.245	350.93	0	0	-19.4678	95.9701	11.1273	453.012	7194.99	11564.3	-11.1273	0	15.2747	14.9862	18.8842	0	0	39.3336	-497.672	21.5054	0
187	0	0	187	1	476.475	232.82	243.655	0	0	62.6795	-2.88917	34.6745	340.099	7212.5	11463.8	-34.6745	0	11.3517	15.7547	18.9949	0	0	34.2171	-495.649	30.3092	0
190	0	0	190	1	609.711	332.399	277.312	0	0	45.7682	55.1434	287.367	489.471	7229.41	11405.8	-287.367	0	17.1377	15.2604	18.816	0	0	43.5718	-500.659	21.4851	0
191	0	0	191	1	613.363	285.275	328.088	0	0	53.1597	83.8809	-40.1624	542.891	7222.02	11476.7	40.1624	0	18.1608	15.9488	18.5539	0	0	45.7087	-505.667	21.4223	0
192	0	0	192	1	824.495	383.43	441.065	0	0	55.5039	33.5977	128.91	738.643	7219.68	11527	-128.91	0	24.6826	14.7286	17.9801	0	0	34.9859	-499.294	14.3485	0
193	0	0	193	1	542.874	284.801	258.073	0	0	56.0049	34.9807	170.834	469.932	7219.18	11525.6	-170.834	0	15.8198	14.4362	18.5942	0	0	30.1359	-491.653	24.8234	0
194	0	0	194	1	585.488	262.463	323.025	0	0	11.5698	45.7154	-123.073	548.339	7163.95	11514.8	123.073	0	18.6179	14.7896	17.7178	0	0	32.018	-492.553	22.3352	0
195	0	0	195	1	583.809	276.927	306.882	0	0	-20.4999	90.2826	144.663	523.849	7196.02	11470.3	-144.663	0	17.784	14.4789	19.3708	0	0	40.7012	-499.004	22.6797	0
196	0	0	196	1	627.269	269.711	357.559	0	0	-14.8808	82.3294	19.746	499.616	7190.4	11478.2	-19.746	0	16.804	15.8734	18.3535	0	0	35.2655	-498.789	20.7376	0
197	0	0	197	1	669.433	291.257	378.176	0	0	-11.7472	30.6564	63.2491	499.477	7187.27	11529.9	-63.2491	0	16.7867	16.016	18.8148	0	0	70.4331	-515.649	19.1302	0
198	0	0	198	1	523.024	257.965	265.06	0	0	-2.32467	64.2725	52.7617	441.064	7177.85	11496.3	-52.7617	0	14.7745	14.4578	17.8515	0	0	31.8441	-489.843	25.9272	0
199	0	0	199	1	608.346	347.955	260.392	0	0	-19.0755	158.404	177.451	493.424	7194.6	11501.8	-177.451	0	17.0127	15.5893	17.9849	0	0	56.371	-506.443	21.4639	0
200	0	0	200	1	737.622	386.449	351.173	0	0	7.39656	36.322	116.575	648.179	7168.12	11524.2	-116.575	0	21.7683	13.7303	17.1228	0	0	39.4459	-494.324	16.2627	0
201	0	0	201	1	698.826	280.686	418.14	0	0	-22.0486	51.8177	-13.8763	708.987	7197.57	11508.7	13.8763	0	23.9083	15.1732	17.6971	0	0	47.9048	-505.336	17.7658	0
202	0	0	202	1	768.261	319.587	448.674	0	0	-15.5313	48.644	-48.7319	817.283	7191.05	11511.9	48.7319	0	27.5915	14.7789	16.964	0	0	54.2775	-507.907	15.5777	0
203	0	0	203	1	469.394	224.134	245.26	0	0	-5.64096	-10.4068	92.0818	460.201	7181.16	11571	-92.0818	0	15.5513	14.9076	19.7029	0	0	25.2455	-492.916	30.8354	0
204	0	0	204	1	510.053	245.892	264.161	0	0	73.117	3.6013	76.6795	485.611	7202.06	11457.3	-76.6795	0	16.1909	15.4933	19.439	0	0	40.4009	-501.909	27.6089	0
205	0	0	205	1	616.95	279.498	337.452	0	0	-2.71883	38.6122	196.346	549.864	7277.9	11422.3	-196.346	0	18.8063	15.2457	19.0766	0	0	49.4321	-506.583	21.1948	0
207	0	0	207	1	548.342	254.985	293.356	0	0	49.099	76.9501	137.667	457.818	7226.08	11483.6	-137.667	0	15.3111	15.2645	19.3935	0	0	48.2667	-503.808	24.9202	0
208	0	0	208	1	587.091	300.782	286.309	0	0	-5.23448	91.4224	191.49	544.392	7180.75	11469.1	-191.49	0	18.5942	14.7253	18.5522	0	0	42.2048	-499.677	22.4098	0
209	0	0	209	1	632.057	284.553	347.504	0	0	69.2031	140.263	155.963	529.185	7205.98	11520	-155.963	0	17.837	14.9531	17.4706	0	0	32.5307	-492.982	20.1719	0
210	0	0	210	1	588.089	278.353	309.736	0	0	54.7319	40.6569	-10.0924	534.585	7220.45	11519.9	10.0924	0	17.8178	15.0133	16.7542	0	0	39.6669	-494.386	22.0544	0
211	0	0	211	1	523.724	185.878	337.846	0	0	-21.5881	66.5007	-57.3598	510.524	7197.11	11494.1	57.3598	0	17.2779	13.5892	16.5476	0	0	42.457	-491.026	25.2656	0
212	0	0	212	1	508.231	224.21	284.02	0	0	7.17801	84.0163	10.0017	424.445	7168.34	11476.5	-10.0017	0	14.2174	13.9248	17.3741	0	0	45.7308	-492.595	26.6473	0
213	0	0	213	1	498.441	286.621	211.821	0	0	-10.254	130.578	163.956	427.135	7185.77	11430	-163.956	0	14.5732	15.2286	17.4206	0	0	32.308	-491.167	27.826	0
214	0	0	214	1	583.066	301.928	281.137	0	0	21.3892	46.7938	46.679	526.824	7154.13	11513.8	-46.679	0	17.5735	14.4602	18.3001	0	0	42.4988	-497.942	22.496	0
215	0	0	215	1	540.093	242.737	297.356	0	0	-32.8311	227.528	225.595	379.339	7208.35	11233.4	-225.595	0	13.6066	15.1287	18.911	0	0	69.0175	-511.778	25.2833	0
216	0	0	216	1	504.521	290.924	213.597	0	0	40.6038	2.29963	237.154	431.059	7234.58	11458.6	-237.154	0	14.8848	15.1263	18.4355	0	0	38.2671	-495.879	27.6224	0
219	0	0	219	1	531.674	240.83	290.843	0	0	-31.5863	83.9374	111.867	526.214	7207.11	11476.6	-111.867	0	17.8333	14.6623	17.5702	0	0	38.2403	-494.532	25.3491	0
220	0	0	220	1	556.917	286.634	270.283	0	0	4.87134	77.6893	80.6126	464.216	7170.65	11482.9	-80.6126	0	15.5428	15.2726	18.285	0	0	36.0375	-496.375	24.1484	0
221	0	0	221	1	730.688	289.908	440.781	0	0	5.02725	127.65	-4.48131	519.064	7170.49	11432.9	4.48131	0	17.4965	15.4283	19.5946	0	0	58.4616	-511.349	17.0659	0
222	0	0	222	1	594.775	294.803	299.972	0	0	29.4588	121.157	103.482	544.268	7146.06	11539.1	-103.482	0	18.2418	12.766	17.0585	0	0	35.1951	-486.952	21.2347	0
223	0	0	223	1	462.53	208.413	254.118	0	0	9.26842	-10.4815	-112.869	376.723	7166.25	11571	112.869	0	12.8294	14.8863	17.7702	0	0	35.4757	-491.469	30.8338	0
224	0	0	224	1	741.648	350.603	391.045	0	0	-26.7772	27.484	-76.0276	679.984	7202.3	11533.1	76.0276	0	23.1044	15.4389	18.0485	0	0	26.661	-496.204	16.54	0
225	0	0	225	1	796.785	385.743	411.042	0	0	-27.0351	80.239	198.667	794.799	7202.56	11480.3	-198.667	0	27.3583	14.0984	19.1878	0	0	42.2167	-505.341	15.0265	0
226	0	0	226	1	608.064	263.921	344.142	0	0	-16.2913	104.128	27.3954	541.84	7191.81	11456.4	-27.3954	0	18.2589	14.4327	17.6438	0	0	63.9927	-507.796	21.142	0
228	0	0	228	1	659.599	292.87	366.729	0	0	-18.3576	80.8398	99.7598	522.176	7193.88	11479.7	-99.7598	0	17.604	14.8	17.7204	0	0	52.2674	-501.375	19.0859	0
229	0	0	229	1	617.232	264.157	353.075	0	0	21.2769	74.0639	-71.3261	402.65	7154.24	11486.5	71.3261	0	13.5482	13.615	17.7082	0	0	29.6841	-484.351	20.5503	0
230	0	0	230	1	540.476	216.713	323.763	0	0	0.00208668	94.8306	19.8055	429.973	7175.52	11465.7	-19.8055	0	14.4276	15.236	18.4317	0	0	30.1101	-492.651	25.1745	0
231	0	0	231	1	597.773	284.495	313.278	0	0	-30.3938	57.0289	151.435	559.202	7205.91	11503.5	-151.435	0	19.0541	14.3505	18.7935	0	0	35.9014	-496.537	21.83	0
232	0	0	232	1	562.794	245.901	316.893	0	0	-10.3527	1.82279	-31.6131	538.824	7185.87	11459.1	31.6131	0	18.2042	14.2982	18.1088	0	0	38.7128	-495.132	23.5001	0
233	0	0	233	1	582.38	293.919	288.461	0	0	-40.4953	30.8946	207.996	572.61	7216.02	11430	-207.996	0	19.893	14.5385	17.2403	0	0	37.4114	-494.541	22.3291	0
234	0	0	234	1	557.485	263.578	293.907	0	0	-9.46301	49.0052	168.072	517.004	7184.98	11411.9	-168.072	0	17.5757	14.1151	18.3008	0	0	45.1807	-498.37	23.7913	0
235	0	0	235	1	614.171	284.053	330.118	0	0	-32.7461	58.97	-27.3452	488.797	7208.27	11401.9	27.3452	0	16.5453	15.3395	18.3463	0	0	38.9215	-498.906	21.2065	0
237	0	0	237	1	507.624	241.25	266.374	0	0	78.9906	136.699	183.037	452.558	7196.19	11523.5	-183.037	0	15.3185	13.3251	16.8867	0	0	44.6353	-490.059	26.3519	0
240	0	0	240	1	566.789	230.292	336.497	0	0	12.8718	84.1378	-112.716	437.58	7162.65	11476.4	112.716	0	14.8461	14.4376	17.7035	0	0	39.7369	-493.886	23.2275	0
241	0	0	241	1	781.908	338.892	443.015	0	0	15.5661	62.7985	-67.7784	690.407	7159.95	11497.8	67.7784	0	23.2271	14.5025	17.4713	0	0	68.4471	-511.038	15.255	0
242	0	0	242	1	605.983	284.704	321.279	0	0	1.9509	106.25	193.806	477.848	7173.57	11454.3	-193.806	0	16.3192	13.1832	18.0431	0	0	58.9207	-500.652	21.0084	0
243	0	0	243	1	650.29	353.684	296.606	0	0	87.8022	62.5085	251.383	657.339	7187.38	11398.4	-251.383	0	22.5827	14.9084	17.0013	0	0	41.0487	-498.636	19.3422	0
244	0	0	244	1	817.187	338.145	479.042	0	0	-26.5326	92.8116	-54.0392	721.848	7202.05	11467.7	54.0392	0	24.4912	13.8334	16.7515	0	0	70.1761	-509.118	14.2629	0
245	0	0	245	1	717.535	300.037	417.498	0	0	65.7943	74.9698	69.2436	601.415	7209.39	11485.6	-69.2436	0	19.9797	14.8525	18.2916	0	0	31.3415	-495.946	17.1977	0
246	0	0	246	1	736.782	310.672	426.11	0	0	24.3994	53.8302	73.1473	513.806	7151.12	11407.1	-73.1473	0	17.1344	13.711	17.7814	0	0	58.1489	-500.758	16.3679	0
247	0	0	247	1	591.562	275.063	316.499	0	0	-31.2418	75.1083	7.92259	500.272	7206.76	11485.5	-7.92259	0	16.9005	13.4119	16.3944	0	0	36.0824	-486.643	21.4181	0
248	0	0	248	1	739.115	347.944	391.171	0	0	30.8844	98.754	103.963	688.611	7244.3	11362.1	-103.963	0	23.0187	15.224	18.4847	0	0	39.4523	-502.827	16.637	0
249	0	0	249	1	636.457	298.647	337.81	0	0	50.8026	38.6953	68.63	551.877	7224.38	11422.2	-68.63	0	18.3554	13.9106	18.0739	0	0	26.4398	-488.813	19.8694	0
250	0	0	250	1	686.691	249.351	437.339	0	0	58.1834	-35.4848	-145.828	643.58	7217	11496.4	145.828	0	22.0725	14.0916	17.9967	0	0	36.0432	-495.849	18.0205	0
251	0	0	251	1	752.265	286.734	465.531	0	0	86.8361	99.3454	-58.285	733.748	7188.34	11461.2	58.285	0	24.6278	14.2907	17.9738	0	0	33.3915	-497.545	16.0546	0
253	0	0	253	1	515.911	263.755	252.156	0	0	-25.4695	50.5158	155.86	397.402	7200.99	11310.7	-155.86	0	13.5348	14.7926	17.938	0	0	31.6603	-489.985	26.5468	0
254	0	0	254	1	596.626	275.645	320.981	0	0	-81.8933	94.0944	206.814	424.755	7257.41	11466.5	-206.814	0	15.0024	12.9551	16.659	0	0	53.9863	-492.139	21.1192	0
255	0	0	255	1	385.125	170.97	214.155	0	0	83.7865	114.264	-69.6909	280.038	7191.39	11546	69.6909	0	9.4316	13.8749	16.3969	0	0	42.9582	-485.309	38.6681	0
256	0	0	256	1	542.23	232.325	309.905	0	0	70.7735	89.7336	119.665	383.448	7204.41	11570.5	-119.665	0	12.7826	14.7592	18.4421	0	0	35.6778	-492.203	24.9247	0
257	0	0	257	1	797.059	394.151	402.908	0	0	9.10753	-4.2512	14.2268	671.711	7166.41	11465.2	-14.2268	0	22.5712	15.2175	18.044	0	0	43.8098	-503.248	15.0505	0
259	0	0	259	1	595.066	304.513	290.553	0	0	-26.7319	53.8526	121.165	477.408	7202.25	11506.7	-121.165	0	16.168	14.1558	16.8847	0	0	34.2384	-488.314	21.5341	0
260	0	0	260	1	590.714	262.605	328.109	0	0	-33.9366	6.16881	131.635	623.125	7209.46	11454.7	-131.635	0	21.2721	15.4165	18.9215	0	0	45.5065	-505.635	22.4751	0
261	0	0	261	1	646.668	290.357	356.311	0	0	-41.3355	75.4411	123.108	505.927	7216.86	11485.1	-123.108	0	17.2206	15.0895	17.7263	0	0	63.1504	-507.441	19.6477	0
264	0	0	264	1	702.054	292.901	409.153	0	0	-36.5697	20.9416	86.8567	635.659	7212.09	11440	-86.8567	0	21.5596	15.2954	18.4257	0	0	46.5672	-505.095	17.7882	0
265	0	0	265	1	524.171	264.834	259.337	0	0	-28.116	79.8043	291.493	482.283	7303.3	11480.8	-291.493	0	17.2026	14.387	17.1676	0	0	42.1258	-493.204	25.6499	0
266	0	0	266	1	691.093	305.236	385.857	0	0	-30.2609	28.4423	53.0983	679.015	7205.78	11432.5	-53.0983	0	22.9338	13.9571	17.6231	0	0	41.464	-498.185	17.7923	0
267	0	0	267	1	529.013	262.241	266.772	0	0	-6.83756	65.6107	194.922	531.19	7182.36	11395.3	-194.922	0	18.1574	14.3112	17.9852	0	0	43.7683	-497.686	25.5177	0
268	0	0	268	1	504.072	247.214	256.858	0	0	-43.246	-16.7576	63.9622	428.458	7218.77	11477.7	-63.9622	0	14.6269	13.312	16.7313	0	0	38.3286	-486.391	26.5553	0
269	0	0	269	1	481.728	239.263	242.465	0	0	49.0079	41.9198	140.32	373.136	7226.17	11518.6	-140.32	0	12.4905	13.5419	17.4657	0	0	40.1511	-488.166	28.5453	0
270	0	0	270	1	485.468	256.231	229.237	0	0	-8.69112	37.5179	148.192	386.981	7283.87	11523	-148.192	0	13.1077	14.8144	16.7279	0	0	34.3218	-487.7	28.4882	0
271	0	0	271	1	617.179	292.854	324.325	0	0	-52.5432	126.773	124.66	583.623	7228.06	11334.1	-124.66	0	20.04	13.7934	17.6128	0	0	54.6144	-501.535	20.5771	0
272	0	0	272	1	652.594	309.307	343.287	0	0	55.8666	52.3548	-3.61391	613.493	7119.65	11408.5	3.61391	0	20.4326	14.3773	17.1192	0	0	37.1257	-494.325	19.1672	0
274	0	0	274	1	654.384	300.052	354.331	0	0	69.1394	62.0806	65.0353	624.834	7206.04	11398.8	-65.0353	0	20.7482	15.3254	18.8204	0	0	41.1533	-502.851	19.5755	0
275	0	0	275	1	627.51	286.577	340.933	0	0	46.5923	61.7355	55.0212	499.93	7228.59	11399.2	-55.0212	0	16.6231	15.1558	19.7395	0	0	50.0471	-506.16	20.8183	0
277	0	0	277	1	575.459	265.339	310.12	0	0	41.0699	56.304	46.2355	441.712	7234.11	11404.6	-46.2355	0	14.6958	15.0871	17.4335	0	0	42.8486	-495.924	22.8709	0
278	0	0	278	1	582.285	306.033	276.252	0	0	-54.7215	-20.8526	178.663	510.702	7230.24	11382.1	-178.663	0	17.8437	12.8572	17.676	0	0	73.9147	-502.585	21.9822	0
279	0	0	279	1	539.268	268.305	270.963	0	0	11.4036	76.7294	306.446	349.836	7164.12	11384.2	-306.446	0	12.436	13.8429	17.2318	0	0	36.2111	-486.252	24.5395	0
280	0	0	280	1	706.202	315.306	390.896	0	0	-17.8603	43.3853	61.7069	790.093	7193.38	11517.2	-61.7069	0	26.575	14.615	16.5405	0	0	37.9091	-498.505	17.2605	0
281	0	0	281	1	670.408	342.32	328.088	0	0	-28.7737	69.3941	306.293	587.483	7204.29	11391.5	-306.293	0	21.126	13.3484	18.2429	0	0	44.9514	-497.733	18.4784	0
282	0	0	282	1	589.755	278.519	311.236	0	0	-18.8278	70.0338	71.5702	503.726	7194.35	11490.5	-71.5702	0	16.9487	13.0412	16.6765	0	0	24.4006	-480.681	21.4675	0
283	0	0	283	1	571.342	270.412	300.93	0	0	43.1038	93.1916	183.792	493.547	7232.08	11467.4	-183.792	0	16.6753	14.1901	17.8596	0	0	37.6491	-492.979	22.9476	0
284	0	0	284	1	562.475	299.964	262.511	0	0	-59.2572	54.7691	216.776	532.616	7234.78	11505.8	-216.776	0	18.6629	13.2276	17.2515	0	0	27.6247	-485.054	23.0273	0
285	0	0	285	1	603.077	256.594	346.483	0	0	-5.82251	59.6672	9.41508	499.688	7181.34	11500.9	-9.41508	0	16.7659	13.7173	17.2	0	0	39.31	-491.635	21.1146	0
286	0	0	286	1	607.585	285.426	322.159	0	0	-2.81005	24.9164	159.159	560.775	7178.33	11436	-159.159	0	19.0298	13.4712	17.6475	0	0	45.4359	-494.718	20.9338	0
287	0	0	287	1	724.431	331.678	392.753	0	0	-30.0982	97.9559	143.553	659.484	7205.62	11462.6	-143.553	0	22.461	13.7314	17.912	0	0	64.1653	-507.273	16.7462	0
288	0	0	288	1	546.32	255.68	290.639	0	0	22.5829	38.9312	17.1631	439.197	7152.94	11521.6	-17.1631	0	14.6626	14.7072	16.8968	0	0	31.4796	-488.321	24.2847	0
289	0	0	289	1	671.535	285.681	385.853	0	0	-23.8222	96.3732	92.0515	577.949	7199.34	11464.2	-92.0515	0	19.5209	14.9077	18.6224	0	0	33.6142	-497.322	18.8076	0
290	0	0	290	1	615.518	331.318	284.2	0	0	-5.85569	75.3916	214.535	549.652	7281.04	11385.5	-214.535	0	18.8897	14.3345	17.1039	0	0	40.7824	-494.236	20.6799	0
291	0	0	291	1	561.642	314.09	247.552	0	0	-42.669	136.789	327.552	392.704	7218.19	11423.8	-327.552	0	14.4204	14.3962	17.6785	0	0	27.5979	-485.944	23.4958	0
292	0	0	292	1	586.12	272.669	313.452	0	0	47.7184	52.6886	-86.3587	486.384	7227.46	11408.2	86.3587	0	16.3521	14.472	17.3547	0	0	22.5171	-485.258	22.1473	0
293	0	0	293	1	807.952	355.92	452.032	0	0	-7.3639	115.536	88.5925	705.91	7182.88	11445	-88.5925	0	23.7823	14.1695	17.2172	0	0	44.3478	-499.646	14.5632	0
294	0	0	294	1	528.807	263.134	265.674	0	0	40.3023	34.0689	107.056	440.44	7135.22	11426.8	-107.056	0	14.7013	14.8741	18.4001	0	0	36.1908	-494.68	25.813	0
296	0	0	296	1	759.768	307.805	451.963	0	0	-1.28774	43.6073	6.94846	772.475	7176.81	11517	-6.94846	0	25.9018	13.4667	16.5988	0	0	36.7504	-494.202	15.5587	0
297	0	0	297	1	575.831	277.779	298.052	0	0	56.4142	29.6474	104.998	463.858	7218.77	11431.3	-104.998	0	15.4615	14.1725	17.7619	0	0	32.2274	-489.879	22.6839	0
298	0	0	298	1	834.594	278.146	556.448	0	0	-8.97755	135.818	2.68094	764.981	7184.5	11424.7	-2.68094	0	25.8829	14.9473	17.7956	0	0	52.7647	-508.248	14.1379	0
299	0	0	299	1	592.935	296.955	295.98	0	0	69.7614	-15.7406	47.8799	397.05	7205.42	11277.3	-47.8799	0	13.2763	16.4047	19.7382	0	0	50.3696	-507.716	22.7724	0
301	0	0	301	1	571.063	225.043	346.021	0	0	-10.7667	101.386	-135.76	557.017	7186.29	11459.2	135.76	0	19.0906	14.0209	17.4349	0	0	31.1997	-490.431	22.8251	0
302	0	0	302	1	588.897	274.808	314.089	0	0	47.0711	63.646	200.907	563.203	7228.11	11397.3	-200.907	0	19.0906	13.3568	16.7955	0	0	28.0107	-485.159	21.6133	0
303	0	0	303	1	601.853	272.821	329.031	0	0	-31.0537	82.6427	59.9104	534.849	7206.57	11378.3	-59.9104	0	18.0611	13.561	16.3796	0	0	64.2686	-498.264	20.9725	0
304	0	0	304	1	428.474	229.487	198.987	0	0	56.4356	90.889	257.974	326.593	7119.08	11370	-257.974	0	11.2704	13.331	16.504	0	0	23.8123	-476.064	33.0837	0
305	0	0	305	1	590.309	218.145	372.164	0	0	-37.1932	124.535	-48.9785	530.328	7212.71	11436	48.9785	0	18.1088	14.0395	16.4324	0	0	41.2235	-491.776	21.6408	0
306	0	0	306	1	449.305	264.679	184.626	0	0	55.5769	53.2323	299.612	392.117	7219.6	11407.7	-299.612	0	13.799	13.5002	17.7076	0	0	25.2611	-482.442	31.4775	0
307	0	0	307	1	587.3	306.202	281.098	0	0	51.543	21.8886	200.302	543.997	7223.64	11439	-200.302	0	18.4818	13.7134	17.0275	0	0	32.9704	-489.159	21.8291	0
309	0	0	309	1	619.283	246.504	372.779	0	0	-42.1632	73.7078	77.6214	624.232	7217.68	11486.9	-77.6214	0	21.1603	13.0643	16.4817	0	0	52.4874	-496.434	20.1103	0
310	0	0	310	1	545.888	247.811	298.077	0	0	22.1502	122.343	237.801	453.927	7253.03	11438.2	-237.801	0	15.6649	13.5985	17.9528	0	0	51.5202	-496.219	24.2368	0
313	0	0	313	1	526.528	220.021	306.507	0	0	-30.5593	71.3328	-58.6856	449.833	7206.08	11489.2	58.6856	0	15.2637	13.59	16.4467	0	0	31.1256	-483.564	25.0596	0
314	0	0	314	1	515	287.9	227.1	0	0	55.1768	72.8708	190.067	410.477	7220	11487.7	-190.067	0	13.8622	15.6954	18.5403	0	0	37.361	-497.215	27.0679	0
315	0	0	315	1	544.187	270.045	274.142	0	0	-24.126	68.6946	182.635	515.658	7199.65	11491.9	-182.635	0	17.6561	13.8133	16.3079	0	0	44.6477	-491.832	24.0107	0
316	0	0	316	1	592.102	264.814	327.288	0	0	45.7674	93.8541	201.65	542.89	7229.41	11466.7	-201.65	0	18.4194	14.153	17.4989	0	0	48.6356	-498.017	21.8011	0
318	0	0	318	1	580.158	301.28	278.878	0	0	68.7622	64.239	151.056	487.118	7206.42	11496.3	-151.056	0	16.2993	13.808	17.5281	0	0	39.5076	-491.819	22.3143	0
319	0	0	319	1	560.453	314.515	245.938	0	0	53.2675	125.235	293.942	406.269	7221.91	11435.3	-293.942	0	14.282	14.1385	18.0545	0	0	32.0126	-488.447	23.5745	0
320	0	0	320	1	648.649	245.21	403.439	0	0	-14.1585	104.227	48.3067	629.017	7289.34	11456.3	-48.3067	0	21.1778	13.7118	17.181	0	0	33.0087	-491.241	19.192	0
321	0	0	321	1	623.157	292.951	330.206	0	0	-21.7476	86.3814	55.6243	596.993	7197.27	11474.2	-55.6243	0	20.1093	12.8729	15.5712	0	0	32.4004	-483.429	19.7386	0
322	0	0	322	1	598.946	307.773	291.173	0	0	66.2139	13.9947	134.094	536.858	7208.97	11446.9	-134.094	0	17.9763	14.4927	16.9678	0	0	30.8857	-489.624	21.4476	0
323	0	0	323	1	655.652	329.932	325.721	0	0	-82.2117	70.6031	209.086	614.903	7257.73	11490	-209.086	0	21.7234	13.5238	16.455	0	0	49.5545	-496.407	18.7682	0
324	0	0	324	1	610.165	265.161	345.004	0	0	2.81453	84.0588	67.0638	528.364	7172.71	11476.5	-67.0638	0	17.6953	12.68	15.9907	0	0	51.6083	-491.187	20.3184	0
325	0	0	325	1	537.133	211.912	325.221	0	0	1.21376	63.5006	-34.1398	474.635	7174.31	11497.1	34.1398	0	15.9489	12.8073	16.5395	0	0	31.3079	-482.202	24.184	0
326	0	0	326	1	464.58	233.102	231.478	0	0	-46.8269	57.0575	346.23	363.396	7222.35	11403.8	-346.23	0	13.4887	13.4936	16.8067	0	0	40.2101	-486.1	29.7651	0
327	0	0	327	1	506.677	245.702	260.975	0	0	58.2094	15.1213	20.0995	398.649	7216.97	11445.8	-20.0995	0	13.2844	15.0849	17.5265	0	0	39.8959	-494.431	27.1914	0
328	0	0	328	1	559.344	279.06	280.284	0	0	15.3439	45.2034	229.784	422.517	7259.84	11515.4	-229.784	0	14.534	13.7684	16.2791	0	0	42.5639	-488.268	23.1305	0
329	0	0	329	1	823.352	397.761	425.591	0	0	-21.6389	84.8188	91.5512	725.768	7197.16	11475.7	-91.5512	0	24.4786	12.6904	15.169	0	0	48.3688	-491.184	13.8159	0
330	0	0	330	1	368.15	167.931	200.219	0	0	68.7432	11.9535	166.88	335.441	7306.1	11448.9	-166.88	0	11.3016	13.6335	16.3762	0	0	26.4461	-478.507	41.0599	0
331	0	0	331	1	641.103	257.739	383.364	0	0	63.566	80.3573	4.45761	547.004	7211.61	11480.2	-4.45761	0	18.2159	13.2072	15.6386	0	0	56.0093	-493.744	19.1117	0
332	0	0	332	1	436.367	232.415	203.952	0	0	-29.1198	143.03	297.282	422.652	7304.3	11417.5	-297.282	0	15.2009	13.8429	16.2886	0	0	27.8654	-481.587	32.4107	0
333	0	0	333	1	550.778	272.308	278.469	0	0	1.24415	56.8035	301.348	460.998	7273.94	11404.1	-301.348	0	16.3946	13.7939	17.2376	0	0	47.4948	-493.857	23.8426	0
334	0	0	334	1	528.963	202.409	326.554	0	0	-2.01021	75.0394	-155.565	370.819	7177.53	11485.5	155.565	0	12.7143	13.5186	16.1274	0	0	33.7979	-480.983	24.8012	0
335	0	0	335	1	633.239	323.358	309.881	0	0	37.0855	26.1571	23.9553	539.003	7238.09	11434.7	-23.9553	0	17.9713	13.6381	17.1051	0	0	42.099	-492.511	19.7728	0
336	0	0	336	1	581.34	286.685	294.655	0	0	35.3165	15.1183	116.109	478.253	7239.86	11445.8	-116.109	0	16.0183	14.0045	17.0667	0	0	33.7343	-488.491	22.2087	0
338	0	0	338	1	478.231	262.278	215.953	0	0	-11.4678	58.9302	19.6154	374.098	7186.99	11402	-19.6154	0	12.5628	13.5985	16.4455	0	0	43.6224	-485.664	28.5383	0
339	0	0	339	1	531.313	183.999	347.313	0	0	56.3442	28.3421	-108.555	436.587	7119.18	11432.6	108.555	0	14.7354	13.2356	16.5876	0	0	43.5087	-488.37	24.6838	0
340	0	0	340	1	499.595	251.612	247.983	0	0	67.4468	64.3597	21.8325	399.865	7207.73	11496.2	-21.8325	0	13.2922	12.1577	15.9059	0	0	34.3962	-476.832	26.2341	0
341	0	0	341	1	547.655	257.421	290.233	0	0	6.82735	0.511587	-16.9696	482.98	7168.69	11460.4	16.9696	0	16.2491	13.2891	15.5943	0	0	27.1486	-479.168	23.4862	0
342	0	0	342	1	496.577	268.14	228.437	0	0	26.5569	124.538	426.352	387.778	7248.62	11336.4	-426.352	0	14.9085	13.3953	17.2035	0	0	42.9071	-489.656	27.2617	0
343	0	0	343	1	500.163	250.564	249.599	0	0	0.28546	122.438	134.528	469.556	7175.24	11438.1	-134.528	0	15.8795	12.1025	14.9708	0	0	31.5562	-475.093	25.9136	0
344	0	0	344	1	535.711	286.405	249.307	0	0	21.2279	65.945	167.97	430.365	7154.29	11395	-167.97	0	14.5261	12.778	16.6127	0	0	48.1415	-487.566	24.2779	0
345	0	0	345	1	587.679	295.85	291.829	0	0	14.0245	12.4709	51.0346	513.807	7161.5	11348.8	-51.0346	0	17.2021	13.3803	17.0936	0	0	38.779	-489.354	21.7387	0
346	0	0	346	1	605.196	257.306	347.89	0	0	-34.0786	112.09	-11.69	578.241	7209.6	11448.5	11.69	0	19.6332	12.7466	15.5669	0	0	34.1141	-483.052	20.4692	0
347	0	0	347	1	431.13	188.427	242.703	0	0	48.3035	48.5277	15.6043	294.421	7226.88	11412.4	-15.6043	0	9.79975	13.4888	16.1229	0	0	32.2907	-478.527	32.7293	0
351	0	0	351	1	545.28	303.202	242.078	0	0	-10.6697	169.572	284.429	497.37	7186.19	11391	-284.429	0	17.768	12.9805	15.9382	0	0	50.8806	-489.384	23.6152	0
352	0	0	352	1	539.129	271.404	267.726	0	0	39.8222	123.595	21.7342	440.581	7135.7	11337.3	-21.7342	0	14.7473	13.2477	16.0089	0	0	35.1294	-482.772	24.0699	0
353	0	0	353	1	671.938	321.013	350.925	0	0	-39.545	42.8395	50.9419	661.83	7215.07	11418.1	-50.9419	0	22.3987	12.3787	15.6553	0	0	56.4062	-494.156	17.8361	0
354	0	0	354	1	520.422	193.878	326.544	0	0	-33.122	26.2107	-53.062	438.347	7208.64	11434.7	53.062	0	14.8841	13.2248	15.7528	0	0	25.2798	-477.797	25.1538	0
355	0	0	355	1	428.078	167.273	260.805	0	0	38.5116	84.6258	-17.7048	254.464	7236.67	11475.9	17.7048	0	8.50375	12.9573	15.8623	0	0	33.0035	-475.562	32.6991	0
356	0	0	356	1	520.072	289.229	230.844	0	0	4.50783	40.073	179.329	435.31	7171.01	11420.8	-179.329	0	14.7952	14.4528	16.4121	0	0	50.5682	-493.538	25.7403	0
357	0	0	357	1	570.575	276.384	294.191	0	0	23.4717	60.9565	8.12573	444.503	7152.05	11399.9	-8.12573	0	14.8393	13.491	16.8269	0	0	36.7801	-486.451	22.5761	0
358	0	0	358	1	397.91	186.084	211.826	0	0	85.0529	50.9776	-111.561	208.735	7190.13	11409.9	111.561	0	7.04638	13.7533	16.0559	0	0	22.6	-472.04	36.7051	0
360	0	0	360	1	509.817	248.897	260.92	0	0	1.38589	97.24	130.455	482.101	7174.13	11463.3	-130.455	0	16.247	11.5069	14.8413	0	0	49.8612	-480.44	25.0275	0
361	0	0	361	1	473.581	218.324	255.257	0	0	11.262	51.0456	-167.408	405.48	7164.26	11409.9	167.408	0	13.9027	13.4757	15.871	0	0	42.5772	-485.546	28.6887	0
363	0	0	363	1	425.468	205.676	219.792	0	0	-19.2499	32.9332	271.235	320.834	7194.77	11428	-271.235	0	11.3309	13.0506	16.3956	0	0	31.7893	-478.201	33.2294	0
364	0	0	364	1	495.31	273.399	221.911	0	0	48.5542	-9.94253	20.6908	355.928	7126.97	11470.8	-20.6908	0	11.9088	12.4562	15.4052	0	0	33.901	-475.472	26.5032	0
365	0	0	365	1	647.09	336.93	310.16	0	0	38.7795	18.7021	244.201	675.362	7236.4	11342.5	-244.201	0	23.3237	14.1772	15.8465	0	0	43.1804	-495.719	19.1166	0
366	0	0	366	1	467.377	234.366	233.012	0	0	-49.0952	55.1593	74.2988	328.402	7224.62	11405.7	-74.2988	0	11.1559	13.648	15.8511	0	0	30.4738	-478.54	29.2684	0
367	0	0	367	1	396.749	174.347	222.401	0	0	51.7589	98.3547	-9.06206	295.094	7223.42	11462.2	9.06206	0	9.85656	12.9326	14.9551	0	0	26.0036	-469.917	35.9019	0
372	0	0	372	1	597.748	269.662	328.087	0	0	20.2106	82.9119	122.941	453.246	7155.31	11477.6	-122.941	0	15.1899	11.8163	15.086	0	0	46.9016	-480.896	20.4766	0
373	0	0	373	1	600.666	267.744	332.922	0	0	-36.9321	79.5039	39.061	573.148	7212.45	11381.4	-39.061	0	19.3841	12.6032	15.2797	0	0	34.0293	-481.46	20.5782	0
374	0	0	374	1	536.109	273.161	262.948	0	0	49.5982	85.4222	98.423	475.198	7225.58	11475.1	-98.423	0	15.8296	13.0525	16.54	0	0	34.5635	-484.242	24.3216	0
375	0	0	375	1	465.153	215.498	249.655	0	0	25.0363	82.5286	198.761	356.259	7250.14	11478	-198.761	0	12.1088	12.9236	15.4652	0	0	26.2855	-473.797	29.0434	0
376	0	0	376	1	676.658	359.125	317.532	0	0	0.562256	52.7384	145.916	521.964	7174.96	11408.2	-145.916	0	17.6192	13.0147	15.6576	0	0	39.0139	-485.532	17.7999	0
377	0	0	377	1	458.639	183.302	275.337	0	0	-44.1872	10.014	-13.8637	329.965	7219.71	11450.9	13.8637	0	11.2273	12.4446	15.7829	0	0	50.5544	-483.083	29.5123	0
378	0	0	378	1	418.317	236.181	182.136	0	0	39.3935	11.8606	150.093	320.415	7235.79	11349.4	-150.093	0	10.7875	13.9183	16.2553	0	0	38.0299	-483.759	34.3915	0
379	0	0	379	1	565.473	231.273	334.201	0	0	56.4964	20.391	25.1172	402.8	7218.68	11440.5	-25.1172	0	13.4146	13.3215	16.494	0	0	30.3309	-480.615	22.726	0
380	0	0	380	1	586.081	275.992	310.09	0	0	57.199	53.0804	120.875	489.116	7217.98	11407.8	-120.875	0	16.3091	13.7573	16.211	0	0	36.1356	-486.776	21.7298	0
381	0	0	381	1	538.566	286.782	251.784	0	0	-19.4064	82.8594	256.121	573.581	7194.93	11378	-256.121	0	20.0808	12.5029	16.2541	0	0	35.7008	-485.456	23.9363	0
382	0	0	382	1	402.747	185.189	217.558	0	0	94.8745	49.0512	-135.156	354.101	7180.31	11411.8	135.156	0	12.0191	13.5681	15.8588	0	0	23.0172	-475.28	35.903	0
383	0	0	383	1	578.403	329.08	249.323	0	0	-5.89066	78.0297	67.193	367.702	7181.41	11382.9	-67.193	0	12.3341	13.6065	16.6047	0	0	42.1982	-487.048	22.1562	0
384	0	0	384	1	533.796	247.857	285.938	0	0	16.5366	122.686	-72.7064	374.211	7158.98	11437.9	72.7064	0	12.6675	13.7276	14.8296	0	0	32.5894	-477.602	24.2269	0
385	0	0	385	1	452.199	194.106	258.093	0	0	19.8777	67.1401	30.9136	401.888	7155.64	11393.8	-30.9136	0	13.4123	12.988	16.7765	0	0	40.0893	-485.272	30.6597	0
386	0	0	386	1	559.727	309.414	250.313	0	0	57.3206	-8.54109	214.433	466.376	7217.86	11469.4	-214.433	0	15.9846	13.0175	15.2379	0	0	29.7353	-477.49	22.6633	0
387	0	0	387	1	739.846	414.425	325.421	0	0	26.0756	116.094	193.456	678.747	7149.44	11344.8	-193.456	0	23.088	13.2167	15.5189	0	0	42.5695	-491.685	15.9093	0
388	0	0	388	1	630.163	288.194	341.969	0	0	-4.86561	37.9365	62.0608	596.827	7180.39	11423	-62.0608	0	20.0165	12.9435	16.0315	0	0	25.0194	-481.27	19.5541	0
389	0	0	389	1	682.251	302.235	380.015	0	0	9.74408	70.0832	102.866	516.874	7165.78	11390.8	-102.866	0	17.3111	12.299	15.7986	0	0	42.2821	-484.258	17.5004	0
390	0	0	390	1	472.261	207.596	264.665	0	0	51.3138	106.44	-16.0882	394.189	7124.21	11354.5	16.0882	0	13.1863	13.2041	16.6619	0	0	40.3808	-485.531	28.9448	0
391	0	0	391	1	610.178	285.26	324.918	0	0	70.3235	29.7278	-11.6225	612.406	7204.86	11431.2	11.6225	0	20.4129	13.0684	15.8547	0	0	34.4048	-486.479	20.3834	0
392	0	0	392	1	483.544	289.332	194.212	0	0	44.1186	121.748	219.21	330.862	7231.06	11339.2	-219.21	0	11.3108	14.0244	16.1053	0	0	31.6503	-481.451	28.1629	0
393	0	0	393	1	523.67	242.323	281.347	0	0	38.3519	41.0184	0.208507	473.835	7137.17	11419.9	-0.208507	0	15.8016	13.1414	15.7795	0	0	44.083	-487.626	24.9269	0
394	0	0	394	1	524.52	268.353	256.167	0	0	18.6613	41.3144	243.551	414.672	7256.52	11319.9	-243.551	0	14.3291	12.9185	16.2673	0	0	36.7695	-482.541	24.9283	0
396	0	0	396	1	437.94	259.63	178.31	0	0	55.219	123.528	196.316	334.632	7219.96	11337.4	-196.316	0	11.3573	13.4993	14.9329	0	0	30.1109	-474.644	31.5776	0
397	0	0	397	1	528.317	275.776	252.541	0	0	-11.2515	24.7082	150.151	585.984	7186.77	11436.2	-150.151	0	19.8913	13.1227	15.7364	0	0	24.949	-480.763	24.6186	0
398	0	0	398	1	613.823	289.46	324.363	0	0	-21.1395	67.9815	-55.4978	516.354	7196.66	11392.9	55.4978	0	17.4708	13.5099	15.4185	0	0	43.1477	-487.186	20.2425	0
399	0	0	399	1	524.133	269.682	254.451	0	0	11.4855	101.856	98.862	488.664	7164.04	11359	-98.862	0	16.3845	13.6563	16.15	0	0	50.9275	-493.323	25.1561	0
400	0	0	400	1	484.597	232.287	252.31	0	0	49.6641	47.2239	171.624	466.577	7225.52	11413.7	-171.624	0	15.7062	12.7052	15.335	0	0	32.711	-478.355	27.3612	0
401	0	0	401	1	496.86	283.177	213.683	0	0	-12.726	93.9712	140.952	330.751	7188.25	11366.9	-140.952	0	11.2	12.734	15.7889	0	0	38.9049	-479.795	26.6016	0
402	0	0	402	1	487.991	195.939	292.051	0	0	-54.5874	70.7616	38.7802	368.266	7230.11	11290.5	-38.7802	0	12.5266	12.3983	15.5021	0	0	49.9115	-482.57	27.0436	0
403	0	0	403	1	556.919	234.269	322.65	0	0	-9.64498	121.001	32.3289	509.347	7185.17	11439.6	-32.3289	0	17.171	12.2271	14.898	0	0	37.0619	-478.691	22.515	0
404	0	0	404	1	383.454	184.761	198.693	0	0	104.682	97.0455	-71.1558	268.892	7170.5	11363.9	71.1558	0	9.04867	13.0026	15.4312	0	0	33.1482	-474.189	37.9224	0
407	0	0	407	1	510.488	300.194	210.294	0	0	43.5743	59.294	162.049	352.983	7231.61	11401.6	-162.049	0	11.8614	13.2572	15.5998	0	0	32.5895	-478.125	25.7781	0
409	0	0	409	1	607.815	290.889	316.926	0	0	-48.069	-4.66928	100.2	529.264	7223.59	11365.9	-100.2	0	18.1088	12.982	14.6331	0	0	33.4515	-479.48	20.2256	0
410	0	0	410	1	610.525	295.791	314.734	0	0	-10.5437	114.674	149.656	571.758	7186.06	11346.2	-149.656	0	19.4152	12.2574	15.8685	0	0	47.586	-488.231	20.1791	0
412	0	0	412	1	566.75	285.179	281.571	0	0	53.9269	7.04172	196.908	527.695	7221.25	11453.9	-196.908	0	17.9452	11.5648	15.0513	0	0	36.0308	-476.164	21.8587	0
413	0	0	413	1	491.233	268.211	223.022	0	0	50.3399	0.11547	75.0488	406.711	7224.84	11361.1	-75.0488	0	13.5838	12.6943	16.0192	0	0	32.2332	-478.312	27.064	0
415	0	0	415	1	539.206	261.591	277.614	0	0	11.4718	71.6326	101.846	392.791	7164.05	11488.9	-101.846	0	13.1502	12.5335	14.7456	0	0	34.551	-475.448	23.5404	0
416	0	0	416	1	619.767	303.3	316.467	0	0	2.15843	8.86158	141.266	431.399	7173.36	11352.4	-141.266	0	14.6009	12.4599	15.6328	0	0	49.5152	-485.937	19.7956	0
418	0	0	418	1	434.104	244.273	189.831	0	0	58.7202	8.28492	188.356	329.179	7216.46	11353	-188.356	0	11.1615	12.6904	15.8079	0	0	35.5398	-477.316	31.9318	0
419	0	0	419	1	597.463	309.24	288.223	0	0	46.7616	59.118	136.357	497.467	7228.42	11401.8	-136.357	0	16.6356	12.8228	14.5061	0	0	42.1794	-482.167	20.6159	0
420	0	0	420	1	559.114	324.192	234.922	0	0	0.928054	89.7688	271.887	383.872	7174.59	11271.5	-271.887	0	13.4535	13.2938	16.2606	0	0	51.6324	-490.123	23.0078	0
421	0	0	421	1	608.737	250.411	358.326	0	0	-3.45538	20.9903	-169.86	545.796	7178.98	11439.9	169.86	0	18.7821	12.0847	15.0256	0	0	60.3157	-488.95	20.0552	0
422	0	0	422	1	606.567	298.046	308.521	0	0	-27.0816	72.5716	153.772	554.598	7202.6	11388.3	-153.772	0	18.8849	12.4788	15.0715	0	0	39.2809	-483.107	20.2499	0
423	0	0	423	1	415.039	236.213	178.827	0	0	-30.4506	69.0397	239.49	306.313	7305.63	11391.9	-239.49	0	10.6937	13.2546	16.3653	0	0	20.9087	-473.534	34.4842	0
424	0	0	424	1	439.06	236.047	203.013	0	0	42.5687	112.376	146.926	376.115	7132.95	11348.5	-146.926	0	12.6364	12.8517	15.5163	0	0	25.1324	-473.77	31.4046	0
425	0	0	425	1	440.499	235.657	204.842	0	0	-29.4493	0.0203303	53.3721	337.814	7204.97	11560.5	-53.3721	0	11.4438	13.0396	15.1418	0	0	32.6252	-475.475	31.2077	0
426	0	0	426	1	475.349	204.261	271.088	0	0	32.6388	197.633	178.078	304.873	7242.54	11362.9	-178.078	0	10.5106	12.2672	15.4991	0	0	42.8942	-477.368	27.9612	0
429	0	0	429	1	449.347	198.021	251.325	0	0	37.4454	69.1743	25.4927	261.14	7138.08	11491.4	-25.4927	0	8.69772	12.9853	15.2891	0	0	38.0675	-476.115	30.4032	0
430	0	0	430	1	469.601	204.964	264.637	0	0	118.526	56.996	-42.3603	321.109	7256.31	11403.9	42.3603	0	10.7509	12.6543	15.1204	0	0	28.548	-471.662	28.4538	0
432	0	0	432	1	485.317	220.505	264.812	0	0	3.1218	71.1279	87.2521	494.266	7172.4	11389.8	-87.2521	0	16.5572	11.8696	14.9215	0	0	40.5037	-478.072	26.8719	0
433	0	0	433	1	462.093	274.035	188.058	0	0	25.3407	58.8279	118.403	381.931	7249.84	11402.1	-118.403	0	12.7769	13.1269	15.9821	0	0	36.9829	-481.105	29.5604	0
434	0	0	434	1	516.17	221.605	294.565	0	0	-5.82295	95.0558	18.0262	375.166	7181.34	11365.8	-18.0262	0	12.6049	13.0823	14.3524	0	0	55.0274	-484.107	24.9985	0
436	0	0	436	1	393.534	186.827	206.707	0	0	125.345	100.113	49.9307	183.579	7149.83	11360.8	-49.9307	0	6.12145	13.1048	14.9274	0	0	28.6226	-468.337	36.3905	0
437	0	0	437	1	465.373	278.212	187.161	0	0	-34.5056	71.3997	245.819	435.425	7210.03	11389.5	-245.819	0	15.2581	13.0758	14.9664	0	0	38.1716	-480.885	28.917	0
439	0	0	439	1	518.415	248.074	270.341	0	0	77.2724	92.8551	0.137044	403.762	7197.91	11467.7	-0.137044	0	13.4592	12.7663	14.4368	0	0	33.4761	-474.743	24.7809	0
440	0	0	440	1	344.753	208.685	136.068	0	0	36.5194	63.8368	274.016	240.298	7139	11297.4	-274.016	0	8.36929	13.0972	15.4526	0	0	20.3061	-468.044	44.1564	0
441	0	0	441	1	590.798	284.506	306.292	0	0	-10.0596	64.0123	104.237	492.556	7185.58	11396.9	-104.237	0	16.57	12.1753	15.1604	0	0	48.8382	-484.166	20.8935	0
442	0	0	442	1	674.433	307.451	366.981	0	0	-21.9757	49.3581	11.4076	641.022	7197.5	11411.5	-11.4076	0	21.59	13.057	14.253	0	0	44.6053	-486.955	17.6555	0
443	0	0	443	1	491.593	194.363	297.23	0	0	0.0331997	80.5411	39.6616	525.03	7175.49	11380.4	-39.6616	0	17.5892	11.9952	13.241	0	0	45.046	-476.378	25.9564	0
445	0	0	445	1	617.621	299.684	317.937	0	0	42.4261	109.175	77.8203	498.206	7133.09	11451.4	-77.8203	0	16.6247	11.62	15.2395	0	0	44.2527	-480.261	19.6161	0
446	0	0	446	1	489.57	213.298	276.272	0	0	11.1434	114.778	-187.386	317.757	7164.38	11346.1	187.386	0	11.0102	12.6035	15.0574	0	0	34.4723	-473.97	26.8692	0
448	0	0	448	1	593.217	275.086	318.131	0	0	25.9033	118.961	4.3213	461.595	7149.62	11441.6	-4.3213	0	15.4797	11.3847	13.5355	0	0	23.2781	-464.131	20.2583	0
449	0	0	449	1	468.914	231.52	237.394	0	0	11.1561	77.1685	29.4151	429.539	7164.36	11483.4	-29.4151	0	14.361	11.6686	15.1075	0	0	34.3579	-473.066	28.112	0
451	0	0	451	1	562.631	252.411	310.22	0	0	-0.763926	61.602	73.6736	449.001	7176.28	11399.3	-73.6736	0	15.0415	11.8282	14.2812	0	0	30.9508	-471.14	21.9687	0
452	0	0	452	1	353.099	207.912	145.187	0	0	52.9718	19.6298	47.3944	220.391	7222.21	11441.3	-47.3944	0	7.33827	13.097	14.5921	0	0	33.116	-470.969	42.1694	0
453	0	0	453	1	359.823	197.568	162.255	0	0	30.6028	18.8496	96.6179	181.667	7244.58	11342.4	-96.6179	0	6.07387	13.1422	15.2693	0	0	40.2626	-475.085	41.4766	0
454	0	0	454	1	413.277	206.771	206.506	0	0	-9.73819	34.0037	275.881	275.567	7185.26	11526.6	-275.881	0	9.72443	12.3386	14.2711	0	0	40.1361	-471.709	33.3431	0
455	0	0	455	1	451.338	254.04	197.298	0	0	-17.8925	89.2734	311.358	470.84	7193.41	11371.6	-311.358	0	16.9168	12.0535	14.6976	0	0	28.1503	-472.624	29.6171	0
456	0	0	456	1	524.524	217.419	307.105	0	0	0.8015	57.2162	-67.0386	478.795	7174.72	11403.7	67.0386	0	16.1425	13.1845	14.6557	0	0	35.2262	-479.534	24.5867	0
458	0	0	458	1	428.282	222.422	205.86	0	0	36.5134	19.1471	206.484	379.974	7139.01	11342.1	-206.484	0	12.961	13.1119	16.2869	0	0	35.0621	-481.615	32.9157	0
460	0	0	460	1	553.562	236.345	317.217	0	0	81.137	22.9472	-19.61	563.021	7194.04	11438	19.61	0	18.7866	13.2326	15.307	0	0	28.3417	-480.884	23.0716	0
461	0	0	461	1	673.215	282.245	390.97	0	0	31.6355	70.8375	111.733	688.608	7143.89	11390.1	-111.733	0	22.9991	11.7809	14.7088	0	0	42.023	-484.18	17.5297	0
463	0	0	463	1	473.032	241.54	231.492	0	0	3.69774	33.6206	102.675	437.953	7171.82	11427.3	-102.675	0	14.6996	12.1167	15.1194	0	0	35.9356	-476.341	27.9667	0
464	0	0	464	1	508.038	256.527	251.512	0	0	-39.0398	5.07302	81.164	366.52	7214.56	11455.8	-81.164	0	12.4603	13.0275	15.9636	0	0	27.8668	-476.584	25.969	0
465	0	0	465	1	497.899	237.646	260.253	0	0	42.4816	134.847	235.761	435.173	7232.7	11425.7	-235.761	0	14.9834	11.6508	14.5354	0	0	48.5437	-479.698	25.786	0
466	0	0	466	1	507.574	244.709	262.865	0	0	54.6099	42.5622	69.294	382.439	7220.57	11418.3	-69.294	0	12.7141	12.7727	14.9876	0	0	26.8697	-472.392	25.6429	0
467	0	0	467	1	397.786	213.697	184.089	0	0	26.5138	85.2707	41.3909	323.032	7248.67	11475.3	-41.3909	0	10.7761	12.6411	14.6449	0	0	22.8944	-467.405	35.4722	0
469	0	0	469	1	532.581	199.4	333.181	0	0	-7.10985	140.723	-137.083	403.6	7182.63	11419.8	137.083	0	13.9178	11.6994	14.6961	0	0	43.4289	-475.544	23.6581	0
470	0	0	470	1	389.299	180.896	208.403	0	0	-19.8254	120.978	155.985	356.923	7195.35	11339.9	-155.985	0	12.1744	11.877	14.4493	0	0	26.535	-467.261	36.0212	0
472	0	0	472	1	556.731	320.116	236.615	0	0	61.7423	71.1778	331.978	518.595	7213.44	11389.7	-331.978	0	18.5578	11.7313	14.3944	0	0	30.8539	-473.217	22.2697	0
473	0	0	473	1	439.27	220.358	218.912	0	0	62.5783	31.8264	-4.77907	277.905	7212.6	11429.1	4.77907	0	9.25947	12.5554	14.1943	0	0	34.4653	-469.85	30.7538	0
474	0	0	474	1	474.396	202.556	271.84	0	0	62.4415	42.9156	-88.3087	393.303	7212.74	11517.6	88.3087	0	13.2202	11.3416	13.95	0	0	26.841	-464.294	27.189	0
475	0	0	475	1	454.824	226.003	228.821	0	0	30.5865	7.7661	87.9733	388.56	7144.93	11453.1	-87.9733	0	13.0005	11.8205	14.5555	0	0	22.7844	-466.372	29.1646	0
476	0	0	476	1	380.899	190.285	190.615	0	0	59.0985	-31.2383	127.337	361.228	7216.08	11492.1	-127.337	0	12.1945	10.9686	14.1024	0	0	24.124	-461.751	36.4024	0
477	0	0	477	1	623.779	281.035	342.744	0	0	36.0305	50.27	-33.8009	510.782	7139.49	11510.3	33.8009	0	17.0781	11.5101	14.1891	0	0	42.1546	-476.365	19.155	0
478	0	0	478	1	501.691	219.272	282.419	0	0	87.6619	19.6711	21.4682	381.216	7187.52	11441.2	-21.4682	0	12.6905	12.6337	15.0422	0	0	33.6167	-475.801	26.0124	0
479	0	0	479	1	394.658	207.471	187.188	0	0	3.40623	78.6536	26.7684	238.813	7271.77	11481.9	-26.7684	0	7.99693	12.2689	14.5329	0	0	26.6654	-464.953	35.6055	0
480	0	0	480	1	714.542	383.709	330.833	0	0	28.9656	32.8609	198.178	602.876	7146.55	11527.7	-198.178	0	20.5069	11.9412	13.9256	0	0	37.3879	-478.287	16.1836	0
481	0	0	481	1	450.238	244.76	205.477	0	0	15.9481	27.3316	76.5739	386.304	7259.23	11433.6	-76.5739	0	12.9183	12.4159	14.0126	0	0	33.6443	-471.99	29.6215	0
482	0	0	482	1	406.33	171.536	234.794	0	0	68.0663	60.1736	-9.99244	339.492	7207.11	11500.4	9.99244	0	11.3075	12.1837	14.3627	0	0	36.954	-472.707	34.0868	0
483	0	0	483	1	489.293	235.314	253.979	0	0	-45.2806	55.934	123.237	408.815	7220.8	11405	-123.237	0	13.9341	11.6188	15.0831	0	0	44.8847	-478.471	26.5355	0
484	0	0	484	1	395.004	182.608	212.396	0	0	40.8937	26.9535	-2.89221	333.398	7234.29	11433.9	2.89221	0	11.1258	11.9047	14.9129	0	0	50.3795	-477.217	35.5334	0
485	0	0	485	1	597.262	325.015	272.247	0	0	47.0815	58.0763	98.3754	461.184	7128.44	11502.5	-98.3754	0	15.3565	11.5056	14.109	0	0	38.6051	-472.846	20.2283	0
486	0	0	486	1	538.957	246.824	292.133	0	0	57.3715	-9.46958	184.127	486.391	7217.81	11470.4	-184.127	0	16.5296	12.3963	14.668	0	0	46.9009	-482.452	23.4949	0
487	0	0	487	1	749.945	374.268	375.677	0	0	2.47955	77.1769	132.115	733.583	7173.04	11483.4	-132.115	0	24.6955	11.417	14.1373	0	0	23.86	-474.107	15.1871	0
488	0	0	488	1	400.818	175.089	225.729	0	0	22.8233	12.5328	-50.493	292.369	7152.7	11448.4	50.493	0	9.82526	11.8284	14.4617	0	0	44.8916	-472.783	34.5849	0
489	0	0	489	1	765.975	395.74	370.236	0	0	57.8265	28.1585	107.859	806.182	7217.35	11432.7	-107.859	0	26.8798	11.7154	14.0513	0	0	49.2158	-487.973	14.8301	0
490	0	0	490	1	461.498	254.3	207.198	0	0	28.3478	116.663	60.7512	367.072	7147.17	11443.9	-60.7512	0	12.2777	12.0002	13.5112	0	0	35.4517	-468.855	28.3166	0
491	0	0	491	1	602.568	257.293	345.275	0	0	18.7068	12.5549	-49.1672	519.449	7156.81	11448.3	49.1672	0	17.4636	12.3571	14.7285	0	0	27.9588	-474.858	20.3266	0
492	0	0	492	1	399.308	192.237	207.071	0	0	6.62599	124.484	130.428	346.283	7168.89	11336.4	-130.428	0	11.6912	11.983	14.749	0	0	28.7828	-469.236	34.9773	0
493	0	0	493	1	691.737	340.471	351.266	0	0	73.1263	-26.1249	32.9041	640.073	7202.05	11487	-32.9041	0	21.4507	12.1732	14.6577	0	0	35.3049	-480.649	17.005	0
494	0	0	494	1	485.522	202.727	282.794	0	0	49.1375	44.0773	-72.904	390.831	7226.04	11416.8	72.904	0	13.1136	11.2204	14.7288	0	0	37.2064	-471.029	26.554	0
495	0	0	495	1	469.125	229.795	239.33	0	0	11.4561	11.6201	147.92	530.623	7164.06	11449.3	-147.92	0	17.9391	11.2492	14.0935	0	0	37.057	-473.825	27.6038	0
497	0	0	497	1	651.249	344.734	306.515	0	0	31.0998	69.9303	164.727	549.098	7244.08	11391	-164.727	0	18.4912	12.2524	14.3859	0	0	30.3563	-475.719	18.3225	0
498	0	0	498	1	371.501	169.086	202.415	0	0	29.3898	118.162	78.1219	280.68	7146.13	11442.4	-78.1219	0	9.39105	10.9901	13.9675	0	0	22.9715	-458.162	37.6195	0
500	0	0	500	1	469.225	245.975	223.25	0	0	34.2042	28.5327	41.7224	337.925	7240.98	11432.4	-41.7224	0	11.2638	12.8177	15.6598	0	0	34.2357	-476.915	28.7244	0
501	0	0	501	1	442.887	187.86	255.027	0	0	20.1108	1.80011	-112.009	408.513	7155.41	11459.1	112.009	0	13.866	12.3954	14.8087	0	0	32.9656	-474.479	30.574	0
502	0	0	502	1	505.599	271.591	234.008	0	0	-18.9357	83.7374	268.37	468.864	7194.46	11476.8	-268.37	0	16.4963	11.6146	14.1771	0	0	40.6914	-474.832	25.1573	0
503	0	0	503	1	530.424	262.92	267.504	0	0	40.3278	76.3523	217.954	481.745	7234.85	11484.2	-217.954	0	16.4228	12.2297	15.4575	0	0	36.3654	-479.309	24.1408	0
504	0	0	504	1	470.964	257.226	213.738	0	0	-93.7951	122.458	251.831	363.5	7269.32	11438.1	-251.831	0	13.1579	11.571	15.1037	0	0	39.8843	-474.846	27.9076	0
506	0	0	506	1	532.732	251.684	281.048	0	0	-20.5601	54.2622	92.6215	461.892	7196.08	11506.3	-92.6215	0	15.5666	11.2892	14.0606	0	0	32.3584	-469.629	23.3642	0
507	0	0	507	1	417.125	241.098	176.026	0	0	-20.6223	76.003	188.065	336.128	7295.8	11484.6	-188.065	0	11.5133	12.0931	13.5358	0	0	21.5492	-461.898	32.4929	0
508	0	0	508	1	406.663	243.09	163.573	0	0	11.849	0.407995	81.8525	287.296	7263.33	11460.5	-81.8525	0	9.6479	13.2035	15.324	0	0	27.0935	-472.665	34.9977	0
511	0	0	511	1	548.186	258.176	290.01	0	0	9.72509	44.3536	-64.7491	433.766	7265.46	11416.5	64.7491	0	14.5993	12.9323	14.7373	0	0	43.7665	-481.833	23.1466	0
512	0	0	512	1	371.571	195.749	175.822	0	0	-42.5039	54.9723	3.07962	192.873	7218.02	11405.9	-3.07962	0	6.53693	11.7428	14.7755	0	0	47.2658	-471.696	38.5029	0
513	0	0	513	1	464.949	212.165	252.784	0	0	48.4347	62.5002	103.043	365.079	7226.75	11498.1	-103.043	0	12.159	12.3386	13.731	0	0	26.0051	-466.548	28.2432	0
514	0	0	514	1	515.605	197.865	317.74	0	0	-12.0541	29.665	-142.928	453.928	7187.57	11530.9	142.928	0	15.5428	11.4654	14.0767	0	0	39.3789	-473.353	24.4427	0
515	0	0	515	1	567.488	272.923	294.565	0	0	67.1706	87.0301	142.824	619.513	7208.01	11473.5	-142.824	0	20.7145	11.5443	14.1385	0	0	52.7495	-484.027	21.6175	0
516	0	0	516	1	440.911	241.592	199.32	0	0	-28.7478	39.314	148.898	414.478	7204.27	11421.6	-148.898	0	14.1196	11.7848	15.4027	0	0	35.1713	-475.038	30.6988	0
517	0	0	517	1	539.026	260.42	278.606	0	0	51.5338	49.6936	146.324	539.103	7223.65	11510.9	-146.324	0	18.0527	12.3462	14.072	0	0	24.9639	-472.275	23.3263	0
518	0	0	518	1	553.564	247.395	306.169	0	0	-35.3739	98.6039	-24.9271	559.05	7210.89	11462	24.9271	0	18.9762	11.1836	13.8146	0	0	26.1543	-467.898	22.1445	0
519	0	0	519	1	472.283	230.204	242.079	0	0	43.0552	-11.0475	65.2174	500.656	7232.13	11471.9	-65.2174	0	16.7587	12.2611	14.5589	0	0	50.6419	-485.027	27.903	0
520	0	0	520	1	383.941	193.736	190.205	0	0	32.4226	-18.2058	95.3114	241.605	7242.76	11479.1	-95.3114	0	8.12264	12.2272	15	0	0	32.5564	-469.338	37.19	0
521	0	0	521	1	523.527	245.77	277.757	0	0	54.3527	117.282	39.4187	395.672	7220.83	11343.6	-39.4187	0	13.2062	11.8855	14.5113	0	0	44.6443	-475.924	24.2072	0
523	0	0	523	1	645.035	325.842	319.194	0	0	-30.0156	34.851	173.912	621.855	7205.54	11525.7	-173.912	0	21.3161	11.6783	13.7795	0	0	43.8489	-480.19	18.3231	0
525	0	0	525	1	448.832	252.211	196.622	0	0	-19.0496	32.1835	122.684	280.378	7194.57	11528.4	-122.684	0	9.48681	11.3584	13.8662	0	0	36.5098	-465.249	29.2455	0
526	0	0	526	1	497.239	231.05	266.189	0	0	63.6959	56.2453	91.5462	395.439	7211.48	11504.3	-91.5462	0	13.1453	11.75	13.7431	0	0	49.5456	-475.739	25.6362	0
527	0	0	527	1	431.839	233.461	198.377	0	0	40.8413	72.4726	304.734	243.704	7134.68	11288.8	-304.734	0	8.608	11.6776	15.522	0	0	50.3306	-476.665	31.5699	0
528	0	0	528	1	464.395	230.479	233.916	0	0	-16.9861	17.8144	196.455	408.697	7192.51	11443.1	-196.455	0	14.0632	12.1632	15.5826	0	0	49.4601	-482.87	28.8371	0
529	0	0	529	1	492.156	225.955	266.201	0	0	-10.4183	89.0279	171.508	367.05	7185.94	11471.5	-171.508	0	12.4919	11.7116	14.7118	0	0	25.0301	-467.096	26.258	0
530	0	0	530	1	510.336	234.359	275.978	0	0	32.1443	75.0497	54.0108	365.162	7143.38	11485.5	-54.0108	0	12.1644	12.3221	14.4398	0	0	33.0043	-471.642	25.1579	0
531	0	0	531	1	625.472	300.85	324.621	0	0	25.9488	24.8982	68.729	505.522	7149.57	11436	-68.729	0	16.8769	11.8092	14.9438	0	0	44.2066	-478.994	19.2925	0
532	0	0	532	1	562.442	310.328	252.114	0	0	-15.2549	4.25713	190.343	534.391	7190.78	11456.6	-190.343	0	18.3853	11.0179	13.4544	0	0	43.4129	-473.715	21.5689	0
533	0	0	533	1	555.708	262.287	293.421	0	0	24.6939	76.4731	188.728	472.27	7150.83	11384.4	-188.728	0	16.009	12.3231	16.3556	0	0	43.0682	-485.235	22.9364	0
534	0	0	534	1	668.27	313.643	354.627	0	0	28.6536	44.7173	52.5606	548.969	7146.87	11515.8	-52.5606	0	18.2941	11.4369	13.915	0	0	30.8515	-471.718	17.5	0
535	0	0	535	1	554.313	293.85	260.463	0	0	17.7144	85.6098	58.885	440.84	7157.81	11475	-58.885	0	14.7236	12.2806	15.3137	0	0	44.272	-481.799	22.7645	0
537	0	0	537	1	476.711	215.209	261.502	0	0	-24.5196	21.8842	217.237	349.079	7200.04	11439	-217.237	0	12.1096	11.0601	14.9918	0	0	55.2916	-477.268	27.2213	0
539	0	0	539	1	685.467	312.129	373.338	0	0	69.9409	27.1244	155.653	568.175	7205.24	11433.8	-155.653	0	19.0628	11.8285	14.6457	0	0	38.2139	-478.823	17.1355	0
540	0	0	540	1	503.297	291.698	211.599	0	0	-47.6744	23.8768	134.084	453.698	7223.19	11437	-134.084	0	15.5348	11.8702	14.0508	0	0	31.5749	-470.68	25.3601	0
541	0	0	541	1	432.052	185.277	246.774	0	0	41.6352	76.2951	47.4057	357.563	7233.54	11484.3	-47.4057	0	11.9	11.6114	14.0825	0	0	38.7625	-469.635	30.9781	0
542	0	0	542	1	610.688	293.311	317.377	0	0	7.29225	36.8666	63.2668	459.963	7168.23	11424	-63.2668	0	15.3887	12.3974	14.4868	0	0	46.9608	-481.722	19.9417	0
543	0	0	543	1	487.41	252.138	235.272	0	0	-24.6783	10.196	98.9916	387.163	7200.2	11450.7	-98.9916	0	13.1138	12.5374	15.4067	0	0	22.8277	-471.413	27.1097	0
544	0	0	544	1	449.024	240.137	208.887	0	0	37.1113	43.8741	275.614	329.158	7238.07	11417	-275.614	0	11.4855	11.9493	14.3815	0	0	40.8728	-472.698	29.666	0
545	0	0	545	1	432.893	272.85	160.043	0	0	-49.3813	64.3689	124.626	289.689	7224.9	11396.5	-124.626	0	9.89001	11.7503	14.4155	0	0	36.2024	-468.372	31.0883	0
547	0	0	547	1	423.461	212.062	211.399	0	0	57.5072	52.1876	283.353	367.298	7217.67	11408.7	-283.353	0	12.8203	11.378	14.1392	0	0	33.541	-467.611	31.7389	0
548	0	0	548	1	419.11	223.1	196.01	0	0	-3.32284	-1.20574	55.2049	281.774	7178.84	11362.4	-55.2049	0	9.48381	12.1013	14.748	0	0	34.4625	-470.504	32.7915	0
550	0	0	550	1	481.269	253.951	227.318	0	0	56.2139	84.1778	73.4372	435.291	7218.97	11376.7	-73.4372	0	14.4758	11.9303	14.5672	0	0	27.4611	-470.469	27.0882	0
552	0	0	552	1	495.459	235.948	259.51	0	0	4.63486	85.726	30.3695	397.572	7170.89	11474.8	-30.3695	0	13.314	11.3834	13.7041	0	0	30.7235	-466.651	25.6179	0
554	0	0	554	1	550.73	247.612	303.118	0	0	-13.9977	71.0654	30.5464	495.968	7189.52	11489.5	-30.5464	0	16.6639	12.3756	14.6043	0	0	42.8791	-480.951	22.8185	0
555	0	0	555	1	446.753	204.121	242.632	0	0	42.9781	98.3421	68.0554	288.911	7232.2	11462.2	-68.0554	0	9.62771	12.6193	14.5242	0	0	32.0807	-470.042	30.2081	0
556	0	0	556	1	513.763	248.947	264.816	0	0	79.8724	25.4782	6.19853	342.594	7195.31	11335.8	-6.19853	0	11.4079	13.3039	16.2069	0	0	53.9696	-489.74	25.7396	0
558	0	0	558	1	413.245	157.756	255.489	0	0	77.2186	14.5991	-55.7441	275.6	7197.96	11346.6	55.7441	0	9.2357	12.5162	14.5259	0	0	32.981	-470.322	33.5442	0
559	0	0	559	1	572.907	307.073	265.834	0	0	-21.2431	68.4155	255.027	502.98	7196.76	11492.1	-255.027	0	17.6114	11.3376	14.5328	0	0	30.502	-471.64	21.3835	0
560	0	0	560	1	517.307	244.133	273.173	0	0	55.8674	15.9403	39.0772	446.241	7219.31	11445	-39.0772	0	14.8625	12.4568	14.7581	0	0	30.2713	-474.528	24.841	0
561	0	0	561	1	545.752	284.761	260.991	0	0	43.3146	104.879	91.6668	483.537	7231.87	11455.7	-91.6668	0	16.1352	11.7903	13.6403	0	0	49.264	-478.735	22.6876	0
562	0	0	562	1	498.598	249.251	249.347	0	0	-26.4098	64.1216	178.452	472.171	7201.93	11496.4	-178.452	0	16.1623	10.8849	13.397	0	0	39.3479	-468.95	25.1438	0
563	0	0	563	1	533.299	281.601	251.699	0	0	15.8961	0.844098	127.822	406.49	7159.62	11559.7	-127.822	0	13.7061	12.1711	15.365	0	0	46.9548	-481.517	23.9283	0
565	0	0	565	1	498.09	210.028	288.062	0	0	108.608	78.5537	-80.9883	358.148	7166.57	11482	80.9883	0	12.0551	11.5915	14.3394	0	0	38.2902	-471.028	25.6961	0
566	0	0	566	1	463.932	216.14	247.791	0	0	19.8202	116.294	113.72	311.561	7155.7	11444.3	-113.72	0	10.4608	12.2004	13.8266	0	0	38.2156	-470.027	28.3055	0
568	0	0	568	1	353.728	181.632	172.096	0	0	84.7845	132.901	145.303	170.971	7190.4	11228.3	-145.303	0	5.74318	11.7323	14.7734	0	0	43.1481	-469.599	41.2333	0
571	0	0	571	1	358.448	168.476	189.972	0	0	-25.4514	65.9275	138.113	202.466	7200.97	11395	-138.113	0	6.87082	11.6618	14.1096	0	0	29.1673	-461.369	40.0604	0
572	0	0	572	1	469.138	267.079	202.059	0	0	-50.2832	80.2205	72.5247	381.621	7225.8	11380.7	-72.5247	0	12.9736	11.7559	14.7926	0	0	40.2801	-475.239	28.0295	0
574	0	0	574	1	451.176	230.918	220.258	0	0	-2.12065	4.74599	136.289	341.944	7177.64	11456.2	-136.289	0	11.5816	12.0325	14.4218	0	0	27.53	-467.454	29.5254	0
575	0	0	575	1	405.523	217.926	187.597	0	0	-72.2867	353.892	248.092	257.427	7247.81	11206.7	-248.092	0	10.368	10.9497	14.1073	0	0	33.2109	-462.191	33.4133	0
576	0	0	576	1	446.401	193.209	253.192	0	0	-8.17809	128.534	25.4901	271.82	7183.7	11432	-25.4901	0	9.17334	11.5253	13.8036	0	0	40.5247	-467.087	29.5086	0
577	0	0	577	1	457.944	216.96	240.984	0	0	20.3752	113.225	-21.736	347.87	7155.15	11447.3	21.736	0	11.6875	11.9368	13.8127	0	0	32.0735	-467.312	28.6906	0
578	0	0	578	1	476.932	238.909	238.023	0	0	39.7584	-7.77475	-10.7964	315.149	7135.76	11468.7	10.7964	0	10.5649	11.1745	13.7413	0	0	31.6322	-462.626	26.8684	0
579	0	0	579	1	505.303	202.35	302.954	0	0	11.257	69.9583	-30.6775	433.516	7164.26	11490.6	30.6775	0	14.5407	11.189	13.4362	0	0	18.2532	-459.756	24.8244	0
582	0	0	582	1	384.883	204.439	180.444	0	0	-8.39387	45.6919	26.409	297.07	7183.91	11415.2	-26.409	0	9.96862	11.7042	14.4372	0	0	50.054	-474.192	36.4851	0
583	0	0	583	1	524.101	239.88	284.221	0	0	-9.62348	85.8151	19.7684	410.889	7185.14	11375.1	-19.7684	0	13.8058	12.0614	14.5054	0	0	38.4894	-475.174	24.2265	0
584	0	0	584	1	353.474	194.322	159.152	0	0	17.4627	53.3248	139.696	226.96	7257.72	11507.2	-139.696	0	7.62644	11.2274	13.6143	0	0	27.6188	-457.837	40.2633	0
585	0	0	585	1	496.352	249.887	246.465	0	0	-2.81191	103.543	159.829	363.481	7178.33	11457	-159.829	0	12.3287	11.8848	13.3214	0	0	29.5305	-465.244	25.6166	0
586	0	0	586	1	390.032	195.675	194.357	0	0	64.5602	22.5853	21.5535	262.694	7210.62	11438.3	-21.5535	0	8.74473	12.005	14.61	0	0	42.3997	-472.275	36.0766	0
588	0	0	588	1	496.373	258.181	238.192	0	0	18.449	23.7654	10.1038	386.094	7157.07	11437.1	-10.1038	0	12.9134	11.6374	13.8384	0	0	24.6611	-463.903	25.684	0
589	0	0	589	1	468.14	202.644	265.495	0	0	47.7511	95.9453	21.3242	232.583	7227.43	11464.6	-21.3242	0	7.75349	11.5588	15.0492	0	0	20.1852	-460.661	28.1108	0
590	0	0	590	1	456.923	289.48	167.443	0	0	48.3946	55.0872	235.202	407.977	7226.79	11405.8	-235.202	0	13.977	11.4531	13.3068	0	0	47.9817	-473.765	28.4024	0
591	0	0	591	1	468.499	244.934	223.565	0	0	60.2553	11.96	85.8099	395.226	7214.92	11448.9	-85.8099	0	13.1758	11.3599	13.8642	0	0	22.4145	-462.391	27.623	0
592	0	0	592	1	595.884	246.771	349.113	0	0	44.5603	141.685	-94.2397	506.495	7130.96	11418.9	94.2397	0	17.2195	10.6556	13.6016	0	0	39.8606	-470.818	19.9765	0
596	0	0	596	1	360.287	189.412	170.875	0	0	42.5925	164.364	224.333	201.818	7132.93	11396.2	-224.333	0	6.96302	11.7008	14.1758	0	0	24.4806	-459.238	39.8386	0
597	0	0	597	1	624.531	265.17	359.361	0	0	15.497	140.235	-25.2446	462.665	7160.02	11420.3	25.2446	0	15.6306	11.3421	14.7792	0	0	61.5073	-484.14	19.1934	0
598	0	0	598	1	343.222	200.296	142.926	0	0	-34.209	33.7597	205.135	224.28	7209.73	11427.1	-205.135	0	7.76535	11.0111	13.1721	0	0	28.486	-455.811	41.5174	0
599	0	0	599	1	434.108	239.295	194.813	0	0	-19.0125	111.663	173.285	337.34	7294.19	11349.2	-173.285	0	11.5327	11.6865	13.7738	0	0	26.8258	-463.906	30.6968	0
600	0	0	600	1	529.207	239.245	289.961	0	0	1.81813	21.7374	-62.4057	424.135	7173.7	11439.2	62.4057	0	14.3055	11.6877	13.7897	0	0	48.3698	-475.371	23.621	0
601	0	0	601	1	511.862	251.824	260.037	0	0	22.9206	102.734	221.746	429.438	7252.26	11457.8	-221.746	0	14.7135	10.8532	13.2643	0	0	41.7137	-468.709	24.2525	0
602	0	0	602	1	368.986	216.286	152.7	0	0	24.5519	31.4952	83.9663	226.391	7150.97	11429.4	-83.9663	0	7.56055	11.3996	14.1738	0	0	25.2514	-459.495	38.3453	0
603	0	0	603	1	408.912	175.858	233.054	0	0	64.3043	10.9075	-50.9966	379.489	7210.88	11450	50.9966	0	12.7162	10.6704	13.3994	0	0	33.5298	-462.806	32.5943	0
604	0	0	604	1	464.894	226.415	238.478	0	0	82.8899	34.0561	41.2992	404.798	7192.29	11426.8	-41.2992	0	13.4509	11.6632	14.5874	0	0	45.5189	-476.368	28.2677	0
605	0	0	605	1	431.714	191.795	239.918	0	0	-18.1045	152.214	254.194	337.921	7193.62	11308.7	-254.194	0	11.9019	12.1304	15.1014	0	0	35.229	-473.254	31.6427	0
607	0	0	607	1	454.869	186.402	268.466	0	0	45.0124	44.6297	137.741	343.058	7230.17	11416.3	-137.741	0	11.4821	11.5815	13.4404	0	0	50.8846	-473.891	28.6729	0
609	0	0	609	1	385.695	176.425	209.271	0	0	-21.1674	14.1267	9.73677	246.061	7196.69	11446.8	-9.73677	0	8.30419	11.5428	14.172	0	0	34.8733	-465.316	36.1577	0
610	0	0	610	1	468.401	234.054	234.347	0	0	106.867	135.716	-28.1612	291.263	7168.31	11424.8	28.1612	0	9.80479	10.8337	13.3094	0	0	24.2774	-456.064	27.2414	0
613	0	0	613	1	415.286	213.619	201.667	0	0	55.1702	59.1587	230.147	324.736	7120.35	11401.7	-230.147	0	11.0962	11.7531	14.9235	0	0	59.4168	-483.585	33.0992	0
614	0	0	614	1	436.435	208.363	228.072	0	0	24.3909	49.2398	63.6299	289.573	7151.13	11411.7	-63.6299	0	9.65529	11.7246	14.9977	0	0	36.3717	-471.376	30.9511	0
615	0	0	615	1	449.685	246.247	203.437	0	0	26.7624	108.212	242.511	235.752	7248.42	11352.7	-242.511	0	8.13074	12.5347	14.9647	0	0	46.3884	-475.616	30.0648	0
616	0	0	616	1	445.676	227.301	218.375	0	0	17.1473	38.3672	283.139	372.538	7258.03	11422.5	-283.139	0	13.0989	11.4964	14.8761	0	0	42.1838	-475.421	29.9414	0
618	0	0	618	1	521.271	216.798	304.473	0	0	-8.35299	138.892	56.4033	379.437	7183.87	11421.7	-56.4033	0	12.8214	11.1325	13.0559	0	0	27.3926	-460.632	23.7201	0
619	0	0	619	1	301.912	143.02	158.891	0	0	27.6054	12.1492	52.648	187.944	7247.57	11448.8	-52.648	0	6.27944	12.002	14.0468	0	0	20.2177	-457.797	51.3315	0
621	0	0	621	1	501.794	231.743	270.051	0	0	-28.0971	55.4342	129.267	474.664	7203.62	11505.1	-129.267	0	16.1	11.2924	13.6379	0	0	33.2413	-468.726	25.1443	0
622	0	0	622	1	376.126	166.14	209.987	0	0	78.8193	105.201	-50.311	301.515	7196.36	11355.7	50.311	0	10.1147	12.027	13.6108	0	0	31.2972	-465.027	37.436	0
624	0	0	624	1	365.95	150.989	214.961	0	0	91.3472	89.7976	30.8631	289.783	7183.83	11371.1	-30.8631	0	9.64026	11.9251	14.8143	0	0	42.7034	-473.284	39.4693	0
625	0	0	625	1	480.124	280.03	200.094	0	0	-2.54374	99.7497	226.816	403.028	7178.06	11361.2	-226.816	0	13.905	11.8418	14.0219	0	0	18.0013	-462.887	26.971	0
626	0	0	626	1	435.56	214.05	221.51	0	0	-14.0033	-2.8907	53.4391	396.409	7189.52	11463.8	-53.4391	0	13.3786	11.7653	14.7263	0	0	33.5598	-472.085	30.9542	0
627	0	0	627	1	499.127	243.856	255.271	0	0	-10.8292	118.371	50.4696	381.086	7186.35	11442.2	-50.4696	0	12.842	11.0084	14.3049	0	0	31.4875	-465.925	25.4083	0
634	0	0	634	1	519.975	280.767	239.208	0	0	15.3501	144.719	181.763	425.784	7160.17	11415.8	-181.763	0	14.5324	11.025	13.8353	0	0	32.7577	-466.6	23.9684	0
636	0	0	636	1	298.774	174.077	124.697	0	0	97.7306	3.68315	279.564	165.018	7277.11	11457.2	-279.564	0	5.77527	11.6763	13.4217	0	0	27.9992	-456.986	51.2867	0
637	0	0	637	1	461.813	223.545	238.268	0	0	54.5642	138.847	4.5927	340.334	7120.96	11421.7	-4.5927	0	11.4221	10.475	13.442	0	0	33.6376	-460.685	27.6501	0
639	0	0	639	1	361.328	182.131	179.197	0	0	30.8353	34.4541	113.948	193.27	7144.69	11426.4	-113.948	0	6.46344	12.3161	14.4722	0	0	35.177	-467.661	40.2484	0
640	0	0	640	1	469.308	225.442	243.866	0	0	-87.2714	111.652	-29.9205	221.587	7163.13	11448.9	29.9205	0	7.68617	11.6464	14.2553	0	0	55.0655	-473.567	27.7997	0
643	0	0	643	1	542.578	237.797	304.781	0	0	59.4707	63.9468	39.6738	366.226	7116.05	11496.6	-39.6738	0	12.1694	11.4306	14.5745	0	0	40.6422	-472.205	22.9806	0
646	0	0	646	1	430.838	228.047	202.791	0	0	25.7234	108.876	123.605	327.732	7249.46	11451.7	-123.605	0	10.9959	11.6793	13.7667	0	0	35.0937	-467.624	31.0048	0
648	0	0	648	1	435.273	231.433	203.839	0	0	31.2837	93.9217	281.811	334.416	7243.9	11466.6	-281.811	0	11.6987	11.5891	15.2495	0	0	20.6358	-464.823	31.091	0
649	0	0	649	1	397.204	157.034	240.17	0	0	67.0367	117.339	-92.5982	263.005	7208.14	11542.9	92.5982	0	8.89277	12.2587	14.298	0	0	43.8081	-472.699	35.1774	0
650	0	0	650	1	415.499	197.44	218.058	0	0	9.02892	79.3107	123.692	292.188	7166.49	11481.2	-123.692	0	9.81205	10.9982	13.6524	0	0	32.9915	-462.322	32.1723	0
651	0	0	651	1	411.827	223.25	188.577	0	0	73.3631	103.313	259.413	271.823	7201.82	11457.2	-259.413	0	9.37868	12.4054	14.7786	0	0	37.7442	-472.473	33.7551	0
653	0	0	653	1	505.342	242.452	262.89	0	0	71.342	72.0052	10.1643	386.272	7203.84	11488.6	-10.1643	0	12.8506	11.4617	14.0334	0	0	38.12	-470.6	25.0819	0
656	0	0	656	1	417.625	243.405	174.22	0	0	-6.34069	106.037	323.821	310.226	7181.86	11454.5	-323.821	0	11.1947	10.9642	13.4751	0	0	35.2965	-462.924	31.8626	0
659	0	0	659	1	373.278	205.948	167.329	0	0	-11.1638	48.0739	91.9786	267.878	7286.34	11412.8	-91.9786	0	9.00671	11.944	14.4401	0	0	34.8133	-468.129	38.2141	0
660	0	0	660	1	342.157	196.654	145.503	0	0	2.5724	111.262	180.228	296.3	7172.95	11349.6	-180.228	0	10.0887	10.6964	14.178	0	0	52.8086	-470.849	42.0625	0
661	0	0	661	1	417.733	214.203	203.53	0	0	-12.0232	44.6611	-30.5366	356.776	7187.54	11416.2	30.5366	0	12.0173	11.2604	14.1813	0	0	35.1585	-467.854	32.2867	0
663	0	0	663	1	448.646	227.326	221.32	0	0	12.6547	78.3587	14.5563	282.274	7162.87	11482.2	-14.5563	0	9.44106	11.6863	13.4371	0	0	35.2115	-464.688	29.2471	0
664	0	0	664	1	453.84	215.968	237.873	0	0	8.74151	50.4804	17.7878	316.125	7166.78	11510.1	-17.7878	0	10.5734	11.1643	14.3847	0	0	41.8902	-469.686	28.9096	0
665	0	0	665	1	363.595	169.698	193.896	0	0	-20.0804	38.143	-4.78518	317.939	7195.6	11422.8	4.78518	0	10.7145	10.4177	13.13	0	0	26.8879	-455.232	37.9244	0
666	0	0	666	1	421.332	197.509	223.823	0	0	3.06602	88.8251	96.6864	291.5	7172.45	11571.4	-96.6864	0	9.77859	11.2334	14.6473	0	0	32.9713	-466.231	32.0834	0
668	0	0	668	1	425.698	186.96	238.738	0	0	89.9654	65.0691	17.0728	333.047	7185.21	11395.8	-17.0728	0	11.0735	11.7947	14.9622	0	0	49.1198	-477.218	32.0363	0
669	0	0	669	1	345.007	186.222	158.785	0	0	-70.9236	87.1733	272.833	210.14	7246.44	11473.4	-272.833	0	7.56256	11.394	13.8247	0	0	43.9876	-467.757	41.8915	0
670	0	0	670	1	371.147	146.258	224.889	0	0	53.6039	91.1282	185.968	260.234	7221.58	11469.4	-185.968	0	8.78582	11.6031	14.2833	0	0	33.1223	-465.422	38.2226	0
671	0	0	671	1	426.195	231.745	194.45	0	0	-4.52392	46.8659	-122.825	235.088	7180.04	11414	122.825	0	8.00205	11.7708	13.9933	0	0	46.4105	-470.712	31.5946	0
672	0	0	672	1	351.211	180.516	170.695	0	0	-0.210588	111.024	238.255	258.028	7175.73	11449.5	-238.255	0	8.93906	11.3679	13.3379	0	0	36.1676	-463.209	40.5603	0
675	0	0	675	1	393.972	175.481	218.491	0	0	50.6706	77.606	145.09	296.989	7224.51	11483	-145.09	0	9.9425	11.4477	13.8477	0	0	30.6788	-463.499	34.917	0
676	0	0	676	1	394.996	215.855	179.141	0	0	85.938	44.2656	201.1	293.642	7189.24	11416.6	-201.1	0	9.93619	11.5553	14.1952	0	0	24.6119	-461.843	35.0123	0
677	0	0	677	1	361.885	181.535	180.35	0	0	46.2053	-17.8374	-89.575	235.68	7129.32	11478.7	89.575	0	7.97484	12.0027	14.934	0	0	28.0393	-465.881	40.2069	0
678	0	0	678	1	492.547	257.862	234.685	0	0	66.3257	47.8499	-50.4348	319.734	7109.19	11512.7	50.4348	0	10.6907	11.5492	14.2787	0	0	34.6937	-467.245	26.0454	0
680	0	0	680	1	382.583	169.353	213.229	0	0	63.5183	130.906	191.437	345.577	7211.66	11330	-191.437	0	11.7187	12.1382	15.3514	0	0	39.4777	-476.741	37.4897	0
681	0	0	681	1	424.511	244.032	180.479	0	0	70.6744	90.7949	-2.88113	268.6	7204.51	11469.8	2.88113	0	8.95463	11.9015	13.7361	0	0	40.4869	-468.523	31.7223	0
683	0	0	683	1	528.583	286.634	241.95	0	0	-45.2169	78.6149	309.485	455.985	7220.74	11481.9	-309.485	0	16.5248	10.5743	13.791	0	0	46.037	-471.561	23.3079	0
684	0	0	684	1	335.29	178.841	156.449	0	0	29.9551	148.004	19.6033	199.694	7145.57	11312.9	-19.6033	0	6.72255	10.9054	14.2494	0	0	28.7086	-458.725	43.4823	0
685	0	0	685	1	434.427	232.431	201.996	0	0	16.8446	28.5787	5.06963	356.571	7158.68	11432.3	-5.06963	0	11.9275	11.9086	13.546	0	0	37.3307	-468.224	30.6779	0
686	0	0	686	1	455.694	216.041	239.653	0	0	24.5109	30.9342	159.907	337.756	7151.01	11430	-159.907	0	11.3933	11.0668	14.677	0	0	41.6876	-469.944	28.8075	0
687	0	0	687	1	352.271	172.295	179.976	0	0	-12.3872	81.9771	43.4452	177.067	7187.91	11378.9	-43.4452	0	5.94856	11.6038	13.9124	0	0	39.5244	-464.703	40.8891	0
688	0	0	688	1	389.144	188.34	200.804	0	0	-37.8657	89.65	-16.3092	285.417	7113.73	11470.9	16.3092	0	9.68193	10.678	12.5457	0	0	34.5958	-457.162	34.4529	0
689	0	0	689	1	453.478	188.684	264.794	0	0	8.84741	85.1396	64.9529	321.503	7166.67	11475.4	-64.9529	0	10.755	10.85	13.404	0	0	27.0346	-458.845	28.4707	0
690	0	0	690	1	428.704	214.227	214.477	0	0	-9.85638	147.526	164.685	380.773	7185.38	11413	-164.685	0	13.0301	11.049	14.7197	0	0	30.8425	-467.812	31.2754	0
692	0	0	692	1	359.894	169.949	189.945	0	0	65.6734	43.3735	40.0178	238.804	7209.51	11517.2	-40.0178	0	7.93447	11.6281	13.5886	0	0	35.1752	-463.924	39.5234	0
693	0	0	693	1	390.38	197.994	192.386	0	0	-13.5817	155.377	187.813	325.832	7089.44	11405.2	-187.813	0	11.2366	11.0955	13.981	0	0	25.655	-461.422	35.2167	0
694	0	0	694	1	377.337	157.347	219.99	0	0	46.1031	22.9322	-96.2312	205.314	7229.08	11438	96.2312	0	6.92028	11.8152	13.5375	0	0	34.3323	-462.542	37.1073	0
695	0	0	695	1	366.117	194.424	171.693	0	0	10.5822	165.295	34.4069	239.458	7264.6	11295.6	-34.4069	0	8.11189	11.2975	13.4196	0	0	35.6214	-461.684	38.2937	0
696	0	0	696	1	422.878	192.196	230.682	0	0	-41.4209	43.9453	80.7229	352.438	7216.94	11516.6	-80.7229	0	11.9481	10.1155	13.7092	0	0	52.9278	-469.901	30.9981	0
697	0	0	697	1	344.253	172.391	171.862	0	0	-7.83423	94.5491	111.584	185.641	7183.35	11466	-111.584	0	6.25372	11.7744	14.4305	0	0	32.5167	-463.946	42.6639	0
698	0	0	698	1	388.1	192.083	196.017	0	0	-4.84595	126.263	-68.0762	281.453	7180.37	11334.6	68.0762	0	9.56013	11.2977	13.6182	0	0	66.4119	-474.386	35.4461	0
699	0	0	699	1	449	182.586	266.414	0	0	16.0332	115.607	-145.052	413.592	7159.49	11445	145.052	0	14.1732	11.3756	13.2357	0	0	49.0339	-473.853	29.0125	0
700	0	0	700	1	363.446	202.931	160.515	0	0	-11.8791	107.65	120.297	211.687	7187.4	11452.9	-120.297	0	7.15365	11.816	14.4836	0	0	27.5179	-462.946	39.5998	0
702	0	0	702	1	437.566	190.033	247.533	0	0	82.6338	90.9041	36.882	297.143	7192.55	11370	-36.882	0	9.88202	11.8477	14.994	0	0	31.5169	-468.899	30.8986	0
703	0	0	703	1	462.699	185.538	277.161	0	0	80.5965	83.2129	-157.114	329.843	7194.58	11377.7	157.114	0	11.264	11.6324	13.9161	0	0	26.8316	-463.549	28.2112	0
704	0	0	704	1	478.058	278.087	199.971	0	0	-6.78992	76.8593	235.345	317.43	7182.31	11384	-235.345	0	10.9863	10.7872	13.2261	0	0	48.4796	-466.594	26.4767	0
706	0	0	706	1	395.587	181.371	214.215	0	0	12.9916	140.797	143.043	303.661	7162.53	11419.8	-143.043	0	10.2849	11.4215	13.9569	0	0	61.0145	-478.271	34.7578	0
708	0	0	708	1	531.9	247.962	283.938	0	0	33.6862	55.0149	107.125	433.661	7141.83	11505.5	-107.125	0	14.4734	10.741	13.2196	0	0	27.1473	-461.064	23.0313	0
709	0	0	709	1	325.974	184.38	141.594	0	0	3.67914	79.8292	179.072	273.066	7271.5	11381.1	-179.072	0	9.27405	11.7043	13.8909	0	0	33.7226	-465.355	45.6614	0
710	0	0	710	1	431.044	182.316	248.728	0	0	-19.9366	65.4194	-55.3873	314.797	7195.46	11395.5	55.3873	0	10.647	11.4586	14.2134	0	0	34.9614	-467.878	31.0542	0
712	0	0	712	1	402.759	204.694	198.065	0	0	15.6924	166.248	171.451	292.56	7159.83	11394.3	-171.451	0	10.0089	10.6473	13.0328	0	0	40.4936	-461.969	33.0945	0
713	0	0	713	1	424.879	238.402	186.477	0	0	13.9318	120.237	328.904	350.018	7161.59	11340.7	-328.904	0	12.6171	10.9859	13.4053	0	0	48.7568	-470.428	31.1173	0
717	0	0	717	1	480.205	248.542	231.664	0	0	7.41526	66.7067	177.329	395.968	7168.11	11493.9	-177.329	0	13.4295	10.5428	13.8755	0	0	57.8474	-475.072	26.4244	0
719	0	0	719	1	459.684	261.154	198.53	0	0	-39.2247	100.215	214.706	391.035	7214.75	11460.3	-214.706	0	13.5924	10.06	13.1359	0	0	32.3724	-459.381	27.5425	0
720	0	0	720	1	464.598	258.996	205.603	0	0	-19.2026	91.7306	210.075	261.693	7194.72	11468.8	-210.075	0	9.0193	10.7077	13.025	0	0	28.2561	-455.336	27.3908	0
722	0	0	722	1	418.959	238.27	180.689	0	0	93.8904	107.786	26.6139	252.279	7181.29	11452.8	-26.6139	0	8.41002	11.4432	12.9949	0	0	26.6805	-457.176	31.7617	0
723	0	0	723	1	374.504	192.081	182.423	0	0	37.4021	213.561	253.102	311.991	7138.12	11247.3	-253.102	0	11.0386	11.851	14.6069	0	0	44.98	-474.451	38.0676	0
724	0	0	724	1	373.712	192.823	180.889	0	0	38.5593	98.8283	6.00413	252.651	7136.96	11362.1	-6.00413	0	8.43894	11.3937	14.4064	0	0	51.9785	-470.332	37.7901	0
725	0	0	725	1	430.882	237.213	193.669	0	0	-78.4603	93.7315	328.061	307.246	7253.98	11466.8	-328.061	0	11.433	11.2337	13.6883	0	0	34.0308	-463.617	30.7631	0
727	0	0	727	1	357.155	158.943	198.213	0	0	-70.5724	37.7357	26.3971	373.056	7146.43	11522.8	-26.3971	0	12.7768	10.5277	13.5995	0	0	30.2863	-461.953	39.1975	0
728	0	0	728	1	386.496	197.165	189.332	0	0	39.2275	53.7783	95.6867	299.282	7136.29	11407.1	-95.6867	0	9.97241	12.6248	15.3797	0	0	28.9575	-471.786	37.2621	0
729	0	0	729	1	372.162	200.678	171.484	0	0	-39.7996	137.316	297.195	303.935	7215.32	11323.6	-297.195	0	10.9637	11.4792	14.3228	0	0	36.0203	-468.333	38.0201	0
730	0	0	730	1	380.444	245.66	134.784	0	0	-59.1645	90.8725	12.9137	266.036	7234.68	11370	-12.9137	0	9.07893	11.2933	13.9917	0	0	32.0402	-462.484	36.6072	0
735	0	0	735	1	441.056	236.434	204.622	0	0	37.0541	105.133	112.088	345.505	7138.47	11355.8	-112.088	0	11.5552	10.5299	13.4627	0	0	46.4621	-467.073	29.4161	0
737	0	0	737	1	427.75	219.427	208.324	0	0	37.1922	94.5493	128.487	371.084	7237.99	11366.4	-128.487	0	12.4222	12.5277	14.7719	0	0	36.388	-476.176	32.1024	0
738	0	0	738	1	418.46	246.681	171.779	0	0	45.0114	56.2702	280.23	343.663	7230.17	11404.6	-280.23	0	11.9925	11.2394	14.1895	0	0	31.2689	-465.885	32.2034	0
740	0	0	740	1	548.718	236.793	311.925	0	0	0.303612	0.994161	55.8273	496.039	7175.22	11459.9	-55.8273	0	16.6771	11.791	14.19	0	0	40.1025	-476.502	22.6616	0
741	0	0	741	1	437.673	174.711	262.962	0	0	-31.4128	75.8698	-39.3208	399.992	7107.27	11484.7	39.3208	0	13.5538	10.4971	12.109	0	0	36.9419	-460.048	29.1985	0
742	0	0	742	1	430.331	231.886	198.445	0	0	-48.8226	-11.6238	-22.8849	266.717	7224.34	11372.9	22.8849	0	9.12164	10.7872	13.4075	0	0	41.423	-462.588	30.4976	0
743	0	0	743	1	399.968	182.185	217.783	0	0	-7.36266	24.7307	22.8236	271.806	7182.88	11436.2	-22.8236	0	9.12994	10.9529	13.5322	0	0	36.7299	-462.319	33.7946	0
746	0	0	746	1	394.138	224.001	170.137	0	0	32.3833	4.17551	115.568	307.618	7143.14	11456.7	-115.568	0	10.3221	11.1253	14.0039	0	0	24.4252	-460.603	34.7865	0
747	0	0	747	1	438.804	167.634	271.17	0	0	37.5987	75.975	97.6977	397.642	7237.58	11484.6	-97.6977	0	13.2565	10.3011	12.6602	0	0	32.7031	-459.671	29.2185	0
748	0	0	748	1	407.639	232.887	174.752	0	0	-13.0468	104.723	213.704	372.562	7188.57	11356.2	-213.704	0	12.842	10.1246	12.4745	0	0	37.1806	-459.016	32.0494	0
751	0	0	751	1	435.264	255.881	179.383	0	0	136.96	210.919	3.89668	252.731	7138.22	11349.6	-3.89668	0	8.69902	12.1739	13.303	0	0	36.6538	-465.559	30.6193	0
752	0	0	752	1	428.988	192.091	236.897	0	0	26.8041	49.9124	-95.4365	325.018	7148.72	11510.6	95.4365	0	10.9609	11.0024	13.5157	0	0	40.5982	-466.411	30.7693	0
753	0	0	753	1	425.485	223.682	201.803	0	0	94.153	88.2748	135.798	311.762	7181.03	11472.3	-135.798	0	10.4086	11.1727	13.2436	0	0	29.2086	-459.99	31.0829	0
754	0	0	754	1	450.755	234.884	215.871	0	0	-10.4519	63.3196	264.6	319.059	7185.97	11397.6	-264.6	0	11.1813	11.6416	13.486	0	0	55.6525	-475.544	29.0637	0
756	0	0	756	1	302.108	162.379	139.729	0	0	-14.7504	173.083	315.505	182.63	7190.27	11387.5	-315.505	0	6.64091	10.7997	13.3837	0	0	27.0509	-453.961	49.6228	0
757	0	0	757	1	340.662	192.556	148.106	0	0	10.7675	65.5312	64.2679	253.154	7164.75	11395.4	-64.2679	0	8.45926	9.99495	13.3907	0	0	43.8878	-460.113	41.3073	0
759	0	0	759	1	315.668	150.013	165.654	0	0	45.5416	19.3088	-140.662	271.216	7229.64	11441.6	140.662	0	9.22226	10.5375	14.4632	0	0	17.4105	-454.564	47.1483	0
760	0	0	760	1	385.259	178.229	207.03	0	0	79.1632	71.4151	-20.9343	336.028	7196.02	11389.5	20.9343	0	11.2053	11.6116	13.1804	0	0	34.5143	-465.139	35.7693	0
763	0	0	763	1	370.446	177.774	192.672	0	0	74.9714	60.1114	71.3948	271.279	7200.21	11500.4	-71.3948	0	9.00725	11.1683	12.7154	0	0	29.568	-457.573	37.2239	0
764	0	0	764	1	375.121	207.709	167.412	0	0	21.7826	5.32338	-51.2184	224.898	7153.74	11555.2	51.2184	0	7.56543	11.2736	13.1998	0	0	22.4662	-454.787	36.9075	0
766	0	0	766	1	354.241	156.977	197.264	0	0	5.46386	112.731	185.807	285.251	7269.72	11447.8	-185.807	0	9.72041	10.2764	13.5619	0	0	34.9222	-458.978	39.4416	0
767	0	0	767	1	419.051	195.605	223.446	0	0	57.3891	0.804778	104.313	307.72	7118.13	11460.1	-104.313	0	10.2911	10.658	13.505	0	0	44.7987	-464.728	31.5755	0
771	0	0	771	1	413.083	177.171	235.912	0	0	99.9803	82.1627	123.275	245.856	7175.2	11478.4	-123.275	0	8.19424	10.2681	13.1615	0	0	35.7365	-456.302	31.8457	0
774	0	0	774	1	390.626	196.209	194.417	0	0	49.8597	9.23632	136.679	260.053	7225.32	11451.7	-136.679	0	8.7278	11.5514	12.6046	0	0	29.1722	-457.748	34.7851	0
775	0	0	775	1	307.357	158.364	148.993	0	0	21.7499	10.704	156.53	215.663	7153.77	11450.2	-156.53	0	7.29041	11.4033	13.5174	0	0	35.7147	-462.313	49.0824	0
777	0	0	777	1	447.429	227.141	220.288	0	0	51.4385	15.183	17.0785	277.533	7124.08	11545.4	-17.0785	0	9.25335	10.7325	13.243	0	0	29.3591	-457.28	28.8738	0
778	0	0	778	1	459.298	240.487	218.811	0	0	1.67581	95.4053	251.917	379.547	7173.84	11465.2	-251.917	0	13.1942	9.89682	12.7651	0	0	22.6169	-452.786	27.3818	0
779	0	0	779	1	360.144	183.725	176.419	0	0	37.9091	68.0681	-29.6608	230.316	7137.61	11492.5	29.6608	0	7.69833	10.6102	12.9761	0	0	45.1597	-461.103	38.4691	0
780	0	0	780	1	424.044	242.558	181.486	0	0	70.352	145.299	109.562	264.364	7204.83	11415.3	-109.562	0	8.86798	11.7528	12.9279	0	0	35.0041	-462.205	31.3668	0
781	0	0	781	1	416.244	190.678	225.567	0	0	4.54961	135.042	86.2391	328.941	7170.97	11425.5	-86.2391	0	11.0841	10.8604	13.4462	0	0	45.0568	-466.165	31.9406	0
782	0	0	782	1	351.126	214.279	136.848	0	0	103.48	49.1652	55.1566	184.451	7171.7	11411.7	-55.1566	0	6.12713	11.5969	13.8335	0	0	28.505	-459.455	41.0242	0
783	0	0	783	1	419.537	204.581	214.956	0	0	3.36987	91.8058	255.925	301.208	7172.15	11468.8	-255.925	0	10.4812	10.3429	13.5104	0	0	32.7489	-458.594	31.3686	0
785	0	0	785	1	379.669	173.938	205.731	0	0	88.7497	41.5823	30.3089	326.025	7186.43	11419.3	-30.3089	0	10.8342	11.5462	13.6916	0	0	53.7488	-476.593	36.7131	0
787	0	0	787	1	326.498	171.596	154.902	0	0	39.3879	77.9593	-52.5498	252.484	7136.13	11382.9	52.5498	0	8.462	11.2054	13.9043	0	0	31.0606	-461.451	45.1606	0
788	0	0	788	1	433.912	212.4	221.512	0	0	2.02266	59.2562	107.022	253.238	7173.5	11501.3	-107.022	0	8.49775	9.95065	12.5927	0	0	36.6582	-454.659	29.4655	0
789	0	0	789	1	346.039	186.697	159.342	0	0	-64.8398	137.426	76.3137	264.835	7240.36	11423.1	-76.3137	0	9.11424	10.6211	13.4609	0	0	46.7897	-464.223	40.9359	0
790	0	0	790	1	413.068	232.966	180.102	0	0	0.981931	73.6847	217.488	193.962	7174.54	11486.9	-217.488	0	6.66037	11.2592	13.5394	0	0	30.314	-458.211	32.5138	0
791	0	0	791	1	482.22	206.915	275.305	0	0	10.6331	104.102	-36.8058	311.311	7164.89	11556.1	36.8058	0	10.4763	11.2079	13.221	0	0	26.8924	-459.253	26.3325	0
792	0	0	792	1	393.694	163.156	230.538	0	0	64.1223	88.3682	-28.1774	323.131	7111.4	11372.5	28.1774	0	10.7955	10.3242	13.6958	0	0	29.9125	-459.069	34.2393	0
793	0	0	793	1	373.759	197.273	176.486	0	0	14.3272	139.3	146.07	315.095	7161.19	11321.6	-146.07	0	10.6717	10.3673	12.7767	0	0	23.254	-452.505	36.3139	0
794	0	0	794	1	295.817	142.34	153.477	0	0	-41.805	42.0858	44.6001	187.316	7217.33	11418.8	-44.6001	0	6.34397	11.1834	13.6468	0	0	24.0765	-454.68	51.7258	0
795	0	0	795	1	393.687	200.612	193.075	0	0	47.8595	111.897	177.064	287.537	7127.66	11448.7	-177.064	0	9.70941	10.6245	12.6601	0	0	29.9962	-455.686	33.9419	0
799	0	0	799	1	328.564	189.744	138.82	0	0	21.051	-4.49194	209.674	247.439	7154.47	11465.4	-209.674	0	8.50334	11.9133	13.9891	0	0	32.5119	-465.542	45.3852	0
801	0	0	801	1	406.939	174.183	232.756	0	0	-15.1488	65.5955	-189.277	284.911	7190.67	11395.3	189.277	0	9.86867	11.3516	14.1305	0	0	48.7322	-472.298	33.4807	0
802	0	0	802	1	418.528	181.664	236.864	0	0	3.45745	85.4248	-51.1021	368.592	7172.06	11375.5	51.1021	0	12.4142	10.524	12.2835	0	0	34.2884	-458.14	31.0637	0
803	0	0	803	1	388.383	167.641	220.741	0	0	69.1879	102.889	51.1435	251.447	7205.99	11358	-51.1435	0	8.36936	11.2624	13.508	0	0	33.2882	-461.073	35.3381	0
804	0	0	804	1	373.348	198.068	175.28	0	0	39.8768	28.2	182.668	246.981	7135.64	11333	-182.668	0	8.35744	11.3734	14.4735	0	0	27.4591	-462.287	37.8619	0
805	0	0	805	1	393.037	205.279	187.758	0	0	1.89654	70.5897	202.825	325.472	7173.62	11390.3	-202.825	0	11.1254	10.5966	14.3316	0	0	32.8436	-463.545	34.7578	0
806	0	0	806	1	400.35	202.588	197.762	0	0	87.0567	129.026	174.307	279.888	7088.46	11331.9	-174.307	0	9.44359	10.8243	13.7161	0	0	54.6787	-469.609	33.7611	0
807	0	0	807	1	367.589	172.405	195.184	0	0	17.2765	195.661	177.287	265.88	7257.9	11364.9	-177.287	0	9.18238	10.5078	13.3811	0	0	38.0492	-460.75	37.5517	0
808	0	0	808	1	488.332	240.588	247.744	0	0	28.1619	21.6621	83.5448	326.273	7147.36	11339.6	-83.5448	0	10.8994	11.6092	13.7377	0	0	38.2806	-467.941	26.2021	0
809	0	0	809	1	394.353	164.777	229.576	0	0	9.88192	111.916	-45.0788	272.651	7165.64	11448.6	45.0788	0	9.19292	10.8294	13.34	0	0	35.8908	-460.772	34.2919	0
811	0	0	811	1	477.732	241.537	236.195	0	0	68.4394	103.403	177.589	395.997	7107.08	11457.2	-177.589	0	13.3398	10.7291	13.2619	0	0	48.4493	-470.015	26.4893	0
813	0	0	813	1	465.374	191.585	273.788	0	0	26.4868	51.497	93.4474	398.23	7149.03	11509.1	-93.4474	0	13.2903	9.82236	13.2635	0	0	40.3216	-462.996	27.0429	0
814	0	0	814	1	584.764	290.305	294.459	0	0	3.59653	59.6316	232.55	472.067	7171.92	11401.3	-232.55	0	16.2836	10.4473	13.4711	0	0	38.8133	-468.28	20.379	0
815	0	0	815	1	370.507	202.234	168.273	0	0	-7.95299	79.4914	133.536	314.938	7183.47	11381.4	-133.536	0	10.6311	11.3006	12.5541	0	0	32.8227	-460.487	37.2088	0
816	0	0	816	1	457.752	206.262	251.49	0	0	52.7622	42.1549	90.3638	341.066	7122.76	11418.7	-90.3638	0	11.3501	10.6551	14.875	0	0	39.7423	-469.376	28.5178	0
818	0	0	818	1	349.574	190.707	158.867	0	0	16.5479	30.686	169.457	253.038	7158.97	11430.2	-169.457	0	8.56552	10.1361	13.2446	0	0	34.9284	-456.665	39.8867	0
819	0	0	819	1	491.069	241.548	249.522	0	0	-36.406	93.8085	-17.4888	355.294	7112.27	11367.1	17.4888	0	12.0521	10.993	12.8465	0	0	54.2343	-467.054	25.5229	0
820	0	0	820	1	389.433	221.62	167.813	0	0	-29.798	110.872	204.517	301.985	7205.32	11350	-204.517	0	10.4403	10.9215	13.2783	0	0	45.2438	-466.546	34.9049	0
821	0	0	821	1	395.972	191.653	204.319	0	0	-4.96367	39.9163	-154.854	300.903	7180.48	11520.6	154.854	0	10.3127	10.6926	12.6345	0	0	28.2646	-455.104	33.7038	0
822	0	0	822	1	472.285	196.72	275.565	0	0	54.354	51.5344	-91.0803	336.946	7220.83	11509	91.0803	0	11.3329	11.0248	12.6278	0	0	32.9544	-459.976	26.7995	0
823	0	0	823	1	514.324	262.03	252.293	0	0	32.8126	74.2615	159.736	377.324	7142.71	11486.3	-159.736	0	12.6913	10.4202	13.399	0	0	31.4249	-460.778	23.9934	0
824	0	0	824	1	635.371	295.885	339.486	0	0	-3.56595	89.0265	28.0029	492.311	7179.09	11471.5	-28.0029	0	16.5188	11.2974	13.059	0	0	41.0023	-471.601	18.4655	0
826	0	0	826	1	360.86	190.258	170.602	0	0	-3.26361	41.4193	228.832	278.844	7178.78	11419.5	-228.832	0	9.63251	11.0342	13.602	0	0	35.1449	-462.841	38.9905	0
827	0	0	827	1	442.688	244.535	198.153	0	0	74.7148	73.7329	190.89	397.61	7200.47	11387.2	-190.89	0	13.4125	11.3655	13.4078	0	0	46.5678	-472.263	29.6245	0
829	0	0	829	1	445.976	251.526	194.45	0	0	0.697939	1.17811	80.0031	417.999	7174.82	11459.7	-80.0031	0	14.0651	11.2203	13.0474	0	0	28.5392	-462.391	29.1392	0
830	0	0	830	1	385.234	237.662	147.572	0	0	-49.7512	129.659	180.594	292.095	7225.27	11530.6	-180.594	0	10.1305	10.9843	12.7735	0	0	39.5542	-462.23	35.2139	0
831	0	0	831	1	434	220.196	213.803	0	0	55.113	15.7182	124.376	268.013	7220.07	11345.5	-124.376	0	8.96668	11.281	14.2505	0	0	39.8444	-466.619	30.7002	0
832	0	0	832	1	474.468	211.874	262.594	0	0	28.7278	80.8297	-63.6922	283.502	7146.79	11479.7	63.6922	0	9.52558	10.5662	13.2921	0	0	35.7745	-459.947	26.6744	0
833	0	0	833	1	393.023	173.751	219.272	0	0	-77.9789	74.6192	-25.5217	300.399	7153.84	11485.9	25.5217	0	10.3395	10.938	12.364	0	0	38.1508	-459.987	34.0513	0
834	0	0	834	1	466.852	237.638	229.214	0	0	6.13796	13.6846	-6.4463	464.29	7169.38	11447.2	6.4463	0	15.5878	11.1661	12.0075	0	0	35.8465	-464.131	27.0505	0
837	0	0	837	1	314.734	150.84	163.894	0	0	6.82287	26.7796	-169.855	211.645	7168.7	11434.1	169.855	0	7.26907	10.4346	12.9863	0	0	33.1467	-454.286	46.2253	0
838	0	0	838	1	493.7	249.393	244.307	0	0	25.5755	32.3398	-33.4958	352.671	7149.94	11328.9	33.4958	0	11.811	11.5029	14.2923	0	0	29.3278	-466.314	25.9525	0
839	0	0	839	1	463.332	222.007	241.326	0	0	95.8557	25.3948	-114.099	293.218	7179.32	11535.2	114.099	0	9.91489	10.8196	12.5678	0	0	41.6781	-461.21	27.3801	0
843	0	0	843	1	373.628	156.68	216.948	0	0	15.7202	-5.47348	-59.5099	304.235	7159.8	11466.4	59.5099	0	10.2664	11.436	12.6537	0	0	32.4712	-460.668	36.9187	0
844	0	0	844	1	413.156	213.527	199.63	0	0	-23.7455	131.61	81.2115	318.535	7199.27	11329.3	-81.2115	0	10.7981	10.2888	14.0016	0	0	37.1409	-462.495	32.1866	0
845	0	0	845	1	302.676	189.318	113.357	0	0	4.62739	36.0691	127.457	170.79	7170.89	11424.8	-127.457	0	5.74759	11.5693	14.1897	0	0	35.6207	-462.319	50.8503	0
846	0	0	846	1	399.167	220.856	178.311	0	0	52.5671	213.658	457.255	220.254	7222.61	11346.9	-457.255	0	8.7867	11.2142	13.6557	0	0	24.1381	-456.419	34.0848	0
848	0	0	848	1	482.341	272.629	209.711	0	0	67.303	102.346	171.666	242.863	7207.88	11258.9	-171.666	0	8.17092	11.352	14.158	0	0	36.2842	-464.559	26.6657	0
849	0	0	849	1	416.669	213.426	203.243	0	0	42.3391	78.567	70.0848	362.3	7133.18	11482	-70.0848	0	12.0584	10.1428	12.2646	0	0	29.4457	-454.181	31.0517	0
850	0	0	850	1	399.052	216.083	182.969	0	0	5.18458	106.167	132.604	261.52	7170.34	11354.7	-132.604	0	8.81555	10.3507	12.1438	0	0	22.1382	-447.782	32.9468	0
852	0	0	852	1	424.742	221.962	202.78	0	0	57.0325	61.7685	-36.8356	271.748	7118.49	11399.1	36.8356	0	9.07622	10.1578	11.6058	0	0	59.9242	-460.716	30.0144	0
853	0	0	853	1	417.742	158.889	258.853	0	0	14.1416	110.364	68.8755	371.361	7161.38	11350.5	-68.8755	0	12.4395	10.2947	12.4097	0	0	40.8363	-460.399	31.0811	0
856	0	0	856	1	428.985	248.431	180.554	0	0	54.4507	22.3321	49.6508	298.582	7121.07	11338.9	-49.6508	0	9.93807	11.0601	13.1086	0	0	58.7274	-470.976	30.638	0
857	0	0	857	1	410.517	216.018	194.499	0	0	17.6902	102.976	123.785	280.594	7157.83	11258.3	-123.785	0	9.42168	11.0946	13.8364	0	0	37.506	-465.027	32.8275	0
858	0	0	858	1	454.401	191.354	263.047	0	0	16.1986	98.3246	25.8369	358.776	7159.32	11362.6	-25.8369	0	12.0048	10.3928	13.5242	0	0	31.9512	-460.76	28.2384	0
863	0	0	863	1	396.772	202.101	194.671	0	0	101.083	63.5539	-48.8603	295.647	7174.1	11397.3	48.8603	0	9.89309	11.4383	13.2483	0	0	29.1735	-461.198	34.3001	0
865	0	0	865	1	309.753	158.752	151.001	0	0	36.658	39.2915	67.2161	143.452	7138.86	11421.6	-67.2161	0	4.77756	10.6442	13.3705	0	0	30.5345	-453.767	47.7461	0
866	0	0	866	1	375.047	170.458	204.59	0	0	85.7758	62.191	-189.598	203.47	7189.4	11398.7	189.598	0	7.00102	11.7369	13.3427	0	0	31.9722	-459.719	37.2707	0
869	0	0	869	1	361.049	155.781	205.268	0	0	77.4935	129.524	151.273	227.01	7197.69	11331.4	-151.273	0	7.62974	10.6509	13.3617	0	0	35.7737	-458.933	38.5738	0
871	0	0	871	1	381.283	178.821	202.462	0	0	40.4499	103.498	138.687	266.403	7234.73	11357.4	-138.687	0	8.93337	11.6421	14.288	0	0	33.3237	-465.805	36.8511	0
873	0	0	873	1	310.13	193.557	116.573	0	0	18.95	54.8081	206.461	234.609	7156.57	11406.1	-206.461	0	8.00123	10.421	12.1539	0	0	29.358	-450.835	46.5571	0
875	0	0	875	1	333.721	125.043	208.678	0	0	89.5796	105.544	-30.6723	244.161	7185.6	11355.4	30.6723	0	8.17464	11.6078	13.6072	0	0	56.7076	-473.101	43.9136	0
877	0	0	877	1	358.016	207.289	150.727	0	0	28.8317	31.7598	96.9401	279.773	7146.69	11429.1	-96.9401	0	9.34544	10.7961	13.5362	0	0	23.7425	-455.964	39.2195	0
880	0	0	880	1	408.871	209.471	199.399	0	0	-24.1784	86.9065	-96.6164	287.964	7199.7	11374	96.6164	0	9.8128	12.2523	13.9747	0	0	46.0589	-473.281	33.662	0
882	0	0	882	1	318.86	187.501	131.359	0	0	40.6236	85.6362	33.33	214.961	7234.56	11375.3	-33.33	0	7.16096	10.8826	12.3499	0	0	27.9255	-451.989	45.3168	0
883	0	0	883	1	452.576	179.459	273.117	0	0	85.5269	70.4455	-98.5961	332.444	7189.65	11390.5	98.5961	0	11.2018	10.9562	12.7721	0	0	33.7628	-460.434	28.3687	0
884	0	0	884	1	532.766	278.55	254.216	0	0	-26.7651	35.9054	278.449	417.171	7202.29	11425	-278.449	0	14.8135	9.43555	13.1061	0	0	47.6067	-463.545	22.5413	0
887	0	0	887	1	446.972	202.189	244.783	0	0	35.5654	55.9386	-147.761	295.8	7139.96	11405	147.761	0	10.0711	10.8605	12.5789	0	0	33.1354	-457.874	28.7286	0
888	0	0	888	1	396.251	180.303	215.948	0	0	13.0641	38.7238	-58.9125	251.367	7262.12	11422.2	58.9125	0	8.45154	10.9648	12.4707	0	0	31.4047	-455.445	33.7426	0
889	0	0	889	1	406.238	226.058	180.181	0	0	20.5308	64.5019	189.526	333.037	7254.65	11396.4	-189.526	0	11.2996	10.5913	13.1963	0	0	42.3676	-463.223	32.7545	0
893	0	0	893	1	398.34	176.786	221.554	0	0	-14.7665	61.2482	178.15	285.555	7190.29	11399.7	-178.15	0	9.74047	10.5269	13.2889	0	0	53.4147	-468.252	33.6375	0
894	0	0	894	1	329.603	172.339	157.264	0	0	65.9334	133.593	315.937	218.985	7209.25	11327.3	-315.937	0	7.78399	10.433	12.999	0	0	31.3424	-454.441	43.3492	0
899	0	0	899	1	438.13	177.18	260.95	0	0	14.1015	79.0025	-183.87	308.479	7161.42	11381.9	183.87	0	10.6302	11.722	13.4229	0	0	40.4242	-468.125	30.2006	0
900	0	0	900	1	306.176	163.88	142.296	0	0	-83.9705	109.766	184.533	143.339	7159.83	11251.5	-184.533	0	5.0426	10.9786	13.4285	0	0	28.6198	-454.567	48.892	0
901	0	0	901	1	583.294	279.616	303.678	0	0	1.57734	110.682	27.3236	472.176	7173.94	11350.2	-27.3236	0	15.8606	11.1793	13.5972	0	0	39.0914	-471.243	20.66	0
902	0	0	902	1	405.821	163.787	242.034	0	0	-1.06168	2.49376	-158.452	356.529	7176.58	11458.4	158.452	0	12.2519	10.1652	12.6015	0	0	35.3281	-457.439	32.3172	0
905	0	0	905	1	436.479	171.004	265.475	0	0	105.871	46.0636	-218.867	356.962	7169.31	11414.8	218.867	0	12.4042	11.476	12.9369	0	0	30.0956	-462.343	30.0569	0
906	0	0	906	1	446.206	250.714	195.491	0	0	10.0457	-7.6811	90.9157	450.387	7165.47	11368.9	-90.9157	0	15.16	9.86733	11.8568	0	0	30.9892	-455.368	28.1037	0
907	0	0	907	1	504.875	257.128	247.747	0	0	100.767	25.1779	-170.455	350.51	7174.41	11435.7	170.455	0	12.0117	11.281	12.433	0	0	41.2978	-464.923	24.5933	0
908	0	0	908	1	359.952	181.47	178.483	0	0	83.4401	131.821	135.724	282.996	7092.08	11329.1	-135.724	0	9.49231	10.6607	13.0755	0	0	32.1597	-458.017	38.5857	0
910	0	0	910	1	347.841	158.74	189.101	0	0	-26.9448	66.7066	130.385	293.468	7202.47	11394.2	-130.385	0	9.95126	10.2693	11.815	0	0	27.2791	-449.907	39.4158	0
912	0	0	912	1	383.474	224.334	159.14	0	0	63.2469	71.0794	-153.76	210.018	7112.27	11389.8	153.76	0	7.15747	10.227	13.1462	0	0	28.1401	-451.381	35.1654	0
914	0	0	914	1	484.676	211.427	273.249	0	0	24.4108	40.4283	-92.3665	314.005	7151.11	11420.5	92.3665	0	10.5884	11.0134	13.0753	0	0	34.9273	-462.021	26.0415	0
915	0	0	915	1	455.343	192.249	263.094	0	0	-24.6157	70.8538	-103.716	263.712	7200.14	11390	103.716	0	8.98818	10.0758	12.398	0	0	43.0423	-455.361	27.6453	0
916	0	0	916	1	344.834	159.479	185.354	0	0	-38.2968	-11.3263	-171.573	329.15	7213.82	11472.2	171.573	0	11.4587	10.3722	11.6206	0	0	34.8897	-453.938	39.8374	0
917	0	0	917	1	508.608	262.029	246.579	0	0	1.06306	87.971	132.808	340.283	7174.46	11472.6	-132.808	0	11.4654	10.6565	12.8386	0	0	34.4014	-460.704	24.2703	0
918	0	0	918	1	301.914	149.155	152.759	0	0	48.1692	51.4569	188.805	221.841	7127.35	11409.4	-188.805	0	7.49779	9.77592	12.3288	0	0	20.371	-443.884	47.8628	0
919	0	0	919	1	415.703	191.699	224.004	0	0	44.6618	48.2118	-50.5555	299.683	7130.86	11412.7	50.5555	0	10.0299	11.0533	12.447	0	0	38.5349	-460.143	31.6729	0
921	0	0	921	1	478.108	198.764	279.343	0	0	64.6405	73.6665	35.5889	361.84	7110.88	11387.2	-35.5889	0	12.0256	10.9214	12.793	0	0	64.6157	-473.977	26.3874	0
922	0	0	922	1	339.404	165.694	173.709	0	0	-22.937	87.7683	53.4598	247.774	7198.46	11373.1	-53.4598	0	8.34938	10.8616	13.1891	0	0	28.8085	-456.475	42.0661	0
923	0	0	923	1	413.179	176.174	237.005	0	0	-30.7487	128.357	81.5523	251.436	7206.27	11432.2	-81.5523	0	8.53665	10.5634	12.7606	0	0	38.8566	-458.984	31.8219	0
924	0	0	924	1	324.604	165.199	159.405	0	0	137.701	-9.45225	117.815	166.23	7137.48	11470.4	-117.815	0	5.58773	11.1288	13.0386	0	0	34.1464	-456.551	44.8798	0
925	0	0	925	1	405.009	260.322	144.687	0	0	-30.3097	22.9479	238.511	362.653	7205.83	11438	-238.511	0	12.6969	9.67488	12.9165	0	0	25.4214	-453.212	32.27	0
926	0	0	926	1	426.776	206.381	220.395	0	0	60.6338	47.6835	13.1053	344.983	7214.55	11413.2	-13.1053	0	11.4759	10.7259	12.6469	0	0	34.5419	-460.277	30.5094	0
927	0	0	927	1	401.544	163.615	237.928	0	0	-12.8696	115.085	205.748	297.383	7188.39	11445.5	-205.748	0	10.2363	9.98862	12.4745	0	0	40.7324	-457.117	32.6261	0
928	0	0	928	1	435.557	233.551	202.006	0	0	12.4769	-16.1544	80.004	358.489	7163.04	11377.4	-80.004	0	12.0715	11.002	12.8134	0	0	27.6539	-458.769	29.8831	0
929	0	0	929	1	314.577	135.141	179.436	0	0	-71.6874	92.7619	-153.149	198.93	7247.21	11368.1	153.149	0	6.95583	10.8324	12.9057	0	0	36.4682	-457.083	46.5491	0
933	0	0	933	1	372.263	211.66	160.604	0	0	-39.5743	192.729	263.515	248.758	7215.09	11268.2	-263.515	0	8.94838	10.3463	13.4153	0	0	24.5549	-452.996	36.8217	0
936	0	0	936	1	401.197	171.362	229.835	0	0	0.74469	86.3033	80.8664	333.054	7274.44	11474.3	-80.8664	0	11.1657	9.77641	12.8837	0	0	31.7548	-455.141	32.723	0
937	0	0	937	1	348.14	158.439	189.7	0	0	-53.0666	71.2643	-102.056	207.406	7228.59	11489.3	102.056	0	7.12499	10.4394	12.8189	0	0	23.9588	-449.151	40.0888	0
938	0	0	938	1	375.774	189.757	186.017	0	0	-9.89807	117.15	152.663	201.606	7285.08	11343.8	-152.663	0	6.85049	11.075	13.7481	0	0	34.31	-461.535	36.9766	0
939	0	0	939	1	379.932	218.444	161.488	0	0	60.0918	19.305	290.928	217.559	7215.09	11441.6	-290.928	0	7.64839	10.3665	13.095	0	0	52.7622	-460.551	35.6714	0
940	0	0	940	1	439.188	202.688	236.5	0	0	-9.00901	89.0302	-51.4078	299.359	7184.53	11371.9	51.4078	0	10.1096	11.2778	13.722	0	0	24.7188	-459.83	30.0184	0
943	0	0	943	1	346.75	220.833	125.916	0	0	-13.1217	38.4223	329.78	279.058	7188.64	11422.5	-329.78	0	10.1456	10.2157	12.5142	0	0	21.9549	-449.561	39.9674	0
944	0	0	944	1	399.082	197.842	201.24	0	0	44.3762	65.7361	-162.528	272.973	7131.14	11395.2	162.528	0	9.32475	10.8235	12.6472	0	0	29.2048	-455.451	33.4268	0
950	0	0	950	1	442.777	249.724	193.052	0	0	61.2873	66.073	265.334	268.762	7313.55	11394.8	-265.334	0	9.2969	10.28	12.476	0	0	47.4893	-460.643	28.7969	0
951	0	0	951	1	393.488	220.832	172.656	0	0	34.6119	115.609	238.637	316.824	7240.57	11445	-238.637	0	10.9052	9.87493	12.7639	0	0	25.4276	-451.333	33.5875	0
954	0	0	954	1	347.809	162.519	185.29	0	0	12.679	93.6495	117.477	221.855	7162.84	11466.9	-117.477	0	7.44499	9.60709	12.2505	0	0	47.8857	-454.802	39.2038	0
955	0	0	955	1	450.355	251.074	199.281	0	0	11.2271	102.449	-198.034	291.953	7164.29	11358.5	198.034	0	10.1276	10.3908	12.8255	0	0	43.4327	-461.102	28.3321	0
958	0	0	958	1	343.963	159.756	184.207	0	0	78.8665	105.074	-78.4846	256.731	7096.65	11355.8	78.4846	0	8.6463	9.94546	12.7664	0	0	39.7328	-456.457	40.3607	0
962	0	0	962	1	410.474	221.063	189.411	0	0	14.674	158.908	221.446	217.488	7160.85	11302	-221.446	0	7.52325	10.9771	12.8462	0	0	49.571	-462.982	32.3504	0
969	0	0	969	1	352.04	172.424	179.616	0	0	-72.8572	113.404	30.4219	214.459	7148.72	11347.5	-30.4219	0	7.37402	11.6393	14.005	0	0	26.4972	-460.164	41.005	0
971	0	0	971	1	461.395	213.937	247.457	0	0	0.437707	24.6152	199.665	320.349	7175.08	11336.6	-199.665	0	10.9734	10.6695	13.6899	0	0	43.4368	-468.088	27.8456	0
972	0	0	972	1	378.315	184.612	193.703	0	0	-30.9224	-18.9748	-164.948	192.289	7206.44	11380.2	164.948	0	6.67958	10.5659	13.434	0	0	44.752	-459.733	36.1679	0
973	0	0	973	1	476.152	251.712	224.44	0	0	78.8431	74.8084	142.235	417.635	7196.34	11386.1	-142.235	0	13.9502	10.6826	12.8422	0	0	32.457	-461.407	26.4546	0
977	0	0	977	1	408.992	226.409	182.583	0	0	41.8415	-11.6862	-17.2705	275.576	7133.68	11372.9	17.2705	0	9.24645	10.7653	13.1821	0	0	39.7258	-461.495	32.5435	0
982	0	0	982	1	382.898	241.639	141.259	0	0	-51.1595	48.6362	163.953	284.474	7127.02	11412.3	-163.953	0	9.79385	10.3965	13.4209	0	0	24.1508	-454.167	35.4705	0
983	0	0	983	1	406.395	231.211	175.184	0	0	62.6405	81.6872	337.1	314.525	7212.54	11379.2	-337.1	0	11.2871	10.2141	13.8559	0	0	33.7445	-461.105	32.8082	0
988	0	0	988	1	334.89	169.347	165.542	0	0	72.5305	85.2087	158.116	278.312	7202.65	11375.7	-158.116	0	9.32641	10.2427	12.0651	0	0	36.975	-454.737	41.6591	0
991	0	0	991	1	319.003	183.569	135.434	0	0	35.3333	-9.34721	167.019	148.264	7239.85	11370.6	-167.019	0	5.03017	10.9982	12.6143	0	0	30.7163	-452.287	45.5756	0
993	0	0	993	1	397.021	212.515	184.506	0	0	15.6809	96.4089	327.164	242.134	7259.5	11364.5	-327.164	0	8.70289	10.517	12.979	0	0	33.4325	-455.968	33.6443	0
997	0	0	997	1	291.047	149.182	141.864	0	0	28.7681	7.03597	36.0281	196.25	7246.41	11354.2	-36.0281	0	6.56055	10.2416	12.561	0	0	37.0924	-453.236	51.062	0
998	0	0	998	1	351.462	160.776	190.686	0	0	50.5743	1.84431	-85.1233	280.916	7124.95	11459.1	85.1233	0	9.46891	10.311	11.9988	0	0	24.0589	-448.874	39.0009	0
1001	0	0	1001	1	354.705	167.061	187.644	0	0	-14.3815	2.30745	47.5929	247.249	7189.9	11458.6	-47.5929	0	8.33796	10.37	13.5962	0	0	33.4008	-457.5	39.4566	0
1005	0	0	1005	1	414.376	206.576	207.8	0	0	14.0514	14.4812	114.13	309.605	7161.47	11346.8	-114.13	0	10.4029	10.4326	13.9499	0	0	25.0416	-457.329	32.1155	0
1006	0	0	1006	1	426.665	191.446	235.219	0	0	5.21582	52.2761	-78.5043	281.06	7170.3	11408.6	78.5043	0	9.48229	10.2071	12.6274	0	0	34.4129	-454.76	30.2654	0
1010	0	0	1010	1	401.169	165.63	235.539	0	0	26.5705	109.993	183.737	306.01	7148.95	11251.2	-183.737	0	10.3771	10.4207	13.5222	0	0	30.1018	-458.448	33.3602	0
1012	0	0	1012	1	395.244	221.676	173.568	0	0	36.5769	30.2265	90.5088	224.525	7138.94	11331	-90.5088	0	7.48965	10.9352	12.7658	0	0	45.1669	-462.175	33.9812	0
1015	0	0	1015	1	326.891	174.943	151.948	0	0	50.3946	20.8596	58.9507	231.064	7224.79	11240.7	-58.9507	0	7.69432	11.3856	12.5186	0	0	20.9661	-452.194	44.2825	0
1016	0	0	1016	1	323.666	161.033	162.633	0	0	-58.7551	48.768	307.127	213.546	7234.28	11412.1	-307.127	0	7.7832	10.6969	13.1972	0	0	30.2759	-455.504	44.8149	0
1018	0	0	1018	1	341.093	173.783	167.309	0	0	24.3252	107.254	168.556	223.654	7250.85	11353.6	-168.556	0	7.5599	9.82164	12.0669	0	0	38.9684	-452.562	40.3109	0
1019	0	0	1019	1	375.825	201.139	174.686	0	0	12.5466	79.3631	-124.148	229.208	7262.63	11381.5	124.148	0	7.79113	10.2997	12.1269	0	0	27.2261	-447.997	35.6717	0
1020	0	0	1020	1	314.576	171.855	142.721	0	0	49.7212	12.2375	110.072	186.747	7325.12	11349	-110.072	0	6.24276	10.951	12.4901	0	0	34.1653	-454.392	46.3448	0
1022	0	0	1022	1	457.19	252.177	205.013	0	0	-25.7349	78.8345	87.2674	323.126	7201.26	11382.1	-87.2674	0	10.9048	10.2349	12.947	0	0	30.3028	-456.182	27.7517	0
1024	0	0	1024	1	350.876	184.424	166.452	0	0	17.273	85.2108	134.705	255.615	7158.25	11375.7	-134.705	0	8.58563	10.4068	12.4714	0	0	22.2533	-449.025	39.4348	0
1028	0	0	1028	1	350.232	134.784	215.448	0	0	-8.5298	45.4209	-72.8687	174.322	7184.05	11315.8	72.8687	0	5.89203	10.6038	14.2207	0	0	45.4787	-463.689	40.6743	0
1030	0	0	1030	1	300.417	119.716	180.701	0	0	48.9025	55.4034	57.4273	245.87	7226.28	11405.5	-57.4273	0	8.17378	9.87561	12.981	0	0	29.0809	-451.767	48.797	0
1033	0	0	1033	1	423.17	197.68	225.49	0	0	93.06	85.8609	1.02284	356.883	7182.12	11375	-1.02284	0	11.8923	9.78715	12.4498	0	0	22.0295	-449.941	30.3205	0
1040	0	0	1040	1	309.582	177.15	132.433	0	0	-8.2911	124.491	179.266	256.944	7183.81	11336.4	-179.266	0	8.78354	9.73083	12.4301	0	0	42.6007	-455.326	46.2509	0
1041	0	0	1041	1	384.224	200.823	183.402	0	0	-25.9522	29.8992	24.9469	265.287	7201.47	11331.3	-24.9469	0	8.94849	10.6718	13.1457	0	0	45.9761	-462.788	35.3386	0
1042	0	0	1042	1	365.361	195.493	169.868	0	0	35.1619	73.9143	270.008	236.786	7140.36	11387	-270.008	0	8.23248	10.1663	12.8931	0	0	26.4973	-450.753	37.3827	0
1047	0	0	1047	1	395.479	222.492	172.986	0	0	5.18889	99.6834	106.231	286.993	7269.99	11361.2	-106.231	0	9.63862	10.4286	12.7985	0	0	44.6795	-460.322	33.6898	0
1049	0	0	1049	1	336.768	175.074	161.693	0	0	-28.47	51.4416	112.406	214.184	7104.33	11409.5	-112.406	0	7.24972	10.1911	12.5313	0	0	23.9883	-447.637	41.5961	0
1051	0	0	1051	1	360.381	133.264	227.117	0	0	-57.4627	77.7343	-174.002	214.9	7133.32	11383.2	174.002	0	7.50221	10.6807	12.8371	0	0	41.6956	-457.608	38.4047	0
1052	0	0	1052	1	354.447	170.982	183.465	0	0	45.236	123.675	84.4333	324.61	7229.94	11337.2	-84.4333	0	10.8516	10.4316	11.5302	0	0	34.8318	-454.132	38.3585	0
1055	0	0	1055	1	303.62	156.792	146.828	0	0	52.2722	119.852	-13.4491	192.885	7222.91	11440.7	13.4491	0	6.4623	10.3334	11.8919	0	0	40.1285	-451.612	47.6706	0
1057	0	0	1057	1	447.317	234.904	212.412	0	0	104.672	138.666	40.5843	242.696	7170.51	11322.2	-40.5843	0	8.12742	9.80526	12.4668	0	0	35.8799	-451.975	28.2016	0
1059	0	0	1059	1	460.561	254.723	205.838	0	0	76.598	15.0354	44.8505	429.92	7198.58	11346.2	-44.8505	0	14.3076	9.7203	11.6769	0	0	37.0195	-456.423	26.8483	0
1064	0	0	1064	1	332.677	139.916	192.761	0	0	-7.56596	129.356	87.2637	166.476	7183.09	11331.5	-87.2637	0	5.61949	10.3828	13.0906	0	0	39.9452	-455.59	42.8122	0
1069	0	0	1069	1	440.855	220.318	220.537	0	0	-15.4993	83.7909	78.2478	419.782	7191.02	11377.1	-78.2478	0	14.1233	9.64849	12.5306	0	0	44.6177	-461.306	28.6952	0
1071	0	0	1071	1	378.303	198.395	179.908	0	0	-26.7788	111.41	152.879	175.666	7202.3	11349.5	-152.879	0	5.99406	11.3739	13.8999	0	0	39.8952	-463.956	36.8959	0
1073	0	0	1073	1	406.13	200.8	205.33	0	0	48.5119	76.5058	-102.199	228.486	7127.01	11384.4	102.199	0	7.70787	9.67946	11.9159	0	0	20.755	-441.737	31.7318	0
1076	0	0	1076	1	419.897	220.002	199.895	0	0	49.4421	-52.1494	109.735	339.133	7126.08	11413.4	-109.735	0	11.501	9.31775	11.6526	0	0	49.5065	-455.109	30.0802	0
1077	0	0	1077	1	333.124	155.591	177.533	0	0	9.9468	95.4532	13.2004	271.24	7165.57	11365.4	-13.2004	0	9.08785	9.23938	12.0545	0	0	33.3989	-447.615	41.1633	0
1080	0	0	1080	1	367.826	190.975	176.851	0	0	11.9953	65.5303	-157.024	266.079	7163.53	11395.4	157.024	0	9.10285	10.1364	12.0646	0	0	34.4371	-452.564	36.5876	0
1081	0	0	1081	1	434.274	221.661	212.613	0	0	2.16628	79.6552	-109.014	334.912	7173.35	11381.2	109.014	0	11.3696	9.99183	12.4512	0	0	36.7975	-456.941	29.3996	0
1086	0	0	1086	1	525.25	285.2	240.05	0	0	7.717	15.56	57.5788	477.209	7167.8	11445.3	-57.5788	0	15.9907	10.0207	11.6667	0	0	27.6903	-454.821	22.7775	0
1089	0	0	1089	1	375.119	206.861	168.257	0	0	57.8875	142.114	190.45	219.118	7217.29	11219.1	-190.45	0	7.44558	10.2407	12.6801	0	0	31.6121	-452.691	36.0079	0
1091	0	0	1091	1	462.008	188.092	273.916	0	0	20.5829	113.273	-28.139	334.971	7154.94	11347.6	28.139	0	11.2602	10.552	12.8893	0	0	40.5656	-461.959	27.4841	0
1092	0	0	1092	1	357.698	187.138	170.561	0	0	49.5382	92.4125	115.183	217.165	7125.98	11368.5	-115.183	0	7.2476	9.99066	12.5487	0	0	38.3066	-453.481	38.1689	0
1099	0	0	1099	1	471.474	213.808	257.667	0	0	13.7797	79.409	131.051	338.387	7161.74	11381.5	-131.051	0	11.3643	10.4602	11.9652	0	0	43.4586	-460.095	26.4262	0
1100	0	0	1100	1	378.893	171.505	207.388	0	0	30.0368	34.5526	104.292	316.153	7245.14	11426.3	-104.292	0	10.5635	9.95241	10.9645	0	0	31.5818	-448.123	34.4813	0
1101	0	0	1101	1	393.129	178.935	214.194	0	0	81.5796	63.7606	272.305	245.545	7193.6	11397.1	-272.305	0	8.50835	9.65977	11.8005	0	0	38.3659	-450.821	33.0675	0
1103	0	0	1103	1	447.098	217.942	229.156	0	0	56.2096	39.9742	11.3222	297.224	7218.97	11420.9	-11.3222	0	9.8925	10.432	12.5156	0	0	36.6959	-457.347	28.5115	0
1104	0	0	1104	1	364.029	197.172	166.857	0	0	0.154057	100.948	129.408	233.547	7275.03	11360	-129.408	0	7.87401	9.88594	13.0614	0	0	20.8134	-447.477	37.4674	0
1106	0	0	1106	1	353.455	183.222	170.233	0	0	125.593	52.6466	309.707	183.002	7149.59	11408.3	-309.707	0	6.4654	9.57514	12.6574	0	0	35.2823	-449.78	38.5577	0
1107	0	0	1107	1	305.188	164.672	140.516	0	0	32.3929	61.1529	116.816	192.918	7143.13	11200.4	-116.816	0	6.44578	10.3089	12.8611	0	0	29.2739	-451.122	48.0551	0
1108	0	0	1108	1	341.315	167.922	173.394	0	0	-14.1536	-5.54101	-3.95737	176.252	7189.67	11466.4	3.95737	0	5.9565	10.6288	13.0208	0	0	21.4168	-448.817	41.4623	0
1109	0	0	1109	1	388.295	167.155	221.14	0	0	-20.0517	114.769	-217.02	265.665	7195.57	11346.1	217.02	0	9.32823	9.7533	12.1002	0	0	34.0305	-450.253	33.8118	0
1115	0	0	1115	1	393.993	200.399	193.593	0	0	28.7674	121.376	243.298	317.195	7146.75	11339.5	-243.298	0	10.9528	10.1449	13.4603	0	0	48.9378	-465.715	33.9956	0
1116	0	0	1116	1	439.335	202.989	236.346	0	0	10.948	139.933	238.143	281.597	7164.57	11221.3	-238.143	0	9.76523	10.6034	12.5097	0	0	45.1519	-461.945	29.2514	0
1117	0	0	1117	1	313.724	142.36	171.364	0	0	-22.2805	35.0167	40.8528	235.623	7098.14	11425.9	-40.8528	0	7.93595	9.54824	13.0303	0	0	28.9978	-449.549	45.6549	0
1119	0	0	1119	1	431.879	190.649	241.23	0	0	11.2513	-29.273	-63.9606	359.568	7164.27	11390.5	63.9606	0	12.2005	10.2337	12.0641	0	0	41.6643	-459.367	29.5786	0
1122	0	0	1122	1	313.304	161.631	151.673	0	0	102.425	93.1628	129.511	161.963	7272.42	11367.7	-129.511	0	5.40576	11.5338	13.7008	0	0	34.5649	-460.899	48.0143	0
1125	0	0	1125	1	355.599	194.423	161.176	0	0	-50.0335	138.261	153.415	246.873	7125.89	11422.3	-153.415	0	8.52442	10.2077	12.4662	0	0	19.4024	-446.716	38.5805	0
1131	0	0	1131	1	353.422	160.921	192.502	0	0	-16.742	171.72	-139.756	197.935	7192.26	11388.8	139.756	0	6.89667	10.9634	12.8106	0	0	49.0144	-461.881	39.625	0
1134	0	0	1134	1	262.272	131.505	130.767	0	0	-83.8701	123.594	-116.678	224.354	7159.73	11337.3	116.678	0	7.8605	9.83794	11.1257	0	0	21.181	-440.041	57.2168	0
1135	0	0	1135	1	297.748	160.424	137.323	0	0	-43.1969	46.5317	29.7315	250.645	7218.72	11414.4	-29.7315	0	8.49183	10.7097	12.8108	0	0	27.9197	-454.475	50.1082	0
1136	0	0	1136	1	372.154	216.88	155.274	0	0	-4.93704	102.866	183.109	204.045	7180.46	11258.4	-183.109	0	6.9595	9.7746	13.4469	0	0	38.5089	-455.11	36.4762	0
1137	0	0	1137	1	425.156	182.244	242.912	0	0	71.6916	31.3698	20.2333	329.826	7103.83	11329.9	-20.2333	0	10.9709	10.3833	13.0366	0	0	30.3017	-457.331	30.6533	0
1139	0	0	1139	1	385.533	180.032	205.502	0	0	16.6178	64.5041	-87.5793	280.424	7258.56	11396.4	87.5793	0	9.45903	10.5443	11.0889	0	0	37.1323	-452.369	34.0825	0
1150	0	0	1150	1	333.551	169.023	164.528	0	0	-36.3665	108.824	-23.111	182.481	7211.89	11352.1	23.111	0	6.20216	9.91601	12.5426	0	0	25.654	-445.83	41.9397	0
1151	0	0	1151	1	331.198	135.969	195.229	0	0	48.26	49.6108	-140.222	270.536	7226.92	11411.3	140.222	0	9.1879	9.38496	11.8223	0	0	34.2133	-447.33	41.4615	0
1154	0	0	1154	1	435.953	172.553	263.4	0	0	45.3936	108.543	-35.2545	323.734	7130.13	11352.4	35.2545	0	10.8559	9.26503	11.2316	0	0	50.9319	-453.071	28.4604	0
1162	0	0	1162	1	273.298	117.652	155.646	0	0	-58.0653	82.291	23.6463	211.87	7233.59	11478.3	-23.6463	0	7.22116	9.80469	12.1027	0	0	42.3181	-450.889	54.8902	0
1165	0	0	1165	1	414.733	138.673	276.06	0	0	4.19175	29.6869	-177.439	335.731	7171.33	11431.2	177.439	0	11.5553	9.53084	12.1826	0	0	44.0191	-458.27	30.8979	0
1166	0	0	1166	1	449.847	222.443	227.404	0	0	90.1943	113.816	72.3619	321.157	7184.99	11247.4	-72.3619	0	10.6998	10.907	12.4788	0	0	27.3006	-456.071	28.4695	0
1168	0	0	1168	1	367.961	182.272	185.689	0	0	-32.8253	21.2469	165.342	264.401	7208.35	11439.7	-165.342	0	9.06552	9.83734	12.5419	0	0	32.1863	-451.241	36.6266	0
1172	0	0	1172	1	351.725	159.241	192.484	0	0	44.0385	70.3746	176.94	254.304	7231.14	11390.5	-176.94	0	8.57145	10.3152	12.8605	0	0	34.2227	-455.799	39.4642	0
1173	0	0	1173	1	355.219	168.508	186.711	0	0	-17.0608	118.417	124.737	219.849	7192.58	11242.8	-124.737	0	7.45301	10.8558	12.5181	0	0	23.1448	-450.142	39.1075	0
1177	0	0	1177	1	366.341	166.468	199.873	0	0	43.7723	84.2582	-62.9216	258.343	7231.41	11376.6	62.9216	0	8.6702	9.84203	12.2619	0	0	24.6197	-447.309	36.7026	0
1178	0	0	1178	1	486.327	240.772	245.554	0	0	6.18256	-1.04733	68.5562	341.345	7169.34	11362.3	-68.5562	0	11.4703	10.6049	13.2149	0	0	52.4981	-468.628	25.818	0
1180	0	0	1180	1	463.165	237.024	226.141	0	0	-9.65674	53.8323	109.86	374.286	7185.18	11307.4	-109.86	0	12.5986	9.40219	12.2078	0	0	44.8751	-459.001	26.6971	0
1181	0	0	1181	1	491.677	218.952	272.724	0	0	19.3366	43.55	39.72	346.16	7156.18	11317.7	-39.72	0	11.5526	10.0711	12.006	0	0	44.7468	-460.029	24.9032	0
1183	0	0	1183	1	327.917	142.824	185.093	0	0	32.694	134.143	-150.462	228.458	7142.83	11326.8	150.462	0	7.85233	10.7076	12.6583	0	0	35.6157	-455.173	43.6544	0
1184	0	0	1184	1	338.943	220.757	118.186	0	0	-42.3641	99.9106	303.162	312.937	7217.88	11361	-303.162	0	11.2941	9.39973	12.5002	0	0	30.3562	-450.643	40.5965	0
1185	0	0	1185	1	407.199	232.771	174.428	0	0	-76.087	89.1575	116.412	288.977	7251.61	11371.7	-116.412	0	9.97457	9.80206	11.8508	0	0	40.8066	-452.745	31.6579	0
1186	0	0	1186	1	377.438	226.609	150.829	0	0	6.23491	83.2896	210.253	241.976	7268.95	11377.6	-210.253	0	8.28213	9.85124	12.641	0	0	44.1279	-455.778	35.4475	0
1188	0	0	1188	1	445.362	222.32	223.041	0	0	54.2859	45.8774	179.151	223.997	7220.89	11415	-179.151	0	7.55032	10.6433	13.0379	0	0	22.6729	-451.288	28.9388	0
1190	0	0	1190	1	370.683	196.044	174.638	0	0	23.5879	105.11	283.839	227.685	7251.59	11455.5	-283.839	0	7.98812	9.72793	12.3348	0	0	32.5444	-449.69	36.0873	0
1193	0	0	1193	1	481.956	242.827	239.129	0	0	54.7169	90.2564	61.2834	391.112	7120.8	11370.6	-61.2834	0	13.0115	9.49174	11.6138	0	0	35.0223	-452.329	25.2159	0
1195	0	0	1195	1	469.049	189.58	279.469	0	0	7.83472	81.1013	-138.396	393.63	7167.69	11379.8	138.396	0	13.4301	10.1082	11.8157	0	0	25.5056	-452.072	26.4188	0
1196	0	0	1196	1	298.853	134.624	164.229	0	0	-17.1939	108.23	230.443	191.344	7292.37	11352.7	-230.443	0	6.64034	9.89047	12.453	0	0	24.4646	-445.456	48.7605	0
1200	0	0	1200	1	347.185	178.12	169.065	0	0	0.492842	-19.2303	59.279	182.792	7175.03	11380.5	-59.279	0	6.16794	9.91769	12.2345	0	0	39.5322	-452.512	39.5177	0
1201	0	0	1201	1	384.929	191.569	193.36	0	0	24.9344	65.7266	138.107	205.76	7150.59	11295.5	-138.107	0	6.90226	10.4724	13.962	0	0	31.1251	-456.381	35.5142	0
1202	0	0	1202	1	376.83	167.233	209.597	0	0	-28.58	60.0903	98.4932	265.717	7204.1	11301.1	-98.4932	0	8.97979	10.163	12.9472	0	0	32.9813	-455.013	35.8707	0
1208	0	0	1208	1	430.265	209.183	221.082	0	0	-6.20951	53.5688	-9.88866	319.919	7181.73	11407.3	9.88866	0	10.7459	10.0814	12.3282	0	0	37.3882	-456.685	29.7564	0
1209	0	0	1209	1	394.047	220.298	173.748	0	0	35.1109	88.3721	251.435	334.758	7140.41	11272.9	-251.435	0	11.5539	10.5068	12.5007	0	0	43.7848	-463.031	33.7608	0
1211	0	0	1211	1	348.607	196.668	151.939	0	0	47.4771	-12.9113	-7.35351	236.061	7128.04	11374.2	7.35351	0	7.9136	11.0032	12.6574	0	0	33.5255	-456.357	40.3174	0
1212	0	0	1212	1	367.971	161.696	206.275	0	0	34.3452	155.622	-186.82	194.874	7141.18	11404.9	186.82	0	6.79517	9.71831	11.9832	0	0	37.6705	-448.417	36.2573	0
1215	0	0	1215	1	417.729	182.42	235.308	0	0	67.5249	118.3	132.881	256.099	7108	11342.6	-132.881	0	8.57479	9.3445	12.5252	0	0	32.3066	-449.357	30.645	0
1219	0	0	1219	1	319.181	146.483	172.697	0	0	-76.6785	166.108	221.643	234.783	7152.54	11394.5	-221.643	0	8.39433	9.62675	12.2051	0	0	49.68	-457.086	44.0875	0
1220	0	0	1220	1	382.545	184.442	198.103	0	0	14.5263	136.571	93.6473	228.388	7160.99	11224.7	-93.6473	0	7.68639	10.714	12.6543	0	0	35.37	-456.041	35.3336	0
1221	0	0	1221	1	393.509	191.188	202.321	0	0	24.8509	101.785	250.05	244.718	7150.67	11259.5	-250.05	0	8.462	10.1989	13.1159	0	0	30.9745	-454.107	33.93	0
1222	0	0	1222	1	328.657	163.732	164.925	0	0	-14.5486	117.805	47.7277	187.757	7190.07	11243.4	-47.7277	0	6.33239	10.6468	12.4602	0	0	29.9567	-451.009	43.3365	0
1223	0	0	1223	1	420.974	250.821	170.153	0	0	-82.4293	34.5916	276.638	234.187	7158.29	11326.6	-276.638	0	8.51116	10.1744	12.7251	0	0	53.0738	-460.695	30.8319	0
1228	0	0	1228	1	386.285	194.167	192.118	0	0	42.0498	-19.3516	-117.848	281.654	7133.47	11380.6	117.848	0	9.5808	9.88686	12.7247	0	0	45.9643	-457.946	34.4198	0
1229	0	0	1229	1	349.96	178.557	171.404	0	0	-8.92514	129.561	33.1897	291.346	7184.45	11431	-33.1897	0	9.83311	8.25489	11.9034	0	0	39.4162	-443.842	37.6721	0
1231	0	0	1231	1	393.309	180.074	213.235	0	0	-14.6942	39.0756	-0.655877	262.494	7190.21	11421.8	0.655877	0	8.83218	9.41148	11.3688	0	0	34.2844	-445.986	32.7084	0
1232	0	0	1232	1	398.328	173.958	224.37	0	0	68.9757	-41.0245	-15.386	284.322	7106.54	11402.3	15.386	0	9.585	9.22902	10.8378	0	0	45.7222	-448.649	31.8247	0
1233	0	0	1233	1	412.714	224.062	188.652	0	0	82.7354	62.7822	104.753	293.962	7292.1	11398.1	-104.753	0	9.77458	10.4921	12.7612	0	0	44.0058	-462.705	31.8339	0
1234	0	0	1234	1	409.821	179.89	229.931	0	0	73.238	1.29676	-92.0044	274.462	7102.28	11359.9	92.0044	0	9.25689	9.79047	11.739	0	0	28.7007	-446.637	31.3365	0
1238	0	0	1238	1	383.822	187.436	196.386	0	0	11.5061	83.5128	48.0008	249.693	7164.01	11277.7	-48.0008	0	8.34734	9.30427	12.0834	0	0	36.5747	-448.765	34.0611	0
1239	0	0	1239	1	358.484	166.947	191.536	0	0	62.665	18.5973	19.1686	265.159	7212.52	11442.3	-19.1686	0	8.83151	10.8517	13.0687	0	0	26.847	-456.152	38.9282	0
1241	0	0	1241	1	415.179	190.646	224.533	0	0	-3.78489	36.2707	-96.7109	340.565	7179.31	11424.6	96.7109	0	11.5414	9.79762	12.1569	0	0	39.4137	-456.56	30.9805	0
1242	0	0	1242	1	458.679	244.456	214.224	0	0	88.5154	53.8739	260.702	233.337	7186.66	11207.7	-260.702	0	8.04839	10.2784	13.1648	0	0	47.9514	-461.701	27.7242	0
1244	0	0	1244	1	348.058	171.381	176.677	0	0	-27.0244	104.127	201.008	228.264	7202.54	11356.8	-201.008	0	7.87209	10.2467	13.052	0	0	37.8583	-456.392	40.0972	0
1246	0	0	1246	1	368.742	174.109	194.633	0	0	9.14231	74.5016	-58.5541	253.191	7166.38	11386.4	58.5541	0	8.52058	9.22328	11.5434	0	0	35.3045	-445.599	35.6069	0
1247	0	0	1247	1	356.071	161.77	194.302	0	0	72.2665	95.7023	75.8705	215.873	7202.91	11265.5	-75.8705	0	7.17962	10.8891	12.8358	0	0	40.2498	-457.776	39.1843	0
1251	0	0	1251	1	427.195	208.109	219.086	0	0	-9.0596	20.3262	198.629	331.575	7184.58	11241.3	-198.629	0	11.3878	9.42674	12.7852	0	0	52.9918	-461.788	29.8921	0
1252	0	0	1252	1	528.83	288.169	240.662	0	0	22.0138	98.0961	235.132	458.696	7253.17	11362.8	-235.132	0	15.782	9.80783	12.6679	0	0	31.4543	-457.657	22.7701	0
1256	0	0	1256	1	415.768	162.414	253.354	0	0	27.3924	3.21524	-148.348	421.795	7148.13	11358	148.348	0	14.4071	10.0669	12.5433	0	0	33.3142	-458.7	31.2173	0
1257	0	0	1257	1	423.401	207.672	215.728	0	0	53.5345	86.5003	201.423	285.697	7221.65	11374.4	-201.423	0	9.68108	10.3514	12.6704	0	0	35.6328	-457.5	30.6625	0
1258	0	0	1258	1	343.24	162.225	181.015	0	0	29.1876	68.8839	-37.4914	275.686	7146.33	11392	37.4914	0	9.22993	10.2552	12.6157	0	0	33.4815	-455.152	40.6197	0
1263	0	0	1263	1	487.451	218.72	268.731	0	0	19.6801	17.3568	-128.626	426.21	7155.84	11343.9	128.626	0	14.4899	10.6903	13.1332	0	0	45.7572	-468.216	25.7474	0
1264	0	0	1264	1	461.647	203.055	258.592	0	0	-4.50608	13.283	-201.819	388.789	7180.03	11348	201.819	0	13.4988	10.5272	12.7095	0	0	32.3954	-459.54	27.4419	0
1265	0	0	1265	1	365.292	172.231	193.061	0	0	-49.6854	131.847	-72.9817	235.178	7225.21	11428.7	72.9817	0	8.09285	9.93474	12.4642	0	0	32.1194	-450.75	37.0132	0
1267	0	0	1267	1	326.249	140.602	185.647	0	0	-39.8921	107.779	-171.131	248.431	7215.41	11353.1	171.131	0	8.64776	9.87984	11.6597	0	0	24.1367	-444.15	42.619	0
1274	0	0	1274	1	358.039	201.887	156.152	0	0	25.7757	56.8515	190.91	256.264	7249.4	11204.7	-190.91	0	8.69129	10.4638	12.5064	0	0	37.4266	-457.195	38.4179	0
1276	0	0	1276	1	392.058	177.111	214.946	0	0	-49.2334	145.365	159.556	300.775	7125.09	11215.9	-159.556	0	10.4082	9.40504	11.9925	0	0	41.5297	-453.534	33.1299	0
1281	0	0	1281	1	394.66	133.657	261.002	0	0	-3.56575	54.0362	-126.442	267.977	7179.09	11307.2	126.442	0	9.12644	9.68067	12.5438	0	0	36.9964	-453.003	33.2443	0
1290	0	0	1290	1	386.266	155.269	230.997	0	0	80.6789	43.0697	8.62795	258.624	7194.5	11318.2	-8.62795	0	8.60285	10.2152	12.6239	0	0	21.8416	-448.836	34.5694	0
1291	0	0	1291	1	382.164	206.874	175.29	0	0	24.5564	97.5046	75.8141	199.177	7150.96	11363.4	-75.8141	0	6.65309	9.87233	12.3216	0	0	30.002	-447.757	34.718	0
1295	0	0	1295	1	411.347	210.367	200.981	0	0	24.7665	118.872	178.803	350.546	7150.75	11342	-178.803	0	11.8891	9.56997	11.0738	0	0	37.6832	-451.039	30.7861	0
1299	0	0	1299	1	323.666	150.29	173.376	0	0	65.931	33.4375	26.5468	170.452	7209.25	11228.1	-26.5468	0	5.66836	9.5318	12.4106	0	0	38.3871	-448.103	43.3027	0
1303	0	0	1303	1	429.735	175.17	254.565	0	0	9.97953	56.1292	15.2564	337.503	7165.54	11305.1	-15.2564	0	11.2866	10.38	12.8707	0	0	37.6145	-460.075	30.1549	0
1306	0	0	1306	1	410.856	192.706	218.15	0	0	31.1515	168.212	294.182	369.011	7144.37	11193	-294.182	0	13.1116	8.21054	12.3426	0	0	60.183	-459.216	30.6218	0
1307	0	0	1307	1	370.787	215.611	155.176	0	0	-50.4673	29.3174	2.15749	190.818	7225.99	11232.3	-2.15749	0	6.49082	9.85212	13.0454	0	0	29.4272	-450.07	36.5124	0
1308	0	0	1308	1	426.49	227.342	199.148	0	0	28.8685	34.5909	176.187	300.266	7146.65	11326.6	-176.187	0	10.1547	10.9512	12.1776	0	0	40.4063	-461.172	30.451	0
1309	0	0	1309	1	386.342	216.556	169.785	0	0	19.3001	-3.29402	186.901	287.19	7156.22	11364.5	-186.901	0	9.80549	8.81325	11.3513	0	0	41.6207	-446.925	33.1308	0
1310	0	0	1310	1	334.991	130.286	204.706	0	0	-4.69909	7.12137	105.498	185.366	7180.22	11354.1	-105.498	0	6.25276	9.93106	11.4355	0	0	51.8801	-454.74	40.9959	0
1314	0	0	1314	1	438.922	225.59	213.332	0	0	1.54344	114.008	57.7078	231.515	7173.98	11247.2	-57.7078	0	7.77599	10.2742	12.0826	0	0	42.9775	-455.562	28.9806	0
1316	0	0	1316	1	405.353	207.542	197.811	0	0	79.6099	168.646	236.138	323.049	7195.57	11292.3	-236.138	0	11.162	8.85077	11.6179	0	0	37.4788	-448.686	31.2375	0
1320	0	0	1320	1	309.906	162.008	147.897	0	0	-30.7028	-32.609	308.899	175.085	7206.22	11294.2	-308.899	0	6.41783	9.69679	12.3188	0	0	32.0526	-446.766	46.0713	0
1321	0	0	1321	1	371.78	154.053	217.727	0	0	46.2651	137.334	-67.7402	208.984	7129.26	11323.6	67.7402	0	7.06834	10.1069	12.5414	0	0	38.7356	-454.45	36.291	0
1324	0	0	1324	1	482.062	218.576	263.486	0	0	17.5405	19.9528	8.37967	348.323	7157.98	11341.3	-8.37967	0	11.6564	9.81331	11.8241	0	0	27.0606	-449.325	25.3936	0
1327	0	0	1327	1	468.235	214.029	254.206	0	0	-9.2598	27.7628	-142.036	316.71	7184.78	11333.5	142.036	0	10.8375	10.0183	11.9557	0	0	22.5508	-447.705	26.4895	0
1330	0	0	1330	1	358.851	191.491	167.361	0	0	43.1774	85.0503	258.227	314.161	7132.34	11276.2	-258.227	0	10.8577	8.72818	10.8535	0	0	25.9245	-439.246	36.2105	0
1331	0	0	1331	1	388.789	218.946	169.843	0	0	28.3388	36.0131	228.757	229.178	7246.84	11325.2	-228.757	0	7.86752	10.3578	12.5808	0	0	24.8981	-449.465	34.3297	0
1335	0	0	1335	1	343.549	211.72	131.829	0	0	-13.0249	33.8433	202.957	278.484	7188.55	11227.7	-202.957	0	9.57248	9.85815	12.9746	0	0	41.7734	-455.548	40.4828	0
1338	0	0	1338	1	426.976	222.291	204.684	0	0	-3.18335	40.2808	235.608	361.529	7278.36	11321	-235.608	0	12.5195	9.65929	12.7724	0	0	46.05	-461.501	30.0239	0
1340	0	0	1340	1	276.678	135.614	141.063	0	0	81.602	135.186	-73.0474	190.777	7193.58	11325.7	73.0474	0	6.45131	9.96675	12.1831	0	0	28.1894	-446.377	54.2021	0
1342	0	0	1342	1	469.685	197.376	272.309	0	0	2.15729	20.6572	-96.1565	413.864	7173.36	11340.6	96.1565	0	14.0216	10.4307	12.0664	0	0	38.8213	-460.666	26.5796	0
1346	0	0	1346	1	453.606	194.93	258.677	0	0	-2.58785	82.21	11.0578	357.828	7178.11	11279	-11.0578	0	12.0064	9.29836	12.621	0	0	45.135	-457.323	27.5205	0
1351	0	0	1351	1	341.676	222.312	119.364	0	0	-26.6348	56.4057	276.406	262.043	7202.16	11304.8	-276.406	0	9.28028	9.18925	11.3662	0	0	34.3177	-445.449	39.317	0
1353	0	0	1353	1	447.396	207.649	239.748	0	0	2.186	38.3918	-113.537	270.229	7173.33	11322.8	113.537	0	9.17324	10.1516	12.5888	0	0	42.6866	-457.254	28.3907	0
1354	0	0	1354	1	339.694	165.087	174.607	0	0	19.5014	25.0982	74.0216	160.247	7156.02	11236.5	-74.0216	0	5.35604	10.4052	13.0472	0	0	35.2983	-453.507	41.5828	0
1356	0	0	1356	1	400.471	203.048	197.423	0	0	56.9047	72.2558	74.182	202.223	7218.28	11289	-74.182	0	6.72135	10.9659	12.0671	0	0	37.098	-454.261	33.0777	0
1360	0	0	1360	1	465.995	197.09	268.904	0	0	80.2784	67.2114	-100.903	375.594	7194.9	11294	100.903	0	12.6569	10.7299	11.6515	0	0	39.1885	-459.616	26.8268	0
1362	0	0	1362	1	316.015	158.401	157.614	0	0	26.4575	64.352	101.381	173.648	7248.72	11296.9	-101.381	0	5.79804	10.3427	12.2594	0	0	35.2833	-451.194	45.363	0
1368	0	0	1368	1	304.334	154.043	150.29	0	0	-10.0406	-32.1034	223.35	207.048	7185.56	11393.3	-223.35	0	7.24697	8.86801	11.439	0	0	35.4935	-442.159	45.7899	0
1370	0	0	1370	1	369.001	158.611	210.389	0	0	31.9406	92.4926	95.8434	231.154	7243.24	11268.7	-95.8434	0	7.71744	9.93112	11.8457	0	0	40.6822	-451.909	36.1845	0
1371	0	0	1371	1	401.291	167.899	233.393	0	0	17.7509	5.51142	-112.921	285.352	7157.77	11355.7	112.921	0	9.68576	9.19959	11.2551	0	0	48.7031	-451.569	31.6875	0
1373	0	0	1373	1	381.781	212.043	169.738	0	0	15.1606	94.9558	37.3174	282.047	7160.36	11365.9	-37.3174	0	9.43262	9.36862	11.5388	0	0	22.9189	-441.814	34.0816	0
1377	0	0	1377	1	347.458	167.61	179.849	0	0	86.1176	23.5487	-99.6449	210.027	7189.06	11337.7	99.6449	0	7.08009	10.345	11.904	0	0	39.5874	-453.399	39.5821	0
1379	0	0	1379	1	398.433	239.595	158.839	0	0	-13.582	25.2204	234.428	304.773	7189.1	11336	-234.428	0	10.596	9.7734	11.6924	0	0	36.2786	-451.922	32.4974	0
1380	0	0	1380	1	482.168	231.004	251.164	0	0	72.2107	109.463	98.626	346.255	7202.97	11351.4	-98.626	0	11.5417	9.11068	11.2818	0	0	38.0319	-448.043	24.957	0
1384	0	0	1384	1	438.351	214.265	224.086	0	0	38.3149	25.6922	-3.95587	277.806	7137.21	11335.5	3.95587	0	9.27435	9.13986	11.9297	0	0	35.2608	-447.809	28.4564	0
1389	0	0	1389	1	395.688	248.89	146.798	0	0	-64.0415	49.4272	175.733	272.96	7239.56	11311.8	-175.733	0	9.4745	11.0731	12.3651	0	0	38.6396	-460.179	33.8151	0
1393	0	0	1393	1	355.19	148.324	206.865	0	0	14.9429	47.5812	-87.8267	219.577	7160.58	11313.7	87.8267	0	7.40701	9.20096	11.9916	0	0	40.7643	-447.945	37.6711	0
1394	0	0	1394	1	450	220.679	229.321	0	0	-14.1682	44.8661	2.55961	279.782	7189.69	11316.4	-2.55961	0	9.40941	9.29149	11.2222	0	0	46.3861	-451.503	27.3242	0
1397	0	0	1397	1	413.534	222.857	190.677	0	0	12.3931	97.4512	-2.99827	227.144	7163.13	11263.8	2.99827	0	7.61586	9.44674	11.4366	0	0	29.8047	-443.029	30.6648	0
1399	0	0	1399	1	414.515	187.518	226.998	0	0	9.05749	88.48	65.1898	295.168	7166.46	11272.8	-65.1898	0	9.87575	9.79761	11.5602	0	0	43.6435	-454.795	30.7973	0
1400	0	0	1400	1	416.82	210.549	206.271	0	0	43.1651	134.584	151.483	325.863	7132.36	11226.7	-151.483	0	10.9888	9.51219	11.9519	0	0	40.5479	-454.55	30.5916	0
1401	0	0	1401	1	428.167	207.799	220.368	0	0	-2.34187	84.5918	-64.1644	313.271	7177.86	11276.6	64.1644	0	10.5769	9.11822	10.8048	0	0	31.5509	-442.923	28.898	0
1407	0	0	1407	1	440.535	192.518	248.017	0	0	28.0246	69.6735	80.7734	338.613	7147.5	11391.2	-80.7734	0	11.2899	9.33533	11.8734	0	0	34.471	-450.28	28.343	0
1408	0	0	1408	1	404.024	216.514	187.51	0	0	27.1681	103.752	9.25635	335.631	7248.01	11357.1	-9.25635	0	11.2283	9.31293	11.1346	0	0	45.4218	-452.244	31.4136	0
1409	0	0	1409	1	323.23	162.157	161.073	0	0	-44.8182	178.327	26.83	214.928	7220.34	11282.6	-26.83	0	7.41078	10.5542	12.1478	0	0	31.351	-451.72	44.057	0
1411	0	0	1411	1	297.479	173.177	124.302	0	0	44.4932	-22.1718	229.255	183.867	7230.69	11383.4	-229.255	0	6.36259	10.0124	10.6547	0	0	21.3001	-436.646	47.7064	0
1413	0	0	1413	1	473.62	234.205	239.414	0	0	11.474	89.0286	122.063	313.594	7164.05	11272.2	-122.063	0	10.5286	9.99634	12.0862	0	0	39.4425	-455.968	26.1333	0
1414	0	0	1414	1	423.943	227.239	196.704	0	0	29.3142	30.517	-163.743	266.346	7146.21	11330.7	163.743	0	9.10935	10.2109	11.5309	0	0	47.3218	-455.361	30.083	0
1418	0	0	1418	1	399.017	196.33	202.687	0	0	-39.0426	123.892	-9.9964	270.62	7114.9	11337	9.9964	0	9.21666	9.5497	10.7945	0	0	41.6383	-446.895	31.9029	0
1419	0	0	1419	1	419.483	209.71	209.773	0	0	13.6405	83.4336	276.219	259.172	7161.88	11178.1	-276.219	0	9.07218	9.16053	11.6791	0	0	56.1817	-455.138	30.0506	0
1426	0	0	1426	1	389.419	193.037	196.382	0	0	-9.47185	28.9253	129.347	284.776	7184.99	11232.7	-129.347	0	9.62327	9.87703	12.4974	0	0	51.1399	-459.402	33.9378	0
1429	0	0	1429	1	393.966	196.608	197.358	0	0	-6.33649	63.1812	37.2249	261.808	7181.86	11298.1	-37.2249	0	8.77818	9.70299	12.1326	0	0	33.4414	-449.875	33.1502	0
1430	0	0	1430	1	453.35	224.302	229.049	0	0	56.9936	11.4645	1.91108	301.107	7218.19	11250.1	-1.91108	0	10.0477	10.8599	13.0422	0	0	40.9977	-463.123	28.3598	0
1433	0	0	1433	1	384.016	189.195	194.821	0	0	80.1287	41.405	258.351	277.705	7195.05	11220.2	-258.351	0	9.58108	8.91002	11.9373	0	0	65.2442	-458.262	33.7283	0
1434	0	0	1434	1	354.65	179.39	175.26	0	0	5.73914	39.2305	63.3095	212.803	7269.44	11322	-63.3095	0	7.12086	10.2089	12.4396	0	0	37.1597	-453.41	38.7072	0
1438	0	0	1438	1	376.609	161.391	215.218	0	0	25.2635	-28.5253	174.766	312.248	7249.92	11389.8	-174.766	0	10.6773	10.0293	12.55	0	0	23.287	-450.266	35.6192	0
1441	0	0	1441	1	362.92	177.924	184.996	0	0	73.2491	135.743	-158.724	223.002	7201.93	11325.2	158.724	0	7.67586	10.0585	11.4253	0	0	22.9399	-443.271	36.8537	0
1442	0	0	1442	1	349.05	158.17	190.88	0	0	17.8887	48.7356	117.021	237.41	7257.29	11312.5	-117.021	0	7.95259	9.57499	11.3353	0	0	43.3045	-449.966	38.4573	0
1445	0	0	1445	1	585.484	302.265	283.219	0	0	50.2813	-1.83271	35.1305	503.457	7224.9	11363.1	-35.1305	0	16.8141	9.69309	11.6305	0	0	47.9203	-463.154	19.7746	0
1446	0	0	1446	1	425.673	232.13	193.543	0	0	30.9866	32.8887	165.328	314.084	7144.53	11328.4	-165.328	0	10.5941	10.132	12.1641	0	0	34.3702	-454.263	30.1403	0
1447	0	0	1447	1	350.889	191.524	159.365	0	0	-3.64129	112.524	85.8012	183.353	7179.16	11248.7	-85.8012	0	6.16873	9.06657	12.0875	0	0	39.3839	-445.349	38.2504	0
1449	0	0	1449	1	446.97	249.765	197.205	0	0	65.1838	81.7981	131.964	340.121	7210	11279.4	-131.964	0	11.3534	9.65635	11.1225	0	0	30.7485	-447.766	27.6838	0
1451	0	0	1451	1	382.306	167.4	214.905	0	0	13.7162	108.83	-100.221	245.816	7261.46	11352.1	100.221	0	8.34252	9.84348	11.491	0	0	25.1004	-443.797	34.2761	0
1454	0	0	1454	1	388.948	228.45	160.498	0	0	20.1019	21.4102	104.281	206.485	7155.42	11339.8	-104.281	0	6.91761	9.58024	11.3647	0	0	36.4075	-445.985	33.2889	0
1456	0	0	1456	1	307.343	195.849	111.494	0	0	90.7433	107.654	179.479	162.219	7084.78	11353.2	-179.479	0	5.46517	9.61736	11.5615	0	0	33.5946	-443.324	45.9645	0
1457	0	0	1457	1	424.916	181.422	243.494	0	0	-18.2676	41.7198	-0.12187	371.438	7193.79	11319.5	0.12187	0	12.5071	8.84589	10.8479	0	0	34.4149	-445.783	29.0714	0
1458	0	0	1458	1	395.718	184.818	210.9	0	0	70.8238	90.3049	223.902	330.068	7204.36	11370.6	-223.902	0	11.243	9.91024	11.6764	0	0	44.8548	-457.401	32.8614	0
1459	0	0	1459	1	517.524	269.772	247.753	0	0	-4.58466	100.633	154.319	416.065	7180.11	11360.3	-154.319	0	14.0999	9.34242	11.3603	0	0	51.9196	-459.926	22.9108	0
1461	0	0	1461	1	436.5	155.744	280.756	0	0	24.2629	33.3953	6.1093	360.99	7151.26	11327.8	-6.1093	0	12.0583	8.5284	12.0334	0	0	22.8219	-443.149	28.3557	0
1462	0	0	1462	1	313.325	187.243	126.082	0	0	95.9913	16.1633	88.051	214.956	7179.19	11345.1	-88.051	0	7.15868	9.3782	11.7938	0	0	30.4918	-445.065	44.7126	0
1463	0	0	1463	1	353.748	150.593	203.155	0	0	78.1019	74.5773	-98.3229	284.654	7197.08	11286.7	98.3229	0	9.59109	9.62389	11.9581	0	0	37.5516	-451.11	38.16	0
1465	0	0	1465	1	470.728	229.403	241.326	0	0	69.5243	12.6563	-15.9776	376.915	7205.66	11348.6	15.9776	0	12.5853	9.67295	11.6793	0	0	52.2501	-461.574	26.0835	0
1467	0	0	1467	1	433.982	177.73	256.251	0	0	-8.75751	39.8638	57.4398	249.691	7184.28	11321.4	-57.4398	0	8.38002	9.97075	12.7715	0	0	32.7095	-453.11	29.535	0
1469	0	0	1469	1	490.353	272.71	217.644	0	0	0.56741	-9.79741	268.296	410.508	7174.95	11371	-268.296	0	14.5054	8.40299	11.4442	0	0	29.7379	-445.415	24.21	0
1471	0	0	1471	1	464.935	234.833	230.102	0	0	-15.8391	-3.03372	36.2048	404.557	7191.36	11264.6	-36.2048	0	13.6582	9.60999	11.9415	0	0	43.2414	-458.263	26.5648	0
1473	0	0	1473	1	379.294	178.271	201.023	0	0	-0.190372	112.219	1.88405	230.325	7175.71	11348.7	-1.88405	0	7.75041	8.82178	11.0717	0	0	23.5858	-435.957	33.8158	0
1477	0	0	1477	1	451.049	223.237	227.812	0	0	-19.6663	108.041	122.065	367.368	7195.19	11253.2	-122.065	0	12.4439	9.40092	12.1117	0	0	35.628	-453.204	27.598	0
1479	0	0	1479	1	427.318	206.505	220.813	0	0	31.6237	38.5533	206.813	331.11	7243.56	11223	-206.813	0	11.28	9.67846	12.4086	0	0	58.5519	-463.579	29.864	0
1480	0	0	1480	1	378.494	252.429	126.065	0	0	71.6768	9.65529	231.672	254.821	7203.5	11351.6	-231.672	0	8.74387	9.79042	11.8497	0	0	25.9491	-445.713	34.8871	0
1482	0	0	1482	1	441.41	218.535	222.875	0	0	0.576604	129.43	289.716	306.039	7174.94	11231.8	-289.716	0	10.8475	9.5954	11.5755	0	0	42.2918	-452.87	28.2787	0
1483	0	0	1483	1	315.869	122.843	193.027	0	0	-34.9839	122.61	-187.954	249.222	7210.5	11338.3	187.954	0	8.72121	9.34154	11.2439	0	0	27.381	-441.698	43.794	0
1484	0	0	1484	1	359.178	159.696	199.482	0	0	-25.9577	117.15	-191.821	207.091	7201.48	11343.8	191.821	0	7.23234	8.91506	10.9384	0	0	30.7393	-437.197	36.3403	0
1485	0	0	1485	1	420.374	244.524	175.849	0	0	-41.8964	-3.90293	141.069	342.349	7217.42	11365.1	-141.069	0	11.7583	9.4538	11.5083	0	0	22.1942	-444.321	30.0451	0
1486	0	0	1486	1	385.562	193.108	192.454	0	0	-28.8488	-10.507	136.473	329.915	7104.71	11371.7	-136.473	0	11.2864	8.91447	11.8067	0	0	31.6661	-447.066	33.4918	0
1487	0	0	1487	1	399.148	156.434	242.715	0	0	62.2709	30.066	-47.2034	293.162	7212.91	11331.2	47.2034	0	9.80518	9.26952	12.2239	0	0	30.6452	-447.855	32.3755	0
1489	0	0	1489	1	371.971	209.54	162.43	0	0	109.839	89.86	209.665	271.319	7165.34	11371	-209.665	0	9.19993	8.84953	12.0915	0	0	22.2567	-441.247	35.2244	0
1490	0	0	1490	1	499.095	207.948	291.148	0	0	70.2443	67.8198	-39.4199	410.456	7204.94	11393.1	39.4199	0	13.7104	10.3534	11.7406	0	0	35.1937	-458.003	24.4464	0
1491	0	0	1491	1	382.278	190.028	192.25	0	0	86.0433	65.4807	24.0659	236.324	7189.14	11295.8	-24.0659	0	7.854	9.87948	11.6258	0	0	44.0512	-453.187	34.3676	0
1492	0	0	1492	1	432.837	242.153	190.684	0	0	24.688	56.3331	227.151	279.003	7150.83	11404.6	-227.151	0	9.56562	8.51681	11.2592	0	0	42.9853	-445.598	28.383	0
1493	0	0	1493	1	428.732	235.031	193.701	0	0	47.1923	76.541	134.273	340.151	7128.33	11384.4	-134.273	0	11.3723	9.27548	11.3526	0	0	38.8927	-450.931	29.1366	0
1494	0	0	1494	1	397.188	220.015	177.173	0	0	-6.48504	67.9349	263.566	216.311	7182.01	11293.3	-263.566	0	7.56796	9.49052	11.9285	0	0	34.306	-447.404	32.5828	0
1495	0	0	1495	1	548.307	251.619	296.688	0	0	77.7622	98.4539	-29.6929	344.932	7097.76	11362.4	29.6929	0	11.5351	9.63431	12.3497	0	0	69.3825	-469.624	21.6209	0
1496	0	0	1496	1	421.482	221.378	200.104	0	0	11.6405	95.2524	121.24	330.337	7163.88	11365.6	-121.24	0	11.0938	9.02685	12.0326	0	0	39.6523	-452.259	29.934	0
1497	0	0	1497	1	353.286	193.753	159.533	0	0	3.63804	91.6312	-8.29072	259.483	7171.88	11369.3	8.29072	0	8.71165	9.19498	12.0106	0	0	37.0328	-447.636	37.9514	0
1498	0	0	1498	1	428.491	232.789	195.702	0	0	69.585	59.7522	94.9625	268.943	7205.6	11301.5	-94.9625	0	8.93944	9.73287	11.2291	0	0	34.6593	-447.949	29.3233	0
1500	1	0	0	1	392.941	198.35	194.591	0	0	-37.0758	89.3133	227.548	307.731	7212.6	11371.6	-227.548	0	12.3062	9.47311	10.2934	0	0	32.3367	-442.97	23.6432	1
1501	1	0	1	1	359.932	197.524	162.408	0	0	-6.22199	56.5207	301.392	231.08	7580.38	11304.7	-301.392	0	9.34502	9.18668	9.45164	0	0	49.3975	-442.611	26.0097	1
1502	1	0	2	1	307.659	193.597	114.062	0	0	26.7294	95.273	238.817	194.698	7647.09	11365.6	-238.817	0	7.70814	9.457	9.59276	0	0	23.4632	-431.601	31.9795	1
1503	1	0	3	1	275.574	137.97	137.604	0	0	-37.6163	115.522	111.64	168.88	7711.44	11245.7	-111.64	0	6.65397	9.27348	9.80052	0	0	28.6184	-432.588	36.9445	1
1503	1	0	3	1	292.586	101.544	191.042	0	0	-26.5938	46.7708	-581.412	301.297	7002.79	11414.1	581.412	0	16.1889	8.65698	7.72621	0	0	25.447	-423.821	32.66	1
1505	1	0	5	1	262.688	133.309	129.378	0	0	72.4285	-45.4764	69.0115	144.362	7601.39	11307.1	-69.0115	0	5.66666	9.1203	9.62198	0	0	36.5325	-432.883	39.1388	1
1506	1	0	6	1	348.086	147.524	200.562	0	0	-138.434	72.6135	-58.9663	169.183	7612.93	11487.9	58.9663	0	6.97359	8.57813	9.42744	0	0	52.5704	-437.325	26.8803	1
1512	1	0	12	1	335.335	141.043	194.292	0	0	-11.7968	31.937	-18.2822	260.211	7486.3	11429	18.2822	0	10.1841	8.18839	8.63719	0	0	38.7161	-428.767	27.6902	1
1513	1	0	13	1	349.15	166.883	182.267	0	0	-0.0663523	21.2267	55.7402	229.266	7574.23	11439.7	-55.7402	0	8.92549	9.05399	8.74834	0	0	39.6316	-433.204	26.7055	1
1514	1	0	14	1	335.542	168.876	166.666	0	0	130.172	62.2653	71.8867	199.698	7643.31	11398.6	-71.8867	0	7.78528	8.63666	9.652	0	0	30.8801	-430.104	28.2709	1
1516	1	0	16	1	356.802	214.731	142.071	0	0	-19.3811	97.7967	430.52	331.727	7593.54	11462.8	-430.52	0	14.0996	8.30682	8.65991	0	0	29.2969	-429.546	25.6794	1
1517	1	0	17	1	295.217	132.979	162.238	0	0	63.3384	44.4798	152.427	228.031	7510.82	11416.4	-152.427	0	8.88127	8.48967	9.0272	0	0	29.1104	-427.614	32.9114	1
1520	1	0	20	1	310.334	141.656	168.679	0	0	131.781	-5.07824	2.68347	236.195	7542.04	11366.3	-2.68347	0	9.28012	8.44866	9.1053	0	0	34.4568	-431.136	30.8864	1
1521	1	0	21	1	265.481	134.491	130.99	0	0	88.544	103.937	314.067	133.793	7485.62	11257.3	-314.067	0	5.38042	8.73126	9.83011	0	0	32.9548	-430.238	38.4561	1
1522	1	0	22	1	319.001	155.491	163.51	0	0	65.299	40.974	184.359	206.841	7608.52	11419.9	-184.359	0	8.09022	8.44656	9.21331	0	0	30.2944	-427.62	29.8677	1
1525	1	0	25	1	273.195	142.224	130.971	0	0	14.2039	106.066	299.595	204.636	7659.62	11454.5	-299.595	0	8.24255	8.00101	8.30094	0	0	26.7437	-419.221	35.6253	1
1526	1	0	26	1	355.293	214.459	140.834	0	0	-27.9363	45.2776	188.85	206.546	7701.76	11316	-188.85	0	8.17792	8.21741	9.12803	0	0	43.1408	-431.741	25.9488	1
1528	1	0	28	1	275.934	149.156	126.778	0	0	-53.4479	86.1613	318.594	165.183	7627.61	11374.7	-318.594	0	6.80457	9.15789	9.42302	0	0	28.3547	-430.228	36.5795	1
1529	1	0	29	1	287.736	146.302	141.434	0	0	-40.7542	82.4647	285.808	229.882	7614.91	11378.4	-285.808	0	9.33746	7.76021	8.00737	0	0	41.9667	-423.427	33.0287	1
1530	1	0	30	1	226.92	112.516	114.404	0	0	-157.873	111.615	-83.1445	154.704	6934.75	11448.9	83.1445	0	6.50664	7.16411	7.61738	0	0	39.0195	-412.075	44.0197	1
1531	1	0	31	1	255.962	142.505	113.457	0	0	157.135	117.296	187.605	157.462	7516.68	11343.6	-187.605	0	6.23675	9.01568	9.38701	0	0	47.4887	-437.939	40.2701	1
1532	1	0	32	1	313.01	147.252	165.757	0	0	29.1421	44.584	142.468	197.311	7545.02	11217	-142.468	0	7.68818	9.03416	10.1775	0	0	27.227	-433.699	31.3353	1
1533	1	0	33	1	414.583	224.028	190.555	0	0	-37.2088	44.1488	109.672	216.699	7511.71	11317.1	-109.672	0	8.51171	9.19833	9.4596	0	0	24.9989	-430.473	21.8119	1
1534	1	0	34	1	376.345	191.078	185.267	0	0	60.9576	80.4691	245.289	322.773	7513.2	11280.8	-245.289	0	12.7569	8.28185	8.96645	0	0	34.8778	-432.806	24.1275	1
1535	1	0	35	1	270.375	154.671	115.704	0	0	4.94262	96.679	429.311	195.721	7668.88	11164.9	-429.311	0	8.26294	9.02949	9.27505	0	0	33.6224	-432.58	37.3948	1
1537	1	0	37	1	310.344	144.536	165.808	0	0	21.561	73.4246	-169.318	190.482	7552.6	11287.8	169.318	0	7.68232	8.69474	9.54006	0	0	44.77	-434.679	31.2141	1
1538	1	0	38	1	318.727	171.508	147.219	0	0	-38.5086	97.7205	200.498	213.974	7712.33	11263.5	-200.498	0	8.51738	8.53279	9.49992	0	0	51.1182	-438.124	30.0688	1
1539	1	0	39	1	332.276	171.42	160.856	0	0	59.1515	71.5984	-33.3934	169.704	7515.01	11289.6	33.3934	0	6.62958	8.58357	8.86752	0	0	22.9258	-421.642	28.2787	1
1540	1	0	40	1	362.683	195.839	166.844	0	0	-15.6982	43.3912	227.484	190.825	7589.86	11218.2	-227.484	0	7.59278	8.23929	8.33609	0	0	33.1419	-422.937	25.0242	1
1542	1	0	42	1	259.312	112.424	146.888	0	0	19.3774	52.5143	101.828	172.269	7654.44	11209.1	-101.828	0	6.69354	8.15836	8.88743	0	0	25.6012	-421.169	38.6237	1
1543	1	0	43	1	312.402	163.61	148.792	0	0	-5.60438	0.576587	148.391	196.775	7579.76	11261	-148.391	0	7.74159	7.95721	8.94033	0	0	31.0347	-424.034	30.3013	1
1544	1	0	44	1	258.7	116.872	141.828	0	0	17.0956	-29.1524	-158.684	203.774	7457.4	11290.7	158.684	0	8.25516	8.20381	8.13987	0	0	29.7596	-420.996	38.2605	1
1545	1	0	45	1	270.93	143.892	127.038	0	0	-30.8664	31.9135	287.546	217.82	7704.69	11229.7	-287.546	0	8.8461	7.97084	8.31934	0	0	29.116	-420.11	36.0016	1
1546	1	0	46	1	317.764	167.208	150.556	0	0	77.1641	121.105	333.032	214.973	7596.66	11339.8	-333.032	0	8.70161	7.52167	8.32781	0	0	30.58	-418.781	29.1705	1
1547	1	0	47	1	330.911	169.269	161.643	0	0	70.4335	84.9266	337.083	171.355	7503.73	11176.7	-337.083	0	6.93193	8.6006	8.94251	0	0	30.3069	-425.672	28.4652	1
1549	1	0	49	1	254.974	121.342	133.631	0	0	-30.3106	75.8949	-8.07014	180.458	7504.81	11185.7	8.07014	0	7.07487	7.77263	8.15232	0	0	29.4454	-416.935	38.6838	1
1552	1	0	52	1	285.29	169.212	116.078	0	0	51.066	-49.5702	-347.237	179.844	7423.43	11211.5	347.237	0	7.96673	8.18864	8.68687	0	0	37.378	-425.223	34.0267	1
1553	1	0	53	1	368.407	151.199	217.209	0	0	-17.1269	49.2695	176.245	240.448	7491.63	11112.7	-176.245	0	9.47431	8.45144	8.99484	0	0	44.1923	-433.785	24.8438	1
1554	1	0	54	1	308.03	152.043	155.987	0	0	113.478	-6.01942	48.2995	162.618	7560.34	11068.3	-48.2995	0	6.35218	7.89209	8.43567	0	0	32.0852	-418.913	30.5756	1
1556	1	0	56	1	313.375	134.533	178.842	0	0	-11.1613	40.2659	32.0557	245.502	7485.66	11121.7	-32.0557	0	9.56292	7.19915	8.53199	0	0	28.2323	-418.463	29.6098	1
1557	1	0	57	1	275.961	136.097	139.863	0	0	105.754	125.76	-0.989021	184.348	7468.41	11036.2	0.989021	0	7.23188	7.81384	8.66384	0	0	33.0377	-421.161	35.263	1
1559	1	0	59	1	361.259	186.687	174.572	0	0	41.4568	18.1023	90.1528	294.553	7532.7	11143.8	-90.1528	0	11.4419	8.53477	8.88017	0	0	42.5812	-436.769	25.4478	1
1560	1	0	60	1	256.385	138.674	117.711	0	0	18.0939	-50.567	6.75789	170.272	7356.75	11212.5	-6.75789	0	6.711	8.55486	9.478	0	0	20.6234	-423.4	39.9028	1
1561	1	0	61	1	284.557	129.111	155.446	0	0	118.434	26.0314	197.141	250.328	7455.73	11135.9	-197.141	0	9.85035	7.65238	8.86489	0	0	39.5582	-426.935	33.9098	1
1563	1	0	63	1	284.79	130.034	154.756	0	0	48.9548	110.022	46.0142	151.727	7425.55	11151.6	-46.0142	0	5.89542	8.34227	9.15182	0	0	41.963	-428.836	34.4559	1
1564	1	0	64	1	215.578	83.9752	131.603	0	0	-2.44921	15.9999	-165.512	141.081	7476.95	11145.9	165.512	0	5.69849	8.67201	8.72337	0	0	36.4809	-425.467	49.7363	1
1565	1	0	65	1	303.368	156.693	146.675	0	0	113.033	118.372	10.6674	180.048	7361.47	11043.5	-10.6674	0	7.05239	8.22096	8.72811	0	0	34.5965	-425.861	31.49	1
1567	1	0	67	1	263.041	121.366	141.675	0	0	96.8017	44.5337	244.666	154.438	7377.7	11117.4	-244.666	0	6.1103	8.11125	8.91223	0	0	34.2606	-423.112	37.8922	1
1569	1	0	69	1	314.428	210.337	104.091	0	0	59.4693	45.8946	453.831	161.648	7415.03	11315.3	-453.831	0	6.86646	7.76555	8.62986	0	0	38.0953	-421.961	29.8177	1
1570	1	0	70	1	250.514	117.415	133.099	0	0	296.626	238.901	428.319	124.47	7676.17	11222	-428.319	0	5.69806	7.49471	7.72202	0	0	33.6083	-410.961	39.0525	1
1571	1	0	71	1	273.759	138.249	135.51	0	0	3.97054	61.7033	161.062	210.962	7370.87	11199.9	-161.062	0	8.25945	8.01953	8.19029	0	0	48.9782	-429.023	35.4741	1
1573	1	0	73	1	294.982	161.739	133.243	0	0	95.1794	43.2539	415.373	208.629	7578.64	11218.3	-415.373	0	8.69581	8.05634	8.09788	0	0	22.8335	-416.902	32.2128	1
1574	1	0	74	1	202.918	99.9823	102.936	0	0	76.6156	19.2808	-419.1	109.146	7397.88	11242.3	419.1	0	5.04935	7.82343	8.20354	0	0	40.4217	-418.375	52.438	1
1575	1	0	75	1	336.665	177.829	158.837	0	0	-6.53782	105.479	391.626	200.205	7481.04	11156.1	-391.626	0	8.34248	8.49009	9.39613	0	0	38.1996	-432.011	27.9864	1
1576	1	0	76	1	357.553	188.83	168.723	0	0	51.4209	107.43	229.995	249.28	7522.74	11253.8	-229.995	0	9.83952	7.99352	7.9143	0	0	35.8433	-423.149	25.2239	1
1578	1	0	78	1	320.433	144.273	176.16	0	0	-0.262997	76.8	-106.548	265.663	7474.76	11284.4	106.548	0	10.5698	7.56044	8.65469	0	0	23.0815	-419.536	29.0267	1
1579	1	0	79	1	336.877	153.593	183.284	0	0	19.6271	55.7572	187.481	205.369	7554.53	11205.8	-187.481	0	8.05476	7.27585	7.92765	0	0	38.4467	-417.2	26.8557	1
1580	1	0	80	1	231.65	104.301	127.349	0	0	-49.8023	122.718	-86.596	177.701	7524.3	11238.5	86.596	0	7.13163	7.75209	7.8451	0	0	20.5374	-410.876	43.572	1
1581	1	0	81	1	297.729	141.911	155.818	0	0	48.4125	59.3175	245.504	206.264	7525.75	11301.9	-245.504	0	8.15822	6.52939	7.56134	0	0	35.3188	-408.726	30.7204	1
1582	1	0	82	1	248.819	106.452	142.367	0	0	68.6739	36.5123	47.3802	206.434	7505.49	11225.1	-47.3802	0	8.00044	7.24913	7.69953	0	0	23.6308	-410.001	39.1891	1
1583	1	0	83	1	371.061	225.443	145.618	0	0	41.4041	106.267	265.31	230.05	7532.76	11255	-265.31	0	9.15501	7.78002	8.40226	0	0	35.3625	-423.437	24.19	1
1584	1	0	84	1	337.02	187.22	149.799	0	0	12.9395	93.399	344.926	242.02	7561.22	11267.8	-344.926	0	9.87504	7.36517	8.28182	0	0	37.2134	-421.942	27.02	1
1585	1	0	85	1	297.509	151.329	146.18	0	0	45.5995	70.2967	218.857	152.016	7528.56	11290.9	-218.857	0	5.9797	7.46695	8.5734	0	0	38.1388	-419.13	31.7849	1
1586	1	0	86	1	293.51	175.653	117.856	0	0	116.563	120.122	-255.452	197.268	7557.26	11241.1	255.452	0	8.32685	7.12834	7.85638	0	0	36.021	-414.897	31.7701	1
1587	1	0	87	1	327.714	176.282	151.432	0	0	7.99045	126.466	331.389	205.181	7466.51	11135.1	-331.389	0	8.36369	7.3425	8.28539	0	0	46.1371	-424.397	27.9672	1
1588	1	0	88	1	349.486	179.527	169.959	0	0	57.7063	65.6127	253.16	280.625	7516.45	11295.6	-253.16	0	11.1114	7.09194	7.84963	0	0	35.4823	-418.451	25.5648	1
1590	1	0	90	1	278.565	130.851	147.714	0	0	9.21931	105.852	15.0452	154.516	7465.28	11155.7	-15.0452	0	6.02249	8.15077	8.12562	0	0	31.3423	-418.112	34.7304	1
1591	1	0	91	1	253.01	123.473	129.538	0	0	23.0671	-31.6055	-72.0149	147.708	7451.43	11193.5	72.0149	0	5.86723	7.50499	8.33562	0	0	23.3367	-411.736	38.9995	1
1592	1	0	92	1	374.997	139.152	235.845	0	0	92.8457	18.3459	-238.517	260.636	7481.31	11143.6	238.517	0	10.8092	7.62555	7.65977	0	0	37.9642	-420.987	23.5827	1
1593	1	0	93	1	391.441	196.123	195.318	0	0	98.2381	73.7976	413.323	255.062	7575.58	11187.8	-413.323	0	10.5981	7.74285	8.43751	0	0	43.2341	-426.893	22.6564	1
1594	1	0	94	1	286.843	105.679	181.163	0	0	187.453	218.085	-5.17371	183.109	7386.71	11242.8	5.17371	0	7.52792	7.95459	7.82128	0	0	45.8388	-423.672	33.1651	1
1595	1	0	95	1	304.81	146.19	158.62	0	0	78.6616	-29.04	3.30866	193.157	7495.5	11290.6	-3.30866	0	7.57011	7.84359	7.74172	0	0	39.9788	-418.126	30.6135	1
1596	1	0	96	1	305.13	141.337	163.793	0	0	31.7883	25.5027	163.424	231.526	7442.71	11335.7	-163.424	0	9.05381	7.73368	8.10183	0	0	30.4692	-420.255	30.6975	1
1597	1	0	97	1	284.63	135.216	149.414	0	0	0.319681	57.3775	76.4731	256.325	7474.18	11204.2	-76.4731	0	9.96799	7.77808	7.87106	0	0	30.7129	-420.327	33.4202	1
1598	1	0	98	1	351.533	189.546	161.987	0	0	-19.0948	70.7652	266.095	245.716	7493.6	11290.5	-266.095	0	9.8666	7.30691	8.6215	0	0	32.2005	-421.338	25.745	1
1600	1	0	100	1	328.94	180.43	148.51	0	0	114.443	208.409	283.218	200.517	7559.38	11152.8	-283.218	0	8.18301	7.4451	8.18982	0	0	42.4178	-421.776	27.8453	1
1602	1	0	102	1	353.392	146.673	206.72	0	0	38.6727	86.425	246.058	273.056	7336.17	11075.5	-246.058	0	10.8099	6.85078	7.97963	0	0	46.0364	-422.265	25.1686	1
1603	1	0	103	1	312.833	158.726	154.107	0	0	-19.3685	102.753	-426.762	186.564	7394.21	11158.8	426.762	0	8.74273	7.3313	7.22334	0	0	39.3826	-413.204	29.1355	1
1605	1	0	105	1	322.219	196.856	125.363	0	0	6.09798	113.737	400.437	209.917	7368.74	11048.2	-400.437	0	8.75675	7.12733	7.86917	0	0	33.0217	-414.856	28.281	1
1606	1	0	106	1	331.651	187.215	144.437	0	0	-7.44465	-13.7427	435.414	159.583	7581.6	11175.7	-435.414	0	6.87012	7.10195	8.80668	0	0	45.6892	-421.455	27.648	1
1607	1	0	107	1	321.307	143.592	177.715	0	0	94.6572	67.5175	81.5543	197.808	7379.84	11194.1	-81.5543	0	7.67724	6.51359	7.61188	0	0	43.164	-413.708	27.9726	1
1609	1	0	109	1	291.465	143.348	148.117	0	0	108.582	181.155	239.234	144.529	7465.58	10980.8	-239.234	0	5.79555	7.50377	8.58478	0	0	43.4313	-421.152	32.6517	1
1610	1	0	110	1	248.399	134.283	114.116	0	0	17.347	209.85	345.975	178.846	7457.15	11251.1	-345.975	0	7.44631	7.40139	7.71543	0	0	37.08	-416.623	39.4054	1
1611	1	0	111	1	252.251	127.849	124.402	0	0	-30.659	31.9267	368.791	133.954	7604.82	11229.7	-368.791	0	5.58647	7.19292	7.4871	0	0	41.3319	-412.346	38.3078	1
1613	1	0	113	1	299.261	187.426	111.835	0	0	100.165	97.4105	300.483	172.662	7573.66	11263.8	-300.483	0	6.91947	7.41522	7.21051	0	0	33.8361	-411.222	30.8254	1
1614	1	0	114	1	328.389	157.48	170.909	0	0	7.15872	124.887	177.507	213.53	7367.68	11236.4	-177.507	0	8.40799	6.93367	7.56971	0	0	41.3996	-415.715	27.4113	1
1615	1	0	115	1	294.19	152.686	141.504	0	0	60.7811	17.2151	351.959	152.97	7413.72	11144.7	-351.959	0	6.25229	7.63458	8.78204	0	0	39.2412	-421.751	32.444	1
1616	1	0	116	1	284.818	143.463	141.354	0	0	122.218	48.8901	120.34	174.505	7451.94	11212.7	-120.34	0	6.80569	6.81534	7.63858	0	0	32.5746	-409.168	32.6856	1
1617	1	0	117	1	277.043	147.541	129.502	0	0	80.9427	-22.2164	281.906	149.837	7692.54	11084.5	-281.906	0	6.04222	7.29852	7.41639	0	0	31.8559	-408.927	34.0183	1
1618	1	0	118	1	288.355	133.313	155.042	0	0	-40.722	117.319	38.6822	184.709	7515.22	11144.3	-38.6822	0	7.26296	7.42724	7.32504	0	0	55.3551	-417.235	32.3651	1
1619	1	0	119	1	241.393	112.633	128.76	0	0	103.849	-58.64	43.0641	151.506	7370.65	11320.2	-43.0641	0	5.98232	7.24596	7.06587	0	0	17.9491	-400.144	40.2451	1
1620	1	0	120	1	295.771	157.363	138.408	0	0	52.7412	-27.8313	267.057	187.08	7521.42	11289.4	-267.057	0	7.53049	7.26273	7.37296	0	0	28.5675	-409.512	31.2868	1
1622	1	0	122	1	312.526	144.922	167.604	0	0	-10.7508	54.2967	324.668	214.34	7584.91	11207.3	-324.668	0	8.73884	6.87	7.35857	0	0	45.041	-414.463	29.0101	1
1623	1	0	123	1	317.554	162.88	154.674	0	0	40.6205	21.8537	273.029	178.631	7433.88	11040.4	-273.029	0	7.13822	7.58456	8.11059	0	0	32.828	-417.072	29.1282	1
1623	1	0	123	1	216.657	132.807	83.8496	0	0	-71.3743	365.891	336.974	146.096	7446.21	11394	-336.974	0	6.93058	6.49605	6.56212	0	0	50.7388	-405.995	45.0543	1
1624	1	0	124	1	289.906	129.216	160.69	0	0	32.9452	45.9375	174.172	193.464	7441.56	11116	-174.172	0	7.56496	7.10275	8.09208	0	0	33.5927	-415.29	32.3774	1
1625	1	0	125	1	306.702	178.71	127.992	0	0	32.624	117.15	284.234	203.292	7441.88	11244.1	-284.234	0	8.14218	6.99714	8.13144	0	0	38.0331	-417.432	30.1266	1
1626	1	0	126	1	363.419	152.211	211.209	0	0	-25.9504	63.8763	192.376	256.663	7400.79	11098	-192.376	0	10.1576	6.90372	7.95184	0	0	34.7282	-416.492	24.3358	1
1627	1	0	127	1	292.502	154.303	138.199	0	0	-8.75445	116.293	427.569	223.312	7483.25	11145.3	-427.569	0	9.45879	7.25752	7.76803	0	0	33.0774	-416.498	31.9352	1
1628	1	0	128	1	294.395	152.732	141.663	0	0	53.4987	21.8735	246.576	200.901	7520.66	11239.7	-246.576	0	7.96839	7.07861	7.60709	0	0	45.938	-419.693	31.4921	1
1629	1	0	129	1	322.57	148.504	174.066	0	0	-144.92	167.213	385.604	242.552	7519.76	11094.4	-385.604	0	10.8625	6.38628	7.26326	0	0	49.4013	-415.565	27.6294	1
1630	1	0	130	1	326.847	148.392	178.455	0	0	9.45117	40.9597	133.872	244.874	7465.05	11121	-133.872	0	9.55514	6.35258	8.15245	0	0	30.4421	-411.623	27.5282	1
1631	1	0	131	1	401.676	173.086	228.591	0	0	-2.56917	116.312	141.297	249.868	7477.07	11145.3	-141.297	0	9.80056	6.58966	8.31576	0	0	40.2041	-419.494	21.5592	1
1632	1	0	132	1	287.45	133.87	153.579	0	0	-54.0135	4.40341	161.912	214.234	7428.85	11157.5	-161.912	0	8.54373	6.92835	7.01062	0	0	27.0336	-406.384	32.0303	1
1633	1	0	133	1	353.227	178.249	174.978	0	0	105.413	-21.6854	-451.262	252.196	7369.09	11183.6	451.262	0	12.0793	6.69042	6.78465	0	0	55.0651	-415.785	24.688	1
1636	1	0	136	1	258.905	124.542	134.363	0	0	-108.912	-81.9268	215.659	211.467	7384.09	11044.5	-215.659	0	8.95934	7.45532	7.61988	0	0	54.2658	-423.83	37.3302	1
1637	1	0	137	1	367.2	156.862	210.338	0	0	5.35799	13.4614	262.105	208.839	7469.14	11148.5	-262.105	0	8.371	7.80878	7.82763	0	0	48.1312	-424.742	24.3168	1
1638	1	0	138	1	433.233	169.03	264.202	0	0	-9.13224	-21.1854	99.2592	335.669	7383.97	11183.1	-99.2592	0	13.1973	6.68359	8.46598	0	0	54.181	-430.419	19.7572	1
1640	1	0	140	1	318.97	113.527	205.443	0	0	37.0969	-11.5511	-178.333	225.491	7337.74	11273.1	178.333	0	9.14923	7.2942	7.84152	0	0	28.228	-414.201	28.7073	1
1641	1	0	141	1	359.681	145.944	213.737	0	0	30.7436	-32.0548	-113.679	266.796	7344.1	11194	113.679	0	10.6937	7.44216	8.01855	0	0	35.955	-421.135	24.8738	1
1642	1	0	142	1	376.738	186.125	190.613	0	0	147.833	85.2032	-347.545	310.851	7227.01	11176.4	347.545	0	13.8495	7.03334	7.62847	0	0	71.3074	-434.233	23.2395	1
1643	1	0	143	1	413.534	149.936	263.598	0	0	49.009	84.1517	56.163	246.313	7325.83	11077.8	-56.163	0	9.54691	6.66585	8.46395	0	0	49.6224	-423.483	20.8806	1
1644	1	0	144	1	288.277	106.674	181.602	0	0	116.394	-49.3875	-523.571	241.268	7258.45	11211.3	523.571	0	12.4067	7.29402	7.60395	0	0	32.7325	-415.661	32.457	1
1645	1	0	145	1	280.043	163.016	117.026	0	0	-3.7485	103.86	496.325	198.981	7378.59	11058.1	-496.325	0	8.72153	6.51979	7.41442	0	0	35.9999	-409.465	33.073	1
1646	1	0	146	1	386.87	169.772	217.098	0	0	1.54584	2.24963	-13.46	271.591	7373.29	11259.3	13.46	0	10.632	7.17079	7.34068	0	0	39.5927	-417.973	22.4633	1
1648	1	0	148	1	344.179	158.979	185.2	0	0	101.681	22.4135	-236.366	239.6	7273.16	11239.2	236.366	0	9.93706	6.76994	7.77776	0	0	38.2888	-415.207	25.8863	1
1650	1	0	150	1	339.79	129.666	210.124	0	0	-14.1499	76.4463	327.658	225.311	7488.65	11185.1	-327.658	0	9.1951	6.41027	8.47724	0	0	41.0311	-418.069	26.3901	1
1652	1	0	152	1	282.297	125.588	156.709	0	0	15.3166	19.0806	-56.653	181.312	7359.52	11142.8	56.653	0	7.12946	7.60233	7.90513	0	0	31.9236	-415.549	33.6869	1
1655	1	0	155	1	356.988	161.198	195.79	0	0	191.271	4.34006	-162.304	212.295	7283.23	11257.2	162.304	0	8.78729	7.73693	8.12192	0	0	42.1919	-423.626	25.2533	1
1656	1	0	156	1	283.786	133.684	150.102	0	0	396.181	211.908	137.859	157.472	7676.28	11249	-137.859	0	7.61507	7.0251	7.37525	0	0	37.0445	-408.971	32.8148	1
1656	1	0	156	1	340.512	126.657	213.855	0	0	-4.2512	36.9232	-25.3836	225.609	7279.43	11224.7	25.3836	0	8.82785	7.0046	8.52493	0	0	42.9253	-419.635	26.6102	1
1657	1	0	157	1	307.746	139.767	167.979	0	0	17.2587	42.6579	63.7264	162.278	7357.58	11119.3	-63.7264	0	6.29738	7.37697	8.60015	0	0	32.067	-417.633	30.4183	1
1658	1	0	158	1	257.862	129.804	128.057	0	0	93.753	-23.3823	6.2448	187.149	7480.41	11185.3	-6.2448	0	7.33286	7.01618	7.92486	0	0	32.9868	-414.105	37.4104	1
1659	1	0	159	1	319.68	145.05	174.629	0	0	148.416	99.8466	24.0154	163.943	7326.08	11161.7	-24.0154	0	6.44199	7.53185	8.9	0	0	36.5837	-422.274	29.2031	1
1660	1	0	160	1	460.002	209.276	250.727	0	0	61.1893	-3.31989	235.341	335.042	7313.65	11165.2	-235.341	0	13.3022	6.78913	8.54947	0	0	43.6837	-427.79	18.4437	1
1661	1	0	161	1	338.704	167.832	170.872	0	0	21.7029	70.4911	127.781	176.424	7353.14	11091.4	-127.781	0	6.86716	7.60818	8.32718	0	0	30.0018	-417.253	26.9762	1
1663	1	0	163	1	320.902	198.392	122.51	0	0	55.6862	-39.7843	605.639	183.503	7418.81	11201.7	-605.639	0	8.82083	7.57941	7.49597	0	0	32.9774	-413.906	28.4694	1
1664	1	0	164	1	290.234	161.949	128.285	0	0	81.0758	72.6637	303.446	188.132	7493.08	11089.3	-303.446	0	7.53801	6.92224	7.98521	0	0	27.2237	-409.972	32.1676	1
1666	1	0	166	1	283.608	170.508	113.1	0	0	-5.21339	75.9458	339.412	230.335	7380.05	11086	-339.412	0	9.41502	7.47935	7.50836	0	0	39.2615	-418.494	33.1867	1
1667	1	0	167	1	331.57	152.205	179.365	0	0	87.5899	42.3668	-24.83	272.023	7386.91	11119.6	24.83	0	10.6257	6.77554	6.95637	0	0	37.9693	-414.147	26.7636	1
1668	1	0	168	1	309.084	153.485	155.598	0	0	-18.5124	137.09	314.313	201.97	7393.35	11124.5	-314.313	0	8.25146	6.20131	7.19507	0	0	42.8608	-408.039	28.9865	1
1669	1	0	169	1	395.392	170.694	224.697	0	0	7.54467	27.7014	41.8398	235.668	7466.96	11233.9	-41.8398	0	9.16082	6.29127	7.56653	0	0	36.7581	-410.846	21.6688	1
1670	1	0	170	1	375.903	206.621	169.283	0	0	124.33	84.007	240.298	257.408	7449.83	11077.9	-240.298	0	10.1937	6.55381	7.63956	0	0	65.9096	-426.98	23.1361	1
1671	1	0	171	1	358.053	193.501	164.552	0	0	93.3042	65.8999	218.09	240.89	7580.52	11195.7	-218.09	0	9.47233	6.37594	7.70986	0	0	37.8443	-412.549	24.4887	1
1672	1	0	172	1	342.635	176.325	166.31	0	0	35.0395	97.7925	241.544	254.348	7539.12	11263.4	-241.544	0	10.0682	7.05459	7.92225	0	0	35.2996	-418.415	26.205	1
1673	1	0	173	1	259.831	147.242	112.589	0	0	-50.7555	31.1809	461.958	150.882	7525.26	11330.1	-461.958	0	6.61504	7.24456	7.38891	0	0	42.7275	-413.469	36.852	1
1674	1	0	174	1	265.439	111.733	153.706	0	0	-53.5152	76.5054	228.414	200.208	7428.36	11085.4	-228.414	0	8.04711	6.31323	6.57479	0	0	41.0155	-404.314	34.6956	1
1675	1	0	175	1	292.862	181.507	111.355	0	0	27.2248	96.1533	131.179	205.637	7546.94	11065.8	-131.179	0	8.01248	6.41195	6.74619	0	0	57.7217	-409.05	30.8638	1
1676	1	0	176	1	359.001	162.89	196.111	0	0	13.2931	88.3754	93.2101	233.22	7560.87	11173.2	-93.2101	0	9.07056	6.0215	6.45326	0	0	87.025	-419.529	23.8427	1
1677	1	0	177	1	292.26	170.012	122.248	0	0	66.6578	102.221	471.523	180.095	7607.16	11059.7	-471.523	0	7.69562	6.80381	7.31486	0	0	38.4345	-409.188	31.4687	1
1678	1	0	178	1	277.13	150.826	126.304	0	0	31.5797	88.0701	171.901	209.088	7542.58	11173.5	-171.901	0	8.17547	6.55629	6.95951	0	0	32.6495	-405.253	33.2669	1
1679	1	0	179	1	302.998	143.675	159.322	0	0	-12.5158	66.1768	76.0342	250	7487.02	11095.7	-76.0342	0	9.74207	6.06448	6.39844	0	0	41.0577	-403.132	29.2418	1
1680	1	0	180	1	263.319	138.747	124.572	0	0	51.02	57.5941	327.951	182.881	7523.14	10905	-327.951	0	7.39036	6.17024	7.13413	0	0	27.3938	-400.174	35.3053	1
1681	1	0	181	1	286.608	149.873	136.735	0	0	8.84654	112.373	192.525	199.345	7465.65	11049.5	-192.525	0	7.85332	6.22926	6.72684	0	0	30.1923	-400.267	31.5795	1
1682	1	0	182	1	289.552	137.128	152.423	0	0	54.9979	50.3279	227.465	220.772	7519.16	11011.9	-227.465	0	8.69855	4.87101	6.84875	0	0	33.5842	-392.594	30.401	1
1684	1	0	184	1	297.079	150.469	146.611	0	0	37.2527	113.683	311.647	230.412	7536.91	11048.2	-311.647	0	9.28741	5.62439	6.50883	0	0	38.3953	-400.067	29.7634	1
1685	1	0	185	1	230.188	134.172	96.0157	0	0	-14.8247	49.8526	596.823	155.829	7588.98	11112.1	-596.823	0	7.36881	6.00985	6.46635	0	0	36.0933	-396.861	41.1576	1
1687	1	0	187	1	290.223	160.508	129.716	0	0	45.1956	98.4245	233.329	157.161	7429.3	11063.5	-233.329	0	6.20561	6.29854	7.16881	0	0	43.7931	-404.12	31.3701	1
1688	1	0	188	1	291.292	112.49	178.802	0	0	58.6796	-46.0494	-336.207	231.156	7515.48	11108.3	336.207	0	10.1622	6.51535	7.01426	0	0	33.1554	-407.189	31.2725	1
1689	1	0	189	1	335.306	142.347	192.959	0	0	-44.361	60.4972	343.069	219.762	7518.86	11101.4	-343.069	0	9.09888	6.14398	6.90465	0	0	50.7358	-411.608	26.106	1
1690	1	0	190	1	327.921	167.104	160.817	0	0	-35.6429	87.1505	184.923	238.463	7510.14	11174.4	-184.923	0	9.45308	6.64265	6.80377	0	0	48.377	-412.836	27.0027	1
1691	1	0	191	1	301.527	165.852	135.675	0	0	-33.9406	163.992	250.619	228.994	7508.44	11197.2	-250.619	0	9.28572	6.422	5.43154	0	0	41.1607	-400.027	29.0812	1
1692	1	0	192	1	268.882	131.434	137.448	0	0	-67.5808	116.695	524.249	147.777	7641.74	11045.2	-524.249	0	6.74725	6.12246	6.4905	0	0	50.8265	-402.036	33.9619	1
1693	1	0	193	1	317.464	130.29	187.173	0	0	17.7273	0.0595257	-50.2464	234.065	7456.77	11261.5	50.2464	0	9.20853	5.86892	5.87376	0	0	54.5259	-402.271	27.2975	1
1694	1	0	194	1	289.534	151.528	138.007	0	0	-44.6063	105.219	134.379	155.045	7618.77	11355.7	-134.379	0	6.12708	5.8848	5.69505	0	0	38.7171	-390.227	30.4182	1
1695	1	0	195	1	223.67	124.617	99.0531	0	0	7.04929	94.2086	296.683	149.4	7567.11	11167.4	-296.683	0	6.01659	5.44308	5.8125	0	0	29.0878	-384.542	41.5432	1
1696	1	0	196	1	252.283	138.48	113.802	0	0	39.5775	33.0823	79.0411	137.036	7634.24	11328.2	-79.0411	0	5.31452	5.88686	6.64703	0	0	33.662	-394.807	36.7002	1
1697	1	0	197	1	240.632	146.927	93.7053	0	0	-30.5994	96.8729	180.477	145.621	7604.76	11264.4	-180.477	0	5.76397	5.98098	6.43485	0	0	33.3412	-393.97	38.8627	1
1698	1	0	198	1	298.435	150.248	148.187	0	0	-16.8312	8.33395	147.672	201.152	7590.99	11352.9	-147.672	0	7.92136	5.30074	6.16631	0	0	38.0087	-392.646	29.2469	1
1699	1	0	199	1	288.902	140.806	148.096	0	0	-14.3853	46.4035	227.845	149.023	7588.55	11215.2	-227.845	0	5.92712	6.36053	6.18588	0	0	29.1135	-393.521	31.0441	1
1700	1	0	200	1	338.341	170.5	167.84	0	0	64.9671	-4.14974	351.876	281.052	7608.85	11265.7	-351.876	0	11.5321	6.38699	6.4584	0	0	38.0438	-406.929	25.7489	1
1702	1	0	202	1	254.049	137.548	116.501	0	0	-51.4419	75.8801	312.949	186.172	7725.26	11285.4	-312.949	0	7.64994	5.32429	5.88746	0	0	24.2946	-383.932	35.4239	1
1703	1	0	203	1	315.126	116.973	198.152	0	0	7.75792	-11.6733	75.2971	237.202	7566.4	11173.6	-75.2971	0	9.27051	5.83024	5.81471	0	0	96.8589	-408.477	27.4947	1
1704	1	0	204	1	261.344	149.229	112.115	0	0	61.498	96.6164	553.499	173.929	7711.98	11165	-553.499	0	7.81988	5.75722	6.66307	0	0	27.3035	-393.037	35.0331	1
1706	1	0	206	1	269.263	113.871	155.393	0	0	126.967	2.35781	-416.99	225.974	7546.85	11159.6	416.99	0	10.5236	6.36147	6.3205	0	0	25.3811	-397.659	33.9504	1
1707	1	0	207	1	325.765	146.802	178.962	0	0	32.7094	57.4075	129.026	238.992	7641.11	11104.5	-129.026	0	9.29426	5.03687	6.22602	0	0	25.2013	-387.589	26.2252	1
1710	1	0	210	1	242.35	116.723	125.627	0	0	14.6878	64.4706	174.601	157.647	7659.13	10997.8	-174.601	0	6.17405	5.72486	6.19966	0	0	28.3373	-389.418	38.1217	1
1711	1	0	211	1	196.335	82.8952	113.439	0	0	50.5646	40.0753	-134.132	112.04	7523.6	11121.8	134.132	0	4.47463	5.43371	6.43043	0	0	26.2601	-384.328	49.7043	1
1712	1	0	212	1	271.257	119.369	151.888	0	0	8.88068	-23.2759	216.633	181.689	7764.6	11085.5	-216.633	0	7.2498	5.9601	6.67658	0	0	40.2302	-400.73	33.5989	1
1713	1	0	213	1	298.825	137.106	161.719	0	0	105.787	77.1266	66.4176	201.833	7568.03	11084.8	-66.4176	0	7.8439	6.08622	6.27288	0	0	44.6344	-401.559	29.6874	1
1714	1	0	214	1	345.171	177.887	167.284	0	0	-21.9548	57.3093	214.501	321.713	7695.78	11104.6	-214.501	0	12.7753	5.13002	6.84902	0	0	41.449	-403.403	24.746	1
1715	1	0	215	1	310.488	139.854	170.635	0	0	46.1731	15.1042	142.781	211.878	7727.31	11146.8	-142.781	0	8.26619	5.60151	6.40955	0	0	38.9407	-396.998	28.1544	1
1717	1	0	217	1	351.825	139.048	212.776	0	0	77.2876	-0.242889	-15.6015	238.824	7696.19	11162.2	15.6015	0	9.33669	5.97773	6.66482	0	0	31.7846	-401.567	24.4833	1
1718	1	0	218	1	344.171	174.073	170.098	0	0	71.9903	41.1091	174.178	276.404	7701.49	11220.5	-174.178	0	10.7958	6.0392	6.7381	0	0	49.3921	-411.666	25.1902	1
1719	1	0	219	1	324.824	134.588	190.235	0	0	21.1403	57.2013	204.576	244.475	7752.34	11104.7	-204.576	0	9.61443	6.03094	6.47137	0	0	35.978	-402.384	26.8928	1
1720	1	0	220	1	280.384	123.426	156.958	0	0	85.6192	65.2908	92.76	175.595	7787.52	11196.3	-92.76	0	6.81242	5.86096	6.61154	0	0	35.5281	-397.388	32.1515	1
1721	1	0	221	1	277.267	123.538	153.729	0	0	47.015	127.254	183.534	204.304	7726.47	11134.3	-183.534	0	8.02256	6.25435	6.23339	0	0	33.1119	-398.543	32.6208	1
1723	1	0	223	1	362.076	139.271	222.805	0	0	50.1854	13.8961	-161.574	249.808	7623.63	11148	161.574	0	10.0597	6.31335	6.4974	0	0	28.8639	-400.998	23.7247	1
1724	1	0	224	1	302.181	121.588	180.593	0	0	4.29329	24.1131	127.504	198.439	7769.19	11237.5	-127.504	0	7.75316	5.40975	6.3738	0	0	31.3376	-391.256	28.97	1
1727	1	0	227	1	248.449	144.695	103.754	0	0	37.1338	53.3133	277.392	124.388	7736.35	11307.9	-277.392	0	4.96367	5.4236	6.06482	0	0	27.0591	-383.216	36.6186	1
1731	1	0	231	1	314.466	139.013	175.453	0	0	13.2066	-4.38032	144.038	226.067	7760.27	11266	-144.038	0	8.87053	6.10702	7.28866	0	0	41.4501	-409.198	28.3721	1
1741	1	0	241	1	203.607	114.041	89.5666	0	0	-2.02475	3.40978	156.295	115.366	7675.85	11357.8	-156.295	0	4.53877	5.75008	4.98327	0	0	32.861	-380.089	46.1651	1
1769	1	0	269	1	226.488	118.001	108.487	0	0	-29.6862	62.6498	150.241	127.541	7404.53	10999.6	-150.241	0	5.01999	4.75586	5.27259	0	0	24.5839	-370.297	39.7642	1
1772	1	0	272	1	231.5	116.531	114.969	0	0	20.1184	49.8202	240.839	117.703	7155.4	11311.4	-240.839	0	4.66541	5.09132	4.79705	0	0	30.976	-370.522	38.5937	1
1783	1	0	283	1	280.702	136.852	143.851	0	0	79.3917	162.442	332.578	166.209	7195.79	11398.1	-332.578	0	6.76857	5.11978	5.64733	0	0	30.9019	-381.962	31.0941	1
1790	1	0	290	1	236.315	130.89	105.425	0	0	-9.79808	63.9697	192.504	134.413	7384.64	11396.9	-192.504	0	5.30041	5.26326	5.65774	0	0	33.1053	-381.515	38.5017	1
1792	1	0	292	1	202.947	99.502	103.445	0	0	-251.688	-179.684	-457.149	112.082	7327.55	11142.3	457.149	0	6.65484	5.52617	5.5283	0	0	43.5681	-385.581	46.753	1
1796	1	0	296	1	215.407	108.316	107.091	0	0	-75.834	65.4575	433.391	134.738	7151.69	11395.4	-433.391	0	5.86237	4.73041	5.46992	0	0	47.5485	-377.378	42.4672	1
1814	1	0	314	1	207.735	77.9908	129.744	0	0	14.7736	-60.9876	-397.715	160.547	7459.73	11322.6	397.715	0	7.39855	5.3674	4.79954	0	0	22.0614	-372.852	44.4063	1
1829	1	0	329	1	158.067	79.8199	78.2467	0	0	26.0604	140.89	262.159	118.376	7747.42	11619	-262.159	0	4.73412	5.35622	4.89161	0	0	26.3187	-371.678	63.0924	1
1836	1	0	336	1	281.052	135.486	145.566	0	0	31.0487	27.5278	-1.89502	182.494	7244.13	11333.7	1.89502	0	7.09929	4.24817	5.13079	0	0	48.1627	-377.38	30.2035	1
1856	1	0	356	1	251.595	117.033	134.562	0	0	-51.4696	50.011	15.3357	132.3	7824.95	11311.2	-15.3357	0	5.20099	4.58595	4.79074	0	0	49.4843	-373.858	34.4948	1
1924	1	0	424	1	193.431	81.4887	111.942	0	0	-68.6205	38.2457	216.507	129.27	7144.48	11123.7	-216.507	0	5.21741	3.90273	4.43492	0	0	54.1007	-361.986	46.2673	1
1939	1	0	439	1	200.531	82.4145	118.116	0	0	-0.987407	-70.7652	261.674	123.134	7674.81	11232.7	-261.674	0	5.05646	4.57989	6.00991	0	0	26.0993	-374.428	46.8133	1
1941	1	0	441	1	204.315	105.829	98.4864	0	0	-46.4931	142.455	-79.0093	121.504	6923.03	11318.4	79.0093	0	4.88112	5.7917	5.65742	0	0	34.0297	-386.272	46.7999	1
1957	1	0	457	1	219.577	136.649	82.9284	0	0	-34.0268	55.7445	516.912	165.187	7109.89	11106.2	-516.912	0	7.41577	4.60986	4.97823	0	0	25.767	-369.682	40.8904	1
1980	1	0	480	1	249.97	126.4	123.57	0	0	-7.99222	126.98	246.997	135.331	7183.51	11333.9	-246.997	0	5.41327	4.8416	5.42972	0	0	49.1306	-382.752	35.4273	1
1981	1	0	481	1	218.58	117.656	100.924	0	0	-48.3576	46.5351	314.093	119.479	7124.22	11514	-314.093	0	4.91194	4.94716	5.78468	0	0	24.1662	-375.409	42.2208	1
1984	1	0	484	1	158.122	89.644	68.4775	0	0	-145.054	44.3052	437.898	127.62	7320.57	10918.3	-437.898	0	5.8219	4.53269	4.60804	0	0	27.2725	-363.595	60.9998	1
1986	1	0	486	1	193.673	86.4138	107.259	0	0	-51.2551	153.612	-326.774	117.091	7426.1	11307.3	326.774	0	5.1815	5.18532	4.42396	0	0	31.6816	-368.622	47.7749	1
1992	1	0	492	1	213.544	93.2396	120.305	0	0	191.66	111.101	-115.042	138.27	7282.84	11050.8	115.042	0	5.67337	4.62503	4.41718	0	0	52.2407	-373.952	41.7588	1
2029	1	0	529	1	212.374	123.864	88.5097	0	0	87.2398	60.8503	473.122	122.589	7686.24	11499.7	-473.122	0	5.24478	3.89662	4.9306	0	0	29.3464	-360.096	41.7555	1
2035	1	0	535	1	197.006	98.016	98.99	0	0	8.28128	21.0142	206.599	117.995	7366.56	11240.6	-206.599	0	4.66243	4.65688	4.91134	0	0	24.8374	-365.549	46.7495	1
2041	1	0	541	1	192.467	94.9449	97.5222	0	0	-70.3457	-82.3779	8.85175	116.375	7345.53	11144.6	-8.85175	0	4.72367	4.78348	5.24598	0	0	38.6484	-374.282	48.7084	1
2114	1	0	614	1	174.339	56.058	118.281	0	0	36.1553	-69.3103	-262.696	98.4259	7438.35	11330.9	262.696	0	4.18183	4.50888	4.69536	0	0	31.5719	-361.873	53.9703	1
2130	1	0	630	1	223.393	124.783	98.6098	0	0	-28.64	39.1294	438.534	119.145	7503.14	11521.4	-438.534	0	5.11383	4.22119	4.85722	0	0	32.7875	-364.068	39.54	1
2135	1	0	635	1	170.203	85.7795	84.4236	0	0	65.9568	-32.791	-519.569	104.281	7308.88	11194.7	519.569	0	5.2987	4.63246	4.37139	0	0	64.0804	-366.965	55.3076	1
2137	1	0	637	1	203.508	93.2132	110.295	0	0	70.2663	6.34787	118.003	134.601	7603.55	11554.2	-118.003	0	5.24344	3.80312	4.18543	0	0	48.0125	-359.908	43.0961	1
2139	1	0	639	1	194.17	83.3834	110.787	0	0	6.70519	63.2192	-41.0834	119.622	7567.45	11198.4	41.0834	0	4.68644	4.59503	4.13354	0	0	47.5629	-366.052	46.5452	1
2147	1	0	647	1	251.449	147.102	104.347	0	0	-3.25191	63.7864	477.442	128.01	7178.77	11197.8	-477.442	0	5.55495	4.02895	4.07456	0	0	47.9694	-360.584	33.573	1
2156	1	0	656	1	213.314	112.307	101.007	0	0	31.0482	65.4368	157.622	124.876	7144.47	11395.5	-157.622	0	4.87121	4.80019	4.97806	0	0	41.6822	-374.527	42.5757	1
2157	1	0	657	1	208.934	91.9126	117.021	0	0	-3.87291	59.2652	-371.412	132.943	7179.39	11302	371.412	0	5.93241	4.04725	4.48073	0	0	30.9994	-359.368	42.3271	1
2160	1	0	660	1	197.228	104.412	92.8163	0	0	-41.5755	-46.3987	115.371	114.527	7217.1	11009	-115.371	0	4.57169	4.74643	4.40834	0	0	35.3633	-365.199	46.1802	1
2177	1	0	677	1	204.114	103.433	100.681	0	0	17.2778	33.7332	119.269	125.574	7158.24	11028.5	-119.269	0	4.89064	4.00838	4.85294	0	0	42.303	-365.5	43.8918	1
2178	1	0	678	1	199.256	90.1867	109.069	0	0	42.9308	143.871	-571.063	167.321	7232.25	11516.3	571.063	0	8.97213	4.23983	3.77988	0	0	57.3465	-365.66	44.2456	1
2199	1	0	699	1	236.799	123.74	113.059	0	0	130.648	-11.6478	333.847	144.597	7443.51	10874.6	-333.847	0	5.92166	3.91211	4.41308	0	0	38.805	-360.492	36.2197	1
2199	1	0	699	1	189.848	101.397	88.4508	0	0	-19.3684	16.2322	366.086	114.06	7294.55	11644	-366.086	0	4.74762	4.66278	4.76976	0	0	27.9531	-365.285	48.7923	1
2204	1	0	704	1	211.139	102.279	108.86	0	0	-38.4822	58.9972	-31.4069	131.364	7313.66	11700.9	31.4069	0	5.17424	4.52136	4.45338	0	0	41.5284	-367.019	42.273	1
2205	1	0	705	1	215.544	80.3541	135.19	0	0	28.9888	94.5185	-55.9978	132.086	7345.85	10967.7	55.9978	0	5.19213	4.24727	4.9802	0	0	34.9305	-365.236	41.4462	1
2238	1	0	738	1	167.346	89.5631	77.7829	0	0	152.964	-85.9068	532.667	107.906	7122.22	11048.5	-532.667	0	5.02631	4.25562	4.96873	0	0	52.5857	-369.672	56.8361	1
2255	1	0	755	1	197.803	108.347	89.456	0	0	8.16577	11.2093	-56.2246	113.955	7964.63	11449.7	56.2246	0	4.48644	4.29674	4.75671	0	0	42.0562	-367.78	45.8856	1
2256	1	0	756	1	217.843	139.965	77.8779	0	0	-36.552	114.285	372.058	162.9	7212.07	10948	-372.058	0	6.79944	4.26325	4.58692	0	0	25.4754	-362.806	40.5604	1
2260	1	0	760	1	175.339	90.1424	85.1967	0	0	-78.0825	-81.1043	177.16	99.4419	7452.92	10944	-177.16	0	4.11102	4.18043	5.25251	0	0	30.9481	-364.391	53.8408	1
2272	1	0	772	1	193.417	95.0956	98.3217	0	0	-38.2851	71.8012	344.812	112.114	7313.47	11488.8	-344.812	0	4.63318	4.20815	4.96205	0	0	33.4325	-364.793	47.3006	1
2275	1	0	775	1	180.989	91.1992	89.7895	0	0	-2.55098	-20.4642	26.2738	129.141	7178.07	10983.1	-26.2738	0	5.05977	4.4423	4.49405	0	0	43.3323	-367.014	51.1008	1
2282	1	0	782	1	207.424	104.643	102.781	0	0	-27.1064	24.7635	107.566	122.142	7202.63	11236.8	-107.566	0	4.79091	4.11568	4.82597	0	0	38.4727	-364.833	43.136	1
2285	1	0	785	1	213.542	80.4759	133.066	0	0	-125.711	-49.2667	-497.055	142.046	7301.23	11310.8	497.055	0	7.39999	4.32627	4.81649	0	0	47.1811	-373.02	41.852	1
2312	1	0	812	1	202.709	96.9498	105.759	0	0	44.8011	-37.7183	223.333	114.182	7928	11399	-223.333	0	4.56156	3.71662	3.85417	0	0	36.9663	-348.549	42.8326	1
2312	1	0	812	1	218.499	138.437	80.0625	0	0	-38.1674	86.5348	413.734	116.174	7213.69	11374.4	-413.734	0	4.9288	3.94215	3.86421	0	0	36.2474	-350.901	39.3892	1
2345	1	0	845	1	183.747	103.499	80.2481	0	0	-59.9482	109.745	221.323	104.686	7634.11	11351.2	-221.323	0	4.21782	4.6948	4.28494	0	0	25.2731	-358.979	50.1916	1
2365	1	0	865	1	162.499	112.558	49.9416	0	0	71.1842	-34.3929	433.45	121.825	7104.34	11096.7	-433.45	0	5.21197	3.65509	3.61779	0	0	26.3336	-342.444	55.5779	1
2375	1	0	875	1	181.842	74.0473	107.794	0	0	81.095	54.9406	-65.3896	101.006	7991.37	11505.6	65.3896	0	3.9759	3.73864	4.26878	0	0	32.7344	-350.214	49.4547	1
2410	1	0	910	1	223.819	149.565	74.2541	0	0	-39.3398	73.3689	264.659	116.641	7414.18	11287.9	-264.659	0	4.70827	4.10415	3.94118	0	0	51.3362	-358.919	38.4978	1
2455	1	0	955	1	166.901	76.1366	90.7646	0	0	-23.2775	69.9055	56.5128	95.2895	7398.12	10992.4	-56.5128	0	3.71877	3.85969	3.82892	0	0	41.1395	-349.753	54.4815	1
2463	1	0	963	1	192.179	96.1804	95.9988	0	0	10.7976	-21.9628	-96.343	107.522	7862.34	11383.2	96.343	0	4.2895	3.73397	3.70944	0	0	37.1274	-346.671	45.5197	1
2506	1	0	1006	1	179.923	93.4316	86.4914	0	0	-29.3729	89.2408	382.27	106.139	7703.19	11471.3	-382.27	0	4.43245	3.6178	3.91086	0	0	59.4264	-351.785	49.426	1
2513	1	0	1013	1	144.074	78.614	65.4604	0	0	-121.694	13.3753	363.042	111.773	7496.53	11148.5	-363.042	0	4.86795	3.68839	4.16662	0	0	30.0044	-349.028	65.8412	1
2531	1	0	1031	1	191.129	111.942	79.1871	0	0	93.301	-8.40385	189.1	118.876	7082.22	11070.7	-189.1	0	4.68436	4.27443	4.1877	0	0	32.8918	-358.166	47.1337	1
2561	1	0	1061	1	184.376	117.28	67.0963	0	0	31.7691	21.2045	337.168	108.476	7841.37	11240.4	-337.168	0	4.42129	3.66288	3.652	0	0	33.3013	-344.496	47.6866	1
2563	1	0	1063	1	205.492	98.4829	107.009	0	0	-10.8801	-1.92902	385.289	126.883	7385.72	10864.9	-385.289	0	5.32837	3.7681	4.50251	0	0	35.9651	-357.902	42.8814	1
2574	1	0	1074	1	193.029	119.085	73.9434	0	0	-10.6714	55.0899	414.153	117.271	7186.19	11306.2	-414.153	0	4.94201	3.01078	3.75347	0	0	37.6763	-339.474	44.3687	1
2601	1	0	1101	1	203.527	106.707	96.8203	0	0	-51.1945	171.111	-26.4913	124.058	7027.39	11090.5	26.4913	0	4.97115	3.8463	3.7191	0	0	33.3986	-349.17	42.6199	1
2613	1	0	1113	1	239.106	131.647	107.458	0	0	28.018	65.3575	456.441	127.714	7247.16	11495.2	-456.441	0	5.44362	3.60896	3.75175	0	0	37.1184	-348.354	35.0212	1
2617	1	0	1117	1	202.833	105.304	97.5293	0	0	261.413	72.5497	530.339	137.412	7412.41	11488	-530.339	0	6.29746	3.50825	4.15595	0	0	41.1447	-353.665	42.878	1
2619	1	0	1119	1	260.194	130.409	129.785	0	0	-34.6358	42.3194	164.569	173.778	7309.82	11119.6	-164.569	0	6.8664	4.58908	4.26688	0	0	58.9049	-375.652	32.7677	1
2663	1	0	1163	1	166.116	70.891	95.2247	0	0	-31.7651	-4.12	274.459	98.3112	7705.59	11265.7	-274.459	0	4.00072	3.67696	4.01777	0	0	37.2303	-348.76	54.7985	1
2690	1	0	1190	1	245.746	129.988	115.757	0	0	-16.9201	76.0182	213.889	158.978	7491.42	11384.9	-213.889	0	6.30398	3.47085	3.50405	0	0	44.6038	-350.091	33.6162	1
2706	1	0	1206	1	212.839	76.3788	136.46	0	0	-67.4519	-78.6338	-148.7	139.271	7342.63	11041.2	148.7	0	5.79575	4.44629	4.04077	0	0	32.7845	-359.187	41.3441	1
2719	1	0	1219	1	242.963	88.9562	154.007	0	0	-45.7952	0.514577	-98.0905	171.315	7320.98	11061.7	98.0905	0	6.87443	4.03426	4.65227	0	0	63.5404	-373.526	35.4109	1
2776	1	0	1276	1	178.635	86.6474	91.9873	0	0	11.0317	56.3979	-3.90703	129.176	7363.81	11205.2	3.90703	0	5.02888	3.46872	3.41215	0	0	39.2507	-341.869	48.9149	1
2795	1	0	1295	1	207.164	113.531	93.6327	0	0	-74.6702	61.507	229.591	133.17	7848.15	11200.1	-229.591	0	5.39825	3.43758	3.76886	0	0	41.4666	-347.228	41.3227	1
2850	1	0	1350	1	190.143	102.534	87.6092	0	0	19.7759	58.6543	254.684	121.531	7255.4	11003.6	-254.684	0	4.83113	3.33207	3.7251	0	0	45.6137	-347.221	45.5929	1
2945	1	0	1445	1	171.988	97.1237	74.8642	0	0	-80.5153	69.9768	350.538	98.4561	7355.7	11091.9	-350.538	0	4.1464	3.7842	3.74807	0	0	38.7839	-348.575	52.2488	1
2954	1	0	1454	1	221.586	128.776	92.8106	0	0	-78.4703	-76.7423	317.642	122.848	7253.99	11039.3	-317.642	0	5.27974	3.44657	3.87708	0	0	52.495	-352.597	38.2605	1
2985	1	0	1485	1	166.451	79.8132	86.6375	0	0	6.44637	4.23295	49.5112	104.651	7667.37	11456.7	-49.5112	0	4.0779	3.40842	3.47783	0	0	39.6685	-339.125	53.3012	1
2988	1	0	1488	1	191.057	101.14	89.9163	0	0	-79.6309	75.9573	354.479	128.775	7155.49	11086	-354.479	0	5.42783	3.49082	4.05158	0	0	61.6584	-356.354	45.9439	1
2996	1	0	1496	1	166.344	103.139	63.2048	0	0	16.6504	20.8672	348.949	100.874	7657.17	11440	-348.949	0	4.1371	4.04572	4.17435	0	0	47.7626	-359.435	55.6098	1
2999	1	0	1499	1	154.789	93.5631	61.2263	0	0	31.8375	32.0138	224.448	93.5301	7940.96	11428.9	-224.448	0	3.69367	3.52542	3.91031	0	0	26.5046	-341.176	59.3242	1
3000	2	0	0	1	396.656	171.979	224.677	0	0	-24.6494	134.877	6.67312	183.349	7200.17	11326	-6.67312	0	8.33593	15.9155	14.9306	0	0	31.8261	-479.186	20.8881	2
3001	2	0	1	1	447.945	241.087	206.858	0	0	-13.7099	35.1835	190.042	315.14	7288.89	11425.7	-190.042	0	15.2886	15.6974	14.5429	0	0	38.1766	-484.739	17.7716	2
3002	2	0	2	1	467.999	188.99	279.009	0	0	-34.7913	30.3794	64.4089	315.79	7210.31	11231.2	-64.4089	0	14.5558	16.6698	14.7976	0	0	35.6931	-486.022	16.987	2
3005	2	0	5	1	500.95	249.38	251.57	0	0	27.329	114.687	31.5764	409.819	7148.19	11346.2	-31.5764	0	18.5926	14.9	14.6561	0	0	46.4229	-488.548	15.357	2
3006	2	0	6	1	519.993	271.654	248.339	0	0	-89.8014	97.5883	134.926	404.18	7265.32	11263.7	-134.926	0	19.393	16.6448	15.0358	0	0	59.1503	-501.052	14.9071	2
3011	2	0	11	1	492.249	224.778	267.471	0	0	-28.1792	52.3465	13.9849	427.254	7203.7	11308.9	-13.9849	0	19.3904	15.8688	14.2294	0	0	25.4318	-480.213	15.7605	2
3012	2	0	12	1	440.079	223.581	216.499	0	0	-7.55929	107.308	104.053	388.741	7183.08	11253.9	-104.053	0	18.0538	16.1801	14.2948	0	0	41.0485	-488.48	18.2083	2
3015	2	0	15	1	503.122	258.425	244.697	0	0	25.4662	16.7855	188.236	354.367	7249.71	11344.5	-188.236	0	17.1331	15.2525	14.9467	0	0	43.0268	-486.914	15.355	2
3016	2	0	16	1	490.142	188.608	301.534	0	0	6.8153	17.3459	-99.5379	368.669	7168.71	11343.9	99.5379	0	16.5308	16.1058	14.6978	0	0	41.1343	-487.758	15.9397	2
3017	2	0	17	1	595.389	305.004	290.385	0	0	-24.5852	46.5135	44.328	450.633	7200.11	11414.4	-44.328	0	20.5879	15.0107	14.6116	0	0	54.8431	-494.11	12.4298	2
3018	2	0	18	1	438.187	205.844	232.343	0	0	-59.1781	40.4593	83.4112	301.995	7234.7	11420.4	-83.4112	0	14.0759	15.1145	14.0791	0	0	29.8337	-476.688	18.104	2
3021	2	0	21	1	460.863	198.477	262.386	0	0	2.49301	84.2991	-60.3317	278.421	7173.03	11376.6	60.3317	0	12.4963	15.4855	14.4523	0	0	36.2676	-480.492	17.0993	2
3023	2	0	23	1	475.578	206.706	268.872	0	0	-12.8495	16.2035	78.6053	316.394	7188.37	11444.7	-78.6053	0	14.6208	14.8721	13.5853	0	0	48.2211	-482.945	16.2281	2
3024	2	0	24	1	443.108	218.783	224.325	0	0	10.029	105.095	134.052	255.764	7265.15	11455.5	-134.052	0	11.9911	14.8797	13.1181	0	0	27.7393	-470.234	17.6516	2
3026	2	0	26	1	462.594	191.211	271.382	0	0	11.7727	110.176	1.81244	252.51	7263.41	11350.7	-1.81244	0	11.3999	15.6792	14.4825	0	0	35.965	-481.15	17.0509	2
3029	2	0	29	1	493.304	202.064	291.241	0	0	-22.2988	-6.46217	157.864	477.423	7197.82	11367.7	-157.864	0	22.9197	15.3196	13.3595	0	0	41.6071	-485.535	15.5311	2
3030	2	0	30	1	501.037	218.166	282.87	0	0	-42.9605	75.3394	88.1858	396.164	7218.48	11285.9	-88.1858	0	18.3957	14.5642	13.6365	0	0	44.9085	-483.495	15.1812	2
3031	2	0	31	1	555.445	287.192	268.253	0	0	-62.6709	124.923	140.327	415.561	7238.19	11236.3	-140.327	0	19.8347	15.615	13.8725	0	0	57.2795	-493.73	13.5086	2
3036	2	0	36	1	423.983	141.712	282.271	0	0	-17.0314	77.8929	176.957	254.719	7192.55	11283.3	-176.957	0	12.2348	14.8455	13.6192	0	0	36.3279	-475.962	18.7472	2
3043	2	0	43	1	415.632	192.484	223.147	0	0	-12.6584	20.4236	71.9397	337.664	7188.18	11241.2	-71.9397	0	15.5608	13.8835	13.2047	0	0	43.9192	-477.104	18.9777	2
3044	2	0	44	1	470.682	219.01	251.672	0	0	-43.9352	61.6023	198.664	293.373	7219.46	11499	-198.664	0	14.372	13.4571	12.3788	0	0	43.7363	-471.036	16.0654	2
3046	2	0	46	1	447.322	222.097	225.226	0	0	13.3552	82.7909	149.135	328.046	7162.17	11278.4	-149.135	0	15.4704	14.6233	13.7135	0	0	52.7962	-485.355	17.5033	2
3049	2	0	49	1	427.381	216.448	210.933	0	0	-8.93105	46.4868	128.077	374.301	7184.45	11314.8	-128.077	0	17.5587	15.106	13.3628	0	0	42.1972	-481.958	18.5548	2
3052	2	0	52	1	378.261	176.181	202.08	0	0	-15.2591	-17.4591	212.422	188.886	7290.44	11279	-212.422	0	9.39173	15.0322	14.6619	0	0	32.808	-476.386	21.9682	2
3056	2	0	56	1	425.031	196.2	228.831	0	0	-13.6074	175.768	88.1633	346.311	7189.13	11285.1	-88.1633	0	16.1492	14.1983	12.605	0	0	28.5163	-469.193	18.3942	2
3058	2	0	58	1	349.585	166.237	183.348	0	0	-109.687	63.1104	187.509	382.151	7285.21	11397.8	-187.509	0	19.0222	14.1918	13.2122	0	0	37.6849	-477.784	23.7561	2
3061	2	0	61	1	414.408	171.249	243.158	0	0	-13.326	91.423	-79.3967	382.356	7188.85	11469.1	79.3967	0	17.1727	13.6639	12.5155	0	0	40.5552	-473.802	18.8781	2
3063	2	0	63	1	479.39	240.804	238.586	0	0	-46.5032	-25.392	25.794	291.709	7222.02	11386.6	-25.794	0	13.4486	13.916	13.3131	0	0	43.7412	-475.741	15.9017	2
3065	2	0	65	1	344.724	199.848	144.876	0	0	158.217	124.984	-139.162	176.644	7216.62	11335.9	139.162	0	8.06087	15.2696	14.3563	0	0	30.5809	-474.667	24.7847	2
3069	2	0	69	1	487.899	257.605	230.294	0	0	-7.957	58.652	208.827	347.455	7183.48	11302.6	-208.827	0	17.0187	13.2893	13.0187	0	0	39.1817	-473.072	15.4385	2
3070	2	0	70	1	517.059	314.317	202.742	0	0	-49.6697	36.8454	251.806	377.808	7225.19	11424.1	-251.806	0	19.3548	14.5821	12.8105	0	0	18.7484	-467.928	14.5036	2
3071	2	0	71	1	398.878	160.997	237.882	0	0	-9.42624	78.8529	-43.3795	272.273	7085.29	11382	43.3795	0	12.2419	14.5681	12.651	0	0	22.8381	-465.602	20.0061	2
3073	2	0	73	1	406.655	180.945	225.709	0	0	39.7754	9.32298	274.517	309.431	7235.4	11252.3	-274.517	0	15.988	13.4291	13.3651	0	0	26.2569	-467.776	19.4539	2
3074	2	0	74	1	342.209	164.045	178.163	0	0	-21.4622	40.7962	154.873	196.702	7196.98	11320.4	-154.873	0	9.36409	14.2898	13.2412	0	0	34.8975	-470.609	24.4579	2
3077	2	0	77	1	443.537	191.205	252.332	0	0	-11.3632	88.0941	78.574	324.033	7286.54	11273.1	-78.574	0	14.9148	14.533	13.0927	0	0	33.7773	-473.825	17.5732	2
3078	2	0	78	1	438.664	186.227	252.437	0	0	-37.1015	34.9639	66.9277	300.213	7212.62	11326.3	-66.9277	0	13.8495	14.521	13.2914	0	0	41.9019	-477.593	17.8507	2
3079	2	0	79	1	550.698	255.769	294.928	0	0	-49.491	108.985	20.8272	377.182	7225.01	11351.9	-20.8272	0	17.2283	14.5565	12.2584	0	0	52.2067	-480.14	13.3676	2
3080	2	0	80	1	552.211	272.001	280.21	0	0	-10.0513	26.0751	10.3301	485.192	7185.57	11335.2	-10.3301	0	21.9871	13.3611	13.9845	0	0	30.2901	-476.131	13.3879	2
3081	2	0	81	1	356.092	205.962	150.13	0	0	-76.712	186.671	286.84	220.33	7252.23	11274.2	-286.84	0	11.7912	14.6677	12.8849	0	0	40.6121	-473.636	23.2219	2
3082	2	0	82	1	519.251	218.307	300.943	0	0	10.0133	55.105	58.6022	373.146	7165.51	11306.1	-58.6022	0	17.0376	14.2993	12.8196	0	0	51.2277	-482.197	14.3986	2
3085	2	0	85	1	472.562	268.815	203.747	0	0	-12.967	111.375	118.96	254.573	7188.49	11349.5	-118.96	0	11.9005	13.5734	12.6228	0	0	34.1507	-467.187	16.0386	2
3087	2	0	87	1	394.727	167.848	226.88	0	0	44.4813	35.7771	41.9474	222.817	7230.7	11325.5	-41.9474	0	10.1278	13.1307	12.2649	0	0	32.6137	-462.475	19.9144	2
3088	2	0	88	1	350.609	162.51	188.098	0	0	-46.5965	144.585	243.423	288.475	7222.12	11316.3	-243.423	0	14.6543	13.8053	12.5436	0	0	28.4875	-465.864	23.3914	2
3092	2	0	92	1	399.279	192.697	206.582	0	0	25.3976	42.7986	152.102	219.974	7249.78	11318.4	-152.102	0	10.397	13.8884	11.925	0	0	27.6947	-461.276	19.7003	2
3099	2	0	99	1	438.117	241.181	196.937	0	0	-32.9778	28.051	50.8591	211.696	7208.5	11333.2	-50.8591	0	9.71699	14.4608	12.8232	0	0	34.9237	-469.976	17.7879	2
3104	2	0	104	1	408.169	189.457	218.712	0	0	-41.1545	36.583	187.802	300.025	7117.01	11324.7	-187.802	0	14.6141	13.3053	12.1821	0	0	22.7903	-460.969	19.1101	2
3107	2	0	107	1	436.74	173.833	262.907	0	0	-88.7134	197.556	17.2999	288.483	7264.23	11263.3	-17.2999	0	13.5102	13.1926	11.6656	0	0	41.7345	-467.138	17.4564	2
3108	2	0	108	1	386.073	152.485	233.588	0	0	-55.6567	91.827	176.144	311	7231.18	11269.4	-176.144	0	15.0618	12.2309	13.0658	0	0	42.3366	-469.375	20.4581	2
3109	2	0	109	1	340.08	154.897	185.183	0	0	-151.024	121.338	167.351	200.868	7226.88	11239.9	-167.351	0	10.1132	13.7195	12.9227	0	0	34.3206	-466.806	24.4169	2
3110	2	0	110	1	383.009	169.143	213.866	0	0	-26.763	18.6388	110.321	249.118	7301.94	11242.9	-110.321	0	11.6688	13.4846	11.9521	0	0	25.6001	-460.637	20.6883	2
3111	2	0	111	1	461.862	252.063	209.799	0	0	-16.8675	97.6612	268.399	259.91	7292.05	11363.2	-268.399	0	13.3523	13.9175	12.0466	0	0	42.067	-470.02	16.4562	2
3113	2	0	113	1	381.099	152.431	228.668	0	0	-57.6279	23.6898	-54.0959	285.25	7233.15	11337.6	54.0959	0	12.9402	13.3586	12.1394	0	0	21.0842	-459.601	20.8366	2
3114	2	0	114	1	407.526	194.012	213.515	0	0	-10.5188	40.3237	181.037	257.243	7186.04	11221.3	-181.037	0	12.3985	13.1759	12.1914	0	0	38.6996	-466.287	19.126	2
3115	2	0	115	1	449.592	275.973	173.619	0	0	41.9298	73.6039	66.4351	262.322	7233.25	11287.6	-66.4351	0	11.9838	13.2083	13.1584	0	0	33.169	-467.416	17.0865	2
3116	2	0	116	1	425.734	178.005	247.729	0	0	84.2674	-32.2538	72.0502	272.71	7190.91	11293.8	-72.0502	0	12.6586	13.5172	12.6231	0	0	47.9182	-472.289	18.246	2
3118	2	0	118	1	302.949	155.926	147.023	0	0	7.54317	60.2567	128.716	147.156	7267.64	11301	-128.716	0	6.88568	13.8853	13.2553	0	0	28.1737	-464.343	28.5849	2
3120	2	0	120	1	406.791	250.019	156.773	0	0	-56.6148	127.709	418.585	250.177	7232.14	11333.2	-418.585	0	14.682	12.1872	11.2092	0	0	28.8927	-454.663	18.7924	2
3123	2	0	123	1	390.563	179.136	211.427	0	0	19.0902	4.94907	145.983	349.491	7256.09	11356.3	-145.983	0	16.5574	12.5062	12.5739	0	0	25.339	-462.411	20.1199	2
3124	2	0	124	1	479.719	259.26	220.46	0	0	30.7178	32.1866	107.114	354.4	7244.46	11329.1	-107.114	0	16.4496	13.6796	13.1653	0	0	35.4378	-473.065	15.8357	2
3127	2	0	127	1	495.425	227.965	267.461	0	0	-30.7636	122.914	126.499	286	7305.94	11437.6	-126.499	0	13.4621	13.4245	12.4433	0	0	51.9703	-475.834	15.0928	2
3129	2	0	129	1	579.517	329.931	249.586	0	0	14.355	8.85559	150.048	442.966	7260.83	11352.4	-150.048	0	21.0211	13.8081	12.4585	0	0	63.0098	-486.48	12.5256	2
3130	2	0	130	1	482.667	261.855	220.812	0	0	35.2542	58.8509	173.764	254.575	7239.93	11302.4	-173.764	0	12.1453	12.9256	12.639	0	0	40.2471	-467.542	15.5432	2
3132	2	0	132	1	441.748	177.285	264.463	0	0	-41.8101	134.055	69.3664	291.137	7316.99	11426.5	-69.3664	0	13.4744	12.5939	12.4424	0	0	42.3188	-468.134	17.2488	2
3133	2	0	133	1	377.022	158.205	218.817	0	0	-45.9595	80.2379	-117.971	205.689	7221.48	11380.7	117.971	0	9.24514	13.7583	11.9732	0	0	44.1376	-467.789	21.1671	2
3136	2	0	136	1	368.8	218.774	150.026	0	0	54.7001	97.9329	241.852	250.258	7220.48	11263.3	-241.852	0	12.4826	13.7429	12.5706	0	0	34.4742	-467.776	21.9128	2
3137	2	0	137	1	384.177	184.315	199.862	0	0	53.4622	109.503	22.5459	192.168	7122.06	11351.4	-22.5459	0	8.69956	12.8562	12.0356	0	0	37.5333	-461.94	20.499	2
3142	2	0	142	1	344.621	162.85	181.771	0	0	25.3785	194.595	186.926	209.09	7249.8	11366	-186.926	0	10.1657	12.5268	12.3624	0	0	49.2079	-466.968	23.5367	2
3144	2	0	144	1	410.427	213.944	196.483	0	0	-13.6756	178.935	119.284	201.283	7288.86	11282	-119.284	0	9.4949	12.9343	12.025	0	0	35.8684	-461.36	18.8809	2
3152	2	0	152	1	401.721	199.213	202.508	0	0	54.8585	117.395	-92.5949	182.106	7220.32	11343.5	92.5949	0	8.17988	13.0617	11.9167	0	0	34.3012	-460.093	19.3956	2
3157	2	0	157	1	374.58	174.497	200.083	0	0	-31.8994	48.5899	-29.5155	199.858	7207.42	11512	29.5155	0	9.02391	12.646	11.6965	0	0	37.0504	-459.671	21.0393	2
3158	2	0	158	1	406.526	190.03	216.496	0	0	-58.0051	136.452	117.852	277.441	7233.53	11324.4	-117.852	0	13.1153	11.7996	11.3404	0	0	39.8975	-459.41	18.7616	2
3159	2	0	159	1	396.738	177.421	219.317	0	0	42.3954	70.1797	-6.70075	249.654	7232.78	11390.7	6.70075	0	11.2328	13.3399	12.3928	0	0	30.1935	-463.791	19.8547	2
3160	2	0	160	1	543.07	233.596	309.474	0	0	32.5085	70.5262	27.6117	447.246	7143.01	11390.4	-27.6117	0	20.2358	11.7556	10.7983	0	0	42.8087	-463.429	13.1465	2
3161	2	0	161	1	427.034	196.188	230.845	0	0	-3.14736	67.3014	88.4663	275.707	7278.33	11393.6	-88.4663	0	12.7192	13.2612	11.7088	0	0	34.8256	-463.828	17.968	2
3163	2	0	163	1	426.537	198.583	227.953	0	0	-11.3611	47.7195	100.28	233.278	7186.88	11313.5	-100.28	0	10.8276	13.2384	12.4855	0	0	51.5417	-471.893	18.1315	2
3164	2	0	164	1	379.531	196.794	182.737	0	0	-8.17366	148.409	250.287	254.989	7283.35	11412.2	-250.287	0	12.9199	12.4042	10.9873	0	0	36.5283	-458.055	20.4801	2
3177	2	0	177	1	441.144	217.516	223.628	0	0	20.4638	14.2764	91.9913	287.126	7254.72	11247.3	-91.9913	0	13.289	12.0343	11.186	0	0	25.0406	-452.974	16.9804	2
3178	2	0	178	1	465.608	230.816	234.791	0	0	-24.3012	65.1934	169.336	306.534	7199.82	11296	-169.336	0	14.6866	11.4012	11.1109	0	0	43.5147	-457.62	15.7992	2
3180	2	0	180	1	358.353	152.403	205.95	0	0	-75.9744	78.4897	183.663	253.09	7251.49	11482.1	-183.663	0	12.3911	12.5702	11.4461	0	0	24.3961	-454.809	22.1693	2
3183	2	0	183	1	354.909	204.57	150.339	0	0	-78.1405	67.2933	337.417	238.259	7253.66	11393.6	-337.417	0	13.1909	13.0374	11.5145	0	0	32.1377	-459.529	22.5715	2
3184	2	0	184	1	439.157	201.552	237.604	0	0	-11.7295	39.4396	274.186	292.266	7286.91	11421.5	-274.186	0	15.1228	12.1844	11.2546	0	0	37.4323	-460.547	17.1098	2
3188	2	0	188	1	454.472	196.757	257.715	0	0	-23.8223	86.846	267.701	264.719	7199.34	11374.1	-267.701	0	13.6121	11.9153	11.6965	0	0	35.6698	-459.169	16.4373	2
3190	2	0	190	1	399.081	165.964	233.117	0	0	30.1577	26.7359	-147.923	261.705	7145.36	11334.5	147.923	0	11.6541	12.7344	11.3506	0	0	37.8543	-461.808	19.3764	2
3191	2	0	191	1	479.603	221.668	257.935	0	0	-22.5895	30.1945	313.271	318.25	7297.77	11430.7	-313.271	0	17.0675	12.6345	11.9211	0	0	24.3092	-458.608	15.5249	2
3194	2	0	194	1	350.772	131.091	219.68	0	0	23.5011	84.0069	108.516	248.634	7251.68	11376.9	-108.516	0	11.5235	12.737	12.388	0	0	30.4286	-461.845	23.07	2
3195	2	0	195	1	317.015	165.902	151.113	0	0	-70.0401	131.178	201.613	268.132	7245.56	11230.1	-201.613	0	13.276	12.7217	11.8321	0	0	36.9787	-464.171	26.1033	2
3206	2	0	206	1	360.696	164.837	195.859	0	0	-57.2066	39.614	24.5429	271.508	7232.73	11321.6	-24.5429	0	12.4321	11.7523	10.6454	0	0	30.5246	-451.677	21.5934	2
3210	2	0	210	1	382.784	186.493	196.291	0	0	-31.916	75.7728	87.65	243.071	7207.44	11285.5	-87.65	0	11.2589	11.3682	10.8167	0	0	55.9509	-459.726	20.0102	2
3213	2	0	213	1	411.156	177.202	233.954	0	0	49.9098	24.3876	179.105	241.181	7225.27	11237.2	-179.105	0	11.5732	12.3444	10.1273	0	0	30.2624	-450.658	18.3563	2
3224	2	0	224	1	366.956	213.235	153.72	0	0	-43.2717	153.802	117.721	184.651	7218.79	11406.8	-117.721	0	8.71552	11.9072	10.93	0	0	47.6416	-458.804	21.2387	2
3228	2	0	228	1	434.641	225.008	209.634	0	0	-51.97	97.6138	172.78	273.897	7227.49	11363.3	-172.78	0	13.2275	12.6346	11.3213	0	0	51.0186	-466.791	17.4114	2
3232	2	0	232	1	376.536	178.733	197.803	0	0	-89.5592	290.448	207.426	212.267	7265.08	11170.5	-207.426	0	11.1206	11.6825	10.9077	0	0	40.5217	-454.664	20.512	2
3235	2	0	235	1	325.455	138.777	186.678	0	0	-25.8628	108.88	82.1447	251.58	7201.38	11252.4	-82.1447	0	11.6293	11.2684	10.8763	0	0	40.5863	-454.606	24.5159	2
3236	2	0	236	1	364.082	194.412	169.67	0	0	-34.9629	33.0354	31.6852	178.118	7210.48	11328.2	-31.6852	0	8.13387	11.6895	11.1257	0	0	20.9934	-445.821	21.447	2
3237	2	0	237	1	346.769	162.387	184.383	0	0	26.4028	73.3052	186.536	182.849	7248.78	11188.3	-186.536	0	8.78612	11.6237	10.9773	0	0	23.3508	-446.062	22.7461	2
3240	2	0	240	1	429.557	154.599	274.958	0	0	10.9725	83.6905	-47.0146	283.257	7164.55	11377.2	47.0146	0	12.7153	10.9467	9.9875	0	0	39.9065	-451.424	17.15	2
3243	2	0	243	1	438.447	235.003	203.444	0	0	-4.13614	57.4439	233.853	326.728	7179.66	11403.5	-233.853	0	16.2999	11.9255	10.3047	0	0	40.223	-457.29	16.9382	2
3262	2	0	262	1	408.298	198.118	210.18	0	0	19.5853	76.4816	175.131	213.908	7255.59	11284.8	-175.131	0	10.2162	12.0191	10.3196	0	0	32.0329	-449.608	18.4976	2
3265	2	0	265	1	359.093	186.338	172.755	0	0	9.48744	68.4449	264.369	224.256	7265.69	11392.5	-264.369	0	11.441	11.2868	11.1161	0	0	48.7265	-458.157	21.7221	2
3268	2	0	268	1	420.527	211.018	209.509	0	0	19.5501	163.15	192.493	246.619	7155.97	11198.1	-192.493	0	11.963	10.0516	10.4346	0	0	48.4989	-449.481	17.52	2
3269	2	0	269	1	308.452	143.782	164.67	0	0	-48.5864	74.7819	330.406	205.135	7224.11	11386.1	-330.406	0	11.1769	11.6819	10.278	0	0	36.7594	-450.642	26.1765	2
3270	2	0	270	1	338.261	123.303	214.958	0	0	-63.4158	78.115	-116.229	229.519	7238.94	11382.8	116.229	0	10.3545	11.4532	10.0819	0	0	34.3714	-448.866	23.1673	2
3282	2	0	282	1	524.304	295.817	228.487	0	0	-32.7127	41.0769	76.8596	377.678	7208.23	11320.2	-76.8596	0	17.4561	11.2399	9.89964	0	0	30.5561	-450.655	13.5414	2
3283	2	0	283	1	414.036	229.635	184.402	0	0	19.3263	93.8237	200.268	224.866	7255.85	11267.4	-200.268	0	10.902	11.7521	10.4126	0	0	35.9992	-451.088	18.1558	2
3291	2	0	291	1	396.229	149.604	246.625	0	0	-36.9132	81.1158	-90.8373	286.515	7212.43	11379.8	90.8373	0	12.8922	11.3801	11.1324	0	0	32.4896	-454.66	19.2414	2
3292	2	0	292	1	392.767	175.589	217.178	0	0	-7.70099	122.06	-65.8968	272.291	7183.22	11338.8	65.8968	0	12.2623	10.5225	10.5016	0	0	38.2034	-450.402	19.1465	2
3294	2	0	294	1	393.942	165.127	228.815	0	0	-54.1361	70.1403	253.401	231.487	7229.66	11390.8	-253.401	0	11.858	10.708	10.4818	0	0	43.0808	-451.216	19.1101	2
3303	2	0	303	1	331.239	156.547	174.692	0	0	-33.2028	68.1588	132.05	184.225	7308.38	11392.7	-132.05	0	8.6836	11.0475	10.0386	0	0	36.5335	-445.425	23.6632	2
3305	2	0	305	1	338.513	121.399	217.114	0	0	35.7341	106.357	-113.578	222.953	7139.79	11354.5	113.578	0	9.98118	11.2568	10.1928	0	0	29.2957	-445.581	23.1268	2
3306	2	0	306	1	415.192	207.77	207.421	0	0	45.0901	45.4117	37.4744	331.641	7230.09	11315.8	-37.4744	0	15.0484	11.649	9.84888	0	0	31.3187	-450.937	17.9652	2
3308	2	0	308	1	386.198	202.207	183.991	0	0	-29.9666	74.0438	135.602	300.665	7305.15	11287.2	-135.602	0	14.1827	11.7188	10.0704	0	0	37.3774	-453.374	19.6957	2
3309	2	0	309	1	315.789	194.617	121.172	0	0	-7.32769	152.446	245.889	208.703	7182.85	11208.8	-245.889	0	10.5406	10.7252	10.4217	0	0	27.767	-443.113	25.1588	2
3320	2	0	320	1	381.066	169.628	211.438	0	0	-39.3073	91.8111	221.344	228.979	7214.83	11269.4	-221.344	0	11.379	10.2377	9.87013	0	0	31.986	-441.431	19.6706	2
3321	2	0	321	1	376.446	225.54	150.906	0	0	21.6863	130.31	242.379	211.499	7153.83	11230.9	-242.379	0	10.5879	11.0062	10.6032	0	0	47.7651	-450.659	20.3013	2
3323	2	0	323	1	303.865	169.642	134.223	0	0	-28.9577	145.419	289.739	187.243	7304.14	11415.1	-289.739	0	9.84034	10.7959	9.57948	0	0	31.7269	-440.837	26.1435	2
3327	2	0	327	1	309.695	135.943	173.752	0	0	51.0166	43.3887	-172.449	182.225	7224.16	11417.5	172.449	0	8.08409	10.8044	9.87659	0	0	28.4646	-440.981	25.6286	2
3344	2	0	344	1	311.294	153.873	157.421	0	0	29.5277	56.3622	87.954	204.543	7145.99	11205.2	-87.954	0	9.41401	9.93296	9.55621	0	0	47.9782	-444.391	25.0788	2
3345	2	0	345	1	341.748	163.916	177.832	0	0	-40.0311	-19.3318	-144.266	198.298	7215.55	11380.6	144.266	0	8.92789	10.6662	9.55547	0	0	18.5576	-434.458	22.5188	2
3349	2	0	349	1	401.792	223.748	178.043	0	0	-115.391	133.342	61.486	219.083	7290.91	11227.9	-61.486	0	10.3626	11.1547	10.5538	0	0	61.1889	-458.625	18.7543	2
3353	2	0	353	1	327.621	149.077	178.543	0	0	-28.134	68.7639	177.43	259.025	7203.65	11192.8	-177.43	0	12.4742	10.6595	10.0311	0	0	46.583	-451.517	23.8801	2
3359	2	0	359	1	303.613	182.068	121.545	0	0	-21.012	90.7944	286.718	202.055	7196.53	11270.4	-286.718	0	10.5502	11.018	9.69982	0	0	39.0644	-445.894	26.2865	2
3366	2	0	366	1	307.486	149.88	157.606	0	0	25.3114	144.796	301.418	246.371	7150.21	11316.1	-301.418	0	12.9478	9.58989	9.20181	0	0	46.7514	-440.113	25.2357	2
3387	2	0	387	1	329.442	122.146	207.296	0	0	74.7985	132.402	-9.69143	172.059	7200.38	11328.5	9.69143	0	7.78293	10.9509	9.47849	0	0	36.1618	-441.542	23.6258	2
3391	2	0	391	1	291.204	121.139	170.065	0	0	-29.6794	156.89	60.8453	212.832	7205.2	11304	-60.8453	0	9.83357	10.4004	9.01679	0	0	35.7865	-439.249	27.234	2
3402	2	0	402	1	394.743	193.083	201.66	0	0	12.2318	65.6173	124.736	303.84	7163.29	11395.3	-124.736	0	14.1849	10.4689	9.67418	0	0	25.947	-441.503	18.8472	2
3409	2	0	409	1	354.765	161.756	193.009	0	0	-81.0528	136.824	14.9484	273.745	7256.57	11324.1	-14.9484	0	12.6314	9.73201	9.03863	0	0	42.5458	-440.682	21.1391	2
3428	2	0	428	1	405.088	174.839	230.249	0	0	-68.5753	118.749	202.284	197.879	7244.1	11342.2	-202.284	0	9.78857	10.1431	9.19962	0	0	49.8849	-444.533	18.1085	2
3455	2	0	455	1	427.52	210.746	216.774	0	0	12.9978	142.487	247.007	271.788	7162.52	11318.4	-247.007	0	13.6835	9.50165	9.16037	0	0	93.1094	-455.019	16.8589	2
3459	2	0	459	1	416.509	143.356	273.152	0	0	28.0862	108.586	-23.3094	192.836	7147.43	11352.3	23.3094	0	8.67673	9.88961	9.70267	0	0	37.7413	-439.649	17.5623	2
3504	2	0	504	1	357.237	198.524	158.714	0	0	45.0666	58.1979	91.7819	205.312	7130.45	11303	-91.7819	0	9.45778	10.2909	9.04615	0	0	33.6278	-437.707	21.094	2
3516	2	0	516	1	297.306	138.716	158.59	0	0	-51.2554	60.7876	151.057	203.781	7226.78	11300.5	-151.057	0	9.73327	10.0372	8.97129	0	0	35.2148	-435.897	26.3906	2
3520	2	0	520	1	384.459	176.081	208.378	0	0	-42.569	114.309	158.738	366.676	7218.09	11246.9	-158.738	0	17.5469	9.37543	8.84582	0	0	59.1594	-450.963	19.054	2
3528	2	0	528	1	507.498	254.456	253.042	0	0	22.7207	21.2568	151.312	323.556	7252.46	11340	-151.312	0	15.3258	9.59428	9.08916	0	0	35.6756	-440.439	13.7757	2
3530	2	0	530	1	281.577	125.54	156.037	0	0	11.1909	90.6741	80.0264	174.467	7263.99	11270.6	-80.0264	0	8.01526	9.86961	9.55565	0	0	36.208	-436.945	28.4424	2
3532	2	0	532	1	333.57	136.665	196.905	0	0	-57.0818	129.128	89.9043	236.404	7132.94	11331.8	-89.9043	0	11.0495	10.0488	8.28192	0	0	46.5353	-438.176	22.6552	2
3536	2	0	536	1	367.158	154.599	212.56	0	0	-43.9346	95.9691	42.4928	264.78	7219.46	11265.3	-42.4928	0	12.1313	9.59966	9.59765	0	0	47.9811	-446.867	20.375	2
3538	2	0	538	1	323.249	186.609	136.641	0	0	24.4299	58.2647	307.379	171.511	7151.09	11303	-307.379	0	9.05601	9.38273	9.24582	0	0	29.4819	-430.242	23.6652	2
3563	2	0	563	1	354.936	176.023	178.913	0	0	-70.6993	104.89	106.409	217.101	7246.22	11356	-106.409	0	10.2302	8.85241	8.90825	0	0	27.3834	-426.494	20.8763	2
3574	2	0	574	1	320.519	124.667	195.852	0	0	17.8648	118.278	0.264016	196.61	7257.32	11342.6	-0.264016	0	8.87783	10.5161	8.75075	0	0	31.177	-435.908	24.0869	2
3580	2	0	580	1	327.072	138.012	189.06	0	0	-3.64075	2.17979	213.194	215.49	7278.82	11359.1	-213.194	0	10.6563	8.9467	8.92907	0	0	47.8538	-435.597	23.1011	2
3592	2	0	592	1	293.07	158.52	134.551	0	0	24.3523	127.849	111.441	209.319	7250.83	11333.1	-111.441	0	9.73245	9.51851	9.08408	0	0	37.4207	-435.341	26.7312	2
3622	2	0	622	1	355.674	157.099	198.575	0	0	4.19184	124.741	82.999	168.806	7171.33	11336.2	-82.999	0	7.78307	9.72182	9.15058	0	0	28.0967	-430.978	21.0995	2
3624	2	0	624	1	379.161	186.059	193.102	0	0	-33.3313	99.573	232.543	214.981	7208.85	11361.3	-232.543	0	10.7616	8.96292	8.24738	0	0	45.9111	-432.103	19.1515	2
3679	2	0	679	1	307.462	155.675	151.786	0	0	-11.0517	-4.36952	164.228	232.437	7186.57	11365.6	-164.228	0	11.1704	8.19736	7.97517	0	0	25.7447	-419.06	24.3627	2
3685	2	0	685	1	283.923	126.412	157.511	0	0	-30.0897	75.7902	3.58847	177.108	7205.61	11385.1	-3.58847	0	8.02304	9.22074	8.28142	0	0	48.6282	-435.879	27.3805	2
3690	2	0	690	1	343.766	145.712	198.054	0	0	-18.1916	110.359	-164.477	188.521	7193.71	11350.5	164.477	0	8.40471	9.57271	8.67435	0	0	24.5462	-427.527	21.8285	2
3732	2	0	732	1	310.4	166.297	144.103	0	0	22.4525	56.9399	121.63	185.336	7153.07	11503.6	-121.63	0	8.63814	8.28666	7.88171	0	0	28.7948	-418.123	24.0789	2
3734	2	0	734	1	327.896	146.205	181.69	0	0	-97.5075	119.395	-228.941	196.9	7173.37	11441.2	228.941	0	8.81741	8.88197	7.69015	0	0	31.6813	-422.307	22.6337	2
3735	2	0	735	1	311.78	156.242	155.538	0	0	-10.409	56.0332	164.267	203.09	7285.59	11305.2	-164.267	0	9.68559	8.40968	8.00757	0	0	43.9684	-426.828	24.0299	2
3743	2	0	743	1	326.983	135.251	191.733	0	0	-31.1988	37.131	188.887	172.096	7206.72	11224.4	-188.887	0	8.36901	8.81217	8.33303	0	0	42.8954	-427.365	22.8907	2
3788	2	0	788	1	320.523	128.798	191.724	0	0	-37.5074	101.228	85.5446	218.125	7213.03	11260	-85.5446	0	10.1126	8.89838	8.20406	0	0	37.4738	-428.586	23.4409	2
3830	2	0	830	1	303.499	141.261	162.238	0	0	1.17947	178.213	244.068	236.443	7174.34	11382.3	-244.068	0	11.9539	7.79665	7.57785	0	0	30.9322	-417.896	24.4784	2
3833	2	0	833	1	316.46	147.394	169.066	0	0	49.4759	47.4792	58.7701	199.723	7225.7	11313.8	-58.7701	0	9.11169	8.27604	7.9185	0	0	25.7404	-417.718	23.5268	2
3840	2	0	840	1	280.706	138.655	142.051	0	0	9.57113	139.542	54.5556	162.632	7165.95	11321.4	-54.5556	0	7.44513	8.80637	7.94175	0	0	36.8345	-423.644	27.4724	2
3882	2	0	882	1	319.159	192.606	126.554	0	0	-18.5221	75.1478	173.48	150.812	7194.04	11286.1	-173.48	0	7.2321	8.5328	8.08409	0	0	29.3864	-418.496	23.4153	2
3905	2	0	905	1	270.026	129.16	140.866	0	0	15.6375	53.6091	141.52	161.129	7159.88	11208	-141.52	0	7.57809	9.35968	7.87441	0	0	47.6992	-429.169	29.0275	2
4016	2	0	1016	1	304.05	138.538	165.512	0	0	-1.90755	118.422	-3.07002	152.196	7177.43	11242.8	3.07002	0	6.87865	8.28953	7.67063	0	0	47.6555	-422.838	24.6213	2
4075	2	0	1075	1	334.831	189.278	145.554	0	0	-8.43419	111.212	148.714	165.218	7283.61	11449.3	-148.714	0	7.81569	8.70385	7.80965	0	0	34.4804	-421.832	22.055	2
4147	2	0	1147	1	316.649	167.442	149.207	0	0	6.64362	46.2057	160.113	160.261	7168.88	11215.4	-160.113	0	7.61484	8.1203	7.53727	0	0	49.0536	-422.425	23.3381	2
4178	2	0	1178	1	302.38	120.727	181.653	0	0	-48.4363	48.5486	293.46	151.788	7223.96	11312.7	-293.46	0	8.0441	8.39255	7.66145	0	0	44.557	-421.362	24.8184	2
4192	2	0	1192	1	355.705	158.908	196.797	0	0	30.6611	52.7901	239.318	198.262	7244.52	11208.8	-239.318	0	9.89806	8.21509	7.17134	0	0	43.1635	-420.007	20.2193	2
4201	2	0	1201	1	276.608	104.938	171.669	0	0	-22.8824	68.4718	-144.285	180.995	7198.4	11392.4	144.285	0	8.07755	7.50841	6.46198	0	0	27.9036	-404.447	26.8252	2
