# Supplementary material for: CaV1 and CaV2 calcium channels mediate the release of distinct pools of synaptic vesicles
Source: eLife. 2023 Feb 23;12:e81407. doi: 10.7554/eLife.81407 (PMC10023163; doi:10.7554/eLife.81407)
Supplement: Figure 5—source data 1. [file elife-81407-fig5-data1.zip › Figure 5 - Source Data 1/elks-1/22/4/cav1_to_cav1(cav2).csv]

-1.59060055443479
-76.3286445109461
92.7816839937859
-33.9869291565901
74.8533896464214
15.8517709929165
64.0669364224232
-7.30051848511539
-26.6969228254256
-87.2744650203495
-84.557817703304
-57.3212380805508
-119.533967347268
-111.063277532363
-9.93000955772732
-42.581970701367
41.7865782945573
94.7155709162525
37.9108723554727
77.6324621633175
-164.48843332395
35.1665631342275
5.38621241497276
66.2216569587945
35.3229696008439
-50.1981934233063
-143.061792777526
-54.9293980087477
-7.12752685964369
16.9700776724439
-90.4890636631535
-84.1946408915119
78.521731020237
3.04961637857741
70.977491365793
1.18933971528895
-20.5639276096026
-14.1073348615791
61.4492430657028
9.14607574297406
-27.2453763028861
6.42388296230638
13.2234938879174
18.0104411785906
-6.51365740437541
-20.8413730997636
74.9721944944813
60.9091776293462
88.4372830292778
104.042786676337
-14.9800683734757
-4.69804386459509
96.3898827388748
43.7819742684023
27.3307578161075
39.2779011083949
-0.683079460482986
-17.1624166003094
6.32886872395284
-83.6558007682888
-12.2138237076761
31.0867470132343
-70.1733362584291
-49.3448520158163
64.18167905263
-45.4709984055044
-28.1141231153615
62.9246439552608
-13.5801713765559
-180.05637523895
8.1878929513241
-56.2488868469463
-78.0990592072721
-47.824829307443
7.24538767919694
-64.6120864599452
88.1323580491298
27.3962877806516
-140.210633133729
-53.9094468148814
-72.7467426655912
-48.4093626893773
-23.3463684965936
-78.9840135864615
-38.2137064451017
102.541774225654
10.7040804984281
39.4513116306971
90.6567811822915
-75.3020094042677
-31.0000802685463
165.114975999828
70.0341155044607
-1.17977409575178
143.844632187855
-59.9942125227954
-81.7549930450132
52.0054195829252
-49.8763455786629
111.456691626805
-53.9293661300926
-47.0736363252963
6.01814176572771
68.9320093006936
-50.7047508363139
-18.1757251860599
-57.1153154563654
-39.5410903273387
-44.1022969016431
15.6737710419584
61.9030584787633
107.716938537371
56.8766078585068
79.142168983386
-62.2948440596429
-84.3469964857995
102.114560622424
-50.7105186006538
115.858949812535
128.352771190132
51.3939823174478
-4.3185924768004
-3.96157378520002
20.9703562239265
-77.8458175508877
14.1612188080289
-6.45522457670995
-3.51139602039984
-40.0859290247554
3.50309692237533
29.6847298275661
79.4855647531112
-2.26127564569288
67.8385191115067
-23.79305255904
61.9918917287087
8.59375380739948
-19.3060247594058
-3.58228194340336
-14.2697812070783
4.02353944446986
-18.5886005696339
-33.6592422837475
-43.3215498000245
-57.5231055778349
-26.9270207424088
-185.320778933725
-119.841697854778
39.6348456997584
98.4861732839599
65.5422617935528
-62.5220495853155
16.5292340563865
-5.57274085561949
35.5648666519064
102.82689529552
73.4305070379087
-100.501832708669
97.8752660656701
17.1660976323892
122.927249104203
-66.3758642209159
