# Supplementary material for: CaV1 and CaV2 calcium channels mediate the release of distinct pools of synaptic vesicles
Source: eLife. 2023 Feb 23;12:e81407. doi: 10.7554/eLife.81407 (PMC10023163; doi:10.7554/eLife.81407)
Supplement: Figure 5—source data 1. [file elife-81407-fig5-data1.zip › Figure 5 - Source Data 1/elks-1/22/4/cav1_to_cav1(ELKS).csv]

-15.5091635187719
26.9444794438114
31.03566108018
-71.2461633435551
68.8690664954947
-5.54904479825746
-2.92010404363555
22.789920739292
-51.4707831544965
-50.2706667297853
-20.8136341655745
-60.3358467552416
-72.9639717285263
-6.58900685879416
32.9557529452295
-34.0421217717494
17.0741497830586
54.6748045563081
-5.75307863631588
6.75649073915429
-65.6887563656765
-31.770010705055
-25.5697766745725
85.965243170398
-9.60516637280853
34.5136494195049
-82.1020850745845
-19.2054551183492
-4.26677718110113
-21.6721061129592
-31.0126878776173
-143.151008474965
45.8271349999204
-16.2444383976162
84.694757951821
-4.17659297627233
-2.83212245580853
-32.5488557841463
52.7077447325946
-39.5733599736441
-35.4775691134819
12.7657939698374
8.48667793026107
33.1013021823956
-10.6747633520581
-91.481610729581
68.0236280389063
35.2324184480694
42.8595387846563
110.714930033778
54.3885934956297
10.2685503149742
12.6011659873448
29.9907929557212
-11.3837552270124
56.3586038723424
11.0671101737853
24.0249072336937
24.0075827368009
37.9534791050228
29.9154796342482
30.3238752342722
52.4741618472544
-17.3857248104123
27.7864467040663
-97.3196555860422
14.4316774350282
83.3342897909015
-3.84766260889137
-81.865899373568
15.8004307680176
-10.9190900766098
-93.3634060090471
29.8350080891687
-22.8245015894054
27.1494760770183
65.5589014714424
-4.05289780511885
-29.5955091776568
7.1458363513284
26.7724024229783
-35.1568419371933
-69.2554505249536
33.1484504269765
11.8813273156338
63.8871988812289
16.1639603951362
7.07762665717382
42.4388451963232
-30.1067385985962
-5.02695109344495
105.239163712219
14.4994422500686
-6.89071629416412
83.2595627697747
-68.3705253949711
-64.7992756364019
51.6363426077141
18.641777567349
-5.94597738055018
-17.0869647648924
-2.15211197805729
-5.81921353803864
58.7068010635303
-25.3557282830307
-36.1235468184213
-13.8278364665402
57.8255483923713
-82.2303273019752
16.0130454551218
96.2747685706736
14.5748686362967
20.1952089663628
-20.7916087577032
45.1316288747812
-29.3687901934618
-17.9121518754628
-22.8003267880304
106.459643384555
39.9864612976089
2.97196539206379
-57.5709314914238
-16.2975386453918
-2.24571764517441
-76.6355146598944
37.1082617243401
18.5333569676777
-47.1523308068181
-74.340033841775
-70.6012106013186
18.9756784925121
32.0270761659331
27.0858394692741
64.9368786551195
-79.6181768042479
26.0631346844666
-51.6184580812933
15.0651807561972
30.5348413577894
43.8305521591001
28.2956945839087
-46.0380889305716
-21.3850787319689
-43.5643541220625
-33.7089388619561
-31.0693040021688
-128.554089242951
-85.3854577217753
71.2184017141444
30.4036299271338
22.2302274876947
-61.3688815839223
12.7607425942306
-45.1755521066007
-5.48201043209792
-6.23671684719739
-3.75852823378955
12.8229381176325
-0.864634076947368
11.5923183935483
71.2931994458877
-43.2060460492585
