# Supplementary material for: CaV1 and CaV2 calcium channels mediate the release of distinct pools of synaptic vesicles
Source: eLife. 2023 Feb 23;12:e81407. doi: 10.7554/eLife.81407 (PMC10023163; doi:10.7554/eLife.81407)
Supplement: Figure 5—source data 1. [file elife-81407-fig5-data1.zip › Figure 5 - Source Data 1/elks-1/22/4/cav1_to_cav2.csv]

43.5332538945579
380.968943061576
399.456017790772
521.781076233238
-151.501667922241
396.606289234984
300.214170776884
231.956372877115
297.017518998176
377.087962362754
299.168313482063
259.214354308251
313.840898785184
331.834295285997
336.411282233318
357.620339126752
472.810317396217
378.33315596357
365.868055192292
-227.043622549792
306.549005900754
403.585395217408
318.018036602751
340.45889229026
534.521738153496
368.321704588472
512.091510415629
336.77974725772
439.253064332028
496.956375288664
406.026737419123
289.409078054102
525.664774539983
373.643165931149
393.667195307517
389.278967388498
308.181198411079
421.287325386572
502.98787416205
411.180867614726
447.199468778563
436.408278638253
253.51237580511
378.598994557956
344.936978715149
389.96133634821
356.190955332321
326.130020248306
240.654075871218
507.036130149383
272.334954332784
430.094071108302
269.442381030183
387.312613750371
363.98938846138
307.174660578099
417.849941756242
374.203859410265
338.296499790605
366.784962359906
371.414679778066
387.01160487823
347.0097177378
399.416825467953
387.81054406745
334.438251410151
374.763698946636
341.420322669155
394.843015435463
445.451945804794
260.089977647365
320.370343397545
251.173011119531
353.614203285638
318.887751419983
452.784119404678
316.953017117456
315.305846850793
359.338537876699
457.412186999038
283.002981557774
477.308215705816
312.368837039266
444.660573773763
399.441294312478
248.398252218762
339.377603830254
330.6036627744
600.739240887935
421.937856763048
201.791545159477
342.095857883781
441.613682713764
416.735676648419
219.911452692028
378.745515893886
304.07778166995
356.205538452824
395.42219134738
370.549573451828
454.807365916499
394.873608846376
390.409615391285
344.162613478193
280.425275647221
373.953044195496
382.105900831463
292.786846796562
202.647738030945
254.072886286642
169.39606409636
307.220981360713
174.483491380964
361.537204468642
239.554008060576
170.095662504035
376.522596501924
296.527510818816
167.734979451225
491.332714556957
183.662467690986
308.699426357316
369.722179403427
258.349600758413
246.220478514421
321.417215601414
310.166074918672
436.150366587844
346.402347854131
332.313411002387
334.670801016985
330.386187219133
407.738447810643
444.83795381429
371.659988496531
321.404531396138
385.937364004687
493.581463089148
442.060439072063
545.993656242229
427.050011576477
427.491682511846
568.331290241279
437.181507013754
502.575985334642
495.740625018536
500.59851061268
399.509377347336
443.20559010238
449.982991963798
400.211622082474
385.496754244057
582.522601448122
305.977530895434
382.276400080855
450.514173034893
410.909154325739
424.315445908447
361.381896036608
439.945265360329
426.872444132109
509.76940459904
446.311837365949
569.421503171693
438.643676426266
547.326302300371
624.352418636312
441.895375038515
658.601937399873
499.57415027642
591.61045304867
592.501018113713
558.252045359417
528.450460511361
637.427576055387
612.383967979381
599.131102758147
507.704644995442
573.418177345642
505.603933874573
549.513192285219
427.345468329037
416.794424374775
32.3502675271341
14.3985428812732
168.275999200295
270.88921408093
-19.7915461951295
272.640225528906
332.616507616368
91.2753063531084
575.536866749481
133.281161691503
499.67447576563
-160.218597777894
115.461303980609
41.9896580927555
-111.442982000219
396.248150193719
254.312212999639
288.144581905021
352.773683350078
245.033191915987
284.127429307456
250.444210440442
191.569326257945
225.096631199198
253.826390677185
432.657659814646
117.751645697551
-25.7061536867557
57.3066480028358
259.272442885447
200.125514026434
-25.1655329797775
521.525019815851
-49.327545304074
-67.1090109794584
387.857992899004
159.211571471789
607.820441932647
290.872287390427
488.564513091947
56.7968117365092
242.764581607496
114.292820967223
150.983407826301
607.765040899936
42.7795941413644
397.350725396803
116.516387069934
596.812554493097
255.991245083948
415.806665892434
563.7500658468
383.13328152251
404.32183213202
113.782657719623
630.266871771021
480.325407734314
60.3654714496181
57.7289737501453
-0.730432429253369
137.514622781499
269.785986980479
505.33791306296
261.903825740967
342.255197173391
312.704254135389
263.508577520801
659.338077396648
293.495963510321
323.20116624403
271.470943008567
362.619529088617
164.262532854008
364.114383417724
600.787968361507
