# Supplementary material for: CaV1 and CaV2 calcium channels mediate the release of distinct pools of synaptic vesicles
Source: eLife. 2023 Feb 23;12:e81407. doi: 10.7554/eLife.81407 (PMC10023163; doi:10.7554/eLife.81407)
Supplement: Figure 5—source data 1. [file elife-81407-fig5-data1.zip › Figure 5 - Source Data 1/elks-1/22/4/cav1_to_elks.csv]

-21.9800134944517
342.535131535205
379.979114410976
486.235652099207
-231.629470720784
360.915922592801
300.546278058142
207.208240748552
283.877199233786
363.54664246288
292.567555804698
234.70628496512
283.089070050095
273.993193831091
323.187540018742
356.600419634971
449.73272597202
358.490512520019
345.357593471791
-307.869004403351
268.677443941929
344.445788930365
274.510544270784
290.132485132514
478.815441552609
323.620702937242
480.065814520097
288.342226944486
385.214324370744
448.181712049157
359.121770870046
234.926040580077
486.309316857095
343.727510624507
322.29308600438
319.752920617175
234.777944478039
336.291379364823
416.916128951277
327.267279613947
344.97009884884
361.853716787442
173.059276149922
294.16545181479
260.244789106931
309.755580007828
243.750612358142
229.663915071479
186.299961113162
463.102335040635
190.992367546322
374.855951265106
199.187183063112
309.512606169887
309.506836778913
253.365568398252
357.58938343349
316.948442915747
293.390833247938
304.909667089338
318.25117441177
339.400686070178
300.293869750309
346.241211558753
304.393977646743
287.310972394413
295.17506599485
267.596638430935
314.668495045549
384.016113722909
188.717753132045
270.006137897842
203.748299975094
284.319094529773
268.297955138039
382.858050649881
207.918651167127
228.594412506718
248.591636699828
394.303275684197
201.519250898821
364.117669343485
250.24328920651
394.458178573427
352.412262929545
173.728403693533
252.073632801787
260.527664576751
532.141186498899
345.58093567414
143.559597716926
294.316069914679
384.941173994185
311.563673228874
184.078377399197
288.946051829652
238.947601358576
258.516495259189
315.785297383332
313.129582902114
369.347416859615
308.586942111147
310.101508111348
260.963450124345
195.754757735491
264.161779303196
301.551894181775
209.636300643752
131.783756451107
168.688183193395
67.9095460594099
197.505888257811
83.1232043858718
253.7639568247
169.897295425639
85.6984026415694
305.126018729124
202.971463630424
87.8929542524975
452.603155962949
97.1577444064878
210.413459858722
297.469111945383
164.796218692048
151.990141622105
217.283652512941
234.376431429428
346.811921785814
244.153037304703
237.270684593955
241.269831036269
266.018428443084
311.510295954389
385.457883345882
320.80262525809
281.868703442517
288.819645831672
405.573568722319
376.219263131024
463.353217555843
359.280040433913
338.725822545672
446.815496636983
337.210055187301
401.185541360363
403.258763215942
426.06041926689
298.282229523456
359.953855291842
365.771442486192
329.091400396076
318.576494487887
500.849464545661
245.810703982139
357.819805960287
384.235346368228
382.84432284759
380.779587426568
333.369640675088
385.187324514637
384.030801994045
483.359566945209
381.148200676223
518.415552792307
368.664404931668
476.988546612944
535.452667109028
362.121702723639
598.022667619826
417.510686055806
527.229667865079
539.660080118397
504.992674460357
486.978224487951
579.209035350879
575.601669484008
543.795094221906
443.833731630767
542.568096059447
484.725495223466
523.175054596035
409.492210209474
300.588574625448
-50.9524065889482
-47.8443323255424
126.313461517248
173.764733497834
-87.3433764262709
224.544844396522
372.767099720814
21.8980944076293
564.915937647202
12.69643381471
457.650655322718
-267.412960701236
-12.2456362031726
-33.9330651376858
-159.17073281253
255.288796917973
199.621961135118
168.568031092343
363.337254192332
171.049389008355
189.398072883434
201.622883552932
186.419364115067
136.021278777929
265.889685786779
372.377278145746
15.1411238953069
-94.0229215241525
-25.1981444876028
124.517400127163
62.7276399362054
-60.717777902305
385.514433412421
-53.5557462176648
-58.3193948789558
259.14428124973
21.7476849501345
639.004758402738
143.840205674881
366.922058847182
24.7774743625005
98.7897167066803
21.7737208479448
83.4040287671314
625.220986669426
-22.0768280910088
373.694835844683
-13.6202583952308
641.651079605054
196.275599184937
297.520011902458
571.036190855312
390.076282337436
326.742668964889
-23.7564358690388
607.813991686866
336.172838526822
-20.5930797174233
-81.9575584738232
-38.7209717444794
116.087369485413
166.370471814462
473.003257361642
229.231040450048
227.326324950873
199.366256863263
182.418427286933
629.871604344098
161.862247671012
219.441799718498
146.549446632724
362.864416934615
37.6236329492367
360.03991634298
625.401486794108
