# Supplementary material for: CaV1 and CaV2 calcium channels mediate the release of distinct pools of synaptic vesicles
Source: eLife. 2023 Feb 23;12:e81407. doi: 10.7554/eLife.81407 (PMC10023163; doi:10.7554/eLife.81407)
Supplement: Figure 5—source data 1. [file elife-81407-fig5-data1.zip › Figure 5 - Source Data 1/elks-1/22/4/cav2_to_cav1.csv]

233.4874540863
204.091711280804
172.459963518244
166.950247424858
230.048828782757
181.64314755224
135.852382692057
169.896576598434
152.85106662768
188.359925220289
247.718489883349
248.324733572743
241.553204866357
240.113201379041
226.599547048885
243.977413094137
218.065142548094
100.734580861586
204.041509784625
203.678379950281
178.497797713429
206.013686500641
200.327221474025
203.268921332445
193.647932855987
170.776930203445
213.951218510896
179.052627357223
178.739813005801
179.432644424132
218.398788108627
234.589705654162
180.662580460035
155.182463415234
198.578997318511
202.649884005694
207.691635971525
199.712024064409
192.588177245434
165.010059854489
196.015339702348
162.183713864652
198.080632768684
199.264388221565
99.0438077941744
196.995224292319
200.54494748686
196.757953720031
254.130688786032
219.984724046448
180.985566753863
199.951832304083
164.422636917623
153.539421185904
38.2929761546402
49.2703284445524
150.26437784066
228.950294636155
181.729961836461
196.601054256347
177.466992074926
247.859718918458
154.786089162946
182.927343047602
240.495605076481
184.02531293328
183.82891112662
214.219146019912
169.649936245476
233.322698046888
180.21304814735
262.509477636417
209.117789981679
187.146226710267
223.529554320428
229.564655670301
198.66103125072
132.993632914315
178.727020786631
269.445689700169
190.767551125595
146.239587708929
175.252391097041
169.234135675046
149.775611044977
221.578441041567
173.068182032292
233.533935324842
179.18793617295
258.720244021342
116.166115398179
203.09721919301
200.227388415351
159.270470981215
223.030049903229
116.101494491153
157.491587052593
179.779264618048
131.243317111033
249.166761752271
210.942771883942
161.395905258087
215.970594599616
151.81115197753
117.893997087082
195.839350207969
18.3915205153135
106.222595156654
108.126090165983
129.888503552642
84.1439164390958
98.0034728290066
147.359143987998
183.667302574782
174.44845327857
246.131188941061
133.814524974641
132.212005296156
111.678697242694
126.985010878394
179.696167755084
194.203519102251
232.361406235972
92.5408093260376
137.443326955365
153.615955213747
88.5298273667777
104.210582646596
182.012310174512
24.9592111543352
132.934929390294
152.915761634944
109.398794273739
171.58302100621
82.0593893961614
236.643617065056
44.4029744133459
169.561865270765
157.37468292895
251.022182545119
219.376281813496
210.767544664794
152.909839997368
225.727498875603
204.289857102258
233.806415212395
132.092480895744
71.7135817739163
142.245946092806
191.569170741011
190.335741002755
193.491331211442
142.456309945172
151.498374676225
202.373195118002
172.134549289196
173.33341232792
201.572447509981
179.287729345124
183.996967108653
243.710468742878
128.36821014791
75.7442579112922
147.931425125285
145.059579636472
188.164394002839
184.498597387363
165.252220510954
155.291778823124
105.929358160231
194.944232395521
-90.1662333216937
121.607305076304
145.826443047194
160.924324932301
112.508433291072
221.45302921732
247.387876405461
201.767333275317
150.534352856375
130.024077391958
152.093726870868
168.460478619352
143.054544603792
172.191391975304
134.105710209797
98.4684874832928
88.5833658556967
73.148041215798
193.970877845122
156.598251723251
178.003072230051
132.487672557781
74.9084834022215
138.449390203765
153.98606678004
92.2828942134274
154.537820200119
25.6911274370013
88.8475388933348
162.575490179142
135.531633410097
-13.4389828888852
123.632451765741
216.95966088328
237.491526995658
144.81688467825
176.195238329379
124.023393122952
151.659109802476
109.128854889952
126.172357240506
103.416852402452
73.1423860200048
144.01663432187
181.82797536191
171.860898156914
2.56156847430429
101.401416035706
70.6938172488317
65.5197201224455
69.391443616676
48.5410324386521
66.8840174482448
188.558562620621
64.0509561682429
162.44416239008
130.75204827989
167.299831273942
175.731667034368
113.579004877949
132.626438025743
202.796769654782
135.725910773437
39.3066665871011
91.9248140092623
74.5203874588715
121.178755009583
115.295885339929
192.45157185272
99.0500657192024
101.106323874128
-46.8997761897499
134.099031969748
63.7968040361502
50.6964026817077
64.2313783816626
105.099509543303
75.9744270921346
105.311051731349
153.201257460569
97.2870060923942
158.291231843359
153.404337507274
162.493718434145
130.732203064917
165.088034405228
102.152043338734
105.872333059906
145.927527123597
116.585211656658
146.327543278714
154.213960480705
173.782941804227
71.5166485018799
113.546071042856
170.422452015608
147.408318185355
94.5672483378949
148.205346953924
64.5812385998597
59.0832048174379
161.747117717039
97.5799381787256
107.900473363679
78.4934586349082
124.872817676689
164.66802483466
139.602830680129
-0.280410893990847
116.376248440689
79.7748486029104
33.2238244718174
117.980399565422
78.7336886077919
68.0305930157792
28.4424141356249
87.1704215433492
104.843496573296
137.857379256429
100.65398461589
85.075947695108
85.3749538740631
141.071517697712
91.7555398050481
101.771380819711
159.9713798578
8.64508741906138
72.7980783563835
127.848596910333
159.571520412299
52.2503893603807
139.817335105154
136.570258574207
87.4690059890927
117.812722593721
15.4823768998467
107.988048504945
76.4708951721168
53.2765642655377
89.6382655958078
61.3597665390844
120.192799163373
78.278955628075
136.19748826284
32.3218788006579
100.472533685457
72.8707012032319
47.9449536007069
102.383922320632
6.76409353340023
108.128097786182
-18.219136534588
7.757408703701
111.691181715387
67.2895719760363
42.4822502112384
80.3289586943538
44.1670332135964
-40.197113022452
115.380770358763
45.6375782327141
67.1007232532065
34.4816560581567
24.6466589901247
120.34021769603
29.5216416235835
168.366793753537
33.7874553807869
23.7387204175302
68.0813273955264
-44.9166751834309
117.198206268149
61.3666357024849
39.4440656324041
39.974674424142
227.662337578464
26.9005001237674
177.194811424704
63.2376528236709
70.2688349847067
63.0890231597841
44.8053002623765
47.7314023742674
60.6970263783642
139.470481265003
-11.0388715990975
73.898775414611
85.1077858038989
60.3971097237027
139.661263507798
29.8969111340266
126.087049070276
162.960246293374
78.5183876937972
107.892693724571
6.53065862367839
199.670888856996
47.4491722775256
83.1672178050085
32.2777485607203
111.642499096912
77.5912835720846
106.753401962696
123.831545113022
90.1873659435751
86.0077210184772
134.316230771778
96.818916632581
16.2499954948453
60.0498041911742
98.439801116645
184.171248220164
138.388523768113
158.635238851461
195.163172375966
116.351736860441
135.014945359379
210.284354710095
91.2999433270743
168.891191597699
73.0618695473095
97.7418858543952
190.329513036897
137.178927362444
160.819408029711
131.917324940458
100.757044935135
128.920264223514
130.806722381609
19.384224447238
157.153156885475
83.2049376648738
129.987686904627
53.7525829831229
127.723109567656
94.638201270187
141.618375360853
149.140264928485
146.349853479029
93.1723240345345
177.329366474338
131.704766799106
116.357698384516
73.1916428267396
74.619726102288
161.818228777138
203.268310094069
142.600234775475
93.2260121421186
174.987384520315
130.745179116488
135.100698131035
139.456482169177
13.5512955047434
193.796826125279
199.119059918488
171.592890874899
-18.30770617913
116.962304954901
146.105373201319
170.169885770507
120.672381428982
130.471938371893
70.3556891554272
198.673055521895
156.435241116826
111.131764061125
104.809877399588
103.483825726271
146.769863049596
104.440787459363
122.430854463515
80.4316756351964
63.8132339035783
77.4195500552942
42.1269370661248
46.0874909739214
153.015363883762
162.666328212907
125.683094611375
12.2865220729527
22.0992816227226
163.40033047058
112.193646951375
119.465289895148
166.292360298197
238.072191919482
161.058421198604
127.204064845575
-90.681485104089
68.2616769268971
48.2793656910453
133.325149776963
-125.773820737531
108.378117854756
130.247038285563
155.76828628321
169.962481318738
92.045324403809
52.8807627833157
162.998651491855
133.930253598985
107.843934169478
119.888596571956
129.185426091668
72.3597794986617
117.055915720475
108.69062729609
86.2060150404086
102.880008553906
97.2094447657219
0.884758870790392
117.822092374392
116.471417970468
113.930978193945
119.11836053657
101.220120396698
-13.5594576515032
81.7017594661866
119.517044482771
105.19634189669
94.6388396313487
96.7383203868867
15.5653626124531
80.8388231409317
98.3543860506288
108.906197488248
174.306769714702
31.3127806332341
49.3274333178724
41.1563880430876
137.760276206687
117.609413155355
98.482030632169
109.760940950326
113.870530655127
112.572558364651
129.829419600097
187.6676552265
111.250457758826
127.061473642381
209.8242030172
160.302866761278
128.330493124426
158.262241984808
130.636845448164
64.4560960537765
31.1750780960283
92.119127004531
162.164811920935
188.238535727392
96.5273125005951
246.24634904991
72.9240145550557
133.024935303158
135.279986149842
91.8368940714045
127.303215402017
147.737186230253
92.0874812372876
167.047720975788
204.962232067242
2.63313122677937
139.877779807592
147.601002570753
2.36186105226625
114.839791610317
114.502576829
55.880175917051
163.333808839141
154.637650422412
89.5507275046639
184.580253727432
105.654367728077
103.000221129312
-43.7612926779602
182.166251655792
141.41408276473
14.8084004477805
126.947672865237
127.719886561657
46.1107116499425
53.0721562644867
62.2038080115726
101.776387727008
189.93431995667
37.3955443937102
70.105218812665
77.7300860901632
25.3518594762245
172.210969330305
128.145665314752
141.323281781084
129.129948410025
-59.3740928943935
52.1655029233607
124.769160300968
205.565326850874
95.9405706477737
-4.47185778954736
35.7197535798805
45.687701374085
31.4145885165599
70.3632066073242
137.507715634347
178.300783250206
41.0804253671176
112.650612688389
142.318795494941
146.064168148238
33.7186625237428
39.7408975542112
193.177414042764
148.091662999897
74.4809606343279
63.6324255888776
77.5826333437672
106.350888026691
64.1524577232867
170.593010033099
235.161455326073
102.474006588305
151.782234801029
155.441129457555
117.204355879199
133.397812510311
232.979558791614
142.984346855783
178.376750180745
86.982518928151
105.218653515192
91.6649283265706
146.889954547314
95.3971297503685
72.5276417209589
178.052970234328
85.7784224268471
163.841322287115
233.283611764366
68.5483439972522
6.94057035208607
87.2913893030327
138.383931503076
147.955591908942
71.0928046869358
56.4944614327687
31.166580322757
24.2900521044012
70.4524872950751
34.8605261667417
25.050318466263
27.7955339086457
128.91962018959
151.697200163533
191.647294910417
81.531953796597
59.398026789062
110.519256773943
112.733141035857
63.1005886476305
23.5789727036063
195.035187252404
173.84160685994
171.110420472551
147.794859619071
97.4777498668791
60.825961864135
137.412550359139
193.67923666302
15.5800456287016
163.708021091592
167.977670511364
126.640435354797
114.112848021208
16.7897560211095
209.470253458363
147.610105909636
5.0106302425429
104.560009786061
16.310329046928
-65.3380817659763
169.293742583824
36.7612555352116
92.5779122747681
34.9009033534949
33.6013338305074
-53.5751963496732
47.1351781722278
77.1178494993346
109.358757629008
74.701002013835
7.43544687231952
23.4966723296129
89.9695972078607
33.6758987064604
114.695866780014
48.223661454118
40.8856179565919
66.6926638535733
97.0093241196155
93.0002756803187
79.5393319727536
56.3787726949249
75.4505991816586
0.610945356127559
65.3210001127318
-60.658405212871
31.5123683957754
135.718624131394
95.2586307241909
51.7237146178559
114.255102936953
31.2541882595706
67.1164307318995
85.0993194079856
105.271395515141
63.6208530100812
139.907415118258
150.002822243408
100.374481691699
102.70682742327
82.9224710855142
47.6572991180255
103.005266504917
156.991546915446
108.734609335554
82.5500498253114
120.304320205771
60.5604608721496
30.7880465016224
-58.1036628486199
126.991201794131
152.836268206502
-2.10152575632674
109.939505162209
49.9300707363655
97.9531972325894
85.6783941902486
40.3010845746539
106.950073047517
147.344872777627
41.936036582023
56.0022009347304
-11.970070734209
35.1160489760623
18.0513420788284
52.5697693833081
60.7785687316973
63.4408397661609
103.266283545841
50.0961561483164
49.1435544522174
35.0260872042691
24.2680510687514
17.5147703448274
149.131040511911
132.627196046406
31.2930095184965
89.0059928666506
-58.2656902972903
21.5379247757373
-87.1465190260333
76.6178178713271
15.8382229285271
39.9708871572166
-6.93764866254605
55.6886698673352
60.09438612349
-4.31844919183823
72.194833954085
53.5287059410493
15.7043503811256
6.40623562994551
75.4576920639629
18.4827403957897
106.149053324954
73.5114332373523
5.10211656480351
107.138581228332
5.2233465117024
21.558721771109
11.1333067336818
53.3687316718388
23.8392730285559
76.2306623628538
104.564143267771
48.3071757957205
77.8835345743737
61.7002057445934
125.188823656754
-106.229429349067
33.6788566888681
61.0758993233285
64.8544323670048
87.7006242019652
72.1145412002898
88.9220239962888
16.0767445185429
93.8231824517952
-106.060883206348
140.242958566823
22.2041985253109
27.8490738157543
-91.0945143608969
123.569113253801
72.9523960116112
24.1826003708047
113.236057964221
64.4014504930346
22.5156464540796
82.6844880518274
-59.0597568288831
29.1314497778931
55.4144089148631
23.9936704567845
77.6578052035238
44.4497178391011
140.942888540225
110.653773355267
-70.8372155292709
109.760557685424
56.4595556094046
-77.1671083852016
42.9223742749455
44.3731097110176
-12.737652279091
4.39672090077693
16.5082440585265
31.1413477719634
33.1916144436473
34.6326025069084
82.7307427350843
114.407720718455
64.3886212237503
61.7394402275913
4.7255191000113
60.6074749942582
-15.7387367455758
-23.5094623733403
84.9270544258161
-35.1297580046394
66.0917305633775
92.6024637415157
40.4106194468786
79.7219156796073
-86.9165778186689
-50.6463229241563
-75.9665768501072
12.5013627854296
70.9547587713296
107.224030508087
96.8875969210767
98.6264071548503
48.7895735160237
58.5869547835955
-36.2987563410334
111.251745826676
102.289476597778
-109.722656072283
30.8545610421115
68.4586458308604
-57.7161724708858
-76.6476461844777
24.181802463645
45.4371911448252
43.1975485395014
78.830784566584
29.871184167976
27.878293065969
94.942023433081
24.0946034963308
-128.10419306264
-86.5903314687239
-11.4294339459757
-4.56998388354259
49.9723771885074
29.285280108812
-95.5244771737107
-10.1225820355176
-113.538109650475
-95.5829869379977
15.3722564938435
49.7410667221066
33.7429845988263
-68.3155266596077
-29.9337624838172
-30.7191787870906
16.7540109858965
26.8236953995693
12.6546987010915
-29.9413169858308
-10.6953903836111
-90.8066647002888
-22.5397440530087
2.92522835583259
22.3519918137299
-38.516546111181
-19.4452838853758
5.10928496553606
-74.2553116974177
-38.7330182699061
-28.1210314080126
-38.5848046664687
70.4149227266371
-64.5620352433707
40.8306318538289
50.0767255756018
15.669327734644
14.0119800812045
25.5153274477871
26.3255944551456
-21.8858835122737
-0.56492498004809
-5.12803653333867
-49.552301269594
-41.6516499073532
-77.9170503496152
-40.7807430196317
77.7669296880613
19.9305563177622
-45.4433827215053
49.6898834863623
-41.6387109058996
19.4541172851568
33.2818013525375
-132.296477751859
-85.0830896339939
-20.9315021694474
-76.409086126152
-99.6781301091632
-19.3706050226829
51.1492748235123
0.381227867668713
-25.5804420128243
31.4450573663144
17.6395267896278
-68.1394630649938
-45.9942641341877
11.7677081607271
26.0014340802081
56.4101435112461
-3.13503002640209
43.7793533306976
39.7785789457666
15.3981729650568
25.2750604247867
-35.7331890757214
22.1383650688658
1.05182318592597
51.420688943932
-55.7396727679934
29.6221543481097
-67.7321260540939
-108.929153801617
25.5784294771147
-83.4765504605421
10.9628228164274
18.517607750844
35.2281413703367
69.4230822929694
3.48775928393115
53.7909027358437
65.4412112699465
-24.9559902274668
89.9316522108984
75.9050970969511
-25.620212215772
62.1245368838445
48.9178194086089
50.5303927881851
-23.4917800699932
