# Supplementary material for: CaV1 and CaV2 calcium channels mediate the release of distinct pools of synaptic vesicles
Source: eLife. 2023 Feb 23;12:e81407. doi: 10.7554/eLife.81407 (PMC10023163; doi:10.7554/eLife.81407)
Supplement: Figure 5—source data 1. [file elife-81407-fig5-data1.zip › Figure 5 - Source Data 1/elks-1/22/4/cav2_to_cav2(cav1).csv]

-61.3370607615141
-50.5352404684334
-49.8140311819459
-11.138511956711
-91.1416263080498
-22.7680496535675
6.04149377965518
-3.39385867723172
-12.3901755105724
-21.4380477197608
-93.0449294591751
-74.7424381366579
-38.6827383450307
-72.9782721608551
-49.0939235068606
-56.5428187096875
-59.5385402171621
1.8338073940979
-58.6967834990226
-49.6963821526713
-40.266500942035
-35.2586003511394
-27.7471227807316
-20.7678676280054
-32.5831057648409
-14.3553988966303
-56.678074197737
-10.0856004660416
8.89742038541794
2.97608645957575
-83.5340054794394
-102.431758691
-30.7322920252798
-15.3734274345104
-14.7121431724988
-113.967997876599
-61.8534646988826
-31.4485584497577
-16.3478557811839
-13.34489267402
-28.9193889830365
4.01619840194712
-4.2261823688757
-60.6809376091485
48.7670151112518
-14.9681334960412
-34.4479007570769
-44.6321082598104
-53.7638547662716
-82.5045060648151
-16.7024328646546
-56.9568835420066
-29.3674115449401
-11.0109816096708
111.16148899217
42.795882944228
-11.689863517943
-63.8501420479813
-60.263193915295
-23.2995452675257
-45.7236638609027
-105.73911702026
-64.550141700877
-73.5683413160984
-106.241339082344
-42.3113200991318
-44.0073031189511
-55.217309143494
-2.58276224420638
-64.1779427367353
-50.8511778477357
-97.1908161394374
-23.6092757843405
-21.089606218319
-78.8097299558028
-79.1410911795826
-44.1251395520683
34.9582699307632
-49.0867465782474
-92.1589170265649
-45.228364449388
13.2553091715683
-17.8843929808843
-35.5627368889343
-28.0368209620717
-52.8777886782289
-11.2218622759999
-73.19924798633
-32.9084048901811
-120.638231691207
29.1481775490959
-50.1270547369711
-34.9648264693012
-21.2711530679569
-86.5345338973927
15.82990724462
-13.8599076750186
-50.2052681810244
-7.94444844377517
-101.19038210638
-88.4177312294557
-9.78609224739625
-78.6711858357974
-45.1391526542682
-32.9990901209001
-53.5807447951909
85.7966508819384
-6.3260858126921
-4.77966068584169
6.9192570932712
24.6482333570923
-18.8483623763739
-4.73784406684149
-69.7567811361976
-64.1595580219325
-82.1004026432345
-2.60908153513969
-26.4822892771479
-23.2280824920988
-37.1350866708833
-26.5133375887133
-29.7264633709972
-79.4913787211751
33.9838239590629
2.6309982611649
-15.6861945083635
14.9085481460563
43.224787378221
-36.7322296247537
58.7339234469157
-2.05832743548103
-20.4091501729633
14.1934031611365
-85.7010285013728
47.3760137594593
-56.8845359800405
40.5880508226003
-18.9464031270343
27.1168847440206
-79.4498964731918
-73.9984120325714
-72.7494572741186
-47.4512389984272
-91.2419922339257
-66.0186767390485
-83.4627837632886
-10.4767838096866
37.1637790803027
-10.300516396205
-41.6195783777428
-41.2062491616596
-79.6860506776127
-27.6455839629923
-36.8247542862416
-69.6034598824633
-57.5909298992635
-47.2220831312895
-81.8019555993276
-48.8490226429992
-56.0090912322555
-98.5991608594484
-15.1426996334174
66.842789662099
-11.0433607959164
-39.3291315530621
-48.6372123472081
-36.8421557161498
-40.6824052051222
-53.7231904306234
-12.3873505917816
-87.0661051980658
120.920994900431
10.4737701811484
-22.3354729674254
-55.5929973622012
-26.4771501987832
-108.409938444486
-110.692608675853
-59.2844003400285
-28.1901378095488
-22.930016865256
-34.879507377095
-71.0087746548186
-41.5824635614797
-39.0429336419281
-29.3271932974328
12.1483165072289
-2.44120139531401
22.2983590483821
-58.6250400080141
-58.279837889351
-72.9869247281947
-36.4960996547422
7.40174814397619
-21.2339000970312
-25.7503851668132
-27.0973468486461
-27.8250775404838
74.8016791140683
23.4913998117793
-25.8949957915154
-28.552101256754
69.7375926250472
24.370293377465
-75.6788330532497
-79.4487125656867
-48.6790958404124
-43.8832664327335
-7.61981365421229
-19.3990385861896
3.11158300689863
53.2272606274767
2.38040790341552
5.14327265093766
-13.5214922553912
-31.4422979318349
12.7843514655572
78.0070216936531
-53.4414290285429
22.3028426034837
40.3591021874583
41.6778272577451
51.6994142286542
-3.15859807186166
-57.2192725381335
25.1532847442243
-40.8153465335961
3.29879952227043
-16.9718782597572
-57.4508006265348
-21.9313827646135
-15.3552323266756
-92.5936270778282
-21.3847778490397
90.9144106900269
17.5348529683872
34.1783511514525
-23.5051060610356
-51.5165554352686
-70.5421579429892
13.618445510637
-10.3174070668981
92.8668257152742
-29.0450240407479
41.0811095581287
34.7234289759938
-31.384624598986
5.95411260279093
28.0955894138035
13.0646592601927
-19.7867819244445
37.3707133882847
-30.5407991868012
-18.3729681613111
-37.3354128711587
1.54261076239095
-34.4179048077356
13.8256385029192
56.2347094928693
-28.9128719839416
-3.45493378193237
10.8844016174628
-50.1786990183034
-60.930141233657
32.6072631668533
3.67724137930804
-2.26096118594501
-29.8794612693562
74.1570378540903
-20.7912238454862
91.0633152628618
74.2762544110631
-51.5334262778085
27.3001262603777
22.2432387312531
4.97973570842191
-67.9190344417464
-33.2968772352885
-44.0222162042144
93.3378657173855
-25.6659868915556
-17.4487304885222
15.4222300692466
-3.87980295209286
31.2512829225118
10.7648955323959
1.22243529352022
18.3382330729166
3.41333630778831
2.04997630909679
-18.9779393861752
-22.1316575125827
2.90577013847383
-41.3060977189341
-18.0772945838869
-3.91765779084722
-83.9442488893044
79.8583013495092
33.3371184112959
-0.683750838086553
-64.9351806499797
37.6794474014343
-6.47715317166944
11.7471291130516
-8.40421158236654
2.91659210134117
75.3276366075709
8.16425227460809
26.7231219471171
25.4577402311381
-6.17053049235506
11.6256454425541
-38.7374324021719
-15.6518553617123
-9.40481665905531
7.98005689437946
-12.6566622384796
-5.67260017527656
-18.1575568938285
2.39458537244195
77.4572574882725
-45.8990214730782
109.396582993876
69.506929495032
-15.2027113602524
18.1457415276466
11.5163080002187
29.3878055861881
26.5321442741099
105.171952282191
-18.4891679893969
13.8899199434766
41.4048235307439
55.7812046690726
36.8635308391642
2.41094325263771
59.6026549792534
-64.4557085312906
22.9361489382502
57.5434577305207
38.7004434190242
71.2532149058627
-23.6853286453777
25.6542516183456
107.11583228625
-7.55909935806517
-73.145374044652
72.9062194304609
-86.9821640265889
60.093606787201
0.28177066320427
55.8986552788658
21.5708716189467
-1.0622147264055
30.9788031734963
-24.591839329755
27.2370603514794
6.81914324231207
7.94769092690262
8.28623568868011
-67.6330371532229
19.3374514163636
-48.4934710871473
-60.9872501518564
-2.12784346927197
10.5594927217037
86.5515614168401
-69.3035526217252
27.9683133448054
-5.96676869294947
1.0995847179322
-10.3588827054971
-23.0180623778986
-22.1228822124774
-4.12662554282247
28.192528553059
22.6822809641847
12.1340809765109
-8.96808638256948
48.0835651486489
33.6276595197398
9.90078791295059
-41.7504105755095
-59.0240065543574
-24.1260809669263
-96.8933633960648
-17.5189512947534
27.0099863971548
-101.344499241168
45.0901085515682
-36.2563893215508
30.648168753439
24.685889776367
-101.293661856532
-10.0302839325593
-53.9469331131984
-49.9726987460378
11.6478111431454
-51.8259559873229
-46.5806011611182
28.6691471122924
-32.5227104178136
27.9963471306139
-41.2850644735397
57.7192680402206
-51.7921275998885
30.9894935910854
-54.0331906473782
-32.7128253355629
-4.28099254939821
50.6419655274487
-48.6537664437562
44.9213700627417
32.6814589720982
60.1452422560199
27.8668994629609
-18.9811567376726
-69.9450434044099
-19.7922575769542
7.53119801475646
-28.9824350637825
-10.7298066535202
0.707248310578734
5.11783374028641
66.5861261902685
-52.3280957533077
-62.8050872435995
-34.9930564714612
28.7633708467549
-14.5829137524804
-36.5233309501116
-79.2323694656168
-45.2585161784161
-23.8824286816441
-14.0550521571356
-94.1244902055366
-61.3866671925969
-6.07721655920045
1.1820296421713
13.869490769039
-5.40202012184614
-23.1045073159191
-12.7909168166095
37.6368547295344
38.9454199696013
25.94526084621
21.5318328726873
45.7168846684729
-50.660543358257
-44.1480298532531
6.4376758438741
50.4492623439285
46.2816134114212
-39.7964640529724
6.04313699406998
9.97194495802728
-38.1182190372044
-109.46066732086
-58.3758496022754
-45.1412683943606
109.344867432085
20.4132510050915
48.9170234986179
-34.3062708308523
168.544022612105
-15.236145111852
-47.3421087880868
-75.5863950941209
-65.2797294485088
-5.23928566976952
19.2133522621991
0.815796481243751
-34.2145442535482
2.91362241850425
-39.8186966277678
1.16495597389462
35.0387064257768
0.201265090859351
-50.3510178703098
-35.4756452401641
-27.5994329591947
8.74276605387627
122.812650786608
-27.5584790954533
25.2818850785163
-40.2625589899442
-3.7189681956022
-5.22728200252527
64.9296368173602
31.6386316249348
-13.3567067342954
-23.5075495627586
-48.8962568528175
-29.7798331628435
83.6415734655586
50.6093210475194
-9.07366046414131
26.742054874315
-41.8362043965233
39.6611558067082
20.4904657423515
21.6010725971521
-29.1157798406036
-19.0528465732466
-24.8456624608978
45.7885789103022
-60.0997370657522
-43.6015072337802
-41.8054191755125
-107.892163195773
26.5787810223549
13.3538893221096
-60.2797391993315
-57.972807355435
-15.2788715321601
-32.006707725666
-29.889092715335
79.2451118494457
24.2413542659008
-2.8799180697431
-61.4938888948398
-74.6415592484389
-0.202903001795448
-105.897775771839
7.16244125913204
11.4366695893871
-6.38753792820148
-7.67633392335097
-31.936551590509
-11.965834724653
-1.73501911434118
-86.6589806413429
-122.873375201177
67.1031812446429
-20.4669190206812
-14.3802645801186
23.4998209127164
-35.7052516016963
-40.5810626037353
19.2374220646336
-94.7416569077438
-54.4343177767357
-2.76016651914301
-44.1362870734381
-76.0144411791132
18.0619363077042
130.163614752772
-37.7588931049493
-35.407052226449
39.0333765767575
-42.4766516294937
-24.4597585534091
28.2066303353706
25.3493302151348
11.7122285352364
-25.2711246863753
-92.1878179738867
85.7501655071248
15.6516534331961
-12.545817533264
20.2330196082351
-64.0872192724798
-6.60462325389176
-27.8226406481433
-29.3570665140066
55.8274093283046
-12.261412006849
21.4127588766335
-98.5757597990448
-39.1259069504092
73.81523388138
62.3781230587194
-7.35170794630062
67.1685370787075
38.4821073116266
-38.4333002706323
-108.053131700671
52.2951398308626
-18.3578764847196
-62.5815539961475
-2.3006642679818
33.0502583675163
-3.92802485306197
-89.5824170547992
-40.9737443977472
6.72603213489333
16.1213625606281
-9.19862677982087
16.4104654835239
19.6153421468146
-41.8529547094238
-111.597808313704
45.2927533176755
-84.8557781224097
-49.2704025585933
6.99891312912791
-50.1576679760381
-129.922786489059
-42.6526493430354
-88.0067830471505
11.6703604639308
-21.7594717672107
-13.0955795355173
-46.129087141521
-5.59346371114748
-25.1008010448238
-64.0437616421939
35.9262996048521
-54.7774820451493
-103.080504292142
-39.0761263342545
31.080408865437
19.7618722952568
-70.4580271645443
-58.4805697411018
11.8834840093762
8.37024593748924
46.1267158174762
3.68889305051039
0.978852085568406
-33.9352329625751
84.1948357380181
9.33452106332811
-39.5940933930631
-92.1221475969603
-88.4536084827812
-6.83404882096943
14.1738727723662
-56.8850261307459
-34.2417174872269
-35.2119451975102
50.2625808221821
-69.671118860462
-30.1583933463905
-80.2437340372269
-42.0793415163332
-11.915333914161
24.5700199130399
-38.6407563534729
-39.1912341438062
64.858359242646
-73.074038408249
-70.9822657569155
-35.7417153009544
-28.6309077561234
17.6857130953706
-79.1517125198404
-54.7423382049317
57.4631351557593
-21.4149207655544
66.0996667499342
105.62451205463
-85.4583595009842
19.1413390712489
-48.884123843424
14.3305473291314
-11.5797654446048
65.3800830528346
5.58224800966514
-2.72620878955763
-45.5226196694182
8.8646892031295
54.9532866426864
69.7885747737312
-22.0919588368049
31.1092319229158
-43.5585779877363
31.6663200240839
59.1807554919308
13.8637454165894
3.93652474106261
-34.9208668923127
54.1021791941469
63.1340300972845
9.00165257666799
66.7277024610578
-4.0032598017649
70.9796805914923
24.6933922634828
-36.4528404439377
-16.8473286111937
6.88554262609
-24.9354070465158
-29.361309009834
22.0978256161118
-48.4894578545961
-34.9432846678208
22.6646032249503
-14.3194011136682
-46.478121698279
-47.7224077009166
-46.8056703121181
-48.0961095216815
31.1869816538012
2.953318891153
-75.1856603974691
-0.796055760130685
20.7825339418289
-19.3284209409937
-0.0571775469213662
73.6524950230471
106.032831534499
33.6209485074216
-12.3415097245904
118.582089521762
4.60901238300835
20.5903032839863
-5.67266044009443
-36.3425954034244
111.843469925431
23.2870471601839
-52.5690612744627
12.0115383344021
-41.2717607754128
42.2689201345495
5.81680384259494
33.5728515423464
33.506652781178
21.8635953416863
-21.2388627871958
-49.6863156341913
39.0392534744853
33.0647033333555
66.2205441463468
85.7265550116001
81.1339009573978
-78.7391879973236
-25.7660184464146
16.5677220799637
-12.4178859410047
62.3304251357342
7.53533618320057
129.985559360827
37.4288702624538
85.0861165911422
78.3217751654504
148.016845950448
28.193839599586
-2.94797829295999
53.0145655451463
34.8005209804899
16.8223322796487
40.7707058930275
58.0777224047072
-24.0680041857302
96.1651676851518
-66.4523388343412
-27.5554557571811
77.7186543869923
11.478207695932
38.2888801501197
47.0184581806382
43.0527874753336
22.8127743846783
48.1055258203735
-33.3753691917943
-51.0921499782751
9.01384585088113
-10.1881644281118
6.08255936052251
-35.9119140066102
136.536445073188
10.8033324108258
-24.9106905333317
-3.50974396245488
37.9316207087807
13.2071541448024
19.8637542965246
100.954988649824
-29.0402193333982
87.3233964497142
-30.5148877504705
44.6355491624174
8.89824348436764
92.4886337300234
-81.0655899651726
-6.72188205358793
94.3342010803519
-56.4519791220498
16.9750582749377
20.7130825791139
23.4629111253191
83.6767040870084
-20.298855883271
66.3054171504139
54.3631682382641
31.9271304768729
-12.1275498614266
-1.85199058907051
-24.8014780268902
93.7850078990061
0.253556082941259
47.5161364228027
102.631827104196
55.8654155404895
13.8849080041339
58.8443691100395
29.2979742982136
13.1471336054567
54.0159150505845
75.1156345016818
85.7290631844
24.8720429138714
26.0837491076538
-30.3404862052955
2.31063098219624
119.289261697013
7.85464008430267
37.7490016687627
77.8752620695543
-2.38666752411677
42.7110613924681
-26.5738328568675
-33.8728379988358
-24.3449718961035
-18.5756930203895
87.5962061634893
58.87073765015
100.24502758619
25.8036669503947
-25.9130189174073
-14.0429103352296
-3.98980032394752
-60.4484460640058
92.5152403459244
-39.1034289100824
59.0453574429614
2.1150558338361
-14.4685063091126
118.360563280764
44.0303280657656
-2.6123275273028
97.7329406002593
97.0204243177761
81.5866657587032
-0.803323797357507
49.2359217482447
-22.1503207398407
13.6974952724088
30.9197769346849
20.3626789141383
56.6333152306581
171.003490844322
63.625073794203
54.0217743232863
60.086733385808
-1.66644813190737
10.6803480868332
124.751017684978
44.2597338046883
92.6575081703852
135.872139676033
16.3625044699822
1.9565154087652
27.5059193006493
84.9718186617695
76.1038390721662
83.63068242536
4.01227485523691
16.9540140139036
43.2537155434377
34.2353020868361
98.4451335273664
108.195286502101
126.467525394105
54.9536812785202
29.838115870127
69.7214309612057
74.1375589176262
40.225224620139
76.6630899594777
96.4540501572849
74.5660532938875
116.523017208923
8.90860614032613
128.572739898229
8.36094445626918
4.49557720889356
44.2685759789986
45.2953710044715
47.5376267719778
3.5000333207247
100.378178349788
35.2064484109399
57.2382019562949
66.4618756626717
63.8986147179587
63.2046903822713
70.9224467373981
-20.7334079517175
80.7354091398613
101.868348501182
51.3040214361047
62.2948197854796
13.6074809868489
-15.4728967778481
115.575002245281
102.38322094126
61.5912147546371
119.134145855434
117.854256705669
118.647632759667
63.1579661513126
62.0187927202071
114.349479391024
58.4814958615264
13.5901376186314
88.2959295070589
95.3533312296352
94.5692184233196
15.7549758231401
-49.3787030606006
58.7504687309513
37.4347317382847
23.7902414915218
19.3997640840037
31.93470204132
80.604104416416
51.3572310420061
49.92560799436
13.3464206622741
88.8911980054866
27.0064016277177
98.6656992951087
155.562789806527
47.8505253911101
94.7581229960272
61.3075360319456
50.7744277208606
51.2446696387899
-44.0344315097088
67.4151568436985
5.55178394090331
24.7446375027232
68.841295426326
-25.8702836845875
-32.3047219002008
64.5204589884918
-44.2318659169903
7.52611038869804
11.8507057810396
78.857941738351
