# Supplementary material for: CaV1 and CaV2 calcium channels mediate the release of distinct pools of synaptic vesicles
Source: eLife. 2023 Feb 23;12:e81407. doi: 10.7554/eLife.81407 (PMC10023163; doi:10.7554/eLife.81407)
Supplement: Figure 5—source data 1. [file elife-81407-fig5-data1.zip › Figure 5 - Source Data 1/elks-1/22/4/cav2_to_cav2(ELKS).csv]

-138.178974200386
-108.783231394889
-77.1514836323295
-71.6417675389439
-134.740348896843
-86.3346676663259
-40.5439028061428
-74.5880967125195
-57.5425867417653
-93.0514453343749
-152.410009997435
-153.016253686828
-146.244724980443
-144.804721493127
-131.291067162971
-148.668933208222
-122.756662662179
-5.42610097567194
-108.733029898711
-108.369900064366
-83.189317827515
-110.705206614726
-105.01874158811
-107.96044144653
-98.3394529700727
-75.4684503175304
-118.642738624982
-83.7441474713087
-83.4313331198864
-84.1241645382179
-123.090308222712
-139.281225768247
-85.3541005741208
-59.87398352932
-103.270517432597
-107.341404119779
-112.383156085611
-104.403544178494
-97.2796973595196
-69.7015799685742
-100.706859816433
-66.875233978737
-102.77215288277
-103.955908335651
-3.73532790825993
-101.686744406405
-105.236467600946
-101.449473834116
-158.822208900117
-124.676244160533
-85.6770868679487
-104.643352418168
-69.1141570317086
-58.2309412999894
57.0155037312743
46.0381514413621
-54.9558979547455
-133.641814750241
-86.4214819505469
-101.292574370433
-82.1585121890112
-152.551239032544
-59.4776092770317
-87.6188631616878
-145.187125190567
-88.7168330473651
-88.5204312407059
-118.910666133997
-74.3414563595616
-138.014218160974
-84.904568261436
-167.200997750502
-113.809310095765
-91.8377468243525
-128.221074434514
-134.256175784387
-103.352551364806
-37.6851530284002
-83.4185409007168
-174.137209814255
-95.4590712396803
-50.9311078230148
-79.9439112111268
-73.9256557891313
-54.4671311590628
-126.269961155653
-77.7597021463771
-138.225455438927
-83.8794562870353
-163.411764135428
-20.8576355122641
-107.788739307096
-104.918908529437
-63.9619910953006
-127.721570017315
-20.7930146052386
-62.1831071666784
-84.4707847321333
-35.9348372251188
-153.858281866356
-115.634291998027
-66.0874253721722
-120.662114713701
-56.5026720916158
-22.585517201167
-100.530870322054
76.916959370601
-10.9141152707398
-12.817610280068
-34.5800236667274
11.1645634468186
-2.69499294309207
-52.0506641020838
-88.3588226888678
-79.1399733926555
-150.822709055146
-38.5060450887268
-36.9035254102419
-16.3702173567799
-31.6765309924795
-84.3876878691699
-98.895039216337
-137.052926350058
2.76767055987693
-42.1348470694502
-58.3074753278324
6.77865251913681
-8.90210276068137
-86.7038302885976
70.3492687315793
-37.6264495043797
-57.6072817490294
-14.090314387824
-76.2745411202959
13.2490904897531
-141.335137179141
50.9055054725686
-74.2533853848508
-62.0662030430358
-155.713702659205
-124.067801927582
-115.459064778879
-57.6013601114537
-130.419018989689
-108.981377216343
-138.497935326481
-36.7840010098298
23.5948981119982
-46.9374662068913
-96.260690855097
-95.0272611168402
-98.1828513255277
-47.1478300592571
-56.1898947903101
-107.064715232087
-76.8260694032815
-78.0249324420056
-106.263967624067
-83.9792494592093
-88.6884872227383
-148.401988856964
-33.0597302619954
19.5642219746223
-52.6229452393709
-49.7510997505578
-92.8559141169244
-89.1901175014482
-69.9437406250399
-59.9832989372098
-10.6208782743161
-99.6357525096064
185.474713207608
-26.2988251903898
-50.5179631612791
-65.6158450463863
-17.1999534051574
-126.144549331406
-152.079396519546
-106.458853389402
-55.2258729704608
-34.7155975060432
-56.7852469849531
-73.1519987334377
-47.7460647178777
-76.8829120893897
-38.7972303238821
-3.16000759737835
6.72511403021781
22.1604386701165
-98.6623979592077
-61.289771837337
-82.6945923441363
-37.179192671867
20.399996483693
-43.1409103178503
-58.6775868941259
3.02558567248707
-59.2293403142048
69.6173524489132
6.46094099257971
-67.2670102932279
-40.2231535241826
108.7474627748
-28.3239718798268
-121.651180997365
-142.183047109744
-49.5084047923356
-80.8867584434647
-28.7149132370378
-56.350629916562
-13.8203750040375
-30.8638773545918
-8.1083725165372
22.1660938659097
-48.7081544359553
-86.5194954759954
-76.5524182709996
92.7469114116102
-6.09293614979106
24.6146626370828
29.788759763469
25.9170362692385
46.7674474472624
28.4244624376697
-93.2500827347067
31.2575237176716
-67.1356825041657
-35.4435683939755
-71.9913513880274
-80.4231871484535
-18.2705249920346
-37.317958139829
-107.488289768868
-40.4174308875226
56.0018132988134
3.38366587665223
20.788092427043
-25.8702751236688
-19.9874054540142
-97.1430919668055
-3.7415858332879
-5.79784398821357
142.208256075664
-38.790552083834
31.5116758497643
44.6120772042068
31.0771015042519
-9.79102965738821
19.3340527937798
-10.0025718454344
-57.8927775746542
-1.97852620647973
-62.9827519574446
-58.0958576213598
-67.1852385482307
-35.423723179003
-69.779554519313
-6.84356345281958
-10.5638531739914
-50.619047237682
-21.2767317707439
-51.0190633927996
-58.9054805947908
-78.474461918313
23.7918313840346
-18.2375911569416
-75.1139721296931
-52.0998382994403
0.741231548019641
-52.8968670680097
30.7272412860548
36.2252750684765
-66.4386378311247
-2.27145829281108
-12.5919934777648
16.8150212510063
-29.5643377907745
-69.3595449487457
-44.2943507942146
95.5888907799053
-21.0677685547744
15.5336312830041
62.0846554140971
-22.6719196795075
16.5747912781226
27.2778868701353
66.8660657502896
8.13805834256527
-9.53501668738136
-42.5488993705148
-5.3455047299758
10.2325321908065
9.93352601185143
-45.7630378117974
3.55294008086639
-6.46290093379685
-64.6628999718851
86.6633924668531
22.510401529531
-32.5401170244186
-64.2630405263844
43.0580905255338
-44.5088552192392
-41.2617786882929
7.8394738968218
-22.504242707806
79.8261029860678
-12.6795686190308
18.8375847137977
42.0319156203768
5.67021429010674
33.9487133468301
-24.8843192774584
17.0295242578395
-40.8890083769256
62.9866010852566
-5.16405379954267
22.4377786826826
47.3635262852076
-7.07544243471784
88.5443863525143
-12.819617900268
113.527616420502
87.5510711822135
-16.3827018294724
28.0189079098782
52.8262296746761
14.9795211915607
51.1414466723181
135.505592908366
-20.0722904728482
49.6709016532004
28.207756632708
60.8268238277578
70.6618208957898
-25.0317378101154
65.786838262331
-73.0583138676229
61.5210245051276
71.5697594683843
27.2271524903881
140.225155069345
-21.8897263822346
33.9418441834296
55.8644142535104
55.3338054617725
-132.353857692549
68.4079797621471
-81.8863315387898
32.0708270622436
25.0396449012078
32.2194567261304
50.503179623538
47.5770775116471
34.6114535075503
-44.1620013790889
106.347351485012
21.4097044713035
10.2006940820156
34.9113701622118
-44.3527836218836
65.4115687518879
-30.7785691843619
-67.6517664074599
16.7900921921173
-12.5842138386561
88.7778212622361
-104.362408971081
47.8593076083889
12.141262080906
63.0307313251942
-16.3340192109972
17.7171963138298
-11.4449220767819
-28.5230652271075
5.12111394233943
9.30075886743725
-39.0077508858631
-1.51043674666653
79.0584843910692
35.2586756947403
-3.13132123073046
-88.8627683342493
-43.0800438821989
-63.3267589655461
-99.8546924900511
-21.0432569745262
-39.706465473464
-114.97587482418
4.00853655884021
-73.5827117117842
22.246610338605
-2.43340596848066
-95.0210331509825
-41.8704474765291
-65.5109281437963
-36.6088450545431
-5.44856504922063
-33.6117843375996
-35.4982424956943
75.9242554386765
-61.8446769995608
12.1035422210407
-34.679207018713
41.5558969027916
-32.4146296817416
0.670278615727511
-46.3098954749385
-53.8317850425701
-51.0413735931143
2.13615585137995
-82.0208865884233
-36.3962869131919
-21.0492184986015
22.1168370591749
20.6887537836265
-66.5097488912234
-107.959830208154
-47.2917548895603
2.08246774379586
-79.6789046344002
-35.4366992305731
-39.7922182451202
-44.148002283262
81.7571843811711
-98.4883462393645
-103.810580032574
-76.2844109889847
113.616186065045
-21.6538250689864
-50.7968933154043
-74.8614058845924
-25.3639015430672
-35.1634584859785
24.9527907304873
-103.36457563598
-61.1267612309111
-15.8232841752106
-9.50139751367351
-8.17534584035639
-51.4613831636816
-9.132307573449
-27.1223745776006
14.8768042507181
31.4952459823362
17.8889298306203
53.1815428197897
49.2209889119931
-57.7068839978474
-67.3578483269921
-30.3746147254606
83.0219578129618
73.2091982631919
-68.0918505846657
-16.8851670654603
-24.1568100092336
-70.9838804122828
-142.763712033568
-65.7499413126898
-31.8955849596605
185.989964990004
27.0468029590174
47.0291141948692
-38.0166698910489
221.082300623446
-13.0696379688416
-34.9385583996482
-60.4598063972953
-74.6540014328239
3.2631554821055
42.4277171025988
-67.6901716059401
-38.6217737130701
-12.535454283563
-24.5801166860419
-33.8769462057535
22.9487003872528
-21.7474358345607
-13.3821474101751
9.10246484550589
-7.57152866799152
-1.90096487980736
94.4237210151241
-22.5136124884775
-21.1629380845534
-18.6224983080301
-23.809880650655
-5.9116405107834
108.867937537418
13.6067204197279
-24.2085645968564
-9.88786201077528
0.66964025456582
-1.4298405009722
79.7431172734614
14.4696567449828
-3.04590616471432
-13.5977176023334
-78.9982898287872
63.9956992526804
45.9810465680421
54.1520918428268
-42.4517963207727
-22.3009332694401
-3.17355074625448
-14.4524610644112
-18.5620507692129
-17.2640784787363
-34.5209397141825
-92.3591753405854
-15.9419778729116
-31.7529937564668
-114.515723131286
-64.9943868753635
-33.0220132385111
-62.953762098894
-35.328365562249
30.852383832138
64.1334017898862
3.18935288138346
-66.8563320350204
-92.930055841478
-1.21883261468065
-150.937869163996
22.3844653308588
-37.7164554172432
-39.9715062639279
3.47158581451004
-31.9947355161021
-52.4287063443389
3.22099864862685
-71.7392410898738
-109.653752181328
92.6753486591351
-44.5692999216772
-52.2925226848383
92.9466188336482
-19.5313117244023
-19.1940969430852
39.4283039688635
-68.0253289532266
-59.3291705364973
5.75775238125061
-89.2717738415176
-10.3458878421625
-7.6917412433977
139.069772563875
-86.8577717698772
-46.1056028788153
80.500079438134
-31.6391929793226
-32.4114066757429
49.197768235972
42.2363236214278
33.1046718743419
-6.46790784109362
-94.6258400707557
57.9129354922043
25.2032610732495
17.5783937957513
69.95662040969
-76.9024894443901
-32.837185428838
-46.0148018951695
-33.821468524111
154.682572780308
43.1429769625538
-29.4606804150535
-110.25684696496
-0.632090761859217
99.7803376754619
59.588726306034
49.6207785118295
63.8938913693546
24.9452732785903
-42.1992357484323
-82.9923033642917
54.2280545187969
-17.3421328024742
-47.0103156090263
-50.755688262323
61.5898173621717
55.5675823317033
-97.8689341568497
-52.7831831139829
20.8275192515866
31.6760542970369
17.7258465421473
-11.0424081407764
31.1560221626278
-75.2845301471843
-139.852975440159
-7.16552670239071
-56.4737549151141
-60.1326495716403
-21.8958759932848
-38.0893326243968
-137.6710789057
-47.6758669698684
-83.0682702948307
8.32596095776353
-9.91017362927778
3.6435515593439
-51.5814746613996
-0.0886498644540552
22.7808381649556
-82.7444903484138
9.53005745906739
-68.5328424012005
-137.975131878451
26.7601358886623
88.3679095338284
8.01709058288179
-43.0754516171619
-52.6471120230271
24.2156751989787
38.8140184531458
64.1418995631575
71.0184277815133
24.8559925908394
60.4479537191728
70.2581614196515
67.5129459772688
-33.6111403036757
-56.3887202776186
-96.3388150245028
13.7765260893175
35.9104530968525
-15.2107768880287
-17.424661149942
32.207891238284
71.7295071823082
-99.7267073664898
-78.5331269740254
-75.8019405866362
-52.4863797331564
-2.1692699809646
34.4825180217795
-42.1040704732241
-98.3707567771053
79.7284342572129
-68.3995412056775
-72.6691906254491
-31.3319554688824
-18.8043681352938
78.518723864805
-114.161773572449
-52.3016260237218
90.2978496433716
-9.25152990014612
78.9981508389865
160.646561651891
-73.98526269791
58.5472243507029
2.7305676111464
60.4075765324196
61.7071460554071
148.883676235588
48.1733017136867
18.1906303865799
-14.0502777430938
20.6074778720795
87.873033013595
71.8118075563016
5.33888267805378
61.6325811794541
-19.3873868940991
47.0848184317965
54.4228619293226
28.6158160323412
-1.70084423370099
2.30820420559576
15.7691479131609
38.9297071909896
19.8578807042559
94.6975345297869
29.9874797731827
155.966885098785
63.7961114901391
-40.4101442454794
0.0498491617236141
43.5847652680586
-18.9466230510388
64.0542916263439
28.192049154015
10.2091604779289
-9.9629156292267
31.6876268758333
-44.5989352323431
-54.694342357494
-5.06600180578425
-7.39834753735522
12.3860088004003
47.6511807678889
-7.69678661900252
-61.6830670295312
-13.4261294496391
12.7584300606031
-24.9958403198561
34.7480190137649
64.5204333842921
153.412142734534
-31.682721908217
-57.5277883205872
97.4100056422412
-14.6310252762942
45.378409149549
-2.64471734667495
9.63008569566591
55.0073953112606
-11.6415931616029
-52.0363928917122
53.3724433038915
39.3062789511841
107.278550620123
60.1924309098522
77.2571378070861
42.7387105026064
34.5299111542172
31.8676401197536
-7.95780365992687
45.2123237375981
46.1649254336971
60.2823926816454
71.040428817163
77.7937095410871
-53.8225606259966
-37.318716160491
64.0154703674179
6.30248701926394
153.574170183205
73.7705551101772
182.454998911948
18.6906620145874
79.4702569573874
55.3375927286979
102.246128548461
39.6198100185793
35.2140937624245
99.6269290777527
23.1136459318295
41.7797739448652
79.6041295047889
88.902244255969
19.8507878219516
76.8257394901248
-10.8405734390399
21.7970466485622
90.206363321111
-11.830101342417
90.0851333742121
73.7497581148054
84.1751731522327
41.9397482140757
71.4692068573586
19.0778175230607
-9.25566338185672
47.001304090194
17.4249453115408
33.6082741413211
-29.8803437708393
201.537909234981
61.6296231970464
34.232580562586
30.4540475189096
7.60785568394931
23.1939386856247
6.38645588962572
79.2317353673716
1.48529743411927
201.369363092263
-44.9344786809088
73.1042813606036
67.4594060701602
186.402994246811
-28.2606333678868
22.3560838743033
71.1258795151098
-17.9275780783064
30.9070293928798
72.7928334318349
12.6239918340871
154.368236714798
66.1770301080214
39.8940709710514
71.31480942913
17.6506746823907
50.8587620468134
-45.6344086543104
-15.3452934693523
166.145695415185
-14.4520777995094
38.8489242765099
172.475588271116
52.386105610969
50.9353701748969
108.046132165005
90.9117589851376
78.800235827388
64.1671321139511
62.1168654422672
60.6758773790061
12.5777371508302
-19.0992408325401
30.9198586621642
33.5690396583232
90.5829607859032
34.7010048916563
111.04721663149
118.817942259255
10.3814254600984
130.438237890554
29.216749322537
2.70601614439875
54.8978604390359
15.5865642063072
182.225057704583
145.954802810071
171.275056736022
82.8071171004849
24.3537211145849
-11.9155506221723
-1.5791170351622
-3.31792726893582
46.5189063698908
36.721525102319
131.607236226948
-15.9432659407612
-6.98099671186355
205.031135958197
64.453918843803
26.8498340550541
153.0246523568
171.956126070392
71.1266774222695
49.8712887410893
52.1109313464131
16.4776953193305
65.4372957179385
67.4301868199454
0.366456452833518
71.2138763895837
223.412672948554
181.898811354638
106.73791383189
99.8784637694571
45.3361026974071
66.0231997771025
190.832957059625
105.431061921432
208.84658953639
190.891466823912
79.936223392071
45.5674131638079
61.5654952870882
163.624006545522
125.242242369732
126.027658673005
78.554468900018
68.4847844863452
82.6537811848229
125.249796871745
106.003870269526
186.115144586203
117.848223938923
92.3832515300819
72.9564880721846
133.825025997096
114.75376377129
90.1991949203784
169.563791583332
134.041498155821
123.429511293927
133.893284552383
24.8935571592774
159.870515129285
54.4778480320856
45.2317543103127
79.6391521512705
81.29649980471
69.7931524381274
68.9828854307689
117.194363398188
95.8734048659626
100.436516419253
144.860781155508
136.960129793268
173.22553023553
136.089222905546
17.5415501978532
75.3779235681523
140.75186260742
45.6185963995522
136.947190791814
75.8543626007577
62.026678533377
227.604957637774
180.391569519908
116.239982055362
171.717566012067
194.986609995078
114.679084908597
44.1592050624022
94.9272520182458
120.888921898739
63.8634225196001
77.6689530962867
163.447942950908
141.302744020102
83.5407717251874
69.3070458057064
38.8983363746684
98.4435099123166
51.5291265552169
55.5299009401479
79.9103069208577
70.0334194611278
131.041668961636
73.1701148170487
94.2566566999885
43.8877909419825
151.048152653908
65.6863255378048
163.040605940008
204.237633687531
69.7300504087998
178.785030346457
84.3456570694871
76.7908721350705
60.0803385155778
25.8853975929451
91.8207206019833
41.5175771500708
29.867268615968
120.264470113381
5.3768276750161
19.4033827889634
120.928692101686
33.18394300207
46.3906604773056
44.7780870977294
118.800259955908
