# Supplementary material for: CaV1 and CaV2 calcium channels mediate the release of distinct pools of synaptic vesicles
Source: eLife. 2023 Feb 23;12:e81407. doi: 10.7554/eLife.81407 (PMC10023163; doi:10.7554/eLife.81407)
Supplement: Figure 5—source data 1. [file elife-81407-fig5-data1.zip › Figure 5 - Source Data 1/elks-1/22/4/ELKS_to_cav2.csv]

93.7178793314797
18.9798353749684
188.0901638797
61.3215507293244
170.161869532336
111.160250878831
159.375416308338
88.0079614007991
68.6115570604888
8.03401486556504
10.7506621826105
37.9872418053637
-24.2254874613536
-15.7547976464484
85.3784703281872
52.7265091845475
137.095058180472
190.024050802167
133.219352241387
172.940942049232
-69.1799534380352
130.475043020142
100.694692300887
161.530136844709
130.631449486758
45.1102864626082
-47.7533128916111
40.3790818771668
88.1809530262708
112.278557558358
4.81941622276099
11.1138389944026
173.830210906151
98.3580962644919
166.285971251707
96.4978196012034
74.7445522763119
81.2011450243353
156.757722951617
104.454555628889
68.0631035830284
101.732362848221
108.531973773832
113.318921064505
88.7948224815391
74.4671067861509
170.280674380396
156.217657515261
183.745762915192
199.351266562251
80.3284115124388
90.6104360213194
191.698362624789
139.090454154317
122.639237702022
134.586380994309
94.6254004254315
78.1460632856051
101.637348609867
11.6526791176257
83.0946561782384
126.395226899149
25.1351436274854
45.9636278700982
159.490158938544
49.8374814804101
67.194356770553
158.233123841175
81.7283085093586
-84.7478953530353
103.496372837239
39.0595930389682
17.2094206786423
47.4836505784715
102.553867565111
30.6963934259693
183.440837935044
122.704767666566
-44.9021532478146
41.399033071033
22.5617372203233
46.8991171965372
71.9621113893209
16.324466299453
57.0947734408128
197.850254111569
106.012560384343
134.759791516612
185.965261068206
20.0064704816468
64.3083996173682
260.423455885742
165.342595390375
94.1287057901627
239.153112073769
35.3142673631191
13.5534868409013
147.31389946884
45.4321343072515
206.765171512719
41.3791137558219
48.2348435606182
101.326621651642
164.240489186608
44.6037290496006
77.1327546998546
38.1931644295491
55.7673895585758
51.2061829842714
110.982250927873
157.211538364678
203.025418423285
152.185087744421
174.4506488693
33.0136358262716
10.961483400115
197.423040508338
44.5979612852607
211.167429698449
223.661251076046
146.702462203362
90.9898874091141
91.3469061007145
116.278836109841
17.4626623350268
109.469698693943
88.8532553092045
91.7970838655147
55.2225508611591
98.8115768082898
124.993209713481
174.794044639026
93.0472042402216
163.146998997421
71.5154273268745
157.300371614623
103.902233693314
76.0024551265087
91.7261979425111
81.0386986788362
99.3320193303844
76.7198793162806
61.649237602167
51.98693008589
37.7853743080796
68.3814591435057
-90.0122990478103
-24.533217968863
134.943325585673
193.794653169874
160.850741679467
32.786430300599
111.837713942301
89.735739030295
130.873346537821
198.135375181435
168.738986923823
-5.1933528227546
193.183745951585
112.474577518304
218.235728990117
28.9326156649986
