# Supplementary material for: CaV1 and CaV2 calcium channels mediate the release of distinct pools of synaptic vesicles
Source: eLife. 2023 Feb 23;12:e81407. doi: 10.7554/eLife.81407 (PMC10023163; doi:10.7554/eLife.81407)
Supplement: Figure 5—source data 1. [file elife-81407-fig5-data1.zip › Figure 5 - Source Data 1/elks-1/22/5.csv]

image-ID	cycle	z-step	frame	accum	photon-count	photon-count11	photon-count12	photon-count21	photon-count22	psfx	psfy	psfz	psf-photon-count	x	y	z	stdev	amp	background11	background12	background21	background22	chisq	log-likelihood	accuracy	vis-probe
0	0	0	0	1	729.657	375.79	353.867	0	0	-82.5064	197.02	64.9751	706.455	8553.61	16944.5	-64.9751	0	24.8798	19.327	20.9604	0	0	102.846	-551.101	17.9084	0
2	0	0	2	1	537.784	245.782	292.002	0	0	-102.093	29.8746	99.3049	527.979	8573.19	17012	-99.3049	0	18.4482	19.8518	20.9391	0	0	63.6561	-528.969	27.3243	0
3	0	0	3	1	624.209	282.354	341.855	0	0	-55.2457	38.8546	258.788	593.8	8526.35	17003	-258.788	0	21.1212	19.9762	22.0187	0	0	55.0741	-528.605	22.4522	0
4	0	0	4	1	734.653	349.814	384.839	0	0	-56.6582	179.452	123.169	686.116	8527.76	16962.1	-123.169	0	23.8621	19.1667	19.617	0	0	69.1065	-531.68	17.5313	0
10	0	0	10	1	745.542	423.845	321.697	0	0	-31.0068	150.287	187.478	785.141	8502.11	16991.2	-187.478	0	27.1889	17.8563	20.3318	0	0	88.8517	-540.215	17.0983	0
12	0	0	12	1	707.618	380.268	327.35	0	0	-117.777	160.556	44.2739	582.609	8588.88	16881.3	-44.2739	0	20.6959	20.2442	21.5506	0	0	63.5529	-531.431	18.8967	0
13	0	0	13	1	746.687	325.918	420.769	0	0	-17.6188	129.204	95.3597	668.375	8588.38	17012.3	-95.3597	0	22.6292	18.3308	21.6018	0	0	63.4575	-528.639	17.3027	0
23	0	0	23	1	664.463	373.487	290.976	0	0	6.23727	102.327	225.186	536.535	8564.52	17039.2	-225.186	0	18.4656	20.4934	22.0946	0	0	61.1428	-530.299	20.7186	0
24	0	0	24	1	790.5	492.803	297.697	0	0	24.2419	116.904	409.48	809.16	8546.52	17024.6	-409.48	0	30.7205	18.8058	21.1497	0	0	71.1761	-536.105	16.0604	0
28	0	0	28	1	681.999	380.052	301.947	0	0	-41.9762	43.4979	401.765	695.385	8513.08	16998.4	-401.765	0	26.8367	17.9544	19.0274	0	0	63.7109	-522.524	19.0482	0
30	0	0	30	1	538.343	311.128	227.215	0	0	34.2882	54.9034	218.903	370.74	8536.47	17086.6	-218.903	0	12.6579	19.039	20.28	0	0	39.7379	-510.171	26.8828	0
31	0	0	31	1	541.166	319.701	221.466	0	0	-74.57	143.407	196.35	486.537	8545.67	16998.1	-196.35	0	17.1669	18.7049	18.9612	0	0	56.8675	-517.838	26.2473	0
33	0	0	33	1	747.888	379.062	368.826	0	0	-1.20071	21.2978	278.071	602.087	8571.96	17020.6	-278.071	0	21.2551	20.0531	22.5729	0	0	69.2672	-536.814	17.6538	0
34	0	0	34	1	718.04	378.61	339.43	0	0	-70.4643	90.2747	160.865	679.733	8541.56	16951.6	-160.865	0	23.5851	18.8489	20.7115	0	0	57.0572	-524.241	18.1833	0
35	0	0	35	1	642.415	352.749	289.666	0	0	18.53	152.129	186.866	540.924	8552.23	16989.4	-186.866	0	18.4995	19.5324	20.979	0	0	50.1366	-521.741	21.3036	0
38	0	0	38	1	922.748	574.254	348.494	0	0	41.0621	80.8295	337.329	940.402	8529.7	17060.7	-337.329	0	33.8434	18.8485	21.28	0	0	80.7374	-543.469	13.1566	0
39	0	0	39	1	601.066	284.207	316.859	0	0	-36.3521	95.8255	85.5251	589.269	8607.11	17045.7	-85.5251	0	19.9698	19.7786	20.5365	0	0	48.2526	-520.715	23.2988	0
40	0	0	40	1	686.588	368.985	317.603	0	0	-104.089	50.6278	-5.07348	600.852	8575.19	16991.2	5.07348	0	20.9286	18.3769	20.703	0	0	100.137	-543.559	19.2211	0
41	0	0	41	1	596.422	294.426	301.996	0	0	-11.4184	96.0844	228.728	515.293	8582.18	17045.4	-228.728	0	17.8276	19.7462	21.0092	0	0	72.8367	-532.216	23.6439	0
43	0	0	43	1	666.146	379.865	286.281	0	0	-47.6227	107.433	115.807	462.723	8518.72	17034.1	-115.807	0	15.803	18.4513	19.3799	0	0	62.7502	-519.93	19.8057	0
45	0	0	45	1	668.475	318.551	349.924	0	0	-32.8319	36.0977	7.74164	419.345	8503.93	17005.8	-7.74164	0	14.1747	18.4529	19.7479	0	0	64.3727	-520.322	19.7767	0
47	0	0	47	1	659.314	309.26	350.054	0	0	-107.268	169.031	27.4748	651.643	8578.37	16972.5	-27.4748	0	23.0499	18.3314	19.1605	0	0	80.0038	-531.737	20.0201	0
48	0	0	48	1	646.336	319.002	327.334	0	0	-2.42916	54.9384	228.5	478.592	8573.19	16986.9	-228.5	0	16.5133	20.5159	21.7708	0	0	74.7985	-535.232	21.464	0
51	0	0	51	1	585.286	304.871	280.415	0	0	-56.1598	57.418	101.864	520.227	8527.26	16984.4	-101.864	0	17.7572	19.1504	19.9131	0	0	55.64	-520.85	23.8824	0
57	0	0	57	1	750.372	384.558	365.814	0	0	-56.6728	42.902	155.8	739.377	8527.77	16999	-155.8	0	25.4739	18.3505	20.2871	0	0	53.0542	-523.874	17.021	0
58	0	0	58	1	575.817	239.82	335.997	0	0	-44.612	109.547	-57.8667	560.825	8515.71	17032	57.8667	0	19.1686	18.2667	18.8743	0	0	38.4903	-508.669	23.9689	0
60	0	0	60	1	564.377	297.179	267.198	0	0	-17.9408	114.804	185.199	561.801	8588.7	17026.7	-185.199	0	19.2606	18.3993	20.288	0	0	59.3878	-522.137	25.0097	0
63	0	0	63	1	591.936	365.287	226.649	0	0	-10.5496	183.506	247.825	488.493	8481.65	16958	-247.825	0	17.2556	17.8079	19.4676	0	0	67.2863	-521.878	23.1055	0
64	0	0	64	1	668.931	376.178	292.754	0	0	-7.66564	175.507	157.083	617.987	8578.43	16966	-157.083	0	21.244	18.6258	21.1972	0	0	69.9391	-530.085	20.0335	0
65	0	0	65	1	745.079	420.027	325.051	0	0	-74.3816	134.289	393.823	651.709	8545.48	16907.6	-393.823	0	25.3737	19.8952	21.7603	0	0	68.0287	-535.217	17.6099	0
66	0	0	66	1	829.529	455.444	374.085	0	0	-81.6032	36.9708	114.799	829.675	8552.7	17004.9	-114.799	0	28.7123	18.3971	19.9167	0	0	71.3681	-533.346	14.8956	0
68	0	0	68	1	767.952	367.767	400.185	0	0	-1.91909	85.7014	152.908	543.65	8572.68	16956.2	-152.908	0	18.3897	20.1893	21.6209	0	0	59.5037	-529.692	16.9377	0
69	0	0	69	1	842.595	394.951	447.644	0	0	-18.6252	102.83	78.3187	733.654	8589.39	16939	-78.3187	0	24.7392	19.7124	21.1366	0	0	63.2941	-533.066	14.8797	0
71	0	0	71	1	765.866	360.161	405.705	0	0	-105.887	190.016	126.87	674.976	8576.99	16951.5	-126.87	0	24.1472	18.998	19.7848	0	0	66.3203	-528.311	16.5946	0
74	0	0	74	1	967.333	503.479	463.854	0	0	-36.31	72.3383	164.608	837.441	8507.41	16969.5	-164.608	0	28.6667	18.5256	18.3826	0	0	99.8299	-544.059	12.1222	0
75	0	0	75	1	688.594	420.814	267.78	0	0	-62.6184	95.4254	251.27	582.421	8533.72	16946.4	-251.27	0	20.6956	18.3746	19.5094	0	0	82.3945	-532.124	18.9561	0
76	0	0	76	1	756.205	387.579	368.626	0	0	-8.11072	155.447	219.723	743.517	8578.87	16986.1	-219.723	0	25.8257	19.0804	20.6078	0	0	80.4211	-538.528	16.9958	0
77	0	0	77	1	742.101	404.756	337.345	0	0	-4.53224	148.059	246.909	852.573	8575.29	16993.5	-246.909	0	29.809	19.4168	20.6484	0	0	85.1274	-545.377	17.4801	0
78	0	0	78	1	531.432	281.081	250.351	0	0	-79.9038	43.6567	345.188	498.115	8551	16898.5	-345.188	0	18.7889	18.3462	19.5993	0	0	46.9425	-513.79	26.9896	0
79	0	0	79	1	701.098	359.792	341.306	0	0	-42.7783	54.9297	213.527	811.557	8513.88	16986.9	-213.527	0	28.2185	18.2573	20.0836	0	0	90.5539	-541.684	18.5767	0
82	0	0	82	1	617.7	333.386	284.314	0	0	-63.9375	73.8313	22.1612	486.654	8535.04	16968	-22.1612	0	16.6189	18.4959	18.8553	0	0	60.2564	-519.016	21.83	0
83	0	0	83	1	974.306	552.693	421.613	0	0	-46.6058	48.1988	340.896	1030.39	8517.71	17093.3	-340.896	0	38.137	16.9068	18.1387	0	0	83.6238	-534.377	11.857	0
85	0	0	85	1	673.764	357.895	315.869	0	0	34.0313	99.9467	356.823	737.25	8536.73	17041.6	-356.823	0	26.9029	17.0042	19.226	0	0	45.1907	-513.729	19.2189	0
88	0	0	88	1	654.228	327.809	326.419	0	0	-96.5481	60.831	136.399	557.442	8567.65	16981	-136.399	0	19.4956	18.2639	19.4873	0	0	96.3833	-536.754	20.2747	0
89	0	0	89	1	704.553	356.279	348.274	0	0	-64.5619	87.628	54.3101	670.1	8535.66	17053.9	-54.3101	0	22.9046	17.3879	17.5599	0	0	77.024	-524.334	17.9239	0
91	0	0	91	1	911.249	503.11	408.138	0	0	17.5246	86.8172	330.908	1072.37	8553.24	17054.7	-330.908	0	38.6075	18.55	20.4879	0	0	55.2101	-532.073	13.2689	0
93	0	0	93	1	646.106	370.2	275.906	0	0	-32.0371	175.799	297.254	620.931	8602.8	16965.7	-297.254	0	22.5066	17.7609	20.3552	0	0	73.0903	-529.725	20.674	0
95	0	0	95	1	860.653	454.68	405.973	0	0	28.628	74.0596	302.805	818.582	8542.13	17067.5	-302.805	0	28.9414	18.3236	19.388	0	0	67.9689	-529.343	14.1417	0
97	0	0	97	1	715.647	367.314	348.332	0	0	-74.1381	80.9115	95.8326	643.889	8545.24	16960.9	-95.8326	0	22.1435	18.1614	18.6741	0	0	83.3945	-531.939	17.8513	0
99	0	0	99	1	631.753	351.876	279.877	0	0	-2.17884	98.5909	263.282	633.215	8572.94	17042.9	-263.282	0	22.1371	17.1923	18.8164	0	0	61.7465	-517.769	20.9046	0
100	0	0	100	1	488.118	290.584	197.534	0	0	-92.3268	181.544	311.37	364.535	8563.43	16960	-311.37	0	13.7102	17.4616	17.4052	0	0	41.6842	-500.795	29.3955	0
102	0	0	102	1	583.25	346.583	236.667	0	0	-0.431561	85.3588	304.731	496.676	8571.19	17056.2	-304.731	0	17.6907	17.5316	19.3136	0	0	54.5166	-513.451	23.4751	0
104	0	0	104	1	585.475	299.652	285.822	0	0	-77.9487	77.9141	128.053	600.247	8549.05	17063.6	-128.053	0	20.762	17.5641	17.9224	0	0	31.6817	-503.162	23.0507	0
106	0	0	106	1	747.213	400.153	347.06	0	0	5.74857	94.9625	244	867.941	8465.35	17046.6	-244	0	30.0533	16.2161	16.8681	0	0	42.4011	-507.92	16.3381	0
107	0	0	107	1	715.369	462.781	252.589	0	0	-12.1496	42.6006	294.52	701.017	8483.25	16999.3	-294.52	0	24.96	17.51	18.4997	0	0	33.3008	-506.857	17.7317	0
109	0	0	109	1	647.536	326.157	321.38	0	0	-9.03792	122.338	104.741	672.387	8480.14	17019.2	-104.741	0	22.7091	17.0694	18.2484	0	0	52.76	-512.852	20.0995	0
110	0	0	110	1	621.541	279.133	342.408	0	0	-49.627	60.0407	29.8546	673.798	8520.73	17081.5	-29.8546	0	22.8753	17.6976	18.4683	0	0	40.2618	-509.893	21.4046	0
111	0	0	111	1	587.384	322.284	265.1	0	0	-33.0735	89.0307	128.125	606.397	8603.83	17052.5	-128.125	0	20.6096	18.3884	19.4354	0	0	57.8046	-519.285	23.4803	0
112	0	0	112	1	476.747	242.999	233.748	0	0	-74.6732	138.414	-20.4749	420.244	8645.43	17003.1	20.4749	0	14.5467	18.2982	19.7764	0	0	47.6751	-512.204	31.4805	0
113	0	0	113	1	578.103	290.701	287.402	0	0	-68.1433	145.71	139.513	513.253	8539.24	16995.8	-139.513	0	17.8365	16.3736	18.0519	0	0	57.2233	-509.474	23.1906	0
116	0	0	116	1	658.329	348.482	309.846	0	0	5.80746	87.6373	180.879	616.85	8564.95	17053.9	-180.879	0	20.9548	17.8216	19.4769	0	0	61.3871	-520.573	20.0201	0
117	0	0	117	1	652.791	341.864	310.927	0	0	20.3118	83.9158	279.275	617.877	8550.45	17057.6	-279.275	0	21.6283	18.3248	18.342	0	0	45.4967	-511.638	20.1379	0
119	0	0	119	1	777.562	397.331	380.231	0	0	12.953	37.7801	219.24	692.692	8557.81	17004.1	-219.24	0	23.7704	18.2318	18.7249	0	0	54.5449	-517.636	16.0304	0
120	0	0	120	1	603.426	314.927	288.499	0	0	-16.7288	126.364	77.5011	530.637	8587.49	16915.5	-77.5011	0	17.9363	17.3392	19.2796	0	0	61.8723	-517.611	22.3638	0
121	0	0	121	1	537.393	313.458	223.935	0	0	-23.3698	66.9677	249.596	574.895	8494.47	17074.6	-249.596	0	20.1005	16.523	16.9815	0	0	52.4948	-506.006	25.3671	0
122	0	0	122	1	638.146	317.665	320.481	0	0	-89.828	11.3906	268.183	660.359	8560.93	17030.5	-268.183	0	24.0792	16.8168	17.7195	0	0	73.3346	-519.56	20.3447	0
124	0	0	124	1	630.636	288.604	342.032	0	0	-75.8944	61.9418	159.926	629.868	8546.99	16979.9	-159.926	0	21.8938	17.1599	17.493	0	0	48.0916	-508.046	20.6926	0
126	0	0	126	1	599.626	342.485	257.141	0	0	-33.7156	55.1984	339.233	631.731	8504.82	17086.3	-339.233	0	23.2267	16.5488	17.608	0	0	53.8993	-510.209	22.0242	0
129	0	0	129	1	575.044	283.64	291.404	0	0	21.8571	56.5698	299.488	575.669	8548.9	17085	-299.488	0	20.3577	17.0102	19.6743	0	0	58.3375	-516.467	23.8823	0
130	0	0	130	1	540.667	273.086	267.581	0	0	-15.6751	99.0735	141.357	568.139	8586.44	17042.4	-141.357	0	19.2623	17.7843	18.2781	0	0	65.1707	-518.948	25.848	0
132	0	0	132	1	573.108	247.623	325.485	0	0	8.57573	80.2523	179.68	579.343	8562.19	17061.3	-179.68	0	19.6579	18.5146	19.2031	0	0	61.4981	-520.019	24.2622	0
133	0	0	133	1	483.493	242.47	241.024	0	0	-91.4263	21.9012	122.881	505.502	8562.53	17020	-122.881	0	17.6277	16.3913	17.9051	0	0	61.1749	-512.221	29.5845	0
134	0	0	134	1	772.817	425.084	347.733	0	0	4.55896	77.19	244.571	834.389	8466.54	17064.3	-244.571	0	28.8914	16.5398	17.7851	0	0	53.5145	-514.458	15.8088	0
135	0	0	135	1	756.459	374.832	381.627	0	0	-5.60181	31.9102	178.345	687.21	8576.36	17109.6	-178.345	0	23.4231	17.4852	18.4225	0	0	62.2815	-519.747	16.47	0
140	0	0	140	1	629.528	287.326	342.202	0	0	-90.1677	47.874	22.6562	673.938	8561.27	16994	-22.6562	0	23.2878	16.4842	16.7836	0	0	65.9547	-513.983	20.4657	0
141	0	0	141	1	535.839	250.027	285.811	0	0	-66.0636	122.385	64.2184	605.336	8537.16	17019.1	-64.2184	0	20.7834	17.686	17.1515	0	0	52.9886	-511.225	25.8329	0
142	0	0	142	1	490.582	318.035	172.547	0	0	9.99147	118.004	328.718	352.504	8560.77	16923.9	-328.718	0	12.7144	17.8392	19.4538	0	0	43.9104	-507.256	29.9732	0
143	0	0	143	1	667.438	310.02	357.418	0	0	6.3996	40.5513	92.4154	558.391	8564.36	17001.3	-92.4154	0	18.7072	18.2693	20.2564	0	0	78.06	-531.816	19.8701	0
144	0	0	144	1	556.918	287.06	269.859	0	0	-16.9825	13.9674	65.0525	457.413	8587.74	17027.9	-65.0525	0	15.4183	18.0715	18.6083	0	0	38.6656	-503.83	24.9751	0
145	0	0	145	1	541.888	278.232	263.655	0	0	-83.1543	109.517	81.1239	500.043	8554.25	16932.3	-81.1239	0	17.2889	17.0402	18.1565	0	0	59.6103	-513.622	25.5317	0
148	0	0	148	1	595.107	290.559	304.548	0	0	3.93584	8.55941	216.167	506.065	8566.82	17033.3	-216.167	0	17.4476	18.4493	19.5326	0	0	50.0343	-515.816	23.1	0
149	0	0	149	1	631.731	380.629	251.103	0	0	16.4187	-8.56604	330.85	595.661	8554.34	17050.4	-330.85	0	21.6928	17.9759	18.774	0	0	46.5559	-512.475	21.0575	0
150	0	0	150	1	690.388	366.59	323.798	0	0	-40.6645	-12.2045	90.5826	576.511	8511.77	17054.1	-90.5826	0	19.6817	16.1307	16.8643	0	0	48.6918	-503.2	18.0837	0
151	0	0	151	1	565.436	353.841	211.595	0	0	-30.0931	-9.2135	170.148	330.302	8600.85	17051.1	-170.148	0	11.3829	17.3561	19.2205	0	0	50.333	-506.722	24.4244	0
152	0	0	152	1	674.033	358.194	315.84	0	0	-76.103	73.5176	248.008	675.662	8547.2	17068	-248.008	0	24.1213	16.7205	17.4099	0	0	56.0893	-512.061	18.8551	0
155	0	0	155	1	618.594	309.555	309.039	0	0	-26.3564	95.244	135.113	461.88	8597.12	16946.6	-135.113	0	15.6877	19.2509	20.2047	0	0	63.1219	-523.517	22.2186	0
156	0	0	156	1	685.819	355.367	330.452	0	0	-78.0636	166.794	237.308	621.334	8549.16	16974.7	-237.308	0	22.3509	16.43	17.4979	0	0	80.8113	-522.158	18.3956	0
157	0	0	157	1	561.761	334.007	227.754	0	0	-23.651	68.8495	248.565	418.926	8594.41	16973	-248.565	0	14.6422	17.339	18.0597	0	0	47.1764	-505.071	24.3594	0
158	0	0	158	1	492.296	229.313	262.983	0	0	-40.2301	97.7358	98.1803	525.327	8610.99	17043.8	-98.1803	0	17.8453	17.2361	18.4059	0	0	56.3343	-514.011	29.2948	0
162	0	0	162	1	701.366	399.736	301.63	0	0	-75.1939	55.3129	204.21	613.387	8546.29	16986.5	-204.21	0	21.5668	16.7951	18.385	0	0	55.5676	-513.082	18.0621	0
163	0	0	163	1	557.864	330.072	227.791	0	0	-50.1447	111.525	60.6127	416.086	8521.25	16930.3	-60.6127	0	14.1753	17.0237	18.1894	0	0	47.3948	-505.651	24.5417	0
166	0	0	166	1	584.154	349.915	234.24	0	0	-29.1604	100.386	215.266	461.197	8599.92	17041.1	-215.266	0	15.9782	17.8094	19.4314	0	0	34.2547	-503.876	23.5187	0
167	0	0	167	1	608.724	325.972	282.752	0	0	-85.5286	51.5015	161.911	477.624	8556.63	17090	-161.911	0	16.695	16.5258	17.7154	0	0	52.1474	-504.944	21.6018	0
168	0	0	168	1	583.236	338.463	244.773	0	0	-9.40289	15.4272	122.279	408.273	8580.16	17026.4	-122.279	0	13.8016	16.8402	16.9926	0	0	33.6724	-494.573	22.7879	0
169	0	0	169	1	580.253	320.188	260.065	0	0	-85.5814	113.009	71.408	499.097	8556.68	17028.5	-71.408	0	17.2746	15.6023	16.8085	0	0	61.0072	-506.2	22.6076	0
170	0	0	170	1	598.557	360.087	238.47	0	0	-63.316	55.8209	238.377	584.565	8534.42	16986	-238.377	0	20.674	16.4103	18.0423	0	0	46.8293	-507.008	22.137	0
171	0	0	171	1	561.219	274.646	286.572	0	0	-85.0174	78.4799	159.361	421.401	8556.12	16963.4	-159.361	0	14.7152	15.9738	17.6468	0	0	55.1747	-504.872	23.938	0
173	0	0	173	1	672.935	415.817	257.118	0	0	-35.2419	3.34865	351.027	790.836	8506.34	17038.5	-351.027	0	29.5448	16.5638	16.2523	0	0	54.5831	-511.465	18.6678	0
174	0	0	174	1	598.038	302.113	295.925	0	0	-52.7648	30.8816	49	567.239	8523.87	17110.6	-49	0	19.2984	16.055	16.168	0	0	37.7223	-496.486	21.6801	0
175	0	0	175	1	614.263	307.491	306.772	0	0	-5.78773	56.6534	212.54	606.594	8576.55	17084.9	-212.54	0	20.8391	16.2172	17.6178	0	0	37.1033	-500.85	21.2554	0
177	0	0	177	1	786.18	456.579	329.601	0	0	-68.8169	31.6142	318.756	801.853	8539.92	17010.2	-318.756	0	29.6159	16.4622	17.3845	0	0	57.2233	-515.531	15.4048	0
178	0	0	178	1	630.901	337.024	293.877	0	0	-65.0674	58.4443	168.797	532.479	8536.17	16983.4	-168.797	0	18.454	15.2421	16.8604	0	0	65.4552	-507.06	20.1683	0
180	0	0	180	1	667.592	313.038	354.554	0	0	-53.2866	7.03181	116.142	726.016	8524.39	17034.8	-116.142	0	24.894	15.5916	15.7518	0	0	47.4491	-501.21	18.6031	0
181	0	0	181	1	571.267	336.749	234.518	0	0	-93.7442	40.1772	170.625	456.41	8564.84	17001.7	-170.625	0	16.0683	15.5251	17.0606	0	0	64.0458	-505.307	23.1232	0
182	0	0	182	1	691.657	356.84	334.818	0	0	-53.3756	-5.34629	21.6159	651.26	8524.48	17047.2	-21.6159	0	22.253	17.0058	16.8083	0	0	49.2365	-506.958	18.1767	0
184	0	0	184	1	659.234	326.878	332.355	0	0	18.2346	131.842	253.125	614.117	8552.53	17009.7	-253.125	0	21.3515	17.3869	18.5321	0	0	46.6439	-509.891	19.7365	0
186	0	0	186	1	647.651	342.628	305.023	0	0	9.42429	58.2112	192.659	623.573	8561.34	17083.3	-192.659	0	21.2239	17.2105	18.4119	0	0	60.0885	-515.422	20.1519	0
188	0	0	188	1	575.949	276.336	299.614	0	0	46.6783	84.7217	277.014	495.979	8524.08	17056.8	-277.014	0	17.2687	16.5936	17.4255	0	0	41.7258	-501.054	23.2185	0
190	0	0	190	1	735.499	370.354	365.145	0	0	-18.4501	47.6402	130.843	613.819	8589.21	17093.9	-130.843	0	20.7713	15.3599	17.4143	0	0	46.3363	-501.825	16.6202	0
193	0	0	193	1	702.899	372.74	330.159	0	0	17.2108	77.8111	261.954	654.018	8553.55	17063.7	-261.954	0	22.7358	16.3074	17.1927	0	0	47.7514	-505.688	17.7465	0
194	0	0	194	1	535.944	295.626	240.318	0	0	-94.1433	24.5485	159.806	544.423	8565.24	17017.3	-159.806	0	19.1473	16.027	18.187	0	0	45.3183	-504.818	25.6373	0
195	0	0	195	1	674.885	341.768	333.117	0	0	-51.3875	57.3607	115.579	645.393	8522.49	16984.5	-115.579	0	22.0241	15.7612	15.6504	0	0	46.3019	-499.852	18.3546	0
196	0	0	196	1	524.069	269.211	254.858	0	0	-27.2143	62.2565	45.3419	421.422	8597.98	17079.3	-45.3419	0	14.2038	16.5152	16.8535	0	0	40.0538	-496.641	26.2118	0
198	0	0	198	1	682.428	300.152	382.275	0	0	-42.6259	69.4929	188.215	727.877	8613.39	17072	-188.215	0	25.1151	16.3184	17.0327	0	0	72.6424	-519.777	18.4193	0
199	0	0	199	1	652.196	319.961	332.234	0	0	-52.7212	45.7284	40.5208	675.154	8523.82	17095.8	-40.5208	0	22.9503	16.3637	16.9317	0	0	55.0904	-509.526	19.537	0
200	0	0	200	1	662.434	326.558	335.876	0	0	14.2992	50.5445	214.356	559.666	8556.46	17091	-214.356	0	19.1535	16.1519	18.1536	0	0	45.3221	-504.227	19.3129	0
201	0	0	201	1	638.403	392.107	246.297	0	0	39.347	86.0881	342.642	794.035	8531.41	17055.4	-342.642	0	28.6782	14.434	16.6429	0	0	48.7245	-502.818	19.652	0
202	0	0	202	1	469.312	238.084	231.228	0	0	-107.566	124.862	-80.4368	413.287	8578.67	17016.7	80.4368	0	14.5786	15.8174	16.1822	0	0	48.662	-496.856	30.0275	0
204	0	0	204	1	674.167	416.199	257.968	0	0	-9.92504	99.4365	398.828	664.86	8481.03	17042.1	-398.828	0	25.2461	15.3431	16.9071	0	0	78.8544	-517.421	18.5188	0
205	0	0	205	1	599.473	324.328	275.144	0	0	-67.9556	74.1812	238.494	500.333	8539.06	16967.7	-238.494	0	17.7268	16.4644	16.9414	0	0	50.5757	-503.488	21.8699	0
206	0	0	206	1	551.6	296.302	255.298	0	0	-88.5136	83.3051	221.374	530.902	8559.61	16958.6	-221.374	0	18.8972	15.8021	17.0887	0	0	62.7463	-509.481	24.3198	0
207	0	0	207	1	637.164	372.595	264.569	0	0	36.3605	42.5835	407.264	655.16	8534.4	16999.3	-407.264	0	24.8374	16.6314	18.6929	0	0	46.0852	-508.657	20.5299	0
209	0	0	209	1	451.305	182.33	268.974	0	0	-90.8752	2.79608	-60.9024	421.139	8561.98	16939.4	60.9024	0	14.6624	15.9619	15.9366	0	0	43.921	-493.786	31.6623	0
213	0	0	213	1	662.525	313.117	349.408	0	0	-84.2664	93.3645	109.069	613.561	8555.37	16948.5	-109.069	0	21.2495	16.0871	16.4002	0	0	72.5113	-514.742	18.9933	0
215	0	0	215	1	553.582	327.491	226.091	0	0	-43.5218	82.8008	220.245	547.395	8614.28	17058.7	-220.245	0	19.0755	16.1298	18.5711	0	0	48.1333	-506.907	24.6521	0
217	0	0	217	1	550.932	324.787	226.145	0	0	-69.598	136.829	347.181	567.178	8540.7	17004.7	-347.181	0	21.3376	15.6515	16.5142	0	0	55.4613	-503.395	24.1748	0
221	0	0	221	1	646.082	347.92	298.162	0	0	5.37944	17.5367	262.658	632.415	8565.38	17024.3	-262.658	0	22.1477	16.4978	18.6427	0	0	35.453	-503.336	20.1176	0
224	0	0	224	1	505.568	252.016	253.552	0	0	-80.5918	124.341	192.788	511.097	8551.69	17017.2	-192.788	0	18.0175	15.5789	17.9918	0	0	62.646	-509.977	27.5702	0
225	0	0	225	1	568.278	293.83	274.448	0	0	-34.1416	88.665	-37.7371	378.507	8604.9	16953.2	37.7371	0	12.8446	16.8876	18.8349	0	0	42.0272	-501.798	24.0477	0
228	0	0	228	1	566.313	272.746	293.567	0	0	-47.0682	83.902	-50.21	512.868	8617.83	17057.6	50.21	0	17.4858	16.2415	16.6634	0	0	46.2455	-500.321	23.4815	0
229	0	0	229	1	733.337	492.764	240.573	0	0	17.3804	43.3217	399.897	766.153	8553.38	16998.5	-399.897	0	28.9913	16.1864	17.5179	0	0	48.6329	-510.286	16.8251	0
230	0	0	230	1	564.081	284.449	279.632	0	0	-80.4008	-7.82665	-23.7129	475.416	8551.5	17049.7	23.7129	0	16.4554	15.868	16.628	0	0	55.8203	-503.365	23.5037	0
231	0	0	231	1	592.603	301.045	291.558	0	0	-43.338	89.4065	193.901	417.524	8514.44	16952.5	-193.901	0	14.4391	16.7687	16.5199	0	0	67.0392	-509.751	22.1836	0
233	0	0	233	1	509.569	190.388	319.181	0	0	-89.9468	18.8807	5.71173	453.886	8561.05	17023	-5.71173	0	15.7133	16.7526	17.673	0	0	82.2901	-521.217	27.5554	0
234	0	0	234	1	540.149	307.246	232.903	0	0	-25.4187	104.237	107.132	447.909	8596.18	17037.3	-107.132	0	15.1656	17.1198	17.9588	0	0	50.5155	-504.461	25.6146	0
235	0	0	235	1	791.373	493.007	298.366	0	0	13.963	72.2228	308.117	866.74	8556.8	17069.3	-308.117	0	30.8236	16.3987	16.6812	0	0	49.1322	-511.001	15.1805	0
236	0	0	236	1	510.257	270.57	239.687	0	0	-8.56795	124.842	379.398	476.825	8579.33	17016.7	-379.398	0	17.8748	16.1158	18.0668	0	0	45.053	-502.469	27.4175	0
237	0	0	237	1	620.665	328.026	292.64	0	0	17.0483	114.493	235.577	493.62	8553.71	17027	-235.577	0	17.0244	16.4559	18.8821	0	0	69.2452	-514.716	21.2605	0
238	0	0	238	1	756.477	445.178	311.299	0	0	-51.6194	89.5091	281.073	864.216	8522.72	17052	-281.073	0	30.9496	14.6846	15.1427	0	0	58.5774	-504.898	15.6334	0
240	0	0	240	1	433.216	237.164	196.052	0	0	-32.0635	-45.5805	259.277	304.9	8602.82	16987.8	-259.277	0	10.9461	17.1633	17.1572	0	0	38.2603	-494.86	34.5381	0
241	0	0	241	1	760.086	492.299	267.787	0	0	-26.193	69.8935	391.9	898.34	8497.29	17071.6	-391.9	0	34.1339	14.419	15.284	0	0	51.2954	-503.532	15.5216	0
242	0	0	242	1	682.248	331.438	350.81	0	0	37.3761	55.2775	132.752	643.778	8533.38	17086.2	-132.752	0	21.5419	16.1707	17.6936	0	0	46.8051	-506.179	18.508	0
243	0	0	243	1	583.407	346.135	237.271	0	0	19.2324	52.9448	204.768	459.582	8551.53	16988.9	-204.768	0	15.6666	16.5575	17.8989	0	0	34.8916	-497.803	22.9173	0
244	0	0	244	1	603.224	310.323	292.901	0	0	-18.7664	110.181	290.914	506.376	8489.87	17031.3	-290.914	0	18.0229	16.2202	16.7267	0	0	50.4552	-502.765	21.5891	0
245	0	0	245	1	623.575	398.175	225.4	0	0	-67.012	49.9882	209.93	644.022	8538.11	16991.9	-209.93	0	22.6009	15.7814	16.3218	0	0	65.6452	-510.569	20.4882	0
246	0	0	246	1	698.704	461.767	236.937	0	0	-65.1827	-14.1896	331.612	630.74	8536.28	17056.1	-331.612	0	23.6538	16.4876	17.2528	0	0	54.045	-508.578	17.9245	0
247	0	0	247	1	509.596	287.867	221.729	0	0	31.6428	172.958	160.559	397.075	8439.46	16968.6	-160.559	0	13.5428	15.3083	16.0697	0	0	55.2078	-495.964	26.6296	0
248	0	0	248	1	541.283	286.214	255.07	0	0	-68.5842	81.5518	53.0844	433.075	8539.68	16960.3	-53.0844	0	14.8225	15.6949	16.4935	0	0	65.2998	-505.944	24.7638	0
250	0	0	250	1	495.144	314.776	180.368	0	0	-4.49833	75.42	376.575	503.825	8475.6	17066.1	-376.575	0	18.7998	14.3398	14.9099	0	0	57.2171	-495.989	27.0098	0
252	0	0	252	1	486.917	230.074	256.843	0	0	-78.3149	1.99096	56.9222	484.235	8549.42	17039.9	-56.9222	0	16.7084	14.4414	16.0115	0	0	52.1401	-495.316	28.016	0
256	0	0	256	1	612.186	351.743	260.443	0	0	-15.0436	18.3079	275.141	595.593	8486.14	17023.6	-275.141	0	21.087	16.2171	17.0826	0	0	44.2286	-502.314	21.2428	0
257	0	0	257	1	499.773	240.624	259.149	0	0	30.0417	11.677	213.19	478.963	8540.72	17030.2	-213.19	0	16.4048	16.3158	17.753	0	0	44.5056	-502.036	28.186	0
259	0	0	259	1	550.177	280.974	269.204	0	0	-46.5397	78.7645	50.7009	504.999	8517.64	16963.1	-50.7009	0	17.1335	15.6695	16.5651	0	0	57.6611	-504.019	24.2372	0
260	0	0	260	1	412.637	248.267	164.37	0	0	-78.5757	2.22903	135.139	414.153	8549.68	17039.6	-135.139	0	14.415	15.7633	15.2584	0	0	49.9801	-495.118	35.4865	0
262	0	0	262	1	388.256	193.949	194.307	0	0	-54.0336	104.202	27.5215	285.161	8525.13	17037.3	-27.5215	0	9.72093	15.0041	15.9667	0	0	53.4646	-492.299	38.6407	0
263	0	0	263	1	601.103	340.779	260.324	0	0	23.1154	87.9867	346.713	574.191	8547.65	17053.5	-346.713	0	20.8531	15.7845	17.3333	0	0	39.765	-500.065	21.7208	0
265	0	0	265	1	545.845	264.455	281.39	0	0	-113.693	128.94	-23.0561	456.724	8584.79	17012.6	23.0561	0	16.1037	17.0469	16.6637	0	0	39.6466	-498.523	24.8897	0
266	0	0	266	1	574.538	261.123	313.414	0	0	27.2234	9.22183	46.4878	595.141	8543.54	17032.6	-46.4878	0	19.8921	15.4345	16.1961	0	0	30.5392	-491.107	22.7255	0
268	0	0	268	1	588.689	308.684	280.005	0	0	-14.642	30.7218	215.769	575.187	8585.4	17110.8	-215.769	0	19.8643	16.0096	16.1706	0	0	52.6961	-503.188	22.1291	0
270	0	0	270	1	583.77	354.521	229.249	0	0	23.3644	82.9577	296.245	516.352	8547.4	17058.6	-296.245	0	18.2112	15.9554	16.8456	0	0	25.5555	-489.829	22.5186	0
271	0	0	271	1	520.78	278.34	242.441	0	0	-30.1925	58.4809	145.198	392.73	8600.95	17083	-145.198	0	13.3647	15.81	16.3056	0	0	42.4999	-492.67	26.0735	0
273	0	0	273	1	571.541	298.039	273.502	0	0	12.0265	49.1048	136.652	588.895	8459.07	17092.4	-136.652	0	19.8018	14.3755	15.6004	0	0	27.499	-485.387	22.4815	0
274	0	0	274	1	580.3	311.277	269.023	0	0	17.3961	20.1362	185.652	460.733	8553.36	17021.7	-185.652	0	15.6732	15.8003	16.9191	0	0	45.7824	-497.609	22.6781	0
279	0	0	279	1	563.952	279.581	284.371	0	0	-85.1501	111.827	-63.7451	465.619	8556.25	16930	63.7451	0	16.1794	15.3619	15.8574	0	0	62.6656	-502.873	23.1958	0
282	0	0	282	1	687.777	383.545	304.232	0	0	-41.9095	67.0297	140.718	614.82	8513.01	17074.5	-140.718	0	20.9871	15.7321	15.2255	0	0	36.281	-493.081	17.8343	0
283	0	0	283	1	511.388	214.908	296.48	0	0	-15.9106	62.117	85.4852	474.206	8487.01	17079.4	-85.4852	0	15.9526	14.6699	15.5448	0	0	46.5164	-491.943	26.1514	0
284	0	0	284	1	443.337	228.244	215.093	0	0	-37.532	51.75	-82.0924	277.481	8608.29	16990.1	82.0924	0	9.45576	15.6352	16.5956	0	0	39.2797	-489.288	32.5846	0
287	0	0	287	1	615.941	306.097	309.844	0	0	-17.4454	76.485	166.579	660.034	8488.55	17065	-166.579	0	22.4719	14.6169	15.7738	0	0	51.4303	-500.146	20.4644	0
288	0	0	288	1	561.371	344.767	216.605	0	0	51.2619	67.207	313.761	577.928	8519.5	17074.3	-313.761	0	20.4886	14.8926	15.5917	0	0	46.096	-496.011	23.1534	0
289	0	0	289	1	643.211	373.334	269.877	0	0	-0.071051	105.901	360.044	511.873	8570.83	17035.6	-360.044	0	18.8652	16.4885	17.2291	0	0	68.1548	-512.7	19.977	0
290	0	0	290	1	555.108	266.671	288.437	0	0	-58.8682	80.8337	304.473	643.148	8529.97	17060.7	-304.473	0	23.3783	15.7252	16.4142	0	0	59.6996	-507.437	23.925	0
291	0	0	291	1	632.045	366.557	265.487	0	0	-52.0595	-39.2082	313.36	782.375	8523.16	17081.1	-313.36	0	29.054	14.4582	15.7852	0	0	41.7835	-497.684	19.7559	0
292	0	0	292	1	714.988	410.482	304.506	0	0	-19.9155	78.2729	409.437	684.248	8491.02	17063.2	-409.437	0	26.2736	15.203	16.5705	0	0	35.6294	-496.032	17.0887	0
294	0	0	294	1	518.25	257.16	261.091	0	0	-94.8634	54.733	85.6944	417.865	8565.96	16987.1	-85.6944	0	14.5037	15.1552	17.2624	0	0	47.5164	-497.234	26.3162	0
296	0	0	296	1	512.165	216.14	296.025	0	0	-5.95907	96.1179	90.1443	431.49	8576.72	17045.4	-90.1443	0	14.5047	14.6911	15.8376	0	0	50.6683	-494.735	26.1896	0
297	0	0	297	1	568.32	385.081	183.239	0	0	-71.9001	9.07768	344.748	587.623	8543	17032.8	-344.748	0	22.1828	14.7101	16.3303	0	0	74.2942	-509.191	22.9056	0
299	0	0	299	1	522.76	234.737	288.022	0	0	-64.2434	91.7687	-24.0917	384.913	8535.34	16950.1	24.0917	0	13.1857	15.0399	16.6047	0	0	50.394	-495.456	25.7937	0
300	0	0	300	1	532.271	266.929	265.342	0	0	-58.5526	122.965	44.1821	421.374	8529.65	16918.9	-44.1821	0	14.4204	15.112	15.8809	0	0	69.2436	-503.024	24.9997	0
301	0	0	301	1	555.269	318.946	236.322	0	0	-25.0678	100.806	301.577	576.405	8496.17	17040.7	-301.577	0	20.6565	14.1341	15.3155	0	0	54.1832	-496.93	23.2241	0
307	0	0	307	1	489.687	258.514	231.173	0	0	-28.1279	46.9112	306.002	356.657	8598.89	17094.6	-306.002	0	12.8371	16.0895	17.6556	0	0	54.3025	-502.153	28.8839	0
309	0	0	309	1	458.597	201.635	256.963	0	0	-38.6069	135.556	-41.566	284.458	8609.37	17006	41.566	0	9.72922	14.9599	16.3432	0	0	64.631	-497.166	30.7311	0
311	0	0	311	1	505.195	240.137	265.058	0	0	-54.4024	66.756	95.8365	376.036	8525.5	16975.1	-95.8365	0	12.8189	14.6902	15.8123	0	0	36.2843	-485.097	26.6714	0
312	0	0	312	1	503.534	281.958	221.576	0	0	-25.9473	82.6943	302.277	483.792	8497.05	16959.2	-302.277	0	17.3402	15.3447	15.6049	0	0	77.7575	-508.32	26.9355	0
313	0	0	313	1	498.875	238.692	260.183	0	0	-8.07796	85.3878	163.785	488.934	8578.84	17056.1	-163.785	0	16.5994	15.8229	17.3797	0	0	41.2559	-498.507	27.9799	0
315	0	0	315	1	524.066	243.249	280.817	0	0	-76.938	79.25	156.722	529.739	8548.04	16962.6	-156.722	0	18.4127	15.2982	16.5431	0	0	67.2597	-508.728	25.7673	0
320	0	0	320	1	529.939	272.406	257.533	0	0	-75.0388	37.7878	170.114	559.902	8546.14	17004.1	-170.114	0	19.5204	16.0415	16.4109	0	0	44.7668	-500.7	25.5594	0
321	0	0	321	1	572.188	362.518	209.67	0	0	-11.0174	56.9556	242.496	455.859	8482.12	16984.9	-242.496	0	15.842	15.5493	16.1003	0	0	32.581	-488.931	22.8556	0
324	0	0	324	1	498.44	235.31	263.13	0	0	-1.19286	55.0621	115.883	454.712	8571.95	17086.5	-115.883	0	15.2852	14.7109	17.0836	0	0	40.3859	-493.121	27.5503	0
326	0	0	326	1	690.632	318.646	371.986	0	0	-43.5985	40.5216	124.626	630.117	8614.36	17001.3	-124.626	0	21.4814	15.1788	16.6342	0	0	47.297	-500.902	17.8759	0
327	0	0	327	1	571.444	222.559	348.885	0	0	-28.7313	7.52423	6.18995	509.742	8499.83	17034.3	-6.18995	0	17.2534	14.9685	15.4391	0	0	59.5675	-498.81	22.5959	0
330	0	0	330	1	467.433	235.318	232.115	0	0	-71.1769	74.3422	202.635	484.239	8542.28	16967.5	-202.635	0	16.9801	14.3882	16.4542	0	0	51.2833	-495.116	29.7528	0
332	0	0	332	1	573.662	302.462	271.2	0	0	-28.911	172.734	44.63	514.268	8500.01	16968.8	-44.63	0	17.6093	15.585	14.935	0	0	60.7316	-501.322	22.5063	0
333	0	0	333	1	605.085	290.532	314.553	0	0	5.79535	110.427	187.599	644.676	8564.97	17031.1	-187.599	0	21.9714	15.0721	15.7495	0	0	29.5851	-490.64	21.0427	0
334	0	0	334	1	594.319	299.382	294.937	0	0	-72.4358	112.734	112.308	529.246	8543.54	16929.1	-112.308	0	18.2641	15.5517	14.6691	0	0	38.211	-488.913	21.4109	0
335	0	0	335	1	480.988	261.207	219.78	0	0	7.88357	72.5976	244.536	474.23	8562.88	17068.9	-244.536	0	16.4077	15.7902	16.8804	0	0	47.0791	-499.286	29.2505	0
337	0	0	337	1	481.786	219.417	262.368	0	0	-59.4625	137.469	59.6573	359.744	8630.22	17004.1	-59.6573	0	12.3467	14.5171	15.679	0	0	56.8049	-493.818	28.3422	0
338	0	0	338	1	547.596	295.631	251.965	0	0	-92.3944	44.6768	291.028	519.081	8563.5	16997.2	-291.028	0	19.0877	14.6478	15.9728	0	0	58.1048	-500.706	23.9628	0
339	0	0	339	1	558.81	265.041	293.769	0	0	7.38656	122.579	-124.771	414.497	8563.37	17018.9	124.771	0	14.174	14.8241	15.1891	0	0	50.3014	-491.562	23.1772	0
340	0	0	340	1	491.42	273.583	217.837	0	0	-83.4038	5.17499	118.331	453.219	8554.5	17036.7	-118.331	0	15.7605	15.7335	15.886	0	0	42.3564	-493.909	28.0613	0
342	0	0	342	1	438.461	208.103	230.358	0	0	-87.88	32.8343	76.3948	400.473	8558.98	16909.4	-76.3948	0	13.852	14.9405	16.5052	0	0	51.784	-495.167	32.7603	0
346	0	0	346	1	499.567	249.514	250.053	0	0	-16.493	99.9426	-71.3125	405.16	8587.25	17041.6	71.3125	0	13.7503	14.382	15.2148	0	0	69.4424	-496.624	26.7958	0
347	0	0	347	1	609.695	276.922	332.773	0	0	2.77891	139.861	72.8086	453.849	8567.98	16902	-72.8086	0	15.3047	14.8016	15.1391	0	0	57.127	-494.968	20.6482	0
348	0	0	348	1	582.231	344.69	237.54	0	0	-85.3256	58.3118	100.335	512.509	8556.43	16983.5	-100.335	0	17.7232	15.4357	16.6649	0	0	49.4921	-499.912	22.4328	0
349	0	0	349	1	450.784	278.047	172.738	0	0	-80.2515	28.0917	297.005	274.529	8551.35	17013.8	-297.005	0	10.0773	15.5495	17.0961	0	0	54.2756	-497.116	31.9886	0
350	0	0	350	1	462.959	234.101	228.858	0	0	-40.4252	-5.33892	124.078	416.283	8511.53	16947.5	-124.078	0	14.2516	14.4902	15.3355	0	0	39.6666	-486.024	29.7959	0
352	0	0	352	1	534.674	291.427	243.247	0	0	-85.4196	78.8165	111.994	454.023	8556.52	16963	-111.994	0	15.7272	14.7166	15.5972	0	0	42.8201	-490.956	24.6607	0
353	0	0	353	1	618.279	332.08	286.199	0	0	-47.9931	30.0628	211.381	473.219	8519.09	16912.1	-211.381	0	16.5058	14.2726	16.3361	0	0	60.5514	-500.389	20.3984	0
354	0	0	354	1	658.227	381.113	277.113	0	0	-12.1531	-3.22844	365.158	634.336	8483.25	17045.1	-365.158	0	23.7864	14.7168	15.7478	0	0	42.1387	-494.821	18.7848	0
356	0	0	356	1	485.186	254.53	230.656	0	0	-29.2709	36.8621	138.148	435.138	8500.37	17005	-138.148	0	14.799	14.8822	15.3426	0	0	43.4721	-490.29	28.0882	0
357	0	0	357	1	570.653	308.373	262.28	0	0	-130.498	76.0901	-184.13	432.918	8601.6	16965.8	184.13	0	15.6796	14.959	15.1492	0	0	53.1351	-493.063	22.5657	0
358	0	0	358	1	571.207	294.55	276.656	0	0	-82.612	145.914	126.296	478.786	8553.71	16995.6	-126.296	0	16.7196	13.8198	14.7593	0	0	69.6129	-496.704	22.1638	0
363	0	0	363	1	495.743	298.453	197.29	0	0	7.78106	127.227	219.54	455.298	8562.98	17014.3	-219.54	0	15.6765	15.4303	17.1851	0	0	49.2303	-499.432	28.0316	0
364	0	0	364	1	584.694	344.975	239.719	0	0	20.5546	67.2036	344.765	500.716	8550.21	17074.3	-344.765	0	18.1791	15.2068	16.7567	0	0	46.0906	-497.797	22.2721	0
365	0	0	365	1	526.641	259.587	267.054	0	0	-95.2061	-15.9038	213.238	475.038	8566.31	17057.8	-213.238	0	17.0908	15.202	16.3096	0	0	67.8717	-505.797	25.5046	0
367	0	0	367	1	473.507	224.941	248.566	0	0	-44.5717	-4.65835	130.403	438.993	8515.67	16946.9	-130.403	0	15.0651	14.263	15.1707	0	0	62.8934	-495.768	28.7549	0
370	0	0	370	1	660.156	332.063	328.093	0	0	-52.7482	31.9359	42.6935	539.884	8523.85	17009.9	-42.6935	0	18.3649	15.5804	17.345	0	0	66.0615	-509.391	19.1533	0
372	0	0	372	1	523.493	297.971	225.522	0	0	-21.7959	52.4455	234.575	460.831	8492.9	16989.4	-234.575	0	16.0232	14.8118	15.4076	0	0	50.2853	-494.144	25.3445	0
373	0	0	373	1	423.916	202.213	221.703	0	0	8.6298	126.952	119.085	319.447	8562.13	17014.6	-119.085	0	10.7695	14.6567	16.4948	0	0	51.4281	-493.414	34.2054	0
374	0	0	374	1	565.357	311.525	253.833	0	0	-8.97863	101.69	252.399	543.561	8480.08	16940.2	-252.399	0	18.9587	15.134	15.2348	0	0	71.2538	-506.595	22.9102	0
377	0	0	377	1	496.352	226.982	269.37	0	0	-105.468	-21.3899	23.9663	423.179	8576.57	17063.3	-23.9663	0	14.8617	14.5734	15.3901	0	0	66.4612	-499.473	27.1478	0
379	0	0	379	1	451.064	243.924	207.14	0	0	-24.3045	89.9254	42.449	333.063	8595.07	16951.9	-42.449	0	11.2294	15.443	16.7448	0	0	34.9487	-488.93	31.7876	0
381	0	0	381	1	577.974	346.501	231.473	0	0	-29.9874	88.0217	330.212	563.86	8501.09	17053.5	-330.212	0	20.5659	13.5129	15.4292	0	0	41.8454	-488.677	21.8988	0
382	0	0	382	1	482.232	287.569	194.663	0	0	24.4786	37.8056	276.812	387.503	8446.62	17103.7	-276.812	0	13.5658	14.1738	14.4482	0	0	44.5824	-483.555	27.7802	0
383	0	0	383	1	455.891	268.823	187.068	0	0	-49.0077	91.5527	273.039	431.839	8520.11	16950.3	-273.039	0	15.3926	13.9705	15.1985	0	0	44.4455	-487.682	30.1761	0
385	0	0	385	1	513.176	277.12	236.056	0	0	-33.3258	58.0819	263.805	347.275	8504.43	16983.8	-263.805	0	12.2572	15.0551	16.0338	0	0	58.11	-495.206	26.2895	0
387	0	0	387	1	560.605	311.743	248.862	0	0	-32.3003	123.638	300.382	549.941	8503.4	17017.9	-300.382	0	19.7809	13.9871	14.4358	0	0	44.1212	-488.233	22.6797	0
388	0	0	388	1	576.989	332.744	244.245	0	0	-38.5657	19.5615	258.952	628.251	8509.67	17022.3	-258.952	0	22.2518	13.1461	15.1599	0	0	68.4013	-498.331	21.7953	0
389	0	0	389	1	558.2	320.337	237.863	0	0	-32.7589	140.794	147.911	499.103	8503.86	17000.7	-147.911	0	17.1185	14.2559	13.9927	0	0	52.4606	-490.044	22.7648	0
391	0	0	391	1	520.925	274.56	246.365	0	0	-69.4061	117.698	187.125	415.307	8540.51	16924.2	-187.125	0	14.527	14.5738	15.5488	0	0	53.277	-493.763	25.4814	0
395	0	0	395	1	444.014	246.038	197.976	0	0	-83.541	31.8722	177.619	341.396	8554.64	17109.6	-177.619	0	11.9821	15.0062	15.0448	0	0	55.8398	-490.18	31.6497	0
397	0	0	397	1	390.742	204.555	186.187	0	0	-129.275	82.96	-33.4208	267.016	8600.38	16958.9	33.4208	0	9.46464	15.061	15.8945	0	0	46.4951	-488.592	38.2866	0
399	0	0	399	1	507.853	283.776	224.077	0	0	-61.9081	81.0875	101.678	411.374	8533.01	16960.8	-101.678	0	14.0794	14.7517	16.3526	0	0	46.2187	-493.39	26.6603	0
402	0	0	402	1	719.992	408.332	311.66	0	0	4.06359	19.1086	303.021	700.66	8467.04	17022.8	-303.021	0	25.027	14.3489	14.5824	0	0	52.8751	-496.834	16.5085	0
406	0	0	406	1	451.075	230.585	220.491	0	0	-54.0065	7.12587	41.5136	376.868	8525.11	17034.7	-41.5136	0	12.8568	13.6487	14.225	0	0	37.697	-478.705	30.1235	0
408	0	0	408	1	589.512	323.044	266.468	0	0	-28.6294	74.826	148.769	511.506	8499.73	16967	-148.769	0	17.4099	14.3527	14.86	0	0	51.6824	-493.89	21.4142	0
409	0	0	409	1	532.032	281.992	250.04	0	0	-84.6595	35.313	151.4	455.048	8555.76	17006.5	-151.4	0	15.8765	13.4184	14.4308	0	0	84.2013	-499.745	24.1371	0
410	0	0	410	1	395.962	210.616	185.346	0	0	-92.6005	47.3268	166.194	303.495	8464.04	16894.9	-166.194	0	10.6619	13.2127	14.9647	0	0	39.283	-477.916	36.1561	0
412	0	0	412	1	461.222	226.355	234.868	0	0	-64.2238	72.0639	19.4208	361.404	8535.32	16969.8	-19.4208	0	12.343	14.7005	15.2228	0	0	32.9782	-481.86	29.9884	0
413	0	0	413	1	511.52	306.262	205.257	0	0	-52.9773	63.3415	183.634	352.234	8524.08	16978.5	-183.634	0	12.1883	13.8971	14.4152	0	0	86.1342	-502.134	25.5718	0
415	0	0	415	1	496.806	309.609	187.197	0	0	-28.6902	42.5945	282.756	420.879	8499.79	16999.3	-282.756	0	14.9757	14.0311	14.646	0	0	47.98	-487.691	26.705	0
416	0	0	416	1	493.151	279.704	213.448	0	0	27.2473	105.399	362.905	416.2	8543.51	17036.1	-362.905	0	15.2715	15.1169	16.051	0	0	60.4145	-497.727	27.7759	0
417	0	0	417	1	457.164	239.587	217.577	0	0	-78.8304	15.3394	212.485	431.073	8549.93	17126.2	-212.485	0	15.2789	13.9817	14.5225	0	0	48.7975	-487.066	29.8186	0
421	0	0	421	1	423.567	265.069	158.498	0	0	-52.9854	130.241	283.1	327.869	8524.09	17011.3	-283.1	0	11.7972	14.4205	14.4804	0	0	52.145	-487.461	33.2801	0
423	0	0	423	1	455.685	262.821	192.864	0	0	-104.809	-29.8672	320.191	418.602	8476.25	17071.7	-320.191	0	15.9985	13.0773	13.8047	0	0	65.0149	-489.141	29.333	0
424	0	0	424	1	414.384	200.942	213.442	0	0	-79.7891	59.5243	299.113	403.749	8550.89	17082	-299.113	0	14.7916	13.352	14.3104	0	0	64.198	-490.54	33.7293	0
425	0	0	425	1	549.64	265.532	284.108	0	0	-125.213	35.6738	-131.589	528.858	8596.31	17006.2	131.589	0	18.8842	13.8948	13.9645	0	0	57.4108	-491.909	23.131	0
427	0	0	427	1	492.022	229.603	262.418	0	0	-88.1406	-0.775102	45.2951	444.607	8559.24	16943	-45.2951	0	15.4157	14.6664	15.415	0	0	52.334	-492.751	27.5108	0
428	0	0	428	1	569.326	326.707	242.62	0	0	5.16774	48.0093	209.79	359.358	8565.59	16993.9	-209.79	0	12.3074	14.8274	15.3797	0	0	41.382	-485.998	22.6582	0
429	0	0	429	1	527.502	316.476	211.026	0	0	-66.6051	44.798	209.306	558.485	8537.71	17096.7	-209.306	0	19.5976	13.2176	13.5435	0	0	49.2235	-485.864	24.108	0
431	0	0	431	1	444.446	223.125	221.321	0	0	26.2643	-61.5618	331.893	317.092	8544.5	17103.4	-331.893	0	11.7416	14.7253	16.1528	0	0	47.3665	-489.965	31.924	0
433	0	0	433	1	543.672	301.585	242.087	0	0	-32.057	63.709	290.153	437.12	8503.16	17077.8	-290.153	0	15.6072	13.8993	15.04	0	0	60.5388	-493.813	23.7476	0
434	0	0	434	1	509.406	259.02	250.386	0	0	-55.2618	67.4451	252.335	447.856	8526.36	16974.4	-252.335	0	15.8624	14.577	15.7674	0	0	60.9137	-500.344	26.3248	0
437	0	0	437	1	405.986	236.029	169.956	0	0	-77.3847	90.2715	134.659	271.212	8548.49	16951.6	-134.659	0	9.39374	14.125	15.4025	0	0	56.0247	-489.676	35.5813	0
438	0	0	438	1	542.454	296.29	246.164	0	0	-59.0971	-11.4839	206.44	465.81	8530.2	17153	-206.44	0	16.4047	14.4643	15.0464	0	0	61.6582	-495.873	23.9757	0
440	0	0	440	1	391.253	181.207	210.047	0	0	-26.7651	-69.2639	240.683	274.426	8497.87	17011.5	-240.683	0	9.84682	14.6713	16.4527	0	0	56.8622	-493.712	38.2819	0
441	0	0	441	1	532.131	279.646	252.485	0	0	-12.1475	96.1772	213.994	424.558	8582.91	17045.3	-213.994	0	14.6233	14.7052	16.4476	0	0	57.9965	-499.744	25.0421	0
442	0	0	442	1	442.723	213.418	229.306	0	0	-19.0679	-8.86241	188.68	371.334	8490.17	16951.1	-188.68	0	12.815	14.7342	14.8504	0	0	50.7097	-488.45	31.5895	0
443	0	0	443	1	485.731	216.176	269.555	0	0	-41.9814	95.5856	196.554	401.662	8513.08	16946.3	-196.554	0	13.8982	13.4227	15.576	0	0	64.0822	-494.902	27.6102	0
447	0	0	447	1	492.608	251.656	240.952	0	0	-11.287	9.00713	260.147	290.263	8582.05	17032.9	-260.147	0	10.2126	13.9916	15.1978	0	0	52.9871	-486.278	27.1716	0
448	0	0	448	1	383.65	173.933	209.718	0	0	-87.5868	70.8855	-14.6919	369.284	8558.69	16971	14.6919	0	12.7587	13.8619	14.7092	0	0	61.1372	-490.506	38.0177	0
450	0	0	450	1	556.98	334.314	222.667	0	0	-47.1079	21.9839	245.132	465.22	8518.21	17119.5	-245.132	0	16.4323	14.094	14.9828	0	0	69.4651	-498.721	23.0375	0
451	0	0	451	1	421.27	222.372	198.898	0	0	-50.8267	6.56809	-24.8866	308.478	8521.93	16935.6	24.8866	0	10.5301	14.2368	15.3824	0	0	42.3438	-484.745	33.8403	0
452	0	0	452	1	493.303	291.686	201.617	0	0	-65.7177	33.1956	248.087	322.594	8536.82	17008.7	-248.087	0	11.4839	14.7117	14.7247	0	0	58.5705	-491.596	27.2081	0
453	0	0	453	1	522.865	294.72	228.145	0	0	-93.3383	70.8308	196.307	405.048	8464.78	16971	-196.307	0	14.3415	13.6866	14.7186	0	0	47.6952	-485.414	24.8587	0
454	0	0	454	1	515.384	267.647	247.737	0	0	19.6989	165.893	286.883	429.905	8551.06	16975.6	-286.883	0	15.248	14.7479	16.8925	0	0	55.5357	-499.22	26.2838	0
455	0	0	455	1	450.194	205.793	244.402	0	0	-93.5159	18.3802	-49.3977	364.698	8564.62	17023.5	49.3977	0	12.6809	14.3716	14.9975	0	0	50.3466	-488.747	30.7848	0
456	0	0	456	1	523.356	265.164	258.192	0	0	-46.58	-10.2044	86.1221	508.255	8517.68	17052.1	-86.1221	0	17.3741	13.4461	13.6418	0	0	32.2709	-476.469	24.4539	0
457	0	0	457	1	702.641	333.559	369.082	0	0	-59.3597	55.306	167.103	792.686	8530.46	16986.6	-167.103	0	27.3951	14.7605	16.3113	0	0	59.6375	-508.074	17.363	0
458	0	0	458	1	584.755	335.623	249.132	0	0	-28.9527	46.4487	169.195	540.424	8500.05	16995.4	-169.195	0	18.4831	14.43	14.9757	0	0	57.5101	-496.622	21.6871	0
459	0	0	459	1	527.849	248.024	279.825	0	0	-23.0733	56.1494	-19.003	474.139	8494.17	16985.7	19.003	0	15.9979	13.8423	14.3487	0	0	47.8832	-486.91	24.4909	0
461	0	0	461	1	510.344	248.318	262.025	0	0	-21.796	81.7922	128.489	366.034	8492.9	16960.1	-128.489	0	12.3937	13.8791	15.1124	0	0	67.1957	-494.305	25.8494	0
463	0	0	463	1	607.104	335.256	271.848	0	0	0.73944	88.4131	264.99	555.502	8470.36	17053.1	-264.99	0	19.4114	13.8106	14.3705	0	0	40.6728	-485.881	20.3866	0
464	0	0	464	1	449.89	244.207	205.684	0	0	-104.933	77.7805	-52.1782	374.502	8576.03	16964.1	52.1782	0	13.09	14.0525	15.0951	0	0	62.4203	-492.86	30.7225	0
465	0	0	465	1	534.602	253.811	280.791	0	0	-23.3995	117.721	-81.8351	394.485	8594.16	16924.1	81.8351	0	13.459	15.9631	15.4392	0	0	71.1378	-505.125	24.9676	0
467	0	0	467	1	604.738	292.879	311.858	0	0	-104.534	104.054	-9.76474	500.032	8575.63	16937.8	9.76474	0	17.4677	14.6463	14.7182	0	0	59.0263	-496.202	20.7462	0
468	0	0	468	1	526.744	293.161	233.584	0	0	-63.0556	58.9459	152.228	484.919	8534.16	16982.9	-152.228	0	16.7294	13.9904	14.8655	0	0	32.4872	-482.11	24.7454	0
470	0	0	470	1	477.701	266.849	210.852	0	0	-39.9525	29.0016	370.187	401.178	8511.05	17012.9	-370.187	0	15.1449	14.6625	15.0751	0	0	73.0829	-503.118	28.5212	0
471	0	0	471	1	522.189	264.392	257.797	0	0	-90.9894	216.428	118.638	454.48	8562.09	17024.8	-118.638	0	16.2579	12.9151	13.114	0	0	60.1522	-485.669	24.22	0
472	0	0	472	1	592.882	341.797	251.085	0	0	-5.43563	114.159	154.426	598.325	8576.2	17027.4	-154.426	0	20.3075	13.9465	14.8791	0	0	45.6309	-490.867	21.1659	0
473	0	0	473	1	414.84	220.471	194.369	0	0	-20.8292	121.695	150.281	290.712	8591.59	17019.8	-150.281	0	9.90926	15.6915	16.211	0	0	46.1372	-492.126	35.6255	0
474	0	0	474	1	541.915	288.823	253.091	0	0	-43.4672	111.668	3.70772	477.2	8514.57	17029.9	-3.70772	0	16.235	13.4902	13.5287	0	0	66.9492	-492.871	23.3404	0
476	0	0	476	1	550.441	273.087	277.355	0	0	-22.3856	43.6056	57.5551	442.613	8593.15	17097.9	-57.5551	0	14.9039	14.5283	15.8501	0	0	39.717	-488.621	23.7345	0
477	0	0	477	1	633.762	341.947	291.815	0	0	-3.22843	115.165	198.968	648.297	8573.99	17026.4	-198.968	0	22.2172	13.8723	14.9214	0	0	43.2125	-490.751	19.4038	0
482	0	0	482	1	416.736	184.434	232.302	0	0	-13.6656	-5.57211	-25.1916	376.915	8484.77	16947.8	25.1916	0	12.7514	14.6515	14.547	0	0	61.8671	-493.467	34.1721	0
483	0	0	483	1	469.702	237.004	232.698	0	0	-83.0659	107.582	181.017	358.916	8554.17	16934.3	-181.017	0	12.6065	14.1899	14.7645	0	0	88.3796	-505.304	28.9041	0
484	0	0	484	1	601.722	313.005	288.718	0	0	-62.84	45.9146	108.186	560.928	8533.94	16995.9	-108.186	0	19.2188	13.349	13.1008	0	0	68.1016	-493.325	20.2474	0
487	0	0	487	1	583.096	321.482	261.615	0	0	-2.81524	55.546	155.74	451.411	8573.58	16986.3	-155.74	0	15.2767	14.5532	14.711	0	0	48.5932	-488.371	21.7364	0
488	0	0	488	1	449.39	209.096	240.294	0	0	-14.3135	107.348	97.1921	382.992	8585.07	17034.2	-97.1921	0	12.9206	13.7667	13.7781	0	0	42.3933	-479.537	30.1512	0
491	0	0	491	1	562.048	254.528	307.52	0	0	-46.0516	126.036	211.713	523.118	8616.81	17015.5	-211.713	0	18.2604	14.2298	15.2519	0	0	67.4085	-500.353	22.8638	0
493	0	0	493	1	589.209	274.121	315.088	0	0	-8.37668	71.2732	69.6484	438.268	8579.14	17070.2	-69.6484	0	14.7072	14.5796	14.6108	0	0	38.0171	-484.698	21.4246	0
496	0	0	496	1	460.01	268.348	191.662	0	0	-68.144	136.072	4.95367	316.943	8539.24	17005.4	-4.95367	0	10.9218	13.5941	13.452	0	0	45.6536	-477.773	29.0269	0
498	0	0	498	1	532.83	274.131	258.699	0	0	0.327358	44.8272	143.275	509.96	8570.43	17096.7	-143.275	0	17.2125	13.0973	13.8097	0	0	42.5492	-480.492	23.8304	0
499	0	0	499	1	471.005	294.96	176.045	0	0	-63.7532	88.8953	377.68	411.722	8534.85	16953	-377.68	0	15.7182	13.4182	14.1665	0	0	41.5757	-480.337	28.3075	0
500	0	0	500	1	485.988	260.174	225.814	0	0	-66.9592	90.898	228.999	418.6	8637.72	17050.6	-228.999	0	14.7795	13.285	14.5476	0	0	60.6142	-487.492	27.2186	0
501	0	0	501	1	507.622	291.508	216.114	0	0	-3.91031	71.1062	321.611	495.354	8574.67	17070.4	-321.611	0	17.8309	12.8899	15.0396	0	0	43.6619	-484.512	25.6932	0
503	0	0	503	1	475.809	171.369	304.44	0	0	4.01693	43.0331	51.9771	418.364	8566.74	17098.5	-51.9771	0	13.9995	14.705	14.6889	0	0	50.1001	-489.662	28.557	0
504	0	0	504	1	499.216	321.444	177.772	0	0	-11.5268	24.2045	110.881	381.844	8582.29	17017.7	-110.881	0	12.8834	13.8184	14.3423	0	0	32.1517	-476.608	26.3694	0
505	0	0	505	1	447.644	209.924	237.72	0	0	-49.9587	87.3459	76.7718	377.6	8620.72	16954.5	-76.7718	0	12.8429	14.5182	15.6147	0	0	47.5538	-489.721	31.3208	0
506	0	0	506	1	406.999	244.25	162.749	0	0	-55.5374	16.3184	95.6469	337.927	8526.64	17025.5	-95.6469	0	11.5546	13.2003	13.5686	0	0	45.9668	-477.381	34.1573	0
508	0	0	508	1	519.757	268.935	250.822	0	0	-49.4762	56.5094	125.964	483.773	8520.58	17085	-125.964	0	16.5212	13.5004	12.2447	0	0	48.8647	-478.573	24.2772	0
509	0	0	509	1	452.278	246.518	205.76	0	0	-37.4006	96.0593	-2.56464	335.547	8508.5	16945.8	2.56464	0	11.3782	13.8252	14.3297	0	0	49.0247	-482.989	30.1238	0
510	0	0	510	1	509.441	274.79	234.651	0	0	-42.2343	53.0331	153.826	423.479	8613	17088.5	-153.826	0	14.4964	13.5042	14.5089	0	0	36.7918	-480.01	25.6162	0
511	0	0	511	1	472.668	259.908	212.761	0	0	-27.2731	39.0354	213.199	369.992	8598.03	17102.5	-213.199	0	12.8066	14.2941	15.0419	0	0	42.5183	-484.109	28.7914	0
512	0	0	512	1	567.954	353.65	214.303	0	0	19.9628	-4.0409	238.1	487.518	8550.8	17045.9	-238.1	0	16.919	13.9366	13.9363	0	0	41.5603	-483.515	22.1618	0
513	0	0	513	1	461.083	213.21	247.873	0	0	-34.5464	54.4621	114.904	385.75	8505.65	17087.1	-114.904	0	13.085	13.4589	13.6853	0	0	42.1898	-477.395	28.972	0
514	0	0	514	1	483.217	203.583	279.634	0	0	-63.8977	111.532	80.098	392.999	8634.66	17030	-80.098	0	13.4712	13.608	15.0473	0	0	42.886	-483.181	27.7033	0
515	0	0	515	1	742.79	408.964	333.827	0	0	-36.1793	51.4877	310.219	731.344	8507.28	17090	-310.219	0	26.4515	12.9421	13.4574	0	0	54.6176	-491.335	15.5087	0
517	0	0	517	1	484.227	247.91	236.317	0	0	-66.558	32.9733	115.868	469.375	8537.66	17108.5	-115.868	0	16.1363	13.3063	13.7925	0	0	45.8322	-482.911	27.113	0
518	0	0	518	1	468.827	248.171	220.655	0	0	-0.0508298	66.9711	242.039	442.248	8570.81	17074.6	-242.039	0	15.3171	12.3017	13.5519	0	0	54.3032	-481.587	27.8569	0
519	0	0	519	1	455.864	240.332	215.532	0	0	-13.6464	140.068	157.807	327.884	8584.41	17001.5	-157.807	0	11.2009	13.8288	14.275	0	0	41.1689	-479.083	29.7831	0
520	0	0	520	1	519.724	281.73	237.994	0	0	-61.7321	-30.6965	261.733	494.817	8532.83	17072.6	-261.733	0	17.9082	12.3885	13.9713	0	0	49.6873	-483.114	24.4536	0
524	0	0	524	1	393.263	190.444	202.819	0	0	-82.5754	43.6475	351.167	224.257	8553.68	16998.2	-351.167	0	8.50538	13.953	15.4066	0	0	45.5535	-482.269	37.1136	0
525	0	0	525	1	504.077	303.166	200.912	0	0	10.7535	-13.8643	306.534	476.627	8460.35	17055.7	-306.534	0	17.1493	12.4406	13.5711	0	0	46.8394	-479.773	25.3575	0
526	0	0	526	1	396.13	229.025	167.105	0	0	29.9073	60.8934	296.028	302.783	8540.85	17080.6	-296.028	0	10.6697	14.3195	15.1393	0	0	35.6411	-480.952	36.7999	0
528	0	0	528	1	455.404	279.438	175.966	0	0	-18.5282	110.772	254.17	363.224	8589.29	17030.7	-254.17	0	12.7213	13.4429	14.7123	0	0	52.9074	-485.756	29.834	0
530	0	0	530	1	529.257	305.095	224.163	0	0	-22.5166	82.8015	31.6793	450.309	8593.28	17058.7	-31.6793	0	15.1703	13.8532	14.3573	0	0	50.0838	-487.53	24.41	0
532	0	0	532	1	445.517	282.949	162.568	0	0	-28.081	50.2209	193.364	390.17	8499.18	17091.3	-193.364	0	13.4199	13.4232	13.8771	0	0	57.7657	-485.513	30.4089	0
534	0	0	534	1	479.753	303.486	176.266	0	0	-41.1517	56.5907	312.06	510.549	8512.25	16985.3	-312.06	0	18.5134	12.2048	13.4398	0	0	45.7252	-479.113	26.945	0
535	0	0	535	1	389.076	209.213	179.864	0	0	-64.27	49.9341	240.919	288.682	8535.37	17091.6	-240.919	0	10.227	13.7317	14.3912	0	0	39.8615	-476.909	37.0464	0
538	0	0	538	1	448.492	251.985	196.507	0	0	-15.1157	68.6109	164.606	376.342	8486.22	17072.9	-164.606	0	12.7981	13.0081	13.352	0	0	63.7988	-483.957	29.7681	0
539	0	0	539	1	512.456	272.71	239.746	0	0	6.4341	44.4318	340.219	295.338	8564.33	16997.4	-340.219	0	10.744	14.4413	15.8435	0	0	46.7258	-488.078	26.0931	0
540	0	0	540	1	536.768	256.972	279.796	0	0	-49.4674	53.7525	-17.6431	384.312	8620.23	16988.1	17.6431	0	13.0688	14.1597	15.1472	0	0	46.4353	-486.913	24.2556	0
541	0	0	541	1	392.866	187.056	205.81	0	0	-103.614	141.306	89.2214	353.683	8574.71	17000.2	-89.2214	0	12.4293	12.6324	14.0017	0	0	37.7011	-473.675	35.7751	0
542	0	0	542	1	533.166	298.022	235.144	0	0	-37.5063	26.2214	311.673	397.738	8508.61	17015.6	-311.673	0	14.4445	13.5819	14.1859	0	0	59.3241	-488.297	24.0501	0
543	0	0	543	1	546.546	297.151	249.396	0	0	0.288325	69.5456	269.517	525.563	8470.81	17072	-269.517	0	18.4011	12.0793	13.3911	0	0	30.0035	-471.245	22.6643	0
544	0	0	544	1	393.115	200.062	193.052	0	0	-86.2689	62.3207	-38.4109	306.47	8557.37	17079.2	38.4109	0	10.5935	13.3947	13.7285	0	0	52.4068	-480.916	36.0103	0
546	0	0	546	1	542.235	298.65	243.584	0	0	27.8564	47.5983	181.824	498.74	8542.9	17093.9	-181.824	0	16.8772	13.3724	13.7272	0	0	43.2914	-482.083	23.3433	0
548	0	0	548	1	654.411	391.69	262.721	0	0	-53.65	37.3547	186.144	663.816	8524.75	17104.2	-186.144	0	23.0194	12.7471	13.6209	0	0	63.415	-493.489	18.1736	0
549	0	0	549	1	612.566	319.897	292.669	0	0	-38.0604	42.4443	146.493	542.627	8509.16	17099.1	-146.493	0	18.5298	12.8095	13.3358	0	0	34.2015	-475.855	19.724	0
551	0	0	551	1	429.405	217.402	212.003	0	0	-40.1337	3.41346	204.425	310.777	8411.57	16938.8	-204.425	0	10.8243	12.7387	13.5303	0	0	68.4007	-485.639	31.5277	0
555	0	0	555	1	510.999	246.447	264.552	0	0	-63.5554	134.687	215.393	451.035	8534.66	17006.8	-215.393	0	15.897	12.9552	13.7	0	0	54.995	-484.614	25.1047	0
556	0	0	556	1	488.895	245.906	242.989	0	0	-111.131	31.5974	69.0936	304.875	8582.23	16910.6	-69.0936	0	10.6808	13.8631	14.5625	0	0	55.4414	-487.035	27.2041	0
557	0	0	557	1	364.308	194.198	170.109	0	0	-149.997	123.647	-43.0006	318.976	8521.44	17017.9	43.0006	0	11.5338	12.9341	12.5449	0	0	47.3794	-473.142	39.0609	0
558	0	0	558	1	574.851	264.725	310.126	0	0	-20.2717	93.0927	113.851	522.312	8491.37	17048.4	-113.851	0	17.6551	13.1321	12.914	0	0	51.2231	-483.733	21.3793	0
560	0	0	560	1	575.854	294.337	281.517	0	0	-58.2848	59.4742	49.8829	471.66	8529.39	17082	-49.8829	0	16.0649	12.9762	13.4505	0	0	66.3604	-486.579	21.4209	0
561	0	0	561	1	483.667	261.409	222.258	0	0	-42.7195	135.711	118.452	371.416	8513.82	17005.8	-118.452	0	12.7147	12.2997	14.0095	0	0	41.4136	-475.031	26.8717	0
563	0	0	563	1	475.314	259.869	215.446	0	0	-67.3453	79.2786	-83.6178	360.948	8538.45	16962.6	83.6178	0	12.4368	13.5985	14.093	0	0	45.4561	-481.294	28.0021	0
564	0	0	564	1	635.342	291.484	343.858	0	0	10.9595	96.5098	178.211	589.274	8460.14	17045	-178.211	0	19.9934	13.6767	13.0414	0	0	67.9943	-495.433	18.9386	0
566	0	0	566	1	583.667	325.789	257.878	0	0	-77.8248	47.1137	27.8322	468.684	8548.93	16994.7	-27.8322	0	16.0982	13.4835	13.526	0	0	49.7966	-483.302	21.187	0
567	0	0	567	1	503.103	267.876	235.227	0	0	-56.0427	151.032	327.618	369.953	8527.14	16990.5	-327.618	0	13.6926	13.3812	13.0348	0	0	48.62	-478.182	25.555	0
568	0	0	568	1	473.612	249.618	223.994	0	0	-92.5768	133.956	141.881	379.035	8464.02	17007.6	-141.881	0	13.3117	12.1905	12.758	0	0	54.7567	-475.391	27.1732	0
571	0	0	571	1	538.047	290.351	247.696	0	0	-18.9473	77.399	167.225	465.064	8490.05	17064.1	-167.225	0	15.8432	12.4436	13.2502	0	0	34.2798	-472.124	23.1965	0
573	0	0	573	1	464.359	220.703	243.656	0	0	-47.4712	32.7424	121.986	352.025	8518.57	17108.8	-121.986	0	12.0196	13.4842	14.6682	0	0	56.5361	-488.438	29.0568	0
574	0	0	574	1	580.182	322.323	257.859	0	0	13.8122	75.3212	169.185	405.334	8556.95	17066.2	-169.185	0	13.7046	12.6412	14.7348	0	0	53.0151	-483.164	21.4191	0
575	0	0	575	1	340.021	203.809	136.211	0	0	-45.1615	60.0676	241.421	231	8416.6	16981.8	-241.421	0	8.1153	12.9605	13.6351	0	0	41.8823	-472.453	43.7657	0
576	0	0	576	1	491.449	243.715	247.735	0	0	3.6684	39.0913	161.297	402.026	8567.09	17002.8	-161.297	0	13.6114	12.956	14.7046	0	0	49.7809	-483.916	26.7493	0
579	0	0	579	1	376.996	178.707	198.29	0	0	64.8875	68.3798	364.852	327.274	8505.87	17073.1	-364.852	0	11.9608	14.0663	15.3717	0	0	46.35	-485.32	39.4349	0
580	0	0	580	1	494.576	251.453	243.123	0	0	-64.3367	123.15	100.104	441.993	8535.44	17018.4	-100.104	0	15.1985	13.2343	13.9685	0	0	49.1464	-483.003	26.3909	0
581	0	0	581	1	529.061	323.777	205.284	0	0	-64.057	75.5398	58.302	357.69	8535.16	16966.3	-58.302	0	12.2172	13.174	13.6983	0	0	60.4389	-484.549	24.0452	0
583	0	0	583	1	534.961	279.123	255.838	0	0	-16.4102	80.7478	210.15	354.822	8587.17	16961.1	-210.15	0	12.2144	13.942	15.3817	0	0	55.4314	-490.285	24.3642	0
585	0	0	585	1	487.995	224.357	263.638	0	0	-51.9293	38.6257	75.4485	432.691	8523.03	17003.2	-75.4485	0	14.7233	13.1112	14.0984	0	0	62.6105	-487.604	26.866	0
587	0	0	587	1	448.449	285.828	162.621	0	0	-79.1009	81.4296	29.6383	301.782	8550.2	16960.4	-29.6383	0	10.3764	13.7865	13.7118	0	0	41.3705	-476.525	30.2188	0
588	0	0	588	1	511.471	267.938	243.533	0	0	-4.83809	137.301	194.045	433.992	8475.94	17004.2	-194.045	0	14.9044	12.2166	12.9117	0	0	51.911	-477.24	24.6145	0
589	0	0	589	1	435.629	210.781	224.848	0	0	12.2116	98.1187	216.081	330.474	8458.89	17043.4	-216.081	0	11.3236	12.9479	14.0955	0	0	45.3312	-477.34	31.2355	0
590	0	0	590	1	423.093	272.018	151.075	0	0	29.3083	132.409	322.262	312.133	8541.45	16909.5	-322.262	0	11.1877	14.3619	14.09	0	0	43.2986	-480.858	33.1335	0
594	0	0	594	1	419.354	181.166	238.188	0	0	-29.5102	86.5913	-96.2742	349.029	8600.27	17054.9	96.2742	0	11.9085	13.5576	14.637	0	0	47.5422	-483.739	33.4176	0
595	0	0	595	1	565.262	260.729	304.534	0	0	27.9877	81.2132	187.279	490.967	8542.77	17060.3	-187.279	0	16.6294	13.0497	14.5657	0	0	40.0255	-481.658	22.2261	0
596	0	0	596	1	440.248	225.293	214.955	0	0	-20.6294	69.7406	205.646	406.176	8491.73	17071.8	-205.646	0	13.9796	12.6734	13.0054	0	0	51.3432	-478.819	30.2456	0
601	0	0	601	1	382.824	229.107	153.717	0	0	-29.2777	103.079	167.914	252.718	8500.38	16938.8	-167.914	0	8.64963	12.8209	13.6397	0	0	56.462	-479.373	36.9979	0
604	0	0	604	1	540.997	289.646	251.352	0	0	-35.655	62.5782	52.2512	356.205	8506.76	16979.3	-52.2512	0	12.0367	13.7811	12.7912	0	0	68.5572	-486.106	23.2671	0
605	0	0	605	1	488.498	239.457	249.041	0	0	3.79568	60.9282	126.492	377.849	8566.97	17080.6	-126.492	0	12.7039	13.5325	14.5588	0	0	39.2346	-479.568	27.12	0
606	0	0	606	1	468.467	230.534	237.933	0	0	-50.5497	71.6378	73.0759	399.975	8521.65	16970.2	-73.0759	0	13.595	12.4346	13.761	0	0	58.1912	-481.864	28.0069	0
608	0	0	608	1	398.84	237.987	160.852	0	0	-65.9116	46.5038	212.607	301.998	8537.01	17095	-212.607	0	10.6038	12.5878	13.7535	0	0	36.5107	-471.143	34.8986	0
609	0	0	609	1	429.437	203.083	226.354	0	0	-58.1871	135.572	-23.832	326.929	8628.95	17005.9	23.832	0	11.2388	12.5488	13.6632	0	0	42.6209	-473.624	31.495	0
612	0	0	612	1	618.809	332.33	286.479	0	0	-21.9261	70.2543	130.296	542.678	8493.03	17071.3	-130.296	0	18.3747	12.3449	12.6165	0	0	45.5018	-476.766	19.2274	0
615	0	0	615	1	504.767	301.673	203.094	0	0	-65.4472	56.233	175.337	356.984	8536.55	16985.6	-175.337	0	12.3944	13.7059	14.3154	0	0	68.0156	-493.201	25.9389	0
616	0	0	616	1	543.831	292.447	251.385	0	0	-6.60426	108.771	34.2792	457.844	8477.7	17132.4	-34.2792	0	15.3987	12.2462	12.513	0	0	56.3857	-480.023	22.6302	0
617	0	0	617	1	625.272	291.887	333.385	0	0	-7.06173	45.0692	71.2463	665.89	8478.16	17096.5	-71.2463	0	22.343	13.1923	12.2767	0	0	40.9532	-480.551	19.0754	0
619	0	0	619	1	589.346	302.171	287.174	0	0	-24.8221	27.871	68.3609	510.094	8495.92	17014	-68.3609	0	17.2095	12.5801	14.3113	0	0	49.677	-484.709	20.8838	0
620	0	0	620	1	443.521	278.124	165.397	0	0	-10.6644	3.77784	285.565	439.205	8481.76	17038.1	-285.565	0	15.6491	12.2069	13.4304	0	0	37.1135	-472.878	29.9185	0
621	0	0	621	1	498.804	347.908	150.897	0	0	-49.1889	151.337	273.538	379.031	8520.29	16990.2	-273.538	0	13.603	12.1637	12.5842	0	0	40.9139	-469.5	25.318	0
622	0	0	622	1	460.332	245.156	215.176	0	0	-52.2804	23.0539	62.4892	375.085	8523.38	17118.5	-62.4892	0	12.7715	12.9242	12.7103	0	0	40.6263	-471.176	28.4744	0
623	0	0	623	1	407.101	220.45	186.652	0	0	8.36996	8.66865	182.489	360.888	8462.73	17033.2	-182.489	0	12.3089	12.4609	12.9931	0	0	39.4534	-470.325	33.5189	0
626	0	0	626	1	562.525	331.974	230.551	0	0	47.7257	23.77	345.799	557.695	8423.37	17018.1	-345.799	0	20.2597	12.4852	13.1294	0	0	21.3305	-468.715	21.8776	0
627	0	0	627	1	453.684	236.692	216.992	0	0	-20.9	60.5137	105.904	426.547	8492	17081	-105.904	0	14.393	11.6557	13.4622	0	0	49.024	-475.868	28.811	0
628	0	0	628	1	628.728	364.888	263.841	0	0	14.5378	58.5608	130.445	499.337	8556.22	17083	-130.445	0	16.7622	13.5213	13.7249	0	0	47.5287	-483.81	19.2999	0
630	0	0	630	1	340.917	164.394	176.523	0	0	-26.4376	132.175	-18.2361	261.093	8497.54	17009.3	18.2361	0	8.87743	12.6114	13.3345	0	0	45.0547	-472.362	43.1616	0
634	0	0	634	1	519.645	283.593	236.052	0	0	-87.8915	154.658	51.8191	397.698	8558.99	16986.9	-51.8191	0	13.8712	12.6043	13.4778	0	0	114.688	-494.14	24.387	0
635	0	0	635	1	512.781	236.353	276.428	0	0	-29.9537	33.0876	-17.1388	393.373	8501.05	17008.8	17.1388	0	13.3036	12.4335	13.6632	0	0	55.672	-481.116	24.8167	0
637	0	0	637	1	568.628	264.654	303.973	0	0	-19.9891	46.8467	225.253	516.568	8491.09	17094.7	-225.253	0	17.8992	11.7145	12.8545	0	0	38.8643	-471.268	21.3158	0
639	0	0	639	1	452.035	225.759	226.277	0	0	-40.7916	50.1882	77.8077	403.174	8511.89	17091.3	-77.8077	0	13.66	12.3228	12.8203	0	0	47.2281	-474.054	28.9841	0
640	0	0	640	1	566.646	300.236	266.409	0	0	-89.5158	94.9607	115.909	586.199	8560.62	17046.6	-115.909	0	20.3774	12.6856	12.621	0	0	70.5515	-491.889	21.5988	0
641	0	0	641	1	376.645	206.61	170.035	0	0	-51.5106	64.6387	152.162	297.966	8522.61	16977.2	-152.162	0	10.2298	12.8809	13.4889	0	0	31.8494	-467.709	37.7948	0
643	0	0	643	1	424.055	221.022	203.033	0	0	20.1906	50.6575	113.104	379.326	8550.57	17090.9	-113.104	0	12.6948	12.8744	14.6318	0	0	38.7717	-477.044	32.5915	0
645	0	0	645	1	457.899	256.57	201.33	0	0	-17.9165	61.2024	101.017	344.727	8489.02	17080.3	-101.017	0	11.617	12.511	13.6747	0	0	29.0001	-467.682	28.8743	0
646	0	0	646	1	506.25	259.863	246.386	0	0	-10.4919	53.4344	57.5321	397.948	8581.25	16988.4	-57.5321	0	13.3557	13.4777	13.7502	0	0	36.3107	-475.93	25.5953	0
647	0	0	647	1	489.423	261.522	227.901	0	0	44.2473	42.3454	286.578	448.009	8526.51	17099.2	-286.578	0	15.699	12.5009	13.0059	0	0	33.9291	-470.917	26.2056	0
648	0	0	648	1	557.211	247.37	309.842	0	0	-39.5652	79.8504	110.904	467.375	8510.67	17061.7	-110.904	0	15.8762	12.9644	14.0085	0	0	55.3545	-486.556	22.4893	0
649	0	0	649	1	473.076	247.59	225.487	0	0	-13.5473	51.6709	202.288	393.699	8484.65	17089.9	-202.288	0	13.5152	13.0979	13.3887	0	0	41.2234	-475.861	27.7572	0
650	0	0	650	1	501.335	289.23	212.105	0	0	39.5447	83.1739	261.439	443.548	8531.22	17058.3	-261.439	0	15.3564	13.0475	15.0339	0	0	41.9471	-482.613	26.175	0
651	0	0	651	1	515.929	278.813	237.116	0	0	9.47615	53.1394	268.554	522.514	8561.28	16988.7	-268.554	0	18.2584	13.4028	14.0934	0	0	27.438	-476.515	25.0382	0
653	0	0	653	1	481.38	283.752	197.628	0	0	-33.4634	80.4021	312.215	447.067	8504.56	17061.1	-312.215	0	16.1538	12.2376	12.2255	0	0	33.6897	-467.271	26.4328	0
654	0	0	654	1	537.24	334.92	202.32	0	0	-9.06014	27.611	377.37	551.572	8480.16	17014.3	-377.37	0	20.716	12.6751	14.2349	0	0	47.6584	-484.953	23.565	0
656	0	0	656	1	516.43	262.91	253.52	0	0	1.21533	34.6019	186.556	485.204	8469.89	17007.3	-186.556	0	16.5409	13.1631	12.8027	0	0	33.965	-473.983	24.5557	0
657	0	0	657	1	539.844	312.599	227.245	0	0	-22.4912	44.2401	143.667	570.382	8593.25	16997.6	-143.667	0	19.3688	13.5324	13.6726	0	0	35.3714	-480.752	23.5081	0
658	0	0	658	1	520.445	309.186	211.258	0	0	-63.9359	93.5663	191.529	465.115	8535.04	16948.3	-191.529	0	16.2143	12.6762	13.1974	0	0	61.4012	-485.679	24.2799	0
659	0	0	659	1	498.163	302.844	195.319	0	0	-10.0682	85.5531	308.422	470.08	8481.17	17056	-308.422	0	16.8215	11.6977	13.5393	0	0	32.6334	-469.54	25.4958	0
660	0	0	660	1	571.037	285.828	285.21	0	0	-44.0376	75.0888	-76.9422	422.909	8515.14	16966.8	76.9422	0	14.4387	12.3217	13.124	0	0	58.8145	-481.442	21.4159	0
661	0	0	661	1	452.482	249.434	203.048	0	0	-89.9284	43.2653	117.376	460.016	8561.03	16998.6	-117.376	0	15.9883	12.7071	12.2419	0	0	54.5627	-479.152	28.8714	0
663	0	0	663	1	567.715	299.465	268.25	0	0	75.0965	61.4872	360.415	474.474	8495.66	16980.4	-360.415	0	17.2814	12.8783	14.0963	0	0	43.7913	-481.374	21.9476	0
664	0	0	664	1	603.796	364.131	239.665	0	0	2.62902	51.5267	299.178	526.75	8468.47	16990.3	-299.178	0	18.7116	13.1157	13.093	0	0	59.0944	-487.959	20.1063	0
665	0	0	665	1	400.704	197.608	203.096	0	0	-10.7912	-12.8654	-13.1961	283.32	8581.55	17054.7	13.1961	0	9.5835	13.475	14.2957	0	0	47.9044	-480.242	35.3841	0
666	0	0	666	1	524.663	308.701	215.963	0	0	43.5063	-5.46203	175.506	461.459	8427.59	17047.3	-175.506	0	15.6585	12.1233	12.768	0	0	38.7363	-471.688	23.7426	0
669	0	0	669	1	401.583	215.375	186.208	0	0	2.84696	27.1239	190.514	299.399	8567.91	17014.7	-190.514	0	10.221	13.534	13.7519	0	0	32.8945	-471.786	35.0455	0
670	0	0	670	1	460.852	249.638	211.215	0	0	-18.8542	52.8816	321.142	357.374	8589.61	16989	-321.142	0	12.9296	12.6853	14.136	0	0	54.5898	-480.13	28.8576	0
673	0	0	673	1	392.007	205.612	186.395	0	0	-4.08517	80.9076	226.541	323.029	8475.19	16961	-226.541	0	11.1395	12.9526	14.2627	0	0	28.0295	-470.267	36.1833	0
674	0	0	674	1	464.813	281.384	183.429	0	0	38.4988	93.5261	328.13	398.831	8532.26	17048	-328.13	0	14.2802	13.4449	14.5197	0	0	49.9546	-484.271	28.9515	0
675	0	0	675	1	466.178	258.194	207.984	0	0	-15.186	72.9082	239.638	456.869	8486.29	17068.6	-239.638	0	15.8735	12.4149	13.6513	0	0	41.9331	-476.972	28.1455	0
676	0	0	676	1	440.724	225.637	215.087	0	0	3.52173	79.0087	144.973	334.296	8567.24	16962.9	-144.973	0	11.275	12.7458	13.687	0	0	46.1978	-475.954	30.5016	0
677	0	0	677	1	413.646	248.756	164.89	0	0	-64.694	23.0906	311.783	297.797	8535.79	17018.8	-311.783	0	10.945	13.2459	14.0141	0	0	36.3187	-473.29	33.6294	0
680	0	0	680	1	464.206	262.617	201.589	0	0	-57.1286	70.3693	102.631	337.323	8627.89	17071.2	-102.631	0	11.5198	12.9015	14.4807	0	0	37.733	-475.476	28.7806	0
681	0	0	681	1	319.377	181.696	137.681	0	0	-38.6987	-61.6617	296.476	248.679	8509.8	17103.5	-296.476	0	9.17365	12.7689	13.5879	0	0	43.8629	-471.248	47.6539	0
683	0	0	683	1	429.289	203.52	225.769	0	0	-43.3087	12.2577	58.0533	391.036	8614.07	17029.6	-58.0533	0	13.2851	12.8837	13.4205	0	0	30.3547	-469.722	31.5569	0
684	0	0	684	1	492.274	262.936	229.337	0	0	4.12754	50.2673	243.818	450.627	8566.63	16991.6	-243.818	0	15.6122	12.0993	13.0926	0	0	55.7783	-477.883	25.8984	0
685	0	0	685	1	469.473	264.154	205.32	0	0	-18.574	62.8279	292.512	524.04	8489.67	16979	-292.512	0	18.6498	11.6307	12.8972	0	0	37.9257	-471.804	27.3309	0
687	0	0	687	1	416.159	221.108	195.051	0	0	-26.3713	8.60127	336.88	332.048	8497.47	17132.9	-336.88	0	12.236	12.8626	12.924	0	0	42.2371	-471.282	32.6855	0
688	0	0	688	1	509.179	248.826	260.353	0	0	-57.7712	61.1527	192.198	537.543	8528.87	17080.4	-192.198	0	18.6812	12.2087	12.4202	0	0	39.0883	-472.833	24.6103	0
692	0	0	692	1	508.388	268.828	239.56	0	0	-7.86001	65.2397	276.514	498.733	8478.96	17076.3	-276.514	0	17.5561	13.0143	13.7	0	0	78.4519	-494.959	25.2937	0
694	0	0	694	1	490.549	223.525	267.024	0	0	38.9947	36.7875	-5.03689	407.329	8531.77	17104.7	5.03689	0	13.5896	12.7568	13.1685	0	0	34.7442	-471.9	26.2638	0
695	0	0	695	1	347.524	191.477	156.047	0	0	-18.8498	-42.8086	288.394	445.13	8489.95	17084.7	-288.394	0	16.123	12.0715	13.0075	0	0	42.5268	-472.875	41.4427	0
696	0	0	696	1	460.43	261.693	198.737	0	0	-3.79077	18.7822	211.71	391.147	8574.55	17122.7	-211.71	0	13.471	12.7559	13.2465	0	0	47.1063	-476.795	28.6016	0
697	0	0	697	1	405.097	246.414	158.683	0	0	10.6586	-29.1663	279.539	362.613	8460.44	17071	-279.539	0	12.9168	12.8307	12.8123	0	0	32.6493	-468.28	33.8383	0
699	0	0	699	1	479.016	234.957	244.059	0	0	-1.01401	34.0791	117.649	423.223	8472.11	17007.8	-117.649	0	14.2433	12.2928	12.9814	0	0	45.0967	-474.293	26.8797	0
700	0	0	700	1	518.252	254.343	263.909	0	0	-18.1162	92.2624	115.091	482.926	8489.22	17049.3	-115.091	0	16.3154	12.1977	13.1142	0	0	43.4546	-477.061	24.2465	0
701	0	0	701	1	587.682	303.641	284.041	0	0	-51.1978	36.5235	156.851	549.325	8522.3	17105	-156.851	0	18.8967	12.5099	13.0356	0	0	30.0505	-472.194	20.6646	0
702	0	0	702	1	492.525	258.765	233.76	0	0	-15.8256	47.618	300.856	463.863	8486.93	17093.9	-300.856	0	16.582	12.7859	12.6811	0	0	26.8323	-468.175	25.9766	0
704	0	0	704	1	423.435	246.77	176.665	0	0	-41.2452	-30.6037	388.031	324.543	8512.35	17072.5	-388.031	0	12.6015	11.4459	12.7656	0	0	36.3137	-463.423	31.2177	0
705	0	0	705	1	499.695	299.644	200.051	0	0	-86.4744	2.15441	172.66	374.405	8557.57	17039.7	-172.66	0	13.1948	12.0931	12.4503	0	0	61.7988	-477.441	25.1947	0
707	0	0	707	1	480.23	237.131	243.099	0	0	-41.6031	9.41727	147.955	355.71	8512.7	17132.1	-147.955	0	12.2061	12.1586	12.9067	0	0	62.9866	-478.206	26.718	0
708	0	0	708	1	356.653	198.34	158.313	0	0	-36.7305	122.063	173.42	270.408	8507.83	16919.8	-173.42	0	9.3081	12.3075	13.1361	0	0	47.3349	-471.707	40.2023	0
709	0	0	709	1	449.88	254.882	194.998	0	0	-21.0013	80.5146	179.967	466.051	8492.1	17061	-179.967	0	15.9346	12.1193	11.8968	0	0	29.8001	-464.723	28.7323	0
710	0	0	710	1	478.06	262.389	215.671	0	0	38.3486	53.3843	193.259	388.569	8532.41	17088.1	-193.259	0	13.1628	13.3784	14.262	0	0	35.1647	-476.605	27.7651	0
711	0	0	711	1	463.039	278.659	184.379	0	0	27.1988	60.8317	313.856	397.563	8543.56	16981	-313.856	0	14.1517	13.5547	14.9322	0	0	54.0915	-488.967	29.289	0
712	0	0	712	1	479.292	218.328	260.964	0	0	-53.4562	18.6589	164.841	455.799	8524.56	17122.9	-164.841	0	15.7496	12.2663	12.4719	0	0	56.8818	-478.344	26.6784	0
713	0	0	713	1	581.069	328.873	252.196	0	0	-51.4144	72.5978	19.0218	383.118	8522.51	16969.3	-19.0218	0	13.0212	14.0059	13.5295	0	0	55.8638	-485.881	21.4316	0
714	0	0	714	1	499.879	260.523	239.356	0	0	-55.1971	9.46111	330.116	412.626	8526.3	17032.4	-330.116	0	15.3064	12.2325	14.2508	0	0	36.8693	-474.016	25.7709	0
716	0	0	716	1	395.028	227.221	167.808	0	0	-126.98	47.1684	161.924	383.648	8498.42	16994.7	-161.924	0	13.7617	11.406	11.8551	0	0	72.0671	-478.383	33.8176	0
717	0	0	717	1	467.007	198.507	268.499	0	0	-73.6224	61.6429	56.1384	432.883	8544.72	16980.2	-56.1384	0	14.8418	12.1971	12.7333	0	0	65.0554	-480.892	27.6769	0
719	0	0	719	1	424.1	221.367	202.733	0	0	-11.9029	19.961	79.2004	383.353	8483	16922.2	-79.2004	0	12.9053	12.6141	13.2273	0	0	25.6455	-466.144	31.8787	0
721	0	0	721	1	518.204	242.5	275.703	0	0	-16.648	28.6918	80.3834	379.893	8487.75	17013.2	-80.3834	0	12.795	11.9247	13.0519	0	0	59.3129	-477.855	24.1485	0
724	0	0	724	1	556.215	293.577	262.638	0	0	6.62501	42.056	208.338	490.927	8464.48	17099.5	-208.338	0	16.8072	12.7934	13.1918	0	0	45.2865	-478.928	22.2946	0
725	0	0	725	1	417.907	214.56	203.347	0	0	-108.797	81.2583	81.293	270.089	8579.9	16960.6	-81.293	0	9.45063	12.7619	13.3598	0	0	40.9661	-471.158	32.6481	0
726	0	0	726	1	398.461	237.736	160.725	0	0	-91.4882	113.814	-57.4101	266.625	8562.59	17027.7	57.4101	0	9.28952	11.7302	12.3976	0	0	38.4998	-462.423	33.8537	0
727	0	0	727	1	430.029	212.108	217.921	0	0	-22.3351	26.8466	96.4651	328.65	8493.44	17114.7	-96.4651	0	11.1013	12.746	12.8034	0	0	28.2558	-464.93	31.164	0
728	0	0	728	1	537.23	304.287	232.943	0	0	-3.88563	117.988	309.707	461.73	8474.99	17023.5	-309.707	0	16.5329	12.0252	13.395	0	0	55.0376	-481.253	23.1611	0
729	0	0	729	1	519.016	253.825	265.191	0	0	-67.3092	12.0868	38.3042	451.136	8538.41	17029.8	-38.3042	0	15.4623	11.9716	12.6019	0	0	41.5623	-471.987	23.9864	0
731	0	0	731	1	497.63	262.059	235.571	0	0	-5.65412	-17.0792	83.2095	457.059	8576.41	17058.9	-83.2095	0	15.4548	13.0529	13.4323	0	0	65.7214	-487.922	25.9494	0
734	0	0	734	1	557.012	235.726	321.286	0	0	-32.2593	68.259	-0.491681	453.901	8503.36	16973.6	0.491681	0	15.3405	12.7205	13.2118	0	0	32.1927	-471.128	22.2394	0
737	0	0	737	1	521.015	229.71	291.305	0	0	11.8675	64.3046	74.6912	394.38	8558.89	16977.6	-74.6912	0	13.1793	12.8931	12.4787	0	0	40.6615	-472.023	24.1	0
738	0	0	738	1	524.939	308.203	216.736	0	0	-35.1253	4.50675	319.288	476.547	8506.23	17137	-319.288	0	17.4356	12.5141	13.5081	0	0	31.7469	-472.982	24.0468	0
739	0	0	739	1	500.223	217.443	282.78	0	0	-36.5116	61.525	39.3465	561.544	8507.61	17080	-39.3465	0	18.9795	11.3854	13.0504	0	0	44.5065	-475.442	25.1089	0
740	0	0	740	1	483.629	294.291	189.339	0	0	-75.8149	43.7398	281.734	381.978	8546.92	16998.1	-281.734	0	13.8563	11.4807	13.3817	0	0	43.6043	-470.865	26.3813	0
742	0	0	742	1	461.124	279.704	181.42	0	0	-47.6339	13.3524	24.2581	398.743	8518.73	17028.5	-24.2581	0	13.5618	11.978	13.0781	0	0	37.8508	-469.301	28.1861	0
744	0	0	744	1	494.61	268.361	226.249	0	0	-64.6428	29.0972	177.925	449.676	8535.74	17012.8	-177.925	0	15.6444	11.9337	12.9229	0	0	66.987	-482.617	25.6296	0
745	0	0	745	1	604.368	324.551	279.817	0	0	-55.3514	122.23	296.02	528.105	8526.45	17118.9	-296.02	0	19.1237	12.4622	12.8562	0	0	64.9627	-486.596	19.8891	0
746	0	0	746	1	435.009	246.694	188.315	0	0	-27.7615	-19.6869	275.009	282.518	8498.86	17061.5	-275.009	0	10.1219	13.4518	14.5711	0	0	29.7524	-472.343	31.7048	0
748	0	0	748	1	470.612	212.104	258.508	0	0	-26.3389	84.6369	-9.08463	435.494	8497.44	16957.2	9.08463	0	14.7125	12.3078	13.424	0	0	36.9941	-472.476	27.675	0
751	0	0	751	1	466.426	248.261	218.165	0	0	-32.1117	16.2215	16.752	424.592	8503.21	17025.6	-16.752	0	14.3667	12.1541	12.2093	0	0	36.4322	-467.782	27.5193	0
752	0	0	752	1	552.588	333.728	218.859	0	0	-36.8261	34.9544	282.248	489.726	8507.93	17006.9	-282.248	0	17.4849	11.8194	12.6624	0	0	40.1465	-471.995	22.0938	0
753	0	0	753	1	389.528	234.654	154.874	0	0	-5.1904	40.4283	266.446	475.302	8476.29	17001.4	-266.446	0	16.67	11.6614	12.3222	0	0	34.3837	-466.419	34.8361	0
754	0	0	754	1	596.398	351.174	245.223	0	0	-46.698	43.8636	262.546	679.25	8517.8	16998	-262.546	0	24.1037	11.1501	12.4804	0	0	29.9644	-469.716	19.8474	0
755	0	0	755	1	540.279	286.081	254.199	0	0	-19.7565	46.1799	91.1231	520.26	8490.86	16995.7	-91.1231	0	17.5318	12.7324	13.4163	0	0	48.3776	-481.185	23.1957	0
756	0	0	756	1	417.852	258.978	158.874	0	0	-47.6799	22.5153	371.286	287.781	8518.78	17019.3	-371.286	0	10.918	12.0865	13.4817	0	0	39.6892	-467.933	32.39	0
757	0	0	757	1	495.449	258.289	237.161	0	0	14.6861	90.4257	163.693	410.634	8556.07	17051.1	-163.693	0	13.8732	11.5925	12.8667	0	0	46.7724	-471.432	25.4407	0
758	0	0	758	1	575.345	255.151	320.194	0	0	12.1926	32.8386	149.419	523.514	8558.57	17009	-149.419	0	17.6594	12.7778	14.2111	0	0	40.1689	-479.325	21.5712	0
759	0	0	759	1	523.794	257.811	265.983	0	0	-15.0501	77.854	133.929	448.001	8486.15	17063.7	-133.929	0	15.1508	12.7534	14.5496	0	0	48.9091	-484.631	24.472	0
760	0	0	760	1	573.561	327.045	246.516	0	0	-2.04372	13.6982	287.868	566.96	8473.14	17028.2	-287.868	0	20.1399	12.2039	13.3251	0	0	33.8254	-474.677	21.3118	0
761	0	0	761	1	632.742	347.749	284.992	0	0	-56.8002	81.6504	206.473	603.063	8428.24	17059.9	-206.473	0	21.037	12.4687	12.4486	0	0	61.8706	-484.016	18.685	0
762	0	0	762	1	636.219	344.283	291.936	0	0	-23.7468	97.195	292.115	634.877	8494.85	17044.3	-292.115	0	22.6283	11.2875	11.7184	0	0	47.7781	-475.376	18.1833	0
763	0	0	763	1	468.806	251.528	217.278	0	0	-2.74001	88.6361	128.631	357.922	8473.84	17052.9	-128.631	0	12.0634	12.392	12.6703	0	0	28.2207	-464.131	27.5851	0
764	0	0	764	1	585.689	331.171	254.518	0	0	24.495	50.1119	302.528	499.485	8446.61	16991.7	-302.528	0	17.6909	12.8083	13.5732	0	0	58.8113	-487.744	20.9456	0
765	0	0	765	1	635.839	351.536	284.303	0	0	10.5881	31.2887	219.098	514.189	8460.51	17010.6	-219.098	0	17.664	11.5485	12.7102	0	0	39.7192	-470.92	18.4365	0
766	0	0	766	1	511.031	249.929	261.102	0	0	-45.0848	69.7912	133.922	384.268	8516.19	16972.1	-133.922	0	13.1173	12.2111	13.7887	0	0	45.1279	-476.144	24.8936	0
767	0	0	767	1	448.804	231.689	217.115	0	0	-26.5104	28.2348	-27.122	380.421	8497.61	17113.3	27.122	0	12.8653	12.583	13.1204	0	0	45.9413	-474.747	29.482	0
770	0	0	770	1	427.419	226.048	201.371	0	0	-110.322	-66.1075	-14.0411	348.216	8481.76	17108	14.0411	0	12.4226	11.2705	12.2906	0	0	47.396	-466.781	30.5541	0
771	0	0	771	1	654.78	314.21	340.57	0	0	19.1099	68.1491	124.405	570.801	8451.99	17073.4	-124.405	0	19.129	10.5584	11.6719	0	0	38.4338	-464.819	17.3976	0
772	0	0	772	1	376.907	181.262	195.646	0	0	-112.522	37.5032	12.9014	308.766	8483.96	17004.4	-12.9014	0	10.8087	12.7444	12.6717	0	0	36.2711	-467.607	37.2331	0
775	0	0	775	1	539.04	350.41	188.63	0	0	-17.017	70.0074	249.763	292.038	8488.12	16971.9	-249.763	0	10.1909	11.5375	12.8693	0	0	70.3882	-479.423	22.7855	0
776	0	0	776	1	575.154	289.397	285.757	0	0	2.81566	70.7432	218.426	443.663	8468.28	17070.8	-218.426	0	15.2325	12.41	12.8799	0	0	53.2932	-479.615	21.1838	0
777	0	0	777	1	540.873	292.704	248.169	0	0	-76.0702	96.3013	165.742	529.572	8547.17	17045.2	-165.742	0	18.4508	11.0767	12.0294	0	0	49.1863	-472.254	22.3401	0
779	0	0	779	1	442.066	267.797	174.269	0	0	-27.4637	71.8629	267.048	434.007	8498.56	17069.7	-267.048	0	15.3027	12.6821	12.2907	0	0	43.3304	-473.277	29.7934	0
781	0	0	781	1	524.493	280.336	244.158	0	0	9.96901	62.7277	247.77	419.745	8461.13	17078.8	-247.77	0	14.5359	12.0355	12.491	0	0	50.449	-474.506	23.6493	0
782	0	0	782	1	465.125	244.661	220.463	0	0	-0.681445	91.6994	97.2747	462.024	8471.78	17049.8	-97.2747	0	15.5151	11.5433	12.0314	0	0	46.1503	-469.181	27.332	0
783	0	0	783	1	487.619	273.427	214.192	0	0	-38.0187	73.9793	350.868	475.426	8509.12	16967.9	-350.868	0	17.6248	12.0545	13.9443	0	0	60.8124	-486.283	26.4756	0
784	0	0	784	1	498.795	251.747	247.049	0	0	-51.4469	96.7194	-55.1826	397.168	8522.55	16945.1	55.1826	0	13.5818	12.5166	13.0927	0	0	41.0687	-472.616	25.5905	0
785	0	0	785	1	588.98	333.57	255.411	0	0	23.8164	79.0986	355.844	612.92	8447.28	17062.4	-355.844	0	22.3912	11.832	13.8091	0	0	55.2141	-487.101	20.6119	0
787	0	0	787	1	448.773	224.644	224.129	0	0	-64.1282	65.8353	123.631	334.412	8535.23	16976	-123.631	0	11.4836	12.3666	13.8048	0	0	47.9498	-475.51	29.6546	0
789	0	0	789	1	484.826	266.382	218.444	0	0	18.7911	14.8278	164.157	381.134	8551.97	17027	-164.157	0	12.9044	12.1947	13.0331	0	0	33.961	-467.896	26.4378	0
791	0	0	791	1	576.995	357.147	219.848	0	0	9.55899	2.71757	332.996	597.474	8461.54	17039.1	-332.996	0	21.7645	12.0145	13.148	0	0	40.7131	-476.92	21.0619	0
793	0	0	793	1	432.166	215.018	217.148	0	0	-35.5893	75.1173	74.2564	419.997	8506.69	17066.4	-74.2564	0	14.2045	11.9572	12.897	0	0	38.7032	-469.962	30.6555	0
794	0	0	794	1	403.16	211.43	191.73	0	0	4.63194	-4.80043	-8.04192	300.504	8466.47	17046.7	8.04192	0	10.1166	12.4829	13.4276	0	0	38.0199	-469.358	34.1817	0
797	0	0	797	1	471.255	288.173	183.083	0	0	-132.373	97.0464	40.7954	343.632	8503.81	17044.5	-40.7954	0	12.2029	12.2838	11.9929	0	0	60.1315	-475.846	27.1164	0
800	0	0	800	1	497.733	250.909	246.825	0	0	25.1191	98.3937	277.98	427.601	8545.64	17043.1	-277.98	0	14.952	12.3117	14.084	0	0	46.0603	-477.31	25.8957	0
802	0	0	802	1	595.163	329.652	265.511	0	0	-8.48077	41.9367	184.339	458.547	8579.24	16999.9	-184.339	0	15.6518	12.5516	13.8189	0	0	40.2619	-476.648	20.5105	0
803	0	0	803	1	425.382	212.077	213.306	0	0	-48.435	27.4239	23.8479	341.375	8619.2	17014.4	-23.8479	0	11.5988	12.1416	13.4097	0	0	43.9092	-471.658	31.6118	0
804	0	0	804	1	596.992	271.845	325.147	0	0	-12.3778	123.315	30.9911	481.885	8583.14	17018.2	-30.9911	0	16.2617	12.8029	13.0597	0	0	49.791	-479.42	20.3239	0
809	0	0	809	1	473.188	293.741	179.447	0	0	28.5352	85.9137	291.398	498.269	8542.23	17055.6	-291.398	0	17.5147	11.5062	12.3005	0	0	28.7268	-464.489	26.8012	0
810	0	0	810	1	438.842	239.225	199.617	0	0	-142.207	30.9536	-123.03	360.799	8613.31	17010.9	123.03	0	13.016	12.2374	13.1304	0	0	61.596	-479.242	30.2432	0
811	0	0	811	1	415.485	237.442	178.043	0	0	-34.6146	10.2305	244.764	284.793	8505.72	16932	-244.764	0	10.0288	12.1875	13.0785	0	0	35.3635	-465.517	32.5128	0
812	0	0	812	1	475.745	275.632	200.113	0	0	-18.5125	116.574	137.088	359.921	8589.27	17024.9	-137.088	0	12.2252	12.9735	13.4312	0	0	42.9016	-476.016	27.5201	0
816	0	0	816	1	426.609	239.509	187.101	0	0	-76.5751	104.181	-50.5608	326.443	8547.68	16937.7	50.5608	0	11.2755	12.2867	12.767	0	0	43.4057	-471.22	31.2852	0
818	0	0	818	1	493.747	223.71	270.037	0	0	-58.7839	-11.5119	45.8066	468.031	8529.88	17053.4	-45.8066	0	16.0437	12.8524	13.4966	0	0	50.0027	-481.11	26.1746	0
819	0	0	819	1	421.573	227.42	194.153	0	0	-94.4131	78.9164	206.706	335.356	8565.51	17062.6	-206.706	0	11.9192	11.8239	11.7619	0	0	49.7129	-467.5	31.1412	0
820	0	0	820	1	438.432	283.406	155.026	0	0	-32.54	11.1756	382.57	391.775	8503.64	17030.7	-382.57	0	14.9302	11.8974	13.6195	0	0	48.1519	-475.624	30.3249	0
823	0	0	823	1	499.923	249.248	250.675	0	0	-58.7498	75.9199	14.0962	479.666	8529.85	17065.6	-14.0962	0	16.3513	11.7267	12.4181	0	0	45.0401	-472.221	25.0517	0
824	0	0	824	1	476.928	221.53	255.398	0	0	-72.4111	-10.729	38.2186	463.778	8543.51	17052.6	-38.2186	0	15.9845	11.9422	12.4579	0	0	41.2325	-471	26.7341	0
825	0	0	825	1	408.231	198.1	210.131	0	0	-84.9958	-21.4781	91.7917	301.936	8556.1	17063.3	-91.7917	0	10.5235	11.979	13.498	0	0	44.1148	-470.87	33.3848	0
826	0	0	826	1	416.936	212.629	204.307	0	0	-83.3616	-26.6535	127.378	304.638	8554.46	17068.5	-127.378	0	10.6755	12.0261	13.6368	0	0	56.6474	-475.815	32.5238	0
827	0	0	827	1	372.569	207.102	165.467	0	0	-77.7017	-20.064	-2.21021	303.195	8548.8	17061.9	2.21021	0	10.4965	11.9484	13.2098	0	0	58.5747	-475.278	37.6684	0
828	0	0	828	1	535.518	312.963	222.555	0	0	21.7682	-0.633904	236.921	409.931	8449.33	17042.5	-236.921	0	14.2055	11.8474	13.2822	0	0	61.0767	-480.209	23.1764	0
829	0	0	829	1	459.655	213.38	246.275	0	0	-60.5279	76.281	14.7272	346.073	8531.63	16965.6	-14.7272	0	11.8054	12.7754	13.4434	0	0	37.1621	-470.951	28.7454	0
831	0	0	831	1	519.774	264.13	255.644	0	0	-70.8937	60.1261	107.515	415.503	8541.99	16981.7	-107.515	0	14.2804	11.4372	12.1774	0	0	39.2571	-464.364	23.6602	0
837	0	0	837	1	506.273	259.518	246.755	0	0	-75.2007	33.7366	68.6997	343.409	8546.3	16908.5	-68.6997	0	11.7986	12.0233	13.5521	0	0	66.8364	-482.344	25.072	0
840	0	0	840	1	434.6	243.17	191.43	0	0	20.4516	43.552	129.355	235.214	8550.31	17098	-129.355	0	7.89018	12.496	13.416	0	0	34.6783	-465.752	30.8674	0
841	0	0	841	1	492.358	280.977	211.381	0	0	-64.3454	-22.1381	56.2592	411.137	8535.45	17064	-56.2592	0	14.1597	12.5506	13.2212	0	0	40.8132	-473.941	26.0846	0
842	0	0	842	1	494.969	256.857	238.112	0	0	-6.22561	42.3903	202.02	322.43	8576.99	16999.5	-202.02	0	11.0521	12.7651	13.9158	0	0	29.5621	-469.105	26.1903	0
843	0	0	843	1	521.009	259.168	261.84	0	0	-58.3563	17.6481	328.507	385	8529.46	17024.2	-328.507	0	14.2656	11.9746	14.4036	0	0	56.9276	-479.91	24.361	0
844	0	0	844	1	462.203	266.006	196.196	0	0	-60.5861	-0.257054	135.487	388.653	8531.69	17042.1	-135.487	0	13.4234	11.5883	12.8091	0	0	39.0073	-467.907	27.8534	0
845	0	0	845	1	427.918	202.026	225.892	0	0	-76.8014	19.4412	-135.11	289.074	8547.9	17022.4	135.11	0	10.0833	12.3334	13.066	0	0	43.9983	-469.074	31.3026	0
848	0	0	848	1	395.403	220.482	174.921	0	0	6.73926	68.8326	148.843	286.583	8564.02	16973	-148.843	0	9.66375	11.9731	14.1938	0	0	52.3887	-477.859	35.1937	0
849	0	0	849	1	478.246	267.24	211.007	0	0	-23.0872	30.4725	137.845	393.528	8494.19	17011.4	-137.845	0	13.3646	11.3286	12.6927	0	0	60.8281	-474.166	26.4952	0
853	0	0	853	1	442.935	287.162	155.773	0	0	7.94177	31.4674	348.958	247.042	8463.16	17010.4	-348.958	0	9.04992	11.6785	13.0724	0	0	34.0562	-461.663	29.6116	0
856	0	0	856	1	470.21	258.802	211.408	0	0	-40.4237	32.1573	87.6139	459.857	8511.52	17009.7	-87.6139	0	15.6026	11.2677	11.9936	0	0	34.0023	-463.332	26.8305	0
857	0	0	857	1	465.63	219.818	245.813	0	0	-32.0038	32.1249	123.161	354.917	8503.1	17009.7	-123.161	0	12.0564	12.5029	13.3694	0	0	52.9381	-477.523	28.1246	0
858	0	0	858	1	427.675	220.061	207.614	0	0	-18.6066	59.7914	286.539	366.622	8489.71	17081.7	-286.539	0	13.0107	11.9211	12.6331	0	0	34.9997	-465.603	30.9626	0
859	0	0	859	1	523.042	309.397	213.646	0	0	-1.82144	58.9941	197.374	468.667	8472.92	16982.9	-197.374	0	16.0127	12.1209	13.1528	0	0	45.4369	-476.775	23.9448	0
860	0	0	860	1	409.867	236.045	173.822	0	0	-26.8318	40.4006	205.251	352.009	8497.93	17101.1	-205.251	0	12.1514	11.5092	12.3343	0	0	33.531	-461.069	32.4521	0
861	0	0	861	1	514.836	268.552	246.285	0	0	-39.6574	37.5921	107.928	416.506	8510.76	17103.9	-107.928	0	14.1506	12.4626	12.4209	0	0	55.8591	-477.434	24.3345	0
863	0	0	863	1	434.48	212.472	222.008	0	0	-6.03056	-8.61088	86.7186	369.513	8477.13	16950.8	-86.7186	0	12.4783	13.2372	13.1994	0	0	35.3937	-472.575	31.1047	0
866	0	0	866	1	436.328	248.771	187.556	0	0	-58.2749	27.5759	-45.1546	292.863	8629.04	17014.3	45.1546	0	10.0177	12.7412	13.2847	0	0	46.37	-473.182	30.7541	0
869	0	0	869	1	350.372	206.626	143.746	0	0	3.82907	-4.54172	199.775	259.863	8566.93	17046.4	-199.775	0	8.93541	12.9593	12.6931	0	0	45.4674	-470.958	41.3524	0
870	0	0	870	1	378.481	214.506	163.975	0	0	-17.646	-14.0755	189.099	260.101	8588.41	17055.9	-189.099	0	8.98363	12.892	14.3509	0	0	43.3873	-475.244	38.0034	0
871	0	0	871	1	371.397	206.71	164.687	0	0	-24.1267	-7.73678	295.686	283.391	8594.89	17049.6	-295.686	0	10.2178	13.0875	13.9813	0	0	60.2823	-483.447	38.9335	0
872	0	0	872	1	416.136	262.337	153.8	0	0	-39.7896	7.38915	171.504	346.029	8510.89	17134.1	-171.504	0	11.9328	11.4052	12.0328	0	0	46.1723	-465.598	31.6154	0
874	0	0	874	1	364.907	216.575	148.331	0	0	9.6743	38.7086	132.623	232.885	8461.43	17003.2	-132.623	0	7.83375	11.9784	12.6421	0	0	35.2282	-461.058	38.4604	0
875	0	0	875	1	395.195	204.739	190.456	0	0	14.0808	40.2479	246.56	317.444	8457.02	17001.6	-246.56	0	10.9931	13.0391	13.9567	0	0	46.5837	-477.965	35.677	0
876	0	0	876	1	442.858	268.107	174.751	0	0	-121.228	23.7067	-57.754	335.088	8592.33	17018.2	57.754	0	11.8377	11.265	12.2822	0	0	59.0752	-473.076	29.1417	0
878	0	0	878	1	425.842	246.192	179.65	0	0	-82.2278	116.424	46.7099	375.189	8553.33	16925.4	-46.7099	0	12.961	12.2019	13.1089	0	0	39.9852	-470.694	31.4678	0
879	0	0	879	1	557.385	273.336	284.049	0	0	-65.1037	28.6514	241.037	538.63	8436.54	17013.2	-241.037	0	19.1257	11.2514	12.7274	0	0	52.0783	-477.193	21.7143	0
881	0	0	881	1	497.724	301.316	196.408	0	0	-22.5448	38.8036	213.903	475.213	8493.65	17102.7	-213.903	0	16.428	12.1073	12.4147	0	0	38.5558	-470.356	25.3186	0
883	0	0	883	1	449.508	236.119	213.389	0	0	-23.113	43.5265	56.5559	327.78	8494.21	16998.3	-56.5559	0	11.0392	11.924	12.8801	0	0	54.2092	-472.94	29.0644	0
884	0	0	884	1	421.588	221.371	200.217	0	0	23.0023	13.8527	9.78222	326.752	8448.1	17028	-9.78222	0	10.9317	11.7356	12.2035	0	0	36.4222	-462.85	31.2944	0
885	0	0	885	1	444.13	235.511	208.619	0	0	4.43967	100.867	152.806	398.059	8566.32	17040.7	-152.806	0	13.4581	12.3584	12.1961	0	0	33.3435	-465.94	29.4422	0
887	0	0	887	1	372.079	178.876	193.203	0	0	-67.854	-58.7635	3.68215	306.276	8538.95	17001	-3.68215	0	10.6649	12.0458	13.667	0	0	47.4891	-473.909	38.0413	0
888	0	0	888	1	453.473	235.72	217.753	0	0	-76.3567	46.5089	180.747	352.673	8447.8	17095	-180.747	0	12.3299	11.6197	12.0431	0	0	45.9586	-466.93	28.2948	0
891	0	0	891	1	441.23	218.784	222.446	0	0	-29.937	66.2438	-97.2626	315.452	8501.04	17075.3	97.2626	0	10.753	11.9971	12.5474	0	0	28.6382	-460.687	29.6944	0
892	0	0	892	1	480.966	284.484	196.481	0	0	-8.76042	26.4467	279.313	444.662	8579.52	17015.4	-279.313	0	15.7273	12.246	13.5914	0	0	34.3909	-472.213	26.9189	0
894	0	0	894	1	382.141	191.32	190.822	0	0	-32.4734	41.1606	-56.3209	215.57	8503.57	17100.4	56.3209	0	7.31532	12.804	13.2371	0	0	54.185	-473.824	36.868	0
895	0	0	895	1	373.889	212.459	161.43	0	0	16.8432	93.8978	301.88	286.184	8454.26	17047.6	-301.88	0	10.1383	12.1161	12.777	0	0	32.4039	-463.933	37.3486	0
896	0	0	896	1	514.167	241.057	273.109	0	0	-41.0346	43.0712	30.6843	518.899	8512.14	17098.5	-30.6843	0	17.5695	12.0919	12.537	0	0	29.4869	-468.394	24.2988	0
898	0	0	898	1	374.746	201.346	173.4	0	0	-53.9055	16.1589	38.0867	299.634	8525.01	17025.7	-38.0867	0	10.2104	11.5686	12.6529	0	0	26.0684	-457.51	36.8456	0
899	0	0	899	1	454.914	227.201	227.713	0	0	-41.7345	122.714	38.7834	294.521	8512.84	16919.1	-38.7834	0	10.0186	12.0652	13.1825	0	0	47.5331	-471.064	28.772	0
900	0	0	900	1	456.146	220.975	235.171	0	0	-76.6746	23.9194	81.8352	409.448	8547.78	17017.9	-81.8352	0	14.1001	11.9497	13.1066	0	0	53.6347	-476.429	28.5952	0
902	0	0	902	1	511.467	262.093	249.374	0	0	-19.9396	45.2571	51.4533	416.032	8491.04	16996.6	-51.4533	0	13.9975	12.0485	12.5743	0	0	31.2896	-465.408	24.4636	0
904	0	0	904	1	461.95	246.979	214.971	0	0	-80.9481	-56.9164	186.865	381.622	8552.05	17098.8	-186.865	0	13.6733	12.446	13.4733	0	0	57.5929	-479.747	28.4393	0
906	0	0	906	1	530.554	245.505	285.049	0	0	-70.02	68.0018	52.8675	526.014	8541.12	17073.5	-52.8675	0	18.006	12.1474	12.5242	0	0	54.5661	-480.003	23.3408	0
907	0	0	907	1	556.188	301.654	254.535	0	0	-54.6417	38.6058	38.4681	456.93	8525.74	17003.3	-38.4681	0	15.5478	11.9248	11.859	0	0	43.7877	-468.82	21.736	0
909	0	0	909	1	466.24	258.146	208.094	0	0	-102.646	3.8922	-62.1388	360.575	8573.75	17038	62.1388	0	12.63	11.3417	11.9809	0	0	47.8219	-467.579	27.1533	0
910	0	0	910	1	475.203	223.679	251.524	0	0	-10.2737	60.7407	212.143	375.729	8581.03	17080.8	-212.143	0	12.92	12.4403	12.6028	0	0	41.47	-470.146	27.088	0
912	0	0	912	1	426.775	252.618	174.157	0	0	-74.6958	24.0742	289.927	358.5	8545.8	17017.8	-289.927	0	13.0801	11.0262	12.4751	0	0	41.8635	-464.288	30.5798	0
917	0	0	917	1	400.236	238.335	161.901	0	0	-23.1411	42.8316	127.802	248.755	8494.24	16999	-127.802	0	8.42705	12.1948	12.2259	0	0	56.0078	-469.789	33.7993	0
918	0	0	918	1	444.973	297.888	147.085	0	0	12.5084	70.9817	187.106	266.21	8558.25	16970.9	-187.106	0	9.04046	13.3815	13.6736	0	0	36.1198	-471.298	30.3627	0
919	0	0	919	1	362.307	145.243	217.064	0	0	-91.2138	66.1329	62.3477	261.222	8562.31	17075.4	-62.3477	0	9.0358	11.4254	11.7393	0	0	38.5883	-458.371	37.9718	0
920	0	0	920	1	302.187	179.61	122.577	0	0	-160.525	43.9394	-65.0041	215.694	8631.63	16997.9	65.0041	0	7.83799	11.8402	12.9677	0	0	41.5636	-464.008	50.2406	0
921	0	0	921	1	485.41	269.921	215.489	0	0	13.8963	64.5588	273.643	408.072	8457.2	17077	-273.643	0	14.2697	10.8855	11.4893	0	0	46.2578	-463.053	25.4436	0
922	0	0	922	1	419.506	223.789	195.717	0	0	-48.9727	38.0416	10.8078	311.996	8520.07	17003.8	-10.8078	0	10.5989	11.5586	12.5111	0	0	55.3288	-470.964	31.5547	0
923	0	0	923	1	361.852	219.72	142.132	0	0	-168.548	-0.601246	77.6174	280.344	8539.99	17042.5	-77.6174	0	10.31	11.3721	12.1237	0	0	52.1569	-467.621	38.2303	0
924	0	0	924	1	338.982	170.931	168.051	0	0	-95.8099	32.9334	-36.1427	285.633	8566.91	16909.3	36.1427	0	9.92428	12.7775	12.9191	0	0	42.9425	-470.918	43.3447	0
925	0	0	925	1	499.645	244.274	255.371	0	0	-79.4726	42.7472	7.11944	439.484	8550.57	16999.1	-7.11944	0	15.1138	12.6367	13.1786	0	0	54.5252	-481.974	25.5985	0
926	0	0	926	1	460.007	242.432	217.575	0	0	-112.986	189.397	-34.3377	307.367	8584.09	16952.1	34.3377	0	11.0024	12.0627	12.2667	0	0	57.9467	-474.171	28.0152	0
927	0	0	927	1	507.355	270.113	237.243	0	0	-51.6143	36.3485	133.963	472.409	8522.71	17005.5	-133.963	0	16.1819	11.5002	12.7012	0	0	46.9996	-472.026	24.5861	0
928	0	0	928	1	463.746	269.608	194.138	0	0	-60.6775	66.3071	225.675	461.088	8531.78	16975.6	-225.675	0	16.2092	12.5149	12.9349	0	0	33.4002	-471.268	28.1265	0
931	0	0	931	1	396.132	217.114	179.018	0	0	-50.6578	79.4196	108.032	316.314	8521.76	16962.4	-108.032	0	10.7841	11.7127	13.0024	0	0	44.6752	-468.626	34.4062	0
935	0	0	935	1	504.023	261.817	242.206	0	0	-42.7658	39.3677	300.012	553.539	8513.87	17002.5	-300.012	0	19.9794	11.8198	12.7186	0	0	28.336	-468.268	24.9066	0
938	0	0	938	1	532.534	256.302	276.232	0	0	-46.2469	89.5363	141.205	427.014	8517.35	16952.3	-141.205	0	14.6104	12.2674	12.7466	0	0	65.3799	-481.83	23.3231	0
939	0	0	939	1	477.702	278.401	199.301	0	0	-73.7767	63.8419	71.4777	333.699	8544.88	17077.7	-71.4777	0	11.4491	12.3937	13.2489	0	0	47.4753	-475.018	27.1031	0
940	0	0	940	1	554.609	301.817	252.791	0	0	-76.0748	54.104	267.483	474.327	8547.18	16987.8	-267.483	0	17.0817	12.3495	13.9308	0	0	56.1594	-484.928	22.4426	0
941	0	0	941	1	473.521	286.086	187.435	0	0	-21.7165	82.6737	258.843	364.91	8592.48	16959.2	-258.843	0	12.7985	12.3105	13.1481	0	0	42.6353	-470.738	27.3568	0
942	0	0	942	1	421.766	216.892	204.874	0	0	-17.0896	24.1431	341.43	320.45	8587.85	17017.7	-341.43	0	11.775	13.0547	13.9733	0	0	35.8485	-472.241	32.6402	0
943	0	0	943	1	458.959	230.845	228.114	0	0	15.1613	59.8895	127.959	356.675	8555.6	17081.6	-127.959	0	11.9673	11.9385	13.8579	0	0	48.8635	-476.642	28.6223	0
944	0	0	944	1	431.18	219.456	211.724	0	0	-36.6376	34.4102	33.2778	332.936	8507.74	17007.5	-33.2778	0	11.2614	12.2989	12.7348	0	0	51.6994	-473.415	30.8316	0
945	0	0	945	1	486.457	259.54	226.917	0	0	-26.6027	58.9609	75.0632	446.872	8497.7	16982.9	-75.0632	0	15.069	11.2607	13.2589	0	0	65.1117	-482.135	26.0626	0
947	0	0	947	1	572.803	298.577	274.226	0	0	-1.82392	51.8917	87.6931	409.752	8572.58	17089.6	-87.6931	0	13.741	12.7495	13.8528	0	0	43.8863	-478.043	21.6063	0
950	0	0	950	1	370.269	178.909	191.36	0	0	-104.288	-8.57941	45.5178	314.092	8575.39	16950.8	-45.5178	0	11.0006	11.8685	13.0586	0	0	45.0556	-469.33	37.8606	0
951	0	0	951	1	461.936	252.974	208.963	0	0	-47.2518	3.36844	172.297	409.744	8518.35	17138.2	-172.297	0	14.1809	11.4277	12.7569	0	0	40.1203	-468.438	27.7939	0
952	0	0	952	1	425.391	176.48	248.91	0	0	-88.7154	150.914	69.5526	281.477	8559.82	16990.6	-69.5526	0	9.81833	11.1712	11.7822	0	0	89.5388	-480.262	30.4898	0
953	0	0	953	1	529.508	254.29	275.218	0	0	-3.04581	58.2357	217.16	435.504	8474.15	16983.6	-217.16	0	14.9715	11.2033	13.1709	0	0	48.8074	-473.229	23.2955	0
954	0	0	954	1	430.769	219.093	211.677	0	0	-35.4131	35.8002	21.1479	355.024	8506.51	17006.1	-21.1479	0	12.0053	12.5104	12.9353	0	0	45.8525	-472.787	31.0463	0
955	0	0	955	1	529.672	284.315	245.357	0	0	-90.6143	79.6939	36.3517	372.109	8561.71	17061.8	-36.3517	0	12.8655	12.4627	12.2796	0	0	32.6335	-465.141	23.4117	0
956	0	0	956	1	482.623	285.643	196.98	0	0	-33.7109	7.28178	333.708	422.702	8504.81	17034.6	-333.708	0	15.5889	11.4305	13.1378	0	0	37.8804	-468.704	26.3587	0
957	0	0	957	1	416.978	228.719	188.26	0	0	-10.295	48.1132	258.435	388.333	8481.4	16993.7	-258.435	0	13.584	11.6711	13.5335	0	0	27.0454	-464.468	32.3033	0
958	0	0	958	1	365.575	181.212	184.363	0	0	-54.9696	2.97687	71.997	281.314	8526.07	17038.9	-71.997	0	9.61578	12.0909	13.3557	0	0	50.4334	-471.34	38.8373	0
963	0	0	963	1	354.289	192.975	161.314	0	0	-73.4977	-7.0473	141.839	287.115	8544.6	17148.6	-141.839	0	9.99802	13.3343	13.1358	0	0	32.2043	-468.869	41.2289	0
964	0	0	964	1	450.339	207.64	242.699	0	0	-70.0408	-6.24025	-1.08865	394.196	8640.8	17048.1	1.08865	0	13.5669	12.0311	14.586	0	0	61.999	-485.967	29.6568	0
965	0	0	965	1	447.444	221.409	226.035	0	0	-63.8089	71.1454	-58.9872	336.652	8534.91	16970.7	58.9872	0	11.5475	11.7887	12.1302	0	0	47.6898	-466.403	28.9011	0
966	0	0	966	1	502.57	247.962	254.608	0	0	4.03062	27.2162	204.831	387.156	8566.73	17014.6	-204.831	0	13.2667	11.9526	13.6408	0	0	44.5714	-473.526	25.3175	0
967	0	0	967	1	461.492	231.538	229.954	0	0	-25.4872	33.1143	80.2235	379.597	8496.59	17008.7	-80.2235	0	12.8119	11.8136	12.7255	0	0	46.7222	-471.193	27.9677	0
970	0	0	970	1	422.676	222.173	200.503	0	0	-66.7294	78.1086	73.2336	310.689	8438.17	16963.8	-73.2336	0	10.631	11.2411	11.6799	0	0	36.3937	-457.941	30.7377	0
972	0	0	972	1	410.223	230.769	179.454	0	0	34.8628	-9.62164	175.016	311.436	8436.24	17051.5	-175.016	0	10.5873	11.4503	13.3852	0	0	35.6425	-464.427	32.85	0
974	0	0	974	1	478.433	274.076	204.357	0	0	-36.8424	44.5486	143.178	488.062	8507.94	17097	-143.178	0	16.6472	10.9483	12.7236	0	0	43.4018	-469.021	26.3517	0
975	0	0	975	1	382.09	214.825	167.265	0	0	-10.8899	56.9754	301.108	263.648	8581.65	16984.9	-301.108	0	9.40591	11.6541	13.7403	0	0	40.7711	-467.726	36.4815	0
977	0	0	977	1	443.297	223.996	219.301	0	0	-64.1107	66.0005	155.779	308.037	8535.21	17075.5	-155.779	0	10.639	11.7593	13.9103	0	0	63.551	-479.874	29.9272	0
979	0	0	979	1	377.697	205.729	171.968	0	0	-21.9228	2.64049	-62.4339	188.694	8592.68	17039.2	62.4339	0	6.40879	12.1801	12.8569	0	0	42.4088	-464.689	36.9114	0
981	0	0	981	1	513.434	267.989	245.445	0	0	-40.7235	38.2627	234.303	486.54	8511.82	17003.6	-234.303	0	17.0422	11.3503	12.7515	0	0	36.362	-467.688	24.1754	0
982	0	0	982	1	404.797	242.3	162.497	0	0	-64.672	-20.5895	239.446	339.044	8535.77	16962.8	-239.446	0	12.1378	11.6779	12.779	0	0	51.6284	-471.751	33.2902	0
985	0	0	985	1	367.1	222.768	144.331	0	0	-32.7761	-12.6762	272.319	349.276	8503.88	17054.5	-272.319	0	12.4969	11.5357	13.1113	0	0	41.2759	-467.892	38.1354	0
987	0	0	987	1	418.503	251.392	167.111	0	0	-100.897	88.5242	40.478	289.238	8472.34	16953.3	-40.478	0	10.0612	11.5722	11.4427	0	0	53.1188	-465.239	31.19	0
991	0	0	991	1	431.317	237.087	194.23	0	0	0.404286	-6.30955	232.722	342.97	8371.04	16948.5	-232.722	0	11.9354	11.4234	11.5686	0	0	38.9381	-460.456	29.9552	0
992	0	0	992	1	381.065	240.392	140.673	0	0	30.2247	48.7422	293.077	310.75	8440.88	16993.1	-293.077	0	10.942	10.8516	12.3606	0	0	37.788	-459.678	35.4521	0
995	0	0	995	1	458.075	252.971	205.104	0	0	-23.451	21.2921	62.7482	411.069	8494.55	16920.9	-62.7482	0	13.8685	11.867	12.6691	0	0	35.3674	-467.546	28.2448	0
996	0	0	996	1	468.057	247.402	220.655	0	0	-96.0995	14.3822	169.855	391.938	8467.54	17027.5	-169.855	0	13.8506	11.6872	12.0674	0	0	45.5898	-468.562	27.1727	0
997	0	0	997	1	483.606	228.228	255.378	0	0	-22.1323	6.77195	49.5064	414.238	8592.89	17035.1	-49.5064	0	13.9893	12.3411	12.7622	0	0	49.1283	-474.393	26.4875	0
998	0	0	998	1	475.413	182.623	292.79	0	0	-26.9591	67.7394	5.7197	398.574	8498.06	17073.8	-5.7197	0	13.4465	11.9612	12.6269	0	0	36.5107	-466.768	26.9106	0
1002	0	0	1002	1	511.729	240.669	271.06	0	0	-6.54792	40.3994	179.954	443.541	8477.65	17001.5	-179.954	0	15.117	11.2166	11.86	0	0	59.3776	-470.828	23.9811	0
1003	0	0	1003	1	315.382	159.676	155.706	0	0	-52.8918	-2.68122	-75.4773	302.426	8523.99	17044.5	75.4773	0	10.387	12.725	12.4649	0	0	47.2241	-472.049	47.6033	0
1004	0	0	1004	1	396.155	216.512	179.643	0	0	-46.4125	38.3082	228.291	388.62	8417.85	16903.9	-228.291	0	13.6126	11.2455	11.7385	0	0	42.4713	-464.027	33.5486	0
1005	0	0	1005	1	420.278	217.333	202.945	0	0	-6.83279	70.2613	160.352	338.433	8477.93	16971.6	-160.352	0	11.4736	11.7667	12.3354	0	0	59.2597	-473.558	31.4968	0
1006	0	0	1006	1	427.014	267.811	159.203	0	0	-49.4328	62.6604	331.053	436.904	8420.87	16979.2	-331.053	0	16.0718	10.9258	11.3472	0	0	42.4224	-463.136	30.0438	0
1008	0	0	1008	1	448.599	232.594	216.005	0	0	-94.3709	-10.44	105.879	406.92	8465.81	17052.3	-105.879	0	14.2449	11.2153	12.864	0	0	42.2513	-467.537	28.8442	0
1010	0	0	1010	1	464.282	254.319	209.964	0	0	-8.97386	41.4856	254.791	345.877	8480.07	17000.4	-254.791	0	12.0828	11.8595	12.5501	0	0	48.1388	-470.471	27.7006	0
1011	0	0	1011	1	447.266	282.421	164.846	0	0	-3.89803	10.0541	415.035	385.866	8475	17031.8	-415.035	0	14.9362	11.6128	12.5778	0	0	62.1374	-475.486	29.0167	0
1013	0	0	1013	1	408.249	250.394	157.855	0	0	13.326	41.5475	211.615	305.059	8457.77	17000.3	-211.615	0	10.4395	11.137	12.0547	0	0	48.0597	-463.882	32.3152	0
1016	0	0	1016	1	357.476	211.381	146.095	0	0	-89.2549	45.9922	144.638	265.406	8560.36	17095.5	-144.638	0	9.26339	12.1081	13.1242	0	0	49.6373	-471.687	39.9391	0
1020	0	0	1020	1	385.389	208.468	176.921	0	0	-47.4851	72.2632	231.743	327.596	8418.93	16969.6	-231.743	0	11.4764	10.3902	11.836	0	0	27.2167	-451.954	34.3928	0
1024	0	0	1024	1	428.05	231.693	196.357	0	0	-16.5044	28.8492	348.64	405.796	8487.61	17013	-348.64	0	14.9689	12.0908	12.5689	0	0	48.1275	-472.73	30.974	0
1025	0	0	1025	1	495.522	291.639	203.882	0	0	-2.67997	0.182623	267.371	387.19	8473.78	17041.7	-267.371	0	13.6572	11.9332	13.6559	0	0	45.4257	-474.175	25.7905	0
1026	0	0	1026	1	516.568	292.489	224.079	0	0	-21.8653	8.24623	67.2041	361.059	8492.97	17033.6	-67.2041	0	12.196	11.5981	12.5619	0	0	40.057	-466.557	24.0089	0
1027	0	0	1027	1	636.202	356.934	279.269	0	0	-19.8392	85.8412	319.406	477.85	8490.94	16956	-319.406	0	17.2573	11.4768	11.8944	0	0	36.2578	-465.035	18.2551	0
1028	0	0	1028	1	466.978	240.973	226.005	0	0	6.14686	118.996	217.734	353.766	8464.95	17022.5	-217.734	0	12.1661	10.8698	11.932	0	0	56.5406	-466.887	26.9031	0
1029	0	0	1029	1	375.006	199.26	175.747	0	0	-73.0631	-8.47132	387.018	337.974	8444.5	17050.3	-387.018	0	13.2136	10.2791	11.3253	0	0	48.552	-459.153	35.3436	0
1030	0	0	1030	1	381.364	217.791	163.573	0	0	-69.9204	52.1177	100.323	355.47	8541.02	16989.7	-100.323	0	12.2035	11.061	11.9679	0	0	37.0123	-459.997	35.3321	0
1031	0	0	1031	1	382.692	202.181	180.512	0	0	-9.6992	16.6954	222.414	228.22	8580.46	17025.2	-222.414	0	7.90177	12.3813	13.2903	0	0	36.567	-465.454	36.5892	0
1032	0	0	1032	1	435.49	245.012	190.478	0	0	-11.5308	-42.1203	287.553	330.75	8482.63	17084	-287.553	0	11.9461	11.1024	12.0325	0	0	51.3568	-467.405	29.6274	0
1034	0	0	1034	1	369.929	192.389	177.539	0	0	-92.6469	-1.27874	40.5206	284.278	8464.09	17043.1	-40.5206	0	9.87933	11.4014	12.1698	0	0	32.1014	-458.12	37.1369	0
1035	0	0	1035	1	394.893	222.961	171.932	0	0	-62.4621	16.9469	92.7399	241.978	8533.56	17024.9	-92.7399	0	8.29426	11.608	11.9031	0	0	36.4051	-457.67	33.9609	0
1036	0	0	1036	1	383.752	263.134	120.618	0	0	-41.8732	38.7056	313.114	332.013	8512.97	17003.2	-313.114	0	12.0686	11.4132	12.1866	0	0	47.2917	-466.025	35.3433	0
1037	0	0	1037	1	403.222	211.087	192.135	0	0	-35.0613	-8.13554	32.998	273.894	8506.16	16950.3	-32.998	0	9.30448	11.2372	12.4528	0	0	41.4371	-461.822	33.0914	0
1039	0	0	1039	1	396.608	250.155	146.453	0	0	-116.881	123.18	186.729	275.397	8488.32	16918.7	-186.729	0	9.90108	11.4476	11.3063	0	0	60.3727	-467.417	33.3842	0
1040	0	0	1040	1	418.061	232.142	185.918	0	0	-23.4388	39.5176	110.46	378.712	8494.54	17002.3	-110.46	0	12.8032	11.7231	11.8043	0	0	41.7995	-465.111	31.4651	0
1042	0	0	1042	1	510.415	257.988	252.427	0	0	-4.57467	42.8849	336.398	397.71	8475.68	16999	-336.398	0	14.4768	11.1355	12.6875	0	0	41.133	-465.81	24.2738	0
1044	0	0	1044	1	516.616	265.743	250.873	0	0	-9.23558	23.7841	115.81	471.242	8480.34	17018.1	-115.81	0	15.9008	11.2088	12.5547	0	0	42.3187	-470.33	23.8834	0
1045	0	0	1045	1	377.186	205.438	171.748	0	0	-47.9981	25.3492	113.169	351.784	8519.1	17116.2	-113.169	0	12.0066	11.4512	11.9441	0	0	38.8493	-461.758	36.0729	0
1047	0	0	1047	1	464.867	229.111	235.756	0	0	-33.1489	41.5099	140.963	433.102	8504.25	17000.4	-140.963	0	14.7509	11.2422	12.6755	0	0	39.0662	-466.718	27.4631	0
1048	0	0	1048	1	556.418	290.606	265.812	0	0	15.2675	20.9046	303.224	541.259	8455.83	17021	-303.224	0	19.2801	11.3322	12.1061	0	0	49.8454	-473.352	21.6334	0
1050	0	0	1050	1	443.119	230.348	212.772	0	0	17.3381	177.13	100.557	283.653	8453.76	17064	-100.557	0	9.63568	10.9906	12.2102	0	0	51	-465.551	28.9759	0
1051	0	0	1051	1	427.062	258.736	168.326	0	0	-37.852	74.4022	113.189	242.242	8608.61	17067.1	-113.189	0	8.22468	11.6325	12.7076	0	0	51.9943	-468.435	30.924	0
1052	0	0	1052	1	346.884	221.218	125.666	0	0	-55.4468	110.401	325.535	326.364	8426.89	17031.1	-325.535	0	12.0014	11.3445	11.632	0	0	48.5526	-464.364	40.1827	0
1055	0	0	1055	1	395.396	195.1	200.295	0	0	-8.69335	29.9291	156.792	380.408	8479.79	17011.9	-156.792	0	12.9151	10.7359	11.9434	0	0	33.3536	-458.309	33.468	0
1056	0	0	1056	1	397.128	226.656	170.472	0	0	-55.1779	26.1229	232.812	183.29	8526.28	17115.4	-232.812	0	6.46179	11.7048	12.5313	0	0	47.4619	-464.985	34.0594	0
1057	0	0	1057	1	456.212	274.154	182.057	0	0	12.8557	55.3132	342.765	425.144	8557.91	17086.2	-342.765	0	15.4528	11.1199	12.1064	0	0	43.651	-466.879	27.899	0
1058	0	0	1058	1	344.853	179.53	165.324	0	0	-104.663	30.0623	27.2097	220.261	8476.1	17011.8	-27.2097	0	7.67758	11.3701	11.9293	0	0	42.5369	-458.867	40.7192	0
1061	0	0	1061	1	415.806	208.977	206.829	0	0	-18.8685	70.2828	-114.368	282.686	8589.63	17071.2	114.368	0	9.63938	11.3255	12.326	0	0	46.3366	-463.902	31.7405	0
1062	0	0	1062	1	407.443	206.391	201.052	0	0	-64.0579	84.4017	46.42	314.654	8535.16	17057.1	-46.42	0	10.7496	10.9565	10.9668	0	0	65.0806	-467.043	31.8073	0
1063	0	0	1063	1	456.422	227.318	229.104	0	0	-77.5857	15.5485	-74.102	329.87	8548.69	17026.3	74.102	0	11.4123	11.4808	11.9845	0	0	49.5788	-465.873	27.9784	0
1064	0	0	1064	1	436.06	216.081	219.979	0	0	-6.20059	3.01864	319.025	342.717	8477.3	17038.8	-319.025	0	12.4255	11.2396	12.8678	0	0	56.9911	-472.686	29.9641	0
1065	0	0	1065	1	484.734	228.317	256.418	0	0	0.135316	23.8103	113.783	478.251	8470.97	17018.1	-113.783	0	16.0976	10.8834	12.1112	0	0	44.3476	-468.203	25.6892	0
1067	0	0	1067	1	573.451	268.74	304.711	0	0	-11.635	17.3529	-49.7701	552.929	8482.74	17024.5	49.7701	0	18.6819	10.636	11.4696	0	0	40.8892	-464.852	20.4989	0
1068	0	0	1068	1	441.015	225.429	215.586	0	0	-47.9704	116.029	85.1709	316.335	8519.07	16925.8	-85.1709	0	10.7852	11.8324	12.4092	0	0	41.6652	-466.151	29.5906	0
1070	0	0	1070	1	348.305	216.57	131.735	0	0	-18.2306	61.7333	305.587	327.675	8489.33	17079.8	-305.587	0	11.7414	11.5141	12.1779	0	0	42.4297	-464.511	40.4176	0
1071	0	0	1071	1	386.127	222.336	163.791	0	0	-41.0392	80.3181	353.816	315.878	8412.48	16961.5	-353.816	0	11.7454	10.2897	11.8742	0	0	49.3234	-461.222	34.2666	0
1072	0	0	1072	1	411.724	257.236	154.488	0	0	-74.5464	-5.86887	224.195	379.689	8445.99	17047.7	-224.195	0	13.5328	11.4051	11.9239	0	0	55.0978	-469.482	32.0203	0
1074	0	0	1074	1	444.573	230.789	213.784	0	0	4.99089	-3.86066	187.217	401.214	8466.11	17045.7	-187.217	0	13.7414	12.2413	12.557	0	0	33.3875	-466.342	29.4997	0
1076	0	0	1076	1	456.677	241.81	214.867	0	0	-60.3941	-34.1157	111.161	405.218	8531.49	17076	-111.161	0	14.0408	11.3311	12.0582	0	0	56.6445	-473.058	27.9269	0
1078	0	0	1078	1	313.903	194.762	119.141	0	0	-144.099	32.5179	34.3789	247.859	8515.54	16909.7	-34.3789	0	8.87163	11.0514	12.4763	0	0	64.5926	-472.144	46.5592	0
1080	0	0	1080	1	522.157	309.688	212.469	0	0	38.4724	49.1131	271.96	443.675	8432.63	17092.4	-271.96	0	15.4464	11.7843	12.8608	0	0	36.5678	-469.198	23.8154	0
1081	0	0	1081	1	480.018	254.351	225.667	0	0	-24.5915	45.994	308.613	439.071	8495.69	17095.5	-308.613	0	15.8089	11.6308	11.8147	0	0	31.8775	-462.165	26.1831	0
1082	0	0	1082	1	425.331	233.01	192.321	0	0	-22.9396	68.4223	182.805	340.854	8494.04	16973.4	-182.805	0	11.6671	11.0577	11.82	0	0	48.4357	-463.566	30.4606	0
1086	0	0	1086	1	462.608	217.978	244.631	0	0	-70.6831	-4.71334	158.057	460.701	8541.78	17046.6	-158.057	0	16.0707	10.9023	12.2073	0	0	48.1742	-469.015	27.3446	0
1087	0	0	1087	1	516.836	293.439	223.397	0	0	-9.18986	58.2523	374.19	453.664	8480.29	16983.6	-374.19	0	16.9385	10.954	12.086	0	0	35.2791	-462.715	23.6598	0
1090	0	0	1090	1	433.457	225.881	207.575	0	0	-84.4487	54.8963	92.7294	364.243	8555.55	16987	-92.7294	0	12.5813	11.764	12.6011	0	0	45.4234	-468.825	30.3295	0
1091	0	0	1091	1	495.735	249.214	246.521	0	0	-49.4656	68.225	-0.297784	401.717	8520.57	16973.6	0.297784	0	13.6512	12.1889	12.2478	0	0	49.6251	-472.374	25.4249	0
1092	0	0	1092	1	405.066	227.399	177.667	0	0	-45.0067	2.78384	-20.0758	303.078	8516.11	17039.1	20.0758	0	10.3277	12.1656	12.5189	0	0	34.5535	-463.248	33.3803	0
1094	0	0	1094	1	490.081	289.664	200.417	0	0	-5.03017	-7.95168	203.913	362.469	8476.13	17049.8	-203.913	0	12.5144	11.7218	12.1009	0	0	39.8192	-464.43	25.6073	0
1095	0	0	1095	1	571.404	287.772	283.632	0	0	-23.6933	57.9468	191.431	501.53	8494.79	17083.6	-191.431	0	17.2121	11.0468	11.8945	0	0	46.57	-468.171	20.7931	0
1096	0	0	1096	1	375.972	190.877	185.096	0	0	14.9976	52.7129	25.667	243.586	8456.1	16989.1	-25.667	0	8.13599	12.1711	12.734	0	0	51.6289	-468.84	37.0725	0
1097	0	0	1097	1	374.811	246.36	128.452	0	0	-8.76434	112.986	307.817	329.952	8479.86	17028.5	-307.817	0	11.8134	11.2677	11.2811	0	0	41.2158	-459.571	35.9123	0
1098	0	0	1098	1	446.186	184.362	261.823	0	0	-41.4345	68.6369	-10.2782	248.768	8512.54	17072.9	10.2782	0	8.43534	11.6694	12.3392	0	0	39.8667	-461.262	29.042	0
1099	0	0	1099	1	390.701	203.282	187.419	0	0	-43.9001	15.2386	194.29	347.604	8515	17126.3	-194.29	0	12.0646	9.82252	11.3164	0	0	47.2297	-457.064	33.2031	0
1100	0	0	1100	1	493.593	277.925	215.668	0	0	-59.7727	-3.00194	195.276	351.695	8431.21	17044.9	-195.276	0	12.3254	10.2093	11.3848	0	0	37.3924	-454.904	24.6396	0
1103	0	0	1103	1	492.132	291.402	200.73	0	0	23.3398	24.6695	281.147	402.034	8447.76	17017.2	-281.147	0	14.1288	11.3884	12.3535	0	0	44.6654	-467.713	25.4364	0
1105	0	0	1105	1	319.032	186.732	132.3	0	0	-59.3044	22.5217	275.859	264.503	8530.4	17119	-275.859	0	9.51576	10.7449	11.9511	0	0	44.6421	-459.114	44.8784	0
1107	0	0	1107	1	508.54	271.569	236.971	0	0	12.0406	66.7917	195.853	533.144	8459.06	17074.7	-195.853	0	18.1486	11.2732	11.541	0	0	37.4888	-465.833	24.0975	0
1108	0	0	1108	1	519.413	291.485	227.928	0	0	52.3425	58.8209	162.387	408.858	8418.76	16983	-162.387	0	13.7272	10.7594	12.2201	0	0	52.9424	-467.904	23.4858	0
1109	0	0	1109	1	520.822	292.033	228.789	0	0	32.4435	33.9437	152.815	484.032	8438.66	17007.9	-152.815	0	16.2802	10.0598	10.6973	0	0	44.7831	-458.187	22.7692	0
1110	0	0	1110	1	550.71	281.458	269.252	0	0	-63.8384	43.6193	158.058	468.657	8435.28	16998.2	-158.058	0	16.2033	11.1272	11.4923	0	0	36.2457	-462.161	21.7098	0
1112	0	0	1112	1	378.916	215.624	163.292	0	0	7.26775	105.154	273.405	268.386	8463.83	17036.4	-273.405	0	9.40483	11.0639	11.8971	0	0	25.102	-451.797	35.6056	0
1113	0	0	1113	1	420.996	274.516	146.48	0	0	5.99627	-3.14124	235.136	302.271	8465.1	17045	-235.136	0	10.5076	11.3337	12.603	0	0	43.6467	-464.514	31.3393	0
1114	0	0	1114	1	504.548	261.578	242.97	0	0	-2.91592	-26.0243	115.749	500.604	8474.02	17067.9	-115.749	0	17.0074	10.803	11.7556	0	0	45.017	-466.282	24.2588	0
1115	0	0	1115	1	432.097	232.673	199.424	0	0	-70.6815	37.4123	239.547	372.35	8541.78	17004.4	-239.547	0	13.2366	10.4485	11.3356	0	0	45.3378	-459.497	29.3662	0
1117	0	0	1117	1	469.427	296.15	173.277	0	0	24.8253	43.6605	328.209	411.888	8446.28	16998.2	-328.209	0	14.8128	10.0425	11.8491	0	0	45.7205	-461.668	26.3768	0
1118	0	0	1118	1	429.56	250.183	179.377	0	0	-23.4188	38.4201	114.618	308.716	8494.52	17003.4	-114.618	0	10.4427	11.3035	11.6849	0	0	28.7196	-454.694	30.1149	0
1119	0	0	1119	1	505.398	263.029	242.37	0	0	15.0211	38.4521	300.539	410.526	8456.08	17003.4	-300.539	0	14.5687	11.0212	12.2959	0	0	27.6487	-459.608	24.4357	0
1121	0	0	1121	1	492.924	298.291	194.633	0	0	16.2188	-20.1178	320.032	372.309	8454.88	17062	-320.032	0	13.5097	10.7851	11.7042	0	0	45.4664	-462.881	24.9772	0
1123	0	0	1123	1	475.471	254.429	221.042	0	0	-30.0893	28.1815	92.1903	482.89	8501.19	17013.7	-92.1903	0	16.3407	11.6941	11.2925	0	0	46.0274	-468.672	26.35	0
1126	0	0	1126	1	456.782	234.181	222.601	0	0	-59.4523	98.7914	76.3982	407.148	8530.55	17042.7	-76.3982	0	13.9101	10.6857	11.538	0	0	63.5257	-470.389	27.4763	0
1129	0	0	1129	1	443.13	222.335	220.796	0	0	-66.4045	37.6469	25.4118	329.245	8537.51	17004.2	-25.4118	0	11.2566	11.889	11.8184	0	0	44.7212	-465.26	29.1911	0
1130	0	0	1130	1	387.207	186.64	200.567	0	0	-91.4824	132.644	-106.35	244.647	8562.58	17008.9	106.35	0	8.60039	11.2	11.6017	0	0	52.9958	-462.889	34.5017	0
1133	0	0	1133	1	508.528	220.775	287.753	0	0	-50.8367	52.8581	30.1472	500.469	8521.94	16989	-30.1472	0	16.9986	11.0295	11.9066	0	0	40.8353	-466.171	24.1308	0
1135	0	0	1135	1	510.951	276.048	234.903	0	0	3.44644	0.45452	126.491	477.28	8467.65	17041.4	-126.491	0	16.1308	10.5414	11.4786	0	0	32.943	-458.793	23.7059	0
1136	0	0	1136	1	361.285	222.085	139.2	0	0	-81.7715	72.2289	147.791	311.686	8453.21	16969.6	-147.791	0	10.8382	10.8543	10.5282	0	0	50.0632	-458.277	37.0424	0
1137	0	0	1137	1	374.181	228.603	145.578	0	0	-76.7147	133.921	-12.9661	254.43	8547.82	17007.6	12.9661	0	8.80379	12.3085	11.8831	0	0	40.1982	-462.67	36.9166	0
1138	0	0	1138	1	423.777	229.779	193.998	0	0	-35.7103	89.711	64.6771	318.416	8506.81	17051.8	-64.6771	0	10.7738	11.6273	11.8297	0	0	51.9046	-466.544	30.8683	0
1139	0	0	1139	1	449.65	197.972	251.677	0	0	-85.8681	-5.02463	-52.5386	388.254	8556.97	17046.9	52.5386	0	13.4905	10.9361	11.3459	0	0	35.8184	-458.094	28.0749	0
1140	0	0	1140	1	488.466	245.492	242.974	0	0	-68.6782	78.6354	-43.9027	349.096	8539.78	16963.2	43.9027	0	11.9857	10.8715	11.8832	0	0	51.0802	-466.313	25.3587	0
1141	0	0	1141	1	446.004	249.924	196.08	0	0	-49.8853	31.9677	5.62665	293.455	8520.99	17009.9	-5.62665	0	9.97713	11.7053	12.2414	0	0	54.1732	-469.4	29.0345	0
1142	0	0	1142	1	447.525	249.67	197.855	0	0	0.241672	6.51309	88.3416	390.375	8470.86	17035.3	-88.3416	0	13.1339	11.2727	11.991	0	0	28.3154	-458.431	28.633	0
1143	0	0	1143	1	351.657	224.462	127.194	0	0	-94.534	-0.2181	-77.4509	255.992	8465.97	17042.1	77.4509	0	8.9463	11.49	11.4291	0	0	34.1743	-455.443	39.4004	0
1144	0	0	1144	1	350.974	169.313	181.662	0	0	-48.1847	84.2448	108.607	378.929	8519.29	17057.3	-108.607	0	12.9105	11.1523	11.3967	0	0	56.2612	-465.709	39.268	0
1145	0	0	1145	1	403.409	235.669	167.74	0	0	-148.29	-21.2843	203.836	222.941	8619.39	17063.1	-203.836	0	8.30998	11.5442	13.2624	0	0	43.8993	-465.654	33.5978	0
1146	0	0	1146	1	395.288	200.769	194.52	0	0	-56.9315	29.3829	-1.49466	314.274	8528.03	17012.5	1.49466	0	10.7168	11.9735	12.6511	0	0	36.7027	-465.29	34.4728	0
1148	0	0	1148	1	414.102	222.976	191.126	0	0	-44.9585	81.3607	131.54	384.647	8516.06	16860.8	-131.54	0	13.1285	11.4009	12.8368	0	0	56.1281	-473.994	32.1752	0
1152	0	0	1152	1	500.405	304.726	195.679	0	0	-35.5692	46.3228	153.719	422.239	8506.67	16995.5	-153.719	0	14.424	10.8104	12.3477	0	0	47.6044	-467.918	24.6967	0
1156	0	0	1156	1	372.278	162.165	210.113	0	0	-6.1362	138.082	112.237	269.942	8477.24	17003.4	-112.237	0	9.13981	11.0067	11.6731	0	0	34.5561	-454.218	36.3122	0
1161	0	0	1161	1	387.104	259.487	127.617	0	0	-54.6881	74.3792	197.042	265.418	8525.79	16967.5	-197.042	0	9.22401	10.7795	11.8525	0	0	43.4234	-458.612	34.4133	0
1165	0	0	1165	1	454.136	196.145	257.99	0	0	-9.16229	84.7115	-48.5559	306.43	8480.26	17056.8	48.5559	0	10.3422	11.5991	11.9445	0	0	42.9138	-462.655	28.1952	0
1166	0	0	1166	1	511.603	242.936	268.667	0	0	-26.2503	66.2967	141.617	466.218	8497.35	17075.2	-141.617	0	15.8348	11.3087	12.1667	0	0	55.6602	-474.387	24.1067	0
1167	0	0	1167	1	375.756	193.54	182.216	0	0	-57.1701	121.01	195.187	294.779	8627.93	17020.5	-195.187	0	10.2812	11.6674	12.283	0	0	33.1838	-460.334	36.5681	0
1168	0	0	1168	1	425.818	209.169	216.649	0	0	-56.7875	22.5378	152.197	364.396	8527.89	17119	-152.197	0	12.5672	11.4458	12.6847	0	0	47.4236	-469.305	30.9505	0
1170	0	0	1170	1	465.938	263.025	202.913	0	0	2.34697	14.4701	299.925	345.454	8468.75	17027.4	-299.925	0	12.3334	10.9245	12.4599	0	0	41.7813	-463.572	27.1837	0
1173	0	0	1173	1	532.209	275.081	257.128	0	0	-4.15256	14.1221	335.196	484.126	8475.25	17027.7	-335.196	0	17.681	9.78396	10.9341	0	0	32.1556	-453.623	22.1388	0
1175	0	0	1175	1	362.743	173.576	189.166	0	0	-103.751	41.4074	120.789	297.253	8574.85	17000.5	-120.789	0	10.4188	11.0995	11.6497	0	0	49.6014	-461.136	37.658	0
1176	0	0	1176	1	380.05	211.904	168.146	0	0	-26.3071	58.2078	229.06	333.977	8497.41	16983.7	-229.06	0	11.6037	11.4118	12.3315	0	0	45.9981	-466.846	35.8872	0
1178	0	0	1178	1	422.282	234.427	187.855	0	0	23.0742	45.4179	231.635	269.336	8547.69	16896.8	-231.635	0	9.25659	11.3176	12.7172	0	0	56.5761	-468.96	31.2518	0
1179	0	0	1179	1	410.91	233.294	177.616	0	0	-36.6463	57.315	163.879	406.553	8507.75	17084.2	-163.879	0	13.9176	10.9129	11.3878	0	0	30.5954	-456.57	31.6257	0
1180	0	0	1180	1	392.362	187.181	205.181	0	0	14.8634	73.82	180.845	338.677	8456.24	17067.7	-180.845	0	11.4787	11.6769	11.734	0	0	42.1325	-464.769	34.2066	0
1183	0	0	1183	1	438.295	258.283	180.013	0	0	-46.4424	108.086	117.77	367.157	8517.54	16933.8	-117.77	0	12.5376	11.5046	11.6016	0	0	44.3457	-465.243	29.3725	0
1186	0	0	1186	1	393.617	193.4	200.218	0	0	17.0406	15.6259	181.425	347.443	8454.06	17026.2	-181.425	0	11.8143	11.1561	12.8958	0	0	33.2704	-461.994	34.3535	0
1188	0	0	1188	1	332.617	152.622	179.995	0	0	-1.26818	104.344	39.8173	190.483	8572.03	17037.2	-39.8173	0	6.39527	11.5211	12.9761	0	0	36.1993	-459.583	43.6329	0
1189	0	0	1189	1	366.581	234.612	131.97	0	0	-63.0049	110.391	378.322	284.379	8534.11	17031.1	-378.322	0	10.8648	11.3376	12.0429	0	0	31.613	-457.37	37.4903	0
1192	0	0	1192	1	382.755	199.755	183	0	0	-26.6159	25.9579	-41.1386	264.369	8497.72	16916.2	41.1386	0	8.95159	11.1388	11.9936	0	0	37.6032	-458.043	35.2153	0
1193	0	0	1193	1	388.564	205.878	182.686	0	0	-11.4316	13.1414	-98.7695	245.114	8582.19	17028.7	98.7695	0	8.33427	11.6141	12.5117	0	0	30.3205	-457.609	35.0238	0
1196	0	0	1196	1	526.161	325.91	200.25	0	0	-36.9216	128.745	276.906	534.078	8508.02	17012.8	-276.906	0	19.0372	10.6003	11.3779	0	0	40.1587	-464.208	22.8241	0
1197	0	0	1197	1	463.789	250.152	213.637	0	0	-14.1502	18.6015	185.344	412.413	8485.25	17122.9	-185.344	0	14.1348	11.0176	12.4835	0	0	49.4726	-470.919	27.3936	0
1198	0	0	1198	1	375.992	219.49	156.502	0	0	19.7641	-30.4116	160.598	247.206	8551	17171.9	-160.598	0	8.43707	11.7043	11.5414	0	0	33.2182	-455.447	36.1481	0
1200	0	0	1200	1	518.148	322.475	195.673	0	0	17.7527	55.5174	351.874	404.554	8553.01	16986.3	-351.874	0	14.776	10.7283	12.79	0	0	24.9624	-458.367	23.7047	0
1202	0	0	1202	1	454.415	237.327	217.089	0	0	17.1926	43.4457	134.468	286.666	8553.57	16998.4	-134.468	0	9.62907	10.7595	12.9238	0	0	54.8506	-468.127	28.1888	0
1204	0	0	1204	1	470.087	289.994	180.093	0	0	-15.636	38.8491	334.992	376.676	8486.74	17003	-334.992	0	13.7494	11.6002	12.0805	0	0	35.9707	-463.268	26.9917	0
1206	0	0	1206	1	475.206	268.655	206.552	0	0	-36.0597	70.2132	151.112	413.749	8507.16	16971.6	-151.112	0	14.1222	11.8281	12.9403	0	0	42.9503	-471.489	26.9834	0
1208	0	0	1208	1	479.862	228.418	251.443	0	0	-77.7959	39.506	229.642	445.899	8548.9	17102	-229.642	0	15.8461	10.9366	12.6815	0	0	58.1977	-473.338	26.2315	0
1211	0	0	1211	1	385.143	224.606	160.537	0	0	-32.9941	101.443	36.8494	217.889	8504.09	16940.4	-36.8494	0	7.3724	11.6229	12.1718	0	0	43.9165	-460.514	35.2772	0
1212	0	0	1212	1	360.571	224.371	136.2	0	0	-56.2921	64.4095	48.0975	184.946	8527.39	16977.5	-48.0975	0	6.29452	11.541	11.9028	0	0	31.8105	-454.765	38.3906	0
1213	0	0	1213	1	358.351	191.621	166.73	0	0	-56.4967	37.8305	99.0677	277.976	8527.6	17103.7	-99.0677	0	9.49365	11.2748	11.5666	0	0	34.136	-455.663	38.3479	0
1214	0	0	1214	1	431.04	265.162	165.879	0	0	-50.8349	52.0431	77.7598	331.889	8521.94	16989.8	-77.7598	0	11.2844	11.6267	11.6182	0	0	42.7746	-462.264	30.088	0
1215	0	0	1215	1	479.492	290.45	189.042	0	0	62.6831	68.3146	362.723	429.733	8408.42	16973.5	-362.723	0	15.686	10.5341	11.4339	0	0	33.2641	-457.343	25.7082	0
1216	0	0	1216	1	378.614	178.12	200.494	0	0	-107.679	59.8679	81.7595	297.203	8479.12	16982	-81.7595	0	10.3882	10.1091	11.5631	0	0	72.1852	-468.447	34.917	0
1219	0	0	1219	1	443.053	260.125	182.928	0	0	-40.6706	41.0197	119.202	374.021	8511.77	17100.5	-119.202	0	12.7273	10.4187	10.6721	0	0	44.1061	-455.975	28.1468	0
1220	0	0	1220	1	517.546	278.377	239.169	0	0	4.23248	36.0608	183.836	452.811	8466.87	17005.8	-183.836	0	15.4132	10.6123	12.1177	0	0	32.2397	-460.415	23.5204	0
1221	0	0	1221	1	374.539	235.564	138.975	0	0	-47.7364	25.1868	163.58	253.04	8518.84	17116.3	-163.58	0	8.71487	10.6036	10.948	0	0	49.3613	-455.104	35.3859	0
1223	0	0	1223	1	414.465	249.378	165.087	0	0	21.223	-22.4912	232.213	350.939	8449.88	17064.4	-232.213	0	12.2023	11.5685	11.5022	0	0	50.3297	-467.524	31.6214	0
1227	0	0	1227	1	344.653	204.555	140.098	0	0	-78.0841	31.0922	199.267	343.92	8449.52	17110.4	-199.267	0	12.1115	10.8456	11.705	0	0	43.1591	-461.5	40.2486	0
1229	0	0	1229	1	407.818	240.446	167.372	0	0	27.6515	181.068	352.405	288.493	8443.45	16960.5	-352.405	0	10.6318	10.3434	11.6383	0	0	66.3091	-464.723	31.7781	0
1231	0	0	1231	1	426.377	205.738	220.639	0	0	0.0786782	28.5119	147.415	320.918	8471.02	17013.3	-147.415	0	10.8535	11.0178	11.3197	0	0	39.3993	-458.192	30.132	0
1232	0	0	1232	1	422.191	207.576	214.615	0	0	-68.5783	94.3255	-125.72	315.412	8539.68	17047.2	125.72	0	10.9573	11.3797	11.9685	0	0	45.8257	-463.37	30.972	0
1233	0	0	1233	1	351.124	183.739	167.385	0	0	-124.885	80.1567	-70.2321	227.666	8595.99	17061.4	70.2321	0	8.06627	11.2279	11.4399	0	0	40.6642	-456.649	39.3212	0
1234	0	0	1234	1	420.797	245.817	174.98	0	0	29.8168	56.7642	127.256	387.096	8441.28	16985.1	-127.256	0	12.9559	10.2379	11.0289	0	0	42.8338	-456.975	30.1795	0
1236	0	0	1236	1	424.153	251.698	172.455	0	0	5.20291	100.923	280.41	374.115	8465.9	17040.6	-280.41	0	13.1539	10.7857	10.5256	0	0	59.2255	-464.411	29.8916	0
1237	0	0	1237	1	390.459	240.491	149.968	0	0	-7.8771	56.1815	374.106	337.679	8478.98	16985.7	-374.106	0	12.6045	10.126	11.1519	0	0	31.7103	-450.955	33.3168	0
1240	0	0	1240	1	480.981	288.342	192.639	0	0	29.601	-21.414	241.315	342.27	8441.5	17063.3	-241.315	0	11.9205	10.7929	11.6247	0	0	45.771	-461.619	25.7595	0
1242	0	0	1242	1	451.677	216.453	235.224	0	0	-44.4443	23.0958	-70.3008	357.116	8615.21	17018.8	70.3008	0	12.1907	11.7603	12.0398	0	0	46.0376	-466.295	28.4973	0
1243	0	0	1243	1	405.652	230.254	175.398	0	0	-3.16295	55.171	179.684	357.995	8474.26	16986.7	-179.684	0	12.1808	11.4895	12.6898	0	0	35.6027	-464.423	33.06	0
1244	0	0	1244	1	302.696	165.446	137.25	0	0	-20.735	-17.1734	98.0401	220.574	8491.84	17059	-98.0401	0	7.49689	11.156	12.122	0	0	33.1487	-455.23	48.8094	0
1245	0	0	1245	1	361.599	216.341	145.258	0	0	8.07166	16.3371	290.965	247.017	8463.03	16925.9	-290.965	0	8.76264	11.0281	12.3346	0	0	40.768	-458.551	38.172	0
1247	0	0	1247	1	367.964	191.261	176.703	0	0	-73.4014	10.6482	-31.734	310.516	8544.5	17130.9	31.734	0	10.692	11.3452	12.2423	0	0	42.1239	-463.873	37.4149	0
1249	0	0	1249	1	427.07	249.873	177.197	0	0	6.49869	45.011	320.108	373.189	8464.6	17096.5	-320.108	0	13.4075	10.661	11.9053	0	0	48.1669	-463.266	30.1522	0
1250	0	0	1250	1	428.36	253.194	175.166	0	0	0.402679	69.9746	242.076	393.609	8470.7	16971.9	-242.076	0	13.6306	9.61083	11.2821	0	0	35.2464	-451.993	29.2996	0
1251	0	0	1251	1	384.603	233.126	151.478	0	0	15.3601	-45.3498	265.007	267.536	8455.74	17087.2	-265.007	0	9.50479	10.6579	10.7292	0	0	34.1461	-450.1	34.0652	0
1252	0	0	1252	1	401.158	210.417	190.741	0	0	-22.1457	105.383	116.521	260.274	8493.25	17135.8	-116.521	0	8.81413	11.1238	11.723	0	0	52.6969	-462.962	32.9196	0
1254	0	0	1254	1	443.809	179.252	264.557	0	0	-22.1306	23.2862	-103.026	360.627	8493.23	17018.6	103.026	0	12.2888	10.1353	12.2234	0	0	49.2929	-462.585	28.5532	0
1256	0	0	1256	1	307.079	186.753	120.325	0	0	-33.3354	23.1984	209.483	252.889	8404.78	17018.7	-209.483	0	8.77499	10.62	10.5296	0	0	49.2767	-454.398	46.0692	0
1258	0	0	1258	1	362.838	187.973	174.865	0	0	-77.4163	-29.4272	-5.97212	245.255	8448.86	16971.6	5.97212	0	8.50752	11.6433	11.0711	0	0	23.8455	-449.388	37.6233	0
1261	0	0	1261	1	470.207	252.032	218.175	0	0	-30.1462	57.7501	27.2306	392.345	8501.25	16984.1	-27.2306	0	13.2371	10.3905	10.6897	0	0	45.5352	-457.106	26.0567	0
1262	0	0	1262	1	466.172	243.69	222.482	0	0	-52.2126	14.1836	-107.368	332.984	8523.31	17027.7	107.368	0	11.4599	10.7891	11.2899	0	0	45.9485	-459.899	26.7087	0
1263	0	0	1263	1	306.372	193.487	112.885	0	0	-16.0664	82.6286	406.595	235.075	8487.17	16859.6	-406.595	0	8.99476	11.4229	11.9866	0	0	33.0765	-456.315	48.1081	0
1265	0	0	1265	1	420.24	228.114	192.126	0	0	20.7148	89.4586	286.102	294.624	8450.39	16952.4	-286.102	0	10.3461	10.4782	11.9854	0	0	42.6769	-458.494	30.75	0
1267	0	0	1267	1	394.47	253.958	140.511	0	0	-76.6299	25.3549	257.222	283.612	8448.07	17016.5	-257.222	0	10.1977	10.716	10.7053	0	0	65.3526	-463.474	32.9527	0
1268	0	0	1268	1	419.261	197.001	222.26	0	0	2.71963	91.2212	175.218	393.801	8468.38	17050.3	-175.218	0	13.3718	10.9184	10.8806	0	0	72.3915	-471.598	30.57	0
1269	0	0	1269	1	321.171	163.855	157.316	0	0	-0.499635	-44.3729	-3.78924	276.276	8471.6	16986.6	3.78924	0	9.38726	10.1687	10.5577	0	0	20.7658	-441.051	42.9805	0
1270	0	0	1270	1	350.79	209.156	141.634	0	0	52.9135	-20.1825	244.725	265.061	8418.19	16962.4	-244.725	0	9.2113	11.0501	11.6333	0	0	31.0766	-452.74	39.3784	0
1272	0	0	1272	1	304.674	158.161	146.513	0	0	-95.7723	1.55384	-72.3295	259.293	8566.87	17040.3	72.3295	0	9.06055	10.6208	10.9119	0	0	47.0982	-455.547	46.8971	0
1274	0	0	1274	1	391.911	189.79	202.121	0	0	-52.6938	-6.69195	61.833	294.097	8623.45	16948.9	-61.833	0	10.0543	11.2274	12.0473	0	0	54.5336	-466.461	34.1825	0
1276	0	0	1276	1	407.26	192.943	214.316	0	0	52.8307	-48.7923	88.5938	370.792	8517.93	16991	-88.5938	0	12.5313	10.1867	11.229	0	0	24.8758	-449.135	31.5731	0
1277	0	0	1277	1	507.978	216.176	291.802	0	0	-39.3855	34.4235	77.645	405.646	8510.49	17107.1	-77.645	0	13.747	10.211	10.869	0	0	56.4842	-462.915	23.5996	0
1278	0	0	1278	1	373.343	204.407	168.937	0	0	-40.8195	232.215	321.046	268.226	8511.92	16909.3	-321.046	0	10.0704	11.331	13.1073	0	0	67.7418	-476.249	37.1351	0
1279	0	0	1279	1	411.43	257.973	153.456	0	0	-21.0827	13.9914	212.827	323.695	8392.52	17027.9	-212.827	0	11.2133	10.4357	11.5792	0	0	41.113	-456.833	31.4281	0
1280	0	0	1280	1	404.333	227.783	176.55	0	0	-4.51676	56.6037	145.329	342.105	8475.62	16985.3	-145.329	0	11.5593	10.7786	11.2569	0	0	53.926	-462.098	32.1842	0
1281	0	0	1281	1	383.355	191.648	191.707	0	0	-111.958	-26.4074	115.345	267.845	8583.06	16968.6	-115.345	0	9.52023	10.369	11.3158	0	0	39.791	-453.293	34.362	0
1286	0	0	1286	1	379.717	225.094	154.623	0	0	-56.1598	42.8091	197.845	343.826	8427.6	16999.1	-197.845	0	11.9698	9.77493	10.6849	0	0	40.7854	-450.832	34.1342	0
1288	0	0	1288	1	486.954	233.118	253.836	0	0	9.07027	21.3368	154.421	409.06	8462.03	17120.2	-154.421	0	13.8365	10.7931	11.1941	0	0	56.949	-466.25	25.212	0
1290	0	0	1290	1	410.91	244.916	165.994	0	0	-25.4867	40.5113	283.761	329.905	8496.59	17001.4	-283.761	0	11.7341	10.4995	11.7171	0	0	45.7146	-459.524	31.5732	0
1302	0	0	1302	1	344.328	187.797	156.531	0	0	12.6786	-1.70153	23.8952	233.702	8558.08	16943.9	-23.8952	0	7.84283	10.8484	11.5356	0	0	31.1129	-450.938	40.1938	0
1304	0	0	1304	1	413.107	205.305	207.802	0	0	-52.0018	42.5941	142.033	214.666	8622.76	17098.9	-142.033	0	7.36196	11.4573	12.4987	0	0	41.8785	-461.049	32.1586	0
1307	0	0	1307	1	440.709	252.481	188.228	0	0	-36.9923	99.715	36.9051	354.663	8508.09	17141.5	-36.9051	0	12.0129	10.4818	11.7624	0	0	86.5646	-480.919	28.7954	0
1309	0	0	1309	1	449.402	280.782	168.621	0	0	-63.7115	45.6303	313.876	440.491	8435.15	16996.2	-313.876	0	16.1579	10.0136	10.3963	0	0	47.3875	-457.456	27.3648	0
1310	0	0	1310	1	425.488	205.652	219.835	0	0	-38.8045	-38.0962	118.393	332.553	8509.91	17080	-118.393	0	11.4542	11.4939	11.9469	0	0	39.8639	-462.262	30.6944	0
1312	0	0	1312	1	365.172	156.758	208.414	0	0	-39.2324	14.4851	64.2585	293.346	8510.33	17027.4	-64.2585	0	9.95208	11.2417	12.4021	0	0	41.0303	-461.689	37.8331	0
1315	0	0	1315	1	352.636	169.953	182.683	0	0	-134.526	50.221	-71.0611	245.296	8605.63	16991.6	71.0611	0	8.74137	11.3637	11.5974	0	0	47.5666	-458.6	39.2766	0
1316	0	0	1316	1	377.129	185.118	192.01	0	0	25.6324	26.2883	214.817	234.099	8445.47	17015.6	-214.817	0	8.0121	10.0543	11.4104	0	0	50.5944	-455.947	34.9899	0
1319	0	0	1319	1	439.713	291.854	147.86	0	0	51.9364	81.4699	334.29	390.549	8518.82	17060.1	-334.29	0	14.0077	10.1957	11.6256	0	0	31.6193	-454.224	28.7046	0
1320	0	0	1320	1	440.046	278.484	161.562	0	0	-67.9417	-4.92056	100.898	288.852	8539.04	17046.8	-100.898	0	9.96406	10.744	11.8583	0	0	38.7992	-456.809	29.0019	0
1324	0	0	1324	1	346.998	182.435	164.564	0	0	-130.505	77.4923	140.946	221.037	8601.61	16964.4	-140.946	0	7.91025	11.4004	12.2426	0	0	38.3886	-458.786	40.5921	0
1326	0	0	1326	1	413.816	236.589	177.227	0	0	27.991	73.8454	320.902	295.255	8443.11	17067.7	-320.902	0	10.5457	11.1561	11.2805	0	0	35.9503	-455.257	31.3957	0
1327	0	0	1327	1	366.543	256.676	109.866	0	0	-48.1584	-41.5334	326.434	360.143	8419.6	17083.4	-326.434	0	13.4731	10.1368	10.8529	0	0	34.8394	-451.888	36.0925	0
1328	0	0	1328	1	366.093	192.498	173.595	0	0	-102.537	52.3858	-81.086	239.65	8573.64	16989.5	81.086	0	8.38301	10.7375	11.5784	0	0	44.8439	-456.258	36.9296	0
1329	0	0	1329	1	541.277	254.523	286.755	0	0	-63.185	15.6374	108.239	428.466	8534.29	17125.9	-108.239	0	14.7185	11.7768	12.0822	0	0	44.5214	-469.461	22.526	0
1334	0	0	1334	1	451.075	243.69	207.385	0	0	-60.4425	-21.1996	136.138	309.659	8531.54	17063.1	-136.138	0	10.7402	11.048	11.7158	0	0	56.6935	-466.479	28.1431	0
1335	0	0	1335	1	403.643	247.563	156.08	0	0	-50.6312	36.785	290.857	363.988	8422.07	17005.1	-290.857	0	13.1197	9.82905	10.3645	0	0	46.5908	-453.54	31.3657	0
1337	0	0	1337	1	213.2	120.98	92.2197	0	0	-100.453	-54.2085	116.278	178.527	8471.89	16996.4	-116.278	0	6.3529	11.2491	11.4498	0	0	39.0575	-453.855	80.2491	0
1339	0	0	1339	1	395.645	222.55	173.095	0	0	-5.91639	-99.002	65.4962	231.671	8477.02	17140.9	-65.4962	0	8.05227	11.3902	11.6529	0	0	44.9931	-459.275	33.6384	0
1340	0	0	1340	1	409.801	219.123	190.678	0	0	0.995299	94.3816	125.93	303.187	8470.11	17146.8	-125.93	0	10.2099	10.6474	10.3231	0	0	45.6491	-455.298	31.1165	0
1341	0	0	1341	1	402.339	213.083	189.256	0	0	-40.5327	65.4021	163.452	232.455	8511.63	17076.1	-163.452	0	7.96681	11.2607	12.1399	0	0	34.28	-455.988	33.0556	0
1346	0	0	1346	1	376.759	200.543	176.216	0	0	-13.9055	22.4814	-36.1064	276.67	8485.01	17019.4	36.1064	0	9.33757	11.6002	11.7148	0	0	42.8887	-461.279	36.0867	0
1347	0	0	1347	1	472.167	279.022	193.145	0	0	-39.79	110.092	-0.958013	322.361	8510.89	16931.8	0.958013	0	10.9547	10.078	11.1978	0	0	53.3215	-459.547	25.9769	0
1349	0	0	1349	1	462.718	236.837	225.881	0	0	-38.416	-2.28817	-1.38439	405.61	8509.52	17143.8	1.38439	0	13.7905	9.80327	10.9224	0	0	47.7563	-458.081	26.4612	0
1351	0	0	1351	1	426.382	212.684	213.697	0	0	-68.8785	74.2639	141.18	414.949	8539.98	17067.3	-141.18	0	14.3222	10.8585	11.2565	0	0	38.1427	-459.277	30.0344	0
1355	0	0	1355	1	382.383	256.135	126.248	0	0	-88.4193	-25.5361	341.045	384.075	8459.86	17067.4	-341.045	0	14.7163	10.4807	11.5581	0	0	39.3794	-461.023	34.6666	0
1356	0	0	1356	1	447.851	258.361	189.489	0	0	-47.5661	36.4482	77.9055	318.407	8518.67	17005.4	-77.9055	0	10.82	11.2767	11.9781	0	0	33.9528	-458.092	28.6022	0
1357	0	0	1357	1	286.032	153.725	132.307	0	0	78.1566	63.6692	75.6797	172.11	8592.26	17077.9	-75.6797	0	5.71483	10.6959	11.6648	0	0	43.9868	-452.32	52.0018	0
1359	0	0	1359	1	304.754	179.36	125.394	0	0	-89.3548	18.8526	65.1014	241.463	8560.46	17023	-65.1014	0	8.36278	11.2448	11.6825	0	0	24.5211	-450.666	48.0614	0
1363	0	0	1363	1	442.104	216.161	225.943	0	0	-46.4705	35.6565	117.154	408.964	8517.57	17105.9	-117.154	0	13.946	10.2658	11.3951	0	0	56.31	-465.86	28.4441	0
1364	0	0	1364	1	413.607	234.792	178.815	0	0	-14.8812	-5.57747	159.093	273.294	8585.64	17147.1	-159.093	0	9.34474	9.6063	10.4685	0	0	46.8492	-449.789	30.3205	0
1365	0	0	1365	1	410.72	263.609	147.112	0	0	5.98188	22.3914	154.476	385.125	8465.12	17019.5	-154.476	0	13.034	10.318	10.9933	0	0	34.6952	-454.434	31.1802	0
1367	0	0	1367	1	345.13	219.514	125.616	0	0	-77.2811	65.7014	188.994	327.239	8448.72	17075.8	-188.994	0	11.4643	9.88125	11.0962	0	0	45.5961	-454.162	39.1191	0
1368	0	0	1368	1	434.731	230.729	204.001	0	0	-36.8495	-3.19912	319.276	296.679	8507.95	17045.1	-319.276	0	10.8797	10.6927	12.0572	0	0	39.5202	-457.783	29.5262	0
1369	0	0	1369	1	461.18	236.384	224.796	0	0	41.079	6.50849	132.972	354.475	8430.02	17035.4	-132.972	0	11.9058	9.9762	11.0508	0	0	32.4892	-449.39	26.6876	0
1370	0	0	1370	1	352.254	209.25	143.004	0	0	39.1767	134.933	147.843	221.974	8431.92	16906.9	-147.843	0	7.48499	10.7972	10.4701	0	0	46.1367	-451.668	38.2584	0
1373	0	0	1373	1	464.204	238.884	225.319	0	0	-17.1671	54.4357	-67.1033	265.165	8488.27	16987.4	67.1033	0	8.97246	10.3552	12.1669	0	0	29.5059	-451.38	26.9935	0
1378	0	0	1378	1	413.214	206.651	206.563	0	0	-10.4999	2.5621	-66.9343	311.724	8481.6	17039.3	66.9343	0	10.5651	10.6497	11.1584	0	0	46.3183	-459.621	31.1639	0
1379	0	0	1379	1	338.931	190.019	148.912	0	0	-73.0744	21.7527	202.064	317.592	8444.51	17020.1	-202.064	0	11.1778	10.3321	10.9443	0	0	46.6571	-455.668	40.3159	0
1380	0	0	1380	1	427.753	287.238	140.515	0	0	-16.8165	47.3082	348.09	313.508	8487.92	16994.6	-348.09	0	11.5351	10.1678	12.093	0	0	32.6724	-453.602	29.9358	0
1381	0	0	1381	1	343.866	185.154	158.711	0	0	-78.6465	-43.4935	153.581	273.543	8450.09	16886	-153.581	0	9.65949	11.2016	11.4238	0	0	52.012	-462.451	40.4352	0
1386	0	0	1386	1	404.329	219.285	185.044	0	0	-60.9802	18.2678	248.986	323.914	8532.08	16923.9	-248.986	0	11.5318	10.5396	10.8959	0	0	49.1611	-458.127	31.8964	0
1388	0	0	1388	1	460.162	293.535	166.626	0	0	-9.69555	55.7511	148.965	334.211	8480.8	16986.1	-148.965	0	11.3149	10.9448	11.3856	0	0	38.5391	-456.941	27.2576	0
1390	0	0	1390	1	412.297	257.879	154.418	0	0	22.6565	72.303	364.7	386.31	8448.44	16969.6	-364.7	0	14.2035	9.95835	11.4773	0	0	46.5909	-460.196	31.0607	0
1393	0	0	1393	1	378.737	203.162	175.576	0	0	26.1512	120.966	160.717	255.417	8444.95	16920.9	-160.717	0	8.63062	10.1742	11.2674	0	0	31.7621	-448.214	34.7867	0
1396	0	0	1396	1	387.894	205.027	182.867	0	0	-12.0323	-1.67251	215.012	308.939	8483.13	16943.9	-215.012	0	10.7102	10.9107	12.146	0	0	30.3048	-455.755	34.5374	0
1398	0	0	1398	1	350.812	233.992	116.82	0	0	29.8486	66.4406	144.606	206.325	8441.25	16975.4	-144.606	0	6.92325	10.5453	11.4	0	0	26.7506	-446.07	38.8965	0
1399	0	0	1399	1	379.946	202.105	177.841	0	0	30.494	72.9509	214.423	264.571	8540.27	17168.2	-214.423	0	9.02274	9.91373	12.0951	0	0	36.9371	-452.806	34.9043	0
1402	0	0	1402	1	368.886	218.285	150.601	0	0	-1.06554	47.1141	298.55	266.158	8472.17	16994.7	-298.55	0	9.46377	10.6497	12.2243	0	0	40.7552	-457.828	36.8525	0
1403	0	0	1403	1	431.512	216.091	215.421	0	0	-38.7587	82.0161	-87.5107	277.637	8509.86	16959.8	87.5107	0	9.48109	10.6806	12.1156	0	0	49.5757	-460.528	29.8354	0
1405	0	0	1405	1	341.97	161.015	180.955	0	0	-53.3046	52.4011	-103.824	201.337	8524.41	16989.5	103.824	0	6.91587	10.8529	11.6811	0	0	35.1431	-452.07	40.6722	0
1407	0	0	1407	1	376.059	215.664	160.396	0	0	-3.71299	83.1068	115.315	303.945	8474.81	16958.8	-115.315	0	10.2262	9.53818	9.85839	0	0	45.2282	-446.647	33.9933	0
1408	0	0	1408	1	439.595	206.392	233.203	0	0	0.458963	-17.2447	-54.8337	375.381	8470.64	17059.1	54.8337	0	12.7177	10.6802	12.0381	0	0	39.7323	-460.91	29.0831	0
1409	0	0	1409	1	444.243	221.705	222.538	0	0	10.3023	43.2367	104.506	371.416	8460.8	16998.6	-104.506	0	12.4448	9.2731	10.574	0	0	37.4901	-446.207	27.5357	0
1411	0	0	1411	1	386.501	232.37	154.13	0	0	-65.9032	-22.4866	97.8374	375.308	8537	17064.3	-97.8374	0	12.9756	10.5581	11.4134	0	0	40.1283	-458.772	34.1418	0
1412	0	0	1412	1	351.728	182.963	168.765	0	0	-65.3986	31.3971	204.368	261.284	8436.84	17110.1	-204.368	0	9.15958	10.194	11.3117	0	0	66.962	-464.534	38.4707	0
1413	0	0	1413	1	371.8	207.46	164.341	0	0	5.03711	46.5273	117.675	366.123	8466.06	16995.3	-117.675	0	12.2966	10.8153	9.8191	0	0	32.5494	-449.655	35.2013	0
1414	0	0	1414	1	488.015	292.044	195.97	0	0	-11.0319	65.8792	172.992	446.7	8482.13	17075.6	-172.992	0	15.2024	10.0208	10.1741	0	0	46.5149	-455.943	24.5494	0
1415	0	0	1415	1	405.125	269.456	135.669	0	0	19.2988	29.8018	259.84	259.259	8451.8	17012.1	-259.84	0	9.02604	10.2831	10.6141	0	0	43.0908	-450.681	31.5553	0
1416	0	0	1416	1	341.486	182.813	158.674	0	0	-33.1172	63.718	-2.98595	263.208	8504.22	17077.8	2.98595	0	8.89801	10.214	11.7031	0	0	40.1745	-454.072	40.3105	0
1417	0	0	1417	1	383.151	231.285	151.866	0	0	24.239	35.1586	189.345	288.647	8446.86	17006.7	-189.345	0	9.80073	9.74375	11.4362	0	0	25.9846	-445.328	34.0901	0
1418	0	0	1418	1	480.785	284.319	196.466	0	0	13.0869	20.7948	144.177	485.57	8458.01	17021.1	-144.177	0	16.3803	10.9634	11.0776	0	0	45.9622	-465.067	25.6499	0
1420	0	0	1420	1	303.345	157.095	146.25	0	0	15.8275	-15.9233	301.544	213.392	8455.27	16958.1	-301.544	0	7.65208	10.6403	11.137	0	0	42.8296	-452.837	47.3893	0
1421	0	0	1421	1	354.269	208.573	145.696	0	0	-33.4684	63.5706	262.517	268.702	8504.57	16978.3	-262.517	0	9.47716	10.5512	11.4927	0	0	42.139	-455.716	38.4409	0
1426	0	0	1426	1	312.759	147.621	165.138	0	0	-24.0469	23.9276	-8.79194	181.473	8594.81	17017.9	8.79194	0	6.12837	10.677	11.4946	0	0	44.1548	-452.089	45.7287	0
1429	0	0	1429	1	415.186	239.472	175.714	0	0	-72.3698	4.23951	133.519	414.329	8443.81	17037.6	-133.519	0	14.3696	10.5894	11.2965	0	0	42.3535	-459.597	31.0014	0
1431	0	0	1431	1	319.903	142.929	176.974	0	0	-4.16534	52.7642	249.305	214.255	8475.27	16989.1	-249.305	0	7.45278	10.8847	11.5209	0	0	45.6767	-455.558	44.5026	0
1432	0	0	1432	1	454.021	257.521	196.5	0	0	26.4001	113.189	176.019	328.526	8544.36	17128	-176.019	0	11.1252	10.9154	11.3068	0	0	43.6334	-458.877	27.6991	0
1435	0	0	1435	1	512.495	263.954	248.541	0	0	48.9318	71.7189	182.804	426.56	8422.17	16970.1	-182.804	0	14.389	10.5109	10.5496	0	0	47.2325	-459.483	23.3327	0
1437	0	0	1437	1	364.6	219.102	145.498	0	0	-32.0852	-41.8484	334.788	295.754	8503.19	17083.7	-334.788	0	11.0582	10.2427	11.5179	0	0	65.5362	-466.151	36.7927	0
1438	0	0	1438	1	347.073	178.091	168.981	0	0	14.9963	38.6699	94.01	231.988	8456.1	16903.5	-94.01	0	7.76117	10.4695	11.985	0	0	41.6131	-455.699	39.7788	0
1439	0	0	1439	1	410.559	238.867	171.692	0	0	-47.034	68.0149	223.313	327.054	8418.47	16973.8	-223.313	0	11.4228	9.88377	10.8523	0	0	33.8163	-448.458	30.9219	0
1440	0	0	1440	1	350.867	177.824	173.043	0	0	24.1472	39.4209	331.827	227.104	8546.61	17102.1	-331.827	0	8.19052	10.8156	12.6207	0	0	43.425	-460.037	39.8086	0
1441	0	0	1441	1	405.21	229.435	175.775	0	0	-35.6393	-27.4224	84.6209	339.326	8506.74	17069.3	-84.6209	0	11.597	10.7405	10.77	0	0	47.1325	-458.001	31.8421	0
1442	0	0	1442	1	449.555	255.134	194.422	0	0	1.04331	53.5865	157.138	401.359	8470.06	16988.3	-157.138	0	13.5752	10.4557	10.9882	0	0	30.7047	-452.614	27.7547	0
1444	0	0	1444	1	331.825	183.432	148.392	0	0	-90.6227	69.9568	186.983	195.542	8561.72	16971.9	-186.983	0	6.89486	10.9727	10.3493	0	0	36.4001	-447.572	41.5308	0
1447	0	0	1447	1	318.371	156.774	161.597	0	0	-7.64405	26.9223	127.429	266.543	8478.74	16915.3	-127.429	0	9.00204	10.6551	11.1913	0	0	26.0002	-447.462	44.3674	0
1449	0	0	1449	1	436.702	261.88	174.821	0	0	14.3278	0.483083	199.285	428.955	8456.77	16941.7	-199.285	0	14.7002	10.1516	10.7578	0	0	26.945	-450.327	28.6031	0
1451	0	0	1451	1	371.255	187.402	183.853	0	0	-27.8742	99.9953	102.115	288.109	8498.97	17041.5	-102.115	0	9.75367	10.0452	11.4939	0	0	45.4012	-455.672	35.7734	0
1453	0	0	1453	1	431.822	246.935	184.887	0	0	-10.3134	35.2062	264.941	320.127	8581.07	17106.3	-264.941	0	11.2419	10.3188	11.6742	0	0	47.0718	-460.04	29.469	0
1455	0	0	1455	1	446.563	299.4	147.163	0	0	-12.6286	73.6973	356.337	347.073	8583.39	16968.2	-356.337	0	12.8021	11.0035	11.8026	0	0	38.4374	-460.325	28.5324	0
1457	0	0	1457	1	386.575	228.004	158.57	0	0	8.32281	65.1695	360.675	301.935	8462.78	16976.7	-360.675	0	11.1103	9.59856	10.6367	0	0	52.8019	-453.785	33.2123	0
1458	0	0	1458	1	485.94	304.428	181.512	0	0	-54.9666	82.5478	328.728	433.907	8526.07	16959.3	-328.728	0	15.9682	10.3244	10.9346	0	0	61.5045	-465.646	25.0352	0
1460	0	0	1460	1	449.559	298.412	151.147	0	0	21.9122	93.2832	337.238	350.926	8449.19	16948.6	-337.238	0	12.6727	10.0362	10.9708	0	0	37.3776	-452.332	27.5785	0
1467	0	0	1467	1	468.368	310.323	158.045	0	0	-27.6417	9.54117	359.486	585.553	8498.74	17032.3	-359.486	0	21.9156	9.63752	11.7697	0	0	27.89	-457.861	26.2687	0
1468	0	0	1468	1	427.318	202.837	224.482	0	0	39.8638	23.6044	150.094	332.355	8431.24	17117.9	-150.094	0	11.1726	9.66063	10.6586	0	0	26.0877	-444.181	29.1636	0
1472	0	0	1472	1	352.292	169.604	182.688	0	0	-65.0131	102.599	-8.66181	234.374	8536.11	16939.3	8.66181	0	8.0325	10.0522	10.885	0	0	32.3394	-444.888	38.0343	0
1473	0	0	1473	1	446.929	240.286	206.644	0	0	-44.0934	75.6888	119.901	308.542	8515.19	17065.8	-119.901	0	10.5078	11.0008	10.8954	0	0	47.7113	-458.248	28.1482	0
1475	0	0	1475	1	437.976	208.798	229.178	0	0	-35.5527	120.963	42.9933	321.867	8506.65	17020.6	-42.9933	0	10.924	10.7713	10.5648	0	0	36.8646	-452.64	28.6733	0
1477	0	0	1477	1	289.491	164.528	124.963	0	0	-94.3506	13.2323	468.098	162.689	8465.79	16929	-468.098	0	6.82959	10.1762	11.3473	0	0	25.3775	-441.771	50.329	0
1481	0	0	1481	1	337.285	179.142	158.144	0	0	-27.3593	14.7129	84.7172	294.204	8498.46	17027.1	-84.7172	0	9.95516	10.4505	10.8546	0	0	42.9091	-454.756	40.6075	0
1482	0	0	1482	1	349.108	198.39	150.718	0	0	15.5829	14.7456	235.462	285.845	8455.52	17126.8	-235.462	0	9.88548	10.4036	10.5015	0	0	32.4286	-447.482	38.4932	0
1484	0	0	1484	1	415.54	247.609	167.931	0	0	32.7848	35.3594	188.572	352.144	8438.32	17006.5	-188.572	0	11.9376	11.1177	11.2534	0	0	34.515	-456.696	31.1929	0
1487	0	0	1487	1	425.652	205.486	220.166	0	0	-30.107	-5.66787	50.6291	352.657	8501.21	17047.5	-50.6291	0	11.959	9.65267	10.4299	0	0	42.2799	-450.223	29.2133	0
1489	0	0	1489	1	502.286	296.537	205.75	0	0	51.9136	61.1589	323.971	375.229	8419.19	16980.7	-323.971	0	13.3838	9.61806	10.6634	0	0	36.5776	-449.05	23.6861	0
1492	0	0	1492	1	464.339	213.286	251.053	0	0	5.85616	42.3735	119.053	358.734	8465.24	17099.1	-119.053	0	12.0508	9.44488	11.0474	0	0	51.4927	-456.488	26.2451	0
1496	0	0	1496	1	391.411	227.348	164.063	0	0	53.0893	-4.55433	164.54	341.324	8418.01	17046.4	-164.54	0	11.5389	9.24383	10.8605	0	0	33.7544	-446.36	32.5848	0
1497	0	0	1497	1	423.411	238.014	185.396	0	0	-17.1443	6.51719	177.811	380.919	8488.24	17135	-177.811	0	13.0636	10.5936	11.3613	0	0	27.7597	-453.012	30.2382	0
1506	1	0	6	1	236.665	113.054	123.611	0	0	-35.8358	10.5403	15.5713	147.154	8905.58	17330.3	-15.5713	0	5.7766	8.57004	8.16708	0	0	18.4124	-414.751	43.3188	1
1507	1	0	7	1	285.905	145.243	140.662	0	0	44.5364	87.072	176.766	134.051	8725.54	16755.5	-176.766	0	5.23987	8.3093	8.43322	0	0	25.6872	-417.798	33.86	1
1510	1	0	10	1	222.536	166.341	56.195	0	0	-29.0452	250.504	421.059	132.323	8699.47	17090.3	-421.059	0	5.81777	8.23787	7.47152	0	0	41.4773	-418.765	46.0286	1
1515	1	0	15	1	282.467	139.32	143.147	0	0	-36.866	7.67504	124.76	216.57	8607.63	16635.5	-124.76	0	8.54609	7.00318	8.45969	0	0	34.8732	-418.52	33.5961	1
1535	1	0	35	1	282.935	137.639	145.296	0	0	64.8773	50.3908	-168.972	179.317	8705.2	16792.2	168.972	0	7.22976	7.33563	7.38104	0	0	35.8399	-412.284	33.1273	1
1537	1	0	37	1	281.073	135.091	145.982	0	0	-76.2954	-55.6062	-187.019	162.524	8946.04	17097.5	187.019	0	6.79836	7.52546	7.57496	0	0	26.6664	-409.878	33.6329	1
1538	1	0	38	1	355.413	164.039	191.374	0	0	-32.31	41.27	75.1905	242.292	8603.07	16701.6	-75.1905	0	9.48299	7.26899	7.44428	0	0	47.6825	-420.461	24.966	1
1542	1	0	42	1	288.573	159.498	129.075	0	0	24.2488	157.541	116.791	150.09	8945.15	16984	-116.791	0	5.897	7.58381	8.29349	0	0	43.61	-420.095	32.9612	1
1547	1	0	47	1	306.185	135.359	170.827	0	0	36.512	12.6998	-25.2986	153.984	9032.55	17328.1	25.2986	0	6.01599	7.07931	7.75413	0	0	55.224	-419.301	30.0558	1
1550	1	0	50	1	295.914	118.085	177.829	0	0	69.3207	45.8759	-210.157	196.195	8700.76	17295	210.157	0	8.01833	7.87918	6.64507	0	0	47.3514	-418.08	31.1799	1
1561	1	0	61	1	273.354	163.004	110.35	0	0	-10.5586	77.5823	365.777	176.129	8680.98	16864.6	-365.777	0	7.27275	6.38488	7.24071	0	0	42.057	-408.47	33.8982	1
1570	1	0	70	1	296.778	154.15	142.629	0	0	0.0763629	75.7292	60.2959	167.513	8969.32	16966.1	-60.2959	0	6.51344	6.87914	6.88737	0	0	36.0844	-406.51	30.6899	1
1573	1	0	73	1	255.151	130.137	125.014	0	0	102.949	150.495	554.485	163.188	8966.11	17090.7	-554.485	0	7.34922	6.86243	7.4196	0	0	24.5247	-404.281	37.4571	1
1584	1	0	84	1	262.111	122.734	139.377	0	0	3.17136	-19.0186	-74.9729	146.58	9065.89	17160.5	74.9729	0	5.82122	6.40848	6.96595	0	0	40.9703	-404.867	35.5737	1
1631	1	0	131	1	214.071	121.84	92.2303	0	0	81.7746	18.7301	260.636	113.773	8887.63	17421.8	-260.636	0	4.52705	5.02252	5.46569	0	0	30.0647	-374.757	43.1106	1
1643	1	0	143	1	326.313	147.136	179.177	0	0	142.852	75.1907	17.0824	177.978	8627.23	16667.7	-17.0824	0	6.97534	6.92559	6.7585	0	0	50.4047	-413.775	27.2699	1
1644	1	0	144	1	298.889	145.772	153.117	0	0	1.72743	-74.5774	78.5706	172.516	8569.03	16817.5	-78.5706	0	6.86647	6.17439	6.89946	0	0	44.0436	-404.533	30.0462	1
1645	1	0	145	1	331.99	164.951	167.039	0	0	26.5939	53.2086	-87.7711	225.455	8743.49	17287.6	87.7711	0	8.90867	6.16567	7.05026	0	0	43.6793	-408.632	26.4899	1
1646	1	0	146	1	207.181	92.6126	114.569	0	0	-8.50276	-182.41	-278.706	113.194	8778.58	16925.3	278.706	0	5.17948	5.88359	5.52422	0	0	57.4295	-394.985	45.9258	1
1647	1	0	147	1	245.397	120.377	125.02	0	0	44.8614	112.829	106.933	140.847	8725.22	17228	-106.933	0	5.48183	5.41868	5.77748	0	0	42.0244	-389.615	36.9653	1
1651	1	0	151	1	242.305	137.269	105.036	0	0	109.293	95.2585	548.688	138.073	8561.13	16747.3	-548.688	0	6.17544	5.7346	6.16334	0	0	36.7537	-391.9	38.1107	1
1652	1	0	152	1	356.291	158.513	197.778	0	0	58.9183	56.9583	-73.6961	279.619	8810.82	17184.2	73.6961	0	11.013	5.59565	5.94126	0	0	45.9099	-400.973	23.7122	1
1654	1	0	154	1	226.147	118.923	107.225	0	0	37.556	88.6428	266.421	131.1	8832.18	16853.6	-266.421	0	5.21537	5.91329	6.70363	0	0	40.5869	-397.399	42.2087	1
1656	1	0	156	1	227.69	96.2381	131.452	0	0	4.25926	96.0998	-398.692	131.444	8666.16	17045.4	398.692	0	5.99901	6.35387	5.9826	0	0	34.5439	-393.621	41.6077	1
1666	1	0	166	1	394.797	184.585	210.212	0	0	58.9812	-4.04959	95.5136	285.075	8711.1	16746.9	-95.5136	0	11.1037	5.9377	6.78755	0	0	55.0864	-414.724	21.375	1
1668	1	0	168	1	328.607	187.678	140.929	0	0	14.1308	22.1529	364.782	213.479	8855.61	17318.7	-364.782	0	8.80631	6.29879	7.18164	0	0	46.1365	-410.297	26.9368	1
1675	1	0	175	1	284.57	196.764	87.8056	0	0	-15.3657	-81.1625	353.878	203.168	8984.77	17123	-353.878	0	8.67251	5.68409	6.42673	0	0	29.995	-394.001	31.3603	1
1676	1	0	176	1	246.91	130.712	116.198	0	0	73.4576	43.2944	352.37	122.955	8696.62	16599.9	-352.37	0	5.00633	5.37171	5.40998	0	0	32.9898	-381.007	36.37	1
1677	1	0	177	1	298.803	138.295	160.507	0	0	10.2834	52.1361	176.151	144.255	8660.14	17189	-176.151	0	5.65548	6.45578	6.67556	0	0	47.0107	-404.54	30.0968	1
1678	1	0	178	1	359.723	123.854	235.869	0	0	57.993	100.12	151.631	259.95	8612.43	17141.1	-151.631	0	10.1357	6.44538	7.31944	0	0	43.3615	-414.237	24.2475	1
1682	1	0	182	1	268.77	119.803	148.966	0	0	63.2902	115.504	-117.104	157.565	8706.79	17125.7	117.104	0	6.30081	5.38689	7.06547	0	0	41.9057	-398.056	33.8043	1
1685	1	0	185	1	245.575	110.258	135.316	0	0	71.7085	53.6253	39.4314	159.158	8798.03	17386.9	-39.4314	0	6.16761	5.67635	6.07414	0	0	30.1098	-389.171	37.3638	1
1687	1	0	187	1	299.874	90.8067	209.068	0	0	45.7026	-20.9517	-267.987	235.242	8724.38	17262.1	267.987	0	9.90318	5.55033	5.7599	0	0	40.0974	-393.884	29.0118	1
1688	1	0	188	1	259.608	122.765	136.843	0	0	90.7316	214.521	-288.295	148.696	8679.35	17226	288.295	0	6.54866	5.74811	5.92461	0	0	33.3621	-389.401	34.8251	1
1688	1	0	188	1	201.175	101.639	99.5356	0	0	12.4714	-236.315	-40.2185	118.674	8657.95	16680.2	40.2185	0	5.39301	5.9278	5.33049	0	0	59.2605	-394.46	47.4957	1
1689	1	0	189	1	271.359	105.148	166.211	0	0	1.96274	-21.9256	-132.946	238.356	8668.46	16864.5	132.946	0	9.59476	4.63198	5.45299	0	0	46.2847	-386.327	31.9445	1
1690	1	0	190	1	228.733	126.048	102.684	0	0	85.3395	71.3261	324.935	134.112	8784.4	17169.9	-324.935	0	5.40558	5.21109	5.83745	0	0	40.0142	-385.947	40.1981	1
1691	1	0	191	1	302.384	129.078	173.305	0	0	-6.26087	1.92261	-276.493	252.866	8776.34	17338.9	276.493	0	10.683	5.29145	5.42974	0	0	50.9256	-394.958	28.4198	1
1692	1	0	192	1	358.36	189.249	169.111	0	0	-18.9795	55.9338	9.1058	213.828	8789.06	17384.6	-9.1058	0	8.34738	5.39175	5.55238	0	0	45.2028	-392.895	23.3351	1
1693	1	0	193	1	269.062	116.11	152.952	0	0	-39.3818	61.6748	-221.89	169.89	8809.46	17279.2	221.89	0	7.01875	5.72302	6.31172	0	0	35.9126	-393.71	33.552	1
1695	1	0	195	1	276.556	111.989	164.567	0	0	100.387	60.5836	-260.994	192.834	8769.35	17280.3	260.994	0	8.08501	5.90279	5.80823	0	0	42.0156	-395.704	32.2463	1
1696	1	0	196	1	288.27	121.317	166.952	0	0	80.7801	12.251	-21.9705	160.309	8788.96	16830.3	21.9705	0	6.26636	5.90756	6.45732	0	0	39.1969	-397.62	31.0187	1
1698	1	0	198	1	261.374	101.396	159.978	0	0	10.2319	76.5595	-218.704	221.137	8660.19	17065	218.704	0	9.07269	5.72966	5.86781	0	0	31.0376	-392.141	34.4837	1
1699	1	0	199	1	331.65	159.287	172.363	0	0	87.7804	17.5584	-14.1203	217.364	8682.3	16924.6	14.1203	0	8.4868	5.55785	6.0652	0	0	41.8566	-395.428	25.8494	1
1700	1	0	200	1	325.307	150.851	174.457	0	0	94.8894	-37.9242	137.549	227.475	8575.53	16780.8	-137.549	0	8.9633	5.24354	6.00193	0	0	37.916	-392.169	26.2779	1
1701	1	0	201	1	242.425	102.331	140.094	0	0	29.481	265.54	33.889	157.303	8740.6	16975.6	-33.889	0	6.44024	5.33665	5.51883	0	0	33.0224	-382.8	37.2576	1
1702	1	0	202	1	302.568	127.679	174.889	0	0	-14.8768	94.5938	26.0032	189.313	8685.3	17146.6	-26.0032	0	7.38938	4.89972	5.41015	0	0	38.6928	-382.562	28.1817	1
1703	1	0	203	1	260.12	136.88	123.24	0	0	-21.4187	4.84444	146.498	179.604	8791.5	16937.4	-146.498	0	7.08222	5.53762	6.13813	0	0	24.2287	-387.472	34.7327	1
1706	1	0	206	1	254.443	129.964	124.479	0	0	12.7748	-137.749	102.42	185.065	8757.31	16880.6	-102.42	0	7.61998	4.69662	4.93481	0	0	35.3655	-376.607	34.2162	1
1710	1	0	210	1	235.342	117.969	117.373	0	0	182.358	371.46	180.498	121.657	8986.36	17368	-180.498	0	5.58199	4.78097	5.11893	0	0	47.013	-377.039	37.8329	1
1714	1	0	214	1	226.414	115.852	110.562	0	0	-58.022	-58.435	41.6486	116.475	9027.42	17100.3	-41.6486	0	4.66492	5.64504	5.75838	0	0	27.9367	-382.389	41.0538	1
1717	1	0	217	1	256.526	122.777	133.749	0	0	-89.7407	-104.045	-274.869	137.814	8959.48	17245.6	274.869	0	6.1115	5.51657	5.6151	0	0	32.5095	-382.764	34.9564	1
1725	1	0	225	1	227.492	132.345	95.147	0	0	26.39	-60.0201	192.654	160.316	8743.69	17002.2	-192.654	0	6.41974	5.69375	5.57492	0	0	38.2999	-389.068	40.6874	1
1761	1	0	261	1	205.61	110.341	95.2689	0	0	67.4418	73.6732	149.663	134.002	8602.98	17366.8	-149.663	0	5.21618	4.16134	4.4929	0	0	33.4601	-361.472	43.3078	1
1772	1	0	272	1	228.384	106.7	121.684	0	0	-60.9245	48.1442	184.162	128.979	8432.36	17093.4	-184.162	0	5.15336	4.59804	4.08619	0	0	50.9077	-364.581	38.1444	1
1778	1	0	278	1	161.518	91.4588	70.0595	0	0	55.4116	3.75902	320.899	105.197	8814.33	16639.5	-320.899	0	4.26877	4.49203	4.85872	0	0	30.0545	-364.015	59.7291	1
1779	1	0	279	1	213.58	97.8428	115.737	0	0	4.08412	44.3748	-69.4297	141.776	8865.66	16798.2	69.4297	0	5.58829	4.34182	4.08765	0	0	62.3579	-367.987	41.1168	1
1788	1	0	288	1	197.699	85.6597	112.039	0	0	-59.1961	-31.8308	-15.8474	103.764	8928.94	16974	15.8474	0	4.13943	4.81852	4.9467	0	0	33.0445	-369.358	46.7854	1
1799	1	0	299	1	224.344	108.384	115.96	0	0	12.2808	-3.65219	68.8968	137.547	8857.46	16746.5	-68.8968	0	5.36432	4.91654	4.96692	0	0	40.2051	-374.122	40.1098	1
1814	1	0	314	1	246.108	128.691	117.417	0	0	-35.1305	24.0585	251.767	129.575	8506.23	16818.5	-251.767	0	5.22174	4.82231	4.66601	0	0	56.1697	-378.867	35.5101	1
1817	1	0	317	1	254.083	161.244	92.8391	0	0	39.6223	111.438	259.758	124.974	8830.12	16631.4	-259.758	0	4.9699	4.42885	4.59767	0	0	34.1515	-364.984	33.8347	1
1818	1	0	318	1	297.43	165.301	132.13	0	0	69.4599	90.1458	387.805	187.683	8999.6	17350.4	-387.805	0	7.72207	5.01579	5.46776	0	0	36.7117	-383.554	28.8554	1
1819	1	0	319	1	264.333	130.535	133.798	0	0	1.43873	109.252	167.433	175.049	8967.96	17231.6	-167.433	0	6.87696	4.94903	4.8929	0	0	25.0971	-371.89	32.8276	1
1820	1	0	320	1	206.756	91.2647	115.492	0	0	40.3657	-32.4174	-157.596	136.681	8729.71	16875	157.596	0	5.53494	4.99621	4.86255	0	0	19.0517	-367.23	44.3463	1
1842	1	0	342	1	215.857	114.482	101.375	0	0	-46.4647	31.2579	304.415	131.848	9015.87	17309.6	-304.415	0	5.40869	5.28235	5.69841	0	0	38.3062	-384.801	43.1643	1
1845	1	0	345	1	212.031	102.786	109.245	0	0	47.1095	-34.488	181.183	139.251	9021.95	17275.7	-181.183	0	5.51172	5.13338	4.74798	0	0	34.9324	-374.41	42.9966	1
1846	1	0	346	1	211.505	99.0879	112.417	0	0	68.1154	-18.538	-102.029	152.171	8901.29	16861.1	102.029	0	6.06991	4.15208	4.99373	0	0	25.5143	-364.092	42.323	1
1898	1	0	398	1	233.555	118.295	115.26	0	0	17.8234	-7.65276	293.563	156.299	9051.24	17049.5	-293.563	0	6.33143	4.09256	4.63616	0	0	31.9908	-364.152	37.1674	1
1928	1	0	428	1	243.958	121.554	122.404	0	0	28.6167	24.3082	-150.558	136.141	8940.78	17017.6	150.558	0	5.46304	5.02594	4.74798	0	0	46.8861	-377.193	36.1123	1
1931	1	0	431	1	223.098	95.1416	127.956	0	0	9.09114	186.353	-146.684	118.207	8860.65	16656.2	146.684	0	4.84232	4.6176	4.43536	0	0	35.3994	-364.405	39.599	1
1951	1	0	451	1	160.566	100.969	59.5974	0	0	35.8074	-5.45602	473.739	111.842	8335.63	16947.7	-473.739	0	4.86189	3.97475	4.13808	0	0	40.5874	-355.999	57.935	1
1968	1	0	468	1	274.43	127.397	147.033	0	0	11.2411	35.8405	259.138	146.048	9157.48	17006	-259.138	0	5.82798	4.44092	4.48985	0	0	41.0948	-366.785	30.8157	1
1985	1	0	485	1	174.521	71.0961	103.425	0	0	42.4695	3.3442	-155.217	100.889	8727.61	17337.5	155.217	0	4.05982	3.74971	4.19367	0	0	46.0457	-355.846	51.9351	1
1990	1	0	490	1	189.499	88.3598	101.139	0	0	-31.9493	73.4185	174.497	105.968	8901.69	17267.4	-174.497	0	4.18784	4.17791	4.04371	0	0	35.6845	-356.708	47.3177	1
2008	1	0	508	1	209.47	100.204	109.265	0	0	54.1909	24.8813	274.366	148.498	8516.57	16817.7	-274.366	0	5.92793	3.77823	3.32544	0	0	39.0734	-348.174	40.6645	1
2056	1	0	556	1	214.819	125.218	89.6016	0	0	-0.692414	30.762	241.891	121.77	8770.77	17210.4	-241.891	0	4.85121	4.29979	5.62619	0	0	43.9248	-376.283	42.2686	1
2060	1	0	560	1	245.779	125.043	120.736	0	0	114.394	50.0561	-352.727	174.951	8655.69	16991.8	352.727	0	7.74358	4.78686	4.22538	0	0	43.9368	-372.719	35.1841	1
2113	1	0	613	1	215.792	75.7361	140.056	0	0	-37.8451	68.9151	-115.031	125.09	8807.93	16773.6	115.031	0	5.01314	3.97549	3.54996	0	0	27.8712	-346.345	39.6855	1
2175	1	0	675	1	198.335	90.0883	108.246	0	0	-16.3849	39.6213	-69.4555	150.021	8886.13	16802.9	69.4555	0	5.9294	4.53277	4.31886	0	0	38.4171	-367.126	45.5031	1
2177	1	0	677	1	228.341	75.9447	152.396	0	0	28.9604	-42.5386	-304.922	157.667	9040.1	17283.7	304.922	0	6.79847	4.02549	4.68549	0	0	31.0581	-362.454	38.1682	1
2183	1	0	683	1	238.41	120.876	117.535	0	0	66.942	13.7084	293.689	143.652	9002.12	17327.1	-293.689	0	5.77005	3.98323	4.72689	0	0	39.3064	-364.19	36.2328	1
2197	1	0	697	1	202.667	95.0919	107.575	0	0	27.5322	36.9117	-344.017	136.095	8842.21	17303.9	344.017	0	5.94936	3.94881	4.11163	0	0	47.8477	-361.103	43.4038	1
2209	1	0	709	1	171.303	94.728	76.5752	0	0	21.1114	61.1467	99.5644	104.968	8848.63	17279.7	-99.5644	0	4.07702	3.89175	3.75771	0	0	55.3934	-355.221	52.6918	1
2211	1	0	711	1	190.531	102.131	88.4006	0	0	35.0769	-19.5401	46.897	107.008	8535.68	16961.7	-46.897	0	4.17532	3.99789	4.01587	0	0	44.2128	-354.385	46.7353	1
2233	1	0	733	1	159.168	72.2155	86.9527	0	0	26.5959	32.9622	-9.66962	104.65	8344.84	16809.6	9.66962	0	4.07459	3.76671	3.93573	0	0	28.0533	-345.583	57.8124	1
2263	1	0	763	1	185.641	100.278	85.3624	0	0	203.867	-23.61	507.65	106.839	8964.85	17364.4	-507.65	0	4.81335	3.49969	4.16769	0	0	52.3309	-355.172	47.7347	1
2309	1	0	809	1	201.464	84.2983	117.166	0	0	-62.4794	34.1405	-286.463	139.881	8832.56	17306.7	286.463	0	5.98866	3.91281	3.66552	0	0	24.1336	-346.304	43.1568	1
2319	1	0	819	1	214.719	128.921	85.7985	0	0	46.1741	59.8546	352.358	117.835	8923.23	17081.7	-352.358	0	4.79979	3.99757	3.99973	0	0	47.9887	-359.007	40.4156	1
2329	1	0	829	1	203.947	103.784	100.163	0	0	34.1035	96.2441	-115.149	114.512	8935.3	16846	115.149	0	4.56308	4.46085	5.19074	0	0	31.5896	-368.545	44.8441	1
2333	1	0	833	1	219.308	83.7195	135.588	0	0	41.4419	11.7103	-46.3524	125.936	8927.96	16731.2	46.3524	0	4.93917	3.98594	4.05181	0	0	39.4427	-356.679	39.4422	1
2338	1	0	838	1	207.938	115.359	92.5791	0	0	33.0953	25.5888	278.795	144.271	9035.97	16817	-278.795	0	5.77569	3.49386	3.83997	0	0	27.8867	-346.728	41.2777	1
2382	1	0	882	1	205.505	94.7021	110.803	0	0	-48.0645	61.9392	-135.331	132.983	8917.8	17378.6	135.331	0	5.36475	3.98734	4.1575	0	0	26.0724	-353.795	42.7724	1
2396	1	0	896	1	233.221	101.715	131.506	0	0	65.9708	3.26281	58.9806	131.039	8903.43	17038.6	-58.9806	0	5.09251	3.51894	4.16837	0	0	30.064	-348.539	36.3215	1
2517	1	0	1017	1	194.051	92.9001	101.151	0	0	48.6386	51.4443	136.147	117.074	9020.42	17189.7	-136.147	0	4.55249	3.82197	3.02694	0	0	47.3612	-345.699	44.1894	1
2525	1	0	1025	1	217.268	107.913	109.356	0	0	71.5388	9.18493	222.374	123.257	8798.2	17431.3	-222.374	0	4.86908	3.3492	3.24809	0	0	38.6935	-339.993	38.4507	1
2541	1	0	1041	1	186.854	68.1757	118.679	0	0	92.562	34.572	257.974	106.079	8577.86	16708.3	-257.974	0	4.21189	3.06863	3.49168	0	0	43.0729	-337.412	45.8864	1
2640	1	0	1140	1	174.302	87.7872	86.5151	0	0	27.6087	11.5381	-112.662	117.786	8742.47	17229.6	112.662	0	4.68944	2.80178	3.38061	0	0	33.3917	-330.868	49.2657	1
2646	1	0	1146	1	173.454	96.6806	76.7732	0	0	27.4685	26.8738	460.814	126.983	8443.63	16915.3	-460.814	0	5.44995	3.07418	3.26079	0	0	34.8442	-335.049	49.8303	1
2655	1	0	1155	1	213.907	124.367	89.5402	0	0	21.8139	55.1961	171.516	113.961	8947.59	17285.6	-171.516	0	4.45792	4.59457	3.72806	0	0	55.7827	-363.295	40.8883	1
2693	1	0	1193	1	195.755	116.801	78.9536	0	0	29.3731	-22.6236	252.362	120.076	8940.03	17363.5	-252.362	0	4.81815	2.88828	3.74698	0	0	46.7248	-340.128	43.4574	1
2706	1	0	1206	1	190.123	92.4263	97.6964	0	0	87.9605	65.4344	-210.81	100.872	8482.8	16777.1	210.81	0	4.13275	3.81487	3.45423	0	0	23.3405	-338.514	45.8772	1
2713	1	0	1213	1	220.027	106.752	113.275	0	0	41.6267	-16.6278	115.346	115.664	8529.13	16659.8	-115.346	0	4.52357	3.99661	4.77392	0	0	24.1354	-356.695	39.9665	1
2763	1	0	1263	1	205.089	115.859	89.229	0	0	44.9302	27.733	-69.3698	121.366	8725.15	17412.8	69.3698	0	4.77719	3.66894	3.37251	0	0	73.2848	-352.799	41.6386	1
2768	1	0	1268	1	189.236	123.16	66.0762	0	0	44.5137	-57.0762	13.6299	146.083	8625.91	17098.9	-13.6299	0	5.75753	3.22401	2.75156	0	0	68.2566	-339.917	44.4243	1
2791	1	0	1291	1	169.092	66.0085	103.083	0	0	115.336	171.207	196.216	105.625	8953.72	17269.3	-196.216	0	4.19999	3.13649	3.46911	0	0	49.2112	-340.446	51.8139	1
2831	1	0	1331	1	202.153	98.6175	103.535	0	0	-78.2634	49.7729	180.001	128.779	8948	16792.8	-180.001	0	5.17614	3.54854	2.92017	0	0	27.7388	-332.808	41.6719	1
2833	1	0	1333	1	200.426	110.33	90.0957	0	0	83.3681	60.5724	-15.2264	120.265	8886.03	16981.3	15.2264	0	4.68829	3.23072	3.08125	0	0	60.0544	-340.662	41.9455	1
2893	1	0	1393	1	206.028	93.7737	112.254	0	0	175.917	-54.4108	90.6195	107.971	8693.82	16797.3	-90.6195	0	4.32072	3.08277	3.04468	0	0	51.2591	-333.508	40.4068	1
2955	1	0	1455	1	228.898	87.6615	141.236	0	0	83.608	-18.626	238.015	116.31	8985.45	17060.5	-238.015	0	4.63492	4.00683	4.82769	0	0	37.4786	-363.902	38.1555	1
2959	1	0	1459	1	159.424	96.3637	63.0604	0	0	0.528754	-146.361	-32.14	94.3059	8869.21	16988.9	32.14	0	3.91615	3.95159	3.5773	0	0	33.4832	-344.767	57.3616	1
2968	1	0	1468	1	206.244	131.719	74.5258	0	0	-5.15985	165.702	270.58	146.72	8974.56	17274.8	-270.58	0	5.93783	3.45611	3.40753	0	0	38.5316	-345.914	41.1714	1
2969	1	0	1469	1	163.461	89.7859	73.6754	0	0	-46.5945	109.62	468.474	98.4996	8916.33	17231.2	-468.474	0	4.30845	3.29552	4.00203	0	0	22.0923	-338.631	55.1582	1
2972	1	0	1472	1	168.263	100.147	68.1161	0	0	29.4642	157.257	116.245	100.616	8939.94	16784.9	-116.245	0	3.95117	3.78761	4.01368	0	0	43.665	-352.955	54.1182	1
2976	1	0	1476	1	215.216	93.7001	121.516	0	0	68.8785	-95.2896	-414.953	144.819	8800.86	16937.8	414.953	0	6.84005	3.60781	3.74967	0	0	54.5811	-354.29	39.6522	1
2979	1	0	1479	1	224.987	118.352	106.636	0	0	35.4141	-32.6013	368.451	140.347	9033.65	16974.8	-368.451	0	5.85249	3.22819	4.01198	0	0	48.395	-350.96	37.4724	1
2980	1	0	1480	1	184.598	71.7905	112.807	0	0	21.3075	181.081	50.1102	132.914	8549.45	17359.1	-50.1102	0	5.24538	3.04014	3.19532	0	0	113.091	-343.85	46.1242	1
2986	1	0	1486	1	154.084	97.7087	56.3748	0	0	183.823	127.04	353.186	96.7771	8486.6	16914.8	-353.186	0	3.99254	3.45906	3.04782	0	0	22.0231	-328.917	57.8163	1
3000	2	0	0	1	465.202	288.021	177.181	0	0	2.54832	20.1197	378.827	542.936	8468.55	16922.1	-378.827	0	30.5486	13.6549	12.266	0	0	34.571	-474.988	16.3088	2
3001	2	0	1	1	473.399	254.423	218.976	0	0	36.4389	34.3612	264.956	408.141	8434.66	16907.8	-264.956	0	20.8419	13.2799	12.7009	0	0	53.5861	-479.286	15.9749	2
3003	2	0	3	1	433.762	237.784	195.978	0	0	-29.6473	94.3374	290.301	489.872	8500.75	16847.9	-290.301	0	25.7038	12.5493	12.0691	0	0	35.2232	-469.249	17.5715	2
3005	2	0	5	1	594.242	290.579	303.663	0	0	-29.7384	91.2541	200.471	560.588	8500.84	16950.6	-200.471	0	27.3845	12.61	12.2119	0	0	53.4152	-482.062	12.029	2
3006	2	0	6	1	437.699	231.595	206.103	0	0	-81.986	53.6591	273.953	366.531	8553.09	16888.5	-273.953	0	19.3111	13.9486	12.3205	0	0	34.2503	-472.061	17.6415	2
3008	2	0	8	1	352.171	203.48	148.69	0	0	1.65031	-20.6174	250.531	310.99	8469.45	16962.8	-250.531	0	15.9107	13.8528	11.3259	0	0	53.3972	-473.951	22.9347	2
3009	2	0	9	1	432.936	253.839	179.098	0	0	-37.4838	104.2	414.457	403.722	8508.58	16838	-414.457	0	23.4537	13.6522	12.2444	0	0	53.7888	-480.296	17.8229	2
3013	2	0	13	1	474.758	273.742	201.016	0	0	-17.6914	77.5429	428.536	437.215	8488.79	16864.7	-428.536	0	25.6261	13.6554	12.417	0	0	28.8997	-469.86	15.9283	2
3014	2	0	14	1	435.182	219.938	215.244	0	0	-67.647	110.886	262.687	390.642	8439.09	16831.3	-262.687	0	20.249	12.9157	11.7977	0	0	39.955	-468.667	17.5131	2
3015	2	0	15	1	309.849	176.575	133.274	0	0	-60.7607	79.0063	419.372	199.694	8432.2	16863.2	-419.372	0	11.7499	14.0546	12.2478	0	0	27.2951	-462.389	27.4506	2
3016	2	0	16	1	325.85	178.895	146.955	0	0	52.8318	104.816	375.947	201.278	8517.93	16837.4	-375.947	0	11.1446	13.7937	12.7063	0	0	36.2888	-467.064	25.7697	2
3017	2	0	17	1	323.648	183.35	140.298	0	0	-59.3145	-16.2948	216.846	292.346	8530.42	16958.5	-216.846	0	14.7323	13.093	11.804	0	0	28.5458	-460.889	25.5117	2
3018	2	0	18	1	398.992	220.8	178.193	0	0	-16.7485	103.404	465.335	362.743	8487.85	16838.8	-465.335	0	22.0161	13.1961	12.9663	0	0	31.2803	-469.012	19.8021	2
3019	2	0	19	1	559.664	306.073	253.591	0	0	-23.1194	111.841	232.608	546.663	8494.22	16830.4	-232.608	0	27.3141	13.0581	11.5237	0	0	44.4654	-475.96	12.8892	2
3021	2	0	21	1	360.097	178.111	181.986	0	0	-65.8373	94.8164	233.83	287.778	8437.28	16847.4	-233.83	0	14.5511	13.4028	11.4079	0	0	32.3467	-462.671	22.214	2
3022	2	0	22	1	357.65	211.31	146.339	0	0	65.3532	15.0336	367.495	255.896	8405.75	16827.5	-367.495	0	14.1923	13.1377	12.4954	0	0	39.4676	-468.122	22.6288	2
3023	2	0	23	1	435.249	226.296	208.953	0	0	14.2141	64.6178	202.393	446.858	8456.89	16877.6	-202.393	0	21.7198	13.0953	11.1243	0	0	40.1034	-468.985	17.4182	2
3025	2	0	25	1	366.631	201.906	164.726	0	0	-5.1741	76.168	163.112	306.617	8575.93	16866	-163.112	0	14.5912	13.9004	11.9294	0	0	28.4856	-464.857	21.9535	2
3026	2	0	26	1	325.162	169.896	155.265	0	0	-102.427	112.074	230.722	245.51	8473.87	16830.1	-230.722	0	12.5647	12.7211	12.1079	0	0	31.0755	-461.319	25.3456	2
3027	2	0	27	1	299.572	172.378	127.194	0	0	24.7034	51.2764	213.547	303.866	8446.4	16890.9	-213.547	0	14.8836	13.3039	12.0527	0	0	26.8057	-462.196	28.3767	2
3028	2	0	28	1	376.038	179.663	196.375	0	0	-9.54682	83.2741	395.302	202.887	8480.65	16858.9	-395.302	0	11.5166	13.2253	11.9741	0	0	23.4748	-456.584	21.1254	2
3030	2	0	30	1	318.397	191.64	126.757	0	0	-16.0164	32.9498	193.691	284.014	8487.12	16909.3	-193.691	0	13.8195	13.5424	12.2286	0	0	23.3578	-461.811	26.3309	2
3031	2	0	31	1	421.219	242.058	179.162	0	0	-19.8361	32.7098	317.429	362.974	8490.94	16909.5	-317.429	0	19.5118	12.7309	11.0158	0	0	32.6259	-461.509	18.056	2
3032	2	0	32	1	385.109	201.364	183.744	0	0	-20.6287	70.3511	254.841	357.496	8491.73	16871.9	-254.841	0	18.1829	12.3438	10.7858	0	0	31.5448	-458.111	20.0525	2
3033	2	0	33	1	363.719	186.096	177.623	0	0	59.0529	78.9388	405.93	190.237	8511.71	16863.3	-405.93	0	10.7998	13.6867	11.8426	0	0	20.9274	-456.329	22.1084	2
3034	2	0	34	1	480.445	207.588	272.857	0	0	8.46135	9.17457	253.675	402.499	8462.64	16933	-253.675	0	20.4959	13.0783	11.9643	0	0	49.9045	-474.949	15.5565	2
3035	2	0	35	1	438.44	206.904	231.536	0	0	-72.4629	80.8169	243.754	371.344	8443.9	16861.4	-243.754	0	18.974	12.6685	11.8099	0	0	32.3245	-464.306	17.3156	2
3038	2	0	38	1	455.015	244.896	210.119	0	0	-46.8978	73.3538	443.69	426.452	8518	16868.8	-443.69	0	25.5777	12.9371	11.4883	0	0	29.6072	-464.778	16.5312	2
3039	2	0	39	1	501.987	314.538	187.449	0	0	12.5707	89.1864	345.477	499.039	8458.53	16853	-345.477	0	27.1235	13.346	12.7581	0	0	51.255	-483.392	14.8837	2
3040	2	0	40	1	566.503	336.571	229.933	0	0	37.1427	13.1509	240.579	621.716	8433.96	16929.1	-240.579	0	31.2131	13.0214	11.6311	0	0	39.0789	-476.539	12.7119	2
3041	2	0	41	1	616.369	399.77	216.599	0	0	18.9911	118.589	392.627	693.351	8452.11	16923.3	-392.627	0	39.0487	12.2675	10.8596	0	0	26.1328	-466.874	11.3758	2
3042	2	0	42	1	432.248	228.152	204.095	0	0	-33.548	42.91	182.085	373.968	8504.65	16899.3	-182.085	0	18.1093	13.0899	11.4593	0	0	38.9141	-467.37	17.6275	2
3043	2	0	43	1	455.646	234.955	220.692	0	0	-64.8483	55.6088	363.456	319.188	8535.95	16886.6	-363.456	0	17.9635	13.028	12.4047	0	0	64.7592	-481.066	16.662	2
3044	2	0	44	1	474.04	298.328	175.712	0	0	-5.13514	62.1985	339.92	492.665	8476.24	16880	-339.92	0	26.7831	12.7942	11.4643	0	0	36.6672	-469.039	15.7017	2
3045	2	0	45	1	314.024	138.23	175.794	0	0	-52.3235	67.7268	185.472	268.735	8523.42	16874.5	-185.472	0	13.0793	12.6512	11.2756	0	0	23.7246	-454.711	26.2176	2
3046	2	0	46	1	377.218	194.303	182.915	0	0	-35.6908	94.1583	314.481	321.814	8506.79	16848	-314.481	0	17.2451	13.2915	11.5517	0	0	28.4183	-462.085	20.956	2
3048	2	0	48	1	341.424	215.743	125.681	0	0	-78.7646	87.9778	261.743	260.346	8549.87	16854.2	-261.743	0	13.5349	13.0003	11.8974	0	0	42.7596	-466.265	23.8156	2
3049	2	0	49	1	460.988	280.648	180.34	0	0	34.1013	113.791	454.398	483.802	8437	16828.4	-454.398	0	28.7673	12.7317	11.7839	0	0	44.2337	-474.863	16.2864	2
3050	2	0	50	1	331.525	166.554	164.971	0	0	-62.2195	74.0529	148.705	293.443	8632.98	16967.8	-148.705	0	14.0365	12.5053	11.539	0	0	36.2493	-461.539	24.4901	2
3053	2	0	53	1	283.048	130.98	152.068	0	0	-12.9553	-30.2216	255.982	218.411	8484.06	16972.4	-255.982	0	11.2811	12.7685	11.5086	0	0	29.4116	-457.552	30.1579	2
3056	2	0	56	1	431.794	212.927	218.867	0	0	-51.4684	22.4994	277.874	477.703	8522.57	16820	-277.874	0	25.0864	12.5586	10.978	0	0	35.9508	-465.586	17.4788	2
3057	2	0	57	1	350.413	188.607	161.806	0	0	-4.51478	33.1962	426.811	323.391	8475.62	16909	-426.811	0	18.9613	12.5607	12.0695	0	0	18.7748	-457.133	22.9722	2
3058	2	0	58	1	566.979	315.115	251.864	0	0	15.5335	57.6272	364.26	603.979	8455.57	16884.6	-364.26	0	33.3532	11.9444	11.436	0	0	47.2235	-475.529	12.5773	2
3059	2	0	59	1	372.919	213.7	159.218	0	0	19.0781	36.8422	234.938	391.58	8452.02	16905.4	-234.938	0	19.5321	12.1137	11.2248	0	0	26.0905	-457.674	20.9296	2
3061	2	0	61	1	377.945	238.06	139.885	0	0	-58.0789	120.088	305.204	308.347	8429.52	16822.1	-305.204	0	16.5152	13.2098	11.5385	0	0	34.5255	-464.197	20.8851	2
3065	2	0	65	1	459.943	221.39	238.553	0	0	-18.6834	69.9189	269.264	421.085	8489.78	16872.3	-269.264	0	21.6708	12.2203	10.7396	0	0	29.037	-458.731	16.0948	2
3066	2	0	66	1	445.697	272.147	173.55	0	0	-79.8626	43.0746	475.507	445.806	8451.3	16899.1	-475.507	0	28.0381	12.5617	11.4653	0	0	36.6617	-467.002	16.8957	2
3068	2	0	68	1	301.729	177.641	124.089	0	0	3.49919	5.33744	425.067	176.484	8467.6	16936.9	-425.067	0	10.3692	11.9956	11.3477	0	0	32.6633	-453.554	27.4187	2
3069	2	0	69	1	333.519	178.879	154.64	0	0	-40.5858	-27.3273	187.52	278.035	8511.69	16869.9	-187.52	0	13.6933	11.3093	10.399	0	0	28.1586	-448.189	23.6385	2
3071	2	0	71	1	434.148	206.478	227.67	0	0	-17.4448	31.0847	77.2461	422.403	8388.89	16911.1	-77.2461	0	19.4913	12.247	10.7021	0	0	37.3101	-463.395	17.2641	2
3072	2	0	72	1	420.479	237.408	183.071	0	0	59.6531	34.8614	297.176	418.342	8411.45	16907.3	-297.176	0	21.915	12.1337	11.0251	0	0	27.7653	-458.732	17.9964	2
3073	2	0	73	1	390.704	175.879	214.824	0	0	-20.892	68.5997	194.723	272.955	8591.65	16873.6	-194.723	0	13.2653	12.4879	12.179	0	0	28.8298	-460.367	20.0248	2
3074	2	0	74	1	349.959	168.271	181.688	0	0	-46.3241	96.8079	174.17	332.309	8517.42	16845.4	-174.17	0	16.0368	12.2267	11.6848	0	0	31.1573	-460.477	22.8243	2
3075	2	0	75	1	309.713	167.71	142.004	0	0	-61.6301	106.808	313.127	281.619	8532.73	16835.4	-313.127	0	15.1914	11.459	10.6513	0	0	27.7941	-450.372	26.0999	2
3077	2	0	77	1	378.301	234.152	144.149	0	0	-40.4815	80.1608	238.479	323.654	8411.92	16862	-238.479	0	16.3087	11.2585	10.4756	0	0	35.8024	-453.6	20.2035	2
3080	2	0	80	1	357.41	176.616	180.794	0	0	6.91082	55.5595	326.588	244.993	8464.19	16886.6	-326.588	0	13.1642	11.6701	10.9343	0	0	40.0604	-454.79	21.8974	2
3081	2	0	81	1	318.017	153.571	164.446	0	0	-9.21528	24.25	296.505	325.356	8480.32	16918	-296.505	0	17.1818	12.1262	10.4372	0	0	31.7635	-454.595	25.3597	2
3082	2	0	82	1	388.442	196.424	192.018	0	0	-37.7693	-29.5961	216.189	272.643	8508.87	16971.8	-216.189	0	13.6992	12.3771	10.5167	0	0	38.1329	-457.167	19.7842	2
3083	2	0	83	1	369.185	202.756	166.429	0	0	-74.0953	77.9797	355.808	339.347	8445.54	16864.2	-355.808	0	19.0176	10.9653	10.61	0	0	40.852	-455.658	20.7896	2
3084	2	0	84	1	308.061	132.989	175.072	0	0	27.7617	49.5389	91.5214	270.651	8443.34	16892.7	-91.5214	0	12.4771	12.3465	10.6093	0	0	18.3312	-448.43	26.5439	2
3085	2	0	85	1	361.105	129.149	231.956	0	0	-5.31161	25.8116	186.018	245.481	8576.07	16916.4	-186.018	0	11.8771	12.345	11.272	0	0	46.2252	-462.547	21.8592	2
3086	2	0	86	1	343.395	216.316	127.078	0	0	8.81874	9.66376	260.7	357.643	8462.28	16932.5	-260.7	0	18.3175	11.9549	10.4758	0	0	13.9331	-447.489	22.9723	2
3090	2	0	90	1	317.025	170.172	146.853	0	0	-25.3892	10.5702	226.402	243.188	8496.49	16832	-226.402	0	12.176	11.8311	10.8134	0	0	32.326	-452.79	25.4994	2
3091	2	0	91	1	371.736	178.117	193.62	0	0	-42.3084	13.2922	169.337	415.815	8513.41	16928.9	-169.337	0	20.1006	11.8859	10.9211	0	0	48.5426	-467.378	20.8907	2
3094	2	0	94	1	443.619	222.374	221.245	0	0	-41.7783	68.8925	346.539	374.409	8512.88	16873.3	-346.539	0	20.6224	11.4221	10.913	0	0	36.742	-458.613	16.7241	2
3095	2	0	95	1	369.545	168.686	200.86	0	0	-63.6046	68.5436	63.1464	244.259	8534.71	16873.7	-63.1464	0	11.3076	11.5761	11.0405	0	0	35.5615	-454.178	21.0048	2
3096	2	0	96	1	326.065	174.484	151.581	0	0	-48.8373	79.9189	256.798	311.765	8519.94	16862.3	-256.798	0	15.9857	11.9096	11.3328	0	0	28.1126	-455.661	24.783	2
3097	2	0	97	1	345.706	194.645	151.061	0	0	-34.66	34.0207	164.601	348.365	8406.1	16908.2	-164.601	0	16.7223	11.1111	10.6165	0	0	32.7042	-453.893	22.6042	2
3098	2	0	98	1	307.076	169.997	137.079	0	0	-28.9374	37.1922	94.8325	275.706	8400.38	16905	-94.8325	0	12.8182	12.4252	10.5881	0	0	21.2297	-450.406	26.6703	2
3101	2	0	101	1	357.504	194.658	162.846	0	0	-47.5961	111.428	260.286	290.022	8518.7	16830.8	-260.286	0	14.9102	11.5465	10.6291	0	0	49.491	-460.266	21.7823	2
3104	2	0	104	1	382.798	207.339	175.459	0	0	32.1964	126.692	359.423	284.204	8438.9	16815.5	-359.423	0	15.5731	12.2615	10.6201	0	0	38.4217	-458.347	20.1485	2
3105	2	0	105	1	451.422	237.775	213.647	0	0	-2.13993	68.2342	274.253	487.791	8473.24	16874	-274.253	0	25.1365	10.8416	10.4299	0	0	32.02	-455.942	16.2092	2
3106	2	0	106	1	549.045	299.96	249.085	0	0	-69.6825	90.8228	275.4	533.018	8441.12	16851.4	-275.4	0	27.9431	11.321	10.8175	0	0	62.8399	-476.808	12.9354	2
3110	2	0	110	1	416.087	242.369	173.718	0	0	-15.6366	80.2095	326.657	402.599	8486.74	16862	-326.657	0	21.6859	10.4892	10.0946	0	0	30.6759	-449.248	17.7643	2
3112	2	0	112	1	386.385	203.355	183.03	0	0	-39.967	46.8577	344.079	365.59	8511.07	16895.3	-344.079	0	20.1277	10.564	10.114	0	0	38.9955	-452.468	19.4607	2
3115	2	0	115	1	407.163	240.412	166.751	0	0	-32.9193	30.4192	256.541	357.214	8404.36	16911.8	-256.541	0	18.3091	11.9277	11.1829	0	0	28.9532	-457.318	18.7183	2
3117	2	0	117	1	410.382	218.093	192.289	0	0	61.7032	46.582	356.813	400.07	8509.06	16895.6	-356.813	0	21.902	11.8299	10.749	0	0	31.0739	-457.317	18.4347	2
3119	2	0	119	1	426.908	215.732	211.176	0	0	-29.9486	42.1272	246.039	470.794	8401.39	16900.1	-246.039	0	23.8694	10.8609	10.1389	0	0	25.5481	-451.362	17.2918	2
3120	2	0	120	1	315.51	175.724	139.786	0	0	15.7293	45.0402	432.676	190.279	8455.37	16897.2	-432.676	0	11.1591	12.283	10.3137	0	0	22.6061	-445.811	25.6209	2
3121	2	0	121	1	327.669	190.474	137.194	0	0	2.14121	94.3576	221.895	225.475	8468.96	16847.8	-221.895	0	11.1213	10.9916	10.1441	0	0	19.6198	-440.181	24.0047	2
3122	2	0	122	1	325.789	150.699	175.09	0	0	-30.9602	92.0976	467.314	253.021	8502.06	16850.1	-467.314	0	15.4503	11.9332	10.6885	0	0	30.6811	-452.869	24.6169	2
3125	2	0	125	1	320.885	175.113	145.772	0	0	63.1234	-21.9983	290.656	200.821	8507.64	16864.5	-290.656	0	10.5825	12.2205	10.8832	0	0	36.1232	-455.247	25.2442	2
3126	2	0	126	1	308.706	153.114	155.592	0	0	-31.4118	102.602	434.095	196.058	8502.51	16839.6	-434.095	0	11.5817	11.4042	11.3501	0	0	39.1136	-454.93	26.4275	2
3130	2	0	130	1	374.48	215.37	159.111	0	0	-40.6954	56.1113	360.628	400.816	8511.8	16886.1	-360.628	0	22.3359	11.9105	10.7765	0	0	39.9438	-462.402	20.6708	2
3131	2	0	131	1	451.151	236.7	214.451	0	0	-14.0251	44.5589	315.762	494.534	8485.13	16897.6	-315.762	0	26.4773	11.5264	11.3938	0	0	33.6791	-463.754	16.4777	2
3132	2	0	132	1	305.759	154.093	151.666	0	0	13.4243	19.1934	270.98	269.273	8457.68	16923	-270.98	0	13.8813	10.1509	9.58681	0	0	20.822	-436.262	25.7325	2
3135	2	0	135	1	393.171	222.798	170.374	0	0	-0.417376	70.3469	214.453	329.016	8471.52	16871.9	-214.453	0	16.1524	11.501	10.0285	0	0	46.936	-457.049	19.2155	2
3142	2	0	142	1	277.376	118.494	158.882	0	0	-53.3136	2.83281	139.593	227.911	8524.41	16939.4	-139.593	0	10.9002	10.7469	10.5888	0	0	26.8726	-444.488	29.7784	2
3143	2	0	143	1	396.328	190.716	205.612	0	0	-12.4622	73.5595	243.127	301.26	8483.56	16868.6	-243.127	0	15.1493	11.1967	9.96489	0	0	35.0165	-449.386	18.9565	2
3145	2	0	145	1	374.729	205.319	169.41	0	0	63.1009	72.8179	449.424	266.75	8507.66	16869.4	-449.424	0	15.7681	11.0957	9.77199	0	0	35.0278	-446.676	20.2409	2
3150	2	0	150	1	352.401	187.234	165.166	0	0	-18.1021	66.2199	323.812	335.315	8489.2	16876	-323.812	0	18.0455	10.1243	9.51568	0	0	24.039	-440.131	21.535	2
3152	2	0	152	1	334.767	198.876	135.89	0	0	45.7182	65.2442	415.818	340.266	8425.38	16877	-415.818	0	19.5269	10.1251	9.2184	0	0	41.4412	-447.569	22.8596	2
3153	2	0	153	1	413.255	221.511	191.744	0	0	-21.3542	122.15	320.119	289.142	8492.45	16919.7	-320.119	0	15.515	11.1658	11.0652	0	0	48.4307	-460.349	18.2176	2
3154	2	0	154	1	406.679	201.6	205.078	0	0	9.53559	46.4886	225.933	390.794	8461.56	16895.7	-225.933	0	19.3568	10.9872	9.46349	0	0	24.7012	-445.672	18.2286	2
3155	2	0	155	1	368.098	188.337	179.76	0	0	-20.371	48.3594	221.779	301.126	8491.47	16893.8	-221.779	0	14.935	11.3201	9.56001	0	0	36.64	-449.013	20.6869	2
3157	2	0	157	1	370.495	240.191	130.304	0	0	6.58253	59.1482	303.163	429.933	8464.52	16883.1	-303.163	0	22.6751	10.5271	9.96017	0	0	34.0023	-451.449	20.4466	2
3158	2	0	158	1	367.967	190.752	177.215	0	0	-26.7392	75.9435	284.798	297.174	8497.84	16866.3	-284.798	0	15.518	10.8879	9.61992	0	0	33.7213	-446.708	20.6172	2
3162	2	0	162	1	322.497	183.001	139.497	0	0	-55.4328	114.629	370.915	335.279	8526.53	16827.6	-370.915	0	18.8794	10.667	9.49516	0	0	27.9215	-443.973	24.1897	2
3164	2	0	164	1	406.98	235.6	171.38	0	0	37.0192	107.613	246.817	328.959	8434.08	16834.6	-246.817	0	16.4879	10.6491	9.27971	0	0	50.6667	-453.365	18.1145	2
3165	2	0	165	1	405.734	208.769	196.965	0	0	-38.0456	86.8982	348.6	254.955	8509.15	16855.3	-348.6	0	14.0383	11.5101	10.2146	0	0	51.6557	-458.862	18.5284	2
3166	2	0	166	1	384.799	220.643	164.156	0	0	25.2562	72.1155	415.116	307.075	8545.5	16870.1	-415.116	0	17.6416	10.1732	9.13817	0	0	35.0594	-442.559	19.2623	2
3167	2	0	167	1	428.45	217.51	210.94	0	0	18.7829	34.3759	181.298	417.856	8452.32	16907.8	-181.298	0	20.0833	10.6167	9.63195	0	0	47.3893	-457.024	17.0851	2
3168	2	0	168	1	255.132	134.132	121	0	0	-93.1793	64.9099	135.152	193.441	8464.62	16877.3	-135.152	0	9.29561	10.7651	10.4	0	0	18.787	-438.463	33.1219	2
3169	2	0	169	1	254.713	130.578	124.135	0	0	-40.7171	64.2975	399.525	220.454	8511.82	16877.9	-399.525	0	12.6728	11.4229	10.3617	0	0	27.5087	-445.699	33.4842	2
3170	2	0	170	1	353.105	169.212	183.893	0	0	-91.4379	133.658	263.224	247.422	8462.88	16808.5	-263.224	0	12.9636	11.0531	10.3877	0	0	53.3113	-456.35	21.9386	2
3171	2	0	171	1	314.908	158.075	156.833	0	0	5.45939	14.7539	117.025	220.854	8465.64	16927.4	-117.025	0	10.3302	11.4277	9.78016	0	0	36.2117	-446.818	25.2476	2
3172	2	0	172	1	341.448	172.313	169.135	0	0	-15.6449	88.9163	254.068	257.647	8486.75	16853.3	-254.068	0	13.0759	10.7736	9.2091	0	0	20.6402	-436.507	22.4702	2
3173	2	0	173	1	355.212	167.103	188.109	0	0	-24.03	42.7659	228.432	309.208	8495.13	16899.4	-228.432	0	15.4344	10.8894	9.80579	0	0	39.7657	-450.174	21.5851	2
3174	2	0	174	1	393.062	201.053	192.01	0	0	-12.8881	76.1804	312.854	408.997	8483.99	16866	-312.854	0	21.787	10.2019	9.10643	0	0	17.8612	-438.384	18.7713	2
3175	2	0	175	1	360.256	187.366	172.89	0	0	-5.0646	34.6481	311.78	332.564	8476.17	16907.6	-311.78	0	17.7414	10.941	9.92107	0	0	27.8304	-446.863	21.2529	2
3179	2	0	179	1	373.7	208.164	165.536	0	0	17.9346	116.873	355.579	348.938	8453.17	16825.3	-355.579	0	19.0933	11.1315	10.3692	0	0	25.766	-449.213	20.4594	2
3180	2	0	180	1	435.692	206.932	228.76	0	0	22.8513	53.387	295.277	416.897	8448.25	16888.8	-295.277	0	21.8131	10.8123	10.3502	0	0	27.0698	-450.993	16.8996	2
3181	2	0	181	1	391.023	207.778	183.245	0	0	-15.6285	106.919	301.804	386.169	8486.73	16835.3	-301.804	0	20.3917	10.4834	9.75507	0	0	46.5014	-455.387	19.086	2
3182	2	0	182	1	335.203	170.174	165.029	0	0	-34.5777	16.7593	139.595	291.841	8406.02	16925.4	-139.595	0	13.8657	9.77074	9.26332	0	0	33.8306	-439.655	22.7398	2
3184	2	0	184	1	309.538	165.112	144.426	0	0	15.6975	92.3128	262.503	224.932	8455.4	16849.9	-262.503	0	11.4401	10.1429	9.829	0	0	21.5229	-435.925	25.417	2
3187	2	0	187	1	437.877	239.871	198.006	0	0	8.45329	27.8531	415.533	420.547	8462.65	16814.7	-415.533	0	24.3627	10.0554	10.4536	0	0	36.2669	-452.336	16.6901	2
3189	2	0	189	1	396.937	166.931	230.006	0	0	39.9609	49.6771	108.482	444.33	8431.14	16892.5	-108.482	0	20.5993	9.53064	8.52922	0	0	33.609	-441.922	18.3	2
3190	2	0	190	1	271.702	152.316	119.385	0	0	-49.6306	41.241	436.356	211.128	8520.73	16901	-436.356	0	12.6248	11.0213	9.67933	0	0	28.2942	-441.605	30.2968	2
3191	2	0	191	1	271.263	109.675	161.589	0	0	-47.7134	98.4236	173.261	179.434	8618.47	16943.4	-173.261	0	8.65826	10.8592	10.0622	0	0	36.3317	-444.14	30.4672	2
3193	2	0	193	1	323.487	159.066	164.421	0	0	46.3512	44.7899	260.372	225.172	8424.75	16897.4	-260.372	0	11.4343	11.3188	9.62546	0	0	53.1975	-452.278	24.323	2
3195	2	0	195	1	344.269	166.849	177.42	0	0	-9.69513	29.1965	125.444	271.851	8580.46	16913	-125.444	0	12.7601	10.2903	9.26753	0	0	36.5138	-442.267	22.138	2
3197	2	0	197	1	430.232	239.586	190.646	0	0	1.62147	76.4694	201.901	345.082	8569.14	16865.7	-201.901	0	16.7848	10.8105	9.68603	0	0	35.1361	-448.856	17.0412	2
3200	2	0	200	1	375.724	195.779	179.945	0	0	-62.9977	25.7451	397.213	284.266	8434.44	16916.5	-397.213	0	16.5021	11.1753	9.99597	0	0	54.9107	-459.353	20.245	2
3201	2	0	201	1	321.047	168.189	152.858	0	0	-66.9615	28.8954	230.388	318.845	8438.4	16913.3	-230.388	0	16.1476	10.5	10.0289	0	0	37.1375	-449.325	24.4481	2
3202	2	0	202	1	460.697	233.835	226.861	0	0	-11.1659	33.2262	270.078	431.752	8482.27	16909	-270.078	0	22.2772	10.0929	9.40263	0	0	33.984	-447.808	15.5519	2
3203	2	0	203	1	430.961	234.263	196.698	0	0	-0.782732	44.2497	325.594	440.152	8471.88	16898	-325.594	0	23.6902	10.9498	9.65314	0	0	31.5489	-451.74	17.0228	2
3205	2	0	205	1	369.843	207.115	162.728	0	0	28.0431	83.5096	204.781	336.091	8542.72	16858.7	-204.781	0	16.3323	10.8402	8.93677	0	0	30.7857	-442.853	20.3074	2
3206	2	0	206	1	253.316	146.847	106.469	0	0	2.03206	59.4757	210.408	215.935	8469.07	16882.7	-210.408	0	10.5725	10.9548	9.08739	0	0	20.6917	-434.962	32.8386	2
3208	2	0	208	1	270.324	106.882	163.442	0	0	-76.542	56.8523	74.1279	223.962	8547.64	16885.3	-74.1279	0	10.4491	10.276	9.8316	0	0	21.8235	-436.794	30.2566	2
3209	2	0	209	1	370.479	205.14	165.339	0	0	-8.8377	121.48	295.365	326.793	8479.94	16820.7	-295.365	0	17.1513	10.8255	10.1013	0	0	29.2078	-447.239	20.5479	2
3210	2	0	210	1	407.147	220.7	186.447	0	0	-7.3476	50.2195	275.863	351.073	8478.45	16792.3	-275.863	0	18.1565	9.6719	9.77118	0	0	36.346	-445.266	18.0217	2
3211	2	0	211	1	379.627	205.664	173.963	0	0	-77.9735	60.897	307.781	319.404	8449.41	16881.3	-307.781	0	17.2792	10.7335	10.0755	0	0	26.9073	-445.694	19.9141	2
3212	2	0	212	1	423.876	190.2	233.676	0	0	-51.3411	41.0394	216.36	356.537	8422.78	16901.2	-216.36	0	17.7512	10.7507	9.75088	0	0	47.5641	-454.849	17.3519	2
3213	2	0	213	1	367.267	193.415	173.852	0	0	19.7381	93.809	348.412	320.08	8451.36	16848.4	-348.412	0	17.4158	10.2539	10.2868	0	0	23.6542	-442.898	20.6825	2
3214	2	0	214	1	411.015	208.098	202.916	0	0	15.383	77.0968	244.438	389.086	8455.72	16865.1	-244.438	0	19.5048	10.6653	9.61959	0	0	35.6883	-450.795	17.9702	2
3215	2	0	215	1	294.371	161.71	132.66	0	0	-21.3798	-7.10059	244.472	259.826	8392.82	16849.6	-244.472	0	13.2357	9.74994	9.23077	0	0	31.6771	-437.83	26.7203	2
3216	2	0	216	1	366.558	252.444	114.115	0	0	2.6211	104.946	418.568	418.812	8468.48	16837.3	-418.568	0	24.1905	10.3709	8.74604	0	0	28.641	-442.615	20.3805	2
3219	2	0	219	1	433.431	238.091	195.339	0	0	10.9056	126.7	289.866	446.888	8460.2	16815.5	-289.866	0	23.2809	10.137	9.55407	0	0	35.9383	-449.766	16.7579	2
3222	2	0	222	1	325.491	157.275	168.216	0	0	73.2917	54.1627	106.199	285.402	8397.81	16888	-106.199	0	13.2255	9.71326	8.73529	0	0	27.2217	-434.085	23.4023	2
3223	2	0	223	1	296.034	139.289	156.745	0	0	-7.84631	52.655	257.172	236.002	8478.95	16789.9	-257.172	0	12.0126	10.5547	9.45163	0	0	21.8325	-436.277	26.8932	2
3224	2	0	224	1	268.992	150.003	118.989	0	0	-7.87128	2.30139	151.162	243.313	8478.97	16840.2	-151.162	0	11.5953	10.9764	8.8238	0	0	34.2137	-440.863	30.2662	2
3226	2	0	226	1	426.612	252.848	173.763	0	0	-26.3595	133.692	261.846	299.58	8497.46	16808.5	-261.846	0	15.3584	9.8655	9.54156	0	0	28.6103	-439.818	17.0313	2
3227	2	0	227	1	394.666	157.128	237.538	0	0	-5.3342	85.569	297.466	347.068	8476.43	16856.6	-297.466	0	18.2296	9.8333	10.0187	0	0	45.9613	-451.915	18.7956	2
3228	2	0	228	1	423.335	234.152	189.183	0	0	6.04925	-0.877355	386.33	439.283	8465.05	16843.4	-386.33	0	24.9603	10.0388	9.68929	0	0	53.3279	-457.852	17.246	2
3229	2	0	229	1	487.323	274.668	212.655	0	0	-41.558	105.531	426.756	523.803	8512.66	16836.7	-426.756	0	30.8156	10.26	10.1406	0	0	48.3429	-462.161	14.6744	2
3231	2	0	231	1	372.851	176.46	196.391	0	0	-53.0044	54.1535	193.556	266.168	8524.1	16987.7	-193.556	0	13.0327	9.33366	9.18298	0	0	30.7223	-435.111	19.8412	2
3234	2	0	234	1	388.352	191.031	197.321	0	0	-32.7831	75.484	386.672	307.476	8503.88	16866.7	-386.672	0	17.4316	10.3032	9.93274	0	0	41.3259	-449.202	19.2477	2
3235	2	0	235	1	324.479	160.636	163.843	0	0	29.4045	46.5334	209.38	307.769	8441.7	16895.7	-209.38	0	15.031	10.1467	9.3479	0	0	32.1048	-442.45	23.8096	2
3240	2	0	240	1	346.101	167.591	178.511	0	0	-20.177	23.2905	299.169	275.559	8491.28	16918.9	-299.169	0	14.6177	10.1317	9.19901	0	0	39.6007	-442.155	21.9346	2
3241	2	0	241	1	335.896	156.278	179.618	0	0	29.3299	40.7527	204.466	299.686	8441.77	16901.4	-204.466	0	14.5946	10.1229	8.91429	0	0	29.1208	-438.335	22.6738	2
3243	2	0	243	1	301.524	172.188	129.337	0	0	72.4421	75.8831	336.476	267.739	8498.32	16866.3	-336.476	0	14.3944	10.2177	9.30898	0	0	24.6302	-436.559	26.111	2
3244	2	0	244	1	366.202	178.59	187.612	0	0	-11.396	88.5217	299.739	334.645	8482.5	16853.7	-299.739	0	17.628	9.59218	9.4554	0	0	43.718	-446.37	20.4046	2
3253	2	0	253	1	373.536	219.821	153.715	0	0	9.2045	63.0988	460.675	347.581	8461.9	16879.1	-460.675	0	20.932	9.66614	8.52954	0	0	44.3396	-443.31	19.7164	2
3254	2	0	254	1	405.192	247.887	157.304	0	0	19.2943	-7.09197	284.236	384.41	8451.81	16949.3	-284.236	0	20.1289	10.0243	8.26478	0	0	36.6734	-441.157	17.8881	2
3259	2	0	259	1	305.367	165.177	140.19	0	0	-41.7448	58.8168	364.548	221.907	8413.19	16883.4	-364.548	0	12.4047	10.4941	9.47224	0	0	40.0065	-443.837	25.8455	2
3260	2	0	260	1	471.293	249.734	221.559	0	0	-22.4762	37.1735	301.028	411.01	8493.58	16905	-301.028	0	21.8042	9.33642	8.69445	0	0	38.5125	-443.317	14.93	2
3261	2	0	261	1	377.166	206.389	170.777	0	0	30.6838	78.8488	187.4	333.091	8540.08	16963	-187.4	0	16.0069	10.5101	8.45164	0	0	29.3944	-438.917	19.6407	2
3262	2	0	262	1	350.115	179.155	170.96	0	0	34.2667	35.1955	226.278	298.197	8436.83	16907	-226.278	0	14.7586	9.95512	8.88315	0	0	29.4512	-437.065	21.4962	2
3263	2	0	263	1	353.099	197.612	155.487	0	0	-21.7337	70.0118	355.901	237.468	8492.83	16872.2	-355.901	0	13.1063	9.77916	9.12582	0	0	32.3214	-435.967	21.2957	2
3264	2	0	264	1	361.359	161.596	199.763	0	0	73.1609	44.1162	103.336	323.714	8397.94	16898.1	-103.336	0	14.995	9.84241	9.23446	0	0	45.738	-448.247	20.7439	2
3265	2	0	265	1	332.106	173.573	158.533	0	0	-58.39	149.473	321.076	222.043	8429.83	16892.4	-321.076	0	12.0688	10.2348	9.4056	0	0	41.3432	-444.262	23.173	2
3268	2	0	268	1	405.015	229.253	175.762	0	0	-16.6108	68.5775	304.488	304.626	8487.71	16873.6	-304.488	0	16.1384	9.58567	8.72776	0	0	43.4076	-441.497	17.9146	2
3269	2	0	269	1	399.038	179.388	219.65	0	0	40.1377	42.0056	114.496	375.407	8530.62	16900.2	-114.496	0	17.4526	9.23641	8.47195	0	0	46.8238	-444.137	18.1171	2
3284	2	0	284	1	319.903	176.646	143.256	0	0	20.4037	120.748	402.156	280.207	8450.7	16821.5	-402.156	0	15.9049	9.41522	9.02207	0	0	23.0476	-431.703	23.9121	2
3286	2	0	286	1	372.954	208.373	164.581	0	0	21.3985	135.604	371.875	289.925	8449.7	16906.3	-371.875	0	16.066	9.99808	8.93799	0	0	32.9711	-439.246	19.9233	2
3287	2	0	287	1	344.473	162.145	182.327	0	0	-27.8194	46.5029	286.644	237.887	8399.26	16895.7	-286.644	0	12.4712	10.0281	9.40423	0	0	34.6525	-438.72	22.0929	2
3290	2	0	290	1	360.649	185.548	175.101	0	0	-66.8611	121.045	274.182	289.057	8537.96	16821.2	-274.182	0	15.1324	9.83482	9.07944	0	0	43.4553	-443.376	20.753	2
3291	2	0	291	1	308.141	145.984	162.157	0	0	-13.2504	19.5298	325.156	243.476	8484.35	16823	-325.156	0	13.1767	9.54861	9.01099	0	0	20.6958	-429.634	25.0901	2
3298	2	0	298	1	318.276	161.859	156.417	0	0	6.32054	75.4682	379.198	192.994	8464.78	16866.7	-379.198	0	10.7835	9.48688	9.44032	0	0	36.1129	-436.31	24.2178	2
3300	2	0	300	1	377.317	175.831	201.486	0	0	3.19132	31.1484	259.805	309.176	8467.91	16911.1	-259.805	0	15.782	10.0242	9.49143	0	0	27.3946	-439.879	19.7775	2
3303	2	0	303	1	307.359	170.437	136.921	0	0	-40.923	62.9235	201.304	209.394	8512.02	16879.3	-201.304	0	10.2679	9.40808	8.48329	0	0	21.5974	-425.204	24.9407	2
3304	2	0	304	1	273.732	130.71	143.022	0	0	-5.49797	50.4863	128.096	221.013	8576.26	16891.7	-128.096	0	10.3602	9.48664	8.5973	0	0	30.1401	-431.016	28.9116	2
3305	2	0	305	1	463.96	211.881	252.079	0	0	33.4034	27.4077	207.701	361.846	8437.7	16815.1	-207.701	0	17.6842	9.39652	8.98172	0	0	33.4793	-439.037	15.2593	2
3306	2	0	306	1	369.895	199.706	170.189	0	0	-18.5035	90.8135	337.974	301.908	8489.6	16851.4	-337.974	0	16.4082	9.74287	9.06176	0	0	36.4061	-439.654	20.0975	2
3307	2	0	307	1	395.179	245.875	149.304	0	0	43.5415	27.4214	409.908	461.205	8427.56	16815.1	-409.908	0	26.4642	8.89163	7.84401	0	0	30.2774	-434.7	18.1284	2
3308	2	0	308	1	375.934	223.499	152.435	0	0	44.6868	27.7252	407.139	357.635	8526.07	16814.8	-407.139	0	20.4679	9.26264	9.09913	0	0	34.598	-439.155	19.6095	2
3327	2	0	327	1	323.474	146.623	176.851	0	0	-33.5261	38.7011	203.295	251.082	8404.97	16903.5	-203.295	0	12.3311	8.45925	9.11726	0	0	17.5415	-423.619	23.3233	2
3328	2	0	328	1	307.276	138.335	168.94	0	0	46.1002	41.8393	409.952	198.727	8425	16900.4	-409.952	0	11.3753	9.71023	9.03704	0	0	23.7501	-429.774	25.2396	2
3340	2	0	340	1	256.098	140.068	116.03	0	0	23.3542	-6.49842	174.377	215.103	8547.41	16849	-174.377	0	10.3591	9.58797	7.74912	0	0	39.7005	-430.913	31.0668	2
3342	2	0	342	1	400.081	218.177	181.904	0	0	-85.2609	81.6689	249.964	325.656	8456.7	16860.5	-249.964	0	16.8055	9.35213	8.18651	0	0	39.8865	-436.922	18.0228	2
3343	2	0	343	1	400.15	231.741	168.408	0	0	-36.5869	5.8383	245.817	439.415	8507.69	16936.4	-245.817	0	22.426	9.13186	7.37793	0	0	41.8702	-438.06	17.8051	2
3344	2	0	344	1	266.486	137.932	128.555	0	0	37.2557	24.8121	68.3785	215.714	8433.84	16917.4	-68.3785	0	9.88721	9.88903	8.4817	0	0	25.0777	-429.638	30.0241	2
3347	2	0	347	1	370.259	176.74	193.519	0	0	-16.213	27.4266	214.748	326.817	8487.31	16914.8	-214.748	0	16.1482	9.04925	8.38332	0	0	35.8666	-434.521	19.7569	2
3348	2	0	348	1	320.906	206.029	114.877	0	0	-58.3432	126.449	443.798	225.383	8529.44	16915.4	-443.798	0	13.5569	9.56219	8.98211	0	0	24.3119	-430.525	23.851	2
3351	2	0	351	1	358.247	201.503	156.744	0	0	34.1747	97.2772	374.312	255.06	8436.93	16944.6	-374.312	0	14.1292	9.33286	8.79855	0	0	33.2128	-434.289	20.732	2
3358	2	0	358	1	320.494	169.112	151.382	0	0	74.7536	17.4231	103.302	216.145	8396.35	16924.8	-103.302	0	10.0402	9.87259	8.92568	0	0	26.271	-432.057	23.9626	2
3359	2	0	359	1	333.2	181.095	152.105	0	0	-45.3372	70.1008	333.251	319.154	8516.44	16872.1	-333.251	0	17.4157	9.66873	8.42344	0	0	33.0984	-436.994	22.6302	2
3370	2	0	370	1	296.996	154.351	142.644	0	0	-42.2282	48.2608	220.63	255.379	8413.67	16893.9	-220.63	0	12.7167	9.89064	8.21628	0	0	40.7578	-435.936	26.0849	2
3392	2	0	392	1	322.846	168.206	154.64	0	0	20.4733	4.57261	212.604	233.673	8450.63	16937.6	-212.604	0	11.5125	9.91144	8.46385	0	0	27.2262	-430.427	23.6078	2
3393	2	0	393	1	311.104	185.806	125.299	0	0	86.6069	84.4284	194.281	246.583	8484.15	16857.8	-194.281	0	11.8991	9.03	7.83839	0	0	34.3701	-427.851	24.229	2
3400	2	0	400	1	257.997	124.471	133.526	0	0	0.518553	83.1132	312.963	187.882	8470.58	16859.1	-312.963	0	9.98187	9.84156	8.45086	0	0	29.6492	-430.489	31.2525	2
3403	2	0	403	1	334.146	192.858	141.288	0	0	29.5005	58.4175	251.957	310.974	8541.26	16883.8	-251.957	0	15.6794	8.01762	7.35342	0	0	68.9856	-435.128	21.789	2
3405	2	0	405	1	284.647	153.925	130.721	0	0	4.97449	24.3042	271.072	267.93	8466.13	16818.2	-271.072	0	13.8174	8.48669	8.25007	0	0	32.3885	-427.067	27.004	2
3406	2	0	406	1	310.819	150.062	160.756	0	0	15.6629	50.1438	133.426	288.069	8455.44	16892.1	-133.426	0	13.5035	8.8485	8.07332	0	0	30.0969	-427.802	24.2818	2
3413	2	0	413	1	303.485	143.802	159.683	0	0	-4.63801	-28.2252	140.775	258.658	8475.74	16870.8	-140.775	0	12.3391	8.97817	7.67932	0	0	39.4342	-427.391	24.9035	2
3417	2	0	417	1	341.112	168.64	172.471	0	0	25.9292	50.9587	114.085	296.545	8445.17	16891.2	-114.085	0	13.7828	8.91851	8.26055	0	0	27.8591	-429.289	21.7489	2
3430	2	0	430	1	358.232	211.263	146.969	0	0	-2.3352	39.6802	330.242	355.57	8473.44	16902.5	-330.242	0	19.2225	8.8283	8.11871	0	0	26.1657	-429.31	20.4394	2
3431	2	0	431	1	321.861	181.235	140.626	0	0	10.511	57.3498	399.875	213.421	8460.59	16884.9	-399.875	0	12.1402	8.91548	7.51178	0	0	35.7508	-424.193	23.1015	2
3434	2	0	434	1	247.749	132.079	115.67	0	0	-55.0239	47.2042	298.28	214.14	8426.46	16895	-298.28	0	11.4181	8.76451	8.93586	0	0	31.6365	-429.308	32.6403	2
3435	2	0	435	1	279.613	140.445	139.168	0	0	-21.7969	99.0956	232.678	203.303	8492.9	16843.1	-232.678	0	10.1526	8.93608	8.18991	0	0	51.7069	-433.987	27.7615	2
3444	2	0	444	1	322.657	179.682	142.975	0	0	4.11489	87.0368	344.023	291.477	8466.99	16855.2	-344.023	0	15.8469	8.66454	7.61319	0	0	31.3775	-425.384	22.9947	2
3445	2	0	445	1	320.891	143.831	177.06	0	0	24.5558	100.435	242.987	270.875	8446.54	16841.8	-242.987	0	13.5467	8.54175	7.56335	0	0	39.2636	-426.052	23.0969	2
3446	2	0	446	1	356.373	216.107	140.266	0	0	9.84028	79.4244	360.312	289.353	8461.26	16862.8	-360.312	0	15.9181	9.80572	8.65321	0	0	52.051	-445.328	20.9392	2
3447	2	0	447	1	311.342	158.628	152.715	0	0	-1.49153	38.1886	453.813	211.965	8472.59	16904	-453.813	0	12.743	8.73854	8.84779	0	0	35.7028	-430.447	24.4541	2
3463	2	0	463	1	262.989	138.302	124.687	0	0	45.6617	-42.1754	167.654	211.161	8425.44	16984.4	-167.654	0	10.2104	9.18141	7.80957	0	0	30.892	-424.557	29.9018	2
3481	2	0	481	1	278.453	172.348	106.105	0	0	-49.1209	2.79055	357.815	246.051	8420.56	16839.8	-357.815	0	13.8256	8.41674	7.67251	0	0	33.1051	-422.245	27.4827	2
3490	2	0	490	1	322.698	198.868	123.83	0	0	14.2747	61.3096	305.626	277.406	8456.83	16880.9	-305.626	0	14.6412	7.91471	7.6272	0	0	23.6611	-417.209	22.7772	2
3498	2	0	498	1	265.15	151.093	114.057	0	0	-45.2282	95.5544	221.813	251.034	8416.67	16846.6	-221.813	0	12.4985	7.84508	7.10379	0	0	29.6824	-415.21	28.6935	2
3501	2	0	501	1	294.423	152.289	142.133	0	0	95.8605	184.292	401.149	154.488	8474.9	16857.6	-401.149	0	8.76441	9.09702	8.92279	0	0	28.749	-426.232	26.3661	2
3502	2	0	502	1	375.397	198.104	177.293	0	0	-6.65563	111.818	371.524	270.35	8477.76	16830.4	-371.524	0	15.0364	9.05445	8.13643	0	0	39.6878	-433.117	19.3754	2
3504	2	0	504	1	291.451	170.198	121.252	0	0	-54.3592	74.3419	332.06	264.733	8525.46	16967.5	-332.06	0	14.4685	8.29113	7.80829	0	0	35.7516	-424.684	25.9853	2
3505	2	0	505	1	268.263	130.253	138.01	0	0	70.0652	56.5254	172.883	192.281	8401.04	16885.7	-172.883	0	9.16821	8.70853	7.76159	0	0	35.4234	-423.771	28.9481	2
3507	2	0	507	1	306.455	156.733	149.722	0	0	-4.17082	99.6877	358.703	246.302	8475.27	16842.5	-358.703	0	13.5574	8.92455	7.91888	0	0	61.6957	-435.171	24.6769	2
3522	2	0	522	1	320.788	158.179	162.609	0	0	58.1624	20.7951	331.523	298.597	8412.94	16821.7	-331.523	0	16.1012	8.4003	7.74702	0	0	34.2555	-426.209	23.1239	2
3532	2	0	532	1	310.895	164.29	146.604	0	0	-27.4573	102.717	270.668	241.453	8398.9	16839.5	-270.668	0	12.4562	8.42735	7.43092	0	0	38.1419	-423.747	23.9221	2
3533	2	0	533	1	302.981	167.013	135.968	0	0	36.4955	70.2152	240.936	228.238	8434.61	16872	-240.936	0	11.3916	8.87	7.78728	0	0	27.0535	-422.227	24.9596	2
3535	2	0	535	1	301.758	157.668	144.091	0	0	-20.9438	44.6036	245.162	244.276	8392.38	16897.6	-245.162	0	12.3491	7.6277	7.40738	0	0	29.0637	-415.072	24.5323	2
3548	2	0	548	1	323.685	152.769	170.916	0	0	-31.4349	57.4962	288.434	257.583	8502.54	16884.7	-288.434	0	13.5219	8.43946	7.82198	0	0	33.4446	-424.38	22.9079	2
3551	2	0	551	1	311.149	158.401	152.748	0	0	-28.3432	91.6979	370.743	208.695	8499.44	16850.5	-370.743	0	11.659	8.31066	8.07413	0	0	44.1859	-427.202	24.08	2
3555	2	0	555	1	362.676	181.61	181.066	0	0	-61.187	33.9733	334.296	312.849	8532.29	16908.2	-334.296	0	17.2307	7.93379	7.58993	0	0	35.6849	-424.663	19.7989	2
3556	2	0	556	1	296.541	126.541	170	0	0	-26.737	78.2397	251.305	217.038	8398.18	16864	-251.305	0	11.0171	8.82792	8.06012	0	0	36.9963	-427.35	25.7181	2
3557	2	0	557	1	290.801	146.927	143.874	0	0	-32.1717	40.2138	229.12	190.03	8403.61	16902	-229.12	0	9.50981	9.0929	7.83054	0	0	38.5394	-426.193	26.35	2
3568	2	0	568	1	239.237	125.627	113.61	0	0	-75.7895	94.4951	297.562	222.259	8546.89	16847.7	-297.562	0	11.8978	7.90518	7.77905	0	0	32.9537	-418.988	33.0239	2
3570	2	0	570	1	254.311	143.497	110.814	0	0	-13.7407	0.0811719	300.788	213.107	8484.84	16842.5	-300.788	0	11.3533	8.67199	6.92263	0	0	36.4946	-419.278	30.4915	2
3574	2	0	574	1	289.446	133.483	155.962	0	0	-29.1708	103.961	276.422	202.303	8500.27	16838.2	-276.422	0	10.4915	8.18156	7.83916	0	0	48.6877	-427.104	26.1787	2
3590	2	0	590	1	255.897	136.962	118.935	0	0	80.368	47.2488	486.206	211.264	8490.39	16895	-486.206	0	12.9804	8.10476	7.4783	0	0	31.7995	-417.184	30.2917	2
3598	2	0	598	1	315.049	163.55	151.5	0	0	7.31964	56.6735	178.174	198.749	8563.44	16985.2	-178.174	0	9.52782	8.23763	7.26216	0	0	52.2541	-424.058	23.4252	2
3600	2	0	600	1	276.346	161.01	115.336	0	0	-31.1066	98.9522	196.116	196.222	8502.21	16942.9	-196.116	0	9.56159	8.64966	7.31542	0	0	23.3619	-415.276	27.6752	2
3604	2	0	604	1	258.108	119.746	138.362	0	0	37.5735	61.4366	142.003	187.635	8433.53	16880.8	-142.003	0	8.81148	7.89601	7.2529	0	0	30.924	-413.407	29.7618	2
3611	2	0	611	1	300.013	167.918	132.095	0	0	-40.0776	44.4174	267.927	260.708	8511.18	16897.8	-267.927	0	13.4945	8.05846	7.49818	0	0	35.7031	-421.572	24.8859	2
3620	2	0	620	1	346.469	148.436	198.033	0	0	21.4899	77.9367	128.824	197.856	8449.61	16963.9	-128.824	0	9.24316	8.23161	7.42791	0	0	34.0726	-417.984	20.9391	2
3635	2	0	635	1	237.495	113.932	123.563	0	0	41.4515	22.5114	252.749	206.062	8429.65	16919.7	-252.749	0	10.4305	8.03745	7.69424	0	0	20.9352	-413.572	33.3549	2
3637	2	0	637	1	317.063	166.917	150.146	0	0	-5.37615	74.837	245.831	248.19	8476.48	16867.4	-245.831	0	12.4924	8.51308	6.62219	0	0	44.6994	-421.427	23.103	2
3643	2	0	643	1	273.807	163.777	110.029	0	0	-1.80957	22.5227	222.534	204.807	8373.25	16919.7	-222.534	0	10.1622	7.80462	6.92625	0	0	32.7418	-412.321	27.4854	2
3646	2	0	646	1	307.646	148.913	158.733	0	0	14.3886	94.9322	471.306	210.779	8456.71	16847.3	-471.306	0	12.7898	8.34634	7.90582	0	0	31.2676	-421.505	24.37	2
3647	2	0	647	1	245.379	143.99	101.388	0	0	53.3013	78.0507	317.019	214.412	8517.46	16864.2	-317.019	0	11.3655	8.07453	7.34877	0	0	32.3788	-417.716	31.8401	2
3650	2	0	650	1	289.605	150.2	139.404	0	0	-41.7081	70.9235	241.736	225.122	8512.81	16871.3	-241.736	0	11.3811	8.43672	7.19508	0	0	35.6746	-420.047	25.9971	2
3666	2	0	666	1	299.53	174.815	124.715	0	0	31.1377	4.14125	262.492	213.15	8539.62	16938.1	-262.492	0	10.9196	8.19203	7.01917	0	0	31.1164	-415.965	24.8006	2
3671	2	0	671	1	280.876	184.957	95.9185	0	0	54.7597	39.2795	304.729	230.399	8516	16902.9	-304.729	0	12.1374	8.436	7.13779	0	0	31.5879	-418.82	26.9681	2
3672	2	0	672	1	277.611	151.711	125.9	0	0	-76.6128	114.518	148.827	245.148	8547.71	16827.7	-148.827	0	11.7906	8.10105	7.34283	0	0	28.5791	-417.252	27.3206	2
3675	2	0	675	1	328.522	174.544	153.979	0	0	-59.5899	62.1695	196.681	287.848	8431.03	16880	-196.681	0	14.1431	7.96282	7.96391	0	0	40.0276	-426.875	22.4047	2
3684	2	0	684	1	301.319	173.409	127.911	0	0	38.9168	14.8798	390.615	239.992	8432.18	16827.7	-390.615	0	13.5815	7.75128	7.3275	0	0	28.0657	-414.472	24.5894	2
3711	2	0	711	1	237.034	103.021	134.013	0	0	-8.96063	46.9567	262.357	168.729	8480.06	16895.2	-262.357	0	8.63221	8.24665	7.65538	0	0	31.1406	-416.34	33.5287	2
3726	2	0	726	1	253.37	122.969	130.401	0	0	3.40865	83.0341	388.771	196.025	8467.69	16859.2	-388.771	0	11.0391	8.36758	7.2626	0	0	42.6774	-421.216	30.6797	2
3727	2	0	727	1	288.142	158.133	130.008	0	0	7.55366	120.688	341.394	231.436	8463.55	16821.5	-341.394	0	12.5503	8.43606	7.91964	0	0	33.4672	-423.847	26.4506	2
3733	2	0	733	1	330.481	150.582	179.899	0	0	45.6341	109.04	171.974	219.923	8525.13	16833.2	-171.974	0	10.4746	7.41524	7.49593	0	0	28.9672	-413.14	21.9503	2
3788	2	0	788	1	265.066	135.782	129.284	0	0	7.3123	48.3842	127.483	198.285	8563.45	16893.8	-127.483	0	9.27983	7.76011	6.84181	0	0	34.0082	-412.018	28.5438	2
3807	2	0	807	1	270.23	123.564	146.666	0	0	-33.7997	-4.90015	418.577	160.444	8504.9	16847.4	-418.577	0	9.46936	8.26583	7.63545	0	0	24.4229	-413.541	28.4452	2
3871	2	0	871	1	232.704	108.682	124.022	0	0	-102.955	7.45356	402.725	194.243	8474.4	16835.1	-402.725	0	11.5569	7.76637	6.98085	0	0	37.6673	-414.204	33.642	2
3914	2	0	914	1	259.662	99.1042	160.557	0	0	-44.5647	3.34282	271.079	217.362	8515.67	16839.2	-271.079	0	11.3638	7.87841	7.33132	0	0	36.8804	-418.23	29.5713	2
3972	2	0	972	1	261.795	136.959	124.836	0	0	-21.0628	37.2407	265.353	196.705	8492.16	16805.3	-265.353	0	10.1229	7.87156	6.63418	0	0	47.8676	-417.039	28.928	2
4018	2	0	1018	1	249.128	139.942	109.186	0	0	51.1677	45.6059	243.537	224.777	8519.59	16896.6	-243.537	0	11.2553	7.47809	6.37405	0	0	31.9571	-407.982	30.4266	2
4021	2	0	1021	1	280.111	132.912	147.199	0	0	27.6057	-0.523728	69.8284	170.281	8443.49	16942.7	-69.8284	0	7.8371	7.38335	7.022	0	0	40.2568	-412.71	26.6078	2
4045	2	0	1045	1	245.18	109.721	135.459	0	0	-8.53868	2.63521	135.446	215.601	8479.64	16939.6	-135.446	0	10.1998	6.90496	6.676	0	0	36.8135	-408.023	30.9112	2
4077	2	0	1077	1	280.979	167.091	113.888	0	0	19.2623	47.0103	412.351	261.717	8451.84	16795.5	-412.351	0	15.0494	6.89487	6.45157	0	0	37.4567	-408.53	26.0825	2
4226	2	0	1226	1	276.664	130.573	146.091	0	0	-62.1964	29.5385	155.201	216.522	8533.3	16912.7	-155.201	0	10.4211	7.30739	6.29679	0	0	26.9041	-403.547	26.668	2
4258	2	0	1258	1	298.662	131.341	167.321	0	0	10.7006	0.405613	273.911	209.799	8460.4	16842.1	-273.911	0	10.8835	6.78131	6.48227	0	0	31.9407	-403.012	24.2126	2
4292	2	0	1292	1	236.586	150.965	85.6207	0	0	-45.5928	100.485	363.345	236.652	8417.03	16841.7	-363.345	0	13.2049	6.43113	6.27199	0	0	24.0434	-398.729	31.8076	2
