# Supplementary material for: CaV1 and CaV2 calcium channels mediate the release of distinct pools of synaptic vesicles
Source: eLife. 2023 Feb 23;12:e81407. doi: 10.7554/eLife.81407 (PMC10023163; doi:10.7554/eLife.81407)
Supplement: Figure 5—source data 1. [file elife-81407-fig5-data1.zip › Figure 5 - Source Data 1/elks-1/22/5/cav1_to_cav1(cav2).csv]

38.959696909591
15.1867136463916
-22.2292927783237
75.8058970543061
32.1550325990647
78.0692939158434
-29.3374385456373
-9.77039860812511
-56.4948193900091
-28.1108420660785
-27.1162687625438
92.1834365068098
-34.768064267093
-40.880980201222
-41.6711488219735
-70.0831412673142
-6.9913671307695
17.5074550549834
-47.2478108300929
2.56665231148509
-17.7376482189902
32.2931220953833
33.6253930665189
-2.02085466572316
-4.25799551621458
47.5958509335542
-26.3326771227548
2.8701831911676
-29.9775230389605
35.3044952677446
35.1926404233782
27.9878835674572
25.2204366836013
1.08073019175936
9.9292710798436
-20.3291222837943
-1.5401501629276
-59.886824505913
131.703284092477
91.5961679001812
-42.3349528589606
28.5706522000073
-0.70556520162063
18.0834844059573
-68.1340257718621
-2.22178384596191
11.8561564234478
52.7997222379527
2.03451700822916
4.6599815284244
7.77445795646054
29.457361749839
-19.6341241602713
-24.6026938552423
-35.3156416401907
3.77870490558416
38.5638498965782
98.4367520267515
-23.1705626708426
3.37010055882274
65.6468351498115
47.0111254990261
-38.6758028446275
58.8531190172871
5.63476230169181
12.53924535224
-2.75320586947782
7.03477439629569
2.27183825197062
-33.184682919742
-71.6297906730797
-5.54156189622154
-36.706499435677
-12.9595885238123
26.0888998450755
9.95040535568478
25.7746111518063
-2.10252648565802
11.2590623336873
-31.82350721494
-19.7383714699026
-4.3289229319962
-29.6242350328066
17.5273110400558
20.5330121205698
36.570649366502
-8.05955866842123
72.1602176534652
-7.61127712003145
0.35320356331431
1.13588423175315
-16.9790763951933
43.8106054315394
11.6771462032666
18.8009878596495
0.537200659422524
-5.53937201163353
-33.8989085625035
-54.8425522427569
-12.6574494350789
12.3277346909381
20.4634832004558
-4.96795488997668
9.70789221721861
-71.1448339331982
43.1480723581335
-21.2591535431347
25.2387599362082
-9.96401679104383
27.3989479915508
-58.0136446612596
1.11536376737058
-38.4428253565966
23.4251132782592
-33.8711411780823
-65.2967955261811
-0.466096168998774
34.4148905032416
104.082406630241
2.30073628092214
63.7138817086488
15.1923229059066
23.423531122884
21.5529579051363
30.5576577229149
16.9556675405111
0.617869366917148
1.51500417944408
27.4727718669455
-54.4046825476216
-81.9524781004875
-5.69540403170686
5.33850702832569
-36.5097590377227
-19.2699160399243
-52.8562038719683
-41.9872527532279
-65.2653970433166
-14.7194515736264
-84.0934386365916
-36.0853459241735
-60.8124052140811
-21.1935028359767
-37.1907990234431
-29.3589547952724
118.161074211293
-3.35290658615122
5.74302143861496
42.6975588294372
11.2035409742748
-5.3959490565976
-22.1473177162552
-4.06291538281948
59.9152284254851
-14.5137966638831
30.1197953549708
99.3642474411754
15.0716517730871
-1.40588212948205
-5.04201184798512
-0.952952960768016
-1.59968397210832
36.6065478234523
-62.3780777427564
18.2491582494622
-6.93795816923375
-36.5912746392896
-50.8920563442734
-15.0359014651985
28.2709855013745
11.1036947929169
42.1319907546276
-72.3700746352733
-22.2207809769498
-75.3998845604292
-46.2516059482805
2.21184560476104
5.23838504617379
-7.23763827729636
-23.366949781288
64.3013687435159
24.1031372219368
37.5986340825002
50.7595762271194
50.983829567791
19.9631484680103
5.55330282774594
-4.3500511255952
48.3971446873002
-17.7416039186683
-20.5556790092378
24.1349671014978
-60.9168715744127
6.41296435514232
-7.84837993554174
2.48542592014928
21.7162161086308
1.08069480075937
0.52132111064202
-29.1555745840269
-25.3501972961349
-44.2484530254551
-19.8095039044892
22.8937126138371
85.5324367542999
-53.9198533398303
-3.86005075969297
-48.5928251030709
-20.6963470686569
-45.7991923676964
99.2902472332607
-15.9492624093036
-34.995970065298
-73.4698202516884
-60.6781091168195
-18.9927546714644
-7.18048596207882
13.4244001880397
-20.1394951915463
44.7400716798511
-37.5124908551225
0.374005910740379
-8.63362451270223
-32.1364748992528
-31.6295851674113
19.6234659346192
127.52998947661
68.8670135107604
-10.9174716790985
28.5075586968524
73.1908931878024
25.0461021475458
-10.8719454306229
8.19390493071114
-35.9609387648634
-1.68102324114807
3.7052135810809
75.4643211737457
34.814778029835
-27.4749390278484
-12.4279193857801
-61.9950515182936
16.7277477103962
-21.3237730740366
-58.5385257172893
-28.973053470294
40.3084551587272
-21.4664400311522
-42.3178658014076
-26.0737822568117
-65.4498462727461
29.8752686644293
51.1307420572775
58.9739024053415
-86.8496755735468
49.3362814453249
-39.8208202678143
-53.1614084256435
