# Supplementary material for: CaV1 and CaV2 calcium channels mediate the release of distinct pools of synaptic vesicles
Source: eLife. 2023 Feb 23;12:e81407. doi: 10.7554/eLife.81407 (PMC10023163; doi:10.7554/eLife.81407)
Supplement: Figure 5—source data 1. [file elife-81407-fig5-data1.zip › Figure 5 - Source Data 1/elks-1/22/5/cav1_to_cav1(ELKS).csv]

12.9987382707532
-23.6407673780795
6.66811152973423
54.8799496864794
71.9318640485562
32.8686140941372
8.94510185546096
3.9766057794568
-55.5806213673422
-46.716516360224
16.9234444755348
84.7126312880682
-8.99229972513967
-7.30203110324874
-49.6339524573305
-86.8132440903883
-18.1571819124292
81.5630608931042
-25.4192868764858
-21.1904707713966
-5.93233801075439
23.404021340868
26.8722427665834
9.94814326436608
23.5673942192407
12.8864947423099
-37.2246486523127
31.7014958642085
-28.2377131889498
-14.2764734213852
-0.961522385647186
34.2028697224378
55.9003670435104
0.0609056282846723
39.1607962367671
12.0505556633289
53.0120445776301
-58.7860133173945
179.670063202548
50.2739290298705
12.8674531065026
13.1046228977812
-16.042550285465
-9.43020603859441
-68.3462650966594
8.41303224052717
-13.0188515408208
19.0958385137874
26.6429439587901
-62.5261734605756
-44.378205815794
99.0115820968986
20.2222780821012
29.0600368283121
-65.1937383211171
-7.49053035891302
21.4745028062807
71.9092292006881
-34.4636417990678
-23.0499896281817
105.307664662823
12.3341455694426
-4.54690194271461
55.8138339530651
29.287634207587
48.7591499985447
30.3688905746167
-48.6824528149391
-55.235092113362
14.510425018203
-63.15343691415
-5.40123114943344
-44.3671203131489
0.900282632746894
37.9994518389703
-48.5323136803672
36.3644714650745
-56.639364113209
-10.3139921647962
-21.4612056266069
8.85640349391724
20.5344663508531
4.33289427775344
34.3325573187503
16.1626771434549
3.81826839449968
-7.90483940707963
70.4519721443939
1.1843714498882
22.8486132716116
9.63475180574278
-46.2734890674801
32.986563671162
-5.54891281445452
19.9823232181789
-8.83935949656916
12.7210086912219
19.9274994851494
-58.4597150456757
17.5566033241394
56.6035429360454
-8.04038766616759
-11.469303919499
30.5071367395121
-45.250820281095
12.9120679322423
-3.16830632099482
25.8400189343247
0.345682030523676
12.9343414533378
-45.9547351847286
-20.5404348856955
-11.6220207417482
-40.6920111849922
-32.4555476519727
-42.5482467304919
-33.9208827405237
49.2042567403223
155.416780370606
-37.2691612984381
107.592199713708
75.4243526223327
-19.7576869033564
-17.7592686926455
18.9790580667614
4.6454432008959
48.804934290476
-5.00747682771544
65.617735651731
-24.4626996422867
-39.0891338741967
-23.0307409436027
-37.228464262118
-36.7273813510546
-25.0490950877993
-87.8776751825153
-26.8062523927201
-44.3375768992173
-65.4727402188419
-39.7722532789267
-16.1805212818454
-14.7037574023925
-10.738114397418
-26.9773416403859
11.9399965334651
92.8148522676838
18.2440536072572
-23.092714687531
31.5780810110573
-20.3594636614489
13.14502807184
-6.7351768769604
-13.028475715013
10.958866646497
-54.042331228984
27.0953376233429
95.3550330596499
-22.098781848048
11.0604551273918
-60.62434196102
-35.1249692276069
7.19371871886142
57.5658873086304
-49.9176114917664
-11.0578306975895
-60.5830949238607
27.0249776273431
-19.4890822507969
-16.2958584389326
7.2780170736969
31.3399484661677
93.8993745798707
-64.4009530756193
-1.54116287070974
-73.3583624911807
13.5221808611695
-51.8834106984141
-35.6423100466072
48.4018650229536
-26.3392675164887
54.2759558950984
-19.8659087818032
26.1495433571417
63.6472793083758
-4.38847974426972
-49.5154365219187
31.8700414840696
-48.6972844628744
4.43305515387874
-3.35606622936939
-14.7341774116794
59.2788074721338
-37.8337637591812
-12.6423693066499
-4.69253855476745
-22.1364196517879
8.13251792454685
-11.4674134807228
-36.8833985145284
-2.51598460987589
-19.7332992009742
-44.0784598451683
-21.2331440685575
8.08465418358355
4.11459346957963
-67.9658473707477
-16.6635757281347
-68.2152200324726
-11.6210068983291
-21.8423623636136
84.5491211616263
-63.697382468823
-18.3710646753843
-83.1800689121028
-87.2403227035884
-40.4632961017196
-65.7702344239187
25.4963797829278
6.72943208463585
62.7904756021708
-76.3939545416961
-53.7878028557116
47.333240636699
-9.91717827430875
1.69800018347087
19.5906827415602
126.395100817163
52.4814182526334
-37.293050089791
39.2682961340524
15.8580158975419
-22.4893052930547
-5.63231754399931
-72.3115825156947
-32.5168682068725
29.0685953968914
28.2884594982952
83.2788162104807
45.9163707159514
38.684221582409
-39.8764197836917
-63.3719430901365
10.5591661761337
-17.2402605050029
-38.5662593231336
21.3153242306089
83.5675628367189
10.0997777872599
-22.6077524363409
15.7706245864483
-20.8853797427746
46.1350659021937
0.515980168709575
30.9970650196101
-61.0959666078306
65.7916947855283
-31.6942994473775
-70.1936849435733
