# Supplementary material for: CaV1 and CaV2 calcium channels mediate the release of distinct pools of synaptic vesicles
Source: eLife. 2023 Feb 23;12:e81407. doi: 10.7554/eLife.81407 (PMC10023163; doi:10.7554/eLife.81407)
Supplement: Figure 5—source data 1. [file elife-81407-fig5-data1.zip › Figure 5 - Source Data 1/elks-1/22/5/cav1_to_cav2.csv]

409.549798481195
179.099572666772
182.910612867805
50.9838528507153
162.104348349516
429.143793455478
52.3209790110886
418.162424503618
535.820921932673
202.401890218924
144.419724009123
440.644576005181
448.529448145498
554.122141164913
399.809113718802
73.3701010795121
28.7242420866041
244.304374233829
247.03168622319
220.805849206301
14.6118356606657
302.170949711224
294.042131702225
145.739138722
163.951901316672
358.746113351395
469.988315942097
136.454841082217
152.515041903562
100.733812053302
193.350142720092
307.460144957884
223.00209421935
174.939756490765
105.080124996675
131.940448800391
274.583788864231
281.586899066904
298.321128475262
309.265812204478
269.41261122218
248.92107587564
141.536058491713
151.071001609203
31.9343167700954
213.675981048995
173.804195354505
260.976677959901
221.87028379261
493.362759547417
510.450307217827
455.702811391966
219.11958715324
111.395432070412
-82.8650633588604
257.220431482474
322.462067907361
401.127249433192
309.696274040747
-33.7379285968673
272.227424207467
504.984911115836
462.904018221325
193.881593298225
517.561604114588
520.602380418675
363.545300181126
529.657660066541
416.798188622321
304.842185471856
-192.170527944012
631.607643148287
232.925506126809
400.08077497735
-23.5100612977185
264.60995053389
130.543351815155
262.772893413916
343.26896821708
539.391983293093
505.422579584658
344.082881034823
348.325045479412
8.33182397870951
-195.279893668348
471.617816939732
334.72016277683
405.01891281558
396.077491109812
378.556060286475
493.769205426133
426.017258200976
381.463991421666
511.42944785524
311.578487872948
27.8068008679147
238.129791313833
-87.4802658895696
447.417606225801
446.816135351795
-60.7572625710291
-25.0437516319926
237.172574328324
110.407043772009
452.073560342444
403.995454124266
359.036584608446
151.223052565383
465.106757447124
342.959203047227
473.32014773001
411.443060310365
395.264756978084
270.335159352133
505.493418648819
57.3927289344192
-44.725034502846
