# Supplementary material for: CaV1 and CaV2 calcium channels mediate the release of distinct pools of synaptic vesicles
Source: eLife. 2023 Feb 23;12:e81407. doi: 10.7554/eLife.81407 (PMC10023163; doi:10.7554/eLife.81407)
Supplement: Figure 5—source data 1. [file elife-81407-fig5-data1.zip › Figure 5 - Source Data 1/elks-1/22/5/cav1_to_elks.csv]

590.370348563554
161.936646723156
295.817567319364
1.53773964463471
161.168987854946
517.005441679306
28.4885945936348
463.025276386927
701.501236069586
392.893719958169
173.705332104086
475.987238929392
531.547800962706
652.403945090378
617.39702912087
33.9430150020617
52.7373224684834
427.172125936699
288.370831144026
383.100199483304
12.8580870708847
438.189274790255
302.116074975924
245.349138612959
145.150174592867
540.791600705996
563.169571960567
63.4645398806369
307.332136743602
242.737118794223
318.87475520203
521.890187047973
398.339787838207
341.642508873359
66.9386212967383
162.598626332147
408.148570752292
480.233686095458
512.888385540607
481.511467652019
446.594884361401
253.016669143044
249.261315352775
202.991541889323
41.2790891955337
278.394362175501
309.686242025773
305.454917697522
248.631955756422
679.398108487059
590.206668137751
598.287903935821
293.590589648149
340.167892562682
61.3124904943343
186.005762522589
305.727148949629
444.019095805877
274.253283023112
-2.26987722092417
196.158012271559
682.845397165807
599.217543146084
221.626293431944
678.096181009138
667.579204747613
366.681051608919
587.440230740636
474.912220909462
234.750409641556
-92.4213617769965
660.90274019661
436.530748240881
557.454727447644
6.48927151671342
415.089292719918
210.979542743464
243.200720532894
326.012554377179
687.361791775711
674.151504811003
522.018087729897
516.347550495289
90.8589186800655
-149.008716762501
658.709530603794
514.805805401516
489.450712820862
389.647685423522
329.360489646835
464.985507801635
623.801901268396
451.760267626096
625.922085338321
542.849276380124
9.35882751530335
399.088266813966
-12.2018856417108
606.531361520783
636.362392783665
-42.3702312144414
-56.4184331827764
469.648445308323
234.867153002981
604.307133181375
375.933326115877
409.534815632134
153.50640834098
534.478436407551
398.238356324851
625.29432230133
553.421490808416
365.11084674534
313.910763329501
536.892092360167
289.272144470626
25.5223480233126
