# Supplementary material for: CaV1 and CaV2 calcium channels mediate the release of distinct pools of synaptic vesicles
Source: eLife. 2023 Feb 23;12:e81407. doi: 10.7554/eLife.81407 (PMC10023163; doi:10.7554/eLife.81407)
Supplement: Figure 5—source data 1. [file elife-81407-fig5-data1.zip › Figure 5 - Source Data 1/elks-1/22/5/cav2_to_cav1.csv]

85.752127911026
156.018948748999
133.43441079148
94.8241734690455
114.930617611419
35.9779283412026
160.843982611223
179.385778696451
160.074397909662
125.079508072457
216.239098851584
134.531034192863
163.858548780619
88.9272608431056
128.188594914154
189.499441884567
198.314634814997
136.766762515785
190.57931015682
160.833824577192
129.407449622166
119.871222230351
132.065606192849
115.956031091504
130.041437954133
157.930378613335
174.681754600184
77.1339084611645
113.68609326248
48.108625103232
143.120934656712
102.615704702566
91.1943736169851
99.4182360681189
95.8055794012289
81.6222404410364
132.999324678247
138.991570102036
41.0737095140066
114.3439073111
102.629888595791
217.02757181678
173.372546643059
124.779799278112
184.790925141409
190.807244018837
120.681501277882
199.702850592577
98.9019796911743
185.432627181108
103.478227298576
197.602139596322
198.04869742534
156.81594022028
117.025253805408
135.086889662252
206.669007291519
203.823929723778
169.110687197201
130.414836387066
193.54271337689
192.74111575853
143.884338383006
68.2002214955428
192.237793047854
170.010541514352
117.556888174917
206.495852822889
218.426249492997
188.989239573271
199.779973015528
160.468295447892
174.062910555695
250.1074220503
135.279582841915
152.028909885692
68.232601731761
143.169378101415
175.540088413909
74.3006979924394
174.442546713981
187.032360947178
177.843508437392
201.597469200155
201.694913773405
100.756885706127
113.24283398101
125.14109752942
197.66076913886
123.646218179721
62.5317369606528
191.77642285977
225.50753884724
171.843726260868
166.83201789363
119.622329802536
104.538691096597
161.333699849136
235.377840757872
226.592577655119
144.360175592305
117.664003257876
163.19602973912
143.694527631054
175.056445355789
147.650857922003
220.520956468987
184.098364016994
238.96420602272
199.488719272464
158.701383169653
114.626197119473
227.651642957469
225.28960742335
221.23901760652
226.411059653827
184.952509048439
162.141648070556
157.206666120568
103.544760913275
101.00077660364
132.308762451528
83.3860518633337
90.0952778254978
212.863128880363
139.34449749349
165.423429920371
154.557241024439
109.380021249919
212.874113071837
137.216491982748
185.515753624324
81.6827486763723
162.889023979362
187.032516543077
205.803984241593
162.33885463373
164.513113704586
179.111280082521
141.777870480997
190.217453599198
214.934087003938
127.502278219807
149.541421361631
126.355360744736
187.075675951965
74.6433825359672
96.6680739334297
178.487788417715
175.541953074797
141.078668920811
163.685542580701
92.7546559368493
175.333345577823
165.802931219383
187.991784464499
160.057593357626
166.818511889145
253.953734093964
192.784098834902
232.070043306812
198.647182683588
159.35065735309
72.7033658344772
197.68207304251
194.589480183527
145.607222376719
181.307472145334
199.430407626434
177.835653788137
189.580117296777
207.01335942679
180.327733182428
130.096161219903
188.947874043275
166.848024352028
85.6372637293352
54.1624312977001
160.394422149591
242.524590454843
161.103555365906
106.555004063583
82.880574659066
199.792511298569
101.360951537605
140.397367788672
102.945455579826
226.745013967749
158.109269251094
155.380396988145
104.316026616012
92.9264540055265
171.790274581144
68.0467607113787
207.238948430793
165.520288745971
138.999714583992
159.669537539055
174.006033418806
53.8601652993493
188.467812660692
49.4874040761897
123.813078795374
151.210973880519
76.0416648289611
104.276483651192
44.5177745186847
160.732946597112
127.580276223111
120.41837553394
134.547577598481
155.163150780187
208.606488770565
197.670912518512
76.7060979542548
139.272199645849
110.460920075948
155.195467561593
59.6779633093611
205.985318583174
105.202227282443
174.079757825923
205.710925519772
81.2774361724441
108.56188693066
140.796315657633
146.868770328401
124.519519948408
62.4652527688595
243.61753333488
113.469058778039
95.1522506723122
134.608177352438
163.315732528026
91.1250210293874
145.56216229347
11.6547116550901
104.43132157193
109.375387039032
121.96736979772
170.149655482204
258.051848434487
140.679954134466
184.026179047065
216.157907851255
157.392119084911
86.0028849997325
136.474957793598
226.248204160751
234.670961503431
197.88815872647
106.143948685807
90.9979297564496
277.732247885026
133.036338502876
190.70200092395
73.0948825012165
75.3596217307968
178.611510983577
112.559406419088
242.180061364579
67.7927965937379
142.002427686275
84.4993028617646
114.669434637544
164.432890425698
177.700770698284
119.011680285381
118.323223129351
107.309422496095
82.499448486491
164.51597415073
111.155777257944
78.4003243288134
85.9377358487909
116.58626141541
138.310536821031
164.917543300973
171.614803318313
168.960496896783
155.585684578473
243.958735191314
170.000143692996
68.3321300166026
76.1854270395997
128.926639568854
131.609547481916
180.754491776468
172.392617315731
213.33801240012
139.576274177471
236.0248689291
88.258370461921
212.136986715679
212.19324941864
236.640074547955
164.177612626292
115.347614177124
154.993181981401
209.964295145819
73.5139694832396
240.919297474633
249.806724175422
181.680192689531
207.507308165175
191.563746785418
210.761866282508
237.494198220302
215.048018855181
149.351137739737
201.791044664889
137.019836398696
164.006230677463
211.821934697298
178.67531106175
206.588374597497
209.582215283706
112.329960561219
220.682003428796
188.150373066113
139.438580064376
147.266235510262
145.212187489247
140.158124511476
182.687013820931
215.422031722053
225.126878839888
229.533157648508
220.007885761886
37.8712814449718
139.543823159256
61.9523944077482
146.186628384436
166.308429160275
209.733754656892
132.362560091573
98.4954804150984
153.732297264083
132.260439211725
121.741505615395
119.200198092192
180.896784086974
232.076442710306
202.890422961893
80.409841264136
145.416570812937
194.212613575233
150.846956124598
101.043406392499
111.62143569659
132.633265306446
99.9068586749745
119.517192258179
151.831893686944
48.7176711059219
205.050568921524
193.023002856491
188.747000990654
64.4075161050278
104.963661893984
219.626533833889
100.728481906208
224.416707742606
166.85858509647
188.658279942294
119.877042590913
242.386443585965
208.263930514186
134.839473839289
153.607522785351
119.408445596939
242.770529672955
143.245249674936
117.074389170757
197.607387618664
218.704816684309
130.838239060988
127.822677106342
131.409861201442
210.409616779794
213.379935613953
185.282408816875
107.695542871781
224.555708832748
196.04894860059
135.905391300927
225.287459634474
184.7676357495
203.904639904515
187.663255127918
130.224693706696
182.36939118911
130.41671507986
120.667846382217
148.270676392647
83.8298547967388
170.51349628314
95.538632194417
139.597726972297
102.696754138906
104.020174053061
199.266210387785
146.201355929596
157.017950622147
138.97593096305
78.0666238341255
178.14454556788
184.067728236769
107.384164670035
151.333261937241
228.858722707555
224.398108689202
185.029773035378
134.590779725557
99.5709121680775
248.770834764797
208.051473490537
189.225776755276
232.10787658417
200.525822896576
262.068143308839
178.634163959985
121.80833576751
166.524898633688
229.564556131372
208.403164686941
195.576233606331
177.786292044897
252.558072459786
48.5015475928267
178.55093867096
216.457454344982
117.581759722198
247.322103424689
100.12656324113
161.476374133435
117.168161172322
117.164912047672
43.3727570955016
131.634842476233
207.039325605132
108.972017305179
167.834459878322
230.19812039383
137.651641550787
162.613593034988
201.738518610895
98.5081456077532
118.917654464585
255.30100108387
201.317305199093
134.904531471606
155.492640511024
145.59242342709
244.069565564147
181.047970172647
81.0884729370337
148.087780632311
131.652388994291
116.949685474028
126.108107222386
115.86356606699
146.727869186372
188.217302686506
148.787575267335
179.349746002699
141.584152829801
158.419961614443
163.43554819464
165.364927287446
98.824496653524
121.014367042986
100.910247022013
230.108064304612
220.314241696713
178.39968180329
122.104414085887
92.3321288432853
180.785875604954
179.927535086514
188.783725605052
186.284002662553
161.791022818928
94.7896173801491
77.0440573907472
166.494863255492
110.32119167416
163.993205492578
148.520147240924
188.063707665537
157.246025425684
166.303639975962
177.466309900679
146.279446696459
172.056996032534
164.908748994087
188.376364780524
166.956969327352
59.513744711614
173.134299773588
77.4909050524766
182.586715506259
202.012593155316
153.083277522353
194.220412096867
185.895876684455
199.868927146497
204.341344186589
196.351660027547
148.116501706274
99.3206285717788
117.780668645646
49.2125241109388
231.253668097917
194.366773607231
145.225425020126
154.595180474793
172.343763833422
158.387242745095
116.060631688644
131.841330870611
121.615317986623
135.397159201038
132.881281531434
197.591162109558
98.2878827352833
218.561019082666
225.066681173877
68.9122639584311
174.901734967141
186.976959792668
202.461143177319
198.385159520363
253.925881273168
114.227319410042
111.382714712236
167.654700987398
67.4410205834392
116.333405960733
218.809070698655
119.345761508917
133.911392054739
181.355089432589
135.290630488202
197.760953953351
194.868916250474
161.155014852651
219.578217298804
154.456588799781
220.325713412505
154.697004817226
49.3305031804775
154.056963042087
116.77623446798
232.537029459127
205.126963410356
133.538439050404
180.99850287888
224.018494512478
153.369911708909
120.022746949158
112.332503733323
213.27169050894
160.024831770093
183.391957632488
132.321413612281
175.205512338867
56.1342003920363
136.949459962034
102.112290473269
134.732577807037
108.90861261023
93.3176814620383
129.228255742273
82.3613870539812
210.258572258113
125.152759609635
111.394850907338
165.838928522138
217.18351902295
132.16820726982
105.692092789064
229.891637549383
98.272138045777
260.067610422353
131.601650114473
99.3234255631141
130.46464293644
200.113708278739
157.154705077603
111.128305788472
167.610707471402
277.835944215534
210.671492919249
105.167699257352
156.569937547363
129.981791267244
69.6772144491042
152.794086131791
217.639287901184
132.684802902375
205.269701149464
187.799925391948
129.665468285286
97.8855655367734
175.867720188573
69.8668134775435
35.0178751130952
98.4484281388686
45.5832605836258
139.242863515487
183.949975545125
192.547024083204
117.451482156946
172.333380043972
6.44208813951991
89.0010840960276
79.2044852334184
162.392990906908
117.124824808441
145.575455951966
110.366201712033
231.870795127754
69.4633796664093
131.402147493714
154.658655329265
152.662622416861
78.0011073637725
133.69739497143
154.116976425918
125.125366249347
170.788185883965
197.670601326714
153.099347435556
156.48827305462
129.62735920713
77.1092065416851
41.6222539860755
123.261630536508
114.477059354398
134.096901146699
239.296747186592
124.349756168427
129.54088417098
169.957979446888
219.185203290588
130.532271182194
128.015800437755
240.678662406488
222.26359760197
126.817804827257
217.426717999821
187.69533882671
162.34512712761
152.942906000353
131.297165545249
140.921641115485
57.5859337422771
195.66441770747
59.8061705724504
152.080962447279
156.184141772908
204.635331466179
41.1666827994595
190.746968243639
212.547539914762
95.5324866101582
179.653057831674
101.158044196294
126.89024423889
103.650456141473
164.825544441679
163.090793348951
200.922256279715
99.178865258833
143.878369131264
196.014731767304
247.71027212097
144.992644601232
123.503183280722
245.345248608621
181.752793779306
82.2004242856019
111.90898023203
101.642174156259
146.627739877033
155.214334466131
179.73345744309
139.380904211372
104.928950209189
124.305402660197
112.819614344327
168.38400013564
136.127843435515
172.57572417711
137.914174219892
149.890322893891
118.75628228108
152.540729743367
79.706169038629
144.239455659052
174.166543431395
184.478091693902
99.4654713815798
138.417637872088
147.678540492525
152.706770906287
183.144280663102
218.588978076459
143.002397280863
-5.34401607744076
120.396696361218
119.14217627887
99.3888505148498
171.005043413417
193.670920639979
180.48683128992
244.595266072909
139.50897723766
141.737458018066
145.540314115417
106.368894569598
38.4623507778488
205.367265927613
174.229968862965
64.7633045650982
133.974457494081
179.721117474131
162.569373763563
42.0451624309644
174.645213645497
137.30974777371
235.576361002815
301.983823253147
125.463276262937
137.177831925466
121.599029022709
97.7349444621286
234.649628913499
67.0429623267373
109.410091396639
229.907573225788
119.519735430276
70.0448486490968
99.2815444449952
222.123791090999
118.334002302025
239.314491396264
169.180370468275
212.971359331004
68.1056227140616
126.7313865412
179.59817226529
209.974771076362
90.9334157760677
151.254380403923
102.770683564824
165.626696631436
175.063785039387
102.314674276797
176.564618363984
40.9367353853704
260.914663507185
204.212232034391
87.1270707667391
192.689740463218
250.277425617613
138.425563303335
112.092327503211
80.3150313816077
107.898004784489
156.097681391133
-15.1214649075264
62.4493164699852
122.9277891003
161.252268439002
101.424440423983
62.3711909345948
181.137701660635
110.819160189498
119.466735883874
228.039818358466
39.7033081056215
117.208777409112
101.384996304965
117.550749917838
100.206291668517
226.061621174355
123.015281280794
86.5151643179088
253.760455166652
260.151188998887
99.6946975662686
202.004540191978
151.932990717731
146.243894822306
121.292029967663
185.675931708494
179.025215083977
119.085320501072
170.306753447057
178.264784681531
134.681287948093
253.092355551918
192.339589326475
104.279838326365
110.863392870353
250.294950776581
253.860724795042
198.796638345175
136.732898347531
60.8676661691898
262.773397689718
198.869571985841
175.02532205125
133.430002958492
224.606476398847
162.712733263794
229.010127221463
288.667132216437
130.885241291839
179.712972369703
168.113252825053
135.57106904512
13.5091228185374
107.168853282485
154.704894857474
125.29960802184
113.935352387238
-1.00693426052021
59.6600921900754
103.69622217727
78.2809034229504
30.7628885631493
64.1202674845445
81.6675824073282
295.246751797375
109.324718318741
87.2807646335132
119.97147112212
75.8535845010883
170.32553616017
109.649221173655
195.11620516382
208.896308004492
108.071653482148
189.504944348613
119.843312659461
198.204884418843
113.213942656777
130.287695068753
69.3470535342421
103.354978225128
168.109424657472
141.790987184497
104.906819525619
258.105314146113
70.9086428311566
203.527589636513
17.48937829442
73.3340617011345
234.060813542492
190.846165222534
102.586629718622
114.323648615609
35.5150949576964
54.144460710133
161.994509203174
248.36551555615
117.267626624831
89.3413109038302
91.6471191259843
58.4643566236919
153.146074488082
214.666708400433
75.5607205388405
190.030899299079
144.34406296091
44.7197983299811
148.099965627844
230.414935827564
110.471345961108
168.389714945679
80.1339795455424
206.884685376008
142.479987992469
248.016995375216
