# Supplementary material for: CaV1 and CaV2 calcium channels mediate the release of distinct pools of synaptic vesicles
Source: eLife. 2023 Feb 23;12:e81407. doi: 10.7554/eLife.81407 (PMC10023163; doi:10.7554/eLife.81407)
Supplement: Figure 5—source data 1. [file elife-81407-fig5-data1.zip › Figure 5 - Source Data 1/elks-1/22/5/cav2_to_cav2(cav1).csv]

24.6609649747879
50.1669385915666
2.71209744158477
0.478789065200544
-22.4813485893355
54.1700609243981
65.3234204816836
43.9505167443385
24.7233034041346
-10.9144435590897
20.2275259569869
21.5197139656229
49.7067129213574
13.2902081521916
27.2799217220927
11.1807636147805
86.9498468541242
50.30902245369
62.0919663055629
-2.12157302489686
-19.3700110492973
51.8132075820122
47.9344989959973
1.96417316278894
3.77070246437142
-5.30642167764745
66.9229144235378
-45.8131303026857
51.2948479837905
13.2812325708383
29.1266571856468
44.6960064478553
59.8099825195695
48.5708986182417
-19.1323908453942
5.01878201182444
53.5208346988056
50.6131923140947
17.9699853045058
-11.1404449908914
8.25469385613724
2.13778532376818
16.4841137859876
41.8916982775154
16.5123387287567
34.0938195347171
75.5415828213954
24.1663056803463
17.7827825557215
52.6662315173544
35.8206447357188
52.1060932368691
30.7120074126578
-54.1682855747313
-40.5461743617016
-41.8739067325296
4.09630309461318
84.2876504264514
121.329056535709
14.9106310140523
45.6862572817154
31.5728080658664
34.1452518992028
55.8273798663176
-22.6733224181407
39.6009507448325
21.2157415109814
-11.3237220438059
32.4659567634808
66.0682577229345
43.5953650920674
40.2607205881886
-51.4087316020123
62.0050966171857
36.693226960424
14.911218747462
29.9603872081861
40.4202560051253
66.0734492530864
24.2133383796772
45.7166447201253
34.8070102290985
-7.26519261534486
81.1949421499903
29.2606832824968
68.1853049691144
22.9146439713368
67.8341091352013
90.6454802768712
21.1055317239825
-8.83376042064629
79.3792097388032
40.6100304899774
58.3900774080248
35.1899106129131
9.23810372373919
28.8420177340631
-14.0611649038674
9.81206558141093
59.9974807446542
16.8686982122781
10.7499194413776
3.58821503451327
40.9339304069072
4.78073687390679
29.3842516451678
44.7054537565491
5.23616358355139
73.407783275994
35.2030672989331
42.7198374744876
-2.77802830245309
80.8444756941608
95.5441278795624
8.44592485521025
40.5296460465797
12.4125949547852
56.0432469207863
-38.9506663606917
12.2320793406288
31.891265527729
10.4011091474749
32.5441899209418
26.7697570499331
95.2476744920532
17.1564269433511
43.4818753456384
29.2146443378133
76.5214874432604
98.6857692163721
29.2347345994931
31.9160063794825
-13.6422628594155
39.0534115394476
75.3160531169378
38.9382611472083
56.7006312241301
32.0982685230265
3.45463278446005
77.5271177037612
-20.1313240262498
17.1141954465274
26.5382250375405
-31.1062724619824
13.4382363192126
17.3255535555982
-86.8931406200536
12.1914527285244
-42.2245427135767
28.9726199848701
-35.5063418001882
19.4443640020054
-9.51216176952221
29.2049070139474
4.54763682510747
28.4192435128898
61.7743308311892
22.4666482033044
71.115999679223
28.6238375715147
84.1317897804693
-56.3498616264424
31.2782640071418
26.0008458480952
-4.21569389676188
-29.6768364001036
83.1800053050138
-29.4237018507174
2.23079672280983
49.9153185594332
11.4496935570569
6.48109584848498
-27.1235861670939
40.7509411272185
56.6536052506235
21.9465766820613
6.96144638674741
-1.48098781410226
-23.9951873998853
83.1116789966327
85.6698999573709
-0.616010540106799
-30.3674330447848
59.716880753067
20.7228867489666
22.5215021718886
-42.9524581303849
55.5580182642007
90.222097167567
-20.9189202527559
15.421529548179
-26.5653226090253
43.6783046006913
13.2611701897022
44.9585883059372
106.268278270651
39.1990028892487
40.9995555215046
33.7478732339932
26.8878249544978
66.8038940965198
35.1939869212183
30.9385196620551
28.5735896416154
-16.9854390978526
29.2048557367398
-12.6039410201938
-36.4726391634103
-22.9870555933085
74.3552328151545
29.3054954831496
40.2019688042747
32.8190875647815
47.3877404459035
-12.915211739537
0.835703917702631
-31.81494300126
39.3820200494811
-48.9600724498923
58.0962582434986
66.6148211092022
-17.9562309775756
-67.7454775488004
-8.190406068019
-20.8287126019168
-18.8217145852868
-12.1852197106673
-19.893336891364
9.80736371412968
40.3711768162193
72.5263693565503
5.59235802573312
-54.6017985774852
4.2964673655988
-27.0043081893382
32.3168367712806
-68.9655673848138
8.69367943644829
-1.72798065282768
-24.0717253051662
22.7480634565545
37.1562775335588
1.19927129845928
-41.0790446057472
34.1812445920768
72.679447409053
30.1352395648428
40.987211855203
22.3609239650377
29.7199241658273
-13.733148611127
0.17832185629959
20.1927433373057
19.888111694574
-24.8990258438134
62.8101790048786
-37.9405951028439
-15.5483122016867
60.8507088115821
32.077790175641
4.96607932917323
-7.68506375308789
13.6475713353702
-61.4600278956568
24.887161570412
42.6537339067254
-1.55649862305836
5.34716299360662
-24.1596288156907
-30.8790609569933
-34.4209382263671
-48.6000192826341
48.7353701565353
63.2358450997726
45.997785651798
8.70341451836975
-11.6467419702149
40.2493851054278
54.5347134045187
69.1877623084874
-6.62868147091831
77.6879356258196
52.2445302085798
-43.6127019430241
24.31153906693
9.64053003249137
48.2695882671305
63.974364379319
93.9253611796285
61.2697714134883
15.7644724529964
54.9512488217406
6.73131961137005
117.874348914895
56.835275176878
51.4359682137529
59.7378420375062
92.3944143485824
5.00213899284608
4.25819392907397
-20.1546317604443
96.6232134916791
82.9577276794371
30.8808017002921
-10.4258580272635
112.99427481469
-8.54438673735058
23.3606355592419
53.3641286686743
60.4085826745759
15.3567664885704
29.5068631015019
-58.3390991603101
24.0565163434785
67.8663434154823
74.330901203828
-16.4966606441449
-12.9062919192766
19.5765945341991
-31.0418272980914
40.0435018158569
94.8948013414902
50.6314011275372
-13.8369289142393
-46.4708023792555
40.3865261203719
27.2813179913428
10.1193503599061
-5.86246697898059
-117.323073753849
11.3271423456936
50.1524112749012
-0.853210293877055
-28.0913121639933
12.7664528922269
-9.51920686736594
11.1708936140094
-59.4999443303477
24.4643918331221
2.38719382499221
-58.961745395356
-28.0096942507444
4.37297514838974
38.8119470393722
-108.488510420975
43.2728492574297
-11.4519153579386
13.1357761398849
8.22301718677954
59.5643949178575
-0.57695644829073
22.6786542907594
-47.3913886385235
-60.8872972658992
9.43619362460231
80.955219695421
24.1633881680191
-25.6515004002031
-28.8650434811207
-18.9081849782524
50.0729981667373
-4.8865672107404
21.5124971006171
105.163406774927
-24.4011234382542
11.324085430635
-34.2360229470542
-36.970857222741
-26.6189431077582
-38.5793267459467
-4.46234095922773
10.0266478888152
-57.9697223935
-98.5167531865773
-24.5643057456036
39.5790626765483
-25.4233899919091
33.7907761058632
-21.9717716505857
-24.2521963679355
-3.83703262065319
40.7241425761858
-3.30777914452483
34.6540949759892
-27.5947547504747
56.0959685162179
11.4276660860432
-7.68487531508981
-31.0935942291289
12.4812792263801
36.2317957009072
-13.8240253950753
-42.2898008971933
-53.1416917878541
68.8666751075234
6.5025400699742
-37.5749299553027
-11.6731691063833
36.8633104790042
-29.8663577181014
-56.068074958328
62.2916220008901
-91.7163767490165
45.1480070695143
64.4762014485113
-51.9807027312017
12.6010568120273
-31.3545545316556
39.8734763003104
13.5199657546455
109.915508363425
-4.83365941925149
92.450299897373
41.8185239733011
-35.9571368325414
-14.4999040431467
12.1062068376468
-37.9706524585854
17.1559997673921
-26.2770965120035
61.3674077639935
-56.8886460529011
-50.8860191319618
-30.1527436990782
7.75021359619132
-28.466863005895
-5.05096183322166
37.0725317310353
0.598583321687329
-23.134463662489
-26.2435383944103
16.3170291794322
17.8971712054517
11.5933153330971
-4.11002317764724
5.27718500718402
-25.8454281091763
18.9814204671748
-47.6525976240227
-34.8277174069444
-50.3298155151151
52.2787363045591
41.005334785068
-20.1326735021685
-46.6210465610675
17.1079422136791
57.5455483589303
-22.8016785316686
32.8640135295609
-5.40996002360771
-9.10511275124554
22.7647599946849
-2.60968682938255
12.9365130141432
13.1200576628144
-19.4658585609686
-30.1568623168314
-18.326109594218
-15.288027758088
-47.2918128367437
-6.24872647997836
-33.2865246763795
-3.37814970053842
36.5924132049076
35.3380547859997
-31.9298145880366
-48.0456881462615
-89.9482859252912
-24.9897654669694
-45.1515995010413
-77.716921371366
-62.1910091952905
-10.1559388142232
-16.1037184924007
-32.362293768645
-65.0916968496185
-39.3853849527568
-38.132480806129
-49.0975057219421
27.2029287603109
-19.0353467121804
-55.5076344757217
-47.4791549882575
-17.5714747841284
-6.22257366538906
-70.7613902692428
9.15547538500505
30.3651644505753
-58.6302494954798
-11.2310753338043
-53.0438301510367
-16.0474871673505
25.4922146059689
55.1167653918892
96.2080531889806
60.6289442455418
23.2075017456482
90.0300999420961
-24.1510111975567
67.3305601429893
18.149662260339
10.7107749821007
47.0178317067766
-17.4442104957816
11.7659840393935
24.2156034297386
37.707384471596
36.5363815275596
30.3117971186985
-70.4894569310582
4.64474792912188
16.3956526645416
14.1780304008025
35.0266122994963
17.2014833430985
52.8401058129566
7.69533847288585
11.5085591050938
25.9021622237924
37.5645500766714
-28.5733355350239
-59.5692999769908
-11.4632184762668
-19.8498485280234
-26.7829707992551
-52.2938805373888
-16.8700768709514
-3.84188734230884
-50.9555978229764
106.000161348094
46.9913465675763
69.231164788247
75.1251499585924
-1.02635969528092
-61.9328247604208
-66.4676540574364
69.7825226511995
22.6832859680471
-85.8347631255165
-20.9908075679668
-29.7185525954501
-73.0042385637225
45.8767957510208
15.084277781405
-67.3439479014105
-16.0671012178063
56.7742538590246
-11.3146884594171
-65.125392128004
-2.94764233563365
3.39638733426364
-18.2065784496026
25.3823996305
-33.0271904132951
36.8308698251949
23.6939593882053
2.13119752436614
53.0372064430576
64.0950642649295
23.4013525388073
-29.6264122191624
31.6306397917542
44.9689691243057
107.12125092878
-59.582154460888
-3.47186035517552
19.8112414646803
34.7775027812058
26.4892362160972
55.696125153243
-0.69112205365127
5.68357161817403
-5.47074932932446
-9.76291302083882
-10.7615840670733
27.8126134731574
22.1076288581971
64.6843609978514
65.2758067747673
38.8370013029562
-15.4239096645742
-27.6120880572817
56.4612410941736
46.9149804294539
6.76873645403793
34.9465713904192
-51.0064959732026
-16.7735535003485
43.1617383251851
-15.9319743280103
-42.8869166574277
5.62621834545462
33.8396979565077
120.71978778911
8.36535197381454
43.9637894364259
-26.4229900639293
-88.6049488415156
-82.7271025983773
-7.26440971811098
56.1830868875695
17.9852653959169
71.9989136870245
-11.7069525102888
8.51930329101378
-15.0883464241579
-55.5042596649473
-156.829710579523
-83.2996938254055
-36.2639966770239
-53.685753628044
71.843419972025
-19.1687036759231
-45.9283085754705
4.05253592581175
-114.172031901669
-48.3087785800017
-104.466681908749
-53.2031402816629
-43.6157354614206
-45.8728691154174
-65.8362508015252
44.8144278317577
-107.252834784795
-34.9849509255109
-46.2075100558686
-27.8139921318343
-36.737831847815
-56.710198083043
-74.6065686182101
16.1410314784407
58.5821582751305
-33.6303453297769
-55.7345883299731
11.841348719794
-10.597086890175
-22.0851197523425
-42.6649780822881
-29.0340931775499
-48.1128556586609
-41.7725353660917
5.55904410723087
-19.5315650752636
-65.9274666359051
-64.1647647480986
90.3472569633068
-93.8544599535071
-42.8717948815283
12.6394350449118
41.5469787208203
-46.5560649409726
71.8071395059251
16.2989341301145
27.0359043987301
-42.9593917060483
-51.1054003999343
-38.8128193643315
-11.4053588698353
-27.3304542435471
-114.397701008858
-73.353722474616
-53.4913452239616
14.3244793217091
-16.3533321024624
-82.6850752331429
-19.599273527745
-32.102530087659
21.9588088261771
-44.8908298784536
30.3733036155427
-5.65988480355736
-4.2765200507929
-43.1463948071287
-21.5541142856928
-68.4957806417842
-41.325638149061
-4.82613811018018
2.37360547912976
-88.3241838085924
-74.303462702439
17.0632972962994
-57.9340921477269
-106.23034070289
-84.1945566879804
-88.423896771159
-56.5894680749461
-54.5596016870331
-43.638185624508
18.2054641674913
-77.4674917154207
-28.956177915803
-67.2438334014914
-63.2270871391756
-21.396511594201
10.4264422165234
13.9345985689069
39.3232682655726
-2.92561038073654
-52.3398983273528
-73.1086924838255
24.5061403928939
-12.4101014367407
37.1152907162941
12.5489876788652
-2.01296139679107
-49.6851652057176
-53.9509809188203
0.509618108466384
100.728766651702
5.23038656192875
-20.1846477839899
-17.5569708641269
-46.1676942215454
-1.0031176671946
-38.4101700112133
-19.7513712772488
105.445999736939
14.5632448699453
-52.4894432535693
-45.9885213574853
50.7975288277594
-27.82978528278
14.5219023314075
-8.59211196645447
-61.3655087051829
-12.217760676951
-67.2279543669647
51.2528696538247
12.9406082352343
-33.5245864851404
60.616598337303
-14.6736277263135
-27.5608921888143
42.2866779510678
27.7811108129026
29.415087414256
-36.7409211273043
-19.1946222364386
33.9779676449416
-25.027439960375
1.47995941557019
12.9135843978893
-2.8544569274909
-117.374308712569
-46.1984998681473
-3.13829232711942
-56.2831357188988
5.30896871484038
-67.9938108956831
-64.2610605904501
-83.6393824093975
-51.4825192782409
19.9204965872887
77.2703038995351
-83.6128136285552
-54.1541162212834
-46.0088603021431
-76.4384354727208
92.625210257067
-50.6212122913203
-26.680391601567
-67.2143682630431
32.1658241211317
-50.4771165459933
-55.4834422671229
-60.1291616939561
-18.4452481692424
-28.8891498061366
-116.979712640839
-77.2635690318439
-23.9694271548815
1.8810083678527
-49.0668817875157
-77.4473155701598
-74.0569505588228
-50.8212092790291
-53.2795644228172
-108.630283113205
46.3890392771846
94.6155207033371
-6.74183440885099
-3.82620347160628
-19.9945621292463
-128.372859381549
-49.3911207548808
56.1377471984779
-95.993411938809
-50.9290101293536
-27.0722653247922
29.0598844847755
107.269527778775
-3.15709335785868
-88.7312651912944
-6.81422805777402
-11.0742321428825
80.6639600800045
-76.7266939341716
0.290517887899114
19.2474562937878
74.2406746402066
-74.4434721944399
-96.4639113890826
48.613964289505
21.5515790729805
13.2269317292939
-100.967844672037
-52.1190839418232
-34.1573225461343
-40.5151802770979
-5.44791780635751
-37.0054190399969
-19.0192891846709
-1.52819452253243
22.0070381470505
-57.786537949989
-4.72400500123149
75.022626521999
38.4657498137312
3.11900705712651
74.5836364578045
-56.8076972727595
-68.1352769019086
-11.8705296291646
-90.3544148855435
-99.8909683488891
-36.6044771260149
-38.6319624577991
-77.2826511099847
-36.3127089349437
-83.6518632364896
1.38409074917581
-44.1604965572078
-77.8597881307214
-85.6674231101642
-45.5930754177243
-84.5054303538545
31.2701181163502
-51.9913947194582
-17.5548362490335
-0.420928519033623
-52.5548687204609
-47.7874780727871
-62.9694603152275
18.7720229640981
-76.917490054213
-58.0238146195752
-34.8754750004773
-70.7330772009536
-12.6773495784837
-76.1337849172087
-63.747212179569
-72.0796875183332
-21.1784474377237
72.2260114278906
-76.423395096519
-49.4017547401036
31.7684476978629
-103.981204569191
-13.1785107887463
-76.1092001390243
-107.337456093952
31.7059375013578
-10.9233422246289
-54.6622600424744
35.1758293849834
-52.5094130253037
-72.0442780749854
-21.1351308415433
66.4029220600496
56.430862623527
-62.9451331877808
-1.4535502524468
-78.9805386609733
-22.1824840232111
-81.8015500952661
6.76782312183968
-2.81812742612237
-15.3444520050234
-64.1895869995496
-22.9238717798144
-56.8261938594314
-84.6577277510642
-18.3703574581268
-106.006611046972
-49.6084042560688
-101.338457150639
-23.5065461069662
