# Supplementary material for: CaV1 and CaV2 calcium channels mediate the release of distinct pools of synaptic vesicles
Source: eLife. 2023 Feb 23;12:e81407. doi: 10.7554/eLife.81407 (PMC10023163; doi:10.7554/eLife.81407)
Supplement: Figure 5—source data 1. [file elife-81407-fig5-data1.zip › Figure 5 - Source Data 1/elks-1/22/5/cav2_to_cav2(ELKS).csv]

-64.8975439690876
5.36927686888521
-17.2152610886333
-55.8254984110681
-35.7190542686949
-114.671743538911
10.194310731109
28.7361068163373
9.42472602954876
-25.5701638076571
65.5894269714699
-16.1186376872502
13.2088769005059
-61.722411037008
-22.4610769659594
38.8497700044536
47.6649629348831
-13.882909364329
39.9296382767061
10.1841526970784
-21.242222257948
-30.7784496497625
-18.5840656872642
-34.6936407886096
-20.608233925981
7.28070673322145
24.0320827200703
-73.5157634189491
-36.9635786176332
-102.541046776882
-7.52873722340155
-48.0339671775473
-59.4552982631285
-51.2314358119947
-54.8440924788847
-69.0274314390772
-17.6503472018667
-11.6581017780773
-109.575962366107
-36.3057645690133
-48.0197832843223
66.3778999366659
22.7228747629451
-25.8698726020011
34.1412532612958
40.1575721387235
-29.9681706022311
49.0531787124637
-51.7476921889393
34.7829553009942
-47.1714445815378
46.952467716208
47.3990255452263
6.16626834016643
-33.6244180747053
-15.5627822178612
56.0193354114053
53.1742578436642
18.461015317087
-20.2348354930473
42.8930414967763
42.0914438784166
-6.76533349710735
-82.4494503845708
41.5881211677406
19.360869634238
-33.0927837051968
55.8461809427754
67.7765776128836
38.3395676931577
49.1303011354139
9.81862356777856
23.4132386755809
99.457750170186
-15.3700890381988
1.37923800557837
-82.4170701483526
-7.48029377869898
24.8904165337954
-76.3489738876742
23.7928748338672
36.3826890670643
27.1938365572787
50.947797320041
51.0452418932909
-49.8927861739867
-37.4068378991033
-25.5085743506934
47.0110972587463
-27.0034537003921
-88.1179349194608
41.1267509796562
74.857866967126
21.1940543807541
16.1823460135165
-31.0273420775775
-46.1109807835164
10.6840279690223
84.7281688777584
75.9429057750058
-6.28949628780902
-32.9856686222374
12.5463578590061
-6.95514424905923
24.4067734756754
-2.99881395811099
69.8712845888731
33.4486921368807
88.3145341426061
48.83904739235
8.05171128953953
-36.023474760641
77.0019710773558
74.6399355432368
70.5893457264065
75.7613877737131
34.3028371683249
11.4919761904421
6.55699424045451
-47.1049109668384
-49.6488952764739
-18.3409094285853
-67.2636200167799
-60.5543940546158
62.213457000249
-11.3051743866235
14.7737580402572
3.90756914432495
-41.2696506301945
62.2244411917236
-13.4331798973653
34.8660817442105
-68.9669232037413
12.2393520992482
36.3828446629632
55.1543123614792
11.6891827536165
13.8634418244728
28.4616082024077
-8.87180139911652
39.5677817190845
64.2844151238241
-23.147393660307
-1.10825051848224
-24.2943111353779
36.4260040718509
-76.0062893441464
-53.9815979466839
27.8381165376013
24.8922811946832
-9.57100295930286
13.0358707005871
-57.8950159432643
24.6836736977093
15.1532593392694
37.3421125843852
9.40792147751199
16.1688400090316
103.304062213851
42.1344269547881
81.4203714266987
47.9975108034741
8.70098547297675
-77.9463060456364
47.0324011623961
43.9398083034139
-5.04244950339489
30.6578002652204
48.7807357463207
27.1859819080237
38.9304454166631
56.3636875466764
29.6780613023147
-20.553510660211
38.2982021631615
16.1983524719144
-65.0124081507784
-96.4872405824135
9.74475026947766
91.8749185747292
10.4538834857922
-44.094667816531
-67.7690972210476
49.142839418455
-49.2887203425089
-10.2523040914421
-47.704216300288
76.0953420876358
7.45959737098019
4.73072510803104
-46.3336452641015
-57.7232178745871
21.1406027010307
-82.6029111687349
56.5892765506796
14.8706168658573
-11.649957296122
9.01986565894185
23.356361538692
-96.7895065807643
37.8181407805787
-101.162267803924
-26.8365930847394
0.561302000405703
-74.6080070511525
-46.3731882289212
-106.131897361429
10.0832747169989
-23.069395657003
-30.2312963461736
-16.1020942816322
4.5134789000731
57.9568168904516
47.021240638398
-73.9435739258588
-11.3774722342641
-40.1887518041658
4.54579568147892
-90.9717085707525
55.3356467030608
-45.4474445976703
23.430085945809
55.0612536396584
-69.3722357076695
-42.0877849494536
-9.85335622248022
-3.7809015517123
-26.1301519317058
-88.1844191112541
92.9678614547665
-37.1806131020749
-55.4974212078014
-16.0414945276752
12.6660606479127
-59.5246508507262
-5.08750958664314
-138.994960225024
-46.2183503081833
-41.2742848410817
-28.682302082394
19.4999836020907
107.402176554373
-9.96971774564736
33.3765071669513
65.5082359711414
6.74244720479692
-64.6467868803811
-14.1747140865155
75.5985322806373
84.021289623317
47.238486846356
-44.5057231943065
-59.651742123664
127.082576004912
-17.6133333772377
40.0523290438359
-77.5547893788971
-75.2900501493168
27.9618391034637
-38.0902654610254
91.5303894844656
-82.8568752863757
-8.64724419383856
-66.150369018349
-35.9802372425693
13.7832185455845
27.0510988181704
-31.6379915947327
-32.3264487507622
-43.3402493840185
-68.1502233936226
13.8663022706169
-39.49389462217
-72.2493475513002
-64.7119360313227
-34.0634104647033
-12.3391350590828
14.2678714208596
20.965131438199
18.3108250166697
4.93601269835926
93.3090633112006
19.3504718128825
-82.317541863511
-74.4642448405139
-21.7230323112599
-19.0401243981978
30.1048198963545
21.742945435617
62.688340520006
-11.073397702643
85.3751970489866
-62.3913014181926
61.4873148355655
61.5435775385267
85.9904026678414
13.5279407461785
-35.3020577029893
4.34351010128739
59.3146232657054
-77.135702396874
90.2696255945193
99.1570522953079
31.0305208094178
56.8576362850617
40.914074905304
60.1121944023944
86.8445263401882
64.3983469750674
-1.29853414037643
51.1413727847757
-13.6298354814171
13.3565587973499
61.1722628171847
28.0256391816365
55.9387027173834
58.9325434035927
-38.3197113188944
70.0323315486821
37.5007011859998
-11.2110918157377
-3.38343636985155
-5.4374843908663
-10.4915473686378
32.037341940817
64.7723598419398
74.4772069597748
78.8834857683942
69.3582138817728
-112.778390435142
-11.1058487208575
-88.6972774723654
-4.46304349567799
15.6587572801618
59.0840827767788
-18.2871117885406
-52.1541914650152
3.08262538396957
-18.389232668389
-28.9081662647186
-31.4494737879213
30.24711220686
81.4267708301923
52.2407510817793
-70.2398306159776
-5.2331010671769
43.5629416951197
0.197284244484763
-49.606265487615
-39.0282361835234
-18.0164065736681
-50.7428132051391
-31.1324796219342
1.18222180683006
-101.932000774192
54.4008970414106
42.3733309763775
38.0973291105402
-86.2421557750858
-45.6860099861296
68.9768619537754
-49.9211899739057
73.7670358624928
16.2089132163564
38.0086080621804
-30.7726292892003
91.7367717058514
57.614258634072
-15.8101980408246
2.95785090523714
-31.2412262831749
92.120857792841
-7.40442220517798
-33.5752827093565
46.9577157385502
68.0551448041952
-19.8114328191259
-22.8269947737717
-19.2398106786713
59.7599448996807
62.7302637338398
34.6327369367609
-42.9541290083325
73.9060369526342
45.3992767204763
-14.744280579187
74.63778775436
34.1179638693866
53.254968024401
37.0135832478045
-20.4249781734179
31.719719308996
-20.2329568002533
-29.9818254978964
-2.37899548746645
-66.8198170833748
19.8638244030262
-55.1110396856966
-11.0519449078165
-47.9529177412078
-46.6294978270525
48.6165385076711
-4.44831595051801
6.368278742033
-11.6737409170637
-72.5830480459881
27.4948736877668
33.4180563566551
-43.2655072100788
0.683590057127731
78.2090508274414
73.7484368090882
34.3801011552641
-16.0588921545568
-51.0787597120361
98.1211628846831
57.4018016104237
38.5761048751629
81.4582047040567
49.8761510164622
111.418471428726
27.9844920798714
-28.841336112604
15.8752267535747
78.9148842512586
57.7534928068271
44.9265617262172
27.1366201647834
101.908400579672
-102.148124287287
27.9012667908464
65.8077824648681
-33.067912157916
96.6724315445754
-50.5231086389831
10.8267022533219
-33.481510707792
-33.4847598324413
-107.276914784612
-19.0148294038809
56.3896537250184
-41.6776545749344
17.1847879982088
79.5484485137167
-12.9980303293269
11.9639211548747
51.0888467307814
-52.1415262723604
-31.7320174155284
104.651329203756
50.6676333189789
-15.7451404085077
4.84296863091004
-5.05724845302393
93.419893684033
30.3982982925336
-69.5611989430799
-2.56189124780212
-18.9972828858226
-33.6999864060854
-24.5415646577276
-34.7861058131239
-3.92180269374148
37.5676308063921
-1.86209661277826
28.7000741225856
-9.06551905031301
7.77028973432971
12.7858763145268
14.7152554073327
-51.8251752265896
-29.6353048371275
-49.7394248581004
79.458392424498
69.6645698165994
27.7500099231765
-28.5452577942269
-58.3175430368283
30.13620372484
29.2778632064001
38.134053724938
35.6343307824391
11.1413509388149
-55.8600544999645
-73.6056144893664
15.8451913753779
-40.3284802059534
13.3435336124639
-2.12952463918919
37.414035785423
6.59635354557031
15.6539680958485
26.8166380205657
-4.37022518365484
21.4073241524202
14.259077113973
37.7266929004109
16.3072974472379
-91.1359271684996
22.4846278934747
-73.158766827637
31.9370436261452
51.3629212752021
2.43360564223985
43.5707402167536
35.2462048043417
49.2192552663837
53.6916723064751
45.7019881474334
-2.53317017383961
-51.3290433083348
-32.8690032344675
-101.437147769175
80.6039962178038
43.7171017271176
-5.42424685998776
3.94550859467927
21.6940919533081
7.73757086498154
-34.5890401914694
-18.8083410095023
-29.0343538934903
-15.2525126790752
-17.7683903486795
46.9414902294448
-52.3617891448303
67.9113472025529
74.4170092937638
-81.7374079216825
24.2520630870276
36.3272879125543
51.8114712972056
47.7354876402496
103.276209393054
-36.4223524700719
-39.266957167878
17.0050291072839
-83.2086512966744
-34.3162659193804
68.1593988185414
-31.3039103711963
-16.7382798253748
30.7054175524754
-15.3590413919119
47.1112820732378
44.2192443703607
10.5053429725376
68.9285454186902
3.80691691966786
69.6760415323915
4.04733293711251
-101.319168699636
3.40729116197326
-33.8734374121341
81.887357579013
54.4772915302419
-17.1112328297095
30.3488309987661
73.3688226323648
2.72023982879546
-30.6269249309553
-38.3171681467902
62.6220186288265
9.37515988997984
32.7422857523743
-18.328258267833
24.5558404587537
-94.5154714880773
-13.7002119180797
-48.5373814068444
-15.9170940730764
-41.7410592698834
-57.3319904180753
-21.4214161378404
-68.2882848261324
59.6089003779998
-25.4969122704788
-39.2548209727756
15.1892566420247
66.5338471428367
-18.4814646102932
-44.9575790910494
79.2419656692691
-52.3775338343366
109.417938542239
-19.0480217656404
-51.3262463169995
-20.1850289436734
49.4640363986255
6.50503319748896
-39.5213660916415
16.9610355912882
127.186272335421
60.0218210391358
-45.4819726227615
5.92026566724962
-20.6678806128693
-80.9724574310094
2.14441425167752
66.9896160210701
-17.9648689777387
54.6200292693502
37.1502535118343
-20.9842035948277
-52.7641063433402
25.2180483084594
-80.7828584025701
-115.631796767018
-52.201243741245
-105.066411296488
-11.4068083646271
33.3003036650116
41.8973522030901
-33.1981897231672
21.6837081638587
-144.207583740594
-61.648587784086
-71.4451866466952
11.7433190267948
-33.5248470716724
-5.07421592814717
-40.2834701680804
81.2211232476402
-81.1862922137043
-19.2475243863992
4.00898344915186
2.01295053674767
-72.6485645163411
-16.9522769086834
3.46730454580393
-25.5243056307663
20.138514003851
47.0209294466003
2.44967555544281
5.83860117450604
-21.0223126729834
-73.5404653384285
-109.027417894038
-27.3880413436054
-36.1726125257155
-16.5527707334149
88.6470753064787
-26.2999157116865
-21.108787709134
19.3083075667746
68.5355314104745
-20.1174006979199
-22.6338714423582
90.0289905263744
71.6139257218565
-23.831867052857
66.7770461197069
37.0456669465966
11.6954552474963
2.2932341202395
-19.3525063348643
-9.72803076462878
-93.0637381378365
45.0147458273568
-90.8435013076632
1.43129056716498
5.53446989279473
53.9856595860656
-109.482989080654
40.0972963635249
61.8978680346481
-55.1171852699554
29.0033859515606
-49.4916276838194
-23.7594276412237
-46.9992157386405
14.1758725615655
12.4411214688371
50.2725843996013
-51.4708066212806
-6.77130274884985
45.36505988719
97.0606002408567
-5.65702727888129
-27.1464885993919
94.6955767285071
31.103121899192
-68.4492475945117
-38.7406916480832
-49.0074977238546
-4.02193200308102
4.56466258601722
29.0837855629761
-11.2687676687419
-45.7207216709248
-26.3442692199169
-37.8300575357862
17.7343282555266
-14.5218284445982
21.9260522969962
-12.7354976602219
-0.759348986222903
-31.893389599034
1.89105786325308
-70.9435028414846
-6.410216221062
23.5168715512809
33.8284198137881
-51.1842004985338
-12.2320340080259
-2.97113138758868
2.05709902617309
32.4946087829885
67.9393061963456
-7.64727459925052
-155.993687957554
-30.2529755188953
-31.5074956012431
-51.2608213652638
20.3553715333037
43.0212487598656
29.8371594098062
93.9455941927954
-11.140694642454
-8.91221386204779
-5.10935776469705
-44.280777310516
-112.187321102265
54.717594047499
23.580296982851
-85.8863673150154
-16.6752143860322
29.0714455940179
11.9197018834493
-108.604509449149
23.9955417653837
-13.3399241064035
84.9266891227016
151.334151373034
-25.1863956171765
-13.4718399546473
-29.0506428574045
-52.914727417985
83.9999570333857
-83.6067095533763
-41.2395804834741
79.2579013456743
-31.1299364498373
-80.6048232310168
-51.3681274351184
71.474119210885
-32.315669578089
88.6648195161506
18.5306985881616
62.3216874508907
-82.544049166052
-23.9182853389138
28.9485003851769
59.3250991962486
-59.7162561040459
0.604708523809677
-47.8789883152895
14.9770247513225
24.4141131592733
-48.3349976033169
25.9149464838702
-109.712936494743
110.264991627071
53.5625601542779
-63.5226011133745
42.0400685831046
99.627753737499
-12.2241085767782
-38.5573443769026
-70.3346404985059
-42.7516670956247
5.44800951101934
-165.77113678764
-88.2003554101284
-27.7218827798133
10.6025965588888
-49.2252314561301
-88.2784809455188
30.4880297805212
-39.8305116906158
-31.1829359962394
77.3901464783521
-110.946363774492
-33.4408944710012
-49.2646755751484
-33.0989219622752
-50.4433802115964
75.4119492942409
-27.6343905993199
-64.1345075622048
103.110783286538
109.501517118773
-50.954974313845
51.3548683118643
1.28331883761712
-4.40577705780743
-29.3576419124511
35.0262598283807
28.3755432038633
-31.5643513790419
19.6570815669438
27.6151128014171
-15.9683839320205
102.442683671805
41.6899174463615
-46.3698335537483
-39.7862790097606
99.6452788964671
103.211052914929
48.1469664650613
-13.9167735325827
-89.7820057109238
112.123725809604
48.219900105727
24.3756501711359
-17.2196689216216
73.9568045187334
12.0630613836802
78.3604553413497
138.017460336323
-19.764430588275
29.0633004895899
17.4635809449392
-15.0786028349939
-137.140549061576
-43.480818597629
4.05522297736024
-25.3500638582736
-36.7143194928758
-151.656606140634
-90.9895796900382
-46.9534497028435
-72.3687684571632
-119.886783316964
-86.5294043955691
-68.9820894727854
144.597079917261
-41.3249535613722
-63.3689072466004
-30.6782007579932
-74.7960873790253
19.675864280056
-41.0004507064587
44.4665332837067
58.2466361243787
-42.5780183979659
38.8552724684996
-30.8063592206527
47.5552125387294
-37.4357292233362
-20.3619768113604
-81.3026183458715
-47.2946936549852
17.4597527773585
-8.85868469561683
-45.742852354495
107.455642265999
-79.741029048957
52.8779177563993
-133.160293585694
-77.3156101789791
83.4111416623782
40.1964933424206
-48.0630421614915
-36.3260232645043
-115.134576922417
-96.5052111699806
11.3448373230603
97.7158436760365
-33.3820452552827
-61.3083609762834
-59.0025527541293
-92.1853152564217
2.49640260796878
64.0170365203194
-75.0889513412731
39.3812274189659
-6.30560891920322
-105.929873550132
-2.54970625226997
79.7652639474509
-40.1783259190051
17.7400430655653
-70.5156923345712
56.2350134958942
-8.16968388764508
97.367323495102
