# Supplementary material for: CaV1 and CaV2 calcium channels mediate the release of distinct pools of synaptic vesicles
Source: eLife. 2023 Feb 23;12:e81407. doi: 10.7554/eLife.81407 (PMC10023163; doi:10.7554/eLife.81407)
Supplement: Figure 5—source data 1. [file elife-81407-fig5-data1.zip › Figure 5 - Source Data 1/elks-1/22/5/ELKS_to_cav2.csv]

111.689974970523
135.462958233722
172.878964658437
74.8437748258075
118.494639281049
72.5803779642702
179.987110425751
160.420070488239
207.144491270123
178.760513946192
177.765940642657
58.4662353733038
185.417736147207
191.530652081336
192.320820702087
220.732813147428
157.641039010883
133.14221682513
197.897482710207
148.083019568629
168.387320099104
118.35654978473
117.024278813595
152.670526545837
154.907667396328
103.053820946559
176.982349002868
147.779488688946
180.627194919074
115.345176612369
115.457031456735
122.661788312656
125.429235196512
149.568941688354
140.72040080027
170.978794163908
152.189822043041
210.536496386027
18.9463877876369
59.0535039799324
192.984624739074
122.079019680106
151.355237081734
132.566187474156
218.783697651976
152.871455726076
138.793515456666
97.8499496421609
148.615154871884
145.989690351689
142.875213923653
121.192310130275
170.283796040385
175.252365735356
185.965313520304
146.870966974529
112.085821983535
52.2129198533621
173.820234550956
147.279571321291
85.0028367303021
103.638546381088
189.325474724741
91.7965528628265
145.014909578422
138.110426527874
153.402877749591
143.614897483818
148.377833628143
183.834354799856
222.279462553193
156.191233776335
187.356171315791
163.609260403926
124.560772035038
140.699266524429
124.875060728307
152.752198365772
139.390609546426
182.473179095054
170.388043350016
154.97859481211
180.27390691292
133.122360840058
130.116659759544
114.079022513612
158.709230548535
78.4894542266484
158.260949000145
150.296468316799
149.51378764836
167.628748275307
106.839066448574
138.972525676847
131.848684020464
150.112471220691
156.189043891747
184.548580442617
205.492224122871
163.307121315192
138.321937189176
130.186188679658
155.61762677009
140.941779662895
221.794505813312
107.50159952198
171.908825423248
125.410911943905
160.613688671157
123.250723888563
208.663316541373
149.534308112743
189.09249723671
127.224558601854
184.520813058196
215.946467406295
151.115768049112
116.234781376872
46.5672652498724
148.348935599191
86.9357901714648
135.457348974207
127.22614075723
129.096713974977
120.092014157199
133.694004339603
150.031802513196
149.13466770067
123.176900013168
205.054354427735
232.602149980601
156.34507591182
145.311164851788
187.159430917836
169.919587920038
203.505875752082
192.636924633342
215.91506892343
165.36912345374
234.743110516705
186.735017804287
211.462077094195
171.84317471609
187.840470903557
180.008626675386
32.4885976688201
154.002578466265
144.906650441499
107.952113050676
139.446130905839
156.045620936711
172.796989596369
154.712587262933
90.7344434546285
165.163468543997
120.529876525143
51.2854244389382
135.578020107027
152.055554009596
155.691683728099
151.602624840882
152.249355852222
114.043124056661
213.02774962287
132.400513630651
157.587630049347
187.240946519403
201.541728224387
165.685573345312
122.378686378739
139.545977087197
108.517681125486
223.019746515387
172.870452857063
226.049556440543
196.901277828394
148.437826275353
145.41128683394
157.88731015741
174.016621661402
86.3483031365977
126.546534658177
113.051037797613
99.8900956529942
99.6658423123226
130.686523412103
145.096369052368
154.999723005709
102.252527192813
168.391275798782
171.205350889351
126.514704778616
211.566543454526
144.236707524971
158.498051815655
148.164245959964
128.933455771483
149.568977079354
150.128350769472
179.805246464141
175.999869176248
194.898124905569
170.459175784603
127.755959266276
65.1172351258137
204.569525219944
154.509722639807
199.242496983185
171.346018948771
196.44886424781
51.3594246468529
166.598934289417
185.645641945412
224.119492131802
211.327780996933
169.642426551578
157.830157842192
137.225271692074
170.78916707166
105.909600200263
188.162162735236
150.275665969373
159.283296392816
182.786146779366
182.279257047525
131.026205945494
23.1196824035032
81.7826583693532
161.567143559212
122.142113183261
77.4587786923112
125.603569732568
161.521617310736
142.455766949402
186.610610644977
152.330695121262
146.944458299033
75.1853507063679
115.834893850279
178.124610907962
163.077591265894
212.644723398407
133.921924169717
171.97344495415
209.188197597403
179.622725350408
110.341216721386
172.116111911266
192.967537681521
176.723454136925
216.09951815286
120.774403215684
99.5189298228361
91.6757694747721
237.49934745366
101.313390434789
190.470492147928
203.811080305757
