# Supplementary material for: CaV1 and CaV2 calcium channels mediate the release of distinct pools of synaptic vesicles
Source: eLife. 2023 Feb 23;12:e81407. doi: 10.7554/eLife.81407 (PMC10023163; doi:10.7554/eLife.81407)
Supplement: Figure 5—source data 1. [file elife-81407-fig5-data1.zip › Figure 5 - Source Data 1/elks-1/31/1.csv]

image-ID	cycle	z-step	frame	accum	photon-count	photon-count11	photon-count12	photon-count21	photon-count22	psfx	psfy	psfz	psf-photon-count	x	y	z	stdev	amp	background11	background12	background21	background22	chisq	log-likelihood	accuracy	vis-probe
0	0	0	0	1	667.237	347.661	319.576	0	0	91.6827	39.6158	178.575	479.694	8479.08	14809.7	-178.575	0	16.1452	29.423	35.2608	0	0	29.5387	-553.054	24.4706	0
1	0	0	1	1	927.368	570.118	357.249	0	0	36.113	49.6643	417.326	762.438	8534.65	14799.7	-417.326	0	29.1002	31.198	36.5174	0	0	31.1409	-561.696	15.588	0
2	0	0	2	1	700.141	398.821	301.32	0	0	2.61483	128.184	362.46	611.336	8468.49	14820.8	-362.46	0	22.59	29.1466	36.1083	0	0	23.4526	-552.578	22.8842	0
3	0	0	3	1	881.534	540.484	341.05	0	0	16.2718	87.2689	359.111	845.326	8454.83	14861.7	-359.111	0	30.9961	29.6198	35.6543	0	0	50.1556	-568.681	16.4821	0
4	0	0	4	1	864.13	496.789	367.341	0	0	42.2514	89.1643	291.347	629.22	8528.51	14859.8	-291.347	0	22.0696	30.3257	37.308	0	0	35.3961	-561.76	17.1898	0
5	0	0	5	1	683.107	409.268	273.839	0	0	130.142	34.5601	388.565	623.918	8440.62	14914.4	-388.565	0	23.248	29.4826	35.6025	0	0	35.0537	-558.327	23.7069	0
6	0	0	6	1	810.899	568.344	242.556	0	0	41.6034	22.503	384.241	699.718	8429.5	14826.8	-384.241	0	26.1377	30.2622	35.9875	0	0	29.936	-558.248	18.6626	0
7	0	0	7	1	859.452	438.576	420.876	0	0	-0.826553	36.2833	201.194	476.908	8471.93	14813.1	-201.194	0	16.329	32.0713	37.5634	0	0	24.0693	-557.309	17.5512	0
8	0	0	8	1	605.554	353.281	252.274	0	0	52.2247	48.0946	583.097	581.004	8518.54	14801.2	-583.097	0	25.4409	29.8218	36.9246	0	0	23.9182	-554.401	28.6614	0
9	0	0	9	1	624.442	375.127	249.316	0	0	68.7027	142.432	467.994	403.982	8402.4	14806.6	-467.994	0	15.9602	30.2659	37.2358	0	0	33.5444	-557.718	27.5325	0
10	0	0	10	1	794.563	419.519	375.044	0	0	-12.7009	26.8362	239.229	776.863	8483.8	14822.5	-239.229	0	27.0446	28.3724	33.9018	0	0	24.1014	-550.977	18.7163	0
11	0	0	11	1	848.618	458.377	390.241	0	0	-30.0111	10.4065	202.373	749.48	8501.11	14938.6	-202.373	0	25.9665	28.716	35.4003	0	0	32.8214	-557.419	17.2526	0
12	0	0	12	1	681.073	438.966	242.107	0	0	-29.4176	60.8005	488.056	662.466	8400.86	14788.5	-488.056	0	27.1944	27.8717	34.9376	0	0	23.2902	-549.718	23.4051	0
13	0	0	13	1	943.354	544.444	398.909	0	0	80.5923	3.8028	313.147	853.853	8490.17	14945.2	-313.147	0	30.4227	28.1436	33.0458	0	0	31.6066	-554.192	14.6441	0
14	0	0	14	1	683.749	412.157	271.593	0	0	6.85187	44.4193	352.655	595.665	8464.25	14904.6	-352.655	0	21.8453	29.3984	35.0601	0	0	24.0034	-551.756	23.5754	0
15	0	0	15	1	612.771	378.505	234.267	0	0	10.5795	90.2245	496.894	525.659	8460.52	14858.8	-496.894	0	21.4273	30.2609	35.3846	0	0	29.6296	-555.43	27.9643	0
16	0	0	16	1	1016.06	595.879	420.185	0	0	39.7861	107.976	213.39	891.219	8431.31	14940.7	-213.39	0	30.3899	30.3496	34.3642	0	0	30.859	-559.267	13.5118	0
17	0	0	17	1	742.387	370.358	372.029	0	0	-9.54119	-23.087	72.371	593.71	8480.64	15071.7	-72.371	0	20.1062	28.1573	34.7702	0	0	45.4907	-559.509	20.6929	0
18	0	0	18	1	912.831	470.761	442.07	0	0	103.755	39.1791	245.787	770.881	8367.35	14810.2	-245.787	0	26.4667	27.7775	34.6482	0	0	31.6306	-554.522	15.42	0
19	0	0	19	1	566.394	354.609	211.785	0	0	64.5567	-77.9528	613.134	402.196	8406.54	14827.6	-613.134	0	18.9568	28.2232	34.6253	0	0	26.6504	-547.663	30.7526	0
20	0	0	20	1	728.268	476.714	251.554	0	0	-0.290042	17.0287	341.136	624.865	8471.39	14832.3	-341.136	0	22.8733	27.3718	34.8993	0	0	19.5255	-546.381	21.1573	0
21	0	0	21	1	757.469	490.212	267.257	0	0	82.068	77.2005	428.788	630.084	8488.69	14871.8	-428.788	0	24.0759	28.5009	33.9833	0	0	23.0247	-548.853	20.0601	0
22	0	0	22	1	836.087	484.59	351.497	0	0	47.007	129.663	516.301	706.186	8424.09	14819.3	-516.301	0	29.0594	29.9898	34.7634	0	0	41.5471	-562.212	17.7087	0
23	0	0	23	1	775.596	480.934	294.662	0	0	5.27126	57.23	325.734	648.852	8465.83	14891.8	-325.734	0	23.3733	29.4614	33.8116	0	0	19.8186	-548.693	19.5114	0
24	0	0	24	1	679.044	445.628	233.417	0	0	34.6105	40.0732	383.371	612.945	8436.49	14809.3	-383.371	0	22.8454	27.7087	34.1735	0	0	30.4401	-551.024	23.3587	0
26	0	0	26	1	509.762	276.733	233.029	0	0	106.493	130.405	423.601	265.361	8364.61	14818.6	-423.601	0	10.1057	29.5632	34.1224	0	0	19.1022	-543.418	36.3683	0
27	0	0	27	1	524.243	305.073	219.171	0	0	-72.5102	83.83	203.169	395.555	8543.61	14964.8	-203.169	0	13.8841	27.8858	33.8457	0	0	32.8142	-549.286	34.2501	0
28	0	0	28	1	673.248	362.639	310.609	0	0	13.4892	78.2659	220.475	614.576	8557.27	14970.4	-220.475	0	21.0649	28.3203	33.7715	0	0	30.8883	-551.569	23.7048	0
29	0	0	29	1	560.198	368.7	191.498	0	0	-9.39046	-7.15542	257.081	558.796	8480.49	14956.2	-257.081	0	19.6876	27.9059	34.6044	0	0	21.5482	-546.954	31.1713	0
30	0	0	30	1	688.119	437.795	250.324	0	0	118.451	144.987	538.821	662.697	8452.31	14903.7	-538.821	0	27.6936	28.5783	35.7354	0	0	34.4902	-556.98	23.3083	0
31	0	0	31	1	906.843	636.183	270.66	0	0	0.249366	42.3731	394.468	904.9	8470.85	14807	-394.468	0	34.2518	28.858	35.0776	0	0	41.9783	-563.57	15.7128	0
32	0	0	32	1	694.232	425.693	268.539	0	0	50.7702	10.0018	312.006	695.064	8519.99	14939	-312.006	0	24.7797	28.069	35.3054	0	0	42.9652	-560.419	22.8541	0
33	0	0	33	1	707.42	424.249	283.172	0	0	81.1654	52.6193	532.798	608.586	8389.94	14796.7	-532.798	0	25.3739	27.5276	33.5429	0	0	39.8004	-554.446	21.8955	0
34	0	0	34	1	614.927	318.396	296.531	0	0	31.5836	19.3097	346.143	441.877	8439.52	14929.7	-346.143	0	16.1086	28.0308	32.7634	0	0	30.3373	-547.369	26.8106	0
35	0	0	35	1	861.519	535.64	325.879	0	0	50.4409	94.069	342.519	768.582	8520.32	14954.6	-342.519	0	27.7151	27.4341	33.024	0	0	29.6322	-550.924	16.5126	0
36	0	0	36	1	661.243	431.435	229.807	0	0	-5.962	-3.81712	390.684	680.081	8477.06	14853.2	-390.684	0	25.9412	27.3985	32.5007	0	0	20.712	-544.394	23.9427	0
37	0	0	37	1	512.533	283.484	229.05	0	0	135.468	123.877	274.285	374.273	8435.29	14924.8	-274.285	0	13.0285	27.1984	32.9557	0	0	29.1038	-544.7	34.9748	0
38	0	0	38	1	618.022	351.189	266.832	0	0	2.61516	137.499	300.293	460.148	8468.49	14911.2	-300.293	0	16.4046	26.9143	33.4494	0	0	34.7207	-548.842	26.4895	0
39	0	0	39	1	792.955	401.805	391.149	0	0	3.89373	20.451	178.795	640.469	8467.21	14928.5	-178.795	0	21.8098	28.1004	33.2172	0	0	25.0846	-548.253	18.6542	0
40	0	0	40	1	658.039	448.97	209.069	0	0	0.52365	63.4831	441.038	445.999	8470.58	14785.9	-441.038	0	17.4515	28.7673	33.4855	0	0	16.6401	-542.882	24.5473	0
41	0	0	41	1	401.479	226.7	174.779	0	0	-207.322	108.996	402.803	253.136	8080.46	14640.7	-402.803	0	11.0739	26.6831	32.3938	0	0	28.2592	-540.54	50.4653	0
41	0	0	41	1	724.942	422.573	302.369	0	0	96.8213	18.6082	330.43	686.423	8473.94	14930.4	-330.43	0	24.6293	27.4552	34.0246	0	0	36.6371	-555.018	21.1937	0
42	0	0	42	1	818.176	565.433	252.742	0	0	14.1432	49.6467	333.997	695.309	8456.96	14899.4	-333.997	0	25.1366	29.4367	33.6754	0	0	28.377	-553.253	18.07	0
43	0	0	43	1	833.659	511.474	322.185	0	0	44.6814	35.169	274.508	869.863	8526.08	14913.8	-274.508	0	30.3306	27.7395	33.0121	0	0	33.5856	-554.714	17.3218	0
44	0	0	44	1	573.177	422.166	151.01	0	0	16.9987	81.2875	534.383	567.386	8454.1	14867.7	-534.383	0	23.8503	27.8697	33.9751	0	0	23.4433	-547.124	29.9744	0
45	0	0	45	1	516.045	297.324	218.72	0	0	106.517	42.0208	357.506	279.143	8464.24	14807.3	-357.506	0	10.1574	28.036	32.9585	0	0	21.5447	-540.546	34.887	0
46	0	0	46	1	569.972	283.623	286.349	0	0	75.005	-11.3274	359.673	347.276	8495.76	14860.7	-359.673	0	12.7979	27.9633	33.2065	0	0	19.5469	-541.058	30.0813	0
47	0	0	47	1	522.443	334.406	188.036	0	0	46.601	109.403	388.137	388.085	8424.5	14939.3	-388.137	0	14.4455	27.4185	34.5375	0	0	26.1114	-545.932	34.4587	0
48	0	0	48	1	740.418	448.288	292.129	0	0	44.1771	73.9112	434.066	767.915	8426.92	14775.4	-434.066	0	29.5845	27.3698	33.4918	0	0	26.5074	-549.877	20.4805	0
49	0	0	49	1	717.884	365.347	352.538	0	0	28.7599	45.7279	287.567	570.92	8442.34	14903.3	-287.567	0	20.0583	28.4302	33.086	0	0	25.1457	-547.515	21.5255	0
50	0	0	50	1	702.188	381.611	320.577	0	0	75.0754	75.6475	338.642	674.178	8495.69	14973	-338.642	0	24.195	27.1869	33.1881	0	0	26.8526	-548.166	22.019	0
51	0	0	51	1	565.691	340.611	225.079	0	0	15.5052	45.4407	384.286	537.811	8455.6	14803.9	-384.286	0	20.1217	27.3866	32.7631	0	0	21.4346	-543.262	30.1666	0
52	0	0	52	1	743.541	444.038	299.503	0	0	0.0989814	45.7922	326.513	649.706	8471	14903.2	-326.513	0	23.4679	27.9273	33.7113	0	0	22.8009	-547.583	20.4741	0
53	0	0	53	1	877.558	505.099	372.459	0	0	-10.943	7.56973	306.302	813.979	8482.04	14941.4	-306.302	0	29.3051	27.0246	31.3725	0	0	33.1628	-549.555	15.8951	0
54	0	0	54	1	484.915	226.199	258.716	0	0	-239.476	216.99	269.347	262.975	8112.62	15130.7	-269.347	0	11.3319	27.1363	32.3247	0	0	27.2796	-540.925	37.8324	0
54	0	0	54	1	726.269	420.241	306.029	0	0	75.915	133.806	384.216	729.678	8494.85	15014.5	-384.216	0	27.054	27.3203	33.0841	0	0	34.8937	-552.81	20.989	0
55	0	0	55	1	717.834	506.893	210.941	0	0	73.3589	46.7762	467.919	757.002	8497.4	14902.2	-467.919	0	29.9287	27.3947	32.9975	0	0	36.1436	-554.041	21.3429	0
56	0	0	56	1	808.668	504.309	304.359	0	0	69.1408	110.751	343.011	722.163	8501.62	14937.9	-343.011	0	26.0164	28.3762	32.5867	0	0	26.5446	-549.54	18.1113	0
58	0	0	58	1	642.75	412.6	230.15	0	0	55.5737	78.2778	395.461	730.684	8515.19	14970.4	-395.461	0	27.3021	25.9043	32.1499	0	0	28.9839	-546.18	24.5753	0
59	0	0	59	1	582.601	341.829	240.772	0	0	32.8901	-64.2241	473.167	547.738	8438.21	14714.2	-473.167	0	22.6242	26.2232	33.1983	0	0	32.1183	-547.479	28.6667	0
60	0	0	60	1	718.004	459.902	258.102	0	0	31.6813	33.3879	336.987	731.033	8439.42	14816	-336.987	0	26.4334	27.8358	32.5057	0	0	35.7234	-553.628	21.3401	0
61	0	0	61	1	857.905	570.81	287.096	0	0	84.0118	46.428	425.426	1007.53	8486.75	14902.6	-425.426	0	38.5011	26.876	31.7841	0	0	27.7965	-550.79	16.4224	0
62	0	0	62	1	727.233	362.485	364.748	0	0	5.80541	155.72	288.436	761.171	8465.3	14892.9	-288.436	0	27.0423	27.426	32.5887	0	0	48.9118	-559.205	20.8992	0
63	0	0	63	1	745.404	474.269	271.134	0	0	26.9245	48.2368	451.482	691.379	8444.18	14900.8	-451.482	0	27.1493	27.4111	31.4781	0	0	26.4749	-546.162	20.0298	0
64	0	0	64	1	765.155	396.952	368.203	0	0	72.4073	-34.2924	224.907	624.455	8498.35	14883.6	-224.907	0	21.5947	27.0279	32.7669	0	0	32.5354	-549.176	19.4069	0
65	0	0	65	1	724.457	412.135	312.322	0	0	3.35425	-21.0505	408.268	642	8467.75	14870.4	-408.268	0	24.8797	27.6977	31.6713	0	0	32.4467	-549.099	20.93	0
66	0	0	66	1	801.488	409.836	391.652	0	0	126.212	122.06	296.264	557.33	8444.55	14826.9	-296.264	0	19.5739	27.8243	33.5006	0	0	26.1562	-547.476	18.3697	0
67	0	0	67	1	844.81	445.204	399.606	0	0	68.485	51.0479	246.961	879.721	8502.28	14898	-246.961	0	30.2155	28.128	32.9351	0	0	26.0312	-551.494	17.0425	0
68	0	0	68	1	868.94	469.404	399.536	0	0	68.1888	48.0022	303.202	835.812	8502.57	14901	-303.202	0	29.4461	26.6667	32.211	0	0	39.7974	-554.342	16.1522	0
69	0	0	69	1	723.049	495.602	227.447	0	0	21.7504	87.2525	450.583	692.961	8449.35	14861.7	-450.583	0	27.1403	26.3009	31.746	0	0	26.7082	-544.928	20.7703	0
70	0	0	70	1	748.067	366.512	381.555	0	0	42.3792	64.5144	224.458	517.878	8428.72	14884.5	-224.458	0	17.6866	27.9124	32.8315	0	0	21.4699	-543.688	20.1818	0
71	0	0	71	1	643.109	322.994	320.115	0	0	30.679	118.298	366.404	384.09	8540.08	14830.7	-366.404	0	14.1285	26.545	33.8273	0	0	26.8296	-543.436	24.9773	0
72	0	0	72	1	567.837	347.378	220.46	0	0	-4.48461	69.658	274.907	414.212	8475.59	14779.7	-274.907	0	14.5551	27.4987	32.617	0	0	25.9963	-543.08	29.9942	0
73	0	0	73	1	622.013	315.07	306.943	0	0	32.7755	13.0134	241.333	488.448	8537.99	14936	-241.333	0	16.8805	25.3044	31.6383	0	0	32.2284	-542.257	25.5441	0
74	0	0	74	1	748.319	364.75	383.569	0	0	36.8035	-35.7877	169.48	549.739	8533.96	14885.1	-169.48	0	18.7786	28.476	32.3483	0	0	31.454	-549.427	20.1942	0
75	0	0	75	1	551.033	275.376	275.657	0	0	33.193	71.4087	129.688	370.068	8537.57	14977.3	-129.688	0	12.384	26.5225	31.938	0	0	27.9144	-540.934	30.9308	0
76	0	0	76	1	613.257	318.545	294.712	0	0	2.857	62.7755	203.258	375.247	8468.24	14886.2	-203.258	0	12.8265	27.7125	32.3262	0	0	16.5038	-538.19	26.7613	0
77	0	0	77	1	695.34	395.1	300.241	0	0	36.4852	40.9637	407.181	604.724	8534.28	14808.4	-407.181	0	22.9284	27.4349	32.901	0	0	25.6746	-546.537	22.3333	0
78	0	0	78	1	679.311	401.089	278.222	0	0	75.2821	9.95179	457.438	550.354	8495.48	14839.4	-457.438	0	21.7252	26.7645	33.9482	0	0	43.5603	-554.95	23.1307	0
79	0	0	79	1	810.244	429.125	381.119	0	0	-2.60688	36.7624	260.943	694.715	8473.71	14912.2	-260.943	0	24.3002	27.1695	31.2531	0	0	27.8995	-545.89	17.7572	0
80	0	0	80	1	742.605	485.06	257.545	0	0	-4.00774	2.25903	309.646	545.633	8475.11	14847.1	-309.646	0	19.6647	27.7838	31.9038	0	0	35.0351	-549.485	20.2507	0
81	0	0	81	1	811.146	425.307	385.839	0	0	70.1989	-1.63872	341.072	835.838	8500.56	14851	-341.072	0	30.3532	26.1808	31.5972	0	0	19.2604	-542.766	17.6391	0
82	0	0	82	1	618.278	376.337	241.941	0	0	-37.8329	17.8068	260.739	629.687	8508.93	14831.5	-260.739	0	22.3196	27.5943	32.1373	0	0	22.2941	-544.306	26.3806	0
83	0	0	83	1	1015.37	586.984	428.386	0	0	74.5592	69.943	362.207	1158.27	8496.2	14879.1	-362.207	0	42.2188	26.3475	30.9246	0	0	29.7997	-552.055	12.9511	0
84	0	0	84	1	487.198	262.808	224.391	0	0	117.283	-1.57513	184.551	342.842	8453.48	14950.6	-184.551	0	11.6254	27.1736	32.9119	0	0	37.8189	-547.801	37.7539	0
85	0	0	85	1	754.273	541.728	212.545	0	0	59.0495	85.696	579.409	820.921	8511.71	14863.3	-579.409	0	35.6315	25.2051	31.6308	0	0	24.9858	-543.926	19.3821	0
87	0	0	87	1	715.418	407.782	307.636	0	0	81.8719	80.5165	341.412	670.797	8488.89	14868.5	-341.412	0	24.1038	25.5085	31.4111	0	0	28.6982	-543.446	20.9044	0
88	0	0	88	1	656.895	440.41	216.485	0	0	98.5188	39.7614	505.841	761.819	8472.24	14909.2	-505.841	0	31.0745	25.8466	31.2931	0	0	39.4212	-550.76	23.6611	0
89	0	0	89	1	736.395	423.003	313.392	0	0	74.6383	46.4086	322.102	668.77	8496.12	14802.9	-322.102	0	23.8046	26.344	31.0622	0	0	28.0677	-544.194	20.1547	0
90	0	0	90	1	879.386	508.606	370.78	0	0	75.0117	81.0705	358.825	875.735	8495.75	14867.9	-358.825	0	31.8359	25.8842	31.6133	0	0	33.1768	-549.473	15.7454	0
91	0	0	91	1	703.054	393.691	309.363	0	0	72.0434	74.2261	341.128	652.043	8498.72	14874.8	-341.128	0	23.4428	25.9433	29.0734	0	0	25.4818	-538.871	21.1593	0
92	0	0	92	1	573.309	344.275	229.034	0	0	96.3522	78.7395	435.909	535.273	8474.41	14770.6	-435.909	0	20.5511	25.8409	30.393	0	0	22.9356	-537.604	28.647	0
93	0	0	93	1	980.198	503.52	476.677	0	0	-31.3215	54.9178	368.667	1070.57	8502.42	14894.1	-368.667	0	40.1172	27.1947	31.5691	0	0	35.016	-555.032	13.702	0
94	0	0	94	1	964.37	563.003	401.368	0	0	47.4842	75.664	315.686	970.775	8523.28	14873.3	-315.686	0	34.4615	26.5779	31.8849	0	0	33.4707	-553.164	13.975	0
95	0	0	95	1	872.497	531.445	341.052	0	0	81.749	-37.3393	349.315	920.05	8489.01	14886.7	-349.315	0	33.9263	25.4121	31.4686	0	0	31.3389	-548.279	15.8484	0
96	0	0	96	1	715.184	420.808	294.376	0	0	-13.6432	107.462	400.908	488.786	8484.74	14841.5	-400.908	0	18.6147	27.1697	32.3266	0	0	32.2857	-546.812	21.3238	0
97	0	0	97	1	792.358	454.709	337.65	0	0	145.115	186.472	549.252	724.853	8425.65	14762.5	-549.252	0	30.8112	26.2455	33.1014	0	0	35.422	-551.672	18.4036	0
98	0	0	98	1	754.526	433.392	321.135	0	0	55.9082	64.3397	361.241	754.084	8514.85	14884.7	-361.241	0	27.5239	26.6892	29.4418	0	0	21.1992	-540.101	19.3165	0
99	0	0	99	1	706.86	424.102	282.758	0	0	40.0561	47.014	325.033	646.927	8530.7	14902	-325.033	0	23.1519	26.588	30.9924	0	0	35.9467	-547.923	21.3903	0
100	0	0	100	1	826.121	548.489	277.632	0	0	6.13275	79.2741	334.641	870.716	8464.97	14869.7	-334.641	0	31.5027	25.9719	31.2576	0	0	34.1477	-550.409	17.1346	0
101	0	0	101	1	848.103	517.624	330.478	0	0	87.4087	104.699	356.3	775.372	8483.35	14844.3	-356.3	0	28.1315	26.2746	33.3072	0	0	25.0862	-547.374	16.7632	0
102	0	0	102	1	607.61	387.093	220.517	0	0	72.5132	11.9535	361.404	458.642	8398.59	14937	-361.404	0	16.8317	26.9901	32.4871	0	0	25.9178	-542.835	26.9914	0
103	0	0	103	1	656.201	401.706	254.496	0	0	68.1339	122.207	410.862	607.838	8402.97	14826.8	-410.862	0	22.9571	27.3509	32.5404	0	0	21.43	-543.874	24.2071	0
104	0	0	104	1	739.535	398.652	340.883	0	0	-19.2789	4.03427	301.221	808.327	8490.38	14845.3	-301.221	0	29.1125	28.1681	32.4143	0	0	26.9919	-550.631	20.4982	0
105	0	0	105	1	674.654	292.054	382.6	0	0	118.762	123.011	230.68	497.902	8452	14925.6	-230.68	0	17.0391	25.4655	31.1646	0	0	42.8264	-546.923	22.6791	0
106	0	0	106	1	573.805	324.334	249.47	0	0	91.9422	14.428	221.82	403.767	8379.16	14834.9	-221.82	0	13.7898	27.4587	32.8191	0	0	28.5964	-544.809	29.5655	0
107	0	0	107	1	786.561	507.976	278.585	0	0	93.2607	85.3606	265.472	812.669	8477.5	14963.3	-265.472	0	28.0661	25.7896	31.1241	0	0	25.4914	-544.091	18.3029	0
108	0	0	108	1	1112.22	635.258	476.96	0	0	66.9009	63.8952	269.991	1202.17	8503.86	14885.1	-269.991	0	41.6499	27.5618	31.6146	0	0	24.1152	-552.279	11.6006	0
109	0	0	109	1	773.234	424.825	348.408	0	0	-6.7557	62.2397	236.319	759.397	8477.86	14886.8	-236.319	0	26.2957	25.4292	30.6894	0	0	18.7022	-538.673	18.6406	0
110	0	0	110	1	539.366	343.415	195.951	0	0	68.1696	-37.6857	609.852	527.186	8402.93	14787.4	-609.852	0	24.2531	25.1865	30.963	0	0	23.9419	-537.897	31.2951	0
111	0	0	111	1	832.193	539.942	292.25	0	0	92.8717	116.571	569.669	852.833	8477.89	14832.4	-569.669	0	36.5577	24.7471	29.8635	0	0	24.1273	-540.699	16.6644	0
112	0	0	112	1	630.611	407.184	223.427	0	0	134.231	3.8603	420.414	524.445	8436.53	14945.1	-420.414	0	20.1414	25.6787	31.0244	0	0	23.9674	-538.823	25.0133	0
113	0	0	113	1	736.596	425.654	310.943	0	0	-14.7298	90.0659	315.096	767.077	8485.83	14958.6	-315.096	0	27.5918	24.852	30.075	0	0	28.4362	-541.563	19.7789	0
114	0	0	114	1	486.169	269.14	217.029	0	0	77.4483	13.0925	302.83	444.922	8493.31	14836.2	-302.83	0	15.7353	25.8477	30.5306	0	0	21.1783	-535.817	36.6667	0
115	0	0	115	1	507.351	273.555	233.796	0	0	-3.63006	61.6275	239.553	334.752	8474.73	14887.4	-239.553	0	11.5956	26.1324	31.6127	0	0	19.8417	-535.438	34.7847	0
116	0	0	116	1	1027.32	665.905	361.411	0	0	18.1062	43.7386	377.754	1144.4	8452.99	14905.3	-377.754	0	42.5996	25.6824	31.3194	0	0	55.3992	-563.044	12.723	0
117	0	0	117	1	767.662	404.257	363.404	0	0	-10.7236	61.951	202.822	709.935	8481.82	14887	-202.822	0	24.3474	24.9353	29.6094	0	0	41.104	-545.793	18.6255	0
118	0	0	118	1	694.119	396.883	297.236	0	0	131.979	129.726	416.973	661.216	8438.78	14819.3	-416.973	0	25.0818	25.4758	29.6459	0	0	40.6804	-546.379	21.5518	0
119	0	0	119	1	585.021	353.23	231.791	0	0	16.0838	-37.0812	264.646	514.997	8455.02	14886.4	-264.646	0	18.2401	26.2261	30.4351	0	0	29.0478	-541.222	27.9147	0
120	0	0	120	1	939.783	595.617	344.166	0	0	46.3901	25.6582	330.701	955.905	8524.37	14923.3	-330.701	0	34.3878	26.0354	31.0161	0	0	26.1017	-546.88	14.3492	0
121	0	0	121	1	685.557	381.238	304.32	0	0	110.53	119.839	305.059	683.451	8460.23	14829.2	-305.059	0	24.0851	24.324	29.4348	0	0	24.5756	-536.702	21.6917	0
122	0	0	122	1	747.532	422.839	324.693	0	0	45.5737	-3.76848	333.933	831.192	8525.19	14853.1	-333.933	0	30.1394	24.7942	29.4501	0	0	17.7229	-536.57	19.2857	0
125	0	0	125	1	667.614	341.584	326.03	0	0	22.3844	53.8375	120.205	536.733	8448.72	14895.2	-120.205	0	17.9696	25.7848	30.8616	0	0	28.1265	-540.89	23.0357	0
126	0	0	126	1	554.614	315.046	239.568	0	0	9.11237	1.66607	302.264	557.171	8461.99	14847.7	-302.264	0	19.9342	26.3011	30.5484	0	0	21.3974	-538.451	30.2452	0
127	0	0	127	1	544.378	312.742	231.636	0	0	48.2818	11.6112	392.9	424.484	8422.82	14937.4	-392.9	0	15.9769	23.7663	30.4162	0	0	23.6177	-532.476	30.3162	0
128	0	0	128	1	843.417	422.924	420.493	0	0	75.4848	69.5901	324.385	809.808	8495.28	14879.4	-324.385	0	28.8177	27.182	31.3358	0	0	39.6237	-553.038	16.8045	0
129	0	0	129	1	745.4	374.353	371.046	0	0	36.5808	33.6426	175.75	654.454	8534.18	14815.7	-175.75	0	22.1072	26.161	31.1995	0	0	42.4097	-551.201	19.8016	0
130	0	0	130	1	986.823	563.999	422.825	0	0	-9.25328	-11.9588	331.911	990.889	8480.35	14861.3	-331.911	0	36.3746	25.1058	29.9733	0	0	33.6502	-547.824	13.2756	0
131	0	0	131	1	912.81	460.693	452.117	0	0	85.42	60.9003	288.822	950.51	8485.34	14888.1	-288.822	0	33.1842	24.1209	30.4097	0	0	25.9904	-542.528	14.6753	0
132	0	0	132	1	739.606	455.086	284.519	0	0	69.1258	76.5185	395.081	784.633	8501.63	14872.5	-395.081	0	29.2705	26.4218	30.8457	0	0	23.3425	-543.209	20.0146	0
134	0	0	134	1	785.198	502.889	282.309	0	0	-10.2523	103.269	367.918	693.624	8481.35	14845.7	-367.918	0	25.7719	25.7058	29.8321	0	0	38.1774	-546.264	18.1838	0
135	0	0	135	1	716.634	423.77	292.864	0	0	59.2282	66.7394	189.916	694.267	8511.53	14882.3	-189.916	0	23.4368	24.4019	28.3501	0	0	31.5107	-538.764	20.239	0
136	0	0	136	1	893.576	580.217	313.359	0	0	2.23316	61.0895	408.9	804.283	8468.87	14887.9	-408.9	0	30.6967	25.7375	30.4375	0	0	25.1762	-542.668	15.2825	0
137	0	0	137	1	896.246	521.808	374.437	0	0	114.466	9.83885	383.195	894.364	8456.29	14839.5	-383.195	0	33.3212	26.7742	32.0326	0	0	41.0506	-555.83	15.475	0
138	0	0	138	1	606.82	376.038	230.782	0	0	6.30809	112.981	461.985	466.975	8464.79	14836	-461.985	0	18.5272	26.0062	30.1168	0	0	22.2801	-536.349	26.3474	0
139	0	0	139	1	564.074	351.097	212.977	0	0	24.2402	35.2407	148.857	344.16	8446.86	14814.1	-148.857	0	11.5806	25.451	29.2641	0	0	29.1001	-535.142	28.9762	0
140	0	0	140	1	769.263	531.783	237.48	0	0	127.829	107.568	422.783	855.305	8442.93	14841.4	-422.783	0	32.5292	26.1672	31.4898	0	0	42.8612	-554.034	18.98	0
141	0	0	141	1	789.821	494.863	294.958	0	0	-12.104	15.5521	391.928	666.463	8483.2	14933.4	-391.928	0	25.3792	26.334	30.3038	0	0	39.9959	-549.164	18.1769	0
142	0	0	142	1	751.837	418.151	333.685	0	0	-14.2856	36.5134	238.083	705.646	8485.39	14912.5	-238.083	0	24.5403	23.4648	28.9456	0	0	33.686	-538.985	18.8641	0
143	0	0	143	1	731.545	421.242	310.304	0	0	27.4837	87.4075	289.53	636.16	8543.28	14861.6	-289.53	0	22.3463	25.8797	30.7612	0	0	35.3969	-546.19	20.2287	0
144	0	0	144	1	792.071	485.589	306.482	0	0	35.4337	33.8384	248.096	736.259	8435.67	14815.5	-248.096	0	25.4286	25.561	30.8463	0	0	30.0702	-544.624	18.0625	0
145	0	0	145	1	778.657	416.36	362.297	0	0	-2.29421	54.09	343.748	786.255	8473.39	14894.9	-343.748	0	28.7074	25.8579	31.1471	0	0	38.4479	-550.106	18.5752	0
146	0	0	146	1	1157.13	634.49	522.636	0	0	60.6981	9.10631	272.737	1252.59	8510.06	14939.9	-272.737	0	43.7285	26.5137	30.8804	0	0	32.1514	-554.133	10.9036	0
147	0	0	147	1	956.989	594.492	362.497	0	0	-14.7576	58.993	451.936	928.753	8485.86	14790.3	-451.936	0	36.8378	25.8997	31.2886	0	0	27.0936	-546.909	14.0103	0
148	0	0	148	1	766.293	485.638	280.654	0	0	-11.8218	65.4064	394.278	775.217	8482.92	14883.6	-394.278	0	29.3762	25.4651	30.0148	0	0	38.0041	-547.556	18.7991	0
149	0	0	149	1	798.069	458.62	339.45	0	0	85.6047	71.4507	325.577	848.034	8485.16	14877.6	-325.577	0	30.1822	24.805	29.3306	0	0	32.4631	-543.674	17.6003	0
150	0	0	150	1	705.375	472.456	232.919	0	0	90.6635	77.4984	460.624	621.131	8480.1	14771.8	-460.624	0	24.3148	24.5187	30.2619	0	0	25.6904	-538.032	20.9899	0
151	0	0	151	1	508.922	299.792	209.13	0	0	34.7437	51.841	309.455	429.613	8436.36	14897.2	-309.455	0	15.2437	26.6367	29.7862	0	0	12.9364	-531.63	34.2734	0
152	0	0	152	1	643.795	386.848	256.947	0	0	-53.3849	78.0075	239.79	475.101	8524.49	14871	-239.79	0	16.7324	27.3046	31.5872	0	0	27.8817	-543.453	24.7112	0
153	0	0	153	1	679.05	381.868	297.182	0	0	4.88123	157.804	430.597	614.978	8466.22	14791.2	-430.597	0	23.9404	25.099	31.3215	0	0	39.278	-547.314	22.4241	0
154	0	0	154	1	693.803	409.816	283.987	0	0	-5.17103	95.9289	345.006	639.894	8476.27	14753.4	-345.006	0	23.3758	26.0442	31.0955	0	0	34.8988	-546.721	21.8852	0
155	0	0	155	1	842.64	559.733	282.907	0	0	-11.0665	16.06	331.584	982.394	8482.17	14833.3	-331.584	0	35.8535	25.0671	30.9293	0	0	27.3549	-545.883	16.5284	0
156	0	0	156	1	662.836	386.03	276.806	0	0	46.6939	61.623	260.871	633.206	8524.07	14887.4	-260.871	0	21.9014	24.8676	29.0591	0	0	26.4028	-537.042	22.7979	0
157	0	0	157	1	674.503	386.427	288.075	0	0	39.8761	-14.2773	295.071	582.587	8530.88	14863.6	-295.071	0	20.7194	26.0513	29.2274	0	0	34.6717	-542.496	22.4863	0
158	0	0	158	1	789.587	419.306	370.281	0	0	55.5669	83.4132	268.056	694.126	8515.19	14865.6	-268.056	0	24.0489	24.8853	30.0683	0	0	25.6828	-539.258	17.9582	0
159	0	0	159	1	676.677	432.263	244.413	0	0	28.4428	76.817	441.84	683.959	8542.32	14872.2	-441.84	0	26.5788	23.6063	29.2431	0	0	26.9758	-536.153	21.9292	0
160	0	0	160	1	756.172	507.197	248.975	0	0	34.2309	83.7151	416.14	844.315	8536.53	14865.3	-416.14	0	32.1303	24.9705	30.3814	0	0	29.3145	-543.516	19.123	0
161	0	0	161	1	865.354	600.065	265.289	0	0	92.6367	74.5414	405.533	976.976	8478.12	14874.5	-405.533	0	36.6783	24.0929	28.1094	0	0	23.7792	-538.265	15.5534	0
162	0	0	162	1	802.999	528.275	274.724	0	0	-18.158	141.69	452.203	763.422	8489.26	14807.3	-452.203	0	30.3501	24.0851	29.517	0	0	30.1112	-540.284	17.3757	0
163	0	0	163	1	942.97	515.856	427.114	0	0	-22.9562	83.3699	257.533	925.431	8494.06	14865.6	-257.533	0	32.4537	25.9182	28.9943	0	0	26.5795	-543.441	14.1057	0
164	0	0	164	1	883.453	507.39	376.063	0	0	-3.60171	56.482	290.678	930.209	8474.7	14892.5	-290.678	0	32.9419	25.3362	28.5275	0	0	36.9691	-546.493	15.2987	0
165	0	0	165	1	891.1	509.61	381.49	0	0	39.9136	53.9025	398.915	994.161	8530.85	14795.4	-398.915	0	37.3844	24.758	29.3354	0	0	44.8113	-552.111	15.1341	0
166	0	0	166	1	788.897	406.207	382.69	0	0	-15.9032	78.9052	350.614	570.065	8586.66	14870.1	-350.614	0	20.9658	24.7287	30.982	0	0	32.6348	-542.145	18.0623	0
167	0	0	167	1	641.267	368.626	272.641	0	0	22.5261	76.3287	284.336	503.942	8548.23	14972.3	-284.336	0	17.6733	24.5451	29.8582	0	0	23.045	-534.108	23.9728	0
168	0	0	168	1	737.457	449.355	288.101	0	0	-25.6109	-10.9938	325.197	689.918	8496.71	14960	-325.197	0	25.3404	24.123	29.6605	0	0	32.6722	-540.295	19.5756	0
169	0	0	169	1	832.315	474.212	358.103	0	0	-13.4898	108.426	213.446	858.643	8484.59	14940.2	-213.446	0	29.6076	25.0513	29.7888	0	0	25.7725	-541.609	16.6912	0
170	0	0	170	1	544.26	306.786	237.474	0	0	-15.6121	94.9056	201.578	380.76	8486.71	14854.1	-201.578	0	13.0795	25.3435	29.9956	0	0	29.8527	-537.428	30.6904	0
171	0	0	171	1	772.892	379.047	393.845	0	0	64.2348	22.5202	239.294	865.371	8506.53	14926.5	-239.294	0	29.7315	25.005	28.5587	0	0	36.2847	-544.802	18.3321	0
172	0	0	172	1	694.47	389.182	305.288	0	0	22.7328	30.2271	421.234	521.581	8448.37	14918.8	-421.234	0	20.074	24.2932	29.5858	0	0	23.0374	-533.574	21.3165	0
173	0	0	173	1	663.681	452.74	210.941	0	0	-4.63451	28.3163	418.147	593.625	8475.74	14821	-418.147	0	22.9549	24.0792	29.8546	0	0	32.959	-540.01	22.7316	0
174	0	0	174	1	686.246	395.834	290.411	0	0	-22.0255	31.3688	257.951	711.987	8493.13	14917.6	-257.951	0	25.0265	24.3546	28.5957	0	0	39.0522	-542.152	21.538	0
175	0	0	175	1	709.354	414.198	295.156	0	0	32.3024	37.3727	299.97	691.68	8538.46	14911.6	-299.97	0	24.4601	24.5643	28.8064	0	0	21.1946	-534.494	20.624	0
176	0	0	176	1	650.757	316.954	333.803	0	0	18.0667	8.00042	268.37	562.436	8453.03	14841.3	-268.37	0	19.723	24.8315	30.4512	0	0	38.6748	-544.795	23.6328	0
177	0	0	177	1	653.963	434.537	219.426	0	0	58.5731	54.8026	562.044	566.28	8412.53	14894.2	-562.044	0	24.2769	25.9979	31.3471	0	0	37.1986	-546.904	23.8537	0
178	0	0	178	1	696.493	357.341	339.151	0	0	46.4056	147.712	304.584	503.603	8424.7	14801.3	-304.584	0	17.8701	25.4834	31.4385	0	0	37.9109	-545.396	21.7151	0
179	0	0	179	1	644.341	371.5	272.841	0	0	130.315	99.0759	421.427	453.904	8340.79	14849.9	-421.427	0	17.2455	25.8634	29.6111	0	0	26.4864	-537.134	24.0377	0
180	0	0	180	1	682.43	413.573	268.857	0	0	6.50004	66.9896	396.812	730.984	8464.6	14882	-396.812	0	27.6073	24.3709	28.4968	0	0	14.5021	-531.186	21.6956	0
181	0	0	181	1	811.025	459.697	351.328	0	0	-11.8893	16.5749	257.325	733.225	8482.99	14932.4	-257.325	0	25.7391	25.0812	29.8938	0	0	25.8065	-539.699	17.3122	0
182	0	0	182	1	628.867	329.773	299.095	0	0	15.0757	-6.67953	297.831	606.8	8456.02	14955.7	-297.831	0	21.6689	24.7107	28.7064	0	0	33.2176	-539.288	24.4795	0
183	0	0	183	1	773.205	419.86	353.345	0	0	83.7367	2.78466	165.942	626.586	8487.02	14946.2	-165.942	0	21.125	26.1206	29.2444	0	0	24.6897	-538.659	18.5632	0
184	0	0	184	1	865.987	534.714	331.272	0	0	81.1672	37.6156	281.412	850.069	8489.59	14911.4	-281.412	0	29.6319	25.3881	29.4387	0	0	19.287	-538.276	15.8143	0
185	0	0	185	1	923.292	504.666	418.625	0	0	12.3165	51.867	284.384	789.3	8458.78	14797.5	-284.384	0	27.7658	25.5761	30.5145	0	0	29.5665	-544.537	14.6089	0
186	0	0	186	1	734.689	422.222	312.466	0	0	14.3336	145.27	181.705	677.035	8456.77	15003	-181.705	0	23.1145	25.6579	29.7838	0	0	47.3291	-550.106	19.94	0
187	0	0	187	1	580.425	336.386	244.039	0	0	62.9542	53.2834	473.2	481.006	8507.81	14796.1	-473.2	0	19.1009	25.988	30.0449	0	0	25.9241	-538.173	28.0948	0
188	0	0	188	1	575.76	321.059	254.701	0	0	-34.1494	76.8767	273.068	527.041	8505.25	14872.1	-273.068	0	18.675	24.8294	28.6674	0	0	24.8047	-533.868	27.8286	0
189	0	0	189	1	748.008	402.334	345.674	0	0	-1.48213	54.4501	331.847	733.825	8472.58	14994.2	-331.847	0	26.5847	24.5608	30.6609	0	0	33.5713	-543.704	19.3868	0
190	0	0	190	1	828.222	546.816	281.406	0	0	-18.3801	17.6423	320.94	799.069	8489.48	14931.4	-320.94	0	29.0274	25.0889	29.5202	0	0	28.1818	-541.874	16.7808	0
191	0	0	191	1	758.804	422.013	336.79	0	0	-43.1907	89.9955	246.032	754.997	8514.29	14859	-246.032	0	26.5508	24.5606	29.5053	0	0	29.6195	-541.07	18.8597	0
192	0	0	192	1	782.718	424.783	357.936	0	0	18.5534	25.9141	321.786	794.63	8552.21	14823.4	-321.786	0	28.5667	25.9298	30.5195	0	0	45.4919	-553.115	18.3769	0
193	0	0	193	1	921.104	495.73	425.375	0	0	68.5543	97.9591	344.503	898.095	8502.21	14851	-344.503	0	32.3669	24.1988	29.6053	0	0	34.1226	-544.17	14.4384	0
194	0	0	194	1	881.598	507.96	373.639	0	0	69.1579	48.3735	329.338	934.884	8501.6	14900.6	-329.338	0	33.4277	25.471	28.4013	0	0	20.4047	-538.944	15.3447	0
195	0	0	195	1	1015.37	554.033	461.339	0	0	95.342	103.177	347.284	1111.17	8475.42	14945.5	-347.284	0	40.0714	24.3658	28.2132	0	0	26.4892	-542.413	12.5956	0
196	0	0	196	1	483.126	298.738	184.388	0	0	-34.9977	-33.2056	414.359	393.422	8007.8	14384.2	-414.359	0	15.5684	21.0672	26.833	0	0	17.6913	-517.765	34.1022	0
196	0	0	196	1	805.11	518.461	286.649	0	0	54.7666	30.6796	330.206	834.699	8515.99	14918.3	-330.206	0	29.9646	23.4654	27.7602	0	0	23.6213	-534.239	17.0359	0
197	0	0	197	1	894.07	500.407	393.663	0	0	83.3325	110.544	326.543	902.646	8487.43	14838.5	-326.543	0	32.1687	22.9687	28.8239	0	0	26.885	-537.912	14.8257	0
198	0	0	198	1	809.527	492.511	317.016	0	0	-22.9136	19.5179	354.232	700.532	8494.01	14829.8	-354.232	0	26.0322	24.2491	29.5879	0	0	39.6024	-543.772	17.213	0
199	0	0	199	1	859.224	507.78	351.444	0	0	37.7422	9.01439	351.073	792.325	8433.36	14840.3	-351.073	0	29.0068	23.8531	28.4619	0	0	33.2301	-540.491	15.7105	0
200	0	0	200	1	871.681	577.158	294.523	0	0	-4.96661	11.7372	377.728	854.238	8476.07	14937.3	-377.728	0	32.148	24.0303	28.3511	0	0	37.1539	-543.22	15.4171	0
201	0	0	201	1	558.011	291.226	266.786	0	0	34.6086	63.8816	28.9749	406.082	8536.15	14984.8	-28.9749	0	13.526	24.274	28.1277	0	0	26.3086	-530.478	28.8518	0
202	0	0	202	1	559.66	327.283	232.376	0	0	-1.7285	8.57188	180.976	432.402	8472.83	14940.4	-180.976	0	14.7764	24.3159	26.8467	0	0	29.2115	-530.173	28.4362	0
204	0	0	204	1	702.074	391.152	310.922	0	0	110.23	27.2663	483.953	598.619	8460.53	14921.7	-483.953	0	24.0294	24.5468	28.9364	0	0	27.603	-536.453	20.9413	0
205	0	0	205	1	694.036	405.651	288.385	0	0	42.5499	47.3349	200.063	583.341	8428.55	15001.3	-200.063	0	19.7917	24.495	29.7498	0	0	37.0005	-541.907	21.3961	0
206	0	0	206	1	428.33	253.744	174.586	0	0	-40.939	26.6316	354.009	424.164	8412.38	15022	-354.009	0	15.8439	24.3072	28.5565	0	0	16.9073	-527.292	42.9895	0
207	0	0	207	1	697.159	354.241	342.918	0	0	50.5745	104.052	289.439	647.784	8420.53	14944.6	-289.439	0	22.6889	22.356	26.7339	0	0	31.1127	-530.967	20.4347	0
208	0	0	208	1	694.24	475.864	218.376	0	0	48.7673	4.72951	318.746	642.993	8422.33	14944.3	-318.746	0	23.044	25.2571	27.0052	0	0	34.7514	-538.523	21.1	0
209	0	0	209	1	942.846	461.535	481.311	0	0	70.2717	64.9736	328.895	988.839	8500.49	14983.7	-328.895	0	35.3026	23.8705	27.3296	0	0	25.1104	-537.692	13.7764	0
210	0	0	210	1	784.392	434.192	350.2	0	0	59.1593	32.3927	298.819	721.101	8411.94	15016.3	-298.819	0	25.4083	24.0164	29.8687	0	0	34.9856	-542.51	17.9769	0
211	0	0	211	1	752.09	495.325	256.765	0	0	34.3429	44.0925	444.271	711.163	8436.76	14904.9	-444.271	0	27.7432	22.8423	27.0369	0	0	21.3782	-528.924	18.5181	0
212	0	0	212	1	684.371	473.663	210.707	0	0	22.5747	-27.8482	422.573	711.94	8448.53	14976.8	-422.573	0	27.8392	22.3887	26.9918	0	0	34.0797	-534.365	21.0131	0
213	0	0	213	1	717.255	447.664	269.591	0	0	-14.5137	23.461	243.345	541.295	8485.61	14925.5	-243.345	0	18.891	24.3963	29.1463	0	0	37.737	-540.655	20.3259	0
214	0	0	214	1	630.451	353.263	277.188	0	0	67.2221	95.2903	199.631	518.411	8403.88	14853.7	-199.631	0	17.5463	24.1579	28.0546	0	0	26.0768	-531.903	24.1534	0
215	0	0	215	1	849.568	616.56	233.008	0	0	55.3614	-3.89828	402.746	817.707	8415.74	14952.9	-402.746	0	31.093	24.6472	28.3088	0	0	33.1696	-541.286	16.0314	0
217	0	0	217	1	643.041	385.965	257.076	0	0	16.9907	72.5163	301.094	549.652	8454.11	14976.1	-301.094	0	19.4607	22.6122	27.4579	0	0	29.1017	-530.246	23.0571	0
218	0	0	218	1	723.683	406.024	317.659	0	0	74.0036	29.2441	361.305	738.936	8496.76	14919.8	-361.305	0	27.0292	23.802	28.1942	0	0	26.5311	-535.588	19.8446	0
219	0	0	219	1	611.643	360.426	251.217	0	0	-39.2276	82.7324	276.971	550.453	8410.67	14965.9	-276.971	0	19.5762	23.3756	27.1914	0	0	24.1704	-529.13	24.877	0
221	0	0	221	1	745.25	503.847	241.403	0	0	-16.456	33.8009	330.229	671.089	8487.56	14915.2	-330.229	0	24.444	22.986	27.3552	0	0	20.6626	-528.563	18.8158	0
222	0	0	222	1	696.381	417.117	279.264	0	0	-27.0528	-4.96927	195.209	729.385	8498.15	14954	-195.209	0	25.2604	23.4409	28.1105	0	0	22.3759	-532.808	20.8637	0
223	0	0	223	1	912.869	607.52	305.348	0	0	29.5434	54.8192	319.157	920.752	8441.56	14894.2	-319.157	0	32.8734	24.4723	28.5665	0	0	22.3256	-537.882	14.5524	0
224	0	0	224	1	491.463	292.176	199.286	0	0	-15.3784	91.7391	286.983	366.445	8486.48	14956.9	-286.983	0	12.9911	22.8276	27.3499	0	0	21.3198	-523.407	34.046	0
225	0	0	225	1	717.571	426.603	290.968	0	0	77.9823	69.003	290.426	616.503	8393.12	14979.7	-290.426	0	21.54	22.2239	28.2912	0	0	35.7409	-535.197	19.8264	0
226	0	0	226	1	625.232	407.358	217.874	0	0	34.0493	37.6856	349.779	470.126	8437.05	14911.3	-349.779	0	17.1245	23.1118	27.4119	0	0	35.9059	-532.104	24.0939	0
227	0	0	227	1	518.499	228.076	290.423	0	0	13.5098	11.9844	-12.7652	419.397	8457.59	15036.7	12.7652	0	14.0707	21.4868	26.5675	0	0	27.1383	-523.109	30.8235	0
228	0	0	228	1	734.703	434.411	300.291	0	0	25.6631	20.8351	342.582	665.65	8445.44	14928.2	-342.582	0	24.2295	24.6781	29.5424	0	0	28.9658	-539.246	19.7517	0
229	0	0	229	1	868.84	508.239	360.601	0	0	-9.78893	12.998	282.912	774.171	8480.89	14936	-282.912	0	27.4939	24.5703	28.0559	0	0	30.4926	-539.388	15.5174	0
230	0	0	230	1	942.625	526.161	416.464	0	0	-2.64925	25.9565	306.548	1129.18	8473.75	14923	-306.548	0	40.4394	22.4344	26.4907	0	0	22.1409	-534.113	13.5744	0
231	0	0	231	1	1001.91	642.941	358.966	0	0	-5.90564	28.9563	249.279	1040.83	8477.01	14920	-249.279	0	36.2966	23.1923	28.8234	0	0	39.0706	-546.104	12.7623	0
232	0	0	232	1	584.848	354.209	230.639	0	0	83.59	17.3657	299.001	569.657	8487.17	14832	-299.001	0	20.085	24.2418	27.8277	0	0	28.4601	-534.186	26.8766	0
233	0	0	233	1	988.194	515.123	473.071	0	0	87.37	59.4173	229.415	997.614	8483.39	14889.6	-229.415	0	34.0145	23.1532	27.923	0	0	49.2952	-548.437	12.9274	0
234	0	0	234	1	352.298	205.123	147.176	0	0	-84.1574	-1.84689	220.014	235.475	8056.96	14651.9	-220.014	0	8.41491	21.4354	26.9035	0	0	28.9726	-521.007	55.2446	0
235	0	0	235	1	706.253	466.417	239.836	0	0	13.2362	167.447	536.959	572	8457.86	14881.2	-536.959	0	24.2334	23.8755	27.9241	0	0	27.0579	-532.887	20.5048	0
236	0	0	236	1	689.888	380.154	309.733	0	0	41.9548	44.8317	271.438	498.499	8528.81	15003.8	-271.438	0	17.3481	23.3769	26.986	0	0	29.0336	-529.95	20.9562	0
237	0	0	237	1	609.071	411.998	197.073	0	0	64.9337	20.6413	444.826	545.953	8406.17	14928.4	-444.826	0	21.3026	22.2892	26.9425	0	0	34.3086	-531.459	24.7273	0
238	0	0	238	1	665.907	438.376	227.531	0	0	41.9006	56.2301	500.649	587.412	8429.2	14892.8	-500.649	0	23.9231	23.6903	29.4803	0	0	30.9207	-537.31	22.487	0
239	0	0	239	1	803.686	494.276	309.411	0	0	9.29995	45.182	396.419	712.096	8461.8	14903.8	-396.419	0	26.9208	23.1146	27.0737	0	0	35.7501	-536.545	16.9534	0
242	0	0	242	1	680.116	408.266	271.85	0	0	29.2907	111.501	450.833	647.993	8441.81	14837.5	-450.833	0	25.3483	23.2073	27.4366	0	0	21.5079	-529.325	21.4183	0
243	0	0	243	1	698.899	401.787	297.113	0	0	100.467	48.153	391.348	671.51	8470.29	14900.8	-391.348	0	25.0016	22.1039	26.8387	0	0	51.7172	-539.942	20.3349	0
244	0	0	244	1	819.493	538.131	281.362	0	0	11.0661	-17.9223	392.047	830.435	8460.03	14867.3	-392.047	0	31.6933	23.4359	26.583	0	0	31.0991	-536.006	16.4978	0
245	0	0	245	1	831.362	545.469	285.893	0	0	59.1044	81.3152	438.582	1016.07	8511.66	14867.7	-438.582	0	39.1869	22.4494	27.0449	0	0	27.1104	-536.165	16.1069	0
246	0	0	246	1	627.464	429.727	197.737	0	0	60.8947	116.528	674.612	543.018	8410.21	14932.1	-674.612	0	25.768	21.691	26.7655	0	0	29.2015	-527.384	23.5418	0
247	0	0	247	1	683.169	353.096	330.072	0	0	116.978	65.0112	326.32	697.468	8453.78	14884	-326.32	0	24.8431	22.649	27.4797	0	0	38.5817	-537.815	21.1879	0
248	0	0	248	1	738.78	425.461	313.319	0	0	79.6531	7.73837	296.898	822.969	8491.11	14941.3	-296.898	0	29.0397	22.2806	24.8123	0	0	51.2051	-539.303	18.5921	0
249	0	0	249	1	1145.59	579.526	566.065	0	0	75.2772	27.4749	317.985	1217.41	8495.48	14921.5	-317.985	0	43.3266	23.0293	26.3834	0	0	54.3699	-551.752	10.5716	0
250	0	0	250	1	819.459	494.849	324.61	0	0	16.9402	81.1002	447.326	884.669	8454.16	14867.9	-447.326	0	34.6048	23.0535	27.9039	0	0	39.5326	-542.455	16.5933	0
251	0	0	251	1	783.37	448.41	334.96	0	0	10.9031	94.4442	358.538	578.319	8460.2	14954.2	-358.538	0	21.2253	21.3066	26.4874	0	0	31.242	-527.754	17.2319	0
252	0	0	252	1	752.501	459.811	292.69	0	0	-7.35331	14.6662	443.77	625.252	8478.45	14934.3	-443.77	0	24.7555	23.2868	27.7547	0	0	37.6547	-537.934	18.6632	0
253	0	0	253	1	680.048	392.897	287.151	0	0	96.0445	82.4957	306.682	658.337	8474.72	14966.2	-306.682	0	23.1752	22.3227	27.474	0	0	33.9245	-533.849	21.2616	0
254	0	0	254	1	635.236	344.382	290.854	0	0	22.8861	62.7094	298.064	567.066	8547.87	14886.3	-298.064	0	20.028	21.4448	25.593	0	0	38.4806	-529.922	22.8764	0
255	0	0	255	1	819.166	508.531	310.636	0	0	111.398	119.991	410.347	761.995	8459.36	14928.7	-410.347	0	28.7177	22.4427	27.2483	0	0	30.7051	-534.164	16.4525	0
256	0	0	256	1	723.134	405.783	317.351	0	0	136.871	-30.4601	248.189	576.49	8334.23	14979.5	-248.189	0	20.1142	23.7138	27.5728	0	0	36.271	-536.381	19.7647	0
257	0	0	257	1	741.56	429.742	311.819	0	0	45.8546	73.8029	234.611	712.196	8524.91	14875.2	-234.611	0	24.3911	22.4941	26.1327	0	0	23.7569	-528.108	18.7071	0
258	0	0	258	1	576.71	350.116	226.594	0	0	43.3265	-24.826	358.804	465.005	8427.77	14874.2	-358.804	0	17.2508	24.032	27.228	0	0	27.5182	-530.604	27.2409	0
259	0	0	259	1	753.929	389.372	364.556	0	0	75.2368	20.5552	192.865	698.39	8495.52	14928.4	-192.865	0	23.642	23.7958	27.5829	0	0	46.0155	-542.879	18.6691	0
260	0	0	260	1	731.907	453.538	278.368	0	0	-4.33475	103.465	281.757	595.039	8475.44	14945.2	-281.757	0	20.9886	23.3115	27.6941	0	0	41.6287	-538.349	19.3889	0
261	0	0	261	1	719.427	451.455	267.972	0	0	-11.656	102.484	303.514	555.95	8482.76	14946.2	-303.514	0	19.8619	22.0654	26.999	0	0	30.1962	-529.02	19.5524	0
262	0	0	262	1	736.032	428.356	307.676	0	0	31.4021	6.46463	267.463	805.262	8539.36	14942.5	-267.463	0	28.1655	24.1321	26.7835	0	0	32.4489	-537.822	19.2429	0
263	0	0	263	1	430.309	235.857	194.452	0	0	-30.6237	-44.2022	214.955	354.6	8501.72	14893.5	-214.955	0	12.4988	22.1777	26.4449	0	0	18.7428	-519.245	40.8761	0
264	0	0	264	1	845.184	454.693	390.491	0	0	31.914	62.6932	250.434	652.572	8439.19	14986	-250.434	0	22.5261	22.4627	27.4032	0	0	30.6009	-532.229	15.7907	0
265	0	0	265	1	558.273	347.268	211.004	0	0	117.575	64.7202	498.177	507.633	8453.19	14884.3	-498.177	0	20.5034	21.9962	28.7047	0	0	30.6886	-530.948	28.3253	0
266	0	0	266	1	774.664	458.603	316.06	0	0	110.132	109.501	466.639	869.521	8460.63	14939.2	-466.639	0	34.1725	22.8711	27.6778	0	0	28.9647	-536.416	17.8636	0
267	0	0	267	1	829.516	505.607	323.91	0	0	95.3257	27.6216	330.521	846.344	8475.44	14921.4	-330.521	0	30.3249	22.7606	27.3604	0	0	22.6273	-532.166	16.2273	0
268	0	0	268	1	716.969	410.591	306.378	0	0	58.9726	100.407	213.358	684.175	8511.79	14948.3	-213.358	0	23.2656	21.6279	25.9228	0	0	19.8678	-523.369	19.4213	0
269	0	0	269	1	589.701	318.588	271.113	0	0	76.6437	-27.5581	286.478	664.891	8494.12	14876.9	-286.478	0	23.5424	23.396	26.7416	0	0	30.4374	-533.293	26.1226	0
270	0	0	270	1	660.654	385.279	275.375	0	0	5.80285	7.37394	298.943	689.143	8465.3	14941.6	-298.943	0	24.602	22.5235	26.2236	0	0	33.6452	-532.591	21.9741	0
271	0	0	271	1	705.672	511.862	193.809	0	0	-19.84	103.722	488.844	975.387	8490.94	14845.3	-488.844	0	39.8516	21.1463	27.0629	0	0	29.9711	-534.135	19.9276	0
272	0	0	272	1	700.698	392.311	308.386	0	0	-14.4947	21.3635	287.503	452.604	8385.94	14927.6	-287.503	0	16.1106	24.8992	29.2596	0	0	37.0493	-539.967	21.1084	0
273	0	0	273	1	696.285	414.831	281.455	0	0	6.6807	22.6183	265.486	456.462	8464.42	14926.4	-265.486	0	15.9884	22.634	26.4604	0	0	26.3298	-525.592	20.4785	0
274	0	0	274	1	551.366	309.432	241.934	0	0	-14.7074	72.0154	361.438	496.561	8485.81	14976.6	-361.438	0	18.3923	22.0825	25.7922	0	0	32.2331	-527.115	28.1869	0
276	0	0	276	1	654.796	347.782	307.014	0	0	28.9113	-10.6588	179.117	639.439	8541.85	14959.7	-179.117	0	21.7842	22.5345	26.0522	0	0	44.1891	-536.26	22.2228	0
277	0	0	277	1	648.744	407.606	241.139	0	0	82.5005	152.924	409	515.037	8488.26	14895.7	-409	0	19.4756	22.661	26.1541	0	0	29.3777	-527.482	22.5572	0
278	0	0	278	1	653.458	324.997	328.461	0	0	85.7227	47.3972	187.411	528.053	8485.04	14901.6	-187.411	0	17.802	22.7374	25.1733	0	0	21.2354	-522.46	22.1739	0
279	0	0	279	1	722.383	374.469	347.914	0	0	79.3492	74.4591	261.981	709.12	8491.41	14974.2	-261.981	0	24.463	21.4943	26.5053	0	0	25.262	-527.025	19.2793	0
280	0	0	280	1	793.282	459.9	333.382	0	0	50.4602	65.5722	232.557	747.801	8420.64	14983.1	-232.557	0	25.5809	21.2336	25.7234	0	0	31.7114	-529.058	16.8449	0
281	0	0	281	1	608.324	387.653	220.671	0	0	-7.68853	55.2214	478.753	598.305	8478.79	14893.8	-478.753	0	24.209	22.3713	26.3498	0	0	37.6056	-532.895	24.674	0
282	0	0	282	1	635.136	298.613	336.523	0	0	16.3504	53.5821	161.941	616.063	8454.75	14895.4	-161.941	0	20.7909	22.4106	26.9187	0	0	21.589	-526.448	23.3246	0
283	0	0	283	1	649.672	359.94	289.732	0	0	96.8975	4.12721	353.839	496.32	8374.2	14944.9	-353.839	0	18.133	22.2351	26.7566	0	0	37.5047	-530.926	22.5293	0
284	0	0	284	1	573.459	335.16	238.299	0	0	35.4406	1.10253	353.534	515.606	8435.66	14947.9	-353.534	0	18.9478	22.3767	26.6588	0	0	23.8243	-525.325	26.9104	0
285	0	0	285	1	749.064	399.219	349.845	0	0	53.4299	106.209	300.268	652.922	8417.67	14942.5	-300.268	0	22.9862	22.4941	26.5751	0	0	31.9326	-531.668	18.5082	0
286	0	0	286	1	918.62	479.237	439.383	0	0	-19.2723	111.847	263.242	957.261	8490.37	14936.8	-263.242	0	33.6592	22.5265	25.4652	0	0	43.5233	-540.259	13.9652	0
287	0	0	287	1	800.541	498.013	302.528	0	0	-2.09953	28.4895	432.421	955.293	8473.2	14920.5	-432.421	0	37.3247	21.4642	25.9547	0	0	24.9919	-530.621	16.6966	0
288	0	0	288	1	826.678	560.786	265.892	0	0	67.028	17.7223	436.188	822.533	8503.73	14931.3	-436.188	0	31.8897	22.2669	26.3861	0	0	36.2235	-536.015	16.1377	0
289	0	0	289	1	560.161	327.213	232.949	0	0	44.414	77.106	376.461	602.183	8526.35	14871.9	-376.461	0	22.232	21.2738	26.0874	0	0	17.893	-520.901	27.3987	0
290	0	0	290	1	564.137	327.527	236.61	0	0	101.402	5.64807	438.145	614.323	8469.36	14943.4	-438.145	0	23.8806	21.1826	25.7679	0	0	25.7802	-524.111	27.0263	0
291	0	0	291	1	669.66	340.655	329.004	0	0	33.6379	-11.9602	105.788	545.011	8437.46	14961	-105.788	0	18.3153	21.9957	25.0333	0	0	30.6354	-525.355	21.2677	0
292	0	0	292	1	598.993	338.545	260.448	0	0	-4.63219	-44.753	312.906	481.643	8475.73	14894.1	-312.906	0	17.6285	20.597	25.5099	0	0	32.3838	-522.906	24.6258	0
293	0	0	293	1	868.451	561.45	307	0	0	4.097	-5.71759	332.726	1022.81	8467	14954.7	-332.726	0	37.3736	22.5879	25.9879	0	0	26.9341	-534.504	15.1033	0
294	0	0	294	1	602.091	343.099	258.992	0	0	110.311	16.1415	188.119	532.752	8460.45	14932.9	-188.119	0	18.0231	23.4707	26.0808	0	0	31.5305	-530.47	25.2385	0
295	0	0	295	1	738.478	461.822	276.656	0	0	54.2843	8.78232	396.764	641.239	8416.82	14940.2	-396.764	0	24.2011	22.4393	27.8842	0	0	25.8585	-530.608	19.0364	0
296	0	0	296	1	815.527	522.485	293.042	0	0	111.809	80.1662	412.801	1001.28	8458.95	14868.8	-412.801	0	37.7804	22.4176	26.9273	0	0	34.8707	-539.366	16.5141	0
297	0	0	297	1	572.287	303.419	268.868	0	0	-27.5042	101.699	199.189	532.815	8498.6	14947	-199.189	0	18.3652	21.007	27.3761	0	0	29.2652	-526.874	26.7764	0
298	0	0	298	1	876.3	473.634	402.667	0	0	104.738	68.6064	333.559	844.233	8466.02	14980.1	-333.559	0	30.1864	21.5286	26.5584	0	0	30.904	-532.434	14.858	0
299	0	0	299	1	670.917	414.819	256.097	0	0	62.2007	77.877	389.318	512.32	8408.9	14970.8	-389.318	0	19.0443	23.7828	27.6341	0	0	40.5927	-538.038	21.9725	0
300	0	0	300	1	711.321	465.516	245.805	0	0	35.4366	98.9376	562.575	658.111	8435.66	14949.7	-562.575	0	28.2252	21.1164	25.6568	0	0	31.5845	-527.179	19.5084	0
301	0	0	301	1	609.454	313.524	295.93	0	0	82.7426	101.134	279.329	554.182	8388.36	14947.5	-279.329	0	19.2679	21.4081	26.6705	0	0	21.9873	-523.152	24.446	0
302	0	0	302	1	739.823	404.797	335.025	0	0	96.1301	12.5812	386.994	752.163	8474.63	14936.4	-386.994	0	28.0797	20.9377	26.8809	0	0	28.4835	-529.108	18.6172	0
303	0	0	303	1	987.353	569.841	417.512	0	0	97.6748	84.9336	287.578	1004.42	8473.09	14963.7	-287.578	0	35.0232	22.9692	26.547	0	0	25.1267	-534.879	12.8234	0
304	0	0	304	1	637.833	359.339	278.494	0	0	108.412	51.7545	454.199	631.941	8462.35	14897.2	-454.199	0	24.6643	22.3712	27.5604	0	0	36.3395	-534.816	23.2898	0
305	0	0	305	1	762.785	463.856	298.93	0	0	139.897	68.819	552.496	790.75	8430.86	14880.2	-552.496	0	33.4883	21.8167	27.0064	0	0	27.8988	-531.319	18.0061	0
306	0	0	306	1	768.123	440.125	327.999	0	0	61.1708	73.2721	298.307	776.344	8409.93	14975.4	-298.307	0	27.2619	22.7171	26.9987	0	0	33.9266	-535.838	17.9671	0
307	0	0	307	1	562.308	292.28	270.028	0	0	184.527	105.209	632.725	466.914	8386.23	14843.8	-632.725	0	21.3567	20.8718	25.9347	0	0	29.7486	-523.269	27.1036	0
308	0	0	308	1	894.045	471.623	422.422	0	0	71.0983	67.3927	256.299	934.382	8499.66	14881.6	-256.299	0	32.1793	21.017	25.7228	0	0	19.9979	-526.177	14.3374	0
309	0	0	309	1	628.855	346.605	282.25	0	0	18.9241	42.8316	314.133	517.58	8452.18	15005.8	-314.133	0	18.4827	22.5523	27.2065	0	0	44.0577	-536.429	23.7376	0
310	0	0	310	1	623.467	329.609	293.858	0	0	111.062	41.447	240.07	542.976	8459.7	14907.6	-240.07	0	18.6039	21.2117	26.0614	0	0	39.1475	-529.209	23.5185	0
311	0	0	311	1	728.606	502.553	226.053	0	0	76.4764	69.2982	501.015	792.285	8494.28	14879.7	-501.015	0	32.0952	21.6903	25.9704	0	0	36.2517	-532.736	19.0136	0
312	0	0	312	1	803.951	372.484	431.466	0	0	99.7509	59.4382	208.055	717.585	8471.01	14989.2	-208.055	0	24.3093	22.6381	25.7074	0	0	35.8184	-532.746	16.7283	0
313	0	0	313	1	584.912	348.477	236.435	0	0	24.085	82.4694	377.466	487.14	8447.02	14966.2	-377.466	0	18.0597	22.596	27.3759	0	0	38.8197	-533.238	26.3649	0
314	0	0	314	1	643.206	445.809	197.397	0	0	101.949	106.836	588.774	703.515	8468.81	14842.2	-588.774	0	30.6707	22.0477	25.7961	0	0	36.0179	-532.578	22.6414	0
315	0	0	315	1	755.188	456.051	299.136	0	0	-11.4823	63.8924	316.641	701.621	8482.58	14984.8	-316.641	0	25.2435	21.8672	26.9481	0	0	35.6403	-532.759	18.2546	0
316	0	0	316	1	637.179	349.286	287.893	0	0	-4.31851	24.5083	218.278	604.853	8475.42	14924.5	-218.278	0	20.8621	21.9718	25.6577	0	0	26.2579	-525.324	22.9016	0
317	0	0	317	1	860.368	505.878	354.49	0	0	-9.57199	2.57073	258.738	1052.43	8480.67	14946.4	-258.738	0	37.0328	21.4678	26.0941	0	0	27.2642	-533.086	15.1739	0
318	0	0	318	1	739.097	414.857	324.24	0	0	13.0826	70.8484	349.638	690.189	8458.02	14878.2	-349.638	0	25.1749	22.1813	26.5094	0	0	20.6361	-526.135	18.7937	0
319	0	0	319	1	708.334	413.354	294.98	0	0	13.9456	91.2225	245.769	609.141	8457.15	14957.4	-245.769	0	21.0637	21.9131	26.6952	0	0	33.4786	-530.832	19.9072	0
320	0	0	320	1	949.9	630.909	318.991	0	0	96.1735	2.34747	369.11	971.868	8474.59	14946.7	-369.11	0	35.8997	22.6474	26.4352	0	0	30.7331	-536.1	13.4532	0
321	0	0	321	1	710.201	417.043	293.158	0	0	111.014	113.833	370.749	600.997	8459.75	14934.8	-370.749	0	22.0214	21.5729	25.9979	0	0	39.2219	-531.444	19.6775	0
322	0	0	322	1	516.98	263.973	253.007	0	0	127.473	180.652	366.669	425.369	8443.29	14868	-366.669	0	15.7159	23.1945	27.2991	0	0	27.8654	-528.522	31.7047	0
323	0	0	323	1	905.216	547.069	358.147	0	0	85.9856	37.4575	337.355	953.257	8484.78	14911.5	-337.355	0	34.2621	21.2754	25.9036	0	0	30.9001	-533.002	14.1478	0
324	0	0	324	1	811.682	507.985	303.697	0	0	-1.80691	19.8738	407.57	873.881	8472.91	14929.1	-407.57	0	33.5446	21.9076	25.7477	0	0	34.2099	-534.386	16.4241	0
325	0	0	325	1	920.016	537.304	382.712	0	0	73.5666	-13.3849	239.688	1029.58	8497.19	14962.4	-239.688	0	35.5919	21.0718	25.4614	0	0	49.75	-541.846	13.7905	0
326	0	0	326	1	741.977	506.965	235.012	0	0	75.9136	24.627	485.042	773.077	8494.85	14924.4	-485.042	0	31.1113	21.1365	24.9525	0	0	21.544	-523.162	18.3262	0
327	0	0	327	1	910.916	531.694	379.222	0	0	50.3494	98.4713	400.804	816.319	8520.41	14950.2	-400.804	0	30.6357	21.3044	26.0276	0	0	43.1499	-537.315	14.0449	0
328	0	0	328	1	707.553	393.291	314.262	0	0	90.2579	11.495	260.619	730.456	8480.5	14937.5	-260.619	0	25.3161	22.3505	25.9025	0	0	31.9274	-531.54	19.8982	0
329	0	0	329	1	753.762	486.209	267.553	0	0	19.235	5.08663	444.497	463.704	8451.87	14943.9	-444.497	0	18.2858	22.6227	27.5014	0	0	38.6014	-533.269	18.4871	0
330	0	0	330	1	615.251	289.589	325.662	0	0	6.42413	91.1707	126.812	543.745	8464.68	14957.5	-126.812	0	18.2876	22.6994	26.4853	0	0	37.1948	-532.516	24.3811	0
331	0	0	331	1	718.846	454.595	264.252	0	0	85.7185	-2.9785	371.396	717.892	8485.04	14952	-371.396	0	26.6028	23.3432	26.902	0	0	33.1195	-535.351	19.773	0
332	0	0	332	1	608.968	421.585	187.383	0	0	33.7936	47.9023	486.769	561.774	8437.31	14901.1	-486.769	0	22.6725	20.4344	25.6279	0	0	27.8511	-522.192	24.0442	0
334	0	0	334	1	680.876	437.984	242.892	0	0	57.5239	43.6592	439.435	632.369	8413.58	14905.3	-439.435	0	24.4917	20.4185	24.9976	0	0	29.4508	-523.131	20.4869	0
335	0	0	335	1	723.999	403.448	320.551	0	0	26.9888	54.6997	151.35	615.429	8444.11	14894.3	-151.35	0	20.6876	22.7731	25.8058	0	0	36.139	-532.187	19.3325	0
336	0	0	336	1	711.077	466.918	244.159	0	0	36.2537	20.8859	369.006	622.35	8434.85	14928.1	-369.006	0	23.021	22.6627	26.4912	0	0	41.9235	-535.817	19.8998	0
337	0	0	337	1	741.426	494.088	247.338	0	0	13.4045	92.9784	493.848	851.583	8457.7	14856	-493.848	0	34.5984	21.9106	26.2038	0	0	26.7348	-530.522	18.6303	0
338	0	0	338	1	831.925	526.062	305.864	0	0	7.76021	77.2279	380.398	722.983	8463.34	14871.8	-380.398	0	26.9613	21.999	25.6133	0	0	29.3442	-528.702	15.8866	0
339	0	0	339	1	568.742	326.723	242.019	0	0	96.476	87.0992	457.858	529.794	8474.28	14961.6	-457.858	0	20.6818	21.7615	25.5646	0	0	36.0513	-528.411	26.8234	0
340	0	0	340	1	514.136	296.446	217.69	0	0	-6.23672	98.1104	319.121	374.351	8477.34	14850.9	-319.121	0	13.4663	21.7745	25.2628	0	0	34.4787	-524.215	30.9434	0
341	0	0	341	1	952.912	516.2	436.712	0	0	43.1502	29.9616	323.687	915.354	8427.95	14919	-323.687	0	32.7823	22.7986	26.6729	0	0	32.2117	-536.778	13.4305	0
342	0	0	342	1	612.459	356.128	256.332	0	0	-2.20158	-10.5486	358.803	640.979	8473.3	14859.9	-358.803	0	23.9046	22.3411	25.8061	0	0	30.6655	-529.144	24.3254	0
343	0	0	343	1	915.463	566.316	349.147	0	0	91.3577	40.7354	309.575	973.505	8479.4	14908.3	-309.575	0	34.4014	20.7928	25.4567	0	0	28.5076	-530.194	13.8513	0
344	0	0	344	1	716.837	461.899	254.937	0	0	21.2464	78.9487	361.335	702.724	8449.85	14969.7	-361.335	0	25.7803	19.9178	25.3423	0	0	25.5717	-521.93	19.0548	0
345	0	0	345	1	574.334	352.083	222.251	0	0	66.5478	60.5905	455.467	489.341	8504.21	14888.4	-455.467	0	19.1347	21.7326	25.9545	0	0	24.5712	-522.552	26.5295	0
346	0	0	346	1	642.274	335.131	307.143	0	0	-2.35108	144.575	291.485	449.834	8573.11	14904.1	-291.485	0	16.0052	21.7142	24.8329	0	0	39.2482	-526.983	22.4479	0
347	0	0	347	1	825.454	465.594	359.86	0	0	20.0286	75.0445	308.037	903.525	8451.07	14973.6	-308.037	0	32.0871	21.3017	25.1435	0	0	28.8152	-529.658	15.9164	0
349	0	0	349	1	714.191	389.489	324.702	0	0	55.7285	86.3173	268.66	721.782	8515.03	14962.3	-268.66	0	25.0143	21.4111	25.2593	0	0	32.2554	-529.015	19.3947	0
350	0	0	350	1	702.249	443.244	259.005	0	0	60.0798	-12.0386	328.17	731.497	8510.68	14961	-328.17	0	26.4375	21.1971	24.9526	0	0	25.2796	-524.334	19.7665	0
351	0	0	351	1	577.637	348.286	229.351	0	0	94.8934	42.3178	355.512	506.056	8475.87	14906.7	-355.512	0	18.3892	22.092	25.5469	0	0	29.8618	-525.824	26.3166	0
352	0	0	352	1	609.794	402.324	207.47	0	0	2.53125	23.7959	475.104	543.101	8468.57	14925.2	-475.104	0	21.9552	21.3967	25.1181	0	0	19.6881	-519.42	24.125	0
353	0	0	353	1	695.033	381.117	313.916	0	0	22.129	-11.2406	262.058	595.749	8448.97	14960.2	-262.058	0	20.9005	22.4392	25.9022	0	0	34.3314	-530.278	20.4111	0
354	0	0	354	1	554.49	324.312	230.178	0	0	68.585	91.8599	364.551	442.669	8502.18	14956.8	-364.551	0	16.1615	21.0459	24.6762	0	0	28.2534	-519.821	27.4069	0
356	0	0	356	1	542.578	287.715	254.862	0	0	55.4313	-35.5167	497.778	393.823	8415.67	14984.5	-497.778	0	16.348	22.103	26.4127	0	0	32.4471	-526.353	29.0059	0
357	0	0	357	1	512.575	268.082	244.493	0	0	103.56	140.302	563.392	421.223	8467.2	14808.7	-563.392	0	17.9719	21.0988	25.6807	0	0	29.1661	-522.153	30.9744	0
358	0	0	358	1	763.209	467.791	295.419	0	0	52.8071	-5.49967	406.869	784.927	8418.29	14954.5	-406.869	0	29.9626	20.0776	24.3113	0	0	24.5043	-521.522	17.4027	0
359	0	0	359	1	444.848	276.759	168.089	0	0	104.395	6.67726	583.053	210.565	8366.71	14842.7	-583.053	0	9.27258	21.795	24.4803	0	0	30.5678	-517.655	37.9975	0
360	0	0	360	1	646.818	369.238	277.58	0	0	75.659	15.9394	239.658	512.44	8495.1	14933.1	-239.658	0	17.612	21.3333	24.5786	0	0	31.7853	-523.139	22.1067	0
361	0	0	361	1	717.43	401.321	316.109	0	0	-1.69091	94.9067	210.753	683.744	8472.79	14953.8	-210.753	0	23.4616	20.6366	23.5487	0	0	31.9589	-523.327	18.904	0
362	0	0	362	1	646.016	431.181	214.834	0	0	15.5414	35.5437	300.687	539.356	8455.56	14913.5	-300.687	0	19.1463	21.303	25.4268	0	0	24.7859	-521.603	22.2866	0
363	0	0	363	1	479.892	266.376	213.516	0	0	27.1758	106.324	462.647	363.342	8443.92	14942.3	-462.647	0	14.3493	19.3276	25.7959	0	0	20.587	-512.687	33.4505	0
364	0	0	364	1	1028.01	605.843	422.167	0	0	10.0487	11.2516	345.151	1227.17	8461.05	14937.7	-345.151	0	44.9733	21.2324	24.8268	0	0	31.5548	-535.345	11.906	0
365	0	0	365	1	981.449	626.203	355.246	0	0	13.8818	14.2822	370.745	965.541	8457.22	14934.7	-370.745	0	35.963	21.586	24.7357	0	0	35.4818	-533.866	12.6652	0
367	0	0	367	1	506.472	346.074	160.398	0	0	38.7318	33.1242	487.615	535.514	8432.37	14915.9	-487.615	0	21.6608	20.9481	24.7858	0	0	16.5872	-516.061	31.2163	0
368	0	0	368	1	607.86	365.463	242.397	0	0	62.9386	77.421	291.229	583.474	8507.82	14971.2	-291.229	0	20.4127	20.9679	25.5302	0	0	35.3033	-526.417	24.2135	0
369	0	0	369	1	538.279	297.763	240.516	0	0	-13.3541	78.4045	262.461	500.132	8584.11	14970.3	-262.461	0	17.522	21.6478	26.162	0	0	29.1176	-524.889	29.1437	0
370	0	0	370	1	522.58	340.155	182.425	0	0	42.6399	106.347	438.107	441.804	8428.46	14942.3	-438.107	0	17.0699	20.6169	25.4163	0	0	30.3194	-521.295	29.8964	0
371	0	0	371	1	697.044	406.044	291	0	0	-7.46366	28.8843	237.749	660.795	8478.56	14920.1	-237.749	0	22.9526	21.2325	23.7461	0	0	33.6911	-525.116	19.7929	0
372	0	0	372	1	477.148	220.629	256.519	0	0	79.3747	81.3575	52.6789	359.158	8491.39	14967.3	-52.6789	0	11.9315	20.2583	24.3285	0	0	19.4164	-511.354	33.6424	0
373	0	0	373	1	615.675	424.92	190.755	0	0	28.5206	45.2192	358.198	499.654	8442.58	14903.8	-358.198	0	18.3051	21.297	25.1533	0	0	22.0941	-519.528	23.7858	0
374	0	0	374	1	648.318	444.395	203.923	0	0	63.8779	117.537	355.491	572.636	8407.22	14931.1	-355.491	0	20.8137	19.3041	25.1821	0	0	44.1634	-525.682	21.7168	0
375	0	0	375	1	592.466	340.042	252.424	0	0	7.40024	133.214	426.518	630.588	8463.7	14915.4	-426.518	0	24.3738	20.9311	25.9973	0	0	24.8418	-523.997	25.1911	0
376	0	0	376	1	552.875	313.575	239.299	0	0	37.8726	42.5784	387.781	445.59	8433.23	14906.4	-387.781	0	16.6465	20.9339	25.1463	0	0	33.3913	-523.073	27.6011	0
377	0	0	377	1	778.699	484.895	293.804	0	0	42.9717	2.53467	353.27	824.839	8527.79	14946.5	-353.27	0	30.2605	21.348	24.2822	0	0	28.7941	-526.792	17.1153	0
378	0	0	378	1	762.173	452.473	309.7	0	0	58.8044	76.9231	328.152	898.357	8511.96	14971.7	-328.152	0	32.0784	21.4631	25.4402	0	0	26.8558	-529.333	17.7801	0
379	0	0	379	1	713.017	445.021	267.996	0	0	39.9038	0.131123	362.765	806.995	8431.2	14948.9	-362.765	0	29.8317	20.899	24.4067	0	0	23.1364	-522.988	19.2305	0
380	0	0	380	1	548.713	279.636	269.077	0	0	66.1218	24.3103	288.956	482.151	8504.64	15024.3	-288.956	0	16.9117	20.7778	24.7048	0	0	27.2624	-519.936	27.7504	0
381	0	0	381	1	738.609	415.573	323.036	0	0	85.2301	89.332	353.818	730.227	8485.53	14959.3	-353.818	0	26.4431	19.9033	24.4062	0	0	34.7302	-525.459	18.1726	0
382	0	0	382	1	612.478	394.758	217.72	0	0	8.32549	47.7446	358.572	442.492	8462.78	15000.9	-358.572	0	16.2814	21.3632	25.4073	0	0	28.2667	-521.809	24.0246	0
383	0	0	383	1	585.63	347.754	237.875	0	0	36.2098	56.3104	478.236	514.517	8434.89	14892.7	-478.236	0	20.588	20.9524	24.7381	0	0	29.4336	-521.819	25.3513	0
384	0	0	384	1	604.676	381.876	222.8	0	0	59.1649	92.5039	397.718	509.085	8411.94	14956.2	-397.718	0	19.0408	20.6573	25.4283	0	0	24.7211	-519.913	24.2993	0
386	0	0	386	1	642.877	325.152	317.725	0	0	61.2968	-24.9986	281.625	660.745	8509.46	14974	-281.625	0	23.3474	20.3649	23.5289	0	0	28.8481	-520.413	21.9108	0
387	0	0	387	1	453.869	271.553	182.316	0	0	120.181	40.9396	566.493	419.843	8450.58	14908.1	-566.493	0	18.0606	20.148	24.3102	0	0	25.3951	-515.255	36.1439	0
388	0	0	388	1	565.574	326.87	238.704	0	0	16.568	36.812	319.616	564.308	8454.53	14912.2	-319.616	0	20.2393	20.8158	24.1441	0	0	21.4001	-517.43	26.4628	0
389	0	0	389	1	588.27	344.105	244.164	0	0	26.885	25.8949	362.205	596.665	8543.88	14923.1	-362.205	0	21.9841	19.8224	23.7003	0	0	18.5856	-513.462	24.6936	0
390	0	0	390	1	579.048	342.603	236.445	0	0	-40.5983	-20.3671	321.5	590.98	8511.7	14869.7	-321.5	0	21.8276	20.0415	24.2983	0	0	33.9627	-522.647	25.4311	0
391	0	0	391	1	659.607	382.587	277.02	0	0	6.44885	14.9544	390.595	652.169	8464.65	14934	-390.595	0	24.6862	19.8046	24.886	0	0	22.8629	-519.075	21.2612	0
392	0	0	392	1	577.278	335.601	241.677	0	0	63.2036	-2.80386	405.937	483.376	8507.56	14951.8	-405.937	0	18.4038	20.4736	23.5903	0	0	32.3474	-519.262	25.498	0
393	0	0	393	1	642.905	351.048	291.857	0	0	71.6291	62.0589	311.282	610.371	8499.13	14986.6	-311.282	0	21.5717	19.405	23.8408	0	0	19.1398	-513.135	21.7642	0
394	0	0	394	1	677.652	394.204	283.448	0	0	45.0487	105	343.634	490.027	8426.05	14943.7	-343.634	0	17.7027	21.3988	24.7258	0	0	25.9746	-520.672	20.7618	0
395	0	0	395	1	785.537	489.078	296.459	0	0	-14.0938	-16.8354	303.16	894.239	8485.19	14965.8	-303.16	0	32.3478	20.07	23.0917	0	0	31.7187	-524.496	16.5985	0
396	0	0	396	1	751.691	381.129	370.562	0	0	35.6135	105.053	338.88	589.515	8435.49	14943.6	-338.88	0	21.265	21.3294	24.946	0	0	28.5652	-523.72	18.0339	0
397	0	0	397	1	531.681	260.797	270.883	0	0	118.556	39.8621	364.955	387.152	8452.2	14909.1	-364.955	0	14.1675	18.9033	24.8266	0	0	17.7133	-509.039	28.4779	0
398	0	0	398	1	601.908	355.136	246.772	0	0	103.784	65.2321	300.624	632.298	8466.98	14883.8	-300.624	0	22.1962	19.6602	24.474	0	0	33.2613	-522.024	24.0289	0
399	0	0	399	1	586.336	331.575	254.761	0	0	152.956	75.1814	413.266	468.921	8417.8	14973.5	-413.266	0	17.7585	20.3942	25.5268	0	0	25.7255	-518.639	25.3311	0
400	0	0	400	1	614.872	357.05	257.822	0	0	50.5159	-20.9018	198.766	558.731	8520.24	15069.6	-198.766	0	19.1265	21.3587	23.5183	0	0	31.0783	-521.734	23.5241	0
401	0	0	401	1	638.062	332.956	305.106	0	0	-2.46625	74.4135	251.464	532.454	8473.57	14974.2	-251.464	0	18.5168	19.7478	25.3306	0	0	16.2572	-513.888	22.3238	0
402	0	0	402	1	590.784	328.168	262.616	0	0	55.3027	9.571	269.743	572.799	8515.46	14939.4	-269.743	0	19.9787	20.8822	25.1236	0	0	27.4629	-522.488	25.1021	0
403	0	0	403	1	581.339	303.091	278.248	0	0	-32.6382	16.3648	162.549	500.213	8503.74	15032.3	-162.549	0	17.1491	20.1009	22.8612	0	0	36.6974	-518.995	24.996	0
404	0	0	404	1	420.507	253.533	166.974	0	0	9.85043	-30.761	427.346	224.958	8461.25	14979.8	-427.346	0	8.86425	21.5935	25.2018	0	0	37.684	-522.586	41.5279	0
405	0	0	405	1	574.004	283.218	290.786	0	0	101.876	91.7241	137.416	340.856	8369.22	14956.9	-137.416	0	11.3867	21.2921	24.8861	0	0	28.7928	-518.86	26.2017	0
406	0	0	406	1	706.006	369.568	336.439	0	0	15.4879	-11.5677	230.332	644.36	8455.61	14960.6	-230.332	0	22.3549	21.3883	24.6448	0	0	39.5179	-530.842	19.61	0
408	0	0	408	1	557.04	335.293	221.747	0	0	-15.4089	24.2142	299.849	512.664	8486.51	15024.4	-299.849	0	18.3635	20.1694	24.2201	0	0	32.5231	-519.704	26.8795	0
409	0	0	409	1	565.621	314.031	251.59	0	0	65.2338	49.8454	266.519	512.736	8405.87	14998.8	-266.519	0	17.7533	21.5305	24.3157	0	0	30.8777	-522.747	26.6875	0
410	0	0	410	1	420.521	259.47	161.051	0	0	57.1341	18.244	405.279	406.07	8413.97	14831.1	-405.279	0	15.3877	20.3603	23.5279	0	0	30.5178	-516.608	40.2414	0
411	0	0	411	1	482.61	274.103	208.507	0	0	104.483	89.9165	405.955	369.673	8466.28	14958.7	-405.955	0	13.8746	20.5315	24.1402	0	0	19.4334	-512.127	33.132	0
412	0	0	412	1	515.86	311.662	204.198	0	0	61.8209	5.82315	349.054	496.095	8508.94	14943.2	-349.054	0	18.0933	20.6463	24.7386	0	0	25.9161	-519.327	30.2877	0
413	0	0	413	1	529.084	293.955	235.129	0	0	1.66956	-15.8186	221.929	424.004	8469.43	14964.8	-221.929	0	14.7261	19.9414	24.9155	0	0	27.0062	-516.523	29.0301	0
414	0	0	414	1	503.562	349.828	153.734	0	0	127.563	-19.1582	377.451	515.476	8343.54	14968.2	-377.451	0	19.2834	21.2818	25.5581	0	0	32.128	-525.458	31.8111	0
415	0	0	415	1	693.415	450.046	243.369	0	0	42.1482	88.9017	340.921	462.315	8528.61	14959.8	-340.921	0	16.6724	20.408	25.2968	0	0	29.273	-520.166	20.0224	0
417	0	0	417	1	652.654	323.61	329.044	0	0	-3.48375	47.5867	131.319	614.847	8474.58	15001.1	-131.319	0	20.7277	20.0671	23.4887	0	0	22.9241	-516.016	21.3931	0
418	0	0	418	1	638.491	422.014	216.477	0	0	14.2521	66.3943	492.097	409.23	8357.19	14982.3	-492.097	0	16.6234	20.978	25.7598	0	0	34.1312	-524.087	22.6434	0
419	0	0	419	1	520.498	252.296	268.202	0	0	27.8598	4.20385	231.832	392.159	8443.24	14944.8	-231.832	0	13.5374	20.4429	24.0299	0	0	18.4554	-511.582	29.646	0
420	0	0	420	1	612.049	349.186	262.863	0	0	38.8627	27.9307	317.023	530.992	8432.24	14921.1	-317.023	0	18.9595	19.2677	23.4282	0	0	26.4972	-514.539	23.1853	0
421	0	0	421	1	585.226	349.12	236.105	0	0	43.2876	94.3673	413.778	569.717	8328.15	14954.3	-413.778	0	21.6069	20.1812	23.3947	0	0	25.4495	-516.669	24.8984	0
422	0	0	422	1	788.528	492.945	295.583	0	0	50.0326	6.22191	396.709	775.538	8421.07	14942.8	-396.709	0	29.3015	21.7559	26.2608	0	0	26.0262	-528.643	17.1167	0
423	0	0	423	1	635.837	328.067	307.77	0	0	77.9604	96.557	190.398	410.242	8492.8	14952.1	-190.398	0	13.8469	20.7227	23.9522	0	0	25.4103	-515.654	22.3986	0
424	0	0	424	1	532.929	310.383	222.546	0	0	24.9919	84.1303	401.429	316.002	8446.11	14964.5	-401.429	0	11.9162	20.1866	23.7654	0	0	17.4783	-508.527	28.5159	0
425	0	0	425	1	639.768	354.411	285.357	0	0	0.276893	8.1982	254.209	487.998	8470.82	15040.5	-254.209	0	17.0769	21.0413	24.1612	0	0	43.8632	-527.495	22.3112	0
426	0	0	426	1	561.223	375.314	185.909	0	0	64.4867	131.406	408.381	447.441	8406.61	15016.9	-408.381	0	16.8885	19.9477	23.2522	0	0	34.5686	-517.93	26.3131	0
427	0	0	427	1	692.298	348.981	343.317	0	0	113.964	85.2522	308.15	549.013	8456.8	14963.4	-308.15	0	19.3468	19.9384	24.8702	0	0	18.8558	-515.201	19.9177	0
428	0	0	428	1	554.658	286.374	268.284	0	0	51.7395	-6.04912	137.961	456.211	8419.36	14955.1	-137.961	0	15.3501	20.9296	23.5486	0	0	38.3717	-522.45	27.0937	0
429	0	0	429	1	705.256	360.929	344.327	0	0	85.3992	105.246	236.647	755.032	8485.36	14943.4	-236.647	0	25.8295	21.0973	24.1027	0	0	33.1532	-526.862	19.509	0
430	0	0	430	1	559.84	303.202	256.638	0	0	45.414	-63.4936	100.297	503.685	8525.35	15012.5	-100.297	0	17.1379	20.2427	24.0887	0	0	27.7709	-517.536	26.6791	0
431	0	0	431	1	895.886	531.251	364.634	0	0	53.7612	114.763	435.759	903.508	8517	14933.9	-435.759	0	34.8007	20.061	24.0913	0	0	33.5769	-527.262	14.0498	0
432	0	0	432	1	676.567	388.28	288.287	0	0	9.38913	12.9985	350.084	684.795	8461.71	14936	-350.084	0	25.1747	21.3312	25.3612	0	0	23.6542	-523.849	20.8962	0
434	0	0	434	1	713.916	357.623	356.293	0	0	-2.26568	79.3587	188.962	602.764	8473.37	14869.6	-188.962	0	20.5499	20.6991	24.6799	0	0	31.6918	-523.586	19.2028	0
435	0	0	435	1	627.946	335.911	292.034	0	0	81.6513	108.989	216.939	572.035	8489.11	14939.7	-216.939	0	19.4589	19.7389	22.962	0	0	30.9821	-517.121	22.3951	0
437	0	0	437	1	555.795	322.303	233.492	0	0	70.2282	67.9032	262.551	432.537	8500.53	14881.1	-262.551	0	14.9339	19.8238	23.3499	0	0	29.7717	-515.096	26.6652	0
438	0	0	438	1	505.389	287.513	217.876	0	0	25.3742	41.7939	280.803	469.04	8445.73	14907.2	-280.803	0	16.4415	20.2974	23.9434	0	0	38.0288	-521.826	30.856	0
440	0	0	440	1	600.059	324.774	275.285	0	0	4.26919	-10.9721	212.111	477.009	8466.83	14860.3	-212.111	0	16.4848	21.2679	24.2145	0	0	21.5296	-516.722	24.4641	0
441	0	0	441	1	556.611	353.267	203.344	0	0	-13.1876	52.7014	364.402	372.962	8384.63	14896.3	-364.402	0	13.853	20.8488	24.8521	0	0	19.0296	-513.947	27.2448	0
442	0	0	442	1	627.625	349.219	278.406	0	0	109.915	119.992	489.745	530.719	8460.85	14928.7	-489.745	0	21.2523	20.5206	24.1039	0	0	22.0336	-516.384	22.7912	0
443	0	0	443	1	536.361	265.486	270.876	0	0	70.1538	60.6475	279.689	459.517	8500.61	14988	-279.689	0	15.9869	20.585	24.1185	0	0	21.5555	-514.9	28.4637	0
444	0	0	444	1	564.177	320.943	243.234	0	0	58.6927	-10.0524	282.71	499.473	8512.07	14959.1	-282.71	0	17.593	19.897	24.8871	0	0	24.0231	-516.704	26.4737	0
445	0	0	445	1	560.57	309.964	250.606	0	0	35.7254	53.3928	254.975	513.087	8535.04	14995.3	-254.975	0	17.7391	20.6613	25.0109	0	0	33.2911	-523.581	26.956	0
447	0	0	447	1	509.98	280.039	229.941	0	0	-23.8673	-17.5745	239.26	394.081	8395.31	14966.6	-239.26	0	13.8772	21.2792	24.1365	0	0	21.0946	-514.733	30.8311	0
448	0	0	448	1	528.951	343.119	185.832	0	0	40.0597	39.1621	412.196	546.603	8431.04	14909.8	-412.196	0	20.796	20.6851	24.5644	0	0	26.0379	-519.672	29.1821	0
449	0	0	449	1	763.131	455.662	307.468	0	0	-3.32044	-15.2764	276.011	871.174	8474.42	14964.3	-276.011	0	30.9659	20.5257	24.2724	0	0	30.9721	-526.928	17.4666	0
450	0	0	450	1	543.402	273.88	269.522	0	0	11.7528	41.2126	138.964	467.767	8559.01	15007.4	-138.964	0	15.7417	19.1469	24.8138	0	0	18.6639	-511.739	27.68	0
451	0	0	451	1	570.069	340.046	230.023	0	0	46.073	-10.3675	217.396	636.643	8524.69	14959.4	-217.396	0	21.8757	19.7799	24.162	0	0	21.4095	-516.469	25.8977	0
452	0	0	452	1	941.481	480.116	461.365	0	0	54.6203	54.8459	307.541	844.765	8516.14	14993.8	-307.541	0	29.8538	20.2631	24.659	0	0	25.4425	-523.668	13.2361	0
453	0	0	453	1	541.714	297.941	243.772	0	0	-39.0829	37.9825	224.878	552.053	8510.18	15010.7	-224.878	0	19.2617	20.1547	22.8423	0	0	22.6549	-514.213	27.6198	0
454	0	0	454	1	451.87	285.296	166.575	0	0	26.8254	87.9473	276.8	320.419	8444.28	14960.7	-276.8	0	11.1904	21.1035	23.8345	0	0	20.4461	-512.058	36.6075	0
455	0	0	455	1	601.948	354.608	247.339	0	0	82.113	9.1841	394.023	610.157	8488.65	14939.8	-394.023	0	22.9241	21.6318	24.0329	0	0	39.4431	-529.051	24.403	0
456	0	0	456	1	615.614	329.238	286.376	0	0	-3.29212	-28.8789	98.7189	362.085	8574.05	14977.9	-98.7189	0	12.2858	21.3096	24.3543	0	0	44.2497	-525.853	23.6378	0
457	0	0	457	1	646.077	321.692	324.384	0	0	110.065	134.474	358.244	476.58	8460.7	14914.2	-358.244	0	17.3515	21.2419	24.941	0	0	27.7513	-521.136	22.1868	0
458	0	0	458	1	607.688	387.077	220.611	0	0	107.193	-28.8103	400.185	524.692	8363.91	14977.8	-400.185	0	20.0095	21.3767	24.3596	0	0	45.1342	-529.983	24.0876	0
459	0	0	459	1	910.379	566.536	343.843	0	0	90.4923	63.0715	346.423	941.382	8480.27	14885.9	-346.423	0	33.9453	21.9751	25.7108	0	0	36.3203	-536.245	14.098	0
460	0	0	460	1	491.164	293.287	197.876	0	0	-0.3471	57.2539	378.093	395.562	8471.45	14891.7	-378.093	0	14.7745	21.4767	23.6476	0	0	30.6956	-519.361	32.4757	0
461	0	0	461	1	436.641	247.067	189.574	0	0	145.398	100.12	427.129	323.67	8325.7	14948.5	-427.129	0	12.366	19.5077	23.5174	0	0	28.7617	-512.169	37.6754	0
462	0	0	462	1	761.094	449.285	311.809	0	0	-20.571	54.2071	295.925	849.628	8491.67	14894.8	-295.925	0	30.323	19.8347	24.5015	0	0	30.848	-525.296	17.4545	0
463	0	0	463	1	663.543	410.911	252.632	0	0	64.1251	84.1191	385.207	562.274	8506.64	14964.5	-385.207	0	20.8328	19.9416	22.8531	0	0	33.8018	-518.79	20.7825	0
464	0	0	464	1	578.226	330.482	247.743	0	0	32.3119	162.852	394.52	457.088	8538.45	14885.8	-394.52	0	17.2422	18.8933	22.6421	0	0	26.9662	-510.531	24.8294	0
465	0	0	465	1	544.4	334.111	210.289	0	0	42.1328	9.1928	298.501	391.578	8428.97	14840.1	-298.501	0	13.8743	19.9409	24.2289	0	0	30.3435	-516.582	27.7056	0
466	0	0	466	1	543.557	300.229	243.328	0	0	108.023	47.6703	269.65	446.87	8462.74	15001	-269.65	0	15.4781	19.651	21.825	0	0	30.0613	-512.177	27.0887	0
467	0	0	467	1	536.934	296.564	240.371	0	0	78.2012	34.4025	407.592	419.13	8492.56	14814.9	-407.592	0	15.8345	19.9832	23.7851	0	0	37.8506	-519.015	28.1577	0
468	0	0	468	1	568.673	306.792	261.881	0	0	-6.89889	98.3678	184.98	491.252	8577.66	14950.3	-184.98	0	16.7658	19.3945	22.6784	0	0	30.3958	-513.915	25.554	0
469	0	0	469	1	471.996	250.568	221.428	0	0	-28.083	-13.0082	210.463	440.289	8499.18	14962	-210.463	0	15.3511	20.8654	25.0358	0	0	23.5487	-517.937	34.6429	0
470	0	0	470	1	529.021	273.418	255.603	0	0	79.1217	68.4291	257.602	304.786	8391.98	14980.2	-257.602	0	10.4971	20.4562	24.2816	0	0	19.8045	-510.959	29.0332	0
471	0	0	471	1	500.035	281.878	218.157	0	0	107.269	55.7795	363.211	308.386	8363.83	14893.2	-363.211	0	11.2488	20.7605	23.603	0	0	18.6114	-509.86	31.3909	0
472	0	0	472	1	533.579	350.814	182.766	0	0	-14.2639	119.884	417.473	514.409	8485.36	14928.8	-417.473	0	19.8496	19.7915	23.576	0	0	29.1655	-516.459	28.2992	0
473	0	0	473	1	631.905	362.375	269.53	0	0	12.4031	81.9718	312.118	574.134	8458.7	14966.7	-312.118	0	20.4678	20.3015	23.3612	0	0	29.2506	-518.773	22.3944	0
474	0	0	474	1	606.077	382.323	223.753	0	0	37.1633	63.9506	429.662	495.632	8433.94	14885.1	-429.662	0	19.0653	19.7341	23.244	0	0	35.3102	-517.967	23.5761	0
475	0	0	475	1	560.067	331.596	228.471	0	0	13.191	-48.6529	238.751	551.419	8457.91	14898	-238.751	0	19.4059	20.5563	23.1668	0	0	25.8268	-516.936	26.5334	0
476	0	0	476	1	586.283	346.067	240.216	0	0	42.254	69.8429	450.054	442.906	8428.85	14879.2	-450.054	0	17.2863	20.0609	24.0892	0	0	26.1086	-515.837	24.9521	0
477	0	0	477	1	502.546	297.413	205.133	0	0	37.4783	107.034	322.038	345.978	8433.62	15041.3	-322.038	0	12.3527	19.5667	22.9206	0	0	26.5282	-510.225	30.5664	0
478	0	0	478	1	671.459	425.194	246.265	0	0	89.8598	36.3545	428.579	748.734	8480.9	14912.6	-428.579	0	28.7155	19.0863	23.8075	0	0	42.8046	-526.626	20.4375	0
479	0	0	479	1	572.091	351.552	220.539	0	0	21.1006	-6.98424	382.981	578.713	8450	14956	-382.981	0	21.8207	19.6331	23.7671	0	0	38.8199	-522.746	25.6436	0
480	0	0	480	1	513.263	312.698	200.565	0	0	18.2189	36.1836	406.104	320.573	8452.88	14912.8	-406.104	0	12.1968	19.5474	23.6646	0	0	29.7958	-512.925	29.8555	0
481	0	0	481	1	518.886	325.536	193.35	0	0	46.3418	47.685	222.044	407.05	8524.42	14901.3	-222.044	0	13.8938	19.5104	22.6717	0	0	26.1005	-510.406	29.1155	0
482	0	0	482	1	498.96	297.577	201.382	0	0	71.7427	14.9775	276.062	373.424	8399.36	14934	-276.062	0	13.0316	20.5185	23.5431	0	0	23.5354	-512.883	31.3891	0
483	0	0	483	1	671.152	354.761	316.39	0	0	122.033	26.5709	206.629	673.227	8448.73	14922.4	-206.629	0	22.8725	18.7407	22.6485	0	0	23.7287	-512.975	20.2003	0
484	0	0	484	1	615.267	331.252	284.015	0	0	62.8174	-9.08939	155.167	460.25	8507.94	14958.1	-155.167	0	15.5302	20.1983	21.9026	0	0	40.1853	-518.294	22.9288	0
485	0	0	485	1	528.254	279.327	248.926	0	0	41.9471	162.949	316.855	343.277	8528.81	14985.4	-316.855	0	12.3042	19.3047	23.619	0	0	22.1117	-509.028	28.5663	0
486	0	0	486	1	612.252	377.642	234.611	0	0	9.98853	8.64401	345.512	693.343	8461.11	14940.4	-345.512	0	25.4294	19.0018	22.9996	0	0	26.7833	-516.119	23.0313	0
487	0	0	487	1	426.469	280.149	146.32	0	0	85.0997	101.103	584.15	253.707	8386	14947.6	-584.15	0	11.0236	20.0482	24.1485	0	0	19.2212	-508.309	39.5126	0
488	0	0	488	1	441.582	266.956	174.625	0	0	-37.8333	52.1584	205.651	247.141	7910.97	14597.9	-205.651	0	8.55804	18.5705	23.3941	0	0	32.7345	-509.65	36.5927	0
489	0	0	489	1	531.59	344.196	187.394	0	0	98.1524	62.8502	563.49	501.313	8472.61	14886.2	-563.49	0	21.4305	19.5083	23.3319	0	0	34.4406	-518.293	28.3015	0
490	0	0	490	1	541.841	329.253	212.588	0	0	29.6497	56.6867	353.19	326.698	8541.11	14792.7	-353.19	0	11.9133	19.6916	22.7943	0	0	24.0752	-508.572	27.4655	0
491	0	0	491	1	577.096	337.987	239.11	0	0	74.3239	41.2507	378.88	468.88	8496.44	14907.8	-378.88	0	17.3331	20.1991	25.1197	0	0	31.5878	-520.698	25.769	0
492	0	0	492	1	712.617	375.839	336.778	0	0	48.0558	103.135	228.303	656.398	8522.7	14945.5	-228.303	0	22.4513	19.0978	22.7796	0	0	45.1864	-523.744	18.7092	0
493	0	0	493	1	608.718	332.364	276.354	0	0	30.7371	127.199	301.034	490.235	8440.36	14921.5	-301.034	0	17.3554	20.0125	24.014	0	0	33.1736	-519.636	23.6488	0
494	0	0	494	1	679.552	386.002	293.55	0	0	52.0908	6.00905	359.936	563.6	8518.67	14943	-359.936	0	20.7299	18.7015	22.9417	0	0	38.8463	-518.152	19.9006	0
495	0	0	495	1	706.36	382.281	324.078	0	0	85.4363	40.9796	350.983	668.545	8485.32	14908	-350.983	0	24.231	19.2806	23.5792	0	0	39.5462	-522.676	19.0794	0
496	0	0	496	1	519.109	378.651	140.458	0	0	11.5723	58.4292	552.967	524.249	8459.53	14890.6	-552.967	0	22.4817	19.5401	23.4714	0	0	26.4104	-514.832	29.3223	0
497	0	0	497	1	554.2	355.104	199.096	0	0	199.971	64.4315	408.068	399.285	8370.79	14884.6	-408.068	0	15.2195	19.2596	22.8083	0	0	43.7793	-518.457	26.4884	0
498	0	0	498	1	551.679	298.981	252.698	0	0	88.1516	103.019	286.748	440.989	8482.61	14945.6	-286.748	0	15.3828	19.3347	22.5531	0	0	34.6533	-515.373	26.619	0
499	0	0	499	1	698.754	472.959	225.795	0	0	47.8999	162.516	590.103	676.424	8423.2	14886.1	-590.103	0	29.7807	19.8138	23.1577	0	0	27.1163	-518.249	19.3931	0
500	0	0	500	1	498.702	294.862	203.84	0	0	-61.1438	-32.4514	119.255	373.023	8532.24	14981.5	-119.255	0	12.9394	19.6779	22.041	0	0	37.1084	-514.129	30.6819	0
501	0	0	501	1	464.296	260.541	203.755	0	0	35.0249	119.268	205.677	282.716	8436.08	14929.4	-205.677	0	9.63722	20.1371	23.2603	0	0	21.4179	-508.34	34.6029	0
502	0	0	502	1	588.408	367.039	221.368	0	0	14.8665	101.346	333.319	464.698	8456.23	14847.7	-333.319	0	16.7705	19.0199	23.5802	0	0	27.7888	-513.279	24.4591	0
504	0	0	504	1	619.226	322.677	296.549	0	0	34.8894	44.8409	332.975	416.024	8436.21	15003.8	-332.975	0	14.9765	18.8072	23.0016	0	0	28.5032	-511.142	22.6303	0
505	0	0	505	1	609.575	378.039	231.536	0	0	103.333	91.3376	393.743	487.511	8467.43	14957.3	-393.743	0	18.1368	19.4488	24.019	0	0	33.6268	-518.431	23.4715	0
506	0	0	506	1	506.16	301.269	204.891	0	0	135.37	134.493	592.424	533.899	8435.39	14914.2	-592.424	0	23.3829	18.6938	22.865	0	0	31.8201	-515.212	29.9451	0
507	0	0	507	1	673.299	346.909	326.39	0	0	15.6406	41.9448	220.972	625.446	8455.46	14907.1	-220.972	0	21.4556	19.8818	23.1955	0	0	31.4539	-518.948	20.4164	0
508	0	0	508	1	640.53	355.95	284.58	0	0	-15.5802	10.2501	364.201	547.516	8486.68	14938.8	-364.201	0	20.4759	20.0133	23.2147	0	0	27.0432	-516.059	21.893	0
509	0	0	509	1	522.041	299.046	222.994	0	0	77.146	167.416	544.701	384.72	8493.61	14881.2	-544.701	0	16.2291	18.9369	21.836	0	0	34.6005	-511.502	28.4626	0
510	0	0	510	1	755.707	438.78	316.926	0	0	93.7391	71.4801	382.416	664.167	8477.02	14877.5	-382.416	0	24.526	19.7159	22.644	0	0	36.1557	-521.085	17.3693	0
511	0	0	511	1	700.801	431.519	269.281	0	0	-29.2542	148.384	404.689	714.095	8500.35	14900.3	-404.689	0	27.5241	19.6139	22.4857	0	0	45.9014	-525.975	19.1816	0
512	0	0	512	1	458.928	263.666	195.261	0	0	-16.8092	77.8203	381.556	397.885	8487.91	14970.8	-381.556	0	14.9536	18.0992	22.1163	0	0	24.3433	-505.005	33.9713	0
513	0	0	513	1	744.41	556.505	187.906	0	0	-9.51015	96.156	430.814	724.709	8480.61	14952.5	-430.814	0	28.1801	19.2398	22.9359	0	0	41.1552	-524.49	17.6879	0
514	0	0	514	1	490.491	268.067	222.424	0	0	36.1136	-6.51298	245.644	295.26	8534.65	14955.5	-245.644	0	10.2533	19.2795	23.0192	0	0	26.7718	-508.389	31.5778	0
515	0	0	515	1	527.3	289.087	238.213	0	0	45.7909	139.655	343.057	392.963	8425.31	15008.7	-343.057	0	14.2359	19.9227	23.5008	0	0	30.839	-515.442	28.8012	0
516	0	0	516	1	624.304	343.586	280.719	0	0	-1.15366	71.2873	245.248	463.889	8472.25	14977.4	-245.248	0	16.0892	19.2247	22.9649	0	0	25.7816	-511.553	22.4633	0
518	0	0	518	1	556.074	309.901	246.173	0	0	28.0222	70.2457	277.847	500.687	8443.08	14878.8	-277.847	0	17.49	19.9836	23.0433	0	0	23.4537	-512.89	26.6179	0
520	0	0	520	1	557.858	368.069	189.789	0	0	-11.8153	-75.7881	294.926	399.966	8383.26	14925.1	-294.926	0	14.7053	19.5612	22.5003	0	0	42.2176	-517.307	26.255	0
521	0	0	521	1	518.238	293.159	225.078	0	0	43.5231	75.8245	253.547	422.118	8427.58	14972.8	-253.547	0	14.5602	19.8174	23.3552	0	0	29.5381	-514.882	29.4502	0
522	0	0	522	1	456.043	212.556	243.487	0	0	75.6259	113.001	211.476	306.705	8495.13	14935.7	-211.476	0	10.4235	19.8201	22.7118	0	0	39.3796	-515.557	35.1982	0
524	0	0	524	1	457.442	286.49	170.951	0	0	-49.0751	-66.0607	230.247	434.283	8520.18	14915.4	-230.247	0	15.622	19.1781	22.876	0	0	17.9449	-507.013	34.8372	0
525	0	0	525	1	620.709	399.053	221.656	0	0	72.0114	62.0136	276.706	539.875	8399.09	14887	-276.706	0	18.7539	19.2331	22.124	0	0	37.7389	-517.309	22.4859	0
526	0	0	526	1	382.077	209.491	172.587	0	0	146.756	-66.4705	331.015	217.136	8523.66	14915.8	-331.015	0	8.0233	19.2746	22.5537	0	0	24.0845	-505.182	45.3309	0
527	0	0	527	1	429.087	196.284	232.803	0	0	-213.935	-141.959	258.722	239.898	8286.4	14891.6	-258.722	0	10.3818	17.8387	21.8235	0	0	31.0262	-504.017	37.2108	0
528	0	0	528	1	433.669	280.956	152.713	0	0	-10.5624	117.879	330.875	297.017	8382	15030.4	-330.875	0	10.7854	19.6974	22.965	0	0	41.3298	-516.165	37.9298	0
529	0	0	529	1	671.33	353.927	317.404	0	0	51.3378	89.1204	346.144	680.994	8519.42	14959.5	-346.144	0	24.6085	17.9973	22.0926	0	0	34.955	-515.976	19.9615	0
530	0	0	530	1	559.375	330.719	228.656	0	0	38.3635	86.5285	308.184	481.45	8432.74	14962.1	-308.184	0	17.0423	18.7702	23.4354	0	0	44.8177	-520.922	26.1521	0
532	0	0	532	1	619.73	381.696	238.034	0	0	134.715	28.1735	546.142	674.832	8436.05	14920.8	-546.142	0	28.6001	18.5245	22.2285	0	0	36.2818	-517.751	22.397	0
533	0	0	533	1	865.941	500.177	365.764	0	0	40.1139	16.2491	335.265	905.316	8530.65	14932.8	-335.265	0	32.7429	18.9434	22.2309	0	0	39.0749	-524.414	14.3827	0
534	0	0	534	1	948.743	526.259	422.484	0	0	91.2867	97.2533	352.258	1021.52	8479.47	14951.4	-352.258	0	36.9513	18.9251	23.2081	0	0	48.0491	-532.947	12.8602	0
535	0	0	535	1	541.028	278.253	262.775	0	0	33.4391	60.0166	321.328	426.693	8437.66	14889	-321.328	0	15.2379	19.9515	22.4525	0	0	24.6259	-511.019	27.5125	0
536	0	0	536	1	564.784	297.141	267.643	0	0	64.187	41.0283	252.367	544.108	8506.57	14908	-252.367	0	18.7468	18.8481	21.704	0	0	18.3589	-506.368	25.432	0
537	0	0	537	1	655.296	423.862	231.434	0	0	28.5778	125.608	513.893	391.773	8442.52	14923.1	-513.893	0	16.1395	18.6792	23.331	0	0	24.6336	-509.137	20.9682	0
538	0	0	538	1	516.625	318.539	198.086	0	0	133.623	100.749	559.333	335.065	8437.14	14848.3	-559.333	0	14.2383	20.0736	24.5344	0	0	32.9673	-516.997	29.9823	0
539	0	0	539	1	445.341	238.719	206.622	0	0	6.5594	46.4592	223.682	354.617	8564.2	14902.5	-223.682	0	12.1955	19.8879	22.3826	0	0	18.9285	-506.415	36.3456	0
540	0	0	540	1	495.228	295.922	199.307	0	0	63.8439	-1.34025	315.199	372.087	8506.92	14850.7	-315.199	0	13.3031	20.1886	23.078	0	0	26.3026	-512.06	31.4781	0
541	0	0	541	1	593.413	354.779	238.634	0	0	47.8263	44.7582	345.315	510.451	8423.27	14804.6	-345.315	0	18.4845	20.5738	23.9851	0	0	34.1736	-521.146	24.6361	0
542	0	0	542	1	487.57	301.619	185.951	0	0	-5.76566	9.76608	286.042	323.026	8377.21	14939.2	-286.042	0	11.4835	19.8922	24.1612	0	0	23.1803	-511.598	32.418	0
543	0	0	543	1	525.585	365.352	160.234	0	0	66.0664	126.211	409.171	416.617	8504.69	14922.4	-409.171	0	15.7239	19.4937	23.4577	0	0	29.9916	-514.357	28.7905	0
544	0	0	544	1	468.037	285.533	182.504	0	0	17.0254	59.1242	335.269	420.641	8454.08	14989.5	-335.269	0	15.1982	19.4812	22.4135	0	0	26.8237	-510.806	33.6639	0
545	0	0	545	1	522.854	321.401	201.453	0	0	-14.7426	75.9314	500.104	490.534	8386.18	14873.1	-500.104	0	20.2112	19.6494	22.9615	0	0	30.1187	-515.423	28.9224	0
546	0	0	546	1	613.406	327.755	285.651	0	0	53.8649	80.1293	292.921	653.105	8516.9	14968.5	-292.921	0	22.8884	18.6355	22.9589	0	0	20.3893	-511.563	22.879	0
547	0	0	547	1	584.437	341.834	242.603	0	0	80.4752	123.57	431.726	466.735	8490.29	14925.1	-431.726	0	17.8858	19.1929	23.1593	0	0	34.5651	-516.221	24.6476	0
548	0	0	548	1	562.325	327.784	234.541	0	0	43.8169	28.7107	254.374	527.801	8427.28	14920.3	-254.374	0	18.2625	19.5552	21.8809	0	0	25.1525	-511.022	25.8162	0
549	0	0	549	1	756.248	443.845	312.402	0	0	117.206	63.2456	395.58	619.311	8453.55	14885.8	-395.58	0	23.1016	18.9701	22.1961	0	0	48.7052	-524.177	17.1848	0
550	0	0	550	1	652.651	409.552	243.099	0	0	7.20862	38.1841	281.49	548.925	8463.89	14910.8	-281.49	0	19.3286	19.8307	22.9008	0	0	29.9993	-516.546	21.2452	0
551	0	0	551	1	848.569	454.174	394.395	0	0	12.99	56.8159	360.948	737.204	8458.11	14892.2	-360.948	0	27.1171	19.1017	23.1084	0	0	26.517	-517.211	14.8741	0
552	0	0	552	1	628.701	379.81	248.891	0	0	107.147	73.3523	358.894	451.85	8463.61	14975.3	-358.894	0	16.4165	19.6658	23.7573	0	0	25.2251	-514.072	22.4877	0
554	0	0	554	1	542.704	324.229	218.474	0	0	4.34303	139.767	410.465	435.418	8466.76	14908.9	-410.465	0	16.6572	19.3806	23.4052	0	0	22.6945	-510.669	27.4636	0
556	0	0	556	1	433.316	219.118	214.197	0	0	41.6615	20.3013	450.033	326.856	8429.44	14928.7	-450.033	0	12.8465	19.0217	22.7791	0	0	14.9509	-502.793	37.5952	0
557	0	0	557	1	801.114	423.552	377.562	0	0	16.8705	10.7829	252.288	578.081	8454.23	14938.2	-252.288	0	20.1287	19.8199	22.7677	0	0	29.1946	-516.682	16.1009	0
558	0	0	558	1	455.669	252.399	203.27	0	0	60.6239	12.7747	259.299	361.744	8510.14	14936.2	-259.299	0	12.5473	19.9005	21.7239	0	0	16.9184	-504.317	34.9179	0
559	0	0	559	1	386.201	252.96	133.241	0	0	111.934	-12.4579	674.995	407.171	8458.83	14861.8	-674.995	0	19.747	18.9988	22.4055	0	0	30.4268	-511.537	44.3789	0
560	0	0	560	1	600.395	375.396	224.999	0	0	26.6747	71.7353	479.693	494.449	8444.43	14976.9	-479.693	0	19.8162	19.2381	22.9503	0	0	31.7817	-515.517	23.7099	0
562	0	0	562	1	513.681	296.33	217.351	0	0	27.3819	-12.4737	283.896	349.525	8443.72	14961.5	-283.896	0	12.3792	19.8112	24.4293	0	0	29.8698	-515.138	30.1145	0
563	0	0	563	1	727.618	408.654	318.964	0	0	76.3667	-3.51157	350.526	564.385	8494.39	14952.5	-350.526	0	20.6253	18.9276	23.2977	0	0	27.5512	-514.424	18.2349	0
564	0	0	564	1	512.854	259.705	253.149	0	0	104.766	87.2359	323.547	400.165	8465.99	14961.4	-323.547	0	14.2193	19.2373	23.0984	0	0	23.3014	-509.515	29.6331	0
565	0	0	565	1	611.083	371.631	239.452	0	0	-19.7739	-5.56575	272.036	606.831	8490.87	14954.6	-272.036	0	21.581	19.8851	22.4226	0	0	29.5584	-517.026	23.181	0
566	0	0	566	1	610.031	405.267	204.764	0	0	26.9218	70.472	464.942	567.343	8444.18	14978.2	-464.942	0	22.4686	18.7672	22.5587	0	0	24.8575	-511.561	23.0077	0
567	0	0	567	1	420.574	262.739	157.835	0	0	0.308333	15.7867	298.228	359.803	8570.45	14833.6	-298.228	0	12.8377	20.3194	22.7845	0	0	22.2096	-510.091	39.904	0
568	0	0	568	1	536.897	285.087	251.81	0	0	5.97783	-60.7186	116.243	381.846	8465.12	15009.7	-116.243	0	13.0841	20.6591	24.092	0	0	24.2935	-514.777	28.4383	0
570	0	0	570	1	480.129	282.386	197.743	0	0	48.5587	-9.44394	404.837	294.702	8422.54	14858.8	-404.837	0	11.2506	20.2668	23.7363	0	0	20.0371	-509.38	33.156	0
571	0	0	571	1	575.403	334.046	241.357	0	0	72.8066	73.4927	159.576	437.852	8497.95	14975.2	-159.576	0	14.6713	19.0284	22.6639	0	0	24.2765	-509.209	25.0392	0
572	0	0	572	1	520.883	330.52	190.363	0	0	-15.8947	93.3645	532.068	449.859	8487	14955.3	-532.068	0	19.0405	19.3561	22.0755	0	0	33.2663	-513.742	28.7474	0
573	0	0	573	1	479.169	333.562	145.607	0	0	-2.36563	98.4903	567.73	423.154	8373.81	14950.2	-567.73	0	18.4023	19.1708	22.4785	0	0	27.6449	-510.229	32.4465	0
574	0	0	574	1	533.374	325.744	207.63	0	0	28.5843	59.6862	396.484	474.947	8442.52	14989	-396.484	0	17.8544	19.7252	23.6427	0	0	24.7523	-513.989	28.3115	0
575	0	0	575	1	693.707	416.276	277.431	0	0	79.7319	89.9616	338.823	649.987	8491.03	14958.7	-338.823	0	23.3208	18.0525	22.631	0	0	30.4257	-514.035	19.1892	0
577	0	0	577	1	515.631	350.14	165.492	0	0	81.7762	45.0946	422.542	456.634	8488.98	14903.9	-422.542	0	17.4164	19.2762	22.9006	0	0	26.2845	-511.893	29.3648	0
578	0	0	578	1	363.572	188.355	175.217	0	0	64.9127	-36.0521	192.135	285.506	8505.85	14885.4	-192.135	0	9.78276	20.1291	22.7535	0	0	26.9702	-510.485	49.4995	0
579	0	0	579	1	571.128	356.831	214.298	0	0	42.6634	29.3346	250.73	543.35	8428.44	14919.7	-250.73	0	18.775	19.6227	23.2666	0	0	31.2244	-517.24	25.5912	0
580	0	0	580	1	577.692	320.605	257.088	0	0	65.7347	35.1982	181.633	480.026	8505.03	15013.5	-181.633	0	16.1874	18.1466	21.7743	0	0	31.7177	-509.76	24.4811	0
581	0	0	581	1	447.397	275.338	172.059	0	0	57.4694	1.70957	369.072	392.763	8413.63	14947.3	-369.072	0	14.5444	19.3812	22.8481	0	0	20.1736	-507.819	36.0585	0
582	0	0	582	1	491.355	280.367	210.989	0	0	32.1962	87.9434	405.664	458.145	8438.9	14861.1	-405.664	0	17.3049	18.1455	22.6235	0	0	27.5758	-508.955	30.9723	0
583	0	0	583	1	600.973	340.505	260.468	0	0	54.0358	61.3381	321.045	465.582	8417.06	14987.3	-321.045	0	16.5737	18.9936	22.9854	0	0	27.284	-511.789	23.6268	0
584	0	0	584	1	369.165	259.933	109.231	0	0	42.7099	45.2833	555.645	233.798	8428.39	14903.7	-555.645	0	10.0041	18.8798	23.1246	0	0	24.4926	-505.544	47.7833	0
585	0	0	585	1	607.567	404.399	203.168	0	0	43.19	-4.99903	352.474	609.791	8427.91	14954	-352.474	0	22.3985	20.5112	24.6434	0	0	16.8751	-516.266	23.9505	0
586	0	0	586	1	492.09	289.384	202.706	0	0	17.9192	-16.4698	176.298	377.876	8552.84	14965.5	-176.298	0	12.905	19.9919	22.4904	0	0	25.034	-510.433	31.5202	0
587	0	0	587	1	616.676	402.119	214.558	0	0	143.602	55.5802	506.443	520.961	8427.16	14993.1	-506.443	0	21.2451	19.2305	22.5304	0	0	27.1025	-512.446	22.7661	0
588	0	0	588	1	710.271	417.528	292.743	0	0	-7.69371	7.85263	237.375	578.419	8478.79	14941.1	-237.375	0	20.1507	19.5051	23.8821	0	0	35.4793	-521.125	19.019	0
590	0	0	590	1	632.733	383.557	249.176	0	0	25.4125	37.557	311.34	702.482	8445.69	14911.4	-311.34	0	25.0277	19.7247	22.1265	0	0	20.3734	-513.339	22.0049	0
591	0	0	591	1	602.35	287.259	315.091	0	0	46.1751	58.7842	161.985	416.104	8424.93	14989.9	-161.985	0	13.9783	19.5924	24.071	0	0	44.0352	-522.457	23.9091	0
592	0	0	592	1	512.728	289.77	222.958	0	0	100.5	157.252	611.741	411.057	8270.94	14891.4	-611.741	0	18.3494	18.0065	24.3361	0	0	35.287	-515.315	29.5559	0
593	0	0	593	1	625.508	372.303	253.205	0	0	75.6334	45.2849	340.68	566.681	8495.13	14903.7	-340.68	0	20.4025	19.7701	24.2551	0	0	39.728	-524.181	22.7608	0
594	0	0	594	1	425.31	246.715	178.595	0	0	112.476	27.8435	476.977	297.244	8458.28	15020.8	-476.977	0	11.8624	19.4348	23.7373	0	0	23.4184	-509.098	39.2154	0
595	0	0	595	1	494.331	272.97	221.361	0	0	72.4005	-4.19376	158.868	416.498	8398.7	15052.9	-158.868	0	14.0436	19.4545	23.2871	0	0	29.1943	-513.442	31.3668	0
596	0	0	596	1	634.57	310.344	324.227	0	0	79.5847	60.2382	465.854	469.063	8391.52	14988.4	-465.854	0	18.4748	19.5319	23.4314	0	0	19.9912	-510.591	22.1138	0
598	0	0	598	1	505.117	291.7	213.417	0	0	22.9417	145.131	215.686	464.925	8448.16	15003.2	-215.686	0	15.9856	20.2261	22.8783	0	0	45.3238	-522.702	30.5502	0
599	0	0	599	1	598.798	388.813	209.985	0	0	110.428	145.619	546.219	527.439	8460.33	14903	-546.219	0	22.1805	19.6854	24.8364	0	0	30.6053	-519.841	24.2808	0
600	0	0	600	1	782.388	529.9	252.488	0	0	32.5745	110.142	411.097	795.339	8438.53	14938.5	-411.097	0	30.1709	18.5351	23.9919	0	0	36.9978	-523.597	16.5742	0
601	0	0	601	1	536.066	352.564	183.502	0	0	31.0892	155.141	531.435	449.971	8440.01	14893.5	-531.435	0	18.8592	19.1753	22.3234	0	0	24.8124	-509.578	27.6128	0
602	0	0	602	1	518.818	303.711	215.107	0	0	2.45665	16.3211	158.268	336.396	8368.98	14932.7	-158.268	0	11.4109	18.6023	22.2542	0	0	27.8918	-507.024	28.7197	0
603	0	0	603	1	506.371	280.373	225.998	0	0	68.4785	92.0139	332.486	497.847	8502.28	14857	-332.486	0	17.8073	18.5218	21.7731	0	0	16.5778	-503.985	29.563	0
604	0	0	604	1	397.942	198.2	199.742	0	0	40.1234	-42.5339	206.327	281.134	8430.98	14991.5	-206.327	0	9.71711	17.9064	21.8737	0	0	25.7295	-502.662	41.6083	0
606	0	0	606	1	572.277	341.723	230.554	0	0	129.758	45.4319	346.551	498.699	8441	14903.6	-346.551	0	18.0276	18.3265	22.5605	0	0	28.7379	-510.718	25.0218	0
607	0	0	607	1	435.437	233.356	202.081	0	0	-2.60611	62.5107	-7.71232	241.177	8473.71	14986.1	7.71232	0	8.09438	18.7243	22.6581	0	0	18.1722	-501.637	37.1458	0
608	0	0	608	1	605.403	388.711	216.692	0	0	10.6481	18.1585	374.532	562.646	8460.45	14930.8	-374.532	0	21.0136	19.754	23.5533	0	0	26.909	-516.228	23.6783	0
609	0	0	609	1	522.368	274.786	247.581	0	0	3.02086	24.4097	271.817	353.001	8468.08	15024.3	-271.817	0	12.4071	19.7424	23.4545	0	0	29.1584	-513	29.1211	0
610	0	0	610	1	668.924	434.324	234.6	0	0	77.1415	22.7065	348.98	692.156	8493.62	15026	-348.98	0	25.1303	17.5938	20.6707	0	0	28.6919	-509.498	19.7521	0
611	0	0	611	1	482.207	312.072	170.135	0	0	21.0389	54.5022	346.42	314.464	8450.06	14994.2	-346.42	0	11.4373	19.2017	22.2002	0	0	36.0002	-511.826	32.0768	0
612	0	0	612	1	544.518	317.549	226.969	0	0	18.9185	51.6246	350.193	456.368	8452.18	14997	-350.193	0	16.6512	19.0937	22.9015	0	0	30.9534	-513.642	27.1286	0
614	0	0	614	1	451.021	253.829	197.192	0	0	56.1875	22.4473	214.627	235.954	8414.91	15026.2	-214.627	0	8.04588	18.8637	22.7676	0	0	18.3215	-502.072	35.3892	0
615	0	0	615	1	511.381	319.579	191.802	0	0	24.4412	36.9735	238.793	420.016	8446.66	14912	-238.793	0	14.4782	18.7519	22.8143	0	0	30.0714	-511.087	29.5163	0
616	0	0	616	1	512.211	300.042	212.169	0	0	111.253	63.8869	372.492	393.234	8459.51	14885.1	-372.492	0	14.4274	18.1623	22.9716	0	0	33.3842	-510.99	29.2935	0
617	0	0	617	1	640.733	342.65	298.083	0	0	21.6567	-18.8614	296.211	604.59	8449.44	14967.9	-296.211	0	21.6084	19.2405	22.705	0	0	40.9639	-521.339	21.6325	0
618	0	0	618	1	763.354	438.956	324.398	0	0	31.5564	94.5405	348.273	644.712	8439.54	14954.1	-348.273	0	23.4021	18.8983	22.5751	0	0	28.7133	-514.68	17.0092	0
620	0	0	620	1	420.901	243.181	177.72	0	0	-10.7531	9.30575	236.082	317.056	8581.51	14939.7	-236.082	0	11.0466	18.952	21.9179	0	0	16.9648	-501.524	38.8479	0
621	0	0	621	1	609.662	360.787	248.875	0	0	36.1647	20.9278	328.268	678.949	8434.94	14928.1	-328.268	0	24.4437	18.5603	22.3736	0	0	17.5154	-509.171	22.943	0
622	0	0	622	1	608.424	382.72	225.703	0	0	-6.54262	8.90698	380.909	386.741	8477.64	14940.1	-380.909	0	14.6036	20.3435	23.3541	0	0	16.3465	-509.024	23.6114	0
623	0	0	623	1	665.213	351.944	313.269	0	0	38.5501	54.0726	209.987	595.902	8432.55	14994.6	-209.987	0	20.2788	20.1501	22.3882	0	0	28.9159	-516.968	20.6727	0
624	0	0	624	1	527.552	382.478	145.074	0	0	18.6827	48.755	491.74	393.805	8452.42	14999.9	-491.74	0	16.008	17.9867	21.8353	0	0	27.5362	-505.957	27.7509	0
625	0	0	625	1	494.799	263.265	231.534	0	0	32.2963	21.3831	291.363	334.954	8438.8	15027.3	-291.363	0	11.8174	19.1563	23.1181	0	0	29.9117	-511.199	31.1693	0
626	0	0	626	1	574.905	328.416	246.489	0	0	41.3926	54.7051	229.079	484.793	8429.71	14994	-229.079	0	16.5894	18.6001	20.464	0	0	22.044	-503.705	24.4701	0
627	0	0	627	1	525.525	299.875	225.65	0	0	6.90786	-24.9639	266.99	551.794	8464.19	14974	-266.99	0	19.5323	18.9157	21.4969	0	0	23.8209	-508.643	28.0995	0
628	0	0	628	1	624.085	310.831	313.254	0	0	56.1187	57.4848	261.453	688.36	8514.64	14991.2	-261.453	0	23.7932	17.3886	20.0213	0	0	24.0873	-505.126	21.522	0
629	0	0	629	1	766.696	467.029	299.668	0	0	0.982395	19.2612	314.22	706.024	8470.12	14929.7	-314.22	0	25.398	18.4354	21.0277	0	0	27.5496	-511.206	16.6518	0
630	0	0	630	1	723.968	449.489	274.479	0	0	35.4376	42.4332	336.596	527.943	8435.66	15006.2	-336.596	0	19.0518	18.6402	21.9309	0	0	29.7801	-511.259	18.1239	0
631	0	0	631	1	423.349	258.075	165.274	0	0	74.7717	49.0603	255.31	251.971	8495.99	14999.6	-255.31	0	8.67969	18.692	21.2049	0	0	21.7822	-500.253	38.1038	0
632	0	0	632	1	403.039	223.699	179.34	0	0	46.4249	59.4738	277.719	223.398	8325.02	15088.8	-277.719	0	7.784	19.9783	23.5987	0	0	29.4197	-511.399	42.7011	0
633	0	0	633	1	611.053	344.562	266.491	0	0	63.2646	-41.4438	179.679	471.02	8507.5	14990.4	-179.679	0	16.1136	19.0909	22.2171	0	0	21.441	-508	22.9627	0
634	0	0	634	1	416.477	201.274	215.202	0	0	33.5266	40.8123	195.443	379.816	8437.57	15007.8	-195.443	0	12.892	20.335	22.9513	0	0	34.0029	-516.928	40.566	0
635	0	0	635	1	645.786	383.276	262.51	0	0	99.7971	56.4802	358.211	562.213	8470.96	14892.5	-358.211	0	20.4367	17.1249	20.8497	0	0	30.5278	-506.443	20.6432	0
636	0	0	636	1	637.888	366.356	271.532	0	0	64.9639	77.8032	381.421	608.695	8505.8	14970.9	-381.421	0	22.494	18.3472	21.3065	0	0	37.1164	-514.231	21.3275	0
637	0	0	637	1	417.215	286.98	130.236	0	0	87.487	-81.3278	345.419	344.913	8383.61	14930.7	-345.419	0	12.9266	19.3165	22.0672	0	0	28.4742	-509.034	39.5926	0
638	0	0	638	1	544.235	331.542	212.693	0	0	121.283	82.7415	333.433	313.718	8449.48	14965.9	-333.433	0	11.2185	19.528	23.3512	0	0	38.2597	-516.059	27.3842	0
639	0	0	639	1	451.445	219.87	231.575	0	0	62.6429	77.6014	256.302	276.838	8508.12	14971.1	-256.302	0	9.53915	19.1635	21.892	0	0	41.6565	-512.591	35.1541	0
640	0	0	640	1	540.34	324.31	216.029	0	0	114.611	108.869	194.502	392.996	8356.49	15039.5	-194.502	0	13.2945	19.6729	21.9692	0	0	37.9557	-515.441	27.3593	0
642	0	0	642	1	597.088	443.242	153.846	0	0	95.596	-11.6529	449.394	531.427	8375.5	14960.7	-449.394	0	20.9463	19.2612	21.7583	0	0	23.3687	-509.677	23.6534	0
643	0	0	643	1	467.087	251.613	215.474	0	0	-4.73038	-49.5896	213.413	381.03	8475.83	14998.6	-213.413	0	13.3464	18.6677	21.1162	0	0	35.2853	-509.418	33.0104	0
644	0	0	644	1	619.686	308.798	310.888	0	0	95.6032	118.391	316.316	456.634	8475.16	14930.3	-316.316	0	16.1844	18.9142	22.9949	0	0	33.4998	-514.82	22.6301	0
646	0	0	646	1	795.713	502.601	293.111	0	0	4.11396	46.2707	328.513	763.334	8466.99	15002.4	-328.513	0	27.5763	17.6296	21.4258	0	0	34.4684	-515.196	15.7959	0
647	0	0	647	1	580.304	343.637	236.667	0	0	70.9397	45.0878	292.831	542.646	8499.82	15003.6	-292.831	0	19.0169	18.2079	20.2973	0	0	26.5324	-505.905	24.023	0
648	0	0	648	1	461.221	246.982	214.239	0	0	95.1968	67.938	278.313	258.367	8375.9	14980.7	-278.313	0	8.97221	19.6881	23.2524	0	0	35.8709	-514.223	34.7574	0
649	0	0	649	1	733.553	452.745	280.809	0	0	45.9228	34.5276	332.664	821.709	8425.18	15014.1	-332.664	0	29.5608	18.4942	20.593	0	0	48.4666	-523.574	17.6026	0
650	0	0	650	1	603.549	368.386	235.164	0	0	44.0345	30.7945	363.921	513.394	8427.07	15017.9	-363.921	0	18.8691	19.1515	20.7592	0	0	27.7303	-508.713	23.0739	0
651	0	0	651	1	547.077	266.015	281.063	0	0	39.8186	15.6092	175.458	318.417	8331.62	14933.4	-175.458	0	10.7722	18.7808	22.2079	0	0	23.1646	-504.825	26.6927	0
652	0	0	652	1	440.676	229.993	210.683	0	0	55.0519	88.5475	309.559	347.277	8416.05	15059.8	-309.559	0	12.2748	19.0643	22.3709	0	0	34.8519	-511.704	36.547	0
653	0	0	653	1	713.876	416.583	297.293	0	0	130.222	25.6266	419.105	638.899	8440.54	15023	-419.105	0	24.3885	18.2663	21.2358	0	0	43.0999	-516.94	18.3053	0
654	0	0	654	1	615.956	361.617	254.339	0	0	25.7822	33.8925	322.666	484.525	8445.32	15014.8	-322.666	0	17.3832	18.756	21.9742	0	0	28.0165	-510.073	22.5894	0
655	0	0	655	1	552.505	280.664	271.841	0	0	101.545	-34.8996	451.248	295.62	8469.22	15083.6	-451.248	0	11.7624	16.8481	21.6185	0	0	49.1703	-506.637	25.6352	0
656	0	0	656	1	470.499	299.009	171.49	0	0	124.754	-61.2845	352.304	381.898	8446.01	15010.3	-352.304	0	14.2518	19.05	22.1198	0	0	25.7323	-507.774	33.1472	0
657	0	0	657	1	482.703	285.297	197.406	0	0	32.2633	40.0345	394.93	328.686	8438.84	14909	-394.93	0	12.3599	17.8174	21.938	0	0	33.5528	-507.406	31.437	0
658	0	0	658	1	499.551	306.531	193.02	0	0	67.9922	-10.3047	348.506	547.125	8502.77	14959.3	-348.506	0	20.0137	18.0533	21.6912	0	0	33.1869	-511.664	29.9524	0
659	0	0	659	1	676.783	361.074	315.71	0	0	33.0238	43.5069	263.21	601.879	8438.08	15005.2	-263.21	0	20.9025	18.8174	21.3414	0	0	17.026	-505.862	19.7792	0
660	0	0	660	1	674.883	356.467	318.415	0	0	72.0823	33.014	368.904	471.742	8498.68	15015.6	-368.904	0	17.3391	19.1906	22.9879	0	0	31.9358	-514.744	20.1879	0
663	0	0	663	1	509.36	299.239	210.121	0	0	63.9744	-23.8923	187.303	430.233	8407.13	14972.9	-187.303	0	14.6744	19.3108	21.6169	0	0	31.2666	-510.741	29.5299	0
664	0	0	664	1	529.86	377.734	152.126	0	0	87.7351	155.089	655.406	349.916	8383.37	14893.6	-655.406	0	16.2817	18.7191	22.5283	0	0	36.9881	-511.77	27.9843	0
665	0	0	665	1	500.444	270.243	230.2	0	0	125.891	58.2494	96.5357	318.776	8345.21	14990.4	-96.5357	0	10.6136	20.5594	22.7985	0	0	28.5975	-512.774	31.048	0
666	0	0	666	1	624.905	363.03	261.875	0	0	137.967	89.3988	468.906	584.963	8432.79	14959.3	-468.906	0	23.0612	18.938	22.8215	0	0	30.5532	-515.46	22.3437	0
667	0	0	667	1	535.149	308.286	226.864	0	0	158.269	-17.5002	376.952	415.345	8412.49	14966.5	-376.952	0	15.5767	18.9301	21.6893	0	0	32.9064	-510.662	27.4448	0
668	0	0	668	1	639.596	395.377	244.219	0	0	49.8657	12.8369	242.136	622.074	8421.23	14936.2	-242.136	0	21.4553	18.1477	21.113	0	0	27.5206	-509.129	21.1742	0
669	0	0	669	1	677.808	412.658	265.151	0	0	35.7008	31.3842	272.648	537.817	8435.4	15017.3	-272.648	0	18.7697	19.387	21.5414	0	0	39.3971	-517.225	19.8748	0
670	0	0	670	1	547.578	375.699	171.879	0	0	21.9483	23.2948	336.226	496.225	8449.15	14925.7	-336.226	0	17.9942	19.5333	21.3456	0	0	23.727	-508.654	26.6567	0
671	0	0	671	1	605.838	364.484	241.354	0	0	109.44	-51.508	308.698	679.046	8461.32	15000.5	-308.698	0	24.5252	18.3232	21.9644	0	0	36.0867	-516.744	23.0067	0
672	0	0	672	1	598.277	323.339	274.938	0	0	37.8453	-23.7779	283.166	507.894	8433.26	14972.8	-283.166	0	18.0045	18.8151	21.4892	0	0	25.1938	-508.436	23.4282	0
673	0	0	673	1	460.863	297.336	163.527	0	0	97.06	133.862	522.185	276.835	8473.7	15014.5	-522.185	0	11.3971	17.9123	22.5959	0	0	32.0889	-506.759	33.8485	0
674	0	0	674	1	511.601	293.001	218.6	0	0	89.2284	39.2336	373.871	450.712	8481.53	15009.4	-373.871	0	16.5944	18.0492	22.4883	0	0	25.1984	-507.12	29.1751	0
675	0	0	675	1	479.149	219.049	260.101	0	0	148.987	20.3985	161.33	332.675	8521.43	15127.9	-161.33	0	11.2229	18.7427	21.8983	0	0	32.0128	-508.377	32.1054	0
676	0	0	676	1	372.474	184.163	188.311	0	0	68.8591	82.1303	101.28	302.748	8501.9	15066.2	-101.28	0	10.0726	18.2342	21.5127	0	0	26.8009	-503.099	45.9089	0
677	0	0	677	1	684.136	405.001	279.135	0	0	96.0683	28.1454	274.005	607.547	8474.69	15020.5	-274.005	0	21.1234	18.7878	21.0583	0	0	24.716	-509.358	19.4432	0
678	0	0	678	1	449.106	283.561	165.545	0	0	20.2333	37.0811	308.886	437.388	8450.87	14911.9	-308.886	0	15.5783	18.8171	22.712	0	0	24.5544	-509.028	35.5691	0
679	0	0	679	1	512.429	302.841	209.588	0	0	32.4487	-17.1333	305.435	391.223	8438.65	14966.1	-305.435	0	14.0197	18.7682	22.5147	0	0	28.4971	-509.678	29.3541	0
681	0	0	681	1	547.519	299.748	247.771	0	0	73.7767	78.661	308.486	462.071	8397.32	14970	-308.486	0	16.2952	18.0958	22.8321	0	0	37.7485	-514.416	26.6119	0
682	0	0	682	1	729.027	401.667	327.36	0	0	90.0142	108.3	294.653	737.014	8480.75	14940.4	-294.653	0	25.8128	17.3399	21.2394	0	0	31.682	-512.035	17.6514	0
683	0	0	683	1	462.77	232.15	230.62	0	0	61.2392	-21.3004	206.387	351.701	8509.52	14970.3	-206.387	0	12.0558	18.0753	21.2763	0	0	28.9856	-504.681	33.2741	0
684	0	0	684	1	487.846	298.535	189.312	0	0	51.7566	-81.8009	290.615	421.085	8419.34	15030.8	-290.615	0	15.2976	17.7848	21.7307	0	0	22.5976	-503.176	30.8921	0
686	0	0	686	1	587.347	282.173	305.174	0	0	-4.89656	54.5645	242.15	458.725	8476	14994.1	-242.15	0	15.9149	17.9484	21.321	0	0	28.4872	-506.183	23.7827	0
687	0	0	687	1	588.864	299.601	289.263	0	0	78.9285	-7.45735	279.839	480.575	8491.83	15056.1	-279.839	0	16.8691	19.1017	23.4327	0	0	32.1929	-515.945	24.4232	0
688	0	0	688	1	604.027	331.041	272.986	0	0	37.0086	8.09889	241.024	458.727	8533.75	15040.6	-241.024	0	15.8543	17.7492	20.6413	0	0	18.5643	-499.611	22.704	0
689	0	0	689	1	524.973	286.725	238.248	0	0	113.561	0.759525	275.795	322.097	8457.2	14948.2	-275.795	0	11.2633	17.3336	20.0922	0	0	26.8017	-498.084	27.2817	0
690	0	0	690	1	520.93	305.522	215.408	0	0	72.5207	4.66477	423.45	397.716	8398.58	15044	-423.45	0	15.3058	17.8837	20.2394	0	0	25.9773	-500.882	27.7878	0
692	0	0	692	1	567.257	373.217	194.04	0	0	57.9705	82.8565	511.529	382.577	8413.13	14965.8	-511.529	0	15.6499	18.5788	22.7702	0	0	33.8389	-511.972	25.4454	0
693	0	0	693	1	340.91	231.083	109.827	0	0	110.712	-95.064	352.774	308.668	8460.05	14944.4	-352.774	0	11.7165	18.3563	20.9908	0	0	20.9279	-500.325	52.1964	0
694	0	0	694	1	501.415	274.464	226.951	0	0	43.3718	-17.5645	176.584	378.79	8427.73	15066.2	-176.584	0	12.8899	17.8873	22.0883	0	0	28.0328	-506.035	29.8501	0
696	0	0	696	1	475.194	292.363	182.831	0	0	-35.4378	-52.1168	487.964	529.572	8506.54	14901.5	-487.964	0	22.4497	17.2625	21.4834	0	0	19.6639	-502.409	31.7903	0
697	0	0	697	1	533.674	344.59	189.084	0	0	73.7242	71.3562	379.839	403.436	8397.38	14877.6	-379.839	0	14.885	19.467	22.2889	0	0	27.8552	-510.919	27.8655	0
698	0	0	698	1	401.868	184.801	217.067	0	0	88.7694	65.9157	8.04921	180.744	8382.33	14982.7	-8.04921	0	6.01299	18.0838	21.2614	0	0	30.1491	-500.724	40.8331	0
699	0	0	699	1	421.622	210.536	211.086	0	0	54.4487	-73.4449	184.693	357.021	8416.65	15022.4	-184.693	0	12.3847	18.3547	21.9415	0	0	37.7192	-511.415	38.473	0
700	0	0	700	1	451.06	279.104	171.956	0	0	89.3725	100.823	641.162	296.666	8381.73	14848.2	-641.162	0	13.5924	17.8727	22.21	0	0	18.4407	-499.848	34.7649	0
701	0	0	701	1	524.393	277.473	246.92	0	0	69.8069	13.0832	375.934	434.61	8500.95	14935.9	-375.934	0	16.1136	17.3177	21.8631	0	0	26.6813	-504.887	27.7799	0
702	0	0	702	1	539.145	335.357	203.788	0	0	70.5031	32.7303	330.734	589.407	8400.6	15015.9	-330.734	0	21.1285	18.3475	21.6543	0	0	34.9262	-514.024	26.9803	0
703	0	0	703	1	488.665	335.796	152.869	0	0	63.1159	45.8852	435.9	350.485	8407.98	15002.8	-435.9	0	13.5244	18.2539	21.6764	0	0	27.1122	-504.951	30.9722	0
704	0	0	704	1	425.575	242.213	183.362	0	0	89.159	43.1124	440.805	216.177	8381.94	15005.5	-440.805	0	8.36128	18.0404	21.508	0	0	45.2223	-508.77	37.6299	0
705	0	0	705	1	606.741	372.83	233.912	0	0	-3.38079	-21.4681	278.47	539.044	8374.82	14870.8	-278.47	0	19.2146	18.0482	20.4433	0	0	25.5223	-505.08	22.5945	0
707	0	0	707	1	662.178	318.272	343.906	0	0	45.2089	58.997	317.568	539.322	8425.89	14989.7	-317.568	0	19.1843	17.0792	21.2528	0	0	43.1906	-512.132	20.016	0
708	0	0	708	1	439.147	282.259	156.888	0	0	51.1153	73.0212	441.487	409.724	8419.99	14975.6	-441.487	0	15.8602	16.8385	20.4805	0	0	29.8588	-501.159	35.032	0
709	0	0	709	1	648.583	400.168	248.415	0	0	64.947	42.8534	417.343	559.835	8406.15	15005.8	-417.343	0	21.3023	18.908	22.5097	0	0	22.5014	-510.352	21.1734	0
710	0	0	710	1	626.125	311.275	314.85	0	0	40.2421	16.1632	167.806	548.019	8430.86	15032.5	-167.806	0	18.5048	18.4322	21.6933	0	0	24.6442	-508.147	21.9651	0
711	0	0	711	1	469.777	233.656	236.121	0	0	2.46282	-14.537	270.365	377.006	8468.64	14963.5	-270.365	0	13.3432	18.4164	21.4037	0	0	21.1957	-502.493	32.7396	0
712	0	0	712	1	351.876	214.24	137.636	0	0	29.7661	23.7813	315.55	259.612	8540.99	15024.9	-315.55	0	9.28147	18.5773	22.946	0	0	15.8752	-501.033	51.0607	0
713	0	0	713	1	583.847	317.387	266.46	0	0	81.7579	35.7675	211.806	469.519	8389.34	15012.9	-211.806	0	15.9479	18.196	21.6422	0	0	24.7338	-506.133	24.1097	0
714	0	0	714	1	565.077	365.986	199.091	0	0	165.814	16.8778	410.064	465.041	8305.29	15031.8	-410.064	0	17.7379	18.1569	21.9702	0	0	31.5881	-509.793	25.2888	0
715	0	0	715	1	521.231	331.496	189.735	0	0	38.5421	39.5855	533.262	347.696	8432.56	14909.4	-533.262	0	14.6093	19.601	21.9015	0	0	28.9402	-509.667	28.7482	0
716	0	0	716	1	599.714	352.181	247.532	0	0	120.721	46.4739	261.553	354.657	8350.38	15101.8	-261.553	0	12.2509	19.0399	21.7493	0	0	29.3101	-508.286	23.4568	0
717	0	0	717	1	463.731	243.181	220.549	0	0	50.8695	19.2513	332.784	322.788	8420.23	15029.4	-332.784	0	11.6325	18.266	23.2666	0	0	26.0338	-507.126	33.9117	0
718	0	0	718	1	484.36	253.711	230.649	0	0	65.0975	10.8605	181.082	313.829	8306.34	14938.1	-181.082	0	10.6122	18.6432	22.4195	0	0	29.8091	-507.949	31.7364	0
719	0	0	719	1	426.871	207.215	219.657	0	0	13.0418	65.6632	173.079	311.768	8458.06	14983	-173.079	0	10.5512	19.2943	22.4056	0	0	14.1439	-501.779	38.4098	0
720	0	0	720	1	509.073	298.5	210.574	0	0	91.2448	-19.5033	294.117	415.118	8379.86	14968.5	-294.117	0	14.7148	19.8214	22.9797	0	0	28.5354	-513.576	30.1074	0
722	0	0	722	1	494.785	268.743	226.042	0	0	9.69199	-53.9249	185.758	348.941	8461.41	15002.9	-185.758	0	12.0966	18.8242	22.2886	0	0	37.3921	-512.117	30.8095	0
723	0	0	723	1	493.742	273.467	220.275	0	0	39.2488	48.2922	255.52	486.155	8531.51	15000.4	-255.52	0	16.8082	17.5537	20.505	0	0	34.3546	-506.796	29.9255	0
724	0	0	724	1	756.957	426.262	330.695	0	0	102.674	96.1302	325.098	679.645	8468.09	14952.5	-325.098	0	24.1756	17.7273	20.6919	0	0	33.1209	-511.021	16.7872	0
725	0	0	725	1	447.056	208.753	238.304	0	0	120.328	66.8685	249.158	396.022	8450.43	15081.5	-249.158	0	13.6007	17.6298	21.0041	0	0	29.6888	-504.105	34.679	0
726	0	0	726	1	462.718	257.021	205.697	0	0	6.66128	24.6716	179.128	374.341	8464.44	15024	-179.128	0	12.7343	17.7742	21.1174	0	0	25.29	-501.797	33.1052	0
727	0	0	727	1	411.434	212.266	199.168	0	0	30.2677	11.1612	293.74	283.67	8440.83	14937.8	-293.74	0	10.041	17.4339	20.9337	0	0	25.9652	-499.158	38.9794	0
728	0	0	728	1	669.244	344.583	324.661	0	0	78.0531	93.9023	240.737	535.457	8492.71	14954.8	-240.737	0	18.3352	17.7415	21.2131	0	0	22.1615	-504.116	19.8554	0
729	0	0	729	1	653.353	309.629	343.725	0	0	22.2544	96.0061	326.171	591.712	8448.85	14952.7	-326.171	0	21.2253	17.6116	22.2256	0	0	22.9105	-507.423	20.6505	0
730	0	0	730	1	574.211	328.281	245.93	0	0	32.7675	-13.5588	397.586	530.414	8438.33	14962.6	-397.586	0	20.2114	17.0139	21.15	0	0	30.6333	-506.118	24.2527	0
731	0	0	731	1	477.632	260.119	217.513	0	0	11.8866	39.9474	200.688	291.292	8459.21	14909.1	-200.688	0	9.94064	18.0625	21.0133	0	0	20.6334	-498.318	31.7149	0
732	0	0	732	1	663.469	354.675	308.795	0	0	17.8237	75.1163	227.219	554.38	8453.28	14973.5	-227.219	0	19.0254	17.6856	20.235	0	0	25.4009	-503.573	19.9155	0
733	0	0	733	1	544.454	340.673	203.781	0	0	96.9601	-13.6822	319.944	621.926	8473.8	14962.7	-319.944	0	22.3313	17.0883	20.8778	0	0	28.55	-506.438	26.0576	0
734	0	0	734	1	372.151	221.242	150.909	0	0	60.259	-20.4649	356.937	323.4	8510.5	14969.5	-356.937	0	11.941	18.2155	20.7221	0	0	16.4742	-497.146	45.5389	0
735	0	0	735	1	647.608	347.479	300.129	0	0	15.2939	13.631	269.49	688.746	8455.81	15035	-269.49	0	24.1545	17.5956	20.5205	0	0	21.3437	-505.159	20.6049	0
736	0	0	736	1	485.951	275.86	210.091	0	0	-20.3829	-31.5081	95.9445	483.998	8491.48	15080.2	-95.9445	0	16.4997	19.1423	22.211	0	0	33.4881	-514.346	31.7046	0
737	0	0	737	1	537.335	301.414	235.92	0	0	37.1774	13.7584	215.503	385.045	8433.92	14935.2	-215.503	0	13.1791	16.5768	21.2245	0	0	27.7547	-500.195	26.4662	0
738	0	0	738	1	538.864	324.468	214.396	0	0	88.0659	33.412	478.352	421.428	8482.69	14915.6	-478.352	0	16.8247	17.9172	22.1612	0	0	32.9399	-509.09	26.9967	0
739	0	0	739	1	400.037	259.493	140.544	0	0	30.4742	119.333	472.503	372.084	8540.29	14929.3	-472.503	0	14.8074	17.7059	21.0206	0	0	34.3825	-505.918	40.7966	0
740	0	0	740	1	537.836	309.818	228.018	0	0	-17.2898	-4.03676	288.523	429.066	8388.73	14953	-288.523	0	15.3659	19.913	21.9778	0	0	29.443	-512.602	27.6103	0
741	0	0	741	1	719.173	369.35	349.823	0	0	58.6493	31.9029	245.264	670.96	8512.11	14917.1	-245.264	0	23.0871	17.9392	21.9927	0	0	24.3643	-510.145	18.177	0
742	0	0	742	1	555.628	350.594	205.034	0	0	10.9168	-35.3948	218.076	445.914	8460.18	14984.4	-218.076	0	15.5155	18.8776	22.8071	0	0	29.7612	-512.125	26.2859	0
743	0	0	743	1	583.708	340.184	243.524	0	0	54.3025	27.3518	265.07	465.723	8416.8	15021.3	-265.07	0	16.1683	18.3524	21.2468	0	0	31.5652	-508.934	24.0724	0
744	0	0	744	1	545.037	320.685	224.351	0	0	31.4893	9.14149	384.137	391.374	8439.61	14939.9	-384.137	0	14.6825	17.479	20.2234	0	0	30.0022	-502.149	25.9728	0
745	0	0	745	1	598.627	354.66	243.968	0	0	55.71	68.5464	460.924	475.316	8415.39	14980.1	-460.924	0	18.6766	17.1253	21.4461	0	0	20.5798	-501.188	22.9944	0
746	0	0	746	1	491.857	280.909	210.948	0	0	136.4	-2.10758	282.738	295.244	8434.36	14951.1	-282.738	0	10.3806	17.0764	19.8452	0	0	34.1504	-500.113	29.7205	0
747	0	0	747	1	438.532	205.639	232.894	0	0	63.389	-6.08857	255.712	337.059	8507.37	14955.1	-255.712	0	11.7138	18.1101	21.2527	0	0	20.4517	-500.172	35.9615	0
748	0	0	748	1	606.603	374.777	231.826	0	0	57.9044	75.4245	405.421	448.757	8512.86	14973.2	-405.421	0	16.8875	17.2914	20.5049	0	0	30.4688	-503.896	22.4394	0
749	0	0	749	1	512.641	299.866	212.775	0	0	22.9404	17.1343	327.2	394.061	8547.82	14931.9	-327.2	0	14.2208	15.931	19.3466	0	0	23.9567	-492.98	27.5375	0
752	0	0	752	1	348.744	252.653	96.0905	0	0	168.585	-93.8751	521.765	213.127	8501.84	14943.2	-521.765	0	9.33488	17.2916	21.3998	0	0	50.2358	-505.533	49.9301	0
755	0	0	755	1	432.4	263.357	169.042	0	0	-12.2372	4.30437	201.755	328.788	8383.68	15044.4	-201.755	0	11.3394	17.5473	21.4013	0	0	29.3261	-503.371	36.5006	0
756	0	0	756	1	415.338	229.009	186.33	0	0	60.1303	40.1312	400.211	278.009	8410.97	15008.5	-400.211	0	10.4527	16.5582	20.5999	0	0	22.0695	-494.014	37.8673	0
758	0	0	758	1	537.975	337.481	200.494	0	0	84.0268	44.7639	358.827	515.986	8387.07	15003.9	-358.827	0	18.7925	17.765	22.1439	0	0	29.7949	-509.564	27.0088	0
759	0	0	759	1	402.924	201.107	201.818	0	0	23.3864	50.8342	246.942	226.33	8547.37	15097.5	-246.942	0	7.81831	16.6336	21.0392	0	0	25.1349	-495.18	39.8012	0
760	0	0	760	1	433.656	192.39	241.266	0	0	122.529	144.024	447.347	310.365	8448.23	15004.3	-447.347	0	12.0524	16.7151	20.3883	0	0	22.0455	-494.872	35.5781	0
761	0	0	761	1	457.53	228.103	229.427	0	0	22.7339	29.6725	301.295	308.382	8448.37	15019	-301.295	0	10.9426	16.6933	20.8042	0	0	26.7026	-497.624	33.0884	0
762	0	0	762	1	443.806	272.814	170.993	0	0	-48.7367	77.7962	358.28	342.963	8420.18	14970.9	-358.28	0	12.8316	17.9735	20.808	0	0	22.2946	-500.047	35.1215	0
763	0	0	763	1	578.363	352.521	225.841	0	0	13.3459	107.543	422.382	531.157	8457.75	14941.1	-422.382	0	20.4	16.2766	19.8692	0	0	28.6163	-500.403	23.5493	0
764	0	0	764	1	467.087	270.881	196.206	0	0	78.3327	95.8269	501.394	446.526	8293.11	14952.8	-501.394	0	18.0656	15.8284	21.2881	0	0	23.1746	-498.38	31.9284	0
765	0	0	765	1	513.287	312.189	201.099	0	0	102.524	46.3265	356.138	458.697	8368.58	15002.3	-356.138	0	16.6669	16.3955	19.8364	0	0	29.4371	-499.385	27.7756	0
767	0	0	767	1	480.826	272.217	208.609	0	0	86.294	-14.5046	289.392	293.934	8384.81	14963.5	-289.392	0	10.3812	18.2664	21.6528	0	0	30.1379	-505.291	31.6919	0
768	0	0	768	1	465.523	248.888	216.635	0	0	68.7833	106.069	413.426	293.945	8302.66	14942.6	-413.426	0	11.1123	16.2583	19.9189	0	0	38.7848	-500.669	31.8181	0
769	0	0	769	1	453.547	219.772	233.775	0	0	81.4565	-6.59712	363.193	342.209	8389.64	14955.6	-363.193	0	12.6218	16.5166	21.4214	0	0	22.5024	-497.72	33.6367	0
770	0	0	770	1	494.946	259.721	235.225	0	0	86.7622	0.621846	149.848	459.742	8484	15048	-149.848	0	15.4554	18.0515	20.4981	0	0	24.7089	-503.107	29.9927	0
771	0	0	771	1	583.035	270.804	312.23	0	0	68.9026	80.6505	242.797	462.968	8402.2	14968	-242.797	0	15.8661	17.4483	21.1801	0	0	27.3522	-504.573	23.8684	0
772	0	0	772	1	673.601	400.471	273.129	0	0	7.92383	28.285	289.124	629.002	8463.18	14920.7	-289.124	0	22.2533	17.1104	20.2182	0	0	37.397	-509.48	19.4052	0
773	0	0	773	1	492.651	328.165	164.485	0	0	4.16625	45.1407	341.779	347.391	8367.27	15003.5	-341.779	0	12.6566	16.7212	19.9558	0	0	26.3947	-497.012	29.5613	0
775	0	0	775	1	446.661	248.284	198.377	0	0	20.8347	27.2793	285.161	381.977	8450.27	15021.4	-285.161	0	13.4517	17.0913	20.0978	0	0	22.0326	-496.741	34.1627	0
776	0	0	776	1	509.321	321.551	187.77	0	0	7.47376	-7.75996	175.624	401.004	8463.63	14956.8	-175.624	0	13.6958	17.5019	19.9829	0	0	31.7608	-502.348	28.482	0
777	0	0	777	1	536.154	311.131	225.023	0	0	-7.37205	26.6397	493.422	451.469	8478.47	14922.4	-493.422	0	18.5754	18.2326	20.4401	0	0	43.1525	-511.376	26.8473	0
778	0	0	778	1	566.663	292.686	273.976	0	0	108.317	93.668	348.098	459.72	8562.1	14955	-348.098	0	16.5827	16.9907	19.913	0	0	31.7293	-502.258	24.4156	0
779	0	0	779	1	464.048	227.965	236.083	0	0	44.6759	52.6516	26.7424	223.204	8526.08	14996	-26.7424	0	7.42747	17.6063	21.0775	0	0	31.2149	-500.575	32.8891	0
780	0	0	780	1	484.657	270.734	213.922	0	0	-16.9502	5.06782	228.197	465.616	8388.39	14943.9	-228.197	0	16.217	16.5979	20.1246	0	0	32.212	-501.863	30.254	0
781	0	0	781	1	530.235	286.849	243.386	0	0	117.986	45.0705	416.744	543.032	8452.77	14903.9	-416.744	0	20.6143	17.5469	20.0213	0	0	24.0304	-502.541	26.9517	0
782	0	0	782	1	369.813	207.182	162.631	0	0	58.0709	15.0627	262.187	305.281	8512.69	14734.6	-262.187	0	10.6002	18.0432	20.877	0	0	27.2738	-502.286	45.9445	0
784	0	0	784	1	532.917	309.142	223.775	0	0	30.5605	37.0755	237.462	316.92	8340.88	15011.6	-237.462	0	10.9075	17.3912	22.003	0	0	33.2575	-504.942	27.2176	0
785	0	0	785	1	565.286	334.587	230.698	0	0	46.9899	55.0722	262.821	358.262	8424.11	14893.9	-262.821	0	12.4048	18.5177	20.4431	0	0	31.2067	-504.863	25.0212	0
786	0	0	786	1	388.162	229.244	158.918	0	0	133.868	16.4799	452.985	270.436	8536.55	14932.5	-452.985	0	10.6218	17.5335	21.908	0	0	28.5987	-502.765	42.9647	0
787	0	0	787	1	401.453	224.142	177.311	0	0	47.561	64.2119	456.601	292.366	8423.54	14984.4	-456.601	0	11.4657	16.9284	20.3885	0	0	23.7091	-495.432	39.8875	0
788	0	0	788	1	597.07	363.334	233.736	0	0	39.3496	5.48232	396.253	568.853	8431.75	14943.5	-396.253	0	21.5226	17.3997	20.2074	0	0	32.4096	-506.928	22.8937	0
789	0	0	789	1	409.746	190.284	219.462	0	0	121.936	71.3218	128.258	232.039	8448.82	14977.3	-128.258	0	7.7448	17.4186	21.0291	0	0	33.7769	-500.626	39.2465	0
791	0	0	791	1	459.256	278.974	180.282	0	0	62.3582	79.0386	450.296	303.965	8408.74	14969.6	-450.296	0	11.8267	17.8924	21.1452	0	0	20.1769	-498.322	33.5206	0
792	0	0	792	1	470.918	285.092	185.826	0	0	41.8553	90.6201	278.651	410.035	8429.25	14858.4	-278.651	0	14.2982	16.8816	20.0139	0	0	17.8943	-495.136	31.5793	0
795	0	0	795	1	542.692	300.863	241.828	0	0	99.4061	105.24	359.165	342.282	8471.35	15043.1	-359.165	0	12.4388	16.2214	20.8753	0	0	29.0814	-498.549	25.9146	0
796	0	0	796	1	676.106	437.155	238.951	0	0	112.018	60.5766	404.462	708.954	8458.74	14888.4	-404.462	0	26.6189	15.7324	19.4099	0	0	23.1129	-499.168	18.9216	0
797	0	0	797	1	482.541	266.001	216.541	0	0	-13.5292	69.347	116.842	328.461	8584.29	15079	-116.842	0	11.0753	17.8577	20.8317	0	0	29.0815	-502.283	31.1249	0
798	0	0	798	1	437.616	307.96	129.657	0	0	30.4132	46.774	391.868	321.088	8341.03	14902.2	-391.868	0	12.0409	16.8264	20.2159	0	0	26.7575	-496.528	35.1034	0
799	0	0	799	1	423.719	234.312	189.407	0	0	-34.8791	0.284279	310.748	413.938	8505.98	14948.7	-310.748	0	15.0801	16.7556	19.9245	0	0	29.2933	-499.578	36.618	0
800	0	0	800	1	529.603	265.081	264.523	0	0	170.93	1.01627	374.366	311.333	8399.83	15047.6	-374.366	0	11.6212	16.2804	20.6426	0	0	30.3144	-498.063	26.7654	0
801	0	0	801	1	388.478	220.782	167.696	0	0	88.4811	64.4252	291.731	189.075	8482.28	14984.2	-291.731	0	6.60868	17.1179	20.1778	0	0	25.2253	-493.765	41.8542	0
803	0	0	803	1	453.692	250.879	202.813	0	0	56.2457	25.7941	374.003	367.493	8514.52	14923.2	-374.003	0	13.5919	17.4848	19.872	0	0	32.2518	-501.442	33.4915	0
804	0	0	804	1	378.034	215.872	162.162	0	0	56.7803	-36.3173	296.815	226.861	8414.32	14885.7	-296.815	0	8.11087	17.3443	20.209	0	0	20.7892	-493.294	43.7125	0
805	0	0	805	1	537.551	343.114	194.437	0	0	120.051	37.3666	407.42	381.771	8450.71	14911.6	-407.42	0	14.4089	18.4905	20.9943	0	0	29.517	-505.972	26.967	0
806	0	0	806	1	548.071	346.146	201.925	0	0	97.0788	108.669	427.212	512.37	8473.68	14940	-427.212	0	19.5394	16.1467	19.8774	0	0	34.53	-502.314	25.3093	0
807	0	0	807	1	507.806	306.858	200.947	0	0	27.9064	118.709	409.719	427.111	8443.19	14930	-409.719	0	16.2083	17.0034	20.6631	0	0	23.9107	-499.62	28.6272	0
809	0	0	809	1	307.878	161.06	146.818	0	0	64.3156	-34.3025	242.759	225.841	8406.78	14983.3	-242.759	0	7.86537	17.9156	21.16	0	0	27.1841	-500.048	60.6943	0
810	0	0	810	1	531.899	333.632	198.268	0	0	23.1078	53.6264	432.275	475.164	8447.99	14995	-432.275	0	18.3825	16.1477	19.287	0	0	27.8983	-497.47	26.2242	0
812	0	0	812	1	381.59	215.108	166.482	0	0	-123.715	-98.2921	657.348	288.017	8395.49	14947.6	-657.348	0	15.433	16.0211	19.4546	0	0	27.9809	-492.823	41.9592	0
814	0	0	814	1	537.191	292.337	244.853	0	0	72.6058	63.3558	265.184	361.087	8398.49	14985.3	-265.184	0	12.4802	17.2743	20.9056	0	0	35.9255	-505.552	26.6104	0
815	0	0	815	1	489.804	245.962	243.842	0	0	39.899	71.7775	211.307	354.801	8431.2	14976.9	-211.307	0	12.0718	16.9804	19.986	0	0	23.2325	-496.19	29.9042	0
816	0	0	816	1	348.524	213.04	135.484	0	0	-61.636	-39.7644	571.547	279.599	8333.42	14988.8	-571.547	0	12.8632	17.4279	20.4973	0	0	37.8806	-503.732	49.5414	0
817	0	0	817	1	557.767	304.316	253.451	0	0	40.7377	73.2266	275.708	425.805	8430.36	14975.4	-275.708	0	14.8287	17.292	20.5079	0	0	46.6538	-510.288	25.1729	0
818	0	0	818	1	418.94	203.39	215.55	0	0	-13.5992	50.1293	501.152	313.182	8484.7	14898.9	-501.152	0	12.9443	16.9045	19.9022	0	0	29.436	-497.692	37.2842	0
820	0	0	820	1	444.605	298.077	146.528	0	0	-2.76743	95.2751	394.018	412.281	8374.21	15053	-394.018	0	15.5668	16.5332	19.0157	0	0	27.0596	-495.916	33.7488	0
822	0	0	822	1	396.919	212.938	183.981	0	0	133.32	27.1575	225.48	269.918	8337.78	15021.5	-225.48	0	9.23028	17.7529	20.3797	0	0	29.6323	-500.292	40.9962	0
823	0	0	823	1	434.827	202.478	232.349	0	0	25.9956	27.9627	213.994	298.003	8445.1	14921	-213.994	0	10.194	17.1339	20.386	0	0	26.3231	-497.705	35.6315	0
825	0	0	825	1	487.421	295.572	191.848	0	0	111.005	145.262	618.483	294.564	8459.76	14903.4	-618.483	0	13.2128	16.5575	21.416	0	0	31.3723	-501.245	30.381	0
826	0	0	826	1	446.686	228.229	218.457	0	0	49.5717	-35.2141	276.785	305.358	8421.53	14984.2	-276.785	0	10.8112	16.7626	19.9113	0	0	27.2218	-496.022	33.9511	0
827	0	0	827	1	422.409	257.274	165.135	0	0	69.6215	9.74613	329.428	297.245	8401.48	14939.3	-329.428	0	10.6885	16.2552	19.7057	0	0	23.768	-492.232	36.451	0
829	0	0	829	1	451.309	265.959	185.35	0	0	-19.8522	200.28	500.505	343.402	8590.61	14848.4	-500.505	0	14.365	16.2088	19.7969	0	0	36.9292	-500.14	33.1815	0
830	0	0	830	1	479.971	242.072	237.898	0	0	138.658	-42.7679	185.037	246.728	8432.1	15091.4	-185.037	0	8.46906	17.2478	20.8362	0	0	29.2841	-499.225	31.1361	0
831	0	0	831	1	504.545	260.002	244.543	0	0	24.5244	-40.0788	301.847	361.359	8147.6	15088.7	-301.847	0	13.0327	16.8804	19.9508	0	0	28.6269	-498.798	28.6436	0
834	0	0	834	1	444.424	270.624	173.8	0	0	44.5503	12.4891	346.153	361.189	8526.21	14936.5	-346.153	0	13.1567	16.3708	18.5848	0	0	30.6873	-494.761	33.5382	0
835	0	0	835	1	476.474	303.759	172.715	0	0	-3.93925	58.0977	309.037	464.877	8475.04	14990.6	-309.037	0	16.6233	15.909	18.8733	0	0	24.1717	-493.844	30.3293	0
836	0	0	836	1	529.873	332.733	197.141	0	0	44.9449	50.852	441.444	369.081	8326.5	14997.8	-441.444	0	14.3281	16.1576	18.7513	0	0	25.0264	-492.244	26.2267	0
838	0	0	838	1	597.982	391.781	206.202	0	0	68.5861	80.5733	451.311	431.876	8402.51	14968.1	-451.311	0	16.805	16.8232	20.021	0	0	38.0549	-503.641	22.6705	0
842	0	0	842	1	401.864	276.194	125.67	0	0	6.50919	74.181	371.668	202.756	8364.93	14974.5	-371.668	0	7.51783	17.2552	19.4111	0	0	23.872	-492.234	39.5583	0
843	0	0	843	1	488.13	290.349	197.781	0	0	16.5582	72.2892	394.245	377.395	8354.88	14976.4	-394.245	0	14.188	16.5806	20.3181	0	0	26.8723	-498.196	30.0037	0
844	0	0	844	1	528.96	287.194	241.766	0	0	54.7838	-12.9763	227.106	450.073	8316.66	14962	-227.106	0	15.5096	15.4098	19.3413	0	0	24.9074	-492.819	26.2088	0
845	0	0	845	1	442.933	233.958	208.975	0	0	-33.8601	90.78	451.713	268.489	8405.3	14957.9	-451.713	0	10.7004	16.48	20.2817	0	0	23.6053	-493.748	34.3726	0
846	0	0	846	1	467.202	285.637	181.564	0	0	105.378	34.8468	609.095	326.659	8465.38	15013.8	-609.095	0	14.6347	16.5887	20.2612	0	0	24.6812	-495.998	31.9006	0
847	0	0	847	1	360.128	196.386	163.742	0	0	25.2916	-26.762	258.902	263.621	8545.47	14975.8	-258.902	0	9.26779	16.4176	21.0307	0	0	28.3103	-497.689	46.7929	0
848	0	0	848	1	449.397	271.018	178.379	0	0	75.5885	12.2254	394.002	337.382	8395.51	14936.8	-394.002	0	12.6719	16.6322	20.7018	0	0	21.968	-495.714	33.8834	0
849	0	0	849	1	447.03	246.341	200.689	0	0	36.2983	-4.25226	287.62	355.176	8434.8	14953.3	-287.62	0	12.5596	16.5484	20.5452	0	0	25.0397	-496.745	34.0476	0
850	0	0	850	1	448.901	288.073	160.828	0	0	26.3026	49.6785	327.36	328.812	8245.48	15098.6	-327.36	0	11.8088	17.0318	19.5914	0	0	27.9225	-497.231	33.7109	0
851	0	0	851	1	605.009	325.386	279.623	0	0	60.1164	47.5995	197.657	453.39	8510.64	15001.1	-197.657	0	15.3442	17.8403	19.9603	0	0	30.9463	-504.302	22.5374	0
852	0	0	852	1	412.713	260.275	152.438	0	0	66.1715	46.8109	436.419	261.155	8404.93	14802.5	-436.419	0	10.0771	17.2015	19.7782	0	0	12.3671	-488.817	38.194	0
853	0	0	853	1	641.174	363.981	277.193	0	0	83.165	28.9554	316.71	556.214	8487.6	14920	-316.71	0	19.7685	16.4511	19.8162	0	0	27.544	-500.938	20.5212	0
854	0	0	854	1	487.539	245.552	241.987	0	0	68.3109	6.17231	47.2798	321.776	8303.13	14942.8	-47.2798	0	10.7217	17.8482	20.7318	0	0	50.2232	-511.146	30.6393	0
855	0	0	855	1	439.029	272.365	166.663	0	0	33.8569	51.3175	455.154	346.019	8337.58	14997.3	-455.154	0	13.6038	15.7873	19.4302	0	0	23.5859	-491.627	34.182	0
856	0	0	856	1	441.807	246.012	195.795	0	0	54.0235	106.616	289.626	208.305	8417.08	15041.7	-289.626	0	7.29484	17.3283	20.5675	0	0	36.1942	-500.974	34.9791	0
857	0	0	857	1	465.105	278.284	186.821	0	0	35.4714	11.3876	353.829	490.643	8435.63	14937.6	-353.829	0	17.9939	16.6588	18.9375	0	0	26.9219	-497.683	31.6879	0
859	0	0	859	1	382.867	210.203	172.665	0	0	79.9952	104.104	526.343	305.543	8490.77	14944.6	-526.343	0	12.6208	15.987	19.3656	0	0	43.3653	-498.791	41.692	0
860	0	0	860	1	490.525	328.31	162.215	0	0	12.6897	138.465	666.75	495.896	8458.41	14910.2	-666.75	0	23.5849	15.5861	19.5869	0	0	26.007	-496.238	29.2205	0
861	0	0	861	1	496.136	239.341	256.795	0	0	-33.2502	37.7955	235.327	417.717	8504.35	15010.9	-235.327	0	14.5983	16.8087	19.0424	0	0	26.2087	-496.405	29.0299	0
862	0	0	862	1	623.357	360.217	263.14	0	0	-4.86692	-1.37423	253.001	587.122	8475.97	14950.4	-253.001	0	20.5998	17.2366	20.4849	0	0	30.7172	-505.984	21.6095	0
863	0	0	863	1	523.025	318.093	204.932	0	0	14.3675	35.0415	198.124	412.691	8456.73	15013.6	-198.124	0	14.072	18.0126	19.6623	0	0	25.7704	-500.845	27.5138	0
864	0	0	864	1	419.43	268.566	150.863	0	0	-5.12128	1.24831	441.998	313.717	8575.88	14947.8	-441.998	0	12.435	17.3915	20.5453	0	0	21.8375	-497.113	37.7236	0
865	0	0	865	1	480.643	278.362	202.28	0	0	120.132	-53.7839	357.992	303.916	8550.29	14903.1	-357.992	0	11.3472	16.7811	20.2792	0	0	26.698	-496.64	30.7266	0
866	0	0	866	1	498.312	296.096	202.216	0	0	43.5864	42.1403	336.099	376.384	8427.51	15006.5	-336.099	0	13.5615	17.0014	19.8396	0	0	26.9593	-498.068	29.1549	0
867	0	0	867	1	503.722	251.065	252.658	0	0	149.066	85.3509	241.649	307.963	8521.35	14963.3	-241.649	0	10.579	15.4082	19.7847	0	0	33.693	-494.458	28.1551	0
868	0	0	868	1	525.168	358.923	166.245	0	0	146.611	14.5201	610.339	387.241	8224.83	15034.1	-610.339	0	17.4914	17.7364	20.377	0	0	34.0385	-505.155	27.467	0
869	0	0	869	1	445.496	263.01	182.485	0	0	114.112	91.7324	412.965	297.3	8356.99	15056.6	-412.965	0	11.2169	17.9519	20.2549	0	0	28.0315	-500.095	34.7153	0
870	0	0	870	1	496.474	251.15	245.324	0	0	23.2353	-11.2849	91.4275	342.666	8447.87	14960.3	-91.4275	0	11.5159	17.2381	19.2759	0	0	24.6121	-495.24	29.2184	0
872	0	0	872	1	501.138	300.892	200.245	0	0	15.9136	-10.7941	466.731	393.218	8455.19	14959.8	-466.731	0	15.8718	17.0821	21.0098	0	0	24.0837	-500.264	29.2882	0
873	0	0	873	1	392.229	244.256	147.973	0	0	-96.7626	199.138	41.123	209.87	8468.2	14949.2	-41.123	0	7.44861	17.5255	19.8258	0	0	26.9058	-495.651	41.3265	0
875	0	0	875	1	490.078	315.685	174.393	0	0	110.651	-8.36895	419.175	456.974	8360.45	14957.4	-419.175	0	17.5702	15.8402	18.9496	0	0	30.7882	-496.457	29.161	0
876	0	0	876	1	540.434	254.918	285.516	0	0	102.946	63.3282	311.523	383.272	8467.82	14985.3	-311.523	0	13.5336	16.6162	20.7698	0	0	22.1777	-497.069	26.1589	0
877	0	0	877	1	530.364	325.767	204.596	0	0	89.6427	11.4351	540.651	447.915	8481.12	15037.2	-540.651	0	18.9566	16.6128	20.1006	0	0	36.144	-504.083	26.6794	0
878	0	0	878	1	630.834	321.126	309.708	0	0	73.7661	71.7536	296.169	480.39	8397.33	14976.9	-296.169	0	16.8348	17.1866	19.5622	0	0	41.2706	-506.814	21.084	0
879	0	0	879	1	536.49	318.436	218.054	0	0	112.647	77.786	350.746	475.082	8458.11	14970.9	-350.746	0	17.1685	18.2148	21.3227	0	0	24.5147	-505.344	27.0443	0
880	0	0	880	1	487.161	310.32	176.84	0	0	43.2028	49.3379	306.557	377.449	8427.9	14999.3	-306.557	0	13.3568	17.8454	19.512	0	0	23.2343	-497.601	30.2906	0
881	0	0	881	1	399.645	222.047	177.597	0	0	11.5537	6.5015	412.013	312.267	8459.55	14942.5	-412.013	0	12.0206	16.5236	19.3066	0	0	27.0253	-494.242	39.443	0
882	0	0	882	1	371.319	222.726	148.593	0	0	8.48687	22.6579	724.803	328.507	8462.61	14926.3	-724.803	0	16.8204	16.0165	20.569	0	0	19.1065	-492.656	44.2301	0
883	0	0	883	1	549.812	306.512	243.3	0	0	-39.2289	42.316	364.67	395.467	8410.67	14906.7	-364.67	0	14.8402	17.3827	21.041	0	0	24.8932	-501.058	25.83	0
884	0	0	884	1	438.666	247.909	190.757	0	0	68.3063	68.4659	327.319	258.651	8402.79	14880.5	-327.319	0	9.2254	17.1105	21.6326	0	0	27.4473	-499.836	35.6349	0
885	0	0	885	1	527.227	297.179	230.048	0	0	-33.1259	-29.1994	227.127	588.227	8504.23	14978.2	-227.127	0	20.746	17.195	19.8435	0	0	32.0602	-505.96	27.0118	0
888	0	0	888	1	445.353	247.823	197.53	0	0	-53.1199	84.0947	300.708	208.541	8623.88	14864.9	-300.708	0	7.54616	17.6488	20.344	0	0	21.7513	-494.682	34.6358	0
889	0	0	889	1	485.805	287.497	198.309	0	0	121.181	146.662	286.902	314.11	8349.92	15101.3	-286.902	0	11.0172	16.697	20.2045	0	0	42.0718	-504.017	30.2141	0
890	0	0	890	1	549.341	276.524	272.817	0	0	73.5015	111.829	340.964	416.78	8497.26	14936.8	-340.964	0	14.9918	16.6228	19.6919	0	0	26.5776	-497.313	25.3216	0
891	0	0	891	1	579.602	350.767	228.835	0	0	16.941	83.5168	376.911	459.938	8454.16	14965.1	-376.911	0	17.0703	17.064	21.2354	0	0	45.6138	-511.711	23.9746	0
892	0	0	892	1	446.193	285.481	160.712	0	0	59.4189	97.6422	369.954	318.445	8411.68	14951	-369.954	0	11.6803	17.0947	20.6466	0	0	22.9622	-496.588	34.4144	0
893	0	0	893	1	361.583	244.186	117.397	0	0	-73.6766	142.976	539.041	389.435	8345.46	15005.3	-539.041	0	17.0362	17.4369	19.697	0	0	28.3204	-500.035	46.455	0
894	0	0	894	1	493.871	292.063	201.808	0	0	96.5148	34.0144	379.297	294.669	8374.59	15014.6	-379.297	0	10.8972	17.8021	20.4665	0	0	32.1151	-502.133	29.9893	0
896	0	0	896	1	527.713	312.109	215.604	0	0	35.4983	-36.6542	281.963	479.199	8435.6	14985.7	-281.963	0	17.0499	17.365	20.2055	0	0	31.625	-504.57	27.1242	0
897	0	0	897	1	490.263	273.826	216.437	0	0	86.8289	12.1441	245.693	358.719	8483.93	14936.9	-245.693	0	12.3588	17.0037	19.926	0	0	41.1469	-504.406	29.855	0
898	0	0	898	1	580.742	288.226	292.517	0	0	98.0623	70.3413	326.116	412.488	8472.7	14978.3	-326.116	0	14.6822	16.1761	20.2027	0	0	17.7436	-493.044	23.4623	0
899	0	0	899	1	486.695	318.143	168.552	0	0	85.6109	27.3986	350.626	403.484	8485.15	14921.6	-350.626	0	14.6481	16.5951	19.9753	0	0	21.1068	-495.171	30.0299	0
900	0	0	900	1	538.735	335.258	203.477	0	0	-2.01912	120.941	362.047	425.248	8473.12	14927.7	-362.047	0	15.7179	17.0808	19.9654	0	0	23.8696	-498.422	26.2131	0
901	0	0	901	1	391.543	220.237	171.306	0	0	56.9531	-55.1731	411.516	267.443	8513.81	14904.5	-411.516	0	10.4213	15.9548	19.8035	0	0	25.6249	-492.017	40.5434	0
902	0	0	902	1	659.071	397.375	261.697	0	0	-1.3525	106.249	374.878	702.07	8472.45	14942.4	-374.878	0	26.148	17.5906	19.8202	0	0	36.2774	-511.312	20.0049	0
903	0	0	903	1	466.669	287.663	179.006	0	0	57.7414	120.673	437.415	398.585	8513.02	14928	-437.415	0	15.3691	16.6868	18.8935	0	0	34.0068	-498.849	31.5344	0
904	0	0	904	1	497.695	311.282	186.413	0	0	12.7124	-36.2535	318.379	429.714	8458.39	14985.3	-318.379	0	15.6668	16.788	19.6686	0	0	30.4749	-499.892	29.0817	0
905	0	0	905	1	428.739	222.325	206.414	0	0	43.7033	47.3226	596.224	231.367	8427.4	14901.7	-596.224	0	10.2706	16.5926	20.1102	0	0	20.2389	-491.149	35.9997	0
906	0	0	906	1	466.805	288.645	178.161	0	0	151.1	20.6746	430.005	365.271	8419.66	14928.3	-430.005	0	14.1028	16.4425	19.618	0	0	31.3572	-497.59	31.6691	0
907	0	0	907	1	625.582	350.928	274.655	0	0	32.9636	31.8878	297.599	599.19	8438.14	14917.1	-297.599	0	21.1744	17.2101	19.5918	0	0	34.398	-506.818	21.3331	0
908	0	0	908	1	473.969	317.308	156.661	0	0	-36.0635	44.2712	169.944	234.313	8407.5	15004.4	-169.944	0	8.03507	16.6246	19.3076	0	0	30.8004	-493.943	30.9661	0
910	0	0	910	1	540.762	322.302	218.46	0	0	65.3341	35.7574	178.133	425.325	8405.77	15012.9	-178.133	0	14.3307	16.1455	19.9173	0	0	21.369	-494.554	25.7895	0
911	0	0	911	1	566.557	307.53	259.027	0	0	80.9274	44.0019	336.631	398.822	8489.83	15004.7	-336.631	0	14.3201	16.939	19.417	0	0	29.6632	-498.567	24.295	0
912	0	0	912	1	451.747	249.33	202.417	0	0	67.7844	41.252	284.369	435.091	8403.32	15007.4	-284.369	0	15.1939	16.0662	20.6974	0	0	16.5396	-493.948	33.3847	0
913	0	0	913	1	534.744	322.669	212.075	0	0	136.29	65.3682	446.823	436.719	8434.47	14983.3	-446.823	0	16.9438	16.1572	19.612	0	0	20.342	-493.403	26.1171	0
914	0	0	914	1	497.245	260.381	236.864	0	0	87.7812	83.1091	385.583	403.771	8383.32	15065.2	-385.583	0	14.9403	17.025	19.4319	0	0	19.4254	-494.266	29.1296	0
915	0	0	915	1	416.159	222.49	193.669	0	0	-7.95592	-11.0142	201.3	322.031	8479.06	14960	-201.3	0	11.1251	18.1641	20.4812	0	0	27.6861	-501.806	38.5047	0
917	0	0	917	1	397.285	253.98	143.305	0	0	-26.7458	-6.79133	157.89	191.729	8298.53	15055.5	-157.89	0	6.57833	18.0525	20.975	0	0	21.4333	-496.406	41.3783	0
918	0	0	918	1	455.824	261.938	193.885	0	0	44.3071	36.9323	431.744	368.233	8426.79	14912.1	-431.744	0	14.2164	16.8111	20.4467	0	0	24.207	-497.46	33.1924	0
919	0	0	919	1	489.795	241.138	248.658	0	0	-25.7739	-28.5141	271.945	341.249	8397.21	14977.5	-271.945	0	12.2301	17.4748	20.4879	0	0	37.4586	-504.613	30.2331	0
921	0	0	921	1	333.736	173.212	160.524	0	0	24.3236	44.2539	130.159	225.985	8446.78	15004.4	-130.159	0	7.57632	17.02	19.7063	0	0	14.1281	-488.062	52.0416	0
922	0	0	922	1	532.04	340.053	191.987	0	0	182.904	146.953	519.085	377.106	8387.86	15001.4	-519.085	0	15.6158	17.8	20.5359	0	0	27.2008	-502.025	27.0339	0
923	0	0	923	1	494.725	266.465	228.26	0	0	56.3664	66.1185	139.6	301.503	8514.39	14982.5	-139.6	0	10.078	17.3752	20.7195	0	0	33.7197	-502.852	29.8429	0
924	0	0	924	1	418.489	244.673	173.816	0	0	67.1539	-88.1223	249.132	237.738	8503.61	15037.1	-249.132	0	8.48273	16.9462	20.7732	0	0	19.7146	-493.461	37.7202	0
925	0	0	925	1	557.027	286.053	270.974	0	0	75.6743	56.0454	113.283	502.576	8395.43	15092.3	-113.283	0	16.727	17.5319	20.9428	0	0	43.6476	-512.416	25.3867	0
926	0	0	926	1	509.622	305.954	203.668	0	0	53.2504	-0.369092	381.487	363.902	8417.85	15049	-381.487	0	13.6105	16.7607	20.8807	0	0	39.838	-505.886	28.4623	0
927	0	0	927	1	494.399	230.238	264.16	0	0	6.58498	-93.7556	26.5934	297.656	8564.18	15042.8	-26.5934	0	10.2817	18.2068	20.0536	0	0	29.0482	-500.816	29.9571	0
928	0	0	928	1	504.283	307.099	197.184	0	0	-14.5579	78.3923	181.389	253.655	8286.34	15069.9	-181.389	0	8.65904	17.6375	19.8673	0	0	29.2734	-497.951	28.8923	0
929	0	0	929	1	620.476	369.287	251.189	0	0	54.3144	42.1321	342.179	427.009	8416.79	15006.5	-342.179	0	15.4235	17.597	20.2332	0	0	37.7245	-506.402	21.7775	0
930	0	0	930	1	570.029	350.543	219.486	0	0	32.4888	7.11587	304.142	435.246	8538.27	15041.5	-304.142	0	15.4983	18.0676	20.7008	0	0	31.1084	-505.852	24.677	0
931	0	0	931	1	370.264	190.71	179.554	0	0	69.3221	-106.356	6.27912	291.022	8501.44	14955.7	-6.27912	0	10.0538	18.8744	20.9611	0	0	40.6271	-509.854	46.4154	0
932	0	0	932	1	456.401	254.212	202.19	0	0	6.42032	56.7646	201.426	286.075	8564.34	14991.9	-201.426	0	9.76704	17.86	20.024	0	0	22.6103	-496.538	33.4133	0
933	0	0	933	1	723.636	433.268	290.368	0	0	43.463	78.9534	372.821	693.265	8427.64	14969.7	-372.821	0	25.5321	17.5392	20.563	0	0	34.096	-511.458	17.7654	0
934	0	0	934	1	522.195	292.184	230.011	0	0	118.699	21.6135	341.562	349.242	8452.06	15027	-341.562	0	12.6179	16.5421	20.3888	0	0	30.2305	-498.749	27.3122	0
935	0	0	935	1	540.344	328.32	212.024	0	0	32.1952	110.619	273.361	401.947	8438.91	15037.7	-273.361	0	14.0201	17.1387	19.4865	0	0	32.0354	-500.934	26.0017	0
937	0	0	937	1	411.785	187.632	224.153	0	0	-14.8424	21.0352	225.798	224.853	8585.6	14928	-225.798	0	7.80069	16.6626	20.2643	0	0	25.6915	-493.78	38.254	0
939	0	0	939	1	434.563	241.42	193.143	0	0	25.3878	63.5818	387.112	273.542	8445.71	14985.1	-387.112	0	10.2165	16.3914	19.4467	0	0	44.3119	-499.98	34.9653	0
940	0	0	940	1	508.646	259.473	249.173	0	0	42.8272	38.8362	91.9671	376.701	8328.61	15009.8	-91.9671	0	12.551	17.1796	19.8301	0	0	16.6301	-493.265	28.3863	0
941	0	0	941	1	412.165	182.501	229.664	0	0	169.696	-27.1945	227.555	335.429	8401.06	14976.2	-227.555	0	11.6628	15.8029	19.7536	0	0	34.7572	-497.102	37.5468	0
943	0	0	943	1	446.796	283.553	163.243	0	0	-26.1585	6.27775	500.933	430.545	8397.6	14942.7	-500.933	0	18.0237	17.477	20.2691	0	0	19.1423	-497.911	34.375	0
944	0	0	944	1	415.445	254.062	161.382	0	0	128.008	136.109	257.206	282.96	8343.09	15012.2	-257.206	0	9.79353	16.5689	20.4561	0	0	30.2814	-497.84	37.7997	0
945	0	0	945	1	643.137	442.697	200.439	0	0	23.9559	73.4658	338.408	673.538	8447.14	14975.2	-338.408	0	24.3322	16.9145	18.9949	0	0	29.869	-503.933	20.3877	0
946	0	0	946	1	471.039	296.183	174.856	0	0	13.1662	42.782	289.916	362.678	8457.93	15005.9	-289.916	0	12.7999	18.3845	19.8937	0	0	26.7373	-501.228	32.0956	0
947	0	0	947	1	522.38	358.411	163.968	0	0	110.338	65.0865	468.682	507.402	8360.76	15083.2	-468.682	0	20.0037	15.8718	18.5211	0	0	34.3544	-498.615	26.5944	0
948	0	0	948	1	487.74	300.112	187.628	0	0	164.512	95.2634	737.684	508.169	8406.25	14953.4	-737.684	0	25.7954	17.1645	22.2918	0	0	31.7877	-509.376	30.8367	0
949	0	0	949	1	535.106	316.737	218.369	0	0	57.7337	35.5587	370.101	475.398	8413.37	15013.1	-370.101	0	17.505	18.5889	21.8867	0	0	32.0651	-511.529	27.3971	0
950	0	0	950	1	449.565	248.027	201.538	0	0	41.9532	95.3339	359.794	343.328	8429.15	14853.7	-359.794	0	12.5352	16.6503	20.3226	0	0	25.833	-497.198	33.7399	0
951	0	0	951	1	404.8	188.751	216.049	0	0	94.5876	40.9759	2.17437	219.179	8476.17	14908	-2.17437	0	7.29649	16.8572	20.5399	0	0	41.2199	-502.119	39.4372	0
952	0	0	952	1	374.412	202.283	172.128	0	0	14.4038	51.5187	199.781	238.111	8357.04	15096.8	-199.781	0	8.11368	17.4961	20.4002	0	0	30.511	-499.076	44.5287	0
953	0	0	953	1	515.991	293.555	222.436	0	0	80.84	72.9358	319.192	410.605	8489.92	14975.7	-319.192	0	14.5621	16.6247	19.8367	0	0	29.6411	-498.953	27.6483	0
955	0	0	955	1	565.476	289.031	276.445	0	0	87.1959	-6.76555	218.15	416.056	8383.9	14955.8	-218.15	0	14.2482	17.3755	19.4906	0	0	27.9886	-499.491	24.4901	0
956	0	0	956	1	401.857	260.099	141.758	0	0	73.9765	77.105	475.604	288.116	8297.46	14971.6	-475.604	0	11.426	17.5536	20.3879	0	0	26.4579	-498.684	40.1607	0
957	0	0	957	1	451.632	290.95	160.682	0	0	61.7597	79.7192	312.536	296.685	8309.68	15068.6	-312.536	0	10.4959	16.8487	19.6962	0	0	47.1685	-504.83	33.3825	0
960	0	0	960	1	430.842	268.426	162.417	0	0	55.6932	13.6795	525.44	264.83	8415.41	14835.7	-525.44	0	11.084	16.5045	19.7546	0	0	28.9484	-494.747	35.5692	0
961	0	0	961	1	599.347	366.82	232.527	0	0	13.0578	2.91	444.058	506.788	8458.04	14946.1	-444.058	0	20.017	17.5143	21.115	0	0	30.1721	-506.682	22.9857	0
965	0	0	965	1	460.282	255.644	204.638	0	0	72.0429	63.9633	307.684	308.425	8598.38	14885	-307.684	0	10.8776	17.1693	20.1457	0	0	24.14	-496.362	32.7791	0
966	0	0	966	1	501.031	351.519	149.512	0	0	11.0816	105.512	426.345	266.681	8360.36	15042.8	-426.345	0	10.2779	18.0715	20.4967	0	0	30.2988	-501.373	29.4863	0
967	0	0	967	1	651.417	313.634	337.783	0	0	69.3737	54.8898	135.653	509.53	8501.39	14993.8	-135.653	0	17.0093	16.7671	19.6649	0	0	25.5069	-499.588	20.1296	0
969	0	0	969	1	570.262	328.054	242.208	0	0	12.7326	38.2833	350.125	471.029	8458.37	15010.4	-350.125	0	17.2335	16.9377	19.4657	0	0	25.9179	-498.596	24.0904	0
970	0	0	970	1	489.035	292.1	196.935	0	0	54.9631	-16.8902	368.771	434.449	8416.14	14965.9	-368.771	0	16.1683	15.798	19.5973	0	0	28.8901	-496.614	29.4255	0
971	0	0	971	1	371.292	251.108	120.184	0	0	107.665	57.6509	661.973	387.393	8363.44	14891.4	-661.973	0	18.1886	16.4573	19.8309	0	0	21.5795	-494.286	44.1375	0
972	0	0	972	1	614.687	386.409	228.277	0	0	9.24257	28.1717	453.437	486.222	8362.2	15020.5	-453.437	0	19.2606	17.1063	19.3295	0	0	23.1961	-497.955	21.7703	0
974	0	0	974	1	579.095	264.95	314.145	0	0	61.3825	2.90552	189.639	487.053	8509.38	14946.1	-189.639	0	16.5314	17.7562	19.9664	0	0	27.3811	-503.176	23.9062	0
975	0	0	975	1	460.053	232.418	227.635	0	0	92.5445	9.22755	196.276	288.552	8478.22	15039.4	-196.276	0	9.78896	17.5091	20.7037	0	0	39.0724	-505.122	33.1311	0
976	0	0	976	1	562.714	316.373	246.341	0	0	78.6281	38.4483	225.893	482.585	8392.47	15010.2	-225.893	0	16.461	18.5382	21.3345	0	0	21.3643	-504.659	25.394	0
977	0	0	977	1	477.241	266.747	210.494	0	0	48.5226	44.665	305.403	262.396	8322.92	15004	-305.403	0	9.27677	17.4618	20.0422	0	0	26.5447	-496.486	31.216	0
978	0	0	978	1	571.127	317.087	254.04	0	0	69.8618	-32.5137	181.26	603.573	8500.9	15081.2	-181.26	0	20.5938	16.7485	19.7265	0	0	25.6533	-501.496	24.0497	0
979	0	0	979	1	498.977	296.935	202.042	0	0	109.76	32.2498	375.027	302.072	8361.34	15016.4	-375.027	0	11.1406	17.2761	20.7955	0	0	18.291	-495.225	29.473	0
980	0	0	980	1	436.703	286.024	150.679	0	0	-31.8198	18.7811	519.267	350.265	8403.26	14930.2	-519.267	0	14.8845	17.8877	21.3554	0	0	19.9296	-499.94	36.1188	0
982	0	0	982	1	525.564	331.86	193.704	0	0	-49.2412	30.6396	166.421	349.301	8420.68	15018	-166.421	0	12.0385	17.4487	20.5721	0	0	28.1255	-500.846	27.4011	0
984	0	0	984	1	429.257	230.938	198.319	0	0	74.8254	81.0268	227.658	304.878	8495.94	15067.3	-227.658	0	10.3919	17.1882	20.5032	0	0	28.4283	-499.41	36.3699	0
986	0	0	986	1	447.881	288.26	159.621	0	0	105.039	53.593	448.608	323.457	8366.06	14995.1	-448.608	0	12.566	17.8654	20.7393	0	0	29.0605	-502.462	34.5917	0
987	0	0	987	1	633.421	383.573	249.848	0	0	53.5204	67.9292	337.911	525.663	8417.58	14980.7	-337.911	0	18.899	18.2892	20.7878	0	0	27.6726	-507.362	21.425	0
988	0	0	988	1	576.391	351.799	224.592	0	0	133.305	151.021	595.621	468.31	8337.8	14897.6	-595.621	0	20.5946	16.1633	20.7773	0	0	28.5615	-500.935	23.8213	0
989	0	0	989	1	496.933	289.724	207.209	0	0	93.2863	-39.9905	467.88	430.891	8377.81	14989	-467.88	0	17.4188	16.9562	19.637	0	0	44.2417	-505.533	29.1926	0
990	0	0	990	1	726.5	533.128	193.372	0	0	74.92	65.9817	508.188	727.507	8396.18	15082.3	-508.188	0	29.6623	16.5877	19.2056	0	0	49.4495	-514.605	17.3319	0
991	0	0	991	1	453.85	306.316	147.534	0	0	107.096	-73.6321	645.872	339.321	8364	15022.6	-645.872	0	16.4476	16.4818	18.9871	0	0	25.7346	-493.277	32.7479	0
992	0	0	992	1	624.304	374.068	250.236	0	0	70.7233	93.2352	389.119	568.407	8400.38	15055.1	-389.119	0	21.1051	16.2305	18.5116	0	0	27.0488	-497.062	20.976	0
993	0	0	993	1	380.801	253.853	126.948	0	0	71.33	-87.3362	568.572	355.976	8300.11	15036.3	-568.572	0	16.1515	17.9349	21.2773	0	0	21.3252	-500.576	44.1294	0
996	0	0	996	1	363.739	209.499	154.24	0	0	78.5571	175.011	433.997	213.647	8392.54	15172.6	-433.997	0	8.26369	16.2474	20.2869	0	0	22.6808	-491.016	45.5986	0
997	0	0	997	1	405.005	245.172	159.833	0	0	74.4107	-45.1083	584.496	365.482	8396.69	14994.1	-584.496	0	16.4551	17.3881	20.6771	0	0	28.7652	-501.874	39.7482	0
999	0	0	999	1	484.304	296.267	188.037	0	0	174.139	-38.4248	666.968	362.928	8396.62	14987.4	-666.968	0	17.7501	15.8382	19.2389	0	0	28.0995	-493.663	29.7336	0
1000	0	0	1000	1	445.729	325.458	120.27	0	0	86.122	13.4316	366.375	344.212	8285.32	15134.9	-366.375	0	12.6628	17.2844	20.4895	0	0	30.7136	-501.19	34.4911	0
1002	0	0	1002	1	557.693	320.703	236.99	0	0	44.6217	30.3924	249.158	470.519	8426.48	15018.3	-249.158	0	16.2422	17.768	20.4489	0	0	31.5538	-505.781	25.294	0
1003	0	0	1003	1	423.058	283.057	140.002	0	0	92.4515	127.532	474.969	292.951	8278.99	15020.8	-474.969	0	11.602	17.1376	21.2305	0	0	33.8519	-502.996	37.4074	0
1004	0	0	1004	1	431.74	257.438	174.303	0	0	-37.1206	23.5489	458.871	317.447	8408.56	15124.8	-458.871	0	12.8295	15.8541	19.3946	0	0	26.692	-492.146	35.0226	0
1005	0	0	1005	1	509.446	279.06	230.386	0	0	21.0396	-1.90843	324.429	304.237	8350.4	15050.6	-324.429	0	11.007	16.4842	19.8902	0	0	27.0161	-495.113	28.1115	0
1006	0	0	1006	1	457.29	267.409	189.881	0	0	74.5994	18.4953	514.978	351.36	8396.5	15030.2	-514.978	0	14.5256	16.816	19.3557	0	0	25.3588	-495.311	32.665	0
1007	0	0	1007	1	457.254	298.081	159.174	0	0	70.5749	55.3317	418.322	339.897	8300.87	14993.3	-418.322	0	12.9171	17.0401	19.0391	0	0	21.8149	-492.884	32.6466	0
1009	0	0	1009	1	441.48	228.095	213.385	0	0	83.3504	55.132	195.417	326.272	8487.41	15093.2	-195.417	0	11.0181	16.958	20.1205	0	0	29.8838	-498.484	34.6874	0
1010	0	0	1010	1	441.015	256.762	184.254	0	0	30.1235	5.52218	267.696	284.516	8440.98	14943.5	-267.696	0	9.95643	17.2485	20.2502	0	0	34.8861	-501.576	34.9159	0
1013	0	0	1013	1	378.27	232.829	145.441	0	0	93.6404	20.2564	441.149	330.868	8377.46	15028.4	-441.149	0	12.8506	15.0601	17.6169	0	0	26.0365	-486.216	40.9919	0
1014	0	0	1014	1	384.635	201.676	182.959	0	0	14.0375	-22.5449	386.238	249.756	8457.06	15071.2	-386.238	0	9.49718	16.4008	19.3449	0	0	22.795	-490.411	41.6449	0
1015	0	0	1015	1	528.412	270.447	257.965	0	0	40.6193	1.5568	326.478	427.832	8430.48	15047.1	-326.478	0	15.4329	16.7852	19.1563	0	0	27.4689	-496.963	26.6229	0
1016	0	0	1016	1	399.548	252.754	146.794	0	0	43.8074	106.49	372.918	320.345	8427.29	15141.5	-372.918	0	11.8014	16.1852	18.5502	0	0	26.1645	-491.187	38.9302	0
1018	0	0	1018	1	425.97	257.197	168.773	0	0	71.3747	94.7031	622.426	335.368	8499.39	14954	-622.426	0	15.119	15.3247	19.2307	0	0	30.5268	-492.83	35.3808	0
1019	0	0	1019	1	423.376	240.843	182.533	0	0	37.9463	10.3938	232.507	280.043	8433.15	15038.3	-232.507	0	9.64375	15.614	18.8855	0	0	34.6241	-493.307	35.6939	0
1021	0	0	1021	1	570.603	326.39	244.214	0	0	52.7602	52.5442	390.645	398.659	8418.34	14996.1	-390.645	0	14.8749	17.4772	19.0876	0	0	29.8706	-499.76	24.1225	0
1025	0	0	1025	1	392.761	229.726	163.035	0	0	2.28748	-39.1854	596.764	218.975	8369.15	14988.2	-596.764	0	10.0753	16.1468	19.8386	0	0	20.1307	-488.437	40.4863	0
1026	0	0	1026	1	535.772	292.081	243.691	0	0	101.256	-16.3981	229.29	354.888	8369.84	15065.1	-229.29	0	12.2248	16.5683	19.2626	0	0	21.7317	-492.616	26.0833	0
1029	0	0	1029	1	497.388	346.101	151.287	0	0	34.5663	162.289	453.349	490.747	8436.53	14986	-453.349	0	19.3206	16.9246	19.7273	0	0	40.0738	-505.834	29.1712	0
1030	0	0	1030	1	442.064	223.617	218.448	0	0	73.6197	8.43427	127.546	347.398	8397.48	15040.2	-127.546	0	11.6262	17.627	19.4936	0	0	31.1101	-500.359	34.6743	0
1031	0	0	1031	1	480.76	266.435	214.325	0	0	35.1558	-68.3506	250.826	342.976	8535.6	15117	-250.826	0	12.1752	16.5063	19.6691	0	0	27.8163	-496.414	30.4235	0
1032	0	0	1032	1	572.017	308.577	263.439	0	0	46.6744	35.5783	240.743	415.104	8524.09	15013.1	-240.743	0	14.2726	16.456	19.5812	0	0	32.8822	-499.571	23.8899	0
1034	0	0	1034	1	504.36	274.666	229.694	0	0	13.663	14.643	304.538	410.963	8357.78	15034	-304.538	0	14.6698	17.8646	19.8643	0	0	23.3205	-499.051	28.9597	0
1037	0	0	1037	1	373.882	230.765	143.117	0	0	95.3838	29.7761	441.715	222.777	8276.06	15018.9	-441.715	0	8.63984	16.7872	19.0599	0	0	36.935	-496.87	43.4889	0
1040	0	0	1040	1	671.684	381.911	289.773	0	0	39.009	58.2277	307.562	580.367	8432.09	14990.4	-307.562	0	20.5484	16.5148	19.4044	0	0	35.4655	-504.064	19.2352	0
1042	0	0	1042	1	496.868	303.785	193.083	0	0	7.0986	0.178606	249.833	356.709	8364.34	15048.5	-249.833	0	12.4588	16.4228	18.2921	0	0	26.2636	-492.125	28.6138	0
1043	0	0	1043	1	509.798	260.126	249.672	0	0	138.382	86.6449	316.19	476.158	8432.38	15061.7	-316.19	0	16.8809	16.0083	18.9965	0	0	28.2622	-496.561	27.679	0
1046	0	0	1046	1	470.594	252.922	217.672	0	0	67.8997	49.3699	422.25	243.432	8403.2	15099	-422.25	0	9.28706	16.3122	19.2121	0	0	21.3331	-489.066	31.1273	0
1047	0	0	1047	1	529.812	325.236	204.576	0	0	84.7754	-8.76351	334.112	523.231	8386.33	14957.8	-334.112	0	18.9336	16.6328	19.2277	0	0	35.9978	-503.741	26.4987	0
1048	0	0	1048	1	695.1	424.762	270.338	0	0	17.4045	32.7123	358.919	648.779	8453.7	15015.9	-358.919	0	23.8714	17.9875	20.4959	0	0	23.0909	-506.114	18.8075	0
1049	0	0	1049	1	392.545	262.763	129.782	0	0	148.896	93.8674	561.832	272.806	8322.2	15154.1	-561.832	0	11.6362	15.7308	19.5749	0	0	26.2198	-491.184	40.1608	0
1051	0	0	1051	1	454.619	248.561	206.057	0	0	-5.9552	64.8412	341.373	307.777	8277.74	15183.1	-341.373	0	11.2237	17.6719	19.9723	0	0	34.8715	-502.476	33.5061	0
1052	0	0	1052	1	546.678	285.485	261.193	0	0	119.449	-32.1948	355.151	452.519	8451.31	15080.9	-355.151	0	16.7245	16.4307	19.5988	0	0	39.9236	-503.579	25.4135	0
1054	0	0	1054	1	533.773	320.327	213.446	0	0	93.3892	3.27035	396.995	483.754	8477.37	14945.7	-396.995	0	18.2331	16.4914	19.5978	0	0	27.2006	-499.097	26.2803	0
1055	0	0	1055	1	512.846	272.882	239.964	0	0	-14.8428	24.3389	306.006	414.546	8485.94	15024.3	-306.006	0	14.8965	15.6494	20.1232	0	0	34.9055	-499.982	27.6361	0
1056	0	0	1056	1	508.63	314.968	193.662	0	0	15.0566	79.3321	362.148	435.519	8456.04	14969.3	-362.148	0	16.0078	16.902	20.2139	0	0	31.2634	-502.551	28.4037	0
1057	0	0	1057	1	421.489	231.471	190.019	0	0	-49.1035	82.1385	181.879	326.666	8520.2	15066.2	-181.879	0	11.2831	16.1421	19.3363	0	0	22.6418	-491.107	36.3608	0
1058	0	0	1058	1	497.641	264.289	233.353	0	0	76.6817	62.0681	185.889	295.763	8494.08	15086.3	-185.889	0	9.96446	17.1261	19.8979	0	0	29.8175	-497.701	29.2699	0
1059	0	0	1059	1	453.73	268.178	185.552	0	0	35.0198	91.4797	405.23	374.612	8436.08	14957.2	-405.23	0	14.1376	16.9156	19.4921	0	0	34.6528	-500.724	33.1185	0
1060	0	0	1060	1	421.807	215.994	205.813	0	0	10.5886	-18.2649	213.285	262.182	8360.85	14967.3	-213.285	0	9.06665	15.6726	19.8226	0	0	23.0399	-489.827	36.285	0
1062	0	0	1062	1	444.079	254.604	189.475	0	0	-14.3307	58.5856	300.829	264.385	8485.43	14990.1	-300.829	0	9.43951	16.465	20.7809	0	0	34.3046	-499.946	34.418	0
1063	0	0	1063	1	436.305	253.194	183.11	0	0	17.5946	-81.3774	593.26	292.076	8353.85	15030.4	-593.26	0	13.6337	16.7443	19.9532	0	0	31.2439	-497.664	35.1181	0
1065	0	0	1065	1	505.495	341.817	163.678	0	0	68.7335	56.1662	548.794	544.154	8402.37	14992.5	-548.794	0	23.0219	15.609	18.3305	0	0	33.4302	-497.63	27.6825	0
1066	0	0	1066	1	466.68	293.88	172.8	0	0	23.6839	-11.7431	358.641	325.221	8447.42	15060.4	-358.641	0	12.0583	15.9021	20.1187	0	0	34.3878	-498.081	31.6279	0
1067	0	0	1067	1	581.103	333.036	248.067	0	0	35.0412	103.318	395.133	435.168	8436.06	15045	-395.133	0	16.3057	16.2414	20.0904	0	0	32.127	-500.411	23.4359	0
1068	0	0	1068	1	480.815	300.726	180.089	0	0	33.564	48.6954	357.845	403.494	8437.54	15000	-357.845	0	14.7599	16.7272	18.0616	0	0	28.238	-494.272	29.9845	0
1069	0	0	1069	1	387.162	229.533	157.629	0	0	78.9334	18.7302	291.363	284.966	8392.17	15129.6	-291.363	0	10.0077	15.7547	18.1085	0	0	25.3934	-487.402	40.2811	0
1070	0	0	1070	1	479.214	289.298	189.916	0	0	60.6967	75.9611	432.718	263.454	8310.74	14972.7	-432.718	0	10.1158	17.1208	18.8016	0	0	30.1317	-494.503	30.5087	0
1071	0	0	1071	1	559.883	349.484	210.399	0	0	30.7644	13.9369	271.607	467.944	8440.34	15034.7	-271.607	0	16.3776	17.6685	20.0003	0	0	47.5612	-511.886	25.0252	0
1072	0	0	1072	1	392.751	265.462	127.289	0	0	-17.2819	-51.3263	440.107	262.559	8388.72	14900.7	-440.107	0	10.6179	16.4956	20.2778	0	0	23.081	-493.515	40.8876	0
1073	0	0	1073	1	339.202	158.823	180.379	0	0	34.0619	145.887	159.752	171.604	8337.38	15002.4	-159.752	0	5.81365	17.745	20.1943	0	0	23.488	-494.287	51.6361	0
1074	0	0	1074	1	447.371	271.001	176.37	0	0	129.09	49.8925	349.017	355.282	8441.67	14899.1	-349.017	0	12.8571	16.0472	19.0816	0	0	30.8637	-494.681	33.2703	0
1076	0	0	1076	1	431.087	265.361	165.725	0	0	55.9277	36.4725	389.349	263.588	8315.51	15111.8	-389.349	0	9.84136	16.4077	20.1286	0	0	30.3604	-495.809	35.6393	0
1078	0	0	1078	1	476.087	270.85	205.237	0	0	129.114	56.7159	359.11	285.768	8341.99	14991.9	-359.11	0	10.4041	16.936	20.551	0	0	28.4631	-497.966	31.2874	0
1079	0	0	1079	1	374.029	219.426	154.603	0	0	-32.5056	-20.6944	482.651	218.039	8503.61	14969.7	-482.651	0	9.0789	16.6096	19.9714	0	0	19.0685	-489.758	43.8307	0
1081	0	0	1081	1	456.707	280.22	176.487	0	0	85.1921	32.7881	440.951	394.529	8385.91	15015.9	-440.951	0	15.2889	16.3325	20.4239	0	0	33.6154	-501.36	32.8925	0
1082	0	0	1082	1	562.407	331.113	231.294	0	0	50.5224	35.7813	319.088	367.853	8320.92	15012.9	-319.088	0	13.1153	17.9219	20.6504	0	0	40.4247	-508.384	25.0897	0
1083	0	0	1083	1	440.922	269.225	171.697	0	0	44.1679	82.9839	314.081	339.713	8426.93	15065.3	-314.081	0	12.0534	15.5663	19.0843	0	0	32.373	-493.634	33.7482	0
1084	0	0	1084	1	530.855	275.109	255.747	0	0	172.796	79.7964	118.459	335.133	8298.31	14968.9	-118.459	0	11.2639	16.7923	20.1992	0	0	33.9254	-500.405	26.7255	0
1085	0	0	1085	1	512.709	260.943	251.766	0	0	178.302	59.518	409.787	374.954	8392.46	14989.1	-409.787	0	14.2409	17.0603	20.9957	0	0	28.6907	-502.001	28.3539	0
1086	0	0	1086	1	441.767	294.676	147.092	0	0	68.3905	25.5313	426.256	338.02	8402.71	15023.1	-426.256	0	12.9822	16.5665	19.9073	0	0	25.1491	-495.138	34.4035	0
1087	0	0	1087	1	489.03	249.073	239.957	0	0	25.7139	29.3972	115.401	344.158	8445.39	15019.3	-115.401	0	11.5248	16.4986	19.0964	0	0	27.7389	-494.651	29.5279	0
1089	0	0	1089	1	526.305	340.924	185.382	0	0	48.9278	52.3327	550.138	437.238	8322.51	15096	-550.138	0	18.5775	16.4771	20.7907	0	0	25.1671	-499.429	27.0984	0
1091	0	0	1091	1	475.277	266.583	208.695	0	0	35.9485	59.2223	386.627	342.3	8335.49	14989.4	-386.627	0	12.7592	16.5229	20.0072	0	0	33.3619	-499.308	31.0318	0
1092	0	0	1092	1	377.181	218.804	158.377	0	0	0.681676	-34.7177	306.429	213.833	8271.1	14884.1	-306.429	0	7.75901	15.3605	18.6224	0	0	27.0108	-486.788	41.8542	0
1094	0	0	1094	1	398.82	246.389	152.43	0	0	115.464	94.4489	508.373	313.649	8255.98	15153.5	-508.373	0	12.7508	15.4911	18.5745	0	0	29.2927	-490.667	38.6713	0
1095	0	0	1095	1	412.671	282.574	130.097	0	0	35.6088	47.0547	624.379	337.864	8335.83	15001.6	-624.379	0	15.4269	16.3603	19.4445	0	0	22.9784	-492.924	37.6359	0
1096	0	0	1096	1	420.114	251.28	168.834	0	0	119.5	127.552	400.526	304.171	8451.26	15120.4	-400.526	0	11.3926	16.4218	19.8691	0	0	35.1486	-498.752	36.8851	0
1097	0	0	1097	1	346.582	168.177	178.405	0	0	159.988	12.1476	120.122	242.733	8410.77	15136.2	-120.122	0	8.1614	15.8285	19.5043	0	0	27.0714	-491.052	48.2124	0
1098	0	0	1098	1	569.043	254.324	314.719	0	0	4.08564	63.4583	214.55	554.727	8467.01	15084.9	-214.55	0	19.019	16.4619	20.1134	0	0	23.0173	-499.48	24.1796	0
1099	0	0	1099	1	615.722	361.329	254.393	0	0	25.9564	-11.4874	285.968	709.137	8445.14	15060.1	-285.968	0	25.142	15.6556	19.539	0	0	26.4743	-501.569	21.4324	0
1100	0	0	1100	1	404.307	206.263	198.045	0	0	177.375	120.195	461.876	199.992	8293.73	15028.1	-461.876	0	7.88722	16.624	20.119	0	0	31.4128	-495.501	39.1992	0
1102	0	0	1102	1	480.124	267.417	212.708	0	0	141.401	100.411	296.126	306.141	8529.02	15147.6	-296.126	0	10.7485	14.9736	19.8767	0	0	26.1032	-490.44	29.956	0
1103	0	0	1103	1	353.879	205.248	148.632	0	0	41.5235	4.43012	214.638	255.104	8429.58	15044.2	-214.638	0	8.73729	15.5598	18.8724	0	0	19.6038	-485.418	46.2061	0
1104	0	0	1104	1	483.508	310.273	173.234	0	0	109.177	111.618	426.686	442.709	8461.58	15036.7	-426.686	0	16.8772	15.4765	18.2997	0	0	28.2599	-492.659	29.3793	0
1105	0	0	1105	1	472.773	308.62	164.153	0	0	62.7804	47.8178	355.36	391.572	8507.98	15100.5	-355.36	0	14.2446	15.3009	18.4062	0	0	16.6076	-485.46	30.2766	0
1106	0	0	1106	1	407.08	227.081	179.998	0	0	35.3541	26.0247	338.274	293.538	8435.75	14923	-338.274	0	10.6274	16.2614	17.4278	0	0	29.4093	-489.761	37.4304	0
1109	0	0	1109	1	346.86	190.249	156.612	0	0	87.7776	72.2805	309.656	187.995	8383.32	15076	-309.656	0	6.63031	15.5562	19.1641	0	0	42.8923	-495.011	47.7565	0
1110	0	0	1110	1	559.403	309.596	249.807	0	0	-31.4279	43.5021	294.77	363.937	8402.87	15005.2	-294.77	0	13.0392	16.6899	19.2571	0	0	38.1723	-500.161	24.6162	0
1111	0	0	1111	1	475.985	287.64	188.345	0	0	79.4535	43.4422	437.173	267.802	8391.65	15005.2	-437.173	0	10.3334	16.6394	19.3768	0	0	33.6576	-496.98	30.8098	0
1112	0	0	1112	1	481.276	293.342	187.934	0	0	125.64	43.6927	245.767	278.843	8445.12	15005	-245.767	0	9.57939	15.6914	18.5972	0	0	46.3987	-498.364	29.741	0
1113	0	0	1113	1	526.06	338.76	187.3	0	0	88.6053	19.885	572.857	458.602	8382.5	15028.8	-572.857	0	19.9417	15.9891	19.9958	0	0	24.415	-496.763	26.7583	0
1114	0	0	1114	1	415.754	239.028	176.727	0	0	73.9337	82.5463	263.598	275.485	8496.83	14966.1	-263.598	0	9.51268	16.4916	19.8023	0	0	33.2071	-497.24	37.45	0
1116	0	0	1116	1	359.709	222.083	137.626	0	0	78.0712	50.7334	509.642	249.824	8393.03	14997.9	-509.642	0	10.2151	15.7179	18.9283	0	0	29.0157	-490.857	45.2502	0
1117	0	0	1117	1	519.352	313.66	205.692	0	0	72.1334	75.5863	388.833	391.127	8398.97	14973.1	-388.833	0	14.5223	15.9528	18.8665	0	0	29.3204	-494.612	26.9263	0
1119	0	0	1119	1	390.312	237.587	152.725	0	0	-29.5187	-73.5554	400.974	215.228	8301.3	15022.6	-400.974	0	8.55615	16.2435	18.4012	0	0	19.4142	-485.025	40.2257	0
1121	0	0	1121	1	570.629	336.983	233.646	0	0	63.6806	45.2149	379.194	321.176	8307.76	15103.1	-379.194	0	11.8804	17.723	21.7188	0	0	34.8124	-506.717	24.7767	0
1122	0	0	1122	1	450.394	290.716	159.677	0	0	52.137	32.0595	439.542	383.595	8418.96	15016.6	-439.542	0	14.8951	16.0146	19.7085	0	0	33.8397	-498.789	33.1626	0
1124	0	0	1124	1	383.632	232.656	150.976	0	0	49.6738	37.9632	441.4	248.465	8421.43	15110.4	-441.4	0	9.65592	16.0476	20.7405	0	0	31.1266	-496.702	42.2656	0
1125	0	0	1125	1	506.944	320.977	185.966	0	0	26.1454	49.8688	467.226	318.47	8444.96	14998.8	-467.226	0	12.6642	16.4775	19.3683	0	0	35.5972	-498.507	28.1559	0
1127	0	0	1127	1	487.703	270.694	217.009	0	0	139.681	10.7816	206.032	306.728	8331.42	15137.5	-206.032	0	10.4586	18.5034	20.8475	0	0	30.5047	-504.358	30.8928	0
1132	0	0	1132	1	669.183	465.293	203.89	0	0	12.9632	26.9153	404.567	675.651	8458.14	15021.7	-404.567	0	25.7457	17.0593	19.1557	0	0	45.1869	-512.822	19.3924	0
1133	0	0	1133	1	596.025	337.409	258.615	0	0	84.8506	-29.7644	241.511	378.381	8286.59	15078.4	-241.511	0	13.1398	16.0424	19.8916	0	0	34.0787	-498.71	22.5547	0
1135	0	0	1135	1	583.838	408.542	175.296	0	0	8.32722	104.668	670.822	537.634	8363.11	14944	-670.822	0	25.6915	16.9816	20.376	0	0	34.1091	-506.416	23.5355	0
1137	0	0	1137	1	400.035	202.108	197.927	0	0	15.7013	59.9289	281.715	261.93	8455.4	15088.4	-281.715	0	9.19138	16.6903	20.2727	0	0	23.5298	-493.87	39.9128	0
1138	0	0	1138	1	477.8	295.634	182.166	0	0	66.1518	-26.8727	358.35	347.158	8305.29	15075.5	-358.35	0	12.8493	17.6781	20.7935	0	0	33.1881	-504.942	31.4854	0
1140	0	0	1140	1	389.918	200.414	189.504	0	0	9.17538	36.816	77.0657	240.811	8262.6	15111.5	-77.0657	0	8.05759	16.6943	19.516	0	0	33.4608	-495.113	41.0737	0
1141	0	0	1141	1	530.671	343.939	186.732	0	0	61.1432	136.407	505.609	392.385	8409.96	15011.9	-505.609	0	15.9805	15.5103	18.6721	0	0	29.445	-492.647	25.9553	0
1143	0	0	1143	1	620.065	322.774	297.291	0	0	89.7177	62.036	358.399	509.703	8381.38	14986.6	-358.399	0	18.5257	16.2022	19.9905	0	0	43.0203	-507.606	21.4395	0
1144	0	0	1144	1	396.249	238.381	157.868	0	0	53.8803	89.5559	463.54	206.505	8417.22	15058.8	-463.54	0	8.12423	16.1532	19.6339	0	0	29.6225	-492.637	39.881	0
1147	0	0	1147	1	371.279	265.091	106.187	0	0	40.9493	15.9872	395.464	218.042	8330.49	15032.7	-395.464	0	8.22376	16.2365	19.962	0	0	19.6493	-488.879	44.0685	0
1148	0	0	1148	1	429.351	265.085	164.265	0	0	119.266	9.77736	536.375	358.135	8351.83	15038.9	-536.375	0	15.1035	16.5543	19.4467	0	0	43.0508	-503.344	35.6485	0
1149	0	0	1149	1	498.22	283.843	214.377	0	0	117.344	-37.3042	495.682	357.788	8353.76	15086	-495.682	0	14.7938	16.636	18.7878	0	0	42.0093	-501.534	28.7264	0
1150	0	0	1150	1	473.091	246.993	226.098	0	0	82.9188	134.904	289.169	394.617	8388.18	15013.4	-289.169	0	13.826	17.7187	19.032	0	0	30.3519	-500.657	31.3621	0
1151	0	0	1151	1	330.337	206.325	124.012	0	0	37.65	-182.313	442.819	160.636	8234.13	15031.7	-442.819	0	7.06444	17.4108	20.1443	0	0	30.8355	-496.172	53.444	0
1152	0	0	1152	1	519.263	303.507	215.756	0	0	103.832	24.2319	195.647	329.797	8367.27	15124.1	-195.647	0	11.1646	17.4095	20.0311	0	0	36.6232	-503.157	27.7075	0
1153	0	0	1153	1	340.133	193.956	146.178	0	0	120.851	-21.2871	506.943	306.036	8449.91	14870.6	-506.943	0	12.7013	16.3992	19.5934	0	0	20.4726	-491.204	50.0551	0
1154	0	0	1154	1	498.543	297.291	201.252	0	0	54.0611	36.3422	256.236	316.751	8417.04	15012.3	-256.236	0	10.9453	16.6852	19.5269	0	0	30.6859	-496.786	28.9358	0
1155	0	0	1155	1	409.548	235.194	174.353	0	0	153.729	46.1159	321.71	246.324	8317.37	14902.9	-321.71	0	8.79238	15.4382	18.9622	0	0	33.7758	-491.785	37.3675	0
1156	0	0	1156	1	508.946	325.537	183.409	0	0	61.1587	89.7735	289.748	524.746	8409.94	15058.5	-289.748	0	18.3501	15.6344	18.7746	0	0	21.7483	-493.036	27.5569	0
1158	0	0	1158	1	469.305	299.123	170.182	0	0	113.309	69.9256	503.478	341.64	8258.13	15078.4	-503.478	0	13.8516	15.6648	19.8233	0	0	25.6861	-493.244	31.1896	0
1159	0	0	1159	1	531.481	319.058	212.423	0	0	89.3763	61.4009	484.867	416.797	8282.06	15086.9	-484.867	0	16.6602	16.2441	19.0988	0	0	34.0222	-498.722	26.2337	0
1160	0	0	1160	1	485.576	261.22	224.356	0	0	67.122	-9.58152	236.094	345.755	8105	15157.9	-236.094	0	11.9311	15.6757	18.5399	0	0	27.0973	-490.695	29.3523	0
1161	0	0	1161	1	536.716	336.788	199.928	0	0	25.6906	95.402	406.679	563.458	8345.75	15052.9	-406.679	0	21.3254	17.5487	19.4862	0	0	34.283	-506.526	26.3634	0
1162	0	0	1162	1	471.05	276.927	194.123	0	0	91.3572	16.4813	368.627	416.441	8379.74	15032.2	-368.627	0	15.3323	16.5644	18.9657	0	0	47.4746	-505.51	31.1003	0
1163	0	0	1163	1	443.065	283.311	159.753	0	0	58.1676	11.1751	397.844	279.356	8313.27	15037.5	-397.844	0	10.5414	16.2398	19.6016	0	0	37.6294	-497.959	34.0043	0
1165	0	0	1165	1	449.229	233.356	215.873	0	0	75.7344	51.0482	160.238	389.819	8395.37	15097.3	-160.238	0	13.0653	15.5314	18.4876	0	0	32.3008	-494.129	32.6436	0
1166	0	0	1166	1	372.827	225.462	147.365	0	0	38.0562	112.816	431.015	262.127	8333.38	15035.5	-431.015	0	10.0836	17.3835	20.1966	0	0	24.5694	-496.091	44.6328	0
1168	0	0	1168	1	457.689	307.477	150.212	0	0	27.0786	81.8766	409.698	404.773	8344.36	15066.4	-409.698	0	15.3515	15.9309	18.7676	0	0	22.3622	-491.205	32.0605	0
1169	0	0	1169	1	438.37	235.11	203.26	0	0	22.7674	32.1864	268.18	331.329	8249.01	15116.1	-268.18	0	11.5653	17.153	19.444	0	0	26.5714	-495.958	34.8687	0
1170	0	0	1170	1	491.171	283.159	208.012	0	0	45.3724	12.7112	323.73	352.3	8326.07	15135.6	-323.73	0	12.6494	16.5308	20.3599	0	0	31.7814	-499.866	29.7375	0
1171	0	0	1171	1	593.346	388.614	204.732	0	0	93.0704	47.8959	374.006	405.018	8378.03	15000.8	-374.006	0	14.8962	16.3269	18.2254	0	0	25.8394	-492.306	22.4178	0
1172	0	0	1172	1	499.686	300.125	199.561	0	0	105.808	95.1879	514.513	484.415	8365.29	15053.1	-514.513	0	19.7925	16.6816	20.4416	0	0	28.0054	-501.947	29.106	0
1173	0	0	1173	1	523.563	299.748	223.815	0	0	41.3702	10.3837	206.313	434.929	8429.73	15137.9	-206.313	0	14.8439	16.6614	19.4391	0	0	36.2778	-502.079	27.0014	0
1174	0	0	1174	1	379.155	235.184	143.97	0	0	6.34332	44.2226	151.178	288.714	8464.76	15104.1	-151.178	0	9.74636	17.0204	19.8906	0	0	28.9589	-497.42	43.1691	0
1175	0	0	1175	1	677.788	447.962	229.826	0	0	63.9224	32.9791	341.604	639.685	8407.18	15015.7	-341.604	0	23.1001	17.5739	20.3708	0	0	36.3475	-510.923	19.3558	0
1176	0	0	1176	1	385.267	258.163	127.105	0	0	15.2856	42.8827	558.425	359.951	8256.49	15105.4	-558.425	0	15.5348	16.3403	19.3445	0	0	24.0595	-493.729	41.5103	0
1177	0	0	1177	1	500.519	308.867	191.652	0	0	60.2736	82.6064	362.861	352.61	8311.17	15065.7	-362.861	0	12.8693	16.7486	19.6942	0	0	29.0502	-497.572	28.8467	0
1178	0	0	1178	1	605.859	357.705	248.154	0	0	110.551	52.7398	348.784	558.422	8360.55	15095.6	-348.784	0	20.182	16.8914	20.1333	0	0	42.1299	-510.103	22.31	0
1179	0	0	1179	1	458.945	214.979	243.966	0	0	21.4102	63.3672	341.515	349.748	8449.69	15085	-341.515	0	12.6718	15.9935	19.9943	0	0	26.6862	-495.281	32.3796	0
1180	0	0	1180	1	434.797	228.62	206.177	0	0	106.878	29.6473	206.944	307.291	8364.22	15019	-206.944	0	10.4294	15.9788	18.7584	0	0	20.9674	-488.025	34.4876	0
1181	0	0	1181	1	512.66	313.17	199.49	0	0	109.399	116.244	555.105	388.525	8361.7	14932.4	-555.105	0	16.4356	17.4909	20.1032	0	0	28.3254	-500.901	28.2531	0
1182	0	0	1182	1	557.439	339.765	217.674	0	0	90.1601	37.3239	615.172	416.402	8380.94	15011.3	-615.172	0	18.7612	16.7505	18.9033	0	0	27.8823	-495.717	24.6673	0
1183	0	0	1183	1	664.284	432.847	231.438	0	0	196.262	38.741	661.223	652.692	8274.84	15009.9	-661.223	0	31.0435	15.5223	20.0428	0	0	37.346	-506.81	19.4259	0
1184	0	0	1184	1	516.498	347.32	169.178	0	0	-10.7892	-0.678398	369.761	441.543	8382.23	15049.3	-369.761	0	16.5948	16.8217	19.4271	0	0	35.9107	-502.165	27.562	0
1185	0	0	1185	1	505.539	349.248	156.291	0	0	46.4273	98.4709	586.949	458.56	8325.01	15049.8	-586.949	0	20.0652	17.2669	20.4235	0	0	32.9336	-504.828	28.8286	0
1187	0	0	1187	1	474.99	306.873	168.117	0	0	20.2863	61.3774	679.189	451.32	8351.15	14887.6	-679.189	0	21.773	16.1678	19.3751	0	0	26.8767	-496.967	30.7209	0
1188	0	0	1188	1	539.476	311.291	228.184	0	0	124.314	49.3958	398.694	399.86	8346.79	15098.9	-398.694	0	14.9741	16.7685	20.0152	0	0	32.2	-501.119	26.0839	0
1189	0	0	1189	1	508.902	323.197	185.705	0	0	6.3286	57.2593	279.142	325.317	8365.11	14991.4	-279.142	0	11.4276	19.1202	20.7228	0	0	52.4252	-515.321	29.2476	0
1190	0	0	1190	1	481.242	275.675	205.567	0	0	21.5655	69.1441	420.065	304.746	8349.87	15079.2	-420.065	0	11.6681	17.3626	20.0075	0	0	33.5011	-501.18	30.8025	0
1191	0	0	1191	1	505.888	334.388	171.5	0	0	135.1	10.5299	410.874	397.777	8336	15038.1	-410.874	0	15.1431	17.4465	21.0813	0	0	33.3555	-505.72	29.0465	0
1192	0	0	1192	1	488.674	242.664	246.01	0	0	-35.0253	8.9943	42.4352	351.451	8506.13	15039.7	-42.4352	0	11.9092	18.3799	19.7773	0	0	30.8628	-502.745	30.4263	0
1193	0	0	1193	1	407.167	219.711	187.456	0	0	32.5865	-30.7629	258.963	212.047	8338.85	14979.8	-258.963	0	7.45426	17.8307	20.7298	0	0	25.4161	-497.909	39.6921	0
1194	0	0	1194	1	397.965	273.963	124.002	0	0	148.247	8.47351	408.432	322.691	8322.85	15040.2	-408.432	0	12.2845	17.272	19.9467	0	0	21.6924	-495.431	40.3811	0
1195	0	0	1195	1	512.229	335.965	176.263	0	0	127.553	135.974	524.651	413.401	8343.55	14912.7	-524.651	0	17.0616	15.8455	20.21	0	0	32.5238	-499.228	27.772	0
1196	0	0	1196	1	485.339	251.9	233.439	0	0	79.958	12.7456	229.306	452.121	8391.14	15135.6	-229.306	0	15.4875	16.9549	19.5669	0	0	33.6938	-502.141	30.1527	0
1198	0	0	1198	1	414.287	269.382	144.905	0	0	55.3217	34.2217	582.489	299.546	8415.78	15014.4	-582.489	0	13.1383	15.9807	19.3266	0	0	31.161	-494.054	37.1848	0
1199	0	0	1199	1	754.571	489.977	264.593	0	0	61.0705	35.1753	339.124	755.53	8410.03	15013.5	-339.124	0	27.2395	16.8084	19.1858	0	0	22.5542	-502.129	16.5264	0
1200	0	0	1200	1	461.599	263.936	197.664	0	0	105.191	13.1688	458.791	368.002	8266.25	15035.5	-458.791	0	14.516	16.9277	20.241	0	0	34.1301	-502.093	32.5814	0
1201	0	0	1201	1	516.402	340.911	175.491	0	0	82.7652	-7.51312	553.854	437.072	8388.34	15056.2	-553.854	0	18.8322	17.0946	20.183	0	0	29.9809	-502.267	27.863	0
1202	0	0	1202	1	472.495	287.024	185.471	0	0	-8.47138	-5.80145	426.794	448.634	8479.57	15054.5	-426.794	0	17.6187	17.1915	19.5133	0	0	13.4964	-493.006	31.3841	0
1203	0	0	1203	1	553.452	321.451	232.001	0	0	-5.80876	15.3241	354.25	408.686	8377.25	15033.3	-354.25	0	15.1195	18.0934	19.3886	0	0	30.6512	-502.197	25.3918	0
1204	0	0	1204	1	622.247	378.88	243.366	0	0	70.007	18.4353	258.883	483.847	8401.09	15030.2	-258.883	0	16.7522	17.2139	18.9856	0	0	30.2713	-500.422	21.3716	0
1205	0	0	1205	1	583.154	368.276	214.878	0	0	119.222	61.2205	511.676	417.164	8351.88	14987.4	-511.676	0	17.0485	16.5825	19.8588	0	0	38.6626	-503.704	23.3626	0
1206	0	0	1206	1	510.562	349.148	161.414	0	0	109.532	5.06382	551.958	457.622	8361.57	14943.9	-551.958	0	19.5931	16.9398	19.8913	0	0	20.2816	-496.8	28.1767	0
1207	0	0	1207	1	578.95	327.052	251.898	0	0	-7.34682	32.4692	212.261	385.297	8478.45	15016.2	-212.261	0	13.2627	17.0897	19.2008	0	0	32.7654	-499.883	23.5785	0
1208	0	0	1208	1	529.681	278.533	251.149	0	0	150.305	47.8174	282.827	374.607	8420.46	15100.5	-282.827	0	13.0956	15.8504	19.3783	0	0	38.6731	-499.563	26.3069	0
1209	0	0	1209	1	480.971	307.737	173.234	0	0	76.527	35.2576	368.777	322.246	8394.57	15013.4	-368.777	0	11.8358	15.9018	18.4938	0	0	33.2953	-493.52	29.8124	0
1210	0	0	1210	1	613.333	336.673	276.66	0	0	62.903	48.9327	299.594	610.735	8408.2	14999.7	-299.594	0	21.4836	16.4376	19.2046	0	0	30.2231	-502.157	21.6605	0
1211	0	0	1211	1	475.392	288.792	186.6	0	0	111.047	120.336	289.275	304.898	8459.71	15028	-289.275	0	10.6631	15.8459	18.2775	0	0	24.7668	-488.496	30.2099	0
1212	0	0	1212	1	371.665	209.447	162.218	0	0	-2.23485	97.8346	483.148	229.41	8473.34	15050.5	-483.148	0	9.27731	15.3019	19.5754	0	0	25.4551	-488.565	43.2073	0
1213	0	0	1213	1	458.088	278.069	180.019	0	0	92.0805	69.58	381.023	263.755	8279.36	14979.1	-381.023	0	9.73158	16.6462	20.0427	0	0	40.0861	-500.609	32.7531	0
1214	0	0	1214	1	622.711	372.006	250.705	0	0	24.5652	42.8539	445.716	566.528	8346.88	15005.8	-445.716	0	22.1722	17.2126	20.7026	0	0	17.9205	-500.743	21.6749	0
1215	0	0	1215	1	432.806	261.503	171.303	0	0	81.3097	58.4273	385.85	307.653	8489.45	14990.2	-385.85	0	11.4039	15.6583	19.0374	0	0	41.7669	-498.153	34.6729	0
1216	0	0	1216	1	532.486	308.398	224.088	0	0	98.5533	41.3485	407.693	469.417	8372.55	15007.3	-407.693	0	17.7041	17.5669	19.4144	0	0	35.3463	-504.23	26.6402	0
1217	0	0	1217	1	411.097	229.593	181.504	0	0	64.8856	120.518	336.979	287.163	8306.55	15027.8	-336.979	0	10.3184	15.5606	19.1266	0	0	30.2037	-491.975	37.2988	0
1218	0	0	1218	1	509.773	334.819	174.954	0	0	14.8659	22.0943	582.413	473.927	8356.57	15026.6	-582.413	0	21.0031	17.1065	19.4247	0	0	21.8497	-497.287	28.1601	0
1219	0	0	1219	1	466.176	260.043	206.133	0	0	-14.8118	66.1218	409.114	371.947	8386.25	15082.2	-409.114	0	14.2636	16.4401	19.8763	0	0	35.0275	-500.272	31.814	0
1220	0	0	1220	1	361.9	244.661	117.239	0	0	9.27943	135.52	544.925	263.53	8362.16	15012.8	-544.925	0	11.2069	16.6632	19.3405	0	0	23.9903	-491.969	45.6962	0
1221	0	0	1221	1	575.281	323.114	252.166	0	0	91.6566	57.341	345.389	469.802	8379.44	14991.3	-345.389	0	16.9354	15.2744	18.7116	0	0	22.7716	-491.013	23.208	0
1222	0	0	1222	1	455.402	248.179	207.223	0	0	4.37551	2.29492	292.737	405.053	8466.73	15046.4	-292.737	0	14.4323	15.9773	18.803	0	0	34.5444	-497.476	32.3186	0
1223	0	0	1223	1	686.221	465.342	220.878	0	0	47.0705	33.6315	403.066	778.088	8424.03	15015	-403.066	0	29.3935	15.4999	18.9487	0	0	24.6184	-500.148	18.4425	0
1224	0	0	1224	1	546.716	353.021	193.695	0	0	21.372	25.1402	656.454	442.429	8449.73	15023.5	-656.454	0	21.0098	17.1216	19.4005	0	0	27.8962	-499.256	25.559	0
1225	0	0	1225	1	532.006	323.273	208.733	0	0	37.9167	62.3143	382.089	382.64	8433.18	14986.3	-382.089	0	14.2084	16.3917	19.3562	0	0	35.5148	-499.055	26.3087	0
1227	0	0	1227	1	482.225	322.799	159.426	0	0	66.1097	104.333	486.934	471.321	8404.99	15044	-486.934	0	18.8639	17.0232	21.0199	0	0	37.7129	-508.191	30.9024	0
1228	0	0	1228	1	404.354	266.728	137.626	0	0	83.7776	13.3927	408.017	425.377	8387.32	15035.3	-408.017	0	16.1339	15.6246	18.4782	0	0	33.6055	-495.95	37.9428	0
1229	0	0	1229	1	487.495	255.553	231.942	0	0	37.1329	76.8014	377.028	342.062	8433.97	15071.5	-377.028	0	12.6483	15.8759	19.3897	0	0	44.5946	-501.124	29.5219	0
1230	0	0	1230	1	506.923	279.791	227.132	0	0	150.197	60.0215	323.69	311.927	8420.56	15088.3	-323.69	0	11.1289	15.7472	19.0577	0	0	27.0501	-491.302	27.8258	0
1231	0	0	1231	1	710.34	449.411	260.929	0	0	60.8644	44.2201	314.447	664.745	8410.24	15004.4	-314.447	0	23.588	15.2645	18.164	0	0	23.5419	-494.442	17.4762	0
1232	0	0	1232	1	602.061	370.769	231.293	0	0	28.216	-52.8357	506.225	582.812	8442.88	15001.8	-506.225	0	24.6621	15.5116	18.3396	0	0	28.1649	-495.83	21.8163	0
1233	0	0	1233	1	579.668	375.989	203.679	0	0	143.248	127.228	705.904	567.47	8327.85	15021.1	-705.904	0	27.7422	15.9489	20.013	0	0	30.4599	-501.859	23.422	0
1234	0	0	1234	1	613.492	320.434	293.058	0	0	71.17	100.11	351.847	588.08	8399.93	15048.2	-351.847	0	21.2906	17.4998	19.9584	0	0	34.2072	-507.356	22.0388	0
1235	0	0	1235	1	384.732	189.874	194.857	0	0	-122.221	-103.358	135.239	183.416	7995.36	14753.4	-135.239	0	6.78564	16.2527	19.0257	0	0	22.666	-487.132	41.3874	0
1235	0	0	1235	1	723.453	414.745	308.708	0	0	32.028	10.8164	316.896	671.025	8439.07	15037.8	-316.896	0	24.0532	16.7699	18.8257	0	0	33.1712	-504.83	17.4031	0
1236	0	0	1236	1	478.438	275.808	202.63	0	0	91.9885	17.4893	155.7	306.428	8379.11	15031.2	-155.7	0	10.2868	17.1839	20.0402	0	0	38.1039	-502.549	31.002	0
1237	0	0	1237	1	586.244	409.337	176.906	0	0	9.03655	74.5776	295.848	488.751	8362.4	15073.7	-295.848	0	17.2876	17.3549	20.0879	0	0	42.6772	-509.071	23.4359	0
1238	0	0	1238	1	575.845	373.494	202.352	0	0	45.4868	-1.97241	469.251	507.236	8325.95	15050.6	-469.251	0	20.3489	18.0844	19.2641	0	0	37.8232	-507.874	24.0134	0
1239	0	0	1239	1	360.711	187.657	173.054	0	0	-81.2303	171.665	298.885	192.534	8054.03	15176	-298.885	0	7.13079	17.0912	19.1845	0	0	20.9184	-489.537	46.1068	0
1240	0	0	1240	1	648.666	407.896	240.77	0	0	91.3578	-6.10282	371.127	609.754	8379.74	14955.1	-371.127	0	22.6053	17.0686	20.1036	0	0	33.4394	-506.849	20.3807	0
1241	0	0	1241	1	587.099	342.661	244.438	0	0	91.9843	100.841	312.351	566.744	8379.12	15047.5	-312.351	0	20.0212	15.5617	19.3582	0	0	27.3906	-498.031	22.788	0
1242	0	0	1242	1	539.145	332.42	206.725	0	0	118.738	121.878	468.17	493.497	8352.36	15026.4	-468.17	0	19.4311	16.3898	20.5244	0	0	23.6169	-499.246	26.1173	0
1243	0	0	1243	1	611.477	343.454	268.023	0	0	31.6918	126.271	280.612	570.515	8439.41	15022	-280.612	0	19.9959	15.0095	19.5671	0	0	36.3812	-500.695	21.4835	0
1244	0	0	1244	1	506.546	302.432	204.114	0	0	101.034	-32.1746	571.976	373.286	8270.41	15080.8	-571.976	0	16.4948	17.0996	19.8294	0	0	30.4832	-500.218	28.5241	0
1245	0	0	1245	1	653.234	396.994	256.24	0	0	72.504	120.4	470.833	702.45	8398.6	15027.9	-470.833	0	27.7512	16.4276	20.856	0	0	34.046	-509.313	20.1848	0
1246	0	0	1246	1	679.115	384.268	294.847	0	0	75.0122	-1.98293	311.269	621.741	8396.09	15050.6	-311.269	0	22.1633	16.4302	19.6909	0	0	25.6876	-501.244	18.9862	0
1247	0	0	1247	1	496.186	280.316	215.87	0	0	115.498	41.9393	366.125	326.037	8355.6	15006.7	-366.125	0	11.9361	17.1921	19.4101	0	0	27.7158	-497.103	29.267	0
1248	0	0	1248	1	519.73	335.484	184.246	0	0	82.6795	-7.71291	405.087	478.603	8388.42	15056.4	-405.087	0	18.2082	16.6963	19.0043	0	0	29.7574	-499.202	27.1703	0
1249	0	0	1249	1	675.498	418.995	256.503	0	0	53.3578	18.9638	469.008	680.734	8417.74	15029.7	-469.008	0	27.1308	17.0294	19.7558	0	0	47.989	-514.632	19.2436	0
1250	0	0	1250	1	536.827	338.219	198.608	0	0	28.0359	101.031	354.539	500.825	8443.06	15047.3	-354.539	0	18.2688	16.815	20.0552	0	0	29.9235	-502.333	26.2857	0
1251	0	0	1251	1	624.986	300.782	324.204	0	0	31.364	77.4513	256.559	540.753	8439.74	15070.9	-256.559	0	18.7083	16.0686	19.5904	0	0	29.3291	-500.016	21.1104	0
1252	0	0	1252	1	623.255	367.882	255.373	0	0	-11.3317	-19.3362	317.476	490.507	8382.77	15068	-317.476	0	17.8904	17.9451	21.2245	0	0	30.901	-508.152	21.9086	0
1253	0	0	1253	1	428.174	245.567	182.607	0	0	31.3631	18.4898	356.483	435.859	8439.74	15030.2	-356.483	0	16.0032	17.7089	19.3333	0	0	23.5248	-498.705	36.2711	0
1254	0	0	1254	1	427.757	274.481	153.276	0	0	8.5589	65.7226	432.637	352.099	8462.54	14982.9	-432.637	0	13.6561	16.03	18.8811	0	0	29.3189	-493.831	35.3693	0
1255	0	0	1255	1	556.038	329.04	226.999	0	0	65.6602	15.4941	336.026	442.561	8405.44	15033.2	-336.026	0	15.9674	16.7919	21.0297	0	0	24.1167	-500.277	25.2607	0
1256	0	0	1256	1	476.959	283.897	193.063	0	0	33.7833	35.7798	255.911	268.678	8337.66	15112.5	-255.911	0	9.30853	17.0926	18.5834	0	0	29.2572	-493.933	30.6288	0
1258	0	0	1258	1	452.381	237.853	214.528	0	0	81.2363	68.6345	192.225	327.526	8389.86	15079.7	-192.225	0	11.0492	17.6159	19.5485	0	0	33.3433	-500.881	33.5659	0
1259	0	0	1259	1	511.509	320.423	191.086	0	0	111.389	145.109	539.228	328.596	8359.71	14903.6	-539.228	0	13.7355	17.0603	20.3236	0	0	28.1055	-498.923	28.2631	0
1260	0	0	1260	1	538.343	253.868	284.475	0	0	28.416	50.5758	131.382	437.785	8343.02	15097.7	-131.382	0	14.6664	17.2766	20.364	0	0	42.0897	-509.677	26.3972	0
1261	0	0	1261	1	469.878	277.667	192.212	0	0	15.092	108.237	455.544	213.649	8256.69	15040.1	-455.544	0	8.4136	18.092	21.1083	0	0	26.5087	-499.89	32.5068	0
1262	0	0	1262	1	541.541	331.898	209.643	0	0	41.5792	4.03285	112.586	256.462	8329.86	14945	-112.586	0	8.59272	17.3957	18.9752	0	0	41.471	-501.14	25.8652	0
1263	0	0	1263	1	594.704	356.388	238.316	0	0	76.6486	107.872	368.077	441.323	8394.45	14940.8	-368.077	0	16.1484	17.4207	19.3354	0	0	37.2335	-504.255	22.8405	0
1265	0	0	1265	1	446.303	259.05	187.253	0	0	101.725	137.822	429.338	320.371	8369.38	14910.8	-429.338	0	12.2619	16.0275	18.9088	0	0	33.2164	-494.677	33.3117	0
1266	0	0	1266	1	486.97	300.662	186.308	0	0	40.356	63.6475	309.298	308.185	8430.74	14985	-309.298	0	10.9166	16.1698	20.5913	0	0	24.8598	-494.605	30.0328	0
1269	0	0	1269	1	476.15	235.639	240.511	0	0	35.9608	125.076	345.056	316.688	8435.14	15023.2	-345.056	0	11.4843	17.2832	20.1273	0	0	39.9739	-504.735	31.2779	0
1270	0	0	1270	1	434.796	255.151	179.645	0	0	-29.8726	74.0121	453.226	208.405	8401.31	15074.3	-453.226	0	8.3082	17.727	19.6727	0	0	50.438	-507.06	35.6228	0
1272	0	0	1272	1	529.534	285.769	243.764	0	0	135.358	-49.9401	492.365	446.572	8335.74	14998.9	-492.365	0	18.5313	16.7187	19.8702	0	0	26.6256	-498.827	26.7108	0
1273	0	0	1273	1	586.562	359.786	226.775	0	0	139.536	83.4485	395.062	370.247	8331.56	14965.2	-395.062	0	13.8124	16.9527	20.4433	0	0	26.2605	-498.963	23.3933	0
1274	0	0	1274	1	724.289	466.467	257.822	0	0	92.1877	55.8437	322.493	693.697	8478.57	14992.8	-322.493	0	24.6601	16.0845	18.8394	0	0	23.3977	-498.615	17.2685	0
1275	0	0	1275	1	370.211	208.624	161.587	0	0	174.743	-68.0778	667.264	238.06	8296.36	15116.7	-667.264	0	11.8283	17.318	19.6888	0	0	17.5606	-491.065	44.7867	0
1276	0	0	1276	1	521.889	289.433	232.456	0	0	30.3386	31.2646	242.72	408.785	8440.76	15017.4	-242.72	0	14.1053	17.2149	19.7165	0	0	29.3823	-500.267	27.3682	0
1278	0	0	1278	1	565.781	332.368	233.413	0	0	49.652	6.09882	384.535	482.529	8421.45	15042.6	-384.535	0	18.0683	16.1829	19.2951	0	0	46.9839	-505.93	24.1116	0
1279	0	0	1279	1	657.454	370.377	287.077	0	0	40.2011	34.6523	402.653	504.912	8430.9	14914.3	-402.653	0	19.0848	15.9052	19.2406	0	0	27.8517	-497.187	19.641	0
1280	0	0	1280	1	550.072	322.546	227.526	0	0	21.2832	110.694	476.016	458.07	8449.82	15037.6	-476.016	0	18.3095	16.4568	19.4978	0	0	28.0278	-498.401	25.1819	0
1281	0	0	1281	1	496.959	331.387	165.572	0	0	-13.0478	36.8522	396.785	344.556	8384.49	15011.8	-396.785	0	13.1244	16.9746	19.0421	0	0	32.9188	-498.088	29.019	0
1282	0	0	1282	1	424.583	264.721	159.863	0	0	41.8529	50.1566	421.824	409.09	8429.25	14998.5	-421.824	0	15.6514	15.9269	18.6026	0	0	28.55	-493.638	35.5853	0
1283	0	0	1283	1	439.17	214.548	224.622	0	0	97.164	33.8169	343.481	277.71	8373.94	15114.5	-343.481	0	10.0228	16.2643	20.5547	0	0	41.3358	-501.879	34.7955	0
1284	0	0	1284	1	389.021	244.144	144.877	0	0	47.6885	94.8354	245.513	253.809	8323.75	15053.5	-245.513	0	8.72792	16.4357	19.5778	0	0	23.3898	-491.113	41.0949	0
1285	0	0	1285	1	907.443	581.655	325.787	0	0	67.613	19.0021	407.432	980.591	8403.49	15029.7	-407.432	0	37.1735	16.4653	19.3016	0	0	43.2216	-516.616	13.021	0
1286	0	0	1286	1	533.999	310.127	223.872	0	0	125.492	-71.3681	269.938	367.207	8345.61	15020.4	-269.938	0	13.1169	15.5917	18.389	0	0	28.5593	-491.381	25.6874	0
1288	0	0	1288	1	421.544	289.456	132.088	0	0	82.9382	97.9548	594.104	451.468	8388.16	15050.4	-594.104	0	19.8005	14.8017	18.6328	0	0	20.8209	-488.33	35.414	0
1289	0	0	1289	1	520.491	327.875	192.616	0	0	87.1768	-28.4703	323.696	453.389	8383.92	15077.1	-323.696	0	16.3898	15.4709	17.757	0	0	38.8899	-496.347	26.395	0
1290	0	0	1290	1	500.34	325.433	174.907	0	0	88.9624	3.19558	474.062	417.561	8481.8	14945.8	-474.062	0	16.7248	15.1355	18.2624	0	0	31.7681	-492.476	27.8941	0
1291	0	0	1291	1	409.694	221.502	188.192	0	0	87.7605	63.1835	195.308	204.344	8483	14985.5	-195.308	0	6.89838	15.8557	18.9321	0	0	28.6763	-489.493	37.5513	0
1292	0	0	1292	1	443.87	272.393	171.476	0	0	103.721	-24.2536	413.532	400.338	8367.38	14973.3	-413.532	0	15.3999	16.8849	20.0262	0	0	34.2557	-502.52	34.3542	0
1293	0	0	1293	1	418.128	228.894	189.234	0	0	3.61661	-5.93251	256.632	289.498	8367.82	14855.3	-256.632	0	10.1609	17.1216	19.4831	0	0	30.1658	-497.195	37.3183	0
1294	0	0	1294	1	628.329	422.765	205.565	0	0	49.0803	17.2342	332.783	613.803	8422.02	15031.4	-332.783	0	22.1329	15.5373	18.072	0	0	38.1496	-500.883	20.5667	0
1295	0	0	1295	1	534.763	271.355	263.408	0	0	19.286	126.353	383.485	384.808	8451.81	15022	-383.485	0	14.3655	14.9537	19.7128	0	0	43.0679	-499.344	25.7677	0
1296	0	0	1296	1	530.129	264.178	265.952	0	0	77.1752	64.7003	266.454	429.643	8393.93	14984	-266.454	0	14.8531	16.4585	19.5889	0	0	33.9812	-500.366	26.5174	0
1297	0	0	1297	1	544.571	306.003	238.568	0	0	74.6581	67.2899	281.141	369.962	8396.44	14981.4	-281.141	0	12.8728	16.7968	18.9687	0	0	33.5017	-497.93	25.4979	0
1298	0	0	1298	1	473.541	254.527	219.014	0	0	76.7437	92.0655	380.454	330.211	8394.36	14956.6	-380.454	0	12.1806	17.8043	20.1906	0	0	29.2187	-501.314	31.7392	0
1299	0	0	1299	1	547.216	318.541	228.675	0	0	101.322	53.2385	303.122	483.984	8469.44	14995.4	-303.122	0	17.0231	16.2855	18.1811	0	0	33.7954	-498.305	24.9909	0
1300	0	0	1300	1	446.825	264.755	182.07	0	0	23.0599	-2.6626	479.62	357.041	8448.04	14951.7	-479.62	0	14.5098	16.2023	20.0999	0	0	24.0634	-494.315	33.76	0
1301	0	0	1301	1	718.782	475.42	243.361	0	0	24.1936	107.516	568.68	775.241	8446.91	14941.1	-568.68	0	33.5054	14.8835	19.0528	0	0	39.6833	-505.631	17.268	0
1302	0	0	1302	1	417.725	242.5	175.226	0	0	65.3888	-41.0452	287.975	363.882	8405.71	14990	-287.975	0	12.9597	16.5287	19.5019	0	0	23.2667	-493.841	37.0899	0
1305	0	0	1305	1	376.145	217.836	158.309	0	0	-30.4004	-0.974778	400.854	240.02	8501.5	14950	-400.854	0	9.29239	17.051	19.468	0	0	24.1089	-492.813	43.4765	0
1306	0	0	1306	1	743.471	451.356	292.115	0	0	65.3615	80.2514	430.151	574.596	8405.74	15068.1	-430.151	0	22.0042	16.4308	20.0729	0	0	39.0833	-506.958	16.9063	0
1307	0	0	1307	1	462.877	268.626	194.251	0	0	74.9683	75.592	480.694	422.765	8396.13	14973.1	-480.694	0	16.8353	16.4488	19.5957	0	0	22.5698	-495.138	32.0441	0
1308	0	0	1308	1	444.157	269.608	174.549	0	0	42.6414	71.6284	195.727	210.746	8328.8	14977	-195.727	0	7.13713	15.737	18.7316	0	0	23.7659	-485.96	33.3482	0
1309	0	0	1309	1	583.544	348.852	234.691	0	0	81.1636	46.5915	389.211	633.663	8389.94	15101.7	-389.211	0	23.5737	15.3916	18.2443	0	0	29.3273	-497.168	22.6982	0
1312	0	0	1312	1	513.898	284.034	229.864	0	0	-16.7626	108.747	332.747	292.965	8388.2	15039.6	-332.747	0	10.6632	16.8211	20.616	0	0	28.3108	-498.205	28.0808	0
1313	0	0	1313	1	591.25	381.269	209.981	0	0	-46.3906	-40.2739	290.263	597.829	8417.83	14989.3	-290.263	0	21.867	15.9648	19.4357	0	0	24.1662	-497.863	22.6893	0
1315	0	0	1315	1	442.814	261.404	181.41	0	0	68.9059	176.506	477.119	365.156	8402.19	14971.8	-477.119	0	14.6116	15.8741	19.245	0	0	24.5082	-492.368	33.7397	0
1317	0	0	1317	1	553.834	310.96	242.875	0	0	76.1717	35.6286	392.843	419.008	8394.93	15013	-392.843	0	15.6569	16.9383	19.0776	0	0	35.198	-501.453	24.9804	0
1319	0	0	1319	1	461.214	256.345	204.868	0	0	-10.5936	49.0658	404.366	324.103	8382.03	14999.6	-404.366	0	12.3872	16.5842	20.7707	0	0	27.3577	-497.987	32.6567	0
1320	0	0	1320	1	404.799	194.901	209.898	0	0	-23.9584	17.1752	338.669	197.537	8295.74	15031.5	-338.669	0	7.27004	16.0151	19.7042	0	0	27.7218	-490.614	38.6261	0
1321	0	0	1321	1	446.419	210.852	235.567	0	0	50.4964	120.296	373.047	291.249	8420.6	15028	-373.047	0	10.7295	15.9561	19.7807	0	0	27.8806	-493.565	33.5818	0
1322	0	0	1322	1	525.778	331.196	194.582	0	0	40.6139	34.0481	451.042	463.546	8430.49	15014.6	-451.042	0	18.1892	14.9882	18.1019	0	0	30.9938	-492.268	25.9749	0
1323	0	0	1323	1	522.546	289.841	232.704	0	0	51.9483	109.492	292.946	440.34	8419.15	15038.8	-292.946	0	15.4521	15.5792	17.9877	0	0	29.4706	-492.358	26.349	0
1324	0	0	1324	1	474.396	277.604	196.792	0	0	-1.24518	-77.967	253.653	341.19	8273.03	15027	-253.653	0	12.2684	15.9378	18.8655	0	0	34.0964	-495.174	30.5235	0
1325	0	0	1325	1	322.244	148.287	173.957	0	0	256.921	-36.5283	455.249	230.755	8313.84	15085.2	-455.249	0	9.53505	15.3289	18.577	0	0	22.274	-484.317	52.6707	0
1328	0	0	1328	1	404.02	169.932	234.088	0	0	95.7744	32.579	79.9857	262.4	8474.99	15016.1	-79.9857	0	8.72266	16.544	20.0513	0	0	35.9861	-498.669	39.1674	0
1329	0	0	1329	1	455.787	216.526	239.261	0	0	219.7	117.17	408.794	230.851	8251.4	14931.5	-408.794	0	8.85262	15.4855	17.9702	0	0	36.7051	-488.832	31.7864	0
1330	0	0	1330	1	355.667	216.064	139.603	0	0	37.6108	133.119	527.09	223.193	8333.83	15015.2	-527.09	0	9.28579	16.2991	19.4072	0	0	19.3199	-487.8	46.6747	0
1331	0	0	1331	1	415.494	197.713	217.781	0	0	-28.4029	110.423	115.87	218.73	8499.5	14938.2	-115.87	0	7.42426	16.6108	19.1377	0	0	20.5427	-488.486	37.2631	0
1332	0	0	1332	1	604.867	348.013	256.854	0	0	105.092	111.063	322.741	540.896	8366.01	15136.9	-322.741	0	19.2286	15.5835	18.3472	0	0	32.4658	-496.94	21.6996	0
1333	0	0	1333	1	509.803	317.412	192.391	0	0	37.7437	78.7853	288.204	387.266	8433.36	14969.9	-288.204	0	13.5702	15.9795	18.4634	0	0	17.0017	-487.569	27.5197	0
1334	0	0	1334	1	320.33	194.978	125.352	0	0	23.1047	85.4482	451.534	193.754	7949.7	14464.9	-451.534	0	7.5923	15.6495	18.1403	0	0	25.0245	-484.733	53.0992	0
1335	0	0	1335	1	535.91	256.357	279.554	0	0	128.833	2.69712	216.343	375.192	8342.27	14946.3	-216.343	0	12.8355	16.2342	18.3296	0	0	46.3143	-501.194	25.7367	0
1336	0	0	1336	1	640.112	328.956	311.157	0	0	66.3382	140.585	389.287	433.44	8404.76	15007.7	-389.287	0	16.1535	15.8327	19.7258	0	0	46.3504	-505.79	20.4194	0
1337	0	0	1337	1	430.768	265.973	164.795	0	0	81.1361	93.221	252.66	328.291	8290.3	14955.4	-252.66	0	11.2876	16.2024	18.0004	0	0	20.8651	-487.438	34.7467	0
1338	0	0	1338	1	504.585	284.524	220.061	0	0	41.3116	17.3401	179.638	333.469	8330.13	15031.3	-179.638	0	11.288	16.6689	18.7461	0	0	23.3735	-491.732	28.2229	0
1339	0	0	1339	1	457.651	310.011	147.64	0	0	0.643108	140.718	418.869	454.252	8370.8	15007.6	-418.869	0	17.505	14.6835	17.4619	0	0	32.9758	-490.701	31.1021	0
1340	0	0	1340	1	456.724	226.243	230.481	0	0	62.2131	32.0594	269.936	276.106	8408.89	15016.6	-269.936	0	9.59261	15.477	19.1428	0	0	28.0957	-490.65	32.0964	0
1341	0	0	1341	1	513.192	304.627	208.566	0	0	-17.1648	56.0032	509.992	271.219	8388.61	14992.7	-509.992	0	11.2994	15.3735	18.1599	0	0	33.1041	-489.597	26.9897	0
1343	0	0	1343	1	543.917	308.917	235	0	0	89.1629	13.9182	365.709	520.973	8381.94	14935.1	-365.709	0	19.1526	15.4854	19.524	0	0	31.9476	-499.453	25.2939	0
1344	0	0	1344	1	457.214	302.357	154.856	0	0	-25.6562	55.9599	343.976	253.487	8397.1	14992.7	-343.976	0	9.32148	16.1163	18.1168	0	0	28.4595	-488.926	31.9536	0
1345	0	0	1345	1	485.562	261.213	224.348	0	0	42.166	55.6407	235.289	358.706	8428.93	14993	-235.289	0	12.2988	15.27	19.3335	0	0	29.7381	-492.33	29.4432	0
1346	0	0	1346	1	505.325	287.454	217.871	0	0	101.216	9.95504	458.317	342.848	8369.88	15038.7	-458.317	0	13.5292	15.7721	18.5497	0	0	31.5229	-493.131	27.8123	0
1347	0	0	1347	1	577.224	312.924	264.301	0	0	29.117	-15.8473	219.236	573.846	8441.98	15064.5	-219.236	0	19.8024	15.786	19.0587	0	0	36.8006	-501.632	23.3107	0
1348	0	0	1348	1	515.387	325.077	190.31	0	0	33.5026	-34.7493	367.54	294.387	8337.94	14983.8	-367.54	0	11.0428	17.7146	19.6087	0	0	32.9851	-500.93	27.9768	0
1349	0	0	1349	1	442.366	267.12	175.245	0	0	99.0859	-13.4542	422.288	320.69	8372.01	14962.5	-422.288	0	12.3777	16.6597	19.0624	0	0	29.9805	-495.542	34.0637	0
1350	0	0	1350	1	548.296	341.683	206.614	0	0	60.9997	103.439	340.454	537.308	8310.44	15044.9	-340.454	0	19.3329	15.9403	18.0637	0	0	25.1506	-494.002	24.7989	0
1351	0	0	1351	1	518.48	297.192	221.288	0	0	18.1843	73.5933	450.139	388.685	8353.26	15074.7	-450.139	0	15.2388	16.0958	20.9032	0	0	35.264	-502.177	27.5714	0
1352	0	0	1352	1	544.716	299.064	245.652	0	0	-226.455	5.91429	450.535	456.278	8298.92	14943.1	-450.535	0	21.4262	17.1483	19.728	0	0	56.1438	-514.118	25.7772	0
1353	0	0	1353	1	423.669	229.917	193.752	0	0	-110.126	-49.1058	-40.0826	193.436	8481.57	14998.1	40.0826	0	6.86846	16.6269	18.8306	0	0	30.2572	-491.681	36.1175	0
1354	0	0	1354	1	448.017	236.884	211.132	0	0	-14.1511	6.54411	294.024	261.478	8385.59	14942.5	-294.024	0	9.36156	17.6558	20.0945	0	0	22.4694	-495.375	34.2523	0
1356	0	0	1356	1	449.992	264.779	185.214	0	0	112.772	11.9072	364.866	293.04	8358.33	14937.1	-364.866	0	10.7711	16.7296	19.429	0	0	21.3293	-491.649	33.4093	0
1357	0	0	1357	1	654.322	357.657	296.664	0	0	77.7075	102.134	339.222	532.19	8393.39	14946.5	-339.222	0	19.1074	16.916	19.2302	0	0	53.9836	-512.065	19.9655	0
1358	0	0	1358	1	436.716	250.854	185.862	0	0	68.1714	111.12	261.661	391.417	8402.93	15037.2	-261.661	0	13.5293	17.9549	20.2288	0	0	30.7642	-503.443	35.7149	0
1360	0	0	1360	1	437.041	270.377	166.664	0	0	89.969	-4.07268	380.012	307.003	8381.13	15052.7	-380.012	0	11.449	15.9153	18.9976	0	0	25.5953	-490.668	34.299	0
1362	0	0	1362	1	614.619	413.603	201.016	0	0	80.8745	52.2603	461.968	532.421	8390.23	14896.7	-461.968	0	20.9226	16.8253	20.2941	0	0	39.202	-507.828	21.8964	0
1363	0	0	1363	1	448.155	257.168	190.987	0	0	139.775	-26.8882	276.398	299.927	8331.33	14975.9	-276.398	0	10.5841	16.6447	19.1411	0	0	38.0565	-497.933	33.4631	0
1364	0	0	1364	1	455.218	275.395	179.823	0	0	36.6369	63.5122	188.612	233.33	8334.8	15084.8	-188.612	0	7.89429	16.1961	19.1585	0	0	39.2729	-496.264	32.5519	0
1365	0	0	1365	1	484.013	330.27	153.743	0	0	40.5918	-15.9617	304.197	365.362	8430.51	14765.6	-304.197	0	13.063	16.1971	18.7608	0	0	29.6616	-494.429	29.7424	0
1366	0	0	1366	1	566.983	335.356	231.627	0	0	-7.7706	-4.85523	337.173	517.281	8379.21	14953.9	-337.173	0	19.0119	16.0752	18.8418	0	0	27.2842	-496.843	23.9112	0
1368	0	0	1368	1	638.343	359.594	278.75	0	0	88.561	64.2561	289.129	487.861	8482.2	14884.7	-289.129	0	17.0307	16.0732	19.3169	0	0	26.2346	-496.916	20.4749	0
1369	0	0	1369	1	435.275	273.616	161.659	0	0	66.0982	99.8159	362.244	358.972	8305.34	15048.5	-362.244	0	13.0905	16.1927	18.683	0	0	33.2598	-495.966	34.5008	0
1370	0	0	1370	1	459.807	224.592	235.215	0	0	-24.0481	66.7173	275.885	296.28	8495.15	14981.9	-275.885	0	10.477	16.4712	19.3958	0	0	27.8109	-493.831	32.2875	0
1371	0	0	1371	1	539.973	322.432	217.541	0	0	57.3255	87.5441	315.104	380.129	8413.78	14961.1	-315.104	0	13.4734	16.9028	19.598	0	0	34.9	-501.5	25.9862	0
1372	0	0	1372	1	512.664	250.758	261.906	0	0	30.1277	11.8395	234.111	317.513	8440.97	15036.8	-234.111	0	10.9509	15.7586	17.7773	0	0	24.9869	-486.657	27.0451	0
1374	0	0	1374	1	532.967	338.758	194.208	0	0	92.3709	97.3944	498.751	462.498	8378.73	14951.3	-498.751	0	18.6556	16.3521	19.0722	0	0	35.8574	-501.24	26.1588	0
1375	0	0	1375	1	526.449	263.013	263.436	0	0	-22.1624	76.0767	99.8484	301.709	8393.6	14972.6	-99.8484	0	10.1804	16.8715	19.0603	0	0	31.3995	-496.072	26.7605	0
1378	0	0	1378	1	475.766	300.827	174.94	0	0	28.5319	-25.7666	410.474	405.83	8442.57	14974.8	-410.474	0	15.6898	15.2406	18.6085	0	0	25.297	-490.089	30.053	0
1379	0	0	1379	1	522.662	338.285	184.377	0	0	-3.14194	-26.1035	407.302	412.937	8474.24	14975.1	-407.302	0	16.0447	17.54	19.2572	0	0	36.91	-503.499	27.2862	0
1380	0	0	1380	1	486.932	317.194	169.738	0	0	42.2062	111.179	453.295	379.873	8428.89	14937.5	-453.295	0	14.8531	17.2118	19.2326	0	0	23.3062	-495.624	30.0009	0
1381	0	0	1381	1	446.798	233.663	213.136	0	0	-18.4343	50.4735	433.801	265.341	8290.21	14998.2	-433.801	0	10.3967	16.1572	19.4956	0	0	24.2047	-491.225	33.5275	0
1382	0	0	1382	1	421.912	254.95	166.961	0	0	13.2516	173.509	396.387	201.499	8258.53	14974.8	-396.387	0	7.65906	16.3758	19.8424	0	0	25.4804	-491.167	36.6264	0
1383	0	0	1383	1	499.894	370.942	128.952	0	0	0.139362	45.2384	436.19	398.756	8371.3	15103.1	-436.19	0	15.5761	17.185	19.3098	0	0	26.803	-498.083	28.9316	0
1384	0	0	1384	1	500.254	230.64	269.614	0	0	-31.4608	33.1148	109.003	399.428	8303.24	14915.9	-109.003	0	13.5398	16.1775	18.7468	0	0	28.1739	-494.378	28.3977	0
1385	0	0	1385	1	421.585	236.031	185.555	0	0	2.84574	65.6399	46.7845	303.681	8368.59	14983	-46.7845	0	10.1618	15.3171	17.3105	0	0	33.1954	-488.412	35.1219	0
1386	0	0	1386	1	461.501	252.685	208.816	0	0	1.27626	146.734	285.979	347.477	8469.82	14901.9	-285.979	0	12.3241	15.2876	18.248	0	0	35.1996	-492.676	31.2533	0
1387	0	0	1387	1	468.363	266.134	202.229	0	0	165.384	9.66658	426.563	352.173	8405.38	14939.3	-426.563	0	13.623	15.4692	18.4318	0	0	33.5769	-492.882	30.7488	0
1388	0	0	1388	1	447.304	263.049	184.255	0	0	36.353	11.595	300.613	368.029	8434.75	14937.4	-300.613	0	13.0602	16.5626	19.0353	0	0	29.7178	-496.055	33.48	0
1389	0	0	1389	1	424.739	301.612	123.127	0	0	107.964	61.4592	574.808	354.894	8363.14	14987.2	-574.808	0	15.328	15.7259	19.1236	0	0	29.4106	-493.12	35.6793	0
1390	0	0	1390	1	503.37	271.211	232.159	0	0	38.8477	-33.8001	314.548	434.375	8432.25	14982.8	-314.548	0	15.7105	17.4747	20.1463	0	0	33.4726	-504.543	28.993	0
1391	0	0	1391	1	543.903	353.563	190.34	0	0	83.8937	190.755	679.15	433.416	8387.21	14957.6	-679.15	0	20.7595	14.6228	19.8965	0	0	30.6973	-494.756	25.1186	0
1392	0	0	1392	1	447.3	241.279	206.022	0	0	140.202	10.3246	491.338	286.006	8330.9	15038.3	-491.338	0	11.6146	16.1315	18.9648	0	0	35.6638	-495.775	33.2716	0
1393	0	0	1393	1	541.926	310.848	231.078	0	0	72.9234	6.11356	342.621	458.287	8398.18	14843.2	-342.621	0	16.6271	14.6123	17.5305	0	0	31.0881	-489.558	24.6789	0
1394	0	0	1394	1	511.137	280.058	231.079	0	0	13.9014	39.3237	288.601	337.943	8357.54	15109	-288.601	0	11.9213	16.7606	18.4327	0	0	28.5907	-494.174	27.6622	0
1395	0	0	1395	1	412.202	259.09	153.111	0	0	59.2783	68.4103	271.994	284.689	8312.16	14980.2	-271.994	0	9.87692	16.4047	18.7798	0	0	23.8105	-490.191	37.4345	0
1397	0	0	1397	1	433.457	276.876	156.581	0	0	102.574	115.122	645.533	344.647	8368.53	15033.2	-645.533	0	15.8434	15.2378	18.9386	0	0	28.94	-491.37	34.3661	0
1398	0	0	1398	1	573.22	374.293	198.927	0	0	65.191	48.3301	347.289	478.638	8405.91	15000.3	-347.289	0	17.3145	16.7702	20.0725	0	0	25.6005	-499.618	24.0118	0
1399	0	0	1399	1	459.31	268.406	190.903	0	0	87.0361	55.4269	347.18	260.954	8284.4	14993.2	-347.18	0	9.42039	15.6943	18.8982	0	0	28.2441	-489.954	31.8498	0
1400	0	0	1400	1	677.168	433.156	244.012	0	0	37.586	103.433	379.567	524.532	8433.51	15044.9	-379.567	0	19.4297	16.0749	19.3504	0	0	30.8005	-499.578	18.9382	0
1401	0	0	1401	1	353.655	189.865	163.79	0	0	-32.5023	307.881	556.899	211.365	8503.6	14940.1	-556.899	0	9.79714	15.325	18.1919	0	0	31.0483	-487.247	45.6956	0
1403	0	0	1403	1	402.681	229.382	173.299	0	0	-124.257	-25.9476	496.179	295.852	8097.06	14576.3	-496.179	0	13.1238	14.7738	17.3694	0	0	25.8084	-483.363	37.2235	0
1405	0	0	1405	1	433.729	267.872	165.857	0	0	67.9104	112.549	378.534	419.869	8403.19	15135.4	-378.534	0	15.4878	15.3122	18.9105	0	0	33.9725	-495.508	34.3598	0
1406	0	0	1406	1	471.024	302.786	168.239	0	0	75.1138	64.675	625.391	503.505	8395.99	15083.6	-625.391	0	22.821	16.5422	19.5151	0	0	25.17	-498.887	31.2752	0
1407	0	0	1407	1	506.912	272.373	234.539	0	0	45.7668	93.5101	285.386	458.355	8425.33	15054.8	-285.386	0	16.0253	14.7442	17.5855	0	0	29.3396	-489.367	27.0775	0
1408	0	0	1408	1	431.822	271.475	160.347	0	0	37.2493	121.44	534.4	350.408	8433.85	15026.9	-534.4	0	14.6603	14.9214	18.2148	0	0	29.4621	-489.179	34.1264	0
1410	0	0	1410	1	478.283	282.239	196.044	0	0	58.4135	-6.89898	212.22	355.953	8313.03	14955.9	-212.22	0	12.186	16.2905	18.3604	0	0	30.419	-493.468	30.1463	0
1411	0	0	1411	1	536.561	333.501	203.06	0	0	69.3339	90.9544	270.482	528.042	8401.77	15057.4	-270.482	0	18.2944	14.7766	18.4845	0	0	25.948	-491.573	25.2982	0
1412	0	0	1412	1	479.025	308.742	170.282	0	0	105.09	114.647	504.798	498.949	8366.01	15033.7	-504.798	0	20.2228	14.7868	19.0851	0	0	26.3731	-493.152	29.7409	0
1414	0	0	1414	1	505.977	277.241	228.736	0	0	21.3419	10.4658	364.008	421.062	8350.1	15038.2	-364.008	0	15.5952	16.2461	18.8032	0	0	18.1821	-490.534	27.9927	0
1415	0	0	1415	1	550.733	306.801	243.932	0	0	47.8806	153.835	500.819	449.374	8323.56	14994.5	-500.819	0	18.3011	15.1292	18.2667	0	0	37.6881	-496.247	24.4708	0
1416	0	0	1416	1	419.749	278.511	141.238	0	0	-39.7861	9.83904	503.774	328.866	8411.23	14939.2	-503.774	0	13.86	16.6869	18.7624	0	0	19.1529	-489.899	36.601	0
1417	0	0	1417	1	437.494	254.381	183.112	0	0	86.4693	-6.37639	417.776	353.914	8384.63	14955.4	-417.776	0	13.5887	15.1552	18.8902	0	0	27.4	-490.57	33.863	0
1418	0	0	1418	1	490.338	258.231	232.108	0	0	59.0514	65.9023	181.398	377.037	8412.05	14982.8	-181.398	0	12.7021	16.2366	18.3552	0	0	33.6556	-495.207	29.099	0
1419	0	0	1419	1	394.59	225.194	169.396	0	0	104.995	164.819	371.327	240.667	8366.11	14983.5	-371.327	0	8.88045	16.4935	17.8601	0	0	23.8815	-487.048	39.4706	0
1420	0	0	1420	1	498.351	312.582	185.769	0	0	29.6893	93.1729	567.201	424.496	8341.75	14855.8	-567.201	0	18.306	15.7425	19.0339	0	0	30.8309	-495.825	28.4817	0
1421	0	0	1421	1	441.898	252.507	189.391	0	0	97.6878	85.9748	381.515	405.176	8373.41	14962.7	-381.515	0	14.945	14.7545	16.9851	0	0	29.0038	-486.426	32.5087	0
1422	0	0	1422	1	437.487	292.878	144.609	0	0	63.0787	96.3778	600.967	394.399	8308.36	15051.9	-600.967	0	17.4415	14.5669	17.0445	0	0	28.1968	-485.6	32.9061	0
1424	0	0	1424	1	467.51	278.242	189.268	0	0	3.98392	-32.9777	637.413	448.697	8267.8	15081.6	-637.413	0	21.4146	14.8811	18.3667	0	0	24.4671	-489.701	30.5722	0
1425	0	0	1425	1	372.112	238.98	133.132	0	0	80.3679	93.5024	451.779	243.856	8390.73	15054.8	-451.779	0	9.47995	15.575	18.1076	0	0	23.9973	-485.246	42.5471	0
1426	0	0	1426	1	465.04	257.703	207.337	0	0	94.6298	78.2636	493.876	357.702	8376.47	15070.1	-493.876	0	14.3805	14.9656	18.4164	0	0	41.3856	-494.655	30.8488	0
1427	0	0	1427	1	497.456	248.967	248.489	0	0	73.0902	68.0525	206.757	356.514	8497.67	14980.6	-206.757	0	12.0771	15.4759	18.4295	0	0	28.897	-490.381	28.2842	0
1428	0	0	1428	1	418.509	274.948	143.561	0	0	42.8549	100.523	445.312	325.427	8328.59	15047.8	-445.312	0	12.6413	16.1425	18.9922	0	0	33.2825	-495.179	36.5903	0
1429	0	0	1429	1	568.378	365.637	202.74	0	0	85.6651	59.2602	455.956	478.678	8285.78	14889.7	-455.956	0	18.7009	16.1199	18.6271	0	0	18.9607	-491.577	23.7948	0
1431	0	0	1431	1	487.914	243.129	244.786	0	0	-15.1541	67.4865	146.818	401.73	8486.25	15080.8	-146.818	0	13.6134	15.7882	18.188	0	0	30.6656	-493.298	29.0896	0
1432	0	0	1432	1	609.104	436.634	172.47	0	0	58.3712	39.6355	530.482	625.872	8412.73	15009	-530.482	0	26.1543	15.1659	19.2833	0	0	31.8203	-499.704	21.58	0
1433	0	0	1433	1	635.771	439.604	196.167	0	0	56.4444	56.9632	411.14	541.726	8414.66	14991.7	-411.14	0	20.5028	15.2325	18.6167	0	0	29.3559	-495.277	20.281	0
1435	0	0	1435	1	440.847	297.196	143.65	0	0	58.8806	63.6542	384.544	386.045	8312.56	14985	-384.544	0	14.317	15.4189	17.7076	0	0	26.2613	-488.404	33.1789	0
1436	0	0	1436	1	552.095	344.965	207.129	0	0	68.4106	-14.7972	241.142	588.179	8402.69	14963.8	-241.142	0	20.3572	15.4623	17.4382	0	0	22.0412	-490.905	24.284	0
1437	0	0	1437	1	596.234	321.212	275.021	0	0	137.234	101.488	274.698	433.511	8433.53	14947.2	-274.698	0	15.0676	16.2681	19.7384	0	0	23.6415	-495.546	22.5687	0
1438	0	0	1438	1	563.101	314.073	249.029	0	0	10.0936	-1.6936	297.184	542.927	8361.35	15050.4	-297.184	0	19.3807	16.0897	19.3449	0	0	25.4925	-497.535	24.2539	0
1439	0	0	1439	1	488.726	330.006	158.72	0	0	-21.9901	67.4921	567.188	401.726	8393.43	14981.2	-567.188	0	17.6096	15.7085	18.0139	0	0	25.4951	-490.245	28.9411	0
1440	0	0	1440	1	583.976	370.191	213.785	0	0	82.6309	52.4326	323.106	503.473	8388.47	14996.2	-323.106	0	17.9143	15.3096	18.3644	0	0	27.1524	-492.66	22.6804	0
1442	0	0	1442	1	584.955	338.818	246.137	0	0	18.7295	18.3001	345.232	397.155	8352.71	15030.4	-345.232	0	14.5083	16.2796	19.2509	0	0	28.0145	-496.02	23.0604	0
1444	0	0	1444	1	540.888	302.393	238.495	0	0	23.9739	10.6947	270.166	430.464	8447.13	15038	-270.166	0	15.0827	15.6708	18.1356	0	0	42.4678	-498.759	25.2024	0
1445	0	0	1445	1	552.149	310.753	241.395	0	0	124.825	35.3449	287.634	490.331	8445.94	15113	-287.634	0	17.1561	14.9229	17.7266	0	0	27.9192	-490.085	24.2001	0
1446	0	0	1446	1	592.388	325.364	267.024	0	0	27.2566	44.4756	332.261	569.316	8443.84	15004.2	-332.261	0	20.5143	16.22	19.0126	0	0	18.8551	-494.732	22.6061	0
1447	0	0	1447	1	545.066	333.9	211.166	0	0	40.977	87.2772	226.69	503.459	8529.78	15061	-226.69	0	17.2124	15.4192	18.9417	0	0	25.5699	-494.141	25.0631	0
1448	0	0	1448	1	463.729	264.836	198.893	0	0	141.047	68.862	415.813	318.24	8429.71	14979.8	-415.813	0	12.0626	15.4418	18.2752	0	0	32.3757	-490.779	31.1148	0
1449	0	0	1449	1	581.053	351.449	229.603	0	0	75.1867	105.728	441.173	467.425	8395.91	15042.6	-441.173	0	18.0315	15.7318	18.0051	0	0	35.3518	-497.291	22.8629	0
1450	0	0	1450	1	568.486	350.569	217.917	0	0	107.127	118.204	391.801	512.969	8463.63	15129.8	-391.801	0	19.075	14.1919	18.9162	0	0	29.027	-492.465	23.3285	0
1451	0	0	1451	1	441.4	247.513	193.887	0	0	179.855	-10.0119	408.654	394.681	8390.91	15058.7	-408.654	0	15.1805	15.0597	18.1296	0	0	31.3379	-491.543	33.1204	0
1452	0	0	1452	1	502.751	306.987	195.764	0	0	-2.45794	51.4505	334.285	370.892	8373.9	14997.2	-334.285	0	13.4637	16.1194	19.2526	0	0	27.138	-494.326	28.3282	0
1453	0	0	1453	1	404.837	182.667	222.17	0	0	72.2025	149.268	245.16	220.868	8398.9	14999.1	-245.16	0	7.62522	14.7293	18.0521	0	0	27.9748	-483.886	37.219	0
1454	0	0	1454	1	561.863	348.745	213.119	0	0	53.6092	55.3155	381.997	505.627	8417.49	14993.3	-381.997	0	18.7419	15.6226	18.202	0	0	33.3195	-497.152	23.9376	0
1455	0	0	1455	1	347.831	188.828	159.002	0	0	-8.27302	41.9421	294.954	162.335	8280.05	15106.4	-294.954	0	5.77525	15.4503	18.2109	0	0	26.9283	-484.216	46.919	0
1456	0	0	1456	1	480.442	252.181	228.261	0	0	-24.4441	58.0904	379.266	460.034	8395.88	14990.6	-379.266	0	17.3228	13.7902	18.4773	0	0	38.7112	-493.237	29.0481	0
1457	0	0	1457	1	665.172	408.733	256.439	0	0	96.887	48.4953	353.007	551.673	8374.21	15000.2	-353.007	0	19.9994	14.87	17.6091	0	0	35.0584	-494.605	18.8727	0
1458	0	0	1458	1	637.887	361.086	276.801	0	0	95.7728	77.562	264.583	558.85	8375.33	15070.8	-264.583	0	19.2915	15.0433	17.9381	0	0	50.819	-503.676	20.0321	0
1459	0	0	1459	1	513.138	325.79	187.348	0	0	33.1593	-27.8828	339.045	460.694	8338.28	14976.9	-339.045	0	16.9051	14.4408	16.6137	0	0	26.3258	-484.712	26.2637	0
1460	0	0	1460	1	557.39	347.533	209.857	0	0	108.09	23.1792	302.788	522.915	8363.01	15025.5	-302.788	0	18.4535	15.3819	18.1164	0	0	26.9577	-493.28	24.1117	0
1461	0	0	1461	1	389.363	210.32	179.043	0	0	75.1825	-4.345	323.751	330.477	8395.92	15053	-323.751	0	11.8742	14.9123	16.9664	0	0	24.3863	-483.296	38.9302	0
1462	0	0	1462	1	392.047	255.303	136.744	0	0	24.5472	88.0124	444.877	304.712	8346.89	15060.3	-444.877	0	11.8739	14.6203	17.2523	0	0	18.0318	-479.047	38.5264	0
1463	0	0	1463	1	606.262	336.67	269.592	0	0	42.283	50.4731	313.086	594.259	8428.82	14998.2	-313.086	0	21.1062	15.6284	18.5335	0	0	31.485	-498.363	21.6801	0
1464	0	0	1464	1	487.98	359.518	128.462	0	0	28.0242	-32.1269	496.608	283.299	8343.42	14881.5	-496.608	0	11.7846	15.7321	17.5067	0	0	44.3125	-493.575	28.8526	0
1465	0	0	1465	1	437.033	236.693	200.34	0	0	95.772	66.8122	317.324	253.201	8474.99	14981.8	-317.324	0	8.96827	16.2707	19.0238	0	0	32.4953	-493.773	34.4691	0
1466	0	0	1466	1	454.175	245.106	209.068	0	0	166.58	46.9795	406.245	215.261	8404.18	15001.7	-406.245	0	8.14734	16.3686	19.2423	0	0	26.6819	-491.116	32.7586	0
1467	0	0	1467	1	465.664	283.856	181.808	0	0	40.994	40.6452	385.742	375.766	8430.11	15107.7	-385.742	0	14.0136	15.469	17.5427	0	0	34.7928	-491.98	30.698	0
1468	0	0	1468	1	497.733	283.712	214.021	0	0	12.1337	103.946	348.581	513.318	8558.63	15044.4	-348.581	0	18.7172	14.2872	17.824	0	0	39.9039	-495.593	27.6705	0
1469	0	0	1469	1	387.643	245.284	142.359	0	0	42.7216	122.023	264.357	217.879	8328.72	15026.3	-264.357	0	7.56735	16.6432	19.6686	0	0	24.8585	-491.889	41.4699	0
1470	0	0	1470	1	423.349	234.059	189.29	0	0	232.959	209.374	661.178	310.262	8337.8	14938.9	-661.178	0	14.9291	15.9106	19.429	0	0	21.6756	-490.275	36.0576	0
1471	0	0	1471	1	389.415	210.272	179.143	0	0	32.9289	7.91924	458.448	310.977	8438.17	14941.1	-458.448	0	12.3592	15.0208	18.4367	0	0	31.7572	-490.349	39.6868	0
1472	0	0	1472	1	603.662	321.339	282.323	0	0	13.353	95.7111	305.274	574.094	8457.75	14952.9	-305.274	0	20.391	14.5614	16.9367	0	0	21.655	-486.852	21.2364	0
1473	0	0	1473	1	465.474	235.486	229.988	0	0	1.39346	23.6387	284.906	373.169	8370.05	14925.4	-284.906	0	13.204	13.4236	17.8636	0	0	24.7915	-482.106	29.9967	0
1474	0	0	1474	1	376.137	223.319	152.818	0	0	56.8451	27.2216	285.934	280.734	8414.26	14921.8	-285.934	0	9.83668	15.7886	18.1152	0	0	27.3503	-488.333	42.0213	0
1475	0	0	1475	1	519.837	299.183	220.654	0	0	31.8499	1.17033	438.111	444.237	8439.25	14947.8	-438.111	0	17.4018	16.3431	18.3532	0	0	22.0729	-491.889	26.8745	0
1476	0	0	1476	1	512.255	313.429	198.826	0	0	34.0604	89.1986	455.609	449.84	8437.04	14959.5	-455.609	0	17.6431	15.272	18.1142	0	0	23.9628	-489.621	27.0116	0
1477	0	0	1477	1	394.521	235.05	159.471	0	0	38.4969	93.8955	559.184	279.604	8432.6	15054.4	-559.184	0	11.9505	15.8894	18.7092	0	0	26.7534	-490.033	39.5601	0
1478	0	0	1478	1	736.42	413.485	322.936	0	0	15.0713	-3.96511	283.396	771.103	8456.03	14953	-283.396	0	27.3149	14.0794	18.4719	0	0	37.1393	-500.494	16.5272	0
1479	0	0	1479	1	373.801	255.785	118.016	0	0	-44.5489	74.2838	644.434	387.218	8415.99	14874.7	-644.434	0	18.4019	14.72	17.2613	0	0	25.6007	-485.201	41.3062	0
1480	0	0	1480	1	591.67	361.478	230.192	0	0	35.4807	65.6981	351.04	606.53	8435.62	14983	-351.04	0	22.0504	14.8375	17.7867	0	0	40.4025	-499.346	22.0509	0
1481	0	0	1481	1	521.388	243.029	278.359	0	0	-20.0912	56.0418	60.7606	335.787	8391.53	14992.6	-60.7606	0	11.2972	15.9059	18.0417	0	0	32.0403	-492.75	26.5449	0
1482	0	0	1482	1	454.576	315.668	138.908	0	0	20.4209	49.8635	465.699	385.362	8450.68	14899.1	-465.699	0	15.3241	14.8462	18.6657	0	0	27.8927	-490.102	31.8783	0
1483	0	0	1483	1	392.988	233.347	159.641	0	0	67.1854	-53.3319	281.876	320.694	8304.26	15002.3	-281.876	0	11.4358	14.4879	16.8447	0	0	20.1166	-478.774	38.1298	0
1484	0	0	1484	1	433.872	289.779	144.093	0	0	73.0996	65.915	591.44	487.365	8398	14883.1	-591.44	0	21.3959	15.4195	18.5517	0	0	27.7628	-494.441	34.2574	0
1485	0	0	1485	1	664.788	406.727	258.06	0	0	24.7502	7.55082	417.004	608.774	8446.35	14941.5	-417.004	0	23.4509	15.4264	17.8716	0	0	31.3368	-496.495	19.0376	0
1486	0	0	1486	1	499.688	321.571	178.117	0	0	23.4565	47.9825	366.32	487.353	8447.64	14901	-366.32	0	17.9669	16.0962	19.0916	0	0	31.8199	-498.901	28.515	0
1487	0	0	1487	1	531.231	310.739	220.492	0	0	13.3086	4.10405	458.783	431.341	8457.79	14845.2	-458.783	0	17.2353	15.0308	18.5059	0	0	30.5377	-492.755	25.7281	0
1489	0	0	1489	1	639.778	412.59	227.189	0	0	49.626	95.9523	419.973	621.543	8421.47	14952.7	-419.973	0	23.659	14.6896	17.44	0	0	36.4901	-496.58	19.792	0
1491	0	0	1491	1	513.995	256.976	257.019	0	0	33.9328	106.909	254.87	385.27	8437.17	15041.4	-254.87	0	13.3303	15.5597	18.8634	0	0	27.8015	-492.607	27.1845	0
1492	0	0	1492	1	618.865	368.786	250.079	0	0	102.318	141.565	411.613	565.83	8468.44	14907.1	-411.613	0	21.388	15.0306	18.5268	0	0	41.0677	-501.347	20.9565	0
1493	0	0	1493	1	557.334	362.595	194.739	0	0	52.4265	83.8286	388.737	426.339	8319.01	14964.8	-388.737	0	15.8572	15.2454	18.2502	0	0	25.4932	-489.807	24.1084	0
1494	0	0	1494	1	513.124	287.64	225.484	0	0	71.9477	-0.0755034	284.793	392.912	8399.15	14949.1	-284.793	0	13.8077	16.74	18.3308	0	0	29.9269	-495.699	27.4787	0
1495	0	0	1495	1	451.854	272.639	179.215	0	0	72.9584	7.73968	353.131	357.161	8398.14	14941.3	-353.131	0	13.0445	15.8102	18.9998	0	0	16.4816	-487.589	32.6759	0
1497	0	0	1497	1	385.283	241.642	143.641	0	0	115.38	13.1204	449.189	434.617	8455.38	14935.9	-449.189	0	17.0152	15.7187	16.9387	0	0	28.1144	-489.693	39.9559	0
1498	0	0	1498	1	505.728	275.946	229.782	0	0	42.5393	39.4481	313.014	376.204	8428.56	14909.6	-313.014	0	13.3748	15.893	17.814	0	0	30.9712	-491.457	27.6101	0
1499	0	0	1499	1	406.35	224.044	182.305	0	0	-19.1031	6.71099	274.506	222.378	8390.54	15041.9	-274.506	0	7.89627	15.658	17.7499	0	0	32.8997	-488.064	37.3706	0
1501	1	0	1	1	381.521	221.626	159.895	0	0	112.148	97.894	271.023	225.22	8059.97	14751.4	-271.023	0	8.97011	12.6398	13.167	0	0	28.6543	-462.364	26.4926	1
1504	1	0	4	1	383.394	226.878	156.516	0	0	154.676	124.416	362.871	201.994	7917.78	14824.6	-362.871	0	8.30115	13.3923	14.549	0	0	29.8219	-469.371	26.9998	1
1505	1	0	5	1	360.883	203.849	157.034	0	0	55.6878	36.7344	97.2288	212.341	7917.11	14712.9	-97.2288	0	8.2369	13.5934	13.5962	0	0	27.6009	-465.695	29.0133	1
1507	1	0	7	1	370.328	247.718	122.609	0	0	42.1344	10.7187	415.867	206.942	8727.95	14539.6	-415.867	0	8.69582	12.7387	13.6468	0	0	57.4756	-476.762	27.7479	1
1539	1	0	39	1	228.073	142.015	86.0581	0	0	-77.6941	100.182	262.115	137.216	7950.83	14749.2	-262.115	0	5.61946	13.1603	13.063	0	0	27.1128	-460.41	54.0842	1
1543	1	0	43	1	281.635	133.301	148.333	0	0	-53.2723	273.417	6.06903	151.817	8026.07	14775.2	-6.06903	0	6.33345	12.459	12.9247	0	0	28.134	-458.243	39.645	1
1547	1	0	47	1	383.143	203.784	179.36	0	0	26.6077	24.1818	530.493	242.714	7946.19	14426.5	-530.493	0	10.8729	12.4464	14.265	0	0	30.5877	-466.98	26.617	1
1559	1	0	59	1	300.384	188.103	112.281	0	0	58.4997	5.53276	416.33	221.793	8013.96	14544.8	-416.33	0	9.317	11.7018	13.2265	0	0	28.5038	-459.051	36.03	1
1571	1	0	71	1	391.64	244.95	146.69	0	0	18.6126	64.1215	265.934	333.487	7954.19	14785.2	-265.934	0	13.2936	10.9064	11.15	0	0	26.9279	-451.487	24.449	1
1572	1	0	72	1	291.705	161.045	130.66	0	0	74.2957	69.6523	330.453	173.073	7998.16	14779.7	-330.453	0	6.98789	11.0332	11.8662	0	0	42.613	-455.71	36.3952	1
1579	1	0	79	1	345.516	189.899	155.617	0	0	78.5517	46.2505	348.584	191.798	8093.57	14803.1	-348.584	0	7.79685	10.892	11.3656	0	0	21.9602	-444.685	28.8143	1
1592	1	0	92	1	286.541	170.495	116.045	0	0	30.2717	79.0867	149.547	175.626	8042.19	14670.6	-149.547	0	6.84687	11.0572	10.8037	0	0	19.9791	-441.311	36.6959	1
1601	1	0	101	1	300.917	176.085	124.832	0	0	-38.9909	72.1388	665.13	203.021	8011.79	14677.5	-665.13	0	10.2102	9.97469	11.1805	0	0	32.9364	-445.349	33.9892	1
1603	1	0	103	1	311.326	174.384	136.942	0	0	73.575	228.092	317.395	164.859	8098.55	14621.2	-317.395	0	6.82197	10.9217	11.3295	0	0	26.9089	-445.641	33.045	1
1606	1	0	106	1	308.885	184.966	123.919	0	0	0.00815741	29.6586	352.798	160.053	7972.79	14720	-352.798	0	6.58567	10.2287	10.6673	0	0	33.5081	-442.677	32.7234	1
1608	1	0	108	1	284.328	129.933	154.395	0	0	-8.1821	40.1122	140.197	171.881	8279.96	15108.2	-140.197	0	6.73052	10.7999	11.8642	0	0	26.3831	-447.091	37.5336	1
1611	1	0	111	1	337.663	207.159	130.503	0	0	71.2442	101.564	457.272	179.446	8300.2	14747.8	-457.272	0	7.60954	9.56421	10.5228	0	0	35.6228	-440.389	28.7901	1
1613	1	0	113	1	289.22	202.384	86.8362	0	0	28.9878	76.4061	436.922	193.412	8043.47	14673.3	-436.922	0	8.15884	10.7698	10.7384	0	0	19.4483	-440.211	36.0435	1
1623	1	0	123	1	333.353	187.887	145.466	0	0	77.3545	11.4553	283.741	174.666	7995.11	14837.9	-283.741	0	6.9982	10.4801	11.3261	0	0	29.7329	-445.221	30.0013	1
1640	1	0	140	1	280.227	144.809	135.418	0	0	76.1829	154.858	336.498	191.851	8095.94	14594.8	-336.498	0	7.81013	10.1443	10.0885	0	0	32.3464	-440.508	36.8366	1
1643	1	0	143	1	311.872	144.854	167.018	0	0	135.726	92.9931	329.582	146.936	8136.05	14557	-329.582	0	5.95155	10.1399	10.8723	0	0	38.6394	-445.064	32.3646	1
1645	1	0	145	1	265.834	138.007	127.827	0	0	18.9475	44.2946	425.423	169.242	8153.17	14406.4	-425.423	0	7.12982	9.55734	9.91733	0	0	30.9692	-435.246	39.0161	1
1646	1	0	146	1	274.656	166.382	108.274	0	0	62.9607	129.344	401.472	170.977	8109.16	14321.4	-401.472	0	7.08937	9.68344	10.3979	0	0	33.7852	-439.02	37.7324	1
1653	1	0	153	1	310.76	180.468	130.291	0	0	61.2626	-21.4706	339.036	179.061	7911.54	14771.2	-339.036	0	7.34821	10.3841	10.168	0	0	35.5368	-444.247	32.2985	1
1658	1	0	158	1	322.437	160.982	161.456	0	0	-27.2902	23.4149	165.855	159.004	8000.09	14825.9	-165.855	0	6.28142	10.0101	10.5549	0	0	32.6017	-440.803	30.7823	1
1660	1	0	160	1	270.949	159.77	111.179	0	0	-9.68074	30.5439	243.187	179.667	8082.14	14818.8	-243.187	0	7.1732	10.3356	9.95948	0	0	31.6277	-439.543	38.5651	1
1663	1	0	163	1	259.391	142.288	117.103	0	0	197.007	344.806	467.141	171.659	7975.11	14803.5	-467.141	0	8.16661	10.5077	10.0698	0	0	28.8664	-439.606	41.0854	1
1668	1	0	168	1	269.821	157.748	112.073	0	0	-2.59222	54.7152	224.035	142.641	8075.05	14695	-224.035	0	5.6525	10.2402	10.271	0	0	39.2676	-445.171	38.9228	1
1671	1	0	171	1	277.915	143.908	134.007	0	0	199.015	58.2112	573.047	146.084	8172.43	14392.5	-573.047	0	6.73985	9.60437	9.90885	0	0	43.7074	-439.452	36.805	1
1673	1	0	173	1	325.006	172.685	152.321	0	0	6.52916	54.5291	382.201	178.304	7966.27	14595.5	-382.201	0	7.38642	10.4743	10.4208	0	0	20.9549	-437.399	30.6163	1
1675	1	0	175	1	264.253	148.093	116.16	0	0	81.4546	47.1881	571.396	174.089	7991.01	14503.2	-571.396	0	7.94578	10.5918	10.7583	0	0	24.3441	-441.079	40.5929	1
1678	1	0	178	1	308.065	196.203	111.862	0	0	-56.8474	17.7876	357.915	224.883	7929.99	14731.9	-357.915	0	9.44591	9.64358	10.3193	0	0	28.5685	-439.09	32.3721	1
1683	1	0	183	1	331.6	171.229	160.371	0	0	-5.85618	81.1761	385.143	243.619	7978.66	14768.2	-385.143	0	10.1198	9.26335	8.72048	0	0	29.5733	-431.073	28.577	1
1685	1	0	185	1	306.897	162.766	144.131	0	0	15.3465	-23.5512	-64.1877	144.436	8057.11	14773.2	64.1877	0	5.72127	8.58095	9.97855	0	0	30.3005	-429.391	31.8115	1
1686	1	0	186	1	316.766	176.619	140.148	0	0	-53.232	-10.8876	46.4529	179.49	8125.69	14860.2	-46.4529	0	7.0962	9.39092	9.0321	0	0	34.3901	-431.123	30.5004	1
1690	1	0	190	1	263.073	150.386	112.687	0	0	76.9111	-10.8681	356.874	145.475	7995.55	14760.5	-356.874	0	5.9864	9.29432	9.82467	0	0	22.4508	-428.545	39.3185	1
1695	1	0	195	1	271.734	137.727	134.008	0	0	117.693	24.0187	520.021	157.81	8253.75	14925	-520.021	0	6.97906	9.1046	9.5622	0	0	39.3073	-434.441	37.3773	1
1702	1	0	202	1	330.009	190.473	139.536	0	0	96.6884	6.03547	500.564	199.215	8075.43	14544.3	-500.564	0	8.73392	9.88914	10.2688	0	0	36.2961	-442.284	29.6932	1
1703	1	0	203	1	269.099	148.824	120.276	0	0	-11.9561	74.7061	284.682	181.93	8084.42	14675	-284.682	0	7.32881	9.28711	9.43804	0	0	36.1189	-434.706	37.9021	1
1706	1	0	206	1	243.981	132.846	111.135	0	0	133.906	68.1922	354.629	123.964	7938.55	14681.5	-354.629	0	5.05689	9.60726	9.9573	0	0	23.5293	-430.38	43.8469	1
1708	1	0	208	1	243.874	155.088	88.7852	0	0	45.8086	100.738	310.467	127.959	8026.65	14748.6	-310.467	0	5.14728	8.73102	9.16269	0	0	31.3922	-426.7	42.5497	1
1709	1	0	209	1	242.386	146.952	95.4339	0	0	-80.5393	84.3799	-27.9561	144.161	8153	14765	27.9561	0	5.75082	9.68377	10.1364	0	0	49.3436	-444.175	44.441	1
1711	1	0	211	1	306.732	158.026	148.706	0	0	114.236	75.0179	188.132	147.124	8556.18	15173	-188.132	0	5.76867	8.3801	8.99471	0	0	36.928	-426.319	31.262	1
1715	1	0	215	1	262.113	121.327	140.786	0	0	114.65	132.749	528.925	141.347	8057.47	14716.6	-528.925	0	6.24913	8.55809	9.7978	0	0	28.7669	-427.648	38.964	1
1725	1	0	225	1	259.055	176.285	82.7705	0	0	70.7947	96.2792	527.865	142.385	8001.67	14653.4	-527.865	0	6.28747	9.20842	9.46162	0	0	20.5503	-426.022	39.8222	1
1732	1	0	232	1	259.141	152.786	106.355	0	0	52.2931	30.0096	496.348	168.198	7920.51	14719.7	-496.348	0	7.33702	8.91314	8.58892	0	0	26.8942	-424.082	38.9855	1
1737	1	0	237	1	254.148	154.82	99.3281	0	0	26.1603	-31.4506	278.68	135.297	8046.3	14581.8	-278.68	0	5.48289	9.39088	9.24963	0	0	28.5164	-428.62	40.828	1
1739	1	0	239	1	256.86	162.255	94.6044	0	0	62.5689	45.7542	334.29	142.439	7910.23	14703.9	-334.29	0	5.76769	9.81596	9.74046	0	0	19.2772	-429.151	40.9086	1
1743	1	0	243	1	221.085	128.685	92.4004	0	0	79.3165	45.9268	567.853	139.221	8491.44	14703.8	-567.853	0	6.33984	8.40298	8.27159	0	0	21.9204	-415.949	47.3756	1
1744	1	0	244	1	288.502	184.666	103.835	0	0	82.7394	65.0594	316.084	173.539	8089.38	14784.3	-316.084	0	6.97841	8.59471	8.8014	0	0	31.4603	-426.257	33.8383	1
1746	1	0	246	1	290.123	125.567	164.556	0	0	22.7131	11.6409	261.345	237.917	8149.41	14738	-261.345	0	9.51143	8.18782	9.09844	0	0	37.4745	-430.952	33.5205	1
1749	1	0	249	1	283.702	156.993	126.71	0	0	-0.198878	16.9755	275.489	137.253	7973	14633	-275.489	0	5.52442	8.3174	9.20249	0	0	26.7894	-422.001	34.6399	1
1752	1	0	252	1	263.408	120.101	143.308	0	0	5.78932	56.1371	212.863	147.199	7967.01	14693.5	-212.863	0	5.81087	8.30495	8.09953	0	0	39.7341	-421.644	37.4154	1
1755	1	0	255	1	302.301	163.788	138.513	0	0	63.0017	130.066	422.641	158.23	8109.12	14520	-422.641	0	6.61808	7.5536	9.26904	0	0	37.0122	-423.997	31.5256	1
1764	1	0	264	1	338.008	201.006	137.002	0	0	59.8992	7.3777	512.507	214.738	8012.56	14742.3	-512.507	0	9.49814	8.44581	8.92115	0	0	41.8137	-431.706	27.6388	1
1765	1	0	265	1	421.853	237.353	184.5	0	0	87.9503	77.4153	327.039	231.986	8084.17	14472.9	-327.039	0	9.3557	9.93667	9.70197	0	0	39.5131	-441.888	21.6089	1
1766	1	0	266	1	231.039	104.191	126.848	0	0	-26.9167	43.857	210.129	118.704	8199.04	14705.8	-210.129	0	4.71824	8.16649	9.07324	0	0	21.5585	-417.418	45.1503	1
1767	1	0	267	1	267.53	148.732	118.798	0	0	17.8566	40.4354	341.579	214.813	8054.6	14709.2	-341.579	0	8.76467	8.11902	8.61032	0	0	32.4952	-423.896	36.8799	1
1784	1	0	284	1	285.352	148.636	136.716	0	0	-55.766	76.1866	430.23	146.873	8128.23	14474.2	-430.23	0	6.32128	9.46579	9.74213	0	0	32.7951	-433.469	35.368	1
1787	1	0	287	1	329.821	160.834	168.986	0	0	82.5696	46.1386	323.127	268.424	8089.55	14703.5	-323.127	0	10.8274	7.90543	9.04763	0	0	26.2796	-425.702	28.3139	1
1788	1	0	288	1	214.275	111.871	102.404	0	0	-7.13957	8.45042	313.338	143.544	8079.6	14641.6	-313.338	0	5.85884	8.49643	8.93302	0	0	26.8689	-420.731	50.176	1
1789	1	0	289	1	332.116	178.381	153.735	0	0	103.056	116.109	399.678	196.237	7969.4	14633.6	-399.678	0	8.11681	8.96722	9.65419	0	0	41.6435	-435.939	28.7907	1
1790	1	0	290	1	263.124	145.358	117.766	0	0	20.3645	48.4309	104.35	125.672	8052.1	14701.2	-104.35	0	4.88384	8.79046	9.30356	0	0	49.3512	-434.701	38.6119	1
1805	1	0	305	1	322.376	163.814	158.563	0	0	35.0479	59.797	378.368	177.395	8037.41	14490.6	-378.368	0	7.30077	8.46747	8.08988	0	0	37.8843	-423.949	28.9769	1
1808	1	0	308	1	358.478	185.2	173.278	0	0	78.4216	-8.00072	404.78	227.415	8193.36	14458.7	-404.78	0	9.5254	8.36387	10.263	0	0	41.4123	-438.589	26.1038	1
1809	1	0	309	1	385.055	204.786	180.269	0	0	44.1077	51.94	231.449	248.084	8128.01	14398.8	-231.449	0	9.78804	9.83593	9.83224	0	0	28.3928	-438.296	24.2273	1
1810	1	0	310	1	328.489	166.204	162.285	0	0	23.0151	19.3789	425.106	190.286	8149.1	14531	-425.106	0	8.03865	7.33491	9.09662	0	0	44.0192	-426.085	28.2066	1
1812	1	0	312	1	303.132	169.808	133.324	0	0	3.94392	4.84625	598.701	252.699	8068.52	14445.9	-598.701	0	12.0127	8.33703	8.32747	0	0	32.962	-426.025	31.3795	1
1813	1	0	313	1	286.563	142.797	143.766	0	0	-14.3526	58.2196	307.063	145.812	7987.15	14591.8	-307.063	0	5.91717	9.11521	9.44806	0	0	34.7271	-431.14	34.802	1
1837	1	0	337	1	309.404	172.495	136.91	0	0	-38.857	162.721	590.294	191.923	8210.98	14487.3	-590.294	0	9.11539	7.30547	8.5535	0	0	23.5558	-414.147	30.1539	1
1848	1	0	348	1	238.364	133.145	105.218	0	0	22.16	125.191	572.405	147.369	8149.96	14624.5	-572.405	0	6.75954	7.42185	8.4829	0	0	27.5309	-414.172	42.196	1
1853	1	0	353	1	288.839	121.379	167.46	0	0	32.3396	30.2567	363.114	167.704	7940.46	14918.7	-363.114	0	6.88618	8.26276	8.78175	0	0	36.3114	-425.267	33.5853	1
1854	1	0	354	1	202.798	118.16	84.6387	0	0	-43.8543	6.49679	612.615	138.54	8016.65	14444.2	-612.615	0	6.75768	8.00497	9.11795	0	0	31.4196	-422.614	53.6973	1
1857	1	0	357	1	249.593	124	125.593	0	0	-9.86713	69.1208	193.026	139.458	8082.33	14780.2	-193.026	0	5.49984	7.33394	8.35768	0	0	33.354	-414.689	39.5734	1
1863	1	0	363	1	318.856	117.741	201.114	0	0	50.8403	80.8405	255.904	176.399	8121.28	14569.2	-255.904	0	6.9915	8.1843	8.06456	0	0	41.4231	-422.713	29.2396	1
1867	1	0	367	1	266.415	173.754	92.6611	0	0	127.937	25.0051	598.941	196.941	8044.18	14625	-598.941	0	9.21317	8.27653	7.91472	0	0	25.044	-417.047	36.7258	1
1870	1	0	370	1	251.663	126.235	125.428	0	0	-2.70462	40.5235	301.105	122.981	7975.5	14410.2	-301.105	0	4.97488	7.76458	8.45728	0	0	32.646	-416.61	39.5593	1
1873	1	0	373	1	346.925	200.111	146.814	0	0	2.78411	2.85597	496.114	208.957	7970.02	14547.5	-496.114	0	9.24314	8.87411	8.67732	0	0	37.0968	-429.579	26.8236	1
1884	1	0	384	1	252.928	154.637	98.2907	0	0	55.3287	192.051	539.972	142.074	8017.13	14557.6	-539.972	0	6.40403	8.35175	8.41301	0	0	27.3845	-418.615	39.7116	1
1885	1	0	385	1	267.114	136.623	130.49	0	0	111.243	12.541	533.283	159.405	8060.88	14637.5	-533.283	0	7.12687	8.31748	8.09109	0	0	37.0787	-420.179	36.7467	1
1887	1	0	387	1	286.574	130.225	156.349	0	0	0.270036	12.4083	211.136	143.493	8072.19	14637.6	-211.136	0	5.68905	7.25416	8.31077	0	0	38.1106	-416.572	33.0636	1
1898	1	0	398	1	260.452	139.945	120.508	0	0	-80.3657	-2.22217	357.791	136.986	7953.51	14652.2	-357.791	0	5.83473	7.63604	8.25789	0	0	34.611	-416.447	37.606	1
1900	1	0	400	1	246.401	144.734	101.667	0	0	49.8209	95.6592	577.32	159.521	8022.64	14753.7	-577.32	0	7.30518	7.01474	8.16001	0	0	51.6654	-419.864	39.833	1
1901	1	0	401	1	279.249	163.976	115.272	0	0	39.5314	53.7651	271.622	184.086	7933.27	14895.2	-271.622	0	7.33318	8.09127	7.86955	0	0	27.913	-416.903	34.43	1
1902	1	0	402	1	348.219	200.867	147.352	0	0	85.7009	33.0073	394.089	250.3	7986.76	14716.7	-394.089	0	10.3551	8.18518	8.23158	0	0	29.999	-423.476	26.2586	1
1906	1	0	406	1	307.487	207.773	99.7139	0	0	45.3609	81.9122	393.511	167.44	7827.78	14667.8	-393.511	0	6.91668	8.51548	8.01715	0	0	52.1531	-429.1	30.7466	1
1909	1	0	409	1	316.793	163.882	152.912	0	0	104.961	18.6266	277.495	204.559	7867.84	14830.7	-277.495	0	8.18092	7.82771	7.82047	0	0	38.2493	-420.272	29.1978	1
1911	1	0	411	1	234.641	143.259	91.3813	0	0	23.4219	130.124	474.893	144.024	8049.04	14818.9	-474.893	0	6.2085	7.73049	8.19175	0	0	33.2868	-416.789	43.1168	1
1913	1	0	413	1	285.4	151.207	134.193	0	0	69.7223	14.2896	345.107	193.855	8002.74	14735.4	-345.107	0	7.90593	8.0015	8.38613	0	0	34.8888	-422.121	33.7297	1
1916	1	0	416	1	242.401	132.827	109.574	0	0	-11.544	90.3416	418.147	139.573	8482.64	14958.3	-418.147	0	5.88571	6.79486	8.39935	0	0	36.1878	-412.908	40.6693	1
1920	1	0	420	1	310.26	161.882	148.379	0	0	106.605	-27.6787	391.303	158.759	7866.2	14777.4	-391.303	0	6.65078	7.49163	8.11266	0	0	29.2037	-413.6	29.9428	1
1921	1	0	421	1	295.079	158.017	137.062	0	0	-4.22991	25.8703	162.554	167.342	8076.69	14823.5	-162.554	0	6.57386	8.08028	8.96996	0	0	19.7638	-417.665	32.671	1
1924	1	0	424	1	329.454	171.654	157.8	0	0	63.3798	114.55	387.771	208.191	8009.08	14635.1	-387.771	0	8.57679	7.39305	7.73228	0	0	38.5656	-417.856	27.5764	1
1935	1	0	435	1	293.799	161.763	132.035	0	0	-16.0008	44.8098	178.902	182.035	8088.46	14605.2	-178.902	0	7.17543	8.30394	7.96659	0	0	45.5358	-425.43	32.4394	1
1937	1	0	437	1	219.505	110.115	109.389	0	0	21.7334	53.585	355.161	135.45	8050.73	14696.1	-355.161	0	5.54181	7.47346	8.11436	0	0	28.2405	-412.461	46.7596	1
1942	1	0	442	1	333.901	158.167	175.734	0	0	56.7676	206.81	279.098	180.099	8215.01	14542.9	-279.098	0	7.33065	8.11073	8.85736	0	0	26.2661	-421.379	27.8953	1
1944	1	0	444	1	289.698	140.971	148.727	0	0	51.4478	-11.4834	83.1035	161.724	8021.01	14761.2	-83.1035	0	6.3031	8.21633	8.01982	0	0	38.788	-420.984	33.0079	1
1946	1	0	446	1	291.623	160.589	131.034	0	0	2.42631	66.9987	388.939	145.188	8667.99	14782.3	-388.939	0	6.03093	6.75764	8.06609	0	0	32.7548	-409.75	31.9176	1
1949	1	0	449	1	260.539	158.533	102.005	0	0	-8.32071	64.7277	159.179	164.197	8080.78	14784.6	-159.179	0	6.44038	8.04038	7.93034	0	0	36.6124	-419.144	37.6513	1
1955	1	0	455	1	414.971	260.148	154.823	0	0	43.4381	46.7364	357.495	359.355	7929.36	14802.6	-357.495	0	14.6807	8.37907	8.69054	0	0	37.336	-434.592	21.3525	1
1956	1	0	456	1	308.362	194.785	113.577	0	0	55.5646	10.8879	352.795	157.554	7917.24	14838.5	-352.795	0	6.45072	9.19429	8.31198	0	0	34.1151	-426.573	31.1106	1
1958	1	0	458	1	256.397	163.599	92.7988	0	0	35.4717	38.14	534.715	198.696	7937.33	14811.2	-534.715	0	8.89143	8.51102	8.5745	0	0	39.1857	-429.165	39.2392	1
1960	1	0	460	1	273.571	169.752	103.819	0	0	-82.6761	89.0119	465.138	148.779	8055.48	14760.3	-465.138	0	6.5987	7.28571	8.0348	0	0	44.9489	-417.055	34.9355	1
1961	1	0	461	1	275.073	137.692	137.381	0	0	-9.64017	13.8426	126.613	200.439	7982.44	14835.5	-126.613	0	7.85706	7.12404	7.14219	0	0	31.0345	-408.912	34.0482	1
1964	1	0	464	1	267.803	140.937	126.866	0	0	-4.68024	44.2676	335.206	194.562	7977.48	14805.1	-335.206	0	7.95388	7.89357	7.53325	0	0	25.7345	-413.286	35.9786	1
1973	1	0	473	1	191.551	131.756	59.7949	0	0	19.0176	3.77899	590.576	153.165	7953.78	14845.6	-590.576	0	7.2125	7.90047	7.45214	0	0	38.0472	-415.598	55.8336	1
1979	1	0	479	1	285.968	165.436	120.532	0	0	34.5604	67.3831	518.276	138.97	8037.9	14483	-518.276	0	6.13156	8.52429	8.89686	0	0	45.3116	-427.105	34.2388	1
1988	1	0	488	1	237.711	128.044	109.667	0	0	-12.4386	60.2768	216.41	132.665	8084.9	14589.7	-216.41	0	5.2584	7.96944	7.88951	0	0	34.7846	-416.19	42.3391	1
1996	1	0	496	1	322.357	211.315	111.042	0	0	13.9373	95.2307	545.243	249.03	8058.52	14554.8	-545.243	0	11.2165	7.37606	8.16628	0	0	28.6567	-418.207	28.5124	1
1997	1	0	497	1	237.002	127.944	109.058	0	0	-0.749363	71.5358	339.442	149.17	8073.21	14678.1	-339.442	0	6.09191	7.39782	7.6967	0	0	23.6646	-408.15	41.8628	1
2003	1	0	503	1	265.124	157.894	107.23	0	0	92.8024	146.721	547.658	133.584	7979.66	14503.3	-547.658	0	5.98644	7.87629	8.21726	0	0	37.2057	-419.373	36.892	1
2004	1	0	504	1	283.186	152.83	130.356	0	0	10.4173	62.1962	331.312	223.688	8062.04	14587.8	-331.312	0	9.09436	7.42759	7.57624	0	0	38.2061	-417.319	33.2583	1
2005	1	0	505	1	265.893	154.702	111.191	0	0	30.8637	78.777	217.12	160.328	8639.56	14870.2	-217.12	0	6.31282	6.67507	6.95514	0	0	17.9236	-396.653	35.1156	1
2007	1	0	507	1	309.785	178.963	130.822	0	0	23.1603	22.4249	320.97	210.706	8148.96	14627.6	-320.97	0	8.55283	6.92666	7.50607	0	0	28.6392	-409.724	29.4265	1
2008	1	0	508	1	269.436	159.383	110.052	0	0	5.42763	103.016	480.946	226.856	8067.03	14547	-480.946	0	9.83313	7.46787	6.94774	0	0	35.2853	-412.534	35.0409	1
2009	1	0	509	1	259.502	123.803	135.699	0	0	80.5979	82.2056	345.069	165.573	8191.18	14567.8	-345.069	0	6.71277	7.35854	8.16721	0	0	33.6024	-416.2	37.5208	1
2015	1	0	515	1	273.779	166.687	107.092	0	0	-33.1081	41.1685	266.086	146.644	7906.25	14608.9	-266.086	0	5.9184	7.85335	7.74662	0	0	29.1298	-412.79	35.0884	1
2026	1	0	526	1	213.182	112.852	100.33	0	0	-13.0914	19.0486	358.302	139.36	7985.89	14631	-358.302	0	5.77196	7.40641	8.1528	0	0	28.8891	-412.423	48.5763	1
2027	1	0	527	1	262.137	139.729	122.408	0	0	-21.4002	22.0905	422.8	127.208	7994.2	14528.3	-422.8	0	5.42028	7.70052	7.81677	0	0	36.9056	-415.085	37.0441	1
2033	1	0	533	1	282.108	169.341	112.767	0	0	-5.8848	56.1112	425.726	186.362	8078.35	14593.9	-425.726	0	7.88483	7.78846	7.65513	0	0	34.8085	-417.082	33.6792	1
2035	1	0	535	1	183.244	112.996	70.2474	0	0	90.6107	82.7633	384.505	101.695	7981.85	14467.6	-384.505	0	4.17738	7.56722	7.57143	0	0	26.0572	-407.388	59.0066	1
2038	1	0	538	1	295.203	138.206	156.997	0	0	41.2688	38.2952	264.776	149.745	8031.19	14611.7	-264.776	0	5.96028	6.80927	7.42074	0	0	32.8476	-405.634	31.1362	1
2044	1	0	544	1	255.825	123.832	131.993	0	0	80.4162	16.6576	43.037	128.415	8191.36	14533.7	-43.037	0	4.98686	7.91393	7.79606	0	0	29.9853	-413.128	38.3654	1
2046	1	0	546	1	338.226	143.457	194.769	0	0	20.1212	125.856	299.513	202.969	8052.34	14524.2	-299.513	0	8.18238	7.13969	7.76688	0	0	41.5675	-417.816	26.6018	1
2048	1	0	548	1	278.671	147.636	131.035	0	0	10.0205	6.69636	233.209	156.718	8062.44	14444	-233.209	0	6.23854	8.6207	7.77425	0	0	26.3869	-417.057	34.7721	1
2050	1	0	550	1	260.517	132.073	128.444	0	0	-13.6014	161.1	522.083	146.523	8086.06	14389.3	-522.083	0	6.57759	7.90971	8.62471	0	0	38.5195	-422.371	38.0357	1
2057	1	0	557	1	360.183	223.574	136.61	0	0	81.8338	60.3616	538.828	284.516	8090.29	14490	-538.828	0	12.6712	7.57721	7.47262	0	0	31.1322	-417.527	24.686	1
2058	1	0	558	1	283.633	153.518	130.115	0	0	35.1778	37.4203	423.153	197.092	8136.94	14612.6	-423.153	0	8.27996	7.72701	8.16657	0	0	22.9606	-414.939	33.7093	1
2059	1	0	559	1	281.488	129.607	151.881	0	0	-13.6521	108.726	209.286	170.528	8086.11	14541.3	-209.286	0	6.76276	7.69248	8.03494	0	0	20.4209	-411.262	33.9403	1
2060	1	0	560	1	281.764	188.765	92.9997	0	0	9.71449	21.7896	598.105	188.686	7963.09	14428.9	-598.105	0	8.91705	6.81406	7.92005	0	0	29.6736	-410.618	33.2867	1
2067	1	0	567	1	297.871	150.125	147.746	0	0	29.4566	37.4158	396.539	152.426	8142.66	14512.9	-396.539	0	6.33554	7.3661	7.1763	0	0	19.3504	-402.528	30.9612	1
2072	1	0	572	1	308.751	153.072	155.68	0	0	110.127	212.618	578.205	212.795	8061.99	14537.1	-578.205	0	9.87092	7.11903	7.87054	0	0	48.0688	-421.054	29.82	1
2081	1	0	581	1	308.839	198.405	110.434	0	0	-91.8609	20.9728	45.5312	162.245	8164.32	14828.4	-45.5312	0	6.47823	7.52573	7.15034	0	0	36.6444	-411.214	29.6617	1
2085	1	0	585	1	235.317	146.774	88.5422	0	0	44.0234	113.355	85.5807	117.164	8028.44	14736	-85.5807	0	4.5561	7.64092	7.17682	0	0	27.5735	-406.005	42.015	1
2089	1	0	589	1	299.226	185.434	113.792	0	0	-38.9521	84.5391	271.253	171.004	8410.39	15063.8	-271.253	0	6.91468	6.18376	6.99934	0	0	44.8673	-404.906	30.0593	1
2090	1	0	590	1	234.177	153.643	80.5335	0	0	32.7356	21.0889	176.958	132.562	7940.06	14728.6	-176.958	0	5.1957	7.3464	7.71306	0	0	25.5095	-407.25	42.4909	1
2092	1	0	592	1	230.689	132.618	98.0714	0	0	115.384	14.9456	349.929	198.106	8056.74	14834.4	-349.929	0	8.09841	5.95748	7.20849	0	0	21.8222	-397.805	41.6088	1
2102	1	0	602	1	235.78	114.522	121.259	0	0	85.3705	78.8785	269.533	128.388	7987.09	14770.5	-269.533	0	5.10112	6.99646	7.41286	0	0	27.542	-404.362	41.5631	1
2106	1	0	606	1	228.764	113.259	115.505	0	0	130.836	72.1302	414.904	117.731	8140.94	14876.9	-414.904	0	4.90477	6.92141	7.42611	0	0	25.2767	-402.185	43.1651	1
2108	1	0	608	1	219.511	130.384	89.1271	0	0	46.128	32.0157	620.337	147.186	7926.67	14717.7	-620.337	0	7.01674	7.03428	7.44301	0	0	31.3737	-408.156	45.6806	1
2114	1	0	614	1	261.387	164.63	96.7572	0	0	78.6335	6.5019	412.562	133.432	7894.17	14743.2	-412.562	0	5.58885	7.09685	7.45929	0	0	35.125	-408.77	36.5164	1
2118	1	0	618	1	332.666	166.697	165.969	0	0	-90.2976	132.581	514.174	159.663	8063.1	14716.8	-514.174	0	7.33505	7.86507	7.59853	0	0	39.8007	-418.16	27.3919	1
2124	1	0	624	1	256.6	122.785	133.815	0	0	9.24799	59.7057	134.637	132.165	8063.21	14789.6	-134.637	0	5.15484	7.42291	7.41833	0	0	27.4369	-406.625	37.5949	1
2138	1	0	638	1	256.2	158.999	97.2016	0	0	-1.24491	26.4903	379.213	247.865	7974.05	14723.2	-379.213	0	10.3054	7.38897	7.38306	0	0	30.9881	-414.787	37.6206	1
2141	1	0	641	1	286.906	157.165	129.741	0	0	10.2881	49.8643	183.311	197.7	7962.51	14699.8	-183.311	0	7.75997	6.22849	6.94964	0	0	31.9335	-401.789	31.6601	1
2151	1	0	651	1	232.8	111.924	120.876	0	0	78.7924	33.6913	252.65	135.995	8093.33	14716	-252.65	0	5.39171	7.60563	7.12341	0	0	25.1824	-405.225	42.5293	1
2153	1	0	653	1	210.8	110.442	100.357	0	0	25.1247	38.8947	459.174	129.294	7947.68	14710.8	-459.174	0	5.53633	7.19398	7.85604	0	0	31.5165	-409.378	48.7735	1
2156	1	0	656	1	214.291	117.96	96.3309	0	0	43.6637	104.735	188.243	130.143	7929.14	14545.3	-188.243	0	5.10164	6.23394	7.12644	0	0	23.2225	-395.049	45.977	1
2164	1	0	664	1	326.809	160.088	166.722	0	0	81.9122	36.2984	370.244	220.698	7990.55	14713.4	-370.244	0	9.04628	7.10678	7.50192	0	0	46.6922	-419.137	27.6247	1
2181	1	0	681	1	274.438	176.461	97.977	0	0	104.747	78.2341	431.364	178.51	7967.71	14671.4	-431.364	0	7.47526	6.41312	7.10558	0	0	34.4256	-404.372	33.6697	1
2182	1	0	682	1	258.051	116.227	141.824	0	0	62.9091	107.617	500.858	194.27	8009.55	14642.1	-500.858	0	8.4424	7.05095	7.46836	0	0	30.7078	-410.352	37.0926	1
2187	1	0	687	1	227.28	126.356	100.924	0	0	147.71	-36.1922	430	114.803	8024.41	14686.2	-430	0	4.92312	7.06967	7.03626	0	0	22.8396	-399.582	43.3196	1
2190	1	0	690	1	228.284	135.291	92.9928	0	0	89.9063	131.884	520.454	117.874	7982.55	14518.1	-520.454	0	5.18296	6.74909	6.50003	0	0	33.8742	-399.839	42.2973	1
2199	1	0	699	1	252.08	120.81	131.27	0	0	26.7166	82.386	-23.8438	122.968	8045.74	14667.3	23.8438	0	4.79969	6.4677	6.86299	0	0	45.9504	-402.212	37.3399	1
2204	1	0	704	1	241.898	120.899	120.999	0	0	103.572	9.94683	386.699	145.065	8068.55	14540.4	-386.699	0	6.0088	5.70968	6.73645	0	0	35.3586	-394.452	38.6038	1
2215	1	0	715	1	283.821	179.641	104.179	0	0	72.632	12.4055	366.659	172.262	7999.83	14438.3	-366.659	0	7.07882	6.72643	6.80736	0	0	41.241	-406.99	32.306	1
2217	1	0	717	1	223.079	126.407	96.672	0	0	39.7507	117.716	577.948	138.085	8132.37	14532.3	-577.948	0	6.33699	6.62807	6.24135	0	0	47.0722	-402.431	43.2075	1
2218	1	0	718	1	237.815	95.9946	141.82	0	0	97.9825	52.0267	130.763	125.779	8572.44	14897	-130.763	0	4.89482	6.25583	6.71155	0	0	32.8954	-396.661	39.9029	1
2228	1	0	728	1	225.258	122.932	102.326	0	0	76.4525	38.552	371.615	137.893	7996.01	14511.8	-371.615	0	5.65391	6.12109	6.89596	0	0	39.1457	-400.097	42.7938	1
2229	1	0	729	1	248.605	154.847	93.7581	0	0	68.8422	51.1759	428.366	170.319	8103.28	14499.2	-428.366	0	7.13788	6.25328	7.15065	0	0	32.2992	-401.29	38.039	1
2232	1	0	732	1	309.358	179.705	129.653	0	0	-65.7699	12.7652	416.148	165.938	8237.89	14637.3	-416.148	0	7.17412	6.05857	7.11348	0	0	43.2499	-404.59	28.842	1
2238	1	0	738	1	299.305	174.814	124.49	0	0	-5.96899	112.552	639.499	197.55	8078.43	14437.8	-639.499	0	9.60331	6.16836	6.92711	0	0	50.1113	-410.068	30.0053	1
2239	1	0	739	1	184.45	107.847	76.6032	0	0	83.5678	65.2321	267.939	152.036	8088.55	14584.8	-267.939	0	6.03862	6.1761	6.96965	0	0	32.9793	-399.292	55.6937	1
2245	1	0	745	1	238.203	138.834	99.3686	0	0	101.748	-20.8515	148.128	131.772	8070.37	14770.5	-148.128	0	5.18001	6.67745	7.09807	0	0	42.2951	-406.806	40.4918	1
2248	1	0	748	1	304.046	210.022	94.0238	0	0	-2.36552	116.507	669.013	214.941	8074.83	14533.5	-669.013	0	10.6992	6.83937	6.98844	0	0	26.2326	-404.553	29.8155	1
2250	1	0	750	1	306.638	139.165	167.473	0	0	99.2023	-21.5967	158.371	202.764	8172.58	14572	-158.371	0	7.97981	6.74714	7.57718	0	0	29.4762	-408.356	29.7413	1
2262	1	0	762	1	256.189	158.977	97.2111	0	0	16.2754	31.7814	362.522	179.857	8155.84	14518.6	-362.522	0	7.40038	7.17402	6.85233	0	0	26.5206	-403.742	37.0856	1
2263	1	0	763	1	278.443	110.26	168.183	0	0	33.4266	100.862	78.4382	157.325	8238.35	15047.5	-78.4382	0	6.11087	6.70992	7.24735	0	0	38.597	-407.78	33.3364	1
2269	1	0	769	1	232.375	117.545	114.83	0	0	-4.45496	34.0174	499.389	140.572	8076.92	14516.3	-499.389	0	6.20294	6.64781	6.8424	0	0	25.8005	-398.012	41.5566	1
2270	1	0	770	1	290.389	150.306	140.083	0	0	9.61452	76.7046	349.056	160.805	8162.51	14573.3	-349.056	0	6.5732	6.57561	7.56909	0	0	41.0239	-410.325	31.722	1
2280	1	0	780	1	281.028	155.618	125.41	0	0	29.7948	103.885	88.6159	149.628	8142.33	14845.1	-88.6159	0	5.81707	6.58704	6.58094	0	0	25.5945	-396.196	32.4886	1
2284	1	0	784	1	251.263	150.205	101.058	0	0	14.8885	114.633	494.865	155.892	8157.23	14435.7	-494.865	0	6.80003	6.08608	6.88526	0	0	30.9592	-398.188	37.2117	1
2285	1	0	785	1	202.465	114.12	88.3451	0	0	18.2764	82.5923	419.562	111.534	8054.18	14368.1	-419.562	0	4.67545	6.53302	7.17442	0	0	29.189	-399.05	49.9223	1
2289	1	0	789	1	248.041	131.477	116.564	0	0	27.4976	119.928	333.817	153.545	8144.62	14530.1	-333.817	0	6.23926	6.24154	7.41362	0	0	28.7599	-400.982	38.3253	1
2291	1	0	791	1	295.701	181.56	114.14	0	0	-26.026	44.6618	345.85	145.927	7998.83	14406	-345.85	0	6.0193	6.79657	6.47448	0	0	26.429	-397.765	30.56	1
2313	1	0	813	1	215.199	130.744	84.4544	0	0	-27.8041	108.064	285.345	116.037	8000.6	14542	-285.345	0	4.69978	6.4673	6.64185	0	0	47.2265	-403.145	45.4996	1
2323	1	0	823	1	227.353	135.948	91.4054	0	0	40.366	68.002	303.412	127.49	8131.75	14382.7	-303.412	0	5.1185	6.76509	6.67435	0	0	30.9079	-398.807	42.6947	1
2335	1	0	835	1	236.817	119.865	116.952	0	0	113.921	-0.260245	95.0374	119.117	8257.52	14849.6	-95.0374	0	4.65284	6.20829	6.76802	0	0	48.0736	-400.907	40.1208	1
2374	1	0	874	1	264.697	112.555	152.142	0	0	-55.5177	-7.70755	-54.8194	235.869	8426.96	15056.4	54.8194	0	9.41501	6.43708	5.93244	0	0	33.6954	-398.992	34.4638	1
2379	1	0	879	1	179.437	114.742	64.6946	0	0	-109.655	173.203	499.029	119.742	8680.42	14875.5	-499.029	0	5.5457	6.38575	6.2375	0	0	25.4261	-390.62	57.0411	1
2391	1	0	891	1	220.611	122.861	97.7496	0	0	-0.365847	99.656	391.121	113.381	8471.47	14749.7	-391.121	0	4.71568	6.228	6.48196	0	0	28.6375	-392.058	43.6775	1
2419	1	0	919	1	239.566	105.202	134.364	0	0	62.3273	73.5396	381.272	122.205	8010.13	14576.5	-381.272	0	5.01865	5.99344	7.11736	0	0	34.2562	-397.302	39.6175	1
2435	1	0	935	1	266.55	138.345	128.205	0	0	-43.4083	90.3248	287.89	135.575	8713.83	14958.3	-287.89	0	5.51584	6.09333	6.10333	0	0	31.4494	-390.834	34.0592	1
2443	1	0	943	1	230.89	127.334	103.556	0	0	-6.94925	187.893	333.791	120.98	8179.07	14462.1	-333.791	0	5.00901	6.28705	6.7247	0	0	39.1008	-398.649	41.4725	1
2456	1	0	956	1	259.281	148.898	110.384	0	0	79.6324	65.1112	370.202	157.649	8491.13	14883.9	-370.202	0	6.44658	6.07756	6.02732	0	0	25.1478	-389.061	35.1825	1
2496	1	0	996	1	210.003	112.061	97.9417	0	0	49.9429	127.579	348.17	111.81	8221.84	14921.1	-348.17	0	4.55523	5.97859	6.63812	0	0	39.7597	-395.973	46.4205	1
2556	1	0	1056	1	215.515	122.849	92.6664	0	0	-2.89985	97.192	372.745	110.119	8474	14652.5	-372.745	0	4.55086	5.70172	6.30213	0	0	22.3937	-383.969	44.2796	1
2647	1	0	1147	1	288.405	144.416	143.989	0	0	91.0448	41.3993	228.837	164.348	7881.76	14807.9	-228.837	0	6.48078	6.60603	6.68952	0	0	28.1163	-399.207	31.5341	1
2687	1	0	1187	1	243.419	141.012	102.407	0	0	59.5599	45.5665	336.282	138.671	8012.9	14704.1	-336.282	0	5.61954	5.62329	6.43737	0	0	53.152	-397.338	38.0064	1
2693	1	0	1193	1	224.657	127.179	97.4781	0	0	62.1856	99.5689	155.749	125.618	8010.27	14550.5	-155.749	0	4.89959	6.53709	6.51995	0	0	28.6822	-395.67	42.9995	1
2717	1	0	1217	1	225.352	109.47	115.883	0	0	4.69885	2.23234	272.207	129.025	8566.06	14847.1	-272.207	0	5.19617	5.4203	5.61014	0	0	23.3893	-378.58	40.9503	1
2765	1	0	1265	1	242.479	114.167	128.312	0	0	-62.1425	12.7752	38.6528	121.32	8034.94	14736.9	-38.6528	0	4.79334	6.32639	6.73629	0	0	29.14	-395.248	39.0096	1
2805	1	0	1305	1	217.077	124.037	93.0402	0	0	-42.6143	33.4886	492.627	137.122	8613.38	14516.9	-492.627	0	6.09852	5.38162	6.18595	0	0	29.6875	-386.006	43.4258	1
2813	1	0	1313	1	262.079	170.272	91.8073	0	0	54.7137	106.178	522.695	234.243	8715.37	14543.8	-522.695	0	10.3251	5.77883	6.10856	0	0	20.9717	-391.204	34.5654	1
2819	1	0	1319	1	267.682	132.629	135.053	0	0	-26.8514	-24.4086	227.307	164.317	8597.61	14973.4	-227.307	0	6.62398	5.88643	6.02768	0	0	23.4244	-387.465	33.6952	1
2833	1	0	1333	1	284.446	164.235	120.211	0	0	-57.2601	104.628	465.651	186.485	8628.02	14844.4	-465.651	0	8.17782	5.53997	5.83828	0	0	41.177	-391.761	30.9621	1
2834	1	0	1334	1	252.44	147.701	104.739	0	0	54.9597	105.484	473.424	168.152	8615.46	14843.5	-473.424	0	7.20029	5.58987	5.34658	0	0	44.4331	-388.466	35.5073	1
2837	1	0	1337	1	268.83	142.691	126.139	0	0	-2.18001	23.2006	347.284	142.516	8672.6	14826.1	-347.284	0	5.861	6.31558	6.84752	0	0	27.989	-396.279	34.3246	1
2839	1	0	1339	1	234.393	150.955	83.4388	0	0	40.7798	10.75	441.773	158.383	8729.3	14838.6	-441.773	0	6.73852	5.26769	6.21542	0	0	26.3636	-384.998	39.3474	1
2856	1	0	1356	1	267.946	160.28	107.666	0	0	16.6212	106.78	575.382	182.176	8653.8	14543.2	-575.382	0	8.37845	6.3853	7.18085	0	0	27.7249	-402.072	34.7222	1
2857	1	0	1357	1	280.111	174.44	105.671	0	0	68.9414	-71.6865	477.528	224.698	8601.48	14522.4	-477.528	0	9.99913	5.75627	6.17834	0	0	61.109	-406.689	31.8767	1
2862	1	0	1362	1	235.21	125.305	109.905	0	0	50.699	59.9681	187.282	137.647	7922.1	14689.7	-187.282	0	5.3843	6.20214	7.02898	0	0	33.2727	-399.055	40.6746	1
2863	1	0	1363	1	246.486	105.414	141.072	0	0	42.5575	144.894	36.7483	122.113	8029.9	14604.8	-36.7483	0	4.77323	6.39547	6.84554	0	0	49.3473	-405.778	38.3455	1
2884	1	0	1384	1	217.885	116.988	100.897	0	0	-5.32507	5.1605	342.508	158.551	8775.41	14644.9	-342.508	0	6.53449	5.2919	5.78581	0	0	31.8665	-384.285	42.7534	1
2912	1	0	1412	1	190.472	120.406	70.0655	0	0	-27.6165	-6.649	622.762	150.295	8598.38	14557	-622.762	0	7.3752	5.96017	5.74784	0	0	44.7826	-394.747	51.5415	1
2915	1	0	1415	1	212.335	112.825	99.5099	0	0	-15.3685	53.2156	410.689	158.983	8785.45	14596.8	-410.689	0	6.69893	6.02103	5.964	0	0	42.905	-395.258	45.1233	1
2918	1	0	1418	1	253.055	128.395	124.66	0	0	-17.1147	57.1171	234.668	128.91	8089.58	14692.6	-234.668	0	5.13574	6.24626	6.26122	0	0	31.1546	-393.251	36.5577	1
2919	1	0	1419	1	209.646	128.946	80.6998	0	0	75.3151	50.9362	565.554	143.004	8694.76	14499.4	-565.554	0	6.49832	5.47145	6.35045	0	0	37.616	-391.259	45.655	1
2920	1	0	1420	1	256.913	110.31	146.603	0	0	49.722	50.0439	257.196	144.423	8720.36	14699.6	-257.196	0	5.72943	6.11185	5.76262	0	0	43.2908	-394.509	35.4179	1
2923	1	0	1423	1	249.51	121.981	127.529	0	0	21.339	-25.1998	341.62	185.918	8748.74	14575.6	-341.62	0	7.67619	5.7495	6.0004	0	0	49.7129	-399.646	36.6348	1
2929	1	0	1429	1	146.575	71.2065	75.3686	0	0	107.511	102.59	114.468	103.583	7964.95	14647.1	-114.468	0	4.03887	5.83714	6.13635	0	0	26.6157	-385.695	73.4626	1
2930	1	0	1430	1	337.744	218.787	118.957	0	0	37.6028	115.513	466.542	243.249	8632.82	14833.5	-466.542	0	10.4044	5.27373	5.98257	0	0	40.199	-394.717	25.1392	1
2934	1	0	1434	1	213.515	137.075	76.4407	0	0	16.8179	22.0046	252.756	113.991	8454.28	14827.3	-252.756	0	4.5444	6.00766	5.53235	0	0	24.2368	-381.623	44.3358	1
2971	1	0	1471	1	216.873	142.838	74.0353	0	0	16.4375	64.7587	588.246	168.352	8554.32	14585.3	-588.246	0	7.83156	5.47281	5.93337	0	0	36.8792	-388.505	43.3347	1
2973	1	0	1473	1	218.163	130.326	87.8366	0	0	-10.5311	8.28246	139.418	128.771	8780.61	14741.4	-139.418	0	5.05941	6.11077	5.80279	0	0	32.8383	-389.333	43.5183	1
2977	1	0	1477	1	271.262	162.631	108.631	0	0	141.854	18.41	540.152	213.837	8528.57	14830.9	-540.152	0	9.61085	5.44598	5.57431	0	0	45.4753	-392.725	32.5771	1
2986	1	0	1486	1	226.918	127.406	99.5122	0	0	25.4163	32.6708	403.137	134.862	8545.34	14816.7	-403.137	0	5.62782	5.79885	6.32306	0	0	31.5162	-390.46	41.5861	1
2993	1	0	1493	1	267.441	128.977	138.465	0	0	54.3973	36.9089	348.832	148.012	8616.02	14712.8	-348.832	0	6.02939	4.97665	5.75698	0	0	40.8203	-383.907	32.9379	1
3000	2	0	0	1	459.545	325.517	134.027	0	0	-4.49073	32.3852	410.09	533.712	8375.93	15115.9	-410.09	0	30.8162	15.9878	13.6897	0	0	40.8801	-490.068	17.1115	2
3001	2	0	1	1	444.217	300.273	143.944	0	0	14.948	142.423	590.881	500.093	8356.49	15005.9	-590.881	0	34.3066	14.5142	14.1992	0	0	20.1462	-476.403	17.7196	2
3002	2	0	2	1	618.859	435.459	183.401	0	0	33.3034	34.2108	434.518	747.748	8338.14	15114.1	-434.518	0	43.8929	14.9031	12.9125	0	0	37.0554	-487.904	11.7071	2
3003	2	0	3	1	653.31	504.558	148.752	0	0	58.7079	90.1218	496.487	742.9	8312.73	15058.2	-496.487	0	45.9823	13.8316	13.4923	0	0	41.3639	-488.215	10.944	2
3004	2	0	4	1	494.474	340.563	153.91	0	0	20.2833	64.3001	443.354	412.53	8351.16	15084	-443.354	0	24.3726	14.5543	13.1631	0	0	38.8769	-479.199	15.3654	2
3005	2	0	5	1	602.453	399.438	203.015	0	0	97.9509	44.7739	295.278	686.712	8373.15	15103.5	-295.278	0	35.8959	14.3851	13.9639	0	0	50.2104	-494.174	12.1425	2
3007	2	0	7	1	518.682	362.805	155.877	0	0	55.882	102.507	457.046	630.57	8315.56	15045.8	-457.046	0	37.511	15.2874	13.6269	0	0	47.3775	-492.307	14.6281	2
3008	2	0	8	1	511.081	359.709	151.373	0	0	94.0087	55.0104	493.67	582.23	8377.09	14993.6	-493.67	0	35.992	15.0023	13.8109	0	0	33.8501	-485.165	14.8874	2
3009	2	0	9	1	502.495	283.405	219.09	0	0	110.686	72.7335	354.999	496.762	8360.41	15075.6	-354.999	0	27.1063	15.7619	13.8207	0	0	48.1684	-492.045	15.2939	2
3010	2	0	10	1	507.644	347.151	160.494	0	0	51.9114	67.155	568.074	680.824	8319.53	15081.2	-568.074	0	45.4258	13.9893	13.6659	0	0	25.108	-480.349	14.8726	2
3011	2	0	11	1	399.312	228.627	170.685	0	0	69.6048	142.142	580.847	387.562	8301.84	15105.8	-580.847	0	26.0924	14.1677	14.1136	0	0	32.944	-477.602	20.2026	2
3012	2	0	12	1	378.763	220.882	157.88	0	0	86.0164	70.8391	314.921	370.452	8385.08	15077.5	-314.921	0	19.6059	14.4085	12.8747	0	0	36.7091	-475.66	21.39	2
3013	2	0	13	1	401.137	268.534	132.603	0	0	55.2615	38.5471	408.095	438.674	8316.18	15109.8	-408.095	0	25.0633	13.8146	13.0432	0	0	35.9682	-476.465	19.8033	2
3014	2	0	14	1	525.886	339.865	186.021	0	0	79.015	141.52	385.498	470.974	8392.09	15106.5	-385.498	0	26.2682	13.8332	13.2829	0	0	25.3429	-472.834	14.1811	2
3015	2	0	15	1	493.751	351.515	142.236	0	0	36.6125	25.4343	406.629	632.22	8334.83	15122.9	-406.629	0	36.2089	12.5671	12.3789	0	0	35.4619	-475.756	15.038	2
3016	2	0	16	1	450.656	305.498	145.158	0	0	44.3045	58.4284	443.475	513.197	8327.14	15089.9	-443.475	0	30.2501	14.7281	13.5266	0	0	33.5195	-481.427	17.3265	2
3017	2	0	17	1	571.997	397.023	174.974	0	0	16.7156	98.8816	476.499	565.887	8354.72	15049.4	-476.499	0	34.4988	14.639	13.1196	0	0	46.7195	-486.903	12.8667	2
3018	2	0	18	1	610.89	404.276	206.615	0	0	11.0576	115.748	512.44	695.674	8360.38	15032.6	-512.44	0	44.0097	15.1212	13.5086	0	0	46.406	-493.748	11.9613	2
3019	2	0	19	1	659.715	445.208	214.507	0	0	-0.950235	81.8627	434.33	765.993	8372.39	15066.5	-434.33	0	44.969	14.276	12.4958	0	0	40.6862	-486.447	10.7741	2
3020	2	0	20	1	364.679	233.59	131.089	0	0	47.9408	117.881	531.318	408.218	8323.5	15030.4	-531.318	0	26.1665	14.7339	12.9998	0	0	29.0835	-474.766	22.5613	2
3021	2	0	21	1	611.95	447.613	164.338	0	0	73.1336	111.24	697.025	780.079	8298.31	15037.1	-697.025	0	60.5627	12.4027	13.2085	0	0	34.8017	-482.172	11.6843	2
3022	2	0	22	1	387.96	225.126	162.834	0	0	-3.04075	94.0282	297.999	362.568	8374.48	15054.3	-297.999	0	19.0413	15.0773	13.6957	0	0	44.0385	-484.2	21.059	2
3024	2	0	24	1	385.401	249.274	136.127	0	0	76.7536	95.762	611.092	461.736	8294.69	15052.6	-611.092	0	32.1668	14.8317	13.1493	0	0	30.8539	-477.552	21.0669	2
3025	2	0	25	1	503.252	295.732	207.519	0	0	85.8169	135.038	409.679	448.695	8285.62	15112.9	-409.679	0	25.5147	14.003	11.8547	0	0	42.7921	-476.138	14.797	2
3026	2	0	26	1	542.119	351.414	190.705	0	0	81.2268	56.0534	470.855	563.996	8290.21	15092.3	-470.855	0	34.082	13.9607	13.5151	0	0	40.4851	-484.045	13.7053	2
3027	2	0	27	1	485.621	341.188	144.433	0	0	49.2729	74.5493	492.137	592.352	8322.17	15073.8	-492.137	0	36.5773	14.1846	12.1915	0	0	30.9284	-476.459	15.5266	2
3028	2	0	28	1	471.021	287.81	183.212	0	0	77.2982	94.7216	372.861	550.184	8393.8	15053.6	-372.861	0	30.3666	14.2784	13.2767	0	0	30.9304	-479.23	16.2968	2
3029	2	0	29	1	518.689	292.046	226.643	0	0	96.5196	32.8259	394.956	332.605	8274.92	15115.5	-394.956	0	18.7919	13.9005	13.7809	0	0	37.3777	-476.187	14.4885	2
3030	2	0	30	1	530.416	293.43	236.985	0	0	1.23322	137.657	356.062	505.836	8370.21	15110.3	-356.062	0	27.7875	14.0554	14.0937	0	0	43.1543	-486.083	14.1505	2
3031	2	0	31	1	609.668	447.007	162.661	0	0	65.4341	75.2936	532.641	742.69	8306.01	15073	-532.641	0	47.6866	14.8306	12.994	0	0	42.9591	-491.097	11.9204	2
3032	2	0	32	1	398.457	291.348	107.108	0	0	49.0005	180.891	557.445	402.33	8322.44	15067.1	-557.445	0	26.5687	14.8083	13.5	0	0	43.5113	-482.682	20.2574	2
3033	2	0	33	1	309.122	164.242	144.88	0	0	56.9544	122.501	576.267	199.011	8314.49	15025.8	-576.267	0	13.3451	15.3955	13.9036	0	0	28.8347	-473.682	28.5353	2
3034	2	0	34	1	421.539	256.851	164.687	0	0	115.363	69.039	453.417	446.706	8355.74	15079.3	-453.417	0	26.5021	13.2317	13.2678	0	0	39.7568	-476.97	18.5401	2
3035	2	0	35	1	539.363	336.748	202.614	0	0	18.5243	66.5131	449.367	658.814	8352.92	15081.8	-449.367	0	39.1559	14.2196	12.783	0	0	39.3506	-484.008	13.7353	2
3036	2	0	36	1	623.412	434.222	189.191	0	0	71.712	31.6232	423.85	579.597	8399.39	15017	-423.85	0	33.5971	15.1435	13.8695	0	0	37.176	-487.031	11.706	2
3037	2	0	37	1	523.366	315.601	207.765	0	0	36.3655	57.7258	428.885	560.37	8335.07	15090.6	-428.885	0	32.6034	13.8427	12.6128	0	0	32.0311	-476.597	14.1854	2
3038	2	0	38	1	527.83	384.964	142.865	0	0	46.4772	94.5969	520.323	671.439	8324.96	15053.7	-520.323	0	42.6045	13.6768	12.0435	0	0	29.8874	-476.001	13.9538	2
3039	2	0	39	1	514.057	331.349	182.708	0	0	123.626	37.0213	448.689	505.461	8347.47	15011.6	-448.689	0	29.9888	14.9199	12.9816	0	0	31.7491	-478.708	14.6669	2
3040	2	0	40	1	519.313	326.027	193.286	0	0	105.506	129.171	420.306	633.5	8365.59	15019.1	-420.306	0	36.3576	13.2983	12.4074	0	0	45.4641	-482.048	14.2337	2
3041	2	0	41	1	369.78	243.655	126.125	0	0	75.6316	98.4403	659.485	422.492	8395.47	14950.2	-659.485	0	31.2577	13.3078	13.3725	0	0	44.4697	-478.829	21.9295	2
3042	2	0	42	1	542.689	305.329	237.361	0	0	13.1269	44.7908	282.13	519.745	8358.31	15103.5	-282.13	0	26.954	13.7518	12.3643	0	0	30.9694	-473.383	13.5382	2
3044	2	0	44	1	479.597	296.313	183.284	0	0	-5.57415	44.7161	348.266	439.241	8377.01	15103.6	-348.266	0	24.0762	14.698	12.7369	0	0	41.6642	-480.401	15.9128	2
3046	2	0	46	1	460.21	240.987	219.223	0	0	13.1096	74.9244	231.398	362.003	8358.33	15173.1	-231.398	0	17.9661	14.3741	12.1689	0	0	33.5854	-471.426	16.6119	2
3048	2	0	48	1	453.166	289.68	163.486	0	0	30.3205	101.656	396.355	410.394	8341.12	15046.7	-396.355	0	23.1488	14.2403	13.0374	0	0	31.833	-474.895	17.0557	2
3049	2	0	49	1	446.053	264.03	182.023	0	0	120.753	96.7488	595.616	463.437	8350.35	15051.6	-595.616	0	31.6722	13.3183	12.3764	0	0	30.6147	-470.187	17.1455	2
3050	2	0	50	1	362.752	223.546	139.206	0	0	60.8203	91.0609	460.303	396.935	8310.62	15057.3	-460.303	0	23.6899	14.2196	12.771	0	0	39.1589	-477.479	22.5415	2
3051	2	0	51	1	484.418	325.778	158.64	0	0	50.6682	109.244	506.428	524.573	8320.77	15039.1	-506.428	0	32.7943	13.1962	12.4856	0	0	32.4924	-472.857	15.4892	2
3052	2	0	52	1	403.746	271.901	131.845	0	0	82.5404	49.2796	619.14	450.955	8288.9	14999.4	-619.14	0	31.8631	13.1051	12.1054	0	0	35.2916	-470.158	19.3202	2
3053	2	0	53	1	425.597	222.503	203.094	0	0	15.6679	67.3384	446.532	304.326	8355.77	14981.3	-446.532	0	18.0438	14.0278	12.0532	0	0	29.4868	-465.796	18.2326	2
3054	2	0	54	1	383.633	195.329	188.305	0	0	-5.51222	60.3507	244.156	253.026	8277.29	15187.6	-244.156	0	12.7285	13.4462	12.4352	0	0	28.7238	-463.088	20.7469	2
3055	2	0	55	1	419.762	208.115	211.647	0	0	33.5895	36.2888	291.441	367.153	8337.85	15112	-291.441	0	19.167	12.4166	12.1346	0	0	25.6937	-460.934	18.2886	2
3056	2	0	56	1	388.8	239.341	149.459	0	0	33.157	38.942	558.718	344.163	8338.28	15009.7	-558.718	0	22.8824	13.5097	13.4391	0	0	20.4193	-466.217	20.6258	2
3057	2	0	57	1	515.86	323.913	191.947	0	0	52.2357	176.528	512.437	448.458	8319.2	15071.5	-512.437	0	28.2884	13.7964	12.5846	0	0	48.3065	-480.545	14.4281	2
3059	2	0	59	1	473.442	296.467	176.975	0	0	97.7105	71.9599	309.667	501.016	8373.39	15076.4	-309.667	0	26.4199	12.8949	12.5769	0	0	25.8143	-469.042	15.9019	2
3060	2	0	60	1	378.999	234.695	144.304	0	0	49.7234	117.605	601.765	438.801	8321.72	15030.7	-601.765	0	30.2948	12.7057	11.117	0	0	50.8266	-470.718	20.6088	2
3062	2	0	62	1	391.619	233.716	157.903	0	0	14.9844	57.5773	428.582	339.376	8356.46	15090.7	-428.582	0	19.798	13.4381	12.0729	0	0	31.888	-466.155	20.133	2
3063	2	0	63	1	336.891	217.986	118.905	0	0	103.834	85.6844	420.128	402.829	8367.27	15062.6	-420.128	0	23.1293	11.8722	11.5792	0	0	37.9422	-462.896	23.8314	2
3064	2	0	64	1	502.924	308.035	194.888	0	0	-10.8074	69.6665	519.82	513.312	8382.25	14979	-519.82	0	32.944	13.3859	12.6507	0	0	27.2525	-471.419	14.841	2
3065	2	0	65	1	454.342	277.366	176.975	0	0	100.445	94.5036	357.946	406.317	8370.66	15053.8	-357.946	0	22.1837	14.3213	12.7262	0	0	37.2292	-476.622	16.9623	2
3066	2	0	66	1	533.044	344.655	188.388	0	0	55.9	62.102	415.584	617.341	8315.54	15086.2	-415.584	0	35.402	13.013	12.3473	0	0	31.3976	-474.573	13.7538	2
3067	2	0	67	1	573.949	357.453	216.497	0	0	15.7976	131.847	405.206	614.504	8355.64	15116.1	-405.206	0	35.0085	13.4228	12.1523	0	0	37.8287	-477.93	12.6052	2
3068	2	0	68	1	667.753	414.017	253.736	0	0	-2.41481	85.425	412.975	837.995	8373.86	15062.9	-412.975	0	48.2322	13.0014	12.8305	0	0	76.4528	-504.186	10.5588	2
3069	2	0	69	1	533.83	326.686	207.144	0	0	37.209	85.0738	425.794	559.766	8334.23	15063.2	-425.794	0	32.399	13.0665	12.8069	0	0	41.2332	-479.007	13.7871	2
3070	2	0	70	1	351.35	208.576	142.775	0	0	18.7384	84.4513	365.526	293.703	8253.04	15063.9	-365.526	0	16.1971	13.695	12.6519	0	0	24.9315	-464.675	23.3297	2
3071	2	0	71	1	451.974	235.108	216.866	0	0	91.6596	107.852	297.384	472.633	8379.44	15040.5	-297.384	0	24.6591	13.3865	12.3586	0	0	40.2329	-475.528	16.8754	2
3072	2	0	72	1	530.184	389.378	140.806	0	0	67.5764	35.948	483.378	718.585	8303.86	15112.4	-483.378	0	44.1297	12.5484	11.2937	0	0	23.1947	-468.361	13.6697	2
3073	2	0	73	1	561.777	381.136	180.641	0	0	65.2193	79.7173	452.167	648.576	8306.22	15068.6	-452.167	0	38.4154	13.9332	12.0664	0	0	39.0018	-480.695	12.9716	2
3074	2	0	74	1	488.781	322.489	166.293	0	0	48.3947	69.7858	405.453	510.734	8323.05	15078.5	-405.453	0	29.024	14.1696	12.3696	0	0	42.727	-479.922	15.4271	2
3075	2	0	75	1	516.131	350.638	165.493	0	0	77.8497	63.103	385.694	444.969	8393.25	14985.6	-385.694	0	24.8543	13.7816	12.6351	0	0	29.2758	-471.547	14.4235	2
3076	2	0	76	1	509.769	308.727	201.042	0	0	21.2533	112.048	336.747	524.144	8350.19	15036.3	-336.747	0	28.263	12.6348	11.561	0	0	36.1991	-469.043	14.3729	2
3077	2	0	77	1	618.168	405.617	212.551	0	0	25.3789	79.244	361.37	577.622	8346.06	15069.1	-361.37	0	31.7338	14.6282	11.5577	0	0	38.2399	-478.672	11.5789	2
3079	2	0	79	1	426.646	284.537	142.108	0	0	109.395	122.448	529.419	325.41	8361.71	15025.9	-529.419	0	20.7464	12.6715	11.79	0	0	38.1163	-466.136	17.9055	2
3080	2	0	80	1	394.492	235.174	159.317	0	0	21.4176	88.2613	575.488	331.301	8250.36	15060.1	-575.488	0	22.3371	13.1702	12.2775	0	0	27.0697	-464.192	19.9398	2
3081	2	0	81	1	502.165	324.636	177.529	0	0	103.901	76.6729	375.183	515.383	8367.2	15071.6	-375.183	0	28.5316	12.3618	11.4763	0	0	42.8071	-471.076	14.5918	2
3082	2	0	82	1	528.516	337.028	191.487	0	0	18.2517	123.536	330.763	583.398	8353.19	15124.4	-330.763	0	31.3392	12.3582	11.5859	0	0	44.6782	-474.771	13.7352	2
3083	2	0	83	1	420.91	300.177	120.733	0	0	50.9595	61.8807	625.208	512.507	8320.48	15086.4	-625.208	0	36.5208	12.1797	11.6109	0	0	24.4511	-462.908	18.09	2
3084	2	0	84	1	591.181	429.041	162.14	0	0	60.8056	76.7341	486.33	630.63	8310.63	15071.6	-486.33	0	38.666	13.3916	11.6699	0	0	36.6955	-475.742	12.1194	2
3085	2	0	85	1	489.707	352.201	137.506	0	0	51.5467	53.364	458.182	537.495	8319.89	15095	-458.182	0	32.1406	13.4244	12.4048	0	0	39.0982	-476.991	15.3031	2
3086	2	0	86	1	614.586	297.808	316.778	0	0	67.5258	100.718	170.087	575.648	8403.57	15147.3	-170.087	0	27.3837	11.739	11.1524	0	0	41.7951	-468.838	11.3976	2
3087	2	0	87	1	537.23	322.839	214.391	0	0	119.439	124.608	551.882	459.29	8351.66	15023.7	-551.882	0	29.9462	13.3067	12.7982	0	0	50.685	-481.397	13.7068	2
3089	2	0	89	1	384.776	213.845	170.93	0	0	30.6634	74.7361	504.847	318.963	8340.78	15073.6	-504.847	0	19.9958	13.5746	13.0413	0	0	28.0649	-467.811	20.8288	2
3090	2	0	90	1	418.233	269.915	148.318	0	0	54.8971	68.6567	475.75	359.068	8316.54	15079.7	-475.75	0	21.8087	13.1062	12.2274	0	0	33.0368	-466.934	18.5106	2
3091	2	0	91	1	497.481	321.692	175.788	0	0	111.984	49.7643	677.744	547.092	8259.46	15098.6	-677.744	0	41.5808	12.427	11.5123	0	0	33.8165	-468.684	14.7704	2
3093	2	0	93	1	376.926	205.623	171.303	0	0	3.72721	89.319	344.279	374.478	8367.71	15059	-344.279	0	20.3633	13.1635	12.523	0	0	44.762	-474.521	21.176	2
3094	2	0	94	1	510.714	328.666	182.048	0	0	45.0766	62.0564	431.813	607.139	8326.36	15086.3	-431.813	0	35.3736	13.193	11.5824	0	0	41.7037	-476.879	14.4077	2
3095	2	0	95	1	673.476	424.873	248.603	0	0	27.193	51.6813	363.965	845.396	8344.25	15096.6	-363.965	0	46.6322	13.0453	11.6336	0	0	62.6418	-491.559	10.3704	2
3096	2	0	96	1	636.615	425.118	211.496	0	0	79.051	89.7665	401.811	733.039	8392.05	15058.6	-401.811	0	41.4114	12.4375	11.3347	0	0	34.6906	-473.444	11.0066	2
3097	2	0	97	1	695.024	450.849	244.175	0	0	109.129	104.792	429.306	786.695	8361.97	15043.5	-429.306	0	45.5186	13.184	11.4911	0	0	47.7768	-483.825	9.99592	2
3098	2	0	98	1	542.285	383.229	159.056	0	0	9.22734	98.0811	462.888	684.231	8362.21	15050.2	-462.888	0	41.2016	13.0023	11.7125	0	0	42.8218	-478.89	13.4	2
3099	2	0	99	1	452.302	270.363	181.939	0	0	76.8696	71.6545	333.459	431.771	8294.57	15076.7	-333.459	0	23.1668	13.229	11.8595	0	0	37.6061	-471.564	16.7562	2
3100	2	0	100	1	402.598	233.845	168.753	0	0	155.931	84.864	477.514	394.841	8315.17	15063.5	-477.514	0	24.0276	13.1521	11.3881	0	0	31.6913	-464.264	19.25	2
3101	2	0	101	1	503.567	335.62	167.947	0	0	60.7086	47.651	430.03	519.43	8310.73	15100.7	-430.03	0	30.2265	13.0986	11.3852	0	0	50.9462	-477.716	14.618	2
3103	2	0	103	1	403.85	260.186	143.664	0	0	-16.2138	139.672	636.982	469.947	8287.99	15108.3	-636.982	0	34.3117	12.0607	12.2074	0	0	31.0044	-465.932	19.135	2
3104	2	0	104	1	367.728	213.723	154.006	0	0	158.822	133.506	384.93	238.344	8411.94	15114.5	-384.93	0	13.3551	13.0694	11.0658	0	0	24.6711	-454.665	21.4718	2
3105	2	0	105	1	444.467	248.335	196.133	0	0	30.9647	123.151	403.157	397.889	8340.48	15124.8	-403.157	0	22.5728	13.17	12.1967	0	0	36.7948	-469.9	17.1686	2
3107	2	0	107	1	323.214	203.453	119.761	0	0	90.0849	79.3401	552.094	318.812	8281.36	15069	-552.094	0	20.8392	12.4418	10.8965	0	0	39.9465	-461.226	25.0789	2
3108	2	0	108	1	485.039	276.64	208.4	0	0	24.2811	102.901	302.438	516.884	8347.16	15145.1	-302.438	0	27.137	12.3376	10.7231	0	0	30.2711	-462.68	15.1063	2
3109	2	0	109	1	414.428	232.172	182.255	0	0	98.2117	244.351	627.419	332.237	8273.23	15003.6	-627.419	0	23.9014	12.4051	11.3914	0	0	53.5478	-470.654	18.4388	2
3111	2	0	111	1	417.583	237.787	179.796	0	0	55.8417	116.626	614.025	400.541	8315.6	15031.7	-614.025	0	28.0336	12.5512	12.2908	0	0	33.4983	-467.175	18.4599	2
3112	2	0	112	1	413.555	218.3	195.256	0	0	1.49638	31.5756	193.035	360.34	8369.94	15116.7	-193.035	0	17.4821	13.2115	11.1838	0	0	33.5823	-464.159	18.5861	2
3116	2	0	116	1	424.958	255.479	169.479	0	0	37.5396	122.032	516.371	441.208	8333.9	15026.3	-516.371	0	27.8993	11.2986	11.9713	0	0	31.4809	-462.119	17.7859	2
3117	2	0	117	1	379.642	228.867	150.775	0	0	9.43235	28.7007	336.466	401.921	8362.01	15020	-336.466	0	21.8249	12.3641	11.6055	0	0	31.7125	-463.127	20.6063	2
3118	2	0	118	1	632.312	390.955	241.357	0	0	106.452	118.488	422.499	677.465	8364.65	15029.8	-422.499	0	38.9506	11.8304	11.2639	0	0	30.5041	-467.45	11.042	2
3119	2	0	119	1	542.451	340.836	201.615	0	0	40.9551	56.8552	395.14	547.442	8330.49	15091.5	-395.14	0	30.896	13.4233	12.5907	0	0	29.3973	-473.39	13.5369	2
3120	2	0	120	1	495.822	297.38	198.442	0	0	-4.03421	36.7792	306.562	470.396	8375.47	15111.5	-306.562	0	24.9784	12.1921	11.4878	0	0	22.3695	-459.55	14.7976	2
3121	2	0	121	1	334.347	240.064	94.2827	0	0	64.5604	48.5385	557.562	379.808	8306.88	15099.8	-557.562	0	25.0943	12.9392	11.7683	0	0	26.4358	-462.347	24.4108	2
3122	2	0	122	1	460.764	297.066	163.698	0	0	44.3389	101.092	425.822	509.269	8327.1	15146.9	-425.822	0	29.4363	11.8521	10.4325	0	0	25.8775	-457.38	15.9598	2
3123	2	0	123	1	425.897	263.526	162.371	0	0	102.108	126.848	298.084	326.332	8368.99	15121.1	-298.084	0	17.0539	12.0418	11.2331	0	0	24.9098	-454.587	17.7379	2
3124	2	0	124	1	618.093	369.729	248.365	0	0	70.6261	116.877	326.33	567.687	8300.81	15131.1	-326.33	0	30.2712	12.2175	11.0737	0	0	52.8994	-475.47	11.3535	2
3125	2	0	125	1	470.566	259.468	211.098	0	0	77.6456	94.2533	225.575	383.235	8293.79	15153.7	-225.575	0	18.8811	12.0306	11.668	0	0	34.3238	-463.52	15.7678	2
3126	2	0	126	1	324.825	218.271	106.554	0	0	174.236	96.3064	627.954	321.154	8296.86	14952.4	-627.954	0	22.8734	11.2663	10.7785	0	0	42.563	-456.492	24.5457	2
3127	2	0	127	1	488.477	268.946	219.531	0	0	5.95534	69.1649	221.636	596.993	8365.49	15079.2	-221.636	0	29.4405	13.6626	10.4821	0	0	30.0174	-469.085	15.1017	2
3128	2	0	128	1	542.648	312.169	230.479	0	0	36.2754	77.6539	347.699	555.889	8335.17	15070.7	-347.699	0	30.1923	12.9408	11.1211	0	0	32.8493	-469.192	13.3154	2
3129	2	0	129	1	306.733	219.136	87.5971	0	0	67.1148	81.2832	677.502	397.543	8304.33	15067	-677.502	0	30.1663	12.1301	11.0772	0	0	24.8255	-456.84	26.7906	2
3130	2	0	130	1	442.803	259.462	183.34	0	0	105.63	135.023	430.513	341.068	8365.47	15113	-430.513	0	19.7587	13.0005	10.6791	0	0	22.4663	-455.029	16.9609	2
3131	2	0	131	1	401.027	222.245	178.782	0	0	61.4753	115.481	236.43	276.155	8409.63	15032.8	-236.43	0	13.7204	12.6049	11.013	0	0	27.6209	-455.35	19.1647	2
3132	2	0	132	1	380.364	244.899	135.466	0	0	9.43123	41.5575	377.748	403.804	8362.01	15106.8	-377.748	0	22.5991	12.8664	11.102	0	0	27.677	-461.021	20.5453	2
3133	2	0	133	1	577.152	350.87	226.282	0	0	60.1341	108.889	450.161	585.932	8311.31	15139.1	-450.161	0	34.606	13.1084	11.3386	0	0	30.2099	-469.983	12.4115	2
3134	2	0	134	1	471.405	291.608	179.797	0	0	57.61	17.4304	347.587	549.175	8413.49	15130.9	-347.587	0	29.994	13.2463	10.6303	0	0	35.1759	-468.332	15.739	2
3137	2	0	137	1	295.109	201.594	93.5157	0	0	52.0335	82.0424	669.797	212.548	8319.41	15066.3	-669.797	0	15.9944	12.7839	11.864	0	0	38.4322	-461.518	28.6904	2
3138	2	0	138	1	548.244	372.349	175.895	0	0	16.0135	112.655	437.088	616.94	8355.43	15035.7	-437.088	0	36.1694	11.7351	11.4419	0	0	27.9456	-465.045	13.0674	2
3139	2	0	139	1	489.017	297.136	191.881	0	0	121.085	126.247	441.782	444.087	8350.02	15022.1	-441.782	0	26.0049	12.523	11.5512	0	0	39.3006	-469.322	15.0974	2
3140	2	0	140	1	453.298	304.745	148.553	0	0	34.7671	65.954	400.048	417.95	8336.67	15082.4	-400.048	0	23.6799	13.0366	11.6628	0	0	31.1779	-466.597	16.6509	2
3141	2	0	141	1	405.546	260.164	145.381	0	0	61.3678	100.85	376.458	399.476	8310.07	15047.5	-376.458	0	22.1176	12.5731	11.4964	0	0	33.0773	-463.978	18.9926	2
3142	2	0	142	1	346.167	186.837	159.331	0	0	147.586	81.5399	388.614	228.464	8223.85	15066.8	-388.614	0	12.824	12.319	11.1273	0	0	51.0581	-463.472	23.0135	2
3144	2	0	144	1	391.336	255.163	136.173	0	0	-17.9782	54.2154	553.328	483.166	8289.76	15094.1	-553.328	0	32.2006	12.1647	10.9641	0	0	33.0125	-463.167	19.6605	2
3145	2	0	145	1	358.614	231.405	127.209	0	0	54.5611	14.1222	286.059	391.554	8316.88	15134.2	-286.059	0	20.3952	13.0303	11.589	0	0	29.7424	-463.84	22.2932	2
3146	2	0	146	1	452.75	280.865	171.885	0	0	35.3105	96.5097	580.845	466.192	8336.13	15051.8	-580.845	0	31.5272	11.8828	11.7431	0	0	40.1745	-467.052	16.5159	2
3147	2	0	147	1	437.328	218.326	219.002	0	0	93.2209	63.3675	264.716	444.39	8377.88	15085	-264.716	0	22.6163	13.083	11.6984	0	0	32.0303	-467.583	17.4161	2
3148	2	0	148	1	369.773	243.68	126.093	0	0	76.5325	65.3907	540.084	379.162	8294.91	15082.9	-540.084	0	24.5343	12.519	11.6182	0	0	33.6757	-463.431	21.3379	2
3149	2	0	149	1	419.634	239.848	179.786	0	0	35.0236	20.8477	392.907	419.153	8336.42	15127.5	-392.907	0	23.7482	12.4448	10.3887	0	0	39.2052	-461.147	17.9707	2
3150	2	0	150	1	317.318	209.687	107.631	0	0	74.9495	41.2184	684.053	352.676	8296.49	15107.1	-684.053	0	27.1086	11.7084	11.4241	0	0	21.3293	-453.515	25.6291	2
3151	2	0	151	1	441.605	294.737	146.869	0	0	-14.6714	131.312	486.834	495.817	8286.45	15116.7	-486.834	0	30.7451	11.6311	11.1928	0	0	49.7423	-470.461	16.8963	2
3152	2	0	152	1	390.422	214.337	176.085	0	0	110.947	123.91	410.274	334.086	8360.15	15124.1	-410.274	0	19.0084	12.4399	11.8409	0	0	30.254	-461.255	19.9617	2
3153	2	0	153	1	420.136	281.508	138.628	0	0	64.3061	78.7815	536.033	388.477	8307.13	15069.5	-536.033	0	25.023	12.047	10.9657	0	0	25.0707	-455.698	17.9885	2
3154	2	0	154	1	387.658	209.703	177.955	0	0	-29.8254	101.058	306.694	260.166	8301.61	15047.3	-306.694	0	13.835	12.4507	11.4276	0	0	33.6125	-458.469	20.0524	2
3155	2	0	155	1	463.777	262.091	201.686	0	0	24.7473	53.8526	285.249	315.655	8346.69	15094.5	-285.249	0	16.3759	13.4112	12.1684	0	0	27.7309	-463.79	16.3214	2
3156	2	0	156	1	353.883	194.991	158.892	0	0	28.0514	134.361	383.728	275.612	8343.39	15113.6	-383.728	0	15.4003	12.6771	11.0596	0	0	33.4772	-457.952	22.447	2
3157	2	0	157	1	298.746	180.517	118.229	0	0	-15.1411	86.3654	371.614	290.824	8286.92	15161.6	-371.614	0	16.2107	11.8498	10.9438	0	0	18.8608	-448.626	27.5763	2
3158	2	0	158	1	411.549	234.669	176.88	0	0	46.4382	85.6842	435.974	374.179	8325	15162.3	-435.974	0	21.8434	12.4668	11.2872	0	0	26.5208	-459.125	18.5893	2
3160	2	0	160	1	404.092	211.706	192.386	0	0	131.058	68.5703	483.822	285.577	8240.38	15079.7	-483.822	0	17.4709	11.7179	11.1139	0	0	48	-462.613	18.8411	2
3165	2	0	165	1	353.032	245.624	107.408	0	0	46.2624	37.5522	449.311	360.771	8325.18	15110.8	-449.311	0	21.4426	11.8581	10.579	0	0	32.2499	-456.123	22.1905	2
3166	2	0	166	1	361.399	207.074	154.325	0	0	64.6791	66.558	548.019	385.446	8306.76	15081.8	-548.019	0	25.1597	12.2791	11.6149	0	0	29.2765	-461.493	21.9076	2
3167	2	0	167	1	509.577	322.499	187.078	0	0	48.8026	68.3924	347.31	463.039	8322.64	15079.9	-347.31	0	25.1318	12.6196	11.4078	0	0	34.6887	-466.19	14.3581	2
3168	2	0	168	1	494.681	301.879	192.802	0	0	-6.59844	51.2964	316.769	513.307	8378.04	15097	-316.769	0	27.4454	12.1296	11.2824	0	0	36.4114	-467.083	14.8036	2
3169	2	0	169	1	443.346	254.963	188.383	0	0	158.977	63.8983	550.255	558.914	8312.12	15084.4	-550.255	0	36.6125	11.5585	11.1533	0	0	51.4183	-473.919	16.7975	2
3170	2	0	170	1	410.54	226.712	183.828	0	0	75.8596	66.2845	468.893	383.01	8395.24	15082	-468.893	0	23.0778	12.3701	10.6834	0	0	28.76	-457.242	18.5083	2
3171	2	0	171	1	326.689	206.164	120.525	0	0	20.2756	71.2815	317.69	241.967	8351.16	15077	-317.69	0	12.8734	12.2368	11.1085	0	0	35.8897	-457.888	24.7471	2
3173	2	0	173	1	371.431	246.308	125.122	0	0	27.8023	81.5559	694.347	460.251	8243.98	15066.8	-694.347	0	35.8891	10.7077	10.9592	0	0	30.2528	-456.685	20.6552	2
3174	2	0	174	1	354.08	210.589	143.491	0	0	-1.63405	116.538	312.327	285.583	8273.41	15231.1	-312.327	0	15.1693	12.4293	11.0458	0	0	31.7941	-457.419	22.3688	2
3176	2	0	176	1	458.873	307.008	151.865	0	0	32.9422	130.243	616.447	487.145	8338.5	15018.1	-616.447	0	34.3022	10.7619	10.1121	0	0	32.4706	-454.616	15.8327	2
3177	2	0	177	1	367.845	222.446	145.399	0	0	7.26569	33.2206	183.349	349.536	8364.17	15115.1	-183.349	0	16.8417	11.6998	10.88	0	0	39.2558	-459.791	21.1156	2
3179	2	0	179	1	355.284	219.667	135.617	0	0	18.8591	93.9053	467.513	437.567	8352.58	15054.4	-467.513	0	26.4307	11.2162	10.6379	0	0	20.2048	-451.27	21.8752	2
3181	2	0	181	1	416.59	275.275	141.315	0	0	73.3391	66.9532	459.963	462.321	8298.1	15081.4	-459.963	0	27.6121	11.8181	11.6227	0	0	40.3713	-467.507	18.2595	2
3185	2	0	185	1	354.647	203.918	150.729	0	0	44.2888	84.3528	618.124	291.487	8327.15	15064	-618.124	0	20.5636	11.8624	11.0926	0	0	22.8596	-451.595	22.1999	2
3187	2	0	187	1	537.656	347.097	190.558	0	0	40.1178	141.933	580.211	592.078	8331.32	15006.4	-580.211	0	39.9697	10.8527	10.239	0	0	33.5039	-460.01	13.1448	2
3188	2	0	188	1	276.775	172.5	104.275	0	0	80.3769	146.545	713.591	291.731	8291.06	15001.8	-713.591	0	23.1171	11.9725	11.2004	0	0	30.9989	-456.058	30.6156	2
3189	2	0	189	1	470.675	287.11	183.565	0	0	33.1208	94.8476	384.118	430.485	8338.32	15053.5	-384.118	0	24.0363	12.063	10.4016	0	0	19.0669	-452.372	15.5788	2
3190	2	0	190	1	419.283	283.663	135.621	0	0	79.6185	137.798	559.679	428.198	8291.82	15110.2	-559.679	0	28.1699	10.7129	10.742	0	0	44.2893	-460.641	17.7578	2
3191	2	0	191	1	338.793	175.225	163.568	0	0	-29.161	48.6148	276.8	341.669	8400.6	15099.7	-276.8	0	17.7648	11.9328	10.6149	0	0	32.4525	-455.907	23.402	2
3192	2	0	192	1	349.814	209.315	140.499	0	0	73.1375	146.983	661.323	385.752	8298.3	15001.3	-661.323	0	28.5996	10.9495	10.2178	0	0	23.0568	-447.855	22.1254	2
3193	2	0	193	1	379.692	212.049	167.644	0	0	-0.299845	90.9526	410.168	261.11	8272.08	15157	-410.168	0	14.9812	12.6725	10.6017	0	0	21.5597	-450.201	20.4327	2
3194	2	0	194	1	408.21	247.8	160.41	0	0	6.40735	18.088	452.773	276.912	8265.37	15030.6	-452.773	0	16.663	11.7205	10.0678	0	0	30.459	-449.429	18.3984	2
3195	2	0	195	1	482.66	349.881	132.779	0	0	61.7902	52.8018	442.85	492.739	8309.65	15095.5	-442.85	0	29.0045	11.4775	10.5466	0	0	25.448	-455.799	15.0604	2
3196	2	0	196	1	334.441	180.954	153.487	0	0	17.9418	99.2201	370.184	307.257	8353.5	15049.1	-370.184	0	17.0001	12.6776	10.923	0	0	25.7754	-455.865	24.0784	2
3197	2	0	197	1	412.595	232.302	180.293	0	0	49.5119	121.385	298.978	278.761	8321.93	15126.6	-298.978	0	14.5711	11.2878	10.6933	0	0	39.6304	-455.419	18.2055	2
3198	2	0	198	1	364.173	251.583	112.589	0	0	138.921	78.6356	694.041	394.537	8332.18	14970	-694.041	0	30.5155	10.7523	10.909	0	0	31.3072	-454.723	21.1667	2
3200	2	0	200	1	422.236	276.472	145.764	0	0	14.0579	89.5728	456.133	473.356	8357.38	15058.7	-456.133	0	28.2973	11.2827	10.6585	0	0	34.5975	-459.457	17.6915	2
3201	2	0	201	1	497.731	285.225	212.507	0	0	-9.58879	50.9276	416.358	414.806	8381.03	15097.4	-416.358	0	24.0518	12.3874	11.0065	0	0	32.1237	-461.375	14.6888	2
3202	2	0	202	1	404.538	245.217	159.321	0	0	32.9787	91.4673	543.739	432.579	8338.46	15056.9	-543.739	0	28.1579	10.9934	9.93552	0	0	29.9519	-451.557	18.4441	2
3203	2	0	203	1	431.457	286.163	145.294	0	0	34.2702	125.197	347.975	499.728	8337.17	15122.8	-347.975	0	27.1421	11.3836	11.0638	0	0	36.4702	-462.354	17.3192	2
3205	2	0	205	1	444.69	259.741	184.949	0	0	49.0707	99.4717	424.022	408.279	8322.37	15048.8	-424.022	0	23.5504	11.5274	10.6654	0	0	44.72	-462.243	16.6506	2
3206	2	0	206	1	357.776	185.197	172.579	0	0	31.6317	119.499	454.772	290.343	8240.15	15128.5	-454.772	0	17.2763	11.223	11.122	0	0	24.4654	-449.738	21.8081	2
3207	2	0	207	1	492.238	331.957	160.28	0	0	64.6538	87.3629	408.023	429.95	8306.79	15061	-408.023	0	24.4332	11.5272	10.6626	0	0	52.5663	-466.272	14.7324	2
3208	2	0	208	1	386.568	213.888	172.681	0	0	68.1509	98.5298	330.049	331.108	8303.29	15149.5	-330.049	0	17.7037	11.7068	9.58528	0	0	37.6941	-452.839	19.558	2
3209	2	0	209	1	356.758	222.449	134.308	0	0	-14.0826	179.422	414.584	283.496	8285.86	15168.2	-414.584	0	16.4539	11.1274	11.0038	0	0	41.8068	-456.213	21.833	2
3210	2	0	210	1	348.205	192.814	155.391	0	0	34.533	62.3759	294.552	296.711	8336.91	15085.9	-294.552	0	15.4864	11.6744	10.1557	0	0	17.226	-444.383	22.4154	2
3211	2	0	211	1	346.035	207.97	138.065	0	0	14.8604	46.5683	481.148	227.641	8356.58	15101.8	-481.148	0	14.0103	11.5416	10.4864	0	0	31.3501	-449.536	22.6514	2
3213	2	0	213	1	372.755	229.821	142.934	0	0	99.8475	145.533	411.021	280.034	8271.59	15102.4	-411.021	0	15.9522	11.2263	10.7489	0	0	35.9188	-452.892	20.6335	2
3216	2	0	216	1	471.763	261.894	209.869	0	0	137.687	190.174	374.629	459.958	8333.41	15057.8	-374.629	0	25.6556	11.5748	10.2599	0	0	37.7479	-460.392	15.4491	2
3217	2	0	217	1	439.832	248.042	191.789	0	0	87.1131	114.687	352.84	392.822	8284.33	15033.6	-352.84	0	21.3561	10.5422	10.9202	0	0	32.5473	-453.728	16.757	2
3218	2	0	218	1	409.426	241.147	168.279	0	0	13.2729	39.7455	252.748	329.631	8358.17	15108.6	-252.748	0	16.6873	11.3399	10.8172	0	0	26.3474	-451.414	18.4118	2
3219	2	0	219	1	407.706	237.844	169.862	0	0	68.3172	71.7514	485.379	348.194	8303.12	15076.6	-485.379	0	21.3265	12.5512	11.5974	0	0	22.7929	-457.777	18.8837	2
3221	2	0	221	1	424.174	201.723	222.451	0	0	37.6807	96.2286	254.214	317.41	8333.76	15151.8	-254.214	0	16.0015	11.1368	10.4703	0	0	25.5195	-447.716	17.534	2
3222	2	0	222	1	332.079	186.281	145.798	0	0	14.927	73.9929	274.946	298.794	8356.51	15074.3	-274.946	0	15.3642	12.4552	10.4136	0	0	20.2929	-449.929	24.08	2
3226	2	0	226	1	397.196	240.782	156.415	0	0	3.17813	126.296	371.642	331.348	8268.6	15022	-371.642	0	18.4029	12.2049	10.4431	0	0	40.2368	-458.259	19.1972	2
3227	2	0	227	1	383.047	220.561	162.486	0	0	58.0718	40.5358	448.697	287.562	8313.37	15107.8	-448.697	0	17.0565	10.8262	10.4823	0	0	48.3688	-455.308	19.8052	2
3229	2	0	229	1	385.179	187.612	197.567	0	0	47.3873	55.1137	343.783	281.234	8324.05	15093.2	-343.783	0	15.243	11.0487	10.4229	0	0	35.7379	-450.861	19.7037	2
3230	2	0	230	1	375.74	219.553	156.187	0	0	20.5219	91.7243	240.393	379.904	8350.92	15156.3	-240.393	0	18.9669	11.3381	10.2332	0	0	49.284	-460.906	20.3346	2
3231	2	0	231	1	365.045	222.381	142.664	0	0	49.6037	88.8332	586.974	279.819	8321.84	14959.8	-586.974	0	19.0225	12.1937	10.6394	0	0	38.8354	-457.636	21.3694	2
3232	2	0	232	1	354.407	196.66	157.747	0	0	19.4193	56.1733	181.095	252.236	8252.36	14992.5	-181.095	0	12.098	11.7301	9.98143	0	0	31.3715	-448.767	21.8912	2
3233	2	0	233	1	317.724	182.006	135.719	0	0	27.3648	64.8849	355.812	273.883	8344.08	15083.4	-355.812	0	14.9941	11.2949	10.4666	0	0	27.6093	-447.974	25.1532	2
3234	2	0	234	1	367.428	210.127	157.302	0	0	91.6478	72.0139	643.976	282.812	8279.79	14976.6	-643.976	0	20.5362	11.3578	11.1493	0	0	33.4983	-454.352	21.1318	2
3235	2	0	235	1	414.234	239.652	174.582	0	0	49.5956	68.4779	222.417	357.223	8321.84	15079.8	-222.417	0	17.5676	11.8805	9.85501	0	0	34.7782	-453.703	18.0562	2
3236	2	0	236	1	400.968	243.453	157.514	0	0	49.3991	78.3778	511.434	405.781	8322.04	14970.3	-511.434	0	25.5388	10.8186	9.71876	0	0	29.8503	-448.935	18.567	2
3237	2	0	237	1	323.813	179.874	143.938	0	0	2.5541	124.701	572.64	198.557	8269.23	15023.6	-572.64	0	13.3822	11.4872	10.7128	0	0	42.4267	-453.931	24.6875	2
3238	2	0	238	1	336.587	196.611	139.977	0	0	11.1794	40.8003	291.5	272.706	8360.26	15107.5	-291.5	0	14.2635	11.6372	10.4961	0	0	26.3372	-448.998	23.4831	2
3239	2	0	239	1	488.486	273.33	215.157	0	0	120.105	22.9222	331.465	448.773	8351	15025.7	-331.465	0	24.2306	9.90076	9.78764	0	0	37.0132	-450.015	14.5386	2
3240	2	0	240	1	438.999	283.321	155.678	0	0	38.5826	23.7309	344.922	430.42	8332.86	15124.6	-344.922	0	23.4631	11.3127	9.45068	0	0	36.615	-453.43	16.6675	2
3241	2	0	241	1	399.969	223.208	176.762	0	0	24.9781	47.4905	462.246	395.725	8346.46	15100.8	-462.246	0	23.8515	10.8252	9.71554	0	0	25.4236	-447.022	18.624	2
3242	2	0	242	1	316.446	163.189	153.257	0	0	94.8914	80.6249	263.113	244.405	8376.21	15067.7	-263.113	0	12.4123	11.5138	9.48339	0	0	32.6328	-445.364	25.0149	2
3247	2	0	247	1	390.405	245.093	145.312	0	0	27.5984	120.283	334.004	362.142	8343.84	15028	-334.004	0	19.4763	12.6447	11.6012	0	0	28.8405	-461.088	19.9524	2
3248	2	0	248	1	592.083	342.607	249.477	0	0	32.4668	115.822	339.258	613.663	8338.97	15132.2	-339.258	0	33.1117	10.5968	9.28314	0	0	30.2237	-453.656	11.6315	2
3249	2	0	249	1	508.475	278.488	229.987	0	0	24.4786	98.7753	253.565	509.477	8346.96	15149.2	-253.565	0	25.6979	11.4658	10.0347	0	0	57.0754	-467.818	14.0844	2
3250	2	0	250	1	411.564	250.151	161.413	0	0	14.5912	83.1262	384.9	372.595	8257.19	15164.9	-384.9	0	20.8775	11.177	9.92946	0	0	32.3634	-450.063	18.0926	2
3251	2	0	251	1	342.802	181.399	161.403	0	0	80.119	109.244	432.329	340.952	8191.66	15138.7	-432.329	0	19.779	11.3599	10.3152	0	0	21.3281	-447.552	22.8254	2
3252	2	0	252	1	282.591	140.352	142.24	0	0	-12.3696	83.8917	706.265	217.203	8284.15	15064.4	-706.265	0	17.3472	11.7795	10.6309	0	0	27.0417	-448.492	29.4841	2
3253	2	0	253	1	383.094	200.719	182.375	0	0	25.9576	86.4385	379.222	299.65	8345.48	15061.9	-379.222	0	16.6852	11.2364	9.96584	0	0	31.9599	-448.826	19.7717	2
3254	2	0	254	1	455.819	240.648	215.172	0	0	28.2552	68.1356	370.99	354.551	8343.19	15080.2	-370.99	0	19.631	11.1229	10.0426	0	0	33.274	-451.076	16.0016	2
3255	2	0	255	1	296.232	189.272	106.96	0	0	80.633	129.598	714.444	335.493	8290.81	15018.7	-714.444	0	26.6045	11.2071	10.3506	0	0	42.1075	-455.166	27.4344	2
3258	2	0	258	1	382.02	185.54	196.479	0	0	14.0467	39.5178	343.004	184.779	8257.73	15009.1	-343.004	0	10.0619	11.6939	10.5415	0	0	28.8058	-446.704	20.0658	2
3259	2	0	259	1	395.883	252.666	143.217	0	0	71.6951	88.9329	364.92	304.371	8299.75	15059.4	-364.92	0	16.7035	11.1465	9.27032	0	0	38.4503	-447.138	18.8222	2
3260	2	0	260	1	365.745	196.051	169.694	0	0	68.5487	98.1611	541.478	309.929	8302.89	15050.2	-541.478	0	20.0404	10.7964	10.4488	0	0	24.7109	-446.035	20.9546	2
3261	2	0	261	1	445.737	303.127	142.61	0	0	47.6374	114.128	453.712	479.498	8323.8	15034.2	-453.712	0	28.4476	11.1243	9.63328	0	0	39.7031	-456.482	16.3689	2
3262	2	0	262	1	297.858	187.95	109.908	0	0	58.3389	71.1888	427.848	300.444	8313.1	15077.1	-427.848	0	17.4061	11.8146	10.8711	0	0	17.2329	-447.95	27.6436	2
3263	2	0	263	1	444.234	277.397	166.838	0	0	29.5477	76.9142	506.144	445.84	8242.23	15171.1	-506.144	0	27.9857	10.2907	10.2319	0	0	31.0101	-450.806	16.4064	2
3264	2	0	264	1	431.09	259.953	171.137	0	0	47.079	119.578	412.75	376.178	8224.7	15128.4	-412.75	0	21.4808	11.9875	10.7936	0	0	34.368	-458.759	17.389	2
3265	2	0	265	1	436.949	259.485	177.464	0	0	226.231	166.897	449.888	373.511	8344.53	15081.1	-449.888	0	22.4942	11.4001	10.2132	0	0	36.8149	-456.036	16.9109	2
3266	2	0	266	1	380.46	264.569	115.891	0	0	5.28808	76.5036	417.072	390.162	8366.15	15071.8	-417.072	0	22.5187	11.4754	9.91794	0	0	39.5159	-456.032	19.9781	2
3270	2	0	270	1	462.404	296.918	165.486	0	0	12.7556	1.53579	277.173	401.079	8358.68	15146.8	-277.173	0	20.8538	10.9268	10.1328	0	0	37.3411	-454.72	15.7148	2
3271	2	0	271	1	466.3	289.582	176.718	0	0	45.135	113.414	337.685	452.748	8326.31	15134.6	-337.685	0	24.3721	10.4836	10.5886	0	0	34.7016	-455.334	15.5617	2
3272	2	0	272	1	356.387	183.585	172.802	0	0	9.62833	63.7384	299.518	271.511	8361.81	15184.2	-299.518	0	14.2664	10.5593	10.6882	0	0	31.4577	-446.851	21.6414	2
3274	2	0	274	1	382.063	209.531	172.532	0	0	9.25509	6.72503	292.055	319.728	8362.19	15141.6	-292.055	0	16.8243	10.9797	9.87186	0	0	32.8866	-447.869	19.7633	2
3275	2	0	275	1	348.418	189.736	158.683	0	0	90.3327	106.892	692.996	261.266	8281.11	15041.4	-692.996	0	20.1554	10.8424	10.5268	0	0	33.1185	-448.276	22.2913	2
3276	2	0	276	1	409.243	195.391	213.852	0	0	115.765	133.554	353.026	244.469	8355.34	15014.8	-353.026	0	13.3163	11.6094	10.1539	0	0	31.1251	-448.681	18.3395	2
3277	2	0	277	1	381.888	218.37	163.518	0	0	26.5017	108.701	369.404	317.348	8344.94	15039.6	-369.404	0	17.5267	10.5964	10.0167	0	0	32.0323	-447.15	19.7273	2
3278	2	0	278	1	428.781	284.218	144.563	0	0	-24.5672	123.353	709.26	555.007	8296.35	15025	-709.26	0	44.5868	9.7142	10.0501	0	0	33.437	-452.992	16.9896	2
3280	2	0	280	1	323.738	193.267	130.47	0	0	114.535	58.1527	530.143	271.481	8356.57	15090.2	-530.143	0	17.3956	11.3293	10.3267	0	0	28.9759	-448.77	24.5277	2
3281	2	0	281	1	318.033	176.714	141.319	0	0	63.4075	116.469	341.488	236.028	8308.03	15131.5	-341.488	0	12.7295	11.2165	9.97402	0	0	36.0738	-447.999	24.9371	2
3285	2	0	285	1	288.101	182.002	106.099	0	0	74.4473	40.8059	591.153	326.935	8296.99	15107.5	-591.153	0	22.4023	10.1517	9.37001	0	0	32.7615	-443.304	27.6586	2
3286	2	0	286	1	413.264	266.392	146.872	0	0	19.1803	101.164	441.493	404.745	8352.26	15047.2	-441.493	0	23.8208	10.1554	9.76525	0	0	21.9569	-442.837	17.7887	2
3287	2	0	287	1	367.256	209.263	157.993	0	0	9.52089	78.1583	251.846	396.168	8361.92	15169.8	-251.846	0	19.9936	10.2497	9.43974	0	0	27.6246	-444.383	20.4798	2
3288	2	0	288	1	456.828	254.397	202.431	0	0	135.391	44.0872	340.985	431.239	8335.71	15104.2	-340.985	0	23.4117	11.3049	9.30887	0	0	52.871	-460.385	15.8651	2
3289	2	0	289	1	442.655	269.874	172.781	0	0	9.30342	84.0536	236.716	389.184	8362.14	15064.3	-236.716	0	19.3999	11.4138	9.18582	0	0	37.0568	-451.031	16.4697	2
3290	2	0	290	1	364.336	231.292	133.044	0	0	77.7109	166.62	569.984	391.845	8293.73	14981.7	-569.984	0	26.1006	10.3054	9.88307	0	0	37.8545	-450.679	20.8031	2
3291	2	0	291	1	307.932	190.578	117.354	0	0	60.3565	104.768	726.349	309.42	8311.08	15043.6	-726.349	0	24.971	10.1564	10.0206	0	0	37.5826	-448.271	25.6532	2
3292	2	0	292	1	368.143	201.064	167.079	0	0	121.424	111.238	546.882	310.184	8250.02	15136.7	-546.882	0	20.1283	10.3218	10.1146	0	0	35.6125	-447.034	20.5973	2
3294	2	0	294	1	350.73	223.669	127.06	0	0	48.6159	-6.05871	404.008	289.9	8322.82	15154.4	-404.008	0	16.6575	10.8745	9.82871	0	0	51.227	-455.463	21.9305	2
3297	2	0	297	1	289.225	158.825	130.4	0	0	-2.85058	164.037	717.242	351.358	8374.29	15083.9	-717.242	0	28.3924	9.99296	9.91186	0	0	30.5009	-445.173	27.6731	2
3298	2	0	298	1	349.583	189.678	159.905	0	0	6.34542	41.5963	197.856	329.501	8464.76	15106.7	-197.856	0	16.0089	10.8991	9.67786	0	0	37.3683	-450.261	21.9847	2
3299	2	0	299	1	445.033	228.947	216.085	0	0	57.0303	48.419	449.147	439.385	8314.41	15099.9	-449.147	0	26.0459	10.8036	10.6289	0	0	33.0627	-455.472	16.5163	2
3301	2	0	301	1	342.842	208.461	134.381	0	0	113.218	120.341	548.189	248.608	8258.22	15028	-548.189	0	16.1486	11.0295	9.58251	0	0	28.222	-442.71	22.5291	2
3302	2	0	302	1	306.602	200.376	106.226	0	0	81.0593	65.905	378.061	207.749	8290.38	15082.4	-378.061	0	11.5313	10.9569	9.63616	0	0	34.9748	-444.497	25.9197	2
3304	2	0	304	1	263.533	97.2131	166.32	0	0	74.1451	79.9448	336.937	192.395	8396.96	15068.4	-336.937	0	10.3448	11.01	10.0112	0	0	51.581	-453.483	31.6737	2
3306	2	0	306	1	424.9	263.414	161.486	0	0	-7.39802	14.7569	336.101	329.308	8378.84	15033.9	-336.101	0	17.9692	10.8493	9.86913	0	0	34.861	-449.448	17.3396	2
3307	2	0	307	1	340.494	227.504	112.989	0	0	111.454	85.5408	715.951	380.823	8259.99	15062.8	-715.951	0	30.2604	9.8779	9.49025	0	0	24.0852	-440.441	22.3964	2
3308	2	0	308	1	376.064	240.213	135.851	0	0	50.5498	0.824466	398.076	333.47	8320.89	15047.8	-398.076	0	19.029	10.5234	9.53658	0	0	29.1495	-443.853	19.9758	2
3309	2	0	309	1	362.775	185.722	177.054	0	0	38.0242	51.2282	386.005	339.253	8333.42	15097.1	-386.005	0	19.0203	10.3898	10.2081	0	0	32.3064	-446.892	21.0126	2
3311	2	0	311	1	488.979	350.587	138.391	0	0	44.1035	119.229	717.715	517.36	8227.68	15029.1	-717.715	0	41.377	10.094	10.5014	0	0	28.0716	-452.827	14.6408	2
3312	2	0	312	1	414.311	281.234	133.076	0	0	6.56542	53.0439	374.66	411.543	8364.88	15095.3	-374.66	0	22.9547	10.0183	9.41579	0	0	26.4461	-443.157	17.6438	2
3314	2	0	314	1	301.764	171.015	130.749	0	0	57.0907	100.903	605.462	236.442	8314.35	15047.4	-605.462	0	16.3882	10.5255	10.105	0	0	21.4969	-439.426	26.4741	2
3316	2	0	316	1	294.838	179.322	115.516	0	0	70.4112	127.614	648.566	258.855	8301.03	15020.7	-648.566	0	18.8781	10.9889	9.18123	0	0	24.7422	-439.005	27.0727	2
3320	2	0	320	1	365.106	192.631	172.475	0	0	20.2353	147.645	107.274	296.764	8450.87	15000.7	-107.274	0	13.8129	10.3547	9.40034	0	0	30.2056	-441.705	20.6418	2
3326	2	0	326	1	465.335	285.316	180.02	0	0	41.4346	72.9404	337.083	378.525	8330.01	15175	-337.083	0	20.3923	11.4075	10.4932	0	0	63.0678	-468.437	15.7185	2
3327	2	0	327	1	452.844	257.961	194.882	0	0	20.5301	52.5367	292.059	470.54	8350.91	15095.8	-292.059	0	24.5632	10.4744	9.93955	0	0	51.5255	-461.836	16.0153	2
3328	2	0	328	1	384.542	227.597	156.945	0	0	44.6901	123.253	421.121	406.817	8326.75	15124.7	-421.121	0	23.4118	9.40436	9.4299	0	0	47.9104	-450.205	19.1819	2
3329	2	0	329	1	386.388	237.536	148.852	0	0	27.0717	83.3692	349.362	405.677	8344.37	15065	-349.362	0	22.0764	10.5236	9.97607	0	0	21.8347	-445.33	19.4223	2
3330	2	0	330	1	325.687	191.204	134.482	0	0	18.5439	100.896	336.111	292.753	8352.9	15147.1	-336.111	0	15.7831	10.8771	9.54139	0	0	26.9561	-443.576	23.967	2
3331	2	0	331	1	432.77	259.531	173.239	0	0	-19.7612	83.9248	377.964	469.706	8291.54	15064.4	-377.964	0	26.344	10.3576	9.48164	0	0	25.6703	-446.669	16.8118	2
3332	2	0	332	1	514.797	368.956	145.841	0	0	46.2389	69.0587	427.463	551.775	8325.2	15079.3	-427.463	0	31.9923	10.3751	8.8582	0	0	41.4956	-454.471	13.6076	2
3333	2	0	333	1	438.944	294.031	144.913	0	0	94.7051	109.63	653.789	512.032	8276.74	15038.7	-653.789	0	37.54	10.1804	9.33465	0	0	41.2031	-454.452	16.4758	2
3334	2	0	334	1	370.067	215.436	154.631	0	0	87.7196	125.846	589.212	403.379	8283.72	15022.5	-589.212	0	27.3643	9.96736	10.077	0	0	32.0262	-447.959	20.3752	2
3335	2	0	335	1	481.462	302.041	179.421	0	0	71.0955	91.9609	364.091	396.906	8300.34	15056.4	-364.091	0	21.766	11.0481	10.0257	0	0	39.164	-455.547	14.975	2
3336	2	0	336	1	392.098	192.773	199.325	0	0	-5.90329	50.1478	218.769	365.296	8377.34	15098.2	-218.769	0	18.0282	10.6654	9.47342	0	0	37.9357	-448.875	18.9972	2
3339	2	0	339	1	345.418	200.641	144.777	0	0	65.864	31.2908	506.117	220.416	8305.58	15017.4	-506.117	0	13.8632	10.8682	9.12781	0	0	38.7757	-442.313	22.1502	2
3340	2	0	340	1	386.435	252.617	133.818	0	0	58.9886	92.2295	339.709	381.447	8312.45	15155.8	-339.709	0	20.5503	9.52419	8.70396	0	0	32.3862	-438.703	18.936	2
3341	2	0	341	1	366.076	167.437	198.639	0	0	44.0775	72.1474	60.3447	217.315	8427.02	14976.5	-60.3447	0	9.91053	9.9327	9.33103	0	0	35.4903	-439.033	20.462	2
3343	2	0	343	1	371.074	208.663	162.411	0	0	-56.127	174.277	530.809	228.776	8327.91	15073.7	-530.809	0	15.0674	10.3522	9.43202	0	0	44.3698	-445.17	20.2428	2
3344	2	0	344	1	420.876	275.88	144.995	0	0	-30.9272	74.9146	471.369	402.983	8302.71	15173.1	-471.369	0	24.7334	9.64325	9.45642	0	0	31.7685	-443.855	17.2554	2
3345	2	0	345	1	346.694	204.763	141.931	0	0	150.509	83.2058	437.336	307.795	8320.59	15164.8	-437.336	0	18.0163	10.5699	9.2107	0	0	37.0594	-445.487	22.0003	2
3346	2	0	346	1	481.744	305.538	176.206	0	0	51.0464	97.4192	402.602	448.929	8320.39	15150.6	-402.602	0	25.4056	9.84709	8.88606	0	0	47.4819	-451.406	14.6456	2
3348	2	0	348	1	310.997	154.138	156.859	0	0	94.6896	130.126	288.93	251.776	8376.41	15117.9	-288.93	0	13.061	10.3125	9.76029	0	0	24.8468	-438.755	25.2983	2
3349	2	0	349	1	447.701	259.872	187.829	0	0	93.2404	36.9567	414.849	410.73	8278.2	15111.4	-414.849	0	23.5884	9.81639	9.36261	0	0	23.9246	-440.78	16.0413	2
3351	2	0	351	1	360.822	216.43	144.392	0	0	1.83737	84.9716	446.229	299.325	8269.94	15163	-446.229	0	17.7636	10.7804	9.70292	0	0	19.5582	-439.993	21.1187	2
3352	2	0	352	1	421.581	250.834	170.747	0	0	91.8495	106.86	407.2	406.178	8279.59	15141.1	-407.2	0	23.038	10.266	9.96606	0	0	36.1089	-450.911	17.4221	2
3353	2	0	353	1	330.556	142.881	187.674	0	0	19.1686	7.6698	564.06	245.48	8252.61	15140.7	-564.06	0	16.5518	11.1442	10.0557	0	0	32.271	-446.481	23.7565	2
3354	2	0	354	1	322.2	163.474	158.726	0	0	57.1924	130.752	369.303	315.46	8314.25	15117.2	-369.303	0	17.3814	10.0604	9.32285	0	0	42.1968	-445.976	23.9865	2
3360	2	0	360	1	442.339	230.096	212.243	0	0	10.251	69.1706	312.337	371.286	8361.19	15079.1	-312.337	0	19.7001	10.6796	9.45253	0	0	38.3704	-450.223	16.4217	2
3361	2	0	361	1	371.775	209.678	162.097	0	0	69.2252	244.622	693.395	257.867	8302.22	15003.4	-693.395	0	20.2174	10.7941	9.68816	0	0	50.6195	-450.761	20.3539	2
3363	2	0	363	1	368.031	233.745	134.287	0	0	-51.1706	140.037	470.255	268.999	8322.95	15107.9	-470.255	0	16.5837	10.0481	9.77742	0	0	30.0226	-441.28	20.4622	2
3365	2	0	365	1	351.319	171.086	180.233	0	0	94.4962	103.602	279.428	279.281	8376.6	15044.7	-279.428	0	14.3664	10.2731	9.00424	0	0	43.2062	-444.939	21.5156	2
3366	2	0	366	1	360.33	194.824	165.506	0	0	149.433	138.636	462.408	250.362	8421.33	15109.3	-462.408	0	14.9888	10.2037	9.48164	0	0	33.6743	-441.192	20.9637	2
3367	2	0	367	1	417.07	234.537	182.532	0	0	46.693	96.7671	298.585	336.718	8324.75	15151.2	-298.585	0	17.5912	10.9446	9.15685	0	0	39.6768	-449.721	17.6121	2
3368	2	0	368	1	315.52	199.355	116.164	0	0	-42.0681	33.0298	479.262	221.513	8313.85	15115.3	-479.262	0	13.8183	10.7067	9.25491	0	0	20.0288	-434.665	24.7933	2
3369	2	0	369	1	322.149	165.24	156.909	0	0	61.1436	42.8178	577.08	210.109	8310.3	15105.5	-577.08	0	14.1874	9.81793	9.30079	0	0	23.4292	-432.329	23.9128	2
3370	2	0	370	1	381.859	229.225	152.635	0	0	63.2501	99.8462	416.864	360.049	8308.19	15148.1	-416.864	0	20.6127	10.359	9.21472	0	0	47.6011	-452.32	19.4982	2
3371	2	0	371	1	474.725	272.944	201.781	0	0	48.0019	22.1172	536.149	365.959	8323.44	15026.5	-536.149	0	23.8031	10.0719	9.76933	0	0	37.9294	-447.884	15.059	2
3373	2	0	373	1	395.435	218.543	176.892	0	0	104.258	111.893	283.259	291.369	8366.84	15136.1	-283.259	0	15.0451	11.073	9.59902	0	0	50.5552	-456.269	18.9066	2
3374	2	0	374	1	314.744	185.598	129.146	0	0	38.17	93.2532	592.661	286.113	8233.61	15055.1	-592.661	0	19.5982	9.85079	9.66617	0	0	25.709	-438.457	24.7447	2
3375	2	0	375	1	333.861	161.868	171.993	0	0	163.786	140.366	382.238	228.741	8307.31	15107.6	-382.238	0	12.8059	10.0235	8.91938	0	0	42.2494	-439.353	22.8197	2
3377	2	0	377	1	292.526	165.555	126.972	0	0	63.501	49.2641	587.408	214.881	8307.94	15099.1	-587.408	0	14.656	10.1081	9.44767	0	0	33.9342	-439.359	27.1437	2
3378	2	0	378	1	364.59	234.964	129.626	0	0	13.143	214.529	456.806	230.861	8258.64	15133.1	-456.806	0	13.9521	11.0604	10.1125	0	0	37.7762	-447.908	21.0154	2
3379	2	0	379	1	305.956	163.817	142.139	0	0	118.01	110.218	682.945	253.424	8253.43	15038.1	-682.945	0	19.2775	10.2497	10.0336	0	0	26.1376	-440.486	25.8983	2
3380	2	0	380	1	380.774	182.411	198.363	0	0	34.1986	38.5681	90.0806	316.988	8436.9	15109.8	-90.0806	0	14.6138	10.4342	9.28321	0	0	35.5834	-445.211	19.5972	2
3381	2	0	381	1	352.613	212.51	140.103	0	0	54.9719	87.7629	402.05	311.43	8316.47	15060.6	-402.05	0	17.6172	10.3338	9.58398	0	0	48.231	-451.397	21.5885	2
3382	2	0	382	1	357.084	202.271	154.813	0	0	88.5606	118.169	537.933	341.823	8282.88	15030.2	-537.933	0	21.9859	10.1383	9.77102	0	0	32.4309	-444.52	21.2562	2
3383	2	0	383	1	342.172	226.935	115.237	0	0	48.4056	101.221	521.439	392.184	8323.03	15047.1	-521.439	0	24.9	9.71708	9.16329	0	0	23.9316	-438.963	22.1279	2
3384	2	0	384	1	450.763	245.757	205.006	0	0	10.5519	25.1636	265.648	352.068	8360.89	15123.2	-265.648	0	18.0575	10.8404	10.0904	0	0	28.0967	-447.972	16.1833	2
3385	2	0	385	1	294.456	160.257	134.199	0	0	66.8187	63.6625	424.052	215.407	8404.28	15084.7	-424.052	0	12.4383	10.8539	9.9318	0	0	21.0553	-438.819	27.3641	2
3387	2	0	387	1	312.815	156.341	156.475	0	0	-14.8368	121.878	156.983	276.367	8286.62	15126.1	-156.983	0	13.1467	10.0557	9.61187	0	0	33.8403	-442.309	24.9832	2
3388	2	0	388	1	367.82	232.826	134.994	0	0	69.8377	50.8125	581.391	361.757	8301.6	15197.2	-581.391	0	24.4933	9.16289	8.93105	0	0	33.3124	-438.004	20.072	2
3391	2	0	391	1	378.595	202.306	176.289	0	0	22.1348	75.4847	314.329	293.814	8349.31	15072.8	-314.329	0	15.584	10.3557	9.76251	0	0	31.1067	-443.307	19.8288	2
3392	2	0	392	1	414.28	232.326	181.954	0	0	32.827	98.1608	352.557	385.497	8338.61	15050.2	-352.557	0	21.0064	11.191	10.1192	0	0	29.1156	-451.585	17.9878	2
3394	2	0	394	1	364.282	199.753	164.53	0	0	-72.2532	108.273	217.569	234.352	8344.03	15139.7	-217.569	0	11.7294	11.079	8.60357	0	0	55.5353	-448.551	20.6501	2
3395	2	0	395	1	309.627	198.059	111.569	0	0	56.3371	81.2557	235.55	230.144	8315.1	15067.1	-235.55	0	11.4244	9.75113	9.1541	0	0	36.5915	-438.204	25.0536	2
3397	2	0	397	1	284.893	144.956	139.937	0	0	28.8676	82.4859	212.604	212.971	8242.91	15065.8	-212.604	0	10.4051	10.7477	9.11987	0	0	29.9928	-437.937	28.1695	2
3398	2	0	398	1	370.552	192.619	177.933	0	0	96.6434	93.4598	325.682	265.773	8274.8	15154.5	-325.682	0	14.1701	10.6819	9.80009	0	0	33.6021	-445.416	20.439	2
3400	2	0	400	1	283.394	189.759	93.6347	0	0	79.2227	138.017	610.964	281.738	8292.22	15110	-610.964	0	19.6048	10.5505	9.43609	0	0	33.6442	-443.51	28.4206	2
3403	2	0	403	1	306.555	166.346	140.209	0	0	59.4706	109.863	328.209	277.308	8311.97	15138.1	-328.209	0	14.8105	9.80153	8.94622	0	0	29.0292	-435.74	25.3114	2
3404	2	0	404	1	298.983	161.728	137.255	0	0	58.166	31.3231	195.946	208.385	8313.27	15117	-195.946	0	10.0921	10.0686	9.42777	0	0	35.5809	-439.753	26.3841	2
3408	2	0	408	1	306.351	195.534	110.817	0	0	55.4217	96.9913	312.25	203.468	8316.02	15051.3	-312.25	0	10.7389	10.0193	8.45772	0	0	33.4459	-433.007	25.2255	2
3410	2	0	410	1	251.551	148.562	102.989	0	0	7.83769	16.8739	364.841	175.657	8263.94	15131.4	-364.841	0	9.77145	10.541	8.83988	0	0	32.7244	-435.277	32.8142	2
3413	2	0	413	1	273.38	164.22	109.16	0	0	66.6272	64.4802	432.102	181.775	8304.81	15083.8	-432.102	0	10.5743	10.8165	9.08738	0	0	37.3377	-440.898	29.7063	2
3414	2	0	414	1	407.139	232.844	174.295	0	0	49.3336	125.113	630.387	310.934	8322.11	15023.2	-630.387	0	22.2163	10.0488	8.97926	0	0	31.1755	-438.904	17.9373	2
3416	2	0	416	1	303.784	192.27	111.514	0	0	53.6324	185.366	686.161	338.428	8317.81	14963	-686.161	0	26.0475	9.80224	9.38594	0	0	36.4067	-443.603	25.7564	2
3417	2	0	417	1	271.492	118.925	152.567	0	0	-10.3938	52.5865	232.847	228.254	8282.17	15195.4	-232.847	0	11.394	9.61422	8.74123	0	0	26.7852	-430.611	29.3307	2
3419	2	0	419	1	321.46	161.821	159.639	0	0	92.3669	100.07	295.647	281.154	8279.07	15147.9	-295.647	0	14.649	10.3244	9.05752	0	0	30.0406	-438.718	24.0465	2
3423	2	0	423	1	354.697	190.493	164.203	0	0	-6.00317	77.4164	278.829	262.004	8377.44	15070.9	-278.829	0	13.5561	10.5822	8.81203	0	0	38.5315	-441.607	21.2837	2
3427	2	0	427	1	340.409	209.725	130.684	0	0	66.4511	108.672	327.298	309.032	8304.99	15039.6	-327.298	0	16.4898	9.61433	8.50902	0	0	34.2441	-435.688	22.0554	2
3430	2	0	430	1	281.831	149.25	132.58	0	0	29.3288	172.641	447.044	231.255	8242.45	15175	-447.044	0	13.7087	9.61505	9.21644	0	0	26.5971	-433.444	28.1728	2
3433	2	0	433	1	325.567	197.875	127.692	0	0	111.934	155.727	462.811	366.826	8359.17	14992.6	-462.811	0	21.9363	9.57719	8.23895	0	0	37.5227	-438.945	23.1996	2
3434	2	0	434	1	473.84	211.696	262.145	0	0	233.493	139.477	447.84	320.181	8337.27	15008.8	-447.84	0	19.2576	9.40137	9.07804	0	0	52.2576	-446.456	14.9005	2
3436	2	0	436	1	323.516	146.938	176.578	0	0	68.6503	35.5481	404.74	167.382	8302.79	15112.8	-404.74	0	9.53306	9.95529	9.49226	0	0	35.0188	-436.48	23.887	2
3438	2	0	438	1	310.125	184.435	125.691	0	0	29.0992	98.3966	276.919	306.999	8242.68	15149.6	-276.919	0	15.7791	9.08533	8.44962	0	0	29.1961	-430.854	24.5521	2
3440	2	0	440	1	304.099	151.527	152.572	0	0	28.5567	15.9213	226.666	254.471	8243.22	15132.4	-226.666	0	12.6372	9.54718	8.22832	0	0	26.6943	-428.829	25.2246	2
3443	2	0	443	1	385.929	220.168	165.762	0	0	35.395	66.5042	370.732	346.883	8336.05	15081.8	-370.732	0	19.1901	10.0932	9.19214	0	0	33.9937	-442.984	19.1898	2
3444	2	0	444	1	348.734	173.593	175.141	0	0	85.8478	109.446	324.437	244.951	8385.25	15038.9	-324.437	0	13.0422	9.80734	9.7878	0	0	33.4931	-440.727	21.8054	2
3447	2	0	447	1	308.848	151.744	157.104	0	0	63.5168	55.8141	282.332	211.993	8307.92	15092.5	-282.332	0	10.9453	10.0958	8.73185	0	0	23.0233	-430.451	25.0936	2
3448	2	0	448	1	368.132	189.412	178.72	0	0	37.7341	111.657	276.529	248.815	8433.37	15136.3	-276.529	0	12.7776	9.66597	8.31616	0	0	38.9356	-434.288	20.0138	2
3449	2	0	449	1	363.381	206.541	156.84	0	0	68.0198	98.8241	489.769	264.075	8303.42	15149.2	-489.769	0	16.2169	9.75683	8.9245	0	0	28.1717	-434.704	20.5061	2
3450	2	0	450	1	303.797	154.244	149.553	0	0	28.7448	102.721	350.961	246.816	8342.7	15145.3	-350.961	0	13.4386	9.87385	9.04183	0	0	30.953	-436.259	25.6569	2
3452	2	0	452	1	339.699	192.832	146.867	0	0	54.2524	74.2479	251.309	223.047	8416.85	15074.1	-251.309	0	11.2148	10.5523	8.63457	0	0	31.9073	-437.226	22.3862	2
3453	2	0	453	1	364.907	198.363	166.544	0	0	107.192	112	487.999	279.623	8264.25	15036.3	-487.999	0	17.1166	10.4257	9.53026	0	0	27.0895	-440.842	20.7041	2
3454	2	0	454	1	384.46	239.19	145.27	0	0	123.885	151.137	555.078	407.74	8247.56	15096.8	-555.078	0	26.6905	9.44316	9.0572	0	0	44.1564	-447.63	19.1145	2
3455	2	0	455	1	334.687	208.816	125.87	0	0	125.529	85.5275	742.473	380.73	8245.91	15062.8	-742.473	0	31.2613	9.18953	8.77183	0	0	47.4013	-444.865	22.4808	2
3456	2	0	456	1	292.703	161.412	131.29	0	0	38.3721	139.884	477.86	228.633	8333.07	15008.4	-477.86	0	13.9153	9.52064	8.3258	0	0	38.3502	-433.163	26.4814	2
3463	2	0	463	1	352.303	207.318	144.985	0	0	81.2559	122.739	323.504	234.509	8290.18	15025.6	-323.504	0	12.4805	9.46548	8.76292	0	0	39.7007	-436.267	21.1816	2
3465	2	0	465	1	320.982	219.047	101.935	0	0	4.93774	52.5488	654.697	341.928	8366.5	15095.8	-654.697	0	25.5186	9.93996	8.83336	0	0	30.3414	-439.64	23.9071	2
3467	2	0	467	1	248.019	145.346	102.673	0	0	60.1751	76.7046	396.463	172.291	8410.93	15071.6	-396.463	0	9.70359	10.2167	9.20724	0	0	39.4005	-438.534	33.468	2
3468	2	0	468	1	400.947	238.698	162.249	0	0	67.7628	69.871	629.669	315.708	8303.68	15078.4	-629.669	0	22.5601	9.60117	8.80066	0	0	38.4609	-439.96	18.1504	2
3472	2	0	472	1	432.08	283.893	148.186	0	0	44.1456	153.422	547.491	390.069	8327.29	14994.9	-547.491	0	25.4504	9.94986	9.07631	0	0	30.2855	-442.34	16.7062	2
3479	2	0	479	1	287.6	145.484	142.117	0	0	27.9195	121.519	211.196	171.137	8343.52	15226.1	-211.196	0	8.36025	9.88181	9.15622	0	0	35.0869	-435.74	27.5355	2
3484	2	0	484	1	371.567	168.51	203.058	0	0	61.0202	140.111	312.989	328.93	8310.42	15107.9	-312.989	0	17.39	8.63714	8.57232	0	0	41.5548	-436.406	19.625	2
3488	2	0	488	1	327.402	206.344	121.058	0	0	113.969	-25.8101	674.542	303.567	8257.47	15074.5	-674.542	0	23.3928	9.40394	9.44818	0	0	25.4659	-436.031	23.3605	2
3497	2	0	497	1	361.047	215.643	145.404	0	0	-18.6459	52.9682	445.42	270.506	8290.43	15095.4	-445.42	0	16.1562	9.50743	8.81617	0	0	27.696	-433.477	20.5822	2
3499	2	0	499	1	372.534	198.105	174.43	0	0	95.0851	32.4672	524.234	270.36	8376.02	15016.2	-524.234	0	17.2907	9.58658	8.83505	0	0	33.3914	-435.888	19.8366	2
3505	2	0	505	1	335.334	176.867	158.467	0	0	34.8852	102.029	341.483	233.036	8336.56	15046.3	-341.483	0	12.5906	9.88944	8.68094	0	0	17.1115	-427.418	22.5892	2
3506	2	0	506	1	358.404	192.389	166.015	0	0	57.8327	39.6648	303.814	309.141	8413.27	15009	-303.814	0	16.2712	9.88912	8.63434	0	0	20.6283	-432.305	20.809	2
3507	2	0	507	1	466.328	280.151	186.177	0	0	48.1051	76.4056	358.439	468.394	8323.34	15071.9	-358.439	0	25.6236	9.02047	8.08913	0	0	46.6469	-443.319	14.9806	2
3508	2	0	508	1	332.01	188.993	143.017	0	0	31.7152	86.1103	209.38	233.715	8339.73	15062.2	-209.38	0	11.3899	10.2683	8.95205	0	0	32.9758	-437.868	23.0529	2
3512	2	0	512	1	307.185	166.412	140.773	0	0	12.1733	114.83	598.103	201.4	8259.61	15033.5	-598.103	0	13.9326	9.78785	9.75263	0	0	39.2274	-441.002	25.5188	2
3513	2	0	513	1	317.287	212.036	105.251	0	0	109.291	21.4116	365.873	217.265	8361.81	15126.9	-365.873	0	12.0276	9.5044	8.25163	0	0	32.2543	-429.717	23.93	2
3514	2	0	514	1	370.042	235.229	134.813	0	0	74.4835	170.987	595.646	360.597	8296.96	15077	-595.646	0	24.71	9.08612	8.03607	0	0	50.2559	-440.248	19.6946	2
3516	2	0	516	1	315.5	194.332	121.168	0	0	43.8985	62.8555	242.034	292.263	8327.54	15085.5	-242.034	0	14.6001	9.7674	8.45833	0	0	35.7306	-436.89	24.2455	2
3517	2	0	517	1	384.507	218.896	165.61	0	0	-1.32185	90.0115	306.093	238.104	8273.1	15058.3	-306.093	0	12.5833	9.79119	9.01942	0	0	37.7843	-437.97	19.1755	2
3518	2	0	518	1	336.969	176.847	160.122	0	0	17.0935	18.3041	314.755	261.26	8354.35	15030.4	-314.755	0	13.959	9.49164	9.31399	0	0	32.3147	-436.999	22.5307	2
3521	2	0	521	1	324.044	195.028	129.016	0	0	45.1316	78.4093	359.588	258.121	8326.31	15069.9	-359.588	0	14.1343	9.12563	8.55244	0	0	39.6806	-434.73	23.3045	2
3522	2	0	522	1	344.924	210.204	134.72	0	0	75.339	-15.7385	732.31	330.176	8296.1	14964.7	-732.31	0	27.3287	8.97458	8.79655	0	0	31.0729	-434.838	21.618	2
3523	2	0	523	1	278.05	167.985	110.065	0	0	22.284	106.656	374.591	217.316	8349.16	15041.7	-374.591	0	12.057	9.15293	8.33988	0	0	51.0506	-436.663	28.1055	2
3526	2	0	526	1	316.059	172.638	143.421	0	0	-25.8767	53.8139	523.208	256.027	8297.66	15094.5	-523.208	0	16.58	8.90359	8.55825	0	0	31.3432	-428.635	23.9645	2
3527	2	0	527	1	350.845	199.291	151.555	0	0	165.891	39.8432	636.216	328.905	8305.21	15008.8	-636.216	0	23.8065	8.87938	8.83574	0	0	42.3696	-439.662	21.1606	2
3528	2	0	528	1	398.037	212.712	185.325	0	0	151.145	65.5932	317.628	385.762	8419.62	15082.7	-317.628	0	20.5916	9.13229	8.28928	0	0	37.2672	-437.191	18.1135	2
3529	2	0	529	1	341.138	216.834	124.304	0	0	50.1531	78.5909	425.949	325.243	8321.29	15069.7	-425.949	0	18.8109	9.7843	9.46936	0	0	36.28	-443.607	22.3134	2
3530	2	0	530	1	337.375	205.885	131.49	0	0	35.3443	65.9154	306.705	284.393	8336.1	15082.4	-306.705	0	14.9836	9.24299	7.99244	0	0	28.4911	-428.419	22.0486	2
3538	2	0	538	1	340.014	171.483	168.53	0	0	95.7621	53.2618	713.67	305.054	8275.68	14995.4	-713.67	0	24.2729	8.87969	8.92251	0	0	63.3341	-442.222	22.0082	2
3539	2	0	539	1	271.027	115.469	155.559	0	0	45.1128	90.5282	142.265	206.911	8326.33	15157.5	-142.265	0	9.71147	8.87849	8.005	0	0	33.6439	-425.452	28.7599	2
3544	2	0	544	1	335.681	190.714	144.966	0	0	59.3886	51.5417	229.227	196.05	8411.71	15096.8	-229.227	0	9.70036	8.58766	8.43685	0	0	30.091	-423.441	22.1375	2
3545	2	0	545	1	380.245	202.993	177.253	0	0	33.4851	65.1879	332.475	191.026	8337.96	14983.5	-332.475	0	10.2682	10.1312	9.01362	0	0	30.6657	-434.569	19.5054	2
3546	2	0	546	1	237.913	132.903	105.009	0	0	63.2286	130.797	471.179	206.629	8308.21	15117.2	-471.179	0	12.457	9.66079	8.96793	0	0	21.353	-428.671	34.8945	2
3547	2	0	547	1	313.981	172.741	141.24	0	0	51.1898	86.1794	459.654	259.297	8320.25	15062.1	-459.654	0	15.4819	9.04459	8.85098	0	0	36.6917	-434.154	24.2998	2
3548	2	0	548	1	344.051	219.763	124.288	0	0	-9.29049	74.7559	280.611	292.734	8380.73	15073.6	-280.611	0	15.1793	9.01713	8.88606	0	0	27.4725	-431.829	21.7203	2
3553	2	0	553	1	311.906	191.264	120.642	0	0	71.0843	36.4562	367.505	211.492	8400.02	15111.9	-367.505	0	11.6853	9.62168	9.00917	0	0	31.1106	-433.474	24.736	2
3555	2	0	555	1	347.563	186.165	161.398	0	0	32.4148	65.4084	362.055	247.687	8239.37	15082.9	-362.055	0	13.6165	9.24401	8.2331	0	0	37.8418	-431.576	21.3339	2
3556	2	0	556	1	276.34	136.597	139.742	0	0	40.6245	76.8272	400.436	214.36	8330.82	15071.5	-400.436	0	12.1315	9.06383	8.38269	0	0	22.774	-423.654	28.3072	2
3558	2	0	558	1	318.11	150.173	167.937	0	0	20.7486	49.3278	338.208	241.473	8350.69	15099	-338.208	0	13.074	9.10442	9.21343	0	0	34.663	-435.119	24.043	2
3560	2	0	560	1	371.113	197.94	173.173	0	0	16.3309	127.644	316.901	287.169	8355.11	15120.3	-316.901	0	15.2721	8.91302	8.37404	0	0	24.3776	-427.152	19.6698	2
3564	2	0	564	1	348.018	165.208	182.81	0	0	23.1536	81.9248	315.976	268.949	8348.29	15166.1	-315.976	0	14.2774	9.19481	8.07412	0	0	27.5334	-427.298	21.2438	2
3566	2	0	566	1	385.36	237.779	147.581	0	0	16.2527	79.1114	391.735	322.594	8355.19	15168.9	-391.735	0	18.1765	9.1962	8.16258	0	0	30.3408	-431.98	18.8118	2
3567	2	0	567	1	319.047	214.198	104.849	0	0	24.0139	10.9579	466.395	215.091	8447.09	15037.7	-466.395	0	13.1037	9.7051	8.93332	0	0	37.5763	-435.852	24.0504	2
3568	2	0	568	1	356.31	179.929	176.381	0	0	91.7467	83.5952	363.859	212.101	8279.69	15064.7	-363.859	0	11.6329	9.46806	8.24053	0	0	31.7412	-428.182	20.7551	2
3570	2	0	570	1	304.768	177.498	127.269	0	0	22.2228	70.1115	442.461	288.287	8349.22	15078.2	-442.461	0	17.0034	9.08142	8.00182	0	0	23.3561	-425.593	24.9253	2
3572	2	0	572	1	336.388	175.918	160.47	0	0	101.609	35.218	250.573	259.754	8369.49	15113.1	-250.573	0	13.1128	10.2326	8.13105	0	0	34.4528	-435.233	22.4217	2
3574	2	0	574	1	265.826	146.32	119.506	0	0	109.579	18.042	251.373	220.743	8361.52	15030.6	-251.373	0	11.1863	9.80104	8.59838	0	0	28.5329	-430.875	30.1384	2
3575	2	0	575	1	287.324	152.092	135.232	0	0	35.698	138.64	267.516	218.492	8335.74	15109.3	-267.516	0	11.1558	9.69894	8.49293	0	0	27.9966	-429.983	27.2348	2
3576	2	0	576	1	375.622	230.643	144.979	0	0	36.3983	61.2262	452.396	332.836	8335.04	15087.1	-452.396	0	19.8021	9.56591	8.10408	0	0	27.5046	-431.887	19.4607	2
3577	2	0	577	1	350.468	222.747	127.721	0	0	58.0522	90.6206	559.309	319.893	8313.39	15057.7	-559.309	0	21.0927	8.40295	7.71297	0	0	36.1263	-427.285	20.7728	2
3578	2	0	578	1	331.23	235.841	95.3897	0	0	40.0385	13.2079	356.449	245.224	8331.4	15035.5	-356.449	0	13.5098	9.35246	8.37558	0	0	44.6196	-436.247	22.6952	2
3579	2	0	579	1	319.211	187.052	132.159	0	0	131.915	66.8195	742.452	325.716	8239.53	14981.8	-742.452	0	26.7947	8.91781	8.82588	0	0	22.4449	-430.481	23.7622	2
3580	2	0	580	1	348.36	218.107	130.253	0	0	85.8752	101.501	563.118	346.898	8285.57	15046.8	-563.118	0	22.903	8.73542	8.75315	0	0	39.1718	-437.802	21.2853	2
3582	2	0	582	1	330.656	206.28	124.376	0	0	57.0157	78.4913	492.374	285.783	8314.42	15069.8	-492.374	0	17.6323	8.71439	8.99673	0	0	26.2613	-430.133	22.7457	2
3583	2	0	583	1	302.492	167.483	135.01	0	0	17.5098	81.0845	538.813	276.525	8353.93	15067.2	-538.813	0	17.9681	8.38143	8.57622	0	0	30.7974	-427.471	25.1248	2
3587	2	0	587	1	256.398	154.11	102.288	0	0	23.4357	86.6881	185.663	198.197	8348	15061.6	-185.663	0	9.51861	9.36217	8.85164	0	0	30.2549	-430.735	31.4861	2
3590	2	0	590	1	288.357	154.778	133.579	0	0	29.0746	102.583	386.673	191.91	8442.03	15045.7	-386.673	0	10.7408	9.96296	8.64327	0	0	34.9166	-433.518	27.2674	2
3592	2	0	592	1	326.93	177.932	148.998	0	0	144.811	154.656	363.901	268.365	8326.29	14993.7	-363.901	0	14.7976	9.1659	8.22127	0	0	39.836	-432.415	22.9613	2
3603	2	0	603	1	307.14	159.039	148.102	0	0	262.938	53.1236	732.072	264.923	8307.82	15095.2	-732.072	0	21.9755	9.41205	7.9602	0	0	30.5556	-429.374	24.7762	2
3605	2	0	605	1	352.318	164.727	187.591	0	0	50.6669	91.0928	283.113	216.544	8320.77	15057.2	-283.113	0	11.1711	8.98758	8.65527	0	0	35.1722	-430.251	21.0341	2
3616	2	0	616	1	325.328	202.25	123.078	0	0	126.312	125.964	487.204	216.943	8344.79	15022.4	-487.204	0	13.2763	9.79738	8.29457	0	0	33.8833	-431.483	23.2993	2
3626	2	0	626	1	302.971	166.348	136.623	0	0	69.6119	47.7211	493.464	231.522	8301.83	15100.6	-493.464	0	14.3358	9.12833	9.01734	0	0	30.4524	-431.583	25.4854	2
3628	2	0	628	1	280.054	167.099	112.955	0	0	11.8242	133.209	640.953	210.93	8359.62	15015.1	-640.953	0	15.3715	9.20699	8.92148	0	0	21.7551	-426.524	28.1167	2
3633	2	0	633	1	379.925	216.632	163.293	0	0	79.4524	75.9382	408.327	360.632	8291.99	15172	-408.327	0	20.5032	7.73793	7.29586	0	0	48.7099	-428.466	18.6304	2
3637	2	0	637	1	348.839	200.335	148.504	0	0	111.978	171.365	391.227	286.212	8359.12	15076.6	-391.227	0	16.0877	8.97934	8.44954	0	0	36.2699	-432.951	21.2322	2
3642	2	0	642	1	368.335	207.683	160.653	0	0	44.5842	40.5045	321.259	267.612	8326.86	15008.2	-321.259	0	14.2857	8.62285	7.84798	0	0	31.0295	-424.01	19.6557	2
3652	2	0	652	1	343.939	156.173	187.765	0	0	105.549	104.627	201.516	226.899	8365.55	15143.4	-201.516	0	11.0176	8.44138	8.14227	0	0	37.8804	-426.069	21.3756	2
3655	2	0	655	1	361.396	221.77	139.625	0	0	25.6134	6.67467	259.501	349.765	8345.83	15141.6	-259.501	0	17.8728	8.42834	7.42424	0	0	36.6429	-428.432	19.9552	2
3657	2	0	657	1	376.083	181.404	194.679	0	0	118.637	73.0127	276.409	328.885	8352.46	15075.3	-276.409	0	16.9219	8.36474	7.53998	0	0	39.0678	-427.16	19.0461	2
3658	2	0	658	1	363.943	189.447	174.495	0	0	81.6848	93.6022	385.355	328.535	8389.42	15054.7	-385.355	0	18.3094	9.25918	8.21408	0	0	54.7517	-443.535	20.176	2
3659	2	0	659	1	361.236	203.268	157.968	0	0	79.7668	69.1065	242.245	240.21	8391.33	15079.2	-242.245	0	11.9949	8.92354	8.47749	0	0	36.5407	-430.641	20.3473	2
3660	2	0	660	1	337.249	185.442	151.806	0	0	25.8745	87.4921	335.699	254.885	8345.57	15160.5	-335.699	0	13.7284	8.59685	7.71271	0	0	30.97	-423.307	21.8072	2
3661	2	0	661	1	312.486	179.44	133.046	0	0	56.8393	85.8215	455.417	254.82	8314.6	15062.5	-455.417	0	15.1441	9.10242	7.70216	0	0	41.8568	-430.254	24.0717	2
3662	2	0	662	1	353.56	149.29	204.27	0	0	41.484	190.121	400.527	215.388	8230.3	15157.5	-400.527	0	12.2562	9.04725	8.19041	0	0	39.3736	-429.434	20.8373	2
3664	2	0	664	1	316.402	191.195	125.207	0	0	135.491	99.8971	729.02	317.7	8335.61	15048.4	-729.02	0	25.6309	7.88957	8.62303	0	0	26.9338	-425.544	23.6286	2
3665	2	0	665	1	310.225	158.189	152.036	0	0	103.604	88.201	240.466	202.302	8467.16	15060.1	-240.466	0	10.096	9.03275	7.92955	0	0	30.6689	-424.015	24.3462	2
3670	2	0	670	1	265.874	150.479	115.396	0	0	11.9434	83.6736	659.679	207.383	8259.84	15064.6	-659.679	0	15.5032	8.62188	8.5248	0	0	32.056	-426.328	29.5884	2
3675	2	0	675	1	262.523	145.026	117.497	0	0	-14.6507	46.1671	168.504	204.249	8386.09	15102.2	-168.504	0	9.77631	8.23176	8.19016	0	0	24.561	-418.754	29.7329	2
3680	2	0	680	1	336.864	172.608	164.256	0	0	8.12747	168.545	571.353	274.764	8263.65	14979.8	-571.353	0	18.5122	8.74128	8.22418	0	0	37.3691	-431.353	22.0245	2
3681	2	0	681	1	353.895	203.246	150.649	0	0	12.9624	36.384	448.946	272.386	8358.48	15012.3	-448.946	0	16.2574	9.06274	7.85317	0	0	33.6831	-428.132	20.7267	2
3683	2	0	683	1	325.357	173.52	151.837	0	0	27.8502	127.179	374.025	276.517	8343.59	15120.8	-374.025	0	15.3294	8.71172	7.90454	0	0	29.7108	-425.234	22.8687	2
3691	2	0	691	1	347.927	188.794	159.133	0	0	19.7885	37.7283	399.657	241.038	8251.99	15110.6	-399.657	0	13.7226	9.42331	7.59808	0	0	35.3943	-427.233	21.1697	2
3700	2	0	700	1	306.105	183.284	122.821	0	0	-18.1931	105.733	458.818	223.788	8389.63	15042.6	-458.818	0	13.498	8.38286	7.51301	0	0	34.026	-420.838	24.3939	2
3703	2	0	703	1	317.038	203.749	113.289	0	0	41.1251	93.6374	582.593	214.993	8330.32	15054.7	-582.593	0	14.5571	9.23295	7.86306	0	0	41.9386	-429.886	23.7421	2
3708	2	0	708	1	233.933	142.547	91.3861	0	0	54.5276	52.154	548.704	201.902	8316.91	15096.2	-548.704	0	13.2243	8.73995	8.19436	0	0	23.1398	-421.201	34.6912	2
3712	2	0	712	1	371.464	203.069	168.395	0	0	55.0301	92.8039	399.279	253.192	8316.41	15155.2	-399.279	0	14.2863	9.34637	7.64298	0	0	29.5864	-425.641	19.5615	2
3726	2	0	726	1	291.83	175.959	115.871	0	0	-0.640317	124.651	638.46	215.179	8272.42	15123.3	-638.46	0	15.6738	8.1638	7.74075	0	0	37.83	-422.266	25.872	2
3757	2	0	757	1	310.136	152.483	157.653	0	0	-60.3937	119.065	274.749	246.023	8332.17	15128.9	-274.749	0	12.8569	8.84272	8.51907	0	0	40.1271	-432.991	24.4969	2
3758	2	0	758	1	303.843	167.428	136.414	0	0	77.8311	59.2554	329.126	226.784	8393.27	15188.7	-329.126	0	12.1409	9.00438	7.74317	0	0	33.2495	-425.577	24.8993	2
3764	2	0	764	1	313.372	148.009	165.362	0	0	114.697	14.2577	534.454	202.137	8256.74	15134.1	-534.454	0	13.1096	8.58451	8.32086	0	0	36.9556	-426.583	24.039	2
3769	2	0	769	1	313.911	177.572	136.34	0	0	1.43185	23.144	524.474	264.003	8270.35	15125.2	-524.474	0	17.0902	8.09365	7.86764	0	0	20.4152	-417.234	23.6855	2
3774	2	0	774	1	293.013	150.829	142.184	0	0	57.0844	100.314	331.923	242.833	8314.36	15147.7	-331.923	0	13.0064	7.50484	7.97207	0	0	32.8845	-418.624	25.5857	2
3775	2	0	775	1	299.216	179.39	119.827	0	0	30.4084	4.07603	347.398	267.099	8241.37	15144.2	-347.398	0	14.6534	8.39922	8.12524	0	0	21.8836	-420.998	25.3113	2
3786	2	0	786	1	302.193	137.879	164.314	0	0	37.6054	142.414	478.281	232.794	8333.84	15105.6	-478.281	0	14.1776	8.41496	7.88807	0	0	29.6413	-421.987	24.9263	2
3800	2	0	800	1	338.36	172.817	165.543	0	0	91.9074	280.027	579.256	249.841	8279.53	15167.3	-579.256	0	17.2274	8.40548	7.81475	0	0	40.7736	-428.157	21.6997	2
3804	2	0	804	1	339.688	186.51	153.178	0	0	178.085	236.349	623.213	324.054	8293.02	15011.6	-623.213	0	23.2067	8.15315	7.10036	0	0	29.4888	-420.176	21.3254	2
3826	2	0	826	1	307.66	215.479	92.1817	0	0	65.581	57.8769	582.011	332.065	8305.86	15190.1	-582.011	0	22.4838	7.9581	7.15502	0	0	26.5213	-418.647	23.9829	2
3829	2	0	829	1	296.865	184.197	112.668	0	0	103.805	88.6405	665.739	294.503	8267.64	15059.7	-665.739	0	21.9443	7.79348	8.04757	0	0	30.943	-423.193	25.3132	2
3830	2	0	830	1	304.19	179.92	124.27	0	0	118.794	89.2445	566.012	250.938	8252.65	15059.1	-566.012	0	16.6211	8.23702	7.34316	0	0	34.2621	-420.283	24.4729	2
3831	2	0	831	1	291.746	141.107	150.639	0	0	-54.6463	-59.5563	389.564	185.992	8326.43	15008.6	-389.564	0	10.942	8.25112	8.17207	0	0	36.3316	-422.612	26.0759	2
3860	2	0	860	1	333.241	202.982	130.259	0	0	-3.85319	12.182	694.501	325.922	8275.63	15136.1	-694.501	0	25.8497	7.18524	7.32605	0	0	27.213	-415.723	21.619	2
3867	2	0	867	1	376.784	206.101	170.684	0	0	88.5893	71.9082	323.752	219.504	8282.85	14976.8	-323.752	0	11.6944	8.32101	7.44063	0	0	37.7199	-420.686	18.9715	2
3890	2	0	890	1	330.769	153.478	177.291	0	0	86.9202	56.232	202.143	256.935	8384.18	15092.1	-202.143	0	12.4749	8.14723	7.12473	0	0	50.5772	-426.515	22.0219	2
3896	2	0	896	1	332.837	205.874	126.963	0	0	89.6434	80.826	656.242	303.495	8182.14	15067.5	-656.242	0	22.3679	7.77954	7.46547	0	0	43.2571	-425.586	21.859	2
3902	2	0	902	1	304.554	197.314	107.24	0	0	21.844	33.3276	613.92	265	8249.94	15115	-613.92	0	18.7872	6.95353	7.16674	0	0	28.3586	-410.769	23.9477	2
3912	2	0	912	1	290.769	159.427	131.342	0	0	91.1635	6.74702	433.496	210.188	8280.28	15141.6	-433.496	0	12.3504	7.95153	8.04863	0	0	24.1658	-416.618	26.0258	2
3918	2	0	918	1	311.597	160.086	151.512	0	0	125.606	51.4896	342.452	252.347	8345.49	15196.5	-342.452	0	13.6871	7.62328	7.09822	0	0	29.818	-414.579	23.4933	2
3919	2	0	919	1	307.22	161.621	145.599	0	0	100.97	84.4926	353.199	253.657	8370.13	15163.5	-353.199	0	13.8062	7.89889	6.92387	0	0	26.99	-413.456	23.9237	2
3921	2	0	921	1	323.584	138.541	185.042	0	0	65.8187	64.6643	75.1139	188.524	8504.94	14984	-75.1139	0	8.64028	8.13862	7.5152	0	0	25.8276	-413.941	22.7328	2
3922	2	0	922	1	367.291	209.472	157.818	0	0	-5.11521	52.0843	245.746	320.68	8376.56	15096.2	-245.746	0	16.1621	7.34639	6.57743	0	0	33.6967	-413.85	19.1247	2
3953	2	0	953	1	296.221	144.803	151.418	0	0	0.0233794	95.7188	344.447	221.426	8271.76	15152.3	-344.447	0	12.0481	8.34699	7.00413	0	0	34.1437	-416.882	25.1836	2
3960	2	0	960	1	354.146	197.258	156.889	0	0	55.2212	3.88932	372.847	220.431	8316.22	15044.8	-372.847	0	12.3101	8.13487	7.2325	0	0	47.3751	-421.016	20.3227	2
3970	2	0	970	1	318.349	190.917	127.432	0	0	79.9388	120.073	400.659	242.916	8291.5	15127.9	-400.659	0	13.7035	8.34932	7.5687	0	0	29.5361	-419.88	23.2659	2
3975	2	0	975	1	283.541	163.567	119.974	0	0	13.6893	46.3273	444.628	177.406	8357.75	15102	-444.628	0	10.5271	7.48641	7.56393	0	0	36.5879	-415.873	26.4721	2
3989	2	0	989	1	296.135	165.893	130.243	0	0	-25.4257	76.7215	362.829	180.374	8297.21	15071.6	-362.829	0	10.0134	8.43728	7.51544	0	0	37.0588	-420.806	25.421	2
4017	2	0	1017	1	277.023	174.507	102.516	0	0	47.9587	14.2757	622.506	242.454	8323.48	15134	-622.506	0	17.3684	7.03366	7.04555	0	0	24.6107	-407.577	26.8374	2
4022	2	0	1022	1	314.532	143.52	171.012	0	0	45.6502	49.5191	260.535	170.249	8226.13	15198.5	-260.535	0	8.64257	8.19299	7.46326	0	0	33.1912	-417.387	23.5263	2
4042	2	0	1042	1	327.931	209.636	118.295	0	0	96.5537	143.889	700.892	270.899	8274.89	15104.1	-700.892	0	21.0975	7.35147	7.36961	0	0	34.3865	-416.331	22.099	2
4083	2	0	1083	1	256.809	148.305	108.504	0	0	-11.8022	105.472	405.924	162.461	8283.58	15142.5	-405.924	0	9.30541	7.70605	7.03694	0	0	41.558	-413.942	29.7534	2
4094	2	0	1094	1	275.454	162.123	113.331	0	0	86.1728	40.1046	367.165	254.708	8285.27	15108.2	-367.165	0	14.0609	7.4794	7.34213	0	0	25.2853	-412.844	27.3326	2
4173	2	0	1173	1	268.725	175.279	93.4461	0	0	44.7485	150.59	644.23	277.08	8227.03	15097.4	-644.23	0	20.1694	6.83539	6.51871	0	0	37.2928	-411.171	27.5316	2
4246	2	0	1246	1	266.605	146.616	119.989	0	0	-8.31742	14.0983	325.216	228.31	8280.1	15034.6	-325.216	0	12.3567	6.72922	6.27316	0	0	30.8346	-400.157	27.639	2
4254	2	0	1254	1	325.394	175.373	150.022	0	0	74.545	105.421	263.686	209.981	8197.24	15142.6	-263.686	0	10.6583	7.36988	6.75394	0	0	42.1654	-413.549	22.1229	2
4274	2	0	1274	1	274.911	139.854	135.057	0	0	8.10674	47.2263	230.819	156.437	8263.67	15101.1	-230.819	0	7.77892	7.83367	6.62374	0	0	38.7004	-410.673	27.2255	2
4357	2	0	1357	1	281.228	145.295	135.932	0	0	47.5912	66.0502	416.132	200.021	8224.19	15181.9	-416.132	0	11.4791	6.94759	6.39736	0	0	36.869	-405.985	26.0525	2
4472	2	0	1472	1	292.758	162.876	129.882	0	0	50.7673	42.5654	249.856	203.994	8221.01	15105.8	-249.856	0	10.2704	7.67325	6.2309	0	0	54.0715	-415.37	25.0075	2
