# Supplementary material for: CaV1 and CaV2 calcium channels mediate the release of distinct pools of synaptic vesicles
Source: eLife. 2023 Feb 23;12:e81407. doi: 10.7554/eLife.81407 (PMC10023163; doi:10.7554/eLife.81407)
Supplement: Figure 5—source data 1. [file elife-81407-fig5-data1.zip › Figure 5 - Source Data 1/elks-1/31/1/cav1_to_cav1(cav2).csv]

8.05675645488009
77.5601916112337
-15.6356564282205
9.39356185552333
15.5351817854871
15.5016812157655
20.5558024027832
100.422349965344
27.9556508984215
-3.32651959711166
-33.4725664055841
42.879552953611
-26.966362612091
25.804904419434
-24.4197253162811
-4.79984855388011
43.8078935986359
60.1407507733447
42.7093482624123
37.3509061389286
15.6414443398335
53.2314570919052
1.63397724713832
-49.5378798812835
-31.0680080989277
3.96505760465152
66.5576031497158
-58.5752251978538
8.46068886754165
-6.14376986214847
9.16195088389395
34.8258554480417
22.0900747958749
18.3490950807272
97.6733459065144
-0.0695141876976777
20.8677312493301
67.3142988922427
73.7038826704629
145.105922948395
5.66835389495554
17.9845112171952
-46.4455217446784
36.8183920379433
39.2645339215014
8.66948473202228
29.026053968063
37.6416883632228
95.5073465075711
-111.004318945589
-14.2550158583699
62.647802964153
3.71965877116418
35.9573367964758
35.9467510619443
14.0290993672215
42.2376344730119
114.776198994693
51.0747132118595
-9.71515085494593
-5.5376575487262
46.3796350345201
19.8951943043912
-34.4274451050724
66.8536191023095
-37.0771574070786
-2.70922584794062
1.028086910409
117.121963743933
50.6174949665628
23.3152033485194
66.0400245755027
-33.3572537444961
35.4506739437902
-13.3773940458477
-6.59158316690264
-2.03391679328979
-13.4235265302441
2.85453601620884
61.0283586484529
16.4462647417486
-4.1843332852759
-56.1620733316622
45.2254194162488
-2.62046383513007
1.5196482501442
61.6532477138917
53.0307339669798
48.1717784864968
-16.4953045874636
7.04091145762504
-23.7621864881085
-44.5222792978566
32.9663497259116
-22.0989152854709
-19.4816181756933
-32.8763384413514
24.1127812826062
31.1425444868373
3.48848148529305
47.3128940000161
70.6576341568079
65.0672199309829
-3.77838583617631
11.0473429687527
-25.639227866207
-47.5166739079068
-0.436403648685882
-53.1035788808485
-74.681530860782
78.1169590453082
28.6255456594199
14.9009126263063
-2.76325878879834
3.29768213553416
92.625149565506
5.64851462689057
-52.1376598849893
21.710586549284
7.75336517735377
54.5390119870335
61.1399814913011
7.13209734582688
15.6447813096311
-55.9413780815585
-32.7143038915583
-44.7769793731286
29.6922423462865
32.4915189580479
-20.9135212594738
-26.8113382857991
-37.9912390638701
-51.833924041287
-8.54085113047131
-2.78029648622942
10.1887801870043
4.70924997806742
-11.7824084753993
-85.1504804178439
-60.4420585366706
-54.6497112335874
-21.7517073886374
-12.2375888228171
-0.2921227608349
23.6101027799077
-10.6332065940896
46.2415155485469
20.7778527153196
-42.6027743775221
-146.154751772669
56.5023749380161
0.863470781311662
38.6451151402289
-17.6763239744159
14.6046601178468
60.507490812688
37.2754671585044
29.8701669285947
-43.4074433724309
36.5367076286357
42.447335149629
-91.5386239847639
-1.3171672864737
-20.5832639258451
43.2241792711411
-35.7386898184404
88.3392355437645
38.605208330494
25.2917647570457
27.4164940015526
-22.7942918817907
22.8214069810183
-91.3510204654258
3.36051206272714
-65.241008522039
-90.7959506745992
4.66979143326807
5.79523595466708
-50.9704760681379
23.3961894797067
8.99930837988995
1.75592640720333
-10.7549814857066
-46.7734734808519
26.3450595595714
7.26410115280669
-27.3304276409972
-9.3188989074124
-38.7731489421376
89.1270328274268
18.5972146475342
11.2931817849085
48.6813197764168
-0.747325969697158
81.3955510596425
6.48322894378452
3.96465704796265
59.0931213995163
-26.9983129748462
-0.161557179790179
44.3418250494742
52.6261478772203
-28.6417283448818
-36.0795703272188
-107.321811083125
-131.12093677087
-14.1877158756397
28.3233434581471
13.1000967628352
24.4525058442023
9.72288124794431
-0.106030022480809
8.86497412864901
34.703671717466
-4.51647909513667
-121.878161717967
-101.513652599481
13.3139540725242
34.6051290542282
-26.5161400111192
-38.8280244077141
-52.4529714242199
-20.2957772600066
1.02382856393979
70.1324933953983
44.6671786418074
23.4050341742868
14.4764644070401
-48.6190210433979
-37.9595086924473
43.8255372649119
-41.5951598237343
-9.83119604508465
37.5651577083981
54.0986260270047
19.2349473367121
-90.9523446425019
-55.9698483497805
30.9365501929997
73.8079370292071
-20.7245709599683
-4.10764492653925
-23.540727565246
57.5669880041205
71.3991349552562
-28.9983660290627
22.589677731451
-6.03103679500418
-25.1680037530832
16.1632024085629
18.5557036256832
29.7266083021659
143.99311862394
-66.63401960389
6.53188072006287
-31.1218356276286
25.2660775095665
-30.5707876274046
-9.29093090927836
1.85356425830469
0.150338537685457
16.9084864563802
2.53177659699304
22.247522997558
35.2130884325443
-63.8897844438861
146.314219215772
7.84340969754612
-83.3006205036736
-65.2366090361911
-54.7340012054974
6.87690957964242
-53.3311140567248
-97.4503554331468
-74.6539717016058
-92.2319626832068
-33.7874773881267
25.8511614786685
43.4720165591934
-21.057393308367
61.8261668415053
43.0829365097979
-52.2943361316438
-32.6295159611009
-27.6420887879685
-60.945620975428
40.2320654117466
-13.0953382382013
-40.7114263029443
-31.196133240046
-24.4125802503095
-82.544302456392
-14.8460349411107
53.0255022240426
10.0742852038293
10.5849450003097
24.5319583329601
-7.37645231972238
50.2094556144339
-58.7614362141412
-102.085899241752
22.6976024737914
32.5338725046158
-30.9060027074838
4.29829707427416
-42.5628281418094
-87.8639065830994
-42.9926035205044
-50.9513756260285
-34.2870574622593
16.741367599936
-77.7591797588566
-15.027609915679
41.8223215093476
84.0600120261543
-113.612551369454
-80.0914160635512
42.7602019373871
18.1953844055279
-124.653301289211
89.2970963792477
62.6526112889587
-38.0857453573317
-105.47749202281
-92.237684102417
7.17064279622082
71.9017842996063
-19.482742979164
30.8391883237455
-64.9301816175202
-35.9814282206671
66.4775301129366
-6.32833724034117
-62.6991732541283
-38.3280997674055
60.1691753186815
18.8672776384274
16.8621753919924
64.4271836297085
-11.7320279121623
66.4500789640661
-95.9534788401743
-29.3600611877309
-39.430926311542
-33.2439852781927
82.7870056376223
34.0964117391304
112.862178937701
6.16333735335138
24.2885745359072
-7.30584021399773
-9.53796509859421
-15.1363211922235
-1.23940614405637
-16.9410882766069
57.7928298482948
9.62923404373396
68.401243686134
45.8906469918211
-27.7791623224266
41.4089135864524
61.8720004826091
6.45265650490546
6.75440215897743
31.8776224807334
-55.9657954154682
46.070414327477
82.0583318983799
-37.7897211224736
11.4555711685043
42.9180589780262
27.0151597327294
-57.715610167681
11.4193395978355
3.98945406247913
-9.03445036808171
-47.8555870884938
-45.380555830131
113.777142545186
-17.3677009539551
18.5936202457842
5.88653183853512
62.394047126998
-13.6309775999171
2.53194258317308
10.2053696194962
38.7659686551724
18.1095568204673
-0.0652184006094103
1.82554026965772
29.9530581005502
30.2178396548998
104.432645563161
66.6861994172123
-21.5711783655834
15.4700048494969
57.4497765991719
-29.5846370890567
72.7438345154587
-89.5800922200287
26.3519140645212
56.2040762494098
-19.4174789089511
-31.1362917457527
22.9124828735521
62.8314655302065
45.7477274633102
-45.4637852713549
7.41216926075049
-119.597495052762
31.8941184820969
110.299441885672
-30.4458748812431
25.0496634673782
35.5899328124087
74.0855125136895
-17.0423453762596
-70.0993040285221
72.0329475672306
23.6704382620192
-16.2968870599952
-60.8164250359932
-66.0736163567299
-30.6760207947736
-34.9771360575023
-84.5522394025356
-68.8682569267739
-56.5576550375654
-102.301182183563
-12.1188354931737
-94.3162974270672
31.2344692009956
-93.9455584585648
-21.6075447787225
-31.0908937757704
55.6195671054447
-73.5331943656356
50.5591559709883
31.3484784786187
-84.1036561281144
-74.7530746108068
-74.5712382335632
-72.4791027612773
-31.436620049968
192.328666456555
23.2285829323455
-88.2305843350205
21.7420866617431
-56.8759506981505
6.42071442441738
-10.9263192626477
-40.253876085284
-153.067706114
-50.0570398061736
-73.0586395796172
-46.2497189255855
-76.752198006081
5.44745952960238
-130.344416339449
-55.244812408986
-141.920575361959
-87.0323943935291
