# Supplementary material for: CaV1 and CaV2 calcium channels mediate the release of distinct pools of synaptic vesicles
Source: eLife. 2023 Feb 23;12:e81407. doi: 10.7554/eLife.81407 (PMC10023163; doi:10.7554/eLife.81407)
Supplement: Figure 5—source data 1. [file elife-81407-fig5-data1.zip › Figure 5 - Source Data 1/elks-1/31/1/cav1_to_cav1(ELKS).csv]

51.8464390108093
-56.5735762800796
34.8604080282275
-26.5415307187759
12.637749403897
39.3856089004148
-36.7249557039358
-59.451799269922
8.71612577999258
-2.76149470020027
12.5389431679432
20.4674221592322
22.0159047059969
49.8160681912195
41.5589590883465
8.2786909141505
-17.5377590972457
-30.5934629953263
5.26303284479945
-47.5756326248411
-51.678543351667
-5.03801986870894
-38.9827533720563
12.4430022176966
-4.51986745221802
-8.45258475808805
2.16529709944007
10.4754108159505
44.4065766325512
-15.7439251806027
-14.4660618602866
-55.4371922720566
10.2017230068777
11.3416642733209
-29.0139101471759
12.1376359179485
-25.6892260204877
-55.0260949049662
-40.8159986941064
-91.6533217560609
33.3612431145921
41.0439828579438
96.9763330344285
-25.5262530184045
-17.3012153885684
-28.2205987899179
-40.7330172413131
-89.9523516998815
-79.3476377410152
77.3292271176397
32.8235053596109
-60.493214574999
-11.7602243201582
14.7165306769748
-48.0240637777752
20.9123934486233
-0.379638252437871
-70.6999152820244
-7.04571294713605
0.188212869517884
43.7923994824014
2.56977032692521
-13.2440412164033
-45.5637672929697
-15.6362121871425
19.3906669044518
-19.6798050610996
-3.80004642100175
-60.2027195268711
-31.3487349825737
-3.04962845131377
-36.1766282556819
-50.1245199189289
7.81698425908326
50.3831248412935
2.37640708614344
-15.1478656401123
9.99637591881037
91.7632715977306
-42.2670368317158
-1.0805489035447
-5.34613874640127
-11.245442879499
-3.4910339751259
4.67203061877444
21.347658404331
6.02434290097881
-19.9865587091335
-13.7660447773633
-17.0066403775709
-20.7073673005398
11.4870236544375
9.20120555179165
65.1854124338497
45.5889995884463
-29.4062783124464
66.8528092595116
-92.4753080890368
-49.5946124735456
50.1458857570469
-47.1006674819728
-41.4468121136233
-31.4189381161996
11.1008679306506
47.6385695699028
9.10159463536183
60.3543684961405
53.7813592573875
35.2423094165897
53.046496004863
-129.673936514773
14.0683907168132
-6.00824447996638
-21.9092884086494
44.9498637806646
-10.4174218804583
37.8791227701695
46.8159784504969
80.8024914619964
-16.4272188078794
-29.7698690028337
-44.3950315373186
5.29323850234869
-37.4000277406885
-54.7632906752224
-3.05753914146408
44.5990684237731
-22.8911106905689
24.398748713953
-11.2024776185426
46.4083358426542
11.5551474670683
16.2527388932685
52.934400655322
-18.4878824712978
-41.0171820358955
20.4190117057442
36.5347228795472
57.4773448705637
73.5758200928685
-36.2636386283666
26.5833890750291
-7.39719857530872
-2.68703723114959
35.4304205531553
-2.84515961853685
28.7044402334868
6.24049659068987
-46.5914252258553
115.508480162462
-52.7272011942368
46.3412986865187
-13.8370355771403
-11.2783224358755
-15.3870849490486
-66.3345061215332
-86.8821460118124
-20.4484516467819
12.4924087385407
47.0562674016073
-84.399981570612
47.249070093203
-70.9909929979622
6.29634777428146
-18.3071916476438
39.7035502224207
-99.2510998219332
-7.95871263797744
37.0097820144256
-17.2843809265905
42.4175034510445
-31.2187253202792
8.24098286170192
-26.3939997260932
53.0647127108277
63.0787285383158
8.58929400521811
31.1053231719852
-2.848419588041
-18.5119475607426
-60.5524146158059
37.9652650961543
-13.6271181489719
67.5361028867883
5.94484172892044
-77.5392417716976
19.047385852482
10.0401390545157
78.6148029354918
-112.770381294864
-111.091795093795
9.21525510861102
-114.48736411822
-3.10319021127725
-103.09331116149
-75.8212611795498
37.8084275578803
-40.707180328387
42.3128471301752
26.0831696870446
7.91045120454874
-41.5118605379103
51.7388183079274
70.5185807079797
48.4241633253259
-2.12204288774228
-32.4775740598852
-9.86511356564006
5.9294971143936
-71.5388385761471
-93.7411909649309
-30.714149097701
-37.8472697379511
-43.9810518701925
-9.11874493303549
48.0172211973513
1.8775954636294
7.29598016834279
7.57351061472218
73.0830244206627
48.792777301529
108.533270105527
69.7556800066086
-54.7312209036172
-48.9067740276587
-30.4641487086083
-63.5323227387707
20.5001018215626
38.5388586995541
12.123682054571
-20.5469725038456
95.4178621779502
24.8263951641347
-0.908566644789971
-104.167501822343
-40.5541973374457
19.7416791697142
65.4710823887763
21.9360892306977
79.4995652834477
12.2498218566361
-76.2696906310557
-13.4983984400933
16.9737337672595
-21.9114804374076
-43.7476656318504
-32.7334313396241
17.4081170648096
-87.662260546058
28.5344399008463
-35.7539315165013
-65.5621963753983
-23.0118291201543
87.2160968671124
23.3202012185066
39.923854046956
-7.48265403288315
71.0107749966155
-29.4775698040066
-2.19612949305883
-58.9727541641878
-70.9442620773807
-33.2163156798015
36.2429242665494
-66.7309508468097
62.5407840835614
-54.8100624301806
-6.21379486494334
74.3971399746188
74.0702935965419
61.0118184047606
53.8690837214017
8.05997943623879
51.863686872337
35.7668860786398
24.4486745363793
27.9952225070083
12.2313967494665
-80.8894638209604
23.027819937699
-12.9507714717038
64.2450808783287
63.3301162756907
26.0964434877387
15.6991508336359
53.774439530298
-51.1641736091224
66.6169558221118
-61.4937252243581
16.4045225199443
8.89218119588622
19.9509918114527
-68.9838910945073
71.0227401281481
-22.8299168136182
-64.2482858197836
-32.5044138458943
52.4123031023482
34.8417813255837
24.9123478046713
95.9713579470081
1.65112895237326
-23.3465725769238
60.6471478636086
-17.4457683877772
-47.9396898724044
46.0685333699839
12.4720119138437
46.1700152062003
27.4146083787782
-31.511803678095
20.5489324803239
-6.36102346441476
-54.7199409390669
-111.481919774109
86.4386528288269
41.770263864797
11.3342337518116
-46.6820336913333
51.6707149124813
-67.6403983835298
-61.725732621584
19.3218528205434
28.5511956837108
13.0514470949965
4.49321071490704
-14.7398453628011
2.85236659493603
93.8078918681822
52.84331882693
65.2250305390262
30.257361696833
-66.2364705374057
-17.7213101023117
-49.4635059461616
-63.7962991098648
-65.4887264665413
29.6490329301632
25.5693775080144
-11.754775724763
-78.480275508522
139.400488614221
17.9412092034399
-34.078120012
-1.5974883443123
-39.2321830033688
-27.7429631510859
-30.6904068186559
-9.71401510594296
-11.9251843526545
-70.679000857177
56.1671863631163
-15.7622409828728
4.41994240152781
-42.5381209139123
-35.0519342088919
-10.3361165577044
-118.741574900218
-26.8318445886216
0.515059247594763
-74.7406360645437
39.2413378772362
-12.5567871397543
5.06184439871504
-98.9746441220268
69.7290520246679
48.916132198432
-84.5671234232723
25.5432569176301
-19.9245686588692
15.1373360791804
57.9703115124612
-33.7491943129244
-7.04303224257819
26.1553496424931
47.4155952494039
86.50329636073
91.8632840036807
9.26771319775071
-34.0139634544648
6.54961664003713
46.6731904690387
-31.9584613061161
29.4994294222161
8.92683087431215
-26.7305473335582
-39.7077359183422
-126.078850070004
-47.9856399325654
-15.2543056944887
-1.59116319505847
-9.11627603254965
14.524729157034
-79.9829019871358
5.27928293753939
-24.1915492528715
-46.2440059490873
7.78263867531132
-46.8951204998593
69.0400244231096
9.10633764658996
-66.50005562757
72.7646952205978
63.1142632777628
5.21461898844791
1.3924986775055
24.5582567481943
80.2812976858077
-21.8526546632056
30.7452348809566
-26.2094441465124
37.8864303753217
-42.1635509507614
43.4505997707238
-118.115012413262
-49.9168098324117
43.1959452581177
-3.31120439244114
-9.58035929752441
-22.5994162781681
9.88330321766989
63.6000282165442
16.5888918169403
45.9624794922383
125.417120473456
20.0935713917061
17.4849630537974
55.9136219098764
23.0843716011623
25.3467106850294
59.6865321911537
-77.1303211204722
91.2120822666293
-43.4751822913386
-50.1087772177489
-66.3090587881015
29.5898396950906
-113.062364489015
33.4449046300651
-71.0559304159178
-0.122280916657473
36.5039413599188
113.148978645459
92.9932216475208
-16.3238830662012
34.0984931856219
42.8238663140728
-37.3709189482361
28.5384139616799
31.7630686680932
-20.5957759396915
47.0955899192995
66.5220279535461
0.0448490259768732
38.6660953667124
8.00561980153725
-25.5072214233733
-61.3557091784751
3.70736731067518
-7.25164100157781
50.5638479921618
-20.2743645455448
