# Supplementary material for: CaV1 and CaV2 calcium channels mediate the release of distinct pools of synaptic vesicles
Source: eLife. 2023 Feb 23;12:e81407. doi: 10.7554/eLife.81407 (PMC10023163; doi:10.7554/eLife.81407)
Supplement: Figure 5—source data 1. [file elife-81407-fig5-data1.zip › Figure 5 - Source Data 1/elks-1/31/1/cav1_to_cav2.csv]

411.410766658613
460.525384109769
539.811935101572
87.4897780634383
490.304405549681
418.641315389554
721.278769375833
589.785476293375
462.522974064806
435.244517546151
351.122552816874
481.020214676057
497.69458088795
475.936022592563
495.345122941773
3.77013147339312
243.713286410413
478.208121407075
396.341920693993
496.412534354475
494.659235821578
588.785542628111
679.946098197852
502.624564191028
401.279670193686
348.144960898144
434.786280189888
440.518358243773
584.944433571662
587.808489710704
635.400412842619
517.27884157952
457.177086036503
398.056142054764
288.07307370835
450.640951697776
151.603440070434
546.577920218326
447.989691792729
546.773393247222
436.99836644439
335.889924442032
-237.692179277888
437.736084805827
521.870205611234
532.604694836577
540.761978860177
551.037502001982
139.237149719029
367.356417763425
357.484247006223
556.580578851441
518.138592433605
539.848969869359
451.428226608565
590.7618090178
345.033487270533
444.991083615809
558.621723473654
424.245708152728
474.97127087057
558.708357015003
452.407223991413
611.409472674788
523.404025822871
611.977326768061
503.756157904365
620.902376762791
575.622600955701
490.738523500626
437.176271868211
378.059548832873
658.859197535869
375.245179082929
496.517996630388
511.783838221967
712.009148538815
619.018259232993
578.50782611198
491.129906258066
483.044587353044
556.845174425824
436.241640091914
399.735507189813
487.773736856787
634.936134510826
491.611104785225
371.530516659728
463.255517210249
-34.0934163425554
530.379966389588
348.69090826534
529.531018393947
494.375300687911
456.976454412936
448.65320045549
432.104982103978
-41.260884398067
373.239085222438
467.841747355647
451.100679751245
456.125985161027
408.313037295968
407.013797844411
431.977888061028
420.197311435601
616.424541318265
507.834351085974
551.152641697303
453.746334038615
643.372964235848
525.374526196072
-83.1334197435026
435.697660109454
550.62549969811
447.971582356615
620.886706442772
548.857291920591
615.430123866077
509.512589887456
667.009752291817
530.37315446257
471.903838473761
577.122390713255
626.551507583186
648.407817672552
574.359724153868
454.799054556517
541.126302594839
707.609328617222
521.090575144342
561.182171562436
283.135170107813
444.620029718966
-57.3311444018
512.471166622652
355.137680602587
449.580415566543
265.483296763006
529.65058121143
534.689565742667
433.60530650008
382.162126502742
492.19441938299
516.882421980128
412.747455105571
519.630381023391
649.539866943187
487.416345460073
533.235557716533
524.258991427483
482.613068022483
630.882601671052
480.832897810305
554.20509881145
674.941428955824
514.694533764927
-54.4784203563067
625.789322968645
558.663229885788
365.833966502365
619.59480323342
508.705075967937
390.564553323016
554.623222961152
458.188979900104
507.728920710915
76.0846797988124
565.277898211934
464.407787526494
286.93529121661
565.235354870834
685.957390832173
507.565892183591
698.439865447628
601.228544254212
620.686616650244
202.131554287609
-63.8521825996759
-115.828110213879
121.0032732172
570.133129538022
-197.924794729694
531.131621315662
12.3843324309601
176.967974955051
187.791451942145
497.833694422043
478.139921677597
588.378644098761
-14.7495123036533
439.378834804149
184.695463080117
93.4411394553244
-126.220254766646
-56.7520579429365
-47.2164811213515
-75.4315381428387
-124.431225266933
137.495682886511
189.247710399088
552.644941111806
536.155712776341
-20.4385954845275
167.031911241251
6.38436067229486
431.91512188526
139.373435065027
-20.0222284567681
47.3566837675098
552.336676757292
-52.462875513258
78.4329139197944
178.287233276453
-92.2106949598456
23.2477213433813
21.3828054460828
44.6041982597453
