# Supplementary material for: CaV1 and CaV2 calcium channels mediate the release of distinct pools of synaptic vesicles
Source: eLife. 2023 Feb 23;12:e81407. doi: 10.7554/eLife.81407 (PMC10023163; doi:10.7554/eLife.81407)
Supplement: Figure 5—source data 1. [file elife-81407-fig5-data1.zip › Figure 5 - Source Data 1/elks-1/31/1/cav1_to_elks.csv]

409.533059140689
400.358752572043
502.71261916609
331.926119218926
455.849505837836
401.544259423448
752.646489721268
617.021376119723
421.585341165024
408.761931744495
348.644704171507
490.593506685393
496.628662058538
512.860234241507
473.620426693105
-5.85000104663413
315.30060905591
487.60637303926
356.811505500682
538.046557701797
556.308885179551
686.991267789093
782.538255334541
451.693809107172
365.756570861504
338.936640714437
396.368524966867
454.954844067881
691.875699114207
590.046961224234
664.355993025867
480.119952411544
427.187818295009
390.771216157682
283.422138363872
427.36822373977
172.215313229099
592.524295467931
469.428914948399
522.70520156647
425.618366464332
359.338157377504
-177.203054943384
442.351430974373
522.76174982707
495.117899474244
570.07875481368
513.730625923672
277.877160911376
367.526847080258
385.470652269632
553.043889769469
500.185015459152
601.055292273919
437.095793856213
654.228231240286
394.750490011578
450.279330700716
635.153811747248
441.30041013335
501.909650816688
553.956990258052
458.605363192401
657.034756144749
622.879336262838
704.150673483015
574.772402804829
685.256538219815
584.952034907445
589.589069570338
488.974262157244
305.154347300126
707.867020190806
374.135789145115
551.155336385469
531.459189707279
755.644421461882
632.391508028504
604.036666424283
513.256082687516
508.573347200043
543.409193722087
422.585388660067
329.549652229653
470.965089136047
580.19312668794
415.057374806787
352.282347581986
447.388131199095
48.8637266847181
464.433651004238
336.853794791386
536.477873120082
531.578607974861
463.822376571308
537.140607460129
416.392895162822
134.465261136342
370.743888385437
415.763450375831
387.874851738128
404.668510442985
403.222145144646
364.148293696097
393.944183426782
366.552629692411
663.781427175167
547.189151751114
589.793107989241
471.146596550199
668.872188044246
558.205670362677
65.6753320295393
486.54714762203
593.466802037881
524.058562660437
602.166184711266
549.638921908871
640.122277153008
546.009802482138
700.609136888179
548.88731988781
555.149250971153
620.267040944422
689.461139184063
729.86245356208
636.116214556074
505.135120412171
590.930380461152
743.592513704149
593.92821820976
604.56035632388
296.801919047761
436.406762851788
-18.2217946209785
479.047837668819
334.99115189513
421.663666792872
261.96931377946
494.445005854788
484.334251202312
439.883128105979
373.307043846147
470.18446550881
496.254283482267
428.342236129276
492.221763873084
650.997495929132
472.442369078966
520.097888286269
529.889821660017
483.554644059619
654.173359109725
492.168215724581
598.881446604461
720.087146249109
580.375961487014
68.4306632767912
654.466738159321
622.435046737563
441.580843296953
688.636063851278
550.185494547975
387.855770388327
602.637915406118
527.770965933178
583.368545429978
66.5150893417194
617.508434414776
530.670867193963
290.466842567399
658.56601975434
762.178822274273
577.4135832016
750.01185308355
625.003830270518
717.346084869907
239.592416239429
-18.185651692238
44.2443941172787
244.036373040428
589.605765803066
-44.9889098398562
625.573189955685
113.410830876106
188.733507197107
331.839732761655
430.243253529203
471.868491798108
613.310156898351
116.623927044806
432.945554228103
399.181711029221
333.194675993651
-11.6086581840609
93.9384938246694
99.8597871290876
92.5652858333742
58.1239961024949
358.737634687153
398.986157461117
521.889229482371
555.716864767553
216.426555256345
368.623909858794
256.309037155188
451.24966801974
382.13826033648
188.78439294358
290.586166429748
543.42592908776
101.951348422761
180.096615159815
360.647088884543
126.124892007516
146.648234587086
152.817660763674
219.078301526337
