# Supplementary material for: CaV1 and CaV2 calcium channels mediate the release of distinct pools of synaptic vesicles
Source: eLife. 2023 Feb 23;12:e81407. doi: 10.7554/eLife.81407 (PMC10023163; doi:10.7554/eLife.81407)
Supplement: Figure 5—source data 1. [file elife-81407-fig5-data1.zip › Figure 5 - Source Data 1/elks-1/31/1/cav2_to_cav1.csv]

305.735738342788
350.047235844801
290.405181156252
250.721571844517
300.966655099415
201.83587452691
260.075787189551
298.451542762868
338.248947657798
257.247550633293
299.27672126747
223.793285595084
269.783160124229
211.601098766252
224.8333985046
256.663861152605
175.969389505313
110.543747059396
231.326378993747
244.262797621976
283.713828862522
265.59356599095
262.108143454965
235.46694132932
277.814200226561
223.219586488527
232.332200487797
237.189495765647
196.948423931403
217.595735965763
302.30452301611
236.004029184599
256.405900974132
189.648008331968
224.539028175464
271.817784546483
190.51498212254
222.69983086242
208.894786523258
317.928522858201
168.173959644597
211.931229539679
223.897431399599
258.913019423082
245.744139016238
297.69989819792
278.5916897429
172.50546014312
296.862403186468
211.288964507543
194.437885349154
294.521274478948
230.35463885064
209.05999404203
-177.503045427669
162.799732831896
248.596842600008
224.655490486829
209.30631425219
350.17934136518
274.73770097876
241.240325018127
234.291902778888
214.380573550564
263.156860191647
252.766771733672
269.973370069676
254.976046055856
252.921347795028
247.090397065673
216.344353622769
330.427736777646
325.891773301528
250.178104581387
285.629440537818
218.968044378749
241.257999828113
343.286174272125
294.358853951638
225.409770636232
275.094282672427
289.03712479283
309.187863735851
265.102508906665
183.245109803633
287.213250969428
268.197635484836
226.682573597966
322.119716892053
273.192601983726
269.992817063322
331.925350211216
257.989729955639
287.390270739601
254.646205843452
285.669480204662
305.68236537593
273.266293627295
270.811983587694
251.448946511839
282.651365675324
157.059486596735
242.49639542263
286.56065332317
200.988252313492
220.652819363629
189.649614529447
265.684484179572
247.18306259115
271.978638302293
287.94598393989
176.132889113211
198.68934429543
295.31761131699
244.659680385159
216.847994913483
249.657259607064
271.842077305552
232.348331387727
250.66488045776
278.640708946795
303.784731324633
221.583019326536
265.95129534953
172.815263957566
264.268209725632
337.752555131816
267.931295441255
251.165844752674
273.643642262608
280.277585219706
272.863871995617
240.402232320094
268.315757998829
276.569390109763
281.090627782815
258.040102236607
215.820260798236
232.924522954
309.40548341883
272.627340718152
238.154617959674
228.750123764803
324.758011202441
252.93258522129
258.910578983156
334.796932260401
211.89509140014
289.914636609683
311.070035143487
346.03982066958
290.107953265965
277.35350585745
299.691050567039
287.796587601677
300.830463515649
302.161651195847
256.56746638291
314.278729031254
273.795360762813
240.820141442238
350.749765789363
331.783974592764
229.77637194587
204.850149816365
211.648426623805
277.538040106571
236.447034164549
203.675810665914
295.059408285742
234.233565768673
268.763990410169
264.807491197343
198.351641067177
275.993497386778
183.993674830735
241.991654175248
216.430062929898
181.108512317212
208.764882901574
236.531388409244
301.421715183537
146.180003242465
334.958661669999
276.341919206667
163.246861315845
221.479440064891
292.143316514176
343.932712229905
290.130452965292
252.578184550238
201.602721630582
312.134204597027
248.856863537802
289.698795407271
300.574746647215
252.522647125301
208.174841186023
212.409972102479
203.706187960262
209.561344314459
128.75399846065
102.536055478016
165.90539545099
167.32280299067
189.604679403573
106.513533341558
206.393202631255
160.342556948877
223.333911173975
222.952547044965
156.515120818375
164.564261134185
234.991191170142
143.419232655121
232.340242083636
210.298045070369
217.587590671161
200.393269416026
121.454645377263
201.792064204509
121.483638450829
194.6941667751
212.34232358285
217.347583269884
221.754593659345
294.39470782706
248.7503001548
144.214042488466
238.124736638504
193.316211483313
168.523165672506
210.446102910686
223.809134216259
260.218880986509
231.681663600858
249.973075401745
283.884726656793
168.429037074289
233.324165876485
215.144881173895
232.869813474606
245.634105806333
185.001706505748
211.998743216836
185.6355585437
293.947784755273
203.543404316883
82.5825595653851
287.04733576841
223.429077441438
227.728542769165
201.840659990273
205.942108347217
246.217703841254
257.975265555247
147.263289361827
232.708532329946
196.52092930336
219.665741151702
223.605256672254
265.371949364176
197.817892167054
286.931722278674
155.717462046969
208.618869256045
185.194938013165
234.985644019381
247.408661582548
240.856192447552
190.703114744129
137.143593881742
242.556631176707
225.428846231538
134.981379717531
173.459338613979
165.583094564338
218.024828509016
218.85552302067
230.996715035152
290.473057949481
199.160026712491
164.840776087978
240.304318487146
189.133067327571
201.120060975943
166.74245677668
248.134012931169
215.838896410874
169.460290710052
138.576520055597
172.111223232021
142.416845532723
207.894721562853
186.427865308874
229.116666674255
220.982864988192
135.813838130578
218.671883316059
265.52280247822
141.041494681685
219.571604271217
263.380900693815
165.951307944048
167.280897709034
274.589626573908
176.913250769877
217.330734420079
204.407435397437
240.477615310006
180.584056376606
200.154000840705
199.233214100612
238.356497031782
233.269275831735
212.222366597776
203.370721745138
230.280397228737
227.894057413494
210.960471075304
187.196271589405
185.498713282845
203.10896175276
209.603666717318
190.73401717001
219.202384365971
187.751883076296
256.892332284329
248.796069523124
188.789188118269
273.72591090118
189.995255654781
264.3083365267
232.101012934297
166.534785715675
263.444857409839
297.341029456694
164.422269279255
215.266813769424
213.358042019902
230.960278052324
212.26749885354
173.0667307618
210.871347931785
132.801822715694
298.612728491037
157.006485028218
206.561328013237
223.930161999651
193.643712969191
212.40952185218
183.126742451504
197.922660504953
197.631672868499
195.245804179636
203.823619356544
255.049196003361
172.882588787101
222.706764219326
195.857637912269
211.073517564913
167.196746891137
216.380263488707
202.930713480357
235.555342211418
206.192402639733
169.755086442681
161.947074020073
197.966290262001
151.735169561718
214.291323846838
151.525608039115
202.813252925725
213.15400478662
212.70065891028
263.742448416197
282.413325602235
203.079229853236
218.181025347026
186.53154826928
170.237132846204
192.872803961315
176.567190537955
213.478501275062
242.220581854177
142.451692882608
138.356424477435
178.881918018843
232.702765187849
155.359089278923
166.524264253928
122.694080626387
177.166967181052
149.85882128669
115.598088237748
246.564752048812
185.660166710594
225.536440986878
183.178816346442
97.2147497373408
226.137618415295
159.404331954662
95.6993183690474
180.803776244881
191.265107624231
97.4274262530425
167.611327325752
208.176021980008
167.951130739303
127.404121162663
102.532380238953
175.85842033956
157.266119988495
209.761996869699
184.507644424026
237.842446260349
199.633211856897
257.089876143372
215.017959688204
266.473761100507
210.614340273694
259.72158364839
178.291654326596
204.530712787772
186.463696322856
215.702098858263
203.810454028073
132.717074211218
198.933128649172
186.859782284208
210.63119939113
223.839716922769
192.410306264834
175.80376685068
169.584551764481
214.638257747188
242.691164543197
215.2911376722
103.522434289966
249.454042037059
239.265778646035
100.147926914581
250.342264163283
208.059709090289
288.080351320204
249.76352216141
151.633769337326
310.77334265236
265.754336583257
204.988922979432
120.324778508573
166.830847391151
220.696710523348
174.645859428809
219.353874592573
225.575457563648
220.39994547717
102.155378155175
229.874449779636
176.89483514857
211.157958943832
267.174977393974
159.81656538048
201.218124230536
213.71441830141
207.096946498873
195.940244820108
140.778159635536
87.9211524939974
244.153662927301
359.570452225606
243.766587646712
232.931543445132
196.346026283025
232.133554686726
236.248427789455
232.191159167889
177.883700123331
206.292086670979
211.488349134572
212.29066051223
187.593270645161
262.134586092935
131.957309198472
187.47071750161
198.520146129766
217.136558674544
214.081843161557
261.813513708516
253.591721964674
251.974591528699
190.930373938159
199.799064770496
233.360360006536
121.064847377991
175.610605912952
230.128653881727
155.814014520575
149.456414234186
222.002762919758
253.805218143651
194.838447662951
255.811565456853
116.722262845574
76.1143595262201
220.272797703241
160.889346602627
194.01438766491
247.711100339691
199.867522685768
218.897915993217
250.329169404497
196.578967470286
249.035738655132
292.635382109361
293.476093827312
272.574401437056
141.244907396218
238.298514855372
154.508412374461
196.694429553018
211.862410493696
226.734568640949
188.577659267479
231.823647173518
219.951345638214
230.051909532475
171.458343307009
223.276084716117
183.717720122904
193.029094230454
231.5742596785
253.297169084823
157.550906797094
168.614320416998
208.93001156839
183.445832928559
205.024776854854
156.411612126419
348.379637711367
146.69492138542
231.497434491933
194.287717055913
201.936158230097
130.753505848075
147.222965430867
202.060089297525
241.744335721818
266.778418320882
189.795673897863
170.294189334396
159.311122747758
240.615357100732
131.625800501169
201.745790580737
163.755396080226
237.923944929252
133.974366821045
207.131154750839
207.442232790404
134.893366798308
106.627899779168
245.969258598991
133.849200954479
70.3287236033448
113.878557348752
140.325027453623
223.434240600048
182.401225116702
217.084791905166
140.659713431449
285.683118644874
137.70391198004
210.176363609885
170.062144677004
202.692862254893
137.721572210853
153.371746991337
148.324588319575
147.632280993473
101.066889451226
207.635605437199
236.297148150061
167.611225612354
171.386807839249
276.24433734608
187.81151915843
207.118091135765
136.422476032791
145.619346874901
116.073107853234
134.989998123872
172.816303612176
193.363649336533
209.924276257628
129.795379298375
174.71452275624
-5.38076131073649
189.231682545861
129.862664701932
238.34193091799
202.709806521189
151.851795873898
169.135636517698
204.09730159599
52.395371148039
124.009332551183
162.104993348134
212.814525063163
153.401383474369
174.256557402717
109.295322005592
116.934360224594
115.340696587506
115.379846021387
76.6574593617324
120.446569964728
129.755323066996
94.0640502789747
133.582821484918
204.700751492791
209.389913106392
132.147880274629
164.513731149304
135.830875828005
179.478922249652
81.6945739950306
163.019546131304
144.175834966517
172.660436761165
121.309719094588
199.024881080241
151.067320980862
153.220113639994
148.785253530337
157.793252924899
95.4809866922769
128.750356350654
144.947532493958
210.500144133811
161.809637369543
131.502506546298
208.95416318808
205.624136376727
100.557126184614
165.587927735947
129.64216658172
169.028099738233
187.507555041127
76.9148904379535
145.124180865789
192.242052337288
79.6035984406471
255.177485145298
200.745520208173
112.058082782568
105.065875067731
212.394686053447
225.709438966449
99.2989681886274
114.000411092324
94.7235315885337
190.889622618346
135.679275605734
142.330036268927
110.540951785666
106.917324614845
183.628982956896
185.584053176995
94.0846906604193
24.2360046677904
200.239897010097
1.68697251874892
102.195394960574
95.1086541201093
162.01384688591
121.05653609721
149.329469887053
197.651734113262
191.50302312248
83.1861628545539
135.534309897081
184.449525419784
206.094212824938
178.604363410442
164.218933431313
218.123489450188
165.961561706217
187.647280724575
206.872669440837
121.577389353801
111.360481426108
181.818077332077
228.813686221047
256.720122824325
138.542774647741
247.18462936265
162.370073745776
105.989116826929
182.068323916347
135.911681393836
170.201278970782
215.583582084487
205.665333976112
259.762397255623
220.831816729617
66.7422245330617
111.71262222259
99.3211130541495
135.437601704922
139.547562784087
128.630721070316
145.976013717431
193.18956399411
75.3325410937214
88.2675360751873
128.081285564474
89.2999125290598
137.198483926492
130.520346654843
136.234013424199
212.066248611724
86.5007561805951
128.092217850541
185.32722608426
220.924536260246
251.923841552484
197.349083647052
145.132954990681
217.750752009787
384.252871451473
62.9476124337425
206.24950286545
251.845262732153
138.09156208577
174.163875312705
160.160241162986
139.369243941997
236.243216922601
125.808033650183
233.315383469324
173.757278157235
144.982463007346
219.455835062925
75.0469385925699
177.163835623413
244.212937878724
205.903836893311
210.618810329232
204.568998820854
191.855149339784
127.809846635068
146.353796038505
147.06645318503
120.818794867412
148.784402723353
75.0805720194003
149.351228775064
242.653073654647
54.0261877324701
53.4788461150229
199.861336437086
222.756964217207
136.909480182764
157.251875579436
350.653615857804
63.6256461924404
-122.86846259248
241.997927558155
167.57314499143
63.754643016624
136.364531296997
106.669854754408
98.5874815684583
84.0469484110808
145.852570340916
143.796496141572
225.326196628836
155.168397939468
168.845136572157
-65.4255447565229
183.298522196469
261.994694423305
228.771772657147
89.461554804433
71.4709838454783
90.8960103091686
181.153675716685
212.448044441133
216.769542653355
171.790883376651
198.297294703854
138.214596623326
266.447249878207
282.968922509952
124.170314852556
218.705638991545
-30.8012446372149
39.9195865868614
172.262950014497
177.487827856407
194.047456534231
116.508399238981
166.758456804864
136.700684318285
126.341357146813
171.109309221362
129.821199402965
193.333751450829
207.494416681009
187.7572496617
202.158347696648
196.202131372689
360.341363218843
1.75664237171713
222.590301907962
172.835875180662
155.247881571938
70.7008302280938
83.0377793387834
145.109158204795
213.682640221741
175.234728632644
225.950021192861
213.410051642058
257.747896365549
201.956485189077
239.624028824603
160.50992064346
202.587699657211
177.5368470603
198.170396079607
112.484027203646
104.971588765603
166.813103996836
107.467403530149
146.157881238385
50.9254580130228
193.154851486695
2.00648641393764
194.394388449219
125.812470576648
138.511863939592
101.716967805603
199.713884565619
151.677973919509
38.6531981474118
85.9388732961606
187.544025153028
-16.8558126552407
117.066994847227
171.349098616667
211.204855100986
225.771752044379
151.817925891201
125.084176518013
108.356885302313
287.717215950237
152.257649891866
56.1653419513941
129.337208532694
152.134457650395
63.9626377677223
160.619835575429
144.776682407933
22.4955262717922
149.852350773892
109.85773399228
239.697033662006
230.185426105802
9.84480754656852
188.592376788276
133.2452365346
64.1346355186606
-0.41654980144358
244.073745609072
189.636959753329
328.390518182276
52.4881778128947
182.636615026158
141.697948132365
147.043781202616
167.920539750527
70.4090560574377
223.656031495269
133.131380649344
98.1808741453578
56.7389436560961
116.853438366188
72.9099074203905
165.246816968207
111.031639456974
123.977274178123
91.9901873032541
136.913454265118
146.287374035748
104.344622376308
46.6396953982912
70.028976421173
69.7942338919038
17.4333283745018
-23.4027078073095
113.035286912936
118.006888326338
-66.2136326012051
114.650167741969
15.0474991116153
23.0124677334488
40.0466180682179
85.8721855791837
50.1419005259395
98.9272163976811
180.279886847145
74.6039564740631
95.2935700351982
95.7308141699596
22.9158841161316
211.119697757553
104.090804251734
125.883171801956
99.2054684206987
42.0681934545737
145.500711823192
79.0320263515523
113.033944103493
183.223367480159
57.3693964368331
14.5290240075319
139.263271948671
50.8563858466359
86.0550844724767
38.7837948721663
133.357504772274
134.484256647862
-56.1559887963795
-107.335850080026
84.2186430071861
202.745046145498
149.556021398837
170.936004116235
140.876359717962
108.514688337802
166.772377523827
109.35881389215
174.832275857255
57.461518280882
117.997311102707
96.9945753072225
101.001052541235
135.6846193297
8.55710020177321
72.1104224601704
111.551295355042
177.706389792137
67.5187989696351
213.990609565109
-28.908226092376
78.4374980159291
202.157405443894
89.5650343380403
48.748015775659
79.7475576237675
66.7200382562005
113.977156002503
95.3046414752798
126.431418231541
-12.436406906977
76.002830114503
112.201276307565
-99.5855209905394
67.0908955026362
54.601868746392
15.9388007756852
91.6260142640431
95.708480456814
19.3472072921168
85.755922383074
97.3064170195485
124.127504758782
107.090017454217
192.167904146515
42.836765721283
108.816919697423
101.382288124681
136.962537741796
77.6439958775945
200.36105135369
107.764064877567
130.274080449833
28.4825058676142
-27.5276643744828
110.940461851039
42.3253505343073
141.500026578075
-37.6139838596864
133.082376024623
-23.05625728633
128.306946843296
81.3116242038022
-8.49324099416208
-63.7429302590008
108.496932690497
108.507674143578
78.1816814194553
40.2600499744131
49.7569191337388
15.7600959560805
92.9415713290336
-22.8413623073966
-3.82297441051287
240.795784410388
112.888723289072
128.780532544392
73.5824708949185
-41.914511703465
-32.4240405018863
-202.923755042386
35.2428286143349
73.2687158595563
25.2547052408336
34.8686758094418
40.0779624621264
24.2109170922522
-76.1931624151684
-39.7360069500492
95.6527541842543
48.0406940708299
27.2289153290176
75.7552148031446
103.808819013773
-63.2229443739307
2.74272234037562
13.0693583377752
80.0744862698684
72.8709842747494
136.060502906914
89.7169811118474
20.4612006928292
62.1115513366831
23.8217790669814
162.62292278543
1.48011913565733
94.1318213880832
18.2753722934458
39.8667573014309
151.40050644533
85.4191925512869
29.5804617995263
138.788266912357
3.3808804330456
110.481016860243
107.344991525973
-4.40392857870847
60.9924030596312
122.716731732721
70.7949359648692
88.9136257680329
88.3611292742444
127.361402514662
150.659493337798
49.0972406942892
97.1757331605686
116.467942450912
129.40429050945
121.584401562664
46.5240093535003
71.2672785845589
177.421125560256
87.1533849705656
28.0667217775726
62.1098745695163
40.1347429684693
76.14948915486
103.702106209131
120.275169900367
115.498285928566
126.161600078785
143.056238424531
81.1623047321846
75.9696449526082
79.7689159550855
58.3007294854797
114.299614593068
137.874911487711
47.1985795821956
74.6638291120671
27.3777289006493
108.388009704889
73.6002162745926
30.6972816176776
23.8454824217351
-250.253705343008
131.012991386708
61.3989087693326
59.4700217698974
120.44675881235
-35.5749867837485
88.9862860392632
70.3218690983958
76.371294629258
60.8956223124233
100.320777457865
103.91682260807
84.0416232370153
48.4639469169379
114.524009929039
165.057293828928
89.5491774345965
-14.7553907489746
44.3991949601295
156.311728979919
-0.119226494664872
-14.1837895015306
105.525774620372
151.470205456651
157.326833165856
142.413076862526
116.718614438673
56.0305759997536
69.053432493437
91.5233835520576
168.264508079418
-45.2673287751668
124.786483798255
93.1176157173786
195.470072955403
115.660999002257
91.6948167454893
131.31490302696
7.78667060254338
20.2157478541876
90.8783977866015
59.4910335496807
65.2170582372255
42.4104913132051
205.605571333776
176.66728539352
109.192025022702
197.860032019196
101.883584391961
128.663285684186
118.770872259576
122.381334101926
139.577112132893
160.267481084522
178.81659166121
186.006729212601
122.082854847963
215.513644531939
63.6095050248814
128.392230746929
80.856898418223
27.9752390314443
73.3322554543583
130.638114335033
133.381365830943
97.7138586850961
99.2019903115261
18.1326396271988
103.489099706426
120.078412575529
94.4396038691884
6.4547566902047
-10.0926571941718
148.4417125903
63.6472288266386
55.5798885693102
223.026043544004
-14.2444778320869
155.458339624407
213.1952941726
112.775288836587
108.196894947304
71.5232923109234
41.0700398318431
85.7691085876268
104.267846883346
108.729826169512
147.449822082846
114.355496584181
135.222105068685
61.8670573153322
90.3191981948703
81.8203935386928
120.348662428684
17.8372296434545
23.8919531753972
86.4472255098244
166.28292663702
144.326144399137
130.307383889664
146.498792890869
84.8901814062792
58.8362257224562
181.702762685627
83.3571832383059
4.09550490775928
306.580959542256
131.560544713222
251.631648275242
11.7616208919317
187.414387245562
149.074964956314
110.395946651032
133.189763382445
127.09027071081
157.891229045268
178.651817828198
176.762491086959
39.4084682578141
35.9420673119839
14.5754096123283
109.681278779619
102.728955013074
230.546382438515
159.836105805256
180.720357956035
95.9720563703731
145.061334374061
134.090403728915
36.3375887158263
227.039601571209
1.03889263627389
67.4341998868022
65.0917575281874
114.501163678176
39.3033927943588
99.386258846429
224.319787715835
227.406076237156
11.5152798056897
45.5401581157039
86.551367002794
113.092704531839
86.2102396705195
68.9926881723677
63.0474707334388
49.1348482034728
64.2780758671579
163.787346442981
134.028532619012
131.676347050586
100.711173143719
180.210970399307
121.126544219444
11.2163025931868
-37.9035955576255
63.6246065378318
42.7166198885852
190.057836432291
27.6918758696074
117.734447182936
107.445590636987
112.504362444894
126.740111821692
64.1042747888487
139.704301318164
172.572218429782
47.4521319925543
120.536629064095
106.015723465719
56.7061279071804
113.578961573586
56.6189657949426
136.713542521199
151.118844897465
145.625130581531
76.1942208539349
55.7583588184079
60.822962041193
95.6123514013361
110.754919091019
127.417010509289
-48.3604963074176
115.119897638643
93.5709056032047
41.4369624219025
87.2134610353678
67.2010158467665
68.4117359895317
30.4559668622123
131.254660975977
162.069459192082
174.130800146479
112.306291468962
50.0990924175276
182.668141970782
43.8805061616204
115.355615549739
180.215403014227
184.351918712395
146.836077012538
178.826876567087
175.913050966999
165.685903856316
91.6682183889652
183.137311621497
215.248900418205
147.144583740427
110.739581022201
219.960844009887
45.6476160432121
197.037105106896
185.33607906111
216.523458999063
265.040660658205
160.461741978919
104.432794984807
225.737406964579
83.5070444059893
148.368224373527
153.540808329168
195.51370271245
197.439613872799
73.1602017129071
