# Supplementary material for: CaV1 and CaV2 calcium channels mediate the release of distinct pools of synaptic vesicles
Source: eLife. 2023 Feb 23;12:e81407. doi: 10.7554/eLife.81407 (PMC10023163; doi:10.7554/eLife.81407)
Supplement: Figure 5—source data 1. [file elife-81407-fig5-data1.zip › Figure 5 - Source Data 1/elks-1/31/1/cav2_to_cav2(cav1).csv]

-73.2765132122768
-40.9528362035926
-72.9492655750837
-53.7716778705399
-2.8993729015092
-26.6581615492651
-96.3458924089136
-75.9443914089716
-51.3107395922161
-129.802581492131
-60.9004650184252
33.2824119929719
-143.664643724984
30.1865857660814
-16.8274567690423
-51.7856365698135
-14.6992414585693
112.687350946508
-152.100510646109
-112.051902803058
-62.7801854762147
-22.6507761463436
-105.471403305044
-24.7390485251672
-103.739882553
-148.115437662585
81.8856148214327
95.5168616833034
31.088142699693
-25.9236743856454
-81.013681440345
46.943834962487
-145.617390938671
-16.6425048943165
58.1845222648408
-44.0158382857371
-23.0973435428386
-9.16606891263655
2.13316451361243
-96.0924649511435
-474.996846835911
8.24291385536344
-25.6624155877507
33.4792045496324
-50.0555898936436
-85.4861475801372
-25.4724502376339
-20.5128991432612
-134.440303223495
-33.2710803932314
53.7130440845649
-94.0077562329279
-13.0319034544264
21.7441589576774
-106.47935565393
82.398786118807
4.97072861654306
33.1499239369296
65.697127254778
-169.62037351694
-96.9362615446116
-2.29410216095857
-24.3385068128009
-33.7310914927657
-7.47959352497128
-38.477571841373
-85.6102453964158
5.465532140086
7.78773786928286
-57.6550463274871
-56.1874571187946
-15.2323435629842
-96.9166703928495
57.5827257802885
18.8135645085349
86.4249849767621
-26.9823882514283
-35.0766073263985
-40.6994334541778
-4.76138152946805
-49.7016484918422
-28.9149530655995
-36.7421473261784
-12.1782263712594
7.99650005310832
-12.3351078971282
-24.8374162752552
-7.9197870358912
-65.9990725904136
-20.3994590661387
-13.4263790356417
-104.173523816407
2.81303357757861
2.91956513057812
-11.9110717171134
-46.8285794116891
-144.442086668256
4.98915344684792
28.4274565204541
-40.9414982593407
-45.8380086661746
-40.4966646182293
-115.146214518914
-40.1506758620089
-10.6914512568619
-126.303937966455
33.9788184782774
-2.51661624951157
-19.7418943345438
-142.973873863681
-58.1034436292066
-7.89562853721509
36.5656602170093
-44.4950029428546
-21.5366098749728
-24.3128904123078
-16.7945513067316
-95.0614247224621
-36.2095470649183
38.9703036967694
-72.875906803667
-9.9793650227075
-34.4650197567462
-58.5757163835297
-23.0439968960345
-12.6185088395141
-29.9968374705386
-35.9693126122438
-13.5240018843979
-12.9870279176903
-46.2675035555185
0.943096565122687
-25.3364798385592
-68.400630438904
-64.8466396390286
-93.0045271208619
-76.5275366263595
16.9216551792342
3.72724887773438
8.8373165939629
-99.9464592582626
-17.1944451621275
40.5420109452534
-82.1598946070008
-18.4139685780174
-21.0600042976148
-99.2946605431571
-41.812725431726
2.15422165422206
-95.4426506893687
-114.991187159358
-54.4354381257799
13.4278791151301
1.46126516382355
-8.24622462823754
15.6360216185931
6.66456584929983
-28.2361128435696
-67.7558777274353
-23.2198697916101
-17.9594808840557
-46.6796181832869
45.5756019106702
90.4512970531432
45.2634984892466
22.7045212474295
-36.5424151520565
28.5859091665625
-18.0616796140239
-67.6704841853461
12.8105408085175
40.6999698352374
-69.4407900818878
-60.8164080726965
-117.739324564562
-142.911108582444
-32.5252305770045
16.0672736298802
13.3948438130647
28.6599238819799
5.9274302013182
-96.269893240169
47.2996143565397
-62.5128767212227
-10.7039636095942
52.2942903377043
19.9608060698592
-13.5407419287658
-11.7871275544167
-27.7456906652405
6.81812677274138
19.9457584511911
-707.464675950756
29.5040363169028
-47.0390263814515
-48.5145767700269
-84.0853815166774
14.6207330274992
90.7104581792883
14.5119824972826
-7.39842767451773
26.1022213219294
29.2486729279844
-19.5867137686728
-18.5228246868937
64.6640944857354
24.91514151308
-36.0964071024573
22.9745508227861
13.0555128830165
-95.5216141839337
-17.1249173705874
26.4348872332994
16.935164025781
-11.5453794852401
7.17003519903301
42.0505476664439
-40.2444762651867
35.826815969267
-14.2452641420641
-31.3752758350747
71.658287818791
-13.5056826327491
17.1191602891122
2.88708064111415
3.08056068238875
-51.8094549659436
-13.8475079463133
-483.747635043197
-37.8659433893044
98.9147724678623
-41.1930144943217
-49.9911074783522
-19.1280873404176
-80.0729264764159
-15.2283998119456
-46.1355582250508
-9.26604821812361
-35.7194977845211
-38.781624678315
28.1010023067793
17.2275626297487
-49.8719579939534
15.2986257251614
14.1906064552459
34.0549308654518
29.517480467206
-3.28857666961994
-56.118415443616
5.41523068940296
-64.1280020518934
22.124316094767
19.7482614283435
25.6411009574185
63.1397490704767
1.89364306141215
22.8470272726881
-38.9880546664972
5.01984757170794
2.95578266101802
47.6947220679285
-15.2044515760645
10.0225736900902
-39.7538352897682
-56.0933332343993
-1.32564121180985
49.2516813651382
77.0400132871
-6.09245761351485
-4.21144952881514
51.5267278841384
7.6555409463399
-14.1438911837395
-30.0507838993981
-52.2065147825415
-6.53656297461566
-23.0951245656252
24.4015573298893
0.73341067076035
29.9884247122027
4.10730897045505
14.1696872414213
3.98191499296809
-16.1006715530639
20.4701872697769
0.447223764491355
-25.3202744327318
-45.8425441122345
37.4304730686672
37.6971011712958
-9.34240411074643
-5.26654357204461
-40.3376449854513
12.9652761404432
31.1359255057687
-23.3950710163881
-57.704894457198
-5.36689577546713
-115.014285362511
-7.96240271299757
46.0225246892405
-17.9350874142292
-13.1154828180879
47.6538877738603
14.4254954170174
-57.6233799699039
52.7484055809946
5.12886542119668
24.3011485172538
-39.8692593729502
15.3950741654335
20.2042636333317
1.29174908523419
-57.5043603252598
2.58940977678139
6.59577442479713
47.2970067545975
18.8272593567854
55.1438083409994
17.9011386784405
2.12828896501014
20.8017192078187
31.349093743167
-38.3878050411004
-52.2405456838896
-38.3668777402454
-21.0807779448878
-55.7595980459373
-40.6148984791216
30.4975224187874
-45.440220569566
-32.3910743563538
-41.9530448278965
-3.48090656350178
18.9004397662684
0.0597780128518934
59.9627327320486
22.5166940042218
59.8686569225683
55.8688198137097
-7.11132559200632
0.768551284345449
11.573952972507
46.8819682361645
5.12137373635051
-82.4007688296151
-14.1889693435041
-129.623136848924
25.1428474389613
23.9382256279277
-16.706031698217
-4.63433600870121
4.25912849875021
-0.571676562121866
-31.4461240489109
61.0388749343219
114.466306762319
-15.5899703781179
4.24951532832347
46.6441472966981
-32.7482226948887
-38.5439093175082
-9.59709448707144
-37.5395704932052
57.7630047294369
64.3254437607829
-8.99154834021465
96.2509597749267
36.8469634876419
50.0768747663606
-46.0294804402874
-17.4893952060884
64.1766366332231
-24.0451364233741
-18.3531711287796
52.6548325092044
-7.82656979344029
4.19965102454807
47.1666406314034
65.7464811810969
-16.3100092578534
41.19220574473
-9.69096767352312
-22.1915670046255
-29.568638742403
-1.13044448374785
139.267959252105
38.8845210826912
44.0159047244997
101.257710961916
34.105199968013
-47.2687652828463
16.5615748630044
83.4738028820429
8.26626230919646
-104.317196610387
22.7822290159384
42.0766987054812
29.3184118768477
-57.4938405128851
67.7281249625521
58.5799858055689
-37.8723662443299
-3.3522980095222
-27.8693028124253
-78.2072418639582
-20.474065476581
36.9187268777205
12.5811667180278
83.7147984101175
21.5614094388438
19.3804468163507
-13.0073805921129
25.5079893055008
102.601291758932
41.2266014569759
3.52737068979695
-35.0594463091766
25.5548084131515
-7.69866570564409
-28.1170689378341
-46.2557441911486
-79.1058829939357
-2.23269728990272
67.7830669906907
55.5132587694752
97.3323099885893
-21.9362530324215
-36.6925750500377
32.5017616657024
122.855856418952
64.6680144229467
82.8805911732525
90.5811447118576
8.60319634735424
25.2993888622805
112.699653483716
-12.5697057257967
-36.2853278838447
-18.6690722874264
-20.8270265586325
-84.0357041091338
-4.31099168739456
55.4753807141933
22.4892719595991
-87.3374414124592
50.1190856446774
-60.0550487825312
95.7842270475048
48.4249815399126
-14.700334996749
-96.0329313149959
15.2067208179797
23.0552390911762
-52.0649962695315
-25.9769967713619
-59.8348349887601
57.9176991789464
0.615994494481129
9.34047756188374
-19.0990937282841
23.4832765259671
-42.0677078356784
-15.2665290124423
51.880993214425
85.9323519082463
6.20667623534609
-41.9394879064275
-625.303137016246
-23.8856145001773
-41.3139610885482
8.24160196736193
53.4504410505397
-21.8328879809997
48.8306903812481
0.502595299778477
-30.0501845646068
-97.1686403960703
25.1114645747111
-58.970265195283
85.6112917076643
-19.2919097385238
-62.6575051265972
33.2943492720078
22.6093766081285
-30.5054823034116
-21.2925206285945
23.1977940858815
-12.53192471488
-26.8989221061893
5.72065202355589
46.6475487694297
28.5625845265567
68.974398752267
29.0274060311895
40.2069234336414
-50.0330591244274
-59.7564146670338
5.30619621858932
26.9985792257139
30.4271117991229
-75.4206594168063
33.1754190319662
-152.032133001961
13.6468290958146
61.0040178140698
1.41323885230668
-25.3810395338442
50.1234674371553
26.9786075362535
-46.6771323340654
15.5612777286333
-19.1733110667301
-75.7621769759426
52.5198096344975
-24.6196478955535
-116.424316406825
-54.0952248148787
24.3891824566708
35.8682168027372
-94.3766239479446
65.5683322518307
16.0897397028566
-31.9486295200986
-37.6745933679158
-12.7080572899649
-29.9275527371756
32.6025510160398
-12.0148253932675
-24.4912015294467
-0.221039588683198
37.9881070169577
-50.8665457210482
20.1396675523429
8.77080884292081
38.3276971792438
24.4817513948838
37.3149600281467
20.8797428177822
8.33531341320122
57.9440851891341
-78.6999310944157
56.8668251875933
35.06640465073
-48.7433843211147
27.3235103940606
40.3211650213125
0.203409924411972
-0.894745029861951
-31.5499424213085
88.9072144723141
-22.5713274299524
-65.4837146639475
8.08197446550184
-42.8744359714437
-7.72459839485964
88.92029425898
19.3315623850685
19.2293964504861
-25.182036086997
15.4934742636469
-163.128880638329
4.42045651334047
60.9287473725963
41.3564244073314
-9.24066723604483
41.3393038252616
-20.7342469103605
-11.1350785886316
-41.836770711976
-64.5135451150381
-23.4626875851391
20.9096758672458
-34.0089932906667
47.3799706094142
-1.03446553850881
70.3429395585081
89.6411669973895
36.3356301825152
39.813540943338
34.0049205478645
-24.0713117235027
-33.9449722833779
17.3398763733057
0.587486551445181
91.0335028332011
-21.0169999957798
17.7088896548667
24.209502395046
42.0297578451064
51.7105457855287
21.7736139778135
32.096328230673
79.9831528843679
5.04199780323324
34.5979543419853
72.6937017529235
14.4733748201943
74.3589825204617
37.0803702865014
-20.6098089915358
59.3957443983018
-55.5572178347211
15.9570894589415
61.1809114645475
1.98997738873004
-40.1373296506026
57.7018748174232
9.03690275427289
54.1186149991117
78.2300731485593
-25.7425454037657
32.7453405346314
36.7658295380425
-90.4945840003274
58.5198034179193
49.9096508955263
47.511324692121
112.990877231936
44.8252404622071
-31.7296058616048
49.0639839616852
35.6073061944189
85.8890151436317
-9.11501447358751
-81.9038033853358
-40.6468326032409
-0.526914691075945
-9.83230782459577
-25.0174202653652
42.2454932492983
-12.6405296785488
48.7600281691084
9.33129345133784
67.4109680778529
69.361261343176
181.245762784718
123.872504972966
72.3459235266382
-21.1584776263699
8.42358951627102
-18.1129532974337
20.1244420190014
61.6085598273457
40.3898180717588
54.6472957704245
109.610241130293
128.380314349371
8.93929607957762
34.9918467624739
-9.87267217636327
8.277779062646
71.3123884671732
10.9538372363131
-83.2647639966635
-19.7748325922439
32.5568088252403
-115.09869094508
31.2639998684754
16.5968933912627
12.5837662329395
-3.96429127248848
-104.049620983391
16.0326591205412
1.90317491427413
13.4036469386447
49.7528583269923
27.8413469772458
122.43350457761
6.50086430938245
-39.7254499939845
-35.8976628878518
41.6169459436569
40.0327182554101
-105.09293948819
34.1024382652249
-31.5442249269981
50.5171653216457
98.4291854029871
19.6903631614186
98.1937694424378
67.5518059385031
-9.9990941012511
38.7599780324672
6.19716819631503
5.72734130332174
-17.2239734128016
24.0122403433488
30.9334963251022
61.7385777609597
69.1974389450697
126.366364440397
-16.7302957755564
4.0011660421842
54.4853122590976
-36.1948319090297
25.9078184646496
36.5925561573822
31.886982438853
-9.38195033064039
1.81846157727705
-5.19998774608393
49.3603671991077
66.0215727540308
61.6558731383848
37.0453271645492
24.7152794992071
18.7243395393089
-1.45785430881369
178.178768429356
42.1650318650281
52.6360671290859
-1.27834452209572
4.31952923622157
-104.096472886431
-15.6895857672353
-31.5642693997324
-104.525700456503
-33.7154935087565
98.3464722461176
-16.0659038374106
-6.22608772991589
-15.7712296470163
55.675849702624
19.563746700529
5.80853994916106
88.0738900635697
91.4767572670389
-42.8564244742229
-25.4565849343526
-102.447024179517
-28.7572543023853
-52.8219818542493
54.0927964228576
10.6278444306445
-12.411852414476
23.532840715081
-10.302466733101
-74.2271572001991
85.9248521363734
-32.1622591654996
191.288923249125
-105.83991474345
43.8597276648143
38.4176904163687
52.112472616438
31.9196048550984
-65.5452493747507
-21.4835305474408
14.8321032605309
-13.830111957941
-2.02514994971716
35.4331904207866
-35.2144574946687
-6.48867503714428
10.7643090331076
-50.1306500723258
9.11069867260085
-6.35741755153504
24.072292443976
-23.9689436131594
-18.8266991618984
-20.8559473874884
9.06235696689328
-36.8258812379536
33.0639557684117
92.1894338544153
-111.324778826329
49.5876840529927
51.4975154749154
-48.6843687021828
-15.7756676014433
-37.8908800319732
-43.6721749799253
-80.9166992560567
-20.9953277935892
61.0211545701968
90.9649221187574
-42.8204010325135
-3.33593850284888
-34.9776092351894
84.1336840824879
-130.902534450772
10.5850993610511
-104.051524566417
-41.1853776901917
46.4789559541096
-13.8251555390307
30.1884322926308
-17.0147655477667
86.5908641642091
23.7927876249742
54.7502717498537
92.7589251059726
43.0859130783938
29.0341766285237
65.0528525726404
-95.1201339287654
14.4094836526565
10.8650013390761
15.6994913660128
17.4399450833953
-53.130788934337
42.6416050942644
88.6854614591575
-13.237459148786
25.6005178085616
24.2304701310495
6.5828810870953
-2.678843266287
-53.3149065031248
-77.3848582404353
63.433807752026
68.2823821464699
40.9381865919349
29.2841136562311
18.7090897448725
-21.3425875553912
-29.9567332455408
-2.75217013684596
20.0913258466317
19.9084473825715
41.1608228804762
9.97782799310517
5.75679677072185
18.2223772409634
15.6538304927853
34.2433574434472
35.9590933152467
-44.9871260811815
-31.7039652000203
-26.5105692653415
13.3725233066361
18.1438832414315
71.9268437655373
12.5270908966813
17.5971990599282
39.1359474658057
32.7559340248117
-27.7939604822059
-38.0815089658536
-12.89915661341
41.2080548739468
-2.66194148130307
73.6675648021919
104.5523056645
66.8384725125943
52.1752459847048
151.496593523967
-26.2721741467103
21.4375142455938
132.218394383759
45.581448797464
115.696650105245
3.16145921356656
60.8954937207054
59.1263864937428
85.6767301816217
26.8323756625141
-38.7223341003446
-11.0881139144331
-37.1764939503009
-26.7678115289273
20.8606296953512
50.1677836269955
35.8491355811639
-23.4971646149606
23.6706899888231
-77.614183361482
-5.98149619311516
42.8086825040227
51.5291980065631
-37.6419961072897
-87.7492249192401
-10.6496622459235
-100.051144284716
8.05286763494223
64.3938465605534
7.06079810519077
72.428093957933
53.6546354401871
-7.66909746708188
-97.579321830377
-7.36942642262147
44.4346443830509
88.182640146515
6.81389054681131
-46.8468025135007
133.747356115382
-10.8716821310882
-41.985148779655
32.3081517846804
120.425110422333
-22.5554459526102
3.7937314731571
-111.37443961254
-18.5328350163472
60.3142920742284
-4.61217813741314
44.0991920605338
-40.2211767808039
121.447468383627
-1.55525027344993
-6.33214978788237
18.8668208562085
36.6299561833366
-66.1240136941924
99.073872523677
5.50612248144535
23.7810520744351
-70.0219598275071
132.654546204747
-5.87106941125967
9.0184532156054
95.6247451121963
59.7848421404888
124.129730167959
42.9292660764113
55.4679375515298
15.1980223765277
-25.2341440763375
29.5128713433442
20.9620345545372
31.5311864234754
183.596573501316
102.131740272242
-0.976486848543573
-69.5409162957221
20.9201476047019
13.902928851774
71.4325339981187
77.0719298953627
-34.5088588117869
54.2258833664237
58.5484807413304
47.5035975888604
98.3940362551002
21.4687272822048
82.9993192375368
23.0047188434037
136.840687958756
132.512793167854
0.322834367849282
-45.8622246685954
58.5075422103982
-6.30149609817454
1.34094082368028
81.173301703162
62.2573856823365
31.5556935589921
90.8459177536461
-77.5623112378162
58.023048236435
-73.1030376558519
-37.7287181587089
-36.7092503981621
23.9621972303721
-41.8703163914906
56.9971347015708
6.18691480868074
-41.9845498921313
70.1104636626842
-89.0519067259447
-8.08064555544843
23.172209586246
50.7359782700805
17.7747562941768
-48.240417441928
-168.16613186145
11.1987432727728
-39.3915692389746
126.228474284235
108.683431712561
112.342010494525
79.345923758603
-50.5279686738977
200.524026621173
57.1009202785754
74.485776896021
152.381985039636
-24.0413867610696
46.7560638812283
10.6559552146573
2.70497089222044
40.4550458356607
12.8722448996996
49.6524903967729
-1.46773479851254
-14.7564352593108
-49.0441493510225
12.3317800556615
30.1014914441257
98.0339640259044
35.9671515394948
53.3697761487128
61.4645469308198
-20.0976993314835
-60.7003851019908
106.584137230944
-8.89220116490469
-13.743820308202
20.407534759699
-17.6963355717271
58.6433504215966
-21.2326145417755
-1.73564288828857
32.86421416546
6.03162057711597
-90.2231050574483
69.3200703252332
-50.9786653758674
25.7069599569586
-122.112532486375
53.2727530820121
-40.2657041279635
-17.3105422579029
-92.6878177064355
3.83373101402321
13.3153133318337
-30.0487437313823
70.3237855536609
-17.209047994118
12.3738615414877
-20.1286854839782
48.2379553599931
-10.0512506127779
17.8217456767306
123.318782427588
124.294435394186
21.1186568481608
-22.3775890509678
-11.6399252370175
44.4493429176146
100.138855143639
-6.99631528917598
-69.8841424546226
-0.580650409876398
-76.7555588409596
27.1450209149771
-13.0507986742996
-108.969707175442
37.026772047222
-25.8392530762794
25.309738399752
-13.5179285607446
108.172560709972
-52.6328108221824
-21.3549062666607
-96.6456856533623
94.3494125668403
26.2957579724134
21.5860459668511
-64.7803115917159
36.3432427255539
99.7933610380751
12.3269130413464
27.0337274790654
-38.0368769345623
-61.8622533091329
71.9764892722233
90.3614727491295
10.5598549639581
10.5524122485622
67.0221857298566
92.5562443328308
-95.2839316185164
-28.5976757699755
61.4268472374752
-9.34843789377555
-41.6548240454867
-7.05513681937373
53.2069017222384
-12.8306329554471
-15.7549429236169
84.9792863200819
32.5654097750594
56.7748713109613
18.7997474602962
39.5342540268939
20.8740895724513
79.4738278463992
81.8244278529382
15.3142075351097
36.6098712754465
-31.2880038655821
38.9118946051312
-455.785115011597
59.3103261478573
12.1633013532992
30.3084313624968
-11.8202203602232
-116.036645560129
-41.0838510782851
23.671119048704
-10.1796408169357
48.4033169774884
-29.870198090357
23.6464016503924
37.8840613131761
-21.783291443764
36.5410475028257
38.4798648971155
68.8406954053207
83.1393632274012
40.721779069685
54.4228134026052
37.2066062096928
32.2330273570224
40.1525555846638
54.0011902885417
-91.6146542149763
33.5085050216585
-68.3093419350989
-83.5572277441424
-40.7492982052136
-79.6819902947173
16.1534201603354
46.2240872158509
58.3051044954336
-41.3603762919411
-68.1000931876479
55.5512743042782
13.8489419877624
46.1143810742396
50.2107394066479
-33.6167366866684
66.7871345802087
2.28781852796965
24.6226862998992
67.2732881844859
-11.3330945232265
28.3816896212957
-19.1963850087886
32.1234020857155
47.9573731768687
24.6785762996697
53.5399324445098
-37.0013821301254
-119.946406325231
42.7123234683531
57.1905010771479
-10.6373273605968
-10.6931036946735
-29.6651280650913
50.9158281593445
4.91760031956073
-3.36217041219061
1.94389554265217
41.6022393220665
57.0698856039016
-16.7689838756851
-61.7302675435167
69.5803411636152
24.5316314254524
10.0387629218567
-13.3918382041084
10.5327402264957
-8.06335469847181
-46.7046689389099
39.3071236219766
36.8610226995297
45.8997064128416
-65.9730199375372
4.01069744777487
69.4540248173871
-148.682572010146
-31.2131548442267
31.8592688138706
77.4584281226344
7.35601546842736
-691.697682105681
-73.8457209705011
13.7592079828792
-104.253289716056
-22.4755192068842
-10.3768947816061
22.9654475825446
-8.26888568447612
-53.636161239705
-2.2524991517239
20.5153054174298
10.9142658607961
80.2111009738946
-50.4554114130297
-41.3404773857583
-26.8330150317306
24.5369926431522
-106.823245396597
61.416707515531
-45.8284202041032
-68.9561105534885
-37.478732608819
33.2765965597646
28.7644381862629
-74.8552507376007
-60.7135214978698
18.5816466178148
-138.81082177853
-42.3061119358717
-18.1480692026598
-27.9070600095147
59.6099167692773
-12.7282154283894
59.951183183206
-44.4807334681755
-18.9146360569503
17.3399006343934
39.9943221829089
-18.6719719169996
-74.1188285373682
-113.078918857664
57.359012127632
-122.953308144813
-29.2999295893424
-14.7853394668418
-34.0621701098353
-14.5898754195077
-30.1986601239187
15.6712264811576
-34.0263654652153
-16.9908990767181
-106.969330809257
51.7709137276179
-71.2642894189194
6.07698178294959
9.3529575664943
-81.763881148192
60.3797871573988
36.105284753834
-508.67183040308
102.747458041897
61.0968859724089
61.5681869412765
47.9205320505498
-87.7930311788914
46.7070096223033
4.6439823752371
-3.45549323330124
-53.0961506111707
-29.9871600511324
-37.4069126095237
1.3566201252579
-30.7045832418917
-138.06796908351
-40.2072626882
-23.3680299567313
-31.1553055467484
37.0491087277078
37.7390119349511
60.4784631091825
-11.924986256985
-153.812068242991
123.083496754058
20.3243359337357
9.48572102883918
-67.5941134604618
-18.6820469426966
-8.53987087123096
13.1246596895944
-12.9672350374312
-5.89861365587058
-7.10935012024129
65.163109079589
117.237297970696
38.9835286027228
139.960551378859
11.7545720241978
32.1119747368648
141.626722614285
39.9283733315024
-15.5179886382102
3.5386843729575
12.6200893420428
-4.97637292685249
-4.59873398710988
-13.1816100314354
37.425054347219
-55.0828802040269
-3.26759320681958
39.4569510571746
9.86277591332328
24.1062995315006
-118.751479002196
45.2530995350644
9.11479652448543
102.279963791811
148.692526131108
-27.00253875009
-82.2345499868898
-9.55571791469265
12.6452119864116
-68.9059304082621
-40.1168233225981
-4.06308808246467
2.62593506164558
66.4378014077374
11.4969011479989
-72.1230437791892
18.2004696203585
-6.27020219125552
-30.3243690483287
-61.2695600648294
-78.9447899504885
-3.47678445052588
-31.1380704044568
-63.3159365122519
-13.2055012108394
60.5039415828905
-12.094323079109
-77.2758004030657
-31.5624713953694
-37.7816191243073
-1.02890169778038
-38.591125136918
27.8126606722726
