# Supplementary material for: CaV1 and CaV2 calcium channels mediate the release of distinct pools of synaptic vesicles
Source: eLife. 2023 Feb 23;12:e81407. doi: 10.7554/eLife.81407 (PMC10023163; doi:10.7554/eLife.81407)
Supplement: Figure 5—source data 1. [file elife-81407-fig5-data1.zip › Figure 5 - Source Data 1/elks-1/31/1/cav2_to_cav2(ELKS).csv]

143.142846221732
187.454343723744
127.812289035196
88.1286797234607
138.373762978359
39.2429824058536
97.4828950684951
135.858650641812
175.656055536742
94.6546585122369
136.683829146414
61.2003934740278
107.190268003173
49.008206645196
62.240506383544
94.0709690315489
13.3764973842572
-52.0491450616601
68.7334868726912
81.6699055009203
121.120936741466
103.000673869894
99.515251333909
72.8740492082634
115.221308105505
60.6266943674709
69.7393083667412
74.5966036445907
34.3555318103472
55.0028438447071
139.711630895054
73.4111370635428
93.8130088530761
27.0551162109114
61.9461360544083
109.224892425427
27.9220900014843
60.1069387413636
46.3018944022015
155.335630737145
5.5810675235407
49.3383374186233
61.3045392785425
96.3201273020259
83.1512468951814
135.107006076864
115.998797621844
9.91256802206408
134.269511065412
48.6960723864868
31.8449932280982
131.928382357892
67.761746729584
46.4671019209736
-340.095937548725
0.20684071083997
86.003950478952
62.0625983657728
46.7134221311335
187.586449244124
112.144808857704
78.6474328970708
71.6990106578314
51.7876814295078
100.563968070591
90.1738796126156
107.38047794862
92.3831539348002
90.3284556739718
84.4975049446166
53.7514615017126
167.83484465659
163.298881180472
87.5852124603307
123.036548416762
56.3751522576931
78.6651077070574
180.693282151069
131.765961830582
62.8168785151756
112.501390551371
126.444232671774
146.594971614795
102.509616785609
20.6522176825765
124.620358848372
105.60474336378
64.0896814769103
159.526824770996
110.599709862669
107.399924942266
169.33245809016
95.3968378345826
124.797378618545
92.0533137223956
123.076588083606
143.089473254874
110.673401506238
108.219091466638
88.8560543907824
120.058473554268
-5.5334055243211
79.9035033015734
123.967761202114
38.3953601924359
58.0599272425725
27.0567224083907
103.091592058516
84.5901704700937
109.385746181237
125.353091818833
13.5399969921546
36.0964521743736
132.724719195934
82.0667882641028
54.2551027924264
87.0643674860075
109.249185184496
69.7554392666707
88.0719883367037
116.047816825739
141.191839203577
58.9901272054794
103.358403228473
10.2223718365103
101.675317604576
175.15966301076
105.338403320199
88.5729526316181
111.050750141551
117.684693098649
110.270979874561
77.8093401990382
105.722865877773
113.976497988707
118.497735661759
95.4472101155507
53.2273686771796
70.331630832944
146.812591297774
110.034448597095
75.5617258386183
66.1572316437469
162.165119081385
90.3396931002335
96.3176868620994
172.204040139345
49.3021992790837
127.321744488627
148.477143022431
183.446928548524
127.515061144909
114.760613736394
137.098158445983
125.203695480621
138.237571394593
139.568759074791
93.9745742618534
151.685836910198
111.202468641757
78.2272493211822
188.156873668307
169.191082471708
67.1834798248137
42.2572576953089
49.0555345027487
114.945147985515
73.8541420434931
41.0829185448583
132.466516164686
71.6406736476165
106.171098289113
102.214599076287
35.7587489461212
113.400605265721
21.4007827096784
79.398762054192
53.8371708088416
18.5156201961554
46.1719907805182
73.9384962881877
138.828823062481
-16.4128888785908
172.365769548943
113.749027085611
0.65396919478917
58.8865479438346
129.55042439312
181.339820108848
127.537560844235
89.9852924291818
39.0098295095258
149.541312475971
86.2639714167462
127.105903286215
137.981854526159
89.9297550042447
45.5819490649665
49.8170799814225
41.1132958392063
46.9684521934032
-33.838893660406
-60.0568366430398
3.31250332993386
4.72991086961338
27.0117872825167
-56.0793587794979
43.8003105101989
-2.25033517217889
60.741019052919
60.3596549239091
-6.07777130268096
1.97136901312933
72.3982990490858
-19.1736594659351
69.7473499625803
47.7051529493128
54.9946985501047
37.8003772949696
-41.1382467437934
39.199172083453
-41.1092536702272
32.1012746540437
49.7494314617943
54.754691148828
59.161701538289
131.801815706004
86.1574080337441
-18.3788496325906
75.531844517448
30.7233193622569
5.93027355145023
47.8532107896299
61.2162420952027
97.6259888654531
69.0887714798018
87.3801832806885
121.291834535737
5.83614495323309
70.7312737554284
52.5519890528385
70.2769213535494
83.0412136852765
22.4088143846921
49.4058510957802
23.0426664226434
131.354892634216
40.9505121958264
-80.0103325556711
124.454443647354
60.8361853203814
65.1356506481088
39.2477678692167
43.3492162261609
83.6248117201976
95.3823734341904
-15.3296027592296
70.11564020889
33.9280371823043
57.0728490306456
61.0123645511976
102.779057243119
35.2250000459981
124.338830157618
-6.87543007408749
46.0259771349893
22.6020458921084
72.3927518983246
84.815769461492
78.2633003264955
28.1102226230732
-25.449298239314
79.9637390556509
62.8359541104819
-27.611512403525
10.8664464929225
2.99020244328221
55.4319363879595
56.2626308996141
68.4038229140961
127.880165828425
36.5671345914352
2.24788396692202
77.7114263660897
26.5401752065145
38.5271688548873
4.14956465562409
85.5411208101132
53.2460042898174
6.86739858899546
-24.0163720654591
9.51833111096494
-20.1760465883335
45.3018294417971
23.8349731878179
66.5237745531986
58.3899728671358
-26.7790539904781
56.0789911950033
102.929910357164
-21.5513974393716
56.9787121501613
100.788008572758
3.35841582299236
4.6880055879783
111.996734452852
14.3203586488207
54.7378422990232
41.8145432763813
77.8847231889495
17.9911642555498
37.5611087196485
36.6403219795557
75.7636049107259
70.6763837106791
49.6294744767201
40.7778296240822
67.6875051076804
65.3011652924379
48.3675789542476
24.603379468349
22.9058211617885
40.5160696317043
47.0107745962614
28.1411250489537
56.6094922449147
25.1589909552395
94.2994401632732
86.2031774020679
26.1962959972125
111.133018780124
27.4023635337253
101.715444405644
69.5081208132406
3.9418935946187
100.851965288783
134.748137335638
1.82937715819844
52.6739216483675
50.7651498988462
68.3673859312676
49.6746067324839
10.4738386407435
48.2784558107287
-29.7910694053617
136.019836369981
-5.58640709283827
43.9684358921804
61.3372698785952
31.0508208481351
49.8166297311236
20.5338503304474
35.3297683838964
35.0387807474426
32.6529120585801
41.2307272354874
92.4563038823044
10.2896966660446
60.1138720982699
33.2647457912126
48.4806254438572
4.60385477008094
53.7873713676508
40.3378213593005
72.9624500903619
43.5995105186767
7.16219432162507
-0.645818100982979
35.373398140945
-10.8577225593381
51.698431725782
-11.0672840819407
40.2203608046693
50.561112665564
50.1077667892241
101.149556295141
119.820433481179
40.4863377321799
55.5881332259696
23.9386561482243
7.64424072514794
30.279911840259
13.9742984168988
50.8856091540056
79.6276897331209
-20.1411992384483
-24.2364676436209
16.2890258977868
70.1098730667927
-7.23380284213363
3.93137213287173
-39.8988114946687
14.5740750599962
-12.7340708343663
-46.9948038833081
83.9718599277558
23.0672745895381
62.9435488658219
20.5859242253855
-65.3781423837154
63.5447262942389
-3.18856016639438
-66.8935737520087
18.2108841238251
28.6722155031748
-65.1654658680136
5.01843520469629
45.5831298589519
5.35823861824701
-35.1887709583934
-60.0605118821031
13.2655282185042
-5.32677213256102
47.1691047486429
21.9147523029696
75.2495541392927
37.040319735841
94.4969840223157
52.4250675671474
103.88086897945
48.0214481526382
97.128691527334
15.6987622055394
41.9378206667161
23.8708042017997
53.1092067372065
41.2175619070167
-29.8758179098386
36.3402365281163
24.2668901631523
48.0383072700743
61.246824801713
29.8174141437776
13.2108747296243
6.99165964342501
52.0453656261316
80.0982724221412
52.6982455511443
-59.0704578310906
86.8611499160024
76.6728865249788
-62.444965206475
87.7493720422272
45.4668169692332
125.487459199148
87.1706300403539
-10.95912278373
148.180450531304
103.161444462201
42.3960308583755
-42.2681136124829
4.23795527009497
58.1038184022918
12.0529673077526
56.7609824715173
62.9825654425922
57.807053356114
-60.4375139658814
67.2815576585799
14.3019430275135
48.5650668227754
104.582085272918
-2.77632674057622
38.6252321094798
51.1215261803536
44.5040543778168
33.347352699052
-21.8147324855199
-74.6717396270587
81.5607708062453
196.977560104549
81.1736955256556
70.3386513240757
33.7531341619688
69.5406625656697
73.6555356683994
69.5982670468329
15.2908080022753
43.699194549923
48.8954570135156
49.6977683911737
25.0003785241051
99.5416939718789
-30.635582922584
24.877825380554
35.9272540087095
54.543666553488
51.488951040501
99.2206215874603
90.9988298436174
89.3816994076433
28.3374818171033
37.2061726494394
70.7674678854801
-41.528044743065
13.0177137918954
67.5357617606705
-6.77887760048088
-13.1364778868701
59.4098707987014
91.2123260225944
32.2455555418946
93.2186733357967
-45.8706292754823
-86.478532594836
57.6799055821848
-1.70354551842956
31.4214955438538
85.1182082186351
37.2746305647115
56.3050238721607
87.7362772834413
33.9860753492303
86.4428465340761
130.042489988305
130.883201706256
109.981509316
-21.3479847248382
75.7056227343155
-8.08447974659521
34.1015374319622
49.2695183726401
64.1416765198928
25.9847671464231
69.230755052462
57.3584535171576
67.4590174114192
8.86545118595313
60.683192595061
21.1248280018481
30.4362021093975
68.9813675574442
90.7042769637665
-5.04198532396185
6.02142829594231
46.3371194473339
20.8529408075028
42.4318847337981
-6.18127999463741
185.786745590311
-15.8979707356366
68.9045423708767
31.694824934857
39.343266109041
-31.8393862729808
-15.3699266901895
39.4671971764692
79.1514436007619
104.185526199826
27.2027817768067
7.70129721333979
-3.28176937329863
78.0224649796755
-30.9670916198875
39.1528984596807
1.16250395916995
75.3310528081956
-28.6185253000112
44.5382626297833
44.8493406693478
-27.6995253227478
-55.9649923418883
83.3763664779344
-28.7436911665773
-92.2641685177114
-48.714334772304
-22.2678646674331
60.8413484789917
19.8083329956462
54.4918997841096
-21.9331786896073
123.090226523817
-24.888980141016
47.5834714888288
7.46925255594761
40.0999701338369
-24.8713199102031
-9.22114512971893
-14.2683038014811
-14.9606111275834
-61.5260026698297
45.0427133161429
73.7042560290047
5.01833349129811
8.79391571819269
113.651445225024
25.2186270373741
44.525199014709
-26.1704160882655
-16.9735452461555
-46.5197842678226
-27.6028939971839
10.2234114911198
30.7707572154768
47.3313841365716
-32.7975128226808
12.1216306351835
-167.973653431793
26.6387904248049
-32.7302274191243
75.7490387969337
40.1169144001333
-10.7410962471586
6.54274439664187
41.5044094749337
-110.197520973017
-38.5835595698727
-0.487898772922563
50.2216329421071
-9.191508646687
11.6636652816605
-53.2975701154646
-45.6585318964626
-47.2521955335496
-47.2130460996696
-85.9354327593237
-42.1463221563281
-32.8375690540597
-68.5288418420814
-29.0100706361382
42.1078593717348
46.7970209853356
-30.4450118464274
1.92083902824834
-26.7620162930507
16.8860301285958
-80.8983181260255
0.426654010248058
-18.4170571545392
10.0675446401092
-41.2831730264679
36.4319889591852
-11.5255711401942
-9.37277848106169
-13.8076385907189
-4.79963919615693
-67.1119054287792
-33.8425357704018
-17.6453596270985
47.9072520127547
-0.783254751513596
-31.0903855747583
46.3612710670241
43.0312442556706
-62.0357659364417
2.99503561489109
-32.9507255393364
6.43520761717718
24.9146629200704
-85.6780016831026
-17.4687112552674
29.6491602162323
-82.989293680409
92.5845930242422
38.1526280871167
-50.5348093384882
-57.5270170533249
49.8017939323909
63.1165468453928
-63.2939239324287
-48.5924810287324
-67.8693605325225
28.2967304972899
-26.9136165153222
-20.2628558521292
-52.0519403353901
-55.6755675062113
21.0360908358398
22.9911610559384
-68.5082014606369
-138.356887453266
37.6470048890405
-160.905919602307
-60.3974971604821
-67.4842380009468
-0.579045235145713
-41.5363560238457
-13.263422234003
35.058841992206
28.9101310014239
-79.4067292665022
-27.0585822239755
21.8566332987275
43.5013207038819
16.0114712893856
1.62604131025728
55.5305973291315
3.36866958516111
25.0543886035193
44.2797773197808
-41.0155027672554
-51.2324106949482
19.2251852110212
66.2207940999906
94.1272307032687
-24.0501174733154
84.5917372415934
-0.22281837528044
-56.6037752941274
19.4754317952911
-26.6812107272199
7.60838684972623
52.9906899634307
43.0724418550562
97.1695051345669
58.2389246085604
-95.8506675879944
-50.8802698984664
-63.2717790669067
-27.1552904161344
-23.0453293369692
-33.9621710507399
-16.6168784036254
30.5966718730542
-87.2603510273348
-74.3253560458688
-34.5116065565817
-73.2929795919963
-25.3944081945638
-32.0725454662133
-26.3588786968567
49.4733564906683
-76.092135940461
-34.5006742705154
22.7343339632043
58.3316441391898
89.3309494314281
34.7561915259957
-17.4599371303748
55.1578598887309
221.659979330417
-99.6452796873136
43.6566107443941
89.2523706110969
-24.5013300352866
11.5709831916492
-2.43265095806964
-23.2236481790596
73.6503248015451
-36.7848584708727
70.7224913482678
11.1643860361792
-17.6104291137099
56.8629429418688
-87.5459535284863
14.5709435023573
81.6200457576679
43.3109447722545
48.0259182081754
41.976106699798
29.2622572187283
-34.7830454859886
-16.2390960825514
-15.5264389360264
-41.774097253644
-13.8084893977029
-87.5123201016559
-13.2416633459925
80.0601815335904
-108.566704388586
-109.114046006033
37.2684443160297
60.1640720961514
-25.683411938292
-5.34101654161987
188.060723736748
-98.9672459286157
-285.461354713536
79.4050354370984
4.98025287037399
-98.8382491044322
-26.2283608240587
-55.9230373666478
-64.0054105525978
-78.5459437099753
-16.7403217801402
-18.7963959794843
62.7333045077794
-7.42449418158776
6.25224445110052
-228.018436877579
20.705630075413
99.4018023022491
66.1788805360911
-73.1313373166231
-91.1219082755779
-71.6968818118876
18.5607835956289
49.8551523200767
54.1766505322985
9.1979912555953
35.7044025827981
-24.3782954977305
103.854357757151
120.376030388896
-38.4225772685004
56.112746870489
-193.394136758271
-122.673305534195
9.67005789344057
14.8949357353513
31.4545644131749
-46.0844928820752
4.16556468380804
-25.8922078027708
-36.2515349742434
8.51641710030617
-32.7716927180909
30.7408593297732
44.901524559953
25.1643575406442
39.5654555755918
33.609239251633
197.748471097787
-160.836249749339
59.9974097869062
10.2429830596056
-7.34501054911834
-91.8920618929624
-79.5551127822728
-17.4837339162614
51.089748100685
12.6418365115878
63.3571290718046
50.8171595210015
95.1550042444933
39.3635930680211
77.0311367035465
-2.0829714775964
39.9948075361553
14.9439549392437
35.5775039585506
-50.1088649174098
-57.6213033554532
4.22021187577957
-55.1254885909075
-16.4350108826711
-111.667434108033
30.5619593656393
-160.586405707119
31.801496328163
-36.7804215444085
-24.0810281814638
-60.8759243154527
37.1209924445629
-10.9149182015472
-123.939693973644
-76.6540188248955
24.9511330319719
-179.448704776297
-45.5258972738293
8.75620649561097
48.6119629799296
63.1788599233232
-10.7749662298556
-37.5087156030431
-54.2360068187436
125.124323829181
-10.33524222919
-106.427550169662
-33.2556835883624
-10.4584344706609
-98.6302543533338
-1.97305654562751
-17.8162097131235
-140.097365849264
-12.7405413471643
-52.7351581287758
77.10414154095
67.5925339847463
-152.748084574488
25.9994846672198
-29.3476555864563
-98.4582566023955
-163.0094419225
81.4808534880158
27.0440676322733
165.797626061219
-110.104714308161
20.0437229051022
-20.894943988691
-15.5491109184404
5.32764762947045
-92.1838360636184
61.0631393742133
-29.4615114717117
-64.4120179756983
-105.85394846496
-45.739453754868
-89.6829847006657
2.65392484715085
-51.5612526640825
-38.6156179429327
-70.6027048178021
-25.679437855938
-16.305518085308
-58.2482697447485
-115.953196722765
-92.5639156998832
-92.7986582291524
-145.159563746554
-185.995599928366
-49.5576052081196
-44.5860037947177
-228.806524722261
-47.9427243790869
-147.545393009441
-139.580424387607
-122.546274052838
-76.7207065418725
-112.450991595117
-63.665675723375
17.6869947260884
-87.988935646993
-67.299322085858
-66.8620779510966
-139.677008004925
48.5268056364966
-58.5020878693222
-36.7097203191006
-63.3874237003574
-120.524698666482
-17.0921802978646
-83.5608657695038
-49.5589480175631
20.630475359103
-105.223495684223
-148.063868113524
-23.3296201723851
-111.73650627442
-76.5378076485795
-123.80909724889
-29.2353873487818
-28.1086354731942
-218.748880917436
-269.928742201082
-78.3742491138701
40.1521540244421
-13.0368707222187
8.34311199517924
-21.7165324030939
-54.0782037832541
4.17948540277121
-53.2340782289066
12.2393837361988
-105.131373840174
-44.5955810183486
-65.5983168138337
-61.5918395798208
-26.9082727913565
-154.035791919283
-90.4824696608857
-51.0415967660138
15.1134976710809
-95.074093151421
51.3977174440533
-191.501118213432
-84.155394105127
39.5645133228381
-73.0278577830159
-113.844876345397
-82.8453344972886
-95.8728538648556
-48.6157361185533
-67.2882506457763
-36.161473889515
-175.029299028033
-86.5900620065531
-50.3916158134916
-262.178413111596
-95.50199661842
-107.991023374664
-146.654091345371
-70.9668778570131
-66.8844116642422
-143.245684828939
-76.8369697379821
-65.2864751015077
-38.4653873622738
-55.5028746668395
29.5750120254588
-119.756126399773
-53.775972423633
-61.2106039963755
-25.6303543792601
-84.9488962434616
37.7681592326335
-54.8288272434893
-32.3188116712226
-134.110386253442
-190.120556495539
-51.6524302700172
-120.267541586749
-21.0928655429807
-200.206875980743
-29.5105160964331
-185.649149407386
-34.2859452777602
-81.2812679172539
-171.086133115218
-226.335822380057
-54.0959594305596
-54.0852179774784
-84.4112107016008
-122.332842146643
-112.835972987317
-146.832796164976
-69.6513207920225
-185.434254428453
-166.415866531569
78.2028922893323
-49.7041688319841
-33.8123595766638
-89.0104212261376
-204.507403824521
-195.016932622942
-365.516647163442
-127.350063506721
-89.3241762614998
-137.338186880223
-127.724216311614
-122.51492965893
-138.381975028804
-238.786054536225
-202.328899071105
-66.9401379368019
-114.552198050226
-135.363976792039
-86.8376773179116
-58.7840731072829
-225.815836494987
-159.850169780681
-149.523533783281
-82.5184058511877
-89.7219078463067
-26.5323892141423
-72.8759110092087
-142.131691428227
-100.481340784373
-138.771113054075
0.0300306643739532
-161.112772985399
-68.461070732973
-144.31751982761
-122.726134819625
-11.1923856757257
-77.1736995697693
-133.01243032153
-23.8046252086988
-159.212011688011
-52.1118752608136
-55.2479005950827
-166.996820699765
-101.600489061425
-39.8761603883349
-91.797956156187
-73.6792663530232
-74.2317628468118
-35.2314896063945
-11.9333987832579
-113.495651426767
-65.4171589604875
-46.1249496701439
-33.1886016116059
-41.0084905583926
-116.068882767556
-91.3256135364973
14.8282334391997
-75.4395071504905
-134.526170343483
-100.48301755154
-122.458149152587
-86.4434029661961
-58.8907859119254
-42.3177222206887
-47.0946061924897
-36.4312920422708
-19.5366536965248
-81.4305873888716
-86.623247168448
-82.8239761659706
-104.292162635576
-48.2932775279878
-24.7179806333452
-115.394312538861
-87.929063008989
-135.215163220407
-54.2048824161675
-88.9926758464635
-131.895610503379
-138.747409699321
-412.846597464064
-31.5799007343485
-101.193983351724
-103.122870351159
-42.1461333087063
-198.167878904805
-73.606606081793
-92.2710230226603
-86.2215974917981
-101.697269808633
-62.2721146631911
-58.676069512986
-78.5512688840408
-114.128945204118
-48.0688821920176
2.46440170787173
-73.0437146864597
-177.348282870031
-118.193697160927
-6.28116314113686
-162.712118615721
-176.776681622587
-57.0671175006837
-11.1226866644056
-5.26605895520061
-20.1798152585297
-45.8742776823829
-106.562316121303
-93.5394596276192
-71.0695085689986
5.67161595836205
-207.860220896223
-37.806408322801
-69.4752764036775
32.8771808343472
-46.9318931187991
-70.8980753755668
-31.2779890940965
-154.806221518513
-142.377144266869
-71.7144943344547
-103.101858571375
-97.3758338838306
-120.182400807851
43.0126792127194
14.0743932724636
-53.400867098354
35.2671398981402
-60.7093077290956
-33.92960643687
-43.8220198614799
-40.2115580191303
-23.0157799881626
-2.32541103653421
16.2236995401536
23.4138370915452
-40.5100372730931
52.9207524108833
-98.9833870961747
-34.2006613741269
-81.7359937028332
-134.617653089612
-89.2606366666978
-31.9547777860234
-29.2115262901134
-64.8790334359601
-63.3909018095301
-144.460252493857
-59.1037924146303
-42.5144795455271
-68.1532882518677
-156.138135430851
-172.685549315228
-14.1511795307561
-98.9456632944175
-107.013003551746
60.433151422948
-176.837369953143
-7.13455249664912
50.6024020515442
-49.8176032844694
-54.3959971737522
-91.0695998101328
-121.522852289213
-76.8237835334294
-58.3250452377097
-53.8630659515438
-15.1430700382098
-48.2373955368748
-27.3707870523713
-100.725834805724
-72.2736939261858
-80.7724985823634
-42.2442296923718
-144.755662477602
-138.700938945659
-76.1456666112317
3.69003451596382
-18.2667477219193
-32.2855082313918
-16.0940992301867
-77.7027107147769
-103.7566663986
19.1098705645709
-79.2357088827503
-158.497387213297
143.9880674212
-31.0323474078341
89.0387561541856
-150.831271229124
24.8214951245063
-13.5179271647421
-52.1969454700238
-29.4031287386115
-35.5026214102463
-4.70166307578802
16.0589257071415
14.1695989659029
-123.184423863242
-126.650824809072
-148.017482508728
-52.9116133414373
-59.8639371079826
67.953490317459
-2.75678631580013
18.1274658349785
-66.620835750683
-17.5315577469955
-28.5024883921415
-126.25530340523
64.4467094501524
-161.553999484782
-95.158692234254
-97.5011345928688
-48.0917284428797
-123.289499326697
-63.2066332746272
61.7268955947793
64.8131841161003
-151.077612315366
-117.052734005352
-76.0415251182621
-49.5001875892167
-76.3826524505366
-93.6002039486884
-99.5454213876174
-113.458043917583
-98.3148162538982
1.19445432192515
-28.5643595020438
-30.9165450704704
-61.8817189773372
17.6180782782512
-41.4663479016117
-151.376589527869
-200.496487678682
-98.9682855832243
-119.876272232471
27.4649443112348
-134.901016251449
-44.8584449381196
-55.1473014840694
-50.0885296761617
-35.852780299364
-98.4886173322075
-22.8885908028924
9.97932630872583
-115.140760128502
-42.0562630569611
-56.5771686553371
-105.886764213876
-49.0139305474704
-105.973926326114
-25.8793495998571
-11.4740472235908
-16.9677615395249
-86.3986712671212
-106.834533302648
-101.769930079863
-66.98054071972
-51.8379730300367
-35.1758816117672
-210.953388428474
-47.472994482413
-69.0219865178515
-121.155929699154
-75.3794310856883
-95.3918762742896
-94.1811561315244
-132.136925258844
-31.3382311450796
-0.523432928974216
11.5379080254224
-50.2866006520944
-112.493799703529
20.0752498497259
-118.712385959436
-47.2372765713171
17.6225108931712
21.7590265913386
-15.7568151085179
16.2339844460312
13.3201588459433
3.09301173526001
-70.9246737320909
20.5444195004411
52.6560082971491
-15.448308380629
-51.8533110988546
57.3679518888312
-116.945276077844
34.4442129858398
22.7431869400534
53.9305668780071
102.447768537148
-2.1311501421369
-58.1600971362495
63.1445148435232
-79.0858477150668
-14.2246677475287
-9.05208379188844
32.920810591394
34.8467217517427
-89.432690408149
