# Supplementary material for: CaV1 and CaV2 calcium channels mediate the release of distinct pools of synaptic vesicles
Source: eLife. 2023 Feb 23;12:e81407. doi: 10.7554/eLife.81407 (PMC10023163; doi:10.7554/eLife.81407)
Supplement: Figure 5—source data 1. [file elife-81407-fig5-data1.zip › Figure 5 - Source Data 1/elks-1/31/1/ELKS_to_cav2.csv]

154.536135666176
85.0327005098225
178.228548549277
153.199330265533
147.057710335569
147.091210905291
142.037089718273
62.1705421557117
134.637241222635
165.919411718168
196.06545852664
119.713339167445
189.559254733147
136.787987701622
187.012617437337
167.392740674936
118.78499852242
102.452141347711
119.883543858644
125.241985982128
146.951447781223
109.361435029151
160.958914873918
212.13077200234
193.660900219984
158.627834516405
96.0352889713404
221.16811731891
154.132203253514
168.736661983205
153.430941237162
127.767036673014
140.502817325181
144.243797040329
64.9195462145417
162.662406308754
141.725160871726
95.2785932288134
88.8890094505932
17.4869691726608
156.924538226101
144.608380903861
209.038413865735
125.774500083113
123.328358199555
153.923407389034
133.566838152993
124.951203757833
67.085545613485
273.597211066645
176.847907979426
99.9450891569031
158.873233349892
126.63555532458
126.646141059112
148.563792753835
120.355257648044
47.8166931263631
111.518178909197
172.308042976002
168.130549669782
116.213257086536
142.697697816665
197.020337226129
95.7392730187466
199.670049528135
165.302117968997
161.564805210647
45.4709283771235
111.975397154493
139.277688772537
96.5528675455535
195.950145865552
127.142218177266
175.970286166904
169.184475287959
164.626808914346
176.0164186513
159.738356104847
101.564533472603
146.146627379308
166.777225406332
218.754965452718
117.367472704807
165.213355956186
161.073243870912
100.939644407164
109.562158154076
114.421113634559
179.08819670852
155.551980663431
186.355078609165
207.115171418913
129.626542395144
184.691807406527
182.074510296749
195.469230562408
138.48011083845
131.450347634219
159.104410635763
115.27999812104
91.9352579642482
97.5256721900732
166.371277957232
151.545549152303
188.232119987263
210.109566028963
163.029295769742
215.696471001905
237.274422981838
84.4759330757479
133.967346461636
147.69197949475
165.356150909854
159.295209985522
69.9677425555501
156.944377494166
214.730552006045
140.882305571772
154.839526943702
108.053880134023
101.452910629755
155.460794775229
146.948110811425
218.534270202615
195.307196012614
207.369871494185
132.90064977477
130.101373163008
183.50641338053
189.404230406855
200.584131184926
214.426816162343
171.133743251527
165.373188607286
152.404111934052
157.883642142989
174.375300596455
247.7433725389
223.034950657727
217.242603354644
184.344599509694
174.830480943873
162.885014881891
138.982789341148
173.226098715146
116.351376572509
141.815039405737
205.195666498578
308.747643893726
106.09051718304
161.729421339744
123.947776980827
180.269216095472
147.988232003209
102.085401308368
125.317424962552
132.722725192461
206.000335493487
126.05618449242
120.145556971427
254.13151610582
163.91005940753
183.176156046901
119.368712849915
198.331581939497
74.2536565772916
123.987683790562
137.30112736401
135.176398119504
185.387184002847
139.771485140038
253.943912586482
159.232380058329
227.833900643095
253.388842795655
157.923100687788
156.797656166389
213.563368189194
139.196702641349
153.593583741166
160.836965713853
173.347873606763
209.366365601908
136.247832561485
155.328790968249
189.923319762053
171.911791028469
201.366041063194
73.4658592936294
143.995677473522
151.299710336148
113.911572344639
163.340218090753
81.1973410614137
156.109663177272
158.628235073093
103.49977072154
189.591205095902
162.754449300846
118.251067071582
109.966744243836
191.234620465938
198.672462448275
269.914703204181
293.713828891926
176.780607996696
134.269548662909
149.492795358221
138.140386276854
152.870010873112
162.698922143537
153.727917992407
127.88922040359
167.109371216193
284.471053839024
264.106544720537
149.278938048532
127.987763066828
189.109032132175
201.42091652877
215.045863545276
182.888669381063
161.569063557116
92.4603987256578
117.925713479249
139.187857946769
148.116427714016
211.211913164454
200.552400813503
118.767354856144
204.18805194479
172.424088166141
125.027734412658
108.494266094051
143.357944784344
253.545236763558
218.562740470837
131.656341928056
88.784955091849
183.317463081024
166.700537047595
186.133619686302
105.025904116936
91.1937571658
191.591258150119
140.003214389605
168.62392891606
187.760895874139
146.429689712493
144.037188495373
132.86628381889
18.5997734971161
229.226911724946
156.061011400993
193.714727748685
137.32681461149
193.163679748461
171.883823030334
160.739327862751
162.442553583371
145.684405664676
160.061115524063
140.345369123498
127.379803688512
226.482676564942
16.2786729052841
154.74948242351
245.89351262473
227.829501157247
217.326893326554
155.715982541414
215.924006177781
260.043247554203
237.246863822662
254.824854804263
196.380369509183
136.741730642388
119.120875561863
183.650285429423
100.766725279551
119.509955611258
214.8872282527
195.222408082157
190.234980909025
223.538513096484
122.36082670931
175.688230359257
203.304318424
193.789025361102
187.005472371366
245.137194577448
177.438927062167
109.567389897014
152.518606917227
152.007947120746
138.060933788096
169.969344440779
112.383436506622
221.354328335197
264.678791362808
139.895289647265
130.05901961644
193.49889482854
158.294595046782
205.155720262866
250.456798704156
205.585495641561
213.544267747085
196.879949583315
145.85152452112
240.352071879913
177.620502036735
120.770570611709
78.5328800949019
276.20544349051
242.684308184607
119.832690183669
144.397507715528
287.246193410267
73.2957957418084
99.9402808320974
200.678637478388
268.070384143866
254.830576223473
155.422249324835
90.6911078214498
182.07563510022
131.753703797311
227.523073738576
198.574320341723
96.1153620081195
168.921229361397
225.292065375184
200.920991888462
102.423716802375
143.725614482629
145.730716729064
98.1657084913477
174.324920033218
96.1428131569901
258.54637096123
191.952953308787
202.023818432598
195.836877399249
79.8058864834338
128.496480381926
49.730713183355
156.429554767705
138.304317585149
169.898732335054
172.13085721965
177.72921331328
163.832298265113
179.533980397663
104.800062272761
152.963658077322
94.1916484349222
116.702245129235
190.372054443483
121.183978534604
100.720891638447
156.140235616151
155.838489962079
130.715269640323
218.558687536524
116.522477793579
80.5345602226762
200.38261324353
151.137320952552
119.67483314303
135.577732388327
220.308502288737
151.173552523221
158.603438058577
171.627342489138
210.44847920955
207.973447951187
48.8157495758705
179.960593075011
143.999271875272
156.706360282521
100.198844994058
176.223869720973
160.060949537883
152.38752250156
123.826923465884
144.483335300589
162.658110521666
160.767351851398
132.639834020506
132.375052466156
58.1602465578953
95.9066927038439
184.16407048664
147.122887271559
105.143115521884
192.177529210113
89.8490576055974
252.172984341085
136.240978056535
106.388815871646
182.010371030007
193.729183866809
139.680409247504
99.7614265908496
116.845164657746
208.056677392411
155.180722860306
282.190387173818
130.698773638959
52.2934502353846
193.038767002299
137.543228653678
127.002959308647
88.5073796073666
179.635237497316
232.692196149578
90.5599445538255
138.922453859037
178.889779181051
223.409317157049
228.666508477786
193.26891291583
197.570028178558
247.145131523592
231.46114904783
219.150547158622
264.894074304619
174.71172761423
256.909189548123
131.358422920061
256.538450579621
184.200436899779
193.683785896827
106.973325015611
236.126086486692
112.033736150068
131.244413642437
246.696548249171
237.345966731863
237.164130354619
235.071994882333
194.029512171024
-29.7357743354987
139.364309188711
250.823476456077
140.850805459313
219.468842819207
156.172177696639
173.519211383704
202.84676820634
315.660598235057
212.64993192723
235.651531700673
208.842611046642
239.345090127137
157.145432591454
292.937308460505
217.837704530042
304.513467483015
249.625286514585
