# Supplementary material for: CaV1 and CaV2 calcium channels mediate the release of distinct pools of synaptic vesicles
Source: eLife. 2023 Feb 23;12:e81407. doi: 10.7554/eLife.81407 (PMC10023163; doi:10.7554/eLife.81407)
Supplement: Figure 5—source data 1. [file elife-81407-fig5-data1.zip › Figure 5 - Source Data 1/elks-1/32/1.csv]

image-ID	cycle	z-step	frame	accum	photon-count	photon-count11	photon-count12	photon-count21	photon-count22	psfx	psfy	psfz	psf-photon-count	x	y	z	stdev	amp	background11	background12	background21	background22	chisq	log-likelihood	accuracy	vis-probe
2	0	0	2	1	766.743	413.815	352.928	0	0	84.6389	68.5042	207.877	638.278	9881.36	10595.1	-207.877	0	21.6194	28.9043	31.9482	0	0	37.4017	-553.721	19.5187	0
8	0	0	8	1	505.854	318.021	187.833	0	0	-13.2357	-92.9697	440.197	389.28	9879.58	10457.6	-440.197	0	16.0609	29.2361	32.5856	0	0	34.897	-550.438	36.2476	0
12	0	0	12	1	667.282	448.404	218.877	0	0	163.839	-39.7977	139.721	372.752	9901.82	10603.8	-139.721	0	12.711	29.0265	32.1642	0	0	32.9894	-548.163	23.8824	0
14	0	0	14	1	677.743	379.403	298.34	0	0	53.9168	10.8143	357.434	551.091	9912.08	10553.1	-357.434	0	20.2096	29.3874	33.6487	0	0	39.5123	-556.541	23.6551	0
15	0	0	15	1	718.709	418.611	300.098	0	0	142.343	-78.5345	179.131	586.639	9923.32	10542.8	-179.131	0	20.3919	28.8069	33.976	0	0	48.241	-559.963	21.6776	0
16	0	0	16	1	672.055	329.126	342.929	0	0	37.241	-7.3845	211.709	532.654	9829.1	10571.3	-211.709	0	18.2789	29.3885	32.8286	0	0	40.8592	-556.084	23.813	0
17	0	0	17	1	686.453	398.036	288.418	0	0	133.308	42.3553	302.683	540.058	10032	10421.9	-302.683	0	19.0375	27.8144	31.9335	0	0	37.7472	-550.599	22.6702	0
17	0	0	17	1	503.787	232.876	270.91	0	0	-318.124	305.585	336.522	229.693	9785.82	10856.3	-336.522	0	12.469	28.8667	33.8121	0	0	61.0139	-560.62	36.7082	0
26	0	0	26	1	567.254	373.981	193.273	0	0	-34.3832	-40.1235	472.68	606.43	10000.4	10404.8	-472.68	0	25.234	26.4075	30.6305	0	0	40.0924	-548.409	29.3015	0
29	0	0	29	1	626.64	351.384	275.256	0	0	-6.42601	38.469	360.994	582.601	9872.77	10625.2	-360.994	0	21.5788	29.6108	33.4339	0	0	54.2074	-564.691	26.5432	0
40	0	0	40	1	700.89	359.501	341.389	0	0	82.5563	32.5331	308.293	436.356	9983.1	10431.8	-308.293	0	15.428	27.1833	32.0687	0	0	43.0878	-550.155	21.9131	0
41	0	0	41	1	605.087	415.314	189.773	0	0	83.8961	18.8658	332.71	367.775	9782.44	10644.8	-332.71	0	13.2182	27.5064	30.8087	0	0	23.7993	-539.053	26.9414	0
43	0	0	43	1	528.863	348.079	180.784	0	0	39.8415	38.8893	352.553	379.406	9926.16	10525.1	-352.553	0	13.8303	27.405	31.1832	0	0	32.9323	-544.166	32.9597	0
48	0	0	48	1	691.318	352.002	339.316	0	0	22.844	3.27318	220.87	408.108	9843.5	10660.3	-220.87	0	14.0499	27.8021	30.2804	0	0	26.7574	-540.797	22.1812	0
53	0	0	53	1	748.672	440.824	307.848	0	0	95.2804	43.4755	333.35	600.705	9870.72	10620.1	-333.35	0	21.5169	26.8442	31.4803	0	0	37.2464	-548.963	19.8206	0
57	0	0	57	1	579.355	365.105	214.25	0	0	64.4242	-21.0027	348.953	561.385	9801.92	10585	-348.953	0	20.6098	25.9996	27.0392	0	0	31.3391	-537.524	27.5001	0
61	0	0	61	1	654.645	384.299	270.346	0	0	13.1731	80.7993	313.708	463.395	9753.51	10782.1	-313.708	0	16.5318	26.4695	31.1427	0	0	53.965	-554.26	23.8781	0
63	0	0	63	1	566.824	326.859	239.965	0	0	313.432	-28.3124	520.114	408.566	9951.55	10393	-520.114	0	18.3699	26.1733	30.7252	0	0	45.6381	-547.855	29.2938	0
64	0	0	64	1	628.724	471.071	157.653	0	0	1.1489	60.4152	480.408	580.719	9865.19	10503.5	-480.408	0	23.4558	26.4077	29.6956	0	0	34.4518	-544.264	25.0336	0
68	0	0	68	1	574.515	279.182	295.333	0	0	-55.3376	54.0917	201.508	388.055	9822.02	10709.2	-201.508	0	13.5111	26.4536	30.5865	0	0	40.6441	-545.536	28.7595	0
72	0	0	72	1	672.926	399.394	273.532	0	0	-11.4699	71.5508	268.86	630.616	9877.81	10592.1	-268.86	0	22.1423	26.5887	30.3657	0	0	60.0861	-557.644	22.8471	0
76	0	0	76	1	592.441	359.925	232.516	0	0	-41.5136	143.607	390.65	384.68	10007.5	10420.4	-390.65	0	14.7362	26.866	29.6461	0	0	59.9789	-553.479	27.3905	0
81	0	0	81	1	752.659	430.232	322.427	0	0	22.5034	-0.0795598	353.697	700.472	9843.84	10564	-353.697	0	25.8126	25.1577	29.6486	0	0	32.3792	-542.707	19.1832	0
87	0	0	87	1	581.799	306.267	275.532	0	0	56.0817	47.3168	165.952	426.005	9810.26	10716	-165.952	0	14.3142	25.7602	29.7872	0	0	27.2477	-537.124	27.8849	0
88	0	0	88	1	615.926	340.078	275.848	0	0	57.4129	-55.3323	117.002	445.116	9808.93	10719	-117.002	0	15.1154	26.1167	28.8078	0	0	51.822	-547.832	25.5521	0
90	0	0	90	1	612.297	329.409	282.889	0	0	71.5486	-54.9205	208.421	431.391	9894.45	10618.9	-208.421	0	14.9401	26.0096	30.1779	0	0	55.5885	-551.969	26.0182	0
93	0	0	93	1	671.688	423.825	247.863	0	0	145.113	-74.3779	351.169	622.212	9820.89	10638.3	-351.169	0	23.3879	25.9104	28.4664	0	0	48.8109	-548.824	22.4687	0
96	0	0	96	1	598.443	391.1	207.342	0	0	102.501	45.8528	503.751	428.698	9963.16	10418.4	-503.751	0	17.4369	27.0125	29.5374	0	0	27.9879	-539.251	27.0009	0
102	0	0	102	1	675.396	440.699	234.697	0	0	128.457	4.04593	404.623	619.811	9937.2	10460.3	-404.623	0	23.509	23.6806	28.1174	0	0	50.3968	-545.417	21.8255	0
104	0	0	104	1	619.958	336.965	282.993	0	0	49.0508	-8.51276	206.903	492.83	9817.29	10572.5	-206.903	0	16.866	25.0673	27.4524	0	0	26.7765	-532.942	24.8216	0
106	0	0	106	1	818.501	471.008	347.492	0	0	48.5019	29.2374	313.793	792.23	9917.5	10534.7	-313.793	0	28.1908	24.7095	27.497	0	0	39.1555	-543.293	16.7851	0
119	0	0	119	1	644.093	384.554	259.538	0	0	59.2939	-1.44453	471.314	599.056	10006.4	10366.1	-471.314	0	24.0256	23.4453	28.1508	0	0	46.2632	-542.611	23.2976	0
122	0	0	122	1	669.239	408.972	260.267	0	0	107.215	75.3671	351.497	662.298	9958.45	10488.6	-351.497	0	23.9444	25.2948	27.6526	0	0	50.1189	-548.217	22.3356	0
130	0	0	130	1	588.528	350.387	238.141	0	0	64.868	69.9935	295.076	480.572	9901.13	10494	-295.076	0	16.8438	23.5178	27.3132	0	0	28.2922	-530.724	26.3482	0
132	0	0	132	1	497.913	286.165	211.748	0	0	75.4152	3.70911	407.62	373.204	9990.24	10360.9	-407.62	0	14.1893	23.6822	29.0237	0	0	20.3795	-527.711	34.1787	0
144	0	0	144	1	813.46	426.892	386.568	0	0	48.9346	-4.38962	253.372	646.374	9917.07	10468.7	-253.372	0	22.4661	25.0334	26.6739	0	0	62.2865	-552.032	16.8737	0
145	0	0	145	1	549.979	330.093	219.886	0	0	0.199606	-20.8845	424.637	470.404	9965.8	10385.5	-424.637	0	18.4797	23.0318	25.2559	0	0	37.6836	-530.397	28.421	0
149	0	0	149	1	839.832	503.238	336.594	0	0	28.7778	23.5463	348.869	780.322	9937.22	10540.4	-348.869	0	28.4919	24.5288	26.5983	0	0	47.6409	-545.373	16.09	0
152	0	0	152	1	610.109	385.487	224.621	0	0	37.1951	32.3301	364.167	631.59	10028.5	10432	-364.167	0	23.2366	22.8218	26.3235	0	0	50.9362	-541.768	24.6695	0
153	0	0	153	1	843.534	457.479	386.054	0	0	-32.696	32.2307	283.455	726.366	9799.38	10731	-283.455	0	25.9185	25.1793	28.4493	0	0	53.5121	-551.758	16.2651	0
156	0	0	156	1	586.864	361.787	225.076	0	0	268.182	-143.982	533.689	515.631	9996.8	10409	-533.689	0	24.512	23.0726	26.8569	0	0	48.2004	-538.95	26.2491	0
157	0	0	157	1	677.889	403.764	274.125	0	0	29.4836	58.3238	294.559	540.91	9936.52	10505.6	-294.559	0	19.0507	23.6092	26.0198	0	0	31.9691	-531.092	21.3633	0
160	0	0	160	1	829.794	491.74	338.053	0	0	48.9535	9.1685	195.526	594.338	9817.39	10654.5	-195.526	0	20.2073	25.1696	27.3159	0	0	41.6577	-541.653	16.5098	0
163	0	0	163	1	680.101	383.007	297.094	0	0	43.1911	22.9299	324.825	552.125	9922.81	10541	-324.825	0	19.8081	24.3998	27.7337	0	0	45.5448	-542.637	21.6847	0
166	0	0	166	1	736.435	328.099	408.336	0	0	123.278	57.1798	243.666	601.5	9743.06	10905.4	-243.666	0	20.6275	24.1071	28.4622	0	0	47.2974	-544.854	19.4523	0
167	0	0	167	1	839.1	449.159	389.941	0	0	14.7059	72.5553	233.905	735.164	9851.63	10690.7	-233.905	0	25.302	25.2812	27.6599	0	0	60.2809	-553.983	16.3108	0
169	0	0	169	1	632.097	427.61	204.487	0	0	22.4933	80.3456	395.721	551.287	9943.51	10483.6	-395.721	0	20.7147	24.4777	26.2714	0	0	35.7368	-535.432	23.7976	0
171	0	0	171	1	837.295	483.553	353.742	0	0	68.6285	-19.6004	341.485	674.11	9997.03	10384.2	-341.485	0	24.6059	24.4288	26.8426	0	0	59.8573	-549.204	16.1707	0
174	0	0	174	1	677.812	488.838	188.973	0	0	59.3007	-41.9905	442.623	558.911	10006.4	10406.6	-442.623	0	22.1978	24.28	28.0548	0	0	31.3422	-535.22	21.8175	0
175	0	0	175	1	593.202	329.756	263.446	0	0	36.172	-39.6484	210.95	451.599	9830.17	10703.3	-210.95	0	15.6263	24.4585	27.2995	0	0	62.6624	-548.32	26.2723	0
177	0	0	177	1	729.932	402.479	327.453	0	0	2.07145	67.419	287.799	518.88	9764.61	10895.2	-287.799	0	18.3135	24.815	28.1921	0	0	79.3078	-559.179	19.7696	0
179	0	0	179	1	685.477	425.391	260.086	0	0	72.1811	47.3557	271.783	490.411	9993.48	10516.6	-271.783	0	17.0134	25.4677	27.4859	0	0	37.2766	-538.673	21.5946	0
182	0	0	182	1	600.048	339.146	260.902	0	0	-58.6285	110.819	243.525	476.636	9924.97	10552.8	-243.525	0	16.8744	24.4915	26.9794	0	0	45.2273	-539.253	25.7831	0
183	0	0	183	1	718.177	483.298	234.879	0	0	68.4788	23.2424	210.929	571.814	9897.52	10640.4	-210.929	0	19.4558	24.6953	27.7759	0	0	52.1318	-546.244	20.1441	0
192	0	0	192	1	686.733	444.093	242.641	0	0	55.8766	-8.00622	232.588	557.903	9910.12	10572	-232.588	0	19.2389	25.0371	27.788	0	0	35.8935	-538.913	21.5119	0
197	0	0	197	1	994.434	619.294	375.14	0	0	-40.5386	138.067	284.588	800.157	9807.22	10724.9	-284.588	0	28.6979	23.4305	26.654	0	0	84.1107	-561.358	12.7512	0
198	0	0	198	1	811.221	518.939	292.281	0	0	-3.39103	-21.6275	197.944	807.86	9869.73	10685.2	-197.944	0	27.9169	22.0739	24.0343	0	0	34.8927	-530.826	16.265	0
199	0	0	199	1	536.767	260.041	276.725	0	0	370.222	-285.894	417.724	403.766	9994.42	10451.2	-417.724	0	22.8106	21.1401	25.0563	0	0	58.5431	-533.711	28.8341	0
215	0	0	215	1	776.748	511.841	264.907	0	0	34.1005	66.6765	316.467	579.221	9732.58	10895.9	-316.467	0	20.6177	24.9452	27.7145	0	0	61.6366	-550.312	18.0941	0
216	0	0	216	1	680.364	397.712	282.653	0	0	27.7828	28.4679	257.682	488.767	9838.56	10734.8	-257.682	0	16.9769	24.0544	26.6963	0	0	36.3801	-533.844	21.4439	0
222	0	0	222	1	602.639	352.703	249.936	0	0	69.8572	-11.2722	179.007	489.684	9796.48	10674.9	-179.007	0	16.6118	23.0847	26.2542	0	0	41.4652	-534.237	25.1525	0
223	0	0	223	1	613.237	394.678	218.559	0	0	33.0198	1.29565	163.311	385.968	9833.32	10662.3	-163.311	0	13.0622	23.2217	25.7772	0	0	28.4323	-524.916	24.4725	0
224	0	0	224	1	639.409	349.229	290.18	0	0	-23.8262	-22.8355	207.033	569.547	9790.51	10586.8	-207.033	0	19.8556	22.3888	25.1859	0	0	50.9848	-536.938	22.7908	0
239	0	0	239	1	528.004	335.232	192.772	0	0	53.0206	-33.3836	354.908	465.079	9813.32	10597.3	-354.908	0	17.2327	22.4632	25.0475	0	0	34.7611	-526.607	29.9236	0
241	0	0	241	1	668.522	439.235	229.287	0	0	49.8977	20.7047	363.083	560.292	9916.1	10543.3	-363.083	0	20.5985	21.2886	24.5773	0	0	36.6707	-526.287	21.1094	0
255	0	0	255	1	527.592	375.204	152.388	0	0	272.369	-146.406	220.228	332.304	9892.95	10511	-220.228	0	12.7373	21.3593	24.6357	0	0	52.712	-529.734	29.5152	0
264	0	0	264	1	717.411	443.233	274.178	0	0	12.8003	96.1047	311.314	513.921	9753.88	10866.5	-311.314	0	18.3161	22.6531	27.0225	0	0	54.2799	-542.397	19.7305	0
267	0	0	267	1	615.663	377.001	238.661	0	0	16.2151	21.9345	379.364	493.788	9850.13	10641.7	-379.364	0	18.47	23.9121	26.632	0	0	22.1508	-527.147	24.6557	0
268	0	0	268	1	713.151	388.356	324.795	0	0	56.1926	33.6937	285.062	567.249	9810.15	10729.6	-285.062	0	19.8525	24.6587	27.4342	0	0	45.048	-542.357	20.2868	0
270	0	0	270	1	613.226	389.213	224.013	0	0	49.4279	5.59022	342.804	520.597	9816.91	10658	-342.804	0	18.9359	21.8728	24.3486	0	0	45.681	-531.218	23.8912	0
277	0	0	277	1	608.789	386.617	222.172	0	0	56.9756	-2.94523	301.376	489.352	9809.37	10666.6	-301.376	0	17.3774	23.1384	25.5515	0	0	38.7657	-531.575	24.6625	0
279	0	0	279	1	551.533	293.973	257.56	0	0	120.472	-28.3124	382.248	416.33	9845.53	10492.6	-382.248	0	15.6687	22.0356	23.7072	0	0	43.8434	-527.122	27.6517	0
281	0	0	281	1	585.299	348.508	236.791	0	0	7.40815	-15.746	192.721	514.091	9858.93	10579.7	-192.721	0	17.6689	21.8282	23.0727	0	0	36.7557	-524.35	25.2221	0
282	0	0	282	1	540.26	346.695	193.565	0	0	102.25	-7.99321	390.007	507.105	9963.41	10472.3	-390.007	0	19.0677	21.4153	23.8719	0	0	36.4386	-524.513	28.3482	0
283	0	0	283	1	666.502	395.437	271.065	0	0	76.3783	-28.196	230.523	644.299	9889.62	10592.2	-230.523	0	22.2809	22.1682	24.6396	0	0	50.9762	-537.207	21.3743	0
287	0	0	287	1	612.915	378.133	234.782	0	0	121.666	-74.3582	267.594	612.75	9943.99	10538.7	-267.594	0	21.8886	21.0094	23.9375	0	0	53.5805	-533.968	23.6347	0
292	0	0	292	1	578.395	364.517	213.878	0	0	35.6781	101.777	320.539	323.041	9930.32	10561.8	-320.539	0	11.5241	21.0047	23.5783	0	0	33.4915	-518.036	25.5595	0
300	0	0	300	1	728.049	415.157	312.892	0	0	91.7255	-54.2095	304.789	646.252	9774.62	10618.2	-304.789	0	23.311	21.3587	23.0345	0	0	82.1545	-547.011	18.5717	0
302	0	0	302	1	581.269	324.024	257.245	0	0	-75.4499	134.156	294.265	466.629	9941.79	10529.5	-294.265	0	17.0685	22.2558	24.3848	0	0	47.9677	-531.998	25.8675	0
303	0	0	303	1	691.811	408.969	282.842	0	0	-5.52449	36.838	142.063	564.059	9871.87	10626.8	-142.063	0	19.0701	22.2957	24.6367	0	0	51.3211	-535.54	20.3218	0
305	0	0	305	1	826.905	526.577	300.328	0	0	-27.1904	93.2562	265.256	734.968	9893.53	10570.4	-265.256	0	25.9001	24.2449	26.3917	0	0	103.339	-569.039	16.3752	0
306	0	0	306	1	559.806	370.371	189.435	0	0	81.0323	-58.1417	223.07	464.731	9884.97	10622.1	-223.07	0	16.1861	21.4808	24.2337	0	0	42.3192	-527.499	27.0504	0
308	0	0	308	1	560.915	357.09	203.825	0	0	-118.851	126.637	526.127	393.182	9985.19	10437.3	-526.127	0	17.4717	21.0229	23.1718	0	0	39.307	-520.967	26.6013	0
309	0	0	309	1	688.778	403.686	285.092	0	0	53.0363	19.3966	243.837	594.699	9912.96	10544.6	-243.837	0	20.4964	22.0391	24.8043	0	0	47.6014	-534.499	20.4268	0
313	0	0	313	1	482.263	243.451	238.812	0	0	-41.501	-14.1662	172.324	381.32	9907.84	10578.1	-172.324	0	13.2134	20.9693	24.4324	0	0	48.2818	-526.982	33.4187	0
314	0	0	314	1	529.387	296.5	232.887	0	0	-2.7207	26.9808	200.343	371.369	9869.06	10537	-200.343	0	12.7299	20.833	23.5272	0	0	32.0617	-518.098	28.9214	0
317	0	0	317	1	687.545	434.658	252.888	0	0	11.5611	6.32903	266.658	591.093	9854.78	10657.3	-266.658	0	20.747	22.2464	24.0491	0	0	41.2651	-530.281	20.3937	0
318	0	0	318	1	535.092	318.572	216.52	0	0	52.9167	26.9005	279.541	395.378	10012.7	10437.4	-279.541	0	13.8181	20.9509	23.422	0	0	50.7817	-526.627	28.4888	0
319	0	0	319	1	722.973	492.131	230.841	0	0	39.2302	-25.3754	293.62	669.084	9827.11	10589.3	-293.62	0	23.8521	22.0576	22.8857	0	0	39.6968	-528.291	18.8353	0
321	0	0	321	1	696.144	459.078	237.066	0	0	28.71	-31.016	292.186	661.937	9837.63	10595	-292.186	0	23.6598	21.1983	23.6937	0	0	46.3437	-530.671	19.814	0
323	0	0	323	1	804.143	439.531	364.612	0	0	8.5035	-40.8664	207.39	736.604	9857.84	10604.8	-207.39	0	25.5962	21.6164	23.7082	0	0	52.6925	-536.572	16.3608	0
324	0	0	324	1	612.367	389.885	222.483	0	0	-25.1189	45.3056	466.713	620.829	9891.46	10518.7	-466.713	0	25.0477	23.3478	25.4912	0	0	45.7355	-537.815	24.4923	0
326	0	0	326	1	591.147	334.631	256.517	0	0	10.3541	66.3961	360.79	405.999	9756.33	10796.5	-360.79	0	14.9324	22.0571	25.6701	0	0	46.4685	-531.963	25.4818	0
327	0	0	327	1	660.328	357.175	303.153	0	0	-37.5802	69.952	290.811	531.073	9903.92	10494	-290.811	0	19.0024	21.1869	24.2943	0	0	44.1523	-528.439	21.4053	0
330	0	0	330	1	588.169	316.644	271.525	0	0	72.2436	-52.6544	176.57	325.926	9794.1	10716.3	-176.57	0	11.1764	22.8033	26.3527	0	0	54.5373	-536.478	25.9929	0
332	0	0	332	1	600.692	345.87	254.822	0	0	125.238	-140.338	279.196	429.987	9840.76	10505	-279.196	0	16.0951	20.1165	21.9178	0	0	44.0839	-519.793	23.6873	0
333	0	0	333	1	557.657	295.877	261.78	0	0	86.9714	-62.3098	222.457	502.09	9879.03	10626.3	-222.457	0	17.5095	21.3495	23.4411	0	0	40.735	-525.049	26.9735	0
338	0	0	338	1	655.151	354.271	300.879	0	0	71.9188	-32.46	202.708	497.055	9794.42	10696.1	-202.708	0	17.0584	21.4935	24.153	0	0	33.332	-523.149	21.6754	0
339	0	0	339	1	821.889	455.213	366.676	0	0	98.203	149.561	328.288	705.787	9768.14	10813	-328.288	0	25.2843	22.1704	25.6013	0	0	71.3466	-550.473	16.1677	0
345	0	0	345	1	664.827	377.374	287.452	0	0	125.429	-86.5076	203.4	538.163	9840.57	10650.5	-203.4	0	18.8746	22.5055	24.6486	0	0	49.9635	-535.235	21.5138	0
346	0	0	346	1	773.693	478.094	295.599	0	0	45.2379	37.5767	355.029	742.862	9821.1	10626	-355.029	0	27.1069	22.3879	23.8394	0	0	59.4011	-540.715	17.3526	0
347	0	0	347	1	554.881	328.454	226.427	0	0	-27.5943	-17.9906	325.927	589.653	9794.27	10582	-325.927	0	21.7224	21.5007	24.4768	0	0	29.2207	-523.553	27.4571	0
349	0	0	349	1	649.52	373.146	276.374	0	0	2.06487	-67.6517	262.566	631.929	9864.28	10532	-262.566	0	22.6892	20.4509	21.1638	0	0	34.4932	-518.216	21.1967	0
350	0	0	350	1	592.737	351.665	241.071	0	0	110.555	11.0382	235.495	514.769	9855.45	10552.9	-235.495	0	17.6758	23.2266	23.4274	0	0	45.8473	-531.858	25.1747	0
351	0	0	351	1	625.478	368.225	257.253	0	0	-34.0167	-19.4241	277.099	613.826	9900.36	10483.7	-277.099	0	22.06	19.9855	22.6202	0	0	34.1024	-519.769	22.506	0
352	0	0	352	1	507.759	257.532	250.227	0	0	66.2236	-41.6732	326.875	436.374	9999.44	10406.3	-326.875	0	15.8951	21.0956	23.3123	0	0	35.2643	-520.993	30.7289	0
354	0	0	354	1	840.044	510.669	329.375	0	0	79.9051	100.405	196.722	695.303	9886.09	10563.2	-196.722	0	23.5094	21.9868	24.8517	0	0	54.4494	-539.806	15.6005	0
355	0	0	355	1	633.832	435.737	198.095	0	0	101.842	-37.7402	284.427	490.509	9963.82	10502	-284.427	0	17.3967	19.4678	22.3111	0	0	52.0352	-523.784	21.9328	0
357	0	0	357	1	784.71	475.577	309.134	0	0	77.1822	66.9817	389.03	741.916	9988.48	10397.3	-389.03	0	27.5531	21.3231	23.0033	0	0	57.3421	-537.328	16.7803	0
358	0	0	358	1	645.647	343.236	302.411	0	0	88.6029	-69.1057	239.864	517.336	9877.4	10533.4	-239.864	0	18.2079	20.2835	22.5603	0	0	65.045	-534.034	21.5928	0
359	0	0	359	1	615.209	327.557	287.652	0	0	27.4454	12.8066	289.277	644.953	9938.55	10451.5	-289.277	0	22.7818	20.7388	22.452	0	0	43.8478	-525.979	23.1588	0
360	0	0	360	1	510.746	309.085	201.661	0	0	53.4735	-20.4195	553.429	424.098	9912.53	10484.7	-553.429	0	18.4005	20.8226	22.9313	0	0	31.8206	-517.75	30.2742	0
362	0	0	362	1	623.776	380.874	242.902	0	0	64.4649	65.6769	536.363	586.919	10001.2	10398.6	-536.363	0	24.5424	20.2721	22.8394	0	0	30.1948	-518.285	22.6944	0
363	0	0	363	1	664.182	459.373	204.809	0	0	44.8101	-58.4527	289.35	571.343	9921.19	10522.8	-289.35	0	20.5412	22.6382	23.0037	0	0	41.419	-529.005	21.2812	0
364	0	0	364	1	536.077	349.238	186.838	0	0	106.263	-57.4742	207.937	453.609	9859.74	10621.4	-207.937	0	15.7155	22.9856	23.2449	0	0	52.7728	-532.877	28.9422	0
365	0	0	365	1	644.91	355.002	289.908	0	0	27.4191	-24.2006	297.887	569.591	9938.58	10488.5	-297.887	0	20.3844	21.7034	23.8018	0	0	41.4875	-528.916	22.1333	0
366	0	0	366	1	487.869	306.839	181.03	0	0	94.7383	-46.9354	336.033	418.366	9771.6	10610.9	-336.033	0	15.3389	22.3855	23.9291	0	0	27.2041	-520.277	33.198	0
367	0	0	367	1	656.185	381.299	274.886	0	0	71.5613	56.4265	324.664	506.695	9994.1	10407.9	-324.664	0	18.0515	21.6971	22.3796	0	0	54.1775	-530.826	21.3539	0
369	0	0	369	1	619.359	387.461	231.898	0	0	8.42601	4.33438	223.786	483.273	9957.57	10460	-223.786	0	16.6991	20.4851	22.3974	0	0	51.1116	-526.163	22.8787	0
371	0	0	371	1	525.812	326.231	199.581	0	0	157.153	-29.272	385.698	469.272	10008.2	10393.9	-385.698	0	17.7762	20.1043	23.8412	0	0	37.7587	-521.796	29.063	0
372	0	0	372	1	460.219	277.533	182.686	0	0	97.1809	10.0679	324.471	314.187	9968.48	10454.2	-324.471	0	11.2502	20.5911	21.8442	0	0	42.1487	-516.75	34.7279	0
374	0	0	374	1	588.35	339.392	248.958	0	0	49.3561	49.3608	207.086	426.657	9916.64	10514.6	-207.086	0	14.4908	21.7715	24.9049	0	0	57.3689	-534.668	25.4222	0
375	0	0	375	1	474.404	309.462	164.942	0	0	55.2366	-4.60512	463.378	420.168	9910.76	10468.9	-463.378	0	16.7645	20.4367	22.8923	0	0	49.7534	-524.659	33.5268	0
377	0	0	377	1	509.199	350.218	158.981	0	0	59.1187	63.2477	451.47	470.83	9906.88	10500.7	-451.47	0	18.363	21.3616	24.1809	0	0	51.0473	-531.519	30.9389	0
378	0	0	378	1	599.527	363.749	235.778	0	0	75.9093	28.2001	398.055	414.548	9890.09	10535.8	-398.055	0	15.5686	20.9608	23.0216	0	0	57.6483	-529.509	24.1762	0
381	0	0	381	1	593.015	386.383	206.632	0	0	-33.2918	-6.45885	350.735	545.291	9999.29	10371.1	-350.735	0	20.3996	20.3932	22.512	0	0	36.5672	-520.297	24.3063	0
382	0	0	382	1	618.553	372.563	245.989	0	0	50.9904	0.381931	373.578	544.138	9915.01	10463.9	-373.578	0	20.2371	20.41	23.0957	0	0	38.8832	-522.344	23.0401	0
386	0	0	386	1	672.906	416.938	255.968	0	0	75.2155	-4.26867	373.897	589.64	9890.78	10468.6	-373.897	0	21.9086	22.0442	23.694	0	0	36.4883	-527.221	20.9128	0
388	0	0	388	1	551.521	370.543	180.979	0	0	90.5224	-26.774	309.358	423.435	9775.82	10590.7	-309.358	0	15.1677	20.9171	22.081	0	0	39.0236	-519.113	26.9453	0
391	0	0	391	1	477.502	252.902	224.6	0	0	71.4091	32.9554	238.333	306.559	9794.93	10730.3	-238.333	0	10.5104	21.484	25.7094	0	0	37.8084	-524.945	34.5058	0
394	0	0	394	1	475.347	270.459	204.887	0	0	-37.8985	44.6811	230.42	502.872	9904.24	10519.3	-230.42	0	17.5625	20.8473	22.3532	0	0	50.3952	-526.077	33.4006	0
396	0	0	396	1	607.071	319.068	288.002	0	0	47.0316	-31.1369	261.307	406.88	9918.97	10495.4	-261.307	0	14.2901	23.3502	25.4131	0	0	47.3432	-535.455	24.7808	0
397	0	0	397	1	591.773	318.681	273.091	0	0	-0.893834	68.4336	216.36	316.674	9867.23	10595.2	-216.36	0	10.8755	22.0777	24.1429	0	0	49.2658	-528.606	25.125	0
399	0	0	399	1	656.016	350.763	305.253	0	0	-8.16415	27.7126	352.737	466.506	9774.84	10835.2	-352.737	0	17.2158	21.0686	23.698	0	0	47.1831	-526.898	21.4747	0
404	0	0	404	1	696.95	477.605	219.345	0	0	41.7356	-12.7759	349.717	650.092	9824.61	10576.7	-349.717	0	23.8874	22.4383	24.2328	0	0	70.1529	-545.815	20.0769	0
405	0	0	405	1	668.574	433.409	235.165	0	0	104.883	-101.614	368.341	546.085	9861.12	10565.9	-368.341	0	21.0447	23.3096	23.2161	0	0	67.0067	-541.983	21.2442	0
406	0	0	406	1	658.877	419.639	239.239	0	0	108.208	-6.16504	302.466	629.203	9857.79	10570.1	-302.466	0	22.328	21.2295	22.3424	0	0	87.7632	-548.956	21.1406	0
407	0	0	407	1	665.865	351.525	314.34	0	0	31.4769	-3.15575	179.571	563.202	9934.52	10567.1	-179.571	0	19.1529	21.5424	21.9171	0	0	38.4458	-522.133	20.8189	0
408	0	0	408	1	493.402	328.452	164.95	0	0	97.6761	-60.2857	504.545	469.804	9967.98	10424.9	-504.545	0	19.7762	18.5143	21.8283	0	0	31.9189	-511.374	30.6868	0
409	0	0	409	1	748.559	412.094	336.465	0	0	-15.89	63.4021	233.549	684.335	9882.23	10600.2	-233.549	0	23.7332	20.9339	23.4132	0	0	63.0176	-537.911	17.8753	0
410	0	0	410	1	664.332	351.728	312.604	0	0	25.711	43.2828	287.212	511.213	9940.29	10520.7	-287.212	0	17.9713	21.823	23.6486	0	0	42.2652	-527.946	21.2378	0
413	0	0	413	1	573.324	386.328	186.996	0	0	71.5222	-17.4601	464.55	616.432	9994.14	10382.1	-464.55	0	24.6749	19.9096	22.6365	0	0	46.5479	-526.078	25.3877	0
417	0	0	417	1	624.436	373.661	250.774	0	0	93.0184	-31.4884	331.343	568.802	9872.98	10595.4	-331.343	0	20.678	19.6616	21.5436	0	0	44.2318	-520.741	22.2827	0
418	0	0	418	1	480.718	294.803	185.915	0	0	69.4007	-25.9632	336.482	382.262	9796.94	10589.9	-336.482	0	13.9332	20.3468	22.6752	0	0	63.7324	-529.663	32.7877	0
419	0	0	419	1	662.199	397.517	264.682	0	0	17.1398	13.7651	343.945	605.279	9948.86	10450.5	-343.945	0	22.1184	19.3326	21.5638	0	0	34.1052	-515.672	20.5059	0
422	0	0	422	1	532.766	344.234	188.532	0	0	156.614	44.2211	320.679	382.821	9909.05	10519.7	-320.679	0	13.6649	19.783	23.088	0	0	57.0234	-526.386	28.2334	0
423	0	0	423	1	527.391	359.204	168.187	0	0	-21.7416	20.5136	330.332	527.701	9888.08	10443.8	-330.332	0	19.2925	19.2699	21.829	0	0	20.2475	-508.071	28.1548	0
427	0	0	427	1	619.138	389.163	229.975	0	0	65.1527	12.0091	358.693	472.508	9900.85	10452.3	-358.693	0	17.3183	21.3476	23.5143	0	0	38.7554	-523.406	23.2949	0
430	0	0	430	1	472.418	234.791	237.627	0	0	58.0569	26.1218	336.085	340.854	9808.28	10537.8	-336.085	0	12.2851	20.5237	23.6556	0	0	33.9315	-517.556	34.0173	0
431	0	0	431	1	575.652	362.589	213.063	0	0	62.2077	-36.2118	300.794	371.079	10003.5	10400.9	-300.794	0	13.2885	20.5828	22.9316	0	0	37.6603	-518.021	25.48	0
432	0	0	432	1	503.384	292.298	211.086	0	0	13.3588	-33.4451	332.171	398.202	9852.98	10497.7	-332.171	0	14.629	19.1792	21.2346	0	0	32.7192	-510.172	29.8737	0
433	0	0	433	1	528.948	288.638	240.31	0	0	-16.7258	35.4894	396.083	479.276	9883.07	10528.5	-396.083	0	18.2711	18.2698	21.7746	0	0	27.437	-508.071	27.72	0
436	0	0	436	1	625.741	419.162	206.578	0	0	-7.97064	68.3139	463.738	798.676	9874.31	10495.6	-463.738	0	31.8858	20.8219	23.3161	0	0	43.0957	-529.868	22.8036	0
438	0	0	438	1	602.841	321.005	281.835	0	0	42.1541	49.3426	395.868	584.952	9923.85	10415	-395.868	0	21.9498	19.3337	21.6332	0	0	22.8307	-510.271	23.3332	0
444	0	0	444	1	587.795	368.703	219.092	0	0	28.8023	29.1404	320.414	465.467	9837.54	10534.8	-320.414	0	16.6784	20.2148	23.8703	0	0	47.9435	-526.471	24.8546	0
445	0	0	445	1	457.382	289.395	167.987	0	0	8.76704	57.167	458.897	389.551	9957.23	10407.1	-458.897	0	15.4355	20.287	21.8735	0	0	37.9236	-516.202	34.934	0
447	0	0	447	1	708.348	432.731	275.617	0	0	16.315	-22.3982	325.361	526.131	9949.68	10486.7	-325.361	0	19.1666	20.5526	23.2402	0	0	40.1982	-522.975	19.1745	0
448	0	0	448	1	472.106	336.744	135.362	0	0	73.4354	86.599	501.672	488.335	9892.56	10477.4	-501.672	0	19.7752	18.7686	22.3274	0	0	33.0002	-513.267	32.9447	0
450	0	0	450	1	663.162	449.328	213.834	0	0	-11.2055	41.8952	438.433	723.231	9877.55	10522.1	-438.433	0	28.407	20.3987	21.2617	0	0	57.0992	-530.806	20.6117	0
451	0	0	451	1	636.466	395.721	240.745	0	0	15.376	15.8084	344.071	589.038	9850.96	10548.2	-344.071	0	21.5267	20.0946	21.4569	0	0	58.6097	-526.917	21.7787	0
453	0	0	453	1	703.012	414.382	288.63	0	0	14.3431	28.9996	259.801	640.446	9852	10535	-259.801	0	22.3215	20.4334	23.0294	0	0	37.6416	-523.271	19.3207	0
454	0	0	454	1	508.404	253.715	254.689	0	0	86.4311	75.0894	114.484	351.999	9779.91	10688.2	-114.484	0	11.7163	21.514	23.5804	0	0	34.49	-519.518	30.8844	0
455	0	0	455	1	562.384	260.859	301.525	0	0	62.6006	33.4452	251.44	364.18	9903.4	10530.5	-251.44	0	12.554	19.8003	22.6204	0	0	39.2172	-516.865	26.0506	0
456	0	0	456	1	529.686	299.741	229.945	0	0	6.9445	-35.3566	245.592	475.302	9959.06	10499.7	-245.592	0	16.7219	18.6244	22.0707	0	0	28.55	-510.108	27.8506	0
457	0	0	457	1	610.182	396.271	213.911	0	0	64.4201	37.8477	217.486	507.374	9801.92	10625.8	-217.486	0	17.2757	20.1329	22.1511	0	0	49.7438	-524.158	23.2293	0
459	0	0	459	1	380.411	240.303	140.109	0	0	-62.5325	42.0967	197.264	180.624	9729.55	10920.5	-197.264	0	6.30468	22.8153	23.7401	0	0	35.1876	-519.53	48.2676	0
462	0	0	462	1	652.491	408.625	243.866	0	0	50.9525	71.595	398.926	660.857	9915.05	10492.4	-398.926	0	24.7772	20.1502	23.4441	0	0	34.7957	-522.725	21.4094	0
463	0	0	463	1	387.266	252.083	135.183	0	0	83.8616	5.57498	189.551	280.411	9882.14	10558.4	-189.551	0	9.50248	19.4314	22.0496	0	0	35.3407	-510.65	44.2678	0
464	0	0	464	1	751.637	515.449	236.188	0	0	75.2491	13.0771	495.25	821.368	9890.75	10451.2	-495.25	0	33.4291	18.4516	20.2038	0	0	48.108	-522.503	16.987	0
465	0	0	465	1	580.315	310.137	270.177	0	0	-33.6927	11.9743	279.805	579.644	9900.03	10552	-279.805	0	20.7148	19.5674	21.0435	0	0	52.7078	-524.519	24.5221	0
466	0	0	466	1	588.647	315.584	273.063	0	0	7.20592	-25.8665	215.476	542.13	9859.13	10589.8	-215.476	0	18.8113	19.212	21.7809	0	0	54.1653	-524.636	24.1171	0
468	0	0	468	1	465.931	232.802	233.129	0	0	72.0207	-0.950743	383.11	392.482	9893.98	10465.3	-383.11	0	14.6719	19.4979	20.8975	0	0	40.1888	-513.44	33.3685	0
471	0	0	471	1	582.509	329.241	253.268	0	0	73.2333	26.6717	373.884	414.811	9793.11	10636.9	-373.884	0	15.3141	19.6997	21.8036	0	0	47.2311	-520.214	24.5952	0
473	0	0	473	1	518.325	285.239	233.086	0	0	38.1726	-0.0714161	172.979	558.095	9927.83	10564	-172.979	0	18.92	19.6641	21.319	0	0	29.1234	-512.62	28.8337	0
475	0	0	475	1	542.093	292.073	250.02	0	0	-30.4046	30.6479	323.068	554.614	9996.4	10433.7	-323.068	0	20.2138	19.5587	21.9604	0	0	45.303	-521.693	27.2	0
476	0	0	476	1	418.131	269.829	148.303	0	0	64.175	61.529	546.701	301.424	9901.82	10502.4	-546.701	0	12.726	20.0702	24.1464	0	0	48.5153	-523.201	40.6983	0
477	0	0	477	1	618.139	360.402	257.737	0	0	29.9139	92.7856	267.654	395.465	9936.09	10570.8	-267.654	0	13.7514	20.4972	23.294	0	0	31.4602	-517.107	23.1191	0
478	0	0	478	1	471.766	288.662	183.104	0	0	53.5549	69.7284	498.158	366.824	10012.1	10394.6	-498.158	0	14.8605	19.1248	21.5209	0	0	36.1243	-511.921	32.849	0
481	0	0	481	1	598.178	382.951	215.227	0	0	44.0259	66.2344	467.213	423.694	9921.97	10398.1	-467.213	0	16.7635	18.9345	21.6516	0	0	35.2714	-511.392	23.4951	0
482	0	0	482	1	421.386	247.826	173.56	0	0	11.4434	42.1083	310.136	264.529	9854.9	10521.9	-310.136	0	9.44095	18.9336	20.4973	0	0	38.2561	-507.534	38.1778	0
483	0	0	483	1	592.363	303.467	288.897	0	0	51.4605	0.203359	371.534	451.333	9814.88	10464.1	-371.534	0	16.7606	18.7322	22.0065	0	0	33.3411	-512.089	23.8393	0
484	0	0	484	1	609.602	389.27	220.332	0	0	50.204	-14.4535	397.331	620.46	9915.8	10478.8	-397.331	0	23.5806	19.9161	22.0058	0	0	39.0338	-521.059	23.1823	0
485	0	0	485	1	483.671	314.371	169.3	0	0	-21.3181	114.492	277.447	315.182	9887.66	10648.8	-277.447	0	11.1602	22.3988	23.6562	0	0	61.8316	-533.925	33.5357	0
486	0	0	486	1	666.737	426.736	240.001	0	0	3.3074	0.484009	395.825	738.336	9863.03	10563.5	-395.825	0	28.1714	18.2835	21.8079	0	0	52.2852	-525.745	20.1573	0
488	0	0	488	1	596.828	343.123	253.705	0	0	87.0611	52.7869	379.239	500.908	9978.6	10411.5	-379.239	0	18.4849	18.751	21.3633	0	0	43.4398	-516.382	23.4654	0
489	0	0	489	1	482.954	303.557	179.397	0	0	62.9597	-2.34391	545.883	439.642	9903.04	10466.6	-545.883	0	18.8072	19.1581	22.3982	0	0	39.8471	-516.163	32.0517	0
491	0	0	491	1	468.029	288.911	179.118	0	0	100.214	32.7938	397.495	306.223	9965.45	10431.5	-397.495	0	11.4767	18.8797	21.736	0	0	28.266	-506.293	33.2054	0
492	0	0	492	1	620.273	411.637	208.636	0	0	-18.4698	83.3661	386.882	466.833	9884.81	10580.3	-386.882	0	17.6195	20.4558	23.0411	0	0	46.9943	-525.018	22.9509	0
493	0	0	493	1	640.63	381.35	259.28	0	0	97.608	23.9663	410.315	575.062	9868.39	10540	-410.315	0	21.7932	19.996	22.4432	0	0	58.4215	-528.043	21.7461	0
495	0	0	495	1	623.438	373.548	249.89	0	0	14.9656	86.5021	321.7	426.935	9851.38	10577.1	-321.7	0	15.295	20.6279	23.1529	0	0	26.6328	-514.706	22.8478	0
496	0	0	496	1	614.723	449.399	165.323	0	0	24.0459	109.532	453.472	598.72	9941.95	10454.4	-453.472	0	23.4929	20.0237	21.7579	0	0	47.7151	-524.303	22.89	0
498	0	0	498	1	467.082	254.274	212.807	0	0	-5.69341	28.2601	328.641	354.89	9872.03	10535.7	-328.641	0	12.8829	19.8605	22.3755	0	0	26.4495	-510.552	33.8968	0
499	0	0	499	1	491.316	276.59	214.726	0	0	-0.111848	47.7524	434.509	414.846	9966.11	10416.5	-434.509	0	16.1791	19.1385	22.3019	0	0	30.9383	-511.795	31.2361	0
501	0	0	501	1	622.89	452.462	170.428	0	0	63.5605	-12.853	382.917	574.418	10002.1	10377.5	-382.917	0	21.5539	19.3379	22.0435	0	0	45.1029	-521.533	22.3852	0
505	0	0	505	1	657.175	393.878	263.297	0	0	48.7014	-5.23199	349.598	608.247	9917.3	10469.5	-349.598	0	22.2824	17.8315	19.8949	0	0	35.0267	-509.288	20.1416	0
506	0	0	506	1	714.817	452.164	262.653	0	0	31.228	60.003	379.162	627.839	9934.77	10404.3	-379.162	0	23.2958	20.9843	22.2622	0	0	55.6891	-531.884	18.865	0
509	0	0	509	1	604.058	316.509	287.549	0	0	42.8406	64.0121	331.351	613.296	9923.16	10499.9	-331.351	0	21.9959	20.4964	24.3401	0	0	39.7635	-527.341	24.0823	0
511	0	0	511	1	621.928	270.152	351.776	0	0	-21.3571	76.9016	235.668	523.055	9887.7	10487.1	-235.668	0	18.1813	20.8013	23.2333	0	0	36.3293	-521.924	22.9777	0
513	0	0	513	1	609.652	423.353	186.299	0	0	33.6925	-22.4322	506.983	623.953	9932.31	10387.1	-506.983	0	26.0685	19.1071	21.9527	0	0	48.1431	-522.75	22.987	0
514	0	0	514	1	666.175	365.255	300.919	0	0	17.832	57.6537	271.922	580.855	9848.51	10506.3	-271.922	0	20.2853	23.0709	24.7821	0	0	39.7749	-531.91	21.5806	0
515	0	0	515	1	516.667	260.55	256.117	0	0	37.3947	21.489	357.244	359.158	9928.61	10542.5	-357.244	0	13.1732	21.2626	24.8901	0	0	27.0359	-518.635	30.4587	0
516	0	0	516	1	529.114	296.3	232.814	0	0	-6.14346	57.0745	242.292	354.63	9872.48	10606.5	-242.292	0	12.3067	21.1186	23.3585	0	0	29.2313	-516.31	28.9828	0
520	0	0	520	1	462.013	225.021	236.991	0	0	92.2568	40.098	235.512	286.923	9873.74	10523.9	-235.512	0	9.81372	21.0419	22.9567	0	0	42.6638	-520.24	35.1006	0
521	0	0	521	1	602.577	327.051	275.526	0	0	-23.1962	103.048	357.702	480.151	9889.54	10460.9	-357.702	0	17.7899	21.3793	22.7337	0	0	36.5078	-521.384	24.0396	0
522	0	0	522	1	511.411	266.918	244.493	0	0	40.8665	2.90687	417.164	406.787	9925.13	10461.4	-417.164	0	15.6439	20.0265	22.7268	0	0	25.6908	-512.135	29.9058	0
523	0	0	523	1	593.371	344.232	249.139	0	0	28.9261	48.1955	360.681	517.657	9837.41	10515.8	-360.681	0	18.9894	19.9676	22.0273	0	0	32.305	-515.428	24.0827	0
525	0	0	525	1	552.656	340.742	211.915	0	0	-101.675	153.421	266.189	368.788	9868.36	10609.9	-266.189	0	13.5562	19.3482	22.1809	0	0	48.8914	-519.501	26.4673	0
529	0	0	529	1	640.532	408.447	232.085	0	0	80.169	100.826	331.961	575.821	9885.83	10562.8	-331.961	0	20.5792	18.8444	21.9569	0	0	27.3893	-511.795	21.4268	0
530	0	0	530	1	609.935	355.683	254.253	0	0	71.0469	66.0207	356.094	588.45	9894.95	10497.9	-356.094	0	21.371	20.9361	22.8189	0	0	39.4471	-524.045	23.5555	0
533	0	0	533	1	467.098	303.162	163.936	0	0	52.6901	-56.4315	453.164	349.069	9913.31	10421.1	-453.164	0	14.0823	19.4764	22.3587	0	0	47.539	-519.302	33.7415	0
534	0	0	534	1	434.273	234.454	199.819	0	0	16.7327	-15.3813	294.192	359.245	9849.61	10479.7	-294.192	0	12.8268	19.8104	22.1271	0	0	34.7141	-513.221	37.575	0
535	0	0	535	1	389.738	187.097	202.64	0	0	110.563	-2.07869	360.657	225.55	9855.44	10466.4	-360.657	0	8.29196	19.8998	23.3435	0	0	51.568	-521.205	44.7358	0
536	0	0	536	1	760.503	466.88	293.624	0	0	24.6516	39.557	409.736	734.264	9941.35	10424.7	-409.736	0	27.9611	20.5973	23.3634	0	0	29.1957	-522.449	17.4433	0
539	0	0	539	1	606.487	331.871	274.616	0	0	47.3195	8.83662	197.573	519.311	9819.02	10555.1	-197.573	0	17.6706	20.5925	21.7537	0	0	39.8789	-520.016	23.4459	0
541	0	0	541	1	440.585	256.681	183.903	0	0	114.571	-41.3406	401.904	350.82	9851.43	10505.6	-401.904	0	13.4602	18.6209	21.8414	0	0	27.2065	-506.1	36.1647	0
542	0	0	542	1	529.753	330.254	199.499	0	0	4.7868	38.6741	455.328	540.53	9861.55	10525.3	-455.328	0	21.4306	18.9893	20.8704	0	0	29.1024	-510.066	27.6396	0
544	0	0	544	1	638.882	381.817	257.066	0	0	52.1231	43.1464	403.623	694.405	9913.88	10421.2	-403.623	0	26.1892	17.6962	21.5302	0	0	34.0284	-513.188	21.185	0
545	0	0	545	1	583.545	357.767	225.779	0	0	24.4481	-56.5432	223.804	434.349	9941.55	10520.8	-223.804	0	15.2117	18.444	20.9601	0	0	34.6514	-509.106	24.0424	0
546	0	0	546	1	510.359	345.254	165.105	0	0	0.737421	37.3599	407.776	371.663	9865.6	10426.9	-407.776	0	14.2168	18.1969	21.2955	0	0	31.2252	-506.238	28.9964	0
548	0	0	548	1	600.172	378.191	221.981	0	0	-25.1125	25.1273	535.131	568.806	9891.45	10439.2	-535.131	0	24.4181	18.6999	21.7855	0	0	25.2649	-509.765	23.3596	0
549	0	0	549	1	559.584	331.29	228.294	0	0	68.7268	39.5744	304.334	506.937	9897.27	10524.4	-304.334	0	17.8844	19.4541	20.3855	0	0	48.7324	-518.247	25.6054	0
550	0	0	550	1	735.856	410.374	325.483	0	0	25.4785	-22.9562	333.389	700.526	9840.86	10487.3	-333.389	0	25.6073	21.2406	21.9597	0	0	30.2313	-520.82	18.1356	0
552	0	0	552	1	703.765	371.243	332.522	0	0	15.0775	12.4818	348.596	663.897	9851.26	10451.8	-348.596	0	24.3527	18.1349	20.4094	0	0	29.39	-509.46	18.5118	0
553	0	0	553	1	694.705	422.655	272.05	0	0	98.8455	-86.8504	280.034	699.574	9867.15	10551.2	-280.034	0	25.2767	19.0448	20.8763	0	0	44.7038	-521.089	19.063	0
554	0	0	554	1	815.063	463.48	351.583	0	0	-20.83	63.5714	371.119	767.041	9887.17	10500.4	-371.119	0	28.6705	19.9516	22.0403	0	0	49.8038	-528.905	15.6729	0
556	0	0	556	1	816.948	509.895	307.053	0	0	7.14353	61.0821	369.337	858.24	9859.2	10502.9	-369.337	0	31.7871	17.958	20.7124	0	0	25.9903	-512.23	15.2276	0
558	0	0	558	1	631.105	361.529	269.576	0	0	18.3238	-59.4364	358.834	657.2	9848.02	10523.7	-358.834	0	24.8071	18.4218	20.4752	0	0	55.5944	-522.489	21.5013	0
559	0	0	559	1	644.601	373.366	271.234	0	0	31.5184	-17.9316	336.415	756.782	9934.48	10482.2	-336.415	0	27.6474	18.3736	19.3888	0	0	33.3523	-511.743	20.6862	0
560	0	0	560	1	615.474	327.01	288.465	0	0	29.5829	43.1316	253.813	454.689	9836.76	10520.8	-253.813	0	15.7399	19.5879	22.2512	0	0	36.4576	-516.212	22.8532	0
561	0	0	561	1	667.049	437.463	229.586	0	0	61.6221	17.6499	335.745	628.642	9804.72	10546.3	-335.745	0	22.6766	20.9594	21.882	0	0	41.3411	-523.855	20.6574	0
562	0	0	562	1	814.527	525.342	289.186	0	0	40.4245	43.2931	281.556	688.451	9825.92	10620.3	-281.556	0	24.0777	20.5785	21.916	0	0	36.4188	-521.974	15.7499	0
563	0	0	563	1	536.874	331.744	205.13	0	0	90.0749	-12.1943	417.006	422.494	9875.93	10576.2	-417.006	0	16.2372	18.9666	20.7298	0	0	54.3433	-518.716	27.0835	0
564	0	0	564	1	572.902	342.41	230.492	0	0	66.0846	-41.0056	246.965	587.334	9899.92	10505.3	-246.965	0	20.5298	17.8651	19.3648	0	0	33.195	-507.181	24.1513	0
566	0	0	566	1	501.159	275.48	225.678	0	0	14.9549	-27.4792	211.528	458.474	9951.05	10491.8	-211.528	0	15.8689	19.721	21.3705	0	0	26.0541	-509.762	30.2809	0
567	0	0	567	1	617.09	391.501	225.589	0	0	8.21653	0.0859815	313.321	529.448	9957.78	10464.2	-313.321	0	19.0723	17.4531	20.1459	0	0	33.5787	-506.517	21.8908	0
568	0	0	568	1	657.284	418.513	238.771	0	0	24.1691	19.4085	363.25	688.254	9842.17	10544.6	-363.25	0	25.419	19.5533	22.0386	0	0	53.25	-528.893	20.8389	0
569	0	0	569	1	629.014	354.82	274.194	0	0	-24.3189	-22.2063	321.011	703.706	9890.66	10486.5	-321.011	0	25.8467	17.5511	20.7876	0	0	34.6106	-512.627	21.4708	0
570	0	0	570	1	750.256	509.362	240.894	0	0	22.9318	9.36854	344.076	786.043	9843.41	10554.6	-344.076	0	28.7168	21.1842	22.3764	0	0	48.3428	-531.459	17.7182	0
571	0	0	571	1	763.754	485.746	278.008	0	0	70.0506	-61.1813	322.317	875.561	9895.95	10525.5	-322.317	0	32.0379	18.716	19.5663	0	0	63.3881	-531.166	16.5871	0
572	0	0	572	1	718.354	413.293	305.061	0	0	85.133	11.3681	311.52	776.954	9880.87	10552.6	-311.52	0	27.6102	17.8045	20.4792	0	0	41.2665	-517.51	17.9702	0
573	0	0	573	1	608.927	366.135	242.791	0	0	97.5329	84.3555	529.118	575.302	9968.13	10379.9	-529.118	0	23.8138	17.613	21.0083	0	0	51.138	-518.825	22.4957	0
574	0	0	574	1	772.766	456.674	316.091	0	0	80.2901	-88.5833	279.764	762.233	9885.71	10552.9	-279.764	0	27.5712	20.6781	20.5069	0	0	57.4215	-530.975	16.7183	0
575	0	0	575	1	461.613	287.508	174.105	0	0	54.6539	17.058	235.303	380.401	9911.35	10546.9	-235.303	0	13.0721	19.6973	21.4293	0	0	34.4509	-512.8	34.0849	0
576	0	0	576	1	675.828	384.247	291.581	0	0	11.071	-31.2039	198.562	663.8	9855.27	10595.2	-198.562	0	22.925	19.0232	21.4051	0	0	38.3845	-518.332	19.865	0
577	0	0	577	1	657.431	336.678	320.753	0	0	29.1033	13.235	349.364	558.125	9936.9	10451.1	-349.364	0	20.4223	18.7509	21.0393	0	0	51.8958	-520.81	20.5057	0
578	0	0	578	1	695.841	428.877	266.964	0	0	39.6838	16.3154	411.252	566.012	9826.66	10547.6	-411.252	0	21.6067	18.772	21.3453	0	0	48.5992	-520.259	19.0466	0
579	0	0	579	1	569.143	304.693	264.45	0	0	-10.2528	80.8154	402.116	590.088	9876.59	10483.1	-402.116	0	22.4641	19.6864	20.602	0	0	33.5887	-514.44	25.1191	0
580	0	0	580	1	698.625	385.07	313.555	0	0	84.1283	-35.2387	282.49	670.311	9981.53	10399.9	-282.49	0	23.7362	18.6984	19.9416	0	0	54.4372	-521.554	18.7164	0
582	0	0	582	1	814.933	504.713	310.219	0	0	88.5196	-19.4943	342.112	736.307	9877.48	10483.8	-342.112	0	26.858	18.9653	21.8204	0	0	62.9067	-531.625	15.5274	0
583	0	0	583	1	823.481	529.033	294.448	0	0	14.4999	14.3741	439.562	916.554	9951.5	10449.9	-439.562	0	35.9615	17.9242	20.9628	0	0	39.7195	-520.116	15.0938	0
584	0	0	584	1	655.657	389.41	266.247	0	0	54.5601	15.0618	340.594	589.205	9911.44	10449.2	-340.594	0	21.3463	18.671	20.4225	0	0	39.748	-514.298	20.458	0
585	0	0	585	1	728.046	419.621	308.425	0	0	11.3754	51.9459	326.557	717.039	9854.97	10512	-326.557	0	25.8148	18.433	20.9806	0	0	46.2441	-520.06	17.824	0
586	0	0	586	1	635.931	397.659	238.271	0	0	125.614	4.22469	245.112	541.625	9840.39	10559.7	-245.112	0	18.7007	21.004	22.9414	0	0	57.3183	-531.765	22.2663	0
587	0	0	587	1	478.408	302.964	175.444	0	0	13.9037	76.1683	481.442	499.258	9952.1	10388.1	-481.442	0	20.0894	18.0939	19.8099	0	0	28.1956	-504.119	31.2632	0
588	0	0	588	1	582.654	330.96	251.694	0	0	-9.82593	5.85254	350.243	477.812	9975.83	10458.4	-350.243	0	17.6825	17.5388	21.6623	0	0	35.5028	-509.823	24.0142	0
589	0	0	589	1	680.387	452.011	228.376	0	0	85.1546	-19.7412	365.627	890.852	9880.85	10484	-365.627	0	33.0301	17.8678	19.6504	0	0	39.0077	-516.333	19.1949	0
590	0	0	590	1	768.332	496.269	272.063	0	0	82.2617	80.8908	405.425	834.166	9883.74	10483.1	-405.425	0	31.3197	20.2077	22.2523	0	0	42.1455	-528.017	17.01	0
591	0	0	591	1	655.539	393.033	262.506	0	0	45.2764	-1.66691	363.369	698.199	9821.06	10466	-363.369	0	25.8114	19.4595	19.9421	0	0	26.7466	-511.407	20.5261	0
593	0	0	593	1	794.67	523.296	271.373	0	0	83.0186	50.8257	443.523	819.303	9882.98	10413.5	-443.523	0	31.7324	19.3437	21.1936	0	0	54.9623	-529.371	16.0258	0
594	0	0	594	1	562.844	358.92	203.924	0	0	76.8915	-37.4693	328.79	595.152	9889.11	10501.8	-328.79	0	21.6569	19.571	20.5212	0	0	49.2145	-521.626	25.4621	0
595	0	0	595	1	728.11	464.572	263.538	0	0	-8.07122	44.1495	326.568	683.176	9874.41	10519.8	-326.568	0	24.7368	19.4965	21.3753	0	0	39.7003	-520.459	18.0445	0
596	0	0	596	1	744.474	377.851	366.624	0	0	-15.9005	54.1679	307.597	810.227	9981.9	10410.1	-307.597	0	29.0565	18.9296	20.7157	0	0	57.2986	-528.268	17.3434	0
598	0	0	598	1	676.732	389.438	287.294	0	0	55.5385	33.6176	324.685	847.31	10010.1	10430.7	-324.685	0	30.3005	18.7576	19.9894	0	0	45.414	-520.632	19.5486	0
599	0	0	599	1	626.251	357.755	268.496	0	0	83.9286	48.6616	394.983	585.461	9882.07	10415.6	-394.983	0	21.8638	18.1656	20.4526	0	0	32.8629	-510.15	21.6693	0
600	0	0	600	1	665.198	416.769	248.429	0	0	108.565	-9.71683	341.681	580.173	9857.43	10573.7	-341.681	0	21.0981	19.3719	22.5841	0	0	39.8075	-520.959	20.5582	0
601	0	0	601	1	656.972	424.898	232.074	0	0	19.4806	0.958916	505.949	739.908	9846.86	10463.3	-505.949	0	30.7453	17.741	19.1629	0	0	36.2578	-511.177	20.0051	0
603	0	0	603	1	928.288	624.246	304.043	0	0	47.6408	12.0553	464.14	1062.75	9918.36	10452.2	-464.14	0	42.2882	18.4316	20.7221	0	0	54.373	-530.398	12.9675	0
606	0	0	606	1	645.416	403.438	241.979	0	0	94.1159	16.7208	285.708	576.07	9971.54	10447.6	-285.708	0	20.1725	17.7221	19.4009	0	0	51.262	-515.148	20.5254	0
607	0	0	607	1	753.013	495.489	257.523	0	0	-3.59816	47.6237	456.483	779.523	9869.94	10516.3	-456.483	0	30.9665	19.5676	20.9684	0	0	53.4272	-528.092	17.2097	0
609	0	0	609	1	727.354	445.455	281.899	0	0	56.4183	9.25141	289.965	609.388	9909.58	10554.7	-289.965	0	21.4582	20.1008	22.4727	0	0	58.4199	-532.012	18.3196	0
610	0	0	610	1	648.854	389.547	259.307	0	0	92.3362	-38.6356	246.543	492.94	9873.66	10602.6	-246.543	0	17.1957	21.8675	21.6029	0	0	86.1805	-543.467	21.5747	0
611	0	0	611	1	767.281	457.629	309.652	0	0	35.9752	7.1392	301.454	749.734	9930.02	10457.2	-301.454	0	26.6419	18.6275	19.9791	0	0	37.2543	-515.531	16.5287	0
612	0	0	612	1	623.444	392.813	230.631	0	0	37.5902	56.2705	498.218	602.912	9928.41	10408	-498.218	0	24.5224	20.0058	21.838	0	0	48.3209	-524.82	22.4615	0
613	0	0	613	1	570.926	331.322	239.604	0	0	68.0074	28.7982	363.693	568.16	9997.65	10435.5	-363.693	0	20.8276	18.8721	19.9244	0	0	34.4405	-510.757	24.6485	0
614	0	0	614	1	611.337	339.28	272.057	0	0	48.5687	123.328	489.268	602.374	9917.43	10440.6	-489.268	0	24.2253	19.7598	21.0147	0	0	33.7756	-515.618	22.8563	0
615	0	0	615	1	506.156	313.562	192.594	0	0	-33.2094	-16.1604	370.739	492.192	9899.55	10480.5	-370.739	0	18.7244	17.9767	19.4204	0	0	32.8154	-505.121	28.7213	0
616	0	0	616	1	918.127	550.701	367.426	0	0	71.3332	17.2954	248.757	888.808	9894.67	10546.7	-248.757	0	30.6524	18.9722	20.3926	0	0	56.2524	-528.845	13.1747	0
617	0	0	617	1	552.409	310.965	241.444	0	0	38.4102	-1.81542	258.65	452.496	9927.59	10466.1	-258.65	0	15.7753	19.0959	19.9798	0	0	36.2315	-509.835	25.8727	0
618	0	0	618	1	743.704	426.717	316.988	0	0	135.584	15.1244	395.182	743.867	9930.08	10449.2	-395.182	0	27.9618	16.8026	20.5582	0	0	47.3509	-517.179	17.0205	0
619	0	0	619	1	683.552	448.848	234.704	0	0	75.9856	32.5586	439.295	666.501	9989.67	10431.7	-439.295	0	25.8102	18.0226	21.098	0	0	44.1045	-517.971	19.3336	0
620	0	0	620	1	674.215	384.617	289.599	0	0	97.2727	21.4258	330.699	667.898	9868.73	10542.5	-330.699	0	23.957	18.3333	21.1095	0	0	28.6368	-511.41	19.7536	0
621	0	0	621	1	603.839	395.431	208.409	0	0	42.008	92.9225	383.002	597.966	9923.99	10471	-383.002	0	22.1823	18.2768	20.7566	0	0	55.2233	-520.249	22.859	0
622	0	0	622	1	852.594	546.218	306.376	0	0	-23.8483	65.9406	359.968	870.677	9890.19	10498	-359.968	0	32.3214	19.2487	20.0215	0	0	37.358	-519.536	14.4834	0
623	0	0	623	1	633.642	391.144	242.498	0	0	88.7718	35.9694	372.334	550.914	9877.23	10528	-372.334	0	20.2711	19.5596	20.947	0	0	68.3996	-530.597	21.7065	0
624	0	0	624	1	585.977	293.363	292.614	0	0	107.949	-48.6824	278.529	576.621	9957.71	10513	-278.529	0	20.4722	17.6481	20.8355	0	0	40.2563	-512.73	23.6819	0
625	0	0	625	1	623.466	412.306	211.16	0	0	29.7876	32.9122	393.062	668.29	9936.21	10431.4	-393.062	0	25.133	17.838	20.4334	0	0	38.3761	-513.637	21.7264	0
626	0	0	626	1	652.177	473.046	179.13	0	0	80.6377	1.74256	459.725	681.045	9885.36	10462.6	-459.725	0	26.9812	17.9613	20.1615	0	0	43.1556	-515.657	20.4212	0
627	0	0	627	1	590.637	359.647	230.989	0	0	29.573	-46.0075	400.471	692.897	9836.77	10510.3	-400.471	0	26.7737	17.8815	18.8556	0	0	52.6847	-518.421	23.0586	0
628	0	0	628	1	704.191	416.907	287.284	0	0	78.5249	-54.982	304.654	648.566	9887.48	10519.3	-304.654	0	23.4098	18.049	19.6463	0	0	30.1362	-507.98	18.3672	0
629	0	0	629	1	503.647	332.193	171.454	0	0	50.1143	40.703	536.166	401.287	9816.23	10523.3	-536.166	0	16.8691	18.7491	21.0579	0	0	34.1783	-509.047	29.6584	0
630	0	0	630	1	625.244	396.731	228.512	0	0	65.9108	95.8385	467.315	624.475	9900.09	10468.1	-467.315	0	24.6037	18.5311	22.2294	0	0	57.8882	-527.45	22.1283	0
631	0	0	631	1	668.548	451.608	216.94	0	0	29.0888	24.2816	447.876	670.494	9936.91	10440	-447.876	0	26.345	18.8098	21.0102	0	0	31.5028	-513.776	20.0524	0
632	0	0	632	1	699.318	444.615	254.703	0	0	-20.4798	26.098	424.791	574.992	9886.82	10438.2	-424.791	0	22.4677	19.1414	21.1664	0	0	45.5557	-519.597	18.9555	0
633	0	0	633	1	829.742	538.531	291.211	0	0	61.626	-26.1353	366.594	966.444	9904.37	10490.4	-366.594	0	35.9869	19.0942	20.0414	0	0	45.7812	-524.428	14.9869	0
634	0	0	634	1	703.971	359.098	344.874	0	0	87.6147	78.1618	229.266	515.231	9878.39	10485.8	-229.266	0	17.5624	19.1183	21.3527	0	0	49.1977	-520.834	18.8118	0
636	0	0	636	1	691.319	431.257	260.062	0	0	103.39	-31.2725	406.341	685.843	9962.27	10395.9	-406.341	0	26.3003	18.4081	20.637	0	0	33.7441	-513.595	19.0404	0
638	0	0	638	1	593.741	389.574	204.167	0	0	-32.7756	-12.8371	447.931	566.376	9998.78	10377.5	-447.931	0	22.8538	19.0188	21.2793	0	0	52.8778	-522.889	23.6796	0
639	0	0	639	1	771.027	508.544	262.483	0	0	47.0456	34.7924	515.688	838.025	9918.95	10429.5	-515.688	0	34.6576	16.9547	19.0885	0	0	31.3057	-508.453	16.0784	0
642	0	0	642	1	518.548	340.62	177.928	0	0	131.658	-41.871	435.168	540.604	9934	10506.2	-435.168	0	21.3132	17.5408	20.2071	0	0	28.6989	-505.105	27.8502	0
644	0	0	644	1	552.13	341.768	210.362	0	0	84.5417	58.2444	431.852	620.52	9981.12	10406.1	-431.852	0	23.7959	17.2909	20.0572	0	0	31.466	-507.504	25.4204	0
645	0	0	645	1	518.422	297.242	221.18	0	0	71.9765	54.1787	348.424	512.653	9993.68	10410.1	-348.424	0	18.5386	19.3886	22.1223	0	0	31.6459	-514.452	28.9641	0
646	0	0	646	1	599.93	341.003	258.927	0	0	-22.7259	15.3683	402.775	528.314	9988.73	10448.9	-402.775	0	20.3536	18.8691	21.2108	0	0	18.5437	-505.187	23.2946	0
647	0	0	647	1	455.832	258.26	197.572	0	0	36.8592	5.74173	332.147	424.415	9929.14	10458.6	-332.147	0	15.3591	19.2929	21.5993	0	0	24.2611	-507.519	34.6127	0
649	0	0	649	1	599.032	408.413	190.619	0	0	95.3622	21.108	511.619	519.515	9870.64	10443.2	-511.619	0	21.378	18.9871	21.4833	0	0	50.6506	-519.913	23.4266	0
650	0	0	650	1	683.19	419.05	264.14	0	0	25.3192	50.2103	401.618	678.671	9940.68	10414.1	-401.618	0	25.6497	20.2673	22.7072	0	0	39.7022	-524.734	20.0068	0
651	0	0	651	1	700.648	381.76	318.888	0	0	25.966	13.4765	346.736	694.378	9940.03	10450.8	-346.736	0	25.377	18.2988	21.4993	0	0	31.9784	-513.862	18.8128	0
652	0	0	652	1	768.35	483.685	284.664	0	0	55.7674	5.77559	356.974	809.645	9810.57	10558.2	-356.974	0	29.7074	19.4328	21.2957	0	0	48.1256	-526.71	16.7792	0
654	0	0	654	1	613.055	370.329	242.726	0	0	62.2818	18.0426	444.554	654.884	9903.72	10446.3	-444.554	0	25.5686	17.4637	20.0369	0	0	49.6838	-516.114	22.0674	0
655	0	0	655	1	463.487	338.624	124.863	0	0	178.3	-106.791	553.916	348.968	9887.36	10471.4	-553.916	0	15.9098	18.1387	20.3388	0	0	39.9584	-507.756	32.9044	0
656	0	0	656	1	794.159	491.929	302.229	0	0	66.4838	95.428	420.571	842.498	9899.52	10468.5	-420.571	0	32.0197	18.2336	20.9287	0	0	34.0315	-517.291	15.8612	0
657	0	0	657	1	637.832	364.734	273.097	0	0	-39.636	124.089	407.434	537.104	9905.98	10439.9	-407.434	0	20.7658	20.07	21.6391	0	0	52.3872	-524.642	21.7439	0
658	0	0	658	1	568.847	340.79	228.057	0	0	-29.8004	22.2806	478.31	580.877	9896.14	10442	-478.31	0	23.7962	17.5354	20.4969	0	0	43.1487	-513.601	24.5623	0
659	0	0	659	1	735.181	503.292	231.889	0	0	-13.3799	17.4177	479.055	869.744	9879.72	10446.9	-479.055	0	35.4894	17.5409	19.6558	0	0	22.7644	-507.821	17.2748	0
660	0	0	660	1	641.952	439.215	202.737	0	0	11.9516	96.8765	540.157	590.798	9854.39	10467.1	-540.157	0	24.9744	18.9991	21.3917	0	0	33.4401	-514.338	21.2928	0
661	0	0	661	1	568.788	326.257	242.531	0	0	66.7247	17.3848	260.194	558.373	9899.28	10546.6	-260.194	0	19.3506	19.3311	21.3504	0	0	52.876	-524.773	25.2269	0
662	0	0	662	1	574.528	418.666	155.862	0	0	78.608	-23.5785	472.172	613.77	9987.05	10388.2	-472.172	0	24.763	17.8401	20.7987	0	0	36.9903	-512.591	24.3742	0
663	0	0	663	1	584.611	401.482	183.129	0	0	17.1438	113.842	513.416	594.35	9948.86	10450.1	-513.416	0	24.525	18.7348	20.9481	0	0	38.4321	-515.163	24.0506	0
664	0	0	664	1	793.636	468.783	324.853	0	0	36.1435	88.5376	408.737	776.407	10029.5	10375.8	-408.737	0	29.3715	19.2702	21.845	0	0	58.5061	-531.042	16.1207	0
665	0	0	665	1	727.252	437.202	290.05	0	0	-15.9197	67.7161	422.576	694.487	9981.92	10396.6	-422.576	0	26.9123	18.5588	20.0801	0	0	43.7333	-517.229	17.7422	0
666	0	0	666	1	645.77	431.372	214.399	0	0	104.24	38.2722	423.003	696.724	9961.42	10426	-423.003	0	26.5927	18.8182	20.1052	0	0	51.4492	-521.351	20.8537	0
667	0	0	667	1	678.289	407.626	270.664	0	0	22.3667	12.3921	314.765	577.755	9943.63	10451.9	-314.765	0	20.7148	19.1414	20.7145	0	0	57.1948	-524.394	19.6764	0
669	0	0	669	1	463.833	264.183	199.65	0	0	20.4158	55.7458	307.365	372.589	9945.58	10508.2	-307.365	0	13.2363	18.4782	21.9877	0	0	36.0685	-511.023	33.5649	0
670	0	0	670	1	761.369	498.572	262.798	0	0	111.876	9.77299	391.711	631.361	9953.78	10454.5	-391.711	0	23.6681	19.2724	21.0528	0	0	78.0199	-536.324	16.9289	0
672	0	0	672	1	736.525	483.93	252.595	0	0	36.9403	77.6429	330.628	648.785	9929.06	10486.3	-330.628	0	23.2689	19.7902	21.6608	0	0	36.229	-519.62	17.8541	0
674	0	0	674	1	677.771	461.098	216.673	0	0	3.46243	25.3493	417.751	757.899	9962.54	10439	-417.751	0	29.2488	17.6375	19.1833	0	0	24.106	-505.356	19.1758	0
675	0	0	675	1	688.506	452.214	236.292	0	0	108.582	53.6841	430.104	582.318	9857.42	10510.3	-430.104	0	22.3016	18.0855	21.2108	0	0	49.548	-519.508	19.1762	0
677	0	0	677	1	736.01	428.429	307.58	0	0	95.412	-2.20412	286.085	609.772	9870.59	10466.5	-286.085	0	21.4343	19.6446	20.6956	0	0	49.7709	-522.654	17.7133	0
678	0	0	678	1	727.261	445.262	281.999	0	0	93.6312	10.7349	296.212	590.662	9872.37	10453.6	-296.212	0	20.8146	18.5339	20.9243	0	0	38.6775	-514.127	17.8577	0
679	0	0	679	1	646.262	389.361	256.901	0	0	5.688	-18.57	426.434	654.863	9960.31	10383.2	-426.434	0	25.7071	17.4742	19.7383	0	0	42.3471	-512.445	20.5005	0
680	0	0	680	1	603.023	354.017	249.006	0	0	3.79931	34.9336	276.295	547.566	9962.2	10429.4	-276.295	0	19.2562	18.7547	19.829	0	0	45.6472	-514.962	22.8178	0
681	0	0	681	1	721.439	404.605	316.834	0	0	-1.06027	37.5487	360.67	613.587	9867.4	10426.8	-360.67	0	22.6904	19.3219	20.4918	0	0	39.9406	-516.303	18.1117	0
682	0	0	682	1	690.434	391.493	298.941	0	0	8.58741	58.3055	258.778	590.968	9957.41	10505.7	-258.778	0	20.5641	19.6926	20.2739	0	0	63.5262	-526.051	19.2352	0
683	0	0	683	1	439.553	265.9	173.653	0	0	63.5691	12.3864	308.083	292.427	9802.77	10551.6	-308.083	0	10.3835	18.5685	21.1932	0	0	21.1013	-500.546	36.0193	0
686	0	0	686	1	551.026	334.789	216.238	0	0	-18.9159	38.0692	322.965	503.791	9984.92	10426.2	-322.965	0	18.273	19.1872	21.2097	0	0	33.4231	-512.941	26.2954	0
687	0	0	687	1	557.983	348.909	209.073	0	0	-32.9661	89.5901	358.403	565.578	9899.31	10474.4	-358.403	0	21.0299	18.8507	20.9428	0	0	30.1117	-510.973	25.6848	0
688	0	0	688	1	484.768	307.795	176.973	0	0	20.9046	46.3624	390.652	438.234	9945.1	10417.9	-390.652	0	16.4512	18.3336	19.9747	0	0	53.7079	-515.873	30.8211	0
689	0	0	689	1	628.903	391.937	236.966	0	0	78.5065	20.6773	347.451	645.18	9987.15	10443.6	-347.451	0	23.4074	17.9041	19.9805	0	0	31.5911	-508.658	21.4014	0
690	0	0	690	1	687.902	416.664	271.238	0	0	-17.0009	106.582	356.801	637.872	9983	10457.4	-356.801	0	23.5754	20.7177	22.1786	0	0	64.6355	-535.583	19.8148	0
691	0	0	691	1	559.909	329.238	230.671	0	0	55.9347	40.071	364.886	469.557	9910.07	10523.9	-364.886	0	17.2204	18.2326	19.9156	0	0	37.4745	-508.569	25.1529	0
692	0	0	692	1	610.971	323.179	287.792	0	0	37.0974	86.774	278.258	537.932	9928.9	10477.2	-278.258	0	18.7662	19.5747	20.533	0	0	47.3545	-519.317	22.7361	0
693	0	0	693	1	558.2	381.043	177.157	0	0	46.807	-17.1272	288.686	365.46	9819.53	10581.1	-288.686	0	12.9515	18.8904	21.2917	0	0	37.4216	-511.278	25.7649	0
694	0	0	694	1	593.112	330.081	263.031	0	0	102.272	117.463	350.576	429.419	9764.07	10845.1	-350.576	0	15.5306	17.5082	21.5265	0	0	50.1246	-514.546	23.399	0
695	0	0	695	1	674.691	455.285	219.406	0	0	12.9552	26.1934	366.419	554.961	9953.04	10438.1	-366.419	0	20.5671	18.0891	19.787	0	0	45.537	-513.536	19.474	0
696	0	0	696	1	463.486	253.251	210.234	0	0	-9.72138	-19.9701	210.659	326.873	9876.06	10583.9	-210.659	0	11.3542	17.8093	20.2756	0	0	43.2565	-506.955	32.7544	0
697	0	0	697	1	649.573	370.649	278.925	0	0	69.2081	24.2946	397.582	598.908	9896.79	10440	-397.582	0	22.5114	17.6522	19.6584	0	0	39.6663	-510.738	20.3815	0
698	0	0	698	1	733.525	427.514	306.01	0	0	52.5275	32.1388	308.073	830.948	9913.47	10531.8	-308.073	0	29.4474	18.9538	20.6019	0	0	36.5232	-518.73	17.6754	0
701	0	0	701	1	684.058	448.084	235.974	0	0	87.0324	42.464	462.114	649.359	9978.63	10421.8	-462.114	0	25.5472	17.4686	19.7833	0	0	41.7108	-512.325	19.008	0
702	0	0	702	1	489.614	313.13	176.484	0	0	-138.911	125.599	322.066	323.661	10005.3	10438.4	-322.066	0	12.5171	18.573	20.3486	0	0	67.798	-522.556	30.5901	0
703	0	0	703	1	680.984	435.768	245.217	0	0	92.6092	38.1751	369.994	674.661	9873.39	10525.8	-369.994	0	24.7737	19.0206	19.3333	0	0	39.5443	-514.259	19.3215	0
704	0	0	704	1	532.043	346.485	185.558	0	0	25.9141	93.4102	326.428	422.705	9940.09	10470.5	-326.428	0	15.1531	18.4021	20.6067	0	0	33.7635	-507.892	27.2309	0
705	0	0	705	1	733.144	437.728	295.415	0	0	109.023	-5.24161	341.514	705.914	9956.64	10469.5	-341.514	0	25.6388	18.8087	20.0187	0	0	45.9785	-518.899	17.5831	0
706	0	0	706	1	577.101	383.449	193.651	0	0	71.0954	31.5644	364.609	575.161	9994.56	10432.7	-364.609	0	21.0834	18.9768	20.4289	0	0	31.5888	-510.862	24.4267	0
707	0	0	707	1	657.523	384.647	272.877	0	0	42.6705	184.144	187.19	442.452	9823.67	10678.8	-187.19	0	15.1975	19.8608	22.3119	0	0	75.8625	-531.827	20.9351	0
708	0	0	708	1	486.85	263.414	223.436	0	0	8.5059	40.8959	198.564	308.338	9857.83	10622.7	-198.564	0	10.5229	19.1246	21.2163	0	0	39.3232	-511.736	31.3041	0
711	0	0	711	1	542.287	378.299	163.989	0	0	88.0939	-61.8857	318.473	415.204	9977.57	10426.5	-318.473	0	15.148	18.8996	20.7174	0	0	48.7599	-515.606	26.684	0
712	0	0	712	1	508.371	312.382	195.989	0	0	344.087	-205.243	364.041	317.779	10020.6	10370.6	-364.041	0	14.7828	15.9927	19.132	0	0	53.1349	-503.921	27.8191	0
714	0	0	714	1	548.264	344.42	203.844	0	0	61.4769	-32.0676	462.077	606.671	9904.52	10496.4	-462.077	0	24.3825	17.9609	19.5721	0	0	36.0858	-509.574	25.7343	0
715	0	0	715	1	545.825	346.296	199.529	0	0	71.1489	2.76233	437.361	431.918	9994.51	10361.9	-437.361	0	16.814	16.4541	19.3586	0	0	33.3725	-499.744	25.4164	0
716	0	0	716	1	665.024	409.769	255.254	0	0	109.705	-51.1644	293.826	597.381	9955.96	10515.5	-293.826	0	21.3955	19.3719	20.1139	0	0	47.3324	-519.835	20.1461	0
718	0	0	718	1	620.169	325.004	295.164	0	0	68.8481	-18.9167	313.731	467.871	9996.81	10483.2	-313.731	0	16.7807	18.3882	20.1404	0	0	43.6308	-511.676	21.9459	0
719	0	0	719	1	543.335	319.195	224.14	0	0	73.461	-24.4284	349.642	451.348	9892.54	10488.7	-349.642	0	16.5834	18.5064	18.695	0	0	61.6589	-519.544	25.9784	0
720	0	0	720	1	547.28	370.655	176.625	0	0	-10.2662	41.8626	498.729	589.06	9976.27	10422.4	-498.729	0	24.3008	17.1011	18.801	0	0	28.9067	-501.646	25.3677	0
721	0	0	721	1	686.424	365.486	320.938	0	0	117.26	-3.59074	208.149	523.427	9848.74	10567.6	-208.149	0	17.8692	19.6169	21.0749	0	0	54.2126	-523.999	19.504	0
722	0	0	722	1	920.093	644.641	275.451	0	0	83.5515	40.0891	461.194	1019.37	9982.11	10424.2	-461.194	0	40.0966	17.3298	19.9211	0	0	38.6864	-518.4	12.9359	0
723	0	0	723	1	540.705	332.237	208.468	0	0	115.658	-116.414	222.592	513.313	9850.34	10680.4	-222.592	0	18.4178	20.1045	21.7225	0	0	57.5034	-527.064	27.3917	0
724	0	0	724	1	514.583	315.049	199.534	0	0	100.767	86.4837	338.16	344.841	9765.57	10876.1	-338.16	0	12.3602	18.6308	21.5339	0	0	41.4274	-513.057	28.8665	0
725	0	0	725	1	593.386	374.318	219.068	0	0	25.4513	52.2215	471.017	582.892	9840.89	10511.7	-471.017	0	23.2471	18.6303	20.1716	0	0	42.2523	-514.633	23.3716	0
726	0	0	726	1	661.582	438.659	222.923	0	0	26.8075	78.0434	436.793	708.155	10038.9	10386.3	-436.793	0	27.4192	17.3724	19.4718	0	0	35.6903	-509.234	19.8025	0
731	0	0	731	1	614.003	327.425	286.578	0	0	36.2761	86.0676	300.874	611.036	9730.4	10976.2	-300.874	0	21.5529	17.4599	19.3589	0	0	48.2263	-515.375	21.8869	0
731	0	0	731	1	373.984	197.985	175.999	0	0	-266.759	-156.711	428.585	375.148	9834.12	10521.4	-428.585	0	19.986	16.7036	18.7092	0	0	37.4763	-499.213	43.2356	0
732	0	0	732	1	722.564	489.898	232.666	0	0	-20.1196	99.7526	520.777	761.764	9886.46	10464.2	-520.777	0	31.9722	19.0318	20.5825	0	0	46.9846	-522.571	18.0421	0
733	0	0	733	1	604.273	333.773	270.5	0	0	-14.0591	36.398	158.728	428.274	9880.4	10627.2	-158.728	0	14.5587	19.0555	19.9721	0	0	34.1896	-508.109	22.85	0
734	0	0	734	1	635.177	357.941	277.235	0	0	54.907	23.084	234.888	616.112	9911.09	10540.9	-234.888	0	21.1506	18.7668	21.0008	0	0	70.1752	-530.538	21.4829	0
736	0	0	736	1	585.008	376.049	208.959	0	0	42.9091	-0.229961	362.356	637.72	9823.43	10464.5	-362.356	0	23.5587	17.3054	19.4393	0	0	45.018	-512.869	23.3515	0
739	0	0	739	1	594.345	347.397	246.947	0	0	50.2889	-44.7857	293.532	513.119	9915.71	10509.1	-293.532	0	18.3797	17.7757	19.5669	0	0	45.067	-511.762	22.9917	0
743	0	0	743	1	650.449	484.209	166.24	0	0	140.249	-5.71104	530.197	618.524	10025.1	10370.4	-530.197	0	26.0944	17.6229	19.1009	0	0	59.6665	-518.269	20.24	0
744	0	0	744	1	618.807	381.625	237.182	0	0	79.7808	-31.9961	339.336	691.805	9985.88	10396.6	-339.336	0	25.2955	17.2139	19.4994	0	0	52.4566	-517.88	21.6315	0
745	0	0	745	1	599.68	347.376	252.305	0	0	6.41823	22.6516	317.309	416.816	9760.26	10840.3	-317.309	0	14.9929	19.1212	21.6021	0	0	59.6592	-523.058	23.4474	0
746	0	0	746	1	585.528	366.807	218.721	0	0	-3.03545	19.8788	409.333	456.236	9969.04	10444.4	-409.333	0	17.5425	17.4095	18.9334	0	0	28.1268	-499.507	23.2378	0
747	0	0	747	1	587.598	330.64	256.958	0	0	-21.768	-27.5562	307.747	659.953	9888.11	10491.9	-307.747	0	24.0651	18.3142	19.8999	0	0	54.7051	-521.686	23.5535	0
748	0	0	748	1	508.912	285.516	223.396	0	0	13.8217	13.4095	254.998	443.78	9852.52	10550.6	-254.998	0	15.4724	17.7863	21.0712	0	0	34.5537	-507.712	28.9143	0
749	0	0	749	1	629.032	343.626	285.407	0	0	114.945	-105.534	221.018	515.087	9851.06	10569.8	-221.018	0	18.347	18.9211	20.9978	0	0	76.3982	-532.649	21.8011	0
750	0	0	750	1	622.796	403.303	219.493	0	0	71.9795	-23.4844	289.295	553.614	9894.02	10587.4	-289.295	0	19.6124	20.8581	20.5288	0	0	45.783	-521.431	22.4087	0
751	0	0	751	1	718.184	402.729	315.454	0	0	-11.8572	72.9424	328.845	776.887	9977.86	10491	-328.845	0	28.1487	18.838	21.255	0	0	57.6772	-528.623	18.2554	0
752	0	0	752	1	490.78	269.421	221.36	0	0	42.3192	-26.7067	288.832	488.078	9824.02	10590.7	-288.832	0	17.3551	18.9286	20.5392	0	0	36.4437	-511.325	30.6683	0
753	0	0	753	1	680.229	406.384	273.845	0	0	87.1631	12.8644	433.844	589.468	9978.5	10451.4	-433.844	0	22.8054	18.1402	19.949	0	0	76.4246	-529.362	19.298	0
754	0	0	754	1	649.924	386.287	263.637	0	0	33.1836	18.3693	427.291	571.132	9932.82	10445.9	-427.291	0	22.0887	18.2183	20.1078	0	0	47.164	-516.258	20.5576	0
755	0	0	755	1	757.689	510.666	247.023	0	0	84.9717	0.0502704	470.161	912.263	9881.03	10464.3	-470.161	0	36.4598	17.2404	19.3751	0	0	53.2586	-521.954	16.5255	0
756	0	0	756	1	549.21	282.777	266.433	0	0	-56.5681	47.549	241.176	501.534	9922.91	10516.4	-241.176	0	17.7115	18.8278	21.6501	0	0	42.9841	-516.335	26.4258	0
757	0	0	757	1	668.044	420.727	247.317	0	0	-5.64254	39.6883	280.871	667.567	9871.98	10524.3	-280.871	0	23.5721	18.8146	19.703	0	0	68.4032	-528.578	19.8518	0
758	0	0	758	1	588.892	373.874	215.018	0	0	-44.5184	36.7808	202.111	467.522	9910.86	10527.2	-202.111	0	16.2285	17.4805	20.9972	0	0	49.7707	-514.931	23.5135	0
759	0	0	759	1	525.882	316.694	209.188	0	0	386.336	-165.087	461.809	430.243	9978.3	10430.1	-461.809	0	21.6092	16.7301	20.3095	0	0	52.4154	-511.949	27.0856	0
760	0	0	760	1	641.38	369.839	271.541	0	0	22.9827	18.5636	373.23	549.321	9843.36	10545.4	-373.23	0	20.4397	18.4237	18.9936	0	0	41.8514	-510.528	20.7619	0
761	0	0	761	1	544.341	332.253	212.088	0	0	91.1597	18.6094	348.261	492.899	9874.84	10545.4	-348.261	0	17.8899	18.6313	19.7274	0	0	53.2005	-517.723	26.2158	0
762	0	0	762	1	601.853	359.862	241.991	0	0	-4.06743	11.9987	281.488	697.854	9970.07	10452.3	-281.488	0	24.7319	16.9747	17.8777	0	0	29.8023	-502.626	22.0674	0
764	0	0	764	1	711.135	469.912	241.222	0	0	30.1289	55.3729	441.076	673.913	9935.87	10408.9	-441.076	0	26.2083	17.0279	19.5922	0	0	52.6997	-516.989	17.9538	0
767	0	0	767	1	600.904	406.783	194.122	0	0	114.183	9.0476	465.464	560.078	9951.48	10455.3	-465.464	0	22.2371	18.6864	18.9241	0	0	59.2861	-519.321	22.7185	0
771	0	0	771	1	683.101	425.896	257.205	0	0	-25.2073	61.1068	315.512	573.923	9891.55	10502.9	-315.512	0	20.7277	18.4283	20.6721	0	0	40.3988	-514.348	19.3569	0
773	0	0	773	1	523.043	361.451	161.592	0	0	123.06	-35.9367	395.083	459.15	10042.3	10400.6	-395.083	0	17.4961	16.5278	19.4885	0	0	41.8912	-505.512	27.0101	0
774	0	0	774	1	613.408	387.523	225.885	0	0	49.9643	34.4928	348.104	643.097	10015.7	10429.8	-348.104	0	23.353	17.1095	19.1524	0	0	46.2611	-511.731	21.7972	0
775	0	0	775	1	811.293	512.33	298.962	0	0	-12.2545	17.8932	344.375	888.085	9978.25	10446.4	-344.375	0	32.6824	16.8998	18.1557	0	0	64.1053	-522.401	14.9421	0
777	0	0	777	1	587.298	363.212	224.086	0	0	19.7981	-2.37125	299.189	589.378	9946.2	10466.7	-299.189	0	21.0208	18.1496	19.2488	0	0	51.2912	-514.983	23.3875	0
778	0	0	778	1	515.902	328.057	187.844	0	0	83.1665	37.9174	377.905	380.418	9683.51	10924.7	-377.905	0	14.0521	18.3863	21.4796	0	0	38.0195	-510.256	28.6693	0
781	0	0	781	1	754.775	456.49	298.284	0	0	88.9718	46.1346	333.311	725.468	9976.69	10418.2	-333.311	0	25.9813	17.8018	18.3122	0	0	28.3005	-505.112	16.5475	0
782	0	0	782	1	656.64	436.992	219.649	0	0	75.1564	-36.1224	268.378	576.156	9990.5	10500.4	-268.378	0	20.2799	18.3624	19.6636	0	0	50.8774	-516.589	20.2246	0
783	0	0	783	1	550.479	318.084	232.396	0	0	-41.4191	80.4687	410.936	417.062	10007.4	10383.8	-410.936	0	16.1582	18.4949	19.3075	0	0	37.7824	-506.783	25.6682	0
785	0	0	785	1	644.176	370.751	273.425	0	0	54.0597	14.7087	309.307	478.794	9911.94	10449.6	-309.307	0	17.0219	19.0526	20.3806	0	0	35.4791	-510.568	21.0201	0
787	0	0	787	1	548.852	348.925	199.926	0	0	42.2752	3.4826	427.048	551.65	9923.72	10460.8	-427.048	0	21.3709	17.3921	19.823	0	0	33.3244	-506.164	25.6014	0
789	0	0	789	1	571.131	325.371	245.759	0	0	68.2742	64.3029	368.221	539.455	9897.73	10499.7	-368.221	0	19.7594	17.8279	18.9958	0	0	53.1023	-514.344	24.1587	0
791	0	0	791	1	796.52	458.617	337.903	0	0	52.8272	-3.56037	231.071	721.071	9913.17	10567.5	-231.071	0	24.8366	19.1928	21.1246	0	0	58.9897	-528.72	15.949	0
792	0	0	792	1	750.705	447.397	303.309	0	0	32.0862	75.0482	455.854	702.296	10033.6	10389.3	-455.854	0	27.5758	17.6603	19.9334	0	0	53.1904	-519.112	16.8623	0
793	0	0	793	1	616.331	385.494	230.837	0	0	86.0337	-24.4477	286.587	610.896	9979.63	10488.7	-286.587	0	21.6039	18.3758	20.4397	0	0	55.2277	-521.559	22.1883	0
794	0	0	794	1	673.906	388.383	285.523	0	0	3.81963	22.1038	368.686	657.825	9862.52	10541.9	-368.686	0	24.4895	19.6324	20.2919	0	0	44.7266	-519.327	19.8654	0
795	0	0	795	1	537.472	360.327	177.145	0	0	85.4228	-20.9773	291.13	467.857	9880.58	10584.9	-291.13	0	16.5676	17.8325	20.376	0	0	37.2885	-508.454	26.623	0
796	0	0	796	1	673.389	381.064	292.324	0	0	42.649	65.4627	262.143	551.1	9923.35	10498.5	-262.143	0	19.0792	19.3108	20.2054	0	0	35.3736	-512.023	19.8143	0
797	0	0	797	1	617.23	398.568	218.662	0	0	80.6357	21.8933	458.794	751.565	9985.02	10442.4	-458.794	0	29.6096	16.9408	18.4509	0	0	47.3073	-512.833	21.4408	0
799	0	0	799	1	765.421	390.653	374.768	0	0	61.5711	47.5444	424.832	657.49	10004.1	10416.8	-424.832	0	25.1544	16.9071	18.9694	0	0	40.863	-509.026	16.2094	0
802	0	0	802	1	794.803	470.354	324.449	0	0	26.177	107.238	449.613	710.685	9939.82	10456.7	-449.613	0	27.7881	18.3464	20.1985	0	0	60.4643	-525.244	15.7734	0
804	0	0	804	1	685.899	437.489	248.41	0	0	83.6081	55.4701	392.386	770.771	9882.39	10508.5	-392.386	0	28.7097	16.9675	19.3378	0	0	39.7679	-512.07	18.7808	0
805	0	0	805	1	633.645	378.944	254.702	0	0	111.218	-7.26908	300.84	537.288	9954.44	10571.2	-300.84	0	19.0561	18.3467	20.2829	0	0	41.4467	-513.682	21.3331	0
806	0	0	806	1	859.848	583.141	276.707	0	0	-7.97727	69.0252	521.903	917.161	9973.98	10395.3	-521.903	0	38.4365	17.5815	18.7986	0	0	44.984	-517.602	14.0162	0
807	0	0	807	1	617.577	370.48	247.097	0	0	76.2404	-37.2506	424.805	575.115	9989.42	10401.9	-424.805	0	22.4421	15.1108	18.2924	0	0	46.7189	-502.281	20.9891	0
809	0	0	809	1	560.823	358.544	202.278	0	0	57.2497	-26.8199	294.496	501.778	9809.09	10690.4	-294.496	0	17.8634	19.0492	21.2467	0	0	53.003	-520.592	25.6287	0
810	0	0	810	1	694.049	399.379	294.67	0	0	38.6574	3.46389	373.184	677.265	9927.34	10460.8	-373.184	0	25.2074	17.3581	20.1761	0	0	36.4391	-511.317	18.6862	0
813	0	0	813	1	671.963	443.361	228.603	0	0	41.6931	57.2202	360.867	527.94	9924.31	10506.7	-360.867	0	19.3113	18.5603	20.2085	0	0	52.2649	-517.708	19.7361	0
814	0	0	814	1	727.811	399.237	328.574	0	0	58.1928	32.0616	366.751	682.101	10007.5	10432.2	-366.751	0	25.0688	17.3269	19.1567	0	0	39.1239	-509.703	17.4012	0
815	0	0	815	1	641.814	443.015	198.8	0	0	27.8582	88.4974	489.253	594.952	10037.8	10375.8	-489.253	0	24.0044	18.0181	18.8919	0	0	48.4397	-512.747	20.6448	0
816	0	0	816	1	538.196	275.197	262.999	0	0	11.2517	-31.9745	231.586	552.981	9855.09	10595.9	-231.586	0	19.3121	20.1543	21.0093	0	0	76.6574	-534.561	27.3977	0
817	0	0	817	1	696.857	466.495	230.363	0	0	44.8571	88.8918	506.675	667.609	10020.8	10375.4	-506.675	0	27.2425	18.2101	19.6094	0	0	41.771	-514.135	18.6456	0
818	0	0	818	1	619.166	380.342	238.824	0	0	144.915	13.3975	389.854	547.607	9920.75	10450.9	-389.854	0	20.5308	18.8887	20.8698	0	0	57.0403	-523.149	22.2451	0
819	0	0	819	1	671.694	358.285	313.409	0	0	78.7529	-28.8465	316.183	660.55	9986.91	10493.1	-316.183	0	23.7808	18.8505	21.1592	0	0	33.5032	-514.987	19.9579	0
821	0	0	821	1	542.918	350.827	192.091	0	0	-62.1804	75.1226	498.037	496.99	9928.52	10488.8	-498.037	0	20.838	19.6783	21.0871	0	0	56.9695	-524.685	26.9524	0
822	0	0	822	1	596.653	360.18	236.473	0	0	-24.5475	40.8499	392.439	567.899	9890.89	10523.1	-392.439	0	21.631	18.9985	20.477	0	0	45.6923	-517.65	23.3462	0
823	0	0	823	1	560.552	310.944	249.608	0	0	8.9631	45.0122	385.026	429.713	9957.04	10419.3	-385.026	0	16.1116	16.9043	19.621	0	0	38.714	-504.316	24.69	0
825	0	0	825	1	698.403	444.096	254.306	0	0	86.1727	60.2645	407.134	596.341	9879.83	10503.7	-407.134	0	22.4414	18.5503	20.0509	0	0	54.8299	-520.393	18.7166	0
826	0	0	826	1	619.886	411.285	208.601	0	0	54.6952	-1.40872	369.832	574.954	10011	10366	-369.832	0	21.3254	17.1661	19.3016	0	0	52.0799	-514.054	21.5322	0
828	0	0	828	1	661.759	344.207	317.552	0	0	16.686	41.7651	174.721	557.719	9849.65	10621.9	-174.721	0	18.8848	18.8223	19.7807	0	0	48.9251	-517.589	20.1206	0
829	0	0	829	1	756.433	405.96	350.473	0	0	91.9664	-35.4703	220.316	645.291	9874.03	10599.4	-220.316	0	22.2752	21.019	22.09	0	0	66.1658	-537.568	17.4623	0
830	0	0	830	1	507.329	336.257	171.072	0	0	153.855	-120.405	308.3	397.087	9812.14	10684.4	-308.3	0	14.9316	18.8633	19.7317	0	0	52.2689	-514.652	29.0007	0
831	0	0	831	1	540.611	316.568	224.043	0	0	76.8853	19.9264	493.031	457.786	9889.11	10444.4	-493.031	0	18.5643	18.1497	20.2113	0	0	34.8296	-507.799	26.4574	0
832	0	0	832	1	429.193	265.401	163.793	0	0	9.47908	5.27694	256.837	344.047	9856.86	10658.3	-256.837	0	12.0328	18.706	20.8285	0	0	63.7256	-520.864	37.2043	0
833	0	0	833	1	760.522	489.994	270.529	0	0	97.8342	-4.74237	326.718	736.066	9967.83	10469	-326.718	0	26.4785	19.7717	22.5935	0	0	52.9643	-530.635	17.2244	0
834	0	0	834	1	654.472	332.319	322.152	0	0	32.6333	-19.9888	388.28	544.97	9933.37	10484.3	-388.28	0	20.6607	16.7456	19.2124	0	0	34.355	-503.669	19.9228	0
835	0	0	835	1	586.28	354.524	231.756	0	0	-19.8754	-0.563454	257.312	640.162	9886.22	10564.5	-257.312	0	22.5941	20.2573	20.6889	0	0	30.2557	-514.806	24.2595	0
836	0	0	836	1	518.938	255.154	263.783	0	0	8.75306	42.7407	380.817	412.301	9957.25	10421.6	-380.817	0	15.4166	17.5063	19.0525	0	0	32.027	-500.743	27.4911	0
837	0	0	837	1	464.129	279.346	184.783	0	0	-37.0398	-0.889268	313.404	401.497	10003	10465.2	-313.404	0	14.6651	19.1459	21.1333	0	0	36.5556	-511.397	33.5036	0
838	0	0	838	1	637.949	437.116	200.833	0	0	35.3795	52.3698	390.429	588.256	10030.3	10411.9	-390.429	0	22.0035	16.8993	20.5529	0	0	74.8544	-526.458	20.8853	0
839	0	0	839	1	565.442	344.42	221.022	0	0	-40.1261	29.6605	437.858	390.345	10006.1	10434.6	-437.858	0	15.5116	17.1194	18.9689	0	0	30.0859	-498.009	24.3037	0
840	0	0	840	1	457.711	311.67	146.041	0	0	-19.185	66.4356	545.066	591.735	9885.53	10497.5	-545.066	0	25.4063	17.0982	19.4266	0	0	31.4819	-504.971	32.761	0
842	0	0	842	1	456.232	242.762	213.47	0	0	35.2501	67.8123	461.887	381.581	10030.4	10396.5	-461.887	0	15.0536	17.5958	20.1133	0	0	30.9839	-502.489	33.3564	0
843	0	0	843	1	691.308	441.19	250.119	0	0	64.8683	2.87628	394.979	499.015	9901.13	10461.4	-394.979	0	18.8127	17.2198	19.0384	0	0	43.9052	-507.304	18.5842	0
844	0	0	844	1	677.062	406.897	270.165	0	0	39.1969	127.462	306.351	516.768	9926.8	10536.2	-306.351	0	18.32	18.5208	20.8058	0	0	50.0134	-518.39	19.6274	0
845	0	0	845	1	569.425	352.266	217.159	0	0	-34.6225	6.84301	200.079	555.333	9900.96	10557.1	-200.079	0	19.2677	17.774	18.5085	0	0	37.3009	-505.855	24.1289	0
846	0	0	846	1	746.328	452.076	294.252	0	0	65.4513	59.108	294.818	614.121	9900.55	10504.9	-294.818	0	21.5302	18.2525	20.3943	0	0	58.1249	-522.539	17.1424	0
847	0	0	847	1	492.561	347.493	145.068	0	0	25.4807	144.391	522.897	501.505	9940.52	10419.6	-522.897	0	20.8646	16.8848	18.8066	0	0	51.9587	-509.944	29.2782	0
848	0	0	848	1	569.736	360.825	208.91	0	0	71.5958	-16.291	413.031	552.287	9894.4	10480.6	-413.031	0	21.2077	16.5018	18.7327	0	0	44.1665	-506.609	23.8412	0
849	0	0	849	1	504.685	297.566	207.119	0	0	-61.8085	92.8449	331.801	472.275	9828.49	10570.8	-331.801	0	17.4691	16.769	19.5242	0	0	45.7597	-508.67	28.4733	0
851	0	0	851	1	532.01	330.18	201.829	0	0	97.2611	119.575	435.025	507.864	9868.74	10544	-435.025	0	19.491	16.8413	18.9917	0	0	40.387	-504.889	26.3484	0
854	0	0	854	1	664.648	455.641	209.007	0	0	4.47126	119.448	416.896	767.241	9961.53	10444.5	-416.896	0	29.4311	16.7986	18.5307	0	0	48.2367	-513.328	19.4137	0
855	0	0	855	1	573.809	355.473	218.336	0	0	-18.6866	25.4264	171.874	464.691	9885.03	10638.2	-171.874	0	15.8801	16.7561	19.5775	0	0	49.5242	-509.671	23.8655	0
856	0	0	856	1	491.774	306.409	185.365	0	0	-58.7503	30.1979	383.272	401.222	9925.09	10434.1	-383.272	0	15.4105	16.4807	18.7979	0	0	30.2301	-496.922	29.2012	0
857	0	0	857	1	646.449	402.46	243.988	0	0	13.6808	-7.61707	335.068	741.867	9952.32	10471.9	-335.068	0	27.1003	17.2417	19.3695	0	0	49.2815	-516.426	20.3805	0
859	0	0	859	1	713.673	408.611	305.062	0	0	-1.49833	-5.33971	333.13	703.146	9867.84	10569.3	-333.13	0	25.7343	18.3609	20.2832	0	0	35.962	-513.852	18.1894	0
860	0	0	860	1	395.341	226.523	168.819	0	0	-8.65029	27.8442	267.647	285.029	9874.99	10536.1	-267.647	0	10.0252	16.2274	19.3631	0	0	27.3616	-492.776	39.9303	0
862	0	0	862	1	474.277	273.614	200.663	0	0	-16.513	124.038	470.459	433.183	9982.51	10439.9	-470.459	0	17.4315	17.5228	20.6347	0	0	21.3815	-500.09	31.7079	0
867	0	0	867	1	545.874	314.583	231.291	0	0	50.1894	38.1462	437.681	438.841	10015.5	10426.2	-437.681	0	17.003	16.9996	20.1096	0	0	22.645	-498.174	25.7528	0
868	0	0	868	1	603.333	372.133	231.2	0	0	148.133	-11.0728	434.049	503.507	10017.2	10375.7	-434.049	0	19.6512	17.1711	19.8459	0	0	43.3518	-509.258	22.4449	0
871	0	0	871	1	611.669	387.017	224.652	0	0	148.212	-27.7219	364.521	426.105	9917.45	10492	-364.521	0	15.8676	18.1951	20.0713	0	0	42.0257	-509.894	22.3054	0
872	0	0	872	1	529.346	316.169	213.177	0	0	51.9266	-9.98901	493.004	514.842	9914.07	10474.3	-493.004	0	21.1015	17.4462	18.8233	0	0	42.4276	-507.935	26.6649	0
873	0	0	873	1	512.42	315.548	196.872	0	0	48.296	25.6063	353.494	472.19	10017.4	10438.7	-353.494	0	17.2351	17.3145	20.9544	0	0	39.8571	-509.361	28.4494	0
874	0	0	874	1	620.897	412.77	208.127	0	0	57.1811	38.1276	397.74	501.694	10008.5	10426.2	-397.74	0	18.84	18.1092	20.1674	0	0	36.8555	-509.872	21.8562	0
876	0	0	876	1	535.339	315.907	219.431	0	0	114.764	7.88466	265.201	478.878	9950.9	10456.4	-265.201	0	16.6452	16.7613	18.8051	0	0	32.8984	-499.901	26.0513	0
877	0	0	877	1	633.349	386.2	247.149	0	0	42.7142	38.2614	363.67	485.222	9923.29	10426	-363.67	0	17.8153	17.4229	19.1596	0	0	30.1258	-501.442	20.9459	0
878	0	0	878	1	648.881	333.618	315.263	0	0	75.8348	1.24826	413.004	711.749	9890.17	10463.1	-413.004	0	27.1882	15.9365	19.0691	0	0	27.3007	-501.532	19.9631	0
879	0	0	879	1	492.488	300.323	192.166	0	0	36.1249	79.0286	403.111	377.637	9929.88	10484.9	-403.111	0	14.23	17.262	19.0751	0	0	31.6482	-499.857	29.4962	0
880	0	0	880	1	496.593	264.215	232.378	0	0	39.2613	26.0635	375.729	453.776	9926.74	10438.2	-375.729	0	16.8424	16.1355	19.2287	0	0	33.5826	-499.19	28.816	0
881	0	0	881	1	565.293	338.435	226.857	0	0	19.2887	30.9732	473.569	555.326	9847.05	10533	-473.569	0	22.2968	16.8369	18.831	0	0	38.9274	-505.24	24.2067	0
883	0	0	883	1	694.52	424.348	270.172	0	0	67.4258	35.789	485.104	728.079	9898.57	10428.5	-485.104	0	29.2601	17.3318	19.0376	0	0	53.0501	-517.344	18.4899	0
887	0	0	887	1	591.337	328.6	262.736	0	0	54.5552	29.7011	301.733	453.054	10011.1	10434.6	-301.733	0	16.0016	17.2841	21.0598	0	0	30.6178	-505.203	23.3445	0
889	0	0	889	1	626.201	391.988	234.213	0	0	47.3068	45.891	332.926	552.86	9918.69	10518.1	-332.926	0	19.8624	18.6904	19.3301	0	0	56.0077	-518.103	21.5641	0
890	0	0	890	1	561.488	295.836	265.652	0	0	34.3948	-5.71797	224.167	463.419	9931.61	10569.7	-224.167	0	15.9689	17.8398	18.6923	0	0	41.6413	-506.01	24.6581	0
891	0	0	891	1	598.024	364.21	233.814	0	0	-16.2317	-8.22686	390.369	594.738	9982.23	10472.5	-390.369	0	22.7765	16.4585	18.6645	0	0	45.47	-507.649	22.3045	0
893	0	0	893	1	601.66	397.999	203.661	0	0	84.289	-29.7571	422.291	502.523	9881.71	10494.1	-422.291	0	19.508	17.3142	19.4407	0	0	36.8576	-505.736	22.4802	0
894	0	0	894	1	488.132	328.924	159.208	0	0	-6.6009	1.42919	416.113	329.731	9872.94	10462.9	-416.113	0	12.8099	16.7605	18.815	0	0	28.9468	-495.504	29.609	0
895	0	0	895	1	507.637	318.388	189.25	0	0	37.1237	-44.3786	457.14	491.98	9928.88	10508.7	-457.14	0	19.8547	17.4756	18.7633	0	0	54.5095	-512.261	28.2515	0
897	0	0	897	1	566.323	406.831	159.493	0	0	2.5595	62.3691	517.461	511.515	9963.44	10401.9	-517.461	0	21.303	17.6121	20.2562	0	0	29.8696	-505.495	24.6784	0
898	0	0	898	1	533.394	324.404	208.989	0	0	41.6244	-53.8744	267.38	486.544	9824.72	10617.8	-267.38	0	17.28	19.2935	20.2284	0	0	55.4386	-521.916	27.2908	0
901	0	0	901	1	604.147	412.915	191.232	0	0	39.121	14.8383	379.515	638.522	9827.22	10549.1	-379.515	0	23.814	17.7899	19.4819	0	0	49.5834	-515.659	22.4716	0
902	0	0	902	1	678.676	451.724	226.952	0	0	29.7659	32.5259	456.461	652.648	9936.23	10431.8	-456.461	0	25.7779	17.6832	19.2456	0	0	58.167	-519.195	19.1602	0
903	0	0	903	1	524.54	301.172	223.368	0	0	66.6311	-21.3357	449.728	480.348	9899.37	10485.6	-449.728	0	19.0283	18.1687	19.3398	0	0	37.8035	-507.567	27.3606	0
904	0	0	904	1	711.691	463.598	248.093	0	0	87.7914	26.1066	476.288	556.905	9977.87	10438.2	-476.288	0	22.2274	15.8354	18.5728	0	0	43.3726	-504.275	17.5882	0
905	0	0	905	1	576.944	344.57	232.374	0	0	35.661	10.8428	287.754	453.251	9930.34	10453.5	-287.754	0	15.9814	17.7441	19.9946	0	0	40.8066	-508.534	24.0317	0
907	0	0	907	1	699.852	414.319	285.533	0	0	51.6964	27.2439	367.257	542.169	10014	10437.1	-367.257	0	19.9633	17.8579	19.7125	0	0	61.5022	-519.535	18.4964	0
909	0	0	909	1	466.491	282.79	183.702	0	0	18.2812	23.987	248.398	430.16	9947.72	10540	-248.398	0	14.921	18.4722	20.2843	0	0	45.735	-513.354	32.7109	0
911	0	0	911	1	575.546	376.947	198.599	0	0	23.1206	23.7248	367.731	569.257	9942.88	10540.2	-367.731	0	21.0787	17.3867	19.4168	0	0	57.1862	-516.682	23.8919	0
912	0	0	912	1	548.616	337.659	210.958	0	0	107.398	36.7323	425.082	513.941	9958.26	10427.6	-425.082	0	19.6524	18.0507	19.2307	0	0	52.659	-514.846	25.6498	0
913	0	0	913	1	446.434	306.175	140.259	0	0	68.1862	-49.8282	449.151	405.319	9997.47	10414.5	-449.151	0	16.2226	16.4244	19.4854	0	0	35.8123	-501.479	33.6782	0
914	0	0	914	1	489.637	363.665	125.972	0	0	8.85872	89.5556	474.325	363.702	9957.14	10474.4	-474.325	0	14.5603	18.8705	19.741	0	0	47.3492	-512.31	30.4962	0
915	0	0	915	1	554.308	315.485	238.823	0	0	72.6657	-26.7797	397.605	625.133	9893.33	10491.1	-397.605	0	23.8009	18.021	20.2672	0	0	46.2975	-516.896	25.5333	0
916	0	0	916	1	725.131	404.298	320.833	0	0	101.007	-4.50186	351.131	704.71	9964.65	10468.8	-351.131	0	25.7517	16.6214	19.0371	0	0	53.704	-514.949	17.3565	0
918	0	0	918	1	501.066	309.549	191.517	0	0	-76.4767	49.2813	510.056	372.847	9942.82	10415	-510.056	0	15.9513	17.0072	19.2218	0	0	44.5612	-504.785	28.7519	0
920	0	0	920	1	429.491	252.964	176.527	0	0	39.0554	2.40876	192.251	288.584	9926.94	10561.6	-192.251	0	9.82594	17.4187	20.3712	0	0	28.032	-499.17	36.3965	0
921	0	0	921	1	473.195	249.972	223.224	0	0	-4.9884	75.1306	344.795	284.906	9771.67	10588.5	-344.795	0	10.4057	17.8317	19.9505	0	0	35.9221	-502.813	31.7027	0
922	0	0	922	1	540.616	307.325	233.291	0	0	69.8616	17.896	389.109	464.501	9796.48	10546.1	-389.109	0	17.3705	17.3715	20.0394	0	0	41.0573	-508.552	26.1902	0
923	0	0	923	1	571.027	386.15	184.877	0	0	75.7348	83.1846	523.43	539.553	9890.27	10480.8	-523.43	0	22.2535	17.7685	20.2441	0	0	42.2718	-512.387	24.437	0
924	0	0	924	1	686.347	415.741	270.606	0	0	58.7548	-26.3498	200.843	630.881	9807.59	10590.3	-200.843	0	21.6225	18.6811	19.5002	0	0	48.128	-516.929	19.0899	0
925	0	0	925	1	453.5	251.555	201.945	0	0	-53.1165	59.3386	283.953	388.102	9919.46	10504.6	-283.953	0	13.9308	17.6904	19.8122	0	0	37.1556	-505.269	33.5738	0
928	0	0	928	1	494.702	332.371	162.331	0	0	9.00769	61.7907	524.821	382.851	9857.33	10502.2	-524.821	0	16.0196	18.6307	20.4045	0	0	36.5216	-507.767	30.182	0
930	0	0	930	1	411.239	190.506	220.733	0	0	44.4096	-12.579	326.883	269.266	9821.93	10576.5	-326.883	0	9.74343	17.6475	19.781	0	0	44.8198	-506.212	38.6149	0
931	0	0	931	1	575.896	326.923	248.972	0	0	179.024	39.1827	439.234	360.618	9986.3	10425.1	-439.234	0	14.0407	18.1368	19.7077	0	0	61.5258	-516.464	24.125	0
934	0	0	934	1	465.283	300.102	165.181	0	0	74.9776	8.90995	387.287	330.604	9791.36	10555.1	-387.287	0	12.3653	18.1308	19.3775	0	0	37.831	-504.552	32.3859	0
935	0	0	935	1	491.541	296.258	195.283	0	0	77.8505	-24.2977	290.225	444.379	9888.15	10488.6	-290.225	0	15.7485	16.1902	18.8745	0	0	23.3965	-493.25	29.1421	0
937	0	0	937	1	669.824	425.399	244.425	0	0	58.2045	19.7247	443.334	557.112	9907.8	10444.6	-443.334	0	21.7323	16.9432	18.5945	0	0	45.9956	-507.792	19.2527	0
940	0	0	940	1	580.623	370.111	210.513	0	0	38.6708	6.34506	449.438	542.438	9927.33	10458	-449.438	0	21.3882	16.3026	18.264	0	0	32.4185	-499.358	23.0845	0
944	0	0	944	1	535.603	313.273	222.33	0	0	62.7042	3.69306	443.157	616.397	9903.3	10460.6	-443.157	0	24.1195	16.0982	17.9227	0	0	42.0143	-504.019	25.6118	0
947	0	0	947	1	612.819	375.082	237.737	0	0	83.8031	10.0338	294.275	550.926	9882.2	10553.9	-294.275	0	19.402	17.0491	20.0589	0	0	38.9377	-508.988	21.9894	0
951	0	0	951	1	600.428	371.09	229.338	0	0	9.0337	57.2695	301.73	640.233	9956.97	10506.7	-301.73	0	22.7295	18.7493	19.4432	0	0	53.1977	-519.766	22.8691	0
956	0	0	956	1	487.214	333.138	154.076	0	0	18.3361	62.7627	525.189	496.811	9848	10501.2	-525.189	0	20.7444	17.7349	19.2034	0	0	47.9466	-511.616	30.1495	0
958	0	0	958	1	857.43	467.998	389.432	0	0	-21.2537	-1.01732	323.782	868.188	9987.25	10465.3	-323.782	0	31.7388	18.1902	19.0889	0	0	82.4326	-536.828	14.1641	0
959	0	0	959	1	472.669	278.934	193.735	0	0	21.029	-22.6538	444.848	436.198	9944.97	10487	-444.848	0	17.339	17.6449	19.0751	0	0	48.6521	-508.636	31.3894	0
961	0	0	961	1	477.883	308.886	168.998	0	0	-23.8454	2.26314	341.675	413.698	9890.19	10462	-341.675	0	15.3004	16.7483	17.7032	0	0	33.7118	-496.151	30.1294	0
963	0	0	963	1	849.823	550.505	299.319	0	0	8.8437	42.1609	333.977	855.942	9857.5	10621.5	-333.977	0	31.0043	19.0089	19.6998	0	0	67.0717	-531.285	14.4834	0
965	0	0	965	1	691.415	435.605	255.81	0	0	79.5144	-41.5102	391.891	678.929	9886.49	10505.8	-391.891	0	25.8625	17.3302	18.9544	0	0	68.5469	-524.692	18.5863	0
966	0	0	966	1	688.411	412.16	276.251	0	0	24.9366	17.84	324.154	718.164	9941.06	10546.1	-324.154	0	25.8553	18.191	19.7633	0	0	73.8534	-530.034	18.9719	0
967	0	0	967	1	542.867	324.166	218.7	0	0	99.0289	7.18025	347.138	480.566	9966.63	10457.1	-347.138	0	17.4669	16.133	17.6899	0	0	27.3838	-493.677	25.0965	0
969	0	0	969	1	592.68	350.394	242.285	0	0	-14.2584	105.144	260.342	393.297	9880.6	10658.1	-260.342	0	13.7846	18.936	20.0092	0	0	65.6361	-522.201	23.4455	0
972	0	0	972	1	399.934	227.817	172.116	0	0	56.619	-55.3264	246.591	229.939	9809.72	10718.9	-246.591	0	8.08362	18.2582	20.6142	0	0	34.7631	-503.684	40.9188	0
974	0	0	974	1	389.781	234.591	155.191	0	0	-71.7337	52.9457	428.327	319.298	9938.07	10511	-428.327	0	12.7344	17.1645	19.514	0	0	42.4808	-504.925	41.3554	0
976	0	0	976	1	511.746	292.241	219.505	0	0	-30.9731	-0.218734	214.906	470.306	9897.31	10564.2	-214.906	0	16.3939	17.067	20.135	0	0	40.0793	-506.769	28.195	0
978	0	0	978	1	527.521	257.05	270.471	0	0	-18.6959	74.6942	122.255	358.145	9785.38	10688.6	-122.255	0	12.1026	17.9399	20.3715	0	0	39.9198	-507.57	27.3564	0
979	0	0	979	1	502.601	267.889	234.712	0	0	68.5516	13.6708	324.164	363.824	9797.79	10649.9	-324.164	0	13.0317	18.3934	19.6128	0	0	43.6698	-507.55	29.1989	0
980	0	0	980	1	607.11	339.319	267.792	0	0	-16.8033	34.4293	327.309	571.947	9883.14	10529.5	-327.309	0	20.7956	17.8139	19.8955	0	0	36.1886	-509.302	22.4123	0
981	0	0	981	1	648.755	405.113	243.642	0	0	2.8875	36.6005	334.999	474.818	9863.45	10527.4	-334.999	0	17.2466	17.5933	19.7013	0	0	39.6849	-507.854	20.412	0
982	0	0	982	1	587.249	355.724	231.525	0	0	-2.03653	37.972	259.051	411.474	9968.04	10426.3	-259.051	0	14.3775	16.6478	18.0995	0	0	38.6786	-498.921	22.7811	0
983	0	0	983	1	593.669	409.761	183.907	0	0	51.4626	70.5476	470.458	573.084	10014.2	10393.8	-470.458	0	22.7001	15.3118	18.3717	0	0	35.6699	-498.704	22.1877	0
985	0	0	985	1	449.362	277.99	171.372	0	0	72.6149	-61.9873	437.282	336.064	9993.05	10426.6	-437.282	0	13.3898	15.9311	18.8609	0	0	52.3094	-503.61	32.9337	0
986	0	0	986	1	446.902	317.285	129.618	0	0	50.9167	74.2421	414.047	350.881	9815.42	10489.7	-414.047	0	13.3014	17.7734	19.9847	0	0	43.5609	-508.399	34.3833	0
988	0	0	988	1	548.911	339.345	209.566	0	0	-0.470177	237.166	347.129	329.734	9866.81	10625.8	-347.129	0	12.4334	18.6381	20.8636	0	0	38.5795	-508.846	26.1999	0
989	0	0	989	1	499.027	337.315	161.712	0	0	137.267	89.4517	557.062	446.332	9928.39	10474.5	-557.062	0	18.942	16.4887	19.223	0	0	37.1313	-501.905	28.7405	0
990	0	0	990	1	544.858	346.364	198.495	0	0	33.9595	8.51455	261.471	474.219	9932.04	10555.4	-261.471	0	16.5305	19.2996	20.0763	0	0	44.944	-515.162	26.4533	0
991	0	0	991	1	476.483	297.2	179.282	0	0	28.7849	-17.1282	346.125	341.212	9837.56	10581.1	-346.125	0	12.5493	18.2312	19.6102	0	0	30.9939	-501.517	31.4255	0
994	0	0	994	1	616.073	394.547	221.526	0	0	107.624	-37.6469	406.076	588.687	9858.38	10501.9	-406.076	0	22.6235	17.0101	19.4595	0	0	48.7958	-512.554	21.7082	0
996	0	0	996	1	566.963	315.581	251.382	0	0	10.431	-52.8562	174.461	429.451	9855.91	10616.8	-174.461	0	14.8344	18.0949	19.6295	0	0	38.1027	-507.114	24.6198	0
997	0	0	997	1	600.862	341.607	259.254	0	0	64.6538	20.5409	257.62	407.672	9901.35	10543.4	-257.62	0	14.1086	17.8036	20.2564	0	0	55.9844	-513.782	22.8018	0
1001	0	0	1001	1	549.057	314.056	235	0	0	42.6379	62.2943	419.217	394.084	9823.7	10501.7	-419.217	0	15.0275	17.1792	19.1924	0	0	28.346	-498.245	25.3739	0
1002	0	0	1002	1	543.4	349.743	193.657	0	0	113.998	23.0067	504.289	529.85	9951.66	10441.3	-504.289	0	21.6561	17.071	18.9013	0	0	44.4655	-508.223	25.6338	0
1004	0	0	1004	1	497.161	277.97	219.191	0	0	165.816	-53.2047	236.449	501.486	9899.84	10517.5	-236.449	0	17.6252	16.9458	18.7286	0	0	28.3839	-499.197	28.8981	0
1005	0	0	1005	1	491.081	289.782	201.299	0	0	-17.3016	64.2342	528.976	322.436	9983.3	10400.1	-528.976	0	13.6434	15.8759	19.2683	0	0	46.9468	-501.97	29.186	0
1009	0	0	1009	1	535.716	300.58	235.136	0	0	81.7226	5.84794	296.969	351.76	9983.94	10458.5	-296.969	0	12.4164	16.5335	18.6476	0	0	39.5588	-499.695	25.919	0
1010	0	0	1010	1	570.84	332.032	238.808	0	0	70.6635	-19.4586	264.54	493.49	9795.68	10583.4	-264.54	0	17.261	17.0686	18.7136	0	0	53.4996	-510.036	23.919	0
1011	0	0	1011	1	526.025	368.377	157.649	0	0	162.082	-92.2284	399.867	441.381	9903.58	10556.5	-399.867	0	17.4115	17.4049	18.3318	0	0	50.0826	-507.891	26.7503	0
1012	0	0	1012	1	619.628	382.617	237.011	0	0	80.804	7.73822	258.065	650.7	9885.2	10556.2	-258.065	0	22.549	16.9784	18.6791	0	0	34.0965	-505.234	21.3825	0
1013	0	0	1013	1	511.265	304.072	207.193	0	0	88.4195	31.8271	176.125	274.733	9777.92	10731.5	-176.125	0	9.24772	19.1221	20.3962	0	0	43.1868	-510.069	28.9623	0
1015	0	0	1015	1	449.249	291.769	157.48	0	0	111.833	31.6063	274.479	311.125	9854.17	10632	-274.479	0	10.8175	16.9663	18.1283	0	0	49.2194	-502.765	33.1042	0
1016	0	0	1016	1	658.181	391.914	266.267	0	0	67.4784	16.1504	414.155	535.654	9798.86	10547.8	-414.155	0	20.4223	17.5095	20.2649	0	0	44.8309	-512.704	20.101	0
1018	0	0	1018	1	490.888	325.158	165.73	0	0	26.9708	86.2184	514.486	457.528	9939.03	10477.7	-514.486	0	18.8584	15.3481	17.8487	0	0	29.2028	-492.126	28.5879	0
1019	0	0	1019	1	485.599	295.794	189.805	0	0	72.6409	59.5067	253.744	331.056	9893.36	10504.5	-253.744	0	11.3918	17.0669	19.5388	0	0	42.6275	-504.723	30.1613	0
1020	0	0	1020	1	492.627	211.191	281.436	0	0	39.826	98.3335	242.94	376.439	9826.51	10565.3	-242.94	0	12.9489	16.8364	19.728	0	0	34.1382	-500.949	29.5359	0
1022	0	0	1022	1	656.533	452.1	204.433	0	0	110.63	3.23319	396.832	557.779	9855.37	10560.7	-396.832	0	21.0207	16.7994	18.1743	0	0	43.2745	-504.365	19.6702	0
1023	0	0	1023	1	555.914	389.832	166.082	0	0	47.0128	-56.9774	270.085	486.762	9819.33	10720.6	-270.085	0	17.3182	18.2651	18.9861	0	0	46.1718	-511.529	25.1819	0
1024	0	0	1024	1	542.572	337.408	205.164	0	0	-39.4225	51.5058	465.319	435.268	9905.76	10512.5	-465.319	0	17.6218	16.9288	18.3758	0	0	29.9727	-497.436	25.5133	0
1025	0	0	1025	1	608.035	361.429	246.607	0	0	81.8168	35.8115	258.029	568.205	9884.18	10627.8	-258.029	0	19.6104	17.185	18.9387	0	0	43.1176	-508.769	22.0312	0
1027	0	0	1027	1	407.21	262.714	144.497	0	0	15.0863	73.9676	345.176	219.282	9851.25	10589.7	-345.176	0	7.97077	17.7094	19.2313	0	0	29.2606	-495.917	38.9531	0
1029	0	0	1029	1	458.265	292.037	166.228	0	0	38.1281	61.0112	413.338	412.934	9927.87	10502.9	-413.338	0	15.6899	16.9951	18.6413	0	0	31.1714	-498.301	32.385	0
1030	0	0	1030	1	595.582	350.638	244.944	0	0	36.0858	50.4179	238.857	539.519	9929.91	10513.5	-238.857	0	18.5426	16.3732	18.3342	0	0	39.6971	-503.116	22.3385	0
1032	0	0	1032	1	548.429	326.639	221.79	0	0	138.764	-23.0931	306.889	476.497	9827.24	10587.1	-306.889	0	17.0592	16.9965	20.0255	0	0	43.2043	-508.538	25.5663	0
1033	0	0	1033	1	605.727	369.348	236.38	0	0	70.0217	16.313	298.267	599.997	9895.98	10547.6	-298.267	0	21.1659	17.3224	18.8264	0	0	43.2402	-509.506	22.1523	0
1035	0	0	1035	1	532.754	319.774	212.98	0	0	31.9736	-50.0144	368.927	541.667	9834.37	10514.3	-368.927	0	20.4616	16.6234	17.7571	0	0	36.0583	-501.187	25.9072	0
1037	0	0	1037	1	601.023	426.488	174.536	0	0	102.874	28.253	443.582	619.582	9863.13	10535.7	-443.582	0	24.0686	16.3741	18.4514	0	0	31.3109	-501.352	22.0915	0
1040	0	0	1040	1	489.314	343.565	145.749	0	0	74.4284	-24.1065	273.985	392.977	9791.91	10687.7	-273.985	0	13.8184	19.2783	19.9711	0	0	41.7894	-511.41	30.7359	0
1041	0	0	1041	1	489.794	283.459	206.335	0	0	35.2388	27.1349	489.592	444.359	9930.76	10437.2	-489.592	0	18.0356	16.0371	18.284	0	0	37.7455	-497.532	29.0521	0
1043	0	0	1043	1	486.452	244.042	242.41	0	0	56.6004	10.7737	477.851	286.464	9909.4	10453.5	-477.851	0	11.5179	15.5555	18.6627	0	0	31.6747	-490.838	29.2727	0
1044	0	0	1044	1	712.526	414.602	297.923	0	0	87.8735	23.901	346.454	720.628	9878.13	10540.1	-346.454	0	26.1026	16.8659	18.5042	0	0	55.919	-516.691	17.7217	0
1046	0	0	1046	1	512.479	313.385	199.094	0	0	-2.60036	91.8718	281.945	318.694	9868.94	10571.7	-281.945	0	11.2309	17.1994	19.5168	0	0	39.6291	-503.061	28.009	0
1048	0	0	1048	1	481.21	315.577	165.633	0	0	91.8959	-15.4724	384.878	411.53	9874.1	10479.8	-384.878	0	15.4499	16.082	18.1329	0	0	47.3748	-501.7	29.7426	0
1049	0	0	1049	1	529.004	301.63	227.374	0	0	68.0819	22.6594	299.722	461.5	9897.92	10541.3	-299.722	0	16.2783	17.5178	19.1929	0	0	27.1297	-500.251	26.8096	0
1050	0	0	1050	1	373.092	198.757	174.335	0	0	-34.3586	7.35564	484.786	293.38	10000.4	10357.3	-484.786	0	12.1465	14.9094	16.8065	0	0	31.4057	-484.551	41.2938	0
1052	0	0	1052	1	627.359	346.714	280.644	0	0	72.6645	153.611	334.304	468.752	9793.68	10709.3	-334.304	0	16.8807	17.9511	20.2929	0	0	40.9104	-510.369	21.5416	0
1053	0	0	1053	1	552.769	333.833	218.936	0	0	-21.6932	-8.32911	191.296	405.049	9888.03	10572.3	-191.296	0	13.9982	18.3056	19.1023	0	0	60.471	-515.13	25.4196	0
1055	0	0	1055	1	571.102	327.97	243.131	0	0	0.224142	48.335	320.781	460.561	9866.12	10515.6	-320.781	0	16.5742	15.8145	19.103	0	0	29.337	-496.439	23.6668	0
1056	0	0	1056	1	529.166	324.835	204.331	0	0	56.1366	56.2837	471.116	444.487	9909.86	10507.7	-471.116	0	17.6288	16.0767	20.2587	0	0	56.4976	-512.116	26.6355	0
1058	0	0	1058	1	446.252	286.212	160.039	0	0	111.531	-57.0606	285.881	255.735	9954.13	10421.7	-285.881	0	9.14324	16.0621	18.8309	0	0	29.9391	-491.187	33.3035	0
1059	0	0	1059	1	674.335	433.231	241.104	0	0	100.82	8.48971	321.227	583.57	9865.18	10555.5	-321.227	0	20.862	16.6729	18.6618	0	0	40.1405	-506.339	19.0442	0
1060	0	0	1060	1	482.126	295.144	186.983	0	0	-3.6268	-0.70231	262.904	388.594	9869.97	10564.7	-262.904	0	13.6855	17.299	18.4472	0	0	46.7202	-505.422	30.1978	0
1062	0	0	1062	1	541.661	294.039	247.621	0	0	45.4115	-2.8268	269.803	423.012	9920.59	10566.8	-269.803	0	14.808	17.6154	19.5924	0	0	29.882	-501.819	26.0772	0
1063	0	0	1063	1	606.582	330.349	276.233	0	0	95.002	50.8464	264.844	455.024	9871	10612.8	-264.844	0	15.7231	17.7376	18.7003	0	0	65.904	-515.492	22.1761	0
1065	0	0	1065	1	536.568	313.142	223.427	0	0	67.0438	-18.1148	270.868	426.883	9898.96	10582.1	-270.868	0	14.972	16.8216	18.6489	0	0	37.2996	-500.323	25.9463	0
1066	0	0	1066	1	508.753	319.462	189.29	0	0	258.046	-65.191	493.411	385.847	9907.27	10429.8	-493.411	0	16.6796	15.6038	18.4699	0	0	47.2342	-500.983	27.4763	0
1068	0	0	1068	1	517.774	338.431	179.343	0	0	7.44378	5.9905	474.519	529.957	9858.9	10458.3	-474.519	0	21.4735	16.6882	18.6645	0	0	32.4468	-501.061	27.2158	0
1069	0	0	1069	1	507.331	330.045	177.286	0	0	89.6025	79.4151	254.77	426.942	9876.4	10484.5	-254.77	0	14.6825	16.2639	18.9275	0	0	38.8787	-501.058	27.9306	0
1070	0	0	1070	1	445.224	260.263	184.961	0	0	38.7559	63.3029	344.151	434.425	9927.24	10500.7	-344.151	0	15.7166	16.0966	18.2666	0	0	30.4729	-494.693	33.2181	0
1071	0	0	1071	1	542.437	334.947	207.49	0	0	-46.7613	107.186	454.085	471.906	9913.1	10456.8	-454.085	0	18.9443	17.7042	19.301	0	0	51.1374	-512.471	25.9762	0
1072	0	0	1072	1	669.572	435.191	234.381	0	0	106.311	-9.63624	294.783	606.203	9859.69	10573.6	-294.783	0	21.4412	18.7345	18.6456	0	0	35.0315	-508.636	19.5928	0
1073	0	0	1073	1	648.523	356.933	291.59	0	0	69.3033	-27.7842	201.986	628.105	9896.7	10591.7	-201.986	0	21.5264	16.7459	17.8731	0	0	37.041	-503.162	19.9282	0
1074	0	0	1074	1	536.518	315.481	221.037	0	0	100.14	-14.601	533.646	350.813	9865.86	10478.9	-533.646	0	14.8677	17.216	20.2789	0	0	33.1677	-501.962	26.4824	0
1077	0	0	1077	1	560	321.596	238.404	0	0	10.4429	17.8062	378.041	449.766	9855.9	10546.2	-378.041	0	16.8424	17.2104	18.4467	0	0	29.428	-498.404	24.5252	0
1078	0	0	1078	1	392.303	241.457	150.846	0	0	-11.297	113.142	374.312	214.233	9777.98	10650.1	-374.312	0	8.00176	17.8827	20.4013	0	0	26.5398	-497.57	41.7866	0
1079	0	0	1079	1	541.441	305.777	235.664	0	0	-18.788	84.0039	383.041	392.276	9885.13	10579.6	-383.041	0	14.7661	16.3161	18.8376	0	0	51.7548	-505.883	25.5295	0
1082	0	0	1082	1	596.387	359.177	237.21	0	0	56.1896	41.5262	196.011	456.168	9909.81	10622.1	-196.011	0	15.4428	17.9746	19.3763	0	0	45.2497	-510.218	22.8901	0
1083	0	0	1083	1	624.5	408.602	215.898	0	0	-5.57028	37.391	378.222	577.728	9871.91	10526.6	-378.222	0	21.6584	16.7165	18.7269	0	0	32.4921	-501.759	21.1125	0
1084	0	0	1084	1	575.555	355.388	220.166	0	0	77.1522	-40.125	312.228	565.046	9888.85	10604.1	-312.228	0	20.3725	17.5966	19.9115	0	0	41.5217	-511.308	24.0554	0
1085	0	0	1085	1	447.239	261.14	186.099	0	0	21.8732	19.4795	353.428	394.932	9844.47	10544.5	-353.428	0	14.4941	16.9469	18.4491	0	0	26.0642	-494.786	33.4287	0
1086	0	0	1086	1	427.145	258.308	168.837	0	0	-1.60464	19.4138	401.422	385.645	9867.95	10544.5	-401.422	0	14.7348	14.9926	18.4327	0	0	26.6374	-489.211	34.7734	0
1087	0	0	1087	1	499.046	313.098	185.948	0	0	83.8269	2.77575	263.608	348.129	9882.17	10461.5	-263.608	0	12.102	18.0062	19.0593	0	0	33.6373	-501.131	29.1958	0
1090	0	0	1090	1	732.45	431.455	300.996	0	0	-9.42548	5.53853	300.775	771.305	9875.77	10558.4	-300.775	0	27.6826	17.9172	18.9877	0	0	48.0069	-517.634	17.3232	0
1091	0	0	1091	1	523.274	314.809	208.465	0	0	38.6511	33.631	284.351	381.568	9827.69	10630	-284.351	0	13.3796	19.6293	20.2627	0	0	35.4171	-510.31	28.1426	0
1092	0	0	1092	1	548.242	335.894	212.348	0	0	88.5125	-36.7198	302.63	550.717	9877.49	10600.7	-302.63	0	19.7154	17.9119	19.6356	0	0	35.5286	-508.363	25.7383	0
1093	0	0	1093	1	695.996	378.251	317.745	0	0	59.9567	25.7995	263.7	566.099	9906.04	10538.2	-263.7	0	19.6345	17.0835	19.6416	0	0	36.5988	-506.699	18.488	0
1094	0	0	1094	1	539.476	325.637	213.839	0	0	-40.346	82.1164	389.398	595.138	9906.69	10481.8	-389.398	0	22.6817	16.486	18.8034	0	0	54.6924	-512.03	25.6975	0
1095	0	0	1095	1	475.114	290.135	184.979	0	0	36.6835	27.4889	330.526	353.307	9829.66	10636.1	-330.526	0	12.7234	17.593	20.7691	0	0	26.6862	-501.076	31.6985	0
1096	0	0	1096	1	540.396	334.791	205.605	0	0	13.6002	23.5798	384.083	444.446	9852.74	10540.4	-384.083	0	16.6866	18.4632	19.9566	0	0	39.8801	-510.272	26.495	0
1098	0	0	1098	1	478.874	302.258	176.616	0	0	-16.3551	125.585	330.028	389.046	9783.04	10837	-330.028	0	14.1554	17.3392	19.9779	0	0	39.9455	-506.391	30.9997	0
1098	0	0	1098	1	402.512	217.714	184.798	0	0	344.569	-187.45	312.816	292.278	9920.41	10452.4	-312.816	0	12.8674	17.3676	18.7644	0	0	43.8985	-502.578	39.2237	0
1099	0	0	1099	1	653.647	372.326	281.32	0	0	48.3384	50.1176	320.26	465.462	9818	10513.8	-320.26	0	16.5866	16.6545	18.7973	0	0	40.8754	-503.414	19.8666	0
1100	0	0	1100	1	525.989	365.9	160.089	0	0	35.7108	56.1619	492.418	571.838	9830.63	10507.8	-492.418	0	23.1541	16.2178	17.4397	0	0	52.9146	-507.54	26.1577	0
1102	0	0	1102	1	602.923	377.764	225.159	0	0	21.2378	12.5528	295.889	548.394	9845.1	10551.4	-295.889	0	19.4608	18.3583	20.2463	0	0	40.8622	-512.423	22.8207	0
1103	0	0	1103	1	528.324	320.376	207.948	0	0	88.1619	-6.91075	258.202	375.61	9877.84	10570.9	-258.202	0	13.0527	17.7127	18.574	0	0	34.2605	-500.667	26.7456	0
1104	0	0	1104	1	484.681	307.861	176.82	0	0	127.73	-3.3387	507.559	397.224	10037.6	10368	-507.559	0	16.4027	15.1357	17.7423	0	0	49.3399	-499.742	28.9844	0
1105	0	0	1105	1	593.882	355.619	238.263	0	0	130.185	20.8986	285.986	475.093	9935.48	10543.1	-285.986	0	16.649	16.1409	17.4199	0	0	41.2055	-499.319	22.1753	0
1108	0	0	1108	1	470.649	266.284	204.365	0	0	5.08037	51.1093	481.989	428.099	9861.26	10512.9	-481.989	0	17.3142	15.9123	18.8762	0	0	19.8446	-490.938	30.8576	0
1109	0	0	1109	1	480.554	240.595	239.959	0	0	13.6956	114.096	266.778	415.544	9852.65	10549.5	-266.778	0	14.5098	17.8144	18.8729	0	0	34.7167	-503.064	30.6586	0
1110	0	0	1110	1	630.209	335.501	294.709	0	0	88.5668	149.833	434.168	568.464	9877.43	10513.8	-434.168	0	21.877	16.1626	19.3734	0	0	27.6295	-499.55	20.8579	0
1111	0	0	1111	1	563.692	427.443	136.25	0	0	106.429	41.1733	532.75	642.903	9859.57	10522.8	-532.75	0	26.83	14.9454	18.3099	0	0	58.365	-509.858	23.6737	0
1112	0	0	1112	1	618.439	360.037	258.403	0	0	68.3386	24.2133	231.22	460.947	9897.66	10639.4	-231.22	0	15.7837	17.3473	18.2369	0	0	25.9871	-496.207	21.4287	0
1113	0	0	1113	1	553.43	345.167	208.263	0	0	63.5946	28.207	374.791	512.42	9802.75	10635.4	-374.791	0	18.9404	17.2162	18.632	0	0	32.2831	-501.312	24.9714	0
1114	0	0	1114	1	669.877	421.35	248.527	0	0	84.2855	1.80867	288.578	765.27	9881.71	10562.2	-288.578	0	26.9163	16.9332	17.7706	0	0	55.0716	-514.795	19.1092	0
1115	0	0	1115	1	529.046	326.697	202.349	0	0	17.898	-7.60649	435.132	442.306	9948.1	10471.9	-435.132	0	17.3757	17.379	19.3494	0	0	26.2451	-499.245	26.8075	0
1116	0	0	1116	1	400.63	234.86	165.77	0	0	-8.81296	92.8461	458.504	299.124	9875.15	10471.1	-458.504	0	11.8826	17.2718	18.8811	0	0	42.3525	-502.591	39.4968	0
1117	0	0	1117	1	489.639	279.762	209.876	0	0	17.8968	33.334	309.412	438.868	9848.44	10530.6	-309.412	0	15.6502	15.975	18.4421	0	0	30.2709	-494.889	29.0916	0
1118	0	0	1118	1	525.344	329.778	195.567	0	0	93.6454	76.2926	437.039	399.534	9872.35	10487.7	-437.039	0	15.3557	17.3642	20.0443	0	0	33.3004	-503.192	27.2515	0
1119	0	0	1119	1	528.196	302.405	225.791	0	0	-3.27794	54.7062	366.31	502.478	9869.62	10509.3	-366.31	0	18.6314	18.0195	19.4606	0	0	25.3219	-501.765	27.0867	0
1120	0	0	1120	1	698.121	438.588	259.532	0	0	9.39165	36.101	426.387	715.959	9856.95	10527.9	-426.387	0	27.723	17.2678	18.679	0	0	43.9238	-512.072	18.2977	0
1122	0	0	1122	1	470.859	291.363	179.495	0	0	4.97671	-75.7575	332.133	427.117	9861.36	10540.1	-332.133	0	15.9946	15.8655	16.3532	0	0	40.6081	-493.831	29.9687	0
1123	0	0	1123	1	483.671	307.827	175.844	0	0	3.82278	7.85011	412.848	565.319	9862.52	10456.5	-412.848	0	21.8108	15.5258	18.0333	0	0	36.0093	-499.007	29.3006	0
1125	0	0	1125	1	541.649	359.756	181.893	0	0	-1.63301	57.0796	421.71	585.564	9867.97	10506.9	-421.71	0	22.5988	16.1757	18.0336	0	0	32.0991	-498.883	25.2731	0
1126	0	0	1126	1	505.815	331.748	174.067	0	0	89.3771	-19.8999	328.726	489.322	9876.62	10484.2	-328.726	0	17.6973	15.4064	17.5512	0	0	41.7607	-497.502	27.3681	0
1128	0	0	1128	1	589.731	386.096	203.635	0	0	49.9529	84.7594	529.285	604.12	9916.05	10479.2	-529.285	0	25.1152	14.7347	17.0417	0	0	38.7131	-496.767	21.9667	0
1129	0	0	1129	1	457.639	252.306	205.333	0	0	34.6262	-74.5494	291.02	385.525	9831.71	10538.9	-291.02	0	13.9919	16.7148	18.2948	0	0	41.9334	-501.134	32.2127	0
1131	0	0	1131	1	661.417	437.979	223.438	0	0	11.6927	-8.81385	347.668	577.117	9854.65	10473.1	-347.668	0	21.2747	15.8517	18.6258	0	0	47.9851	-506.836	19.3735	0
1132	0	0	1132	1	547.622	331.059	216.564	0	0	49.4567	18.889	338.773	463.321	9916.54	10545.1	-338.773	0	16.7647	18.2102	19.2219	0	0	34.7321	-506.325	25.755	0
1133	0	0	1133	1	660.78	403.684	257.096	0	0	34.375	23.9094	365.031	601.408	9931.63	10440.4	-365.031	0	22.1796	14.7537	17.5508	0	0	43.1022	-499.153	19.0042	0
1134	0	0	1134	1	578.982	337.508	241.474	0	0	67.8957	23.2306	351.838	499.189	9898.1	10540.7	-351.838	0	18.169	16.117	17.7421	0	0	51.6992	-505.895	23.0104	0
1135	0	0	1135	1	551.194	367.35	183.844	0	0	27.0448	24.3519	417.441	531.551	9839.3	10539.6	-417.441	0	20.4016	16.783	18.1348	0	0	28.2122	-497.916	24.8694	0
1137	0	0	1137	1	529.738	332.432	197.306	0	0	28.6836	22.0108	317.874	390.362	9937.32	10541.9	-317.874	0	13.9816	16.8295	17.3681	0	0	33.3077	-495.023	26.062	0
1141	0	0	1141	1	514.681	305.701	208.98	0	0	24.7611	-70.0691	298.524	480.358	9841.58	10634	-298.524	0	17.4991	16.392	18.5495	0	0	47.4509	-506.02	27.3163	0
1142	0	0	1142	1	632.645	367.449	265.196	0	0	27.6843	-16.2933	369.82	638.251	9838.66	10580.3	-369.82	0	23.8654	16.2174	18.0187	0	0	30.4491	-499.698	20.514	0
1143	0	0	1143	1	622.494	378.052	244.442	0	0	-33.4505	44.5882	361.676	661.597	9899.79	10519.4	-361.676	0	24.7148	17.2267	17.6199	0	0	24.3627	-498.548	21.0935	0
1147	0	0	1147	1	503.881	318.766	185.115	0	0	-4.29858	34.2547	387.475	465.59	9970.3	10430	-387.475	0	17.574	15.8483	17.3643	0	0	33.5442	-494.446	27.6023	0
1148	0	0	1148	1	604.794	329.667	275.126	0	0	44.0841	83.5907	262.789	417.202	9822.26	10679.7	-262.789	0	14.4431	16.3304	18.5829	0	0	46.0826	-502.772	21.9234	0
1151	0	0	1151	1	584.753	375.364	209.39	0	0	58.2317	85.1753	497.04	563.567	9907.77	10478.8	-497.04	0	22.7724	15.7475	18.6811	0	0	37.6949	-501.145	22.817	0
1153	0	0	1153	1	481.468	302.455	179.012	0	0	46.5372	41.9998	176.456	335.856	9819.8	10721.3	-176.456	0	11.3255	16.8784	18.3135	0	0	42.6231	-499.786	30.0636	0
1155	0	0	1155	1	623.627	416.136	207.491	0	0	-31.5083	50.6205	444.912	689.251	9897.85	10513.3	-444.912	0	27.3688	16.0587	17.543	0	0	51.798	-510.049	20.7838	0
1157	0	0	1157	1	367.061	200.23	166.831	0	0	158.258	-117.203	334.472	305.461	9807.74	10581.5	-334.472	0	11.6614	15.8089	17.6274	0	0	30.3468	-489.505	43.2819	0
1158	0	0	1158	1	570.277	329.524	240.753	0	0	17.0482	62.7123	251.334	466.375	9948.95	10501.2	-251.334	0	16.1484	17.0587	18.6575	0	0	32.9084	-500.48	23.9356	0
1159	0	0	1159	1	414.444	208.937	205.507	0	0	245.335	-172.137	214.233	265.28	9820.33	10536.8	-214.233	0	10.2351	14.6838	16.9273	0	0	50.8828	-492.492	35.5052	0
1160	0	0	1160	1	492.233	255.736	236.497	0	0	51.5285	93.4232	222.771	302.63	9914.47	10470.5	-222.771	0	10.323	16.4593	18.5771	0	0	44.458	-499.544	29.0885	0
1163	0	0	1163	1	570.394	363.395	206.999	0	0	-2.90478	102.321	299.495	574.749	9869.25	10661	-299.495	0	20.4401	17.1753	17.689	0	0	23.8397	-496.285	23.7304	0
1165	0	0	1165	1	658.737	430.858	227.879	0	0	16.1431	23.7433	341.708	639.679	9850.2	10639.9	-341.708	0	23.3051	17.4808	18.3718	0	0	48.4846	-512.783	19.7456	0
1166	0	0	1166	1	707.152	382.333	324.819	0	0	98.0985	57.563	276.889	601.304	9867.9	10606.1	-276.889	0	20.8766	17.0545	17.5881	0	0	34.7129	-501.875	17.789	0
1167	0	0	1167	1	569.978	416.967	153.011	0	0	28.2676	54.0839	465.355	497.085	9937.73	10509.9	-465.355	0	19.7182	16.111	18.2082	0	0	56.3846	-508.933	23.607	0
1169	0	0	1169	1	568.4	327.721	240.679	0	0	23.1657	31.7515	280.171	469.651	9843.18	10631.9	-280.171	0	16.4827	16.5691	19.375	0	0	34.2632	-501.41	24.0809	0
1170	0	0	1170	1	466.523	309.406	157.118	0	0	88.927	-50.3175	336.349	426.045	9777.41	10614.3	-336.349	0	15.6459	15.9801	18.8856	0	0	35.6043	-498.775	31.2704	0
1173	0	0	1173	1	492.508	283.941	208.567	0	0	39.6916	-60.2536	344.314	399.475	9926.31	10524.6	-344.314	0	14.8739	15.6033	17.4857	0	0	41.8027	-496.701	28.4366	0
1177	0	0	1177	1	467.574	267.017	200.557	0	0	44.7461	8.65011	268.695	304.366	9821.59	10555.3	-268.695	0	10.6261	16.6917	17.8246	0	0	52.6791	-502.894	31.0829	0
1179	0	0	1179	1	600.12	356.034	244.086	0	0	11.4531	80.9365	320.168	500.149	9755.23	10782	-320.168	0	17.916	18.3228	19.6395	0	0	54.8951	-518.133	22.8311	0
1181	0	0	1181	1	487.073	311.323	175.75	0	0	31.9689	26.0127	457.792	381.243	9934.03	10438.3	-457.792	0	15.0861	15.56	17.8416	0	0	43.3521	-497.487	28.9707	0
1182	0	0	1182	1	498.486	290.935	207.551	0	0	-12.2955	61.5093	250.043	484.508	9878.64	10602.1	-250.043	0	16.8891	16.5833	17.1763	0	0	38.1066	-498.247	28.1964	0
1184	0	0	1184	1	555.472	291.955	263.517	0	0	44.3314	28.3	375.05	541.173	9921.67	10436	-375.05	0	20.0535	16.1773	17.995	0	0	32.1238	-497.355	24.4127	0
1185	0	0	1185	1	443.21	255.26	187.95	0	0	100.499	-64.0539	287.379	289.581	9965.16	10528.4	-287.379	0	10.3891	15.1184	17.3466	0	0	26.2297	-483.876	32.6666	0
1188	0	0	1188	1	445.856	274.762	171.094	0	0	32.6213	59.759	262.218	379.505	9833.72	10504.2	-262.218	0	13.1615	15.1915	18.1344	0	0	46.2461	-497.714	32.7161	0
1190	0	0	1190	1	414.447	233.565	180.882	0	0	141.909	-74.5859	361.108	277.028	10023.4	10439.2	-361.108	0	10.4837	14.6711	18.072	0	0	41.3971	-491.572	35.9795	0
1194	0	0	1194	1	517.391	316.265	201.126	0	0	93.423	-48.9641	267.982	476.79	9872.58	10612.9	-267.982	0	16.8439	17.479	19.1483	0	0	45.7789	-508.968	27.6239	0
1197	0	0	1197	1	578.975	345.472	233.503	0	0	-16.4549	50.0457	277.898	558.592	9882.8	10613.6	-277.898	0	19.7402	16.7579	18.1199	0	0	31.3595	-500.081	23.2532	0
1198	0	0	1198	1	438.629	296.23	142.399	0	0	30.2278	29.7239	449.249	418.547	9836.11	10534.2	-449.249	0	16.443	17.2781	18.6799	0	0	27.4155	-497.572	34.5957	0
1200	0	0	1200	1	563.169	344.148	219.021	0	0	-13.8153	92.5453	442.453	535.302	9880.16	10471.4	-442.453	0	21.031	16.756	19.1467	0	0	51.6644	-511.277	24.3837	0
1202	0	0	1202	1	467.292	259.672	207.62	0	0	47.5838	10.9987	210.794	337.229	9818.76	10553	-210.794	0	11.515	16.1859	18.0991	0	0	34.2671	-494.025	31.0132	0
1206	0	0	1206	1	696.143	427.516	268.628	0	0	37.4921	14.7522	334.003	574.624	9828.85	10549.2	-334.003	0	20.7802	16.7135	18.3811	0	0	37.2067	-502.547	18.2257	0
1207	0	0	1207	1	555.593	349.726	205.867	0	0	1.61801	28.6911	236.437	436.137	9864.72	10535.3	-236.437	0	15.1071	17.1734	18.438	0	0	29.2961	-497.68	24.7795	0
1208	0	0	1208	1	480.773	289.674	191.099	0	0	121.05	-59.7984	374.013	374.516	9844.95	10524.1	-374.013	0	14.1832	16.6988	17.7827	0	0	48.848	-502.934	29.8863	0
1209	0	0	1209	1	484.872	301.42	183.453	0	0	98.7402	-42.4006	337.54	454.363	9767.6	10606.4	-337.54	0	16.6463	16.0106	16.6157	0	0	37.5694	-494.609	28.9171	0
1214	0	0	1214	1	651.484	448.548	202.936	0	0	-6.3579	-39.82	398.849	706.817	9872.7	10504.1	-398.849	0	27.441	16.2147	17.9242	0	0	33.9246	-502.582	19.7146	0
1215	0	0	1215	1	535.328	285.296	250.032	0	0	97.6998	-55.7227	274.215	332.126	9868.3	10619.7	-274.215	0	11.7973	16.4494	17.845	0	0	34.1011	-494.066	25.7106	0
1216	0	0	1216	1	704.228	438.036	266.192	0	0	70.43	0.430135	338.281	617.04	9895.57	10463.9	-338.281	0	22.3559	16.8019	18.6069	0	0	30.5967	-501.546	18.0007	0
1218	0	0	1218	1	526.02	320.163	205.857	0	0	57.8451	28.7828	340.224	445.942	9808.5	10535.2	-340.224	0	16.109	16.9457	18.6159	0	0	34.4627	-500.463	26.6931	0
1219	0	0	1219	1	589.575	356.513	233.062	0	0	102.357	15.7386	387.071	411.971	9863.64	10448.6	-387.071	0	15.3698	17.3988	18.8179	0	0	42.6668	-505.373	22.9937	0
1221	0	0	1221	1	676.678	355.596	321.082	0	0	42.8454	50.3313	240.323	498.419	9823.5	10712.9	-240.323	0	17.1227	17.5583	19.7214	0	0	53.7049	-515.082	19.2908	0
1225	0	0	1225	1	572.755	294.66	278.095	0	0	86.0478	18.5936	274.5	456.473	9979.61	10445.7	-274.5	0	15.8987	16.1523	18.3736	0	0	24.437	-493.125	23.5004	0
1227	0	0	1227	1	626.671	361.35	265.321	0	0	6.86519	138.781	311.616	444.54	9759.82	10823.8	-311.616	0	15.9291	17.484	20.6014	0	0	81.2846	-528.41	21.5306	0
1229	0	0	1229	1	535.29	283.146	252.143	0	0	50.9016	-3.82799	370.227	319.432	9815.44	10468.1	-370.227	0	11.8639	18.0135	19.5409	0	0	27.1759	-498.817	26.6089	0
1230	0	0	1230	1	646.859	407.611	239.248	0	0	65.5039	74.3094	237.292	464.162	9800.84	10589.3	-237.292	0	15.8798	18.2473	18.4873	0	0	38.5068	-505.328	20.3979	0
1237	0	0	1237	1	531.573	274.828	256.745	0	0	6.555	45.5526	317.179	455.222	9859.79	10518.4	-317.179	0	16.3256	16.8208	18.2908	0	0	23.6791	-494.369	26.1865	0
1240	0	0	1240	1	502.843	318.636	184.207	0	0	27.8124	36.0637	344.848	502.96	9838.53	10527.9	-344.848	0	18.2854	16.089	18.7532	0	0	47.8557	-505.741	28.1674	0
1241	0	0	1241	1	469.54	327.388	142.153	0	0	0.51535	62.1805	456.759	327.35	9865.83	10501.8	-456.759	0	12.9707	17.4424	18.6058	0	0	36.2355	-499.508	31.4484	0
1243	0	0	1243	1	510.243	295.367	214.876	0	0	61.0271	-34.7638	229.462	448.134	9805.31	10698.4	-229.462	0	15.5365	15.904	17.0359	0	0	39.2204	-496.484	27.0534	0
1244	0	0	1244	1	362.228	204.953	157.275	0	0	-99.3279	44.3762	432.915	207.107	9965.67	10419.9	-432.915	0	8.42894	16.737	17.4005	0	0	38.5385	-492.176	44.5705	0
1246	0	0	1246	1	548.054	342.139	205.915	0	0	95.6557	-29.2234	201.428	405.852	9870.34	10593.2	-201.428	0	13.9026	16.8562	17.9711	0	0	43.7172	-502.394	25.0425	0
1248	0	0	1248	1	405.219	223.18	182.04	0	0	141.631	-18.9933	213.483	282.243	9824.37	10583	-213.483	0	9.70476	16.5572	18.1502	0	0	32.6254	-492.892	38.1569	0
1249	0	0	1249	1	577.57	379.172	198.398	0	0	4.36111	74.7134	500.508	632.257	9861.98	10489.2	-500.508	0	25.9129	16.2728	17.374	0	0	26.257	-495.966	23.041	0
1250	0	0	1250	1	505.555	296.084	209.471	0	0	183.884	-57.6595	300.616	364.515	9782.12	10621.6	-300.616	0	13.2634	14.9899	17.8671	0	0	37.9978	-492.541	27.3391	0
1251	0	0	1251	1	510.028	334.085	175.942	0	0	71.6797	34.0158	419.186	313.945	9894.32	10529.9	-419.186	0	11.9713	17.0484	17.9231	0	0	31.7168	-494.357	27.6871	0
1252	0	0	1252	1	487.51	257.331	230.179	0	0	25.7878	0.688368	307.369	399.252	9840.55	10563.3	-307.369	0	14.2782	15.4187	17.2491	0	0	26.8577	-488.062	28.7004	0
1256	0	0	1256	1	536.57	359.327	177.244	0	0	-7.81445	82.9822	502.254	471.546	9874.16	10481	-502.254	0	19.4134	16.0223	17.8345	0	0	44.3121	-500.93	25.5041	0
1257	0	0	1257	1	517.274	328.64	188.634	0	0	61.5346	8.5758	291.17	408.765	9804.81	10555.4	-291.17	0	14.3971	15.8621	16.9306	0	0	40.0477	-494.825	26.5093	0
1259	0	0	1259	1	640.69	427.85	212.839	0	0	66.9093	-22.7954	361.983	701.522	9799.43	10586.8	-361.983	0	25.9967	14.845	16.9307	0	0	50.5102	-504.971	19.6966	0
1260	0	0	1260	1	688.827	433.701	255.126	0	0	-0.533734	-26.2143	304.432	669.175	9866.87	10590.2	-304.432	0	24.197	17.2572	17.9736	0	0	49.9229	-512.748	18.5085	0
1263	0	0	1263	1	655.905	395.974	259.931	0	0	40.1089	12.7999	348.851	631.156	9826.23	10551.2	-348.851	0	23.0457	15.7177	16.5834	0	0	43.5628	-500.602	19.2085	0
1265	0	0	1265	1	539.561	274.897	264.664	0	0	-22.8245	117.618	297.234	377.883	9789.51	10845	-297.234	0	13.5181	18.0643	19.2385	0	0	45.4702	-507.913	26.2526	0
1266	0	0	1266	1	552.629	300.637	251.992	0	0	34.74	24.5094	304.565	463.486	9831.6	10639.1	-304.565	0	16.4519	15.7427	16.3861	0	0	32.2686	-490.837	24.0669	0
1267	0	0	1267	1	519.115	331.94	187.175	0	0	75.8751	41.1882	390.785	368.982	9890.12	10522.8	-390.785	0	13.7564	16.7453	18.3083	0	0	26.6374	-493.671	27.0372	0
1268	0	0	1268	1	573.723	338.759	234.964	0	0	70.9726	64.1963	273.717	536.712	9895.03	10599.4	-273.717	0	18.6191	17.9167	19.4716	0	0	29.712	-504.165	24.1414	0
1269	0	0	1269	1	591.679	340.585	251.094	0	0	45.0737	-29.0401	255.963	662.053	9821.27	10593	-255.963	0	23.1902	14.2182	16.5092	0	0	40.5841	-495.623	21.6343	0
1274	0	0	1274	1	535.201	321.724	213.476	0	0	18.0537	57.0784	308.171	577.196	9848.29	10606.5	-308.171	0	20.5224	17.1934	17.9153	0	0	33.7364	-501.8	25.9488	0
1279	0	0	1279	1	463.647	235.267	228.38	0	0	94.157	-65.105	132.683	360.789	9871.84	10629.1	-132.683	0	12.31	15.6476	18.0478	0	0	50.0425	-500.606	31.1269	0
1280	0	0	1280	1	574.156	288.131	286.025	0	0	58.4534	201.685	436.267	408.288	9708.23	10860.6	-436.267	0	15.9609	15.5749	19.4439	0	0	52.9087	-507.593	23.5066	0
1281	0	0	1281	1	515.956	306.986	208.97	0	0	39.9684	26.852	194.97	345.864	9826.37	10636.8	-194.97	0	11.7424	16.1971	18.247	0	0	30.0377	-493.251	27.0777	0
1282	0	0	1282	1	573.3	388.307	184.994	0	0	1.19962	21.5967	396.336	633.351	9865.14	10542.4	-396.336	0	24.0785	16.8374	18.5345	0	0	53.8267	-513.326	23.6803	0
1292	0	0	1292	1	412.912	265.036	147.876	0	0	53.7882	-14.7587	360.867	270.603	9812.55	10578.7	-360.867	0	10.0095	15.0751	17.6981	0	0	30.0995	-486.178	36.2161	0
1293	0	0	1293	1	476.171	292.286	183.886	0	0	31.1133	30.5652	335.003	262.437	9835.23	10533.4	-335.003	0	9.48218	16.2469	17.0549	0	0	26.5298	-486.092	29.8823	0
1296	0	0	1296	1	651.273	364.635	286.639	0	0	12.7796	-18.113	279.224	573.035	9853.56	10582.1	-279.224	0	20.3366	16.1701	17.2026	0	0	32.754	-496.896	19.5857	0
1297	0	0	1297	1	555.061	346.735	208.327	0	0	50.0806	-12.7988	282.92	393.831	9816.26	10576.8	-282.92	0	13.8957	14.8517	18.0219	0	0	37.085	-492.571	24.0782	0
1298	0	0	1298	1	553.631	277.768	275.864	0	0	117.256	94.5454	289.055	260.267	9749.09	10868.1	-289.055	0	9.08766	16.4669	18.4835	0	0	42.1244	-497.477	24.7204	0
1300	0	0	1300	1	549.155	370.101	179.054	0	0	56.4477	2.51444	397.898	632.327	9809.89	10561.4	-397.898	0	23.914	16.6266	17.0204	0	0	38.8515	-502.641	24.6697	0
1307	0	0	1307	1	520.19	320.09	200.1	0	0	125.218	-66.2175	342.828	461.457	9840.78	10530.5	-342.828	0	17.1478	14.3011	16.413	0	0	37.8057	-489.194	25.6855	0
1308	0	0	1308	1	579.45	286.312	293.137	0	0	0.76623	-62.4431	218.454	550.066	9865.57	10626.4	-218.454	0	19.3669	16.833	17.2891	0	0	38.2462	-501.266	23.0556	0
1312	0	0	1312	1	463.577	272.19	191.386	0	0	95.7739	-46.6639	344.966	439.593	9770.57	10610.6	-344.966	0	16.2114	14.7224	17.0404	0	0	57.5912	-500.837	30.4252	0
1315	0	0	1315	1	504.427	325.836	178.591	0	0	79.1897	41.0521	470.742	445.33	9886.81	10423.2	-470.742	0	17.6544	14.4027	16.4036	0	0	40.5103	-490.411	26.8066	0
1320	0	0	1320	1	461.988	259.767	202.221	0	0	89.6599	-39.3137	231.779	460.563	9876.34	10603.3	-231.779	0	15.981	14.8147	16.1817	0	0	44.7357	-493.391	30.3071	0
1323	0	0	1323	1	610.514	389.219	221.295	0	0	62.3104	-11.7336	202.245	606.383	9804.03	10675.4	-202.245	0	20.712	14.791	16.3864	0	0	39.035	-494.241	20.8652	0
1324	0	0	1324	1	516.801	310.903	205.898	0	0	87.0525	-43.4617	138.941	504.377	9779.29	10707.1	-138.941	0	17.0992	17.6731	17.994	0	0	46.7842	-508.498	27.3952	0
1325	0	0	1325	1	608.095	387.07	221.024	0	0	-25.8215	41.1324	256.082	492.714	9792.5	10622.5	-256.082	0	17.3096	17.3928	16.4244	0	0	46.44	-502.758	21.5428	0
1326	0	0	1326	1	590.291	350.999	239.292	0	0	-11.0808	59.4853	393.75	535.011	9877.42	10504.5	-393.75	0	20.2701	16.3055	17.8576	0	0	28.0817	-495.912	22.4898	0
1329	0	0	1329	1	765.556	468.962	296.595	0	0	57.0126	89.6022	382.933	768.091	9809.33	10574	-382.933	0	28.4332	16.5167	17.2331	0	0	80.659	-525.735	15.9267	0
1330	0	0	1330	1	552.513	337.738	214.775	0	0	74.0019	-25.9332	327.9	474.216	9792.34	10589.9	-327.9	0	17.1845	14.7682	17.7938	0	0	36.6301	-494.489	24.1508	0
1331	0	0	1331	1	718.424	441.576	276.848	0	0	107.168	63.7904	427.307	681.032	9858.83	10500.2	-427.307	0	26.0005	15.7192	17.7896	0	0	40.7955	-503.436	17.2434	0
1332	0	0	1332	1	475.615	240.031	235.584	0	0	35.0965	97.3402	192.044	287.556	9831.24	10665.9	-192.044	0	9.74798	16.6012	18.4087	0	0	30.4491	-492.534	30.513	0
1333	0	0	1333	1	347.209	206.499	140.71	0	0	39.1471	-126.979	208.248	158.962	9827.19	10690.9	-208.248	0	5.73272	16.0829	16.8022	0	0	22.7041	-479.87	46.6039	0
1335	0	0	1335	1	557.273	294.154	263.119	0	0	80.971	-61.1529	157.096	537.214	9885.03	10625.1	-157.096	0	18.3887	15.8441	16.4361	0	0	45.6779	-499.638	23.8365	0
1337	0	0	1337	1	370.58	220.879	149.701	0	0	21.102	-18.6713	360.756	365.77	9845.24	10483	-360.756	0	13.6155	14.363	16.087	0	0	43.0097	-488.257	40.9741	0
1339	0	0	1339	1	572.395	393.277	179.119	0	0	1.08963	24.1775	407.692	448.883	9865.25	10539.8	-407.692	0	17.2049	16.3626	17.0083	0	0	32.0034	-493.75	23.2582	0
1342	0	0	1342	1	652.369	440.841	211.529	0	0	36.3665	30.8668	343.549	558.808	9829.97	10632.8	-343.549	0	20.2824	17.0186	17.5893	0	0	35.1058	-500.736	19.7732	0
1348	0	0	1348	1	525.025	329.569	195.456	0	0	53.0858	47.4462	325.823	477.34	9813.26	10616.2	-325.823	0	17.06	16.6123	18.0313	0	0	56.3856	-509.189	26.5034	0
1358	0	0	1358	1	605.901	357.379	248.521	0	0	91.4998	-0.29526	276.635	613.126	9874.5	10564.3	-276.635	0	21.4473	15.9965	17.2703	0	0	74.4881	-517.876	21.5266	0
1361	0	0	1361	1	459.59	276.275	183.315	0	0	26.049	-50.8341	302.548	455.909	9840.29	10614.8	-302.548	0	16.5089	15.3742	16.4076	0	0	44.4392	-496.08	30.8232	0
1364	0	0	1364	1	629.799	415.613	214.186	0	0	24.693	81.8625	321.654	571.513	9841.65	10581.8	-321.654	0	20.4324	17.007	17.5701	0	0	45.6548	-506.061	20.7135	0
1366	0	0	1366	1	569.602	359.719	209.883	0	0	31.5795	27.6107	294.858	468.056	9834.76	10636	-294.858	0	16.53	16.803	18.0351	0	0	43.8298	-503.985	23.7644	0
1370	0	0	1370	1	558.578	342.691	215.886	0	0	69.9246	33.3801	350.671	547.003	9796.42	10630.2	-350.671	0	19.8593	16.4674	16.7655	0	0	51.8587	-506.154	24.0034	0
1373	0	0	1373	1	479.059	322.502	156.557	0	0	66.5645	-9.83566	430.898	567.525	9899.44	10474.1	-430.898	0	22.0657	13.8059	15.5386	0	0	34.017	-486.516	28.2598	0
1374	0	0	1374	1	476.821	280.09	196.731	0	0	109.983	1.97259	295.497	450.605	9856.02	10562	-295.497	0	15.903	15.129	16.5451	0	0	52.2206	-499.221	29.2541	0
1375	0	0	1375	1	462.453	279.423	183.03	0	0	101.565	62.3221	316.152	467.666	9864.44	10601.3	-316.152	0	16.5568	14.7408	15.5603	0	0	61.1868	-499.991	30.016	0
1377	0	0	1377	1	602.629	373.868	228.761	0	0	35.7074	101.822	321.023	541.067	9830.63	10661.5	-321.023	0	19.3071	16.8717	17.9428	0	0	43.6177	-505.907	22.02	0
1378	0	0	1378	1	425.354	240.183	185.171	0	0	67.8544	-32.3306	331.034	447.574	9798.49	10596.3	-331.034	0	16.2916	15.2282	15.984	0	0	31.0323	-487.723	34.09	0
1379	0	0	1379	1	578.05	334.907	243.142	0	0	45.8095	-80.5378	278.056	468.993	9820.53	10744.2	-278.056	0	16.9289	15.201	17.3325	0	0	59.7777	-504.072	22.7405	0
1381	0	0	1381	1	467.537	261.932	205.605	0	0	43.4414	-24.3273	363.955	475.286	9822.9	10588.3	-363.955	0	17.6936	14.6282	16.6895	0	0	36.7955	-491.223	29.9155	0
1387	0	0	1387	1	526.82	322.981	203.839	0	0	-12.2689	6.55071	334.613	453.965	9878.61	10557.4	-334.613	0	16.6363	15.9013	16.9067	0	0	34.2351	-493.561	25.8622	0
1395	0	0	1395	1	628.938	376.522	252.416	0	0	121.035	-8.87525	324.419	703.41	9844.97	10572.8	-324.419	0	25.3087	15.1702	16.2055	0	0	50.8525	-504.362	20.1111	0
1397	0	0	1397	1	567.76	336.518	231.242	0	0	77.0457	8.80332	287.317	443.777	9888.95	10555.2	-287.317	0	15.5821	15.6636	16.8503	0	0	28.4593	-489.424	23.3009	0
1398	0	0	1398	1	525.674	316.032	209.642	0	0	12.1187	0.287899	341.791	529.37	9854.22	10464	-341.791	0	19.3932	14.6775	16.095	0	0	38.7201	-491.65	25.3535	0
1399	0	0	1399	1	620.491	420.007	200.484	0	0	24.5927	45.8213	419.533	632.958	9841.75	10518.1	-419.533	0	24.2632	15.8655	17.1153	0	0	59.2641	-510.131	20.7982	0
1400	0	0	1400	1	561.105	317.042	244.063	0	0	11.4563	3.86499	167.117	531.582	9854.88	10659.8	-167.117	0	18.0653	17.7178	17.9717	0	0	53.6956	-512.554	24.4726	0
1408	0	0	1408	1	554.47	352.163	202.307	0	0	45.0629	-42.4489	233.779	511.219	9821.28	10706.1	-233.779	0	17.8242	15.5184	17.3107	0	0	46.9624	-501.384	24.1281	0
1410	0	0	1410	1	466.712	292.201	174.511	0	0	40.5889	2.0689	330.68	492.449	9925.41	10462.2	-330.68	0	17.8085	14.8349	16.0293	0	0	34.141	-489.306	29.8406	0
1412	0	0	1412	1	455.058	264.048	191.01	0	0	-52.6381	-16.4414	393.991	439.188	9819.32	10480.7	-393.991	0	17.135	14.5794	15.8174	0	0	32.6066	-485.174	30.7191	0
1418	0	0	1418	1	488.056	312.534	175.521	0	0	-48.8708	38.0368	369.708	470.138	9915.21	10525.9	-369.708	0	17.7836	15.2822	16.8074	0	0	41.2877	-495.132	28.47	0
1419	0	0	1419	1	490.231	287.093	203.138	0	0	41.609	44.6814	510.459	468.034	9824.73	10519.3	-510.459	0	19.2531	15.3999	16.1827	0	0	31.1384	-489.12	28.1393	0
1421	0	0	1421	1	547.701	308.046	239.655	0	0	75.7604	-20.4084	136.285	506.548	9790.58	10684	-136.285	0	17.064	15.4582	17.797	0	0	34.2561	-495.581	24.6346	0
1423	0	0	1423	1	619.404	403.483	215.921	0	0	53.35	-9.75089	421.275	574.111	9812.99	10573.7	-421.275	0	22.1852	15.0696	16.8788	0	0	38.1127	-495.427	20.6288	0
1424	0	0	1424	1	653.111	427.757	225.355	0	0	61.856	-29.5834	285.067	641.698	9904.14	10593.5	-285.067	0	22.7427	16.2943	16.3357	0	0	45.7644	-503.631	19.3789	0
1425	0	0	1425	1	614.891	368.864	246.027	0	0	5.74939	30.643	214.844	551.29	9860.59	10633	-214.844	0	18.9344	15.3013	15.9836	0	0	50.8245	-499.37	20.6995	0
1427	0	0	1427	1	518.944	295.185	223.759	0	0	42.3457	19.7782	295.805	506.584	9923.65	10544.2	-295.805	0	17.8901	14.807	16.161	0	0	32.888	-489.369	25.8555	0
1430	0	0	1430	1	669.562	380.647	288.915	0	0	24.9467	-51.1715	329.733	706.91	9841.39	10515.5	-329.733	0	26.0339	14.5648	15.6565	0	0	38.4208	-494.412	18.3315	0
1435	0	0	1435	1	425.85	259.928	165.922	0	0	46.7664	15.1967	451.987	407.755	9819.57	10548.8	-451.987	0	16.0564	15.2229	17.1606	0	0	33.4294	-490.784	34.5222	0
1437	0	0	1437	1	433.245	272.966	160.279	0	0	16.9434	-30.5064	209.817	359.473	9849.4	10594.5	-209.817	0	12.4409	15.817	16.742	0	0	42.9438	-495.289	33.7898	0
1438	0	0	1438	1	523.087	327.848	195.239	0	0	49.2309	-22.7749	188.311	326.764	9817.11	10686.4	-188.311	0	11.1598	15.558	16.9815	0	0	26.7783	-485.657	26.0317	0
1439	0	0	1439	1	447.628	264.631	182.998	0	0	56.3013	82.338	477.426	391.932	9909.7	10481.6	-477.426	0	15.5906	15.847	17.0501	0	0	34.9379	-492.305	32.4086	0
1443	0	0	1443	1	492.399	313.122	179.278	0	0	22.2238	2.71291	314.782	417.809	9844.12	10561.2	-314.782	0	15.0095	14.5424	16.9761	0	0	39.1638	-491.009	27.9217	0
1445	0	0	1445	1	540.188	303.987	236.2	0	0	-31.096	47.6711	389.426	446.8	9897.44	10516.3	-389.426	0	17.006	14.795	16.4891	0	0	50.9036	-496.68	24.5777	0
1447	0	0	1447	1	448.465	287.742	160.723	0	0	69.4104	51.6274	388.109	368.587	9796.93	10612	-388.109	0	13.7048	17.0811	17.5413	0	0	25.4148	-491.635	33.0074	0
1448	0	0	1448	1	630.468	436.98	193.488	0	0	55.3073	-29.4596	265.231	612.093	9811.03	10593.4	-265.231	0	21.5036	16.7622	17.3408	0	0	50.0827	-508.112	20.5902	0
1451	0	0	1451	1	542.282	318.267	224.015	0	0	13.7815	18.5719	323.355	421.409	9852.56	10545.4	-323.355	0	15.1973	15.5416	16.3396	0	0	31.7065	-488.857	24.6199	0
1452	0	0	1452	1	434.476	257.398	177.078	0	0	84.3216	52.7209	452.323	361.276	9881.68	10511.2	-452.323	0	14.0852	14.9911	16.6746	0	0	40.09	-491.059	33.2694	0
1453	0	0	1453	1	525.633	316.426	209.207	0	0	52.4907	34.0165	277.477	402.549	9813.85	10629.6	-277.477	0	14.0434	15.6471	17.53	0	0	37.3873	-494.126	26.0361	0
1459	0	0	1459	1	478.545	313.339	165.206	0	0	49.1134	13.4526	374.923	483.106	9817.23	10650.2	-374.923	0	17.9368	16.0329	16.2084	0	0	40.1714	-495.872	29.3152	0
1462	0	0	1462	1	576.758	369.578	207.18	0	0	46.3485	50.3215	385.551	565.37	9819.99	10613.3	-385.551	0	21.0406	16.2775	17.6615	0	0	46.916	-505.689	23.1514	0
1466	0	0	1466	1	543.236	320.444	222.793	0	0	101.064	-53.557	119.411	377.876	9765.28	10916.5	-119.411	0	12.8158	16.3892	17.1741	0	0	59.4137	-504.587	25.0111	0
1469	0	0	1469	1	515.72	295.343	220.378	0	0	42.2168	-16.2204	292.735	385.499	9923.78	10580.2	-292.735	0	13.6955	15.0343	16.8797	0	0	29.4887	-486.222	26.3473	0
1471	0	0	1471	1	524.418	313.471	210.947	0	0	15.9954	56.9984	301.872	491.028	9850.35	10606.6	-301.872	0	17.4069	15.3458	16.7485	0	0	39.7973	-495.638	25.8145	0
1473	0	0	1473	1	506.082	338.133	167.948	0	0	97.0891	49.287	378.629	522.844	9868.91	10514.7	-378.629	0	19.2881	13.1662	15.7373	0	0	25.4519	-479.808	26.0873	0
1474	0	0	1474	1	456.654	288.738	167.916	0	0	104.209	40.4262	519.545	362.513	9861.79	10523.5	-519.545	0	14.9582	13.9945	16.7287	0	0	24.1489	-480.326	30.6584	0
1475	0	0	1475	1	459.098	263.842	195.256	0	0	79.9304	46.776	372.074	307.981	9786.41	10616.8	-372.074	0	11.3191	15.9989	17.4742	0	0	43.0923	-495.373	31.4954	0
1476	0	0	1476	1	524.921	328.981	195.94	0	0	29.2492	-0.349521	422.898	556.481	9837.09	10564.3	-422.898	0	21.5578	14.8805	15.9736	0	0	53.9298	-499.754	25.4296	0
1477	0	0	1477	1	427.666	231.764	195.902	0	0	59.4984	45.1517	436.683	345.205	9806.84	10518.8	-436.683	0	13.3353	14.1214	15.449	0	0	37.4225	-482.349	33.1164	0
1479	0	0	1479	1	543.865	326.666	217.199	0	0	27.4786	25.5281	175.731	415.262	9838.86	10638.1	-175.731	0	14.0577	15.4712	16.0159	0	0	53.9813	-497.659	24.4199	0
1481	0	0	1481	1	462.737	274.276	188.461	0	0	25.9977	10.4633	259.826	422.96	9940	10553.5	-259.826	0	14.7483	14.6381	15.5559	0	0	67.2192	-500.327	29.9503	0
1486	0	0	1486	1	494.192	303.561	190.632	0	0	-5.65771	62.6502	306.734	343.671	9971.66	10501.3	-306.734	0	12.2763	15.6187	16.7746	0	0	35.0467	-490.374	28.0895	0
1487	0	0	1487	1	489.825	306.01	183.815	0	0	111.809	-32.7163	421.131	500.058	9854.19	10497	-421.131	0	19.4095	13.7511	15.5788	0	0	42.4323	-488.545	27.4158	0
1491	0	0	1491	1	368.607	238.462	130.145	0	0	131.67	-97.1388	240.422	240.013	9834.33	10561.4	-240.422	0	8.58023	14.0978	16.2351	0	0	41.1413	-484.302	41.2041	0
1492	0	0	1492	1	578.913	358.431	220.482	0	0	33.2687	-52.7781	201.648	465.035	9833.07	10616.7	-201.648	0	16.1216	14.4276	16.2538	0	0	41.922	-491.522	22.2633	0
1495	0	0	1495	1	459.134	254.919	204.215	0	0	123.581	43.2762	493.118	380.15	9842.42	10520.7	-493.118	0	15.337	14.7971	17.1454	0	0	34.9732	-489.139	30.8996	0
1496	0	0	1496	1	473.103	306.755	166.348	0	0	66.1749	-2.60562	272.937	463.952	9800.17	10566.6	-272.937	0	16.2285	16.51	17.3509	0	0	44.5724	-501.768	30.3482	0
1497	0	0	1497	1	461.485	266.908	194.577	0	0	26.0613	-5.52134	405.31	341.705	9840.28	10569.5	-405.31	0	13.0846	15.3165	16.3389	0	0	45.9953	-492.915	30.6015	0
1498	0	0	1498	1	654.708	417.545	237.163	0	0	53.3951	27.988	403.229	679.398	9812.95	10536	-403.229	0	25.6704	13.6103	15.6222	0	0	36.1136	-489.7	18.6796	0
1529	1	0	29	1	274.147	138.568	135.579	0	0	-51.3138	44.4019	371.251	182.756	9419.35	10320.2	-371.251	0	7.67187	10.4837	11.4382	0	0	22.3894	-442.555	38.9729	1
1535	1	0	35	1	229.006	126.625	102.381	0	0	68.4666	67.9801	180.924	137.849	9698.21	10894.6	-180.924	0	5.38518	11.1828	12.1131	0	0	18.2828	-445.073	51.125	1
1551	1	0	51	1	311.965	184.319	127.647	0	0	-26.3577	22.9835	364.253	175.298	9294.74	10541	-364.253	0	7.29811	11.3286	11.8256	0	0	25.0127	-448.945	33.391	1
1568	1	0	68	1	247.513	139.06	108.453	0	0	15.9617	49.4245	63.4443	120.369	9451.74	10713.9	-63.4443	0	4.67072	10.9941	10.8416	0	0	32.2112	-444.444	44.75	1
1573	1	0	73	1	234.739	138.127	96.6117	0	0	89.9111	16.8008	447.181	140.965	9377.79	11045.5	-447.181	0	5.98675	10.5364	11.3517	0	0	27.3253	-443.414	48.1796	1
1620	1	0	120	1	272.076	168.434	103.642	0	0	48.4273	-21.954	11.4012	141.689	9419.27	10785.2	-11.4012	0	5.5366	10.0471	9.68278	0	0	35.4341	-437.33	37.9926	1
1643	1	0	143	1	280.091	157.99	122.101	0	0	81.0131	-63.2438	176.673	139.251	9386.69	11025.8	-176.673	0	5.55488	9.4424	10.0776	0	0	27.8804	-433.133	36.4269	1
1649	1	0	149	1	231.584	123.827	107.757	0	0	66.6372	-107.438	480.785	117.543	9999.02	10372.4	-480.785	0	5.349	8.92575	9.89146	0	0	28.452	-429.111	46.3915	1
1650	1	0	150	1	253.177	143.811	109.365	0	0	136.41	110.133	330.31	127.883	9430.95	10852.5	-330.31	0	5.18585	9.57645	9.87467	0	0	28.7013	-431.492	41.6306	1
1651	1	0	151	1	236.705	93.9927	142.712	0	0	73.5104	9.83859	-13.1501	118.048	9593.51	10753.4	13.1501	0	4.60691	9.38156	10.2097	0	0	26.0532	-431.71	45.6951	1
1656	1	0	156	1	211.281	134.237	77.0435	0	0	39.5365	-77.7709	509.367	126.657	9228.84	10542.1	-509.367	0	5.78414	9.79983	9.63956	0	0	28.1393	-431.544	53.2671	1
1656	1	0	156	1	301.152	129.868	171.284	0	0	8.77455	54.0032	292.64	163.07	9359.27	11107.9	-292.64	0	6.55954	9.55869	10.3892	0	0	28.2559	-436.427	33.3366	1
1659	1	0	159	1	255.235	151.094	104.14	0	0	116.074	14.0428	484.032	150.564	9251.97	10549.9	-484.032	0	6.52812	9.19083	10.2613	0	0	20.9699	-429.881	41.1619	1
1660	1	0	160	1	305.006	181.448	123.558	0	0	55.7751	20.6347	195.954	186.146	9312.26	10842.3	-195.954	0	7.30839	9.1344	9.51435	0	0	30.0707	-431.536	32.1361	1
1689	1	0	189	1	291.929	167.44	124.489	0	0	55.2962	39.4665	427.413	193.218	9412.4	11022.8	-427.413	0	8.11247	9.12957	8.91623	0	0	19.5308	-424.605	33.6856	1
1721	1	0	221	1	248.59	137.021	111.569	0	0	1.62993	-15.6494	275.626	128.743	9266.75	10579.6	-275.626	0	5.21213	7.753	9.15993	0	0	19.7068	-414.887	40.6917	1
1735	1	0	235	1	244.887	140.207	104.68	0	0	-17.8813	51.8652	464.096	170.61	9385.92	10811.1	-464.096	0	7.3859	8.69241	9.0371	0	0	30.9224	-427.151	42.1879	1
1755	1	0	255	1	249.363	122.118	127.245	0	0	35.5849	41.3817	479.134	123.693	9432.12	10821.6	-479.134	0	5.34387	8.74288	9.35331	0	0	42.3292	-431.28	41.4577	1
1775	1	0	275	1	215.931	134.274	81.6568	0	0	26.7473	33.0883	481.891	120.114	9341.29	11128.8	-481.891	0	5.21109	8.29796	8.20538	0	0	21.8246	-413.398	48.7261	1
1789	1	0	289	1	276.942	130.849	146.093	0	0	17.1764	16.7857	71.3571	130.185	9450.52	10646.8	-71.3571	0	5.06203	8.13763	9.29117	0	0	33.5862	-424.055	35.6757	1
1795	1	0	295	1	268.911	148.577	120.334	0	0	71.7171	26.3897	241.942	147.615	9395.98	11035.9	-241.942	0	5.8426	7.81968	8.33605	0	0	33.4662	-418.113	36.2605	1
1815	1	0	315	1	272.85	154.712	118.138	0	0	50.1713	-18.2266	534.839	140.175	9317.87	10482.5	-534.839	0	6.34436	7.59309	8.95952	0	0	22.1022	-414.4	35.8077	1
1817	1	0	317	1	247.347	144.306	103.042	0	0	-82.2162	-2.23617	390.874	137.12	9649.58	10466.5	-390.874	0	5.92434	7.58338	8.97658	0	0	26.6733	-416.865	40.6894	1
1851	1	0	351	1	266.014	134.805	131.209	0	0	8.31398	82.0251	-63.5119	148.182	9957.69	10780.9	63.5119	0	5.83587	7.58734	8.91411	0	0	32.126	-419.338	36.9709	1
1855	1	0	355	1	316.172	133.054	183.118	0	0	28.9088	37.9072	9.99453	152.889	9538.45	11024.4	-9.99453	0	5.93796	8.37878	8.81256	0	0	38.6899	-426.358	29.9933	1
1880	1	0	380	1	256.639	138.811	117.828	0	0	51.4704	-21.2689	494.638	163.378	9416.23	10983.9	-494.638	0	7.20899	7.3944	8.27775	0	0	31.9293	-415.374	38.1635	1
1888	1	0	388	1	266.799	122.77	144.029	0	0	70.5856	45.4886	21.5379	202.297	9496.77	10717.8	-21.5379	0	7.84691	6.82642	8.62231	0	0	25.116	-412.883	36.1002	1
1891	1	0	391	1	284.533	134.119	150.414	0	0	55.088	47.9112	269.757	154.898	9412.61	11114	-269.757	0	6.16263	7.66221	7.27693	0	0	52.1727	-419.195	33.0193	1
1899	1	0	399	1	295.283	186.187	109.096	0	0	66.7955	31.3425	403.146	196.087	9301.24	10831.6	-403.146	0	8.14843	7.37893	7.08331	0	0	28.9166	-408.579	31.2565	1
1905	1	0	405	1	240.106	169.167	70.9391	0	0	29.0048	4.97289	652.925	170.703	9239.38	10459.3	-652.925	0	8.43672	7.0605	7.30288	0	0	32.0245	-408.31	40.5645	1
1908	1	0	408	1	239.074	121.432	117.642	0	0	81.6103	33.5945	276.035	121.793	9386.09	11028.7	-276.035	0	4.85609	7.36074	7.86964	0	0	52.8328	-415.983	41.4988	1
1910	1	0	410	1	236.893	125.374	111.519	0	0	52.7337	50.6053	432.649	137.03	9414.97	10712.7	-432.649	0	5.76144	7.58847	7.43019	0	0	30.0957	-409.377	41.8262	1
1915	1	0	415	1	242.755	152.251	90.5041	0	0	-15.2886	50.9157	328.956	132.57	9383.33	10812	-328.956	0	5.41955	6.75919	8.28111	0	0	37.3788	-411.849	40.4757	1
1931	1	0	431	1	246.368	137.179	109.189	0	0	17.7899	46.3989	233.547	143.097	9449.91	10716.9	-233.547	0	5.6656	6.85155	7.35657	0	0	29.7355	-404.588	39.1173	1
1944	1	0	444	1	237.908	139.123	98.7847	0	0	63.3455	34.0306	28.8044	116.595	9803	11028.2	-28.8044	0	4.52131	8.42097	8.3362	0	0	32.5784	-420.205	43.0398	1
1948	1	0	448	1	205.125	123.611	81.5137	0	0	171.699	137.406	241.175	110.2	9694.64	11024.5	-241.175	0	4.42594	7.81306	8.15498	0	0	38.2183	-417.304	51.6141	1
1953	1	0	453	1	230.978	100.46	130.519	0	0	25.858	41.3371	-6.70824	155.06	9641.16	10721.9	6.70824	0	6.0332	7.64327	7.97653	0	0	27.2182	-413.079	43.7555	1
1961	1	0	461	1	226.234	118.469	107.765	0	0	74.4463	-42.3971	457.084	157.579	9891.55	10506.7	-457.084	0	6.84262	7.20686	7.7022	0	0	25.5908	-408.512	44.3105	1
1967	1	0	467	1	297.785	156.94	140.845	0	0	-24.5253	4.76857	260.968	180.908	9591.89	11057.5	-260.968	0	7.30738	7.60087	8.63341	0	0	26.5724	-417.33	31.8532	1
1968	1	0	468	1	255.334	133.465	121.868	0	0	-2.77827	-26.6698	-10.6298	144.688	9669.8	10989.3	10.6298	0	5.69247	7.76858	7.31475	0	0	24.0853	-407.795	38.0041	1
1971	1	0	471	1	304.336	178.765	125.572	0	0	-61.8226	4.15423	119.094	194.92	9629.18	10759.1	-119.094	0	7.74934	7.65721	7.62261	0	0	37.547	-418.079	30.5183	1
1977	1	0	477	1	233.334	146.474	86.8602	0	0	1.10756	35.7428	177.756	137.624	9267.27	10827.2	-177.756	0	5.40923	7.08482	7.90048	0	0	27.3659	-407.541	42.6117	1
2001	1	0	501	1	239.665	115.06	124.605	0	0	62.4266	43.7792	152.091	141.795	9604.59	10819.2	-152.091	0	5.52258	7.35467	7.35837	0	0	38.6484	-411.913	40.9488	1
2015	1	0	515	1	265.873	136.736	129.137	0	0	42.772	-57.0439	412.561	184.53	9325.27	11019.6	-412.561	0	7.90176	6.55627	7.7376	0	0	38.2828	-410.098	35.5299	1
2021	1	0	521	1	283.122	141.52	141.603	0	0	42.2976	93.5083	316.623	133.607	9325.74	11068.4	-316.623	0	5.38366	6.74964	7.19706	0	0	36.7421	-405.471	32.6435	1
2023	1	0	523	1	340.669	189.861	150.808	0	0	47.5081	23.8864	348.16	221.032	9320.53	10639.7	-348.16	0	9.0222	6.80331	7.01585	0	0	33.5324	-407.939	25.9312	1
2034	1	0	534	1	218.111	151.862	66.2484	0	0	29.3733	-17.8575	390.907	164.068	10036.3	10282.8	-390.907	0	6.87847	6.4907	7.05059	0	0	37.2771	-403.303	45.1338	1
2036	1	0	536	1	221.034	135.42	85.6146	0	0	-8.73296	-65.4448	242.819	121.609	9376.77	10330.4	-242.819	0	4.96481	7.57146	7.0153	0	0	35.5783	-409.131	45.3698	1
2042	1	0	542	1	258.587	194.008	64.5789	0	0	29.5659	38.2344	517.919	135.839	10036.1	10525.7	-517.919	0	6.01697	8.36547	7.72412	0	0	29.444	-415.549	38.0945	1
2048	1	0	548	1	231.293	137.345	93.9476	0	0	36.5165	33.4578	487.015	141.082	9929.48	10430.8	-487.015	0	6.12911	7.12786	7.59778	0	0	35.4551	-409.89	42.8875	1
2050	1	0	550	1	281.9	137.341	144.559	0	0	-40.8698	45.766	38.4535	150.338	9608.23	11016.5	-38.4535	0	5.89008	6.73301	7.22107	0	0	29.3951	-403.522	32.8242	1
2060	1	0	560	1	227.47	137.532	89.9381	0	0	72.1265	49.2925	132.699	115.359	9395.57	10714	-132.699	0	4.48407	6.94098	7.27684	0	0	31.1471	-403.739	43.3708	1
2067	1	0	567	1	196.85	122.399	74.4511	0	0	117.691	30.9041	414.797	147.702	9350.01	10533.1	-414.797	0	6.17013	6.15463	7.18992	0	0	32.5566	-400.242	51.3359	1
2077	1	0	577	1	280.896	142.456	138.44	0	0	189.212	101.486	367.375	175.348	9378.15	10861.1	-367.375	0	7.26112	6.52799	7.31495	0	0	34.7868	-406.864	32.8967	1
2097	1	0	597	1	254.051	136.685	117.366	0	0	60.3084	26.2207	-151.833	139.871	9507.05	10737.1	151.833	0	5.61543	6.25985	7.08358	0	0	42.6899	-400.954	36.9693	1
2104	1	0	604	1	222.441	126.346	96.0948	0	0	67.7858	-21.921	-68.6963	118.465	9898.21	10685.5	68.6963	0	4.69232	6.84491	6.68746	0	0	28.3946	-397.526	44.0014	1
2105	1	0	605	1	284.725	192.925	91.8002	0	0	85.8898	-52.7605	576.418	149.813	9381.81	10816	-576.418	0	7.06201	7.03372	6.92904	0	0	22.3026	-400.111	32.4273	1
2106	1	0	606	1	272.242	159.496	112.747	0	0	110.883	116.325	370.804	130.52	9755.46	10945.9	-370.804	0	5.34605	6.91902	7.80765	0	0	27.4538	-406.212	34.7708	1
2119	1	0	619	1	235.931	130.873	105.059	0	0	-52.3699	-35.4111	529.308	139.137	10018.4	10300.4	-529.308	0	6.4767	5.95508	7.36139	0	0	29.4333	-398.007	40.5471	1
2122	1	0	622	1	217.887	100.99	116.897	0	0	-4.73373	-37.3115	494.78	139.781	9372.77	10900.3	-494.78	0	6.26531	7.3524	7.22743	0	0	24.6756	-404.716	46.234	1
2128	1	0	628	1	216.483	119.993	96.4901	0	0	24.1698	44.2344	-111.34	109.652	9742.51	10918.4	111.34	0	4.35694	7.30203	7.063	0	0	30.8793	-404.318	46.4112	1
2129	1	0	629	1	223.251	125.329	97.9215	0	0	-17.3189	24.8852	-36.042	142.988	9485.02	10738.4	36.042	0	5.61955	7.19545	7.1523	0	0	25.3291	-403.295	44.5658	1
2136	1	0	636	1	212.825	119.33	93.4946	0	0	24.0581	-37.3931	593.048	128.581	9244.32	10501.7	-593.048	0	6.14276	6.65448	7.04813	0	0	22.351	-397.3	46.7691	1
2162	1	0	662	1	225.398	141.896	83.5018	0	0	-22.7331	35.0827	314.488	183.628	9789.41	10827.9	-314.488	0	7.49818	7.02468	6.18522	0	0	31.7474	-401.004	42.9351	1
2163	1	0	663	1	208.206	114.105	94.1012	0	0	26.324	79.6586	351.777	111.027	9640.7	10783.3	-351.777	0	4.52968	7.37689	8.19796	0	0	30.0928	-411.627	50.1436	1
2180	1	0	680	1	223.792	146.483	77.3094	0	0	25.5737	60.3104	416.24	150.109	9541.79	10703	-416.24	0	6.28133	6.22801	6.87119	0	0	33.1324	-399.167	43.2376	1
2186	1	0	686	1	265.746	182.967	82.7788	0	0	14.1753	4.78957	289.976	149.888	9553.19	11157.1	-289.976	0	6.05395	6.93172	6.68354	0	0	22.7171	-398.236	35.1305	1
2218	1	0	718	1	280.027	121.599	158.427	0	0	-5.62249	-26.6509	-57.5415	218.168	9772.3	10989.3	57.5415	0	8.6543	6.78875	6.79177	0	0	24.5982	-403.095	32.8805	1
2225	1	0	725	1	269.065	137.675	131.389	0	0	79.3458	-11.5704	229.224	173.693	9488.01	10675.2	-229.224	0	6.89701	6.09635	6.66515	0	0	48.9753	-402.65	34.025	1
2227	1	0	727	1	184.618	116.24	68.3786	0	0	-38.5945	27.5892	417.358	104.488	9506.29	10835.4	-417.358	0	4.46114	6.48257	7.56239	0	0	18.2348	-396.16	56.8435	1
2234	1	0	734	1	202.196	110.129	92.0675	0	0	11.6921	26.4607	352.698	115.97	10054	10238.5	-352.698	0	4.76258	6.45799	6.86825	0	0	36.1883	-400	49.5808	1
2250	1	0	750	1	242.597	136.877	105.721	0	0	65.5337	106.094	265.915	154.987	9402.17	10956.2	-265.915	0	6.16034	6.72925	6.81867	0	0	26.0623	-399.209	39.3782	1
2270	1	0	770	1	240.263	142.249	98.0139	0	0	71.7974	58.1056	337.007	134.22	9694.88	10804.8	-337.007	0	5.43268	6.13769	6.89598	0	0	28.7548	-396.097	39.4302	1
2303	1	0	803	1	197.212	108.406	88.8059	0	0	93.6007	-96.1914	203.732	134.898	9772.74	10460.8	-203.732	0	5.48796	5.74674	6.20791	0	0	21.5872	-385.029	49.5688	1
2306	1	0	806	1	204.435	103.62	100.815	0	0	-9.62624	48.9979	520.031	134.829	9477.33	10515	-520.031	0	6.02391	6.4257	6.64152	0	0	31.1578	-396.264	48.5853	1
2314	1	0	814	1	267.953	150.444	117.508	0	0	-42.3182	-31.8291	94.6585	136.718	9609.68	10795.1	-94.6585	0	5.42622	6.42646	6.33657	0	0	34.6056	-396.79	34.2099	1
2321	1	0	821	1	215.676	146.821	68.8544	0	0	38.0258	20.9061	387.798	120.155	9330.01	10842	-387.798	0	4.98284	6.4159	6.84584	0	0	24.2902	-394.698	45.518	1
2327	1	0	827	1	195.098	114.208	80.8897	0	0	51.9829	-18.61	269.217	111.159	9515.38	10781.9	-269.217	0	4.46681	6.32192	6.66433	0	0	25.0516	-392.405	51.5446	1
2335	1	0	835	1	198.058	118.17	79.8879	0	0	-14.3436	54.8691	449.326	134.283	9382.38	10907.7	-449.326	0	5.76067	5.69411	6.27169	0	0	31.3133	-389.047	49.3029	1
2366	1	0	866	1	204.042	132.176	71.8662	0	0	17.4788	19.8437	282.034	116.613	9948.52	10743.4	-282.034	0	4.68571	6.81499	6.82041	0	0	28.1261	-398.291	49.3514	1
2373	1	0	873	1	203.964	126.102	77.8619	0	0	154.855	-63.0164	0.211552	106.736	9611.83	10826.3	-0.211552	0	4.2701	6.59738	6.49678	0	0	40.7136	-398.624	48.7638	1
2386	1	0	886	1	235.434	149.098	86.3363	0	0	-42.9076	-1.83272	265.61	119.179	9809.59	10366.5	-265.61	0	4.85198	6.26808	6.43301	0	0	53.9088	-403.147	40.1965	1
2410	1	0	910	1	184.731	96.2641	88.4669	0	0	57.1125	-15.3311	-40.1566	117.398	9410.59	10778.6	40.1566	0	4.61542	6.00554	6.21888	0	0	29.6874	-389.698	54.3417	1
2422	1	0	922	1	265.793	166.711	99.0815	0	0	103.122	2.30255	491.707	187.126	9364.58	10561.7	-491.707	0	8.16824	5.91178	6.39091	0	0	28.0105	-393.905	34.2438	1
2446	1	0	946	1	273.898	186.83	87.0681	0	0	72.4952	-14.3959	594.266	164.825	9295.54	10379	-594.266	0	7.76791	5.63677	5.91935	0	0	25.5342	-386.161	32.5308	1
2450	1	0	950	1	220.436	92.8153	127.621	0	0	93.6668	49.4627	151.341	159.377	9872.33	10813.5	-151.341	0	6.21177	5.96822	6.5956	0	0	29.7467	-393.816	43.5676	1
2461	1	0	961	1	225.35	137.343	88.007	0	0	-22.0635	71.4899	490.262	124.035	9390.1	10891.1	-490.262	0	5.44827	6.17678	6.42665	0	0	38.587	-396.043	42.4073	1
2468	1	0	968	1	274.299	165.623	108.676	0	0	62.3991	50.4447	404.635	149.126	9504.96	11011.8	-404.635	0	6.18854	5.34172	5.95291	0	0	39.3276	-386.198	32.301	1
2480	1	0	980	1	193.401	122.206	71.1953	0	0	-6.06458	-35.0399	427.428	102.525	9374.1	11097.3	-427.428	0	4.4235	6.0349	6.99539	0	0	21.5633	-390.619	52.1553	1
2481	1	0	981	1	221.285	118.729	102.556	0	0	105.048	68.4836	136.747	149.303	9761.29	11093.4	-136.747	0	5.81662	5.95876	6.46027	0	0	33.0643	-394.562	43.2202	1
2486	1	0	986	1	214.609	117.629	96.9797	0	0	61.9284	109.802	452.122	145.984	9306.11	10653.5	-452.122	0	6.18037	5.91073	6.18686	0	0	27.1085	-389.363	44.6259	1
2502	1	0	1002	1	212.173	137.362	74.8111	0	0	-7.0818	23.5478	414.823	130.252	9375.12	11138.4	-414.823	0	5.50696	5.83251	6.24064	0	0	27.9138	-388.668	45.2524	1
2503	1	0	1003	1	197.379	101.828	95.5513	0	0	41.0536	-10.9284	244.404	116.815	9326.99	11073.2	-244.404	0	4.66012	5.92328	6.4149	0	0	25.7344	-389.137	49.9766	1
2521	1	0	1021	1	177.22	95.0935	82.1265	0	0	-69.5487	-93.5392	-69.2382	106.773	9736.57	10956.5	69.2382	0	4.40017	6.27975	6.25417	0	0	37.3068	-393.891	57.8557	1
2529	1	0	1029	1	208.956	111.927	97.0282	0	0	70.8429	20.0955	321.215	117.128	9297.2	10842.8	-321.215	0	4.73678	5.79365	6.66444	0	0	36.609	-392.89	46.5356	1
2536	1	0	1036	1	215.26	117.39	97.8695	0	0	63.7118	11.538	278.465	129.879	9902.29	10751.7	-278.465	0	5.19771	6.27433	6.01864	0	0	31.4386	-390.631	44.6527	1
2538	1	0	1038	1	179.158	98.6704	80.4879	0	0	-7.83172	34.0132	162.874	103.743	9973.83	10231	-162.874	0	4.07552	6.02926	6.25634	0	0	28.8791	-389.269	56.6618	1
2539	1	0	1039	1	244.985	159.872	85.1129	0	0	28.0632	12.9876	495.006	143.758	9539.3	11049.3	-495.006	0	6.30768	6.38785	6.38952	0	0	19.2732	-390.436	38.2861	1
2543	1	0	1043	1	224.017	129.314	94.7027	0	0	2.50257	6.23569	340.718	120.845	9664.52	11056	-340.718	0	4.96797	6.05802	6.21131	0	0	24.7177	-388.061	42.4178	1
2553	1	0	1053	1	218.677	130.818	87.8591	0	0	-79.9036	14.0263	322.55	127.996	9547.6	11048.2	-322.55	0	5.36609	6.43038	6.35204	0	0	25.2879	-392.335	44.2469	1
2603	1	0	1103	1	172.74	101.634	71.1053	0	0	-77.4828	-98.3228	126.942	99.982	9445.52	10861.6	-126.942	0	4.12939	6.54617	6.4685	0	0	23.5351	-392.204	60.6136	1
2637	1	0	1137	1	230.257	108.74	121.517	0	0	33.2322	100.182	276.036	114.145	9334.81	10962.1	-276.036	0	4.55601	6.0016	6.55756	0	0	27.8959	-390.658	41.2121	1
2639	1	0	1139	1	222.041	149.115	72.9263	0	0	-62.6227	-121.005	429.308	133.064	9430.66	10386	-429.308	0	6.11285	5.6065	5.90369	0	0	37.826	-386.718	42.1714	1
2678	1	0	1178	1	160.538	83.4315	77.1068	0	0	54.0072	-16.3177	147.896	110.868	9911.99	10281.3	-147.896	0	4.34803	5.47516	5.45457	0	0	26.4203	-377.531	63.0928	1
2685	1	0	1185	1	245.265	135.638	109.626	0	0	38.1546	87.4631	424.565	149.781	9429.55	10576.2	-424.565	0	6.27283	5.63667	6.41122	0	0	33.5635	-392.228	37.641	1
2687	1	0	1187	1	219.137	137.792	81.3442	0	0	-49.4467	-63.0727	102.927	139.246	9616.81	10926	-102.927	0	5.5933	5.38116	5.71614	0	0	24.7412	-380.284	42.472	1
2699	1	0	1199	1	188.48	97.7515	90.7287	0	0	-39.3481	-116.035	197.708	107.694	9407.39	11078.6	-197.708	0	4.4909	5.67648	6.69021	0	0	20.1255	-385.645	53.068	1
2716	1	0	1216	1	251.977	152.943	99.0346	0	0	64.0569	31.1288	-85.9067	157.883	9802.28	10831.8	85.9067	0	6.23988	5.07509	5.97655	0	0	50.0488	-390.541	35.6474	1
2729	1	0	1229	1	257.08	137.145	119.935	0	0	143.847	50.4184	56.1749	129.762	9722.49	10912.2	-56.1749	0	5.07274	6.14702	6.65297	0	0	35.6159	-396.776	36.0447	1
2738	1	0	1238	1	243.2	118.353	124.847	0	0	75.004	-2.29577	232.624	162.206	9293.04	10566.3	-232.624	0	6.4338	5.51152	5.83826	0	0	38.4611	-388.419	37.5018	1
2758	1	0	1258	1	254.34	146.024	108.316	0	0	61.4361	37.3658	312.928	159.496	9306.6	10725.9	-312.928	0	6.42299	5.50987	5.80006	0	0	29.7455	-385.18	35.4531	1
2764	1	0	1264	1	219.08	122.651	96.4294	0	0	-61.5837	-19.6069	287.375	149.954	9429.62	10882.5	-287.375	0	6.20978	6.13761	6.21002	0	0	25.3798	-390.789	43.7161	1
2770	1	0	1270	1	204.848	99.3603	105.487	0	0	30.6575	-15.1523	193.283	120.632	9437.04	10280.1	-193.283	0	4.76895	5.51267	6.29168	0	0	24.8381	-384.376	47.0151	1
2790	1	0	1290	1	311.971	204.689	107.282	0	0	73.2825	-56.026	127.586	171.896	9793.06	10919	-127.586	0	6.79546	6.41207	5.81453	0	0	35.6081	-395.681	28.1032	1
2821	1	0	1321	1	211.474	130.768	80.7055	0	0	86.9747	2.55886	115.098	117.739	9679.71	10960	-115.098	0	4.59099	5.5345	5.80052	0	0	57.2646	-391.431	44.6712	1
2824	1	0	1324	1	254.396	151.913	102.483	0	0	-20.6714	-18.7798	461.902	133.754	9488.37	10582.7	-461.902	0	5.86914	5.35352	5.99895	0	0	29.5027	-383.355	35.4637	1
2831	1	0	1331	1	221.114	117.182	103.932	0	0	69.6163	-17.1779	-206.872	156.015	9796.72	10880.1	206.872	0	6.40047	5.55702	5.75216	0	0	43.6956	-389.401	42.2031	1
2893	1	0	1393	1	279.474	113.637	165.837	0	0	-7.62828	20.8583	210.869	139.031	9276.01	10941.7	-210.869	0	5.51411	5.62211	6.0897	0	0	36.5892	-389.499	31.8303	1
2910	1	0	1410	1	262.796	140.525	122.27	0	0	54.356	-3.23507	360.781	151.138	9413.34	10965.8	-360.781	0	6.22362	5.1637	5.81021	0	0	33.4237	-382.588	33.8169	1
2919	1	0	1419	1	264.373	146.346	118.027	0	0	17.6636	28.5331	256.966	165.933	9450.04	10934.1	-256.966	0	6.6162	5.13333	5.59457	0	0	39.837	-385.104	33.4114	1
2935	1	0	1435	1	222.065	109.02	113.045	0	0	-3.7758	14.5392	-85.3155	137.345	9471.48	10649.1	85.3155	0	5.44648	6.10502	5.50112	0	0	26.6838	-384.773	42.2458	1
2939	1	0	1439	1	202.289	116.649	85.64	0	0	27.7871	-65.4674	203.057	113.534	9838.55	10828.7	-203.057	0	4.56438	6.31978	6.52118	0	0	26.988	-392.599	48.9987	1
2940	1	0	1440	1	240.02	132.81	107.21	0	0	45.6205	49.1371	186.297	125.643	9621.4	11112.8	-186.297	0	4.91674	6.19537	6.16333	0	0	38.294	-393.513	38.9476	1
2946	1	0	1446	1	215.294	122.551	92.7434	0	0	26.8418	86.1616	4.79271	118.047	9440.86	10677.1	-4.79271	0	4.59088	5.78726	6.11468	0	0	28.7862	-386.78	44.2447	1
2972	1	0	1472	1	219.1	98.3308	120.77	0	0	48.2817	9.70159	-62.8168	111.939	9718.4	10753.6	62.8168	0	4.40611	5.66228	5.26964	0	0	65.9909	-393.443	42.3168	1
2977	1	0	1477	1	213.735	112.361	101.374	0	0	40.9062	-11.007	359.39	150.728	9327.13	10674.6	-359.39	0	6.2227	5.45324	5.79765	0	0	40.0975	-387.196	43.9851	1
2982	1	0	1482	1	242.358	158.516	83.8426	0	0	30.1879	30.8033	386.058	127.929	9437.51	10732.5	-386.058	0	5.29916	5.98782	6.33736	0	0	35.5497	-393.122	38.4446	1
2985	1	0	1485	1	219.668	117.132	102.535	0	0	60.3459	-48.9665	373.276	135.793	9507.01	10413.6	-373.276	0	5.69171	5.37232	5.52189	0	0	42.7696	-385.85	42.149	1
2994	1	0	1494	1	217.265	91.204	126.061	0	0	-4.24286	-32.9385	218.99	159.229	9272.62	10696.6	-218.99	0	6.38747	5.09364	5.58759	0	0	32.1958	-380.694	42.5112	1
2995	1	0	1495	1	164.451	81.4782	82.9729	0	0	53.2734	-23.0613	239.524	109.06	9414.43	11085.3	-239.524	0	4.35402	5.21702	5.46943	0	0	33.4219	-378.244	60.6999	1
3006	2	0	6	1	454.57	303.59	150.98	0	0	91.8478	97.5455	486.294	378.977	9774.49	10566.1	-486.294	0	23.1706	18.6	14.8261	0	0	44.8651	-499.056	17.9025	2
3015	2	0	15	1	492.564	259.669	232.896	0	0	8.44173	-24.425	198.614	325.917	9758.24	10688	-198.614	0	16.0198	18.0684	15.0834	0	0	36.8425	-492.41	16.1342	2
3016	2	0	16	1	499.343	310.108	189.235	0	0	4.17796	37.3208	335.952	417.361	9762.5	10526.6	-335.952	0	22.6447	18.2322	14.221	0	0	50.1689	-498.216	15.7545	2
3017	2	0	17	1	564.567	317.074	247.493	0	0	27.2036	22.4732	437.031	501.53	9739.48	10541.5	-437.031	0	29.5937	15.6073	12.9558	0	0	51.0149	-488.966	13.1435	2
3018	2	0	18	1	575.009	352.923	222.086	0	0	-0.840838	12.2872	404.143	368.56	9867.18	10452	-404.143	0	21.2288	18.6932	15.0662	0	0	42.354	-497.105	13.3446	2
3029	2	0	29	1	435.391	215.538	219.853	0	0	45.8944	41.4443	219.974	263.295	9720.79	10921.2	-219.974	0	12.9531	17.5039	14.4857	0	0	37.6758	-487.45	18.697	2
3031	2	0	31	1	275.593	179.82	95.7736	0	0	100.02	10.1221	434.962	309.676	9766.32	10553.8	-434.962	0	18.2096	16.5821	14.1471	0	0	36.334	-484.489	33.8995	2
3032	2	0	32	1	447.513	221.144	226.37	0	0	64.8019	7.38694	360.85	330.279	9901.2	10556.6	-360.85	0	18.2527	15.9266	14.9764	0	0	47.8869	-490.978	17.8992	2
3035	2	0	35	1	453.164	249.537	203.628	0	0	34.9754	-26.7424	213.025	471.956	9831.37	10590.7	-213.025	0	23.3964	15.987	13.8537	0	0	44.089	-490.094	17.4428	2
3042	2	0	42	1	384.962	217.826	167.136	0	0	86.3202	-13.2259	493.083	231.937	9979.34	10377.9	-493.083	0	14.5322	14.6585	13.0607	0	0	36.7946	-472.645	21.0428	2
3043	2	0	43	1	385.213	227.636	157.576	0	0	45.5265	21.2232	231.557	271.724	9920.47	10443.1	-231.557	0	13.5212	15.7414	13.324	0	0	22.3903	-471.463	21.3005	2
3068	2	0	68	1	467.618	290.646	176.972	0	0	-59.494	11.6809	321.506	291.57	9826.17	10851.3	-321.506	0	15.9452	16.4217	13.5319	0	0	57.4305	-491.651	16.7735	2
3070	2	0	70	1	464.016	254.791	209.226	0	0	-6.05226	31.1303	462.833	412.565	9772.73	10532.8	-462.833	0	25.0811	15.0246	13.7043	0	0	35.2798	-480.014	16.7736	2
3071	2	0	71	1	336.088	169.628	166.461	0	0	62.2547	-24.8241	503.437	233.005	10003.4	10389.5	-503.437	0	14.82	13.7209	12.2225	0	0	23.2226	-461.081	24.5901	2
3072	2	0	72	1	312.75	193.057	119.693	0	0	102.037	-7.72258	183.934	231.564	9863.96	10472	-183.934	0	11.2292	14.1664	12.2163	0	0	35.7281	-467.303	27.1392	2
3075	2	0	75	1	413.361	223.209	190.152	0	0	98.2872	-48.3755	365.694	310.118	9867.71	10413	-365.694	0	17.4767	14.3612	13.2765	0	0	29.2182	-471.412	19.2087	2
3076	2	0	76	1	497.744	324.403	173.341	0	0	61.1077	39.3725	151.557	285.958	9805.23	10823.6	-151.557	0	13.5055	16.7943	14.2696	0	0	46.9559	-489.543	15.6595	2
3079	2	0	79	1	431.799	235.021	196.778	0	0	17.6267	-6.23914	101.682	189.224	9848.71	10669.9	-101.682	0	8.8191	15.9007	13.8257	0	0	37.6478	-478.38	18.5252	2
3085	2	0	85	1	372.111	201.114	170.997	0	0	76.9303	0.39626	318.731	356.771	9789.41	10463.9	-318.731	0	19.1216	14.6639	12.9724	0	0	46.6322	-480.818	21.9602	2
3088	2	0	88	1	349.44	177.201	172.239	0	0	25.5484	-98.4628	207.437	245.546	9741.13	10662.4	-207.437	0	12.4603	15.7202	13.5486	0	0	50.7476	-485.428	24.2356	2
3106	2	0	106	1	619.903	377.457	242.445	0	0	25.8655	59.0305	320.32	576.43	9740.82	11003.2	-320.32	0	30.7381	15.5406	13.3431	0	0	61.7506	-497.854	11.7705	2
3109	2	0	109	1	388.211	205.956	182.255	0	0	77.0015	-41.7664	334.451	280.536	9988.66	10406.4	-334.451	0	15.394	13.415	12.6445	0	0	35.9266	-468.67	20.4767	2
3110	2	0	110	1	357.65	168.638	189.012	0	0	-69.6092	35.4897	304.885	234.127	9736.63	10927.1	-304.885	0	12.6294	14.9381	12.6591	0	0	57.768	-482.861	23.093	2
3118	2	0	118	1	422.106	221.548	200.558	0	0	51.2677	17.712	543.507	308.944	10014.4	10346.9	-543.507	0	20.257	13.554	12.6355	0	0	30.1219	-467.094	18.4509	2
3130	2	0	130	1	357.531	187.215	170.316	0	0	-174.296	-191.314	300.025	198.336	9741.66	10755.3	-300.025	0	12.5286	13.8263	12.4885	0	0	41.7361	-468.784	22.8006	2
3142	2	0	142	1	474.004	265.738	208.267	0	0	-47.3139	-19.2064	164.273	303.116	9813.99	10682.8	-164.273	0	14.7205	15.9426	12.2671	0	0	55.1646	-485.102	16.2306	2
3148	2	0	148	1	514.976	234.008	280.969	0	0	44.0043	57.9917	205.128	293.772	9722.68	10904.6	-205.128	0	14.2815	15.9187	13.0183	0	0	40.4385	-480.897	14.749	2
3155	2	0	155	1	331.049	184.29	146.76	0	0	51.5412	-17.79	196.328	202.592	9814.8	10880.7	-196.328	0	9.89976	15.3779	12.8636	0	0	39.0242	-475.34	25.7197	2
3156	2	0	156	1	390.632	194.328	196.304	0	0	38.0953	65.104	317.861	215.451	9628.93	10897.5	-317.861	0	11.4483	13.7065	12.2934	0	0	33.4967	-463.515	20.2981	2
3157	2	0	157	1	407.376	202.184	205.191	0	0	35.1657	51.9156	263.605	253.705	9731.51	10910.7	-263.605	0	12.9172	13.9268	12.5518	0	0	39.3681	-471.722	19.3435	2
3177	2	0	177	1	326.602	211.133	115.469	0	0	97.3814	-21.9153	436.843	344.061	9768.96	10585.9	-436.843	0	20.4343	12.9557	11.4114	0	0	32.0199	-463.526	25.052	2
3178	2	0	178	1	435.974	227.735	208.239	0	0	16.0955	60.0648	402.397	300.434	9750.59	10603.6	-402.397	0	17.1073	13.7103	11.5357	0	0	54.4559	-474.579	17.5511	2
3180	2	0	180	1	428.504	256.641	171.863	0	0	-45.2966	-60.338	45.9065	258.398	9811.98	10823.6	-45.9065	0	12.087	13.3836	11.9067	0	0	47.043	-469.764	17.9476	2
3181	2	0	181	1	413.54	256.255	157.285	0	0	37.0531	3.18427	388.611	293.26	10028.6	10361.5	-388.611	0	16.612	13.0124	11.0949	0	0	42.5693	-465.197	18.5352	2
3186	2	0	186	1	426.862	250.722	176.14	0	0	-42.7937	93.2732	472.085	360.699	9809.47	10470.7	-472.085	0	22.2093	13.0723	11.8897	0	0	45.8324	-471.86	17.9791	2
3191	2	0	191	1	379.376	229.863	149.512	0	0	33.3708	-3.97172	418.355	263.611	9633.65	10966.6	-418.355	0	15.3577	13.2996	12.0224	0	0	43.8091	-469.102	20.9172	2
3196	2	0	196	1	310.842	176.544	134.297	0	0	21.2469	40.3688	438.469	267.404	9745.43	10523.6	-438.469	0	15.767	13.0862	11.4777	0	0	46.1871	-467.72	26.7694	2
3202	2	0	202	1	336.688	206.049	130.639	0	0	71.7136	-0.510748	346.033	335.994	9894.29	10464.8	-346.033	0	18.3894	13.0929	11.6372	0	0	24.2606	-460.449	24.195	2
3207	2	0	207	1	372.052	200.796	171.256	0	0	7.82622	111.564	547.241	272.147	9858.51	10452.4	-547.241	0	17.8441	12.4128	11.8661	0	0	30.8651	-459.249	21.2081	2
3210	2	0	210	1	416.616	277.574	139.042	0	0	113.305	86.9712	300.478	237.935	9753.04	10975.3	-300.478	0	12.4635	13.1807	12.213	0	0	50.2629	-471.288	18.6107	2
3215	2	0	215	1	370.357	221.785	148.573	0	0	94.1957	-43.6853	313.482	296.575	9772.15	10607.6	-313.482	0	16.0302	12.9858	10.8848	0	0	44.0038	-464.19	21.2166	2
3220	2	0	220	1	319.241	140.716	178.525	0	0	54.9054	113.552	549.936	175.018	9811.44	10450.4	-549.936	0	11.4227	13.1579	12.1638	0	0	39.9287	-463.901	26.1051	2
3222	2	0	222	1	309.568	186.707	122.861	0	0	-22.58	3.22357	200.323	303.938	9789.26	10660.4	-200.323	0	14.9381	13.6496	11.516	0	0	32.8971	-464.974	27.0988	2
3223	2	0	223	1	249.239	118.415	130.824	0	0	-9.59824	-24.2164	188.267	234.164	9776.28	10588.2	-188.267	0	11.4594	13.7509	11.628	0	0	30.9562	-461.902	36.2553	2
3228	2	0	228	1	379.105	216.776	162.329	0	0	-2.58006	58.5796	375.697	205.874	9868.92	10405.7	-375.697	0	11.5046	13.2434	12.2012	0	0	30.9112	-461.333	20.9654	2
3231	2	0	231	1	407.003	227.679	179.324	0	0	57.6687	73.2221	364.663	286.935	9808.67	10590.4	-364.663	0	15.765	13.9938	11.9033	0	0	40.5675	-470.704	19.2455	2
3249	2	0	249	1	318.929	169.866	149.063	0	0	8.34915	79.6873	220.751	208.384	9658.67	10982.6	-220.751	0	10.2627	12.3687	11.6937	0	0	31.2268	-456.888	25.7499	2
3253	2	0	253	1	422.232	244.96	177.272	0	0	10.254	4.78917	329.782	271.05	9856.09	10658.8	-329.782	0	14.7039	12.8277	10.3316	0	0	40.9833	-460.111	17.8854	2
3256	2	0	256	1	298.04	155.16	142.879	0	0	29.3154	-12.8864	152.56	221.286	9837.03	10576.8	-152.56	0	10.5451	12.5305	10.5815	0	0	23.2225	-449.714	27.7512	2
3263	2	0	263	1	336.53	182.453	154.077	0	0	60.8807	60.9337	267.328	188.248	10004.8	10503	-267.328	0	9.59623	11.9136	10.5933	0	0	41.7113	-453.247	23.5899	2
3267	2	0	267	1	357.136	216.554	140.582	0	0	39.9257	-17.4474	238.684	254.607	9826.42	10481.7	-238.684	0	12.8416	12.0054	10.0415	0	0	22.7848	-445.887	21.7615	2
3271	2	0	271	1	342.275	190.445	151.83	0	0	25.725	42.4073	311.684	273.607	9740.96	10920.2	-311.684	0	14.5176	13.549	10.8369	0	0	31.5576	-460.132	23.5673	2
3275	2	0	275	1	360.538	166.015	194.523	0	0	-41.0704	69.246	247.367	204.459	9708.09	10993	-247.367	0	10.3837	11.9181	11.4605	0	0	38.8074	-457.002	21.8495	2
3293	2	0	293	1	429.237	181.246	247.991	0	0	14.7843	17.6723	315.414	256.573	9751.9	10944.9	-315.414	0	13.7212	13.5575	11.6652	0	0	34.9241	-464.232	17.8931	2
3298	2	0	298	1	257.053	149.203	107.85	0	0	105.338	64.828	473.716	186.124	9860.66	10399.5	-473.716	0	11.2659	12.3029	11.7957	0	0	21.5327	-451.712	34.201	2
3306	2	0	306	1	292.277	117.483	174.795	0	0	-107.588	24.5272	239.25	147.986	9674.95	10938.1	-239.25	0	7.67601	12.0494	11.7655	0	0	31.9992	-453.738	28.7533	2
3308	2	0	308	1	440.127	211.402	228.725	0	0	-0.924375	122.769	405.131	275.237	9667.94	10939.5	-405.131	0	15.721	12.7091	11.6451	0	0	41.039	-463.797	17.2122	2
3309	2	0	309	1	358.424	194.946	163.479	0	0	85.1493	-0.611228	114.061	173.099	9781.19	10664.2	-114.061	0	8.10059	12.5746	10.2582	0	0	26.0206	-447.66	21.8498	2
3312	2	0	312	1	324.617	151.522	173.095	0	0	-27.3511	73.5332	133.192	227.056	9794.03	10988.7	-133.192	0	10.6939	11.8966	10.7528	0	0	36.3681	-453.902	24.74	2
3319	2	0	319	1	346.258	216.53	129.728	0	0	46.4826	67.793	400.405	235.148	10019.2	10396.5	-400.405	0	13.3095	11.5948	9.93928	0	0	31.8229	-447.185	22.4926	2
3320	2	0	320	1	345.536	179.534	166.001	0	0	-23.4164	-18.0972	249.908	204.255	9790.1	10482.4	-249.908	0	10.4833	12.1175	10.3239	0	0	24.4221	-446.671	22.7897	2
3322	2	0	322	1	390.537	217.622	172.915	0	0	105.519	-23.3765	315.9	242.537	9760.82	10587.3	-315.9	0	13.0613	12.6099	11.4046	0	0	38.669	-460.775	19.8944	2
3323	2	0	323	1	338.398	176.974	161.424	0	0	4.72639	-18.2199	255.565	181.658	9861.61	10681.8	-255.565	0	9.32397	12.3253	11.2037	0	0	41.1532	-458.921	23.7108	2
3324	2	0	324	1	334.301	179.571	154.731	0	0	-53.2695	5.68798	159.798	174.457	9819.95	10956.9	-159.798	0	8.42358	13.3817	11.4295	0	0	58.5614	-471.215	24.4305	2
3330	2	0	330	1	428.493	231.96	196.533	0	0	-64.5787	61.7997	229.645	292.549	9731.6	11000.5	-229.645	0	14.7499	11.8965	10.3846	0	0	53.4921	-461.879	17.4284	2
3333	2	0	333	1	409.051	191.017	218.035	0	0	33.0757	94.679	153.093	259.996	9733.6	10967.6	-153.093	0	12.268	12.1657	10.5862	0	0	36.8735	-455.698	18.5357	2
3345	2	0	345	1	317.179	186.545	130.634	0	0	-66.5585	52.8631	168.229	200.665	9733.58	10710.4	-168.229	0	9.71725	12.0661	10.0847	0	0	30.2642	-448.395	25.3076	2
3355	2	0	355	1	363.46	187.238	176.223	0	0	-23.6657	42.1957	298.637	287.057	9790.35	10521.8	-298.637	0	15.1933	12.3725	9.54296	0	0	34.5908	-452.349	21.2353	2
3359	2	0	359	1	361.594	219.191	142.403	0	0	40.1053	40.1313	10.7051	191.543	9826.24	10822.8	-10.7051	0	8.64689	12.9338	10.3108	0	0	24.6385	-449.094	21.7019	2
3372	2	0	372	1	321.687	125.498	196.189	0	0	-18.6018	23.1521	53.7396	183.158	9785.28	10939.4	-53.7396	0	8.39802	12.0632	11.1721	0	0	43.1583	-457.278	25.2105	2
3374	2	0	374	1	387.597	216.466	171.131	0	0	-3.10072	68.8484	273.129	281.229	9769.78	10893.8	-273.129	0	14.4801	12.0497	11.1849	0	0	37.7291	-459.049	19.9221	2
3386	2	0	386	1	348.462	195.71	152.752	0	0	-10.2665	17.1455	294.149	182.344	9976.27	10447.2	-294.149	0	9.62357	11.6038	10.3526	0	0	30.9066	-446.306	22.4321	2
3389	2	0	389	1	336.732	170.925	165.806	0	0	67.8959	8.58806	324.753	250.709	9898.1	10455.7	-324.753	0	13.4766	11.3168	10.4995	0	0	48.7353	-456.54	23.3859	2
3396	2	0	396	1	339.314	178.005	161.31	0	0	-6.05335	85.4532	368.583	177.669	9772.73	10578.2	-368.583	0	9.86165	12.4377	11.0697	0	0	23.1847	-449.141	23.6198	2
3415	2	0	415	1	324.054	192.132	131.923	0	0	66.9733	-23.6715	337.434	184.726	9899.03	10388.3	-337.434	0	10.1042	10.6197	9.77485	0	0	27.8323	-438.553	24.1192	2
3417	2	0	417	1	319.693	164.681	155.012	0	0	-14.2612	-19.3623	347.816	163.062	9980.26	10384	-347.816	0	9.05977	11.0281	10.1451	0	0	45.4632	-448.23	24.7738	2
3427	2	0	427	1	301.036	161.385	139.651	0	0	59.1054	31.8748	330.36	173.086	9807.24	10631.7	-330.36	0	9.30814	11.3489	9.48612	0	0	45.9697	-446.833	26.5993	2
3441	2	0	441	1	413.393	235.562	177.831	0	0	37.6844	69.1993	235.868	353.714	9729	10993.1	-235.868	0	17.5832	10.8817	9.67324	0	0	21.5718	-443.304	17.8935	2
3477	2	0	477	1	343.338	168.977	174.361	0	0	293.036	137.948	161.126	173.925	9772.62	10924.3	-161.126	0	8.8849	10.8262	9.85418	0	0	34.5017	-442.79	22.5144	2
3508	2	0	508	1	336.48	195.787	140.693	0	0	-8.61222	-21.6128	488.278	224.493	9874.95	10485.9	-488.278	0	14.1863	9.71225	9.3852	0	0	35.6317	-437.351	22.6521	2
3515	2	0	515	1	255.711	142.282	113.429	0	0	78.1037	78.2949	399.947	214.605	9788.24	10485.7	-399.947	0	12.1125	10.1484	9.17991	0	0	24.3936	-433.907	32.125	2
3523	2	0	523	1	384.386	252.214	132.172	0	0	-11.7412	84.0894	470.798	286.05	9977.74	10380.2	-470.798	0	17.45	10.0208	9.06747	0	0	41.398	-440.918	19.2405	2
3523	2	0	523	1	339.079	187.032	152.048	0	0	126.485	149.514	282.858	239.964	9739.86	11012.4	-282.858	0	12.4412	9.67295	9.80625	0	0	50.9301	-448.768	22.5434	2
3526	2	0	526	1	273.823	169.008	104.814	0	0	57.2197	8.15851	388.226	188.583	9809.12	10456.1	-388.226	0	10.6513	9.7735	8.98926	0	0	26.4361	-431.298	29.1882	2
3536	2	0	536	1	287.892	150.993	136.9	0	0	-6.07431	1.92397	203.844	221.196	9972.07	10462.4	-203.844	0	10.8698	11.1378	8.39626	0	0	20.4274	-432.482	27.621	2
3547	2	0	547	1	256.013	140.383	115.63	0	0	37.3008	58.8346	371.611	178.576	9928.7	10405.5	-371.611	0	9.89079	9.84985	8.50813	0	0	39.5745	-433.545	31.596	2
3575	2	0	575	1	355.359	205.267	150.092	0	0	-4.83651	31.83	320.536	200.069	9671.86	10930.8	-320.536	0	10.7509	10.389	8.85529	0	0	39.4073	-439.897	21.2024	2
3593	2	0	593	1	299.87	153.9	145.971	0	0	-6.78283	53.8291	276.429	190.657	9773.46	10609.8	-276.429	0	9.86075	10.3768	8.64058	0	0	33.162	-435.048	26.0931	2
3737	2	0	737	1	302.489	182.335	120.153	0	0	27.8096	106.86	441.563	183.17	9639.21	10955.4	-441.563	0	10.766	9.55656	8.3947	0	0	36.0335	-431.061	25.456	2
3850	2	0	850	1	333.305	213.148	120.157	0	0	123.523	-132.478	552.684	189.865	9942.14	10397.5	-552.684	0	13.3709	8.98512	7.59325	0	0	46.1447	-428.224	22.1861	2
3983	2	0	983	1	301.783	171.187	130.596	0	0	53.7133	34.1305	414.885	214.424	9912.29	10430.2	-414.885	0	12.3349	7.95468	7.31295	0	0	32.6676	-416.239	24.6065	2
3998	2	0	998	1	286.314	139.437	146.877	0	0	73.3144	-22.5622	389.77	193.31	9892.69	10387.2	-389.77	0	11.0097	8.38819	7.58071	0	0	36.3742	-420.784	26.5055	2
4221	2	0	1221	1	251.012	120.964	130.048	0	0	76.0024	-20.9641	381.498	197.97	9890	10485.3	-381.498	0	11.1939	8.04924	6.9623	0	0	41.2974	-417.543	30.7301	2
