# Supplementary material for: CaV1 and CaV2 calcium channels mediate the release of distinct pools of synaptic vesicles
Source: eLife. 2023 Feb 23;12:e81407. doi: 10.7554/eLife.81407 (PMC10023163; doi:10.7554/eLife.81407)
Supplement: Figure 5—source data 1. [file elife-81407-fig5-data1.zip › Figure 5 - Source Data 1/elks-1/32/1/cav1_to_cav1(cav2).csv]

48.933161080327
-62.9490248271372
76.01250624256
51.1536909448355
194.851128395813
-280.367640130885
55.0066973426769
124.348812813072
58.3405630839684
317.243276457473
230.722365850185
-165.137469921272
76.2005899382771
320.211060892178
176.200250897298
228.163687468991
-152.810621918774
0.482101606903143
143.423435309347
-50.3644063502011
-339.167310950132
298.060704709249
-276.942725660845
362.139346609592
-128.763593416816
-28.9035325216269
-265.303507805289
-196.082834724575
-309.135601371401
-265.775087615017
29.2234817933954
4.46555804336504
-149.221754058234
357.323897356071
148.329808340024
-365.149794960319
69.4774863775506
198.424218142878
189.902649918338
-309.040428734066
12.5408969103942
166.5701634983
-23.0805638334273
31.1674413266833
234.989707195172
46.5254162091228
-365.398141776984
13.8069947752033
73.1223991981128
224.827418770231
148.025484266534
-268.796628549062
-347.930516592716
-283.899489635234
235.849041230609
-319.053372678677
-323.966198234925
-30.5896371177728
-298.595728935718
322.68307099368
128.121856844909
23.7098531730867
-2.73779164027064
-257.881697524512
-341.782693233484
-312.854909148342
-95.0318725719449
94.8852342990108
-140.96238421594
-261.4936884425
-231.114203912305
256.917874969346
208.157113515247
37.7493899781043
265.735519782787
312.566075199318
10.7863731412849
-336.897695759992
-255.435974267446
170.270955505823
124.33801335746
314.444613573569
-347.4696008322
160.509082759248
241.811272131815
266.943172882457
-314.51359470069
11.3741291105239
-352.707872631004
280.86454939909
237.2987509095
263.296279417955
178.78096726275
