# Supplementary material for: CaV1 and CaV2 calcium channels mediate the release of distinct pools of synaptic vesicles
Source: eLife. 2023 Feb 23;12:e81407. doi: 10.7554/eLife.81407 (PMC10023163; doi:10.7554/eLife.81407)
Supplement: Figure 5—source data 1. [file elife-81407-fig5-data1.zip › Figure 5 - Source Data 1/elks-1/32/1/cav1_to_cav1(ELKS).csv]

-2.7297823333929
-67.588479522421
2.55215581572338
-24.5553652348726
128.629265971353
-197.46817050772
-5.13039223594114
116.711403935847
39.038104848637
261.321809226955
180.875633894703
-72.6821522474384
9.33529425541838
278.499177007366
117.482910933998
145.122394585504
-80.4053351130569
22.3373988260491
52.8291214809933
-72.6813200889192
-212.865406963277
258.120811098729
-185.446363778719
306.017276243212
-110.334306948326
-14.6178270070832
-188.93031481757
-95.1189217969895
-271.502260211624
-183.382724762346
-15.9004243958598
-39.9172369041189
-74.2503029277013
312.972211241788
68.3295051941823
-295.564457535284
-11.7817101804585
148.095185839678
120.55926554108
-190.269322540739
-21.8996435199415
78.4591921072824
-27.9726432937059
-10.1698042599637
149.222455598855
18.4621122242561
-279.317946278192
33.6235487620725
49.9052861390801
233.183023384996
79.269877707643
-178.665513645221
-238.52328401
-178.829370472012
144.235674700663
-246.205277299992
-253.172104577017
-36.89125979448
-158.393138087709
290.032949751923
45.8638890821067
-23.8976496535424
29.2152940758624
-121.703633509899
-220.164351142856
-204.834897197063
-99.2702617001942
29.9178050971768
-60.9188204569191
-146.133797896438
-141.548372583869
230.07414706588
155.304989970034
-9.3018069007594
183.821312175723
259.656613417564
0.204142329163005
-219.497412968302
-151.479219282113
121.798142367435
42.8131566098782
258.918668311981
-217.517470610087
74.003784383337
220.004614953863
203.81534611281
-246.026199752871
-21.6082307869583
-285.896835764152
219.354769774629
178.712210727579
178.491700924232
135.76788980085
