# Supplementary material for: CaV1 and CaV2 calcium channels mediate the release of distinct pools of synaptic vesicles
Source: eLife. 2023 Feb 23;12:e81407. doi: 10.7554/eLife.81407 (PMC10023163; doi:10.7554/eLife.81407)
Supplement: Figure 5—source data 1. [file elife-81407-fig5-data1.zip › Figure 5 - Source Data 1/elks-1/32/1/cav1_to_cav2.csv]

268.27373699732
364.882903155351
496.221058443033
465.161323747658
714.321752158412
532.37451495402
695.809678777605
-179.244348991856
560.974154113097
370.891442764443
551.091557691204
764.998362384683
536.480960400294
652.882661996037
672.942918056978
541.178898854377
574.533188564723
542.46551634451
791.66606168953
428.065048919661
693.897522948143
443.964191118711
161.830443832801
86.7299009514413
570.092764357172
647.702152199553
430.309150136863
724.554969986692
655.878185381416
495.400254966989
697.950241078445
494.747344832756
577.176194804296
468.371148141607
354.484870079119
441.580999794264
313.781880244015
-14.5220749318864
544.898116675029
442.041004759583
344.766068644751
681.342358519791
399.133249229686
742.847380154572
770.169969163556
531.035438739067
-260.807966636002
309.115401702464
-122.720575631502
-88.8416496817931
508.167268632447
511.45470986873
446.239538685647
609.319953476208
432.805987874777
81.5214016939522
580.69865825835
346.886305937893
-236.079915960166
636.006954367607
341.931191719932
451.678250002006
515.409312992462
251.93778967974
349.024497962898
384.847029346572
633.308784559942
357.667639035773
413.330979990981
489.248000962547
-300.532101435657
643.547176386925
316.634038024733
57.2141430460283
331.157982634038
381.259000594766
638.101319403763
451.387312076644
632.298282986668
72.9850911940998
397.205109581964
-26.6642581474221
535.771906017934
450.485740896447
403.576173445382
175.505229259026
616.517765092327
590.50572343472
746.772116216335
425.840327552544
550.741205986103
769.269778851483
771.866547491493
368.454560543692
665.563281618653
115.752418489736
-238.79840994966
583.531727189444
484.260658888951
576.074943704115
554.147923961129
702.345003437292
296.326217861425
-159.333320562109
405.238721490911
449.717158051146
708.751114611445
243.558274036532
354.890284892356
511.986192801251
591.447814143506
579.103461307874
230.942665331365
300.66140743586
417.246501418605
360.511567674845
275.560577892319
739.163037242606
639.803581034745
591.594000029133
412.11770377439
211.942217054961
552.007101441167
453.221580607997
268.201204756253
545.419431985375
487.436213397433
249.15010025318
602.781574428069
706.760479103534
