# Supplementary material for: CaV1 and CaV2 calcium channels mediate the release of distinct pools of synaptic vesicles
Source: eLife. 2023 Feb 23;12:e81407. doi: 10.7554/eLife.81407 (PMC10023163; doi:10.7554/eLife.81407)
Supplement: Figure 5—source data 1. [file elife-81407-fig5-data1.zip › Figure 5 - Source Data 1/elks-1/32/1/cav1_to_elks.csv]

225.622419596852
207.138357949867
429.889224019053
357.704712421961
561.261239505433
416.58197688466
545.058691516993
-281.524946107805
433.55873622788
244.645898420648
490.432135000164
603.764575477651
472.542860299452
537.599808334327
520.383331307324
471.257731885436
457.62457401683
419.807140948809
628.739392179415
331.272034600197
540.733682760701
384.783213488945
75.743112674666
-76.1450524790389
406.100618487354
500.9221267306
318.244793281543
557.630247263884
543.256023741687
446.831034600767
546.796281113539
390.74106973805
460.3557406152
360.604936544774
166.428883229384
263.71878388494
188.264902139907
-128.396378470691
370.958843184639
271.919391298469
214.459873148794
572.425554246302
261.554008481841
598.519770337183
618.12402892447
446.889663904959
-352.300552612475
268.63646460629
-252.405585014555
-194.14072072466
339.228243735374
408.964749653919
376.247888824035
485.235141756596
316.79372776296
-61.070363676442
463.383798021839
175.993669740663
-328.753363599243
506.232876745213
176.513219979268
337.415590589569
459.732037545767
96.5960948372576
213.889598717934
271.117477473395
447.134374450174
178.454087743076
308.744980857937
357.839757376846
-386.625956223939
502.371736050254
173.311147018327
-38.9010490164383
252.720094026628
247.019395337228
521.29120067758
327.588757972474
500.507700013198
-83.1774086246241
257.866779288537
-111.213948703868
421.787534028858
374.702690580589
362.657307284668
15.0736166635306
486.653720228142
431.466285358823
585.890348140256
231.227598961529
465.703658303459
601.83216754901
618.954650562392
197.570034955473
551.537623450338
-37.6150537404656
-316.601227264615
415.547210377684
304.114933616158
407.527240711605
424.00861568167
566.216400109632
242.320802635432
-239.563419427793
321.411744098337
294.25346427378
547.858126024774
86.4614845977321
192.223434729279
441.825253824931
494.977688288867
447.086770613724
193.030271662949
130.665173137231
250.854983297801
270.444645141097
111.358984185917
611.459189113526
496.127182430242
449.648914371871
313.103690166786
52.1158675967035
366.75109295985
352.518987281893
130.846226909484
455.198168590379
378.315896475638
184.030593569097
513.934667342308
544.189064621064
