# Supplementary material for: CaV1 and CaV2 calcium channels mediate the release of distinct pools of synaptic vesicles
Source: eLife. 2023 Feb 23;12:e81407. doi: 10.7554/eLife.81407 (PMC10023163; doi:10.7554/eLife.81407)
Supplement: Figure 5—source data 1. [file elife-81407-fig5-data1.zip › Figure 5 - Source Data 1/elks-1/32/1/cav2_to_cav1.csv]

81.1929046033097
196.701132286417
84.7027600972219
133.097835676536
147.79747539262
73.5643290843386
307.976282473353
-190.825638117395
305.657784734592
51.1327617631428
273.592195608252
-13.4943429886466
164.298344642767
5.84267751453581
54.3622172268356
47.5100390927441
-145.161201680818
289.67893932555
150.1755263665
-46.9933970604693
81.846254141929
296.22043544551
87.5840350554258
-59.0052129664432
-62.2531810472042
67.9954128485947
12.4540394608489
274.339446693514
225.050026340168
66.2688082622303
151.563309886883
341.624573166005
212.379834778949
177.330209847203
337.43665986389
207.23290591848
303.607508620249
157.220547317655
297.561266450104
-77.4940772295117
300.186562407954
186.321975446344
-3.12732721784278
149.050813402319
-255.145339471413
-15.5817895331597
208.671187566286
321.313029471203
307.323392584796
-37.6632093120838
-235.048730673976
207.29033331363
140.205326898972
51.418414416376
116.048517182096
-68.1593230145686
-1.30012180843505
263.180170961643
-252.67143318868
-59.8810754900719
-31.5224740237713
-1.2637523640883
39.9190262833913
43.1538425621789
143.535244626959
158.583007267551
-216.446444999429
25.1208780652219
-70.5821193539127
-6.34683515543793
-17.6394409581349
148.954292181459
82.3101476719271
228.822154556812
88.040749414517
162.259851502426
135.427352407426
4.8765637630454
168.882019541636
49.299137679765
108.58298587572
60.2448305827306
270.045230417498
140.764730917126
109.669926715982
123.860562471467
14.380902663796
284.58716649164
57.2613085234339
58.0270519813207
60.4723494399209
151.269338893511
-155.857827759066
178.813608562893
-67.8513112857604
135.916069036379
53.5294673977755
-50.5729292108813
-163.553193265043
12.5848817789188
22.9830887115436
45.983483708666
125.553825994079
103.157952083
185.64432319216
303.876953876605
110.725243626093
203.885945956192
305.672180412942
131.343801924154
233.220895939796
191.267976293283
311.334176965063
163.603842809076
47.4232999575029
201.899965438812
9.45355962995609
299.682652267179
236.134514836207
319.036596690358
246.847456503416
168.129610418289
203.708590527955
174.712877286573
136.058210949011
333.60958536757
210.202961721779
193.339624479874
28.8055098020372
-79.2672116855497
157.556096404563
185.629734859021
73.5955136088701
-178.793038225763
66.603576607758
95.1623455906497
89.8346779784356
133.171629271752
271.397036440402
77.3360618691809
175.537589377928
321.555042076605
76.4833087958446
40.7122327588954
239.549502024594
159.774719965617
212.908257049584
212.498850149198
90.867247018457
310.609082178364
148.595931006198
138.50847030597
161.715333179347
256.318548925341
108.965152779944
280.757012671035
209.326156168643
186.832926199281
140.9940073968
104.751321183461
116.483916717332
-51.5968183305636
147.62372315699
203.303097789273
12.9547756924135
-275.117227262814
186.08636127047
112.690416428438
208.060477465013
127.622678943754
73.8623629203835
197.835924698155
-1.13042577819442
132.240184923102
279.054403316073
170.582752959809
130.872685249428
320.517304876278
269.632314909426
129.120750455289
156.796041490373
198.003545499529
39.0616899839874
98.2105248271123
288.392554461682
201.551957343673
264.462053577217
95.5619672530643
120.96350591485
80.4979836084381
232.572488055095
126.540689879626
277.517106057362
329.683184291248
206.677639083482
271.186826812787
184.046249066392
176.033596854807
284.446298822051
138.935595474888
150.864167246149
66.8164024246576
137.443793956354
199.201795185873
217.700961917952
124.987945720973
61.7462585360486
110.925782845108
170.74132529077
245.54824756618
162.04912464377
176.413181421346
257.407676671488
81.9254253117474
141.080973038432
129.77684461972
245.766613245808
176.122817105522
215.269330007429
218.595969119059
149.530850110934
150.960123777214
186.556105632293
110.818459016281
164.487465952916
147.498904081091
123.938266743454
205.055799717634
120.407637386107
81.7754383161996
30.3733797693162
94.3130773956159
167.116419199421
205.735155498261
232.689009035299
103.126811532286
178.115547510411
95.3166725463675
147.89739005921
116.927445422852
309.589211927535
119.246713780771
137.960751191953
67.2365714441198
232.682394221602
92.339562523754
173.514357120022
299.774924627865
173.394696082206
241.461313759401
220.754907523532
137.542701375175
89.3915785563145
294.12138497463
247.198175372769
175.017083045759
177.315898631558
158.472658210484
235.859032730526
164.333213337682
141.27248751641
291.332831904951
288.879304053854
233.596620440671
86.5942778630983
174.476854071745
221.893333494545
254.064231954171
141.860159022942
130.413516989176
70.7468663436534
223.858056769046
264.671627659485
278.194511560713
231.223402928623
187.923875786175
129.261648491539
215.028274038689
230.665499659899
277.170054598884
119.026921692196
208.964191800774
168.125814570888
135.826906366643
191.320985902842
249.000303962522
195.539552891293
129.305852896584
148.645070427872
107.374805422786
198.713075071983
242.08877537032
216.981214339191
182.101860249704
172.18464317742
292.922459254056
327.91799298799
241.432627109848
184.473965806834
294.305889207113
297.596070926754
262.102856556161
222.204454914296
204.143851504441
266.029041248315
234.60064835976
74.8071719702361
219.106439977489
189.149825118747
198.071238027155
225.728479580172
218.718128031854
205.837855279548
175.262053176204
131.797406592298
312.619050957278
239.888279116754
345.691132026087
302.777192447904
266.977551560643
235.583074215273
188.936982542339
238.777617010231
198.701606552012
256.562782288227
140.285130129201
184.383501679742
196.255460648833
302.636531040262
264.512659896723
216.311055709947
197.344162596517
76.2498577964757
279.302740010518
192.962622251022
265.16070271629
265.751592105852
251.857293297256
156.759878307975
206.323715938256
60.1760732263606
-192.904009309766
252.274031534456
87.8607373081072
220.757608175522
151.87675677127
279.684994862384
279.805761217832
135.648513323972
217.947777618524
227.594092658841
278.923047251896
-20.3690592459466
45.3067577244797
275.140778854365
345.363245489529
177.099956486426
338.860008357862
188.273181853737
237.34872865353
177.251839663207
277.922054683273
87.1402934506737
279.50259307308
-7.54415193449449
-218.361707760942
130.310671679269
341.796064155266
-321.840005837744
118.495825651299
194.769297062888
53.4956261950724
142.904169701207
161.003163688232
172.293329196927
347.925212609302
304.882661592754
-190.864400729572
255.445238372733
172.186262241158
103.54808586938
86.5105266195637
94.4454846813828
220.66716114052
54.4326847469351
254.546371105963
234.917225179536
191.797557977593
169.938772982915
136.169252799815
154.384997758368
272.47991443799
103.081961459678
119.819377792984
249.302025453883
267.875742793182
236.877189332689
164.698885605311
331.492509143999
292.618983625145
258.648163726093
224.414750012992
-303.153123960021
281.702521484498
219.426386846201
327.16537096541
220.681972495115
217.459452936435
170.694910250464
121.481396057734
336.437310088382
223.556210326093
116.23332889874
89.4170068339522
185.332988873174
265.635436190785
297.461703241492
229.492032583624
155.085779707283
140.290311896662
299.656646025174
302.276026932939
-37.9455494973586
219.38414947794
178.89847524628
286.226511226786
350.104110284232
66.5480083898924
341.404257209104
224.265084108759
223.700322760441
196.297140297169
147.239730927082
270.32329137593
157.789993446836
344.155014425488
41.635135745953
73.6538062081058
-31.242256526119
212.947726062657
14.6398629185692
233.967109410627
202.687050602284
109.693337013146
268.486976762781
255.884822549883
315.541846760626
283.449490895343
166.071637901997
328.637933221539
204.940542858252
155.237558176915
123.797737257274
167.790157291897
261.285786770715
185.101008256576
73.6634731317713
117.76182443787
251.367596302262
46.6409536709375
240.801231092778
223.264554675135
95.8556576440046
127.775697804829
266.418265856791
295.561640629086
339.236111531029
187.701180268601
200.894974245778
285.98505634131
291.839851736674
235.637175535307
246.704435779544
197.673482179308
200.323307359112
238.206044708493
115.545965747068
231.443847322052
286.107911532781
166.255263323238
129.422377361724
238.659061290045
166.920209818355
188.681953208778
179.634386248096
288.462873300813
31.8527156423311
91.3668915395469
248.672160552912
183.508764718188
265.39105414693
227.161883792325
285.532438676493
163.142007748434
160.399268025314
263.942321349142
295.884605756171
223.709915343624
175.63920757096
232.445742431296
266.404596823777
133.799648602598
28.4622946798459
77.5637496517816
182.735764263972
46.0358916244772
178.098386961805
147.097514673968
65.3480516921704
280.968101109891
67.2190423454426
175.002440616577
222.715513859317
221.750272281785
206.77185159922
116.53355976289
196.263278850022
142.983844494909
247.426103268916
206.567841109057
198.615752865298
46.1476332388906
159.552430002063
154.434640803926
243.407706949405
27.4314326512017
-61.748456313449
182.572595099787
115.843796806102
-49.027283245367
-9.65239955675543
137.698745464493
129.008464728107
270.243217665491
322.311395728323
283.286554874832
135.401417020969
47.4557587250779
208.339302405318
141.762282581266
69.76233804496
147.909865826949
49.2828863090676
135.608209473478
129.640448831763
248.83009070124
156.741183158339
300.546616987436
251.425439373653
45.5474385058619
125.698915309532
116.180643865432
-89.3274899705943
35.4842264251542
77.3893552335226
211.286204784504
164.306125507423
77.268923576547
96.5092640556772
-58.078774489974
164.123466845065
54.9972265587371
69.7573862688209
184.009653115658
176.11669579349
59.1937014668861
129.195906241187
124.642040069014
121.808701144986
-44.7931374355126
241.190357631392
216.028418162735
126.057415043537
94.4078476312793
174.9853746529
135.563112650036
345.887564428605
-62.1460195065042
104.049531986777
140.42198556722
170.368696873685
266.743428011979
106.129187544413
100.884081395393
126.019352194973
60.6937707144557
101.560800742292
234.968473681674
185.113044618695
172.22761731324
185.537966122219
215.20073842412
87.8805782642607
92.2285444023287
171.366545899763
109.071726234049
-20.3544506683643
96.3249660851402
73.4518643095212
134.184066630969
77.5527341445882
104.434379298547
116.918322611954
194.775117528049
109.303588536344
23.0991161900852
74.39240773969
142.505910229476
190.619074906919
18.9801832657936
112.30387222751
-175.957725295084
222.813897409814
116.361842267243
128.158669179811
98.9254354591035
99.8173905502404
356.603926755857
154.008671563746
140.124746079713
104.548841809395
147.959829963825
130.841466873295
52.3397929246244
5.26542330638631
109.243409878096
221.020847657138
182.912044741244
118.317669237238
167.364079859635
147.618619214948
125.129046534238
117.141072225573
188.562238074921
148.774002957555
172.598670640408
197.79768943924
102.392969122049
170.318634666948
142.244688728334
238.942706085026
136.166981431223
105.835591738398
156.003301634805
27.0964377992864
71.024744769516
155.105407764203
268.31113569113
-21.8809823230663
193.734121955805
-58.4217428613342
159.240291212321
53.5687402711224
196.657357164774
98.120983485082
204.326030272293
18.9406838860582
26.6825928688672
64.7200662129239
183.323459499883
29.7257121371072
9.66303912729791
164.801568627091
83.1224649733108
-144.1620107085
241.997327724839
73.8181246637409
237.373680189012
182.239114604461
132.850566963186
288.751689741035
61.4491373628448
66.2900892344855
108.713010115875
185.321699400837
83.5657671724425
92.1488423943115
122.992855999853
121.967219379907
11.1380654068075
153.660308525691
53.4143187304758
199.867022283421
93.186268625544
195.848571867869
-49.3401926542679
259.964114050756
-177.123786694061
153.706013680165
43.2939664943374
134.684985395104
115.335424905918
151.955606849772
-46.7308573424621
274.403559757906
76.9429367061562
61.140233215639
160.580101361988
5.98458943584183
143.304196917643
86.4276541872728
174.000944424069
74.1161110410299
44.6616487005799
77.6388209749753
89.061944519493
-179.293270833443
17.4708222819195
147.084416968039
84.8191728853431
51.0225851164255
53.9549633807351
47.3352188760186
-235.720863309873
16.6380825750807
117.202869947555
58.4975805694562
108.922682268006
77.4223413543591
62.0793198701972
-220.348320338735
71.7354100262651
114.329663093723
46.2883047687524
9.16000779776323
229.680038453919
71.5789198940406
-27.9317302264403
-67.9336800941696
10.7412222218013
155.831080515272
60.76618851183
38.2664857724526
149.588926325999
-5.41864917870362
-28.745538155033
57.7359034391807
156.930753996329
119.46340630062
21.9399163556359
27.1147239099641
103.631387585073
42.6718656985126
71.3440662151047
21.7764665890204
6.30396497747142
193.285824006715
95.7538331890241
66.9457642377388
-2.01642848271013
36.1159096819397
-77.4286019744345
55.8698610771121
111.660514188809
80.731742091964
119.021402073908
177.797189338772
125.347486554348
12.316714250544
-44.7613208505686
217.172279289327
145.097469691773
157.798849262459
115.281891428031
-42.3665892225895
62.9662352375531
94.6597773961144
38.0506957932234
146.787211332128
127.358131367493
87.5535907833887
64.7084455270474
-30.2936718733067
192.388832676735
90.1043462562425
156.481472528848
21.9894815757739
45.2393625587933
107.973455432563
152.421538604686
16.0793849578172
0.429457062479287
33.1490920061174
-252.732382466084
116.366391974293
54.9655384103185
142.66763274027
131.428945725038
12.3308394486853
83.7410843757657
106.19353375248
22.1777917778795
147.603679423828
208.647209426976
149.832128711739
84.7297701020602
37.2239151102917
123.501663820725
62.1633381090055
81.033054544368
94.8747088085443
