# Supplementary material for: CaV1 and CaV2 calcium channels mediate the release of distinct pools of synaptic vesicles
Source: eLife. 2023 Feb 23;12:e81407. doi: 10.7554/eLife.81407 (PMC10023163; doi:10.7554/eLife.81407)
Supplement: Figure 5—source data 1. [file elife-81407-fig5-data1.zip › Figure 5 - Source Data 1/elks-1/32/1/cav2_to_cav2(cav1).csv]

-44.0608990644546
32.5487289973266
-32.1591603961219
5.07473186732977
20.1755072351039
-73.5649226087639
178.285050195129
-271.018919423586
161.983030365151
-68.2230917212632
132.411392345946
-153.707877747789
32.5636285148717
-112.247210605814
-67.0146921100927
-103.717363240506
-255.483025926364
128.472160115449
-5.35927072633103
-157.694828905932
-45.2796474275224
158.969483466537
-57.2865566173018
-171.236285108375
-174.034532108549
-46.7998485484527
-118.366765378928
123.606434275088
78.4458018364626
-83.9677611028151
19.984064429947
188.896478702708
79.8686187197668
29.6191742585147
178.546945965982
57.1060327914379
144.460743669862
32.9801196882268
169.669056291838
-188.709464860581
156.634841544146
52.163944476652
-130.446443252112
20.7777689730933
-334.096835011602
-122.816600328073
70.4097714150007
170.906029842546
165.899888410806
-147.635996826362
-310.566115488619
92.8048536887732
15.8555421921151
-56.4808298019329
-7.27039365248629
-178.792247356303
-104.794504930086
130.713853882661
-337.329235264796
-158.615965052526
-159.242077562356
-121.762560431557
-114.131630046084
-101.317548306651
13.9484211468757
13.2328783442058
-303.102217189208
-96.2282973414162
-179.049143936731
-132.828917204991
-143.918730883615
-15.353288067286
-53.7798784678221
93.2068842871963
-35.6149710909881
39.5181665751511
15.1490669073041
-145.041014809521
42.9311428495935
-69.8724383008489
-20.0180243071386
-56.4203704760043
131.008792108578
10.625552956451
-12.6108705379916
-21.1955326807069
-101.258573469524
153.596998609637
-85.4237074323887
-80.0006762195649
-68.9293249967864
7.63418647007302
-261.338294862595
31.915776115778
-184.708811588446
-26.3206677525282
-63.6947414998726
-172.975497762691
-260.985818051672
-109.09444709974
-111.209753229334
-108.311046232525
-22.291127343969
-41.4269603427397
34.8338606278217
160.341076202737
-22.0540132079473
76.6802115360292
156.429653129397
-12.2862803932644
84.5538507890037
44.2838373480531
166.162019869506
29.7785284225151
-76.7910938349028
63.569314795584
-143.381877844935
155.036922366432
95.3838099721138
174.592843490301
107.657767560896
30.6892739019681
51.7983626731534
30.5479400904856
-3.20320704544929
180.204762942011
58.135855741461
35.5220751311904
-128.438260347738
-191.975031734203
17.8134144284081
43.5093118064538
-55.7488579169526
-268.07621935732
-80.3270996437818
-44.1412942725133
-49.2672313008802
15.5968866805156
123.883229563485
-46.2406213249355
46.6932006576203
169.719528299442
-51.129281297392
-110.5989775993
93.6083936928831
21.5456621388216
47.3814199020712
53.0666616629992
-71.681134303351
166.749296679108
-12.116651825691
-4.83668923106188
6.6336555856501
93.178797526954
-45.8921740869232
125.141458984881
73.7284036170217
31.9905006636768
-5.74647457516903
-42.4541852308889
-34.1029192678093
-180.433719080501
10.7624135113278
74.0679739490556
-126.884298645682
-353.791693559486
41.9859961719935
-22.5799528063931
45.377397057418
-4.21968457396952
-59.3501996571817
40.0299666973556
-140.439061515106
11.8502139889683
142.280498636287
25.4174878902709
14.7883166332635
177.405675230773
101.227374574092
-24.2773671043137
-24.4001965447073
50.3256740643806
-69.3667991788238
-41.2063077221078
140.233881800137
46.7495869150348
118.053055458974
-32.8173227925913
-23.450497521098
-58.5183727987837
85.7059076383634
-18.0126008041666
127.113593282423
178.883798811861
56.8411047571785
108.243290180409
44.403153667186
22.4821430670149
115.984782564041
-20.679380306538
24.7003411745141
-57.8436278822805
-9.90476499537226
38.8735544353126
67.8857248020709
-35.2106603686593
-63.1656035574147
-22.0409066350107
22.3175911989078
81.0390620962903
-4.66997666333054
7.68098243653412
102.076180979896
-72.6636867505017
-17.8782963959234
-20.7339657175412
81.4514786207696
47.6735939855075
38.4730083256941
52.7674099396368
9.18015863354276
-16.1879905906458
12.5303242705481
-30.830760353198
14.4939043411619
-9.94927767720446
-30.9627427222936
63.7716275453708
-38.5847962017892
-79.4380102231066
-104.005590001153
-37.7988874246271
22.2068243656181
71.9602587503173
93.1718408916736
-47.6455744541668
25.2593714647078
-52.303032960051
7.46899556530889
-20.3320205299628
149.558469772621
-16.5182964714973
7.994294546736
-65.5937891760418
83.4227722072451
-62.1161563417904
15.6081615543194
149.232403040892
15.9432973842672
96.1222125585596
63.5441037003034
-18.5983575311643
-57.6848273440978
131.7071987654
111.323123663558
18.60376560946
21.4937182852968
-20.3919523417158
60.3881869261772
15.2958807670661
-7.02520140631123
143.74523646099
155.261170358447
58.4467002765937
-51.6077083836785
2.37854719651887
67.5368836974117
113.924213702811
-8.717343651801
2.10833762766515
-54.6578187604186
74.2957832990146
100.90710266789
142.287371441083
73.3580274582268
35.984119791488
-5.62236390073895
67.2419454714932
78.8877089402226
137.876301004568
-24.5901675039427
61.4962847195179
18.3425927057483
-9.36000466822816
65.4047482974124
94.0407911754533
34.4674784481408
-32.6144856893457
4.0173401890811
-56.9037066007891
43.4695547253964
89.7337729462356
49.5240203175276
34.3303371294564
15.5567341524488
135.64971000967
176.150924917197
80.9119919264162
49.7489041854801
145.374443903682
153.441999858323
127.336082343267
72.7764632240282
33.3662906337554
107.543527941229
86.1695918055498
-81.3795775424528
58.8360181687317
31.1169980338877
42.7732296787967
64.330377071758
55.0381181693579
38.7396130410002
6.41919797863511
-1.77083862571135
160.419676885824
93.8355205105813
202.403528965929
151.427229654043
117.858735408493
88.5083502920565
58.1454025368125
95.3870470706484
56.9820787154526
111.39904719537
-15.6163393264519
20.0949957634825
28.8850511560745
141.247603087977
116.57021819235
40.0114686477068
69.302866284133
-84.0525923933224
137.089309507053
39.2502466123683
109.024167334068
129.044928113435
117.792960534531
20.0004484362967
62.0175090520684
-87.0071209592084
-282.562985157247
104.090112053471
-42.0640685429285
56.7088028697558
18.3134200644322
134.410060888044
146.937836137526
-11.2717215550788
75.0329853211847
89.2240140993704
141.333710871439
-139.074985361442
-79.1014816366401
130.868776705292
198.030099986809
31.0469080821217
181.493999864575
62.544684808589
114.511048409079
25.5577049679628
132.126725362882
-55.2972395175916
135.91187864253
-118.029954448292
-298.930581347503
-30.018031826587
204.179105004323
-384.719421354489
-41.0986150674657
34.4644414436511
-63.0780547807522
11.18717656744
-17.5893499288563
33.0467336928928
201.847859939632
154.686922612739
-282.973683085435
113.683341275522
20.0941147175367
-42.5328246684981
-54.6367179078147
-29.2675682133963
94.4832922399114
-88.7621995878594
117.495666256027
83.0169493041153
29.9379292428362
34.8283837402637
-11.5806442391563
18.776944472454
129.425538340922
-47.120273892378
-21.2073611803239
110.045436057165
106.536802043189
93.0395374238883
16.6797797000168
198.858047549294
160.381872508544
120.12896278036
82.2201658412409
-394.074571564086
134.857281959479
99.5504885386376
179.669271807131
63.7285542763807
67.0657667781738
23.5838908286537
-2.20459485136098
198.112933497579
97.246255415635
-29.3612685080757
-38.91122594745
45.3544969387626
127.972988869049
158.21489854815
82.6466087391195
5.95990639829552
29.6660801670964
145.629542798419
154.591460226169
-157.663259877148
70.0455871091031
41.4886257720032
152.269242344452
209.235713702588
-66.1394289687719
195.469209131946
70.2423857971721
100.740427274318
55.1180325195651
4.66659324649436
118.057691635466
6.57815195454214
192.73977242986
-85.3806341633976
-52.5362369474428
-151.745735509656
47.8885791067009
-100.114228555667
98.7190246941714
61.6655099382801
-22.6851652430837
116.924574939087
129.82708334041
182.563857498739
149.754064735696
14.7905999178897
191.39055545886
48.1300099008863
26.7876783877878
-6.35001754719769
22.9525386994715
104.288829431877
31.6880909311835
-73.7831385070472
-25.4336615224342
107.4446671166
-65.5128356010878
83.3542039184435
84.3052245109707
-40.5402720506131
-15.8031894507189
127.326412962912
162.261382910313
192.335506783494
44.1886944798111
51.4567929810214
156.7276639536
156.499299397468
91.9375088984411
86.4718433592366
38.1429444541304
58.4520095031844
82.3843594364985
-37.0419013776905
64.7039144004043
153.869838673443
30.3893815615907
11.7251819337112
108.585093980024
13.5767265798818
24.0735508735038
44.1148090626152
133.205898845637
-103.573833135601
-62.5069152271312
93.8301274535065
32.9400850040824
124.472263723897
76.6601158947356
154.837444946724
41.8503717751923
37.7527391946046
114.349059009046
154.063361508459
86.8532879763484
24.8452363439396
96.2149558786127
108.794043846764
12.4803671342356
-130.60515521873
-86.1072422636639
28.1748982497579
-102.059505929597
38.6887408453026
-11.091105198951
-82.4195910655649
138.84986186254
-95.4321481741167
22.0008371550452
63.1597786771476
71.6272432851115
50.3705094252632
-19.9753868200391
68.3728611333649
-18.2033223225421
116.805613732084
69.6809994543905
38.784006298551
-78.6917422634374
10.8679470467082
32.9044769202224
104.48826177562
-80.458970490396
-173.327458121962
50.3736223584324
-13.3860335358881
-176.158189210305
-143.968318684553
-5.34688544017763
-20.3623874141099
123.137674988798
179.588553920021
143.554431112132
-38.4918092920893
-73.4697844816042
63.1308061298791
20.1989222250545
-72.1656401396945
-10.0564475587512
-77.3318182676917
1.75010632609838
-38.4898921821136
101.13714390507
15.2136040428318
150.575823606004
117.942127286158
-107.945341844023
-3.8526617772709
-18.811901659154
-206.658275123511
-87.3949266705436
-85.1134228445112
70.072158527822
17.261182594691
-72.2899912430507
-45.9217856708515
-166.382229588827
22.925765606346
-60.3072199103603
-65.7798776786462
46.5767615838108
42.2371366814182
-84.067499812671
-5.05506646886943
-36.8613253564422
-25.3386784133568
-170.271953107787
86.2612587266908
59.4232546434519
-15.4897515947928
-40.9975626904966
15.432302379329
0.119101197717555
188.954339966765
-181.079817289505
-25.6242280227257
-11.4643230092684
29.026222047672
114.299550297509
-34.8939885749201
-36.1749939496099
4.30068560322661
-62.6391443465932
-22.1917532284092
71.1271988945668
15.1284160598348
14.6568182827418
47.3073715649912
60.5951311113781
-49.6905968593933
-29.5031266730171
9.16054226974165
-37.2521664919063
-160.388578434756
-32.1564413296051
-35.9732055532781
-12.9442442760478
-43.0058231039106
-45.6955367383794
-26.3678623267192
32.4662134245268
-27.8234488030816
-108.056431356362
-50.4262835400409
8.56335090977564
41.1232828170746
-109.898500394781
-36.5599967639432
-262.348420779054
69.1107876030387
-50.0524607065031
-36.2491134742891
-49.0948868275095
-33.2172314459108
213.500055690185
30.0147243384304
-13.9317492572986
-41.8012157974476
-1.13237168244495
-20.9442695862776
-55.7977710874316
-131.652123796763
-25.0916141331695
80.8315113075128
21.2366231911824
-34.5349553168085
9.50602685158583
-5.00603387410456
-25.9968020553029
-29.2940573819947
19.1303070704048
-5.00147836737551
15.0082574492776
50.3043359435701
-53.0192163797396
3.22631595793109
13.2885385737568
85.1603888502764
0.607959286021924
-47.1689434732111
32.2107096006152
-98.8940795342801
-70.8059162379936
14.0935939193901
122.897081744952
-140.746668951707
43.7157411203602
-166.392818769651
15.9603576014356
-96.9392427221142
64.8941534805658
-61.1943020691365
53.9437596641696
-91.4484467573907
-95.148605826646
-61.3865499915596
50.7183484793345
-96.3846160812868
-140.529926479705
32.9710102551257
-70.6617423553485
-254.010417987355
88.32837613331
-50.2745993963013
79.4601621609613
62.7928689832911
-31.661423821482
161.382684156774
-61.3953414866905
-53.3801714889082
-46.7285952065727
25.1902835635315
-71.685291202351
-61.2219546278498
-23.8027354834544
-33.7169547377666
-144.119320296033
0.481931501617964
-68.7795998782653
42.1337266715004
-70.023715935055
24.5379950819902
-158.577482884064
121.645925222399
-273.966889961923
-26.2104980406561
-107.047983701311
-18.2647805383399
-41.1593132419625
-3.86716268708324
-165.317321328041
124.820827225469
-52.0532124391843
-84.101904171534
0.118186138331566
-140.797931853332
3.62885826692627
-59.5972639373699
14.8003112134879
-84.5310613948518
-106.789089341144
-53.2061084192469
-64.5142542597182
-261.565145657567
-110.005031239669
4.20310917335655
-35.2499864089054
-92.3318544553817
-77.7557421930983
-71.2031121462383
-337.329112679793
-113.004151576789
-27.4885114868198
-91.3899804701182
-46.9987177842208
-59.56298058315
-87.2572238242433
-307.953635892359
-83.7563373395683
-40.7835392850125
-74.8311866447125
-144.059382162839
58.033044433319
-52.8492358607568
-153.31116743848
-191.675817185002
-132.764620498391
4.14009528115321
-91.371798778076
-114.385489622028
-8.72073892913841
-125.51886374894
-143.048066744628
-58.0744323214844
-10.1409593309286
-25.9216401451536
-107.769526164634
-112.098679730125
-32.2189759443122
-89.0538619607228
-69.1964089895878
-105.643629273855
-133.91004497188
39.5276018480231
-46.1248972164626
-61.5091437441056
-123.52259317467
-112.957116761763
-178.794926087939
-88.3213720437275
-24.917872162197
-61.3531816967238
-15.1572541615992
8.0394945019093
-32.9441477924579
-102.595800601381
-156.54373061156
67.6619545071885
-30.1711522224455
23.0958299558101
-47.6356227296415
-169.265825911523
-88.1887071423721
-24.4009257332896
-82.6780899787223
19.6522044530525
-31.7641592009409
-68.633704238609
-70.0282358479867
-148.790290304024
43.7145421364462
-55.4661855529034
13.9194130058063
-123.155965824979
-100.988086297586
-39.5472498469248
3.84236047967488
-119.221766798348
-128.136534727868
-104.912178581608
-322.109104823369
-0.682199017368021
-76.1168250351725
-8.65668581218642
-19.5143378888883
-134.541076002372
-63.0131965465339
-62.077953356777
-103.461110437817
27.830086718011
83.5312170013872
-10.7231626017851
-63.6384343318609
-96.0758919108953
-33.8689583998362
-94.7100505046196
-63.3399814043228
-66.8149307658555
