# Supplementary material for: CaV1 and CaV2 calcium channels mediate the release of distinct pools of synaptic vesicles
Source: eLife. 2023 Feb 23;12:e81407. doi: 10.7554/eLife.81407 (PMC10023163; doi:10.7554/eLife.81407)
Supplement: Figure 5—source data 1. [file elife-81407-fig5-data1.zip › Figure 5 - Source Data 1/elks-1/32/1/cav2_to_cav2(ELKS).csv]

-59.7902756618978
55.7179520212094
-56.2804201679855
-7.88534458867161
6.81429512741215
-67.4188511808688
166.993102208146
-331.808818382602
164.674604469385
-89.8504185020647
132.609015343044
-154.477523253854
23.31516437756
-135.140502750672
-86.6209630383719
-93.4731411724633
-286.144381946026
148.695759060342
9.19234610129297
-187.976577325677
-59.1369261232785
155.237255180303
-53.3991452097816
-199.988393231651
-203.236361312412
-72.9877674166128
-128.529140804359
133.356266428306
84.0668460749603
-74.7143720029771
10.580129621676
200.641392900798
71.3966545137419
36.3470295819952
196.453479598683
66.2497256532724
162.624328355041
16.2373670524476
156.578086184896
-218.477257494719
159.203382142747
45.3387951811364
-144.11050748305
8.06763313711144
-396.128519736621
-156.564969798367
67.6880073010789
180.329849205996
166.340212319588
-178.646389577291
-376.031910939183
66.3071530484222
-0.777853366235831
-89.5647658488315
-24.9346630831114
-209.142503279776
-142.283302073643
122.196990696436
-393.654613453888
-200.864255755279
-172.505654288979
-142.246932629296
-101.064153981816
-97.8293377030286
2.55206436175195
17.5998270023438
-357.429625264636
-115.862302199986
-211.56529961912
-147.330015420645
-158.622621223342
7.97111191625117
-58.6730325932804
87.8389742916042
-52.9424308506905
21.2766712372186
-5.55582785778097
-136.106616502162
27.8988392764286
-91.6840425854425
-32.4001943894873
-80.7383496824768
129.062050152291
-0.218449348081776
-31.313253549225
-17.1226177937406
-126.602277601412
143.603986226432
-83.7218717417736
-82.9561282838868
-80.5108308252866
10.2861586283034
-296.841008024274
37.830428297686
-208.834491550968
-5.06711122882825
-87.4537128674319
-191.556109476089
-304.536373530251
-128.398298486289
-118.000091553664
-94.9996965565415
-15.4293542711284
-37.8252281822079
44.6611429269524
162.893773611398
-30.2579366391146
62.9027656909848
164.689000147735
-9.63937834105309
92.2377156745888
50.284796028076
170.350996699855
22.6206625438681
-93.5598803077046
60.9167851736047
-131.529620635251
158.699472001972
95.151334571
178.05341642515
105.864276238209
27.1464301530814
62.7254102627476
33.7296970213656
-4.92496931619644
192.626405102363
69.2197814565716
52.3564442146662
-112.17767046317
-220.250391950757
16.5729161393556
44.6465545938136
-67.3876666563374
-319.776218490971
-74.3796036574495
-45.8208346745578
-51.1485022867719
-7.81155099345506
130.413856175194
-63.6471183960266
34.5544091127204
180.571861811398
-64.4998714693629
-100.270947506312
98.5663217593865
18.7915397004099
71.9250767843769
71.5156698839901
-50.1159332467505
169.625901913157
7.61275074099012
-2.47470995923777
20.73215291414
115.335368660133
-32.0180274852637
139.773832405827
68.3429759034352
45.8497459340733
0.0108271315921229
-36.2318590817467
-24.4992635478757
-192.579998595771
6.64054289178239
62.3199175240652
-128.028404572794
-416.100407528022
45.1031810052627
-28.2927638367692
67.0772971998058
-13.3605013214537
-67.120817344824
56.8527444329475
-142.113606043402
-8.74299534210513
138.071223050865
29.5995726946012
-10.1104950157796
179.53412461107
128.649134644219
-11.8624298099185
15.8128612251658
57.0203652343216
-101.92149028122
-42.7726554380952
147.409374196474
60.5687770784652
123.478873312009
-45.4212130121432
-20.0196743503575
-60.4851966567694
91.5893077898872
-14.4424903855816
136.533925792154
188.700004026041
65.6944588182741
130.203646547579
43.0630688011843
35.0504165896
143.463118556843
-2.04758479031898
9.88098698094109
-74.1667778405499
-3.53938630885386
58.2186149206655
76.7177816527446
-15.9952345442343
-79.2369217291589
-30.0573974200997
29.758145025562
104.565067300972
21.0659443785626
35.4300011561381
116.424496406281
-59.0577549534601
0.0977927732246826
-11.2063356454873
104.7834329806
35.1396368403148
74.2861497422218
77.6127888538513
8.54766984572689
9.97694351200607
45.5729253670852
-30.1647212489261
23.5042856877089
6.51572381588358
-17.0449135217532
64.0726194524268
-20.5755428791008
-59.2077419490079
-110.609800495891
-46.6701028695916
26.1332389342133
64.7519752330536
91.7058287700911
-37.8563687329215
37.1323672452036
-45.66650771884
6.914209794003
-24.0557348423554
168.606031662328
-21.7364664844363
-3.0224290732549
-73.7466088210876
91.6992139563945
-48.6436177414535
32.5311768548145
158.791744362657
32.4115158169989
100.478133494194
79.7717272583241
-3.44047889003286
-51.591601708893
153.138204709422
106.214995107562
34.0339027805512
36.3327183663505
17.489477945277
94.8758524653185
23.3500330724746
0.289307251202445
150.349651639744
147.896123788647
92.6134401754634
-54.3889024021091
33.493673806538
80.9101532293371
113.081051688963
0.876978757734832
-10.5696632760319
-70.236313921554
82.874876503839
123.688447394277
137.211331295505
90.2402226634158
46.9406955209679
-11.7215317736682
74.0450937734813
89.6823193946911
136.186874333676
-21.9562585730118
67.9810115355667
27.142634305681
-5.156273898564
50.337805637635
108.017123697315
54.5563726260852
-11.6773273686231
7.66189016266435
-33.6083748424217
57.7298948067755
101.105595105113
75.9980340739839
41.1186799844963
31.2014629122123
151.939278988849
186.934812722782
100.44944684464
43.4907855416268
153.322708941905
156.612890661547
121.119676290954
81.2212746490886
63.160671239234
125.045860983108
93.6174680945524
-66.1760082949713
78.1232597122817
48.1666448535398
57.0880577619473
84.7452993149645
77.7349477666467
64.8546750143405
34.2788729109961
-9.18577367290982
171.63587069207
98.9050988515464
204.707951760879
161.794012182697
125.994371295435
94.5998939500651
47.9538022771312
97.7944367450236
57.7184262868041
115.579602023019
-0.698050136006714
43.400321414535
55.2722803836259
161.653350775055
123.529479631516
75.3278754447392
56.36098233131
-64.7333224687318
138.31955974531
51.9794419858144
124.177522451082
124.768411840644
110.874113032049
15.7766980427677
65.3405356730482
-80.8071070388469
-333.887189574973
111.290851269248
-53.1224429571002
79.7744279103144
10.8935765060623
138.701814597177
138.822580952625
-5.33466694123581
76.9645973533161
86.610912393633
137.939866986689
-161.352239511154
-95.6764225407278
134.157598589158
204.380065224322
36.116776221219
197.876828092654
47.2900015885298
96.3655483883222
36.2686593979997
136.938874418066
-53.8428868145338
138.519412807873
-148.527332199702
-359.344888026149
-10.672508585938
200.812883890058
-462.823186102952
-22.4873546139088
53.7861167976807
-87.487554070135
1.92098943599922
20.0199834230243
31.3101489317196
206.942032344095
163.899481327547
-331.847580994779
114.462058107526
31.2030819759502
-37.435094395827
-54.4726536456437
-46.5376955838246
79.683980875313
-86.5504955182723
113.563190840756
93.9340449143283
50.814377712386
28.9555927177071
-4.81392746539223
13.4018174931607
131.496734172782
-37.9012188055294
-21.1638024722233
108.318845188675
126.892562527974
95.8940090674814
23.7157053401033
190.509328878791
151.635803359937
117.664983460885
83.431569747785
-444.136304225229
140.719341219291
78.4432065809933
186.182190700202
79.6987922299077
76.4762726712279
29.7117299852562
-19.5017842074731
195.454129823174
82.5730300608857
-24.7498513664677
-51.5661734312553
44.3498086079662
124.652255925577
156.478522976285
88.5088523184168
14.1025994420752
-0.692868368545533
158.673465759966
161.292846667731
-178.928729762566
78.4009692127329
37.9152949810723
145.243330961578
209.120930019025
-74.4351718753151
200.421076943897
83.2819038435518
82.7171424952339
55.3139600319619
6.25655066187483
129.340111110722
16.806813181629
203.171834160281
-99.3480445192545
-67.3293740571016
-172.225436791327
71.9645457974493
-126.343317346638
92.9839291454191
61.7038703370763
-31.2898432520615
127.503796497574
114.901642284675
174.558666495418
142.466310630136
25.0884576367898
187.654752956331
63.9573625930443
14.2543779117077
-17.1854430079338
26.8069770266893
120.302606505507
44.1178279913684
-67.3197071334362
-23.2213558273379
110.384416037055
-94.34222659427
99.8180508275709
82.2813744099276
-45.1275226212028
-13.2074824603787
125.435085591584
154.578460363879
198.252931265822
46.7180000033932
59.9117939805701
145.001876076102
150.856671471466
94.6539952700996
105.721255514337
56.6903019141009
59.3401270939048
97.2228644432853
-25.4372145181396
90.4606670568446
145.124731267573
25.2720830580301
-11.5608029034838
97.6758810248375
25.9370295531471
47.6987729435705
38.6512059828883
147.479693035606
-109.130464622876
-49.6162887256605
107.688980287705
42.5255844529802
124.407873881722
86.1787035271172
144.549258411285
22.1588274832266
19.4160877601062
122.959141083935
154.901425490963
82.7267350784168
34.656027305753
91.4625621660889
125.42141655857
-7.18353166260931
-112.520885585362
-63.4194306134259
41.7525839987647
-94.9472886407302
37.1152066965979
6.11433440876044
-75.635128573037
139.984920844684
-73.7641379197648
34.0192603513697
81.7323335941091
80.7670920165774
65.7886713340122
-24.4496205023179
55.2800985848144
2.00066422970121
106.442923003709
65.5846608438496
57.6325726000905
-94.8355470263168
18.5692497368555
13.4514605387185
102.424526684197
-113.551747614006
-202.731636578656
41.5894148345797
-25.1393834591054
-190.010463510574
-150.635579821963
-3.28443480071473
-11.9747155371006
129.260037400283
181.328215463115
142.303374609624
-5.58176324423857
-93.5274215401296
67.3561221401105
0.779102316058925
-71.2208422202475
6.92668556174158
-91.7002939561398
-5.37497079172954
-11.3427314334449
107.846910436033
15.7580028931316
159.563436722228
110.442259108446
-95.4357417593455
-15.2842649556751
-24.8025363997758
-230.310670235802
-105.498953840053
-63.5938250316849
70.3030245192967
23.3229452422156
-63.7142566886605
-44.4739162095302
-199.061954755181
23.1402865798573
-85.9859537064704
-71.2257939963865
43.0264728504508
35.1335155282823
-81.7894787983214
-11.78727402402
-16.3411401961939
-19.1744791202218
-185.77631770072
100.207177366185
75.0452378975278
-14.9257652216702
-46.5753326339282
34.0021943876927
-5.42006761517132
204.904384163397
-203.129199771712
-36.9336482784302
-0.561194697987958
29.3855166084777
125.760247746772
-34.8539927207948
-40.099098869814
-14.9638280702347
-80.2894095507518
-39.4223795229154
93.9852934164664
44.1298643534874
31.2444370480325
44.5547858570117
74.2175581589127
-53.1026020009467
-48.7546358628788
30.383365634556
-31.9114540311584
-161.337630933572
-44.6582141800673
-67.5313159556863
-6.79911363423889
-63.4304461206193
-36.5488009666606
-24.0648576532531
53.7919372628412
-31.6795917288637
-117.884064075122
-66.5907725255174
1.52272996426836
49.6358946417113
-122.002996999414
-28.6793080376974
-316.940905560292
81.8307171446068
-24.6213379979645
-12.8245110853968
-42.057744806104
-41.1657897149671
215.620746490649
13.0254912985383
-0.858434185494843
-36.4343384558124
6.97664969861762
-10.1417133919122
-88.6433873405831
-135.717756958821
-31.7397703871111
80.0376673919309
41.9288644760363
-22.6655110279698
26.3808995944273
6.635438949741
-15.8541337309698
-23.8421080396347
47.579057809714
7.79082269234732
31.6154903752004
56.8145091740325
-38.5902111431587
29.3354544017402
1.26150846312612
97.9595258198187
-4.81619883398434
-35.1475885268092
15.0201213695973
-113.886742465921
-69.9584354956914
14.1222274989959
127.327955425922
-162.864162588274
52.7509416905978
-199.404923126542
18.2571109471137
-87.4144399940851
55.6741768995662
-42.8621967801255
63.3428500070859
-122.042496379149
-114.30058739634
-76.2631140522835
42.3402792346751
-111.2574681281
-131.32014113791
23.8183883618831
-57.8607152918967
-285.145190973707
101.014147459631
-67.1650556014665
96.3904999238048
41.2559343392531
-8.13261330202113
147.768509475827
-79.5340429023627
-74.6930910307219
-32.2701701493324
44.3385191356292
-57.4174130927649
-48.834337870896
-17.9903242653545
-19.0159608853
-129.8451148584
12.6771282604832
-87.5688615347317
58.8838420182137
-47.7969116396634
54.8653916026615
-190.323372919475
118.980933785549
-318.106966959269
12.7228334149577
-97.6892137708701
-6.29819487010354
-25.6477553592895
10.9724265845643
-187.71403760767
133.420379492699
-64.0402435590513
-79.8429470495685
19.5969210967805
-134.998590829366
2.3210166524359
-54.5555260779347
33.0177641588616
-66.8670692241776
-96.3215315646275
-63.3443592902322
-51.9212357457145
-320.276451098651
-123.512357983288
6.10123670283156
-56.1640073798644
-89.960595148782
-87.0282168844724
-93.6479613891888
-376.704043575081
-124.345097690127
-23.780310317652
-82.4855996957513
-32.0604979972013
-63.5608389108484
-78.9038603950103
-361.331500603943
-69.2477702389424
-26.653517171485
-94.6948754964551
-131.823172467444
88.6968581887113
-69.4042603711669
-168.914910491648
-208.916860359377
-130.241958043406
14.8479002500644
-80.2169917533774
-102.716694492755
8.60574606079172
-146.401829443911
-169.728718420241
-83.2472768260268
15.9475737311213
-21.5197739645873
-119.043263909572
-113.868456355243
-37.3517926801342
-98.3113145666948
-69.6391140501028
-119.206713676187
-134.679215287736
52.3026437415074
-45.2293470761833
-74.0374160274687
-142.999608747918
-104.867270583268
-218.411782239642
-85.1133191880954
-29.3226660763985
-60.2514381732435
-21.9617781912993
36.8140090735642
-15.6356937108594
-128.666466014663
-185.744501115776
76.1890990241191
4.11428942656585
16.8156689972511
-25.7012888371764
-183.349769487797
-78.0169450276544
-46.3234028690931
-102.932484471984
5.80403106692029
-13.6250488977148
-53.4295894818188
-76.2747347381601
-171.276852138514
51.4056524115276
-50.878834008965
15.4982922636409
-118.993698689434
-95.7438177064141
-33.0097248326447
11.4383583394783
-124.90379530739
-140.553723202728
-107.83408825909
-393.715562731291
-24.616788290914
-86.017641854889
1.68445247506224
-9.55423454016909
-128.652340816522
-57.2420958894418
-34.7896465127278
-118.805388487328
6.62049915862008
67.6640291617687
8.84894844653172
-56.2534101631472
-103.759265154916
-17.4815164444826
-78.819842156202
-59.9501257208394
-46.1084714566632
