# Supplementary material for: CaV1 and CaV2 calcium channels mediate the release of distinct pools of synaptic vesicles
Source: eLife. 2023 Feb 23;12:e81407. doi: 10.7554/eLife.81407 (PMC10023163; doi:10.7554/eLife.81407)
Supplement: Figure 5—source data 1. [file elife-81407-fig5-data1.zip › Figure 5 - Source Data 1/elks-1/32/1/ELKS_to_cav2.csv]

92.0500191848805
203.932205092345
64.9706740226475
89.829489320372
-53.8679481306053
421.350820396093
85.9764829225305
16.6343674521358
82.6426171812391
-176.260096192265
-89.7391855849773
306.120650186479
64.7825903269304
-179.227880626971
-35.2170706320903
-87.1805072037832
293.793802183982
140.501078658304
-2.44025504414003
191.347586615409
480.15049121534
-157.077524444041
417.925905926052
-221.156166344384
269.746773682024
169.886712786834
406.286688070496
337.066014989782
450.118781636608
406.758267880225
111.759698471812
136.517622221842
290.204934323441
-216.340717090863
-7.34662807481618
506.132975225526
71.5056938876569
-57.4410378776702
-48.9194696531304
450.023608999273
128.442283354813
-25.5869832330927
164.063744098635
109.815738938524
-94.0065269299648
94.4577640560847
506.381322042192
127.176185490004
67.8607810670946
-83.8442385050239
-7.04230400132656
409.77980881427
488.913696857923
424.882669900441
-94.8658609654012
460.036552943884
464.949378500132
171.57281738298
439.578909200925
-181.699890728472
12.8613234202985
117.273327092121
143.720971905478
398.86487778972
482.765873498692
453.83808941355
236.015052837152
46.0979459661967
281.945564481148
402.476868707708
372.097384177512
-115.934694704139
-67.1739332500392
103.233790287103
-124.752339517579
-171.58289493411
130.196807123923
477.8808760252
396.419154532654
-29.2877752406157
16.6451669077478
-173.461433308362
488.452781097408
-19.5259024940406
-100.828091866608
-125.95999261725
455.496774965897
129.609051154684
493.691052896212
-139.881369133883
-96.3155706442922
-122.313099152748
-37.797786997543
