# Supplementary material for: CaV1 and CaV2 calcium channels mediate the release of distinct pools of synaptic vesicles
Source: eLife. 2023 Feb 23;12:e81407. doi: 10.7554/eLife.81407 (PMC10023163; doi:10.7554/eLife.81407)
Supplement: Figure 5—source data 1. [file elife-81407-fig5-data1.zip › Figure 5 - Source Data 1/elks-1/32/2.csv]

image-ID	cycle	z-step	frame	accum	photon-count	photon-count11	photon-count12	photon-count21	photon-count22	psfx	psfy	psfz	psf-photon-count	x	y	z	stdev	amp	background11	background12	background21	background22	chisq	log-likelihood	accuracy	vis-probe
5	0	0	5	1	579.434	340.586	238.848	0	0	149.941	-28.5352	362.771	412.998	8221.5	12486	-362.771	0	15.3681	29.5594	35.8059	0	0	46.1846	-560.636	30.32	0
6	0	0	6	1	665.923	437.028	228.895	0	0	32.055	35.0488	425.53	543.662	8239.73	12422.5	-425.53	0	20.938	29.433	34.7089	0	0	43.8978	-560.08	24.4533	0
7	0	0	7	1	710.672	402.066	308.606	0	0	73.8177	71.0952	442.861	577.241	8297.62	12386.4	-442.861	0	22.316	27.9244	34.6885	0	0	41.9187	-556.864	21.9815	0
11	0	0	11	1	668.504	416.52	251.984	0	0	52.6892	50.7687	375.477	624.978	8219.09	12506.4	-375.477	0	23.0715	27.8729	32.3671	0	0	33.8038	-550.536	23.636	0
12	0	0	12	1	549.357	330.874	218.483	0	0	17.8396	100.957	282.733	393.484	8353.6	12256.9	-282.733	0	13.8105	29.3218	33.7271	0	0	40.7603	-554.794	32.2948	0
13	0	0	13	1	588.335	357.879	230.457	0	0	43.3287	133.261	245.82	376.283	8328.11	12423.9	-245.82	0	12.9957	27.9459	32.0465	0	0	40.377	-550.071	28.4467	0
14	0	0	14	1	441.67	230.868	210.802	0	0	-53.4307	77.8803	442.078	301.406	8325.21	12379.6	-442.078	0	12.0229	27.178	32.5763	0	0	23.5007	-540.022	43.782	0
15	0	0	15	1	695.708	396.647	299.061	0	0	39.5117	87.8206	460.788	610.799	8331.93	12369.7	-460.788	0	24.0314	27.3047	31.5413	0	0	29.0052	-546.013	22.0893	0
17	0	0	17	1	760.803	554.594	206.21	0	0	101.665	91.5401	528.616	765.676	8269.78	12366	-528.616	0	31.6662	28.6121	33.1065	0	0	34.8257	-555.358	19.8412	0
18	0	0	18	1	672.497	458.113	214.385	0	0	142.292	15.4058	467.687	539.091	8229.15	12442.1	-467.687	0	21.4466	28.9619	32.7253	0	0	31.4626	-550.259	23.6945	0
20	0	0	20	1	881.791	585.29	296.501	0	0	106.077	63.3838	511.217	944.055	8265.36	12394.1	-511.217	0	38.5497	27.3511	32.2867	0	0	41.3689	-558.265	15.9118	0
21	0	0	21	1	838.851	504.952	333.898	0	0	96.3962	63.8628	565.72	709.462	8275.04	12393.6	-565.72	0	30.3872	27.4378	31.7148	0	0	24.8412	-546.043	17.0016	0
23	0	0	23	1	585.442	384.78	200.662	0	0	69.8644	38.0005	424.557	466.515	8201.92	12419.5	-424.557	0	17.8537	29.1162	33.1795	0	0	19.6732	-544.588	29.1862	0
24	0	0	24	1	764.114	434.574	329.54	0	0	125.248	140.707	410.598	648.905	8246.19	12416.5	-410.598	0	24.5206	27.7044	31.9546	0	0	46.2452	-556.574	19.4428	0
25	0	0	25	1	732.586	504.817	227.77	0	0	60.3164	15.4107	449.749	548.196	8211.46	12442.1	-449.749	0	21.509	27.5526	31.521	0	0	32.9332	-547.326	20.5567	0
26	0	0	26	1	692.183	418.672	273.51	0	0	59.1606	-20.2047	423.396	699.668	8312.28	12378	-423.396	0	27.15	28.2438	32.9912	0	0	30.6439	-551.953	22.6384	0
28	0	0	28	1	595.624	332.425	263.198	0	0	62.9729	45.4971	307.19	542.542	8308.47	12412	-307.19	0	19.1679	27.636	33.3604	0	0	26.6476	-547.289	28.1283	0
29	0	0	29	1	634.914	373.222	261.692	0	0	27.6115	87.4645	329.832	589.043	8343.83	12370	-329.832	0	21.1499	28.5922	33.106	0	0	44.1832	-557.874	25.762	0
30	0	0	30	1	921.382	524.751	396.631	0	0	34.8836	59.2416	379.172	929.885	8336.56	12398.3	-379.172	0	34.4829	27.1966	32.0879	0	0	19.1393	-546.349	14.9478	0
33	0	0	33	1	656.384	446.039	210.344	0	0	29.1418	82.3302	551.121	579.752	8242.64	12375.2	-551.121	0	24.6623	28.332	32.6378	0	0	34.7129	-551.623	24.408	0
35	0	0	35	1	713.479	439.623	273.856	0	0	102.864	65.3292	422.395	728.499	8268.58	12392.2	-422.395	0	27.7061	27.4815	32.831	0	0	32.501	-551.68	21.5208	0
36	0	0	36	1	608.694	429.715	178.979	0	0	6.13359	-8.04641	337.454	451.541	8165.99	12465.5	-337.454	0	16.5512	28.9633	32.6384	0	0	21.1464	-544.007	27.4035	0
40	0	0	40	1	740.405	539.48	200.925	0	0	70.4694	47.4668	541.999	554.244	8300.97	12410	-541.999	0	23.3347	28.1202	33.1846	0	0	26.3426	-547.522	20.559	0
41	0	0	41	1	642.896	457.968	184.927	0	0	8.58553	52.9457	522.771	615.676	8263.19	12404.6	-522.771	0	25.7471	28.8847	32.5048	0	0	25.8544	-548.576	25.247	0
44	0	0	44	1	931.296	581.604	349.692	0	0	85.4976	84.7153	368.748	894.54	8285.94	12472.4	-368.748	0	32.717	27.1917	32.3151	0	0	40.8421	-556.333	14.7494	0
45	0	0	45	1	733.3	398.155	335.145	0	0	95.4853	77.0546	258.891	558.801	8275.96	12480.1	-258.891	0	19.2462	27.2618	29.9419	0	0	44.9456	-549.744	20.2646	0
47	0	0	47	1	633.473	361.347	272.126	0	0	125.801	-52.0526	492.176	419.275	8245.64	12409.9	-492.176	0	17.4012	27.9987	31.6391	0	0	28.9103	-544.557	25.454	0
50	0	0	50	1	741.629	399.768	341.861	0	0	87.6353	21.0547	350.356	693.483	8184.14	12536.1	-350.356	0	25.1965	27.0249	30.7777	0	0	30.8839	-546.482	20.0214	0
53	0	0	53	1	582.504	403.369	179.136	0	0	70.7144	27.9793	405.599	488.643	8300.73	12429.5	-405.599	0	18.4627	27.1662	30.2138	0	0	24.7612	-539.877	28.2762	0
56	0	0	56	1	494.677	269.104	225.573	0	0	128.55	-41.97	270.372	414.09	8242.89	12399.8	-270.372	0	14.6265	27.0203	30.42	0	0	34.8222	-544.56	36.0917	0
58	0	0	58	1	488.342	348.317	140.025	0	0	191.045	-38.1922	528.96	338.388	8180.4	12495.7	-528.96	0	14.5525	27.0094	30.9246	0	0	30.1111	-541.045	36.9552	0
60	0	0	60	1	616.506	378.619	237.887	0	0	188.501	130.602	490.545	644.503	8282.6	12426.6	-490.545	0	26.0724	24.7012	30.0329	0	0	41.182	-545.836	25.4376	0
64	0	0	64	1	769.701	524.013	245.688	0	0	128.297	18.235	483.118	720.741	8243.14	12439.3	-483.118	0	28.987	27.3366	31.3839	0	0	29.4397	-547.747	19.1205	0
66	0	0	66	1	623.662	372.92	250.741	0	0	124.16	-20.3946	434.236	503.018	8346.94	12378.2	-434.236	0	19.652	26.7905	30.6688	0	0	41.1593	-548.688	25.5959	0
68	0	0	68	1	632.29	366.129	266.16	0	0	82.2708	37.9304	486.375	420.961	8189.51	12519.2	-486.375	0	16.9093	26.2948	30.4852	0	0	37.0252	-543.018	24.9517	0
69	0	0	69	1	562.46	358.857	203.604	0	0	166.79	-30.2089	357.105	422.039	8204.65	12587.4	-357.105	0	15.6923	26.8651	30.807	0	0	40.0745	-546.779	29.8343	0
71	0	0	71	1	669.282	438.075	231.206	0	0	57.4141	79.3949	536.792	593.495	8214.37	12378.1	-536.792	0	24.8169	26.6165	30.7848	0	0	44.377	-550.771	23.0997	0
74	0	0	74	1	701.472	461.248	240.224	0	0	16.296	48.8226	349.741	634.083	8255.48	12508.3	-349.741	0	23.1476	27.4099	30.9174	0	0	38.8403	-550.22	21.7543	0
75	0	0	75	1	641.727	447.018	194.709	0	0	69.2675	80.2395	589.017	603.019	8202.51	12476.9	-589.017	0	26.3841	27.384	30.2015	0	0	28.7735	-544.556	24.5936	0
76	0	0	76	1	804.374	528.564	275.81	0	0	101.551	40.8336	529.15	697.734	8269.89	12416.7	-529.15	0	29.0298	25.8882	30.0229	0	0	39.1033	-547.519	17.6311	0
77	0	0	77	1	646.032	416.766	229.266	0	0	43.923	69.3019	346.764	693.686	8327.52	12388.2	-346.764	0	25.1111	26.3346	28.9068	0	0	39.5856	-546.074	23.916	0
78	0	0	78	1	587.544	343.948	243.596	0	0	73.7365	64.9954	315.02	527.799	8297.7	12492.2	-315.02	0	18.687	26.3032	29.8856	0	0	26.8369	-539.18	27.641	0
80	0	0	80	1	540.354	355.593	184.761	0	0	71.0672	86.4528	456.583	381.127	8300.37	12371	-456.583	0	14.8848	27.4135	29.8034	0	0	45.898	-547.901	31.5653	0
82	0	0	82	1	666.698	493.762	172.936	0	0	63.0933	40.0063	428.841	546.283	8208.69	12517.2	-428.841	0	20.9825	26.8112	29.0157	0	0	45.7213	-548.789	22.9684	0
83	0	0	83	1	739.292	449.3	289.992	0	0	69.3144	92.8409	488.201	688.782	8302.13	12464.3	-488.201	0	27.5893	26.8185	30.115	0	0	41.5696	-551.027	19.9894	0
85	0	0	85	1	705.611	462.556	243.056	0	0	68.3701	67.7643	499.895	726.358	8303.07	12389.7	-499.895	0	29.4222	25.2868	29.8594	0	0	21.6844	-538.11	21.0555	0
88	0	0	88	1	792.339	500.473	291.865	0	0	120.942	132.239	542.352	654.303	8250.5	12424.9	-542.352	0	27.3976	25.265	29.6138	0	0	46.3072	-547.859	17.8716	0
89	0	0	89	1	669.926	396.577	273.348	0	0	77.0799	76.298	278.698	607.653	8294.36	12381.2	-278.698	0	21.1137	25.3729	30.1985	0	0	28.0756	-539.749	22.7363	0
91	0	0	91	1	624.245	415.543	208.702	0	0	99.2446	53.2508	620.652	446.318	8272.2	12404.2	-620.652	0	20.1457	25.0903	29.9664	0	0	38.2482	-542.072	25.0581	0
94	0	0	94	1	725.097	469.44	255.657	0	0	25.8226	25.7532	435.556	630.287	8245.96	12332.1	-435.556	0	24.5336	25.7351	29.4051	0	0	34.5208	-543.091	20.2715	0
95	0	0	95	1	656.805	455.631	201.174	0	0	70.4588	84.0991	538.613	630.324	8300.98	12373.4	-538.613	0	26.3512	27.0798	30.4859	0	0	40.6283	-549.593	23.7727	0
98	0	0	98	1	628.987	399.914	229.074	0	0	95.1404	-14.724	383.614	499.561	8276.3	12372.6	-383.614	0	18.732	25.2467	29.8017	0	0	19.6049	-533.578	24.79	0
99	0	0	99	1	557.234	367.735	189.499	0	0	140.174	24.0454	478.07	438.533	8231.27	12433.5	-478.07	0	17.5571	24.7624	29.0652	0	0	29.3983	-535.127	29.2647	0
100	0	0	100	1	656.989	470.989	186	0	0	62.7909	47.0457	510.306	619.377	8308.65	12410.5	-510.306	0	25.3902	25.6205	28.3538	0	0	32.1559	-540.205	23.1132	0
101	0	0	101	1	514.662	300.512	214.15	0	0	-51.21	-106.996	517.89	364.226	8223.33	12464.8	-517.89	0	16.4536	25.7731	28.5694	0	0	30.7422	-535.791	33.088	0
102	0	0	102	1	637.164	389.196	247.968	0	0	60.5985	97.1038	403.983	669.773	8310.84	12360.4	-403.983	0	25.1617	23.9477	27.0774	0	0	41.1622	-540.213	23.5705	0
103	0	0	103	1	637.184	388.805	248.379	0	0	133.622	5.85527	511.015	537.793	8237.82	12451.6	-511.015	0	22.2228	24.2453	27.8753	0	0	31.0242	-534.777	23.7761	0
104	0	0	104	1	559.785	327.436	232.349	0	0	100.934	4.04469	338.732	521.12	8270.51	12453.5	-338.732	0	18.8502	24.7761	29.4329	0	0	30.4991	-537.915	29.1584	0
105	0	0	105	1	671.167	427.694	243.473	0	0	112.578	60.3114	535.376	494.815	8258.86	12397.2	-535.376	0	20.6371	24.8553	27.2047	0	0	24.0974	-530.776	22.0895	0
106	0	0	106	1	572.291	363.476	208.815	0	0	102.415	-32.989	421.796	434.989	8169.37	12490.5	-421.796	0	16.8925	26.7844	29.499	0	0	41.8368	-545.574	28.7625	0
107	0	0	107	1	749.945	416.832	333.113	0	0	56.6988	-1.16154	256.957	552.833	8314.74	12458.7	-256.957	0	19.2138	24.0961	27.3917	0	0	37.006	-536.711	18.8262	0
109	0	0	109	1	724.936	451.921	273.014	0	0	106.84	54.9998	296.919	604.719	8264.6	12502.2	-296.919	0	21.2007	24.3117	28.7117	0	0	38.7051	-540.665	19.9513	0
110	0	0	110	1	693.676	436.821	256.856	0	0	40.591	53.9482	339.294	523.08	8330.85	12403.6	-339.294	0	18.8722	24.7268	29.7027	0	0	29.5922	-537.378	21.4464	0
112	0	0	112	1	602.12	430.207	171.912	0	0	89.6359	-1.64086	438.771	622.933	8281.8	12459.1	-438.771	0	24.2792	25.5127	27.9398	0	0	24.4531	-535.462	26.0877	0
114	0	0	114	1	779.632	504.837	274.795	0	0	82.9565	29.4083	454.051	771.794	8288.48	12428.1	-454.051	0	30.242	25.0002	28.377	0	0	46.6384	-548.067	18.0905	0
117	0	0	117	1	719.068	495.464	223.603	0	0	53.663	20.1977	477.892	784.494	8317.78	12437.3	-477.892	0	31.4862	25.1627	28.5291	0	0	46.6888	-547.868	20.293	0
119	0	0	119	1	607.814	337.688	270.126	0	0	69.7351	25.2215	337.567	574.4	8301.71	12432.3	-337.567	0	20.7028	25.1369	29.6976	0	0	24.8426	-536.743	26.0016	0
122	0	0	122	1	927.138	649.065	278.074	0	0	75.0426	41.7492	405.718	965.035	8296.4	12415.8	-405.718	0	36.3759	25.6344	29.6108	0	0	31.2529	-546.767	14.4562	0
125	0	0	125	1	545.374	355.517	189.857	0	0	143.778	-9.92086	494.523	493.667	8227.66	12467.4	-494.523	0	20.2261	23.6448	28.3367	0	0	33.2549	-535.045	29.704	0
126	0	0	126	1	808.876	486.505	322.371	0	0	70.2433	52.9893	373.081	675.488	8301.2	12404.5	-373.081	0	24.8438	24.4539	28.4848	0	0	56.9847	-551.12	17.1373	0
128	0	0	128	1	641.175	418.695	222.48	0	0	33.801	87.0468	456.285	590.54	8337.64	12370.5	-456.285	0	23.1761	24.9663	27.9319	0	0	21.9061	-532.586	23.7231	0
129	0	0	129	1	665.408	453.751	211.658	0	0	43.8891	23.7868	567.679	638.974	8227.89	12433.7	-567.679	0	27.7579	25.0452	29.4151	0	0	27.0429	-538.39	22.7654	0
130	0	0	130	1	731.584	430.645	300.938	0	0	43.605	90.7454	356.412	698.953	8327.84	12466.4	-356.412	0	25.454	25.7723	30.4159	0	0	20.1244	-538.767	20.1633	0
131	0	0	131	1	526.22	317.751	208.469	0	0	56.5759	-8.75188	393.203	469.688	8314.86	12466.3	-393.203	0	17.7522	25.1074	28.0273	0	0	36.9681	-538.724	31.6683	0
132	0	0	132	1	453.258	294.207	159.051	0	0	41.3429	51.3468	270.04	357.726	8330.1	12406.2	-270.04	0	12.4365	24.4236	28.0388	0	0	28.7459	-531.318	39.3127	0
133	0	0	133	1	563.554	381	182.554	0	0	104.085	2.27767	537.612	544.871	8267.36	12455.2	-537.612	0	23.0484	24.2205	27.7702	0	0	32.9584	-536.099	28.3424	0
137	0	0	137	1	550.693	296.886	253.807	0	0	-164.873	207.335	303.955	303.517	8237.33	12549.1	-303.955	0	12.1083	24.5332	28.9819	0	0	47.924	-540.092	29.6914	0
139	0	0	139	1	734.847	477.837	257.01	0	0	67.2748	56.6028	571.204	766.387	8304.17	12400.9	-571.204	0	33.0872	24.6845	28.9933	0	0	49.1291	-550.337	19.6737	0
140	0	0	140	1	625.669	391.251	234.418	0	0	13.5094	6.95841	490.479	575.437	8258.27	12450.5	-490.479	0	23.5902	24.395	26.9472	0	0	36.6559	-536.647	24.2589	0
145	0	0	145	1	499.883	332.293	167.59	0	0	-36.2871	175.742	381.877	251.936	8208.41	12580.7	-381.877	0	9.63034	24.3594	26.973	0	0	31.1268	-528.62	33.6101	0
146	0	0	146	1	635.181	385.527	249.654	0	0	92.8938	100.66	476.774	527.072	8278.55	12356.8	-476.774	0	20.8836	24.0823	27.0651	0	0	36.1	-535.423	23.7007	0
147	0	0	147	1	745.413	479.052	266.361	0	0	81.4977	54.6657	437.025	681.388	8289.94	12402.8	-437.025	0	26.2485	25.8112	28.6841	0	0	30.6202	-540.859	19.4155	0
148	0	0	148	1	839.178	531.14	308.038	0	0	5.25511	74.8912	392.79	898.33	8266.53	12482.3	-392.79	0	33.8249	23.7606	28.0781	0	0	66.8042	-556.085	16.1712	0
150	0	0	150	1	603.981	358.481	245.5	0	0	29.0528	66.2912	490.152	514.273	8242.73	12391.2	-490.152	0	20.7883	25.4936	28.5698	0	0	16.6272	-530.857	26.0965	0
151	0	0	151	1	696.223	480.743	215.48	0	0	65.3729	56.6696	475.956	710.222	8306.07	12400.8	-475.956	0	28.2476	25.2373	29.2687	0	0	30.8388	-541.838	21.3608	0
152	0	0	152	1	760.242	449.38	310.862	0	0	80.9204	65.7219	385.211	803.484	8290.52	12391.8	-385.211	0	29.754	22.5443	27.6656	0	0	28.6375	-534.837	18.2795	0
153	0	0	153	1	666.471	367.403	299.068	0	0	-10.4296	82.0116	381.443	611.467	8282.21	12375.5	-381.443	0	22.9312	24.7423	28.8643	0	0	33.6736	-540.127	22.5653	0
157	0	0	157	1	734.08	483.755	250.324	0	0	60.3614	109.543	452.093	640.564	8311.08	12447.6	-452.093	0	24.9574	24.4358	28.691	0	0	53.9406	-549.487	19.6222	0
158	0	0	158	1	643.424	415.206	228.218	0	0	78.387	4.17244	382.402	577.797	8293.05	12453.3	-382.402	0	21.5524	24.7104	27.4873	0	0	37.5622	-539.16	23.4733	0
159	0	0	159	1	799.855	512.24	287.614	0	0	119.445	49.6324	390.35	739.484	8252	12507.5	-390.35	0	27.5179	25.101	29.7612	0	0	57.8116	-555.731	17.6345	0
160	0	0	160	1	650.248	411.421	238.827	0	0	-13.1934	4.80055	316.772	662.937	8284.97	12452.7	-316.772	0	24.0421	23.9369	28.3385	0	0	57.7516	-550.536	23.1176	0
163	0	0	163	1	573.001	379.758	193.243	0	0	113.521	50.1425	526.927	529.513	8257.92	12407.4	-526.927	0	21.9544	23.6831	27.6389	0	0	42.1936	-538.218	27.4984	0
164	0	0	164	1	627.405	364.837	262.568	0	0	210.798	144.062	523.965	379.783	8260.3	12413.1	-523.965	0	15.8952	23.4673	28.1826	0	0	38.0926	-534.411	24.1944	0
167	0	0	167	1	775.845	399.848	375.996	0	0	2.48659	-4.39971	189.457	624.934	8269.29	12461.9	-189.457	0	21.4312	24.7987	27.9714	0	0	56.061	-548.603	18.1347	0
168	0	0	168	1	712.556	476.786	235.77	0	0	72.9582	29.3872	421.896	680.634	8298.48	12428.1	-421.896	0	26.0252	25.3481	28.1001	0	0	51.4325	-549.539	20.5213	0
170	0	0	170	1	803.589	513.751	289.838	0	0	1.82746	48.1504	385.155	670.298	8269.95	12509	-385.155	0	25.1711	23.7963	27.463	0	0	45.0483	-542.517	17.09	0
171	0	0	171	1	586.259	349.329	236.93	0	0	48.3255	45.665	385.527	514.711	8323.11	12411.8	-385.527	0	19.1596	24.7309	28.5012	0	0	29.9931	-535.939	27.0474	0
172	0	0	172	1	615.395	439.348	176.048	0	0	82.2485	-30.4785	465.73	532.97	8289.19	12388.3	-465.73	0	21.4368	23.5411	27.4667	0	0	35.0408	-535.307	24.7512	0
173	0	0	173	1	879.25	487.396	391.854	0	0	21.595	31.6063	290.678	702.159	8250.19	12525.6	-290.678	0	24.7773	25.3285	29.7946	0	0	38.6212	-545.855	15.5174	0
174	0	0	174	1	554.062	291.89	262.172	0	0	23.7319	77.7632	282.644	390.056	8248.05	12479.4	-282.644	0	13.6652	24.2798	28.3657	0	0	49.2206	-542.035	29.2107	0
175	0	0	175	1	600.44	370.736	229.704	0	0	-23.994	-65.4163	484.121	598.475	8295.77	12423.3	-484.121	0	25.3395	23.2761	26.9051	0	0	40.3469	-535.143	25.4615	0
177	0	0	177	1	675.256	396.953	278.303	0	0	19.4833	51.0297	239.776	502.453	8252.3	12506.1	-239.776	0	17.3234	24.3811	27.1387	0	0	45.9677	-540.667	21.804	0
178	0	0	178	1	570.376	305.101	265.275	0	0	14.0828	134.61	419.321	468.135	8257.7	12422.6	-419.321	0	17.9708	23.642	26.986	0	0	35.2018	-532.69	27.5239	0
179	0	0	179	1	802.441	492.552	309.889	0	0	63.3212	16.1689	322.215	711.603	8208.46	12541	-322.215	0	25.4585	23.9152	26.2306	0	0	43.4859	-540.882	16.9966	0
182	0	0	182	1	639.157	445.026	194.13	0	0	-16.6339	65.4967	605.088	721.226	8288.41	12392	-605.088	0	32.689	22.7991	26.0909	0	0	28.3976	-530.95	23.0516	0
183	0	0	183	1	514.556	343.708	170.848	0	0	108.941	21.6838	416.577	415.082	8262.5	12435.8	-416.577	0	15.8122	25.5429	28.6434	0	0	32.4624	-537.581	33.0466	0
191	0	0	191	1	766.619	414.667	351.952	0	0	33.4599	176.639	321.22	713.882	8238.32	12480.2	-321.22	0	25.7665	22.5335	27.0563	0	0	45.8564	-540.618	17.9955	0
192	0	0	192	1	918.024	573.845	344.178	0	0	63.9712	37.7622	366.415	1006.8	8307.47	12419.7	-366.415	0	36.9418	25.6319	29.1064	0	0	27.5686	-544.388	14.6061	0
193	0	0	193	1	759.992	420.834	339.158	0	0	37.7216	30.9616	207.084	709.74	8333.72	12426.5	-207.084	0	24.1757	22.9175	26.8701	0	0	22.1647	-529.05	18.2445	0
194	0	0	194	1	614.584	301.869	312.715	0	0	-16.8442	31.8045	259.67	525.473	8288.62	12425.7	-259.67	0	18.4534	23.4798	26.3125	0	0	29.327	-530.124	24.559	0
195	0	0	195	1	575.475	374.193	201.283	0	0	43.454	57.1266	293.56	594.914	8327.99	12400.4	-293.56	0	20.8972	22.5187	26.3701	0	0	48.1378	-538.179	26.7488	0
197	0	0	197	1	703.406	485.328	218.079	0	0	55.984	2.85368	379.393	508.659	8315.46	12355	-379.393	0	18.9746	23.0566	27.8517	0	0	30.6364	-531.935	20.4681	0
198	0	0	198	1	636.335	429.456	206.879	0	0	-7.94013	131.947	494.335	521.4	8279.72	12425.2	-494.335	0	21.3453	23.1021	26.7434	0	0	44.753	-537.572	23.3773	0
199	0	0	199	1	740.695	518.679	222.015	0	0	91.4701	48.0691	475.392	749.573	8279.97	12409.4	-475.392	0	29.7779	24.4522	25.5105	0	0	61.3475	-548.567	18.9469	0
200	0	0	200	1	765.269	488.387	276.882	0	0	86.4337	109.605	420.024	785.398	8285.01	12447.6	-420.024	0	29.8037	22.8138	27.0944	0	0	39.6526	-539.301	18.0849	0
201	0	0	201	1	664.32	414.287	250.032	0	0	29.4601	64.8648	231.428	676.565	8341.98	12392.6	-231.428	0	23.2037	23.3994	26.7045	0	0	44.269	-539.151	22.0526	0
203	0	0	203	1	823.35	460.615	362.735	0	0	51.0931	64.2443	329.706	888.939	8320.35	12393.3	-329.706	0	31.8138	22.3226	26.2411	0	0	29.925	-533.606	16.2172	0
204	0	0	204	1	652.973	485.46	167.513	0	0	48.5876	32.7962	407.255	587.42	8322.85	12325	-407.255	0	22.2587	23.0918	25.5133	0	0	39.4105	-533.19	22.3257	0
205	0	0	205	1	619.472	392.456	227.016	0	0	49.2012	61.1759	521.826	586.964	8322.24	12396.3	-521.826	0	24.2974	22.1203	25.5808	0	0	36.7499	-530.657	23.8454	0
206	0	0	206	1	585.001	354.416	230.585	0	0	28.5599	81.6633	329.729	524.206	8342.88	12375.8	-329.729	0	18.8172	25.1794	28.1419	0	0	45.2548	-544.125	27.1642	0
207	0	0	207	1	585.384	335.237	250.146	0	0	82.7605	39.7177	366.481	495.392	8288.68	12417.8	-366.481	0	18.1491	22.2123	24.8844	0	0	26.8126	-522.778	25.7085	0
208	0	0	208	1	694.396	455.243	239.153	0	0	76.1004	36.4366	387.971	614.479	8295.34	12421.1	-387.971	0	22.8769	22.0929	26.1352	0	0	27.417	-527.648	20.4111	0
209	0	0	209	1	662.702	393.993	268.709	0	0	23.3608	-75.6209	399.705	637.996	8248.42	12433.5	-399.705	0	25.0015	23.6076	25.9672	0	0	38.4986	-535.458	22.0428	0
210	0	0	210	1	636.486	383.733	252.753	0	0	-3.94189	73.2805	407.144	577.172	8275.72	12384.2	-407.144	0	22.0199	24.433	26.1085	0	0	37.2945	-535.137	23.5253	0
211	0	0	211	1	670.714	456.751	213.963	0	0	51.4569	-24.648	331.985	601.596	8220.32	12482.1	-331.985	0	21.8939	24.009	27.1976	0	0	47.9188	-542.049	21.9529	0
212	0	0	212	1	726.02	480.487	245.533	0	0	83.474	7.74497	364.618	681.589	8287.97	12449.8	-364.618	0	25.076	22.8842	26.6527	0	0	48.3227	-540.956	19.3944	0
215	0	0	215	1	898.235	577.083	321.152	0	0	-5.23274	43.3921	443.246	1065.09	8277.01	12414.1	-443.246	0	41.9102	23.1229	27.2585	0	0	30.5391	-539.933	14.6116	0
216	0	0	216	1	639.021	382.65	256.371	0	0	17.6793	81.6008	377.769	496.567	8254.1	12375.9	-377.769	0	18.4384	22.6493	24.8535	0	0	32.7469	-526.149	22.8023	0
218	0	0	218	1	773.331	550.081	223.25	0	0	87.8962	14.488	474.452	925.871	8283.54	12443	-474.452	0	36.9922	22.5368	25.0557	0	0	28.5595	-532.142	17.5377	0
219	0	0	219	1	714.148	464.42	249.728	0	0	90.5476	22.8151	477.159	774.275	8280.89	12434.7	-477.159	0	30.9431	21.2859	26.3392	0	0	22.2906	-526.28	19.5268	0
220	0	0	220	1	650.317	319.893	330.424	0	0	14.9595	41.0766	219.425	489.904	8256.82	12516.1	-219.425	0	16.801	23.0085	25.7672	0	0	29.4553	-527.199	22.4821	0
221	0	0	221	1	631.399	399.065	232.334	0	0	-12.9801	35.4894	324.062	733.139	8284.76	12422	-324.062	0	26.5691	24.2855	26.4327	0	0	31.8932	-536	23.8261	0
222	0	0	222	1	728.789	492.976	235.813	0	0	95.9324	28.1256	465.808	699.433	8275.51	12429.4	-465.808	0	27.6597	22.8008	26.2621	0	0	36.931	-535.593	19.2256	0
224	0	0	224	1	725.092	437.742	287.349	0	0	21.2978	60.6431	628.971	712.693	8250.48	12396.9	-628.971	0	32.7109	22.39	25.5785	0	0	27.3681	-528.583	19.1992	0
227	0	0	227	1	663.659	363.604	300.055	0	0	24.621	11.0487	340.925	641.818	8346.82	12346.8	-340.925	0	23.3836	22.8386	25.2262	0	0	28.1095	-528.111	21.7275	0
228	0	0	228	1	519.118	287.897	231.221	0	0	49.904	111.031	259.288	331.55	8321.54	12446.1	-259.288	0	11.4694	22.9468	25.9309	0	0	33.0152	-526.462	31.0629	0
229	0	0	229	1	641.101	424.802	216.299	0	0	32.5313	38.021	372.989	456.85	8338.91	12319.8	-372.989	0	16.9122	23.3187	27.6187	0	0	23.9595	-527.831	23.3321	0
232	0	0	232	1	678.883	390.434	288.45	0	0	64.3508	88.2652	283.902	701.747	8307.09	12369.2	-283.902	0	24.4645	23.1287	25.9043	0	0	32.6983	-533.406	21.2142	0
233	0	0	233	1	748.708	482.689	266.019	0	0	49.9944	88.4782	313.644	757.119	8321.45	12369	-313.644	0	26.8372	22.7772	26.4726	0	0	25.3663	-530.368	18.55	0
234	0	0	234	1	613.672	414.981	198.69	0	0	118.15	14.7058	478.035	526.299	8253.29	12442.8	-478.035	0	21.0856	21.7489	25.7354	0	0	48.8072	-534.268	24.1098	0
236	0	0	236	1	611.991	337.177	274.814	0	0	98.5256	38.8399	161.685	559.905	8272.91	12418.7	-161.685	0	18.7798	22.8697	26.0831	0	0	30.8013	-528.987	24.5253	0
237	0	0	237	1	542.097	274.48	267.617	0	0	18.979	24.2133	288.317	494.237	8252.8	12532.9	-288.317	0	17.4461	21.9293	25.2946	0	0	25.4403	-522.512	28.7159	0
238	0	0	238	1	514.299	340.62	173.679	0	0	19.8889	49.9862	360.943	447.961	8351.55	12407.5	-360.943	0	16.4623	21.8157	25.8871	0	0	25.4387	-522.469	31.1142	0
239	0	0	239	1	763.679	457.583	306.097	0	0	41.8005	19.9496	294.978	695.496	8229.98	12437.6	-294.978	0	24.5522	23.1976	26.8609	0	0	29.3086	-533.115	18.1635	0
240	0	0	240	1	797.465	413.391	384.075	0	0	110.307	31.3882	157.235	765.666	8261.13	12426.1	-157.235	0	25.6846	23.4655	26.1191	0	0	56.3093	-544.776	17.0694	0
241	0	0	241	1	679.838	394.151	285.687	0	0	14.5574	26.2195	181.468	503.351	8257.22	12431.3	-181.468	0	17.1019	23.3769	25.4023	0	0	44.3569	-533.486	21.1356	0
242	0	0	242	1	881.623	485.987	395.636	0	0	66.4934	34.616	323.659	939.115	8304.95	12422.9	-323.659	0	33.5226	21.1329	24.4731	0	0	39.6774	-533.506	14.5017	0
243	0	0	243	1	634.714	425.973	208.741	0	0	66.3261	9.44171	397.233	785.1	8305.11	12448.1	-397.233	0	29.5986	22.5358	25.8144	0	0	38.805	-536.39	23.1736	0
244	0	0	244	1	829.351	450.762	378.589	0	0	33.0187	26.1586	215.995	839.659	8238.76	12431.3	-215.995	0	28.7137	22.7371	25.7001	0	0	31.7029	-533.05	16.0527	0
245	0	0	245	1	710.932	428.76	282.172	0	0	63.7614	0.235225	274.011	707.293	8307.68	12457.3	-274.011	0	24.7423	23.0008	25.2154	0	0	31.6276	-531.473	19.7746	0
247	0	0	247	1	526	324.242	201.758	0	0	50.037	22.8197	347.231	453.668	8221.74	12434.7	-347.231	0	16.4938	21.6611	25.177	0	0	24.4462	-520.483	29.8797	0
248	0	0	248	1	677.17	475.008	202.162	0	0	19.4622	10.5617	383.664	688.099	8252.32	12446.9	-383.664	0	25.8585	20.835	24.8171	0	0	23.3299	-521.765	20.6918	0
249	0	0	249	1	563.473	344.483	218.99	0	0	-30.0344	14.7665	354.253	542.803	8301.81	12442.7	-354.253	0	20.238	21.9322	26.5367	0	0	25.9149	-525.603	27.4499	0
250	0	0	250	1	535.163	307.029	228.134	0	0	14.6729	27.3053	420.418	423.299	8257.11	12430.2	-420.418	0	16.3185	22.3278	25.3587	0	0	26.5123	-522.651	29.3875	0
251	0	0	251	1	503.217	293.461	209.757	0	0	-10.1909	26.873	298.072	410.836	8281.97	12430.6	-298.072	0	14.674	23.1218	26.3119	0	0	28.6164	-526.427	32.6788	0
252	0	0	252	1	799.023	449.358	349.665	0	0	6.3225	56.9143	388.712	797.814	8265.46	12400.6	-388.712	0	29.9768	22.5655	24.0036	0	0	35.5689	-530.897	16.658	0
253	0	0	253	1	649.237	352.751	296.485	0	0	42.5042	21.3857	305.877	438.525	8328.94	12436.1	-305.877	0	15.5661	23.2808	25.2499	0	0	30.6523	-526.28	22.4959	0
255	0	0	255	1	739.207	464.872	274.335	0	0	65.623	119.829	360.268	659.141	8305.82	12337.7	-360.268	0	24.0332	22.1377	26.0879	0	0	36.3086	-532.973	18.7272	0
256	0	0	256	1	618.993	347.397	271.596	0	0	-10.9708	42.5131	314.373	561.136	8282.75	12415	-314.373	0	20.1913	22.1512	24.6309	0	0	23.7748	-521.866	23.6947	0
259	0	0	259	1	638.878	393.876	245.002	0	0	86.5584	119.485	437.72	543.962	8284.88	12338	-437.72	0	20.9264	22.2134	25.4521	0	0	26.8095	-525.079	22.8294	0
260	0	0	260	1	578.117	339.516	238.601	0	0	41.9289	100.199	261.495	510.062	8329.51	12457	-261.495	0	17.6647	21.4379	24.684	0	0	31.017	-522.885	25.9303	0
263	0	0	263	1	600.512	331.953	268.559	0	0	92.6685	-3.07976	273.895	507.123	8179.11	12460.6	-273.895	0	17.7273	21.7205	25.873	0	0	34.6845	-527.076	24.8808	0
264	0	0	264	1	747.526	359.764	387.762	0	0	-33.9375	10.2607	196.929	509.08	8206.06	12447.2	-196.929	0	17.6327	24.446	27.3181	0	0	33.0721	-534.083	18.9531	0
265	0	0	265	1	601.781	359.487	242.294	0	0	-0.103048	57.2743	374.827	449.313	8271.88	12400.2	-374.827	0	16.742	23.478	25.7702	0	0	35.4053	-530.358	25.1944	0
266	0	0	266	1	489.697	261.879	227.818	0	0	-10.5047	91.6215	222.371	399.654	8282.28	12365.9	-222.371	0	13.7917	22.5417	26.0622	0	0	22.2873	-521.718	33.7358	0
268	0	0	268	1	761.144	527.577	233.566	0	0	96.092	20.1857	412.813	808.819	8275.35	12437.3	-412.813	0	30.733	22.8188	24.375	0	0	34.9318	-532.324	17.8717	0
269	0	0	269	1	489.853	287.169	202.684	0	0	150.796	-95.3531	418.543	393.862	8220.64	12453.2	-418.543	0	15.7713	22.4946	25.4993	0	0	46.442	-532.519	33.5307	0
270	0	0	270	1	635.853	396.386	239.467	0	0	127.458	118.812	414.951	588.726	8243.98	12438.3	-414.951	0	22.2739	21.4702	24.6696	0	0	26.1725	-522.423	22.6844	0
271	0	0	271	1	605.99	356.861	249.129	0	0	82.34	67.1629	497.506	490.22	8189.44	12490	-497.506	0	19.7964	21.9624	25.1922	0	0	24.9633	-522.299	24.484	0
273	0	0	273	1	636.458	381.406	255.051	0	0	30.0537	-19.6109	487.04	517.711	8241.73	12477.1	-487.04	0	21.254	21.551	25.3331	0	0	39.3758	-529.072	22.791	0
274	0	0	274	1	578.302	341.012	237.29	0	0	113.433	-18.0252	228.876	586.06	8258.01	12475.5	-228.876	0	20.2005	22.6415	24.3247	0	0	25.982	-523.771	26.1373	0
275	0	0	275	1	656.399	437.265	219.134	0	0	31.5648	69.9424	389.385	458.806	8240.22	12387.6	-389.385	0	17.1371	22.1291	25.5371	0	0	43.8067	-530.247	21.9795	0
278	0	0	278	1	600.485	411.268	189.217	0	0	81.1563	116.814	409.081	579.215	8290.28	12340.7	-409.081	0	21.8182	21.4538	23.7018	0	0	30.321	-522.536	24.377	0
279	0	0	279	1	652.242	393.085	259.157	0	0	38.5105	108.012	348.205	657.48	8233.27	12349.5	-348.205	0	23.8486	21.6278	24.8781	0	0	28.2601	-525.459	21.962	0
280	0	0	280	1	671.046	408.912	262.135	0	0	35.5348	81.7728	322.843	569.305	8236.25	12475.4	-322.843	0	20.3278	22.3965	25.7514	0	0	41.8622	-532.365	21.3993	0
281	0	0	281	1	665.501	410.621	254.88	0	0	133.098	59.5072	399.767	636.209	8238.34	12398	-399.767	0	23.8333	22.6421	25.0974	0	0	30.9222	-528.904	21.5851	0
282	0	0	282	1	617.949	364.741	253.208	0	0	46.5776	58.8245	424.522	583.394	8225.2	12398.7	-424.522	0	22.3295	22.205	25.2231	0	0	19.336	-521.602	23.8781	0
284	0	0	284	1	665.023	449.555	215.468	0	0	113.917	68.4385	422.772	544.643	8257.52	12389.1	-422.772	0	20.7174	23.5524	26.8082	0	0	25.3851	-528.848	22.0662	0
286	0	0	286	1	745.52	476.399	269.121	0	0	83.3181	-14.8498	357.027	841.675	8288.12	12472.3	-357.027	0	30.9772	22.4729	25.5265	0	0	53.0136	-542.021	18.4876	0
287	0	0	287	1	528.463	292.924	235.539	0	0	106.312	-56.884	364.564	400.344	8165.47	12514.4	-364.564	0	15.0306	22.429	25.4501	0	0	34.2039	-525.682	29.9829	0
292	0	0	292	1	720.509	391.259	329.25	0	0	-37.5372	66.275	216.674	631.292	8209.66	12490.9	-216.674	0	21.9233	23.1085	24.7764	0	0	41.2353	-534.024	19.3662	0
294	0	0	294	1	567.822	353.861	213.961	0	0	76.7206	-11.0619	184.609	409.835	8195.06	12468.6	-184.609	0	13.9175	21.1062	25.0698	0	0	22.1844	-517.066	26.6002	0
295	0	0	295	1	609.067	323.842	285.225	0	0	37.1793	-0.74185	159.748	538.704	8234.6	12458.2	-159.748	0	18.2132	22.7815	25.4757	0	0	35.422	-530.447	24.5513	0
297	0	0	297	1	614.376	335.418	278.957	0	0	27.3968	70.0718	233.713	479.176	8244.38	12487.1	-233.713	0	16.4512	21.7189	24.7376	0	0	32.7583	-524.31	23.8708	0
298	0	0	298	1	588.858	368.365	220.493	0	0	33.6941	51.0402	305.119	401.974	8238.09	12406.5	-305.119	0	14.2325	22.0104	24.4974	0	0	37.2198	-524.876	25.3616	0
299	0	0	299	1	747.303	418.708	328.595	0	0	57.193	77.4444	303.22	624.825	8314.25	12479.7	-303.22	0	22.0045	21.6596	24.6334	0	0	34.7468	-527.101	18.1867	0
300	0	0	300	1	562.631	333.017	229.613	0	0	3.77709	38.3842	287.25	449.631	8268	12419.1	-287.25	0	15.8893	22.5796	24.49	0	0	23.6042	-520.529	27.2055	0
301	0	0	301	1	736.232	468.545	267.686	0	0	61.7732	88.7453	384.559	610.949	8309.67	12368.8	-384.559	0	22.6302	21.4972	24.2045	0	0	26.2211	-521.67	18.476	0
302	0	0	302	1	548.613	284.241	264.371	0	0	49.3256	74.1561	236.531	407.022	8222.45	12483	-236.531	0	13.9429	22.4661	26.3266	0	0	37.8943	-529.423	28.6287	0
304	0	0	304	1	664.005	397.489	266.516	0	0	3.41072	57.7734	202.061	542.738	8268.37	12399.7	-202.061	0	18.5453	20.6451	24.5116	0	0	25.3841	-518.887	21.1729	0
305	0	0	305	1	655.201	343.889	311.312	0	0	3.33755	41.5058	273.106	671.065	8268.44	12515.7	-273.106	0	23.5518	22.6456	24.9594	0	0	28.7012	-527.563	22.0364	0
306	0	0	306	1	633.8	405.847	227.953	0	0	52.6533	-37.972	417.111	520.726	8219.13	12495.5	-417.111	0	20.2478	21.7182	24.9485	0	0	27.758	-523.248	22.8903	0
307	0	0	307	1	419.417	207.695	211.722	0	0	22.1178	12.2591	212.46	322.19	8249.66	12445.2	-212.46	0	11.0468	22.1106	23.6957	0	0	23.328	-515.279	41.297	0
308	0	0	308	1	491.572	312.3	179.272	0	0	56.9997	10.1166	258.738	379.058	8214.78	12447.4	-258.738	0	13.1553	22.5562	24.5041	0	0	26.767	-520.698	33.0717	0
309	0	0	309	1	728.698	412.177	316.521	0	0	60.1194	73.9057	379.167	687.495	8311.32	12383.6	-379.167	0	25.3817	21.5776	24.7957	0	0	25.2381	-523.983	18.8313	0
310	0	0	310	1	628.609	345.932	282.676	0	0	64.389	84.5573	332.411	615.798	8307.05	12372.9	-332.411	0	22.0315	20.6141	23.6247	0	0	31.0131	-521.589	22.673	0
311	0	0	311	1	522.362	293.29	229.072	0	0	47.059	35.2383	450.956	415.66	8125.06	12521.9	-450.956	0	16.2894	21.8439	25.3494	0	0	37.8641	-526.794	30.2842	0
312	0	0	312	1	624.358	399.322	225.035	0	0	77.4689	53.6003	292.698	407.675	8293.97	12403.9	-292.698	0	14.2706	20.9171	24.2524	0	0	27.6495	-517.877	23.0716	0
313	0	0	313	1	621.844	430.093	191.751	0	0	168.33	-3.62242	495.637	687.471	8203.11	12461.1	-495.637	0	28.2325	21.2927	23.9278	0	0	39.8639	-528.293	23.2218	0
314	0	0	314	1	575.189	330.95	244.238	0	0	52.863	76.7932	245.233	519.415	8318.58	12380.7	-245.233	0	17.8406	22.1488	24.189	0	0	32.5674	-524.222	26.1858	0
317	0	0	317	1	580.457	349.337	231.12	0	0	77.4117	91.5244	456.528	458.699	8194.37	12465.6	-456.528	0	17.9023	22.8391	25.9971	0	0	45.7371	-532.651	26.4199	0
318	0	0	318	1	623.618	340.3	283.318	0	0	67.7151	8.95578	291.595	497.682	8204.07	12448.5	-291.595	0	17.5223	20.9965	23.6562	0	0	28.5818	-519.458	23.014	0
321	0	0	321	1	615.014	334.213	280.801	0	0	75.4482	-54.2741	307.687	571.493	8196.33	12511.8	-307.687	0	20.6614	22.4815	24.3826	0	0	29.8434	-525.656	23.9333	0
322	0	0	322	1	572.915	336.674	236.242	0	0	130.306	-93.1489	401.311	451.316	8241.13	12451	-401.311	0	17.7658	21.9936	26.135	0	0	37.0951	-529.129	26.7315	0
323	0	0	323	1	675.247	406.44	268.807	0	0	39.6807	103.196	360.925	658.168	8331.76	12454	-360.925	0	24.0626	21.2361	23.4423	0	0	31.5355	-523.1	20.6254	0
325	0	0	325	1	627.002	384.389	242.614	0	0	141.653	-3.93492	332.793	518.735	8229.79	12461.4	-332.793	0	18.7696	21.3286	26.6499	0	0	42.2229	-532.064	23.4645	0
327	0	0	327	1	559.936	361.881	198.055	0	0	24.1272	-2.08236	463.046	453.689	8247.65	12459.6	-463.046	0	18.178	21.7409	24.7933	0	0	24.7762	-520	27.2431	0
328	0	0	328	1	581.634	365.301	216.332	0	0	136.607	35.0704	427.653	466.098	8234.83	12522.1	-427.653	0	17.8876	21.1312	24.0282	0	0	43.8838	-526.573	25.4891	0
329	0	0	329	1	628.743	392.786	235.958	0	0	85.0855	62.1987	347.897	640.602	8286.35	12395.3	-347.897	0	23.1268	20.5069	23.2757	0	0	30.3576	-520.806	22.5783	0
332	0	0	332	1	496.105	342.816	153.288	0	0	29.5768	31.1564	494.541	418.186	8242.2	12426.3	-494.541	0	17.0491	20.9216	23.7311	0	0	35.4497	-520.761	31.8445	0
333	0	0	333	1	649.296	382.272	267.024	0	0	56.344	-13.8059	331.509	643.738	8315.1	12471.3	-331.509	0	23.3348	21.2238	24.6988	0	0	45.2907	-533.745	21.9884	0
334	0	0	334	1	591.652	392.034	199.619	0	0	100.609	40.2535	377.377	632.146	8270.83	12417.2	-377.377	0	23.3243	21.527	23.7143	0	0	41.2392	-529.249	24.9102	0
335	0	0	335	1	694.898	416.782	278.116	0	0	75.0972	73.4791	384.56	521.766	8196.68	12483.7	-384.56	0	19.3115	21.2236	24.3017	0	0	61.1135	-537.737	19.9603	0
338	0	0	338	1	418.633	235.96	182.674	0	0	105.593	14.4808	279.897	291.35	8265.85	12443	-279.897	0	10.1786	21.1942	25.2794	0	0	20.7536	-515.116	41.6443	0
341	0	0	341	1	789.773	506.726	283.047	0	0	104.45	6.19318	443.945	859.16	8266.99	12451.3	-443.945	0	33.5468	21.2454	24.8787	0	0	25.2497	-526.578	16.8497	0
341	0	0	341	1	482.486	226.206	256.28	0	0	-370.823	348.007	270.054	271.35	8144.3	12607.8	-270.054	0	16.9177	21.195	24.608	0	0	44.4407	-524.275	33.5337	0
342	0	0	342	1	623.873	384.085	239.788	0	0	88.8107	-75.103	393.95	492.463	8182.97	12532.6	-393.95	0	19.0657	22.2634	24.7633	0	0	33.0229	-525.884	23.4842	0
343	0	0	343	1	545.703	418.075	127.627	0	0	82.527	24.9253	497.416	429.409	8288.91	12432.6	-497.416	0	17.4524	21.2774	24.2397	0	0	26.4707	-518.532	27.9978	0
344	0	0	344	1	629.754	444.006	185.748	0	0	40.0628	18.1109	538.2	435.195	8231.72	12439.4	-538.2	0	18.4447	20.8208	23.2463	0	0	24.0986	-514.374	22.5888	0
346	0	0	346	1	549.719	376.023	173.696	0	0	79.2048	-4.2018	422.473	423.676	8192.58	12461.7	-422.473	0	16.3227	21.8565	24.1975	0	0	33.2729	-522.531	27.8557	0
347	0	0	347	1	648.591	411.792	236.8	0	0	103.427	49.3908	329.847	655.486	8268.01	12507.8	-329.847	0	23.4147	20.9036	22.9221	0	0	40.5723	-525.998	21.6448	0
358	0	0	358	1	715.888	454.447	261.442	0	0	30.4199	35.5359	420.724	774.5	8241.36	12422	-420.724	0	29.725	23.3723	25.5647	0	0	51.6304	-542.896	19.6971	0
359	0	0	359	1	634.695	438.738	195.957	0	0	44.4661	-27.3068	503.122	592.409	8227.31	12385.1	-503.122	0	24.666	20.4368	23.7501	0	0	23.8252	-517.209	22.3576	0
361	0	0	361	1	559.978	367.467	192.511	0	0	77.8481	7.93362	336.609	362.575	8193.93	12449.6	-336.609	0	13.0945	21.1484	24.2732	0	0	24.5967	-515.75	26.9587	0
362	0	0	362	1	624.557	375.528	249.029	0	0	64.3707	82.2736	404.599	428.768	8207.41	12474.9	-404.599	0	16.1103	22.0117	25.3937	0	0	52.1154	-534.176	23.5136	0
365	0	0	365	1	678.165	469.542	208.622	0	0	82.5817	34.8442	479.976	549.068	8189.2	12422.7	-479.976	0	21.9503	20.7498	23.9028	0	0	34.7668	-522.771	20.4894	0
366	0	0	366	1	714.376	416.113	298.263	0	0	42.3168	74.6349	319.785	601.142	8129.8	12482.5	-319.785	0	21.4058	22.8191	25.0822	0	0	37.9981	-531.631	19.5942	0
367	0	0	367	1	564.837	312.71	252.127	0	0	175.567	1.4596	300.48	496.007	8195.87	12555.7	-300.48	0	17.6882	20.8938	23.0879	0	0	41.0455	-523.946	26.2871	0
368	0	0	368	1	807.057	454.079	352.977	0	0	108.282	121.617	439.554	650.105	8163.5	12535.2	-439.554	0	25.0362	20.7525	23.0099	0	0	50.1512	-530.294	16.0917	0
369	0	0	369	1	857.504	504.455	353.049	0	0	67.8714	-1.89887	356.515	843.226	8203.91	12459.4	-356.515	0	30.948	22.7482	24.66	0	0	33.8928	-532.977	15.245	0
370	0	0	370	1	635.489	372.06	263.428	0	0	-37.46	65.9061	245.541	440.93	8209.58	12491.3	-245.541	0	15.467	22.7899	25.3401	0	0	33.5154	-527.004	23.0994	0
372	0	0	372	1	607.93	392.36	215.57	0	0	-5.56729	65.4897	263.254	508.09	8177.69	12491.7	-263.254	0	17.7706	21.2576	23.8578	0	0	29.4484	-520.626	23.9466	0
373	0	0	373	1	1065.46	713.394	352.063	0	0	16.0233	-3.74533	328.123	1162.38	8255.76	12461.2	-328.123	0	42.2129	22.1513	23.7841	0	0	49.1703	-542.589	11.3706	0
375	0	0	375	1	589.947	363.931	226.016	0	0	133.328	0.895323	460.423	541.022	8238.11	12456.6	-460.423	0	21.4592	20.9464	24.172	0	0	43.0595	-527.943	24.9697	0
378	0	0	378	1	513.686	332.915	180.771	0	0	100.015	-29.3769	370.53	341.933	8171.77	12486.9	-370.53	0	12.7576	21.7214	23.7709	0	0	41.0164	-524.051	30.5463	0
382	0	0	382	1	822.337	541.826	280.511	0	0	57.3263	41.4503	289.449	883.673	8214.45	12515.7	-289.449	0	30.9631	21.0928	23.6561	0	0	28.8369	-526.267	15.8094	0
383	0	0	383	1	531.731	347.621	184.111	0	0	56.0016	34.6867	214.129	476.884	8215.78	12522.5	-214.129	0	16.2371	22.2197	24.5906	0	0	32.3163	-524.158	29.4282	0
384	0	0	384	1	634.371	463.932	170.44	0	0	13.2885	64.4518	463.767	704.992	8258.49	12393	-463.767	0	27.9926	21.0882	24.0714	0	0	24.8728	-521.825	22.5689	0
386	0	0	386	1	933.78	611.684	322.096	0	0	101.889	42.3239	513.731	946.691	8169.89	12415.2	-513.731	0	38.8565	20.8242	23.1065	0	0	58.8066	-538.67	13.3028	0
388	0	0	388	1	668.706	400.345	268.362	0	0	13.2421	153.593	510.01	620.875	8258.54	12403.6	-510.01	0	25.6584	21.4525	24.7626	0	0	21.8612	-520.943	21.1628	0
389	0	0	389	1	631.982	356.438	275.544	0	0	145.246	57.7457	421.093	448.757	8226.19	12499.4	-421.093	0	17.1002	20.6603	24.2098	0	0	52.8415	-530.088	22.6223	0
392	0	0	392	1	565.035	310.933	254.101	0	0	85.6538	98.7896	347.432	486.039	8285.79	12358.7	-347.432	0	17.5312	20.3464	24.4533	0	0	29.4792	-519.536	26.4429	0
393	0	0	393	1	542.269	343.822	198.447	0	0	-8.63135	69.3917	457.149	473.9	8180.75	12487.8	-457.149	0	18.8222	21.2843	23.183	0	0	36.0064	-521.303	27.9854	0
394	0	0	394	1	474.785	305.954	168.832	0	0	107.724	57.0699	303.351	357.23	8263.72	12400.4	-303.351	0	12.5641	20.5007	22.2534	0	0	37.9642	-516.263	33.2986	0
395	0	0	395	1	689.031	427.15	261.882	0	0	153.271	-20.2977	421.642	700.694	8317.83	12477.8	-421.642	0	27.1799	20.2984	24.1408	0	0	35.6471	-525.749	20.0033	0
396	0	0	396	1	677.038	421.897	255.141	0	0	52.2	1.74174	356.578	639.738	8219.58	12455.8	-356.578	0	23.4981	20.8037	24.4404	0	0	36.1172	-526.23	20.6319	0
397	0	0	397	1	539.554	320.468	219.086	0	0	40.1763	14.3819	331.914	454.926	8231.6	12443.1	-331.914	0	16.4241	21.4986	23.9774	0	0	42.1191	-526.45	28.4522	0
398	0	0	398	1	555.818	351.18	204.638	0	0	6.46076	-5.31183	261.453	454.33	8165.66	12462.8	-261.453	0	15.9662	21.4956	23.4424	0	0	23.04	-515.859	27.1397	0
399	0	0	399	1	555.411	296.898	258.513	0	0	-61.6139	87.1581	552.254	465.708	8233.73	12470	-552.254	0	20.4484	21.6241	23.9997	0	0	38.8189	-525.343	27.3381	0
400	0	0	400	1	493.932	306.757	187.175	0	0	50.9657	-5.33006	274.419	395.34	8320.47	12363.2	-274.419	0	13.8666	22.6655	24.2143	0	0	32.7392	-523.258	32.7873	0
401	0	0	401	1	640.872	374.872	266	0	0	-40.6273	58.4219	385.321	493.151	8212.75	12498.7	-385.321	0	18.7626	22.4808	25.2	0	0	41.9989	-530.6	22.7391	0
402	0	0	402	1	547.226	340.623	206.602	0	0	55.4123	29.2566	555.211	603.078	8216.37	12428.2	-555.211	0	25.8261	19.8803	23.4338	0	0	28.5328	-518.348	27.2938	0
403	0	0	403	1	514.401	328.932	185.469	0	0	75.8908	102.912	560.98	420.465	8195.89	12454.2	-560.98	0	17.9049	21.2533	23.4264	0	0	41.3907	-523.631	30.241	0
404	0	0	404	1	636.403	390.175	246.228	0	0	4.03716	80.1033	399.333	513.235	8267.74	12477.1	-399.333	0	19.4203	20.8997	24.0909	0	0	33.156	-521.812	22.433	0
406	0	0	406	1	498.831	345.754	153.077	0	0	-46.0227	18.2877	433.918	484.737	8218.14	12439.2	-433.918	0	19.2898	20.1324	22.5806	0	0	28.7153	-515.127	30.9844	0
407	0	0	407	1	395.187	227.066	168.12	0	0	-184.706	-62.4041	476.527	356.252	8157.51	12420.2	-476.527	0	16.6376	18.9326	21.6897	0	0	42.2739	-514.261	42.5144	0
409	0	0	409	1	684.287	475.779	208.508	0	0	22.429	5.30877	421.961	539.33	8149.69	12452.2	-421.961	0	20.877	21.8012	24.7679	0	0	30.1746	-524.379	20.5638	0
410	0	0	410	1	576.687	377.047	199.64	0	0	55.7371	88.7948	436.265	493.72	8216.04	12468.4	-436.265	0	19.0114	22.5209	24.6263	0	0	29.9946	-524.401	26.2804	0
411	0	0	411	1	632.915	383.927	248.989	0	0	-10.5554	26.408	296.889	509.103	8182.68	12530.8	-296.889	0	18.1755	22.5777	25.9529	0	0	46.3424	-535.143	23.3006	0
412	0	0	412	1	729.451	441.717	287.734	0	0	138.802	40.3299	434.91	502.116	8132.98	12516.8	-434.91	0	19.365	21.6368	24.4883	0	0	58.0747	-535.482	18.7715	0
415	0	0	415	1	877.286	490.359	386.927	0	0	56.1183	-10.523	302.002	878.313	8215.66	12468	-302.002	0	31.2594	21.9755	23.5441	0	0	23.4529	-524.865	14.5972	0
417	0	0	417	1	577.266	379.118	198.147	0	0	-3.42256	-12.0771	407.65	627.57	8175.54	12469.6	-407.65	0	24.2873	19.7153	22.9824	0	0	29.542	-517.998	25.1723	0
419	0	0	419	1	671.841	377.471	294.37	0	0	64.3607	7.11764	312.508	552.737	8207.42	12450.4	-312.508	0	19.6945	21.3996	23.2867	0	0	36.2027	-524.018	20.7732	0
421	0	0	421	1	515.831	309.76	206.071	0	0	33.7324	46.7923	219.235	370.171	8238.05	12510.4	-219.235	0	12.6464	21.8489	23.8467	0	0	30.6419	-519.831	30.424	0
422	0	0	422	1	438.187	308.896	129.292	0	0	66.2985	94.9179	435.16	332.43	8305.14	12362.6	-435.16	0	12.7739	19.691	23.1399	0	0	35.6696	-515.583	37.4203	0
423	0	0	423	1	649.265	391.343	257.921	0	0	31.615	22.1319	179.229	599.677	8240.17	12435.4	-179.229	0	20.3124	21.0734	23.2035	0	0	38.8423	-524.297	21.6973	0
424	0	0	424	1	566.462	391.918	174.544	0	0	73.6138	25.36	462.326	390.579	8198.17	12432.1	-462.326	0	15.4283	21.2766	24.8245	0	0	30.9265	-520.531	26.681	0
425	0	0	425	1	603.485	451.313	152.171	0	0	37.3707	-37.2144	495.522	585.663	8234.41	12395.1	-495.522	0	24.3458	21.4664	23.6006	0	0	36.5826	-525.034	24.1891	0
426	0	0	426	1	570.928	392.783	178.145	0	0	108.639	34.9292	466.379	479.099	8163.14	12422.6	-466.379	0	18.9295	21.4377	23.5635	0	0	28.9263	-519.397	26.1397	0
427	0	0	427	1	662.356	417.477	244.879	0	0	4.76634	-12.929	267.073	592.902	8167.35	12570.1	-267.073	0	20.9329	21.268	23.9488	0	0	31.7684	-522.974	21.272	0
429	0	0	429	1	649.982	418.625	231.356	0	0	30.5205	-24.4009	376.548	574.622	8241.26	12382.2	-376.548	0	21.6337	21.2305	23.929	0	0	28.6555	-521.361	21.8234	0
430	0	0	430	1	713.005	410.339	302.666	0	0	-23.1821	111.663	394.797	740.128	8294.96	12345.8	-394.797	0	28.1551	22.7603	25.4019	0	0	27.6709	-529.54	19.6836	0
431	0	0	431	1	712.412	392.844	319.568	0	0	-2.63509	29.5662	164.886	597.537	8274.42	12427.9	-164.886	0	20.2921	21.7748	23.9438	0	0	35.5964	-525.687	19.33	0
432	0	0	432	1	636.562	312.042	324.52	0	0	14.7901	-83.557	281.31	685.102	8256.99	12441.4	-281.31	0	24.9373	21.3712	23.7486	0	0	29.4553	-524.057	22.4602	0
433	0	0	433	1	682.701	376.13	306.571	0	0	91.0025	89.7505	225.471	487.878	8280.44	12467.4	-225.471	0	16.6144	21.4925	23.2937	0	0	34.1314	-521.542	20.3382	0
434	0	0	434	1	563.176	341.314	221.861	0	0	106.748	6.59128	350.993	449.298	8264.69	12450.9	-350.993	0	16.3752	21.3107	23.7218	0	0	31.1213	-519.486	26.6554	0
435	0	0	435	1	607.74	396.077	211.663	0	0	26.014	18.038	439.834	516.002	8245.77	12439.5	-439.834	0	20.1833	20.3231	23.4654	0	0	25.2878	-515.822	23.6659	0
437	0	0	437	1	610.459	345.559	264.9	0	0	107.094	13.2616	229.379	612.109	8264.35	12444.2	-229.379	0	20.9644	21.3025	22.8105	0	0	35.4664	-523.117	23.6062	0
438	0	0	438	1	536.508	353.517	182.991	0	0	69.0819	71.4849	543.097	387.738	8202.7	12485.7	-543.097	0	16.2917	21.3926	23.9657	0	0	37.7298	-522.656	28.6501	0
441	0	0	441	1	506.22	260.591	245.629	0	0	135.086	38.125	478.191	450.508	8236.35	12419.4	-478.191	0	17.9817	20.0348	22.8709	0	0	33.2625	-516.793	30.3899	0
442	0	0	442	1	661.468	358.918	302.55	0	0	-4.98141	14.7412	280.937	608.47	8177.1	12542.4	-280.937	0	21.5535	19.9289	22.7532	0	0	32.8098	-518.882	20.8524	0
443	0	0	443	1	699.737	429.608	270.128	0	0	-35.8106	200.321	342.319	601.059	8207.93	12456.5	-342.319	0	22.534	22.8534	25.493	0	0	56.4634	-541.908	20.2305	0
444	0	0	444	1	725.677	422.924	302.752	0	0	107.135	67.9801	303.486	774.198	8264.31	12489.2	-303.486	0	27.2164	20.6665	23.272	0	0	36.1345	-525.941	18.5792	0
445	0	0	445	1	661.628	405.58	256.048	0	0	-48.1489	73.6361	361.328	616.307	8220.27	12483.5	-361.328	0	23.1035	20.9869	23.5476	0	0	33.8899	-523.469	21.1826	0
446	0	0	446	1	766.955	491.505	275.45	0	0	45.2197	7.83972	308.155	738.617	8226.56	12449.7	-308.155	0	26.3048	21.5463	23.4864	0	0	32.4817	-526.05	17.3963	0
447	0	0	447	1	565.27	354.086	211.185	0	0	48.9985	-15.7213	428.189	568.175	8222.78	12373.6	-428.189	0	22.1275	21.9501	24.7405	0	0	33.5685	-527.035	26.9196	0
448	0	0	448	1	488.09	220.138	267.952	0	0	-44.6931	11.1658	269.316	388.291	8216.81	12546	-269.316	0	13.8666	21.2671	22.7957	0	0	28.717	-515.322	32.4309	0
449	0	0	449	1	663.274	412.998	250.276	0	0	110.868	-41.5888	285.942	615.749	8160.91	12499.1	-285.942	0	21.8878	22.0071	23.9294	0	0	40.6636	-529.182	21.3673	0
451	0	0	451	1	677.487	422.426	255.061	0	0	107.103	33.3405	297.656	695.385	8164.68	12523.8	-297.656	0	24.439	21.8435	24.4839	0	0	33.2034	-528.36	20.8113	0
452	0	0	452	1	696.251	447.837	248.414	0	0	22.0584	5.05222	410.14	569.573	8150.06	12452.4	-410.14	0	21.8502	22.3404	24.441	0	0	37.4107	-528.235	20.1206	0
454	0	0	454	1	715.054	468.978	246.076	0	0	27.3894	49.5038	428.551	787.616	8244.39	12408	-428.551	0	30.3703	20.6312	24.0473	0	0	26.7071	-523.458	19.06	0
456	0	0	456	1	608.062	377.567	230.495	0	0	5.38232	-11.7509	387.968	457.549	8266.4	12369.6	-387.968	0	17.4015	20.4601	23.2935	0	0	29.1786	-516.483	23.6455	0
457	0	0	457	1	786.728	480.081	306.647	0	0	23.7612	126.237	388.766	722.986	8248.02	12430.9	-388.766	0	27.0646	21.9206	23.4472	0	0	31.0348	-525.638	16.8562	0
458	0	0	458	1	615.041	366.562	248.479	0	0	107.474	46.9528	261.813	442.334	8263.97	12510.2	-261.813	0	15.2719	20.5514	24.1366	0	0	25.9186	-516.653	23.4566	0
459	0	0	459	1	617.231	370.448	246.783	0	0	-25.8389	75.028	472.877	514.749	8297.62	12382.5	-472.877	0	20.8163	19.6081	22.7574	0	0	48.7357	-524.167	22.8657	0
460	0	0	460	1	505.981	335.695	170.286	0	0	-7.9255	-19.3989	284.29	438.593	8279.71	12377.2	-284.29	0	15.6895	19.7622	21.726	0	0	37.0139	-514.667	29.9887	0
461	0	0	461	1	665.561	388.187	277.374	0	0	1.06209	69.6801	370.434	538.828	8270.72	12387.8	-370.434	0	19.9934	19.8602	22.3022	0	0	32.6957	-516.355	20.5889	0
462	0	0	462	1	842.611	530.589	312.022	0	0	128.815	-4.55704	344.491	924.608	8242.63	12462.1	-344.491	0	33.6734	19.6818	23.4832	0	0	45.4618	-531.95	15.1205	0
464	0	0	464	1	521.072	309.892	211.18	0	0	32.1845	21.3916	295.038	398.003	8339.26	12336.4	-295.038	0	14.0686	20.636	22.7488	0	0	36.3936	-518.281	29.3105	0
466	0	0	466	1	764.393	516.741	247.652	0	0	134.298	25.9634	442.602	738.952	8237.14	12431.5	-442.602	0	28.7301	20.2528	22.9723	0	0	40.1822	-526.13	17.2252	0
467	0	0	467	1	694.615	400.733	293.882	0	0	72.2314	85.9523	345.2	678.318	8299.21	12371.5	-345.2	0	24.4456	21.3722	22.902	0	0	38.8726	-526.893	19.7798	0
469	0	0	469	1	527.536	270.955	256.581	0	0	11.1379	-12.0139	146.819	334.335	8260.64	12469.5	-146.819	0	11.3473	21.7421	23.5042	0	0	44.0028	-524.107	29.331	0
470	0	0	470	1	772.963	491.732	281.23	0	0	12.7691	30.6432	303.808	778.958	8259.01	12327.2	-303.808	0	27.7321	19.3179	22.3157	0	0	30.5707	-519.055	16.7576	0
471	0	0	471	1	739.123	517.301	221.822	0	0	33.8374	57.9528	413.581	749.418	8237.94	12399.5	-413.581	0	28.5093	20.1271	22.5064	0	0	31.8768	-521.456	17.9373	0
472	0	0	472	1	685.357	375.273	310.084	0	0	98.4562	-11.5305	347.419	639.284	8272.98	12469	-347.419	0	23.3453	19.9605	22.4558	0	0	28.1127	-517.041	19.8263	0
473	0	0	473	1	700.635	404.702	295.933	0	0	78.4382	99.4896	275.347	679.082	8293	12358	-275.347	0	23.5718	20.7713	24.6941	0	0	35.5062	-526.947	19.7165	0
474	0	0	474	1	775.698	510.683	265.016	0	0	23.6855	-9.47964	433.227	685.198	8248.09	12367.3	-433.227	0	26.858	21.9442	23.9126	0	0	42.0147	-531.329	17.241	0
476	0	0	476	1	536.754	335.504	201.25	0	0	90.8604	-22.594	371.25	422.193	8280.58	12380.4	-371.25	0	15.7277	22.11	24.1862	0	0	39.806	-526.725	28.8951	0
478	0	0	478	1	483.364	317.37	165.994	0	0	129.329	84.1072	298.996	330.716	8341.77	12373.4	-298.996	0	11.6093	20.6881	24.2445	0	0	35.1554	-519.486	33.1465	0
479	0	0	479	1	754.382	432.711	321.67	0	0	117.629	-21.0893	402.729	601.79	8253.81	12478.6	-402.729	0	22.9415	21.3722	23.9997	0	0	38.932	-528.029	17.8306	0
480	0	0	480	1	634.082	346.768	287.314	0	0	15.9541	39.5901	153.006	459.703	8355.49	12318.3	-153.006	0	15.4984	20.9596	23.398	0	0	24.2956	-515.585	22.4322	0
482	0	0	482	1	598.614	360.991	237.623	0	0	36.3677	87.0691	354.555	452.914	8235.41	12370.4	-354.555	0	16.4923	19.748	22.7422	0	0	29.4234	-513.728	23.887	0
483	0	0	483	1	518.065	298.233	219.832	0	0	67.3666	122.016	316.088	368.346	8204.41	12435.1	-316.088	0	13.0753	19.5356	23.0948	0	0	26.1295	-510.851	29.304	0
484	0	0	484	1	650.19	383.051	267.139	0	0	64.7949	2.87573	437.234	546.287	8206.99	12454.6	-437.234	0	21.2757	19.6651	23.1058	0	0	33.0811	-518.382	21.3576	0
485	0	0	485	1	626.245	383.351	242.895	0	0	59.5517	77.5415	427.963	602.983	8212.23	12479.6	-427.963	0	23.0701	21.1736	23.1429	0	0	31.6346	-521.396	22.8193	0
486	0	0	486	1	487.682	287.564	200.117	0	0	54.7493	53.5751	223.847	331.902	8217.03	12403.9	-223.847	0	11.321	18.88	21.7364	0	0	19.0772	-502.275	31.3038	0
487	0	0	487	1	632.494	405.295	227.199	0	0	44.3137	49.0742	241.324	453.093	8327.13	12408.4	-241.324	0	15.5694	20.7359	23.8921	0	0	50.5697	-528.678	22.5548	0
488	0	0	488	1	531.727	339.396	192.33	0	0	51.5349	-48.6725	327.723	388.919	8319.91	12406.5	-327.723	0	14.2322	19.8136	21.3225	0	0	27.1956	-508.929	27.8561	0
489	0	0	489	1	620.715	360.034	260.681	0	0	77.4753	11.168	277.846	620.463	8293.97	12446.3	-277.846	0	21.6776	19.4989	23.4651	0	0	27.9425	-517.055	22.7974	0
490	0	0	490	1	792.647	401.501	391.146	0	0	6.59162	47.2832	199.087	778.322	8265.19	12509.9	-199.087	0	26.5663	19.8805	21.5312	0	0	35.8565	-520.819	16.1904	0
491	0	0	491	1	738.965	418.915	320.049	0	0	71.8757	13.1972	278.483	721.813	8299.56	12444.3	-278.483	0	25.2251	18.8863	22.011	0	0	32.2904	-517.199	17.6843	0
492	0	0	492	1	626.381	394.319	232.062	0	0	74.454	40.352	303.179	516.52	8296.99	12417.1	-303.179	0	18.2026	20.0952	23.9258	0	0	37.7097	-522.261	22.7284	0
494	0	0	494	1	608.471	401.489	206.981	0	0	100.11	57.6436	364.555	530.107	8271.33	12399.9	-364.555	0	19.3504	20.1352	23.8985	0	0	28.2351	-517.713	23.6682	0
495	0	0	495	1	602.698	361.785	240.913	0	0	11.4486	86.7362	410.139	619.215	8260.33	12370.8	-410.139	0	23.571	20.242	22.8127	0	0	48.3268	-527.844	23.7911	0
496	0	0	496	1	876.627	515.357	361.27	0	0	48.291	9.98192	275.615	782.949	8323.15	12347.9	-275.615	0	27.4013	19.9545	23.1061	0	0	46.4918	-528.2	14.3505	0
497	0	0	497	1	433.56	244.308	189.252	0	0	-28.3697	-25.9951	174.936	362.07	8200.49	12483.5	-174.936	0	12.5338	19.3769	23.3998	0	0	20.345	-508.025	37.9647	0
498	0	0	498	1	566.079	326.574	239.505	0	0	90.5081	-26.7903	244.951	614.462	8280.93	12384.6	-244.951	0	21.3457	20.5417	23.2406	0	0	29.9601	-519.791	26.1496	0
499	0	0	499	1	573.137	378.244	194.893	0	0	69.5891	-6.53811	282.629	423.951	8301.85	12264.7	-282.629	0	14.9064	21.3766	23.7316	0	0	36.5189	-522.321	26.0202	0
504	0	0	504	1	714.901	410.696	304.205	0	0	89.6298	50.6933	286.204	844.771	8281.81	12307.1	-286.204	0	29.4709	19.993	23.0345	0	0	43.4409	-530.039	18.8145	0
505	0	0	505	1	758.794	461.278	297.516	0	0	72.8178	-24.6216	194.209	514.629	8298.62	12382.5	-194.209	0	17.58	21.6148	23.9407	0	0	40.6149	-526.667	17.7181	0
506	0	0	506	1	741.73	460.07	281.66	0	0	40.6216	-1.15283	270.205	596.094	8330.82	12359	-270.205	0	20.8769	21.7568	24.2756	0	0	30.8152	-524.184	18.3392	0
507	0	0	507	1	681.611	392.304	289.307	0	0	66.124	116.494	279.469	680.739	8305.32	12341	-279.469	0	23.7199	20.833	23.7827	0	0	51.2784	-533.335	20.3435	0
508	0	0	508	1	848.91	481.639	367.27	0	0	56.087	68.4231	257.439	775.902	8315.35	12389.1	-257.439	0	26.7661	19.4712	22.8719	0	0	43.1679	-525.644	14.8867	0
509	0	0	509	1	735.386	462.372	273.014	0	0	65.3313	-16.5156	252.03	667.348	8306.11	12374.4	-252.03	0	23.2107	21.2588	23.1211	0	0	51.393	-532.518	18.3183	0
510	0	0	510	1	793.486	546.968	246.518	0	0	126.67	-13.0446	389.59	922.245	8244.77	12470.5	-389.59	0	34.7437	20.4098	22.3048	0	0	41.663	-528.884	16.3297	0
511	0	0	511	1	835.678	490.855	344.824	0	0	-44.3399	136.113	351.335	807.844	8216.46	12520.7	-351.335	0	30.1259	21.4027	24.3106	0	0	82.3559	-552.596	15.5819	0
513	0	0	513	1	659.636	434.424	225.212	0	0	15.3514	75.3715	325.759	615.322	8256.43	12382.1	-325.759	0	22.0963	20.7607	23.5299	0	0	34.3612	-523.329	21.2243	0
514	0	0	514	1	621.234	400.779	220.455	0	0	124.803	-4.35996	367.641	507.007	8246.64	12362.2	-367.641	0	18.7526	19.5512	22.8917	0	0	28.4751	-514.104	22.6752	0
515	0	0	515	1	644.884	411.721	233.163	0	0	19.093	42.1635	266.213	477.284	8252.69	12415.3	-266.213	0	16.6406	20.6298	22.4093	0	0	33.1568	-515.994	21.6694	0
516	0	0	516	1	642.164	421.971	220.193	0	0	181.289	-36.3773	420.912	600.328	8190.15	12493.9	-420.912	0	23.5217	20.4757	23.8843	0	0	37.4614	-524.639	22.0302	0
517	0	0	517	1	604.17	338.999	265.171	0	0	36.8547	15.5267	205.334	396.033	8434.25	12242.7	-205.334	0	13.5103	20.1452	21.9026	0	0	22.9445	-508.873	23.5018	0
518	0	0	518	1	792.361	466.303	326.058	0	0	-0.0560819	39.8687	314.758	844.696	8271.84	12417.6	-314.758	0	30.3185	19.1175	21.7543	0	0	34.4981	-520.346	16.1238	0
519	0	0	519	1	627.215	385.69	241.525	0	0	47.4536	76.7419	419.201	472.011	8124.67	12580.1	-419.201	0	17.9691	18.9469	22.3242	0	0	39.7497	-516.329	22.1413	0
520	0	0	520	1	674.038	428.523	245.515	0	0	83.7869	108.522	310.939	621.239	8287.65	12448.6	-310.939	0	21.9444	20.7851	22.5702	0	0	57.7444	-533.246	20.4498	0
521	0	0	521	1	1085.61	627.209	458.402	0	0	63.2775	76.5045	261.119	1121.7	8308.16	12381	-261.119	0	38.7222	20.9293	23.0669	0	0	28.7104	-528.613	10.9702	0
522	0	0	522	1	547.258	328.149	219.109	0	0	46.6283	23.1902	270.665	502.912	8324.81	12334.7	-270.665	0	17.5276	20.8469	23.1674	0	0	46.6341	-526.519	27.4981	0
523	0	0	523	1	632.771	364.996	267.775	0	0	-27.8977	53.4084	217.046	408.37	8299.68	12404.1	-217.046	0	14.1421	20.9661	22.6116	0	0	41.0397	-521.185	22.3503	0
525	0	0	525	1	781.727	487.332	294.395	0	0	60.5377	134.651	385.626	763.403	8211.24	12422.5	-385.626	0	28.3741	19.9026	22.8249	0	0	41.2554	-526.643	16.6511	0
526	0	0	526	1	427.277	242.52	184.757	0	0	-32.3195	169.252	233.964	300.533	8403.76	12188.6	-233.964	0	10.597	21.4211	24.0249	0	0	30.4459	-517.695	39.9911	0
527	0	0	527	1	694.658	445.622	249.036	0	0	71.4036	75.5647	435.089	784.498	8300.04	12381.9	-435.089	0	30.1455	20.2721	21.9199	0	0	35.8304	-523.014	19.4372	0
528	0	0	528	1	811.642	455.862	355.78	0	0	8.35477	6.61481	237.364	794.204	8263.43	12351.2	-237.364	0	27.5649	21.0741	23.6615	0	0	30.0919	-524.98	16.0855	0
529	0	0	529	1	703.292	363.103	340.188	0	0	44.6599	52.3492	136.096	681.641	8326.78	12305.5	-136.096	0	22.8022	19.3644	21.6871	0	0	40.6715	-520.834	18.928	0
530	0	0	530	1	514.902	254.522	260.38	0	0	-26.7609	-31.1288	258.095	459.578	8298.54	12389	-258.095	0	16.3851	20.0083	22.3848	0	0	35.3046	-517.031	29.5149	0
531	0	0	531	1	702.052	460.911	241.141	0	0	53.2045	-15.7814	352.222	782.97	8318.24	12373.6	-352.222	0	28.7989	20.1415	22.1754	0	0	33.5905	-522.38	19.178	0
532	0	0	532	1	538.831	327.986	210.844	0	0	135.626	32.3332	425.79	539.214	8235.81	12425.2	-425.79	0	20.6719	19.689	23.9735	0	0	38.1139	-522.454	27.9758	0
533	0	0	533	1	523.64	281.318	242.322	0	0	80.006	34.7273	199.223	377.163	8291.43	12323.1	-199.223	0	12.7674	20.6431	23.6027	0	0	33.8029	-517.75	29.3391	0
534	0	0	534	1	653.362	409.978	243.384	0	0	134.355	-28.3461	362.85	436.742	8237.09	12386.2	-362.85	0	16.2239	20.6709	24.3499	0	0	59.6122	-533.802	21.6287	0
535	0	0	535	1	846.892	552.878	294.015	0	0	55.6903	57.4297	436.566	805.874	8216.09	12400.1	-436.566	0	31.097	21.8988	24.9516	0	0	49.1849	-538.389	15.4325	0
538	0	0	538	1	657.554	378.833	278.721	0	0	29.7343	-2.73616	280.778	706.011	8341.71	12360.6	-280.778	0	24.9001	20.866	23.428	0	0	56.2144	-535.554	21.3198	0
539	0	0	539	1	678.726	442.076	236.65	0	0	-20.0991	59.1787	499.656	815.786	8192.22	12498	-499.656	0	33.7099	18.9757	22.4017	0	0	33.553	-520.437	19.9007	0
540	0	0	540	1	635.778	364.557	271.221	0	0	25.9519	-10.5184	235.424	401.757	8245.83	12468	-235.424	0	13.9331	20.7131	22.468	0	0	43.8916	-521.296	22.126	0
541	0	0	541	1	623.898	358.793	265.105	0	0	-20.019	93.69	319.212	494.398	8192.14	12563.1	-319.212	0	17.8566	20.4553	23.5957	0	0	52.2291	-528.702	22.8712	0
542	0	0	542	1	627.276	434.02	193.256	0	0	118.853	66.6495	385.594	510.652	8252.59	12390.9	-385.594	0	18.9093	19.207	21.5992	0	0	33.5741	-513.47	22.059	0
543	0	0	543	1	602.504	377.2	225.304	0	0	58.3063	48.4854	296.108	519.033	8313.13	12309.4	-296.108	0	18.2337	20.9244	23.5212	0	0	31.5077	-520.293	24.1039	0
544	0	0	544	1	535.36	357.187	178.172	0	0	-0.843451	-67.1064	324.297	375.62	8272.62	12325.3	-324.297	0	13.9579	21.9995	24.734	0	0	23.4545	-518.518	29.1144	0
545	0	0	545	1	553.769	345.738	208.031	0	0	-10.1042	24.7557	331.842	461.793	8281.88	12333.1	-331.842	0	16.8272	20.4581	22.5931	0	0	31.4158	-516.879	26.795	0
546	0	0	546	1	584.438	369.608	214.83	0	0	79.5992	-23.0456	396.024	483.977	8291.84	12380.9	-396.024	0	18.3738	20.0253	22.7153	0	0	33.2135	-516.7	24.7606	0
547	0	0	547	1	571.613	345.723	225.89	0	0	86.4069	-2.36042	488.513	555.125	8185.37	12459.9	-488.513	0	22.5426	18.4108	22.1708	0	0	44.087	-518.919	24.9995	0
548	0	0	548	1	484.818	295.27	189.548	0	0	177.82	-14.9525	558.915	445.25	8193.62	12472.5	-558.915	0	19.4395	19.9724	22.0036	0	0	49.6402	-523.285	32.0416	0
549	0	0	549	1	741.848	410.534	331.314	0	0	52.0846	-21.2111	260.505	716.918	8319.36	12379.1	-260.505	0	25.0846	19.7629	21.4895	0	0	30.2077	-516.463	17.6555	0
550	0	0	550	1	636.184	378.879	257.305	0	0	38.861	-14.6671	261.851	580.769	8232.92	12372.5	-261.851	0	20.3329	18.3645	20.7204	0	0	46.2992	-517.996	21.3021	0
551	0	0	551	1	639.166	373.063	266.104	0	0	175.324	-3.46527	571.123	622.47	8196.12	12461	-571.123	0	27.3624	19.3335	23.0897	0	0	40.1085	-522.713	21.7929	0
552	0	0	552	1	639.26	433.183	206.077	0	0	51.2546	94.3298	409.757	537.788	8220.53	12462.8	-409.757	0	20.3118	19.5905	21.5655	0	0	39.6237	-517.37	21.5672	0
554	0	0	554	1	635.414	393.908	241.506	0	0	37.1674	-6.22979	270.061	499.422	8334.27	12364.1	-270.061	0	17.5182	21.084	22.1811	0	0	41.3936	-522.447	22.1642	0
556	0	0	556	1	555.469	379.564	175.905	0	0	63.2845	54.228	467.747	472.036	8208.5	12502.9	-467.747	0	18.6593	18.908	22.8681	0	0	49.8728	-522.095	26.3191	0
558	0	0	558	1	619.681	409.818	209.863	0	0	35.5708	-37.3583	426.957	610.3	8236.21	12494.9	-426.957	0	23.9716	20.1152	22.1217	0	0	41.1427	-522.54	22.7287	0
559	0	0	559	1	740.706	452.935	287.771	0	0	47.6083	9.94698	254.46	763.068	8323.83	12347.9	-254.46	0	26.4645	18.5094	21.2002	0	0	36.7277	-517.362	17.4624	0
561	0	0	561	1	903.709	518.998	384.71	0	0	108.532	9.14555	304.218	747.767	8262.91	12348.7	-304.218	0	26.4735	21.2407	25.0541	0	0	70.4309	-546.972	14.1004	0
562	0	0	562	1	693.284	395.581	297.703	0	0	31.4666	-20.463	245.173	638.007	8339.97	12278.6	-245.173	0	22.2414	20.1071	21.5992	0	0	28.76	-515.616	19.4106	0
563	0	0	563	1	489.059	296.503	192.556	0	0	13.4393	87.296	252.514	366.278	8158.68	12569.5	-252.514	0	12.6974	19.3033	21.432	0	0	29.4771	-509.139	31.2319	0
565	0	0	565	1	649.179	393.412	255.767	0	0	78.0374	40.8549	426.846	455.645	8193.74	12516.3	-426.846	0	17.4501	21.1468	24.286	0	0	70.4941	-538.961	21.9067	0
566	0	0	566	1	783.474	508.016	275.458	0	0	167.495	1.10613	392.732	724.872	8203.94	12456.4	-392.732	0	27.4019	20.3481	22.8344	0	0	64.3136	-537.544	16.6638	0
567	0	0	567	1	679.32	374.187	305.133	0	0	55.2088	34.5805	209.704	417.226	8216.57	12522.6	-209.704	0	14.1883	20.6693	23.3167	0	0	40.4374	-521.769	20.3332	0
568	0	0	568	1	611.848	375.402	236.445	0	0	139.733	5.57477	287.726	431.892	8231.71	12551.6	-287.726	0	15.2026	21.3783	23.2003	0	0	45.5634	-524.681	23.6271	0
570	0	0	570	1	605.111	321.917	283.194	0	0	165.768	-37.181	253.649	496.241	8205.67	12494.7	-253.649	0	17.4603	20.4843	23.7373	0	0	54.8026	-530.684	23.9011	0
571	0	0	571	1	648.544	395.991	252.553	0	0	23.5414	66.5343	216.963	619.199	8347.9	12391	-216.963	0	21.1588	21.3455	22.9225	0	0	50.9993	-530.354	21.7333	0
572	0	0	572	1	716.829	451.425	265.405	0	0	104.512	-25.1461	267.042	468.259	8167.27	12582.3	-267.042	0	16.4094	21.2196	22.1865	0	0	44.4281	-524.254	18.8191	0
574	0	0	574	1	657.017	433.89	223.127	0	0	-0.61227	73.3338	469.291	593.918	8272.39	12384.2	-469.291	0	23.758	20.0791	22.4117	0	0	31.1401	-517.561	21.0165	0
575	0	0	575	1	628.988	447.526	181.462	0	0	18.4126	16.4263	462.258	530.947	8253.37	12341.4	-462.258	0	21.1879	18.5576	21.3709	0	0	25.1008	-507.86	21.7962	0
577	0	0	577	1	650.96	371.688	279.272	0	0	108.253	21.472	304.168	571.542	8263.19	12535.7	-304.168	0	20.19	20.263	22.331	0	0	60.6784	-532.512	21.3065	0
578	0	0	578	1	699.527	406.391	293.135	0	0	44.0391	1.72587	372.491	737.268	8227.74	12455.8	-372.491	0	27.4156	19.9129	22.275	0	0	36.0331	-522	19.2481	0
580	0	0	580	1	584.085	380.439	203.646	0	0	56.6564	52.2229	514.876	578.153	8215.12	12405.3	-514.876	0	23.7927	18.6506	21.8716	0	0	42.6608	-518.009	24.259	0
581	0	0	581	1	486.657	308.142	178.515	0	0	102.972	95.3564	469.604	358.541	8168.81	12461.8	-469.604	0	14.1226	19.2651	21.3722	0	0	22.524	-504.787	31.4203	0
583	0	0	583	1	658.872	405.074	253.798	0	0	29.9189	-3.89382	419.997	615.577	8241.86	12461.4	-419.997	0	23.8125	20.7016	21.9878	0	0	29.9162	-518.544	20.9797	0
584	0	0	584	1	812.668	459.216	353.452	0	0	31.9014	47.1715	208.997	682.942	8239.88	12510	-208.997	0	23.2653	19.8933	22.0297	0	0	61.0466	-530.262	15.7253	0
587	0	0	587	1	527.86	258.69	269.17	0	0	103.566	-56.3211	279.834	399.431	8168.21	12513.8	-279.834	0	14.2307	20.2624	22.8921	0	0	40.4517	-519.524	28.7007	0
590	0	0	590	1	585.495	385.911	199.584	0	0	1.1212	81.5097	340.713	445.073	8171	12575.3	-340.713	0	16.1845	18.8161	20.7948	0	0	30.1819	-508.056	23.9868	0
592	0	0	592	1	704.499	428.896	275.603	0	0	103.547	127.882	382.121	627.064	8168.23	12528.9	-382.121	0	23.1792	19.9532	22.5734	0	0	35.5054	-520.475	19.1162	0
594	0	0	594	1	463.769	316.099	147.67	0	0	40.9898	44.1401	507.187	435.712	8230.79	12413.4	-507.187	0	17.8769	17.99	20.8488	0	0	24.5109	-502.958	32.9928	0
598	0	0	598	1	691.573	445.421	246.153	0	0	-16.2608	137.539	412.866	563.399	8188.38	12419.6	-412.866	0	21.7164	20.1035	22.8891	0	0	42.4492	-523.346	19.677	0
599	0	0	599	1	635.849	402.347	233.502	0	0	18.1385	75.0756	371.265	552.96	8153.98	12482.1	-371.265	0	20.4405	20.3146	23.399	0	0	35.0025	-520.843	22.2121	0
600	0	0	600	1	512.215	295.349	216.866	0	0	84.7111	7.19691	265.891	400.158	8187.07	12450.3	-265.891	0	13.9121	18.7046	22.1186	0	0	22.4059	-505.592	29.2417	0
602	0	0	602	1	532.767	370.996	161.771	0	0	123.884	55.4318	376.396	358.56	8147.9	12501.7	-376.396	0	13.2064	19.0305	21.8412	0	0	20.9489	-504.229	27.6868	0
604	0	0	604	1	748.298	452.731	295.568	0	0	88.9987	47.1212	458.679	630.939	8182.78	12510	-458.679	0	24.7356	19.937	22.5479	0	0	44.8256	-524.534	17.6201	0
606	0	0	606	1	699.418	367.428	331.99	0	0	87.5391	77.4763	325.482	505.709	8184.24	12579.3	-325.482	0	17.9938	20.4479	24.4001	0	0	32.4846	-521.359	19.6633	0
608	0	0	608	1	636.787	349.995	286.792	0	0	59.7635	-72.3709	260.124	625.267	8212.02	12430.2	-260.124	0	22.2594	19.072	21.8382	0	0	33.5674	-515.837	21.6251	0
617	0	0	617	1	830.526	485.374	345.152	0	0	43.5519	88.5974	347.143	729.476	8228.23	12468.6	-347.143	0	26.4054	20.0917	23.1539	0	0	56.6617	-533.097	15.427	0
619	0	0	619	1	599.144	380.755	218.389	0	0	27.62	-15.3428	318.994	531.817	8244.16	12472.8	-318.994	0	19.2168	19.6762	23.3598	0	0	36.0447	-520.522	23.966	0
622	0	0	622	1	498.707	307.974	190.733	0	0	18.778	-47.4725	272.257	308.502	8153.34	12604.6	-272.257	0	10.9979	19.8748	23.3923	0	0	54.5507	-524.906	31.1479	0
625	0	0	625	1	816.387	483.933	332.454	0	0	71.9732	18.4651	295.072	686.593	8199.81	12439	-295.072	0	24.1686	20.4727	23.3727	0	0	53.841	-532.257	15.8534	0
626	0	0	626	1	534.606	321.879	212.727	0	0	98.5862	61.6153	300.659	473.578	8272.85	12495.5	-300.659	0	16.6271	19.3197	22.6782	0	0	19.2059	-508.308	27.8529	0
627	0	0	627	1	623.638	419.074	204.563	0	0	29.1219	37.7622	492.701	594.014	8242.66	12419.7	-492.701	0	24.1532	19.4055	24.1157	0	0	35.4995	-521.267	22.748	0
631	0	0	631	1	662.386	414.126	248.26	0	0	57.0929	106.022	448.205	561.623	8115.03	12550.8	-448.205	0	21.8226	19.5194	22.1585	0	0	35.9803	-517.36	20.6343	0
632	0	0	632	1	672.298	413.696	258.601	0	0	26.5576	30.4321	380.381	584.148	8145.56	12526.7	-380.381	0	21.7876	20.6688	22.1091	0	0	52.7532	-528.43	20.4238	0
634	0	0	634	1	474.308	341.317	132.991	0	0	112.334	-35.7714	335.671	457.125	8259.11	12393.6	-335.671	0	16.691	19.7028	21.1085	0	0	36.0037	-513.979	32.6707	0
636	0	0	636	1	501.013	333.265	167.748	0	0	-28.7188	125.298	519.523	549.593	8200.84	12531.5	-519.523	0	23.1304	18.646	22.2866	0	0	49.0857	-522.714	30.2031	0
638	0	0	638	1	592.948	352.704	240.244	0	0	-11.1248	42.5395	398.528	583.851	8282.91	12415	-398.528	0	22.2383	18.0919	20.8532	0	0	27.6615	-508.135	23.4123	0
639	0	0	639	1	517.263	321.322	195.941	0	0	111.14	-47.5608	237.937	364.926	8260.3	12505.1	-237.937	0	12.7296	21.2174	22.0939	0	0	41.3403	-519.591	29.6105	0
640	0	0	640	1	534.178	374.152	160.026	0	0	87.592	-35.4451	369.596	441.501	8283.85	12393.3	-369.596	0	16.4994	19.7466	22.2324	0	0	40.071	-517.184	27.896	0
641	0	0	641	1	645.326	327.744	317.582	0	0	55.2957	59.3004	126.466	469.324	8316.14	12298.5	-126.466	0	15.6604	21.0833	21.9814	0	0	31.7186	-517.172	21.659	0
642	0	0	642	1	572.291	375.236	197.054	0	0	18.7645	104.498	256.491	424.259	8352.68	12253.3	-256.491	0	14.7261	18.7822	21.845	0	0	57.9552	-522.654	24.9835	0
643	0	0	643	1	594.436	332.93	261.506	0	0	6.07233	49.0764	213.028	533.729	8265.71	12408.4	-213.028	0	18.2924	18.8188	21.0313	0	0	37.9929	-513.751	23.542	0
644	0	0	644	1	640.929	404.065	236.864	0	0	40.7905	41.8113	379.141	511.127	8230.99	12415.7	-379.141	0	18.9689	18.8505	21.1829	0	0	28.2479	-509.526	21.2711	0
645	0	0	645	1	683.326	444.246	239.079	0	0	84.4354	-24.3493	473.29	685.874	8287.01	12382.2	-473.29	0	27.6963	18.3751	20.7643	0	0	49.9118	-521.272	19.3535	0
646	0	0	646	1	795.063	383.996	411.067	0	0	-22.6518	-13.1503	143.044	801.197	8294.43	12371	-143.044	0	27.4058	18.9304	22.2754	0	0	25.043	-515.664	16.087	0
647	0	0	647	1	519.733	334.548	185.185	0	0	28.1576	-10.2114	390.343	467.104	8243.62	12368.1	-390.343	0	17.7	18.4272	21.2765	0	0	35.8788	-511.514	28.3298	0
648	0	0	648	1	704.301	437.68	266.622	0	0	37.3688	58.9664	432.069	719.796	8234.41	12398.5	-432.069	0	27.7507	18.7059	21.1253	0	0	33.3955	-514.902	18.6964	0
650	0	0	650	1	757.308	397.762	359.546	0	0	-15.682	22.6786	216.417	623.528	8187.8	12434.8	-216.417	0	21.5647	18.9806	20.455	0	0	33.208	-512.32	16.9286	0
651	0	0	651	1	627.321	396.82	230.501	0	0	84.0497	24.9007	298.83	578.467	8187.73	12432.6	-298.83	0	20.3693	18.8994	20.2973	0	0	33.148	-510.974	21.7436	0
652	0	0	652	1	681.461	420.736	260.725	0	0	71.3756	93.2003	284.495	569.364	8300.06	12364.3	-284.495	0	19.8469	17.527	19.8029	0	0	40.3404	-509.716	19.1181	0
654	0	0	654	1	634.909	329.561	305.348	0	0	-16.5896	45.7503	147.318	515.988	8288.37	12312.1	-147.318	0	17.5026	18.3039	21.5725	0	0	32.2159	-511.459	21.5026	0
655	0	0	655	1	664.431	347.427	317.004	0	0	4.06956	29.4152	187.631	630.743	8267.71	12428.1	-187.631	0	21.5048	19.6816	21.9081	0	0	38.0326	-519.24	20.5365	0
656	0	0	656	1	688.814	375.295	313.52	0	0	132.496	37.7507	145.979	546.326	8338.6	12320.1	-145.979	0	18.313	19.4175	22.0087	0	0	49.427	-522.442	19.5256	0
658	0	0	658	1	755.68	408.646	347.034	0	0	51.9123	7.47257	174.455	686.172	8319.53	12350.4	-174.455	0	23.2036	19.0846	21.4064	0	0	71.6665	-536.492	17.117	0
659	0	0	659	1	652.7	387.541	265.158	0	0	90.0546	6.18931	218.149	574.985	8281.39	12351.7	-218.149	0	19.6412	18.435	20.6351	0	0	46.6778	-518.123	20.5747	0
661	0	0	661	1	704.484	395.334	309.15	0	0	59.8574	-14.3549	218.584	811.612	8311.58	12372.2	-218.584	0	27.8842	18.5376	21.3909	0	0	47.5939	-524.292	18.7009	0
662	0	0	662	1	653.099	374.653	278.446	0	0	79.4013	68.5385	313.347	422.994	8292.04	12389	-313.347	0	14.9553	18.8312	21.3062	0	0	32.435	-510.305	20.7522	0
666	0	0	666	1	737.804	449.67	288.134	0	0	43.1681	47.4597	323.932	666.363	8228.61	12410	-323.932	0	23.8198	18.5826	21.0188	0	0	26.1493	-510.178	17.5402	0
670	0	0	670	1	548.037	315.586	232.451	0	0	48.7883	142.95	300.78	360.094	8322.65	12314.5	-300.78	0	12.739	19.0678	21.7708	0	0	28.0891	-507.582	26.6019	0
673	0	0	673	1	475.083	283.08	192.003	0	0	127.737	-32.8888	273.792	338.302	8243.7	12390.7	-273.792	0	11.932	18.7896	20.4416	0	0	42.7398	-510.39	32.0387	0
674	0	0	674	1	594.716	347.596	247.121	0	0	145.662	99.0897	486.922	460.683	8225.78	12358.4	-486.922	0	18.4342	17.9606	22.1166	0	0	25.9051	-507.236	23.5428	0
676	0	0	676	1	634.385	410.883	223.502	0	0	8.15124	8.23826	303.805	701.091	8263.63	12349.6	-303.805	0	25.077	18.8332	20.8761	0	0	46.3023	-521.047	21.51	0
678	0	0	678	1	568.078	287.055	281.023	0	0	67.3997	-31.9363	222.27	517.406	8304.04	12389.8	-222.27	0	17.8697	18.2277	20.6665	0	0	41.7539	-513.814	24.828	0
680	0	0	680	1	469.047	270.404	198.642	0	0	61.0372	30.4688	262.997	350.3	8210.74	12427	-262.997	0	12.1378	19.7564	20.7584	0	0	32.5035	-508.93	33.0972	0
681	0	0	681	1	550.723	303.359	247.364	0	0	138.802	-24.6896	375.371	431.937	8232.64	12482.2	-375.371	0	16.1771	18.768	20.7311	0	0	38.9012	-511.459	26.0829	0
683	0	0	683	1	621.052	426.373	194.68	0	0	103.191	-34.4513	424.669	548.011	8268.25	12392.3	-424.669	0	21.3413	19.4829	21.0995	0	0	50.7328	-522.207	22.3246	0
684	0	0	684	1	611.529	389.843	221.686	0	0	16.6212	10.8335	402.157	564.607	8255.16	12446.7	-402.157	0	21.5251	19.1814	21.2212	0	0	40.0383	-517.795	22.7614	0
686	0	0	686	1	523.02	344.008	179.012	0	0	57.9035	-8.40116	411.324	466.477	8213.88	12366.2	-411.324	0	17.871	16.9045	19.7114	0	0	38.6874	-505.526	27.1885	0
687	0	0	687	1	608.014	391.019	216.995	0	0	16.5479	44.0766	317.774	532.744	8255.23	12413.4	-317.774	0	19.0715	18.7536	21.2759	0	0	34.8001	-512.813	22.8569	0
688	0	0	688	1	776.621	512.128	264.493	0	0	23.6128	52.9208	410.463	841.197	8248.17	12404.6	-410.463	0	32.005	19.6141	21.9321	0	0	33.765	-521.224	16.6472	0
689	0	0	689	1	626.428	410.777	215.651	0	0	-29.0484	9.43733	378.531	630.765	8300.83	12348.4	-378.531	0	23.9451	19.3956	21.2223	0	0	31.4996	-514.764	22.0679	0
690	0	0	690	1	724.219	462.638	261.581	0	0	32.576	44.6321	410.277	801.713	8239.2	12412.9	-410.277	0	30.4745	19.2652	21.5855	0	0	56.1226	-530.195	18.1676	0
691	0	0	691	1	625.585	411.456	214.13	0	0	53.5227	63.0822	356.743	570.071	8218.26	12394.4	-356.743	0	20.7521	18.5821	21.3758	0	0	24.5201	-508.373	21.9643	0
692	0	0	692	1	675.824	422.95	252.874	0	0	86.9201	26.6454	255.811	663.389	8284.52	12430.9	-255.811	0	22.8962	18.0461	20.7036	0	0	43.4421	-516.27	19.572	0
693	0	0	693	1	630.711	384.279	246.432	0	0	35.3862	-6.3069	244.522	614.576	8336.05	12364.1	-244.522	0	21.334	18.438	21.1428	0	0	45.1404	-518.74	21.6475	0
694	0	0	694	1	418.1	268.347	149.753	0	0	-25.8251	-1.3006	267.315	457.33	8297.61	12359.1	-267.315	0	16.2454	17.1271	20.2753	0	0	30.9565	-503.352	37.6561	0
697	0	0	697	1	458.073	268.874	189.198	0	0	5.15952	121.492	312.596	357.122	8166.96	12535.3	-312.596	0	12.7817	18.9585	21.0002	0	0	34.9157	-509.037	34.0222	0
697	0	0	697	1	455.472	289.188	166.284	0	0	278.305	-259.518	350.94	310.388	8292.46	12318.4	-350.94	0	14.714	18.3451	19.7792	0	0	37.6268	-504.977	33.6153	0
700	0	0	700	1	628.508	420.07	208.438	0	0	79.7972	40.6966	344.673	585.866	8291.64	12416.8	-344.673	0	21.1532	18.487	20.5841	0	0	37.4216	-512.686	21.6564	0
703	0	0	703	1	706.889	445.657	261.233	0	0	81.5324	61.9609	316.115	575.271	8289.91	12395.5	-316.115	0	20.3746	19.719	21.415	0	0	46.9851	-521.915	18.8165	0
705	0	0	705	1	725.3	499.534	225.766	0	0	30.1627	45.4706	295.105	664.445	8341.28	12312.4	-295.105	0	23.4271	18.0014	20.9087	0	0	29.2226	-510.287	17.8343	0
706	0	0	706	1	628.556	350.246	278.309	0	0	19.7816	-0.800723	312.391	607.771	8252	12458.3	-312.391	0	21.8307	19.2805	20.8505	0	0	41.3951	-517.755	21.8707	0
707	0	0	707	1	579.249	365.44	213.809	0	0	-24.9059	15.557	192.117	491.472	8197.03	12441.9	-192.117	0	16.9361	17.832	20.4735	0	0	29.939	-505.562	24.0282	0
708	0	0	708	1	573.02	340.548	232.472	0	0	10.7794	85.5161	368.796	518.738	8261	12372	-368.796	0	19.171	17.7032	20.0964	0	0	30.5406	-505.167	24.2703	0
709	0	0	709	1	621.888	380.89	240.998	0	0	49.3747	40.8229	472.123	673.457	8222.41	12416.7	-472.123	0	26.8131	17.5512	20.6843	0	0	21.7006	-505.433	21.7857	0
711	0	0	711	1	613.859	347.386	266.473	0	0	51.525	198.417	405.937	464.552	8120.6	12558.1	-405.937	0	17.766	18.2222	22.4516	0	0	69.4788	-528.389	22.6642	0
712	0	0	712	1	607.971	398.766	209.205	0	0	4.59137	33.1713	347.502	447.1	8267.19	12324.7	-347.502	0	16.3724	18.8296	20.8907	0	0	39.1321	-512.475	22.7987	0
713	0	0	713	1	622.591	346.761	275.83	0	0	-9.15156	73.4	233.082	641.743	8181.27	12483.8	-233.082	0	22.2072	18.4286	20.3369	0	0	37.0805	-513.254	21.8766	0
714	0	0	714	1	691.055	425.037	266.018	0	0	47.0643	11.2277	280.631	615.584	8224.72	12446.3	-280.631	0	21.5932	17.9773	20.3275	0	0	35.1555	-509.87	18.9265	0
717	0	0	717	1	574.237	365.476	208.762	0	0	-53.9993	148.454	307.137	484.081	8126.46	12508.4	-307.137	0	17.686	18.6002	21.2379	0	0	45.0678	-516.298	24.6841	0
718	0	0	718	1	499.305	297.245	202.06	0	0	113.009	-11.5081	315.46	509.797	8358.09	12369.3	-315.46	0	18.2505	19.0809	19.8553	0	0	50.6227	-517.816	29.7682	0
719	0	0	719	1	586.653	343.024	243.629	0	0	-54.2167	111.028	417.324	485.916	8226.34	12346.5	-417.324	0	19.0262	18.2114	20.5716	0	0	41.9498	-512.3	23.7269	0
724	0	0	724	1	550.394	337.275	213.119	0	0	-21.8056	227.662	438.809	419.316	8193.93	12528.8	-438.809	0	16.8863	18.3885	21.4874	0	0	54.5029	-519.602	26.1839	0
727	0	0	727	1	581.209	384.524	196.685	0	0	-30.2111	44.167	390.781	515.803	8202.33	12413.3	-390.781	0	19.6536	19.2884	20.5361	0	0	49.2426	-519.291	24.2881	0
735	0	0	735	1	723.311	425.912	297.399	0	0	24.8658	81.3131	357.924	607.121	8147.25	12475.8	-357.924	0	22.2046	19.0116	21.5295	0	0	54.1644	-525.005	18.1497	0
736	0	0	736	1	568.821	393.764	175.057	0	0	78.5332	-39.1598	492.196	638.798	8193.25	12397	-492.196	0	26.3705	16.4707	19.8834	0	0	28.9343	-503.871	24.1441	0
737	0	0	737	1	625.49	402.241	223.249	0	0	27.7775	87.7675	453.136	575.92	8144.34	12569.1	-453.136	0	22.5725	17.8784	20.9956	0	0	37.7793	-512.644	21.745	0
740	0	0	740	1	597.107	358.354	238.753	0	0	-0.00668193	-6.48979	244.81	517.934	8271.79	12364.3	-244.81	0	18.1094	17.8361	19.5687	0	0	33.2895	-505.772	22.8614	0
741	0	0	741	1	604.612	353.955	250.656	0	0	146.158	23.2414	392.969	546.802	8225.28	12434.3	-392.969	0	20.51	17.9351	20.385	0	0	34.9535	-509.291	22.6655	0
744	0	0	744	1	588.096	345.888	242.208	0	0	26.2466	108.596	243.427	474.401	8245.53	12548.2	-243.427	0	16.3687	18.3654	19.7066	0	0	35.3553	-507.131	23.4959	0
745	0	0	745	1	431.526	301.987	129.539	0	0	115.522	-18.7307	497.079	259.601	8156.26	12476.2	-497.079	0	10.6713	18.2813	20.3206	0	0	22.0509	-497.62	36.519	0
747	0	0	747	1	600.347	335.918	264.429	0	0	-20.1282	86.8927	250.585	454.447	8192.25	12569.9	-250.585	0	15.8804	18.3325	21.2113	0	0	38.5413	-511.95	23.1472	0
750	0	0	750	1	659.934	365.804	294.129	0	0	109.025	-64.3582	300.504	572.928	8162.76	12521.9	-300.504	0	20.7057	18.6782	19.9002	0	0	46.8443	-515.525	20.1897	0
751	0	0	751	1	570.377	363.103	207.275	0	0	73.8634	-7.64291	452.974	543.859	8197.92	12465.1	-452.974	0	21.495	18.4643	21.0161	0	0	31.67	-510.473	24.8303	0
752	0	0	752	1	606.683	366.058	240.625	0	0	1.94544	22.7025	232.513	425.062	8269.83	12434.8	-232.513	0	14.7125	18.3139	20.387	0	0	36.8725	-508.211	22.6464	0
753	0	0	753	1	575.123	273.694	301.429	0	0	-10.173	60.8488	158.53	438.478	8281.95	12396.7	-158.53	0	14.8731	18.1402	21.2886	0	0	20.951	-502.81	24.5248	0
754	0	0	754	1	499.115	283.547	215.568	0	0	-12.7258	22.5389	315.75	529.746	8184.85	12534.6	-315.75	0	19.136	18.0666	20.4653	0	0	37.3849	-509.757	29.6351	0
755	0	0	755	1	707.576	421.118	286.458	0	0	-12.3131	203.495	463.728	742.827	8184.43	12553	-463.728	0	30.1328	19.5865	21.6705	0	0	56.2551	-530.339	18.8085	0
756	0	0	756	1	721.341	469.924	251.417	0	0	56.5637	-5.69274	398.338	663.421	8314.88	12363.5	-398.338	0	25.1507	17.8421	20.6509	0	0	32.6792	-510.783	17.9021	0
757	0	0	757	1	594.427	384.613	209.814	0	0	63.2688	-11.4213	382.253	510.081	8208.51	12369.3	-382.253	0	19.1232	20.0394	21.5992	0	0	34.1123	-515.982	23.9485	0
758	0	0	758	1	671.468	409.185	262.283	0	0	18.1143	95.5322	331.799	659.06	8253.67	12461.6	-331.799	0	23.741	19.2712	20.2589	0	0	35.5509	-514.582	19.8927	0
759	0	0	759	1	597.084	347.698	249.386	0	0	111.148	59.465	233.989	530.859	8260.29	12497.7	-233.989	0	18.1313	18.0675	20.3826	0	0	53.0224	-517.93	23.0871	0
760	0	0	760	1	812.207	481.417	330.79	0	0	71.0042	97.252	494.897	746.343	8200.78	12459.9	-494.897	0	30.052	17.9364	20.7874	0	0	35.0057	-514.028	15.3488	0
764	0	0	764	1	578.047	381.98	196.067	0	0	101.228	17.7475	480.182	591.165	8270.21	12439.8	-480.182	0	23.705	18.3063	20.6809	0	0	41.2189	-514.592	24.262	0
766	0	0	766	1	702.698	433.075	269.623	0	0	45.47	23.8193	362.273	742.306	8226.31	12433.7	-362.273	0	27.2763	18.6128	19.9868	0	0	27.5384	-510.82	18.5648	0
767	0	0	767	1	674.034	374.775	299.26	0	0	86.9528	139.34	366.188	518.729	8184.83	12517.5	-366.188	0	19.0006	18.1822	21.6607	0	0	40.5458	-514.741	19.8207	0
768	0	0	768	1	463.153	274.554	188.599	0	0	62.0277	-9.22353	328.257	369.081	8209.75	12367.1	-328.257	0	13.3277	17.2932	18.8698	0	0	27.2236	-496.331	32.0986	0
771	0	0	771	1	606.365	303.137	303.228	0	0	21.7807	22.8221	242.046	483.321	8250	12434.7	-242.046	0	16.7156	17.2752	19.5737	0	0	37.8775	-505.232	22.2622	0
772	0	0	772	1	729.01	475.213	253.797	0	0	-31.3811	131.126	358.786	646.437	8203.5	12525.7	-358.786	0	24.0902	19.0017	21.1664	0	0	51.9386	-522.715	17.9082	0
774	0	0	774	1	581.698	306.544	275.154	0	0	31.2066	-4.15038	200.758	512.426	8240.57	12461.7	-200.758	0	17.5309	18.9699	20.6398	0	0	39.9338	-513.593	24.2061	0
775	0	0	775	1	557.072	314.301	242.772	0	0	66.621	41.7971	156.236	422.578	8304.82	12415.7	-156.236	0	14.1653	17.9838	20.3804	0	0	21.7261	-500.053	25.3753	0
776	0	0	776	1	530.616	312.359	218.257	0	0	44.8896	-0.55162	288.584	461.421	8226.89	12458.1	-288.584	0	16.291	18.3899	19.7643	0	0	46.0722	-512.456	27.1047	0
777	0	0	777	1	650.559	353.903	296.656	0	0	136.905	62.6195	296.398	455.207	8234.54	12394.9	-296.398	0	15.9763	18.538	20.8925	0	0	54.9041	-518.465	20.7318	0
779	0	0	779	1	708.387	423.021	285.366	0	0	41.84	41.7916	321.307	621.793	8229.94	12515.4	-321.307	0	22.2089	19.9307	22.0638	0	0	50.1634	-525.206	18.8951	0
780	0	0	780	1	580.302	386.274	194.028	0	0	-26.9321	114.241	400.763	551.474	8199.05	12442.9	-400.763	0	21.1007	17.4814	19.0395	0	0	29.4961	-503.115	23.5643	0
783	0	0	783	1	608.045	385.858	222.188	0	0	147.668	-43.9004	380.616	475.007	8223.77	12401.7	-380.616	0	17.9988	17.4596	20.1033	0	0	47.7153	-512.106	22.3266	0
784	0	0	784	1	787.381	567.127	220.254	0	0	92.4968	53.2059	390.589	799.605	8278.94	12404.3	-390.589	0	29.7419	18.385	20.2996	0	0	27.8675	-512.192	15.9852	0
789	0	0	789	1	623.742	375.013	248.729	0	0	1.54977	72.0597	401.009	472.246	8170.57	12584.8	-401.009	0	17.9088	18.5184	20.7107	0	0	51.7578	-518.104	21.9128	0
792	0	0	792	1	457.275	228.668	228.607	0	0	16.8287	35.795	194.944	259.206	8254.95	12521.4	-194.944	0	8.82579	17.6828	20.0079	0	0	37.9013	-502.99	33.2456	0
795	0	0	795	1	651.045	404.202	246.843	0	0	-14.2173	36.1157	307.479	573.677	8186.34	12521	-307.479	0	20.5958	18.6506	21.1851	0	0	37.6059	-514.145	20.7843	0
796	0	0	796	1	835.217	567.856	267.361	0	0	21.6522	59.9555	385.317	671.105	8250.13	12397.5	-385.317	0	25.0585	18.92	20.0579	0	0	39.0313	-515.071	14.8411	0
797	0	0	797	1	732.831	457.428	275.403	0	0	86.3581	-42.5284	313.311	620.167	8185.42	12500	-313.311	0	22.3847	19.2535	21.1548	0	0	48.0021	-520.693	17.8212	0
798	0	0	798	1	435.497	273.305	162.193	0	0	-1.38273	-6.56895	468.921	304.289	8273.16	12364.4	-468.921	0	12.3435	20.0224	21.5861	0	0	38.2812	-513.793	37.2979	0
800	0	0	800	1	545.733	356.442	189.291	0	0	94.1078	60.3676	325.1	453.409	8277.33	12397.1	-325.1	0	16.1375	19.3246	20.0133	0	0	51.2536	-517.76	26.3846	0
801	0	0	801	1	614.469	353.668	260.801	0	0	26.0578	100.389	366.06	521.247	8245.72	12357.1	-366.06	0	19.1675	17.0137	19.7604	0	0	29.7421	-502.021	21.844	0
802	0	0	802	1	575.218	373.505	201.713	0	0	60.5652	56.4641	403.971	522.445	8211.22	12500.7	-403.971	0	19.6595	18.2923	20.0874	0	0	41.5445	-511.886	24.2893	0
804	0	0	804	1	663.541	443.944	219.597	0	0	130.721	67.4386	504.148	693.625	8240.72	12390.1	-504.148	0	28.1641	17.1369	20.3053	0	0	24.1118	-505.037	19.8183	0
807	0	0	807	1	670.089	407.31	262.779	0	0	10.4294	47.4063	338.347	607.969	8261.35	12410.1	-338.347	0	22.0629	18.2149	19.7492	0	0	32.377	-508.532	19.6697	0
808	0	0	808	1	520.517	328.615	191.902	0	0	-53.9147	68.0116	498.342	354.837	8226.03	12389.5	-498.342	0	14.8317	18.7668	20.5552	0	0	19.9437	-500.514	28.1766	0
811	0	0	811	1	461.658	225.036	236.622	0	0	46.0958	25.4906	391.134	339.14	8225.68	12432	-391.134	0	12.7174	18.531	21.0737	0	0	21.6252	-501.549	33.5007	0
812	0	0	812	1	558.731	333.734	224.997	0	0	94.0023	66.7258	448.275	489.317	8177.78	12490.4	-448.275	0	18.9823	17.3708	19.9618	0	0	46.4602	-511.299	25.0069	0
817	0	0	817	1	522.989	303.832	219.157	0	0	8.53173	226.361	290.417	463.501	8263.25	12430.5	-290.417	0	16.8296	17.8001	19.925	0	0	36.3464	-507.035	27.5241	0
821	0	0	821	1	647.527	340.408	307.12	0	0	97.602	3.8625	258.519	457.979	8174.18	12453.6	-258.519	0	15.8802	16.8352	19.891	0	0	42.8455	-506.758	20.3444	0
822	0	0	822	1	541.533	323.143	218.39	0	0	86.1061	-12.8113	315.831	399.512	8285.33	12370.7	-315.831	0	14.3098	18.3929	19.96	0	0	41.4338	-509.595	26.3989	0
823	0	0	823	1	614.487	374.89	239.597	0	0	24.1977	40.8125	315.528	557.512	8247.58	12416.7	-315.528	0	19.9078	16.7387	18.6929	0	0	26.4757	-498.882	21.5731	0
824	0	0	824	1	482.149	280	202.149	0	0	-60.3157	-26.7302	317.247	386.996	8232.44	12384.6	-317.247	0	14.3999	17.7056	18.7417	0	0	29.8679	-498.946	30.4347	0
825	0	0	825	1	584.596	329.19	255.406	0	0	29.1131	26.8137	470.937	461.644	8242.67	12430.7	-470.937	0	18.4716	16.254	18.984	0	0	25.5391	-495.233	23.0164	0
826	0	0	826	1	499.637	281.664	217.972	0	0	113.863	77.3957	428.443	343.192	8157.92	12479.8	-428.443	0	13.1032	16.4658	19.2233	0	0	38.3603	-499.667	28.684	0
827	0	0	827	1	427.601	269.557	158.044	0	0	46.5416	-20.845	353.38	290.898	8125.58	12478.3	-353.38	0	10.7331	16.1822	18.4333	0	0	35.4053	-493.493	35.2789	0
829	0	0	829	1	640.37	454.698	185.672	0	0	171.745	76.0141	516.112	608.645	8199.7	12381.5	-516.112	0	25.0649	16.08	19.9261	0	0	49.4377	-512.215	20.496	0
830	0	0	830	1	547.952	319.87	228.082	0	0	20.8675	39.2354	316.903	410.166	8250.91	12318.6	-316.903	0	14.6702	17.2969	19.7202	0	0	30.5543	-501.153	25.6074	0
831	0	0	831	1	533.712	374.515	159.197	0	0	80.5878	3.89204	514.35	530.508	8290.85	12453.6	-514.35	0	21.9933	16.1929	18.796	0	0	28.1831	-497.768	25.9903	0
832	0	0	832	1	466.094	315.395	150.699	0	0	22.1978	8.44449	427.135	422.808	8149.92	12548.7	-427.135	0	16.4213	16.226	18.0175	0	0	42.2067	-500.042	31.112	0
837	0	0	837	1	620.396	363.004	257.392	0	0	53.7771	-44.4892	250.239	591.632	8218	12502	-250.239	0	20.7545	18.2639	20.2861	0	0	49.8867	-517.927	21.9366	0
840	0	0	840	1	530.542	276.626	253.915	0	0	43.933	-25.2656	408.942	480.398	8227.85	12482.8	-408.942	0	18.4994	16.584	19.1043	0	0	38.6655	-502.483	26.4016	0
841	0	0	841	1	596.277	404.517	191.76	0	0	5.23766	22.6336	411.058	572.035	8266.54	12434.9	-411.058	0	21.9638	18.9285	19.793	0	0	38.9714	-512.479	23.2033	0
843	0	0	843	1	507.629	289.529	218.1	0	0	69.5784	90.8862	323.014	512.188	8301.86	12466.3	-323.014	0	18.2162	16.4625	18.9363	0	0	22.3876	-495.469	27.9757	0
847	0	0	847	1	489.017	251.932	237.085	0	0	6.76503	-45.7205	145.823	401.955	8265.02	12403.6	-145.823	0	13.7714	16.7503	19.027	0	0	31.3741	-497.601	29.5964	0
848	0	0	848	1	656.212	388.103	268.108	0	0	33.7884	47.1722	265.388	560.522	8237.99	12410.3	-265.388	0	19.4759	17.9805	19.5105	0	0	29.9719	-505.004	20.1428	0
849	0	0	849	1	487.685	324.537	163.148	0	0	140.97	11.6219	471.115	426.63	8230.47	12445.9	-471.115	0	17.0333	17.4587	20.2036	0	0	54.3224	-514.44	30.3249	0
850	0	0	850	1	539.324	344.401	194.923	0	0	123.43	9.65351	504.222	481.747	8248.01	12447.8	-504.222	0	19.759	17.2284	20.2732	0	0	31.1103	-504.367	26.2938	0
851	0	0	851	1	447.32	294.937	152.383	0	0	-28.3297	28.2278	406.745	419.496	8300.11	12329.6	-406.745	0	16.203	15.6489	18.3787	0	0	32.0623	-494.32	32.8505	0
852	0	0	852	1	534.93	358.844	176.087	0	0	52.3042	78.2173	375.698	443.934	8219.48	12478.9	-375.698	0	16.3625	17.9791	19.5622	0	0	27.6022	-501.862	26.6296	0
853	0	0	853	1	617.972	371.054	246.919	0	0	82.8729	28.334	389.4	480.347	8188.91	12528.8	-389.4	0	17.9176	18.2121	20.2188	0	0	28.992	-505.153	22.0293	0
857	0	0	857	1	642.149	378.322	263.828	0	0	64.2949	13.8471	283.362	674.246	8207.49	12443.7	-283.362	0	23.6279	17.5258	20.0644	0	0	35.4165	-510.499	20.7459	0
858	0	0	858	1	660.667	383.766	276.901	0	0	-7.40945	51.4889	277.497	649.001	8179.53	12505.7	-277.497	0	22.8688	17.2772	19.8836	0	0	46.9287	-513.762	19.8906	0
861	0	0	861	1	466.091	303.634	162.457	0	0	19.5947	69.1486	424.606	366.391	8152.53	12587.7	-424.606	0	14.0829	18.1556	20.109	0	0	33.872	-505.161	32.5698	0
863	0	0	863	1	664.283	376.456	287.827	0	0	22.0643	-27.4735	438.992	691.206	8249.72	12485	-438.992	0	27.3848	18.2002	19.5303	0	0	24.6426	-506.385	19.86	0
864	0	0	864	1	563.67	383.821	179.849	0	0	70.6406	19.9757	313.064	484.564	8201.14	12437.5	-313.064	0	17.2218	18.3972	20.7076	0	0	33.0752	-508.696	25.1511	0
865	0	0	865	1	711.817	445.815	266.002	0	0	62.7692	11.4891	398.848	614.681	8209.01	12545.7	-398.848	0	23.1992	19.1672	19.7639	0	0	33.6459	-511.596	18.3038	0
868	0	0	868	1	643.779	384.797	258.982	0	0	-18.6806	150.783	374.37	538.514	8190.8	12506	-374.37	0	20.2484	18.0196	20.9664	0	0	41.8285	-513.739	20.9358	0
869	0	0	869	1	604.692	399.736	204.956	0	0	12.0727	69.1535	392.725	572.02	8259.71	12488	-392.725	0	21.5069	18.2952	20.0041	0	0	44.4953	-513.457	22.6655	0
873	0	0	873	1	486.359	275.489	210.87	0	0	-14.0932	13.7222	242.912	313.761	8285.87	12344.1	-242.912	0	10.9625	18.6304	19.4323	0	0	66.2709	-516.982	30.6055	0
875	0	0	875	1	527.809	314.948	212.862	0	0	109.015	189.386	542.306	353.622	8262.43	12367.8	-542.306	0	14.9311	17.1174	19.7613	0	0	24.5675	-496.649	26.9252	0
877	0	0	877	1	405.641	245.644	159.996	0	0	14.0099	21.6306	176.798	331.899	8257.77	12435.9	-176.798	0	11.2708	16.2357	18.2729	0	0	31.2207	-492.095	37.9935	0
879	0	0	879	1	376.523	231.905	144.618	0	0	-93.7373	108.705	270.58	222.929	8265.86	12348.8	-270.58	0	8.1222	18.9152	20.2329	0	0	42.9985	-508.949	44.906	0
883	0	0	883	1	449.774	244.387	205.387	0	0	83.7053	-14.9309	203.009	269.256	8387.4	12273.1	-203.009	0	9.1956	17.5525	20.5915	0	0	39.7297	-504.591	34.1978	0
887	0	0	887	1	591.813	352.348	239.465	0	0	-4.05909	58.8246	396.228	540.428	8176.18	12598	-396.228	0	20.4717	16.2415	18.5898	0	0	26.4496	-496.284	22.5526	0
889	0	0	889	1	768.185	467.079	301.106	0	0	50.011	95.7442	376.908	774.618	8221.77	12461.4	-376.908	0	28.5806	17.716	18.8716	0	0	56.5327	-519.348	16.2343	0
890	0	0	890	1	466.562	308.734	157.828	0	0	66.4321	94.6904	523.185	458.489	8205.35	12462.5	-523.185	0	18.9135	16.3912	18.2375	0	0	33.2417	-497.51	31.207	0
891	0	0	891	1	479.157	263.414	215.743	0	0	26.5625	2.98553	233.942	356.432	8245.22	12354.9	-233.942	0	12.3189	16.8433	18.1234	0	0	42.0795	-500.291	30.1912	0
892	0	0	892	1	475.361	314.712	160.648	0	0	83.1155	11.5482	485.627	374.973	8288.32	12346.3	-485.627	0	15.1358	16.622	19.9666	0	0	35.8948	-501.93	31.0492	0
893	0	0	893	1	397.463	240.896	156.567	0	0	58.6992	-57.4569	305.844	370.599	8213.08	12515	-305.844	0	13.4188	16.8615	18.5373	0	0	30.0712	-495.998	39.5759	0
899	0	0	899	1	657.631	441.74	215.891	0	0	65.118	59.1833	335.03	616.987	8206.66	12398.3	-335.03	0	22.1265	18.6696	21.5946	0	0	31.9692	-513.894	20.5762	0
901	0	0	901	1	499.235	276.193	223.042	0	0	-31.734	-39.9447	226.011	341.639	8203.85	12397.8	-226.011	0	12.0771	17.9773	19.9627	0	0	35.3507	-503.844	29.4451	0
904	0	0	904	1	535.656	337.891	197.765	0	0	61.0049	19.9142	351.677	413.442	8210.78	12537.2	-351.677	0	15.0646	18.2413	20.3948	0	0	37.781	-508.466	26.8728	0
905	0	0	905	1	575.994	359.027	216.967	0	0	67.1211	50.9812	342.502	593.776	8204.66	12406.5	-342.502	0	21.4044	17.6858	19.8452	0	0	29.16	-506.22	24.0379	0
906	0	0	906	1	605.421	361.821	243.601	0	0	-18.6359	46.946	347.248	616.804	8190.76	12510.2	-347.248	0	22.6957	18.4309	19.9065	0	0	24.0776	-506.111	22.6386	0
907	0	0	907	1	853.621	498.328	355.292	0	0	48.7881	90.3879	285.396	826.178	8222.99	12367.1	-285.396	0	28.8713	17.8343	19.6524	0	0	32.9044	-512.206	14.2641	0
908	0	0	908	1	637.906	392.35	245.556	0	0	16.4553	26.7662	212.521	601.106	8255.32	12430.7	-212.521	0	20.5923	18.1905	19.4865	0	0	34.0984	-508.438	20.961	0
909	0	0	909	1	442.014	273.501	168.513	0	0	-7.48468	172.316	393.147	368.703	8279.26	12384.8	-393.147	0	14.0564	17.0479	18.3105	0	0	30.0897	-496.032	33.979	0
911	0	0	911	1	551.798	298.502	253.297	0	0	77.0302	50.7476	222.902	472.246	8194.75	12406.8	-222.902	0	16.0798	17.3444	19.5773	0	0	40.0353	-506.104	25.3402	0
912	0	0	912	1	464.145	284.624	179.52	0	0	11.204	29.3675	272.412	412.864	8260.58	12328.5	-272.412	0	14.4779	17.6758	19.6272	0	0	38.5553	-505.542	32.4126	0
914	0	0	914	1	620.155	312.107	308.048	0	0	30.7732	23.8165	162.097	532.665	8241.01	12433.7	-162.097	0	17.9712	17.3993	18.9824	0	0	30.8039	-502.143	21.5077	0
916	0	0	916	1	666.346	340.765	325.581	0	0	86.2493	53.0265	279.71	609.964	8285.19	12404.5	-279.71	0	21.2135	16.217	18.4508	0	0	29.8249	-499.867	19.2255	0
917	0	0	917	1	445.765	268.612	177.153	0	0	23.6058	37.981	371.044	340.715	8248.17	12419.5	-371.044	0	12.6171	16.6939	19.8856	0	0	19.3437	-492.929	34.012	0
920	0	0	920	1	468.2	254.043	214.157	0	0	20.6438	-40.097	249.711	454.036	8251.14	12397.9	-249.711	0	15.9788	17.5534	20.5422	0	0	39.0974	-509.108	32.2759	0
921	0	0	921	1	675.722	447.987	227.735	0	0	21.283	66.9455	398.499	539.918	8150.84	12589.9	-398.499	0	20.3463	19.2168	19.8078	0	0	36.9932	-512.167	19.6383	0
925	0	0	925	1	585.124	386.5	198.624	0	0	57.0673	73.8196	434.815	472.427	8214.71	12383.7	-434.815	0	18.1786	18.1051	20.8655	0	0	29.3978	-506.674	23.8492	0
926	0	0	926	1	649.705	417.701	232.004	0	0	-1.59704	2.26694	383.264	530.531	8173.72	12455.2	-383.264	0	20.0706	17.3097	20.1338	0	0	62.4971	-520.222	20.391	0
928	0	0	928	1	553.839	342.636	211.202	0	0	32.4548	-38.3061	370.917	498.098	8239.33	12396.1	-370.917	0	18.7573	18.0967	19.1529	0	0	28.2871	-502.908	25.3096	0
931	0	0	931	1	546.47	329.068	217.401	0	0	14.5417	-8.98265	332.586	634.705	8257.24	12366.8	-332.586	0	23.1522	17.2056	20.054	0	0	23.1339	-503.041	25.7594	0
932	0	0	932	1	609.118	315.651	293.467	0	0	65.5985	30.0823	213.306	639.976	8305.84	12327.8	-213.306	0	21.7775	18.8923	20.6345	0	0	47.5442	-520.127	22.702	0
935	0	0	935	1	571.837	317.282	254.555	0	0	54.4116	32.9152	294.036	494.738	8317.03	12324.9	-294.036	0	17.3969	17.939	19.9568	0	0	33.4506	-507.045	24.3677	0
937	0	0	937	1	570.285	358.182	212.104	0	0	23.7973	-98.8727	459.16	492.515	8247.98	12357.1	-459.16	0	20.5306	17.0496	20.365	0	0	33.2803	-505.251	24.3197	0
938	0	0	938	1	533.549	346.692	186.857	0	0	34.7308	-59.7974	334.885	489.395	8237.05	12417.6	-334.885	0	18.1171	16.4838	18.3993	0	0	38.9581	-502.056	25.9841	0
939	0	0	939	1	622.532	378.726	243.806	0	0	88.918	115.612	292.912	503.351	8282.52	12441.5	-292.912	0	17.6248	17.9264	19.6621	0	0	47.8026	-512.876	21.6415	0
940	0	0	940	1	573.765	317.008	256.757	0	0	43.0914	-12.5866	309.014	482.44	8228.69	12470.1	-309.014	0	17.2746	16.4632	18.9636	0	0	29.7711	-498.34	23.6561	0
946	0	0	946	1	565.517	362.863	202.655	0	0	55.8475	2.50742	525.173	494.59	8215.93	12455	-525.173	0	20.7574	17.7267	20.2491	0	0	32.7818	-506.816	24.7554	0
947	0	0	947	1	602.865	370.866	232	0	0	75.1239	62.6917	317.609	406.774	8296.32	12295.1	-317.609	0	14.4235	17.5525	20.0726	0	0	38.9516	-506.503	22.603	0
948	0	0	948	1	733.887	392.995	340.892	0	0	37.6176	11.8933	232.29	617.991	8234.16	12445.6	-232.29	0	21.2757	17.1093	18.9371	0	0	31.2454	-503.831	17.1486	0
950	0	0	950	1	434.647	242.324	192.323	0	0	5.8298	-21.2221	280.456	404.958	8265.95	12379.1	-280.456	0	14.415	17.01	19.1278	0	0	29.0585	-498.346	35.1093	0
952	0	0	952	1	627.986	400.54	227.446	0	0	-21.7267	111.312	381.902	502.215	8193.85	12545.5	-381.902	0	18.9191	17.6425	19.3112	0	0	31.3149	-503.321	21.2615	0
954	0	0	954	1	640.097	379.427	260.669	0	0	136.558	50.5272	600.967	457.284	8234.88	12407	-600.967	0	20.2872	17.2663	20.0717	0	0	50.882	-513.142	20.7832	0
955	0	0	955	1	656.043	369.905	286.138	0	0	17.4613	137.681	344.732	514.296	8254.32	12419.5	-344.732	0	18.7414	18.0751	20.8323	0	0	43.1975	-514.606	20.3969	0
957	0	0	957	1	580.493	391.376	189.118	0	0	-2.16237	126.279	380.344	501.662	8273.94	12430.9	-380.344	0	18.7863	16.7417	19.1975	0	0	26.6036	-498.564	23.4058	0
958	0	0	958	1	511.406	311.808	199.598	0	0	36.1064	89.6261	404.471	429.79	8235.67	12467.5	-404.471	0	16.208	16.3455	18.9105	0	0	34.0681	-499.118	27.6448	0
959	0	0	959	1	475.355	272.584	202.77	0	0	-52.7682	44.1006	183.235	351.454	8324.55	12313.7	-183.235	0	12.1679	16.6435	17.2293	0	0	35.3363	-494.137	30.1543	0
960	0	0	960	1	624.655	346.34	278.315	0	0	14.4675	51.7071	350.766	636.902	8257.31	12505.5	-350.766	0	23.2696	17.2589	18.9745	0	0	25.7211	-502.023	21.2683	0
962	0	0	962	1	705.748	445.463	260.285	0	0	-0.394201	100.722	360.01	705.123	8272.17	12456.4	-360.01	0	25.9834	16.7308	18.7556	0	0	32.9801	-504.902	17.9603	0
963	0	0	963	1	449.671	252.007	197.664	0	0	2.75547	154.322	244.55	399.844	8269.02	12502.5	-244.55	0	13.9594	15.6129	19.2904	0	0	36.7101	-498.588	32.9176	0
964	0	0	964	1	393.719	275.5	118.219	0	0	60.1956	33.6498	571.79	340.357	8211.58	12423.9	-571.79	0	14.7742	15.5741	17.6996	0	0	32.7929	-490.885	39.0269	0
966	0	0	966	1	613.718	412.468	201.25	0	0	0.50736	60.9792	344.255	496.016	8171.61	12595.8	-344.255	0	18.0939	16.3136	18.2215	0	0	34.3205	-498.866	21.4221	0
967	0	0	967	1	376.543	203.707	172.836	0	0	41.4122	156.485	549.956	327.687	8230.37	12400.7	-549.956	0	13.9284	17.8212	20.1396	0	0	31.8267	-502.791	44.2155	0
968	0	0	968	1	431.079	267.969	163.11	0	0	92.7635	-4.15158	485.581	311.308	8278.68	12362	-485.581	0	12.6139	15.9233	19.9532	0	0	57.2689	-508.66	35.3447	0
970	0	0	970	1	618.738	395.591	223.146	0	0	79.968	8.72539	350.028	536.101	8291.47	12448.8	-350.028	0	19.5267	17.0004	19.115	0	0	54.6957	-512.41	21.5137	0
971	0	0	971	1	638.21	368.561	269.65	0	0	49.682	20.4669	267.66	606.413	8321.76	12437	-267.66	0	21.1073	16.8257	18.776	0	0	24.0593	-498.934	20.54	0
972	0	0	972	1	563.434	309.927	253.507	0	0	102.423	-4.6261	295.315	446.994	8269.02	12462.1	-295.315	0	15.7947	17.1112	18.702	0	0	44.7239	-505.223	24.3568	0
973	0	0	973	1	421.269	230.997	190.273	0	0	119.506	87.5528	334.435	264.541	8152.27	12569.3	-334.435	0	9.46477	16.3959	19.1248	0	0	38.9305	-497.604	36.4241	0
974	0	0	974	1	586.246	346.956	239.289	0	0	-33.4682	36.1098	324.116	534.3	8205.59	12521.1	-324.116	0	19.4936	16.8048	18.2816	0	0	23.4789	-496.016	22.9113	0
975	0	0	975	1	508.897	301.905	206.992	0	0	113.896	1.81832	367.027	459.382	8257.54	12455.7	-367.027	0	16.9493	17.4999	19.4957	0	0	32.1804	-503.284	28.375	0
978	0	0	978	1	471.076	287.854	183.222	0	0	-53.2581	190.775	353.494	359.309	8225.38	12565.7	-353.494	0	13.623	16.8211	19.5617	0	0	42.1704	-503.938	31.3929	0
982	0	0	982	1	543.393	301.86	241.533	0	0	105.356	-4.04627	357.18	486.953	8266.08	12461.5	-357.18	0	17.8662	17.0768	18.9847	0	0	37.3015	-503.726	25.657	0
986	0	0	986	1	658.303	407.27	251.033	0	0	134.889	113.717	443.12	616.786	8236.55	12443.4	-443.12	0	23.8335	16.1681	18.6749	0	0	39.8914	-505.23	19.5649	0
990	0	0	990	1	565.46	413.131	152.329	0	0	-9.52931	56.0272	472.517	424.597	8181.65	12501.1	-472.517	0	17.1006	18.4522	19.4055	0	0	27.3361	-501.891	24.7474	0
993	0	0	993	1	489.544	331.767	157.777	0	0	50.4151	158.137	557.058	320.034	8221.37	12498.7	-557.058	0	13.6696	15.1638	18.1782	0	0	41.7306	-493.915	28.7301	0
994	0	0	994	1	611.962	356.04	255.923	0	0	137.706	33.4234	293.392	445.741	8333.39	12424.1	-293.392	0	15.6606	16.0947	18.4381	0	0	35.8577	-498.287	21.4982	0
996	0	0	996	1	459.368	281.703	177.665	0	0	35.4356	95.4406	540.999	350.986	8236.34	12461.7	-540.999	0	14.7707	16.7211	18.9193	0	0	26.8486	-494.963	32.2657	0
998	0	0	998	1	439.303	257.84	181.463	0	0	-2.14575	-24.5464	420.502	310.471	8273.93	12382.4	-420.502	0	12.1792	16.3066	19.4389	0	0	33.1537	-496.67	34.3883	0
999	0	0	999	1	676.297	415.028	261.269	0	0	52.2963	77.8644	232.259	556.467	8319.14	12280	-232.259	0	19.0288	18.3051	19.3205	0	0	43.593	-512.114	19.3733	0
1003	0	0	1003	1	431.438	226.546	204.892	0	0	24.0306	108.49	389.792	316.136	8347.41	12349	-389.792	0	11.8276	15.4721	19.8034	0	0	30.9521	-494.132	35.0314	0
1004	0	0	1004	1	455.085	280.234	174.851	0	0	92.0581	-30.0908	422.976	428.488	8279.38	12387.9	-422.976	0	16.6402	16.7972	18.6476	0	0	22.9766	-494.044	32.6285	0
1005	0	0	1005	1	638.933	342.226	296.708	0	0	47.0156	122.559	231.594	471.408	8224.76	12434.6	-231.594	0	16.1729	17.0971	19.295	0	0	48.2088	-510.468	20.659	0
1007	0	0	1007	1	463.569	298.864	164.705	0	0	-3.42666	168.315	417.946	299.184	8175.55	12488.5	-417.946	0	11.588	15.8515	17.8064	0	0	28.2424	-488.403	31.1311	0
1016	0	0	1016	1	484.3	293.815	190.485	0	0	-8.13624	-29.8979	420.167	437.719	8279.92	12387.7	-420.167	0	17.2268	15.8492	18.1391	0	0	23.6	-490.894	29.3978	0
1019	0	0	1019	1	477.946	310.221	167.725	0	0	-4.53127	38.7713	399.366	349.662	8176.65	12518.4	-399.366	0	13.3075	15.8441	17.3786	0	0	48.406	-496.718	29.6923	0
1020	0	0	1020	1	602.011	378.803	223.209	0	0	22.441	143.899	353.623	433.508	8249.34	12512.9	-353.623	0	15.8843	15.9811	18.1765	0	0	39.4674	-498.346	21.8957	0
1021	0	0	1021	1	626.195	374.25	251.945	0	0	33.2053	46.2566	360.927	601.873	8238.58	12510.9	-360.927	0	22.0698	15.7184	17.6177	0	0	35.165	-498.422	20.6132	0
1025	0	0	1025	1	423.406	269.435	153.971	0	0	-15.516	151.294	356.875	328.022	8187.64	12505.5	-356.875	0	12.1784	15.6935	18.3111	0	0	37.5045	-494.809	35.4967	0
1027	0	0	1027	1	489.324	285.061	204.263	0	0	54.8291	23.2591	461.896	410.042	8216.95	12434.2	-461.896	0	16.2299	16.7259	19.013	0	0	23.065	-494.428	29.5576	0
1028	0	0	1028	1	457.067	268.278	188.789	0	0	11.8844	116.271	268.239	392	8259.9	12540.5	-268.239	0	13.7043	16.0964	18.3167	0	0	32.5594	-494.789	32.0309	0
1036	0	0	1036	1	401.028	259.563	141.464	0	0	-6.628	101.341	406.589	377.63	8178.75	12555.5	-406.589	0	14.4079	15.6922	18.226	0	0	29.2244	-491.657	38.3162	0
1037	0	0	1037	1	399.701	208.675	191.026	0	0	-3.23784	89.3374	177.581	198.066	8175.36	12467.8	-177.581	0	6.73797	16.2477	18.1585	0	0	28.1678	-487.498	38.7599	0
1039	0	0	1039	1	457.243	220.214	237.029	0	0	-23.4943	187.893	285.117	322.516	8295.27	12369.3	-285.117	0	11.627	17.0892	19.9184	0	0	53.995	-511.073	32.9778	0
1040	0	0	1040	1	543.87	304.257	239.613	0	0	71.4962	132.898	511.165	491.398	8200.28	12523.9	-511.165	0	20.0764	15.4774	17.6725	0	0	32.9672	-494.453	24.8445	0
1041	0	0	1041	1	604.359	338.03	266.329	0	0	8.49308	128.781	284.802	430.607	8263.29	12428.4	-284.802	0	15.1968	17.1667	19.6806	0	0	38.3362	-504.722	22.359	0
1044	0	0	1044	1	408.008	277.488	130.519	0	0	35.0962	43.0188	423.22	266.585	8236.68	12414.5	-423.22	0	10.2311	17.0381	20.4669	0	0	43.0047	-504.829	39.0504	0
1058	0	0	1058	1	447.293	256.238	191.054	0	0	5.07484	73.5253	313.785	341.485	8266.71	12483.6	-313.785	0	12.2075	15.9681	19.0301	0	0	40.9546	-498.386	33.226	0
1065	0	0	1065	1	382.436	221.625	160.811	0	0	-7.58899	154.818	409.589	389.618	8179.71	12601.7	-409.589	0	14.979	16.8303	18.8007	0	0	32.9542	-498.486	41.9684	0
1066	0	0	1066	1	561.35	329.326	232.025	0	0	94.2934	113.316	417.658	430.605	8277.15	12443.8	-417.658	0	16.3099	16.8344	19.6321	0	0	45.1349	-507.334	24.6257	0
1070	0	0	1070	1	481.788	339.645	142.143	0	0	46.383	95.5491	526.946	454.5	8225.4	12461.6	-526.946	0	18.8595	17.2939	18.62	0	0	44.368	-507.035	30.2824	0
1075	0	0	1075	1	429.458	242.275	187.183	0	0	144.073	8.34898	237.347	253.61	8227.37	12548.8	-237.347	0	8.74144	15.2551	17.7055	0	0	26.0054	-484.502	34.3475	0
1077	0	0	1077	1	438.033	224.937	213.097	0	0	62.1253	-4.49964	362.659	382.579	8209.66	12561.7	-362.659	0	14.1178	16.6679	17.8411	0	0	31.0852	-494.559	34.0707	0
1078	0	0	1078	1	573.621	366.593	207.028	0	0	50.8783	99.3896	398.456	520.825	8220.9	12457.8	-398.456	0	19.5118	16.5093	18.459	0	0	37.8266	-502.175	23.5624	0
1079	0	0	1079	1	604.036	349.68	254.356	0	0	27.8125	1.52108	256.648	565.898	8243.97	12555.6	-256.648	0	19.7325	16.5635	18.3983	0	0	33.2887	-500.674	21.9761	0
1080	0	0	1080	1	591.085	360.372	230.712	0	0	125.015	51.9104	397.033	569.82	8246.43	12505.2	-397.033	0	21.3079	15.7633	18.1102	0	0	41.812	-502.589	22.3735	0
1082	0	0	1082	1	507.814	288.031	219.783	0	0	106.524	147.138	637.411	391.713	8264.92	12410	-637.411	0	17.8884	16.0185	18.7438	0	0	28.5797	-493.889	27.7608	0
1088	0	0	1088	1	497.567	318.019	179.548	0	0	32.5758	97.0491	558.549	315.186	8239.2	12460.1	-558.549	0	13.4777	16.5664	19.2123	0	0	34.0346	-497.27	28.8815	0
1092	0	0	1092	1	503.011	335.328	167.684	0	0	95.563	68.803	389.163	328.144	8275.88	12488.4	-389.163	0	12.1771	15.9893	18.0662	0	0	53.8599	-502.2	27.9214	0
1094	0	0	1094	1	559.748	359.569	200.179	0	0	81.2948	170.498	565.627	491.319	8290.15	12386.7	-565.627	0	21.1078	14.5426	18.3809	0	0	35.0701	-494.675	23.8017	0
1099	0	0	1099	1	582.813	356.04	226.773	0	0	75.4661	82.5406	398.229	526.137	8196.31	12574.3	-398.229	0	19.6586	15.8304	17.1578	0	0	41.0445	-499.182	22.6081	0
1101	0	0	1101	1	405.91	219.826	186.084	0	0	84.9451	191.399	435.013	233.089	8286.5	12465.4	-435.013	0	9.05506	16.0869	17.7896	0	0	24.2766	-486.262	37.6634	0
1102	0	0	1102	1	450.157	297.37	152.787	0	0	-9.67814	90.4493	241.33	371.884	8381.12	12267.4	-241.33	0	12.9125	16.9982	18.5657	0	0	39.1812	-500.721	33.1865	0
1109	0	0	1109	1	388.511	186.68	201.831	0	0	-53.9467	118.976	245.332	222.97	8226.07	12438.2	-245.332	0	7.88957	16.0884	18.1736	0	0	29.532	-488.852	40.2975	0
1110	0	0	1110	1	579.303	330.69	248.613	0	0	-5.52573	75.9613	228.708	547.009	8277.31	12381.5	-228.708	0	18.8827	16.918	18.3701	0	0	41.1771	-505.024	23.331	0
1113	0	0	1113	1	541.512	379.256	162.256	0	0	37.006	110.912	428.368	398.939	8334.43	12346.6	-428.368	0	15.3175	17.5917	19.7962	0	0	40.385	-506.992	26.1321	0
1115	0	0	1115	1	629.981	428.885	201.096	0	0	70.8715	46.3096	548.074	660.283	8300.57	12411.2	-548.074	0	27.9537	15.8678	18.5589	0	0	43.4135	-506.878	20.6557	0
1116	0	0	1116	1	557.541	320.49	237.052	0	0	-15.7423	32.2621	353.253	557.158	8287.52	12425.2	-353.253	0	20.6013	17.4495	18.9971	0	0	29.4673	-502.601	24.8703	0
1117	0	0	1117	1	490.638	282.085	208.553	0	0	44.9964	100.941	345.513	371.571	8326.44	12356.6	-345.513	0	13.437	16.0087	19.2438	0	0	51.9073	-506.167	29.2632	0
1121	0	0	1121	1	506.251	339.212	167.039	0	0	110.15	53.2637	450.856	394.524	8161.63	12503.9	-450.856	0	15.355	16.5504	18.8423	0	0	25.1989	-494.092	28.0832	0
1122	0	0	1122	1	451.284	284.253	167.031	0	0	169.224	49.9878	541.841	333.273	8301.88	12407.5	-541.841	0	14.0698	15.9208	19.0032	0	0	54.2477	-505.523	32.7823	0
1137	0	0	1137	1	425.895	258.26	167.635	0	0	19.7946	50.3545	452.524	214.52	8251.99	12407.1	-452.524	0	8.44135	16.0934	18.1087	0	0	34.2489	-491.442	35.3065	0
1140	0	0	1140	1	466.677	299.16	167.517	0	0	3.43425	65.4229	381.32	388.722	8168.69	12591.4	-381.32	0	14.5295	16.6281	18.1735	0	0	43.0479	-501.377	31.2642	0
1142	0	0	1142	1	480.878	276.82	204.058	0	0	50.7568	121.71	295.41	367.522	8320.68	12435.5	-295.41	0	12.9281	16.7493	19.6733	0	0	46.3999	-505.772	30.5044	0
1143	0	0	1143	1	534.954	329.844	205.11	0	0	37.6611	35.2336	283.318	404.174	8234.12	12521.9	-283.318	0	14.1648	16.835	18.0931	0	0	44.1175	-502.124	25.9113	0
1145	0	0	1145	1	431.881	212.223	219.657	0	0	20.467	57.6852	457.344	265.182	8151.65	12499.5	-457.344	0	10.4647	16.0223	18.4626	0	0	22.5014	-487.152	34.7225	0
1148	0	0	1148	1	547.211	273.085	274.126	0	0	-23.1356	173.549	172.559	328.558	8294.92	12383.6	-172.559	0	11.3718	17.8436	19.8202	0	0	38.8161	-505.164	25.8327	0
1150	0	0	1150	1	682.256	357.44	324.816	0	0	45.4475	5.42714	206.788	494.536	8425.65	12153.1	-206.788	0	16.8858	17.3632	19.1527	0	0	32.2953	-502.43	18.955	0
1163	0	0	1163	1	431.291	259.401	171.89	0	0	125.904	-48.0855	363.344	331.168	8444.86	12206.6	-363.344	0	12.387	16.5587	18.7286	0	0	25.964	-493.14	35.1381	0
1164	0	0	1164	1	522.599	280.281	242.318	0	0	-25.9689	-70.2235	148.043	284.186	8497.07	12228.7	-148.043	0	9.91021	17.3666	18.9451	0	0	36.5036	-499.356	27.1523	0
1170	0	0	1170	1	450.865	214.664	236.201	0	0	201.294	64.2806	84.9362	348.914	8469.13	12193.9	-84.9362	0	11.793	16.8947	18.7006	0	0	46.8578	-504.147	33.1206	0
1173	0	0	1173	1	472.102	283.292	188.81	0	0	-28.3452	188.708	421.3	347.391	8200.47	12468.1	-421.3	0	13.6647	16.3799	18.8566	0	0	35.7373	-497.75	30.8971	0
1174	0	0	1174	1	392.006	243.209	148.797	0	0	127.777	-16.0112	306.824	282.632	8343.32	12274.2	-306.824	0	10.0883	15.87	18.8275	0	0	27.3752	-490.676	39.9717	0
1185	0	0	1185	1	467.317	309.8	157.517	0	0	76.2694	75.3734	502.787	330.449	8195.51	12481.8	-502.787	0	13.3997	14.2442	17.1507	0	0	28.9589	-483.035	29.9387	0
1186	0	0	1186	1	448.767	304.641	144.126	0	0	-30.1247	95.4511	332.859	326.059	8202.24	12362	-332.859	0	11.9143	15.8284	17.8418	0	0	57.7374	-504.891	32.5812	0
1190	0	0	1190	1	503.113	297.971	205.143	0	0	35.173	62.4747	454.879	348.007	8236.61	12494.7	-454.879	0	13.6592	16.0967	19.2543	0	0	42.9844	-501.103	28.2926	0
1191	0	0	1191	1	431.811	261.02	170.791	0	0	-22.6671	74.8823	373.177	332.44	8194.79	12581.9	-373.177	0	12.4449	15.7378	17.6994	0	0	24.4048	-486.971	34.2998	0
1195	0	0	1195	1	445.393	258.997	186.396	0	0	90.7355	-8.75736	176.728	319.566	8280.7	12366.6	-176.728	0	10.8226	17.1548	18.4006	0	0	38.7273	-498.967	33.6925	0
1201	0	0	1201	1	415.52	247.682	167.838	0	0	69.7501	38.7923	246.534	286.893	8202.03	12518.4	-246.534	0	9.86076	17.4084	19.1454	0	0	40.2302	-501.38	37.6493	0
1207	0	0	1207	1	538.835	307.211	231.624	0	0	72.7164	77.3016	383.973	263.62	8298.72	12479.9	-383.973	0	9.7532	15.7261	18.6916	0	0	39.2424	-494.468	25.4888	0
1214	0	0	1214	1	417.634	249.722	167.913	0	0	-0.261599	47.4604	324.883	270.482	8272.04	12509.7	-324.883	0	9.75975	16.9943	18.9591	0	0	25.4617	-492.764	37.0979	0
1217	0	0	1217	1	505.259	264.013	241.246	0	0	-18.3231	39.991	341.764	362.329	8190.44	12517.2	-341.764	0	13.2928	16.9279	18.4235	0	0	29.0693	-495.356	28.1601	0
1224	0	0	1224	1	416.326	195.487	220.839	0	0	44.9536	112.755	249.941	211.867	8426.15	12145.4	-249.941	0	7.30893	15.8024	17.9272	0	0	27.5633	-486.478	36.2484	0
1225	0	0	1225	1	440.964	259.122	181.843	0	0	121.006	93.5955	356.839	365.678	8250.43	12463.6	-356.839	0	13.2705	15.0874	18.3192	0	0	19.3582	-485.273	33.2486	0
1230	0	0	1230	1	566.18	365.041	201.138	0	0	39.6561	104.066	324.3	473.902	8232.12	12552.8	-324.3	0	16.9336	17.0911	19.12	0	0	43.2608	-506.219	24.2884	0
1232	0	0	1232	1	514.03	343.944	170.086	0	0	109.567	29.0555	472.591	379.453	8261.87	12428.4	-472.591	0	15.0848	16.2504	18.4984	0	0	47.6675	-500.646	27.3048	0
1233	0	0	1233	1	352.664	218.412	134.252	0	0	82.5995	-40.7813	415.857	268.524	8288.84	12299	-415.857	0	10.4152	16.3279	18.1148	0	0	32.9635	-492.382	46.5183	0
1234	0	0	1234	1	493.213	281.67	211.543	0	0	18.2133	8.77972	280.048	352.195	8253.57	12448.7	-280.048	0	12.4153	15.8349	18.8022	0	0	33.7846	-494.643	28.8582	0
1237	0	0	1237	1	625.258	378.164	247.095	0	0	98.4617	69.2157	400.192	561.943	8272.98	12388.3	-400.192	0	21.0185	16.525	18.8904	0	0	34.7742	-503.096	21.0682	0
1238	0	0	1238	1	592.121	347.211	244.909	0	0	110.237	61.5549	178.734	338.547	8261.2	12495.6	-178.734	0	11.3883	18.0627	20.254	0	0	47.5197	-510.168	23.3239	0
1240	0	0	1240	1	533.886	340.97	192.916	0	0	14.4922	36.0654	308.071	379.67	8456.61	12222.1	-308.071	0	13.5344	17.5366	19.9631	0	0	33.6145	-502.827	26.6779	0
1245	0	0	1245	1	406.272	241.104	165.168	0	0	82.4199	107.581	262.154	298.559	8189.36	12449.6	-262.154	0	10.3107	15.2955	17.0302	0	0	24.1116	-483.177	36.8732	0
1254	0	0	1254	1	493.582	286.448	207.135	0	0	-2.1556	47.3753	220.704	323.4	8373.6	12210.8	-220.704	0	11.1336	17.4935	18.7934	0	0	40.3878	-501.506	29.3956	0
1255	0	0	1255	1	475.478	307.454	168.024	0	0	42.3143	128.965	444.775	384.326	8229.47	12527.9	-444.775	0	14.945	16.0065	17.8296	0	0	45.5224	-498.392	30.1153	0
1259	0	0	1259	1	518.631	269.858	248.773	0	0	54.7111	8.76656	238.665	444.358	8316.73	12448.7	-238.665	0	15.3087	16.1373	18.0608	0	0	27.4414	-493.315	26.8158	0
1260	0	0	1260	1	555.368	298.72	256.648	0	0	-10.4251	127.438	300.612	348.444	8282.21	12330.1	-300.612	0	12.4518	16.888	17.9998	0	0	37.1492	-497.37	24.6095	0
1263	0	0	1263	1	431.434	258.599	172.835	0	0	42.8859	71.0804	291.294	310.122	8228.89	12486.1	-291.294	0	10.876	14.2375	16.6917	0	0	23.0024	-479.124	33.2635	0
1264	0	0	1264	1	489.748	306.697	183.051	0	0	41.4908	60.2009	356.861	563.915	8230.29	12397.3	-356.861	0	20.5676	14.1345	16.6098	0	0	34.0882	-490.585	27.8722	0
1272	0	0	1272	1	440.12	243.518	196.602	0	0	91.6391	3.5697	187.156	327.536	8180.14	12453.9	-187.156	0	11.0953	15.7158	17.7493	0	0	49.9507	-499.05	33.4007	0
1277	0	0	1277	1	499.355	310.283	189.072	0	0	44.0227	85.6926	282.605	424.709	8227.76	12371.8	-282.605	0	14.8302	15.3959	16.9797	0	0	34.6492	-491.94	27.6808	0
1278	0	0	1278	1	366.783	240.42	126.363	0	0	-4.61539	111.6	527.105	266.422	8276.4	12445.6	-527.105	0	11.1873	14.7538	18.5625	0	0	38.5852	-491.694	43.1604	0
1284	0	0	1284	1	484.586	279.952	204.634	0	0	-27.6786	60.9623	321.481	464.597	8299.46	12396.5	-321.481	0	16.8524	16.6923	18.4446	0	0	55.2238	-509.345	29.7704	0
1289	0	0	1289	1	370.874	217.066	153.808	0	0	-305.335	283.245	304.183	200.642	8178.48	12572.9	-304.183	0	10.2386	15.4994	17.2371	0	0	33.774	-486.298	42.2393	0
1289	0	0	1289	1	503.431	246.201	257.23	0	0	57.8023	70.0328	303.786	309.221	8313.64	12287.8	-303.786	0	10.894	16.8944	19.2773	0	0	53.4108	-507.8	28.5426	0
1290	0	0	1290	1	381.581	235.812	145.768	0	0	-32.1603	-37.1614	236.8	352.717	8303.94	12295.3	-236.8	0	12.5104	15.7887	17.526	0	0	36.2022	-493.186	40.8568	0
1294	0	0	1294	1	315.387	184.229	131.158	0	0	-27.3598	-320.294	406.013	234.429	8299.14	12379.2	-406.013	0	12.6569	16.4742	17.4102	0	0	28.0472	-487.811	54.481	0
1298	0	0	1298	1	424.42	250.501	173.919	0	0	21.1655	34.773	397.686	248.598	8250.61	12522.4	-397.686	0	9.3949	16.1798	17.8299	0	0	39.2581	-493.995	35.4052	0
1300	0	0	1300	1	466.338	278.903	187.435	0	0	105.121	18.6245	321.203	275.561	8365.98	12239.6	-321.203	0	9.8326	15.5055	17.2933	0	0	23.9351	-483.291	30.5651	0
1301	0	0	1301	1	382.42	234.598	147.821	0	0	56.6099	-49.1534	293.178	262.628	8314.83	12307.3	-293.178	0	9.41391	16.7478	18.1279	0	0	37.6505	-495.22	41.5786	0
1302	0	0	1302	1	579.029	366.353	212.676	0	0	86.3161	80.0423	540.558	491.127	8185.46	12477.1	-540.558	0	20.5474	15.401	18.2582	0	0	36.3279	-497.649	22.9416	0
1304	0	0	1304	1	505.605	343.771	161.834	0	0	119.269	-25.4455	233.601	346.988	8351.83	12283.6	-233.601	0	12.0066	15.6678	17.915	0	0	52.9447	-501.782	27.5748	0
1311	0	0	1311	1	584.33	350.315	234.015	0	0	71.7649	-108.24	479.685	370.679	8200.02	12466.1	-479.685	0	15.72	16.432	19.3731	0	0	37.5709	-500.547	23.1579	0
1316	0	0	1316	1	505.121	326.382	178.739	0	0	18.0563	84.9512	271.686	368.233	8253.72	12472.2	-271.686	0	12.8524	15.4763	18.232	0	0	47.0257	-498.875	27.6383	0
1320	0	0	1320	1	541.948	307.006	234.942	0	0	44.9851	-19.6212	408.118	443.526	8226.8	12477.1	-408.118	0	17.0349	17.0765	18.3637	0	0	62.1761	-513.025	25.5917	0
1323	0	0	1323	1	414.368	236.721	177.647	0	0	160.945	-7.56818	514.189	246.451	8210.5	12465.1	-514.189	0	10.2837	15.6333	18.0593	0	0	33.1668	-489.48	36.4661	0
1325	0	0	1325	1	537.922	277.187	260.735	0	0	35.193	29.1373	245.943	354.771	8336.25	12428.4	-245.943	0	12.2498	15.4326	16.8662	0	0	33.5551	-488.536	24.997	0
1330	0	0	1330	1	545.89	310.118	235.772	0	0	90.7051	22.7301	268.361	480.254	8280.74	12434.8	-268.361	0	16.6696	15.5841	17.1547	0	0	37.8321	-495.484	24.6206	0
1332	0	0	1332	1	430.46	290.804	139.656	0	0	87.5788	103.023	450.415	281.372	8184.2	12454.1	-450.415	0	10.9226	14.8045	16.8015	0	0	25.7855	-480.971	33.6708	0
1333	0	0	1333	1	429.054	251.414	177.64	0	0	128.096	-97.7548	181.345	409.105	8343	12256.3	-181.345	0	14.3434	15.4834	17.0296	0	0	38.9954	-493.803	34.2247	0
1336	0	0	1336	1	423.217	245.06	178.157	0	0	-27.8353	51.4978	335.571	324.421	8199.96	12406	-335.571	0	11.8786	15.7295	17.4541	0	0	39.3751	-493.548	35.1826	0
1337	0	0	1337	1	375.698	227.38	148.318	0	0	-18.4832	-41.4075	238.182	362.947	8389.92	12199.9	-238.182	0	12.8413	14.1577	16.2705	0	0	31.3717	-482.533	40.1557	0
1347	0	0	1347	1	539.445	336.859	202.586	0	0	38.5484	60.5062	417.801	490.631	8133.57	12496.7	-417.801	0	18.7043	14.7205	16.706	0	0	39.7652	-492.9	24.6572	0
1349	0	0	1349	1	513.211	319.738	193.472	0	0	50.7859	89.592	398.285	263.039	8320.65	12367.9	-398.285	0	9.85249	16.0902	17.1622	0	0	51.051	-496.882	26.9338	0
1352	0	0	1352	1	493.011	315.463	177.547	0	0	30.2742	43.0927	368.507	430.091	8341.17	12314.7	-368.507	0	15.8677	14.8673	17.9857	0	0	38.9162	-494.599	28.2895	0
1356	0	0	1356	1	601.018	343.419	257.599	0	0	25.9613	-15.275	296.336	548.019	8245.82	12472.8	-296.336	0	19.5532	15.7794	17.6958	0	0	31.9593	-496.359	21.7987	0
1358	0	0	1358	1	557.07	377.74	179.33	0	0	102.782	-43.2927	352.817	469.583	8169	12500.8	-352.817	0	17.3881	15.9571	18.9208	0	0	41.9237	-502.395	24.4771	0
1359	0	0	1359	1	478	305.556	172.444	0	0	2.40228	74.0455	135.408	243.391	8269.38	12383.5	-135.408	0	8.19712	16.2025	18.7364	0	0	41.4853	-496.841	30.2601	0
1360	0	0	1360	1	477.312	305.65	171.662	0	0	16.5913	8.8295	240.949	385.899	8155.53	12448.7	-240.949	0	13.3829	16.3731	17.6381	0	0	26.8372	-491.47	30.0238	0
1364	0	0	1364	1	473.261	299.878	173.382	0	0	52.4493	52.9906	281.998	325.34	8318.99	12404.5	-281.998	0	11.3542	16.1752	18.1994	0	0	44.9696	-499.689	30.4975	0
1365	0	0	1365	1	528.241	289.115	239.126	0	0	-78.4625	72.7143	366.123	395.454	8250.58	12384.8	-366.123	0	15.0897	14.674	17.0528	0	0	51.6079	-496.566	25.4414	0
1368	0	0	1368	1	536.076	292.982	243.094	0	0	-18.4166	-55.2831	290.052	376.17	8389.86	12213.8	-290.052	0	13.6984	14.7164	17.8205	0	0	46.339	-495.778	25.1468	0
1369	0	0	1369	1	474.03	302.9	171.13	0	0	4.02409	159.303	387.314	392.305	8168.1	12597.2	-387.314	0	14.8073	15.3566	17.8997	0	0	39.2069	-494.573	30.0231	0
1370	0	0	1370	1	384.191	207.791	176.401	0	0	77.3274	48.243	257.521	238.613	8194.45	12508.9	-257.521	0	8.22609	15.0058	17.4692	0	0	39.3825	-489.417	39.9836	0
1372	0	0	1372	1	439.567	288.724	150.844	0	0	35.091	63.4048	101.3	297.226	8436.01	12194.8	-101.3	0	9.91235	15.8464	18.2237	0	0	50.5958	-500.508	33.6979	0
1377	0	0	1377	1	417.895	269.778	148.116	0	0	-11.119	99.7552	438.512	318.128	8183.24	12557.1	-438.512	0	12.4503	15.2461	17.6681	0	0	29.5385	-488.307	35.6773	0
1380	0	0	1380	1	491.036	305.695	185.341	0	0	98.4496	55.9438	508.155	335.173	8173.33	12501.2	-508.155	0	13.6647	14.4023	17.5308	0	0	35.0569	-487.85	28.1437	0
1381	0	0	1381	1	449.544	272.599	176.945	0	0	-29.2887	90.9045	235.932	317.827	8301.07	12266.9	-235.932	0	11.0808	14.6196	17.7712	0	0	34.5297	-488.667	31.9669	0
1383	0	0	1383	1	451.737	280.589	171.148	0	0	28.9518	73.2669	422.64	362.294	8143.17	12583.6	-422.64	0	13.8741	14.4441	16.9534	0	0	35.6253	-487.791	31.388	0
1388	0	0	1388	1	393.894	250.384	143.509	0	0	34.9733	1.82879	227.202	208.703	8236.81	12455.7	-227.202	0	7.18777	15.5143	18.7119	0	0	29.3559	-488.023	39.4443	0
1389	0	0	1389	1	463.085	269.55	193.535	0	0	31.0943	49.137	226.519	332.886	8340.35	12308.7	-226.519	0	11.4024	16.41	17.5577	0	0	33.5745	-493.119	31.3041	0
1391	0	0	1391	1	537.409	294.521	242.887	0	0	50.804	167.535	441.291	334.067	8220.98	12489.3	-441.291	0	13.0102	15.4035	15.979	0	0	38.0569	-487.904	24.7866	0
1393	0	0	1393	1	461.701	326.988	134.713	0	0	43.8148	29.4275	548.683	358.187	8227.97	12428.1	-548.683	0	15.2748	15.2695	17.1526	0	0	35.5631	-490.542	30.851	0
1394	0	0	1394	1	359.23	204.374	154.856	0	0	19.4691	99.2147	289.68	222.927	8252.31	12457.9	-289.68	0	7.84662	14.9304	17.6067	0	0	32.9324	-485.82	44.0742	0
1399	0	0	1399	1	363.609	156.999	206.61	0	0	54.0938	152.432	309.489	226.179	8317.35	12404.7	-309.489	0	8.04526	15.6226	18.3085	0	0	27.5414	-487.166	44.1411	0
1405	0	0	1405	1	457.25	262.124	195.126	0	0	54.1522	18.6163	209.004	338.143	8416.95	12239.6	-209.004	0	11.5189	16.3988	16.8136	0	0	37.5095	-493.148	31.5865	0
1410	0	0	1410	1	535.167	309.351	225.816	0	0	65.4052	-20.8012	306.255	477.472	8306.04	12279	-306.255	0	17.0652	16.3334	17.7931	0	0	39.3852	-499.727	25.6742	0
1413	0	0	1413	1	367.813	221.184	146.629	0	0	-196.638	191.87	258.319	234.905	8468.42	12166	-258.319	0	9.43566	15.728	17.5638	0	0	37.5517	-490.517	43.0688	0
1416	0	0	1416	1	472.247	282.723	189.524	0	0	24.7092	5.89033	127.973	285.358	8346.73	12252.3	-127.973	0	9.59979	16.1768	18.1518	0	0	36.899	-494.207	30.5737	0
1418	0	0	1418	1	390.533	257.621	132.911	0	0	24.7279	60.7785	320.432	330.151	8147.39	12496.4	-320.432	0	11.8022	15.188	17.0589	0	0	26.7153	-485.04	38.9607	0
1419	0	0	1419	1	346.509	202.481	144.028	0	0	-19.5799	154.822	168.597	230.593	8191.7	12502	-168.597	0	7.93027	15.5255	17.7772	0	0	32.2632	-487.957	46.9708	0
1421	0	0	1421	1	532.435	304.181	228.254	0	0	32.4184	39.2676	560.419	369.768	8239.36	12418.2	-560.419	0	15.9377	15.6376	17.5617	0	0	20.8867	-485.891	25.5898	0
1422	0	0	1422	1	456.857	236.502	220.355	0	0	122.735	13.7564	469.26	337.121	8248.71	12443.7	-469.26	0	13.415	14.0543	16.6368	0	0	30.3242	-482.686	30.6324	0
1423	0	0	1423	1	371.586	200.068	171.518	0	0	-28.8075	12.6549	264.196	375.107	8300.59	12345.2	-264.196	0	13.2846	15.341	17.4731	0	0	19.3152	-483.877	42.1536	0
1428	0	0	1428	1	334.09	176.408	157.683	0	0	67.6299	55.0687	202.729	237.344	8303.81	12302.8	-202.729	0	8.03622	14.2324	16.5372	0	0	23.8643	-476.195	47.7619	0
1430	0	0	1430	1	462.247	214.597	247.65	0	0	42.0052	44.9456	173.701	368.737	8229.78	12512.2	-173.701	0	12.4308	14.3564	16.8794	0	0	28.6328	-483.816	30.3455	0
1433	0	0	1433	1	422.048	280.798	141.25	0	0	-16.2054	-5.97427	492.333	358.036	8287.99	12363.8	-492.333	0	14.8779	14.6175	17.4583	0	0	32.1706	-487.877	34.7946	0
1435	0	0	1435	1	526.114	291.952	234.163	0	0	107.677	142.533	201.516	411.987	8263.76	12414.6	-201.516	0	14.0194	14.211	17.2478	0	0	31.8555	-486.364	25.4878	0
1443	0	0	1443	1	540.448	334.164	206.284	0	0	124.428	46.4072	241.241	399.317	8247.01	12411.1	-241.241	0	13.692	14.9583	16.6537	0	0	42.9956	-492.417	24.6504	0
1444	0	0	1444	1	369.647	230.309	139.339	0	0	5.866	70.3029	204.178	224.646	8265.91	12387.2	-204.178	0	7.67482	14.551	16.6741	0	0	49.7075	-489.766	41.5552	0
1445	0	0	1445	1	291.003	172.467	118.536	0	0	91.4295	73.4997	237.483	211.983	8280.01	12483.7	-237.483	0	7.24472	12.9057	16.3547	0	0	30.4982	-474.08	57.0023	0
1449	0	0	1449	1	455.466	266.614	188.852	0	0	20.024	48.8771	203.88	361.38	8251.76	12408.6	-203.88	0	12.3165	14.8244	16.3879	0	0	35.4738	-487.122	30.9857	0
1451	0	0	1451	1	331.274	187.765	143.509	0	0	-98.2136	-34.1166	447.215	167.446	8170.67	12491.6	-447.215	0	7.02058	14.3268	16.7144	0	0	27.3221	-477.145	48.5448	0
1478	0	0	1478	1	443.188	272.605	170.582	0	0	31.8044	24.6082	444.739	363.455	8239.98	12333.2	-444.739	0	14.2369	14.2383	16.7379	0	0	34.209	-485.342	32.0618	0
1489	0	0	1489	1	302.701	191.607	111.094	0	0	-10.8118	74.9847	320.726	153.448	8182.93	12482.2	-320.726	0	5.53094	14.1645	16.6003	0	0	22.536	-473.265	55.181	0
1496	0	0	1496	1	457.243	281.023	176.22	0	0	39.6521	14.155	221.744	430.363	8232.13	12443.3	-221.744	0	14.7537	14.7118	17.5593	0	0	28.4443	-487.942	31.1858	0
1497	0	0	1497	1	329.613	205.914	123.699	0	0	-0.123888	74.659	397.316	272.976	8271.9	12382.8	-397.316	0	10.3273	14.3029	17.6335	0	0	26.4825	-482.134	49.4916	0
1504	1	0	4	1	296.798	204.015	92.7831	0	0	16.1338	-36.248	416.871	175.495	8454.97	12194.8	-416.871	0	7.50078	13.2309	13.8208	0	0	29.2066	-465.13	37.7796	1
1540	1	0	40	1	306.71	179.919	126.791	0	0	106.222	99.5328	358.983	225.466	8564.2	12258.3	-358.983	0	9.18881	10.3846	11.4379	0	0	39.6057	-451.476	33.4821	1
1557	1	0	57	1	321.085	158.354	162.731	0	0	56.1158	74.8667	360.556	157.28	8116	12183.3	-360.556	0	6.41495	10.7275	12.112	0	0	23.1959	-446.144	31.9734	1
1609	1	0	109	1	329.21	162.23	166.981	0	0	36.3319	88.2847	-23.9094	169.437	8634.09	12169.9	23.9094	0	6.61406	10.8514	10.7956	0	0	20.1147	-440.184	30.4343	1
1681	1	0	181	1	226.957	137.489	89.4685	0	0	77.3245	27.8081	540.549	125.51	8493.44	12130.7	-540.549	0	5.62389	9.80734	10.1073	0	0	21.9997	-431.584	48.7031	1
1696	1	0	196	1	324.985	183.953	141.033	0	0	23.2158	20.5971	164.687	165.642	8647.2	12137.9	-164.687	0	6.48706	9.32445	9.80128	0	0	25.9669	-431.08	29.828	1
1702	1	0	202	1	296.306	188.578	107.728	0	0	50.7758	-3.47574	351.907	252.903	8320.66	11962.7	-351.907	0	10.3853	9.30309	9.62598	0	0	33.5942	-437.529	33.5155	1
1704	1	0	204	1	258.221	170.366	87.8553	0	0	-11.9562	4.12524	418.487	137.049	8782.04	12154.4	-418.487	0	5.83292	9.19839	9.84263	0	0	34.8067	-434.091	40.2485	1
1715	1	0	215	1	298.892	166.891	132.001	0	0	15.9819	58.4945	326.068	139.876	8355.46	11900.7	-326.068	0	5.67318	9.03075	9.29447	0	0	37.1776	-430.486	32.821	1
1755	1	0	255	1	246.818	150.487	96.3316	0	0	81.4878	78.5936	358.954	120.344	8190.29	12777.5	-358.954	0	4.90055	8.55708	8.74668	0	0	30.2508	-421.43	41.4228	1
1756	1	0	256	1	235.548	147.651	87.8968	0	0	59.2816	37.8455	430.774	145.859	8611.14	11921.4	-430.774	0	6.13286	8.87548	8.88631	0	0	25.6857	-423.653	44.464	1
1769	1	0	269	1	295.867	167.405	128.462	0	0	103.354	180.585	327.637	157.432	8467.41	12376.6	-327.637	0	6.43284	8.74844	9.01453	0	0	35.5383	-429.059	32.954	1
1797	1	0	297	1	229.212	138.479	90.7323	0	0	4.27612	64.4355	343.333	125.038	8765.8	12094.1	-343.333	0	5.10862	8.49404	8.5443	0	0	32.8992	-422.916	45.4732	1
1799	1	0	299	1	229.629	117.485	112.145	0	0	-35.7887	44.612	155.941	130.236	8207.91	12014.2	-155.941	0	5.14052	8.56074	9.17687	0	0	30.0803	-424.421	45.9772	1
1803	1	0	303	1	323.786	196.125	127.661	0	0	44.4887	139.976	313.202	155.118	8725.59	12018.5	-313.202	0	6.26963	8.94352	9.26971	0	0	31.6499	-428.662	29.5621	1
1811	1	0	311	1	259.8	139.78	120.019	0	0	-21.5039	46.0772	335.9	184.553	8791.58	12112.4	-335.9	0	7.57678	9.21184	9.13067	0	0	32.2508	-430.84	39.4434	1
1812	1	0	312	1	256.082	110.293	145.789	0	0	52.0743	110.985	185.273	163.1	8817.67	12147.2	-185.273	0	6.39206	9.37138	8.36343	0	0	31.6724	-426.576	39.7479	1
1842	1	0	342	1	186.271	99.1081	87.1627	0	0	-55.5995	58.581	292.795	101.357	8227.72	12099.9	-292.795	0	4.14791	8.56878	8.92133	0	0	24.7714	-419.708	60.8922	1
1848	1	0	348	1	305.769	147.26	158.508	0	0	38.4626	-6.73889	-54.9009	150.624	8432.64	12165.3	54.9009	0	5.93123	8.2865	7.95623	0	0	35.2871	-419.449	30.8221	1
1850	1	0	350	1	278.527	104.207	174.319	0	0	9.69898	38.0785	65.5008	177.913	8660.72	12220.1	-65.5008	0	6.91123	8.70347	8.50147	0	0	22.1725	-420.856	35.299	1
1870	1	0	370	1	253.238	152.269	100.968	0	0	31.3734	86.2794	281.728	143.93	8340.07	11872.9	-281.728	0	5.75094	7.69263	8.1274	0	0	28.751	-413.657	38.9505	1
1890	1	0	390	1	221.524	105.598	115.926	0	0	91.1712	59.3705	435.525	111.369	8678.91	11999.5	-435.525	0	4.67638	8.39254	8.47943	0	0	23.4074	-416.517	47.4396	1
1926	1	0	426	1	244.229	127.635	116.594	0	0	99.7023	90.7994	267.736	139.175	8670.38	12267	-267.736	0	5.53221	8.16413	7.58071	0	0	35.5336	-417.066	40.7679	1
1934	1	0	434	1	314.23	141.133	173.097	0	0	70.3859	68.3975	308.362	163.868	8699.69	11990.5	-308.362	0	6.57577	7.44965	7.2865	0	0	34.7588	-412.036	29.0613	1
1971	1	0	471	1	241.124	156.882	84.2421	0	0	56.0252	14.9738	270.738	137.36	8116.09	12243.2	-270.738	0	5.48494	7.6978	8.14533	0	0	31.0943	-414.805	41.5378	1
2004	1	0	504	1	221.592	126.289	95.3028	0	0	45.446	61.4866	417.015	143.703	8425.65	11997.4	-417.015	0	5.99857	7.42267	7.39387	0	0	27.5637	-407.546	45.4508	1
2059	1	0	559	1	250.62	143.678	106.942	0	0	-95.3943	52.8286	437.274	136.762	8765.81	12105.7	-437.274	0	6.02821	6.61636	7.5958	0	0	33.9989	-405.875	38.2546	1
2067	1	0	567	1	223.657	120.416	103.241	0	0	26.3074	10.3897	153.05	123.214	8743.77	12247.8	-153.05	0	4.82239	7.94124	8.16637	0	0	29.6387	-413.719	46.1141	1
2104	1	0	604	1	227.857	121.714	106.142	0	0	9.53419	50.0679	378.018	115.363	8660.89	12008.8	-378.018	0	4.77029	6.95892	7.48643	0	0	29.4612	-404.409	43.4765	1
2115	1	0	615	1	243.341	129.811	113.53	0	0	-16.5844	-34.6265	294.714	119.547	8687	12193.1	-294.714	0	4.91165	7.21243	7.21679	0	0	19.145	-400.014	39.9254	1
2153	1	0	653	1	203.653	102.125	101.528	0	0	-5.54535	71.6117	9.95706	126.04	8675.97	12186.6	-9.95706	0	4.91087	6.84189	7.47813	0	0	31.8289	-405.033	50.2358	1
2165	1	0	665	1	297.849	151.415	146.434	0	0	42.6131	97.6528	293.889	181.933	8428.49	12060.9	-293.889	0	7.28697	6.42361	7.37972	0	0	29.015	-403.839	30.5552	1
2186	1	0	686	1	255.291	139.115	116.177	0	0	0.946596	17.625	349.261	134.602	8270.83	12140.9	-349.261	0	5.54037	6.91442	7.08177	0	0	35.5495	-404.804	37.2316	1
2261	1	0	761	1	222.017	148.821	73.1956	0	0	-51.3939	44.2399	272.99	111.117	8721.81	12014.6	-272.99	0	4.51848	6.57511	6.72325	0	0	26.5038	-394.044	43.8869	1
2293	1	0	793	1	207.608	88.1638	119.444	0	0	33.0068	8.54349	64.7115	109.071	8637.41	12249.6	-64.7115	0	4.23875	6.93848	6.55468	0	0	23.5139	-395.466	48.0824	1
2294	1	0	794	1	230.987	114.236	116.751	0	0	70.643	2.14863	224.361	157.019	8500.12	12156.4	-224.361	0	6.21228	6.18978	6.95891	0	0	27.3792	-397.763	41.5577	1
2353	1	0	853	1	263.898	155.6	108.298	0	0	40.6257	46.5052	331.034	145.444	8629.79	12112	-331.034	0	5.89308	6.93265	6.64033	0	0	20.1715	-396.617	35.4112	1
2374	1	0	874	1	319.584	145.464	174.12	0	0	-17.3635	72.8479	145.071	267.958	8687.78	12185.3	-145.071	0	10.5115	6.81485	7.04738	0	0	32.0415	-411.038	28.0557	1
2386	1	0	886	1	257.226	116.889	140.337	0	0	2.45458	61.234	180.38	162.154	8667.97	12196.9	-180.38	0	6.36764	6.18526	6.15313	0	0	36.1411	-395.089	35.698	1
2395	1	0	895	1	220.381	128.883	91.498	0	0	56.39	110.35	93.494	122.417	8514.37	12347.1	-93.494	0	4.75914	6.6576	6.22717	0	0	21.6492	-391.223	43.9007	1
2422	1	0	922	1	182.545	97.7382	84.8067	0	0	18.5419	112.616	347.765	100.528	7954.26	12245.2	-347.765	0	4.10552	7.0632	7.69267	0	0	46.0025	-411.734	58.7545	1
2424	1	0	924	1	187.635	116.829	70.806	0	0	69.26	22.3037	248.332	115.653	8401.84	12335.5	-248.332	0	4.58644	6.8065	7.14052	0	0	32.5266	-402.877	55.5431	1
2438	1	0	938	1	232.244	141.287	90.9572	0	0	34.2816	10.8305	310.326	122.261	8735.8	12147.7	-310.326	0	4.94849	6.55134	6.90073	0	0	26.4691	-396.889	41.5507	1
2456	1	0	956	1	213.981	119.902	94.0798	0	0	30.7236	107.764	513.08	119.328	8041.74	12050.8	-513.08	0	5.24576	5.97371	6.1076	0	0	40.261	-392.273	44.7789	1
2469	1	0	969	1	289.19	170.26	118.93	0	0	-9.04806	148.541	556.497	229.604	8081.51	12607.9	-556.497	0	10.5146	5.60979	6.83129	0	0	34.564	-400.339	30.9138	1
2493	1	0	993	1	238.202	139.83	98.3718	0	0	-3.69323	122.652	373.253	132.728	8474.79	12035.9	-373.253	0	5.49585	6.86987	6.39699	0	0	36.5594	-400.215	40.0687	1
2524	1	0	1024	1	214.068	133.07	80.998	0	0	18.5571	187.032	160.888	120.19	8651.86	12469.8	-160.888	0	4.77944	6.71021	6.76684	0	0	32.6559	-399.74	46.1894	1
2526	1	0	1026	1	210.524	147.881	62.6424	0	0	19.1223	52.3821	438.136	140.883	8750.96	12006.5	-438.136	0	5.96572	6.61558	6.22863	0	0	31.4068	-395.897	46.526	1
2550	1	0	1050	1	227.318	138.989	88.3291	0	0	-6.53719	147.941	435.21	143.845	7979.34	12010.6	-435.21	0	6.13138	5.11516	6.053	0	0	40.4514	-386.301	40.5996	1
2562	1	0	1062	1	241.494	144.96	96.5337	0	0	26.871	35.5788	159.239	154.665	8145.25	12621.2	-159.239	0	6.04259	5.87673	5.75809	0	0	47.6592	-394.919	38.0642	1
2568	1	0	1068	1	205.021	107.31	97.7114	0	0	89.1911	-71.0193	533.55	108.355	8780.55	12129.9	-533.55	0	4.99302	5.78445	6.73323	0	0	49.4742	-397.859	47.7511	1
2570	1	0	1070	1	213.273	132.931	80.342	0	0	-72.6538	57.9201	354.883	133.386	8344.43	12598.9	-354.883	0	5.60872	5.86072	6.15877	0	0	43.868	-395.437	44.902	1
2580	1	0	1080	1	211.137	132.599	78.5377	0	0	91.6887	2.06798	410.7	142.416	8778.05	12156.5	-410.7	0	5.9652	6.41795	6.39489	0	0	30.2726	-394.269	46.3244	1
2597	1	0	1097	1	250.419	133.831	116.589	0	0	26.2466	11.8469	221.499	136.315	8644.17	12346	-221.499	0	5.396	6.59687	6.71926	0	0	26.5639	-396.291	37.6464	1
2603	1	0	1103	1	243.465	104.352	139.113	0	0	12.7418	60.4792	234.441	128.812	8757.34	12297.4	-234.441	0	5.10171	6.11145	6.38589	0	0	52.7846	-399.727	38.3634	1
2604	1	0	1104	1	284	110.645	173.356	0	0	12.7729	-9.8935	33.3738	187.565	8856.97	12068.8	-33.3738	0	7.3198	5.87396	6.12994	0	0	46.2978	-397.193	31.3867	1
2620	1	0	1120	1	244.967	140.096	104.871	0	0	-39.7589	94.6811	437.998	145.16	8012.56	12163.5	-437.998	0	6.23211	5.94968	6.05678	0	0	33.2252	-391.002	37.6849	1
2628	1	0	1128	1	211.517	112.688	98.8287	0	0	66.0932	3.2774	367.657	107.869	8006.37	12454.2	-367.657	0	4.44336	6.29082	6.68953	0	0	21.2474	-390.665	46.3868	1
2635	1	0	1135	1	242.255	129.378	112.877	0	0	39.2437	57.7606	334.994	153.155	8631.18	12300.1	-334.994	0	6.20915	6.03433	6.15587	0	0	35.2116	-394.171	38.3605	1
2646	1	0	1146	1	235.318	149.245	86.0725	0	0	7.58653	-73.206	-1.45536	127.535	8662.83	12032.4	1.45536	0	5.07266	5.98516	5.75481	0	0	36.0052	-389.342	39.4041	1
2653	1	0	1153	1	230.569	116.274	114.295	0	0	104.046	33.349	370.186	134.539	7968.41	12125.2	-370.186	0	5.51856	5.53728	6.5374	0	0	27.671	-388.031	40.6867	1
2671	1	0	1171	1	201.529	98.3011	103.228	0	0	-112.788	148.811	19.966	107.899	8484.23	12109.4	-19.966	0	4.38181	5.96513	6.01502	0	0	42.2213	-392.533	48.2436	1
2715	1	0	1215	1	267.762	117.859	149.903	0	0	86.7531	130.13	269.854	132.493	8782.99	12227.7	-269.854	0	5.28407	6.24884	6.56873	0	0	51.1846	-402.953	34.2735	1
2754	1	0	1254	1	208.961	112.536	96.4246	0	0	-135.615	-48.3976	200.074	141.668	8706.38	12206.9	-200.074	0	6.00106	5.77716	6.37767	0	0	29.0902	-390.492	46.2242	1
2770	1	0	1270	1	225.655	116.34	109.315	0	0	3.97343	97.7629	205.005	122.971	8666.45	12359.7	-205.005	0	4.85246	5.73964	6.237	0	0	39.1506	-391.245	41.7479	1
2785	1	0	1285	1	272.136	157.586	114.551	0	0	16.0278	1.29913	145.77	164.04	8754.05	12256.9	-145.77	0	6.42993	6.39619	6.26042	0	0	29.7189	-395.369	33.4895	1
2785	1	0	1285	1	220.368	118.96	101.408	0	0	-22.4695	82.636	269.78	115.736	8094.93	12175.5	-269.78	0	4.65605	5.9679	6.00187	0	0	34.2357	-389.249	43.0243	1
2786	1	0	1286	1	313.011	160.089	152.921	0	0	-26.0301	-2.96063	223.988	175.095	8596.79	12261.1	-223.988	0	7.01906	6.46729	6.96851	0	0	39.5253	-404.542	28.5735	1
2834	1	0	1334	1	257.939	113.933	144.006	0	0	60.3354	12.0928	305.766	143.432	8809.4	12146.4	-305.766	0	5.78393	6.34392	6.37232	0	0	37.7529	-398.137	35.8423	1
2842	1	0	1342	1	256.107	148.166	107.941	0	0	116.299	1.28966	423.46	150.938	8753.44	12157.2	-423.46	0	6.36406	5.50945	6.06031	0	0	35.2983	-388.983	35.3317	1
2927	1	0	1427	1	265.235	141.265	123.969	0	0	47.2705	60.7157	20.6119	128.926	8722.81	12197.5	-20.6119	0	4.99878	6.49681	6.13386	0	0	43.8052	-398.283	34.5552	1
2933	1	0	1433	1	256.02	178.372	77.6482	0	0	-13.5543	18.4578	238.338	138.304	8584.32	11940.7	-238.338	0	5.52775	6.8036	6.99072	0	0	34.6791	-403.864	36.9518	1
2935	1	0	1435	1	224.516	123.814	100.702	0	0	49.9196	-14.0951	-8.58242	127.15	8520.84	11973.3	8.58242	0	4.97185	6.8042	6.65663	0	0	35.9522	-401.854	43.4102	1
2987	1	0	1487	1	215.59	98.739	116.851	0	0	42.1842	102.147	148.138	139.979	8727.9	12355.4	-148.138	0	5.45979	5.74297	5.62812	0	0	37.0558	-387.306	43.6342	1
3000	2	0	0	1	616.77	299.973	316.797	0	0	77.2844	60.7758	155.664	641.013	8493.48	12197.4	-155.664	0	30.3039	16.489	14.6334	0	0	42.7624	-497.629	12.0308	2
3001	2	0	1	1	619.045	435.423	183.622	0	0	27.3516	59.907	306.243	458.247	8244.43	12397.6	-306.243	0	24.1636	17.5092	15.1809	0	0	52.2697	-501.66	12.1042	2
3002	2	0	2	1	551.051	317.772	233.278	0	0	113.045	-17.223	210.643	516.273	8457.72	12275.4	-210.643	0	25.5528	17.2924	14.6173	0	0	52.349	-501.71	13.8865	2
3003	2	0	3	1	521.815	272.445	249.37	0	0	-16.3567	18.747	187.151	331.61	8288.14	12239.4	-187.151	0	16.0994	17.6565	14.942	0	0	46.5165	-495.381	14.9403	2
3004	2	0	4	1	490.121	273.404	216.717	0	0	76.0293	20.0208	324.927	395.454	8395.07	12238.2	-324.927	0	21.2136	16.5371	14.7848	0	0	35.7156	-487.793	16.0066	2
3005	2	0	5	1	376.427	239.829	136.598	0	0	93.096	-20.3263	147.228	229.115	8378	12278.5	-147.228	0	10.9217	17.855	15.2859	0	0	37.3893	-489.654	22.8549	2
3006	2	0	6	1	512.976	304.002	208.974	0	0	37.4521	37.0822	279.333	456.422	8433.65	12221.1	-279.333	0	23.5796	16.7778	14.3799	0	0	24.4022	-483.969	15.0932	2
3007	2	0	7	1	605.153	326.606	278.547	0	0	32.7441	79.9316	204.283	586.2	8438.36	12178.2	-204.283	0	28.4695	16.4579	14.03	0	0	43.348	-493.814	12.2539	2
3008	2	0	8	1	726.744	414.362	312.381	0	0	35.4814	-14.4625	245.758	677.887	8435.62	12173	-245.758	0	34.3728	17.0867	14.7624	0	0	40.499	-499.653	9.92032	2
3009	2	0	9	1	517.838	254.052	263.786	0	0	11.3782	36.1272	68.7133	391.315	8459.72	12122.4	-68.7133	0	17.9402	16.9048	15.2088	0	0	36.105	-491.024	15.0351	2
3010	2	0	10	1	610.942	368.921	242.021	0	0	2.74659	-21.7199	190.903	455.327	8368.69	12180.2	-190.903	0	22.2677	17.0136	14.0017	0	0	27.3932	-484.372	12.1536	2
3011	2	0	11	1	547.334	300.96	246.374	0	0	-8.57413	47.0742	228.411	454.687	8479.67	12211.1	-228.411	0	22.6219	17.398	14.8873	0	0	38.5179	-493.988	14.0446	2
3012	2	0	12	1	360.875	166.688	194.187	0	0	63.3863	63.1004	75.9311	227.716	8507.37	12095.4	-75.9311	0	10.4384	17.0995	14.9797	0	0	21.667	-479.203	23.9207	2
3013	2	0	13	1	484.549	244.251	240.297	0	0	67.5117	-23.8662	127.596	432.199	8403.59	12182.4	-127.596	0	20.4091	17.2567	13.9643	0	0	30.6423	-486.356	16.2081	2
3014	2	0	14	1	461.667	244.266	217.402	0	0	221.25	-160.184	528.226	271.464	8249.85	12418.4	-528.226	0	19.3384	17.4248	16.5737	0	0	58.5772	-502.09	17.6654	2
3016	2	0	16	1	447.742	233.45	214.292	0	0	30.5845	29.559	384.036	244.643	8241.2	12427.9	-384.036	0	13.746	17.504	15.9634	0	0	44.8461	-495.586	18.2888	2
3017	2	0	17	1	478.359	261.84	216.519	0	0	122.052	11.6896	343.74	326.235	8249.39	12445.8	-343.74	0	17.815	16.5201	15.7598	0	0	42.4713	-492.564	16.6418	2
3018	2	0	18	1	519.219	331.459	187.76	0	0	69.5452	0.441646	328.064	445.564	8401.56	12158.1	-328.064	0	24.052	16.6444	13.8898	0	0	33.8234	-485.946	14.7905	2
3020	2	0	20	1	552.983	349.412	203.571	0	0	81.1834	3.9891	216.855	480.023	8389.92	12254.2	-216.855	0	23.6952	16.2742	14.4083	0	0	44.3126	-492.923	13.7053	2
3021	2	0	21	1	574.139	411.019	163.12	0	0	115.771	-6.29596	336.604	561.55	8355.33	12264.5	-336.604	0	30.6065	16.4792	14.1368	0	0	60.3869	-502.05	13.0783	2
3022	2	0	22	1	493.107	246.161	246.945	0	0	51.4255	-85.9237	251.516	361.362	8419.68	12244.4	-251.516	0	18.8541	17.5427	14.7957	0	0	37.335	-490.943	16.0083	2
3023	2	0	23	1	458.868	252.329	206.539	0	0	88.0459	18.3768	237.326	383.179	8383.05	12239.8	-237.326	0	19.1695	17.2865	14.2875	0	0	37.8069	-489.192	17.4201	2
3024	2	0	24	1	504.127	237.335	266.792	0	0	40.9102	49.3828	86.1629	333.474	8430.19	12208.8	-86.1629	0	15.3399	16.4232	14.703	0	0	48.8931	-493.081	15.4265	2
3026	2	0	26	1	441.723	253.777	187.946	0	0	-34.5621	45.3133	337.92	313.253	8306.34	12312.5	-337.92	0	17.1425	16.4114	14.2464	0	0	43.1055	-487.433	18.1488	2
3028	2	0	28	1	505.281	240.357	264.924	0	0	37.1821	50.9117	45.6148	421.042	8533.58	12207.3	-45.6148	0	19.1377	16.2405	14.5339	0	0	34.7866	-487.09	15.3389	2
3029	2	0	29	1	608.085	354.779	253.306	0	0	68.6825	88.6027	244.397	507.025	8502.08	12169.6	-244.397	0	25.339	16.7208	14.3438	0	0	50.7765	-497.623	12.2321	2
3030	2	0	30	1	503.865	325.282	178.583	0	0	-3.16658	56.8162	239.057	477.693	8474.27	12201.4	-239.057	0	23.9283	16.1527	14.3645	0	0	47.0717	-493.538	15.3601	2
3031	2	0	31	1	545.694	362.569	183.125	0	0	100.214	-6.20243	305.131	529.244	8370.89	12264.4	-305.131	0	28.1309	17.0943	14.6588	0	0	67.7408	-508.427	14.041	2
3032	2	0	32	1	542.62	335.153	207.467	0	0	46.0309	32.4446	490.119	362.279	8225.75	12425.1	-490.119	0	22.4541	17.5298	14.9556	0	0	55.2179	-499.186	14.2174	2
3033	2	0	33	1	541.144	286.207	254.937	0	0	63.7453	9.17469	342.21	493.92	8307.7	12348.7	-342.21	0	26.9035	14.9974	14.6264	0	0	33.8568	-484.964	13.9674	2
3034	2	0	34	1	570.677	342.458	228.219	0	0	86.5346	-58.6152	284.09	541.648	8384.57	12217.1	-284.09	0	28.7293	15.8553	14.8185	0	0	37.5952	-491.323	13.1881	2
3035	2	0	35	1	477.319	288.663	188.655	0	0	65.3592	-1.82585	296.66	378.836	8405.74	12160.3	-296.66	0	19.9636	14.9464	13.591	0	0	38.5319	-479.339	16.1651	2
3036	2	0	36	1	394.572	214.887	179.684	0	0	86.9432	0.735345	522.65	238.832	8184.84	12456.8	-522.65	0	15.3582	16.7804	13.8532	0	0	41.0166	-483.965	20.9629	2
3037	2	0	37	1	358.698	183.52	175.178	0	0	84.7593	63.6542	250.42	221.971	8286.68	12294.2	-250.42	0	11.1621	15.7037	13.8714	0	0	31.976	-476.578	23.5011	2
3038	2	0	38	1	376.1	205.194	170.907	0	0	29.1061	38.8628	314.645	282.159	8441.99	12219.3	-314.645	0	15.0076	16.0156	14.4994	0	0	33.9298	-481.304	22.308	2
3040	2	0	40	1	439.475	203.936	235.538	0	0	-19.5703	-5.56892	235.147	350.616	8391.01	12164.1	-235.147	0	17.7118	16.3474	13.5473	0	0	27.6736	-478.928	18.1332	2
3041	2	0	41	1	449.284	235.699	213.585	0	0	26.0138	27.9596	255.054	354.183	8445.09	12230.2	-255.054	0	17.9677	16.6405	14.2906	0	0	50.5967	-492.364	17.8022	2
3041	2	0	41	1	323.265	124.454	198.812	0	0	-355.97	-294.366	344.311	154.724	8129.45	12652.2	-344.311	0	14.7774	16.3668	14.7448	0	0	26.5822	-476.522	27.4289	2
3042	2	0	42	1	707.914	446.74	261.174	0	0	60.7809	30.5116	287.353	599.517	8410.32	12227.7	-287.353	0	31.1736	17.0971	14.0392	0	0	67.5215	-507.108	10.187	2
3043	2	0	43	1	597.988	332.188	265.799	0	0	30.176	45.8749	258.54	476.031	8440.92	12212.3	-258.54	0	24.1581	16.7197	14.5902	0	0	65.2386	-504.356	12.5075	2
3045	2	0	45	1	430.664	251.767	178.897	0	0	14.0365	79.1163	387.272	242.448	8457.06	12179.1	-387.272	0	13.6153	15.9572	13.5149	0	0	35.8792	-478.158	18.539	2
3046	2	0	46	1	433.712	245.952	187.76	0	0	37.7087	89.9556	301.97	294.422	8433.39	12168.2	-301.97	0	15.434	15.604	14.0694	0	0	24.09	-474.971	18.418	2
3047	2	0	47	1	427.028	227.36	199.668	0	0	-250.384	293.517	611.247	309.758	8223.18	12463	-611.247	0	26.5331	16.2414	15.0984	0	0	34.2665	-484.939	19.0777	2
3047	2	0	47	1	524.286	248.096	276.19	0	0	47.3473	-25.9038	209.19	402.055	8423.75	12184.4	-209.19	0	19.8616	16.2465	14.3817	0	0	56.7008	-496.368	14.632	2
3048	2	0	48	1	503.745	329.094	174.651	0	0	-87.55	187.078	245.599	388.895	8359.33	12270.4	-245.599	0	20.196	16.5039	14.4419	0	0	46.9642	-492.705	15.416	2
3049	2	0	49	1	518.494	343.893	174.6	0	0	38.1682	31.0388	324.404	410.769	8432.93	12227.1	-324.404	0	22.0197	16.9208	15.4006	0	0	36.1138	-491.253	15.0369	2
3050	2	0	50	1	542.819	270.559	272.26	0	0	122.476	14.5135	174.249	430.967	8448.28	12243.7	-174.249	0	20.7566	16.0677	13.8118	0	0	37.4148	-485.555	13.933	2
3051	2	0	51	1	458.132	210.321	247.811	0	0	67.7682	15.8737	88.6572	330.659	8502.99	12242.3	-88.6572	0	15.2787	16.496	13.924	0	0	33.0692	-482.93	17.2869	2
3054	2	0	54	1	495.998	318.529	177.47	0	0	41.5615	31.728	242.202	295.059	8429.54	12226.5	-242.202	0	14.7879	15.0592	13.4454	0	0	45.0158	-482.041	15.407	2
3055	2	0	55	1	428.753	230.566	198.187	0	0	25.3667	30.1089	275.424	373.429	8445.73	12128.4	-275.424	0	19.2661	15.866	13.3439	0	0	33.404	-479.838	18.5976	2
3056	2	0	56	1	460.332	204.224	256.108	0	0	-28.9405	135.77	52.0509	267.878	8500.04	12122.4	-52.0509	0	12.3081	13.7379	13.6276	0	0	47.7081	-477.767	16.7429	2
3058	2	0	58	1	500.582	279.975	220.607	0	0	17.3456	77.8733	150.781	477.981	8453.75	12280	-150.781	0	22.5516	15.8449	14.3187	0	0	58.53	-498.59	15.443	2
3059	2	0	59	1	481.606	302.215	179.391	0	0	52.5773	40.8369	411.887	292.143	8318.86	12317	-411.887	0	16.7451	16.8266	14.0518	0	0	35.7713	-483.806	16.2928	2
3060	2	0	60	1	440.275	278.905	161.37	0	0	56.6437	48.5278	226.132	393.271	8414.46	12209.7	-226.132	0	19.4186	16.7783	13.6223	0	0	30.4438	-482.83	18.1686	2
3061	2	0	61	1	533.016	290.778	242.239	0	0	42.3713	72.4637	321.165	427.03	8329.07	12385	-321.165	0	22.7295	16.3535	14.2477	0	0	46.2818	-492.549	14.3309	2
3062	2	0	62	1	452.402	305.984	146.418	0	0	-32.2285	117.233	352.456	323.184	8304.01	12340.3	-352.456	0	17.8188	16.5879	14.3324	0	0	50.9951	-491.173	17.6458	2
3064	2	0	64	1	501.165	291.703	209.462	0	0	56.6379	-17.8535	392.983	389.446	8314.8	12276	-392.983	0	22.2239	16.7272	13.9751	0	0	44.2558	-488.981	15.4777	2
3065	2	0	65	1	462.671	307.166	155.505	0	0	46.0391	-11.0433	335.932	333.826	8325.4	12269.2	-335.932	0	18.1936	16.2949	13.7516	0	0	49.6404	-489.203	17.0179	2
3066	2	0	66	1	573.974	297.506	276.468	0	0	74.4394	16.2196	205.8	435.14	8197.34	12441.3	-205.8	0	21.2621	15.5651	13.3318	0	0	30.2647	-479.967	12.9182	2
3069	2	0	69	1	430.365	217	213.366	0	0	26.0639	140.99	224.097	298.068	8445.04	12117.2	-224.097	0	14.7213	16.8118	13.7875	0	0	43.8205	-487.402	18.7395	2
3070	2	0	70	1	380.647	255.534	125.112	0	0	36.6701	112.426	434.835	240.052	8235.11	12444.7	-434.835	0	14.0023	16.2771	13.6916	0	0	47.251	-484.993	21.8257	2
3071	2	0	71	1	484.019	273.724	210.295	0	0	142.599	40.5935	220.613	381.16	8428.16	12217.6	-220.613	0	18.8965	15.1676	14.0794	0	0	39.2673	-483.255	15.9847	2
3072	2	0	72	1	387.169	189.942	197.227	0	0	76.3711	61.2742	297.819	228.41	8494.39	12097.2	-297.819	0	11.9358	16.8672	14.3923	0	0	31.9058	-481.153	21.6253	2
3073	2	0	73	1	402.772	212.606	190.166	0	0	16.7508	58.4113	207.949	287.174	8454.35	12199.8	-207.949	0	14.013	15.5125	13.8656	0	0	24.4896	-474.231	20.1861	2
3074	2	0	74	1	519.955	307.92	212.035	0	0	-38.23	12.7588	166.885	399.999	8409.67	12145.8	-166.885	0	19.2931	15.5972	13.7814	0	0	37.3792	-483.44	14.6373	2
3075	2	0	75	1	404.596	220.558	184.038	0	0	52.4555	-21.1418	199.297	284.622	8418.65	12279.3	-199.297	0	13.9465	15.5906	13.1862	0	0	37.2727	-478.268	19.9427	2
3077	2	0	77	1	463.471	189.12	274.351	0	0	20.9979	54.1667	189.854	374.478	8450.1	12204	-189.854	0	18.0553	15.3677	13.438	0	0	37.0469	-480.751	16.8046	2
3078	2	0	78	1	627.614	294.679	332.935	0	0	24.2434	47.6897	69.0745	656.538	8446.86	12210.5	-69.0745	0	30.0545	15.4107	13.2564	0	0	30.7654	-485.511	11.5799	2
3079	2	0	79	1	580.915	354.677	226.238	0	0	75.673	61.2086	330.075	412.253	8395.43	12197	-330.075	0	22.0817	14.7106	13.2661	0	0	37.937	-479.494	12.6495	2
3080	2	0	80	1	438.294	292.178	146.117	0	0	10.1104	48.9983	208.935	380.39	8460.99	12209.2	-208.935	0	18.6008	15.1907	13.3033	0	0	36.4823	-479.268	17.9759	2
3081	2	0	81	1	558.793	328.679	230.114	0	0	104.371	-7.60803	125.037	411.173	8366.73	12166.1	-125.037	0	19.3864	16.3865	13.0514	0	0	53.8795	-491.002	13.3906	2
3082	2	0	82	1	511.271	292.865	218.406	0	0	97.9604	-1.5674	289.29	431.206	8373.14	12259.7	-289.29	0	22.6042	15.2463	13.017	0	0	30.3382	-477.723	14.8064	2
3083	2	0	83	1	395.309	215.053	180.257	0	0	-12.7645	52.9099	106.937	305.789	8384.2	12205.3	-106.937	0	14.2268	14.5359	12.198	0	0	33.1632	-469.851	20.1306	2
3084	2	0	84	1	567.673	326.45	241.224	0	0	138.254	-15.3882	246.38	433.854	8332.85	12273.6	-246.38	0	22.1291	16.0231	12.6138	0	0	53.4955	-489.184	13.0556	2
3085	2	0	85	1	432.128	186.338	245.79	0	0	104.122	-10.2221	88.6354	307.606	8466.64	12268.4	-88.6354	0	14.3188	15.7251	13.8095	0	0	32.5764	-478.44	18.4765	2
3086	2	0	86	1	427.781	232.155	195.626	0	0	129.995	141.793	491.897	282.512	8241.45	12315.7	-491.897	0	17.3787	14.8593	13.3185	0	0	27.468	-471.384	18.4845	2
3087	2	0	87	1	375.309	166.279	209.03	0	0	25.8496	-4.08073	107.634	250.026	8345.59	12262.3	-107.634	0	11.6686	15.3682	13.3512	0	0	40.5512	-478.575	21.9588	2
3088	2	0	88	1	403.482	213.077	190.405	0	0	64.6877	73.4965	224.319	325.084	8406.41	12184.7	-224.319	0	16.0035	15.3271	12.9132	0	0	37.049	-478.37	19.9084	2
3089	2	0	89	1	407.768	213.187	194.581	0	0	84.8838	-44.5632	237.41	415.368	8386.22	12203.1	-237.41	0	21.0877	14.448	12.706	0	0	40.7953	-478.528	19.4447	2
3090	2	0	90	1	593.222	309.669	283.553	0	0	48.4566	72.6283	147.279	627.876	8522.3	12185.6	-147.279	0	29.5366	15.1575	12.3125	0	0	28.3409	-479.429	12.2785	2
3091	2	0	91	1	525.937	301.637	224.301	0	0	57.4017	-11.5783	212.928	497.397	8413.7	12269.8	-212.928	0	24.549	16.277	13.2327	0	0	37.2191	-486.639	14.4357	2
3094	2	0	94	1	415.275	217.268	198.007	0	0	64.3225	99.6465	197.854	237.91	8506.44	12158.5	-197.854	0	11.4968	14.3943	11.9432	0	0	30.8745	-465.724	18.8413	2
3097	2	0	97	1	415.797	240.28	175.517	0	0	67.7709	81.2988	121.771	297.414	8502.99	12176.9	-121.771	0	13.8471	14.9649	12.749	0	0	27.6994	-470.732	19.068	2
3098	2	0	98	1	468.708	250.495	218.213	0	0	102.688	55.4617	275.961	342.325	8368.41	12202.7	-275.961	0	17.6037	15.5122	13.8517	0	0	33.596	-479.686	16.653	2
3100	2	0	100	1	369.068	195.207	173.861	0	0	44.7896	-3.11286	394.053	198.147	8426.31	12161.6	-394.053	0	11.2838	15.394	13.6195	0	0	30.9048	-474.068	22.5129	2
3101	2	0	101	1	721.534	458.76	262.774	0	0	34.2136	52.1485	279.985	727.872	8436.89	12206	-279.985	0	37.5706	14.8841	12.9932	0	0	35.0631	-486.612	9.76577	2
3103	2	0	103	1	516.817	291.045	225.773	0	0	25.7528	78.8149	270.04	425.942	8445.35	12179.4	-270.04	0	21.7827	15.133	12.4879	0	0	32.1046	-476.044	14.5306	2
3104	2	0	104	1	439.074	256.972	182.101	0	0	56.6426	44.9804	311.974	350.873	8314.8	12312.9	-311.974	0	18.5749	13.7735	12.8376	0	0	30.2869	-470.21	17.6344	2
3105	2	0	105	1	358.212	210.01	148.201	0	0	41.1917	32.0299	249.031	223.04	8130.93	12525.1	-249.031	0	11.2404	15.3261	12.9054	0	0	34.7017	-473.589	23.2001	2
3107	2	0	107	1	507.643	308.745	198.897	0	0	82.0578	-28.9532	443.556	430.354	8289.38	12287.1	-443.556	0	25.7808	14.5436	13.4966	0	0	39.1116	-481.276	14.9178	2
3108	2	0	108	1	571.696	347.287	224.409	0	0	113.27	-24.8271	451.825	408.474	8258.17	12382.7	-451.825	0	24.6479	15.1094	13.0676	0	0	41.392	-482.049	12.9123	2
3109	2	0	109	1	567.821	360.652	207.169	0	0	70.3485	-14.3186	344.436	439.737	8301.09	12372.2	-344.436	0	24.119	15.5864	13.2096	0	0	44.914	-485.421	13.0774	2
3110	2	0	110	1	460.343	304.073	156.27	0	0	35.8543	43.2549	340.308	523.569	8435.25	12214.9	-340.308	0	28.3669	15.2348	12.6346	0	0	34.1727	-480.244	16.7995	2
3111	2	0	111	1	431.279	225.303	205.975	0	0	79.7213	28.3163	268.576	242.517	8491.04	12130.2	-268.576	0	12.4209	15.8659	13.3454	0	0	40.2514	-480.564	18.4598	2
3112	2	0	112	1	460.588	238.416	222.172	0	0	147.413	61.1977	194.373	366.665	8323.69	12197	-194.373	0	17.8528	15.2056	13.5512	0	0	43.7084	-483.477	16.9317	2
3113	2	0	113	1	505.61	292.282	213.328	0	0	39.2971	-5.56117	250.387	548.2	8431.8	12164.1	-250.387	0	27.8411	14.0784	11.3492	0	0	26.7731	-469.523	14.6527	2
3115	2	0	115	1	470.977	246.198	224.779	0	0	-10.4911	-3.02242	125.623	378.181	8481.59	12261.2	-125.623	0	17.8375	14.8229	12.5829	0	0	41.1064	-478.093	16.267	2
3117	2	0	117	1	503.288	344.013	159.275	0	0	-65.5075	86.1611	340.648	307.883	8337.29	12271.7	-340.648	0	16.9937	15.7104	13.4252	0	0	51.6654	-487.165	15.2049	2
3118	2	0	118	1	470.911	313.915	156.996	0	0	34.4444	53.1634	275.377	425.13	8436.66	12205	-275.377	0	21.8574	14.7356	13.3917	0	0	42.337	-483.405	16.3812	2
3119	2	0	119	1	497.219	272.932	224.287	0	0	94.0197	43.7235	196.654	320.636	8377.08	12214.5	-196.654	0	15.537	15.2362	13.22	0	0	37.4813	-478.358	15.3507	2
3123	2	0	123	1	437.046	267.501	169.545	0	0	9.34038	12.7616	186.044	269.773	8461.76	12145.8	-186.044	0	13.0529	14.5623	13.3131	0	0	37.7997	-475.357	17.944	2
3124	2	0	124	1	470.016	281.985	188.031	0	0	3.48187	8.3511	12.4034	315.654	8467.62	12150.2	-12.4034	0	14.3187	14.6216	12.243	0	0	33.1149	-470.34	16.2287	2
3125	2	0	125	1	341.409	166.414	174.994	0	0	46.1477	39.4806	347.902	298.266	8424.95	12119	-347.902	0	16.2477	14.0462	13.0295	0	0	30.8969	-470.459	24.4094	2
3127	2	0	127	1	411.146	206.739	204.407	0	0	58.4821	88.3318	214.459	225.054	8512.28	12169.8	-214.459	0	10.9964	14.3181	12.6342	0	0	37.2365	-469.809	19.2058	2
3128	2	0	128	1	418.611	233.333	185.278	0	0	53.0587	34.8764	25.4946	293.676	8418.04	12223.3	-25.4946	0	13.302	14.9104	12.9894	0	0	44.6115	-478.419	18.9437	2
3130	2	0	130	1	541.514	366.054	175.461	0	0	29.5611	20.8656	431.387	453.4	8242.22	12337	-431.387	0	26.609	14.9957	13.6268	0	0	46.2875	-487.304	13.8444	2
3131	2	0	131	1	536.138	350.264	185.874	0	0	46.6754	-11.007	244.663	424.573	8424.43	12269.2	-244.663	0	21.4796	14.3386	12.2388	0	0	48.9397	-481.626	13.7839	2
3133	2	0	133	1	433.376	252.188	181.187	0	0	-31.1388	74.834	38.2403	255.194	8502.24	12183.3	-38.2403	0	11.6448	14.2186	12.3061	0	0	46.5681	-474.165	17.901	2
3135	2	0	135	1	451.901	269.896	182.005	0	0	127.933	48.7533	258.523	344.607	8442.83	12309.1	-258.523	0	17.5304	14.101	12.6064	0	0	33.503	-471.775	17.0245	2
3136	2	0	136	1	444.598	267.881	176.717	0	0	37.4195	5.28736	466.362	260.473	8134.7	12452.2	-466.362	0	15.8604	15.6597	13.2069	0	0	43.9436	-479.749	17.7086	2
3140	2	0	140	1	478.548	253.662	224.886	0	0	98.7681	22.7874	397.457	282.352	8173.01	12434.7	-397.457	0	16.0143	13.5343	11.9433	0	0	28.6994	-462.755	15.6885	2
3142	2	0	142	1	379.993	230.11	149.883	0	0	-18.3731	164.171	467.774	185.239	8190.49	12393	-467.774	0	11.3029	14.9682	13.1685	0	0	36.5678	-472.38	21.4851	2
3144	2	0	144	1	452.58	203.129	249.451	0	0	59.4567	11.5106	16.0344	304.572	8511.3	12147	-16.0344	0	13.8054	15.0372	12.2919	0	0	44.765	-479.005	17.0739	2
3146	2	0	146	1	352.673	212.742	139.931	0	0	9.12961	1.84673	129.938	296.232	8461.97	12156.7	-129.938	0	13.9531	14.3736	12.6685	0	0	33.2468	-470.882	23.3854	2
3148	2	0	148	1	478.432	268.739	209.693	0	0	15.2759	-16.5519	142.109	442.706	8455.82	12274.7	-142.109	0	21.029	14.496	11.7859	0	0	62.6274	-485.542	15.7918	2
3149	2	0	149	1	479.122	252.014	227.108	0	0	-50.9341	50.0357	252.463	371.7	8223.05	12407.5	-252.463	0	19.0336	15.2541	12.6565	0	0	31.9943	-475.248	15.9909	2
3152	2	0	152	1	525.515	302.221	223.294	0	0	0.323109	81.1996	229.234	469.681	8470.78	12177	-229.234	0	23.3052	14.2021	12.7604	0	0	28.2152	-473.909	14.1719	2
3154	2	0	154	1	361.491	138.244	223.247	0	0	84.3732	97.7325	74.899	197.048	8486.39	12160.4	-74.899	0	9.04455	13.0059	12.5971	0	0	27.5716	-460.621	22.3156	2
3155	2	0	155	1	540.72	335.11	205.61	0	0	-13.9285	17.8442	270.086	500.57	8385.37	12140.7	-270.086	0	25.8997	13.5382	11.9624	0	0	44.9006	-476.699	13.5299	2
3156	2	0	156	1	431.682	266.868	164.814	0	0	101.718	47.2772	352.564	294.696	8369.38	12210.9	-352.564	0	16.083	14.5447	11.8324	0	0	38.209	-471.044	17.9517	2
3157	2	0	157	1	263.58	130.056	133.524	0	0	-12.6445	36.6118	154.154	163.278	8483.75	12221.6	-154.154	0	7.76171	14.3716	12.2309	0	0	20.5806	-459.227	34.1786	2
3159	2	0	159	1	461.063	322.733	138.33	0	0	-22.1237	54.8453	370.15	383.812	8293.9	12303	-370.15	0	21.4495	15.4697	12.6574	0	0	37.1968	-478.871	16.8023	2
3161	2	0	161	1	401.508	223.226	178.283	0	0	-57.2339	-8.2421	287.69	261.847	8329.01	12266.4	-287.69	0	13.9716	14.617	12.5706	0	0	40.5772	-473.55	19.8319	2
3163	2	0	163	1	428.436	280.233	148.203	0	0	42.2563	-7.20138	286.263	388.743	8428.84	12265.4	-286.263	0	20.3515	13.781	11.8707	0	0	32.4453	-468.739	18.0086	2
3164	2	0	164	1	415.07	166.957	248.113	0	0	199.935	92.4316	234.996	226.36	8370.83	12165.7	-234.996	0	11.473	13.2488	12.178	0	0	47.2652	-469.852	18.7026	2
3165	2	0	165	1	460.277	250.547	209.73	0	0	7.66427	82.6047	208.321	355.807	8463.44	12175.6	-208.321	0	17.367	13.8408	12.2814	0	0	42.9848	-474.063	16.5529	2
3166	2	0	166	1	501.705	293.909	207.796	0	0	20.6527	99.9555	245.258	466.673	8450.45	12158.2	-245.258	0	23.3899	12.6663	12.4221	0	0	30.8878	-468.953	14.767	2
3168	2	0	168	1	378.249	206.13	172.119	0	0	86.4376	-38.4777	103.038	214.896	8484.32	12197	-103.038	0	10.0996	14.8737	12.6932	0	0	30.0654	-468.905	21.4803	2
3169	2	0	169	1	397.05	254.704	142.347	0	0	-9.88214	32.055	309.617	314.79	8480.98	12226.1	-309.617	0	16.7849	14.9355	12.8716	0	0	46.8098	-480.007	20.2393	2
3170	2	0	170	1	539.626	288.253	251.373	0	0	49.7411	41.2804	301.938	403.291	8421.36	12216.9	-301.938	0	21.1977	14.5807	12.8956	0	0	68.5201	-493.938	13.7772	2
3171	2	0	171	1	476.05	291.661	184.389	0	0	43.7656	31.8637	327.471	506.867	8427.33	12226.3	-327.471	0	27.2203	13.9785	11.4201	0	0	42.9154	-476.487	15.7672	2
3172	2	0	172	1	549.412	311.221	238.191	0	0	90.4356	5.73192	113.503	441.814	8480.33	12252.4	-113.503	0	20.6593	13.6008	11.0837	0	0	40.2809	-470.34	13.1791	2
3173	2	0	173	1	427.932	244.845	183.087	0	0	55.5808	54.974	344.166	283.3	8415.52	12203.2	-344.166	0	15.3522	13.7573	11.9059	0	0	40.2872	-469.238	18.0377	2
3174	2	0	174	1	442.394	260.956	181.438	0	0	127.109	39.8859	187.876	289.198	8343.99	12318	-187.876	0	13.9994	13.9069	12.248	0	0	34.6177	-467.867	17.39	2
3175	2	0	175	1	443.527	299.916	143.61	0	0	25.708	-14.5336	186.855	391.773	8445.39	12173.1	-186.855	0	19.036	14.1316	12.0361	0	0	37.243	-473.593	17.3319	2
3176	2	0	176	1	391.781	240.08	151.701	0	0	6.31718	65.861	285.34	273.508	8464.78	12192.3	-285.34	0	14.2094	13.763	12.0532	0	0	20.842	-460.16	20.1812	2
3177	2	0	177	1	444.438	245.37	199.068	0	0	42.545	100.071	315.079	291.027	8328.9	12357.4	-315.079	0	15.4045	12.8866	11.98	0	0	35.5839	-464.904	17.0903	2
3179	2	0	179	1	368.069	174.378	193.691	0	0	105.389	1.69149	115.939	202.354	8365.71	12256.5	-115.939	0	9.49256	13.866	11.8521	0	0	35.1102	-464.283	21.8172	2
3180	2	0	180	1	409.338	243.105	166.233	0	0	84.8659	76.5694	130.056	291.122	8485.89	12281.3	-130.056	0	13.6118	13.9902	11.0776	0	0	31.4291	-462.959	18.9352	2
3182	2	0	182	1	464.388	251.523	212.865	0	0	82.9097	45.0634	279.489	325.874	8388.19	12213.1	-279.489	0	16.8064	13.5031	12.4811	0	0	31.8712	-468.284	16.3558	2
3183	2	0	183	1	383.085	195.288	187.797	0	0	77.7127	42.8417	184.229	182.261	8393.39	12315	-184.229	0	8.75747	14.4135	12.4932	0	0	39.1988	-470.175	20.995	2
3186	2	0	186	1	442.563	236.407	206.156	0	0	-29.3462	81.5004	154.205	283.301	8400.79	12176.7	-154.205	0	13.4761	14.3142	12.6589	0	0	41.1021	-473.706	17.5142	2
3187	2	0	187	1	495.849	247.608	248.241	0	0	69.8508	69.0882	159.817	354.459	8401.25	12189.1	-159.817	0	16.7788	14.5321	12.4169	0	0	28.605	-470.865	15.2078	2
3188	2	0	188	1	461.288	278.232	183.056	0	0	11.1661	-0.959038	210.687	432.312	8360.27	12259.1	-210.687	0	21.3116	14.4683	11.5615	0	0	40.3769	-473.707	16.4771	2
3191	2	0	191	1	354.657	199.125	155.532	0	0	57.9565	37.5193	360.229	300.852	8413.14	12220.7	-360.229	0	16.5354	13.3287	11.3331	0	0	41.2722	-465.35	22.6111	2
3194	2	0	194	1	349.156	196.852	152.304	0	0	136.014	11.136	73.6331	197.615	8335.09	12247	-73.6331	0	9.1726	14.1592	11.9887	0	0	29.9366	-463.053	23.4494	2
3198	2	0	198	1	327.39	186.328	141.062	0	0	58.9745	-32.1911	221.247	250.138	8412.13	12290.4	-221.247	0	12.4861	13.5225	11.4351	0	0	56.6469	-472.723	25.1372	2
3201	2	0	201	1	336.063	159.783	176.28	0	0	122.21	-6.04705	382.355	167.135	8149.57	12563.2	-382.355	0	9.43481	14.406	11.5419	0	0	27.5542	-460.066	24.5614	2
3203	2	0	203	1	303.256	174.879	128.376	0	0	-1.60959	93.4964	498.997	175.231	8173.73	12364	-498.997	0	10.9707	13.717	12.1596	0	0	34.6414	-464.031	28.0982	2
3204	2	0	204	1	341.158	187.859	153.299	0	0	58.5952	32.9192	91.3098	178.338	8512.17	12225.3	-91.3098	0	8.22922	13.4083	11.7934	0	0	41.5616	-464.467	23.9146	2
3205	2	0	205	1	454.576	281.325	173.25	0	0	9.97492	51.3993	340.486	306.7	8461.13	12206.8	-340.486	0	16.6553	14.2341	11.0694	0	0	43.1566	-470.013	16.6613	2
3208	2	0	208	1	429.106	181.822	247.285	0	0	135.774	21.7074	34.2369	266.176	8434.99	12236.5	-34.2369	0	12.2148	12.8508	11.1646	0	0	45.4419	-465.294	17.6946	2
3209	2	0	209	1	352.115	187.622	164.493	0	0	17.6205	42.6257	204.303	204.738	8453.48	12215.6	-204.303	0	9.97725	13.3885	11.9013	0	0	21.2962	-456.295	22.989	2
3210	2	0	210	1	447.42	266.346	181.074	0	0	52.5264	30.4095	327.952	346.871	8318.91	12227.8	-327.952	0	18.6292	12.9959	10.7385	0	0	47.4718	-467.594	16.7567	2
3211	2	0	211	1	393.843	233.524	160.319	0	0	40.9959	-3.86091	301.452	260.441	8330.44	12262	-301.452	0	13.7972	14.3573	11.2924	0	0	39.3443	-467.818	19.9881	2
3212	2	0	212	1	393.413	261.326	132.087	0	0	63.6782	29.4486	186.893	284.51	8507.08	12228.7	-186.893	0	13.7058	13.2329	11.2479	0	0	34.6875	-462.316	19.7979	2
3214	2	0	214	1	437.36	282.515	154.845	0	0	51.9807	37.2535	358.652	252.958	8419.12	12121.3	-358.652	0	13.8914	13.7784	11.7445	0	0	32.1737	-464.186	17.5301	2
3215	2	0	215	1	383.332	229.23	154.103	0	0	87.8449	-5.26288	229.359	254.484	8283.6	12263.4	-229.359	0	12.708	13.4565	11.1532	0	0	42.7401	-465.873	20.4749	2
3216	2	0	216	1	385.534	196.823	188.711	0	0	-24.7295	74.8491	244.717	194.429	8296.51	12382.7	-244.717	0	9.81286	14.341	11.7411	0	0	41.3855	-467.939	20.6367	2
3219	2	0	219	1	386.564	207.829	178.735	0	0	5.13094	148.737	389.535	228.072	8266.65	12408.4	-389.535	0	12.8608	13.6552	10.4075	0	0	46.1308	-463.282	20.1205	2
3222	2	0	222	1	451.047	269.185	181.862	0	0	110.697	29.4064	341.572	329.194	8360.4	12228.8	-341.572	0	17.8745	13.1457	11.6543	0	0	32.6696	-463.409	16.7676	2
3223	2	0	223	1	385.308	199.015	186.293	0	0	-0.467883	4.21828	330.075	225.336	8272.25	12254	-330.075	0	12.2486	13.9328	11.6552	0	0	48.66	-470.277	20.5528	2
3224	2	0	224	1	529.075	244.151	284.924	0	0	-4.80729	43.0278	167.338	464.407	8475.91	12115.5	-167.338	0	22.1873	12.1498	10.8998	0	0	32.6784	-461.663	13.6144	2
3225	2	0	225	1	393.672	204.096	189.576	0	0	91.8354	-17.8474	309.559	298.986	8279.61	12276	-309.559	0	15.9863	12.403	11.4311	0	0	36.2008	-461.194	19.662	2
3226	2	0	226	1	315.477	177.939	137.538	0	0	53.0402	21.9287	413.983	195.951	8218.74	12435.6	-413.983	0	11.2873	13.7852	11.5056	0	0	21.3528	-455.742	26.475	2
3227	2	0	227	1	389.334	173.13	216.204	0	0	19.3448	0.477482	143.306	266.136	8451.76	12158	-143.306	0	12.6022	12.624	11.1748	0	0	15.9285	-450.452	19.9233	2
3229	2	0	229	1	462.049	272.695	189.354	0	0	94.6065	9.18425	234.8	334.183	8376.49	12249	-234.8	0	16.7183	13.4133	11.3211	0	0	37.7436	-466.341	16.2627	2
3230	2	0	230	1	382.262	191.572	190.689	0	0	-16.9337	54.3617	622.179	227.215	8189.05	12403.1	-622.179	0	16.3552	12.6109	11.0709	0	0	28.8502	-454.459	20.3587	2
3234	2	0	234	1	462.336	280.053	182.283	0	0	119.482	-31.3826	313.975	345.681	8351.62	12189.9	-313.975	0	18.653	13.2194	11.0545	0	0	29.1435	-460.973	16.181	2
3235	2	0	235	1	362.816	200.18	162.636	0	0	62.1373	36.1295	184.486	209.471	8309.3	12222.1	-184.486	0	10.0685	13.2369	11.2321	0	0	34.4787	-459.286	21.9201	2
3236	2	0	236	1	381.16	230.695	150.464	0	0	-0.899838	68.7534	182.705	317.075	8472	12189.4	-182.705	0	15.2465	13.5816	11.8089	0	0	23.3702	-460.976	20.8018	2
3237	2	0	237	1	397.451	207.391	190.06	0	0	74.2154	93.0372	577.506	258.047	8297.22	12364.5	-577.506	0	17.3168	13.0372	10.7801	0	0	27.5752	-455.31	19.4084	2
3239	2	0	239	1	369.445	155.326	214.12	0	0	36.7075	48.3123	190.152	338.208	8434.39	12209.9	-190.152	0	16.3001	13.8372	11.8031	0	0	31.6594	-466.58	21.6953	2
3240	2	0	240	1	382.657	236.065	146.591	0	0	85.1894	-4.49404	314.35	323.191	8385.91	12163	-314.35	0	17.2845	12.7029	11.4729	0	0	25.8913	-458.543	20.4432	2
3244	2	0	244	1	247.588	110.629	136.959	0	0	102.477	27.183	138.406	121.639	8468.28	12231	-138.406	0	5.73461	12.8439	11.7565	0	0	23.1384	-451.665	36.2155	2
3245	2	0	245	1	471.886	247.962	223.924	0	0	39.3121	123.476	241.237	236.976	8232.47	12433.7	-241.237	0	11.831	14.4767	12.1862	0	0	50.2253	-475.189	16.1217	2
3248	2	0	248	1	349.409	205.981	143.428	0	0	-34.8279	-7.68849	385.15	217.58	8206.95	12465.2	-385.15	0	12.4785	12.4361	10.9613	0	0	28.5848	-452.859	22.7263	2
3249	2	0	249	1	396.314	221.597	174.717	0	0	115.265	-39.7945	191.831	354.693	8355.84	12298	-191.831	0	17.4473	12.2061	10.4637	0	0	37.5202	-459.426	19.2548	2
3251	2	0	251	1	384.02	200.932	183.089	0	0	75.1007	77.0921	187.533	291.996	8396	12181.1	-187.533	0	14.0272	12.1937	10.5273	0	0	38.722	-457.791	20.0338	2
3252	2	0	252	1	322.252	183.513	138.739	0	0	-6.33079	-46.3223	280.005	217.206	8477.43	12204.8	-280.005	0	11.4966	12.8392	10.9324	0	0	40.3328	-459.577	25.2991	2
3253	2	0	253	1	375.222	200.804	174.418	0	0	18.3741	16.7672	184.425	254.096	8452.73	12241.4	-184.425	0	12.2637	13.3921	11.5507	0	0	35.6934	-463.063	21.1177	2
3254	2	0	254	1	404.296	208.94	195.356	0	0	-55.6413	107.504	281.553	325.119	8227.76	12449.7	-281.553	0	17.0563	12.3483	10.4435	0	0	36.3654	-457.907	18.8077	2
3256	2	0	256	1	483.856	289.869	193.987	0	0	48.8627	73.7373	301.6	390.952	8422.24	12184.4	-301.6	0	20.4859	13.7272	11.4407	0	0	33.6212	-467.52	15.4291	2
3257	2	0	257	1	392.739	233.329	159.41	0	0	44.027	-25.6736	238.211	190.227	8327.41	12283.9	-238.211	0	9.60899	13.0606	10.8578	0	0	32.8687	-455.99	19.7208	2
3263	2	0	263	1	327.441	152.632	174.809	0	0	36.8455	58.8111	128.468	234.562	8234.93	12498.3	-128.468	0	10.954	12.5992	10.7771	0	0	28.7911	-453.707	24.6706	2
3268	2	0	268	1	337.124	135.363	201.761	0	0	49.554	12.0762	121.498	214.727	8321.89	12246.1	-121.498	0	10.0427	12.3488	11.0211	0	0	27.8325	-451.604	23.7777	2
3273	2	0	273	1	397.836	260.904	136.932	0	0	18.2264	49.3265	394.406	322.326	8253.55	12408.2	-394.406	0	18.2448	12.9648	11.3767	0	0	30.4671	-461.397	19.5008	2
3274	2	0	274	1	545.794	347.958	197.837	0	0	29.1448	90.9366	318.276	436.351	8242.64	12366.6	-318.276	0	23.1834	13.4101	11.5212	0	0	50.6832	-475.216	13.3159	2
3275	2	0	275	1	433.855	258.257	175.597	0	0	50.4322	43.9365	180.578	432.732	8420.67	12313.9	-180.578	0	20.737	13.0757	10.9746	0	0	40.248	-468.185	17.4567	2
3276	2	0	276	1	375.883	212.321	163.563	0	0	84.7736	16.8478	240.345	263.332	8386.33	12241.3	-240.345	0	13.2063	13.0128	11.056	0	0	36.6163	-461.929	20.8725	2
3279	2	0	279	1	355.228	178.23	176.998	0	0	45.7793	24.9327	212.264	246.695	8325.66	12233.2	-212.264	0	12.0927	12.4625	11.3677	0	0	22.1768	-452.602	22.3704	2
3280	2	0	280	1	430.709	269.645	161.064	0	0	66.6933	-0.217877	381.767	423.706	8404.41	12158.7	-381.767	0	23.8405	12.1233	10.5404	0	0	37.2773	-461.55	17.3837	2
3281	2	0	281	1	269.535	135.195	134.34	0	0	-53.6566	-56.4158	82.2149	151.674	8524.76	12214.9	-82.2149	0	7.18656	13.4053	10.9981	0	0	40.6933	-460.658	32.191	2
3282	2	0	282	1	352.169	203.338	148.831	0	0	24.6001	48.5388	383.72	304.786	8247.18	12309.3	-383.72	0	17.0875	11.9148	9.89194	0	0	29.3449	-449.713	22.0834	2
3283	2	0	283	1	334.763	171.925	162.838	0	0	20.1833	37.4864	207.365	259.931	8450.92	12220.7	-207.365	0	12.6975	12.2328	10.4703	0	0	26.4258	-450.547	23.7947	2
3285	2	0	285	1	516.935	295.878	221.057	0	0	80.4214	62.207	221.414	440.457	8390.68	12196	-221.414	0	21.6574	11.4691	10.24	0	0	44.9647	-460.384	13.8379	2
3286	2	0	286	1	495.818	248.035	247.783	0	0	51.7511	-5.25196	240.581	387.512	8419.35	12163.8	-240.581	0	19.5117	12.7723	9.71946	0	0	39.0482	-460.015	14.6195	2
3288	2	0	288	1	385.433	216.595	168.838	0	0	70.4747	-29.7141	312.344	259.686	8300.97	12287.9	-312.344	0	13.9555	12.3064	10.7698	0	0	38.159	-458.022	20.0203	2
3289	2	0	289	1	304.436	156.267	148.17	0	0	43.3563	54.8491	417.196	195.036	8328.08	12303	-417.196	0	11.221	12.8847	11.2429	0	0	30.4253	-455.842	27.355	2
3292	2	0	292	1	413.275	268.613	144.663	0	0	78.4106	32.051	362.81	271.519	8392.69	12126.5	-362.81	0	14.9568	13.4578	11.129	0	0	51.4633	-468.82	18.6323	2
3294	2	0	294	1	247.563	105.677	141.885	0	0	-22.4365	19.2779	90.0768	192.863	8493.54	12139.2	-90.0768	0	8.95777	12.3982	11.1707	0	0	24.0608	-450.924	35.684	2
3295	2	0	295	1	330.809	161.018	169.792	0	0	49.3829	82.7143	321.861	153.748	8322.06	12275.1	-321.861	0	8.17982	12.8807	10.997	0	0	28.4074	-451.671	24.494	2
3296	2	0	296	1	325.277	166.223	159.055	0	0	139.093	80.2509	209.572	182.121	8332.01	12277.6	-209.572	0	8.93153	12.8487	11.0832	0	0	29.2373	-454.001	25.0485	2
3297	2	0	297	1	456.273	284.083	172.19	0	0	42.9725	23.194	368.004	352.487	8328.47	12334.6	-368.004	0	19.5525	12.3062	10.4884	0	0	43.3605	-462.161	16.2231	2
3298	2	0	298	1	467.004	257.534	209.469	0	0	-2.77819	48.7918	120.409	481.569	8473.88	12209.4	-120.409	0	22.4978	11.5741	9.91473	0	0	23.3636	-452.509	15.5847	2
3299	2	0	299	1	408.619	202.988	205.631	0	0	23.9877	13.2208	200.434	347.699	8447.11	12145.3	-200.434	0	16.9545	12.9601	10.9554	0	0	42.1547	-465.39	18.7747	2
3303	2	0	303	1	350.319	189.519	160.8	0	0	53.4587	32.6268	157.595	216.746	8417.64	12125.9	-157.595	0	10.2726	12.3089	10.8963	0	0	26.5976	-450.867	22.603	2
3304	2	0	304	1	394.307	195.612	198.695	0	0	63.0904	159.437	207.151	268.441	8408.01	12198.4	-207.151	0	13.1112	11.0659	9.95769	0	0	62.1045	-459.779	19.0489	2
3307	2	0	307	1	410.996	239.408	171.588	0	0	75.8173	137.68	241.262	255.117	8494.94	12120.5	-241.262	0	12.7417	12.6679	11.2153	0	0	51.4205	-466.061	18.6416	2
3310	2	0	310	1	338.85	187.998	150.852	0	0	-6.15836	35.6379	313.299	197.259	8377.6	12222.5	-313.299	0	10.5366	12.2536	10.9697	0	0	33.0789	-453.754	23.584	2
3311	2	0	311	1	353.424	133.643	219.781	0	0	90.4565	-89.8823	120.818	188.608	8380.64	12148.7	-120.818	0	9.0926	12.5288	11.098	0	0	44.5817	-460.074	22.4591	2
3313	2	0	313	1	440.401	259.743	180.658	0	0	48.9862	19.1455	385.95	264.32	8222.79	12338.7	-385.95	0	14.8764	12.5577	10.8186	0	0	48.0586	-461.593	17.0328	2
3317	2	0	317	1	327.929	172.195	155.733	0	0	58.789	42.0542	178.023	184.038	8412.31	12216.1	-178.023	0	8.80784	12.1818	10.6271	0	0	41.7625	-455.481	24.4621	2
3319	2	0	319	1	333.346	165.391	167.955	0	0	82.231	-40.203	441.098	262.104	8289.21	12398	-441.098	0	15.7226	11.5069	10.3125	0	0	28.9255	-449.282	23.6818	2
3320	2	0	320	1	331.97	144.258	187.712	0	0	25.7034	28.0666	323.512	215.808	8246.08	12429.4	-323.512	0	11.5794	12.3066	10.5457	0	0	30.3016	-450.982	24.092	2
3328	2	0	328	1	359.014	201.99	157.024	0	0	76.5703	19.5307	179.989	250.836	8394.53	12238.7	-179.989	0	12.0558	12.5155	10.5013	0	0	42.0764	-458.711	21.8572	2
3329	2	0	329	1	369.629	223.805	145.824	0	0	-21.8782	95.6019	443.088	301.916	8194	12361.9	-443.088	0	17.9492	12.5359	10.4469	0	0	44.1261	-462.06	21.0631	2
3330	2	0	330	1	428.425	302.255	126.17	0	0	3.39871	98.7856	600.73	394.816	8168.72	12458.4	-600.73	0	27.4597	12.5083	10.1558	0	0	62.9791	-471.661	17.4855	2
3331	2	0	331	1	410.737	195.036	215.7	0	0	-39.5107	108.835	123.78	344.858	8311.29	12249	-123.78	0	16.2292	12.8228	10.1113	0	0	29.9572	-456.281	18.4564	2
3332	2	0	332	1	341.548	166.081	175.467	0	0	80.6576	-75.0126	128.303	187.996	8390.44	12133.9	-128.303	0	9.02821	11.7225	10.9456	0	0	45.887	-456.076	23.2031	2
3338	2	0	338	1	445.767	254.025	191.742	0	0	56.8697	38.4614	223.859	283.304	8314.57	12319.4	-223.859	0	13.979	12.2707	10.0548	0	0	49.3142	-461.375	16.6081	2
3340	2	0	340	1	366.944	195.578	171.366	0	0	-21.5027	83.8546	352.023	211.704	8193.62	12473.3	-352.023	0	11.6403	12.1059	10.1508	0	0	48.8774	-456.105	21.0879	2
3341	2	0	341	1	344.55	156.613	187.937	0	0	33.3694	-45.6561	229.087	212.705	8437.73	12204.2	-229.087	0	10.7345	12.8337	10.6011	0	0	23.7889	-450.438	23.1273	2
3342	2	0	342	1	414.737	249.08	165.657	0	0	6.7723	112.913	368.889	324.048	8265.01	12344.6	-368.889	0	17.9419	12.1063	10.3119	0	0	44.2714	-460.654	18.1591	2
3343	2	0	343	1	357.795	234.872	122.923	0	0	41.7462	-1.3611	441.79	367.865	8230.03	12458.9	-441.79	0	21.8815	12.1168	9.82681	0	0	32.3701	-454.486	21.678	2
3347	2	0	347	1	375.386	232.16	143.226	0	0	35.9186	-33.4774	504.941	210.752	8235.86	12391.3	-504.941	0	13.4966	12.369	10.8773	0	0	28.6181	-451.55	20.7298	2
3349	2	0	349	1	359.18	191.781	167.399	0	0	-24.9762	-8.42799	278.594	227.962	8197.1	12366.3	-278.594	0	11.9684	12.6343	10.6006	0	0	53.0321	-464.818	21.8977	2
3350	2	0	350	1	470.773	274.529	196.244	0	0	104.916	19.1667	299.608	363.672	8366.18	12338.7	-299.608	0	19.1541	11.8375	10.3325	0	0	39.7916	-458.379	15.5344	2
3351	2	0	351	1	306.444	158.028	148.416	0	0	-29.491	59.4574	195.154	150.555	8301.27	12298.4	-195.154	0	7.33478	13.1444	11.0647	0	0	35.5785	-456.019	27.1385	2
3352	2	0	352	1	344.865	220.041	124.824	0	0	84.7462	9.31325	358.399	217.624	8386.35	12248.9	-358.399	0	11.9973	11.5583	10.7123	0	0	42.2607	-454.517	22.815	2
3355	2	0	355	1	305.96	162.032	143.928	0	0	13.187	-6.64244	-21.9404	183.596	8457.91	12165.2	21.9404	0	8.30017	11.822	10.1405	0	0	36.6115	-449.441	26.4438	2
3356	2	0	356	1	377.83	207.71	170.12	0	0	41.9426	110.199	383.807	265.578	8130.18	12447	-383.807	0	14.8085	11.7014	10.639	0	0	35.7177	-453.395	20.3665	2
3360	2	0	360	1	317.638	159.555	158.083	0	0	15.5951	17.6539	151.317	223.698	8355.85	12240.5	-151.317	0	10.607	11.9064	10.0811	0	0	37.8366	-452.189	25.2138	2
3363	2	0	363	1	382.934	244.442	138.492	0	0	67.8147	42.3963	242.776	259.82	8502.95	12215.8	-242.776	0	13.0042	11.581	10.0888	0	0	32.5103	-449.523	19.8798	2
3368	2	0	368	1	368.674	202.088	166.586	0	0	29.2045	68.4941	99.712	257.166	8541.56	12189.7	-99.712	0	11.8794	11.3978	9.74885	0	0	30.9213	-446.762	20.7113	2
3373	2	0	373	1	378.642	199.181	179.461	0	0	87.3414	67.1347	111.899	236.631	8383.76	12191	-111.899	0	10.9932	11.5429	10.0486	0	0	31.7777	-448.433	20.1413	2
3374	2	0	374	1	424.41	211.409	213.001	0	0	-6.9642	-53.8912	298.363	330.624	8378.4	12212.4	-298.363	0	17.8238	11.5683	9.65097	0	0	51.0993	-458.835	17.4406	2
3378	2	0	378	1	425.507	229.738	195.77	0	0	84.9909	74.7857	93.1535	222.921	8485.77	12183.4	-93.1535	0	10.2867	12.2342	10.7691	0	0	29.0631	-452.155	17.7047	2
3380	2	0	380	1	316.442	164.892	151.551	0	0	18.7476	-18.733	367.479	189.006	8452.35	12177.3	-367.479	0	10.6044	11.8699	10.1279	0	0	35.2809	-449.38	25.3406	2
3386	2	0	386	1	317.511	157.65	159.861	0	0	41.2681	-13.8457	291.883	199.535	8429.83	12272	-291.883	0	10.5122	11.5702	9.16656	0	0	29.0584	-440.677	24.8143	2
3388	2	0	388	1	347.161	198.696	148.465	0	0	20.7851	109.242	267.422	215.812	8251	12447.9	-267.422	0	11.0161	11.9466	10.4565	0	0	38.3384	-452.428	22.6512	2
3389	2	0	389	1	460.748	300.28	160.468	0	0	-9.94077	41.2818	572.851	468.859	8281.72	12416.2	-572.851	0	31.8924	11.2777	10.8066	0	0	22.1586	-454.093	15.9366	2
3390	2	0	390	1	416.2	246.994	169.206	0	0	78.5279	-35.615	349.054	245.251	8392.57	12194.1	-349.054	0	13.5814	11.8984	10.1589	0	0	46.8877	-457.932	18.0156	2
3395	2	0	395	1	354.559	170.433	184.126	0	0	-50.6902	36.1511	114.637	168.022	8521.79	12122.4	-114.637	0	7.90951	11.7851	9.73818	0	0	50.2842	-450.957	21.8253	2
3398	2	0	398	1	355.398	169.943	185.455	0	0	151.342	252.382	221.169	169.549	8419.42	12105.5	-221.169	0	8.63669	12.128	9.94664	0	0	28.6603	-446.126	21.8966	2
3403	2	0	403	1	374.858	202.889	171.968	0	0	-57.2163	167.753	173.524	293.424	8329	12289.7	-173.524	0	14.2908	11.2621	9.94967	0	0	37.5233	-451.895	20.3101	2
3410	2	0	410	1	434.324	244.8	189.524	0	0	-31.2033	62.6077	292.159	347.866	8302.98	12394.9	-292.159	0	18.3103	11.0513	10.1162	0	0	50.0335	-458.86	16.9622	2
3416	2	0	416	1	339.19	191.018	148.172	0	0	-16.0943	12.154	266.863	211.437	8188.21	12445.3	-266.863	0	10.9247	11.5957	10.2236	0	0	29.9105	-446.987	23.1658	2
3417	2	0	417	1	424.773	242.962	181.811	0	0	20.7068	76.0409	265.473	356.951	8251.07	12481.1	-265.473	0	18.1965	11.5454	9.41634	0	0	41.1872	-453.265	17.3736	2
3418	2	0	418	1	419.496	233.167	186.329	0	0	27.5927	126.62	163.735	243.429	8343.85	12330.9	-163.735	0	11.5669	12.3395	9.50103	0	0	26.8767	-445.693	17.7828	2
3429	2	0	429	1	403.724	256.758	146.966	0	0	27.314	62.1158	252.665	257.291	8443.79	12196.1	-252.665	0	12.9793	11.6491	9.80074	0	0	33.3867	-448.114	18.5802	2
3441	2	0	441	1	369.875	198.844	171.031	0	0	-24.2448	134.07	340.231	213.691	8395.69	12223.8	-340.231	0	11.6585	10.4917	10.0707	0	0	34.9868	-444.202	20.507	2
3444	2	0	444	1	367.085	194.617	172.469	0	0	118.102	-14.7334	283.329	202.117	8353	12272.9	-283.329	0	10.5936	11.388	10.4995	0	0	29.5729	-447.133	21.0071	2
3446	2	0	446	1	327.022	156.763	170.259	0	0	111.679	63.7318	136.317	217.45	8459.08	12194.4	-136.317	0	10.2253	11.3257	9.58458	0	0	28.4467	-442.668	23.9813	2
3451	2	0	451	1	339.338	170.258	169.08	0	0	21.3875	54.4804	347.773	226.206	8250.39	12303.4	-347.773	0	12.3291	11.0975	9.94233	0	0	21.0946	-440.073	22.9422	2
3452	2	0	452	1	415.083	192.415	222.668	0	0	47.5066	49.2885	256.461	196.463	8423.59	12208.9	-256.461	0	9.93926	12.3934	10.4848	0	0	37.7913	-454.308	18.2236	2
3454	2	0	454	1	347.639	227.969	119.67	0	0	37.5624	36.1855	371.452	273.047	8433.54	12222	-371.452	0	15.1626	11.315	10.4464	0	0	38.8717	-453.689	22.4525	2
3456	2	0	456	1	334.881	177.54	157.341	0	0	23.336	-12.9886	299.135	203.715	8447.76	12171.5	-299.135	0	10.8109	11.5203	10.8312	0	0	32.8653	-450.658	23.7012	2
3458	2	0	458	1	365.973	221.741	144.232	0	0	6.17214	77.1195	553.694	260.742	8265.61	12280.7	-553.694	0	17.2457	11.4309	9.47846	0	0	47.0141	-451.773	20.8383	2
3459	2	0	459	1	343.702	174.464	169.238	0	0	30.1933	92.9789	314.924	218.549	8440.91	12165.2	-314.924	0	11.58	11.6248	10.2548	0	0	29.3581	-446.99	22.8004	2
3460	2	0	460	1	332.344	159.967	172.377	0	0	29.2494	27.2904	319.167	197.542	8342.19	12230.9	-319.167	0	10.5611	11.8721	9.89577	0	0	35.6307	-448.25	23.7408	2
3463	2	0	463	1	291.416	162.152	129.264	0	0	61.663	73.3526	398.81	295.334	8210.12	12384.1	-398.81	0	16.6687	10.6073	9.11045	0	0	25.1682	-439.247	27.318	2
3484	2	0	484	1	437.543	189.643	247.9	0	0	41.4431	18.6901	47.2135	260.926	8529.32	12139.8	-47.2135	0	11.8953	11.1838	9.81509	0	0	35.6927	-448.142	16.7797	2
3487	2	0	487	1	442.068	248.27	193.798	0	0	160.369	54.4214	314.171	259.431	8310.73	12203.8	-314.171	0	13.8501	11.4332	9.90756	0	0	39.6726	-450.407	16.6266	2
3493	2	0	493	1	341.568	181.349	160.218	0	0	-73.218	46.1819	241.409	176.995	8245.34	12411.3	-241.409	0	9.04664	10.948	9.94076	0	0	38.0568	-444.285	22.7161	2
3494	2	0	494	1	288.137	149.936	138.201	0	0	51.1692	96.5238	279.908	154.905	8519.59	12161.7	-279.908	0	7.96966	11.1419	9.5469	0	0	31.1335	-439.984	28.0813	2
3498	2	0	498	1	356.568	156.277	200.291	0	0	5.90217	-65.211	501.212	186.459	8265.88	12423.1	-501.212	0	12.0932	10.9775	10.2716	0	0	31.5167	-443.955	21.6253	2
3512	2	0	512	1	446.196	209.745	236.451	0	0	-83.2601	116.11	347.96	200.67	8255.38	12241.7	-347.96	0	11.214	10.8238	9.48853	0	0	48.6594	-447.078	16.2795	2
3517	2	0	517	1	386.577	237.417	149.16	0	0	123.442	30.0954	339.718	235.664	8447.32	12228.1	-339.718	0	12.7908	11.1923	8.60683	0	0	36.8663	-441.459	19.2281	2
3528	2	0	528	1	360.219	153.877	206.342	0	0	-29.1703	80.341	57.5729	213.481	8500.27	12078.2	-57.5729	0	9.78906	10.1932	9.47341	0	0	46.7669	-444.629	20.9671	2
3536	2	0	536	1	246.517	157.552	88.9659	0	0	75.1964	-12.5849	353.693	192.55	8395.9	12171.1	-353.693	0	10.6304	10.4726	9.61696	0	0	32.1	-440.467	34.0836	2
3537	2	0	537	1	375.84	180.801	195.039	0	0	35.873	-16.1853	44.1963	203.997	8435.23	12274.4	-44.1963	0	9.34302	11.0174	9.21821	0	0	28.9434	-439.042	20.0172	2
3538	2	0	538	1	355.053	209.609	145.444	0	0	107.711	93.1116	207.291	267.831	8463.05	12165.1	-207.291	0	13.0547	10.1702	9.48499	0	0	38.7241	-443.601	21.3403	2
3545	2	0	545	1	434.178	194.5	239.678	0	0	-21.4915	36.754	191.569	220.621	8392.93	12321.1	-191.569	0	10.7265	11.6473	9.8119	0	0	25.9178	-443.929	17.0083	2
3547	2	0	547	1	332.378	158.768	173.61	0	0	1.15558	3.55372	309.66	248.8	8370.28	12155	-309.66	0	13.3064	9.7438	8.31375	0	0	32.1472	-432.974	22.6851	2
3569	2	0	569	1	278.907	135.599	143.308	0	0	-29.0098	1.94096	147.756	187.643	8400.45	12156.6	-147.756	0	8.96019	10.5832	9.09104	0	0	33.7156	-437.91	28.8688	2
3576	2	0	576	1	378.143	205.871	172.272	0	0	44.9911	-10.1851	391.533	278.381	8426.11	12168.7	-391.533	0	15.8468	9.71232	8.48417	0	0	24.9856	-430.749	19.4255	2
3577	2	0	577	1	349.037	204.576	144.461	0	0	28.1159	58.0851	342.873	194.192	8442.98	12200.1	-342.873	0	10.5329	10.3752	9.44546	0	0	28.4118	-436.767	21.8349	2
3579	2	0	579	1	361.56	200.137	161.423	0	0	57.8679	50.025	210.439	226.007	8313.57	12208.2	-210.439	0	11.031	10.399	8.88833	0	0	26.9627	-434.689	20.7687	2
3581	2	0	581	1	345.837	154.996	190.841	0	0	10.3333	-66.2524	256.768	275.629	8460.77	12224.8	-256.768	0	14.3679	9.61763	9.19508	0	0	29.4725	-436.088	21.823	2
3591	2	0	591	1	367.118	199.513	167.605	0	0	62.8097	24.808	144.647	303.62	8507.95	12233.4	-144.647	0	14.3175	9.81287	9.15118	0	0	40.5053	-442.5	20.3203	2
3592	2	0	592	1	356.719	179.336	177.383	0	0	-22.7175	92.6867	258.68	300.346	8394.16	12165.5	-258.68	0	15.3228	9.72627	8.69196	0	0	29.3601	-435.354	20.9061	2
3594	2	0	594	1	316.297	149.009	167.288	0	0	38.5422	61.4213	149.866	184.768	8532.22	12196.8	-149.866	0	8.70741	9.93921	8.93105	0	0	40.9573	-437.321	24.3801	2
3629	2	0	629	1	300.026	137.711	162.315	0	0	-38.4296	-1.10396	13.644	170.203	8509.53	12159.6	-13.644	0	7.77778	9.97471	8.96814	0	0	29.3195	-432.24	26.0683	2
3634	2	0	634	1	332.195	192.13	140.065	0	0	71.6962	92.8342	369.641	278.421	8200.08	12464.3	-369.641	0	15.3319	10.6148	9.18304	0	0	29.4241	-441.062	23.2006	2
3635	2	0	635	1	361.91	202.976	158.934	0	0	19.2461	154.632	379.891	235.75	8252.53	12402.5	-379.891	0	13.1685	10.2896	8.77311	0	0	41.0036	-440.571	20.6896	2
3637	2	0	637	1	323.972	158.079	165.893	0	0	94.5744	49.2761	375.4	196.522	8276.87	12507.9	-375.4	0	10.906	10.0693	8.62084	0	0	32.9951	-433.423	23.6016	2
3641	2	0	641	1	341.083	190.595	150.488	0	0	23.6779	112.297	337.475	179.149	8347.76	12345.2	-337.475	0	9.66245	9.80258	9.02813	0	0	29.3917	-431.548	22.1992	2
3646	2	0	646	1	327.441	185.995	141.447	0	0	-5.41285	64.7305	378.109	208.271	8376.85	12293.1	-378.109	0	11.6609	9.27354	8.90747	0	0	39.439	-434.978	23.158	2
3648	2	0	648	1	291.532	119.885	171.646	0	0	16.6377	-23.0611	186.062	196.748	8354.8	12281.2	-186.062	0	9.58138	9.89245	8.50254	0	0	42.9464	-437.379	26.8137	2
3658	2	0	658	1	320.447	157.719	162.728	0	0	46.2578	72.9375	121.019	235.839	8325.18	12384.6	-121.019	0	10.974	9.40906	8.11623	0	0	26.9002	-426.763	23.5675	2
3752	2	0	752	1	289.371	175.833	113.538	0	0	-18.3768	-46.7359	237.09	177.412	8190.5	12404.6	-237.09	0	9.07257	10.0759	8.11379	0	0	29.1417	-428.126	26.9676	2
3791	2	0	791	1	301.529	128.808	172.72	0	0	-68.9336	26.6726	131.595	154.24	8241.05	12331.2	-131.595	0	7.35806	9.88016	8.19082	0	0	42.0712	-431.486	25.584	2
3803	2	0	803	1	299.727	141.708	158.019	0	0	58.6403	45.6639	130.665	192.343	8512.12	12212.5	-130.665	0	8.99639	9.68612	8.38687	0	0	42.4251	-434.51	25.7877	2
3812	2	0	812	1	316.931	162.221	154.71	0	0	94.7859	16.2667	256.353	221.681	8376.31	12142.3	-256.353	0	11.2692	9.55713	7.82007	0	0	36.5308	-429.318	23.8304	2
3813	2	0	813	1	307.669	136.557	171.112	0	0	1.72352	38.8703	111.148	191.961	8469.38	12219.3	-111.148	0	8.93756	9.73267	9.00332	0	0	45.7349	-440.69	25.1949	2
3819	2	0	819	1	278.644	149.162	129.482	0	0	-15.2426	78.2134	7.45442	182.554	8486.34	12180	-7.45442	0	8.25719	9.12351	8.2884	0	0	42.456	-431.387	27.997	2
3839	2	0	839	1	363.99	226.855	137.136	0	0	61.798	84.0516	242.952	225.306	8508.96	12174.1	-242.952	0	11.2479	9.08556	8.30134	0	0	33.9572	-428.684	20.1555	2
3854	2	0	854	1	337.315	158.383	178.932	0	0	114.564	-18.531	444.415	182.861	8157.22	12476	-444.415	0	10.9349	8.57659	8.11119	0	0	24.1764	-418.775	21.912	2
3899	2	0	899	1	266.186	117.99	148.196	0	0	30.4688	102.324	330.556	152.106	8241.31	12355.2	-330.556	0	8.15467	9.83733	8.07771	0	0	36.1832	-428.433	29.8492	2
3905	2	0	905	1	269.877	137.856	132.021	0	0	-11.4191	108.505	206.126	237.283	8382.86	12249.3	-206.126	0	11.5991	8.74939	7.23475	0	0	26.1616	-418.614	28.5017	2
3934	2	0	934	1	323.036	189.565	133.472	0	0	336.756	-92.3213	471.928	159.148	8234	12350.5	-471.928	0	10.8542	9.20605	8.06306	0	0	41.8579	-428.133	23.2612	2
4037	2	0	1037	1	344.457	189.208	155.249	0	0	77.9359	71.569	64.3959	182.918	8492.82	12186.6	-64.3959	0	8.36267	9.12597	8.18422	0	0	39.104	-428.825	21.5243	2
4116	2	0	1116	1	307.937	154.259	153.677	0	0	53.4792	160.076	313.186	219.144	8317.96	12496.7	-313.186	0	11.6138	8.07429	7.03548	0	0	23.8942	-411.515	23.951	2
4153	2	0	1153	1	329.131	192.514	136.616	0	0	-39.18	86.1623	299.471	209.008	8410.62	12172	-299.471	0	11.0779	7.96875	6.78214	0	0	31.4718	-412.042	21.9975	2
4264	2	0	1264	1	264.968	121.592	143.376	0	0	48.875	86.7461	134.605	142.72	8521.89	12271.1	-134.605	0	6.67647	8.51751	7.4057	0	0	33.3604	-416.177	29.1475	2
4311	2	0	1311	1	329.43	154.818	174.612	0	0	-11.7878	6.8565	239.046	164.497	8183.91	12351	-239.046	0	8.30415	8.11044	6.96802	0	0	52.187	-418.827	22.0704	2
4437	2	0	1437	1	294.375	142.443	151.932	0	0	4.84783	63.9902	210.789	190.322	8366.59	12293.9	-210.789	0	9.31511	7.95951	6.59339	0	0	32.8431	-411.061	25.083	2
