# Supplementary material for: CaV1 and CaV2 calcium channels mediate the release of distinct pools of synaptic vesicles
Source: eLife. 2023 Feb 23;12:e81407. doi: 10.7554/eLife.81407 (PMC10023163; doi:10.7554/eLife.81407)
Supplement: Figure 5—source data 1. [file elife-81407-fig5-data1.zip › Figure 5 - Source Data 1/elks-1/32/2/cav1_to_cav1(cav2).csv]

118.650152530592
-188.684900432095
34.3324765259285
-34.3321705782628
28.4660612465559
-14.2852251177692
64.7228850000211
102.449986582643
105.108843415433
160.328614637458
60.5400006273921
99.4877485177212
209.906923075448
78.9215415794806
-202.523150066934
-215.275442725021
-225.146035029853
97.5754553162833
12.4335570552021
-15.9681015731621
37.6348899073209
20.2114623429688
72.7587139604084
-83.4559860002046
133.755161108177
146.305368181394
104.280549454278
-6.89085434211029
-221.92284983325
-112.207013472719
39.6122109791349
98.1969419057123
-271.43953454656
-79.8901289596952
71.0131667830137
86.5805361488838
63.9115379267505
-462.898011906714
45.8499375421097
76.106199845447
112.526604912307
107.73616611753
-254.333025338943
88.9446833389957
-18.4696815468242
59.410951977964
54.7404783889824
87.5121196959572
57.9406704037528
147.344939382572
183.63868598845
28.2839572437961
-79.8896001555377
62.9304276121275
-129.471318980983
-107.486346805504
-48.7829695626442
-37.1063864903726
-251.565772077509
156.084637841011
-232.504143646207
64.4047833877794
200.934133081426
94.0697793362742
112.300211001149
8.562870500803
88.1857633418449
81.0089773813561
62.2912015527609
90.23863968144
70.9117242665834
-1.75511840792296
49.0264781786464
-36.3895086718685
45.2009960168407
-123.581662346269
-19.8039730016644
78.6751810664255
51.9893775608471
144.939940135245
13.4526390920901
157.883012130605
140.875050748429
42.0193185771486
109.028278511363
78.9168147992141
105.511956352685
-78.8914123124323
-358.335525927297
-72.5359632800046
-168.583828943512
-135.203184932633
70.7067589709413
172.071158789575
20.816387100379
110.162327081594
59.7188093201457
-32.272326594587
79.5997926001919
37.4035035654679
142.414834430541
142.212490685349
143.00136651501
152.039071839899
53.9032428187138
-140.516174938826
20.1455075048807
135.219395140087
-1.77324355790734
-296.67345476845
-260.246346459586
-216.11570237853
170.076098247819
133.642419210079
33.8051985342454
-209.123125650613
122.171992803241
144.74127117959
102.413059985178
35.8893364881706
93.2790626788792
-82.8963869133559
-32.7346973696813
25.7956449992544
73.6084228052132
119.07086805543
125.7584783871
113.680890104088
88.0058902160872
61.044684224973
56.8261996344954
66.1707028207293
68.8468972148503
-66.1772213930317
110.675547258799
106.219243728305
-107.049464491326
-3.43957004061849
45.8042205739275
44.9688177171065
-35.1699180999449
81.9536842850857
72.1018803200486
-8.70604175811059
53.1918837383555
-13.390315625421
-4.2635272707812
-378.646822040996
-202.142645255649
106.69042172686
92.2778501283601
52.9319917182811
80.674847110482
-7.0782251644514
-28.317809473976
100.973536812342
137.754209444764
-56.5395931040593
-146.418448596365
-184.651150757467
16.0923075490036
-55.4314305341277
175.318521047694
-69.1272505854949
-234.542961547153
126.679013846897
8.91223872077717
-225.189269202468
42.7566911775257
-7.9831257599426
112.759565183112
-131.157743954539
74.2893047390144
84.529631277619
76.6655401477965
-225.054981780123
-265.511106117418
-43.0074800132834
75.5942904434642
103.333210389109
59.1898205171556
-240.833110192842
88.071711916873
-47.9387719658753
-276.342963412942
-20.287236722188
-192.061422047862
-164.425391652056
-18.5010781709834
20.8837977103321
-7.58198304267171
98.7335484349014
122.454886119433
-115.046935425229
75.0335130945168
60.361046355064
103.20943288725
-66.4882315865261
-63.1360139278186
118.231394742222
166.172953091721
-43.851416953029
-40.1389229903043
-88.6944683601159
97.5275043502152
134.353250734634
133.14522581898
68.4217105733687
182.240538683577
31.1765538217578
93.1509447009739
-153.136287901079
56.4653945263208
-163.122762471804
-213.678104526271
27.745899311969
-188.710527023719
-282.064453205582
-28.7816266583031
110.892602021466
-84.3280366963727
-279.826706316132
80.8711458100743
-133.54186273995
-247.027474439307
-188.498981012388
-190.508500653053
-70.2386904055811
-74.8822366145223
14.6941633650104
124.359675382526
-295.043663585579
3.91525133877258
109.111589011877
152.729279190329
60.4401438992527
39.88011951314
125.616052548683
111.272332351788
20.982740578449
-225.928739542544
-182.303166611639
63.0040051698215
196.212943227638
150.819609411872
-51.7520427585187
-152.6325212844
-260.107857316077
-252.977709673902
-76.7838748988343
90.9837643936671
40.574136038761
-24.1690913934781
101.210432529705
-108.377061442621
68.8614825851319
63.924938793175
113.351222835577
-81.0559760626929
114.531520299023
3.85113046248534
-197.505145964832
186.368760733852
7.77542485180857
-199.337278396189
162.874348885514
-197.090728652508
-55.1482815543177
66.9142492347746
219.836510688567
83.6959473463912
22.1463524352112
127.412841674161
-40.4131328577014
82.0210855324049
98.1576550389918
103.119429755719
87.251693878321
5.82713826236977
77.3826792474993
97.6415563993633
87.259309731995
141.536351760379
158.771882194936
-268.7484847625
-188.000213692335
-259.929417491862
-86.1914407288696
-26.8628964894679
-29.9008229594747
-131.3938533316
-225.574905823505
-136.460090902943
117.105636450636
95.8697163196593
86.8480590028457
128.719804464527
146.611119045416
-303.07357751679
-155.892504934574
12.3501221558472
-156.283660917934
127.080816008923
-227.035582598794
91.4716211329769
74.9394432516538
-185.650004287084
-33.4472347121382
