# Supplementary material for: CaV1 and CaV2 calcium channels mediate the release of distinct pools of synaptic vesicles
Source: eLife. 2023 Feb 23;12:e81407. doi: 10.7554/eLife.81407 (PMC10023163; doi:10.7554/eLife.81407)
Supplement: Figure 5—source data 1. [file elife-81407-fig5-data1.zip › Figure 5 - Source Data 1/elks-1/32/2/cav1_to_cav1(ELKS).csv]

133.625168491671
-180.842077274383
64.9164117306734
-66.7958231279811
27.68656495353
-6.57817647819616
69.7465134579541
94.3998556080512
94.4804197954652
139.845046445469
32.2574927929306
114.944876195485
194.605157222036
61.855360080365
-186.029694790127
-198.169703162239
-199.537716493134
71.6940303913541
15.5117181445273
-19.7920195491154
46.3345092938123
16.3651135553198
72.5903284570529
-85.7721917621841
164.107278578517
154.4732331045
114.841487776731
-6.07902969505199
-210.39916457835
-101.890442212986
28.5562796031297
74.3128574740265
-261.48781888892
-94.2861074750938
77.9317505823362
59.5592700396453
75.4413243773986
-403.582613576538
46.1011010814634
80.3397980475881
110.392219125382
94.8175783702943
-230.781859509206
78.6038560410814
-19.1007962514097
66.2446946821826
71.7864894035572
120.503671950198
63.5544651929356
124.689195654164
175.25503671422
59.229914490217
-76.9289508611284
58.345440859475
-100.483256082847
-101.11379211447
-60.8863070990467
-48.3250358796242
-243.097150730591
129.439616490797
-211.552680167805
66.5989374440112
182.344960900059
98.1124657328817
84.6988966654887
28.739028029541
92.3713656169555
86.4172976559728
47.7066085582744
99.4483267442818
37.2794929958179
-1.855252715711
33.8746818606603
-43.8865655224292
76.0979166062641
-144.290543528806
-27.2937718771802
63.2319776119537
36.7008433609797
164.578928287514
28.9351904776711
163.610860005694
151.781194928799
21.2509743790831
91.7561999711722
79.8135278656644
99.9647416191981
-78.533716853027
-341.497319622407
-88.5193307031143
-161.649361151553
-118.934367912103
74.1168192402909
163.620674251966
-15.2971786907358
95.3820255719436
92.6707619081615
-39.07857690286
80.0897859405429
23.2218310310443
130.445583002274
133.48767725512
110.93524777768
163.335467630122
54.9852882733019
-153.801027275209
38.6454833742034
148.061729599346
35.7226458157136
-303.322020394547
-261.307892525941
-226.013529847004
173.378898724118
125.417089538489
63.5825609079554
-204.353176555661
123.445776057507
145.093795292493
65.797127208845
18.1812050131364
113.506409310977
-92.1539268118961
-43.8155485228574
44.3357994897967
41.071511087044
117.669161575975
114.582575081462
125.771936807014
108.921605787202
60.9617891928008
61.7092401476536
95.7727960763575
62.3849805767611
-55.337432207539
103.012842974819
110.859213589035
-87.4328655604224
-6.85005809779909
86.8343082623994
33.6484487037412
-10.5184195761142
62.1223556232915
56.5960437705141
-12.8710453931465
51.9254397705606
-29.1979048311871
17.704437363949
-343.348534173005
-226.86332548235
136.696010924976
100.71907710777
63.5582899338895
89.7920674114373
-34.2251765177555
-40.4553900708627
130.599802347915
104.715228012032
-82.260950012964
-127.9782543335
-166.493036309861
1.73408620321493
-87.7332458995108
157.363414587917
-91.7910084273519
-221.577135234694
115.828698392976
6.20406814610283
-232.108493183572
12.6271887181636
-39.9388861764703
118.586914418129
-118.650572838068
75.752794564535
55.6064023636634
95.4247384562575
-208.610445980287
-246.087583552159
-35.3654864857292
55.8113646489007
115.990626910909
76.794560097507
-220.398874244689
77.2777378539329
-53.5900746363588
-237.344938335525
-40.3600365410259
-177.90212033398
-167.588360980041
13.9656047345641
18.5283137802733
-30.8797125228896
73.9100189395037
152.72664634733
-136.197522853658
85.1047411682146
44.0132943113601
84.5916120837599
-78.7233146182409
-62.136231688238
79.0168707656046
161.511987883004
-54.0799764850092
-46.5372720003436
-76.9064112856779
110.67298373575
117.818726708457
101.21550844442
58.0851166163991
171.6847687077
19.8525107982139
57.8171311597705
-171.677943212743
53.3964619790238
-141.706507956471
-194.601344593289
26.9731992190179
-208.057401579485
-276.409988543626
-51.0561343718148
73.5018199018248
-81.8443306793627
-261.668130658905
81.4120852525546
-137.420999972785
-222.805202042966
-185.355484257401
-207.439205470034
-45.7494088715714
-83.4814680904421
14.911181399674
117.78637875255
-304.80469486483
-7.85735300342662
133.142157042562
179.532698547392
40.3272324077113
25.3854107971836
133.549555937134
107.116633506531
42.0487939420761
-199.128100041827
-156.988547934595
46.5818118201812
194.356407952943
112.535038673424
-54.9675461356176
-128.130790239268
-253.028333878344
-214.944510646991
-61.6298032327297
90.6079441337613
35.1178578621646
-25.8555779169239
104.8490128562
-130.556751363724
66.7462253293777
69.2194841936596
105.859433110793
-106.333916995429
102.856571347572
-15.2626963317527
-204.517572091302
192.647891598562
-29.9310584675561
-186.594912805788
173.629106467574
-174.199537689294
-96.6664142710472
78.4040879516858
196.595659963998
60.5060381206874
45.6434043446804
122.348274891326
-13.8397250796691
45.7057584853626
71.4365761704501
88.1849831116904
87.9835843747958
-29.5412005890068
91.7944239174556
129.116084139369
61.6561261078311
167.93451464782
165.798497512028
-251.690557563555
-176.071886133354
-205.103421277033
-65.0349166212357
-14.5705780056435
-28.2442463506061
-103.708247471959
-231.552442814567
-152.054701710651
142.773694438135
57.0752187470305
101.986304983652
135.676192192401
158.363290842961
-294.926756869298
-163.304353563642
11.6548799270984
-167.476397689687
138.210636212522
-163.660803182754
73.0030702573247
123.328516788007
-211.705760889889
-23.9637555559941
