# Supplementary material for: CaV1 and CaV2 calcium channels mediate the release of distinct pools of synaptic vesicles
Source: eLife. 2023 Feb 23;12:e81407. doi: 10.7554/eLife.81407 (PMC10023163; doi:10.7554/eLife.81407)
Supplement: Figure 5—figure supplement 1—source data 1. [file elife-81407-fig5-figsupp1-data1.zip]

Archive with 250 entries (220 files):
- Figure 5 Supplement - Source Data 1/lin-7/
- Figure 5 Supplement - Source Data 1/lin-7/14/
- Figure 5 Supplement - Source Data 1/lin-7/14/1.csv
- Figure 5 Supplement - Source Data 1/lin-7/14/1/
- Figure 5 Supplement - Source Data 1/lin-7/14/1/cav1_to_cav1(lin-7).csv
- Figure 5 Supplement - Source Data 1/lin-7/14/1/cav1_to_rimb-1.csv
- Figure 5 Supplement - Source Data 1/lin-7/14/1/egl-to-egl(rimb)).csv
- Figure 5 Supplement - Source Data 1/lin-7/14/1/lin-7_to_cav1.csv
- Figure 5 Supplement - Source Data 1/lin-7/14/1/lin-7_to_rimb-1.csv
- Figure 5 Supplement - Source Data 1/lin-7/14/1/particle.json
- Figure 5 Supplement - Source Data 1/lin-7/14/1/rimb-1_to_egl-19.csv
- Figure 5 Supplement - Source Data 1/lin-7/14/1/rimb-1_to_rimb-1(cav1).csv
- Figure 5 Supplement - Source Data 1/lin-7/14/1/rimb-1_to_rimb-1(lin-7).csv
- Figure 5 Supplement - Source Data 1/lin-7/14/2.csv
- Figure 5 Supplement - Source Data 1/lin-7/14/2/
- Figure 5 Supplement - Source Data 1/lin-7/14/2/cav1_to_cav1(lin-7).csv
- Figure 5 Supplement - Source Data 1/lin-7/14/2/cav1_to_rimb-1.csv
- Figure 5 Supplement - Source Data 1/lin-7/14/2/egl-to-egl(rimb)).csv
- Figure 5 Supplement - Source Data 1/lin-7/14/2/lin-7_to_cav1.csv
- Figure 5 Supplement - Source Data 1/lin-7/14/2/lin-7_to_rimb-1.csv
- Figure 5 Supplement - Source Data 1/lin-7/14/2/rimb-1_to_egl-19.csv
- Figure 5 Supplement - Source Data 1/lin-7/14/2/rimb-1_to_rimb-1(cav1).csv
- Figure 5 Supplement - Source Data 1/lin-7/14/2/rimb-1_to_rimb-1(lin-7).csv
- Figure 5 Supplement - Source Data 1/lin-7/14/3.csv
- Figure 5 Supplement - Source Data 1/lin-7/14/3/
- Figure 5 Supplement - Source Data 1/lin-7/14/3/cav1_to_cav1(lin-7).csv
- Figure 5 Supplement - Source Data 1/lin-7/14/3/cav1_to_rimb-1.csv
- Figure 5 Supplement - Source Data 1/lin-7/14/3/egl-to-egl(rimb)).csv
- Figure 5 Supplement - Source Data 1/lin-7/14/3/lin-7_to_cav1.csv
- Figure 5 Supplement - Source Data 1/lin-7/14/3/lin-7_to_rimb-1.csv
- Figure 5 Supplement - Source Data 1/lin-7/14/3/rimb-1_to_egl-19.csv
- Figure 5 Supplement - Source Data 1/lin-7/14/3/rimb-1_to_rimb-1(cav1).csv
- Figure 5 Supplement - Source Data 1/lin-7/14/3/rimb-1_to_rimb-1(lin-7).csv
- Figure 5 Supplement - Source Data 1/lin-7/14/4.csv
- Figure 5 Supplement - Source Data 1/lin-7/14/4/
- Figure 5 Supplement - Source Data 1/lin-7/14/4/cav1_to_cav1(lin-7).csv
- Figure 5 Supplement - Source Data 1/lin-7/14/4/cav1_to_rimb-1.csv
- Figure 5 Supplement - Source Data 1/lin-7/14/4/egl-to-egl(rimb)).csv
- Figure 5 Supplement - Source Data 1/lin-7/14/4/lin-7_to_cav1.csv
- Figure 5 Supplement - Source Data 1/lin-7/14/4/lin-7_to_rimb-1.csv
- Figure 5 Supplement - Source Data 1/lin-7/14/4/rimb-1_to_egl-19.csv
- Figure 5 Supplement - Source Data 1/lin-7/14/4/rimb-1_to_rimb-1(cav1).csv
- Figure 5 Supplement - Source Data 1/lin-7/14/4/rimb-1_to_rimb-1(lin-7).csv
- Figure 5 Supplement - Source Data 1/lin-7/2/
- Figure 5 Supplement - Source Data 1/lin-7/2/1.csv
- Figure 5 Supplement - Source Data 1/lin-7/2/1/
- Figure 5 Supplement - Source Data 1/lin-7/2/1/cav1_to_cav1(lin-7).csv
- Figure 5 Supplement - Source Data 1/lin-7/2/1/cav1_to_rimb-1.csv
- Figure 5 Supplement - Source Data 1/lin-7/2/1/egl-to-egl(rimb)).csv
- Figure 5 Supplement - Source Data 1/lin-7/2/1/lin-7_to_cav1.csv
- Figure 5 Supplement - Source Data 1/lin-7/2/1/lin-7_to_rimb-1.csv
- Figure 5 Supplement - Source Data 1/lin-7/2/1/rimb-1_to_egl-19.csv
- Figure 5 Supplement - Source Data 1/lin-7/2/1/rimb-1_to_rimb-1(cav1).csv
- Figure 5 Supplement - Source Data 1/lin-7/2/1/rimb-1_to_rimb-1(lin-7).csv
- Figure 5 Supplement - Source Data 1/lin-7/2/2.csv
- Figure 5 Supplement - Source Data 1/lin-7/2/2/
- Figure 5 Supplement - Source Data 1/lin-7/2/2/cav1_to_cav1(lin-7).csv
- Figure 5 Supplement - Source Data 1/lin-7/2/2/cav1_to_rimb-1.csv
- Figure 5 Supplement - Source Data 1/lin-7/2/2/egl-to-egl(rimb)).csv
- Figure 5 Supplement - Source Data 1/lin-7/2/2/lin-7_to_cav1.csv
- Figure 5 Supplement - Source Data 1/lin-7/2/2/lin-7_to_rimb-1.csv
- Figure 5 Supplement - Source Data 1/lin-7/2/2/rimb-1_to_egl-19.csv
- Figure 5 Supplement - Source Data 1/lin-7/2/2/rimb-1_to_rimb-1(cav1).csv
- Figure 5 Supplement - Source Data 1/lin-7/2/2/rimb-1_to_rimb-1(lin-7).csv
- Figure 5 Supplement - Source Data 1/lin-7/2/3.csv
- Figure 5 Supplement - Source Data 1/lin-7/2/3/
- Figure 5 Supplement - Source Data 1/lin-7/2/3/cav1_to_cav1(lin-7).csv
- Figure 5 Supplement - Source Data 1/lin-7/2/3/cav1_to_rimb-1.csv
- Figure 5 Supplement - Source Data 1/lin-7/2/3/egl-to-egl(rimb)).csv
- Figure 5 Supplement - Source Data 1/lin-7/2/3/lin-7_to_cav1.csv
- Figure 5 Supplement - Source Data 1/lin-7/2/3/lin-7_to_rimb-1.csv
- Figure 5 Supplement - Source Data 1/lin-7/2/3/rimb-1_to_egl-19.csv
- Figure 5 Supplement - Source Data 1/lin-7/2/3/rimb-1_to_rimb-1(cav1).csv
- Figure 5 Supplement - Source Data 1/lin-7/2/3/rimb-1_to_rimb-1(lin-7).csv
- Figure 5 Supplement - Source Data 1/lin-7/2/4.csv
- Figure 5 Supplement - Source Data 1/lin-7/2/4/
- Figure 5 Supplement - Source Data 1/lin-7/2/4/cav1_to_cav1(lin-7).csv
- Figure 5 Supplement - Source Data 1/lin-7/2/4/cav1_to_rimb-1.csv
- Figure 5 Supplement - Source Data 1/lin-7/2/4/egl-to-egl(rimb)).csv
- Figure 5 Supplement - Source Data 1/lin-7/2/4/lin-7_to_cav1.csv
- Figure 5 Supplement - Source Data 1/lin-7/2/4/lin-7_to_rimb-1.csv
- Figure 5 Supplement - Source Data 1/lin-7/2/4/rimb-1_to_egl-19.csv
- Figure 5 Supplement - Source Data 1/lin-7/2/4/rimb-1_to_rimb-1(cav1).csv
- Figure 5 Supplement - Source Data 1/lin-7/2/4/rimb-1_to_rimb-1(lin-7).csv
- Figure 5 Supplement - Source Data 1/lin-7/2/5.csv
- Figure 5 Supplement - Source Data 1/lin-7/2/5/
- Figure 5 Supplement - Source Data 1/lin-7/2/5/cav1_to_cav1(lin-7).csv
- Figure 5 Supplement - Source Data 1/lin-7/2/5/cav1_to_rimb-1.csv
- Figure 5 Supplement - Source Data 1/lin-7/2/5/egl-to-egl(rimb)).csv
- Figure 5 Supplement - Source Data 1/lin-7/2/5/lin-7_to_cav1.csv
- Figure 5 Supplement - Source Data 1/lin-7/2/5/lin-7_to_rimb-1.csv
- Figure 5 Supplement - Source Data 1/lin-7/2/5/rimb-1_to_egl-19.csv
- Figure 5 Supplement - Source Data 1/lin-7/2/5/rimb-1_to_rimb-1(cav1).csv
- Figure 5 Supplement - Source Data 1/lin-7/2/5/rimb-1_to_rimb-1(lin-7).csv
- Figure 5 Supplement - Source Data 1/lin-7/4/
- Figure 5 Supplement - Source Data 1/lin-7/4/1.csv
- Figure 5 Supplement - Source Data 1/lin-7/4/1/
- Figure 5 Supplement - Source Data 1/lin-7/4/1/cav1_to_cav1(lin-7).csv
- Figure 5 Supplement - Source Data 1/lin-7/4/1/cav1_to_rimb-1.csv
- Figure 5 Supplement - Source Data 1/lin-7/4/1/egl-to-egl(rimb)).csv
- Figure 5 Supplement - Source Data 1/lin-7/4/1/lin-7_to_cav1.csv
- Figure 5 Supplement - Source Data 1/lin-7/4/1/lin-7_to_rimb-1.csv
- Figure 5 Supplement - Source Data 1/lin-7/4/1/rimb-1_to_egl-19.csv
- Figure 5 Supplement - Source Data 1/lin-7/4/1/rimb-1_to_rimb-1(cav1).csv
- Figure 5 Supplement - Source Data 1/lin-7/4/1/rimb-1_to_rimb-1(lin-7).csv
- Figure 5 Supplement - Source Data 1/lin-7/4/2.csv
- Figure 5 Supplement - Source Data 1/lin-7/4/2/
- Figure 5 Supplement - Source Data 1/lin-7/4/2/cav1_to_cav1(lin-7).csv
- Figure 5 Supplement - Source Data 1/lin-7/4/2/cav1_to_rimb-1.csv
- Figure 5 Supplement - Source Data 1/lin-7/4/2/egl-to-egl(rimb)).csv
- Figure 5 Supplement - Source Data 1/lin-7/4/2/lin-7_to_cav1.csv
- Figure 5 Supplement - Source Data 1/lin-7/4/2/lin-7_to_rimb-1.csv
- Figure 5 Supplement - Source Data 1/lin-7/4/2/rimb-1_to_egl-19.csv
- Figure 5 Supplement - Source Data 1/lin-7/4/2/rimb-1_to_rimb-1(cav1).csv
- Figure 5 Supplement - Source Data 1/lin-7/4/2/rimb-1_to_rimb-1(lin-7).csv
- Figure 5 Supplement - Source Data 1/lin-7/4/3.csv
- Figure 5 Supplement - Source Data 1/lin-7/4/3/
- Figure 5 Supplement - Source Data 1/lin-7/4/3/cav1_to_cav1(lin-7).csv
- Figure 5 Supplement - Source Data 1/lin-7/4/3/cav1_to_rimb-1.csv
- Figure 5 Supplement - Source Data 1/lin-7/4/3/egl-to-egl(rimb)).csv
- Figure 5 Supplement - Source Data 1/lin-7/4/3/lin-7_to_cav1.csv
- Figure 5 Supplement - Source Data 1/lin-7/4/3/lin-7_to_rimb-1.csv
- Figure 5 Supplement - Source Data 1/lin-7/4/3/rimb-1_to_egl-19.csv
- Figure 5 Supplement - Source Data 1/lin-7/4/3/rimb-1_to_rimb-1(cav1).csv
- Figure 5 Supplement - Source Data 1/lin-7/4/3/rimb-1_to_rimb-1(lin-7).csv
- Figure 5 Supplement - Source Data 1/lin-7/4/4.csv
- Figure 5 Supplement - Source Data 1/lin-7/4/4/
- Figure 5 Supplement - Source Data 1/lin-7/4/4/cav1_to_cav1(lin-7).csv
- Figure 5 Supplement - Source Data 1/lin-7/4/4/cav1_to_rimb-1.csv
- Figure 5 Supplement - Source Data 1/lin-7/4/4/egl-to-egl(rimb)).csv
- Figure 5 Supplement - Source Data 1/lin-7/4/4/lin-7_to_cav1.csv
- Figure 5 Supplement - Source Data 1/lin-7/4/4/lin-7_to_rimb-1.csv
- Figure 5 Supplement - Source Data 1/lin-7/4/4/rimb-1_to_egl-19.csv
- Figure 5 Supplement - Source Data 1/lin-7/4/4/rimb-1_to_rimb-1(cav1).csv
- Figure 5 Supplement - Source Data 1/lin-7/4/4/rimb-1_to_rimb-1(lin-7).csv
- Figure 5 Supplement - Source Data 1/lin-7/4/5.csv
- Figure 5 Supplement - Source Data 1/lin-7/4/5/
- Figure 5 Supplement - Source Data 1/lin-7/4/5/cav1_to_cav1(lin-7).csv
- Figure 5 Supplement - Source Data 1/lin-7/4/5/cav1_to_rimb-1.csv
- Figure 5 Supplement - Source Data 1/lin-7/4/5/egl-to-egl(rimb)).csv
- Figure 5 Supplement - Source Data 1/lin-7/4/5/lin-7_to_cav1.csv
- Figure 5 Supplement - Source Data 1/lin-7/4/5/lin-7_to_rimb-1.csv
- Figure 5 Supplement - Source Data 1/lin-7/4/5/rimb-1_to_egl-19.csv
- Figure 5 Supplement - Source Data 1/lin-7/4/5/rimb-1_to_rimb-1(cav1).csv
- Figure 5 Supplement - Source Data 1/lin-7/4/5/rimb-1_to_rimb-1(lin-7).csv
- Figure 5 Supplement - Source Data 1/lin-7/4/particle.json
- Figure 5 Supplement - Source Data 1/lin-7/6/
- Figure 5 Supplement - Source Data 1/lin-7/6/1.csv
- Figure 5 Supplement - Source Data 1/lin-7/6/1/
- Figure 5 Supplement - Source Data 1/lin-7/6/1/cav1_to_cav1(lin-7).csv
- Figure 5 Supplement - Source Data 1/lin-7/6/1/cav1_to_rimb-1.csv
- Figure 5 Supplement - Source Data 1/lin-7/6/1/egl-to-egl(rimb)).csv
- Figure 5 Supplement - Source Data 1/lin-7/6/1/lin-7_to_cav1.csv
- Figure 5 Supplement - Source Data 1/lin-7/6/1/lin-7_to_rimb-1.csv
- Figure 5 Supplement - Source Data 1/lin-7/6/1/particle.json
- Figure 5 Supplement - Source Data 1/lin-7/6/1/rimb-1_to_egl-19.csv
- Figure 5 Supplement - Source Data 1/lin-7/6/1/rimb-1_to_rimb-1(cav1).csv
- Figure 5 Supplement - Source Data 1/lin-7/6/1/rimb-1_to_rimb-1(lin-7).csv
- Figure 5 Supplement - Source Data 1/lin-7/6/2.csv
- Figure 5 Supplement - Source Data 1/lin-7/6/2/
- Figure 5 Supplement - Source Data 1/lin-7/6/2/cav1_to_cav1(lin-7).csv
- Figure 5 Supplement - Source Data 1/lin-7/6/2/cav1_to_rimb-1.csv
- Figure 5 Supplement - Source Data 1/lin-7/6/2/egl-to-egl(rimb)).csv
- Figure 5 Supplement - Source Data 1/lin-7/6/2/lin-7_to_cav1.csv
- Figure 5 Supplement - Source Data 1/lin-7/6/2/lin-7_to_rimb-1.csv
- Figure 5 Supplement - Source Data 1/lin-7/6/2/rimb-1_to_egl-19.csv
- Figure 5 Supplement - Source Data 1/lin-7/6/2/rimb-1_to_rimb-1(cav1).csv
- Figure 5 Supplement - Source Data 1/lin-7/6/2/rimb-1_to_rimb-1(lin-7).csv
- Figure 5 Supplement - Source Data 1/lin-7/6/3.csv
- Figure 5 Supplement - Source Data 1/lin-7/6/3/
- Figure 5 Supplement - Source Data 1/lin-7/6/3/cav1_to_cav1(lin-7).csv
- Figure 5 Supplement - Source Data 1/lin-7/6/3/cav1_to_rimb-1.csv
- Figure 5 Supplement - Source Data 1/lin-7/6/3/egl-to-egl(rimb)).csv
- Figure 5 Supplement - Source Data 1/lin-7/6/3/lin-7_to_cav1.csv
- Figure 5 Supplement - Source Data 1/lin-7/6/3/lin-7_to_rimb-1.csv
- Figure 5 Supplement - Source Data 1/lin-7/6/3/rimb-1_to_egl-19.csv
- Figure 5 Supplement - Source Data 1/lin-7/6/3/rimb-1_to_rimb-1(cav1).csv
- Figure 5 Supplement - Source Data 1/lin-7/6/3/rimb-1_to_rimb-1(lin-7).csv
- Figure 5 Supplement - Source Data 1/lin-7/6/4.csv
- Figure 5 Supplement - Source Data 1/lin-7/6/4/
- Figure 5 Supplement - Source Data 1/lin-7/6/4/cav1_to_cav1(lin-7).csv
- Figure 5 Supplement - Source Data 1/lin-7/6/4/cav1_to_rimb-1.csv
- Figure 5 Supplement - Source Data 1/lin-7/6/4/egl-to-egl(rimb)).csv
- Figure 5 Supplement - Source Data 1/lin-7/6/4/lin-7_to_cav1.csv
- Figure 5 Supplement - Source Data 1/lin-7/6/4/lin-7_to_rimb-1.csv
- Figure 5 Supplement - Source Data 1/lin-7/6/4/rimb-1_to_egl-19.csv
- Figure 5 Supplement - Source Data 1/lin-7/6/4/rimb-1_to_rimb-1(cav1).csv
- Figure 5 Supplement - Source Data 1/lin-7/6/4/rimb-1_to_rimb-1(lin-7).csv
- Figure 5 Supplement - Source Data 1/lin-7/6/5.csv
- Figure 5 Supplement - Source Data 1/lin-7/6/5/
- Figure 5 Supplement - Source Data 1/lin-7/6/5/cav1_to_cav1(lin-7).csv
- Figure 5 Supplement - Source Data 1/lin-7/6/5/cav1_to_rimb-1.csv
- Figure 5 Supplement - Source Data 1/lin-7/6/5/egl-to-egl(rimb)).csv
- Figure 5 Supplement - Source Data 1/lin-7/6/5/lin-7_to_cav1.csv
- Figure 5 Supplement - Source Data 1/lin-7/6/5/lin-7_to_rimb-1.csv
- Figure 5 Supplement - Source Data 1/lin-7/6/5/rimb-1_to_egl-19.csv
- Figure 5 Supplement - Source Data 1/lin-7/6/5/rimb-1_to_rimb-1(cav1).csv
- Figure 5 Supplement - Source Data 1/lin-7/6/5/rimb-1_to_rimb-1(lin-7).csv
- Figure 5 Supplement - Source Data 1/lin-7/9/
- Figure 5 Supplement - Source Data 1/lin-7/9/1.csv
- Figure 5 Supplement - Source Data 1/lin-7/9/1/
- Figure 5 Supplement - Source Data 1/lin-7/9/1/cav1_to_cav1(lin-7).csv
- Figure 5 Supplement - Source Data 1/lin-7/9/1/cav1_to_rimb-1.csv
- Figure 5 Supplement - Source Data 1/lin-7/9/1/egl-to-egl(rimb)).csv
- Figure 5 Supplement - Source Data 1/lin-7/9/1/lin-7_to_cav1.csv
- Figure 5 Supplement - Source Data 1/lin-7/9/1/lin-7_to_rimb-1.csv
- Figure 5 Supplement - Source Data 1/lin-7/9/1/particle.json
- Figure 5 Supplement - Source Data 1/lin-7/9/1/rimb-1_to_egl-19.csv
- Figure 5 Supplement - Source Data 1/lin-7/9/1/rimb-1_to_rimb-1(cav1).csv
- Figure 5 Supplement - Source Data 1/lin-7/9/1/rimb-1_to_rimb-1(lin-7).csv
- Figure 5 Supplement - Source Data 1/lin-7/9/2.csv
- Figure 5 Supplement - Source Data 1/lin-7/9/2/
- Figure 5 Supplement - Source Data 1/lin-7/9/2/cav1_to_cav1(lin-7).csv
- Figure 5 Supplement - Source Data 1/lin-7/9/2/cav1_to_rimb-1.csv
- Figure 5 Supplement - Source Data 1/lin-7/9/2/egl-to-egl(rimb)).csv
- Figure 5 Supplement - Source Data 1/lin-7/9/2/lin-7_to_cav1.csv
- Figure 5 Supplement - Source Data 1/lin-7/9/2/lin-7_to_rimb-1.csv
- Figure 5 Supplement - Source Data 1/lin-7/9/2/rimb-1_to_egl-19.csv
- Figure 5 Supplement - Source Data 1/lin-7/9/2/rimb-1_to_rimb-1(cav1).csv
- Figure 5 Supplement - Source Data 1/lin-7/9/2/rimb-1_to_rimb-1(lin-7).csv
- Figure 5 Supplement - Source Data 1/lin-7/9/3.csv
- Figure 5 Supplement - Source Data 1/lin-7/9/3/
- Figure 5 Supplement - Source Data 1/lin-7/9/3/cav1_to_cav1(lin-7).csv
- Figure 5 Supplement - Source Data 1/lin-7/9/3/cav1_to_rimb-1.csv
- Figure 5 Supplement - Source Data 1/lin-7/9/3/egl-to-egl(rimb)).csv
- Figure 5 Supplement - Source Data 1/lin-7/9/3/lin-7_to_cav1.csv
- Figure 5 Supplement - Source Data 1/lin-7/9/3/lin-7_to_rimb-1.csv
- Figure 5 Supplement - Source Data 1/lin-7/9/3/rimb-1_to_egl-19.csv
- Figure 5 Supplement - Source Data 1/lin-7/9/3/rimb-1_to_rimb-1(cav1).csv
- Figure 5 Supplement - Source Data 1/lin-7/9/3/rimb-1_to_rimb-1(lin-7).csv
- Figure 5 Supplement - Source Data 1/lin-7/9/4.csv
- Figure 5 Supplement - Source Data 1/lin-7/9/4/
- Figure 5 Supplement - Source Data 1/lin-7/9/4/cav1_to_cav1(lin-7).csv
- Figure 5 Supplement - Source Data 1/lin-7/9/4/cav1_to_rimb-1.csv
- Figure 5 Supplement - Source Data 1/lin-7/9/4/egl-to-egl(rimb)).csv
- Figure 5 Supplement - Source Data 1/lin-7/9/4/lin-7_to_cav1.csv
- Figure 5 Supplement - Source Data 1/lin-7/9/4/lin-7_to_rimb-1.csv
- Figure 5 Supplement - Source Data 1/lin-7/9/4/rimb-1_to_egl-19.csv
- Figure 5 Supplement - Source Data 1/lin-7/9/4/rimb-1_to_rimb-1(cav1).csv
- Figure 5 Supplement - Source Data 1/lin-7/9/4/rimb-1_to_rimb-1(lin-7).csv
- Figure 5 Supplement - Source Data 1/lin-7/9/5.csv
- Figure 5 Supplement - Source Data 1/lin-7/9/5/
- Figure 5 Supplement - Source Data 1/lin-7/9/5/cav1_to_cav1(lin-7).csv
- Figure 5 Supplement - Source Data 1/lin-7/9/5/cav1_to_rimb-1.csv
- Figure 5 Supplement - Source Data 1/lin-7/9/5/egl-to-egl(rimb)).csv
- Figure 5 Supplement - Source Data 1/lin-7/9/5/lin-7_to_cav1.csv
- Figure 5 Supplement - Source Data 1/lin-7/9/5/lin-7_to_rimb-1.csv
- Figure 5 Supplement - Source Data 1/lin-7/9/5/rimb-1_to_egl-19.csv
- Figure 5 Supplement - Source Data 1/lin-7/9/5/rimb-1_to_rimb-1(cav1).csv
- Figure 5 Supplement - Source Data 1/lin-7/9/5/rimb-1_to_rimb-1(lin-7).csv
