# Supplementary material for: CaV1 and CaV2 calcium channels mediate the release of distinct pools of synaptic vesicles
Source: eLife. 2023 Feb 23;12:e81407. doi: 10.7554/eLife.81407 (PMC10023163; doi:10.7554/eLife.81407)
Supplement: Figure 5—figure supplement 1—source data 1. [file elife-81407-fig5-figsupp1-data1.zip › Figure 5 Supplement - Source Data 1/lin-7/14/1.csv]

image-ID	cycle	z-step	frame	accum	photon-count	photon-count11	photon-count12	photon-count21	photon-count22	psfx	psfy	psfz	psf-photon-count	x	y	z	amp	background11	background12	background21	background22	maxResidualSlope	chisq	log-likelihood	accuracy	llr	time-point	precisionx	precisiony	precisionz	frame-timestamp	vis-probe
0	0	0	0	1	5189.79	2598.4	2591.39	0	0	9.08463	75.3593	83.607	3563.25	36566.1	26035.6	-83.607	131.449	413.04	544.094	0	0	0.720664	283.709	-1296.34	1.30127	425.99	0	19.2196	19.0465	46.3132	1605912708731174	0
1	0	0	1	1	5475.58	2891.25	2584.32	0	0	-32.2663	108.157	137.221	3719.74	36507.8	26002.8	-137.221	139.977	409.462	538.608	0	0	2.40552	379.332	-1344.61	1.20454	533.484	0	18.5113	18.2084	42.8721	1605912708871250	0
2	0	0	2	1	5475.58	2891.25	2584.32	0	0	-32.2663	108.157	137.221	3719.74	36507.8	26002.8	-137.221	139.977	409.462	538.608	0	0	2.40552	379.332	-1344.61	1.20454	533.484	0	18.5113	18.2084	42.8721	1605912708871250	0
3	0	0	3	1	5475.58	2891.25	2584.32	0	0	-32.2663	108.157	137.221	3719.74	36507.8	26002.8	-137.221	139.977	409.462	538.608	0	0	2.40552	379.332	-1344.61	1.20454	533.484	0	18.5113	18.2084	42.8721	1605912708871250	0
4	0	0	4	1	5475.58	2891.25	2584.32	0	0	-32.2663	108.157	137.221	3719.74	36507.8	26002.8	-137.221	139.977	409.462	538.608	0	0	2.40552	379.332	-1344.61	1.20454	533.484	0	18.5113	18.2084	42.8721	1605912708871250	0
5	0	0	5	1	5475.58	2891.25	2584.32	0	0	-32.2663	108.157	137.221	3719.74	36507.8	26002.8	-137.221	139.977	409.462	538.608	0	0	2.40552	379.332	-1344.61	1.20454	533.484	0	18.5113	18.2084	42.8721	1605912708871250	0
6	0	0	6	1	5475.58	2891.25	2584.32	0	0	-32.2663	108.157	137.221	3719.74	36507.8	26002.8	-137.221	139.977	409.462	538.608	0	0	2.40552	379.332	-1344.61	1.20454	533.484	0	18.5113	18.2084	42.8721	1605912708871250	0
7	0	0	7	1	5475.58	2891.25	2584.32	0	0	-32.2663	108.157	137.221	3719.74	36507.8	26002.8	-137.221	139.977	409.462	538.608	0	0	2.40552	379.332	-1344.61	1.20454	533.484	0	18.5113	18.2084	42.8721	1605912708871250	0
9	0	0	9	1	5044.4	2615.95	2428.45	0	0	3.82298	4.97269	247.221	2613.24	36671.1	26006.3	-247.221	101.742	409.149	539.463	0	0	0.47842	338.289	-1323.65	1.34881	360.631	0	25.873	25.6723	68.0877	1605912708911272	0
12	0	0	12	1	4952.85	2621.86	2331	0	0	-71.2449	46.3728	197.141	2706.57	36546.8	25964.9	-197.141	104.058	411.15	536.852	0	0	1.80926	321.339	-1313.39	1.38357	388.846	0	25.2325	24.6163	60.7345	1605912708971305	0
16	0	0	16	1	4249.65	2463.62	1786.03	0	0	-20.9462	22.1614	199.947	2080.27	36596.2	25989.1	-199.947	79.4701	408.468	538.708	0	0	1.13438	292.754	-1299.57	1.71582	402.444	0	32.7711	32.0784	79.066	1605912709051348	0
17	0	0	17	1	3912.72	2062.47	1850.25	0	0	-11.4366	58.3612	155.394	2502.8	36586.7	25952.9	-155.394	94.077	403.23	529.47	0	0	1.42022	313.63	-1305.21	1.91928	336.846	0	27.288	26.5845	62.896	1605912709071359	0
18	0	0	18	1	4277.2	1732.64	2544.56	0	0	-18.2085	383.668	135.068	2255.69	36593.4	26125.9	-135.068	92.2667	398.652	528.476	0	0	1.39464	347.353	-1323.66	1.68447	394.884	0	27.5851	27.5104	63.7513	1605912709091370	0
19	0	0	19	1	4897.13	2625.81	2271.32	0	0	-56.3241	36.0654	156.084	2921.66	36631.5	26074.9	-156.084	110.357	403.713	531.843	0	0	1.25608	321.53	-1312.3	1.39795	403.341	0	23.3563	22.8177	54.1357	1605912709111381	0
22	0	0	22	1	5052.19	2159.1	2893.09	0	0	-34.8942	-13.1734	71.3795	3567.83	36610.1	26024.4	-71.3795	131.439	404.667	528.309	0	0	1.65328	322.578	-1311.96	1.33769	462.981	0	18.7873	18.7957	46.3412	1605912709171414	0
23	0	0	23	1	5925.91	2650.63	3275.28	0	0	-69.9324	44.4204	124.932	4113.48	36545.5	26066.5	-124.932	154.341	396.923	524.463	0	0	1.82143	356.964	-1327.65	1.07115	533.327	0	16.5816	16.2197	38.5408	1605912709191425	0
25	0	0	25	1	5472.9	2595.95	2876.95	0	0	-55.8287	44.6284	137.46	3623.93	36631.1	26066.3	-137.46	136.122	399.084	526.707	0	0	1.76806	330.141	-1316.74	1.19483	455.525	0	18.8223	18.4133	43.6246	1605912709231446	0
26	0	0	26	1	4979.01	2457.64	2521.36	0	0	-47.6637	53.3348	221.891	2768.81	36523.2	25957.9	-221.891	107.15	397.482	528.954	0	0	0.634408	303	-1300.65	1.3606	416.278	0	24.236	23.8184	60.9941	1605912709251457	0
27	0	0	27	1	5629.14	3060.45	2568.69	0	0	-34.926	27.5983	235.057	3464.62	36610.1	26083.3	-235.057	134.56	396.929	530.925	0	0	1.3333	268.142	-1285.13	1.15051	439.274	0	19.46	19.2195	50.3058	1605912709271468	0
29	0	0	29	1	4854.51	2508.64	2345.86	0	0	-60.3848	-24.0421	164.448	2983.61	36535.9	26035.3	-164.448	113.116	401.548	528.2	0	0	1.51979	321.438	-1311.33	1.41167	413.805	0	22.8158	22.3229	53.1673	1605912709311490	0
31	0	0	31	1	4430.52	2145.7	2284.83	0	0	-46.9746	124.194	146.482	2771.74	36622.2	26086.4	-146.482	105.009	394.924	521.313	0	0	1.11411	356.004	-1326.37	1.5949	476.131	0	24.1666	23.6989	55.8343	1605912709351512	0
32	0	0	32	1	4531.94	2282.24	2249.7	0	0	153.108	133.064	184.1	2496.85	36621.4	25977.9	-184.1	95.9178	397.553	523.115	0	0	2.16479	325.244	-1312.15	1.54807	339.701	0	26.8185	26.2119	63.4689	1605912709371523	0
33	0	0	33	1	4388.18	2414.8	1973.38	0	0	88.0278	61.8634	144.671	1883.36	36586.9	26049.1	-144.671	70.4262	397.573	519.232	0	0	1.00482	322.029	-1309.99	1.61755	359.319	0	35.7656	34.8994	82.1219	1605912709391533	0
35	0	0	35	1	4433.92	2231.91	2202.01	0	0	-51.0118	73.7817	66.8242	2255.98	36626.2	26136.8	-66.8242	83.5441	397.509	522.368	0	0	1.37228	263.173	-1279.98	1.59597	366.463	0	28.9165	28.9013	71.4333	1605912709431555	0
36	0	0	36	1	4076.91	1885.94	2190.97	0	0	-67.6368	103.741	118.052	2706.55	36543.2	26007.2	-118.052	101.835	388.748	516.648	0	0	1.812	248.125	-1270.71	1.78535	337.415	0	24.4889	24.1258	56.8178	1605912709451566	0
37	0	0	37	1	5890.14	2648.38	3241.76	0	0	29.6567	62.2198	143.983	3173.16	36645.2	26048.7	-143.983	118.567	394.575	519.603	0	0	1.84285	307.68	-1301.64	1.07707	390.902	0	21.4057	20.9618	49.544	1605912709471577	0
38	0	0	38	1	4993.95	2199.77	2794.18	0	0	-107.406	120.592	87.9727	2995.05	36583	26090	-87.9727	113.215	390.622	515.995	0	0	1.69211	375.289	-1335.25	1.34411	465.326	0	21.8641	21.5473	52.0594	1605912709491588	0
39	0	0	39	1	5968.26	2262.24	3706.01	0	0	20.5188	116.603	87.7689	3481.14	36554.7	25994.3	-87.7689	129.058	391.91	516.574	0	0	2.05273	300.974	-1298.48	1.05595	444.385	0	19.1119	18.9822	45.8973	1605912709511599	0
40	0	0	40	1	4385.74	2460.28	1925.46	0	0	-57.4209	26.0643	114.078	3128.59	36533	25985.2	-114.078	116.719	393.056	518.305	0	0	1.82595	321.129	-1309.27	1.61442	428.864	0	21.4305	21.0996	50.0964	1605912709531610	0
41	0	0	41	1	4544.63	2351.18	2193.45	0	0	-86.0651	136.506	208.36	2844.72	36561.6	25974.4	-208.36	111.002	391.482	515.27	0	0	1.4518	302.839	-1298.72	1.53255	401.159	0	23.316	22.7474	56.9615	1605912709551621	0
43	0	0	43	1	4847.16	2708.72	2138.44	0	0	-88.089	68.3846	199.473	2583.18	36563.7	26042.5	-199.473	99.8299	391.29	517.068	0	0	1.46674	343.767	-1319.32	1.40172	405.506	0	25.8433	25.1554	62.1826	1605912709591642	0
46	0	0	46	1	3721.71	2022.81	1698.9	0	0	7.73122	272.599	270.929	1755.24	36567.5	26037.6	-270.929	71.2875	391.07	513.565	0	0	0.6591	277.14	-1284.52	2.03544	334.234	0	35.8257	35.939	98.9393	1605912709651675	0
47	0	0	47	1	4240.56	2248.86	1991.7	0	0	187.556	-63.0864	254.85	2173.39	36686.6	26074.3	-254.85	86.5327	393.5	516.741	0	0	1.73129	366.144	-1326.87	1.69252	363.918	0	29.8556	29.5145	80.1393	1605912709671686	0
49	0	0	49	1	4713.71	2061.95	2651.77	0	0	-53.9393	72.8036	163.226	3402.15	36529.5	26038.1	-163.226	129.01	390.237	515.162	0	0	1.39204	262.94	-1280.43	1.45534	429.788	0	19.8175	19.3849	46.1644	1605912709711708	0
50	0	0	50	1	3404.91	1849.6	1555.31	0	0	-16.0633	69.2923	156.02	1878.17	36591.3	25942	-156.02	70.6923	396.529	519.298	0	0	1.48608	232.771	-1265.01	2.33158	307.649	0	35.7666	34.9102	82.3352	1605912709731719	0
51	0	0	51	1	3878.56	1749.87	2128.69	0	0	-104	102.582	142.714	1952.55	36579.6	26207.7	-142.714	74.5079	389.28	512.742	0	0	0.631566	299.706	-1296.44	1.91502	385.398	0	33.7691	32.9454	77.1752	1605912709751730	0
52	0	0	52	1	4247.43	2109.38	2138.04	0	0	-6.9999	10.3679	146.644	2325.76	36582.2	26200.2	-146.644	87.0129	391.511	510.776	0	0	0.508212	272.17	-1282.56	1.68277	354.993	0	28.8871	28.2892	66.4721	1605912709771741	0
66	0	0	66	1	4987.04	2591.7	2395.34	0	0	-27.7186	72.5924	107.027	2477.43	36503.3	26038.3	-107.027	92.1203	383.231	503.452	0	0	0.924346	335.421	-1309.98	1.33565	431.289	0	26.5131	26.1497	62.1852	1605912710131937	0
67	0	0	67	1	4339.13	2051.23	2287.9	0	0	-109.325	38.0821	205.051	3010.15	36485.2	26072.8	-205.051	116.991	377.531	501.129	0	0	1.40074	328.381	-1306.08	1.61435	428.587	0	21.8624	21.2548	53.1804	1605912710151948	0
69	0	0	69	1	3640.97	1631.45	2009.52	0	0	-28.6584	113.043	35.6785	2153.57	36404.6	26097.5	-35.6785	79.6004	375.325	495.055	0	0	0.70454	295.985	-1287.28	2.06484	367.361	0	28.9246	29.2682	74.8736	1605912710191969	0
70	0	0	70	1	3759.67	1935.13	1824.53	0	0	-34.8177	53.2208	44.8667	2058.11	36510.4	25958	-44.8667	75.6993	380.222	499.141	0	0	1.37521	265.374	-1274.82	1.98072	355.872	0	30.7035	30.8405	78.4416	1605912710211980	0
71	0	0	71	1	4496.89	2499.85	1997.04	0	0	13.3923	48.5258	164.498	3025.33	36561.8	26062.4	-164.498	113.806	374.159	497.76	0	0	1.55161	247.157	-1265.69	1.53084	354.308	0	22.0242	21.4436	51.1234	1605912710231991	0
72	0	0	72	1	4048.58	2163.64	1884.94	0	0	93.1598	94.3198	74.6664	2255.04	36581.7	26016.6	-74.6664	83.199	380.521	501.901	0	0	1.70139	255.284	-1269.99	1.78399	319.824	0	28.7196	28.5884	69.769	1605912710252002	0
74	0	0	74	1	3851.38	1974.96	1876.42	0	0	-38.416	19.1952	203.738	1859.07	36613.6	26191.4	-203.738	71.2702	376.03	494.57	0	0	0.331178	306.077	-1292.59	1.90491	342.479	0	34.9954	34.3633	85.1294	1605912710292024	0
76	0	0	76	1	4275.24	1895.47	2379.77	0	0	-91.9288	30.5705	203.408	2647.47	36567.5	25980.7	-203.408	102.41	381.788	503.713	0	0	1.21406	272.713	-1280.14	1.65391	420.066	0	24.9405	24.2748	60.4209	1605912710332046	0
77	0	0	77	1	4324.35	1982.49	2341.86	0	0	-21.021	68.1483	180.851	2749.63	36596.2	26142.4	-180.851	104.433	376.307	498.352	0	0	1.35006	314.798	-1298.82	1.61922	423.301	0	24.0851	23.502	56.7134	1605912710352057	0
78	0	0	78	1	4054.29	1900.8	2153.49	0	0	23.1462	37.7005	85.5667	2129.32	36651.7	26073.2	-85.5667	78.3152	378.567	498.857	0	0	1.52077	285.949	-1283.68	1.77621	327.819	0	30.495	30.219	73.282	1605912710372067	0
80	0	0	80	1	4329.47	2117.64	2211.84	0	0	11.5892	38.0967	121.681	2648.17	36464	25973.2	-121.681	98.272	373.79	491.521	0	0	1.03057	299.137	-1290.24	1.60986	382.879	0	24.8395	24.3407	57.5827	1605912710412089	0
81	0	0	81	1	4626.57	2107.68	2518.89	0	0	-21	136.779	146.587	2686.74	36496.6	26073.8	-146.587	101.643	372.977	497.742	0	0	1.70968	291.548	-1285.69	1.47058	389.881	0	24.4014	23.8394	56.1822	1605912710432100	0
82	0	0	82	1	4510.26	1786.82	2723.44	0	0	-35.2157	2.87948	62.1899	2919.87	36510.8	26108	-62.1899	107.42	376.899	495.056	0	0	0.694841	299.732	-1292.03	1.52508	462.267	0	22.0055	22.096	54.8553	1605912710452111	0
83	0	0	83	1	6067.52	3280.85	2786.67	0	0	5.64531	8.18261	209.72	4088.79	36569.6	26003.1	-209.72	156.505	370.513	493.362	0	0	1.62924	320.204	-1300.19	1.01572	468.27	0	16.3023	15.9933	40.2117	1605912710472122	0
84	0	0	84	1	4848.74	2340.88	2507.86	0	0	18.5463	28.4073	132.938	3009.06	36556.7	25982.9	-132.938	111.941	377.153	498.037	0	0	1.62671	258.509	-1271.9	1.38136	348.516	0	22.1089	21.6617	51.1095	1605912710492133	0
86	0	0	86	1	4925.31	2350.45	2574.85	0	0	-12.1811	84.1728	166.871	3130.32	36587.4	26126.4	-166.871	118.342	372.313	496.085	0	0	1.5858	263.138	-1273.27	1.34767	441.054	0	21.1955	20.7062	49.2487	1605912710532155	0
87	0	0	87	1	4091.11	1994.62	2096.49	0	0	40.6254	15.3253	162.689	2495.58	36634.3	26095.6	-162.689	93.6546	375.818	495.108	0	0	0.783299	259.898	-1271.28	1.74813	371.375	0	26.4694	25.9949	61.612	1605912710552166	0
88	0	0	88	1	3459.54	1500.65	1958.89	0	0	-43.1614	43.1862	154.48	1840.77	36518.7	26067.7	-154.48	69.3739	371.573	488.303	0	0	0.607809	245.256	-1261.72	2.21184	351.451	0	35.2625	34.4599	81.4302	1605912710572176	0
89	0	0	89	1	4024.81	1940.86	2083.96	0	0	19.4439	55.8186	211.391	2200.32	36555.8	26055.1	-211.391	84.2722	369.169	490.288	0	0	0.776332	256.483	-1266.7	1.7788	336.025	0	29.5679	28.9417	72.744	1605912710592187	0
91	0	0	91	1	4233.8	2104.82	2128.98	0	0	62.4358	105.512	92.1689	2847.8	36612.4	26005.4	-92.1689	105.425	370.522	487.333	0	0	1.9993	279.144	-1279.34	1.65535	365.25	0	22.6349	22.5373	54.1503	1605912710632209	0
92	0	0	92	1	4575.47	2096.31	2479.16	0	0	-75.9255	53.7999	154.77	3035.05	36551.5	26057.1	-154.77	115.072	370.341	487.528	0	0	1.09901	307.904	-1292.9	1.48539	405.988	0	21.6044	21.0244	49.9374	1605912710652220	0
93	0	0	93	1	4709.51	2437.99	2271.52	0	0	7.92107	107.493	93.9097	2700.29	36567.3	26103.1	-93.9097	100.171	371.607	490.232	0	0	1.66679	282.206	-1280.7	1.42967	373.605	0	23.9705	23.7451	56.8776	1605912710672231	0
94	0	0	94	1	4516.39	2485.52	2030.88	0	0	-0.531111	133.12	149.746	2768.78	36575.8	26077.5	-149.746	104.591	365.107	483.029	0	0	1.03491	283.697	-1278.75	1.50555	363.494	0	23.5145	22.9281	54.0965	1605912710692242	0
95	0	0	95	1	3732.03	1937.49	1794.54	0	0	-34.6118	93.8046	258.465	2273.65	36609.8	26017.1	-258.465	89.4641	373.742	488.423	0	0	0.991864	239.674	-1258.86	1.98485	327.435	0	27.9717	27.997	75.4403	1605912710712253	0
97	0	0	97	1	4590.33	2142.05	2448.27	0	0	-28.2026	96.1501	78.0879	2878.03	36603.4	26114.4	-78.0879	106.676	366.027	484.143	0	0	1.85475	289.229	-1282.11	1.47343	388.773	0	22.1521	22.0976	53.814	1605912710752274	0
98	0	0	98	1	3637.43	1852.49	1784.94	0	0	71.1639	60.217	137.966	2247.2	36603.7	26050.7	-137.966	83.7947	365.301	485.376	0	0	0.0412765	327.395	-1300.78	2.04643	388.722	0	28.9535	28.3388	66.7354	1605912710772285	0
99	0	0	99	1	3771.77	1968.96	1802.8	0	0	-19.7127	60.9301	263.813	2495.15	36594.9	26050	-263.813	98.104	368.19	488.738	0	0	1.04447	272.885	-1274.92	1.94884	360.23	0	25.5093	25.4135	69.6313	1605912710792296	0
100	0	0	100	1	3652.47	1791.48	1860.99	0	0	-67.6444	108.813	91.2668	2648.74	36543.2	26101.8	-91.2668	99.1544	365	486.77	0	0	0.888654	274.894	-1276.65	2.03523	375.762	0	24.0585	23.8537	57.2458	1605912710812307	0
101	0	0	101	1	4060.02	2193.12	1866.9	0	0	-0.331964	116.54	197.52	2366.21	36475.9	25994.4	-197.52	90.6545	366.963	484.525	0	0	1.28411	225.754	-1250.19	1.75052	320.815	0	27.4302	26.8377	65.8176	1605912710832318	0
102	0	0	102	1	4021.21	2030.37	1990.84	0	0	-18.3617	68.7114	46.0242	2146.29	36493.9	26042.2	-46.0242	78.8939	366.986	483.29	0	0	1.19827	304.17	-1289.41	1.77354	407.39	0	29.1021	29.2004	74.002	1605912710852329	0
110	0	0	110	1	3744.18	1751.2	1992.98	0	0	-23.4292	88.1609	55.7622	2054.03	36499	25923.1	-55.7622	75.7801	362.263	477.132	0	0	0.861252	241.119	-1255.45	1.95241	279.972	0	30.2666	30.3808	75.8182	1605912711012416	0
111	0	0	111	1	4510.79	2313.48	2197.31	0	0	-26.2268	83.644	203.427	2090.32	36601.4	26027.3	-203.427	80.2068	366.122	479.967	0	0	1.29918	288.233	-1279.81	1.5071	331.123	0	30.7844	30.2208	74.7353	1605912711032427	0
112	0	0	112	1	3858.68	1706.46	2152.22	0	0	-37.4236	53.2933	142.852	1858.06	36612.6	26157.3	-142.852	69.7476	363.751	478.262	0	0	0.911872	261.451	-1266.39	1.87288	343.332	0	34.5672	33.8085	79.6517	1605912711052438	0
113	0	0	113	1	3409.72	1663.21	1746.52	0	0	-31.7955	93.1782	232.947	1490.4	36607	26117.4	-232.947	57.9636	362.45	483.677	0	0	0.0470204	246.863	-1258.3	2.24141	330.223	0	42.3514	41.9391	108.255	1605912711072449	0
117	0	0	117	1	4673.68	2292.06	2381.63	0	0	-73.928	79.0937	119.945	2728.12	36549.5	26031.8	-119.945	102.549	359.308	477.127	0	0	0.834029	295.847	-1282.79	1.42831	412.518	0	23.4914	23.0496	54.4341	1605912711152492	0
118	0	0	118	1	3581.99	1801.13	1780.86	0	0	-10.0629	57.167	126.309	2017.13	36485.6	25954.1	-126.309	75.1446	362.321	475.746	0	0	0.884369	272.194	-1271.6	2.07924	345.335	0	31.8886	31.1881	73.5401	1605912711172503	0
122	0	0	122	1	3944.84	2045.95	1898.89	0	0	-71.5834	74.6925	150.8	2465.09	36547.1	26135.9	-150.8	93.3958	362.388	477.694	0	0	0.421719	300.701	-1288.47	1.81319	387.303	0	26.1304	25.5236	60.2385	1605912711252547	0
125	0	0	125	1	3550.37	1862.12	1688.25	0	0	5.52738	38.0809	150.675	2011.32	36470	25973.2	-150.675	75.3156	357.721	475.473	0	0	0.547067	277.59	-1273.29	2.09979	325.893	0	32.0907	31.262	73.7152	1605912711312580	0
126	0	0	126	1	3605.97	1743.56	1862.4	0	0	-55.4137	120.775	118.153	1865.29	36531	26089.8	-118.153	70.1928	355.37	471.816	0	0	0.640147	280.641	-1272.28	2.04697	322.846	0	33.6815	33.1821	78.1101	1605912711332590	0
127	0	0	127	1	3744.91	1984.23	1760.67	0	0	8.90819	66.421	114.041	2063.13	36566.3	26044.5	-114.041	76.5483	361.628	477.452	0	0	1.23919	268.92	-1269.72	1.95141	314.752	0	31.1269	30.5481	72.2686	1605912711352601	0
129	0	0	129	1	4109.38	1999.57	2109.81	0	0	6.95847	43.017	142.996	2157.03	36568.3	26067.9	-142.996	80.5824	359.908	476.2	0	0	0.679635	279.418	-1274.43	1.70806	319.259	0	29.9926	29.2371	68.8859	1605912711392623	0
131	0	0	131	1	3352.62	1677.29	1675.33	0	0	-49.9533	67.8798	99.8781	1676.41	36525.5	26043	-99.8781	62.4029	357.2	468.764	0	0	0.749254	310.218	-1287.06	2.27333	324.25	0	37.3333	36.9048	88.1474	1605912711432645	0
133	0	0	133	1	4313.55	1656	2657.55	0	0	-64.4099	120.543	49.29	2847.29	36440.3	25990.4	-49.29	106.073	352.697	463.606	0	0	1.16319	279.2	-1272.66	1.58133	377.005	0	21.4551	21.5642	54.4387	1605912711472667	0
136	0	0	136	1	3892.9	1976.12	1916.78	0	0	15.8697	63.4347	58.0062	2006.03	36659	26147.1	-58.0062	73.6028	358.601	471.769	0	0	0.336462	269.007	-1267.98	1.83873	320.212	0	31.0333	30.9982	77.5021	1605912711532699	0
137	0	0	137	1	3613.27	1594.89	2018.38	0	0	17.8592	96.6039	192.136	2270.41	36557.4	26014.3	-192.136	86.5332	352.987	467.304	0	0	0.623791	229.833	-1246.68	2.03382	334.991	0	28.1046	27.5755	67.0544	1605912711552710	0
138	0	0	138	1	3897.59	1724.92	2172.67	0	0	-20.1793	68.3464	167.642	2471.4	36495.7	26042.6	-167.642	93.4178	352.271	468.191	0	0	0.723763	270.123	-1267.37	1.82592	379.402	0	25.9486	25.3133	60.306	1605912711572721	0
139	0	0	139	1	3501.78	1896.58	1605.2	0	0	-66.838	30.1453	148.392	1933.83	36343.1	25582.5	-148.392	72.9797	354.159	467.022	0	0	0.71512	307.398	-1286.69	2.12875	326.737	0	32.8179	32.0639	75.5829	1605912711592732	0
140	0	0	140	1	4527.93	2040.77	2487.16	0	0	-23.8786	88.7849	215.41	3187.3	36599.1	26022.1	-215.41	122.904	352.673	470.678	0	0	1.21708	313.638	-1289.8	1.48296	483.839	0	20.0979	19.7783	49.9823	1605912711612743	0
141	0	0	141	1	4363.38	2068.08	2295.29	0	0	-92.9643	121.162	149.153	1978.59	36568.5	26189.1	-149.153	75.6244	351.787	468.318	0	0	0.492986	296.727	-1278.89	1.5586	374.285	0	31.8736	31.0164	72.9239	1605912711632754	0
144	0	0	144	1	3996.43	1884.9	2111.53	0	0	54.0172	56.3797	138.361	2060.39	36620.9	26054.5	-138.361	76.8007	356.45	470.024	0	0	1.02371	289.185	-1277.15	1.7682	321.574	0	31.0356	30.441	71.7211	1605912711692787	0
145	0	0	145	1	3795.02	2214.48	1580.54	0	0	-25.6319	59.9855	281.227	1710.56	36501.2	25951.3	-281.227	67.8629	356.515	474.396	0	0	0.631642	266.748	-1266.74	1.90635	328.305	0	35.9203	36.1524	102.089	1605912711712798	0
151	0	0	151	1	3762.25	1836.49	1925.77	0	0	-22.6396	71.2276	118.633	1913.1	36498.2	26039.7	-118.633	71.2863	355.404	462.548	0	0	0.949503	260.319	-1260.94	1.91845	290.787	0	32.9927	32.4431	76.6219	1605912711832863	0
152	0	0	152	1	3559.23	1840.02	1719.21	0	0	-36.1822	-17.1515	294.305	1969.26	36711.1	26128.1	-294.305	78.8522	359.325	469.277	0	0	1.88874	262.569	-1264.34	2.08829	354.242	0	30.9702	31.5571	91.1329	1605912711852874	0
153	0	0	153	1	3915.11	1899.46	2015.65	0	0	-40.8338	56.7759	172.994	2212.23	36616.1	26054.1	-172.994	83.9274	353.785	465.006	0	0	1.94667	292.149	-1277.26	1.81344	339.332	0	28.7781	28.1015	67.3337	1605912711872885	0
154	0	0	154	1	4159.11	2085.21	2073.9	0	0	75.6912	91.1941	194.783	1766.41	36599.2	26119.4	-194.783	67.3371	353.719	463.653	0	0	1.07559	278.564	-1271.07	1.6647	327.971	0	35.8564	35.2138	85.8078	1605912711892896	0
156	0	0	156	1	3132.06	1221.41	1910.65	0	0	-37.934	31.2823	212.317	1921.7	36613.2	26079.6	-212.317	73.9348	353.258	472.09	0	0	0.735457	273.729	-1269.04	2.50864	364.212	0	32.9251	32.301	81.3025	1605912711932917	0
162	0	0	162	1	3209.9	1812.45	1397.45	0	0	97.7162	-6.39823	30.5617	1405.54	36676.8	26117.3	-30.5617	51.2743	349.398	459.542	0	0	0.743029	270.193	-1263.71	2.3989	304.016	0	42.9526	43.4191	111.914	1605912712052983	0
167	0	0	167	1	3788.51	2129.99	1658.52	0	0	71.7078	366.282	239.742	1913	36603.2	26242.9	-239.742	79.3618	337.791	445.178	0	0	0.225288	297.608	-1274	1.86477	364.869	0	30.1065	30.1252	78.3993	1605912712153037	0
169	0	0	169	1	3492.97	1475.94	2017.03	0	0	77.8732	69.167	93.4439	1512.21	36597	26041.8	-93.4439	55.8036	353.125	464.347	0	0	0.611146	274.493	-1268.65	2.1324	288.791	0	41.3261	40.8706	98.0623	1605912712193059	0
175	0	0	175	1	3744.93	1918.08	1826.85	0	0	12.2646	90.0502	185.189	2364.11	36463.3	25921.2	-185.189	89.8435	342.692	452.077	0	0	1.76776	252.423	-1254.47	1.9072	352.702	0	26.6773	26.1301	63.064	1605912712313124	0
177	0	0	177	1	3444.6	1925.4	1519.2	0	0	36.322	41.0894	269.933	1742.71	36638.6	25970.2	-269.933	68.4948	347.562	458.774	0	0	1.04804	290.886	-1272.93	2.16232	280.554	0	35.0569	35.1468	97.2494	1605912712353146	0
180	0	0	180	1	3626.75	1861.96	1764.79	0	0	-33.8139	112.314	246.3	1770.35	36509.4	25998.6	-246.3	69.3828	344.098	453.51	0	0	0.362389	256.081	-1254.61	1.99913	284.81	0	34.5425	34.3717	90.7358	1605912712413179	0
181	0	0	181	1	3946.56	2210.16	1736.4	0	0	40.869	72.6399	51.605	1682.64	36634	26137.9	-51.605	61.6786	346.995	459.573	0	0	0.643166	315.3	-1285.9	1.7817	316.295	0	36.1219	36.3296	91.2642	1605912712433190	0
182	0	0	182	1	4438.28	2250.77	2187.51	0	0	51.8258	126.423	205.159	2332.16	36623.1	26084.2	-205.16	89.5511	342.962	450.493	0	0	1.02572	257.832	-1256.83	1.50388	331.033	0	26.7407	26.3144	65.3896	1605912712453201	0
183	0	0	183	1	3481.75	1875.65	1606.1	0	0	8.41193	38.5313	64.9132	1778.94	36566.8	26072.4	-64.9132	65.2565	343.968	451.291	0	0	0.97966	282.178	-1268.71	2.11679	368.699	0	34.3918	34.2284	84.9012	1605912712473212	0
184	0	0	184	1	2718.06	1318.75	1399.32	0	0	18.9757	88.4422	152.684	1696.1	36655.9	26221.8	-152.684	63.7069	342.391	448.37	0	0	0.456202	211.957	-1233.34	3.03395	282.441	0	36.8203	36.1146	84.7831	1605912712493223	0
187	0	0	187	1	4310.55	2317.48	1993.07	0	0	-34.9136	54.3772	129.981	2506.1	36610.1	25956.9	-129.981	93.6954	341.264	446.97	0	0	1.02807	292.072	-1272.91	1.56184	335.448	0	24.9643	24.4679	57.8595	1605912712553255	0
188	0	0	188	1	4009.74	2196.62	1813.12	0	0	31.5099	66.5246	127.81	2368.03	36543.7	25944.7	-127.81	88.0849	338.594	445.976	0	0	0.939858	265.018	-1258.94	1.72349	312.526	0	26.3879	25.9248	61.1633	1605912712573266	0
193	0	0	193	1	3118.87	1482.58	1636.29	0	0	28.3768	76.9536	59.2322	1336.94	36546.8	25834.6	-59.2322	49.0919	342.785	452.44	0	0	0.71493	250.472	-1252.1	2.48192	274.198	0	45.1762	45.2883	112.578	1605912712673321	0
194	0	0	194	1	3364.2	1654.34	1709.86	0	0	38.6423	9.59766	167.67	1429.43	36636.2	26001.7	-167.67	53.7412	344.716	452.959	0	0	0.555399	278.686	-1267.32	2.22687	314.816	0	43.7984	43.0417	101.913	1605912712693331	0
195	0	0	195	1	3812.07	1987.98	1824.09	0	0	38.8948	124.869	177.986	1968.62	36636	26085.7	-177.986	74.8271	339.632	453.078	0	0	0.944262	262.411	-1257.97	1.85729	249.13	0	31.6702	31.051	74.4039	1605912712713342	0
198	0	0	198	1	4347.97	1931.85	2416.12	0	0	17.0934	58.5572	-2.8796	2030.39	36657.8	26152	2.8796	74.0863	336.137	446.01	0	0	1.3966	269.513	-1259.68	1.5383	305.518	0	28.7571	29.3121	79.4971	1605912712773375	0
199	0	0	199	1	2965.14	1502.13	1463.01	0	0	-60.4941	56.7636	181.41	1554.63	36536.1	25954.5	-181.41	59.3324	341.456	445.054	0	0	0.963645	277.818	-1264.12	2.66021	327.102	0	39.7803	38.8321	93.6072	1605912712793386	0
202	0	0	202	1	3483.68	1841.09	1642.6	0	0	-16.6459	29.6807	46.4076	1573.69	36591.9	26180.9	-46.4076	57.6887	338.564	448.753	0	0	0.466699	296.674	-1273.57	2.1053	325.842	0	38.1534	38.2616	96.7196	1605912712853419	0
206	0	0	206	1	3474	1992.6	1481.4	0	0	11.8154	31.0436	181.925	1737.3	36663.1	26079.9	-181.925	65.739	337.636	446.781	0	0	0.628961	257.154	-1253.52	2.11045	298.285	0	35.9476	35.0519	84.4779	1605912712933462	0
209	0	0	209	1	3047.53	1406.8	1640.73	0	0	-66.0613	-9.13146	121.28	1420.84	36541.6	25920.7	-121.28	53.1709	339.79	443.355	0	0	0.371839	275.316	-1262.71	2.55015	331.359	0	43.1751	42.5532	100.043	1605912712993495	0
213	0	0	213	1	3024.68	1519.11	1505.57	0	0	86.4008	-64.2633	88.308	1521.32	36688.1	25975.9	-88.308	56.0768	332.324	437.022	0	0	0.173857	306.764	-1274.29	2.55666	285.193	0	39.8824	39.5023	95.4559	1605912713073539	0
224	0	0	224	1	3787.92	1785.75	2002.17	0	0	72.8801	175.427	-14.526	1962.66	36602	26134.8	14.526	72.9428	335.278	443.563	0	0	1.76532	252.389	-1250.7	1.86095	333.736	0	28.8755	29.7174	81.7775	1605912713293658	0
239	0	0	239	1	2864.41	1535.65	1328.76	0	0	181.33	352.002	53.1152	1233.37	36493.6	25858.6	-53.1152	49.5795	330.185	434.732	0	0	0.728286	260.377	-1252.33	2.76163	304.77	0	44.245	44.3652	111.281	1605912713593822	0
240	0	0	240	1	3552.67	1821.66	1731.01	0	0	-49.81	94.2284	79.1083	1718.25	36525.4	26116.4	-79.1083	63.8754	328.771	434.637	0	0	0.980603	327.352	-1284.5	2.02076	377.08	0	34.7001	34.6455	84.0568	1605912713613833	0
244	0	0	244	1	3718.86	1667.7	2051.16	0	0	-39.0895	120.698	-17.6552	1865.14	36514.7	26089.9	17.6552	68.9555	327.589	432.065	0	0	0.844261	282.503	-1262.5	1.89063	375.255	0	30.0344	30.9515	85.6059	1605912713693876	0
248	0	0	248	1	3009.3	1662.95	1346.34	0	0	-28.8525	5.64319	111.507	1776.28	36504.4	25806.3	-111.507	65.9326	330.603	436.137	0	0	0.875032	234.984	-1238.45	2.57149	306.527	0	34.3913	33.9862	80.2649	1605912713773920	0
251	0	0	1	1	2057.17	1026.54	1030.63	0	0	300.551	-274.117	117.141	1266.54	36474	25886.7	-117.141	61.1105	129.316	164.293	0	0	0.276786	229.416	-1101.86	8.54962	252.111	0	27.4116	26.5238	57.5925	1605912716095184	1
252	0	0	2	1	2057.17	1026.54	1030.63	0	0	300.551	-274.117	117.141	1266.54	36474	25886.7	-117.141	61.1105	129.316	164.293	0	0	0.276786	229.416	-1101.86	8.54962	252.111	0	27.4116	26.5238	57.5925	1605912716095184	1
253	0	0	3	1	2057.17	1026.54	1030.63	0	0	300.551	-274.117	117.141	1266.54	36474	25886.7	-117.141	61.1105	129.316	164.293	0	0	0.276786	229.416	-1101.86	8.54962	252.111	0	27.4116	26.5238	57.5925	1605912716095184	1
254	0	0	4	1	2057.17	1026.54	1030.63	0	0	300.551	-274.117	117.141	1266.54	36474	25886.7	-117.141	61.1105	129.316	164.293	0	0	0.276786	229.416	-1101.86	8.54962	252.111	0	27.4116	26.5238	57.5925	1605912716095184	1
255	0	0	5	1	2057.17	1026.54	1030.63	0	0	300.551	-274.117	117.141	1266.54	36474	25886.7	-117.141	61.1105	129.316	164.293	0	0	0.276786	229.416	-1101.86	8.54962	252.111	0	27.4116	26.5238	57.5925	1605912716095184	1
256	0	0	6	1	2057.17	1026.54	1030.63	0	0	300.551	-274.117	117.141	1266.54	36474	25886.7	-117.141	61.1105	129.316	164.293	0	0	0.276786	229.416	-1101.86	8.54962	252.111	0	27.4116	26.5238	57.5925	1605912716095184	1
260	0	0	10	1	1897.74	642.737	1255.01	0	0	36.2372	48.4181	-114.333	1185.63	36638.6	26062.5	114.333	49.0017	130.434	165.307	0	0	0.552685	184.373	-1079.98	9.72794	234.016	0	28.0066	29.179	79.3286	1605912716155217	1
262	0	0	12	1	2107.58	911.896	1195.68	0	0	26.2269	37.3944	-85.7184	1420.63	36549	26073.5	85.7184	58.8732	131.247	166.688	0	0	1.19343	200.278	-1089.32	8.30232	253.613	0	24.2403	24.8691	62.9662	1605912716195238	1
263	0	0	13	1	1975.91	718.813	1257.1	0	0	90.4335	27.5847	-138.393	1153.49	36584.4	26083.3	138.393	47.3104	129.573	162.7	0	0	0.673904	191.899	-1081.83	9.07931	212.273	0	28.3963	29.7965	86.2195	1605912716215249	1
265	0	0	15	1	1463.12	687.69	775.432	0	0	464.315	-429.868	2.68178	874.201	36409.9	25843.2	-2.68178	55.3732	125.764	154.787	0	0	0.964453	252.936	-1104.8	14.2633	241.016	0	34.2125	41.5751	65.5882	1605912716255271	1
265	0	0	15	1	1879.72	790.55	1089.17	0	0	-4.68192	61.0517	-29.524	1315.39	36480.2	26049.9	29.524	55.3679	126.307	162.143	0	0	0.779645	175.742	-1073.05	9.73271	203.432	0	26.9033	26.6132	61.4261	1605912716255271	1
266	0	0	16	1	1844.25	828.612	1015.64	0	0	69.8706	11.4428	-30.657	1264.67	36405.7	25999.8	30.657	52.5252	126.331	163.634	0	0	0.539923	176.738	-1073.22	10.0525	224.206	0	28.1726	28.1958	64.582	1605912716275282	1
267	0	0	17	1	2390.92	1061.47	1329.45	0	0	66.3863	-24.1096	-36.7171	1647.08	36508.8	26035.4	36.7171	68.2892	127.56	159.649	0	0	0.586491	157.771	-1064.31	6.7308	220.181	0	21.6119	21.7252	50.7074	1605912716295293	1
268	0	0	18	1	2057.02	1036.32	1020.7	0	0	47.2813	-33.4925	27.5992	1437.32	36428.3	25945.1	-27.5992	60.6495	128.688	164.701	0	0	0.560776	180.43	-1077.27	8.54508	248.856	0	25.848	25.0262	55.842	1605912716315304	1
269	0	0	19	1	1977.24	766.519	1210.72	0	0	29.3812	-4.65168	20.7269	1231.59	36346.5	26015.9	-20.7269	51.9653	130.242	163.419	0	0	0.87446	162.63	-1068.89	9.09371	249.435	0	29.8496	29.1285	64.7897	1605912716335315	1
270	0	0	20	1	2285.31	710.541	1574.77	0	0	71.2079	0.564907	-86.5001	1625.89	36304.7	26010.7	86.5001	66.8908	128.44	160.983	0	0	0.789511	171.549	-1071.42	7.23134	262.187	0	21.1245	21.8631	55.166	1605912716355326	1
271	0	0	21	1	2296.77	1055.3	1241.47	0	0	58.323	72.4354	-6.32405	1477.32	36317.6	26038.5	6.32405	62.0164	129.134	161.98	0	0	0.507794	179.002	-1077.53	7.1981	252.338	0	24.4961	24.2023	54.9353	1605912716375337	1
273	0	0	23	1	2222.75	973.419	1249.33	0	0	125.532	9.20273	-51.2184	1770.11	36549.4	26101.7	51.2184	73.1167	126.75	163.176	0	0	0.630417	183.538	-1078.42	7.54209	303.443	0	20.174	20.4084	48.1792	1605912716415358	1
276	0	0	26	1	1599.56	688.463	911.096	0	0	4.68661	62.4384	56.7255	948.78	36271.6	25849.2	-56.7255	40.719	127.748	161.704	0	0	0.606303	187.01	-1078.35	12.5859	219.243	0	38.6758	36.6477	80.9438	1605912716475391	1
281	0	0	31	1	2368.61	970.751	1397.86	0	0	36.4556	63.7295	-66.3843	1714.2	36339.4	26047.2	66.3843	71.2898	128.713	162.807	0	0	1.04914	166.974	-1072	6.875	276.657	0	20.3487	20.7159	50.519	1605912716575446	1
282	0	0	32	1	2199.01	915.891	1283.12	0	0	-11.8579	26.9103	-38.2813	1620.06	36387.8	26084	38.2813	67.9934	129.443	163.507	0	0	0.841018	157.155	-1066.11	7.71221	262.383	0	22.0364	21.9892	51.3737	1605912716595456	1
286	0	0	36	1	1686.93	723.304	963.629	0	0	-34.4111	-8.34211	211.709	1081.64	36410.3	26119.3	-211.709	49.7521	126.182	160.005	0	0	0.413167	156.151	-1060.52	11.4876	224.854	0	31.0011	30.4794	81.9819	1605912716675500	1
287	0	0	37	1	1291.53	587.152	704.382	0	0	6.03501	34.8282	143.821	664.666	36469.5	26076.1	-143.821	29.4039	125.875	157.522	0	0	0.223734	180.18	-1071.77	17.5751	192.085	0	53.1901	50.0406	115.197	1605912716695511	1
288	0	0	38	1	2205.24	889.182	1316.06	0	0	86.1595	20.0759	-32.5924	1492.32	36489.1	26090.8	32.5924	61.9235	124.363	159.574	0	0	0.602887	157.057	-1062.2	7.55218	256.246	0	23.851	23.7785	54.8675	1605912716715522	1
289	0	0	39	1	1932.97	806.568	1126.4	0	0	-26.2885	-46.8992	-39.6007	1670.76	36302.5	26058.2	39.6007	70.235	124.955	158.298	0	0	0.742304	183.033	-1075.53	9.23092	295.071	0	20.9987	20.9999	49.2653	1605912716735533	1
290	0	0	40	1	1869.2	908.435	960.763	0	0	15.7694	-18.4662	-36.2125	1467.05	36360.1	26029.7	36.2125	61.1926	126.313	159.506	0	0	0.126181	182.242	-1076.54	9.7735	280.979	0	24.0944	24.1189	56.042	1605912716755544	1
291	0	0	41	1	1602.37	528.145	1074.22	0	0	84.9734	-3.49865	12.747	1106.53	36390.6	26014.8	-12.747	46.3721	125.802	159.308	0	0	0.50755	180.003	-1072.82	12.438	246.892	0	32.7483	31.9799	71.1562	1605912716775554	1
293	0	0	43	1	1191.63	657.222	534.404	0	0	71.2002	93.6456	-269.409	562.052	36404.4	25917.6	269.409	23.5973	127.206	158.417	0	0	0.5375	120.605	-1042.38	20.1836	170.353	0	53.0139	57.1848	225.407	1605912716815576	1
294	0	0	44	1	1435.38	552.135	883.247	0	0	87.3027	45.8252	60.6795	757.112	36388.3	25965.4	-60.6795	32.245	125.063	158.325	0	0	0.322441	154.998	-1058.82	14.7883	157.005	0	47.9729	45.487	100.116	1605912716835587	1
296	0	0	46	1	1564.45	658.561	905.887	0	0	77.1843	-16.5401	-18.2523	829.525	36398.4	25928.1	18.2523	34.5044	126.147	159.976	0	0	0.354862	178.841	-1071.35	12.9496	182.081	0	42.4658	42.1732	95.6671	1605912716875609	1
298	0	0	48	1	1515.14	575.022	940.122	0	0	-22.0154	35.6272	-34.1718	986.448	36497.6	26075.3	34.1718	41.5444	125.191	157.968	0	0	0.391868	153.646	-1058.94	13.5487	218.934	0	34.8366	34.7092	80.6943	1605912716915631	1
299	0	0	49	1	1214.31	505.086	709.22	0	0	-57.5831	-1.83032	19.2021	554.627	36134.5	25714.1	-19.2021	23.799	123.875	156.304	0	0	0.311689	146.009	-1052.53	19.3062	179.229	0	62.5893	60.9751	134.868	1605912716935642	1
300	0	0	50	1	1412.9	700.997	711.904	0	0	79.8782	20.2391	131.867	759.951	36495.3	26090.7	-131.867	33.2343	127.758	160.02	0	0	0.349772	154.064	-1060.65	15.3235	169.909	0	47.4228	44.8652	101.39	1605912716955653	1
305	0	0	55	1	1310.06	477.02	833.037	0	0	146.15	3.99057	93.8491	672.143	36528.7	26106.9	-93.8491	28.9442	123.213	156.558	0	0	0.243371	144.19	-1051.18	17.019	199.044	0	53.2713	50.748	111.158	1605912717055707	1
306	0	0	56	1	1369.09	482.073	887.014	0	0	42.1134	114.737	-31.5535	589.982	36333.8	25996.2	31.5535	24.8314	123.838	157.86	0	0	0.214821	159.773	-1059.18	15.9046	177.075	0	57.2265	57.4869	131.871	1605912717075718	1
307	0	0	57	1	1444.96	621.936	823.028	0	0	183.346	112.66	109.755	689.184	36391.9	25898.6	-109.755	30.1543	124.563	156.123	0	0	0.491883	185.387	-1071.47	14.5491	208.461	0	51.7487	48.8764	107.784	1605912717095729	1
308	0	0	58	1	1475.59	682.619	792.967	0	0	74.6372	83.5473	-25.485	863.691	36400.9	26027.4	25.485	36.1175	121.955	156.058	0	0	0.267381	174.122	-1066.09	13.9735	209.255	0	39.8216	39.7208	90.5685	1605912717115740	1
311	0	0	61	1	1286.89	712.109	574.783	0	0	375.959	91.2608	115.324	678.445	36398.6	26119.3	-115.324	31.6303	121.077	155.638	0	0	0.550555	169.184	-1061.33	17.3934	211.354	0	50.9049	46.6192	104.41	1605912717175772	1
319	0	0	69	1	1659.1	839.168	819.933	0	0	50.93	26.2856	-29.6488	1096.79	36325	25885.3	29.6488	45.6694	122.06	154.009	0	0	0.487814	137.366	-1046.46	11.552	219.333	0	31.4047	31.4042	72.5054	1605912717335860	1
320	0	0	70	1	1399.07	542.383	856.689	0	0	-0.0683968	-28.8481	-60.4827	997.43	36276.3	25840.8	60.4827	41.5427	121.998	154.071	0	0	0.403245	155.828	-1055.61	15.1683	215.877	0	33.8094	34.0097	81.9793	1605912717355871	1
321	0	0	71	1	1422.84	716.449	706.387	0	0	-1.44606	58.2567	-51.3145	817.876	36277.7	25853.3	51.3145	34.2707	122.976	153.1	0	0	0.459659	131.289	-1043.45	14.7685	207.795	0	40.8582	40.9487	97.7884	1605912717375881	1
323	0	0	73	1	1153.04	457.828	695.214	0	0	62.9491	-7.04817	-209.821	808.518	36313	25819	209.821	33.2323	123.178	153.931	0	0	0.12559	140.353	-1048.59	20.8931	192.332	0	37.396	40.4516	138.86	1605912717415903	1
324	0	0	74	1	1671.51	726.592	944.914	0	0	32.76	-33.6933	-85.9957	1371.55	36343.1	25845.6	85.9957	56.6254	120.451	151.83	0	0	0.374365	161.506	-1058.03	11.3273	271.751	0	24.1267	24.8321	62.9532	1605912717435914	1
325	0	0	75	1	1531.83	627.268	904.567	0	0	5.31844	-19.093	-96.225	1103.84	36270.9	25731.4	96.225	45.7266	120.499	153.27	0	0	0.642611	141.278	-1047.22	13.0429	196.889	0	29.587	30.5216	78.7393	1605912717455925	1
326	0	0	76	1	1567.39	674.87	892.516	0	0	-23.6341	-139.513	-132.015	1134	36399.5	25951.5	132.015	47.6159	122.018	153.355	0	0	0.361042	150.143	-1053.5	12.6238	193.998	0	27.5841	29.2062	82.9599	1605912717475936	1
328	0	0	78	1	1404.81	517.408	887.398	0	0	17.6897	48.1327	-121.969	845.115	36258.6	25763.8	121.969	35.0102	123.759	154.135	0	0	0.843167	158.05	-1056.5	15.1371	227.18	0	37.4723	39.0237	108.948	1605912717515958	1
329	0	0	79	1	1500.61	583.606	917.007	0	0	-24.7858	12.0642	54.5807	1154.14	36301	25799.9	-54.5807	49.6345	122.01	153.333	0	0	0.808671	163.04	-1059.02	13.5312	208.636	0	31.1109	29.7366	65.7077	1605912717535969	1
330	0	0	80	1	1011.72	364.315	647.408	0	0	-38.8617	8.43251	-17.9105	759.025	36215.4	25903.2	17.9105	32.1466	118.942	151.163	0	0	0.361628	165.89	-1056.58	25.5467	215.977	0	44.3529	44.1081	100.049	1605912717555979	1
331	0	0	81	1	1454.08	363.929	1090.15	0	0	151.661	67.8644	-258.804	735.463	36423.6	26043.1	258.804	30.6776	119.204	150.896	0	0	0.207322	143.54	-1046.24	14.0643	172.007	0	39.9897	43.0144	166.222	1605912717575990	1
334	0	0	84	1	1228.66	621.228	607.431	0	0	-61.6756	-64.2155	-23.9669	706.763	36337.9	25876.2	23.9669	30.0992	118.632	150.92	0	0	0.310434	153.642	-1051.32	18.461	142.937	0	47.1276	46.7277	107.164	1605912717636023	1
336	0	0	86	1	1714.4	734.406	979.989	0	0	-91.1238	-158.471	-91.498	825.775	36267.7	25870.8	91.498	35.6176	118.454	149.293	0	0	0.287684	172.593	-1059.99	10.7833	185.129	0	37.5915	38.79	99.5809	1605912717676045	1
343	0	0	93	1	1298.55	527.248	771.299	0	0	16.3906	-57.6735	-92.3941	919.849	36359.5	25969.3	92.3941	38.065	120.959	152.029	0	0	0.0702447	159.661	-1056.11	17.0062	196.033	0	35.2245	36.2754	93.5352	1605912717816121	1
347	0	0	97	1	1621.56	737.602	883.956	0	0	41.5452	-36.1891	-136.412	1123.97	36334.4	25848.1	136.412	46.1755	118.197	150.991	0	0	0.603955	161.632	-1055.28	11.7984	248.023	0	27.9798	29.5044	84.4625	1605912717896165	1
348	0	0	98	1	1343.13	677.963	665.163	0	0	54.4861	5.76688	10.6122	750.763	36321.4	25806.2	-10.6122	31.5141	118.417	150.035	0	0	0.301588	133.739	-1040.12	15.9244	163.783	0	46.0366	45.1963	100.501	1605912717916176	1
349	0	0	99	1	1465.62	574.874	890.748	0	0	39.3389	35.9167	-167.055	991.754	36336.6	25875.7	167.055	40.8876	119.645	149.697	0	0	0.533249	151.738	-1049.68	13.8693	218.359	0	30.7437	32.704	101.905	1605912717936187	1
350	0	0	100	1	1775.97	677.29	1098.68	0	0	65.7573	0.741995	-113.698	945.128	36310.1	25910.9	113.698	38.8026	118.73	152.356	0	0	0.443175	187.204	-1069.25	10.271	214.329	0	33.7752	35.4438	95.1003	1605912717956197	1
351	0	0	101	1	1504.87	462.118	1042.75	0	0	-14.8625	-13.6133	56.0712	966.803	36291.1	25725.9	-56.0712	41.5044	118.51	151.646	0	0	0.595944	143.341	-1046.74	13.3092	200.885	0	36.7572	35.0212	77.0456	1605912717976208	1
352	0	0	102	1	1284.29	579.143	705.143	0	0	27.5572	5.10012	-132.935	769.555	36348.3	25906.5	132.935	31.7098	120.862	154.473	0	0	0.604529	142.395	-1047.42	17.3996	175.249	0	40.7615	43.0619	121.772	1605912717996219	1
353	0	0	103	1	1731.43	671.555	1059.87	0	0	21.3575	95.3299	-205.952	939.925	36454.2	25915.9	205.952	39.2932	117.746	151.277	0	0	0.658185	169.731	-1059.4	10.6397	226.761	0	31.6865	34.0068	114.017	1605912718016230	1
354	0	0	104	1	1670.45	677.882	992.566	0	0	36.3484	-7.11066	-136.168	978.219	36339.6	25819.1	136.168	40.2323	119.165	151.022	0	0	0.365222	156.233	-1052.06	11.2867	205.408	0	31.9489	33.8594	96.6338	1605912718036241	1
355	0	0	105	1	1637.51	631.072	1006.44	0	0	31.2683	33.5671	7.37488	1205.49	36344.6	25778.4	-7.37488	50.7465	119.46	149.69	0	0	0.571502	162.135	-1055.24	11.6245	224.465	0	29.056	28.358	63.9755	1605912718056252	1
356	0	0	106	1	1595.72	637.299	958.425	0	0	12.7236	-20.1821	24.8646	1097.29	36363.2	25732.5	-24.8646	46.4547	118.316	150.001	0	0	0.733675	118.608	-1033.83	12.0818	162.935	0	32.1793	31.0826	69.1513	1605912718076263	1
357	0	0	107	1	1731.91	728.015	1003.89	0	0	66.3909	-34.9229	-5.80695	1268.19	36309.5	25747.2	5.80695	52.9488	117.721	152.158	0	0	0.637721	154.089	-1052.61	10.6518	211.638	0	27.6779	27.2026	61.4946	1605912718096274	1
358	0	0	108	1	1803.77	692.046	1111.72	0	0	37.5424	-5.09783	-116.71	1206.67	36338.4	25817	116.71	49.6688	117.474	147.783	0	0	0.423463	168.946	-1056.81	9.91346	219.905	0	26.2578	27.6022	74.954	1605912718116285	1
359	0	0	109	1	1780.69	940.001	840.69	0	0	61.6052	74.217	-24.0747	882.536	36314.3	25737.7	24.0747	36.9078	118.056	147.065	0	0	0.547405	167.426	-1055.07	10.1133	195.979	0	38.0171	37.9337	87.1521	1605912718136295	1
360	0	0	110	1	1138.61	562.792	575.821	0	0	-14.8537	12.9839	50.2213	876.525	36291.1	25799	-50.2213	37.5727	119.257	150.867	0	0	0.478432	133.587	-1042.24	20.9676	198.768	0	40.3236	38.517	84.7927	1605912718156306	1
361	0	0	111	1	2119.42	816.52	1302.9	0	0	-18.7728	-35.4328	-7.98518	1744.01	36295	25847.4	7.98518	73.6504	116.178	146.113	0	0	0.917171	154.501	-1049.94	7.70594	271.218	0	20.0073	19.615	44.8524	1605912718176317	1
362	0	0	112	1	1856.8	921.506	935.293	0	0	62.1064	30.3282	71.1581	1357.87	36313.8	25781.6	-71.1581	58.0638	116.218	150.085	0	0	0.74601	156.6	-1052.32	9.49197	260.364	0	26.4409	25.1352	55.7253	1605912718196328	1
364	0	0	114	1	1932.64	967.837	964.803	0	0	37.9657	42.251	53.8755	1740.81	36238.3	25769.7	-53.8755	74.2174	114.146	146.706	0	0	0.971417	159.009	-1051.63	8.83059	296.377	0	20.6067	19.6687	43.9654	1605912718236350	1
365	0	0	115	1	1672.25	589.02	1083.23	0	0	7.26315	6.92197	-65.1417	1120.21	36269	25805	65.1417	46.596	117.433	149.689	0	0	0.502675	170.257	-1059.49	11.1926	221.134	0	29.5914	30.0549	72.5494	1605912718256361	1
366	0	0	116	1	1633.51	660.55	972.955	0	0	-0.283679	0.860596	-30.7825	1165.45	36376.2	25711.4	30.7825	48.8144	116.671	151.287	0	0	0.577778	135.457	-1042.5	11.6258	189.922	0	29.3707	29.2337	66.922	1605912718276372	1
367	0	0	117	1	1580.93	526.764	1054.17	0	0	16.0593	-81.2112	-73.1533	1220.1	36260.2	25793.5	73.1533	50.684	116.652	150.403	0	0	0.522092	138.211	-1042.91	12.2201	224.537	0	27.095	27.6905	67.7668	1605912718296383	1
372	0	0	122	1	1735.87	779.374	956.498	0	0	84.1339	53.1884	-89.2533	1061.94	36391.4	25858.4	89.2533	43.8073	117.664	147.657	0	0	0.575716	138.406	-1042.28	10.5238	182.229	0	30.4478	31.1907	79.9581	1605912718396437	1
373	0	0	123	1	1603.03	848.89	754.14	0	0	60.9028	51.0575	105.85	1026.38	36414.7	25860.5	-105.85	44.4938	118.848	152.613	0	0	0.502931	155.955	-1054.57	12.0708	209.29	0	34.6976	32.7388	72.9579	1605912718416448	1
374	0	0	124	1	1835.84	868.463	967.382	0	0	-11.774	-31.3488	-34.403	871.05	36288	25743.6	34.403	36.5266	117.266	150.941	0	0	0.569842	167.652	-1056.89	9.69812	199.295	0	38.6738	38.4489	88.8869	1605912718436459	1
377	0	0	127	1	1430.97	474.5	956.472	0	0	-5.80216	10.5423	-211.742	923.606	36381.7	25901.1	211.742	38.3986	116.31	149.841	0	0	0.184053	135.133	-1039.85	14.2933	183.954	0	32.3453	34.6042	117.226	1605912718496492	1
378	0	0	128	1	1542.27	523.011	1019.26	0	0	115.73	-10.9318	-122.887	919.075	36459.5	25822.9	122.887	37.6204	116.27	148.008	0	0	0.705933	150.867	-1046.58	12.637	171.223	0	34.2393	35.9002	99.1819	1605912718516503	1
384	0	0	134	1	1578.01	817.148	760.865	0	0	56.1508	52.3382	-43.5713	824.156	36319.8	25859.3	43.5713	34.2794	115.344	148.953	0	0	0.532814	181.329	-1060.9	12.1816	246.42	0	40.1966	40.3326	94.4526	1605912718636568	1
391	0	0	141	1	1391.25	633.585	757.665	0	0	25.3932	52.4971	-130.315	833.163	36350.5	25859.1	130.315	34.4791	115.315	147.186	0	0	0.5586	151.907	-1046.13	14.8349	173.817	0	36.8874	38.5575	109.182	1605912718776644	1
399	0	0	149	1	1493.26	742.174	751.081	0	0	156.249	112.792	138.968	776.699	36419	26097.8	-138.968	34.3036	112.644	144.375	0	0	0.48984	143.164	-1038.48	13.0826	146.972	0	43.387	41.341	94.1599	1605912718936731	1
406	0	0	156	1	1156.55	594.246	562.308	0	0	12.2882	-19.996	70.0934	593.402	36363.6	25931.6	-70.0934	25.4797	114.364	144.996	0	0	0.435855	144.888	-1040.47	19.8942	170.782	0	58.2509	55.2273	120.931	1605912719076808	1
410	0	0	160	1	1156.22	557.77	598.451	0	0	106.05	390.735	-193.514	500.102	36269.9	25720.2	193.514	24.0207	114.66	144.23	0	0	0.278071	158.499	-1044.99	19.8862	183.19	0	50.514	54.8714	181.088	1605912719156851	1
411	0	0	161	1	1415.76	580.476	835.284	0	0	203.058	102.597	-124.411	771.644	36272.5	25809	124.411	32.2056	114.683	145.197	0	0	0.283874	159.592	-1047.86	14.342	184.155	0	39.6783	41.3452	115.652	1605912719176862	1
412	0	0	162	1	1469.94	800.22	669.717	0	0	68.6089	4.37339	-52.3634	769.025	36307.3	25707.9	52.3633	31.8046	116.157	147.357	0	0	0.636041	160.626	-1050.55	13.6183	214.086	0	42.7167	43.424	102.53	1605912719196873	1
414	0	0	164	1	1597.91	736.345	861.568	0	0	66.6394	36.6262	14.6032	1119.17	36408.9	25775.3	-14.6032	47.0465	113.644	143.623	0	0	0.76788	182.229	-1059.83	11.7692	221.933	0	30.7688	29.9235	67.1389	1605912719236895	1
416	0	0	166	1	1346.27	533.972	812.295	0	0	-6.03359	9.80338	78.5224	669.779	36282.3	25901.8	-78.5224	28.9258	112.638	145.314	0	0	0.237326	129.473	-1031.75	15.4686	153.314	0	51.6013	48.7838	106.703	1605912719276917	1
417	0	0	167	1	1663.53	958.808	704.719	0	0	100.844	11.5403	-55.497	933.635	36374.7	25700.7	55.497	38.5435	113.964	144.55	0	0	0.809082	153.557	-1044.78	11.0798	185.958	0	35.2394	35.6244	84.6876	1605912719296928	1
418	0	0	168	1	2072.59	1121.44	951.147	0	0	64.5321	-2.00099	-3.19323	1161.82	36411	25813.9	3.19323	48.5493	113.025	144.724	0	0	0.600527	136.461	-1036.86	7.89519	199.226	0	29.465	29.1067	65.3595	1605912719316938	1
420	0	0	170	1	1279.45	590.294	689.156	0	0	-2.62525	2.31432	59.1132	675.056	36278.9	25710	-59.1132	28.947	113.181	145.122	0	0	0.401522	146.429	-1039.45	16.8141	190.558	0	51.2014	48.7337	106.515	1605912719356960	1
426	0	0	176	1	1626.6	726.91	899.694	0	0	44.6708	67.1236	-38.551	744.315	36331.2	25944.1	38.551	31.069	111.935	144.659	0	0	0.505021	169.947	-1050.68	11.4198	196.279	0	43.8181	43.9487	101.973	1605912719477026	1
428	0	0	178	1	1558.23	620.988	937.247	0	0	71.6455	-88.1324	-149.05	826.695	36304.3	25800.4	149.05	33.9362	111.558	140.481	0	0	0.195673	157.998	-1043.1	12.1021	185.833	0	36.1592	38.5951	114.354	1605912719517047	1
433	0	0	183	1	1105.63	558.232	547.4	0	0	118.898	-10.6801	15.9395	556.464	36257	25723	-15.9395	23.3244	114.978	144.401	0	0	0.43662	147.805	-1041.85	21.4402	185.017	0	61.2088	59.6905	132.27	1605912719617102	1
434	0	0	184	1	1882.64	844.963	1037.67	0	0	30.7067	22.5898	62.4201	1217.82	36345.2	25789.4	-62.4201	52.0568	112.443	143.406	0	0	0.503616	159.429	-1047.24	9.10015	223.581	0	28.7604	27.4256	60.6948	1605912719637113	1
435	0	0	185	1	1763.79	673.444	1090.35	0	0	43.4976	0.0821852	-5.14518	1275.04	36232.7	25712.2	5.14518	53.3606	112.552	143.679	0	0	0.508668	161.394	-1048.9	10.0661	229.339	0	26.7822	26.6066	59.8827	1605912719657124	1
436	0	0	186	1	1680.53	791.964	888.568	0	0	9.94756	-29.2698	39.7167	1165.46	36266.3	25641.9	-39.7167	49.58	114.281	144.428	0	0	0.645068	140.81	-1039.43	10.9114	223.218	0	30.0408	28.7692	63.9077	1605912719677135	1
444	0	0	194	1	1368.64	626.784	741.853	0	0	22.8193	-2.65662	-203.264	778.508	36353.1	26113.6	203.264	32.146	111.264	143.178	0	0	0.255876	163.85	-1047.26	14.9409	222.733	0	37.4686	40.3606	134.688	1605912719837222	1
467	0	0	217	1	1221.85	330.166	891.681	0	0	38.541	162.268	-255.198	592.351	36337.4	25948.7	255.198	25.3285	110.234	140.355	0	0	0.331876	158.09	-1040.24	17.7858	157.543	0	46.5309	49.9633	189.164	1605912720397527	1
476	0	0	226	1	1310.24	448.275	861.969	0	0	9.36846	85.7697	-130.46	554.186	36266.9	25825.8	130.46	23.1004	109.04	138.853	0	0	0.155324	147.404	-1034.83	15.7795	156.186	0	53.1347	55.6909	157.27	1605912720577625	1
500	0	0	0	1	1542.83	744.758	798.073	0	0	48.4334	1.24801	31.7988	976.325	36626.4	25511.7	-31.7988	47.8986	38.5667	41.074	0	0	1.07079	236.975	-925.196	8.09604	346.503	0	20.2486	19.4602	53.3861	1605912724319663	2
501	0	0	1	1	1139.87	498.834	641.035	0	0	-0.0985739	-117.203	-8.81878	559.867	36675	25630.2	8.81878	27.0991	39.558	40.8418	0	0	0.521723	218.044	-910.001	12.219	250.771	0	35.1625	32.6756	80.2252	1605912724339674	2
503	0	0	3	1	1355.3	597.739	757.558	0	0	71.792	29.7045	174.433	742.012	36603.1	25483.3	-174.433	40.778	38.9285	41.1501	0	0	0.874938	285.416	-945.156	9.63466	372.321	0	22.1826	25.2162	96.5857	1605912724379695	2
504	0	0	4	1	1129.26	654.031	475.233	0	0	133.647	15.0148	45.4033	797.842	36640.9	25497.9	-45.4033	39.4312	39.0231	39.7219	0	0	0.63261	192.397	-901.124	12.2801	281.255	0	23.9724	23.1973	65.4965	1605912724399706	2
505	0	0	5	1	1112.04	488.774	623.264	0	0	21.7776	32.1007	168.363	715.977	36653.1	25480.9	-168.363	39.2262	39.4661	39.5963	0	0	0.797688	246.485	-924.976	12.5638	316.265	0	23.0868	25.8015	96.9528	1605912724419717	2
506	0	0	6	1	1548.25	680.852	867.394	0	0	119.677	-5.14247	47.9636	1006.12	36654.9	25518.1	-47.9636	49.8322	37.8704	39.5327	0	0	0.813065	249.562	-926.983	7.98869	382.062	0	19.2842	18.6915	53.3013	1605912724439728	2
507	0	0	7	1	1325.83	570.922	754.904	0	0	128.48	-36.6871	67.9441	944.99	36646.1	25450	-67.9441	47.6207	38.0328	39.5358	0	0	0.757405	254.991	-930.283	9.81629	354.043	0	19.8934	19.5201	58.9092	1605912724459739	2
508	0	0	8	1	1086.39	517.242	569.151	0	0	120.968	-33.051	112.481	721.198	36653.6	25446.4	-112.481	37.6954	38.1552	39.7564	0	0	0.808997	268.358	-931.86	12.9026	364.42	0	24.1006	24.9097	83.3818	1605912724479750	2
509	0	0	9	1	1394.45	709.438	685.015	0	0	88.0835	-50.9173	70.6918	735.792	36586.8	25563.9	-70.6918	37.2042	38.0832	40.1142	0	0	0.730631	223.805	-914.917	9.20055	321.709	0	24.9535	24.4433	74.1469	1605912724499761	2
510	0	0	10	1	1086.96	565.062	521.902	0	0	57.2973	-55.1155	21.6398	720.358	36517.9	25468.4	-21.6398	35.1413	38.2513	38.6332	0	0	0.609222	208.722	-904.276	12.8281	254.777	0	26.6542	25.2483	67.741	1605912724519772	2
511	0	0	11	1	1121.66	565.572	556.092	0	0	126.248	-57.7391	66.1319	841.897	36648.3	25471	-66.1319	42.4351	37.9053	39.1259	0	0	0.58271	255.751	-928.751	12.2915	334.491	0	22.0452	21.5457	64.7413	1605912724539783	2
512	0	0	12	1	1190.8	704.197	486.602	0	0	96.9602	-43.3279	-94.4596	703.891	36577.9	25556.3	94.4596	31.755	38.7928	39.444	0	0	0.568777	210.536	-908.166	11.3887	239.403	0	29.561	27.5589	59.062	1605912724559793	2
513	0	0	13	1	1189.99	607.971	582.018	0	0	92.5775	26.9702	86.3312	723.404	36582.3	25486	-86.3312	36.9005	39.0505	39.8588	0	0	0.947544	214.686	-910.813	11.4352	342.432	0	25.136	25.0982	78.3443	1605912724579804	2
514	0	0	14	1	1054.01	580.078	473.928	0	0	129.316	-11.8767	94.8893	800.209	36645.2	25524.8	-94.8893	41.1593	36.9739	38.8342	0	0	0.70902	187.497	-894.602	13.3135	317.686	0	22.1216	22.5591	71.9864	1605912724599815	2
516	0	0	16	1	866.659	461.42	405.24	0	0	106.089	177.24	139.252	411.58	36668.5	25535	-139.252	22.0757	37.256	39.9239	0	0	0.628304	199.695	-895.57	17.6894	248.676	0	38.8436	41.9101	147.492	1605912724639837	2
517	0	0	17	1	1158.37	627.269	531.101	0	0	89.3094	43.2003	211.716	552.235	36585.6	25569.4	-211.716	31.3581	38.8284	40.4331	0	0	0.601264	214.574	-908.068	11.8852	288.38	0	28.2223	33.9978	142.536	1605912724659848	2
518	0	0	18	1	1060.85	484.29	576.557	0	0	-100.501	-53.2733	-204.12	618.285	36376.7	25665.9	204.12	27.9215	37.7807	39.2385	0	0	0.466592	275.881	-931.185	13.2768	273.173	0	30.1828	30.0287	65.3504	1605912724679859	2
519	0	0	19	1	1160.56	495.294	665.269	0	0	-34.429	36.8649	-171.655	605.394	36310.7	25476.1	171.655	27.038	38.7844	39.3371	0	0	0.584882	293.834	-943.168	11.7909	289.884	0	31.9551	31.4788	66.8803	1605912724699870	2
520	0	0	20	1	1122.17	559.28	562.894	0	0	-110.383	-31.279	-114.117	558.491	36386.6	25544.2	114.117	26.1975	37.0052	39.2897	0	0	0.610564	266.676	-927.926	12.238	277.584	0	35.4228	32.8454	69.176	1605912724719881	2
521	0	0	21	1	1402.05	692.246	709.808	0	0	131.21	-42.8359	12.9896	773.146	36643.3	25655.5	-12.9896	37.3679	38.3809	39.8351	0	0	0.615336	252.907	-927.1	9.13543	321.166	0	25.4119	23.9201	62.85	1605912724739892	2
522	0	0	22	1	1034.64	548.003	486.635	0	0	79.4904	-53.5474	69.1101	628.187	36595.4	25566.5	-69.1101	31.7376	37.981	38.8709	0	0	0.524024	234.777	-912.759	13.7368	272.983	0	28.7062	28.1096	84.651	1605912724759902	2
523	0	0	23	1	1126.63	532.24	594.389	0	0	27.6781	47.7585	-186.434	587.174	36547.5	25764.2	186.434	25.7102	38.2444	40.6563	0	0	0.560604	175.313	-892.305	12.3272	231.116	0	33.1191	32.8681	69.8148	1605912724779913	2
525	0	0	25	1	1589.75	781.955	807.794	0	0	106.931	-80.9884	-2.24626	907.966	36667.6	25593.9	2.24626	43.5342	37.166	39.1874	0	0	0.406408	337.573	-959.273	7.68602	342.343	0	22.1167	20.6672	52.2783	1605912724819935	2
526	0	0	26	1	1028.88	545.862	483.022	0	0	128.657	-4.6682	183.209	733.51	36645.9	25517.6	-183.209	40.734	37.9596	38.4935	0	0	0.8664	230.059	-913.819	13.8159	345.721	0	21.8717	25.3414	98.2234	1605912724839946	2
537	0	0	37	1	1290.88	645.847	645.034	0	0	55.7984	-38.7205	-9.52809	726.168	36619.1	25551.7	9.52809	34.6292	36.239	39.3431	0	0	0.670946	266.741	-924.003	10.0824	267.836	0	27.033	25.1734	62.6173	1605912725140109	2
539	0	0	39	1	1134.83	522.637	612.196	0	0	105.808	12.1061	-49.6364	580.756	36569.1	25600.5	49.6364	26.8923	37.7606	38.6985	0	0	0.418955	204.125	-899.618	12.0621	255.404	0	34.6924	32.2152	72.2261	1605912725180131	2
541	0	0	41	1	1471.41	739.985	731.423	0	0	112.066	-21.7564	152.249	815.308	36662.5	25534.7	-152.249	44.0721	37.211	37.5823	0	0	0.534181	264.793	-927.691	8.44962	302.434	0	20.4345	22.3423	80.9356	1605912725220153	2
542	0	0	42	1	1245.63	673.166	572.469	0	0	85.401	-0.992135	28.5559	666.781	36589.5	25514	-28.5559	32.5649	37.1847	38.695	0	0	0.779754	202.184	-898.139	10.5951	267.527	0	28.4457	27.1086	73.1473	1605912725240164	2
546	0	0	46	1	892.709	492.259	400.45	0	0	36.5223	98.8495	-116.402	398.709	36638.4	25713.1	116.402	18.0457	36.608	38.7577	0	0	0.465125	197.97	-892.424	16.781	215.551	0	48.6746	46.4296	95.739	1605912725320208	2
547	0	0	47	1	1175.18	579.244	595.932	0	0	119.192	-91.4779	-3.75717	610.493	36555.7	25604.4	3.75717	29.2687	36.6471	38.4724	0	0	0.572409	232.988	-909.959	11.424	284.192	0	31.5561	29.636	73.8301	1605912725340218	2
548	0	0	48	1	1160.6	604.729	555.867	0	0	37.5965	-13.012	-20.1542	589.722	36537.6	25625.6	20.1542	27.9585	34.5243	37.4004	0	0	0.498517	235.49	-906.468	11.438	267.974	0	32.3803	30.2703	72.5165	1605912725360229	2
549	0	0	49	1	1027.82	463.731	564.09	0	0	44.7807	-26.0964	-66.8449	495.736	36530.4	25638.7	66.8449	22.8221	36.0259	37.7414	0	0	0.375828	234.346	-906.85	13.6416	247.517	0	39.5667	36.8622	80.6876	1605912725380240	2
550	0	0	50	1	972.519	404.177	568.342	0	0	-11.6293	-29.736	-111.377	597.498	36487.2	25542.7	111.377	27.1321	34.9939	36.9937	0	0	0.451147	194.95	-887.902	14.5923	245.562	0	32.9168	30.8956	65.2024	1605912725400251	2
552	0	0	52	1	1133.28	619.582	513.703	0	0	87.7898	-1.79155	140.532	597.827	36587.1	25514.8	-140.532	31.9359	34.6344	36.6291	0	0	0.582068	230.576	-902.004	11.7763	256.069	0	26.7531	28.9893	102.472	1605912725440273	2
553	0	0	53	1	1324.91	617.902	707.005	0	0	140.704	-2.85468	70.0913	798.617	36633.8	25515.8	-70.0913	40.2558	35.5927	37.3411	0	0	0.758881	271.222	-928.058	9.6247	334.141	0	22.4764	22.354	67.1335	1605912725460284	2
554	0	0	54	1	1588.22	676.158	912.066	0	0	91.4941	-44.0805	-151.491	763.507	36583.4	25557	151.491	33.4622	35.8378	37.6159	0	0	0.854622	270.217	-925.73	7.60848	318.622	0	26.2369	25.2926	53.1359	1605912725480295	2
555	0	0	55	1	1300.72	502.397	798.324	0	0	135.75	-35.5438	-11.1968	638.011	36539.1	25548.5	11.1968	30.3011	36.8016	38.6155	0	0	0.686374	252.759	-920.647	9.97478	306.393	0	30.5781	28.5379	70.328	1605912725500306	2
558	0	0	58	1	1064.99	509.979	555.01	0	0	80.3877	0.0195582	77.0438	541.503	36594.5	25512.9	-77.0438	27.443	35.7164	36.7859	0	0	0.629653	240.799	-909.691	12.9031	286.994	0	31.8866	31.668	96.6112	1605912725560338	2
561	0	0	61	1	1177.38	567.693	609.686	0	0	155.396	35.0931	135.779	683.009	36619.1	25477.9	-135.779	36.3387	35.3499	37.1142	0	0	0.825568	275.588	-925.585	11.2496	350.095	0	23.864	25.6203	90.1712	1605912725620371	2
563	0	0	63	1	920.088	519.654	400.434	0	0	93.4441	-42.3552	14.5917	596.662	36581.4	25555.3	-14.5917	28.8807	36.1932	37.1759	0	0	0.64171	252.135	-913.43	15.8976	336.724	0	31.6091	29.5642	77.5978	1605912725660393	2
565	0	0	65	1	995.003	397.657	597.346	0	0	5.91549	-76.186	-146.008	577.648	36569.3	25688.8	146.008	25.7341	35.3523	38.5739	0	0	0.429899	184.764	-887.515	14.2804	253.011	0	34.0002	32.6224	67.6523	1605912725700415	2
566	0	0	66	1	1051.9	414.903	636.995	0	0	122.366	-35.7375	-77.8076	660.288	36552.5	25648.4	77.8076	30.0441	36.0737	37.6394	0	0	0.53737	212.339	-898.112	13.2073	262.294	0	30.5177	28.403	61.7826	1605912725720425	2
567	0	0	67	1	1226.59	524.351	702.24	0	0	110.415	-8.44911	24.2633	751.03	36564.5	25521.4	-24.2633	36.5487	34.6435	36.936	0	0	0.555153	248.627	-914.421	10.6	318.807	0	25.0042	23.7761	63.8307	1605912725740436	2
568	0	0	68	1	953.032	480.081	472.95	0	0	90.336	-27.4773	150.186	553.003	36684.2	25540.4	-150.186	29.8483	35.9071	38.4775	0	0	0.447843	215.033	-900.97	15.2102	278.435	0	28.8361	31.4818	114.913	1605912725760447	2
569	0	0	69	1	1176.62	493.989	682.636	0	0	59.2559	10.7838	-116.781	638.618	36715.3	25601.8	116.781	28.5826	35.7272	37.3588	0	0	0.775898	227.666	-908.015	11.2936	286.113	0	31.0358	29.6543	61.9583	1605912725780458	2
570	0	0	70	1	968.935	496.729	472.206	0	0	192.979	-8.88752	67.0689	613.482	36581.6	25521.8	-67.0689	30.958	34.9352	36.1367	0	0	0.518085	222.142	-899.223	14.5951	294.181	0	28.5433	28.0542	83.4114	1605912725800469	2
571	0	0	71	1	1219.85	630.036	589.812	0	0	-64.8462	-15.5101	-128.058	646.295	36440.8	25628.1	128.058	29.5838	35.0096	36.6658	0	0	0.531429	267.905	-922.25	10.6845	325.906	0	29.9549	28.5266	59.8351	1605912725820480	2
572	0	0	72	1	950.409	450.524	499.885	0	0	56.0946	11.7795	-194.514	630.137	36419.5	25700.5	194.514	27.2903	35.3842	36.8557	0	0	0.485165	248.944	-907.452	15.0916	261.027	0	29.7196	30.0306	64.0385	1605912725840491	2
574	0	0	74	1	1128.73	541.289	587.44	0	0	49.3274	14.5444	30.1026	586.312	36525.9	25498.4	-30.1026	28.7241	35.8186	37.3281	0	0	0.681485	241.747	-912.811	11.9538	302.361	0	31.2404	29.9891	81.3266	1605912725880513	2
575	0	0	75	1	1107.73	495.911	611.815	0	0	11.9098	-22.4427	-54.3694	660.874	36563.3	25635.1	54.3694	30.7955	34.1341	36.9158	0	0	0.289457	217.073	-897.346	12.1326	239.501	0	29.7339	27.4487	61.7177	1605912725900524	2
576	0	0	76	1	1007.68	555.089	452.586	0	0	43.2934	-34.9996	-135.602	776.054	36631.6	25647.6	135.602	34.4585	33.3493	35.4607	0	0	0.526343	174.067	-875.494	13.6508	251.098	0	25.1639	24.1527	50.772	1605912725920534	2
578	0	0	78	1	1204.02	650.634	553.385	0	0	126.528	-12.8952	6.98456	665.977	36648	25525.9	-6.98456	32.0105	34.7607	35.1617	0	0	0.579857	209.597	-891.093	10.7828	263.946	0	28.1463	26.5282	67.9993	1605912725960556	2
580	0	0	80	1	1109.16	546.753	562.409	0	0	4.75532	-88.6776	54.6938	515.732	36670.1	25701.3	-54.6938	26.0157	35.4658	36.931	0	0	0.475512	225.024	-899.808	12.1967	231.048	0	33.9885	32.9107	94.95	1605912726000578	2
581	0	0	81	1	1238.93	588.724	650.208	0	0	-17.4654	107.374	-98.173	584.485	36493	25604.9	98.173	26.9966	35.3637	37.773	0	0	0.672761	261.488	-912.041	10.5357	306.699	0	33.5543	31.5081	66.4614	1605912726020589	2
582	0	0	82	1	1037.51	425.908	611.6	0	0	65.4432	1.75699	-78.8414	514.574	36509.8	25710.5	78.8414	23.4769	35.77	36.5661	0	0	0.537389	215.003	-896.533	13.3653	249.08	0	38.0341	35.7518	76.678	1605912726040600	2
583	0	0	83	1	989.989	393.504	596.486	0	0	-75.2735	-90.2805	-142.866	599.726	36251.9	25503.6	142.866	27.4332	32.1298	34.0816	0	0	0.53476	270.32	-909.489	13.7872	319.255	0	30.8586	29.6568	61.9	1605912726060611	2
584	0	0	84	1	942.669	452.13	490.539	0	0	-251.251	-148.095	0.100647	485.184	36527.5	25561.4	-0.100647	26.7584	33.596	34.4788	0	0	0.520146	236.934	-897.128	14.9107	282.262	0	35.3891	31.5093	80.1705	1605912726080622	2
585	0	0	85	1	1040.12	512.278	527.841	0	0	119.961	-30.7054	13.7938	597.104	36654.6	25643.3	-13.7938	28.8568	34.9666	35.8212	0	0	0.526187	233.852	-903.71	13.2103	310.635	0	31.0492	29.2082	76.334	1605912726100633	2
586	0	0	86	1	1145.68	526.327	619.355	0	0	88.0562	-26.6455	-70.765	589.722	36586.8	25639.3	70.765	26.9775	34.3185	35.5485	0	0	0.473566	229.141	-899.98	11.524	256.233	0	33.1604	30.7714	67.2513	1605912726120643	2
587	0	0	87	1	953.181	475.376	477.805	0	0	135.724	-48.1332	103.332	557.988	36539.2	25561.1	-103.332	28.9882	35.0975	35.9698	0	0	0.519572	212.72	-894.652	14.9329	292.685	0	29.5448	30.343	99.4236	1605912726140654	2
589	0	0	89	1	1117.76	534.329	583.426	0	0	108.981	-26.0939	-43.318	614.175	36565.9	25539.1	43.318	28.5478	34.9585	36.8434	0	0	0.661081	285.822	-928.841	12.0321	320.465	0	31.9782	29.5434	67.6281	1605912726180676	2
590	0	0	90	1	1125.36	610.574	514.784	0	0	123.894	-164.852	-130.16	562.277	36650.6	25677.8	130.16	25.1783	35.3053	35.009	0	0	0.286266	275.291	-917.898	11.8339	273.892	0	33.9334	32.6792	68.4041	1605912726200687	2
591	0	0	91	1	1202.21	640.682	561.529	0	0	103.95	1.82268	145.249	755.83	36670.6	25511.1	-145.249	40.534	34.6182	36.1033	0	0	0.763102	247.445	-910.187	10.8457	348.985	0	21.557	23.3897	83.2915	1605912726220698	2
592	0	0	92	1	1259.13	583.414	675.714	0	0	91.4532	37.0887	-22.1662	790.473	36683.1	25575.5	22.1662	37.2889	34.9095	36.4902	0	0	0.849868	212.416	-896.743	10.2276	289.56	0	24.9197	23.0353	55.4814	1605912726240709	2
594	0	0	94	1	999.045	509.459	489.586	0	0	-131.642	-124.822	-104.644	509.846	36507.5	25637.8	104.644	24.4132	34.9557	35.9258	0	0	0.303691	238.521	-902.597	13.973	262.393	0	36.892	34.2412	72.4987	1605912726280731	2
596	0	0	96	1	1259.9	673.332	586.567	0	0	79.8113	-7.44215	63.6436	569.093	36595.1	25620.1	-63.6436	28.5478	34.475	37.4963	0	0	0.410581	228.867	-900.745	10.2444	283.476	0	30.6883	30.2115	89.2542	1605912726320752	2
597	0	0	97	1	1091.23	480.271	610.963	0	0	140.812	-80.2431	-187.747	523.089	36534.1	25692.9	187.747	22.549	35.0828	36.54	0	0	0.334746	254.707	-912.123	12.4224	255.497	0	35.6143	35.8203	75.8591	1605912726340763	2
598	0	0	98	1	1157.05	687.334	469.711	0	0	-104.003	78.3307	134.415	585.997	36579.6	25534.3	-134.415	31.9513	35.5173	36.7431	0	0	0.793712	228.516	-902.235	11.5073	330.748	0	27.2735	28.9422	100.713	1605912726360774	2
599	0	0	99	1	962.171	454.543	507.628	0	0	68.072	-48.6659	-126.179	666.552	36606.8	25661.3	126.179	29.6402	34.6809	36.2354	0	0	0.476023	201.718	-887.337	14.7251	236.494	0	29.4816	28.0814	59.0161	1605912726380785	2
600	0	0	100	1	1065.26	582.983	482.277	0	0	81.5692	-69.1831	-250.189	745.823	36693	25582.1	250.189	31.5914	34.305	34.4454	0	0	0.637594	247.718	-907.968	12.6481	365.003	0	23.7552	24.881	57.6968	1605912726400796	2
602	0	0	102	1	1210.66	559.182	651.475	0	0	-13.8676	35.9211	-151.71	593.761	36389.8	25576.7	151.71	26.5639	32.8021	34.839	0	0	0.595918	250.356	-907.943	10.584	269.464	0	31.5705	30.4253	63.7464	1605912726440818	2
603	0	0	103	1	1291.8	650.915	640.89	0	0	36.656	-9.635	-28.2839	715.087	36538.6	25622.3	28.2839	33.7294	32.7827	35.3973	0	0	0.525042	236.807	-899.773	9.73661	300.144	0	26.6959	24.95	58.9935	1605912726460829	2
606	0	0	106	1	1040.62	429.978	610.64	0	0	22.5933	12.3287	-196.285	516.834	36552.6	25600.3	196.285	22.5072	35.892	35.9218	0	0	0.757874	215.297	-896.878	13.2739	254.368	0	35.3664	35.7421	76.7678	1605912726520861	2
607	0	0	107	1	1138.05	545.296	592.756	0	0	-114.157	-45.5044	-168.514	631.879	36290.7	25558.5	168.514	29.0552	31.5344	34.2348	0	0	0.565435	270.757	-910.773	11.3857	317.485	0	28.764	27.7031	58.4614	1605912726540872	2
608	0	0	108	1	924.19	430.085	494.105	0	0	146.693	-22.4676	216.778	407.191	36627.9	25535.4	-216.778	23.3872	34.4924	34.5529	0	0	0.413879	242.101	-900.272	15.4142	235.801	0	34.8924	42.9489	181.965	1605912726560883	2
610	0	0	110	1	1144.19	585.58	558.611	0	0	120.841	28.4737	-68.5874	603.15	36653.7	25683.8	68.5874	27.6179	34.597	36.1504	0	0	0.42945	217.939	-898.916	11.595	250.492	0	32.5406	30.2325	66.2703	1605912726600905	2
611	0	0	111	1	1111.36	608.256	503.101	0	0	79.9756	-58.5776	117.229	653.937	36594.9	25571.5	-117.229	34.405	33.4418	35.0753	0	0	0.606517	257.699	-905.359	11.9251	302.138	0	24.836	25.8209	87.4613	1605912726620916	2
612	0	0	112	1	1018.65	463.371	555.275	0	0	33.0391	-75.5613	-112.256	488.024	36741.5	25787.8	112.256	21.9845	35.0118	35.9705	0	0	0.307195	260.545	-911.595	13.6098	254.994	0	39.4175	37.283	78.3766	1605912726640927	2
614	0	0	114	1	924.026	392.171	531.855	0	0	-234.11	-127.256	-145.595	438.157	36410.7	25540.6	145.595	22.1485	31.9927	33.5306	0	0	0.606664	239.949	-895.575	15.1033	323.139	0	39.0006	36.5182	75.654	1605912726680949	2
615	0	0	115	1	973.777	450.531	523.246	0	0	5.3674	-117.459	-213.066	535.276	36669.5	25630.4	213.066	23.3201	34.2432	35.8078	0	0	0.345873	225.587	-895.636	14.4118	234.628	0	33.4632	34.1468	74.1059	1605912726700959	2
616	0	0	116	1	1069.5	464.789	604.707	0	0	133.601	-141.902	-236.89	595.529	36640.9	25754.5	236.89	25.4032	33.7806	35.6683	0	0	0.416753	226.681	-896.238	12.6245	274.683	0	29.6973	30.9209	69.7047	1605912726720970	2
617	0	0	117	1	1070.6	524.598	546.006	0	0	39.3233	-45.6091	-136.065	522.157	36635.6	25658.2	136.065	23.1964	33.9732	35.2833	0	0	0.465291	208.679	-887.914	12.5948	219.552	0	36.3209	34.8601	72.8434	1605912726740981	2
619	0	0	119	1	1032.01	556.743	475.265	0	0	79.8298	-44.3925	0.976745	525.588	36495.4	25457.7	-0.976745	25.2114	32.9523	35.0065	0	0	0.73007	232.22	-897.543	13.15	306.374	0	34.7834	32.4006	82.449	1605912726781003	2
620	0	0	120	1	854.682	377.908	476.774	0	0	-62.1949	-32.428	52.9866	519.009	36438.1	25545.4	-52.9866	26.3549	32.1499	34.966	0	0	0.544707	215.49	-887.409	17.0008	298.232	0	32.4801	31.3796	90.9531	1605912726801014	2
621	0	0	121	1	673.656	270.174	403.482	0	0	207.137	-12.0328	47.609	392.001	36667.1	25525	-47.609	19.5119	33.2165	33.3452	0	0	0.397855	245.258	-896.833	23.8624	227.948	0	43.2277	41.5656	117.12	1605912726821025	2
622	0	0	122	1	1222.92	627.864	595.057	0	0	-25.6267	63.9052	-45.6161	568.615	36501.2	25548.7	45.6161	26.9034	33.4152	35.4221	0	0	0.783471	266.894	-912.657	10.5039	304.247	0	33.3102	30.7059	70.1522	1605912726841036	2
623	0	0	123	1	1225.41	565.549	659.859	0	0	148.7	-1.6649	-55.9716	658.491	36625.8	25614.3	55.9716	30.3616	33.5099	34.748	0	0	0.656641	245.689	-902.413	10.4471	277.914	0	29.331	27.4956	61.346	1605912726861047	2
624	0	0	124	1	1012.22	361.657	650.56	0	0	75.155	-26.8608	-59.1054	521.646	36500.1	25539.8	59.1054	24.052	33.1667	35.3644	0	0	0.387693	216.494	-888.587	13.5457	268.661	0	36.666	34.0047	75.5609	1605912726881058	2
626	0	0	126	1	958.353	429.124	529.229	0	0	69.2858	0.75487	194.883	526.495	36605.6	25512.2	-194.883	29.5186	33.0225	35.3127	0	0	0.491621	268.377	-912.271	14.5919	295.922	0	27.8263	33.0693	132.764	1605912726921079	2
627	0	0	127	1	1261.14	455.855	805.284	0	0	12.6712	-37.7649	-257.726	608.623	36662.2	25750	257.726	26.0536	33.4089	35.2499	0	0	0.388357	270.462	-912.449	10.0746	266.225	0	28.3815	29.6294	69.2837	1605912726941090	2
628	0	0	128	1	1033.13	432.028	601.098	0	0	53.6627	16.8597	-28.5118	484.62	36621.2	25595.8	28.5118	22.8171	33.2264	34.8968	0	0	0.530245	256.347	-905.046	13.1429	230.613	0	38.3192	35.7493	83.6723	1605912726961101	2
634	0	0	134	1	933.025	430.476	502.549	0	0	151.237	-12.0649	-53.3104	490.632	36523.6	25624.7	53.3104	22.66	33.2912	34.3475	0	0	0.359839	181.275	-869.33	15.0873	193.725	0	38.4123	35.9468	80.1219	1605912727081166	2
635	0	0	135	1	1002.02	480.145	521.878	0	0	32.1932	-1.97441	-22.4229	525.16	36543	25614.6	22.4229	24.8764	32.4814	33.8638	0	0	0.473488	226.196	-888.159	13.572	265.905	0	35.0057	32.7705	77.7284	1605912727101177	2
636	0	0	136	1	881.916	356.353	525.563	0	0	-31.629	26.1974	-134.748	451.105	36507.2	25586.4	134.748	20.4084	31.6441	33.6185	0	0	0.406117	233.962	-889.011	16.0892	239.566	0	40.3662	38.6121	80.3679	1605912727121188	2
638	0	0	138	1	919.65	426.432	493.218	0	0	44.22	-111.608	-161.098	496.934	36730.3	25724.2	161.098	21.8904	32.5292	34.7816	0	0	0.313377	246.473	-900.514	15.3617	244.116	0	36.9467	36.3944	75.4776	1605912727161210	2
639	0	0	139	1	954.914	510.851	444.064	0	0	101.174	-21.8221	111.639	593.729	36573.7	25435.1	-111.639	30.9788	31.5521	33.4614	0	0	0.586294	237.892	-893.485	14.3891	284.821	0	26.8813	27.7922	92.596	1605912727181221	2
640	0	0	140	1	840.078	345.434	494.644	0	0	107.511	-88.5627	-222.008	453.613	36567.4	25601.5	222.008	19.3427	32.8633	34.5981	0	0	0.454369	198.764	-879.65	17.4607	254.073	0	38.7126	39.8046	87.0764	1605912727201232	2
641	0	0	141	1	825.989	370.331	455.658	0	0	-227.518	-492.244	-224.517	381.702	36404.1	25606.6	224.517	27.0076	30.0917	30.8005	0	0	0.330955	242.512	-885.648	17.1555	274.182	0	35.2537	56.8612	73.3361	1605912727221243	2
641	0	0	141	1	1043.16	454.475	588.689	0	0	-13.3345	21.9035	-178.681	615.322	36688.2	25790	178.681	27.2138	32.7982	34.6184	0	0	0.451058	210.208	-883.837	12.9207	215.814	0	29.8678	29.3768	62.1708	1605912727221243	2
643	0	0	143	1	1237.16	574.604	662.56	0	0	-120.025	-117.19	-82.9375	780.064	36396.3	25530.5	82.9375	37.4944	31.0972	34.1944	0	0	0.668102	280.487	-919.448	10.1652	284.477	0	24.419	22.3791	48.8989	1605912727261265	2
644	0	0	144	1	1208.14	572.719	635.419	0	0	75.6071	21.6654	120.568	640.628	36599.3	25491.3	-120.568	33.619	33.3131	34.1108	0	0	0.778021	250.438	-905.519	10.6034	339.844	0	25.2236	26.4488	89.3616	1605912727281275	2
648	0	0	148	1	1160.55	428.459	732.087	0	0	30.1852	19.1244	-249.181	541.298	36644.7	25792.8	249.181	23.1934	32.7101	34.4897	0	0	0.381469	249.316	-901.138	11.1743	226.886	0	31.4747	32.8979	75.514	1605912727361319	2
649	0	0	149	1	802.995	373.676	429.319	0	0	47.225	-54.4599	-50.9397	397.825	36627.7	25667.1	50.9397	18.4994	32.1754	34.9147	0	0	0.465942	211.088	-882.291	18.5699	260.735	0	46.4516	42.9231	96.5571	1605912727381330	2
650	0	0	150	1	1255.1	594.142	660.958	0	0	6.89263	-74.9644	-94.7321	568.734	36568.3	25587.9	94.7321	25.9791	33.3661	33.8236	0	0	0.558194	269.475	-914.09	10.0693	248.157	0	33.5583	31.3602	66.9834	1605912727401341	2
651	0	0	151	1	1131.38	544.753	586.624	0	0	104.782	-46.611	9.31584	822.284	36570.1	25459.9	-9.31584	39.6487	31.6959	33.4469	0	0	0.826852	225.609	-889.449	11.4405	354.415	0	22.5909	21.0916	55.3269	1605912727421352	2
653	0	0	153	1	1034.56	476.447	558.117	0	0	22.6718	-39.223	-31.2681	506.749	36552.6	25552.2	31.2681	23.9158	33.0298	34.8649	0	0	0.495236	246.923	-902.848	13.1014	301.136	0	36.8298	33.987	79.8109	1605912727461374	2
655	0	0	155	1	977.828	370.126	607.702	0	0	18.4465	67.8137	-9.01408	578.421	36556.8	25644.5	9.01408	27.7427	31.4457	33.9729	0	0	0.35875	223.011	-885.01	13.9586	285.062	0	31.4482	29.2274	72.1819	1605912727501395	2
656	0	0	156	1	826.354	521.555	304.799	0	0	75.0689	38.7201	136.766	402.258	36599.8	25474.2	-136.766	21.3912	33.7514	33.6589	0	0	0.495556	205.936	-882.304	17.87	268.74	0	38.0986	40.706	143.167	1605912727521406	2
659	0	0	159	1	885.688	413.149	472.54	0	0	273.174	-41.0527	-255.5	453.81	36401.7	25554	255.5	19.466	32.38	32.2724	0	0	0.518308	200.194	-874.233	15.9375	277.708	0	36.1688	37.8547	90.4562	1605912727581439	2
664	0	0	164	1	850.765	370.355	480.41	0	0	63.4305	40.6061	-242.83	420.224	36711.1	25871	242.83	17.9646	31.6741	32.8549	0	0	0.160248	215.498	-879.65	16.845	231.512	0	39.3549	40.8776	93.8032	1605912727681493	2
665	0	0	165	1	1070.05	420.808	649.246	0	0	-272.764	-139.699	9.77079	538.611	36449.3	25453.3	-9.77079	30.4537	30.0894	31.6135	0	0	0.732618	263.183	-896.874	12.1024	321.651	0	30.83	27.0598	70.8914	1605912727701504	2
667	0	0	167	1	1036.06	449.782	586.28	0	0	125.118	56.4465	39.918	523.628	36549.8	25456.5	-39.918	25.782	31.8855	35.2643	0	0	0.722236	238.72	-895.958	13.0186	308.224	0	33.1241	31.7139	89.0555	1605912727741526	2
668	0	0	168	1	984.374	454.402	529.972	0	0	46.8317	-45.7179	-268.906	616.501	36628.1	25658.3	268.906	26.1308	32.3409	34.2739	0	0	0.402535	196.007	-878.299	13.9269	243.147	0	27.3839	29.0596	69.3572	1605912727761537	2
669	0	0	169	1	808.982	311.667	497.315	0	0	129.731	-59.7258	-27.2926	488.056	36545.2	25572.7	27.2926	22.952	30.7684	32.5695	0	0	0.318125	244.388	-889.702	17.9428	264.545	0	37.0035	34.3194	81.3377	1605912727781548	2
670	0	0	170	1	887.678	316.565	571.112	0	0	-17.7742	-149.536	-229.598	525.571	36692.7	25562.8	229.598	23.0371	31.0089	32.3005	0	0	0.649049	207.058	-875.969	15.7571	320.154	0	31.7866	32.8007	73.3379	1605912727801559	2
671	0	0	171	1	941.743	446.521	495.222	0	0	98.7464	-39.1664	-0.538225	676.359	36675.8	25552.1	0.538225	32.3763	32.1579	32.7681	0	0	0.765065	219.106	-888.194	14.6618	298.481	0	27.2359	25.291	64.181	1605912727821570	2
672	0	0	172	1	1133.85	486.484	647.368	0	0	-96.0602	-193.336	-161.12	707.451	36272.6	25507	161.12	32.9643	29.897	30.3026	0	0	0.544661	256.983	-892.231	11.1165	281.311	0	24.7396	24.2556	51.0385	1605912727841581	2
675	0	0	175	1	1085.96	463.475	622.486	0	0	68.12	9.42313	75.6253	552.033	36606.8	25503.5	-75.6253	27.9509	32.1252	33.3871	0	0	0.679751	263.804	-905.436	12.1118	313.415	0	30.036	29.94	90.8511	1605912727901613	2
676	0	0	176	1	898.69	472.818	425.872	0	0	61.4916	-33.3242	195.937	453.134	36613.4	25446.6	-195.937	25.5147	31.1209	32.2262	0	0	0.573878	223.656	-880.865	15.4941	275.797	0	30.9841	36.6034	148.502	1605912727921624	2
677	0	0	177	1	907.97	438.435	469.535	0	0	-109.367	70.126	-27.2876	536.283	36385.6	25542.5	27.2876	26.3383	30.9393	32.8108	0	0	0.429973	269.206	-899.431	15.311	263.062	0	33.5727	30.5234	72.4099	1605912727941635	2
679	0	0	179	1	1153.91	568.737	585.171	0	0	152.294	32.6442	-60.2248	592.832	36622.3	25679.6	60.2248	27.2912	31.8906	34.6912	0	0	0.700078	223.738	-885.166	11.2232	221.727	0	32.0592	29.7862	66.2915	1605912727981657	2
680	0	0	180	1	1099.34	578.083	521.256	0	0	134.043	58.2064	158.186	586.94	36640.5	25554.4	-158.186	31.7958	32.1958	35.7305	0	0	0.637603	222.086	-892.009	12.0603	285.933	0	25.8797	28.8388	107.16	1605912728001668	2
681	0	0	181	1	906.403	490.606	415.797	0	0	-94.8215	-49.4897	-83.864	510.329	36470.7	25562.5	83.864	24.1249	30.8931	32.9348	0	0	0.525787	220.706	-881.025	15.3543	248.428	0	36.0691	32.9393	71.4495	1605912728021679	2
682	0	0	182	1	877.191	432.512	444.679	0	0	-31.9358	-18.0713	-134.829	474.36	36607.2	25730.4	134.829	21.4223	30.8817	33.1694	0	0	0.315379	173.024	-858.934	16.0897	240.91	0	38.2918	36.6159	76.0718	1605912728041690	2
683	0	0	183	1	922.19	331.263	590.927	0	0	63.0469	33.5573	-205.961	526.552	36711.5	25778.4	205.961	22.7328	31.8365	34.0002	0	0	0.505855	197.571	-876.33	15.1714	256.583	0	33.5089	33.8704	73.0708	1605912728061700	2
684	0	0	184	1	908.774	422.36	486.414	0	0	-51.6633	2.54216	-243.407	578.878	36427.6	25709.7	243.407	25.3956	30.0198	32.2297	0	0	0.444296	263.323	-897.512	15.1532	290.559	0	28.4341	29.7177	67.0502	1605912728081711	2
685	0	0	185	1	1040.35	582.123	458.229	0	0	-12.6294	45.8396	-89.9951	573.915	36587.9	25766.1	89.9951	26.4143	30.9339	32.7187	0	0	0.353725	244.934	-893.355	12.7044	297.701	0	32.4972	30.0729	64.7901	1605912728101722	2
686	0	0	186	1	804.706	437.226	367.48	0	0	91.7004	473.094	-137.799	393.805	36483.5	25637.8	137.799	21.9004	31.7508	31.2723	0	0	0.185277	292.159	-909.903	18.0432	325.975	0	37.7441	39.9137	75.8886	1605912728121733	2
687	0	0	187	1	863.364	315.932	547.432	0	0	-153.32	-77.1015	-209.808	511.026	36429.6	25689.7	209.808	23.7193	31.2627	32.354	0	0	0.281938	237.856	-890.21	16.4091	267.264	0	32.2178	32.5056	70.7793	1605912728141744	2
688	0	0	188	1	899.186	495.979	403.207	0	0	72.1837	-13.6939	205.367	501.811	36602.7	25427	-205.367	28.4394	32.2081	32.8748	0	0	0.688485	226.539	-888.859	15.6459	329.092	0	28.5002	34.2558	140.767	1605912728161755	2
690	0	0	190	1	932.966	396.069	536.897	0	0	-57.2853	-61.8973	-276.088	539.328	36433.2	25674.5	276.088	23.521	31.833	32.1675	0	0	0.408998	236.795	-888.791	14.7719	289.749	0	29.4177	31.3763	77.2241	1605912728201777	2
695	0	0	195	1	838.359	324.585	513.774	0	0	-146.119	-87.5073	-100.152	515.601	36422.4	25500.8	100.152	24.837	30.5613	31.774	0	0	0.482258	283.078	-902.825	16.9589	285.067	0	34.6701	32.1052	68.3171	1605912728301831	2
699	0	0	199	1	1045.1	503.488	541.609	0	0	73.4161	-195.994	-304.605	611.539	36701.1	25808.6	304.605	26.1709	30.8111	32.9719	0	0	0.31243	258.696	-898.3	12.6348	299.916	0	26.0877	28.7094	74.0111	1605912728381875	2
703	0	0	203	1	817.446	366.15	451.296	0	0	45.2917	4.14354	107.818	428.19	36529.9	25409.2	-107.818	22.2774	30.419	33.007	0	0	0.606083	187.171	-866.436	17.6886	230.355	0	35.6228	37.2538	122.785	1605912728461918	2
706	0	0	206	1	1109.81	564.805	545	0	0	53.3091	-28.2969	-157.98	506.723	36721.2	25740.6	157.98	22.2389	32.0092	32.57	0	0	0.404772	237.088	-888.827	11.706	263.037	0	35.7128	34.9762	73.3584	1605912728521951	2
707	0	0	207	1	875.032	398.741	476.291	0	0	134.91	-27.6911	187.279	460.952	36540	25441	-187.279	25.7552	29.6198	33.0899	0	0	0.742442	279.472	-904.946	16.0066	326.78	0	30.1668	35.5355	141.971	1605912728541962	2
708	0	0	208	1	1077.47	504.582	572.888	0	0	122.021	-22.1438	-52.6138	550.348	36652.5	25535.1	52.6138	25.4236	30.6939	30.9253	0	0	0.554417	263.156	-896.044	11.9869	307.102	0	33.33	30.9384	69.6348	1605912728561973	2
710	0	0	210	1	928.83	457.863	470.967	0	0	-85.3131	-40.079	-177.59	403.615	36660.5	25752.4	177.59	18.2583	30.0729	32.5166	0	0	0.329439	175.226	-857.808	14.7344	225.692	0	42.5835	41.4503	87.3764	1605912728601995	2
712	0	0	212	1	871.385	404.917	466.469	0	0	-52.8578	-124.861	-52.0434	384.091	36628.1	25737.5	52.0434	18.3259	31.5515	32.2212	0	0	0.402406	191.746	-867.043	16.2152	209.965	0	46.2442	42.7424	96.0097	1605912728642016	2
713	0	0	213	1	996.64	420.771	575.869	0	0	-52.3425	-43.2611	-124.49	585.378	36328.6	25456.6	124.49	26.7224	28.5417	29.9544	0	0	0.499507	264.639	-889.805	13.0724	278.783	0	30.3401	28.752	60.9771	1605912728662027	2
715	0	0	215	1	1002.5	468.383	534.12	0	0	22.0251	22.9751	-187.792	467.737	36652.9	25789	187.792	20.4476	31.3172	32.3822	0	0	0.334127	220.756	-880.687	13.3636	228.268	0	37.3989	37.2215	79.2722	1605912728702049	2
717	0	0	217	1	1142.95	515.949	627.002	0	0	88.2077	-59.0598	-115.282	641.145	36686.3	25671.7	115.282	28.6267	30.517	30.2403	0	0	0.543249	219.841	-874.287	11.0324	261.225	0	28.8245	27.2793	57.8801	1605912728742071	2
719	0	0	219	1	677.653	282.207	395.446	0	0	63.8107	13.3025	-226.4	353.029	36710.7	25699	226.4	15.1174	31.7672	33.094	0	0	0.383629	176.892	-864.007	23.3731	231.089	0	47.2822	49.1292	108.31	1605912728782093	2
725	0	0	225	1	1086.6	661.763	424.835	0	0	137.291	-44.2833	-134.311	552.898	36537.6	25557.2	134.311	24.3905	31.5692	32.2597	0	0	0.633285	212.275	-876.903	11.9945	267.619	0	33.478	32.1602	67.5357	1605912728902158	2
726	0	0	226	1	972.192	438.538	533.654	0	0	41.9849	-4.39106	55.2733	588.647	36533.2	25517.4	-55.2733	29.402	29.8547	31.9348	0	0	0.490811	205.261	-871.093	13.7794	264.746	0	28.1677	27.6691	80.0634	1605912728922169	2
727	0	0	227	1	856.51	343.035	513.475	0	0	79.9148	-35.9805	56.7496	551.89	36495.3	25449.3	-56.7496	27.5753	29.7782	31.2423	0	0	0.450248	248.162	-886.377	16.3232	266.282	0	29.9141	29.0312	84.9809	1605912728942180	2
729	0	0	229	1	937.847	394.507	543.339	0	0	123.589	-3.93836	-131.517	507.124	36551.3	25716.2	131.517	22.4146	30.1818	32.4558	0	0	0.373139	213.913	-877.217	14.545	251.042	0	36.2536	34.8345	71.9527	1605912728982202	2
731	0	0	231	1	922.074	441.859	480.215	0	0	-34.444	-44.5909	-18.076	461.227	36410.3	25457.9	18.076	22.1905	29.3213	31.7748	0	0	0.661822	241.419	-884.727	14.7495	286.516	0	37.8581	34.919	84.891	1605912729022223	2
732	0	0	232	1	944.961	303.757	641.204	0	0	-11.5054	46.644	-208.094	449.743	36387.4	25566	208.094	19.7361	28.7509	31.1371	0	0	0.396214	245.181	-882.23	14.1609	281.253	0	37.1239	37.3437	80.7359	1605912729042234	2
733	0	0	233	1	888.762	412.189	476.573	0	0	63.4977	68.9992	-71.602	565.915	36511.7	25742.9	71.602	26.0215	29.5142	30.9907	0	0	0.429471	217.46	-874.04	15.4605	289.655	0	32.2021	30.0067	65.7276	1605912729062245	2
735	0	0	235	1	943.639	560.804	382.834	0	0	30.7261	-30.8706	-51.4221	508.13	36544.5	25643.5	51.4221	23.6528	30.429	31.9372	0	0	0.504161	221.512	-879.056	14.4016	273.44	0	35.8483	33.2208	74.9543	1605912729102267	2
736	0	0	236	1	1103.2	591.307	511.896	0	0	-8.21488	-36.1596	61.0018	497.495	36583.4	25648.8	-61.0018	25.1391	30.383	31.3393	0	0	0.439616	239.504	-883.669	11.6215	240.219	0	32.8273	31.8063	93.6188	1605912729122278	2
737	0	0	237	1	889.728	413.746	475.982	0	0	89.9483	-14.7942	71.1505	457.427	36684.6	25527.8	-71.1505	23.082	30.709	31.8928	0	0	0.618304	223.607	-880.528	15.6391	268.084	0	35.4475	34.8765	104.806	1605912729142289	2
743	0	0	243	1	1016.24	468.968	547.276	0	0	-75.2365	1.84994	-130.215	540.946	36351.5	25511.1	130.215	24.8451	29.4237	31.6374	0	0	0.312185	242.512	-879.716	12.9225	272.922	0	33.1279	31.5282	65.7839	1605912729262354	2
744	0	0	244	1	823.991	356.827	467.164	0	0	44.5994	-38.0316	164.142	416.813	36530.6	25451.3	-164.142	22.8266	30.3055	31.1323	0	0	0.453269	234.238	-878.139	17.2743	241.478	0	33.9319	38.164	143.692	1605912729282365	2
747	0	0	247	1	1041.99	533.004	508.99	0	0	-102.349	-144.625	-162.564	594.049	36378.6	25458.3	162.564	27.4412	28.7206	31.0554	0	0	0.336639	268.695	-894.657	12.4048	283.675	0	29.3465	28.2153	59.5633	1605912729342398	2
748	0	0	248	1	1046.49	493.784	552.702	0	0	-13.6541	-53.1917	-110.155	622.79	36389.6	25566.2	110.155	28.3215	28.6951	29.5708	0	0	0.345016	253.443	-885.573	12.2317	289.37	0	29.0275	27.2409	58.1505	1605912729362409	2
749	0	0	249	1	881.648	398.729	482.919	0	0	-22.4849	13.5444	-34.4156	450.398	36298.7	25599.1	34.4156	21.383	27.1472	30.4946	0	0	0.440686	309.723	-899.854	15.3451	323.927	0	38.3839	35.4788	82.4909	1605912729382420	2
755	1	0	5	1	2215.63	1344.35	871.277	0	0	126.745	68.8506	136.24	1033.29	36448.5	26042.1	-136.24	38.6777	305.208	408.088	0	0	0.085517	231.706	-1227.17	3.91511	262.42	0	56.9278	55.6797	130.474	1605912733064425	0
771	1	0	21	1	2676.89	1443.37	1233.53	0	0	-77.3045	47.1693	52.861	1180.89	36353.5	25964.1	-52.861	43.7679	302.428	400.351	0	0	0.762063	269.789	-1244.42	2.93099	314.16	0	47.7037	47.5954	119.542	1605912733384599	0
817	1	0	67	1	2164.41	1120.01	1044.4	0	0	-33.9751	89.8479	167	1051.86	36509.5	26220.4	-167	39.8815	293.285	390.584	0	0	1.34851	244.946	-1227.95	3.96969	302.942	0	54.6848	53.6145	126.598	1605912734305100	0
843	1	0	93	1	2262.54	1052.21	1210.33	0	0	1.72089	59.172	-604.871	1354.89	36274.5	25553.4	604.871	61.2403	291.491	385.728	0	0	0.305129	233.965	-1222.28	3.6954	261.725	0	68.3955	76.0651	185.24	1605912735085525	0
844	1	0	94	1	2262.54	1052.21	1210.33	0	0	1.72089	59.172	-604.871	1354.89	36274.5	25553.4	604.871	61.2403	291.491	385.728	0	0	0.305129	233.965	-1222.28	3.6954	261.725	0	68.3955	76.0651	185.24	1605912735085525	0
845	1	0	95	1	2262.54	1052.21	1210.33	0	0	1.72089	59.172	-604.871	1354.89	36274.5	25553.4	604.871	61.2403	291.491	385.728	0	0	0.305129	233.965	-1222.28	3.6954	261.725	0	68.3955	76.0651	185.24	1605912735085525	0
846	1	0	96	1	2262.54	1052.21	1210.33	0	0	1.72089	59.172	-604.871	1354.89	36274.5	25553.4	604.871	61.2403	291.491	385.728	0	0	0.305129	233.965	-1222.28	3.6954	261.725	0	68.3955	76.0651	185.24	1605912735085525	0
847	1	0	97	1	2262.54	1052.21	1210.33	0	0	1.72089	59.172	-604.871	1354.89	36274.5	25553.4	604.871	61.2403	291.491	385.728	0	0	0.305129	233.965	-1222.28	3.6954	261.725	0	68.3955	76.0651	185.24	1605912735085525	0
848	1	0	98	1	2262.54	1052.21	1210.33	0	0	1.72089	59.172	-604.871	1354.89	36274.5	25553.4	604.871	61.2403	291.491	385.728	0	0	0.305129	233.965	-1222.28	3.6954	261.725	0	68.3955	76.0651	185.24	1605912735085525	0
849	1	0	99	1	2262.54	1052.21	1210.33	0	0	1.72089	59.172	-604.871	1354.89	36274.5	25553.4	604.871	61.2403	291.491	385.728	0	0	0.305129	233.965	-1222.28	3.6954	261.725	0	68.3955	76.0651	185.24	1605912735085525	0
850	1	0	100	1	2262.54	1052.21	1210.33	0	0	1.72089	59.172	-604.871	1354.89	36274.5	25553.4	604.871	61.2403	291.491	385.728	0	0	0.305129	233.965	-1222.28	3.6954	261.725	0	68.3955	76.0651	185.24	1605912735085525	0
851	1	0	101	1	2262.54	1052.21	1210.33	0	0	1.72089	59.172	-604.871	1354.89	36274.5	25553.4	604.871	61.2403	291.491	385.728	0	0	0.305129	233.965	-1222.28	3.6954	261.725	0	68.3955	76.0651	185.24	1605912735085525	0
852	1	0	102	1	2262.54	1052.21	1210.33	0	0	1.72089	59.172	-604.871	1354.89	36274.5	25553.4	604.871	61.2403	291.491	385.728	0	0	0.305129	233.965	-1222.28	3.6954	261.725	0	68.3955	76.0651	185.24	1605912735085525	0
859	1	0	109	1	2512.74	1370.51	1142.23	0	0	6.77475	86.2596	55.5033	1084.72	36369.1	25925	-55.5033	39.8974	289.357	381.237	0	0	0.350993	251.145	-1227.26	3.14714	284.035	0	51.0607	51.1724	127.582	1605912735225602	0
879	1	0	129	1	2668.43	1298.96	1369.47	0	0	6.48973	51.3701	26.2084	1133.31	36269.8	25660.9	-26.2084	41.4298	286.626	376.041	0	0	0.37126	239.225	-1221.39	2.8666	295.754	0	47.9113	48.3065	125.824	1605912735625820	0
891	1	0	141	1	2296.13	1117.74	1178.39	0	0	20.9731	110.687	101.262	1031.91	36454.6	26099.9	-101.262	38.3249	283.883	376.327	0	0	0.504441	262.555	-1231.17	3.56926	281.667	0	54.2211	53.7208	127.238	1605912735865950	0
982	1	0	232	1	2452.05	985.029	1467.02	0	0	-25.83	97.5508	122.109	1154.21	36302.1	25714.4	-122.109	43.1712	274.681	364.683	0	0	0.872515	246.281	-1218.83	3.18924	281.844	0	48.0756	47.3876	110.933	1605912737686942	0
990	1	0	240	1	2708.27	1136.51	1571.76	0	0	-81.8431	63.518	10.7732	1166.95	36457.7	26047.4	-10.7732	43.1907	272.981	359.338	0	0	0.364956	237.63	-1210.78	2.74729	274.025	0	44.5954	45.174	120.059	1605912737847029	0
1001	1	0	1	1	1319.64	491.375	828.26	0	0	74.4005	35.1689	-222.1	815.561	36301.5	25976.1	222.1	33.6425	104.438	132.01	0	0	0.860473	134.941	-1023.46	15.1666	160.097	0	34.4651	36.9031	130.022	1605912740328380	1
1002	1	0	2	1	1319.64	491.375	828.26	0	0	74.4005	35.1689	-222.1	815.561	36301.5	25976.1	222.1	33.6425	104.438	132.01	0	0	0.860473	134.941	-1023.46	15.1666	160.097	0	34.4651	36.9031	130.022	1605912740328380	1
1003	1	0	3	1	1319.64	491.375	828.26	0	0	74.4005	35.1689	-222.1	815.561	36301.5	25976.1	222.1	33.6425	104.438	132.01	0	0	0.860473	134.941	-1023.46	15.1666	160.097	0	34.4651	36.9031	130.022	1605912740328380	1
1004	1	0	4	1	1319.64	491.375	828.26	0	0	74.4005	35.1689	-222.1	815.561	36301.5	25976.1	222.1	33.6425	104.438	132.01	0	0	0.860473	134.941	-1023.46	15.1666	160.097	0	34.4651	36.9031	130.022	1605912740328380	1
1005	1	0	5	1	1319.64	491.375	828.26	0	0	74.4005	35.1689	-222.1	815.561	36301.5	25976.1	222.1	33.6425	104.438	132.01	0	0	0.860473	134.941	-1023.46	15.1666	160.097	0	34.4651	36.9031	130.022	1605912740328380	1
1006	1	0	6	1	1319.64	491.375	828.26	0	0	74.4005	35.1689	-222.1	815.561	36301.5	25976.1	222.1	33.6425	104.438	132.01	0	0	0.860473	134.941	-1023.46	15.1666	160.097	0	34.4651	36.9031	130.022	1605912740328380	1
1007	1	0	7	1	1319.64	491.375	828.26	0	0	74.4005	35.1689	-222.1	815.561	36301.5	25976.1	222.1	33.6425	104.438	132.01	0	0	0.860473	134.941	-1023.46	15.1666	160.097	0	34.4651	36.9031	130.022	1605912740328380	1
1008	1	0	8	1	1210.59	437.941	772.645	0	0	60.3834	39.543	-105.299	690.178	36315.5	25971.7	105.299	28.4401	103.548	129.767	0	0	0.534074	143.404	-1024.82	17.2823	166.398	0	42.6599	44.3647	118.3	1605912740348391	1
1009	1	0	9	1	778.329	361.68	416.649	0	0	6.64095	48.8435	-89.9461	476.063	36169.9	25962.4	89.9461	19.8046	103.002	132.117	0	0	0.464287	147.04	-1026.04	36.1907	172.026	0	62.4112	63.8822	163.22	1605912740368402	1
1011	1	0	11	1	1166.38	373.236	793.142	0	0	40.4173	7.18793	-307.274	517.029	36335.5	25904.4	307.274	21.7219	101.904	130.565	0	0	0.160097	151.882	-1027.76	18.2978	161.699	0	53.3754	57.3712	242.551	1605912740408424	1
1012	1	0	12	1	1081.89	362.061	719.831	0	0	85.0715	70.3855	-111.452	626.205	36191.2	26040.5	111.452	25.8388	101.917	129.273	0	0	0.388096	143.927	-1023.48	20.6178	178.234	0	46.6756	48.5234	130.791	1605912740428435	1
1015	1	0	15	1	909.985	426.022	483.963	0	0	-99.1766	80.5148	-12.6695	383.191	36176.1	25831.1	12.6695	16.6415	104.234	132.22	0	0	0.4609	137.972	-1022.5	27.8841	173.438	0	80.7767	78.9351	178.313	1605912740488468	1
1018	1	0	18	1	1572.07	608.969	963.105	0	0	51.8018	-0.0908283	-7.63093	856.558	36324.1	26111	7.63093	35.7955	104.054	132.797	0	0	0.523003	168.243	-1039.76	11.5216	177.39	0	37.7934	37.4676	84.228	1605912740548500	1
1020	1	0	20	1	1053.7	386.876	666.82	0	0	-26.8421	39.6127	-90.5629	504.483	36303.1	26071.3	90.5629	21.115	100.694	129.372	0	0	0.294462	138.553	-1019.44	21.4522	150.707	0	57.8226	59.4669	151.971	1605912740588522	1
1022	1	0	22	1	1269.95	605.998	663.95	0	0	-10.759	37.5054	6.95752	610.418	36287	26073.4	-6.95752	25.8714	99.8524	130.437	0	0	0.252654	167.945	-1035.04	15.8537	185.197	0	52.3395	50.7106	113.099	1605912740628544	1
1023	1	0	23	1	1108.09	494.355	613.738	0	0	9.11395	29.2635	17.4089	645.729	36366.8	25982	-17.4089	27.3303	100.825	128.173	0	0	0.295985	124.049	-1012.26	19.7069	174.997	0	49.7457	48.0729	106.983	1605912740648555	1
1026	1	0	26	1	1287.71	471.651	816.062	0	0	43.6891	-3.60822	53.1702	678.123	36232.6	25915.2	-53.1702	28.8445	101.95	129.525	0	0	0.396565	139.75	-1021.39	15.5698	178.145	0	48.1997	46.4266	101.754	1605912740708587	1
1029	1	0	29	1	1220.83	557.828	662.997	0	0	100.169	15.962	149.091	722.863	36375.4	26095	-149.091	31.8445	100.073	128.563	0	0	0.342487	121.885	-1011	16.8255	151.551	0	44.3093	41.9737	97.3725	1605912740768620	1
1030	1	0	30	1	1153.51	552.078	601.43	0	0	342.301	20.7666	74.8542	636.648	36232.9	25691.5	-74.8542	28.5957	97.992	129.362	0	0	0.378476	150.286	-1024.26	18.3525	186.258	0	50.2448	46.5729	102.989	1605912740788631	1
1033	1	0	33	1	1186.12	465.027	721.095	0	0	47.1923	36.7327	-151.548	613.872	36328.7	25874.9	151.548	25.2803	101.467	127.729	0	0	0.0791895	157.767	-1028.93	17.6642	171.664	0	45.8091	48.541	145.872	1605912740848664	1
1034	1	0	34	1	1228.35	522.068	706.287	0	0	58.7777	-1.08935	-93.3337	632.572	36317.1	26012.4	93.3337	26.0303	100.821	127.658	0	0	0.181779	150.974	-1024.99	16.6622	194.176	0	46.5642	48.5375	124.307	1605912740868675	1
1035	1	0	35	1	1093.51	382.997	710.513	0	0	17.5767	-14.8243	-60.2045	699.996	36258.7	26026.1	60.2045	29.0695	98.9025	126.451	0	0	0.2823	154.567	-1025.86	19.9303	211.059	0	43.2155	43.9277	105.048	1605912740888685	1
1037	1	0	37	1	1070.24	485.896	584.347	0	0	3.39476	1.45411	-237.139	638.046	36272.8	26009.8	237.139	26.5444	99.3519	127.576	0	0	0.264306	167.563	-1032.18	20.7295	199.569	0	42.7557	45.9608	164.986	1605912740928707	1
1041	1	0	41	1	1241.53	457.877	783.653	0	0	-6.20133	111.576	-251.877	704.41	36282.4	25999.3	251.877	29.8999	99.0427	126.563	0	0	0.331327	150.534	-1022.83	16.2504	201.177	0	38.0372	40.708	150.693	1605912741008751	1
1042	1	0	42	1	935.976	522.128	413.848	0	0	341.188	-384.991	71.6934	482.646	36234	25798.3	-71.6934	26.3631	99.0331	124.95	0	0	0.220687	154.027	-1022.87	25.6564	178.151	0	57.395	64.0133	115.156	1605912741028762	1
1042	1	0	42	1	942.264	323.279	618.985	0	0	95.9113	417.557	-271.925	474.873	36280	25992.3	271.925	23.9166	99.1584	126.732	0	0	0.478895	156.09	-1024.39	25.5024	169.541	0	47.7878	52.128	205.494	1605912741028762	1
1045	1	0	45	1	1471.05	620.406	850.648	0	0	60.5618	5.64877	-23.6566	710.419	36514.7	26005.6	23.6566	29.5634	99.9865	127.6	0	0	0.180444	165.917	-1032.26	12.4957	212.073	0	43.9941	44.035	100.191	1605912741088794	1
1061	1	0	61	1	1383.6	504.725	878.877	0	0	2.11601	23.2112	-37.8482	907.33	36274.1	25888.4	37.8482	37.973	100.006	126.738	0	0	0.346826	173.144	-1035.74	13.7292	202.424	0	34.3229	34.2078	79.6182	1605912741408969	1
1062	1	0	62	1	1259.04	410.241	848.794	0	0	69.5975	46.2164	-88.794	926.58	36306.3	25965	88.794	38.2329	98.6739	126.992	0	0	0.436505	142.406	-1021.56	15.8895	213.717	0	32.2608	33.1286	84.2172	1605912741428980	1
1065	1	0	65	1	1253.85	400.091	853.759	0	0	18.0869	61.3299	-207.226	600.665	36357.8	26049.6	207.226	24.9827	100.734	128.423	0	0	0.0732438	130.603	-1015.58	16.1476	174.235	0	45.5184	48.563	165.621	1605912741489012	1
1066	1	0	66	1	1301.13	449.493	851.638	0	0	37.0889	34.7195	-145.254	550.316	36338.8	25976.5	145.254	22.6876	99.0189	127.318	0	0	0.264602	146.621	-1020.62	15.1063	174.21	0	51.0043	53.8809	158.238	1605912741509023	1
1069	1	0	69	1	981.817	384.1	597.717	0	0	3.72519	67.7054	-35.0446	797.212	36272.5	25843.9	35.0446	33.4956	100.136	127.816	0	0	0.392201	185.297	-1042.85	23.9648	254.29	0	38.9778	38.6952	89.7521	1605912741569056	1
1070	1	0	70	1	1028.28	483.727	544.557	0	0	436.058	-388.799	-291.095	522.331	36238.8	26001.4	291.095	28.9812	98.1175	126.657	0	0	0.150689	181.053	-1036.89	21.9943	199.278	0	42.362	53.8948	188.861	1605912741589067	1
1071	1	0	71	1	1224.26	518.296	705.968	0	0	74.9585	2.45038	-80.9693	569.566	36300.9	26008.8	80.9693	23.4438	99.0974	127.846	0	0	0.558452	156.853	-1027.29	16.672	210.062	0	52.2879	53.9087	133.626	1605912741609078	1
1073	1	0	73	1	1416.88	465.958	950.92	0	0	-5.16973	78.5145	-147.313	822.187	36281.4	26032.4	147.313	34.3245	98.172	127.596	0	0	0.481609	184.622	-1041.31	13.1821	223.002	0	34.4052	36.1871	105.623	1605912741649100	1
1079	1	0	79	1	1078.85	317.955	760.895	0	0	-233.249	-412.793	5.15815	467.517	36409.8	25925.8	-5.15815	27.6845	99.8522	128.839	0	0	0.418365	141.925	-1019.6	20.5567	178.498	0	55.3171	69.1144	111.932	1605912741769165	1
1085	1	0	85	1	1305.92	645.161	660.759	0	0	-32.6373	-32.0163	-35.3394	654.125	36109.6	25644.6	35.3394	27.5528	97.437	124.567	0	0	0.554517	162.527	-1025.54	14.8528	177.679	0	46.3021	46.3317	107.264	1605912741889230	1
1086	1	0	86	1	1067.18	308.069	759.106	0	0	22.3611	-10.5781	-334.364	581.002	36253.9	26021.8	334.364	24.6672	96.7598	127.98	0	0	0.320062	173.843	-1032.76	20.6739	208.148	0	48.0169	51.007	221.527	1605912741909241	1
1087	1	0	87	1	1139.85	503.314	636.535	0	0	53.1777	45.663	-197.736	568.019	36322.7	25965.6	197.736	23.4439	99.7525	126.708	0	0	0.139626	158.362	-1027.44	18.6929	175.835	0	47.9884	51.3963	172.47	1605912741929252	1
1089	1	0	89	1	1077.06	431.764	645.3	0	0	72.0138	-13.3447	-79.4323	488.505	36303.9	26024.6	79.4323	20.1057	98.8182	127.093	0	0	0.213167	135.634	-1015.38	20.4559	139.141	0	60.6268	62.4781	154.725	1605912741969274	1
1090	1	0	90	1	1386.65	684.562	702.092	0	0	94.681	65.1655	-117.711	782.129	36281.2	25946.1	117.711	32.2266	98.6685	125.965	0	0	0.11818	167.505	-1031.14	13.6053	196.578	0	37.1534	38.5327	105.45	1605912741989285	1
1093	1	0	93	1	996.33	410.524	585.806	0	0	9.39901	7.04401	-112.125	489.408	36366.5	26004.2	112.125	20.2496	98.7539	128.029	0	0	0.233461	147.607	-1021.13	23.2971	153.929	0	58.9282	61.3987	163.931	1605912742049317	1
1099	1	0	99	1	1793.07	687.048	1106.02	0	0	49.3222	32.1453	-9.15443	985.885	36226.9	25779.8	9.15443	41.2524	100.327	128.741	0	0	0.687944	179.423	-1041.11	9.25102	201.977	0	32.4849	32.0253	72.5856	1605912742169383	1
1100	1	0	100	1	1311.26	527.327	783.936	0	0	116.343	128.406	-27.7199	670.379	36159.9	25683.5	27.7199	28.1896	99.8594	127.291	0	0	0.497931	179.531	-1038.68	14.9576	202.425	0	46.112	45.864	105.121	1605912742189394	1
1112	1	0	112	1	1105.92	400.026	705.894	0	0	47.224	58.3626	-41.8567	502.962	36129.4	25653.9	41.8567	20.9571	96.41	124.425	0	0	0.16802	152.923	-1020.42	19.3152	175.82	0	59.6966	60.0076	139.806	1605912742429525	1
1118	1	0	118	1	926.52	356.301	570.22	0	0	376.673	-316.11	-71.1114	485.32	36397.9	25928.7	71.1114	23.5971	95.1664	123.08	0	0	0.401253	160.852	-1024.53	25.6237	205.25	0	54.0421	58.6556	133.791	1605912742549590	1
1132	1	0	132	1	1338.86	606.941	731.917	0	0	74.2978	26.8906	-233.437	621.353	36201.9	25785.1	233.437	25.6484	97.6882	122.733	0	0	0.351193	154.867	-1021.9	14.2295	199.585	0	43.2694	46.4587	168.541	1605912742829742	1
1141	1	0	141	1	1256.87	548.437	708.437	0	0	93.879	79.6978	58.3268	562.466	36282	25732.2	-58.3268	23.997	98.1022	126.157	0	0	0.364996	174.037	-1034.35	15.8744	194.053	0	57.3745	54.5795	119.337	1605912743009841	1
1142	1	0	142	1	1158.97	433.608	725.363	0	0	-13.8637	76.3799	-240.01	667.312	36290.1	25735.6	240.01	28.1129	97.9375	122.231	0	0	0.574929	165.689	-1027.11	17.8961	179.353	0	39.67	42.4728	155.06	1605912743029851	1
1158	1	0	158	1	1261.75	546.359	715.389	0	0	65.7461	74.9697	-108.354	534.049	36210.5	25836.6	108.354	22.0822	96.051	123.755	0	0	0.428845	163.781	-1025.9	15.59	182.04	0	53.1961	55.4038	147.52	1605912743350026	1
1175	1	0	175	1	1058.16	351.64	706.518	0	0	12.2748	4.85962	-16.9064	487.277	36164.3	25707.4	16.9064	20.4259	95.99	123.753	0	0	0.275249	142.39	-1015.02	20.6888	156.852	0	62.9721	62.3565	140.36	1605912743690211	1
1187	1	0	187	1	1371.47	478.789	892.685	0	0	26.0441	72.0003	-7.45944	619.068	36349.9	26038.9	7.45944	26.0726	95.9365	125.272	0	0	0.321224	169.47	-1029.8	13.7106	185.385	0	50.1153	49.2609	110.562	1605912743930342	1
1198	1	0	198	1	1446.49	664.925	781.561	0	0	100.227	15.6718	34.8671	788.324	36375.3	25796.3	-34.8671	33.246	94.3303	124.584	0	0	0.270226	163.052	-1025.77	12.5378	181.914	0	40.8618	39.1733	86.1389	1605912744150462	1
1199	1	0	199	1	1141.05	334.062	806.989	0	0	20.1772	-8.95041	-74.4893	639.813	36156.4	25721.2	74.4893	26.5082	96.1013	123.696	0	0	0.338718	161.486	-1024.7	18.3117	181.349	0	46.1011	47.2647	115.716	1605912744170473	1
1200	1	0	200	1	1023.5	429.033	594.464	0	0	-4.52846	-36.3804	83.5195	482.993	36380.4	26047.6	-83.5195	20.8996	97.611	126.407	0	0	0.16476	116.432	-1005.35	22.1126	149.697	0	66.4533	62.4105	137.064	1605912744190483	1
1207	1	0	207	1	912.155	419.369	492.785	0	0	-147.641	-399.686	-349.471	478.618	36224.6	25912.6	349.471	26.4888	96.2736	123.228	0	0	0.190481	153.653	-1020.68	26.4088	146.56	0	46.7918	62.3405	222.478	1605912744330560	1
1214	1	0	214	1	1197.48	516.474	681.009	0	0	-184.05	75.92	-222.447	533.864	36460.3	25935.3	222.447	23.9619	97.3729	123.229	0	0	0.429816	133.575	-1011.61	16.9931	167.266	0	46.8114	49.8996	174.953	1605912744470636	1
1223	1	0	223	1	989.052	407.459	581.594	0	0	-40.1461	3.67672	-182.938	512.048	36316.4	26007.6	182.938	21.41	96.1803	123.259	0	0	0.461398	155.858	-1021.69	23.0935	200.715	0	52.0609	56.059	179.187	1605912744650734	1
1236	1	0	236	1	1218.76	558.951	659.812	0	0	32.669	8.95057	-89.6116	803.221	36243.6	25902.7	89.6116	33.1796	93.2435	117.771	0	0	0.0864564	167.631	-1022.92	16.0929	184.41	0	35.7095	37.0045	94.0711	1605912744910876	1
1251	1	0	1	1	1070.12	423.326	646.791	0	0	-13.3683	-41.2035	-149.534	513.298	36289.6	25554.2	149.534	22.9142	26.7453	27.199	0	0	0.437413	252.685	-872.153	11.5882	283.487	0	33.0091	31.8332	67.1636	1605912748592881	2
1254	1	0	4	1	841.309	400.881	440.429	0	0	-2.23271	-4.04386	-177.443	440.376	36577.5	25517	177.443	19.3997	27.3316	28.8119	0	0	0.533087	219.245	-863.798	16.2109	273.055	0	38.0703	37.5655	78.8623	1605912748652914	2
1256	1	0	6	1	728.196	345.215	382.981	0	0	102.826	16.88	-61.4061	446.43	36572.1	25496.1	61.4061	20.5302	26.9269	28.4968	0	0	0.40655	229.894	-865.94	19.7059	243.573	0	39.069	36.1684	79.8599	1605912748692935	2
1261	1	0	11	1	762.619	365.633	396.986	0	0	68.9933	-24.1415	-165.75	466.071	36605.9	25736.4	165.75	20.3452	26.8802	28.1556	0	0	0.307589	257.079	-874.325	18.4249	247.834	0	36.2297	35.5968	74.4971	1605912748792990	2
1262	1	0	12	1	866.005	435.682	430.323	0	0	-33.7206	53.1846	-235.118	487.781	36409.6	25758.8	235.118	21.4133	25.7601	27.6904	0	0	0.287507	291.519	-887.795	15.3077	330.645	0	31.6689	32.5813	73.1571	1605912748813001	2
1267	1	0	17	1	845.956	340.512	505.444	0	0	10.5631	9.98908	-55.0108	551.211	36564.7	25602.6	55.0108	25.6874	25.4176	28.5166	0	0	0.504597	226.441	-862.625	15.8472	289.817	0	31.4649	29.1157	65.3013	1605912748913055	2
1274	1	0	24	1	950.749	351.864	598.885	0	0	-22.9459	-43.6387	-136.628	449.43	36498.5	25556.6	136.628	20.2279	24.9512	27.7712	0	0	0.31548	247.552	-864.575	13.4397	278.642	0	37.4033	35.5594	74.2815	1605912749053131	2
1277	1	0	27	1	927.587	489.1	438.486	0	0	85.5793	8.53187	80.2367	502.224	36689	25604.1	-80.2367	25.5068	25.8106	27.6584	0	0	0.390831	227.678	-861.26	13.9582	276.422	0	30.069	30.046	92.3505	1605912749113164	2
1280	1	0	30	1	709.414	293.487	415.927	0	0	-10.3189	41.4891	139.025	329.343	36685.2	25571.1	-139.025	17.6564	26.0808	27.9652	0	0	0.358777	229.187	-857.414	20.2337	259.913	0	41.356	44.209	157.186	1605912749173197	2
1282	1	0	32	1	844.909	341.125	503.784	0	0	29.3338	60.8881	-216.771	511.886	36446.2	25651.4	216.771	22.2264	24.8472	28.0452	0	0	0.446129	238.582	-862.223	15.7624	279.661	0	31.2685	31.7416	68.7193	1605912749213219	2
1291	1	0	41	1	842.721	351.285	491.437	0	0	56.1407	-37.0738	-65.0553	492.861	36618.7	25550	65.0553	22.6878	26.0103	27.1543	0	0	0.418594	261.457	-874.253	15.856	289.557	0	34.7572	32.2656	71.5918	1605912749393317	2
1293	1	0	43	1	882.693	398.396	484.297	0	0	103.215	-0.6715	-6.76929	482.814	36571.7	25513.6	6.76929	22.9869	25.3965	27.1948	0	0	0.44328	253.967	-870.686	14.8347	293.116	0	34.2842	32.028	79.2532	1605912749433338	2
1294	1	0	44	1	842.203	389.683	452.52	0	0	74.4303	53.6499	-47.4888	437.986	36500.8	25559	47.4888	20.3765	25.8351	27.4087	0	0	0.319019	200.735	-848.847	15.8766	237.828	0	38.6216	35.7265	81.1794	1605912749453349	2
1296	1	0	46	1	778.059	335.572	442.487	0	0	-22.001	63.9625	-229.033	407.121	36497.6	25648.3	229.033	17.8585	24.7919	26.9234	0	0	0.242037	249.826	-860.736	17.4995	275.922	0	37.3168	38.262	84.7121	1605912749493371	2
1297	1	0	47	1	776.062	392.18	383.882	0	0	94.7586	18.4915	-42.38	435.391	36580.1	25594.1	42.38	20.2634	24.9593	28.0044	0	0	0.295404	232.209	-860.496	17.7131	235.441	0	38.8325	35.8693	81.8649	1605912749513382	2
1299	1	0	49	1	867.887	476.74	391.146	0	0	170.636	64.1318	-93.2624	440.744	36603.9	25548.5	93.2624	19.9686	24.906	27.2633	0	0	0.435399	226.282	-859.094	15.1318	253.282	0	38.539	35.97	76.5722	1605912749553404	2
1300	1	0	50	1	897.966	419.001	478.965	0	0	93.4783	-60.9058	-171.729	547.052	36481.7	25573.9	171.729	23.7645	24.8599	27.3637	0	0	0.354255	235.373	-860.269	14.4594	302.148	0	30.8455	30.1666	63.3258	1605912749573415	2
1307	1	0	57	1	803.763	394.484	409.278	0	0	74.3064	24.1817	-28.0426	367.85	36600.6	25588.4	28.0426	17.2975	26.1631	27.5473	0	0	0.265709	196.244	-844.447	16.9768	237.976	0	45.1376	41.8937	98.1626	1605912749713491	2
1310	1	0	60	1	749.02	408.967	340.053	0	0	-152.839	-106.36	-111.254	377.686	36429.1	25519.7	111.254	18.202	23.2711	24.7902	0	0	0.333113	262.313	-860.388	17.9471	314.623	0	41.4672	38.6325	81.1504	1605912749773524	2
1311	1	0	61	1	768.002	391.01	376.992	0	0	13.7808	21.0493	-57.6969	393.503	36561.4	25691.2	57.6969	18.3053	24.7118	27.9656	0	0	0.392389	213.47	-853.993	17.9312	256.572	0	42.67	39.3431	87.3246	1605912749793535	2
1316	1	0	66	1	893.784	353.486	540.299	0	0	31.8434	18.5186	-176.346	518.726	36344.1	25494.4	176.346	22.7202	24.2955	26.2802	0	0	0.420583	266.728	-871.724	14.3955	280.316	0	31.4165	31.1382	65.5409	1605912749893589	2
1323	1	0	73	1	649.333	300.361	348.971	0	0	74.7364	51.2452	-138.729	310.674	36600.1	25661	138.729	13.7737	24.6149	26.9759	0	0	0.209908	242.062	-859.567	22.4837	246.185	0	52.6488	50.3701	103.879	1605912750033665	2
1351	1	0	101	1	778.837	350.98	427.857	0	0	65.368	31.0377	-248.454	386.43	36410.2	25481.9	248.454	16.475	23.4576	25.4127	0	0	0.379127	255.803	-861.44	17.1201	291.307	0	38.1306	39.8109	91.13	1605912750694025	2
1354	1	0	104	1	599.248	305.897	293.351	0	0	-200.628	230.664	-209.913	351.771	36377.2	25780.6	209.913	17.6905	21.6167	23.452	0	0	0.359841	304.112	-868.067	23.8279	310.29	0	37.8656	37.625	80.7966	1605912750754058	2
1358	1	0	108	1	692.367	397.514	294.853	0	0	1.62717	40.0336	24.8109	349.041	36673.3	25672.2	-24.8109	17.1377	24.3179	26.2116	0	0	0.254546	199.469	-841.241	20.3802	228.303	0	43.8366	41.1432	110.502	1605912750834101	2
1361	1	0	111	1	768.61	434.876	333.733	0	0	54.5269	-26.082	27.6544	446.733	36620.4	25539	-27.6544	21.8572	22.9744	26.0513	0	0	0.231351	227.114	-844.101	17.4429	277.886	0	34.114	32.4628	88.5775	1605912750894134	2
1364	1	0	114	1	904.505	472.693	431.812	0	0	-31.2259	-61.4996	-110.684	454.522	36307.5	25474.8	110.684	20.7635	23.0339	25.0842	0	0	0.458203	274.26	-870.089	13.9401	313.213	0	35.8603	33.6905	71.4536	1605912750954167	2
1367	1	0	117	1	759.223	363.238	395.985	0	0	166.211	-5.23234	-259.863	404.931	36508.7	25617.9	259.863	17.0809	23.5119	25.904	0	0	0.333105	230.78	-853.286	17.7937	269.037	0	36.6124	38.7415	89.5865	1605912751014199	2
1374	1	0	124	1	530.179	274.07	256.109	0	0	-17.2721	-46.1523	-294.407	334.936	36293.5	25459.5	294.407	14.362	23.3862	24.4938	0	0	0.315664	194.702	-828.369	29.0999	263.159	0	40.8789	43.7583	112.351	1605912751154276	2
1376	1	0	126	1	838.429	424.408	414.021	0	0	47.5558	35.2529	117.395	471.919	36627.3	25477.7	-117.395	24.7226	23.6045	25.0151	0	0	0.589263	267.106	-865.224	15.4747	337.922	0	29.2203	30.5174	103.035	1605912751194297	2
1380	1	0	130	1	756.299	371.261	385.039	0	0	2.37281	-25.6654	37.3951	401.914	36672.5	25638.3	-37.3951	19.917	22.616	25.4794	0	0	0.332128	244.58	-848.402	17.7088	293.319	0	36.9991	35.1724	97.9666	1605912751274341	2
1392	1	0	142	1	643.074	289.76	353.315	0	0	-216.477	-82.7299	-47.9166	291.566	36692	25595.7	47.9166	15.0884	23.0576	25.2886	0	0	0.293301	212.017	-838.414	22.1985	226.926	0	52.2048	46.3277	104.375	1605912751514472	2
1403	1	0	153	1	652.534	246.314	406.219	0	0	-41.6153	-19.769	-299.125	308.81	36616.8	25632.4	299.125	13.3503	22.9833	25.1547	0	0	0.334291	218.357	-841.922	21.7134	236.842	0	43.6663	47.305	120.512	1605912751734592	2
1404	1	0	154	1	756.832	376.518	380.314	0	0	145.761	-15.899	-239.32	435.872	36529.1	25528.9	239.32	18.4594	22.9526	23.5356	0	0	0.335161	296.39	-868.113	17.4897	320.227	0	33.6938	35.2513	79.9268	1605912751754603	2
1407	1	0	157	1	651.409	336.762	314.647	0	0	27.5405	-30.6673	-135.848	302.436	36547.7	25543.6	135.848	13.4628	23.3115	24.3662	0	0	0.210381	246.491	-850.943	21.69	262.202	0	52.0917	49.9197	103.851	1605912751814635	2
1408	1	0	158	1	732.436	325.94	406.495	0	0	15.7266	30.0277	-66.5266	465.501	36659.2	25682.3	66.5266	21.5482	21.5039	24.0855	0	0	0.257243	255.306	-848.76	18.1473	286.459	0	34.4952	31.8182	70.3383	1605912751834646	2
1411	1	0	161	1	694.223	281.178	413.044	0	0	-39.4294	18.893	-132.96	323.353	36515	25693.4	132.96	14.667	22.5604	24.2472	0	0	0.215688	246.448	-849.205	19.7189	260.68	0	48.0656	45.9968	95.3603	1605912751894679	2
1418	1	0	168	1	660.409	301.945	358.464	0	0	91.6539	-2.2261	15.3278	315.131	36583.2	25714.5	-15.3278	15.2417	23.0966	24.9364	0	0	0.224407	202.496	-832.652	21.3376	208.561	0	47.9772	45.3052	117.876	1605912752034755	2
1424	1	0	174	1	704.87	389.716	315.153	0	0	52.8338	53.7238	-124.419	448.577	36721.7	25558.9	124.419	20.0762	21.9262	23.1598	0	0	0.513231	236.342	-843.918	19.0504	265.866	0	35.2518	33.5612	70.6019	1605912752154820	2
1428	1	0	178	1	664.959	349.603	315.356	0	0	-294.751	-226.067	-263.321	295.323	36571	25838.7	263.321	15.7538	21.0939	23.2792	0	0	0.243883	280.791	-856.995	20.5032	282.029	0	41.3218	41.4744	98.0919	1605912752234864	2
1436	1	0	186	1	885.74	465.684	420.057	0	0	51.2213	-30.4595	-166.735	487.088	36623.7	25842.4	166.735	21.3035	21.5473	23.716	0	0	0.247924	207.994	-832.464	14.0549	264.533	0	32.2331	31.493	66.1964	1605912752394951	2
1438	1	0	188	1	599.386	283.453	315.933	0	0	36.1097	-18.9147	-108.037	361.366	36539.1	25731.2	108.037	16.2848	22.2903	23.2143	0	0	0.135417	204.816	-828.395	23.9183	252.321	0	43.5956	41.2798	86.7388	1605912752434973	2
1442	1	0	192	1	685.9	313.451	372.448	0	0	-15.6279	41.4206	-178.926	377.351	36491.2	25770.5	178.926	16.7257	21.9256	23.1176	0	0	0.235438	217.234	-830.78	19.7663	265.937	0	39.8265	39.162	82.9768	1605912752515017	2
1443	1	0	193	1	650.609	285.461	365.148	0	0	7.99132	83.2502	-116.635	314.716	36567.2	25629	116.635	14.2882	21.8179	23.2158	0	0	0.207901	202.364	-820.273	21.2512	237.752	0	49.1984	46.517	96.56	1605912752535028	2
1448	1	0	198	1	629.96	356.588	273.372	0	0	68.9396	12.8198	185.544	353.74	36605.9	25400.5	-185.544	19.6506	20.7657	22.6675	0	0	0.343883	243.209	-834.589	21.9111	258.493	0	33.7649	39.3908	155.359	1605912752635082	2
1451	1	0	201	1	577.202	286.358	290.844	0	0	48.8081	20.6583	117.967	296.855	36626.1	25592	-117.967	15.5621	21.7234	24.6176	0	0	0.308796	214.103	-833.262	25.3934	272.611	0	43.2934	45.7499	155.392	1605912752695115	2
1453	1	0	203	1	725.485	390.187	335.298	0	0	-13.7715	16.4743	-151.027	408.972	36688.7	25695.8	151.027	18.2765	21.1164	23.9379	0	0	0.277895	193.713	-822.735	18.3041	274.587	0	38.05	36.6522	75.7139	1605912752735137	2
1458	1	0	208	1	822.469	516.005	306.465	0	0	71.0748	-22.9257	-151.29	417.514	36603.8	25635.5	151.29	18.3375	21.0332	23.8305	0	0	0.287181	232.812	-839.189	15.4498	223.991	0	37.5934	36.4165	75.1924	1605912752835191	2
1459	1	0	209	1	631.601	289.666	341.936	0	0	12.8219	-70.6501	-55.6611	280.25	36562.4	25484	55.6611	13.0704	21.5943	23.8567	0	0	0.15705	239.699	-842.482	22.2138	244.235	0	55.2415	50.7308	113.247	1605912752855202	2
1463	1	0	213	1	758.849	416.436	342.413	0	0	-70.2089	-45.8623	-224.695	391.053	36545.8	25658.5	224.695	17.3294	21.2294	23.8963	0	0	0.242644	219.152	-834.569	17.2373	256.88	0	36.8345	37.4821	82.0553	1605912752935245	2
1466	1	0	216	1	575.829	308.371	267.457	0	0	81.956	12.4094	37.8776	281.792	36592.9	25600.2	-37.8776	13.8561	22.4382	23.281	0	0	0.13517	183.123	-820.281	25.3557	232.49	0	50.927	48.8758	134.258	1605912752995278	2
1468	1	0	218	1	864.106	390.562	473.544	0	0	56.7267	-18.9372	-108.887	398.259	36418.8	25631.6	108.887	17.8882	22.5421	24.2849	0	0	0.351439	248.029	-851.295	14.6801	256.365	0	40.4208	38.3072	80.4184	1605912753035300	2
1472	1	0	222	1	642.183	275.573	366.61	0	0	74.6746	23.5055	-69.5455	333.832	36500.5	25489.5	69.5455	15.3088	22.5476	23.1352	0	0	0.463773	204.972	-828.091	21.7602	241.367	0	47.2195	43.9964	96.0992	1605912753115344	2
1475	1	0	225	1	568.972	298.692	270.281	0	0	-280.296	-47.1335	-166.854	289.545	36556.5	25759.4	166.854	15.1481	21.2802	22.0123	0	0	0.255672	244.066	-839.687	25.2202	262.773	0	47.3611	43.6259	91.0465	1605912753175376	2
1479	1	0	229	1	741.969	346.616	395.353	0	0	85.7006	72.1616	-145.439	434.122	36489.5	25739.8	145.439	19.2119	21.4429	23.6085	0	0	0.360161	235.493	-841.445	17.7611	302.848	0	36.3252	34.9329	72.4769	1605912753255420	2
1484	1	0	234	1	681.507	317.566	363.941	0	0	-172.068	-288.082	-214.898	300.078	36348.6	25502.1	214.898	14.9505	21.2974	22.1983	0	0	0.299536	302.521	-862.478	19.6889	308.209	0	42.5859	45.2543	95.3343	1605912753355474	2
1486	1	0	236	1	642.486	279.081	363.405	0	0	41.4985	51.7736	-75.8113	339.698	36533.7	25660.5	75.8113	15.6031	20.9371	23.2062	0	0	0.205217	217.614	-824.53	21.4527	233.838	0	45.641	42.3806	91.916	1605912753395496	2
1492	1	0	242	1	665.589	365.223	300.366	0	0	-11.7868	18.5582	-121.837	338.115	36686.7	25793.4	121.837	15.2974	21.7893	22.8611	0	0	0.219455	186.134	-817.17	20.5311	222.659	0	45.7793	43.1832	90.3292	1605912753515561	2
1494	1	0	244	1	879.071	480.751	398.32	0	0	-22.423	-14.3289	-181.242	434.263	36498	25626.9	181.242	19.1996	20.3829	22.7746	0	0	0.358425	261.27	-846.311	13.9867	282.661	0	34.5742	34.2223	71.7457	1605912753555583	2
1497	1	0	247	1	755.012	362.305	392.707	0	0	87.0677	-16.5562	-69.0574	349.232	36587.8	25529.5	69.0574	15.9923	21.7384	23.8256	0	0	0.311709	279.174	-859.406	17.4178	288.315	0	45.4475	42.0925	91.7219	1605912753615616	2
1524	2	0	24	1	2233.62	1058.27	1175.36	0	0	436.714	-17.9136	97.8605	1130.91	36537.1	25829.9	-97.8605	49.2323	268.566	363.494	0	0	0.688662	245.542	-1216.14	3.63793	277.436	0	48.8549	42.4365	100.29	1605912757417686	0
1528	2	0	28	1	2362.84	1258.74	1104.1	0	0	325.139	284.751	215.071	1036.29	36648.7	25925.8	-215.071	44.0381	271.465	364.672	0	0	1.33306	238.07	-1213.77	3.35852	255.326	0	50.0008	48.0248	122.717	1605912757497730	0
1585	2	0	85	1	1827.07	923.922	903.143	0	0	-35.7939	-6.07096	100.326	803.137	36212.4	25618.7	-100.326	29.7576	272.148	361.976	0	0	0.389098	207.42	-1197.32	4.94118	236.712	0	68.2106	67.658	160.311	1605912758638351	0
1603	2	0	103	1	3028.97	1408.3	1620.66	0	0	32.3623	79.3541	75.9133	1614.51	36243.9	25732.6	-75.9133	59.4364	268.137	356.042	0	0	1.10694	305.523	-1244.09	2.32912	319.998	0	33.7366	33.66	82.1438	1605912758998547	0
1672	2	0	172	1	2011.72	989.363	1022.35	0	0	243.962	-73.053	-29.2545	867.052	36530.6	26184	29.2545	32.508	261.204	344.206	0	0	0.264578	218.729	-1197.5	4.16807	275.978	0	56.4964	58.1294	165.692	1605912760459343	0
1673	2	0	173	1	2073.55	1059.16	1014.39	0	0	447.043	390.349	112.565	963.192	36227.8	25820.2	-112.565	46.7998	260.287	341.711	0	0	0.675306	260.219	-1216.09	3.97255	256.995	0	51.6588	44.9144	103.41	1605912760479354	0
1717	2	0	217	1	2757.38	1542.56	1214.82	0	0	38.1734	2.44148	212.201	1306.38	36238.1	25610.2	-212.201	50	255.623	341.65	0	0	0.763543	219.893	-1196.46	2.61151	259.036	0	41.3053	40.7662	102.097	1605912761359833	0
1721	2	0	221	1	2456.61	1259.13	1197.49	0	0	30.2198	62.6915	41.9576	1075.53	36246	25749.3	-41.9576	39.3588	256.882	342.371	0	0	1.03209	224.626	-1198.52	3.08714	260.139	0	48.4658	48.7622	123.935	1605912761439877	0
1730	2	0	230	1	2309.55	1151.29	1158.25	0	0	0.440793	12.0957	164.407	1128.07	36574.8	26298.1	-164.407	42.4345	252.712	340.936	0	0	0.469074	270.912	-1221.03	3.36175	277.054	0	48.1536	46.9914	110.999	1605912761619975	0
1754	2	0	4	1	1054.95	475.322	579.631	0	0	413.988	-211.877	-117.629	680.832	36360.6	25824.5	117.629	31.6144	90.4408	117.766	0	0	0.330984	172.562	-1022.6	20.0951	186.648	0	38.2051	39.4697	106.813	1605912764241402	1
1794	2	0	44	1	1061.35	466.673	594.679	0	0	81.2378	-20.9107	48.4055	608.638	36095.3	25733.2	-48.4055	25.7814	91.4124	120.098	0	0	0.225639	150.18	-1013.72	20.0867	167.17	0	51.7317	49.4388	108.304	1605912765121882	1
1800	2	0	50	1	1107.45	490.542	616.912	0	0	5.09243	69.6733	-55.5984	659.691	36171.5	25841.9	55.5984	27.6269	91.7709	116.953	0	0	0.338108	136.691	-1006.49	18.625	159.867	0	44.1493	44.403	105.982	1605912765241947	1
1814	2	0	64	1	1239.92	552.108	687.815	0	0	66.4312	11.8597	203.442	582.195	36508.8	26099.1	-203.442	26.3696	90.6978	118.135	0	0	0.466914	150.353	-1011.37	15.5483	209.209	0	49.3923	48.3509	127.377	1605912765522100	1
1842	2	0	92	1	888.688	379.866	508.822	0	0	118.393	249.942	-291.08	384.989	36257.5	26060.3	291.08	17.191	91.3007	116.915	0	0	0.300962	129.548	-999.868	26.6314	151.52	0	63.4118	67.7314	278.633	1605912766082405	1
1846	2	0	96	1	1318.97	592.539	726.435	0	0	37.0367	19.1758	46.5093	730.033	36139.5	25892.4	-46.5093	31.0238	91.4039	115.968	0	0	0.397493	167.714	-1021.16	14.0658	211.003	0	42.5584	40.9435	90.3381	1605912766162448	1
1848	2	0	98	1	1213.53	538.735	674.791	0	0	-108.464	-25.1417	-239.386	535.823	36185.4	25737.4	239.386	23.032	91.4304	114.177	0	0	0.324941	146.542	-1008.64	15.9651	166.673	0	46.7847	50.1186	182.161	1605912766202470	1
1871	2	0	121	1	1321.68	613.118	708.56	0	0	3.30483	-97.0337	-685.322	920.966	36073.6	25610	685.322	50.9003	90.705	114.296	0	0	0.369543	143.826	-1007.21	13.9338	141.44	0	62.9941	69.4393	111.442	1605912766662721	1
1872	2	0	122	1	1101.18	420.626	680.551	0	0	3.52467	72.7784	-330.238	468.118	36272.7	25938.5	330.238	20.0902	93.1436	119.038	0	0	0.3391	136.148	-1006.61	18.9835	155.309	0	56.7631	59.6614	259.956	1605912766682732	1
1888	2	0	138	1	1046.77	616.94	429.831	0	0	63.4338	52.0063	-1.26184	608.323	36312.5	25859.6	1.26184	25.5056	90.4829	114.682	0	0	0.366935	138.629	-1003.7	20.1866	175.488	0	49.4611	48.4587	109.317	1605912767002906	1
1893	2	0	143	1	1015.08	308.844	706.235	0	0	74.9524	82.2035	-103.914	553.262	36201.3	25929.1	103.914	22.8919	90.3012	114.604	0	0	0.205181	145.058	-1006.98	21.1998	185.175	0	49.848	51.8889	136.796	1605912767102961	1
1914	2	0	164	1	1209.76	444.237	765.522	0	0	76.162	-48.9688	-101.17	702.41	36399.4	26060.2	101.17	28.8332	92.405	119.037	0	0	0.58388	140.382	-1009.37	16.2915	186.794	0	40.6667	42.0876	110.13	1605912767523189	1
1915	2	0	165	1	1410.26	465.052	945.205	0	0	-20.0785	9.06283	-215.441	919.667	36296.3	26002.2	215.441	38.3676	92.0407	119.134	0	0	0.76218	184.831	-1031.63	12.7941	213.143	0	29.0838	31.2417	105.768	1605912767543200	1
1926	2	0	176	1	888.36	426.778	461.582	0	0	155.613	-66.3129	-62.1671	408.668	36618.9	26077.6	62.1671	16.8763	88.118	113.445	0	0	0.0583787	161.084	-1010.91	26.082	165.606	0	69.2816	70.566	170.241	1605912767763320	1
1938	2	0	188	1	1197.9	499.367	698.529	0	0	17.9995	42.6544	-130.267	551.089	36357.9	26167.9	130.267	22.8086	90.6478	113.434	0	0	0.363076	130.458	-999.411	16.2244	173.444	0	48.8617	51.1444	145.707	1605912768003451	1
1946	2	0	196	1	1145.47	565.157	580.315	0	0	157.861	18.0469	-197.903	648.749	36317.7	25793.9	197.903	26.6769	89.2895	113.782	0	0	0.36775	142.376	-1003.67	17.3577	175.606	0	40.4267	43.3923	145.369	1605912768163538	1
1958	2	0	208	1	903.189	377.786	525.403	0	0	72.9826	22.8022	-118.193	392.14	36302.9	26088.1	118.193	16.1063	90.7251	116.308	0	0	0.146052	130.381	-999.768	25.8296	168.693	0	69.7707	73.0647	199.824	1605912768403669	1
1965	2	0	215	1	1462.34	648.907	813.437	0	0	-16.1442	-59.7592	-3.97132	827.454	36192.7	25772	3.97132	34.9868	89.2882	114.227	0	0	0.221573	174.575	-1021.06	11.8631	200.484	0	36.4899	35.6442	80.6441	1605912768543745	1
1968	2	0	218	1	1521.25	669.182	852.066	0	0	46.9492	15.5933	-41.8848	832.292	36129.6	25696.7	41.8848	34.5696	89.5707	115.417	0	0	0.343258	155.621	-1012.92	11.208	189.659	0	35.5024	35.8279	83.2632	1605912768603778	1
1971	2	0	221	1	1346.62	517.659	828.957	0	0	-25.9421	110.353	-151.708	705.689	36302.2	26100.2	151.708	29.7679	91.334	114.327	0	0	0.426335	163.423	-1017.32	13.5609	200.087	0	37.3055	39.6515	118.148	1605912768663811	1
1999	2	0	249	1	1018.14	376.67	641.471	0	0	-23.0686	39.9364	1.50115	525.353	36199.7	25871.7	-1.50115	22.2974	88.0662	114.955	0	0	0.0574743	162.941	-1013.6	20.9526	182.953	0	56.6934	55.1393	123.574	1605912769224116	1
2015	2	0	15	1	695.497	335.46	360.037	0	0	-131.319	-109.599	-80.4542	328.012	36407.6	25622.6	80.4542	15.8587	20.4419	21.1115	0	0	0.27837	280.571	-845.473	18.8486	277.393	0	45.0254	41.4346	89.5597	1605912773106230	2
2021	2	0	21	1	599.958	265.762	334.197	0	0	25.2826	28.6595	-80.3954	358.168	36549.9	25584	80.3954	16.4279	20.1506	20.9152	0	0	0.316049	253.155	-833.413	22.9506	276.225	0	42.233	39.3772	85.1617	1605912773226295	2
2054	2	0	54	1	596.518	253.628	342.89	0	0	166.167	43.0855	-301.122	296.967	36608.4	25768.9	301.122	12.4968	20.3473	21.3448	0	0	0.311489	221.391	-819.078	23.2658	252.299	0	43.4745	46.6987	122.169	1605912773886655	2
2055	2	0	55	1	682.542	285.658	396.884	0	0	48.1212	-31.3626	-243.402	471.153	36527.1	25644	243.402	20.0875	19.3285	20.3937	0	0	0.44271	221.511	-819.045	19.0326	290.828	0	29.3804	30.6869	69.5708	1605912773906666	2
2069	2	0	69	1	619.296	282.68	336.616	0	0	21.3782	-38.4196	-187.095	270.164	36653.5	25850.4	187.095	11.7845	19.9058	21.4292	0	0	0.111288	203.814	-809.521	22.0211	245.819	0	52.8413	52.1309	110.761	1605912774186818	2
2075	2	0	75	1	668.877	328.085	340.792	0	0	82.7194	24.065	-150.95	360.929	36392.8	25488.9	150.95	15.8671	18.4939	20.3104	0	0	0.194553	278.87	-835.191	19.3958	287.857	0	40.6567	39.334	81.7976	1605912774306884	2
2120	2	0	120	1	623.622	309.388	314.235	0	0	39.262	-57.3444	-81.8563	326.912	36336.6	25470.6	81.8563	14.9438	17.4854	18.8094	0	0	0.197726	229.737	-806.374	20.8289	253.526	0	43.8701	40.9265	88.8351	1605912775307428	2
2121	2	0	121	1	681.53	346.451	335.078	0	0	28.6052	-29.5715	-174.311	318.292	36447	25642.2	174.311	13.9326	19.1375	19.4915	0	0	0.187054	251.458	-826.56	18.8939	260.025	0	44.2267	43.7909	92.6426	1605912775327439	2
2122	2	0	122	1	636.407	309.054	327.353	0	0	48.2213	21.3857	-175.569	332.908	36527	25591.2	175.569	14.5471	17.547	19.5633	0	0	0.334622	249.872	-818.648	20.4182	275.233	0	42.0108	41.6197	86.8059	1605912775347450	2
2139	2	0	139	1	617.482	335.102	282.379	0	0	129.671	-36.9668	-349.34	308.124	36644.9	25649.6	349.34	12.8203	17.6756	18.9558	0	0	0.346767	264.662	-816.587	21.1745	305.876	0	39.0152	42.9592	125.797	1605912775687635	2
2146	2	0	146	1	554.424	238.856	315.569	0	0	30.145	55.1504	-124.768	279.016	36345.8	25657.1	124.768	12.5306	17.5039	18.927	0	0	0.240296	247.614	-814.411	24.4553	282.315	0	50.6594	47.9361	100.295	1605912775827712	2
2155	2	0	155	1	675.66	338.396	337.264	0	0	73.0617	14.4833	-271.926	305.04	36601.8	25598.1	271.926	12.904	17.5893	19.52	0	0	0.039862	242.617	-815.813	18.8525	245.102	0	41.8462	44.4556	105.169	1605912776007810	2
2159	2	0	159	1	579.778	234.052	345.727	0	0	-278.98	234.991	-209.958	278.527	36555.2	25776.3	209.958	15.0863	16.633	17.5986	0	0	0.316369	300.996	-821.042	22.5163	328.4	0	40.789	39.5022	85.1999	1605912776087853	2
2168	2	0	168	1	577.077	267.446	309.63	0	0	36.6337	40.3404	-163.516	330.415	36538.6	25572.3	163.516	14.5574	17.1519	18.9425	0	0	0.284184	291.141	-829.53	23.0757	323.751	0	42.1398	41.1351	85.9331	1605912776267951	2
2177	2	0	177	1	748.251	359.556	388.695	0	0	172.321	-17.2314	-180.086	421.959	36602.2	25629.9	180.086	18.2519	17.4105	18.727	0	0	0.256183	230.208	-809.523	16.3555	254.374	0	33.4816	33.288	70.0299	1605912776448050	2
2180	2	0	180	1	592.449	309.362	283.088	0	0	36.3545	-1.83437	-76.8337	278.574	36339.5	25614.5	76.8337	12.7677	16.3755	19.189	0	0	0.26738	287.686	-820.83	22.1402	278.713	0	50.6595	47.248	101.671	1605912776508082	2
2212	2	0	212	1	687.697	275.163	412.534	0	0	95.653	17.6907	-199.729	359.917	36479.6	25594.9	199.729	15.4934	16.3845	17.8545	0	0	0.140031	261.591	-815.855	17.9588	273.147	0	37.4774	37.6629	80.1349	1605912777148431	2
2223	2	0	223	1	829.857	441.072	388.785	0	0	7.2145	44.4939	-304.29	423.187	36568	25767.4	304.29	18.1159	15.9755	17.5127	0	0	0.238445	287.132	-822.037	14.0196	311.751	0	28.8669	30.7021	78.612	1605912777368551	2
2237	2	0	237	1	580.874	242.808	338.066	0	0	14.8862	-91.502	-187.633	283.785	36560.3	25504.8	187.633	12.4148	16.553	17.7193	0	0	0.23308	246.029	-807.256	22.4671	250.927	0	46.7177	46.5756	98.4171	1605912777648703	2
2244	2	0	244	1	542.474	301.544	240.93	0	0	-68.5021	-22.7672	-135.37	280.975	36743.4	25834.7	135.37	12.8364	17.2288	17.4371	0	0	0.1651	245.954	-805.995	24.7481	244.051	0	48.0863	45.7191	96.3757	1605912777788780	2
2246	2	0	246	1	493.96	270.154	223.805	0	0	42.2242	80.1604	-97.1372	226.775	36333.7	25632.1	97.1372	10.3264	16.3319	16.6583	0	0	0.199588	268.044	-808.173	27.6216	269.999	0	59.2053	55.8349	118.001	1605912777828801	2
2248	2	0	248	1	537.858	250.314	287.544	0	0	-156.158	-13.488	-187.539	244.655	36731.4	25626.1	187.539	11.447	16.6992	17.9685	0	0	0.134569	229.958	-800.23	25.0324	269.802	0	51.2959	50.8788	106.822	1605912777868823	2
2255	3	0	5	1	2881.23	992.629	1888.6	0	0	-99.2997	73.5667	-663.862	2989.09	36176.2	25638.7	663.862	143.853	272.602	353.145	0	0	0.400628	254.672	-1223.07	2.50427	305.201	0	36.2854	40.4002	73.2992	1605912781270676	0
2261	3	0	11	1	2126.46	963.44	1163.02	0	0	-55.9268	60.6378	-605.862	1417.19	36332.2	25552	605.862	64.429	267.911	356.964	0	0	0.578876	254.139	-1220.37	3.89501	254.096	0	62.625	69.8135	164.686	1605912781390741	0
2272	3	0	22	1	3073.32	1461.73	1611.59	0	0	-50.9038	-32.3252	-665.928	2282.81	36127.8	25545.3	665.928	109.818	265.641	349.216	0	0	0.148216	248.721	-1216.5	2.26877	278.16	0	46.4062	54.5268	100.511	1605912781610861	0
2279	3	0	29	1	2750.86	1119.45	1631.41	0	0	-72.7604	-17.1073	-47.7519	1181.1	36249.3	25629.7	47.7519	43.4382	264.647	355.158	0	0	0.353008	250.26	-1215.8	2.66163	256.1	0	42.2433	43.9066	127.66	1605912781750937	0
2283	3	0	33	1	2619.27	1133.22	1486.04	0	0	12.8129	-15.7683	-574.925	1670.5	36163.8	25628.4	574.925	73.8711	265.49	352.758	0	0	0.153754	273.876	-1229.14	2.85352	294.158	0	49.2332	54.9639	152.965	1605912781830981	0
2306	3	0	56	1	2418.48	1023.68	1394.81	0	0	-1.27576	101.938	-689.232	1597.45	36177.9	25610.3	689.232	78.058	263.848	346.8	0	0	0.631975	214.562	-1196.81	3.18674	253.164	0	70.5831	81.1293	138.029	1605912782291231	0
2318	3	0	68	1	2608.2	1203.72	1404.48	0	0	10.2431	13.0954	105.112	1495.7	36166.3	25599.5	-105.112	55.2383	258.392	350.281	0	0	0.536861	261.35	-1219.03	2.84947	283.492	0	36.6217	36.095	85.4127	1605912782531362	0
2349	3	0	99	1	2442.19	992.038	1450.16	0	0	-140.236	-6.91369	-759.38	2206.33	36217.2	25519.9	759.38	119.335	258.6	340.803	0	0	0.559392	245.682	-1210.68	3.11508	259.482	0	65.4362	73.054	96.7887	1605912783151700	0
2357	3	0	107	1	2876.09	1668.75	1207.34	0	0	-20.9675	-20.0453	161.199	1243.32	36097.9	25632.7	-161.199	46.8284	252.834	341.239	0	0	0.149711	257.43	-1215.07	2.4541	258.572	0	43.6135	42.701	104.182	1605912783311787	0
2365	3	0	115	1	3034.59	1261.3	1773.3	0	0	10.3185	86.0913	-678.336	2354.37	36166.3	25626.2	678.336	113.611	250.005	332.558	0	0	0.773817	272.23	-1219.96	2.25967	278.178	0	45.8987	52.543	94.0353	1605912783471874	0
2377	3	0	127	1	2048.05	1013.32	1034.73	0	0	460.257	-342.272	129.221	921.739	36413.9	26054.6	-129.221	48.6019	247.844	333.337	0	0	0.830795	274.23	-1219.62	3.9739	251.439	0	53.0178	50.7868	100.354	1605912783712005	0
2379	3	0	129	1	2409.63	681.745	1727.89	0	0	31.7789	33.9345	-691.653	2259	36244.5	25678.3	691.653	110.28	254.585	331.244	0	0	0.49278	193.21	-1181.04	3.14492	228.059	0	49.9056	57.7971	101.6	1605912783752027	0
2382	3	0	132	1	2803.53	1264.06	1539.47	0	0	33.331	150.925	-635.558	1543.11	36143.3	25661	635.558	72.5475	252.719	337.676	0	0	1.22127	265.492	-1216.47	2.53851	280.799	0	60.6344	68.8645	139.302	1605912783812060	0
2385	3	0	135	1	2442.78	1185.83	1256.94	0	0	139.515	-7.94319	-702.336	1887.61	36136.7	25520.9	702.336	94.8264	250.547	333.588	0	0	0.696576	280.577	-1223.52	3.07719	256.23	0	64.3042	72.9439	121.084	1605912783872092	0
2391	3	0	141	1	3029.65	1138.96	1890.69	0	0	-72.3118	59.9438	-682.431	2443.95	36149.2	25552.7	682.431	119.006	250.877	326.06	0	0	0.763857	310.161	-1236.6	2.25762	322.983	0	44.5741	50.5203	87.7007	1605912783992158	0
2399	3	0	149	1	2369.01	963.75	1405.26	0	0	-55.4898	16.2472	123.805	1031.75	36431.4	26094.7	-123.805	38.5694	252.213	339.249	0	0	0.288933	226.078	-1197.18	3.23418	260.27	0	51.7874	50.9697	119.486	1605912784152245	0
2403	3	0	153	1	2480.31	755.805	1724.5	0	0	-107.861	123.553	-667.419	2359.77	36184.8	25688.4	667.419	114.821	249.276	328.336	0	0	0.562841	235.432	-1201.32	2.99636	273.822	0	44.5475	49.6721	86.3498	1605912784232288	0
2405	3	0	155	1	2657.45	991.089	1666.36	0	0	-51.8892	25.3683	-727.662	2730.56	36228.5	25587.3	727.662	139.161	251.141	326.686	0	0	0.169352	243.451	-1206.05	2.7162	258.083	0	45.4836	53.0999	81.085	1605912784272310	0
2406	3	0	156	1	2701.74	1140.96	1560.78	0	0	-148.618	4.55076	-666.991	1856.38	36225.5	25508.4	666.991	90.9062	252.698	329.108	0	0	0.551448	260.409	-1212.65	2.66073	271.74	0	56.6846	63.1365	110.597	1605912784292321	0
2426	3	0	176	1	2551.71	1105.17	1446.54	0	0	15.2312	3.87414	147.599	1268.89	36261	25608.7	-147.599	47.4148	249.058	334.121	0	0	0.755953	266.698	-1215.99	2.8871	285.044	0	42.486	41.6411	97.5372	1605912784692539	0
2430	3	0	180	1	2607.7	1232.26	1375.44	0	0	30.1441	156.46	-599.837	1378.59	36146.4	25555.8	599.837	63.104	249.247	331.161	0	0	0.420311	285.089	-1223.13	2.79392	290.339	0	60.3634	67.5696	157.97	1605912784772583	0
2431	3	0	181	1	2639.41	1164.72	1474.69	0	0	35.0199	72.4596	110.14	1264.35	36241.2	25639.8	-110.14	46.8333	248.192	332.579	0	0	0.44862	270.866	-1217.05	2.74619	259.057	0	42.0311	41.4794	98.0288	1605912785052735	0
2432	3	0	182	1	2639.41	1164.72	1474.69	0	0	35.0199	72.4596	110.14	1264.35	36241.2	25639.8	-110.14	46.8333	248.192	332.579	0	0	0.44862	270.866	-1217.05	2.74619	259.057	0	42.0311	41.4794	98.0288	1605912785052735	0
2433	3	0	183	1	2639.41	1164.72	1474.69	0	0	35.0199	72.4596	110.14	1264.35	36241.2	25639.8	-110.14	46.8333	248.192	332.579	0	0	0.44862	270.866	-1217.05	2.74619	259.057	0	42.0311	41.4794	98.0288	1605912785052735	0
2434	3	0	184	1	2639.41	1164.72	1474.69	0	0	35.0199	72.4596	110.14	1264.35	36241.2	25639.8	-110.14	46.8333	248.192	332.579	0	0	0.44862	270.866	-1217.05	2.74619	259.057	0	42.0311	41.4794	98.0288	1605912785052735	0
2435	3	0	185	1	2639.41	1164.72	1474.69	0	0	35.0199	72.4596	110.14	1264.35	36241.2	25639.8	-110.14	46.8333	248.192	332.579	0	0	0.44862	270.866	-1217.05	2.74619	259.057	0	42.0311	41.4794	98.0288	1605912785052735	0
2436	3	0	186	1	2639.41	1164.72	1474.69	0	0	35.0199	72.4596	110.14	1264.35	36241.2	25639.8	-110.14	46.8333	248.192	332.579	0	0	0.44862	270.866	-1217.05	2.74619	259.057	0	42.0311	41.4794	98.0288	1605912785052735	0
2442	3	0	192	1	3080.92	1400.78	1680.14	0	0	0.249394	75.672	139.785	1621.29	36176.3	25636.6	-139.785	60.6585	245.885	329.952	0	0	1.32042	269.244	-1216.5	2.20213	269.101	0	33.1649	32.3847	76.0357	1605912785092757	0
2452	3	0	202	1	2211.92	1099.78	1112.14	0	0	492.398	-279.92	85.6148	1058.86	36481.5	25892.5	-85.6148	54.0754	239.431	321.121	0	0	0.698502	287.538	-1219.41	3.48797	278.467	0	49.4448	41.1476	90.1014	1605912785292866	0
2452	3	0	202	1	3287.48	1576.87	1710.61	0	0	-50.1611	36.1755	-546.225	1594.07	36226.7	25576.4	546.225	69.2806	247.481	329.472	0	0	0.451255	294.525	-1229.77	2.01567	320.33	0	45.6758	49.8243	150.411	1605912785292866	0
2473	3	0	223	1	1979.25	986.184	993.065	0	0	-29.5028	-35.055	133.548	1087.53	36206.1	25647.7	-133.548	40.6517	242.638	327.665	0	0	0.341546	212.671	-1184.65	4.1423	259.157	0	48.5905	47.5864	111.719	1605912785713095	0
2500	3	0	0	1	1191.5	588.307	603.19	0	0	54.7734	-67.3344	-632.848	897.687	36022.1	25580.3	632.848	46.5719	87.7906	110.664	0	0	0.357119	157.016	-1009.13	16.0951	173.726	0	53.9254	58.5351	117.293	1605912788414566	1
2515	3	0	15	1	1085.94	410.767	675.172	0	0	54.285	43.709	-27.5684	609.632	36321.6	26067.2	27.5684	25.4175	86.7016	112.525	0	0	0.175058	151.233	-1006.43	18.6746	174.801	0	47.8377	47.6316	109.159	1605912788714729	1
2549	3	0	49	1	1086.73	521.067	565.664	0	0	87.1702	30.6222	-246.941	500.261	36189.1	25681.7	246.941	20.6872	87.8043	110.097	0	0	0.139914	133.829	-996.79	18.6015	163.597	0	50.8483	54.454	204.294	1605912789395100	1
2630	3	0	130	1	1002.66	410.112	592.551	0	0	72.6288	62.3732	57.0314	557.837	36203.6	25849.2	-57.0314	23.7731	86.8625	110.94	0	0	0.170889	140.857	-999.652	21.1535	155.016	0	54.3261	51.7488	113.964	1605912791116037	1
2640	3	0	140	1	1285.58	467.489	818.089	0	0	32.058	57.2754	-207.826	545.88	36244.2	25754.7	207.826	22.6435	86.5823	110.945	0	0	0.212382	160.354	-1007.37	14.2417	169.209	0	46.6652	49.8861	170.148	1605912791316146	1
2658	3	0	158	1	1041.28	526.11	515.171	0	0	26.5227	29.5567	-214.71	551.359	36249.7	25981.7	214.71	22.8311	87.005	111.691	0	0	0.327905	154.611	-1007.76	19.953	183.639	0	46.3816	49.7311	171.452	1605912791676342	1
2667	3	0	167	1	1066.67	367.24	699.427	0	0	24.3107	-81.9358	-654.935	642.948	36052.6	25594.9	654.935	34.2465	87.1686	109.641	0	0	0.0920568	131.918	-995.362	19.0992	132.948	0	79.6234	87.0031	157.38	1605912791856440	1
2676	3	0	176	1	1008.06	360.487	647.572	0	0	-86.1954	6.84147	-297.846	508.634	36262.8	26004.4	297.846	21.9613	86.6068	110.789	0	0	0.28671	139.701	-998.302	20.9428	170.896	0	49.0356	52.3961	212.428	1605912792036538	1
2692	3	0	192	1	1178.92	517.797	661.123	0	0	320.978	-79.9274	130.392	518.116	36453.6	26091.2	-130.392	23.6598	85.8431	109.255	0	0	0.188125	158.443	-1005.45	16.2012	172.726	0	56.1883	52.2387	119.047	1605912792356713	1
2700	3	0	200	1	1146.35	412.767	733.583	0	0	64.2482	58.0928	-764.509	1083.26	36012.7	25654.2	764.509	63.7447	85.5095	109.014	0	0	0.623927	156.141	-1006.62	16.904	165.353	0	66.5617	70.3924	100.907	1605912792516800	1
2710	3	0	210	1	652.08	253.906	398.174	0	0	-161.305	184.517	-289.382	322.702	36337.9	25926.4	289.382	14.8944	86.8588	111.583	0	0	0.21102	141.932	-999.582	43.4228	158.841	0	71.3015	76.4781	306.024	1605912792716909	1
2728	3	0	228	1	974.718	330.562	644.156	0	0	-49.0067	134.397	-713.732	894.216	36026.3	25577.9	713.732	50.9987	85.0676	108.585	0	0	0.508444	140.664	-998.134	21.8557	162.38	0	69.8086	73.661	106.822	1605912793077105	1
2789	3	0	39	1	535.656	285.286	250.37	0	0	110.381	-35.4961	-140.932	254.849	36664.2	25548.5	140.932	11.2117	15.9549	17.1454	0	0	0.124521	215.813	-791.796	24.7587	253.082	0	53.1825	50.84	105.465	1605912797559546	2
2798	3	0	48	1	482.125	192.994	289.132	0	0	36.8507	-10.9924	-16.0153	221.747	36538.4	25524	16.0153	10.5418	16.1759	16.6923	0	0	0.23681	230.678	-791.788	28.5171	232.059	0	58.6211	54.9435	132.072	1605912797739644	2
2841	3	0	91	1	497.225	249.238	247.987	0	0	-7.15122	-121.415	-265.171	267.585	36682	25634.4	265.171	11.5468	15.0796	15.8645	0	0	0.0302022	209.067	-777.97	26.7425	265.695	0	43.4257	46.1461	108.912	1605912798600113	2
2860	3	0	110	1	502.617	140.303	362.314	0	0	-28.3778	-11.3718	-255.301	263.393	36603.6	25723.7	255.301	11.4239	15.6193	15.5283	0	0	0.195104	258.785	-798.356	26.4189	250.132	0	44.0306	46.5957	109.053	1605912798980320	2
2915	3	0	165	1	526.655	246.62	280.035	0	0	71.3821	-11.5698	-204.379	308.679	36503.8	25624.2	204.379	13.277	14.1857	14.5007	0	0	0.189789	287.778	-799.969	24.1312	281.738	0	39.6534	40.4366	87.1349	1605912800180973	2
2960	3	0	210	1	471.737	230.207	241.53	0	0	98.5629	-5.14173	-182.852	267.706	36476.7	25518.1	182.852	11.578	14.2486	14.904	0	0	0.145777	287.673	-796.292	28.118	244.552	0	46.8625	46.6539	98.4596	1605912801081464	2
