# Supplementary material for: CaV1 and CaV2 calcium channels mediate the release of distinct pools of synaptic vesicles
Source: eLife. 2023 Feb 23;12:e81407. doi: 10.7554/eLife.81407 (PMC10023163; doi:10.7554/eLife.81407)
Supplement: Figure 5—figure supplement 1—source data 1. [file elife-81407-fig5-figsupp1-data1.zip › Figure 5 Supplement - Source Data 1/lin-7/14/1/cav1_to_cav1(lin-7).csv]

111.201313084966
47.6259755934152
47.6259755934152
47.6259755934152
47.6259755934152
47.6259755934152
47.6259755934152
47.6259755934152
208.475681515243
78.490012236558
131.659681206344
115.285463135646
155.579773456586
183.007495770464
152.174058331715
97.0198055185028
180.9387736192
53.978218070748
163.655416588088
81.5221541346546
176.127586964292
154.193062715996
134.233861966117
189.875311805838
83.2045957832888
191.337534022845
138.381298792359
91.969400919108
68.9118071397097
94.857939070258
110.192366561052
112.964316556594
236.933566786647
75.7907270352371
117.672488816606
157.989743788719
159.077895947587
50.1323018060502
39.1045841441082
-35.1345206528786
41.4432506221783
112.207914510203
122.798397764222
188.160175457844
101.872817663767
161.54240142199
202.488623156642
-1.10373722562508
50.4808301345547
71.0750297760023
108.298958697589
91.7088369870326
149.792334977123
189.788828399309
70.967819639045
104.900024512921
150.72627398419
101.072369830203
125.536047268644
128.882793785786
150.456826488771
163.146254316802
151.023478753945
142.255836440192
101.644943678919
14.7004969466434
41.6728456964047
23.4588884196637
144.206244594345
180.532256089362
167.261985354329
94.1790144412516
16.3587578057995
112.117232985576
4.78116609472636
87.3398174129397
113.132350696753
119.65533969034
72.8226135956866
-20.9963148145398
224.053892346026
98.5162010487111
43.5162885652098
-195.843565799063
140.936730642992
143.476980565109
168.634267729693
31.1137033297564
45.4030355382274
271.450805557426
163.848373200693
160.00147040141
165.974710147711
235.70353434627
187.998554980477
142.717129211778
-11.9266527318032
169.562160351357
48.3765784820571
197.740108772246
176.58147716245
119.061297428219
235.574606192204
139.01630481211
71.5118992825737
53.0906747016707
173.348483999034
189.526413823871
223.832067122639
65.9679992914898
164.829680123963
214.975968333187
64.7738707579192
219.223711930383
165.749675716863
5.58951095705561
87.0323705157425
71.3719896941475
5.98751457702019
-2.87574906245572
-111.257900146273
91.7100636210816
-268.800080834677
-268.800080834677
-268.800080834677
-268.800080834677
-268.800080834677
-268.800080834677
-268.800080834677
-268.800080834677
-268.800080834677
-268.800080834677
-103.578902070643
-252.454980978466
14.3741715863289
-210.345846795768
7.18089667548338
42.6605781627586
170.813536403279
-316.97992198063
-263.881688794951
105.309866547832
-262.597005914678
-293.429821720179
-258.566646947234
170.903464364623
-348.586911711333
-212.479828791758
-414.264897439687
-278.643540060963
-362.756820962313
-352.455525399557
-365.93824571537
-331.531051883423
-426.554478132581
-360.733623212058
-34.3754038543411
-273.877880183136
-376.508866347758
-410.291908416402
-391.832929285316
-9.39442226425308
-330.463878434748
-307.30955674532
-325.631960297309
-271.261501903486
-393.974935487982
-284.619369757551
-284.619369757551
-284.619369757551
-284.619369757551
-284.619369757551
-284.619369757551
-348.898182321042
0.329738806409296
-311.19976127275
-317.50610969562
