# Supplementary material for: CaV1 and CaV2 calcium channels mediate the release of distinct pools of synaptic vesicles
Source: eLife. 2023 Feb 23;12:e81407. doi: 10.7554/eLife.81407 (PMC10023163; doi:10.7554/eLife.81407)
Supplement: Figure 5—figure supplement 1—source data 1. [file elife-81407-fig5-figsupp1-data1.zip › Figure 5 Supplement - Source Data 1/lin-7/14/1/cav1_to_rimb-1.csv]

422.254357381675
404.486307519643
404.486307519643
404.486307519643
404.486307519643
404.486307519643
404.486307519643
404.486307519643
368.491097685828
358.29778353708
369.866687838907
337.027318261862
503.302342790836
444.617769757018
400.771249965286
457.211076174508
436.368221555398
357.197379634334
457.931903773382
429.248176503383
458.02155077096
352.918588617644
430.338239815372
505.968318431145
400.217049397043
415.886702131933
470.971215521249
384.923918628594
381.327203470335
363.947130994251
429.529534178315
423.857583014209
430.744054461227
433.509323692719
325.339570999333
586.015637243576
578.109933976282
440.023482205952
477.870831614144
521.28406988978
360.382091738897
449.300202611832
400.052344891827
561.995373756496
368.637868214873
518.639662860669
438.095250028209
386.32601438922
476.091349340628
505.856027860131
389.86981504868
373.378118598315
505.234920584024
464.031061745254
464.840438496225
443.663118270839
381.777514549643
446.641319792319
487.471580319261
460.57715836567
393.759189735343
489.729705088777
427.838430507598
429.281871647991
492.023464511572
404.029404184143
446.075817370607
329.262657813861
405.684258937437
529.143587497236
491.772707777325
422.570889011788
362.579611907933
524.175701634356
384.878671348224
483.320761309018
430.843291202642
453.069829924849
439.229519624854
408.735094876532
508.05201236882
403.682004347787
446.02980226006
36.3275413032788
401.192632347034
570.642489087915
427.377164573385
356.09920538907
442.612381096938
477.045329712901
428.146851204432
495.595192739389
453.593372702651
474.838236783276
614.483281169896
420.81745164771
336.03045684947
341.296923383043
400.024377456974
505.154288932668
455.669416405164
457.798778454819
581.293878250677
335.2645584195
339.442093453083
231.845607116105
372.445649987474
454.013333123594
513.096781548493
350.785995781287
557.040001292093
441.847443929671
316.657395412263
334.888019469789
509.864996354403
267.96998351812
510.48610363051
487.349756854166
214.609210965147
456.930332763715
404.149976237715
615.250391144886
24.6348341611701
24.6348341611701
24.6348341611701
24.6348341611701
24.6348341611701
24.6348341611701
24.6348341611701
24.6348341611701
24.6348341611701
24.6348341611701
362.441526709788
130.094057931014
511.552004691979
174.222646378083
459.854561807415
229.624271695129
295.771716602803
102.986493271641
205.924418855509
574.835478157869
294.821251266052
88.5380497921196
221.624689514339
674.903954872503
131.1281863733
9.35756127744025
52.1615685280649
104.760498117705
124.123526096228
103.156771920565
95.473897819169
5.94623180590133
144.193196032027
121.385433586171
477.407546438242
153.083190463467
160.705920662487
26.3352204436706
54.1808526809364
512.101956361052
177.285995715654
68.6300470073675
-7.21632536787183
81.5583195957406
57.8647348969844
116.516153217312
116.516153217312
116.516153217312
116.516153217312
116.516153217312
116.516153217312
129.066078030077
303.787708182683
58.4861323219029
132.649819091765
