# Supplementary material for: CaV1 and CaV2 calcium channels mediate the release of distinct pools of synaptic vesicles
Source: eLife. 2023 Feb 23;12:e81407. doi: 10.7554/eLife.81407 (PMC10023163; doi:10.7554/eLife.81407)
Supplement: Figure 5—figure supplement 1—source data 1. [file elife-81407-fig5-figsupp1-data1.zip › Figure 5 Supplement - Source Data 1/lin-7/14/1/egl-to-egl(rimb)).csv]

-78.109417811409
-60.3413679493769
-60.3413679493769
-60.3413679493769
-60.3413679493769
-60.3413679493769
-60.3413679493769
-60.3413679493769
-24.3461581155625
-14.1528439668145
-25.721748268641
7.11762130840361
-159.15740322057
-100.472830186753
-56.6263103950205
-113.066136604242
-92.2232819851324
-13.0524400640679
-113.786964203116
-85.1032369331169
-113.876611200694
-8.77364904737806
-86.193300245106
-161.82337886088
-56.0721098267768
-71.7417625616672
-126.826275950983
-40.7789790583283
-37.1822639000693
-19.8021914239853
-85.3845946080492
-79.7126434439433
-86.5991148909616
-89.364384122453
18.8053685709328
-241.87069767331
-233.964994406017
-95.8785426356862
-133.725892043878
-177.139130319514
-16.2371521686309
-105.155263041566
-55.9074053215609
-217.85043418623
-24.4929286446077
-174.494723290403
-93.9503104579435
-42.1810748189546
-131.946409770362
-161.711088289865
-45.7248754784141
-29.2331790280496
-161.089981013758
-119.886122174988
-120.695498925959
-99.5181787005731
-37.6325749793778
-102.496380222054
-143.326640748995
-116.432218795404
-49.6142501650775
-145.584765518512
-83.6934909373322
-85.1369320777249
-147.878524941307
-59.8844646138768
-101.930877800341
14.8822817564051
-61.5393193671716
-184.99864792697
-147.627768207059
-78.4259494415219
-18.4346723376675
-180.030762064091
-40.7337317779584
-139.175821738752
-86.6983516323762
-108.924890354583
-95.0845800545885
-64.5901553062668
-163.907072798555
-59.5370647775217
-101.884862689794
307.817398266987
-57.0476927767686
-226.49754951765
-83.2322250031193
-11.9542658188038
-98.4674415266727
-132.900390142635
-84.0019116341664
-151.450253169123
-109.448433132386
-130.693297213011
-270.33834159963
-76.6725120774445
8.11448272079542
2.84801618722304
-55.8794378867078
-161.009349362403
-111.524476834898
-113.653838884553
-237.148938680411
8.88038115076597
4.70284611718307
112.29933245416
-28.3007104172084
-109.868393553328
-168.951841978227
-6.64105621102135
-212.895061721827
-97.7025043594058
27.4875441580025
9.25692010047715
-165.720056784137
76.1749560521457
-166.341164060244
-143.2048172839
129.535728605118
-112.78539319345
-60.0050366674495
-271.10545157462
319.510105409096
319.510105409096
319.510105409096
319.510105409096
319.510105409096
319.510105409096
319.510105409096
319.510105409096
319.510105409096
319.510105409096
-18.2965871395227
214.050881639252
-167.407065121713
169.922293192183
-115.709622237149
114.520667875136
48.3732229674624
241.158446298625
138.220520714756
-230.690538587603
49.3236883042136
255.606889778146
122.520250055926
-330.759015302237
213.016753196966
334.787378292825
291.983371042201
239.384441452561
220.021413474038
240.988167649701
248.671041751097
338.198707764364
199.951743538239
222.759505984095
-133.262606867977
191.061749106799
183.439018907779
317.809719126595
289.964086889329
-167.957016790786
166.858943854611
275.514892562898
351.361264938138
262.586619974525
286.280204673281
227.628786352954
227.628786352954
227.628786352954
227.628786352954
227.628786352954
227.628786352954
215.078861540189
40.3572313875829
285.658807248363
211.495120478501
