# Supplementary material for: CaV1 and CaV2 calcium channels mediate the release of distinct pools of synaptic vesicles
Source: eLife. 2023 Feb 23;12:e81407. doi: 10.7554/eLife.81407 (PMC10023163; doi:10.7554/eLife.81407)
Supplement: Figure 5—figure supplement 1—source data 1. [file elife-81407-fig5-figsupp1-data1.zip › Figure 5 Supplement - Source Data 1/lin-7/14/1/lin-7_to_cav1.csv]

8.15698249831621
8.15698249831621
8.15698249831621
8.15698249831621
8.15698249831621
8.15698249831621
-187.55416997891
-101.817173561118
-138.448414032573
79.50680746117
-29.7366083312372
53.1002516199369
-54.9615004392326
41.5964360395228
108.026263170897
150.038057314581
131.966470022555
-107.706517475111
213.984250904708
108.888766393851
54.243800653785
25.2943954359071
-24.3490217390281
-46.4385055742387
142.936695314544
91.9971193696474
64.9866464162478
70.3985338476632
76.8720523019074
74.2366755094117
-51.7540418772769
374.789291782188
-52.5000793704312
-88.4172353651011
124.322756596557
86.362413052062
52.4281150593088
36.7699569106044
154.571649841586
211.01181929731
207.202054167079
179.265294383775
144.557566524862
237.633539471484
68.5964220138849
243.381869588804
194.758257946327
258.57997585633
27.1031681601526
143.69296780695
213.598956936665
104.359362480704
152.603352134945
173.521529661957
145.065495033916
164.195626567103
218.893144876034
127.58609936064
21.885216747738
153.156063362025
156.185615309849
146.88968741009
196.694105805203
154.742396357819
193.838015125759
204.643785138505
191.38400138251
185.771010705997
262.142374033538
225.150267611178
138.25207983471
236.023150488079
94.6889948693351
71.4266013102388
218.483422890858
95.8794244922465
34.8153458862216
164.740071111963
134.66796839251
20.9522737794905
107.686860881266
240.797569127382
220.937688613878
206.512640182977
93.7233500735529
193.236205388865
141.809053259756
84.139348195029
233.95849690093
137.028717789028
191.424096279239
252.904308157187
153.452898478325
278.843407167755
259.591505202341
82.5082396093858
130.050974488513
223.155446392448
159.921239408082
159.921239408082
159.921239408082
159.921239408082
159.921239408082
159.921239408082
159.921239408082
147.047488927048
291.667322208115
140.54991210912
255.551907274479
311.180522660412
111.458756163709
139.794626151299
155.176431062522
94.7237898157618
239.370763490049
64.2617076830284
282.682288136421
152.969894817797
137.544543326832
192.153732338011
181.501563348051
174.13247969409
260.784899181112
177.850948794643
-54.9394175207708
203.890964329097
157.377036219463
90.3738983085132
123.258785227161
214.134642720041
216.486758156942
154.135529146166
168.661124447499
63.5036974688119
412.759253444805
197.699852625912
141.174676001436
148.113188513991
185.67971942843
90.6905960464501
271.354900556318
355.841382654908
391.52622644716
74.6101263103774
294.842203744396
226.590524583407
217.983144182908
276.36829704063
346.8669674923
100.208101941942
122.585285350317
351.925393922313
68.5972884987277
247.724118423132
12.1205958790015
139.166777853381
231.01839509156
131.506281459217
409.514169886657
313.58704130954
-67.3785211681097
186.664117885477
335.12924342195
320.323833695889
454.813240356241
195.498131380402
171.84155791386
267.360819901274
47.505647327278
159.933824258129
-171.175508938511
67.2156352328821
179.548188461973
136.715970941535
306.419301000162
382.987072623313
135.043893846138
280.11909118708
511.11473873791
122.44871927546
327.552393256374
280.679821868718
259.279497661773
209.635965189213
478.353840172233
192.362355830213
-11.6974661348504
505.929117123516
133.907497781998
507.463137649909
