# Supplementary material for: CaV1 and CaV2 calcium channels mediate the release of distinct pools of synaptic vesicles
Source: eLife. 2023 Feb 23;12:e81407. doi: 10.7554/eLife.81407 (PMC10023163; doi:10.7554/eLife.81407)
Supplement: Figure 5—figure supplement 1—source data 1. [file elife-81407-fig5-figsupp1-data1.zip › Figure 5 Supplement - Source Data 1/lin-7/14/1/lin-7_to_rimb-1.csv]

278.08494933707
278.08494933707
278.08494933707
278.08494933707
278.08494933707
278.08494933707
315.188586733603
379.044320368801
364.959466972374
283.299868119102
402.830999753384
409.252603373545
373.791735667085
352.24052329487
458.400747462638
480.051526776632
494.005784369544
401.013213896695
373.214074367181
487.431461419358
486.60904874868
500.558389387232
430.061520361633
429.568968885208
518.825995108881
460.894970030924
430.370267721679
345.298180981685
392.870854533758
357.265599464627
412.122766141929
351.233956838416
425.671226602925
417.860062601773
450.704281666178
338.029965855105
433.951834055872
507.765145352405
368.760408375435
363.701735785653
372.686586766974
323.922415564303
326.336794932875
280.845255272551
375.021995584717
313.945525291162
316.26744183078
450.371036189354
432.33757605762
353.645737918269
392.632284238542
413.68288725381
333.665104322914
308.664803761222
354.05260066711
398.105304089823
264.070054843258
371.109340201736
313.284052068645
307.61660266218
272.4743162245
224.858511624705
269.515978289041
306.701427881523
259.075490091979
321.656467863876
357.382565946592
293.966829961617
331.097432256458
339.99588409891
200.228935027728
336.356928102964
306.669358597061
293.971772110174
279.923169347102
346.282218317607
236.756301216491
351.48123950082
332.413649452272
478.2623392668
381.458294143351
272.638128048202
340.991120241503
239.911504758235
230.425851451947
408.060288998663
192.723676741487
259.54047810804
259.059156168718
411.262662357378
314.628654985329
282.789810789502
280.770273102586
289.249709621829
213.172744096319
531.301096331165
411.067466466295
357.675141620989
454.765561685327
454.765561685327
454.765561685327
454.765561685327
454.765561685327
454.765561685327
454.765561685327
442.675879366231
525.033638399826
377.339325181424
573.43893893113
417.77970749504
547.115778579432
528.776281225594
540.347599441925
419.19111731571
449.229798893496
502.912512254734
272.819557574316
358.288480186392
473.752816285102
520.517528748559
498.991717872432
484.806836015593
356.276457742552
480.770714136117
346.681839910205
402.554981700702
443.064632163602
477.988421717539
432.105287614719
368.484496635753
513.317110560315
480.895408487144
511.498177967901
348.431747709747
311.820991801091
520.08671052038
433.43552006815
491.494380423294
443.63631642846
436.864529309926
346.075935469079
311.482580477259
306.951258444264
358.04624598553
365.650198564658
274.638297198697
272.327442422339
400.923380086879
327.600189751895
474.425320540457
267.665468661217
343.337596358739
462.492127770016
452.109278127355
324.809534635537
470.402665744918
432.607018513198
298.935389118521
390.426187445159
429.121111858731
423.973055905295
548.198616521233
488.614576714219
338.236665370125
306.738581894199
442.884897546894
356.21409520182
479.45949501346
460.714824283954
478.529513445108
339.218454086732
571.120705955109
301.254220656596
542.134107544229
360.997186063375
340.544871469385
552.097368495823
435.226701768407
315.063685292815
514.1511024375
292.078492176505
415.099493651924
315.646618752726
491.083940423858
307.778369907079
500.897348884737
451.750731931207
379.070362229839
393.192084479626
310.585982702939
