# Supplementary material for: CaV1 and CaV2 calcium channels mediate the release of distinct pools of synaptic vesicles
Source: eLife. 2023 Feb 23;12:e81407. doi: 10.7554/eLife.81407 (PMC10023163; doi:10.7554/eLife.81407)
Supplement: Figure 5—figure supplement 1—source data 1. [file elife-81407-fig5-figsupp1-data1.zip › Figure 5 Supplement - Source Data 1/lin-7/14/1/rimb-1_to_egl-19.csv]

444.865353096338
341.588195459153
466.806171544915
461.755577939222
481.196490363744
445.529227713037
509.495431167983
514.798300185004
384.654380897013
460.713895978039
489.64626402433
389.88305695284
459.168448007624
436.687210784061
432.408937315242
379.027330014713
234.985362631114
403.259701111845
355.479617332048
309.388521265018
384.205685211051
180.789242250768
375.031182050989
443.843447903731
404.285638887844
344.86553506569
431.252735125558
433.732113534124
252.307480995805
337.848304540374
312.908199540465
298.458237383862
381.202439909352
432.376800714221
442.671484545606
390.530459420688
388.093234088565
436.005749189775
475.906288311236
391.697809897805
259.221322596797
294.375730059031
420.520043197539
430.955616282186
378.870850142308
424.256783062634
287.131558051415
211.731498138617
433.529601567909
309.888191941112
314.232911419693
436.295121081708
271.405816880781
322.238335009755
223.809315861812
362.387827939565
372.775980936109
323.954078612358
311.480980266613
375.88944071737
403.680446346214
289.507985350514
456.109728534318
396.626790454198
293.807633998003
332.11615262413
246.751318454972
411.643466577525
294.955127973535
392.609807742925
324.71127472817
316.351972745093
341.079435603824
318.468537147441
422.227061602734
284.432962228737
379.232725769059
204.683586939611
364.786802095834
340.067370437362
212.733103114804
304.910830033907
465.670383271183
366.738081695354
441.775918982828
378.756756645387
345.150447642651
387.128589010206
439.362662468691
222.238283680063
361.994503808952
310.404488332078
324.885972825568
343.617399371184
263.703740408444
506.49082075524
343.484985033028
299.143737461527
189.691323349105
371.114920791697
458.125764917229
176.480771689603
294.367983107595
356.90047174877
481.554771221965
387.759018764595
299.197823638839
474.841405362244
349.611496175618
116.607319433971
458.820030058801
479.957523581492
303.004604282225
366.079337507537
411.267502025445
417.574842823526
364.081565116107
448.095215765014
504.907007909447
356.888191649332
280.934505565923
406.827561405573
358.006950359842
227.992174756802
206.569285075811
204.757091803649
188.690793335161
288.018261834011
224.648929571622
521.347115105553
240.268471862826
406.233807300183
174.752378105748
521.060376719446
245.592903591065
492.63580726578
428.452308922142
219.499076341262
226.143419535169
426.50176318627
182.146591295621
304.039540421183
283.431584651609
379.288313640192
416.851615017862
473.798204723978
228.288429053735
444.948140572158
334.516361208656
192.824429216147
297.201239909176
301.441358918421
443.280021573468
379.135201137258
480.372467273084
436.913157037134
334.852959756145
280.997265990864
322.376209792099
427.926018938986
446.906222843672
221.855766738296
152.765010015502
341.766164209759
370.438743192322
370.294583285857
401.403426337827
265.82222733621
405.838947509228
429.82651698092
368.664431214189
281.229588184344
353.730002135568
403.724538931341
349.597060251715
364.206767033951
389.508133396475
254.986527448962
393.556985443207
293.630069095734
421.632750082972
123.793122398585
300.418395746829
416.924192585715
403.749395179011
313.409445743398
415.220444833725
478.078417701476
333.124332873247
379.17019864316
325.413935051834
404.702197972789
394.92305968547
287.215397606227
241.658708355608
237.633267712488
422.047824457355
114.158024418217
123.279783628765
210.788455637974
161.094382171799
316.748828894486
547.836473260209
366.864284742416
281.230162581973
319.269569666094
456.309032597079
282.957788335661
350.897803312962
278.42799030242
436.039694616686
187.618510433294
190.477715428044
387.169877540216
278.098040860885
186.029891273956
302.094125114183
418.279755687923
284.460508831997
356.246784156801
190.918567446297
292.51871033809
122.704498030665
410.642168733406
414.844980846252
274.943525848657
343.735377785444
315.500249485141
236.071677608543
355.082681449649
170.903984817025
364.875447964192
324.318240746361
275.893968302165
328.710630595348
182.628828560151
435.616696841584
159.626892480412
257.414606752076
359.172145012501
418.270336493366
411.700880257809
339.200790421912
233.625914611566
306.11349104898
402.543139395404
