# Supplementary material for: CaV1 and CaV2 calcium channels mediate the release of distinct pools of synaptic vesicles
Source: eLife. 2023 Feb 23;12:e81407. doi: 10.7554/eLife.81407 (PMC10023163; doi:10.7554/eLife.81407)
Supplement: Figure 5—figure supplement 1—source data 1. [file elife-81407-fig5-figsupp1-data1.zip › Figure 5 Supplement - Source Data 1/lin-7/14/1/rimb-1_to_rimb-1(cav1).csv]

100.720413526073
-2.55674411111249
122.661231974649
117.610638368957
137.051550793478
101.384288142772
165.350491597717
170.653360614739
40.509441326747
116.568956407773
145.501324454064
45.7381173825743
115.023508437358
92.5422712137952
88.2639977449762
34.8823904444471
-109.159576939152
59.1147615415794
11.3346777617826
-34.7564183052473
40.0607456407852
-163.355697319497
30.886242480723
99.6985083334657
60.1406993175788
0.720595495424277
87.1077955552919
89.5871739638587
-91.8374585744605
-6.29663502989206
-31.2367400298008
-45.6867021864036
37.0575003390859
88.231861143955
98.5265449753406
46.3855198504225
43.948294518299
91.8608096195094
131.761348740971
47.5528703275395
-84.9236169734686
-49.7692095112343
76.3751036272733
86.8106767119207
34.7259105720423
80.1118434923683
-57.013381518851
-132.413441431649
89.384661997643
-34.2567476291533
-29.912028150573
92.1501815114425
-72.7391226894852
-21.9066045605105
-120.335623708454
18.2428883692992
28.631041365843
-20.1908609579077
-32.6639593036525
31.7445011471045
59.5355067759483
-54.6369542197517
111.964788964053
52.4818508839326
-50.3373055722623
-12.0287869461354
-97.3936211152941
67.4985270072593
-49.1898115967306
48.4648681726594
-19.4336648420958
-27.7929668251727
-3.06550396644161
-25.676402422825
78.0821220324688
-59.7119773415288
35.0877861987938
-139.461352630655
20.6418625255683
-4.07756913290359
-131.411836455462
-39.234109536359
121.525443700917
22.593142125088
97.6309794125627
34.6118170751215
1.00550807238506
42.9836494399406
95.2177228984256
-121.906655890203
17.8495642386861
-33.7404512381872
-19.2589667446973
-0.527540199082068
-80.4411991618217
162.345881184974
-0.659954537237354
-45.0012021087387
-154.453616221161
26.9699812214312
113.980825346964
-167.664167880663
-49.7769564626706
12.7555321785039
137.409831651699
43.614079194329
-44.9471159314271
130.696465791978
5.4665566053518
-227.537620136294
114.675090488536
135.812584011226
-41.1403352880407
21.9343979372716
67.1225624551789
73.4299032532599
19.9366255458408
103.950276194748
160.762068339181
12.7432520790662
-63.2104340043425
62.6826218353071
13.8620107895767
-116.152764813463
-137.575654494454
-139.387847766617
-155.454146235104
-56.1266777362544
-119.496009998644
177.202175535287
-103.87646770744
62.0888677299172
-169.392561464518
176.91543714918
-98.5520359792008
148.490867695515
84.3073693518763
-124.645863229003
-118.001520035097
82.3568236160045
-161.998348274645
-40.1053991490826
-60.7133549186565
35.1433740699267
72.7066754475964
129.653265153713
-115.856510516531
100.803201001892
-9.62857836160947
-151.320510354119
-46.9436996610893
-42.7035806518452
99.1350820032021
34.9902615669926
136.227527702818
92.768217466868
-9.29197981412108
-63.1476735794022
-21.7687297781667
83.7810793687204
102.761283273407
-122.28917283197
-191.379929554763
-2.37877536050655
26.2938036220567
26.1496437155911
57.2584867675614
-78.3227122340559
61.6940079389624
85.6815774106544
24.5194916439232
-62.9153513859219
9.585062565302
59.5795993610755
5.45212068144974
20.0618274636854
45.3631938262097
-89.1584121213036
49.4120458729412
-50.5148704745316
77.4878105127063
-220.351817171681
-43.7265438234372
72.7792530154493
59.6044556087454
-30.7354938268672
71.0755052634595
133.93347813121
-11.0206066970186
35.0252590728942
-18.7310045184313
60.5572584025231
50.7781201152047
-56.9295419640384
-102.486231214658
-106.511671857777
77.9028848870894
-229.986915152049
-220.865155941501
-133.356483932292
-183.050557398466
-27.3961106757797
203.691533689944
22.7193451721505
-62.9147769882929
-24.8753699041717
112.164093026813
-61.1871512346042
6.75286374269672
-65.7169492678458
91.89475504642
-156.526429136971
-153.667224142222
43.0249379699508
-66.0468987093809
-158.115048296309
-42.0508144560827
74.1348161176575
-59.6844307382689
12.1018445865357
-153.226372123969
-51.6262292321753
-221.4404415396
66.4972291631402
70.7000412759862
-69.2014137216083
-0.409561784821562
-28.6446900851242
-108.073261961723
10.9377418793829
-173.240954753241
20.7305083939264
-19.8266988239047
-68.2509712681003
-15.4343089749182
-161.516111010114
91.471757271318
-184.518047089854
-86.7303328181897
15.0272054422348
74.1253969231002
67.5559406875436
-4.94414914835397
-110.519024958699
-38.0314485212857
58.3981998251384
