# Supplementary material for: CaV1 and CaV2 calcium channels mediate the release of distinct pools of synaptic vesicles
Source: eLife. 2023 Feb 23;12:e81407. doi: 10.7554/eLife.81407 (PMC10023163; doi:10.7554/eLife.81407)
Supplement: Figure 5—figure supplement 1—source data 1. [file elife-81407-fig5-figsupp1-data1.zip › Figure 5 Supplement - Source Data 1/lin-7/14/1/rimb-1_to_rimb-1(lin-7).csv]

111.203602292909
47.7879222325532
119.224520080199
131.006358418566
151.913284482448
123.716755370947
171.943823226902
179.399531569684
45.6896069628451
78.4824134005535
156.755647346952
46.1946410250889
104.285514740087
112.463825455353
118.780427736121
40.6176854513428
-164.07715383342
-55.2107968831956
-62.1068112978869
8.33119685502561
48.9386634256875
-136.30919986701
71.8260656284215
118.56698485016
75.1960462236634
5.95448340614121
115.320988194664
86.6627183062478
-40.0629048695996
-5.37173377002227
-33.2214943961485
-47.9762844896327
1.04063450347121
84.5541887279828
112.531840555915
49.0309892112268
28.4399650085938
90.6090819584783
133.333902323825
49.1382840220717
-63.4829297891342
-42.0049487528781
65.4341259720491
124.197042423766
94.9840262920475
75.6519666668969
-94.8160602418579
-164.971021811838
59.7768349495304
-24.8751401199011
7.34786993038824
113.321965779898
-11.241153168929
-44.3864421127005
-117.227407129049
-113.0932005912
11.1324970681449
24.9024331014366
-13.7086904619796
18.5755857816871
52.3528406855762
-4.73968115486468
138.901790324744
95.8685526107979
-61.3728171506959
6.52909043492718
-88.3946747839259
64.5728447213437
-18.7205177100154
96.7672564247764
-85.7384471505616
-30.0058721157225
-4.05133522530787
-132.44276606953
93.4572582437718
-7.55685377261443
44.691803261961
-35.4040720346388
-44.4261329532387
44.2425758012901
-71.1369190245391
1.46129434770364
73.052468672387
-31.3300968036751
125.795839147649
4.93744821224709
30.0082251198032
11.271094827563
97.997703774206
-54.4719361700231
41.7486525140334
-41.1359648272924
-21.2297652282255
-21.0659282103375
7.79969567976832
139.086030765556
4.11957209610728
-100.484687114473
-69.9679560307127
-45.339450586886
110.581657673323
-98.9680774501435
-10.4160107023531
15.387689199229
117.331726859356
33.8406820974228
-36.2839862162878
124.360605354828
-60.5259874820554
-119.672267185677
48.1228318883582
107.506135093681
-3.2371985973773
13.133158467695
111.786541289053
109.805984031394
-103.021224006207
105.590507935041
154.480302062245
-61.3835544387371
-23.5894036121394
86.2506393220206
-24.7207006862886
-72.9094425996595
-46.4778407013878
-167.229266837389
-112.921107188522
-76.1559063100144
-150.241826182468
163.329914372519
-136.050170224255
-5.86589903703543
-76.6746760068022
132.510286992808
-10.7250825376218
113.680232352981
108.846257380453
-57.4097336391392
-65.6290441682836
-28.8234475741851
-90.9236405079614
22.0555965199087
15.5787903964588
20.6623722332693
49.3056171717612
79.6081894220511
-96.1553043435056
20.4765431960473
-78.7875547078006
-141.581016061733
-43.0725435825302
-23.2868317914113
134.369402674823
-57.6516992893889
99.7760980713824
0.635435933610552
-77.5899933671139
-159.498768296457
-129.732888262632
76.9078462428438
90.0461659854295
-78.4368482299474
-216.996376857529
1.58992115497267
-2.94907835870663
76.9723400174184
100.628286555067
-109.845041971447
76.2888803117999
76.0137041775847
-3.42302763459929
-75.7424876220289
17.7718312361535
68.354305738761
-26.9257625931718
34.8893754455235
-16.6279164609955
-70.2396919577409
-49.0539621206631
-22.6111306852913
1.50832712124202
-254.127060271171
13.6542019779877
86.0015499009892
-56.1577668614777
-44.956923717215
-52.7282653706466
138.542346285514
39.8670329056763
85.4375431168187
10.205824199787
37.7207507526832
37.5973401808001
-2.98739876506124
-100.553437820509
-75.1668960951251
132.721766418766
-180.523390911545
-150.976961529156
-115.486678751561
-175.950850902449
-17.6674555812319
186.177052366856
47.7604146968074
4.54850798307552
-0.24378749471407
93.6034216346447
-54.0884303384632
20.850712904175
-111.124440702272
51.142603791031
-126.984217458267
-152.813268467562
-52.348006778237
-63.1171227787859
-73.5703369180851
-58.637700085314
73.4050574914431
-110.933233192053
7.1263132392919
-102.499657516434
-54.184171136993
-138.923499112989
-14.7238433146672
-34.9246127785595
-102.104734715981
-12.6512036278878
13.9646135170146
-176.177953840383
27.9871043727139
-141.098379612835
9.38291928005083
3.18221786431923
-146.499264475512
-44.7625752808349
-126.202860526086
75.9241641125659
-71.180430472094
-163.936698926992
85.7580626514095
105.496817251551
47.3092993587084
48.7909980934414
-69.848807926523
-52.9381254697732
13.9523183629894
