# Supplementary material for: CaV1 and CaV2 calcium channels mediate the release of distinct pools of synaptic vesicles
Source: eLife. 2023 Feb 23;12:e81407. doi: 10.7554/eLife.81407 (PMC10023163; doi:10.7554/eLife.81407)
Supplement: Figure 5—figure supplement 1—source data 1. [file elife-81407-fig5-figsupp1-data1.zip › Figure 5 Supplement - Source Data 1/lin-7/14/2.csv]

image-ID	cycle	z-step	frame	accum	photon-count	photon-count11	photon-count12	photon-count21	photon-count22	psfx	psfy	psfz	psf-photon-count	x	y	z	amp	background11	background12	background21	background22	maxResidualSlope	chisq	log-likelihood	accuracy	llr	time-point	precisionx	precisiony	precisionz	frame-timestamp	vis-probe
10	0	0	10	1	3191.54	1620.2	1571.35	0	0	-143.477	21.7965	43.7059	1717.83	35024.5	23398.3	-43.7059	64.6369	385.881	507.528	0	0	0.778367	292.021	-1289.97	2.53521	310.464	0	36.307	36.4255	92.402	1605912708931283	0
15	0	0	15	1	3912.29	1832.02	2080.27	0	0	-105.537	81.7316	140.338	1812.94	35086.2	23338.4	-140.338	69.0134	387.201	500.717	0	0	1.44627	317.652	-1302.66	1.87941	341.355	0	36.0499	35.1504	82.548	1605912709031337	0
17	0	0	17	1	2770.33	1483.58	1286.75	0	0	-8.68388	130.42	159.693	1663.55	34989.3	23389.3	-159.693	63.0517	381.226	502.612	0	0	0.625582	300.993	-1292.91	3.11812	315.897	0	39.4126	38.4457	90.6482	1605912709071359	0
18	0	0	18	1	3217.89	1753.16	1464.73	0	0	-90.5265	88.8708	-47.9267	1545.14	35170.8	23331.2	47.9267	57.4096	389.698	512.021	0	0	1.31143	280.692	-1285.11	2.5158	329.87	0	38.4465	39.8161	116.255	1605912709091370	0
22	0	0	22	1	3287.68	1740.68	1547	0	0	-156.884	57.4099	167.638	1752.34	34938.2	23263	-167.638	68.1563	382.689	496.118	0	0	1.49313	348.265	-1315.65	2.40837	386.644	0	36.7001	35.6648	85.1962	1605912709171414	0
23	0	0	23	1	3739.43	1724.33	2015.1	0	0	-118.542	100.139	88.6318	2264.78	34999.5	23220.3	-88.6318	85.633	385.905	500.31	0	0	0.100351	306.217	-1296.66	2.00378	365.664	0	28.3081	28.0181	67.5618	1605912709191425	0
26	0	0	26	1	2856.3	1424.6	1431.71	0	0	-57.3618	36.4442	94.9433	1413.88	35038	23583	-94.9433	52.5368	382.201	499.309	0	0	0.871008	315.843	-1299.68	2.97413	349.665	0	45.4775	44.973	107.942	1605912709251457	0
27	0	0	27	1	3688.32	1539.56	2148.75	0	0	-81.2059	44.2277	132.801	2416.19	35061.9	23375.9	-132.801	91.0525	379.719	497.757	0	0	1.01794	263.155	-1273.42	2.03437	350.287	0	27.166	26.4845	62.5372	1605912709271468	0
28	0	0	28	1	3115.31	1629.19	1486.12	0	0	-88.8582	83.7407	68.226	1662.44	34969.9	23535.7	-68.226	62.0816	375.709	494.494	0	0	0.986271	288.467	-1284.83	2.5945	333.134	0	37.9455	37.7186	92.7246	1605912709291479	0
37	0	0	37	1	3180.17	1355.17	1825.01	0	0	-66.1129	60.9153	-33.2326	1755.23	35146.4	23359.2	33.2326	64.6708	379.789	496.619	0	0	0.613061	226.52	-1253.92	2.52561	332.194	0	33.8741	34.9474	99.88	1605912709471577	0
47	0	0	47	1	2683.73	1060.65	1623.08	0	0	-75.8643	34.627	177.516	1590.91	35056.5	23485.1	-177.516	60.7448	369.589	489.043	0	0	0.959321	275.841	-1276.55	3.22304	330.006	0	40.5878	39.4956	94.7824	1605912709671686	0
50	0	0	50	1	2884.4	1618.81	1265.59	0	0	-144.486	272.072	42.4623	1860.13	35125.1	23247.7	-42.4623	73.4809	370.907	482.706	0	0	0.566954	360.055	-1318.39	2.88393	364.684	0	31.3008	31.5357	80.2722	1605912709731719	0
52	0	0	52	1	2629.49	1013.19	1616.3	0	0	-80.6099	79.0909	-584.014	2014.16	35260.6	23540.3	584.014	90.5674	374.2	484.587	0	0	0.354923	264.58	-1270.06	3.32747	302.944	0	48.373	53.1137	134.019	1605912709771741	0
54	0	0	54	1	2787.89	1270.13	1517.75	0	0	-288.003	-132.878	28.0864	1568.97	35169	23353.7	-28.0864	63.8905	375.893	485.859	0	0	2.03615	248.027	-1262.78	3.05064	313.911	0	36.6716	36.4348	94.7389	1605912709811762	0
94	0	0	94	1	3111.38	1345.45	1765.93	0	0	-81.4274	23.6159	147.714	1540.87	35161.7	23496.1	-147.714	58.2895	354.235	462.427	0	0	0.844827	264.896	-1263.14	2.52254	320.71	0	40.8854	39.8819	93.8424	1605912710692242	0
111	0	0	111	1	2625.22	1339.79	1285.43	0	0	-232.513	78.0151	5.0685	1306.01	35113.5	23342.1	-5.0685	51.0458	349.535	450.15	0	0	0.614741	276.313	-1265.91	3.21605	306.133	0	42.4439	43.004	115.453	1605912711032427	0
115	0	0	115	1	2319.48	1019.82	1299.67	0	0	-13.9553	21.9548	141.311	1073.98	35193.9	23497.8	-141.311	40.143	350.681	459.746	0	0	0.36702	203.562	-1231.16	3.90833	243.612	0	58.4817	57.2289	134.034	1605912711112471	0
117	0	0	117	1	2797.56	1175.09	1622.47	0	0	-78.7374	83.1007	-115.65	1282.85	35159.1	23436.7	115.65	47.7516	352.205	461.325	0	0	1.35683	264.077	-1262.29	2.94707	360.178	0	42.3097	44.7558	154.093	1605912711152492	0
124	0	0	124	1	2394.4	1127.83	1266.57	0	0	-117.082	-0.609262	122.983	1565.58	35097.7	23520.4	-122.983	59.2769	342.91	448.588	0	0	1.13241	254.536	-1253.93	3.67611	323.603	0	39.2684	38.4852	90.4954	1605912711292569	0
128	0	0	128	1	3187.07	1826.1	1360.96	0	0	-24.6064	67.7534	-4.78008	1415.71	35104.9	23352.3	4.78008	51.8875	346.475	454.119	0	0	1.47072	231.84	-1242.76	2.41277	325.673	0	41.0369	41.9663	114.222	1605912711372612	0
130	0	0	130	1	2639.32	1323.07	1316.25	0	0	-59.4844	62.9714	-11.2642	1254.58	35040.1	23257.5	11.2642	46.1896	343.44	450.118	0	0	1.07693	270.39	-1260.47	3.17608	326.276	0	45.5771	46.7395	128.573	1605912711412634	0
142	0	0	142	1	2675.14	1384.32	1290.82	0	0	-118.66	80.1417	115.862	1630.43	35099.3	23340	-115.862	61.8665	340.531	449.358	0	0	1.41678	264.262	-1258.48	3.10457	303.621	0	37.4904	36.7064	86.5846	1605912711652765	0
146	0	0	146	1	1971.16	1089.58	881.584	0	0	-134.816	93.1132	134.424	895.483	35015.8	23327	-134.424	34.3402	342.085	443.873	0	0	1.11804	229.025	-1239.35	4.95147	274.31	0	67.2935	65.9649	154.315	1605912711732808	0
150	0	0	150	1	2860.9	1350.1	1510.8	0	0	-117.802	-5.32014	69.6411	1432	35098.5	23525.1	-69.6411	53.6248	338.586	444.803	0	0	0.903924	314.49	-1282.1	2.79844	319.157	0	41.7404	41.5254	101.902	1605912711812852	0
151	0	0	151	1	2331.54	1277.2	1054.34	0	0	-108.322	16.0512	30.7721	1126.58	34889.7	23204.7	-30.7721	41.9008	338.83	441.219	0	0	0.520514	249.971	-1248.75	3.79988	258.463	0	51.6184	51.9758	134.154	1605912711832863	0
153	0	0	153	1	2501.88	1186.15	1315.72	0	0	-115.277	12.3767	-7.22403	1095.11	35095.9	23507.4	7.22403	40.7117	343.746	445.614	0	0	1.31116	276.47	-1261.88	3.43493	307.531	0	51.894	53.0499	144.789	1605912711872885	0
157	0	0	157	1	2388.25	1125.9	1262.35	0	0	-135.273	-37.7056	-129.428	1040.86	35115.9	23358.1	129.428	39.1832	343.917	447.215	0	0	1.11643	300.151	-1275.82	3.69043	378.96	0	50.4816	53.6307	192.511	1605912711952928	0
171	0	0	171	1	2956	1385.65	1570.35	0	0	-103.719	40.0705	165.751	1752.87	34984.7	23380	-165.751	67.0594	329.851	435.133	0	0	0.691641	267.746	-1254.98	2.63681	294.751	0	34.8967	33.8077	80.481	1605912712233081	0
172	0	0	172	1	3384.97	1491.44	1893.53	0	0	-222.907	151.606	-714.637	3139.34	35203.6	23368.2	714.637	166.996	331.651	429.773	0	0	0.64231	268.974	-1256.83	2.16373	346.131	0	47.6329	51.0258	72.174	1605912712253092	0
177	0	0	177	1	3099.21	1547.78	1551.42	0	0	-42.9738	-14.5584	236.693	1809.09	35123.3	23534.3	-236.693	70.445	333.612	432.296	0	0	0.986627	262.49	-1253.48	2.46361	330.993	0	33.394	33.1159	86.3216	1605912712353146	0
185	0	0	185	1	2617.04	1311.14	1305.9	0	0	-87.1164	24.6996	71.5416	1159.47	35067.8	23395.4	-71.5416	43.1278	336.175	436.484	0	0	1.19691	253.808	-1250.2	3.17506	311.023	0	51.3019	50.9258	125.13	1605912712513233	0
186	0	0	186	1	3294.55	1265.27	2029.28	0	0	-110.824	54.766	-52.2268	1890.91	35091.5	23465	52.2268	70.3651	331.296	433.142	0	0	1.30753	301.72	-1271.53	2.25271	361.452	0	29.0708	29.9816	88.8016	1605912712533244	0
190	0	0	190	1	3465.15	1633.41	1831.74	0	0	-41.2683	99.9219	18.9369	1589.95	35221.3	23519.5	-18.9369	58.6871	333.252	437.766	0	0	1.43708	264.052	-1255.52	2.10299	302.514	0	36.2834	37.0104	96.8189	1605912712613288	0
194	0	0	194	1	2889.56	1550.17	1339.39	0	0	-238.892	-195.196	56.3009	1270.93	35020.2	23216.7	-56.3009	51.2886	330.862	435.765	0	0	1.02453	285.705	-1264.63	2.72916	288.382	0	43.244	43.9406	108.513	1605912712693331	0
195	0	0	195	1	2789.25	1239.41	1549.83	0	0	-163.52	55.3401	97.4526	1310.1	35144.2	23564.1	-97.4526	50.1116	328.68	429.268	0	0	0.931123	282.039	-1260.76	2.86038	275.749	0	44.7591	43.928	105.483	1605912712713342	0
196	0	0	196	1	2350.38	1210.14	1140.24	0	0	-56.6086	28.2726	-134.626	1038.05	35037.3	23292.2	134.626	38.3852	333.72	433.121	0	0	0.34261	267.759	-1254.61	3.72034	297.416	0	50.4343	53.7443	196.217	1605912712733353	0
198	0	0	198	1	2724.08	1511.01	1213.08	0	0	-70.941	80.5406	-118.081	1381.83	35151.3	23439.2	118.081	51.3538	331.663	428.209	0	0	0.788072	263.706	-1252.16	2.96695	290.625	0	37.939	40.2321	140.134	1605912712773375	0
199	0	0	199	1	2673.43	1451.3	1222.13	0	0	-104.766	37.0751	114.41	1531.45	35085.4	23383	-114.41	57.7177	328.208	429.273	0	0	0.631448	249.886	-1245.57	3.04495	283.697	0	39.3137	38.3752	90.9094	1605912712793386	0
204	0	0	204	1	2251.46	980.367	1271.09	0	0	-91.1435	79.4539	55.2386	1482.27	35171.5	23440.3	-55.2386	55.2635	328.279	424.808	0	0	0.369957	223.621	-1232.09	3.9354	295.795	0	39.2759	39.2144	98.3055	1605912712893440	0
211	0	0	211	1	2331.14	1057.31	1273.83	0	0	-56.9969	12.3605	-23.9738	1179.97	35037.7	23507.4	23.9738	43.2823	325.591	427.308	0	0	1.32259	300.259	-1268.65	3.72984	369.051	0	46.945	48.5555	135.945	1605912713033517	0
214	0	0	214	1	2666.99	1168.9	1498.09	0	0	-109.543	33.3649	25.1055	1225.71	35090.2	23386.7	-25.1055	45.612	327.58	426.605	0	0	0.494738	226.832	-1232.75	3.04981	257.652	0	46.5353	46.8066	122.07	1605912713093549	0
217	0	0	217	1	3132.56	1633.01	1499.55	0	0	-27.9168	48.0187	-50.2929	1518.51	35108.2	23471.7	50.2929	55.5671	325.269	423.395	0	0	0.418692	250.822	-1244.02	2.40066	302.763	0	36.0076	37.3601	110.737	1605912713153582	0
219	0	0	219	1	2139.19	1323.9	815.292	0	0	-78.3113	53.56	284.094	1345.61	34959.3	23366.5	-284.094	53.8389	322.589	418.843	0	0	0.904086	218.775	-1225.45	4.22081	263.994	0	42.8791	43.131	122.136	1605912713193604	0
230	0	0	230	1	2222.26	1173.03	1049.23	0	0	-92.2969	51.7722	9.54149	1106.89	34973.3	23268.7	-9.54149	41.0213	327.53	422.997	0	0	0.581097	228.805	-1232.87	4.00785	271.052	0	50.8358	51.4365	137.617	1605912713413724	0
244	0	0	244	1	2464.03	1226.9	1237.12	0	0	-105.691	22.1638	94.2541	1068.65	35186	23497.6	-94.2541	40.0828	320.056	418.486	0	0	0.874884	274.332	-1253.31	3.39696	304.665	0	54.9173	54.0236	129.439	1605912713693876	0
251	0	0	1	1	1707.89	796.48	911.414	0	0	31.662	-29.4224	92.2959	930.729	34949	23349.9	-92.2959	40.199	125.437	156.563	0	0	0.16203	190.365	-1077.29	11.176	211.913	0	38.9413	36.877	81.4949	1605912716095184	1
252	0	0	2	1	1707.89	796.48	911.414	0	0	31.662	-29.4224	92.2959	930.729	34949	23349.9	-92.2959	40.199	125.437	156.563	0	0	0.16203	190.365	-1077.29	11.176	211.913	0	38.9413	36.877	81.4949	1605912716095184	1
253	0	0	3	1	1707.89	796.48	911.414	0	0	31.662	-29.4224	92.2959	930.729	34949	23349.9	-92.2959	40.199	125.437	156.563	0	0	0.16203	190.365	-1077.29	11.176	211.913	0	38.9413	36.877	81.4949	1605912716095184	1
254	0	0	4	1	1707.89	796.48	911.414	0	0	31.662	-29.4224	92.2959	930.729	34949	23349.9	-92.2959	40.199	125.437	156.563	0	0	0.16203	190.365	-1077.29	11.176	211.913	0	38.9413	36.877	81.4949	1605912716095184	1
255	0	0	5	1	1707.89	796.48	911.414	0	0	31.662	-29.4224	92.2959	930.729	34949	23349.9	-92.2959	40.199	125.437	156.563	0	0	0.16203	190.365	-1077.29	11.176	211.913	0	38.9413	36.877	81.4949	1605912716095184	1
256	0	0	6	1	1707.89	796.48	911.414	0	0	31.662	-29.4224	92.2959	930.729	34949	23349.9	-92.2959	40.199	125.437	156.563	0	0	0.16203	190.365	-1077.29	11.176	211.913	0	38.9413	36.877	81.4949	1605912716095184	1
257	0	0	7	1	1735.61	691.918	1043.69	0	0	-11.8004	-7.75782	26.4778	1220.85	34892.8	23427.9	-26.4778	51.927	123.872	156.009	0	0	0.617024	174.479	-1068.32	10.8465	198.29	0	29.5388	28.5584	63.4132	1605912716115195	1
258	0	0	8	1	1735.61	691.918	1043.69	0	0	-11.8004	-7.75782	26.4778	1220.85	34892.8	23427.9	-26.4778	51.927	123.872	156.009	0	0	0.617024	174.479	-1068.32	10.8465	198.29	0	29.5388	28.5584	63.4132	1605912716115195	1
259	0	0	9	1	1675.09	623.929	1051.16	0	0	9.03921	50.6558	-23.8017	1074.27	34971.6	23469.1	23.8017	45.113	123.566	155.786	0	0	0.70527	169.348	-1065.79	11.4567	222.233	0	32.3786	31.9395	73.5068	1605912716135206	1
260	0	0	10	1	1595.85	683.947	911.903	0	0	-18.9854	-16.9545	124.617	996.947	34900	23437.1	-124.617	43.9154	124.934	157.218	0	0	0.447335	165.924	-1064.03	12.4446	223.832	0	36.0212	33.9704	76.4854	1605912716155217	1
261	0	0	11	1	1506.06	678.631	827.426	0	0	30.058	0.154797	-64.2253	1296.62	34950.6	23419.9	64.2253	53.734	123.588	154.875	0	0	0.258581	134.799	-1047.89	13.5458	211.466	0	26.1319	26.7926	64.5744	1605912716175228	1
262	0	0	12	1	1588.55	731.219	857.332	0	0	18.1402	15.3364	52.2481	920.139	34962.5	23404.8	-52.2481	39.2578	124.517	156.323	0	0	0.439944	148.1	-1054.76	12.5022	200.859	0	39.279	37.5825	82.6937	1605912716195238	1
263	0	0	13	1	1061.57	469.122	592.445	0	0	-18.1569	59.9763	-22.4694	836.938	34899.2	23360.1	22.4694	35.3665	122.828	152.657	0	0	0.529326	124.177	-1038.88	23.9003	200.554	0	40.6539	40.2064	92.4466	1605912716215249	1
264	0	0	14	1	1522.04	441.709	1080.33	0	0	37.3024	97.1248	-415.131	855.627	34943.4	23422.6	415.131	38.127	124.551	155.265	0	0	0.407425	183.717	-1071.75	13.3599	212.128	0	38.8611	40.6716	164.83	1605912716235260	1
266	0	0	16	1	1536.97	674.4	862.568	0	0	-0.192485	80.0471	-122.233	966.718	34980.9	23439.7	122.233	40.341	124.026	155.934	0	0	0.54682	181.331	-1069.84	13.1531	214.344	0	32.9094	34.3595	95.0353	1605912716275282	1
269	0	0	19	1	1479.19	616.486	862.706	0	0	-95.862	-16.9029	-212.943	783.715	35076.5	23437	212.943	33.4187	126.604	155.339	0	0	0.460021	199.948	-1080.72	14.0583	234.959	0	37.7474	40.4549	139.596	1605912716335315	1
282	0	0	32	1	1224.12	528.108	696.01	0	0	-25.7122	5.33677	-96.6345	604.673	34807.1	23514.4	96.6345	25.2307	120.935	148.279	0	0	0.142581	169.663	-1058.05	18.5831	178.51	0	51.6602	53.8265	140.204	1605912716595456	1
304	0	0	54	1	1520.22	680.861	839.36	0	0	-12.7616	11.69	-493.061	682.846	34993.4	23308.8	493.061	31.714	120.144	147.266	0	0	0.522109	182.377	-1063.99	13.0352	200.736	0	55.1948	57.3496	186.297	1605912717035696	1
324	0	0	74	1	1173.74	459.711	714.027	0	0	-58.5057	-59.2759	-98.658	509.266	34939.5	23379.7	98.658	21.4313	114.428	144.776	0	0	0.419427	167.319	-1051.53	19.411	198.193	0	59.7073	61.9385	161.891	1605912717435914	1
331	0	0	81	1	1306.87	527.075	779.792	0	0	-18.6359	17.1592	59.6786	886.823	34899.6	23303.3	-59.6786	38.1567	113.206	142.671	0	0	0.564604	173.623	-1052.48	16.1619	199.675	0	38.9066	37.0546	81.5521	1605912717575990	1
353	0	0	103	1	1063.84	408.662	655.179	0	0	-32.8829	-79.7094	-467.126	474.984	35013.5	23400.2	467.126	21.8698	114.598	142.214	0	0	0.377983	169.409	-1050.34	22.7177	176.389	0	72.3363	75.3786	267.828	1605912718016230	1
357	0	0	107	1	1242.99	464.902	778.09	0	0	-91.7804	-37.8715	-451.103	604.176	34972.8	23358.3	451.103	27.8932	111.81	139.169	0	0	0.104764	184.122	-1053.97	17.3275	203.838	0	54.9195	56.2296	204.493	1605912718096274	1
380	0	0	130	1	1379.4	533.372	846.029	0	0	68.8347	28.1505	-141.769	720.876	35011.5	23392	141.769	29.6039	111.311	140.216	0	0	0.658575	161.247	-1044.21	14.664	176.083	0	41.4	43.7331	127.66	1605912718556524	1
400	0	0	150	1	1382.05	584.056	797.99	0	0	36.6577	15.2975	164.113	702.783	34944	23305.1	-164.113	31.2654	109.215	140.844	0	0	0.209179	160.443	-1043.16	14.5557	201.675	0	46.499	44.5252	106.282	1605912718956742	1
402	0	0	152	1	1053.92	467.76	586.158	0	0	17.7167	8.19244	169.713	456.582	34962.9	23312.2	-169.713	20.4046	109.604	137.886	0	0	0.250237	157.852	-1039.23	22.5054	172.379	0	70.4449	67.4059	161.792	1605912718996764	1
419	0	0	169	1	1189.66	480.031	709.624	0	0	164.187	-67.497	-702.486	786.735	34916.1	23487.6	702.486	44.042	110.304	135.104	0	0	0.315284	187.625	-1053.18	18.3585	196.423	0	85.4507	92.7524	150.512	1605912719336949	1
478	0	0	228	1	1171.44	348.314	823.122	0	0	-23.0723	11.9841	-537.576	624.64	34904.1	23408.1	537.576	29.9935	107.155	133.177	0	0	0.415557	182.597	-1047.62	18.5712	190.731	0	63.6687	66.794	185.779	1605912720617647	1
494	0	0	244	1	1187.49	641.486	546.001	0	0	-101.373	-151.718	-143.653	516.839	34882.7	23372.5	143.653	22.2912	108.476	136.28	0	0	0.33615	165.86	-1042.29	18.3666	189.309	0	54.4036	57.5316	169.009	1605912720937821	1
500	0	0	0	1	1003.03	445.8	557.234	0	0	50.7452	24.3811	-141.815	439.108	34929.9	23096.7	141.815	19.4572	33.8041	33.7302	0	0	0.138806	259.496	-908.062	13.6441	262.118	0	42.1698	40.9986	85.4209	1605912724319663	2
503	0	0	3	1	838.876	343.809	495.067	0	0	9.2674	9.68009	-67.3352	378.485	35071.1	23111.4	67.3352	17.5197	33.278	33.8393	0	0	0.227614	271.567	-909.941	17.4612	258.753	0	49.4753	45.9796	99.6204	1605912724379695	2
504	0	0	4	1	826.677	466.198	360.48	0	0	97.5089	59.1444	-116.745	404.854	35082.5	23161.6	116.745	18.1163	33.7137	33.9193	0	0	0.303319	285.287	-917.919	17.8848	288.634	0	46.6186	44.0035	91.9828	1605912724399706	2
505	0	0	5	1	913.864	403.697	510.167	0	0	7.36224	5.36409	-223.19	492.883	34873.6	23016.1	223.19	21.3499	34.1146	34.6761	0	0	0.201046	256.673	-910.561	15.6351	296.326	0	35.6238	36.6846	81.2472	1605912724419717	2
507	0	0	7	1	973.444	549.971	423.472	0	0	13.5617	37.9156	20.995	425.804	35066.8	23083.2	-20.995	20.8151	33.9994	33.9973	0	0	0.150499	254.046	-904.347	14.2555	282.632	0	41.8188	39.3055	103.763	1605912724459739	2
509	0	0	9	1	924.198	372.729	551.469	0	0	-0.622091	65.9534	-57.1899	415.262	34981.3	22955.5	57.1899	19.422	34.3737	33.7523	0	0	0.212349	262.252	-908.926	15.332	323.396	0	45.337	41.7489	92.7775	1605912724499761	2
513	0	0	13	1	928.273	429.144	499.129	0	0	322.889	-16.125	-116.182	407.734	35156.1	23037.6	116.182	18.7241	31.673	32.3063	0	0	0.36924	265.038	-900.624	14.8729	285.866	0	44.7983	42.0105	88.0597	1605912724579804	2
515	0	0	15	1	951.184	470.855	480.33	0	0	19.3366	82.947	-80.6253	478.909	34961.3	23038.2	80.6253	22.0758	31.4778	32.4205	0	0	0.0860653	295.05	-914.629	14.375	332.061	0	38.6656	36.1327	77.5919	1605912724619826	2
516	0	0	16	1	887.149	415.281	471.868	0	0	9.99138	26.1561	24.9478	387.028	34970.7	23095	-24.9478	18.9764	33.0894	33.9115	0	0	0.152992	248.2	-902.353	16.127	288.865	0	45.2533	42.6868	113.663	1605912724639837	2
517	0	0	17	1	1046.81	548.872	497.936	0	0	124.308	41.054	75.0263	446.922	34956	23080.1	-75.0263	22.5924	32.7455	33.4248	0	0	0.0425639	295.86	-918.758	12.7746	311.649	0	37.0545	36.6439	111.293	1605912724659848	2
518	0	0	18	1	1112.79	618.848	493.942	0	0	119.229	18.9573	-27.9638	641.732	34961.1	23102.2	27.9638	30.1209	31.5196	33.3744	0	0	0.34598	288.305	-919.514	11.6818	352.673	0	29.2915	27.2587	64.3232	1605912724679859	2
521	0	0	21	1	889.219	469.922	419.297	0	0	53.9519	-28.4994	-132.978	549.116	35026.4	23249.3	132.978	24.3752	32.027	32.0767	0	0	0.14769	255.298	-897.196	15.7968	292.525	0	33.7836	32.5115	68.2711	1605912724739892	2
522	0	0	22	1	1097.58	443.657	653.927	0	0	64.8314	45.8251	-148.103	496.013	35115.1	23175	148.103	21.913	33.1677	32.2582	0	0	0.327581	307.362	-922.183	11.9343	313.73	0	36.9473	35.8914	75.6837	1605912724759902	2
537	0	0	37	1	963.34	505.862	457.478	0	0	-42.7996	-29.1117	-337.208	460.55	35023.5	23150.2	337.208	19.8435	31.87	31.724	0	0	0.12427	296.354	-911.962	14.1025	347.552	0	32.4689	35.8905	103.617	1605912725140109	2
543	0	0	43	1	882.688	432.427	450.262	0	0	21.965	97.7212	-111.398	429.529	35058.4	23023.4	111.398	19.5304	30.0092	30.4294	0	0	0.270893	320.883	-918.936	15.6023	327.617	0	41.5638	39.5295	82.4157	1605912725260175	2
546	0	0	46	1	969.103	555.062	414.04	0	0	75.7176	50.8422	-109.121	489.765	34904.9	23070.3	109.121	22.0204	30.824	30.3647	0	0	0.221716	274.22	-904.618	13.7934	334.001	0	37.2223	35.2033	74.4914	1605912725320208	2
548	0	0	48	1	1050.19	505.863	544.328	0	0	-8.57525	98.3548	-72.9381	475.787	35188.6	23222.1	72.9381	22.1749	30.4259	29.785	0	0	0.326403	309.498	-910.565	12.3085	306.837	0	37.8674	35.2509	76.5801	1605912725360229	2
550	0	0	50	1	942.128	559.079	383.049	0	0	25.0409	20.0546	-60.0923	495.478	34955.6	23101.1	60.0923	22.975	31.2442	30.9538	0	0	0.29851	319.698	-919.38	14.4204	330.908	0	37.0014	34.4694	76.2819	1605912725400251	2
551	0	0	51	1	963.411	431.025	532.386	0	0	18.9525	6.89022	4.04685	441.424	34961.7	23014.6	-4.04685	21.3105	31.4982	31.5563	0	0	0.0996955	277.375	-904.284	14.057	306.538	0	39.8188	37.4463	94.4407	1605912725420262	2
554	0	0	54	1	951.878	482.307	469.571	0	0	16.3311	44.7645	-123.787	452.979	35064	23275.7	123.787	20.3858	29.7449	30.2189	0	0	0.222994	265.042	-894.181	14.0314	288.248	0	39.5442	37.3994	78.7264	1605912725480295	2
555	0	0	55	1	841.445	480.454	360.991	0	0	54.2856	-14.5677	-225.813	413.359	35125.7	23036	225.813	17.7003	30.1181	31.8412	0	0	0.165841	259.424	-894.627	16.8305	248.833	0	40.3521	41.8705	92.2124	1605912725500306	2
560	0	0	60	1	878.775	512.778	365.996	0	0	217.249	103.759	-123.416	414.625	35062.4	23117	123.416	18.6667	30.994	31.1802	0	0	0.548257	319.455	-914.058	15.8688	291.674	0	43.4246	41.6065	86.2632	1605912725600360	2
562	0	0	62	1	766.519	366.227	400.293	0	0	-118.322	109.569	-128.871	389	34899.7	23011.6	128.871	18.3964	29.851	29.8533	0	0	0.195747	312.72	-907.998	18.8999	298.039	0	43.9154	41.6225	87.0266	1605912725640382	2
564	0	0	64	1	867.859	463.703	404.156	0	0	-5.61444	47.0777	-50.7592	430.372	34886.6	23074	50.7592	20.1948	28.8523	30.1747	0	0	0.166684	319.603	-913.029	15.8276	316.769	0	41.2644	37.85	85.3816	1605912725680404	2
566	0	0	66	1	887.122	454.741	432.38	0	0	12.4133	56.2977	-167.075	426.009	34968.2	22965.2	167.075	18.8629	30.1517	31.0184	0	0	0.24192	297.019	-908.684	15.5651	320.444	0	41.0072	40.0231	84.5202	1605912725720425	2
570	0	0	70	1	827.658	431.511	396.148	0	0	-6.11973	77.3132	-278.534	396.24	34787.5	23143.5	278.534	17.1707	28.5485	29.4218	0	0	0.239279	345.125	-920.609	16.7831	361.119	0	38.1997	40.6116	100.39	1605912725800469	2
571	0	0	71	1	1069.47	544.289	525.182	0	0	99.9198	-4.63454	-156.74	547.514	35080.1	23225.4	156.74	23.9384	29.9316	29.4409	0	0	0.137472	313.799	-914.872	11.9577	345.067	0	32.6255	31.8967	66.97	1605912725820480	2
576	0	0	76	1	968.978	533.961	435.018	0	0	2.3748	53.8486	13.4494	448.087	35077.9	23166.9	-13.4494	21.8413	30.1417	30.3718	0	0	0.270509	291.905	-908.642	13.7413	363.497	0	38.2958	35.7017	93.0133	1605912725920534	2
577	0	0	77	1	859.759	421.798	437.961	0	0	68.5236	7.0381	-162.604	443.172	35211.1	23114.1	162.604	19.3942	29.0419	29.3749	0	0	0.0664579	275.7	-896.894	15.972	323.715	0	39.0389	38.6136	80.5258	1605912725940545	2
579	0	0	79	1	992.636	443.5	549.136	0	0	52.8206	20.0228	-164.614	432.516	35027.5	23101.1	164.614	18.967	31.0089	30.464	0	0	0.324715	249.888	-890.002	13.3737	299.115	0	40.3969	40.0564	84.1486	1605912725980567	2
584	0	0	84	1	909.898	398.592	511.306	0	0	33.8737	1.64908	-48.9554	391.292	35146.1	23119.5	48.9554	18.2312	30.5468	29.6809	0	0	0.210572	276.198	-899.766	14.9451	313.273	0	45.357	42.4498	94.873	1605912726080622	2
588	0	0	88	1	720.867	387.784	333.082	0	0	127.262	-4.27049	-147.02	378.894	35152.4	23225.1	147.02	16.621	30.1937	29.7193	0	0	0.255289	268.345	-896.3	20.6466	291.695	0	46.3927	45.2207	94.2542	1605912726160665	2
590	0	0	90	1	1064.77	543.772	520.995	0	0	134.352	-12.259	-204.951	504.215	35145.3	23133.4	204.951	21.5885	29.481	28.4108	0	0	0.340913	326.21	-915.187	11.9283	344.004	0	33.1343	33.9782	74.1351	1605912726200687	2
591	0	0	91	1	855.983	432.631	423.352	0	0	131.469	-5.02701	-108.538	466.341	35048.5	23126.1	108.538	20.8548	31.0601	30.5828	0	0	0.464887	253.848	-893.841	16.4032	296.582	0	39.1861	37.4244	78.3746	1605912726220698	2
592	0	0	92	1	983.907	480.921	502.987	0	0	20.0456	26.1863	-31.2873	422.781	35060.3	23194.6	31.2873	19.9583	28.94	30.1059	0	0	0.111644	280.002	-897.376	13.3437	287.077	0	41.5022	38.3745	89.648	1605912726240709	2
594	0	0	94	1	1039.19	645.114	394.078	0	0	71.7905	-0.763641	31.7119	614.042	35008.5	23022.2	-31.7119	30.0765	29.0013	29.1637	0	0	0.171441	255.957	-888.179	12.3395	321.129	0	27.6516	26.5537	72.2032	1605912726280731	2
595	0	0	95	1	1034.04	592.96	441.079	0	0	9.4476	-2.34051	-1.44183	535.624	35070.9	23023.8	1.44183	25.8005	28.9884	29.7634	0	0	0.386836	352.867	-932.276	12.4628	352.81	0	32.5017	30.4267	75.981	1605912726300741	2
596	0	0	96	1	765.16	360.697	404.463	0	0	148.539	60.4066	-170.127	399.274	35031.4	23060.7	170.127	17.4231	30.0524	30.4875	0	0	0.434235	268.239	-895.657	19.0554	306.042	0	43.3141	42.8943	90.3017	1605912726320752	2
598	0	0	98	1	951.345	491.027	460.318	0	0	31.2557	-10.3075	-262.479	534.013	34849.7	23231.1	262.479	22.7597	28.4846	28.6404	0	0	0.131024	391.397	-930.748	13.8041	391.905	0	29.5297	31.3791	74.2863	1605912726360774	2
600	0	0	100	1	811.168	499.045	312.123	0	0	43.8941	84.2455	-148.949	392.679	35136.1	23136.5	148.949	17.4679	29.3836	29.638	0	0	0.413315	259.802	-887.823	17.3795	301.629	0	43.8924	42.9457	89.2931	1605912726400796	2
603	0	0	103	1	877.913	471.025	406.888	0	0	29.4004	-13.9846	-168.193	453.177	34851.6	23035.4	168.193	19.8895	29.1916	29.9072	0	0	0.37728	277.034	-897.395	15.5871	326.493	0	38.183	37.7822	79.4023	1605912726460829	2
605	0	0	105	1	1070.6	437.5	633.1	0	0	-23.4564	22.7691	-115.532	629.219	34904.5	23098.4	115.532	28.6412	27.8688	28.3707	0	0	0.484103	326.572	-912.547	11.7334	390.257	0	28.319	26.8301	56.8937	1605912726500850	2
606	0	0	106	1	849.903	387.577	462.327	0	0	51.8095	71.912	-25.3076	384.961	35128.2	23248.5	25.3076	18.2093	30.1658	28.9736	0	0	0.463547	302.197	-901.817	16.3024	282.934	0	45.0786	42.0297	99.02	1605912726520861	2
609	0	0	109	1	886.9	412.761	474.14	0	0	10.3009	83.0222	-203.742	430.765	34970.4	23237.4	203.742	18.9144	27.6424	27.7936	0	0	0.418501	294.32	-891.313	15.0176	333.024	0	37.4713	37.9337	82.0279	1605912726580894	2
610	0	0	110	1	977.946	540.465	437.481	0	0	95.3731	6.72412	-186.684	484.875	34984.9	23114.4	186.684	20.9574	28.7152	28.8614	0	0	0.35423	258.05	-888.415	13.3377	302.63	0	35.1905	35.2935	74.8075	1605912726600905	2
611	0	0	111	1	762.631	412.629	350.002	0	0	90.5999	32.3432	-141.582	443.095	35089.4	23088.8	141.582	19.56	29.9324	29.0812	0	0	0.240898	300.629	-908.268	18.9448	331.429	0	39.8177	38.4404	80.4385	1605912726620916	2
612	0	0	112	1	931.732	503.75	427.982	0	0	70.2156	51.5322	-140.964	468.792	35010.1	23069.6	140.964	20.7736	27.8449	27.6239	0	0	0.160681	296.732	-897.944	14.0528	327.468	0	36.6598	35.4359	74.3726	1605912726640927	2
614	0	0	114	1	830.914	397.297	433.616	0	0	30.9294	11.772	-223.841	381.367	35049.4	23209	223.841	16.4359	28.5131	28.5159	0	0	0.246465	254.125	-884.415	16.5895	307.964	0	41.7742	43.2704	96.1268	1605912726680949	2
616	0	0	116	1	961.642	439.957	521.685	0	0	-23.8551	55.6592	-240.048	459.142	35004.5	23165.1	240.048	20.077	28.0544	28.9544	0	0	0.361994	313.516	-910.459	13.5954	370.225	0	34.2649	35.5347	80.9231	1605912726720970	2
623	0	0	123	1	904.116	429.925	474.192	0	0	55.8228	68.8742	-259.957	441.946	34924.8	23052.2	259.957	18.9182	27.7788	27.7894	0	0	0.236369	359.617	-909.638	14.644	365.609	0	34.4992	36.6756	87.2876	1605912726861047	2
627	0	0	127	1	984.645	463.845	520.8	0	0	-76.3523	60.6007	-228.877	428.901	34957.4	23259.8	228.877	19.1733	27.8539	27.124	0	0	0.313485	365.279	-922.217	13.0122	324.126	0	35.6635	36.6792	83.0616	1605912726941090	2
638	0	0	138	1	784.808	400.682	384.127	0	0	69.6345	147.784	-230.45	346.003	34911	23272.3	230.45	15.1217	27.9146	27.0562	0	0	0.185605	348.053	-912.536	17.6996	360.256	0	43.9271	45.5646	103.401	1605912727161210	2
650	0	0	150	1	851.659	469.176	382.483	0	0	85.0795	-4.85459	7.29306	398.194	35094.9	23225.6	-7.29306	19.1559	27.8513	27.5897	0	0	0.128538	259.218	-882.592	15.8701	274.602	0	41.7066	39.2679	99.9601	1605912727401341	2
651	0	0	151	1	907.575	483.674	423.901	0	0	52.346	34.091	3.7802	438.58	35127.6	23087	-3.7802	21.0976	27.1656	28.4566	0	0	0.0257891	308.272	-895.768	14.5722	314.599	0	37.9131	35.6262	90.5523	1605912727421352	2
653	0	0	153	1	783.327	442.629	340.698	0	0	301.526	-107.889	-183.903	376.223	35177.4	23129.3	183.903	16.684	28.0456	27.7135	0	0	0.269536	328.211	-904.375	17.8442	345.479	0	43.6775	43.3061	92.7718	1605912727461374	2
659	0	0	159	1	955.132	382.711	572.421	0	0	50.2227	31.1061	-272.634	508.099	35030.1	23189.7	272.634	21.6058	26.9411	26.6228	0	0	0.270565	273.356	-882.614	13.4341	290.166	0	29.6658	31.7052	77.4339	1605912727581439	2
660	0	0	160	1	907.981	451.239	456.741	0	0	80.8214	7.74092	-86.7552	433.606	35099.2	23013.7	86.7552	19.6719	26.5789	26.8555	0	0	0.12631	326.323	-905.579	14.3633	378.211	0	39.8007	37.4148	79.679	1605912727601450	2
668	0	0	168	1	936.371	519.793	416.578	0	0	53.4636	140.158	62.5338	433.418	35026.9	23080.6	-62.5338	21.8679	28.4701	27.2062	0	0	0.0296534	282.288	-891.648	13.9761	302.152	0	35.9623	35.2519	102.737	1605912727761537	2
673	0	0	173	1	901.343	427.181	474.163	0	0	-20.2099	34.0103	-182.954	455.089	34901.2	23186.8	182.954	20.155	26.0991	26.1106	0	0	0.398142	303.9	-893.704	14.3912	337.166	0	35.3909	35.1084	75.0022	1605912727861591	2
676	0	0	176	1	862.184	368.074	494.11	0	0	64.6032	26.7436	-207.58	386.578	35215	23194	207.58	16.6667	26.9928	26.8631	0	0	0.30748	272.082	-881.834	15.4446	265.781	0	41.1554	41.9129	91.5872	1605912727921624	2
682	0	0	182	1	890.025	384.178	505.847	0	0	126.558	56.7213	-231.685	499.573	35153.1	23263.7	231.685	21.3433	28.3644	26.348	0	0	0.198619	256.801	-880.538	14.8733	295.984	0	31.684	32.7098	75.3719	1605912728041690	2
688	0	0	188	1	714.109	367.556	346.554	0	0	31.2816	55.0638	-259.066	352.802	35148.7	23265.4	259.066	15.144	28.2491	26.2097	0	0	0.37741	283.242	-886.942	20.1081	318.277	0	41.9753	44.219	107.861	1605912728161755	2
689	0	0	189	1	930.418	580.699	349.72	0	0	118.46	-54.4623	-42.0555	411.432	35161.2	23075.9	42.0555	19.1548	26.4191	28.5205	0	0	0.201903	309.352	-898.794	14.0296	339.093	0	41.7868	38.5586	88.3032	1605912728181766	2
690	0	0	190	1	926.751	568.803	357.949	0	0	107.724	-7.9546	53.4404	409.808	35072.3	23129.1	-53.4403	20.3848	26.641	27.4444	0	0	0.181506	285.861	-889.716	14.0318	275.005	0	38.1116	37.0257	106.099	1605912728201777	2
691	0	0	191	1	882.724	449.719	433.005	0	0	-100.727	3.51877	-174.163	431.204	34981.7	23217.3	174.163	19.6849	26.3281	26.5551	0	0	0.379868	421.586	-936.412	14.8654	356.814	0	37.3154	36.5842	77.1245	1605912728221788	2
696	0	0	196	1	914.203	411.799	502.404	0	0	59.4864	9.41203	-172.4	401.524	34821.5	23111.7	172.4	17.5239	25.6237	25.6078	0	0	0.131271	301.294	-890.538	14.0322	298.662	0	40.1266	40.0416	84.4193	1605912728321842	2
699	0	0	199	1	649.96	323.87	326.091	0	0	-10.3202	-22.6856	-350.055	339.09	34891.3	23044.1	350.055	14.4481	25.3609	25.8579	0	0	0.226669	325.964	-895.155	22.3955	352.249	0	40.0741	44.169	131.464	1605912728381875	2
701	0	0	201	1	941.168	462.543	478.625	0	0	-2.95615	34.9521	-225.497	428.804	34983.6	23185.8	225.497	18.6588	26.7692	25.5301	0	0	0.316323	304.61	-894.712	13.5909	339.295	0	35.8021	36.7813	82.9867	1605912728421897	2
702	0	0	202	1	764.916	366.146	398.77	0	0	108.383	-14.5461	-290.295	404.18	34872.3	23235.3	290.295	16.9453	26.0975	26.4019	0	0	0.115302	309.474	-896.502	18.0208	355.6	0	36.5614	39.2581	99.4463	1605912728441907	2
704	0	0	204	1	832.958	470.517	362.442	0	0	-25.9993	6.45249	-236.441	462.85	34907	23114.7	236.441	20.1679	25.4277	25.9301	0	0	0.306693	278.65	-885.606	15.9126	346.712	0	32.7982	34.2419	77.1031	1605912728481929	2
706	0	0	206	1	840.422	421.504	418.918	0	0	-0.380774	36.0767	-74.3765	588.041	34981	23085	74.3765	27.1947	25.3459	25.7976	0	0	0.271476	264.891	-877.061	15.6989	356.057	0	29.3096	27.1811	59.8053	1605912728521951	2
712	0	0	212	1	812.277	378.15	434.127	0	0	-2.08751	31.0254	-104.029	426.847	34883.1	23090.1	104.029	19.4456	25.4687	26.0655	0	0	0.225716	362.025	-901.949	16.4847	310.379	0	39.5757	37.0527	78.4846	1605912728642016	2
718	0	0	218	1	763.55	329.957	433.593	0	0	117.884	74.8557	-213.22	376.326	34962.4	23046.3	213.22	16.2103	25.4553	25.6342	0	0	0.124501	298.483	-882.609	17.8817	331.33	0	41.0672	42.0514	92.1767	1605912728762082	2
724	0	0	224	1	897.79	463.779	434.012	0	0	45.1422	-8.7533	-147.308	446.083	34935.5	23030.2	147.308	19.7027	24.9922	25.8943	0	0	0.201906	346.156	-903.899	14.3421	342.201	0	37.0431	36.2109	75.4459	1605912728882147	2
727	0	0	227	1	623.264	325.587	297.677	0	0	37.3852	53.1003	-232.192	295.552	35142.6	23068	232.192	12.7457	26.8151	26.3179	0	0	0.282676	239.078	-864.22	24.14	270.525	0	50.6572	52.7303	120.052	1605912728942180	2
733	0	0	233	1	880.191	503.864	376.327	0	0	19.0109	11.2652	-203.443	419.915	35161	23109.9	203.443	18.2559	26.0578	27.4123	0	0	0.329542	322.206	-896.694	14.9789	314.216	0	38.262	38.796	83.1597	1605912729062245	2
739	0	0	239	1	990.84	393.161	597.679	0	0	-32.159	-52.0613	-76.3036	480.894	35012.8	23272.8	76.3036	22.3583	25.3524	25.3809	0	0	0.261831	338.769	-904.094	12.5763	333.42	0	34.9599	32.3835	71.2479	1605912729182311	2
740	0	0	240	1	842.096	441.12	400.976	0	0	3.77739	142.228	-167.725	371.363	35176.2	23178.2	167.725	16.7011	25.8696	25.9305	0	0	0.299934	326.245	-903.489	15.7273	322.455	0	42.9531	41.951	88.8571	1605912729202322	2
742	0	0	242	1	849.784	363.092	486.692	0	0	150.03	56.8283	-58.0806	381.957	35129.6	23064.3	58.0806	17.6285	25.2003	25.5187	0	0	0.192438	328.391	-901.69	15.4215	346.425	0	43.4492	40.4669	89.7773	1605912729242343	2
750	1	0	0	1	2187.29	1208.78	978.505	0	0	-48.0408	76.0171	172.016	945.612	35028.7	23344.1	-172.016	35.9419	307.739	400.641	0	0	0.657233	228.445	-1223.36	3.98194	250.765	0	61.6718	60.4142	143.538	1605912732964370	0
752	1	0	2	1	2355.48	876.851	1478.63	0	0	-32.6276	90.8591	-690.447	2413.3	35212.6	23329.2	690.447	118.108	302.988	395.166	0	0	0.448362	207.144	-1214.21	3.53396	248.377	0	50.1492	57.7553	97.6624	1605912733004392	0
753	1	0	3	1	2264.63	1237.23	1027.39	0	0	-60.8247	172.984	245.776	1116.96	34941.8	23446.4	-245.776	44.2771	301.621	393.294	0	0	0.343667	251.028	-1233.4	3.74051	271.834	0	50.3015	49.9818	131.705	1605912733024403	0
754	1	0	4	1	2068.59	1070.09	998.494	0	0	-81.3349	56.9367	81.9703	1016.24	34962.3	23064.2	-81.9703	37.8818	305.082	399.21	0	0	0.555154	232.025	-1225.46	4.32218	244.524	0	56.1119	55.4274	134.786	1605912733044414	0
761	1	0	11	1	2581.23	1028.46	1552.77	0	0	-84.6403	7.22928	-640.068	1765.57	35065.3	23313.2	640.068	82.9893	303.686	396.275	0	0	0.440414	222.476	-1222.28	3.08791	260.694	0	59.1537	66.9106	135.201	1605912733184490	0
765	1	0	15	1	2725.85	1236.46	1489.38	0	0	-43.8551	56.7527	168.801	1234.22	35124.2	23363.3	-168.801	46.774	302.452	392.005	0	0	0.636966	206.453	-1210.28	2.84032	280.274	0	47.0773	46.0056	109.524	1605912733264534	0
767	1	0	17	1	1773.7	778.056	995.639	0	0	-236.436	2.78472	-238.481	982.556	35017.8	23317.7	238.481	39.4714	304.332	393.367	0	0	0.521114	246.692	-1230.34	5.46106	252.721	0	48.1707	51.4059	231.791	1605912733304555	0
768	1	0	18	1	2648.09	1099.47	1548.63	0	0	-79.2223	2.16308	20.6051	1216.05	34960.2	23417.9	-20.6051	44.8729	301.021	394.8	0	0	0.248325	245.175	-1230.75	2.96496	251.104	0	45.2001	45.9005	119.771	1605912733324566	0
769	1	0	19	1	2948.47	962.815	1985.65	0	0	-65.3448	100.491	-557.992	1973.83	35145.7	23419.3	557.992	87.1613	301.448	391.696	0	0	0.350023	220.356	-1218.95	2.53209	277.841	0	41.2606	45.1991	125.563	1605912733344577	0
770	1	0	20	1	2321.67	907.354	1414.32	0	0	-26.9436	-25.0055	2.47905	1297.14	35007.6	23445.1	-2.47905	47.3998	297.918	393.072	0	0	0.321041	212.248	-1213.99	3.59146	250.638	0	42.0302	42.9874	115.435	1605912733364588	0
772	1	0	22	1	2800.48	1412.16	1388.33	0	0	-141.422	42.7424	73.0959	1477.41	34922.8	23277.7	-73.0959	55.8129	299.533	389.167	0	0	1.24957	221.044	-1217.09	2.72014	271.381	0	37.7397	37.4113	92.2159	1605912733404610	0
774	1	0	24	1	2532.91	1088.37	1444.54	0	0	-39.5952	26.5894	18.9118	1438.99	35020.3	23293.9	-18.9118	52.7611	302.272	391.009	0	0	0.545744	251.031	-1233.77	3.16171	309.843	0	38.199	38.8716	102.464	1605912733444632	0
776	1	0	26	1	2792.11	1581.62	1210.5	0	0	-180.046	97.0631	-50.9791	1420.47	35061	23422.7	50.9791	54.3387	299.431	386.792	0	0	0.210948	276.476	-1245.9	2.728	289.975	0	35.5866	36.8791	108.552	1605912733484654	0
778	1	0	28	1	2545.3	1139.69	1405.62	0	0	-61.6731	98.6441	-210.887	1258.81	35142	23421.1	210.887	47.6852	300.584	391.156	0	0	0.784582	253.187	-1234.8	3.13505	277.958	0	39.0433	41.9445	180.363	1605912733524675	0
782	1	0	32	1	2288.42	871.443	1416.97	0	0	-12.5873	20.674	106.326	1218.26	35092.9	23399.4	-106.326	45.093	301.112	392.164	0	0	0.421273	208.379	-1212.95	3.67784	268.886	0	47.4645	46.7987	111.013	1605912733604719	0
783	1	0	33	1	2474.01	1236.04	1237.97	0	0	-63.1528	85.0707	206.935	1209.48	35043.8	23634	-206.935	46.7137	301.239	390.205	0	0	0.603588	261.097	-1237.51	3.26957	287.205	0	47.5264	46.7273	115.871	1605912733624730	0
785	1	0	35	1	2569.61	1521.85	1047.76	0	0	-100.663	54.4364	-43.8316	1237.63	34882	23365.7	43.8316	45.924	295.512	386.906	0	0	0.337698	238.515	-1225.45	3.071	274.636	0	42.0179	43.2177	125.977	1605912733664752	0
792	1	0	42	1	2186.76	1067.2	1119.56	0	0	-119.404	-43.5121	132.889	1166.2	35000.4	23364	-132.889	44.3608	296.842	382.205	0	0	0.827415	221.469	-1214.78	3.89884	263.992	0	48.7173	47.5247	112.133	1605912733804828	0
793	1	0	43	1	2355.21	1204.38	1150.83	0	0	-86.2343	36.6654	147.734	1371.47	34967.2	23283.8	-147.734	51.9513	293.594	385.716	0	0	0.298748	223.354	-1216.73	3.48614	236.012	0	41.9606	40.8127	96.1789	1605912733824839	0
795	1	0	45	1	2273.01	1146.68	1126.33	0	0	-77.521	-3.1906	81.7221	1234.52	34958.5	23323.6	-81.7221	45.8843	296.082	381.86	0	0	0.0882943	231.163	-1219.74	3.67501	252.011	0	45.4898	45.2892	109.918	1605912733864861	0
796	1	0	46	1	3067.47	1668.86	1398.6	0	0	-101.268	62.6356	10.4117	1484.05	35081.9	23457.1	-10.4117	55.1676	295.653	385.107	0	0	0.673823	244.378	-1226.08	2.37358	260.222	0	36.3833	36.7542	97.9669	1605912733884871	0
799	1	0	49	1	2622.6	1200.68	1421.91	0	0	-12.582	24.2009	98.334	1528.38	35092.9	23595.2	-98.334	56.4737	293.158	383.676	0	0	0.386077	237.458	-1223.85	2.96895	270.425	0	37.4624	36.9821	88.4356	1605912733944904	0
800	1	0	50	1	2644.82	1351.76	1293.05	0	0	-9.22561	-37.203	-159.429	1229.67	34989.9	23457.3	159.429	45.3417	294.022	386.485	0	0	0.45808	225.114	-1217.57	2.93948	274.42	0	40.5993	43.2933	168.075	1605912733964915	0
813	1	0	63	1	2321.11	1068.17	1252.94	0	0	-81.1225	26.4954	-170.197	1173.25	35061.8	23293.9	170.197	43.8658	294.472	384.65	0	0	0.117976	213.94	-1212.13	3.56312	259.094	0	41.8563	44.6178	176.743	1605912734225057	0
816	1	0	66	1	2204.37	1273.04	931.327	0	0	19.5468	75.5486	74.4504	1000.33	34961.1	23344.6	-74.4504	36.8232	293.683	380.687	0	0	1.07473	216.703	-1211.83	3.83759	241.551	0	55.8999	55.7433	136.446	1605912734285089	0
817	1	0	67	1	2634.93	1322.55	1312.38	0	0	-110.926	-2.34533	-695.566	2114.23	35091.6	23522.1	695.566	105.445	294.01	377.65	0	0	0.213329	249.214	-1229.78	2.93984	297.323	0	58.1085	66.1151	106.762	1605912734305100	0
818	1	0	68	1	2350.86	1121.33	1229.53	0	0	38.7718	98.1814	-178.707	1045.42	35141.2	23421.6	178.707	38.9116	295.549	385.9	0	0	1.22085	190.483	-1201.01	3.50189	222.257	0	46.921	50.4655	204.93	1605912734325111	0
820	1	0	70	1	2377.56	1044.4	1333.16	0	0	-63.319	34.0373	147.358	1143.11	34944.3	23186.7	-147.358	43.1034	293.882	381.196	0	0	0.103919	263.96	-1235.44	3.42831	255.134	0	49.9936	48.8974	115.166	1605912734365133	0
822	1	0	72	1	2304.19	1181.7	1122.49	0	0	-97.7943	15.6957	-12.4988	1007.36	35178.1	23404.4	12.4988	37.278	293.905	385.067	0	0	0.510818	229.894	-1220.32	3.60158	267.87	0	52.5309	53.6936	147.485	1605912734405155	0
826	1	0	76	1	2333	854.909	1478.09	0	0	-12.6927	106.756	112.686	1158.81	34893.7	23114	-112.686	43.2303	290.941	381.399	0	0	0.369155	222.708	-1214.77	3.51812	269.905	0	48.9462	48.2777	113.655	1605912734485198	0
829	1	0	79	1	2922.42	1118.99	1803.42	0	0	-59.5414	47.1355	-681.41	2503.24	35139.9	23472.6	681.41	121.521	289.656	376.083	0	0	0.420264	229.71	-1218.8	2.51979	273.684	0	46.2317	52.8171	92.9548	1605912734545231	0
831	1	0	81	1	2533.05	1345.86	1187.19	0	0	-98.3367	-42.9811	-81.8226	1136.98	35079	23463.1	81.8226	42.1443	292.493	376.35	0	0	0.714673	234.886	-1219.41	3.10854	259.589	0	44.171	46.1755	147.157	1605912734585253	0
838	1	0	88	1	2339.96	1086.82	1253.15	0	0	-66.8853	2.10721	-46.4594	1323.11	35047.5	23418	46.4594	48.6095	293.169	379.506	0	0	0.109859	194.967	-1201.52	3.5048	223.422	0	39.0769	40.7479	119.276	1605912734725329	0
842	1	0	92	1	2600.36	1136.12	1464.24	0	0	-152.796	-69.941	-59.4366	1246.45	34934.1	23191.1	59.4366	46.9766	287.941	374.556	0	0	0.73277	266.283	-1234.12	2.97708	272.066	0	39.9989	41.77	125.676	1605912734805373	0
843	1	0	93	1	2332.16	1028.05	1304.11	0	0	-80.6323	-3.5402	51.4624	1248.04	34862	23124.7	-51.4624	46.2032	284.796	373.858	0	0	0.0413008	244.598	-1221.83	3.48459	257.143	0	43.7604	43.9144	110.143	1605912735085525	0
844	1	0	94	1	2332.16	1028.05	1304.11	0	0	-80.6323	-3.5402	51.4624	1248.04	34862	23124.7	-51.4624	46.2032	284.796	373.858	0	0	0.0413008	244.598	-1221.83	3.48459	257.143	0	43.7604	43.9144	110.143	1605912735085525	0
845	1	0	95	1	2332.16	1028.05	1304.11	0	0	-80.6323	-3.5402	51.4624	1248.04	34862	23124.7	-51.4624	46.2032	284.796	373.858	0	0	0.0413008	244.598	-1221.83	3.48459	257.143	0	43.7604	43.9144	110.143	1605912735085525	0
846	1	0	96	1	2332.16	1028.05	1304.11	0	0	-80.6323	-3.5402	51.4624	1248.04	34862	23124.7	-51.4624	46.2032	284.796	373.858	0	0	0.0413008	244.598	-1221.83	3.48459	257.143	0	43.7604	43.9144	110.143	1605912735085525	0
847	1	0	97	1	2332.16	1028.05	1304.11	0	0	-80.6323	-3.5402	51.4624	1248.04	34862	23124.7	-51.4624	46.2032	284.796	373.858	0	0	0.0413008	244.598	-1221.83	3.48459	257.143	0	43.7604	43.9144	110.143	1605912735085525	0
848	1	0	98	1	2332.16	1028.05	1304.11	0	0	-80.6323	-3.5402	51.4624	1248.04	34862	23124.7	-51.4624	46.2032	284.796	373.858	0	0	0.0413008	244.598	-1221.83	3.48459	257.143	0	43.7604	43.9144	110.143	1605912735085525	0
849	1	0	99	1	2332.16	1028.05	1304.11	0	0	-80.6323	-3.5402	51.4624	1248.04	34862	23124.7	-51.4624	46.2032	284.796	373.858	0	0	0.0413008	244.598	-1221.83	3.48459	257.143	0	43.7604	43.9144	110.143	1605912735085525	0
850	1	0	100	1	2332.16	1028.05	1304.11	0	0	-80.6323	-3.5402	51.4624	1248.04	34862	23124.7	-51.4624	46.2032	284.796	373.858	0	0	0.0413008	244.598	-1221.83	3.48459	257.143	0	43.7604	43.9144	110.143	1605912735085525	0
851	1	0	101	1	2332.16	1028.05	1304.11	0	0	-80.6323	-3.5402	51.4624	1248.04	34862	23124.7	-51.4624	46.2032	284.796	373.858	0	0	0.0413008	244.598	-1221.83	3.48459	257.143	0	43.7604	43.9144	110.143	1605912735085525	0
852	1	0	102	1	2332.16	1028.05	1304.11	0	0	-80.6323	-3.5402	51.4624	1248.04	34862	23124.7	-51.4624	46.2032	284.796	373.858	0	0	0.0413008	244.598	-1221.83	3.48459	257.143	0	43.7604	43.9144	110.143	1605912735085525	0
853	1	0	103	1	2099.97	986.23	1113.73	0	0	-175.35	29.3487	97.9229	1339.72	35056.4	23291.1	-97.9229	51.4048	281.781	369.31	0	0	0.523818	261.777	-1228.9	4.0544	239.092	0	40.7088	39.9104	95.7016	1605912735105536	0
854	1	0	104	1	2495.7	1322.72	1172.99	0	0	-116.212	-29.8743	-15.9822	1102.43	34897.6	23151	15.9822	40.9796	287.256	372.797	0	0	0.812673	223.93	-1212.35	3.15665	241.949	0	47.0188	48.1566	133.694	1605912735125547	0
855	1	0	105	1	2659.64	1132.37	1527.27	0	0	-33.8025	-20.9143	45.7129	1530.68	35114.1	23441	-45.7129	56.1833	281.708	370.015	0	0	0.66382	156.82	-1178.03	2.85862	200.445	0	35.6397	35.9349	91.039	1605912735145558	0
859	1	0	109	1	2762.53	1285.63	1476.9	0	0	-61.3302	13.661	152.269	1496.14	34942.3	23207.1	-152.269	56.4629	284.435	371.323	0	0	0.250044	250.215	-1223.61	2.71377	265.145	0	37.8875	37.16	87.5343	1605912735225602	0
861	1	0	111	1	2310.12	985.69	1324.43	0	0	83.2239	132.139	-194.433	1213.06	34997.1	23387.6	194.433	45.6552	284.951	371.396	0	0	0.629673	214.898	-1206.92	3.52894	261.725	0	39.6771	42.3509	178.748	1605912735265623	0
866	1	0	116	1	2338.17	1180.67	1157.5	0	0	-42.5315	-3.13058	209.013	1330.7	35023.2	23522.9	-209.013	51.1663	284.427	370.33	0	0	0.201313	227.715	-1213.08	3.46222	256.224	0	42.2738	41.6615	103.797	1605912735365678	0
876	1	0	126	1	2442.37	1059.38	1382.99	0	0	-89.0676	58.7532	51.9368	1428.66	34970.1	23560.7	-51.9368	53.1209	281.46	369.45	0	0	1.36298	218.645	-1208.41	3.23608	251.532	0	38.0495	37.8998	95.4834	1605912735565787	0
878	1	0	128	1	2310.31	1307.58	1002.73	0	0	-92.0603	-64.1733	-712.606	1620.25	35172.4	23484.3	712.606	83.0075	282.531	366.998	0	0	0.555454	209.133	-1203.21	3.511	219.707	0	77.4373	91.9146	137.806	1605912735605809	0
886	1	0	136	1	2193.98	968.8	1225.18	0	0	-20.964	27.1889	-99.7929	939.803	35101.3	23392.9	99.7929	34.4184	279.017	366.379	0	0	0.464515	203.038	-1198.29	3.77901	214.609	0	52.437	55.2639	183.38	1605912735765896	0
887	1	0	137	1	2392.18	1160.16	1232.02	0	0	-184.419	-192.966	-17.9634	1046.73	35065.4	23413.7	17.9634	40.927	283.628	369.631	0	0	0.738352	251.593	-1224.09	3.34324	244.301	0	47.1036	49.2263	135.156	1605912735785907	0
891	1	0	141	1	2307.52	1047.85	1259.67	0	0	-70.5928	96.3917	-154.358	1122.5	35051.3	23323.7	154.358	42.0496	282.187	369.626	0	0	0.592771	221.527	-1209.94	3.52237	268.599	0	42.7043	45.6574	173.077	1605912735865950	0
892	1	0	142	1	2540.26	1259.87	1280.39	0	0	-215.985	31.0784	-539.366	1176.61	35196.6	23488.7	539.366	53.4588	280.225	365.515	0	0	1.14007	278.559	-1235.11	3.04412	268.864	0	62.6677	66.0451	189.609	1605912735885961	0
893	1	0	143	1	2461.76	1337.25	1124.51	0	0	15.0327	61.8926	19.8871	1320.67	35065.3	23457.9	-19.8871	48.2691	277.887	367.377	0	0	0.401879	210.908	-1203.22	3.18488	284.378	0	40.5098	40.9714	107.493	1605912735905972	0
897	1	0	147	1	2543.7	1031.61	1512.09	0	0	-73.1607	13.8997	-197.167	1383.12	35153.5	23505.9	197.167	51.9033	282.391	365.167	0	0	0.610428	204.653	-1200.41	3.04283	227.566	0	34.7225	37.2349	156.67	1605912735986016	0
904	1	0	154	1	2481.2	1391.84	1089.36	0	0	43.8261	86.3592	62.5705	1149.86	35036.5	23333.7	-62.5705	42.2652	278.739	365.718	0	0	0.313103	252.986	-1223.57	3.14726	273.398	0	47.2794	47.5276	117.613	1605912736126092	0
907	1	0	157	1	2033.67	891.883	1141.78	0	0	-105.448	102.562	-79.3503	1099.36	34986.4	23417.2	79.3503	41.1406	279.003	364.11	0	0	0.544583	231.141	-1212.12	4.22981	243.233	0	44.5417	46.583	145.8	1605912736186125	0
909	1	0	159	1	2002.21	1160.93	841.28	0	0	-116.639	155.798	39.4738	920.868	34898	23364	-39.4738	34.9057	277.159	363.032	0	0	0.516636	244.64	-1217.48	4.32028	293.093	0	56.5669	56.677	144.647	1605912736226146	0
911	1	0	161	1	2074.93	1018.9	1056.03	0	0	-54.9499	30.8402	-31.9564	1113.9	34935.9	23090.3	31.9564	40.8722	279.782	366.635	0	0	0.275711	199.721	-1197.4	4.1134	214.679	0	45.8923	47.4488	135.31	1605912736266168	0
913	1	0	163	1	2629.89	1414.97	1214.92	0	0	-346.204	-5.46436	-711.281	2021.87	35127.5	23226.2	711.281	114.962	272.264	355.079	0	0	1.14063	268.763	-1228.09	2.85694	276.942	0	67.4883	67.833	96.2232	1605912736306190	0
915	1	0	165	1	2479.94	1027.52	1452.42	0	0	-43.815	56.7638	72.4751	1355.87	34924.8	23263.7	-72.4751	50.1284	275.483	359.783	0	0	0.277359	216.013	-1202.98	3.12912	228.3	0	40.0575	39.915	98.294	1605912736346212	0
917	1	0	167	1	2209.38	1080.85	1128.53	0	0	-20.1429	15.9933	50.519	1313.89	35000.8	23204.8	-50.519	48.184	277.036	357.455	0	0	0.273661	214.255	-1202.25	3.71049	244.729	0	40.9984	41.2526	104.101	1605912736386234	0
918	1	0	168	1	2287.74	772.341	1515.4	0	0	-16.6152	57.6206	62.5656	1428.16	34897.6	23262.8	-62.5656	52.5466	274.339	364.078	0	0	0.467994	203.177	-1197.09	3.53038	235.994	0	38.2318	38.0794	94.5721	1605912736406245	0
919	1	0	169	1	2306.27	865.834	1440.44	0	0	-44.6248	-19.552	-284.839	1111.21	35124.9	23639	284.839	42.5425	277.845	360.282	0	0	0.477836	215.286	-1202.43	3.49028	263.183	0	44.0516	47.0325	231.916	1605912736426255	0
925	1	0	175	1	2454.26	1465.36	988.908	0	0	-109.743	-85.8324	-84.2456	1207.58	34990.7	23406.3	84.2456	45.0435	275.274	359.746	0	0	0.716375	262.301	-1224.54	3.17652	272.285	0	40.4263	42.5465	134.932	1605912736546321	0
926	1	0	176	1	2242.34	1126.87	1115.47	0	0	-42.2159	43.6326	-89.7163	1303.72	34923.2	23376.5	89.7163	47.8864	274.374	356.607	0	0	0.328493	271.359	-1230.27	3.61893	320.714	0	37.5285	39.4756	127.984	1605912736566332	0
927	1	0	177	1	1944.75	927.56	1017.19	0	0	-108.465	-5.12765	-106.637	970.468	34989.5	23524.9	106.637	36.1263	275.73	355.051	0	0	0.318646	245.556	-1215.24	4.48369	275.281	0	49.4089	52.1932	176.267	1605912736586343	0
928	1	0	178	1	2163.98	1057.01	1106.97	0	0	-51.285	25.2868	36.5503	1013.91	34832.6	23195.5	-36.5503	37.2941	277.954	361.96	0	0	0.0199728	226.46	-1208.81	3.84247	242.032	0	52.3957	52.9763	136.073	1605912736606353	0
931	1	0	181	1	2122.91	1115.74	1007.17	0	0	13.7113	98.1639	210.288	910.222	34966.9	23222.3	-210.288	34.9506	274.84	359.019	0	0	0.374311	225.416	-1206.53	3.93534	237.536	0	60.6569	59.6822	148.185	1605912736666386	0
932	1	0	182	1	2685.96	1481.35	1204.6	0	0	-43.2004	39.3583	71.2086	1212.25	35123.5	23480.4	-71.2086	44.758	273.506	360.249	0	0	0.423711	248.465	-1218.41	2.78297	291.48	0	44.7229	44.5492	109.655	1605912736686397	0
933	1	0	183	1	2727.15	972.986	1754.16	0	0	-173.917	69.2261	-741.043	2871.55	35154.6	23251.2	741.043	152.717	274.2	345.58	0	0	0.785163	248.043	-1216.99	2.69956	294.589	0	49.7612	53.0415	73.6311	1605912736706408	0
934	1	0	184	1	2438.99	1316.88	1122.11	0	0	-17.4455	38.7106	20.0586	1221	34998.1	23381.4	-20.0586	44.6745	273.993	358.566	0	0	0.618941	245.059	-1216.24	3.19979	240.717	0	43.2424	43.7621	115.012	1605912736726419	0
935	1	0	185	1	2383.13	1073.07	1310.06	0	0	-70.9844	52.4036	-45.2868	1081.32	34952	23367.7	45.2868	39.854	274.813	359.147	0	0	0.506501	230.617	-1209.88	3.31413	230.324	0	46.3018	47.9072	140.294	1605912736746430	0
936	1	0	186	1	2593.44	1282.79	1310.66	0	0	-33.3387	34.0929	24.8256	1217.64	35014	23286.3	-24.8256	44.6418	273.527	359.122	0	0	0.355559	222.987	-1205.81	2.92567	261.995	0	43.3594	43.9211	114.534	1605912736766441	0
942	1	0	192	1	2172.26	933.439	1238.82	0	0	-111.573	43.8782	-572.829	1879.26	35191.9	23475.9	572.829	84.1978	269.569	350.795	0	0	0.605669	217.444	-1201.38	3.76256	276.231	0	43.1285	46.7417	122.587	1605912736886506	0
944	1	0	194	1	2262.94	1191.95	1071	0	0	-12.6153	-8.69016	22.6166	1162.86	35092.9	23428.8	-22.6166	42.4762	272.53	357.995	0	0	0.636222	253.986	-1218.89	3.56763	270.065	0	45.4906	46.193	120.322	1605912736926528	0
945	1	0	195	1	2279.06	1245.43	1033.63	0	0	-40.5691	46.8416	32.2581	1116.66	35120.9	23472.9	-32.2581	41.0361	272.239	354.584	0	0	0.473572	268.826	-1226.97	3.52128	267.538	0	47.0819	47.5544	123.127	1605912736946539	0
947	1	0	197	1	2428.47	1145.94	1282.53	0	0	-58.5515	46.2008	-79.9344	1139.89	34939.6	23274.2	79.9344	41.9576	272.975	349.597	0	0	0.311611	245.068	-1213.85	3.19846	279.591	0	42.5497	44.6479	142.097	1605912736986561	0
949	1	0	199	1	2670.57	1117.5	1553.07	0	0	-1.76745	85.6443	173.284	1677.28	34982.4	23434.1	-173.284	63.5031	267.097	351.304	0	0	0.444649	239.054	-1210.38	2.7761	292.035	0	33.1489	32.3972	77.1982	1605912737026582	0
958	1	0	208	1	1969.98	875.938	1094.04	0	0	-18.8845	57.244	-134.269	1054.04	34999.5	23362.9	134.269	38.8478	271.206	355.086	0	0	0.382801	226.619	-1205.59	4.37803	247.582	0	45.4218	48.1253	175.346	1605912737206680	0
959	1	0	209	1	2580.56	1324.8	1255.75	0	0	-20.0448	38.9421	112.956	1708.53	35100.4	23381.2	-112.956	63.4286	268.709	354.862	0	0	0.562295	203.921	-1195.35	2.92728	257.429	0	32.4343	31.8446	75.5518	1605912737226691	0
962	1	0	212	1	2274.52	996.976	1277.54	0	0	-241.744	-5.95524	64.3453	1123.81	35122.7	23525.7	-64.3453	44.1591	271.367	355.056	0	0	0.819553	252.893	-1218.11	3.5301	219.803	0	45.6358	45.2762	112.132	1605912737286724	0
963	1	0	213	1	2548.38	1088.64	1459.73	0	0	-139.902	-2.98845	-757.643	2408.53	35120.6	23323.4	757.643	129.897	272.604	347.353	0	0	0.260157	202.966	-1194.89	2.97632	205.951	0	60.3341	67.2873	89.7683	1605912737306735	0
966	1	0	216	1	2735.05	1258.54	1476.5	0	0	-291.428	68.8288	-748.246	2820.01	35172.4	23251.6	748.246	159.858	266.656	341.084	0	0	1.17434	240.397	-1211.33	2.66479	252.154	0	55.28	54.8222	72.1878	1605912737366768	0
974	1	0	224	1	2482.34	1163.7	1318.64	0	0	-133.644	78.9628	-694.557	2085.74	35114.3	23241.5	694.557	104.251	270.086	347.957	0	0	0.217154	220.548	-1202.71	3.08676	259.514	0	56.9117	62.9453	100.842	1605912737526855	0
987	1	0	237	1	2214.66	1174.56	1040.1	0	0	-32.3258	45.0153	95.7608	1304.3	34813.7	23275.4	-95.7608	48.3153	267.115	348.713	0	0	0.345278	254.97	-1216.59	3.6426	280.701	0	41.5621	41.0807	98.7451	1605912737786996	0
988	1	0	238	1	2390.51	1151.99	1238.53	0	0	-30.3937	17.9188	15.2729	1438.71	35011.1	23402.2	-15.2729	52.6546	268.82	352.575	0	0	0.605027	236.157	-1209.71	3.2679	271.008	0	36.3273	37.0016	97.6044	1605912737807007	0
990	1	0	240	1	1941.78	975.063	966.714	0	0	-62.9146	25.3908	-14.9613	1089.19	35043.6	23394.7	14.9613	40.0207	267.703	352.264	0	0	0.445411	213.124	-1198.17	4.45066	234.944	0	46.5319	47.8186	132.018	1605912737847029	0
991	1	0	241	1	2454.08	1387.96	1066.12	0	0	-58.2163	-13.5983	30.485	1132.3	35138.5	23633	-30.485	41.6464	269.289	352.524	0	0	0.199682	180.229	-1182.05	3.14597	230.366	0	46.2332	46.9335	121.102	1605912737867040	0
992	1	0	242	1	2600.41	1152.13	1448.28	0	0	-105.149	-2.07203	35.7115	1604.21	34986.1	23422.2	-35.7115	59.6241	267.706	346.898	0	0	0.933149	250.318	-1216.04	2.87804	272.171	0	32.6914	32.9119	84.4691	1605912737887051	0
993	1	0	243	1	2332.15	1190.23	1141.92	0	0	-40.7204	50.0525	-99.549	1262.41	35121	23469.7	99.549	46.4235	268.711	355.66	0	0	0.528708	191.427	-1188.46	3.39541	243.069	0	38.4665	40.5123	133.924	1605912737907062	0
996	1	0	246	1	2567.41	1158.01	1409.4	0	0	-113.906	12.2989	-71.7875	1287.26	35094.6	23407.8	71.7875	47.8675	268.097	351.42	0	0	0.453124	255.401	-1219.56	2.94108	279.629	0	37.8885	39.5314	121.599	1605912737967094	0
997	1	0	247	1	2622.89	1357.48	1265.41	0	0	-36.9027	37.8672	123.987	1137.21	35017.6	23282.6	-123.987	42.4232	270.627	350.644	0	0	0.556889	242.853	-1213.26	2.85614	253.559	0	48.1667	47.3376	111.653	1605912737987105	0
1019	1	0	19	1	1312.39	588.662	723.733	0	0	-3.98536	41.9834	-68.349	560.733	34885	23378.1	68.349	23.4152	98.9988	123.709	0	0	0.15985	165.519	-1029.22	14.7756	176.665	0	52.6479	53.296	130.738	1605912740568511	1
1032	1	0	32	1	885.596	267.582	618.014	0	0	-1.46292	-30.7927	1.29508	467.625	34782.8	23351.2	-1.29508	19.7235	95.8461	122.602	0	0	0.664531	166.439	-1025.02	27.6537	199.541	0	66.1664	64.4292	144.172	1605912740828653	1
1035	1	0	35	1	1160.18	329.584	830.592	0	0	13.9787	-12.5898	-650.116	760.513	34867	23432.7	650.116	39.9441	97.8024	120.715	0	0	0.369149	146.619	-1017.1	17.7911	164.249	0	70.4603	75.6203	139.949	1605912740888685	1
1039	1	0	39	1	1401.65	645.469	756.178	0	0	-29.1786	101.246	-140.725	701.562	34810.5	23418.5	140.725	29.5604	97.6169	121.437	0	0	0.450363	173.007	-1032.21	13.1999	228.856	0	38.9015	41.2657	119.674	1605912740968729	1
1042	1	0	42	1	1310.66	614.828	695.834	0	0	215.946	-37.7529	-677.042	777.618	34864.4	23457.9	677.042	42.5825	95.8809	119.964	0	0	0.358932	162.827	-1023.95	14.5401	203.242	0	76.5553	80.1032	138.554	1605912741028762	1
1050	1	0	50	1	1049.55	429.796	619.757	0	0	35.9784	-38.0123	-0.43845	441.846	34944.7	23358.5	0.43845	18.5273	96.4203	123.7	0	0	0.117842	140.856	-1013.66	20.993	159.003	0	70.0295	68.6696	153.782	1605912741188849	1
1051	1	0	51	1	1509.54	578.925	930.612	0	0	76.4531	-35.5337	52.8924	852.319	35003.9	23356	-52.8924	36.1755	93.9195	119.436	0	0	0.188433	160.312	-1020.38	11.5899	163.036	0	37.4153	35.7085	78.9525	1605912741208860	1
1053	1	0	53	1	1352.5	476.138	876.366	0	0	40.0702	33.853	63.73	664.698	34940.6	23286.6	-63.73	28.4093	96.1947	122.078	0	0	0.562817	165.165	-1026.1	13.9215	204.147	0	47.9147	45.666	100.541	1605912741248882	1
1056	1	0	56	1	999.426	414.532	584.894	0	0	3.0425	88.5414	-50.5833	421.138	34878	23630.5	50.5833	17.6994	96.2244	123.553	0	0	0.095168	160.901	-1023.23	22.7214	182.953	0	70.287	70.8278	166.117	1605912741308914	1
1060	1	0	60	1	1069.46	237.62	831.837	0	0	-10.2964	-72.9649	-552.115	755.632	34991	23592.7	552.115	36.7985	95.7559	119.533	0	0	0.326909	177.751	-1029.72	20.0992	182.746	0	52.3787	54.9694	146.819	1605912741388958	1
1065	1	0	65	1	961.169	391.884	569.285	0	0	2.31539	83.9031	-109.212	446.401	34779	23236.5	109.212	18.6408	96.7485	120.397	0	0	0.297463	170.259	-1026.93	24.07	183.35	0	62.4117	64.9184	174.533	1605912741489012	1
1067	1	0	67	1	1184.31	554.034	630.28	0	0	-98.0413	47.5076	-91.7329	550.098	34879.4	23272.9	91.7329	23.5485	97.8532	119.455	0	0	0.46082	185.275	-1036.16	17.161	209.441	0	50.7243	51.8242	134.586	1605912741529034	1
1071	1	0	71	1	1287.63	439.631	847.997	0	0	68.5604	27.9203	-157.676	717.101	35011.8	23392.2	157.676	29.4474	96.1838	119.991	0	0	0.253091	170.58	-1028.1	14.9671	202.804	0	38.3678	40.762	124.045	1605912741609078	1
1086	1	0	86	1	1518.27	571.679	946.595	0	0	24.8218	10.5612	29.9261	660.951	34856.2	23309.9	-29.9261	27.9847	94.3778	119.854	0	0	0.0719711	219.852	-1050.82	11.5133	231.361	0	47.3902	45.8854	101.212	1605912741909241	1
1087	1	0	87	1	1424.29	602.188	822.105	0	0	46.8096	-19.3592	-53.1832	642.406	34933.9	23439.5	53.1832	26.6026	96.0578	122.083	0	0	0.252093	177.677	-1032.65	12.8353	222.084	0	46.4719	47.2323	111.855	1605912741929252	1
1095	1	0	95	1	951.227	424.199	527.027	0	0	170.181	-77.5238	-591.781	449.76	34910.1	23497.6	591.781	22.6311	97.2266	119.582	0	0	0.189284	173.792	-1028.53	24.4719	168.72	0	97.468	103.946	248.787	1605912742089339	1
1098	1	0	98	1	1260.02	587.294	672.73	0	0	29.1757	25.7875	-42.0628	689.567	34951.5	23494	42.0628	28.7188	95.0694	120.25	0	0	0.287497	169.742	-1026.99	15.4463	180.23	0	43.4564	43.6532	102.098	1605912742149372	1
1099	1	0	99	1	1236.57	538.788	697.78	0	0	12.639	-11.3774	8.48373	597.739	34768.7	23232.2	-8.48373	25.1964	95.8003	120.568	0	0	0.421884	161.701	-1022.89	15.9619	196.166	0	51.9611	50.7581	113.168	1605912742169383	1
1105	1	0	105	1	1242.56	404.582	837.982	0	0	12.8144	-42.2225	-121.445	641.362	34868.2	23462.3	121.445	26.4824	95.7145	118.511	0	0	0.228149	165.59	-1023.07	15.7557	164.458	0	43.5805	45.4878	126.685	1605912742289448	1
1110	1	0	110	1	1336.63	668.586	668.048	0	0	11.4861	19.3828	-82.3598	712.152	34969.2	23400.7	82.3598	29.5545	93.1602	117.935	0	0	0.427787	149.441	-1013.77	13.9162	168.729	0	40.4496	41.442	103.72	1605912742389503	1
1112	1	0	112	1	1234.8	500.379	734.424	0	0	52.1117	7.34254	-12.5637	638.226	34828.9	23412.8	12.5637	26.6459	94.7003	119.536	0	0	0.53389	121.224	-1002.14	15.9036	151.793	0	47.7862	47.5582	107.253	1605912742429525	1
1120	1	0	120	1	1119.63	462.947	656.678	0	0	61.5225	54.7574	-121.174	595.438	34819.5	23265.7	121.174	24.5486	95.6363	121.29	0	0	0.337827	187.2	-1035.21	18.7391	207.482	0	47.0529	49.224	136.441	1605912742589612	1
1139	1	0	139	1	1058.04	401.364	656.676	0	0	94.7256	61.6137	-89.5547	463.794	34985.6	23458.1	89.5547	19.1416	95.7474	120.654	0	0	0.357594	188.192	-1037.08	20.512	191.653	0	61.9348	63.4226	162.542	1605912742969819	1
1143	1	0	143	1	1068.53	445.319	623.207	0	0	211.406	172.213	-231.805	552.058	34868.9	23546.9	231.805	23.7153	95.6892	121.022	0	0	0.806615	162.582	-1021.78	20.2012	210.411	0	46.7608	49.9163	181.777	1605912743049862	1
1149	1	0	149	1	1263.8	464.275	799.525	0	0	8.51726	81.0611	-54.9569	727.196	34872.5	23538.4	54.9569	30.4822	95.7457	120.149	0	0	0.405472	181.185	-1032.72	15.4013	206.04	0	40.715	41.1139	97.9674	1605912743169928	1
1150	1	0	150	1	1452.52	597.252	855.269	0	0	-3.94395	-142.261	-624.973	724.6	34984.6	23562.4	624.972	38.3261	96.6608	118.423	0	0	0.162621	163.611	-1024.16	12.3671	191.724	0	66.19	71.745	140.43	1605912743189939	1
1152	1	0	152	1	1471.27	621.558	849.714	0	0	-0.221912	-10.6638	-41.4238	759.172	34881.2	23530.4	41.4238	31.7254	95.7524	120.965	0	0	0.38092	162.807	-1024.89	12.1632	235.402	0	39.7808	39.9473	92.9987	1605912743229960	1
1155	1	0	155	1	1231.16	459.096	772.062	0	0	82.0522	-33.507	-497.794	733.551	34898.6	23553.3	497.794	33.8542	95.8989	118.685	0	0	0.445281	163.617	-1023.69	16.004	198.637	0	47.5254	49.3031	165.364	1605912743289993	1
1156	1	0	156	1	1189.78	427.875	761.907	0	0	-7.25709	-29.6292	56.5306	692.09	34888.3	23350.1	-56.5306	29.6803	94.8356	120.28	0	0	0.122066	148.284	-1016.37	16.9108	182.351	0	45.8161	43.484	95.8164	1605912743310004	1
1179	1	0	179	1	1288.97	375.677	913.293	0	0	37.8289	-13.6048	43.3994	575.71	34843.2	23334	-43.3994	24.4267	94.0897	120.808	0	0	0.720831	184.945	-1032.9	14.8768	208.135	0	54.5403	52.5808	115.294	1605912743770255	1
1187	1	0	187	1	1322.64	528.566	794.075	0	0	-7.17113	-12.7024	-531.005	635.741	34987.8	23532.5	531.005	30.2826	95.3677	117.458	0	0	0.313724	170.893	-1025.38	14.2255	193.816	0	58.481	61.0905	176.187	1605912743930342	1
1188	1	0	188	1	1220.84	545.44	675.397	0	0	142.93	-39.3306	-86.0258	553.31	35037.1	23359.8	86.0257	22.7335	92.7492	117.58	0	0	0.144319	188.19	-1030.72	16.017	199.295	0	51.5963	53.1876	135.071	1605912743950353	1
1228	1	0	228	1	1149.32	417.873	731.448	0	0	343.382	-159.056	-93.0523	573.022	35035.9	23479.5	93.0523	25.1154	92.1691	116.012	0	0	0.486426	162.68	-1017.12	17.5299	166.358	0	47.3135	48.5672	126.449	1605912744750789	1
1230	1	0	230	1	1479.26	620.237	859.025	0	0	91.2564	88.6894	-148.957	636.304	34789.7	23431.1	148.957	26.2982	93.4249	118.415	0	0	0.360495	200.449	-1039.28	11.9123	222.278	0	42.9457	45.3753	134.217	1605912744790810	1
1231	1	0	231	1	1413.49	602.142	811.346	0	0	20.12	30.7617	-490.701	604.582	34960.5	23389.3	490.701	27.9349	94.5019	118.004	0	0	0.661716	174.073	-1025.19	12.8082	185.51	0	55.8608	57.8726	191.463	1605912744810821	1
1238	1	0	238	1	1400.65	637.686	762.967	0	0	43.7723	14.3579	-52.7102	782.388	34936.9	23306.1	52.7102	32.4451	92.2103	118.41	0	0	0.496496	179.5	-1028.71	12.9153	198.223	0	37.823	38.4043	90.585	1605912744950898	1
1253	1	0	3	1	779.905	390.728	389.177	0	0	-88.3508	-164.046	-152.808	416.707	34969.4	22986.2	152.808	19.2764	24.0647	24.3276	0	0	0.177295	317.472	-885.417	17.0334	297.594	0	37.5569	36.253	76.5711	1605912748632903	2
1257	1	0	7	1	891.752	446.88	444.872	0	0	108.847	74.1416	-256.174	434.678	34871.8	23047	256.174	18.5243	23.517	23.2175	0	0	0.115075	269.468	-865.426	14.0762	310.485	0	33.2099	34.9772	82.7075	1605912748712946	2
1259	1	0	9	1	999.911	551.79	448.121	0	0	239.202	26.0055	-169.713	491.839	35040.4	23194.8	169.713	21.586	22.6925	22.6966	0	0	0.369604	297.077	-873.47	12.0211	338.015	0	31.8223	31.3771	66.8051	1605912748752968	2
1264	1	0	14	1	798.964	373.247	425.717	0	0	18.8652	-3.19317	-291.151	460.203	34862.1	23124.3	291.151	19.5771	22.7691	24.4504	0	0	0.228976	377.01	-909.511	16.3435	373.959	0	30.927	33.2613	82.7852	1605912748853022	2
1265	1	0	15	1	661.768	249.223	412.545	0	0	105.121	21.9536	-283.085	383.664	35074.9	23198.8	283.085	16.1548	23.6423	23.0995	0	0	0.31061	304.894	-872.396	21.0584	330.182	0	36.5574	39.0565	98.3339	1605912748873033	2
1270	1	0	20	1	775.993	385.783	390.21	0	0	11.4249	46.8094	-142.891	454.614	35068.9	23174	142.891	20.3111	22.4786	23.1685	0	0	0.281489	297.388	-872.934	16.8032	319.525	0	35.0041	33.5269	70.5682	1605912748973088	2
1276	1	0	26	1	905.792	422.812	482.981	0	0	-26.9529	53.7595	-294.668	393.103	35007.6	23266.7	294.668	17.041	22.5499	21.5499	0	0	0.315773	363.166	-890.945	13.5452	347.818	0	33.506	36.0519	93.9656	1605912749093153	2
1282	1	0	32	1	718.555	357.592	360.964	0	0	74.8426	50.3293	-109.897	337.255	35005.5	23170.5	109.897	15.1581	22.6498	23.4817	0	0	0.198998	293.327	-864.941	18.714	372.848	0	47.2755	44.5551	93.5146	1605912749213219	2
1284	1	0	34	1	883.759	441.604	442.155	0	0	49.785	1.99787	-104.082	412.958	34930.9	23218.8	104.082	18.619	22.1038	22.5601	0	0	0.220083	338.814	-884.936	14.0428	353.363	0	38.5486	36.637	77.034	1605912749253240	2
1294	1	0	44	1	633.621	351.68	281.941	0	0	35.7085	62.9118	-117.507	283.378	35144.3	23157.9	117.507	12.7671	22.2523	22.5181	0	0	0.154668	372.183	-893.09	21.9974	340.36	0	54.4738	51.7271	108.376	1605912749453349	2
1300	1	0	50	1	808.468	389.461	419.006	0	0	-44.7797	117.365	-249.895	449.192	34925.8	23203.1	249.895	19.9541	21.966	21.425	0	0	0.375794	410.585	-910.665	15.6446	377.053	0	30.3613	32.0066	74.5343	1605912749573415	2
1304	1	0	54	1	638.764	324.555	314.209	0	0	-92.3795	48.8784	-251.498	295.242	34973.4	23171.9	251.498	13.2077	21.5606	22.4814	0	0	0.314002	305.729	-869.02	21.6155	331.134	0	45.5156	47.2075	109.645	1605912749653458	2
1315	1	0	65	1	819.234	448.904	370.33	0	0	123.389	-3.95535	-127.807	375.549	35056.6	23125.1	127.807	16.6299	21.0393	22.8794	0	0	0.2559	349.587	-884.375	15.4293	336.636	0	41.9429	40.2511	83.0753	1605912749873578	2
1316	1	0	66	1	755.848	350.909	404.94	0	0	-21.9383	-5.58639	-151.705	334.911	35102.3	23126.7	151.705	14.9794	20.8943	21.5796	0	0	0.231587	378.704	-890.659	16.9868	350.745	0	44.6824	43.5504	90.5039	1605912749893589	2
1336	1	0	86	1	754.993	460.14	294.853	0	0	-39.2332	0.719966	-137.497	368.127	35019.9	23120.4	137.497	16.6501	20.5384	21.5682	0	0	0.101547	362.408	-890.248	16.9626	377.863	0	40.9494	39.5491	82.1574	1605912750393862	2
1337	1	0	87	1	756.694	376.43	380.264	0	0	97.358	-32.8336	-181.124	340.005	35082.6	23154	181.124	14.7049	21.1534	22.2614	0	0	0.153161	320.543	-872.806	17.0851	375.451	0	44.3421	43.8602	92.515	1605912750413872	2
1338	1	0	88	1	727.338	348.07	379.268	0	0	74.3823	-17.9921	-266.779	372.448	34906.3	23238.8	266.779	15.7345	20.5981	20.4893	0	0	0.146193	349.069	-879.29	17.6843	338.67	0	36.2717	38.6229	92.4583	1605912750433883	2
1342	1	0	92	1	832.776	490.691	342.085	0	0	100.688	-13.0251	-123.019	490.39	34880	23034.5	123.019	21.7823	21.396	20.7342	0	0	0.260176	367.499	-883.425	14.9069	399.145	0	32.1263	30.7725	65.075	1605912750513927	2
1343	1	0	93	1	965.073	406.441	558.632	0	0	41.2321	56.8414	-349.879	521.363	34839.8	23163.9	349.879	22.1206	20.5877	20.4942	0	0	0.369542	374.092	-885.518	12.2329	409.357	0	24.8207	27.2599	80.1909	1605912750533938	2
1344	1	0	94	1	727.826	358.713	369.113	0	0	13.864	22.6669	-192.234	329.912	34966.8	23198.1	192.234	14.4254	21.5963	22.508	0	0	0.251507	306.951	-869.352	18.0995	347.757	0	44.8438	44.8493	95.3095	1605912750553949	2
1346	1	0	96	1	868.779	411.795	456.984	0	0	291.716	64.236	-306.546	409.826	34788.6	23056.9	306.546	17.7031	22.1758	20.7132	0	0	0.429126	321.135	-874.475	14.1803	326.15	0	31.9422	34.2568	94.0464	1605912750593971	2
1347	1	0	97	1	782.572	365.327	417.245	0	0	22.2193	60.4799	-126.745	412.082	34858.8	23060.6	126.745	18.5255	21.0221	21.7539	0	0	0.278985	350.942	-886.624	16.2579	354.553	0	37.6065	35.81	75.4244	1605912750613981	2
1351	1	0	101	1	659.585	327.006	332.579	0	0	-111.369	-13.838	-153.66	355.931	34992.4	23135	153.66	16.4389	21.341	21.6539	0	0	0.220192	353.321	-883.657	20.5015	369.346	0	41.702	40.1765	83.9775	1605912750694025	2
1365	1	0	115	1	849.186	348.283	500.903	0	0	50.1311	-9.61453	-291.934	513.137	35030.2	23130.7	291.934	21.6718	19.9518	20.3844	0	0	0.242707	321.508	-860.88	14.3429	360.178	0	26.2307	28.4583	71.2567	1605912750974178	2
1371	1	0	121	1	777.071	318.699	458.372	0	0	-23.6866	-2.35181	-182.56	368.873	35004.3	23023.8	182.56	16.3147	20.2131	20.3685	0	0	0.294353	364.421	-878.715	16.1357	357.474	0	38.955	38.9683	82.8032	1605912751094243	2
1380	1	0	130	1	842.98	400.587	442.393	0	0	-50.1521	37.1626	-356.276	401.81	34831.5	23084	356.276	17.4511	19.6883	19.7113	0	0	0.13899	412.507	-894.386	14.3801	400.219	0	30.177	33.3392	99.7577	1605912751274341	2
1388	1	0	138	1	954.633	483.268	471.365	0	0	58.7906	91.1011	-108.786	516.609	34921.9	23129.7	108.786	23.3695	20.0939	20.1133	0	0	0.542285	330.526	-870.392	12.3308	366.184	0	29.8936	28.5612	60.4912	1605912751434428	2
1389	1	0	139	1	785.018	323.175	461.844	0	0	-27.485	58.4256	-83.0126	416.203	34908.5	23162.4	83.0126	19.3096	18.9828	19.7344	0	0	0.200395	375.628	-874.62	15.6907	350.72	0	36.0293	33.4282	72.59	1605912751454439	2
1407	1	0	157	1	759.921	436.152	323.769	0	0	-59.786	109.577	-188.101	355.297	34940.8	23310.5	188.101	16.0727	19.1724	19.4513	0	0	0.282502	355.491	-883.347	16.3601	363.27	0	38.6557	38.7157	82.6926	1605912751814635	2
1416	1	0	166	1	847.919	523.238	324.681	0	0	68.313	42.2312	12.3533	401.467	35012	23078.9	-12.3533	19.4055	19.8545	20.3516	0	0	0.0918332	295.41	-854.362	14.3568	331.51	0	36.0747	33.9681	88.5614	1605912751994733	2
1430	1	0	180	1	679.749	361.985	317.764	0	0	18.7746	19.8699	-61.8067	307.62	35061.5	23200.9	61.8067	14.2644	18.9605	19.5729	0	0	0.1545	335.298	-855.038	18.9437	332.262	0	47.8269	44.3269	98.0283	1605912752274886	2
1434	1	0	184	1	649.495	322.157	327.338	0	0	-61.5776	-49.6667	-226.023	338.558	34942.6	23170.8	226.023	14.9474	18.6504	18.6998	0	0	0.222052	329.313	-859.117	19.9227	324.89	0	38.7279	39.8946	89.3568	1605912752354929	2
1436	1	0	186	1	567.023	293.889	273.134	0	0	-54.2483	11.8895	-235.423	371.283	35034.9	23208.9	235.423	16.3449	19.1254	18.509	0	0	0.121485	299.69	-839.463	24.0061	304.583	0	35.1274	36.7228	83.5588	1605912752394951	2
1443	1	0	193	1	687.851	276.128	411.722	0	0	-2.41469	54.3667	-221.523	354.884	34883.4	23166.4	221.523	15.491	18.3929	19.3229	0	0	0.00486625	377.884	-873.461	18.5146	352.08	0	38.2055	38.8226	85.6288	1605912752535028	2
1461	1	0	211	1	655.053	288.246	366.808	0	0	5.11007	19.1519	-188.509	325.953	34875.9	23002.3	188.509	14.2959	18.9097	19.1193	0	0	0.145871	388.997	-874.394	19.817	389.91	0	42.6969	42.6577	91.5419	1605912752895224	2
1470	1	0	220	1	574.075	293.661	280.414	0	0	167.003	78.2721	-255.512	277.445	34913.3	23142.5	255.512	11.8306	19.466	19.2124	0	0	0.217415	341.003	-862.341	23.8449	329.841	0	46.5215	49.3397	116.609	1605912753075322	2
1490	1	0	240	1	814.552	342.881	471.671	0	0	51.5	74.467	-188.203	393.037	34929.2	23146.3	188.203	17.1824	19.1074	18.677	0	0	0.307199	310.687	-852.506	14.8489	334.937	0	35.5125	35.828	76.871	1605912753475540	2
1503	2	0	3	1	2460.43	1167.98	1292.45	0	0	-187.331	206.504	-621.155	1824.9	35068.3	23412.9	621.155	89.5996	281.216	362.047	0	0	0.711273	229.387	-1211.45	3.18538	278.573	0	51.647	57.2089	110.552	1605912756997458	0
1504	2	0	4	1	2155.48	953.026	1202.45	0	0	38.9752	35.2752	131.354	951.717	35141	23484.5	-131.354	35.3716	280.274	367.43	0	0	0.312014	186.733	-1190.92	3.88784	195.839	0	58.9074	57.8775	135.97	1605912757017468	0
1506	2	0	6	1	2201.46	1078.45	1123.01	0	0	-66.6862	23.4346	166.74	1062.36	34848	23396.7	-166.74	40.3309	280.112	366.346	0	0	0.554967	242.878	-1216.86	3.76339	291.654	0	52.6986	51.5139	122.136	1605912757057490	0
1509	2	0	9	1	2249.41	903.325	1346.08	0	0	-16.4459	-28.1796	-272.233	1004.23	34997.1	23547.9	272.233	38.1557	281.533	370.883	0	0	0.335028	255.026	-1225.29	3.6598	285.763	0	49.2918	52.4752	255.386	1605912757117523	0
1511	2	0	11	1	2844.56	1282.91	1561.65	0	0	-29.9494	-3.32757	-682.35	1916.95	35110.3	23523.1	682.35	93.1068	276.698	357.938	0	0	0.552099	224.578	-1208.2	2.56586	235.182	0	58.7136	69.128	121.958	1605912757157545	0
1512	2	0	12	1	3028.48	1378.07	1650.41	0	0	-61.0557	75.0038	183.926	1681.95	35041.7	23544.4	-183.926	64.3273	276.903	359.307	0	0	0.560899	225.953	-1208.35	2.34951	270.235	0	33.2306	32.5229	78.6109	1605912757177556	0
1514	2	0	14	1	2402.82	1041.98	1360.84	0	0	-58.1775	50.73	42.0363	1265.88	35138.5	23469	-42.0363	46.7047	277.679	364.406	0	0	0.918554	191.122	-1192.41	3.29355	232.32	0	42.3203	42.5414	108.591	1605912757217577	0
1515	2	0	15	1	2629.54	1290.79	1338.75	0	0	-46.9207	66.8571	-187.836	1113.76	35027.6	23353.2	187.836	41.6697	281.602	367.011	0	0	1.07957	214.999	-1205.38	2.90066	240.7	0	42.9203	45.9577	190.161	1605912757237588	0
1517	2	0	17	1	2526.75	937.158	1589.59	0	0	-141.557	15.9806	-43.6362	1549.57	35022.6	23503.8	43.6362	58.0491	275.309	363.441	0	0	1.08999	220.001	-1206.99	3.05146	259.741	0	32.3505	33.506	96.91	1605912757277610	0
1518	2	0	18	1	2418.43	1135.39	1283.04	0	0	-163.411	-50.7066	-744.617	2524.4	35044.4	23470.8	744.617	136.445	275.929	351.542	0	0	0.459052	201.206	-1195.96	3.23014	242.161	0	56.2617	62.9784	84.1157	1605912757297621	0
1519	2	0	19	1	2325.27	1267.55	1057.72	0	0	-56.4893	82.1949	-633.223	1381.29	35136.8	23437.6	633.223	64.3031	283.188	364.537	0	0	0.772606	202.105	-1198.72	3.47379	212.01	0	70.2284	79.2043	165.328	1605912757317632	0
1521	2	0	21	1	2048.91	1082.74	966.177	0	0	-84.671	61.2888	-251.506	912.615	34965.7	23558.1	251.506	34.9386	278.479	360.667	0	0	0.460211	250.934	-1220.08	4.17005	274.372	0	52.2904	55.4843	258.454	1605912757357654	0
1523	2	0	23	1	2489.76	1200.88	1288.88	0	0	-138.962	64.0102	-66.693	1502.61	35020	23455.8	66.693	56.4593	278.885	359.628	0	0	0.886842	226.884	-1207.64	3.11961	282.134	0	32.6488	33.9976	104.143	1605912757397676	0
1527	2	0	27	1	2312.3	1100.2	1212.1	0	0	-235.981	447.334	-629.543	1246.51	35117	23371.4	629.543	73.5835	276.093	358.046	0	0	1.14741	247.384	-1219.45	3.46634	269.567	0	70.8486	87.7311	150.832	1605912757477719	0
1528	2	0	28	1	2192.39	1031.08	1161.31	0	0	-45.8414	74.9546	225.515	1165.79	34926.8	23444.8	-225.515	45.2193	276.994	362.426	0	0	0.389695	241.831	-1216.38	3.76614	263.465	0	47.2487	46.6293	119.169	1605912757497730	0
1533	2	0	33	1	2323.8	826.91	1496.89	0	0	-139.735	-52.3532	-85.3696	1133.18	35020.7	23372.8	85.3696	42.5346	275.255	360.268	0	0	0.52248	233.639	-1211.15	3.44359	263.846	0	42.6539	44.782	142.893	1605912757597784	0
1534	2	0	34	1	2418.94	1201.13	1217.81	0	0	-48.5395	39.7672	106.783	1343.38	35029.2	23679.3	-106.783	49.9842	271.266	359.112	0	0	0.264498	227.988	-1208.84	3.23234	248.793	0	40.958	40.3593	95.9661	1605912757617795	0
1535	2	0	35	1	2188.75	1008.96	1179.8	0	0	-125.882	92.2071	-646.719	1665.03	35206.2	23527.2	646.719	79.5692	274.661	354.53	0	0	0.155705	206.184	-1197.53	3.74722	223.363	0	60.8922	67.4061	127.674	1605912757637806	0
1536	2	0	36	1	2390.62	1145.69	1244.93	0	0	-4.98842	20.9332	38.2841	1048.51	35085.3	23498.8	-38.2841	38.3461	275.097	359.279	0	0	0.745297	229.533	-1210.31	3.29995	240.528	0	51.0189	51.3663	131.381	1605912757657817	0
1540	2	0	40	1	2011.07	895.992	1115.08	0	0	-23.6824	48.1935	192.832	1313.53	35004.3	23471.6	-192.832	50.0797	273.882	357.698	0	0	0.375263	202.972	-1197.06	4.26203	241.767	0	42.3916	41.3774	101.155	1605912757737861	0
1542	2	0	42	1	2335.71	1098.31	1237.4	0	0	-40.1973	-11.4352	186.387	1072.76	34921.2	23531.2	-186.387	40.8674	273.253	361.476	0	0	0.332788	254.187	-1221.8	3.41445	254.417	0	51.7186	50.7454	122.523	1605912757777883	0
1544	2	0	44	1	2532.35	1333.15	1199.2	0	0	-29.4595	108.874	-18.6182	1232.73	35010.1	23610.2	18.6182	45.4271	272.148	355.53	0	0	0.962887	229.202	-1208.66	3.01841	250.286	0	41.1666	42.4962	117.905	1605912757817904	0
1546	2	0	46	1	2393.94	1157.68	1236.26	0	0	-62.4614	34.5218	24.4323	1627.25	35043.1	23584.9	-24.4323	59.9307	273.072	357.137	0	0	0.70742	215.673	-1201.69	3.28288	297.125	0	32.4663	32.8587	85.9043	1605912757857926	0
1548	2	0	48	1	2230.34	1099.92	1130.43	0	0	-4.8438	-94.1892	-619.884	1560.78	35284.5	23514.3	619.884	72.7744	270.84	351.408	0	0	0.435515	192.368	-1189.16	3.62348	224.846	0	58.7515	68.8075	151.676	1605912757897948	0
1550	2	0	50	1	2286.37	1015.86	1270.52	0	0	-184.182	147.351	-630.405	1427.32	35065.2	23472.1	630.405	69.233	268.495	351.861	0	0	0.728537	230.59	-1206.25	3.4866	269.446	0	67.4064	73.108	141.314	1605912757937970	0
1551	2	0	51	1	2588.4	1199.23	1389.17	0	0	-32.673	62.0807	102.518	1135.52	35013.3	23457.7	-102.518	42.1713	269.673	353.642	0	0	0.492963	204.38	-1195.06	2.91454	237.712	0	47.9878	47.3465	112.857	1605912757957981	0
1553	2	0	53	1	1952.47	945.324	1007.14	0	0	-47.6923	1.59155	14.5186	1150.91	35028.4	23617.8	-14.5186	42.2073	272.627	353.661	0	0	0.132428	188.765	-1187.28	4.43917	223.43	0	45.1568	46.1977	122.055	1605912757998002	0
1555	2	0	55	1	2051.14	746.852	1304.29	0	0	-31.3509	50.1442	-657.744	1630.9	35211.3	23469.6	657.744	77.1936	271.728	354.476	0	0	0.400679	218.299	-1201.62	4.11909	231.829	0	63.5316	72.423	140.885	1605912758038024	0
1556	2	0	56	1	2025.51	1172.8	852.712	0	0	-98.1714	37.1185	73.9111	990.179	34879.5	23283.3	-73.9111	36.9562	271.048	357.542	0	0	0.552519	208.472	-1197.3	4.20448	282.785	0	54.338	53.6723	131.486	1605912758058035	0
1557	2	0	57	1	2293.22	1409.33	883.895	0	0	-89.0485	48.1449	239.749	1359.06	35069.7	23571.3	-239.749	53.3662	269.189	353.887	0	0	0.804065	196.212	-1190.55	3.47813	226.617	0	39.9551	39.2325	103.152	1605912758078046	0
1558	2	0	58	1	1815.59	785.796	1029.79	0	0	-160.208	84.3381	-719.008	1779.45	35041.2	23435.4	719.008	91.98	269.834	347.467	0	0	0.826061	256.742	-1218.7	4.92359	261.475	0	73.1889	79.7293	117.094	1605912758098057	0
1561	2	0	61	1	2273.95	1192.47	1081.48	0	0	-318.013	-72.5056	-586.029	1052.67	35199	23392.9	586.029	53.2044	272.247	351.049	0	0	0.173489	226.73	-1204.84	3.52453	251.108	0	78.0531	80.5384	187.094	1605912758158090	0
1563	2	0	63	1	1853	800.734	1052.27	0	0	-44.3966	46.6468	-161.821	1107.94	34925.4	23373.5	161.821	41.131	271.3	353.004	0	0	0.407246	208.186	-1195.88	4.7991	247.793	0	42.5826	45.4651	177.666	1605912758198111	0
1565	2	0	65	1	2493.34	1282.88	1210.46	0	0	-41.256	91.7645	13.0251	1591.48	34922.3	23428	-13.0251	58.6608	269.2	350.88	0	0	0.931038	267.46	-1224.69	3.07052	301.102	0	32.554	33.2743	88.0129	1605912758238133	0
1568	2	0	68	1	2317.2	1413.45	903.748	0	0	1.53966	6.86208	193.754	1097.87	34979.1	23413.2	-193.754	41.7579	269.448	350.821	0	0	0.158457	252.749	-1216.78	3.41886	286.473	0	50.3322	49.2818	119.877	1605912758298166	0
1574	2	0	74	1	1989.53	1061.34	928.19	0	0	-196.699	-125.047	-603.773	1596.39	35077.7	23545.1	603.773	77.7503	267.679	345.145	0	0	0.341345	218.027	-1199.55	4.26751	246.327	0	53.8222	59.0598	126.96	1605912758418231	0
1575	2	0	75	1	2243.03	1298.19	944.843	0	0	88.1494	-133.393	-537.612	1157.09	35191.5	23453.8	537.612	51.2761	268.005	350.239	0	0	0.527209	251.688	-1217.16	3.58116	272.431	0	62.6012	68.8768	218.273	1605912758438242	0
1577	2	0	77	1	2168.5	1188.46	980.041	0	0	-64.1868	26.3531	73.8145	1355.53	34945.2	23294.1	-73.8145	50.2121	264.508	346.702	0	0	0.5773	248.632	-1212.89	3.74413	264.591	0	39.3792	39.2241	96.2297	1605912758478264	0
1580	2	0	80	1	2682.61	1212.82	1469.8	0	0	16.474	58.5162	72.5953	1254.77	34964.2	23361.6	-72.5953	46.1173	266.71	348.65	0	0	0.997515	219.187	-1199.95	2.75278	232.48	0	42.8819	42.6386	104.854	1605912758538297	0
1584	2	0	84	1	2734.16	1182.69	1551.46	0	0	-80.1914	124.29	-647.533	2230.89	35060.9	23495.1	647.533	106.118	267.417	342.163	0	0	0.697929	192.764	-1187.41	2.66945	261.833	0	44.6286	50.0778	95.2519	1605912758618340	0
1586	2	0	86	1	2160.88	1212.21	948.674	0	0	-67.0514	77.3588	137.195	1047.95	34948.1	23442.4	-137.195	39.5187	266.927	349.339	0	0	0.509573	255.763	-1216.78	3.77914	245.4	0	51.9211	50.8974	119.335	1605912758658362	0
1588	2	0	88	1	2449.39	1224.16	1225.23	0	0	-91.3081	63.4995	-164.545	1133.42	34972.3	23356.6	164.545	42.5476	266.448	345.632	0	0	0.669608	260.772	-1219.41	3.1329	285.505	0	41.0672	43.5781	170.614	1605912758698384	0
1589	2	0	89	1	1935.24	849.404	1085.84	0	0	-106.93	-5.46323	-525.665	1245.42	35087.6	23425.6	525.665	54.0397	268.969	344.44	0	0	0.694915	221.605	-1199.95	4.45303	259.779	0	56.362	60.7172	191.751	1605912758718395	0
1594	2	0	94	1	1914.55	937.975	976.572	0	0	-77.2059	-4.55787	-540.823	1081.95	35057.9	23524.3	540.823	47.1031	265.964	346.255	0	0	0.265113	210.479	-1193.95	4.51925	228.058	0	67.5042	73.6664	224.427	1605912758818449	0
1595	2	0	95	1	2067.19	982.624	1084.56	0	0	-9.78743	-11.1486	-102.963	931.97	34990.4	23431.3	102.963	34.0655	267.059	349.343	0	0	0.0594977	212.299	-1196.61	4.03854	217.094	0	51.7848	54.7713	183.097	1605912758838460	0
1596	2	0	96	1	1681.06	904.826	776.233	0	0	-45.5806	-302.025	-636.417	947.255	35225.6	23522.8	636.417	51.1992	267.684	348.334	0	0	0.189538	206.517	-1194	5.53618	227.558	0	91.1269	114.98	199.275	1605912758858471	0
1598	2	0	98	1	2648.77	1371.26	1277.51	0	0	-78.5541	-51.4437	39.6868	1230.19	34959.6	23371.9	-39.6868	45.5145	263.287	344.025	0	0	0.135652	275.656	-1225	2.78742	271.274	0	42.3332	42.5535	108.958	1605912758898493	0
1599	2	0	99	1	2343.49	1069.41	1274.08	0	0	-181.14	211.923	-713.253	1865.44	35161.8	23307.8	713.253	99.1049	266.236	343.058	0	0	1.16525	219.793	-1200.36	3.33559	263.056	0	69.6894	79.4529	108.44	1605912758918504	0
1601	2	0	101	1	2316.8	1128.05	1188.75	0	0	-81.2715	39.4975	-155.394	1107.55	34962.3	23380.6	155.394	41.3251	264.579	344.336	0	0	0.921024	252.119	-1215.49	3.39013	281.267	0	42.1026	44.7144	171.417	1605912758958525	0
1602	2	0	102	1	2109.6	1040.71	1068.89	0	0	-49.6949	-11.0149	-668.974	1479.18	35030.4	23431.1	668.974	71.123	264.548	341.583	0	0	0.377692	211.193	-1193.7	3.88682	209.032	0	71.0142	83.1654	152.532	1605912758978536	0
1604	2	0	104	1	2514.24	1275.26	1238.98	0	0	-2.65697	65.2909	167.659	1068.15	35182.6	23554.1	-167.659	40.3041	262.505	348.732	0	0	0.20374	207.553	-1192.93	3.01211	255.727	0	51.4063	50.0315	118.731	1605912759018558	0
1609	2	0	109	1	2681.06	1324.95	1356.11	0	0	-46.3638	22.9339	-130.27	1287.25	34927.4	23297.5	130.27	47.4754	260.995	344.687	0	0	0.405849	246.089	-1210.56	2.73539	278.513	0	36.7128	39.0955	139.828	1605912759118613	0
1618	2	0	118	1	2426.75	1079.84	1346.91	0	0	-34.5393	200.915	-684.058	1685.48	35015.2	23518.2	684.058	84.0662	261.391	339.974	0	0	0.642489	264.302	-1218.39	3.14984	262.179	0	64.2084	76.5225	120.159	1605912759298711	0
1619	2	0	119	1	2410.21	1063.95	1346.26	0	0	-25.2959	56.1683	-592.527	1507.71	35006	23363.9	592.527	67.5991	266.678	343.965	0	0	0.0532883	240.622	-1209.66	3.20452	260.148	0	55.9312	62.0817	157.733	1605912759318722	0
1621	2	0	121	1	2123.63	934.495	1189.14	0	0	-44.6969	110.932	-73.8675	882.121	35025.4	23508.5	73.8675	32.636	263.878	346.059	0	0	0.494065	229.385	-1201.75	3.8585	272.649	0	54.2725	57.0734	176.778	1605912759358743	0
1625	2	0	125	1	1757.97	995.714	762.26	0	0	-38.8404	107.238	-129.777	814.446	34919.8	23512.2	129.777	30.2738	261.989	343.143	0	0	0.254556	249.757	-1211.39	5.11559	238.946	0	56.9708	60.7944	217.537	1605912759438787	0
1628	2	0	128	1	2378.03	1310.68	1067.35	0	0	-24.3914	114.939	203.083	1118.92	34905.4	23305.2	-203.083	43.0449	259.959	342.241	0	0	0.553948	243.268	-1208.66	3.24516	240.685	0	48.1255	47.2733	116.517	1605912759498820	0
1630	2	0	130	1	1957.56	1079.54	878.017	0	0	-42.0791	95.0208	110.974	1246.92	34923.1	23225.4	-110.974	46.5965	259.62	339.898	0	0	0.461861	217.936	-1195.42	4.32238	253.246	0	42.8766	42.4598	100.243	1605912759538842	0
1632	2	0	132	1	2552.99	1262.99	1290.01	0	0	-11.942	155.24	-623.807	1675.71	34992.6	23464.2	623.807	78.1499	259.286	337.255	0	0	0.182371	244.677	-1208.21	2.91643	298.54	0	53.9725	60.9075	127.848	1605912759578863	0
1633	2	0	133	1	2745.86	1482.23	1263.63	0	0	-69.2138	27.668	210.962	1540.21	35049.9	23492.1	-210.962	59.4982	262.416	343.262	0	0	0.382871	233.696	-1204.1	2.64438	252.851	0	35.2489	34.5391	86.7286	1605912759598874	0
1634	2	0	134	1	2369.34	1143.47	1225.87	0	0	-107.275	-55.6771	-242.469	1047.06	35087.9	23575.4	242.469	40.1419	262.453	342.797	0	0	0.505647	236.558	-1205.95	3.27096	247.576	0	44.3768	47.2308	216.392	1605912759618885	0
1637	2	0	137	1	2125.15	1074.04	1051.11	0	0	-66.1334	-47.5301	53.0856	1158.93	34847.5	23368	-53.0856	42.834	259.873	339.528	0	0	0.357685	226.94	-1200.76	3.82217	263.451	0	44.9587	45.0881	113.544	1605912759678918	0
1639	2	0	139	1	2243.6	1322.91	920.685	0	0	3.19124	78.3167	-60.2371	941.691	34977.5	23441.4	60.2371	34.4619	260.442	341.716	0	0	0.506636	230.432	-1201.36	3.53459	240.818	0	51.7338	53.8218	162.161	1605912759718940	0
1640	2	0	140	1	2028.07	999.674	1028.39	0	0	-84.9528	7.59049	55.5297	1171.52	34966	23512.2	-55.5297	43.4376	259.396	337.978	0	0	0.371759	207.479	-1190.94	4.0919	250.187	0	44.5024	44.5515	111.35	1605912759738950	0
1643	2	0	143	1	2736.89	1412.47	1324.42	0	0	-79.0627	82.0678	-191.234	1208.55	35059.7	23637	191.234	45.6041	257.136	336.412	0	0	0.395933	245.242	-1206.73	2.63404	251.204	0	37.894	40.481	167.057	1605912760059125	0
1644	2	0	144	1	2736.89	1412.47	1324.42	0	0	-79.0627	82.0678	-191.234	1208.55	35059.7	23637	191.234	45.6041	257.136	336.412	0	0	0.395933	245.242	-1206.73	2.63404	251.204	0	37.894	40.481	167.057	1605912760059125	0
1645	2	0	145	1	2736.89	1412.47	1324.42	0	0	-79.0627	82.0678	-191.234	1208.55	35059.7	23637	191.234	45.6041	257.136	336.412	0	0	0.395933	245.242	-1206.73	2.63404	251.204	0	37.894	40.481	167.057	1605912760059125	0
1646	2	0	146	1	2736.89	1412.47	1324.42	0	0	-79.0627	82.0678	-191.234	1208.55	35059.7	23637	191.234	45.6041	257.136	336.412	0	0	0.395933	245.242	-1206.73	2.63404	251.204	0	37.894	40.481	167.057	1605912760059125	0
1647	2	0	147	1	2736.89	1412.47	1324.42	0	0	-79.0627	82.0678	-191.234	1208.55	35059.7	23637	191.234	45.6041	257.136	336.412	0	0	0.395933	245.242	-1206.73	2.63404	251.204	0	37.894	40.481	167.057	1605912760059125	0
1648	2	0	148	1	2736.89	1412.47	1324.42	0	0	-79.0627	82.0678	-191.234	1208.55	35059.7	23637	191.234	45.6041	257.136	336.412	0	0	0.395933	245.242	-1206.73	2.63404	251.204	0	37.894	40.481	167.057	1605912760059125	0
1649	2	0	149	1	2736.89	1412.47	1324.42	0	0	-79.0627	82.0678	-191.234	1208.55	35059.7	23637	191.234	45.6041	257.136	336.412	0	0	0.395933	245.242	-1206.73	2.63404	251.204	0	37.894	40.481	167.057	1605912760059125	0
1650	2	0	150	1	2736.89	1412.47	1324.42	0	0	-79.0627	82.0678	-191.234	1208.55	35059.7	23637	191.234	45.6041	257.136	336.412	0	0	0.395933	245.242	-1206.73	2.63404	251.204	0	37.894	40.481	167.057	1605912760059125	0
1651	2	0	151	1	2736.89	1412.47	1324.42	0	0	-79.0627	82.0678	-191.234	1208.55	35059.7	23637	191.234	45.6041	257.136	336.412	0	0	0.395933	245.242	-1206.73	2.63404	251.204	0	37.894	40.481	167.057	1605912760059125	0
1652	2	0	152	1	2736.89	1412.47	1324.42	0	0	-79.0627	82.0678	-191.234	1208.55	35059.7	23637	191.234	45.6041	257.136	336.412	0	0	0.395933	245.242	-1206.73	2.63404	251.204	0	37.894	40.481	167.057	1605912760059125	0
1653	2	0	153	1	1874.26	854.026	1020.24	0	0	-11.8769	61.0918	51.7492	1121.27	34992.5	23458.7	-51.7492	41.1885	260.237	336.901	0	0	0.394525	220.535	-1196.44	4.60848	250.112	0	46.5699	46.6067	117.643	1605912760079136	0
1654	2	0	154	1	2298.85	1069.35	1229.51	0	0	-20.6265	56.2298	54.9213	1216.37	35001.3	23563.2	-54.9213	44.7236	257.003	337.032	0	0	0.14099	243.331	-1207.23	3.38885	301.607	0	42.9667	42.9504	107.847	1605912760099147	0
1655	2	0	155	1	2353.75	1036.85	1316.91	0	0	-79.8303	-75.0295	-638.857	2065.75	35060.5	23495.1	638.857	98.3086	257.062	333.272	0	0	1.00243	247.425	-1209.24	3.2657	269.385	0	46.039	53.3607	105.752	1605912760119158	0
1664	2	0	164	1	2442.57	1235.52	1207.05	0	0	-60.9481	-37.2445	-117.752	1033.91	34941.9	23357.7	117.752	38.1453	257.279	337.38	0	0	0.44774	249.482	-1210.22	3.10372	243.033	0	45.2165	48.0417	167.166	1605912760299256	0
1666	2	0	166	1	2171.29	825.375	1345.92	0	0	-111.922	29.5786	-672.498	2599.4	35092.6	23390.5	672.498	126.409	256.014	328.986	0	0	0.585385	251.903	-1211.98	3.66133	308.424	0	41.3855	46.1897	81.3965	1605912760339277	0
1670	2	0	170	1	2517.82	1241.16	1276.66	0	0	-5.33004	-21.5333	145.386	1096.16	34986	23541.3	-145.386	41.006	258.553	338.378	0	0	0.595628	209.394	-1190.11	2.97568	226.031	0	49.5324	48.4419	113.744	1605912760419321	0
1671	2	0	171	1	1888.91	915.542	973.37	0	0	-96.2238	65.7856	55.5014	1387.56	34877.6	23354.3	-55.5014	51.7286	256.216	339.8	0	0	0.841582	221.414	-1196.7	4.54619	284.403	0	37.6218	37.3974	93.5636	1605912760439332	0
1675	2	0	175	1	2678.34	1563.41	1114.93	0	0	-74.6055	-61.6201	-753.687	2337.56	35154.9	23382.1	753.687	125.257	253.772	326.516	0	0	0.732438	290.059	-1227.3	2.69174	304.448	0	57.0178	69.4365	92.7892	1605912760519375	0
1680	2	0	180	1	2760.7	1511.21	1249.5	0	0	-4.04355	29.3106	-50.9313	1223.93	34984.7	23390.8	50.9313	44.6192	254.701	332.347	0	0	0.479094	273.968	-1219.41	2.59006	307.145	0	39.855	41.3042	122.338	1605912760619430	0
1685	2	0	185	1	2002.15	1012.94	989.211	0	0	-76.3107	-135.164	-54.4573	1155.82	34957.3	23355.9	54.4573	43.0222	257.118	332.61	0	0	0.643013	222.775	-1195.31	4.14579	259.638	0	41.2597	43.286	129.287	1605912760719484	0
1686	2	0	186	1	2738.7	1294.38	1444.32	0	0	-57.0327	6.78837	-109.535	1209.06	35037.7	23513	109.535	44.5244	255.191	338.54	0	0	0.498125	251.474	-1210.55	2.63086	280.189	0	38.9995	41.4218	139.663	1605912760739495	0
1687	2	0	187	1	2095.03	1257.61	837.417	0	0	-72.0323	1.61761	-9.24481	1038.12	34953	23318.8	9.24481	38.1901	260.194	338.566	0	0	0.169627	195.925	-1184.29	3.90273	241.99	0	48.0888	49.4935	135.297	1605912760759506	0
1691	2	0	191	1	2104.54	1038	1066.54	0	0	-7.07687	93.2086	191.967	883.208	34987.7	23625.9	-191.967	33.7041	260.025	336.113	0	0	0.14477	253.021	-1210.09	3.86899	258.268	0	60.9571	59.7341	144.592	1605912760839550	0
1697	2	0	197	1	1728.24	898.146	830.096	0	0	-129.547	74.624	-555.129	1183.67	35010.5	23445.1	555.129	52.7356	254.642	333.367	0	0	0.649418	208.248	-1187.48	5.17136	204.353	0	62.5707	67.5577	186.559	1605912760959615	0
1700	2	0	200	1	2467.24	845.321	1621.92	0	0	-85.2615	58.9119	-145.651	1271.15	35065.9	23460.8	145.651	47.4659	253.439	333.066	0	0	0.731134	223.576	-1194.7	3.03991	262.655	0	36.2622	38.3776	142.798	1605912761019648	0
1703	2	0	203	1	1838.85	869.736	969.117	0	0	-20.5591	28.4645	-581.869	1302.24	35100.9	23391.6	581.869	57.8572	254.617	331.684	0	0	0.675251	193.192	-1179.64	4.69808	249.901	0	61.768	68.515	183.337	1605912761079681	0
1704	2	0	204	1	2105.05	932.635	1172.42	0	0	26.9432	23.8332	-128.671	880.651	35053.4	23396.3	128.671	32.2379	254.423	333.343	0	0	0.882075	210.241	-1188.32	3.83946	246.301	0	52.875	56.2471	202.224	1605912761099691	0
1707	2	0	207	1	2333.07	1070.49	1262.58	0	0	-57.636	28.5782	-150.19	1165.34	35038.3	23391.5	150.19	43.2112	250.147	329.921	0	0	0.437157	265.016	-1213.87	3.27987	284.561	0	39.3307	41.9625	157.987	1605912761159724	0
1709	2	0	209	1	1900.86	900.179	1000.68	0	0	-29.0633	28.7072	104.243	1337.18	35009.7	23491.1	-104.243	49.5707	253.381	333.434	0	0	0.586655	217.209	-1191.83	4.46858	255.706	0	39.845	39.3126	93.6081	1605912761199746	0
1712	2	0	212	1	2561.79	1379.11	1182.68	0	0	-54.0344	-30.1663	-710.356	1731.9	35034.7	23450.3	710.356	87.2229	256.041	327.555	0	0	0.391785	260.125	-1211.57	2.87569	238.59	0	67.4923	80.7684	127.157	1605912761259779	0
1713	2	0	213	1	2539.12	1308.99	1230.14	0	0	-92.3578	306.144	-532.171	1339.44	34973.4	23412.9	532.171	63.4118	256.13	327.869	0	0	1.03868	288.12	-1226.09	2.91343	297.097	0	48.6361	54.2204	148.569	1605912761279790	0
1714	2	0	214	1	1922.75	1143.45	779.301	0	0	253.354	-382.845	-628.944	1208	35225.6	23404.3	628.944	72.9308	248.136	322.554	0	0	0.463281	282.455	-1220.39	4.33281	319.319	0	65.9275	89.7667	139.912	1605912761299800	0
1722	2	0	222	1	2160.08	857.352	1302.73	0	0	-76.8751	44.7301	55.3062	1159.01	34957.9	23475	-55.3062	42.9597	251.791	329.876	0	0	0.732936	219.299	-1191.86	3.67719	240.411	0	44.3706	44.2585	111.087	1605912761459888	0
1729	2	0	229	1	2678.69	1365.07	1313.62	0	0	-68.2178	29.1457	142.789	1490.57	34849.6	23291.3	-142.789	56.1659	251.436	325.579	0	0	0.930386	249.543	-1207.79	2.68439	293.829	0	35.7376	34.9789	82.5159	1605912761599964	0
1732	2	0	232	1	2399.59	1146	1253.59	0	0	-43.9219	-2.7114	-121.538	1266.73	34924.9	23422.8	121.538	46.6083	252.552	324.803	0	0	0.165779	275.301	-1218.2	3.14445	294.882	0	36.4362	38.9241	136.929	1605912761659997	0
1733	2	0	233	1	2372.65	1079.8	1292.85	0	0	-24.886	10.456	-2.54467	1424.23	35005.5	23409.6	2.54467	52.0263	249.224	328.019	0	0	0.335676	212.234	-1187.74	3.19385	281.74	0	35.0872	35.9749	97.2224	1605912761680007	0
1738	2	0	238	1	2294.34	1005.68	1288.66	0	0	-165.998	-50.3456	-639.966	1572.98	35047	23570.1	639.966	76.277	252.479	323.091	0	0	0.539728	252.602	-1207.59	3.3519	269.758	0	60.2513	66.8657	128.051	1605912761780062	0
1744	2	0	244	1	2582.25	1189.43	1392.82	0	0	-43.9268	41.9049	121.333	1253.97	35124.2	23577.5	-121.333	46.7991	248.654	328.839	0	0	0.314071	233.02	-1197.11	2.82763	258.993	0	42.2312	41.4605	97.9005	1605912761900127	0
1745	2	0	245	1	2736.8	1371.59	1365.22	0	0	-138.504	-67.7089	-678.181	1938.06	35119.2	23487.8	678.181	96.9655	249.09	323.925	0	0	0.333059	268.368	-1214.4	2.59617	268.134	0	55.3241	63.3805	104.463	1605912761920138	0
1746	2	0	246	1	2889.52	1437.81	1451.71	0	0	-72.558	-19.5136	6.35898	1373.44	35053.2	23439.6	-6.35898	50.5637	248.878	325.892	0	0	0.743137	233.63	-1197.39	2.40779	258.693	0	36.2834	37.0268	98.9693	1605912761940149	0
1748	2	0	248	1	2228.78	1090.1	1138.68	0	0	-80.9499	9.82237	95.7059	1091.77	35061.6	23609.6	-95.7059	40.7224	247.775	325.129	0	0	0.51657	206.181	-1182.94	3.4868	247.002	0	47.7318	47.1719	112.733	1605912761980171	0
1752	2	0	2	1	1155.21	559.983	595.226	0	0	42.9143	-166.739	-163.383	747.541	34738.4	23487.2	163.383	31.2032	91.6025	114.66	0	0	0.157717	156.86	-1013.78	17.2951	206.393	0	35.3813	38.3024	117.947	1605912764201381	1
1770	2	0	20	1	1040.08	344.066	696.01	0	0	53.3363	43.9369	-514.683	518.174	34927.3	23475.8	514.683	24.302	92.2438	114.785	0	0	0.258584	161.086	-1015.9	20.525	197.203	0	67.3742	70.353	218.713	1605912764561577	1
1777	2	0	27	1	1300.51	543.212	757.299	0	0	34.2539	-26.1382	-205.113	639.146	34846.7	23446.2	205.113	26.3323	91.8221	114.408	0	0	0.481044	170.327	-1021.18	14.3431	211.745	0	40.9431	44.1376	150.13	1605912764701653	1
1779	2	0	29	1	1006.3	444.798	561.503	0	0	92.0563	-2.59078	-10.5158	558.77	34788.9	23522.4	10.5158	23.2731	90.9392	115.341	0	0	0.348208	151.349	-1011.21	21.5918	184.121	0	54.0298	53.3726	119.822	1605912764741675	1
1797	2	0	47	1	1100.33	324.975	775.358	0	0	35.1479	97.2206	-667.082	830.797	34845.9	23422.5	667.082	44.5592	89.3277	111.084	0	0	0.178462	137.114	-1001.37	18.3784	150.957	0	64.7963	69.7219	117.991	1605912765181914	1
1798	2	0	48	1	1076.04	425.898	650.144	0	0	-120.463	-86.2714	-251.103	666.544	35001.5	23406.7	251.103	28.9288	89.4514	110.419	0	0	0.37865	162.875	-1012.03	19.021	222.254	0	36.9828	40.0184	148.502	1605912765201925	1
1800	2	0	50	1	999.582	363.829	635.753	0	0	6.47427	13.8953	-84.1274	552.04	34774.9	23605.5	84.1274	22.9183	90.0075	113.17	0	0	0.104558	163.62	-1014.62	21.629	168.898	0	50.7385	52.1464	131.061	1605912765241947	1
1805	2	0	55	1	1069.05	467.171	601.88	0	0	14.4222	16.9324	-168	452.015	34966.2	23403.2	168	18.6763	89.6391	112.811	0	0	0.319334	168.646	-1017.3	19.3588	166.723	0	57.8488	61.5649	191.632	1605912765342002	1
1813	2	0	63	1	1190.05	566.275	623.778	0	0	-20.2426	-30.8559	19.1841	622.46	35000.9	23451	-19.1841	26.4697	89.2452	112.587	0	0	0.454071	172.128	-1019.46	16.2841	189.211	0	48.4287	46.8277	104.445	1605912765502089	1
1821	2	0	71	1	937.456	385.231	552.225	0	0	-22.623	-38.914	7.93648	419.88	34804	23558.7	-7.93648	17.8153	91.4709	114.486	0	0	0.169226	158.521	-1013.55	24.2324	159.676	0	71.2148	69.3298	155.274	1605912765662176	1
1839	2	0	89	1	1140.52	312.25	828.271	0	0	-24.6625	-8.43411	-678.092	1003.93	34905.7	23528.2	678.092	54.4121	88.5764	109.899	0	0	0.187396	182.017	-1023.42	17.2585	213.822	0	56.19	60.1446	99.8532	1605912766022372	1
1844	2	0	94	1	1082.63	473.676	608.957	0	0	34.5366	38.8263	-57.4301	489.119	34846.5	23480.9	57.4301	20.3232	90.3412	113.399	0	0	0.679589	187.342	-1027.66	19.0449	230.45	0	58.2471	59.0095	141.737	1605912766122427	1
1867	2	0	117	1	1093.38	347.23	746.152	0	0	5.12134	19.3129	-485.075	786.549	34975.5	23500.4	485.075	36.2474	88.9513	110.049	0	0	0.159427	183.691	-1021.31	18.4902	209.573	0	41.6084	43.0056	143.184	1605912766582677	1
1870	2	0	120	1	1167.91	441.333	726.575	0	0	69.6004	41.1695	-6.59807	609.951	34811.4	23478.6	6.59807	25.5093	89.2407	114.066	0	0	0.688303	192.009	-1029.25	16.8401	195.466	0	49.1067	48.2314	108.785	1605912766642710	1
1872	2	0	122	1	996.766	423.423	573.342	0	0	26.5292	48.7696	3.80061	491.908	34854.5	23271.7	-3.80061	20.7236	88.2159	113.524	0	0	0.442292	155.264	-1008.53	21.6134	181.654	0	60.5819	59.0265	132.171	1605912766682732	1
1879	2	0	129	1	1361.43	560.909	800.52	0	0	60.7415	70.3045	57.5181	602.43	34820.3	23349.8	-57.5181	25.7141	88.7614	111.776	0	0	0.10144	177.061	-1019.37	13.1458	210.25	0	50.5435	48.3781	106.426	1605912766822808	1
1892	2	0	142	1	1029.61	346.585	683.022	0	0	35.5853	6.91997	-504.926	663.464	34845.4	23512.8	504.926	30.8528	90.5865	112.508	0	0	0.18395	151.395	-1009.5	20.6188	216.744	0	51.5137	54.0404	171.964	1605912767082950	1
1896	2	0	146	1	1314.02	393.295	920.727	0	0	25.2625	56.804	-569.635	1098.03	34855.7	23463	569.635	53.8802	90.0579	112.591	0	0	0.414466	182.276	-1025.58	13.9736	248.179	0	37.3722	39.2845	97.4874	1605912767162993	1
1908	2	0	158	1	980.462	381.032	599.43	0	0	-30.8768	0.724221	-423.853	610.411	35011.5	23419.4	423.853	27.2747	90.1008	111.025	0	0	0.0199701	197.583	-1030.58	22.193	223.109	0	47.0006	49.0592	194.156	1605912767403124	1
1920	2	0	170	1	838.555	364.493	474.062	0	0	-60.7416	-17.801	-39.5459	618.919	34742.4	23238.6	39.5459	26.247	86.6715	110.727	0	0	0.307057	153.224	-1006.55	28.314	194.915	0	45.8462	46.0457	107.028	1605912767643255	1
1921	2	0	171	1	1133.25	470.07	663.178	0	0	-21.7013	-15.5012	107.321	545.287	34803	23435.6	-107.321	23.8651	88.0314	112.439	0	0	0.445928	167.626	-1014.54	17.5211	174.436	0	55.5117	52.3471	115.751	1605912767663266	1
1933	2	0	183	1	954.163	345.826	608.337	0	0	-49.195	78.318	-424.371	517.27	34930.2	23441.4	424.371	23.4418	88.1778	110.758	0	0	0.281825	156.478	-1008.12	23.0239	179.944	0	54.3233	56.5419	219.452	1605912767903396	1
1940	2	0	190	1	1226.26	485.524	740.734	0	0	-0.137284	64.1973	-155.317	626.217	34781.5	23455.6	155.317	26.0649	88.2955	110.112	0	0	0.627056	173.018	-1017.48	15.3861	189.958	0	41.9104	44.0483	133.364	1605912768043473	1
1942	2	0	192	1	874.89	444.812	430.077	0	0	92.1535	47.2407	-75.4981	477.863	34888.5	23273.2	75.4981	19.725	87.7185	114.051	0	0	0.259559	162.947	-1011.92	26.7556	187.402	0	59.2538	60.099	148.101	1605912768083495	1
1957	2	0	207	1	902.059	389.113	512.946	0	0	-57.9569	145.126	-494.222	490.767	35038.6	23574	494.222	23.6135	89.7174	110.947	0	0	0.235338	153.492	-1007.1	25.397	163.263	0	64.5152	67.0177	206.114	1605912768383658	1
1967	2	0	217	1	827.175	331.038	496.137	0	0	-5.09925	14.74	-278.843	370.442	34886.1	23405.4	278.843	15.5718	89.07	112.905	0	0	0.162673	147.476	-1005.87	29.4172	159.089	0	68.5156	73.321	291.591	1605912768583767	1
1972	2	0	222	1	1283.54	516.92	766.617	0	0	67.1238	-44.6509	-32.3795	589.581	34913.5	23564.4	32.3795	24.4712	87.391	111.194	0	0	0.127097	146.447	-1003.19	14.3231	180.486	0	49.3432	49.2761	113.861	1605912768683821	1
1981	2	0	231	1	985.138	360.204	624.934	0	0	22.1838	19.9186	-505.257	468.422	34958.5	23599.5	505.257	21.8347	89.4422	112.645	0	0	0.324514	180.311	-1020.7	22.0712	213.386	0	72.427	75.4331	239.154	1605912768863920	1
1989	2	0	239	1	914.416	433.993	480.423	0	0	-21.0534	44.4105	-20.3719	462.719	34902.1	23575	20.3719	19.5464	89.0381	112.923	0	0	0.10231	179.902	-1019.49	24.9155	194.844	0	62.918	62.0583	141.722	1605912769024007	1
1990	2	0	240	1	909.965	366.969	542.996	0	0	51.5738	79.0294	-47.4302	472.208	34829.4	23241.4	47.4302	19.6954	87.4688	111.246	0	0	0.282231	181.2	-1020.01	24.853	187.803	0	59.9276	60.6906	142.504	1605912769044018	1
1997	2	0	247	1	1071.08	582.848	488.234	0	0	74.6805	42.8909	3.46917	472.553	34906	23576.5	-3.46917	19.8066	88.6309	111.685	0	0	0.527853	140.354	-1000.33	19.1753	169.423	0	62.94	61.4539	137.881	1605912769184094	1
2003	2	0	3	1	684.858	375.67	309.188	0	0	77.3865	19.5826	-161.371	312.78	35202.3	23201.2	161.371	13.6916	18.9606	18.8639	0	0	0.270078	336.825	-852.111	18.6415	307.273	0	45.6974	44.7479	94.1308	1605912772866099	2
2023	2	0	23	1	518.665	264.407	254.257	0	0	-8.62619	12.7788	-295.364	258.739	34889.6	23208	295.364	11.0962	18.5613	17.2015	0	0	0.06286	328.627	-845.815	26.616	334.838	0	45.7926	49.5421	129.887	1605912773266317	2
2025	2	0	25	1	647.691	316.769	330.922	0	0	26.5617	16.9809	-243.295	287.422	35053.8	23203.8	243.295	12.34	18.8355	18.6343	0	0	0.165867	310.351	-851.933	20.0185	313.801	0	45.0334	47.2314	108.665	1605912773306339	2
2060	2	0	60	1	632.043	302.424	329.62	0	0	75.6187	-6.22867	-94.113	295.183	35104.4	23227	94.113	13.3391	18.0219	16.9371	0	0	0.150701	309.72	-838.703	20.2059	329.465	0	48.0176	45.3665	96.8719	1605912774006720	2
2082	2	0	82	1	606.853	269.293	337.56	0	0	32.3791	8.2111	-301.008	288.346	35047.9	23112.9	301.008	12.2223	17.2626	16.8563	0	0	0.135663	327.889	-846.632	21.1614	355.539	0	40.8648	44.7109	116.975	1605912774446960	2
2098	2	0	98	1	688.543	335.104	353.438	0	0	122.284	84.1381	-298.564	314.419	34958	23037	298.564	13.3224	17.0196	16.3782	0	0	0.219805	329.622	-844.025	17.7993	314.809	0	37.5223	40.7962	107.093	1605912774767134	2
2168	2	0	168	1	580.045	327.963	252.082	0	0	70.7168	14.1395	-258.433	292.092	35109.3	23206.6	258.433	12.3946	15.8171	15.8123	0	0	0.234616	316.957	-828.244	21.9184	311.688	0	41.3103	43.7203	103.314	1605912776267951	2
2181	2	0	181	1	682.801	350.631	332.17	0	0	120.142	0.253924	-140.872	378.793	34960.2	23220.5	140.872	16.6705	15.232	14.9512	0	0	0.248871	400.282	-851.075	17.4717	422.71	0	35.647	34.623	72.4538	1605912776528093	2
2186	2	0	186	1	592.868	330.505	262.363	0	0	19.4288	80.1711	-244.8	267.553	35060.9	23240.3	244.8	11.5946	15.323	15.5105	0	0	0.14965	319.797	-823.377	21.1212	321.55	0	44.5373	46.4719	106.952	1605912776628148	2
2189	2	0	189	1	667.975	376.459	291.516	0	0	64.4861	41.07	-342.298	303.14	34916.2	23080.1	342.298	12.7775	15.2833	15.5367	0	0	0.239002	343.506	-842.35	18.0794	346.474	0	36.803	40.5843	117.921	1605912776688180	2
2259	3	0	9	1	2334.02	1121.98	1212.04	0	0	-11.515	31.2121	125.412	1221.9	34892.5	23488.5	-125.412	45.4594	264.83	349.246	0	0	0.17415	227.915	-1204.41	3.36535	254.741	0	44.9412	44.0057	103.517	1605912781350719	0
2261	3	0	11	1	2162	1049.23	1112.77	0	0	21.1126	47.1533	259.198	1127.77	34959.5	23472.6	-259.198	44.1137	267.2	350.466	0	0	0.628873	215.63	-1197.4	3.78016	239.367	0	47.6592	47.4135	128.485	1605912781390741	0
2270	3	0	20	1	1911.04	1068.26	842.781	0	0	-48.288	48.9271	16.0447	1131.11	34929.3	23570.5	-16.0447	41.5702	263.567	343.94	0	0	0.288924	245.24	-1210.6	4.51341	262.394	0	45.2744	45.9989	121.77	1605912781570839	0
2273	3	0	23	1	2069.07	1085.23	983.837	0	0	-38.1298	21.3666	81.9639	941.731	35018.8	23598.1	-81.9639	34.7839	266.048	350.56	0	0	0.608581	239.756	-1211.1	4.03272	264.131	0	56.9615	56.69	137.377	1605912781630872	0
2283	3	0	33	1	2701.56	1550.59	1150.98	0	0	-27.0232	88.6533	154.164	1333.07	34908	23530.8	-154.164	50.2833	263.453	340.516	0	0	0.800238	287.771	-1231.65	2.70411	318.531	0	40.8255	40.0698	94.2377	1605912781830981	0
2284	3	0	34	1	2460.67	1354.63	1106.05	0	0	1.09255	-16.4282	-184.982	1335.24	35178.9	23536.2	184.982	49.4284	261.631	343.567	0	0	0.315969	232.744	-1204.75	3.09494	292.216	0	35.3484	37.8434	155.53	1605912781850992	0
2292	3	0	42	1	2561.8	1575.92	985.887	0	0	41.2741	22.3702	112.18	1173.5	35138.7	23497.4	-112.18	43.369	260.484	342.509	0	0	0.639589	251.762	-1211.84	2.91485	235.89	0	46.088	45.556	107.729	1605912782011079	0
2304	3	0	54	1	2261.19	1225.33	1035.86	0	0	27.336	44.55	184.165	1261.69	34953.3	23375.6	-184.165	47.7668	257.387	340.364	0	0	0.466294	230.201	-1201.33	3.48121	249.507	0	43.0668	42.0796	101.711	1605912782251210	0
2305	3	0	55	1	1906.37	1046.25	860.12	0	0	-11.7592	-19.0215	194.132	1368.75	34892.8	23439.1	-194.132	52.157	260.044	338.369	0	0	0.524982	240.827	-1207.01	4.49557	275.708	0	39.7643	38.9164	95.0958	1605912782271221	0
2306	3	0	56	1	2098.3	1063.03	1035.27	0	0	-52.7186	23.3466	4.99584	1123.14	34933.7	23496.4	-4.99584	41.2231	259.962	340.725	0	0	0.969827	205.79	-1188.92	3.89887	233.638	0	45.0696	46.0764	123.479	1605912782291231	0
2308	3	0	58	1	2533.58	1232.16	1301.42	0	0	-53.9988	79.8719	-615.587	1337.19	35134.3	23439.9	615.587	61.3333	263.019	339.222	0	0	0.53835	237.845	-1205	2.96185	222.282	0	66.4384	74.4901	167.534	1605912782331253	0
2309	3	0	59	1	1924.63	853.576	1071.06	0	0	-27.8341	-12.7453	254.49	1023.11	34908.8	23233.5	-254.49	40.1015	260.57	339.992	0	0	0.761685	236.601	-1204.65	4.43892	239.197	0	51.6633	51.5409	138.143	1605912782351264	0
2315	3	0	65	1	2782.48	1439.68	1342.8	0	0	-95.4736	-1.06187	103.295	1293.97	34876.8	23321.5	-103.295	48.4943	258.828	340.217	0	0	0.214383	262.216	-1216.7	2.5826	287.679	0	41.3834	40.7344	96.7492	1605912782471330	0
2322	3	0	72	1	2361.75	1393.4	968.353	0	0	-32.8681	51.3311	59.9039	1029.26	35013.5	23368.8	-59.9039	37.9117	255.982	338.737	0	0	0.801659	233.519	-1200.98	3.25856	259.831	0	50.7148	50.655	126.131	1605912782611406	0
2327	3	0	77	1	2289.06	1112.01	1177.04	0	0	-180.255	-72.7419	-34.0367	1006.81	35061.3	23592.5	34.0367	38.3246	257.947	333.665	0	0	1.07243	215.21	-1192.23	3.40506	257.408	0	47.2211	48.6984	139.383	1605912782711460	0
2332	3	0	82	1	2117.14	1181.61	935.53	0	0	-87.531	-63.0031	60.7046	896.043	34968.5	23582.8	-60.7046	33.3294	254.595	335.538	0	0	0.343844	243.387	-1205.33	3.81364	246.577	0	57.7444	57.5249	143.062	1605912782811515	0
2334	3	0	84	1	1840.96	855.081	985.876	0	0	-121.808	-39.309	-173.398	923.485	35002.8	23559.1	173.398	34.899	253.34	333.224	0	0	0.130663	209.015	-1187.13	4.68946	244.026	0	48.9837	52.2492	208.174	1605912782851537	0
2337	3	0	87	1	2163.13	1109.45	1053.68	0	0	-37.5562	-24.6634	-253.736	1004.31	35018.2	23444.8	253.736	38.0279	255.347	332.223	0	0	0.387644	220.237	-1194.5	3.68804	230.04	0	46.0919	49.3983	232.973	1605912782911569	0
2341	3	0	91	1	2158.51	976.453	1182.05	0	0	-65.8722	32.0581	-0.335491	895.951	34946.9	23587.4	0.335491	32.9653	251.041	333.94	0	0	0.775747	217.582	-1190.18	3.68928	251.961	0	55.4444	56.571	152.426	1605912782991613	0
2343	3	0	93	1	2145.09	1280.92	864.173	0	0	-80.6881	14.6585	-15.0373	988.037	34862	23405.4	15.0373	36.4172	254.116	332.375	0	0	0.180379	234.623	-1200.89	3.73007	263.268	0	49.8289	51.1531	141.177	1605912783031635	0
2351	3	0	101	1	2481.6	1190.82	1290.78	0	0	-40.4447	-18.3034	55.9842	1377.26	35021.1	23338.7	-55.9842	50.6624	253.729	333.756	0	0	0.743415	219.393	-1193.13	3.01669	260.187	0	37.7932	38.0032	94.9777	1605912783191722	0
2355	3	0	105	1	2319.03	1141.41	1177.62	0	0	-130.441	72.3696	-196.275	1205.3	35011.4	23547.1	196.275	46.0805	254.324	331.335	0	0	0.736501	214.383	-1192.07	3.32462	250.937	0	37.3056	39.7962	165.807	1605912783271765	0
2357	3	0	107	1	2116.89	1010.42	1106.47	0	0	-17.0684	-28.2983	12.3565	1147.85	34997.7	23448.4	-12.3565	41.9241	254.559	328.959	0	0	0.435298	191.913	-1179.31	3.79602	244.888	0	43.9602	44.7813	119.204	1605912783311787	0
2359	3	0	109	1	2247.98	1030.55	1217.43	0	0	-91.3011	79.2644	-23.0817	1163.97	35072	23540.2	23.0817	43.1946	251.381	331.313	0	0	0.665222	228.604	-1197.36	3.47	292.02	0	41.9425	42.9915	120.038	1605912783351809	0
2362	3	0	112	1	2598.13	1511.22	1086.9	0	0	-81.4201	8.54617	-138.232	1176.61	35062.1	23511.2	138.232	43.711	252.548	332.867	0	0	0.569676	276.497	-1219.35	2.81969	288.757	0	39.2831	41.8025	152.093	1605912783411842	0
2363	3	0	113	1	2204.46	943.572	1260.89	0	0	-83.6318	-20.3912	-102.199	1206.64	34964.6	23440.5	102.199	44.6259	253.894	331.786	0	0	0.557526	230.15	-1198.1	3.58058	268.365	0	38.8537	40.9889	136.302	1605912783431853	0
2364	3	0	114	1	2110.88	974.158	1136.72	0	0	-66.9355	100.449	61.1473	1181.38	34947.9	23519	-61.1473	43.9649	250.914	330.56	0	0	0.620536	240.958	-1203.06	3.80328	233.727	0	43.4684	43.5892	107.901	1605912783451863	0
2366	3	0	116	1	2506.42	1189.62	1316.8	0	0	12.8866	95.5392	21.9005	1301.6	34868.1	23523.9	-21.9005	47.7572	252.484	325.145	0	0	1.03075	233.317	-1198.38	2.95353	312.522	0	38.754	39.4167	103.223	1605912783491885	0
2375	3	0	125	1	2524.38	1112.44	1411.94	0	0	-25.6962	-17.2568	-53.2213	1169.96	34906.7	23537	53.2213	42.7063	248.04	332.394	0	0	0.508367	231.999	-1198.14	2.92614	276.475	0	41.3937	43.1515	127.086	1605912783671983	0
2378	3	0	128	1	2296.22	1215.1	1081.11	0	0	-13.3026	73.4072	39.8603	1178.4	34894.3	23546	-39.8603	43.2846	249.023	328.65	0	0	0.908856	233.401	-1198.19	3.35041	245.329	0	43.3854	43.6263	111.227	1605912783732016	0
2380	3	0	130	1	2073.31	957.566	1115.74	0	0	-7.22296	18.8685	26.3869	1059.63	34888.2	23500.9	-26.3869	38.7154	248.507	327.034	0	0	0.365279	239.117	-1199.8	3.88671	259.783	0	47.8596	48.3996	125.56	1605912783772038	0
2383	3	0	133	1	2133.66	737.108	1396.56	0	0	-108.707	38.2122	-615.588	1517.96	34989.7	23581.2	615.588	70.1937	252.794	326.244	0	0	0.50698	224.75	-1196.12	3.73828	227.335	0	58.2011	64.03	141.562	1605912783832071	0
2391	3	0	141	1	1888.37	1044.16	844.209	0	0	-402.828	28.4659	-607.152	1054.07	35084.5	23292	607.152	57.4478	249.707	321.808	0	0	0.734766	260.256	-1209.6	4.45628	264.062	0	86.8404	80.8419	170.495	1605912783992158	0
2393	3	0	143	1	2568.61	1539.59	1029.03	0	0	-71.8083	9.9604	132.854	1068.46	34952.8	23410.1	-132.854	40.1546	247.407	327.45	0	0	0.910054	237.299	-1199.13	2.84344	245.194	0	49.3899	48.4703	113.518	1605912784032180	0
2397	3	0	147	1	2138.4	1008.34	1130.07	0	0	-148.007	0.239876	-632.569	1844.46	34929.3	23519.5	632.569	87.6162	246.943	319.614	0	0	0.518704	200.352	-1179.99	3.68745	241.024	0	50.1691	55.7397	111.554	1605912784112223	0
2397	3	0	147	1	2048.47	1220.1	828.366	0	0	338.317	-222.619	-645.974	1469.02	35240.3	23343.7	645.974	81.8743	245.435	316.898	0	0	0.518364	252.632	-1203.37	3.91514	248.609	0	61.8725	69.0234	123.518	1605912784112223	0
2400	3	0	150	1	2594.54	1295.52	1299.02	0	0	-42.5491	63.3793	-178.475	1331.42	35023.2	23456.4	178.475	49.6586	249.4	324.69	0	0	0.716147	264.472	-1212.19	2.8027	293.153	0	34.0882	36.45	147.42	1605912784172256	0
2401	3	0	151	1	2422.32	1196.78	1225.54	0	0	-75.0678	-13.3649	-28.2565	1022.98	35055.7	23632.8	28.2565	37.6367	249.438	325.045	0	0	0.690397	256.784	-1208.1	3.09385	260.809	0	47.2627	48.8715	138.105	1605912784192267	0
2404	3	0	154	1	1939.74	944.043	995.696	0	0	-94.377	5.11567	57.1627	1099.95	34875.7	23415	-57.1627	40.8772	246.903	321.711	0	0	0.899216	216.526	-1187.62	4.268	240.109	0	46.2649	46.2371	115.259	1605912784252299	0
2412	3	0	162	1	1840.96	1049.51	791.443	0	0	-77.2584	46.6233	-135.478	1246.18	34858.6	23473.1	135.478	46.3264	253.611	327.441	0	0	0.305887	230.26	-1199.01	4.66962	313.347	0	36.8338	39.0182	142.608	1605912784412387	0
2414	3	0	164	1	2540.54	1092.96	1447.58	0	0	-45.6593	88.6705	-757.828	2264.41	35026.3	23431.1	757.828	119.422	247.081	319.301	0	0	0.502171	237.602	-1199.78	2.87207	284.987	0	58.5695	67.7714	94.4376	1605912784452408	0
2416	3	0	166	1	2290.82	1085.57	1205.25	0	0	-314.013	141.519	-746.579	2195.64	35095.4	23278.6	746.579	126.682	248.347	317.236	0	0	1.55882	223.888	-1191.55	3.33286	283.056	0	69.0636	69.8229	89.8283	1605912784492430	0
2424	3	0	174	1	2051.17	940.776	1110.39	0	0	-54.4293	-86.392	93.1206	1140.74	34835.8	23506.5	-93.1206	42.5103	245.369	324.73	0	0	0.228705	227.076	-1192.65	3.93028	251.144	0	45.3986	45.21	108.284	1605912784652517	0
2425	3	0	175	1	1872.99	808.501	1064.49	0	0	-135.184	-48.4196	-167.626	1138.17	35016.2	23667.8	167.626	43.156	248.003	321.347	0	0	0.567804	236.374	-1198.8	4.50205	248.499	0	39.0557	41.7409	164.513	1605912784672528	0
2426	3	0	176	1	2413.98	945.197	1468.79	0	0	-42.8258	104.994	-644.125	1907.26	35023.5	23514.4	644.125	89.7076	248.384	317.533	0	0	0.484859	210.809	-1185.29	3.09034	220.188	0	49.3475	56.0427	110.962	1605912784692539	0
2430	3	0	180	1	2000.53	1026.7	973.836	0	0	472.236	-284.367	-711.809	1722.18	35206	23405.5	711.809	120.46	242.069	311.741	0	0	0.612354	206.981	-1181.26	4.02551	239.331	0	75.8776	74.5687	89.7958	1605912784772583	0
2437	3	0	187	1	2146.97	1041.96	1105.01	0	0	-63.4639	-41.867	-85.071	1172.03	34944.5	23462	85.071	43.1242	243.105	319.296	0	0	0.707128	175.211	-1165.75	3.65155	226.29	0	39.5801	41.6437	132.911	1605912785072746	0
2438	3	0	188	1	2146.97	1041.96	1105.01	0	0	-63.4639	-41.867	-85.071	1172.03	34944.5	23462	85.071	43.1242	243.105	319.296	0	0	0.707128	175.211	-1165.75	3.65155	226.29	0	39.5801	41.6437	132.911	1605912785072746	0
2439	3	0	189	1	2146.97	1041.96	1105.01	0	0	-63.4639	-41.867	-85.071	1172.03	34944.5	23462	85.071	43.1242	243.105	319.296	0	0	0.707128	175.211	-1165.75	3.65155	226.29	0	39.5801	41.6437	132.911	1605912785072746	0
2440	3	0	190	1	2146.97	1041.96	1105.01	0	0	-63.4639	-41.867	-85.071	1172.03	34944.5	23462	85.071	43.1242	243.105	319.296	0	0	0.707128	175.211	-1165.75	3.65155	226.29	0	39.5801	41.6437	132.911	1605912785072746	0
2441	3	0	191	1	2146.97	1041.96	1105.01	0	0	-63.4639	-41.867	-85.071	1172.03	34944.5	23462	85.071	43.1242	243.105	319.296	0	0	0.707128	175.211	-1165.75	3.65155	226.29	0	39.5801	41.6437	132.911	1605912785072746	0
2444	3	0	194	1	2156.02	1258.95	897.068	0	0	-57.1962	-12.957	214.677	977.069	34938.2	23233.7	-214.677	37.7494	243.294	318.035	0	0	0.653082	243.985	-1200.16	3.62639	263.207	0	52.9903	52.2258	131.296	1605912785132779	0
2445	3	0	195	1	1850.9	819.218	1031.68	0	0	-115.342	254.375	-513.037	889.336	35096	23365	513.037	40.6208	246.735	319.694	0	0	0.677772	227.199	-1191.25	4.57132	256.335	0	69.5855	75.5949	226.362	1605912785152790	0
2446	3	0	196	1	2144.1	1046.78	1097.32	0	0	-64.6936	58.0901	-52.8686	1240.18	34945.7	23661	52.8686	45.6845	242.578	318.868	0	0	0.293323	223.734	-1189.68	3.65572	255.757	0	38.0537	39.5122	117.234	1605912785172801	0
2450	3	0	200	1	1806.03	797.32	1008.71	0	0	-264.113	-137.025	-591.505	1371.33	35045.5	23457.5	591.505	68.747	241.653	312.993	0	0	0.724543	223.082	-1188.36	4.69332	281.701	0	56.7987	60.7123	136.992	1605912785252844	0
2450	3	0	200	1	1588.26	748.673	839.582	0	0	444.809	-140.595	-601.64	1030.65	35133.8	23461	601.64	57.8499	242.096	314.789	0	0	0.963791	211.409	-1181.91	5.72022	232.523	0	79.2362	76.6262	173.034	1605912785252844	0
2455	3	0	205	1	2177.24	990.044	1187.19	0	0	23.1152	-39.0439	-34.5898	1038.62	34857.9	23459.1	34.5898	37.7618	242.078	316.709	0	0	0.259822	252.606	-1201.9	3.56711	284.422	0	46.2001	47.8383	137.408	1605912785352899	0
2458	3	0	208	1	2599.35	1351.08	1248.27	0	0	-156.015	117.794	-743.927	2388.76	35037	23402	743.927	127.1	243.004	311.588	0	0	0.652496	259.817	-1206.25	2.75598	261.257	0	56.5735	61.732	83.9781	1605912785412931	0
2466	3	0	216	1	1975.42	930.871	1044.55	0	0	-119.716	55.7672	-604.038	1422.31	35000.7	23364.3	604.038	65.3818	240.846	314.3	0	0	0.508597	220.454	-1186.31	4.10477	254.653	0	58.7379	64.2199	147.441	1605912785573019	0
2469	3	0	219	1	2234.4	1178.27	1056.14	0	0	-21.3965	-7.07239	-123.786	1086.62	35002.1	23427.2	123.786	39.8693	238.301	316.099	0	0	0.898914	223.489	-1186.55	3.42089	251.308	0	41.9499	44.6449	156.661	1605912785633051	0
2470	3	0	220	1	2070.01	1080.4	989.604	0	0	-32.7986	22.9592	-127.209	1060.96	35113.1	23496.8	127.209	39.0347	238.728	317.518	0	0	0.552455	215.838	-1183.55	3.83151	263.966	0	42.8191	45.5058	161.362	1605912785653062	0
2472	3	0	222	1	2333.92	1211.25	1122.67	0	0	15.172	53.3948	-55.6615	968.256	35065.1	23665.7	55.6615	35.3096	240.647	316.787	0	0	0.640762	235.672	-1193.25	3.22013	277.387	0	48.786	50.6002	151.392	1605912785693084	0
2482	3	0	232	1	1989.55	1094.22	895.337	0	0	-21.6676	44.7328	202.609	898.118	34902.7	23375.4	-202.609	34.363	240.665	316.477	0	0	0.229026	265.346	-1208.35	4.06761	260.519	0	57.8913	56.5837	139.964	1605912785893193	0
2485	3	0	235	1	2426.88	1336.28	1090.61	0	0	-85.9118	10.269	-10.3836	1070.27	34966.9	23509.5	10.3836	39.4934	238.114	314.022	0	0	0.631129	273.656	-1212.49	3.03122	275.937	0	44.967	46.0338	125.738	1605912785953226	0
2492	3	0	242	1	1747.83	822.58	925.253	0	0	-181.928	65.3126	-645.683	1414.22	35162.6	23255.1	645.683	68.6241	238.147	310.821	0	0	0.625544	200.124	-1175.14	4.90429	217.648	0	67.8693	73.1739	137.305	1605912786093302	0
2514	3	0	14	1	953.277	338.549	614.728	0	0	-6.16353	101.813	-226.377	597.591	34787.5	23417.9	226.377	25.2049	89.4998	111.742	0	0	0.631578	181.588	-1022.5	23.2326	219.295	0	42.3561	45.4664	160.57	1605912788694719	1
2527	3	0	27	1	1027.8	332.642	695.163	0	0	37.405	20.0781	-44.1254	505.519	34743.9	23300.4	44.1254	21.0165	87.3223	111.051	0	0	0.177601	141.01	-1000.33	20.3631	171.875	0	56.4356	56.9674	133.204	1605912788954860	1
2542	3	0	42	1	988.864	479.648	509.216	0	0	26.8551	58.0062	-184.625	449.043	34854.1	23461.8	184.625	18.608	86.8856	109.386	0	0	0.289707	161.743	-1008.31	21.5409	202.926	0	56.6135	60.3307	196.699	1605912789255024	1
2561	3	0	61	1	1182.25	586.102	596.149	0	0	52.9658	-8.77107	10.7466	514.871	34828	23428.9	-10.7466	21.6099	85.4689	109.284	0	0	0.331279	191.669	-1021.48	16.1103	210.959	0	57.2736	56.2217	124.604	1605912789635231	1
2565	3	0	65	1	929.429	313.973	615.456	0	0	23.1839	-57.1397	-654.546	773.029	34758.2	23477.2	654.546	40.9526	85.6689	107.016	0	0	0.23486	152.075	-1003.55	23.557	161.932	0	66.1033	71.3415	130.991	1605912789715274	1
2582	3	0	82	1	917.533	332.561	584.972	0	0	-140.257	36.7224	-70.061	519.922	34921.6	23483	70.061	22.6872	85.7363	107.387	0	0	0.302676	165.285	-1008.28	24.0896	178.77	0	51.0152	51.6456	126.978	1605912790155514	1
2586	3	0	86	1	1105.17	387.755	717.412	0	0	3.3623	76.0457	-511.326	674.447	34877.6	23443.7	511.326	31.875	85.0315	108.486	0	0	0.40278	159.537	-1007.01	17.859	198.075	0	50.4573	52.3479	157.254	1605912790235558	1
2590	3	0	90	1	1298.37	352.611	945.76	0	0	15.658	81.007	-24.5189	648.759	34765.7	23538.4	24.5189	27.2991	86.0609	108.113	0	0	0.289999	164.238	-1009.39	13.9007	186.2	0	44.3773	44.1352	100.951	1605912790315601	1
2597	3	0	97	1	960.763	475.125	485.638	0	0	39.5857	51.282	-131.638	473.003	34741.8	23468.5	131.638	19.5322	85.868	110.159	0	0	0.133737	169.366	-1011.8	22.5393	190.343	0	55.708	58.5248	166.087	1605912790455677	1
2618	3	0	118	1	1176.08	532.112	643.969	0	0	11.0613	47.859	-179.9	549.537	34770.3	23471.9	179.9	22.7966	87.9938	110.477	0	0	0.194343	193.633	-1026.3	16.4325	237.053	0	46.9809	49.8064	160.281	1605912790875906	1
2629	3	0	129	1	1225.08	656.392	568.687	0	0	-3.73338	-13.0532	-134.899	552.364	34785.1	23233.8	134.898	22.8691	86.7739	110.518	0	0	0.145619	171.903	-1015.09	15.3493	200.311	0	48.115	50.6211	144.018	1605912791096026	1
2631	3	0	131	1	903.847	403.949	499.898	0	0	59.4778	29.7657	-47.873	482.657	34821.5	23490	47.873	20.018	86.8296	111.445	0	0	0.167024	179.981	-1020.3	25.0851	221.308	0	59.0268	59.5598	139.844	1605912791136048	1
2632	3	0	132	1	1314.85	451.042	863.811	0	0	108.848	54.7471	-169.993	591.112	34871.8	23365.4	169.993	24.3092	86.7031	109.856	0	0	0.420854	157.474	-1007.69	13.7197	175.552	0	44.2763	46.7415	146.918	1605912791156059	1
2655	3	0	155	1	1094.89	400.695	694.199	0	0	22.1119	47.1354	-47.4335	562.002	34958.5	23472.6	47.4335	23.4453	86.7756	111.005	0	0	0.422332	178.381	-1018.58	18.3607	199.884	0	50.7758	50.8782	119.934	1605912791616309	1
2677	3	0	177	1	968.181	282.912	685.269	0	0	30.1726	44.532	-631.68	893.859	34850.8	23475.2	631.68	46.1308	85.7262	105.053	0	0	0.382564	138.288	-994.512	21.9224	184.374	0	53.0328	56.3754	111.592	1605912792056549	1
2682	3	0	182	1	1163.13	502.001	661.125	0	0	64.9855	26.0377	25.0713	585.943	34915.7	23394.1	-25.0713	24.6898	85.377	107.001	0	0	0.277349	184.162	-1017.44	16.4244	199.862	0	50.5619	49.0565	108.867	1605912792156604	1
2693	3	0	193	1	961.464	340.798	620.666	0	0	-36.3243	-51.7819	-483.291	449.128	35017	23571.5	483.291	20.8454	86.6849	108.524	0	0	0.104946	150.039	-1001.5	22.474	168.749	0	69.7608	72.3544	243.862	1605912792376724	1
2704	3	0	204	1	1158.84	530.36	628.479	0	0	48.6217	9.13897	-87.1322	556.289	34832.4	23510.6	87.1322	22.9405	84.4087	106.774	0	0	0.363199	173.651	-1010.34	16.456	205.697	0	48.7888	50.6218	127.787	1605912792596843	1
2707	3	0	207	1	1278.81	455.002	823.806	0	0	16.6748	-11.2351	57.7497	640.609	34764.7	23431.3	-57.7497	27.375	85.6128	106.902	0	0	0.267816	160.92	-1006.53	14.1676	183.558	0	46.9033	44.8522	98.5215	1605912792656876	1
2731	3	0	231	1	1273.85	474.685	799.165	0	0	-25.6791	16.8059	-618.155	811.01	34807	23503	618.155	41.5808	83.9558	107.797	0	0	0.308233	180.549	-1016.04	14.2092	229.706	0	56.4501	59.9513	121.597	1605912793137138	1
2736	3	0	236	1	1093.34	330.57	762.774	0	0	18.3767	-48.0094	-526.069	544.839	34962.3	23468.1	526.069	25.8117	85.1098	107.921	0	0	0.23011	210.716	-1029.48	18.144	225.978	0	64.4769	67.1202	201.247	1605912793237192	1
2749	3	0	249	1	1001.65	507.818	493.83	0	0	65.2479	66.7772	-76.7045	447.953	34815.8	23253.7	76.7045	18.5563	86.193	108.305	0	0	0.456606	181.125	-1018.03	20.9817	181.859	0	61.0459	62.6184	155.918	1605912793497334	1
2833	3	0	83	1	618.022	298.114	319.909	0	0	23.8961	4.28735	-225.334	280.362	35056.4	23017.2	225.334	12.0893	13.654	14.0102	0	0	0.258129	313.607	-812.915	19.3713	334.941	0	42.1268	43.5177	96.3201	1605912798440025	2
2976	3	0	226	1	519.869	202.527	317.342	0	0	43.1824	88.5739	-333.496	272.398	34937.5	23132.2	333.496	11.6303	12.2901	12.7624	0	0	0.305623	312.849	-801.085	23.5285	350.174	0	37.5345	41.528	116.206	1605912801401638	2
