# Supplementary material for: CaV1 and CaV2 calcium channels mediate the release of distinct pools of synaptic vesicles
Source: eLife. 2023 Feb 23;12:e81407. doi: 10.7554/eLife.81407 (PMC10023163; doi:10.7554/eLife.81407)
Supplement: Figure 5—figure supplement 1—source data 1. [file elife-81407-fig5-figsupp1-data1.zip › Figure 5 Supplement - Source Data 1/lin-7/14/2/cav1_to_cav1(lin-7).csv]

-1.4556214173499
61.9694397909407
-36.3774163070484
146.743791813336
-83.7626277536547
-21.2403137223519
6.63808368498576
36.5833509462391
-60.0497741806903
121.535520313526
27.9927139927531
103.504823903626
230.391431715747
144.286674244344
132.826100573249
89.1495814136651
164.962625995322
131.96403440259
68.1429464823741
80.2550162703919
18.2546203876991
75.01705561985
-8.06713022891927
68.8051791087855
-130.537232130802
66.7238286916108
91.0807243751915
-40.7035228122622
178.44790880513
93.325572773334
41.9106594290351
63.5654618190019
191.716415114992
-0.443902338483895
113.345301670059
14.4412093317223
124.094270822345
59.865703247182
144.253470665237
8.54871289018774
64.5554650497652
80.0624173242322
-65.6979303880798
-48.844299987366
157.071851633445
4.32735994191898
188.584398517705
-85.5266785127023
-53.8601332771941
41.8152095145124
99.2251305597892
-5.79605865355552
-66.3012219164084
119.078529842627
-19.7168009347806
-99.585862901462
-2.60122911957296
34.3153304120133
115.327480853091
66.8829698624613
10.9443928674082
-142.941488181401
-24.54240467403
-55.3832072483347
-65.2432167742663
54.2005579290271
61.1578893955739
-37.7659541104949
38.88102699312
-63.2583564773158
61.9958475883977
114.513203188748
-75.4342673539068
151.900344296169
-123.88692605024
111.722548072379
51.1263612810799
20.9585278426821
-85.7585596993449
-155.886234190701
-155.886234190701
-155.886234190701
-155.886234190701
-155.886234190701
-155.886234190701
-155.886234190701
-155.886234190701
-155.886234190701
-155.886234190701
33.5652062413283
-121.070452471853
86.857545211722
-78.0298966063929
-28.5310442711052
-6.39829860912141
-60.5808454527069
143.866550921666
75.4694346260658
38.9766040057511
27.514181385297
167.92755039013
37.5842639396506
124.34306017671
12.4281150221068
-40.0919564801443
-126.898622166562
-81.0119947322019
106.532445504119
-97.1773660033432
-19.4876583841906
-124.339420787474
91.8635203116864
-35.4750852123543
-102.074889647665
-40.1423685782429
-187.343815492699
-53.8848540113759
95.1014925576892
132.889872772619
-27.3501873663481
-73.0298964906106
-8.67631579838053
163.60382464758
66.0233306095106
92.7218999507095
-82.6907079627927
-44.5843925992376
-25.409856493432
74.911920768609
92.9772884126651
96.7933230604249
150.670566369285
92.8907260582782
-208.571965028357
-14.9639258442403
17.7414740681998
105.633142029641
-40.538025362941
92.9154233715453
68.3366317892942
-4.96966913478536
41.8987556157517
112.474128531045
-177.833373362257
-33.2181249597779
80.6586127196497
11.4651437122156
110.428408610685
2.96175144543668
-6.43956895087467
16.3160113660269
109.647253582414
-64.9029416541161
-7.63496462777402
91.7913696313335
-100.473481970861
-4.50839120137243
-4.9739109006332
176.397727710711
56.3798199664379
-23.7902348799253
-108.597374399156
-22.045299798112
11.6803481931711
255.041438136592
37.0691067847147
-14.3876548696935
-3.97534388189524
183.179738326064
-143.031090209857
38.6666312558154
14.1524554045609
173.127661667269
-99.7881119963495
-104.480335504632
-47.2718775447429
47.4292838231704
163.850187084216
-77.6749669830824
-60.6567522406476
32.098438409419
-79.1124144415808
-52.4140183535346
60.8191628735149
28.2459297332025
-36.5059427025917
195.918086471494
-65.5559515811547
138.43184255599
-63.1114890469689
3.48280264149798
152.021277533473
-95.5667704151638
-14.2574527779652
-18.9418750868717
-3.77819145156536
-109.441226633098
-117.782507630938
-97.7567689620628
-35.2688606016527
21.1908598995797
56.7389679346888
-177.493987928792
-49.6957453795621
-63.2609800690916
26.749876315851
26.749876315851
26.749876315851
26.749876315851
26.749876315851
26.749876315851
26.749876315851
26.749876315851
26.749876315851
26.749876315851
-35.2080009782439
-29.4672840113781
31.6986094348395
-82.8331837950391
66.8433290618341
-44.1203987639165
-147.006277395543
129.362303067828
-41.0193086602812
-67.3871372990325
8.38497208010085
-70.6005159089618
-44.8947814314524
-16.8180408690678
38.099213053436
75.1076169109656
27.4905008568167
12.537306332204
-18.9627126153573
7.21956705508637
-52.9606686033949
199.382958970607
-70.2698099944973
-173.152221502707
-101.729402131932
-20.777903273105
16.0114242648415
92.9620445740511
90.5869592961899
26.0245190344067
29.4502243373136
-136.036579648382
-68.6003194632867
-101.649947277525
-12.9952224934896
-121.780034788142
148.846245322275
109.797923275408
-71.9614438231656
-134.292280057052
-95.0851867665697
107.081071801433
-112.287494189317
-146.846882028483
-11.5883550223225
29.6503468657465
-62.8263527622476
-27.8480436921745
-9.11256127929664
-84.551618769292
-164.093742296187
-3.11149765108712
-18.9008475742376
-29.7090581758675
41.8749941442293
32.8271705041625
-62.5639143224398
-81.5520692953796
-161.46122293295
-123.260763423837
-135.918616509174
-140.69731006174
-41.5886340209108
61.6268762182517
-73.4699903892397
-100.158736328543
215.84858326699
-4.45387648936594
22.8743921776186
-150.680298448395
-169.471798016326
-0.615444347946323
72.9140241425484
-193.238646541824
-17.6320991252069
-5.84989172001951
179.756251899737
-83.2839680480902
-83.2839680480902
-83.2839680480902
-83.2839680480902
-83.2839680480902
-82.9059124437481
70.9874808202585
-87.9031277684335
17.8044254700799
105.964333602351
-169.762146696623
10.9308481459084
-24.2513047722168
-24.6910635315944
84.2264125604997
31.3083958210045
-122.533961221488
-62.282418414281
140.772418485773
