# Supplementary material for: CaV1 and CaV2 calcium channels mediate the release of distinct pools of synaptic vesicles
Source: eLife. 2023 Feb 23;12:e81407. doi: 10.7554/eLife.81407 (PMC10023163; doi:10.7554/eLife.81407)
Supplement: Figure 5—figure supplement 1—source data 1. [file elife-81407-fig5-figsupp1-data1.zip › Figure 5 Supplement - Source Data 1/lin-7/14/2/cav1_to_rimb-1.csv]

266.031574654702
210.493795735823
254.644103691975
209.099436946406
125.143594519806
86.738133117
451.222424066535
246.243174533349
399.373531703739
235.364238817416
354.817741755378
122.668111163894
423.853936593285
231.423537422812
372.990284526022
216.05313000266
376.889589435807
313.551597691559
392.854122996076
225.640767651152
126.629006160627
212.986414982664
194.303385086932
397.597847496269
63.6616159667101
379.761426454621
232.179850385903
245.05114491842
248.25706270296
408.473228328108
266.101179770667
337.159730699426
400.413578788368
84.5629708526212
439.633469974706
161.056087803277
315.512022290346
254.934524559019
317.991631853449
375.779083722442
258.954293336617
344.986727320073
229.844787114569
133.231957330969
376.149499635441
212.245991244581
209.964294991707
308.360081986139
-71.5414230784008
183.922772857735
237.935591509526
185.162032190219
281.185901190984
295.275482091274
311.565502597783
138.755394407992
161.588876176578
292.871904602114
296.818090356952
271.809275621432
502.499758792328
223.757399341634
230.162919439859
147.879173456316
186.990593710638
328.621365017221
467.150370159383
322.525784045345
164.428519190074
208.119280390576
394.132745317496
297.262178377681
49.439815648173
282.627378210826
-26.5521057418664
348.053694660208
334.40886965609
287.259180914651
53.1315668107527
-18.0462605353205
-18.0462605353205
-18.0462605353205
-18.0462605353205
-18.0462605353205
-18.0462605353205
-18.0462605353205
-18.0462605353205
-18.0462605353205
-18.0462605353205
161.265585961384
10.6280336751661
314.762388605373
69.6551529645585
253.481804096406
390.250591233416
424.328623080917
361.95008965009
265.899281086262
284.194068900459
193.440211665013
367.995665382892
328.283632815048
382.206229726049
202.404082238998
282.280280293977
223.156185835476
-47.3090183557542
101.382722021226
124.925057117365
71.3634138523339
122.166002875078
513.037318337014
271.70005519639
237.351202358732
389.939976764243
50.5761033436502
86.5027862939678
354.713241262772
128.178449472209
247.364760454315
230.542471149554
153.575610309006
354.904067206968
301.140369489745
347.052914012165
136.413139750879
298.866970455561
229.003914940862
254.165120294605
399.852329463785
197.88277649568
129.795479338642
115.743650954104
128.995603029223
269.005537265137
263.746932177753
507.981962619702
287.24803402424
343.867256512574
280.305910881088
150.130612647394
283.594376782519
360.001071729239
252.358288699306
413.4061016165
396.409951555917
412.966065652763
344.366336959723
221.249395510062
371.154301701838
339.723313215283
312.923607857505
421.433646235888
323.088896163248
245.523946210564
305.737454986869
240.331324672235
546.69458015994
407.06231243824
370.456276261742
337.777590391004
391.551774590578
476.449612969329
453.466939126742
399.550234663893
342.443509108904
324.525994655767
485.283980431166
349.946280384
141.379461177894
441.71892260596
304.187321397687
272.584416566224
234.50876888894
288.668916821411
277.790151808036
416.127729813368
332.828493939884
156.649679949951
225.291554620835
365.095374880184
304.800535307029
220.857516926844
297.585216272735
394.021662099127
296.620934007136
404.000072497922
235.252658426154
185.13845440654
244.117015694876
299.158408070547
432.284432536104
158.82374384881
385.014205776661
230.446334558448
376.034876467747
372.500510578117
165.000344081978
86.5984998623826
329.594360056821
361.349729656704
447.054650665428
223.691341642381
305.81457795895
375.66175171603
506.580687166803
506.580687166803
506.580687166803
506.580687166803
506.580687166803
506.580687166803
506.580687166803
506.580687166803
506.580687166803
506.580687166803
324.100408146402
428.957627861062
365.068004827041
219.874814767471
262.909607420759
406.062051365243
212.08304746119
258.792180663837
255.82583246188
219.1327805562
381.365958744977
181.82550546062
490.580093181554
311.763935483064
331.217891031429
264.574957902882
266.013748486173
260.19177896074
357.601383061898
318.607636219087
277.100831674554
285.777806396047
337.994695490201
147.314799737716
283.659009645911
276.005012800924
438.968484585315
451.633561121525
361.801669471271
309.198579258849
479.374913558961
346.988051230794
335.709800693112
431.313908949858
464.973270951476
390.249500335278
414.173212597507
372.713459600585
238.512908229055
297.724359821848
357.688651111224
315.047154409629
93.7010361201465
179.30518222291
235.84803869958
462.294464075294
446.267346082284
424.969874918843
311.991512129844
449.37858198112
261.995849969291
206.338616463148
413.586456013112
314.1803594208
410.849190911373
381.239750729404
304.034003116496
381.207319338715
380.635509381584
396.346016437517
404.476451076331
359.064760709418
446.121708892377
164.086222823244
272.897836426462
380.43343999462
226.325686855151
323.906450340804
502.116830368479
272.510774328039
329.304532915023
298.877865025839
151.463462967436
361.066158770333
534.332006511544
381.791040614065
285.633861296916
324.108267407628
324.108267407628
324.108267407628
324.108267407628
324.108267407628
95.9122662768968
237.702018394848
522.723972117881
326.529752682902
336.063488803109
315.289447765685
270.578216955284
230.482743855922
293.331117420046
370.363182447072
535.582917374719
234.851065255774
373.029662449739
132.616709925744
