# Supplementary material for: CaV1 and CaV2 calcium channels mediate the release of distinct pools of synaptic vesicles
Source: eLife. 2023 Feb 23;12:e81407. doi: 10.7554/eLife.81407 (PMC10023163; doi:10.7554/eLife.81407)
Supplement: Figure 5—figure supplement 1—source data 1. [file elife-81407-fig5-figsupp1-data1.zip › Figure 5 Supplement - Source Data 1/lin-7/14/2/egl-to-egl(rimb)).csv]

-23.2422044159903
-78.779983334869
-34.6296753787174
-80.1743421242863
-164.130184550886
-202.535645953692
161.948644995842
-43.0306045373436
110.099752633047
-53.9095402532766
65.5439626846855
-166.605667906799
134.580157522592
-57.8502416478805
83.7165054553298
-73.2206490680328
87.6158103651142
24.277818620867
103.580343925383
-63.6330114195407
-162.644772910066
-76.287364088028
-94.97039398376
108.324068425576
-225.612163103982
90.4876473839286
-57.0939286847897
-44.2226341522728
-41.0167163677324
119.199449257416
-23.1725993000255
47.8859516287339
111.139799717675
-204.710808218071
150.359690904013
-128.217691267415
26.2382432196537
-34.3392545116731
28.7178527827564
86.5053046517496
-30.319485734075
55.7129482493801
-59.4289919561234
-156.041821739724
86.8757205647489
-77.0277878261113
-79.3094840789854
19.0863029154461
-360.815202149093
-105.351006212957
-51.3381875611667
-104.111746880473
-8.08787787970869
6.00170302058177
22.2917235270907
-150.518384662701
-127.684902894114
3.59812553142183
7.54431128625947
-17.4645034492605
213.225979721636
-65.5163797290588
-59.1108596308331
-141.394605614376
-102.283185360055
39.3475859465289
177.87659108869
33.2520049746527
-124.845259880618
-81.1544986801164
104.858966246804
7.98839930698887
-239.833963422519
-6.64640085986684
-315.825884812559
58.7799155895154
45.1350905853978
-2.01459815604176
-236.14221225994
-307.320039606013
-307.320039606013
-307.320039606013
-307.320039606013
-307.320039606013
-307.320039606013
-307.320039606013
-307.320039606013
-307.320039606013
-307.320039606013
-128.008193109308
-278.645745395526
25.488609534681
-219.618626106134
-35.7919749742869
100.976812162724
135.054844010225
72.676310579398
-23.3744979844305
-5.07971017023374
-95.8335674056798
78.7218863121998
39.0098537443555
92.9324506553567
-86.8696968316945
-6.99349877671557
-66.1175932352162
-336.582797426447
-187.891057049466
-164.348721953327
-217.910365218358
-167.107776195615
223.763539266321
-17.5737238743022
-51.9225767119606
100.66619769355
-238.697675727042
-202.770992776725
65.4394621920801
-161.095329598484
-41.9090186163776
-58.7313079211381
-135.698168761686
65.6302881362753
11.866590419053
57.7791349414729
-152.860639319813
9.59319138486899
-60.2698641298302
-35.1086587760874
110.578550393093
-91.391002575012
-159.478299732051
-173.530128116588
-160.278176041469
-20.2682418055556
-25.5268468929389
218.70818354901
-2.02574504645236
54.593477441882
-8.96786818960391
-139.143166423299
-5.67940228817315
70.7272926585465
-36.9154903713861
124.132322545807
107.136172485225
123.692286582071
55.092557889031
-68.0243835606307
81.8805226311451
50.4495341445909
23.6498287868126
132.159867165195
33.8151170925557
-43.7498328601287
16.4636759161767
-48.9424543984569
257.420801089247
117.788533367548
81.1824971910501
48.5038113203118
102.277995519886
187.175833898636
164.193160056049
110.276455593201
53.1697300382111
35.2522155850747
196.010201360474
60.6725013133073
-147.894317892798
152.445143535268
14.9135423269945
-16.6893625044686
-54.7650101817526
-0.604862249281723
-11.4836272626562
126.853950742676
43.5547148691912
-132.624099120741
-63.9822244498573
75.8215958094916
15.526756236337
-68.4162621438481
8.31143720204273
104.747883028434
7.34715493644399
114.726293427229
-54.0211206445383
-104.135324664152
-45.1567633758168
9.88462899985461
143.010653465411
-130.450035221882
95.7404267059683
-58.8274445122443
86.761097397055
83.2267315074241
-124.273434988714
-202.67527920831
40.3205809861283
72.0759505860115
157.780871594736
-65.5824374283111
16.540798888258
86.3879726453379
217.30690809611
217.30690809611
217.30690809611
217.30690809611
217.30690809611
217.30690809611
217.30690809611
217.30690809611
217.30690809611
217.30690809611
34.8266290757092
139.68384879037
75.7942257563482
-69.3989643032219
-26.3641716499333
116.788272294551
-77.1907316095021
-30.4815984068555
-33.4479466088123
-70.1409985144928
92.0921796742841
-107.448273610073
201.306314110861
22.490156412372
41.9441119607363
-24.6988211678108
-23.260030584519
-29.0820001099528
68.3276039912053
29.3338571483946
-12.1729473961386
-3.4959726746456
48.7209164195083
-141.958979332976
-5.61476942478112
-13.2687662697681
149.694705514623
162.359782050833
72.5278904005791
19.924800188157
190.101134488268
57.7142721601012
46.4360216224195
142.040129879166
175.699491880783
100.975721264585
124.899433526814
83.4396805298929
-50.7608708416374
8.45058075115594
68.4148720405319
25.7733753389366
-195.572742950546
-109.968596847782
-53.4257403711126
173.020685004602
156.993567011592
135.69609584815
22.7177330591512
160.104802910428
-27.2779291014012
-82.935162607544
124.31267694242
24.9065803501071
121.57541184068
91.9659716587121
14.7602240458036
91.9335402680226
91.3617303108913
107.072237366825
115.202672005638
69.7909816387255
156.847929821684
-125.187556247449
-16.3759426442302
91.1596609239277
-62.9480922155417
34.632671270112
212.843051297787
-16.7630047426537
40.0307538443303
9.60408595514673
-137.810316103256
71.7923796996402
245.058227440852
92.517261543373
-3.63991777377669
34.8344883369355
34.8344883369355
34.8344883369355
34.8344883369355
34.8344883369355
-193.361512793796
-51.5717606758444
233.450193047189
37.2559736122093
46.7897097324167
26.0156686949922
-18.6955621154084
-58.7910352147701
4.05733834935381
81.0894033763798
246.309138304026
-54.4227138149181
83.7558833790463
-156.657069144949
