# Supplementary material for: CaV1 and CaV2 calcium channels mediate the release of distinct pools of synaptic vesicles
Source: eLife. 2023 Feb 23;12:e81407. doi: 10.7554/eLife.81407 (PMC10023163; doi:10.7554/eLife.81407)
Supplement: Figure 5—figure supplement 1—source data 1. [file elife-81407-fig5-figsupp1-data1.zip › Figure 5 Supplement - Source Data 1/lin-7/14/2/lin-7_to_cav1.csv]

75.5081519393425
75.5081519393425
75.5081519393425
75.5081519393425
75.5081519393425
75.5081519393425
133.964798436886
133.964798436886
56.4031549759311
127.036879653875
75.9555961670776
63.6191687746905
125.585101464378
83.2314641715275
46.2474920639943
-49.3905793226731
222.157366967898
29.925395172635
85.8754251107093
123.524472844641
12.5064731360108
51.9639391669407
14.2658546798557
79.1960876409139
60.5117685476434
112.420354660819
122.090689183635
142.44061560242
140.305339808663
241.675102136884
159.894116563097
215.954759311266
163.229838543244
80.0577725172843
20.8099857034831
82.05370446296
154.682379089776
40.6254433028007
242.1197147317
142.826957377627
13.9718308349911
167.098896827054
93.2215486910936
118.710183583244
77.2226227648571
252.289581276542
159.560116778383
56.8021517859524
197.395961727452
202.490822422325
42.0875071315313
161.334071882353
157.487075952966
46.1367521558132
148.55688031287
131.833902874154
136.188046717951
180.798008772879
42.0638613910269
-12.2647093512642
-7.56526261196268
237.11428281213
65.1651024768289
86.3222913700884
290.032680845914
100.880118094174
180.580169333072
240.583500754263
180.686852782412
24.6913986708314
257.007311528505
59.8739676712357
26.5864488981897
226.551348286383
124.00302887302
181.794692054282
53.420016644428
216.812433883824
167.681223728796
204.150200567477
183.826959563245
172.075239835271
15.0670150720543
278.765468709571
223.951546844008
96.9755216236736
246.027142835133
133.739620035041
-7.50098202020308
140.004046577735
117.264831248183
73.3103756139681
128.969894985661
191.884537143422
125.11542162906
238.927381691399
279.073106851902
173.639468417139
198.766331749255
269.948752300479
106.788204880628
149.620282470823
264.24141216588
286.087357214019
257.698956838445
235.943376407355
207.050081781927
153.128355204077
69.5998918997357
177.329865824417
110.086296895599
14.0166840312013
196.757074490284
262.109441609464
221.923994705292
65.6699392045412
205.838367272729
