# Supplementary material for: CaV1 and CaV2 calcium channels mediate the release of distinct pools of synaptic vesicles
Source: eLife. 2023 Feb 23;12:e81407. doi: 10.7554/eLife.81407 (PMC10023163; doi:10.7554/eLife.81407)
Supplement: Figure 5—figure supplement 1—source data 1. [file elife-81407-fig5-figsupp1-data1.zip › Figure 5 Supplement - Source Data 1/lin-7/14/2/lin-7_to_rimb-1.csv]

223.304949819571
223.304949819571
223.304949819571
223.304949819571
223.304949819571
223.304949819571
316.317594467006
316.317594467006
326.349593663846
322.304482846965
288.024234594539
269.650242822683
250.767288103329
293.137652715488
295.573611318838
258.60106421938
427.890752377958
168.9652724759
254.526131188153
197.640153581307
246.979101322451
222.563002488892
240.050945397616
183.317547572848
183.128908911374
363.608427636087
293.775686458705
268.280550916523
272.675310574747
284.415634003564
330.09328159717
337.209990050187
354.536846216111
232.876728826455
209.209206373625
167.286119673387
510.636525964346
434.651824154091
178.793114185859
176.5630952764
240.129385954748
219.437872674367
312.325728717542
375.098800612122
356.820272889207
178.49417214602
357.271651155635
263.411104983181
325.261724602058
191.434746903336
311.043242729111
435.934157016671
426.707936066992
408.694561800188
416.110087878289
431.200267373604
245.367630961418
246.603491362122
379.650604080836
200.788648826718
312.877149905711
356.459521399034
255.912655178803
186.809167883577
427.277923694824
348.564950291433
350.002133231759
441.912375739692
328.18311802581
257.367062588617
524.473524885816
266.82429430714
298.906290767678
470.330974023607
405.228194401372
382.442333346193
354.140648349961
392.946844226133
184.41763156486
269.594813592888
412.595054284851
362.429577694507
265.609634315675
193.942536154495
355.863831052095
315.431516892775
382.268352177191
173.563318717714
400.053569763137
297.74428248095
436.184413721157
452.707771505951
450.180611904394
165.199800341021
450.174260394951
344.939450623411
251.048909970024
361.886854874374
340.604143986557
410.814066783232
357.335367227735
336.533856820692
465.198376959579
408.609233793122
401.509424417151
174.076133190207
399.940737689227
265.58601048492
334.335595458439
375.575671049613
276.535892655027
405.50615615039
415.228062806731
365.656015838027
417.292885048522
328.768490493921
181.574630846411
