# Supplementary material for: CaV1 and CaV2 calcium channels mediate the release of distinct pools of synaptic vesicles
Source: eLife. 2023 Feb 23;12:e81407. doi: 10.7554/eLife.81407 (PMC10023163; doi:10.7554/eLife.81407)
Supplement: Figure 5—figure supplement 1—source data 1. [file elife-81407-fig5-figsupp1-data1.zip › Figure 5 Supplement - Source Data 1/lin-7/14/2/rimb-1_to_egl-19.csv]

330.608348197817
306.281172504492
255.41878203793
414.87177725193
334.709306939254
467.960359437282
374.092067758789
386.82268988658
329.512618409164
345.383546047102
322.9863746556
171.762978513179
239.819528902921
270.829146172266
394.943922045892
358.657101625442
187.800672073514
324.46013476573
410.340007428415
142.852068411579
377.768441804023
301.289596137798
417.575334427514
356.217953416806
459.179463013654
293.661774428077
191.932533350031
250.445959502729
294.007982018888
319.540367713435
293.068271882752
187.284693120801
279.255590058096
293.162033572869
224.015163604516
399.555523680199
393.68954538359
359.578822357878
202.011043311955
276.792366892889
397.122364472074
330.650330940502
165.59542499173
187.466895375961
309.186450194549
327.576023914189
352.157137026887
210.394747494687
257.264145511555
375.35301967946
166.008922012945
156.713145002122
190.720310132965
326.757965096363
281.149533934942
230.970118261459
401.829442289432
340.033376000647
242.683321023182
214.028389304214
148.727264122466
147.332319075187
335.53286505209
288.540546648837
206.746582080588
323.060788788967
385.726277287711
238.042746329927
196.27447904252
314.217471167769
338.784402080997
340.395175692007
378.666406582845
396.569308346443
344.687056929994
301.62623744184
149.24863835044
232.446253272581
349.267911797004
438.146571519716
384.167364241719
225.177292497527
307.71225959434
218.826000397923
243.978426294856
155.690152190837
251.808376606969
208.726094448604
254.881436967356
224.738265814347
252.608104615985
293.605446250767
288.882167672837
300.805633020467
262.994127055223
190.456227636358
396.076981327609
269.730952397647
226.921116637397
379.983538380438
371.48876591411
288.121542865232
289.824994735609
398.246659231754
350.011615696891
298.233092877857
266.526630151526
116.563607139309
342.748926112028
217.647819044731
255.81302058736
211.486677546487
264.253475970097
428.482055751894
286.051548968906
281.172495591214
207.714263462498
222.326739978987
215.281489431047
188.673552615208
306.372151205698
388.245680329834
208.690457046312
205.025222424101
178.381217715891
348.106866334743
401.266241086552
294.671520170257
