# Supplementary material for: CaV1 and CaV2 calcium channels mediate the release of distinct pools of synaptic vesicles
Source: eLife. 2023 Feb 23;12:e81407. doi: 10.7554/eLife.81407 (PMC10023163; doi:10.7554/eLife.81407)
Supplement: Figure 5—figure supplement 1—source data 1. [file elife-81407-fig5-figsupp1-data1.zip › Figure 5 Supplement - Source Data 1/lin-7/14/2/rimb-1_to_rimb-1(cav1).csv]

-41.3345691271243
-17.0073934337997
33.8549970327622
-125.597998181238
-45.4355278685616
-178.68658036659
-84.8182886880968
-97.5489108158872
-40.2388393384717
-56.1097669764094
-33.7125955849078
117.510800557513
49.4542501677715
18.4446328984268
-105.670142975199
-69.3833225547496
101.473106997179
-35.1863556950375
-121.066228357722
146.421710659113
-88.4946627333302
-12.0158170671057
-128.301555356822
-66.9441743461139
-169.905683942961
-4.38799535738508
97.3412457206614
38.8278195679632
-4.73420294819516
-30.2665886427421
-3.79449281205962
101.989085949892
10.0181890125968
-3.88825450217701
65.2586154661767
-110.281744609507
-104.415766312897
-70.305043287186
87.2627357587371
12.4814121778036
-107.848585401382
-41.3765518698092
123.678354078962
101.806883694731
-19.9126711238569
-38.3022448434967
-62.8833579561942
78.8790315760052
32.009633559137
-86.0792406087676
123.264857057748
132.56063406857
98.5534689377273
-37.4841860256711
8.12424513575024
58.3036608092334
-112.55566321874
-50.7595969299546
46.5904580475108
75.2453897664782
140.546514948226
141.941459995505
-46.2590859813972
0.733232421855064
82.5271969901041
-33.7870097182749
-96.4524982170187
51.2310327407649
92.999300028172
-24.9436920970766
-49.5106230103047
-51.1213966213145
-89.3926275121521
-107.295529275751
-55.4132778593012
-12.3524583711478
140.025140720252
56.8275257981113
-59.9941327263114
-148.872792449023
-94.8935851710266
64.0964865731657
-18.4384805236477
70.4477786727693
45.2953527758364
133.583626879856
37.4654024637239
80.5476846220881
34.392342103336
64.5355132563454
36.6656744547072
-4.33166718007487
0.391611397855741
-11.5318539497748
26.2796520154698
98.8175514343347
-106.803202256917
19.5428266730451
62.3526624332953
-90.709759309746
-82.2149868434171
1.15223620546021
-0.551215664916526
-108.972880161062
-60.7378366261983
-8.95931380716502
22.7471489191666
172.710171931383
-53.4751470413357
71.6259600259618
33.460758483332
77.7871015242054
25.0203031005949
-139.208276681202
3.22223010178641
8.1012834794783
81.5595156081945
66.9470390917049
73.9922896396456
100.600226455485
-17.0983721350058
-98.9719012591413
80.5833220243803
84.2485566465912
110.892561354802
-58.8330872640508
-111.99246201586
-5.39774109956488
