# Supplementary material for: CaV1 and CaV2 calcium channels mediate the release of distinct pools of synaptic vesicles
Source: eLife. 2023 Feb 23;12:e81407. doi: 10.7554/eLife.81407 (PMC10023163; doi:10.7554/eLife.81407)
Supplement: Figure 5—figure supplement 1—source data 1. [file elife-81407-fig5-figsupp1-data1.zip › Figure 5 Supplement - Source Data 1/lin-7/14/2/rimb-1_to_rimb-1(lin-7).csv]

5.9961328713598
43.1721005395229
0.454127692904876
60.8893485730132
67.9273197875536
156.231758370301
142.646434686425
71.8813444506141
22.2861043176144
30.8869658318617
12.1101375734379
-101.570626212404
-0.29642230214813
-10.1754110504462
120.681353904056
21.6120882579344
-17.7420409553233
11.1540306991319
94.039556633963
-112.645574527382
133.182832317725
34.8129696283177
74.4933152594785
11.5654602797131
142.462403608846
-88.9794418965594
-59.9233936617456
-6.14753427341748
91.1091777311995
37.0666027981661
62.6462337255834
-33.5868229483676
49.3920115841192
21.3149762769299
-38.3290568559314
103.816882949734
124.813201690744
76.1572267771953
-148.275905076423
43.184679143651
34.9575879605309
-4.74371882072228
-64.1359331604999
-110.652573363041
9.30744921474798
70.848627078014
60.1788525378361
-55.6896920352156
-30.921664494279
45.6676557197316
-136.232433979236
-164.614858539369
-54.7760721126742
86.2948452055789
64.7852430441471
-44.6423434907501
144.433716275293
55.9727411114509
-88.3924499176555
17.9840981758261
-69.3405809907599
-72.512087563513
108.75826480491
27.0940374819693
-87.830825695055
-47.0629268241792
41.1500140790176
-57.7629063933346
-144.048679374093
-19.0473468637829
35.3261860561797
-4.71399231003306
64.7221107643709
70.0454828004204
109.423984451927
76.9710238964144
-128.392804012772
18.738901651237
108.190174228481
123.306104294732
31.4171483293321
-45.6875246230884
-44.1840586336548
-36.9850102466808
-16.0139826990471
-124.576797342974
-35.5983809820082
-107.538211234529
26.1780419897314
-94.7312957160902
-48.4730555048536
25.1669939742915
40.1446763585009
16.3245645532243
7.57943881030042
-135.059964258193
46.032392720017
-89.1597554342679
-75.2910085359526
-7.80262300834147
14.0459177306147
-7.20522701731898
10.4288293196478
100.810735740875
-17.6204243800839
-27.6694087872638
-63.0012566740297
-189.50793308444
52.1885781221499
-43.7732128453954
-58.5472162610149
-60.8221742548612
-75.7784265410519
74.5908869078667
-42.7086517922889
-40.5229690341657
6.69089953308503
-112.348395553816
-49.2533894327844
-52.6582153515174
33.4116828711649
71.8113917134669
-31.8631712983024
-98.5643258776909
-80.7417265829081
16.5431498438011
125.743912097647
-24.3792067198192
