# Supplementary material for: CaV1 and CaV2 calcium channels mediate the release of distinct pools of synaptic vesicles
Source: eLife. 2023 Feb 23;12:e81407. doi: 10.7554/eLife.81407 (PMC10023163; doi:10.7554/eLife.81407)
Supplement: Figure 5—figure supplement 1—source data 1. [file elife-81407-fig5-figsupp1-data1.zip › Figure 5 Supplement - Source Data 1/lin-7/14/3.csv]

image-ID	cycle	z-step	frame	accum	photon-count	photon-count11	photon-count12	photon-count21	photon-count22	psfx	psfy	psfz	psf-photon-count	x	y	z	amp	background11	background12	background21	background22	maxResidualSlope	chisq	log-likelihood	accuracy	llr	time-point	precisionx	precisiony	precisionz	frame-timestamp	vis-probe
9	0	0	9	1	3466.61	1576.9	1889.71	0	0	-39.8177	90.7295	125.868	1536.43	34223.2	21635.2	-125.868	57.5828	394.122	522.981	0	0	0.670729	273.764	-1283.48	2.27126	297.255	0	43.1055	42.4779	99.4071	1605912708911272	0
12	0	0	12	1	3190.61	1548.24	1642.37	0	0	-53.3921	98.8749	141.438	1941.17	34037.5	21527.3	-141.438	73.276	388.14	514.598	0	0	0.888309	272.72	-1281.78	2.54846	360.425	0	34.0217	33.4533	78.3088	1605912708971305	0
19	0	0	19	1	3523.59	1613.63	1909.96	0	0	-92.4287	53.7933	27.9753	1854.45	34076.5	21472.8	-27.9753	68.8203	389.388	515.045	0	0	0.745642	267.936	-1280.05	2.20349	373.83	0	34.023	34.1286	88.5341	1605912709111381	0
24	0	0	24	1	3293.39	1158	2135.39	0	0	-99.5669	-26.904	-67.4459	2009.12	33984	21553.5	67.4459	74.3954	380.287	500.512	0	0	0.495743	289.915	-1286.52	2.40366	336.862	0	29.2267	30.3995	92.6674	1605912709211435	0
27	0	0	27	1	3629.46	1496.19	2133.28	0	0	-87.6764	32.345	-38.5582	1976.52	34071.7	21593.9	38.5582	73.0019	387.243	501.898	0	0	0.565268	266.588	-1276.79	2.09536	324.557	0	30.2929	31.2048	90.1958	1605912709271468	0
31	0	0	31	1	3047.02	1386.63	1660.39	0	0	-86.3617	78.1103	13.3179	1470.06	34170.1	21548.1	-13.3179	54.5476	381.398	508.305	0	0	0.385132	198.95	-1242.49	2.70966	296.583	0	41.9495	42.4638	111.784	1605912709351512	0
42	0	0	42	1	3054.17	1244.76	1809.4	0	0	35.1504	52.2011	-105.951	1514.55	34148.2	21574	105.951	55.3719	379.23	494.279	0	0	1.20959	212.253	-1245.85	2.6779	263.618	0	37.7868	39.9127	135.435	1605912709571632	0
43	0	0	43	1	3271.25	1529.78	1741.47	0	0	-58.2241	11.4852	30.473	1865.26	34141.9	21515.1	-30.473	68.6204	377.528	495.99	0	0	1.13616	284.909	-1281.13	2.41828	367.252	0	33.3507	33.8276	87.2606	1605912709591642	0
52	0	0	52	1	3317.48	1696.13	1621.34	0	0	3.40653	109.298	89.4327	1938.25	34180	21616.6	-89.4327	71.8814	375.318	493.435	0	0	0.645703	203.447	-1242	2.36276	276.291	0	33.1673	32.8863	78.973	1605912709771741	0
63	0	0	63	1	3168.37	1468.6	1699.77	0	0	-90.7701	18.9553	117.899	1743.64	34174.5	21507.6	-117.899	65.5218	369.172	487.529	0	0	1.04918	269.475	-1272.22	2.51125	335.849	0	36.8604	36.0816	85.0448	1605912710111926	0
64	0	0	64	1	3168.37	1468.6	1699.77	0	0	-90.7701	18.9553	117.899	1743.64	34174.5	21507.6	-117.899	65.5218	369.172	487.529	0	0	1.04918	269.475	-1272.22	2.51125	335.849	0	36.8604	36.0816	85.0448	1605912710111926	0
65	0	0	65	1	3168.37	1468.6	1699.77	0	0	-90.7701	18.9553	117.899	1743.64	34174.5	21507.6	-117.899	65.5218	369.172	487.529	0	0	1.04918	269.475	-1272.22	2.51125	335.849	0	36.8604	36.0816	85.0448	1605912710111926	0
69	0	0	69	1	2963.6	1042.83	1920.77	0	0	-134.077	20.0582	34.4149	1889.59	34217.8	21705.8	-34.4149	70.8232	368.123	481.461	0	0	0.982694	247.036	-1259.69	2.76258	311.772	0	32.1808	32.3984	83.3117	1605912710191969	0
71	0	0	71	1	3773.81	1908.38	1865.43	0	0	7.04419	62.4041	-16.6329	1743.96	34176.3	21763.1	16.6329	63.671	363.88	483.481	0	0	0.261922	260.105	-1265.85	1.93787	314.476	0	34.3633	35.1428	97.2554	1605912710231991	0
72	0	0	72	1	2591.78	1294.34	1297.44	0	0	-83.0474	92.6144	81.1884	1448.94	34166.8	21533.6	-81.1884	54.2009	366.973	481.89	0	0	0.343764	234.488	-1252.84	3.37926	288.541	0	43.1577	42.8389	103.692	1605912710252002	0
74	0	0	74	1	3533.14	1613.38	1919.76	0	0	-93.9438	35.3026	73.8089	2045.81	34078	21590.9	-73.8089	76.2722	362.315	477.654	0	0	1.05446	255.616	-1262.54	2.12269	348.797	0	30.6572	30.2922	74.3589	1605912710292024	0
76	0	0	76	1	3190.81	1550.2	1640.6	0	0	-77.6184	14.841	-53.1724	1640.21	34161.3	21611.4	53.1724	60.4177	365.393	481.358	0	0	0.604104	196.629	-1234.75	2.47176	273.734	0	35.2985	36.7	108.45	1605912710332046	0
84	0	0	84	1	3703.25	1746.39	1956.86	0	0	-82.1371	38.0003	-38.9352	2142.63	34066.2	21588.2	38.9352	79.0662	360.893	472.976	0	0	1.45103	275.217	-1271.92	1.978	345.066	0	27.2006	28.0117	80.8063	1605912710492133	0
93	0	0	93	1	3357.75	1766.63	1591.12	0	0	-67.3886	20.048	174.309	1722.11	34051.4	21506.5	-174.309	65.5593	355.137	466.877	0	0	1.02894	263.288	-1263.98	2.26325	310.919	0	36.786	35.9517	85.9207	1605912710672231	0
99	0	0	99	1	2774.9	1323.53	1451.37	0	0	-7.52882	144.326	-144.142	1563.44	34091.3	21581.6	144.142	58.4825	357.013	468.207	0	0	0.910616	231.433	-1247.8	3.00427	283.004	0	34.741	36.8181	136.944	1605912710792296	0
101	0	0	101	1	2993.94	1551.9	1442.04	0	0	-71.5612	67.8874	-92.677	1725.23	34155.3	21658	92.677	63.848	357.048	463.717	0	0	0.828675	298.069	-1280	2.67653	355.811	0	32.1593	33.7912	110.046	1605912710832318	0
102	0	0	102	1	2483.38	1186.4	1296.98	0	0	-389.299	485.383	10.724	1841.38	33974.7	21639.1	-10.724	98.9471	343.481	441.852	0	0	2.56949	251.276	-1251.71	3.4655	291.116	0	25.6253	25.8672	62.5308	1605912710852329	0
105	0	0	105	1	3752.21	1622.08	2130.13	0	0	-48.2226	64.7823	-45.3058	2012.18	34131.9	21561.4	45.3058	73.9444	350.022	463.22	0	0	0.880484	254.842	-1257.46	1.92016	325.199	0	28.4684	29.5275	86.0348	1605912710912362	0
111	0	0	111	1	3348.05	1460.69	1887.35	0	0	-40.2351	29.8626	-192.529	2193.24	34024.3	21596.4	192.529	81.8044	355.23	459.484	0	0	0.321373	248.051	-1255.51	2.26475	348.34	0	24.7758	26.5447	110.775	1605912711032427	0
126	0	0	126	1	3645.92	1642.25	2003.67	0	0	-75.5979	79.7926	31.0095	2075.46	34059.7	21546.4	-31.0095	76.9413	349.477	458.374	0	0	1.0791	285.51	-1272.51	1.99525	335.378	0	28.8372	29.1061	75.139	1605912711332590	0
132	0	0	132	1	3400.74	1414.8	1985.93	0	0	-14.0773	100.542	113.531	2150.05	34097.8	21625.3	-113.531	80.1751	346.439	453.759	0	0	0.971181	224.697	-1239.97	2.19572	312.123	0	29.0509	28.6689	67.6253	1605912711452656	0
135	0	0	135	1	3182.26	1593.26	1589.01	0	0	-71.5033	96.0265	181.268	1683.96	34254.9	21729.5	-181.268	64.5717	343.731	446.898	0	0	0.671027	279.18	-1266.07	2.40488	356.787	0	36.7462	36.0089	86.3441	1605912711512689	0
137	0	0	137	1	3178.93	1414.28	1764.65	0	0	-93.77	54.7614	-20.9471	1521.76	34077.8	21571.5	20.9471	56.3721	344.688	452.003	0	0	0.293016	285.398	-1269.12	2.41633	325.271	0	37.5719	38.3636	107.215	1605912711552710	0
142	0	0	142	1	3606.14	1889.32	1716.82	0	0	-31.4513	222.017	51.1841	1646.11	34115.2	21503.9	-51.1841	62.4267	345.795	450.717	0	0	1.04435	291.105	-1273.1	2.01489	343.363	0	35.5201	35.7891	90.0422	1605912711652765	0
144	0	0	144	1	2277.6	1148.75	1128.86	0	0	-127.265	57.7297	199.682	1325.03	34011.7	21568.5	-199.682	51.664	342.658	443.839	0	0	0.872799	262.385	-1256.28	3.95677	272.941	0	46.0099	44.7976	110.666	1605912711692787	0
145	0	0	145	1	2923.09	1329.55	1593.54	0	0	-14.578	75.7342	-24.7256	1438.93	34098.3	21650.1	24.7256	52.6993	346.809	454.747	0	0	0.914701	271.911	-1262.96	2.74093	357.09	0	39.9506	41.119	115.481	1605912711712798	0
146	0	0	146	1	2920.24	1550.04	1370.2	0	0	-75.4466	73.3919	151.687	1790.48	33959.8	21652.5	-151.687	67.8979	338.769	438.62	0	0	0.428202	250.896	-1249.07	2.70625	248.338	0	34.3911	33.5928	79.2101	1605912711732808	0
152	0	0	152	1	3158	1349.6	1808.4	0	0	-88.214	106.622	-28.7105	2062.73	34072.3	21619.3	28.7105	76.7711	342.829	445.133	0	0	0.485794	233.135	-1243.36	2.42818	280.804	0	27.4243	28.2579	79.7332	1605912711852874	0
153	0	0	153	1	3097.4	1385.48	1711.92	0	0	-90.6351	14.5799	28.1335	1866.91	34074.7	21611.6	-28.1335	69.1193	341.029	444.776	0	0	0.438908	265.942	-1258.65	2.49429	303.635	0	31.613	31.8868	82.6315	1605912711872885	0
154	0	0	154	1	3145.34	1555.39	1589.95	0	0	-53.6595	92.1187	-18.8229	1467.03	34037.7	21434.4	18.8229	54.1235	340.454	449.735	0	0	0.38307	302.05	-1275.25	2.44429	334.571	0	38.747	40.008	110.684	1605912711892896	0
156	0	0	156	1	2965.77	1617.53	1348.24	0	0	-48.0049	53.1416	155.954	1442.57	33932.4	21473.4	-155.954	54.4553	340.203	442.589	0	0	0.539441	264.618	-1256.94	2.6536	301.199	0	42.7639	41.7867	98.7843	1605912711932917	0
161	0	0	161	1	2534.31	1357.32	1176.99	0	0	-77.1179	41.3194	-5.40244	1632.47	34061.2	21684.6	5.40244	60.2166	336.689	437.548	0	0	0.243451	242.362	-1245.6	3.33535	299.449	0	34.953	35.644	97.4005	1605912712032972	0
163	0	0	163	1	2592.38	1336.85	1255.53	0	0	-62.3263	39.5716	90.5671	1460.07	34046.4	21586.6	-90.5671	54.2592	336.863	435.732	0	0	0.609257	277.682	-1262.82	3.2207	368.462	0	41.2328	40.8219	98.6391	1605912712072994	0
164	0	0	164	1	3010.84	1434.77	1576.07	0	0	-102.547	127.46	-159.73	1981.53	34086.6	21698.1	159.73	75.2609	336.725	434.108	0	0	1.29065	306.981	-1277.23	2.57769	427.27	0	26.2824	27.8793	107.122	1605912712093005	0
168	0	0	168	1	3362.82	1683.38	1679.44	0	0	-47.0243	68.0541	55.5846	1536.17	34130.7	21657.8	-55.5846	56.7381	339.942	441.034	0	0	0.72965	231.307	-1238.48	2.20833	267.077	0	38.6909	38.8274	97.46	1605912712173048	0
174	0	0	174	1	2888.53	1516.72	1371.81	0	0	-125.033	-25.1468	48.2691	1484.82	34109.1	21651.4	-48.2691	55.5668	333.293	438.018	0	0	0.338041	255.881	-1249.95	2.73865	276.736	0	39.4108	39.4537	99.5661	1605912712293114	0
187	0	0	187	1	2940.18	1644.97	1295.2	0	0	-113.396	59.0316	40.9516	1618.06	34097.5	21766.5	-40.9516	60.4541	326.992	421.295	0	0	1.00308	287.291	-1262.77	2.63247	285.471	0	35.5229	35.5303	91.0787	1605912712553255	0
188	0	0	188	1	2862.33	1507.05	1355.29	0	0	-98.1009	25.3383	-192.367	1462.47	34082.2	21700.5	192.367	55.1529	329.905	428.325	0	0	0.683917	271.047	-1256.05	2.75436	283.166	0	35.4324	37.7126	156.83	1605912712573266	0
189	0	0	189	1	2825.43	1379.53	1445.89	0	0	-23.7756	52.1871	-18.9039	1503.37	34107.5	21673.7	18.9039	54.9989	330.835	432.136	0	0	0.925478	226.571	-1234.84	2.8153	282.04	0	37.502	38.4845	107.438	1605912712593277	0
194	0	0	194	1	2531.91	1169.33	1362.58	0	0	-118.695	52.0348	250.293	1383.11	34202.4	21673.8	-250.293	54.9341	330.48	431.36	0	0	0.901473	235.291	-1237.78	3.31252	292.316	0	42.7899	42.2122	112.928	1605912712693331	0
199	0	0	199	1	2282.47	1195.45	1087.02	0	0	-263.08	-192.389	211.968	1085.28	34147.5	21619.3	-211.968	46.4382	330.625	426.906	0	0	0.414157	245.743	-1241.69	3.86626	267.677	0	51.3119	50.6834	126.532	1605912712793386	0
216	0	0	216	1	3146.61	1584.38	1562.22	0	0	-48.0834	35.4062	11.8661	1581.68	34231.5	21690.5	-11.8661	58.0645	326.216	423.623	0	0	0.376759	250.825	-1244.07	2.38701	321.026	0	35.9557	36.6175	97.5929	1605912713133571	0
220	0	0	220	1	3338.76	1668	1670.76	0	0	-13.1201	113.478	-57.9867	1759.21	33997.2	21612.4	57.9867	64.7959	325.042	419.535	0	0	0.810849	267.142	-1252.48	2.1858	326.804	0	30.7905	32.1049	96.3348	1605912713213615	0
221	0	0	221	1	3114.83	1563.56	1551.27	0	0	-66.7794	46.7566	126.352	1599.38	34150.5	21679.1	-126.352	60.0052	325.203	421.474	0	0	1.26574	249.515	-1242.78	2.41787	275.047	0	37.5682	36.8073	86.9324	1605912713233626	0
232	0	0	232	1	2261.08	936.612	1324.47	0	0	-116.161	93.6607	144.388	1646.78	34199.9	21632.2	-144.388	63.0023	317.878	416.891	0	0	0.616655	219.419	-1226.58	3.85782	261.634	0	36.0805	35.2251	82.6698	1605912713453746	0
233	0	0	233	1	3094.59	1305.51	1789.07	0	0	-152.313	-92.4062	44.3839	1588.25	34236	21718.6	-44.3839	60.1978	319.218	418.921	0	0	0.648467	254.409	-1243.24	2.4274	284.102	0	35.5746	35.902	90.9051	1605912713473756	0
234	0	0	234	1	2227.65	1105.45	1122.2	0	0	-329.037	-125.008	-56.8769	1216.83	34213.4	21751.2	56.8769	51.0458	320.065	413.796	0	0	0.888202	232.234	-1231.43	3.94579	231.122	0	40.6907	40.9643	122.504	1605912713493767	0
237	0	0	237	1	2553.23	1268.33	1284.9	0	0	303.353	127.553	-160.963	1102.29	34079.4	21698	160.963	43.499	321.6	420.239	0	0	0.549992	222.314	-1228.15	3.22796	239.285	0	44.7747	47.0945	183.684	1605912713553800	0
239	0	0	239	1	3089.73	1324.65	1765.08	0	0	-58.9464	19.6362	120.331	1801.66	34142.7	21606.6	-120.331	67.3299	317.259	419.921	0	0	1.10687	264.463	-1249.06	2.43087	320.531	0	33.2416	32.7165	77.1266	1605912713593822	0
241	0	0	241	1	3262.6	1533.77	1728.83	0	0	-9.17083	84.5538	121.151	1839.55	34092.9	21641.3	-121.151	68.5773	321.214	415.558	0	0	1.70535	268.374	-1251.7	2.24878	325.759	0	32.6704	32.143	75.7089	1605912713633844	0
243	0	0	243	1	2816.14	1354.26	1461.88	0	0	-58.801	33.5775	83.4693	1958.44	34142.5	21692.3	-83.4693	72.6183	315.522	415.48	0	0	0.847702	277.659	-1254.7	2.77183	316.42	0	30.0861	29.843	72.5776	1605912713673865	0
244	0	0	244	1	2731.89	965.867	1766.02	0	0	-81.2666	16.5493	61.6204	1909.89	34065.3	21609.7	-61.6204	70.8307	317.675	409.104	0	0	0.939744	254.444	-1242.92	2.89242	258.616	0	30.358	30.3331	75.616	1605912713693876	0
251	0	0	1	1	1856.9	629.757	1227.14	0	0	-31.1892	-20.0817	70.2582	1083.21	33815.9	21546.6	-70.2582	46.8719	125.475	156.267	0	0	0.871598	240.176	-1102.24	9.80011	232.637	0	33.5038	31.8511	70.33	1605912716095184	1
251	0	0	1	1	2583.48	946.615	1636.87	0	0	35.1985	-7.28537	-24.4007	1818.02	34646.5	21733.2	24.4007	75.8165	125.08	160.296	0	0	1.96988	252.628	-1112.43	5.97634	433.918	0	19.8508	19.8348	45.3631	1605912716095184	1
252	0	0	2	1	1856.9	629.757	1227.14	0	0	-31.1892	-20.0817	70.2582	1083.21	33815.9	21546.6	-70.2582	46.8719	125.475	156.267	0	0	0.871598	240.176	-1102.24	9.80011	232.637	0	33.5038	31.8511	70.33	1605912716095184	1
252	0	0	2	1	2583.48	946.615	1636.87	0	0	35.1985	-7.28537	-24.4007	1818.02	34646.5	21733.2	24.4007	75.8165	125.08	160.296	0	0	1.96988	252.628	-1112.43	5.97634	433.918	0	19.8508	19.8348	45.3631	1605912716095184	1
253	0	0	3	1	1856.9	629.757	1227.14	0	0	-31.1892	-20.0817	70.2582	1083.21	33815.9	21546.6	-70.2582	46.8719	125.475	156.267	0	0	0.871598	240.176	-1102.24	9.80011	232.637	0	33.5038	31.8511	70.33	1605912716095184	1
253	0	0	3	1	2583.48	946.615	1636.87	0	0	35.1985	-7.28537	-24.4007	1818.02	34646.5	21733.2	24.4007	75.8165	125.08	160.296	0	0	1.96988	252.628	-1112.43	5.97634	433.918	0	19.8508	19.8348	45.3631	1605912716095184	1
254	0	0	4	1	1856.9	629.757	1227.14	0	0	-31.1892	-20.0817	70.2582	1083.21	33815.9	21546.6	-70.2582	46.8719	125.475	156.267	0	0	0.871598	240.176	-1102.24	9.80011	232.637	0	33.5038	31.8511	70.33	1605912716095184	1
254	0	0	4	1	2583.48	946.615	1636.87	0	0	35.1985	-7.28537	-24.4007	1818.02	34646.5	21733.2	24.4007	75.8165	125.08	160.296	0	0	1.96988	252.628	-1112.43	5.97634	433.918	0	19.8508	19.8348	45.3631	1605912716095184	1
255	0	0	5	1	1856.9	629.757	1227.14	0	0	-31.1892	-20.0817	70.2582	1083.21	33815.9	21546.6	-70.2582	46.8719	125.475	156.267	0	0	0.871598	240.176	-1102.24	9.80011	232.637	0	33.5038	31.8511	70.33	1605912716095184	1
255	0	0	5	1	2583.48	946.615	1636.87	0	0	35.1985	-7.28537	-24.4007	1818.02	34646.5	21733.2	24.4007	75.8165	125.08	160.296	0	0	1.96988	252.628	-1112.43	5.97634	433.918	0	19.8508	19.8348	45.3631	1605912716095184	1
256	0	0	6	1	1856.9	629.757	1227.14	0	0	-31.1892	-20.0817	70.2582	1083.21	33815.9	21546.6	-70.2582	46.8719	125.475	156.267	0	0	0.871598	240.176	-1102.24	9.80011	232.637	0	33.5038	31.8511	70.33	1605912716095184	1
256	0	0	6	1	2583.48	946.615	1636.87	0	0	35.1985	-7.28537	-24.4007	1818.02	34646.5	21733.2	24.4007	75.8165	125.08	160.296	0	0	1.96988	252.628	-1112.43	5.97634	433.918	0	19.8508	19.8348	45.3631	1605912716095184	1
259	0	0	9	1	2299.1	840.629	1458.47	0	0	56.708	25.058	16.9355	1712.23	34625	21700.8	-16.9355	72.031	121.07	153.077	0	0	1.72593	254.611	-1106.79	6.97203	435.128	0	21.1409	20.6083	46.2969	1605912716135206	1
260	0	0	10	1	1507.85	604.689	903.159	0	0	-86.3571	-77.5988	2.17107	1176.78	33871.1	21604.2	-2.17107	50.8419	125.074	155.114	0	0	0.521675	210.817	-1087.06	13.5752	241.644	0	29.832	29.0443	65.5464	1605912716155217	1
260	0	0	10	1	2224.1	887.375	1336.73	0	0	31.5604	6.88405	26.6929	1615.2	34550.5	21719	-26.6929	68.261	125.723	159.165	0	0	1.87676	242.419	-1105.82	7.47138	388.396	0	22.8392	22.1974	49.4041	1605912716155217	1
261	0	0	11	1	2050.48	717.161	1333.32	0	0	60.8485	6.31346	-94.5499	1609.5	34620.8	21719.6	94.5499	66.2306	125.307	157.224	0	0	1.63477	247.015	-1107.39	8.4207	417.074	0	20.9525	21.8006	55.9493	1605912716175228	1
262	0	0	12	1	1879.15	762.03	1117.12	0	0	131.241	-15.467	3.52955	1613.04	34550.4	21741.3	-3.52955	67.3969	124.395	155.689	0	0	1.85107	267.336	-1116.92	9.58781	429.119	0	22.5038	22.1305	49.8926	1605912716195238	1
263	0	0	13	1	2457.86	912.977	1544.89	0	0	68.431	12.1747	-73.5126	1916	34613.3	21713.7	73.5126	79.0121	123.736	155.693	0	0	1.692	272.76	-1118.06	6.37232	432.244	0	18.0389	18.5065	45.4729	1605912716215249	1
264	0	0	14	1	1876.08	777.57	1098.51	0	0	-19.863	14.5126	31.4134	1398.13	33804.6	21611.7	-31.4134	59.67	125.417	155.209	0	0	1.35338	234.524	-1099.86	9.62565	273.112	0	25.9629	25.0692	55.8582	1605912716235260	1
264	0	0	14	1	2518.71	1054.32	1464.38	0	0	95.4478	-38.6675	25.2542	1756.03	34586.2	21764.5	-25.2542	73.8387	124.246	157.781	0	0	1.62457	265.67	-1115.89	6.17151	434.42	0	21.1725	20.3912	45.7014	1605912716235260	1
265	0	0	15	1	2556.84	1014.18	1542.66	0	0	49.7176	-9.41424	-71.8102	1937.84	34632	21735.3	71.8102	80.0039	122.991	155.154	0	0	1.99171	300.043	-1134.07	5.99769	517.59	0	17.7977	18.3025	44.776	1605912716255271	1
266	0	0	16	1	2333.96	1058.17	1275.8	0	0	70.8045	6.7771	-23.31	2093.43	34610.9	21719.1	23.31	87.0581	121.249	153.019	0	0	1.65944	239.894	-1102.11	6.81899	495.968	0	17.1353	17.1026	39.2449	1605912716275282	1
268	0	0	18	1	1838.35	778.947	1059.41	0	0	103.226	-41.3701	-25.235	1682.69	34578.5	21767.3	25.235	69.8271	121.696	154.693	0	0	1.44398	235.338	-1100.59	9.84264	359.103	0	21.2371	21.0049	48.3824	1605912716315304	1
269	0	0	19	1	1936.04	750.638	1185.41	0	0	37.6148	49.9144	-35.9222	1309.94	34644.1	21775.6	35.9222	54.6553	123.373	151.498	0	0	1.6109	300.905	-1130.21	9.06799	367.164	0	26.2064	26.2657	61.5935	1605912716335315	1
273	0	0	23	1	1614.47	605.083	1009.39	0	0	-37.2569	-10.8003	-33.6567	982.099	33722.3	21537.4	33.6567	41.4303	122.665	151.978	0	0	0.383572	229.393	-1091.58	12.0315	242.362	0	34.4043	34.5845	80.1238	1605912716415358	1
278	0	0	28	1	1459.88	560.355	899.525	0	0	19.663	-10.0741	-95.377	998.21	34562.4	21636.3	95.377	41.2599	119.479	151.913	0	0	1.2752	212.425	-1082.44	14.0129	290.255	0	32.5118	33.668	86.4484	1605912716515413	1
279	0	0	29	1	1912.14	748.28	1163.86	0	0	46.2723	10.472	-52.9844	1158.53	34535.7	21715.4	52.9844	48.0191	121.08	151.218	0	0	1.41677	238.927	-1096.87	9.19181	301.6	0	29.0854	29.6136	70.2822	1605912716535424	1
280	0	0	30	1	1607.24	698.234	909.004	0	0	114.079	-2.72366	18.5144	1060.8	34567.6	21628.9	-18.5144	44.4996	119.13	150.695	0	0	1.30462	205.387	-1078.56	11.9851	291.427	0	33.453	32.5393	72.188	1605912716555435	1
284	0	0	34	1	1809.51	599.776	1209.73	0	0	89.7674	-39.0251	-53.3627	805.729	34492.3	21665.2	53.3627	33.2602	119.393	150.8	0	0	1.17991	239.007	-1093.13	9.96387	245.482	0	41.6214	41.8689	99.6379	1605912716635478	1
286	0	0	36	1	1361.38	670.417	690.965	0	0	16.4367	6.56582	29.2237	790.055	33868	21619.7	-29.2237	33.4794	119.53	149.428	0	0	0.630791	167.272	-1056.32	15.6055	205.861	0	44.3776	42.9499	94.7802	1605912716675500	1
287	0	0	37	1	1706.33	596.465	1109.87	0	0	37.1052	-5.30317	-17.8701	1136.27	33947	21531.9	17.8701	47.4429	118.769	149.907	0	0	1.00836	189.354	-1069.95	10.8838	244.878	0	30.3438	30.2372	68.7063	1605912716695511	1
289	0	0	39	1	1143.5	562.146	581.351	0	0	125.897	-6.73778	-71.7099	941.392	34555.8	21732.6	71.7099	38.7382	116.182	148.723	0	0	0.74658	178.058	-1062.29	20.5443	220.905	0	34.8939	35.7766	87.2021	1605912716735533	1
291	0	0	41	1	1204.56	591.789	612.769	0	0	214.097	48.1385	-38.5374	513.944	34467.6	21578.1	38.5374	21.5171	118.286	147.236	0	0	0.824851	186.901	-1064.01	18.9032	263.143	0	64.256	63.7463	149.685	1605912716775554	1
293	0	0	43	1	1655.85	644.636	1011.21	0	0	153.248	17.2048	-51.5723	933.444	34528.4	21708.7	51.5723	38.6147	117.663	145.485	0	0	0.97033	227.877	-1086.49	11.2816	255.532	0	35.3539	35.8922	85.4519	1605912716815576	1
298	0	0	48	1	1355.75	666.238	689.507	0	0	495.311	-377.945	-91.0928	970.71	34585	21705.2	91.0928	56.2904	112.253	143.151	0	0	0.563369	247.791	-1087.8	15.2094	279.021	0	28.6213	31.167	65.3861	1605912716915631	1
392	0	0	142	1	1446.76	663.831	782.932	0	0	355.253	-246.174	-105.779	607.639	34525.7	21573.4	105.779	27.6244	106.385	131.864	0	0	0.290383	196.119	-1052.46	13.1759	220.06	0	45.5024	47.9783	127.898	1605912718796655	1
418	0	0	168	1	1149.42	402.96	746.465	0	0	21.0641	-26.7427	59.0748	719.802	34561	21653	-59.0748	30.7593	109.066	137.741	0	0	0.558915	200.357	-1061.82	19.4693	212.871	0	47.1175	44.8519	98.6468	1605912719316938	1
419	0	0	169	1	1440.88	734.545	706.335	0	0	39.3105	-32.7627	-33.9195	834.793	34542.7	21659	33.9195	34.7236	108.734	136.639	0	0	0.821356	201.181	-1062.15	13.4832	229.532	0	38.6921	38.7544	89.863	1605912719336949	1
420	0	0	170	1	1411.24	581.254	829.984	0	0	135.681	51.1558	-175.437	915.247	34546	21674.7	175.437	37.6505	107.148	137.536	0	0	1.06969	216.079	-1066.95	13.9016	266.491	0	31.9926	33.96	107.599	1605912719356960	1
421	0	0	171	1	1511.3	662.308	848.992	0	0	102.358	-42.1793	-41.6276	1140.29	34579.3	21668.4	41.6276	47.1588	108.75	136.115	0	0	0.536609	211.107	-1066.84	12.4926	310.638	0	28.7421	28.693	67.4113	1605912719376971	1
422	0	0	172	1	1442.6	499.412	943.19	0	0	113.49	0.107912	-94.9119	1166.99	34568.2	21626.1	94.9119	47.8909	106.342	137.456	0	0	1.00754	201.785	-1062.59	13.3941	300.276	0	26.9694	27.9143	71.0613	1605912719396982	1
423	0	0	173	1	1462.74	586.452	876.286	0	0	96.8552	21.9703	-73.1113	1078.7	34584.8	21703.9	73.1113	44.4442	107.85	136.938	0	0	0.833987	218.371	-1070.26	13.1432	319.199	0	29.5559	30.068	73.8267	1605912719416993	1
425	0	0	175	1	1406.89	610.374	796.516	0	0	64.468	-24.2461	-8.91534	817.736	34517.6	21650.5	8.91534	34.1168	109.39	137.756	0	0	0.451175	204.627	-1064.62	14.062	220.944	0	40.4373	39.9642	90.2698	1605912719457015	1
502	0	0	2	1	1140.25	610.214	530.04	0	0	42.7441	-278.317	-81.1825	529.595	34340	21505.9	81.1825	25.7072	35.1736	34.4625	0	0	0.521875	352.281	-952.738	11.5851	328.381	0	34.8018	33.865	70.6952	1605912724359684	2
503	0	0	3	1	872.427	439.828	432.6	0	0	55.3928	21.9379	-166.266	428.614	34427	21504.6	166.266	18.7786	35.7044	34.063	0	0	0.274144	308.546	-927.83	16.7846	281.77	0	42.9181	42.4845	89.7464	1605912724379695	2
504	0	0	4	1	843.994	408.318	435.677	0	0	111.675	60.9019	-189.594	386.983	34370.7	21665	189.594	16.7732	35.9839	35.4967	0	0	0.356435	294.084	-929.034	17.7768	276.8	0	47.1989	47.2801	101.402	1605912724399706	2
505	0	0	5	1	982.437	594.307	388.13	0	0	147.649	37.6912	-146.203	543.006	34434.4	21588.5	146.203	23.8869	35.4285	35.2742	0	0	0.492661	291.435	-933.201	14.2884	316.218	0	35.3634	34.3096	71.9561	1605912724419717	2
507	0	0	7	1	1045.91	604.552	441.36	0	0	72.8643	-6.57978	-109.732	526.649	34509.2	21632.8	109.732	23.6074	34.8087	34.57	0	0	0.362785	308.93	-937.148	13.0123	341.782	0	36.8085	35.0556	73.5309	1605912724459739	2
509	0	0	9	1	862.983	447.126	415.857	0	0	-2.63759	-30.7414	-184.472	478.639	34485	21657	184.472	21.0163	35.8178	34.8978	0	0	0.268825	258.047	-917.78	17.1432	274.001	0	38.3971	38.2228	82.0413	1605912724499761	2
511	0	0	11	1	1187.08	611.289	575.787	0	0	79.5332	50.2383	-89.346	699.386	34502.5	21576	89.346	31.7574	35.2373	34.4609	0	0	0.377026	341.235	-948.543	10.9775	340.625	0	28.4117	26.5212	57.3254	1605912724539783	2
512	0	0	12	1	969.886	478.136	491.751	0	0	100.129	28.6756	-180.931	542.581	34481.9	21597.5	180.931	23.5318	35.3935	33.1751	0	0	0.384483	294.148	-927.528	14.3711	278.901	0	33.9979	33.7722	72.6597	1605912724559793	2
515	0	0	15	1	925.25	493.574	431.677	0	0	76.6652	61.3069	-181.314	470.343	34405.7	21564.9	181.314	20.5076	33.084	34.1805	0	0	0.2178	291.931	-924.292	15.2308	333.159	0	38.6829	38.3227	81.1159	1605912724619826	2
519	0	0	19	1	873.373	504.748	368.625	0	0	108.353	21.8784	-207.487	572.676	34473.7	21704	207.487	24.5729	33.1156	32.8057	0	0	0.247248	254.759	-907.045	16.3779	342.744	0	31.2394	31.7836	69.4058	1605912724699870	2
520	0	0	20	1	1124.57	637.981	486.589	0	0	157.444	21.4849	-145.945	595.123	34424.6	21604.7	145.945	26.1585	35.2446	34.1228	0	0	0.338355	301.895	-928.238	11.7878	348.546	0	32.1539	31.3589	65.8629	1605912724719881	2
521	0	0	21	1	823.421	418.302	405.119	0	0	43.8231	112.993	-113.074	480.551	34438.5	21612.9	113.074	21.8035	33.2521	33.0821	0	0	0.243744	277.222	-915.057	17.8399	292.726	0	38.7886	37.0426	77.4591	1605912724739892	2
526	0	0	26	1	996.629	516.386	480.242	0	0	37.5503	73.3762	-134.961	525.605	34444.8	21652.5	134.961	23.5123	33.9224	34.478	0	0	0.259111	268.087	-916.244	13.8307	285.768	0	35.9746	34.6817	72.3777	1605912724839946	2
537	0	0	37	1	988.43	400.959	587.471	0	0	25.0574	69.6024	-172.933	570.13	34457.3	21656.3	172.933	25.1623	33.1049	32.3944	0	0	0.0967356	381.719	-952.113	13.7636	379.561	0	31.779	31.4847	67.0189	1605912725140109	2
539	0	0	39	1	884.046	393.935	490.111	0	0	55.5233	209.585	-379.342	419.439	34327.2	21616	379.342	18.631	31.8029	31.8776	0	0	0.0867406	288.539	-913.215	15.8843	313.786	0	33.8084	37.887	121.421	1605912725180131	2
540	0	0	40	1	1007.27	552.222	455.048	0	0	64.3978	55.8464	-164.978	577.758	34318.3	21570.4	164.978	25.3716	32.6664	32.9179	0	0	0.0794749	279.512	-915.591	13.4194	302.035	0	31.8038	31.2719	66.0985	1605912725200142	2
541	0	0	41	1	1014.59	506.269	508.318	0	0	69.379	37.6326	-180.037	475.67	34413	21588.6	180.037	20.7151	33.4583	32.5328	0	0	0.257639	329.251	-933.527	13.317	320.68	0	37.7235	37.5479	80.2424	1605912725220153	2
543	0	0	43	1	763.513	364.863	398.65	0	0	61.7034	36.6486	-185.847	363.884	34420.7	21689.2	185.847	15.8273	33.6128	32.5414	0	0	0.259562	331.157	-933.885	19.8437	304.537	0	48.1538	48.4602	103.944	1605912725260175	2
545	0	0	45	1	918.585	532.821	385.763	0	0	90.3686	34.3698	-168.316	514.706	34392	21591.9	168.316	22.463	33.3988	33.0794	0	0	0.31997	276.13	-913.961	15.3149	260.201	0	35.8106	35.1403	74.2225	1605912725300197	2
546	0	0	46	1	863.062	408.441	454.622	0	0	89.2909	88.0933	-224.152	551.781	34393.1	21637.8	224.152	23.791	32.6264	32.0548	0	0	0.432217	306.342	-924.977	16.5263	368.771	0	31.2218	32.2725	71.8232	1605912725320208	2
551	0	0	51	1	874.673	527.561	347.112	0	0	120.455	74.9443	-36.268	409.007	34461.6	21551.3	36.268	19.1485	32.7592	31.9855	0	0	0.191382	264.812	-903.223	16.2267	266.365	0	44.927	41.6515	95.3583	1605912725420262	2
552	0	0	52	1	1101.93	639.67	462.26	0	0	92.7387	45.2001	-211.166	524.779	34389.6	21581	211.166	22.5682	31.9976	31.7075	0	0	0.51225	368.713	-945.254	11.7638	318.135	0	33.227	33.6442	74.0082	1605912725440273	2
553	0	0	53	1	759.264	445.456	313.808	0	0	75.0358	0.979235	-224.688	359.862	34407.3	21625.2	224.688	15.381	33.402	31.6038	0	0	0.346579	296.719	-916.947	19.8498	277.38	0	46.5478	48.5453	108.901	1605912725460284	2
559	0	0	59	1	1005.68	501.345	504.333	0	0	35.3324	-5.99522	-106.012	573.018	34347.4	21532.6	106.012	25.8583	32.1282	32.3896	0	0	0.358801	283.273	-915.157	13.3683	289.205	0	32.9181	31.2881	65.9332	1605912725580349	2
565	0	0	65	1	673.316	334.176	339.14	0	0	125.978	50.7438	-281.647	312.545	34456	21675.1	281.647	13.197	32.3036	30.8057	0	0	0.294897	269.008	-898.187	23.299	263.159	0	49.5645	53.2836	136.464	1605912725700415	2
567	0	0	67	1	869.932	393.522	476.41	0	0	131.233	99.5503	-115.187	403.456	34351.1	21526.7	115.187	18.1302	31.7238	31.2986	0	0	0.218916	279.737	-910.238	16.1779	270.451	0	45.0311	43.1578	89.6359	1605912725740436	2
572	0	0	72	1	925.321	509.812	415.509	0	0	116.099	-16.9066	-89.4918	447.819	34465.9	21643.1	89.4918	20.2393	31.6576	30.6714	0	0	0.241597	340.687	-928.304	14.7917	302.698	0	41.2768	38.8107	82.6543	1605912725840491	2
573	0	0	73	1	915.728	467.747	447.981	0	0	188.896	5.63422	-328.495	458.627	34393.1	21620.6	328.495	19.1982	31.7747	30.0396	0	0	0.146575	293.861	-909.058	14.957	287.094	0	33.3609	36.5969	105.491	1605912725860502	2
574	0	0	74	1	1101.29	445.804	655.487	0	0	27.4	20.9243	-71.7679	487.17	34455	21605.3	71.7679	22.4349	30.671	31.6159	0	0	0.164943	369.881	-936.716	11.6837	289.037	0	37.8973	35.2526	76.7454	1605912725880513	2
576	0	0	76	1	733.933	424.164	309.769	0	0	-246.745	485.998	-197.374	328.528	34430.1	21638.5	197.374	21.1602	30.1348	29.1058	0	0	0.0871287	314.307	-908.655	20.0302	313.717	0	36.969	41.0004	80.6618	1605912725920534	2
579	0	0	79	1	875.74	502.238	373.502	0	0	139.223	37.9566	-134.825	538.737	34343.1	21588.3	134.825	23.8241	32.4115	31.133	0	0	0.293626	304.747	-918.023	16.0795	301.599	0	34.1957	33.0248	69.5848	1605912725980567	2
580	0	0	80	1	1078.34	635.928	442.416	0	0	127.838	93.3027	-182.127	758.067	34454.2	21632.6	182.127	33.0788	30.876	30.5055	0	0	0.228271	329.218	-932.82	11.9584	373.065	0	23.8107	23.8884	50.9683	1605912726000578	2
581	0	0	81	1	1032.86	511.828	521.036	0	0	83.1496	10.2484	-147.002	498.157	34399.2	21616	147.002	21.9198	31.8621	31.2103	0	0	0.230821	345.712	-936.744	12.7893	350.296	0	36.6411	35.6894	74.4334	1605912726020589	2
590	0	0	90	1	899.621	488.835	410.786	0	0	38.3266	25.6573	-26.1965	423.229	34444	21600.6	26.1965	19.9928	30.1155	31.5981	0	0	0.147322	327.995	-924.169	15.3179	265.55	0	42.1436	39.1166	92.1591	1605912726200687	2
597	0	0	97	1	1072.71	593.491	479.224	0	0	24.6516	53.3857	-173.151	543.501	34457.7	21672.5	173.151	23.9414	31.7202	29.9656	0	0	0.429805	340.219	-930.895	12.0607	343.553	0	32.3445	32.0541	68.7833	1605912726340763	2
605	0	0	105	1	875.562	338.435	537.127	0	0	134.942	-29.8959	-300.918	409.329	34447.1	21656.1	300.918	17.105	30.9612	30.2708	0	0	0.177355	339.47	-937.301	15.8559	379.669	0	37.7238	41.0965	109.229	1605912726500850	2
609	0	0	109	1	1036.96	571.645	465.313	0	0	83.8425	67.9603	-200.137	589.341	34398.5	21558.3	200.137	25.5294	30.5852	29.1356	0	0	0.405594	354.54	-933.112	12.4835	343.137	0	29.1348	29.4043	64.2545	1605912726580894	2
623	0	0	123	1	918.229	485.962	432.267	0	0	103.329	37.7821	-112.57	507.572	34478.7	21688.1	112.57	22.7137	29.7508	30.0007	0	0	0.21206	340.615	-926.423	14.7175	357.427	0	36.0073	33.9789	71.6863	1605912726861047	2
628	0	0	128	1	808.95	460.753	348.197	0	0	66.6008	33.3906	-154.606	385.954	34415.8	21692.5	154.606	16.9813	30.0345	28.2873	0	0	0.136223	306.229	-906.113	17.3618	301.328	0	44.3589	43.5904	91.9467	1605912726961101	2
629	0	0	129	1	959.554	578.618	380.936	0	0	81.7438	-32.046	-313.992	462.472	34400.6	21658.3	313.992	19.3612	29.388	29.0181	0	0	0.149443	310.468	-913.896	13.7509	331.429	0	32.818	35.7617	97.6691	1605912726981112	2
630	0	0	130	1	1013.16	518.896	494.262	0	0	27.1358	-23.3126	-181.261	468.899	34255.9	21649.5	181.261	20.4781	29.0947	29.6564	0	0	0.109893	301.082	-910.347	12.8075	296.699	0	36.6114	36.478	77.6113	1605912727001123	2
631	0	0	131	1	1154.65	580.482	574.168	0	0	132.185	-30.1963	-177.493	565.101	34350.2	21556.8	177.493	24.4399	30.371	29.3964	0	0	0.287767	384.182	-949.322	10.8284	365.192	0	31.1079	31.0002	66.2721	1605912727021134	2
636	0	0	136	1	1086.99	640.208	446.781	0	0	125.115	11.934	-83.6808	521.118	34456.9	21614.3	83.6808	23.639	29.1791	30.2782	0	0	0.419259	391.76	-939.101	11.7074	341.89	0	35.1653	32.9735	70.6797	1605912727121188	2
638	0	0	138	1	966.814	555.268	411.546	0	0	108.8	69.9242	-166.72	433.136	34373.6	21556.3	166.72	18.9621	29.8408	29.3711	0	0	0.183252	281.86	-895.859	13.6772	258.529	0	40.075	39.3383	82.9018	1605912727161210	2
642	0	0	142	1	860.618	478.546	382.072	0	0	92.1049	1.8708	-109.358	473.598	34390.3	21524.7	109.358	21.2048	30.326	29.3254	0	0	0.350241	309.116	-909.148	16.0759	313.515	0	38.3439	36.3985	76.2704	1605912727241254	2
644	0	0	144	1	1114.81	586.019	528.791	0	0	53.3382	46.2377	-202.374	545.897	34429	21580	202.374	23.6612	30.832	30.5589	0	0	0.0474723	359.15	-935.8	11.441	291.614	0	31.5204	31.8972	69.6015	1605912727281275	2
645	0	0	145	1	1111.09	553.33	557.76	0	0	109.043	32.5455	-102.953	690.756	34373.3	21593.7	102.953	31.0473	29.5172	29.4291	0	0	0.259616	279.214	-902.77	11.3416	328.283	0	26.9629	25.3573	54.2061	1605912727301286	2
654	0	0	154	1	778.479	409.181	369.298	0	0	3.48398	63.1743	36.4753	435.839	34478.9	21662.7	-36.4753	21.5814	28.5159	28.245	0	0	0.282171	291.487	-899.119	18.124	292.899	0	37.6013	35.5894	97.8506	1605912727481384	2
657	0	0	157	1	1312.34	631.403	680.934	0	0	74.6171	-6.59793	-154.493	625.99	34407.7	21533.2	154.493	27.4553	29.5038	28.2745	0	0	0.546441	348	-928.397	9.07966	352.193	0	28.4171	27.8676	58.7128	1605912727541417	2
665	0	0	165	1	1073.16	558.363	514.801	0	0	41.5935	32.8507	-102.868	599.783	34341.1	21593.4	102.868	27.1276	27.521	28.9165	0	0	0.251528	290.401	-902.41	11.7085	345.506	0	29.9718	28.2522	60.1966	1605912727701504	2
667	0	0	167	1	941.095	578.229	362.866	0	0	83.0211	-4.97848	-154.368	434.427	34399.3	21531.5	154.368	19.0396	27.8574	28.5326	0	0	0.173814	328.604	-913.806	13.9439	336.656	0	39.8503	38.8799	80.6322	1605912727741526	2
671	0	0	171	1	872.38	439.819	432.562	0	0	107.228	-31.871	-101.627	443.106	34375.1	21558.4	101.627	19.8972	29.5378	28.633	0	0	0.204283	316.684	-909.433	15.6303	325.908	0	40.5163	38.0626	80.6584	1605912727821570	2
673	0	0	173	1	905.77	477.295	428.475	0	0	93.2977	50.4846	-176.131	448.346	34389.1	21675.4	176.131	19.5314	28.8327	27.6048	0	0	0.225547	267.505	-888.698	14.6871	290.242	0	37.6586	37.316	79.7146	1605912727861591	2
674	0	0	174	1	904.599	507.443	397.155	0	0	131.106	76.2982	-206.979	471.152	34450.9	21649.6	206.979	20.3309	27.5645	27.1792	0	0	0.175874	354.791	-915.017	14.5568	362.438	0	34.4297	35.2045	76.8951	1605912727881602	2
675	0	0	175	1	860.618	479.648	380.971	0	0	221.248	108.315	-217.496	419.63	34360.8	21517.9	217.496	18.262	28.6653	27.8725	0	0	0.175024	345.249	-918.51	15.757	319.17	0	38.1411	39.1689	87.076	1605912727901613	2
686	0	0	186	1	856.132	491.171	364.96	0	0	11.0747	106.773	-103.359	368.623	34371.6	21619.1	103.359	16.8787	27.2297	28.0284	0	0	0.339508	316.423	-909.043	15.7375	317.529	0	46.5477	43.8904	91.7524	1605912728121733	2
687	0	0	187	1	663.484	293.858	369.626	0	0	-14.2693	53.3978	-140.09	291.171	34397	21572.8	140.09	13.1101	27.9016	27.4473	0	0	0.13871	293.501	-891.392	22.4676	274.796	0	57.2117	54.7702	114.485	1605912728141744	2
691	0	0	191	1	951.428	526.18	425.249	0	0	48.5705	72.7078	-40.7929	441.298	34433.8	21553.5	40.7929	20.6889	27.5785	28.2628	0	0	0.141992	305.935	-902.854	13.6945	282.115	0	39.194	36.3985	83.2084	1605912728221788	2
694	0	0	194	1	803.907	448.061	355.846	0	0	77.6468	2.2073	-279.739	371.403	34404.7	21624	279.739	15.6629	28.1727	27.101	0	0	0.176424	311.542	-905.44	17.1571	300.628	0	40.155	43.3143	108.362	1605912728281820	2
697	0	0	197	1	721.401	399.839	321.562	0	0	20.8145	-34.8221	-173.521	330.541	34461.5	21661	173.521	14.4952	28.2911	27.806	0	0	0.1866	278.078	-891.991	20.0681	282.595	0	50.0716	49.5688	105.147	1605912728341853	2
701	0	0	201	1	900.762	436.687	464.075	0	0	59.6542	-7.98147	-179.039	424.092	34323.1	21634.2	179.038	18.4439	28.0302	27.5769	0	0	0.282977	314.466	-909.803	14.7213	350.215	0	39.1923	39.4111	83.5093	1605912728421897	2
702	0	0	202	1	820.097	438.715	381.382	0	0	-26.8894	45.9865	-68.8905	434.617	34309.9	21580.2	68.8905	20.2892	26.5099	27.6379	0	0	0.239918	292.477	-895.286	16.5656	263.625	0	39.5281	36.4846	80.354	1605912728441907	2
704	0	0	204	1	742.523	401.408	341.115	0	0	124.388	22.0883	-277.374	388.624	34457.6	21604.1	277.374	16.364	27.2421	27.1842	0	0	0.258411	292.406	-894.524	19.0413	303.573	0	38.6818	41.2786	102.43	1605912728481929	2
708	0	0	208	1	1063.38	474.463	588.917	0	0	8.9858	-48.4449	-174.567	596.197	34373.7	21575	174.567	26.2023	26.4897	26.7354	0	0	0.250966	364.559	-920.546	11.6362	368.423	0	28.4124	27.8846	59.5003	1605912728561973	2
709	0	0	209	1	982.37	552.243	430.127	0	0	44.0267	-24.0217	-393.941	522.058	34438.3	21650.2	393.941	21.9514	28.4516	27.3793	0	0	0.288281	301.005	-898.881	13.119	350.841	0	27.457	30.695	100.706	1605912728581984	2
710	0	0	210	1	898.148	601.797	296.351	0	0	92.1513	59.0421	-89.7129	427.09	34390.2	21567.2	89.7129	19.385	27.29	28.2382	0	0	0.143018	319.184	-908.431	14.7713	341.942	0	41.2326	38.3224	81.7262	1605912728601995	2
711	0	0	211	1	736.031	357.95	378.081	0	0	67.2835	48.5161	-274.382	420.927	34415.1	21677.4	274.382	17.8826	27.1441	25.3854	0	0	0.260811	279.781	-886.999	19.006	333.696	0	34.7733	37.3029	93.2311	1605912728622006	2
712	0	0	212	1	732.614	432.862	299.752	0	0	19.3221	59.4306	-154.869	538.793	34463	21566.8	154.869	23.9439	26.7363	25.5488	0	0	0.39386	291.366	-887.884	19.0968	318.128	0	31.1356	30.2106	64.2758	1605912728642016	2
713	0	0	213	1	969.478	495.761	473.718	0	0	130.559	-14.6267	-287.956	423.983	34451.5	21640.8	287.956	17.7655	26.3619	26.2859	0	0	0.0255806	327.636	-894.488	13.0963	325.335	0	34.9078	37.7559	95.6895	1605912728662027	2
714	0	0	214	1	721.103	399.506	321.597	0	0	14.7352	-14.4498	-253.194	403.557	34467.6	21640.7	253.194	17.2965	27.9715	26.2435	0	0	0.093354	335.682	-903.721	19.8013	340.854	0	37.506	39.6781	94.1537	1605912728682038	2
715	0	0	215	1	911.675	562.834	348.84	0	0	105.051	59.7853	-61.6689	431.731	34377.3	21566.4	61.6689	19.8927	27.3074	27.3762	0	0	0.184186	306.864	-901.199	14.3994	301.771	0	40.3926	37.2952	82.4339	1605912728702049	2
717	0	0	217	1	890.86	453.44	437.42	0	0	81.7599	-8.33565	-247.634	522.368	34400.6	21534.9	247.634	22.1563	28.3616	27.5587	0	0	0.389249	295.572	-901.078	14.973	319.851	0	30.5207	32.0435	74.2565	1605912728742071	2
718	0	0	218	1	1046.5	543.302	503.193	0	0	131.115	-7.23495	-288.904	784.031	34450.9	21633.5	288.904	32.8608	27.0281	26.6681	0	0	0.33059	342.421	-916.752	11.9152	423.852	0	20.1633	21.7447	54.5177	1605912728762082	2
720	0	0	220	1	802.678	370.34	432.338	0	0	54.8937	-6.37442	-73.0849	394.609	34427.5	21433.3	73.0849	18.08	28.2821	28.5851	0	0	0.156884	364.065	-926.714	17.3823	313.938	0	44.5151	41.7433	89.9468	1605912728802104	2
721	0	0	221	1	943.763	473.797	469.966	0	0	91.926	-15.4722	-292.419	473.463	34390.4	21641.7	292.419	19.8694	27.6135	27.5781	0	0	0.116789	329.087	-911.564	13.789	314.486	0	32.0974	34.5888	88.3278	1605912728822115	2
723	0	0	223	1	802.532	403.204	399.328	0	0	94.0069	85.3194	-60.3627	380.876	34488	21640.6	60.3627	17.6095	27.5271	27.6944	0	0	0.123586	350.283	-920.426	17.1927	315.514	0	45.5321	42.2968	92.7969	1605912728862136	2
724	0	0	224	1	825.747	536.84	288.907	0	0	125.768	80.0097	-257.076	431.924	34456.3	21645.9	257.076	18.4079	27.4963	27.3021	0	0	0.201948	364.523	-925.519	16.4844	359.154	0	35.5304	37.6343	89.0328	1605912728882147	2
725	0	0	225	1	1299.84	521.165	778.677	0	0	-48.2426	-69.628	-154.731	608.235	34331.3	21596.2	154.731	27.3887	28.0207	26.9232	0	0	0.343324	374.139	-925.263	9.06439	338.137	0	28.0371	27.3898	58.4134	1605912728902158	2
726	0	0	226	1	916.44	490.585	425.855	0	0	97.6014	20.4671	-263.771	503.356	34384.8	21605.8	263.771	21.2825	27.7345	26.7349	0	0	0.318075	349.457	-917.909	14.2785	340.908	0	30.7785	32.5161	78.268	1605912728922169	2
728	0	0	228	1	799.565	415.49	384.075	0	0	85.737	50.6967	-24.3549	387.721	34496.3	21675.2	24.3549	18.28	26.7731	26.1893	0	0	0.30114	274.614	-885.106	17.0121	293.286	0	43.3027	40.0225	94.8374	1605912728962191	2
729	0	0	229	1	795.092	407.956	387.136	0	0	59.0901	-2.30327	-207.168	402.031	34423.3	21628.5	207.168	17.3132	26.4937	26.7287	0	0	0.270581	291.038	-890.793	17.175	322.503	0	39.5927	40.6353	87.9163	1605912728982202	2
732	0	0	232	1	875.716	512.964	362.752	0	0	97.1773	48.247	-88.4459	510.449	34484.8	21677.6	88.4459	23.1585	25.5014	24.9548	0	0	0.131029	341.18	-905.246	14.7854	327.816	0	33.5693	31.3301	67.7045	1605912729042234	2
733	0	0	233	1	898.556	515.768	382.788	0	0	36.036	50.961	-111.574	544.325	34446.3	21674.9	111.574	24.5655	26.948	27.4553	0	0	0.407601	319.278	-907.942	14.657	314.722	0	32.1799	30.4606	64.6631	1605912729062245	2
736	0	0	236	1	844.915	424.666	420.249	0	0	52.3568	5.32523	-153.371	387.56	34430	21620.9	153.371	17.0631	26.8855	26.5357	0	0	0.220096	313.887	-900.917	15.8286	351.019	0	42.8804	42.1896	87.9572	1605912729122278	2
737	0	0	237	1	1041.42	554.455	486.966	0	0	131.144	34.0062	-86.643	506.215	34450.9	21492.6	86.643	22.9457	26.9282	26.5398	0	0	0.369012	323.97	-906.258	11.9755	361.769	0	34.5325	32.3046	69.594	1605912729142289	2
744	0	0	244	1	807.45	353.893	453.557	0	0	-63.6796	64.5633	-102.545	370.784	34247.1	21561.7	102.545	17.2364	25.4341	26.8929	0	0	0.314532	317.836	-897.188	16.7092	276.324	0	44.962	41.9401	89.0309	1605912729282365	2
753	1	0	3	1	2274.9	924.401	1350.5	0	0	-67.2161	48.7877	-5.21687	1648.6	33951.6	21477.8	5.21687	60.7236	303.994	392.655	0	0	0.996601	225.009	-1220.28	3.72092	276.821	0	32.8787	33.5916	92.0052	1605912733024403	0
756	1	0	6	1	2438.85	1255.81	1183.03	0	0	-47.7521	71.9483	-139.06	1366	33932.2	21554.3	139.06	50.66	301.376	395.11	0	0	0.448163	225.042	-1222.32	3.35045	277.952	0	36.725	39.1267	143.486	1605912733084436	0
759	1	0	9	1	3348.07	1671.83	1676.24	0	0	-76.1153	30.3621	136.908	1645.28	34060.2	21695.5	-136.908	61.9798	306.32	394.148	0	0	1.37632	265.527	-1241.62	2.12211	245.213	0	35.5443	34.7616	81.9483	1605912733144468	0
764	1	0	14	1	2916.57	1458.1	1458.46	0	0	-85.2226	-4.90325	131.846	1718.33	34069.3	21631.1	-131.846	64.732	302.802	396.678	0	0	0.545488	238.363	-1229.53	2.58197	299.164	0	34.0483	33.3615	78.342	1605912733244523	0
787	1	0	37	1	2209.38	1096.46	1112.93	0	0	-72.963	43.0143	148.164	1294.88	34057	21682.9	-148.164	48.9393	299.382	387.807	0	0	0.176205	200.062	-1206.43	3.86138	235.348	0	44.6133	43.5225	102.635	1605912733704773	0
788	1	0	38	1	2034.72	1004.63	1030.1	0	0	-85.6885	-33.8281	112.136	1269.85	34069.8	21660	-112.136	47.6197	295.625	387.714	0	0	0.386872	211.116	-1211.86	4.36187	245.286	0	45.0407	44.1593	104.621	1605912733724784	0
793	1	0	43	1	2269.77	1277.49	992.28	0	0	-84.1757	27.6119	-6.79987	1456.1	33968.6	21698.3	6.79987	53.7491	296.361	384.817	0	0	0.814386	205.679	-1208.13	3.69088	247.049	0	36.7627	37.5191	102.57	1605912733824839	0
795	1	0	45	1	2168.56	1172.06	996.498	0	0	3.95122	-27.5316	78.9263	952.044	33980.1	21454.4	-78.9263	34.99	298.328	384.382	0	0	0.548261	229.697	-1220.59	3.95926	236.356	0	59.4387	59.0796	144.173	1605912733864861	0
796	1	0	46	1	2556.2	1295.48	1260.71	0	0	-72.6899	60.9237	230.82	1651.23	34056.8	21565.3	-230.82	64.4174	296.468	384.74	0	0	1.06869	184.548	-1198.67	3.09301	243.802	0	34.5801	34.019	88.0247	1605912733884871	0
802	1	0	52	1	2381.21	1123.6	1257.61	0	0	-98.443	-5.25374	73.5077	1358.93	34082.5	21631.5	-73.5077	50.6689	294.58	384.095	0	0	1.09099	244.317	-1226.43	3.42881	258.193	0	41.2888	41.0176	100.339	1605912734004937	0
807	1	0	57	1	2642.59	1149.6	1492.99	0	0	-13.6269	29.4087	-4.44471	1316.66	34097.3	21596.8	4.44471	48.0657	293.266	383.615	0	0	0.52229	239.006	-1223.07	2.93628	253.384	0	40.8819	41.7585	113.716	1605912734104991	0
809	1	0	59	1	1762.22	978.381	783.84	0	0	-25.0447	38.1927	45.7616	947.079	34009.1	21488.4	-45.7616	34.7626	294.709	379.55	0	0	0.270933	210.062	-1208.76	5.41186	198.638	0	57.982	58.2718	148.358	1605912734145013	0
811	1	0	61	1	2082.38	1087.05	995.335	0	0	-49.2321	67.4879	-48.7468	937.752	34033.3	21658.4	48.7468	34.4783	291.974	380.041	0	0	0.353927	242.471	-1223.64	4.17484	227.598	0	54.6131	56.8185	167.637	1605912734185035	0
831	1	0	81	1	2295.88	1231.72	1064.16	0	0	7.09115	75.9569	153.76	1186.49	34076.6	21649.9	-153.76	44.5634	291.435	376.891	0	0	0.533444	203.773	-1203.42	3.59435	210.895	0	48.33	47.2496	111.096	1605912734585253	0
832	1	0	82	1	1888.19	789.745	1098.45	0	0	-4.02046	68.1243	45.2955	1082.7	33988.1	21458.4	-45.2955	39.7372	290.012	378.959	0	0	0.729464	217.546	-1211.47	4.83792	227.252	0	50.8139	50.9359	129.245	1605912734605264	0
840	1	0	90	1	2059.44	891.589	1167.85	0	0	-12.0387	18.6367	21.2529	1166.45	33896.4	21507.9	-21.2529	42.62	284.73	368.726	0	0	0.390112	202.828	-1200.2	4.18521	221.965	0	46.0054	46.676	122.41	1605912734765351	0
841	1	0	91	1	2245.35	1196.77	1048.59	0	0	-93.2946	13.0677	100.438	1058.38	34177	21712.8	-100.438	39.6245	284.563	372.456	0	0	0.716031	201.606	-1202.06	3.68325	209.796	0	52.6465	51.8178	123.309	1605912734785362	0
860	1	0	110	1	2299.52	1048.44	1251.08	0	0	-106.022	-45.4853	-60.4575	1647.05	33990.4	21671.7	60.4575	61.1058	284.15	366.851	0	0	0.359221	207.559	-1203.24	3.54008	281.82	0	30.7191	31.883	96.4181	1605912735245612	0
861	1	0	111	1	2804.44	1470.78	1333.65	0	0	-56.9698	8.27494	-13.4774	1465.64	34140.7	21717.6	13.4774	53.7672	283.08	368.169	0	0	0.80762	223.717	-1210.48	2.64775	252.617	0	35.6218	36.7455	101.283	1605912735265623	0
863	1	0	113	1	2380.91	1060.13	1320.78	0	0	-84.7991	-34.3957	-649.526	1622.09	34168.5	21760.3	649.526	77.3017	283.281	364.741	0	0	0.265827	217.866	-1207.43	3.35498	256.791	0	63.4379	72.7337	140.603	1605912735305645	0
878	1	0	128	1	2755.26	1347.1	1408.17	0	0	-54.3762	77.8689	79.2751	1304.3	34138.1	21747.7	-79.275	48.4393	279.891	366.927	0	0	0.598717	238.83	-1216.74	2.70727	250.403	0	42.0161	41.85	101.889	1605912735605809	0
880	1	0	130	1	3236.96	1546.19	1690.78	0	0	-84.1126	60.8623	-63.5655	1600.58	34068.2	21665	63.5655	59.2318	282.552	364.616	0	0	0.797891	250.323	-1221.52	2.15456	274.335	0	31.4333	32.6406	99.4352	1605912735645830	0
883	1	0	133	1	2292.28	1548.7	743.584	0	0	-3.43537	74.7817	102.596	1047.5	33987.5	21551.4	-102.596	38.8233	282.435	365.609	0	0	0.498026	213.047	-1202.56	3.54855	219.667	0	53.1485	52.4017	124.722	1605912735705863	0
885	1	0	135	1	2030.15	958.603	1071.55	0	0	-209.028	370.165	-713.474	1568.42	34093.4	21555	713.474	91.7302	281.383	358.194	0	0	0.993152	211.739	-1202.66	4.23231	211.262	0	85.7984	106.203	134.007	1605912735745885	0
888	1	0	138	1	2232.22	1167.4	1064.82	0	0	16.5155	17.2581	76.3138	1043.13	33967.5	21509.3	-76.3138	38.2862	280.144	364.143	0	0	0.35583	208.298	-1201.46	3.68076	235.107	0	52.748	52.5631	128.355	1605912735805918	0
890	1	0	140	1	2442.73	1407.76	1034.97	0	0	-18.7349	92.502	190.698	1279.3	34202.1	21733	-190.698	48.8451	283.889	367.183	0	0	0.799489	210.956	-1203.78	3.23725	216.311	0	44.0873	43.2503	104.731	1605912735845939	0
895	1	0	145	1	2709.35	1371.8	1337.55	0	0	-26.0545	29.4833	167.779	1207.53	34209.4	21696.4	-167.779	45.5983	282.377	365.479	0	0	0.498785	193.682	-1194.52	2.77674	217.212	0	46.7249	45.6717	108.538	1605912735945994	0
896	1	0	146	1	1954.9	982.48	972.424	0	0	-105.971	19.7232	-157.446	1084.42	34090	21706.2	157.446	40.6728	279.631	358.886	0	0	0.560861	231.77	-1210.82	4.47721	219.43	0	43.7596	46.5372	179.537	1605912735966005	0
898	1	0	148	1	2521.18	1243.3	1277.88	0	0	-47.6718	70.7706	-9.16029	1470.4	34031.7	21655.1	9.16029	54.0724	277.862	360.898	0	0	1.30486	232.285	-1212.45	3.06285	271.169	0	35.1876	36.1367	99.2217	1605912736006027	0
903	1	0	153	1	2223.94	985.819	1238.12	0	0	-180.568	-13.4151	-11.0858	1072.44	34164.6	21739.3	11.0858	40.7353	275.709	360.916	0	0	1.0436	203.78	-1197.12	3.67868	217.128	0	46.9008	47.9083	131.16	1605912736106081	0
910	1	0	160	1	2266.13	1093.5	1172.63	0	0	-54.6781	28.7662	103.261	1056.11	33939.1	21497.8	-103.261	39.2844	276.367	361.286	0	0	0.293004	214.845	-1201.59	3.5802	244.924	0	52.0506	51.4084	122.426	1605912736246157	0
916	1	0	166	1	2871.84	1495	1376.84	0	0	-71.354	34.9634	239.445	1655.1	34155.1	21690.9	-239.445	64.7515	270.889	356.642	0	0	0.957556	250.432	-1217.95	2.51782	281.436	0	33.0611	32.6194	85.7464	1605912736366223	0
919	1	0	169	1	2226.15	1304.83	921.322	0	0	-9.20091	64.5756	-76.768	1091.06	34192.6	21661.3	76.768	39.9463	277.08	362.362	0	0	0.806152	160.698	-1176.97	3.68131	205.51	0	45.6286	47.621	149.489	1605912736426255	0
924	1	0	174	1	1973.6	1000.26	973.345	0	0	122.15	-49.6405	135.23	897.344	34260.6	21675.9	-135.23	33.5515	273.068	362.082	0	0	0.469172	211.722	-1200.67	4.39575	228.974	0	61.9076	60.5203	142.346	1605912736526310	0
925	1	0	175	1	2676.71	1395	1281.7	0	0	-37.9185	59.6597	119.2	1485.8	34022	21666.2	-119.2	55.4292	269.54	356.73	0	0	0.690325	229.346	-1207.98	2.78181	284.472	0	37.1514	36.5009	86.2244	1605912736546321	0
926	1	0	176	1	2899.56	1364.11	1535.46	0	0	-100.567	24.0228	42.5743	1480.15	33985	21602.2	-42.5743	55.019	275.821	355.176	0	0	0.514231	231.395	-1209.56	2.49096	268.752	0	35.9631	36.0174	91.9665	1605912736566332	0
934	1	0	184	1	1901.42	1147.27	754.149	0	0	-71.9769	50.0371	160.734	951.794	33956.4	21675.8	-160.734	36.1237	274.231	358.147	0	0	0.444245	221.981	-1205.27	4.64438	280.418	0	58.0736	56.575	133.865	1605912736726419	0
938	1	0	188	1	2156.41	1022.92	1133.49	0	0	-76.3272	8.94775	38.1936	1310.95	33960.7	21716.9	-38.1936	48.4249	273.369	356.432	0	0	0.753977	207.848	-1197.49	3.83207	254.223	0	40.4543	40.8201	104.275	1605912736806462	0
939	1	0	189	1	2447.95	1205.41	1242.54	0	0	-51.1049	16.0131	200.006	1449.87	33935.5	21610.2	-200.006	55.5949	274.005	353.641	0	0	1.12465	177.627	-1184.02	3.17248	264.03	0	38.1713	37.5176	92.4178	1605912736826473	0
940	1	0	190	1	2088.51	1197.05	891.462	0	0	-43.0276	37.3633	88.5033	1166.07	34126.8	21688.5	-88.5033	43.1782	275.897	352.721	0	0	0.211029	219.136	-1203.08	4.01908	295.439	0	46.5585	46.2301	112.095	1605912736846484	0
944	1	0	194	1	1852.78	938.003	914.774	0	0	-242.094	-95.5776	35.6282	822.724	34126.5	21622.1	-35.6282	32.3993	272.013	351.884	0	0	0.584009	215.404	-1199.89	4.7993	208.298	0	60.3933	60.8861	156.195	1605912736926528	0
949	1	0	199	1	2141.28	1058.31	1082.97	0	0	-58.9358	4.62877	-93.6767	1146.3	34043	21621.6	93.6767	42.1574	273.878	354.239	0	0	0.747701	181.714	-1184.86	3.8685	230.501	0	42.3417	44.8469	146.359	1605912737026582	0
956	1	0	206	1	2484.82	992.95	1491.87	0	0	-81.7818	52.8039	116.027	1527.95	34065.8	21673.1	-116.027	57.3563	267.942	349.749	0	0	1.12477	206.135	-1194.29	3.08029	253.82	0	35.8044	35.0359	83.0861	1605912737166659	0
957	1	0	207	1	2351.27	1321.99	1029.29	0	0	-71.0589	-64.6642	69.8894	1146.69	34055.1	21690.9	-69.8894	42.575	269.263	349.57	0	0	0.530355	230.079	-1206.92	3.34285	238.615	0	46.4901	46.3884	114.498	1605912737186669	0
961	1	0	211	1	2393.31	1269.59	1123.71	0	0	-102.396	146.509	122.787	1084.91	34086.5	21679	-122.787	41.426	271.718	354.352	0	0	1.18215	242.157	-1213.24	3.27433	270.266	0	49.9329	48.7017	114.757	1605912737266713	0
966	1	0	216	1	2253.7	847.443	1406.26	0	0	10.7357	88.748	-654.261	1878.11	34172.6	21836.5	654.261	88.6624	268.361	344.866	0	0	0.374439	196.008	-1190.04	3.54407	222.039	0	54.1896	61.5755	120.63	1605912737366768	0
967	1	0	217	1	2264.43	1255.82	1008.61	0	0	-14.3955	30.5109	215.705	1034.56	34197.8	21595.7	-215.705	39.759	269.621	351.351	0	0	0.78391	221.691	-1201.47	3.53897	278.591	0	53.0075	51.9628	130.899	1605912737386778	0
969	1	0	219	1	2196.26	1123.31	1072.94	0	0	-4.10715	80.5995	-4.44228	1022.63	33988.2	21545.6	4.44228	37.4515	272.55	351.853	0	0	0.223128	231.006	-1208.01	3.71421	242.42	0	50.1889	51.3438	139.996	1605912737426800	0
974	1	0	224	1	2360.83	1267.35	1093.49	0	0	-28.0727	1.11568	100.651	1196.06	34012.1	21525.4	-100.651	44.2759	269.837	347.634	0	0	0.331891	224.752	-1203.63	3.32032	228.594	0	45.4444	45.0908	107.526	1605912737526855	0
979	1	0	229	1	2117.68	999.516	1118.16	0	0	-43.9649	-6.08796	30.6751	1079.8	33928.4	21632.3	-30.6751	39.6248	266.993	350.788	0	0	0.211216	229.339	-1204.72	3.89896	255.474	0	48.378	49.1764	126.587	1605912737626909	0
980	1	0	230	1	2085.29	1153.93	931.356	0	0	-24.9193	-83.8085	-35.4543	1108.7	33909.3	21411	35.4543	40.597	269.145	347.637	0	0	0.231889	214.747	-1198.24	3.98896	244.544	0	45.0162	46.9226	134.858	1605912737646920	0
981	1	0	231	1	2536.7	1220.95	1315.74	0	0	-42.1156	26.8272	45.5885	1331.36	33926.5	21599.4	-45.5885	48.9514	268.749	346.777	0	0	0.776255	209.505	-1195.79	2.98551	274.909	0	39.595	39.9156	101.56	1605912737666931	0
983	1	0	233	1	2315.74	1183.39	1132.35	0	0	-71.1115	57.6469	38.7618	1454.45	33955.5	21668.2	-38.7618	53.7986	267.41	348.45	0	0	1.06581	211.022	-1195.97	3.41044	294.925	0	36.0947	36.2798	93.0839	1605912737706953	0
984	1	0	234	1	2207.84	1095.3	1112.54	0	0	-51.0078	19.712	180.577	1524.61	33935.4	21506.8	-180.577	58.0207	267.343	348.333	0	0	0.526337	219.351	-1201.14	3.6591	262.909	0	36.1228	35.3855	85.186	1605912737726964	0
988	1	0	238	1	2360.13	1166.3	1193.83	0	0	16.441	37.265	109.672	1163.19	34067.3	21688.6	-109.672	43.0192	266.677	347.356	0	0	0.754052	216.382	-1198.13	3.31203	246.771	0	46.9419	46.1945	109.623	1605912737807007	0
989	1	0	239	1	3082.65	1617.05	1465.6	0	0	-24.9772	-4.637	80.3549	1899.56	34009	21730.5	-80.3549	70	265.545	347.334	0	0	1.01247	250.281	-1215.47	2.25655	303.025	0	28.6153	28.539	69.4544	1605912737827018	0
990	1	0	240	1	2262.97	1235.76	1027.22	0	0	23.2002	-30.1762	93.0348	1017.93	34060.5	21855.7	-93.0348	37.4793	268.219	349.77	0	0	1.04143	274.557	-1228.19	3.53411	263.769	0	53.3192	52.8727	127.059	1605912737847029	0
992	1	0	242	1	2668.51	1562.2	1106.31	0	0	-173.202	44.9885	-158.382	1179.61	34057.6	21680.9	158.382	45.2867	269.631	343.648	0	0	1.01739	253.303	-1216.27	2.77154	278.681	0	38.5964	40.9591	158.413	1605912737887051	0
1035	1	0	35	1	1132.96	534.702	598.259	0	0	5.29777	-24.0315	3.80024	488.941	33879.1	21550.6	-3.80024	20.6099	97.0853	119.425	0	0	0.352873	191.172	-1036.57	18.3822	200.524	0	63.1821	61.6424	138.347	1605912740888685	1
1049	1	0	49	1	1077.17	423.476	653.692	0	0	42.1674	14.9634	37.5871	641.74	33842.2	21511.6	-37.5871	27.1801	96.0674	120.969	0	0	0.37988	158.012	-1021.59	19.9605	201.576	0	49.2736	47.6153	104.914	1605912741168838	1
1059	1	0	59	1	1327.11	681.326	645.788	0	0	90.095	72.5367	-149.67	633.643	33694.6	21553.7	149.67	26.1218	95.8594	121.327	0	0	0.52492	184.526	-1034.97	14.3028	215.504	0	43.8127	46.1357	137.235	1605912741368947	1
1070	1	0	70	1	1195.29	439.254	756.039	0	0	16.7205	-42.3362	16.295	589.019	33867.7	21568.9	-16.295	24.8728	96.4931	121.401	0	0	0.265919	185.709	-1036.1	16.9205	212.227	0	53.3009	51.552	115.015	1605912741589067	1
1079	1	0	79	1	1260.6	444.764	815.832	0	0	31.5452	10.9523	-153.669	563.243	33753.2	21515.6	153.669	23.1949	96.1883	118.203	0	0	0.00959776	173.352	-1027.94	15.4106	203.571	0	48.2235	51.4816	155.251	1605912741769165	1
1096	1	0	96	1	1207.7	522.152	685.548	0	0	21.8777	-96.8811	-78.449	584.263	33762.9	21623.4	78.449	24.2663	95.3948	118.389	0	0	0.266527	176.481	-1028.46	16.4635	195.333	0	49.2481	51.0002	126.616	1605912742109350	1
1128	1	0	128	1	1492.97	738.896	754.077	0	0	-20.5722	-13.7849	64.5153	957.204	33705.7	21640	-64.5153	41.249	96.1552	118.104	0	0	0.326259	207.155	-1045	11.8276	259.049	0	33.3634	31.8068	70.3486	1605912742749699	1
1129	1	0	129	1	1483.8	715.648	768.152	0	0	28.6466	-1.13554	-101.409	1020.94	33756.1	21727	101.409	42.1302	94.119	118.817	0	0	0.328381	155.669	-1019.79	11.8908	212.166	0	28.3269	29.519	76.8371	1605912742769710	1
1130	1	0	130	1	1562.53	749.482	813.043	0	0	39.5183	-21.1647	-51.0199	859.426	33745.2	21747	51.0199	35.6322	97.2621	120.008	0	0	0.596752	217.326	-1053.04	11.1096	268.723	0	34.9932	35.5404	84.5381	1605912742789721	1
1131	1	0	131	1	1561.76	738.851	822.908	0	0	111.472	96.4277	-199.393	973.231	33673.3	21629.5	199.393	40.3759	96.2412	120.248	0	0	0.771812	185.274	-1035.58	11.0926	234.462	0	28.0927	30.053	100.158	1605912742809732	1
1140	1	0	140	1	1467.88	579.867	888.014	0	0	65.4962	46.7109	-194.657	884.121	33719.2	21778.8	194.657	36.4439	97.932	120.684	0	0	0.746147	185.828	-1037.9	12.2745	244.653	0	30.8835	33.0108	110.104	1605912742989830	1
1141	1	0	141	1	1575.57	638.331	937.238	0	0	32.2131	40.7501	54.5794	928.649	33752.5	21685.1	-54.5794	39.6223	95.8482	121.214	0	0	0.548916	196.227	-1041.57	10.9554	231.843	0	34.5928	33.0069	73.1796	1605912743009841	1
1142	1	0	142	1	1357.91	585.05	772.857	0	0	75.2115	33.2629	-182.303	693.901	33709.5	21593	182.303	28.5173	96.0808	119.286	0	0	0.423192	179.676	-1033.75	13.7396	199.104	0	39.1327	41.742	135.285	1605912743029851	1
1144	1	0	144	1	1313.47	474.668	838.797	0	0	21.4154	31.8303	-175.52	1196.8	33763.3	21694.1	175.52	49.4652	95.6511	118.101	0	0	0.809095	179.61	-1032.64	14.4166	296.93	0	23.158	24.6183	77.6215	1605912743069873	1
1146	1	0	146	1	1392.3	498.168	894.137	0	0	69.5242	28.288	-102.094	893.532	33715.2	21597.9	102.094	36.7663	94.985	117.293	0	0	0.686882	177.448	-1030.23	13.1089	241.457	0	32.078	33.3331	87.9713	1605912743109895	1
1150	1	0	150	1	1404.09	545.131	858.957	0	0	70.5174	-4.68695	-94.5311	894.612	33714.2	21630.9	94.5311	36.7679	94.6193	118.769	0	0	0.387705	175.488	-1028.13	12.9693	231.717	0	32.4443	33.7466	86.6033	1605912743189939	1
1154	1	0	154	1	1483.15	713.54	769.608	0	0	100.973	-0.74251	-106.966	1057.41	33783.4	21726.6	106.966	43.3513	94.8386	120.234	0	0	0.412716	191.593	-1038.24	11.9618	279.557	0	27.7109	28.7773	75.9212	1605912743269982	1
1155	1	0	155	1	1536.5	469.678	1066.83	0	0	18.7739	20.5799	25.3536	838.621	33766	21705.3	-25.3536	35.5037	94.8614	119.82	0	0	0.640977	211.635	-1047.63	11.3189	242.342	0	37.6698	36.4176	80.9159	1605912743289993	1
1156	1	0	156	1	1378.35	477.254	901.098	0	0	61.4689	-15.4455	-140.225	817.921	33723.3	21641.7	140.225	33.5322	95.7282	119.557	0	0	0.423556	219.28	-1051.63	13.4169	269.126	0	34.2121	36.357	105.155	1605912743310004	1
1161	1	0	161	1	1238.61	645.138	593.473	0	0	87.3667	36.8427	-6.9601	525.135	33797	21689	6.9601	21.9325	97.2062	118.189	0	0	0.193679	188.507	-1034.46	15.895	195.989	0	58.4089	57.3798	130.257	1605912743410058	1
1164	1	0	164	1	1135.66	403.076	732.58	0	0	82.9352	-45.6256	-93.307	606.977	33701.8	21572.2	93.307	24.9239	94.9035	118.584	0	0	0.0107612	181.352	-1031.06	18.1466	196.126	0	47.3803	48.8367	126.276	1605912743470091	1
1186	1	0	186	1	1159.31	532.196	627.115	0	0	409.328	-272.702	-34.313	498.569	34471.7	21599.9	34.313	24.1091	90.9938	114.485	0	0	0.460749	203.552	-1036.41	17.1559	223.556	0	53.9753	53.8986	121.417	1605912743910331	1
1192	1	0	192	1	1247.92	582.086	665.836	0	0	90.1946	121.512	67.5588	554.168	33893.9	21704	-67.5588	23.8381	94.1023	117.9	0	0	0.208702	196.57	-1037.23	15.5477	221.276	0	56.5141	53.7121	117.482	1605912744030396	1
1210	1	0	210	1	944.905	382.665	562.241	0	0	26.2511	33.2578	-104.443	416.597	34555.8	21593	104.443	17.2289	93.3299	118.434	0	0	0.596359	149.208	-1013.56	24.3395	191.301	0	66.991	69.4059	183.741	1605912744390592	1
1212	1	0	212	1	1158.26	531.477	626.78	0	0	66.1045	-75.9195	-119.9	583.176	33718.6	21602.5	119.9	23.9521	95.3603	116.924	0	0	0.316827	180.445	-1029.6	17.5327	195.588	0	47.6369	50.2838	139.385	1605912744430614	1
1252	1	0	2	1	734.214	361.894	372.32	0	0	224.693	96.0595	-165.401	347.616	34257.7	21629.8	165.401	15.368	24.7133	24.3182	0	0	0.179847	300.19	-882.129	18.5826	360.713	0	45.2599	44.7419	94.3379	1605912748612892	2
1254	1	0	4	1	710.119	387.211	322.908	0	0	80.6168	20.9243	-199.98	323.468	34501.4	21705	199.98	13.9467	25.5946	24.9502	0	0	0.245738	326.806	-887.665	19.6828	342.083	0	47.8626	48.7057	105.669	1605912748652914	2
1257	1	0	7	1	735.582	425.538	310.044	0	0	112.828	42.8822	-182.041	335.826	34469.2	21583.3	182.041	14.5666	25.1334	24.5677	0	0	0.317597	313.67	-889.629	18.6289	289.311	0	46.9124	46.4432	99.438	1605912748712946	2
1285	1	0	35	1	753.439	404.672	348.768	0	0	-26.4347	43.4905	-186.414	345.173	34409.1	21682.4	186.414	15.3104	21.9961	22.3967	0	0	0.123141	324.238	-876.277	17.3163	297.25	0	42.7863	42.7007	91.325	1605912749273251	2
1298	1	0	48	1	696.456	320.315	376.141	0	0	-13.1106	-44.4171	-210.807	390.939	34395.8	21571	210.807	17.0597	22.8819	22.1141	0	0	0.185243	375.766	-898.164	19.3523	385.999	0	37.5649	38.0634	84.235	1605912749533393	2
1300	1	0	50	1	738.291	382.919	355.372	0	0	36.337	-10.4948	-68.0421	387.541	34246.7	21537.1	68.0421	17.8483	21.82	22.2915	0	0	0.0983139	356.774	-898.162	17.7567	361.018	0	40.8353	38.1979	83.8544	1605912749573415	2
1305	1	0	55	1	763.201	452.59	310.611	0	0	-62.2134	43.8485	-74.9376	370.054	34245.6	21582.4	74.9376	17.3932	21.6229	22.5132	0	0	0.25189	367.081	-899.476	16.9855	323.391	0	42.2053	38.9308	85.4482	1605912749673469	2
1340	1	0	90	1	682.146	379.56	302.586	0	0	82.7836	119.77	-262.883	317.853	34399.6	21705.8	262.883	13.6834	22.6515	22.1972	0	0	0.189314	340.005	-887.488	19.8858	329.759	0	42.9134	45.7051	109.827	1605912750473905	2
1429	1	0	179	1	753.457	463.035	290.422	0	0	59.7315	1.05069	-158.672	365.358	34422.6	21724.8	158.672	16.029	20.3609	20.2862	0	0	0.0288301	321.512	-869.022	16.8151	338.83	0	40.5654	40.1758	84.0976	1605912752254875	2
1446	1	0	196	1	799.054	424.37	374.684	0	0	55.7848	47.2997	-136.606	396.85	34227.3	21578.9	136.606	17.6446	18.4903	19.6922	0	0	0.206948	369.66	-878.156	15.2678	346.225	0	37.4268	35.8828	75.5663	1605912752595060	2
1507	2	0	7	1	2280.09	1442.87	837.226	0	0	7.21793	30.3545	178.561	1087.69	33976.8	21695.5	-178.561	41.1162	282.279	362.483	0	0	1.05159	235.292	-1214	3.56885	251.314	0	51.8592	50.6125	121.233	1605912757077501	0
1514	2	0	14	1	2790.22	1197.2	1593.02	0	0	-18.4554	-35.656	-94.5497	1474.92	34002.5	21661.9	94.5497	53.9345	279.648	361.912	0	0	0.462579	226.037	-1210.12	2.65011	265.228	0	33.6897	35.5133	116.634	1605912757217577	0
1515	2	0	15	1	2131.37	945.385	1185.99	0	0	-134.43	149.135	-710.809	1803.48	34018.8	21576.7	710.809	92.5201	276.713	352.133	0	0	1.4029	228.084	-1209.61	3.89967	246.941	0	69.8142	78.1263	115.162	1605912757237588	0
1525	2	0	25	1	2393.54	1366.07	1027.47	0	0	-88.4343	64.4919	-24.4994	1007.31	33972.8	21761	24.4994	37.299	279.356	359.45	0	0	0.609902	193.966	-1192.67	3.30636	219.184	0	50.354	51.6333	145.86	1605912757437697	0
1531	2	0	31	1	1913.6	902.033	1011.57	0	0	-91.2058	-20.638	-26.0772	935.858	33875.9	21746.5	26.0772	34.5552	277.707	360.508	0	0	0.705528	239.605	-1213.9	4.62258	249.099	0	54.3002	55.881	157.545	1605912757557763	0
1533	2	0	33	1	2527.44	1118.97	1408.47	0	0	-49.4476	0.306099	-703.153	1676.83	33933.9	21526.3	703.153	83.3467	274.548	349.233	0	0	0.753907	244.251	-1215.43	3.0207	261.73	0	70.4463	83.0059	135.649	1605912757597784	0
1534	2	0	34	1	2388.58	1453.62	934.957	0	0	-21.445	33.2488	72.1356	1024.73	34005.5	21692.6	-72.1356	37.7232	273.387	356.177	0	0	0.90303	233.879	-1210.03	3.29253	233.825	0	52.8054	52.5676	129.184	1605912757617795	0
1546	2	0	46	1	2151.15	1233.75	917.396	0	0	-21.2769	67.9156	41.8303	920.299	34005.3	21857.3	-41.8303	33.8223	275.777	354.306	0	0	0.653128	224.881	-1205.77	3.84875	251.558	0	57.4801	57.8819	148.034	1605912757857926	0
1563	2	0	63	1	2456.36	1237.35	1219.01	0	0	-57.451	-14.1886	102.021	1111.93	33941.9	21640.4	-102.021	41.3517	269.004	349.928	0	0	0.447102	219.039	-1200.79	3.13562	268.221	0	48.7324	48.3175	114.971	1605912758198111	0
1572	2	0	72	1	2167.69	1285.81	881.876	0	0	29.344	-103.991	-50.024	997.473	33954.7	21730.2	50.024	36.4555	268.127	349.546	0	0	0.267139	198.024	-1190.45	3.76615	239.917	0	49.617	52.1872	153.932	1605912758378209	0
1575	2	0	75	1	2308.92	1072.59	1236.34	0	0	-38.2634	-82.2964	-705.065	1650.55	34122	21708.5	705.065	83.6055	266.355	341.742	0	0	0.376661	227.732	-1202.88	3.40644	211.15	0	70.5176	87.4431	135.311	1605912758438242	0
1578	2	0	78	1	2704.4	1364.47	1339.93	0	0	46.8267	78.7374	14.409	1134.98	34036.9	21746.8	-14.409	41.4881	267.333	344.499	0	0	0.747698	215.022	-1196.87	2.71536	218.457	0	45.2933	46.2863	122.848	1605912758498275	0
1580	2	0	80	1	2239.32	1226.38	1012.95	0	0	-101.183	17.1099	-671.404	1835.47	34085.2	21609.1	671.404	89.0054	266.617	341.997	0	0	0.485318	218.962	-1198.12	3.56507	250.264	0	58.8514	66.3183	117.85	1605912758538297	0
1583	2	0	83	1	2179.18	1271.9	907.277	0	0	-30.9919	-60.1163	77.3715	1170.49	34015.1	21487	-77.3715	43.226	268.211	343.81	0	0	0.697475	212.03	-1195.86	3.72188	234.04	0	45.623	45.5004	111.728	1605912758598329	0
1584	2	0	84	1	3047.66	1368.15	1679.51	0	0	-45.7738	32.8839	188.247	1779.93	34029.8	21693	-188.247	67.8958	263.672	342.769	0	0	0.607683	193.681	-1186.49	2.28361	288.078	0	30.8168	30.1699	73.4863	1605912758618340	0
1585	2	0	85	1	2047.3	1223.08	824.221	0	0	-121.845	-25.3116	-58.1096	1178.64	33906.6	21751.2	58.1096	43.8879	267.406	348.471	0	0	0.889012	243.847	-1211.24	4.09636	282.018	0	41.3806	43.0386	128.968	1605912758638351	0
1591	2	0	91	1	2500.63	1319.6	1181.02	0	0	-88.8596	98.7045	-667.469	1800.68	34072.9	21627.2	667.469	86.9587	264.861	341.544	0	0	0.540592	248.298	-1212.01	3.0278	252.189	0	58.886	66.1596	117.648	1605912758758417	0
1592	2	0	92	1	2400.54	1380.11	1020.42	0	0	-5.88375	44.7891	-14.1699	1156.06	33890.3	21681.1	14.1699	42.1949	268.6	347.022	0	0	0.84975	228.665	-1204.17	3.23537	260.707	0	44.0437	45.0612	125.189	1605912758778427	0
1595	2	0	95	1	2131.1	1367.97	763.136	0	0	47.3809	79.9585	251.098	1042.12	34036.3	21645.9	-251.098	40.6375	264.404	344.644	0	0	0.623404	216.454	-1196.68	3.83637	234.528	0	51.1902	51.1306	135.946	1605912758838460	0
1599	2	0	99	1	2542.46	1523.24	1019.22	0	0	13.0883	84.0439	75.7747	1273.81	33971	21841.2	-75.7747	46.9567	262.327	344.911	0	0	0.696133	223.281	-1200.59	2.95609	235.481	0	41.9975	41.8186	102.013	1605912758918504	0
1603	2	0	103	1	2406.35	1012.26	1394.09	0	0	-40.4777	-30.4631	198.095	1122.67	34024.5	21656.7	-198.095	43.0063	261.106	342.874	0	0	0.517958	246.177	-1209.76	3.19418	286.604	0	48.158	47.2202	116.234	1605912758998547	0
1604	2	0	104	1	2039.04	1158.4	880.637	0	0	-47.9313	58.3009	216.057	1155.74	34032	21966.6	-216.057	44.6275	260.803	342.049	0	0	0.535859	226.495	-1200.97	4.07656	245.289	0	46.5137	45.6937	115.426	1605912759018558	0
1606	2	0	106	1	2750.84	1479.59	1271.25	0	0	-23.9627	-24.1678	-684.434	2329.35	34008	21849.7	684.434	113.649	265.12	336.204	0	0	0.547228	248.97	-1212.37	2.63166	239.955	0	47.4143	56.301	98.4028	1605912759058580	0
1607	2	0	107	1	2290.94	1275.6	1015.33	0	0	-75.1121	-8.22477	173.33	1082.14	33959.5	21734.1	-173.33	41.2458	263.81	344.878	0	0	0.574787	207.735	-1192.69	3.44546	239.692	0	50.2593	49.1566	117.044	1605912759078591	0
1608	2	0	108	1	2350.7	1089.01	1261.7	0	0	112.261	58.3771	-49.3523	1263.29	33971.5	21667.5	49.3523	46.1393	262.35	339.684	0	0	0.278563	204.908	-1190.39	3.30169	262.783	0	39.0761	40.403	120	1605912759098602	0
1615	2	0	115	1	2392.82	1166.94	1225.87	0	0	-46.9098	-9.60218	139.748	1134.06	34031	21735.5	-139.748	42.5355	261.723	341.252	0	0	0.551508	228.226	-1200.79	3.2188	223.361	0	47.736	46.9817	110.16	1605912759238678	0
1620	2	0	120	1	2309.25	1321.5	987.749	0	0	-1.15339	-11.7384	100.315	1229.18	33985.2	21737.6	-100.315	45.3794	262.267	342.358	0	0	0.61071	195.736	-1186.08	3.39483	245.255	0	44.0523	43.547	103.69	1605912759338733	0
1628	2	0	128	1	2193.35	1140.11	1053.24	0	0	-10.6304	30.0186	91.7125	925.149	33994.7	21795.5	-91.7125	34.1367	263.402	341.943	0	0	0.458746	225.863	-1199.89	3.66536	213.515	0	57.9595	57.2854	137.831	1605912759498820	0
1655	2	0	155	1	2397.95	1350.75	1047.2	0	0	-73.812	-26.5142	-146.616	1097.57	33958.2	21752.4	146.616	40.761	259.642	335.09	0	0	0.535731	232.447	-1202.05	3.18963	254.558	0	42.1003	44.954	169.017	1605912760119158	0
1658	2	0	158	1	2536.47	1323.16	1213.3	0	0	-12.1356	-16.5717	58.8135	1105.98	33996.2	21742.5	-58.8135	40.5606	257.887	338.085	0	0	0.581636	208.764	-1189.65	2.94193	245.11	0	47.5296	47.6107	118.468	1605912760179190	0
1659	2	0	159	1	1893.88	869.68	1024.2	0	0	-105.399	-114.754	-662.409	1611.31	33989.8	21541.7	662.409	79.9135	258.147	332.246	0	0	0.502498	233.624	-1201.54	4.51082	263.708	0	62.8844	74.0453	127.646	1605912760199201	0
1664	2	0	164	1	2352.05	1383.76	968.287	0	0	15.1936	7.06519	43.3378	1076.68	34068.5	21718.8	-43.3378	39.3259	254.924	335.285	0	0	0.472374	251.104	-1208.36	3.2674	243.074	0	48.2106	48.6219	123.131	1605912760299256	0
1665	2	0	165	1	2088.05	1037.42	1050.63	0	0	-52.7673	1.86204	48.7119	903.266	34036.8	21724	-48.7119	33.2572	256.85	331.641	0	0	0.39304	243.771	-1203.87	3.8901	242.449	0	56.7777	57.3829	144.73	1605912760319266	0
1667	2	0	167	1	2772.53	1394.39	1378.15	0	0	-3.18527	64.7887	220.569	1534.59	34086.9	21760.8	-220.569	59.1026	256.538	334.517	0	0	1.13738	200.077	-1186.25	2.58178	244.489	0	35.137	34.435	87.5991	1605912760359288	0
1671	2	0	171	1	2671.9	1240.26	1431.63	0	0	-86.4488	9.71801	7.54467	1129.01	33970.9	21716.2	-7.54467	41.6971	256.526	333.328	0	0	0.294664	263.862	-1215.58	2.71904	306.961	0	44.4828	45.2939	120.796	1605912760439332	0
1676	2	0	176	1	2555.34	1160.87	1394.47	0	0	-45.2369	72.1843	-658.073	1995.63	34029.3	21853	658.073	94.7043	260.428	328.143	0	0	0.761753	223.247	-1198.49	2.89794	265.815	0	50.2194	57.1415	109.44	1605912760539386	0
1680	2	0	180	1	2249.16	1100.16	1149	0	0	1.70169	88.8627	-713.989	1654.36	34082	21836.3	713.989	82.8059	255.5	325.223	0	0	0.630239	243.016	-1204.44	3.46547	241.444	0	71.3323	82.3199	131.124	1605912760619430	0
1683	2	0	183	1	2379.82	1174.73	1205.09	0	0	-52.5689	-13.8863	59.9915	1352.78	33937	21839.4	-59.9915	49.8792	254.076	328.361	0	0	0.0690592	218.357	-1192.68	3.19448	226.996	0	38.2629	38.4736	95.9819	1605912760679463	0
1685	2	0	185	1	2400.61	844.224	1556.38	0	0	12.9135	-98.176	-709.916	2090.92	34070.8	21724.4	709.916	106.75	255.59	329.199	0	0	0.180497	244.653	-1206.72	3.16048	278.97	0	56.1748	71.0849	107.884	1605912760719484	0
1687	2	0	187	1	2261.44	1234.51	1026.94	0	0	7.53123	58.3499	84.8785	1209.23	34076.2	21966.5	-84.8785	44.5619	258.005	333.615	0	0	0.907656	246.093	-1207.93	3.46627	238.175	0	43.8953	43.4523	105.615	1605912760759506	0
1688	2	0	188	1	2075.62	929.59	1146.03	0	0	20.3933	-174.186	-129.516	1020	33963.7	21700.7	129.516	38.1442	253.177	334.048	0	0	0.568123	217.584	-1191.88	3.91796	234.147	0	44.9686	48.6514	174.26	1605912760779517	0
1692	2	0	192	1	2134.41	1165.69	968.72	0	0	-44.3871	6.08407	130.822	920.357	34028.4	21620.1	-130.822	34.4117	251.456	330.066	0	0	0.0585935	242.642	-1202.99	3.74201	259.482	0	57.5563	56.7408	132.794	1605912760859561	0
1696	2	0	196	1	2058.51	979.039	1079.47	0	0	-65.3492	-106.743	-724.487	1721.98	33949.8	21633.3	724.487	90.3266	253.261	322.113	0	0	0.470584	214.357	-1189.9	3.93185	199.007	0	69.6271	87.7934	122.419	1605912760939604	0
1699	2	0	199	1	2131.33	1174.5	956.833	0	0	-167.588	-87.1629	125.375	1300.55	33952.3	21713.4	-125.375	50.3079	255.206	325.874	0	0	0.852451	247.985	-1207.26	3.75182	239.435	0	39.8818	39.1893	92.6305	1605912760999637	0
1701	2	0	201	1	2444.53	1338.47	1106.06	0	0	14.8945	3.69686	11.9329	1146.84	34068.8	21821.8	-11.9329	41.7705	251.497	328.366	0	0	0.692764	191.203	-1177.98	3.06582	206.822	0	44.019	44.9109	119.032	1605912761039659	0
1711	2	0	211	1	2429.37	1240.72	1188.65	0	0	55.5108	56.7804	78.9132	1041.72	34028.2	21768.8	-78.9132	38.2835	253.285	326.791	0	0	0.739602	222.144	-1193.84	3.09505	235.045	0	50.0309	49.8502	122.012	1605912761239768	0
1715	2	0	215	1	2432.36	1429.6	1002.76	0	0	47.9566	56.9436	22.7573	1030.54	34035.8	21768.6	-22.7573	37.6145	253.423	327.69	0	0	0.135974	229.755	-1197.21	3.09182	261.198	0	48.9757	49.7476	130.771	1605912761319811	0
1720	2	0	220	1	2240.44	1071.4	1169.05	0	0	-9.53422	-9.59758	-184.555	1177.38	33993.6	21735.5	184.555	43.6211	249.175	322.046	0	0	0.488662	246.021	-1203.48	3.45717	264.668	0	38.7289	41.5258	171.179	1605912761419866	0
1728	2	0	228	1	2140.15	964.472	1175.68	0	0	-71.7568	-41.099	-715.979	2309.66	33956.2	21567.7	715.979	117.631	248.95	315.159	0	0	0.776209	219.665	-1190.23	3.67789	227.93	0	51.0642	60.8385	92.8517	1605912761579953	0
1729	2	0	229	1	2085.1	938.573	1146.53	0	0	-175.52	95.6557	-754.453	2324.15	34059.9	21530.6	754.453	125.707	248.38	317.202	0	0	1.12585	234.17	-1197.84	3.82564	264.113	0	61.5996	65.6317	87.1728	1605912761599964	0
1730	2	0	230	1	2263.49	1270.4	993.093	0	0	-49.3397	8.20858	272.59	961.282	34033.4	21717.7	-272.59	38.08	250.648	323.493	0	0	0.296773	234.991	-1197.51	3.41401	264.996	0	53.1528	53.5848	147.961	1605912761619975	0
1732	2	0	232	1	2553.49	1540.76	1012.73	0	0	-20.2913	16.6487	121.29	1343.26	33904.7	21709.2	-121.29	49.9445	249.998	319.546	0	0	1.09411	231.616	-1195.33	2.85892	308.181	0	39.3428	38.7699	91.4867	1605912761659997	0
1735	2	0	235	1	2084.3	1247.96	836.34	0	0	17.8856	75.4659	115.093	986.891	33966.2	21849.7	-115.093	36.6337	251.724	321.123	0	0	0.659768	187.488	-1174.08	3.85141	215.835	0	53.2458	52.5014	124.143	1605912761720029	0
1746	2	0	246	1	2212.9	1250.84	962.056	0	0	-63.6981	-14.418	88.8949	1220.52	33948.1	21840	-88.8949	45.3108	248.783	317.326	0	0	0.483354	237.567	-1197.62	3.507	261.542	0	42.2993	42.1035	101.855	1605912761940149	0
1772	2	0	22	1	953.128	357.933	595.195	0	0	-99.4361	-73.2762	-6.60256	494.868	33884.2	21599.8	6.60256	21.4309	90.8684	111.865	0	0	0.267216	189.434	-1026.47	23.3589	206.773	0	59.0266	57.5599	130.218	1605912764601598	1
1845	2	0	95	1	1235.09	528.043	707.051	0	0	50.4427	-56.9824	-38.0298	717.558	33834	21483.9	38.0298	29.8056	89.5001	111.217	0	0	0.429876	194.986	-1029.83	15.3161	214.408	0	40.7118	40.8783	95.5821	1605912766142438	1
1852	2	0	102	1	1131.2	480.451	650.75	0	0	26.7317	-10.4045	-22.6536	670.223	33857.7	21537	22.6536	27.9899	88.7528	110.64	0	0	0.54235	172.556	-1016.83	17.5301	211.104	0	43.9255	43.7906	99.9193	1605912766282514	1
1897	2	0	147	1	1140.85	499.115	641.73	0	0	12.9968	79.6542	-193.242	628.135	33672.1	21745.9	193.242	26.19	91.1283	111.071	0	0	0.549596	188.116	-1027.09	17.4507	227.949	0	41.0867	43.9031	146.184	1605912767183004	1
1898	2	0	148	1	1332.99	745.33	587.662	0	0	141.755	-75.4105	-93.9889	754.097	33643	21701.6	93.9889	30.9984	91.5623	110.479	0	0	0.340856	177.758	-1022.76	13.6562	222.611	0	37.0586	38.5767	100.775	1605912767203015	1
1902	2	0	152	1	1103.66	488.548	615.113	0	0	10.128	-296.84	-116.096	464.131	33675	21723.7	116.096	20.7877	88.4729	111.593	0	0	0.156831	144.601	-1003.64	18.2623	157.627	0	54.354	60.7007	157.49	1605912767283059	1
1941	2	0	191	1	1108.76	435.462	673.299	0	0	19.5285	-41.9965	-12.2386	628.269	33765.2	21668.2	12.2386	26.3296	86.6345	110.185	0	0	0.0421619	173.641	-1014.83	17.9475	198.61	0	46.9161	46.1507	104.612	1605912768063484	1
1946	2	0	196	1	1156.35	553.672	602.678	0	0	77.6679	6.23486	-130.539	665.92	33707.1	21719.6	130.539	27.298	88.1129	110.351	0	0	0.33044	199.623	-1031.67	16.8796	238.902	0	40.6145	42.833	120.794	1605912768163538	1
1953	2	0	203	1	1016.94	464.728	552.208	0	0	12.9016	16.0229	50.0747	485.34	33771.8	21610.2	-50.0747	20.7089	88.745	110.395	0	0	0.18059	169.268	-1015.01	20.781	194.714	0	62.4581	59.7633	131.125	1605912768303614	1
2007	2	0	7	1	692.606	393.877	298.729	0	0	63.2577	46.9378	-93.6506	308.502	34518.8	21678.9	93.6507	13.9945	19.5817	18.8357	0	0	0.125957	407.283	-892.158	18.458	366.693	0	47.788	45.0347	96.5334	1605912772946143	2
2038	2	0	38	1	722.116	392.931	329.185	0	0	19.2677	30.0434	-185.113	406.711	34263.8	21496.5	185.113	17.8174	17.5911	17.8267	0	0	0.219764	357.599	-867.034	17.0296	367.604	0	34.1666	33.9902	73.0006	1605912773566480	2
2247	2	0	247	1	599.268	304.221	295.047	0	0	-29.059	65.1333	-320.392	288.887	34312.1	21660.7	320.392	12.5253	15.1033	15.3338	0	0	0.135867	348.85	-837.911	20.7414	322.197	0	38.1691	41.7357	114.777	1605912777848812	2
2251	3	0	1	1	2286.43	1410.92	875.516	0	0	-80.0275	9.45021	49.7245	1252.86	33964.4	21915.8	-49.7245	46.3733	268.91	349.051	0	0	0.661229	237.333	-1209.7	3.48109	248.719	0	42.1813	42.3729	106.778	1605912781210643	0
2252	3	0	2	1	2286.43	1410.92	875.516	0	0	-80.0275	9.45021	49.7245	1252.86	33964.4	21915.8	-49.7245	46.3733	268.91	349.051	0	0	0.661229	237.333	-1209.7	3.48109	248.719	0	42.1813	42.3729	106.778	1605912781210643	0
2258	3	0	8	1	2605.39	1418.95	1186.44	0	0	-17.036	22.918	218.752	1369.54	34001.1	21902.3	-218.752	52.7113	267.074	346.047	0	0	0.299017	250.246	-1215.44	2.86705	261.673	0	39.9484	39.2546	99.3737	1605912781330708	0
2272	3	0	22	1	2263.6	1019.33	1244.28	0	0	-19.2053	119.116	-723.426	1964.64	34003.3	21507.1	723.426	99.7678	265.739	339.754	0	0	0.695024	224.74	-1201.79	3.50055	234.419	0	62.893	72.9817	110.361	1605912781610861	0
2279	3	0	29	1	1763.81	877.192	886.62	0	0	38.5848	28.314	-77.7198	839.194	33945.5	21597.9	77.7198	30.5518	264.232	338.367	0	0	0.778458	196.121	-1185.84	5.08213	229.233	0	57.1944	60.1805	190.975	1605912781750937	0
2283	3	0	33	1	2166.42	1250.18	916.236	0	0	25.9698	4.55511	127.937	1047.31	33958.1	21821	-127.937	38.8791	262.23	340.959	0	0	0.510478	205.754	-1190.38	3.7265	242.987	0	51.8193	51.1124	119.799	1605912781830981	0
2287	3	0	37	1	2322.33	1362.61	959.713	0	0	44.0524	54.0893	-75.1766	983.108	33940	21771.5	75.1766	35.8457	259.375	337.577	0	0	0.40947	246.631	-1208.48	3.34719	285.719	0	48.843	51.2098	160.832	1605912781911024	0
2288	3	0	38	1	2134.29	1222.98	911.307	0	0	80.6234	26.1285	203.52	940.511	34003.1	21799.4	-203.52	35.8809	261.355	338.488	0	0	0.0303976	217.795	-1194.8	3.8003	260.696	0	57.5053	56.3267	139.261	1605912781931035	0
2290	3	0	40	1	2029.17	846.498	1182.67	0	0	-5.53796	-30.4655	-664.814	1324.88	34089.3	21856	664.814	63.3933	262.292	338.002	0	0	0.674474	204.628	-1189.53	4.09997	209.368	0	78.287	92.1199	174.477	1605912781971057	0
2292	3	0	42	1	2386.68	1145.45	1241.24	0	0	33.2643	20.0144	96.6042	1108.05	34050.5	21905.2	-96.6042	40.805	264.357	342.555	0	0	0.434833	208.991	-1192.98	3.24116	232.544	0	48.6178	48.2946	115.617	1605912782011079	0
2293	3	0	43	1	2294.34	1345.14	949.205	0	0	-72.6063	15.6835	-26.7883	1036.53	33957	21809.9	26.7883	38.1342	262.207	340.761	0	0	0.746247	232.064	-1203.6	3.42334	256.031	0	47.7466	49.3036	139.148	1605912782031090	0
2298	3	0	48	1	2080.25	1066.14	1014.11	0	0	-169.677	174.489	-731.415	2033.01	33954.4	21551.4	731.415	108.339	261.061	332.071	0	0	1.22369	216.22	-1194.87	3.92862	233.699	0	66.5815	74.247	99.8242	1605912782131144	0
2305	3	0	55	1	2241.48	938.302	1303.18	0	0	-19.6787	-13.1068	-751.463	2039.65	34103.4	21838.6	751.463	107.108	255.262	327.512	0	0	0.414473	239.055	-1203.4	3.48783	247.396	0	64.5613	77.959	110.662	1605912782271221	0
2323	3	0	73	1	1936.3	1080.39	855.911	0	0	-38.6836	-27.6745	160.799	955.488	34022.7	21653.9	-160.799	36.0678	254.019	332.543	0	0	0.386671	222.063	-1194.51	4.34575	279.051	0	55.9105	54.769	129.471	1605912782631417	0
2354	3	0	104	1	1945.91	962.979	982.935	0	0	-61.923	-87.1906	-669.464	1528.28	34145.6	21813.1	669.464	74.9113	250.984	321.691	0	0	0.339079	214.606	-1188.26	4.26502	247.329	0	66.3168	79.7492	139.201	1605912783251755	0
2356	3	0	106	1	2128.9	896.469	1232.43	0	0	-20.3391	28.2085	-667.88	1700.34	34004.4	21897	667.88	81.1824	252.089	326.385	0	0	0.387064	188.278	-1176.8	3.74854	223.72	0	60.6113	69.7849	131.433	1605912783291776	0
2365	3	0	115	1	1940.93	1210.82	730.104	0	0	-36.8164	2.61062	73.9492	938.029	33921.2	21723.3	-73.9492	34.5805	251.717	322.453	0	0	0.65655	211.287	-1185.27	4.28708	240.645	0	54.9044	55.0401	134.814	1605912783471874	0
2386	3	0	136	1	1832.52	906.541	925.977	0	0	-25.7371	3.36061	72.5477	771.062	34009.8	21921.8	-72.5477	28.3789	250.923	325.198	0	0	0.492831	211.996	-1186.8	4.68107	240.869	0	66.898	66.9692	163.895	1605912783892103	0
2392	3	0	142	1	2308.64	1237.43	1071.21	0	0	-90.7975	-55.5131	-64.7992	1074.98	33975.2	21482.4	64.7992	39.7593	247.043	321.642	0	0	0.319634	221.426	-1189.95	3.30191	245.461	0	43.7303	45.5084	138.932	1605912784012169	0
2425	3	0	175	1	1766.65	1114.78	651.871	0	0	-50.9831	-56.7185	-44.0004	787.409	33935.4	21583.3	44.0004	28.8785	242.295	317.505	0	0	0.479891	245.029	-1197.36	4.87347	271.079	0	59.8015	62.2508	181.849	1605912784672528	0
2428	3	0	178	1	1960.98	1008.41	952.572	0	0	-114.24	-64.9197	-699.149	1447.67	34098.3	21790.8	699.149	73.4665	245.919	313.572	0	0	0.769262	229.508	-1192.26	4.16861	233.042	0	77.4202	90.182	139.853	1605912784732561	0
2448	3	0	198	1	2230.98	1262.44	968.542	0	0	-16.0942	78.1598	130.191	1000.78	34000.2	21946.7	-130.191	37.4015	241.9	312.402	0	0	0.290772	234.418	-1194.03	3.43104	262.295	0	51.8788	50.9497	119.581	1605912785212822	0
2464	3	0	214	1	2175.73	1235.34	940.395	0	0	-72.3854	-3.34205	65.4134	1125.68	33956.8	21729.2	-65.4134	41.6835	240.231	311.952	0	0	0.890836	205.621	-1177.68	3.55198	243.422	0	44.7977	44.8581	110.843	1605912785532997	0
2468	3	0	218	1	2533.7	1379.44	1154.26	0	0	-114.257	-73.9094	-645.083	1486.84	34098.3	21799.8	645.083	71.6957	241.207	310.115	0	0	0.368044	243.024	-1196.98	2.85065	231.781	0	62.8507	71.9143	136.438	1605912785613040	0
2472	3	0	222	1	2518.42	1364.2	1154.22	0	0	32.4328	103.67	57.8319	1151.7	34051.3	21821.5	-57.8319	42.4074	239.558	309.603	0	0	0.814459	214.021	-1181.98	2.87012	248.025	0	43.4855	43.8162	109.351	1605912785693084	0
2475	3	0	225	1	2008.08	1200.87	807.204	0	0	-17.7007	27.8981	206.863	989.913	34001.8	21797.6	-206.863	37.9132	241.253	311.755	0	0	1.15732	196.489	-1173.62	3.99991	233.714	0	52.4609	51.3683	127.728	1605912785753117	0
2482	3	0	232	1	2270.8	1206.14	1064.66	0	0	-56.9926	39.427	124.579	1128.15	34041.1	21985.4	-124.579	42.2203	241.665	309.399	0	0	0.913959	236.978	-1192.99	3.33598	303.074	0	45.7148	44.9373	106.233	1605912785893193	0
2483	3	0	233	1	2219.65	1262.35	957.294	0	0	-63.875	-69.0618	1.95074	1137.17	33948.3	21894.6	-1.95074	41.8767	239.33	306.46	0	0	0.559428	224.952	-1186.38	3.43318	249.255	0	42.2269	43.326	117.45	1605912785913204	0
2490	3	0	240	1	2633.08	1469.26	1163.82	0	0	-14.667	13.0089	128.288	1107.12	33998.7	22011.9	-128.288	41.2187	238.46	310.852	0	0	0.84756	236.411	-1193.86	2.69425	273.874	0	46.9282	46.1274	108.271	1605912786053280	0
2540	3	0	40	1	914.662	426.379	488.283	0	0	46.7427	-49.6109	-31.7005	410.547	34535.3	21576.2	31.7005	17.0767	87.2552	106.362	0	0	0.371813	183.759	-1017.9	24.2746	241.58	0	68.972	69.0961	160.728	1605912789215002	1
2657	3	0	157	1	960.239	428.299	531.94	0	0	168.147	41.6863	-150.149	417.514	33616.6	21584.5	150.149	17.1863	87.2039	108.337	0	0	0.184265	178.78	-1017.65	22.5506	188.802	0	62.3255	65.7307	199.102	1605912791656331	1
