# Supplementary material for: CaV1 and CaV2 calcium channels mediate the release of distinct pools of synaptic vesicles
Source: eLife. 2023 Feb 23;12:e81407. doi: 10.7554/eLife.81407 (PMC10023163; doi:10.7554/eLife.81407)
Supplement: Figure 5—figure supplement 1—source data 1. [file elife-81407-fig5-figsupp1-data1.zip › Figure 5 Supplement - Source Data 1/lin-7/14/3/cav1_to_cav1(lin-7).csv]

180.018746375783
35.8421172661365
89.5474537842238
-23.0869700253716
48.2081896821765
155.868532197313
127.139002577966
139.018337024903
144.504728272554
172.356606572201
172.356606572201
172.356606572201
153.439545766836
96.5021325414964
157.12647616972
55.1216259259636
128.266083628896
44.6983036465972
55.4008931002318
70.6173346743999
108.401576185021
-57.936073593024
115.433709497258
2.28647546931825
51.1955372529665
63.5432631954609
181.593129965044
60.8208842164386
116.978886167337
-1.24839497599896
56.4904109324416
-76.201017649837
41.0684580846828
45.6928893117183
64.2370132336146
-47.9331764605122
10.6673719006321
26.3186231031905
30.7699054154436
85.0234175117512
66.3859717072592
20.389261315675
25.8489483800768
58.0912367773744
148.481590907257
112.719013344395
171.137967771869
-28.3919849072554
97.4222001132111
158.729304485427
166.894438951713
135.463836878465
23.9401057573305
112.001279426804
54.0169614194965
85.792295397503
37.3134077768336
-30.9752527441306
-72.684885864368
6.40534416837181
34.6275914862235
7.18173026189834
26.3299838139646
-81.7212069224042
3.28375925842556
42.6943985980652
47.083111102027
71.7194313155924
20.5925955001112
-7.9614556767483
35.8753720763743
9.69176323293141
-92.7081355616574
112.440116176575
-52.8744380805365
76.3962038393147
89.9203698980164
64.7805977061107
23.2875095133058
-19.1146125973646
80.6939447580698
-25.3890984759237
130.22269721227
148.289855771174
31.5502742706776
-8.48405927089698
92.5800266302031
-48.9572295622311
98.2226130356757
142.939137528785
203.29698958994
-21.0961662308
-36.9194355591353
-86.5143913465618
-94.8952655980465
-86.5118234812835
71.9870121323147
91.8601378033018
12.4531425069326
18.5416387341502
2.94261933924645
36.4733640355225
70.6926149605315
167.809783748839
-16.6867791357399
12.2178367398192
-99.986238288413
-50.9982848735199
-91.8081550066963
-85.0645597995353
-55.2149792517193
15.265055994907
-53.0039734147795
-41.945356474971
8.36060798467952
-73.0581705744444
-38.3702898163065
3.02697375797288
-96.7550969821059
-184.679227109566
-62.5643573230591
-44.8323756306963
-95.025671203879
-89.5825900698437
-104.649930327854
61.3415948288384
-31.3695169224011
56.4562858505997
26.7344335543203
-21.8007767145828
-156.855183782183
39.2417068924697
-151.103541245502
-1.30806986207244
-122.818767068893
-15.8299770255217
-102.769270503981
-90.1457598837842
-101.260526263603
-69.6072415918934
-33.5603692030745
-77.8361639646791
-86.3629397330224
-108.055025691192
-68.8429991715566
-13.9782636034106
7.23972973413402
-24.5427424452064
12.0200956015797
-84.9641870247942
-70.8529975314377
-15.5703395523706
-154.667486941136
7.73101585945915
-60.6251534021321
-87.1185639262549
-1.00233825229589
-79.8999185176763
-101.836188987483
-23.7451149559165
-46.3380517406476
-39.036052443651
-69.1950868455424
-53.8859123732764
56.1829595491436
-25.8695892849792
-145.91435068972
-129.972797248894
-144.273566969012
-151.755723123406
-151.755723123406
-112.68938055274
9.3890568040697
-73.2495578839225
-128.977188873625
-131.194723157711
-79.5434558957022
-14.5957979544874
-66.5015004195811
-126.655321232927
-50.6522905108832
4.12130167396754
-16.6949400472149
52.0712304615699
-107.936066695154
-134.473895942072
-110.320199267044
-9.88572908116475
-78.4402935948456
13.7740484739043
-127.026690781433
-102.34545157992
11.0416585511812
-40.3280341886966
-80.2356178292066
-99.8064500272958
-160.659505846124
-148.250537682594
