# Supplementary material for: CaV1 and CaV2 calcium channels mediate the release of distinct pools of synaptic vesicles
Source: eLife. 2023 Feb 23;12:e81407. doi: 10.7554/eLife.81407 (PMC10023163; doi:10.7554/eLife.81407)
Supplement: Figure 5—figure supplement 1—source data 1. [file elife-81407-fig5-figsupp1-data1.zip › Figure 5 Supplement - Source Data 1/lin-7/14/3/cav1_to_rimb-1.csv]

184.552217773795
347.407161377359
299.104389323853
404.794129990496
325.953764984053
220.84111484612
247.105383142094
242.535719509466
223.625734996134
209.11410730442
209.11410730442
209.11410730442
202.762957031224
254.035311800799
221.435768328811
319.211623055795
241.060574866053
330.319512323669
329.940168928457
304.436074087393
255.475373154695
429.580344241749
260.828337533458
373.012439068836
329.071389955265
306.031408581253
170.618710372255
315.863036646802
266.739385440913
380.301727634338
310.071860196742
446.678197509245
330.005546466331
326.238838020607
330.233683739716
440.887488616834
352.851762488084
349.493704542907
330.346514849985
279.624577130475
299.691291091018
332.129700001973
335.111005560186
305.339522065529
212.055848270407
256.071863658777
186.49768444903
402.579984961259
264.050426422524
206.911631844257
187.20854600094
215.385406370151
337.406997392147
258.470195957991
313.772787474627
274.327922383378
335.13333624609
422.814873829957
455.868047567394
355.82682430448
335.11139853553
356.670373845063
339.901097369115
446.396023219397
390.51860313462
335.376402846752
322.206774906754
301.314807037241
368.220213154687
375.494072871417
331.369898213186
383.384290625258
482.585914164974
244.155115164496
420.102150734234
280.721015164785
261.192284043751
288.777803961537
342.387870569746
400.969306855543
297.51046691219
412.939030641002
223.169195329381
209.303720401651
328.483988666612
376.464077313485
261.189002976313
438.759246753838
261.684257356916
219.406532592559
155.219657718841
388.029185652671
412.710564319947
454.278860923823
457.562016521875
462.838963555139
289.069120739889
277.229918874047
359.232463677388
346.227676305047
360.000324920155
326.954435340602
271.086358936649
202.30614158987
399.221183683847
372.03223041297
473.858029600848
452.195323051099
469.713782817456
453.774857030076
444.041630268992
347.585455262411
412.560663734184
384.807340574374
355.714990991841
437.822424652222
406.415022964633
374.819781273512
453.724748521749
546.343241243638
449.079864148949
409.075757912196
439.370199027559
462.065580593589
465.891465453853
297.443156461406
388.109195434001
315.458792866662
362.065408587401
385.25805078389
517.019101654172
330.859321529952
520.234320669915
370.260300545473
470.150444296582
383.835223336311
433.093643363038
435.32681670153
461.884992784118
437.91636596321
391.844844989893
437.257364704103
438.498170950774
466.507302660248
427.338039069375
396.935428029527
351.924507814154
384.040965996101
341.509566787314
447.405857373673
414.988546949506
360.124167504153
503.248969465018
350.686600314169
389.619667177696
451.652094267411
373.31249470574
453.001134366237
465.180964913445
370.452111675604
400.683044238329
393.174474458734
428.615054258546
434.720950552794
325.987414882144
386.232429982534
511.211891533076
476.422932942969
492.445531899848
490.271949260463
490.271949260463
451.722918941785
377.339843360722
450.759615144558
479.141803888979
487.891222533701
430.95231984877
356.547136083336
403.684736914922
478.19483084662
433.511925218976
339.504838460645
385.093231525472
293.355505738909
447.509949625397
497.566419842464
446.732913930293
400.452900715081
458.021486899157
335.783831802815
460.721562692073
463.644084811094
337.428520818128
387.602600531998
431.901490924021
427.582453824558
502.226679790958
474.111161905344
