# Supplementary material for: CaV1 and CaV2 calcium channels mediate the release of distinct pools of synaptic vesicles
Source: eLife. 2023 Feb 23;12:e81407. doi: 10.7554/eLife.81407 (PMC10023163; doi:10.7554/eLife.81407)
Supplement: Figure 5—figure supplement 1—source data 1. [file elife-81407-fig5-figsupp1-data1.zip › Figure 5 Supplement - Source Data 1/lin-7/14/3/egl-to-egl(rimb)).csv]

180.443559461361
17.588615857796
65.8913879113024
-39.7983527553406
39.0420122511023
144.154662389035
117.890394093061
122.46005772569
141.370042239021
155.881669930735
155.881669930735
155.881669930735
162.232820203932
110.960465434357
143.560008906345
45.7841541793605
123.935202369103
34.6762649114862
35.0556083066986
60.5597031477628
109.52040408046
-64.5845670065937
104.167439701698
-8.0166618336807
35.9243872798907
58.9643686539021
194.3770668629
49.132740588353
98.2563917942425
-15.3059503991826
54.9239170384135
-81.68242027409
34.9902307688244
38.7569392145488
34.7620934954393
-75.8917113816788
12.1440147470712
15.5020726922485
34.64926238517
85.3712001046806
65.3044861441376
32.8660772331823
29.8847716749697
59.6562551696261
152.939928964748
108.923913576378
178.498092786125
-37.5842077261041
100.945350812632
158.084145390898
177.787231234215
149.610370865004
27.5887798430085
106.525581277165
51.2229897605284
90.6678548517775
29.8624409890654
-57.8190965948015
-90.8722703322383
9.168952930675
29.8843786996258
8.32540339009211
25.0946798660407
-81.4002459842413
-25.5228258994648
29.6193743884032
42.7890023284017
63.6809701979146
-3.22443591953197
-10.4982956362619
33.625879021969
-18.3885133901022
-117.590136929819
120.840662070659
-55.1063734990785
84.2747620703703
103.803493191404
76.2179732736186
22.6079066654092
-35.9735296203871
67.4853103229652
-47.9432534058469
141.826581905774
155.692056833504
36.5117885685431
-11.4683000783298
103.806774258843
-73.7634695186825
103.31151987824
145.589244642597
209.776119516315
-23.0334084175156
-47.7147870847912
-89.2830836886678
-92.5662392867198
-97.8431863199839
75.9266564952668
87.7658583611083
5.76331355776711
18.7681009301086
4.99545231500088
38.0413418945536
93.9094182985064
162.689635645285
-34.2254064486915
-7.03645317781411
-108.862252365692
-87.1995458159436
-104.718005582301
-88.7790797949201
-79.0458530338365
17.410321972744
-47.5648864990289
-19.811563339219
9.28078624331465
-72.8266474170669
-41.4192457294776
-9.82400403835709
-88.7289712865932
-181.347464008482
-84.0840869137937
-44.079980677041
-74.3744217924032
-97.069803358434
-100.895688218698
67.5526207737494
-23.1134181988455
49.536984368493
2.93036864775422
-20.2622735487348
-152.023324419017
34.1364557052038
-155.23854343476
-5.2645233103176
-105.154667061426
-18.8394461011558
-68.0978661278823
-70.3310394663749
-96.889215548963
-72.920588728055
-26.8490677547379
-72.2615874689473
-73.5023937156184
-101.511525425092
-62.3422618342192
-31.9396507943711
13.0712694210015
-19.0451887609452
23.4862104478416
-82.4100801385175
-49.9927697143503
4.87160973100254
-138.253192229862
14.3091769209859
-24.6238899425407
-86.6563170322552
-8.31671747058499
-88.0053571310818
-100.185187678289
-5.4563344404487
-35.6872670031735
-28.1786972235786
-63.6192770233902
-69.7251733176381
39.0083623530118
-21.2366527473787
-146.21611429792
-111.427155707814
-127.449754664693
-125.276172025307
-125.276172025307
-86.7271417066295
-12.3440661255663
-85.7638379094024
-114.146026653823
-122.895445298545
-65.9565426136141
8.44864115181917
-38.6889596797664
-113.199053611464
-68.5161479838207
25.4909387745101
-20.0974542903168
71.640271496246
-82.5141723902416
-132.570642607308
-81.7371366951375
-35.4571234799259
-93.0257096640016
29.2119454323401
-95.7257854569179
-98.6483075759388
27.5672564170272
-22.6068232968428
-66.9057136888659
-62.5866765894025
-137.230902555802
-109.115384670189
