# Supplementary material for: CaV1 and CaV2 calcium channels mediate the release of distinct pools of synaptic vesicles
Source: eLife. 2023 Feb 23;12:e81407. doi: 10.7554/eLife.81407 (PMC10023163; doi:10.7554/eLife.81407)
Supplement: Figure 5—figure supplement 1—source data 1. [file elife-81407-fig5-figsupp1-data1.zip › Figure 5 Supplement - Source Data 1/lin-7/14/3/lin-7_to_cav1.csv]

-181.157807154985
553.586269423144
-181.157807154985
553.586269423144
-181.157807154985
553.586269423144
-181.157807154985
553.586269423144
-181.157807154985
553.586269423144
-181.157807154985
553.586269423144
542.937674500208
-146.05054613997
466.428579574862
533.228255815276
459.563044550428
527.873489681828
-211.688733550367
486.629788270726
539.133112688527
523.947335879482
478.443151891264
538.426957049611
-267.546771556059
502.87452622574
453.420096476875
510.075717612195
427.309243003812
-153.710008589245
-51.782831878525
467.349474468669
430.218547035125
448.498769435064
503.489841948303
487.003138110162
496.470505012945
477.212672884682
475.590410255914
509.231321102739
511.497474439213
503.693960505308
455.877984949449
-122.155246660051
-145.473208002244
-298.887991558902
-138.57302545098
-231.486797913276
-254.97259782131
-314.512495628693
-292.904481391994
-309.361978310953
-342.195425343154
-343.789221065639
-283.613768080399
-296.622708494015
-276.055918683898
-292.679383366802
-303.650946353748
-266.771603560741
-276.883666313483
-298.259334834631
-242.398206518665
-297.644411298348
427.506571186081
-154.625875831356
509.731878158873
-290.836418430514
-132.233031892411
-144.876478500973
-138.41622053898
-378.677694934708
-392.954742702972
-369.174679974796
-266.382387803842
-337.345046589006
-242.485173162338
495.299940640183
-382.557232155428
