# Supplementary material for: CaV1 and CaV2 calcium channels mediate the release of distinct pools of synaptic vesicles
Source: eLife. 2023 Feb 23;12:e81407. doi: 10.7554/eLife.81407 (PMC10023163; doi:10.7554/eLife.81407)
Supplement: Figure 5—figure supplement 1—source data 1. [file elife-81407-fig5-figsupp1-data1.zip › Figure 5 Supplement - Source Data 1/lin-7/14/3/lin-7_to_rimb-1.csv]

574.794909854765
-219.823263649494
574.794909854765
-219.823263649494
574.794909854765
-219.823263649494
574.794909854765
-219.823263649494
574.794909854765
-219.823263649494
574.794909854765
-219.823263649494
-203.265396251365
528.561535881752
-126.910282722445
-196.375133856622
-123.567238957141
-189.81322663368
595.4451650462
-155.611356724454
-205.172018216657
-186.65318959314
-147.585938751639
-211.280626584252
666.060800775256
-150.714526914591
-112.791440096229
-156.935728427467
-77.1560156939777
533.883430533264
442.95108170282
-130.175431214953
-65.3897099407841
-106.543785780057
-163.050830137479
-123.555367852503
-146.89997655982
-127.921801041139
-128.902726956432
-162.76497260476
-157.936677418293
-163.042076151036
-104.325362395983
512.84914500215
543.683045094534
695.8373769477
526.790074723554
632.318150531893
638.403618705746
697.410011520351
660.202559208388
673.896116665346
727.937840160495
704.24565071275
657.668830952007
686.813079784097
648.293004291845
681.886548176029
687.676607323807
633.134791021184
647.251054930082
680.244551989425
614.209584723762
691.405271795218
-66.2747236931355
520.522558692177
-150.483835632494
679.191906070475
514.960802953159
547.766135853104
532.043018932698
746.058443081009
768.404299826871
739.959733763681
642.645396800504
707.604768797457
627.678019504816
-132.645909511859
777.488250398117
