# Supplementary material for: CaV1 and CaV2 calcium channels mediate the release of distinct pools of synaptic vesicles
Source: eLife. 2023 Feb 23;12:e81407. doi: 10.7554/eLife.81407 (PMC10023163; doi:10.7554/eLife.81407)
Supplement: Figure 5—figure supplement 1—source data 1. [file elife-81407-fig5-figsupp1-data1.zip › Figure 5 Supplement - Source Data 1/lin-7/14/3/rimb-1_to_egl-19.csv]

318.905425228564
404.677970199682
320.014011044204
396.621202712162
462.066096429644
433.851222060381
465.858735021775
441.676645789386
372.717231406106
414.15257490132
384.025787863397
396.193226818512
395.150507407619
406.745591602114
286.200939626466
285.783900624261
375.563289931237
364.749658806872
354.313863104002
347.007425869098
430.161221019327
353.946178623253
363.270872084522
321.301570149484
402.031910114027
326.017449670468
417.612983968345
350.150609320586
413.80422646827
383.256450610756
306.895181671705
408.028807914645
356.988508271996
403.848352188754
404.178415644801
396.753901355445
366.844579819455
421.973995539865
359.329118857331
350.634894845905
209.979685452428
319.632034022296
414.027542736661
342.729365444051
364.922834603112
392.8654524671
335.599820666623
426.812305562664
380.476512955756
303.996869878432
372.528626761119
343.820345687262
336.203637947034
401.677742878357
337.162248594635
329.28676963038
362.72006205911
402.427319144113
360.933946196586
410.015973287333
278.844054180961
275.734467354501
416.579736093623
339.410383224244
389.180272431036
357.057931518779
361.400329065636
428.705125994395
403.875779654263
419.722940854335
344.521353382272
373.185408678095
404.61990878353
418.19914240326
343.640193471598
439.797692959633
407.662960455287
293.850214230253
344.694975426919
441.635011019622
378.398390255694
429.890079512432
392.531800205179
386.374415284252
430.368429034384
217.372726567366
215.349416179866
441.203382392418
431.785458988572
354.587648892219
361.869207051419
221.474945605634
212.115200818702
340.9714310339
360.112005318893
194.762961738365
463.079976292829
245.706368050262
263.186591315021
