# Supplementary material for: CaV1 and CaV2 calcium channels mediate the release of distinct pools of synaptic vesicles
Source: eLife. 2023 Feb 23;12:e81407. doi: 10.7554/eLife.81407 (PMC10023163; doi:10.7554/eLife.81407)
Supplement: Figure 5—figure supplement 1—source data 1. [file elife-81407-fig5-figsupp1-data1.zip › Figure 5 Supplement - Source Data 1/lin-7/14/3/rimb-1_to_rimb-1(cav1).csv]

-46.0903520065913
39.6821929645266
-44.981766190951
31.6254254770065
97.0703191944885
68.8554448252253
100.86295778662
76.680868554231
7.72145417095089
49.1567976661645
19.0300106282411
31.1974495833565
30.154730172464
41.7498143669582
-78.7948376086897
-79.2118766108943
10.5675126960814
-0.246118428283808
-10.6819141311535
-17.988351366057
65.1654437841717
-11.0495986119022
-1.72490515063328
-43.6942070856712
37.0361328788713
-38.9783275646878
52.61720673319
-14.8451679145692
48.8084492331145
18.2606733756002
-58.10059556345
43.0330306794895
-8.00726896315973
38.8525749535984
39.1826384096457
31.7581241202897
1.84880258429985
56.97821830471
-5.66665837782421
-14.36088238925
-155.016091782727
-45.3637432128598
49.031765501506
-22.2664117911045
-0.072942632043123
27.8696752319447
-29.3959565685327
61.8165283275084
15.4807357206009
-60.9989073567231
7.53284952596368
-21.1754315478938
-28.7921392881217
36.6819656432017
-27.8335286405199
-35.7090076047753
-2.2757151760452
37.431541908958
-4.06183103856893
45.0201960521772
-86.151723054194
-89.2613098806542
51.5839588584677
-25.5853940109118
24.184495195881
-7.93784571637661
-3.59544816951893
63.7093487592392
38.8800024191078
54.7271636191799
-20.4744238528838
8.18963144293957
39.6241315483749
53.2033651681049
-21.3555837635577
74.801915724478
42.6671832201318
-71.1455630049022
-20.3008018082364
76.6392337844663
13.4026130205384
64.8943022772764
27.5360229700236
21.3786380490965
65.3726517992291
-147.623050667789
-149.646361055289
76.2076051572622
66.7896817534165
-10.4081283429368
-3.12657018373648
-143.520831629521
-152.880576416454
-24.024346201255
-4.88377191626205
-170.232815496791
98.0841990576737
-119.289409184894
-101.809185920134
