# Supplementary material for: CaV1 and CaV2 calcium channels mediate the release of distinct pools of synaptic vesicles
Source: eLife. 2023 Feb 23;12:e81407. doi: 10.7554/eLife.81407 (PMC10023163; doi:10.7554/eLife.81407)
Supplement: Figure 5—figure supplement 1—source data 1. [file elife-81407-fig5-figsupp1-data1.zip › Figure 5 Supplement - Source Data 1/lin-7/14/3/rimb-1_to_rimb-1(lin-7).csv]

-50.3495155373457
35.9140819169916
-43.1212875101919
31.0299502023008
98.5896425082901
71.1265748923106
100.223936673989
76.7153559665458
6.06849168751069
53.1094294426912
18.9774983267343
31.5367271961586
32.0088699321968
43.8230852177039
-79.0302189069043
-81.201848338842
9.84305950585622
2.82629254476342
-11.4136086235158
-17.0026441563859
63.3522870960951
-12.2023921396503
-1.12071267047577
-46.9124385651849
39.8019721254677
-42.3934933095006
54.2518758701008
-14.5004625232759
48.9668125057833
19.5019105227984
-59.2696895998452
44.2038370788468
-7.79616725855885
38.7675680716566
41.8621239923159
33.7606897027872
-0.0947740134579362
60.3693018387967
-2.50165014656886
-12.5646818080568
-154.44515243284
-47.6627368130394
49.5373188927479
-24.4389321891613
-3.31955828160062
26.9239395775949
-30.1765310329283
64.2622563836121
12.6587942844926
-61.9903392060987
4.5954635753078
-23.2603883668053
-26.4299769006939
38.4658565471327
-31.5164976217129
-35.5535283204226
-3.68821406311326
35.5279817772534
-3.51848261283885
47.2946692183759
-85.7342597129973
-90.9381493259752
51.7137240713637
-27.0603911539365
25.9126121028639
-9.60121070904279
-0.997520713695849
62.4825206726018
40.3396595960221
56.2829326016872
-22.2475977549584
5.38701665271947
40.8080149362613
46.7811785544982
-20.2412762309323
76.4804614696877
44.3466704232269
-72.0934170186592
-20.5591256895168
79.6587062443359
14.22900685278
67.9319035939516
30.2342575247785
21.9633462435959
61.3055377330456
-150.378772140237
-149.798430317664
80.3692764143925
66.2162153493155
-7.66107006611492
-4.61359203983011
-147.195815233579
-154.874161383221
-20.4641382628142
-0.472854059007659
-172.47031797664
101.381087381978
-124.371415507539
-100.47234524904
