# Supplementary material for: CaV1 and CaV2 calcium channels mediate the release of distinct pools of synaptic vesicles
Source: eLife. 2023 Feb 23;12:e81407. doi: 10.7554/eLife.81407 (PMC10023163; doi:10.7554/eLife.81407)
Supplement: Figure 5—figure supplement 1—source data 1. [file elife-81407-fig5-figsupp1-data1.zip › Figure 5 Supplement - Source Data 1/lin-7/14/4.csv]

image-ID	cycle	z-step	frame	accum	photon-count	photon-count11	photon-count12	photon-count21	photon-count22	psfx	psfy	psfz	psf-photon-count	x	y	z	amp	background11	background12	background21	background22	maxResidualSlope	chisq	log-likelihood	accuracy	llr	time-point	precisionx	precisiony	precisionz	frame-timestamp	vis-probe
0	0	0	0	1	4941.1	1909.16	3031.95	0	0	102.786	30.1951	193.018	3740.9	33084	18307.2	-193.018	142.299	403.777	526.076	0	0	2.36183	458.706	-1378.57	1.37781	542.795	0	18.4461	17.9946	44.2127	1605912708731174	0
8	0	0	8	1	5487.35	1960.65	3526.69	0	0	105.896	-16.9458	17.0478	3346.33	33080.9	18454	-17.0478	122.006	401.448	522.332	0	0	1.69956	391.323	-1343.75	1.19002	443.309	0	19.4269	19.7074	52.0944	1605912708891261	0
9	0	0	9	1	5696.2	2238.26	3457.94	0	0	-19.9527	5.20736	-20.7228	3340.48	33107.1	18431.9	20.7228	121.869	401.678	526.15	0	0	2.45832	401.669	-1348.56	1.13277	460.788	0	18.9509	19.5449	54.4023	1605912708911272	0
11	0	0	11	1	5512.02	1819.06	3692.95	0	0	51.9256	5.04766	23.5138	3760.62	33035.2	18432.1	-23.5138	136.928	395.956	522.644	0	0	2.00942	330.125	-1313.73	1.17998	444.413	0	17.3298	17.6549	46.0412	1605912708951294	0
12	0	0	12	1	5229.72	2021.71	3208.01	0	0	91.9978	-60.6718	107.939	4203.79	32995.1	18398.1	-107.939	155.684	392.991	517.851	0	0	0.926651	372.427	-1332.89	1.26385	509.045	0	16.203	15.9312	38.1573	1605912708971305	0
13	0	0	13	1	4819.03	1660.85	3158.18	0	0	154.587	-75.7187	-703.4	6373.17	32932.5	18512.8	703.4	326.111	397.506	499.827	0	0	1.53748	307.889	-1303.89	1.40814	435.764	0	24.1049	28.1176	44.5643	1605912708991316	0
14	0	0	14	1	5130.4	2021.86	3108.54	0	0	30.7617	-68.9292	-18.0494	3601.31	33056.4	18406.4	18.0494	131.146	395.042	519.822	0	0	0.726179	332.078	-1314.62	1.29971	382.216	0	17.5517	18.1127	50.3556	1605912709011326	0
15	0	0	15	1	4724.91	2069.81	2655.1	0	0	64.7436	-55.7276	149.994	3480.73	33122	18393.2	-149.994	130.385	389.642	510.691	0	0	1.60781	423.164	-1354.79	1.44764	433.825	0	19.4182	19.0364	45.2235	1605912709031337	0
16	0	0	16	1	6523.05	2468.05	4055	0	0	12.2688	-19.3705	118.356	5032.48	33074.9	18356.8	-118.356	186.493	391.96	516.624	0	0	2.27718	335.584	-1317.12	0.938377	518.506	0	13.6697	13.4494	32.0197	1605912709051348	0
18	0	0	18	1	5001.19	1577.9	3423.28	0	0	24.8397	-43.3332	-104.471	3267.25	33161.9	18480.4	104.471	119.212	396.343	519.371	0	0	2.61563	407.241	-1348.65	1.34681	469.439	0	18.3873	19.4348	65.1802	1605912709091370	0
20	0	0	20	1	4299.05	1671.91	2627.14	0	0	69.8243	-20.5599	104.018	2899.48	33117	18457.7	-104.018	106.952	393.275	510.954	0	0	1.26286	387.556	-1339.98	1.65591	393.555	0	23.0355	22.8163	54.5278	1605912709131392	0
21	0	0	21	1	4373.47	1608.5	2764.97	0	0	78.2088	1.70661	-29.2433	2430.37	33108.6	18535.1	29.2433	88.3047	393.838	517.001	0	0	1.73892	409.433	-1349.15	1.62064	430.011	0	25.5307	26.4251	74.7683	1605912709151403	0
22	0	0	22	1	5261.99	2141.39	3120.61	0	0	127.566	-21.0333	62.3728	3410.1	33059.2	18358.5	-62.3728	125.238	386.989	509.909	0	0	0.988538	438.822	-1363.64	1.2462	435.775	0	19.2649	19.2572	47.994	1605912709171414	0
24	0	0	24	1	4982.06	1939.68	3042.38	0	0	77.0951	-14.1375	86.1587	3978.79	33109.7	18351.6	-86.1587	146.195	383.851	505.318	0	0	0.845675	402.619	-1343.68	1.33882	445.439	0	16.7531	16.6586	40.461	1605912709211435	0
27	0	0	27	1	5897.5	2411.44	3486.06	0	0	34.4355	30.0672	105.43	3457.51	33052.7	18407	-105.43	127.615	389.796	510.383	0	0	2.51851	396.932	-1344.34	1.06977	446.28	0	19.3824	19.1553	45.8207	1605912709271468	0
28	0	0	28	1	5760.07	2562.53	3197.55	0	0	71.4428	50.8937	49.5791	3909.93	33115.3	18386.2	-49.5791	143.046	382.788	499.843	0	0	3.11122	402.208	-1343.34	1.09681	467.767	0	16.6259	16.6696	42.3853	1605912709291479	0
29	0	0	29	1	6108.33	2157.58	3950.75	0	0	23.8203	-0.23381	86.1898	4560.78	33063.3	18437.3	-86.1898	167.603	389.904	510.58	0	0	2.92404	361.634	-1325.86	1.02088	547.569	0	14.7658	14.6974	35.7683	1605912709311490	0
30	0	0	30	1	5296.04	1721.45	3574.59	0	0	48.0476	38.4248	73.4986	3950.46	33039.1	18398.7	-73.4986	144.892	389.311	512.972	0	0	3.02568	399.33	-1344.44	1.23798	464.064	0	16.8332	16.7802	41.4352	1605912709331501	0
31	0	0	31	1	6051.73	2183.47	3868.26	0	0	95.1792	-31.0533	-689.22	6589.18	32991.9	18567.8	689.22	324.681	389.287	494.213	0	0	2.49274	329.093	-1311.21	1.02778	413.75	0	21.8175	25.3845	44.3582	1605912709351512	0
32	0	0	32	1	4585.8	1657.17	2928.63	0	0	98.8002	-77.214	6.80263	2922.76	32988.3	18414.7	-6.80263	106.743	382.86	498.05	0	0	1.05925	415.251	-1348.62	1.49657	381.814	0	21.4731	21.9016	58.7477	1605912709371523	0
33	0	0	33	1	5428.12	2116.95	3311.17	0	0	-18.3242	-1.28672	179.968	3890.42	33105.4	18338.7	-179.968	147.437	388.501	503.271	0	0	2.15236	375.521	-1332.18	1.19265	465.432	0	17.3988	17.0562	41.1726	1605912709391533	0
34	0	0	34	1	5624.53	2111.17	3513.37	0	0	80.1858	72.8894	133.847	3370.22	33006.9	18364.2	-133.847	125.667	381.699	506.39	0	0	2.65328	386.618	-1336.85	1.13443	394.693	0	19.9105	19.5027	46.0158	1605912709411544	0
35	0	0	35	1	5594.2	1848.76	3745.44	0	0	114.813	44.2685	5.88991	3213.96	32972.3	18392.8	-5.88991	117.383	387.201	508.984	0	0	3.55091	405.416	-1345.68	1.1466	408.424	0	19.751	20.0181	53.822	1605912709431555	0
36	0	0	36	1	5116.08	1766.99	3349.09	0	0	-5.80229	-16.6825	5.26631	3504.63	33092.9	18453.8	-5.26631	127.781	383.627	505.227	0	0	2.58728	325.642	-1305.98	1.29076	450.941	0	18.1078	18.456	49.4093	1605912709451566	0
37	0	0	37	1	5398.54	1918.83	3479.71	0	0	68.9176	-20.7141	17.3648	4260.3	33117.9	18358.2	-17.3648	155.059	376.224	495.359	0	0	2.08808	434.834	-1357.2	1.19135	481.022	0	14.9759	15.2468	40.2238	1605912709471577	0
38	0	0	38	1	4894.07	1735.04	3159.03	0	0	62.5044	-89.8392	52.9897	3239.7	33124.3	18526.9	-52.9897	118.876	378.434	496.678	0	0	0.746965	322.686	-1303.16	1.36395	426.555	0	19.8219	20.0493	50.4376	1605912709491588	0
40	0	0	40	1	5060.84	2165.08	2895.76	0	0	43.867	-41.0106	23.7761	3515.41	33142.9	18378.5	-23.7761	128.076	380.66	491.783	0	0	0.822624	371.095	-1328.62	1.30173	419.657	0	18.0075	18.3155	48.1891	1605912709531610	0
41	0	0	41	1	5317.58	2027.22	3290.36	0	0	64.92	-55.9406	99.8013	3068.57	33121.9	18493	-99.8013	113.251	383.724	499.651	0	0	1.37294	394.096	-1337.69	1.22213	396.153	0	21.4955	21.2893	51.2434	1605912709551621	0
42	0	0	42	1	5293.74	2043.8	3249.94	0	0	14.5684	-72.6262	49.4822	3149.27	33072.6	18410.1	-49.4822	115.422	382.464	499.664	0	0	1.00892	367.964	-1326.78	1.2289	378.707	0	20.4769	20.5995	52.1679	1605912709571632	0
43	0	0	43	1	6002.76	1918.19	4084.57	0	0	17.1751	40.735	116.352	3709.69	33069.9	18396.4	-116.352	137.444	382.05	501.943	0	0	2.77274	371.081	-1326.1	1.0384	391.851	0	18.0537	17.7225	42.1892	1605912709591642	0
44	0	0	44	1	5256.25	1734.69	3521.57	0	0	22.2451	16.8128	154.294	3366.39	33164.5	18420.3	-154.294	126.036	379.15	498.238	0	0	1.6993	355.569	-1318.51	1.23825	359.993	0	19.8876	19.4904	46.1552	1605912709611653	0
45	0	0	45	1	5273.23	1793.18	3480.06	0	0	-11.5746	29.3479	86.862	3147.17	33098.7	18407.8	-86.862	116.022	380.389	504.2	0	0	2.38171	362.915	-1323.44	1.2362	460.907	0	20.9522	20.7145	50.225	1605912709631664	0
46	0	0	46	1	4832.38	1827.38	3005	0	0	46.0967	39.0403	113.749	3640.28	33140.7	18398.1	-113.749	134.652	374.232	491.453	0	0	2.4104	441.839	-1359.14	1.38231	498.591	0	18.1467	17.8938	42.668	1605912709651675	0
47	0	0	47	1	4184.01	1291.8	2892.21	0	0	18.1606	20.2763	69.3328	2950.26	33168.6	18416.8	-69.3328	108.156	375.793	492.032	0	0	1.68769	317.461	-1298.37	1.69131	371.98	0	21.9182	21.8735	54.0403	1605912709671686	0
48	0	0	48	1	4733.9	1876.95	2856.95	0	0	94.5367	57.3463	-50.7227	2848.27	33191.9	18579.1	50.7227	103.886	384.288	505.116	0	0	2.04474	385.738	-1333.97	1.43688	381.357	0	21.3565	22.0508	65.2957	1605912709691697	0
51	0	0	51	1	5260.46	1598.46	3662	0	0	44.7832	33.0318	89.9183	3258.73	33142	18503.7	-89.9183	119.858	380.683	498.377	0	0	2.8227	340.552	-1311.39	1.23786	385.901	0	20.1644	20.0218	48.5637	1605912709751730	0
52	0	0	52	1	4606.43	1760.59	2845.83	0	0	-5.86579	-56.9045	-47.0593	2727.46	33192.6	18494	47.0593	99.4568	378.914	491.629	0	0	1.37513	326.649	-1302.52	1.4805	359.894	0	22.031	22.8497	67.2877	1605912709771741	0
53	0	0	53	1	5212.83	2329.95	2882.88	0	0	112.959	-16.0704	163.792	2777.85	33073.8	18453.2	-163.792	104.616	377.527	491.885	0	0	1.61913	358.906	-1318.88	1.24844	406.34	0	23.8703	23.3304	55.481	1605912709791751	0
63	0	0	63	1	4108.48	1417.15	2691.33	0	0	18.2033	-3.57565	67.7363	2626.06	33168.6	18440.7	-67.7363	96.2117	370.459	485.411	0	0	1.49103	357.343	-1315.76	1.72545	308.044	0	24.3686	24.3955	60.1953	1605912710111926	0
64	0	0	64	1	4108.48	1417.15	2691.33	0	0	18.2033	-3.57565	67.7363	2626.06	33168.6	18440.7	-67.7363	96.2117	370.459	485.411	0	0	1.49103	357.343	-1315.76	1.72545	308.044	0	24.3686	24.3955	60.1953	1605912710111926	0
65	0	0	65	1	4108.48	1417.15	2691.33	0	0	18.2033	-3.57565	67.7363	2626.06	33168.6	18440.7	-67.7363	96.2117	370.459	485.411	0	0	1.49103	357.343	-1315.76	1.72545	308.044	0	24.3686	24.3955	60.1953	1605912710111926	0
70	0	0	70	1	4182.93	1766.59	2416.33	0	0	16.4503	-26.5552	77.1373	3156.66	33170.3	18364	-77.1373	115.882	367.216	478.407	0	0	1.41404	364.669	-1317.9	1.67437	422.895	0	20.3576	20.2696	49.7651	1605912710211980	0
72	0	0	72	1	4317.75	1948.05	2369.7	0	0	88.0179	-21.656	79.7175	3179.18	33098.8	18458.8	-79.7175	116.737	364.117	478.511	0	0	1.27897	320.624	-1296.36	1.59898	380.392	0	20.259	20.1202	49.205	1605912710252002	0
73	0	0	73	1	4451.61	2000.35	2451.26	0	0	62.3645	-152.087	43.3894	2766.6	33124.4	18589.2	-43.3894	102.514	362.356	475.122	0	0	0.562865	373.546	-1321.88	1.52888	360.549	0	22.2838	22.6812	57.8474	1605912710272013	0
74	0	0	74	1	3534.47	1370.87	2163.6	0	0	-45.352	0.45994	-34.3978	2000.68	33032.8	18436.6	34.3978	73.2212	369.929	487.463	0	0	1.78662	263.549	-1268.18	2.1411	297.211	0	29.6361	30.7881	87.669	1605912710292024	0
76	0	0	76	1	4319.41	1673.84	2645.57	0	0	-18.8077	-55.957	92.4158	2659.92	33205.6	18493.1	-92.4158	98.3601	366.848	477.995	0	0	0.855924	328.989	-1299.79	1.60015	313.482	0	24.1085	23.8546	57.7107	1605912710332046	0
77	0	0	77	1	3953.33	1420.44	2532.88	0	0	29.2706	-60.9121	107.887	2920.7	33157.5	18398.4	-107.887	108.081	367.497	477.949	0	0	0.624249	333.254	-1303.3	1.81317	402.101	0	22.1467	21.8924	52.3371	1605912710352057	0
79	0	0	79	1	4190.36	1364.6	2825.76	0	0	-10.5764	22.1551	118.813	2367.89	33097.7	18414.9	-118.813	87.9078	364.792	483.919	0	0	1.46827	336.138	-1304.48	1.67183	352.327	0	27.409	26.8998	63.4938	1605912710392078	0
80	0	0	80	1	4672.77	1943.49	2729.27	0	0	41.8232	-70.4875	144.2	3503.12	33145	18407.9	-144.2	131.129	360.207	470.483	0	0	0.251211	351.003	-1309.41	1.42561	419.842	0	18.5432	18.2472	43.2851	1605912710412089	0
83	0	0	83	1	2335.77	964.869	1370.91	0	0	-459.208	314.088	-740.443	2697.99	32948.4	18621.3	740.443	185.88	363.845	472.596	0	0	1.52705	186.279	-1229.28	3.93457	212.823	0	77.9184	76.4881	94.975	1605912710472122	0
83	0	0	83	1	4218.18	1714.01	2504.17	0	0	48.4444	-36.1828	175.791	3035.53	33138.3	18373.6	-175.791	114.62	362.036	474.304	0	0	1.34035	383.087	-1325.5	1.64721	367.881	0	21.4196	21.0013	50.6249	1605912710472122	0
87	0	0	87	1	4373.91	1693.61	2680.31	0	0	109.11	-16.6238	134.909	2741.47	33077.7	18354.1	-134.91	102.206	357.798	466.851	0	0	1.29937	353.528	-1308.72	1.55755	339.656	0	23.5443	23.0755	54.4058	1605912710552166	0
90	0	0	90	1	3846.94	1410.39	2436.55	0	0	22.1718	-29.7477	65.5795	2939.96	33164.6	18466.8	-65.5795	107.692	360.33	473.442	0	0	1.2794	326.267	-1296.45	1.87326	354.841	0	21.5463	21.532	53.5041	1605912710612198	0
91	0	0	91	1	4717.52	1579.11	3138.41	0	0	77.6011	-171.494	-686.921	5917.55	33109.2	18608.6	686.921	305.167	360.49	450.292	0	0	0.260234	364.535	-1314.72	1.39593	414.965	0	22.1356	27.9996	43.4961	1605912710632209	0
95	0	0	95	1	4358.96	1825.8	2533.16	0	0	49.5112	-29.8099	101.469	2989.83	33137.3	18466.9	-101.469	110.224	354.671	467.76	0	0	1.56288	387.604	-1323.6	1.5629	410.798	0	21.3556	21.1623	50.7372	1605912710712253	0
96	0	0	96	1	4018.97	1585.1	2433.87	0	0	102.821	-33.7648	83.4054	3041.45	33084	18371.2	-83.4053	111.904	354.175	460.709	0	0	0.817168	339.738	-1300.78	1.74484	351.658	0	20.8396	20.6319	50.4094	1605912710732264	0
99	0	0	99	1	3977.31	1492.75	2484.55	0	0	41.5616	-55.702	60.1943	3045.53	33145.2	18492.8	-60.1943	111.531	352.75	461.3	0	0	1.08767	296.747	-1279.46	1.76961	326.46	0	20.4682	20.5396	51.5171	1605912710792296	0
100	0	0	100	1	3784.93	1379.72	2405.21	0	0	2.51235	-140.285	-16.0386	2951.27	33184.3	18577.4	16.0386	108.746	354.729	459.582	0	0	0.841203	342.794	-1302.3	1.8988	372.004	0	19.9961	20.6757	57.5158	1605912710812307	0
101	0	0	101	1	4791.39	1765.32	3026.07	0	0	21.1479	-151.107	-16.4454	2760.86	33165.6	18687.9	16.4454	101.857	359.125	468.517	0	0	0.920604	312.921	-1289.64	1.37562	339.718	0	21.4249	22.2376	61.801	1605912710832318	0
102	0	0	102	1	3582.03	1272.07	2309.96	0	0	41.8059	-42.0061	128.312	2715.52	33145	18479.1	-128.312	100.904	354.157	461.487	0	0	0.841578	328.154	-1294.98	2.05518	370.512	0	23.5103	23.1399	54.8392	1605912710852329	0
105	0	0	105	1	4654.07	1713.98	2940.08	0	0	1.27329	25.1404	-5.6614	2760.04	33185.5	18611.3	5.6614	100.595	356.246	466.45	0	0	2.17177	306.776	-1285.83	1.42823	376.811	0	21.8316	22.2874	60.8006	1605912710912362	0
106	0	0	106	1	3863.82	1542.21	2321.61	0	0	-60.0212	-46.8252	0.257597	2021.55	33147.1	18583.6	-0.257597	74.2824	358.324	465.241	0	0	1.08363	298.513	-1281.79	1.85268	318.641	0	29.3376	30.0253	81.4768	1605912710932373	0
108	0	0	108	1	3943.05	1430.24	2512.82	0	0	-19.8823	-63.9455	56.5447	2982.27	33206.7	18600.7	-56.5447	109.647	352.491	461.768	0	0	1.04766	320.758	-1292.33	1.7914	383.243	0	20.8429	20.888	52.5024	1605912710972394	0
111	0	0	111	1	4329.94	1822.3	2507.64	0	0	27.3306	-58.6942	-40.4947	2678.85	33159.4	18495.8	40.4947	97.469	351.607	456.701	0	0	1.25739	335.332	-1296.18	1.56753	351.572	0	21.7197	22.56	65.6291	1605912711032427	0
112	0	0	112	1	3738.07	1639.13	2098.94	0	0	53.9153	-73.6257	23.6985	2380.9	33132.9	18510.7	-23.6985	86.9148	353.18	457.393	0	0	0.998411	336.975	-1298.46	1.929	326.341	0	25.3251	25.8436	67.8039	1605912711052438	0
115	0	0	115	1	3532.46	1357.39	2175.07	0	0	38.4399	58.6307	-89.6598	1663.15	33148.3	18677.4	89.6598	60.7376	360.097	473.593	0	0	1.63387	306.3	-1285.88	2.11639	331.864	0	34.0127	35.7724	115.879	1605912711112471	0
117	0	0	117	1	3728.55	1608.7	2119.85	0	0	-73.517	12.9584	-30.4137	2003.54	33160.6	18623.5	30.4137	73.7159	356.135	465.512	0	0	2.16708	245.481	-1254.79	1.94667	293.96	0	28.9976	29.9676	84.9329	1605912711152492	0
118	0	0	118	1	4090.69	1580.86	2509.83	0	0	109.302	-113.541	-697.039	4266.37	33077.5	18550.6	697.039	217.411	350.041	441.052	0	0	0.606133	335.539	-1295.32	1.68344	339.642	0	32.139	39.352	62.0408	1605912711172503	0
119	0	0	119	1	3866.14	1352.07	2514.07	0	0	-7.26329	-34.7985	101.218	2695.92	33094.4	18471.9	-101.218	99.6623	349.56	455.372	0	0	1.49404	291.899	-1275.82	1.83347	322.751	0	23.4136	23.0795	55.3896	1605912711192514	0
120	0	0	120	1	3957.02	1665.74	2291.28	0	0	87.6974	-16.3535	123.596	2574.86	33099.1	18453.5	-123.596	95.5302	350.16	450.598	0	0	0.993497	318.195	-1287.62	1.77125	354.956	0	24.6127	24.2127	57.266	1605912711212525	0
122	0	0	122	1	3872.02	1677.92	2194.11	0	0	24.9133	-44.134	-48.5986	2310.26	33161.9	18580.9	48.5986	84.0111	348.906	456.26	0	0	1.38588	281.775	-1269.92	1.82956	299.304	0	24.9499	25.9453	76.5818	1605912711252547	0
124	0	0	124	1	3035.1	1240.96	1794.14	0	0	94.9326	-129.976	-2.42563	2008.13	33091.8	18467.4	2.42563	73.8165	343.997	448.117	0	0	0.504813	279.497	-1266.68	2.57923	276.27	0	29.0475	29.8489	81.2269	1605912711292569	0
125	0	0	125	1	3876.39	1704.81	2171.58	0	0	-19.2186	-140.394	16.2782	2472.03	33206	18577.5	-16.2782	91.4473	351.543	451.71	0	0	0.658238	337.496	-1298.46	1.82572	332.309	0	23.9606	24.549	65.1592	1605912711312580	0
127	0	0	127	1	4107.64	1913.39	2194.24	0	0	54.2589	-93.3773	-1.44842	2305.34	33132.5	18530.5	1.44842	84.1743	347.803	451.079	0	0	0.844193	345.672	-1300.63	1.67907	301.335	0	25.4955	26.3656	71.4962	1605912711352601	0
128	0	0	128	1	3530.93	1363.65	2167.28	0	0	-43.1837	-16.7078	-89.5914	1826.41	33130.3	18653.1	89.5914	66.9583	352.206	462.652	0	0	1.72279	248.935	-1254.86	2.09663	258.894	0	30.6012	32.347	104.087	1605912711372612	0
131	0	0	131	1	3468.66	1554.13	1914.53	0	0	47.5073	-39.524	166.989	1634.51	33039.6	18476.6	-166.989	61.524	349.737	457.743	0	0	0.462779	314.184	-1283.94	2.14264	292.214	0	38.549	37.7658	89.9555	1605912711432645	0
138	0	0	138	1	3361.12	1382.76	1978.37	0	0	132.532	-96.5765	18.0098	2471.18	33153.9	18434	-18.0098	90.7984	343.23	443.662	0	0	0.333853	371.382	-1311.05	2.2175	366.215	0	23.9341	24.4909	64.6614	1605912711572721	0
140	0	0	140	1	3279.77	1472.73	1807.04	0	0	59.8558	-38.0216	141.831	2531.24	33126.9	18375.5	-141.831	94.4351	340.434	442.184	0	0	0.504427	304.34	-1279.1	2.29144	349.935	0	24.7516	24.3152	57.5306	1605912711612743	0
142	0	0	142	1	4193.12	1494.39	2698.73	0	0	40.4146	-129.77	-733.043	5123	33046.7	18666.5	733.043	272.486	348.395	439.245	0	0	0.299194	268.533	-1264.36	1.62371	289.598	0	28.7262	37.7695	51.2633	1605912711652765	0
143	0	0	143	1	4067.46	1464.49	2602.97	0	0	123.161	-108.543	-19.4638	2373.39	33063.6	18446	19.4638	87.0679	343.987	443.191	0	0	0.392805	386.799	-1319.09	1.69265	333.441	0	24.3035	25.2029	70.5341	1605912711672776	0
167	0	0	167	1	3607.14	1579.03	2028.11	0	0	51.0717	-128.553	90.1505	2063.95	33036.1	18466	-90.1505	76.7172	337.412	438.107	0	0	0.258342	323.153	-1284.59	1.99169	296.709	0	29.3263	29.3578	70.9918	1605912712153037	0
170	0	0	170	1	4204.98	1817.51	2387.47	0	0	-25.492	-53.3531	198.273	2370.62	33013	18390.8	-198.273	90.8071	335.857	448.925	0	0	0.820283	314.648	-1281.72	1.61273	339.291	0	26.2859	25.6828	63.6252	1605912712213070	0
172	0	0	172	1	4106.39	2143.16	1963.23	0	0	57.2776	-82.204	201.754	3119.06	33129.5	18419.6	-201.754	119.592	330.823	435.269	0	0	0.156657	336.008	-1290.12	1.65192	398.302	0	19.8598	19.5828	48.7449	1605912712253092	0
173	0	0	173	1	3721.63	1817.86	1903.77	0	0	8.73	-60.9785	135.663	2575.37	33078.4	18398.4	-135.663	96.1633	337.658	439.062	0	0	0.458482	290.987	-1270.63	1.90665	324.033	0	24.2734	23.7697	56.2342	1605912712273103	0
178	0	0	178	1	3994.38	1351.3	2643.08	0	0	-8.98635	-7.87825	172.866	2133.84	33096.1	18345.3	-172.866	80.5916	332.588	437.951	0	0	1.192	337.039	-1292.05	1.72045	325.116	0	29.1412	28.5075	67.9899	1605912712373157	0
180	0	0	180	1	3367.55	1165.05	2202.5	0	0	-94.5302	-137.319	-10.4669	1981.35	33082	18474.8	10.4669	74.0933	337.033	437.292	0	0	0.951238	284.409	-1265.63	2.19564	286.638	0	28.5524	29.363	80.8058	1605912712413179	0
186	0	0	186	1	4082.99	1543.71	2539.28	0	0	55.4561	-39.4758	105.469	2482.97	33131.3	18476.6	-105.469	91.6653	332.522	433.938	0	0	1.18844	312.532	-1279.25	1.66571	321.185	0	24.7547	24.4945	58.6331	1605912712533244	0
187	0	0	187	1	3913.39	1219.72	2693.67	0	0	34.2105	-14.6204	-56.1614	2646.99	33152.6	18451.7	56.1614	96.1785	333.516	435.54	0	0	2.03667	298.581	-1272.13	1.76938	349.423	0	21.2893	22.2768	66.5139	1605912712553255	0
188	0	0	188	1	3912.78	1657.88	2254.89	0	0	6.47595	18.1626	228.465	2339.69	33080.6	18418.9	-228.465	90.2752	332.886	435.704	0	0	1.50813	307.277	-1276.21	1.76923	305.293	0	26.3163	25.9126	66.753	1605912712573266	0
189	0	0	189	1	3956.22	1540.11	2416.11	0	0	13.6846	23.2548	-16.3403	2545.4	33073.4	18513.5	16.3403	92.6497	330.134	435.585	0	0	2.01154	289.401	-1267.28	1.73922	352.358	0	22.6919	23.2743	64.4541	1605912712593277	0
190	0	0	190	1	4994.44	2198.85	2795.59	0	0	-31.6467	-44.3516	-88.7457	3178.17	33118.8	18481.5	88.7457	116.388	332.983	435.837	0	0	2.11665	300.874	-1273.91	1.26685	428.951	0	17.4669	18.3848	59.0639	1605912712613288	0
191	0	0	191	1	4007.55	1629.54	2378.01	0	0	-52.3387	38.3365	120.117	2851.32	33139.5	18398.8	-120.117	106.498	330.275	434.944	0	0	2.3135	356.912	-1299.28	1.70794	393.55	0	21.6335	21.2506	50.4676	1605912712633299	0
192	0	0	192	1	4520.09	1754.41	2765.68	0	0	22.7419	-49.2663	-22.9442	3044.51	33064.4	18486.4	22.9442	110.756	330.579	430.543	0	0	1.88808	297.18	-1271.22	1.44476	373.639	0	18.9094	19.4828	54.8655	1605912712653310	0
193	0	0	193	1	4334.42	1718.32	2616.1	0	0	112.11	-192.256	-718.48	5791.97	33074.7	18629.4	718.479	315.003	329.026	409.839	0	0	0.51112	332.048	-1287.59	1.51485	377.148	0	24.2785	31.5269	41.6666	1605912712673321	0
194	0	0	194	1	5082.98	2318.38	2764.6	0	0	30.1566	5.84517	49.4598	2811.25	33156.6	18530.9	-49.4598	102.683	331.139	434.574	0	0	1.7059	329.622	-1285.81	1.23563	383.892	0	21.4181	21.6035	54.5613	1605912712693331	0
198	0	0	198	1	3642.28	1108.64	2533.64	0	0	25.7466	-41.0325	-43.4323	2299.58	33061.4	18478.1	43.4323	83.6042	330.953	431.262	0	0	0.856216	330.897	-1285.22	1.95025	361.67	0	24.4898	25.4286	74.3486	1605912712773375	0
199	0	0	199	1	3702.55	1568.46	2134.1	0	0	24.8797	-23.8879	49.1965	2280.66	32962.6	18361.3	-49.1965	83.3231	331.624	432.838	0	0	1.12666	294.911	-1268.83	1.90782	352.665	0	26.2105	26.3861	66.7466	1605912712793386	0
200	0	0	200	1	3845.19	1345.65	2499.54	0	0	-45.2769	-30.0096	106.876	2283.8	33132.4	18566.8	-106.876	84.9028	332.606	434.873	0	0	1.23523	273.553	-1259.51	1.81191	324.939	0	26.7732	26.4606	63.141	1605912712813397	0
201	0	0	201	1	3820.8	1507.22	2313.58	0	0	70.3911	-82.1341	39.7416	2221.72	33016.7	18519.2	-39.7416	81.3225	330.722	429.746	0	0	0.81133	298.166	-1268.37	1.82172	320.119	0	26.5775	26.9512	69.0378	1605912712833408	0
203	0	0	203	1	2179.6	1194.65	984.952	0	0	-463.734	-264.118	17.7004	1085.61	33152.2	18402.2	-17.7004	58.2545	334.411	435.155	0	0	1.19057	270.999	-1256.61	4.18391	251.519	0	52.0614	42.9167	107.892	1605912712873430	0
204	0	0	204	1	4027.56	1914.06	2113.5	0	0	122.308	-73.8486	155.405	2787.77	33064.5	18411.3	-155.405	105.19	325.035	425.994	0	0	0.946913	372.101	-1305.69	1.68411	373.509	0	22.0945	21.626	51.4088	1605912712893440	0
205	0	0	205	1	3242.63	1137.95	2104.68	0	0	-37.7638	25.0711	99.8568	1622.02	33124.9	18511.7	-99.8568	60.1306	331.03	437.635	0	0	1.8278	327.937	-1284.71	2.30968	362.759	0	37.3994	36.9835	88.2934	1605912712913451	0
207	0	0	207	1	3600	1552.91	2047.09	0	0	-24.6133	-31.199	112.523	2651.16	33111.7	18468.3	-112.523	98.4406	329.369	428.229	0	0	0.997061	270.243	-1257.56	1.97785	319.479	0	23.1414	22.8017	54.3369	1605912712953473	0
208	0	0	208	1	4240.21	1615.18	2625.03	0	0	3.22246	-137.177	21.2703	2528.02	33183.6	18574.3	-21.2703	93.2974	325.115	423.227	0	0	0.533023	320.511	-1278.63	1.56692	284.483	0	22.8894	23.3431	61.3698	1605912712973484	0
209	0	0	209	1	4034.27	1536.26	2498.01	0	0	-1.90041	-66.6592	-77.0373	2951.22	33188.7	18603.4	77.0373	107.771	327.755	426.74	0	0	1.45816	310.871	-1275.93	1.6835	414.176	0	18.7924	19.6897	61.6498	1605912712993495	0
210	0	0	210	1	3460.25	1322.42	2137.83	0	0	15.6117	-56.6723	123.655	2328.07	33171.2	18493.8	-123.655	86.5479	326.146	420.199	0	0	0.5191	284.935	-1262.09	2.07949	303.914	0	26.195	25.7363	61.0732	1605912713013506	0
211	0	0	211	1	4341.58	1649.61	2691.98	0	0	33.5108	67.7256	0.0281124	2211.17	33252.9	18668.4	-0.0281124	80.7004	325.33	430.387	0	0	2.05508	263.29	-1251.74	1.5219	290.849	0	25.998	26.5757	71.7836	1605912713033517	0
212	0	0	212	1	4266.08	1711.49	2554.58	0	0	42.1841	-125.19	-681.063	4433.76	33044.9	18661.9	681.063	221.663	327.826	419.356	0	0	1.33977	254.127	-1247.67	1.55365	311.662	0	27.7215	34.706	57.7704	1605912713053528	0
216	0	0	216	1	3789.61	1591.43	2198.18	0	0	-19.9651	21.5013	188.242	2084.07	33007.4	18415.6	-188.242	79.2382	323.173	426.153	0	0	1.70792	254.172	-1245.81	1.83118	277.891	0	29.3353	28.6723	69.6837	1605912713133571	0
218	0	0	218	1	4602.46	1455.85	3146.61	0	0	134.272	-60.3598	-660.265	5236.57	33052.5	18597.1	660.265	253.787	326.962	413.005	0	0	1.72206	274.608	-1259.45	1.39666	380.693	0	23.009	26.4501	50.4245	1605912713173593	0
222	0	0	222	1	3530.54	1590.52	1940.02	0	0	-21.3305	-136.826	26.5145	2090.06	33108.5	18573.9	-26.5145	77.3474	327.094	424.201	0	0	0.644668	323.31	-1280.2	2.02625	291.585	0	27.5455	28.1041	73.3731	1605912713253637	0
227	0	0	227	1	3607.11	1463.37	2143.75	0	0	-15.9445	18.4161	160.608	1978.57	33003.4	18418.7	-160.608	74.4349	325.067	424.214	0	0	1.17898	269.904	-1252.33	1.96318	291.961	0	30.944	30.2474	71.5901	1605912713353691	0
229	0	0	229	1	2439.34	1169.42	1269.92	0	0	38.5702	-150.623	-623.623	2057.04	32749.6	18388.4	623.623	98.2866	325.367	420.906	0	0	0.378711	282.584	-1260.3	3.46819	296.068	0	48.6543	57.894	123.063	1605912713393713	0
232	0	0	232	1	3094.16	1260.32	1833.84	0	0	-2.77611	3.13417	209.274	1797.45	32990.2	18434	-209.274	68.8315	322.021	424.039	0	0	1.07959	243.612	-1239.33	2.43922	266.143	0	33.7612	33.1161	82.5752	1605912713453746	0
234	0	0	234	1	3576.34	1581.74	1994.61	0	0	120.922	-68.8066	41.5847	2135.11	32966.2	18406.2	-41.5847	78.3172	317.576	420.426	0	0	0.801977	318.266	-1274.18	1.97393	309.957	0	27.3734	27.5375	70.278	1605912713493767	0
238	0	0	238	1	2947.67	1196.55	1751.12	0	0	-14.5043	-114.889	-143.416	1521.24	33201.3	18552	143.416	56.3892	327.68	423.076	0	0	1.71839	321.296	-1277.65	2.62653	334.885	0	34.2755	36.8866	137.874	1605912713573811	0
240	0	0	240	1	3543.7	1191.94	2351.76	0	0	-25.4263	-174.258	-710.633	4163.91	33012.9	18611.4	710.633	221.039	321.38	406.275	0	0	0.786406	259.288	-1247.82	1.99049	296.733	0	30.9543	40.4301	55.9669	1605912713613833	0
242	0	0	242	1	3959.29	1548.95	2410.34	0	0	33.0965	-36.1781	95.2027	2062.21	33054	18473.3	-95.2027	75.9554	321.804	419.818	0	0	0.951958	315.535	-1273.85	1.71632	275.988	0	29.1111	28.8653	69.5493	1605912713653855	0
244	0	0	244	1	3176.23	1136.18	2040.05	0	0	20.2418	-107.822	-102.497	1523.05	33066.9	18445.3	102.497	55.9031	321.414	414.991	0	0	1.09531	276.151	-1252.66	2.33665	274.799	0	34.5631	36.8991	123.723	1605912713693876	0
246	0	0	246	1	3765.48	1501.01	2264.47	0	0	149.465	-168.283	-751.496	3967.11	32937.7	18605.4	751.496	223.595	321.307	405.889	0	0	0.5381	300.356	-1267.53	1.82773	296.683	0	39.6292	50.6501	60.5975	1605912713733898	0
250	0	0	0	1	2538.93	1208.03	1330.9	0	0	80.1121	-31.6243	144.411	1948.47	33007	18369.1	-144.411	85.773	121.218	154.929	0	0	0.770881	301.218	-1131.6	6.03728	399.376	0	18.7569	17.7509	41.5899	1605912715955108	1
251	0	0	1	1	2245.22	974.83	1270.39	0	0	117.832	-38.0551	1.13204	1671.04	33068.9	18375.5	-1.13204	69.7755	125.746	155.089	0	0	0.890036	271.944	-1120.79	7.3174	395.079	0	21.7987	21.3336	48.5202	1605912716095184	1
252	0	0	2	1	2245.22	974.83	1270.39	0	0	117.832	-38.0551	1.13204	1671.04	33068.9	18375.5	-1.13204	69.7755	125.746	155.089	0	0	0.890036	271.944	-1120.79	7.3174	395.079	0	21.7987	21.3336	48.5202	1605912716095184	1
253	0	0	3	1	2245.22	974.83	1270.39	0	0	117.832	-38.0551	1.13204	1671.04	33068.9	18375.5	-1.13204	69.7755	125.746	155.089	0	0	0.890036	271.944	-1120.79	7.3174	395.079	0	21.7987	21.3336	48.5202	1605912716095184	1
254	0	0	4	1	2245.22	974.83	1270.39	0	0	117.832	-38.0551	1.13204	1671.04	33068.9	18375.5	-1.13204	69.7755	125.746	155.089	0	0	0.890036	271.944	-1120.79	7.3174	395.079	0	21.7987	21.3336	48.5202	1605912716095184	1
255	0	0	5	1	2245.22	974.83	1270.39	0	0	117.832	-38.0551	1.13204	1671.04	33068.9	18375.5	-1.13204	69.7755	125.746	155.089	0	0	0.890036	271.944	-1120.79	7.3174	395.079	0	21.7987	21.3336	48.5202	1605912716095184	1
256	0	0	6	1	2245.22	974.83	1270.39	0	0	117.832	-38.0551	1.13204	1671.04	33068.9	18375.5	-1.13204	69.7755	125.746	155.089	0	0	0.890036	271.944	-1120.79	7.3174	395.079	0	21.7987	21.3336	48.5202	1605912716095184	1
257	0	0	7	1	2198.57	857.884	1340.68	0	0	22.5201	-11.8157	106.082	2010.12	33064.6	18349.3	-106.082	87.3415	124.724	156.326	0	0	1.28183	250.268	-1110.58	7.55259	423.74	0	18.6328	17.6656	39.6317	1605912716115195	1
258	0	0	8	1	2198.57	857.884	1340.68	0	0	22.5201	-11.8157	106.082	2010.12	33064.6	18349.3	-106.082	87.3415	124.724	156.326	0	0	1.28183	250.268	-1110.58	7.55259	423.74	0	18.6328	17.6656	39.6317	1605912716115195	1
259	0	0	9	1	2317.9	861.951	1455.95	0	0	-17.5247	53.9695	99.5534	1907.85	33104.6	18383.1	-99.5534	83.3112	124.414	154.084	0	0	1.60849	246.093	-1106.25	6.94557	420.088	0	19.4599	18.3006	41.1507	1605912716135206	1
260	0	0	10	1	2098.87	725.721	1373.15	0	0	38.6215	14.7183	122.822	1613.03	33048.5	18422.4	-122.822	70.4443	124.31	155.543	0	0	1.26219	284.399	-1125.78	8.08612	401.902	0	22.7265	21.584	48.8646	1605912716155217	1
261	0	0	11	1	2642.75	950.115	1692.63	0	0	37.5385	-15.9073	3.80562	2177.75	33049.6	18353.3	-3.80562	91.3795	121.426	153.647	0	0	1.27488	275.529	-1119.36	5.68405	436.461	0	16.7881	16.5034	37.3573	1605912716175228	1
262	0	0	12	1	2455.76	927.652	1528.11	0	0	-24.3597	21.039	25.2947	2171.27	33111.5	18316.4	-25.2947	92.6232	121.845	151.034	0	0	1.70476	285.214	-1125.56	6.31067	503.223	0	16.8483	16.3124	36.7959	1605912716195238	1
263	0	0	13	1	1603	654.992	948.012	0	0	-3.0111	-48.5331	82.8053	1322.94	33090.1	18386	-82.8053	57.2468	119.41	150.374	0	0	0.881426	248.816	-1099.66	12.0359	316.652	0	27.3321	25.6985	57.1932	1605912716215249	1
264	0	0	14	1	2016.31	1071.5	944.81	0	0	76.7889	16.0338	97.2421	1418.24	33110	18321.4	-97.2421	61.1497	122.057	149.607	0	0	0.990791	279.947	-1116	8.46822	355.942	0	25.6457	24.3597	54.0789	1605912716235260	1
265	0	0	15	1	1609.43	613.357	996.074	0	0	16.5495	-19.5017	141.739	1052.12	33170.2	18356.9	-141.739	46.449	120.539	153.074	0	0	0.71508	250.403	-1101.68	12.0549	263.959	0	33.5556	31.7543	73.1083	1605912716255271	1
267	0	0	17	1	1803.76	732.141	1071.62	0	0	52.4802	-41.9038	106.78	1316.14	33134.3	18379.3	-106.78	57.095	120.914	152.2	0	0	0.873173	262.377	-1107.46	10.0739	321.122	0	27.4296	25.9519	58.1281	1605912716295293	1
268	0	0	18	1	2166.36	807.443	1358.92	0	0	53.1869	-17.1249	-14.6451	1555.65	33133.6	18354.6	14.6451	64.8789	121.262	151.638	0	0	1.15701	294.975	-1126.29	7.6082	368.249	0	22.6748	22.5739	51.4455	1605912716315304	1
269	0	0	19	1	2000.92	719.975	1280.94	0	0	110.733	-53.8752	130.491	1367.62	33076	18391.3	-130.491	59.8744	122.393	148.709	0	0	0.781584	327.154	-1141.61	8.5605	362.166	0	26.278	24.7588	56.6264	1605912716335315	1
270	0	0	20	1	1825.87	771.893	1053.98	0	0	67.2799	-16.8558	116.078	1223.84	33119.5	18354.3	-116.078	53.1993	122.037	153.818	0	0	0.958532	304.012	-1129.41	9.9394	325.569	0	29.5167	28.0104	62.7068	1605912716355326	1
271	0	0	21	1	1942.78	644.485	1298.3	0	0	122.669	-55.9661	157.573	1473.63	33064.1	18393.4	-157.574	65.3845	120.73	149.582	0	0	0.67709	344.533	-1146.88	8.93699	366.887	0	23.9384	22.7313	54.247	1605912716375337	1
272	0	0	22	1	1873.17	886.302	986.871	0	0	38.1246	-55.8484	153.696	1289.89	33148.7	18393.3	-153.696	57.2583	121.474	150.123	0	0	0.897592	272.503	-1113.87	9.4779	322.852	0	27.2022	25.8613	61.1395	1605912716395347	1
274	0	0	24	1	1510.05	573.907	936.146	0	0	30.8937	-40.4345	-72.2768	1047.3	33056.2	18377.9	72.2768	43.3297	121.66	150.782	0	0	1.03712	220.481	-1087.48	13.3175	288.935	0	31.5684	32.2894	79.9329	1605912716435369	1
275	0	0	25	1	1926.31	941.659	984.656	0	0	22.4449	55.4456	180.657	1084.38	33164.3	18381.7	-180.657	48.7191	121.797	151.416	0	0	0.978394	286.229	-1121.6	9.10565	294.651	0	31.6018	30.2623	75.2664	1605912716455380	1
301	0	0	51	1	2127.33	880.373	1246.95	0	0	28.6845	2.07799	143.41	1302.54	33158.1	18335.4	-143.41	57.4459	118.594	145.424	0	0	1.29046	301.499	-1123.14	7.69358	367.979	0	26.875	25.6379	59.0996	1605912716975663	1
303	0	0	53	1	1752	624.94	1127.06	0	0	81.21	8.0963	68.7569	918.652	33105.6	18429	-68.7569	39.1847	119.069	146.852	0	0	0.469371	289.649	-1117.72	10.392	284.083	0	38.6712	36.9183	81.0933	1605912717015685	1
304	0	0	54	1	1955.81	806.452	1149.36	0	0	31.1704	-33.904	231.07	852.403	33155.6	18371.3	-231.07	39.3655	118.617	148.344	0	0	0.887763	288.156	-1114.79	8.78523	309.007	0	37.2135	37.0479	105.614	1605912717035696	1
307	0	0	57	1	1584.55	618.821	965.729	0	0	87.5401	41.6371	157.342	816.915	33099.2	18395.5	-157.342	36.1451	119.871	148.268	0	0	0.551804	263.253	-1105.41	12.2218	282.508	0	42.237	39.9717	94.4004	1605912717095729	1
309	0	0	59	1	2046.9	723.426	1323.47	0	0	49.4473	-2.98817	66.3769	1104.13	33137.3	18440.1	-66.3769	47.1469	116.7	146.338	0	0	0.831183	286.954	-1115.32	8.13397	294.029	0	32.0527	30.75	67.6828	1605912717135751	1
310	0	0	60	1	1798.16	660.973	1137.19	0	0	-1.65505	-91.1985	227.244	1111.77	33188.4	18428.6	-227.244	51.7482	114.819	143.517	0	0	0.773152	278.102	-1106.38	9.82092	315.254	0	28.4768	28.2072	79.3138	1605912717155762	1
311	0	0	61	1	1530.64	561.496	969.148	0	0	67.8643	78.4896	236.109	882.746	33118.9	18358.6	-236.109	40.7198	114.862	143.197	0	0	0.748287	228.652	-1080.82	12.6219	296.903	0	35.3489	35.5098	101.909	1605912717175772	1
312	0	0	62	1	1636.09	707.868	928.22	0	0	55.1841	2.87753	87.8529	1303.08	33131.6	18434.2	-87.853	56.0465	114.676	143.34	0	0	0.63533	246.093	-1091.62	11.3645	340.496	0	27.1203	25.8896	57.239	1605912717195783	1
314	0	0	64	1	1833.62	965.003	868.617	0	0	86.9147	-21.7494	77.2718	1335.92	33099.9	18359.2	-77.2718	57.146	115.633	142.39	0	0	1.21171	188.501	-1063.48	9.5281	279.868	0	26.6453	25.3115	56.0915	1605912717235805	1
316	0	0	66	1	1832.62	648.725	1183.89	0	0	35.8518	31.5044	65.9506	1166.66	33150.9	18405.6	-65.9506	49.9164	114.725	142.964	0	0	1.40679	248.686	-1093.34	9.52625	309.277	0	30.0949	28.6993	63.5921	1605912717275827	1
318	0	0	68	1	1941.24	775.115	1166.13	0	0	9.86811	33.0962	84.51	1208.18	33176.9	18404	-84.51	52.1916	115.277	143.057	0	0	1.18143	279.41	-1108.71	8.73591	319.241	0	29.2362	27.5824	61.1954	1605912717315849	1
319	0	0	69	1	1792.15	801.923	990.23	0	0	56.8317	-22.8001	135.438	1226.94	33129.9	18360.2	-135.438	53.8267	114.276	143.358	0	0	0.947387	276.31	-1105.55	9.85607	334.532	0	28.2363	26.8432	61.5047	1605912717335860	1
321	0	0	71	1	1701.59	720.658	980.934	0	0	20.9249	9.27574	24.7233	948.667	33066.2	18427.8	-24.7233	40.128	114.464	143.531	0	0	1.1229	229.558	-1084.04	10.6882	329.443	0	36.385	35.2861	78.3163	1605912717375881	1
324	0	0	74	1	1582.83	541.353	1041.48	0	0	60.8624	-7.94418	50.8838	849.775	33125.9	18445	-50.8838	36.0658	114.111	142.775	0	0	0.739507	259.196	-1095.2	11.9396	277.214	0	40.7733	39.2914	86.3652	1605912717435914	1
326	0	0	76	1	1519.75	753.56	766.187	0	0	54.5073	-39.1349	166.034	880.686	33132.3	18376.6	-166.034	39.236	113	142.422	0	0	0.389034	272.963	-1099.88	12.6848	260.443	0	37.7753	36.0864	87.0762	1605912717475936	1
327	0	0	77	1	2098.83	798.79	1300.04	0	0	41.2818	-3.12605	102.667	1386.37	33045.8	18340.6	-102.667	60.0363	110.921	138.507	0	0	0.747953	251.004	-1089.55	7.62733	286.318	0	25.0932	23.9098	53.1894	1605912717495947	1
336	0	0	86	1	1625.93	699.34	926.591	0	0	47.6289	-61.103	118.5	787.258	33139.2	18498.2	-118.5	34.3768	111.497	140.356	0	0	0.414662	250.516	-1089.44	11.3182	265.229	0	43.1453	40.7581	91.6439	1605912717676045	1
351	0	0	101	1	1150.87	455.537	695.332	0	0	88.2638	-37.0327	123.703	690.802	33098.5	18274.8	-123.703	30.1256	109.507	134.198	0	0	0.211842	238.538	-1081.04	19.2936	250.753	0	48.5162	45.6969	102.768	1605912717976208	1
400	0	0	150	1	1363.48	522.085	841.394	0	0	108.802	-99.5828	-9.05995	611.542	33177.6	18337.4	9.05995	25.573	106.801	134.137	0	0	0.0589253	296.925	-1102.21	14.5618	283.024	0	53.1232	52.6654	118.154	1605912718956742	1
432	0	0	182	1	1544.85	533.062	1011.79	0	0	92.7755	-127.837	-75.7408	789.582	33094	18365.6	75.7408	32.7215	104.911	130.921	0	0	0.091366	260.552	-1083.44	11.819	259.126	0	38.825	39.9052	98.9131	1605912719597091	1
465	0	0	215	1	1258.66	557.17	701.492	0	0	35.4902	-36.9071	144.526	744.403	33151.3	18274.7	-144.526	32.8664	104.592	131.643	0	0	0.370094	252.342	-1080.15	16.3534	285.772	0	43.6003	41.3347	95.7394	1605912720357505	1
472	0	0	222	1	1653.36	753.87	899.486	0	0	27.7218	-67.9758	-39.3225	810.853	33159.1	18305.8	39.3225	33.7837	105.261	131.815	0	0	0.616243	263.468	-1086.87	10.6694	278.912	0	38.9637	39.1922	91.4616	1605912720497581	1
479	0	0	229	1	1134.28	503.917	630.361	0	0	-10.0368	-38.2874	210.724	580.562	33196.8	18375.7	-210.724	26.6351	104.16	132.383	0	0	0.587093	211.723	-1060.44	19.3623	225.99	0	52.2366	50.7714	136.969	1605912720637658	1
506	0	0	6	1	1264.14	632.603	631.533	0	0	79.8499	43.0837	-136.279	1081.41	33106.9	18294.4	136.279	47.939	37.4686	36.1632	0	0	0.551004	286.192	-937.233	10.2799	459.404	0	19.0443	18.3429	39.2309	1605912724439728	2
510	0	0	10	1	1163.75	593.119	570.631	0	0	73.7778	-33.303	-195.457	947.492	33113	18271.1	195.457	40.8466	37.2399	36.1617	0	0	0.241234	294.274	-941.611	11.4817	436.135	0	20.5215	20.7116	45.1485	1605912724519772	2
511	0	0	11	1	1489.09	724.955	764.13	0	0	119.169	-1.20448	-205.204	1017.25	33067.6	18338.6	205.204	43.5904	38.3198	36.736	0	0	0.307257	321.623	-955.631	8.32699	428.614	0	19.2899	19.6918	43.1738	1605912724539783	2
512	0	0	12	1	1045	473.056	571.941	0	0	100.059	-44.7997	-88.6515	673.749	33086.7	18382.2	88.6515	30.4916	36.8797	35.6756	0	0	0.295661	294.172	-930.138	13.2481	374.59	0	29.8069	27.7974	60.2051	1605912724559793	2
513	0	0	13	1	1270.53	592.363	678.169	0	0	171.638	8.93066	-94.0773	948.939	33015.1	18328.5	94.0773	42.835	37.463	34.7436	0	0	0.581696	293.804	-939.308	10.1417	342.767	0	21.5528	20.4466	44.3015	1605912724579804	2
515	0	0	15	1	1292.38	550.234	742.142	0	0	66.8028	21.0841	-255.475	1229.01	33120	18316.4	255.475	52.2487	36.1113	34.6058	0	0	0.459155	260.044	-918.995	9.8478	477.722	0	15.1426	15.9836	37.5811	1605912724619826	2
519	0	0	19	1	1186.27	611.806	574.464	0	0	141.817	11.4646	-142.444	844.245	33045	18326	142.444	37.1369	35.5976	34.5773	0	0	0.214501	292.282	-932.957	11.013	359.616	0	23.2971	22.736	48.0879	1605912724699870	2
520	0	0	20	1	1125.91	461.916	663.996	0	0	130.305	-35.1298	-263.479	815.864	33056.5	18372.6	263.479	34.3252	38.8735	36.3135	0	0	0.258736	291.405	-943.824	12.1152	412.395	0	22.1562	23.5387	57.3433	1605912724719881	2
521	0	0	21	1	1079.54	468.928	610.614	0	0	134.768	-55.467	-177.681	687.464	33052	18392.9	177.681	29.731	37.7609	35.7498	0	0	0.176037	293.445	-936.1	12.729	323.737	0	27.9056	27.7927	60.0824	1605912724739892	2
522	0	0	22	1	1060.57	449.321	611.249	0	0	107.694	2.95707	-293.1	927.719	33079.1	18334.5	293.1	38.9247	37.4906	36.29	0	0	0.429673	272.172	-930.34	13.0633	421.313	0	19.2608	20.7512	52.9966	1605912724759902	2
537	0	0	37	1	1153.38	621.024	532.355	0	0	64.9097	4.47106	-245.844	840.019	33121.9	18333	245.844	35.7539	35.5076	33.9468	0	0	0.490769	256.193	-909.922	11.3964	337.567	0	21.1998	22.4046	51.895	1605912725140109	2
538	0	0	38	1	1038.35	420.084	618.262	0	0	101.165	-27.931	-240.95	839.727	33085.6	18365.4	240.95	35.5842	36.5886	35.4539	0	0	0.350418	251.246	-916.381	13.3294	338.128	0	21.9134	22.7876	52.5352	1605912725160120	2
539	0	0	39	1	1029.61	507.676	521.939	0	0	96.9006	-27.306	-82.7609	804.853	33089.9	18364.7	82.7609	36.5438	35.4337	34.7739	0	0	0.277727	271.129	-922.893	13.3549	364.014	0	24.9798	23.3239	50.9019	1605912725180131	2
540	0	0	40	1	1066.57	639.768	426.806	0	0	155.903	-25.7593	-290.624	690.842	33030.9	18363.2	290.624	28.9246	36.6417	35.2462	0	0	0.210069	288.126	-933.747	12.8354	327.069	0	24.7631	26.7866	69.1964	1605912725200142	2
541	0	0	41	1	816.284	454.052	362.232	0	0	52.008	11.6035	7.50074	579.59	33134.8	18325.8	-7.50074	27.9436	35.4292	34.1817	0	0	0.111139	210.366	-891.161	18.4335	290.898	0	31.864	30.2532	77.0462	1605912725220153	2
544	0	0	44	1	1030.26	496.99	533.275	0	0	49.9811	40.5478	-133.452	877.398	33136.8	18296.9	133.452	39.0759	35.5213	32.8451	0	0	0.348266	231.359	-903.381	13.2081	403.375	0	22.1458	21.4391	45.9328	1605912725280186	2
547	0	0	47	1	1192.03	577.778	614.247	0	0	109.311	14.2431	-284.882	681.307	33077.5	18323.2	284.882	28.6488	35.4712	33.9908	0	0	0.139362	300.116	-933.796	10.9031	411.688	0	24.9194	26.7479	67.7052	1605912725340218	2
549	0	0	49	1	987.041	536.084	450.957	0	0	48.6715	21.2211	-44.6079	860.654	33138.1	18316.2	44.6079	40.1474	34.1345	32.3713	0	0	0.502955	229.364	-895.836	13.8671	369.898	0	22.5538	21.1637	48.7992	1605912725380240	2
552	0	0	52	1	1158.1	612.615	545.489	0	0	72.2897	-16.4761	-140.224	1025.1	33114.5	18353.9	140.224	45.2531	34.7225	33.2428	0	0	0.548391	265.641	-918.153	11.2496	430.658	0	19.3447	18.812	40.1212	1605912725440273	2
556	0	0	56	1	1249.99	614.37	635.621	0	0	49.7515	20.8148	-31.2129	847.321	33137	18316.6	31.2129	39.8456	34.5524	32.1254	0	0	0.404521	292.963	-922.582	10.0968	352.562	0	22.7558	21.3754	50.4636	1605912725520317	2
557	0	0	57	1	1274.43	614.903	659.522	0	0	143.98	-16.8983	-134.348	924.702	33042.8	18354.3	134.348	40.7963	33.8518	31.8515	0	0	0.447806	332.02	-932.028	9.79739	368.24	0	20.9891	20.3672	43.5136	1605912725540327	2
562	0	0	62	1	1248.57	672.637	575.932	0	0	58.6349	31.9354	-169.706	1251.12	33128.1	18305.5	169.706	54.7551	35.343	33.1634	0	0	0.686167	247.611	-913.357	10.2015	446.005	0	15.8389	15.7196	34.081	1605912725640382	2
564	0	0	64	1	1078.95	430.267	648.68	0	0	95.3996	-11.8733	-226.663	946.81	33091.4	18349.3	226.663	40.3292	34.0787	32.9784	0	0	0.199555	261.314	-909.061	12.319	397.404	0	19.3935	20.0285	44.9636	1605912725680404	2
567	0	0	67	1	995.881	516.446	479.435	0	0	75.8609	14.4433	17.1277	674.55	33110.9	18323	-17.1277	32.6858	35.4397	33.7803	0	0	0.194422	297.067	-932.186	13.9064	362.638	0	27.5517	26.1553	68.4014	1605912725740436	2
568	0	0	68	1	1090.16	466.735	623.426	0	0	62.8978	56.2863	-221.539	583.216	33123.9	18380.8	221.539	25.1248	34.2038	34.5715	0	0	0.187455	250.848	-906.877	12.2581	327.562	0	30.2478	31.1524	69.4104	1605912725760447	2
569	0	0	69	1	892.655	364.172	528.482	0	0	12.9573	-113.716	-415.472	628.617	33173.8	18451.2	415.472	26.7591	34.7521	33.0919	0	0	0.314626	253.454	-904.908	16.0668	406.207	0	24.6514	27.5838	93.6582	1605912725780458	2
570	0	0	70	1	932.689	471.538	461.151	0	0	113.773	-0.66057	-94.7199	607.228	33073	18338.1	94.7199	27.3722	34.8374	34.119	0	0	0.0897998	265.489	-916.308	15.2102	344.553	0	32.0712	30.3065	64.4922	1605912725800469	2
571	0	0	71	1	971.532	472.892	498.64	0	0	52.3643	11.9425	-122.345	808.186	33134.4	18325.5	122.345	36.1065	33.9314	32.5052	0	0	0.416908	276.146	-915.947	14.1676	403.322	0	23.8394	23.013	48.863	1605912725820480	2
572	0	0	72	1	937.495	470.45	467.044	0	0	97.1779	33.8131	-101.972	830.814	33089.6	18303.6	101.972	37.3863	34.6071	33.743	0	0	0.388585	277.159	-919.218	15.049	336.115	0	23.9055	22.513	48.3853	1605912725840491	2
573	0	0	73	1	1182.87	646.229	536.638	0	0	76.5755	51.485	-186.393	795.608	33110.2	18286	186.393	34.5859	34.324	32.7553	0	0	0.531956	228.767	-896.428	10.8871	334.421	0	23.2517	23.2769	50.5432	1605912725860502	2
574	0	0	74	1	1067.31	602.74	464.568	0	0	83.2087	45.0035	-109.423	620.207	33103.6	18292.4	109.423	27.85	33.613	32.0731	0	0	0.450272	286.384	-918.052	12.4096	327.756	0	30.5533	28.9356	61.6478	1605912725880513	2
576	0	0	76	1	851.897	394.703	457.195	0	0	53.5595	-20.1843	-227.372	621.907	33033.6	18357.6	227.372	26.6156	34.0337	32.2049	0	0	0.159285	256.61	-905.897	16.991	291.169	0	27.7574	28.9263	65.6653	1605912725920534	2
578	0	0	78	1	790.566	430.114	360.452	0	0	62.1387	49.7115	-113.708	463.43	33124.6	18287.7	113.708	20.8165	33.4327	32.1901	0	0	0.290793	211.152	-880.519	18.815	254.834	0	39.8056	37.9284	80.1567	1605912725960556	2
579	0	0	79	1	910.091	367.273	542.818	0	0	158.216	-19.337	-387.146	810.353	33028.6	18356.8	387.146	33.7615	33.6277	31.2098	0	0	0.190203	248.973	-900.953	15.3597	356.568	0	19.5176	21.7668	70.8086	1605912725980567	2
580	0	0	80	1	977.614	425.221	552.394	0	0	141.469	-3.30857	-244.19	751.936	33045.3	18340.8	244.19	31.8232	33.9515	32.1155	0	0	0.217427	242.711	-901.572	14.0162	301.939	0	23.075	24.3789	56.6257	1605912726000578	2
581	0	0	81	1	807.563	382.95	424.613	0	0	136.905	47.368	-264.178	553.633	33049.9	18290.1	264.178	23.4368	33.2676	32.0069	0	0	0.243686	231.698	-889.01	18.2142	273.14	0	29.6823	31.5318	76.8007	1605912726020589	2
582	0	0	82	1	1097.89	598.05	499.839	0	0	92.212	-9.42339	-204.506	762.68	33094.6	18346.9	204.506	32.7325	32.9159	31.5686	0	0	0.378169	250.873	-900.35	11.87	309.224	0	23.6259	24.0572	52.6742	1605912726040600	2
583	0	0	83	1	1120.87	517.341	603.531	0	0	114.817	-32.3859	-145.647	748.71	33072	18369.8	145.647	32.8578	33.6998	32.4146	0	0	0.195888	301.305	-927.344	11.6437	357.7	0	25.48	24.6836	52.4921	1605912726060611	2
584	0	0	84	1	1010.71	477.1	533.613	0	0	101.031	66.3879	-361.265	628.27	33085.8	18370.7	361.265	26.4756	34.375	32.4951	0	0	0.186054	265.985	-911.068	13.4506	417.473	0	24.9518	27.4082	85.3247	1605912726080622	2
585	0	0	85	1	957.297	456.146	501.152	0	0	141.819	55.3765	-227.308	690.352	33045	18381.7	227.308	29.5192	32.8254	31.9171	0	0	0.157223	233.762	-890.836	14.3192	327.691	0	25.1525	25.9991	59.0266	1605912726100633	2
587	0	0	87	1	761.884	462.156	299.728	0	0	92.0374	76.1087	-200.648	497.917	33094.7	18261.3	200.648	21.5734	34.2777	32.21	0	0	0.297594	219.322	-886.899	19.9451	274.365	0	35.0733	35.6185	78.0291	1605912726140654	2
588	0	0	88	1	1011.56	573.837	437.722	0	0	66.057	53.4744	-61.6428	650.655	33120.7	18284	61.6428	30.0425	32.7478	32.9632	0	0	0.365745	287.85	-914.545	13.3512	323.525	0	29.2158	27.2089	60.7194	1605912726160665	2
589	0	0	89	1	973.479	459.027	514.452	0	0	35.8717	-15.2078	-21.0071	559.155	33051.3	18253	21.0071	26.5008	33.9888	33.9955	0	0	0.382561	312.683	-936.017	14.2538	379.592	0	33.3786	31.2335	74.4261	1605912726180676	2
590	0	0	90	1	872.246	440.285	431.961	0	0	116.911	26.9515	-140.22	755.829	33069.9	18310.5	140.22	33.3244	34.4234	33.2462	0	0	0.179593	278.428	-918.707	16.5811	411.662	0	25.5008	24.6682	52.2366	1605912726200687	2
592	0	0	92	1	925.644	423.811	501.834	0	0	38.6268	21.4268	-231.089	847.676	33148.2	18316	231.089	36.4316	33.5985	31.0922	0	0	0.476233	255.2	-903.777	14.9902	373.721	0	20.5838	21.4896	49.1071	1605912726240709	2
593	0	0	93	1	833.347	435.755	397.592	0	0	142.533	-12.1699	-291.149	581.554	33044.2	18349.6	291.149	24.3564	32.1305	30.7141	0	0	0.139287	245.174	-893.643	17.1568	313.339	0	27.398	29.7812	76.9107	1605912726260720	2
594	0	0	94	1	694.998	364.467	330.531	0	0	127.13	22.8738	-244.597	446.014	33059.7	18314.6	244.597	18.916	32.5759	30.4399	0	0	0.160452	231.696	-884.334	22.2353	326.776	0	36.4159	38.3664	90.1649	1605912726280731	2
595	0	0	95	1	884.316	484.931	399.385	0	0	67.6311	59.0907	-277.872	525.923	33119.1	18378	277.872	22.3633	33.1382	31.9999	0	0	0.219603	286.687	-908.79	16.0181	383.616	0	30.5713	32.7693	82.1767	1605912726300741	2
596	0	0	96	1	1095.94	552.277	543.667	0	0	110.637	-50.8225	-227.582	500.71	32976.5	18388.3	227.582	21.2816	33.1881	33.0582	0	0	0.227957	273.253	-908.05	12.0105	310.178	0	34.6074	35.5066	80.4411	1605912726320752	2
598	0	0	98	1	864.298	409.001	455.297	0	0	89.0345	21.5518	-91.4617	493.866	33097.7	18415.5	91.4617	22.3461	33.2988	32.7018	0	0	0.198005	273.925	-909.399	16.6273	275.686	0	38.2449	35.8606	76.614	1605912726360774	2
599	0	0	99	1	1079.9	552.291	527.612	0	0	81.6661	-27.1551	-246.178	770.797	33105.1	18364.6	246.178	32.6802	34.3204	32.0002	0	0	0.453178	236.314	-899.453	12.2543	348.45	0	22.5808	23.7164	55.5731	1605912726380785	2
600	0	0	100	1	1053.03	580.907	472.123	0	0	112.922	17.9599	-128.205	619.006	33073.9	18319.5	128.205	27.4391	32.88	32.0771	0	0	0.264487	326.966	-932.275	12.589	309.64	0	30.4001	29.1956	61.4245	1605912726400796	2
602	0	0	102	1	1116.55	485.161	631.385	0	0	37.6333	8.30204	-182.28	775.82	33149.1	18329.1	182.28	33.8462	33.0327	31.9803	0	0	0.355923	347.544	-939.144	11.6375	401.368	0	23.5551	23.7153	50.9119	1605912726440818	2
603	0	0	103	1	852.855	428.416	424.438	0	0	64.7264	-29.6998	-241.062	699.33	33122.1	18267.5	241.062	29.7544	33.3681	31.6877	0	0	0.467561	217.421	-887.229	16.8411	290.639	0	24.4885	25.7133	59.5742	1605912726460829	2
604	0	0	104	1	877.973	461.672	416.3	0	0	108.821	61.9764	-211.865	571.816	33078	18275.5	211.865	24.6073	33.9759	31.4669	0	0	0.1723	228.529	-892.068	16.2061	286.418	0	30.3402	30.9946	69.2726	1605912726480840	2
605	0	0	105	1	1079.86	516.293	563.565	0	0	118.03	-3.10631	-251.431	796.685	33068.8	18340.5	251.431	33.6719	32.0144	31.3262	0	0	0.297058	233.093	-890.62	12.0634	291.303	0	21.6144	22.7839	53.1131	1605912726500850	2
606	0	0	106	1	936.133	510.851	425.282	0	0	110.257	23.3431	-99.4854	666.696	33076.5	18314.1	99.4855	30.0048	32.1001	31.0541	0	0	0.10874	279.298	-908.394	14.6291	347.132	0	28.3349	26.7412	57.2318	1605912726520861	2
607	0	0	107	1	1095.87	642.518	453.354	0	0	76.4336	42.5434	-172.94	917.901	33110.3	18294.9	172.94	40.0691	33.3311	30.9345	0	0	0.481778	234.658	-890.633	11.8836	351.659	0	20.3136	20.1545	43.6476	1605912726540872	2
610	0	0	110	1	884.968	377.964	507.005	0	0	125.739	-42.5113	-298.248	494.586	33061	18380	298.248	20.674	33.9513	32.4915	0	0	0.221193	283.741	-911.806	16.1276	294.781	0	32.4525	35.1288	93.519	1605912726600905	2
611	0	0	111	1	926.27	466.135	460.135	0	0	124.661	2.63516	-376.22	588.127	33062.1	18434.5	376.22	24.5288	32.0554	31.9509	0	0	0.232529	269.354	-905.393	14.9199	312.895	0	26.2756	29.189	92.2935	1605912726620916	2
615	0	0	115	1	889.18	484.603	404.577	0	0	119.389	-13.798	-51.4306	595.484	33067.4	18351.2	51.4306	27.5283	31.9064	30.7393	0	0	0.0676914	243.398	-891.717	15.6567	302.968	0	31.2052	29.1096	65.6597	1605912726700959	2
616	0	0	116	1	702.889	403.607	299.282	0	0	72.8267	-18.5663	119.277	355.582	33114	18356	-119.277	18.6765	32.9279	31.5781	0	0	0.236822	231.887	-885.86	22.1081	253.983	0	43.0621	45.1139	151.3	1605912726720970	2
618	0	0	118	1	780.509	429.734	350.775	0	0	110.724	-3.62968	-69.4686	629.94	33076.1	18341.1	69.4686	28.8105	32.0625	31.9359	0	0	0.2371	266.984	-906.913	18.9605	319.6	0	30.0892	28.1422	61.6767	1605912726760992	2
619	0	0	119	1	1055.19	497.45	557.739	0	0	102.294	-28.8809	-163.207	743.767	33084.5	18366.3	163.207	32.4012	31.477	30.9861	0	0	0.124189	284.547	-907.774	12.3843	351.207	0	24.8628	24.3482	51.8484	1605912726781003	2
620	0	0	120	1	921.295	419.201	502.094	0	0	35.8683	44.166	-257.68	436.779	33051.3	18293.3	257.68	18.7087	32.1737	31.7465	0	0	0.0772289	217.752	-881.145	15.0234	246.598	0	36.7162	38.8192	92.8393	1605912726801014	2
622	0	0	122	1	931.251	402.316	528.935	0	0	47.4143	-5.78844	-218.542	587.126	33139.4	18343.2	218.542	25.2358	31.197	29.8839	0	0	0.268661	217.641	-876.803	14.5527	248.7	0	28.5782	29.7263	66.1158	1605912726841036	2
624	0	0	124	1	822.897	498.766	324.132	0	0	22.3145	19.9837	1.17762	554.377	33164.5	18317.5	-1.17762	26.7028	31.9809	31.3055	0	0	0.186634	258.817	-899.674	17.5139	330.913	0	32.161	30.2637	76.0833	1605912726881058	2
627	0	0	127	1	867.659	469.652	398.007	0	0	131.454	-0.70445	-174.435	619.692	33055.3	18338.1	174.435	26.8596	32.9416	30.2116	0	0	0.152121	269.422	-903.704	16.2443	313.725	0	28.802	28.8828	62.0364	1605912726941090	2
629	0	0	129	1	904.841	479.37	425.472	0	0	105.705	38.4981	-191.216	646.897	33081.1	18398.6	191.216	27.9623	31.8821	31.0369	0	0	0.297481	272.756	-907.712	15.3092	330.945	0	27.5459	27.5204	59.8064	1605912726981112	2
630	0	0	130	1	846.267	395.666	450.601	0	0	59.5566	13.4338	-119.176	519.115	33127.2	18324	119.176	23.2082	32.1032	30.3124	0	0	0.254685	252.856	-890.72	16.7451	263.548	0	34.9703	33.7132	71.0227	1605912727001123	2
631	0	0	131	1	1006.03	431.153	574.875	0	0	52.0766	56.0347	-180.01	672.253	33134.7	18381.1	180.01	29.4032	30.9855	29.9233	0	0	0.311576	283.426	-909.505	13.0906	338.159	0	26.1397	26.133	56.4013	1605912727021134	2
632	0	0	132	1	1085.26	462.827	622.434	0	0	113.925	3.54106	-221.93	831.554	33072.9	18333.9	221.93	35.4565	33.1571	29.8735	0	0	0.462329	292.302	-913.805	11.9576	371.77	0	21.1185	21.8831	49.4641	1605912727041145	2
633	0	0	133	1	684.917	407.184	277.733	0	0	130.907	14.029	-200.375	387.993	33155.5	18323.4	200.375	16.6649	31.3762	29.404	0	0	0.0727434	265.81	-895.595	22.3493	298.557	0	42.7817	43.848	95.8636	1605912727061156	2
634	0	0	134	1	889.911	517.537	372.374	0	0	104.769	8.67544	-26.4969	504.995	33082	18328.8	26.4969	23.7285	31.4977	29.745	0	0	0.16458	284.797	-903.599	15.5031	340.285	0	35.6602	33.2552	78.0198	1605912727081166	2
635	0	0	135	1	875.208	460.05	415.158	0	0	109.508	37.8835	-142.144	504.667	33077.3	18399.2	142.144	22.2553	32.1305	30.5562	0	0	0.0790876	258.553	-897.265	16.0074	328.289	0	35.8776	34.6014	73.2348	1605912727101177	2
636	0	0	136	1	971.014	554.99	416.024	0	0	87.4015	-54.477	-312.46	634.653	33099.4	18391.9	312.46	26.5504	32.7129	30.3574	0	0	0.330665	260.904	-901.148	13.9046	355.51	0	24.9578	27.1242	74.7992	1605912727121188	2
637	0	0	137	1	667.252	348.115	319.136	0	0	57.9926	-6.49635	-168.008	296.694	33029.1	18343.9	168.008	12.9645	32.6723	31.2439	0	0	0.196176	194.895	-867.242	23.7456	203.091	0	58.0693	57.9525	122.281	1605912727141199	2
641	0	0	141	1	716.599	331.716	384.883	0	0	97.4451	5.44835	-97.0761	372.06	33089.3	18332	97.0761	16.7645	30.7678	30.034	0	0	0.359275	231.317	-877.628	20.953	249.764	0	48.2281	45.5436	95.8764	1605912727221243	2
643	0	0	143	1	851.759	516.93	334.828	0	0	52.5833	79.0611	-9.88392	429.568	33034.5	18358	9.88392	20.5248	31.142	31.5611	0	0	0.268922	221.61	-879.102	16.6274	235.323	0	40.9273	38.2853	93.4905	1605912727261265	2
644	0	0	144	1	856.17	447.308	408.862	0	0	83.751	36.3449	-133.045	563.428	33103	18301.1	133.045	24.9924	31.7494	30.8546	0	0	0.295056	206.185	-872.965	16.4973	271.305	0	32.4802	31.208	65.8178	1605912727281275	2
645	0	0	145	1	916.237	431.26	484.977	0	0	30.5093	22.5071	-127.519	608.207	32957	18414.6	127.519	27.2114	32.4525	31.0669	0	0	0.430646	212.029	-878.415	15.1006	231.705	0	30.3491	29.089	61.8943	1605912727301286	2
646	0	0	146	1	1291.92	695.172	596.744	0	0	79.2014	-10.47	-121.163	931.092	33107.6	18347.9	121.163	41.4645	31.912	29.8645	0	0	0.490753	258.191	-898.24	9.44497	377.78	0	20.5254	19.7413	42.2597	1605912727321297	2
649	0	0	149	1	894.319	480.791	413.528	0	0	106.167	40.837	-262.677	471.609	33080.6	18296.6	262.677	19.9768	31.1627	29.5454	0	0	0.0460726	243.097	-885.608	15.3474	305.724	0	33.6098	35.4738	86.4066	1605912727381330	2
652	0	0	152	1	829.152	370.784	458.368	0	0	159.299	-6.45863	-166.516	472.803	33027.5	18343.9	166.516	20.563	32.2069	30.5333	0	0	0.192632	265.039	-899.598	17.2663	254.925	0	37.272	37.1202	78.7396	1605912727441363	2
654	0	0	154	1	897.505	446.531	450.974	0	0	57.3887	5.75113	-115.715	590.095	33129.4	18331.7	115.715	26.4257	30.6106	29.2073	0	0	0.149789	259.684	-886.811	15.1892	294.615	0	30.594	29.4604	62.2593	1605912727481384	2
655	0	0	155	1	683.675	369.1	314.575	0	0	107.835	-67.2094	-317.731	445.975	33078.9	18404.7	317.731	18.6166	30.6973	29.9228	0	0	0.140148	236.944	-884.528	22.3861	297.957	0	34.1507	37.1739	103.799	1605912727501395	2
656	0	0	156	1	745.069	450.139	294.93	0	0	54.1664	13.1589	30.295	512.82	33132.6	18324.3	-30.295	25.1175	30.2521	28.8491	0	0	0.281459	276.524	-893.37	19.5878	307.221	0	32.6852	31.4334	84.646	1605912727521406	2
658	0	0	158	1	969.058	483.35	485.709	0	0	146.121	-36.7032	-123.364	761.328	33140.3	18274.5	123.364	33.7738	30.493	29.1517	0	0	0.148983	312.096	-917.925	13.6683	365.568	0	24.2248	23.2981	49.8008	1605912727561428	2
661	0	0	161	1	850.805	385.982	464.823	0	0	85.9635	34.3791	50.3045	391.883	33100.8	18303.1	-50.3045	19.4448	32.0036	30.6067	0	0	0.216492	288.819	-902.954	16.6422	266.29	0	42.4163	40.7988	115.462	1605912727621461	2
662	0	0	162	1	872.28	425.251	447.029	0	0	117.834	105.007	-326.318	382.998	33068.9	18332.1	326.318	16.2694	32.3291	30.5734	0	0	0.211813	251.02	-889.014	16.1031	274.305	0	38.6432	42.5709	122.806	1605912727641472	2
664	0	0	164	1	993.12	560.591	432.528	0	0	68.3201	55.6385	-66.4448	576.973	33018.8	18281.8	66.4448	26.5663	31.8506	30.9378	0	0	0.233673	256.568	-893.589	13.4658	300.119	0	32.0843	29.902	66.1481	1605912727681493	2
666	0	0	166	1	1078.38	529.791	548.594	0	0	116.951	7.4455	-119.005	866.117	33069.8	18330	119.005	38.5465	31.6914	31.5751	0	0	0.361483	240.185	-892.744	12.0809	311.121	0	22.2576	21.2953	45.2314	1605912727721515	2
667	0	0	167	1	1266.75	782.011	484.743	0	0	110.989	-10.8972	-120.046	887.802	33075.8	18348.3	120.046	39.4767	30.838	29.4949	0	0	0.240581	271.837	-900.347	9.62207	360.314	0	21.3466	20.4394	43.6771	1605912727741526	2
669	0	0	169	1	1072.25	505.259	566.989	0	0	56.9058	32.2488	-128.539	719.738	33030.2	18305.2	128.539	32.0776	30.7788	30.4499	0	0	0.507963	239.508	-889.415	12.0392	301.262	0	25.6586	24.6524	52.3368	1605912727781548	2
670	0	0	170	1	1048.55	472.499	576.047	0	0	115.652	16.434	-216.266	799.738	33071.1	18321	216.266	34.1894	33.0188	31.5799	0	0	0.255667	299.807	-926.426	12.6364	363.495	0	22.3486	22.9467	51.0413	1605912727801559	2
671	0	0	171	1	858.034	479.722	378.313	0	0	85.2627	-3.55705	-93.6683	636.864	33101.5	18341	93.6683	28.7656	31.0857	29.1138	0	0	0.198697	252.742	-892.015	16.1968	327.266	0	28.9394	27.4193	58.8375	1605912727821570	2
672	0	0	172	1	754.619	385.424	369.195	0	0	202.097	-6.92738	-363.518	348.754	33084.3	18244.7	363.518	14.5887	30.7975	29.2039	0	0	0.0875004	258.576	-891.19	19.3583	319.444	0	41.2883	45.873	146.012	1605912727841581	2
674	0	0	174	1	992.301	464.511	527.79	0	0	105.031	-9.39272	-90.3811	636.605	33081.8	18346.8	90.3811	28.7704	30.0926	29.6695	0	0	0.290742	255.012	-892.763	13.248	311.542	0	29.04	27.3229	58.7222	1605912727881602	2
675	0	0	175	1	921.146	593.326	327.821	0	0	75.5291	28.6656	-109.182	519.074	33111.3	18408.4	109.182	23.3018	30.5857	28.7533	0	0	0.10565	259.43	-891.204	14.6145	310.181	0	34.547	32.83	69.9191	1605912727901613	2
676	0	0	176	1	879.318	466.068	413.249	0	0	66.1788	-4.50468	-90.7795	626.37	33120.6	18341.9	90.7795	28.3831	29.8875	28.8615	0	0	0.289825	259.794	-890.677	15.5181	307.299	0	29.0168	27.542	59.1976	1605912727921624	2
677	0	0	177	1	933.268	557.44	375.828	0	0	64.3237	22.9258	-106.077	583.566	33022.8	18314.5	106.077	26.2602	31.6921	30.1236	0	0	0.221945	221.53	-877.572	14.5732	284.812	0	31.4614	29.9266	63.7628	1605912727941635	2
680	0	0	180	1	908.354	493.889	414.465	0	0	136.199	28.9306	-149.11	555.13	33050.6	18308.5	149.11	24.3698	30.5973	28.5768	0	0	0.0520493	310.089	-910.741	14.8804	342.921	0	31.6746	31.0114	65.8498	1605912728001668	2
681	0	0	181	1	850.707	471.34	379.367	0	0	128.048	38.8072	-216.112	488.487	33058.7	18298.6	216.112	20.9187	29.8184	28.5468	0	0	0.358936	267.557	-887.343	16.1997	293.12	0	33.4912	34.3952	76.9057	1605912728021679	2
682	0	0	182	1	697.876	380.521	317.355	0	0	96.524	-52.6461	-176.128	544.618	33090.3	18390.1	176.128	23.6051	29.4981	28.6576	0	0	0.195056	278.232	-895.958	21.35	353.343	0	31.775	31.385	67.3999	1605912728041690	2
683	0	0	183	1	963.848	466.142	497.706	0	0	77.7214	-28.84	-138.838	1017.71	33109.1	18366.3	138.838	44.9238	29.6838	29.0624	0	0	0.276652	233.469	-885.378	13.6959	452.365	0	18.5408	17.9155	38.4188	1605912728061700	2
687	0	0	187	1	915.358	435.789	479.569	0	0	108.487	45.4293	-253.81	629.564	33078.3	18292	253.81	26.7306	29.9077	29.1917	0	0	0.087515	340.667	-926.063	14.7211	399.917	0	25.8673	27.0732	64.0314	1605912728141744	2
689	0	0	189	1	754.236	384.438	369.798	0	0	73.5088	25.3531	-365.044	562.423	33113.3	18312.1	365.044	23.6147	29.2815	29.4924	0	0	0.121213	225.14	-874.573	19.2112	344.109	0	26.3924	29.1655	89.5058	1605912728181766	2
693	0	0	193	1	1010.21	539.864	470.342	0	0	3.87062	47.7281	-94.9395	665.78	33083.3	18289.7	94.9395	30.462	30.376	27.8698	0	0	0.366231	291.836	-900.511	12.8163	338.792	0	27.1915	25.4952	55.3648	1605912728261809	2
694	0	0	194	1	834.306	403.517	430.789	0	0	99.8538	-0.0794142	-408.242	715.569	33086.9	18337.5	408.242	29.9363	28.7353	28.5466	0	0	0.17661	249.784	-881.262	16.5242	350.608	0	21.1199	23.1373	76.5579	1605912728281820	2
695	0	0	195	1	919.233	354.05	565.183	0	0	115.344	-29.4984	-165.77	660.906	33071.4	18366.9	165.77	28.7395	29.7805	28.3405	0	0	0.217252	247.31	-879.936	14.5475	296.451	0	26.7263	26.3223	56.3711	1605912728301831	2
696	0	0	196	1	825.516	432.632	392.884	0	0	75.9966	24.031	27.5407	468.635	33110.8	18313.4	-27.5407	22.8771	30.3622	29.4908	0	0	0.0939615	263.175	-890.121	17.0531	300.211	0	35.9722	34.245	91.778	1605912728321842	2
697	0	0	197	1	898.363	423.434	474.929	0	0	92.7656	22.3046	-360.573	470.275	33094	18315.1	360.573	19.6926	30.8422	28.927	0	0	0.225979	328.775	-910.109	15.1634	385.072	0	31.1489	34.4206	107.593	1605912728341853	2
699	0	0	199	1	877.638	430.606	447.032	0	0	95.8098	46.7938	-235.294	621.879	33091	18290.6	235.294	26.5547	29.7188	28.6461	0	0	0.548303	264.52	-894.567	15.5209	296.783	0	26.4491	27.3513	62.7354	1605912728381875	2
706	0	0	206	1	803.633	414.063	389.571	0	0	113.12	43.1307	-149.765	568.248	33073.7	18294.3	149.765	24.9799	29.673	27.9358	0	0	0.202103	233.19	-875.173	17.4378	260.807	0	30.7789	29.9348	63.6442	1605912728521951	2
707	0	0	207	1	884.931	391.558	493.373	0	0	54.3293	-9.91003	-163.234	504.875	33032.8	18247.7	163.234	22.1141	29.3798	28.7035	0	0	0.296114	235.762	-877.118	15.3193	275.577	0	33.9714	33.7433	71.1083	1605912728541962	2
709	0	0	209	1	757.89	328.324	429.566	0	0	133.564	-26.4988	-346.981	387.637	33053.2	18363.9	346.981	16.1344	29.4022	26.8514	0	0	0.0802425	253.2	-876.936	18.7402	319.575	0	36.354	40.4849	124.57	1605912728581984	2
710	0	0	210	1	776.067	401.995	374.072	0	0	13.3583	-10.0068	-373.326	344.327	33073.8	18347.4	373.326	14.5815	30.279	27.8242	0	0	0.365143	224.047	-869.476	18.3653	246.722	0	40.2512	44.9854	145.901	1605912728601995	2
711	0	0	211	1	820.623	363.98	456.643	0	0	42.3615	26.0484	-354.688	567.162	33144.4	18311.4	354.688	23.9442	28.7491	27.4899	0	0	0.197027	280.548	-887.315	16.7865	331.941	0	25.4384	28.2261	85.4267	1605912728622006	2
713	0	0	213	1	928.167	411.423	516.744	0	0	63.9879	-14.6517	-213.021	572.948	33023.1	18352.1	213.021	24.5944	30.3652	29.0119	0	0	0.161905	267.398	-889.263	14.4686	256.808	0	29.1744	30.0482	66.6716	1605912728662027	2
714	0	0	214	1	896.309	445.209	451.1	0	0	103.404	-45.0918	-662.085	701.585	33083.4	18382.5	662.085	31.4536	29.7771	27.6678	0	0	0.140339	292.866	-900.76	14.9906	340.198	0	28.7808	30.3932	80.0224	1605912728682038	2
715	0	0	215	1	1012.87	539.811	473.062	0	0	99.4945	44.7687	-107.475	783.34	33087.3	18292.7	107.475	35.1706	30.1111	26.565	0	0	0.400191	257.482	-888.891	12.6508	363.344	0	23.2413	22.0492	47.775	1605912728702049	2
717	0	0	217	1	791.358	405.009	386.349	0	0	181.96	-102.332	-638.093	581.938	33004.8	18439.8	638.093	26.0021	29.708	28.44	0	0	0.0996238	297.638	-903.807	17.8818	303.767	0	32.3201	34.5053	98.2028	1605912728742071	2
718	0	0	218	1	978.362	484.755	493.607	0	0	101.403	-33.8468	-192.993	752.477	33085.4	18371.3	192.993	32.3836	29.2356	27.4453	0	0	0.128155	256.936	-885.607	13.2568	323.95	0	23.0121	23.0973	50.5998	1605912728762082	2
719	0	0	219	1	926.909	434.998	491.911	0	0	68.2499	-54.8858	-212.304	509.543	33118.5	18392.3	212.304	21.8531	30.1088	29.2641	0	0	0.228077	301.125	-903.466	14.4958	270.142	0	32.6597	33.4646	74.2952	1605912728782093	2
720	0	0	220	1	900.86	486.275	414.585	0	0	78.2657	12.8039	-6.95379	501.585	33108.5	18324.6	6.95379	23.9024	29.3727	29.876	0	0	0.156036	244.936	-883.836	15.0598	290.434	0	34.7113	32.5591	80.2286	1605912728802104	2
721	0	0	221	1	972.183	551.597	420.585	0	0	107.488	-37.7897	-77.2386	796.531	33079.3	18375.2	77.2386	36.2707	28.976	28.3978	0	0	0.229259	274.306	-895.149	13.4275	371.453	0	23.3111	21.6992	48.0987	1605912728822115	2
722	0	0	222	1	836.14	462.414	373.726	0	0	120.666	-1.90942	-47.1293	504.555	33165.8	18339.4	47.1293	23.3878	29.3966	27.9428	0	0	0.203756	286.393	-900.472	16.4786	341.698	0	34.9662	32.8378	74.0775	1605912728842125	2
724	0	0	224	1	747.005	415.322	331.684	0	0	20.2515	-0.624701	-225.755	513.023	33066.9	18338.1	225.755	22.1302	28.2777	29.408	0	0	0.202734	238.315	-880.682	19.3243	277.458	0	31.8	32.8754	72.7444	1605912728882147	2
725	0	0	225	1	884.446	433.4	451.046	0	0	106.346	-2.10665	-410.498	622.145	33080.4	18339.5	410.498	26.0162	30.29	26.9818	0	0	0.269147	250.703	-882.47	15.2431	326.608	0	23.4436	26.0998	89.1891	1605912728902158	2
726	0	0	226	1	1190.57	588.104	602.465	0	0	102.403	55.7479	-272.823	733.928	33084.4	18381.4	272.823	31.0984	28.3076	29.1867	0	0	0.545579	256.663	-885.327	10.2805	340.379	0	22.1201	23.2885	56.4727	1605912728922169	2
727	0	0	227	1	802.972	390.874	412.098	0	0	121.308	-2.22574	-259.766	662.939	33065.5	18339.7	259.766	27.9617	28.5193	28.3636	0	0	0.296203	218.148	-868.03	17.3754	323.413	0	24.3173	25.7936	60.9555	1605912728942180	2
729	0	0	229	1	1077.13	492.548	584.586	0	0	125.836	-5.58264	-172.145	835.867	33060.9	18343	172.145	36.2597	26.8551	25.5036	0	0	0.213048	280.85	-886.809	11.3848	381.276	0	20.6432	20.5701	44.2345	1605912728982202	2
732	0	0	232	1	810.665	373.881	436.784	0	0	137.261	28.4662	-267.978	464.235	33149.2	18408.6	267.978	19.5919	28.9127	28.1781	0	0	0.303684	256.965	-879.602	17.171	269.183	0	33.1191	35.3977	86.5094	1605912729042234	2
735	0	0	235	1	823.542	364.353	459.189	0	0	12.7719	-4.1837	-228.735	470.576	33174	18341.6	228.735	20.3135	28.1859	27.5307	0	0	0.224347	265.311	-883.043	16.6473	290.522	0	33.545	34.9023	78.4662	1605912729102267	2
737	0	0	237	1	885.884	418.143	467.741	0	0	64.8153	-21.9803	-225.618	564.639	33122	18359.4	225.618	24.1336	28.4945	26.9441	0	0	0.231811	272.152	-887.009	15.0392	312.46	0	28.3826	29.565	66.8054	1605912729142289	2
738	0	0	238	1	1111.85	562.539	549.31	0	0	88.0348	10.549	-113.924	833.773	33098.7	18326.9	113.924	37.2655	27.9201	27.0665	0	0	0.275448	242.953	-878.172	11.0878	354.744	0	21.8353	20.8458	44.6111	1605912729162300	2
739	0	0	239	1	760.506	357.809	402.697	0	0	45.8234	21.2875	-155.606	613.858	33141	18316.2	155.606	27.0519	29.9495	27.5593	0	0	0.414351	268.423	-894.305	18.8161	360.007	0	28.2116	27.8801	59.4811	1605912729182311	2
741	0	0	241	1	947.694	537.561	410.134	0	0	148.457	2.0238	-257.266	613.08	33038.3	18335.4	257.266	25.8735	28.6255	27.6879	0	0	0.179464	272.581	-890.583	13.8066	331.961	0	25.8336	27.514	65.2665	1605912729222332	2
742	0	0	242	1	1016.77	530.738	486.033	0	0	127.587	44.01	-270.891	669.461	33059.2	18293.4	270.891	28.2941	29.4692	28.5543	0	0	0.266043	272.605	-895.032	12.6928	330.588	0	23.8074	25.2946	62.0439	1605912729242343	2
743	0	0	243	1	898.789	460.74	438.049	0	0	40.8391	42.4611	-185.577	694.951	33145.9	18295	185.577	30.3469	29.4433	27.3991	0	0	0.370537	265.85	-888.154	14.8779	363.323	0	24.4594	24.5902	53.6549	1605912729262354	2
744	0	0	244	1	866.743	510.56	356.183	0	0	102.33	21.4756	-49.6916	674.752	33084.4	18316	49.6916	31.2551	28.8272	27.9244	0	0	0.404017	289.369	-893.792	15.6265	348.467	0	26.7749	24.904	56.691	1605912729282365	2
745	0	0	245	1	856.144	423.84	432.304	0	0	97.4265	2.25196	-52.1706	555.098	33089.4	18335.2	52.1706	25.6682	28.8727	27.3492	0	0	0.220897	268.642	-887.505	15.8355	315.325	0	31.9334	29.8152	67.0064	1605912729302376	2
746	0	0	246	1	755.279	341.397	413.882	0	0	57.352	-1.33424	-196.476	557.503	33029.8	18338.8	196.476	24.1043	28.3611	26.4219	0	0	0.244101	232.079	-867.262	18.6382	275.152	0	29.2861	29.8862	65.3103	1605912729322387	2
749	0	0	249	1	729.396	433.092	296.304	0	0	114.37	35.5464	-25.8921	416.105	33072.4	18401.6	25.8921	19.567	28.7097	28.6349	0	0	0.246658	255.241	-880.991	19.9377	284.93	0	41.59	38.4029	90.8764	1605912729382420	2
751	1	0	1	1	2356.22	1386.22	970.004	0	0	176.095	-144.319	58.0837	1513.98	33110.3	18382.1	-58.0837	56.758	297.606	385.504	0	0	0.165772	234.734	-1223.48	3.49509	237.665	0	36.6043	36.7648	92.3768	1605912732984381	0
755	1	0	5	1	2983.81	1388.4	1595.41	0	0	189.966	-213.39	-730.81	3434.79	32996.8	18550.8	730.81	195.82	297.829	379.491	0	0	1.05996	288.558	-1252.77	2.46542	280.44	0	41.8673	52.3043	63.0878	1605912733064425	0
761	1	0	11	1	2740.98	1478.97	1262.01	0	0	270.452	-154.292	-704.883	2951.47	33016	18591.4	704.883	162.972	296.876	375.069	0	0	0.895875	240.239	-1225.28	2.7774	268.864	0	45.2141	50.8709	71.6712	1605912733184490	0
765	1	0	15	1	2340.74	1246.02	1094.72	0	0	-13.563	-42.6706	220.145	1441.83	33200.3	18479.8	-220.145	55.6444	299.9	387.86	0	0	0.596026	271.109	-1242.25	3.54177	294.702	0	40.0567	39.2685	100.02	1605912733264534	0
798	1	0	48	1	2353.89	925.343	1428.54	0	0	54.9606	-189.709	-717.347	2418.62	32932.5	18626.8	717.347	130.391	292.829	373.639	0	0	0.535318	222.02	-1214.94	3.45975	253.949	0	52.1455	69.6452	92.9203	1605912733924893	0
808	1	0	58	1	2674.77	1395.02	1279.76	0	0	123.293	192.433	-756.469	2430.52	32864.2	18643.3	756.469	132.069	291.126	377.979	0	0	1.37842	250.898	-1229.64	2.87022	272.603	0	59.6527	70.2095	89.5896	1605912734125002	0
819	1	0	69	1	2182.03	917.515	1264.52	0	0	110.026	-33.7309	130.509	1193.24	33076.8	18371.2	-130.509	44.4564	287.514	373.371	0	0	0.581961	183.961	-1192.61	3.85704	200.086	0	47.7127	46.7066	109.99	1605912734345122	0
821	1	0	71	1	2696.93	1500.65	1196.28	0	0	89.5274	4.5804	70.227	1142.36	33097.3	18332.9	-70.2271	41.8726	284.128	374.527	0	0	0.139456	286.175	-1242.5	2.81453	292.278	0	48.7375	48.6418	119.153	1605912734385144	0
822	1	0	72	1	2270.19	1174.12	1096.07	0	0	75.7468	-120.341	-92.5131	1270.19	33210.7	18457.8	92.5131	46.637	287.519	369.546	0	0	0.0164883	228.518	-1214.64	3.62543	280.957	0	39.2146	41.7565	137.203	1605912734405155	0
833	1	0	83	1	2435.33	1040.28	1395.05	0	0	16.5731	-117.828	-148.275	1358.37	33170.2	18554.9	148.275	50.2903	285.267	371.713	0	0	0.910655	244.477	-1221.17	3.26497	264.761	0	35.997	38.781	146.704	1605912734625275	0
855	1	0	105	1	1918.44	856.424	1062.01	0	0	17.3678	43.3923	117.807	915.225	33169.4	18294	-117.807	33.9256	280.749	361.64	0	0	0.92423	240.249	-1217.32	4.62192	272.685	0	60.8212	59.77	141.194	1605912735145558	0
859	1	0	109	1	2555.14	1336.55	1218.59	0	0	191.973	-154.761	-729.469	2855.42	32994.8	18591.9	729.469	157.234	281.076	356.784	0	0	0.274847	238.757	-1217.87	3.0037	255.516	0	49.4221	59.0551	77.3102	1605912735225602	0
884	1	0	134	1	1578.05	757.806	820.248	0	0	276.836	-248.099	-674.684	2099.83	32909.9	18685.2	674.684	118.633	274.567	347.747	0	0	0.468314	189.247	-1188.32	6.15133	244.444	0	51.3777	59.6426	90.5488	1605912735725874	0
885	1	0	135	1	2523.94	1237.57	1286.37	0	0	9.89359	-18.2657	-131.017	1059.73	33176.9	18555	131.017	38.8089	280.25	358.49	0	0	0.26514	257.864	-1222.3	3.05927	245.005	0	45.7677	48.7501	177.695	1605912735745885	0
886	1	0	136	1	1910.23	1153.81	756.421	0	0	233.125	-222.516	-187.555	1183.24	33153	18460.3	187.555	46.8484	273.749	345.004	0	0	0.856265	193.676	-1187.68	4.56463	266.52	0	37.497	41.5513	173.872	1605912735765896	0
890	1	0	140	1	1813.19	818.109	995.079	0	0	-102.149	-29.0156	256.18	773.518	33089.6	18366.5	-256.18	30.7318	277.806	359.875	0	0	0.800824	249.169	-1218.14	5.01949	227.792	0	69.6512	68.9365	185.796	1605912735845939	0
922	1	0	172	1	2237.72	1141.32	1096.4	0	0	5.94133	8.0436	198.739	1142.57	33180.8	18429.1	-198.739	43.5333	273.219	352.397	0	0	0.76941	248.191	-1215.36	3.61588	234.397	0	48.5533	47.5954	116.639	1605912736486288	0
936	1	0	186	1	2436.68	1233.61	1203.07	0	0	6.32887	-25.3434	145.546	1125.71	33080.8	18263.1	-145.546	42.0831	271.608	347.16	0	0	0.707414	260.96	-1220.62	3.1739	263.346	0	49.0627	48.0457	112.993	1605912736766441	0
957	1	0	207	1	2216.27	911.312	1304.96	0	0	-2.33824	-67.936	-124.884	1307.49	33089.5	18505	124.884	47.9873	267.551	347.069	0	0	0.712453	284.193	-1232.1	3.63594	311.735	0	36.6933	38.989	139.112	1605912737186669	0
965	1	0	215	1	2231.81	1105.42	1126.39	0	0	48.219	-54.0983	83.4775	1223.78	33238.2	18491.2	-83.4775	44.9935	265.317	342.755	0	0	0.224256	255.931	-1216.41	3.58053	237.878	0	43.7995	43.672	106.502	1605912737346757	0
970	1	0	220	1	2244.78	1191.76	1053.02	0	0	156.031	-292.374	-755.629	2110.5	32931.1	18629.8	755.629	130.759	263.873	337.122	0	0	0.270769	268.705	-1222.39	3.53148	259.415	0	65.8946	91.3767	88.6145	1605912737446811	0
989	1	0	239	1	2152.62	1010.12	1142.5	0	0	116.012	14.0087	-26.0192	1118.58	33170.4	18622.4	26.0192	40.754	266.31	341.699	0	0	1.52701	259.736	-1218.6	3.77813	279.923	0	44.8927	46.3217	131.564	1605912737827018	0
990	1	0	240	1	2132.77	1237.15	895.621	0	0	438.513	-262.677	-644.548	2092.96	33047.3	18600.1	644.547	129.328	264.022	330.312	0	0	0.548137	229.645	-1202.74	3.79116	255.433	0	45.5111	46.3187	83.0739	1605912737847029	0
997	1	0	247	1	2544.35	1261.73	1282.62	0	0	24.4014	42.5907	17.0527	1284.98	33162.4	18693.5	-17.0527	46.8654	266.938	347.098	0	0	1.09161	258.798	-1219.43	2.96863	256.658	0	40.4821	41.0929	108.842	1605912737987105	0
1001	1	0	1	1	1464.01	601.909	862.098	0	0	47.5876	14.9494	-81.0702	805.827	32840.2	18521.8	81.0702	33.2683	102.031	122.363	0	0	0.77436	233.967	-1066.53	12.5136	320.599	0	36.6878	37.9646	96.0447	1605912740328380	1
1002	1	0	2	1	1464.01	601.909	862.098	0	0	47.5876	14.9494	-81.0702	805.827	32840.2	18521.8	81.0702	33.2683	102.031	122.363	0	0	0.77436	233.967	-1066.53	12.5136	320.599	0	36.6878	37.9646	96.0447	1605912740328380	1
1003	1	0	3	1	1464.01	601.909	862.098	0	0	47.5876	14.9494	-81.0702	805.827	32840.2	18521.8	81.0702	33.2683	102.031	122.363	0	0	0.77436	233.967	-1066.53	12.5136	320.599	0	36.6878	37.9646	96.0447	1605912740328380	1
1004	1	0	4	1	1464.01	601.909	862.098	0	0	47.5876	14.9494	-81.0702	805.827	32840.2	18521.8	81.0702	33.2683	102.031	122.363	0	0	0.77436	233.967	-1066.53	12.5136	320.599	0	36.6878	37.9646	96.0447	1605912740328380	1
1005	1	0	5	1	1464.01	601.909	862.098	0	0	47.5876	14.9494	-81.0702	805.827	32840.2	18521.8	81.0702	33.2683	102.031	122.363	0	0	0.77436	233.967	-1066.53	12.5136	320.599	0	36.6878	37.9646	96.0447	1605912740328380	1
1006	1	0	6	1	1464.01	601.909	862.098	0	0	47.5876	14.9494	-81.0702	805.827	32840.2	18521.8	81.0702	33.2683	102.031	122.363	0	0	0.77436	233.967	-1066.53	12.5136	320.599	0	36.6878	37.9646	96.0447	1605912740328380	1
1007	1	0	7	1	1464.01	601.909	862.098	0	0	47.5876	14.9494	-81.0702	805.827	32840.2	18521.8	81.0702	33.2683	102.031	122.363	0	0	0.77436	233.967	-1066.53	12.5136	320.599	0	36.6878	37.9646	96.0447	1605912740328380	1
1008	1	0	8	1	1237.91	470.869	767.041	0	0	-9.01702	26.196	-134.805	619.092	32797.2	18510.6	134.805	25.7129	99.5094	123.816	0	0	0.235547	230.233	-1061.13	16.2425	264.764	0	45.4413	47.6241	136.824	1605912740348391	1
1011	1	0	11	1	1173.36	541.557	631.807	0	0	35.9202	-41.6612	-94.948	711.396	32851.9	18478.8	94.948	29.3318	98.8709	121.824	0	0	0.363597	249.252	-1069.42	17.5772	301.437	0	40.8269	42.294	110.188	1605912740408424	1
1013	1	0	13	1	1342.99	547.959	795.03	0	0	110	46.8455	-171.145	796.012	32877.5	18489.9	171.145	32.7052	96.932	122.303	0	0	0.759303	230.667	-1061.13	14.115	278.265	0	35.0432	36.9612	116.379	1605912740448446	1
1016	1	0	16	1	1383.51	605.444	778.069	0	0	56.5033	-4.30356	-10.1524	1069.22	32831.3	18441.4	10.1524	44.6327	97.0786	123.151	0	0	0.768013	244.807	-1067.85	13.5039	309.998	0	29.6184	29.4052	66.3752	1605912740508478	1
1019	1	0	19	1	1264.78	477.444	787.334	0	0	94.5057	-10.8603	-29.2556	731.898	32793.3	18448	29.2556	30.3489	99.4505	121.555	0	0	0.295227	214.626	-1053.47	15.6079	246.937	0	42.3042	42.2642	97.4625	1605912740568511	1
1020	1	0	20	1	1531.26	530.716	1000.54	0	0	88.8265	33.1593	-23.7582	997.464	32799	18503.6	23.7582	41.492	97.4523	123.06	0	0	0.636923	223.121	-1056.97	11.5439	269.628	0	31.5502	31.1819	71.5886	1605912740588522	1
1022	1	0	22	1	1340.56	550.137	790.423	0	0	19.9912	-38.1312	-54.3719	922.091	32867.8	18475.2	54.3719	38.3141	96.6265	120.422	0	0	0.587454	221.577	-1055.93	14.0799	354.507	0	32.769	33.0431	79.1227	1605912740628544	1
1023	1	0	23	1	1187.47	567.744	619.722	0	0	104.165	-5.69571	-4.6109	715.57	32883.3	18442.8	4.6109	29.8356	97.3117	120.748	0	0	0.635539	196.555	-1042.4	17.115	241.579	0	43.8405	43.1264	96.9994	1605912740648555	1
1135	1	0	135	1	962.798	412.869	549.929	0	0	5.429	-44.4712	33.0955	554.133	33081.7	18481.6	-33.0955	23.5534	91.4419	113.548	0	0	0.225965	212.069	-1038.66	23.1319	231.817	0	55.4179	53.0101	117.92	1605912742889775	1
1250	1	0	0	1	622.956	363.312	259.644	0	0	104.417	-49.1661	-348.645	332.229	33082.4	18386.6	348.645	13.8382	27.7131	26.4975	0	0	0.0562068	218.461	-856.232	24.3656	257.949	0	41.949	46.1501	141.649	1605912748572870	2
1251	1	0	1	1	735.344	361.299	374.046	0	0	61.5215	-17.8842	-281.9	482.086	33125.3	18455	281.9	20.3451	26.8968	26.1369	0	0	0.21755	243.65	-870.344	19.1048	267.497	0	30.6154	33.0373	83.1443	1605912748592881	2
1253	1	0	3	1	723.29	411.697	311.593	0	0	48.796	5.79199	-151.735	422.584	33038.3	18331.7	151.735	18.6286	27.2484	26.4308	0	0	0.0906193	248.196	-870.664	19.6429	262.228	0	39.1431	38.5093	80.9119	1605912748632903	2
1254	1	0	4	1	703.862	263.827	440.035	0	0	-56.5423	196.352	-427.339	309.951	33044	18440.1	427.339	14.1909	26.6103	26.9488	0	0	0.106779	246.765	-867.161	20.3884	264.305	0	40.4815	45.0976	154.092	1605912748652914	2
1255	1	0	5	1	699.572	379.484	320.088	0	0	104.933	-0.62036	-314.798	394.339	33081.8	18338.1	314.798	16.4977	25.9325	24.4331	0	0	0.0970139	223.051	-850.076	20.0654	259.038	0	35.2777	38.6177	106.862	1605912748672924	2
1257	1	0	7	1	779.245	434.594	344.651	0	0	120.473	28.7743	-222.996	509.637	33066.3	18308.7	222.996	21.7612	27.166	26.0643	0	0	0.213092	284.215	-883.197	17.6565	333.218	0	30.9337	31.9106	71.8439	1605912748712946	2
1259	1	0	9	1	764.01	398.264	365.746	0	0	36.7421	-34.7825	-158.38	571.26	33150	18372.2	158.38	25.1322	25.4827	25.3782	0	0	0.218231	222.651	-852.951	17.8372	263.255	0	28.9834	28.4612	60.4633	1605912748752968	2
1261	1	0	11	1	841.992	337.904	504.087	0	0	152.753	-47.0909	-409.679	572.316	33034	18384.5	409.679	23.8588	26.646	25.5632	0	0	0.147822	285.7	-885.453	15.7725	330.552	0	24.6324	27.3795	93.1401	1605912748792990	2
1264	1	0	14	1	755.727	382.471	373.256	0	0	89.6614	-20.3512	-282.517	483.728	32997.5	18357.8	282.517	20.334	26.8243	25.0488	0	0	0.2877	261.726	-871.657	18.2365	305.461	0	30.3406	32.5333	82.8333	1605912748853022	2
1265	1	0	15	1	846.931	458.616	388.315	0	0	130.354	85.338	-163.978	422.758	33056.4	18252.1	163.978	18.5529	27.3665	25.7878	0	0	0.180149	260.041	-872.619	15.7468	254.871	0	38.3939	38.1901	80.824	1605912748873033	2
1266	1	0	16	1	608.701	357.669	251.032	0	0	20.8995	-41.9035	-228.523	355.864	33066.2	18279.7	228.523	15.3155	26.4387	25.5812	0	0	0.297427	260.666	-868.914	24.7428	271.173	0	42.2242	43.7117	99.4387	1605912748893044	2
1272	1	0	22	1	865.565	439.507	426.057	0	0	25.5614	15.4183	-292.001	430.004	33061.6	18421.7	292.001	18.2893	26.1763	25.3316	0	0	0.249761	244.457	-861.01	15.1242	254.184	0	33.1581	35.8143	92.709	1605912749013110	2
1275	1	0	25	1	864.581	539.05	325.531	0	0	104.069	39.2643	-146.435	432.837	33082.7	18397.8	146.435	19.0579	26.2321	25.208	0	0	0.230992	267.125	-869.491	15.1402	296.235	0	38.1344	36.8439	78.0285	1605912749073142	2
1276	1	0	26	1	787.595	374.33	413.265	0	0	145.214	20.0864	-400.072	484.321	33041.6	18417	400.072	20.2629	26.0937	24.7586	0	0	0.0394944	255.344	-863.835	17.1077	341.66	0	28.1614	31.3917	105.753	1605912749093153	2
1277	1	0	27	1	866.641	511.385	355.256	0	0	81.7299	23.0806	-6.67837	482.215	33105.1	18314.4	6.67837	22.9822	25.9096	24.5225	0	0	0.317348	246.31	-860.583	14.989	267.345	0	33.8347	31.6908	78.2677	1605912749113164	2
1278	1	0	28	1	1018.01	505.832	512.174	0	0	91.4168	50.8248	-124.993	708.312	33095.4	18386.3	124.993	31.5575	25.0268	24.768	0	0	0.208323	282.728	-875.227	12.07	351.01	0	24.2854	23.111	49.4581	1605912749133175	2
1279	1	0	29	1	794.403	315.017	479.386	0	0	135.31	342.028	-365.138	387.969	33051.5	18394.1	365.138	18.6057	25.1812	24.7806	0	0	0.218484	303.315	-883.075	16.803	316.124	0	30.7682	34.3745	108.352	1605912749153186	2
1280	1	0	30	1	841.049	399.955	441.094	0	0	130.451	18.9634	-355.066	591.926	33056.3	18418.1	355.066	24.723	25.165	24.5224	0	0	0.258672	271.857	-872.257	15.5265	323.397	0	23.791	26.256	79.101	1605912749173197	2
1286	1	0	36	1	634.179	345.836	288.343	0	0	146.936	19.4685	-327.683	312.438	33039.8	18318	327.683	13.0654	27.0577	25.0518	0	0	0.16947	252.393	-868.548	23.3488	268.885	0	43.3931	48.1104	140.572	1605912749293262	2
1288	1	0	38	1	635.373	311.786	323.587	0	0	117.6	-122.073	-424.654	378.169	33069.2	18359.9	424.654	15.8803	26.0102	24.8784	0	0	0.119519	238.164	-856.646	23.0618	267.929	0	35.4533	39.7869	140.59	1605912749333284	2
1289	1	0	39	1	741.232	294.223	447.009	0	0	141.664	35.8718	-266.018	549.26	33045.1	18401.2	266.018	23.2089	25.7433	23.9948	0	0	0.234935	229.28	-855.488	18.4355	323.868	0	26.8228	28.5205	70.13	1605912749353295	2
1291	1	0	41	1	696.334	342.823	353.511	0	0	103.65	-51.2486	-246.327	373.085	33083.1	18388.7	246.327	15.7802	25.6055	23.1781	0	0	0.107916	233.707	-848.357	19.9415	278.442	0	38.8391	40.6947	97.092	1605912749393317	2
1292	1	0	42	1	603.001	315.361	287.64	0	0	90.5552	42.9185	-297.199	264.488	33096.2	18394.2	297.199	11.1554	24.5011	24.7583	0	0	0.095134	215.677	-840.676	24.5034	205.775	0	51.8029	55.622	146.498	1605912749413328	2
1293	1	0	43	1	777.94	376.96	400.979	0	0	51.5131	-13.5686	-187.881	519.234	33135.3	18450.7	187.881	22.528	24.365	23.9537	0	0	0.246697	249.252	-854.747	17.0824	340.795	0	30.2193	30.5109	65.843	1605912749433338	2
1296	1	0	46	1	798.478	453.401	345.078	0	0	96.4903	-39.5526	-250.876	537.053	33090.3	18377	250.876	22.7027	24.8685	24.1327	0	0	0.0894446	284.744	-874.806	16.5719	300.821	0	28.0459	29.3347	69.0919	1605912749493371	2
1299	1	0	49	1	738.226	345.448	392.778	0	0	71.0887	-36.6321	-262.935	409.38	33016	18374.1	262.935	17.3069	24.8868	24.2031	0	0	0.123592	251.551	-859.959	18.452	274.896	0	35.2574	37.3713	90.6804	1605912749553404	2
1300	1	0	50	1	611.724	332.51	279.214	0	0	209.756	-217.248	-498.398	279.419	32977	18455	498.398	12.2999	26.223	23.8265	0	0	0.147211	294.542	-876.987	24.1582	294.288	0	46.6342	51.8984	199.071	1605912749573415	2
1301	1	0	51	1	722.743	426.913	295.83	0	0	95.8313	48.8354	-299.706	468.719	33090.9	18388.3	299.706	19.7696	25.2336	24.4961	0	0	0.13993	263.697	-865.212	19.0898	302.475	0	30.3626	32.5883	86.2192	1605912749593426	2
1302	1	0	52	1	701.296	407.159	294.137	0	0	45.4973	2.63943	-338.509	391.399	32942	18434.5	338.509	16.4811	25.6331	24.4603	0	0	0.252385	243.04	-858.62	19.9562	298.538	0	34.4768	38.2587	112.687	1605912749613437	2
1303	1	0	53	1	792.671	409.918	382.753	0	0	50.9747	95.9945	-226.933	342.294	33135.8	18341.1	226.933	14.844	26.4197	24.1556	0	0	0.107488	233.771	-856.336	16.9211	266.574	0	42.4309	44.6756	101.749	1605912749633447	2
1304	1	0	54	1	667.33	383.715	283.615	0	0	108.269	22.2407	-220.557	454.988	33078.5	18414.9	220.557	19.4421	24.1686	23.4866	0	0	0.171044	251.807	-857.203	20.9713	331.247	0	33.171	34.0262	76.2316	1605912749653458	2
1305	1	0	55	1	686.686	364.579	322.107	0	0	136.384	-1.84043	-292.846	485.599	33050.4	18339.3	292.846	20.346	24.8982	23.4072	0	0	0.253348	300.337	-880.244	20.2594	362.807	0	29.0317	31.6279	82.0987	1605912749673469	2
1306	1	0	56	1	754.725	415.578	339.147	0	0	50.6402	21.0733	-191.432	441.766	33036.5	18416	191.432	19.1824	24.5283	24.9059	0	0	0.207218	252.709	-857.56	17.9487	269.236	0	35.3823	35.6038	76.7922	1605912749693480	2
1307	1	0	57	1	754.699	321.179	433.52	0	0	167.22	-40.6345	-388.869	455.49	33019.6	18378.1	388.869	18.972	24.5078	23.7778	0	0	0.187964	271.636	-861.238	17.7959	277.377	0	29.5236	32.7563	108.313	1605912749713491	2
1308	1	0	58	1	652.289	325.894	326.395	0	0	60.0071	44.5301	22.0891	380.826	33126.8	18392.6	-22.0891	18.5437	25.3025	24.5769	0	0	0.148743	300.842	-879.933	22.0433	289.136	0	40.633	38.4893	102.326	1605912749733502	2
1310	1	0	60	1	924.627	484.461	440.166	0	0	102.535	-27.5092	-313.382	559.888	33084.2	18365	313.382	23.3955	24.4675	24.0669	0	0	0.230785	330.646	-893.161	13.5825	375.551	0	25.5918	27.7248	75.0708	1605912749773524	2
1312	1	0	62	1	762.697	454.492	308.205	0	0	121.354	-15.6093	-340.571	398.734	33065.4	18353.1	340.571	16.6153	24.7639	23.5588	0	0	0.193386	287.822	-875.686	17.5461	290.61	0	33.7992	37.412	110.861	1605912749813546	2
1313	1	0	63	1	738.566	329.945	408.622	0	0	116.023	34.6424	-374.279	590.845	33070.8	18402.5	374.279	24.7454	24.5242	23.5379	0	0	0.198532	258.842	-860.826	18.2965	326.954	0	23.3554	25.6887	81.0744	1605912749833556	2
1317	1	0	67	1	648.451	410.594	237.857	0	0	103.02	20.1332	-288.937	330.05	33083.8	18417	288.937	13.8835	23.9653	23.1979	0	0	0.147439	250.852	-854.651	21.7362	267.107	0	41.5631	44.6139	115.241	1605912749913600	2
1322	1	0	72	1	943.52	433.166	510.354	0	0	39.0274	-16.9843	-393.167	561.345	33048.1	18454.1	393.167	23.6352	22.4845	23.4515	0	0	0.128616	262.525	-854.025	13.0036	308.291	0	24.0647	26.6377	84.4983	1605912750013655	2
1323	1	0	73	1	569.341	280.526	288.815	0	0	-25.0371	43.9391	-469.171	258.747	33012.5	18592.5	469.171	11.2598	22.8615	24.0894	0	0	0.204828	274.248	-855.831	26.0518	263.488	0	49.1862	53.3559	189.312	1605912750033665	2
1335	1	0	85	1	821.898	464.269	357.629	0	0	43.8201	62.489	-176.457	458.308	33143	18275	176.457	20.1138	24.1868	22.8444	0	0	0.231482	297.292	-869.911	15.7153	279.309	0	33.4456	33.4433	72.0912	1605912750373851	2
1336	1	0	86	1	815.84	406.22	409.62	0	0	30.0973	41.9625	-167.818	466.33	33057	18395.1	167.818	20.5383	22.9262	22.5484	0	0	0.293405	281.301	-863.229	15.6959	316.706	0	33.08	32.5195	69.7141	1605912750393862	2
1337	1	0	87	1	661.312	311.211	350.101	0	0	90.2364	39.2751	-137.924	476.809	33096.5	18298.2	137.924	21.0956	22.2252	22.9511	0	0	0.320644	244.074	-842.502	20.8062	283.292	0	33.3973	32.053	67.4099	1605912750413872	2
1338	1	0	88	1	630.438	426.171	204.268	0	0	81.1963	66.306	-103.394	332.365	33105.6	18271.1	103.394	15	22.8471	22.7083	0	0	0.0430247	254.19	-844.71	22.3014	277.699	0	47.1653	44.5557	94.11	1605912750433883	2
1340	1	0	90	1	908.107	465.388	442.719	0	0	132.269	-28.3039	-401.615	664.785	33054.5	18365.7	401.615	27.7008	22.6536	22.0251	0	0	0.201258	246.141	-849.945	13.5542	353.016	0	20.5041	22.7331	74.2435	1605912750473905	2
1343	1	0	93	1	694.968	366.899	328.069	0	0	148.928	-114.878	-393.615	373.836	33037.9	18352.7	393.615	15.6254	23.5157	22.8949	0	0	0.0932535	270.852	-853.271	19.6315	297.544	0	34.5293	39.0626	130.55	1605912750533938	2
1346	1	0	96	1	743.814	326.053	417.761	0	0	83.316	-44.1134	-355.043	410.541	33103.5	18381.6	355.043	17.1328	23.1709	22.7854	0	0	0.068283	264.767	-853.705	17.8328	273.56	0	32.2465	35.5469	108.246	1605912750593971	2
1347	1	0	97	1	706.271	259.902	446.369	0	0	122.243	15.2569	-488.003	524.35	32964.9	18421.8	488.003	22.2391	23.0534	22.8239	0	0	0.102243	250.687	-852.116	19.1219	337.363	0	26.2953	28.6131	101.811	1605912750613981	2
1348	1	0	98	1	785.41	368.429	416.981	0	0	49.2832	60.0098	-272.006	481.766	33037.8	18377.1	272.006	20.5711	23.2125	23.9101	0	0	0.20967	239.483	-851.776	16.7152	240.484	0	29.5464	31.399	76.4851	1605912750633992	2
1349	1	0	99	1	553.07	323.838	229.231	0	0	478.351	-398.572	-402.587	276.677	33007.4	18337.4	402.587	15.4328	24.4644	21.5914	0	0	0.191419	232.488	-839.332	26.9107	234.172	0	37.0823	48.7606	147.388	1605912750654003	2
1351	1	0	101	1	601.904	282.921	318.983	0	0	41.0996	-25.1462	-357.693	333.763	33046	18362.6	357.693	14.0315	24.0947	23.5893	0	0	0.201409	207.049	-834.432	24.2363	227.664	0	38.9371	43.3828	133.688	1605912750694025	2
1354	1	0	104	1	669.589	344.615	324.974	0	0	126.548	81.442	-412.411	376.133	33060.2	18355.7	412.411	15.936	24.8571	22.7244	0	0	0.276744	269.913	-858.591	20.8535	277.018	0	33.9613	37.8798	132.339	1605912750754058	2
1359	1	0	109	1	815.524	465.777	349.747	0	0	51.2659	-8.69579	-218.9	579.564	33135.5	18346.1	218.9	24.8879	22.2226	21.4662	0	0	0.133849	246.638	-844.504	15.4996	329.796	0	25.5018	26.4834	58.8824	1605912750854112	2
1361	1	0	111	1	809.872	415.966	393.906	0	0	113.243	35.9959	-395.413	410.337	33073.5	18401.1	395.413	17.2105	23.2713	22.0448	0	0	0.181384	315.388	-864.995	15.83	319.357	0	31.4462	34.7066	116.462	1605912750894134	2
1362	1	0	112	1	645.106	346.027	299.079	0	0	-9.16483	26.2952	-358.793	292.945	32996.6	18410.8	358.793	12.5287	22.9559	23.2057	0	0	0.234498	283.423	-861.061	21.7115	340.445	0	43.3924	47.5601	146.301	1605912750914145	2
1369	1	0	119	1	624.109	269.936	354.174	0	0	43.7026	11.1126	-339.178	397.921	33043.4	18326.3	339.178	16.7744	23.4536	22.7285	0	0	0.216106	247.062	-849.166	22.7378	252.651	0	32.8782	36.5073	106.571	1605912751054221	2
1371	1	0	121	1	699.884	304.318	395.566	0	0	143.019	-78.8373	-581.622	468.962	32944.1	18416.3	581.622	20.3753	22.5885	21.2663	0	0	0.177689	284.016	-857.332	19.0442	330.977	0	31.5203	33.8324	113.517	1605912751094243	2
1373	1	0	123	1	670.087	305.06	365.027	0	0	145.861	31.5867	-489.543	488.28	33040.9	18405.5	489.543	20.7663	22.7051	21.456	0	0	0.114	277.269	-857.105	20.2588	330.009	0	27.2485	29.7498	107.806	1605912751134265	2
1375	1	0	125	1	780.439	306.871	473.568	0	0	68.0079	17.5461	-331.194	495.978	33019.1	18419.6	331.194	20.8427	22.7987	22.5315	0	0	0.243366	271.339	-856.644	16.636	312.472	0	27.1907	29.801	84.5813	1605912751174287	2
1376	1	0	126	1	706.01	399.026	306.984	0	0	156.631	43.9843	-189.074	572.56	33030.2	18293.5	189.074	24.7627	22.6842	22.3944	0	0	0.216833	269.118	-858.752	19.0098	325.957	0	26.9479	27.0569	58.6808	1605912751194297	2
1377	1	0	127	1	744.526	405.207	339.32	0	0	29.3301	63.0366	-93.2459	514.808	33157.4	18274.4	93.2459	23.4944	22.4576	22.136	0	0	0.20634	257.406	-853.917	17.6231	291.204	0	31.0138	29.2383	63.1982	1605912751214308	2
1378	1	0	128	1	673.804	313.568	360.236	0	0	167.383	-8.68327	-359.182	392.684	33019.4	18346.1	359.182	16.3695	23.4274	22.2247	0	0	0.0720101	243.049	-843.316	20.3557	251.015	0	33.1329	36.9322	114.775	1605912751234319	2
1379	1	0	129	1	737.781	343.696	394.085	0	0	52.6229	74.0633	-234.881	333.68	33034.5	18462.7	234.881	14.3837	22.8788	22.4836	0	0	0.147813	242.219	-844.983	17.9478	257.111	0	42.0262	43.7976	100.692	1605912751254330	2
1380	1	0	130	1	702.538	462.528	240.01	0	0	58.014	26.521	-20.3198	348.605	33128.8	18310.9	20.3198	16.4955	23.6082	22.7737	0	0	0.0963385	297.308	-869.805	19.3373	315.372	0	44.3828	41.5967	99.1263	1605912751274341	2
1381	1	0	131	1	525.489	279.538	245.951	0	0	200.412	-135.537	-299.872	323.61	32986.4	18373.3	299.872	13.6562	23.0545	21.7127	0	0	0.111875	259.637	-843.442	28.6182	276.883	0	40.8289	44.1898	119.793	1605912751294352	2
1382	1	0	132	1	632.958	319.493	313.465	0	0	3.94549	-9.24204	-334.739	408.829	32983.5	18446.3	334.739	17.373	23.1731	22.6104	0	0	0.0995807	259.657	-851.369	22.2208	302.468	0	32.2981	35.3095	101.944	1605912751314363	2
1383	1	0	133	1	813.04	342.781	470.259	0	0	83.4404	-31.318	-348.233	632.817	33003.7	18368.8	348.233	26.4211	23.233	21.9046	0	0	0.296698	251.87	-847.749	15.7271	319.436	0	21.7025	23.8144	70.6116	1605912751334374	2
1384	1	0	134	1	702.893	314.764	388.129	0	0	265.956	-72.3399	-667.54	447.728	32920.8	18409.8	667.54	20.4734	23.1229	20.6196	0	0	0.0550155	258.278	-849.437	18.9085	290.733	0	38.4785	40.8442	106.118	1605912751354385	2
1388	1	0	138	1	685.442	294.62	390.822	0	0	115.127	-19.1899	-505.289	389.487	33071.7	18356.6	505.289	16.5355	22.6142	21.8359	0	0	0.26675	258.667	-847.731	19.6899	288.658	0	34.3659	37.3297	136.334	1605912751434428	2
1389	1	0	139	1	694.219	448.387	245.833	0	0	215.166	-59.669	-150.991	340.035	33071.3	18297.5	150.991	14.9599	23.6107	21.7599	0	0	0.0227692	258.616	-847.713	19.4915	268.689	0	44.8884	43.7357	93.1771	1605912751454439	2
1394	1	0	144	1	536.583	246.239	290.344	0	0	98.3302	10.8583	-441.8	407.909	32988.8	18326.6	441.8	17.1593	23.979	22.261	0	0	0.147734	244.134	-843.964	28.1626	279.835	0	31.9449	35.2385	125.437	1605912751554494	2
1395	1	0	145	1	715.254	327.676	387.578	0	0	25.2587	42.6374	-270.448	439.842	33061.9	18394.5	270.448	18.8324	23.1277	21.9027	0	0	0.283407	256.657	-852.328	18.6671	326.615	0	31.2584	33.2007	82.2609	1605912751574504	2
1396	1	0	146	1	732.977	359.066	373.911	0	0	99.0932	-11.5122	-289.511	352.496	33087.7	18349	289.511	14.7932	24.035	23.216	0	0	0.101159	253.13	-845.226	18.3732	258.339	0	39.1174	42.2201	108.605	1605912751594515	2
1397	1	0	147	1	958.356	512.804	445.552	0	0	100.234	72.9997	-238.7	474.067	33086.5	18364.1	238.7	20.2927	22.8777	23.2416	0	0	0.285899	288.468	-866.912	12.7585	360.319	0	30.9872	32.1274	73.2416	1605912751614526	2
1398	1	0	148	1	691.278	402.045	289.233	0	0	61.0772	7.09113	-234.909	369.75	33026	18430	234.909	15.7948	23.1811	22.4052	0	0	0.0742482	275.204	-855.479	19.6442	305.106	0	38.4983	40.3026	92.4033	1605912751634537	2
1401	1	0	151	1	589.21	219.692	369.519	0	0	88.0197	-57.8494	-591.71	417.687	32999.1	18495	591.71	18.2099	22.1133	22.182	0	0	0.171427	238.621	-841.215	24.2379	275.873	0	36.4939	38.478	124.579	1605912751694570	2
1402	1	0	152	1	824.531	371.533	452.998	0	0	77.2249	10.863	-294.455	628.346	33009.9	18426.2	294.455	26.4558	21.414	21.0983	0	0	0.214718	261.518	-848.585	15.1456	324.163	0	22.1971	23.8577	61.0545	1605912751714581	2
1404	1	0	154	1	760.418	462.966	297.452	0	0	99.8148	-26.5226	-147.262	488.843	33087	18364	147.262	21.4544	21.8508	21.2113	0	0	0.156057	295.791	-859.488	16.9283	322.345	0	31.8506	30.8865	65.4977	1605912751754603	2
1406	1	0	156	1	743.497	358.277	385.22	0	0	107.023	6.09583	-372.67	363.138	33079.8	18331.3	372.67	15.1621	22.5556	22.4362	0	0	0.0289411	243.456	-841.826	17.7108	274.833	0	35.6166	39.4985	124.608	1605912751794624	2
1407	1	0	157	1	632.994	318.73	314.264	0	0	115.877	33.324	-386.282	470.662	33070.9	18304.1	386.282	19.7183	22.152	21.6989	0	0	0.284791	254.316	-846.606	21.853	284.688	0	27.5957	30.4497	98.5478	1605912751814635	2
1408	1	0	158	1	709.162	374.658	334.503	0	0	60.1656	1.67634	-267.006	433.271	33027	18335.8	267.006	18.3625	22.7039	21.6696	0	0	0.295182	329.851	-868.232	18.7869	317.878	0	31.7649	34.0889	82.8551	1605912751834646	2
1409	1	0	159	1	715.528	350.941	364.586	0	0	150.776	35.3724	-485.662	521.647	33036	18401.7	485.662	22.1829	22.089	21.44	0	0	0.129545	252.887	-845.836	18.4365	287.64	0	25.6071	27.9238	100.021	1605912751854657	2
1410	1	0	160	1	702.158	385.878	316.281	0	0	135.467	-76.1944	-297.796	519.578	33051.3	18314	297.796	21.7277	22.199	21.1741	0	0	0.0336491	289.31	-856.068	18.8876	325.62	0	26.2336	28.5471	74.7727	1605912751874668	2
1412	1	0	162	1	599.782	272.454	327.328	0	0	235.931	-53.0923	-545.113	339.439	32950.9	18390.5	545.113	14.6985	23.265	20.9122	0	0	0.0192859	266.848	-850.239	23.6048	296.664	0	39.5517	42.5385	156.657	1605912751914690	2
1413	1	0	163	1	616.825	371.085	245.74	0	0	160.07	-33.8982	-356.106	390.363	33026.7	18371.3	356.106	16.2461	22.7408	21.6945	0	0	0.0936003	270.934	-854.14	22.764	276.083	0	33.0703	36.6871	113.674	1605912751934701	2
1414	1	0	164	1	630.785	338.719	292.066	0	0	91.8176	-7.68629	-206.902	528.974	33095	18345.1	206.902	22.6863	21.3215	21.002	0	0	0.10298	300.047	-856.336	21.6676	328.594	0	28.0412	28.5961	62.5096	1605912751954712	2
1415	1	0	165	1	841.717	378.139	463.578	0	0	116.933	-31.3137	-242.167	415.885	33069.8	18368.8	242.167	17.5991	22.6824	21.6028	0	0	0.105412	256.112	-845.456	14.9301	273.782	0	34.1692	35.7263	83.3003	1605912751974722	2
1420	1	0	170	1	515.883	277.044	238.839	0	0	76.2332	7.68381	-90.6037	326.538	33010.9	18329.8	90.6037	14.7886	22.0106	23.4275	0	0	0.00717307	285.955	-858.639	29.5752	289.169	0	48.3416	45.3945	96.229	1605912752074777	2
1421	1	0	171	1	692.127	308.798	383.329	0	0	145.525	-78.9673	-570.576	344.566	32941.6	18416.4	570.576	14.9146	22.4956	21.3957	0	0	0.187447	348.718	-877.761	19.3414	315.134	0	41.0104	44.1458	153.985	1605912752094788	2
1423	1	0	173	1	764.459	373.223	391.236	0	0	99.1161	26.2633	-375.614	481.58	32888.3	18410.8	375.614	20.1687	21.5539	21.8932	0	0	0.221289	281.144	-856.278	16.8596	300.074	0	27.3288	29.8812	93.7046	1605912752134810	2
1424	1	0	174	1	830.896	466.277	364.619	0	0	56.8428	12.3373	-266.329	462.662	33030.3	18424.8	266.329	19.6381	22.7993	21.9806	0	0	0.241798	295.947	-862.399	15.2422	330.299	0	30.1352	32.1615	78.1986	1605912752154820	2
1427	1	0	177	1	856.134	411.767	444.367	0	0	140.495	51.9583	-318.543	449.1	33046.3	18385.1	318.543	18.8762	23.2633	22.6609	0	0	0.24818	266.36	-851.687	14.7709	279.697	0	30.0165	32.7091	91.2808	1605912752214853	2
1428	1	0	178	1	578.825	314.551	264.274	0	0	72.5169	56.9866	-280.236	409.092	33014.6	18380.1	280.236	17.3709	22.3262	21.9019	0	0	0.157897	234.637	-836.536	24.834	264.466	0	33.1676	35.3782	89.1438	1605912752234864	2
1432	1	0	182	1	775.925	351.992	423.932	0	0	31.6577	24.5346	-198.753	400.099	33155.1	18412.6	198.753	17.393	21.204	21.2094	0	0	0.319278	286.22	-851.245	16.3981	301.978	0	36.0708	36.6038	79.5227	1605912752314908	2
1435	1	0	185	1	734.675	273.009	461.666	0	0	153.556	-4.0025	-363.027	390.852	32933.6	18341.4	363.027	16.2886	21.646	21.7132	0	0	0.11861	264.551	-847.009	17.769	264.59	0	32.8126	36.5342	112.583	1605912752374940	2
1436	1	0	186	1	709.584	382.477	327.108	0	0	106.704	-47.896	-330.827	474.607	33080.1	18385.3	330.827	19.7851	21.6267	21.2648	0	0	0.168122	231.132	-834.553	18.5498	276.947	0	28.0504	30.5478	87.1221	1605912752394951	2
1437	1	0	187	1	708.466	355.968	352.498	0	0	98.452	16.4049	-295.878	453.435	33088.3	18321	295.878	19.0536	21.6322	21.4391	0	0	0.170572	265.355	-847.732	18.6167	280.587	0	29.8784	32.1651	83.0162	1605912752414962	2
1438	1	0	188	1	754.618	346.964	407.655	0	0	-8.8104	47.1049	-301.175	387.737	33095.9	18390	301.175	16.685	21.6682	21.9515	0	0	0.247064	254.311	-844.574	17.1771	276.188	0	33.9325	36.3941	95.6817	1605912752434973	2
1440	1	0	190	1	551.686	238.675	313.011	0	0	5.58985	25.6908	-375.245	279.933	32981.9	18411.4	375.245	11.9224	22.5065	21.1179	0	0	0.105576	247.673	-831.722	26.4173	228.967	0	43.5581	48.0393	156.548	1605912752474995	2
1441	1	0	191	1	672.879	378.808	294.071	0	0	125.365	-8.77589	-228.97	374.359	33161.1	18445.9	228.97	15.9097	21.4908	20.9992	0	0	0.0832512	262.677	-844.499	19.8662	264.745	0	37.5139	39.1384	88.4159	1605912752495006	2
1442	1	0	192	1	523.179	263.618	259.561	0	0	37.4717	-19.4765	-457.549	238.985	33049.6	18456.6	457.549	10.1382	21.4902	21.965	0	0	0.108889	246.082	-839.629	28.4401	266.508	0	51.5952	56.9393	203.824	1605912752515017	2
1444	1	0	194	1	572.054	315.892	256.162	0	0	50.4835	-32.0594	-232.873	389.601	33036.6	18369.5	232.873	16.6506	23.1035	21.7794	0	0	0.400975	259.187	-851.504	25.3958	266.789	0	36.3422	37.9559	87.4589	1605912752555038	2
1447	1	0	197	1	689.051	330.583	358.468	0	0	148.583	18.7581	-348.039	428.48	33038.2	18418.3	348.039	17.8988	21.3146	20.2754	0	0	0.17287	245.554	-835.383	19.0911	275.227	0	29.6591	32.8272	98.8554	1605912752615071	2
1448	1	0	198	1	779.856	426.239	353.617	0	0	128.791	5.78311	-265.549	556.631	33058	18331.7	265.549	23.456	22.0608	20.6534	0	0	0.26227	246.38	-836.799	16.3233	275.179	0	25.1506	26.8837	65.1303	1605912752635082	2
1449	1	0	199	1	597.208	289.591	307.618	0	0	150	-75.7425	-388.775	454.626	33036.8	18413.2	388.775	18.9321	22.8763	20.5533	0	0	0.0483198	289.214	-859.915	23.5878	364.141	0	27.9942	31.433	105.167	1605912752655093	2
1456	1	0	206	1	463.323	241.986	221.337	0	0	81.9762	56.0279	-491.993	338.571	33104.8	18480.7	491.993	14.5083	21.5481	20.1274	0	0	0.236874	273.111	-846.188	33.2353	314.078	0	37.0659	40.0026	147.325	1605912752795169	2
1458	1	0	208	1	692.313	309.16	383.153	0	0	36.2477	79.7551	-230.688	455.741	33050.9	18357.3	230.688	19.7427	21.5701	21.5012	0	0	0.244008	258.559	-847.396	19.2066	298.328	0	31.006	32.2366	72.8848	1605912752835191	2
1459	1	0	209	1	586.798	300.305	286.493	0	0	73.649	60.3396	-214.683	506.592	33113.1	18376.8	214.683	21.8474	22.0153	20.6989	0	0	0.415716	288.049	-857.779	24.0245	309.345	0	28.5676	29.3287	65.6777	1605912752855202	2
1460	1	0	210	1	716.453	390.61	325.843	0	0	104.428	104.558	-92.4054	512.977	33082.4	18332.5	92.4054	23.3487	19.7584	21.0132	0	0	0.174954	248.938	-832.163	17.9944	272.691	0	30.3597	28.5732	61.1875	1605912752875213	2
1461	1	0	211	1	666.013	392.695	273.318	0	0	306.308	-47.6815	-463.149	298.433	32980.1	18385.1	463.149	12.9169	23.4416	21.0374	0	0	0.134431	277.929	-854.694	20.4749	287.97	0	41.2581	45.095	169.229	1605912752895224	2
1463	1	0	213	1	696.256	332.923	363.333	0	0	-7.3959	33.2497	-35.8153	306.099	33194.2	18304.2	35.8153	14.4828	21.6956	20.9121	0	0	0.163759	290.345	-853.301	18.9858	281.002	0	48.9009	45.3403	104.546	1605912752935245	2
1466	1	0	216	1	767.007	411.227	355.78	0	0	109.849	-20.9257	-408.86	427.62	33076.9	18458	408.86	17.8506	21.3393	20.385	0	0	0.285887	289.978	-853.53	16.5613	304.961	0	29.6065	32.6823	110.893	1605912752995278	2
1467	1	0	217	1	573.78	311.431	262.349	0	0	133.344	66.1817	-423.115	331.112	33053.4	18370.9	423.115	13.9985	21.975	21.2998	0	0	0.161688	275.88	-847.065	24.9207	300.645	0	37.278	41.316	145.138	1605912753015289	2
1468	1	0	218	1	688.109	375.212	312.898	0	0	3.53023	-6.45541	-71.9808	441.163	33083.6	18244.2	71.9808	20.3844	21.3889	22.0576	0	0	0.330891	263.269	-848.82	19.4253	293.425	0	35.6212	33.2073	72.5269	1605912753035300	2
1470	1	0	220	1	713.522	354.374	359.149	0	0	53.7969	53.7474	-343.152	394.035	33133	18383.4	343.152	16.6718	20.8172	21.1882	0	0	0.142896	270.096	-846.04	18.2798	328.72	0	32.1087	35.3893	103.444	1605912753075322	2
1471	1	0	221	1	582.133	326.883	255.25	0	0	89.8405	52.0225	-347.87	263.219	32997.3	18385.1	347.87	11.0754	21.825	20.7649	0	0	0.20195	267.5	-842.421	24.2667	270.305	0	46.7568	51.1921	157.615	1605912753095333	2
1473	1	0	223	1	646.871	307.406	339.465	0	0	97.3098	38.4107	-331.924	400.881	32989.8	18299	331.924	16.8306	21.3351	21.0299	0	0	0.182039	340.892	-868.691	20.9405	280.606	0	32.2463	35.0457	100.603	1605912753135354	2
1474	1	0	224	1	660.861	325.316	335.545	0	0	117.067	-31.16	-401.162	436.48	33069.7	18368.6	401.162	18.1929	22.0168	20.7571	0	0	0.198182	291.151	-857.831	20.406	290.268	0	29.19	32.3971	109.099	1605912753155365	2
1477	1	0	227	1	652.755	320.504	332.251	0	0	150.722	-27.4171	-277.936	534.278	33036.1	18364.9	277.936	22.4154	21.6271	21.0785	0	0	0.115867	273.913	-854.357	20.7433	359.386	0	25.9699	27.835	69.2633	1605912753215398	2
1482	1	0	232	1	670.492	405.724	264.768	0	0	90.9678	-17.6012	-298.733	349.864	33095.8	18355	298.733	14.6684	21.8716	20.2758	0	0	0.109595	293.882	-856.539	19.8999	327.737	0	37.0607	40.2839	107.17	1605912753315453	2
1484	1	0	234	1	661.521	292.812	368.709	0	0	87.3751	9.58944	-200.461	387.826	33099.4	18427.5	200.461	16.6933	20.9548	19.9627	0	0	0.207933	244.052	-829.745	20.0573	263.38	0	36.7556	37.3411	81.7257	1605912753355474	2
1489	1	0	239	1	588.293	233.592	354.701	0	0	230.253	-99.6952	-639.062	409.755	32956.5	18437.1	639.062	18.4194	21.0277	19.4807	0	0	0.149417	293.659	-846.653	23.4536	321.915	0	38.2299	40.9266	116.084	1605912753455529	2
1490	1	0	240	1	705.042	411.073	293.969	0	0	60.6421	-14.005	-292.223	383.714	33126.1	18351.4	292.223	16.1714	21.8818	20.7294	0	0	0.197435	288.326	-853.407	18.6663	337.031	0	34.126	37.2693	96.4869	1605912753475540	2
1491	1	0	241	1	855.317	535.739	319.578	0	0	48.3326	71.5116	-68.8912	469.47	33038.8	18365.6	68.8913	21.6598	20.802	19.5814	0	0	0.17908	264.895	-838.58	14.2131	319.341	0	32.4871	30.4002	67.6095	1605912753495551	2
1492	1	0	242	1	614.016	337.048	276.967	0	0	154.577	3.20374	-533.964	427.778	33032.2	18433.9	533.964	18.3333	21.1984	20.739	0	0	0.147244	290.94	-847.976	22.4079	285.154	0	31.687	34.3451	122.556	1605912753515561	2
1493	1	0	243	1	669.742	395.187	274.555	0	0	68.4019	2.14581	-253.356	348.194	33118.4	18435	253.356	14.7833	21.203	20.6011	0	0	0.182735	289.79	-852.987	19.8764	265.152	0	38.6605	41.0911	96.9826	1605912753535572	2
1497	1	0	247	1	557.725	266.94	290.784	0	0	61.0236	25.1766	-64.3439	251.239	33026.1	18312.3	64.3439	11.5708	20.9483	20.6028	0	0	0.0891168	238.393	-827.973	25.5138	261.606	0	59.0907	55.1711	120.901	1605912753615616	2
1508	2	0	8	1	1895.07	827.971	1067.09	0	0	93.7532	-117.517	-667.781	1608.97	32993.4	18654.3	667.781	79.4072	275.293	352.864	0	0	0.329077	196.166	-1193.07	4.65466	199.32	0	67.5008	81.5625	145.019	1605912757097512	0
1536	2	0	36	1	2026.43	1118.67	907.762	0	0	-22.677	-11.8828	-31.7293	886.197	33109.8	18449	31.7293	32.3298	270.572	349.938	0	0	0.841452	184.876	-1183.18	4.17682	221.677	0	56.6142	58.7368	167.734	1605912757657817	0
1562	2	0	62	1	1805.17	896.643	908.528	0	0	77.631	-26.2951	108.877	792.984	33208.8	18463.4	-108.877	29.298	265.254	343.292	0	0	0.605838	217.073	-1196.98	4.92872	204.933	0	68.1332	67.2731	159.533	1605912758178101	0
1584	2	0	84	1	2253.37	1135.36	1118.02	0	0	46.4928	62.4989	162.067	1003.61	33239.9	18474.3	-162.067	37.7101	260.99	338.761	0	0	0.867981	249.482	-1210.24	3.50656	243.072	0	53.9772	52.8867	125.194	1605912758618340	0
1591	2	0	91	1	1831.94	859.662	972.273	0	0	2.81536	79.9396	65.4138	933.935	33184	18357.2	-65.4138	34.3831	259.274	337.355	0	0	0.606871	192.925	-1181.88	4.76836	234.179	0	56.159	56.0743	138.561	1605912758758417	0
1592	2	0	92	1	1535.04	811.053	723.988	0	0	101.667	-47.4435	-594.14	896.529	32985.5	18584.2	594.14	40.6217	262.518	339.532	0	0	0.777854	211.143	-1192.02	6.29941	236.791	0	95.1582	106.144	275.181	1605912758778427	0
1643	2	0	143	1	1943.04	1008.47	934.573	0	0	33.0383	-146.686	-706.293	1301.07	32755.1	18384.5	706.293	67.5455	251.835	324.767	0	0	0.277124	272.162	-1217.63	4.28823	265.274	0	87.1644	112.53	165.724	1605912760059125	0
1644	2	0	144	1	1943.04	1008.47	934.573	0	0	33.0383	-146.686	-706.293	1301.07	32755.1	18384.5	706.293	67.5455	251.835	324.767	0	0	0.277124	272.162	-1217.63	4.28823	265.274	0	87.1644	112.53	165.724	1605912760059125	0
1645	2	0	145	1	1943.04	1008.47	934.573	0	0	33.0383	-146.686	-706.293	1301.07	32755.1	18384.5	706.293	67.5455	251.835	324.767	0	0	0.277124	272.162	-1217.63	4.28823	265.274	0	87.1644	112.53	165.724	1605912760059125	0
1646	2	0	146	1	1943.04	1008.47	934.573	0	0	33.0383	-146.686	-706.293	1301.07	32755.1	18384.5	706.293	67.5455	251.835	324.767	0	0	0.277124	272.162	-1217.63	4.28823	265.274	0	87.1644	112.53	165.724	1605912760059125	0
1647	2	0	147	1	1943.04	1008.47	934.573	0	0	33.0383	-146.686	-706.293	1301.07	32755.1	18384.5	706.293	67.5455	251.835	324.767	0	0	0.277124	272.162	-1217.63	4.28823	265.274	0	87.1644	112.53	165.724	1605912760059125	0
1648	2	0	148	1	1943.04	1008.47	934.573	0	0	33.0383	-146.686	-706.293	1301.07	32755.1	18384.5	706.293	67.5455	251.835	324.767	0	0	0.277124	272.162	-1217.63	4.28823	265.274	0	87.1644	112.53	165.724	1605912760059125	0
1649	2	0	149	1	1943.04	1008.47	934.573	0	0	33.0383	-146.686	-706.293	1301.07	32755.1	18384.5	706.293	67.5455	251.835	324.767	0	0	0.277124	272.162	-1217.63	4.28823	265.274	0	87.1644	112.53	165.724	1605912760059125	0
1650	2	0	150	1	1943.04	1008.47	934.573	0	0	33.0383	-146.686	-706.293	1301.07	32755.1	18384.5	706.293	67.5455	251.835	324.767	0	0	0.277124	272.162	-1217.63	4.28823	265.274	0	87.1644	112.53	165.724	1605912760059125	0
1651	2	0	151	1	1943.04	1008.47	934.573	0	0	33.0383	-146.686	-706.293	1301.07	32755.1	18384.5	706.293	67.5455	251.835	324.767	0	0	0.277124	272.162	-1217.63	4.28823	265.274	0	87.1644	112.53	165.724	1605912760059125	0
1652	2	0	152	1	1943.04	1008.47	934.573	0	0	33.0383	-146.686	-706.293	1301.07	32755.1	18384.5	706.293	67.5455	251.835	324.767	0	0	0.277124	272.162	-1217.63	4.28823	265.274	0	87.1644	112.53	165.724	1605912760059125	0
1716	2	0	216	1	2006.1	920.061	1086.04	0	0	258.463	-177.861	-732.194	1959.02	33028	18615	732.194	112.581	244.064	311.17	0	0	0.45324	211.19	-1182.45	4.01514	249.526	0	68.3546	79.1959	97.6043	1605912761339822	0
1732	2	0	232	1	1784.91	934.747	850.167	0	0	201.875	-254.436	-656.662	1399.79	33084.6	18591.9	656.662	75.5874	242.728	310.513	0	0	0.481973	213.338	-1181.81	4.77308	241.145	0	67.3901	79.9307	132.942	1605912761659997	0
1884	2	0	134	1	1152.81	439.71	713.104	0	0	17.2851	23.5765	108.973	621.427	33269.2	18413.5	-108.973	27.0538	86.4473	105.855	0	0	0.078126	222.183	-1035.1	16.6648	250.913	0	48.2776	45.6279	101.173	1605912766922863	1
2001	2	0	1	1	711.574	404.029	307.545	0	0	104.147	60.3175	-227.519	361.811	32983	18376.8	227.519	15.4996	20.0128	18.9738	0	0	0.141156	313.369	-848.889	17.8926	288.561	0	37.3207	38.3194	87.7689	1605912772826077	2
2004	2	0	4	1	617.142	309.384	307.759	0	0	17.3269	-73.2044	-310.432	310.342	33069.8	18410.6	310.432	13.1583	20.6862	20.2063	0	0	0.201011	265.498	-837.41	22.0435	278.016	0	40.4574	44.052	120.283	1605912772886110	2
2006	2	0	6	1	615.497	323.889	291.608	0	0	61.8097	65.4899	-208.502	358.15	33125	18371.6	208.502	15.5103	21.4234	20.2168	0	0	0.136044	238.978	-829.857	22.2711	248.074	0	38.888	39.9534	88.6519	1605912772926132	2
2007	2	0	7	1	630.889	335.868	295.022	0	0	90.1286	11.9445	-247.003	357.953	32997	18325.5	247.003	15.1924	20.9558	20.6954	0	0	0.0769837	240.327	-830.708	21.5345	278.579	0	38.1883	40.0202	92.9906	1605912772946143	2
2008	2	0	8	1	688.161	319.212	368.949	0	0	101.733	10.139	-537.959	399.023	33085	18427	537.958	17.1383	20.8474	19.7941	0	0	0.12417	289.243	-853.041	18.9722	323.682	0	33.5993	36.0224	127.927	1605912772966153	2
2009	2	0	9	1	631.061	299.668	331.392	0	0	54.3734	14.0928	-392.582	288.575	33032.7	18423	392.582	12.1474	20.5462	21.0039	0	0	0.113655	276.673	-843.363	21.5069	309.211	0	42.0666	46.9107	153.937	1605912772986164	2
2010	2	0	10	1	619.268	322.44	296.829	0	0	127.373	-42.3793	-369.783	362.298	33059.4	18379.8	369.783	15.07	20.3504	20.2262	0	0	0.029028	246.574	-833.978	21.8779	281.755	0	34.3208	38.0112	120.076	1605912773006175	2
2011	2	0	11	1	623.258	351.114	272.144	0	0	62.6955	83.0796	16.026	322.422	33124.1	18254.4	-16.026	15.6603	20.7983	19.9909	0	0	0.288929	274.478	-841.535	21.7268	290.394	0	43.888	41.8096	108.15	1605912773026186	2
2012	2	0	12	1	680.749	398.023	282.726	0	0	106.914	47.98	-291.842	304.15	33079.9	18289.5	291.842	12.829	19.7214	19.0452	0	0	0.145903	297.16	-844.19	18.9446	277.34	0	41.0924	44.0786	114.963	1605912773046197	2
2020	2	0	20	1	657.032	304.62	352.411	0	0	85.8731	75.6453	-211.068	325.304	33001.2	18361.5	211.068	14.0555	21.0035	20.2541	0	0	0.257114	292.033	-854.559	20.3039	286.646	0	42.6735	43.523	96.6175	1605912773206284	2
2021	2	0	21	1	501.544	212.075	289.469	0	0	140.905	49.1331	-527.485	350.393	33045.9	18487.6	527.485	15.0893	20.9748	19.4041	0	0	0.0859775	315.326	-850.414	29.2723	322.237	0	36.5772	39.3014	144.541	1605912773226295	2
2024	2	0	24	1	625.742	322.782	302.96	0	0	2.89028	-8.893	-296.271	281.672	32984.6	18346.3	296.271	12.0186	20.9588	19.8832	0	0	0.17388	251.627	-829.893	21.6181	260.177	0	44.3885	48.0198	126.768	1605912773286328	2
2027	2	0	27	1	548.357	316.217	232.139	0	0	80.9507	13.1548	-282.198	250.186	33105.8	18423.9	282.198	10.5517	19.8997	19.4539	0	0	0.126346	273.841	-835.072	25.5707	267.326	0	50.1401	54.0047	136.701	1605912773346360	2
2029	2	0	29	1	849.037	451.285	397.752	0	0	31.885	13.553	-167.823	373.746	33055.2	18323.9	167.823	16.419	19.6781	19.1503	0	0	0.163063	348.934	-861.886	14.1872	326.177	0	38.0487	37.7658	80.2614	1605912773386382	2
2035	2	0	35	1	453.299	224.076	229.223	0	0	33.7838	31.4766	-141.537	209.059	33153	18306	141.537	9.29421	20.2061	19.8351	0	0	0.0314975	268.914	-832.268	33.7077	259.81	0	67.7281	65.8779	137.653	1605912773506448	2
2041	2	0	41	1	691.703	388.177	303.525	0	0	77.8884	50.7257	-217.021	398.193	33108.9	18386.4	217.021	17.1308	20.0565	19.197	0	0	0.218597	297.134	-846.68	18.6223	310.131	0	34.5157	35.4143	79.3926	1605912773626513	2
2042	2	0	42	1	667.293	306.171	361.123	0	0	154.624	37.5302	-236.073	436.511	33131.8	18399.6	236.073	18.5832	19.9525	19.1458	0	0	0.193905	260.206	-827.391	19.5134	298.252	0	31.1252	32.538	74.9623	1605912773646524	2
2043	2	0	43	1	604.445	341.063	263.382	0	0	106.772	-34.0072	-310.197	325.212	33179.7	18271.8	310.197	13.5873	20.0959	18.3846	0	0	0.0880971	290.357	-841.442	22.1728	291.131	0	37.876	41.1969	114.168	1605912773666535	2
2044	2	0	44	1	598.051	333.549	264.503	0	0	144.773	-7.90397	-344.005	335.121	32942.3	18445	344.005	13.9648	19.9004	18.5089	0	0	0.186195	231.69	-817.233	22.4838	274.729	0	35.9709	39.958	120.693	1605912773686546	2
2045	2	0	45	1	675.956	393.121	282.836	0	0	79.7947	-12.4332	48.2459	322.975	33206.6	18250.2	-48.2459	16.0142	19.5777	19.0004	0	0	0.129415	279.126	-832.142	19.0932	302.652	0	41.5577	40.4548	113.622	1605912773706557	2
2047	2	0	47	1	647.027	266.871	380.156	0	0	55.3821	-27.6164	-587.323	410.581	33031.7	18464.7	587.323	17.925	19.0672	18.3665	0	0	0.0563505	282.528	-836.593	20.0383	287.826	0	33.9005	36.1438	116.338	1605912773746578	2
2049	2	0	49	1	582.595	291.493	291.102	0	0	128.973	-113.284	-670.55	427.4	33057.8	18450.7	670.55	19.393	19.0703	17.8426	0	0	0.188261	226.567	-811.706	22.9685	286.756	0	38.4254	41.2476	106.104	1605912773786600	2
2054	2	0	54	1	663.937	346.246	317.691	0	0	14.3072	-4.62346	-251.456	348.917	33072.8	18342.1	251.456	14.9699	19.2874	18.9698	0	0	0.162387	272.617	-834.997	19.5022	269.98	0	37.2828	39.3448	92.124	1605912773886655	2
2055	2	0	55	1	582.98	262.947	320.033	0	0	78.1556	-46.8082	-451.419	389.137	33009	18384.3	451.419	16.3705	19.6538	18.4735	0	0	0.0730393	277.615	-839.053	23.2197	319.543	0	31.1487	34.2305	122.329	1605912773906666	2
2056	2	0	56	1	682.313	306.698	375.615	0	0	73.6575	-32.9994	-532.736	383.862	33013.5	18470.1	532.736	16.451	20.2121	18.6028	0	0	0.128817	266.896	-833.006	18.8901	302.323	0	33.672	36.1056	130.441	1605912773926676	2
2059	2	0	59	1	795.321	358.7	436.621	0	0	64.0258	130.835	-83.5388	362.272	33023.1	18306.3	83.5388	16.6778	19.2256	18.2569	0	0	0.283386	274.312	-832.398	15.2776	244.806	0	39.8297	37.4975	81.2354	1605912773986709	2
2062	2	0	62	1	531.548	275.607	255.941	0	0	81.4559	-5.68208	-338.024	238.741	33105.3	18343.1	338.024	9.98865	20.1989	18.6084	0	0	0.169679	296.661	-830.688	26.5486	264.85	0	49.3518	54.9691	164.038	1605912774046742	2
2065	2	0	65	1	669.778	286.366	383.412	0	0	34.591	0.539299	-375.736	354.026	33052.5	18336.9	375.736	14.9299	20.0371	18.5795	0	0	0.148943	321.274	-847.179	19.3316	289.358	0	33.3853	37.4524	119.906	1605912774106775	2
2067	2	0	67	1	683.258	326.985	356.273	0	0	93.6529	20.5836	-331.052	346.344	33093.1	18416.5	331.052	14.5133	20.2924	18.378	0	0	0.385097	325.116	-861.422	18.8294	344.089	0	35.2036	38.6378	113.02	1605912774146796	2
2068	2	0	68	1	589.053	311.017	278.036	0	0	35.6349	26.3403	-369.865	281.657	33051.5	18410.8	369.865	11.908	20.0026	18.8079	0	0	0.157946	277.028	-835.998	23.0428	316.728	0	41.3719	46.0583	147.744	1605912774166807	2
2070	2	0	70	1	744.861	357.082	387.779	0	0	144.665	-2.40942	-421.367	446.329	33042.1	18439.5	421.367	18.668	19.401	18.1063	0	0	0.194287	323.16	-844.494	16.6399	362.413	0	27.1171	30.2276	103.931	1605912774206829	2
2071	2	0	71	1	636.905	275.009	361.896	0	0	112.227	48.5302	-306.187	294.158	33174.2	18388.6	306.187	12.3818	19.111	18.5104	0	0	0.177091	291.42	-833.234	20.5018	303.013	0	41.4143	44.9297	121.579	1605912774226840	2
2078	2	0	78	1	687.904	246.972	440.932	0	0	40.8229	24.8699	-450.663	382.195	33046.3	18412.2	450.663	16.2572	18.7659	18.2628	0	0	0.119009	302.562	-844.633	18.4038	331.135	0	31.0552	34.2431	119.555	1605912774366916	2
2080	2	0	80	1	592.001	260.324	331.677	0	0	119.153	6.49053	-460.891	291.192	33067.6	18430.6	460.891	12.2693	17.9651	18.8789	0	0	0.118279	288.11	-829.537	22.4616	269.667	0	40.994	45.0311	159.329	1605912774406938	2
2090	2	0	90	1	672.713	356.506	316.206	0	0	113.963	-84.6645	-454.682	392.48	33072.8	18422.1	454.682	16.494	19.0651	17.5715	0	0	0.038457	296.692	-838.701	18.8862	341.697	0	30.526	33.835	121.549	1605912774607047	2
2091	2	0	91	1	612.442	294.847	317.595	0	0	128.005	-41.8851	-421.189	319.732	33058.8	18379.3	421.189	13.345	18.7876	18.0855	0	0	0.0564625	310.456	-838.372	21.4613	310.612	0	36.6274	40.6753	142.278	1605912774627058	2
2092	2	0	92	1	552.423	285.192	267.231	0	0	134.673	102.423	-253.725	298.154	33151.8	18334.7	253.725	12.7677	19.2116	18.788	0	0	0.128921	288.979	-834.15	24.9732	241.089	0	42.5411	45.3881	107.048	1605912774647069	2
2093	2	0	93	1	634.525	364.418	270.107	0	0	157.847	-40.3561	-152.362	464.568	33028.9	18377.8	152.362	20.3212	18.2768	18.3153	0	0	0.0739415	309.876	-842.645	20.412	361.393	0	31.2149	30.3726	64.8658	1605912774667080	2
2094	2	0	94	1	650.363	330.241	320.123	0	0	131.686	8.28097	-75.5127	406.439	33055.1	18329.2	75.5127	18.521	19.0726	18.5639	0	0	0.046517	264.563	-827.965	19.9378	262.684	0	36.3806	34.2651	74.8233	1605912774687091	2
2095	2	0	95	1	606.345	233.624	372.721	0	0	56.3091	0.111786	-547.97	538.136	33030.8	18437	547.97	23.2529	18.9462	17.2808	0	0	0.283928	278.021	-838.069	21.613	327.704	0	24.6183	26.5634	90.3309	1605912774707101	2
2096	2	0	96	1	781.473	407.241	374.232	0	0	92.5127	33.3685	-322.497	459.649	33094.3	18403.7	322.497	19.3059	19.2181	18.5379	0	0	0.215641	269.398	-835.521	15.6642	319.738	0	27.4486	29.7829	83.0978	1605912774727112	2
2112	2	0	112	1	609.353	313.143	296.21	0	0	-99.0116	-81.1474	-156.699	300.7	32986.8	18318.9	156.699	13.8052	19.1739	19.1082	0	0	0.305286	244.395	-822.394	21.8976	237.535	0	46.1011	44.4969	94.044	1605912775147341	2
2116	2	0	116	1	559.995	297.435	262.561	0	0	263.313	-112.569	-333.338	339.452	33023.1	18350.3	333.338	14.4074	18.5534	17.0281	0	0	0.0687236	249.071	-814.198	23.9166	256.263	0	34.3545	38.168	112.809	1605912775227385	2
2117	2	0	117	1	586.397	293.94	292.457	0	0	101.709	61.362	-333.693	360.062	32985.4	18475.4	333.693	15.1656	18.4066	18.9365	0	0	0.100207	256.884	-824.801	22.8651	283.084	0	34.1478	36.8556	105.948	1605912775247396	2
2126	2	0	126	1	787.655	440.198	347.457	0	0	179.869	-84.6175	-304.353	399.641	33106.6	18322.4	304.353	16.7305	19.8147	17.7429	0	0	0.154107	269.07	-829.984	15.4742	285.871	0	31.1118	34.0763	92.578	1605912775427494	2
2127	2	0	127	1	551.495	304.362	247.134	0	0	54.8953	42.2341	50.8967	285.507	33032.2	18195.5	-50.8967	14.1962	18.4931	18.5706	0	0	0.134447	282.004	-828.455	24.7981	293.188	0	45.4885	44.0508	125.496	1605912775447505	2
2129	2	0	129	1	586.782	307.906	278.876	0	0	101.939	-85.7149	-469.68	434.068	33084.8	18423.2	469.68	18.3092	18.324	17.2708	0	0	0.198654	274.635	-824.189	22.4566	285.022	0	27.9945	30.7881	109.827	1605912775487526	2
2130	2	0	130	1	553.799	289.889	263.91	0	0	93.0321	2.04637	-291.436	299.431	32994.1	18335.4	291.436	12.5809	19.2162	18.0271	0	0	0.267549	327.503	-848.484	24.6964	316.225	0	41.044	44.3701	115.547	1605912775507537	2
2139	2	0	139	1	531.466	293.77	237.696	0	0	112.328	11.0616	-236.515	248.438	33074.5	18426	236.515	10.5546	17.8633	17.127	0	0	0.0140275	250.833	-808.619	25.5351	241.827	0	50.4923	52.6774	121.491	1605912775687635	2
2142	2	0	142	1	501.442	223.127	278.315	0	0	148.11	-44.6021	-423.001	270.26	33138.3	18481.7	423.001	11.2825	17.7332	17.0434	0	0	0.0749763	282.65	-819.638	27.5964	328.107	0	41.6262	46.2912	164.415	1605912775747668	2
2146	2	0	146	1	569.183	345.184	223.999	0	0	87.1458	-70.3249	-328.796	272.275	33000	18308.1	328.796	11.3766	17.8701	16.8486	0	0	0.120273	272.454	-820.394	23.1959	271.561	0	42.3923	46.5846	134.962	1605912775827712	2
2149	2	0	149	1	564.336	270.356	293.98	0	0	17.8415	35.8148	-358.703	308.185	32969.6	18401.3	358.703	13.1	18.1008	16.9859	0	0	0.185224	275.691	-819.554	23.5526	289.807	0	36.8423	40.4846	126.273	1605912775887744	2
2150	2	0	150	1	715.081	395.726	319.355	0	0	88.7882	52.5047	-90.8648	397.993	32998.3	18284.9	90.8648	18.0478	17.5568	16.8535	0	0	0.192147	268.677	-819.953	17.0979	317.39	0	35.8294	33.5838	72.7178	1605912775907755	2
2153	2	0	153	1	658.39	370.045	288.344	0	0	155.681	67.0451	-345.964	316.404	33031.1	18469.7	345.964	13.3195	17.0405	16.553	0	0	0.143414	318.063	-834.563	18.9054	314.114	0	36.0239	39.5503	119.437	1605912775967788	2
2155	2	0	155	1	557.165	249.664	307.501	0	0	36.4302	111.604	-460.941	253.952	33050.7	18524.8	460.941	11.0404	16.8325	16.744	0	0	0.0189007	257.597	-806.2	23.5997	288.957	0	43.0341	47.2058	167.791	1605912776007810	2
2159	2	0	159	1	627.147	321.124	306.023	0	0	109.743	-20.752	-624.263	339.616	32977.4	18457.9	624.263	14.9734	18.0529	16.337	0	0	0.130345	294.376	-822.352	20.301	270.612	0	41.8175	44.1652	131.363	1605912776087853	2
2162	2	0	162	1	617.245	327.677	289.568	0	0	138.319	52.9809	-183.208	289.057	33048.5	18384.1	183.208	12.5378	17.9666	18.0227	0	0	0.142522	271.405	-823.103	21.062	281.634	0	46.6333	46.5111	100.142	1605912776147886	2
2164	2	0	164	1	517.852	240.092	277.76	0	0	76.7692	-1.66882	-489.959	256.636	32910.7	18538.4	489.959	10.9026	17.4687	16.7478	0	0	0.0693624	266.562	-813.31	26.241	281.504	0	44.6738	48.8205	178.579	1605912776187908	2
2165	2	0	165	1	474.037	216.177	257.86	0	0	182.42	-93.484	-436.187	261.679	33004.4	18430.9	436.187	10.9875	17.7679	16.9663	0	0	0.0383198	262.221	-811.653	29.8187	268.671	0	43.19	48.1332	173.461	1605912776207919	2
2173	2	0	173	1	613.437	343.558	269.88	0	0	152.094	-0.749288	-160.252	349.603	33034.7	18338.2	160.252	15.247	16.6807	16.9725	0	0	0.161842	239.083	-802.177	20.7659	253.639	0	38.9313	38.4385	80.9461	1605912776368006	2
2175	2	0	175	1	616.401	302.811	313.59	0	0	130.661	11.6897	-418.049	359.995	33056.1	18425.4	418.049	15.073	17.4327	16.4889	0	0	0.036983	281.914	-820.924	20.6849	299.448	0	31.7324	35.2982	121.381	1605912776408028	2
2181	2	0	181	1	673.761	309.18	364.581	0	0	26.263	47.6251	-180.502	328.063	33060.9	18389.5	180.502	14.3989	16.9734	17.0561	0	0	0.139887	270.756	-819.13	18.4164	277.687	0	40.4897	40.128	86.4638	1605912776528093	2
2182	2	0	182	1	441.563	226.062	215.5	0	0	107.53	9.04464	-230.752	271.757	33079.3	18428.1	230.752	11.5656	16.7009	17.0507	0	0	0.105279	280.251	-813.764	32.5582	254.833	0	46.536	48.1328	108.377	1605912776548104	2
2186	2	0	186	1	563.337	308.823	254.514	0	0	91.521	-13.1016	-270.871	296.811	33095.3	18350.5	270.871	12.5065	17.46	17.3857	0	0	0.163767	228.501	-803.06	23.5558	231.354	0	41.5071	44.3104	107.961	1605912776628148	2
2195	2	0	195	1	706.948	375.079	331.869	0	0	239.141	-83.1933	-374.289	376.833	32947.6	18420.6	374.289	15.8539	17.6417	16.4234	0	0	0.0962324	292.041	-824.541	17.2993	305.885	0	30.4886	34.0042	109.977	1605912776808246	2
2201	2	0	201	1	521.438	289.628	231.81	0	0	117.755	-35.4043	-442.151	281.363	32969.4	18372.8	442.151	11.7833	16.8324	16.1064	0	0	0.123553	278.307	-817.012	25.6376	276.894	0	39.6542	43.6656	156.854	1605912776928311	2
2203	2	0	203	1	641.15	339.54	301.61	0	0	97.1226	43.2526	-137.287	290.817	32990	18393.8	137.287	12.8682	16.5056	17.1591	0	0	0.167637	292.908	-826.92	19.5888	262.779	0	47.2543	44.9671	94.9231	1605912776968333	2
2206	2	0	206	1	633.636	335.743	297.893	0	0	95.366	-30.3437	-321.681	407.321	33091.4	18268.1	321.681	17.0146	17.166	16.7222	0	0	0.118471	298.305	-829.569	19.9386	354.375	0	29.51	32.1512	89.1045	1605912777028366	2
2208	2	0	208	1	523.938	317	206.938	0	0	88.8613	98.2497	-305.172	235.124	33197.6	18438.5	305.172	10.0088	17.5735	17.2741	0	0	0.041679	285.233	-821.145	26.0013	267.887	0	49.061	53.5776	143.784	1605912777068387	2
2210	2	0	210	1	633.627	344.691	288.936	0	0	91.6292	-66.3001	-372.229	310.485	33095.2	18403.7	372.229	12.947	16.741	16.1402	0	0	0.149793	257.281	-808.743	19.748	302.39	0	36.3843	40.2952	128.333	1605912777108409	2
2211	2	0	211	1	627.705	302.264	325.441	0	0	33.1262	-92.1163	-602.933	357.261	33054	18429.6	602.933	15.7819	17.1072	15.896	0	0	0.164112	255.038	-808.648	20.0138	351.746	0	37.3127	40.009	123.003	1605912777128420	2
2218	2	0	218	1	610.829	319.591	291.239	0	0	48.3866	-44.8162	-377.87	304.279	33038.7	18282.6	377.87	12.7677	16.1648	16.0569	0	0	0.201618	291.362	-816.024	20.5927	333.343	0	36.2459	40.4227	128.722	1605912777268496	2
2221	2	0	221	1	484.387	218.042	266.346	0	0	9.55954	76.8159	-477.951	274.475	32977.9	18459.9	477.951	11.9303	16.7955	15.6536	0	0	0.119085	307.452	-825.791	28.1933	282.293	0	39.9232	43.2309	155.531	1605912777328529	2
2226	2	0	226	1	616.43	360.603	255.827	0	0	120.088	-44.0882	-359.484	358.291	33066.7	18381.5	359.484	14.9067	17.1714	15.9682	0	0	0.111571	299.449	-823.674	20.5256	320.124	0	31.9893	35.383	110.184	1605912777428583	2
2228	2	0	228	1	567.951	252.911	315.04	0	0	76.5825	2.24593	-71.3836	269.872	33010.5	18235.5	71.3836	12.353	16.6461	16.7226	0	0	0.188412	255.663	-809.605	22.9496	264.407	0	50.7034	47.6434	103.099	1605912777468605	2
2232	2	0	232	1	536.17	251.78	284.39	0	0	-6.73377	-48.0737	-426.96	308.628	32994.2	18485.2	426.96	13.1687	16.9316	16.8477	0	0	0.188993	266.231	-814.511	24.9115	289.316	0	36.5183	39.848	136.897	1605912777548649	2
2233	2	0	233	1	458.729	186.368	272.361	0	0	111.098	45.6865	-450.274	229.78	32976	18491.1	450.274	9.72249	16.9013	16.4007	0	0	0.169577	264.29	-803.352	30.7036	255.316	0	48.0477	52.2416	190.246	1605912777568660	2
2234	2	0	234	1	603.632	246.531	357.101	0	0	48.7829	0.283148	-186.902	338.01	33138	18337.2	186.902	14.686	16.4053	16.4562	0	0	0.105655	233.852	-797.913	21.0506	263.271	0	38.6216	39.1492	83.6421	1605912777588671	2
2235	2	0	235	1	565.722	282.94	282.782	0	0	120.686	61.0764	-338.031	324.179	33066.1	18376	338.031	13.6356	16.7713	16.5987	0	0	0.248645	262.094	-810.493	23.0713	303.892	0	35.4882	38.83	113.579	1605912777608682	2
2241	2	0	241	1	497.828	288.766	209.062	0	0	49.2534	106.112	-246.873	283.891	33137.5	18331	246.873	12.2821	17.1154	16.2257	0	0	0.244376	308.719	-827.761	27.4322	288.963	0	42.027	44.7561	104.776	1605912777728747	2
2242	2	0	242	1	486.236	278.893	207.342	0	0	108.247	-45.7188	-356.078	320.532	33078.5	18383.2	356.078	13.3448	16.6207	14.2964	0	0	0.185948	301.116	-817.504	27.5328	350.613	0	34.1476	37.8252	119.31	1605912777748758	2
2243	2	0	243	1	648.166	341.625	306.541	0	0	83.9605	-17.2352	-53.8688	311.022	33202.5	18255	53.8688	14.3762	15.7067	16.7226	0	0	0.204649	265.139	-807.718	19.0852	288.323	0	43.7924	40.8834	91.6154	1605912777768769	2
2244	2	0	244	1	499.67	227.866	271.804	0	0	121.497	53.4455	-226.052	281.858	33164.9	18383.7	226.053	12.0574	17.1373	15.5983	0	0	0.123671	264.998	-807.119	27.1021	251.423	0	43.507	45.2867	103.748	1605912777788780	2
2295	3	0	45	1	1541.57	678.916	862.65	0	0	221.597	-203.028	-677.484	1211.55	32965.2	18540.5	677.484	65.0908	254.37	322.861	0	0	0.36981	180.976	-1172.53	6.11516	210.393	0	88.0629	103.86	160.192	1605912782071112	0
2412	3	0	162	1	2109.58	1165.21	944.376	0	0	279.64	-238.996	-91.1073	1147.31	33206.1	18377.1	91.1073	45.7329	236.819	302.967	0	0	0.945343	237.316	-1191.37	3.67878	269.096	0	37.1126	40.138	129.507	1605912784412387	0
2681	3	0	181	1	1420.67	617.872	802.802	0	0	19.69	55.4776	70.0423	714.102	33266.8	18381.6	-70.0423	30.6938	85.351	105.578	0	0	0.477668	244.327	-1047.4	11.9997	277.732	0	42.158	39.9845	88.3728	1605912792136593	1
2757	3	0	7	1	607.331	311.105	296.226	0	0	97.8093	84.8095	-154.935	273.33	32989.3	18352.3	154.935	12.0554	16.4528	16.5141	0	0	0.134225	310.629	-831.293	20.9026	290.232	0	48.6299	47.3622	99.5818	1605912796919197	2
2770	3	0	20	1	482.508	266.775	215.733	0	0	26.6278	52.3945	-188.06	261.743	33060.5	18384.7	188.06	11.4625	16.0745	16.1501	0	0	0.272079	266.244	-813.467	28.2775	283.673	0	48.4791	48.3826	104.714	1605912797179339	2
2775	3	0	25	1	515.925	315.473	200.452	0	0	79.866	69.2382	-277.781	242.724	33007.3	18467.5	277.781	10.3212	16.8409	15.3061	0	0	0.0778031	253.179	-801.795	25.7768	269.941	0	47.0494	50.2095	129.247	1605912797279393	2
2791	3	0	41	1	487.428	269.411	218.017	0	0	55.7285	-11.8993	-422.518	325.704	33031.4	18449	422.518	13.7091	16.1335	15.5184	0	0	0.219078	277.753	-810.368	27.7022	287.103	0	33.7614	37.541	128.593	1605912797599568	2
2836	3	0	86	1	546.778	304.962	241.817	0	0	58.4962	-18.0305	-201.628	267.116	33227.9	18355.5	201.628	11.5179	14.9035	14.4864	0	0	0.117874	288.042	-800.09	23.1431	290.167	0	45.1894	46.4782	101.049	1605912798500058	2
2840	3	0	90	1	535.994	256.605	279.389	0	0	116.538	-36.6589	-337.128	318.312	33169.9	18473.8	337.128	13.2581	15.149	14.8307	0	0	0.0720741	255.494	-793.489	23.9181	288.906	0	34.9268	38.2739	111.854	1605912798580102	2
2870	3	0	120	1	559.873	319.085	240.787	0	0	32.0792	30.1405	-306.789	265.006	33154.7	18506.6	306.789	11.2517	14.5523	13.9038	0	0	0.0743405	256.144	-786.448	22.2041	275.973	0	40.3675	43.8406	119.501	1605912799180429	2
2873	3	0	123	1	544.73	279.532	265.198	0	0	61.5131	50.4116	-118.825	273.689	33125.3	18386.7	118.825	12.2646	14.5646	14.549	0	0	0.112313	261.403	-795.035	23.1883	287.177	0	46.9705	44.8733	95.1027	1605912799240461	2
2891	3	0	141	1	430.621	246.136	184.485	0	0	73.6953	22.5579	-169.213	206.114	33113.1	18215.2	169.213	8.99857	15.0025	13.1043	0	0	0.0840179	251.011	-780.333	31.3913	262.44	0	57.4476	57.5924	123.989	1605912799600657	2
2900	3	0	150	1	421.539	165.394	256.144	0	0	196.874	-76.2592	-577.313	352.742	32989.9	18513.4	577.313	15.3567	14.5044	13.6429	0	0	0.062605	321.113	-809.609	32.3595	306.431	0	34.7437	36.7764	123.825	1605912799780755	2
2916	3	0	166	1	426.132	264.045	162.087	0	0	39.9342	64.4264	-63.7326	207.956	33047.2	18372.7	63.7326	9.62627	14.3681	14.7684	0	0	0.0517332	205.961	-767.767	32.3004	243.884	0	61.1558	56.6454	125.329	1605912800200984	2
2936	3	0	186	1	400.099	222.287	177.812	0	0	48.6892	62.1422	-124.275	193.283	33138.1	18175.6	124.275	8.66289	14.8775	13.2525	0	0	0.205516	235.304	-769.469	34.7478	255.293	0	62.8543	60.7825	129.011	1605912800601202	2
2942	3	0	192	1	576.248	315.404	260.845	0	0	258.8	-115.154	-378.977	323.287	33127.3	18352.9	378.977	13.7049	14.3629	13.84	0	0	0.0789944	289.04	-795.799	21.3256	325.637	0	32.5788	36.7078	118.105	1605912800721268	2
2943	3	0	193	1	467.663	226.067	241.596	0	0	143.999	3.34359	-431.127	242.562	33042.8	18533.4	431.127	10.1641	13.8617	14.3712	0	0	0.0994315	329.822	-816.718	28.132	299.487	0	43.1399	47.7321	165.872	1605912800741279	2
2961	3	0	211	1	470.639	210.279	260.36	0	0	14.144	-73.4977	-287.144	319.031	33172.6	18410.9	287.144	13.5812	14.3644	12.9306	0	0	0.0639549	300.075	-800.244	27.5597	297.152	0	34.0492	36.9159	95.3411	1605912801101475	2
2970	3	0	220	1	581.411	313.312	268.099	0	0	59.7357	86.0191	-9.47716	268.933	33226.7	18351.1	9.47716	12.8516	14.0257	13.7796	0	0	0.126838	255.333	-783.8	20.9911	255.285	0	45.7366	43.2986	105.271	1605912801281573	2
2973	3	0	223	1	521.845	248.786	273.059	0	0	78.7884	-28.2661	-50.2906	264.669	33207.7	18266	50.2906	12.2664	14.0788	12.8905	0	0	0.133413	285.587	-788.165	23.9411	253.962	0	47.124	44.204	99.9202	1605912801341605	2
2992	3	0	242	1	516.673	281.874	234.8	0	0	-37.1022	-19.1086	-318.735	235.572	33223.9	18356.6	318.735	10.1468	13.5246	13.324	0	0	0.0375871	220.788	-768.142	24.2296	269.232	0	43.1623	47.7427	131.391	1605912801721813	2
