# Supplementary material for: CaV1 and CaV2 calcium channels mediate the release of distinct pools of synaptic vesicles
Source: eLife. 2023 Feb 23;12:e81407. doi: 10.7554/eLife.81407 (PMC10023163; doi:10.7554/eLife.81407)
Supplement: Figure 5—figure supplement 1—source data 1. [file elife-81407-fig5-figsupp1-data1.zip › Figure 5 Supplement - Source Data 1/lin-7/14/4/cav1_to_cav1(lin-7).csv]

-157.665076558253
-19.3484759817002
-32.0487047733113
-54.5539372400235
-99.4731847756339
-10.396514625354
-72.2483565055227
-64.0670967834376
-113.473176382635
31.2692640787427
-4.4427811012647
66.3488453006976
-116.815741312777
-107.422825401729
-72.8469237690879
-72.8240678098882
-40.750101968144
-85.0153977584632
60.5411285173905
-85.8682293659367
-121.020616791575
-127.915473627167
-111.698979468332
-15.7504892469806
-98.5719348118291
63.5237114053743
-71.4185659348477
30.5992374220514
-63.6240337464005
-77.4758915857237
-24.9375463536053
-57.5680677229102
-53.5150048327923
-26.9644629068425
134.392803759642
47.0967200548839
53.8643457712933
-22.3486699415007
-4.28630876395619
-4.28630876395619
-4.28630876395619
-76.528555276047
-9.14378917750582
122.670297139673
-51.0415443159472
57.1137656266219
-47.9274748935932
-51.1466896922793
-42.8587313443131
97.5753966831107
-77.5200374377382
-115.151332434318
19.2167868510878
136.280673969784
10.6945157860464
-96.9369650459339
37.7640334517928
130.380797311569
229.329081431562
24.7012927131364
162.926495086569
124.5217706564
159.560114631
45.0928488107202
50.8664710051162
213.905185299962
166.643185020959
71.2398180752934
1.8976500505014
-14.0781418600382
126.631376687925
-3.19297707490114
137.325221419596
69.5279717681296
185.165837335324
-10.9400761069337
-15.2837914898264
-79.3155456062595
171.492709836912
-32.4001802573584
-22.102933517097
-100.749906554229
-36.6493994826087
-72.8951399586949
-117.693545906353
0.735371784092422
18.00473914553
1.10098595794989
-52.7487436913216
34.7423388879033
18.7086496798584
-53.229567321443
6.18695760700575
145.127494222084
77.5146113155097
-2.6356598755483
-144.65037120389
103.940632832491
22.253760476342
-45.9946715259648
-65.042121061706
49.2901730253579
3.94238411454717
127.218326622005
156.440438710626
46.9197280411099
238.381954110446
166.559712509486
-78.9853856487025
107.471415589287
103.13369822102
-77.306455108388
-186.16858846222
-66.9551792415004
-100.909476846067
111.645324339654
108.54073813076
-9.52605485694949
-32.0227594041462
79.1108352884185
-78.2926966549785
45.9568934142371
90.5417084879882
42.8207766995547
97.7754340059619
91.8732210650051
-99.2096222958535
-129.080841303534
25.2282155059693
104.580450160258
-143.234009398882
84.3244338455224
146.056217170924
106.790171664281
9.38758467852313
-99.6290634296311
-11.4423875243083
-200.520610786065
31.7588007059676
65.6009868088004
100.180158656727
168.692759638958
108.676682247042
233.63272130004
143.092436993655
-14.9706660098891
29.9421962667948
50.1015694910275
-78.6565554125773
74.0825673147119
-188.133150136033
-188.133150136033
-188.133150136033
-188.133150136033
-188.133150136033
-188.133150136033
-188.133150136033
-188.133150136033
-188.133150136033
-188.133150136033
116.722961691354
112.669520101481
26.209022815292
-52.7981130693224
