# Supplementary material for: CaV1 and CaV2 calcium channels mediate the release of distinct pools of synaptic vesicles
Source: eLife. 2023 Feb 23;12:e81407. doi: 10.7554/eLife.81407 (PMC10023163; doi:10.7554/eLife.81407)
Supplement: Figure 5—figure supplement 1—source data 1. [file elife-81407-fig5-figsupp1-data1.zip › Figure 5 Supplement - Source Data 1/lin-7/14/4/cav1_to_rimb-1.csv]

-55.298116557562
91.185495578462
70.3642066943066
67.1242846659661
31.2448318567222
142.818720510568
42.4679179390296
32.4213330496859
-6.19025150334346
121.430304594891
96.6082816384151
173.517804043997
-5.24328533179505
-9.71946701145134
42.8902231000175
25.1088202305946
73.6626335767796
33.949103048064
200.597439810117
47.5005133645791
-22.8104085103441
-2.05184159423152
24.8601492256967
91.5598040802179
-2.7347362597684
166.078280283542
18.7380194855941
132.102279418934
46.9386888206973
33.1252072447933
61.5235021654407
45.8899452115038
38.2103298445363
58.223653448269
221.452493206187
143.751611235319
136.483419513239
90.0467478606988
82.0962882751883
82.0962882751883
82.0962882751883
5.56543665584104
96.8363349049832
228.311731631587
71.50431632662
136.206369464122
39.3136976549285
52.9339758499154
48.2048208010347
251.955144838143
13.623566108512
-8.75320815589293
107.975044297367
246.962351524595
106.768898926024
8.62860431786976
133.017179454084
219.39085599676
328.869727780417
119.323297774947
253.30944891091
223.804110617646
243.735792890522
136.693071908769
150.308252706829
317.554118851152
264.304265105977
187.512234040209
109.710839765863
91.5567553200999
221.815233469588
105.091608311668
220.528868602079
170.066445994184
292.420822762022
111.783828592979
74.7007122905379
14.9760151052396
301.806059397368
82.3670241833934
101.028525592508
24.8095255177359
59.1499051011051
35.5295569211667
-16.6628770360439
112.014303817556
116.170752806458
92.3182540863309
56.1113326107334
150.258569202037
120.46714288964
38.852120403666
122.759038702978
266.088057233705
171.618931004508
114.325022213321
-7.06783130464464
206.320098994845
153.239517121288
42.8557949257593
47.7498111715831
150.924388050851
106.942593002259
216.260917483258
245.571582170716
135.25987339416
313.56848340885
297.125214408774
49.3132260882012
232.762993208573
212.268594578858
52.2183167957774
9.81122836134455
66.869311050119
37.9529826608741
194.833217947351
245.152157539364
109.176502453229
81.8256975375552
235.561462562484
20.7743148809714
183.851320375248
225.323361137784
122.66804600105
256.688192069927
269.901830615898
8.28415661517647
-28.9912712552104
101.190771270678
196.242074771217
-64.3974702644955
224.808581520028
313.940141801966
196.662487995924
100.927543187448
4.20188952234093
71.0932176127499
-99.5007105286531
142.538524920954
135.868127592003
259.617781168774
263.674356186264
235.510790464334
334.31022798915
287.070158431379
87.573795316719
106.693463425734
119.068805790634
-0.571370002879121
216.672486298721
6.17881358088925
6.17881358088925
6.17881358088925
6.17881358088925
6.17881358088925
6.17881358088925
6.17881358088925
6.17881358088925
6.17881358088925
6.17881358088925
249.470418965091
229.104609811962
172.051371039201
20.3631078567596
