# Supplementary material for: CaV1 and CaV2 calcium channels mediate the release of distinct pools of synaptic vesicles
Source: eLife. 2023 Feb 23;12:e81407. doi: 10.7554/eLife.81407 (PMC10023163; doi:10.7554/eLife.81407)
Supplement: Figure 5—figure supplement 1—source data 1. [file elife-81407-fig5-figsupp1-data1.zip › Figure 5 Supplement - Source Data 1/lin-7/14/4/egl-to-egl(rimb)).csv]

-168.41158009936
-21.9279679633364
-42.7492568474918
-45.9891788758323
-81.8686316850763
29.7052569687694
-70.6455456027688
-80.6921304921125
-119.303715045142
8.3168410530925
-16.5051819033833
60.4043405021985
-118.356748873593
-122.83293055325
-70.2232404417809
-88.0046433112038
-39.4508299650188
-79.1643604937344
87.4839762683187
-65.6129501772193
-135.923872052143
-115.16530513603
-88.2533143161018
-21.5536594615805
-115.848199801567
52.9648167417436
-94.3754440562043
18.9888158771355
-66.1747747211011
-79.9882562970051
-51.5899613763577
-67.2235183302946
-74.9031336972621
-54.8898100935294
108.339029664388
30.6381476935203
23.3699559714405
-23.0667156810996
-31.0171752666101
-31.0171752666101
-31.0171752666101
-107.548026885957
-16.2771286368152
115.198268089789
-41.6091472151784
23.0929059223236
-73.7997658868699
-60.179487691883
-64.9086427407638
138.841681296344
-99.4898974332864
-121.866671697691
-5.13841924443113
133.848887982796
-6.34456461577429
-104.484859223929
19.9037159122854
106.277392454962
215.756264238618
6.20983423314829
140.195985369111
110.690647075848
130.622329348724
23.5796083669702
37.1947891650307
204.440655309354
151.190801564178
74.3987704984102
-3.40262377593535
-21.5567082216985
108.701769927789
-8.02185523013031
107.415405060281
56.9529824523852
179.307359220224
-1.32963494881915
-38.4127512512605
-98.1374484365588
188.692595855569
-30.746439358405
-12.0849379492902
-88.3039380240625
-53.9635584406933
-77.5839066206318
-129.776340577842
-1.09915972424278
3.05728926465963
-20.7952094554676
-57.002130931065
37.1451056602382
7.35367934784153
-74.2613431381324
9.64557516117929
152.974593691906
58.5054674627099
1.21155867152265
-120.181294846443
93.2066354530471
40.12605357949
-70.2576686160392
-65.3636523702153
37.8109245090527
-6.17087053953946
103.147453941459
132.458118628918
22.1464098523611
200.455019867051
184.011750866975
-63.8002374535972
119.649529666774
99.1551310370596
-60.8951467460211
-103.302235180454
-46.2441524916794
-75.1604808809243
81.7197544055525
132.038693997565
-3.93696108856966
-31.2877660042432
122.447999020686
-92.339148660827
70.7378568334498
112.209897595985
9.55458245925183
143.574728528129
156.788367074099
-104.829306926622
-142.104734797009
-11.9226922711205
83.1286112294183
-177.510933806294
111.69511797823
200.826678260168
83.5490244541252
-12.1859203543499
-108.911574019457
-42.0202459290485
-212.614174070452
29.4250613791555
22.7546640502042
146.504317626976
150.560892644466
122.397326922535
221.196764447352
173.956694889581
-25.5396682250794
-6.42000011606433
5.95534224883522
-113.684833544678
103.559022756923
-106.934649960909
-106.934649960909
-106.934649960909
-106.934649960909
-106.934649960909
-106.934649960909
-106.934649960909
-106.934649960909
-106.934649960909
-106.934649960909
136.356955423293
115.991146270164
58.9379074974022
-92.7503556850388
