# Supplementary material for: CaV1 and CaV2 calcium channels mediate the release of distinct pools of synaptic vesicles
Source: eLife. 2023 Feb 23;12:e81407. doi: 10.7554/eLife.81407 (PMC10023163; doi:10.7554/eLife.81407)
Supplement: Figure 5—figure supplement 1—source data 1. [file elife-81407-fig5-figsupp1-data1.zip › Figure 5 Supplement - Source Data 1/lin-7/14/4/lin-7_to_cav1.csv]

123.23441290548
97.6230623417323
97.6230623417323
97.6230623417323
97.6230623417323
97.6230623417323
97.6230623417323
123.840914405235
123.840914405235
79.1430069021189
59.5599386655522
124.780110039719
140.255122421018
80.9681435330858
135.984208969523
83.2971448309727
73.3740273672411
97.0322356922115
80.3897172462348
101.767519162688
82.1532734864086
55.5444384740767
99.3544730314097
61.6273179775199
107.517321559368
35.2739175866118
74.2417636085993
69.0814282340507
14.7353809097403
9.51790990947484
97.8767372746152
22.1329406793011
103.304701194251
43.1788314942205
36.490216435086
92.8864192438705
48.8490551839786
13.6842588511136
76.5672882522013
138.030302660954
-40.9940868190424
183.831803827496
99.4644546894051
99.0942064005976
167.260538335642
135.288426293551
57.0620561231335
30.990827300564
30.990827300564
30.990827300564
30.990827300564
30.990827300564
30.990827300564
30.990827300564
55.1910609466904
68.099459191777
49.4863682405266
110.089774266282
115.821767696714
61.2650338308704
66.4966307040995
92.3477111330794
-7.09303958019518
-1.65831597414217
29.3684045244154
