# Supplementary material for: CaV1 and CaV2 calcium channels mediate the release of distinct pools of synaptic vesicles
Source: eLife. 2023 Feb 23;12:e81407. doi: 10.7554/eLife.81407 (PMC10023163; doi:10.7554/eLife.81407)
Supplement: Figure 5—figure supplement 1—source data 1. [file elife-81407-fig5-figsupp1-data1.zip › Figure 5 Supplement - Source Data 1/lin-7/14/4/lin-7_to_rimb-1.csv]

30.3132243475047
11.7035235902458
11.7035235902458
11.7035235902458
11.7035235902458
11.7035235902458
11.7035235902458
-10.6580844927685
-10.6580844927685
4.56063736479337
62.8477979279669
-1.05039955558641
-59.4278216886887
12.960257115159
-54.2423068132393
-45.4533754482127
-10.6786755297962
-33.0868071066343
23.4058525708606
-27.784381159121
30.0421751319573
-3.51738449339246
18.9318526856205
-20.3424448889491
-60.4127187725589
46.3206593740197
-26.4523297939886
18.0853214082163
43.9746520728768
13.1976519024902
-23.597802018081
40.8108727506551
-15.5303577291834
6.90890107217092
-4.84616281114359
-26.4799194653824
60.805171741893
52.9847596403597
-12.3672189804056
-11.2110951790619
96.5833966790724
-92.4914303090573
-66.2900626803621
-7.31841269682991
-113.470925979987
-87.9936428112851
-38.7099672489403
236.54243159478
236.54243159478
236.54243159478
236.54243159478
236.54243159478
236.54243159478
236.54243159478
243.266870881545
192.421723060439
192.488872681373
166.222047736423
187.316421197114
236.125829904542
182.825367827962
146.936666351523
104.084543766554
-32.6349765371961
-60.9832354823538
