# Supplementary material for: CaV1 and CaV2 calcium channels mediate the release of distinct pools of synaptic vesicles
Source: eLife. 2023 Feb 23;12:e81407. doi: 10.7554/eLife.81407 (PMC10023163; doi:10.7554/eLife.81407)
Supplement: Figure 5—figure supplement 1—source data 1. [file elife-81407-fig5-figsupp1-data1.zip › Figure 5 Supplement - Source Data 1/lin-7/14/4/rimb-1_to_egl-19.csv]

180.101389220043
203.082887290639
137.832107992657
93.3682861849557
150.432141462956
157.499875460042
151.498864231795
104.402061069235
84.3405841057429
141.377254023602
140.827986311437
110.201674369331
110.695161056465
115.016001140724
147.402606942596
176.17383692049
152.740859612099
156.833743210173
120.305932219988
156.486825159285
123.336515253846
167.999891443611
126.005768329054
151.342775994006
92.9870367401854
20.280429837705
138.073199722476
147.721399430182
171.739554379841
188.333899471207
182.256971111135
120.480421328819
185.946950542566
121.518705133298
136.701458041742
187.123343425192
128.249932494018
106.457335747567
104.898174805097
95.8626399698951
213.747137669037
189.829289932135
224.113888490476
165.789901971995
156.550330629965
127.964157875951
162.182563994731
96.0134625802784
92.5472340510823
59.5801746836769
110.067879185481
156.60884701406
143.422273987941
206.243421715644
200.362323785219
135.876875516216
161.878280195284
179.439305853597
96.7952541538289
42.3050319537688
125.256102812044
118.232256670617
134.928330809445
109.355328811602
183.860031439228
129.802465894532
154.272256782515
138.919966991598
77.2549677293864
149.564129653394
92.1707086820425
142.27317477579
148.809571830177
146.931991721318
76.8374465642701
83.071825076684
134.3800148304
143.38642397898
120.037823360508
173.595636467355
67.2102263861379
126.629158017142
179.16209910396
134.45655876433
141.767698138912
71.2672000551065
149.006137372271
198.380749371416
171.703174349153
144.262473635248
196.901662754528
146.317013201136
127.750926698573
172.983079905182
155.244516377919
133.81308135964
230.825666466659
128.962169466846
66.021421842368
132.000368636018
164.047743972405
168.710923202409
178.212084172297
85.3051077255477
108.178465827397
183.866864071904
162.115479742206
185.925030809827
138.007537304646
109.382719262459
160.936568121189
160.042225904224
184.657693615474
181.789561350502
230.292859299061
113.249971551973
128.745576128294
161.326855535975
126.476443470478
93.2265015445846
182.737105933964
39.7523300152134
104.317997780374
81.7585398599003
149.859423873018
100.714286975137
132.335140036634
138.365023470589
136.320787008888
94.2774021009209
136.833831390893
133.757673655808
64.0085164046177
129.74537134514
114.45342995445
148.03088893689
156.695007329919
142.430154826558
183.382210264066
177.636317822242
159.602519995507
140.185303939335
139.440687429065
74.674610329108
89.1790359472107
18.8050187830413
146.125918377169
37.5773471297762
137.652208085849
167.760064847964
100.328566935554
93.5920854773794
122.007672835422
224.76887421338
196.731644240514
55.1142961082078
77.9775078064013
60.7657138466493
160.210400872144
88.8567729881179
83.1658780686885
58.9637259386036
159.738472126504
116.479952267367
76.3801832072968
87.0479524473922
80.9275464130878
22.621695754784
98.3901084047357
104.841296876373
25.8996846593691
87.0743427749439
48.0506109945418
132.072285274608
61.0980148990675
137.955756772848
62.0085526497351
100.673652970312
81.0618116985243
110.668192316996
123.453958203474
73.8521847507291
58.7468675891905
23.3972331075747
-113.141198255555
197.752153976067
81.9039032821165
176.803275738621
203.436902985075
111.389840581032
125.169099073399
93.1638878868762
59.6405346138599
100.801820735516
141.910699523261
114.89293077245
121.105702953188
127.092362193824
75.1214138813702
69.1114130732931
151.275751661626
66.1293083302044
72.2860344750479
59.2450898820061
184.669683565222
197.662571578883
132.646581399767
15.4577034283575
162.572586398652
107.05644366506
34.2787635467757
110.723659940973
73.7365369570034
119.656573915741
178.708041207628
153.588156902952
82.2688004926531
126.482432680375
111.457129924278
48.5269020246669
-15.1117789752097
53.0927744118344
111.533095446292
144.540102096274
172.134734100833
142.571204354481
76.3160993246929
163.183732656082
91.5744559639024
107.126203356504
130.028735535161
107.561438670407
149.334557771745
66.1490227256072
74.2924806013179
53.5152362733497
92.4043409770711
98.9151427364959
59.7308405935328
141.44586842116
90.5875793700216
154.421669088151
85.1370894581523
69.2153474580846
26.1819288857841
20.8283356353168
108.450526789919
59.629858188473
145.18347119063
64.7909947004227
-5.88483591499607
119.952446547282
97.4991283489398
143.217092187224
95.5713462435087
166.136181690825
18.1239077434511
106.248418464482
231.358581944594
89.9546700803803
94.7484989537406
181.10871532177
107.765993669011
113.069179832193
120.10179893277
47.512586589728
44.7599085577203
122.248126233178
112.240813434113
44.3347597273278
39.112214771696
166.087353138766
103.723106976791
65.8092990986406
102.12387891145
154.294609756595
48.7009095019566
55.1983593970726
97.0715690904981
219.232742477416
186.287457672173
118.134901437592
-9.9591619415005
134.111640960055
50.80228890324
153.108492181702
166.309248964957
88.1110480441967
73.8306268092383
199.192763535273
37.5482813633025
219.481136941497
13.5939452853818
26.3292925546157
134.087347659501
94.9878554478018
9.07081545999608
172.224003096959
131.533693987829
140.252544892392
58.8013834800513
66.4849993402531
38.2675560595271
82.7896177105031
65.3353701063788
45.9374467342277
54.1789465652146
97.5997005725621
137.699518022826
100.528397858434
147.819344605075
41.3052851271168
71.5293197046849
161.37502042569
128.274382495099
5.12118672718134
152.147800824652
282.461794988307
52.5061265456752
144.544681001429
50.202084082066
-8.48632954537243
171.531167118483
79.8922145883444
194.785931365626
8.62837419221614
-47.346200252141
22.9838691362129
93.2979480815957
-54.2330342191199
48.661275620434
139.805584639606
51.6816523304879
87.3109155197526
47.8748567515431
124.620566473681
61.6667919159154
108.369150469927
86.4076920333027
207.11279543976
31.8272974941829
71.4862637418482
47.586925186326
195.150563565305
20.9622391295015
95.024283868679
243.545721545117
-5.08858404349667
-10.1111413757208
135.862571918795
100.546690419138
142.079392982956
92.7617188326767
214.882776706541
88.1289188935079
127.893663072056
92.1245555688947
11.9644462395481
29.2903209877513
113.282712880671
-2.10711763246945
-34.1423947087751
87.0268162172906
258.914098559399
-33.0505836067896
104.747087183849
297.272758133386
120.692435762208
-55.5584176959928
60.5916948394042
117.735082891308
203.646603770794
112.375332200456
