# Supplementary material for: CaV1 and CaV2 calcium channels mediate the release of distinct pools of synaptic vesicles
Source: eLife. 2023 Feb 23;12:e81407. doi: 10.7554/eLife.81407 (PMC10023163; doi:10.7554/eLife.81407)
Supplement: Figure 5—figure supplement 1—source data 1. [file elife-81407-fig5-figsupp1-data1.zip › Figure 5 Supplement - Source Data 1/lin-7/14/4/rimb-1_to_rimb-1(cav1).csv]

-66.9879256782442
-89.9694237488402
-24.7186444508588
19.7451773568428
-37.3186779211574
-44.3864119182435
-38.3854006899965
8.71140247256335
28.7728794360555
-28.2637904818039
-27.7145227696383
2.91178917246725
2.4183024853337
-1.90253759892585
-34.2891434007979
-63.060373378692
-39.6273960703002
-43.7202796683741
-7.19246867818947
-43.3733616174868
-10.2230517120479
-54.8864279018126
-12.8923047872559
-38.2293124522075
20.126426801613
92.8330337040934
-24.9597361806773
-34.6079358883835
-58.6260908380427
-75.2204359294083
-69.1435075693371
-7.36695778702051
-72.8334870007675
-8.40524159149936
-23.5879944999433
-74.0098798833933
-15.1364689522197
6.656127794231
8.21528873670104
17.2508235719033
-100.633674127239
-76.7158263903366
-111.000424948677
-52.6764384301969
-43.4368670881668
-14.8506943341526
-49.0691004529326
17.10000096152
20.5662294907161
53.5332888581215
3.0455843563177
-43.4953834722619
-30.3088104461422
-93.1299581738458
-87.2488602434205
-22.763411974418
-48.7648166534855
-66.3258423117986
16.3182093879695
70.8084315880296
-12.1426392702451
-5.11879312881865
-21.8148672676471
3.75813473019662
-70.7465678974295
-16.689002352734
-41.1587932407165
-25.8065034497995
35.858495812412
-36.4506661115956
20.942754859756
-29.1597112339914
-35.696108288379
-33.8185281795195
36.2760169775283
30.0416384651144
-21.2665512886015
-30.2729604371816
-6.92435981870949
-60.4821729255564
45.9032371556605
-13.5156944753435
-66.0486355621615
-21.3430952225317
-28.6542345971138
41.8462634866919
-35.8926738304726
-85.2672858296173
-58.589710807355
-31.1490100934498
-83.7881992127295
-33.203549659338
-14.6374631567742
-59.8696163633831
-42.1310528361209
-20.6996178178415
-117.71220292486
-15.8487059250474
47.0920416994304
-18.8869050942194
-50.934280430607
-55.5974596606102
-65.0986206304988
27.8083558162507
4.93499771440111
-70.7534005301059
-49.0020162004075
-72.8115672680287
-24.8940737628473
3.73074427933898
-47.8231045793909
-46.9287623624259
-71.5442300736759
-68.6760978087041
-117.179395757263
-0.136508010175021
-15.6321125864961
-48.2133919941771
-13.3629799286791
19.8869619972138
-69.6236423921655
73.361133526585
8.79546576142457
31.3549236818981
-36.74596033122
12.3991765666615
-19.2216764948353
-25.2515599287908
-23.2073234670897
18.8360614408775
-23.7203678490951
-20.6442101140092
49.1049471371807
-16.6319078033412
-1.33996641265185
-34.9174253950914
-43.5815437881211
-29.3166912847591
-70.2687467222677
-64.5228542804434
-46.4890564537091
-27.071840397537
-26.3272238872669
38.4388532126904
23.9344275945878
94.3084447587571
-33.0124548353706
75.5361164120222
-24.5387445440501
-54.6466013061654
12.7848966062447
19.521378064419
-8.89420929362313
-111.655410671581
-83.6181806987152
57.9991674335906
35.1359557353971
52.3477496951491
-47.0969373303451
24.2566905536805
29.9475854731099
54.1497376031948
-46.6250085847059
-3.36648872556907
36.7332803345016
26.0655110944062
32.1859171287106
90.4917677870144
14.7233551370628
8.27216666542517
87.2137788824293
26.0391207668545
65.0628525472566
-18.9588217328092
52.0154486427309
-24.8422932310496
51.1049108920633
12.4398105714863
32.0516518432742
2.44527122480213
-10.3404946616756
39.2612787910693
54.3665959526079
89.7162304342237
226.254661797353
-84.6386904342689
31.2095602596819
-63.6898121968225
-90.3234394432766
1.72362296076608
-12.0556355316003
19.9495756549222
53.4729289279385
12.3116428062822
-28.797235981463
-1.77946723065179
-7.99223941138916
-13.9788986520252
37.9920496604282
44.0020504685053
-38.1622881198273
46.984155211594
40.8274290667505
53.8683736597923
-71.5562200234235
-84.5491080370848
-19.533117857969
97.6557601134409
-49.4591228568534
6.0570198767382
78.8346999950227
2.38980360082496
39.376926584795
-6.54311037394291
-65.59457766583
-40.4746933611532
30.8446630491453
-13.3689691385771
1.65633361752043
64.5865615171315
128.225242517008
60.020689129964
1.58036809550686
-31.4266385544761
-59.0212705590347
-29.4577408126825
36.7973642171055
-50.0702691142833
21.539007577896
5.98726018529487
-16.9152719933627
5.55202487139104
-36.2210942299462
46.9644408161912
38.8209829404805
59.5982272684487
20.7091225647273
14.1983208053025
53.3826229482656
-28.332404879362
22.5258841717769
-41.3082055463528
27.9763740836461
43.8981160837138
86.9315346560143
92.2851279064816
4.6629367518799
53.4836053533254
-32.070007648832
48.3224688413757
118.998299456794
-6.8389830054839
15.6143351928586
-30.1036286454255
17.5421172982897
-53.0227181490263
94.9895557983473
6.86504507731661
-118.245118402796
23.1587934614181
18.3649645880578
-67.995251779972
5.34746987278777
0.0442837096052244
-6.98833539097177
65.6008769520704
68.3535549840781
-9.13466269138007
0.872650107685331
68.7787038144706
74.0012487701024
-52.9738895969676
9.3903565650071
47.3041644431578
10.989584630348
-41.1811462147962
64.4125540398418
57.9151041447258
16.0418944513003
-106.119278935617
-73.1739941303749
-5.0214378957935
123.072625483299
-20.9981774182561
62.3111746385584
-39.9950286399035
-53.1957854231587
25.0024154976018
39.2828367325601
-86.0792999934747
75.5651821784959
-106.367673399698
99.5195182564166
86.7841709871827
-20.9738841177023
18.1256080939966
104.042648081802
-59.1105395551604
-18.4202304460305
-27.1390813505932
54.3120800617471
46.6284642015453
74.8459074822713
30.3238458312953
47.7780934354196
67.1760168075707
58.9345169765838
15.5137629692363
-24.5860544810275
12.5850656833645
-34.705881063277
71.8081784146816
41.5841438371135
-48.2615568838919
-15.160918953301
107.992276814617
-39.0343372828538
-169.348331446508
60.6073369961232
-31.4312174596307
62.9113794597324
121.599793087171
-58.4177035766843
33.2212489534541
-81.6724678238279
104.485089349582
160.459663793939
90.1295944055855
19.8155154602027
167.346497760918
64.4521879213644
-26.6921210978071
61.4318112113106
25.8025480220458
65.2386067902553
-11.5071029318824
51.446671625883
4.74431307187115
26.7057715084957
-93.9993318979614
81.2861660476156
41.6271997999502
65.5265383554724
-82.0371000235064
92.1512244122969
18.0891796731194
-130.432258003319
118.202047585295
123.224604917519
-22.7491083769964
12.5667731226604
-28.9659294411576
20.3517447091217
-101.769313164743
24.9845446482905
-14.780199530258
20.9889079729037
101.14901730225
83.8231425540471
-0.16924933887276
115.220581174268
147.255858250574
26.0866473245078
-145.8006350176
146.164047148588
8.36637635794978
-184.159294591587
-7.57897222040992
168.671881237791
52.5217687023942
-4.62161934950927
-90.5331402289958
0.738131341342523
