# Supplementary material for: CaV1 and CaV2 calcium channels mediate the release of distinct pools of synaptic vesicles
Source: eLife. 2023 Feb 23;12:e81407. doi: 10.7554/eLife.81407 (PMC10023163; doi:10.7554/eLife.81407)
Supplement: Figure 5—figure supplement 1—source data 1. [file elife-81407-fig5-figsupp1-data1.zip › Figure 5 Supplement - Source Data 1/lin-7/14/4/rimb-1_to_rimb-1(lin-7).csv]

77.8133727919285
101.62578856059
21.6720104321885
-10.8152875190353
10.1791104998028
62.7904173997758
24.3035932290804
-13.9455302667338
-34.3697174633344
29.9869394480374
48.2962325417939
4.17906156057688
6.52303557941741
-15.4396999607907
60.0121125432725
87.3457398888931
39.7321615843939
70.1344528922054
26.1737529325947
69.3319241966583
-2.55810013974769
76.0055853911399
21.2601509700798
53.1288693567822
5.18680608771501
-39.7297671937122
24.2674592706971
60.1293996830409
62.5200087576704
86.8336053891107
78.3447407099629
-9.22841181495642
90.9689188082011
-10.4716707908956
10.8296108060586
59.213420996668
24.730284858937
-5.24215333359643
-0.609461110592747
-26.8525749149012
103.386864433704
92.8242463439674
93.8407582820309
48.3895791252617
74.3136924212631
2.31232784821987
40.5889294534591
5.85951326378381
-60.0127329859642
-37.047183180608
12.6279902224796
41.7061689687871
62.6383890104808
108.532067224196
83.7387444643809
20.4017258864133
47.6942125397836
78.6991995131339
-18.9616636731607
-68.5805646204244
10.0207591396684
24.047264619312
22.7385483271173
2.91732130179662
56.8283062855753
45.8513078217584
79.3843295069473
17.2653482017286
-28.0927839673877
58.6587180056958
9.18375370033391
28.0852764522988
70.4052376020154
36.3691898056004
-30.147115925869
-14.6998782538667
1.57378728818185
36.3181121174985
-9.23974151966286
70.1170998124853
-91.8814513726666
28.9546551729618
65.3885751841135
0.94082809550855
52.45717882186
-34.5654839287399
60.5194283430374
109.303016155638
67.409934669633
28.1560400982471
54.5331886386848
30.4407682096953
16.0072219679587
37.5519217272595
39.2208556919086
32.8786178234841
114.518453580597
19.7584536301874
-25.1462258449774
39.6079873722229
26.083150385035
42.5913551165449
54.8880999814464
-16.6466720345688
12.6490688891772
68.7034427263716
64.0891202242401
72.793813394348
30.3173461329388
-2.81608596411206
61.9061714212821
53.6987805832068
75.01334869528
64.7713118565644
91.3898101869745
-7.26072740140262
16.0426037909274
77.0351607203866
-8.33087932134185
-12.3962927918637
71.620941996649
-96.1160582783596
-1.31875478463735
-7.51129714188937
50.7099535654306
-7.31376189991533
59.7851423814591
21.8543023486236
25.9091031597709
-10.990427857334
19.8309860526915
14.9804320564217
-10.3366895937779
61.0085273657023
24.0894219527145
44.7207053194234
71.2816914289306
13.0198992210007
59.8616999867627
92.6906992375116
49.0744446133394
33.4187180623612
6.53466487994228
-34.2897689569454
-16.5574271057831
-62.4063506022376
16.4180647889134
-80.8840849957542
27.748734830413
48.6185825693774
23.4103918058099
-33.7757541186384
-23.6932382249834
96.6848965224999
75.2132932872591
-57.0225483494123
-26.7250862735418
-60.6179495634751
58.7328311709116
-11.139106727358
-35.6696249627948
-55.812902419877
29.5938608645884
2.7425570312007
-44.7222659313884
-18.2091960245634
-18.0781698300816
-54.5011362042296
-4.6153290779057
-31.3449445210226
-121.073755773326
-14.7561507096834
-116.09206402061
46.3558382038136
-44.0916396168304
14.2248029224065
-61.7170838636648
-33.5944788433535
-4.50334826782273
3.99259151757178
7.48455620854838
-35.7493089634409
-43.9236508566628
-92.1200508350048
-233.313153574492
109.911923230047
-34.4122508644377
70.2091301589844
98.6983522944665
-8.39960968498599
-3.02706066497376
-3.61816212006488
-95.368861869365
-25.476144900209
-1.040971440465
-8.91509370403583
3.03953870354781
41.6450427228701
-33.3953979487524
-72.7257034733993
23.3951070984695
-98.5460041785973
-50.3330032559479
-71.9068383392751
48.2974723068764
116.15960984
-4.2840586956263
-105.398642860326
71.3230201550377
-42.3199510843424
-110.512077852858
-31.3431757444596
-101.793722099921
6.76235208708385
60.8829190628749
1.51984771048592
-31.9227594609929
20.0719597749539
5.72905117085975
-78.7288023360761
-149.067931983018
-81.607946331811
6.01869323121718
33.202813099515
54.6630866300511
8.18225567214722
-48.781432902957
37.8169475677951
-72.1606109469885
-24.5404451659124
26.5416862847433
-5.194049097061
7.3236425546329
-99.6268452298027
-115.569128827603
-72.251924248154
-29.4609342008262
-37.4093225733886
-11.6763450766375
-33.9099067084626
-16.2733558808541
46.0251670131693
-14.3394725475609
-79.0920699319813
-39.886238215322
-93.8227094080303
-18.9708485335996
-63.1569379123139
24.2113748487263
-59.0268192609401
-94.1196146084876
-2.10901360621756
4.58802404300695
33.129264035857
-55.6496207977652
103.348662102935
-84.3086355600572
-13.6105693875579
114.700745497033
6.39886136724635
-48.8453094765046
27.2639254962833
-5.04992442131515
-14.9439018995854
17.7657769290963
-47.3957415559435
-112.743771465794
33.058764895648
-14.5186794504643
-79.8579356576683
-46.7675245913961
29.4091595981463
-46.8794703113999
-43.5841357832087
14.0714582961373
5.77402901205278
-52.6331627267882
-69.6493238315106
-19.4109382405441
121.354609171703
71.632459735205
-25.6276856598397
-123.757544461438
-18.2346057616069
-41.5575815299744
30.267396647956
85.3968012639161
-5.89035585181045
-8.95431267595086
127.369378716714
-125.616826999843
157.848944675163
-108.343167700434
-85.1600970994368
20.514646865764
-43.4820568788982
-120.50256340001
33.7328998706562
32.4532073405171
17.2597773663001
-39.7853639860114
-51.0072911747284
-81.0846701611808
17.9217603210327
-54.3502009279691
-62.8229172023985
-52.9592032512683
-19.1890863745666
58.5633381399257
-29.6398765979902
25.3601941281595
-83.2588866432907
-27.5548285727764
7.80050679340457
-6.67771769370847
-136.486551791628
51.9788454023401
139.094137691083
-49.2222747453125
-4.46559847665412
-55.8685343022571
-81.7854546383114
22.941389898775
-74.6818701483935
43.5762872904961
-113.17264303
-156.024007187831
-123.578943041903
-27.6721921844364
-223.898491066815
-88.1003322510114
9.02415628338349
-62.5965111421465
-27.7262433241012
-55.898345289801
21.7008812504682
-101.110625388412
-48.5859309432872
-59.7234669933132
95.8361088388665
-18.6505254965923
-27.1987890268992
-67.2846472136753
61.6708800964097
-125.217989547116
-18.0843812389521
93.772703581908
-142.00582287125
-154.624430134059
50.808007286947
-13.2704137406581
56.3044309233028
-14.9776265079581
151.818555736912
18.7429583332723
-21.8858268918975
-23.4760521152512
-120.567380142826
-94.0426044635915
69.5652587111163
-62.0289678839181
-98.1663587623189
0.321948935174078
153.005201279406
-169.606432867817
-17.716447886809
199.264744472886
32.15584960046
-167.047682089247
-3.19203459176788
73.1316010730443
143.773018722015
66.9725952903191
