# Supplementary material for: CaV1 and CaV2 calcium channels mediate the release of distinct pools of synaptic vesicles
Source: eLife. 2023 Feb 23;12:e81407. doi: 10.7554/eLife.81407 (PMC10023163; doi:10.7554/eLife.81407)
Supplement: Figure 5—figure supplement 1—source data 1. [file elife-81407-fig5-figsupp1-data1.zip › Figure 5 Supplement - Source Data 1/lin-7/2/1.csv]

image-ID	cycle	z-step	frame	accum	photon-count	photon-count11	photon-count12	photon-count21	photon-count22	psfx	psfy	psfz	psf-photon-count	x	y	z	amp	background11	background12	background21	background22	maxResidualSlope	chisq	log-likelihood	accuracy	llr	time-point	precisionx	precisiony	precisionz	frame-timestamp	vis-probe
4	0	0	4	1	3020.18	1478.13	1542.05	0	0	-91.5092	66.9936	307.433	2457.9	3180.97	32322.5	-307.433	112.513	478.252	627.316	0	0	3.11519	198.17	-916.491	250	340.133	0	25.3907	24.5035	72.089	1616358251602501	0
7	0	0	7	1	3541.55	1513.56	2027.99	0	0	-129.274	121.836	212.716	3011.99	3218.73	32367.3	-212.716	136.223	471.741	619.564	0	0	4.25522	254.821	-943.157	250	415.703	0	21.1029	19.5541	47.9278	1616358251662533	0
9	0	0	9	1	3055.84	1517.11	1538.73	0	0	-64.9843	19.9652	251.498	2379.53	3154.44	32369.5	-251.498	104.586	472.012	614.219	0	0	2.35901	240.544	-934.873	250	325.878	0	26.9659	25.5171	64.2532	1616358251702555	0
15	0	0	15	1	2616.37	1211.22	1405.16	0	0	-101.301	92.3091	309.661	2131.88	3190.76	32396.9	-309.661	98.3832	462.158	600.206	0	0	2.53634	220.774	-922.569	250	292.871	0	28.4785	27.6077	81.0967	1616358251822621	0
21	0	0	21	1	2983.25	1808.55	1174.7	0	0	-137.707	107.317	268.271	2313.28	3227.17	32282.2	-268.271	107.013	466.022	602.646	0	0	2.90798	265.457	-944.612	250	305.252	0	26.5075	25.0988	64.3099	1616358251942686	0
23	0	0	23	1	2999.74	1557.64	1442.1	0	0	-74.1815	99.6712	157.712	2456.71	3263.3	32389.5	-157.712	105.644	466.207	610.03	0	0	2.75972	233.187	-930.562	250	323.739	0	26.167	24.425	57.3772	1616358251982708	0
24	0	0	24	1	2635.35	1002.06	1633.29	0	0	-110.104	99.7919	80.2747	2122.24	3299.22	32389.4	-80.2747	91.3229	463.141	612.773	0	0	2.58452	226.809	-926.078	250	355.887	0	28.9735	27.1451	65.3641	1616358252002719	0
26	0	0	26	1	2842.52	1473.5	1369.02	0	0	-83.0784	76.6777	216.482	2049.72	3272.2	32312.8	-216.482	89.9012	461.408	605.967	0	0	1.80673	203.728	-915.181	250	316.74	0	31.0992	28.9473	71.1319	1616358252042740	0
32	0	0	32	1	1973.91	663.825	1310.08	0	0	364.732	244.255	70.2008	953.675	3422.35	32145.2	-70.2008	46.5959	476.042	611.4	0	0	2.80953	159.204	-893.969	250	208.536	0	65.1748	54.3098	133.288	1616358252162806	0
37	0	0	37	1	2494.66	1358.31	1136.35	0	0	-135.767	121.239	307.846	1741.04	3125.57	32367.9	-307.846	82.1211	448.347	584.507	0	0	2.21112	228.442	-923.826	250	289.366	0	33.6144	32.448	94.8373	1616358252262860	0
39	0	0	39	1	2629.29	1022.43	1606.86	0	0	-123.965	75.9556	121.532	2305.32	3213.42	32313.5	-121.532	100.297	454.736	588.422	0	0	2.51612	227.015	-924.626	250	349.796	0	26.8318	24.9249	58.9894	1616358252302882	0
40	0	0	40	1	3009.16	1622.58	1386.58	0	0	-78.2334	15.9355	316.611	2241.64	3167.69	32373.6	-316.611	102.474	454.716	590.155	0	0	2.3575	186.574	-904.17	250	281.671	0	27.0027	26.5013	85.4218	1616358252322893	0
43	0	0	43	1	2855.92	1526.18	1329.74	0	0	-71.9718	-0.654899	288.4	1938.06	3261.09	32390.2	-288.4	87.1102	455.026	595.599	0	0	0.727986	240.723	-931.73	250	315.04	0	31.7019	30.5717	84.0468	1616358252382926	0
47	0	0	47	1	3367.31	1529.15	1838.15	0	0	-21.6228	8.50007	275.455	2701.74	3210.74	32381	-275.455	118.425	453.8	583.912	0	0	1.25631	204.159	-913.658	250	307.432	0	23.3402	22.4064	58.8799	1616358252462969	0
48	0	0	48	1	2346.55	1232.76	1113.79	0	0	-100.013	84.4926	93.8854	1639.98	3289.13	32305	-93.8854	70.1614	451.036	588.005	0	0	1.32978	187.279	-903.742	250	262.29	0	37.2138	34.783	82.9894	1616358252482980	0
49	0	0	49	1	1392.59	815.162	577.428	0	0	-308.446	-269.802	263.24	1197.81	2999.27	32260.7	-263.24	79.647	435.076	561.483	0	0	1.73245	139.681	-875.011	250	165.395	0	44.3366	42.8198	88.0756	1616358252502991	0
51	0	0	51	1	2436.22	1220.16	1216.06	0	0	-344.853	347.227	46.6726	1467.28	2936.01	32540.6	-46.6726	93.9248	417.962	550.571	0	0	3.59779	221.927	-914.578	250	236.594	0	38.3342	28.2018	71.3358	1616358252543013	0
52	0	0	52	1	3609.63	1878.6	1731.03	0	0	-65.2784	136.184	290.724	2952.97	3154.74	32353	-290.724	133.819	437.199	580.137	0	0	2.86521	241.963	-929.714	250	342.673	0	20.5055	19.7301	54.5676	1616358252563024	0
53	0	0	53	1	2855.78	1482.21	1373.57	0	0	-48.2408	86.0933	116.321	1881.34	3237.36	32303.4	-116.321	79.0619	451.837	582.734	0	0	1.74507	218.302	-918.861	250	326.005	0	33.1661	31.2251	73.8374	1616358252583035	0
54	0	0	54	1	3101.78	1234.34	1867.44	0	0	-80.9696	77.853	138.712	2923.8	3170.43	32411.3	-138.712	124.973	443.958	573.907	0	0	3.2327	241.608	-929.692	250	337.358	0	21.4878	20.0129	47.255	1616358252603046	0
55	0	0	55	1	2632.59	1326.24	1306.35	0	0	-110.049	104.486	155.485	1952.02	3199.51	32384.7	-155.485	85.4384	442.47	573.104	0	0	2.65136	180.831	-898.703	250	249.029	0	31.5228	29.2684	68.6464	1616358252623056	0
56	0	0	56	1	2287.2	1132.06	1155.15	0	0	-79.9468	110.716	247.931	1833.65	3269.07	32278.8	-247.931	81.652	444.749	573.917	0	0	2.30322	171.681	-894.253	250	223.71	0	33.4662	31.6615	83.1003	1616358252643067	0
59	0	0	59	1	3248.09	1775.92	1472.18	0	0	-55.7044	96.6946	167.52	2624.13	3244.82	32392.5	-167.52	112.255	445.276	578.944	0	0	2.75681	224.729	-921.498	250	329.64	0	24.0998	22.5686	53.1944	1616358252703100	0
63	0	0	63	1	3196.02	1506.78	1689.24	0	0	-148.796	105.789	242.959	2236.78	3238.26	32283.7	-242.959	103.129	440.06	576.429	0	0	3.86742	240.497	-929.582	250	343.945	0	26.911	25.1335	62.3999	1616358252783144	0
82	0	0	82	1	2582.34	1250.77	1331.57	0	0	-64.8826	133.717	365.796	1833.24	3154.34	32255.8	-365.796	86.2353	423.497	557.931	0	0	2.92027	202.726	-905.217	250	278.822	0	30.684	31.2199	104.945	1616358253163351	0
85	0	0	85	1	2802.27	1483.32	1318.95	0	0	-39.4964	101.12	316.624	2162.32	3228.62	32288.4	-316.624	97.775	427.723	549.905	0	0	2.0286	161.992	-885.951	250	273.728	0	27.2518	26.8315	80.2884	1616358253223383	0
86	0	0	86	1	2555.93	1225.28	1330.66	0	0	-56.2171	79.9407	242.5	1672.41	3245.34	32309.6	-242.5	73.2411	428.161	560.43	0	0	2.2682	160.305	-885.648	250	266.964	0	36.4463	34.4252	85.6934	1616358253243394	0
91	0	0	91	1	2459.08	1214.67	1244.41	0	0	-37.7301	67.7364	265.042	1687.98	3226.85	32222.1	-265.042	74.0534	424.147	548.618	0	0	2.02129	192.284	-899.472	250	202.535	0	35.7541	34.0619	87.2657	1616358253343449	0
92	0	0	92	1	2521.11	1161.99	1359.12	0	0	-214.767	210.487	94.4977	1600.01	3304.23	32179	-94.4977	77.0343	423.597	546.581	0	0	3.59765	191.081	-899.117	250	275.35	0	34.8587	31.1109	73.9869	1616358253363460	0
94	0	0	94	1	2597.3	1326.95	1270.35	0	0	-25.931	29.8786	42.6227	1834.71	3314.71	32160.3	-42.6227	75.0902	426.116	549.191	0	0	1.61352	165.868	-886.174	250	268.108	0	32.0642	30.5146	80.3153	1616358253403481	0
97	0	0	97	1	2541.4	1175.09	1366.3	0	0	-74.9329	25.8409	220.296	2009.2	3164.39	32363.7	-220.296	87.5754	416.509	544.821	0	0	1.6282	170.227	-888.327	250	244.532	0	30.3139	28.2747	69.9191	1616358253463514	0
100	0	0	100	1	2206.73	918.235	1288.5	0	0	-247.275	207.464	157.006	1494.25	3336.73	32182	-157.006	75.5347	420.019	542.559	0	0	3.56058	176.093	-890.259	250	239.19	0	38.2314	32.8846	76.5478	1616358253523547	0
101	0	0	101	1	2455.6	1433.98	1021.62	0	0	-61.8437	57.8589	221.624	1521.79	3250.96	32331.6	-221.624	66.1195	418.176	543.971	0	0	1.76817	160.438	-882.659	250	213.75	0	39.827	37.2038	91.9369	1616358253543558	0
103	0	0	103	1	3055.72	1753.37	1302.35	0	0	-39.5499	117.118	241.076	2089.39	3228.67	32272.4	-241.076	91.434	415.806	540.29	0	0	2.05294	224.802	-914.398	250	293.003	0	28.8502	27.2943	67.6731	1616358253583580	0
108	0	0	108	1	2280.56	929.345	1351.21	0	0	-102.202	-29.2867	-763.557	2199.01	3390.98	32319.1	763.557	161.985	420.614	537.297	0	0	0.321185	194.479	-899.039	250	227.369	0	73.9889	93.7088	200.446	1616358253683634	0
111	0	0	111	1	2204.52	1050.93	1153.59	0	0	-41.115	70.8747	125.737	1609.18	3230.24	32318.6	-125.737	67.4072	416.49	538.644	0	0	1.1747	188.337	-895.578	250	265.542	0	37.5397	35.1966	83.2201	1616358253743667	0
114	0	0	114	1	2296.88	1210.43	1086.45	0	0	-136.419	74.0454	223.321	1974.57	3325.54	32215.8	-223.321	89.274	408.475	529.159	0	0	2.51688	177.808	-889.803	250	254.522	0	29.723	27.5788	68.0502	1616358253803699	0
123	0	0	123	1	2358.12	1276.14	1081.97	0	0	-106.636	98.2861	243.907	1448.56	3295.76	32390.9	-243.907	65.0998	409.61	529.909	0	0	1.01055	184.492	-891.933	250	232.517	0	40.4094	37.9502	94.0296	1616358253983797	0
125	0	0	125	1	2340.1	1265.67	1074.43	0	0	-133.315	190.092	197.856	1449.2	3322.43	32199.4	-197.856	66.6208	410.327	529.062	0	0	2.60493	189.69	-895.203	250	250.607	0	39.4496	36.6915	88.024	1616358254023819	0
142	0	0	142	1	2291.32	1238.2	1053.12	0	0	-168.292	167.935	80.674	1511.71	3357.41	32221.6	-80.674	68.7212	403.761	522.637	0	0	2.27617	180.231	-888.532	250	257.635	0	36.1979	33.424	80.8531	1616358254364005	0
143	0	0	143	1	2465.28	1281.42	1183.86	0	0	-104.922	86.2216	206.685	2119.19	3194.38	32303.3	-206.685	93.7598	395.646	517.193	0	0	2.24131	202.353	-898.956	250	276.112	0	27.8177	25.8016	62.7818	1616358254384015	0
150	0	0	150	1	2516.46	1231.69	1284.77	0	0	-106.779	116.71	209.691	1979.77	3295.9	32272.8	-209.691	88.2465	397.025	517.335	0	0	2.50202	190.1	-892.513	250	278.983	0	29.5537	27.4275	66.8483	1616358254524092	0
154	0	0	154	1	1345.29	736.422	608.87	0	0	-331.716	-335.64	239.988	894.431	3221.86	31927.9	-239.988	70.5628	382.156	504.347	0	0	1.07555	171.939	-878.981	250	183.989	0	58.2749	59.0721	99.3463	1616358254604135	0
160	0	0	160	1	2199.53	921.42	1278.11	0	0	-112.635	117.946	175.477	1230.97	3401.42	32371.2	-175.477	54.443	396.616	511.843	0	0	1.68374	186.75	-889.252	250	235.055	0	46.912	43.4719	102.667	1616358254724201	0
162	0	0	162	1	2681.96	1158.34	1523.63	0	0	-42.6113	98.7153	153.578	1644.41	3331.39	32390.4	-153.578	69.7326	389.222	507.246	0	0	1.57455	210.015	-900.533	250	258.331	0	35.7388	33.541	78.6387	1616358254764222	0
164	0	0	164	1	2427.14	1274.28	1152.86	0	0	-81.0942	76.4303	62.8774	1352.23	3270.21	32412.7	-62.8774	56.9607	388.329	505.528	0	0	1.35564	168.118	-879.057	250	218.636	0	41.2669	38.9044	96.7705	1616358254804244	0
166	0	0	166	1	2102.75	1075.64	1027.1	0	0	-137.099	188.639	32.6476	967.94	3425.88	32200.9	-32.6476	43.22	394.03	512.386	0	0	2.04872	155.723	-873.361	250	243.072	0	53.6288	50.967	136.195	1616358254844266	0
170	0	0	170	1	2441.97	1089.44	1352.53	0	0	-78.2218	87.6261	108.246	1619.64	3167.68	32301.9	-108.246	68.8121	383.676	499.548	0	0	2.27154	196.257	-891.307	250	236.913	0	35.2788	33.0612	78.3164	1616358254924310	0
172	0	0	172	1	2170.76	1003.78	1166.99	0	0	-80.9073	106.385	93.8899	1438.46	3270.03	32382.8	-93.8899	61.2652	386.191	498.444	0	0	1.39768	218.46	-902.752	250	223.268	0	39.1543	36.81	87.8065	1616358254964331	0
173	0	0	173	1	2163.36	1141.62	1021.73	0	0	-80.5727	62.9813	163.561	1311.83	3269.69	32127.2	-163.561	56.3392	392.619	509.134	0	0	2.63338	172.374	-881.149	250	258.627	0	44.7349	41.4709	97.9154	1616358254984342	0
174	0	0	174	1	2343.36	1361.08	982.28	0	0	-269.919	66.7998	105.568	1459.65	3359.38	32322.7	-105.568	72.5464	389.895	504.75	0	0	3.00469	205.413	-898.701	250	285.555	0	39.0605	32.3096	76.6588	1616358255004353	0
176	0	0	176	1	2050.67	967.774	1082.9	0	0	-8.10877	59.0933	293.308	1362.22	3296.89	32330.4	-293.308	60.0624	384.498	506.011	0	0	0.560915	183.281	-886.264	250	241.16	0	41.9954	40.4022	113.419	1616358255044375	0
180	0	0	180	1	2200.18	1040.8	1159.37	0	0	-126.496	87.2166	216.718	1291.59	3215.96	32302.3	-216.718	58.0263	383.972	494.977	0	0	1.84194	192.81	-889.809	250	221.553	0	43.8685	40.7812	99.6814	1616358255124419	0
182	0	0	182	1	2251.33	776.899	1474.43	0	0	-135.282	88.7713	106.313	1634.4	3324.4	32300.7	-106.313	71.5247	378.957	495.891	0	0	2.35825	145.142	-865.234	250	227.54	0	34.0688	31.7428	75.2294	1616358255164440	0
189	0	0	189	1	1642.33	931.941	710.39	0	0	-262.526	-367.59	22.7069	851.023	3152.67	32358.5	-22.7069	60.719	378.07	487.204	0	0	1.38918	182.635	-882.065	250	206.408	0	52.6542	71.4974	110.048	1616358255304517	0
192	0	0	192	1	2033.26	964.963	1068.3	0	0	-150.226	47.2705	299.162	1249.79	3140.03	32342.2	-299.162	58.7683	371.447	483.741	0	0	0.962075	172.401	-877.16	250	248.666	0	42.8722	40.8642	116.788	1616358255364549	0
198	0	0	198	1	2184.31	944.928	1239.38	0	0	-45.4433	39.094	283.531	1553.97	3134.9	32350.4	-283.531	68.8848	365.176	482.775	0	0	1.08624	205.438	-893.624	250	259.983	0	35.8317	34.3685	93.3474	1616358255484615	0
205	0	0	205	1	1651.99	782.679	869.309	0	0	-337.824	345.879	244.471	1023.1	2928.98	32342.6	-244.471	67.0662	360.353	465.692	0	0	3.21028	168.646	-871.669	250	217.849	0	52.8849	39.8833	94.0499	1616358255624691	0
207	0	0	207	1	2297.92	959.455	1338.47	0	0	-104.555	6.27662	289.119	1494.23	3194.02	32383.2	-289.119	68.1421	373.491	480.835	0	0	2.27235	212.146	-896.317	250	230.957	0	36.8979	35.3468	96.9991	1616358255664713	0
208	0	0	208	1	2368	1039.44	1328.56	0	0	-50.8381	62.916	165.96	1936.1	3140.3	32426.2	-165.96	82.1898	369.063	486.16	0	0	1.56869	168.875	-874.381	250	256.082	0	29.9621	27.8936	66.094	1616358255684724	0
210	0	0	210	1	1880.09	1030.69	849.399	0	0	-58.7809	104.415	241.951	1632.26	3148.24	32285.1	-241.951	71.7983	369.264	480.674	0	0	2.26469	152.082	-865.947	250	235.949	0	34.6091	32.7565	81.1673	1616358255724746	0
211	0	0	211	1	1895.26	1027.08	868.177	0	0	-138.53	51.0171	192.899	1215.66	3227.99	32238.8	-192.899	54.3251	371.419	478.668	0	0	1.29869	201.501	-890.711	250	219.184	0	45.9807	42.3283	102.013	1616358255744756	0
216	0	0	216	1	2485.91	1025.81	1460.1	0	0	-144.484	96.249	157.002	2034.5	3233.94	32293.3	-157.002	90.7624	368.591	476.54	0	0	2.62274	206.467	-893.251	250	258.439	0	27.4089	25.3662	59.6061	1616358255844811	0
217	0	0	217	1	2202.72	1128.88	1073.84	0	0	-105.748	90.0087	145.086	1271.73	3294.87	32299.5	-145.086	55.2225	369.158	484.954	0	0	2.27901	187.296	-883.518	250	234.582	0	44.2825	41.1071	96.3507	1616358255864822	0
220	0	0	220	1	2070.71	1258.96	811.749	0	0	14.925	18.7909	343.796	1165.83	3273.85	32271.1	-343.796	52.6663	371.041	483.979	0	0	0.234277	181.6	-881.448	250	270.746	0	46.6242	46.6679	151.514	1616358255924855	0
221	0	0	221	1	1916.64	630.717	1285.93	0	0	-48.6491	22.5935	17.9472	1286.93	3138.11	32267.2	-17.9472	53.0348	365.158	474.516	0	0	0.609366	181.921	-879.904	250	227.754	0	41.2813	39.6414	111.398	1616358255944865	0
222	0	0	222	1	2027.12	936.351	1090.77	0	0	-130.352	106.516	172.986	1747.19	3219.81	32382.6	-172.986	77.8043	358.18	468.196	0	0	2.04184	157.652	-866.483	250	233.123	0	31.6204	29.2869	69.1624	1616358255964876	0
224	0	0	224	1	2122.28	841.443	1280.84	0	0	-94.6723	57.5781	139.487	1812.59	3084.47	32331.9	-139.487	77.7681	358.328	463.855	0	0	2.1018	152.008	-863.278	250	208.713	0	30.9543	28.6553	67.7701	1616358256004898	0
227	0	0	227	1	2355.21	1494.31	860.895	0	0	-109.838	26.6076	237.021	1158.9	3298.96	32163.6	-237.021	51.6886	360.631	474.823	0	0	1.85127	198.46	-886.963	250	217.967	0	47.8625	44.6048	111.291	1616358256064931	0
228	0	0	228	1	2337.36	1253.19	1084.17	0	0	-47.0764	62.0305	205.072	1638.38	3236.2	32327.5	-205.072	70.3985	358.681	470.245	0	0	1.24563	208.116	-891.743	250	251.141	0	34.7223	32.3865	79.0526	1616358256084942	0
235	0	0	235	1	2501.57	1099.43	1402.14	0	0	-69.5205	93.2522	177.748	1687.32	3059.32	32395.9	-177.748	72.7863	355.609	465.001	0	0	1.43312	179.051	-876.408	250	233.206	0	33.3358	31.1164	73.66	1616358256225018	0
238	0	0	238	1	2169.27	982.028	1187.24	0	0	-69.3574	123.672	304.011	1307.13	3158.82	32265.8	-304.011	59.5755	357.963	467.092	0	0	1.75768	199.626	-885.915	250	253.807	0	40.9234	39.7166	114.745	1616358256285051	0
239	0	0	239	1	2172.35	1023.37	1148.98	0	0	-90.0558	60.9427	267.648	1324.59	3179.52	32328.6	-267.648	59.3778	359.657	466.343	0	0	0.839274	170.017	-872.505	250	195.31	0	41.4683	39.1691	101.038	1616358256305062	0
240	0	0	240	1	1636.89	750.06	886.826	0	0	-132.014	87.2764	224.95	1130.7	3221.47	32302.2	-224.95	51.1056	357.49	466.114	0	0	1.44455	163.044	-868.034	250	218.51	0	48.2013	44.861	110.371	1616358256325072	0
243	0	0	243	1	1240.47	664.084	576.388	0	0	-21.17	13.4303	339.916	720.354	3210.29	32376.1	-339.916	32.7416	362.521	468.489	0	0	0.319841	135.303	-854.362	250	189.547	0	73.6984	73.579	236.006	1616358256385105	0
244	0	0	244	1	1897.44	1110.65	786.787	0	0	-102.56	69.3106	406.743	1327.56	3192.02	32320.2	-406.743	64.5396	358.793	464.309	0	0	1.4638	164.723	-869.179	250	233.856	0	37.8981	39.5539	147.327	1616358256405116	0
246	0	0	246	1	1924.59	1154.96	769.638	0	0	-7.78758	68.2676	248.023	985.058	3097.25	32321.2	-248.023	42.5037	360.088	467.621	0	0	1.55737	170.596	-872.391	250	218.64	0	57.1772	53.9477	134.802	1616358256445138	0
248	0	0	248	1	2166.09	1074.47	1091.62	0	0	-91.2941	45.5445	171.041	1850.95	3180.75	32443.6	-171.041	79.943	356.815	462.866	0	0	1.42756	172.31	-872.678	250	229.121	0	30.5244	28.1861	66.9997	1616358256485160	0
253	0	0	253	1	2168.17	1110.27	1057.9	0	0	-142.766	126.207	138.68	1216.46	3132.57	32263.3	-138.68	54.2973	350.121	454.308	0	0	2.03652	186.507	-879.205	250	242.849	0	43.8186	40.5269	95.2951	1616358256585214	0
254	0	0	254	1	1986.48	963.748	1022.73	0	0	-93.3284	71.538	177.374	1396.28	3083.13	32318	-177.374	60.6733	352.303	456.703	0	0	1.84689	155.066	-863.164	250	186.256	0	39.8309	36.8505	87.4772	1616358256605225	0
257	0	0	257	1	1783.43	921.853	861.572	0	0	-151.99	154.984	100.889	938.788	3241.45	32334.2	-100.889	42.1679	352.988	456.122	0	0	1.24146	143.086	-856.602	250	196.775	0	55.1947	51.1278	121.841	1616358256665258	0
260	0	0	260	1	1434.94	726.486	708.45	0	0	-195.485	390.688	-204.642	679.562	2886.3	32596.8	204.642	38.1158	341.147	447.342	0	0	1.59695	197.42	-879.144	250	209.361	0	55.508	57.4526	246.819	1616358256725290	0
261	0	0	261	1	2223.04	1074.6	1148.44	0	0	-150.405	71.6185	199.426	1331.35	3239.87	32317.9	-199.426	60.2313	344.803	449.076	0	0	1.42183	145.629	-856.009	250	172.607	0	40.4068	37.1641	89.9381	1616358256745301	0
263	0	0	263	1	1584.67	689.31	895.359	0	0	-126.951	107.331	89.8742	1148.02	3216.41	32381.8	-89.8742	50.0296	346.957	457.853	0	0	1.21758	176.4	-872.79	250	203.153	0	45.8985	42.9008	102.318	1616358256785323	0
264	0	0	264	1	2060.67	1152.24	908.43	0	0	-106.17	145.375	213.067	1608.43	3195.63	32343.8	-213.067	72.2209	344.341	452.371	0	0	2.92529	160.025	-864.016	250	245.122	0	33.6843	31.1672	76.4096	1616358256805334	0
265	0	0	265	1	2871.49	1349.7	1521.78	0	0	-72.0088	65.9746	184.933	1596.26	3161.47	32423.2	-184.933	68.8175	349.433	451.483	0	0	1.49473	192.566	-880.216	250	230.266	0	34.9464	32.4604	77.6253	1616358256825345	0
267	0	0	267	1	2006.08	1018.27	987.81	0	0	-93.8833	46.8251	348.422	1208.67	3083.68	32342.7	-348.422	56.5664	340.676	449.598	0	0	0.724246	176.142	-869.783	250	252.404	0	42.1695	41.898	137.101	1616358256865367	0
268	0	0	268	1	2613.32	1252.38	1360.94	0	0	-81.9389	60.0597	93.8399	1516.02	3171.4	32429.1	-93.8399	64.0445	345.306	444.844	0	0	1.55703	188.177	-877.305	250	284.608	0	35.544	33.2193	79.8387	1616358256885378	0
270	0	0	270	1	2216.66	1141.14	1075.52	0	0	-64.8875	4.88315	180.038	1731.73	3054.69	32384.6	-180.038	74.0451	341.754	445.829	0	0	2.28223	177.857	-871.288	250	219.471	0	32.1408	30.0429	71.5641	1616358256925399	0
271	0	0	271	1	1821.31	908.646	912.663	0	0	-32.1932	-7.94185	58.5478	1042.64	3420.63	32198.1	-58.5478	42.7543	350.294	453.936	0	0	0.604245	155.345	-861.508	250	189.022	0	51.4673	49.0338	123.568	1616358256945410	0
273	0	0	273	1	2158.22	1302.83	855.397	0	0	-68.0596	89.3558	319.988	1780.58	3057.86	32300.1	-319.988	81.3792	335.706	444.038	0	0	0.966249	188.774	-874.639	250	263.01	0	29.2479	28.7552	87.5652	1616358256985432	0
276	0	0	276	1	2405.23	923.643	1481.59	0	0	-20.6472	62.6338	195.227	1888.89	3110.11	32426.5	-195.227	80.1698	343.284	449.772	0	0	1.86322	159.034	-863.156	250	240.938	0	29.8928	27.8296	67.2936	1616358257045465	0
277	0	0	277	1	1828.41	854.008	974.397	0	0	-79.2059	52.0111	285.617	1504.65	3069.01	32337.5	-285.617	67.6793	342.448	449.872	0	0	1.73423	173.014	-868.076	250	218.672	0	35.5494	33.9404	92.6356	1616358257065476	0
278	0	0	278	1	2128.74	943.645	1185.09	0	0	-67.5586	58.669	126.017	1588.98	3157.02	32430.5	-126.017	67.1335	346.806	451.45	0	0	1.67445	163.725	-865.303	250	215.52	0	34.7469	32.4055	76.8074	1616358257085487	0
280	0	0	280	1	2201.94	1119.47	1082.47	0	0	-47.6882	51.6454	129.319	1709.65	3037.49	32337.9	-129.319	71.6608	335.86	436.839	0	0	1.59867	176.975	-869.722	250	239.852	0	32.0409	29.9515	71.0556	1616358257125508	0
286	0	0	286	1	2274.78	1003.08	1271.7	0	0	-76.0005	80.009	192.99	1617.63	3165.46	32409.2	-192.99	70.1907	342.841	442.545	0	0	1.35727	203.338	-884.15	250	255.247	0	34.0729	31.7107	76.1444	1616358257245574	0
288	0	0	288	1	2126.09	1000.08	1126.02	0	0	-73.9046	101.731	142.083	1416.99	3263.02	32287.8	-142.083	60.6944	341.191	444.756	0	0	1.78789	210.348	-886.842	250	251.071	0	38.451	35.9561	84.3121	1616358257285596	0
294	0	0	294	1	1652.34	899.24	753.1	0	0	-77.9254	54.4334	316.692	1153.31	3167.39	32335.1	-316.692	52.7009	340.545	440.237	0	0	1.81641	173.989	-867.687	250	225.144	0	45.0797	43.8576	132.756	1616358257405661	0
297	0	0	297	1	1870.08	766.567	1103.52	0	0	-78.686	83.8412	-13.5692	1172.2	3367.47	32305.7	13.5692	49.442	342.241	443.303	0	0	1.46993	165.166	-864.34	250	211.328	0	42.204	40.8334	123.262	1616358257465694	0
298	0	0	298	1	2102.35	964.7	1137.65	0	0	-113.509	130.766	154.057	1559.31	3103.31	32458.1	-154.057	68.7589	337.168	439.546	0	0	2.46891	195.404	-878.169	250	228.972	0	34.3139	31.736	74.7255	1616358257485704	0
299	0	0	299	1	2084.47	918.679	1165.79	0	0	-63.5229	1.32066	143.127	938.879	3053.32	32487.8	-143.127	39.6317	334.154	438.442	0	0	0.535063	181.051	-870.55	250	237.528	0	57.8918	54.2561	127.517	1616358257505715	0
303	0	0	303	1	1695.01	892.194	802.818	0	0	-78.4402	158.372	170.808	795.809	3267.56	32231.1	-170.808	34.9179	337.606	441.257	0	0	0.717916	168.806	-864.905	250	199.985	0	66.9761	62.1787	146.711	1616358257585759	0
304	0	0	304	1	2048.69	910.367	1138.32	0	0	-70.68	30.4	25.8186	1223.12	3060.48	32359.1	-25.8186	50.8571	337.98	431.899	0	0	1.50058	217.473	-887.678	250	242.592	0	41.54	39.6624	109.499	1616358257605770	0
307	0	0	307	1	1447.17	812.893	634.28	0	0	-62.1163	4.18604	-109.962	767.56	3251.24	32285.7	109.962	32.3978	338.681	441.258	0	0	0.263748	149.384	-855.842	250	192.353	0	60.7553	60.1429	225.461	1616358257665803	0
310	0	0	310	1	1638.21	771.415	866.794	0	0	-49.2382	9.11431	51.8546	1270.84	3238.36	32280.7	-51.8546	52.39	337.603	441.592	0	0	1.32668	151.771	-856.992	250	231.623	0	41.3363	39.3851	100.573	1616358257725835	0
311	0	0	311	1	2100.46	945.236	1155.22	0	0	-72.069	28.3741	108.82	1703.91	3061.87	32361.1	-108.82	71.6488	332.976	432.011	0	0	1.84177	186.135	-872.063	250	250.674	0	31.6294	29.5995	70.6161	1616358257745846	0
312	0	0	312	1	2653.41	1332.49	1320.93	0	0	-259.724	42.0096	-154.549	1271.88	3349.18	32447.2	154.549	62.7303	333.076	435.042	0	0	2.02486	171.37	-865.876	250	189.463	0	35.601	31.3341	130.149	1616358257765857	0
316	0	0	316	1	1692.11	914.458	777.652	0	0	-34.2058	190.297	123.481	953.814	3024.01	32398.5	-123.481	41.1012	335.975	433.229	0	0	1.49027	182.801	-870.948	250	223.716	0	54.952	51.8832	121.837	1616358257845901	0
317	0	0	317	1	2077.08	933.64	1143.44	0	0	-85.9845	82.6662	151.734	1006.97	3175.44	32306.8	-151.734	43.3243	336.371	439.418	0	0	1.03105	165.931	-863.704	250	189.589	0	53.6755	49.8806	116.982	1616358257865912	0
321	0	0	321	1	1979.49	896.626	1082.86	0	0	-34.8526	45.104	170.192	875.286	3124.31	32344.4	-170.192	36.9282	336.893	437.975	0	0	1.23893	205.729	-882.389	250	221.536	0	62.772	58.4535	138.407	1616358257945955	0
328	0	0	328	1	2075.63	1031.68	1043.96	0	0	-85.1951	-0.748617	181.235	1601.91	3075	32390.3	-181.235	69.1431	321.551	422.148	0	0	1.55206	166.652	-860.418	250	187.376	0	33.6365	31.2937	74.6034	1616358258086031	0
329	0	0	329	1	1695.06	854.211	840.851	0	0	-76.0311	7.48428	267.486	989.111	3065.83	32182.7	-267.486	44.0224	324.404	423.62	0	0	0.17334	153.874	-853.485	250	218.09	0	52.7584	50.2904	129.725	1616358258106042	0
330	0	0	330	1	2095.81	1230.85	864.958	0	0	-62.2483	91.6167	130.456	1297.7	3251.37	32297.9	-130.456	55.0516	333.62	433.475	0	0	1.49451	192.183	-875.306	250	227.599	0	41.4446	38.8938	91.4327	1616358258126053	0
333	0	0	333	1	1980.02	1134.1	845.916	0	0	-122.417	18.5947	345.902	1330.54	3012.56	32271.2	-345.902	63.0954	324.774	427.771	0	0	1.2076	190.591	-873.178	250	197.573	0	37.1146	36.9039	119.767	1616358258186086	0
334	0	0	334	1	2223.64	1171.7	1051.95	0	0	-263.976	-128.593	91.3241	1409.73	2954.8	32318.8	-91.3241	70.6069	322.945	419.464	0	0	2.02369	182.943	-868.126	250	213.216	0	35.9716	31.0147	73.2026	1616358258206097	0
336	0	0	336	1	2025.54	1039.08	986.46	0	0	-76.9741	72.1097	306.256	1507.39	3066.77	32417.1	-306.256	68.5481	323.982	425.01	0	0	1.4692	177.67	-866.436	250	186.088	0	34.1096	33.0477	96.7416	1616358258246119	0
340	0	0	340	1	1613.49	721.493	891.999	0	0	-67.9602	46.9759	63.5568	1389.13	3057.76	32342.5	-63.5568	57.9331	324.322	421.955	0	0	1.00899	163.121	-858.823	250	206.927	0	37.1386	34.9945	87.415	1616358258326162	0
341	0	0	341	1	1840.37	946.795	893.578	0	0	-32.7159	40.6168	353.769	1376.73	3221.84	32348.9	-353.769	63.2054	324.994	427.484	0	0	0.22325	165.408	-860.842	250	208.474	0	36.6133	36.8524	122.089	1616358258346173	0
343	0	0	343	1	1400.36	692.514	707.85	0	0	-8.16075	52.2991	-14.7155	843.648	3097.62	32337.2	14.7155	34.5576	321.108	415.567	0	0	0.0565995	174.09	-862.954	250	184.686	0	58.0108	55.9872	171.195	1616358258386195	0
346	0	0	346	1	1649.78	876.312	773.469	0	0	-111.825	118.36	-7.45108	910.802	3300.94	32271.1	7.45108	39.3093	328.955	423.962	0	0	1.31714	175.012	-865.086	250	217.347	0	52.2341	50.207	149.391	1616358258446228	0
349	0	0	349	1	2286.34	1053.93	1232.41	0	0	-117.767	97.5783	243.739	1341.32	3207.23	32391.6	-243.739	60.6285	323.278	425.684	0	0	1.1289	216.046	-884.991	250	253.105	0	38.8607	36.4494	90.5814	1616358258506260	0
350	0	0	350	1	2146.63	1318.99	827.643	0	0	1.63601	79.8929	113.891	1044.81	3287.14	32209.9	-113.891	43.1635	328.964	428.927	0	0	1.44115	190.16	-873.431	250	236.076	0	51.7612	48.553	114.896	1616358258526271	0
351	0	0	351	1	1664.92	855.339	809.58	0	0	-65.7964	195.567	304.817	877.286	3254.92	32193.9	-304.817	40.6279	326.086	425.196	0	0	1.53917	184.857	-869.19	250	204.814	0	56.9477	55.6695	159.969	1616358258546282	0
360	0	0	360	1	1770.99	927.351	843.638	0	0	-87.8484	141.564	384.665	1168.76	3077.65	32347.6	-384.665	56.1307	316.622	414.231	0	0	1.36608	178.157	-863.827	250	212.4	0	40.8419	41.919	147.46	1616358258726380	0
363	0	0	363	1	1730.86	692.989	1037.87	0	0	-157.465	18.9147	-274.394	841.277	3346.58	32470.2	274.394	39.2382	316.134	411.613	0	0	1.31238	159.87	-853.826	250	195.821	0	52.4286	49.8663	274.809	1616358259066565	0
364	0	0	364	1	1730.86	692.989	1037.87	0	0	-157.465	18.9147	-274.394	841.277	3346.58	32470.2	274.394	39.2382	316.134	411.613	0	0	1.31238	159.87	-853.826	250	195.821	0	52.4286	49.8663	274.809	1616358259066565	0
365	0	0	365	1	1730.86	692.989	1037.87	0	0	-157.465	18.9147	-274.394	841.277	3346.58	32470.2	274.394	39.2382	316.134	411.613	0	0	1.31238	159.87	-853.826	250	195.821	0	52.4286	49.8663	274.809	1616358259066565	0
366	0	0	366	1	1730.86	692.989	1037.87	0	0	-157.465	18.9147	-274.394	841.277	3346.58	32470.2	274.394	39.2382	316.134	411.613	0	0	1.31238	159.87	-853.826	250	195.821	0	52.4286	49.8663	274.809	1616358259066565	0
367	0	0	367	1	1730.86	692.989	1037.87	0	0	-157.465	18.9147	-274.394	841.277	3346.58	32470.2	274.394	39.2382	316.134	411.613	0	0	1.31238	159.87	-853.826	250	195.821	0	52.4286	49.8663	274.809	1616358259066565	0
368	0	0	368	1	1730.86	692.989	1037.87	0	0	-157.465	18.9147	-274.394	841.277	3346.58	32470.2	274.394	39.2382	316.134	411.613	0	0	1.31238	159.87	-853.826	250	195.821	0	52.4286	49.8663	274.809	1616358259066565	0
369	0	0	369	1	1730.86	692.989	1037.87	0	0	-157.465	18.9147	-274.394	841.277	3346.58	32470.2	274.394	39.2382	316.134	411.613	0	0	1.31238	159.87	-853.826	250	195.821	0	52.4286	49.8663	274.809	1616358259066565	0
370	0	0	370	1	1730.86	692.989	1037.87	0	0	-157.465	18.9147	-274.394	841.277	3346.58	32470.2	274.394	39.2382	316.134	411.613	0	0	1.31238	159.87	-853.826	250	195.821	0	52.4286	49.8663	274.809	1616358259066565	0
371	0	0	371	1	1730.86	692.989	1037.87	0	0	-157.465	18.9147	-274.394	841.277	3346.58	32470.2	274.394	39.2382	316.134	411.613	0	0	1.31238	159.87	-853.826	250	195.821	0	52.4286	49.8663	274.809	1616358259066565	0
372	0	0	372	1	1730.86	692.989	1037.87	0	0	-157.465	18.9147	-274.394	841.277	3346.58	32470.2	274.394	39.2382	316.134	411.613	0	0	1.31238	159.87	-853.826	250	195.821	0	52.4286	49.8663	274.809	1616358259066565	0
373	0	0	373	1	1730.86	692.989	1037.87	0	0	-157.465	18.9147	-274.394	841.277	3346.58	32470.2	274.394	39.2382	316.134	411.613	0	0	1.31238	159.87	-853.826	250	195.821	0	52.4286	49.8663	274.809	1616358259066565	0
374	0	0	374	1	1730.86	692.989	1037.87	0	0	-157.465	18.9147	-274.394	841.277	3346.58	32470.2	274.394	39.2382	316.134	411.613	0	0	1.31238	159.87	-853.826	250	195.821	0	52.4286	49.8663	274.809	1616358259066565	0
375	0	0	375	1	1730.86	692.989	1037.87	0	0	-157.465	18.9147	-274.394	841.277	3346.58	32470.2	274.394	39.2382	316.134	411.613	0	0	1.31238	159.87	-853.826	250	195.821	0	52.4286	49.8663	274.809	1616358259066565	0
376	0	0	376	1	1730.86	692.989	1037.87	0	0	-157.465	18.9147	-274.394	841.277	3346.58	32470.2	274.394	39.2382	316.134	411.613	0	0	1.31238	159.87	-853.826	250	195.821	0	52.4286	49.8663	274.809	1616358259066565	0
377	0	0	377	1	1730.86	692.989	1037.87	0	0	-157.465	18.9147	-274.394	841.277	3346.58	32470.2	274.394	39.2382	316.134	411.613	0	0	1.31238	159.87	-853.826	250	195.821	0	52.4286	49.8663	274.809	1616358259066565	0
378	0	0	378	1	1879.67	931.305	948.367	0	0	-57.159	73.4026	121.411	1085.15	3046.96	32316.1	-121.411	45.7053	310.775	408.439	0	0	1.48566	193.201	-868.945	250	199.019	0	47.9656	44.9292	106.157	1616358259086576	0
379	0	0	379	1	1484.09	813.381	670.714	0	0	-192.931	-145.803	304.472	906.253	2983.41	32336	-304.472	46.3784	308.404	401.335	0	0	0.867451	164.969	-853.476	250	176.517	0	51.2204	49.4106	139.472	1616358259106587	0
385	0	0	385	1	1822.49	1061.37	761.113	0	0	-67.91	87.4051	243.745	947.525	3057.71	32302.1	-243.745	41.7518	311.903	405.834	0	0	0.894012	185.591	-865.746	250	200.642	0	54.4355	51.4338	127.679	1616358259226653	0
390	0	0	390	1	1935.91	1006.18	929.734	0	0	-54.5896	62.6071	71.027	1347.37	3144.05	32426.6	-71.027	56.0731	313.949	403.859	0	0	1.91581	174.384	-860.186	250	230.362	0	37.742	35.6288	87.8414	1616358259326707	0
391	0	0	391	1	1839.48	787.854	1051.62	0	0	-42.8591	38.797	136.633	1193.79	3231.98	32350.7	-136.633	49.9758	313.22	401.963	0	0	1.98317	176.367	-860.214	250	181.546	0	44.1087	41.2559	97.6093	1616358259346718	0
392	0	0	392	1	1731.78	950.34	781.436	0	0	-88.8142	53.6914	219.662	1319.93	3078.61	32236.2	-219.662	57.9664	310.104	399.735	0	0	1.65103	179.67	-862.547	250	248.78	0	39.4676	36.6371	90.392	1616358259366729	0
393	0	0	393	1	1591.05	704.329	886.719	0	0	-41.6528	70.341	255.216	835.133	3230.77	32319.2	-255.216	36.5319	313.235	407.609	0	0	0.406044	175.705	-860.622	250	181.783	0	62.0112	58.8318	148.242	1616358259386740	0
394	0	0	394	1	1324.01	652.716	671.294	0	0	-86.0718	90.8173	-83.1463	681.579	3474.51	32099.4	83.1463	29.2156	316.716	409.353	0	0	0.81289	140.856	-843.956	250	206.251	0	65.9713	64.6851	227.385	1616358259406751	0
396	0	0	396	1	1635.89	869.967	765.926	0	0	-59.7757	105.951	211.059	1128.16	3049.58	32283.6	-211.059	49.129	303.751	398.26	0	0	1.16535	200.98	-871.021	250	237.361	0	45.7222	42.8802	104.366	1616358259446772	0
397	0	0	397	1	1964.17	1126.91	837.262	0	0	36.5809	19.4348	73.5523	846.27	3351.86	32170.7	-73.5523	34.2155	307.866	403.023	0	0	1.17285	147.155	-845.328	250	192.468	0	60.9472	57.8344	141.937	1616358259466783	0
398	0	0	398	1	1499.83	859.836	639.994	0	0	-85.9338	88.1363	276.639	874.522	3175.39	32201.7	-276.639	39.4032	308.579	403.528	0	0	1.3915	139.724	-842.313	250	188.414	0	57.6032	54.9549	144.346	1616358259486794	0
401	0	0	401	1	1702.48	796.808	905.672	0	0	-51.6672	129.74	-90.478	886.051	2941.81	32459.1	90.4781	37.9441	302.136	396.628	0	0	0.515217	205.099	-870.306	250	239.683	0	49.7171	48.8565	174.267	1616358259546827	0
402	0	0	402	1	1772.67	863.967	908.705	0	0	-103.39	65.4652	29.3409	951.605	3292.51	32423.7	-29.3409	40.341	311.706	401.204	0	0	1.40725	174.244	-859.635	250	208.4	0	50.7718	48.179	126.965	1616358259566838	0
406	0	0	406	1	1403.6	733.288	670.31	0	0	0.737163	26.5518	198.785	734.459	3088.72	32362.9	-198.785	30.9503	313.498	401.067	0	0	0.662195	144.639	-844.528	250	173.218	0	72.58	67.7275	163.487	1616358259646881	0
410	0	0	410	1	1640.52	840.43	800.091	0	0	-51.075	-306.764	-553.91	1016.38	3339.85	32397.3	553.91	74.8821	313.626	403.811	0	0	0.314502	191.583	-869.725	250	211.659	0	69.6039	84.1741	248.128	1616358259726925	0
416	0	0	416	1	1941.02	844.684	1096.33	0	0	-152.804	34.1336	80.0463	1122.06	3142.6	32455	-80.0463	49.0227	306.492	401.184	0	0	1.1542	186.904	-864.326	250	211.948	0	43.9857	40.7833	98.9696	1616358259846990	0
436	0	0	436	1	2003.03	1040.82	962.214	0	0	-113.906	97.6845	297.062	996.769	3103.71	32291.8	-297.062	46.0381	298.483	390.768	0	0	0.69938	153.672	-845.086	250	175.911	0	48.7696	46.9312	132.132	1616358260247208	0
442	0	0	442	1	1866.95	998.534	868.413	0	0	-133.685	65.2898	14.0228	926.691	3322.81	32324.2	-14.0228	39.9441	303.243	394.011	0	0	1.10917	167.673	-853.582	250	208.674	0	50.3816	47.8734	135.575	1616358260367274	0
445	0	0	445	1	1829.19	837.378	991.81	0	0	-163.109	-17.9499	-20.9239	1231.73	3053.25	32407.5	20.9239	53.9288	293.165	383.406	0	0	1.66874	176.273	-855.81	250	210.047	0	36.6663	35.0558	107.766	1616358260427306	0
446	0	0	446	1	1677.14	652.16	1024.98	0	0	-45.2116	29.5435	145.238	1353.9	3134.67	32360	-145.238	56.8196	293.391	385.646	0	0	0.826211	159.919	-848.983	250	209.769	0	38.1422	35.6168	84.1402	1616358260447317	0
448	0	0	448	1	1468.71	691.56	777.151	0	0	35.5545	27.8283	-2.89252	858.065	3053.91	32361.7	2.89252	34.6799	297.376	388.344	0	0	0.832175	175.856	-856.147	250	207.355	0	55.9792	54.1899	161.282	1616358260487339	0
456	0	0	456	1	1557.28	726.29	830.992	0	0	-116.139	90.5801	111.463	895.468	3404.92	31800.6	-111.463	38.81	301.957	389.091	0	0	1.75239	166.412	-851.63	250	191.611	0	55.4832	51.8059	122.331	1616358260647426	0
462	0	0	462	1	1562.32	849.895	712.427	0	0	-298.873	192.811	196.222	858.197	3388.33	32196.7	-196.222	47.2036	290.337	376.732	0	0	1.94367	174.339	-852.158	250	196.599	0	58.4004	45.6237	111.054	1616358260767492	0
463	0	0	463	1	1864.03	901.253	962.777	0	0	-55.3652	92.3235	213.37	1075.89	3244.49	32297.2	-213.37	46.6966	293.329	387.011	0	0	0.517904	194.087	-863.853	250	248.032	0	47.3222	44.3883	108.384	1616358260787502	0
464	0	0	464	1	1935.03	899.877	1035.15	0	0	-122.121	99.002	186.224	1154.48	3012.26	32489.8	-186.224	51.3141	293.435	381.656	0	0	1.85131	193.301	-862.55	250	181.483	0	43.3063	40.1741	95.5879	1616358260807513	0
469	0	0	469	1	1669.22	915.185	754.034	0	0	-246.648	-38.6712	-38.7572	833.119	3336.11	32428.2	38.7572	39.6125	293.082	381.925	0	0	1.33663	194.091	-863.729	250	210.674	0	53.4525	47.6611	153.137	1616358260907568	0
471	0	0	471	1	1544.17	910.243	633.93	0	0	-133.26	81.3315	34.2532	871.735	3222.72	32308.2	-34.2532	37.6687	294.744	383.737	0	0	1.57173	158.097	-846.007	250	168.408	0	53.4488	50.5912	134.997	1616358260947590	0
481	0	0	481	1	2030.4	806.168	1224.23	0	0	-85.1928	42.1768	1.13779	1055.71	3274.31	32447	-1.13779	44.2769	289.328	376.004	0	0	1.06907	196.205	-862.276	250	235.035	0	43.9158	42.0311	123.29	1616358261147699	0
483	0	0	483	1	1837.52	927.833	909.684	0	0	-90.3155	67.3625	165.833	953.627	3179.78	32222.5	-165.833	41.1956	293.953	373.85	0	0	1.12042	153.001	-842.365	250	184.36	0	52.8775	48.991	115.579	1616358261187720	0
486	0	0	486	1	1744.44	775.595	968.848	0	0	-38.8892	1.08502	-16.5591	776.59	3228.01	32388.4	16.5591	31.9612	286.818	377.903	0	0	0.667536	186.937	-858.319	250	211.161	0	59.5503	58.0129	176.654	1616358261247753	0
493	0	0	493	1	1522.5	852.095	670.402	0	0	-52.5747	72.0833	-28.0178	920.622	3341.35	32317.4	28.0178	38.4276	291.801	381.76	0	0	1.03495	163.56	-848.295	250	207.499	0	49.6531	48.3381	151.037	1616358261387829	0
501	0	0	501	1	1451.03	778.472	672.556	0	0	-276.106	-190.443	268.085	844.022	3166.25	32081.6	-268.085	48.098	278.94	369.975	0	0	1.55786	170.048	-847.236	250	184.498	0	53.6409	48.2927	123.814	1616358261547917	0
503	0	0	503	1	1559.7	897.89	661.808	0	0	-121.806	76.4177	316.42	916.365	3111.61	32313.1	-316.42	42.8116	280.784	371.222	0	0	1.23219	189.666	-858.646	250	184.526	0	50.848	49.3664	149.255	1616358261587938	0
507	0	0	507	1	1811.6	775.39	1036.21	0	0	-2.00731	9.56915	-18.7246	770.134	3290.79	32280.3	18.7246	31.3851	287.831	375.243	0	0	0.682241	166.799	-848.05	250	222.818	0	60.5371	58.8151	180.84	1616358261667982	0
508	0	0	508	1	1885.52	903.047	982.474	0	0	-89.1641	-8.20723	149.756	1444.56	3178.62	32397.7	-149.756	61.8038	281.949	367.673	0	0	1.82657	129.439	-828.861	250	190.187	0	34.7964	32.3887	76.3937	1616358261687993	0
509	0	0	509	1	1728.9	933.727	795.169	0	0	-84.1769	13.3104	258.985	866.806	3173.64	32276.5	-258.985	38.5476	280.051	371.609	0	0	0.960839	159.814	-842.282	250	178.434	0	56.3499	53.283	135.683	1616358261708004	0
516	0	0	516	1	2018.19	989.837	1028.35	0	0	-57.3648	27.1362	101.954	1025.24	3047.16	32262.7	-101.954	42.7879	278.908	364.758	0	0	1.27959	173.177	-847.967	250	189.115	0	47.9018	44.9947	107.465	1616358261848080	0
517	0	0	517	1	1556.71	752.577	804.13	0	0	-281.001	-43.2896	212.436	672.943	2971.82	32333.1	-212.436	35.0653	273.159	362.082	0	0	0.498988	213.111	-865.6	250	190.33	0	72.5511	58.9017	142.931	1616358261868091	0
521	0	0	521	1	1718.82	839.156	879.669	0	0	26.1727	60.7088	296.393	973.411	3063.29	32328.8	-296.393	42.6772	277.829	365.185	0	0	0.681485	139.322	-830.857	250	151.022	0	50.0287	48.4238	137.584	1616358261948135	0
524	0	0	524	1	1630.79	995.609	635.186	0	0	-33.9261	50.1472	291.335	1051.68	3123.39	32339.4	-291.335	46.6467	278.216	366.176	0	0	0.771705	153.28	-839.01	250	222.634	0	46.0524	44.3288	123.634	1616358262008167	0
527	0	0	527	1	1557.59	746.586	811.005	0	0	-122.36	33.2004	176.714	688.002	3112.16	32356.3	-176.714	30.2343	277.66	363.011	0	0	1.64255	143.371	-832.987	250	160.823	0	70.8986	65.3737	155.331	1616358262068200	0
528	0	0	528	1	1669.65	860.708	808.939	0	0	-80.1582	23.6769	73.8571	895.048	3269.28	32166.5	-73.8571	37.5013	276.851	367.604	0	0	0.911126	205.689	-863.655	250	184.091	0	53.7609	50.4781	123.184	1616358262088211	0
530	0	0	530	1	1820.92	822.523	998.401	0	0	-57.6505	94.7319	-3.27533	1229.69	3147.11	32394.4	3.27533	51.4953	275.428	361.381	0	0	0.963689	203.968	-862.537	250	219.852	0	36.8364	35.6587	104.62	1616358262128233	0
532	0	0	532	1	1861.28	908.541	952.738	0	0	-128.629	39.1625	206.379	1529.56	3218.09	32250.7	-206.379	68.2046	278.152	364.519	0	0	0.823625	185.135	-855.117	250	242.93	0	32.2242	29.7251	72.8445	1616358262168254	0
536	0	0	536	1	1406.68	756.964	649.715	0	0	-40.9025	80.8685	194.697	1113.42	3429.34	32308.6	-194.697	47.6767	276.135	365.924	0	0	1.07182	250.608	-884.732	250	260.201	0	44.8782	41.9598	101.028	1616358262248298	0
538	0	0	538	1	1551.16	788.94	762.22	0	0	-60.1355	29.3269	157.333	1060.61	3249.26	32260.5	-157.333	44.9274	276.77	364.228	0	0	0.550753	201.552	-861.386	250	241.017	0	47.0706	43.8455	103.566	1616358262288320	0
545	0	0	545	1	1268.96	624.77	644.194	0	0	-204.918	69.1938	-18.3428	645.757	3294.38	32320.3	18.3428	29.4518	282.651	366.189	0	0	1.03984	140.569	-832.918	250	199.3	0	67.4624	62.2053	189.994	1616358262428396	0
550	0	0	550	1	2285.96	1414.92	871.046	0	0	-16.6093	106.132	279.562	1465.89	3106.07	32283.4	-279.562	64.6388	275.272	354.981	0	0	1.05979	189.354	-855.529	250	241.034	0	33.2629	32.0008	84.3948	1616358262528451	0
552	0	0	552	1	1782.02	903.773	878.247	0	0	-31.8093	110.203	183.67	997.019	3220.93	32379	-183.67	42.6192	273.051	359.001	0	0	1.19949	140.932	-830.592	250	156.85	0	49.6197	46.4254	110.205	1616358262568472	0
554	0	0	554	1	1620.99	808.625	812.363	0	0	-74.6133	47.3225	196.972	883.913	3164.07	32242.5	-196.972	38.241	266.607	351.232	0	0	1.35559	179.723	-846.743	250	181.231	0	55.1129	51.0703	123.795	1616358262608494	0
558	0	0	558	1	1665.67	940.113	725.555	0	0	-74.2861	111.682	225.763	938.46	2964.43	32377.5	-225.763	41.3624	269.523	357.627	0	0	1.51931	163.732	-840.068	250	220.135	0	51.4852	48.2485	118.93	1616358262688538	0
560	0	0	560	1	1896.76	906.209	990.556	0	0	-99.9216	173.561	246.198	840.712	3189.38	32215.9	-246.198	38.323	272.631	357.695	0	0	2.08367	185.041	-850.877	250	209.513	0	56.0734	52.6392	130.819	1616358262728560	0
563	0	0	563	1	1842.54	945.012	897.526	0	0	-21.0807	117.44	316.832	1096.38	3110.54	32272.1	-316.832	49.4145	268.465	354.536	0	0	1.50778	199.402	-856.916	250	258.446	0	42.716	41.9218	126.383	1616358262788592	0
564	0	0	564	1	1631.75	676.649	955.097	0	0	-69.1321	60.9893	89.3772	1165.67	3158.59	32228.9	-89.3772	48.9352	270.332	351.695	0	0	1.96739	147.435	-833.194	250	205.484	0	41.0229	38.4617	92.6718	1616358262808603	0
566	0	0	566	1	1626.07	910.156	715.914	0	0	-78.5191	-0.667015	191.518	927.546	3068.32	32290.5	-191.518	40.0695	264.489	354.757	0	0	1.25595	183.671	-849.626	250	208.786	0	52.6163	48.9778	117.871	1616358262848625	0
571	0	0	571	1	1457.26	791.621	665.644	0	0	-119.897	-4.61319	212.135	918.207	3109.7	32294.5	-212.135	40.8111	266.623	349.505	0	0	1.30216	183.247	-850.129	250	187.711	0	52.1629	48.5033	118.812	1616358262948679	0
572	0	0	572	1	1263.31	581.382	681.925	0	0	-152.791	-47.9085	206.548	941.566	2943.27	32337.8	-206.548	42.8124	265.612	346.89	0	0	1.07479	156.18	-834.882	250	203.733	0	50.0113	46.1377	113.083	1616358262968690	0
580	0	0	580	1	1455.88	679.516	776.359	0	0	-144.552	-118.061	344.301	855.624	3234.01	32308.2	-344.301	42.629	267.422	349.543	0	0	1.41141	165.166	-839.789	250	174.771	0	50.052	50.597	161.004	1616358263128777	0
588	0	0	588	1	2130.33	885.07	1245.26	0	0	-108.751	36.1788	108.938	1186.63	3198.21	32253.7	-108.938	50.8061	264.521	342.918	0	0	1.08064	213.915	-863.522	250	260.527	0	39.983	37.1354	88.5479	1616358263288865	0
589	0	0	589	1	1503.25	754.59	748.662	0	0	-111.016	98.4146	99.8801	777.644	3200.48	32191.4	-99.8801	33.5889	270.119	351	0	0	1.45693	159.328	-837.665	250	178.431	0	60.2749	56.374	133.674	1616358263308876	0
590	0	0	590	1	1305.28	643.986	661.29	0	0	-95.7084	9.01039	207.582	869.348	3284.83	32280.8	-207.582	38.0763	270.519	349.211	0	0	1.18056	170.149	-841.482	250	209.564	0	55.8835	51.9685	126.572	1616358263328886	0
591	0	0	591	1	1705.37	879.344	826.023	0	0	-148.433	107.743	46.8146	774.317	3138.23	32281.8	-46.8146	33.9905	268.341	350.563	0	0	1.18631	187.651	-852.012	250	216.317	0	57.3756	54.009	138.736	1616358263348897	0
594	0	0	594	1	1438.86	823.224	615.641	0	0	-63.6692	153.634	255.663	864.318	3153.13	32235.9	-255.663	38.6915	266.034	348.592	0	0	1.02649	159.253	-837.695	250	193.706	0	54.3919	51.5075	129.613	1616358263408930	0
596	0	0	596	1	2184.33	939.425	1244.91	0	0	-23.3031	75.7004	225.499	1524.05	3112.76	32313.8	-225.499	65.5336	265.316	345.328	0	0	0.807507	165.141	-839.692	250	253.75	0	32.299	30.3188	74.879	1616358263448952	0
599	0	0	599	1	1591.06	873.443	717.62	0	0	-47.7652	106.823	193.744	985.426	3037.57	32382.3	-193.744	42.4764	256.842	340.659	0	0	0.852838	206.817	-856.339	250	215.493	0	48.5828	45.4903	109.082	1616358263508984	0
604	0	0	604	1	1519.03	940.353	578.676	0	0	-46.0096	136.563	242.24	695.325	3135.47	32352.6	-242.24	30.635	261.626	343.058	0	0	0.916081	149.027	-830.194	250	190.79	0	67.7745	63.9409	158.872	1616358263609039	0
609	0	0	609	1	1825.87	768.488	1057.39	0	0	-60.2186	84.6997	173.855	1256.41	3050.02	32205.1	-173.855	53.8404	257.595	337.565	0	0	1.26368	182.307	-845.417	250	222.024	0	38.2907	35.7672	84.6136	1616358263709093	0
611	0	0	611	1	1657.42	781.194	876.223	0	0	-69.4207	73.8085	123.98	1073.83	2760.24	32315.7	-123.98	45.4833	255.449	332.953	0	0	0.943752	181.581	-842.969	250	240.896	0	43.9483	41.0828	97.0934	1616358263749115	0
630	0	0	630	1	1354.07	692.578	661.493	0	0	-28.4991	47.6717	137.866	990.51	3117.96	32242.2	-137.866	41.3093	261.852	337.302	0	0	0.154748	174.926	-842.075	250	219.328	0	48.8904	45.6679	107.995	1616358264129322	0
633	0	0	633	1	1275.58	741.153	534.431	0	0	-174.286	44.9351	-17.2854	681.775	2865.11	32344.6	17.2854	30.184	249.76	331.182	0	0	0.9302	199.003	-851.144	250	224.596	0	60.9119	57.3975	168.446	1616358264189355	0
640	0	0	640	1	1372.69	772.247	600.439	0	0	-3.14302	61.7506	21.2192	961.702	3291.92	32128.4	-21.2192	39.2655	258.438	338.063	0	0	0.637614	157.283	-832.471	250	187.025	0	47.3158	45.1265	125.749	1616358264329431	0
644	0	0	644	1	1143.23	610.298	532.927	0	0	-40.7748	39.8636	-74.8138	512.682	3429.22	32050.7	74.8138	21.3828	266.366	344.197	0	0	0.576481	160.045	-835.942	250	177.19	0	82.3275	80.7415	282.911	1616358264409475	0
646	0	0	646	1	1789.92	897.25	892.668	0	0	-80.825	82.1233	-29.0686	859.689	3269.95	32407	29.0686	36.3599	260.139	339.338	0	0	0.769023	183.386	-845.92	250	190.17	0	49.7861	48.3493	150.868	1616358264449497	0
660	0	0	660	1	1592.48	841.961	750.519	0	0	-65.5509	26.6175	360.341	877.243	3155.01	32362.9	-360.341	40.8875	256.675	337.655	0	0	0.15048	161.81	-835.017	250	196.823	0	50.2366	50.8238	170.665	1616358264729649	0
663	0	0	663	1	1902.25	1122.74	779.51	0	0	-83.0327	80.797	153.034	1387.37	3172.49	32209	-153.034	59.6127	252.861	333.841	0	0	0.6719	186.03	-846.372	250	285.764	0	34.3419	31.8991	75.1195	1616358264789682	0
665	0	0	665	1	1519.48	810.806	708.67	0	0	12.5579	105.337	269	1069.53	3076.9	32284.2	-269	46.5737	248.579	329.472	0	0	1.82379	214.657	-859.5	250	221.145	0	43.7803	41.9173	107.971	1616358264829704	0
670	0	0	670	1	1586.22	902.704	683.511	0	0	-123.306	110.954	-88.5153	931.664	3212.77	32278.5	88.5153	40.8853	260.063	332.596	0	0	1.62267	150.242	-829.374	250	193.167	0	42.9604	42.0265	149.2	1616358264929758	0
671	0	0	671	1	1415.87	654.608	761.259	0	0	-10.9132	59.4302	66.0347	627.76	3299.69	32230.4	-66.0347	25.724	257.619	336.095	0	0	0.630185	195.825	-851.167	250	213.585	0	73.9908	69.7394	173.105	1616358264949769	0
676	0	0	676	1	1721.27	830.245	891.028	0	0	-197.992	109.251	89.6167	912.114	3287.45	32379.9	-89.6167	41.8772	250.693	330.725	0	0	1.87352	192.809	-847.15	250	218.392	0	48.7364	43.9372	104.675	1616358265049824	0
679	0	0	679	1	1585.39	861.253	724.141	0	0	-0.170209	77.5994	292.829	1007.85	3089.63	32411.6	-292.829	44.3973	256.072	330.901	0	0	1.36184	165.699	-837.299	250	181.179	0	46.3176	44.9336	134.966	1616358265109856	0
680	0	0	680	1	1320.86	742.229	578.631	0	0	-246.063	137.434	40.1802	584.37	3435.18	32052.7	-40.1802	28.2534	250.595	330.681	0	0	1.21856	149.084	-825.737	250	180.286	0	72.9402	63.3428	165.752	1616358265129867	0
681	0	0	681	1	1757.33	955.586	801.748	0	0	-82.0698	96.2391	244.759	1205.49	2972.21	32392.9	-244.759	53.5363	245.661	323.254	0	0	0.665324	181.901	-840.455	250	229.229	0	38.2889	36.0925	89.8129	1616358265149878	0
682	0	0	682	1	2099.99	922.486	1177.5	0	0	-99.1223	130.608	189.947	1107.99	3188.58	32159.2	-189.947	49.0322	248.978	326.987	0	0	1.3622	177.046	-839.735	250	222.846	0	41.9385	38.7617	92.9709	1616358265169889	0
684	0	0	684	1	1602.11	715.901	886.212	0	0	-196.35	122.416	131.411	819.574	3186.15	32267.1	-131.411	38.011	242.953	329.253	0	0	1.65793	197.744	-849.313	250	227.382	0	54.6294	48.8679	114.461	1616358265209911	0
685	0	0	685	1	1545.45	782.81	762.637	0	0	-80.128	-32.7469	390.209	926.558	3169.59	32322.6	-390.209	44.6134	251.242	326.46	0	0	0.971443	177.027	-840.068	250	225.941	0	45.7412	47.2787	171.634	1616358265229922	0
686	0	0	686	1	1624.52	730.289	894.236	0	0	-73.4731	41.4758	155.217	919.816	3063.27	32148.7	-155.217	39.1875	246.83	324.24	0	0	0.703807	179.858	-839.657	250	218.514	0	51.0332	47.3612	111.898	1616358265249933	0
689	0	0	689	1	1960.54	1145.37	815.167	0	0	-44.3316	2.43291	360.935	1200.6	2934.47	32287.4	-360.935	55.6999	245.746	324.641	0	0	1.50637	171.399	-836.364	250	213.021	0	36.2682	36.9585	124.236	1616358265309965	0
691	0	0	691	1	1981.25	898.469	1082.79	0	0	-32.1033	27.63	171.771	1473.58	3121.56	32361.9	-171.771	62.0783	244.526	326.243	0	0	1.35319	144.719	-822.788	250	227.918	0	32.5869	30.3501	72.2181	1616358265349987	0
695	0	0	695	1	1701.6	992.45	709.15	0	0	3.93326	35.472	377.598	1099.34	3085.53	32254.4	-377.598	50.7781	246.663	325.018	0	0	0.817647	184.413	-842.581	250	226.951	0	39.8009	40.7504	143.35	1616358265430031	0
696	0	0	696	1	1890.64	1018.16	872.474	0	0	-83.4827	-28.8252	216.627	1075.81	3172.94	32418.3	-216.627	47.1307	249.984	328.238	0	0	1.02749	184.746	-843.219	250	214.072	0	43.756	40.7652	100.792	1616358265450042	0
701	0	0	701	1	1445.42	784.154	661.27	0	0	-83.3201	108.194	211.658	746.185	3272.44	32181.6	-211.658	32.8458	250.364	328.101	0	0	1.26759	148.84	-826.261	250	178.206	0	62.3132	58.105	141.429	1616358265550096	0
704	0	0	704	1	1416.25	600.935	815.315	0	0	-6.22987	113.784	-127.763	733.375	3394.67	32076.4	127.763	31.1627	249.362	326.668	0	0	0.894537	154.313	-827.21	250	182.459	0	54.4443	53.6552	207.985	1616358265610129	0
709	0	0	709	1	1454.33	607.838	846.491	0	0	-128.094	68.4108	3.9098	836.955	3117.89	32321.1	-3.9098	35.9988	242.417	318.852	0	0	1.28631	192.02	-844.331	250	198.194	0	50.0319	47.6856	137.974	1616358265710183	0
710	0	0	710	1	1542.99	726.879	816.109	0	0	-99.5077	90.4779	154.744	867.37	2989.65	32398.7	-154.744	37.6475	242.684	319.93	0	0	1.61602	204.31	-850.587	250	196.261	0	53.0156	49.1951	115.358	1616358265730194	0
718	0	0	718	1	1514.31	714.349	799.964	0	0	-172.186	65.5989	313.877	907.108	3062.33	32323.9	-313.877	43.6753	241.759	319.407	0	0	1.24771	179.118	-837.669	250	218.124	0	47.2894	45.0695	135.014	1616358265890281	0
725	0	0	725	1	1968.84	911.818	1057.02	0	0	-156.493	112.441	156.378	894.02	3345.61	32277.1	-156.378	40.3337	246.062	322.716	0	0	1.18971	162.736	-831.768	250	185.394	0	50.4167	46.416	108.88	1616358266030358	0
726	0	0	726	1	1735.77	986.383	749.386	0	0	-112.513	159.603	321.637	1070.45	3102.31	32329.6	-321.637	50.5531	241.604	321.031	0	0	1.35604	198.734	-846.954	250	216.943	0	40.2317	39.1922	119.775	1616358266050368	0
729	0	0	729	1	1663.06	881.041	782.019	0	0	-56.9432	30.8908	199.631	955.646	3146.4	32458.3	-199.631	41.0423	245.793	322.082	0	0	1.61516	168.474	-832.965	250	203.915	0	49.2276	45.8724	111.394	1616358266110401	0
731	0	0	731	1	1845.14	978.719	866.426	0	0	-87.3625	83.6291	359.585	1432.29	3077.16	32305.9	-359.585	67.3539	241.095	315.014	0	0	1.76515	183.039	-840.31	250	239.399	0	30.1262	30.3968	100.494	1616358266150423	0
741	0	0	741	1	1386.78	694.869	691.912	0	0	-125.187	8.90405	296.335	881.823	3114.99	32280.9	-296.335	40.799	242.703	319.288	0	0	1.15421	187.008	-843.013	250	225.935	0	49.8229	47.8784	135.528	1616358266350532	0
750	0	0	750	1	1683.9	864.886	819.017	0	0	-98.1195	27.84	108.206	1289.05	3087.92	32162.3	-108.206	54.8502	236.07	309.463	0	0	0.729392	180.708	-836.71	250	227.369	0	35.2128	32.7517	78.0986	1616358266530630	0
755	0	0	755	1	1634.95	767.224	867.729	0	0	12.6172	54.165	115.875	846.167	3076.84	32335.3	-115.875	34.7468	241.193	315.874	0	0	0.989338	187.34	-841.494	250	199.36	0	55.2681	51.6886	122.891	1616358266630684	0
757	0	0	757	1	1984.77	1027.35	957.425	0	0	-20.9249	113.698	236.302	1017.61	3309.7	32275.8	-236.302	44.1569	239.503	320.171	0	0	1.18693	179.686	-838.773	250	224.904	0	45.4918	42.8959	106.38	1616358266670706	0
758	0	0	758	1	1881.75	1019.22	862.532	0	0	3.55718	40.2603	294.99	1460.82	3185.56	32249.6	-294.99	64.2511	239.164	316.024	0	0	0.625057	143.025	-820.06	250	221.866	0	31.4258	30.2477	85.664	1616358266690717	0
759	0	0	759	1	1889.37	970.657	918.714	0	0	-29.4296	48.4627	254.273	1113.05	3218.55	32341	-254.273	48.3917	244.638	318.809	0	0	0.877637	169.925	-834.132	250	190.356	0	41.8215	39.551	99.9894	1616358266710728	0
765	0	0	765	1	1631.28	641.058	990.226	0	0	10.4859	85.5936	-2.41461	1134.65	3078.97	32303.9	2.41461	46.4812	238.144	315.278	0	0	0.853059	169.084	-832.284	250	212.623	0	38.159	36.8121	108.137	1616358266830793	0
769	0	0	769	1	1628.01	767.915	860.094	0	0	-143.171	-14.5018	128.13	1152.41	3332.29	31905.7	-128.13	50.4987	240.694	314.76	0	0	1.25186	174.689	-835.405	250	196.405	0	39.2162	36.4055	86.1537	1616358266910837	0
770	0	0	770	1	1406.8	669.088	737.71	0	0	11.8394	19.7395	224.617	1062.72	3077.62	32369.8	-224.617	45.1002	239.022	315.657	0	0	1.11294	189.512	-842.494	250	238.515	0	44.3635	41.6282	103.167	1616358266930848	0
771	0	0	771	1	1902.55	1065.89	836.655	0	0	-62.7792	120.359	244.957	1225.17	3152.24	32368.8	-244.957	54.1967	237.334	312	0	0	0.600986	162.213	-827.685	250	218.484	0	37.0686	35.0035	87.1704	1616358266950859	0
774	0	0	774	1	2061.24	899.977	1161.26	0	0	-18.5104	70.9254	113.629	1701.77	3008.31	32318.6	-113.629	70.5864	235.748	310.516	0	0	1.382	178.117	-835.83	250	274.945	0	27.3883	25.6552	61.0865	1616358267010891	0
777	0	0	777	1	1801.43	957.164	844.27	0	0	-5.47111	69.0688	126.143	887.927	3094.93	32220.8	-126.143	36.7771	239.193	312.091	0	0	0.933838	199.162	-846.449	250	232.701	0	52.3903	48.9639	115.737	1616358267070924	0
786	0	0	786	1	2027.93	883.793	1144.13	0	0	14.4762	57.9635	120.068	1441.92	2975.32	32331.5	-120.068	59.2648	235.864	309.69	0	0	0.728635	167.914	-831.037	250	244.378	0	32.5082	30.4078	72.4027	1616358267251022	0
793	0	0	793	1	2120.29	1019.77	1100.52	0	0	3.54071	96.3815	155.528	1614.35	3085.92	32392.8	-155.528	67.5098	229.458	305.033	0	0	0.559467	184.33	-837.233	250	288.162	0	28.951	27.0613	63.6419	1616358267391099	0
806	0	0	806	1	1707.11	782.829	924.285	0	0	-89.6434	65.2667	262.442	1231.57	2979.78	32324.2	-262.442	55.0842	228.56	303.018	0	0	1.48971	151.723	-819.78	250	196.343	0	36.1026	34.0431	87.2414	1616358267651240	0
807	0	0	807	1	1510.61	718.236	792.378	0	0	-135.499	204.231	129.598	634.66	3224.96	32185.3	-129.598	28.8281	233.822	304.646	0	0	1.16721	160.594	-823.951	250	194.685	0	66.8758	62.3779	146.198	1616358267671251	0
810	0	0	810	1	1730.7	878.11	852.59	0	0	-88.1785	19.3581	-45.4845	835.511	3277.3	32270.5	45.4845	35.2257	231.171	305.898	0	0	0.624871	173.989	-832.001	250	185.707	0	48.5348	47.1585	152.57	1616358267731284	0
813	0	0	813	1	1389.54	806.386	583.158	0	0	-59.2895	50.8741	163.922	1044.89	3148.75	32239	-163.922	44.4138	232.696	304.681	0	0	1.06932	148.168	-819.719	250	181.268	0	43.8848	40.8024	96.6655	1616358267791316	0
814	0	0	814	1	1555.59	846.29	709.295	0	0	-111.737	111.331	93.6577	684.786	3001.88	32377.8	-93.6577	29.6404	230.115	301.838	0	0	0.736127	184.534	-835.653	250	191.213	0	63.0171	58.915	140.265	1616358267811327	0
816	0	0	816	1	2180.13	1109.79	1070.34	0	0	2.5474	38.8425	71.7008	1209.15	3086.91	32450.3	-71.7008	49.2885	230.242	305.383	0	0	0.791279	183.921	-835.579	250	218.946	0	37.3965	35.1393	86.5139	1616358267851349	0
818	0	0	818	1	1561.46	858.572	702.886	0	0	-44.7363	97.8688	168.898	850.655	3134.2	32291.6	-168.898	36.2623	230.058	304.375	0	0	0.828692	182.969	-835.286	250	194.716	0	53.3929	49.9904	117.565	1616358267891371	0
821	0	0	821	1	1588.52	839.252	749.267	0	0	8.24787	47.0419	-3.59233	743.714	3081.21	32242.8	3.59233	30.28	231.214	308.873	0	0	0.352852	180.63	-834.544	250	205.209	0	57.4771	55.1655	163.346	1616358267951404	0
823	0	0	823	1	1261.93	642.169	619.76	0	0	-260.558	-7.33052	-342.813	649.833	2951.38	32695.8	342.813	34.0308	230.755	302.062	0	0	0.777732	175.689	-830.553	250	182.236	0	65.5533	56.2352	326.711	1616358267991425	0
825	0	0	825	1	1269.02	769.352	499.665	0	0	-105.505	88.5739	378.045	609.413	3194.97	32300.9	-378.045	29.2005	231.597	307.482	0	0	1.61395	176.808	-832.881	250	189.165	0	67.1023	68.5712	238.699	1616358268031447	0
827	0	0	827	1	1467.62	810.33	657.293	0	0	-13.4598	-3.50038	238.492	906.669	3102.92	32293.3	-238.492	38.9739	232.173	305.225	0	0	1.1108	171.673	-830.223	250	202.093	0	50.5248	47.733	118.94	1616358268071469	0
838	0	0	838	1	1867.58	1024.06	843.522	0	0	-3.54622	70.1973	171.879	1372.27	3093.01	32319.3	-171.879	57.5403	227.977	300.586	0	0	0.687581	177.343	-833.347	250	208.243	0	33.8818	31.5176	74.7641	1616358268291589	0
845	0	0	845	1	1694.85	1033.03	661.818	0	0	-83.5775	56.0112	281.257	1163.4	3073.38	32333.5	-281.257	52.326	229.605	302.745	0	0	1.59543	165.026	-827.151	250	212.82	0	37.9172	36.0859	97.0261	1616358268431665	0
847	0	0	847	1	1882.68	880.624	1002.05	0	0	-60.7726	17.3789	37.9513	975.743	3050.57	32272.5	-37.9513	40.3784	229.719	300.972	0	0	0.593729	184.348	-834.783	250	203.949	0	44.0316	41.9983	111.409	1616358268471687	0
850	0	0	850	1	1560.12	855.474	704.644	0	0	-145.384	92.4375	276.06	854.792	3035.52	32197.4	-276.06	39.7836	226.169	299.686	0	0	1.29797	181.056	-831.93	250	183.713	0	49.6923	47.1643	123.754	1616358268531720	0
853	0	0	853	1	1347.37	602.941	744.433	0	0	-86.9352	76.6402	145.532	871.392	3076.74	32312.9	-145.532	37.4071	229.232	297.984	0	0	0.617769	189.148	-835.712	250	228.792	0	51.3588	47.7198	112.187	1616358268591752	0
861	0	0	861	1	1398.48	678.884	719.595	0	0	-72.3905	-49.3048	88.5487	682.856	3062.19	32239.5	-88.5487	28.6641	230.739	301.264	0	0	0.227718	206.625	-845.111	250	236.164	0	64.4317	60.662	146.857	1616358268751840	0
892	0	0	892	1	1283.99	728.303	555.69	0	0	-57.6952	36.2901	-12.3951	690.815	3147.16	32353.2	12.3951	28.6712	230.349	302.6	0	0	1.18181	182.554	-834.42	250	196.572	0	59.8019	57.7863	174.675	1616358269372177	0
896	0	0	896	1	1294.89	671.947	622.944	0	0	-7.40057	97.8852	148.101	744.081	3096.86	32291.6	-148.101	31.1512	222.86	297.057	0	0	0.793171	161.012	-822.328	250	186.472	0	60.6914	56.7541	132.771	1616358269452221	0
907	0	0	907	1	1618.24	752.042	866.198	0	0	-84.4806	28.6586	194.221	1235.94	2974.62	32261.2	-194.221	53.5955	220.954	292.207	0	0	1.09563	135.091	-809.07	250	178.252	0	36.3041	33.6304	81.4401	1616358269672341	0
908	0	0	908	1	1376.33	827.708	548.626	0	0	-270.194	4.21725	8.94162	681.733	3259.99	32086.3	-8.94162	33.3025	224.902	291.503	0	0	0.854673	192.055	-836.948	250	170.451	0	59.9823	50.9229	145.355	1616358269692352	0
917	0	0	917	1	1078.9	431.716	647.186	0	0	-6.88057	93.5188	172.446	543.787	3096.34	32395.6	-172.446	22.9102	223.137	293.518	0	0	0.846097	144.743	-813.25	250	162.492	0	82.8125	77.3561	181.772	1616358269872450	0
918	0	0	918	1	1080.87	500.657	580.213	0	0	-228.166	-14.4168	128.063	821.704	2819.33	32304.3	-128.063	38.7127	214.317	286.565	0	0	1.21673	166.234	-819.904	250	163.226	0	51.8886	45.3944	106.53	1616358269892461	0
921	0	0	921	1	1350.56	613.415	737.146	0	0	-62.015	30.2281	142.087	741.302	3051.81	32359.3	-142.087	31.2865	219.577	290.389	0	0	0.266667	161.538	-818.849	250	152.252	0	59.7882	55.7417	131.513	1616358269952493	0
922	0	0	922	1	1689.35	963.832	725.521	0	0	-36.7402	140.21	362.307	1312.52	3026.54	32349	-362.307	61.105	215.802	288.787	0	0	0.926474	185.604	-832.833	250	261.707	0	31.2408	31.7586	106.139	1616358269972504	0
923	0	0	923	1	1426.43	645.418	781.015	0	0	-74.3461	-12.4594	93.6679	781.282	3064.15	32402	-93.6679	32.7553	219.732	287.885	0	0	0.697333	166.214	-822.792	250	172.927	0	55.4771	52.1998	125.124	1616358269992515	0
930	0	0	930	1	1177.92	563.343	614.573	0	0	-315.08	-67.1518	-67.1684	610.108	2806.58	32556.3	67.1684	32.5001	214.285	283.28	0	0	0.725873	154.738	-814.199	250	172.929	0	66.4141	51.7922	176.565	1616358270132591	0
930	0	0	930	1	1614.04	914.428	699.614	0	0	-76.9509	66.4249	270.88	817.003	3266.07	32323.1	-270.88	36.4814	222.992	291.478	0	0	1.14325	181.559	-831.67	250	198.27	0	53.0954	50.4234	131.115	1616358270132591	0
931	0	0	931	1	1546.83	778.206	768.626	0	0	-160.554	73.4812	-100.791	738.537	3250.01	32515.3	100.791	32.9263	222.791	289.448	0	0	0.549912	182.192	-830.531	250	201.3	0	49.8981	48.3659	176.031	1616358270152602	0
933	0	0	933	1	1375.89	590.145	785.741	0	0	-141.357	-46.9368	93.5792	691.768	3131.16	32137.5	-93.5792	30.1181	216.983	282.231	0	0	0.491067	160.793	-817.292	250	166.508	0	60.4211	56.3454	135.83	1616358270192624	0
935	0	0	935	1	1306.23	679.838	626.389	0	0	-57.3659	35.7685	15.1556	733.549	3047.17	32553.1	-15.1556	30.3657	219.353	290.032	0	0	0.733565	155.683	-817.731	250	174.911	0	56.2681	53.865	152.119	1616358270232646	0
940	0	0	940	1	1385.44	544.85	840.593	0	0	-62.5951	-11.8091	-11.3013	1118.66	2853.07	32401.3	11.3013	46.3954	209.902	283.211	0	0	0.784339	165.051	-818.161	250	225.706	0	36.1484	35.0154	104.824	1616358270332700	0
944	0	0	944	1	1476.38	891.236	585.14	0	0	-90.5282	77.5702	255.99	801.279	3179.99	32411.6	-255.99	35.7967	217.071	286.203	0	0	0.81748	152.01	-814.377	250	159.93	0	53.7143	50.576	127.62	1616358270412744	0
952	0	0	952	1	1712.89	847.388	865.506	0	0	-24.7217	-2.24686	96.1734	994.424	3014.52	32491.4	-96.1734	40.9453	216.694	286.532	0	0	0.903958	177.86	-826.867	250	182.737	0	44.264	41.7815	99.951	1616358270572831	0
953	0	0	953	1	1445.68	563.136	882.543	0	0	-118.895	-32.5164	182.885	820.413	2809.71	32322.4	-182.885	36.1249	213.576	280.554	0	0	0.626347	170.135	-820.511	250	181.879	0	52.6063	48.6616	116.68	1616358270592842	0
957	0	0	957	1	1419.02	584.306	834.711	0	0	-42.6411	90.3895	21.5285	886.993	2932.78	32398.8	-21.5285	36.8399	216.129	284.744	0	0	1.08357	120.893	-798.655	250	151.415	0	46.268	44.4581	122.738	1616358270672886	0
960	0	0	960	1	1455	654.633	800.371	0	0	-77.6699	27.01	164.476	949.498	3266.79	32362.5	-164.476	40.6104	215.495	291.168	0	0	0.740346	131.308	-805.048	250	181.388	0	46.7876	43.3416	102.703	1616358270732918	0
961	0	0	961	1	1227.64	580.991	646.653	0	0	-235.928	-51.2163	-82.5834	617.11	2827.09	32440.7	82.5834	29.1681	212.779	286.176	0	0	1.08603	162.269	-818.953	250	172.444	0	60.5386	54.9518	192.733	1616358270752929	0
963	0	0	963	1	1992.4	869.621	1122.78	0	0	-73.0372	-17.4425	207.856	1164.64	3162.5	32207.6	-207.856	50.5561	214.711	285.086	0	0	0.724279	134.63	-805.137	250	165.476	0	37.9366	35.4059	86.9362	1616358270792951	0
968	0	0	968	1	1111.05	646.121	464.929	0	0	-73.2678	50.4672	371.888	688.1	3162.73	32239.4	-371.888	32.3619	217.581	283.802	0	0	0.516673	163.277	-818.895	250	139.574	0	58.4145	59.4391	204.691	1616358270893006	0
970	0	0	970	1	1226.65	577.283	649.371	0	0	-24.9701	58.0489	78.0898	783.523	3014.77	32431.1	-78.0898	32.2901	215.001	283.536	0	0	0.580293	209.4	-839.931	250	208.808	0	54.8775	51.6182	125.687	1616358270933027	0
971	0	0	971	1	1130.08	558.64	571.442	0	0	-168.275	101.88	-121.865	624.289	2958.76	32686.3	121.865	28.2749	213.797	284.284	0	0	1.02259	136.052	-804.261	250	150.488	0	57.242	55.5247	208.108	1616358270953038	0
977	0	0	977	1	1479.01	589.935	889.073	0	0	3.96989	79.9799	56.8542	753.616	3085.49	32309.5	-56.8542	30.8389	218.712	284.673	0	0	1.58899	177.008	-826.44	250	173.701	0	56.7018	53.7274	135.55	1616358271073104	0
980	0	0	980	1	1449.53	753.546	695.987	0	0	-79.1865	94.0159	298.442	852.718	3168.65	32096.2	-298.442	38.7461	217.117	283.272	0	0	0.381603	146.22	-810.29	250	183.368	0	49.2958	47.6978	134.966	1616358271133136	0
983	0	0	983	1	1272.22	746.114	526.105	0	0	-90.8954	43.5171	102.733	566.377	3280.02	32246.3	-102.733	24.0203	218.711	288.36	0	0	1.10992	127.283	-802.227	250	162.353	0	76.1403	70.8007	168.809	1616358271193169	0
990	0	0	990	1	1486.03	739.53	746.497	0	0	-99.3692	52.0646	167.68	981.505	2989.51	32237.8	-167.68	42.5377	211.512	276.358	0	0	1.62065	159.726	-814.774	250	157.271	0	44.2037	40.7789	96.7022	1616358271333245	0
993	0	0	993	1	1326.73	643.438	683.296	0	0	-8.29494	57.5887	20.4906	880.25	3097.76	32232.3	-20.4906	35.9648	210.225	283.167	0	0	0.565294	136.963	-803.515	250	178.913	0	47.2594	44.9596	124.893	1616358271393278	0
994	0	0	994	1	1382.31	652.052	730.259	0	0	-65.3172	101.499	-11.4534	841.539	2955.46	32487.3	11.4534	35.4353	210.961	277.807	0	0	1.51751	153.693	-810.587	250	186.189	0	46.6736	45.2748	135.229	1616358271413289	0
996	0	0	996	1	1234.86	632.919	601.936	0	0	-52.9081	17.3478	106.864	807.125	2943.05	32372.2	-106.864	33.6438	208.422	278.24	0	0	0.88391	124.775	-797.378	250	159.795	0	53.2604	50.0477	119.016	1616358271453311	0
997	0	0	997	1	1288.83	470.422	818.41	0	0	-299.511	252.884	-196.217	595.637	3289.31	32236.3	196.217	33.5502	211.517	278.915	0	0	1.42322	141.003	-804.671	250	144.291	0	59.4852	48.2839	222.016	1616358271473322	0
1004	0	0	4	1	741.688	283.604	458.084	0	0	21.8879	40.235	112.765	519.672	3466.21	31851	-112.765	23.6604	71.7643	82.8307	0	0	0.172107	90.3802	-667.344	250	125.946	0	48.3088	43.7739	91.7373	1616358273774575	1
1009	0	0	9	1	528.225	248.932	279.293	0	0	-60.1248	-38.9727	104.939	328.018	3049.92	32129.5	-104.939	15.2533	67.6894	78.1088	0	0	0.359619	77.6852	-655.045	250	92.6354	0	72.096	65.4036	136.699	1616358273874629	1
1012	0	0	12	1	579.133	247.689	331.443	0	0	-1.89705	46.9149	243.625	388.275	3091.36	32442.2	-243.625	18.494	68.2923	79.1635	0	0	0.146119	94.2332	-664.026	250	107.873	0	61.3045	54.4932	131.554	1616358273934662	1
1015	0	0	15	1	747.85	289.834	458.016	0	0	-212.63	-141.92	-45.5025	454.726	3302.09	32332.1	45.5025	23.7996	64.8305	75.0079	0	0	0.768985	100.267	-662.853	250	105.627	0	42.3865	40.1228	116.987	1616358274274847	1
1016	0	0	16	1	747.85	289.834	458.016	0	0	-212.63	-141.92	-45.5025	454.726	3302.09	32332.1	45.5025	23.7996	64.8305	75.0079	0	0	0.768985	100.267	-662.853	250	105.627	0	42.3865	40.1228	116.987	1616358274274847	1
1017	0	0	17	1	747.85	289.834	458.016	0	0	-212.63	-141.92	-45.5025	454.726	3302.09	32332.1	45.5025	23.7996	64.8305	75.0079	0	0	0.768985	100.267	-662.853	250	105.627	0	42.3865	40.1228	116.987	1616358274274847	1
1018	0	0	18	1	747.85	289.834	458.016	0	0	-212.63	-141.92	-45.5025	454.726	3302.09	32332.1	45.5025	23.7996	64.8305	75.0079	0	0	0.768985	100.267	-662.853	250	105.627	0	42.3865	40.1228	116.987	1616358274274847	1
1019	0	0	19	1	747.85	289.834	458.016	0	0	-212.63	-141.92	-45.5025	454.726	3302.09	32332.1	45.5025	23.7996	64.8305	75.0079	0	0	0.768985	100.267	-662.853	250	105.627	0	42.3865	40.1228	116.987	1616358274274847	1
1020	0	0	20	1	747.85	289.834	458.016	0	0	-212.63	-141.92	-45.5025	454.726	3302.09	32332.1	45.5025	23.7996	64.8305	75.0079	0	0	0.768985	100.267	-662.853	250	105.627	0	42.3865	40.1228	116.987	1616358274274847	1
1021	0	0	21	1	747.85	289.834	458.016	0	0	-212.63	-141.92	-45.5025	454.726	3302.09	32332.1	45.5025	23.7996	64.8305	75.0079	0	0	0.768985	100.267	-662.853	250	105.627	0	42.3865	40.1228	116.987	1616358274274847	1
1022	0	0	22	1	747.85	289.834	458.016	0	0	-212.63	-141.92	-45.5025	454.726	3302.09	32332.1	45.5025	23.7996	64.8305	75.0079	0	0	0.768985	100.267	-662.853	250	105.627	0	42.3865	40.1228	116.987	1616358274274847	1
1023	0	0	23	1	747.85	289.834	458.016	0	0	-212.63	-141.92	-45.5025	454.726	3302.09	32332.1	45.5025	23.7996	64.8305	75.0079	0	0	0.768985	100.267	-662.853	250	105.627	0	42.3865	40.1228	116.987	1616358274274847	1
1024	0	0	24	1	747.85	289.834	458.016	0	0	-212.63	-141.92	-45.5025	454.726	3302.09	32332.1	45.5025	23.7996	64.8305	75.0079	0	0	0.768985	100.267	-662.853	250	105.627	0	42.3865	40.1228	116.987	1616358274274847	1
1025	0	0	25	1	747.85	289.834	458.016	0	0	-212.63	-141.92	-45.5025	454.726	3302.09	32332.1	45.5025	23.7996	64.8305	75.0079	0	0	0.768985	100.267	-662.853	250	105.627	0	42.3865	40.1228	116.987	1616358274274847	1
1026	0	0	26	1	747.85	289.834	458.016	0	0	-212.63	-141.92	-45.5025	454.726	3302.09	32332.1	45.5025	23.7996	64.8305	75.0079	0	0	0.768985	100.267	-662.853	250	105.627	0	42.3865	40.1228	116.987	1616358274274847	1
1027	0	0	27	1	747.85	289.834	458.016	0	0	-212.63	-141.92	-45.5025	454.726	3302.09	32332.1	45.5025	23.7996	64.8305	75.0079	0	0	0.768985	100.267	-662.853	250	105.627	0	42.3865	40.1228	116.987	1616358274274847	1
1028	0	0	28	1	747.85	289.834	458.016	0	0	-212.63	-141.92	-45.5025	454.726	3302.09	32332.1	45.5025	23.7996	64.8305	75.0079	0	0	0.768985	100.267	-662.853	250	105.627	0	42.3865	40.1228	116.987	1616358274274847	1
1029	0	0	29	1	747.85	289.834	458.016	0	0	-212.63	-141.92	-45.5025	454.726	3302.09	32332.1	45.5025	23.7996	64.8305	75.0079	0	0	0.768985	100.267	-662.853	250	105.627	0	42.3865	40.1228	116.987	1616358274274847	1
1030	0	0	30	1	827.169	410.975	416.194	0	0	-33.6355	118.447	303.549	522.152	3123.1	32370.7	-303.549	26.1712	63.8038	75.9779	0	0	0.789351	118.496	-672.022	250	160.879	0	41.253	38.7796	107.494	1616358274294858	1
1031	0	0	31	1	598.409	256.275	342.134	0	0	-34.0728	74.8531	117.18	291.432	3023.87	32215	-117.18	13.6154	63.3951	72.9309	0	0	0.454717	72.4283	-645.814	250	94.411	0	78.4406	71.1555	147.858	1616358274314869	1
1041	0	0	41	1	559.47	314.075	245.395	0	0	22.9394	111.051	152.687	277.788	3166.18	32079.1	-152.687	12.9384	60.1304	71.3615	0	0	0.164129	83.2545	-647.373	250	97.4745	0	82.1737	73.9854	158.775	1616358274514978	1
1042	0	0	42	1	630.928	247.745	383.183	0	0	18.56	8.18754	26.5852	458.206	2971.24	32381.3	-26.5852	20.718	60.0652	69.9562	0	0	0.339258	92.783	-651.82	250	112.359	0	47.0647	44.7144	107.347	1616358274534989	1
1043	0	0	43	1	481.363	174.261	307.103	0	0	-4.0268	-31.7462	152.821	222.704	3392.47	31922.9	-152.821	10.22	62.3637	71.0643	0	0	0.242521	94.2482	-653.221	250	98.515	0	104.871	93.5638	202.436	1616358274555000	1
1043	0	0	43	1	648.726	328.672	320.054	0	0	-80.1597	-5.29417	74.5777	469.901	2770.98	32594.1	-74.5777	22.0472	60.6621	68.5298	0	0	0.302019	110.219	-659.924	250	140.567	0	46.6413	43.0729	92.0449	1616358274555000	1
1049	0	0	49	1	520.903	225.167	295.736	0	0	-48.3557	33.3693	359.776	469.77	2838.84	32356.1	-359.776	24.0344	56.4742	68.9181	0	0	0.394722	105.274	-653.935	250	139.185	0	40.8808	41.614	139.14	1616358274675065	1
1050	0	0	50	1	490.583	280.779	209.804	0	0	-42.548	-22.1824	118.192	361.528	3231.67	32212.4	-118.192	16.7198	59.2543	68.1985	0	0	0.0585734	97.8099	-651.56	250	125.511	0	62.3976	56.4512	118.11	1616358274695076	1
1051	0	0	51	1	452.355	175.38	276.976	0	0	-36.2447	-12.8803	90.8287	308	3225.36	32302.7	-90.8287	14.1693	57.7582	67.8992	0	0	0.342577	69.7669	-636.384	250	95.56	0	71.3889	65.4652	136.847	1616358274715087	1
1052	0	0	52	1	418.13	207.964	210.165	0	0	-111.145	-28.2605	154.603	316.818	2801.96	32318.1	-154.603	15.2972	57.0051	67.3861	0	0	0.233771	74.3041	-637.377	250	87.925	0	69.6738	61.2032	133.112	1616358274735098	1
1053	0	0	53	1	628.239	384.57	243.669	0	0	-26.8442	44.4751	306.092	404.861	2817.32	32345	-306.092	20.0117	59.0909	67.7811	0	0	0.554763	105.634	-655.903	250	135.069	0	51.2421	47.9666	134.885	1616358274755109	1
1058	0	0	58	1	628.075	317.694	310.381	0	0	-47.2185	31.603	337.179	479.858	3136.68	32258.2	-337.179	24.2429	55.8016	67.6292	0	0	0.293187	113.868	-656.768	250	152.192	0	40.8936	40.0727	125.198	1616358274855163	1
1060	0	0	60	1	641.772	273.223	368.549	0	0	23.3402	38.0928	57.1951	538.637	3365.1	32251.8	-57.1951	24.4225	59.0206	70.4196	0	0	0.743725	75.8845	-644.082	250	133.355	0	41.3613	38.4162	85.2912	1616358274895185	1
1061	0	0	61	1	689.358	315.082	374.277	0	0	-8.32627	-40.8096	45.8823	448.885	2998.13	32629.6	-45.8823	20.3672	57.6565	68.4484	0	0	0.44989	102.842	-653.934	250	118.485	0	48.3896	45.0923	102.922	1616358274915196	1
1065	0	0	65	1	537.049	276.326	260.723	0	0	-383.407	81.5727	161.365	303.634	2874.91	32407.6	-161.365	22.3736	56.2621	64.8455	0	0	0.690229	115.757	-655.431	250	98.797	0	81.6794	49.8591	115.256	1616358274995239	1
1066	0	0	66	1	672.304	324.177	348.128	0	0	-148.152	143.692	312.046	321.631	3137.95	32445.1	-312.046	17.3204	59.0434	69.0139	0	0	0.704113	111.761	-658.977	250	143.099	0	59.9618	55.9538	159.072	1616358275015250	1
1068	0	0	68	1	618.965	201.875	417.091	0	0	-47.6126	-10.7089	-207.147	390.442	3236.73	32300.6	207.147	19.0473	60.8249	68.4135	0	0	0.424152	88.1572	-649.085	250	114.513	0	46.5585	44.3909	203.248	1616358275055272	1
1070	0	0	70	1	585.324	252.26	333.064	0	0	-38.9628	17.6917	269.126	483.361	3228.08	32272.2	-269.126	23.5201	55.7053	67.3735	0	0	0.263447	97.6148	-648.837	250	143.213	0	44.0343	39.8592	102.406	1616358275095294	1
1071	0	0	71	1	699.894	399.485	300.409	0	0	-124.103	-160.398	296.125	436.566	3014.24	32151.3	-296.125	23.1696	54.1631	66.0236	0	0	0.450263	107.998	-650.021	250	125.426	0	44.2644	41.3258	113.575	1616358275115305	1
1072	0	0	72	1	633.592	204.197	429.395	0	0	34.5387	-65.8675	-161.523	408.625	3254.24	32256	161.523	19.1782	57.9686	67.5402	0	0	0.0712589	93.422	-648.806	250	122.949	0	44.787	43.6212	173.829	1616358275135316	1
1075	0	0	75	1	658.826	295.882	362.944	0	0	-61.0989	23.3952	12.6589	456.37	3349.88	32067.1	-12.6589	21.2761	56.9211	67.3051	0	0	0.698243	120.739	-660.546	250	129.008	0	44.6438	42.463	105.353	1616358275195348	1
1083	0	0	83	1	583.412	299.943	283.469	0	0	-19.9674	28.3776	270.26	407.428	2810.45	32361.1	-270.26	19.7126	55.6861	64.3837	0	0	0.372271	85.5599	-640.73	250	121.614	0	51.8018	46.8059	119.933	1616358275355436	1
1087	0	0	87	1	423.317	202.36	220.957	0	0	-30.964	15.3595	-18.2859	253.852	3120.42	32274.5	18.2859	11.7007	54.2925	64.5871	0	0	0.524881	72.6563	-632.262	250	89.3872	0	75.5813	73.2988	197.342	1616358275435479	1
1088	0	0	88	1	477.049	225.663	251.386	0	0	37.4841	-19.3835	-37.5124	264.476	3450.62	32109.9	37.5124	11.9477	56.3046	64.5521	0	0	0.358329	93.9946	-643.968	250	109.123	0	72.6444	71.5023	206.534	1616358275455490	1
1089	0	0	89	1	375.517	220.989	154.528	0	0	-32.6033	1.53944	83.8976	311.179	2823.08	32288.3	-83.8976	14.3051	53.4165	62.0114	0	0	0.226696	83.9731	-635.384	250	97.0824	0	67.5247	62.233	131.011	1616358275475501	1
1090	0	0	90	1	488.53	231.548	256.982	0	0	-96.1546	-2.4981	116.307	281.672	2886.63	32392	-116.307	13.395	54.2843	63.1721	0	0	0.554341	78.0852	-633.984	250	107.791	0	75.4889	67.748	140.692	1616358275495512	1
1095	0	0	95	1	548.569	213.768	334.801	0	0	-93.4629	2.66251	-89.4545	297.587	3581.56	32087.9	89.4545	14.2247	55.429	63.8299	0	0	0.318672	115.672	-653.978	250	135.348	0	59.7559	58.4778	186.009	1616358275595566	1
1102	0	0	102	1	454.822	248.344	206.478	0	0	-90.0376	-45.8001	-8.7452	278.777	2780.86	32435.3	8.7452	13.1202	51.1067	61.4852	0	0	0.421086	97.9934	-638.804	250	97.1473	0	67.397	64.1845	169.253	1616358275735643	1
1107	0	0	107	1	538.6	358.533	180.067	0	0	-18.1989	43.5289	346.56	488.467	2908.34	32246.3	-346.56	24.5654	52.4733	62.7534	0	0	0.345325	96.5732	-641.7	250	130.215	0	39.0687	38.7425	124.129	1616358275835697	1
1108	0	0	108	1	797	423.899	373.1	0	0	-55.3985	-9.53093	194.678	437.094	3144.86	32000.4	-194.678	20.7631	54.0996	62.3715	0	0	0.45379	107.005	-648.318	250	124.521	0	49.8747	44.3548	99.5187	1616358275855708	1
1109	0	0	109	1	570.998	244.078	326.92	0	0	-12.6678	-6.55678	126.356	456.718	3401.11	32196.7	-126.356	20.9286	54.761	64.44	0	0	0.509848	104.548	-649.721	250	143.203	0	48.9609	44.1655	92.8656	1616358275875719	1
1110	0	0	110	1	610.458	327.15	283.309	0	0	-287.73	-140.152	182.447	342.392	3377.19	32230.7	-182.447	20.352	53.2919	63.3974	0	0	0.646154	104.406	-646.199	250	133.091	0	61.4823	47.9957	105.057	1616358275895730	1
1111	0	0	111	1	554.107	182.637	371.47	0	0	-45.8485	-3.90865	179.903	363.649	3234.97	32293.8	-179.903	17.1192	54.001	63.1664	0	0	0.390204	82.9219	-636.495	250	109.505	0	60.1121	53.5549	118.635	1616358275915741	1
1114	0	0	114	1	574.193	223.394	350.798	0	0	-77.4559	-58.1046	-302.442	372.296	3266.58	32447.6	302.442	19.3166	55.0573	63.5985	0	0	0.342567	90.0846	-641.218	250	126.829	0	51.8799	47.3962	262.557	1616358275975773	1
1115	0	0	115	1	603.641	231.512	372.128	0	0	-54.7971	-55.7107	-37.4217	404.397	3443.24	32146.2	37.4217	18.7643	54.8042	63.5355	0	0	0.394876	91.9813	-642.204	250	126.605	0	46.8621	45.7739	131.238	1616358275995784	1
1116	0	0	116	1	644.102	231.758	412.344	0	0	-5.39846	41.7713	41.1409	447.858	3493.5	32048.8	-41.1409	20.4838	54.8775	63.1642	0	0	0.276186	94.2221	-643.21	250	126.957	0	46.4094	43.3128	100.307	1616358276015795	1
1117	0	0	117	1	488.679	231.584	257.095	0	0	-80.5903	-34.1821	201.539	387.25	3469.03	31925.4	-201.539	18.6578	54.544	62.8882	0	0	0.367183	89.7221	-640.657	250	140.266	0	55.9961	49.1958	111.561	1616358276035806	1
1122	0	0	122	1	552.635	287.849	264.786	0	0	4.83885	4.06808	343.811	447.938	2885.3	32186.1	-343.811	22.3127	51.4872	60.1028	0	0	0.145091	77.5877	-630.216	250	124.405	0	42.4245	42.1715	133.22	1616358276135861	1
1124	0	0	124	1	623.447	334.805	288.642	0	0	7.41016	73.7355	88.1458	398.724	3082.05	32315.8	-88.1458	18.3108	52.2092	60.9004	0	0	0.239966	102.774	-644.45	250	114.377	0	52.872	48.4177	101.87	1616358276175882	1
1125	0	0	125	1	642.813	365.414	277.399	0	0	20.7524	11.3426	368.511	691.12	2869.39	32278.5	-368.511	34.8111	49.7226	59.7022	0	0	0.314053	72.9818	-628.045	250	175.779	0	27.1478	28.2357	95.5568	1616358276195893	1
1128	0	0	128	1	624.957	335.249	289.708	0	0	-51.8905	53.0316	201.004	339.505	2942.03	32436.1	-201.004	16.2474	52.299	60.3398	0	0	0.525044	97.7343	-639.999	250	116.079	0	62.2066	55.0115	124.354	1616358276255926	1
1131	0	0	131	1	514.157	169.274	344.882	0	0	-59.7935	-30.3993	119.813	325.849	3348.57	32021.3	-119.813	15.1853	50.4294	60.1011	0	0	0.17582	93.4014	-636.054	250	99.5133	0	64.5539	57.9911	121.564	1616358276315959	1
1138	0	0	138	1	721.068	364.415	356.653	0	0	-7.3425	38.4899	161.318	448.415	2897.48	32351	-161.318	20.7778	49.8898	59.443	0	0	0.673904	117.336	-648.678	250	133.601	0	48.1437	42.6051	93.9569	1616358276456035	1
1139	0	0	139	1	438.085	225.531	212.554	0	0	-45.5187	61.4182	303.17	323.17	3035.32	32128.8	-303.17	16.0975	49.6562	60.5339	0	0	0.535333	65.3707	-621.283	250	103.472	0	58.836	55.0116	154.852	1616358276476046	1
1141	0	0	141	1	748.842	279.132	469.71	0	0	0.108573	-57.3464	-72.3242	484.728	3487.99	31848.9	72.3242	22.2083	50.8411	59.7046	0	0	0.411553	92.0545	-636.632	250	118.814	0	38.0409	37.0796	115.306	1616358276516068	1
1142	0	0	142	1	354.272	146.951	207.32	0	0	-128.6	-101.188	329.101	236.801	2819.42	32291.4	-329.101	12.539	49.0747	57.1316	0	0	0.31937	101.974	-634.803	250	116.391	0	73.9599	71.4767	217.638	1616358276536078	1
1161	0	0	161	1	501.26	169.774	331.486	0	0	18.4183	65.2721	106.115	254.967	3071.04	32124.9	-106.115	11.6673	46.7338	57.9287	0	0	0.33047	100.506	-632.525	250	116.679	0	80.1524	72.5222	150.508	1616358276916286	1
1164	0	0	164	1	680.919	384.987	295.932	0	0	-19.7453	39.7525	150.519	494.521	3308.53	31851.4	-150.519	22.9543	48.44	56.9936	0	0	0.429844	102.34	-636.698	250	159.878	0	42.8987	38.1881	83.1763	1616358276976318	1
1168	0	0	168	1	506.453	227.71	278.743	0	0	-31.674	42.4266	151.816	381.364	2921.81	32446.7	-151.816	17.7958	47.5417	57.2711	0	0	0.413576	70.3819	-619.93	250	105.804	0	54.6599	48.5257	105.724	1616358277056362	1
1169	0	0	169	1	476.051	205.55	270.502	0	0	14.5955	19.6341	36.686	290.512	3074.86	32170.5	-36.686	13.1645	48.0248	57.1816	0	0	0.100936	109.778	-638.491	250	115.275	0	67.1191	63.1575	146.63	1616358277076373	1
1177	0	0	177	1	510.962	270.403	240.559	0	0	-5.52429	52.5529	191.321	300.439	3194.64	32038	-191.321	14.0743	45.91	54.7034	0	0	0.069271	69.0735	-614.506	250	96.3385	0	67.7106	59.6953	134.255	1616358277236460	1
1185	0	0	185	1	553.43	193.012	360.419	0	0	-4.39427	24.8033	-134.4	277.321	2894.53	32464.4	134.4	13.0229	46.4328	53.4279	0	0	0.35944	83.9247	-620.276	250	103.617	0	58.6922	57.1081	202.562	1616358277396547	1
1192	0	0	192	1	502.387	212.932	289.456	0	0	-46.7888	52.1127	247.232	309.036	2936.93	32237.7	-247.232	14.998	44.7256	53.6825	0	0	0.217798	85.5301	-620.494	250	117.342	0	62.1028	55.272	135.54	1616358277536623	1
1195	0	0	195	1	401.515	222.564	178.951	0	0	-52.4119	-21.1096	303.525	280.341	3042.21	32211.3	-303.525	13.9383	43.8654	53.9262	0	0	0.186842	81.4308	-617.582	250	98.2647	0	63.9744	59.9216	170.641	1616358277596656	1
1197	0	0	197	1	412.253	155.326	256.927	0	0	-52.1915	-6.76721	156.535	375.632	3340.97	31898	-156.535	17.6027	44.6628	53.5071	0	0	0.0931666	100.402	-627.788	250	119.222	0	53.796	48.0415	104.614	1616358277636678	1
1198	0	0	198	1	499.049	234.114	264.935	0	0	-93.2583	28.2726	-153.419	393.99	3182.72	32460.9	153.419	19.2231	46.8836	55.9078	0	0	0.258646	75.4096	-620.173	250	121.763	0	41.4595	39.874	145.352	1616358277656689	1
1205	0	0	205	1	639.274	296.612	342.662	0	0	-82.7186	117.426	-139.077	330.855	3371.5	32371.7	139.077	16.345	46.7285	56.0427	0	0	0.438533	125.907	-643.072	250	139.174	0	48.1749	46.9867	161.507	1616358277796765	1
1206	0	0	206	1	509.148	207.149	301.998	0	0	-184.042	288.815	205.183	291.464	2775.2	32300	-205.183	16.7238	42.8595	52.3303	0	0	0.759653	95.9244	-622.64	250	109.923	0	58.4748	51.1007	113.332	1616358277816776	1
1206	0	0	206	1	560.205	293.592	266.613	0	0	14.7617	21.6532	147.628	368.11	3274.02	32367.8	-147.628	16.8441	45.7709	55.921	0	0	0.680082	98.0893	-630.147	250	100.187	0	56.5465	50.4976	109.031	1616358277816776	1
1207	0	0	207	1	571.279	197.073	374.206	0	0	-65.2035	12.5004	-288.84	396.595	3353.98	32476.7	288.84	20.2784	46.9221	54.395	0	0	0.465917	107.137	-634.469	250	120.562	0	44.3988	41.2278	216.463	1616358277836787	1
1208	0	0	208	1	565.565	224.635	340.93	0	0	77.1096	-7.60598	-194.185	440.511	3311.33	32496.8	194.185	20.9144	46.1035	54.9601	0	0	0.0942294	101.731	-631.146	250	128.935	0	38.1958	36.7037	161.204	1616358277856798	1
1210	0	0	210	1	661.418	324.764	336.654	0	0	-50.0083	-21.2083	-35.1672	557.554	3338.79	32410.7	35.1672	25.8369	45.1215	55.8748	0	0	0.411022	84.4672	-624.692	250	146.612	0	32.5828	31.7545	88.2319	1616358277896819	1
1212	0	0	212	1	754.458	305.248	449.21	0	0	-28.4025	-1.85907	11.7653	531.257	3317.18	32391.4	-11.7653	24.3601	46.4142	55.6898	0	0	0.472998	93.6586	-630.146	250	132.032	0	35.9131	34.3435	85.1361	1616358277936841	1
1213	0	0	213	1	485.755	261.916	223.839	0	0	-68.0778	-31.8404	245.287	277.012	2758.9	32321.7	-245.287	13.4857	44.7272	53.281	0	0	0.288191	104.416	-629.327	250	100.554	0	69.1873	61.3068	150.166	1616358277956852	1
1214	0	0	214	1	563.554	121.908	441.646	0	0	23.1474	16.4309	-357.254	498.653	3265.63	32373.1	357.254	26.2678	44.7766	54.4971	0	0	0.424665	97.0616	-627.927	250	137.086	0	41.8111	40.0665	208.117	1616358277976863	1
1215	0	0	215	1	526.053	197.436	328.618	0	0	-14.8165	3.18707	150.264	357.826	3403.26	32286.7	-150.264	16.5038	46.1473	54.9412	0	0	0.481828	75.6008	-618.324	250	92.614	0	57.7138	51.6778	111.583	1616358277996874	1
1217	0	0	217	1	570.261	158.208	412.053	0	0	-115.239	108.764	-489.545	421.738	3304.36	32380.4	489.545	25.6409	44.1169	53.2149	0	0	0.414358	102.775	-629.03	250	140.128	0	69.7548	72.0471	231.09	1616358278036896	1
1218	0	0	218	1	537.839	255.631	282.208	0	0	-3.42788	26.4678	126.918	425.272	3391.87	32363	-126.918	19.5002	44.3843	54.8132	0	0	0.319915	90.8758	-625.647	250	100.761	0	48.3327	43.2649	91.3093	1616358278056907	1
1220	0	0	220	1	532.454	283.382	249.072	0	0	18.299	-41.1671	35.522	361.484	3370.14	31832.7	-35.522	16.2778	43.5738	52.288	0	0	0.391306	92.5799	-621.98	250	119.539	0	52.4415	49.2208	115.624	1616358278096928	1
1221	0	0	221	1	499.589	242.276	257.313	0	0	-75.8265	28.4471	-246.718	376.727	3264.95	32361.1	246.718	18.941	44.9507	53.5837	0	0	0.396084	98.3554	-628.539	250	134.664	0	43.9011	40.8293	199.584	1616358278116939	1
1225	0	0	225	1	369.819	187.999	181.82	0	0	-276.472	-151.617	274.236	233.291	3166.61	32042.8	-274.236	14.2001	43.3919	51.1765	0	0	0.2809	94.9851	-620.621	250	104.272	0	74.869	61.1546	154.073	1616358278196983	1
1226	0	0	226	1	705.454	287.001	418.453	0	0	-75.0252	-27.5436	-14.6415	528.952	3363.81	32317.4	14.6415	24.7299	43.8584	52.6362	0	0	0.525424	88.6623	-623.107	250	139.645	0	33.9243	32.6508	86.9286	1616358278216994	1
1228	0	0	228	1	559.151	199.155	359.996	0	0	34.1473	-7.25773	-277.136	489.038	3254.63	32496.4	277.136	24.3395	43.5406	52.6021	0	0	0.31858	99.843	-627.291	250	161.534	0	35.793	33.5166	178.185	1616358278257016	1
1230	0	0	230	1	583.585	250.892	332.693	0	0	-41.7357	51.6761	-17.7733	455.474	3330.52	32238.2	17.7733	21.2104	42.7311	53.243	0	0	0.499619	99.1873	-626.746	250	126.408	0	39.0208	37.4722	99.8815	1616358278297037	1
1232	0	0	232	1	528.383	221.051	307.332	0	0	-58.0203	65.3319	-560.687	481.128	3346.8	32324.2	560.688	30.5572	45.3367	51.9654	0	0	0.162684	90.2368	-623.217	250	120.99	0	75.4492	81.7134	230.667	1616358278337059	1
1234	0	0	234	1	546.184	275.562	270.622	0	0	-23.4416	-60.794	-227.38	397.973	3312.22	32350.6	227.38	19.4927	45.4178	50.9836	0	0	0.244685	82.1298	-618.624	250	135.028	0	40.8637	38.3327	191.768	1616358278377081	1
1237	0	0	237	1	673.293	255.833	417.46	0	0	-15.7705	-30.7937	-182.585	487.417	3304.55	32320.6	182.585	23.3	43.5692	53.5216	0	0	0.0555029	94.6431	-625.427	250	130.192	0	34.1104	32.5804	133.017	1616358278437114	1
1241	0	0	241	1	526.095	252.824	273.271	0	0	6.82707	4.41202	189.894	257.403	3281.95	32285.4	-189.894	11.935	43.8212	52.8551	0	0	0.254409	103.233	-626.328	250	106.874	0	77.8488	69.1749	154.556	1616358278517157	1
1242	0	0	242	1	472.326	202.07	270.257	0	0	-2.63006	34.131	-247.483	395.419	3191.75	32455	247.483	19.5167	42.6951	53.7496	0	0	0.331174	69.9064	-611.483	250	110.985	0	42.6315	39.6408	193.423	1616358278537168	1
1244	0	0	244	1	625.089	192.525	432.565	0	0	-91.7028	78.8298	-568.043	582.599	3280.82	32410.3	568.043	37.6119	43.4511	51.3632	0	0	0.3397	93.8264	-623.344	250	134.163	0	63.2694	67.7224	183.829	1616358278577190	1
1245	0	0	245	1	473.97	284.148	189.822	0	0	-181.373	-28.5646	50.0407	335.919	3071.51	32418.1	-50.0407	16.8387	42.3696	52.213	0	0	0.415994	104.083	-625.322	250	108.493	0	53.447	48.2802	107.577	1616358278597201	1
1247	0	0	247	1	723.579	353.94	369.639	0	0	-59.8537	9.41875	-82.9514	535.231	3248.97	32380.1	82.9514	25.1766	45.2644	52.9718	0	0	0.573528	84.8813	-622.047	250	153.381	0	31.733	31.2126	96.786	1616358278637223	1
1248	0	0	248	1	567.554	227.034	340.519	0	0	-3.02416	28.2885	-170.892	383.191	3291.8	32361.2	170.892	18.2488	44.621	53.8059	0	0	0.371882	93.5456	-625.573	250	125.133	0	42.8263	41.0432	160.755	1616358278657234	1
1249	0	0	249	1	625.597	271.908	353.689	0	0	-4.53419	-54.0225	-57.4973	449.216	3392.97	32343.9	57.4973	20.5415	43.7123	51.8378	0	0	0.0303666	105.808	-628.705	250	139.982	0	38.7027	37.8056	113.4	1616358278677244	1
1251	0	0	251	1	555.098	307.975	247.123	0	0	-47.5419	37.0294	176.194	374.245	2937.68	32452.1	-176.194	17.6871	42.221	52.3225	0	0	0.250138	98.5138	-623.412	250	103.155	0	52.8148	46.5853	104.265	1616358278717266	1
1252	0	0	252	1	480.625	156.49	324.135	0	0	-48.2093	-9.82033	-177.193	444.11	3237.33	32399.3	177.193	21.3963	41.3603	51.9598	0	0	0.370847	93.237	-619.477	250	145.614	0	36.2174	34.9572	136.469	1616358279017430	1
1253	0	0	253	1	480.625	156.49	324.135	0	0	-48.2093	-9.82033	-177.193	444.11	3237.33	32399.3	177.193	21.3963	41.3603	51.9598	0	0	0.370847	93.237	-619.477	250	145.614	0	36.2174	34.9572	136.469	1616358279017430	1
1254	0	0	254	1	480.625	156.49	324.135	0	0	-48.2093	-9.82033	-177.193	444.11	3237.33	32399.3	177.193	21.3963	41.3603	51.9598	0	0	0.370847	93.237	-619.477	250	145.614	0	36.2174	34.9572	136.469	1616358279017430	1
1255	0	0	255	1	480.625	156.49	324.135	0	0	-48.2093	-9.82033	-177.193	444.11	3237.33	32399.3	177.193	21.3963	41.3603	51.9598	0	0	0.370847	93.237	-619.477	250	145.614	0	36.2174	34.9572	136.469	1616358279017430	1
1256	0	0	256	1	480.625	156.49	324.135	0	0	-48.2093	-9.82033	-177.193	444.11	3237.33	32399.3	177.193	21.3963	41.3603	51.9598	0	0	0.370847	93.237	-619.477	250	145.614	0	36.2174	34.9572	136.469	1616358279017430	1
1257	0	0	257	1	480.625	156.49	324.135	0	0	-48.2093	-9.82033	-177.193	444.11	3237.33	32399.3	177.193	21.3963	41.3603	51.9598	0	0	0.370847	93.237	-619.477	250	145.614	0	36.2174	34.9572	136.469	1616358279017430	1
1258	0	0	258	1	480.625	156.49	324.135	0	0	-48.2093	-9.82033	-177.193	444.11	3237.33	32399.3	177.193	21.3963	41.3603	51.9598	0	0	0.370847	93.237	-619.477	250	145.614	0	36.2174	34.9572	136.469	1616358279017430	1
1259	0	0	259	1	480.625	156.49	324.135	0	0	-48.2093	-9.82033	-177.193	444.11	3237.33	32399.3	177.193	21.3963	41.3603	51.9598	0	0	0.370847	93.237	-619.477	250	145.614	0	36.2174	34.9572	136.469	1616358279017430	1
1260	0	0	260	1	480.625	156.49	324.135	0	0	-48.2093	-9.82033	-177.193	444.11	3237.33	32399.3	177.193	21.3963	41.3603	51.9598	0	0	0.370847	93.237	-619.477	250	145.614	0	36.2174	34.9572	136.469	1616358279017430	1
1261	0	0	261	1	480.625	156.49	324.135	0	0	-48.2093	-9.82033	-177.193	444.11	3237.33	32399.3	177.193	21.3963	41.3603	51.9598	0	0	0.370847	93.237	-619.477	250	145.614	0	36.2174	34.9572	136.469	1616358279017430	1
1262	0	0	262	1	480.625	156.49	324.135	0	0	-48.2093	-9.82033	-177.193	444.11	3237.33	32399.3	177.193	21.3963	41.3603	51.9598	0	0	0.370847	93.237	-619.477	250	145.614	0	36.2174	34.9572	136.469	1616358279017430	1
1263	0	0	263	1	480.625	156.49	324.135	0	0	-48.2093	-9.82033	-177.193	444.11	3237.33	32399.3	177.193	21.3963	41.3603	51.9598	0	0	0.370847	93.237	-619.477	250	145.614	0	36.2174	34.9572	136.469	1616358279017430	1
1264	0	0	264	1	437.102	159.48	277.622	0	0	-45.8769	4.29948	-203.638	324.795	3334.66	32385.2	203.638	15.8247	42.402	50.8375	0	0	0.0491721	89.02	-616.403	250	118.062	0	48.4291	46.3485	202.884	1616358279037441	1
1265	0	0	265	1	437.102	159.48	277.622	0	0	-45.8769	4.29948	-203.638	324.795	3334.66	32385.2	203.638	15.8247	42.402	50.8375	0	0	0.0491721	89.02	-616.403	250	118.062	0	48.4291	46.3485	202.884	1616358279037441	1
1266	0	0	266	1	437.102	159.48	277.622	0	0	-45.8769	4.29948	-203.638	324.795	3334.66	32385.2	203.638	15.8247	42.402	50.8375	0	0	0.0491721	89.02	-616.403	250	118.062	0	48.4291	46.3485	202.884	1616358279037441	1
1267	0	0	267	1	437.102	159.48	277.622	0	0	-45.8769	4.29948	-203.638	324.795	3334.66	32385.2	203.638	15.8247	42.402	50.8375	0	0	0.0491721	89.02	-616.403	250	118.062	0	48.4291	46.3485	202.884	1616358279037441	1
1268	0	0	268	1	518.171	114.689	403.482	0	0	-16.2025	-6.51776	-510.957	517.071	3304.98	32396	510.957	31.1622	43.0277	51.0103	0	0	0.120792	72.2231	-611.246	250	122.65	0	63.9633	69.2668	225.486	1616358279057452	1
1269	0	0	269	1	455.515	190.386	265.129	0	0	6.15055	-3.13409	-205.639	288.921	3282.63	32392.6	205.639	13.9022	42.5776	53.3634	0	0	0.580584	102.31	-625.918	250	127.499	0	56.3146	53.5259	236.937	1616358279077462	1
1271	0	0	271	1	512.79	173.314	339.475	0	0	16.4399	64.2263	-34.2852	284.834	3372	32325.3	34.2852	13.0872	42.3663	53.2691	0	0	0.179566	81.1486	-615.045	250	93.819	0	60.9771	59.0397	164.242	1616358279117484	1
1272	0	0	272	1	502.072	208.455	293.617	0	0	-127.955	-26.422	-248.069	359.939	3317.08	32316.3	248.069	18.4705	40.8469	49.7944	0	0	0.365661	84.2266	-612.635	250	117.166	0	43.9104	40.634	199.927	1616358279137495	1
1273	0	0	273	1	473.951	121.993	351.958	0	0	-12.3742	-27.7431	-307.078	315.694	3301.15	32317.6	307.078	16.1147	41.9815	50.5643	0	0	0.0974301	79.8218	-612.32	250	109.398	0	55.8961	51.7472	283.696	1616358279157506	1
1274	0	0	274	1	458.389	215.716	242.674	0	0	-171.85	-88.3584	25.8985	217.854	3261.31	32378.2	-25.8985	10.8401	42.2379	51.0354	0	0	0.460468	90.9481	-617.175	250	87.9767	0	78.3779	73.233	173.775	1616358279177517	1
1276	0	0	276	1	462.706	201.484	261.221	0	0	-56.0744	50.7026	-258.038	280.617	3344.85	32338.8	258.038	14.1358	44.2118	52.7502	0	0	0.15788	112.128	-630.389	250	114.743	0	58.1721	54.1553	271.991	1616358279217539	1
1279	0	0	279	1	569.898	184.91	384.987	0	0	-57.4843	50.6431	51.0205	348.556	3246.6	32239.2	-51.0205	16.2894	40.8333	52.5848	0	0	0.472483	123.655	-631.39	250	130.68	0	53.2309	49.0086	108.739	1616358279277571	1
1280	0	0	280	1	575.302	236.054	339.247	0	0	8.6401	53.7885	-6.78749	476.047	3379.8	32335.7	6.78749	21.7965	42.2948	50.4333	0	0	0.330252	95.9657	-622.725	250	132.907	0	37.616	35.9914	94.5374	1616358279297582	1
1282	0	0	282	1	493.471	233.347	260.124	0	0	-57.9622	-32.3993	-85.445	293.498	3346.74	32421.9	85.445	13.7594	43.7008	52.7275	0	0	0.36727	107.651	-628.193	250	103.926	0	55.9733	54.98	173.296	1616358279337604	1
1283	0	0	283	1	695.391	274.863	420.528	0	0	13.4466	-46.8737	-81.1106	612.613	3275.33	32436.4	81.1106	28.0319	44.1983	52.7569	0	0	0.197162	82.2742	-620.412	250	160.976	0	28.6876	28.0336	88.0509	1616358279357615	1
1284	0	0	284	1	598.976	225.561	373.415	0	0	-32.1145	-39.2935	27.7439	605.721	3320.89	32428.8	-27.7439	27.7234	42.259	50.0761	0	0	0.381633	96.4348	-622.338	250	146.369	0	30.8978	29.1481	70.069	1616358279377626	1
1285	0	0	285	1	650.047	303.125	346.922	0	0	-10.3291	17.6887	-90.7266	510.547	3299.11	32471.5	90.7266	23.6735	43.7628	52.092	0	0	0.480222	81.5191	-617.271	250	155.801	0	33.2812	32.5338	102.765	1616358279397637	1
1286	0	0	286	1	583.844	320.252	263.592	0	0	-46.3968	-11.6281	99.613	348.95	3235.52	32301.5	-99.613	16.1376	42.7064	52.363	0	0	0.348864	120.044	-633.474	250	148.297	0	56.0387	50.93	105.978	1616358279417648	1
1287	0	0	287	1	458.417	147.839	310.578	0	0	-53.6527	73.4048	-127.239	258.101	3242.77	32415.8	127.239	12.3926	42.4594	52.1112	0	0	0.252129	111.972	-628.548	250	128.299	0	60.5232	59.2233	198.74	1616358279437659	1
1288	0	0	288	1	482.471	227.906	254.564	0	0	-16.3796	-2.16588	26.8193	326.113	3404.82	32292	-26.8193	14.8796	42.2006	50.5139	0	0	0.263282	81.6016	-613.559	250	86.1585	0	55.8896	52.9903	126.16	1616358279457669	1
1290	0	0	290	1	516.716	215.504	301.212	0	0	3.8455	-22.4558	-134.478	368.78	3284.93	32412	134.478	17.2094	43.5504	53.02	0	0	0.311953	85.3087	-619.539	250	112.181	0	44.7009	43.5838	152.357	1616358279497691	1
1292	0	0	292	1	437.613	188.969	248.643	0	0	59.8054	10.9092	-330.033	311.078	3328.63	32378.6	330.033	16.0272	45.1381	54.1757	0	0	0.289234	64.9852	-611.552	250	117.067	0	60.8799	58.08	318.655	1616358279537713	1
1295	0	0	295	1	378.629	161.987	216.642	0	0	-18.1103	85.6516	-293.778	204.52	3306.89	32403.5	293.778	10.4766	42.6535	51.0948	0	0	0.284345	84.0876	-614.183	250	108.294	0	81.6212	76.5742	394.016	1616358279597746	1
1296	0	0	296	1	623.739	281.669	342.07	0	0	7.46477	54.664	-35.1059	512.997	3380.98	32434.5	35.1059	23.5734	43.1768	52.1354	0	0	0.360768	92.3332	-622.43	250	154.542	0	34.5794	33.4334	93.8776	1616358279617757	1
1297	0	0	297	1	540.064	224.723	315.341	0	0	-78.2394	-21.186	22.7246	432.598	3367.02	32410.7	-22.7246	20.2288	42.4131	51.8285	0	0	0.408415	105.995	-627.971	250	125.997	0	42.1838	39.7503	95.5471	1616358279637768	1
1299	0	0	299	1	577.233	289.969	287.264	0	0	-35.6687	-12.9496	90.2301	498.105	3324.45	32302.8	-90.2301	22.9082	41.2438	49.3395	0	0	0.391063	92.3438	-618.291	250	118.192	0	38.8464	35.5705	74.9391	1616358279677789	1
1300	0	0	300	1	542.504	192.535	349.969	0	0	-110.787	8.66345	-179.888	296.997	3299.91	32380.8	179.888	14.7152	42.3531	49.8294	0	0	0.49742	92.5826	-617.371	250	108.679	0	51.3453	49.0951	197.816	1616358279697800	1
1301	0	0	301	1	659.415	239.126	420.289	0	0	-99.5403	-6.57866	-330.832	383.939	3288.66	32396.1	330.832	20.3836	42.8167	50.0551	0	0	0.306034	99.8522	-623.653	250	135.3	0	47.7925	44.494	230.448	1616358279717811	1
1302	0	0	302	1	472.219	152.173	320.045	0	0	-37.5866	-64.2476	-154.336	429.57	3326.37	32354.1	154.336	20.4416	41.9728	50.5263	0	0	0.261608	92.265	-618.141	250	138.527	0	37.1096	36.1537	134.869	1616358279737822	1
1303	0	0	303	1	470.642	205.003	265.64	0	0	-34.7237	-39.383	-249.256	366.379	3323.5	32428.9	249.256	18.1738	43.705	51.5813	0	0	0.311851	74.4763	-612.714	250	132.597	0	44.868	41.7864	215.02	1616358279757833	1
1305	0	0	305	1	718.676	298.861	419.815	0	0	-13.5864	4.80579	-48.6579	560.384	3302.37	32484.4	48.6579	25.7407	42.2533	50.0155	0	0	0.186745	87.2513	-617.413	250	143.113	0	30.9919	30.3408	87.7032	1616358279797855	1
1306	0	0	306	1	582.78	172.944	409.836	0	0	-32.4826	41.184	-145.263	516.947	3321.26	32448	145.263	24.6212	41.13	50.9146	0	0	0.283646	79.8587	-613.247	250	145.833	0	31.2168	30.2471	105.864	1616358279817866	1
1312	0	0	312	1	526.629	128.954	397.676	0	0	-8.93281	33.8514	-603.928	428.569	3297.71	32355.7	603.928	28.3801	41.9695	48.9101	0	0	0.156479	99.7246	-621.355	250	126.301	0	94.6359	104.234	282.623	1616358279937931	1
1320	0	0	320	1	541.707	251.29	290.416	0	0	19.8826	-4.86934	126.842	512.967	3368.56	32195.1	-126.842	23.2799	41.4359	50.6988	0	0	0.157436	82.2379	-614.479	250	138.21	0	39.3239	35.4915	75.0986	1616358280098018	1
1321	0	0	321	1	620.113	201.666	418.446	0	0	-45.3659	-36.4354	52.8896	448.96	3134.83	32326.3	-52.8896	20.659	40.3968	49.6545	0	0	0.465449	93.9702	-617.414	250	132.717	0	41.5441	38.4695	85.8992	1616358280118029	1
1325	0	0	325	1	480.484	296.825	183.659	0	0	-140.923	-39.6452	158.103	323.166	3330.04	32229.8	-158.103	15.9302	40.8641	48.5942	0	0	0.310854	86.6357	-612.6	250	111.114	0	57.9463	50.7546	111.438	1616358280198073	1
1327	0	0	327	1	666.804	290.161	376.643	0	0	-0.341415	16.7646	-137.981	463.657	3289.12	32372.7	137.981	21.7565	42.6198	50.9422	0	0	0.29758	96.2992	-621.896	250	131.915	0	35.1724	34.2805	119.723	1616358280238094	1
1329	0	0	329	1	506.676	150.41	356.266	0	0	-11.1207	-45.6128	132.396	356.042	3299.9	32335.5	-132.396	16.2987	41.8725	50.0876	0	0	0.0572103	98.4343	-620.363	250	140.05	0	55.6569	49.7114	106.012	1616358280278116	1
1330	0	0	330	1	505.125	206.411	298.714	0	0	-21.3565	-14.5061	9.81576	287.666	3210.48	32304.3	-9.81576	13.1431	42.0564	50.24	0	0	0.394645	112.87	-627.402	250	123.487	0	61.9025	59.0953	147.604	1616358280298127	1
1331	0	0	331	1	612.853	291.855	320.998	0	0	-18.1862	97.2745	-150.342	477.987	3306.97	32391.9	150.342	23.0182	41.493	49.7499	0	0	0.607981	96.2496	-620.32	250	142.578	0	33.0057	32.2155	113.919	1616358280318138	1
1335	0	0	335	1	436.601	194.015	242.586	0	0	-64.6863	14.7747	-146.136	300.317	3253.81	32374.7	146.136	14.4166	42.5948	51.0204	0	0	0.216625	98.1354	-622.085	250	120.73	0	51.9055	50.6662	180.914	1616358280398182	1
1336	0	0	336	1	495.545	225.875	269.67	0	0	-81.2683	43.0245	-44.2575	269.306	3270.39	32246.8	44.2575	12.7717	41.718	50.4247	0	0	0.476385	96.1859	-618.39	250	95.7761	0	61.022	58.9771	168.607	1616358280418193	1
1338	0	0	338	1	465.466	207.328	258.138	0	0	-35.2927	6.29914	-424.428	354.4	3324.07	32383.2	424.428	19.8401	41.586	49.0617	0	0	0.27262	67.9198	-604.44	250	101.323	0	68.2804	68.6647	299.032	1616358280458214	1
1339	0	0	339	1	524.806	232.845	291.961	0	0	-22.3768	6.54587	111.781	403.747	3211.5	32283.3	-111.781	18.5496	40.982	50.216	0	0	0.56056	128.232	-633.516	250	157.013	0	48.4995	43.8123	91.2373	1616358280478225	1
1340	0	0	340	1	455.093	197.487	257.606	0	0	-63.174	13.7699	-19.1652	320.814	3252.29	32276.1	19.1652	14.9793	41.0048	49.6517	0	0	0.377283	111.015	-625.095	250	124.89	0	52.8527	51.1479	136.816	1616358280498236	1
1342	0	0	342	1	443.986	228.383	215.603	0	0	220.183	39.6062	-254.391	248.394	3367.58	32349.9	254.391	12.5243	42.1618	50.1807	0	0	0.364264	105.373	-623.666	250	120.436	0	63.4043	59.3974	318.144	1616358280538258	1
1344	0	0	344	1	423.357	183.577	239.779	0	0	-31.2854	66.5003	-262.173	248.233	3320.07	32422.7	262.173	12.4832	41.3693	49.6412	0	0	0.130818	108.655	-623.336	250	141.052	0	64.0977	59.8495	301.382	1616358280578280	1
1346	0	0	346	1	462.757	147.964	314.794	0	0	-49.2794	-3.6607	-369.198	500.743	3238.4	32393.2	369.198	26.9224	39.8842	47.1771	0	0	0.502831	93.023	-614.604	250	173.06	0	40.1547	38.578	193.102	1616358280618301	1
1348	0	0	348	1	515.045	255.678	259.367	0	0	-6.51039	-7.83223	82.3902	268.382	3295.29	32397.3	-82.3902	12.21	40.2169	49.8422	0	0	0.587777	78.5431	-607.953	250	105.021	0	70.5932	64.6829	135.835	1616358280658323	1
1349	0	0	349	1	487.635	198.336	289.299	0	0	32.6754	-35.1654	-181.318	342.853	3256.1	32424.7	181.318	16.225	41.8099	50.0896	0	0	0.124365	89.442	-616.474	250	108.448	0	46.3264	44.561	187.55	1616358280678334	1
1350	0	0	350	1	398.942	176.639	222.302	0	0	-215.037	118.426	-68.3398	233.136	3105.18	32370.7	68.3398	12.4444	40.8888	49.4315	0	0	0.437483	87.6172	-613.18	250	114.138	0	64.325	60.0373	179.581	1616358280698345	1
1351	0	0	351	1	443.557	235.926	207.63	0	0	-230.25	-42.365	-37.1796	409.297	3120.39	32431.9	37.1796	21.5585	39.586	46.9584	0	0	0.463496	105.75	-618.916	250	142.535	0	38.9117	35.4863	100.524	1616358280718356	1
1352	0	0	352	1	602.367	273.796	328.571	0	0	-40.252	-58.7408	-193.209	285.336	3229.37	32448.2	193.209	13.8117	41.7251	48.9872	0	0	0.25225	108.635	-622.923	250	138.03	0	54.0282	51.5615	226.638	1616358280738367	1
1355	0	0	355	1	469.456	180.488	288.968	0	0	6.63357	2.0171	16.3025	362.271	3182.49	32287.8	-16.3025	16.4281	39.5866	49.2085	0	0	0.126097	104.71	-620.063	250	137.402	0	49.7006	47.0518	114.627	1616358280798400	1
1358	0	0	358	1	445.17	210.099	235.071	0	0	-97.9131	111.94	-330.002	279.846	3386.69	32277.6	330.002	15.0818	40.7285	51.278	0	0	0.465598	85.5258	-613.136	250	111.981	0	63.4426	59.7755	289.145	1616358280858432	1
1359	0	0	359	1	503.679	201.308	302.371	0	0	-5.76177	-55.028	-342.816	325.446	3294.54	32444.5	342.816	17.0716	39.7219	47.8504	0	0	0.263472	107.482	-619.927	250	123.681	0	57.3315	53.6031	296.445	1616358280878443	1
1361	0	0	361	1	492.705	296.418	196.287	0	0	-76.6779	79.9901	0.49153	278.627	2767.5	32608.5	-0.49153	13.2464	40.2056	45.8291	0	0	0.419076	123.778	-623.243	250	130.064	0	58.8149	56.5222	144.917	1616358280918465	1
1364	0	0	364	1	555.798	246.523	309.275	0	0	-28.6946	-3.44917	-585.407	480.205	3317.47	32293.3	585.407	31.336	39.7141	47.4364	0	0	0.109291	98.0065	-617.783	250	131.298	0	79.5752	89.1029	245.082	1616358280978498	1
1365	0	0	365	1	492.369	198.508	293.861	0	0	-12.315	-2.36529	-23.071	333.606	3301.09	32292.2	23.071	15.2543	40.1147	48.4416	0	0	0.324485	101.638	-618.385	250	117.517	0	51.1606	49.6894	134.723	1616358280998509	1
1366	0	0	366	1	601.905	213.645	388.26	0	0	55.1023	32.5057	256.743	328.385	3134.02	32257.3	-256.743	15.4942	39.3374	48.9034	0	0	0.218909	100.535	-615.814	250	133.112	0	56.2123	50.6788	127.915	1616358281018519	1
1368	0	0	368	1	398.042	198.301	199.742	0	0	-138.283	15.1307	-37.2158	197.212	3227.74	32374.4	37.2158	9.6123	41.7844	48.635	0	0	0.28921	115.587	-625.262	250	106.271	0	79.8738	77.7551	219.559	1616358281058541	1
1369	0	0	369	1	482.207	225.674	256.533	0	0	-37.9102	28.5558	58.8243	375.22	3326.69	32360.9	-58.8243	17.3242	39.5342	49.0717	0	0	0.075113	93.9687	-615.507	250	135.242	0	48.9825	45.3001	99.295	1616358281078552	1
1371	0	0	371	1	562.474	207.296	355.178	0	0	-85.5295	-39.6037	-475.651	435.16	3274.65	32329.4	475.651	25.89	40.9722	48.7969	0	0	0.255702	100.003	-619.629	250	103.165	0	65.7539	67.0088	242.808	1616358281118574	1
1372	0	0	372	1	573.597	215.578	358.019	0	0	-46.4244	24.336	-166.351	311.05	3335.2	32365.2	166.351	14.9584	40.5999	49.219	0	0	0.378868	102.887	-619.388	250	119.037	0	49.3732	47.7973	182.678	1616358281138585	1
1374	0	0	374	1	509.829	216.105	293.725	0	0	-28.4558	-38.7661	35.9992	400.433	3317.24	32428.3	-35.9992	18.2993	39.3821	49.1172	0	0	0.307005	86.7655	-611.583	250	107.26	0	45.5263	42.5894	99.1334	1616358281178607	1
1376	0	0	376	1	481.016	179.691	301.325	0	0	-104.081	-18.8148	-302.95	414.653	3392.86	32308.7	302.95	21.666	40.3535	48.3463	0	0	0.426347	101.073	-619.537	250	153.849	0	41.3891	37.9993	198.236	1616358281218628	1
1377	0	0	377	1	481.738	163.543	318.195	0	0	-177.457	88.6578	-571.432	482.854	3266.92	32400.5	571.432	32.3341	39.534	49.1072	0	0	0.44501	87.6879	-612.355	250	133.929	0	74.7175	77.3003	202.623	1616358281238639	1
1378	0	0	378	1	494.033	181.382	312.652	0	0	-55.643	78.8588	130.576	369.069	3244.76	32310.6	-130.576	17.4528	40.5976	49.4155	0	0	0.573388	107.518	-622.064	250	112.924	0	51.745	46.3819	97.7038	1616358281258650	1
1381	0	0	381	1	449.766	189.198	260.568	0	0	-32.8119	-22.1806	-301.623	342.281	3221.93	32411.7	301.623	17.4784	41.4162	48.4947	0	0	0.158975	114.295	-625.168	250	164.517	0	49.9817	46.4129	252.189	1616358281318683	1
1383	0	0	383	1	488.341	212.412	275.929	0	0	-9.63647	76.2231	284.332	371.969	2999.44	32213.6	-284.332	18.1678	39.8598	47.3235	0	0	0.257556	87.6598	-611.298	250	133.368	0	48.0114	44.0317	116.5	1616358281358705	1
1384	0	0	384	1	527.086	242.217	284.869	0	0	-91.5106	51.1671	81.8593	294.385	3280.63	32438	-81.8593	14.0158	40.4778	48.4754	0	0	0.361048	96.3214	-615.733	250	115.654	0	61.9528	56.1353	118.794	1616358281378716	1
1386	0	0	386	1	590.352	282.865	307.487	0	0	14.3923	-52.8649	18.9209	407.329	3274.39	32342.7	-18.9209	18.37	39.8073	48.1032	0	0	0.416534	103.103	-619.376	250	120.379	0	44.3203	41.9371	103.19	1616358281418737	1
1387	0	0	387	1	594.585	269.001	325.584	0	0	-11.243	50.546	82.8524	325.361	3300.02	32239.3	-82.8524	14.9483	40.426	48.6013	0	0	0.431773	110.539	-623.375	250	119.431	0	57.7075	52.5661	111.471	1616358281438748	1
1388	0	0	388	1	511.155	205.027	306.128	0	0	-20.4962	48.5339	-134.234	389.027	3209.62	32440.6	134.234	18.4179	40.1878	48.9911	0	0	0.162254	103.279	-620.048	250	154.289	0	40.4443	39.1969	134.698	1616358281458759	1
1389	0	0	389	1	399.432	148.884	250.548	0	0	-98.2046	37.5655	-301.114	225.926	3287.32	32351.9	301.114	11.7892	39.9949	48.8371	0	0	0.290786	91.4776	-612.27	250	101.022	0	73.6047	67.4841	349.09	1616358281478770	1
1390	0	0	390	1	529.815	179.109	350.707	0	0	-104.013	122.329	-490.577	525.338	3392.79	32366.8	490.577	31.953	40.7207	47.281	0	0	0.674073	88.8809	-614.38	250	145.077	0	54.0631	55.7303	177.82	1616358281498781	1
1391	0	0	391	1	363.874	142.629	221.244	0	0	-9.06811	-57.9605	-469.538	269.356	3297.85	32347.8	469.538	15.7488	41.5478	49.4413	0	0	0.196517	88.3044	-614.332	250	108.366	0	105.431	109.293	421.077	1616358281518792	1
1392	0	0	392	1	529.47	216.858	312.612	0	0	-94.5972	18.6963	-620.407	579.56	3283.72	32370.8	620.407	39.787	40.7358	47.3285	0	0	0.441256	105.741	-621.783	250	126.271	0	71.3246	77.4826	199.088	1616358281538803	1
1393	0	0	393	1	570.759	260.379	310.38	0	0	-14.9224	-33.9128	74.4422	372.423	3204.04	32323.8	-74.4422	16.9543	39.5254	49.7823	0	0	0.404624	91.0146	-614.414	250	125.111	0	51.0819	46.5992	99.6467	1616358281558814	1
1394	0	0	394	1	472.449	182.181	290.267	0	0	-16.0974	-11.9157	-306.145	366.626	3304.88	32301.8	306.145	18.7074	39.8379	48.9646	0	0	0.296401	101.718	-618.98	250	133.485	0	47.5496	44.3402	235.951	1616358281578825	1
1395	0	0	395	1	483.497	156.934	326.563	0	0	-84.5859	69.2534	-341.07	337.64	3273.71	32419.9	341.07	18.0587	39.2794	49.0101	0	0	0.363237	118.071	-624.977	250	149.474	0	54.0268	50.8378	249.688	1616358281598835	1
1397	0	0	397	1	570.817	241.464	329.353	0	0	17.58	18.4143	-101.812	380.471	3271.2	32470.7	101.812	17.5763	39.4402	48.4345	0	0	0.354249	96.5069	-615.471	250	130.888	0	42.3501	41.4415	133.434	1616358281638857	1
1399	0	0	399	1	438.717	212.569	226.148	0	0	4.99663	47.2629	270.865	297.341	3184.12	32242.6	-270.865	14.3055	39.7335	49.2617	0	0	0.286552	85.0726	-610.402	250	104.619	0	61.1062	54.9662	142.881	1616358281678879	1
1400	0	0	400	1	443.862	191.113	252.749	0	0	51.9629	3.06556	-87.5779	440.452	3336.48	32386.4	87.5779	20.108	40.5384	48.0911	0	0	0.284823	82.7201	-610.715	250	126.974	0	37.2386	36.8751	116.882	1616358281698890	1
1402	0	0	402	1	640.434	274.89	365.545	0	0	-17.2513	-10.9805	22.8575	548.643	3106.71	32400.5	-22.8575	25.0227	41.2641	49.2523	0	0	0.359841	82.9518	-613.439	250	137.339	0	33.6592	31.8711	76.9176	1616358281738912	1
1403	0	0	403	1	369.408	155.47	213.938	0	0	0.12619	26.776	-131.877	288.148	3188.99	32462.4	131.877	13.5085	38.3533	49.461	0	0	0.11983	75.4266	-603.96	250	106.496	0	54.7546	52.8729	179.088	1616358281758923	1
1407	0	0	407	1	570.821	361.02	209.8	0	0	20.6015	109.623	218.663	498.469	3168.52	32279.9	-218.663	23.674	39.6489	48.9878	0	0	0.205603	110.399	-624.409	250	142.022	0	38.4984	34.4041	79.5637	1616358281838966	1
1408	0	0	408	1	537.979	286.292	251.687	0	0	44.4128	8.07183	165.137	324.673	3244.37	32182.1	-165.137	14.7992	41.9612	50.585	0	0	0.458744	104.993	-623.939	250	121.83	0	61.2817	55.0116	121.111	1616358281858977	1
1409	0	0	409	1	475.814	212.504	263.31	0	0	11.7115	-25.2308	104.292	320.16	3277.07	31916.4	-104.292	14.4968	41.5211	49.2302	0	0	0.415181	93.288	-617.565	250	151.86	0	60.6847	55.1842	115.361	1616358281878988	1
1411	0	0	411	1	532.334	236.644	295.69	0	0	-45.016	21.3481	-179.78	417.367	3234.14	32368.2	179.78	20.1599	40.1079	48.7814	0	0	0.286732	99.1137	-619.38	250	159.326	0	37.3554	35.8873	142.471	1616358281919010	1
1412	0	0	412	1	753.893	331.929	421.964	0	0	79.6808	101.535	268.056	463.147	3209.1	32088.6	-268.056	22.1433	40.2175	47.9187	0	0	0.311573	122.813	-628.64	250	169.416	0	40.0329	36.6175	92.9825	1616358281939021	1
1413	0	0	413	1	459.581	222.28	237.301	0	0	-50.7821	-6.49497	184.659	385.402	3040.58	32296.3	-184.659	18.209	38.8534	47.8167	0	0	0.206342	82.7644	-607.234	250	110.249	0	49.4372	43.8325	98.4555	1616358281959032	1
1414	0	0	414	1	496.89	243.698	253.191	0	0	-4.9645	32.0194	-64.4566	362.23	3194.08	32457.1	64.4566	16.7078	40.6989	49.1813	0	0	0.434434	83.6732	-610.622	250	119.401	0	45.7934	44.5189	133.662	1616358281979042	1
1415	0	0	415	1	632.971	239.304	393.667	0	0	-1.95963	8.70119	-584.98	541.778	3290.74	32380.8	584.98	35.1714	40.6218	45.9104	0	0	0.360009	106.043	-621.672	250	125.404	0	71.1729	79.3407	220.696	1616358281999053	1
1416	0	0	416	1	609.322	231.845	377.477	0	0	2.8819	15.182	29.9796	470.527	3285.9	32374.3	-29.9796	21.3817	40.2711	48.4716	0	0	0.367779	118.239	-629.217	250	134.598	0	38.9744	36.6962	86.8082	1616358282019064	1
1418	0	0	418	1	603.01	358.361	244.648	0	0	30.9174	-78.9854	-43.9703	487.457	3357.52	32069.8	43.9703	22.0658	41.6529	47.5108	0	0	0.227589	129.258	-635.317	250	166.913	0	35.105	34.7064	101.62	1616358282059086	1
1420	0	0	420	1	522.237	302.126	220.111	0	0	-60.6973	64.0109	141.25	342.364	3050.5	32325.5	-141.25	16.2061	41.1751	47.9791	0	0	0.190284	89.7727	-613.365	250	117.169	0	55.5496	49.5564	106.257	1616358282099108	1
1421	0	0	421	1	532.602	283.735	248.866	0	0	-25.4496	58.173	240.621	452.438	3114.91	32132	-240.621	21.7343	39.4014	48.9907	0	0	0.505929	82.1307	-609.688	250	128.151	0	41.5128	36.8481	89.574	1616358282119119	1
1424	0	0	424	1	500.449	225.546	274.903	0	0	-69.246	60.3017	-214.376	351.06	3258.37	32329.2	214.376	17.4451	39.9856	49.3631	0	0	0.511592	82.386	-609.414	250	140.374	0	44.1339	41.5375	183.131	1616358282179151	1
1425	0	0	425	1	524.586	142.71	381.876	0	0	-14.5262	-48.139	-90.2519	368.987	3203.65	32338	90.2519	17.0511	39.0842	49.6878	0	0	0.168871	102.396	-618.288	250	136.994	0	44.4771	43.2097	136.069	1616358282199162	1
1426	0	0	426	1	435.466	161.965	273.502	0	0	10.1166	40.6326	-241.575	298.176	3278.66	32448.5	241.575	14.6552	40.3482	49.1234	0	0	0.0907077	106.828	-620.004	250	126.446	0	53.3381	49.735	244.906	1616358282219173	1
1427	0	0	427	1	548.357	279.113	269.244	0	0	23.8637	26.9047	241.597	382.316	2965.94	32262.9	-241.597	18.0234	39.473	48.0991	0	0	0.217658	95.1961	-614.914	250	126.771	0	49.1521	43.916	106.934	1616358282239184	1
1428	0	0	428	1	541.438	210.347	331.091	0	0	-119.478	4.08603	-503.052	395.763	3308.6	32385.4	503.052	24.2437	40.4321	47.0917	0	0	0.443203	88.3254	-611.375	250	125.119	0	74.8113	77.9331	249.907	1616358282259195	1
1430	0	0	430	1	537.596	307.762	229.834	0	0	0.173062	-40.3071	-168.735	285.874	3288.61	32330.1	168.735	13.5321	40.019	48.457	0	0	0.156763	89.6411	-612.629	250	121.611	0	54.4324	52.2011	207.799	1616358282299217	1
1431	0	0	431	1	542.09	227.333	314.757	0	0	15.3505	34.141	-107.459	289.8	3273.43	32355.4	107.459	13.4485	39.5859	49.1604	0	0	0.0346885	107.685	-620.78	250	111.509	0	54.9643	53.493	174.312	1616358282319228	1
1432	0	0	432	1	441.761	169.229	272.532	0	0	-98.0942	-48.194	-627.808	321.755	3287.21	32338	627.808	22.6804	40.7133	47.5405	0	0	0.103619	73.8133	-604.91	250	100.158	0	127.485	139.733	356.249	1616358282339239	1
1433	0	0	433	1	584.557	233.817	350.739	0	0	0.863306	33.2687	-99.798	456.422	3287.92	32356.2	99.798	21.2014	41.1673	50.4209	0	0	0.427529	92.6605	-617.679	250	117.431	0	36.2762	35.2321	112.644	1616358282359250	1
1434	0	0	434	1	641.75	274.684	367.066	0	0	-96.3697	-179.258	-530.756	395.241	3285.49	32369.4	530.756	26.5668	42.2423	47.046	0	0	0.285352	131.507	-631.909	250	114.467	0	77.3726	81.7409	247.696	1616358282379260	1
1435	0	0	435	1	530.543	251.31	279.233	0	0	-78.5693	1.43684	-32.4758	403.775	3267.69	32388.1	32.4758	18.9832	41.2768	49.1807	0	0	0.604679	86.6108	-613.733	250	107.175	0	41.6628	40.5852	112.215	1616358282399271	1
1436	0	0	436	1	496.15	239.531	256.619	0	0	41.1946	-298.586	192.822	302.656	3347.25	31890.8	-192.822	16.415	41.7635	48.202	0	0	0.0650342	117.193	-626.908	250	127.843	0	58.6433	64.3369	115.167	1616358282419282	1
1437	0	0	437	1	430.945	184.633	246.312	0	0	-35.0195	46.4472	145.179	267.375	3423.46	32343.1	-145.179	12.4828	41.1856	49.8896	0	0	0.22813	96.1908	-617.318	250	110.698	0	72.0188	64.1206	138.139	1616358282439293	1
1438	0	0	438	1	546.795	297.455	249.34	0	0	-48.479	222.65	269.628	278.4	3237.6	32067.2	-269.628	14.3612	41.1779	49.4024	0	0	0.459616	84.9377	-611.72	250	83.7246	0	61.7479	56.1954	142.489	1616358282459304	1
1439	0	0	439	1	659.458	352.452	307.006	0	0	56.1635	163.171	-192.638	416.41	3332.28	32425.6	192.638	20.6915	41.1093	50.4126	0	0	0.472806	123.9	-631.834	250	145.581	0	37.0059	35.66	146.465	1616358282479315	1
1440	0	0	440	1	661.396	206.573	454.824	0	0	21.1375	-23.3071	40.7967	432.701	3167.98	32412.8	-40.7967	19.4847	41.6598	50.3821	0	0	0.460106	97.8954	-619.85	250	131.689	0	43.5577	40.8691	94.158	1616358282499326	1
1441	0	0	441	1	602.206	200.624	401.582	0	0	47.6414	8.033	50.2343	312.314	3340.8	32182.1	-50.2343	14.0251	42.6887	49.7779	0	0	0.420107	97.876	-621.359	250	109.458	0	59.7692	56.3815	127.021	1616358282519337	1
1442	0	0	442	1	573.763	218.798	354.965	0	0	-66.5986	26.9315	-73.9785	412.474	3255.72	32362.6	73.9785	19.4674	40.2604	48.696	0	0	0.452146	93.5221	-614.5	250	117.585	0	39.1971	38.2537	116.023	1616358282539348	1
1443	0	0	443	1	575.972	258.1	317.872	0	0	18.8994	-3.30357	125.54	504.076	3269.88	32193.5	-125.54	22.8806	40.7653	49.9941	0	0	0.426313	98.1477	-621.253	250	137.615	0	39.7328	35.831	75.6533	1616358282559358	1
1445	0	0	445	1	645.632	240.608	405.024	0	0	-68.0136	-60.9921	-346.505	462.491	3257.13	32350.8	346.505	24.6907	41.3285	48.485	0	0	0.221665	100.981	-621.812	250	162.878	0	41.213	38.4581	204.695	1616358282599380	1
1446	0	0	446	1	743.362	342.94	400.422	0	0	-13.9544	5.21391	-57.9373	448.745	3302.73	32384.3	57.9373	20.6485	41.1174	49.7421	0	0	0.23323	118.076	-628.912	250	133.152	0	37.7512	36.9906	108.692	1616358282619391	1
1449	0	0	449	1	498.21	245.959	252.251	0	0	-72.9231	38.2224	242.929	289.719	2963.06	32251.6	-242.929	14.1817	38.9658	48.5572	0	0	0.125045	112.356	-622.447	250	119.704	0	62.4779	55.1391	134.973	1616358282679424	1
1451	0	0	451	1	532.543	301.541	231.002	0	0	-13.4675	53.4951	254.308	234.059	3202.59	31937.4	-254.308	11.2505	40.7856	48.7915	0	0	0.145544	97.6861	-616.195	250	100.837	0	78.2836	69.8403	173.471	1616358282719446	1
1452	0	0	452	1	386.764	170.805	215.959	0	0	-8.56688	37.9321	224.763	257.667	2898.71	32550.9	-224.763	12.1966	39.6987	47.1983	0	0	0.272493	92.3569	-611.002	250	109.665	0	72.3382	64.0317	149.68	1616358282739457	1
1453	0	0	453	1	502.34	192.66	309.68	0	0	-59.2442	53.1329	-214.809	394.459	3248.36	32436	214.809	19.5116	38.3341	47.6713	0	0	0.264153	117.71	-623.883	250	150.727	0	38.9966	36.7736	161.869	1616358282759467	1
1461	0	0	461	1	333.934	149.662	184.273	0	0	-46.6492	91.1429	-300.93	180.211	3335.43	32298.4	300.93	9.34059	39.6058	47.1266	0	0	0.355663	91.6142	-611.486	250	99.8669	0	89.1343	84.1053	429.945	1616358282919555	1
1462	0	0	462	1	505.697	154.13	351.567	0	0	-68.5836	-27.7865	-584.215	529.662	3357.36	32317.6	584.215	34.9454	38.1797	46.8215	0	0	0.345569	89.7135	-609.899	250	131.781	0	70.9493	78.0903	213.397	1616358282939566	1
1463	0	0	463	1	450.674	191.617	259.058	0	0	-18.1371	36.9334	-34.492	375.436	3306.92	32352.6	34.492	17.3179	39.2168	46.4754	0	0	0.247154	90.4408	-610.509	250	112.658	0	44.089	42.7658	120.273	1616358282959576	1
1464	0	0	464	1	380.228	166.248	213.98	0	0	-37.368	-28.4723	-93.1845	257.766	3226.49	32318.3	93.1845	12.0144	38.9181	47.7436	0	0	0.104838	95.118	-612.727	250	132.189	0	60.8173	59.5935	189.82	1616358282979587	1
1466	0	0	466	1	499.364	156.069	343.295	0	0	-31.7957	8.69844	-24.236	319.287	3320.58	32380.8	24.236	14.7168	38.1863	47.2503	0	0	0.169658	84.4479	-606.019	250	97.7426	0	52.0886	50.6574	136.845	1616358283019609	1
1472	0	0	472	1	589.042	254.595	334.447	0	0	44.9018	35.5935	-104.595	344.317	3243.88	32353.9	104.595	15.8858	40.1531	48.7667	0	0	0.327678	87.1854	-611.479	250	113.56	0	46.5374	45.5779	149.075	1616358283139675	1
1478	0	0	478	1	408.776	152.472	256.304	0	0	-18.1414	-22.2182	116.63	293.056	3406.58	32013.1	-116.63	13.4205	37.8258	48.0795	0	0	0.0846044	122.952	-623.432	250	144.886	0	64.8029	58.0715	121.268	1616358283259740	1
1479	0	0	479	1	448.357	172.125	276.233	0	0	-30.5537	14.5428	92.2833	239.53	3120.01	32175.6	-92.2833	11.0266	37.4783	46.4386	0	0	0.242643	105.687	-614.274	250	114.385	0	76.0946	69.2799	144.199	1616358283279751	1
1480	0	0	480	1	432.487	181.488	250.999	0	0	-30.774	13.2911	63.1795	318.779	3319.55	32276.6	-63.1795	14.6471	37.3995	46.9396	0	0	0.235805	82.9644	-604.755	250	97.1721	0	56.589	52.2934	113.096	1616358283299762	1
1482	0	0	482	1	475.985	142.59	333.395	0	0	33.8657	-24.3029	-484.43	398.529	3354.57	32314.1	484.43	23.3994	39.6556	46.2207	0	0	0.257448	98.9207	-614.594	250	155.692	0	75.1123	79.7845	292.588	1616358283339783	1
1483	0	0	483	1	505.51	185.391	320.119	0	0	6.68464	76.8713	225.872	351.319	3282.1	32213	-225.872	16.6627	39.0191	47.0399	0	0	0.216182	112.627	-621.306	250	119.883	0	53.2271	47.303	110.697	1616358283359794	1
1485	0	0	485	1	545.338	194.585	350.754	0	0	45.7078	9.64082	167.309	294.668	3243.07	32180.5	-167.309	13.4389	37.4358	46.7485	0	0	0.118747	113.063	-619.131	250	95.7582	0	64.4421	57.6563	127.549	1616358283399816	1
1487	0	0	487	1	442.537	184.898	257.639	0	0	-33.6097	-9.80048	-152.01	269.239	3222.73	32499	152.01	12.7839	38.3575	47.1845	0	0	0.227783	87.8276	-607.368	250	115.72	0	56.1418	54.85	199.859	1616358283439838	1
1489	0	0	489	1	361.925	168.288	193.637	0	0	-1.27335	50.3821	73.0417	330.09	3290.05	32339.1	-73.0417	15.1089	38.5224	47.0771	0	0	0.291501	87.9171	-608.377	250	101.427	0	55.699	50.9424	109.251	1616358283479860	1
1491	0	0	491	1	629.222	262.16	367.062	0	0	-25.7582	21.4493	20.1618	356.186	3314.54	32168.7	-20.1618	16.3583	38.1036	46.2447	0	0	0.347262	93.9352	-610.084	250	105.931	0	48.7627	46.0746	111.811	1616358283519882	1
1492	0	0	492	1	509.758	239.161	270.597	0	0	4.70984	-97.4758	-547.123	472.143	3284.07	32387.3	547.123	30.208	37.2859	45.0178	0	0	0.212652	112.724	-616.758	250	154.43	0	73.3925	82.7672	246.025	1616358283539892	1
1494	0	0	494	1	558.848	194.787	364.061	0	0	32.4996	26.597	-569.345	272.956	3355.94	32362.9	569.345	17.3547	38.7094	46.7171	0	0	0.155074	93.2924	-611.102	250	106.712	0	133.829	148.131	429.71	1616358283579914	1
1496	0	0	496	1	464.257	254.712	209.546	0	0	49.1746	-20.6082	140.896	264.76	3239.61	31911.8	-140.896	11.9565	38.7544	45.8184	0	0	0.0871755	108.095	-616.646	250	108.066	0	71.6503	64.8003	138.836	1616358283619936	1
1497	0	0	497	1	451.931	198.136	253.795	0	0	20.5424	26.4081	-170.664	360.796	3268.24	32363.1	170.664	17.0972	37.556	46.3818	0	0	0.323591	95.6297	-609.874	250	146.068	0	42.5229	40.9155	159.184	1616358283639947	1
1499	0	0	499	1	633.761	240.075	393.686	0	0	15.8553	37.5342	43.4871	459.352	3272.92	32352	-43.4871	20.8658	37.3593	46.7525	0	0	0.18591	106.081	-616.023	250	141.501	0	39.5463	36.7532	83.7982	1616358283679969	1
1500	0	0	500	1	418.748	232.021	186.728	0	0	61.4239	0.374654	94.2353	245.345	3227.36	32289.5	-94.2353	11.0019	38.5497	47.7762	0	0	0.279421	98.9653	-614.427	250	106.094	0	76.6076	70.5927	146.516	1616358283699980	1
1503	0	0	503	1	492.896	247.533	245.363	0	0	-16.1367	65.5323	326.819	223.507	3105.6	32124.6	-326.819	11.1453	39.2216	47.3167	0	0	0.464727	104.505	-615.981	250	140.25	0	74.0715	71.4022	215.408	1616358283760012	1
1508	0	0	508	1	528.956	250.316	278.64	0	0	12.8572	-45.6333	101.335	292.573	3475.24	31837.2	-101.335	13.2317	37.6107	46.8777	0	0	0.155839	87.3379	-606.185	250	106.546	0	64.3886	58.0522	121.736	1616358283860067	1
1508	0	0	508	1	405.331	201.968	203.363	0	0	-36.7896	-31.3283	156.415	315.765	2827.27	32221.5	-156.415	14.6811	37.5026	46.5024	0	0	0.391626	87.1142	-607.54	250	114.991	0	59.6555	52.85	116.044	1616358283860067	1
1509	0	0	509	1	477.634	165.64	311.993	0	0	20.6582	44.3259	217.347	263.913	3168.46	32145.9	-217.347	12.363	39.1472	47.1421	0	0	0.331589	95.7253	-612.57	250	107.321	0	70.9147	62.8298	145.783	1616358284140219	1
1510	0	0	510	1	477.634	165.64	311.993	0	0	20.6582	44.3259	217.347	263.913	3168.46	32145.9	-217.347	12.363	39.1472	47.1421	0	0	0.331589	95.7253	-612.57	250	107.321	0	70.9147	62.8298	145.783	1616358284140219	1
1511	0	0	511	1	477.634	165.64	311.993	0	0	20.6582	44.3259	217.347	263.913	3168.46	32145.9	-217.347	12.363	39.1472	47.1421	0	0	0.331589	95.7253	-612.57	250	107.321	0	70.9147	62.8298	145.783	1616358284140219	1
1512	0	0	512	1	477.634	165.64	311.993	0	0	20.6582	44.3259	217.347	263.913	3168.46	32145.9	-217.347	12.363	39.1472	47.1421	0	0	0.331589	95.7253	-612.57	250	107.321	0	70.9147	62.8298	145.783	1616358284140219	1
1513	0	0	513	1	460.9	270.801	190.1	0	0	-55.9182	68.4733	324.999	266.276	2846.4	32221.4	-324.999	13.4695	36.0404	45.0437	0	0	0.318968	101.73	-608.907	250	114.315	0	59.7662	57.5295	173.741	1616358284160230	1
1514	0	0	514	1	460.9	270.801	190.1	0	0	-55.9182	68.4733	324.999	266.276	2846.4	32221.4	-324.999	13.4695	36.0404	45.0437	0	0	0.318968	101.73	-608.907	250	114.315	0	59.7662	57.5295	173.741	1616358284160230	1
1515	0	0	515	1	460.9	270.801	190.1	0	0	-55.9182	68.4733	324.999	266.276	2846.4	32221.4	-324.999	13.4695	36.0404	45.0437	0	0	0.318968	101.73	-608.907	250	114.315	0	59.7662	57.5295	173.741	1616358284160230	1
1516	0	0	516	1	460.9	270.801	190.1	0	0	-55.9182	68.4733	324.999	266.276	2846.4	32221.4	-324.999	13.4695	36.0404	45.0437	0	0	0.318968	101.73	-608.907	250	114.315	0	59.7662	57.5295	173.741	1616358284160230	1
1517	0	0	517	1	460.9	270.801	190.1	0	0	-55.9182	68.4733	324.999	266.276	2846.4	32221.4	-324.999	13.4695	36.0404	45.0437	0	0	0.318968	101.73	-608.907	250	114.315	0	59.7662	57.5295	173.741	1616358284160230	1
1518	0	0	518	1	460.9	270.801	190.1	0	0	-55.9182	68.4733	324.999	266.276	2846.4	32221.4	-324.999	13.4695	36.0404	45.0437	0	0	0.318968	101.73	-608.907	250	114.315	0	59.7662	57.5295	173.741	1616358284160230	1
1519	0	0	519	1	460.9	270.801	190.1	0	0	-55.9182	68.4733	324.999	266.276	2846.4	32221.4	-324.999	13.4695	36.0404	45.0437	0	0	0.318968	101.73	-608.907	250	114.315	0	59.7662	57.5295	173.741	1616358284160230	1
1520	0	0	520	1	460.9	270.801	190.1	0	0	-55.9182	68.4733	324.999	266.276	2846.4	32221.4	-324.999	13.4695	36.0404	45.0437	0	0	0.318968	101.73	-608.907	250	114.315	0	59.7662	57.5295	173.741	1616358284160230	1
1521	0	0	521	1	460.9	270.801	190.1	0	0	-55.9182	68.4733	324.999	266.276	2846.4	32221.4	-324.999	13.4695	36.0404	45.0437	0	0	0.318968	101.73	-608.907	250	114.315	0	59.7662	57.5295	173.741	1616358284160230	1
1522	0	0	522	1	460.9	270.801	190.1	0	0	-55.9182	68.4733	324.999	266.276	2846.4	32221.4	-324.999	13.4695	36.0404	45.0437	0	0	0.318968	101.73	-608.907	250	114.315	0	59.7662	57.5295	173.741	1616358284160230	1
1523	0	0	523	1	460.9	270.801	190.1	0	0	-55.9182	68.4733	324.999	266.276	2846.4	32221.4	-324.999	13.4695	36.0404	45.0437	0	0	0.318968	101.73	-608.907	250	114.315	0	59.7662	57.5295	173.741	1616358284160230	1
1524	0	0	524	1	464.372	156.807	307.565	0	0	-22.714	35.2282	-210.92	420.438	3311.49	32354.3	210.92	20.4843	37.0588	46.0068	0	0	0.364076	91.2156	-608.269	250	143.995	0	36.6379	34.5884	151.737	1616358284180241	1
1528	0	0	528	1	442.315	147.777	294.538	0	0	-15.663	-39.6725	-92.7348	210.021	3503.76	32130.2	92.7348	9.71558	37.927	46.5399	0	0	0.142905	90.6164	-606.585	250	78.6392	0	74.2359	72.2023	232.084	1616358284260285	1
1530	0	0	530	1	404.363	165.193	239.17	0	0	23.0185	-86.5083	-208.258	239.095	3265.76	32376.3	208.258	11.5244	38.0418	45.1171	0	0	0.222339	108.029	-614.328	250	105.407	0	62.6402	59.8283	284.09	1616358284300307	1
1531	0	0	531	1	551.419	275.165	276.254	0	0	-70.2924	65.7653	-189.4	279.344	3259.41	32323.7	189.4	13.7641	37.9586	45.9728	0	0	0.386579	112.373	-616.759	250	128.201	0	52.7136	50.1494	205.822	1616358284320317	1
1533	0	0	533	1	572.324	229.296	343.028	0	0	-112.501	15.9034	-490.186	471.88	3301.62	32373.6	490.186	28.4802	37.5246	44.9177	0	0	0.224203	103.496	-614.099	250	130.102	0	59.7716	61.3787	204.293	1616358284360339	1
1535	0	0	535	1	359.092	175.522	183.57	0	0	-37.67	-133.116	-400.626	228.87	3326.45	32423	400.626	12.9494	37.3632	46.4195	0	0	0.415368	89.8952	-606.536	250	112.822	0	92.0668	89.5321	442.082	1616358284400361	1
1537	0	0	537	1	558.489	236.225	322.265	0	0	33.2835	-13.1889	-87.854	471.79	3255.5	32402.7	87.854	21.5695	35.8502	44.7255	0	0	0.208442	85.9204	-603.292	250	140.278	0	33.8566	33.2909	103.876	1616358284440383	1
1539	0	0	539	1	546.152	195.678	350.474	0	0	-19.4697	-86.0058	-475.184	439.744	3308.25	32375.8	475.184	26.09	36.6184	46.7543	0	0	0.38151	102.244	-614.419	250	147.329	0	63.9693	67.2555	247.566	1616358284480405	1
1540	0	0	540	1	470.565	160.107	310.458	0	0	-18.675	-32.428	-185.267	298.564	3307.46	32322.3	185.267	14.2998	36.9431	47.0481	0	0	0.213605	95.201	-609.737	250	103.866	0	51.1838	48.8205	200.77	1616358284500416	1
1541	0	0	541	1	464.039	207.279	256.76	0	0	-42.0267	30.7834	137.955	326.471	3131.49	32059.7	-137.955	15.2261	35.7768	47.2614	0	0	0.482055	103.543	-612.723	250	125.92	0	57.0511	50.4833	108.197	1616358284520426	1
1543	0	0	543	1	613.363	249.296	364.067	0	0	-33.2579	55.9479	71.6281	429.926	3222.38	32333.6	-71.6281	19.921	36.2894	45.646	0	0	0.488503	102.398	-611.904	250	137.823	0	42.0367	38.4154	82.4517	1616358284560448	1
1545	0	0	545	1	429.734	250.305	179.428	0	0	-53.2901	84.786	280.031	347.941	3043.09	32304.7	-280.031	17.2692	35.0093	45.9094	0	0	0.565914	91.4573	-604.948	250	122.438	0	48.3546	44.1531	117.785	1616358284600470	1
1547	0	0	547	1	411.868	168.527	243.341	0	0	-104.898	-73.7558	243.222	209.166	3094.7	32064.6	-243.222	10.4036	36.8721	46.9525	0	0	0.205283	83.1392	-602.029	250	92.3868	0	83.173	73.1828	180.061	1616358284640492	1
1548	0	0	548	1	652.982	245.299	407.683	0	0	-19.9808	-10.9512	-223.272	419.227	3308.76	32300.8	223.272	20.4475	37.5391	45.5055	0	0	0.285088	116.915	-621.362	250	170.353	0	36.9816	34.943	162.257	1616358284660503	1
1549	0	0	549	1	558.945	285.396	273.549	0	0	-5.63214	7.94915	241.15	403.937	3194.75	32182.2	-241.15	19.168	35.0001	44.9264	0	0	0.0603487	90.9541	-604.513	250	131.102	0	44.6514	39.7167	96.9799	1616358284680514	1
1550	0	0	550	1	562.125	229.98	332.145	0	0	-27.1963	-30.0237	-41.8317	394.828	3315.98	32319.9	41.8317	18.1455	37.3625	45.533	0	0	0.367767	109.035	-615.418	250	119.716	0	41.4796	40.4497	115.251	1616358284700524	1
1551	0	0	551	1	551.239	184.034	367.206	0	0	25.5783	20.6515	178.566	461.52	3263.2	32169.5	-178.566	21.2426	35.686	46.8439	0	0	0.215078	112.747	-619.449	250	153.487	0	41.3991	36.6377	82.7945	1616358284720535	1
1554	0	0	554	1	453.86	262.298	191.562	0	0	-93.5542	-11.2077	95.1858	281.595	3282.67	32101.7	-95.1858	13.3262	34.9958	45.3362	0	0	0.25892	89.2997	-602.261	250	94.483	0	63.3048	56.7338	117.841	1616358284780568	1
1555	0	0	555	1	437.915	230.383	207.532	0	0	-40.7845	111.393	62.321	193.292	3429.22	31979.1	-62.321	9.11362	36.8527	46.6208	0	0	0.18018	93.2205	-606.27	250	87.8655	0	89.3693	82.9247	177.333	1616358284800579	1
1560	0	0	560	1	497.62	215.269	282.351	0	0	-23.3897	60.3216	-261.494	242.795	3312.17	32229.5	261.494	12.169	37.927	46.002	0	0	0.184163	108.041	-613.484	250	131.149	0	63.6156	59.117	297.473	1616358284900633	1
1567	0	0	567	1	496.916	285.643	211.273	0	0	-4.51301	21.7896	178.128	253.533	3193.63	32268.1	-178.128	11.7703	37.1209	45.9608	0	0	0.0244014	94.024	-607.873	250	104.391	0	73.7384	65.0804	144.933	1616358285040710	1
1568	0	0	568	1	444.817	207.6	237.217	0	0	-62.607	67.1586	215.277	285.782	3152.07	32123	-215.277	13.844	37.0641	44.7997	0	0	0.337153	84.8994	-601.962	250	98.2443	0	62.6931	55.3259	127.633	1616358285060721	1
1569	0	0	569	1	480.525	213.1	267.424	0	0	-48.5446	43.0337	164.358	369.632	2839.02	32545.8	-164.358	17.4307	36.306	44.2859	0	0	0.476852	96.5938	-606.867	250	105.062	0	49.8045	44.0824	97.5113	1616358285080732	1
1571	0	0	571	1	407.945	179.659	228.286	0	0	-52.0326	-37.8887	295.163	191.493	2842.51	32327.7	-295.163	9.48427	36.5004	43.9478	0	0	0.299667	106.316	-610.03	250	104.494	0	85.8483	79.1812	220.795	1616358285120753	1
1576	0	0	576	1	582.945	254.301	328.644	0	0	20.9484	-38.3443	121.987	478.003	3168.17	32228.5	-121.987	21.6326	34.7988	45.2259	0	0	0.2687	72.9795	-596.849	250	124.951	0	39.7082	35.462	75.3078	1616358285220808	1
1583	0	0	583	1	512.337	261.868	250.469	0	0	-64.6575	-29.3378	119.352	468.502	3154.12	32119.9	-119.352	21.8835	35.3549	44.0988	0	0	0.320574	89.0847	-603.194	250	118.275	0	39.4332	35.2025	74.3706	1616358285360884	1
1594	0	0	594	1	404.91	195.426	209.484	0	0	-44.8151	-14.1741	57.4068	218.048	3433.26	32005	-57.4068	10.045	35.8956	45.2801	0	0	0.500965	116.249	-614.705	250	146.886	0	79.9101	74.0669	161.319	1616358285581004	1
1598	0	0	598	1	504.623	265.249	239.375	0	0	-67.8822	58.0007	148.26	313.919	3257	32032.5	-148.26	14.916	35.0043	43.5238	0	0	0.205359	86.1455	-599.556	250	94.0855	0	57.2135	50.5026	109.606	1616358285661048	1
1607	0	0	607	1	355.535	168.486	187.049	0	0	61.0469	86.06	-281.786	186.73	2928.75	32702.1	281.786	9.42466	34.5413	44.0291	0	0	0.278152	76.84	-594.235	250	99.6625	0	81.7213	77.4409	395.628	1616358285841146	1
1610	0	0	610	1	501.978	278.927	223.051	0	0	7.82186	32.7069	214.854	369.853	3181.3	32057.8	-214.854	17.3447	34.6572	44.536	0	0	0.183384	87.1147	-601.043	250	106.838	0	49.2888	43.4244	101.522	1616358285901178	1
1616	0	0	616	1	446.094	163.882	282.212	0	0	-63.8745	55.84	108.72	199.209	2754.69	32533	-108.72	9.38205	34.4112	44.0754	0	0	0.149528	90.4471	-599.441	250	99.2744	0	87.8727	78.6279	163.241	1616358286021244	1
1616	0	0	616	1	354.398	195.965	158.433	0	0	-5.9335	22.9777	63.7855	329.166	3394.37	31967.9	-63.7855	15.0128	35.1126	43.4825	0	0	0.303635	104.484	-607.054	250	146.538	0	53.691	49.4164	107.002	1616358286021244	1
1620	0	0	620	1	343.964	141.483	202.482	0	0	0.848899	12.2568	6.25609	216.735	3487.25	32078.3	-6.25609	9.86328	35.989	45.4318	0	0	0.241589	80.3135	-598.502	250	102.206	0	77.7872	73.7738	184.131	1616358286101287	1
1624	0	0	624	1	471.713	251.201	220.512	0	0	-16.113	44.6405	129.642	283.224	3005.91	32245.2	-129.642	13.0854	35.2821	44.1864	0	0	0.199815	89.4382	-601.29	250	98.367	0	64.3765	57.2781	121.362	1616358286181331	1
1628	0	0	628	1	375.901	156.69	219.21	0	0	-108.252	31.9615	114.071	270.564	3297.37	31958.9	-114.071	13.0085	36.7857	44.8666	0	0	0.474119	99.8337	-608.963	250	103.276	0	65.9871	58.7337	122.302	1616358286261374	1
1633	0	0	633	1	493.43	231.64	261.791	0	0	-55.9139	-22.999	184.062	404.427	3045.71	32213.2	-184.062	19.1334	34.4419	43.2898	0	0	0.464222	126.076	-615.804	250	141.598	0	44.993	39.6903	89.7336	1616358286361429	1
1642	0	0	642	1	430.697	174.624	256.073	0	0	-125.963	-67.7886	42.1641	285.312	3215.42	32158.3	-42.1641	13.7051	34.5183	42.8816	0	0	0.430793	83.499	-596.179	250	104.092	0	57.835	53.4404	121.766	1616358286541527	1
1650	0	0	650	1	342.127	226.465	115.662	0	0	-84.9258	196.138	347.12	168.453	2875.41	32293	-347.12	9.00296	35.0396	43.4114	0	0	0.21858	82.2524	-594.912	250	74.278	0	86.3093	86.0723	273.949	1616358286701614	1
1658	0	0	658	1	441.002	261.223	179.778	0	0	-42.8275	55.4972	114.067	259.673	3431.27	31935.4	-114.067	12.1205	33.0983	43.5304	0	0	0.271837	117.437	-607.602	250	123.364	0	67.99	60.6607	126.445	1616358286861701	1
1665	0	0	665	1	439.229	214.22	225.008	0	0	-58.2437	85.5516	25.6286	337.564	2948.38	32304	-25.6286	15.9165	34.8049	42.6028	0	0	0.227787	75.6479	-593.919	250	114.637	0	48.5558	45.8868	108.797	1616358287001778	1
1668	0	0	668	1	368.668	205.495	163.172	0	0	-56.481	-5.11543	91.3997	168.535	3345.26	31896.3	-91.3997	7.82704	36.537	43.5843	0	0	0.293736	89.583	-601.325	250	120.63	0	103.815	95.1914	197.862	1616358287061810	1
1669	0	0	669	1	303.649	133.388	170.261	0	0	-6.57229	-2.67639	-303.974	211.003	3295.35	32292.5	303.974	10.7337	34.9255	42.9387	0	0	0.0276391	73.4136	-591.177	250	91.6414	0	76.0138	70.821	380.248	1616358287081821	1
1671	0	0	671	1	449.619	215.954	233.664	0	0	-58.2926	-12.8489	257.384	246.974	3247.41	32203	-257.384	12.0336	33.7331	43.6647	0	0	0.164184	102.883	-604.858	250	97.217	0	68.2011	60.9955	154.932	1616358287121843	1
1674	0	0	674	1	461.733	212.033	249.701	0	0	14.8576	14.5506	243.629	346.191	2974.94	32175.6	-243.629	16.3542	32.7308	41.6121	0	0	0.146832	89.3892	-596.928	250	135.387	0	50.0424	44.73	109.664	1616358287181876	1
1682	0	0	682	1	458.138	196.22	261.918	0	0	19.6404	93.8072	-363.237	240.106	3269.14	32395.4	363.237	12.8438	34.3261	41.225	0	0	0.161174	93.4506	-598.617	250	97.8607	0	73.7695	71.6997	352.972	1616358287341963	1
1701	0	0	701	1	397.396	200.888	196.508	0	0	-41.4212	-12.0097	160.92	275.101	3031.22	32202.2	-160.92	12.8422	33.8671	42.3237	0	0	0.23898	97.6269	-602.357	250	109.532	0	64.9531	57.738	126.773	1616358287722170	1
1732	0	0	732	1	534.395	302.553	231.842	0	0	18.7838	-31.6762	271.309	428.113	2971.02	32221.9	-271.309	20.4473	33.5656	42.529	0	0	0.132968	98.1597	-602.742	250	122.141	0	40.3384	36.4929	96.2572	1616358288342508	1
1738	0	0	738	1	507.708	233.175	274.532	0	0	-62.5016	105.961	359.049	277.841	3052.3	32383.2	-359.049	14.4144	34.0302	42.6286	0	0	0.381393	98.691	-602.555	250	119.925	0	53.4409	54.6921	180.649	1616358288462573	1
1746	0	0	746	1	438.215	235.038	203.177	0	0	-31.1201	19.1722	136.387	247.515	3120.58	32071.3	-136.387	11.4708	33.4901	41.8382	0	0	0.310547	103.644	-602.032	250	105.309	0	71.5633	63.8385	135.691	1616358288622660	1
1748	0	0	748	1	448.238	247.825	200.413	0	0	-124.184	24.0402	28.9324	244.501	3313.3	32066.5	-28.9324	11.7922	34.1411	42.4824	0	0	0.380248	90.0106	-598.416	250	104.685	0	65.5936	61.0452	143.215	1616358288662682	1
1751	0	0	751	1	497.27	194.655	302.615	0	0	1.78744	31.1676	223.628	375.747	3087.67	32258.7	-223.628	17.7055	33.1655	42.117	0	0	0.212752	94.654	-599.472	250	121.598	0	47.2283	41.6875	98.6305	1616358288722715	1
1758	0	0	758	1	425.754	163.141	262.613	0	0	-56.3429	6.14988	77.0259	267.061	3345.12	32184	-77.0259	12.4017	34.6238	42.7744	0	0	0.248634	84.784	-597.178	250	82.7872	0	64.7607	59.4725	125.889	1616358288862791	1
1784	0	0	784	1	557.23	215.825	341.405	0	0	-61.7529	-47.2727	207.524	354.607	2852.23	32337.1	-207.524	16.9652	33.2074	42.5276	0	0	0.223048	109.869	-606.89	250	106.795	0	49.8522	43.6329	101.777	1616358289383074	1
1787	0	0	787	1	556.767	301.183	255.584	0	0	8.32907	34.9739	241.004	412.851	3081.13	32155.2	-241.004	19.555	34.3594	40.4665	0	0	0.217148	109.085	-608.1	250	145.296	0	42.7772	38.1167	92.0755	1616358289443107	1
1788	0	0	788	1	648.974	303.212	345.762	0	0	7.10802	113.294	332.646	450.032	3082.35	32176.5	-332.646	22.5332	33.3751	42.5601	0	0	0.504005	116.573	-611.673	250	146.391	0	35.3908	34.5936	105.743	1616358289463118	1
1795	0	0	795	1	504.939	226.27	278.669	0	0	-19.6655	31.1467	60.414	306.18	3408.11	31959.7	-60.414	14.0456	34.4253	43.1652	0	0	0.376331	89.1473	-599.42	250	115.972	0	56.799	52.2646	113.829	1616358289603194	1
1797	0	0	797	1	493.935	275.827	218.108	0	0	11.9347	68.2413	119.394	308.524	3276.85	31922.6	-119.394	14.1727	34.5658	42.9618	0	0	0.311984	107.078	-606.797	250	112.449	0	58.4921	52.6094	110.038	1616358289643216	1
1800	0	0	800	1	529.829	204.475	325.355	0	0	-25.9117	-46.7087	239.147	318.056	3115.37	32137.2	-239.147	15.1755	33.5339	43.2985	0	0	0.142976	117.466	-610.494	250	109.725	0	54.7863	48.4577	119.206	1616358289703249	1
1807	0	0	807	1	663.023	279.689	383.334	0	0	-15.7456	99.9022	277.269	406.743	3105.21	32289.6	-277.269	19.9332	33.4001	43.3407	0	0	0.527056	110.733	-609.488	250	159.988	0	41.3828	37.7657	99.2471	1616358289843325	1
1808	0	0	808	1	553.033	245.719	307.314	0	0	2.2524	20.6288	124.894	472.799	3087.21	32269.2	-124.894	21.6169	33.8873	42.9891	0	0	0.483615	73.9663	-593.387	250	129.804	0	39.2153	35.0232	74.1251	1616358289863336	1
1810	0	0	810	1	413.131	167.825	245.306	0	0	3.24834	-18.2174	94.8377	349.006	3285.53	32009.1	-94.8377	15.8329	33.8014	42.1651	0	0	0.304366	89.3998	-598.791	250	122.587	0	51.4687	46.7117	97.7545	1616358289903358	1
1815	0	0	815	1	503.101	295.076	208.025	0	0	-65.7977	-21.5628	234.553	282.702	3254.92	32012.4	-234.553	13.6876	33.8636	41.0783	0	0	0.286324	107.991	-605.196	250	106.543	0	60.5547	53.6509	128.679	1616358290003412	1
1818	0	0	818	1	497.43	273.519	223.91	0	0	-28.2354	4.035	251.415	446.891	3117.7	32086.5	-251.415	21.462	31.9378	42.1092	0	0	0.229303	73.29	-588.987	250	111.606	0	38.5068	34.4602	86.4374	1616358290063445	1
1820	0	0	820	1	381.435	186.273	195.162	0	0	-150.224	120.144	-283.714	177.266	3339.34	32269.4	283.714	9.55825	33.719	42.1881	0	0	0.345073	127.463	-612.412	250	129.914	0	81.3576	75.2827	371.731	1616358290103467	1
1821	0	0	821	1	464.133	201.394	262.739	0	0	-76.9018	-38.6689	15.2913	259.743	3266.02	32228.8	-15.2913	12.1302	32.9238	41.4707	0	0	0.293601	81.3646	-591.285	250	101.588	0	61.8688	58.1185	142.25	1616358290123478	1
1833	0	0	833	1	444.504	212.173	232.331	0	0	-8.74335	29.3066	202.8	334.321	3197.86	31961.6	-202.8	15.687	31.6197	41.7119	0	0	0.290926	91.0607	-594.814	250	120.866	0	52.6147	46.2085	106.526	1616358290363608	1
1837	0	0	837	1	482.504	217.741	264.762	0	0	17.7858	-17.5713	-48.1959	280.524	2872.35	32706.1	48.1959	12.7484	31.901	40.1564	0	0	0.130655	105.174	-599.089	250	123.273	0	54.5213	53.3354	153.184	1616358290443652	1
1840	0	0	840	1	339.331	180.297	159.033	0	0	-67.8729	-113.866	238.46	172.66	3157.33	32005.1	-238.46	8.46865	32.1161	41.3868	0	0	0.257265	113.792	-604.311	250	109.304	0	94.8689	84.6762	206.054	1616358290503685	1
1845	0	0	845	1	433.695	213.508	220.188	0	0	7.35993	14.8873	76.5003	275.921	2982.44	32374.6	-76.5003	12.5263	31.4539	39.9574	0	0	0.331935	101.651	-595.672	250	107.238	0	61.8509	56.5402	119.958	1616358290603739	1
1853	0	0	853	1	389.615	135.583	254.032	0	0	8.54651	49.2131	105.517	202.08	3379.89	31842	-105.517	9.24154	33.4621	41.515	0	0	0.276953	110.475	-605.448	250	104.92	0	86.5689	77.9175	162.325	1616358290763826	1
1854	0	0	854	1	560.7	281.363	279.337	0	0	-22.5655	39.3102	269.608	351.775	3411.01	32051.2	-269.608	17.0489	32.5371	40.6025	0	0	0.385587	96.5362	-598.454	250	120.545	0	47.4109	42.6911	110.963	1616358290783837	1
1881	0	0	881	1	411.153	200.599	210.555	0	0	-36.6383	55.0186	137.318	273.218	3425.08	31935.8	-137.318	12.7636	32.4941	42.6832	0	0	0.236705	124.893	-609.829	250	123.614	0	64.7341	57.2724	122.384	1616358291324131	1
1899	0	0	899	1	500.029	248.673	251.356	0	0	-16.5368	116.956	300.459	291.123	3106	32172.9	-300.459	14.4781	32.9297	40.6643	0	0	0.463411	113.047	-604.027	250	138.417	0	54.4606	50.9313	140.999	1616358291684328	1
1918	0	0	918	1	411.193	219.666	191.528	0	0	23.8637	5.02893	244.211	197.839	3264.92	32085.5	-244.211	9.32098	32.9982	42.1503	0	0	0.229813	78.5278	-590.467	250	78.322	0	86.0928	77.0755	189.566	1616358292064535	1
1919	0	0	919	1	410.164	163.059	247.104	0	0	-112.461	-165.078	281.774	206.4	3301.58	32355.3	-281.774	10.8183	32.764	42.419	0	0	0.319681	121.79	-609.204	250	118.906	0	74.7182	68.6881	183.344	1616358292084545	1
1932	0	0	932	1	403.673	208.581	195.092	0	0	-12.0527	20.4043	79.7214	261.979	3300.83	32169.8	-79.7214	11.977	33.0631	41.4406	0	0	0.19791	81.2732	-591.688	250	110.52	0	66.0307	60.1861	127.276	1616358292344687	1
1936	0	0	936	1	391.934	220.671	171.263	0	0	-50.3648	22.4796	220.216	210.279	3239.48	32167.7	-220.216	10.0813	31.7527	41.7563	0	0	0.368373	100.107	-597.975	250	111.969	0	80.3267	70.7425	166.741	1616358292424731	1
1942	0	0	942	1	353.055	208.43	144.625	0	0	-5.65977	61.6312	-105.994	235.179	3294.44	32228.2	105.994	11.0228	32.7061	42.0318	0	0	0.272273	89.4497	-595.168	250	102.035	0	62.2588	60.2224	192.454	1616358292544796	1
1944	0	0	944	1	474.216	240.839	233.377	0	0	-83.8494	21.2124	-1.79131	229.742	3472.29	32069.3	1.79131	10.8326	32.5676	41.919	0	0	0.402354	108.674	-604.246	250	127.692	0	68.3853	64.6485	163.528	1616358292584818	1
1945	0	0	945	1	407.046	264.111	142.935	0	0	3.39688	-21.8082	239.681	186.292	2886.74	32311.7	-239.681	8.80017	31.7087	42.4204	0	0	0.194826	99.654	-596.919	250	100.761	0	90.7731	80.2251	198.087	1616358292604829	1
1957	0	0	957	1	519.023	242.386	276.637	0	0	-12.4424	57.8351	173.518	270.951	3201.56	32232	-173.518	12.6623	32.6178	42.0542	0	0	0.322041	93.7791	-597.005	250	116.241	0	65.4603	57.456	128.347	1616358292844960	1
1958	0	0	958	1	496.224	199.489	296.735	0	0	24.6166	27.2459	180.211	240.08	3264.16	32362.3	-180.211	11.0675	32.0234	40.2346	0	0	0.148565	111.805	-601.617	250	106.401	0	72.9306	64.6851	144.796	1616358292864970	1
1969	0	0	969	1	554.07	256.061	298.01	0	0	-12.5832	31.4273	240.117	383.456	2803.06	32258.4	-240.117	18.2675	31.0772	40.3543	0	0	0.319293	112.915	-603.273	250	133.855	0	44.5182	39.3785	96.4671	1616358293085090	1
1971	0	0	971	1	400.643	153.753	246.889	0	0	-11.5064	-36.6569	177.679	365.664	3200.63	31927.9	-177.679	16.9518	31.9462	40.5869	0	0	0.192622	73.4548	-585.99	250	123.114	0	48.8334	42.9785	97.0832	1616358293125112	1
1972	0	0	972	1	403.563	182.565	220.998	0	0	-21.1209	5.15902	143.164	294.52	2811.6	32284.7	-143.164	13.595	31.0129	40.3274	0	0	0.278253	105.593	-597.916	250	101.226	0	59.5379	52.8666	113.661	1616358293145123	1
1987	0	0	987	1	392.749	217.486	175.263	0	0	-195.558	80.606	177.219	224.54	2986.04	32209.2	-177.219	11.8255	31.1869	39.4753	0	0	0.391632	100.374	-593.897	250	109.755	0	71.9264	61.2207	135.017	1616358293445286	1
1990	0	0	990	1	392.577	217.86	174.717	0	0	36.9688	79.9317	183.964	228.555	3351.47	31811.3	-183.964	10.615	32.8543	42.0267	0	0	0.273838	96.0905	-598.232	250	97.8038	0	76.8692	68.5392	153.564	1616358293505319	1
2000	0	0	0	1	1259.53	609.273	650.261	0	0	77.9709	-56.1828	-59.8647	1306.1	2911.83	32645	59.8647	57.6416	35.9672	34.4548	0	0	0.531941	200.994	-655.826	250	510.986	0	14.6587	13.6832	29.9059	1616358297227346	2
2001	0	0	1	1	1165.28	545.664	619.612	0	0	-31.3935	27.3906	13.325	1113.76	2921.53	32561.4	-13.325	52.6373	33.3299	32.056	0	0	1.10826	185.615	-638.038	250	371.388	0	16.9284	14.733	30.8878	1616358297247357	2
2002	0	0	2	1	1187.74	586.37	601.37	0	0	-14.9586	-13.3921	53.0966	1271.35	2905.1	32502.6	-53.0966	59.9304	34.5768	31.6187	0	0	1.00792	205.483	-650.006	250	436.997	0	15.4653	13.2193	27.489	1616358297267368	2
2003	0	0	3	1	1025.47	512.229	513.243	0	0	-16.1462	-47.3365	43.1131	1099.81	2906.29	32536.5	-43.1131	51.5755	35.1541	33.5002	0	0	0.883072	208.117	-658.469	250	427.49	0	17.8304	15.1702	31.6964	1616358297287379	2
2004	0	0	4	1	858.285	467.985	390.3	0	0	61.7342	-26.952	102.927	819.97	2928.07	32516.1	-102.927	38.2319	34.3131	33.4085	0	0	0.364803	226.139	-658.811	250	322.349	0	22.8823	19.4624	43.3708	1616358297307390	2
2005	0	0	5	1	1124.75	542.939	581.808	0	0	-24.4531	-22.5331	51.2975	1366.88	2914.59	32511.7	-51.2976	64.612	32.1316	30.696	0	0	1.09202	203.71	-646.612	250	542.668	0	14.2759	12.1364	25.4526	1616358297327401	2
2006	0	0	6	1	1160.84	507.837	653.007	0	0	42.778	-42.6649	-30.8709	1208.59	2947.02	32631.5	30.8709	54.2761	34.288	32.6945	0	0	0.455298	199.019	-651.102	250	418.813	0	15.7033	14.3294	30.4124	1616358297347411	2
2007	0	0	7	1	1032.55	511.537	521.012	0	0	-30.7242	6.07129	31.242	1226.8	2920.86	32582.7	-31.242	58.0426	34.1989	31.9179	0	0	1.15052	202.794	-651.619	250	494.7	0	15.7767	13.6337	28.4474	1616358297367422	2
2008	0	0	8	1	920.117	459.42	460.697	0	0	-8.48317	-41.8088	12.3	1031.99	2898.62	32531	-12.3	47.8268	32.8429	31.8066	0	0	0.830962	237.776	-660.442	250	437.622	0	18.297	15.9032	33.4014	1616358297387433	2
2009	0	0	9	1	1055.93	543.732	512.195	0	0	18.5896	-24.0204	103.156	999.372	2871.55	32513.2	-103.156	47.171	34.1811	34.0869	0	0	0.783157	200.745	-643.761	250	455.295	0	19.1585	16.1786	36.2099	1616358297407444	2
2010	0	0	10	1	1026.92	504.507	522.415	0	0	-17.2422	0.238256	109.982	1137.53	2907.38	32488.9	-109.982	54.667	35.1853	34.8343	0	0	0.996028	203.465	-653.027	250	442.441	0	17.0635	14.4353	32.6858	1616358297427455	2
2011	0	0	11	1	1029.12	402.714	626.408	0	0	62.9	-109.008	-100.339	1013.72	2926.9	32697.8	100.339	44.4984	33.0821	33.4962	0	0	0.466708	177.208	-638.488	250	373.933	0	17.1908	16.6172	38.0311	1616358297447466	2
2012	0	0	12	1	961.175	469.743	491.433	0	0	52.2984	-24.6284	-38.6764	952.161	2937.5	32613.4	38.6763	42.6253	35.1238	33.7317	0	0	0.481602	181.064	-639.766	250	376.55	0	19.4031	17.9237	37.8689	1616358297467477	2
2013	0	0	13	1	1129.94	559.712	570.229	0	0	50.6927	1.1819	-36.9653	1099.12	2939.11	32687.3	36.9653	49.4257	32.8116	32.004	0	0	0.61945	201.795	-642.793	250	477.094	0	16.7396	15.4326	32.5253	1616358297487488	2
2014	0	0	14	1	1002.24	509.086	493.153	0	0	-32.0543	17.2098	66.8597	880.751	2922.19	32571.6	-66.8597	42.1805	35.2349	33.6054	0	0	0.858418	195.458	-646.987	250	333.705	0	21.5253	18.1961	37.785	1616358297507499	2
2015	0	0	15	1	799.23	322.432	476.798	0	0	-30.3793	-67.2671	29.4681	897.523	2920.52	32556.4	-29.4681	42.1688	32.184	32.0251	0	0	0.867033	193.614	-639.778	250	332.38	0	20.7251	17.7629	37.098	1616358297527509	2
2016	0	0	16	1	941.616	495.464	446.153	0	0	69.1673	-54.8398	92.6963	895.244	2920.63	32544	-92.6963	41.4887	34.8583	32.9572	0	0	0.263312	146.186	-623.119	250	387.197	0	21.3458	18.1136	39.6102	1616358297547520	2
2017	0	0	17	1	931.257	447.507	483.75	0	0	-12.7938	30.2013	105.151	938.057	2902.93	32558.6	-105.151	45.1176	33.3912	33.1489	0	0	1.09293	159.132	-628.984	250	364.809	0	19.887	16.6665	37.3869	1616358297567531	2
2018	0	0	18	1	995.036	484.669	510.367	0	0	-33.6926	-169.933	-98.01	1097.18	2923.83	32659.1	98.01	50.338	35.1468	33.3257	0	0	0.883922	170.007	-642.679	250	350.777	0	15.6819	15.3827	35.0441	1616358297587542	2
2019	0	0	19	1	1289.48	620.648	668.828	0	0	69.7552	-37.7887	11.4206	1341.35	2920.04	32626.6	-11.4206	60.6935	33.9781	34.0366	0	0	0.402609	219.783	-662.387	250	507.025	0	14.9478	13.1041	27.7872	1616358297607553	2
2020	0	0	20	1	900.368	356.486	543.882	0	0	77.8249	-222.647	-218.653	801.042	2911.98	32711.8	218.653	36.789	34.2483	32.3111	0	0	0.267794	172.08	-633.651	250	297.149	0	18.1078	18.8147	61.0965	1616358297627564	2
2021	0	0	21	1	1196.54	645.001	551.542	0	0	-16.5573	-27.2962	-5.48997	1212.97	2906.7	32616.1	5.48997	56.1669	34.0214	32.4907	0	0	0.908368	262.651	-674.07	250	468.122	0	15.8116	13.9932	29.4242	1616358297647575	2
2022	0	0	22	1	1331.64	707.391	624.247	0	0	56.9653	-49.3916	89.1649	1394.87	2932.83	32538.6	-89.1649	64.7488	33.6241	32.1808	0	0	0.675931	208.431	-656.281	250	511.279	0	14.2932	12.1391	26.6927	1616358297667586	2
2023	0	0	23	1	1071.21	544.046	527.16	0	0	-9.70349	26.7552	151.66	1059.16	2899.84	32462.4	-151.66	51.5435	32.8151	31.8498	0	0	0.917117	201.428	-643.935	250	418.229	0	17.0511	14.7318	37.4659	1616358297687597	2
2024	0	0	24	1	828.76	422.34	406.421	0	0	66.2706	30.376	161.71	660.66	2923.53	32458.8	-161.71	31.5567	33.5854	33.2547	0	0	0.484434	189.758	-637.274	250	301.762	0	26.1232	22.9541	60.3042	1616358297707608	2
2025	0	0	25	1	1054.87	587.999	466.872	0	0	71.0539	-56.8465	78.246	1085.34	2918.75	32546	-78.246	50.0372	33.4623	33.9207	0	0	0.33086	213.58	-658.542	250	383.243	0	18.0506	15.2794	32.8533	1616358297727618	2
2026	0	0	26	1	1242.48	632.034	610.448	0	0	46.6434	-27.3142	-16.6142	1367.27	2943.16	32616.1	16.6142	61.7196	34.5908	33.8159	0	0	0.891204	193.821	-654.428	250	496.733	0	14.3931	12.9681	27.3651	1616358297747629	2
2027	0	0	27	1	1241.74	604.437	637.298	0	0	58.224	-76.0925	38.6095	1471.85	2931.58	32565.3	-38.6095	67.2007	34.54	31.9569	0	0	0.541319	236.456	-674.908	250	548.343	0	13.7549	11.9665	25.2563	1616358297767640	2
2028	0	0	28	1	1032.53	421.904	610.623	0	0	-28.9896	-72.7528	48.0052	1289.94	2919.13	32561.9	-48.0052	60.898	32.3564	31.205	0	0	0.79138	220.206	-652.998	250	430.935	0	15.0846	12.8241	26.9444	1616358297787651	2
2029	0	0	29	1	1067.52	501.337	566.185	0	0	-14.5003	-101.801	0.767766	1110.38	2904.64	32591	-0.767766	51.387	33.2361	32.2002	0	0	0.874919	236.507	-663.357	250	416.701	0	17.1055	15.1862	31.7256	1616358297807662	2
2030	0	0	30	1	915.093	391.397	523.696	0	0	-30.7755	-24.2751	-7.66775	873.207	2920.92	32613.1	7.66775	40.6796	34.5214	33.6711	0	0	0.703478	186.862	-642.346	250	352.107	0	21.2001	18.814	39.143	1616358297827673	2
2031	0	0	31	1	874.667	419.87	454.797	0	0	-16.0639	9.15661	104.956	781.762	2906.2	32480	-104.956	37.5364	32.7403	32.1997	0	0	0.739789	159.203	-622.092	250	321.214	0	23.2173	19.5969	43.5064	1616358297847684	2
2032	0	0	32	1	974.547	424.859	549.688	0	0	20.9982	-122.071	-76.313	920.57	2968.8	32611.2	76.313	41.0987	32.552	31.5945	0	0	0.324336	191.904	-637.99	250	296.127	0	18.7542	17.9154	39.6064	1616358297867695	2
2033	0	0	33	1	1217.7	656.852	560.845	0	0	-27.8323	2.21287	59.7942	1214.07	2917.97	32586.6	-59.7942	57.7852	33.1797	32.7487	0	0	0.901555	210.587	-654.787	250	472.117	0	16.0368	13.5871	28.3667	1616358297887706	2
2034	0	0	34	1	909.698	526.332	383.366	0	0	68.7847	17.861	223.351	1033.8	2921.02	32471.3	-223.351	50.6952	33.0595	34.2606	0	0	0.692501	171.215	-634.199	250	462.829	0	16.3779	15.4021	47.262	1616358297907717	2
2035	0	0	35	1	925.678	467.066	458.612	0	0	46.1298	-37.6904	103.594	857.841	2943.67	32526.9	-103.594	40.1329	33.0391	33.195	0	0	0.46926	187.345	-639.274	250	323.722	0	21.7437	18.3918	41.3919	1616358297927727	2
2036	0	0	36	1	658.003	354.363	303.64	0	0	35.1349	-12.7206	136.317	585.729	2954.67	32501.9	-136.317	27.8171	32.8167	32.8922	0	0	0.276151	199.435	-637.797	250	291.057	0	29.754	25.6224	62.3202	1616358297947738	2
2037	0	0	37	1	1077.73	549.372	528.359	0	0	-21.6029	-41.5182	2.97819	1082.13	2911.74	32630.3	-2.97819	50.2925	32.1351	30.7101	0	0	0.727738	224.85	-656.873	250	419.771	0	17.2156	15.0843	31.7988	1616358297967749	2
2038	0	0	38	1	933.492	438.422	495.07	0	0	-23.0245	-87.4189	-95.3728	889.873	2913.16	32676.2	95.3728	40.1085	34.6263	33.0312	0	0	0.470886	192.054	-642.486	250	355.099	0	19.0842	18.3298	41.6191	1616358297987760	2
2039	0	0	39	1	901.487	448.006	453.481	0	0	-2.58537	-9.38694	37.8774	945.107	2892.73	32598.2	-37.8774	44.1551	33.2799	33.1151	0	0	0.601932	231.19	-657.231	250	414.021	0	20.1605	17.2777	35.7567	1616358298007771	2
2040	0	0	40	1	991.306	517.296	474.01	0	0	-30.528	-26.4951	-96.5538	966.428	2920.67	32715	96.5538	43.8164	34.865	31.463	0	0	0.789547	238.664	-667.403	250	418.663	0	17.3804	16.626	38.1634	1616358298027782	2
2041	0	0	41	1	1011.21	502.788	508.425	0	0	-31.8982	-76.6736	-66.5162	1219.46	2922.04	32665.5	66.5162	55.5665	32.8157	31.3954	0	0	0.630791	218.263	-654.173	250	441.109	0	14.6877	13.7536	30.0658	1616358298047793	2
2042	0	0	42	1	1010.71	452.313	558.393	0	0	62.9581	-78.2131	-141.478	1045.74	2926.84	32667	141.478	45.6697	34.8021	32.1897	0	0	0.323552	141.946	-623.224	250	425.832	0	15.8435	15.5186	39.1994	1616358298067804	2
2043	0	0	43	1	1105.45	604.833	500.617	0	0	70.3909	-50.6456	89.6461	1175.24	2919.41	32539.8	-89.6461	54.4008	32.5439	32.19	0	0	0.313621	183.901	-640.186	250	404.667	0	16.5142	13.9873	30.7394	1616358298087815	2
2044	0	0	44	1	966.4	410.37	556.03	0	0	-18.9529	-2.57705	69.9412	941.114	2909.09	32491.7	-69.9412	44.7166	33.4584	33.0825	0	0	0.908767	216.48	-652.345	250	404.452	0	20.1495	17.0455	35.5431	1616358298107826	2
2045	0	0	45	1	1147.08	510.559	636.524	0	0	-46.3119	-110.687	-29.4177	1206.94	2936.45	32599.8	29.4177	56.1425	34.8638	31.9981	0	0	1.00648	222.083	-659.821	250	355.322	0	15.4332	14.159	29.7987	1616358298127836	2
2046	0	0	46	1	1077.98	495.901	582.079	0	0	66.487	-40.8799	35.8352	1090.83	2923.31	32629.7	-35.8352	49.7225	33.0802	32.5255	0	0	0.514586	166.902	-632.186	250	349.553	0	17.8087	15.3708	32.3129	1616358298147847	2
2047	0	0	47	1	852.062	440.811	411.251	0	0	49.0207	-76.4549	45.2244	834.907	2940.78	32565.6	-45.2244	38.2823	33.8589	33.6944	0	0	0.526274	213.386	-652.432	250	375.578	0	22.8485	19.6828	40.8344	1616358298167858	2
2048	0	0	48	1	996.474	520.148	476.327	0	0	38.8816	27.3312	113.075	1104.48	2950.92	32461.8	-113.075	52.2675	32.4066	29.254	0	0	0.722671	190.997	-636.189	250	436.686	0	16.7649	14.3509	32.6752	1616358298187869	2
2049	0	0	49	1	884.511	409.676	474.834	0	0	65.4294	-34.6041	45.9435	920.262	2924.37	32523.8	-45.9435	42.097	33.3017	31.3493	0	0	0.269523	167.635	-628.906	250	350.731	0	20.5701	17.7449	36.8817	1616358298207880	2
2050	0	0	50	1	930.023	478.787	451.237	0	0	14.2313	2.2932	124.857	817.945	2875.91	32486.9	-124.857	39.0135	33.5587	32.7725	0	0	0.607265	237.1	-657.893	250	384.109	0	22.2594	19.0298	44.5347	1616358298227891	2
2051	0	0	51	1	787.986	391.643	396.343	0	0	31.016	-78.8507	14.5907	607.167	2958.78	32568	-14.5907	27.7292	35.3862	34.6369	0	0	0.130636	175.574	-632.012	250	248.664	0	30.6647	26.9789	55.7519	1616358298247902	2
2052	0	0	52	1	964.235	458.835	505.401	0	0	-41.814	-66.1309	-9.09124	1000.92	2931.95	32555.3	9.09124	46.725	31.8453	32.0765	0	0	0.802077	227.408	-655.71	250	340.524	0	18.3593	16.2281	33.9865	1616358298267913	2
2053	0	0	53	1	1035.14	564.614	470.524	0	0	-4.35745	31.0779	114.837	1161.15	2894.5	32458.1	-114.837	55.8146	33.222	32.3068	0	0	1.1918	178.958	-640.461	250	469.422	0	16.3226	13.7741	31.7028	1616358298287924	2
2054	0	0	54	1	828.402	380.082	448.32	0	0	-33.8131	-55.527	-53.7652	837.563	2923.95	32644.3	53.7652	38.3693	33.0441	31.7848	0	0	0.558495	232.017	-659.498	250	330.068	0	20.704	19.1636	41.1327	1616358298307934	2
2055	0	0	55	1	782.975	323.754	459.221	0	0	61.1619	-7.61169	45.1944	857.495	2928.64	32496.8	-45.1944	39.362	33.3324	31.6852	0	0	0.548993	165.44	-627.664	250	310.223	0	21.8814	19.0025	39.0987	1616358298327945	2
2056	0	0	56	1	1023.6	589.613	433.983	0	0	-13.3927	19.4373	137.929	1139.16	2903.53	32469.7	-137.929	55.2312	31.4149	31.6599	0	0	1.26842	183.652	-636.733	250	420.44	0	16.0474	13.7166	33.704	1616358298347956	2
2057	0	0	57	1	1082.52	604.875	477.64	0	0	-26.3942	-7.15415	34.0495	1090.09	2916.53	32596	-34.0495	51.4152	32.9935	33.2086	0	0	1.2131	189.06	-646.174	250	419.799	0	17.6269	15.1125	31.4503	1616358298367967	2
2058	0	0	58	1	1050	560.453	489.543	0	0	34.5414	-80.8073	-94.048	931.936	2955.26	32669.6	94.048	41.1745	33.065	32.7009	0	0	0.550058	234.116	-661.621	250	400.892	0	18.4413	17.6836	40.1193	1616358298387978	2
2059	0	0	59	1	1178.7	595.167	583.53	0	0	40.1089	-82.8529	-46.2474	1021.57	2949.69	32671.7	46.2474	45.6151	33.2318	32.0823	0	0	0.396485	207.283	-647.74	250	362.57	0	17.8172	16.5832	35.3546	1616358298407989	2
2060	0	0	60	1	1165.79	518.363	647.427	0	0	43.482	-71.0783	-117.553	964.331	2946.32	32659.9	117.553	42.3583	33.7896	33.4394	0	0	0.268152	251.893	-667.532	250	446.177	0	17.5746	16.9775	40.1567	1616358298428000	2
2062	0	0	62	1	780.661	400.907	379.754	0	0	51.2683	11.8049	141.614	761.633	2938.53	32477.4	-141.614	36.1655	32.0156	31.1197	0	0	0.580119	153.832	-619.493	250	299.01	0	22.9626	19.9692	49.1645	1616358298468022	2
2063	0	0	63	1	1073.31	583.78	489.532	0	0	50.3311	-12.051	83.663	1049.96	2939.47	32501.2	-83.663	48.8542	31.1868	30.9601	0	0	0.430686	188.979	-634.508	250	430.883	0	17.9015	15.2717	32.7694	1616358298488033	2
2064	0	0	64	1	1169.75	565.595	604.157	0	0	-11.9124	-19.4697	80.2034	1315.72	2902.05	32508.6	-80.2034	62.4038	30.5368	31.8017	0	0	0.878712	183.914	-638.567	250	489.933	0	14.7178	12.3441	26.6168	1616358298508043	2
2065	0	0	65	1	1153.33	553.094	600.236	0	0	-6.0638	37.0417	154.909	1247.08	2896.2	32452.1	-154.909	60.7546	30.2559	30.7324	0	0	1.02092	193.021	-639.846	250	473.934	0	14.4426	12.4841	32.329	1616358298528054	2
2066	0	0	66	1	1207.22	585.388	621.83	0	0	-29.394	1.97026	67.4079	1327.17	2919.53	32487.2	-67.4079	63.3522	31.7387	31.0097	0	0	1.06447	216.491	-650.444	250	508.478	0	14.5793	12.3454	25.9799	1616358298548065	2
2067	0	0	67	1	975.132	468.554	506.578	0	0	40.8025	-24.715	109.303	1032.86	2949	32513.9	-109.303	48.5138	31.697	32.5816	0	0	0.619046	172.261	-630.613	250	390.04	0	18.1338	15.3843	35.2109	1616358298568076	2
2068	0	0	68	1	1210.76	631.231	579.533	0	0	36.2698	-11.2725	17.1905	1187.85	2953.53	32600.1	-17.1905	54.4344	31.8004	32.4906	0	0	0.608443	186.867	-640.262	250	391.538	0	16.2337	14.1965	29.7964	1616358298588087	2
2069	0	0	69	1	1122.14	514.969	607.168	0	0	-7.92184	18.4098	112.153	1014.51	2898.06	32470.8	-112.153	48.7066	32.705	31.6393	0	0	0.818207	218.191	-655.563	250	401.897	0	18.2955	15.465	35.1559	1616358298608098	2
2070	0	0	70	1	901.993	471.611	430.383	0	0	-4.3727	-15.4162	158.708	870.051	2894.51	32504.6	-158.708	42.1778	30.9905	29.8205	0	0	0.794451	176.244	-629.439	250	331.05	0	19.7835	17.2373	44.6901	1616358298888250	2
2071	0	0	71	1	901.993	471.611	430.383	0	0	-4.3727	-15.4162	158.708	870.051	2894.51	32504.6	-158.708	42.1778	30.9905	29.8205	0	0	0.794451	176.244	-629.439	250	331.05	0	19.7835	17.2373	44.6901	1616358298888250	2
2072	0	0	72	1	901.993	471.611	430.383	0	0	-4.3727	-15.4162	158.708	870.051	2894.51	32504.6	-158.708	42.1778	30.9905	29.8205	0	0	0.794451	176.244	-629.439	250	331.05	0	19.7835	17.2373	44.6901	1616358298888250	2
2073	0	0	73	1	901.993	471.611	430.383	0	0	-4.3727	-15.4162	158.708	870.051	2894.51	32504.6	-158.708	42.1778	30.9905	29.8205	0	0	0.794451	176.244	-629.439	250	331.05	0	19.7835	17.2373	44.6901	1616358298888250	2
2074	0	0	74	1	901.993	471.611	430.383	0	0	-4.3727	-15.4162	158.708	870.051	2894.51	32504.6	-158.708	42.1778	30.9905	29.8205	0	0	0.794451	176.244	-629.439	250	331.05	0	19.7835	17.2373	44.6901	1616358298888250	2
2075	0	0	75	1	901.993	471.611	430.383	0	0	-4.3727	-15.4162	158.708	870.051	2894.51	32504.6	-158.708	42.1778	30.9905	29.8205	0	0	0.794451	176.244	-629.439	250	331.05	0	19.7835	17.2373	44.6901	1616358298888250	2
2076	0	0	76	1	901.993	471.611	430.383	0	0	-4.3727	-15.4162	158.708	870.051	2894.51	32504.6	-158.708	42.1778	30.9905	29.8205	0	0	0.794451	176.244	-629.439	250	331.05	0	19.7835	17.2373	44.6901	1616358298888250	2
2077	0	0	77	1	901.993	471.611	430.383	0	0	-4.3727	-15.4162	158.708	870.051	2894.51	32504.6	-158.708	42.1778	30.9905	29.8205	0	0	0.794451	176.244	-629.439	250	331.05	0	19.7835	17.2373	44.6901	1616358298888250	2
2078	0	0	78	1	901.993	471.611	430.383	0	0	-4.3727	-15.4162	158.708	870.051	2894.51	32504.6	-158.708	42.1778	30.9905	29.8205	0	0	0.794451	176.244	-629.439	250	331.05	0	19.7835	17.2373	44.6901	1616358298888250	2
2079	0	0	79	1	901.993	471.611	430.383	0	0	-4.3727	-15.4162	158.708	870.051	2894.51	32504.6	-158.708	42.1778	30.9905	29.8205	0	0	0.794451	176.244	-629.439	250	331.05	0	19.7835	17.2373	44.6901	1616358298888250	2
2080	0	0	80	1	901.993	471.611	430.383	0	0	-4.3727	-15.4162	158.708	870.051	2894.51	32504.6	-158.708	42.1778	30.9905	29.8205	0	0	0.794451	176.244	-629.439	250	331.05	0	19.7835	17.2373	44.6901	1616358298888250	2
2081	0	0	81	1	901.993	471.611	430.383	0	0	-4.3727	-15.4162	158.708	870.051	2894.51	32504.6	-158.708	42.1778	30.9905	29.8205	0	0	0.794451	176.244	-629.439	250	331.05	0	19.7835	17.2373	44.6901	1616358298888250	2
2082	0	0	82	1	901.993	471.611	430.383	0	0	-4.3727	-15.4162	158.708	870.051	2894.51	32504.6	-158.708	42.1778	30.9905	29.8205	0	0	0.794451	176.244	-629.439	250	331.05	0	19.7835	17.2373	44.6901	1616358298888250	2
2083	0	0	83	1	901.993	471.611	430.383	0	0	-4.3727	-15.4162	158.708	870.051	2894.51	32504.6	-158.708	42.1778	30.9905	29.8205	0	0	0.794451	176.244	-629.439	250	331.05	0	19.7835	17.2373	44.6901	1616358298888250	2
2084	0	0	84	1	857.712	383.269	474.443	0	0	78.4238	-36.6262	26.8556	837.829	2911.38	32525.8	-26.8556	38.0161	31.5312	29.9276	0	0	0.0340259	168.037	-622.247	250	299.908	0	21.9228	19.1024	39.892	1616358298908261	2
2086	0	0	86	1	947.742	536.286	411.456	0	0	58.9986	-53.8184	84.4971	992.543	2930.8	32543	-84.4971	45.9756	31.5191	31.3623	0	0	0.597205	153.042	-619.936	250	344.215	0	18.9655	16.0571	34.8296	1616358298948283	2
2087	0	0	87	1	1018.57	480.124	538.442	0	0	-29.5672	-23.5917	3.72928	953.963	2919.71	32612.4	-3.72928	44.583	29.3036	29.6761	0	0	0.736857	224.659	-643.054	250	324.491	0	18.7963	16.4314	34.3964	1616358298968294	2
2088	0	0	88	1	678.698	420.691	258.007	0	0	87.7527	-72.9397	154.503	589.521	2902.05	32562.1	-154.503	27.8547	30.741	31.2952	0	0	0.133446	176.567	-624.056	250	268.421	0	28.6212	24.8494	65.1231	1616358298988305	2
2089	0	0	89	1	761.721	357.411	404.31	0	0	-2.60376	-34.2174	75.3124	733.457	2892.74	32523.4	-75.3124	34.5626	30.1667	29.89	0	0	0.39545	163.973	-616.804	250	266.792	0	24.4002	20.4664	43.1921	1616358299008316	2
2090	0	0	90	1	643.397	345.446	297.951	0	0	2.38115	-10.4489	143.488	581.766	2887.76	32499.6	-143.488	27.9949	30.396	30.7911	0	0	0.615876	177.833	-627.021	250	208.725	0	28.837	24.7765	61.5473	1616358299028327	2
2091	0	0	91	1	793.903	375.401	418.502	0	0	-25.2064	-91.3197	51.5574	786.465	2915.35	32580.5	-51.5574	37.1252	30.9374	30.9607	0	0	0.390537	222.963	-643.308	250	276.714	0	23.1337	19.7017	40.7098	1616358299048338	2
2092	0	0	92	1	980.621	467.732	512.889	0	0	58.0909	-128.069	-175.179	807.243	2931.71	32617.2	175.179	35.4952	32.8235	30.9494	0	0	0.197807	244.629	-656.919	250	354.624	0	18.7868	18.7665	53.0947	1616358299068349	2
2093	0	0	93	1	961.227	489.332	471.895	0	0	60.1445	-110.023	-82.3261	1115.65	2929.66	32599.2	82.3261	49.1675	32.1768	29.9031	0	0	0.37027	202.65	-645.063	250	450.081	0	15.5648	15.0376	33.7488	1616358299088359	2
2094	0	0	94	1	872.406	409.045	463.361	0	0	66.6013	-42.969	96.2109	865.212	2923.2	32532.1	-96.2109	40.1776	30.4965	32.1734	0	0	0.241051	182.797	-631.342	250	324.662	0	21.2761	17.9353	39.9422	1616358299108370	2
2095	0	0	95	1	1158.33	550.047	608.287	0	0	67.8055	-62.9347	40.016	1105.53	2921.99	32552.1	-40.016	50.3908	31.566	30.5346	0	0	0.332721	191.869	-639.565	250	353.31	0	17.2725	14.9127	31.3387	1616358299128381	2
2096	0	0	96	1	1111.41	675.582	435.829	0	0	43.9972	-44.7631	97.6888	1161.91	2945.8	32533.9	-97.6888	54.2703	31.9851	32.3529	0	0	0.380146	232.322	-658.844	250	516.889	0	16.5153	13.954	31.2468	1616358299148392	2
2097	0	0	97	1	987.01	501.892	485.118	0	0	52.2798	-65.8883	-71.0447	994.445	2937.52	32654.7	71.0447	43.9682	32.0224	31.586	0	0	0.46495	184.552	-636.006	250	340.857	0	17.6765	16.6785	36.7427	1616358299168403	2
2098	0	0	98	1	979.302	529.915	449.387	0	0	-19.3826	-59.2165	71.3127	1161.6	2909.52	32548.4	-71.3127	54.9974	29.3592	29.6422	0	0	0.802397	182.018	-632.496	250	422.728	0	16.1315	13.5074	28.8586	1616358299188414	2
2099	0	0	99	1	959.855	472.17	487.685	0	0	36.159	-7.88269	-39.4205	846.185	2953.64	32596.7	39.4205	38.1151	31.642	30.1288	0	0	0.335266	164.993	-620.26	250	351.118	0	20.594	19.089	40.1415	1616358299208425	2
2100	0	0	100	1	833.089	450.119	382.97	0	0	17.9473	-13.3573	90.6469	729.159	2971.85	32402.9	-90.6469	34.3233	29.8447	30.3598	0	0	0.767939	177.409	-623.08	250	345.411	0	24.3942	20.6015	44.5803	1616358299228436	2
2101	0	0	101	1	701.291	402.368	298.923	0	0	38.5645	26.3775	160.417	608.994	2951.24	32462.8	-160.417	29.2493	30.8352	31.7659	0	0	0.408253	152.233	-612.865	250	275.217	0	27.307	23.8971	62.8902	1616358299248447	2
2102	0	0	102	1	657.03	368.636	288.395	0	0	50.6698	-20.2846	105.977	640.376	2939.13	32509.4	-105.977	29.9796	30.7633	30.7411	0	0	0.348671	175.22	-624.5	250	294.485	0	27.4646	23.3599	52.3199	1616358299268458	2
2103	0	0	103	1	808.032	365.407	442.625	0	0	69.5841	-130.852	-199.028	618.187	2920.22	32620	199.028	27.245	32.8247	30.9489	0	0	0.296115	195.306	-635.316	250	312.31	0	23.3365	23.3662	72.5147	1616358299288468	2
2104	0	0	104	1	1040.99	491.494	549.499	0	0	-28.1068	-42.5923	87.0378	1085.61	2918.25	32531.8	-87.0378	51.887	29.9732	29.6168	0	0	0.723027	248.942	-651.627	250	439.849	0	17.0244	14.2277	31.0114	1616358299308479	2
2105	0	0	105	1	1179.49	648.975	530.518	0	0	76.3856	-40.8179	114.498	1159.19	2913.41	32530	-114.498	54.052	29.2985	30.5199	0	0	0.624529	238.468	-653.055	250	491.416	0	16.0142	13.5831	31.8457	1616358299328490	2
2106	0	0	106	1	826.774	420.694	406.08	0	0	-13.6638	-32.1519	139.574	906.644	2903.8	32521.3	-139.574	43.7879	30.1705	30.6898	0	0	0.666755	151.797	-617.94	250	382.941	0	19.3815	16.4887	41.0123	1616358299348501	2
2107	0	0	107	1	1089.38	442.772	646.611	0	0	-7.62596	-88.2239	-103.847	966.916	2897.77	32677	103.847	43.2426	31.5388	29.861	0	0	0.480378	203.028	-639.666	250	360.128	0	17.0748	16.4218	37.8462	1616358299368512	2
2108	0	0	108	1	791.058	430.14	360.918	0	0	62.1085	-52.7597	-8.44865	703.809	2927.69	32641.6	8.44865	31.671	31.2091	30.822	0	0	0.301695	216.519	-640.616	250	304.934	0	25.2849	22.6049	47.2605	1616358299388523	2
2109	0	0	109	1	660.129	344.137	315.992	0	0	65.6138	13.627	109.386	712.787	2924.19	32475.5	-109.386	33.4088	31.3518	30.7588	0	0	0.721624	130.168	-606.832	250	280.59	0	24.9296	21.3191	47.9295	1616358299408534	2
2110	0	0	110	1	964.701	479.136	485.565	0	0	76.9019	-17.0074	107.744	1025.27	2912.9	32506.2	-107.744	47.7655	29.3125	31.2084	0	0	0.352955	200.912	-638.809	250	467.127	0	17.937	15.2444	34.8173	1616358299428545	2
2111	0	0	111	1	940.158	488.926	451.232	0	0	76.8668	17.4328	143.888	940.32	2912.93	32471.7	-143.888	44.4739	30.8201	29.6454	0	0	0.442638	181.552	-628.144	250	398.666	0	18.7864	16.3614	40.6449	1616358299448556	2
2112	0	0	112	1	807.314	370.976	436.338	0	0	14.7283	-46.2673	106.544	670.155	2975.07	32435.8	-106.544	31.6705	31.0938	29.5438	0	0	0.524022	180.439	-620.903	250	259.347	0	26.2526	22.1134	49.7127	1616358299468567	2
2113	0	0	113	1	885.033	453.648	431.385	0	0	-18.8216	21.0465	57.9049	907.062	2908.96	32468.1	-57.9049	43.0924	30.0736	30.5122	0	0	0.895701	188.957	-631.971	250	361.744	0	20.1004	16.9871	35.2824	1616358299488577	2
2114	0	0	114	1	1173.83	526.486	647.339	0	0	-22.2909	-6.59029	55.824	1222.31	2912.43	32595.4	-55.824	57.8974	30.216	29.0117	0	0	1.0442	208.211	-644.608	250	449.891	0	15.3988	13.0936	27.3638	1616358299508588	2
2115	0	0	115	1	947.16	405.077	542.083	0	0	-12.202	16.4475	25.9943	1087.17	2902.34	32572.4	-25.9943	51.0183	31.9389	31.4589	0	0	1.19661	178.135	-634.283	250	404.221	0	17.3527	14.9674	31.2574	1616358299528599	2
2116	0	0	116	1	640.3	278.425	361.876	0	0	-27.1739	-40.3585	67.339	710.635	2917.31	32529.5	-67.339	33.7477	30.6427	28.8717	0	0	0.650465	163.65	-615.275	250	274.522	0	24.8846	20.9566	43.7217	1616358299548610	2
2117	0	0	117	1	775.783	351.865	423.918	0	0	63.3085	-2.26381	119.992	665.278	2926.49	32591.1	-119.992	31.2404	31.3956	30.4237	0	0	0.536274	142.391	-609.747	250	255.189	0	26.3505	22.6219	52.2849	1616358299568621	2
2118	0	0	118	1	846.19	532.604	313.586	0	0	47.99	-17.1243	101.171	793.414	2941.81	32506.3	-101.171	37.1234	30.7601	30.2898	0	0	0.677692	181.05	-628.437	250	315.69	0	22.6239	19.2696	42.6982	1616358299588632	2
2119	0	0	119	1	873.029	428.732	444.297	0	0	62.8606	-3.70427	118.19	652.281	2926.94	32492.9	-118.19	30.6114	31.9263	31.4954	0	0	0.450495	181.676	-630.383	250	271.073	0	27.092	23.2555	53.4566	1616358299608643	2
2120	0	0	120	1	739.644	294.445	445.199	0	0	-35.2712	-38.5749	1.9641	709.06	2925.41	32527.7	-1.96409	33.1629	30.8386	29.1496	0	0	0.655864	160.209	-614.232	250	303.422	0	24.4433	21.5223	44.8392	1616358299628654	2
2121	0	0	121	1	783.239	384.347	398.892	0	0	-16.7776	61.6842	134.533	826.164	2906.92	32427.5	-134.533	40.3549	30.7835	30.4931	0	0	0.908092	148.999	-614.482	250	351.953	0	20.9754	17.8338	43.17	1616358299648665	2
2122	0	0	122	1	738.78	315.226	423.554	0	0	54.1777	-92.6467	-65.7049	661.663	2935.62	32581.8	65.7049	29.2825	30.8063	29.7458	0	0	0.103296	207.906	-637.497	250	291.441	0	24.9941	23.8639	51.7359	1616358299668675	2
2124	0	0	124	1	695.562	298.069	397.493	0	0	12.8636	56.7393	145.792	622.591	2877.28	32432.4	-145.792	30.1378	30.3677	29.6452	0	0	0.521565	179.09	-621.394	250	272.328	0	26.7121	22.9658	57.2685	1616358299708697	2
2125	0	0	125	1	817.17	416.374	400.797	0	0	-10.5093	1.18073	112.48	1057.24	2900.65	32488	-112.48	50.7067	29.9628	28.2063	0	0	0.685704	204.553	-639.814	250	454.989	0	17.0579	14.49	32.8983	1616358299728708	2
2126	0	0	126	1	967.597	475.966	491.631	0	0	37.8067	60.8217	141.6	1093.48	2951.99	32428.3	-141.6	52.5016	30.0367	30.6947	0	0	0.85758	167.379	-624.958	250	419.523	0	16.3087	14.0788	35.0874	1616358299748719	2
2127	0	0	127	1	1062.12	607.712	454.41	0	0	57.2852	-12.8758	142.774	1185.02	2932.51	32402.4	-142.774	56.0832	29.517	28.8924	0	0	0.647561	180.046	-626.672	250	494.849	0	15.1724	13.2311	33.0654	1616358299768730	2
2128	0	0	128	1	920.52	478.912	441.608	0	0	34.9075	-59.3293	136.207	801.602	2954.89	32448.8	-136.207	38.0144	31.6118	32.6614	0	0	0.437443	192.356	-636.877	250	363.777	0	22.1977	18.9792	47.0796	1616358299788741	2
2129	0	0	129	1	901.261	445.688	455.573	0	0	-0.1488	-19.4645	60.0575	931.821	2890.29	32508.6	-60.0574	43.7188	29.827	28.5593	0	0	0.612223	211.55	-640.149	250	382.517	0	19.5348	16.5722	34.4539	1616358299808752	2
2130	0	0	130	1	735.627	415.684	319.943	0	0	-21.7407	34.473	181.215	842.396	2911.88	32454.7	-181.215	41.6666	30.0561	29.672	0	0	0.802385	177.747	-624.468	250	380.581	0	19.5298	17.2729	47.8487	1616358299828763	2
2131	0	0	131	1	869.803	413.27	456.533	0	0	2.63454	-21.0831	94.5513	773.399	2887.51	32510.2	-94.5513	36.6243	28.2221	28.6107	0	0	0.38541	203.029	-627.45	250	281.79	0	22.5921	18.976	41.5235	1616358299848774	2
2132	0	0	132	1	635.398	277.237	358.161	0	0	-48.0072	-22.9491	-53.9132	628.163	2938.15	32611.8	53.9132	29.0592	29.4077	29.5597	0	0	0.536218	132.035	-602.344	250	229.907	0	25.7728	23.8658	50.592	1616358299868784	2
2133	0	0	133	1	937.083	452.793	484.289	0	0	75.6717	-25.3005	58.3628	815.479	2914.13	32514.5	-58.3628	37.391	28.8334	28.9495	0	0	0.250678	237.035	-651.652	250	359.633	0	22.0616	18.8572	39.2559	1616358299888795	2
2134	0	0	134	1	686.592	305.314	381.278	0	0	72.4548	-42.0233	63.7851	632.959	2917.35	32531.2	-63.7851	29.0533	31.2488	30.6578	0	0	0.367933	146.659	-611.749	250	268.144	0	28.493	24.2473	50.452	1616358299908806	2
2135	0	0	135	1	807.388	411.045	396.343	0	0	-27.3585	-34.4029	-66.7931	828.098	2917.5	32623.2	66.7931	37.737	30.3025	29.6781	0	0	0.492796	188.045	-629.421	250	362.754	0	20.0979	18.7768	40.8303	1616358299928817	2
2136	0	0	136	1	902.219	487.971	414.248	0	0	26.7341	25.3968	88.6855	696.259	2963.07	32563.4	-88.6855	32.8249	31.8042	31.6609	0	0	0.779804	209.683	-644.821	250	354.752	0	25.8906	21.8487	46.9678	1616358299948828	2
2137	0	0	137	1	1114.38	517.999	596.383	0	0	-46.2354	-45.3588	-39.8675	1009.48	2936.38	32634.2	39.8675	46.7732	30.693	29.9938	0	0	0.82124	194.39	-634.896	250	334.125	0	17.3605	15.7926	33.5203	1616358299968839	2
2138	0	0	138	1	1048.04	496.601	551.44	0	0	-47.4534	-68.3854	-69.5083	919.508	2937.59	32657.2	69.5083	42.1853	30.1891	30.7232	0	0	0.760128	248.412	-655.816	250	372.948	0	18.3803	17.1434	37.3543	1616358299988850	2
2139	0	0	139	1	645.28	297.567	347.713	0	0	42.154	2.22988	168.043	475.477	2947.65	32486.9	-168.043	22.8211	29.5156	29.7439	0	0	0.235265	201.944	-628.458	250	249.819	0	33.3639	29.5957	79.1377	1616358300008861	2
2140	0	0	140	1	656.369	303.771	352.599	0	0	-26.7085	-27.1735	91.2406	584.815	2916.85	32516.3	-91.2406	27.9953	29.8745	29.5817	0	0	0.410302	192.375	-627.876	250	271.383	0	29.4536	24.6644	53.2374	1616358300028872	2
2141	0	0	141	1	631.862	307.04	324.821	0	0	-14.9886	-69.5307	-10.2986	549.24	2905.13	32658.4	10.2986	25.3077	31.6674	30.0779	0	0	0.489447	195.171	-630.199	250	258.349	0	31.2397	27.8971	57.8638	1616358300048883	2
2142	0	0	142	1	881.977	411.654	470.323	0	0	-27.7836	-104.994	-96.9789	821.404	2917.92	32693.8	96.9789	37.1194	31.7447	29.5477	0	0	0.555784	205.291	-637.803	250	325.237	0	19.6154	18.9673	43.2905	1616358300068893	2
2143	0	0	143	1	1084.39	539.527	544.859	0	0	40.5782	-45.0781	-83.1888	995.999	2949.22	32733.6	83.1888	44.09	31.2395	30.8079	0	0	0.547071	210.6	-644.804	250	410.407	0	17.2467	16.2961	36.5835	1616358300088904	2
2144	0	0	144	1	988.468	439.993	548.475	0	0	64.9418	-92.6982	-142.196	944.924	2924.86	32681.5	142.196	41.2686	31.6378	29.9459	0	0	0.408771	227.034	-650.507	250	413.859	0	16.8494	16.558	41.6824	1616358300108915	2
2145	0	0	145	1	1013.93	520.146	493.785	0	0	42.3216	-26.2861	46.8808	899.348	2947.48	32515.4	-46.8808	41.4155	30.8346	30.4646	0	0	0.813348	197.412	-636.614	250	348.025	0	20.5482	17.6568	36.693	1616358300128926	2
2146	0	0	146	1	884.919	477.024	407.895	0	0	34.3697	-48.1695	-94.2526	816.798	2955.43	32637	94.2526	36.1267	30.5249	30.1241	0	0	0.370243	210.731	-636.497	250	336.389	0	20.0825	19.1512	43.5999	1616358300148937	2
2147	0	0	147	1	903.236	431.838	471.398	0	0	-16.6799	-52.5647	53.6371	840.084	2906.82	32541.7	-53.6371	39.5182	27.5781	27.7374	0	0	0.364549	178.947	-619.789	250	317.505	0	20.9859	17.6779	36.9662	1616358300168948	2
2148	0	0	148	1	1003.49	432.044	571.451	0	0	45.9995	-70.7978	-127.991	915.854	2943.8	32659.6	127.991	40.1649	30.043	29.7395	0	0	0.342283	200.506	-636.223	250	389.655	0	17.4474	16.9079	40.8168	1616358300188959	2
2149	0	0	149	1	866.214	402.684	463.529	0	0	-22.8218	-67.5391	37.32	1002.6	2912.96	32556.7	-37.32	47.048	30.2556	29.9046	0	0	0.68251	185.682	-632.555	250	303.868	0	18.4328	15.7239	32.932	1616358300208970	2
2150	0	0	150	1	835.254	448.677	386.577	0	0	-22.658	-20.8986	108.095	968.846	2912.8	32510.1	-108.095	46.5512	29.4919	29.8241	0	0	0.570491	143.511	-610.898	250	363.513	0	18.543	15.5822	35.3747	1616358300228981	2
2151	0	0	151	1	830.177	328.386	501.791	0	0	-23.0234	-21.6277	25.4304	784.178	2913.16	32510.8	-25.4304	36.7782	29.4207	29.8239	0	0	0.806205	168.172	-618.571	250	305.475	0	22.6604	19.5035	40.4822	1616358300248991	2
2152	0	0	152	1	835.479	401.067	434.412	0	0	40.5555	-32.6198	74.0311	913.815	2849.58	32521.8	-74.0311	42.4268	31.0599	27.8064	0	0	0.270076	218.15	-641.749	250	388.299	0	19.8964	17.0076	35.8313	1616358300269002	2
2153	0	0	153	1	856.696	349.865	506.831	0	0	-7.48023	-72.2783	-84.7282	784.208	2897.62	32661.1	84.7282	35.2012	28.8346	28.8975	0	0	0.435857	183.131	-625.895	250	300.201	0	20.6588	19.5211	43.4828	1616358300289013	2
2154	0	0	154	1	750.576	381.164	369.412	0	0	-26.4825	-17.3354	-49.556	870.907	2916.62	32705.8	49.556	39.9555	30.5688	28.3883	0	0	0.563655	154.166	-613.489	250	326.65	0	19.3373	17.9181	38.2391	1616358300309024	2
2155	0	0	155	1	1033.89	467.929	565.959	0	0	8.70045	-1.93128	1.78053	990.881	2981.1	32590.8	-1.78053	45.6727	32.1663	30.936	0	0	0.750615	189.053	-639.043	250	375.331	0	18.6628	16.5209	34.4179	1616358300329035	2
2156	0	0	156	1	949.805	482.209	467.596	0	0	37.3176	-26.6306	-117.512	831.654	2952.48	32615.5	117.512	36.693	30.9858	29.8081	0	0	0.463163	183.759	-629.684	250	337.321	0	19.1573	18.5334	43.8063	1616358300349046	2
2157	0	0	157	1	892.645	494.955	397.69	0	0	-23.1167	22.3502	53.6668	825.738	2913.26	32566.5	-53.6668	39.2668	29.407	29.5748	0	0	0.737342	203.398	-636.026	250	359.204	0	21.6116	18.2741	37.8676	1616358300369057	2
2158	0	0	158	1	824.321	389.391	434.93	0	0	-4.04749	12.6092	28.3919	835.788	2894.19	32476.6	-28.3919	39.091	31.1975	29.4047	0	0	0.623314	209.852	-642.444	250	342.735	0	21.5512	18.6876	38.6284	1616358300389068	2
2159	0	0	159	1	840.05	441.922	398.128	0	0	-3.01408	-15.9257	30.7501	695.866	2893.15	32604.7	-30.7501	32.4271	32.5051	31.4442	0	0	0.560576	196.286	-633.74	250	288.268	0	26.1245	22.5213	46.4159	1616358300409079	2
2160	0	0	160	1	911.878	582.376	329.502	0	0	72.9308	-40.3918	145.042	825.146	2916.87	32529.6	-145.042	38.9091	31.0302	31.9535	0	0	0.268586	191.55	-636.824	250	327.626	0	21.3851	18.4353	46.9362	1616358300429090	2
2161	0	0	161	1	840.735	490.973	349.762	0	0	-45.6976	-64.7221	-103.444	704.083	2935.84	32653.5	103.444	32.0158	31.03	29.1163	0	0	0.331248	245.834	-648.675	250	317.31	0	22.0292	21.1661	48.9871	1616358300449100	2
2162	0	0	162	1	716.676	323.019	393.656	0	0	-8.60576	26.6833	83.4589	636.782	2898.75	32562.1	-83.4589	30.3686	30.4844	29.8446	0	0	0.680064	164.528	-616.894	250	259.379	0	27.4991	23.0648	48.9251	1616358300469111	2
2163	0	0	163	1	823.773	426.811	396.962	0	0	36.0918	-154.599	-32.3757	791.837	2953.71	32544.1	32.3757	35.88	30.5455	29.4777	0	0	0.360907	227.223	-645.341	250	295.399	0	21.7653	20.2825	42.5652	1616358300489122	2
2164	0	0	164	1	726.306	287.311	438.995	0	0	-10.2246	-32.8397	8.12441	720.588	2900.36	32522	-8.12441	33.4019	29.2159	28.9427	0	0	0.570035	153.548	-610.988	250	227.216	0	24.1783	21.093	43.8917	1616358300509133	2
2165	0	0	165	1	837.09	415.191	421.9	0	0	-20.1639	-9.54737	-99.2016	689.93	2910.3	32698	99.2016	31.1911	29.2412	27.5661	0	0	0.632241	219.006	-632.548	250	302.141	0	22.2283	21.3161	48.6078	1616358300529144	2
2166	0	0	166	1	680.601	353.952	326.649	0	0	83.0998	-36.2852	118.908	438.213	2906.7	32425.8	-118.908	20.4427	29.6236	30.2104	0	0	0.114435	193.587	-625.89	250	239.036	0	38.4173	32.5791	75.9697	1616358300549155	2
2167	0	0	167	1	909.403	487.328	422.074	0	0	-29.6211	-66.5596	49.3188	937.319	2919.76	32555.7	-49.3188	44.2816	29.2786	26.9167	0	0	0.718791	192.785	-628.591	250	325.378	0	19.0355	16.2124	33.8208	1616358300569166	2
2168	0	0	168	1	936.194	444.556	491.639	0	0	79.2618	-47.8429	40.3647	800.484	2910.54	32537	-40.3647	36.4277	29.9979	29.9699	0	0	0.372615	220.474	-641.841	250	320.355	0	22.7865	19.5717	40.8172	1616358300589177	2
2169	0	0	169	1	752.826	340.169	412.657	0	0	16.2467	-24.1658	7.67371	615.791	2973.55	32513.3	-7.67371	28.2786	31.1032	29.4378	0	0	0.419799	181.069	-624.521	250	289.336	0	28.3037	24.9745	51.6957	1616358300609188	2
2171	0	0	171	1	1078.24	519.978	558.259	0	0	-13.8793	63.3141	214.875	1012.48	2904.02	32425.8	-214.875	50.8544	29.4219	29.8824	0	0	1.19324	235.317	-657.523	250	525.612	0	15.9551	14.661	43.8325	1616358300649209	2
2172	0	0	172	1	862.431	420.056	442.375	0	0	-20.3948	27.6399	67.4528	745.371	2910.53	32561.2	-67.4528	35.5702	29.8925	30.0642	0	0	0.729161	151.549	-612.534	250	336.07	0	23.8115	19.9981	41.7283	1616358300669220	2
2173	0	0	173	1	942.782	456.703	486.079	0	0	-14.2845	23.9973	23.4905	902.592	2904.42	32564.8	-23.4905	42.4203	30.0307	30.2255	0	0	0.948668	245.041	-653.624	250	364.085	0	20.0408	17.2588	35.9752	1616358300689231	2
2174	0	0	174	1	1027.52	452.795	574.727	0	0	0.772737	-69.2461	-68.661	1126.89	2889.37	32658.1	68.661	50.6303	29.9356	28.5175	0	0	0.545153	208.979	-640.404	250	443.517	0	15.3431	14.3602	31.5603	1616358300709242	2
2175	0	0	175	1	1114.71	469.687	645.022	0	0	49.727	-64.4236	-54.1259	1089.73	2940.07	32653.2	54.1259	48.4336	30.2455	29.0533	0	0	0.336795	193.247	-629.594	250	418.649	0	16.1631	15.0657	32.6182	1616358300729253	2
2176	0	0	176	1	829.029	394.402	434.627	0	0	65.2621	-18.8028	63.0932	819.842	2924.54	32508	-63.0932	37.7477	29.4921	29.8485	0	0	0.414567	186.875	-630.154	250	307.479	0	22.1023	18.8926	39.3708	1616358300749264	2
2177	0	0	177	1	690.769	315.721	375.048	0	0	-31.1577	39.9641	99.5072	619.804	2921.3	32449.2	-99.5072	30.0593	30.2096	29.2667	0	0	0.663662	168.694	-619.277	250	269.575	0	27.5618	23.0965	50.6898	1616358300769275	2
2178	0	0	178	1	787.801	454.932	332.869	0	0	-14.6207	49.1623	142.379	640.251	2904.76	32440	-142.379	31.2407	30.9337	29.8472	0	0	0.424099	207.072	-637.386	250	310.41	0	26.1934	22.3695	55.1769	1616358300789286	2
2179	0	0	179	1	929.966	456.373	473.593	0	0	-3.50532	-67.1558	-36.8571	819.635	2893.65	32556.3	36.8571	37.2487	29.1674	26.8621	0	0	0.39065	185.908	-622.363	250	297.742	0	20.4833	18.7776	39.7218	1616358300809297	2
2180	0	0	180	1	811.43	418.342	393.087	0	0	23.1491	-13.8976	187.463	745.848	2866.99	32503.1	-187.463	36.2392	28.9504	28.6356	0	0	0.797029	188.419	-626.368	250	345.266	0	21.5113	19.3427	54.6108	1616358300829308	2
2181	0	0	181	1	771.605	386.479	385.126	0	0	41.5113	-33.4979	124.863	661.832	2948.29	32522.7	-124.863	31.2196	29.8323	28.9159	0	0	0.203869	153.347	-611.413	250	235.86	0	25.8486	22.0503	52.154	1616358300849318	2
2182	0	0	182	1	643.548	336.568	306.981	0	0	39.7876	33.3728	166.102	421.168	2950.01	32455.8	-166.102	20.2819	29.7854	29.1342	0	0	0.365135	173.338	-616.241	250	224.452	0	37.2981	32.8011	87.0806	1616358300869329	2
2183	0	0	183	1	877.863	385.346	492.517	0	0	60.5869	-25.7632	93.3067	691.803	2929.21	32514.9	-93.3066	32.1685	29.8945	30.82	0	0	0.274507	218.44	-645.103	250	269.717	0	25.7074	21.7722	47.6005	1616358300889340	2
2185	0	0	185	1	533.892	237.426	296.466	0	0	45.7389	-30.8815	-90.7189	499.072	2944.06	32619.7	90.7189	22.0582	28.7252	28.0895	0	0	0.0528702	153.824	-606.356	250	263.827	0	30.5697	29.3593	66.3066	1616358300929362	2
2186	0	0	186	1	975.286	392.576	582.711	0	0	-48.8917	12.4187	19.3001	773.092	2939.03	32576.4	-19.3001	36.8286	29.1887	27.4244	0	0	0.75135	216.447	-636.977	250	298.733	0	22.1565	19.2807	39.9937	1616358300949373	2
2187	0	0	187	1	820.797	523.202	297.595	0	0	-18.9689	-12.3368	184.487	684.419	2909.11	32501.5	-184.487	33.7094	29.6963	30.0591	0	0	0.715808	225.111	-640.08	250	334.711	0	23.4525	20.876	58.616	1616358300969384	2
2188	0	0	188	1	764.424	356.007	408.417	0	0	25.6019	29.6729	143.631	721.282	2964.2	32459.5	-143.631	34.5929	30.0856	29.4477	0	0	0.342834	225.717	-645.346	250	346.076	0	23.4773	20.2388	50.3041	1616358300989395	2
2189	0	0	189	1	1053.62	521.64	531.977	0	0	66.2254	17.1577	149.854	1153.59	2923.57	32472	-149.854	54.7805	30.2974	29.3436	0	0	0.620288	201.328	-640.88	250	538.128	0	15.5286	13.6054	34.5029	1616358301009406	2
2190	0	0	190	1	1062	506.633	555.37	0	0	104.733	-95.2512	-136.266	836.396	2885.07	32684.1	136.266	36.3534	29.9691	28.5826	0	0	0.225128	215.985	-643.021	250	399.216	0	18.7254	18.2969	45.5571	1616358301029416	2
2191	0	0	191	1	708.775	279.622	429.153	0	0	-31.5682	-68.2018	43.5044	611.724	2921.71	32557.4	-43.5044	28.876	28.5456	27.1045	0	0	0.466476	173.28	-616.097	250	201.253	0	27.758	23.6817	48.8966	1616358301049427	2
2192	0	0	192	1	796.051	408.287	387.764	0	0	-23.4943	-50.3793	17.0513	721.459	2913.63	32539.5	-17.0513	33.6836	29.9854	29.5687	0	0	0.561434	176.033	-621.565	250	253.246	0	24.4072	21.101	44.0149	1616358301069438	2
2193	0	0	193	1	981.749	496.373	485.376	0	0	-0.114673	17.1419	80.1428	1000.72	2890.25	32472	-80.1428	47.4465	28.1682	28.9453	0	0	0.809032	199.993	-631.2	250	422.222	0	18.0518	15.1967	32.4621	1616358301089449	2
2194	0	0	194	1	865.014	379.075	485.938	0	0	-17.0528	-15.668	-13.7265	816.047	2907.19	32604.5	13.7265	37.7426	30.8412	28.7255	0	0	0.536538	202.708	-638.704	250	330.045	0	21.3133	19.1465	39.8297	1616358301109460	2
2195	0	0	195	1	970.564	548.588	421.976	0	0	-19.0917	61.2477	203.046	924.396	2909.23	32427.9	-203.046	46.2638	29.5184	29.2598	0	0	0.932325	184.574	-628.014	250	423.341	0	17.4374	15.7849	45.9883	1616358301129471	2
2196	0	0	196	1	760.661	376.084	384.577	0	0	9.58312	5.54526	31.4333	645.632	2980.22	32483.6	-31.4333	30.0324	30.9796	30.6255	0	0	0.674047	185.328	-626.644	250	276.158	0	27.5653	23.8388	48.9019	1616358301149482	2
2197	0	0	197	1	976.685	458.678	518.007	0	0	36.1815	-14.266	-4.94426	867.911	2953.62	32603.1	4.94426	39.4994	30.5057	28.9279	0	0	0.580914	195.229	-634.569	250	317.689	0	20.4528	18.3444	38.2581	1616358301169493	2
2198	0	0	198	1	838.937	389.698	449.239	0	0	71.1583	-59.7672	-35.3098	823.494	2918.64	32548.9	35.3098	36.6495	29.2877	28.1634	0	0	0.183551	211.411	-635.722	250	353.03	0	20.8605	19.1661	40.5691	1616358301189504	2
2199	0	0	199	1	884.477	417.574	466.903	0	0	48.2106	-17.8787	59.3553	834.991	2941.59	32507	-59.3553	38.5625	30.315	29.4803	0	0	0.324194	189.622	-629.549	250	360.784	0	21.7421	18.6579	38.7005	1616358301209515	2
2200	0	0	200	1	789.848	419.525	370.323	0	0	0.112642	27.3395	141.543	731.692	2890.03	32461.8	-141.543	35.3635	28.7853	28.2649	0	0	0.581015	194.513	-630.508	250	298.356	0	22.8658	19.5543	48.2404	1616358301229525	2
2201	0	0	201	1	873.988	403.686	470.302	0	0	-17.2775	-23.3549	56.667	938.43	2907.42	32512.5	-56.667	44.2818	28.1251	28.473	0	0	0.628158	200.954	-634.903	250	371.702	0	19.1432	16.1695	33.7377	1616358301249536	2
2202	0	0	202	1	906.307	548.86	357.446	0	0	26.6879	7.15862	177.635	866.302	2863.45	32482	-177.635	41.9324	30.5453	29.0052	0	0	0.549746	163.35	-618.358	250	332.474	0	19.313	17.2934	47.0357	1616358301269547	2
2203	0	0	203	1	862.843	356.532	506.312	0	0	-25.1858	-82.4161	-32.0147	879.949	2915.33	32571.6	32.0147	40.4198	28.7374	29.219	0	0	0.700812	204.276	-633.084	250	290.908	0	19.6124	17.8154	37.2615	1616358301289558	2
2204	0	0	204	1	1002.12	521.903	480.218	0	0	52.3371	42.161	128.828	1026.21	2937.46	32447	-128.828	48.7329	27.5867	28.0865	0	0	0.930542	169.193	-620.902	250	431.721	0	16.9785	14.5434	35.0432	1616358301309569	2
2205	0	0	205	1	566.128	271.057	295.071	0	0	-39.3589	-43.8531	3.60758	459.722	2929.5	32533	-3.60758	21.5476	29.4146	28.4991	0	0	0.26031	172.707	-613.699	250	227.601	0	35.9108	31.5192	65.1513	1616358301329580	2
2206	0	0	206	1	725.7	432.732	292.968	0	0	157.986	-186.108	-114.309	526.621	2931.47	32675.3	114.309	23.3464	29.0939	29.8391	0	0	0.312199	178.193	-623.098	250	260.38	0	28.9093	28.9696	68.3573	1616358301349591	2
2207	0	0	207	1	1021.56	511.509	510.049	0	0	81.9003	-61.4008	-115.384	838.877	2907.9	32650.2	115.384	36.5957	28.6683	27.6229	0	0	0.292987	274.276	-657.447	250	365.952	0	18.7971	18.0901	42.9725	1616358301369602	2
2208	0	0	208	1	741.376	426.654	314.721	0	0	-5.92987	-5.02179	62.0601	675.84	2896.07	32494.2	-62.0601	31.8517	29.4749	29.1322	0	0	0.405775	148.188	-608.009	250	261.476	0	25.9892	22.0613	45.3938	1616358301389613	2
2209	0	0	209	1	752.588	365.344	387.244	0	0	-44.736	-62.094	-56.924	720.572	2934.88	32551.3	56.924	33.1434	27.9564	28.5709	0	0	0.49199	184.789	-622.317	250	281.609	0	22.4853	20.7916	44.4481	1616358301409624	2
2210	0	0	210	1	771.224	385.63	385.594	0	0	-24.0217	-3.91614	90.5474	753.995	2914.16	32493.1	-90.5474	36.1214	28.5136	28.2692	0	0	0.852349	142.614	-604.101	250	284.457	0	22.9691	19.3643	41.6856	1616358301429634	2
2212	0	0	212	1	521.196	305.805	215.391	0	0	6.47768	-62.5422	156.306	373.951	2883.66	32452	-156.306	18.0281	29.4186	29.8024	0	0	0.235298	166.857	-611.314	250	198.04	0	42.2999	36.4664	95.4434	1616358301469656	2
2213	0	0	213	1	573.754	304.978	268.776	0	0	2.15168	36.4912	78.7165	555.274	2887.99	32552.3	-78.7165	26.3773	28.1631	27.28	0	0	0.26701	182.346	-615.427	250	281.433	0	30.223	25.3716	53.3448	1616358301489667	2
2214	0	0	214	1	854.563	389.292	465.271	0	0	-16.1911	-14.0029	40.8558	788.071	2906.33	32602.8	-40.8558	37.0381	28.9754	28.5398	0	0	0.773475	198.097	-633.594	250	340.674	0	22.428	19.1677	39.6302	1616358301509678	2
2215	0	0	215	1	698.475	345.087	353.388	0	0	15.9249	-55.6456	33.1901	513.197	2973.88	32544.8	-33.1901	23.6895	28.1151	28.7284	0	0	0.295298	200.738	-623.986	250	248.198	0	33.2706	28.4468	58.8704	1616358301529689	2
2216	0	0	216	1	679.219	377.963	301.257	0	0	-4.12336	23.5979	110.383	522.985	2894.26	32465.6	-110.383	25.0765	28.459	27.7026	0	0	0.475904	190.811	-621.984	250	230.194	0	31.5764	26.6183	59.724	1616358301549700	2
2217	0	0	217	1	673.317	299.184	374.133	0	0	2.08849	70.4384	132.103	497.378	2987.71	32418.7	-132.103	24.1415	29.0185	29.4207	0	0	0.279146	160.287	-611.219	250	239.599	0	32.7556	27.7948	66.5563	1616358301569711	2
2218	0	0	218	1	909.732	479.094	430.638	0	0	-5.00802	-32.2798	105.38	935.111	2895.15	32521.4	-105.38	44.5262	28.4331	28.777	0	0	0.704177	158.286	-615.036	250	369.716	0	19.019	15.9369	36.0727	1616358301589722	2
2219	0	0	219	1	918.777	400.337	518.44	0	0	-16.6657	-79.8751	-4.66596	1015.8	2906.81	32569	4.66596	46.9274	27.9636	27.2232	0	0	0.593267	199.592	-630.583	250	371.718	0	17.3625	15.3926	32.3076	1616358301609732	2
2220	0	0	220	1	766.498	352.352	414.147	0	0	25.2686	-44.0593	-1.19559	637.433	2964.53	32533.2	1.19559	29.0537	28.2042	29.4603	0	0	0.522216	180.816	-621.111	250	258.132	0	27.0155	23.7674	49.4617	1616358301629743	2
2221	0	0	221	1	878.321	468.764	409.557	0	0	14.4441	-61.5486	24.1483	868.275	2975.36	32550.7	-24.1483	39.9884	28.5553	28.6588	0	0	0.317506	188.748	-629.037	250	280.766	0	20.6347	17.7907	37.3366	1616358301649754	2
2222	0	0	222	1	869.363	391.769	477.594	0	0	-36.4518	-22.0551	56.6264	922.723	2926.59	32511.2	-56.6264	43.9375	26.9644	27.1698	0	0	0.829372	190.898	-620.929	250	387.986	0	19.0209	16.0609	33.5242	1616358301669765	2
2224	0	0	224	1	512.549	244.799	267.751	0	0	-30.6572	64.7726	116.086	458.774	2920.8	32424.4	-116.086	22.4524	28.1454	27.7359	0	0	0.521345	200.34	-621.267	250	237.77	0	34.8727	29.3476	66.9286	1616358301709787	2
2225	0	0	225	1	635.012	305.068	329.944	0	0	57.4741	70.8663	141.123	560.384	2932.33	32418.3	-141.123	26.8246	28.0222	29.0347	0	0	0.536617	181.2	-618.603	250	311.025	0	28.8477	24.9365	61.6957	1616358301729798	2
2226	0	0	226	1	738.771	406.285	332.486	0	0	-31.1154	-50.719	84.245	721.198	2921.26	32440.2	-84.245	34.4778	28.214	26.7345	0	0	0.360484	177.299	-617.154	250	261.484	0	23.7183	19.893	42.6525	1616358301749809	2
2227	0	0	227	1	517.66	259.302	258.358	0	0	-45.0427	53.4107	83.4604	527.212	2935.18	32435.8	-83.4604	25.6992	27.3826	27.8036	0	0	0.61319	195.471	-618.989	250	274.669	0	31.0718	25.9199	55.108	1616358301769820	2
2228	0	0	228	1	828.272	401.43	426.842	0	0	33.5723	-64.2333	-76.7885	596.779	2956.23	32653.1	76.7885	26.4775	27.8415	28.57	0	0	0.365049	198.919	-621.991	250	245.313	0	26.5634	25.0788	55.2306	1616358301789831	2
2229	0	0	229	1	847.992	410.161	437.831	0	0	-0.371238	-32.3826	46.3104	836.007	2890.51	32521.5	-46.3104	39.0242	27.1666	27.679	0	0	0.451405	210.688	-628.522	250	376.428	0	21.0503	17.847	37.1641	1616358301809841	2
2230	0	0	230	1	766.384	296.726	469.658	0	0	-43.0154	-65.0938	-18.8332	785.419	2933.16	32554.3	18.8332	36.5635	27.6421	26.4408	0	0	0.451125	157.514	-606.68	250	247.155	0	21.1459	18.9765	39.7184	1616358301829852	2
2231	0	0	231	1	808.733	374.072	434.661	0	0	55.3667	2.61333	81.5279	717.005	2934.43	32486.5	-81.5279	33.3545	27.4397	27.9293	0	0	0.405124	200.334	-624.174	250	321.252	0	24.078	20.5515	43.5896	1616358301849863	2
2232	0	0	232	1	673.862	251.035	422.827	0	0	56.1563	-79.0458	-41.6686	613.07	2933.64	32568.2	41.6686	27.3036	30.109	28.9353	0	0	0.306304	179.208	-617.326	250	220.041	0	27.213	25.3649	53.4894	1616358301869874	2
2233	0	0	233	1	798.519	414.206	384.313	0	0	39.9527	-32.7876	38.5169	757.616	2949.85	32521.9	-38.5169	34.8093	27.6826	26.9854	0	0	0.286193	200.7	-626.786	250	319.542	0	22.9292	19.7809	41.1455	1616358301889885	2
2234	0	0	234	1	830.031	317.628	512.403	0	0	11.3532	19.9973	105.792	591.36	2878.79	32469.2	-105.792	28.1397	26.5085	26.4821	0	0	0.179556	210.453	-625.594	250	284.03	0	27.7234	23.416	52.1908	1616358301909896	2
2235	0	0	235	1	865.743	455.091	410.652	0	0	31.864	-39.0299	13.1473	780.186	2957.94	32528.2	-13.1473	35.6558	27.3405	27.161	0	0	0.386952	192.802	-623.447	250	316.114	0	22.1395	19.3622	40.5692	1616358301929907	2
2236	0	0	236	1	658.189	318.301	339.888	0	0	24.0911	-34.2024	-41.8429	543.014	2965.71	32623	41.8429	24.4497	27.6128	27.1832	0	0	0.390965	203.39	-625.436	250	284.806	0	29.5027	27.1299	57.1429	1616358301949918	2
2237	0	0	237	1	784.832	367.045	417.787	0	0	69.8396	10.5149	-22.9009	725.283	2919.96	32578.3	22.9009	32.6739	26.9488	28.4132	0	0	0.0226898	201.479	-626.211	250	305.756	0	23.3004	21.1048	43.7253	1616358301969929	2
2238	0	0	238	1	760.376	323.764	436.613	0	0	-25.8481	-28.6931	44.295	633.838	2915.99	32517.9	-44.295	29.9035	28.3017	27.1369	0	0	0.648067	215.847	-629.268	250	265.236	0	26.8378	22.8827	47.1414	1616358301989940	2
2239	0	0	239	1	698.869	360.578	338.29	0	0	-28.9201	-24.8838	139.194	621.935	2919.06	32414.4	-139.194	30.2434	28.6053	27.4335	0	0	0.401565	248.618	-645.049	250	320.883	0	26.236	22.4301	54.991	1616358302009950	2
2240	0	0	240	1	826.022	408.689	417.333	0	0	2.43881	26.5886	52.7523	552.632	2887.7	32562.2	-52.7523	26.0117	28.7522	27.6642	0	0	0.602822	206.665	-630.33	250	285.768	0	30.6896	26.079	53.4462	1616358302029961	2
2241	0	0	241	1	797.484	440.531	356.952	0	0	67.103	-53.3426	15.9801	614.666	2922.7	32542.5	-15.9801	27.8364	27.6729	28.7143	0	0	0.228735	207.671	-626.565	250	247.616	0	28.0528	24.4538	51.0032	1616358302049972	2
2242	0	0	242	1	793.213	375.024	418.189	0	0	-7.50287	-98.5753	-274.953	626.149	2897.64	32687.4	274.953	28.4053	28.3694	28.3165	0	0	0.246817	260.421	-648.011	250	367.868	0	21.6297	20.9933	79.5788	1616358302069983	2
2243	0	0	243	1	687.826	319.275	368.551	0	0	-5.89551	-59.4722	33.9451	649.003	2896.04	32648.3	-33.9451	30.2085	28.2933	29.1967	0	0	0.185412	202.179	-627.078	250	260.663	0	26.9161	22.8938	47.6611	1616358302089994	2
2244	0	0	244	1	880.668	460.783	419.885	0	0	-25.3075	14.4673	90.4146	760.716	2915.45	32574.4	-90.4146	36.549	27.0761	27.9351	0	0	0.565057	211.429	-628.631	250	330.856	0	22.4857	18.8324	40.8434	1616358302110005	2
2245	0	0	245	1	624.965	264.365	360.6	0	0	15.0997	-81.2518	-18.9587	474.394	2875.04	32570.4	18.9587	21.5416	27.6014	27.9227	0	0	0.315579	183.845	-617.363	250	227.486	0	34.4123	31.0445	63.9695	1616358302130016	2
2246	0	0	246	1	783.722	440.288	343.434	0	0	-44.569	10.8884	117.889	667.734	2934.71	32478.3	-117.889	32.6186	28.2358	28.2913	0	0	0.591166	209.59	-631.136	250	299.742	0	24.9371	21.0608	48.484	1616358302150027	2
2248	0	0	248	1	787.52	386.111	401.409	0	0	-0.606437	-34.2051	-228.799	648.038	2890.75	32722.7	228.799	28.9948	28.9764	27.641	0	0	0.4301	200.321	-627.411	250	341.899	0	21.0632	20.4647	66.5756	1616358302190049	2
2249	0	0	249	1	655.764	302.513	353.251	0	0	-20.5253	62.7455	139.015	412.323	2910.67	32426.4	-139.015	20.2022	29.7321	28.4872	0	0	0.359099	185.292	-619.586	250	239.816	0	38.5435	32.8725	79.7534	1616358302210059	2
2250	0	0	250	1	788.594	368.102	420.491	0	0	5.9153	-5.57203	49.6936	627.897	2884.22	32494.7	-49.6936	29.3491	28.1265	27.9469	0	0	0.536266	239.783	-647.597	250	302.023	0	27.3773	23.4005	47.8757	1616358302230070	2
2251	0	0	251	1	616.719	269.807	346.912	0	0	-8.64643	11.0586	47.3961	559.719	2898.79	32478.1	-47.3961	26.3567	28.2079	27.4937	0	0	0.590071	169.002	-611.745	250	273.329	0	30.1629	25.79	52.5967	1616358302250081	2
2252	0	0	252	1	527.108	286.432	240.676	0	0	5.95017	30.3352	92.7548	457.795	2983.85	32458.8	-92.7548	21.78	28.1893	27.4756	0	0	0.297672	198.531	-623.431	250	212.314	0	36.0259	30.2556	65.0641	1616358302270092	2
2253	0	0	253	1	699.647	402.516	297.131	0	0	74.8731	-20.8461	110.654	671.322	2914.93	32510	-110.654	31.307	27.8421	25.7957	0	0	0.0985584	185.004	-614.12	250	273.464	0	25.0447	21.4295	48.3236	1616358302290103	2
2254	0	0	254	1	779.598	434.139	345.459	0	0	-26.7732	28.714	96.4556	661.922	2916.91	32360.8	-96.4556	31.9477	28.7804	27.7468	0	0	0.713144	190.07	-620.367	250	249.936	0	25.6091	21.4691	46.9722	1616358302310114	2
2255	0	0	255	1	712.853	335.706	377.147	0	0	-2.07396	-12.948	56.6083	549.382	2892.21	32502.1	-56.6083	25.7868	28.245	27.4224	0	0	0.283071	158.472	-604.976	250	212.05	0	30.8251	26.2316	53.637	1616358302330125	2
2257	0	0	257	1	787.475	412.236	375.239	0	0	-14.1052	65.3895	130.715	786.214	2904.25	32423.8	-130.715	38.3496	28.4856	28.5079	0	0	0.877979	207.784	-633.72	250	331.288	0	21.4121	18.1703	43.5269	1616358302370147	2
2258	0	0	258	1	822.908	435.835	387.072	0	0	41.7193	-62.9271	-134.948	611.843	2948.08	32651.7	134.948	26.8514	29.3047	29.1151	0	0	0.0184053	205.677	-632.203	250	329.285	0	24.5071	23.8307	58.746	1616358302390157	2
2259	0	0	259	1	1024.46	564.949	459.513	0	0	-9.77485	-26.0526	75.8284	1025.93	2899.92	32515.2	-75.8284	48.523	28.5923	27.8462	0	0	0.705376	217.459	-637.878	250	388.115	0	17.6706	14.8713	31.6203	1616358302410168	2
2260	0	0	260	1	827.938	362.145	465.793	0	0	-2.45649	-108.732	-117.401	792.477	2892.6	32697.6	117.401	35.3444	30.1072	27.9301	0	0	0.148897	248.927	-648.992	250	326.992	0	19.5708	19.0338	45.1449	1616358302430179	2
2261	0	0	261	1	755.869	340.83	415.04	0	0	-3.62293	15.6818	46.9247	744.68	2893.76	32573.1	-46.9247	35.0151	26.8555	27.4908	0	0	0.511317	222.44	-635.866	250	329.058	0	23.14	19.6551	40.6128	1616358302450190	2
2262	0	0	262	1	628.596	268.287	360.309	0	0	22.851	-2.1611	34.5135	541.083	2867.29	32491.3	-34.5135	25.0474	27.6785	27.7089	0	0	0.693497	192.138	-622.104	250	223.88	0	31.1475	26.9754	55.14	1616358302470201	2
2263	0	0	263	1	675.332	284.188	391.144	0	0	-12.8098	-77.1087	-135.75	771.424	2902.95	32665.9	135.75	34.4235	26.6404	26.4886	0	0	0.421768	207.552	-624.377	250	342.286	0	19.1684	18.5304	45.1486	1616358302490212	2
2264	0	0	264	1	813.344	416.894	396.45	0	0	-15.6882	-44.5874	110.584	837.623	2905.83	32533.8	-110.584	40.1021	26.3479	26.1397	0	0	0.568348	199.746	-622.988	250	352.795	0	20.2251	16.9366	38.8669	1616358302510223	2
2265	0	0	265	1	639.146	344.684	294.462	0	0	56.8732	-20.2932	195.707	429.995	2932.93	32509.5	-195.707	20.7908	28.3827	28.7961	0	0	0.330345	184.138	-617.5	250	256.61	0	35.0067	31.7303	92.6975	1616358302530234	2
2266	0	0	266	1	839.327	386.536	452.791	0	0	-29.0421	-66.7001	-54.62	695.345	2919.18	32655.5	54.62	31.7605	29.6937	29.0144	0	0	0.670837	188.863	-627.053	250	290.24	0	23.6423	21.9251	46.9352	1616358302550245	2
2267	0	0	267	1	710.467	378.825	331.641	0	0	46.0376	25.5088	23.1888	500.295	2943.76	32563.3	-23.1888	23.0318	28.4927	28.373	0	0	0.304819	165.778	-609.976	250	219.24	0	33.6209	29.3368	60.4394	1616358302570256	2
2268	0	0	268	1	670.002	336.088	333.915	0	0	-32.5881	-46.3665	86.9861	590.367	2922.73	32535.5	-86.9861	28.2716	27.2223	28.7147	0	0	0.460847	184.365	-616.21	250	273.819	0	28.5581	23.7133	51.3708	1616358302590266	2
2269	0	0	269	1	839.301	474.085	365.216	0	0	51.0422	34.0899	138.033	823.762	2938.76	32455.1	-138.033	39.1892	27.0087	28.0336	0	0	0.549417	181.199	-618.134	250	327.029	0	20.3209	17.4908	43.245	1616358302610277	2
2270	0	0	270	1	713.24	394.398	318.842	0	0	64.6071	6.56484	-11.1137	579.067	2925.19	32582.3	11.1137	26.1953	27.7351	27.4723	0	0	0.550458	155.586	-605.622	250	269.323	0	28.6257	25.8576	53.3304	1616358302630288	2
2272	0	0	272	1	635.887	349.145	286.742	0	0	18.9965	4.24978	7.64608	581.485	2970.8	32584.6	-7.64608	26.7772	27.0448	25.9244	0	0	0.393429	151.321	-600.512	250	227.282	0	28.268	25.0093	51.6136	1616358302670310	2
2273	0	0	273	1	678.966	381.84	297.126	0	0	80.682	-21.1557	153.281	622.696	2909.12	32410.7	-153.281	29.4322	26.9189	27.8643	0	0	0.171297	185.307	-614.074	250	294.511	0	25.8919	22.5844	58.5737	1616358302690321	2
2274	0	0	274	1	563.889	300.518	263.371	0	0	-35.2258	15.5818	9.02962	567.741	2925.37	32573.2	-9.02962	26.7929	27.1077	25.9672	0	0	0.508212	176.11	-608.661	250	279.988	0	28.5126	25.0396	51.6892	1616358302710332	2
2275	0	0	275	1	849.36	436.615	412.745	0	0	-12.6847	3.70365	146.298	781.657	2902.82	32485.5	-146.298	37.9163	27.7648	27.9452	0	0	0.895736	196.708	-623.823	250	381.8	0	21.2067	18.2938	45.8098	1616358302730343	2
2276	0	0	276	1	635.139	282.378	352.76	0	0	71.3464	-53.5702	-209.275	485.791	2918.45	32642.4	209.275	21.3223	29.6324	28.8749	0	0	0.319021	173.625	-617.426	250	234.597	0	28.1522	27.7319	87.5895	1616358302750354	2
2277	0	0	277	1	621.346	341.847	279.499	0	0	-11.906	-50.6515	94.1165	572.413	2902.05	32539.8	-94.1165	27.2159	27.3103	28.0229	0	0	0.521117	153.416	-603.913	250	246.977	0	29.3344	24.413	53.5759	1616358302770365	2
2278	0	0	278	1	698.639	387.219	311.42	0	0	63.3666	-23.2368	-114.099	548.778	2926.43	32711.7	114.099	24.0922	28.5944	26.4025	0	0	0.222004	175.244	-609.661	250	258.703	0	26.8301	26.0402	61.9581	1616358302790375	2
2279	0	0	279	1	948.326	484.494	463.832	0	0	-4.68347	-12.0847	113.29	834.817	2894.82	32600.9	-113.29	39.9006	26.5802	26.9955	0	0	0.695717	223.354	-636.622	250	329.788	0	20.3983	17.1914	39.4998	1616358302810386	2
2280	0	0	280	1	754.613	299.829	454.784	0	0	-32.9185	-61.3672	26.8324	844.263	2923.06	32550.5	-26.8324	39.6889	28.4549	27.5831	0	0	0.77938	189.884	-624.336	250	324.586	0	20.7563	17.8402	37.3599	1616358302830397	2
2281	0	0	281	1	795.421	372.751	422.671	0	0	60.1938	-65.8829	7.4394	848.598	2929.61	32555	-7.4394	38.3746	27.1483	28.3973	0	0	0.0667788	172.542	-614.227	250	287.844	0	20.7713	18.2517	38.3518	1616358302850408	2
2285	0	0	285	1	708.441	337.963	370.478	0	0	-30.3283	-38.6237	78.1726	688.347	2920.47	32428.1	-78.1726	32.8504	26.787	26.8936	0	0	0.585922	214.719	-626.109	250	316.964	0	24.5685	20.5538	43.7275	1616358302930452	2
2286	0	0	286	1	694.304	343.089	351.215	0	0	-2.13854	-38.0873	115.304	532.703	2892.28	32527.3	-115.304	25.4071	26.8478	26.8663	0	0	0.610692	204.081	-622.572	250	253.38	0	30.5741	25.6342	59.0746	1616358302950463	2
2287	0	0	287	1	606.735	284.823	321.912	0	0	-26.8143	-67.1484	88.2248	496.364	2916.95	32456.7	-88.2248	23.7073	27.9698	27.8518	0	0	0.239806	151.56	-603.017	250	259.355	0	33.4923	28.0502	60.2798	1616358302970473	2
2289	0	0	289	1	498.733	288.567	210.167	0	0	18.3374	-8.12949	-48.1533	424.252	2971.46	32596.9	48.1533	19.1604	26.9641	26.114	0	0	0.231973	154.159	-598.922	250	220.627	0	36.1096	33.6502	70.6534	1616358303010495	2
2290	0	0	290	1	488.97	245.043	243.927	0	0	20.5802	0.604353	-142.624	412.108	2869.56	32687.9	142.624	18.2915	25.9782	27.2225	0	0	0.365399	199.603	-617.673	250	257.128	0	33.6542	32.7674	80.419	1616358303030506	2
2291	0	0	291	1	729.642	397.567	332.074	0	0	-14.1631	5.82741	85.7419	559.87	2904.3	32483.3	-85.7419	26.699	27.7551	26.5597	0	0	0.506922	210.076	-627.793	250	278.064	0	29.6722	25.0948	52.9838	1616358303050517	2
2292	0	0	292	1	744.647	327.935	416.712	0	0	-49.3755	22.5249	44.919	546.784	2939.52	32466.6	-44.919	26.28	27.9695	27.6583	0	0	0.400059	219.352	-634.688	250	253.326	0	30.3819	25.8424	52.9095	1616358303070528	2
2293	0	0	293	1	650.027	367.956	282.071	0	0	-14.0033	-56.4851	55.9722	619.24	2904.14	32545.6	-55.9722	29.1126	27.6053	27.4287	0	0	0.517338	162.633	-610.848	250	265.283	0	27.5556	23.2131	48.1717	1616358303090539	2
2294	0	0	294	1	820.892	386.336	434.556	0	0	9.2661	-40.3334	21.4914	764.461	2880.87	32529.5	-21.4914	35.2831	26.8843	26.8865	0	0	0.320702	186.866	-617.252	250	306.211	0	22.5195	19.436	40.6343	1616358303110550	2
2295	0	0	295	1	606.662	320.18	286.482	0	0	101.536	-54.6238	-198.183	332.162	2888.26	32643.4	198.183	14.5118	28.5923	27.7819	0	0	0.057176	204.422	-622.81	250	239.094	0	39.9802	39.2666	121.9	1616358303130561	2
2296	0	0	296	1	672.519	369.236	303.283	0	0	0.729108	-68.3634	-49.618	484.55	2989.07	32557.5	49.618	21.8926	26.717	26.3239	0	0	0.0782426	190.961	-615.895	250	195.061	0	32.0967	29.6459	62.7943	1616358303150572	2
2297	0	0	297	1	732.039	339.017	393.022	0	0	-39.2192	-47.7349	-109.723	640.358	2929.36	32636.6	109.723	29.0185	26.8311	26.1195	0	0	0.515607	197.536	-622.177	250	297.114	0	22.8607	21.9179	50.9804	1616358303170582	2
2298	0	0	298	1	600.766	322.005	278.761	0	0	-0.744187	7.05066	51.172	461.616	2890.88	32482.1	-51.172	21.6778	27.7961	26.7409	0	0	0.443261	174.528	-610.869	250	234.546	0	35.8025	30.6348	62.1485	1616358303190593	2
2299	0	0	299	1	469.994	219.612	250.382	0	0	-4.76279	13.5565	106.183	241.591	2994.56	32375.9	-106.183	11.5567	27.5146	29.0326	0	0	0.389622	183.385	-608.534	250	233.485	0	65.5589	54.9314	122.123	1616358303210604	2
2300	0	0	300	1	518.87	249.699	269.171	0	0	-15.1019	0.282487	92.7063	420.563	2905.24	32488.9	-92.7063	20.0912	27.2132	26.2633	0	0	0.282582	190.895	-611.308	250	266.703	0	38.2772	32.3057	68.9514	1616358303230615	2
2301	0	0	301	1	769.496	449.443	320.053	0	0	-8.08653	-18.0567	131.153	613.569	2997.89	32407.6	-131.153	29.5107	26.725	28.2132	0	0	0.352234	189.093	-618.196	250	290.106	0	26.6198	22.5524	54.5832	1616358303250626	2
2302	0	0	302	1	650.049	358.362	291.688	0	0	50.2103	-25.6505	199.259	569.335	2939.59	32415.2	-199.259	27.6131	27.0303	27.0622	0	0	0.27753	173.572	-607.889	250	269.185	0	26.4003	24.0448	70.7023	1616358303270637	2
2303	0	0	303	1	650.633	305.18	345.453	0	0	-14.5046	-16.4218	-63.4943	487.911	2904.64	32605.2	63.4943	22.1781	26.4953	27.2387	0	0	0.405035	181.754	-614.486	250	255.409	0	31.4219	29.3384	62.5806	1616358303290648	2
2304	0	0	304	1	773.321	390.334	382.987	0	0	20.5614	64.4837	110.884	591.675	2869.58	32524.3	-110.884	28.3327	26.4034	26.8891	0	0	0.65536	165.742	-609.014	250	242.242	0	27.4736	23.1777	52.5277	1616358303310659	2
2305	0	0	305	1	554.876	255.623	299.253	0	0	8.08794	59.6493	12.968	309.427	2981.71	32429.5	-12.968	14.4805	26.5855	27.6379	0	0	0.414413	181.42	-608.352	250	217.725	0	51.2189	44.4142	90.9081	1616358303330670	2
2306	0	0	306	1	815.3	326.185	489.115	0	0	71.0407	-60.6951	-123.089	600.875	2918.76	32649.5	123.089	26.238	26.1735	26.8237	0	0	0.140643	218.114	-630.625	250	276.444	0	24.6127	23.7421	56.7585	1616358303350681	2
2307	0	0	307	1	811.218	335.192	476.026	0	0	-23.9339	-12.4051	-42.0808	764.304	2914.07	32601.2	42.0808	35.1327	27.2051	25.6104	0	0	0.397023	217.919	-631.452	250	317.907	0	21.0321	19.4041	40.8891	1616358303370691	2
2308	0	0	308	1	796.349	424.536	371.814	0	0	69.1944	-48.7581	19.9604	818.083	2920.61	32537.9	-19.9604	37.0838	27.4471	27.3925	0	0	0.271706	161.264	-610.163	250	299.906	0	21.4466	18.6942	39.2738	1616358303390702	2
2309	0	0	309	1	755.8	375.681	380.119	0	0	-17.8715	-43.8235	41.8114	667.048	2908.01	32533	-41.8114	31.2993	29.0934	26.3254	0	0	0.478309	237.214	-640.326	250	296.982	0	25.6412	21.9453	45.3816	1616358303410713	2
2310	0	0	310	1	673.84	265.638	408.201	0	0	4.47287	-68.4857	-54.9351	661.088	2885.67	32657.3	54.9351	29.7786	26.8176	25.6968	0	0	0.325387	162.161	-604.119	250	302.347	0	23.9463	22.2509	47.7716	1616358303430724	2
2313	0	0	313	1	605.132	306.083	299.048	0	0	35.4255	31.7486	110.03	486.083	2954.37	32457.4	-110.03	23.0213	28.1848	27.0005	0	0	0.4141	200.671	-618.844	250	246.196	0	33.6134	28.5538	64.0699	1616358303490757	2
2314	0	0	314	1	718.61	320.923	397.687	0	0	1.7242	-35.9239	108.258	650.794	2888.42	32525.1	-108.258	30.9289	26.7373	27.6658	0	0	0.357835	210.155	-629.414	250	295.215	0	25.738	21.5306	48.9829	1616358303510768	2
2315	0	0	315	1	704.724	365.302	339.422	0	0	14.8085	-51.5098	25.0027	749.293	2974.99	32540.7	-25.0027	34.526	26.6489	26.7409	0	0	0.367034	217.979	-626.903	250	359.298	0	22.9384	19.7481	41.3563	1616358303530779	2
2316	0	0	316	1	694.596	259.839	434.757	0	0	96.7196	-84.2176	-154.233	611.945	2893.08	32673	154.233	26.6099	27.3124	27.0735	0	0	0.273737	186.037	-614.977	250	287.868	0	23.6904	23.1796	60.5975	1616358303550790	2
2317	0	0	317	1	714.179	304.502	409.677	0	0	-5.88174	-0.218046	-44.7439	639.83	2896.02	32589	44.7439	29.2154	26.6723	26.8765	0	0	0.522908	198.476	-616.327	250	272.296	0	24.9911	23.0078	48.1233	1616358303570800	2
2318	0	0	318	1	863.17	469.931	393.239	0	0	0.0808258	41.7829	141.496	778.333	2890.06	32447.4	-141.496	37.7008	26.1978	26.8846	0	0	0.787506	172.713	-608.395	250	356.616	0	20.9499	17.8954	44.5321	1616358303590811	2
2319	0	0	319	1	758.476	355.46	403.016	0	0	-33.0573	-45.6202	67.1283	833.175	2923.2	32435.1	-67.1283	39.6644	26.0851	24.3561	0	0	0.435228	207.264	-623.402	250	309.417	0	20.3009	17.1123	36.0098	1616358303890975	2
2320	0	0	320	1	758.476	355.46	403.016	0	0	-33.0573	-45.6202	67.1283	833.175	2923.2	32435.1	-67.1283	39.6644	26.0851	24.3561	0	0	0.435228	207.264	-623.402	250	309.417	0	20.3009	17.1123	36.0098	1616358303890975	2
2321	0	0	321	1	758.476	355.46	403.016	0	0	-33.0573	-45.6202	67.1283	833.175	2923.2	32435.1	-67.1283	39.6644	26.0851	24.3561	0	0	0.435228	207.264	-623.402	250	309.417	0	20.3009	17.1123	36.0098	1616358303890975	2
2322	0	0	322	1	758.476	355.46	403.016	0	0	-33.0573	-45.6202	67.1283	833.175	2923.2	32435.1	-67.1283	39.6644	26.0851	24.3561	0	0	0.435228	207.264	-623.402	250	309.417	0	20.3009	17.1123	36.0098	1616358303890975	2
2323	0	0	323	1	758.476	355.46	403.016	0	0	-33.0573	-45.6202	67.1283	833.175	2923.2	32435.1	-67.1283	39.6644	26.0851	24.3561	0	0	0.435228	207.264	-623.402	250	309.417	0	20.3009	17.1123	36.0098	1616358303890975	2
2324	0	0	324	1	758.476	355.46	403.016	0	0	-33.0573	-45.6202	67.1283	833.175	2923.2	32435.1	-67.1283	39.6644	26.0851	24.3561	0	0	0.435228	207.264	-623.402	250	309.417	0	20.3009	17.1123	36.0098	1616358303890975	2
2325	0	0	325	1	758.476	355.46	403.016	0	0	-33.0573	-45.6202	67.1283	833.175	2923.2	32435.1	-67.1283	39.6644	26.0851	24.3561	0	0	0.435228	207.264	-623.402	250	309.417	0	20.3009	17.1123	36.0098	1616358303890975	2
2326	0	0	326	1	758.476	355.46	403.016	0	0	-33.0573	-45.6202	67.1283	833.175	2923.2	32435.1	-67.1283	39.6644	26.0851	24.3561	0	0	0.435228	207.264	-623.402	250	309.417	0	20.3009	17.1123	36.0098	1616358303890975	2
2327	0	0	327	1	758.476	355.46	403.016	0	0	-33.0573	-45.6202	67.1283	833.175	2923.2	32435.1	-67.1283	39.6644	26.0851	24.3561	0	0	0.435228	207.264	-623.402	250	309.417	0	20.3009	17.1123	36.0098	1616358303890975	2
2328	0	0	328	1	758.476	355.46	403.016	0	0	-33.0573	-45.6202	67.1283	833.175	2923.2	32435.1	-67.1283	39.6644	26.0851	24.3561	0	0	0.435228	207.264	-623.402	250	309.417	0	20.3009	17.1123	36.0098	1616358303890975	2
2329	0	0	329	1	758.476	355.46	403.016	0	0	-33.0573	-45.6202	67.1283	833.175	2923.2	32435.1	-67.1283	39.6644	26.0851	24.3561	0	0	0.435228	207.264	-623.402	250	309.417	0	20.3009	17.1123	36.0098	1616358303890975	2
2330	0	0	330	1	758.476	355.46	403.016	0	0	-33.0573	-45.6202	67.1283	833.175	2923.2	32435.1	-67.1283	39.6644	26.0851	24.3561	0	0	0.435228	207.264	-623.402	250	309.417	0	20.3009	17.1123	36.0098	1616358303890975	2
2331	0	0	331	1	758.476	355.46	403.016	0	0	-33.0573	-45.6202	67.1283	833.175	2923.2	32435.1	-67.1283	39.6644	26.0851	24.3561	0	0	0.435228	207.264	-623.402	250	309.417	0	20.3009	17.1123	36.0098	1616358303890975	2
2332	0	0	332	1	758.476	355.46	403.016	0	0	-33.0573	-45.6202	67.1283	833.175	2923.2	32435.1	-67.1283	39.6644	26.0851	24.3561	0	0	0.435228	207.264	-623.402	250	309.417	0	20.3009	17.1123	36.0098	1616358303890975	2
2333	0	0	333	1	758.476	355.46	403.016	0	0	-33.0573	-45.6202	67.1283	833.175	2923.2	32435.1	-67.1283	39.6644	26.0851	24.3561	0	0	0.435228	207.264	-623.402	250	309.417	0	20.3009	17.1123	36.0098	1616358303890975	2
2336	0	0	336	1	563.106	273.572	289.534	0	0	20.1536	-42.2286	91.4418	410.546	2969.65	32531.4	-91.4418	19.2761	25.3939	27.4222	0	0	0.293902	164.39	-603.753	250	190.112	0	39.3248	32.7758	71.5423	1616358303951007	2
2337	0	0	337	1	715.262	362.276	352.987	0	0	37.4639	-23.4012	122.365	525.84	2852.68	32512.6	-122.365	24.8259	25.9	26.1683	0	0	0.383439	198.209	-614.246	250	263.846	0	30.3619	25.8838	60.7224	1616358303971018	2
2338	0	0	338	1	544.643	237.662	306.98	0	0	-35.7067	-53.1733	41.8509	489.534	2925.85	32542.3	-41.8509	23.1516	25.1146	27.0937	0	0	0.29759	150.395	-594.924	250	205.476	0	33.2978	28.0375	58.0417	1616358303991029	2
2339	0	0	339	1	607.058	369.318	237.74	0	0	4.50068	48.1236	218.402	448.302	2885.64	32441	-218.402	22.3556	26.5237	25.7694	0	0	0.442373	206.216	-615.364	250	226.852	0	31.5504	29.0309	87.713	1616358304011040	2
2341	0	0	341	1	653.548	294.262	359.286	0	0	-70.5841	62.1846	-79.1329	618.143	2861.06	32726	79.1329	29.1906	25.8767	26.0123	0	0	0.691585	186.441	-613.542	250	310.812	0	23.8313	22.2565	48.9426	1616358304051062	2
2342	0	0	342	1	592.753	311.183	281.57	0	0	22.6927	-54.0674	-136.113	407.098	2867.45	32742.5	136.113	17.9606	26.7322	26.4872	0	0	0.137875	180.673	-609.811	250	228.514	0	34.2237	33.0675	82.1179	1616358304071073	2
2343	0	0	343	1	594.233	301.443	292.79	0	0	29.0907	-118.126	-114.725	502.512	2861.05	32706.9	114.725	22.2148	29.2696	26.2712	0	0	0.192103	285.27	-639.425	250	281.434	0	28.9323	28.4624	68.1835	1616358304091084	2
2344	0	0	344	1	648.858	360.965	287.893	0	0	60.8609	-64.4558	-90.834	585.36	2928.94	32653.3	90.8341	25.7215	27.9977	27.0939	0	0	0.131842	167.131	-608.015	250	295.112	0	26.2533	25.196	57.271	1616358304111095	2
2345	0	0	345	1	534.81	218.907	315.902	0	0	9.79183	-50.8104	70.2666	373.16	2880.35	32540	-70.2666	17.4596	27.4888	26.6113	0	0	0.0878337	195.209	-610.993	250	226.301	0	43.7879	36.836	76.4434	1616358304131106	2
2346	0	0	346	1	617.72	286.186	331.535	0	0	16.1563	11.1845	18.2258	394.561	2873.98	32577.6	-18.2258	18.261	25.9588	27.1541	0	0	0.317253	206.29	-625.432	250	223.323	0	40.8646	35.5144	72.6349	1616358304151116	2
2347	0	0	347	1	558.484	297.567	260.917	0	0	-11.1584	32.6638	49.6964	405.115	2901.3	32556.2	-49.6964	19.1777	25.5266	24.8967	0	0	0.542171	182.429	-605.681	250	219.088	0	38.9666	33.0393	67.493	1616358304171127	2
2348	0	0	348	1	618.822	319.942	298.879	0	0	33.5045	7.71152	-64.6916	543.471	2956.3	32581.1	64.6916	24.3766	27.3045	25.6627	0	0	0.429797	166.195	-603.046	250	232.603	0	28.0537	26.6473	57.5227	1616358304191138	2
2351	0	0	351	1	860.802	480.091	380.711	0	0	58.0924	-10.2952	-65.2428	680.628	2931.71	32698.8	65.2428	30.2515	27.6097	27.0516	0	0	0.103025	216.827	-635.7	250	321.23	0	23.4555	22.1474	47.9643	1616358304251171	2
2352	0	0	352	1	770.114	389.438	380.676	0	0	41.8538	-52.4672	-114.298	544.493	2947.95	32641.3	114.298	23.9523	28.6408	27.9834	0	0	0.438128	180.952	-616.957	250	295.064	0	27.4721	26.5542	62.7845	1616358304271182	2
2353	0	0	353	1	548.191	309.826	238.365	0	0	-26.3239	-21.7501	100.126	444.738	2916.46	32510.9	-100.126	21.3521	26.1514	25.6754	0	0	0.355508	177.608	-609.632	250	198.147	0	35.6991	29.9718	65.6746	1616358304291193	2
2354	0	0	354	1	678.791	384.893	293.898	0	0	-13.9225	-18.4869	138.339	540.508	2904.06	32507.6	-138.339	26.1165	24.625	25.8105	0	0	0.432875	193.838	-612.482	250	262.907	0	28.6477	24.3886	60.1552	1616358304311204	2
2355	0	0	355	1	655.543	362.376	293.167	0	0	2.09658	48.5664	210.683	482.334	2888.04	32440.6	-210.683	23.9844	25.0685	26.9374	0	0	0.207678	179.505	-609.926	250	260.538	0	29.4061	26.7175	80.942	1616358304331214	2
2356	0	0	356	1	582.122	317.214	264.908	0	0	-14.852	26.7585	61.7971	519.043	2904.99	32562.1	-61.7971	24.6661	24.7925	26.0606	0	0	0.341771	203.804	-618.563	250	302.587	0	31.1558	26.13	54.1126	1616358304351225	2
2357	0	0	357	1	628.509	344.862	283.647	0	0	14.4666	28.9244	22.5267	393.808	2975.33	32559.9	-22.5267	18.3142	25.6765	26.5939	0	0	0.350845	133.256	-586.355	250	156.562	0	40.6466	35.052	72.0082	1616358304371236	2
2358	0	0	358	1	575.592	244.635	330.957	0	0	-15.0814	15.2759	49.8349	481.685	2905.22	32473.9	-49.8349	22.7741	27.0344	26.778	0	0	0.372523	201.476	-619.638	250	275.61	0	34.1056	29.0531	59.1945	1616358304391247	2
2359	0	0	359	1	749.945	449.794	300.151	0	0	-2.44227	-41.92	112.252	761.634	2892.58	32431.4	-112.252	36.2903	25.4887	24.1412	0	0	0.568765	214.958	-623.948	250	310.864	0	21.6055	18.2039	41.6846	1616358304411258	2
2360	0	0	360	1	799.533	325.036	474.497	0	0	-3.53557	20.0161	108.795	684.25	2893.68	32469.1	-108.795	32.7695	25.7865	24.2988	0	0	0.491448	200.546	-613.409	250	290.565	0	23.7577	20.0991	45.0219	1616358304431269	2
2361	0	0	361	1	557.344	269.206	288.138	0	0	-17.0312	5.1734	14.1936	497.56	2907.17	32484	-14.1936	23.2802	26.386	24.7082	0	0	0.464714	178.455	-602.685	250	242.515	0	31.9705	28.118	57.6609	1616358304451280	2
2363	0	0	363	1	754.259	404.593	349.666	0	0	68.5674	-50.5712	17.2195	662.293	2921.23	32440.1	-17.2195	29.9991	25.985	26.5175	0	0	0.127164	171.51	-610.048	250	246.842	0	25.5134	22.2559	46.5616	1616358304491302	2
2364	0	0	364	1	664.331	314.292	350.038	0	0	51.4644	-37.3093	155.321	462.642	2938.34	32426.8	-155.321	22.0003	26.3879	27.035	0	0	0.384291	183.228	-612.51	250	213.236	0	33.384	29.0557	76.0542	1616358304511313	2
2365	0	0	365	1	553.658	293.23	260.428	0	0	-20.5729	40.7433	119.731	457.994	2910.71	32448.4	-119.731	22.2297	25.1877	25.1937	0	0	0.419277	168.645	-600.879	250	243.646	0	33.6725	28.3132	65.5694	1616358304531323	2
2366	0	0	366	1	626.239	293.584	332.655	0	0	26.4518	31.3852	174.758	487.16	2863.69	32457.8	-174.758	23.6175	23.5249	23.9517	0	0	0.350406	216.052	-612.324	250	287.904	0	29.5749	26.1691	71.6272	1616358304551334	2
2367	0	0	367	1	630.603	272.901	357.703	0	0	-12.9992	-11.3184	-42.2913	592.185	2903.14	32600.1	42.2913	27.0954	24.8128	25.3387	0	0	0.328662	204.751	-618.343	250	281.167	0	26.225	24.0399	50.1916	1616358304571345	2
2368	0	0	368	1	637.133	280.86	356.273	0	0	-19.1345	-102.767	-320.731	573.728	2909.27	32691.6	320.731	26.5474	27.6095	26.0158	0	0	0.343422	168.909	-608.921	250	295.219	0	23.1868	21.8983	96.0255	1616358304591356	2
2370	0	0	370	1	554.713	279.704	275.009	0	0	47.0815	-117.233	-325.526	324.579	2942.72	32706.1	325.526	14.8987	26.2462	24.296	0	0	0.0627795	228.864	-621.01	250	217.877	0	37.9929	35.8994	172.404	1616358304631378	2
2371	0	0	371	1	592.952	275.356	317.596	0	0	52.5333	-39.464	18.0224	370.947	2937.27	32528.6	-18.0224	16.8798	26.0065	27.3218	0	0	0.150053	182.048	-611.949	250	205.425	0	43.7062	38.0372	78.4513	1616358304651389	2
2372	0	0	372	1	532.772	236.354	296.418	0	0	46.7102	17.6284	147.6	461.074	2943.09	32471.5	-147.6	21.9767	25.8829	25.9926	0	0	0.324244	150.416	-595.883	250	223.183	0	33.2983	28.9702	72.8481	1616358304671400	2
2373	0	0	373	1	498.23	276.851	221.379	0	0	32.3161	-13.8609	154.015	412.674	2857.82	32403.4	-154.015	19.7319	25.6089	26.0781	0	0	0.144667	156.624	-595.567	250	191.587	0	36.5586	31.9205	82.2839	1616358304691411	2
2376	0	0	376	1	647.125	371.566	275.558	0	0	39.0261	27.666	16.5373	522.323	2851.11	32561.2	-16.5373	24.0589	26.525	25.2598	0	0	0.33502	184.626	-608.974	250	255.72	0	30.9389	27.1894	56.2144	1616358304751443	2
2377	0	0	377	1	627.533	336.209	291.324	0	0	-3.89715	12.8208	128.907	672.439	2894.04	32476.3	-128.907	32.3646	25.2457	25.6535	0	0	0.371872	180.608	-609.051	250	305.302	0	23.8663	20.2991	48.3495	1616358304771454	2
2379	0	0	379	1	461.805	178.873	282.932	0	0	0.805618	-81.992	-69.8381	274.585	2889.33	32471.5	69.8381	12.3317	24.9874	25.6025	0	0	0.133426	203.325	-609.492	250	216.066	0	52.4808	49.4992	106.317	1616358304811476	2
2380	0	0	380	1	576.423	229.689	346.734	0	0	-42.4157	-51.1178	-177.75	364.245	2932.56	32639.9	177.75	16.4492	25.5	24.6716	0	0	0.156826	161.138	-595.672	250	179.329	0	34.4827	33.9159	95.6239	1616358304831487	2
2381	0	0	381	1	553.421	262.411	291.01	0	0	3.33606	-30.2178	9.63978	476.243	2886.8	32519.4	-9.63978	21.972	25.0174	24.4169	0	0	0.429724	186.4	-600.62	250	232.876	0	33.1993	29.0404	59.9917	1616358304851498	2
2382	0	0	382	1	514.953	229.115	285.838	0	0	-8.21088	-17.7662	40.0473	377.959	2898.35	32407.3	-40.0473	17.6919	24.6523	25.0815	0	0	0.25404	165.706	-597.191	250	182.448	0	41.6817	35.5551	72.5869	1616358304871509	2
2383	0	0	383	1	582.714	269.631	313.083	0	0	37.2621	-47.8779	3.95249	494.807	2852.88	32537	-3.95249	22.5015	24.7126	24.1309	0	0	0.105224	178.642	-603.405	250	258.163	0	31.8953	28.1856	58.5989	1616358304891520	2
2385	0	0	385	1	474.247	218.634	255.614	0	0	-54.6339	21.7865	141.973	406.093	2944.77	32467.4	-141.973	20.106	25.107	24.9045	0	0	0.41697	158.51	-593.994	250	233.972	0	36.47	31.121	76.6388	1616358304931541	2
2386	0	0	386	1	783.362	411.39	371.972	0	0	50.9452	-27.6643	70.1961	807.326	2839.2	32516.8	-70.1961	37.3482	24.0479	24.9131	0	0	0.276721	180.955	-610.727	250	332.325	0	20.8368	17.6969	37.4543	1616358304951552	2
2388	0	0	388	1	631.144	282.492	348.652	0	0	22.9385	-110.568	-50.1792	466.851	2966.86	32599.7	50.1792	20.9542	26.3599	26.7513	0	0	0.493447	190.897	-612.506	250	219.311	0	33.3232	31.1878	65.6778	1616358304991574	2
2389	0	0	389	1	570.23	332.355	237.875	0	0	-2.11324	12.6987	166.029	441.462	2892.25	32376.8	-166.029	21.4895	25.6814	24.718	0	0	0.234596	171.162	-605.782	250	253.332	0	33.6061	29.4572	77.7848	1616358305011585	2
2390	0	0	390	1	661.49	323.621	337.87	0	0	-51.6704	-156.157	-69.6028	516.176	2941.81	32645.3	69.6028	23.9514	26.2896	24.6382	0	0	0.344686	204.206	-616.498	250	200.568	0	28.252	27.1109	59.2618	1616358305031596	2
2392	0	0	392	1	452.107	203.076	249.032	0	0	-33.8149	33.7724	68.7469	322.814	2923.96	32555	-68.7469	15.5243	24.6044	24.671	0	0	0.282014	199.153	-608.798	250	185.187	0	47.3682	39.6889	81.9121	1616358305071618	2
2393	0	0	393	1	504.566	260.967	243.599	0	0	52.7835	-100.374	-46.0809	350.645	2937.02	32589.5	46.0809	15.6167	26.0465	26.3943	0	0	0.127246	155.234	-595.934	250	216.177	0	43.511	40.8631	85.3941	1616358305091629	2
2394	0	0	394	1	525.235	321.123	204.112	0	0	-23.8786	-125.233	35.6036	284.883	2814.36	32415.1	-35.6036	13.4206	24.9658	26.0192	0	0	0.204429	167.066	-597.26	250	167.953	0	54.6975	46.8909	95.6791	1616358305111639	2
2396	0	0	396	1	564.917	320.802	244.115	0	0	8.39383	-66.4232	214.918	393.867	2881.75	32455.9	-214.918	19.5079	24.9103	25.5397	0	0	0.0983279	238.164	-629.608	250	247.444	0	35.1113	32.1284	99.111	1616358305151661	2
2398	0	0	398	1	712.587	348.169	364.418	0	0	-24.5487	16.8428	107.922	460.535	2815.03	32472.3	-107.922	22.2369	25.8748	24.8098	0	0	0.483414	192.107	-611.899	250	253.798	0	33.9649	28.688	63.7015	1616358305191683	2
2399	0	0	399	1	441.886	242.566	199.32	0	0	65.2213	32.467	84.3699	292.257	2924.58	32357	-84.3699	13.6372	26.5442	26.418	0	0	0.241602	176.5	-602.821	250	185.435	0	54.2302	45.8698	97.1011	1616358305211694	2
2400	0	0	400	1	551.281	251.759	299.522	0	0	39.0879	59.4262	128.151	323.683	2851.05	32529.4	-128.151	15.4705	25.316	25.5595	0	0	0.200887	192.484	-607.12	250	208.217	0	46.4606	39.5586	93.7109	1616358305231705	2
2401	0	0	401	1	637.801	330.064	307.737	0	0	132.432	-4.44286	-6.93124	410.971	2957.03	32593.3	6.93124	18.4271	25.6075	24.4178	0	0	0.0839589	164.071	-596.574	250	181.034	0	38.1224	34.4522	71.0778	1616358305251716	2
2402	0	0	402	1	503.857	250.373	253.484	0	0	8.6095	6.37638	-95.7912	386.505	2881.53	32682.1	95.7912	17.3402	26.2051	25.1116	0	0	0.263781	207.867	-616.766	250	249.897	0	36.6361	35.209	79.6077	1616358305271727	2
2403	0	0	403	1	658.011	336.494	321.517	0	0	-16.5242	-11.6404	116.866	474.949	2906.66	32401.1	-116.866	22.8363	24.1335	25.9481	0	0	0.445651	163.323	-599.851	250	232.836	0	32.7126	27.5331	63.7612	1616358305291738	2
2404	0	0	404	1	495.8	263.783	232.017	0	0	-29.6009	-38.5964	-67.5685	406.739	2919.74	32527.8	67.5685	18.5428	24.3972	24.0698	0	0	0.354362	179.002	-601.663	250	231.489	0	35.158	33.0113	71.4026	1616358305311748	2
2405	0	0	405	1	709.62	356.344	353.276	0	0	48.0401	4.95453	-109.132	564.982	2941.76	32683.5	109.132	25.0021	26.0427	25.2104	0	0	0.40098	172.755	-606.871	250	265.553	0	25.5949	24.7895	57.4889	1616358305331759	2
2406	0	0	406	1	685.626	320.726	364.9	0	0	-17.2697	-28.1658	-124.256	608.72	2907.41	32617	124.256	27.3112	24.4376	25.2836	0	0	0.496964	161.736	-599.441	250	264.036	0	23.359	22.4213	52.8217	1616358305351770	2
2408	0	0	408	1	617.055	282.964	334.091	0	0	-14.0156	-34.4496	112.11	407.339	2904.16	32424	-112.11	19.5052	25.5216	24.6314	0	0	0.388675	208.324	-613.496	250	208.22	0	38.1027	32.0216	72.5479	1616358305391792	2
2410	0	0	410	1	639.366	240.653	398.714	0	0	15.8758	-47.3242	90.5778	374.517	2874.26	32536.5	-90.5778	17.6015	24.2818	26.0876	0	0	0.320246	215.404	-620.711	250	238.506	0	42.0047	34.9867	76.1163	1616358305431814	2
2412	0	0	412	1	506.225	231.114	275.111	0	0	3.79455	-60.2271	-60.9339	383.242	2886.35	32649	60.9339	17.2419	25.2888	25.2351	0	0	0.0448369	176.177	-602.533	250	219.893	0	38.7038	36.0475	77.3925	1616358305471836	2
2414	0	0	414	1	531.309	239.473	291.837	0	0	-20.0888	-168.121	-146.796	389.688	2910.23	32657.3	146.796	17.6753	24.763	24.3139	0	0	0.308977	205.817	-613.954	250	216.611	0	33.289	33.1987	84.6509	1616358305511857	2
2415	0	0	415	1	655.957	378.774	277.183	0	0	50.3385	-64.5184	-21.7216	461.508	2939.46	32553.7	21.7216	20.723	24.4999	24.6799	0	0	0.134947	190.183	-609.626	250	212.96	0	33.6014	30.4794	63.3085	1616358305531868	2
2416	0	0	416	1	631.861	350.461	281.4	0	0	33.6614	-127.31	-191.386	375.629	2956.14	32716.1	191.386	16.6338	28.1909	26.5116	0	0	0.316941	180.786	-607.912	250	258.742	0	34.6864	34.5749	105.095	1616358305551879	2
2417	0	0	417	1	635.084	279.403	355.681	0	0	35.2176	-28.0851	31.9811	608.326	2854.92	32517.2	-31.9811	27.9487	25.5021	26.0647	0	0	0.279252	153.381	-598.286	250	237.048	0	27.325	23.5828	48.858	1616358305571890	2
2418	0	0	418	1	660.787	348.12	312.667	0	0	5.04612	-17.2537	-95.7448	401.751	2885.09	32705.7	95.7448	17.9828	25.2404	24.6532	0	0	0.208371	182.428	-603.525	250	232.253	0	35.1846	33.6289	76.1155	1616358305591901	2
2420	0	0	420	1	595.805	271.858	323.946	0	0	5.99835	1.89882	-23.2312	501.532	2983.8	32586.9	23.2312	22.9672	25.1959	25.2853	0	0	0.387785	181.366	-607.901	250	258.264	0	31.1675	28.1733	57.9929	1616358305631923	2
2421	0	0	421	1	706.07	342.354	363.716	0	0	12.4866	-23.3633	98.2291	648.511	2877.65	32612.2	-98.2291	30.6291	25.2595	24.5816	0	0	0.229487	217.993	-621.405	250	344.858	0	25.2044	21.2299	46.802	1616358305651934	2
2422	0	0	422	1	601.187	376.177	225.01	0	0	36.1733	-38.471	-78.4254	394.542	2953.63	32627.3	78.4254	17.5144	25.3352	25.6496	0	0	0.0666087	216.262	-621.478	250	210.038	0	37.093	35.1814	77.5621	1616358305671945	2
2423	0	0	423	1	645.852	316.147	329.706	0	0	0.839596	25.974	60.7242	446.61	2889.3	32463.2	-60.7242	21.0788	25.1456	24.756	0	0	0.421515	180.693	-606.507	250	219.812	0	35.6106	30.1286	61.7612	1616358305691955	2
2424	0	0	424	1	520.65	255.006	265.645	0	0	19.0701	36.4838	146.327	285.27	2871.07	32452.7	-146.327	13.7353	24.4076	25.1506	0	0	0.353718	203.889	-608.99	250	206.75	0	50.8915	43.6844	109.798	1616358305711966	2
2426	0	0	426	1	637.41	323.078	314.332	0	0	-16.2802	-7.86665	71.038	449.291	2906.42	32596.7	-71.038	21.3163	25.288	24.6576	0	0	0.48292	170.215	-598.68	250	218.497	0	35.3826	29.8839	61.8054	1616358305751988	2
2427	0	0	427	1	777.95	404.447	373.503	0	0	-5.63367	-11.8823	97.5985	749.473	2895.77	32501	-97.5985	35.6685	24.108	25.5329	0	0	0.649344	194.753	-613.265	250	303.759	0	22.0152	18.478	40.8396	1616358305771999	2
2428	0	0	428	1	678.02	291.949	386.071	0	0	-6.20682	-45.5668	54.5814	576.654	2896.35	32534.7	-54.5814	27.0225	25.8487	24.6995	0	0	0.428995	208.197	-619.933	250	308.834	0	28.4708	24.085	49.8196	1616358305792010	2
2429	0	0	429	1	676.028	287.238	388.79	0	0	19.892	-75.0048	0.164164	595.399	2870.25	32564.2	-0.164164	27.1658	24.047	25.3406	0	0	0.30265	175.834	-605.079	250	282.908	0	27.1626	23.9177	49.6936	1616358305812021	2
2430	0	0	430	1	607.901	281.859	326.042	0	0	-52.5066	-36.2802	65.9312	618.941	2942.65	32525.4	-65.9312	29.7667	23.6606	24.4248	0	0	0.665772	196.38	-611.135	250	285.982	0	25.8964	21.6145	45.3085	1616358305832032	2
2431	0	0	431	1	635.016	323.906	311.11	0	0	11.4001	30.3579	132.618	610.582	2878.74	32458.8	-132.618	29.3244	23.622	24.4721	0	0	0.833659	162.441	-594.322	250	285.057	0	25.3548	21.5695	52.2283	1616358305852043	2
2432	0	0	432	1	732.012	299.803	432.209	0	0	37.3717	3.91085	-119.278	473.217	2952.43	32584.9	119.278	20.9628	23.4719	25.3986	0	0	0.331971	212.122	-615.551	250	241.712	0	29.5236	28.5554	66.0435	1616358305872054	2
2433	0	0	433	1	578.011	277.914	300.097	0	0	38.205	-55.5815	71.6626	434.622	2951.59	32445.1	-71.6626	20.1553	24.345	25.1425	0	0	0.256417	202.459	-612.935	250	245.692	0	36.6738	30.9792	65.0625	1616358305892064	2
2437	0	0	437	1	652.707	398.604	254.103	0	0	74.1039	40.4154	132.967	435.858	2915.7	32448.7	-132.967	20.621	25.2245	25.3219	0	0	0.323814	200.854	-607.861	250	242.008	0	35.3031	30.2408	72.9305	1616358305972108	2
2438	0	0	438	1	564.052	263.537	300.515	0	0	-10.7762	-7.33068	-60.495	472.821	2900.92	32596.2	60.495	21.5049	24.8261	24.5073	0	0	0.319978	173.472	-601.579	250	233.739	0	31.2429	29.2593	62.2711	1616358305992119	2
2439	0	0	439	1	536.59	237.164	299.426	0	0	-8.62045	-8.74611	-12.9318	371.65	2898.76	32597.6	12.9318	17.1482	23.0524	24.853	0	0	0.0454178	217.316	-614.25	250	252.431	0	40.7567	36.208	73.8832	1616358306012130	2
2440	0	0	440	1	550.893	266.119	284.775	0	0	31.5418	-38.0427	-122.959	428.805	2858.6	32626.9	122.959	18.9142	25.042	23.9777	0	0	0.346582	173.789	-597.761	250	215.532	0	31.8511	30.934	74.4332	1616358306032141	2
2441	0	0	441	1	597.167	292.311	304.857	0	0	59.0264	-59.8019	89.3195	526.375	2831.11	32549	-89.3195	24.4192	23.8603	23.8728	0	0	0.331547	217.154	-617.337	250	244.346	0	30.1716	25.5066	55.4014	1616358306052152	2
2442	0	0	442	1	616.26	290.17	326.091	0	0	8.52641	22.8207	105.123	498.724	2881.61	32466.3	-105.123	23.7609	23.5586	24.5681	0	0	0.298454	160.928	-592.035	250	228.048	0	31.1684	26.2101	58.5418	1616358306072163	2
2443	0	0	443	1	653.661	236.708	416.953	0	0	30.968	-16.6546	-23.3605	456.412	2958.83	32505.8	23.3605	20.6729	23.9196	24.2269	0	0	0.367446	168.417	-594.789	250	207.211	0	33.4464	30.3965	62.6428	1616358306092173	2
2444	0	0	444	1	625.668	321.46	304.208	0	0	22.2802	25.3473	-2.40534	440.629	2867.86	32663.1	2.40534	20.2808	24.4073	24.5756	0	0	0.32498	206.064	-611.991	250	241.087	0	35.1911	31.1738	64.3494	1616358306112184	2
2445	0	0	445	1	485.932	266.404	219.527	0	0	-22.8486	34.03	182.952	370.537	2912.99	32455.1	-182.952	18.3471	24.3579	24.5571	0	0	0.536783	199.231	-613.371	250	262.162	0	37.7991	33.4075	93.4697	1616358306132195	2
2446	0	0	446	1	632.48	290.273	342.207	0	0	-39.5132	7.47701	-106.532	509.385	2929.65	32581.3	106.532	23.2531	23.6815	23.9093	0	0	0.597808	171.005	-596.35	250	200.498	0	26.9924	25.9876	59.1062	1616358306152206	2
2447	0	0	447	1	571.609	290.423	281.186	0	0	79.2747	52.2202	81.6853	360.1	2810.87	32536.6	-81.6853	16.8062	24.073	24.1634	0	0	0.0682145	178.741	-601.042	250	221.351	0	42.8739	36.1943	76.2993	1616358306172217	2
2448	0	0	448	1	591.427	276.575	314.852	0	0	33.2846	-27.5846	-12.0832	343.127	2956.52	32616.4	12.0832	15.5691	23.339	24.9246	0	0	0.241081	166.279	-596.05	250	200.922	0	44.3511	39.5303	81.2272	1616358306192228	2
2450	0	0	450	1	465.331	181.786	283.545	0	0	11.7008	-102.467	-20.0854	398.363	2878.44	32591.6	20.0854	18.1185	24.4021	24.8182	0	0	0.348177	204.251	-613.822	250	227.55	0	38.5256	34.952	71.6951	1616358306232250	2
2451	0	0	451	1	718.764	358.494	360.27	0	0	33.6982	-18.7277	41.4879	403.215	2856.44	32607.5	-41.4879	18.6001	24.4832	23.9642	0	0	0.108003	250.717	-632.12	250	260.306	0	38.9256	33.5518	68.6591	1616358306252261	2
2454	0	0	454	1	604.552	314.576	289.976	0	0	7.7407	-11.0437	133.876	325.126	2982.06	32500.2	-133.876	15.5661	24.5842	24.5674	0	0	0.352216	217.784	-612.405	250	214.081	0	45.8664	39.11	93.931	1616358306312293	2
2455	0	0	455	1	477.948	248.968	228.98	0	0	-16.3836	3.49875	110.802	458.775	2906.52	32485.7	-110.802	22.0529	23.6315	24.7241	0	0	0.566131	154.235	-593.049	250	246.077	0	33.4662	28.1976	63.6683	1616358306332304	2
2456	0	0	456	1	662.329	327.562	334.767	0	0	53.8466	39.7608	144.697	537.843	2836.29	32449.4	-144.697	25.6462	23.603	24.9126	0	0	0.547306	184.274	-605.044	250	282.199	0	28.1177	24.2982	61.2677	1616358306352315	2
2457	0	0	457	1	590.158	238.451	351.707	0	0	-17.0998	83.2231	15.1442	414.246	2907.24	32405.9	-15.1442	19.7144	24.6856	24.0867	0	0	0.492732	197.805	-607.606	250	253.704	0	36.7733	32.1623	65.8072	1616358306372326	2
2458	0	0	458	1	580.365	294.011	286.354	0	0	14.3693	5.07238	-3.32073	530.895	2875.77	32583.7	3.32073	24.4087	24.4605	25.1274	0	0	0.554495	157.164	-594.419	250	241.401	0	29.87	26.4945	54.5038	1616358306392337	2
2459	0	0	459	1	600.582	323.948	276.633	0	0	-2.9658	5.15137	-206.71	449.769	2893.11	32683.3	206.71	20.1658	23.4596	22.8521	0	0	0.242513	235.195	-618.256	250	273.079	0	27.3922	26.8595	80.8826	1616358306412348	2
2460	0	0	460	1	486.898	205.129	281.769	0	0	-45.8101	-20.1309	0.636283	387.404	2935.95	32509.3	-0.636283	18.2411	24.4411	22.6831	0	0	0.437472	170.298	-595.102	250	188.915	0	38.361	34.0833	70.0471	1616358306432359	2
2461	0	0	461	1	564.337	312.535	251.802	0	0	42.2528	-14.8677	133.312	438.919	2847.89	32504	-133.312	20.7805	23.4724	22.9055	0	0	0.140223	198.661	-607.142	250	246.209	0	33.9395	29.2759	70.3043	1616358306452370	2
2463	0	0	463	1	415.694	219.028	196.666	0	0	61.9783	15.5575	-28.2521	287.852	2927.82	32573.3	28.2521	12.978	25.5295	24.1188	0	0	0.177458	159.209	-589.996	250	210.196	0	51.3982	47.4783	97.9159	1616358306492391	2
2465	0	0	465	1	603.097	287.996	315.101	0	0	34.9335	-122.905	26.0406	462.661	2855.21	32612.1	-26.0406	21.2494	25.0022	23.7616	0	0	0.217092	177.451	-602.212	250	234.231	0	34.1904	30.0527	62.0489	1616358306532413	2
2466	0	0	466	1	583.262	327.647	255.616	0	0	8.11945	25.1114	101.995	417.417	2981.68	32364.4	-101.995	19.8792	23.8474	25.2752	0	0	0.506858	220.475	-621.237	250	277.227	0	37.099	31.0444	69.0525	1616358306552424	2
2467	0	0	467	1	824.619	390.12	434.499	0	0	-9.03068	-44.2101	4.28641	587.921	2899.17	32533.4	-4.28641	27.1819	23.5719	23.8789	0	0	0.396186	184.52	-604.778	250	202.695	0	26.9347	23.4946	48.9497	1616358306572435	2
2468	0	0	468	1	834.901	375.968	458.932	0	0	-53.8198	13.446	-178.446	644.372	2943.96	32675	178.446	29.4543	24.8812	23.4104	0	0	0.705818	219.881	-619.205	250	275.594	0	20.1522	19.7472	54.449	1616358306592446	2
2469	0	0	469	1	562.992	287.523	275.469	0	0	-12.4795	-233.159	-191.431	487.25	2902.62	32722.3	191.431	22.8879	25.8107	25.5319	0	0	0.285017	201.9	-618.157	250	263.226	0	25.8706	26.9217	77.5158	1616358306612457	2
2470	0	0	470	1	753.528	417.227	336.301	0	0	-33.274	-84.7561	-137.507	550.103	2923.41	32673.6	137.507	24.7535	23.4864	25.249	0	0	0.520282	201.603	-614.62	250	290.74	0	25.0429	24.2685	58.5727	1616358306632468	2
2471	0	0	471	1	568.652	277.506	291.147	0	0	2.43049	-19.908	-126.87	512.53	2987.37	32608.7	126.87	22.8432	24.5601	24.9359	0	0	0.491872	177.131	-602.538	250	237.036	0	27.2218	26.1954	62.3119	1616358306652479	2
2472	0	0	472	1	594.807	352.304	242.502	0	0	5.35178	-89.0423	-92.5781	358.92	2984.45	32578.2	92.5781	16.0097	24.7894	23.3291	0	0	0.301526	256.507	-622.575	250	243.135	0	38.51	37.2261	84.2272	1616358306672489	2
2473	0	0	473	1	438.014	168.92	269.094	0	0	-65.7566	-79.4869	-152.389	321.79	2955.9	32668.3	152.389	14.692	23.1402	23.8831	0	0	0.259954	188.83	-599.691	250	229.776	0	38.907	37.96	96.8032	1616358306692500	2
2474	0	0	474	1	472.47	229.275	243.195	0	0	47.5055	12.727	157.795	397.286	2842.63	32476.4	-157.795	18.9889	24.29	23.9416	0	0	0.219002	194.179	-607.508	250	258.562	0	36.708	32.328	83.4481	1616358306712511	2
2475	0	0	475	1	596.822	322.744	274.078	0	0	60.9684	-15.6126	60.1169	439.562	2928.83	32504.8	-60.1169	20.2465	23.7067	24.3525	0	0	0.0267692	196.97	-609.204	250	218.603	0	35.9385	30.7474	63.225	1616358306732522	2
2476	0	0	476	1	592.988	288.68	304.308	0	0	3.74372	-6.41689	9.46244	336.193	2886.4	32495.6	-9.46244	15.5504	25.5274	24.5402	0	0	0.165938	174.682	-599.18	250	149.407	0	45.9192	40.5266	82.5252	1616358306752533	2
2479	0	0	479	1	565.074	313.351	251.723	0	0	42.6249	57.6122	87.4771	448.027	2947.18	32431.6	-87.4771	21.1432	24.7089	23.9288	0	0	0.396942	189.478	-600.05	250	235.354	0	34.7711	29.4943	62.8699	1616358306812566	2
2481	0	0	481	1	477.474	247.917	229.557	0	0	-45.4217	-8.17653	-113.328	310.057	2935.56	32696.7	113.328	14.1418	25.0604	25.0363	0	0	0.373656	142.916	-585.714	250	210.482	0	43.0464	41.6198	96.453	1616358306852588	2
2482	0	0	482	1	547.982	222.085	325.897	0	0	57.4155	-9.78025	-335.296	373.085	2932.38	32698.3	335.296	17.0553	24.0147	25.4584	0	0	0.0457512	186.857	-601.648	250	226.653	0	34.2908	32.5296	142.556	1616358306872598	2
2483	0	0	483	1	558.841	281.43	277.411	0	0	9.09965	-124.13	45.0389	380.375	2980.7	32513.6	-45.0389	17.7278	24.4199	23.9597	0	0	0.341566	207.305	-611.393	250	189.48	0	41.0918	35.3322	72.2142	1616358306892609	2
2484	0	0	484	1	630.825	311.773	319.052	0	0	53.2233	-42.8748	11.2401	498.104	2936.58	32532	-11.2401	22.6121	23.6409	23.4527	0	0	0.227148	221.764	-617.535	250	248.798	0	31.4515	27.6587	57.5543	1616358306912620	2
2487	0	0	487	1	741.972	448.707	293.266	0	0	78.9068	20.1529	46.0699	438.778	2910.89	32568.7	-46.0699	20.1545	23.647	24.9192	0	0	0.14961	173.192	-598.233	250	204.152	0	36.1944	30.9856	63.5678	1616358306972653	2
2488	0	0	488	1	719.865	428.053	291.811	0	0	-15.147	-48.4957	-34.3423	566.02	2905.29	32637.3	34.3423	25.8903	22.5603	24.0177	0	0	0.475965	210.485	-612.554	250	287.997	0	26.9904	24.2936	50.8118	1616358306992664	2
2489	0	0	489	1	701.655	362.107	339.548	0	0	-12.5328	-56.9087	-4.58297	464.891	2902.67	32645.7	4.58297	21.4483	23.825	24.2847	0	0	0.241747	163.668	-592.03	250	195.394	0	33.3903	29.3543	60.9419	1616358307012675	2
2490	0	0	490	1	552.503	271.026	281.477	0	0	20.9273	-43.4301	-73.2326	510.712	2869.21	32632.3	73.2326	22.792	23.7015	24.143	0	0	0.230866	236.046	-621.227	250	302.538	0	28.7925	27.0416	59.1502	1616358307032686	2
2491	0	0	491	1	615.334	307.733	307.6	0	0	-1.70466	-20.8585	80.0769	502.561	2891.84	32510	-80.0769	23.7334	24.5092	25.0514	0	0	0.261271	197.078	-610.579	250	251.512	0	31.8747	26.7544	56.4871	1616358307052696	2
2492	0	0	492	1	518.561	306.728	211.833	0	0	-24.1971	28.6201	-133.479	344.271	2914.34	32659.9	133.479	15.6086	24.2176	24.3799	0	0	0.459631	195.365	-604.522	250	246.752	0	37.8387	36.5904	88.6856	1616358307072707	2
2493	0	0	493	1	555.998	247.444	308.553	0	0	81.4533	54.6834	113.464	325.286	2908.35	32434.5	-113.464	15.3214	23.8563	25.309	0	0	0.333971	199.434	-606.479	250	231.66	0	46.5074	39.2907	89.8434	1616358307092718	2
2494	0	0	494	1	538.351	267.026	271.325	0	0	-18.7895	86.3539	94.3712	399.43	2908.93	32602.1	-94.3712	19.4341	24.19	24.1303	0	0	0.292815	166.407	-595.346	250	222.658	0	37.9647	31.9472	68.6039	1616358307112729	2
2495	0	0	495	1	600.794	300.434	300.36	0	0	-26.0703	-34.4772	106.892	481.301	2916.21	32523.6	-106.892	23.1322	24.5397	24.2148	0	0	0.409377	165.705	-598.386	250	195.934	0	32.3139	27.0476	60.7531	1616358307132740	2
2496	0	0	496	1	626.557	283.053	343.503	0	0	-3.15258	-21.2753	-197.295	440.577	2893.29	32709.8	197.295	19.6711	24.5885	23.4627	0	0	0.329701	172.044	-596.609	250	215.934	0	28.4847	27.8625	82.965	1616358307152751	2
2497	0	0	497	1	561.737	277.856	283.882	0	0	52.7839	-58.3569	-201.126	408.723	2937.02	32746.8	201.126	17.9642	25.6247	25.0839	0	0	0.123095	173.426	-601.094	250	239.703	0	31.3378	30.7751	94.75	1616358307172762	2
2498	0	0	498	1	447.32	231.601	215.719	0	0	-38.6356	9.12968	-259.264	259.543	2928.78	32679.4	259.264	11.8687	25.4963	24.2613	0	0	0.155514	176.166	-598.979	250	167.708	0	44.5595	43.6619	159.197	1616358307192773	2
2500	0	0	500	1	566.492	274.73	291.762	0	0	42.8692	-10.3415	161.849	288.03	2946.93	32399.8	-161.849	13.7759	22.8966	23.8983	0	0	0.00569139	276.224	-639.737	250	221.501	0	48.5801	42.753	113.359	1616358307232795	2
2501	0	0	501	1	623.756	291.467	332.29	0	0	45.7407	-15.2955	36.469	430.191	2844.4	32504.5	-36.469	19.7569	24.0162	25.1782	0	0	0.0735285	232.22	-626.257	250	227.398	0	36.9064	31.873	65.2488	1616358307252805	2
2502	0	0	502	1	503.65	245.234	258.416	0	0	-15.6621	-42.8185	-44.3917	344.487	2905.8	32532	44.3917	15.7142	23.09	23.6385	0	0	0.289404	162.273	-590.975	250	195.068	0	41.9249	38.3812	80.2925	1616358307272816	2
2504	0	0	504	1	555.941	253.988	301.953	0	0	-33.9369	-35.9802	-56.5248	372.255	2924.08	32624.8	56.5248	17.0643	24.2858	24.1733	0	0	0.410959	188.707	-602.935	250	217.506	0	38.6463	35.9298	76.4809	1616358307312838	2
2505	0	0	505	1	719.43	397.409	322.02	0	0	12.4989	-25.5179	198.69	638.402	2877.64	32415	-198.69	31.2703	22.0121	24.3821	0	0	0.41518	184.55	-598.457	250	257.064	0	22.3426	20.1508	59.8994	1616358307332849	2
2506	0	0	506	1	620.492	255.18	365.312	0	0	35.9312	-51.5373	29.3318	514.842	2854.21	32540.7	-29.3318	23.5917	22.9901	23.9932	0	0	0.185551	193.509	-606.01	250	236.538	0	30.7668	26.4686	55.0504	1616358307352860	2
2507	0	0	507	1	631.434	255.683	375.751	0	0	-23.1746	-29.8184	66.4592	516.729	2913.31	32519	-66.4592	24.5052	22.234	22.5781	0	0	0.398275	223.047	-613.089	250	264.872	0	29.8809	25.0882	52.2906	1616358307372871	2
2509	0	0	509	1	602.801	233.047	369.754	0	0	69.5133	4.12832	-39.5962	583.606	2920.29	32684.4	39.5962	26.1271	23.9635	24.3081	0	0	0.386171	195.741	-612.627	250	283.941	0	26.5103	24.4653	51.1925	1616358307412893	2
2511	0	0	511	1	633.142	339.73	293.412	0	0	14.5202	69.5433	105.273	378.462	2875.62	32519.3	-105.273	18.1528	24.0565	24.4063	0	0	0.256068	188.447	-608.31	250	213.527	0	40.0231	33.6882	74.6363	1616358307452914	2
2512	0	0	512	1	606.071	276.882	329.189	0	0	26.2559	-13.2545	46.3263	643.67	2863.88	32502.4	-46.3263	29.8191	23.0228	23.4273	0	0	0.263614	189.207	-603.798	250	283.865	0	24.9857	21.4377	44.229	1616358307472925	2
2513	0	0	513	1	747.765	332.941	414.823	0	0	4.93623	-30.7692	-32.2338	552.737	2885.2	32420.3	32.2338	25.1386	22.3371	23.3804	0	0	0.431711	256.598	-631.655	250	284.099	0	27.4994	24.7819	51.6318	1616358307492936	2
2514	0	0	514	1	639.467	322.627	316.84	0	0	23.7402	-126.718	-32.4747	567.643	2866.4	32615.9	32.4747	25.6693	23.4805	23.0746	0	0	0.42997	203.834	-613.206	250	242.749	0	26.877	24.7815	51.8652	1616358307512947	2
2515	0	0	515	1	585.049	241.694	343.355	0	0	-19.7392	-39.2687	-1.39993	560.824	2909.88	32528.4	1.39993	26.0111	23.6263	24.2275	0	0	0.430687	225.147	-617.188	250	286.648	0	28.0101	24.5526	51.0103	1616358307532958	2
2516	0	0	516	1	568.038	277.171	290.868	0	0	34.4367	-25.5112	63.5963	362.061	2955.36	32415	-63.5963	16.7948	23.4849	23.7294	0	0	0.255924	169.586	-594.516	250	194.174	0	42.6514	36.2612	74.784	1616358307552969	2
2519	0	0	519	1	502.998	254.337	248.662	0	0	59.7015	-80.5569	-16.033	308.393	2830.44	32569.7	16.033	13.8409	22.4895	23.428	0	0	0.124515	196.389	-602.28	250	229.906	0	48.0822	43.4133	89.1288	1616358307613002	2
2520	0	0	520	1	518.397	225.299	293.099	0	0	98.1848	-10.5637	-104.403	348.311	2891.62	32599.4	104.403	15.2598	22.946	23.0471	0	0	0.154759	192.766	-601.66	250	212.586	0	39.1326	37.724	86.6148	1616358307633013	2
2521	0	0	521	1	738.507	364.475	374.032	0	0	55.5424	-34.7099	8.54998	464.986	2834.6	32523.9	-8.54998	21.0938	23.0279	23.0019	0	0	0.336897	193.606	-605.93	250	240.825	0	33.1777	29.2312	60.6175	1616358307653023	2
2523	0	0	523	1	696.376	362.83	333.546	0	0	55.8692	65.0746	177.975	626.381	2933.93	32424.1	-177.975	30.3354	23.2712	23.816	0	0	0.417902	210.508	-615.388	250	303.357	0	23.4014	20.8913	57.6151	1616358307693045	2
2524	0	0	524	1	763.491	395.004	368.488	0	0	30.7146	53.48	99.9936	660.058	2859.43	32435.7	-99.9936	31.3396	22.2962	23.1105	0	0	0.653299	180.41	-598.324	250	300.15	0	23.6741	19.9796	44.4525	1616358307713056	2
2525	0	0	525	1	694.045	314.733	379.313	0	0	43.3823	-12.0075	-120.409	584.037	2946.42	32700.5	120.409	25.7679	23.4306	23.1239	0	0	0.333188	197.576	-606.787	250	252.964	0	23.8112	23.0377	54.4482	1616358307733067	2
2526	0	0	526	1	500.19	217.245	282.945	0	0	-19.8627	24.4431	110.517	304.501	2910	32365.1	-110.517	14.6989	24.1744	24.9031	0	0	0.52718	212.649	-613.947	250	229.183	0	49.1649	41.1513	93.0089	1616358307753078	2
2527	0	0	527	1	529.619	325.387	204.232	0	0	54.0872	1.46058	106.391	255.409	2935.71	32388	-106.391	11.9738	23.5548	25.3202	0	0	0.237375	187.601	-603.312	250	196.497	0	58.6772	49.8766	111.437	1616358307773089	2
2530	0	0	530	1	576.19	239.154	337.036	0	0	-15.4576	-67.6712	-79.2389	443.379	2905.6	32556.8	79.2389	19.9937	23.6435	22.4376	0	0	0.342972	180.72	-597.492	250	236.319	0	31.5284	29.9749	66.3949	1616358307833121	2
2531	0	0	531	1	583.063	301.418	281.645	0	0	-53.1035	-13.0187	-217.657	403.756	2943.24	32601.8	217.657	18.4217	23.6012	23.4493	0	0	0.0799462	169.164	-594.176	250	210.097	0	29.6233	29.2919	90.5609	1616358307853132	2
2532	0	0	532	1	604.69	288.885	315.805	0	0	-76.5109	-23.5243	-25.6521	404.278	2866.99	32712	25.6521	19.1885	23.9096	23.7311	0	0	0.226665	203.199	-608.229	250	219.306	0	36.3661	32.5674	67.3207	1616358307873143	2
2534	0	0	534	1	650.397	336.215	314.182	0	0	12.3659	-26.625	148.11	309.943	2877.77	32515.8	-148.11	14.8705	23.7627	24.5179	0	0	0.0727686	238.302	-628.224	250	212.047	0	46.7776	40.1327	101.981	1616358307913165	2
2535	0	0	535	1	715.194	359.244	355.951	0	0	53.9573	9.32668	69.6902	599.02	2935.84	32579.5	-69.6902	27.8016	24.6783	25.3051	0	0	0.539731	187.43	-608.265	250	253.815	0	27.3528	23.3229	48.6654	1616358307933176	2
2536	0	0	536	1	513.405	312.42	200.985	0	0	7.59465	39.4204	153.887	401.356	2882.55	32449.7	-153.887	19.4553	23.0292	24.0632	0	0	0.227006	162.827	-590.8	250	223.363	0	35.9338	30.9403	79.8906	1616358307953187	2
2537	0	0	537	1	539.568	256.365	283.203	0	0	-52.6071	-41.7976	-185.37	428.858	2942.75	32730.3	185.37	19.4713	23.4322	23.8236	0	0	0.41259	172.488	-595.732	250	227.01	0	29.0691	28.2966	80.3193	1616358307973198	2
2539	0	0	539	1	407.768	247.245	160.523	0	0	-132.617	7.80506	-163.262	195.779	2923.1	32680.7	163.262	9.37576	22.9943	23.4275	0	0	0.437923	184.147	-594.028	250	193.184	0	58.749	57.131	151.043	1616358308013220	2
2540	0	0	540	1	520.1	271.215	248.885	0	0	21.5208	-50.5571	74.5138	286.645	2868.62	32539.7	-74.5138	13.3755	22.8362	23.1803	0	0	0.269734	204.335	-601.698	250	210.718	0	52.482	44.0637	92.1757	1616358308033230	2
2541	0	0	541	1	561.069	224.301	336.768	0	0	-31.3164	-31.6108	2.35208	496.087	2921.46	32520.8	-2.35208	23.1748	23.1066	23.6906	0	0	0.38236	173.001	-594.492	250	248.238	0	30.9649	27.1022	56.0933	1616358308053241	2
2542	0	0	542	1	664.448	262.679	401.768	0	0	-2.1254	9.41861	-264.282	478.445	2892.27	32679.1	264.282	21.6481	23.476	24.0759	0	0	0.236502	226.479	-615.009	250	319.245	0	25.8253	25.0165	88.5699	1616358308073252	2
2544	0	0	544	1	481.687	309.608	172.079	0	0	74.2224	28.1365	112.773	326.226	2915.58	32361.4	-112.773	15.311	23.1051	23.1973	0	0	0.066889	178.879	-594.938	250	198.274	0	45.5352	38.627	87.9371	1616358308113274	2
2545	0	0	545	1	492.113	220.17	271.943	0	0	-65.1047	-160.115	-193.605	309.818	2855.58	32649.3	193.605	14.3362	23.6883	23.901	0	0	0.203421	183.795	-596.475	250	185.332	0	38.3188	38.2969	113.451	1616358308133285	2
2546	0	0	546	1	498.63	268.357	230.273	0	0	101.325	-72.9762	-59.0841	299.581	2888.47	32562.1	59.0841	13.1734	22.6872	24.1987	0	0	0.202663	191.087	-600.271	250	210.972	0	48.4476	45.1292	96.059	1616358308153296	2
2548	0	0	548	1	534.473	252.895	281.578	0	0	20.5827	-144.512	6.84453	332.396	2869.56	32534	-6.84453	15.3039	23.6347	23.5985	0	0	0.0991736	170.386	-592.849	250	173.685	0	45.448	40.3642	82.9865	1616358308193318	2
2549	0	0	549	1	742.688	290.154	452.534	0	0	40.0787	-16.0949	-82.9075	563.27	2850.06	32704.6	82.9075	25.0165	21.3114	22.1415	0	0	0.49791	212.462	-610.498	250	273.718	0	25.2191	23.9022	52.7571	1616358308213329	2
2551	0	0	551	1	619.816	302.266	317.549	0	0	5.51931	-12.0469	-111.815	500.97	2884.62	32700.5	111.815	22.3719	22.0669	22.0498	0	0	0.211931	184.152	-597.873	250	265.709	0	27.0452	25.9242	59.9474	1616358308253350	2
2553	0	0	553	1	439.287	252.752	186.535	0	0	39.9564	99.8355	132.83	288.671	2949.84	32389.3	-132.83	13.9445	22.4535	24.673	0	0	0.371342	229.057	-615.76	250	241.046	0	49.2143	42.3615	101.919	1616358308293372	2
2555	0	0	555	1	537.34	315.29	222.051	0	0	58.0091	3.41324	67.3584	481.807	2931.79	32485.7	-67.3584	22.3063	22.9812	23.6022	0	0	0.166168	180.247	-598.799	250	241.427	0	32.4965	27.8125	57.504	1616358308333394	2
2556	0	0	556	1	504.613	185.61	319.003	0	0	-27.9556	-207.834	-212.558	416.066	2918.1	32697	212.558	19.4016	22.1663	23.1739	0	0	0.262984	173.717	-595.097	250	202.901	0	28.3835	29.1166	88.8607	1616358308353405	2
2558	0	0	558	1	477.113	229.756	247.357	0	0	57.8095	22.7647	-165.259	247.734	2931.99	32665.7	165.259	10.9418	23.2215	23.1774	0	0	0.146008	173.637	-591.503	250	188.76	0	49.3967	48.6396	131.589	1616358308393427	2
2559	0	0	559	1	555.468	289.688	265.78	0	0	-37.4203	35.2394	-181.66	409.605	2927.56	32653.2	181.66	18.6651	23.2226	22.9829	0	0	0.544819	258.759	-624.682	250	273.323	0	29.8157	29.1814	81.6588	1616358308413437	2
2562	0	0	562	1	639.171	287.96	351.212	0	0	43.9157	15.4525	108.769	554.979	2846.22	32473.7	-108.769	26.1494	22.9591	23.966	0	0	0.177172	173.679	-598.724	250	257.094	0	27.9633	23.8082	53.7875	1616358308473470	2
2563	0	0	563	1	527.954	205.494	322.46	0	0	-10.9261	-75.4975	-41.4371	566.976	2901.07	32564.7	41.4371	25.7999	21.2542	22.8122	0	0	0.404728	148.406	-583.524	250	219.565	0	26.289	23.9333	50.083	1616358308493481	2
2565	0	0	565	1	560.334	266.808	293.526	0	0	-15.2136	-21.2525	38.6024	390.159	3005.01	32510.4	-38.6024	18.3031	22.6467	22.9687	0	0	0.270311	175.276	-596.314	250	232.505	0	39.0432	33.2845	68.1697	1616358308533503	2
2568	0	0	568	1	715.715	376.11	339.605	0	0	32.4452	-67.1823	-36.8526	645.744	2857.69	32656	36.8526	28.9876	21.992	22.0441	0	0	0.223125	233.454	-617.294	250	301.897	0	23.5011	21.511	45.402	1616358308593536	2
2569	0	0	569	1	504.554	215.393	289.161	0	0	2.47568	-22.8471	-107.067	396.91	2887.66	32711.3	107.067	17.7327	22.1936	23.7943	0	0	0.257128	201.539	-605.165	250	211	0	34.4865	32.7611	74.653	1616358308873688	2
2570	0	0	570	1	504.554	215.393	289.161	0	0	2.47568	-22.8471	-107.067	396.91	2887.66	32711.3	107.067	17.7327	22.1936	23.7943	0	0	0.257128	201.539	-605.165	250	211	0	34.4865	32.7611	74.653	1616358308873688	2
2571	0	0	571	1	504.554	215.393	289.161	0	0	2.47568	-22.8471	-107.067	396.91	2887.66	32711.3	107.067	17.7327	22.1936	23.7943	0	0	0.257128	201.539	-605.165	250	211	0	34.4865	32.7611	74.653	1616358308873688	2
2572	0	0	572	1	504.554	215.393	289.161	0	0	2.47568	-22.8471	-107.067	396.91	2887.66	32711.3	107.067	17.7327	22.1936	23.7943	0	0	0.257128	201.539	-605.165	250	211	0	34.4865	32.7611	74.653	1616358308873688	2
2573	0	0	573	1	504.554	215.393	289.161	0	0	2.47568	-22.8471	-107.067	396.91	2887.66	32711.3	107.067	17.7327	22.1936	23.7943	0	0	0.257128	201.539	-605.165	250	211	0	34.4865	32.7611	74.653	1616358308873688	2
2574	0	0	574	1	504.554	215.393	289.161	0	0	2.47568	-22.8471	-107.067	396.91	2887.66	32711.3	107.067	17.7327	22.1936	23.7943	0	0	0.257128	201.539	-605.165	250	211	0	34.4865	32.7611	74.653	1616358308873688	2
2575	0	0	575	1	504.554	215.393	289.161	0	0	2.47568	-22.8471	-107.067	396.91	2887.66	32711.3	107.067	17.7327	22.1936	23.7943	0	0	0.257128	201.539	-605.165	250	211	0	34.4865	32.7611	74.653	1616358308873688	2
2576	0	0	576	1	567.854	295.181	272.673	0	0	50.4271	-24.126	-15.6806	432.838	2939.37	32413.6	15.6806	19.5327	22.1277	22.5721	0	0	0.122396	173.826	-593.456	250	241.259	0	34.4876	31.0704	64.2178	1616358308893699	2
2577	0	0	577	1	567.854	295.181	272.673	0	0	50.4271	-24.126	-15.6806	432.838	2939.37	32413.6	15.6806	19.5327	22.1277	22.5721	0	0	0.122396	173.826	-593.456	250	241.259	0	34.4876	31.0704	64.2178	1616358308893699	2
2578	0	0	578	1	567.854	295.181	272.673	0	0	50.4271	-24.126	-15.6806	432.838	2939.37	32413.6	15.6806	19.5327	22.1277	22.5721	0	0	0.122396	173.826	-593.456	250	241.259	0	34.4876	31.0704	64.2178	1616358308893699	2
2579	0	0	579	1	567.854	295.181	272.673	0	0	50.4271	-24.126	-15.6806	432.838	2939.37	32413.6	15.6806	19.5327	22.1277	22.5721	0	0	0.122396	173.826	-593.456	250	241.259	0	34.4876	31.0704	64.2178	1616358308893699	2
2580	0	0	580	1	567.854	295.181	272.673	0	0	50.4271	-24.126	-15.6806	432.838	2939.37	32413.6	15.6806	19.5327	22.1277	22.5721	0	0	0.122396	173.826	-593.456	250	241.259	0	34.4876	31.0704	64.2178	1616358308893699	2
2581	0	0	581	1	567.854	295.181	272.673	0	0	50.4271	-24.126	-15.6806	432.838	2939.37	32413.6	15.6806	19.5327	22.1277	22.5721	0	0	0.122396	173.826	-593.456	250	241.259	0	34.4876	31.0704	64.2178	1616358308893699	2
2582	0	0	582	1	567.854	295.181	272.673	0	0	50.4271	-24.126	-15.6806	432.838	2939.37	32413.6	15.6806	19.5327	22.1277	22.5721	0	0	0.122396	173.826	-593.456	250	241.259	0	34.4876	31.0704	64.2178	1616358308893699	2
2583	0	0	583	1	567.854	295.181	272.673	0	0	50.4271	-24.126	-15.6806	432.838	2939.37	32413.6	15.6806	19.5327	22.1277	22.5721	0	0	0.122396	173.826	-593.456	250	241.259	0	34.4876	31.0704	64.2178	1616358308893699	2
2584	0	0	584	1	503.656	256.801	246.855	0	0	20.5856	-59.4442	58.5182	376.506	2869.55	32448.9	-58.5182	17.4814	23.4938	22.4498	0	0	0.0909604	147.977	-581.836	250	195.843	0	40.7102	34.6503	71.2428	1616358308913710	2
2589	0	0	589	1	589.567	292.904	296.663	0	0	23.4738	39.3666	36.9911	415.57	2866.67	32449.8	-36.9911	19.3799	21.4095	23.7553	0	0	0.340116	229.7	-614.79	250	272.799	0	36.6185	31.1669	64.2108	1616358309013764	2
2590	0	0	590	1	642.829	297.511	345.318	0	0	-38.3193	-47.5451	24.2718	532.352	2928.46	32536.7	-24.2718	25.0886	22.7171	22.966	0	0	0.44263	183.602	-597.758	250	242.062	0	29.0603	24.9184	51.8451	1616358309033775	2
2591	0	0	591	1	397.515	191.305	206.21	0	0	42.2928	57.8044	177.573	285.148	2847.85	32531	-177.573	13.8341	22.2847	23.8836	0	0	0.245039	166.894	-592.256	250	207.653	0	47.3689	41.8761	117.017	1616358309053786	2
2592	0	0	592	1	607.585	375.735	231.85	0	0	-22.4069	0.221839	-52.7614	411.064	2912.55	32588.6	52.7614	18.8526	21.5445	21.5299	0	0	0.20522	229.796	-610.57	250	260.694	0	33.8477	31.5167	66.1973	1616358309073797	2
2593	0	0	593	1	683.398	320.347	363.051	0	0	13.5956	-81.7526	37.9244	490.848	2876.54	32670.6	-37.9244	22.7043	21.8465	22.8915	0	0	0.133519	218.994	-605.916	250	267.339	0	31.6634	27.108	56.1324	1616358309093808	2
2594	0	0	594	1	501.504	243.076	258.428	0	0	20.6561	32.0743	152.838	385.318	2869.48	32457.1	-152.838	18.5698	22.9922	22.8035	0	0	0.159671	185.128	-599.188	250	224.664	0	37.1121	32.1673	82.0582	1616358309113819	2
2596	0	0	596	1	528.76	290.593	238.167	0	0	63.8379	-47.8517	54.1863	326.84	2925.96	32437.4	-54.1863	14.9806	22.6099	23.5296	0	0	0.0615971	182.406	-596.581	250	233.223	0	46.812	39.8506	82.0959	1616358309153841	2
2597	0	0	597	1	516.799	245.992	270.807	0	0	28.7122	-21.4207	66.8143	366.446	2861.43	32610.2	-66.8143	17.0507	21.4647	22.7836	0	0	0.169221	146.812	-577.436	250	200.41	0	41.0908	34.6803	72.0957	1616358309173852	2
2598	0	0	598	1	504.105	246.238	257.868	0	0	12.9519	-41.2555	-205.871	432.295	2877.19	32630.1	205.871	19.197	24.0577	22.3322	0	0	0.180941	200.16	-605.754	250	257.866	0	28.3493	27.8691	86.3603	1616358309193862	2
2599	0	0	599	1	711.566	335.169	376.396	0	0	-24.05	-8.83555	9.27218	670.701	2914.19	32597.7	-9.27218	31.3728	21.1045	21.7824	0	0	0.385549	194.31	-598.66	250	252.897	0	22.9946	20.0527	41.7304	1616358309213873	2
2601	0	0	601	1	503.285	228.038	275.247	0	0	-39.8297	40.1033	-101.89	249.547	2929.97	32548.7	101.89	11.4759	24.2021	23.1757	0	0	0.233591	204.405	-604.363	250	205.341	0	51.5035	49.6714	113.916	1616358309253895	2
2603	0	0	603	1	589.532	211.766	377.766	0	0	-39.0451	-63.8886	-6.45571	425.719	2929.19	32553.1	6.45571	19.8648	21.4627	22.8497	0	0	0.509037	237.009	-616.328	250	257.603	0	34.7639	30.5597	63.1677	1616358309293917	2
2606	0	0	606	1	642.317	341.027	301.29	0	0	-7.34194	-29.3634	-236.633	566.508	2897.48	32717.8	236.633	25.4381	22.9305	21.6611	0	0	0.196576	190.008	-597.196	250	292.086	0	21.6656	21.0369	69.6667	1616358309353950	2
2609	0	0	609	1	577.12	245.63	331.49	0	0	34.5846	-59.1743	-190.568	365.94	2955.22	32648	190.568	16.1205	22.9954	23.5819	0	0	0.16497	202.454	-605.997	250	244.147	0	33.9936	33.4264	97.7779	1616358309413982	2
2610	0	0	610	1	545.411	289.536	255.875	0	0	-13.6103	-10.1477	-37.3452	405.351	2903.75	32599	37.3451	18.5848	21.5334	22.4696	0	0	0.463548	153.173	-580.505	250	226.071	0	35.4641	32.3575	66.8716	1616358309433993	2
2611	0	0	611	1	423.482	238.61	184.871	0	0	18.1181	10.048	60.4105	267.537	2971.68	32578.8	-60.4105	12.5153	21.7015	21.9727	0	0	0.168775	243.854	-610.498	250	216.805	0	54.7877	46.5138	94.7546	1616358309454004	2
2613	0	0	613	1	663.588	315.31	348.278	0	0	14.8457	-12.8746	122.175	553.148	2875.29	32502	-122.175	26.3179	20.7369	22.6753	0	0	0.173047	195.567	-599.636	250	286.109	0	26.9848	22.8582	53.9999	1616358309494026	2
2615	0	0	615	1	556.055	238.724	317.331	0	0	-16.6207	-23.3196	70.8119	426.297	2906.76	32512.5	-70.8119	20.1951	22.4659	22.9289	0	0	0.439538	171.747	-594.696	250	212.621	0	35.8151	30.0752	62.569	1616358309534048	2
2616	0	0	616	1	542.344	217.857	324.488	0	0	-45.9946	-86.9105	-70.4827	602.338	2936.13	32576.1	70.4827	27.6055	22.8144	22.352	0	0	0.372047	174.623	-597.517	250	245.528	0	23.8318	22.5553	48.9901	1616358309554059	2
2617	0	0	617	1	712.794	353.427	359.367	0	0	47.6667	-59.4433	-124.892	597.846	2942.13	32648.3	124.892	26.2235	21.4106	22.6818	0	0	0.0915635	224.16	-617.931	250	314.1	0	23.0676	22.2116	52.7909	1616358309574070	2
2619	0	0	619	1	599.578	283.65	315.928	0	0	-35.2257	26.6493	44.1121	418.927	2825.71	32462.5	-44.1121	19.9988	22.119	21.7948	0	0	0.179598	184.168	-594.199	250	191.512	0	35.511	30.2461	61.8431	1616358309614091	2
2621	0	0	621	1	545.836	202.657	343.179	0	0	46.015	19.2396	5.13843	371.018	2844.13	32469.9	-5.13843	16.9771	21.5175	22.7046	0	0	0.142089	178.912	-590.713	250	207.745	0	39.9595	35.2926	72.3689	1616358309654113	2
2622	0	0	622	1	553.449	242	311.449	0	0	33.6326	-22.039	-52.3399	465.18	2856.51	32511.2	52.3399	20.8455	21.4171	21.8564	0	0	0.195191	162.791	-585.992	250	203.393	0	30.7745	28.6172	60.4497	1616358309674124	2
2623	0	0	623	1	422.631	223.293	199.338	0	0	69.9868	36.9367	120.256	216.021	2919.81	32551.9	-120.256	10.1837	22.0706	22.6744	0	0	0.211225	187.705	-594.829	250	222.634	0	65.6899	55.6046	129.098	1616358309694135	2
2624	0	0	624	1	467.312	220.763	246.55	0	0	8.55387	-47.9218	109.944	271.768	2881.59	32437.4	-109.944	12.8846	21.9548	23.3526	0	0	0.259208	173.45	-588.655	250	198.66	0	53.5663	44.75	101.925	1616358309714146	2
2625	0	0	625	1	560.069	292.211	267.858	0	0	100.386	-100.355	-133.923	425.522	2889.41	32589.5	133.923	18.5082	23.0407	23.0776	0	0	0.132457	188.515	-600.959	250	248.41	0	31.6108	31.0128	76.3037	1616358309734157	2
2626	0	0	626	1	485.691	243.479	242.213	0	0	-42.4817	-146.067	-231.794	325.265	2932.62	32734.9	231.794	14.9226	22.5496	22.4852	0	0	0.356449	195.745	-600.703	250	212.587	0	35.2749	34.8341	117.511	1616358309754168	2
2629	0	0	629	1	565.778	285.399	280.379	0	0	13.3337	-144.55	-50.2682	369.64	2876.81	32633.7	50.2682	16.7286	22.5885	22.7316	0	0	0.179431	200.492	-603.191	250	226.747	0	38.6861	36.2253	76.6414	1616358309814200	2
2632	0	0	632	1	631.991	355.041	276.949	0	0	-2.45445	-61.5991	-139.312	378.8	2892.59	32650.4	139.312	16.8383	22.3025	22.4803	0	0	0.171835	198.723	-600.716	250	232.047	0	34.0458	32.9297	81.5719	1616358309874233	2
2634	0	0	634	1	595.383	348.312	247.071	0	0	-7.65771	29.4423	-166.496	306.261	2897.8	32659	166.496	13.7789	22.2919	21.1928	0	0	0.145731	189.162	-592.565	250	215.993	0	38.8668	37.9761	102.947	1616358309914255	2
2635	0	0	635	1	481.96	263.418	218.542	0	0	77.1858	53.0661	86.4263	344.48	2912.61	32336.4	-86.4263	16.108	22.2108	22.0871	0	0	0.207505	207.999	-603.304	250	206.061	0	43.1358	36.3592	77.8382	1616358309934266	2
2636	0	0	636	1	476.3	244.91	231.39	0	0	29.9906	1.348	-92.6141	328.728	2860.15	32687.1	92.6141	14.6478	21.4188	23.1044	0	0	0.149722	169.202	-583.446	250	214.644	0	41.156	39.2865	86.9375	1616358309954277	2
2637	0	0	637	1	525.636	265.466	260.17	0	0	23.0359	2.96457	-97.9426	321.14	2867.1	32685.5	97.9426	14.3276	22.3217	22.3636	0	0	0.292847	189.948	-597.745	250	215.184	0	41.4068	39.8397	89.8572	1616358309974287	2
2638	0	0	638	1	491.593	233.947	257.646	0	0	-59.199	51.2779	-206.978	287.775	2949.34	32637.2	206.978	13.3	22.9374	23.2324	0	0	0.12226	172.127	-590.792	250	209.511	0	40.0349	39.2191	118.432	1616358309994298	2
2639	0	0	639	1	504.31	239.54	264.77	0	0	12.2798	-24.4384	11.6606	407.283	2877.86	32513.6	-11.6606	18.7509	20.9893	21.5942	0	0	0.284693	183.618	-589.294	250	209.702	0	36.3459	31.6986	65.2942	1616358310014309	2
2641	0	0	641	1	588.41	310.929	277.48	0	0	-56.9607	2.4272	90.7371	344.939	2947.1	32387.1	-90.7371	16.8151	23.4882	22.544	0	0	0.27387	216.51	-608.998	250	212.244	0	42.8741	36.078	76.7229	1616358310054331	2
2646	0	0	646	1	585.882	217.262	368.62	0	0	32.9342	-9.07324	90.9508	410.815	2956.87	32498.2	-90.9508	19.2562	22.353	23.087	0	0	0.357289	213.994	-609.32	250	246.798	0	36.9268	31.2981	67.2919	1616358310154386	2
2647	0	0	647	1	533.54	256.463	277.077	0	0	-18.8918	-87.5093	-165.642	393.175	2909.03	32676.3	165.642	17.5781	22.1056	22.1318	0	0	0.352911	185.525	-593.911	250	250.159	0	31.5945	31.0711	83.0403	1616358310174396	2
2651	0	0	651	1	492.239	273.598	218.64	0	0	58.5171	-63.8483	123.469	287.812	2931.28	32453.3	-123.469	13.5085	22.8465	21.8431	0	0	0.056309	215.847	-605.878	250	218.046	0	50.2419	42.9455	100.616	1616358310254440	2
2654	0	0	654	1	664.092	258.013	406.079	0	0	21.2578	-0.513466	-86.5131	510.327	2868.88	32589.3	86.5131	22.8205	20.7608	21.6803	0	0	0.261863	184.479	-593.65	250	250.351	0	27.0739	25.7329	56.6826	1616358310314473	2
2656	0	0	656	1	662.455	287.814	374.641	0	0	49.219	-21.1699	-95.9111	570.382	2840.92	32709.7	95.9111	25.1925	20.5463	20.9864	0	0	0.165731	263.529	-622.379	250	261.492	0	24.1949	23.089	52.2074	1616358310354495	2
2657	0	0	657	1	498.827	276.047	222.78	0	0	38.7251	60.1065	-70.3838	316.008	2951.07	32628.4	70.3838	14.2933	21.4698	22.5086	0	0	0.306695	231.65	-607.766	250	236.113	0	42.8884	40.3445	87.0953	1616358310374505	2
2659	0	0	659	1	555.276	238.026	317.25	0	0	49.8604	-11.1166	20.964	471.11	2939.94	32500.3	-20.964	21.5321	22.3708	23.0347	0	0	0.25708	181.997	-594.78	250	272.429	0	32.7198	28.6657	59.0146	1616358310414527	2
2661	0	0	661	1	415.014	245.953	169.061	0	0	-29.5711	-10.6857	36.3285	281.956	2919.71	32400.2	-36.3285	13.3211	21.6284	21.3215	0	0	0.303528	169.303	-583.348	250	200.433	0	51.1647	43.9556	89.3257	1616358310454549	2
2662	0	0	662	1	586.989	350.231	236.759	0	0	-79.3317	-36.7853	-161.779	292.919	2969.47	32625.6	161.779	13.4845	22.1057	23.0756	0	0	0.201035	184.447	-593.829	250	191.86	0	41.257	39.9943	104.825	1616358310474560	2
2663	0	0	663	1	590.512	332.137	258.374	0	0	-21.3973	10.9061	78.2099	410.806	2911.54	32378.6	-78.2099	19.6228	20.7943	21.064	0	0	0.373916	228.273	-602.802	250	222.506	0	35.6694	29.9937	63.0056	1616358310494571	2
2667	0	0	667	1	538.188	265.297	272.89	0	0	30.3872	-44.036	51.8804	479.789	2859.75	32533.2	-51.8804	22.175	20.1903	21.6989	0	0	0.0364915	203.853	-595.055	250	239.399	0	31.4922	26.6486	55.4043	1616358310574614	2
2668	0	0	668	1	587.278	312.021	275.257	0	0	4.61287	37.6417	106.422	426.8	2885.53	32451.5	-106.422	20.4195	22.2604	22.1251	0	0	0.240997	176.311	-594.72	250	252.769	0	34.7815	29.2196	65.207	1616358310594625	2
2669	0	0	669	1	405.639	169.398	236.241	0	0	3.20801	-21.029	120.037	237.484	2886.93	32410.5	-120.037	11.3313	21.8644	22.7284	0	0	0.148908	191.681	-598.061	250	171.532	0	59.8495	50.4329	117.023	1616358310614636	2
2670	0	0	670	1	663.314	324.662	338.652	0	0	5.17707	-19.9837	-24.4552	504.457	2884.96	32509.1	24.4552	23.0288	20.5788	21.3717	0	0	0.387117	206.949	-604.909	250	306.447	0	29.0146	26.1088	53.9289	1616358310634647	2
2673	0	0	673	1	576.245	279.368	296.877	0	0	42.446	-28.9435	-128.58	345.34	2947.35	32617.8	128.58	15.1958	21.2414	22.6424	0	0	0.322324	151.536	-578.623	250	199.12	0	37.5098	36.3745	86.8748	1616358310694680	2
2674	0	0	674	1	527.13	287.166	239.964	0	0	6.02679	-15.0175	178.422	298.02	2884.11	32404.5	-178.422	14.5027	21.2786	22.2919	0	0	0.55315	234.761	-608.029	250	241.797	0	44.7676	39.602	110.4	1616358310714691	2
2675	0	0	675	1	580.531	280.926	299.605	0	0	-20.8057	-53.09	44.4716	430.822	2811.29	32542.3	-44.4716	20.2478	20.2755	19.6153	0	0	0.334722	214.083	-600.411	250	277.563	0	33.8251	28.6878	59.2187	1616358310734702	2
2676	0	0	676	1	459.816	275.376	184.44	0	0	19.2699	-39.3646	-10.1349	336.381	2870.87	32528.5	10.1349	15.3232	20.869	19.3763	0	0	0.224577	151.222	-570.146	250	195.658	0	41.5706	37.3215	77.1836	1616358310754712	2
2678	0	0	678	1	531.042	293.293	237.749	0	0	11.2464	-20.5173	38.5532	294.925	2878.89	32509.7	-38.5532	13.692	20.5069	20.9071	0	0	0.355366	200.717	-592.591	250	202.448	0	48.9358	41.9228	85.336	1616358310794734	2
2679	0	0	679	1	673.725	338.326	335.399	0	0	14.1724	1.14598	-21.6318	544.407	2875.97	32488	21.6318	24.8687	20.0729	20.4345	0	0	0.341515	175.596	-588.047	250	259.341	0	26.707	24.1287	49.7684	1616358310814745	2
2680	0	0	680	1	483.977	225.176	258.801	0	0	-22.4638	-48.0475	42.563	365.256	2812.94	32537.2	-42.563	17.1736	21.2913	22.219	0	0	0.439844	216.795	-605.96	250	232.564	0	40.7785	34.3956	70.8309	1616358310834756	2
2682	0	0	682	1	433.197	198.965	234.231	0	0	-14.5376	-15.2996	69.5508	229.182	2904.68	32504.5	-69.5508	10.8516	21.9961	22.1456	0	0	0.151381	193.251	-596.532	250	193.959	0	63.3297	53.3966	109.29	1616358310874778	2
2683	0	0	683	1	613.985	274.198	339.787	0	0	37.8698	-44.3717	-112.404	401.901	2951.93	32633.2	112.404	17.7116	21.2827	21.4302	0	0	0.190927	162.555	-581.177	250	213.159	0	32.7186	31.5355	73.7922	1616358310894789	2
2684	0	0	684	1	589.948	269.488	320.46	0	0	13.6108	-5.82856	127.622	389.104	2876.53	32495	-127.622	18.5635	19.9872	21.0081	0	0	0.431264	182.123	-589.581	250	236.52	0	36.185	30.8298	73.181	1616358310914800	2
2685	0	0	685	1	532.368	231.238	301.129	0	0	-15.2047	-26.6553	-11.6873	456.344	2905.34	32515.8	11.6873	21.0769	20.8262	21.1362	0	0	0.380145	202.748	-596.806	250	247.572	0	31.8931	28.3524	58.5146	1616358310934811	2
2686	0	0	686	1	400.208	217.56	182.648	0	0	-32.1844	-0.78815	163.737	300.548	2822.66	32490	-163.737	14.782	21.4806	22.3926	0	0	0.317911	191.818	-593.582	250	205.859	0	44.7685	39.154	103.649	1616358310954821	2
2688	0	0	688	1	518.599	217.631	300.968	0	0	-0.675245	-3.28737	88.5503	257.012	2890.82	32392.8	-88.5503	12.1857	20.6409	20.664	0	0	0.120741	193.069	-586.499	250	199.467	0	55.0501	46.4009	98.3042	1616358310994843	2
2689	0	0	689	1	482.368	243.139	239.229	0	0	38.9204	-37.5854	-23.9439	315.646	2851.22	32526.7	23.9439	14.229	20.9474	20.7655	0	0	0.192003	179.342	-584.145	250	198.669	0	44.5147	40.4294	83.5828	1616358311014854	2
2691	0	0	691	1	404.538	175.314	229.224	0	0	28.3304	-0.406022	-95.3417	367.728	2861.81	32589.2	95.3417	16.38	20.4533	21.2909	0	0	0.19131	171.796	-584.96	250	194.767	0	35.8441	34.3561	76.7511	1616358311054876	2
2692	0	0	692	1	538.736	274.95	263.786	0	0	-4.49543	-4.41037	-35.6321	510.835	2894.64	32493.6	35.6321	23.3673	20.5891	20.4802	0	0	0.385973	232.778	-604.674	250	290.885	0	27.9698	25.5858	53.0739	1616358311074887	2
2695	0	0	695	1	538.345	309.671	228.674	0	0	-95.1058	75.749	-232.315	346.955	2885.59	32712.4	232.315	16.4531	20.5537	20.6282	0	0	0.515769	218.788	-597.979	250	246.916	0	31.5914	30.5361	97.5703	1616358311134919	2
2696	0	0	696	1	463.993	275.066	188.926	0	0	-33.3861	-1.42264	93.9201	318.366	2823.87	32490.6	-93.9201	15.3385	21.3022	22.4594	0	0	0.135785	223.289	-609.095	250	239.484	0	45.3878	38.1103	82.0818	1616358311154930	2
2697	0	0	697	1	609.219	276.732	332.486	0	0	4.89712	-24.8263	-109.384	468.974	2885.24	32613.6	109.384	20.9218	21.3486	22.3352	0	0	0.251373	196.692	-598.542	250	247.843	0	28.8518	27.5609	63.1415	1616358311174941	2
2698	0	0	698	1	596.996	262.836	334.159	0	0	-24.9416	10.8065	125.856	406.352	2915.08	32378.7	-125.856	19.7085	21.3735	20.2822	0	0	0.413309	204.258	-596.93	250	226.049	0	34.892	29.6905	69.4438	1616358311194952	2
2699	0	0	699	1	480.834	232.584	248.249	0	0	9.62834	-67.147	-230.316	215.737	2880.51	32656	230.316	9.62007	21.15	22.2515	0	0	0.4255	171.021	-583.519	250	218.218	0	52.7553	51.6378	170.714	1616358311214963	2
2701	0	0	701	1	584.282	244.973	339.309	0	0	-36.3172	-45.8096	-233.348	435.894	2926.46	32634.6	233.348	19.7419	20.9511	21.0103	0	0	0.545432	269.445	-623.64	250	264.587	0	26.6356	26.0743	84.8955	1616358311254985	2
2702	0	0	702	1	595.697	288.085	307.612	0	0	-18.3743	-73.262	-108.085	312.815	2908.51	32662.1	108.085	14.0371	22.3843	20.7577	0	0	0.338264	242.022	-617.844	250	236.305	0	40.7303	39.4768	92.4154	1616358311274996	2
2703	0	0	703	1	513.076	243.426	269.65	0	0	-67.6776	-60.5313	-191.647	366.992	2858.16	32649.4	191.647	16.7776	21.8981	20.6938	0	0	0.552236	212.619	-603.206	250	204.353	0	31.5245	30.9831	91.0612	1616358311295007	2
2706	0	0	706	1	418.32	237.993	180.327	0	0	-39.9898	-24.9485	28.8279	302.857	2930.13	32613.8	-28.8279	14.3293	20.4548	21.532	0	0	0.270931	174.16	-583.978	250	180.571	0	47.3992	40.4719	83.0831	1616358311355039	2
2707	0	0	707	1	501.493	221.68	279.813	0	0	-7.32774	-37.0963	66.2175	333.506	2897.47	32526.3	-66.2175	15.6986	20.5984	21.3696	0	0	0.247029	201.201	-592.629	250	225.747	0	43.8235	36.6722	76.0592	1616358311375050	2
2709	0	0	709	1	611.437	306.614	304.823	0	0	62.5764	-64.8065	-70.7635	428.561	2927.22	32653.6	70.7635	18.9075	20.5256	20.6306	0	0	0.179173	193.63	-589.812	250	218.329	0	32.1147	30.3583	66.4657	1616358311415072	2
2711	0	0	711	1	570.799	236.334	334.465	0	0	-4.98898	-91.2546	-50.0478	419.005	2895.13	32680.1	50.0478	18.9719	21.3668	22.2217	0	0	0.325006	175.271	-590.392	250	210.406	0	34.1634	31.62	66.432	1616358311455094	2
2712	0	0	712	1	449.411	230.72	218.692	0	0	-28.4189	48.5449	41.9016	325.709	2918.56	32440.6	-41.9016	15.5546	22.3496	21.1535	0	0	0.175699	194.208	-597.731	250	215.035	0	44.495	38.0092	77.5366	1616358311475105	2
2713	0	0	713	1	562.101	287.529	274.572	0	0	35.7236	-62.486	-153.263	405.133	2954.08	32651.3	153.263	17.7974	20.5323	21.4754	0	0	0.100317	201.597	-597.934	250	270.034	0	31.0342	30.2473	77.7098	1616358311495116	2
2716	0	0	716	1	533.873	227.955	305.918	0	0	-11.4265	-9.46789	-57.4302	347.876	2901.57	32598.3	57.4302	15.8357	19.9049	21.489	0	0	0.13405	192.086	-590.229	250	206.087	0	39.237	36.3619	76.3329	1616358311555148	2
2717	0	0	717	1	414.921	192.101	222.82	0	0	5.82089	7.30278	165.28	231.033	2884.32	32481.9	-165.28	11.2049	20.3884	20.7717	0	0	0.168003	198.518	-590.247	250	186.719	0	56.486	49.5008	131.026	1616358311575159	2
2723	0	0	723	1	525.503	285.745	239.759	0	0	18.0435	15.7356	141.985	308.209	2971.76	32373.8	-141.985	14.7823	21.6445	21.9492	0	0	0.358489	186.726	-592.677	250	184.029	0	45.3554	38.9882	96.5375	1616358311695225	2
2726	0	0	726	1	488.759	245.493	243.266	0	0	-53.4842	-26.0981	-136.832	343.648	2843.96	32714.6	136.832	15.6491	19.6964	20.541	0	0	0.369501	247.83	-609.507	250	234.361	0	35.2772	34.0176	82.4557	1616358311755257	2
2727	0	0	727	1	612.575	275.732	336.843	0	0	-15.7659	-19.1775	-26.6159	455.523	2905.91	32608	26.6159	20.9554	19.771	20.6331	0	0	0.203591	209.278	-597.539	250	263.145	0	31.1895	28.0846	58.052	1616358311775268	2
2729	0	0	729	1	558.515	273.145	285.37	0	0	-19.3638	-23.2174	-38.6908	336.66	2909.5	32512.4	38.6908	15.4406	21.6761	20.8918	0	0	0.0919179	256.939	-616.557	250	265.662	0	41.0853	37.8025	78.6099	1616358311815290	2
2733	0	0	733	1	742.8	369.612	373.188	0	0	-17.6062	-28.4813	-104.625	617.298	2907.75	32717	104.625	27.7835	20.0143	20.5289	0	0	0.290492	179.61	-587.629	250	266.224	0	21.9701	20.8196	47.6077	1616358311895334	2
2736	0	0	736	1	494.949	263.309	231.639	0	0	-45.8225	-3.44898	72.9522	397.91	2836.3	32393	-72.9522	19.1681	19.8932	20.1096	0	0	0.52763	223.252	-603.286	250	241.184	0	35.9402	30.2558	62.9796	1616358311955366	2
2737	0	0	737	1	453.719	229.982	223.737	0	0	1.70643	27.0501	14.3972	271.465	2888.43	32462.1	-14.3972	12.6513	21.6717	20.3055	0	0	0.116511	173.274	-586.236	250	208.818	0	52.0722	45.6458	93.2297	1616358311975377	2
2744	0	0	744	1	579.296	238.947	340.349	0	0	-10.2333	-84.5566	-86.6401	378.691	2900.37	32673.4	86.6401	17.0097	21.4782	21.8734	0	0	0.363542	165.902	-585.18	250	206.698	0	35.7499	34.0508	75.5134	1616358312115453	2
2751	0	0	751	1	420.036	236.091	183.945	0	0	-182.889	-314.608	66.4892	215.948	2973.37	32405.1	-66.4892	13.3268	19.3914	20.7453	0	0	0.336701	178.081	-578.942	250	169.494	0	57.2278	57.1546	90.6226	1616358312255530	2
2760	0	0	760	1	615.358	378.213	237.145	0	0	55.3433	51.3502	183.12	363.45	2834.8	32437.8	-183.12	17.5978	20.5671	20.8829	0	0	0.386454	187.918	-590.227	250	203.658	0	36.2747	32.4607	91.0604	1616358312435628	2
2761	0	0	761	1	572.296	293.651	278.644	0	0	37.4391	-38.6359	88.7823	491.798	2952.36	32527.8	-88.7823	22.9525	21.0123	21.589	0	0	0.300568	195.241	-595.42	250	253.203	0	30.6876	25.8407	56.1049	1616358312455639	2
2763	0	0	763	1	556.11	213.287	342.823	0	0	-2.56335	-28.239	-11.4098	390.289	2892.7	32617.1	11.4098	17.9314	19.3393	19.5582	0	0	0.352205	214.852	-591.852	250	253.378	0	35.9387	31.9213	65.9559	1616358312495660	2
2769	0	0	769	1	431.485	204.942	226.543	0	0	61.1079	-47.5795	-39.8718	322.987	2928.69	32536.7	39.8718	14.3933	20.9094	20.8198	0	0	0.114418	135.636	-567.637	250	199.433	0	43.0947	39.7943	83.4257	1616358312615726	2
2770	0	0	770	1	422.607	217.531	205.076	0	0	-42.0537	-25.1109	47.6352	270.486	2932.19	32414.6	-47.6352	12.8791	21.2108	21.1148	0	0	0.168463	189.461	-589.484	250	206.987	0	52.8722	44.8856	91.3947	1616358312635737	2
2771	0	0	771	1	511.911	201.107	310.804	0	0	-49.165	-45.7778	-245.876	344.937	2939.31	32734.3	245.876	15.7322	20.8941	21.3071	0	0	0.239345	171.053	-583.854	250	243.458	0	32.821	31.8186	108.799	1616358312655748	2
2772	0	0	772	1	435.793	192.749	243.044	0	0	-219.415	358.909	-243.308	200.973	2910.23	32728.2	243.308	12.8646	21.0936	21.1027	0	0	0.44459	207.076	-594.544	250	214.569	0	44.003	43.2632	137.451	1616358312675759	2
2772	0	0	772	1	523.375	200.74	322.635	0	0	22.4229	-4.35173	118.146	318.973	2867.72	32393.9	-118.146	15.1317	20.9268	22.3619	0	0	0.295945	169.556	-584.445	250	204.468	0	44.7775	38.0177	87.9956	1616358312675759	2
2773	0	0	773	1	714.079	351.077	363.002	0	0	56.889	51.24	80.5112	498.152	2833.25	32537.6	-80.5112	23.3457	20.9076	20.5909	0	0	0.193448	183.12	-589.405	250	244.976	0	29.8535	25.3104	53.6429	1616358312695769	2
2776	0	0	776	1	488.454	256.193	232.26	0	0	-10.5191	-6.94097	-26.7419	388.19	2900.66	32496.1	26.7419	17.8468	20.6422	19.7532	0	0	0.369526	197.917	-590.576	250	231.216	0	35.7536	32.6149	67.1304	1616358312755802	2
2777	0	0	777	1	442.741	221.267	221.474	0	0	-28.2677	6.85062	64.0481	293.723	2918.41	32482.3	-64.0481	14.0089	19.0973	20.4484	0	0	0.445304	233.186	-596.949	250	195.664	0	47.6483	40.1692	82.2907	1616358312775813	2
2778	0	0	778	1	544.105	216.085	328.02	0	0	-9.93129	-82.98	-77.6292	413.183	2900.07	32572.1	77.6292	18.5958	20.9969	20.0006	0	0	0.223929	188.736	-590.921	250	220.31	0	32.3288	30.8354	67.8526	1616358312795824	2
2779	0	0	779	1	404.93	170.227	234.703	0	0	-29.4432	-37.1765	36.2111	265.349	2819.92	32526.3	-36.2111	12.5025	19.9512	22.7653	0	0	0.0867927	145.492	-572.148	250	211.389	0	54.51	45.8474	94.0898	1616358312815835	2
2786	0	0	786	1	457.856	271.594	186.262	0	0	-1.63431	9.96941	-23.1621	324.163	2891.77	32479.2	23.1621	14.9071	19.7813	20.5554	0	0	0.360297	221.659	-600.623	250	240.49	0	42.7029	38.4962	78.559	1616358312955911	2
2787	0	0	787	1	444.901	192.068	252.833	0	0	-12.8858	-21.6694	14.6026	293.005	2903.03	32510.8	-14.6026	13.6385	19.7625	20.5523	0	0	0.175843	170.561	-575.32	250	177.848	0	48.1506	41.7806	85.4457	1616358312975922	2
2789	0	0	789	1	591.939	261.783	330.156	0	0	38.2474	27.8267	58.5476	297.448	2851.89	32561	-58.5476	13.859	19.2153	20.1972	0	0	0.115414	213.542	-588.113	250	240.053	0	47.4279	40.2281	82.6365	1616358313015944	2
2790	0	0	790	1	460.521	206.311	254.209	0	0	-3.92041	5.9429	60.2629	365.734	2894.06	32582.9	-60.2629	17.2384	20.0135	19.2169	0	0	0.0905218	174.57	-579.813	250	222.842	0	39.0399	33.184	67.8128	1616358313035955	2
2792	0	0	792	1	524.012	276.748	247.264	0	0	94.3061	68.5396	121.128	243.059	2895.49	32520.3	-121.128	11.4835	19.6476	20.6965	0	0	0.189367	179.995	-579.998	250	171.65	0	56.1136	47.5612	110.538	1616358313075977	2
2795	0	0	795	1	494.734	244.025	250.709	0	0	-16.1962	-64.7836	-10.7236	462.564	2906.34	32553.9	10.7236	21.3241	19.4979	20.9015	0	0	0.285097	217.299	-602.996	250	286.66	0	31.2975	27.6017	57.1904	1616358313136009	2
2796	0	0	796	1	527.653	216.19	311.463	0	0	-45.7156	-37.0594	-274.787	460.365	2935.86	32725.5	274.787	21.0868	20.0471	20.0649	0	0	0.165797	187.689	-587.64	250	256.903	0	24.8379	23.8538	88.5127	1616358313156020	2
2797	0	0	797	1	516.746	219.164	297.581	0	0	59.976	-51.4081	96.7749	374.865	2830.16	32540.6	-96.7749	17.4316	20.2452	20.4077	0	0	0.32481	187.512	-588.399	250	214.169	0	38.5519	32.5335	71.6812	1616358313176031	2
2798	0	0	798	1	657.572	279.552	378.02	0	0	33.4681	14.698	-30.43	430.798	2856.67	32574.1	30.43	19.5464	19.9228	21.0485	0	0	0.201817	258.048	-617.289	250	256.158	0	32.9633	30.0007	61.9413	1616358313196042	2
2799	0	0	799	1	393.757	207.441	186.316	0	0	-9.52326	-92.8508	4.81062	319.56	2899.66	32582	-4.81063	14.7696	21.0724	21.5549	0	0	0.377632	130.044	-569.189	250	170.816	0	45.3243	39.9413	81.7601	1616358313216053	2
2800	0	0	800	1	548.247	267.056	281.192	0	0	26.9546	36.7854	-115.507	385.394	2863.19	32651.7	115.507	17.2371	18.8892	19.5872	0	0	0.343239	199.8	-589.95	250	261.446	0	32.3758	31.0403	72.1351	1616358313236064	2
2802	0	0	802	1	626.002	249.731	376.271	0	0	22.7832	-86.0121	-116.676	457.12	2867.36	32674.8	116.676	20.1946	21.0434	21.3876	0	0	0.315213	196.42	-597.865	250	252.279	0	29.0064	28.0955	65.741	1616358313276085	2
2803	0	0	803	1	539.187	265.584	273.603	0	0	14.6881	-87.9122	-100.368	320.447	2875.45	32676.7	100.368	14.2274	20.6387	20.5248	0	0	0.151195	265.625	-612.728	250	242.339	0	40.2887	38.9026	88.6504	1616358313296096	2
2806	0	0	806	1	503.131	320.589	182.542	0	0	48.8876	-6.95764	-24.3378	294.215	2940.91	32595.8	24.3378	13.274	20.9253	21.1089	0	0	0.0526497	179.029	-588.436	250	199.556	0	47.6159	43.5778	89.3467	1616358313356129	2
2808	0	0	808	1	535.24	248.471	286.769	0	0	11.5289	57.6179	43.0305	282.311	2878.61	32531.2	-43.0305	13.2919	20.2519	20.7454	0	0	0.141306	194.58	-589.766	250	213.873	0	50.24	42.7223	87.0777	1616358313396151	2
2809	0	0	809	1	483.18	226.503	256.677	0	0	-43.5301	-80.2489	-20.3059	305.608	2834.01	32569.4	20.3059	14.2209	19.4418	20.8512	0	0	0.315922	208.645	-592.191	250	231.374	0	45.0631	40.3032	82.544	1616358313416162	2
2811	0	0	811	1	483.681	196.155	287.526	0	0	-4.22411	-72.6935	-4.66075	309.49	2894.36	32561.9	4.66075	14.2237	19.6159	20.7791	0	0	0.1748	214.029	-598.812	250	228.585	0	45.637	40.1802	82.5489	1616358313456184	2
2812	0	0	812	1	490.484	226.347	264.137	0	0	-20.0302	34.372	47.9632	250.6	2910.17	32454.8	-47.9632	11.9071	20.7009	20.6996	0	0	0.269727	230.546	-604.401	250	237.916	0	56.2754	47.7517	96.9547	1616358313476194	2
2814	0	0	814	1	469.001	251.764	217.237	0	0	15.683	50.1504	164.19	237.113	2974.12	32439	-164.19	11.5218	20.1733	20.5718	0	0	0.181775	192.41	-589.707	250	215.202	0	54.8064	47.6138	126.508	1616358313516216	2
2815	0	0	815	1	556.365	260.293	296.072	0	0	7.65523	10.4131	57.4121	368.281	2882.48	32478.7	-57.4121	17.2782	19.3352	20.8487	0	0	0.407678	142.293	-569.509	250	211.167	0	39.242	33.2226	68.0246	1616358313536227	2
2816	0	0	816	1	437.489	192.234	245.256	0	0	-34.0127	-51.4942	73.1363	332.366	2924.15	32540.7	-73.1364	15.8557	20.2543	20.303	0	0	0.14955	205.499	-597.379	250	230.662	0	42.9747	35.8972	75.1733	1616358313556238	2
2819	0	0	819	1	494.564	250.029	244.535	0	0	11.2053	-35.0458	7.85483	447.146	2878.93	32623.9	-7.85483	20.5497	19.1619	20.5591	0	0	0.50794	174.097	-577.969	250	257.815	0	32.5992	28.292	58.8326	1616358313876412	2
2820	0	0	820	1	494.564	250.029	244.535	0	0	11.2053	-35.0458	7.85483	447.146	2878.93	32623.9	-7.85483	20.5497	19.1619	20.5591	0	0	0.50794	174.097	-577.969	250	257.815	0	32.5992	28.292	58.8326	1616358313876412	2
2821	0	0	821	1	494.564	250.029	244.535	0	0	11.2053	-35.0458	7.85483	447.146	2878.93	32623.9	-7.85483	20.5497	19.1619	20.5591	0	0	0.50794	174.097	-577.969	250	257.815	0	32.5992	28.292	58.8326	1616358313876412	2
2822	0	0	822	1	494.564	250.029	244.535	0	0	11.2053	-35.0458	7.85483	447.146	2878.93	32623.9	-7.85483	20.5497	19.1619	20.5591	0	0	0.50794	174.097	-577.969	250	257.815	0	32.5992	28.292	58.8326	1616358313876412	2
2823	0	0	823	1	494.564	250.029	244.535	0	0	11.2053	-35.0458	7.85483	447.146	2878.93	32623.9	-7.85483	20.5497	19.1619	20.5591	0	0	0.50794	174.097	-577.969	250	257.815	0	32.5992	28.292	58.8326	1616358313876412	2
2824	0	0	824	1	600.296	255.817	344.479	0	0	25.9385	46.2349	39.2782	500.168	2864.2	32442.9	-39.2782	23.3534	18.9229	20.2209	0	0	0.282175	252.092	-615.686	250	296.222	0	29.2278	24.9401	51.701	1616358313896423	2
2825	0	0	825	1	600.296	255.817	344.479	0	0	25.9385	46.2349	39.2782	500.168	2864.2	32442.9	-39.2782	23.3534	18.9229	20.2209	0	0	0.282175	252.092	-615.686	250	296.222	0	29.2278	24.9401	51.701	1616358313896423	2
2826	0	0	826	1	600.296	255.817	344.479	0	0	25.9385	46.2349	39.2782	500.168	2864.2	32442.9	-39.2782	23.3534	18.9229	20.2209	0	0	0.282175	252.092	-615.686	250	296.222	0	29.2278	24.9401	51.701	1616358313896423	2
2827	0	0	827	1	600.296	255.817	344.479	0	0	25.9385	46.2349	39.2782	500.168	2864.2	32442.9	-39.2782	23.3534	18.9229	20.2209	0	0	0.282175	252.092	-615.686	250	296.222	0	29.2278	24.9401	51.701	1616358313896423	2
2828	0	0	828	1	600.296	255.817	344.479	0	0	25.9385	46.2349	39.2782	500.168	2864.2	32442.9	-39.2782	23.3534	18.9229	20.2209	0	0	0.282175	252.092	-615.686	250	296.222	0	29.2278	24.9401	51.701	1616358313896423	2
2829	0	0	829	1	600.296	255.817	344.479	0	0	25.9385	46.2349	39.2782	500.168	2864.2	32442.9	-39.2782	23.3534	18.9229	20.2209	0	0	0.282175	252.092	-615.686	250	296.222	0	29.2278	24.9401	51.701	1616358313896423	2
2830	0	0	830	1	600.296	255.817	344.479	0	0	25.9385	46.2349	39.2782	500.168	2864.2	32442.9	-39.2782	23.3534	18.9229	20.2209	0	0	0.282175	252.092	-615.686	250	296.222	0	29.2278	24.9401	51.701	1616358313896423	2
2831	0	0	831	1	600.296	255.817	344.479	0	0	25.9385	46.2349	39.2782	500.168	2864.2	32442.9	-39.2782	23.3534	18.9229	20.2209	0	0	0.282175	252.092	-615.686	250	296.222	0	29.2278	24.9401	51.701	1616358313896423	2
2832	0	0	832	1	600.296	255.817	344.479	0	0	25.9385	46.2349	39.2782	500.168	2864.2	32442.9	-39.2782	23.3534	18.9229	20.2209	0	0	0.282175	252.092	-615.686	250	296.222	0	29.2278	24.9401	51.701	1616358313896423	2
2833	0	0	833	1	600.296	255.817	344.479	0	0	25.9385	46.2349	39.2782	500.168	2864.2	32442.9	-39.2782	23.3534	18.9229	20.2209	0	0	0.282175	252.092	-615.686	250	296.222	0	29.2278	24.9401	51.701	1616358313896423	2
2834	0	0	834	1	562.011	236.98	325.032	0	0	0.770912	-79.8915	-174.747	439.24	2889.37	32668.7	174.747	19.5046	18.7505	19.4741	0	0	0.305535	173.652	-578.429	250	211.833	0	27.2477	26.6412	72.5157	1616358313916434	2
2836	0	0	836	1	535.649	255.485	280.164	0	0	-34.0135	-45.2403	-78.5977	407.485	2924.15	32634.1	78.5977	18.5492	20.6948	19.7221	0	0	0.382646	164.539	-582.284	250	227.863	0	32.1955	30.516	67.6112	1616358313956456	2
2844	0	0	844	1	396.936	164.976	231.959	0	0	-76.1952	39.29	108.794	246.5	2866.68	32449.9	-108.794	12.2793	19.3715	20.4484	0	0	0.116719	214.311	-588.602	250	204.361	0	54.1533	44.8109	100.659	1616358314116543	2
2846	0	0	846	1	568.896	273.915	294.981	0	0	-30.3835	43.8727	-129.838	294.172	2920.52	32744.3	129.838	13.4212	19.8306	21.1115	0	0	0.347528	210.928	-596.958	250	232.866	0	41.2928	39.4486	94.2219	1616358314156565	2
2848	0	0	848	1	480.426	212.885	267.541	0	0	83.8642	-0.678346	-349.651	309.874	2905.94	32689.2	349.651	14.2495	20.8679	20.7567	0	0	0.1481	159.456	-576.499	250	210.065	0	38.5171	36.2843	168.246	1616358314196587	2
2851	0	0	851	1	436.842	209.337	227.505	0	0	-18.3318	25.5863	119.837	370.604	2908.47	32463.6	-119.837	17.9275	20.0128	19.3153	0	0	0.422733	203.919	-589.88	250	221.039	0	37.3121	31.5502	72.5533	1616358314256619	2
2857	0	0	857	1	532.929	337.28	195.649	0	0	21.2646	-1.73136	32.1183	467.692	2868.88	32391.2	-32.1183	21.6486	18.9028	19.3985	0	0	0.28408	181.102	-583.816	250	243.522	0	30.9722	26.739	55.1798	1616358314376685	2
2860	0	0	860	1	463.725	264.618	199.107	0	0	-15.0177	-2.94695	117.879	324.339	2805.5	32492.1	-117.879	15.6026	19.0368	19.5013	0	0	0.334021	181.574	-580.354	250	230.981	0	41.9694	35.5105	81.3806	1616358314436718	2
2864	0	0	864	1	475.441	240.05	235.39	0	0	8.85416	-84.7558	23.6129	416.51	2881.29	32573.9	-23.6129	19.2182	19.2508	20.1145	0	0	0.248202	193.682	-590.631	250	253.096	0	34.8586	30.1451	62.2606	1616358314516761	2
2867	0	0	867	1	628.795	281.192	347.603	0	0	40.5449	-15.442	64.2493	540.25	2849.6	32504.6	-64.2493	25.0453	19.3691	20.4457	0	0	0.0810995	235.05	-606.153	250	273.932	0	27.6358	23.5324	49.0177	1616358314576794	2
2868	0	0	868	1	511.584	207.082	304.502	0	0	45.6073	-47.6973	-132.439	455.778	2844.53	32636.5	132.439	20.002	19.4224	19.5393	0	0	0.111724	200.405	-593.963	250	259.465	0	27.6777	26.8362	65.3861	1616358314596805	2
2869	0	0	869	1	426.627	230.534	196.093	0	0	52.8751	-204.906	-107.315	279.551	2837.26	32694.1	107.315	12.6289	19.2599	20.1934	0	0	0.228239	194.042	-584.8	250	195.68	0	44.1071	44.8637	101.364	1616358314616816	2
2870	0	0	870	1	398.204	164.239	233.965	0	0	-47.2203	-8.99458	150.988	232.47	2937.36	32398.5	-150.988	11.4596	20.239	19.9325	0	0	0.364887	196.839	-587.242	250	205.582	0	55.8629	48.2871	122.094	1616358314636826	2
2872	0	0	872	1	593.411	285.472	307.94	0	0	36.3397	-44.0605	-10.6653	414.066	2853.8	32533.2	10.6653	18.752	20.1032	19.7313	0	0	0.207057	229.58	-599.003	250	280.421	0	34.3886	30.7959	63.9279	1616358314676848	2
2875	0	0	875	1	566.51	285.713	280.797	0	0	34.5181	-11.5534	97.8164	384.216	2955.28	32401.1	-97.8164	18.0346	19.3098	20.2758	0	0	0.204533	188.831	-589.353	250	254.817	0	37.0675	31.4089	69.0183	1616358314736881	2
2879	0	0	879	1	396.572	202.567	194.005	0	0	32.2639	-2.77093	-104.364	237.637	2857.88	32691.3	104.364	10.5525	20.0049	19.6043	0	0	0.166118	210.771	-591.419	250	213.015	0	51.7858	50.2326	115.09	1616358314816925	2
2883	0	0	883	1	349.26	147.054	202.205	0	0	-75.1017	-102.237	-122.413	207.568	2865.58	32591.4	122.413	9.56252	19.3196	20.3181	0	0	0.42685	204.974	-583.332	250	218.095	0	56.6154	55.1069	128.825	1616358314896968	2
2889	0	0	889	1	460.608	188.341	272.267	0	0	-5.84911	-27.6091	-120.412	308.422	2895.99	32616.4	120.412	13.7853	18.2577	19.0827	0	0	0.273223	158.61	-568.4	250	198.63	0	39.2296	37.7014	88.2015	1616358315017034	2
2893	0	0	893	1	491.476	258.797	232.678	0	0	140.473	-27.6671	-10.4276	313.726	2849.33	32516.8	10.4276	14.0079	19.6503	20.2267	0	0	0.0939903	235.07	-602.641	250	252.456	0	45.0811	40.3917	83.3859	1616358315097077	2
2895	0	0	895	1	451.558	281.489	170.07	0	0	-8.42123	-43.6492	-233.294	271.907	2898.56	32632.5	233.294	12.1974	19.6223	18.8175	0	0	0.276796	204.396	-588.307	250	226.355	0	39.6769	38.8332	130.655	1616358315137099	2
2896	0	0	896	1	590.776	262.106	328.671	0	0	55.1285	-38.003	41.1131	284.419	2835.01	32626.8	-41.1131	13.0202	19.4481	20.5126	0	0	0.0808148	177.663	-578.416	250	216.112	0	50.3181	42.9872	88.5728	1616358315157110	2
2897	0	0	897	1	597.286	345.782	251.504	0	0	87.3889	8.973	-10.2142	313.559	2902.41	32679.5	10.2142	14.1352	18.8567	19.0609	0	0	0.25097	263.101	-615.355	250	290.95	0	43.9719	39.4987	81.1794	1616358315177121	2
2899	0	0	899	1	515.303	247.005	268.298	0	0	37.3203	30.3226	-27.7022	307.744	2952.48	32658.2	27.7022	14.0013	19.1549	20.2881	0	0	0.385872	206.885	-594.934	250	250.29	0	44.3717	40.1592	82.9041	1616358315217142	2
2903	0	0	903	1	466.49	248.982	217.508	0	0	-24.1949	-125.075	-50.3572	318.401	2914.33	32614.2	50.3572	14.573	19.2643	19.2417	0	0	0.301773	174.186	-577.104	250	196.853	0	41.2791	38.5921	81.3546	1616358315297186	2
2904	0	0	904	1	363.987	234.097	129.89	0	0	-45.2494	-14.5673	-15.6285	191.107	2935.39	32404.1	15.6285	8.95316	20.0852	20.2773	0	0	0.189012	184.438	-581.39	250	166.182	0	69.7228	62.5139	127.186	1616358315317197	2
2905	0	0	905	1	535.216	277.744	257.472	0	0	-93.9886	-151.835	-202.718	373.975	2884.47	32641	202.718	17.5481	19.5447	19.1326	0	0	0.407057	196.285	-585.328	250	200.851	0	29.4504	29.0996	88.1214	1616358315337208	2
2906	0	0	906	1	569.913	267.72	302.193	0	0	54.5495	-74.9894	-79.2453	337.723	2935.25	32663.8	79.2453	14.8925	19.3056	20.0241	0	0	0.156222	207.878	-594.431	250	217.441	0	38.9723	37.1079	81.7255	1616358315357219	2
2908	0	0	908	1	466.814	230.628	236.187	0	0	12.4625	18.6886	105.853	341.113	2877.68	32370.8	-105.853	16.2227	19.4713	20.2835	0	0	0.230127	196.241	-589.176	250	202.416	0	41.0826	34.5397	77.3907	1616358315397241	2
2909	0	0	909	1	506.27	219.688	286.582	0	0	-32.2464	-58.8043	-198.183	340.138	2922.39	32647.6	198.183	15.312	20.2508	21.1603	0	0	0.347293	169.672	-580.724	250	208.22	0	34.1345	33.4746	98.4394	1616358315417251	2
2911	0	0	911	1	581.747	268.446	313.301	0	0	3.00644	8.97469	125.463	414.391	2887.13	32480.2	-125.463	19.8629	18.5434	19.6396	0	0	0.265529	203.197	-590.453	250	256.393	0	33.2558	28.2268	66.6435	1616358315457273	2
2912	0	0	912	1	675.116	268.394	406.722	0	0	-5.25338	-45.0636	-42.7635	525.937	2895.39	32534.2	42.7635	23.8982	19.7774	18.7578	0	0	0.521228	211.14	-594.87	250	295.448	0	26.4415	24.2696	51.3796	1616358315477284	2
2913	0	0	913	1	356.513	175.741	180.772	0	0	-5.3633	-32.1404	152.757	235.155	2895.5	32421.6	-152.757	11.3708	19.5492	19.9905	0	0	0.133928	165.737	-574.687	250	190.128	0	55.516	47.6957	122.987	1616358315497295	2
2918	0	0	918	1	467.897	232.925	234.972	0	0	-40.803	-77.7926	136.537	304.555	2930.94	32467.3	-136.537	14.8788	18.8009	19.7991	0	0	0.140687	184.136	-582.146	250	197.323	0	43.4237	36.895	90.8857	1616358315597350	2
2919	0	0	919	1	468.051	215.137	252.915	0	0	22.7141	18.5977	155.037	459.924	2867.43	32470.6	-155.037	22.1284	18.648	18.4928	0	0	0.13144	175.326	-576.394	250	268.613	0	29.1752	25.478	65.3793	1616358315617360	2
2921	0	0	921	1	454.324	193.146	261.178	0	0	15.2731	-29.0453	76.9654	226.919	2874.87	32418.5	-76.9653	10.6317	20.3689	19.863	0	0	0.145023	210.751	-594.575	250	179.017	0	61.8145	52.178	108.488	1616358315657382	2
2923	0	0	923	1	478.396	207.378	271.018	0	0	40.8843	-7.82559	99.9649	229.94	2948.92	32497	-99.9649	10.7847	21.0308	19.7824	0	0	0.333879	224.175	-606.145	250	237.881	0	60.6739	51.8672	111.918	1616358315697404	2
2927	0	0	927	1	597.676	291.947	305.728	0	0	14.7136	-38.526	-155.633	346.721	2875.43	32727	155.633	15.3383	18.6381	18.3034	0	0	0.105751	219.257	-589.202	250	208.852	0	33.7012	32.67	85.3989	1616358315777448	2
2929	0	0	929	1	471.6	265.398	206.202	0	0	19.1483	-67.7181	33.0047	385.565	2870.99	32656.5	-33.0047	17.7723	18.9018	19.7615	0	0	0.238501	186.745	-583.285	250	274.363	0	37.3406	31.9727	66.3454	1616358315817469	2
2932	0	0	932	1	451.999	271.287	180.712	0	0	-20.2473	-55.0787	133.681	250.045	2910.39	32344.9	-133.681	12.0811	19.3838	20.1968	0	0	0.280484	222.607	-596.688	250	217.566	0	53.3469	44.8508	110.326	1616358315877502	2
2939	0	0	939	1	495.573	279.666	215.907	0	0	-1.91666	-31.2501	44.8906	293.729	2892.06	32420.8	-44.8906	13.7151	18.6594	18.8264	0	0	0.163356	171.576	-571.21	250	168.87	0	47.266	40.1485	82.16	1616358316017578	2
2947	0	0	947	1	449.975	236.157	213.818	0	0	78.5138	-9.68561	105.142	303.181	2911.29	32498.8	-105.142	14.1183	19.4414	19.16	0	0	0.309855	189.802	-583.971	250	229.567	0	45.8319	39.1142	86.3833	1616358316177666	2
2954	0	0	954	1	540.344	265.278	275.067	0	0	55.568	-58.3602	16.3503	392.391	2934.23	32447.9	-16.3503	17.8147	18.1312	18.5699	0	0	0.233112	172.007	-571.359	250	232.159	0	35.7916	31.3028	65.0882	1616358316317742	2
2956	0	0	956	1	507.959	179.916	328.043	0	0	52.0352	-41.4314	-27.332	349.627	2838.1	32530.6	27.332	15.6842	18.1282	18.6048	0	0	0.171124	175.117	-571.223	250	240.757	0	38.6416	35.0754	72.8116	1616358316357764	2
2957	0	0	957	1	456.452	237.29	219.162	0	0	-41.7237	-112.805	-161.403	291.17	2931.86	32701.6	161.403	13.167	20.3993	19.0875	0	0	0.140257	171.513	-575.035	250	193.87	0	39.0805	38.8083	104.381	1616358316377775	2
2959	0	0	959	1	554.332	295.748	258.583	0	0	-15.3263	-34.5249	3.67024	362.864	2905.47	32623.3	-3.67024	16.831	19.6891	18.9413	0	0	0.353601	166.372	-574.934	250	204.471	0	38.4603	33.7825	69.9854	1616358316417796	2
2970	0	0	970	1	393.837	194.459	199.378	0	0	-19.1881	-35.8952	62.9499	240.292	2909.33	32425.4	-62.9499	11.3579	18.227	19.6933	0	0	0.19958	169.781	-571.836	250	175.049	0	57.0747	47.7132	98.538	1616358316637916	2
2971	0	0	971	1	511.5	264.003	247.497	0	0	36.0819	-37.8576	151.716	413.864	2854.06	32527	-151.716	19.731	17.6878	18.4637	0	0	0.262926	217.779	-593.238	250	283.089	0	31.9108	27.5962	71.6245	1616358316657927	2
2972	0	0	972	1	577.739	270.806	306.933	0	0	5.13494	57.9285	132.708	482.256	2885.01	32530.9	-132.708	23.3245	18.1201	19.7773	0	0	0.408362	201.316	-590.578	250	258.942	0	28.5358	24.0961	58.7611	1616358316677938	2
2977	0	0	977	1	414.446	139.644	274.802	0	0	-23.2185	-18.8911	-27.4312	260.539	2913.36	32508.1	27.4312	12.0218	18.6172	19.0023	0	0	0.324418	229.055	-594.805	250	204.681	0	50.4279	45.7367	93.6351	1616358316777992	2
2979	0	0	979	1	458.012	229.742	228.27	0	0	50.3444	-2.99752	94.0968	356.311	2839.8	32392.5	-94.0968	16.6487	19.1685	19.5944	0	0	0.0950153	173.128	-577.272	250	245.711	0	39.509	33.6597	72.9618	1616358316818014	2
2980	0	0	980	1	556.163	266.069	290.094	0	0	33.8076	-18.0868	33.5039	351.796	2856.33	32606.9	-33.5039	16.1929	17.7117	18.4421	0	0	0.0903324	170.294	-570.788	250	183.556	0	39.4338	33.9826	69.9714	1616358316838025	2
2981	0	0	981	1	461.936	258.431	203.505	0	0	58.2206	-10.9494	-19.5129	243.032	2831.92	32599.8	19.5129	10.9513	19.045	19.44	0	0	0.150897	191.577	-582.064	250	205.018	0	55.5131	50.4096	103.057	1616358316858036	2
2985	0	0	985	1	450.656	170.759	279.897	0	0	-8.97037	-2.109	78.2596	214.554	2899.11	32491.3	-78.2596	10.1766	18.6377	19.6984	0	0	0.279273	258.157	-602.586	250	204.041	0	63.4246	53.3388	110.681	1616358316938080	2
2986	0	0	986	1	395.876	192.036	203.84	0	0	13.4933	52.8529	66.6217	325.518	2876.65	32436.3	-66.6217	15.3961	17.5236	18.0657	0	0	0.27164	187.741	-576.31	250	249.468	0	41.6404	35.0726	72.6164	1616358316958091	2
2990	0	0	990	1	423.913	201.773	222.14	0	0	29.1408	-20.0247	113.818	253.432	2861	32509.2	-113.818	11.9649	17.4915	18.4713	0	0	0.317491	207.436	-584.333	250	233.167	0	51.852	43.8819	100.279	1616358317038134	2
2991	0	0	991	1	367.491	177.082	190.409	0	0	6.08486	-99.9642	-90.1504	242.578	2884.06	32489.5	90.1504	10.828	19.2718	18.7001	0	0	0.167981	204.044	-581.623	250	207.151	0	50.8441	49.1942	109.751	1616358317058145	2
2995	0	0	995	1	494.897	174.422	320.475	0	0	4.06529	-21.5141	-20.9678	253.627	2886.07	32510.7	20.9678	11.5945	19.016	19.7729	0	0	0.0859306	209.44	-586.643	250	199.783	0	53.2441	47.8406	97.6433	1616358317138189	2
2997	0	0	997	1	371.917	219.338	152.579	0	0	-9.30274	-45.9428	39.0552	286.843	2899.44	32435.4	-39.0552	13.3976	17.7924	18.5927	0	0	0.381833	196.282	-576.33	250	225.913	0	47.7435	40.4833	83.1981	1616358317178210	2
