# Supplementary material for: CaV1 and CaV2 calcium channels mediate the release of distinct pools of synaptic vesicles
Source: eLife. 2023 Feb 23;12:e81407. doi: 10.7554/eLife.81407 (PMC10023163; doi:10.7554/eLife.81407)
Supplement: Figure 5—figure supplement 1—source data 1. [file elife-81407-fig5-figsupp1-data1.zip › Figure 5 Supplement - Source Data 1/lin-7/2/1/cav1_to_cav1(lin-7).csv]

6.53955721054444
-1.65997075167252
-46.1750351265437
-42.3695392082409
67.3798906749107
11.5222584157054
35.5522462884473
74.609751799162
299.631463800608
-64.2365621144745
34.8870767146364
-40.393512997387
9.52678756763999
-17.1969680777111
91.7126352205269
-68.5888864363042
-319.341467436061
-33.6802075464657
58.3788265105759
-66.6578245807759
-27.4433937752947
97.8569623079675
-3.03768268230124
73.6582383533641
38.4803059365913
63.7270659147689
59.0809362327491
111.949188976483
195.670216910396
216.593507818245
-35.2174697415976
215.109442720197
46.4359755568257
75.6825972248043
149.131182568042
42.3043375966554
182.461081617595
32.1270263225597
192.607226075281
199.393770451647
29.7894681882208
120.221027305546
327.840488634029
117.272125204621
56.2616643972033
-1.15654988235838
260.481553659683
13.0261126271616
21.0029905400188
211.233157330891
125.374275829105
77.9614014721592
44.926562854962
118.438704131284
-39.1589664483727
-35.4430057304926
-44.9743837808128
-176.492809606312
-29.9870350064411
-97.8544145397536
12.5796409626782
100.265687161394
63.623867663955
99.6389606691519
106.782352901675
19.1617690348648
-12.3402960284802
-64.8217219275466
203.630695131113
39.6474165106265
-129.283298214177
34.0167050214659
1.02720170092653
48.6757608950938
-13.845909041469
15.6227475221021
-48.3256265872187
-83.8432065435809
18.3731100679543
-55.3579849860071
38.1562885360836
-394.370333604678
49.2482944873955
-14.0116870856509
0.445075424671813
-81.5004805233075
-73.3960576601748
-79.2743516810442
-123.951056489401
259.06664886577
-58.8729025588618
-118.212024744123
-79.304944370444
-89.9077355584559
-100.624061016777
-68.4075896774375
87.1159160554671
-11.9058271761205
143.436915145787
-146.293342220728
-201.762823618334
132.392941559003
-101.088653301551
80.8244811541335
75.9603393618127
-101.651919022974
25.8022671915787
-154.769311367152
14.5501793283947
-47.5661607936308
-114.653355160848
33.9214227065895
71.8205130876304
-67.5495621192276
-141.538893983092
-140.111700890226
-90.5333858948252
14.1246387245847
-60.0010549137041
124.848995340526
-27.4362767632847
161.247971961966
151.682257369393
-81.0687055854432
6.93015437320719
6.93015437320719
6.93015437320719
6.93015437320719
6.93015437320719
6.93015437320719
6.93015437320719
6.93015437320719
6.93015437320719
6.93015437320719
6.93015437320719
6.93015437320719
6.93015437320719
6.93015437320719
6.93015437320719
-78.0644276105522
-135.274895154056
-60.4632125532917
-95.6515496867069
19.5458791485362
2.57974785843544
42.2107189210365
368.544843324027
-52.1001787855494
233.619862909043
92.8306911620493
-254.744745120912
5.51908204003848
-85.086581325002
56.7622961897505
-117.780451539053
-22.1103596809626
99.867603993509
-141.975037882959
-52.2810849399502
-107.407619437454
544.781264857993
238.568586857404
67.7537550774759
-230.63649803408
31.2433246469554
45.0385810833031
-23.9803968637352
80.2595928202136
-11.1934110529619
117.299078911183
176.226023246953
-32.7131656782294
111.224583117648
-51.0619585423483
35.9273771714361
-38.1407504077652
-140.843507515088
-76.636991758136
-44.4540366734909
-64.5362655873942
181.675854799218
-69.6174006230285
84.7961340652073
182.53785610872
98.2814381641547
83.8133324232294
-14.2773001768728
-8.9108629527509
54.8796752658382
-178.856051565799
91.5798483380422
-2.87616047522533
61.3588561016441
-44.7436930147305
-20.1274264457788
-163.385983331998
52.5680160458214
69.3025163553721
117.238416924883
106.877220095081
8.36280399219686
52.5015610644405
-32.4678126579092
-133.654773431528
-46.2335445534773
6.68648610814489
-268.983343069784
24.3519101256425
-220.578743676182
225.164444174214
374.628557706801
2.91733169418148
-40.8769937549987
85.4571495185701
-34.3272285819912
60.5333652574009
154.342415425534
34.7814913997718
-120.767844302685
377.113079211129
-185.142581003882
133.295564479326
51.2747287185703
-1.12441348060747
57.5487729787856
-131.699922741416
-62.4400590517107
-6.36670828448769
-70.1998320492276
172.531733524298
332.436741943107
-34.4860520206967
-177.833430390307
-73.6260577733447
150.169128732679
-51.2102000486266
-117.705137253888
-50.3232958752851
-6.46560481756387
63.8542926063528
-72.4437239268154
127.189001228806
63.9211413455741
17.8170778844396
-47.6259121839757
418.029598633198
-97.6307456234099
-47.1206456057371
-105.703412733874
24.938853257252
-137.317097413845
-109.233519106841
-128.903173260045
138.109752699056
109.530280802344
47.2705636105311
-154.103743181618
-151.418631279499
-1.62718957764446
-0.604182899187435
-424.736233514464
31.9712740464311
-23.7549249657277
-49.7375733434565
-73.4099930886223
-43.1689196976149
2.75381593326529
-55.8193551099175
-10.8298957786392
-38.8844268091016
-26.5296786387989
-85.4008322267655
235.240199473119
-104.370679967818
-221.080963608842
-107.019806497679
-116.197762285996
-130.607447207884
-417.358514934025
62.8466750079278
-91.0791854759882
111.170949535463
-254.521752048222
-270.857608171646
-60.5056881279161
-230.321495789522
-240.983628347909
-215.835221847174
33.9684692236406
-317.542360767202
79.8378912315384
56.2959368485681
-185.223030403096
-412.735626177084
-47.450411821188
166.947617257829
129.376586973343
-58.0343179373631
18.2571428529554
-266.654250481384
-189.165403233452
143.023564277653
