# Supplementary material for: CaV1 and CaV2 calcium channels mediate the release of distinct pools of synaptic vesicles
Source: eLife. 2023 Feb 23;12:e81407. doi: 10.7554/eLife.81407 (PMC10023163; doi:10.7554/eLife.81407)
Supplement: Figure 5—figure supplement 1—source data 1. [file elife-81407-fig5-figsupp1-data1.zip › Figure 5 Supplement - Source Data 1/lin-7/2/1/cav1_to_rimb-1.csv]

351.802071213726
351.418483789985
301.104049650821
310.92617448992
413.105596745496
370.891057884579
398.269291218487
427.472452001784
650.495536124818
280.190670280019
382.32197503771
308.516442765467
368.755966241988
336.445290841726
445.411712240682
253.7757003308
23.8882631580564
312.048326522028
407.085352069778
286.115117169596
325.503069198308
447.174207127737
354.890617911311
420.564149670045
374.872089413857
410.181487389287
409.126603614211
451.895069373862
538.726122658289
558.840013096888
312.436844120315
561.490475750052
399.11179534415
420.61093411929
513.700210080926
391.799504020873
531.02979752174
394.664138001484
539.316190657792
551.496603797237
374.468642821666
471.472314344799
639.173078614527
487.801619820922
422.081643282767
361.07779848576
617.004564835515
355.0754216309
380.359907327191
546.104422250046
487.333746258842
434.815964961163
391.527370146279
475.023440280384
306.902261647512
307.877170939384
298.650752683643
147.13661679576
322.30271245195
253.527484439895
351.204396232508
441.915864395171
411.044399202685
453.348416396264
455.809756024802
355.127032594948
342.302905153923
272.319262923644
544.720604501959
390.551210045745
211.629691245445
371.784004405621
346.737770970463
395.782077448253
339.285488919009
361.698172392589
288.986341803364
272.984670911206
353.447370308044
280.327889721179
390.191858855767
-50.4107196085897
399.576705599568
340.237143116083
349.115833139302
271.573379363042
264.704339798795
275.292234906621
215.448020881089
614.831005664688
272.738188559008
230.376405427873
256.926600410694
263.448545561656
232.69925338684
283.699842871116
436.728656715226
333.292696623615
504.52621026833
204.682670075563
147.381578669603
477.005457049254
236.412028546987
429.135111707194
422.588581472752
236.170045279629
398.719453789774
183.091636650395
357.793690350507
294.49498472429
227.189640036824
355.04561069348
421.310499509935
257.061938283925
182.227190588808
203.52597201111
245.124867470182
365.733444642687
278.876259786728
476.408780036803
326.891993840774
505.662576765106
491.55416801828
256.936800429605
381.804757648795
381.804757648795
381.804757648795
381.804757648795
381.804757648795
381.804757648795
381.804757648795
381.804757648795
381.804757648795
381.804757648795
381.804757648795
381.804757648795
381.804757648795
381.804757648795
381.804757648795
254.05848673376
192.811226550955
271.325201342646
256.119169416903
372.274785742768
330.017088249115
391.812833356405
719.903052090598
277.158300571489
580.334154757311
426.014357644595
81.22986967014
370.890437835187
255.417539618564
424.033258134492
236.571817623371
312.992722587107
458.552008138282
199.480326082237
292.241006210705
229.727645052153
861.047262144493
591.179588295723
416.533626284712
114.860947587207
401.120947773252
392.835782496124
341.918784510723
415.84362403378
344.771228654812
477.066035583335
497.065022997063
305.166233411866
462.715728869101
301.175442133277
376.103749546986
288.891953185925
185.881727412179
258.227495668732
297.042744898979
277.527595880521
520.268718591815
279.358716552961
426.659357944423
549.688227949868
443.99603291733
439.466968973025
320.24274735801
345.492615491847
390.908579068018
151.426218979796
427.429852598205
330.980645783213
395.574343003867
286.92674697889
315.793918386709
161.120049108278
401.420610148227
409.59436892661
451.78207851656
457.85905941049
345.736102407755
386.876352364576
305.586059476191
203.923874499298
297.655354994036
328.475812442062
36.2986280883815
356.041735152183
97.2714402089769
562.228583259021
717.093796799836
364.582042432296
305.823936877907
419.068131713953
297.542536266617
404.55896695194
501.891482558178
395.489385175792
224.480590197167
720.326805770754
147.340321494565
463.646158719454
391.721219085943
343.083861846393
375.180789359001
187.161593403111
281.038282830039
323.458753747444
283.477452162479
512.864648518098
674.131017351207
304.745782708207
156.834668689473
260.679893736928
506.478713309152
287.378426968564
237.318076043382
283.646865198814
328.649106043827
385.091743411715
264.30929236759
480.017333770102
402.63821111677
368.362521529125
286.32210342514
737.561291594873
242.495883533607
299.885811803084
223.045668694795
352.428437144066
189.582242735676
233.869462096602
197.714680458812
474.358210542636
458.822787544486
381.532495634747
179.70806666293
197.278059132477
336.306972832026
327.707644215756
-65.22135219345
376.475988272912
311.417816476496
286.996260953383
262.84737099435
285.120141389798
322.451000211357
278.781251119897
315.388216897161
306.15466099896
307.913929029586
234.70730112747
565.291703734416
239.974248810518
88.634093513956
229.68953555352
217.163906508747
211.340653859155
-84.7258838731395
416.121766761695
279.082850142157
434.077813082717
100.295154856671
51.2916985648772
293.189627100986
115.540291189845
69.5638188626253
113.526219296084
391.08035984134
5.94782058064447
412.381063762041
391.902992558695
154.893080196794
-53.4397480910811
287.64286091159
489.407786968131
476.608087780522
261.227002773267
347.111508754995
73.2943325532469
138.611194519122
490.166773034067
