# Supplementary material for: CaV1 and CaV2 calcium channels mediate the release of distinct pools of synaptic vesicles
Source: eLife. 2023 Feb 23;12:e81407. doi: 10.7554/eLife.81407 (PMC10023163; doi:10.7554/eLife.81407)
Supplement: Figure 5—figure supplement 1—source data 1. [file elife-81407-fig5-figsupp1-data1.zip › Figure 5 Supplement - Source Data 1/lin-7/2/1/egl-to-egl(rimb)).csv]

7.70946097228443
7.32587354854331
-42.9885605906202
-33.1664357515219
69.0129865040544
26.7984476431375
54.1766809770452
83.379841760343
306.402925883376
-63.9019399614226
38.2293647962688
-35.5761674759742
24.6633560005466
-7.64731939971534
101.319101999241
-90.3169099106417
-320.204347083385
-32.0442837194132
62.9927418283369
-57.9774930718449
-18.5895410431331
103.081596886295
10.7980076698695
76.4715394286031
30.7794791724154
66.0888771478458
65.0339933727701
107.802459132421
194.633512416847
214.747402855446
-31.6557661211264
217.39786550861
55.0191851027084
76.5183238778482
169.607599839484
47.706893779432
186.937187280299
50.571527760043
195.22358041635
207.403993555796
30.376032580225
127.379704103358
295.080468373086
143.709009579481
77.9890330413255
16.9851882443181
272.911954594074
10.9828113894582
36.2672970857493
202.011812008604
143.241136017401
90.7233547197211
47.4347599048378
130.930830038942
-37.1903485939292
-36.2154393020573
-45.4418575577984
-196.955993445681
-21.7898977894911
-90.5651258015459
7.11178599106643
97.8232541537291
66.9517889612434
109.255806154822
111.717145783361
11.0344223535067
-1.78970508751809
-71.7733473177977
200.627994260518
46.458599804304
-132.462918995996
27.6913941641797
2.64516072902188
51.689467206812
-4.80712132243207
17.6055621511478
-55.1062684380777
-71.1079393302352
9.35476006660247
-63.7647205202629
46.0992486143259
-394.503329850031
55.4840953581261
-3.8554671253587
5.02322289786025
-72.519230878399
-79.3882704426469
-68.8003753348203
-128.644589360352
270.738395423246
-71.3544216824339
-113.716204813569
-87.1660098307475
-80.6440646797855
-111.393356854602
-60.3927673703256
92.6360464737845
-10.799913617826
160.433600026889
-139.409940165879
-196.711031571838
132.912846807812
-107.680581694454
85.0425014657521
78.4959712313103
-107.922564961813
54.6268435483325
-161.000973591046
13.7010801090655
-49.5976255171518
-116.902970204617
10.9530004520384
77.2178892684933
-87.0306719575165
-161.865419652633
-140.566638230332
-98.9677427712595
21.6408344012452
-65.2163504547134
132.316169795362
-17.2006164006671
161.569966523664
147.461557776838
-87.1558098118367
37.7121474073538
37.7121474073538
37.7121474073538
37.7121474073538
37.7121474073538
37.7121474073538
37.7121474073538
37.7121474073538
37.7121474073538
37.7121474073538
37.7121474073538
37.7121474073538
37.7121474073538
37.7121474073538
37.7121474073538
-90.0341235076812
-151.281383690486
-72.7674088987951
-87.9734408245386
28.1821755013261
-14.0755219923267
47.720223114964
375.810441849157
-66.9343096699522
236.241544515869
81.9217474031539
-262.862740571301
26.7978275937458
-88.6750706228777
79.9406478930505
-107.52079261807
-31.0998876543345
114.459397896841
-144.612284159204
-51.8516040307368
-114.364965189288
516.954651903052
247.086978054282
72.4410160432708
-229.231662654234
57.0283375318104
48.7431722546826
-2.17382573071882
71.7510137923382
0.678618413370714
132.973425341894
152.972412755622
-38.926376829575
118.62311862766
-42.9171681081643
32.0111393055449
-55.2006570555168
-158.210882829262
-85.865114572709
-47.049865342462
-66.56501436092
176.176108350373
-64.7338936884807
82.566747702982
205.595617708426
99.9034226758886
95.3743587315839
-23.8498628834313
1.40000525040523
46.8159688265769
-192.666391261646
83.3372423567635
-13.1119644582286
51.481732762426
-57.1658632625513
-28.2986918547322
-182.972561133163
57.3279999067854
65.5017586851682
107.689468275119
113.766449169048
1.64349216631308
42.7837421231343
-38.5065507652507
-140.168735742143
-46.4372552474051
-15.6167977993791
-307.79398215306
11.9491249107414
-246.821170032465
218.135973017579
373.001186558395
20.4894321908541
-38.2686733635346
74.9755214725119
-46.550073974824
60.4663567104981
157.798872316736
51.3967749343501
-119.612020044275
376.234195529312
-196.752288746877
119.553548478012
47.6286088445013
-1.00874839504831
31.0881791175598
-156.931016838331
-63.0543274114025
-20.6338564939979
-60.6151580789628
168.772038276657
330.038407109765
-39.3468275332343
-187.257941551969
-83.4127165045138
162.386103067711
-56.7141832728776
-106.774534198059
-60.4457450426271
-15.4435041976139
40.9991331702731
-79.783317873851
135.92472352866
58.5456008753281
24.2699112876835
-57.7705068163013
393.468681353432
-101.596726707834
-44.2067984383575
-121.046941546647
8.33582690262483
-154.510367505765
-110.22314814484
-146.37792978263
130.265600301194
114.730177303045
37.4398853933053
-164.384543578512
-146.814551108964
-7.78563740941536
-16.3849660256856
-409.313962434891
32.3833780314708
-32.6747937649452
-57.0963492880583
-81.2452392470914
-58.9724688516435
-21.6416100300848
-65.3113591215442
-28.7043933442801
-37.9379492424814
-36.1786812118553
-109.385309113972
221.199093492974
-104.118361430923
-255.458516727485
-114.403074687922
-126.928703732694
-132.751956382286
-428.818494114581
72.0291565202533
-65.0097600992849
89.9852028412752
-243.797455384771
-292.800911676564
-50.902983140455
-228.552319051596
-274.528791378816
-230.566390945358
46.987749599899
-338.144789660797
68.2884535205994
47.8103823172532
-189.199530044647
-397.532358332523
-56.4497493298513
145.31517672669
132.51547753908
-82.8656074681749
3.01889851355372
-270.798277688195
-205.481415722319
146.074162792625
