# Supplementary material for: CaV1 and CaV2 calcium channels mediate the release of distinct pools of synaptic vesicles
Source: eLife. 2023 Feb 23;12:e81407. doi: 10.7554/eLife.81407 (PMC10023163; doi:10.7554/eLife.81407)
Supplement: Figure 5—figure supplement 1—source data 1. [file elife-81407-fig5-figsupp1-data1.zip › Figure 5 Supplement - Source Data 1/lin-7/2/1/lin-7_to_cav1.csv]

548.101408092258
62.9521224332566
-142.415266958513
80.1626109408244
80.1626109408244
80.1626109408244
80.1626109408244
80.1626109408244
80.1626109408244
80.1626109408244
80.1626109408244
80.1626109408244
80.1626109408244
80.1626109408244
80.1626109408244
80.1626109408244
80.1626109408244
80.1626109408244
-67.9702169229131
-18.1301115892929
178.042180934604
-177.145900868858
445.348005058931
-469.266741104886
-246.667589369164
122.39152925941
50.8974797485971
-242.948107894856
-252.748516375679
24.9143145327471
182.019197157661
-344.230060395024
-260.98661365312
-113.504739301807
60.0450545356871
75.4381465455663
22.9127290299039
104.955773987636
309.495529931166
-269.326900269771
1.92460089929591
344.788384478445
-206.657858396124
-241.54627551456
448.506829519421
-344.349958634051
-118.501215229382
222.4658709545
247.091720499651
205.804544026621
63.9382185818686
-29.5827075491252
312.818116065497
418.913411980837
494.543935970309
-89.0096408532954
-54.4389492647897
-168.470831149109
-237.459882542647
342.74913200146
-203.759680873714
53.7368048207391
564.191535400143
-211.408679306809
80.4649294280971
442.644690483008
-258.843288502241
49.0343034619
227.647607189228
-290.225562144715
-93.0260301693888
-3.14194252735979
429.555945502718
-95.4202534746109
96.9455538825023
-247.307696825981
34.8410179931889
7.02191423114346
-36.399122642968
46.070539074437
46.0397101798626
-274.347824613458
25.2964034222059
181.463286353923
45.6864027432603
117.013237068066
497.667185078506
33.7845426411732
205.377411881698
132.27791941235
-73.9149707790421
169.091242704777
115.866819649029
73.1334009042621
90.3722851140992
101.528885528609
-85.0017333452706
7.70771286906893
-137.695675254621
8.96969549038477
51.6166125715463
131.978949319593
-252.283134874724
-13.099781485198
-13.099781485198
-13.099781485198
-13.099781485198
-13.099781485198
-13.099781485198
-13.099781485198
-13.099781485198
-13.099781485198
-13.099781485198
-13.099781485198
-13.099781485198
62.317176555629
62.317176555629
62.317176555629
62.317176555629
34.4757570260881
22.1037412949518
131.853348393888
101.932778201324
90.3401945929836
18.6151474656363
103.68734704459
112.378862337115
129.305840229601
43.0269584041562
-15.4016987234791
20.6458440882889
-25.6968294758699
58.5674682317513
-21.7665349567906
178.554444845569
9.18198840424157
63.2135996142824
30.1610341346386
56.4732994300321
64.8974610400619
116.907262849243
42.420590298465
23.5172417189206
79.9622256768307
22.3119703967495
-33.1349590281752
6.58597861844828
59.6563130373252
226.575957846359
-27.0632753755381
175.030272510594
41.2602177878471
76.1686094903707
39.7816126169309
38.857971728532
16.2212865992478
122.581657404058
56.7448531136215
56.109731473076
88.6780500430577
110.575237408466
24.6443096630173
-7.84085248449992
27.0447034590325
-19.5083155934117
-79.9212775542983
-115.379908445258
-54.8455800321317
33.409503519455
177.193299867497
-8.62592830459471
-482.317561542222
119.331015796743
109.226649706394
23.8109519168429
-0.94156475451382
75.1087085441941
63.8744181887196
77.5800411089949
18.5841840825306
158.134397591242
5.73997668887387
57.9489907434036
-32.6099181457794
-33.3795772154554
-13.0592844075254
53.7907042266161
147.930780536237
-62.3540511620886
55.5586178615667
114.795276876685
65.6362598961568
39.0746532675221
20.9565363602305
104.60093424693
-4.1873419253352
-43.7142303586661
68.1767445102014
62.6367922222489
-101.105973297403
-92.3564209883043
29.979323954798
153.438949153522
373.229763717205
7.94651815051111
199.587240436427
-67.5656204885381
-85.0126155737707
36.3050084909992
37.9205430089714
312.578867744578
-82.7078437149576
104.431883059748
53.1661203383628
10.1155009090326
-22.1970351593627
-92.4563594524952
44.7884260168794
72.6629122072627
43.6872339229703
65.8426563977846
52.7546775695446
41.2982785198328
15.4931927558646
439.109135591167
152.909201387294
234.540152001922
30.6264073807179
-69.4094635624206
217.749260352426
26.5112412108247
161.957313521551
36.2441989074141
41.6933036338887
-85.9570219629386
307.910299214775
-351.892187077756
-33.0902570955404
127.508556205536
127.82731055783
68.1084948020361
40.0269590828757
56.2056585602222
25.0976932057129
387.546809504209
75.3451774961031
133.161973819035
128.574604578374
155.576812676769
153.764182299925
-97.1268144703536
66.9170358280353
210.220985299798
27.013318400077
93.125607398124
351.67487362575
34.4884094643712
45.8805733363333
62.0671066961004
103.736944485099
564.406507419244
-154.088372311846
129.787614620695
129.787614620695
129.787614620695
129.787614620695
-141.255834662366
-141.255834662366
-141.255834662366
-141.255834662366
-141.255834662366
-141.255834662366
-141.255834662366
-141.255834662366
-141.255834662366
-141.255834662366
-141.255834662366
69.8895497953781
365.101807887797
22.9986648213817
57.9579600187135
48.9259931611668
28.675666383293
-3.5154573522268
51.708318293975
91.0462664105617
169.362658498831
25.8853612236489
-72.1508192072033
141.175801587997
107.933688892717
120.272268722183
98.5166833629082
175.385620834539
238.890656832336
427.980338789283
163.336098454674
55.5180928658883
135.920557450769
-387.899959637645
-223.058143175207
68.0459264169222
139.597650257852
411.375624597273
273.334482467595
-444.522809658756
203.997298077767
-434.602888689496
413.08399027518
392.763682905625
-52.6109742356784
355.09976877856
-2.22351055165927
151.866101898344
-175.260502524059
461.909977852632
-134.792446372183
433.683729638506
105.175034615713
139.893006132403
-21.4037268451284
11.0207177277007
-3.69056080379596
-58.5178462761105
-124.501784597946
153.443065400588
285.546975852241
-8.14360430349916
219.21456005791
-223.58004395026
64.6164309508022
49.5586536913906
428.357479488233
368.463196141536
100.863952159973
-19.4706913465234
-16.2743181382939
309.797674603651
286.924551593838
140.196282796773
151.725143211614
133.079711482776
286.723500193941
-485.117185307252
227.280119864121
-164.68407270535
497.23980532015
362.111524330747
457.483738761712
68.0136110988751
239.124184256321
62.5353166000787
200.257973354521
160.907717275863
152.480428667237
389.492910862064
-181.638445643377
87.706135483455
32.3635183385959
-197.729849387062
313.681949727539
-211.631514826837
-39.0375951422648
501.161863944086
