# Supplementary material for: CaV1 and CaV2 calcium channels mediate the release of distinct pools of synaptic vesicles
Source: eLife. 2023 Feb 23;12:e81407. doi: 10.7554/eLife.81407 (PMC10023163; doi:10.7554/eLife.81407)
Supplement: Figure 5—figure supplement 1—source data 1. [file elife-81407-fig5-figsupp1-data1.zip › Figure 5 Supplement - Source Data 1/lin-7/2/1/lin-7_to_rimb-1.csv]

877.895861672769
381.679392546426
205.105070767149
435.797111772827
435.797111772827
435.797111772827
435.797111772827
435.797111772827
435.797111772827
435.797111772827
435.797111772827
435.797111772827
435.797111772827
435.797111772827
435.797111772827
435.797111772827
435.797111772827
435.797111772827
276.305123009799
305.441887525194
502.087328074198
155.69030749951
775.017795762284
-135.342559704259
73.3937282876104
462.584815011855
397.924978302806
71.0346881712685
64.6666626205224
361.138511785459
536.225891613223
10.9820508879166
66.1857541840909
238.02550556889
407.822754598634
420.204989523307
340.523047384588
450.523929534844
647.445117471696
48.8414128097429
338.157566694794
694.379905638692
106.611709651803
85.3065030705948
806.915543250478
-22.5428591319287
198.258372149787
538.38223392592
599.733346986621
559.274229623072
411.020211937877
332.570534109371
664.764605326927
767.008304301606
830.61880771205
220.986696064738
282.045367783674
147.752895415644
97.4678227228505
676.867053544524
120.636899739889
371.224465310104
895.579449620396
101.816577502894
400.528837360027
759.698857430441
75.3087464866476
373.116930460994
550.654915081133
43.1564508123847
225.34992475425
321.614710779584
753.028530474596
261.02180603466
461.423810045511
63.0350886719461
391.105692948455
378.622075360807
333.381199232503
411.071542273774
407.720264458021
36.4397462035304
381.312571356881
541.600022405728
405.43369380958
482.433867592223
818.190922199068
388.769500777489
526.504608118914
491.716276466312
291.239845942317
519.390517155782
474.480424823101
431.093341370528
445.270602908487
451.733191998967
271.691869875689
367.980334920401
206.256331220742
364.205731973503
408.784681817287
495.935016881107
83.5937019792291
342.755162604255
342.755162604255
342.755162604255
342.755162604255
342.755162604255
342.755162604255
342.755162604255
342.755162604255
342.755162604255
342.755162604255
342.755162604255
342.755162604255
424.909361261347
424.909361261347
424.909361261347
424.909361261347
395.542235584297
381.083195169937
492.597750772464
457.496306437868
444.719064693487
374.696228811987
463.330613698759
455.961564601963
491.52805579819
409.583000607377
346.549282748398
385.66918707862
341.035614500932
406.320362078168
335.871248867188
539.248670836765
369.925824453228
424.780456236862
391.992310825415
426.827876150732
432.185227473616
471.969653456556
401.839947915545
383.269857641546
439.35308651386
387.554870093471
334.91089641771
373.201095897475
416.855728822578
576.450730498571
314.55058153865
524.60737608387
399.146649032882
431.902279186681
385.73391115541
399.752139760818
371.410128960157
468.709675454498
418.316510073964
400.436433294748
435.723258423674
472.962658433924
389.105031100524
347.604568972165
387.431993331484
339.933221696316
262.90245780324
233.654154301388
304.342282339614
375.752305896505
535.247558385563
355.540039278338
-147.503924658959
473.05522657829
461.534524910283
359.746467121251
352.111081401777
435.078629291944
417.066521032451
438.589090714915
383.271187905124
519.218249972451
364.089463090102
407.190597528908
323.006217403876
288.099595163891
349.451172290086
408.04361947942
495.848889310197
294.615754491235
411.607287857012
480.599538496062
422.204399671042
396.369105650141
367.973370211679
457.996718609313
356.290237840883
320.692296788249
406.97484109486
425.474018176534
244.265746977202
264.715553936468
370.54787372797
492.196275207549
693.022874543349
361.013262441222
527.881877024105
263.973225131074
272.040550796926
394.981552829377
395.676289268777
651.366959825355
252.009810089687
428.62700960557
405.023197570576
358.255826050183
341.007953006043
230.319408223608
405.285896506382
427.042781654258
398.895451951685
420.751735908456
409.20172909115
398.62222782075
372.896388649191
762.504754248701
519.27002774338
563.402664014349
396.312093703516
281.925945635641
564.317871517185
380.870541608889
503.70839023207
389.757858147568
401.6257981487
235.666266249391
623.378400056135
-11.1353285635087
326.64348953584
483.102465551379
486.759455946882
425.801798019274
388.414957535966
417.29938373137
377.790205946709
725.69679499526
403.500021385335
485.696231580947
486.996043211278
499.903972767934
492.28605200661
265.655445790147
422.145647013022
553.572404503528
385.678296494465
455.627603958921
668.059365796664
389.902560893002
400.770909757826
408.182875441576
426.575972361577
893.80988804033
154.08683416561
459.451223866556
459.451223866556
459.451223866556
459.451223866556
168.460857712736
168.460857712736
168.460857712736
168.460857712736
168.460857712736
168.460857712736
168.460857712736
168.460857712736
168.460857712736
168.460857712736
168.460857712736
428.09132918129
720.649200660533
379.28566379334
409.451890805998
407.89819289534
393.677601096555
354.087911692528
411.3965358604
446.31859253909
489.019680596684
375.184991680209
260.274636870912
458.251245075728
461.562427684719
455.018274978054
454.283944384595
514.643332840096
574.210415500449
765.198579129767
511.441244524034
397.160813335595
462.393724435045
-52.3931266364707
94.9902955417929
404.405048981902
465.984710881799
751.027930559576
600.945853320263
-89.0333743460724
527.534611882144
-106.968385386899
746.568164654618
742.751940260274
271.9627653639
679.994390415326
322.971212650471
486.342356918471
142.630358747741
795.739550206585
189.904111995216
757.365540257342
457.042345893846
480.596673676559
294.999762372176
369.135180806097
319.435621304765
261.334326196371
215.055219717542
473.159915043696
620.484604420461
324.15122358298
566.287664987925
96.0203931359611
387.962396140756
374.736069334776
762.287638879097
688.742818000363
425.519329065388
316.758485288428
316.837358342571
637.816663257818
612.732420593125
460.916265860207
505.276808420931
477.389549025043
603.776970666146
-133.871040650167
544.588927936289
168.514384510294
819.309836563283
703.719562649774
790.844429454319
394.813950384025
571.688338256397
420.015683097205
542.588296123242
498.097578344226
499.043614010996
737.537242669769
138.691329702691
427.054709224238
387.382095405337
111.48582209021
628.218514435513
100.415281063411
280.998200911843
818.432483866018
