# Supplementary material for: CaV1 and CaV2 calcium channels mediate the release of distinct pools of synaptic vesicles
Source: eLife. 2023 Feb 23;12:e81407. doi: 10.7554/eLife.81407 (PMC10023163; doi:10.7554/eLife.81407)
Supplement: Figure 5—figure supplement 1—source data 1. [file elife-81407-fig5-figsupp1-data1.zip › Figure 5 Supplement - Source Data 1/lin-7/2/1/rimb-1_to_egl-19.csv]

406.394691833346
344.723681030358
319.028429789643
340.140399314962
310.329988170881
317.72243222718
370.868724572891
359.066731142575
342.4005542218
351.423907717901
308.397076158795
429.227291261144
366.352356144886
413.123528760007
350.846356984875
342.244356151386
334.10735699319
357.048475733129
406.427430887838
388.201730889792
449.664841238435
391.525988451649
321.323465808702
296.919631986264
276.567870265873
336.835822671739
363.802089762925
339.614650035659
346.873354347121
376.790845034997
378.764819142507
303.514107588708
341.123259848318
363.797174888201
286.594757062805
305.482083552775
280.881164754344
396.916003461403
425.6466531275
390.523258039972
445.135318664743
411.945103729016
409.269417583186
332.307285826962
308.915305286318
358.318054875217
387.728587483343
332.813881287158
257.689121186708
318.144313519297
331.027689505725
320.68553621116
332.838662980241
298.187430160197
396.724113739703
297.361905666286
298.85487348578
370.997103053483
389.347678886072
394.946938108689
389.845782235414
277.242021674192
291.984500872881
325.244411092881
292.997978292766
298.054222104834
292.986158725718
345.525395790257
303.728629295849
328.379911309632
328.379911309632
328.379911309632
328.379911309632
328.379911309632
328.379911309632
328.379911309632
328.379911309632
328.379911309632
328.379911309632
328.379911309632
328.379911309632
328.379911309632
328.379911309632
329.320736258509
325.724704381642
379.230268737309
359.99074552962
341.935732326299
330.265237513304
361.827670795876
373.222990777565
363.09143922423
324.424525182825
338.333883615771
308.40869758627
393.16001955816
345.412956512198
343.233574387774
203.520671880553
258.095259885893
297.568640611924
383.778396610825
327.993627188953
330.504889763248
332.161920064707
437.868660051841
392.126693679696
286.912063488413
315.435441929447
293.006115433975
222.439581096198
293.686801265154
373.725032452614
366.459713008284
327.214628184465
360.241222437809
293.517450579042
296.121662002428
319.886416018442
268.869754981282
347.258824868775
294.5901535946
312.929997718802
235.118451024649
233.109767934809
246.227329717211
334.186623067082
282.763635901039
337.339656024815
364.818958519216
319.890712373752
328.288301629116
387.924948750198
314.435918484432
380.712850638167
394.730452593634
276.477154894394
318.991481209774
420.192139617746
433.457756209427
435.506156106188
420.192224917697
295.116151123842
368.045879456793
343.114605276794
391.567131257074
348.187760250468
318.044391507723
318.225275261397
373.715115873234
427.656238176281
442.239836377459
318.521366520174
356.325556177886
354.324391709841
310.438239343308
394.42541059462
327.614147160832
393.658121377524
362.500039706054
309.018530274378
335.23229408215
441.979694199803
267.932952128074
342.367629267585
337.233464670124
273.928852320347
269.970803156208
352.958102112789
359.942169402351
431.981081032132
390.246823220117
307.753512567349
272.028688542643
278.630504517074
362.61114746545
348.331707664125
299.241322086436
254.484292895191
308.683784057655
365.455807908002
341.158780899696
315.264846554604
246.097345458315
285.110381953935
452.136836455302
341.988953658602
336.507513338074
310.446649214176
383.61961162314
267.373034735811
249.567949921395
347.405353079772
338.802911976683
294.139361794027
303.989400702794
323.694015475678
337.319801446312
356.062647303163
258.311929770687
320.218572257934
411.139354633589
412.760246894239
320.439271888314
328.012857128117
305.969366833815
302.468349743711
364.317110393804
383.169459761728
294.136045047697
303.24090574521
201.722386272428
338.804258795171
360.852581724208
293.71192721801
296.842503380143
308.272994033516
256.302172592019
243.573119228011
266.21392647392
252.771624944067
377.893939257829
342.397424905179
331.269124253799
286.269753765591
339.931688321558
297.535538937875
317.34224378975
295.475590673734
351.136549170005
356.893441641438
320.68456119212
251.130613025165
370.967319655745
331.559148898988
444.721938663377
420.544516115257
357.789899988424
385.919490986809
280.731237557033
472.887126833197
265.303873711659
329.774651255775
307.914631632415
230.701014289356
316.359809756152
217.954175344472
328.505152823687
268.496984565874
383.181885608334
331.150510112468
455.178850013552
373.438502803565
340.439912509788
426.720776021637
338.7366263886
302.348018514425
407.625183397802
329.054144957936
326.990087768194
262.584079923752
355.514447348196
322.326727909855
256.285893719662
349.467452581532
309.656286212055
399.67228872978
345.507693979354
438.612227894846
390.687591721609
336.481121276734
334.423141410458
258.956119531456
344.818423087458
280.207375965587
329.813278674043
466.398483025845
307.102084564354
269.475020114409
347.685366665741
354.923319029698
423.277992678359
290.833883191863
387.609517772591
316.527190514429
168.716632326497
310.024315412607
186.772541368835
236.039333035107
386.013236605122
360.130932867392
213.298952627345
404.047762940689
376.244881617604
330.160833246697
336.559400091744
434.27496072237
252.208125725727
346.324715652539
290.629206533984
438.837042570762
382.046497190557
294.614304528415
261.426498260142
261.426498260142
261.426498260142
261.426498260142
261.426498260142
261.426498260142
261.426498260142
261.426498260142
261.426498260142
261.426498260142
261.426498260142
261.426498260142
261.426498260142
261.426498260142
261.426498260142
288.649683732521
365.382829537008
329.03402070974
293.818667091979
497.606402343117
503.463655565738
485.209240138851
398.774934543777
362.138097008865
391.401648896532
356.729200909664
331.079289759899
426.219269096029
376.526308962217
315.780927504467
323.066558626702
291.733940194721
357.755192536071
302.840385740114
300.297560329909
282.306689126963
305.955057889303
305.374383959588
266.171791819652
244.523607916373
279.561670316416
321.420273803473
383.841557472235
438.606327291211
422.588439876912
311.452682602339
269.942794606697
290.55292365652
398.140605132099
310.357458910988
310.821477917336
387.319494657389
343.854605063567
262.267139177664
381.077677462003
266.002532553419
378.360665670985
335.129582423779
247.096873493279
383.792973695054
338.719357197384
351.195150126336
331.198298650408
306.453609158154
367.838187851907
209.654003423402
377.533267259063
338.447666652348
453.529696363497
251.921602196609
324.262786068368
408.640525555809
391.570627783203
268.695312700613
364.49576066987
428.367341224435
415.599728912304
326.088975036288
418.878618843537
366.667086363093
466.15005522552
313.935397287736
411.082470765214
363.114782678942
305.453736863419
312.496312159452
379.139292876025
325.083746067252
346.529661980112
385.535091494017
305.283487278328
310.625835769661
336.489971417199
246.333606371849
275.962152623299
382.996717739206
385.548414709621
435.115065360475
405.424985445676
313.314491691432
280.250843668498
451.584437684829
282.179386265179
351.473634054055
412.761967042155
353.838089567766
397.102798528584
424.15790707324
258.949933958309
306.972728004763
336.799520150958
254.598002871677
394.002278493848
445.503712014837
299.921741307884
363.43971597603
347.669438173081
428.080724745454
171.041645292928
343.541052593919
401.447217113349
463.601486041745
416.164026429851
325.379116676868
307.790803877007
388.016724440673
349.514167030644
302.41314471373
328.70151409055
240.919169228608
421.927884413857
425.385074241454
268.68688752993
314.185531466137
357.555342393
406.366782353623
413.814509089942
430.554411040575
333.917265069445
414.163123981587
272.32864353705
380.737815171011
324.219220825642
462.577642592991
453.355868012295
415.847612783295
220.45630586876
366.418216763192
337.590402602698
383.960710952953
283.015735417335
382.469373391479
323.436822834843
425.550663321701
352.290843156945
350.241902390819
280.709330810696
422.039900252123
332.149931427732
223.918055601436
419.378357040849
392.14665038796
386.469665459565
246.123384079987
310.306385756347
416.137989338164
226.001181310334
221.3242285667
353.849193075595
354.453920399315
484.004778016173
348.382875298612
345.597770941662
301.818617408921
438.282661632591
421.010943789064
370.8626579593
318.408662162368
443.414691822229
219.355175453846
451.959447697773
370.316871261733
366.445943403152
492.072182489868
463.130225733206
211.424190592115
287.757617750674
435.399171042238
404.509094429995
399.759329325327
345.03080579684
362.424536768009
248.123468339276
454.706430316233
467.832846829042
467.832846829042
467.832846829042
467.832846829042
467.832846829042
467.832846829042
467.832846829042
235.167476601408
235.167476601408
235.167476601408
235.167476601408
235.167476601408
235.167476601408
235.167476601408
235.167476601408
311.184144323659
313.958591562299
323.41239764139
381.005664930155
369.217428865111
449.855215071726
316.562978175534
260.821583506717
422.117103448316
423.057660257477
373.880509873863
330.057775798577
333.508524153171
464.58731294173
375.349667959348
382.663307631094
317.890690464679
341.30604199972
324.195874310964
343.169078947732
385.498040784394
353.352450314578
344.152061500612
361.561277634883
339.861645717552
294.560184297137
387.397421562713
448.972969659433
425.684680386144
424.53174392756
426.155492775175
205.376935335655
473.034202033494
466.71033370736
372.806560639594
346.885618773718
212.078843921554
276.805284448263
428.852019228423
267.102777839194
402.878380069815
502.334434361324
365.775797260703
291.04259877521
241.413966541499
349.966081500421
233.597943994901
373.385819280669
300.721684279524
273.029103236728
338.564245455655
361.720135682666
271.276623998845
416.144548240743
361.87777658139
343.569504472991
331.69647658983
411.577633757621
320.58177647366
368.239288126864
335.816906337564
327.418863042763
373.531911812024
258.575661424333
375.650447262655
408.189406325273
321.136954181053
470.121269245214
373.001515797707
406.220344032521
230.971102116051
437.354280890104
388.515726688995
420.025031589128
450.062582306615
372.216232150287
340.222523505807
400.277648342748
441.889434397734
268.526771023578
378.359746882237
383.866337635332
321.385470341291
184.689699099468
503.205216706192
386.866038289503
322.047453332842
456.258513951732
300.162135626742
305.400867440803
433.553569295396
203.793697004214
330.39871982831
299.458793330403
402.820943092211
323.237507441212
241.276556610672
443.496267493792
461.646740343422
276.855131273962
396.393854367961
318.183053777193
295.72348678458
367.990963986274
399.190936652012
313.966995313232
325.928047990874
397.417606396837
379.575134262941
337.831314841191
351.403056700608
440.404335579733
400.691858772952
402.290912757413
374.732420309174
447.73157731667
459.563364854595
454.64577413211
352.32884899584
357.745894476106
416.468917718728
365.708268513874
284.128852939244
225.240239086397
320.706306518445
329.287544694565
417.70789986405
417.70789986405
417.70789986405
417.70789986405
417.70789986405
311.355457287707
311.355457287707
311.355457287707
311.355457287707
311.355457287707
311.355457287707
311.355457287707
311.355457287707
311.355457287707
311.355457287707
438.865401499974
389.947500514962
314.015934060062
464.278678406768
439.579719164696
291.136804552891
274.219523024622
387.944116339146
383.440164577853
362.529123874378
452.048639530942
494.985828277404
226.888955526814
377.91015272
214.951334663809
477.488041889341
406.751549055916
399.864627900966
370.657892941508
408.366793552821
452.987770341599
435.96410084904
384.05767730777
384.490214188212
232.023927603372
424.601164952197
400.796233969897
254.279002307849
400.053557375963
318.144679198816
346.934906370261
273.721594865128
276.453809909694
326.889548767191
287.395146423969
282.071045202854
487.329030988087
444.917946490568
212.585451621613
275.817772589951
311.853638287092
261.352514270468
388.159702955225
427.923710016046
397.137413031072
265.673335030642
373.685772745095
352.684545299646
316.319643499744
297.176030917832
423.851871695406
437.801848894211
316.244233511563
297.602111025455
356.848188380427
326.519100189311
338.759352853889
279.688255588993
