# Supplementary material for: CaV1 and CaV2 calcium channels mediate the release of distinct pools of synaptic vesicles
Source: eLife. 2023 Feb 23;12:e81407. doi: 10.7554/eLife.81407 (PMC10023163; doi:10.7554/eLife.81407)
Supplement: Figure 5—figure supplement 1—source data 1. [file elife-81407-fig5-figsupp1-data1.zip › Figure 5 Supplement - Source Data 1/lin-7/2/1/rimb-1_to_rimb-1(cav1).csv]

-62.3020815919044
-0.631070788916986
25.0641804517982
3.95221092647989
33.7626220705606
26.3701780142619
-26.7761143314492
-14.9741209011336
1.69205601964131
-7.33129747645944
35.6955340826462
-85.1346810197028
-22.2597459034441
-69.0309185185652
-6.75374674343402
1.84825409005498
9.98525324825096
-12.9558654916873
-62.3348206463961
-44.1091206483507
-105.572230996993
-47.4333782102076
22.7691444327393
47.1729782551774
67.5247399755681
7.25678756970228
-19.7094795214834
4.47796020578244
-2.78074410567933
-32.6982347935555
-34.6722089010655
40.5785026527337
2.96935039312302
-19.7045646467595
57.4978531786364
38.6105266886661
63.2114454870971
-52.8233932199619
-81.5540428860586
-46.4306477985301
-101.042708423302
-67.852493487575
-65.1768073417443
11.785324414479
35.177304955123
-14.2254446337756
-43.6359772419019
11.278728954283
86.4034890547337
25.9482967221447
13.0649207357164
23.4070740302814
11.2539472612007
45.9051800812449
-52.6315034982617
46.730704575155
45.2377367556619
-26.904492812042
-45.2550686446302
-50.8543278672478
-45.7531719939725
66.8505885672494
52.1081093685607
18.8481991485605
51.0946319486757
46.038388136607
51.1064515157232
-1.43278554881545
40.3639809455926
15.7126989318094
15.7126989318094
15.7126989318094
15.7126989318094
15.7126989318094
15.7126989318094
15.7126989318094
15.7126989318094
15.7126989318094
15.7126989318094
15.7126989318094
15.7126989318094
15.7126989318094
15.7126989318094
14.7718739829324
18.3679058597991
-35.1376584958671
-15.8981352881783
2.1568779151421
13.8273727281376
-17.7350605544343
-29.130380536124
-18.9988289827888
19.6680850586163
5.75872662567053
35.6839126551713
-49.0674093167181
-1.320346270757
0.859035853667592
140.571938360888
85.9973503555484
46.5239696295175
-39.685786369384
16.0989830524886
13.5877204781937
11.9306901767341
-93.7760498103999
-48.034083438255
57.1805467530285
28.6571683119946
51.0864948074668
121.653029145244
50.4058089762875
-29.6324222111725
-22.3671027668424
16.8779820569762
-16.148612196368
50.5751596623995
47.9709482390135
24.2061942229993
75.2228552601591
-3.16621462733383
49.5024566468419
31.1626125226394
108.974159216792
110.982842306632
97.8652805242309
9.90598717435932
61.3289743404021
6.75295421662668
-20.7263482777744
24.2018978676897
15.8043086123253
-43.8323385087569
29.656691757009
-36.6202403967254
-50.6378423521928
67.6154553470478
25.1011290316674
-76.0995293763044
-89.3651459679859
-91.413545864747
-76.0996146762554
48.976459117599
-23.9532692153516
0.978004964646971
-47.4745210156325
-4.09515000902684
26.0482187337184
25.8673349800447
-29.6225056317926
-83.56362793484
-98.1472261360177
25.5712437212678
-12.2329459364446
-10.2317814683993
33.6543708981335
-50.3328003531788
16.4784630806098
-49.5655111360829
-18.4074294646125
35.0740799670639
8.86031615929096
-97.8870839583615
76.1596581133672
1.72498097385687
6.85914557131764
70.1637579210947
74.1218070852337
-8.86549187134733
-15.8495591609098
-87.8884707906909
-46.1542129786758
36.339097674092
72.0639216987984
65.4621057243676
-18.5185372240085
-4.2390974226837
44.851288155005
89.6083173462503
35.408826183786
-21.3631976665602
2.93382934174588
28.827763686837
97.9952647831269
58.9822282875066
-108.04422621386
2.1036565828399
7.58509690336723
33.645961027265
-39.5270013816989
76.7195755056309
94.5246603200467
-3.31274283833045
5.28969826475804
49.9532484474148
40.1032095386472
20.3985947657638
6.77280879512909
-11.9700370617211
85.7806804707543
23.8740379835072
-67.046744392148
-68.6676366527972
23.6533383531278
16.0797531133248
38.1232434076264
41.6242604977306
-20.2245001523625
-39.0768495202865
49.9565651937446
40.8517044962318
142.370223969014
5.2883514462701
-16.7599714827666
50.3806830234316
47.2501068612983
35.8196162079257
87.7904376494225
100.519491013431
77.8786837675216
91.3209852973741
-33.8013290163872
1.69518533626251
12.8234859876429
57.8228564758501
4.16092191988355
46.5570713035668
26.7503664516917
48.6170195677078
-7.04393892856388
-12.8008313999962
23.4080490493216
92.9619972162764
-26.8747094143037
12.5334613424529
-100.629328421935
-76.4519058738151
-13.6972897469823
-41.8268807453678
63.3613726844087
-128.794516591755
78.7887365297829
14.3179589856663
36.1779786090265
113.391595952085
27.7328004852898
126.13843489697
15.5874574177542
75.5956256755671
-39.0892753668923
12.9421001289738
-111.08623977211
-29.3458925621235
3.65269773165346
-82.6281657801956
5.35598385284175
41.7445917270161
-63.5325731563607
15.0384652835055
17.1025224732475
81.5085303176893
-11.4218371067545
21.7658823315869
87.8067165217799
-5.37484234009025
34.436324029386
-55.5796784883387
-1.41508373791294
-94.5196176534046
-46.5949814801679
7.61148896470695
9.66946883098353
85.1364907099851
-0.725812846016197
63.8852342758546
14.2793315673989
-122.305872784404
36.9905256770871
74.6175901270326
-3.5927564242993
-10.8307087882567
-79.1853824369173
53.2587270495787
-43.5169075311496
27.5654197270123
175.375977914944
34.068294828834
157.320068872606
108.053277206334
-41.9206263636806
-16.038322625951
130.793657614096
-59.9551526992473
-32.1522713761624
13.9317769947447
7.53321014969697
-90.182350480929
91.8844845157146
-2.23210541109802
53.4634037074575
-94.7444323293203
-37.9538869491153
49.4783057130262
82.6661119812998
82.6661119812998
82.6661119812998
82.6661119812998
82.6661119812998
82.6661119812998
82.6661119812998
82.6661119812998
82.6661119812998
82.6661119812998
82.6661119812998
82.6661119812998
82.6661119812998
82.6661119812998
82.6661119812998
55.4429265089202
-21.2902192955662
15.0585895317017
50.2739431494629
-153.513792101676
-159.371045324297
-141.116629897409
-54.6823243023355
-18.0454867674234
-47.3090386550903
-12.6365906682222
13.0133204815429
-82.1266588545877
-32.4336987207753
28.311682736974
21.0260516147391
52.3586700467204
-13.6625822946298
41.2522245013279
43.7950499115323
61.7859211144787
38.1375523521383
38.7182262818533
77.9208184217896
99.5690023250681
64.5309399250255
22.6723364379686
-39.7489472307934
-94.5137170497692
-78.4958296354707
32.6399276391021
74.1498156347443
53.5396865849216
-54.0479948906577
33.7351513304529
33.2711323241056
-43.226884415948
0.238005177874584
81.8254710637775
-36.9850672205612
78.0900776880226
-34.2680554295439
8.96302781766281
96.995736748162
-39.7003634536122
5.37325304405749
-7.10253988489421
12.8943115910333
37.6390010832874
-23.7455776104653
134.438606818039
-33.4406570176216
5.6449435890936
-109.437086122056
92.171008044832
19.8298241730736
-64.5479153143679
-47.4780175417618
75.3972975408287
-20.4031504284285
-84.2747309829938
-71.5071186708628
18.0036352051538
-74.7860086020955
-22.574476121652
-122.057444984079
30.1572129537053
-66.9898605237722
-19.0221724375006
38.6388733780223
31.5962980819895
-35.0466826345837
19.0088641741895
-2.43705173867056
-41.4424812525758
38.8091229631136
33.4667744717808
7.6026388242426
97.7590038695926
68.1304576181428
-38.9041074977649
-41.4558044681798
-91.0224551190331
-61.3323752042343
30.7781185500098
63.841766572943
-107.491827443388
61.9132239762621
-7.38102381261342
-68.669356800714
-9.74547932632413
-53.0101882871422
-80.0652968317991
85.1426762831325
37.1198822366787
7.29309009048302
89.4946073697647
-49.9096682524068
-101.411101773396
44.1708689335574
-19.3471057345887
-3.57682793163985
-83.9881145040126
173.050964948514
0.551557647522714
-57.3546068719079
-119.508875800304
-72.0714161884098
18.7134935645736
36.301806364434
-43.9241141992316
-5.42155678920244
41.6794655277117
15.3910961508918
103.173441012834
-77.8352741724157
-81.2924640000128
75.4057227115118
29.9070787753044
-13.4627321515582
-62.274172112182
-69.7218988485001
-86.4618007991339
10.175345171996
-70.0705137401455
71.7639667043914
-36.6452049295694
19.8733894157995
-118.485032351549
-109.263257770854
-71.7550025418532
123.636304372681
-22.3256065217502
6.50220763874313
-39.8681007115119
61.0768748241062
-38.3767631500377
20.6557874065984
-81.4580530802596
-8.19823291550347
-6.14929214937729
63.3832794307455
-77.9472900106812
11.9426788137098
120.174554640005
-75.2857467994072
-48.0540401465187
-42.3770552181231
97.9692261614546
33.7862244850949
-72.0453790967222
118.091428931108
122.768381674741
-9.75658283415396
-10.361310157874
-139.912167774732
-4.29026505717047
-1.50516070022059
42.2739928325209
-94.1900513911496
-76.9183335476228
-26.7700477178587
25.6839480790732
-99.3220815807872
124.737434787596
-107.866837456331
-26.224261020292
-22.3533331617109
-147.979572248427
-119.037615491765
132.668419649326
56.334992490767
-91.3065608007964
-60.416484188554
-55.6667190838853
-0.938195555398124
-18.3319265265673
95.9691419021656
-110.613820074792
-123.740236587601
-123.740236587601
-123.740236587601
-123.740236587601
-123.740236587601
-123.740236587601
-123.740236587601
108.925133640034
108.925133640034
108.925133640034
108.925133640034
108.925133640034
108.925133640034
108.925133640034
108.925133640034
32.9084659177825
30.1340186791422
20.6802126000512
-36.9130546887136
-25.1248186236699
-105.762604830285
27.5296320659072
83.2710267347247
-78.0244932068745
-78.9650500160351
-29.7878996324216
14.0348344428639
10.5840860882709
-120.494702700289
-31.2570577179067
-38.5706973896522
26.2019197767622
2.7865682417214
19.896735930477
0.923531293708947
-41.4054305429527
-9.25984007313673
-0.0594512591706007
-17.4686673934411
4.23096452388927
49.5324259443041
-43.3048113212717
-104.880359417992
-81.592070144703
-80.439133686119
-82.0628825337335
138.715674905787
-128.941591792052
-122.617723465919
-28.7139503981525
-2.79300853227687
132.013766319888
67.2873257931788
-84.7594089869817
76.989832402247
-58.7857698283733
-158.241824119883
-21.6831870192618
53.0500114662318
102.678643699943
-5.87347125897941
110.494666246541
-29.2932090392278
43.3709259619172
71.0635070047138
5.52836478578683
-17.6275254412249
72.8159862425964
-72.051937999302
-17.7851663399488
0.523105768450478
12.3961336516113
-67.4850235161794
23.5108337677812
-24.1466778854228
8.275703903877
16.673747198678
-29.4393015705828
85.5169488171086
-31.5578370212133
-64.0967960838316
22.9556560603887
-126.028659003772
-28.9089055562654
-62.1277337910797
113.12150812539
-93.2616706486624
-44.4231164475532
-75.9324213476866
-105.969972065173
-28.123621908846
3.87008673563469
-56.1850381013064
-97.7968241562921
75.565839217863
-34.2671366407958
-39.773727393891
22.7071399001507
159.402911141973
-159.112606464751
-42.7734280480618
22.0451569085999
-112.165903710291
43.9304746146991
38.6917428006382
-89.4609590539549
140.298913237228
13.6938904131312
44.6338169110386
-58.7283328507692
20.8551028002294
102.81605363077
-99.403657252351
-117.55413010198
67.2374789674795
-52.30124412652
25.9095564642485
48.3691234568614
-23.898353744833
-55.0983264105707
30.125614928209
18.1645622505675
-53.3249961553956
-35.4825240214996
6.26129540025067
-7.310446459167
-96.3117253382916
-56.599248531511
-58.1983025159716
-30.6398100677325
-103.638967075229
-115.470754613154
-110.553163890669
-8.23623875439807
-13.6532842346642
-72.3763074772869
-21.6156582724325
59.9637573021973
118.852371155044
23.3863037229967
14.805065546876
-73.6152896226085
-73.6152896226085
-73.6152896226085
-73.6152896226085
-73.6152896226085
32.737152953734
32.737152953734
32.737152953734
32.737152953734
32.737152953734
32.737152953734
32.737152953734
32.737152953734
32.737152953734
32.737152953734
-94.7727912585324
-45.8548902735201
30.0766761813793
-120.186068165327
-95.4871089232547
52.9558056885508
69.8730872168198
-43.8515060977043
-39.3475543364111
-18.4365136329361
-107.9560292895
-150.893218035962
117.203654714627
-33.8175424785586
129.141275577633
-133.395431647899
-62.6589388144748
-55.7720176595249
-26.5652827000667
-64.2741833113796
-108.895160100157
-91.8714906075984
-39.9650670663286
-40.3976039467707
112.06868263807
-80.5085547107556
-56.7036237284556
89.8136079335927
-55.9609471345211
25.947931042625
-2.84229612881973
70.3710153763132
67.6388003317479
17.2030614742507
56.6974638174725
62.0215650385871
-143.236420746645
-100.825336249127
131.507158619828
68.2748376514901
32.2389719543498
82.7400959709739
-44.0670927137835
-83.8310997746048
-53.0448027896309
78.4192752107992
-29.5931625036537
-8.5919350582044
27.772966741697
46.9165793236098
-79.7592614539644
-93.7092386527693
27.8483767298785
46.4904992159863
-12.7555781389856
17.5735100521306
5.33325738755229
64.4043546524481
