# Supplementary material for: CaV1 and CaV2 calcium channels mediate the release of distinct pools of synaptic vesicles
Source: eLife. 2023 Feb 23;12:e81407. doi: 10.7554/eLife.81407 (PMC10023163; doi:10.7554/eLife.81407)
Supplement: Figure 5—figure supplement 1—source data 1. [file elife-81407-fig5-figsupp1-data1.zip › Figure 5 Supplement - Source Data 1/lin-7/2/1/rimb-1_to_rimb-1(lin-7).csv]

-63.7855583768978
-1.03769570075019
25.7050470274662
4.09249439046107
33.9234892033637
26.7622616244989
-28.505171958288
-15.6775848527323
2.00683416890388
-6.42375728928891
36.5042571725244
-87.5627113116934
-23.6106895289777
-71.4608261953326
-7.31475654828319
1.52587217260225
9.83917278546505
-13.0903245555783
-64.1700367754274
-45.4313770747431
-108.014724910987
-48.4387607099234
22.5482358390946
48.4554733294863
68.5632710421414
7.10550415555554
-21.1697220139831
3.89007435335952
-3.16459186764041
-33.3182714809664
-35.8120086939234
41.5294708534202
1.25944358212291
-20.4278554109515
58.3885913523445
38.422026503602
63.2439270626237
-54.0951178138494
-83.5011623348
-47.0052656296721
-103.639466505319
-69.7570809021345
-67.1627703805534
11.714643996027
35.9245749035363
-15.3684208850755
-45.0434472883062
10.571769119626
87.0573281357938
26.0449938566089
14.2949076864279
22.4411651132905
10.8047307386623
47.315907481563
-54.2561544570053
47.1610012470737
46.3695986372149
-27.7445069074784
-47.6328421142061
-53.1927022159471
-47.8804269544635
67.4354751372157
52.3402498751893
19.4411450933731
52.5701220256487
46.7198913148459
51.037727326071
-2.79314342753787
41.5483229188758
16.4570249405733
16.4570249405733
16.4570249405733
16.4570249405733
16.4570249405733
16.4570249405733
16.4570249405733
16.4570249405733
16.4570249405733
16.4570249405733
16.4570249405733
16.4570249405733
16.4570249405733
16.4570249405733
15.0019719652664
18.1092771816984
-36.2523328545867
-16.071765687615
2.6539093570791
14.7275516149457
-18.3382612423848
-30.4635389117502
-20.0484988635762
19.6604518354507
5.47961826980827
35.3685397559057
-51.010370734748
-1.39086846543796
-0.453977338580444
141.808613759102
86.6328687181776
46.6428578922205
-40.9157201052112
16.1574025562368
13.732313188706
12.3198315114969
-95.5426327607383
-49.6667060712352
57.9715574828988
29.149142582366
52.0724290882245
122.378124514908
51.4928540545916
-30.4126892718195
-22.6919349441632
16.9810842333791
-17.0426733671047
50.7050317876492
48.4783346792792
24.2340354781772
76.917088850867
-4.0409226029733
51.4962569140007
32.0681920066054
110.094655165365
112.717471660264
98.6558624024074
10.6456460515656
62.5715929967046
7.5043695849381
-22.0624753888005
24.5596003656574
15.8825532644914
-45.0741899365348
28.7031737981815
-38.2552447818525
-52.6174983859783
67.9504435077833
25.3991065725859
-77.691422011023
-91.6238313471658
-94.6329926809522
-78.2686397299622
48.9052050292703
-25.8660534636911
1.03716801124392
-49.5660389316727
-4.32751502887913
26.4855592968233
26.2901543600747
-28.5641020998119
-85.1005159229535
-100.561635606449
24.000189167451
-13.8008638051106
-10.6083087571315
34.8038879299056
-51.0057933756034
16.5856216634093
-51.4703193280075
-18.539890418735
34.5138741509836
9.28234355103632
-100.110885170783
77.8809948344169
1.42211047527235
6.93924351507303
69.7973551273535
75.8765783861163
-9.13201959283469
-16.0914437378924
-89.2794495761118
-48.1074943552012
36.6600647291707
73.2678272160047
67.0041799658866
-18.5042671988995
-3.12995039647285
44.6653305716609
90.3594803925444
35.5726653803322
-22.8862508968814
2.09395366685931
29.4343645314293
98.5163836543034
59.8311237371563
-109.754101739254
1.7521001840978
7.59082395110454
34.9105431187054
-40.372285974594
78.3792590726989
94.5006026794399
-4.71720910950535
5.09823442903871
50.0758352314951
41.5166872637237
20.8686655288038
8.22845138689445
-12.4454643226709
86.8145032273678
23.7749128697396
-69.2093962076251
-70.1765927260531
24.5272191522017
15.6512972327764
38.7872021756084
43.2576273198865
-20.0823041715485
-39.8870466055632
49.1346967667996
42.157962064528
143.1826457471
5.78397377713554
-17.0918525437846
49.8416723038827
46.3252362360945
36.0691570091913
89.3559285003939
102.028542349366
79.2120450765033
92.5437319317753
-35.9547830660813
2.24726154937525
12.3735025316164
58.3285033415596
3.50578361669614
46.3631146244552
28.198038682116
48.2318656318894
-8.88437281966617
-13.4300217899363
23.6938299495159
94.6924808909498
-26.8707479575496
12.3830492041197
-102.543306255549
-77.7856772491068
-14.2143339621107
-41.7824722700243
63.981020329411
-131.128334715693
80.4519480426861
15.3325112552848
37.2486151344492
113.677599460658
28.1450008957581
128.663750286276
16.3962986068364
77.3761846504676
-41.120993420529
13.467050782725
-113.083491638652
-29.5737141524805
4.92717873264701
-84.3003256033189
5.54069311844796
41.9393957915745
-65.2581950869899
14.3272838107041
17.0520357758214
82.4100737166009
-12.1735889489173
20.4121632342685
89.7142231162361
-5.99845016719337
35.3506528086582
-57.1084894982705
-1.26918792282959
-97.1409509825426
-47.2343603238041
7.3419573757601
9.25374374678722
86.6530829452313
-0.278923899135407
65.0359446338516
12.741137664485
-123.876700330056
37.9179133494654
75.3448739852392
-3.55604006408248
-10.2729961308578
-80.3518839299613
52.0653820898442
-45.0987217495785
28.6774240461018
176.716202980424
34.9037156802224
158.164535830459
109.516174204949
-42.7441281742358
-15.2652522082572
131.526184807288
-61.5895637034992
-33.0361038764058
13.8733500755188
7.70218545405805
-91.5157067614055
92.558328344152
-1.70553792322607
52.6864343483576
-96.3951906457551
-38.4377269955257
51.0977399995245
84.0483461486474
84.0483461486474
84.0483461486474
84.0483461486474
84.0483461486474
84.0483461486474
84.0483461486474
84.0483461486474
84.0483461486474
84.0483461486474
84.0483461486474
84.0483461486474
84.0483461486474
84.0483461486474
84.0483461486474
54.8658321248258
-20.1386676168477
14.871744992437
52.0402221322183
-155.524494122012
-161.697887103153
-142.853532242691
-56.4981852208257
-17.6317363663766
-47.3545714694446
-12.7163260497255
11.8906472861199
-84.6290252618201
-34.3147782378692
28.6918998187066
21.6082501544806
54.1007390266204
-13.8728909271667
40.1959056696578
44.8456482216934
63.6031733922537
39.4008959080456
39.5997790415422
79.2559868514363
100.881282864873
65.8784247587682
24.4717353093984
-40.480660155139
-96.632965814304
-81.2401505505186
32.5069127261122
74.7623518424552
56.1917891877238
-53.5732230846806
34.890838259591
34.5543562227722
-44.8959046690798
0.866455740575475
83.9160567583531
-36.1856267868425
78.7404018775705
-33.0085126296653
7.44210174296313
99.5994436974979
-41.5621569704344
5.02801504047966
-8.10504336527447
15.9209595143984
39.2403150151513
-21.5468802365685
136.922682849203
-32.5094894286631
4.33835514979
-111.074141001063
94.2467584755068
19.9269691676745
-66.9564348900458
-48.5051533868318
77.1761136128225
-19.8632738330962
-85.4976438669873
-73.1468754292
17.4836526532272
-77.8410372260842
-21.5167810004714
-124.077066264927
28.6083555744808
-67.5769458825998
-20.7735138857097
40.0413983417056
33.3767026049609
-35.7705984911372
19.7890536474697
-2.14696956151965
-41.2494778188266
38.6548406740294
35.064087191593
6.47379774690489
98.6437707533369
69.4113907013925
-39.5522433472324
-42.0970529860642
-91.5825098861314
-60.4332835449168
32.2321623544922
63.7664684299816
-108.686098947888
63.1362633163153
-8.1740882541053
-67.3400854406209
-11.3766942533475
-53.311961647807
-80.320430847496
84.8578099632068
37.9851856288733
9.55467976423461
91.4943450154969
-50.0649364037163
-103.209818214447
44.3308624238161
-18.012570625946
-4.23243380596978
-84.2938147817149
174.71665369931
0.825085751046572
-59.6687802411689
-121.985047759565
-74.1091562519432
16.8077363812517
34.8694980612963
-46.291244957345
-3.6259326573927
41.9927635992317
16.3655559586041
104.306660398517
-80.3555816866065
-83.7960247873052
74.9458208939832
29.7339550177458
-13.8412150587574
-63.5657288624607
-71.1011292046278
-87.2315956316379
10.8756069437768
-71.7987993487623
73.3400604935377
-37.4778085766593
20.0747530664521
-120.665700438389
-112.519638988633
-73.9428419937831
125.228289903353
-20.9546958706887
6.71308252567542
-41.214967165808
63.3155002975545
-37.6469308105952
20.9592415038496
-83.6116174264171
-7.42887240933123
-4.99131606899027
65.4516482397157
-78.4470405480097
12.1542360027997
121.443577298334
-74.6748970619774
-48.6320043090855
-41.1618572681691
99.3752110813693
35.9554298763069
-74.7556199260071
120.641337965651
124.669419971109
-9.89856036834681
-11.617652721412
-141.796250623553
-3.49757721410424
-2.34965768701295
43.9541631775464
-97.2814969950159
-79.0539387399876
-26.205660093161
25.8599347683485
-101.050138701514
127.270745593047
-108.710175010674
-26.2284729144631
-21.7189999712828
-149.546412246676
-120.976864890596
134.374550777473
56.8850377365634
-93.6133430814407
-62.4480694244958
-57.4639308358965
0.851328240602015
-18.5305850257864
95.2518097995016
-111.579482272613
-125.872159900311
-125.872159900311
-125.872159900311
-125.872159900311
-125.872159900311
-125.872159900311
-125.872159900311
110.413700916011
110.413700916011
110.413700916011
110.413700916011
110.413700916011
110.413700916011
110.413700916011
110.413700916011
34.7622817500087
32.0108685322848
20.5410465390923
-35.9648908610689
-25.8091487524216
-107.172628425047
29.2668272450464
84.5858726565421
-78.380567444583
-79.8028772871039
-30.6230793491086
13.7048878841888
10.2008249582796
-122.842271745478
-33.3248359202407
-39.2942590408093
24.9203276335247
3.80792925794958
20.3750405825813
0.124133387278562
-43.314201837813
-7.05396240295522
1.81059493209978
-16.3448372807543
3.98191865907211
51.4008137717683
-43.7133519860545
-107.911338537411
-82.4767393990405
-81.7599541902491
-83.5719262153762
141.644251456997
-130.383561216764
-124.123472589905
-30.5536240124602
-1.96992072670764
133.78560332879
67.345376632089
-86.6564371041131
78.0104845641763
-58.9353209349792
-159.767712732173
-23.4183523411557
53.2891841226228
104.604483364594
-7.7980675440449
112.831927720985
-28.5250274920691
44.9881276966262
73.2507126358978
6.3273542900788
-19.1643991543424
75.1243442149389
-70.8095790066509
-17.0883692578536
1.38922498306056
13.609610684176
-66.1901737442095
24.1297158844172
-25.9613491573109
9.3818948977314
17.1224830395149
-27.5894079219324
87.9092393826249
-30.5901032520123
-64.156711919768
23.8559740703058
-128.150519229013
-27.082704488781
-62.8295688158505
115.413173160061
-94.5120257986309
-45.9400943968685
-77.6194970351353
-106.846929493375
-29.3883518517578
4.26655590286828
-57.9837395648137
-99.5748899927567
76.9271532065432
-36.3679768194561
-40.4600622891048
23.9038497922484
161.057669560396
-160.746630665104
-43.6528937407093
22.4907112984802
-114.630134235696
47.0000686132225
40.1208829099596
-91.2083958296898
141.485102973857
16.1402796608963
44.3240081764925
-59.573385627431
20.7130673536885
104.379867109488
-102.509500947577
-120.209779623074
69.9021942674262
-51.2655049890018
26.6989501009411
49.134809091338
-24.1905677750692
-53.7343752784291
31.2680687090688
18.7137593521256
-52.8570896032579
-35.8545078807365
6.76843741346238
-7.42010319315887
-99.2484371875435
-55.5679454118654
-57.9777330219695
-31.0687615512943
-104.611632337102
-116.826432121561
-112.036993124664
-9.37754201563075
-13.0917352456745
-71.8056970353937
-21.690485682735
61.2262763635481
119.54346703937
24.6518199951133
14.662355157423
-74.3859875346352
-74.3859875346352
-74.3859875346352
-74.3859875346352
-74.3859875346352
34.7436843685282
34.7436843685282
34.7436843685282
34.7436843685282
34.7436843685282
34.7436843685282
34.7436843685282
34.7436843685282
34.7436843685282
34.7436843685282
-96.3156524598235
-47.3358853462087
31.9519684256447
-123.200780832034
-97.5304255032752
54.1134421898023
72.5620178634163
-41.8176212459948
-39.431268149674
-17.1319089002027
-108.47810639855
-152.149920925855
118.933658725447
-32.9751311739346
130.610462847326
-134.869261309632
-62.7974103883425
-56.6480851547494
-25.4321176217163
-65.4130024013575
-109.159482858217
-93.7317816176655
-42.1448131574143
-41.4709509876739
113.743023793308
-81.5933852481139
-58.7486551795155
92.6850554005832
-57.6134203219954
27.1339430289154
-2.53307312086326
72.2922585248089
68.4630947769147
18.7723964595571
58.9204968195118
62.1959910497026
-145.440725517747
-101.96408805206
134.341638476417
70.2504596516665
32.8570630443137
83.8013192048238
-42.9915604766938
-86.3754574036975
-54.1380057288297
80.1135325434152
-28.6651579675381
-8.10593128301116
28.2319780342841
49.9496730238207
-80.0044260369432
-93.5481415347313
28.7258844733151
48.4362778383111
-11.659106363506
18.6645667710254
6.0954733398321
66.0787102671238
