# Supplementary material for: CaV1 and CaV2 calcium channels mediate the release of distinct pools of synaptic vesicles
Source: eLife. 2023 Feb 23;12:e81407. doi: 10.7554/eLife.81407 (PMC10023163; doi:10.7554/eLife.81407)
Supplement: Figure 5—figure supplement 1—source data 1. [file elife-81407-fig5-figsupp1-data1.zip › Figure 5 Supplement - Source Data 1/lin-7/2/2.csv]

image-ID	cycle	z-step	frame	accum	photon-count	photon-count11	photon-count12	photon-count21	photon-count22	psfx	psfy	psfz	psf-photon-count	x	y	z	amp	background11	background12	background21	background22	maxResidualSlope	chisq	log-likelihood	accuracy	llr	time-point	precisionx	precisiony	precisionz	frame-timestamp	vis-probe
3	0	0	3	1	3717.9	1785.47	1932.43	0	0	-99.9363	-67.2564	97.7606	2790.51	4086.34	30164.6	-97.7606	119.248	488.439	629.671	0	0	2.16822	355.106	-993.963	250	420.571	0	23.0136	21.623	52.0643	1616358251582490	0
5	0	0	5	1	3004.26	1422.32	1581.94	0	0	-159.732	-82.3784	194.234	2332.48	4146.13	30379	-194.234	106.913	499.203	642.207	0	0	2.67096	263.064	-950.241	250	361.52	0	27.528	25.5761	61.4673	1616358251622512	0
11	0	0	11	1	2400.49	1216.58	1183.92	0	0	-26.8666	5.18344	313.998	1944.77	4212.59	30191.8	-313.998	87.2602	490.277	629.692	0	0	3.0987	234.256	-933.62	250	358.986	0	32.4961	31.9063	95.6523	1616358251742577	0
12	0	0	12	1	3218.35	1603.07	1615.28	0	0	-84.811	-79.4969	207.408	2455.43	4071.21	30176.8	-207.408	108.394	481.675	624.21	0	0	3.00984	294.573	-963.02	250	414.446	0	26.3881	24.8015	60.5533	1616358251762588	0
16	0	0	16	1	3561.09	1577.36	1983.74	0	0	-150.671	-31.3681	191.294	2656.27	4137.07	30128.7	-191.294	119.613	477.362	619.482	0	0	3.73275	264.575	-949.45	250	343.778	0	24.0616	22.1724	53.5861	1616358251842632	0
19	0	0	19	1	2434.1	1160.63	1273.47	0	0	-28.4895	29.0885	125.181	1777	4114.55	30167.9	-125.181	73.7744	486.168	622.613	0	0	2.12318	232.501	-931.61	250	361.143	0	36.8731	34.5818	81.952	1616358251902664	0
23	0	0	23	1	2621.79	1436.9	1184.9	0	0	-52.9867	-81.6436	195.746	1785.97	4139.05	30278.6	-195.746	77.4888	482.494	621.693	0	0	1.18942	244.397	-938.253	250	339.17	0	36.2856	34.3197	82.6932	1616358251982708	0
25	0	0	25	1	4145.48	2020.47	2125.01	0	0	-140.933	-32.699	85.5848	2977.67	4127.33	30229.7	-85.5848	129.179	472.368	609.589	0	0	3.58276	273.773	-951.722	250	371.9	0	20.8747	19.4785	47.3665	1616358252022730	0
31	0	0	31	1	3179.16	1133.53	2045.62	0	0	-153.877	-61.4941	54.9323	1983.56	4239.94	30258.5	-54.9323	86.6213	479.058	615.971	0	0	2.9999	232.481	-932.188	250	321.443	0	30.3478	28.5176	72.8935	1616358252142795	0
32	0	0	32	1	3416.77	1779.74	1637.03	0	0	-166.632	39.2563	318.491	2489.87	4153.03	30058.1	-318.491	119.537	471.244	608.069	0	0	4.18199	273.551	-950.633	250	417.291	0	24.1158	23.1191	70.0088	1616358252162806	0
37	0	0	37	1	2117.98	1001.88	1116.1	0	0	-279.246	-272.099	254.972	1208.06	3867.01	29871.1	-254.972	76.5982	435.454	575.581	0	0	1.65593	173.832	-894.038	250	252.027	0	44.2883	43.867	89.0319	1616358252262860	0
40	0	0	40	1	2977.69	1372.93	1604.76	0	0	-140.819	-22.2314	-65.5822	2247.64	4226.88	30119.6	65.5822	97.6006	468.774	599.784	0	0	3.24487	165.211	-896.527	250	323.179	0	24.6171	23.9846	81.8722	1616358252322893	0
42	0	0	42	1	2966.78	1462.68	1504.1	0	0	-85.5239	-53.7878	129.246	2198.94	4071.92	30151.1	-129.246	93.8043	466.023	601.211	0	0	2.91535	277.906	-951.396	250	395.094	0	28.9521	27.0506	64.3626	1616358252362915	0
43	0	0	43	1	2628.38	1345.98	1282.4	0	0	-6.98099	-23.7095	19.4843	1898.31	4093.04	30220.7	-19.4843	77.1784	463.905	597.653	0	0	0.622732	247.056	-935.502	250	345.062	0	32.0236	30.7243	86.5984	1616358252382926	0
47	0	0	47	1	2526.94	1235.12	1291.81	0	0	-41.8593	24.6732	-53.5787	1382.29	4127.92	30172.3	53.5787	57.3566	464.76	597.807	0	0	2.65271	260.08	-940.898	250	359.764	0	41.0311	40.2415	134.151	1616358252462969	0
52	0	0	52	1	3000.17	1236.37	1763.79	0	0	-172.231	-16.8165	25.0406	2108.09	4258.29	30213.8	-25.0406	92.6767	461.167	590.332	0	0	1.61266	239.547	-930.493	250	264.718	0	27.509	25.7763	71.1628	1616358252563024	0
56	0	0	56	1	2352.59	1349.14	1003.45	0	0	-108.668	-136.341	256.884	1713.48	4194.73	30233.7	-256.884	80.2984	454.205	585.152	0	0	1.04894	240.201	-929.55	250	301.594	0	34.7547	33.6407	83.5354	1616358252643067	0
58	0	0	58	1	2541.63	1102.93	1438.7	0	0	-122.012	-31.9743	113.891	2233.58	4208.07	30129.3	-113.891	96.42	454.046	587.227	0	0	3.2142	213.089	-917.439	250	337.199	0	27.7211	25.8271	61.6496	1616358252683089	0
59	0	0	59	1	3065.17	1274.99	1790.18	0	0	-24.9395	20.8379	64.5899	1949.75	4210.66	30176.1	-64.5899	79.8872	456.374	589.453	0	0	2.45598	239.297	-930.351	250	318.754	0	31.7432	30.0817	74.9831	1616358252703100	0
61	0	0	61	1	3305.69	1266.78	2038.91	0	0	-74.3099	-25.9159	69.5452	3167.38	4060.71	30123.2	-69.5452	132.255	448.094	577.897	0	0	3.25199	220.866	-921.896	250	371.011	0	19.4266	18.3477	45.5646	1616358252743122	0
63	0	0	63	1	3193.79	1776.79	1417.01	0	0	-79.1663	14.304	210.026	2298.78	4165.23	30182.7	-210.026	99.9956	451.007	575.238	0	0	2.26103	226.69	-921.953	250	301.764	0	27.5005	25.6674	62.727	1616358252783144	0
64	0	0	64	1	2868.79	1165.74	1703.05	0	0	-106.813	-16.8204	151.829	2119.15	4093.21	30313.5	-151.829	91.5581	438.816	562.457	0	0	2.80127	228.414	-920.917	250	280.395	0	29.2048	27.1309	64.087	1616358253083307	0
65	0	0	65	1	2868.79	1165.74	1703.05	0	0	-106.813	-16.8204	151.829	2119.15	4093.21	30313.5	-151.829	91.5581	438.816	562.457	0	0	2.80127	228.414	-920.917	250	280.395	0	29.2048	27.1309	64.087	1616358253083307	0
66	0	0	66	1	2868.79	1165.74	1703.05	0	0	-106.813	-16.8204	151.829	2119.15	4093.21	30313.5	-151.829	91.5581	438.816	562.457	0	0	2.80127	228.414	-920.917	250	280.395	0	29.2048	27.1309	64.087	1616358253083307	0
67	0	0	67	1	2868.79	1165.74	1703.05	0	0	-106.813	-16.8204	151.829	2119.15	4093.21	30313.5	-151.829	91.5581	438.816	562.457	0	0	2.80127	228.414	-920.917	250	280.395	0	29.2048	27.1309	64.087	1616358253083307	0
68	0	0	68	1	2868.79	1165.74	1703.05	0	0	-106.813	-16.8204	151.829	2119.15	4093.21	30313.5	-151.829	91.5581	438.816	562.457	0	0	2.80127	228.414	-920.917	250	280.395	0	29.2048	27.1309	64.087	1616358253083307	0
69	0	0	69	1	2868.79	1165.74	1703.05	0	0	-106.813	-16.8204	151.829	2119.15	4093.21	30313.5	-151.829	91.5581	438.816	562.457	0	0	2.80127	228.414	-920.917	250	280.395	0	29.2048	27.1309	64.087	1616358253083307	0
70	0	0	70	1	2868.79	1165.74	1703.05	0	0	-106.813	-16.8204	151.829	2119.15	4093.21	30313.5	-151.829	91.5581	438.816	562.457	0	0	2.80127	228.414	-920.917	250	280.395	0	29.2048	27.1309	64.087	1616358253083307	0
80	0	0	80	1	2623.37	1404.73	1218.64	0	0	-109.058	-23.0311	170.254	1624.62	4195.12	30220	-170.254	70.7526	444.811	574.194	0	0	1.83127	216.56	-916.495	250	290.466	0	38.243	35.4473	84.0621	1616358253123329	0
81	0	0	81	1	2280.42	1029.2	1251.22	0	0	-190.216	-8.36474	-25.0921	1403.36	4276.28	30006	25.0921	62.772	443.724	562.259	0	0	2.6756	200.986	-907.232	250	281.8	0	38.7164	36.4603	113.683	1616358253143340	0
83	0	0	83	1	2527.42	1354.32	1173.1	0	0	-60.8213	-38.3149	190.066	2026.11	4047.22	30135.6	-190.066	87.1153	436.51	558.795	0	0	2.06778	227.991	-919.201	250	320.173	0	30.7467	28.7393	69.3735	1616358253183362	0
87	0	0	87	1	2844.55	1165.09	1679.46	0	0	-62.1078	35.5964	116.576	2431.35	4048.51	30061.7	-116.576	102.035	432.453	555.767	0	0	2.49332	195.121	-904.324	250	338.407	0	25.3432	23.731	56.5582	1616358253263405	0
89	0	0	89	1	2583.89	1067.92	1515.97	0	0	-21.9066	-12.958	129.69	2157.89	4107.97	30010.6	-129.69	89.4632	432.33	554.807	0	0	2.03014	181.831	-895.238	250	306.991	0	28.9585	27.2426	64.5472	1616358253303427	0
90	0	0	90	1	2542.63	1211.37	1331.26	0	0	-59.1601	-18.0367	90.5729	1620.65	4145.22	30215	-90.5729	67.4929	436.231	559.704	0	0	1.5069	201.382	-906.13	250	283.506	0	37.3917	35.3385	85.2185	1616358253323438	0
91	0	0	91	1	2607.83	1533.24	1074.59	0	0	-180.239	12.6593	-0.684207	1598.61	4166.64	30184.3	0.684207	70.7969	437.871	556.2	0	0	2.29404	239.273	-924.586	250	322.054	0	34.4227	32.3552	95.2481	1616358253343449	0
96	0	0	96	1	3082.36	1486.21	1596.16	0	0	-35.2941	26.562	128.238	2467.09	4121.35	30070.8	-128.238	102.713	426.808	545.388	0	0	2.7192	200.47	-904.118	250	317.607	0	25.0889	23.5446	55.8913	1616358253443503	0
97	0	0	97	1	2883.55	1346.07	1537.48	0	0	-83.4155	12.5517	184.727	1777.52	4169.48	30284.1	-184.727	76.747	426.958	548.055	0	0	2.19539	205.213	-906.205	250	264.606	0	34.5882	32.1727	76.8197	1616358253463514	0
102	0	0	102	1	2580.19	1333.05	1247.15	0	0	-184.917	-18.3907	349.827	1878.48	4171.32	30115.7	-349.827	93.3118	422.145	542.417	0	0	2.31927	198.75	-901.996	250	296.366	0	29.4418	28.7088	92.6939	1616358253563569	0
108	0	0	108	1	2357.38	1287.3	1070.08	0	0	-119.447	74.163	115.27	1699.09	4205.51	30023.2	-115.27	73.6147	429.498	548.204	0	0	3.41116	186.017	-896.718	250	306.067	0	35.0129	32.595	77.2742	1616358253683634	0
111	0	0	111	1	2799.21	1371.54	1427.67	0	0	-94.0835	17.6765	209.57	2353.74	4180.14	30079.6	-209.57	103.081	422.622	544.936	0	0	1.9821	171.681	-889.368	250	291.306	0	26.046	24.2535	60.9179	1616358253743667	0
112	0	0	112	1	2620.97	1069.35	1551.62	0	0	-68.462	-62.2174	58.7508	1976.48	4154.52	30159.5	-58.7508	82.5495	426.054	539.935	0	0	1.20025	211.309	-907.954	250	296.393	0	29.5162	28.1274	71.5504	1616358253763678	0
113	0	0	113	1	2233.06	1161.02	1072.03	0	0	-171.862	-72.1506	168.862	1759.46	4158.26	30169.5	-168.862	80.324	422.146	542.043	0	0	1.51924	199.052	-901.47	250	256.329	0	33.5599	30.8381	72.8462	1616358253783689	0
114	0	0	114	1	2014.28	1000.46	1013.82	0	0	-105.509	-34.0388	172.859	1552.39	4091.91	30131.4	-172.859	67.6245	419.292	538.501	0	0	1.52769	168.691	-886.566	250	298.483	0	38.8456	35.9944	85.619	1616358253803699	0
115	0	0	115	1	2420.34	1276.04	1144.3	0	0	-31.0666	19.017	52.5225	1545.55	4117.13	30078.3	-52.5225	63.3523	422.856	543.806	0	0	1.81154	191.676	-898.688	250	290.282	0	37.9724	36.148	92.5163	1616358253823710	0
120	0	0	120	1	1726.84	885.823	841.017	0	0	-292.446	-253.426	363.597	1482.47	3979.87	29952.1	-363.597	99.2973	397.647	517.282	0	0	1.89923	168.753	-881.381	250	255.937	0	33.3698	32.8332	93.569	1616358253923765	0
121	0	0	121	1	1665.27	784.518	880.755	0	0	-114.722	28.0393	206.096	1569.97	4101.12	30069.3	-206.096	69.4145	418.672	533.52	0	0	1.897	200.102	-901.505	250	314.163	0	38.146	35.3244	86.0642	1616358253943776	0
122	0	0	122	1	2020.07	980.713	1039.36	0	0	-115.701	13.8113	51.2032	1596.22	4102.1	30183.2	-51.2032	67.8013	409.4	525.623	0	0	1.49712	235.697	-916.093	250	251.51	0	35.3388	33.3689	85.4786	1616358253963787	0
127	0	0	127	1	2196.33	927.028	1269.3	0	0	-135.837	20.0707	-37.9669	1741.93	4122.24	30077.3	37.9669	75.1666	400.334	514.462	0	0	2.54502	204.092	-899.652	250	289.255	0	29.8999	28.965	92.6606	1616358254343994	0
128	0	0	128	1	2196.33	927.028	1269.3	0	0	-135.837	20.0707	-37.9669	1741.93	4122.24	30077.3	37.9669	75.1666	400.334	514.462	0	0	2.54502	204.092	-899.652	250	289.255	0	29.8999	28.965	92.6606	1616358254343994	0
129	0	0	129	1	2196.33	927.028	1269.3	0	0	-135.837	20.0707	-37.9669	1741.93	4122.24	30077.3	37.9669	75.1666	400.334	514.462	0	0	2.54502	204.092	-899.652	250	289.255	0	29.8999	28.965	92.6606	1616358254343994	0
130	0	0	130	1	2196.33	927.028	1269.3	0	0	-135.837	20.0707	-37.9669	1741.93	4122.24	30077.3	37.9669	75.1666	400.334	514.462	0	0	2.54502	204.092	-899.652	250	289.255	0	29.8999	28.965	92.6606	1616358254343994	0
131	0	0	131	1	2196.33	927.028	1269.3	0	0	-135.837	20.0707	-37.9669	1741.93	4122.24	30077.3	37.9669	75.1666	400.334	514.462	0	0	2.54502	204.092	-899.652	250	289.255	0	29.8999	28.965	92.6606	1616358254343994	0
132	0	0	132	1	2196.33	927.028	1269.3	0	0	-135.837	20.0707	-37.9669	1741.93	4122.24	30077.3	37.9669	75.1666	400.334	514.462	0	0	2.54502	204.092	-899.652	250	289.255	0	29.8999	28.965	92.6606	1616358254343994	0
133	0	0	133	1	2196.33	927.028	1269.3	0	0	-135.837	20.0707	-37.9669	1741.93	4122.24	30077.3	37.9669	75.1666	400.334	514.462	0	0	2.54502	204.092	-899.652	250	289.255	0	29.8999	28.965	92.6606	1616358254343994	0
134	0	0	134	1	2196.33	927.028	1269.3	0	0	-135.837	20.0707	-37.9669	1741.93	4122.24	30077.3	37.9669	75.1666	400.334	514.462	0	0	2.54502	204.092	-899.652	250	289.255	0	29.8999	28.965	92.6606	1616358254343994	0
135	0	0	135	1	2196.33	927.028	1269.3	0	0	-135.837	20.0707	-37.9669	1741.93	4122.24	30077.3	37.9669	75.1666	400.334	514.462	0	0	2.54502	204.092	-899.652	250	289.255	0	29.8999	28.965	92.6606	1616358254343994	0
136	0	0	136	1	2196.33	927.028	1269.3	0	0	-135.837	20.0707	-37.9669	1741.93	4122.24	30077.3	37.9669	75.1666	400.334	514.462	0	0	2.54502	204.092	-899.652	250	289.255	0	29.8999	28.965	92.6606	1616358254343994	0
137	0	0	137	1	2196.33	927.028	1269.3	0	0	-135.837	20.0707	-37.9669	1741.93	4122.24	30077.3	37.9669	75.1666	400.334	514.462	0	0	2.54502	204.092	-899.652	250	289.255	0	29.8999	28.965	92.6606	1616358254343994	0
138	0	0	138	1	2196.33	927.028	1269.3	0	0	-135.837	20.0707	-37.9669	1741.93	4122.24	30077.3	37.9669	75.1666	400.334	514.462	0	0	2.54502	204.092	-899.652	250	289.255	0	29.8999	28.965	92.6606	1616358254343994	0
139	0	0	139	1	2196.33	927.028	1269.3	0	0	-135.837	20.0707	-37.9669	1741.93	4122.24	30077.3	37.9669	75.1666	400.334	514.462	0	0	2.54502	204.092	-899.652	250	289.255	0	29.8999	28.965	92.6606	1616358254343994	0
140	0	0	140	1	2196.33	927.028	1269.3	0	0	-135.837	20.0707	-37.9669	1741.93	4122.24	30077.3	37.9669	75.1666	400.334	514.462	0	0	2.54502	204.092	-899.652	250	289.255	0	29.8999	28.965	92.6606	1616358254343994	0
141	0	0	141	1	2196.33	927.028	1269.3	0	0	-135.837	20.0707	-37.9669	1741.93	4122.24	30077.3	37.9669	75.1666	400.334	514.462	0	0	2.54502	204.092	-899.652	250	289.255	0	29.8999	28.965	92.6606	1616358254343994	0
143	0	0	143	1	2120.25	1105.73	1014.52	0	0	-38.5614	-40.3451	175.898	1479.35	4124.62	30237.3	-175.898	62.7527	411.587	524.915	0	0	1.81156	215.108	-906.651	250	278.572	0	40.9083	38.303	91.3104	1616358254384015	0
146	0	0	146	1	2636.04	1425.01	1211.03	0	0	-125.002	-56.516	119.033	1826.13	4211.06	30054.2	-119.033	79.3205	400.334	518.077	0	0	2.26339	228.383	-911.265	250	277.863	0	31.7306	29.6014	70.5819	1616358254444048	0
150	0	0	150	1	1882.94	799.475	1083.47	0	0	-62.5776	-1.27008	112.94	1198.79	4248.3	30098.6	-112.94	50.2094	411.689	527.459	0	0	2.21902	158.681	-877.961	250	240.05	0	49.4324	46.6144	110.527	1616358254524092	0
153	0	0	153	1	2357.01	1179.87	1177.14	0	0	-104.317	-36.3379	92.6313	1810.97	4190.38	30034	-92.6313	77.1026	404.107	514.577	0	0	1.43675	197.551	-896.636	250	299.547	0	31.9275	29.8856	72.2756	1616358254584124	0
154	0	0	154	1	2351.41	1196.09	1155.33	0	0	-162.429	91.0501	-29.5177	1534.58	4148.83	30105.9	29.5177	67.9954	402.574	515.84	0	0	2.69911	214.929	-905.419	250	273.855	0	33.4924	32.1681	100.442	1616358254604135	0
156	0	0	156	1	2200.3	1187.81	1012.49	0	0	-299.05	-76.8173	62.8876	1493.24	4385.11	30074.5	-62.8876	77.2168	403.995	515.965	0	0	2.91492	215.53	-905.577	250	245.659	0	39.0981	30.859	77.0454	1616358254644157	0
159	0	0	159	1	3086.97	1810.28	1276.69	0	0	-123.636	4.0935	147.609	2286.6	4209.7	29993.6	-147.609	99.5097	401.964	516.323	0	0	3.01044	219.896	-906.988	250	329.57	0	25.8164	24.005	56.615	1616358254704190	0
162	0	0	162	1	2423.04	1164.4	1258.63	0	0	-94.0119	-24.8892	98.0815	1286.31	4180.07	30122.2	-98.0815	54.4996	399.045	509.041	0	0	2.08044	179.946	-886.128	250	223.313	0	44.7422	41.9228	100.621	1616358254764222	0
168	0	0	168	1	2214.08	1206.83	1007.24	0	0	-110.806	-29.6363	178.172	1774.09	4097.21	30226.6	-178.172	77.6117	394.623	506.083	0	0	2.1643	252.516	-921.949	250	336.667	0	33.0442	30.6132	73.0716	1616358254884288	0
169	0	0	169	1	2227.57	1066.08	1161.49	0	0	-137.649	-38.6758	113.914	1646.68	4124.05	30036.3	-113.914	71.7915	393.146	501.546	0	0	2.06267	198.788	-894.321	250	304.094	0	34.4747	32.1026	76.7045	1616358254904299	0
187	0	0	187	1	1769.32	858.623	910.699	0	0	-238.006	-300.509	282.721	1223.48	4025.09	29899.5	-282.721	79.1062	367.623	483.313	0	0	1.85058	192.541	-886.314	250	225.716	0	37.6202	42.7548	86.7116	1616358255264495	0
192	0	0	192	1	1884.54	821.555	1062.98	0	0	-46.6193	-7.23562	77.0099	1584.05	4033.02	30004.9	-77.0099	65.4624	372.515	477.934	0	0	0.885108	195.725	-887.633	250	266.171	0	35.2731	33.4956	81.8113	1616358255364549	0
194	0	0	194	1	1626.65	783.911	842.74	0	0	-173.107	-25.084	114.558	1065.98	4259.17	30122.4	-114.558	47.5769	385.777	497.603	0	0	1.57303	183.818	-885.914	250	213.24	0	52.2753	47.9524	113.742	1616358255404571	0
206	0	0	206	1	2497.42	1058.83	1438.59	0	0	-88.1114	-2.26755	-88.4591	1831.7	4174.17	30099.6	88.4591	77.7287	383.117	484.533	0	0	2.74395	222.649	-903.621	250	347.661	0	27.35	26.8803	96.6239	1616358255644702	0
207	0	0	207	1	2210.75	1326.49	884.266	0	0	-110.93	-49.9331	136.725	1741.05	4097.33	30147.3	-136.725	75.3133	382.571	490.252	0	0	1.79945	221.317	-902.085	250	265.977	0	32.8784	30.5883	72.6365	1616358255664713	0
208	0	0	208	1	2502.8	1298.47	1204.33	0	0	-165.402	66.1696	92.9706	1329.56	4251.46	30031.2	-92.9706	58.9849	383.937	490.406	0	0	3.58314	192.616	-888.386	250	286.901	0	41.1938	37.9683	91.0785	1616358255684724	0
213	0	0	213	1	2264.39	1267.87	996.519	0	0	-109.593	-86.2259	239.436	1641.34	4095.99	30183.5	-239.436	74.4939	381.074	485.81	0	0	1.45521	217.56	-900.227	250	334.279	0	34.1934	32.4107	80.248	1616358255784778	0
214	0	0	214	1	2483.44	971.934	1511.5	0	0	-73.7474	18.7995	51.1463	1890.95	4060.15	30178.2	-51.1463	78.7412	379.166	490.235	0	0	2.33439	240.231	-912.074	250	330.585	0	29.3037	27.7839	71.2656	1616358255804789	0
220	0	0	220	1	1943.02	1197.34	745.681	0	0	-36.7136	-155.509	253.255	1051.12	4222.43	30252.8	-253.255	48.3758	373.473	478.67	0	0	0.556911	185.19	-881.863	250	234.698	0	51.5393	50.814	124.253	1616358255924855	0
223	0	0	223	1	1986.22	1019.95	966.274	0	0	-66.3378	-27.0938	157.151	1800.86	4152.4	30024.8	-157.151	76.5497	371.479	476.745	0	0	1.89289	192.199	-886.489	250	242.304	0	31.945	29.8693	70.7532	1616358255984887	0
228	0	0	228	1	2553.5	1195.84	1357.65	0	0	-61.2414	-62.9588	234.709	1473.3	4147.3	30259.9	-234.709	64.8415	374.309	479.784	0	0	1.85558	204.518	-892.833	250	304.542	0	38.4528	36.3509	90.61	1616358256084942	0
229	0	0	229	1	2611.46	1304.96	1306.5	0	0	-198.383	-79.2382	60.1308	1290.61	4184.78	30276.2	-60.1308	58.6215	368.992	472.01	0	0	1.80259	205.581	-891.153	250	270.155	0	40.7622	37.3362	93.6984	1616358256104953	0
241	0	0	241	1	1889.27	961.685	927.581	0	0	-98.5462	-25.923	-22.9692	1086.92	4184.61	30123.2	22.9692	45.8652	359.435	464.692	0	0	1.12081	181.22	-876.858	250	226.81	0	46.4459	44.9368	139.688	1616358256345083	0
243	0	0	243	1	1968.9	986.62	982.275	0	0	-44.3501	-49.888	103.636	1795.73	4030.75	30047.5	-103.636	74.8141	360.396	461.644	0	0	1.4462	201.65	-887.179	250	286.436	0	31.1061	29.3792	70.7299	1616358256385105	0
244	0	0	244	1	1995.71	738.637	1257.07	0	0	-59.0049	-58.483	1.70021	1673.6	4045.41	30155.8	-1.70021	69.4939	357.768	464.06	0	0	1.05027	148.778	-861.858	250	195.985	0	31.0826	30.0968	88.7834	1616358256405116	0
252	0	0	252	1	2153.96	901.086	1252.88	0	0	-63.3607	19.6684	-1.14617	1453.82	4149.42	30177.3	1.14617	60.3061	372.35	473.621	0	0	1.73425	195.223	-886.601	250	284.439	0	36.0318	34.8423	103.11	1616358256565203	0
253	0	0	253	1	1995.45	1012	983.449	0	0	-73.4995	-23.5151	229.154	1140.09	4059.9	30021.2	-229.154	49.945	359.263	464.497	0	0	0.769029	176.289	-874.162	250	263.723	0	48.8696	45.8739	113.948	1616358256585214	0
254	0	0	254	1	1660.04	829.467	830.572	0	0	-104.393	10.0532	116.208	982.465	4090.79	30286.6	-116.208	41.977	365.975	465.904	0	0	1.3363	199.699	-886.892	250	265.669	0	56.2657	52.5446	124.385	1616358256605225	0
262	0	0	262	1	2134.18	996.394	1137.79	0	0	-48.9354	-65.2267	128.005	1270.54	4135	30262.2	-128.005	53.4863	359.463	465.651	0	0	1.10469	190.478	-882.119	250	291.94	0	44.0488	41.5594	98.6803	1616358256765312	0
264	0	0	264	1	2190.64	1287.62	903.019	0	0	-48.831	0.998491	192.218	1625.35	4134.89	29996.7	-192.218	69.386	360.187	459.232	0	0	1.45559	204.225	-888.519	250	286.409	0	34.9464	32.8138	78.801	1616358256805334	0
266	0	0	266	1	1820.39	896.305	924.088	0	0	-145.755	-87.1923	-112.547	1214.9	4231.82	30184.5	112.547	53.8727	360.422	465.097	0	0	1.16122	219.845	-894.823	250	262.05	0	38.24	37.8715	142.727	1616358256845356	0
269	0	0	269	1	2290.58	1080.61	1209.97	0	0	-153.761	-7.60908	222.377	1430.76	4140.16	30204.6	-222.377	65.1876	357.244	457.192	0	0	1.61817	203.496	-886.376	250	216.162	0	38.0493	35.2901	86.8493	1616358256905388	0
275	0	0	275	1	1795.47	913.368	882.097	0	0	-89.9032	-54.6889	215.654	1210.43	4175.96	30052.3	-215.654	53.3954	350.798	446.594	0	0	0.839632	178.25	-872.556	250	219.278	0	45.2838	42.268	104.133	1616358257025454	0
282	0	0	282	1	1649.19	850.439	798.75	0	0	-269.005	-97.2592	-65.6191	1112.49	3657.45	29895.6	65.619	55.254	328.443	432.718	0	0	0.748414	207.41	-882.061	250	218.695	0	42.1562	37.0217	124.534	1616358257165530	0
285	0	0	285	1	2207.77	1150.09	1057.68	0	0	-115.719	56.7903	-8.2727	1378.91	4201.78	30239.8	8.2727	58.8614	353.336	452.281	0	0	2.4103	209.796	-888.082	250	269.136	0	36.2601	34.7328	104.317	1616358257225563	0
288	0	0	288	1	1830.18	946.417	883.768	0	0	-245.067	-89.7806	168.466	1214.71	4131.81	30187.1	-168.466	59.8394	349.68	450.954	0	0	1.3475	195.324	-881.367	250	245.739	0	44.1482	38.4468	89.4451	1616358257285596	0
295	0	0	295	1	1880.63	1020.24	860.396	0	0	-84.2084	25.2392	91.5915	1410.44	4070.61	30072.1	-91.5915	59.4063	345.965	443.216	0	0	2.04452	217.821	-888.811	250	261.49	0	38.1564	35.7605	86.0551	1616358257425672	0
298	0	0	298	1	2096.23	959.016	1137.21	0	0	-247.017	-161.019	-26.2782	1240.29	4233.42	30258.3	26.2782	61.3077	350.756	445.633	0	0	1.87265	193.86	-880.018	250	239.057	0	38.0193	35.2877	107.696	1616358257485704	0
302	0	0	302	1	1923.3	1079.77	843.532	0	0	-50.6082	-55.0613	184.695	1482.86	4136.67	30252	-184.695	63.556	343.789	443.159	0	0	0.469194	187.666	-876.576	250	235.726	0	37.3267	34.968	84.0177	1616358257565748	0
310	0	0	310	1	2141.95	1274.89	867.056	0	0	-106.784	-9.87088	219.518	1783.86	4093.18	30206.9	-219.518	78.9758	344.617	440.464	0	0	1.03517	184.736	-874.015	250	290.358	0	30.7142	28.6295	70.5111	1616358257725835	0
311	0	0	311	1	2235.4	1048.13	1187.27	0	0	-104.688	-2.03565	84.7167	1599.24	4091.09	30099.4	-84.7167	67.8742	338.647	436.047	0	0	2.3318	205.768	-883.506	250	261.528	0	33.1557	31.1201	75.1758	1616358257745846	0
312	0	0	312	1	1716.43	743.472	972.954	0	0	-101.282	-97.2149	86.1215	1255.39	4187.34	30294.2	-86.1215	53.9673	343.538	436.747	0	0	1.57209	162.602	-862.969	250	205.678	0	41.7046	39.8057	95.8456	1616358257765857	0
315	0	0	315	1	1752.49	933.509	818.977	0	0	-105.334	14.3058	142.039	1136.62	4191.39	30182.7	-142.039	48.9028	336.247	442.601	0	0	1.15481	148.258	-854.895	250	197.884	0	47.6638	44.2204	104.034	1616358257825890	0
317	0	0	317	1	2446.91	1278.56	1168.35	0	0	-111.283	-50.6575	99.0261	1586.9	4097.68	30148	-99.0261	68.0249	337.026	434.449	0	0	1.41541	215.865	-885.607	250	279.072	0	33.4357	31.2592	75.2718	1616358257865912	0
319	0	0	319	1	2232.02	1027.7	1204.32	0	0	-66.5145	-3.78729	142.672	1444.05	4152.57	30001.4	-142.672	61.0284	340.206	439.058	0	0	1.88722	217.916	-890.176	250	296.217	0	38.0093	35.6491	84.009	1616358257905933	0
329	0	0	329	1	1875.26	863.946	1011.31	0	0	-173.942	-68.4824	7.44769	1099.79	3961.02	30165.8	-7.44769	48.6864	330.916	424.153	0	0	1.04151	176.475	-866.038	250	214.726	0	43.6529	41.2775	119.707	1616358258106042	0
331	0	0	331	1	1879.36	1076.15	803.214	0	0	-72.3161	-15.7601	101.356	1219.59	4158.38	30013.4	-101.356	51.1773	337.218	428.603	0	0	1.79857	209.247	-883.923	250	300.958	0	43.6968	41.1758	98.596	1616358258146064	0
334	0	0	334	1	1754.56	888.517	866.04	0	0	-150.334	-40.4944	-76.8983	1153.69	4336.05	30137.8	76.8983	50.5443	342.084	439.176	0	0	1.43243	161.149	-861.654	250	194.129	0	40.2733	39.1615	137.688	1616358258206097	0
337	0	0	337	1	1479.25	803.287	675.964	0	0	-102.652	-9.07573	37.5036	1184.86	4188.71	30305.7	-37.5036	49.9175	350.738	442.133	0	0	1.73333	159.517	-862.467	250	249.862	0	43.4898	41.3675	110.527	1616358258266129	0
340	0	0	340	1	1721.58	776.864	944.714	0	0	-286.052	-139.386	212.226	1206.38	3873.81	30137	-212.226	65.4217	321.019	420.126	0	0	1.71486	167.77	-860.495	250	194.222	0	43.1678	35.7961	86.7478	1616358258326162	0
341	0	0	341	1	2313.46	1104.62	1208.84	0	0	-103.945	-14.1008	135.181	1191.6	4190.01	30011.8	-135.181	51.1514	328.903	425.312	0	0	1.3415	204.279	-879.709	250	256.68	0	44.7096	41.6315	98.2553	1616358258346173	0
345	0	0	345	1	2213.9	1064.61	1149.29	0	0	-16.3795	-26.1608	13.7158	1448.39	4102.44	30023.8	-13.7158	59.0577	328.628	421.347	0	0	1.06581	198.833	-876.698	250	253.833	0	35.0795	33.7567	96.758	1616358258426217	0
349	0	0	349	1	1834.36	1007.01	827.349	0	0	-108.48	-312.552	166.045	980.265	4194.54	30310.2	-166.045	55.3003	330.965	425.869	0	0	1.63641	186.71	-870.363	250	211.004	0	47.2902	58.7733	97.9052	1616358258506260	0
350	0	0	350	1	1579.91	774.764	805.144	0	0	-267.754	-358.459	269.957	695.788	3755.85	30057.1	-269.957	53.4256	313.15	408.122	0	0	1.04797	199.584	-872.807	250	237.254	0	59.4543	73.5352	123.289	1616358258526271	0
353	0	0	353	1	1512.7	694.445	818.25	0	0	-71.2105	52.4084	234.154	886.447	4256.93	30244.2	-234.154	38.8251	332.353	427.619	0	0	1.13394	155.975	-856.428	250	216.421	0	60.2444	56.381	140.047	1616358258586304	0
354	0	0	354	1	1629.1	700.973	928.124	0	0	-46.5378	-149.224	142.035	1067.4	4132.6	30346.2	-142.035	46.6388	337.351	428.453	0	0	0.217976	178.153	-868.694	250	199.805	0	49.2813	48.0149	110.838	1616358258606315	0
358	0	0	358	1	1938.95	860.785	1078.17	0	0	-92.5124	26.1819	-6.83619	1384.14	4078.91	30071.1	6.83619	58.1928	326.643	419.924	0	0	1.64447	159.24	-856.432	250	254.44	0	35.3329	33.9487	101.502	1616358258686358	0
360	0	0	360	1	2345.31	1275.93	1069.39	0	0	-87.4357	-40.4134	148.281	1584.68	4073.84	30137.7	-148.281	67.8942	319.614	416.686	0	0	1.34293	202.767	-877.075	250	250.656	0	33.649	31.28	74.1934	1616358258726380	0
362	0	0	362	1	2063.78	972.141	1091.64	0	0	-42.1534	11.6457	102.146	1393.5	4128.21	30185.3	-102.146	57.7896	326.659	419.469	0	0	1.95958	194.188	-874.235	250	251.66	0	38.174	36.0498	86.104	1616358258766402	0
381	0	0	381	1	1770.36	743.987	1026.37	0	0	-40.375	-15.1229	45.4826	1439.55	4026.78	30112.4	-45.4826	59.1234	318.019	407.111	0	0	1.40756	201.295	-874.733	250	247.341	0	35.202	33.6715	88.0221	1616358259146609	0
382	0	0	382	1	1650.91	808.577	842.337	0	0	-47.3798	12.834	-17.0734	1103.01	4033.78	30084.5	17.0734	45.5492	322.788	414.002	0	0	1.16258	158.212	-855.175	250	223.658	0	43.9636	42.8688	131.423	1616358259166620	0
387	0	0	387	1	2148.73	1103.04	1045.7	0	0	-81.4125	36.3306	223.546	1639.75	4167.47	30160.7	-223.546	71.7868	320.111	412.286	0	0	2.24719	171.876	-861.036	250	266.117	0	32.4492	30.2258	74.8257	1616358259266674	0
393	0	0	393	1	1693.75	910.958	782.792	0	0	-53.3345	8.37065	127.958	1039.3	4139.39	30088.9	-127.958	43.5222	319.51	412.255	0	0	1.68133	190.238	-869.037	250	235.151	0	50.8622	47.8568	112.928	1616358259386740	0
396	0	0	396	1	2063.23	1087.73	975.498	0	0	-95.4982	10.5649	342.112	1483.78	4081.9	30086.8	-342.112	69.3407	314.225	402.058	0	0	1.71627	185.779	-866.604	250	287.62	0	33.1834	32.9673	105.368	1616358259446772	0
398	0	0	398	1	2176.59	1227.24	949.351	0	0	-101.971	54.2654	210.221	1397.76	4188.03	30043.1	-210.221	61.5798	316.633	411.498	0	0	1.9773	210.774	-880.015	250	293.907	0	37.6824	34.8333	85.4118	1616358259486794	0
401	0	0	401	1	1834.11	945.403	888.71	0	0	-49.6027	-39.723	231.315	1359.88	4036	30037.4	-231.315	59.2071	314.196	406.583	0	0	1.78889	167.844	-858.189	250	257.781	0	38.6254	36.3994	90.8502	1616358259546827	0
404	0	0	404	1	2178.18	1222.83	955.351	0	0	-5.85789	9.55823	221.534	1836.98	4091.92	30187.4	-221.534	78.2111	314.557	404.764	0	0	1.31846	170.638	-859.841	250	277.225	0	29.3931	27.6085	68.0731	1616358259606860	0
409	0	0	409	1	2028.17	980.026	1048.14	0	0	-84.1152	62.3839	195.561	1503.9	4070.52	30034.9	-195.561	65.4039	314.219	406.657	0	0	1.67246	235.561	-890.975	250	296.37	0	35.1365	32.5497	78.675	1616358259706914	0
411	0	0	411	1	1812.42	1023.54	788.879	0	0	-90.4388	-5.83252	156.266	1439.72	4276.16	30103.2	-156.266	61.7562	317.85	407.987	0	0	1.76749	157.935	-853.41	250	215.243	0	36.8008	34.2919	80.7845	1616358259746936	0
414	0	0	414	1	1618.79	707.844	910.946	0	0	-87.1831	26.3946	250.602	1183.94	4073.58	29971.3	-250.602	52.5149	309.602	397.254	0	0	1.98399	188.667	-866.55	250	230.868	0	43.4267	40.8451	102.486	1616358259806969	0
417	0	0	417	1	1738.03	776.833	961.196	0	0	-101.267	-47.0682	40.7317	1148.78	4286.99	30144.4	-40.7317	48.4923	317.815	401.034	0	0	0.801457	173.749	-860.769	250	197.857	0	42.8193	40.6276	108.278	1616358259867001	0
427	0	0	427	1	1673.76	793.922	879.841	0	0	-106.732	77.3632	304.256	1263.64	4093.13	30020	-304.256	58.2223	309.272	394.819	0	0	1.07733	194.98	-867.861	250	267.196	0	39.2389	37.8318	109.131	1616358260067110	0
430	0	0	430	1	1861.15	1047.44	813.705	0	0	-29.1832	-34.9475	296.177	1128.51	4115.24	30132.3	-296.177	50.428	311.951	400.373	0	0	0.313946	196.481	-869.952	250	236.386	0	44.9096	43.5356	123.525	1616358260127143	0
432	0	0	432	1	2098.09	1109.63	988.46	0	0	-128.703	-62.6877	125.248	1345.17	4214.76	30160	-125.248	58.7147	311.523	400.06	0	0	1.45156	208.881	-876.411	250	260.77	0	37.8752	35.3755	84.0921	1616358260167165	0
437	0	0	437	1	1968.3	843.329	1124.97	0	0	-12.8267	27.2108	163.988	1241.24	3999.23	30169.8	-163.988	51.8397	306.933	393.845	0	0	1.42937	181.772	-862.39	250	260.257	0	42.7274	39.8627	94.1788	1616358260267219	0
444	0	0	444	1	1910.11	939.866	970.24	0	0	-82.926	95.7434	75.0344	1159.81	4069.33	30101.2	-75.0344	49.1677	311.083	397.798	0	0	3.3304	158.084	-851.292	250	303.585	0	43.0262	40.6074	98.7771	1616358260407295	0
447	0	0	447	1	1761.18	916.851	844.326	0	0	-104.764	2.12704	249.574	1397.12	4091.16	30095.2	-249.574	62.5008	301.951	393.04	0	0	0.921349	160.557	-850.884	250	247.327	0	36.3875	34.2517	85.8923	1616358260467328	0
454	0	0	454	1	2210.55	1016.84	1193.71	0	0	-74.3798	-17.9634	217.246	1374.46	4160.44	30115.3	-217.246	59.9168	301.24	386.236	0	0	1.6612	193.248	-865.153	250	239.292	0	37.4826	35.1082	86.4474	1616358260607404	0
461	0	0	461	1	1930.51	855.487	1075.03	0	0	13.7238	-52.3785	294.442	1278.94	4072.34	30050	-294.442	56.7198	301.553	388.866	0	0	0.234825	182.243	-861.477	250	260.262	0	39.415	38.1781	107.974	1616358260747481	0
466	0	0	466	1	1579.86	671.909	907.949	0	0	-94.6646	-11.4554	183.556	1403.23	4081.06	30009.1	-183.555	60.9211	304.117	390.728	0	0	1.12563	154.61	-847.585	250	219.36	0	36.9835	34.3729	82.0917	1616358260847535	0
467	0	0	467	1	1764.98	830.108	934.874	0	0	21.7013	25.851	79.1539	1182.41	4064.36	30270.8	-79.1539	47.998	308.635	399.233	0	0	1.37491	145.059	-844.109	250	229.117	0	43.8425	41.4165	101.091	1616358260867546	0
469	0	0	469	1	1754.55	1166.81	587.743	0	0	-53.5364	27.9371	284.122	1406.81	4039.94	30169	-284.122	62.5582	299.23	390.762	0	0	1.43851	190.549	-864.544	250	238.674	0	35.7681	34.3691	93.2536	1616358260907568	0
470	0	0	470	1	1793.99	628.526	1165.46	0	0	-86.6172	-9.77373	144.092	1451.91	4073.02	30107.1	-144.092	61.943	302.742	390.674	0	0	1.51335	163.47	-852.024	250	215.721	0	35.6559	33.2652	78.4638	1616358260927579	0
472	0	0	472	1	1726.18	884.874	841.309	0	0	-84.4305	-60.8645	-8.7975	1107.44	4270.15	30158.2	8.7975	46.5268	301.363	392.629	0	0	0.322293	209.562	-874.758	250	232.202	0	42.4603	41.071	123.868	1616358260967601	0
473	0	0	473	1	1691.24	613.154	1078.09	0	0	-58.4858	-6.03928	-40.094	1234.26	4044.89	30203	40.094	51.3186	298.926	385.454	0	0	0.911419	151.721	-843.933	250	195.535	0	37.3803	36.6818	118.223	1616358260987611	0
476	0	0	476	1	2142.35	1226.85	915.499	0	0	-74.6912	-24.661	82.0304	1236.3	4160.75	30221.6	-82.0304	51.7456	300.185	385.793	0	0	0.66044	232.544	-883.27	250	235.076	0	40.4724	38.1511	92.8751	1616358261047644	0
477	0	0	477	1	2285.11	1072.82	1212.28	0	0	-102.849	-66.1686	128.666	1454.36	4089.25	30163.5	-128.666	62.7011	297.748	382.013	0	0	1.64879	201.159	-869.212	250	239.412	0	34.7518	32.506	77.2094	1616358261067655	0
481	0	0	481	1	1996.13	921.09	1075.04	0	0	-103.622	41.0604	230.212	1392.48	4090.02	30155.9	-230.212	61.7791	296.658	383.317	0	0	1.21688	179.97	-858.157	250	256.722	0	36.4545	33.8625	84.1457	1616358261147699	0
492	0	0	492	1	1810.71	837.463	973.247	0	0	-149.513	-21.0811	143.15	1072.78	3936.59	30218.1	-143.15	47.4147	289.973	380.684	0	0	1.5032	156.245	-844.064	250	166.15	0	46.1089	42.5958	100.54	1616358261367819	0
493	0	0	493	1	1700.12	872.976	827.143	0	0	-104.486	-51.4004	212.261	1048.31	4090.89	30049.1	-212.261	46.4773	291.076	378.283	0	0	1.2619	183.329	-858.092	250	227.856	0	47.7621	44.3862	109.35	1616358261387829	0
500	0	0	500	1	1524.27	729.106	795.168	0	0	-114.339	-24.0923	41.8124	1141.39	3702.1	30121.4	-41.8124	48.41	278.232	368.141	0	0	1.50177	171.695	-848.139	250	190.361	0	41.0637	38.8052	101.879	1616358261527906	0
501	0	0	501	1	1677.46	765.648	911.811	0	0	-22.8805	-49.8147	88.6485	778.968	4108.94	30147.1	-88.6486	32.1178	295.676	379.508	0	0	0.529961	179.25	-855.655	250	231.58	0	64.267	60.7618	147.386	1616358261547917	0
512	0	0	512	1	2054.3	977.84	1076.45	0	0	-69.8181	-30.9443	-27.3588	1221.04	4255.54	30028.6	27.3588	50.9273	293.923	373.133	0	0	0.77242	193.785	-862.66	250	261.37	0	37.4455	36.5202	115.513	1616358261768036	0
515	0	0	515	1	1652.34	831.794	820.545	0	0	-179.816	-205.507	113.062	1080.39	4166.22	30103.5	-113.062	52.6293	286.046	373.459	0	0	1.05132	190.245	-859.35	250	214.556	0	42.0931	42.3623	91.5576	1616358261828069	0
521	0	0	521	1	1978.67	967.847	1010.83	0	0	-72.0639	37.0238	126.599	1516.63	4058.46	30060.3	-126.599	64.062	283.369	365.736	0	0	1.60384	194.878	-858.954	250	263.673	0	32.9953	30.7797	73.0812	1616358261948135	0
522	0	0	522	1	1791.84	916.152	875.685	0	0	-52.6854	9.5875	344.29	1231.67	4039.09	29988.1	-344.29	56.6797	286.141	372.265	0	0	0.871548	192.822	-860.748	250	230.644	0	38.3267	38.4916	124.389	1616358261968145	0
523	0	0	523	1	1808.59	931.992	876.597	0	0	-148.857	-67.705	188.111	1030.19	4234.92	30264.7	-188.111	46.5725	288.955	376.299	0	0	1.10526	175.926	-853.344	250	172.588	0	47.6574	44.1519	106.05	1616358261988156	0
528	0	0	528	1	1605.89	826.012	779.882	0	0	-166.997	66.5579	86.3646	1152.84	4153.4	30030.8	-86.3646	51.1414	288.654	370.296	0	0	1.33151	149.249	-839.689	250	204.163	0	41.2303	37.9924	91.6383	1616358262088211	0
535	0	0	535	1	1671.84	743.746	928.096	0	0	-106.594	-197.146	75.7293	909.756	4092.99	29995.5	-75.7293	41.5375	283.747	363.952	0	0	0.901918	179.81	-851.96	250	214.95	0	49.6557	50.9381	115.711	1616358262228287	0
541	0	0	541	1	1450.89	840.411	610.479	0	0	-17.9621	-21.1319	105.675	908.871	4104.02	30118.5	-105.675	37.4447	284.173	364.373	0	0	0.466803	196.105	-860.776	250	227.182	0	54.8475	51.7123	123.606	1616358262348352	0
542	0	0	542	1	1732.14	950.832	781.305	0	0	-135.29	-88.2022	265.846	1273.15	4022.03	30085.9	-265.846	59.4122	274.719	361.029	0	0	0.993043	171.036	-846.495	250	245.62	0	36.7752	35.1933	90.1947	1616358262368363	0
552	0	0	552	1	1400.16	881.307	518.848	0	0	-89.8411	36.8412	232.781	945.68	3976.58	30060.5	-232.781	41.7065	276.47	358.368	0	0	1.57421	156.047	-838.387	250	202.951	0	51.6985	48.1873	119.798	1616358262568472	0
554	0	0	554	1	1860.96	913.243	947.719	0	0	-79.8654	12.7269	172.349	1147.66	4066.27	30084.6	-172.349	49.2492	271.26	352.254	0	0	1.61144	192.171	-856.11	250	224.559	0	42.9019	39.9369	94.5814	1616358262608494	0
560	0	0	560	1	1563.5	942.306	621.198	0	0	-163.83	-137.386	155.533	905.215	4150.23	29935.7	-155.533	41.9225	275.47	356.488	0	0	0.398307	159.273	-839.506	250	238.485	0	51.4858	48.6726	112.556	1616358262728560	0
563	0	0	563	1	1557.99	633.306	924.687	0	0	-123.733	-26.0541	161.439	1048.06	4110.13	30123.4	-161.439	45.8778	272.414	359.496	0	0	1.11683	183.072	-851.436	250	225.996	0	46.4115	42.9604	101.692	1616358262788592	0
568	0	0	568	1	1530.67	836.848	693.818	0	0	-75.2422	50.9385	296.177	948.835	4161.3	29946.7	-296.177	42.8383	276.671	360.578	0	0	1.0951	156.286	-839.319	250	201.403	0	50.0871	48.1631	136.464	1616358262888647	0
570	0	0	570	1	1279.28	740.77	538.507	0	0	-287.651	-115.349	53.4116	737.456	4174.39	30212.7	-53.4116	37.775	273.571	352.849	0	0	1.33957	148.066	-833.116	250	179.145	0	62.8696	51.991	128.96	1616358262928668	0
571	0	0	571	1	1671.5	751.856	919.643	0	0	-139.23	16.3426	72.2802	1242.33	4125.63	29981.3	-72.2802	53.6591	271.916	350.952	0	0	1.32218	172.723	-844.765	250	253.857	0	37.3978	35.0236	85.9786	1616358262948679	0
578	0	0	578	1	1489.21	769.844	719.365	0	0	-155.832	-61.3771	49.7071	1095.22	4042.57	30158.7	-49.7071	47.8594	273.077	351.355	0	0	1.54745	172.19	-844.867	250	211.988	0	41.37	38.9026	100.678	1616358263088756	0
580	0	0	580	1	1437.03	700.069	736.965	0	0	-1.47934	-32.4372	-39.7775	895.504	4187.2	30129.8	39.7775	36.6261	276.899	354.826	0	0	1.33594	195.205	-857.868	250	225.536	0	50.1182	48.9746	159.84	1616358263128777	0
583	0	0	583	1	1571.87	949.442	622.432	0	0	-18.3809	48.2535	276.415	858.535	4104.44	30049.1	-276.415	37.6041	274.204	351.291	0	0	0.985274	180.98	-849.45	250	213.904	0	56.363	53.8368	141.899	1616358263188810	0
585	0	0	585	1	1820.94	834.064	986.879	0	0	-80.1857	39.4891	132.29	1544.84	4066.59	30057.8	-132.29	65.5892	271.308	349.028	0	0	1.92935	227.84	-872.51	250	284.288	0	31.7351	29.5226	70.0368	1616358263228832	0
587	0	0	587	1	1736.02	815.28	920.735	0	0	-136.715	-19.2288	144.984	1017.16	4123.11	30016.9	-144.984	44.6077	272.604	349.23	0	0	1.11781	185.674	-850.634	250	227.347	0	47.0445	43.683	103.082	1616358263268854	0
593	0	0	593	1	1444.09	791.866	652.224	0	0	-27.0825	-9.51954	262.746	878.173	4113.14	29907.5	-262.746	38.3523	270.692	349.119	0	0	0.434212	211.359	-863.572	250	262.498	0	54.997	52.5692	134.212	1616358263388919	0
594	0	0	594	1	1964.21	973.367	990.84	0	0	-123.505	40.1387	189.18	1412.69	4209.57	29957.5	-189.18	62.4264	267.422	348.051	0	0	1.6191	164.146	-839.518	250	233.673	0	34.2533	31.5799	76.1059	1616358263408930	0
596	0	0	596	1	1785.35	913.625	871.728	0	0	-68.6526	-18.3247	80.9662	1287.68	4055.05	30016	-80.9662	53.7289	271.042	351.42	0	0	0.919495	189.922	-854.669	250	276.744	0	37.1776	35.1074	85.4215	1616358263448952	0
599	0	0	599	1	2010.06	1135.23	874.831	0	0	-85.4246	55.1215	336.108	1126.93	4071.82	30042.2	-336.108	52.1997	265.137	339.606	0	0	1.49003	167.85	-840.585	250	215.54	0	40.3365	39.7714	125.833	1616358263508984	0
600	0	0	600	1	1614.99	862.006	752.983	0	0	-152.354	-56.9764	196.648	833.719	4138.75	30353.6	-196.648	37.8166	266.157	344.913	0	0	1.18304	189.152	-850.762	250	207.774	0	56.3611	52.0174	126.123	1616358263528995	0
601	0	0	601	1	1628.51	754.848	873.659	0	0	-87.5143	-40.193	211.259	1057.23	4173.57	30137.5	-211.259	46.3797	269.791	348.789	0	0	0.951293	151.955	-833.816	250	201.169	0	45.9452	42.7655	105.205	1616358263549006	0
602	0	0	602	1	1907.94	928.727	979.209	0	0	-79.4637	-18.1015	134.577	1513.6	4065.86	30015.8	-134.577	64.2212	263.925	338.735	0	0	1.01371	190.437	-850.811	250	299.057	0	31.9879	29.9175	70.9105	1616358263569017	0
632	0	0	632	1	1828.42	827.463	1000.96	0	0	-66.4465	15.1554	94.5471	1298.9	4052.85	30082.2	-94.5471	54.2914	265.231	341.73	0	0	1.9773	188.865	-851.136	250	262.005	0	36.706	34.5809	83.0057	1616358264169344	0
634	0	0	634	1	1435.1	664.581	770.524	0	0	-144.401	46.0681	93.7005	797.898	4031.14	30250.6	-93.7005	34.8019	265.036	344.07	0	0	0.940155	195.938	-854.257	250	183.233	0	57.7067	53.5045	128.396	1616358264209366	0
637	0	0	637	1	1866.53	1060.35	806.184	0	0	29.2221	-169.29	216.197	899.962	4056.84	30067.3	-216.197	40.4025	264.478	345.811	0	0	0.397759	197.066	-854.85	250	201.485	0	52.1987	51.6166	122.031	1616358264269399	0
639	0	0	639	1	1613.86	812.927	800.937	0	0	-157.644	-85.9799	96.5446	964.281	4044.38	29984	-96.5446	42.8032	258.812	333.131	0	0	1.43231	188.706	-848.193	250	229.07	0	46.8103	43.9842	105.085	1616358264309420	0
641	0	0	641	1	1711.98	810.191	901.794	0	0	-163.72	-90.8437	-76.2338	1027.56	4249.78	30088.5	76.2338	45.8266	264.692	338.08	0	0	1.70033	199.584	-854.6	250	230.682	0	39.4121	38.6539	134.973	1616358264349442	0
642	0	0	642	1	1658.69	922.044	736.643	0	0	-135.774	6.47817	76.9508	1155.67	4122.17	30090.8	-76.9508	49.8341	263.18	342.553	0	0	1.52811	199.711	-856.155	250	249.095	0	39.8161	37.323	90.7763	1616358264369453	0
643	0	0	643	1	1668.73	837.592	831.142	0	0	-25.6386	-26.9547	146.661	1179.22	4111.7	30124.3	-146.661	49.2225	264.619	346.617	0	0	1.06007	208.519	-860.365	250	244.921	0	41.7652	39.1129	92.542	1616358264389464	0
644	0	0	644	1	1568.68	794.834	773.846	0	0	-26.015	48.5627	145.757	1030.47	4012.42	30048.8	-145.757	43.0341	262.139	343.094	0	0	0.985093	214.438	-861.036	250	229.804	0	47.3927	44.1843	104.338	1616358264409475	0
649	0	0	649	1	1696.65	1041.72	654.929	0	0	-126.115	-10.2517	286.119	1074.32	4112.52	30007.9	-286.119	49.5366	262.237	340.461	0	0	1.55	201.165	-855.609	250	244.63	0	42.7	40.8638	111.233	1616358264509529	0
653	0	0	653	1	2040.22	1364.52	675.696	0	0	-49.1785	-10.7654	75.5764	1284.03	4035.58	30207.7	-75.5764	53.1032	262.232	340.575	0	0	0.873626	198.904	-854.271	250	227.455	0	36.765	34.9748	85.8375	1616358264589573	0
655	0	0	655	1	1655.57	740.499	915.071	0	0	-92.9772	-81.5919	67.9947	1053.19	4079.38	30079.3	-67.9947	44.7217	261.417	340.974	0	0	1.26412	174.722	-841.585	250	215.87	0	43.6724	41.5271	102.64	1616358264629595	0
657	0	0	657	1	1535.75	811.249	724.497	0	0	-154.31	-58.3672	92.4173	1118.3	4240.37	30255.3	-92.4173	49.1753	259.751	334.728	0	0	0.373472	181.601	-844.564	250	206.289	0	40.7415	37.9303	91.636	1616358264669617	0
659	0	0	659	1	1310.25	737.611	572.635	0	0	-185.302	-43.5962	90.3949	716.964	4271.36	30041.3	-90.3949	32.1904	263.476	336.712	0	0	1.73294	170.936	-839.521	250	245.901	0	63.2471	57.6986	139.166	1616358264709638	0
665	0	0	665	1	1858.69	857.311	1001.38	0	0	-66.0751	-45.5582	-54.4791	905.307	4152.14	30242.5	54.4791	37.9128	257.966	334.749	0	0	0.752082	200.462	-853.671	250	237.234	0	46.7535	45.8292	153.689	1616358264829704	0
666	0	0	666	1	1920.77	1101.36	819.409	0	0	-106.231	1.22399	238.47	875.948	4192.29	30096.1	-238.47	39.0329	265.935	345.373	0	0	1.66133	216.976	-862.598	250	298.269	0	54.3147	50.9256	126.543	1616358264849715	0
670	0	0	670	1	1639.85	833.721	806.132	0	0	-97.3266	41.2063	200.421	1044.15	4083.73	30155.8	-200.421	45.6895	261.64	336.817	0	0	1.04359	204.631	-857.492	250	246.946	0	45.9022	42.4095	102.983	1616358264929758	0
676	0	0	676	1	1630.24	714.046	916.199	0	0	-86.3789	-13.1669	60.7171	1014.65	4172.44	30010.8	-60.7171	42.512	255.757	327.839	0	0	1.24828	185.879	-844.127	250	229.643	0	44.7436	42.3329	106.381	1616358265049824	0
678	0	0	678	1	1724.6	966.252	758.35	0	0	-0.512917	-36.6945	359.511	1073.16	3986.91	30034.4	-359.511	49.5416	250.898	327.348	0	0	0.570035	207.96	-855.899	250	252.748	0	41.1647	41.6288	140.314	1616358265089845	0
679	0	0	679	1	1569.48	890.252	679.227	0	0	-19.3451	43.5036	304.643	930.618	4105.41	29954.2	-304.643	41.3897	254.226	329.457	0	0	0.953573	211.032	-856.036	250	247.554	0	49.4647	47.952	140.026	1616358265109856	0
683	0	0	683	1	1425.49	786.444	639.047	0	0	-390.097	-192.153	276.195	635.088	4177.18	30189.8	-276.195	46.1599	253.785	327.774	0	0	1.14531	176.969	-840.649	250	212.115	0	81.6671	55.6946	137.452	1616358265189900	0
684	0	0	684	1	1796.82	906.682	890.142	0	0	-93.1502	-29.1495	166.584	1174.79	4179.21	30026.8	-166.584	50.717	250.536	326.46	0	0	0.560555	198.876	-849.836	250	215.301	0	40.2361	37.3283	88.6399	1616358265209911	0
689	0	0	689	1	1735.99	772.444	963.544	0	0	-142.71	12.5639	184.795	1117.03	4228.77	30184.4	-184.795	49.8058	256.631	331.985	0	0	1.84594	180.875	-843.234	250	257.527	0	41.9204	38.7486	92.5232	1616358265309965	0
692	0	0	692	1	1763.31	857.76	905.55	0	0	-46.4119	51.2574	-6.82891	1119.89	4132.47	30046.1	6.82891	46.348	255.573	330.299	0	0	2.12463	196.517	-850.7	250	256.345	0	39.0323	37.6899	112.931	1616358265369998	0
693	0	0	693	1	1705.11	1069.15	635.958	0	0	-142.713	-37.4665	135.699	1035.75	4228.77	30035.1	-135.699	45.546	255.042	328.105	0	0	1.53168	184.749	-843.621	250	267.042	0	44.5656	41.3172	97.9782	1616358265390009	0
694	0	0	694	1	1846.37	906.445	939.927	0	0	-36.0561	-21.6608	94.5131	1571.01	4022.46	30019.3	-94.5131	64.9423	248.015	323.072	0	0	1.28022	170.428	-836.02	250	252.049	0	29.8859	28.2222	68.0492	1616358265410020	0
700	0	0	700	1	1512.37	672.224	840.15	0	0	-106.842	15.4876	203.872	938.326	4192.9	30081.8	-203.872	41.2708	253.881	323.611	0	0	2.17889	186.237	-845.01	250	254.508	0	49.9554	46.3841	112.55	1616358265530085	0
701	0	0	701	1	1395.4	703.628	691.776	0	0	-45.273	-55.0499	212.452	1211.34	4131.33	29953.1	-212.452	52.4047	253.993	325.42	0	0	0.461865	119.866	-813.275	250	177.062	0	39.2028	36.8622	90.8168	1616358265550096	0
709	0	0	709	1	1492.22	778.799	713.424	0	0	-136.731	62.9184	96.7586	861.312	4023.47	30134.1	-96.7586	37.4907	245.032	316.878	0	0	0.913825	167.884	-832.774	250	197.998	0	51.5784	48.0799	116.218	1616358265710183	0
722	0	0	722	1	2322.02	1024.68	1297.35	0	0	-119.482	-86.0909	131.685	1476.48	4205.54	30083.8	-131.685	64.5935	250.382	327.993	0	0	0.761302	226.405	-864.712	250	252.622	0	31.4082	29.5658	69.7834	1616358265970325	0
723	0	0	723	1	1746.87	889.489	857.381	0	0	-147.718	-159.535	-72.6647	944.985	4233.78	30256.9	72.6647	42.9349	248.435	320.362	0	0	1.48475	217.399	-857.356	250	217.18	0	40.857	41.3967	140.966	1616358265990336	0
725	0	0	725	1	1495.02	850.227	644.792	0	0	-117.641	-1.51737	228.846	860.868	4004.38	30198.5	-228.846	38.4506	250.326	321.098	0	0	0.792249	202.083	-850.307	250	279.951	0	53.4673	49.9741	123.491	1616358266030358	0
726	0	0	726	1	1261.81	666.207	595.598	0	0	-246.892	-305.757	17.5859	623.108	4033.97	29904.8	-17.5859	37.1348	240.998	316.519	0	0	1.0472	175.785	-834.621	250	223.638	0	59.0997	69.734	136.892	1616358266050368	0
727	0	0	727	1	1479.56	721.188	758.369	0	0	-105.968	-167.056	113.826	983.872	3992.71	30065.1	-113.826	44.2471	239.155	313.223	0	0	1.31492	191.073	-842.416	250	199.226	0	44.2942	43.4666	99.5569	1616358266070379	0
729	0	0	729	1	1641.52	787.934	853.585	0	0	-62.7563	63.2752	145.615	968.304	4148.82	30034	-145.615	41.0494	247.697	322.337	0	0	1.05909	212.98	-856.206	250	249.161	0	48.3496	45.0755	106.314	1616358266110401	0
732	0	0	732	1	1750.28	808.457	941.823	0	0	-95.3258	34.7175	124.049	849.489	4181.39	30062.6	-124.049	36.2399	248.612	319.56	0	0	1.04377	192.143	-845.653	250	212.404	0	54.3294	50.4803	119.583	1616358266170434	0
748	0	0	748	1	1436.47	828.418	608.05	0	0	-17.2244	-1.48448	164.665	899.168	4103.28	29999.1	-164.665	37.6011	253.067	321.464	0	0	1.15424	196.667	-848.52	250	271.972	0	53.2529	49.9564	117.683	1616358266490608	0
749	0	0	749	1	1927.19	752.042	1175.15	0	0	-137.842	-11.3413	-66.6484	1314.92	4323.56	30208.3	66.6484	56.9933	250.542	319.562	0	0	1.79283	204.635	-852.534	250	263.935	0	30.8619	30.1239	102.912	1616358266510619	0
751	0	0	751	1	2098.58	1030.95	1067.64	0	0	-21.4731	-32.2329	182.461	1629.45	4107.53	30129.6	-182.461	68.8396	245.395	316.345	0	0	0.831641	179.843	-839.24	250	273.118	0	29.3896	27.4833	65.9837	1616358266550641	0
757	0	0	757	1	1786.46	1106.65	679.811	0	0	-69.5966	-25.0623	251.145	1440.96	4056	30022.7	-251.145	63.6404	240.863	314.493	0	0	1.12138	212.217	-854.299	250	294.423	0	31.9213	30.2215	76.3762	1616358266670706	0
761	0	0	761	1	1637.03	938.533	698.5	0	0	-183.599	-58.4079	81.7645	970.059	4170	30155.7	-81.7645	43.5009	245.622	314.067	0	0	1.94355	163.429	-830.403	250	213.371	0	45.1368	41.368	100.711	1616358266750750	0
762	0	0	762	1	1980.76	1111.63	869.13	0	0	-57.216	17.4382	24.7882	1463.77	4043.62	30079.9	-24.7882	60.4817	240.631	316.096	0	0	1.70479	198.555	-849.115	250	258.631	0	30.0839	28.8071	79.2796	1616358266770761	0
765	0	0	765	1	1568.36	742.846	825.51	0	0	4.71794	-58.6692	30.8208	887.654	4280.66	30255.7	-30.8208	36.112	249.769	321.128	0	0	1.29367	190.17	-845.175	250	216.437	0	50.5092	48.4191	132.978	1616358266830793	0
766	0	0	766	1	1506.4	733.227	773.175	0	0	-126.027	-33.1256	165.131	862.269	3913.11	30130.4	-165.131	37.8712	236.414	308.062	0	0	1.77751	176.519	-834.166	250	192.748	0	52.2776	48.4085	114.817	1616358266850804	0
767	0	0	767	1	2087.28	1157.86	929.426	0	0	-96.4255	-13.8241	255.636	1163.39	4082.83	30111.1	-255.636	52.0379	241.442	315.748	0	0	1.06547	205.875	-850.956	250	236.157	0	39.1381	36.9373	93.5297	1616358266870815	0
768	0	0	768	1	1625.65	873.073	752.573	0	0	-18.7575	-24.9367	132.266	826.28	4104.82	30022.6	-132.266	34.2727	240.946	312.45	0	0	0.780953	186.762	-840.5	250	215.872	0	56.4031	52.9307	125.359	1616358266890826	0
772	0	0	772	1	1594.56	731.205	863.354	0	0	-88.412	-62.2403	-71.2739	895.305	4074.81	30259.2	71.2739	38.0355	246.862	321.058	0	0	0.911287	204.089	-850.843	250	260.662	0	45.5712	44.6619	155.165	1616358266970870	0
776	0	0	776	1	1518.76	769.472	749.285	0	0	-145.519	-141.615	93.6792	746.426	4131.92	30139.3	-93.6792	33.5927	241.714	310.846	0	0	1.02489	205.473	-848.991	250	189.108	0	57.2441	55.1282	130.195	1616358267050913	0
786	0	0	786	1	1610.53	764.886	845.644	0	0	-51.0238	-27.2337	216.739	1092.06	4236.74	30124.6	-216.739	47.2028	240.186	312.827	0	0	0.687034	173.358	-833.243	250	220.628	0	42.4418	39.8549	98.4449	1616358267251022	0
798	0	0	798	1	1407.47	786.618	620.852	0	0	-26.9887	15.4861	262.197	1041.15	4113.05	30081.8	-262.197	45.384	241.493	314.057	0	0	1.24628	211.289	-852.085	250	265.27	0	44.1885	42.1445	107.599	1616358267491153	0
799	0	0	799	1	1682.89	733.874	949.014	0	0	-77.1037	74.3996	-36.0301	1027.95	4163.16	30122.6	36.0301	43.3884	239.996	308.7	0	0	1.28267	201.234	-846.494	250	244.345	0	39.8761	38.791	123.472	1616358267511164	0
803	0	0	803	1	1712.69	742.729	969.966	0	0	-56.7693	36.9886	113.672	1441.37	4142.83	30060.3	-113.672	60.3309	240.255	312.197	0	0	1.77354	179.323	-836.908	250	266.004	0	32.0705	30.0408	71.6692	1616358267591207	0
804	0	0	804	1	1603.04	770.94	832.095	0	0	-67.246	33.8292	269.297	1144.83	4153.31	30063.5	-269.297	50.7906	238.937	307.026	0	0	0.452092	245.555	-868.477	250	286.781	0	39.4515	37.553	97.2656	1616358267611218	0
805	0	0	805	1	1114.8	589.536	525.267	0	0	-51.3358	16.2923	74.1934	605.033	4237.06	30081	-74.1934	25.0445	242.723	316.827	0	0	0.495551	202.755	-849.137	250	225.521	0	74.1974	70.2652	171.561	1616358267631229	0
808	0	0	808	1	1894.89	966.151	928.736	0	0	-35.8825	-1.84623	296.54	1332.68	4022.28	30099.2	-296.54	59.4018	234.42	306.074	0	0	0.470734	170.045	-829.063	250	223.345	0	33.4666	32.5481	92.2385	1616358267691262	0
810	0	0	810	1	1619.34	841.399	777.942	0	0	-115.337	-16.7629	274.019	1077.72	4301.06	30114.1	-274.019	49.1263	233.56	311.697	0	0	1.29609	159.268	-825.125	250	206.496	0	40.926	38.8897	102.548	1616358267731284	0
815	0	0	815	1	1673.26	844.366	828.891	0	0	-131.459	10.0642	152.8	1137.03	4217.52	29987.6	-152.8	49.7889	235.9	306.384	0	0	1.96781	140.126	-816.178	250	230.359	0	39.6947	36.821	86.778	1616358267831338	0
817	0	0	817	1	1634.15	915.401	718.752	0	0	-72.9214	19.6731	217.559	1184.25	4059.32	30077.6	-217.559	51.5173	232.153	304.079	0	0	1.08548	181.945	-834.921	250	240.513	0	38.5449	36.0078	88.8186	1616358267871360	0
819	0	0	819	1	1723.56	953.226	770.336	0	0	-108.616	-48.6259	135.272	1093.85	4095.02	29946.6	-135.272	47.2307	231.575	302.043	0	0	0.796458	205.284	-846.636	250	244.179	0	41.0602	38.1526	90.6438	1616358267911382	0
820	0	0	820	1	1388.26	876.826	511.434	0	0	-51.6216	-14.478	200.99	1287.44	4038.02	30012.1	-200.99	55.2496	234.734	303.178	0	0	0.930239	155.826	-822.876	250	218.265	0	35.8505	33.6283	81.7738	1616358267931393	0
824	0	0	824	1	1789.77	778.429	1011.34	0	0	-138.684	-101.519	111.336	985.581	4125.08	29999.5	-111.336	43.58	232.852	304.78	0	0	0.312025	213.998	-851.842	250	203.533	0	44.145	41.8599	98.8084	1616358268011436	0
826	0	0	826	1	1383.93	690.857	693.068	0	0	-127.235	-9.57788	44.6132	1001.58	4113.64	30106.9	-44.6132	42.7733	237.063	307.047	0	0	1.31191	193.424	-843.164	250	213.873	0	42.7201	40.446	105.372	1616358268051458	0
829	0	0	829	1	1162.76	668.469	494.296	0	0	9.78077	31.8564	298.832	704.152	3976.62	30065.5	-298.832	30.9958	234.318	307.616	0	0	1.20834	185.049	-837.452	250	242.642	0	63.2926	61.2054	175.662	1616358268111491	0
830	0	0	830	1	1871.21	995.817	875.392	0	0	-93.2421	-14.7811	289.261	1081.08	4079.64	30112.1	-289.261	49.1341	234.449	302.833	0	0	1.7759	171.882	-831.071	250	229.81	0	40.6621	39.0172	107.447	1616358268131502	0
845	0	0	845	1	1737.52	1017.33	720.183	0	0	-35.0079	-33.9968	102.428	1052.76	3921.75	30031.7	-102.428	43.6206	230.867	300.274	0	0	0.581119	209.008	-845.423	250	210.412	0	42.824	40.3833	96.9868	1616358268431665	0
850	0	0	850	1	1612.4	1043.83	568.573	0	0	-110.927	-80.6813	274.721	1090.81	3898.01	29978.7	-274.721	50.3444	226.266	296.006	0	0	0.737422	201.993	-843.137	250	216.634	0	39.3013	37.8848	116.165	1616358268531720	0
851	0	0	851	1	1620.7	937.898	682.805	0	0	-59.796	-104.331	222.826	916.094	4046.2	30102	-222.826	40.6504	231.285	301.359	0	0	0.678641	178.758	-833.19	250	214.231	0	48.4743	46.4049	113.679	1616358268551731	0
852	0	0	852	1	1365.03	682.114	682.919	0	0	-114.252	20.5725	80.9431	875.631	3901.33	30076.7	-80.9431	37.3457	228.271	297.915	0	0	0.917376	159.304	-821.697	250	198.905	0	49.4456	46.2708	112.051	1616358268571741	0
853	0	0	853	1	1539.19	739.19	799.995	0	0	-84.1509	-16.3509	175.768	1172.84	4070.55	30014	-175.768	50.5343	229.346	297.259	0	0	1.15784	180.857	-832.661	250	232.54	0	38.72	36.0337	85.7594	1616358268591752	0
856	0	0	856	1	1670.57	888.578	781.988	0	0	-161.605	21.8717	129.547	761.981	4148.01	30374.4	-129.547	33.8288	232.481	302.489	0	0	1.0019	203.135	-844.967	250	239.715	0	57.5544	52.9048	124.857	1616358268651785	0
858	0	0	858	1	1619.89	904.966	714.922	0	0	-187.803	-203.64	196.91	676.888	3974.88	30101.6	-196.91	34.2497	227.209	295.94	0	0	0.774246	200.212	-841.119	250	230.687	0	60.0897	59.4918	130.577	1616358268691807	0
859	0	0	859	1	1532.07	904.298	627.774	0	0	-53.9697	53.5403	16.7667	766.825	4040.37	30043.8	-16.7667	31.7705	229.831	297.293	0	0	0.592067	174.212	-828.684	250	198.096	0	54.5725	52.2836	147.624	1616358268711818	0
863	0	0	863	1	1871.15	887.763	983.387	0	0	-68.0943	3.08353	94.0491	951.324	4154.15	29994.6	-94.0491	39.7751	232.395	300.808	0	0	1.42885	195.869	-840.62	250	216.873	0	46.8105	44.1609	105.834	1616358268791861	0
865	0	0	865	1	1441.07	681.982	759.089	0	0	-79.5846	-63.4147	22.9236	901.099	4065.98	29961.4	-22.9236	37.7297	227.999	300.033	0	0	1.5067	160.764	-823.567	250	214.06	0	46.709	44.7468	124.455	1616358268831883	0
881	0	0	881	1	1225.68	523.682	701.993	0	0	-174.86	54.8991	-16.2816	1015.82	3762.62	30042.4	16.2816	45.0488	221.02	291.124	0	0	1.95993	185.833	-834.099	250	193.767	0	38.762	36.5146	110.808	1616358269152057	0
883	0	0	883	1	1648.77	725.478	923.295	0	0	-60.03	-31.3048	73.511	894.534	4146.09	30128.6	-73.511	37.1737	227.219	296.651	0	0	0.922248	194.973	-838.519	250	211.741	0	48.7846	46.1379	113.524	1616358269192079	0
884	0	0	884	1	1318.78	825.618	493.163	0	0	-190.912	140.836	426.53	814.735	3977.99	30056.1	-426.53	42.5513	222.991	298.902	0	0	1.116	164.004	-823.157	250	212.956	0	47.1458	48.9829	185.531	1616358269212090	0
888	0	0	888	1	1499.03	597.144	901.886	0	0	-142.661	55.0823	-17.755	990.301	4228.72	30042.2	17.755	42.9614	229.142	292.425	0	0	2.18417	176.194	-829.151	250	217.455	0	40.0228	38.3881	117.87	1616358269292134	0
890	0	0	890	1	1937.27	992.294	944.972	0	0	-249.316	-139.02	165.561	905.321	4036.4	30136.7	-165.561	45.7232	221.507	289.396	0	0	1.36178	225.052	-851.807	250	216.437	0	46.7903	41.1707	94.4521	1616358269332156	0
894	0	0	894	1	1566.73	798.742	767.992	0	0	-74.6564	-62.2988	305.128	971.814	4160.72	30159.6	-305.128	44.648	226.531	295.258	0	0	1.19578	168.494	-825.814	250	196.601	0	43.7661	42.596	124.918	1616358269412199	0
895	0	0	895	1	1444.42	825.115	619.301	0	0	-118.861	-97.2902	131.835	642.733	4204.92	30095	-131.835	28.2102	228.571	301.3	0	0	0.389023	175.87	-829.746	250	172.15	0	67.8685	64.1763	150.285	1616358269432210	0
896	0	0	896	1	1452.74	600.331	852.413	0	0	-64.8029	20.2008	-69.4909	1075.42	4051.2	30176.8	69.4909	45.0949	229.034	293.487	0	0	1.1097	172.777	-828.692	250	224.639	0	36.8053	36.1303	124.478	1616358269452221	0
897	0	0	897	1	1513.85	659.216	854.633	0	0	7.1635	57.5846	35.6566	823.867	3979.24	30039.7	-35.6566	33.5246	223.867	298.934	0	0	1.22864	210.618	-845.242	250	241.264	0	52.4748	49.783	132.841	1616358269472232	0
899	0	0	899	1	1797.94	858.202	939.738	0	0	-83.7878	5.06378	30.6779	1275.89	4070.19	30092.3	-30.6779	53.272	222.378	292.79	0	0	1.53746	184.846	-834.697	250	232.71	0	33.1516	31.5814	85.2914	1616358269512254	0
900	0	0	900	1	1669.03	984.086	684.94	0	0	-174.957	-122.183	294.843	896.349	4161.36	30119.8	-294.843	44.3249	227.357	292.666	0	0	1.59115	184.085	-833.348	250	198.858	0	45.4839	43.9195	120.753	1616358269532265	0
902	0	0	902	1	1698.11	835.534	862.579	0	0	-7.43382	19.1359	-63.1187	976.065	4093.49	30078.2	63.1187	40.1604	227.716	292.115	0	0	2.01434	200.844	-841.584	250	272.57	0	41.2538	40.4209	138.046	1616358269572286	0
903	0	0	903	1	1531.9	715.453	816.444	0	0	-55.5524	17.9223	187.823	836.639	4041.95	29979.7	-187.823	35.7428	225.819	287.706	0	0	1.27031	183.626	-830.852	250	219.361	0	53.5751	50.1296	119.932	1616358269592297	0
906	0	0	906	1	1431.28	772.181	659.103	0	0	-50.0761	-38.4008	29.4414	940.412	4036.48	30135.7	-29.4414	38.7852	224.766	293.313	0	0	0.86092	160.332	-821.184	250	209.327	0	44.9393	43.0432	117.907	1616358269652330	0
907	0	0	907	1	1597.92	742.242	855.68	0	0	-276.891	4.1752	216.735	864.765	4063.97	30192.8	-216.735	44.6944	224.842	292.268	0	0	1.8858	164.252	-821.497	250	191.939	0	51.3735	42.1741	102.047	1616358269672341	0
910	0	0	910	1	1747.8	1082.74	665.062	0	0	-11.2826	-25.6847	345.324	1032.13	4097.34	30123	-345.324	47.2083	227.23	291.7	0	0	0.811862	189.658	-837.289	250	221.929	0	41.1137	41.1846	133.668	1616358269732373	0
913	0	0	913	1	1504.91	724.487	780.421	0	0	-14.426	-3.01534	183.144	823.539	4100.49	30000.7	-183.144	34.6466	225.488	293.522	0	0	1.41526	145.445	-813.902	250	166.437	0	55.358	51.8276	123.453	1616358269792406	0
923	0	0	923	1	1674.79	862.339	812.449	0	0	-90.2377	46.7621	58.741	1217.43	4076.64	30150.2	-58.741	51.2402	225.405	287.726	0	0	1.62744	208.421	-843.874	250	259.456	0	35.0515	32.9419	83.3459	1616358269992515	0
926	0	0	926	1	1343.32	747.11	596.21	0	0	-139.4	-43.531	215.949	1116.36	4026.14	30140.9	-215.949	50.4686	216.969	285.458	0	0	1.20456	177.112	-826.707	250	183.981	0	38.5953	35.7679	88.6021	1616358270052548	0
936	0	0	936	1	1105.07	666.138	438.932	0	0	-70.4061	-6.04107	238.729	714.756	3957.15	29904	-238.729	31.344	219.17	286.615	0	0	0.309348	190.158	-831.287	250	231.988	0	61.0231	57.601	143.5	1616358270252657	0
940	0	0	940	1	1680.5	824.939	855.56	0	0	-19.4719	28.385	5.4101	1251.53	4105.53	30068.9	-5.4101	51.1592	216.422	282.555	0	0	1.74619	159.817	-817.785	250	240.086	0	33.1893	31.8934	92.6524	1616358270332700	0
952	0	0	952	1	1305.15	727.488	577.661	0	0	-67.4235	43.7308	213.544	690.265	3954.16	30053.6	-213.544	29.9402	218.012	286.418	0	0	0.827737	156.415	-816.008	250	178.453	0	63.625	59.2591	145.751	1616358270572831	0
955	0	0	955	1	1453.77	621.076	832.69	0	0	-27.7975	-107.935	316.904	639.932	4113.86	30205.3	-316.904	29.6902	220.308	293.698	0	0	0.0242447	142.156	-811.409	250	192.873	0	64.3616	64.2627	194.572	1616358270632864	0
956	0	0	956	1	1632.34	769.86	862.476	0	0	-77.1017	-14.1065	146.342	982.22	4063.5	30111.4	-146.342	41.7599	217.14	285.444	0	0	0.853256	161.461	-819.068	250	185.939	0	44.9582	41.9612	99.0066	1616358270652875	0
960	0	0	960	1	1429.14	732.885	696.258	0	0	-117.306	-67.3159	62.4785	1104.68	4103.71	30164.6	-62.4785	47.2901	219.5	284.662	0	0	0.870122	173.283	-824.665	250	193.793	0	37.9086	35.8249	89.9393	1616358270732918	0
961	0	0	961	1	1603.32	842.393	760.925	0	0	-189.962	-108.103	144.056	969.254	4276.02	30205.4	-144.056	45.0102	223.636	287.309	0	0	1.47263	193.902	-836.237	250	193.846	0	43.9147	40.4733	94.1587	1616358270752929	0
964	0	0	964	1	1330.91	630.785	700.127	0	0	-214.522	-75.3809	-38.7636	682.487	4200.92	30172.7	38.7636	31.4776	219.771	285.657	0	0	0.618318	191.169	-833.442	250	206.965	0	56.0055	52.0025	166.633	1616358270812962	0
965	0	0	965	1	1633	817.811	815.192	0	0	-68.9971	19.9536	171.293	729.544	4155.06	30177	-171.293	31.151	223.651	290.749	0	0	0.8489	188.749	-834.019	250	203.198	0	61.1769	57.0041	134.865	1616358270832973	0
966	0	0	966	1	1314.8	718.597	596.204	0	0	-241.697	-76.2325	65.1926	568.919	4028.78	30173.6	-65.1926	27.0491	217.5	286.016	0	0	1.19229	161.846	-817.857	250	158.691	0	72.0063	63.1499	155.862	1616358270852984	0
967	0	0	967	1	1504.85	739.63	765.217	0	0	-23.6872	-24.0965	152.385	1104.71	4010.09	30021.8	-152.385	46.1548	218.373	288.497	0	0	1.54857	157.791	-816.336	250	208.077	0	40.8106	38.187	90.3723	1616358270872995	0
970	0	0	970	1	1532.59	806.885	725.71	0	0	-58.178	16.2795	308.746	1113.29	4144.24	30280.4	-308.746	50.2769	218.045	285.497	0	0	0.712012	200.355	-837.656	250	237.214	0	38.11	37.1628	110.051	1616358270933027	0
971	0	0	971	1	946.441	510.526	435.914	0	0	-80.5686	-25.8489	127.309	609.12	3967.31	30023.5	-127.309	25.8228	214.099	283.982	0	0	0.815646	149.437	-810.377	250	185.139	0	71.1879	66.4436	157.224	1616358270953038	0
974	0	0	974	1	1383.55	756.418	627.128	0	0	-234.154	-39.5431	143.98	907.032	4220.55	30037.2	-143.98	43.2916	216.321	278.336	0	0	1.85389	165.703	-819.562	250	160.739	0	46.9155	40.795	95.9398	1616358271013071	0
975	0	0	975	1	1470.84	730.831	740.004	0	0	-53.4949	49.8272	124.725	868.84	4039.9	30147.2	-124.725	36.4524	218.168	283.454	0	0	1.28562	141.186	-809.245	250	168.247	0	50.4555	47.1756	111.881	1616358271033082	0
977	0	0	977	1	1812.06	812.958	999.106	0	0	-62.7868	23.8913	95.8258	1009.03	4049.19	30073.4	-95.8258	42.1418	216.726	281.318	0	0	1.28899	189.527	-831.25	250	238.749	0	42.8461	40.2965	96.6697	1616358271073104	0
978	0	0	978	1	1690.43	759.917	930.513	0	0	-139.707	7.70705	91.354	974.676	4225.77	30189.3	-91.354	42.2544	223.438	284.308	0	0	1.34924	188.468	-833.391	250	199.236	0	43.4942	40.697	97.8041	1616358271093114	0
980	0	0	980	1	1137.62	581.861	555.763	0	0	-32.135	-69.8876	178.943	709.445	4018.54	30067.5	-178.943	30.2442	217.413	284.257	0	0	0.420049	162.204	-818.043	250	180.531	0	62.199	58.5244	139.44	1616358271133136	0
981	0	0	981	1	1446.36	738.603	707.756	0	0	-115.545	-36.7	201.566	1050.13	4101.94	30233.7	-201.566	46.5171	215.236	281.625	0	0	0.852879	169.82	-821.875	250	207.331	0	41.3784	38.3076	93.6103	1616358271153147	0
982	0	0	982	1	1483.69	660.549	823.146	0	0	-34.6735	-14.7061	135.121	1087.97	4120.73	30211.7	-135.121	45.3584	219.066	283.054	0	0	0.850874	159.802	-817.652	250	184.396	0	40.9417	38.4893	91.0615	1616358271173158	0
987	0	0	987	1	1688.58	685.073	1003.51	0	0	-30.7975	-45.2048	79.14	1061.48	4116.86	30142.5	-79.14	43.7626	215.703	280.585	0	0	0.46052	144.987	-810.162	250	178.932	0	40.6354	38.44	94.222	1616358271273213	0
991	0	0	991	1	1746.66	833.812	912.85	0	0	-113.139	-1.20345	56.7468	1056.15	3999.88	29998.9	-56.7468	44.81	211.138	271.754	0	0	1.23395	160.229	-814.75	250	201.943	0	38.8847	36.7293	92.8924	1616358271353256	0
993	0	0	993	1	1442.22	530.454	911.764	0	0	-97.2794	-71.4088	-73.1193	726.197	4083.68	30268.4	73.1193	31.0357	213.622	277.518	0	0	0.795657	190.817	-829.384	250	175.409	0	51.9384	50.993	177.661	1616358271393278	0
994	0	0	994	1	1431.29	652.937	778.357	0	0	-42.5699	-45.7799	180.565	712.901	4228.29	30242.8	-180.564	30.3642	215.31	281.818	0	0	0.406171	197.524	-834.558	250	217.088	0	61.7154	57.7014	138.205	1616358271413289	0
995	0	0	995	1	1431.55	565.226	866.323	0	0	-266.601	-170.802	298.961	774.136	4053.68	30068.8	-298.961	43.5376	211.415	276.369	0	0	0.926921	165.98	-817.1	250	215.273	0	50.3319	45.707	122.323	1616358271433300	0
997	0	0	997	1	1151.81	512.559	639.254	0	0	-292.362	-189.488	73.7798	581.092	3780.46	29987.8	-73.7798	31.4877	204.691	268.379	0	0	0.811264	169.045	-815.739	250	187.962	0	68.4517	58.7368	133.711	1616358271473322	0
997	0	0	997	1	1538.36	813.677	724.682	0	0	-85.0501	-80.5648	-57.2036	891.111	4270.77	30078.2	57.2036	37.8495	214.424	277.426	0	0	0.74113	163.514	-816.775	250	175.957	0	42.9658	42.3957	142.296	1616358271473322	0
1000	0	0	0	1	591.268	343.061	248.207	0	0	-84.0064	47.6247	350.545	275.117	3970.75	29950	-350.545	14.2389	70.9859	80.36	0	0	0.533544	112.172	-674.343	250	122.345	0	75.7688	75.2487	241.616	1616358273694531	1
1001	0	0	1	1	709.813	335.241	374.572	0	0	-111.497	-71.8256	25.2722	505.939	4197.56	29969.8	-25.2722	24.0864	69.5987	79.2968	0	0	0.557387	107.566	-672.383	250	140.904	0	43.8163	41.3355	99.8819	1616358273714542	1
1004	0	0	4	1	792.456	331.275	461.181	0	0	-57.9234	-55.0431	123.613	473.954	4143.98	30052.7	-123.613	22.0791	69.3212	79.3712	0	0	0.391983	128.486	-682.362	250	146.192	0	51.491	46.3116	97.7451	1616358273774575	1
1007	0	0	7	1	821.973	354.215	467.758	0	0	-51.2477	35.7832	92.7011	578.888	4137.31	30161.2	-92.7011	26.9633	67.5229	77.3232	0	0	0.633644	124.999	-679.012	250	153.09	0	40.9927	37.3816	78.7371	1616358273834607	1
1008	0	0	8	1	596.37	296.545	299.825	0	0	-2.43218	-43.0002	46.7857	317.905	3988.83	30040.7	-46.7857	14.3967	69.3276	77.7158	0	0	0.190561	105.251	-667.802	250	108.445	0	72.2978	67.6947	155.083	1616358273854618	1
1009	0	0	9	1	619.16	330.135	289.024	0	0	-23.8773	-7.5081	218.397	360.42	4010.28	30104.8	-218.397	17.0442	68.5989	78.8461	0	0	0.145032	104.009	-668.941	250	122.883	0	66.8993	59.6288	137.003	1616358273874629	1
1010	0	0	10	1	669.545	344.69	324.855	0	0	-60.3975	-0.391793	188.667	536.994	4146.46	29998.1	-188.667	25.5299	66.4902	77.5762	0	0	0.558555	106.385	-667.043	250	134.456	0	45.0698	40.0687	89.4364	1616358273894640	1
1011	0	0	11	1	645.936	276.91	369.025	0	0	-24.9617	0.342724	115.563	583.776	4210.68	29997.3	-115.563	26.8431	66.0535	78.0057	0	0	0.358069	105.106	-668.145	250	145.474	0	41.7458	37.8463	78.9072	1616358273914651	1
1014	0	0	14	1	534.31	220.952	313.358	0	0	-84.8367	-26.0203	230.331	367.503	4071.24	30123.3	-230.331	17.9355	67.8188	77.4857	0	0	0.488591	92.7476	-662.461	250	125.402	0	63.8041	56.273	132.339	1616358273974684	1
1015	0	0	15	1	776.223	313.418	462.805	0	0	-38.8345	-8.36074	79.1682	495.389	4025.23	30205.3	-79.1682	22.8009	61.9238	72.5333	0	0	0.552935	106.109	-661.681	250	125.215	0	46.0386	42.4576	90.0963	1616358274274847	1
1016	0	0	16	1	776.223	313.418	462.805	0	0	-38.8345	-8.36074	79.1682	495.389	4025.23	30205.3	-79.1682	22.8009	61.9238	72.5333	0	0	0.552935	106.109	-661.681	250	125.215	0	46.0386	42.4576	90.0963	1616358274274847	1
1017	0	0	17	1	776.223	313.418	462.805	0	0	-38.8345	-8.36074	79.1682	495.389	4025.23	30205.3	-79.1682	22.8009	61.9238	72.5333	0	0	0.552935	106.109	-661.681	250	125.215	0	46.0386	42.4576	90.0963	1616358274274847	1
1018	0	0	18	1	776.223	313.418	462.805	0	0	-38.8345	-8.36074	79.1682	495.389	4025.23	30205.3	-79.1682	22.8009	61.9238	72.5333	0	0	0.552935	106.109	-661.681	250	125.215	0	46.0386	42.4576	90.0963	1616358274274847	1
1019	0	0	19	1	776.223	313.418	462.805	0	0	-38.8345	-8.36074	79.1682	495.389	4025.23	30205.3	-79.1682	22.8009	61.9238	72.5333	0	0	0.552935	106.109	-661.681	250	125.215	0	46.0386	42.4576	90.0963	1616358274274847	1
1020	0	0	20	1	776.223	313.418	462.805	0	0	-38.8345	-8.36074	79.1682	495.389	4025.23	30205.3	-79.1682	22.8009	61.9238	72.5333	0	0	0.552935	106.109	-661.681	250	125.215	0	46.0386	42.4576	90.0963	1616358274274847	1
1021	0	0	21	1	776.223	313.418	462.805	0	0	-38.8345	-8.36074	79.1682	495.389	4025.23	30205.3	-79.1682	22.8009	61.9238	72.5333	0	0	0.552935	106.109	-661.681	250	125.215	0	46.0386	42.4576	90.0963	1616358274274847	1
1022	0	0	22	1	776.223	313.418	462.805	0	0	-38.8345	-8.36074	79.1682	495.389	4025.23	30205.3	-79.1682	22.8009	61.9238	72.5333	0	0	0.552935	106.109	-661.681	250	125.215	0	46.0386	42.4576	90.0963	1616358274274847	1
1023	0	0	23	1	776.223	313.418	462.805	0	0	-38.8345	-8.36074	79.1682	495.389	4025.23	30205.3	-79.1682	22.8009	61.9238	72.5333	0	0	0.552935	106.109	-661.681	250	125.215	0	46.0386	42.4576	90.0963	1616358274274847	1
1024	0	0	24	1	776.223	313.418	462.805	0	0	-38.8345	-8.36074	79.1682	495.389	4025.23	30205.3	-79.1682	22.8009	61.9238	72.5333	0	0	0.552935	106.109	-661.681	250	125.215	0	46.0386	42.4576	90.0963	1616358274274847	1
1025	0	0	25	1	776.223	313.418	462.805	0	0	-38.8345	-8.36074	79.1682	495.389	4025.23	30205.3	-79.1682	22.8009	61.9238	72.5333	0	0	0.552935	106.109	-661.681	250	125.215	0	46.0386	42.4576	90.0963	1616358274274847	1
1026	0	0	26	1	776.223	313.418	462.805	0	0	-38.8345	-8.36074	79.1682	495.389	4025.23	30205.3	-79.1682	22.8009	61.9238	72.5333	0	0	0.552935	106.109	-661.681	250	125.215	0	46.0386	42.4576	90.0963	1616358274274847	1
1027	0	0	27	1	776.223	313.418	462.805	0	0	-38.8345	-8.36074	79.1682	495.389	4025.23	30205.3	-79.1682	22.8009	61.9238	72.5333	0	0	0.552935	106.109	-661.681	250	125.215	0	46.0386	42.4576	90.0963	1616358274274847	1
1028	0	0	28	1	776.223	313.418	462.805	0	0	-38.8345	-8.36074	79.1682	495.389	4025.23	30205.3	-79.1682	22.8009	61.9238	72.5333	0	0	0.552935	106.109	-661.681	250	125.215	0	46.0386	42.4576	90.0963	1616358274274847	1
1029	0	0	29	1	776.223	313.418	462.805	0	0	-38.8345	-8.36074	79.1682	495.389	4025.23	30205.3	-79.1682	22.8009	61.9238	72.5333	0	0	0.552935	106.109	-661.681	250	125.215	0	46.0386	42.4576	90.0963	1616358274274847	1
1030	0	0	30	1	709.475	281.607	427.869	0	0	2.23374	22.6786	152.91	381.882	3984.17	30174.3	-152.91	17.563	63.7751	72.798	0	0	0.313927	114.219	-666.33	250	130.277	0	62.4244	55.7375	120.7	1616358274294858	1
1032	0	0	32	1	572.23	316.834	255.396	0	0	-0.184529	-37.0615	280.278	331.321	4185.9	30034.7	-280.278	15.984	62.7846	73.5395	0	0	0.293329	94.6508	-656.838	250	118.166	0	66.7309	60.6688	161.064	1616358274334880	1
1034	0	0	34	1	743.498	380.266	363.232	0	0	-26.2288	12.5394	186.228	551.489	4211.95	29985.1	-186.228	25.8448	61.8589	71.9228	0	0	0.591653	96.2462	-656.609	250	121.362	0	42.9058	38.1988	85.2583	1616358274374902	1
1037	0	0	37	1	665.806	353.665	312.141	0	0	-65.1191	-85.7657	169.901	380.947	4151.18	30183.1	-169.901	18.0633	64.8873	71.5811	0	0	0.248571	115.831	-666.238	250	111.666	0	61.4174	55.0314	120.765	1616358274434934	1
1038	0	0	38	1	675.413	311.715	363.699	0	0	54.0704	0.0762028	118.666	372.656	4330.97	30097.2	-118.666	16.7744	63.0932	71.5474	0	0	0.338022	110.632	-664.252	250	135.83	0	63.0709	57.5887	120.676	1616358274454945	1
1040	0	0	40	1	602.321	271.253	331.069	0	0	-61.7697	12.6474	184.795	314.165	4147.83	29985	-184.795	14.9429	61.4947	70.4248	0	0	0.556591	93.1882	-653.176	250	105.564	0	72.7137	64.6483	143.263	1616358274494967	1
1041	0	0	41	1	687.172	312.698	374.474	0	0	17.178	19.8457	60.9334	504.398	4168.54	29977.8	-60.9334	22.8399	59.6287	70.9112	0	0	0.27991	102.503	-656.922	250	133.777	0	44.5235	41.3582	90.6154	1616358274514978	1
1047	0	0	47	1	614.965	239.632	375.334	0	0	-41.8618	42.7807	281.335	303.609	3928.6	30054.5	-281.335	14.9109	59.8992	70.2634	0	0	0.384011	110.682	-659.551	250	106.403	0	69.7509	63.615	168.207	1616358274635043	1
1054	0	0	54	1	627.424	242.541	384.882	0	0	47.6007	-72.9372	317.809	311.038	3739.48	29970.9	-317.809	15.2246	54.6248	68.3605	0	0	0.139644	99.7742	-648.632	250	119.685	0	63.8719	61.1872	185.607	1616358274775120	1
1059	0	0	59	1	468.567	200.559	268.008	0	0	64.137	-96.5559	309.517	239.864	3822.6	29894.9	-309.517	11.7166	57.3324	66.8029	0	0	0.310927	91.2064	-646.055	250	124.052	0	84.1534	80.5148	232.936	1616358274875174	1
1080	0	0	80	1	432.339	184.777	247.562	0	0	21.2826	-34.4688	96.0059	231.063	4264.1	30032.1	-96.006	10.4227	54.6759	63.6346	0	0	0.377298	86.2673	-638.581	250	96.8486	0	93.6621	85.6432	179.464	1616358275295403	1
1084	0	0	84	1	617.002	323.044	293.958	0	0	-45.2181	-26.5238	315.104	453.898	4230.94	30223.5	-315.104	22.6398	53.1283	65.0125	0	0	0.636726	102.445	-646.713	250	114.177	0	43.434	41.2204	121.666	1616358275375446	1
1086	0	0	86	1	492.559	153.995	338.563	0	0	-66.0622	-19.2149	-9.03466	287.222	4152.12	30016.9	9.03466	13.3734	54.4143	63.6185	0	0	0.578878	96.9052	-643.247	250	114.18	0	66.7851	64.5638	170.01	1616358275415468	1
1090	0	0	90	1	574.471	230.89	343.58	0	0	-99.7476	-90.1632	205.343	367.309	3787.17	29888.5	-205.343	17.9848	50.9191	61.8426	0	0	0.589644	98.2791	-639.954	250	128.09	0	57.0517	50.316	114.521	1616358275495512	1
1099	0	0	99	1	540.271	249.716	290.555	0	0	-41.8574	12.0451	-189.132	348.686	3928.6	29985.6	189.132	16.8737	52.7022	61.5914	0	0	0.34596	104.724	-644.615	250	128.923	0	49.2926	47.4794	199.277	1616358275675610	1
1111	0	0	111	1	498.969	209.372	289.597	0	0	-59.4421	-102.652	-167.274	265.355	3946.18	30000.7	167.274	12.8517	51.8211	58.9079	0	0	0.248113	131.825	-654.408	250	142.112	0	62.2936	61.2868	246.147	1616358275915741	1
1116	0	0	116	1	632.304	373.194	259.11	0	0	0.44112	-64.443	297.021	370.215	3985.96	30062.1	-297.021	18.0666	51.9233	61.5787	0	0	0.259398	118.776	-649.681	250	121.341	0	53.8674	49.8537	139.463	1616358276015795	1
1131	0	0	131	1	680.878	389.179	291.699	0	0	-39.1874	3.33226	313.701	374.783	4125.25	29994.3	-313.701	18.6323	50.557	57.8098	0	0	0.378412	101.728	-638.619	250	106.165	0	50.7971	48.4793	138.91	1616358276315959	1
1134	0	0	134	1	494.756	170.667	324.089	0	0	-70.4537	53.0105	166.337	312.637	4256.17	30044.3	-166.337	14.9301	50.5964	59.1605	0	0	0.34617	110.202	-643.491	250	106.415	0	66.861	59.0424	129.819	1616358276375991	1
1145	0	0	145	1	559.482	278.059	281.422	0	0	-47.9134	-36.2468	80.4952	385.098	4034.31	30133.6	-80.4952	17.7652	48.6129	56.8716	0	0	0.258646	114.404	-641.926	250	121.245	0	52.6054	48.1843	102.815	1616358276596111	1
1156	0	0	156	1	429.29	239.463	189.827	0	0	-5.99023	-19.8484	254.913	264.17	3892.73	30017.5	-254.913	12.6004	48.7249	56.6748	0	0	0.219944	105.461	-635.48	250	118.283	0	75.7455	67.9493	168.669	1616358276816231	1
1158	0	0	158	1	645.228	259.503	385.725	0	0	-30.8375	73.1199	208.987	337.757	3817.92	30024.2	-208.987	16.1219	47.2943	56.7279	0	0	0.435112	97.7959	-632.425	250	123.048	0	60.1555	53.3517	121.736	1616358276856253	1
1162	0	0	162	1	453.937	176.917	277.02	0	0	-39.8507	-40.2763	108.026	327.844	4125.91	29938.3	-108.026	15.1139	47.4328	55.5228	0	0	0.395271	84.311	-624.306	250	103.49	0	62.0866	56.2009	117.794	1616358276936296	1
1164	0	0	164	1	540.83	203.164	337.667	0	0	-23.1064	18.0994	176.814	308.886	3710.53	29979.6	-176.814	14.4216	46.7993	55.7323	0	0	0.106714	94.4135	-629.317	250	87.9343	0	66.6386	59.1546	131.223	1616358276976318	1
1168	0	0	168	1	632.666	298.023	334.643	0	0	-47.4672	-42.9279	-118.425	331.929	3934.21	29940.9	118.425	15.6367	48.3113	55.1814	0	0	0.0631541	115.247	-640.287	250	116.981	0	50.0044	49.2354	168.419	1616358277056362	1
1169	0	0	169	1	348.996	164.246	184.75	0	0	-22.9107	16.9743	40.6071	202.267	4108.97	30180	-40.6071	9.26855	47.0438	58.9839	0	0	0.122217	82.0985	-624.432	250	91.8041	0	96.1861	89.7391	203.516	1616358277076373	1
1172	0	0	172	1	428.186	186.883	241.304	0	0	-154.127	-134.558	198.411	198.379	3941.21	29932.9	-198.411	10.1513	47.8626	56.2093	0	0	0.45453	93.5905	-628.954	250	97.0331	0	97.1835	85.883	191.993	1616358277136405	1
1176	0	0	176	1	553.7	225.321	328.379	0	0	-165.984	26.3071	-94.5196	352.126	4252.04	30071	94.5196	17.6682	49.3782	55.4814	0	0	0.58837	103.229	-634.298	250	125.261	0	45.9323	44.4579	143.358	1616358277216449	1
1179	0	0	179	1	477.044	184.886	292.158	0	0	-114.441	-89.7108	-82.0986	281.041	4001.18	29987.7	82.0986	13.5639	47.3581	53.2615	0	0	0.385035	83.2376	-621.792	250	92.9114	0	57.994	57.4053	181.672	1616358277276482	1
1181	0	0	181	1	492.328	196.492	295.836	0	0	82.026	-92.0614	-49.3774	441.632	4103.69	30189.4	49.3774	19.8941	47.4734	56.5755	0	0	0.102246	95.4476	-632.157	250	121.937	0	41.661	41.2135	121.733	1616358277316503	1
1182	0	0	182	1	366.827	154.393	212.434	0	0	-152.09	-104.456	350.538	219.084	3839.51	29902.8	-350.538	11.9316	45.9778	54.516	0	0	0.412952	74.2046	-616.416	250	95.2813	0	74.6422	74.5122	243.615	1616358277336514	1
1182	0	0	182	1	545.528	198.56	346.969	0	0	-61.7566	32.2351	-88.0482	323.075	4247.48	30264.4	88.0482	15.2744	47.2539	55.5445	0	0	0.300372	123.469	-641.862	250	112.034	0	52.0118	50.8413	160.764	1616358277336514	1
1188	0	0	188	1	472.87	214.599	258.271	0	0	-3.73518	-29.2243	232.979	241.381	4189.46	30226.2	-232.979	11.3952	47.9288	57.0304	0	0	0.375453	86.5662	-626.74	250	104.099	0	84.0857	74.4911	177.713	1616358277456580	1
1189	0	0	189	1	455.443	240.467	214.976	0	0	-74.1407	-47.6824	217.168	408.136	3960.88	29945.7	-217.168	19.7159	45.6145	54.6061	0	0	0.256617	87.8063	-624.428	250	112.544	0	49.1002	43.1825	100.741	1616358277476591	1
1190	0	0	190	1	560.429	251.599	308.83	0	0	-53.5484	-28.7044	123.135	392.951	3840.63	30126	-123.135	18.2703	45.6586	56.2804	0	0	0.470713	114.5	-638.186	250	131.989	0	52.2011	46.7168	98.526	1616358277496602	1
1195	0	0	195	1	456.054	269.062	186.991	0	0	-57.1726	-23.9395	80.2601	319.253	4043.57	30121.3	-80.2601	14.7965	46.9734	53.636	0	0	0.276501	108.964	-634.158	250	129.715	0	61.3367	56.3892	120.031	1616358277596656	1
1199	0	0	199	1	614.922	197.525	417.397	0	0	-34.0982	-39.3031	-86.3689	271.329	3721.52	29937.3	86.3689	12.606	44.3545	52.8876	0	0	0.356565	110.074	-630.227	250	117.423	0	60.9879	59.8808	190.77	1616358277676700	1
1203	0	0	203	1	624.227	269.02	355.207	0	0	18.4225	-46.8772	138.048	301.863	4366.62	30044.5	-138.048	13.7109	45.4308	55.5411	0	0	0.414081	107.43	-633.77	250	130.031	0	68.6404	61.2404	131.253	1616358277756743	1
1208	0	0	208	1	482.534	231.292	251.241	0	0	-1.1101	-14.9844	218.929	219.657	4087.17	30311.6	-218.929	10.306	46.3506	53.5176	0	0	0.292303	107.827	-632.73	250	114.358	0	91.1883	80.9446	186.743	1616358277856798	1
1223	0	0	223	1	491.165	187.229	303.936	0	0	-3.71161	-40.4975	266.523	300.36	3990.11	30038.2	-266.523	14.4042	44.636	52.3255	0	0	0.232136	106.289	-629.483	250	132.267	0	63.657	57.2163	147.074	1616358278156961	1
1226	0	0	226	1	584.928	238.262	346.666	0	0	41.0148	-39.5683	-91.9405	421.29	4144.71	30037.2	91.9405	19.2324	43.0099	52.1086	0	0	0.198347	96.3767	-623.678	250	124.619	0	40.2768	39.5509	127.214	1616358278216994	1
1228	0	0	228	1	522.828	195.265	327.563	0	0	-68.5306	-44.2708	-84.9375	273.102	4054.93	30041.9	84.9375	12.8565	44.368	51.4158	0	0	0.258246	121.316	-634.187	250	120.836	0	59.5417	58.3491	185.709	1616358278257016	1
1230	0	0	230	1	547.806	229.957	317.849	0	0	-30.169	-46.6189	72.6355	379.174	3916.91	30044.3	-72.6355	17.3518	43.8195	50.8794	0	0	0.325462	93.4682	-620.781	250	102.689	0	50.7995	46.8258	101.235	1616358278297037	1
1231	0	0	231	1	765.483	418.421	347.062	0	0	-5.26368	-18.667	300.152	508.494	3892	30016.3	-300.152	24.8152	43.3275	51.5274	0	0	0.294276	107.286	-629.718	250	159.919	0	36.7267	34.2474	95.6696	1616358278317048	1
1232	0	0	232	1	562.948	268.644	294.304	0	0	-78.0178	-109.62	125.628	321.557	3865.1	30107.3	-125.628	15.2235	43.0775	51.3597	0	0	0.200574	97.1682	-620.907	250	104.019	0	60.5553	54.7265	114.723	1616358278337059	1
1245	0	0	245	1	589.145	293.513	295.632	0	0	-46.1205	-4.60092	36.8307	469.413	3932.86	29902.6	-36.8307	21.6511	42.9225	48.8447	0	0	0.305789	114.66	-630.226	250	139.543	0	39.0898	37.0618	86.3093	1616358278597201	1
1246	0	0	246	1	507.505	293.492	214.013	0	0	-78.1974	-16.4984	201.392	321.178	4064.6	29914.5	-201.392	15.4599	43.1775	52.4776	0	0	0.500968	98.1378	-624.047	250	121.553	0	60.9476	53.6298	121.81	1616358278617212	1
1275	0	0	275	1	417.337	181.841	235.496	0	0	-82.6428	-71.7157	232.518	242.619	3869.72	29969.7	-232.518	11.8639	40.9289	51.1537	0	0	0.100769	95.5795	-616.631	250	100.579	0	76.5904	67.4986	162.197	1616358279197528	1
1277	0	0	277	1	506.579	202.482	304.096	0	0	-67.2751	6.59101	191.389	246.899	4153.33	30090.7	-191.389	11.7948	42.0308	50.5659	0	0	0.227142	99.8228	-619.75	250	104.868	0	77.8243	68.8442	153.906	1616358279237550	1
1280	0	0	280	1	442.867	223.284	219.584	0	0	-31.1586	9.57065	339.17	233.733	3818.24	29888.4	-339.17	11.7406	41.7005	49.324	0	0	0.125205	82.9163	-611.535	250	106.176	0	71.595	70.7963	221.857	1616358279297582	1
1283	0	0	283	1	447.818	219.952	227.866	0	0	-27.2526	78.5463	310.78	302.257	4113.31	30118.4	-310.78	15.0426	42.0274	51.3583	0	0	0.332924	101.734	-624.111	250	115.972	0	57.9628	54.8639	157.291	1616358279357615	1
1287	0	0	287	1	531.504	196.623	334.881	0	0	-37.9316	-51.6384	166.383	403.848	4123.99	30049.3	-166.383	18.8433	41.7923	48.6778	0	0	0.488237	102.415	-622.422	250	132.989	0	48.7078	43.208	96.0112	1616358279437659	1
1290	0	0	290	1	393.431	177.584	215.847	0	0	-30.4053	37.872	-19.4959	235.061	4016.81	29959.8	19.4959	10.8724	41.7035	50.6287	0	0	0.269202	81.7606	-611.535	250	98.3029	0	72.5486	70.0582	188.271	1616358279497691	1
1293	0	0	293	1	435.15	210.951	224.199	0	0	-74.4699	15.5415	196.401	241.896	4060.87	30380.8	-196.401	11.6272	42.695	49.2363	0	0	0.149684	97.419	-619.416	250	110.926	0	78.9504	69.6908	156.215	1616358279557724	1
1297	0	0	297	1	539.257	267.414	271.843	0	0	-45.449	-96.6972	18.1232	305.317	4131.51	30094.4	-18.1232	14.091	41.3489	49.332	0	0	0.428578	103.347	-621.335	250	122.089	0	57.9548	55.6751	135.599	1616358279637768	1
1300	0	0	300	1	484.896	186.267	298.629	0	0	24.1448	-105.304	59.3692	323.673	4161.58	30103	-59.3692	14.6144	40.7385	48.9499	0	0	0.334873	107.588	-622.943	250	123.871	0	57.7512	54.365	119.126	1616358279697800	1
1301	0	0	301	1	458.804	231.636	227.168	0	0	-55.4743	-57.478	265.748	227.65	3942.21	29855.8	-265.748	11.1377	41.5703	49.529	0	0	0.0627841	123.08	-629.063	250	134.751	0	79.3819	71.4177	184.049	1616358279717811	1
1302	0	0	302	1	481.656	246.941	234.715	0	0	-11.4298	35.3419	44.9495	316.637	3698.85	30062	-44.9495	14.4928	40.2077	49.0458	0	0	0.436578	109.463	-623.21	250	139.946	0	57.6587	53.5124	121.434	1616358279737822	1
1305	0	0	305	1	450.992	233.555	217.437	0	0	-108.083	-37.3258	145.921	335.953	3795.5	29935.3	-145.921	16.1511	39.0796	48.8819	0	0	0.345516	83.2222	-608.77	250	108.654	0	56.3122	49.3904	106.995	1616358279797855	1
1319	0	0	319	1	385.396	153.542	231.854	0	0	30.2926	-46.8056	-5.25456	196.826	4055.77	30243.8	5.25456	8.85904	41.6284	48.4108	0	0	0.213224	116.885	-625.306	250	133.513	0	87.8286	84.6928	224.492	1616358280078007	1
1322	0	0	322	1	494.984	234.397	260.587	0	0	33.0457	-121.119	-194.472	363.707	3853.69	29919.5	194.472	17.4973	39.9825	47.0685	0	0	0.334529	116.192	-623.148	250	145.439	0	42.4922	41.1306	185.995	1616358280138040	1
1328	0	0	328	1	483.35	252.644	230.706	0	0	18.0955	-55.8354	-79.1187	237.852	3768.98	30053.5	79.1187	10.8672	40.8501	48.6744	0	0	0.0850527	100.869	-617.229	250	111.327	0	68.1573	66.9241	211.786	1616358280258105	1
1338	0	0	338	1	448.002	204.834	243.167	0	0	-36.2737	-68.8155	242.88	322.221	4022.67	29867.2	-242.88	15.4881	38.0521	48.1189	0	0	0.248645	124.583	-624.705	250	120.742	0	56.6018	50.351	124.482	1616358280458214	1
1343	0	0	343	1	623.146	400.635	222.511	0	0	-21.6683	54.3928	327.515	328.83	4008.07	29943.3	-327.515	16.4111	39.9123	46.5902	0	0	0.430697	104.239	-616.881	250	104.166	0	51.3422	49.5108	148.738	1616358280558269	1
1348	0	0	348	1	528.045	277.494	250.551	0	0	-105.694	-13.3345	-30.1269	344.015	4191.75	30011	30.1269	16.3783	39.6069	47.2712	0	0	0.398765	124.359	-625.718	250	142.647	0	47.5756	46.0067	126.433	1616358280658323	1
1351	0	0	351	1	412.582	216.854	195.728	0	0	20.3121	-51.9147	18.9388	220.963	3667.11	30049.6	-18.9388	9.95022	38.5627	47.1786	0	0	0.11426	116.459	-621.021	250	125.829	0	79.1913	74.8676	183.811	1616358280718356	1
1357	0	0	357	1	529.014	268.746	260.268	0	0	61.7437	-17.5026	204.21	384.504	3924.66	29915.5	-204.21	17.6807	39.2034	47.3027	0	0	0.252528	91.656	-611.239	250	127.763	0	50.1327	44.925	102.827	1616358280838421	1
1360	0	0	360	1	394.517	211.148	183.369	0	0	-88.5196	24.2708	55.2452	227.195	4174.58	30073	-55.2452	10.7344	39.4945	47.3743	0	0	0.0902283	111.526	-619.846	250	114.442	0	77.4886	71.3563	156.962	1616358280898454	1
1365	0	0	365	1	559.866	260.393	299.473	0	0	-42.8784	-71.923	22.3581	294.919	4228.6	30069.6	-22.3581	13.5637	40.7537	48.6211	0	0	0.422847	130.865	-632.433	250	139.429	0	59.9176	56.9745	137.906	1616358280998509	1
1370	0	0	370	1	425.957	220.801	205.156	0	0	-54.3883	-71.5572	199.803	242.439	4040.79	30168.9	-199.803	11.5445	40.7112	47.7192	0	0	0.212854	84.1733	-609.718	250	94.1006	0	77.6263	68.7437	156.045	1616358281098563	1
1373	0	0	373	1	371.416	168.283	203.134	0	0	-15.3255	52.5022	201.628	189.375	4001.73	30144.5	-201.628	8.93173	39.8873	48.4286	0	0	0.168495	118.19	-623.717	250	101.343	0	99.1517	87.231	198.308	1616358281158596	1
1374	0	0	374	1	614.722	315.37	299.352	0	0	67.3956	94.1963	279.403	296.399	4018.66	29903.5	-279.403	14.2439	38.9086	47.556	0	0	0.309579	103.94	-618.47	250	131.499	0	59.7862	55.2558	144.98	1616358281178607	1
1377	0	0	377	1	515.356	275.923	239.433	0	0	-26.9098	-13.1977	82.1681	264.694	4312.29	30010.9	-82.1681	12.1234	39.4451	46.9445	0	0	0.301735	99.6544	-613.845	250	112.062	0	69.6379	63.9981	134.783	1616358281238639	1
1384	0	0	384	1	451.34	173.618	277.722	0	0	-151.631	82.7102	-71.0356	200.332	3739.39	30014.6	71.0356	10.0227	39.2665	47.5288	0	0	0.344223	88.2357	-608.605	250	112.014	0	74.0974	72.2648	216.926	1616358281378716	1
1385	0	0	385	1	495.538	223.155	272.383	0	0	12.011	12.0588	128.135	429.068	4173.71	30085.3	-128.135	19.5509	39.8013	46.942	0	0	0.638067	105.229	-618.652	250	135.659	0	45.3515	40.8717	86.2176	1616358281398726	1
1387	0	0	387	1	385.22	177.297	207.923	0	0	-13.9764	-4.54218	193.449	216.79	4000.38	30201.5	-193.449	10.1256	39.555	47.8367	0	0	0.355137	117.677	-623.038	250	110.393	0	87.385	77.4333	173.908	1616358281438748	1
1388	0	0	388	1	480.832	161.089	319.743	0	0	-74.1406	-36.0585	26.9335	257.232	4060.54	30033.7	-26.9335	11.9938	39.3438	46.1577	0	0	0.180517	98.7878	-612.809	250	121.012	0	66.7363	62.7846	150.206	1616358281458759	1
1389	0	0	389	1	543.42	235.101	308.32	0	0	-41.3157	29.1608	272.006	439.839	3828.4	30068.2	-272.006	21.4718	38.4729	45.5809	0	0	0.284578	86.3804	-607.278	250	129.237	0	40.6564	36.8372	95.4128	1616358281478770	1
1395	0	0	395	1	452.249	182.223	270.026	0	0	-36	-26.2121	54.6263	281.755	3823.08	29924.2	-54.6263	12.9216	38.1635	46.6648	0	0	0.44865	96.6219	-609.657	250	101.927	0	63.3804	58.9818	130.385	1616358281598835	1
1399	0	0	399	1	439.166	167.141	272.025	0	0	-107.397	-64.4523	149.247	347.68	4093.8	29962.5	-149.247	16.7317	38.8532	46.9037	0	0	0.425171	99.2452	-614.219	250	103.087	0	53.9283	47.4354	103.139	1616358281678879	1
1401	0	0	401	1	394.399	175.156	219.243	0	0	-23.626	7.99505	182.607	258.33	4010.03	29890	-182.607	12.0745	39.6693	47.5129	0	0	0.227998	88.2467	-611.241	250	99.7101	0	73.5819	65.4355	145.628	1616358281718901	1
1417	0	0	417	1	440.213	224.18	216.033	0	0	20.2895	-44.1552	130.369	348.945	4165.43	29942.2	-130.369	15.8169	37.9938	46.6364	0	0	0.324273	113.131	-619.593	250	125.905	0	54.9539	49.1941	104.891	1616358282039075	1
1427	0	0	427	1	381.946	155.433	226.513	0	0	-63.5473	-69.2278	55.4875	234.076	4049.95	30066.9	-55.4875	10.863	37.6196	46.409	0	0	0.283375	72.1332	-598.249	250	86.4036	0	75.2369	69.6477	153.537	1616358282239184	1
1430	0	0	430	1	397.48	179.876	217.604	0	0	-31.0433	-77.5563	300.674	262.006	4017.44	30174.9	-300.674	12.9677	37.9231	47.2812	0	0	0.118107	95.4238	-610.818	250	112.88	0	64.4612	60.1191	171.692	1616358282299217	1
1435	0	0	435	1	387.839	139.922	247.917	0	0	48.9087	32.5915	266.359	229.585	4037.15	30064.7	-266.359	10.8934	39.3676	46.4594	0	0	0.0817023	91.1721	-609.501	250	100.67	0	77.999	70.8533	181.222	1616358282399271	1
1436	0	0	436	1	475.634	193.768	281.866	0	0	-81.2683	-35.2869	376.745	288.735	3868.35	29833.6	-376.745	15.1505	38.0072	46.5152	0	0	0.419323	113.218	-618.868	250	142.406	0	53.2012	55.7276	196.389	1616358282419282	1
1437	0	0	437	1	555.894	333.201	222.693	0	0	-36.3273	-49.3161	163.718	411.398	3823.41	29847.7	-163.718	19.1655	37.0997	44.726	0	0	0.343214	101.831	-611.737	250	130.06	0	45.8004	40.5934	90.3353	1616358282439293	1
1439	0	0	439	1	443.734	186.518	257.217	0	0	-21.7895	-3.87642	117.534	252.567	4107.85	30200.9	-117.534	11.5984	38.2198	46.4952	0	0	0.30764	108.166	-616.391	250	110.749	0	74.0536	66.7833	138.757	1616358282479315	1
1447	0	0	447	1	438.823	165.43	273.393	0	0	-28.7685	0.170953	146.257	258.436	3915.51	30097.1	-146.257	11.967	38.382	45.656	0	0	0.189061	105.278	-612.958	250	96.9043	0	72.4192	64.8351	139.374	1616358282639402	1
1448	0	0	448	1	476.062	210.878	265.183	0	0	69.4068	-77.9325	3.92874	282.986	4215.97	30175.3	-3.92874	12.6549	39.2745	47.7667	0	0	0.446421	111.588	-622.174	250	106.753	0	62.0983	59.8341	153.148	1616358282659413	1
1452	0	0	452	1	535.492	244.449	291.043	0	0	-60.3806	21.7442	246.11	300.393	4046.78	30274.9	-246.11	14.6083	38.2067	46.1627	0	0	0.298065	98.1072	-611.353	250	95.9565	0	59.6477	53.0455	129.82	1616358282739457	1
1453	0	0	453	1	500.835	222.036	278.799	0	0	-18.4893	-42.5154	112.171	266.06	3905.23	29940.5	-112.171	12.1704	37.1193	46.0736	0	0	0.1288	105.791	-613.035	250	126.031	0	69.9306	62.8588	131.481	1616358282759467	1
1454	0	0	454	1	468.414	203.619	264.795	0	0	23.5039	59.0537	172.999	206.957	4062.56	30137.9	-172.999	9.56876	39.209	47.3341	0	0	0.520233	101.758	-614.27	250	121.176	0	91.3555	81.021	179.572	1616358282779478	1
1457	0	0	457	1	520.564	196.371	324.193	0	0	-32.993	-49.1012	-87.7501	387.035	3919.73	29947.1	87.7501	17.9802	36.6577	45.2869	0	0	0.30952	108.373	-614.527	250	126.692	0	40.6563	39.8238	124.712	1616358282839511	1
1459	0	0	459	1	435.076	232.959	202.117	0	0	-71.5472	-30.5327	278.348	222.064	3858.63	30127.9	-278.348	10.997	38.8254	45.8168	0	0	0.239448	79.6747	-602.557	250	81.7903	0	77.5246	70.2151	185.868	1616358282879533	1
1462	0	0	462	1	485.048	183.467	301.581	0	0	-60.4463	25.7105	168.244	320.518	3947.19	30071.6	-168.244	15.1774	37.9015	45.7847	0	0	0.414196	116.172	-618.088	250	144.469	0	58.0688	51.3417	113.695	1616358282939566	1
1464	0	0	464	1	621.308	248.284	373.024	0	0	5.89495	-31.8519	111.206	325.144	4080.17	30029.5	-111.206	14.7557	38.3827	46.4663	0	0	0.383806	108.908	-617.267	250	120.688	0	58.4293	52.618	110.176	1616358282979587	1
1466	0	0	466	1	401.566	156.623	244.943	0	0	-10.8057	-61.1109	40.1105	231.093	3797.89	29959.1	-40.1105	10.4942	37.4728	45.6155	0	0	0.265101	84.7196	-603.369	250	99.1007	0	75.7743	70.9579	163.42	1616358283019609	1
1467	0	0	467	1	403.727	239.699	164.028	0	0	-119.662	-47.3539	196.833	244.76	3807.08	30045	-196.833	12.0464	37.1942	46.0133	0	0	0.217208	85.5897	-603.983	250	108.032	0	73.4159	63.8618	145.561	1616358283039620	1
1468	0	0	468	1	374.053	201.444	172.609	0	0	-19.8495	-44.737	109.898	249.1	4006.25	29942.7	-109.898	11.3965	37.4802	46.4543	0	0	0.219066	116.931	-618.451	250	140.756	0	74.7501	67.2243	140.468	1616358283059631	1
1469	0	0	469	1	445.153	230.207	214.947	0	0	-5.62891	-6.2779	200.557	289.551	4091.69	30103.6	-200.557	13.5188	37.7918	46.8558	0	0	0.0282897	122.213	-621.509	250	122.916	0	64.9598	57.4732	130.463	1616358283079642	1
1471	0	0	471	1	385.785	190.619	195.166	0	0	36.4329	-30.9808	50.6166	210.242	4248.95	30028.6	-50.6166	9.42962	40.0575	47.2758	0	0	0.0512864	101.133	-615.143	250	113.949	0	85.965	80.6663	181.518	1616358283119664	1
1474	0	0	474	1	467.165	199.396	267.77	0	0	-53.9751	-23.6135	-23.4976	221.821	4339.36	30021.3	23.4976	10.2819	39.2534	47.3608	0	0	0.108093	118.866	-622.706	250	135.309	0	74.163	72.0424	195.645	1616358283179696	1
1478	0	0	478	1	404.81	181.773	223.037	0	0	84.6151	21.9837	-90.2778	283.518	4300.42	29975.7	90.2778	12.9468	38.9586	46.2839	0	0	0.395536	86.6779	-607.552	250	107.072	0	56.1113	54.9328	176.538	1616358283259740	1
1486	0	0	486	1	456.408	232.082	224.326	0	0	2.85436	-6.13126	280.662	218.836	3784.23	30103.5	-280.662	10.546	36.4289	45.5781	0	0	0.217704	128.875	-621.131	250	127.177	0	78.412	71.6522	191.651	1616358283419827	1
1488	0	0	488	1	487.04	182.42	304.62	0	0	-160.69	15.2666	285.52	276.066	3848.11	29982.4	-285.52	14.5101	37.3637	45.5616	0	0	0.653772	107.589	-614.04	250	129.32	0	59.5318	53.7042	143.729	1616358283459849	1
1489	0	0	489	1	497.239	204.471	292.768	0	0	-54.8971	35.0202	203.218	415.9	3941.64	29863	-203.218	19.8923	35.3086	45.7905	0	0	0.45725	103.593	-611.097	250	133.612	0	44.0721	38.73	89.4173	1616358283479860	1
1493	0	0	493	1	543.961	297.289	246.672	0	0	-86.7585	21.637	162.913	332.088	3973.5	30175.3	-162.913	15.906	37.8198	45.6289	0	0	0.452399	134.21	-625.885	250	142.445	0	55.8761	49.0929	108.077	1616358283559903	1
1495	0	0	495	1	586.1	184.799	401.302	0	0	-257.646	-209.764	275.627	266.357	3745.75	29908.4	-275.627	16.3731	35.2408	44.5688	0	0	0.600553	123.16	-616.705	250	112.828	0	58.167	51.2075	125.39	1616358283599925	1
1498	0	0	498	1	380.456	232.748	147.708	0	0	15.4391	37.587	283.808	213.226	3871.3	29860.4	-283.808	10.2836	37.0954	45.4757	0	0	0.24607	85.3192	-602.312	250	97.1827	0	80.4354	73.5584	197.647	1616358283659958	1
1499	0	0	499	1	501.408	224.588	276.82	0	0	5.82428	35.4558	148.474	349.204	3980.58	29962.2	-148.474	16.0536	37.1417	45.6319	0	0	0.309855	107.905	-614.606	250	133.533	0	54.2127	48.1707	104.467	1616358283679969	1
1500	0	0	500	1	445.902	142.836	303.065	0	0	-185.711	-75.9769	-42.3328	227.792	4271.77	30273	42.3328	11.4826	38.5211	46.4468	0	0	0.401547	101.589	-613.378	250	107.476	0	67.4363	64.1826	183.107	1616358283699980	1
1502	0	0	502	1	330.398	135.153	195.245	0	0	-138.903	-4.95737	-271.585	178.802	3826.32	30002.6	271.585	9.32978	37.4749	45.4454	0	0	0.350789	89.3065	-605.23	250	109.472	0	84.2991	78.0495	399.807	1616358283740001	1
1502	0	0	502	1	378.01	189.971	188.038	0	0	51.5025	37.3585	13.5824	237.535	4333.54	30259.3	-13.5824	10.7246	37.5163	46.7395	0	0	0.373066	96.3825	-610.584	250	106.621	0	72.6211	68.8989	170.689	1616358283740001	1
1542	0	0	542	1	440.075	197.692	242.383	0	0	-56.8612	21.2968	56.8758	315	4043.26	29976.4	-56.8758	14.6455	36.913	46.3064	0	0	0.481306	90.3296	-605.985	250	125.198	0	56.1751	51.959	113.5	1616358284540437	1
1555	0	0	555	1	490.27	212.115	278.155	0	0	98.5933	-12.9992	269.64	344.759	3887.81	30010.7	-269.64	16.2565	36.6555	45.5211	0	0	0.244467	116.185	-617.636	250	150.817	0	51.8778	47.1648	123.278	1616358284800579	1
1557	0	0	557	1	500.216	263.972	236.244	0	0	8.84434	42.3307	81.6429	281.094	4077.22	30354	-81.6429	12.8138	37.7536	44.3905	0	0	0.392694	108.567	-613.606	250	122.03	0	64.3407	58.7422	125.056	1616358284840601	1
1559	0	0	559	1	439.711	245.951	193.76	0	0	-21.7784	-4.93006	129.347	233.996	4107.84	30401.2	-129.347	10.7647	37.8112	46.0584	0	0	0.153762	93.8674	-608.458	250	101.114	0	79.6513	71.4994	150.426	1616358284880623	1
1566	0	0	566	1	448.597	259.006	189.591	0	0	-9.26525	39.676	238.547	328.994	3896.01	30057.6	-238.547	15.661	37.7052	44.5106	0	0	0.226063	111.234	-615.723	250	120.614	0	55.2409	49.0304	118.064	1616358285020699	1
1567	0	0	567	1	493.906	223.848	270.058	0	0	27.2721	-39.9898	-3.37097	216.942	4058.79	30037.7	3.37097	9.77067	38.3381	45.7982	0	0	0.0903224	91.3673	-606.344	250	93.8511	0	77.9301	74.9213	195.802	1616358285040710	1
1570	0	0	570	1	306.139	157.622	148.517	0	0	4.88294	14.4836	-31.8647	197.385	3782.2	29883.5	31.8647	9.00822	36.5798	43.4774	0	0	0.13557	94.4347	-602.927	250	89.8355	0	80.434	78.3749	218.768	1616358285100742	1
1571	0	0	571	1	459.734	214.842	244.892	0	0	22.9817	-35.8245	239.397	322.922	3963.42	30033.5	-239.397	15.1739	35.5656	44.238	0	0	0.193121	111.448	-612.949	250	146.962	0	55.598	49.5107	121.212	1616358285120753	1
1580	0	0	580	1	443.385	288.886	154.499	0	0	-94.0361	-12.351	280.797	267.088	3781.46	30010	-280.797	13.3943	36.2214	43.225	0	0	0.43796	93.3291	-603.512	250	108.36	0	62.5868	56.6735	149.896	1616358285300851	1
1582	0	0	582	1	386.84	186.854	199.986	0	0	24.8717	80.9883	273.543	229.637	3961.53	30116	-273.543	11.0621	35.8643	44.046	0	0	0.138966	86.8451	-600.41	250	111.471	0	74.0592	67.5732	175.802	1616358285340873	1
1585	0	0	585	1	359.079	141.741	217.338	0	0	-101.85	-6.45531	38.2823	179.969	4088.25	30004.1	-38.2823	8.53214	36.2021	43.5944	0	0	0.27983	96.2972	-603.945	250	127.758	0	91.9054	85.7418	195.754	1616358285400906	1
1590	0	0	590	1	495.142	223.062	272.079	0	0	4.68732	-13.7288	198.375	217.962	3882.05	30011.4	-198.375	10.1318	35.3014	44.8935	0	0	0.238915	104.074	-608.944	250	94.9704	0	83.5555	73.8867	168.018	1616358285500960	1
1597	0	0	597	1	455.02	191.546	263.474	0	0	-41.3116	26.2974	144.421	307.345	3728.73	30071	-144.421	14.34	34.4042	44.307	0	0	0.319223	95.8693	-603.779	250	113.115	0	59.1583	52.4397	113.243	1616358285641037	1
1618	0	0	618	1	484.128	240.312	243.816	0	0	-39.5274	-57.25	74.1131	257.801	4225.25	29955.3	-74.1131	11.8438	35.6031	42.3325	0	0	0.231851	101.772	-606.312	250	125.954	0	67.492	62.0945	133.436	1616358286061265	1
1621	0	0	621	1	431.372	174.753	256.62	0	0	-88.1921	-59.7408	61.4157	311.345	4074.59	29957.7	-61.4157	14.6294	35.0762	43.0455	0	0	0.371123	102.923	-606.35	250	111.64	0	55.3253	50.6743	110.649	1616358286121298	1
1624	0	0	624	1	361.494	153.92	207.574	0	0	-37.6593	73.8576	-177.426	191.254	3824.74	30123.1	177.426	9.29465	36.3847	42.9016	0	0	0.267621	92.9845	-602.202	250	118.082	0	73.9128	71.1776	284.477	1616358286181331	1
1626	0	0	626	1	590.462	260.017	330.445	0	0	-7.32795	-13.29	217.817	388.725	3794.41	30010.9	-217.817	18.2682	33.8813	41.9611	0	0	0.0760498	110.948	-608.644	250	140.552	0	46.2036	40.9548	95.6486	1616358286221353	1
1630	0	0	630	1	447.803	227.546	220.257	0	0	-85.309	-94.7867	111.632	305.593	3872.39	29992.8	-111.632	14.4523	35.0182	43.1264	0	0	0.233392	111.257	-609.749	250	108.153	0	58.1923	52.6363	109.246	1616358286301396	1
1631	0	0	631	1	407.822	207.774	200.048	0	0	-231.986	-97.7273	33.4192	223.303	4019.07	30195	-33.4192	11.8157	36.497	42.9629	0	0	0.257923	93.863	-603.703	250	109.983	0	71.2111	63.5318	147.948	1616358286321407	1
1633	0	0	633	1	443.746	216.282	227.464	0	0	-9.77781	-33.6943	252.859	274.713	3996.18	30031.4	-252.859	13.1082	34.6455	43.4825	0	0	0.225151	111.147	-610.277	250	118.559	0	63.2677	56.3199	141.877	1616358286361429	1
1653	0	0	653	1	334.735	187.949	146.786	0	0	17.8751	23.8722	377.607	227.156	3968.53	29874.1	-377.607	11.516	33.772	43.3835	0	0	0.291214	123.327	-611.575	250	120.546	0	65.2138	69.0873	245.24	1616358286761647	1
1659	0	0	659	1	523.703	239.743	283.96	0	0	0.785083	-63.8791	160.941	333.647	3885.96	29862.2	-160.941	15.3333	35.1563	41.9823	0	0	0.122287	123.427	-613.494	250	130.016	0	55.1489	49.0037	108.411	1616358286881712	1
1661	0	0	661	1	518.628	248.686	269.941	0	0	-5.51891	-13.4461	216.233	354.582	3792.6	30110.8	-216.233	16.6439	32.6371	42.5567	0	0	0.215667	85.1064	-595.019	250	102.501	0	50.1645	44.3133	104.019	1616358286921734	1
1673	0	0	673	1	523.492	248.409	275.083	0	0	-86.4402	13.7555	260.443	306.179	3873.52	30083.6	-260.443	15.1661	33.7202	41.5524	0	0	0.156238	123.842	-612.303	250	134.087	0	54.6049	48.7007	123.409	1616358287161865	1
1675	0	0	675	1	461.818	218.584	243.234	0	0	27.2668	97.6714	274.426	246.933	4058.79	29999.6	-274.426	11.9332	35.8359	42.8808	0	0	0.201068	132.873	-620.126	250	137.27	0	68.5363	62.9261	161.951	1616358287201887	1
1676	0	0	676	1	515.4	265.841	249.558	0	0	-18.9241	-35.604	268.165	262.483	3905.66	30033.3	-268.165	12.6578	33.4897	42.6117	0	0	0.2213	108.266	-606.095	250	122.837	0	63.9675	57.4951	150.829	1616358287221898	1
1684	0	0	684	1	475.844	199.432	276.412	0	0	78.2668	131.469	380.477	217.044	3908.13	29866.2	-380.477	11.0578	34.2273	43.1436	0	0	0.0746997	107.807	-606.938	250	107.703	0	67.864	72.5835	254.582	1616358287381985	1
1689	0	0	689	1	463.515	149.102	314.413	0	0	37.6025	-10.8253	311.511	211.322	4048.46	30008.5	-311.511	10.2671	34.3092	43.1974	0	0	0.149818	124.52	-615.301	250	118.001	0	76.0326	72.4686	212.954	1616358287482039	1
1692	0	0	692	1	382.921	208.169	174.752	0	0	44.6228	73.4748	22.1269	195.887	4041.44	29924.2	-22.1269	8.91942	34.544	43.3363	0	0	0.226095	77.4188	-593.168	250	107.392	0	84.4416	80.2182	192.074	1616358287542072	1
1702	0	0	702	1	494.397	232.253	262.144	0	0	-44.819	-30.2113	12.6918	277.169	4230.54	30227.2	-12.6918	12.7618	34.6424	42.1999	0	0	0.2387	94.6746	-601.332	250	102.234	0	59.08	56.1011	138.911	1616358287742181	1
1704	0	0	704	1	384.641	164.186	220.455	0	0	-11.389	-17.8805	-110.472	196.371	4197.11	30115.2	110.472	9.1274	34.7095	43.5682	0	0	0.147399	107.492	-606.326	250	130.791	0	75.9121	74.07	241.861	1616358287782203	1
1709	0	0	709	1	478.396	223.65	254.747	0	0	-17.8548	41.4535	-105.259	227.176	4103.92	30055.9	105.259	10.6377	34.0223	42.5861	0	0	0.0973727	110.317	-607.169	250	127.512	0	64.9238	62.9407	202.367	1616358287882257	1
1715	0	0	715	1	393.494	199.138	194.356	0	0	-82.5502	-78.8538	352.567	264.777	3869.63	29877.2	-352.567	13.7874	33.479	41.6532	0	0	0.348662	100.561	-601.165	250	105.549	0	55.9013	56.004	186.997	1616358288002322	1
1720	0	0	720	1	631.229	375.049	256.179	0	0	0.337228	10.3644	267.378	461.214	3886.4	29987.3	-267.378	22.1092	34.5154	42.639	0	0	0.277299	108.932	-610.664	250	133.635	0	38.0309	34.4075	88.5446	1616358288102377	1
1722	0	0	722	1	534.154	260.223	273.93	0	0	-34.1217	8.46025	256.017	318.092	3920.86	30088.9	-256.017	15.3461	35.1256	44.7448	0	0	0.23491	99.7467	-607.145	250	118.519	0	54.6853	49.0895	123.99	1616358288142399	1
1723	0	0	723	1	367.46	159.901	207.559	0	0	-90.6966	-35.5256	-15.7586	246.796	3977.44	30132.8	15.7586	11.6269	36.1166	43.3634	0	0	0.245119	124.456	-617.485	250	119.72	0	64.4057	61.5143	164.464	1616358288162410	1
1729	0	0	729	1	388.423	188.842	199.58	0	0	-74.2327	-179.014	228.992	295.571	3960.97	29977.4	-228.992	14.887	33.519	42.1345	0	0	0.562627	111.312	-607.583	250	110.516	0	56.6311	51.7486	120.193	1616358288282475	1
1730	0	0	730	1	527.087	244.989	282.099	0	0	-40.5912	-19.0518	359.668	334.758	3827.67	29817.4	-359.668	17.0771	34.0983	42.0772	0	0	0.152333	101.925	-603.149	250	150.071	0	45.3669	46.4391	156.23	1616358288302486	1
1741	0	0	741	1	465.703	285.259	180.444	0	0	-22.0965	-9.66309	371.744	388.629	3908.84	29808	-371.744	19.8424	33.572	44.0497	0	0	0.205265	106.705	-607.888	250	138.992	0	39.0817	41.0084	143.479	1616358288522606	1
1747	0	0	747	1	521.442	261.34	260.102	0	0	-112.112	-50.4063	221.3	390.498	3799.53	29948.4	-221.3	19.3004	32.9126	42.123	0	0	0.368502	100.07	-603.371	250	129.151	0	44.3009	38.5752	91.5362	1616358288642671	1
1751	0	0	751	1	543.021	294.161	248.86	0	0	-155.465	-72.7952	48.9916	272.667	3942.55	29871.1	-48.9916	13.3808	33.3612	41.6883	0	0	0.32017	131.741	-614.161	250	126.13	0	59.2389	54.4484	121.575	1616358288722715	1
1761	0	0	761	1	353.921	192.49	161.431	0	0	-51.9885	-62.6488	-33.0659	264.419	3739.41	29861	33.0659	12.2502	32.9313	42.2208	0	0	0.14191	102.914	-602.291	250	103.21	0	58.6356	56.946	157.373	1616358288922824	1
1780	0	0	780	1	401.489	232.664	168.825	0	0	-121.775	54.0995	197.302	255.517	3809.2	30043.2	-197.302	12.6937	33.5435	42.7887	0	0	0.495604	106.606	-604.547	250	114.847	0	67.0505	58.221	132.634	1616358289303031	1
1783	0	0	783	1	395.725	187.341	208.384	0	0	-17.1802	19.2771	50.6394	224.066	4202.9	29978.4	-50.6394	10.2498	34.1348	42.4469	0	0	0.218474	111.82	-606.7	250	110.597	0	75.705	70.2921	155.922	1616358289363063	1
1787	0	0	787	1	366.998	170.051	196.947	0	0	-9.84005	-41.444	39.8395	228.514	3996.24	30138.8	-39.8395	10.3736	34.5945	41.9908	0	0	0.160491	104.508	-604.968	250	123.584	0	74.0574	68.8657	159.055	1616358289443107	1
1790	0	0	790	1	439.441	183.228	256.212	0	0	-100.002	-70.7057	260.015	292.27	3986.74	29869	-260.015	14.6011	33.1727	41.459	0	0	0.187173	129.662	-613.748	250	146.504	0	56.6033	50.2342	128.452	1616358289503140	1
1798	0	0	798	1	342.856	214.317	128.539	0	0	-22.43	74.1173	340.401	236.678	4208.15	30222.5	-340.401	11.9192	34.1806	42.9369	0	0	0.301608	98.4083	-601.99	250	119.082	0	64.8998	63.9683	203.126	1616358289663227	1
1824	0	0	824	1	573.399	315.896	257.503	0	0	5.27101	95.8534	362.484	390.293	3881.47	29802.1	-362.484	19.7885	33.7995	43.1874	0	0	0.30737	111.224	-608.026	250	152.635	0	39.4624	40.6785	135.747	1616358290183510	1
1837	0	0	837	1	410.889	189.345	221.544	0	0	-52.9777	-10.249	282.544	341.291	4039.38	30107.6	-282.544	16.7928	32.9927	41.4322	0	0	0.223998	103.135	-603.16	250	135.823	0	48.0516	43.9823	118.209	1616358290443652	1
1840	0	0	840	1	465.808	253.032	212.776	0	0	-111.237	155.805	347.178	268.378	3798.66	29941.5	-347.178	14.3577	32.0247	41.379	0	0	0.451471	106.463	-602.167	250	105.328	0	53.4163	52.6668	170.281	1616358290503685	1
1841	0	0	841	1	439.81	213.224	226.586	0	0	-137.507	-120.743	-115.505	232.187	4323.23	30018.7	115.505	11.5174	32.91	41.3886	0	0	0.328358	119.373	-609.39	250	122.896	0	59.7011	58.7382	192.561	1616358290523696	1
1846	0	0	846	1	454.754	161.098	293.656	0	0	34.081	-2.76023	73.4596	287.62	3952.32	30199.7	-73.4596	12.9412	33.2636	42.4537	0	0	0.361453	93.6447	-599.323	250	122.36	0	61.1172	56.3273	119.823	1616358290623750	1
1847	0	0	847	1	359.966	149.612	210.354	0	0	2.18499	11.8471	24.1931	181.744	4183.54	30085.5	-24.1931	8.25868	34.6463	41.1171	0	0	0.128125	123.376	-610.151	250	106.293	0	90.147	85.2744	204.288	1616358290643761	1
1850	0	0	850	1	521.413	271.745	249.668	0	0	-13.5464	-22.6612	117.03	309.66	3900.29	29920.7	-117.03	14.1583	31.9647	41.2101	0	0	0.226549	100.959	-599.1	250	132.526	0	57.3192	51.3684	107.502	1616358290703794	1
1854	0	0	854	1	376.529	145.316	231.213	0	0	-10.6058	7.87797	109.131	215.564	3897.35	30089.4	-109.131	9.86067	33.1656	41.5838	0	0	0.293493	89.0235	-595.21	250	98.5549	0	81.5832	73.581	152.532	1616358290783837	1
1861	0	0	861	1	414.232	197.008	217.224	0	0	16.3265	10.1366	276.592	323.491	3870.41	29788.2	-276.592	15.5097	32.2848	40.8335	0	0	0.485466	117.513	-605.841	250	142.145	0	51.3864	46.9144	124.189	1616358290923913	1
1869	0	0	869	1	528.332	274.356	253.977	0	0	-18.8647	55.8192	241.563	245.522	4104.92	29941.8	-241.563	11.7662	34.1614	42.2627	0	0	0.296277	110.493	-608.36	250	113.933	0	70.0099	62.0737	151.082	1616358291084001	1
1872	0	0	872	1	440.779	248.239	192.54	0	0	-15.5477	15.4585	246.928	330.587	3802.63	29882.5	-246.928	15.7855	32.4527	40.1394	0	0	0.0812746	111.241	-603.338	250	125.573	0	51.4833	46.0052	113.056	1616358291144033	1
1877	0	0	877	1	353.42	145.687	207.733	0	0	39.6065	79.1076	310.654	201.69	3946.79	29918.6	-310.654	9.85699	33.9788	40.6018	0	0	0.188357	90.7743	-596.815	250	118.738	0	78.3689	74.8159	213.966	1616358291244088	1
1878	0	0	878	1	541.248	258.765	282.483	0	0	-65.1585	10.0655	284.808	411.688	4250.88	30186.9	-284.808	20.4035	32.8721	42.0789	0	0	0.387165	113.489	-607.238	250	151.456	0	40.1328	36.699	99.2242	1616358291264099	1
1883	0	0	883	1	338.758	205.339	133.42	0	0	-81.0337	-103.566	254.051	203.142	4067.43	30001.6	-254.051	10.0756	33.2641	42.0558	0	0	0.316333	150.991	-620.559	250	142.31	0	80.8977	72.4605	181.756	1616358291364153	1
1884	0	0	884	1	447.937	201.435	246.501	0	0	-93.456	-49.7066	-19.026	249.718	4279.18	30147	19.026	11.7815	33.1481	40.2788	0	0	0.321047	149.517	-621.678	250	132.425	0	61.3331	58.6372	157.7	1616358291384164	1
1886	0	0	886	1	406.647	233.521	173.126	0	0	-62.2616	6.07967	169.34	191.337	3749.68	29891.9	-169.34	9.05193	31.9658	41.594	0	0	0.12677	89.6684	-595.16	250	92.4166	0	90.0949	79.6011	176.005	1616358291424186	1
1893	0	0	893	1	465.647	290.53	175.117	0	0	-13.7842	20.4586	167.531	323.769	4000.18	29977.2	-167.531	15.0259	33.381	39.9816	0	0	0.389834	103.843	-602.605	250	124.175	0	55.0977	48.9443	108.051	1616358291564262	1
1900	0	0	900	1	448.392	223.889	224.502	0	0	-8.17208	-39.5711	250.665	295.622	3795.25	30037.2	-250.665	14.0867	31.4558	39.5922	0	0	0.0953733	118.144	-604.523	250	140.191	0	56.7109	50.3745	126.717	1616358291704338	1
1902	0	0	902	1	359.478	160.945	198.533	0	0	30.3386	-13.557	-22.4991	262.905	3856.4	30110.9	22.4991	11.875	33.6677	41.5049	0	0	0.233738	99.2624	-600.515	250	110.423	0	60.4963	58.8376	159.5	1616358291744360	1
1903	0	0	903	1	596.332	342.527	253.806	0	0	36.2486	-69.0852	292.819	348.664	3750.83	29967.1	-292.819	16.8422	32.3506	41.2851	0	0	0.331234	118.249	-607.475	250	138.673	0	46.9289	43.4923	122.287	1616358291764371	1
1905	0	0	905	1	363.944	188.416	175.528	0	0	-75.1741	76.2811	142.277	204.277	3762.59	30021	-142.277	9.7672	33.9345	41.5647	0	0	0.26316	102.915	-602.766	250	127.799	0	84.5754	75.1328	160.181	1616358291804393	1
1906	0	0	906	1	468.961	233.633	235.328	0	0	-133.06	34.8926	-92.7401	240.456	3920.14	30062.4	92.7401	11.8072	33.3171	41.5152	0	0	0.43899	84.6588	-593.15	250	105.34	0	58.8186	56.9565	177.401	1616358291824404	1
1909	0	0	909	1	386.769	157.629	229.14	0	0	-15.9817	13.8202	167.431	223.611	4201.7	30183.2	-167.431	10.3777	33.5644	41.5176	0	0	0.127249	113.476	-607.758	250	127.76	0	79.5488	70.4553	155.165	1616358291884437	1
1916	0	0	916	1	379.664	192.36	187.304	0	0	-23.9591	-9.02169	248.23	181.605	4209.68	30206	-248.23	8.69068	34.5796	42.8821	0	0	0.22195	102.083	-604.275	250	118.659	0	94.1037	84.0976	207.423	1616358292024513	1
1923	0	0	923	1	353.871	141.89	211.981	0	0	-88.202	42.094	100.168	305.928	4174.26	29955.6	-100.168	14.539	32.6592	41.7942	0	0	0.394218	109.492	-604.596	250	124.108	0	56.4067	50.2911	104.881	1616358292164589	1
1925	0	0	925	1	450.049	173.662	276.387	0	0	17.226	33.2786	-55.2415	323.747	3769.85	29964.4	55.2415	14.8267	32.7462	40.9034	0	0	0.23762	100.553	-600.285	250	117.362	0	47.4236	46.1734	134.707	1616358292204611	1
1927	0	0	927	1	522.83	309.436	213.394	0	0	-83.6814	-2.33311	393.098	319.257	3771.1	30000	-393.098	16.9074	32.0474	40.231	0	0	0.49844	125.247	-608.19	250	151.495	0	44.345	48.3853	173.896	1616358292244633	1
1938	0	0	938	1	429.595	253.63	175.965	0	0	-52.2558	-58.1605	55.5115	265.547	3939	29856.5	-55.5115	12.255	32.0731	39.8332	0	0	0.293848	118.257	-604.808	250	128.239	0	62.2998	57.6384	127.722	1616358292464753	1
1940	0	0	940	1	461.376	232.526	228.85	0	0	-5.14031	5.7137	308.396	318.623	3991.54	29991.9	-308.396	15.6177	31.6833	40.0257	0	0	0.218826	140.672	-613.553	250	144.957	0	49.699	46.8607	135.17	1616358292504774	1
1943	0	0	943	1	372.194	175.798	196.397	0	0	1.03155	25.0774	191.468	261.732	3985.37	29773.3	-191.468	12.1884	32.2434	40.9392	0	0	0.291157	97.0492	-598.063	250	109.979	0	67.2565	59.2077	134.333	1616358292564807	1
1945	0	0	945	1	376.925	147.885	229.04	0	0	44.8714	-31.1914	195.963	219.075	4041.19	30028.9	-195.963	10.0695	32.8264	42.1509	0	0	0.334134	125.469	-609.213	250	116.981	0	80.8131	71.6895	164.024	1616358292604829	1
1951	0	0	951	1	377.764	179.906	197.858	0	0	-155.863	-27.8682	322.099	197.685	3743.62	30025.5	-322.099	10.5164	32.334	41.7806	0	0	0.241623	95.5825	-596.806	250	102.926	0	74.1867	69.8608	213.531	1616358292724894	1
1953	0	0	953	1	460.16	185.267	274.893	0	0	-22.9455	43.4304	259.159	242.932	4009.35	29854.6	-259.159	11.7249	31.6187	40.734	0	0	0.24789	120.587	-606.972	250	107.222	0	67.6461	60.3648	154.303	1616358292764916	1
1955	0	0	955	1	356.044	159.088	196.956	0	0	-72.61	-16.2485	-170.579	221.314	3959.35	29914.3	170.579	10.7271	31.2154	40.5955	0	0	0.203592	136.712	-611.613	250	126.347	0	62.8811	60.6393	229.472	1616358292804938	1
1958	0	0	958	1	423.487	180.144	243.342	0	0	-21.698	-30.227	-65.0956	225.285	3709.12	29928.2	65.0956	10.3759	31.5162	40.7568	0	0	0.11321	111.871	-602.045	250	132.239	0	66.195	64.4874	191.505	1616358292864970	1
1960	0	0	960	1	466.424	185.518	280.906	0	0	-57.286	-47.2637	113.293	260.228	4043.69	30044.9	-113.293	12.0978	32.7043	40.4883	0	0	0.114067	96.5262	-596.168	250	120.1	0	66.6879	59.7157	125.175	1616358292904992	1
1971	0	0	971	1	421.261	223.577	197.684	0	0	13.282	-190.504	-65.1236	254.695	3973.12	30088.5	65.1236	12.0001	33.486	40.3177	0	0	0.127305	134.761	-613.32	250	130.16	0	57.8149	59.2646	177.538	1616358293125112	1
1994	0	0	994	1	476.25	251.367	224.883	0	0	-6.30331	-64.4108	86.5698	278.841	3893.04	30161.7	-86.5698	12.6694	33.0773	41.1794	0	0	0.0686791	108.697	-605.109	250	120.29	0	62.9088	57.0994	120.796	1616358293585363	1
2000	0	0	0	1	742.314	360.944	381.37	0	0	58.9675	23.8066	2.82248	813.221	3827.77	30073.5	-2.82248	37.0992	34.0027	30.8632	0	0	0.635666	199.01	-635.511	250	335.039	0	22.468	20.0465	41.8528	1616358297227346	2
2001	0	0	1	1	1056.93	493.984	562.947	0	0	8.77331	38.0425	29.6231	1281.11	3877.97	30059.3	-29.6231	59.9167	33.9256	32.0139	0	0	1.37227	175.003	-637.07	250	489.395	0	15.2989	13.147	27.7404	1616358297247357	2
2002	0	0	2	1	977.158	483.423	493.735	0	0	7.75437	-43.5752	2.31544	1021.27	3878.99	30041.2	-2.31544	46.8823	35.1275	33.1512	0	0	0.702009	176.61	-636.781	250	349.455	0	18.8285	16.5182	34.7729	1616358297267368	2
2003	0	0	3	1	1092.4	555.876	536.527	0	0	18.2182	-18.4949	41.5258	1307.96	3868.52	30016.2	-41.5258	60.6375	33.6898	32.1312	0	0	0.714509	175.465	-638.427	250	457.415	0	15.1723	13.0246	27.3362	1616358297287379	2
2004	0	0	4	1	958.767	487.754	471.013	0	0	16.2879	-12.328	2.23183	950.832	3870.45	30010	-2.23183	43.6535	34.9378	33.7073	0	0	0.512617	192.075	-646.044	250	380.65	0	20.059	17.7316	36.9314	1616358297307390	2
2005	0	0	5	1	815.687	482.808	332.879	0	0	3.00357	0.775532	26.7291	645.608	3883.74	29996.9	-26.7291	30.0458	35.5334	33.2949	0	0	0.423076	195.689	-644.935	250	302.567	0	28.7569	24.9606	51.2909	1616358297327401	2
2006	0	0	6	1	926.025	548.534	377.491	0	0	37.9783	-11.8903	92.4254	889.5	3848.76	30009.6	-92.4254	41.6395	33.4329	31.2479	0	0	0.365192	173.707	-630.998	250	348.6	0	20.9983	17.8958	38.884	1616358297347411	2
2007	0	0	7	1	947.625	463.501	484.124	0	0	1.96759	-44.5965	-16.4961	1088.94	3884.77	30042.3	16.4961	49.7848	32.929	31.146	0	0	0.528615	246.793	-661.706	250	412.667	0	17.1676	15.2898	32.245	1616358297367422	2
2008	0	0	8	1	1143.08	664.168	478.916	0	0	20.2333	-39.3902	8.22572	1179.65	3866.51	30037.1	-8.22572	54.0314	34.4327	33.1669	0	0	0.479317	168.626	-634.785	250	404.036	0	16.5997	14.5147	30.674	1616358297387433	2
2009	0	0	9	1	1159.06	533.983	625.073	0	0	0.323509	12.9775	30.4786	1359.47	3886.42	29984.7	-30.4786	63.5138	32.1422	30.5998	0	0	1.31643	226.199	-654.105	250	498.978	0	14.3476	12.3522	25.9961	1616358297407444	2
2010	0	0	10	1	957.763	407.407	550.356	0	0	17.6522	-7.07307	-89.7863	918.518	3869.09	30004.7	89.7863	41.05	34.8883	32.4877	0	0	0.769359	206.347	-644.768	250	356.654	0	18.7406	17.9298	40.2532	1616358297427455	2
2011	0	0	11	1	902.711	414.021	488.69	0	0	28.8605	-35.019	-2.70075	859.093	3857.88	30032.7	2.70075	39.1227	33.0383	32.4441	0	0	0.710454	167.698	-629.25	250	288.077	0	21.6115	19.1163	40.0155	1616358297447466	2
2012	0	0	12	1	1288.71	645.232	643.482	0	0	21.2029	-31.6907	12.9196	1533.7	3865.54	30029.4	-12.9196	70.3692	33.018	31.0972	0	0	0.903768	182.256	-641.368	250	553.833	0	13.0104	11.364	24.2131	1616358297467477	2
2013	0	0	13	1	954.928	512.934	441.994	0	0	-29.7936	19.9892	76.6094	907.364	3916.53	29977.7	-76.6094	43.5482	34.6721	32.4728	0	0	0.834499	194.369	-642.431	250	370.921	0	20.7708	17.4957	36.9246	1616358297487488	2
2014	0	0	14	1	1234.3	618.559	615.737	0	0	11.3281	-49.5805	-25.9864	1381.78	3875.41	30047.2	25.9864	62.7324	33.4283	31.4946	0	0	0.764551	182.445	-643.837	250	523.715	0	13.9426	12.5409	26.6594	1616358297507499	2
2015	0	0	15	1	1200.06	629.341	570.718	0	0	6.12154	-38.9921	51.2268	1274.37	3880.62	30036.7	-51.2268	59.3952	32.322	30.9522	0	0	0.535057	214.503	-649.389	250	495.672	0	15.363	13.0122	27.4699	1616358297527509	2
2016	0	0	16	1	919.915	435.234	484.681	0	0	62.2376	4.33167	35.1189	724.939	3924.16	30093	-35.1189	33.2317	33.6781	32.0473	0	0	0.559242	201.284	-637.169	250	267.598	0	25.6237	22.2698	45.9741	1616358297547520	2
2017	0	0	17	1	954.406	437.499	516.907	0	0	15.9767	-13.8094	32.033	965.627	3870.76	30011.5	-32.033	44.7074	32.8909	31.1526	0	0	0.428972	172.984	-626.552	250	326.842	0	19.542	16.8947	35.1879	1616358297567531	2
2018	0	0	18	1	834.841	379.158	455.683	0	0	12.1457	-32.816	23.747	1002.46	3874.59	30030.5	-23.747	46.2773	33.119	31.161	0	0	0.378495	186.422	-640.896	250	394.385	0	18.9132	16.3541	34.3589	1616358297587542	2
2019	0	0	19	1	842.263	422.687	419.576	0	0	12.5086	-45.8925	7.23108	657.962	3874.23	30043.6	-7.23108	30.1936	33.8839	30.9773	0	0	0.270288	213.269	-646.957	250	263.349	0	27.4745	24.117	50.3662	1616358297607553	2
2020	0	0	20	1	822.667	322.34	500.327	0	0	-53.2093	7.91459	-13.3215	870.843	3840.29	30089.4	13.3215	41.1347	33.2581	31.2543	0	0	0.920552	176.457	-631.792	250	368.28	0	20.5389	18.3497	38.1197	1616358297627564	2
2021	0	0	21	1	720.921	301.958	418.963	0	0	0.185852	20.0306	-4.10352	759.29	3886.55	30077.3	4.10352	35.1702	34.972	32.1096	0	0	0.591976	181.133	-631.295	250	322.408	0	24.0267	21.3363	44.3556	1616358297647575	2
2022	0	0	22	1	993.293	472.309	520.984	0	0	40.9301	30.7015	-68.119	1171.46	3845.81	30066.6	68.119	52.6204	32.5277	30.2179	0	0	0.873504	178.887	-632.9	250	452.043	0	15.0988	14.185	31.1479	1616358297667586	2
2023	0	0	23	1	1045.81	527.127	518.679	0	0	12.8	41.2491	30.3184	1141.58	3873.94	30056.1	-30.3184	53.358	32.9294	32.1283	0	0	1.0668	203.337	-642.884	250	436.126	0	16.8561	14.4521	30.4173	1616358297687597	2
2024	0	0	24	1	1145.34	516.122	629.215	0	0	-6.48058	25.4657	-10.1083	1338.54	3893.22	29972.2	10.1083	62.1072	32.5923	30.7393	0	0	1.33332	191.345	-641.945	250	501.905	0	14.2085	12.6178	26.5952	1616358297707608	2
2025	0	0	25	1	1074.2	536.869	537.333	0	0	26.3546	-1.35308	-0.562783	1369.92	3860.39	29999	0.562783	62.7276	33.2186	30.9317	0	0	0.839956	161.566	-632.257	250	503.598	0	14.1499	12.6089	26.5529	1616358297727618	2
2026	0	0	26	1	1155.21	580.084	575.127	0	0	62.5958	-34.9577	-20.8263	1232.55	3824.14	30032.6	20.8263	55.3082	33.8197	31.0199	0	0	0.494418	228.962	-661.705	250	507.867	0	15.4351	13.9958	29.6358	1616358297747629	2
2027	0	0	27	1	764.406	388.006	376.4	0	0	-60.9532	48.0166	-15.5997	748.861	3848.03	30049.3	15.5997	35.7683	34.2751	31.664	0	0	1.03988	199.502	-639.63	250	315.968	0	23.4174	20.8587	43.4821	1616358297767640	2
2028	0	0	28	1	1032.95	511.979	520.973	0	0	29.8334	-34.2853	-12.3998	1115.87	3856.91	30031.9	12.3998	50.6449	35.133	30.9803	0	0	0.581004	152.863	-627.246	250	412.417	0	16.9347	15.2531	32.199	1616358297787651	2
2029	0	0	29	1	913.952	476.32	437.632	0	0	14.8315	-22.1057	-28.2566	1077.4	3871.91	30019.8	28.2566	48.9408	32.7583	32.4181	0	0	0.586871	231.531	-655.707	250	439.079	0	17.2983	15.6262	32.7838	1616358297807662	2
2030	0	0	30	1	843.611	425.761	417.85	0	0	27.5976	-7.81391	7.24505	781.374	3859.14	30105.1	-7.24505	35.8155	36.8613	32.8503	0	0	0.517947	180.825	-639.895	250	302.412	0	24.0084	21.3628	44.3439	1616358297827673	2
2031	0	0	31	1	960.503	528.589	431.914	0	0	-0.953844	-50.846	56.8915	963.334	3887.69	30048.5	-56.8915	45.0685	33.4609	31.2767	0	0	0.650532	175.882	-630.106	250	333.497	0	19.7857	16.6998	35.0202	1616358297847684	2
2032	0	0	32	1	976.065	463.821	512.244	0	0	45.5663	0.737869	103.541	933.432	3841.17	29996.9	-103.541	43.8129	35.0945	32.9985	0	0	0.712035	205.208	-647.693	250	383.275	0	20.3569	17.415	38.7381	1616358297867695	2
2033	0	0	33	1	812.93	378.626	434.304	0	0	12.4258	-39.643	54.7923	842.133	3874.31	30037.3	-54.7923	39.1992	32.0657	30.7298	0	0	0.378571	231.011	-645.996	250	299.435	0	22.0778	18.6866	39.0381	1616358297887706	2
2034	0	0	34	1	798.001	456.352	341.649	0	0	23.4176	-51.7882	-19.0099	780.907	3863.32	30049.4	19.0099	35.3877	32.8241	31.2583	0	0	0.361141	153.514	-620.791	250	270.381	0	23.0604	20.7171	43.4199	1616358297907717	2
2035	0	0	35	1	787.579	433.141	354.438	0	0	6.2486	44.2367	-52.1425	681.137	3880.49	30053.1	52.1425	31.1519	34.5894	32.6589	0	0	1.00488	192.346	-631.604	250	265.208	0	25.389	23.4157	49.9702	1616358297927727	2
2036	0	0	36	1	922.673	419.871	502.802	0	0	4.77449	7.19213	-4.35303	875.884	3881.97	29990.5	4.35303	40.4098	34.7901	32.1588	0	0	0.85958	181.138	-634.935	250	363.577	0	21.1483	18.8552	39.1554	1616358297947738	2
2037	0	0	37	1	952.296	392.79	559.506	0	0	-0.747618	-22.5004	-53.3932	986.914	3887.49	30020.2	53.3932	44.7158	33.1659	32.4829	0	0	0.577041	216.255	-654.03	250	397.411	0	18.2652	16.8278	35.9225	1616358297967749	2
2038	0	0	38	1	1151.63	586.397	565.236	0	0	6.41106	-39.8707	-22.2695	1166.62	3880.33	30037.5	22.2695	53.163	34.6339	31.5275	0	0	0.662916	194.573	-640.625	250	473.378	0	16.2174	14.5902	30.8501	1616358297987760	2
2039	0	0	39	1	937.705	444.154	493.551	0	0	-13.1371	3.52892	-28.7145	821.5	3899.88	29994.1	28.7145	37.843	35.5241	32.5317	0	0	0.702501	197.686	-644.286	250	351.868	0	21.9902	20.0624	41.7652	1616358298007771	2
2040	0	0	40	1	909.254	439.782	469.472	0	0	57.9867	11.2626	-50.5791	865.308	3828.75	29986.4	50.5791	38.75	34.7476	31.7716	0	0	0.389375	226.732	-654.87	250	360.2	0	20.5045	19.2403	41.0296	1616358298027782	2
2041	0	0	41	1	854.871	413.124	441.747	0	0	21.996	-41.3097	29.6859	976.755	3864.74	30039	-29.6859	44.9842	33.9196	31.6869	0	0	0.325282	198.066	-639.906	250	399.258	0	19.5483	16.8692	35.4208	1616358298047793	2
2042	0	0	42	1	1093.66	487.973	605.683	0	0	4.41827	-9.10051	36.9745	1260.63	3882.32	30106.4	-36.9745	58.7237	31.7198	29.8078	0	0	0.750284	186.723	-632.265	250	440.712	0	15.2763	13.125	27.5469	1616358298067804	2
2043	0	0	43	1	947.159	550.542	396.617	0	0	61.6124	-41.6755	76.1176	856.635	3825.13	30039.3	-76.1176	39.5657	34.1757	32.3772	0	0	0.260008	210.724	-650.112	250	330.989	0	22.2032	18.856	40.0998	1616358298087815	2
2044	0	0	44	1	847.56	438.816	408.744	0	0	35.2833	27.9095	8.07757	839.866	3851.46	30069.4	-8.07757	38.6385	33.5922	32.7066	0	0	1.04859	236.263	-653.961	250	368.794	0	22.1179	19.45	40.6052	1616358298107826	2
2045	0	0	45	1	1026.71	535.48	491.23	0	0	64.6065	-51.6658	57.7492	984.707	3822.13	30049.3	-57.7492	45.1681	33.9817	32.3464	0	0	0.379164	188.601	-639.579	250	394.098	0	19.6542	16.7815	35.2334	1616358298127836	2
2046	0	0	46	1	777.636	414.271	363.365	0	0	58.9426	-49.1737	23.9384	772.867	3827.8	30146.5	-23.9384	35.152	32.3966	31.1588	0	0	0.132799	250.157	-662.568	250	340.119	0	23.8688	20.7541	43.5253	1616358298147847	2
2047	0	0	47	1	864.993	446.846	418.147	0	0	30.8094	27.6153	-21.2788	725.06	3855.93	30069.7	21.2788	33.1004	33.0979	30.5311	0	0	0.709853	224.06	-644.239	250	305.786	0	24.2392	21.9815	45.8769	1616358298167858	2
2048	0	0	48	1	1009.19	453.817	555.378	0	0	3.18053	49.8919	31.6704	1109.16	3883.56	30047.4	-31.6704	52.1397	31.5184	29.2956	0	0	0.886257	228.24	-657.148	250	444.074	0	16.818	14.427	30.3585	1616358298187869	2
2049	0	0	49	1	1003.92	496.172	507.751	0	0	57.449	-32.3583	47.8449	1066.73	3829.29	30030	-47.8449	48.9208	32.5095	31.0695	0	0	0.319494	217.616	-645.491	250	437.12	0	17.9841	15.4479	32.3733	1616358298207880	2
2050	0	0	50	1	1040.67	550.512	490.159	0	0	-26.1836	7.86149	-6.72	1226.14	3813.26	30089.5	6.72	57.2653	31.2408	30.6448	0	0	0.866047	218.115	-651.769	250	534.868	0	15.2508	13.4837	28.2789	1616358298227891	2
2051	0	0	51	1	1130.6	648.1	482.501	0	0	33.4796	1.58649	5.04172	1284.15	3853.26	30095.7	-5.04172	58.7962	32.6573	30.5698	0	0	1.11011	193.812	-640.26	250	465.228	0	14.9499	13.2592	27.933	1616358298247902	2
2052	0	0	52	1	957.724	436.89	520.835	0	0	36.1272	-12.0314	32.2872	845.313	3850.61	30009.7	-32.2872	38.8968	33.6473	32.5811	0	0	0.348502	238.463	-660.568	250	328.503	0	22.3065	19.3658	40.1547	1616358298267913	2
2053	0	0	53	1	809.705	430.796	378.909	0	0	-13.6401	-10.0572	28.3269	676.762	3900.38	30007.7	-28.3269	31.6769	33.642	31.7362	0	0	0.465205	222.748	-651.621	250	310.398	0	26.9608	23.289	48.025	1616358298287924	2
2054	0	0	54	1	958.462	502.93	455.532	0	0	19.8399	-13.7715	0.607319	961.464	3866.9	30011.4	-0.607319	44.0587	35.6392	34.7398	0	0	0.476476	233.552	-670.242	250	449.008	0	20.0427	17.7388	36.9433	1616358298307934	2
2055	0	0	55	1	1222.35	575.403	646.949	0	0	26.1746	-42.4998	-21.7623	1348.09	3860.57	30040.2	21.7623	61.0196	33.3054	32.3622	0	0	0.456932	185.925	-642.209	250	499.263	0	14.3675	12.8982	27.3296	1616358298327945	2
2056	0	0	56	1	938.453	505.009	433.444	0	0	38.3415	38.6937	-14.9461	1084.13	3848.4	30058.6	14.9461	49.5968	31.6518	30.806	0	0	0.981453	134.644	-612.837	250	387.94	0	16.9733	15.1961	31.9698	1616358298347956	2
2057	0	0	57	1	887.301	480.456	406.844	0	0	-48.8136	25.2771	-0.00642628	785.492	3835.89	30072	0.00642628	37.2878	33.1479	29.9658	0	0	0.767094	188.724	-631.598	250	324.277	0	22.4624	19.8351	41.3464	1616358298367967	2
2058	0	0	58	1	755.099	383.222	371.877	0	0	20.9902	8.37183	92.9214	767.453	3865.75	30088.9	-92.9214	36.2042	32.0455	30.6218	0	0	0.563013	184.923	-633.185	250	349.473	0	23.6352	20.0274	43.4715	1616358298387978	2
2059	0	0	59	1	781.803	324.701	457.103	0	0	26.2417	-41.4949	-1.76071	698.711	3860.5	30039.2	1.76071	31.8373	31.9645	31.3053	0	0	0.278475	161.872	-622.348	250	258.521	0	25.7413	22.7252	47.4538	1616358298407989	2
2060	0	0	60	1	789.512	433.171	356.341	0	0	26.3334	29.9359	6.16287	744.115	3860.41	30067.4	-6.16287	34.3211	32.3883	30.176	0	0	0.428281	193.74	-630.463	250	304.846	0	24.0275	21.1912	44.2095	1616358298428000	2
2061	0	0	61	1	963.123	504.171	458.953	0	0	11.4534	19.4873	76.0177	982.937	3875.29	29978.2	-76.0177	46.3634	31.7987	29.6801	0	0	0.694124	173.136	-623.835	250	361.325	0	18.9003	16.0009	33.8747	1616358298448011	2
2062	0	0	62	1	932.708	508.335	424.373	0	0	42.912	-42.5897	8.84335	694.244	3843.83	30040.3	-8.84335	31.5789	31.7732	29.9717	0	0	0.361912	196.95	-633.944	250	330.721	0	25.7639	22.6949	47.4795	1616358298468022	2
2063	0	0	63	1	581.657	230.071	351.586	0	0	15.8754	53.519	-33.8617	654.408	3870.86	30043.8	33.8617	30.0648	31.8487	30.8091	0	0	0.759507	222.418	-645.687	250	353.284	0	26.1311	23.7322	49.6841	1616358298488033	2
2064	0	0	64	1	848.068	338.237	509.83	0	0	11.2531	-7.56594	-90.8494	854.875	3875.49	30005.2	90.8494	38.2738	31.4213	30.6039	0	0	0.683199	193.274	-636.69	250	335.193	0	19.4731	18.5322	41.4111	1616358298508043	2
2065	0	0	65	1	1236.59	582.007	654.579	0	0	8.88384	-32.8586	-9.42841	1157.86	3877.86	30030.5	9.42842	52.978	30.9534	29.7517	0	0	0.714252	285.512	-678.79	250	587.658	0	16.0657	14.2323	30.0317	1616358298528054	2
2066	0	0	66	1	997.087	571.361	425.725	0	0	0.996331	-26.4663	70.6559	1118.99	3885.74	30024.1	-70.6559	52.6108	30.9729	29.9406	0	0	0.759515	228.972	-654.612	250	482.087	0	16.9229	14.2429	30.2782	1616358298548065	2
2067	0	0	67	1	1196.46	641.513	554.946	0	0	18.0993	38.4195	-6.30366	1505.07	3868.64	30058.9	6.30366	69.4659	30.6063	31.19	0	0	1.40246	155.358	-626.656	250	589.356	0	12.8747	11.3249	24.0534	1616358298568076	2
2068	0	0	68	1	935.914	457.102	478.812	0	0	25.0462	22.744	9.85309	1110.8	3861.69	30074.6	-9.85309	51.2396	32.244	31.4517	0	0	0.759721	200.572	-643.736	250	495.579	0	17.0395	14.9234	31.3898	1616358298588087	2
2069	0	0	69	1	952.661	484.051	468.61	0	0	21.4855	22.521	31.1156	1086.81	3865.25	29975.1	-31.1156	50.4787	32.0755	30.592	0	0	0.977659	234.128	-657.354	250	402.452	0	17.3798	15.0261	31.4661	1616358298608098	2
2070	0	0	70	1	869.35	424.242	445.108	0	0	24.2987	15.4875	-8.49967	731.228	3862.44	29982.2	8.49967	33.5114	34.203	31.5596	0	0	0.597375	195.283	-641.082	250	288.625	0	24.6174	22.1328	45.8903	1616358298888250	2
2071	0	0	71	1	869.35	424.242	445.108	0	0	24.2987	15.4875	-8.49967	731.228	3862.44	29982.2	8.49967	33.5114	34.203	31.5596	0	0	0.597375	195.283	-641.082	250	288.625	0	24.6174	22.1328	45.8903	1616358298888250	2
2072	0	0	72	1	869.35	424.242	445.108	0	0	24.2987	15.4875	-8.49967	731.228	3862.44	29982.2	8.49967	33.5114	34.203	31.5596	0	0	0.597375	195.283	-641.082	250	288.625	0	24.6174	22.1328	45.8903	1616358298888250	2
2073	0	0	73	1	869.35	424.242	445.108	0	0	24.2987	15.4875	-8.49967	731.228	3862.44	29982.2	8.49967	33.5114	34.203	31.5596	0	0	0.597375	195.283	-641.082	250	288.625	0	24.6174	22.1328	45.8903	1616358298888250	2
2074	0	0	74	1	869.35	424.242	445.108	0	0	24.2987	15.4875	-8.49967	731.228	3862.44	29982.2	8.49967	33.5114	34.203	31.5596	0	0	0.597375	195.283	-641.082	250	288.625	0	24.6174	22.1328	45.8903	1616358298888250	2
2075	0	0	75	1	869.35	424.242	445.108	0	0	24.2987	15.4875	-8.49967	731.228	3862.44	29982.2	8.49967	33.5114	34.203	31.5596	0	0	0.597375	195.283	-641.082	250	288.625	0	24.6174	22.1328	45.8903	1616358298888250	2
2076	0	0	76	1	869.35	424.242	445.108	0	0	24.2987	15.4875	-8.49967	731.228	3862.44	29982.2	8.49967	33.5114	34.203	31.5596	0	0	0.597375	195.283	-641.082	250	288.625	0	24.6174	22.1328	45.8903	1616358298888250	2
2077	0	0	77	1	869.35	424.242	445.108	0	0	24.2987	15.4875	-8.49967	731.228	3862.44	29982.2	8.49967	33.5114	34.203	31.5596	0	0	0.597375	195.283	-641.082	250	288.625	0	24.6174	22.1328	45.8903	1616358298888250	2
2078	0	0	78	1	869.35	424.242	445.108	0	0	24.2987	15.4875	-8.49967	731.228	3862.44	29982.2	8.49967	33.5114	34.203	31.5596	0	0	0.597375	195.283	-641.082	250	288.625	0	24.6174	22.1328	45.8903	1616358298888250	2
2079	0	0	79	1	869.35	424.242	445.108	0	0	24.2987	15.4875	-8.49967	731.228	3862.44	29982.2	8.49967	33.5114	34.203	31.5596	0	0	0.597375	195.283	-641.082	250	288.625	0	24.6174	22.1328	45.8903	1616358298888250	2
2080	0	0	80	1	869.35	424.242	445.108	0	0	24.2987	15.4875	-8.49967	731.228	3862.44	29982.2	8.49967	33.5114	34.203	31.5596	0	0	0.597375	195.283	-641.082	250	288.625	0	24.6174	22.1328	45.8903	1616358298888250	2
2081	0	0	81	1	869.35	424.242	445.108	0	0	24.2987	15.4875	-8.49967	731.228	3862.44	29982.2	8.49967	33.5114	34.203	31.5596	0	0	0.597375	195.283	-641.082	250	288.625	0	24.6174	22.1328	45.8903	1616358298888250	2
2082	0	0	82	1	869.35	424.242	445.108	0	0	24.2987	15.4875	-8.49967	731.228	3862.44	29982.2	8.49967	33.5114	34.203	31.5596	0	0	0.597375	195.283	-641.082	250	288.625	0	24.6174	22.1328	45.8903	1616358298888250	2
2083	0	0	83	1	869.35	424.242	445.108	0	0	24.2987	15.4875	-8.49967	731.228	3862.44	29982.2	8.49967	33.5114	34.203	31.5596	0	0	0.597375	195.283	-641.082	250	288.625	0	24.6174	22.1328	45.8903	1616358298888250	2
2084	0	0	84	1	942.923	511.733	431.19	0	0	18.6339	-32.1127	19.7327	922.158	3868.11	30029.8	-19.7327	42.4285	33.6219	30.5729	0	0	0.513692	191.173	-637.722	250	377.92	0	20.2799	17.6795	37.077	1616358298908261	2
2085	0	0	85	1	826.215	382.621	443.593	0	0	28.0056	44.4899	-66.8082	856.155	3858.73	30052.8	66.8082	38.7253	31.8117	29.4899	0	0	0.563671	153.135	-618.874	250	302.853	0	19.6373	18.4161	40.2761	1616358298928272	2
2086	0	0	86	1	833.479	369.094	464.385	0	0	41.4376	10.5226	-2.0846	816.082	3845.3	29987.1	2.0846	37.2534	32.1873	30.8833	0	0	0.540849	186.961	-632.838	250	313.05	0	22.1517	19.8061	41.152	1616358298948283	2
2087	0	0	87	1	775.726	351.563	424.164	0	0	-16.216	11.0442	21.5985	527.865	3902.96	29986.6	-21.5985	24.763	29.9492	29.294	0	0	0.348754	196.248	-630.307	250	205.803	0	32.4433	28.0871	57.7703	1616358298968294	2
2088	0	0	88	1	895.256	389.236	506.02	0	0	4.62084	-35.5367	-7.6432	884.635	3882.12	30033.2	7.6432	40.5537	29.9487	29.5013	0	0	0.450997	215.529	-642.581	250	358.71	0	20.2554	17.8612	37.4547	1616358298988305	2
2089	0	0	89	1	761.464	417.353	344.111	0	0	39.2178	-16.3947	32.5885	777.662	3847.52	30014.1	-32.5885	35.7366	30.3086	28.9905	0	0	0.24491	179.8	-624.977	250	291.812	0	23.0786	20.038	41.6229	1616358299008316	2
2090	0	0	90	1	502.996	189.802	313.194	0	0	-23.5922	18.7809	36.7379	366.125	3910.33	30078.5	-36.7379	17.3244	31.3811	30.0814	0	0	0.121351	204.973	-626.686	250	201.729	0	46.4614	39.7128	81.078	1616358299028327	2
2091	0	0	91	1	734.277	266.286	467.991	0	0	12.7727	1.29308	-34.5988	704.272	3873.97	29996.4	34.5988	32.05	32.8224	29.9016	0	0	0.564597	194.726	-635.667	250	279.464	0	24.4713	22.5389	47.0793	1616358299048338	2
2092	0	0	92	1	976.614	441.772	534.842	0	0	8.44769	-25.8223	13.9102	992.78	3878.29	30023.5	-13.9102	45.7931	31.4998	30.5641	0	0	0.591178	189.259	-632.763	250	363.937	0	18.7717	16.3203	34.2735	1616358299068349	2
2093	0	0	93	1	869.752	419.942	449.81	0	0	21.9038	-0.790313	-26.0815	983.404	3864.84	29998.5	26.0815	44.7275	31.6246	30.1584	0	0	0.510788	203.678	-637.922	250	390.046	0	18.305	16.6639	34.7956	1616358299088359	2
2094	0	0	94	1	1013.69	520.505	493.184	0	0	16.6746	48.1729	-25.6573	1179.39	3870.07	30049.1	25.6573	54.2431	32.1396	30.3142	0	0	1.04288	180.297	-635.273	250	500.32	0	15.5717	14.0302	29.647	1616358299108370	2
2095	0	0	95	1	966.428	463.322	503.106	0	0	24.0652	32.7104	9.14923	1026.05	3862.68	30064.6	-9.14923	47.4244	30.4876	29.0639	0	0	0.83209	204.207	-637.688	250	437.457	0	17.7823	15.5763	32.8164	1616358299128381	2
2096	0	0	96	1	1021.86	558.73	463.13	0	0	33.7403	-10.5077	-4.16403	1120.27	3853	30008.2	4.16403	51.0583	30.8408	28.5483	0	0	0.761281	195.453	-635.301	250	463.226	0	16.3734	14.6591	30.7929	1616358299148392	2
2097	0	0	97	1	898.312	417.596	480.716	0	0	2.6804	19.8664	-22.6799	987.465	3884.06	29977.8	22.6799	45.4209	31.2206	28.3787	0	0	0.639729	211.422	-643.149	250	422.465	0	17.9133	16.2043	33.9665	1616358299168403	2
2098	0	0	98	1	559.356	314.963	244.393	0	0	24.0626	-0.904799	10.6816	481.716	3862.68	30098.2	-10.6816	22.1483	30.8282	30.1247	0	0	0.251298	150.56	-608.052	250	192.303	0	35.829	31.5258	64.7843	1616358299188414	2
2099	0	0	99	1	620.754	311.457	309.297	0	0	-44.2744	2.0975	-8.85448	576.504	3831.35	29995.6	8.85448	27.1198	29.9585	28.8347	0	0	0.470805	161.43	-612.854	250	220.611	0	28.9959	25.8669	53.2223	1616358299208425	2
2100	0	0	100	1	685.85	365.156	320.695	0	0	12.4082	13.9518	53.8903	564.888	3874.33	29983.7	-53.8903	26.4444	31.005	29.0163	0	0	0.326312	178.263	-621.643	250	235.739	0	30.9684	26.4537	54.2027	1616358299228436	2
2101	0	0	101	1	1129.68	584.528	545.156	0	0	28.7273	38.6409	-9.48749	1175.14	3858.01	30058.7	9.48749	54.0033	32.3233	29.7917	0	0	1.03039	167.958	-628.595	250	426.524	0	15.7892	14.0982	29.7773	1616358299248447	2
2102	0	0	102	1	881.131	399.55	481.581	0	0	38.4119	31.5801	83.1542	1026.91	3848.33	30065.7	-83.1542	48.2153	29.7056	29.2539	0	0	0.81117	196.701	-633.752	250	411.786	0	17.8672	15.1169	32.6889	1616358299268458	2
2103	0	0	103	1	1062.11	478.327	583.783	0	0	2.15215	8.26963	27.3628	1157.64	3884.59	29989.4	-27.3628	53.9614	31.7855	29.5965	0	0	0.711815	247.506	-646.053	250	440.582	0	16.3166	14.1373	29.6081	1616358299288468	2
2104	0	0	104	1	838.88	413.985	424.895	0	0	-8.50596	-54.7207	43.5515	560.633	3895.25	30052.4	-43.5515	26.2004	31.3337	31.9034	0	0	0.275247	223.551	-649.287	250	262.249	0	32.0717	27.0241	56.0715	1616358299308479	2
2105	0	0	105	1	617.667	257.314	360.353	0	0	8.92437	24.2359	128.188	499.209	3877.82	29973.4	-128.188	23.9437	31.2935	30.7044	0	0	0.488839	184.98	-627.882	250	223.967	0	33.9068	28.7177	68.3848	1616358299328490	2
2106	0	0	106	1	611.836	329.662	282.174	0	0	-44.2794	-22.5404	-8.77737	504.732	3831.36	30020.2	8.77737	23.6669	31.5874	29.9014	0	0	0.404702	172.904	-622.493	250	223.845	0	33.4205	29.7566	61.3723	1616358299348501	2
2107	0	0	107	1	705.154	310.728	394.426	0	0	57.8933	-3.37707	-66.1833	639.64	3828.85	30100.7	66.1833	28.4535	32.8055	30.5886	0	0	0.406593	208.087	-638.295	250	293.458	0	26.1341	24.8188	53.7822	1616358299368512	2
2108	0	0	108	1	711.979	410.991	300.988	0	0	-11.9483	11.1874	53.8812	819.893	3898.69	30086.1	-53.8812	38.732	30.4867	28.7722	0	0	0.643102	202.504	-634.149	250	313.569	0	21.9381	18.6294	38.5887	1616358299388523	2
2109	0	0	109	1	1147.05	621.624	525.422	0	0	35.3112	-30.8056	50.7632	1146.3	3851.43	30028.5	-50.7632	52.9323	30.9245	29.0104	0	0	0.785555	188.607	-637.716	250	459.471	0	16.5035	14.1363	29.7207	1616358299408534	2
2110	0	0	110	1	961.462	515.31	446.152	0	0	42.1741	-41.6022	22.3599	1078.71	3844.57	30039.3	-22.3599	49.2729	30.6722	29.6166	0	0	0.569558	186.933	-628.556	250	381.268	0	17.3671	15.0908	31.9248	1616358299428545	2
2111	0	0	111	1	852.783	484.048	368.735	0	0	-4.05904	27.2542	22.8512	720.879	3890.8	29970.4	-22.8512	33.7507	32.4295	29.1561	0	0	0.67773	200.126	-634.051	250	312.783	0	24.6684	21.4323	44.4801	1616358299448556	2
2112	0	0	112	1	937.284	397.31	539.974	0	0	46.922	19.8935	13.9494	1073.67	3839.82	30077.4	-13.9494	49.2446	31.4304	29.2871	0	0	0.789443	217.078	-644.861	250	457.699	0	17.2683	15.2132	32.0034	1616358299468567	2
2113	0	0	113	1	929.597	430.322	499.275	0	0	10.9486	-27.9767	-4.56438	1029.7	3875.79	30025.6	4.56438	47.1764	31.1293	29.6473	0	0	0.506679	202.126	-638.23	250	370.626	0	17.8378	15.7785	33.1729	1616358299488577	2
2114	0	0	114	1	1133.9	595.099	538.797	0	0	19.0002	-13.9181	30.9504	1215.32	3867.74	30011.6	-30.9504	56.1923	29.8092	28.9278	0	0	0.640216	198.081	-636.507	250	416.152	0	15.5155	13.4012	28.2129	1616358299508588	2
2115	0	0	115	1	980.017	542.391	437.626	0	0	2.59586	19.5327	-39.8244	956.38	3884.14	29978.1	39.8244	43.743	31.3039	29.3876	0	0	0.802281	185.932	-634.751	250	393.414	0	18.3113	16.7757	35.3914	1616358299528599	2
2116	0	0	116	1	1015.95	456.504	559.441	0	0	11.6231	-10.7059	45.2913	937.353	3875.12	30008.4	-45.2913	43.6407	29.4186	29.4807	0	0	0.688333	211.222	-642.151	250	362.911	0	19.5541	16.6843	34.7325	1616358299548610	2
2117	0	0	117	1	1055.57	558.643	496.93	0	0	-23.442	4.65643	56.6031	1045.25	3910.18	29993	-56.6031	49.6202	29.7598	28.6402	0	0	0.875251	213.441	-642.875	250	439.903	0	17.5592	14.898	31.0904	1616358299568621	2
2118	0	0	118	1	892.313	371.146	521.168	0	0	11.9913	-33.1717	-23.8611	1039.53	3874.75	30030.8	23.8611	47.2805	30.4177	28.6913	0	0	0.623599	260.238	-652.218	250	422.115	0	17.2686	15.544	32.7762	1616358299588632	2
2119	0	0	119	1	883.928	426.336	457.592	0	0	14.995	-37.2432	-28.2952	900.914	3871.75	30034.9	28.2952	40.8563	31.2433	30.4592	0	0	0.360601	228.666	-638.136	250	331.54	0	19.8758	17.9282	37.6943	1616358299608643	2
2120	0	0	120	1	606.202	319.688	286.514	0	0	-1.29168	-4.19872	104.407	499.006	3888.03	30001.9	-104.407	23.7746	29.939	28.6649	0	0	0.229097	200.15	-625.431	250	233.199	0	33.8922	28.5886	63.3672	1616358299628654	2
2122	0	0	122	1	734.218	346.317	387.901	0	0	3.06272	38.7366	-20.6933	687.591	3883.68	30058.6	20.6933	31.7611	29.8826	28.1629	0	0	0.439129	198.03	-628.953	250	321.704	0	24.5693	22.0071	45.9601	1616358299668675	2
2123	0	0	123	1	945.036	452.711	492.324	0	0	25.1949	-17.1605	-58.1682	918.317	3861.55	30014.8	58.1682	41.2098	29.4694	28.9412	0	0	0.686792	210.513	-641.386	250	355.817	0	18.5948	17.3167	37.1465	1616358299688686	2
2124	0	0	124	1	857.238	383.853	473.384	0	0	6.91929	44.2583	32.4427	913.112	3879.82	30053.1	-32.4427	42.8205	31.8943	29.6542	0	0	1.2346	199.556	-641.156	250	366.104	0	20.0754	17.2244	36.0283	1616358299708697	2
2125	0	0	125	1	1062.53	459.607	602.921	0	0	-17.3107	41.4678	-15.1333	1228.34	3904.05	30055.9	15.1333	57.3427	30.7996	29.0807	0	0	1.5007	215.414	-640.303	250	492.437	0	14.9002	13.2218	27.9529	1616358299728708	2
2126	0	0	126	1	684.403	374.448	309.955	0	0	-46.1198	-47.0923	-33.0829	617.002	3932.86	30044.8	33.0829	28.6502	32.1403	29.7811	0	0	0.510038	211.355	-640.111	250	287.387	0	27.2985	24.7442	52.0582	1616358299748719	2
2127	0	0	127	1	909.194	447.984	461.21	0	0	1.95156	35.8335	49.9872	954.755	3884.79	30061.5	-49.9872	44.9891	30.7513	28.1817	0	0	0.787476	167.313	-620.786	250	331.864	0	19.0846	16.218	33.8465	1616358299768730	2
2128	0	0	128	1	1059.93	473.932	586.001	0	0	1.99162	-62.9275	23.8869	1066.15	3884.75	30060.6	-23.8869	49.3212	30.3475	29.1411	0	0	0.625364	220.38	-643.744	250	444.274	0	17.4831	15.037	31.7979	1616358299788741	2
2129	0	0	129	1	749.721	354.809	394.912	0	0	34.0934	29.702	-39.8513	718.431	3852.65	30067.6	39.8513	32.586	32.7806	28.7467	0	0	0.968725	189.443	-631.328	250	374.495	0	23.581	21.8533	46.3373	1616358299808752	2
2130	0	0	130	1	866.185	452.553	413.633	0	0	-24.2213	-15.0308	-11.1414	907.613	3910.96	30012.7	11.1414	42.1511	30.6726	29.594	0	0	0.716399	172.217	-624.507	250	346.747	0	19.6185	17.4431	36.3754	1616358299828763	2
2131	0	0	131	1	752.072	428.435	323.637	0	0	-12.6112	-8.81725	108.769	738.115	3899.35	30006.5	-108.769	35.3561	31.4614	29.2431	0	0	0.464046	180.342	-622.572	250	229.505	0	23.9266	20.2145	45.4814	1616358299848774	2
2132	0	0	132	1	606.491	277.862	328.63	0	0	-0.0695747	-3.34043	-12.9899	603.4	3886.81	30001	12.9899	27.7676	29.9993	27.6731	0	0	0.356069	155.377	-609.877	250	288.229	0	27.8798	25.0263	51.6934	1616358299868784	2
2133	0	0	133	1	703.4	319.36	384.039	0	0	22.4174	34.4984	-68.2174	626.155	3864.32	30062.8	68.2174	28.2962	30.542	28.935	0	0	0.615144	176.398	-619.071	250	258.276	0	25.7715	24.1741	52.6746	1616358299888795	2
2134	0	0	134	1	835.041	423.475	411.566	0	0	12.5306	-55.5323	-85.2342	925.569	3874.21	30053.2	85.2342	41.2673	29.735	28.1399	0	0	0.377904	233.871	-640.812	250	363.651	0	17.892	16.8825	37.9574	1616358299908806	2
2135	0	0	135	1	816.663	411.416	405.248	0	0	32.1572	26.7653	-2.6208	900.418	3854.58	30070.6	2.6208	41.3245	29.4837	29.3681	0	0	0.602858	212.46	-633.857	250	358.24	0	19.8052	17.5165	36.6889	1616358299928817	2
2136	0	0	136	1	910.483	434.012	476.471	0	0	-9.31457	41.6034	33.428	987.139	3896.05	30055.7	-33.428	46.5744	29.1677	28.3741	0	0	1.10814	255.814	-629.874	250	344.889	0	18.3082	15.5953	32.7819	1616358299948828	2
2137	0	0	137	1	633.472	276.585	356.887	0	0	-25.1604	36.7942	65.7844	573.508	3812.24	30060.5	-65.7844	27.4598	30.6546	30.8265	0	0	0.661213	215.008	-638.219	250	284.994	0	30.5411	25.5635	53.1959	1616358299968839	2
2138	0	0	138	1	990.663	504.655	486.009	0	0	19.2405	-20.0546	30.4387	1078.39	3867.5	30117.4	-30.4387	49.8152	30.9276	29.8194	0	0	0.757911	166.913	-624.963	250	398.175	0	17.4284	15.0318	31.5767	1616358299988850	2
2139	0	0	139	1	1015.85	511.308	504.544	0	0	47.1249	-3.46572	27.701	943.892	3839.62	30100.8	-27.701	43.2941	29.1379	28.8559	0	0	0.500586	213.998	-635.823	250	408.753	0	19.2487	16.7611	35.0329	1616358300008861	2
2140	0	0	140	1	764.052	327.423	436.629	0	0	20.124	-20.2551	-72.6437	847.536	3866.62	30017.9	72.6437	37.9304	30.6334	28.6389	0	0	0.634241	198.218	-632.264	250	365.061	0	19.6505	18.5559	40.7311	1616358300028872	2
2141	0	0	141	1	709.657	312.267	397.39	0	0	28.9945	15.435	36.0095	787.54	3857.75	29982.2	-36.0095	36.4946	29.5384	29.2868	0	0	0.504152	231.181	-643.882	250	347.252	0	22.6968	19.5726	40.6053	1616358300048883	2
2142	0	0	142	1	668.539	344.867	323.671	0	0	-52.9452	27.7549	-15.7921	668.222	3840.03	30069.6	15.7921	31.6421	29.3266	28.1862	0	0	0.631305	166.094	-612.536	250	284.26	0	24.8853	22.1592	46.0343	1616358300068893	2
2143	0	0	143	1	857.953	347.728	510.225	0	0	-31.8555	19.9906	-24.3246	824.668	3918.6	30077.3	24.3246	38.4699	31.9444	29.0272	0	0	0.91781	205.929	-634.569	250	335.489	0	20.9753	18.9384	39.6523	1616358300088904	2
2144	0	0	144	1	821.876	393.678	428.197	0	0	33.0551	6.02326	-65.7483	770.689	3853.69	30091.3	65.7483	34.5529	32.1429	30.1817	0	0	0.616077	209.699	-640.007	250	327.197	0	21.8965	20.672	44.771	1616358300108915	2
2145	0	0	145	1	702.003	437.457	264.546	0	0	10.4867	2.97907	54.6574	616.291	3876.25	29994.7	-54.6574	28.8309	31.2759	29.9215	0	0	0.40075	260.183	-653.299	250	279.749	0	28.8678	24.6294	50.5389	1616358300128926	2
2146	0	0	146	1	948.957	420.377	528.58	0	0	35.4545	-6.97491	-61.9169	787.806	3851.29	30004.6	61.9169	35.2604	32.0333	30.1198	0	0	0.436529	210.602	-642.609	250	300.881	0	21.5515	20.3411	43.7988	1616358300148937	2
2147	0	0	147	1	812.756	320.57	492.186	0	0	-13.3405	-55.1979	-91.3879	691.518	3900.08	30052.9	91.3879	31.0848	31.3721	28.055	0	0	0.352731	197.351	-628.537	250	305.516	0	22.9073	21.7877	49.7426	1616358300168948	2
2148	0	0	148	1	816.814	441.073	375.741	0	0	-42.5761	31.6051	118.617	800.871	3829.66	30065.7	-118.617	39.2057	28.6857	27.6997	0	0	0.610628	202.157	-629.035	250	354.044	0	21.2095	17.8253	41.5529	1616358300188959	2
2149	0	0	149	1	921.968	363.06	558.908	0	0	42.9045	-21.4826	-47.751	868.153	3843.84	30019.1	47.751	38.8609	30.4609	27.0428	0	0	0.664789	207.119	-632.691	250	338.691	0	19.4556	18.1839	38.9115	1616358300208970	2
2150	0	0	150	1	839.665	451.179	388.486	0	0	5.59706	-44.0225	75.9338	758.38	3881.14	30041.7	-75.9338	35.6117	31.3614	29.3067	0	0	0.48581	201.155	-639.842	250	300.971	0	23.8719	20.0445	42.58	1616358300228981	2
2151	0	0	151	1	741.225	420.672	320.553	0	0	-10.2048	2.43456	-4.53646	609.654	3896.95	29995.2	4.53646	28.2709	30.345	27.7476	0	0	0.597482	161.696	-614.982	250	223.811	0	27.7208	24.7299	51.0791	1616358300248991	2
2152	0	0	152	1	710.565	352.1	358.465	0	0	-26.4832	34.159	-72.4095	602.021	3913.22	29963.5	72.4095	27.6742	30.5198	28.946	0	0	0.491751	190.733	-627.57	250	308.808	0	26.2409	24.6799	53.8399	1616358300269002	2
2153	0	0	153	1	898.878	451.057	447.821	0	0	10.3016	-15.8298	19.0289	708.541	3876.44	30013.5	-19.0289	32.7443	29.4695	28.8774	0	0	0.389815	203.452	-631.271	250	295.819	0	24.8476	21.5746	44.8175	1616358300289013	2
2154	0	0	154	1	885.74	443.087	442.653	0	0	22.4686	-47.9917	34.2531	946.096	3864.27	30045.7	-34.2531	43.6043	29.0444	28.4386	0	0	0.45331	180.753	-625.428	250	373.301	0	19.2519	16.4885	34.7443	1616358300309024	2
2155	0	0	155	1	712.71	346.865	365.844	0	0	-14.7526	9.7941	3.08224	563.547	3901.49	29987.9	-3.08224	26.275	30.6617	29.6286	0	0	0.459059	204.929	-631.656	250	269.905	0	30.4427	26.8092	55.2263	1616358300329035	2
2157	0	0	157	1	606.644	295.899	310.745	0	0	30.4129	-47.3482	56.6542	335.949	3856.33	30045	-56.6542	15.5466	31.0332	29.3755	0	0	0.227916	163.518	-613.657	250	197.673	0	50.9162	43.2684	88.9778	1616358300369057	2
2158	0	0	158	1	767.392	328.426	438.966	0	0	50.2635	-82.9933	-29.7739	603.448	3836.48	29981	29.7739	27.019	28.7321	27.4112	0	0	0.256186	163.774	-610.062	250	220.414	0	27.4722	25.3014	52.8226	1616358300389068	2
2159	0	0	159	1	662.599	317.051	345.548	0	0	-32.6363	34.9509	33.9617	653.582	3919.38	30062.4	-33.9617	31.1249	30.6136	28.5089	0	0	0.823512	173.477	-620.482	250	241.299	0	26.5116	22.6516	47.0206	1616358300409079	2
2160	0	0	160	1	716.134	288.844	427.29	0	0	82.7422	-41.9555	-79.6857	585.292	3903.66	30039.6	79.6857	25.7124	31.9967	29.2604	0	0	0.384101	184.878	-626.818	250	239.753	0	27.8165	26.4014	59.3033	1616358300429090	2
2161	0	0	161	1	727.485	326.799	400.685	0	0	15.7408	-50.8722	-62.1964	720.523	3871	30048.5	62.1964	32.2864	31.5667	29.1675	0	0	0.34017	159.454	-618.267	250	290.368	0	23.2253	21.6924	47.2195	1616358300449100	2
2162	0	0	162	1	678.481	331.188	347.292	0	0	-12.8498	40.4886	30.8698	625.685	3899.59	30056.8	-30.8698	29.538	30.8225	27.2189	0	0	0.783182	232.783	-637.239	250	303.949	0	27.4235	23.5963	48.9743	1616358300469111	2
2163	0	0	163	1	866.21	385.477	480.733	0	0	9.19244	-5.09282	-39.2694	876.448	3877.55	30002.8	39.2694	39.836	28.7717	27.0585	0	0	0.514898	205.675	-629.779	250	330.127	0	19.301	17.7328	37.3085	1616358300489122	2
2164	0	0	164	1	881.184	426.637	454.547	0	0	-27.8135	41.2479	55.0935	824.198	3914.55	29956.4	-55.0935	39.4288	30.6633	28.5486	0	0	0.931449	213.684	-637.177	250	363.833	0	21.5878	18.2624	37.9556	1616358300509133	2
2165	0	0	165	1	549.914	242.955	306.959	0	0	-25.7621	48.7071	-124.859	464.689	3812.84	30048.6	124.859	21.1972	29.2431	28.0047	0	0	0.501508	156.831	-606.275	250	230.197	0	30.7657	29.5927	70.5836	1616358300529144	2
2166	0	0	166	1	761.806	382.375	379.43	0	0	56.0579	-3.20143	-37.22	686.029	3830.68	30000.9	37.22	30.7872	30.9592	28.6402	0	0	0.550325	185.617	-627.845	250	248.612	0	24.6542	22.8993	47.9709	1616358300549155	2
2167	0	0	167	1	678.886	295.122	383.763	0	0	40.8811	-45.912	8.89854	647.553	3845.86	30043.6	-8.89854	29.4653	29.4315	26.9549	0	0	0.370146	161.879	-609.824	250	269.618	0	26.466	23.3559	48.9218	1616358300569166	2
2168	0	0	168	1	852.277	397.496	454.781	0	0	20.3044	-18.1511	19.3741	861.183	3866.44	30015.8	-19.3741	39.6534	28.998	27.6531	0	0	0.636353	203.276	-628.798	250	344.375	0	20.6162	17.9715	37.5884	1616358300589177	2
2169	0	0	169	1	735.966	344.583	391.383	0	0	22.4313	41.8338	-10.7101	723.372	3864.31	30055.5	10.7101	33.3182	29.2702	27.2944	0	0	0.727735	147.483	-605.06	250	257.236	0	23.4159	20.8991	43.7063	1616358300609188	2
2170	0	0	170	1	787.999	359.071	428.927	0	0	18.2882	15.9032	-1.60585	611.268	3868.45	29981.8	1.60585	28.1311	28.7191	28.0374	0	0	0.519945	223.864	-638.403	250	261.79	0	27.6537	24.5267	50.7312	1616358300629199	2
2171	0	0	171	1	691.353	367.089	324.264	0	0	-0.207963	22.5987	-21.3214	588.333	3886.95	29975.1	21.3214	27.1171	30.3833	27.9805	0	0	0.771732	181.838	-620.329	250	254.252	0	28.2774	25.5646	53.0185	1616358300649209	2
2172	0	0	172	1	601.94	318.183	283.757	0	0	22.6373	48.0901	31.727	431.254	3864.1	30049.2	-31.727	20.126	31.2925	28.9138	0	0	0.564183	205.283	-631.443	250	266.781	0	39.4673	34.0638	70.1074	1616358300669220	2
2173	0	0	173	1	867.336	433.88	433.456	0	0	-20.2791	32.698	28.0115	821.874	3907.02	30064.6	-28.0115	38.8371	29.5431	26.9107	0	0	0.726716	207.561	-630.844	250	324.024	0	21.2351	18.2603	38.2053	1616358300689231	2
2174	0	0	174	1	817.336	312.16	505.176	0	0	57.7605	-52.6816	-88.5389	806.138	3828.98	30050.3	88.5389	35.4819	29.0491	29.1105	0	0	0.366915	183.328	-624.124	250	324.246	0	20.3592	19.3133	43.4443	1616358300709242	2
2175	0	0	175	1	840.541	392.05	448.49	0	0	22.5264	0.990021	57.4832	640.287	3864.21	29996.7	-57.4832	29.8454	29.3389	28.617	0	0	0.556802	247.161	-649.196	250	301.268	0	27.3194	23.3296	48.0865	1616358300729253	2
2176	0	0	176	1	602.117	323.344	278.773	0	0	18.7897	32.5832	-57.8579	565.696	3867.95	30064.7	57.8579	25.6547	30.9513	27.4621	0	0	0.457795	204.14	-625.679	250	282.536	0	28.178	26.3854	56.9698	1616358300749264	2
2177	0	0	177	1	646.091	300.561	345.53	0	0	31.1057	-29.8199	-77.1706	546.899	3855.63	30027.5	77.1706	24.3406	30.0569	28.6831	0	0	0.281601	166.358	-612.113	250	206.381	0	28.9873	27.5129	60.7209	1616358300769275	2
2178	0	0	178	1	619.007	314.932	304.075	0	0	15.9308	39.2096	-44.8434	436.553	3870.81	30058.1	44.8434	19.9211	30.9762	29.0004	0	0	0.513725	143.035	-605.391	250	196.679	0	36.8619	33.9579	71.6486	1616358300789286	2
2179	0	0	179	1	731.254	346.204	385.049	0	0	64.5202	-65.2996	-93.0711	613.12	3822.22	30063	93.0711	26.9096	29.7857	28.4773	0	0	0.206412	243.038	-643.149	250	265.542	0	25.7932	24.7227	56.2911	1616358300809297	2
2180	0	0	180	1	795.235	396.732	398.503	0	0	6.90887	11.3089	90.0277	751.005	3879.83	30086	-90.0277	35.5861	28.7381	27.8212	0	0	0.540044	208.245	-628.1	250	302.177	0	23.2202	19.5617	42.3541	1616358300829308	2
2181	0	0	181	1	801.99	409.179	392.811	0	0	7.71285	-23.0721	35.2437	831.65	3879.03	30020.7	-35.2437	38.6135	29.5454	27.9605	0	0	0.847019	248.554	-649.124	250	354.598	0	21.5058	18.4602	38.4804	1616358300849318	2
2182	0	0	182	1	733.911	382.011	351.9	0	0	12.2981	25.2706	36.9772	664.625	3874.44	30072	-36.9772	31.0302	28.9099	28.1298	0	0	0.612627	187.551	-620.871	250	270.201	0	26.138	22.3643	46.3528	1616358300869329	2
2183	0	0	183	1	757.669	421.529	336.14	0	0	10.5423	-27.4755	3.06546	766.573	3876.2	30025.1	-3.06546	35.2123	30.4099	29.4306	0	0	0.732183	227.941	-645.358	250	361.772	0	23.1905	20.3597	42.5163	1616358300889340	2
2184	0	0	184	1	611.949	297.242	314.707	0	0	19.251	46.8074	-145.907	435.745	3867.49	30050.5	145.907	19.5211	30.8152	29.2826	0	0	0.33805	190.089	-626.279	250	247.017	0	32.8188	31.8203	80.6886	1616358300909351	2
2185	0	0	185	1	665.68	399.018	266.662	0	0	-40.6045	38.7058	138.156	558.887	3827.68	30058.6	-138.156	27.5114	29.3806	27.5107	0	0	0.539323	183.678	-618.659	250	244.338	0	28.9091	24.5776	60.1132	1616358300929362	2
2186	0	0	186	1	665.465	293.124	372.34	0	0	54.6382	-39.6852	-34.9873	514.573	3931.76	30037.3	34.9873	23.0149	30.1179	28.5005	0	0	0.133367	210.41	-634.722	250	203.713	0	32.1983	29.4948	62.0823	1616358300949373	2
2187	0	0	187	1	569.361	288.75	280.611	0	0	22.1921	0.260716	-46.1912	452.305	3864.55	29997.4	46.1912	20.4403	29.9825	28.2012	0	0	0.339522	179.98	-618.582	250	232.528	0	35.3676	32.961	69.1395	1616358300969384	2
2188	0	0	188	1	593.785	307.946	285.838	0	0	35.7685	-8.37119	-40.2309	549.22	3850.97	30105.7	40.2309	24.7334	30.4536	29.0452	0	0	0.461796	150.231	-609.173	250	253.745	0	30.1623	27.9197	58.4049	1616358300989395	2
2189	0	0	189	1	650.625	265.575	385.05	0	0	-42.3896	-93.213	-17.5009	491.928	3929.13	30090.9	17.5009	22.9081	29.678	29.1007	0	0	0.701342	230.249	-638.395	250	216.998	0	33.6908	30.2435	62.3609	1616358301009406	2
2190	0	0	190	1	567.658	295.728	271.93	0	0	51.8707	56.5085	43.3249	435.215	3934.53	30040.8	-43.3249	20.2381	30.7401	29.1958	0	0	0.280366	192.208	-625.34	250	262.574	0	39.2467	33.6887	69.251	1616358301029416	2
2191	0	0	191	1	511.507	186.966	324.541	0	0	-35.725	-21.5387	-84.7367	414.877	3822.81	30019.2	84.7367	18.916	30.6603	28.8539	0	0	0.510879	191.421	-622.807	250	243.852	0	36.5231	34.882	77.4859	1616358301049427	2
2192	0	0	192	1	629.536	332.108	297.428	0	0	-5.75467	-53.8784	3.77319	383.278	3792.83	30051.5	-3.77319	17.6837	28.7041	28.5711	0	0	0.337653	188.693	-617.872	250	204.39	0	43.288	37.7409	77.8887	1616358301069438	2
2193	0	0	193	1	689.311	322.019	367.291	0	0	-27.1162	41.192	-106.882	648.212	3913.86	30056.1	106.882	29.6193	31.2512	28.7497	0	0	1.13354	192.838	-628.87	250	282.254	0	23.5735	22.496	52.2593	1616358301089449	2
2194	0	0	194	1	737.778	257.955	479.823	0	0	20.6415	-39.0754	-86.9253	698.461	3866.1	30036.7	86.9253	31.0857	28.5264	27.2712	0	0	0.397753	254.481	-641.399	250	291.337	0	22.5857	21.4111	48.0974	1616358301109460	2
2195	0	0	195	1	636.589	275.768	360.821	0	0	41.9511	25.2239	83.4943	550.847	3844.79	30072.1	-83.4943	25.8129	29.1003	27.5523	0	0	0.32901	227.607	-627.815	250	241.63	0	30.8302	26.1757	55.6567	1616358301129471	2
2196	0	0	196	1	823.058	377.146	445.912	0	0	5.57507	2.78895	16.8947	763.715	3881.17	29994.9	-16.8947	35.422	27.9231	26.9846	0	0	0.697412	208.134	-628.164	250	341.293	0	22.5996	19.708	40.9472	1616358301149482	2
2197	0	0	197	1	556.67	250.068	306.602	0	0	-91.1239	-15.5587	-67.2279	388.359	3878.2	30013.2	67.2279	18.3601	29.421	27.8775	0	0	0.372143	232.442	-627.618	250	192.465	0	38.5611	35.9569	77.3551	1616358301169493	2
2198	0	0	198	1	686.387	382.218	304.169	0	0	-9.43663	-6.97017	48.2453	439.695	3796.52	30004.6	-48.2453	20.6653	29.9195	29.2434	0	0	0.512117	187.091	-621.105	250	189.981	0	38.9048	33.1349	67.4189	1616358301189504	2
2199	0	0	199	1	882.457	411.68	470.777	0	0	31.2977	-34.6305	29.0106	797.457	3855.44	30032.3	-29.0106	36.6297	28.3297	28.1355	0	0	0.296215	182.922	-618.58	250	279.521	0	22.2201	19.1495	40.1464	1616358301209515	2
2200	0	0	200	1	549.053	282.612	266.441	0	0	-41.7743	4.39748	141.668	415.302	3828.85	30092.9	-141.668	20.3828	29.6174	28.2733	0	0	0.495971	182.457	-615.109	250	194.851	0	38.1713	32.7587	80.5898	1616358301229525	2
2201	0	0	201	1	719.989	321.562	398.428	0	0	7.27174	16.3509	-50.5317	694.693	3879.47	30081	50.5317	31.5955	28.6273	27.1145	0	0	0.554274	220.181	-626.418	250	312.279	0	23.4319	21.6393	45.964	1616358301249536	2
2203	0	0	203	1	859.352	424.747	434.606	0	0	32.9953	-31.0924	-30.1791	874.932	3853.74	30028.8	30.1791	39.4507	28.1909	27.7117	0	0	0.397215	179.629	-622.657	250	348.486	0	19.6608	17.8495	37.5537	1616358301289558	2
2204	0	0	204	1	927.386	456.298	471.088	0	0	20.029	-6.01893	23.4627	789.994	3866.71	30003.7	-23.4627	36.475	29.4846	28.8964	0	0	0.358637	195.504	-632.515	250	285.52	0	22.5426	19.6034	40.7251	1616358301309569	2
2205	0	0	205	1	702.706	291.204	411.502	0	0	-38.8667	-0.51728	-3.22029	617.558	3925.61	29998.2	3.22029	29.0138	30.3222	28.2601	0	0	0.588058	184.396	-619.429	250	277.096	0	27.3064	24.2615	50.1144	1616358301329580	2
2206	0	0	206	1	899.753	434.345	465.408	0	0	-10.4893	-11.8861	-3.986	882.248	3897.23	30009.5	3.986	40.8412	29.0992	27.7881	0	0	0.641891	228.207	-640.04	250	303.349	0	19.8672	17.5788	36.6813	1616358301349591	2
2207	0	0	207	1	669.037	266.998	402.04	0	0	-11.8687	-14.4373	-81.3515	437.867	3898.61	30111.8	81.3515	19.7937	29.984	27.3173	0	0	0.277296	199.142	-624.771	250	241.267	0	34.6531	32.9331	73.1033	1616358301369602	2
2208	0	0	208	1	733.272	386.241	347.031	0	0	16.655	-7.1301	-14.8877	730.617	3870.09	30004.8	14.8877	33.3802	28.5022	26.9705	0	0	0.261198	206.504	-628.514	250	335.325	0	23.1398	20.8384	43.2552	1616358301389613	2
2209	0	0	209	1	643.174	387.513	255.661	0	0	-38.2233	29.4259	-13.3878	502.674	3825.3	30067.9	13.3878	23.6496	29.5537	28.1672	0	0	0.414063	201.363	-625.124	250	228.464	0	32.4627	28.9502	59.8288	1616358301409624	2
2210	0	0	210	1	516.635	213.753	302.882	0	0	-17.7361	34.8821	63.4487	447.534	3904.48	29962.8	-63.4487	21.3351	28.2658	28.5819	0	0	0.723242	161.046	-603.881	250	224.996	0	37.3171	31.2521	64.7294	1616358301429634	2
2211	0	0	211	1	454.928	213.392	241.536	0	0	-60.2228	62.63	-0.338486	286.609	3847.3	29935	0.338486	13.7987	29.0839	28.0668	0	0	0.295722	174.277	-613.224	250	189.948	0	54.4523	47.9243	98.0334	1616358301449645	2
2212	0	0	212	1	615.751	319.266	296.486	0	0	-9.96235	-54.6816	31.9583	426.114	3896.7	30052.3	-31.9583	19.8591	30.5146	29.2866	0	0	0.16529	162.165	-613.68	250	190.951	0	40.2756	34.3612	71.0421	1616358301469656	2
2214	0	0	214	1	770.379	324.642	445.737	0	0	-3.2706	-25.7688	-92.3943	670.883	3890.01	30023.4	92.3943	30.1088	28.5265	28.3149	0	0	0.54222	192.749	-622.729	250	281.121	0	23.45	22.1724	49.7379	1616358301509678	2
2216	0	0	216	1	584.224	326.562	257.662	0	0	9.81915	-30.6961	6.36662	491.695	3876.92	30028.4	-6.36662	22.6072	28.5726	27.8289	0	0	0.336617	179.257	-615.096	250	245.218	0	34.1015	29.8198	61.8212	1616358301549700	2
2217	0	0	217	1	731.307	358.27	373.037	0	0	-4.97234	26.6609	-40.1124	545.541	3891.71	30070.7	40.1124	25.0555	29.6204	26.7966	0	0	0.708383	208.594	-629.949	250	273.104	0	29.3435	26.9029	56.6882	1616358301569711	2
2218	0	0	218	1	574.094	227.686	346.409	0	0	27.9063	-21.9597	-26.1891	466.537	3858.83	30019.6	26.1891	21.1176	28.7942	28.768	0	0	0.606085	195.747	-621.57	250	244.537	0	35.2661	31.9816	66.1078	1616358301589722	2
2219	0	0	219	1	833.316	468.036	365.28	0	0	7.15017	7.52438	6.13646	647.534	3879.59	29990.1	-6.13647	29.9452	28.8779	28.2145	0	0	0.73109	185.453	-624.635	250	306.429	0	26.4594	23.2642	48.1134	1616358301609732	2
2220	0	0	220	1	737.473	387.644	349.829	0	0	31.0954	-24.2311	6.90484	612.602	3855.64	30021.9	-6.90484	27.9906	29.2872	29.1151	0	0	0.316489	212.927	-631.966	250	252.641	0	28.2645	24.8486	51.6143	1616358301629743	2
2221	0	0	221	1	601.873	351.248	250.625	0	0	6.62951	-57.6149	63.0974	528.181	3880.11	30055.3	-63.0974	24.6809	28.6772	27.6593	0	0	0.294741	156.309	-606.454	250	220.128	0	32.398	27.24	56.8444	1616358301649754	2
2222	0	0	222	1	735.026	389.996	345.029	0	0	49.7431	-69.9549	16.9024	594.126	3837	30067.6	-16.9024	27.0098	29.9371	28.4609	0	0	0.21342	182.089	-622.999	250	229.401	0	29.2642	25.6898	53.5362	1616358301669765	2
2223	0	0	223	1	743.585	373.653	369.932	0	0	-3.58094	16.9865	-44.2833	713.809	3790.66	30080.3	44.2833	32.6629	29.1039	27.1664	0	0	0.613882	167.287	-614.09	250	303.275	0	23.0021	21.1554	44.6077	1616358301689776	2
2224	0	0	224	1	803.174	416.018	387.156	0	0	46.306	35.9319	67.0599	773.085	3840.43	30061.4	-67.0599	36.0793	28.5137	26.1318	0	0	0.563217	200.395	-625.034	250	332.925	0	22.4223	19.1322	40.0982	1616358301709787	2
2226	0	0	226	1	649.697	348.327	301.371	0	0	113.115	-37.1577	63.6272	603.065	3873.29	30034.8	-63.6272	27.5221	29.947	28.4371	0	0	0.176293	190.527	-627.836	250	266.201	0	29.3594	24.9684	52.1835	1616358301749809	2
2227	0	0	227	1	725.804	391.37	334.434	0	0	-16.1844	7.83007	24.1616	566.531	3902.92	29989.8	-24.1616	26.582	26.9971	27.7678	0	0	0.499869	205.516	-625.644	250	258.307	0	29.6131	25.4707	52.5536	1616358301769820	2
2228	0	0	228	1	652.788	323.161	329.627	0	0	15.3408	42.2508	-56.067	495.673	3871.4	30055.1	56.067	22.5632	28.8451	26.0545	0	0	0.488708	223.059	-629.15	250	235.684	0	31.1211	28.9977	62.3559	1616358301789831	2
2229	0	0	229	1	832.867	359.726	473.141	0	0	8.64998	-34.66	-64.046	642.934	3878.09	30032.3	64.046	28.9029	30.3359	26.578	0	0	0.40373	203.221	-631.25	250	288.551	0	24.8521	23.3589	51.0751	1616358301809841	2
2230	0	0	230	1	864.257	334.123	530.134	0	0	-2.56172	-2.57181	19.8479	869.626	3889.3	30000.2	-19.8479	40.4632	28.7817	26.7012	0	0	0.612653	243.607	-646.215	250	370.885	0	20.1854	17.5871	36.6643	1616358301829852	2
2231	0	0	231	1	631.994	295.383	336.611	0	0	20.5347	-32.5589	-48.2536	495.864	3766.55	30030.2	48.2536	22.3105	27.0272	28.1681	0	0	0.288952	216.767	-624.909	250	219.696	0	32.345	29.6298	62.2145	1616358301849863	2
2232	0	0	232	1	625.992	277.87	348.122	0	0	52.0808	-5.80391	4.50271	493.763	3834.66	30003.5	-4.50271	22.4658	27.3883	26.304	0	0	0.0785597	184.195	-615.851	250	271.993	0	33.1895	29.5783	60.9718	1616358301869874	2
2233	0	0	233	1	644.386	295.94	348.446	0	0	-2.35162	41.9743	31.2208	436.929	3889.09	29955.7	-31.2208	20.5464	29.3163	27.4494	0	0	0.642898	165.841	-610.875	250	247.6	0	38.0012	32.6379	67.1116	1616358301889885	2
2234	0	0	234	1	827.42	290.622	536.797	0	0	42.2249	12.2881	-24.1098	746.814	3844.52	30085	24.1098	33.8571	28.8555	27.3056	0	0	0.52091	180.799	-620.17	250	303.655	0	22.6019	20.5964	42.9544	1616358301909896	2
2235	0	0	235	1	810.378	369.769	440.609	0	0	31.5269	38.9312	-51.5223	670.977	3855.21	30058.4	51.5223	30.4079	26.6574	26.0473	0	0	0.48885	225.372	-630.685	250	275.495	0	23.6464	21.8428	46.5683	1616358301929907	2
2236	0	0	236	1	735.575	417.684	317.891	0	0	30.1494	-17.6999	-5.53723	612.162	3856.59	30015.4	5.53723	27.8927	27.7102	26.3857	0	0	0.191617	193.503	-618.832	250	260.913	0	27.14	24.2585	50.3502	1616358301949918	2
2237	0	0	237	1	780.283	430.863	349.42	0	0	-38.1575	36.0094	70.4627	806.04	3825.24	30061.3	-70.4627	38.8804	27.5135	27.3406	0	0	0.717159	205.651	-627.001	250	336.124	0	21.4111	17.9006	37.8313	1616358301969929	2
2238	0	0	238	1	923.666	462.552	461.114	0	0	51.5316	-34.4891	74.4471	795.767	3835.21	30032.1	-74.4471	36.8386	29.4399	27.4395	0	0	0.473046	276.72	-660.914	250	338.289	0	22.3378	19.0084	40.3204	1616358301989940	2
2239	0	0	239	1	833.335	404.496	428.839	0	0	12.1134	-25.1903	16.187	570.712	3874.63	29923.2	-16.187	26.3089	29.1539	27.8384	0	0	0.472172	221.431	-630.101	250	246.454	0	29.8695	26.0837	53.9716	1616358302009950	2
2241	0	0	241	1	659.128	335.743	323.385	0	0	21.3897	16.2159	-89.3472	495.375	3865.35	30081.1	89.3472	22.2012	28.2306	28.1871	0	0	0.411081	203.706	-627.552	250	232.251	0	30.83	29.2944	65.153	1616358302049972	2
2243	0	0	243	1	881.445	422.841	458.604	0	0	-8.48568	36.1765	-5.00302	797.797	3895.23	30061.1	5.00302	37.185	26.4466	25.4686	0	0	0.627596	221.619	-625.864	250	308.444	0	20.9163	18.3812	38.5639	1616358302089994	2
2244	0	0	244	1	578.165	286.671	291.494	0	0	54.4582	-22.0884	59.3491	376.987	3931.94	30019.7	-59.3491	17.3757	29.6623	28.0196	0	0	0.33938	209.909	-629.477	250	227.195	0	44.7585	38.2744	78.6684	1616358302110005	2
2245	0	0	245	1	704.251	331.694	372.556	0	0	10.0067	28.8464	102.53	517.658	3876.73	29968.8	-102.53	24.6546	28.1492	27.0944	0	0	0.428003	242.832	-622.58	250	238.464	0	31.964	26.8524	59.5944	1616358302130016	2
2246	0	0	246	1	791.6	396.758	394.842	0	0	-4.42716	51.7003	46.7227	655.138	3891.17	30045.6	-46.7227	31.0215	27.6828	27.161	0	0	0.602932	199.68	-623.255	250	241.226	0	25.9811	21.9486	45.568	1616358302150027	2
2247	0	0	247	1	842.718	415.043	427.675	0	0	6.66151	-21.2284	-26.1888	763.917	3880.08	30018.9	26.1888	34.8288	28.0845	27.0866	0	0	0.323172	193.896	-625.94	250	314.887	0	22.0683	19.9196	41.6097	1616358302170038	2
2248	0	0	248	1	745.791	380.058	365.733	0	0	-2.20172	-3.1678	2.75004	594.765	3888.94	30000.8	-2.75004	27.5311	30.1325	27.6806	0	0	0.544268	166.038	-613.822	250	256.991	0	28.549	25.2905	52.229	1616358302190049	2
2249	0	0	249	1	625.801	329.663	296.139	0	0	44.38	11.011	-8.26409	608.926	3842.36	29986.6	8.26409	27.7242	28.4269	26.531	0	0	0.381848	210.16	-624.147	250	264.99	0	27.2302	24.5697	50.8857	1616358302210059	2
2250	0	0	250	1	727.3	321.857	405.442	0	0	22.6081	21.1218	9.29595	579.987	3864.13	30076.2	-9.29595	26.7631	26.8364	25.08	0	0	0.468685	183.103	-608.479	250	249.588	0	28.1771	24.7901	51.5286	1616358302230070	2
2251	0	0	251	1	518.369	204.795	313.574	0	0	-11.2884	36.9964	-52.3196	395.718	3898.03	30060.3	52.3196	18.189	27.344	26.6636	0	0	0.486615	170.371	-605.525	250	203.472	0	38.4763	35.355	74.924	1616358302250081	2
2252	0	0	252	1	723.733	390.627	333.106	0	0	11.4682	9.52609	-33.5253	626.45	3875.27	29988.1	33.5253	28.5695	26.7677	26.1548	0	0	0.671877	222.827	-631.864	250	274.342	0	25.7037	23.4588	48.7841	1616358302270092	2
2253	0	0	253	1	746.91	289.072	457.838	0	0	13.8463	-18.7339	-76.1171	550.946	3872.89	30016.4	76.1171	24.6904	27.9396	26.784	0	0	0.0684985	211.134	-624.345	250	260.063	0	28.0319	26.5067	58.1045	1616358302290103	2
2254	0	0	254	1	704.915	309.633	395.282	0	0	14.3087	21.4863	-91.1875	653.706	3872.43	30075.8	91.1875	29.3802	29.1647	26.9468	0	0	0.568418	236.877	-640.593	250	288.459	0	23.6162	22.492	50.77	1616358302310114	2
2255	0	0	255	1	629.017	327.012	302.004	0	0	18.9917	-0.345211	-63.5789	534.396	3867.75	29998	63.5789	24.0499	27.9321	26.5853	0	0	0.378233	176.877	-609.979	250	213.02	0	29.0732	27.4084	58.7929	1616358302330125	2
2258	0	0	258	1	703.704	305.578	398.126	0	0	7.58845	-35.7279	-37.0928	623.13	3879.15	30033.4	37.0928	28.2531	27.7077	26.8505	0	0	0.664031	233.57	-625.725	250	258.138	0	26.1987	23.8158	50.0784	1616358302390157	2
2259	0	0	259	1	854.875	426.096	428.78	0	0	33.2398	-73.1567	-108.517	501.262	3853.5	29971.2	108.517	22.1012	27.9947	27.5781	0	0	0.193105	212.888	-627.463	250	245.197	0	29.7629	28.7947	66.7281	1616358302410168	2
2260	0	0	260	1	695.136	384.843	310.293	0	0	-0.851844	-43.1943	-97.6125	614.116	3887.59	30040.9	97.6125	27.461	27.6148	26.6262	0	0	0.588819	180.979	-613.024	250	260.069	0	24.7865	23.487	53.5652	1616358302430179	2
2261	0	0	261	1	862.692	321.115	541.577	0	0	9.65395	26.6512	-43.5977	852.222	3877.09	30070.7	43.5977	38.8861	26.6795	26.2631	0	0	0.926141	190.909	-623.437	250	368.043	0	19.37	17.6612	37.407	1616358302450190	2
2262	0	0	262	1	849.548	469.147	380.401	0	0	33.5882	-10.4953	26.6957	911.66	3853.15	30008.2	-26.6957	41.925	26.866	27.657	0	0	0.315647	193.093	-625.178	250	362.014	0	19.4408	16.8401	35.2552	1616358302470201	2
2263	0	0	263	1	630	256.138	373.862	0	0	83.088	-37.9895	-89.1009	561.436	3803.65	30035.7	89.1009	24.6246	29.0365	25.8106	0	0	0.243614	224.291	-629.805	250	281.83	0	27.2813	26.1386	59.6809	1616358302490212	2
2264	0	0	264	1	589.106	281.604	307.502	0	0	31.2338	-14.1837	6.16628	532.091	3855.51	30011.8	-6.16628	24.334	27.9619	27.2123	0	0	0.463134	177.997	-614.293	250	273.049	0	31.3573	27.7237	57.3003	1616358302510223	2
2265	0	0	265	1	646.222	338.105	308.118	0	0	-3.37059	-7.06615	-33.1779	644.823	3890.11	30004.7	33.1779	29.4961	27.8657	27.5562	0	0	0.509945	165.76	-608.863	250	280.559	0	25.543	23.2122	48.2135	1616358302530234	2
2266	0	0	266	1	663.494	381.992	281.502	0	0	-40.058	-16.0137	59.7896	651.977	3827.14	30013.7	-59.7896	31.1492	27.3272	26.5206	0	0	0.604077	149.827	-600.518	250	269.04	0	25.8854	21.8537	45.2988	1616358302550245	2
2267	0	0	267	1	877.693	393.461	484.232	0	0	37.3113	-32.8607	-19.4795	713.647	3849.43	30030.5	19.4795	32.2472	27.1877	28.0517	0	0	0.325544	216.535	-627.813	250	268.49	0	23.7785	21.3107	44.4503	1616358302570256	2
2268	0	0	268	1	848.735	404.02	444.715	0	0	54.7421	-16.783	-38.528	603.035	3832	30014.4	38.528	27.0078	29.0288	28.202	0	0	0.540963	186.607	-622.994	250	217.829	0	27.4492	25.3528	53.0669	1616358302590266	2
2269	0	0	269	1	514.275	264.709	249.566	0	0	-3.40645	1.74847	-5.903	412.049	3790.49	29995.9	5.903	19.0447	26.3522	25.4489	0	0	0.127287	183.466	-608.649	250	233.058	0	38.2838	34.0489	69.7142	1616358302610277	2
2270	0	0	270	1	651.058	330.65	320.408	0	0	29.7173	32.9727	42.6196	645.063	3857.02	30064.3	-42.6196	30.0297	26.8318	26.975	0	0	0.451768	169.308	-608.016	250	260.834	0	26.2948	22.4425	46.6225	1616358302630288	2
2271	0	0	271	1	785.741	411.307	374.434	0	0	75.9626	-37.5429	-85.3799	769.018	3910.44	30035.2	85.3799	33.793	28.6125	26.8986	0	0	0.364846	223.785	-638.711	250	364.678	0	20.8805	19.8055	44.7149	1616358302650299	2
2272	0	0	272	1	800.801	356.269	444.533	0	0	-3.00393	-0.985688	-22.5689	773.041	3889.74	29998.6	22.5689	35.5138	28.1209	26.731	0	0	0.557912	208.592	-628.709	250	307.426	0	21.7292	19.6225	40.7841	1616358302670310	2
2273	0	0	273	1	623.452	288.029	335.423	0	0	10.0633	-38.0409	-42.0264	609.452	3876.68	30035.7	42.0264	27.558	28.0124	26.3754	0	0	0.249431	184.045	-613.586	250	274.891	0	26.5017	24.2752	51.3707	1616358302690321	2
2274	0	0	274	1	596.769	289.227	307.543	0	0	14.0063	5.16643	120.191	429.564	3872.73	29992.5	-120.191	20.4684	27.3532	26.2381	0	0	0.253419	192.287	-615.554	250	221.437	0	37.1498	31.5709	73.0415	1616358302710332	2
2275	0	0	275	1	606.16	302.88	303.28	0	0	-43.9711	2.00671	32.376	467.809	3930.71	29995.7	-32.376	22.2735	26.7528	25.832	0	0	0.587206	224.941	-629.525	250	240.803	0	34.4626	29.6101	60.7198	1616358302730343	2
2276	0	0	276	1	827.557	417.422	410.135	0	0	53.4472	-39.4918	23.3746	698.231	3833.29	30037.2	-23.3746	31.8139	26.4767	26.8422	0	0	0.444878	173.061	-610.226	250	299.971	0	24.5424	21.2569	44.5763	1616358302750354	2
2277	0	0	277	1	733.508	411.13	322.378	0	0	113.797	-108.582	-62.7892	481.092	3872.6	30006.6	62.7892	21.1333	28.5034	26.8439	0	0	0.0502392	196.965	-619.411	250	248.561	0	32.8487	31.2329	67.6901	1616358302770365	2
2278	0	0	278	1	548.67	323.545	225.125	0	0	56.0082	-36.8354	-15.5955	498.151	3830.73	29934.8	15.5955	22.4213	26.0955	24.9278	0	0	0.316958	235.092	-628.711	250	260.598	0	31.8781	28.8043	59.9251	1616358302790375	2
2279	0	0	279	1	790.691	386.641	404.05	0	0	6.57513	-15.0483	-5.33863	643.804	3880.17	30012.7	5.33863	29.5795	26.6593	26.094	0	0	0.344545	234.819	-635.545	250	327.91	0	25.7273	22.7896	47.2805	1616358302810386	2
2280	0	0	280	1	537.996	292.733	245.264	0	0	67.6713	-51.6368	-4.69316	352.41	3819.07	30149	4.69316	15.8596	27.4789	27.2892	0	0	0.221226	198.631	-620.632	250	239.563	0	46.0299	40.87	84.7564	1616358302830397	2
2281	0	0	281	1	561.514	300.02	261.494	0	0	-26.8474	-16.3858	18.969	363.312	3813.93	30113.7	-18.969	17.0483	27.2726	25.1642	0	0	0.055939	210.982	-621.161	250	229.384	0	43.522	37.9179	77.8372	1616358302850408	2
2283	0	0	283	1	577.4	277.844	299.556	0	0	-11.0465	-28.5977	117.284	392.411	3897.79	30026.3	-117.284	18.8029	27.7623	26.279	0	0	0.298118	204.175	-619.593	250	259.199	0	40.6452	34.1392	78.8569	1616358302890430	2
2284	0	0	284	1	717.892	331.108	386.783	0	0	7.23218	-50.0114	14.1427	723.266	3879.51	30047.7	-14.1427	33.3145	25.8209	25.8242	0	0	0.378089	183.425	-612.774	250	285.413	0	23.3834	20.1834	42.4495	1616358302910441	2
2285	0	0	285	1	546.462	277.809	268.653	0	0	3.04122	-3.72785	17.284	418.402	3883.7	30101	-17.284	19.4086	27.5558	27.0155	0	0	0.403554	169.309	-606.646	250	208.654	0	39.2288	34.0906	69.9786	1616358302930452	2
2286	0	0	286	1	751.75	421.416	330.334	0	0	18.4051	40.4483	16.5985	537.632	3868.34	30056.9	-16.5985	24.9859	27.4738	25.7434	0	0	0.429795	190.285	-613.093	250	248.925	0	30.5122	26.5563	55.2293	1616358302950463	2
2287	0	0	287	1	789.42	307.369	482.051	0	0	43.0892	-47.4248	-98.492	691.931	3843.65	30045.1	98.492	30.5123	28.8801	27.3333	0	0	0.363147	161.683	-610.96	250	275.03	0	22.5436	21.6085	49.6518	1616358302970473	2
2288	0	0	288	1	574.907	305.729	269.178	0	0	-9.12568	-16.7446	100.117	455.128	3796.21	30014.4	-100.117	21.6974	28.3408	27.3183	0	0	0.436211	187.544	-613.307	250	224.17	0	36.256	30.4615	66.8237	1616358302990484	2
2290	0	0	290	1	780.755	373.251	407.504	0	0	43.5917	4.59561	60.5532	621.602	3843.15	29993.1	-60.5532	28.831	26.29	26.0439	0	0	0.605921	204.804	-620.192	250	279.376	0	26.9997	23.1088	47.8655	1616358303030506	2
2292	0	0	292	1	967.513	474.691	492.821	0	0	31.6653	-37.766	11.405	986.153	3855.07	30035.4	-11.405	45.0531	26.3419	26.8007	0	0	0.542548	233.194	-635.545	250	421.52	0	17.9341	15.6127	33.0496	1616358303070528	2
2293	0	0	293	1	748.011	342.614	405.397	0	0	-37.2268	36.8955	-44.7364	808.203	3824.31	30060.4	44.7364	37.6656	27.3236	26.605	0	0	0.707447	155.831	-606.032	250	334.452	0	20.0731	18.3151	38.7895	1616358303090539	2
2294	0	0	294	1	924.08	431.899	492.181	0	0	29.8494	-51.9494	-40.8402	894.134	3856.89	30049.6	40.8402	40.1438	27.3746	26.4275	0	0	0.403297	206.609	-630.166	250	357.513	0	18.8632	17.2597	36.7524	1616358303110550	2
2295	0	0	295	1	750.743	406.431	344.312	0	0	-37.9956	14.4376	-32.0825	812.885	3825.08	30082.9	32.0825	37.895	27.3398	25.7677	0	0	0.682688	173.36	-612.538	250	319.692	0	20.1112	18.2714	38.2798	1616358303130561	2
2296	0	0	296	1	734.351	341.137	393.213	0	0	31.4322	-5.97356	-58.777	632.434	3855.31	30103.3	58.777	28.3675	27.8161	26.8518	0	0	0.410053	206.512	-622.098	250	270.226	0	25.2332	23.6376	50.5318	1616358303150572	2
2297	0	0	297	1	853.559	469.25	384.31	0	0	6.15577	14.9565	111.148	690.008	3880.58	29982.7	-111.148	32.923	27.1741	26.5482	0	0	0.764638	214.974	-631.495	250	301.327	0	24.2467	20.4594	46.6176	1616358303170582	2
2298	0	0	298	1	553.493	288.728	264.766	0	0	11.694	17.0347	-45.9595	372.61	3875.05	29980.6	45.9595	16.9465	28.9499	26.5031	0	0	0.485784	151.698	-602.001	250	204.334	0	41.3025	38.4369	80.7369	1616358303190593	2
2299	0	0	299	1	443.745	229.567	214.178	0	0	-204.188	-211.573	-64.1939	243.81	3891.61	30109.6	64.1939	13.1163	26.6395	26.1894	0	0	0.326142	199.988	-612.281	250	189.733	0	55.938	51.535	106.676	1616358303210604	2
2300	0	0	300	1	528.185	250.326	277.859	0	0	28.6901	51.0217	-58.3317	391.939	3858.05	30046.3	58.3317	17.7923	27.3973	26.8012	0	0	0.37158	189.408	-614.443	250	220.338	0	38.6676	36.0021	76.9159	1616358303230615	2
2302	0	0	302	1	586.72	252.83	333.89	0	0	34.0474	29.9382	-144.666	382.937	3852.69	30067.4	144.666	17.0244	27.3095	26.0783	0	0	0.250449	198.877	-612.532	250	238.579	0	35.5137	34.6189	87.307	1616358303270637	2
2303	0	0	303	1	609.193	284.284	324.909	0	0	-39.3075	-44.9528	44.9016	441.527	3826.39	30042.6	-44.9016	20.9457	27.4956	26.0064	0	0	0.289656	150.021	-596.944	250	196.074	0	36.9471	31.314	64.5499	1616358303290648	2
2304	0	0	304	1	581.828	268.183	313.645	0	0	55.4501	-17.5709	-207.767	398.774	3831.29	30015.2	207.767	17.5837	27.9182	26.12	0	0	0.0980937	189.215	-613.115	250	222.471	0	32.476	32.2321	100.277	1616358303310659	2
2305	0	0	305	1	681.181	334.683	346.498	0	0	1.53714	31.4831	-8.91796	614.127	3885.2	30065.8	8.91796	28.4496	26.9561	25.9397	0	0	0.486436	224.053	-626.186	250	297.929	0	26.6241	23.5406	49.0111	1616358303330670	2
2306	0	0	306	1	746.495	399.975	346.52	0	0	-25.2385	0.860641	-12.6195	584.278	3911.98	29996.8	12.6195	27.1938	26.845	26.7956	0	0	0.407438	223.691	-629.026	250	274.876	0	27.8622	24.827	51.1531	1616358303350681	2
2307	0	0	307	1	626.983	284.713	342.27	0	0	-1.48442	-46.8892	20.6282	545.646	3888.22	30044.5	-20.6282	25.2695	27.204	26.2756	0	0	0.21941	201.443	-620.23	250	263.937	0	30.5726	26.2935	54.8497	1616358303370691	2
2309	0	0	309	1	842.011	431.954	410.057	0	0	-15.3847	43.9706	32.4965	794.214	3802.46	30053.3	-32.4965	37.5776	25.6009	24.9359	0	0	0.611805	199.118	-617.076	250	312.095	0	21.1323	18.0239	37.7092	1616358303410713	2
2310	0	0	310	1	757.061	346.448	410.613	0	0	-10.4875	-4.67295	-35.8903	520.442	3797.57	30002.3	35.8903	23.861	27.4711	25.9265	0	0	0.28836	212.91	-624.241	250	211.44	0	30.3214	27.7932	57.7223	1616358303430724	2
2311	0	0	311	1	582.207	276.083	306.124	0	0	-53.4619	5.64512	-21.5552	423.931	3840.54	29992	21.5551	19.9637	28.1863	25.313	0	0	0.471308	227.786	-627.104	250	271.594	0	36.2908	33.0182	68.0245	1616358303450735	2
2312	0	0	312	1	690.526	340.535	349.991	0	0	17.3572	-19.0464	48.3837	539.9	3869.38	30016.7	-48.3837	25.0843	26.4092	25.3417	0	0	0.317797	185.562	-611.567	250	237.155	0	30.6331	26.1606	53.927	1616358303470746	2
2314	0	0	314	1	533.608	253.193	280.415	0	0	13.2762	48.3862	103.226	341.637	3773.8	29949.3	-103.226	16.3116	27.2256	26.2127	0	0	0.287264	207.417	-619.175	250	227.656	0	46.2788	38.7662	85.6547	1616358303510768	2
2315	0	0	315	1	620.11	272.486	347.624	0	0	214.783	-178.105	-18.2958	275.101	3871.28	30076.1	18.2958	12.5169	26.7664	26.0688	0	0	0.23577	216.133	-619.569	250	230.445	0	56.9339	52.2617	108.111	1616358303530779	2
2316	0	0	316	1	758.374	408.632	349.742	0	0	-3.59592	14.9255	21.5501	747.158	3890.34	30082.4	-21.5501	34.8876	27.216	25.9024	0	0	0.709539	200.117	-626.634	250	316.866	0	22.7715	19.6964	41.0641	1616358303550790	2
2317	0	0	317	1	598.639	272.139	326.5	0	0	-44.081	-2.36437	-32.1129	479.792	3831.16	30099.7	32.1129	22.3742	26.9842	24.5121	0	0	0.363028	214.266	-622.653	250	264.971	0	31.7904	29.151	60.56	1616358303570800	2
2318	0	0	318	1	513.252	230.468	282.783	0	0	30.5244	-33.638	21.0949	391.585	3955.88	30031.3	-21.0949	17.9524	27.0999	26.2733	0	0	0.120198	169.396	-607.083	250	218.041	0	41.5937	36.026	74.6477	1616358303590811	2
2319	0	0	319	1	632.66	298.753	333.907	0	0	-3.26937	41.0002	-32.9817	654.784	3890.01	30056.3	32.9817	30.2118	27.1188	25.1828	0	0	0.716512	176.643	-608.338	250	274.708	0	24.368	22.0653	46.4186	1616358303890975	2
2320	0	0	320	1	632.66	298.753	333.907	0	0	-3.26937	41.0002	-32.9817	654.784	3890.01	30056.3	32.9817	30.2118	27.1188	25.1828	0	0	0.716512	176.643	-608.338	250	274.708	0	24.368	22.0653	46.4186	1616358303890975	2
2321	0	0	321	1	632.66	298.753	333.907	0	0	-3.26937	41.0002	-32.9817	654.784	3890.01	30056.3	32.9817	30.2118	27.1188	25.1828	0	0	0.716512	176.643	-608.338	250	274.708	0	24.368	22.0653	46.4186	1616358303890975	2
2322	0	0	322	1	632.66	298.753	333.907	0	0	-3.26937	41.0002	-32.9817	654.784	3890.01	30056.3	32.9817	30.2118	27.1188	25.1828	0	0	0.716512	176.643	-608.338	250	274.708	0	24.368	22.0653	46.4186	1616358303890975	2
2323	0	0	323	1	632.66	298.753	333.907	0	0	-3.26937	41.0002	-32.9817	654.784	3890.01	30056.3	32.9817	30.2118	27.1188	25.1828	0	0	0.716512	176.643	-608.338	250	274.708	0	24.368	22.0653	46.4186	1616358303890975	2
2324	0	0	324	1	632.66	298.753	333.907	0	0	-3.26937	41.0002	-32.9817	654.784	3890.01	30056.3	32.9817	30.2118	27.1188	25.1828	0	0	0.716512	176.643	-608.338	250	274.708	0	24.368	22.0653	46.4186	1616358303890975	2
2325	0	0	325	1	632.66	298.753	333.907	0	0	-3.26937	41.0002	-32.9817	654.784	3890.01	30056.3	32.9817	30.2118	27.1188	25.1828	0	0	0.716512	176.643	-608.338	250	274.708	0	24.368	22.0653	46.4186	1616358303890975	2
2326	0	0	326	1	632.66	298.753	333.907	0	0	-3.26937	41.0002	-32.9817	654.784	3890.01	30056.3	32.9817	30.2118	27.1188	25.1828	0	0	0.716512	176.643	-608.338	250	274.708	0	24.368	22.0653	46.4186	1616358303890975	2
2327	0	0	327	1	632.66	298.753	333.907	0	0	-3.26937	41.0002	-32.9817	654.784	3890.01	30056.3	32.9817	30.2118	27.1188	25.1828	0	0	0.716512	176.643	-608.338	250	274.708	0	24.368	22.0653	46.4186	1616358303890975	2
2328	0	0	328	1	632.66	298.753	333.907	0	0	-3.26937	41.0002	-32.9817	654.784	3890.01	30056.3	32.9817	30.2118	27.1188	25.1828	0	0	0.716512	176.643	-608.338	250	274.708	0	24.368	22.0653	46.4186	1616358303890975	2
2329	0	0	329	1	632.66	298.753	333.907	0	0	-3.26937	41.0002	-32.9817	654.784	3890.01	30056.3	32.9817	30.2118	27.1188	25.1828	0	0	0.716512	176.643	-608.338	250	274.708	0	24.368	22.0653	46.4186	1616358303890975	2
2330	0	0	330	1	632.66	298.753	333.907	0	0	-3.26937	41.0002	-32.9817	654.784	3890.01	30056.3	32.9817	30.2118	27.1188	25.1828	0	0	0.716512	176.643	-608.338	250	274.708	0	24.368	22.0653	46.4186	1616358303890975	2
2331	0	0	331	1	632.66	298.753	333.907	0	0	-3.26937	41.0002	-32.9817	654.784	3890.01	30056.3	32.9817	30.2118	27.1188	25.1828	0	0	0.716512	176.643	-608.338	250	274.708	0	24.368	22.0653	46.4186	1616358303890975	2
2332	0	0	332	1	632.66	298.753	333.907	0	0	-3.26937	41.0002	-32.9817	654.784	3890.01	30056.3	32.9817	30.2118	27.1188	25.1828	0	0	0.716512	176.643	-608.338	250	274.708	0	24.368	22.0653	46.4186	1616358303890975	2
2333	0	0	333	1	632.66	298.753	333.907	0	0	-3.26937	41.0002	-32.9817	654.784	3890.01	30056.3	32.9817	30.2118	27.1188	25.1828	0	0	0.716512	176.643	-608.338	250	274.708	0	24.368	22.0653	46.4186	1616358303890975	2
2334	0	0	334	1	743.937	312.64	431.298	0	0	63.8975	19.5842	-25.8539	779.682	3922.5	29978.1	25.8539	35.1906	27.013	26.0114	0	0	0.439272	189.863	-620.819	250	327.492	0	21.3352	19.4308	40.6342	1616358303910986	2
2335	0	0	335	1	774.994	364.246	410.748	0	0	20.654	25.1486	-61.6054	626.667	3866.09	30072.2	61.6054	28.3304	28.4618	25.6236	0	0	0.616822	175.353	-612.113	250	256.894	0	24.9375	23.3964	50.6983	1616358303930997	2
2336	0	0	336	1	589.284	251.031	338.254	0	0	3.87628	40.0916	79.5195	377.892	3882.86	29957.6	-79.5195	17.9553	26.375	27.0978	0	0	0.221847	184.44	-611.557	250	209.665	0	42.6357	35.5243	75.1924	1616358303951007	2
2337	0	0	337	1	604.41	319.031	285.378	0	0	-22.9734	-36.6647	114.781	525.025	3909.71	30034.3	-114.781	25.2561	25.1683	24.7443	0	0	0.155743	217.864	-622.241	250	250.148	0	30.0501	25.123	58.355	1616358303971018	2
2338	0	0	338	1	700.038	351.443	348.595	0	0	27.6628	-47.6127	43.4467	542.793	3859.08	30045.3	-43.4467	25.0413	27.1908	26.3566	0	0	0.365062	214.194	-622.448	250	238.91	0	30.9706	26.4302	54.8991	1616358303991029	2
2339	0	0	339	1	535.69	330.402	205.289	0	0	-36.3385	73.5828	-51.8459	391.849	3823.42	30023.7	51.8459	18.377	26.7489	25.0633	0	0	0.568004	212.708	-623.87	250	252.399	0	37.2562	34.6792	73.1632	1616358304011040	2
2340	0	0	340	1	820.152	393.532	426.62	0	0	46.0229	26.1006	-69.8394	587.798	3840.72	30071.2	69.8394	26.3328	26.9895	26.0989	0	0	0.435536	259.212	-637.856	250	354.372	0	26.2432	24.744	53.8882	1616358304031051	2
2341	0	0	341	1	541.597	287.411	254.186	0	0	34.0054	-28.7732	74.3374	448.037	3852.73	30026.4	-74.3374	20.8488	25.3495	24.2853	0	0	0.149442	159.046	-595.732	250	208.489	0	35.7382	30.2642	63.6278	1616358304051062	2
2342	0	0	342	1	500.042	256.686	243.356	0	0	50.6326	-30.527	93.2432	453.625	3836.11	30028.2	-93.2431	21.1361	24.8163	24.5982	0	0	0.302819	176.587	-602.222	250	239.472	0	35.0152	29.5913	64.7585	1616358304071073	2
2346	0	0	346	1	562.58	301.71	260.87	0	0	-41.8413	36.62	20.9903	489.907	3828.92	30060.7	-20.9903	23.3637	25.3347	25.4547	0	0	0.457566	190.406	-611.5	250	237.905	0	32.4045	27.7938	57.6087	1616358304151116	2
2347	0	0	347	1	731.775	345.521	386.254	0	0	11.47	24.8553	47.9597	629.825	3875.27	29972.8	-47.9597	29.4984	26.1203	24.8324	0	0	0.434282	209.665	-621.374	250	275.787	0	26.29	22.4258	46.3565	1616358304171127	2
2348	0	0	348	1	843.14	394.534	448.606	0	0	53.7376	-26.5013	-59.7361	828.332	3833	30024.2	59.7361	36.8292	26.7058	25.2177	0	0	0.364851	207.137	-625.471	250	322.89	0	19.5019	18.2781	39.5627	1616358304191138	2
2351	0	0	351	1	495.432	221.258	274.174	0	0	67.812	-27.4453	94.5299	368.274	3818.93	30025.1	-94.5299	17.1023	28.6845	26.4172	0	0	0.159559	172.147	-605.051	250	199.033	0	44.5588	37.8815	81.9347	1616358304251171	2
2353	0	0	353	1	654.707	318.435	336.272	0	0	28.9565	1.60318	-18.4425	474.251	3857.78	29996.1	18.4425	21.5844	26.5062	25.2474	0	0	0.201825	196.275	-615.446	250	234.371	0	33.2571	30.2148	62.2237	1616358304291193	2
2354	0	0	354	1	923.376	405.025	518.351	0	0	11.7701	-5.17372	1.15511	913.327	3874.97	30002.8	-1.15511	42.0243	24.4785	23.8143	0	0	0.642021	179.891	-608.893	250	364.084	0	18.3303	16.1825	33.9182	1616358304311204	2
2355	0	0	355	1	718.685	436.388	282.296	0	0	41.0474	-9.60981	38.0539	645.763	3845.69	30007.3	-38.0539	29.7284	25.5616	24.5792	0	0	0.542656	198.948	-614.536	250	290.039	0	25.6581	22.2295	45.9994	1616358304331214	2
2356	0	0	356	1	512.835	256.76	256.075	0	0	-50.0336	34.6032	17.8185	517.465	3837.11	30062.7	-17.8185	24.7524	24.9823	24.6812	0	0	0.60348	169.459	-599.311	250	258.012	0	30.4292	26.1774	54.3529	1616358304351225	2
2357	0	0	357	1	643.715	317.658	326.056	0	0	47.1118	64.8773	0.505056	447.822	3839.63	29932.8	-0.505056	20.6606	24.9792	24.0835	0	0	0.398653	196.282	-608.586	250	217.074	0	34.4598	30.6919	63.4495	1616358304371236	2
2358	0	0	358	1	662.47	283.41	379.06	0	0	59.2004	-65.7046	-150.022	484.475	3827.54	30063.4	150.022	21.1729	25.8676	25.6736	0	0	0.132712	204.46	-616.674	250	235.253	0	28.6797	28.0128	71.7516	1616358304391247	2
2359	0	0	359	1	848.661	392.764	455.897	0	0	79.8884	43.951	-36.8252	771.103	3906.51	30053.4	36.8252	34.7555	26.3794	24.2667	0	0	0.586424	229.042	-631.423	250	332.796	0	20.9462	19.1589	40.7215	1616358304411258	2
2360	0	0	360	1	675.244	305.771	369.473	0	0	41.2852	37.0349	-15.2112	468.397	3845.46	30060.3	15.2112	21.4017	25.8674	25.9013	0	0	0.783664	219.659	-624.708	250	262.981	0	33.7673	30.243	62.6414	1616358304431269	2
2361	0	0	361	1	593.083	274.413	318.67	0	0	1.74482	-10.0824	23.8343	409.464	3885	30007.7	-23.8343	19.0223	26.423	24.5297	0	0	0.388745	149.611	-591.949	250	200.146	0	38.9	33.8053	69.4023	1616358304451280	2
2362	0	0	362	1	548.337	239.426	308.911	0	0	-4.88866	-6.2007	25.1145	402.813	3891.63	30003.9	-25.1145	18.7784	25.653	24.7337	0	0	0.195288	235.095	-624.483	250	247.035	0	39.3655	34.0486	69.8277	1616358304471291	2
2363	0	0	363	1	513.667	222.265	291.402	0	0	-27.9318	38.6498	-126.683	349.677	3914.67	29959	126.683	15.9246	26.3816	25.4964	0	0	0.394463	185.03	-607.764	250	207.649	0	38.4235	37.1367	88.6768	1616358304491302	2
2364	0	0	364	1	771.163	419.243	351.92	0	0	27.0039	-19.5226	-28.0439	517.806	3859.74	30116.8	28.0439	23.4372	26.6039	24.7461	0	0	0.359964	246.978	-634.521	250	235.849	0	30.4082	27.7461	57.856	1616358304511313	2
2365	0	0	365	1	570.913	223.027	347.887	0	0	47.3122	-36.3981	-24.2654	421.267	3839.43	30034.1	24.2654	18.9478	26.9928	26.2621	0	0	0.229742	205.932	-618.057	250	236.78	0	37.6871	34.2139	71.0736	1616358304531323	2
2367	0	0	367	1	555.919	305.528	250.39	0	0	-24.7782	-0.00527534	-0.425752	423.686	3911.52	29997.7	0.425752	19.7908	26.3424	27.3876	0	0	0.44581	196.127	-615.206	250	286.198	0	38.0295	34.6718	68.6791	1616358304571345	2
2368	0	0	368	1	894.716	379.827	514.889	0	0	34.9619	-32.8601	27.9361	831.017	3851.78	30030.5	-27.9361	38.1234	25.6151	25.0535	0	0	0.30945	240.514	-631.497	250	359.596	0	20.5798	17.7884	37.4312	1616358304591356	2
2369	0	0	369	1	525.661	204.629	321.031	0	0	52.5176	-53.409	-93.8574	418.434	3834.22	30051.1	93.8574	18.4188	26.5027	25.9154	0	0	0.287795	209.848	-620.877	250	240.754	0	35.068	33.5838	76.2726	1616358304611367	2
2370	0	0	370	1	476.646	222.616	254.03	0	0	8.51334	-20.0811	56.7096	390.895	3977.89	30017.7	-56.7096	18.2606	25.1656	25.0442	0	0	0.595689	176.608	-606.721	250	199.383	0	40.8569	34.4625	71.0201	1616358304631378	2
2374	0	0	374	1	694.323	366.5	327.823	0	0	21.1184	-0.657766	-21.7148	562.693	3865.62	29998.3	21.7148	25.6365	25.2335	24.7883	0	0	0.560196	208.442	-619.458	250	274.661	0	28.0897	25.4426	52.5399	1616358304711422	2
2376	0	0	376	1	584.849	312.775	272.074	0	0	-42.5488	-42.1081	-0.708787	579.397	3829.63	30039.8	0.708787	27.1665	25.4564	24.2794	0	0	0.572836	202.109	-616.184	250	297.862	0	27.4324	24.0671	50.229	1616358304751443	2
2377	0	0	377	1	563.008	280.553	282.454	0	0	46.8732	-4.47713	-142.509	371.987	3839.87	30002.1	142.509	16.3886	26.0982	24.7891	0	0	0.357696	199.728	-612.385	250	210.369	0	36.0126	35.4732	88.7436	1616358304771454	2
2379	0	0	379	1	623.156	356.962	266.193	0	0	12.0668	-36.8	-39.7531	417.873	3874.67	29934.8	39.7531	18.8982	25.8597	25.1271	0	0	0.434749	213.899	-617.552	250	239.627	0	36.6172	33.5919	70.2383	1616358304811476	2
2380	0	0	380	1	747.665	380.898	366.767	0	0	78.2301	-25.1553	-50.1802	456.329	3908.17	30022.8	50.1802	20.2479	26.8545	26.6881	0	0	0.228421	224.721	-632.605	250	261.759	0	34.5221	31.9421	67.6716	1616358304831487	2
2385	0	0	385	1	723.457	387.322	336.135	0	0	3.89755	-28.5223	10.609	502.481	3882.84	30026.2	-10.609	23.1881	23.3469	24.0067	0	0	0.21879	195.742	-604.187	250	256.425	0	31.4057	27.1745	56.5181	1616358304931541	2
2386	0	0	386	1	580.179	279.842	300.337	0	0	-37.1292	56.5085	-34.2808	475.6	3824.21	30040.8	34.2808	22.3394	26.5051	25.1076	0	0	0.599718	221.37	-626.817	250	262.126	0	31.9043	29.0189	60.548	1616358304951552	2
2387	0	0	387	1	711.865	386.788	325.077	0	0	79.5047	-8.04245	-35.8756	654.901	3906.9	30005.7	35.8756	29.2448	27.3387	25.4145	0	0	0.284939	216.167	-623.89	250	259.811	0	24.7945	22.8725	48.0137	1616358304971563	2
2388	0	0	388	1	577.972	280.072	297.9	0	0	71.929	13.6102	34.3138	456.605	3814.81	29984.1	-34.3138	20.9134	26.43	25.6749	0	0	0.529662	214.483	-617.957	250	228.969	0	35.8136	31.0941	63.813	1616358304991574	2
2389	0	0	389	1	665.406	344.768	320.639	0	0	60.3823	-79.6868	-93.0871	509.571	3926.02	29977.7	93.0871	22.3785	25.6042	24.7836	0	0	0.26022	210.487	-620.053	250	292.395	0	28.8874	27.8277	62.9484	1616358305011585	2
2390	0	0	390	1	598.954	239.114	359.84	0	0	28.9182	31.0228	-27.4378	555.813	3857.82	29966.6	27.4378	25.3552	26.2254	24.4427	0	0	0.262429	183.512	-606.536	250	249.345	0	28.0992	25.6422	53.4939	1616358305031596	2
2391	0	0	391	1	566.175	252.654	313.521	0	0	-20.5312	10.9893	92.5175	515.822	3907.27	29986.7	-92.5175	24.7327	26.2883	24.6965	0	0	0.374388	212.405	-620.519	250	247.343	0	31.1353	26.2146	56.5875	1616358305051607	2
2392	0	0	392	1	548.85	252.109	296.741	0	0	-35.7339	57.6331	84.4063	434.958	3822.81	30039.7	-84.4063	21.1272	24.8892	24.9527	0	0	0.40013	191.252	-608.994	250	243.665	0	35.8304	29.8432	63.7508	1616358305071618	2
2393	0	0	393	1	648.278	369.853	278.425	0	0	56.1084	39.8686	60.9802	789.917	3830.63	30057.5	-60.9802	36.7381	24.2438	22.3393	0	0	0.36351	164.681	-595.258	250	327.002	0	20.8016	17.7869	37.3184	1616358305091629	2
2394	0	0	394	1	794.543	465.93	328.613	0	0	20.0953	-0.640444	27.1488	907.186	3866.65	30098	-27.1488	41.958	25.2802	24.4293	0	0	0.646049	198.089	-614.811	250	377.003	0	18.8526	16.3476	34.2582	1616358305111639	2
2395	0	0	395	1	640.764	377.294	263.47	0	0	-7.36029	41.4507	50.8985	584.295	3794.44	30055.9	-50.8985	27.6716	26.1998	24.1265	0	0	0.365605	198.131	-613.688	250	306.362	0	27.8875	23.6562	48.8295	1616358305131650	2
2396	0	0	396	1	583.392	293.533	289.859	0	0	46.8472	74.2625	-96.9135	408.157	3839.89	30122.7	96.9136	18.3932	24.6371	24.2743	0	0	0.270446	203.195	-613.082	250	233.719	0	34.0992	32.7159	73.8076	1616358305151661	2
2397	0	0	397	1	636.612	292.93	343.682	0	0	46.7632	13.6705	42.8967	506.945	3839.98	30083.7	-42.8967	23.4085	25.3975	23.5683	0	0	0.238902	189.421	-606.02	250	243.146	0	31.6131	27.3781	56.2915	1616358305171672	2
2398	0	0	398	1	569.188	286.791	282.396	0	0	57.2195	-57.3505	8.90848	447.536	3929.18	30055	-8.90848	20.2664	25.5276	25.182	0	0	0.0206354	199.589	-614.761	250	237.359	0	35.983	31.5061	65.7901	1616358305191683	2
2399	0	0	399	1	521.147	275.987	245.16	0	0	-17.5506	2.57439	-67.007	328.679	3904.29	29995.1	67.007	14.9857	25.6522	24.031	0	0	0.192301	193.736	-605.425	250	173.435	0	43.3365	40.9318	87.9423	1616358305211694	2
2401	0	0	401	1	544.176	218.95	325.226	0	0	26.7376	-24.0021	89.5189	315.979	3860	30021.7	-89.5189	14.8121	26.6901	25.0678	0	0	0.267591	226.96	-616.913	250	175.703	0	50.059	42.2989	90.5368	1616358305251716	2
2403	0	0	403	1	592.74	334.989	257.752	0	0	21.7366	56.8077	-9.78707	592.77	3865	30040.5	9.78707	27.4106	25.7791	25.0279	0	0	0.541381	199.485	-617.77	250	264.239	0	26.949	23.9601	49.8849	1616358305291738	2
2404	0	0	404	1	511.039	231.341	279.697	0	0	37.8575	40.7543	11.5932	422.665	3848.88	30056.6	-11.5932	19.4993	24.993	23.1906	0	0	0.412704	215.018	-615.5	250	271.395	0	36.5249	32.1228	66.6657	1616358305311748	2
2406	0	0	406	1	604.578	226.501	378.077	0	0	71.0189	-108.16	-143.687	409.347	3915.38	30006.2	143.687	17.8788	27.1256	24.8758	0	0	0.150945	202.631	-618.291	250	246.39	0	33.4323	33.1233	84.9323	1616358305351770	2
2407	0	0	407	1	441.557	219.623	221.933	0	0	78.9067	56.9161	42.3427	330.126	3907.49	29940.7	-42.3427	15.2598	24.5689	24.4439	0	0	0.351643	156.124	-589.442	250	226.01	0	47.1249	40.4062	82.7397	1616358305371781	2
2408	0	0	408	1	665.072	271.045	394.027	0	0	54.586	-4.93809	-32.4005	491.314	3832.15	30002.6	32.4005	22.0845	24.6067	24.7375	0	0	0.18198	235.408	-626.007	250	240.93	0	31.5032	28.9186	59.8727	1616358305391792	2
2409	0	0	409	1	703.624	264.143	439.481	0	0	52.4191	-31.9738	-74.0795	583.077	3834.32	30029.6	74.0795	25.8213	24.2962	23.6498	0	0	0.17686	219.095	-617.682	250	294.96	0	25.5859	24.19	53.1441	1616358305411803	2
2410	0	0	410	1	640.685	311.703	328.982	0	0	41.0608	57.6537	32.63	540.661	3845.68	29940	-32.63	25.1516	24.9212	23.933	0	0	0.585694	188.081	-608.409	250	261.99	0	29.4513	25.4924	52.8169	1616358305431814	2
2411	0	0	411	1	681.102	370.946	310.156	0	0	24.8552	-7.3977	33.8868	559.302	3861.89	30005.1	-33.8868	25.8517	25.5388	25.689	0	0	0.361186	249.427	-634.725	250	266.481	0	29.4757	25.4215	52.463	1616358305451825	2
2412	0	0	412	1	737.756	382.355	355.402	0	0	58.2998	-38.6809	41.0508	493.819	3828.44	29936.7	-41.0508	22.5875	25.3265	24.8459	0	0	0.265471	189.375	-608.757	250	246.447	0	32.935	28.3074	58.6596	1616358305471836	2
2413	0	0	413	1	664.79	331.058	333.732	0	0	6.46802	-20.6723	1.05998	500.75	3880.27	30018.3	-1.05998	23.0387	25.004	23.8592	0	0	0.233926	193.384	-610.519	250	240.449	0	31.5137	27.7802	57.5867	1616358305491847	2
2414	0	0	414	1	796.62	376.297	420.324	0	0	-37.0084	38.7627	24.1652	822.312	3824.09	30058.6	-24.1652	39.1712	25.1402	23.2662	0	0	0.74822	198.201	-619.382	250	365.214	0	19.9661	17.1853	36.1078	1616358305511857	2
2415	0	0	415	1	548.04	341.804	206.236	0	0	24.9826	-26.0663	15.5044	424.557	3861.76	30023.7	-15.5044	19.4807	25.0793	23.8227	0	0	0.316004	248.695	-627.052	250	269.784	0	37.0418	32.3934	67.0619	1616358305531868	2
2416	0	0	416	1	532.992	205.291	327.701	0	0	18.065	-18.5234	34.9684	417.335	3868.68	30016.2	-34.9684	19.3135	24.5184	24.8512	0	0	0.263376	161.616	-593.295	250	193.992	0	38.1421	32.6846	67.2943	1616358305551879	2
2417	0	0	417	1	518.601	288.163	230.438	0	0	-76.7116	56.1241	-41.0643	446.142	3863.79	30041.2	41.0643	21.3596	25.1102	24.3744	0	0	0.426216	222.693	-617.509	250	273.05	0	32.8363	29.7368	62.2598	1616358305571890	2
2419	0	0	419	1	582.23	363.865	218.365	0	0	8.18522	-35.8889	-42.0787	277.014	3778.89	29933.9	42.0787	12.5366	24.2989	23.9749	0	0	0.351255	216.237	-616.987	250	228.545	0	52.6665	48.1646	100.685	1616358305611912	2
2421	0	0	421	1	491.774	246.027	245.747	0	0	-18.3836	-4.1014	35.8913	323.256	3905.12	30001.8	-35.8913	15.205	25.0725	25.4261	0	0	0.171678	203.683	-614.324	250	245.519	0	48.4895	41.4183	84.4967	1616358305651934	2
2423	0	0	423	1	636.416	241.856	394.56	0	0	34.7852	15.603	-61.8484	625.22	3851.96	29982.1	61.8484	28.0938	25.3354	24.0835	0	0	0.451816	188.73	-606.543	250	305	0	24.3134	22.8872	49.228	1616358305691955	2
2424	0	0	424	1	661.273	269.927	391.346	0	0	-3.22757	8.34956	-67.2475	394.587	3889.97	29989.3	67.2475	17.9041	25.685	25.1695	0	0	0.359906	192.272	-611.218	250	203.215	0	37.2553	34.974	74.9448	1616358305711966	2
2425	0	0	425	1	731.023	372.475	358.548	0	0	51.6614	-34.3256	42.6799	533.266	3835.08	29932.3	-42.6799	24.4505	25.7933	24.2742	0	0	0.204024	218.516	-619.16	250	311.887	0	30.5756	26.3674	54.5765	1616358305731977	2
2426	0	0	426	1	681.531	371.064	310.466	0	0	-20.6429	-1.16739	185.502	635.191	3807.72	29998.8	-185.501	31.3414	23.8588	24.1303	0	0	0.564227	172.719	-602.206	250	264.121	0	23.1017	20.6097	58.3067	1616358305751988	2
2427	0	0	427	1	638.046	370.329	267.717	0	0	43.1889	42.9259	115.632	672.114	3843.55	29954.7	-115.632	31.8744	25.4043	24.581	0	0	0.811612	192.068	-611.106	250	319.135	0	24.0233	20.3887	47.2184	1616358305771999	2
2428	0	0	428	1	628.762	280.225	348.537	0	0	65.9756	-10.1537	-13.5554	514.366	3820.76	30007.8	13.5554	23.1858	25.5854	24.4556	0	0	0.39034	168.928	-600.051	250	243.127	0	30.8242	27.8963	57.6538	1616358305792010	2
2429	0	0	429	1	586.085	234.516	351.568	0	0	68.3582	-18.3476	-231.833	336.71	3818.38	30016	231.833	14.8814	26.6758	24.7919	0	0	0.27483	211.94	-618.546	250	263.603	0	36.7602	36.3464	123	1616358305812021	2
2430	0	0	430	1	596.059	274.931	321.128	0	0	-25.0519	39.3497	101.733	408.403	3812.13	30058	-101.733	19.7605	23.6827	23.2194	0	0	0.328859	203.256	-608.664	250	235.687	0	36.9801	30.8658	68.4888	1616358305832032	2
2432	0	0	432	1	584.585	317.859	266.726	0	0	-6.05234	-12.8784	-27.4223	422.291	3892.79	30110.2	27.4223	19.3592	23.9939	22.8966	0	0	0.179912	221.881	-614.07	250	210.573	0	35.4397	32.0285	66.3464	1616358305872054	2
2433	0	0	433	1	520.369	274.1	246.269	0	0	-57.2196	-1.69162	44.3841	314.299	3844.3	29999.4	-44.3841	15.114	25.5889	24.9902	0	0	0.421727	170.279	-599	250	203.894	0	49.203	41.8646	84.9905	1616358305892064	2
2434	0	0	434	1	767.763	360.882	406.88	0	0	19.6533	-13.5543	107.085	655.224	3767.43	30011.2	-107.085	30.9799	24.0327	24.2203	0	0	0.538873	189.604	-610.273	250	267.142	0	24.5449	20.7539	46.9176	1616358305912075	2
2436	0	0	436	1	475.632	184.735	290.898	0	0	-30.3572	29.3037	58.5792	305.644	3917.1	29968.4	-58.5792	14.6209	25.0388	23.9453	0	0	0.503941	198.72	-606.892	250	199.676	0	50.0128	42.1831	86.3988	1616358305952097	2
2439	0	0	439	1	493.291	197.188	296.103	0	0	72.9546	2.23298	49.8753	328.389	3813.79	29995.4	-49.8753	15.0756	25.3677	23.6249	0	0	0.137723	171.574	-596.93	250	218.862	0	47.6974	41.2492	83.74	1616358306012130	2
2440	0	0	440	1	442.259	195.411	246.848	0	0	2.54903	55.9023	21.4229	324.193	3784.53	30041.4	-21.4229	15.2235	23.8147	25.0531	0	0	0.1956	153.1	-589.652	250	192.782	0	47.455	40.6042	83.3883	1616358306032141	2
2442	0	0	442	1	665.91	408.319	257.591	0	0	-3.34998	63.2714	93.527	383.651	3790.43	30034	-93.527	18.4388	24.827	24.3691	0	0	0.358324	231.896	-622.361	250	268.24	0	40.2158	33.6246	72.6952	1616358306072163	2
2443	0	0	443	1	655.691	267.528	388.163	0	0	54.0779	-40.5662	-128.078	461.937	3832.66	30038.2	128.078	20.2521	24.9283	23.3958	0	0	0.246906	179.91	-602.857	250	247.302	0	29.629	28.8041	70.143	1616358306092173	2
2444	0	0	444	1	609.814	353.707	256.107	0	0	59.8598	-52.4238	112.185	496.168	3826.88	30050.1	-112.185	23.1903	24.3283	23.4579	0	0	0.144031	216.969	-616.734	250	269.627	0	31.512	26.7118	61.5985	1616358306112184	2
2445	0	0	445	1	732.487	345.233	387.253	0	0	23.7262	-38.4666	70.1531	509.931	3863.01	30036.1	-70.1531	23.7581	24.4258	24.6303	0	0	0.150213	190.994	-607.999	250	214.424	0	31.6568	26.6045	56.1504	1616358306132195	2
2446	0	0	446	1	678.105	341.406	336.699	0	0	45.459	32.9617	-4.5834	625.559	3841.28	30064.4	4.5834	28.6208	24.505	23.2367	0	0	0.61135	240.469	-628.944	250	308.353	0	25.2835	22.5323	47.0969	1616358306152206	2
2447	0	0	447	1	618.15	278.207	339.943	0	0	7.1421	-22.2336	44.8717	425.247	3879.6	29920.2	-44.8717	19.8034	24.1875	24.2975	0	0	0.346474	199.909	-607.93	250	245.55	0	37.1774	31.6438	64.96	1616358306172217	2
2448	0	0	448	1	566.147	259.775	306.372	0	0	33.3783	49.8947	-58.8039	508.708	3853.36	29947.8	58.8039	23.0527	24.1642	24.3357	0	0	0.545464	186.81	-604.783	250	277.176	0	29.1444	27.1483	57.9762	1616358306192228	2
2449	0	0	449	1	557.903	287.084	270.819	0	0	53.7933	59.2683	-131.408	346.207	3832.95	29938.4	131.408	15.4429	24.6135	23.4598	0	0	0.146339	227.988	-617.188	250	271.082	0	37.657	36.78	89.7111	1616358306212239	2
2450	0	0	450	1	695.606	322.504	373.102	0	0	-13.5831	-13.9344	-31.0676	540.918	3800.66	30011.6	31.0676	24.8398	25.6065	24.3444	0	0	0.199858	172.269	-602.334	250	269.729	0	28.7145	26.1232	54.2343	1616358306232250	2
2451	0	0	451	1	723.917	344.522	379.394	0	0	45.9638	-42.7775	-12.3439	550.493	3840.78	30040.4	12.3439	24.8533	25.7949	24.3907	0	0	0.301637	234.844	-626.474	250	252.803	0	29.0179	26.0551	54.4301	1616358306252261	2
2452	0	0	452	1	662.628	321.53	341.099	0	0	-6.21993	12.9634	-10.7403	477.815	3793.3	30084.4	10.7403	22.1142	25.4312	23.6475	0	0	0.30879	200.337	-606.725	250	250.404	0	32.3974	28.9655	59.7246	1616358306272272	2
2453	0	0	453	1	638.327	333.154	305.174	0	0	40.8491	10.5649	-16.6975	508.117	3845.89	30086.8	16.6975	23.0928	25.4474	24.9138	0	0	0.367792	205.196	-617	250	236.326	0	31.0383	28.04	57.9309	1616358306292282	2
2454	0	0	454	1	587.214	332.875	254.339	0	0	65.3583	-16.3826	107.904	294.884	3821.38	30014	-107.904	13.771	25.0336	24.4934	0	0	0.26639	210.716	-617.086	250	211.624	0	51.9733	44.2041	99.1381	1616358306312293	2
2455	0	0	455	1	613.815	280.344	333.471	0	0	-3.52547	21.2085	-11.7382	564.033	3890.27	30076.1	11.7382	26.1058	23.3794	21.9245	0	0	0.465159	180.927	-598.79	250	273.882	0	27.0619	24.0666	50.1039	1616358306332304	2
2456	0	0	456	1	452.166	232.712	219.454	0	0	33.588	38.8339	37.4217	284.208	3853.15	30058.5	-37.4217	13.2122	24.5621	25.3506	0	0	0.132016	224.629	-622.068	250	231.894	0	54.6292	46.6429	95.7429	1616358306352315	2
2459	0	0	459	1	484.188	208.215	275.973	0	0	-50.19	-43.6806	-50.184	341.449	3837.27	30041.3	50.184	15.8003	23.8196	24.0674	0	0	0.386665	214.705	-614.073	250	228.474	0	42.1509	38.668	81.4397	1616358306412348	2
2462	0	0	462	1	625.464	260.425	365.039	0	0	-13.3951	-7.44378	-60.3603	485.732	3800.48	30005.1	60.3603	22.1162	24.3023	24.3271	0	0	0.413688	191.488	-606.794	250	203.594	0	30.57	28.4459	60.3553	1616358306472380	2
2463	0	0	463	1	572.37	264.199	308.171	0	0	11.314	-10.5264	4.89124	498.644	3875.43	30008.2	-4.89124	22.9568	23.9466	24.8295	0	0	0.275925	209.561	-613.782	250	212.763	0	31.8306	27.8595	57.5165	1616358306492391	2
2464	0	0	464	1	594.455	273.162	321.293	0	0	-11.7581	-87.4343	-133.169	311.524	3898.5	29985.4	133.169	13.9014	25.1834	24.2072	0	0	0.51847	242.721	-630.386	250	283.865	0	42.4583	41.4815	101.156	1616358306512402	2
2465	0	0	465	1	560.762	289.604	271.158	0	0	48.0092	5.46406	96.6978	408.32	3838.73	29992.2	-96.6978	19.1245	24.6684	24.0814	0	0	0.35807	190.221	-605.213	250	242.557	0	38.1624	32.4891	70.8182	1616358306532413	2
2466	0	0	466	1	584.829	232.654	352.175	0	0	42.0937	-10.9193	10.5822	404.33	3844.65	30008.6	-10.5822	18.4646	25.2347	23.4664	0	0	0.145146	172.383	-596.386	250	217.874	0	38.4691	34.1392	70.3194	1616358306552424	2
2467	0	0	467	1	638.375	311.26	327.115	0	0	29.8084	43.6389	57.8968	408.126	3856.93	30053.7	-57.8968	19.1168	24.579	24.2582	0	0	0.182925	218.958	-619.095	250	269.51	0	38.4997	32.6003	67.4159	1616358306572435	2
2468	0	0	468	1	589.365	289.729	299.636	0	0	-57.5141	1.0593	27.7577	388.64	3844.59	29996.6	-27.7577	18.6136	24.0086	23.8255	0	0	0.291405	202.312	-607.748	250	225.938	0	39.2865	33.7427	69.091	1616358306592446	2
2469	0	0	469	1	546.451	271.362	275.089	0	0	-5.41594	36.6124	0.750624	431.27	3792.5	30060.7	-0.750624	20.1135	23.6714	23.1361	0	0	0.547172	176.577	-597.149	250	214.324	0	35.2889	30.9025	63.8865	1616358306612457	2
2471	0	0	471	1	517.653	277.306	240.346	0	0	23.3892	69.5832	104.924	382.225	3863.35	30027.7	-104.924	18.2777	22.9973	23.5457	0	0	0.320485	221.794	-613.685	250	240.031	0	39.1675	32.9232	73.8172	1616358306652479	2
2472	0	0	472	1	645.67	322.653	323.017	0	0	-58.4542	-5.30175	23.1697	570.988	3845.53	30003	-23.1697	27.3028	23.4925	22.4782	0	0	0.465431	195.73	-606.203	250	268.83	0	27.1419	23.4293	48.4747	1616358306672489	2
2473	0	0	473	1	628.261	316.14	312.121	0	0	-0.124314	26.0803	48.1026	450.9	3886.86	29971.6	-48.1026	21.2155	24.4871	23.7777	0	0	0.401992	194.377	-605.486	250	257.037	0	34.9166	29.6502	60.9584	1616358306692500	2
2474	0	0	474	1	596.385	394.077	202.307	0	0	-1.50959	-41.1051	132.385	400.635	3888.25	30038.8	-132.385	19.2056	24.8503	22.6119	0	0	0.261685	271.873	-625.993	250	262.991	0	37.536	31.77	76.8231	1616358306712511	2
2479	0	0	479	1	515.98	313.374	202.605	0	0	31.0036	17.1782	-9.83265	291.284	3756.08	30080.1	9.83265	13.3199	24.9405	23.1443	0	0	0.0439512	249.115	-627.407	250	222.505	0	51.1127	46.0397	94.2668	1616358306812566	2
2481	0	0	481	1	586.477	337.44	249.037	0	0	42.0738	19.7426	76.511	374.372	3844.67	29977.9	-76.511	17.4914	24.0207	22.7369	0	0	0.12434	222.327	-613.427	250	243.8	0	40.9743	34.87	72.915	1616358306852588	2
2482	0	0	482	1	530.312	276.397	253.915	0	0	54.5989	-11.3044	67.149	385.242	3832.14	30009	-67.149	17.817	24.5938	23.8096	0	0	0.349877	202.146	-610.767	250	265.442	0	40.776	34.861	72.0431	1616358306872598	2
2484	0	0	484	1	702.771	365.667	337.103	0	0	-24.8829	48.9773	-89.802	531.83	3811.96	30048.3	89.802	24.4073	23.6654	23.4454	0	0	0.551487	221.359	-614.644	250	332.386	0	26.5292	25.0145	55.7691	1616358306912620	2
2485	0	0	485	1	680.768	316.958	363.81	0	0	0.954427	11.3435	39.1074	462.13	3786.13	29986.3	-39.1074	21.6298	23.0907	24.2363	0	0	0.4784	206.733	-610.687	250	267.207	0	34.0509	28.9611	59.4875	1616358306932631	2
2486	0	0	486	1	616.46	256.207	360.253	0	0	46.7495	18.839	82.2968	390.417	3839.99	29978.8	-82.2968	18.2468	24.6197	23.7614	0	0	0.366137	256.848	-634.367	250	277.654	0	39.8857	33.8916	71.6606	1616358306952642	2
2487	0	0	487	1	773.012	415.798	357.214	0	0	-3.94166	-84.2034	-73.8687	368.14	3890.68	29982.2	73.8687	16.546	24.9611	24.0544	0	0	0.285801	256.434	-632.085	250	237.229	0	39.0706	37.037	80.6424	1616358306972653	2
2488	0	0	488	1	687.217	333.451	353.766	0	0	-3.38675	32.4142	23.8153	498.994	3790.47	29965.2	-23.8153	23.3846	24.4638	23.1654	0	0	0.514013	191.469	-606.146	250	245.051	0	31.4018	27.0696	56.0437	1616358306992664	2
2490	0	0	490	1	580.11	289.055	291.055	0	0	33.8104	-20.8229	57.7097	424.137	3852.93	30018.5	-57.7097	19.6517	23.8716	23.5356	0	0	0.223627	291.378	-636.739	250	279.251	0	37.0213	31.528	65.1177	1616358307032686	2
2492	0	0	492	1	555.15	336.275	218.875	0	0	31.6676	-2.52769	-24.8491	443.693	3855.07	30099.8	24.8491	20.1222	22.8784	21.8672	0	0	0.217157	201.128	-606.06	250	231.264	0	33.3558	30.3992	62.8999	1616358307072707	2
2493	0	0	493	1	538.966	250.726	288.241	0	0	-23.4344	-62.7152	30.4754	489.204	3810.51	30060.4	-30.4754	22.9187	23.0234	23.277	0	0	0.447217	183.912	-599.32	250	232.652	0	31.9776	27.2387	56.6595	1616358307092718	2
2494	0	0	494	1	415.112	214.347	200.764	0	0	-45.7607	9.80612	-12.1654	279.464	3832.84	30087.5	12.1654	13.1579	24.6043	24.1318	0	0	0.305729	172.778	-593.768	250	203.021	0	52.7038	47.0605	96.0349	1616358307112729	2
2495	0	0	495	1	603.73	256.09	347.639	0	0	-32.1744	47.6176	-48.6286	551.228	3819.25	29950	48.6287	25.6569	24.0042	23.5118	0	0	0.468593	179.176	-603.192	250	289.673	0	26.7919	24.6045	52.055	1616358307132740	2
2496	0	0	496	1	557.13	286.17	270.96	0	0	17.7898	-3.63119	-49.3073	378.022	3868.95	30001.3	49.3073	17.0809	24.3705	24.1355	0	0	0.148316	186.578	-605.078	250	213.13	0	39.0225	36.2343	75.8123	1616358307152751	2
2497	0	0	497	1	483.649	249.543	234.106	0	0	35.5375	-47.9228	-72.4085	425.37	3851.2	30045.6	72.4085	18.899	25.1358	23.4616	0	0	0.0651237	201.23	-611.535	250	241.726	0	34.1158	32.3053	71.1483	1616358307172762	2
2498	0	0	498	1	541.597	235.087	306.51	0	0	0.595127	-20.7497	-152.54	352.237	3786.48	30018.4	152.54	15.6798	23.8409	23.0722	0	0	0.0934144	209.389	-609.828	250	207.32	0	36.4952	35.4745	90.9134	1616358307192773	2
2499	0	0	499	1	559.536	272.658	286.877	0	0	-45.33	-6.89484	-50.4062	407.707	3932.07	30004.6	50.4062	18.8958	24.2866	23.4995	0	0	0.596703	202.062	-608.688	250	239.74	0	35.4624	32.8219	68.9529	1616358307212784	2
2500	0	0	500	1	623.664	330.767	292.897	0	0	-35.6386	23.6781	37.8072	343.719	3822.72	30073.6	-37.8072	16.3758	24.0989	24.0067	0	0	0.232545	190.922	-602.365	250	217.379	0	44.4553	37.8364	77.4904	1616358307232795	2
2501	0	0	501	1	568.316	296.692	271.623	0	0	-8.17405	55.3806	187.135	435.852	3795.25	30041.9	-187.135	21.5577	23.6281	24.4641	0	0	0.495456	198.523	-608.659	250	270.937	0	32.2182	28.5103	81.6712	1616358307252805	2
2503	0	0	503	1	637.999	252.205	385.793	0	0	59.5369	-26.0321	17.9513	471.691	3827.2	30123.4	-17.9513	21.4535	24.0243	23.5391	0	0	0.182472	238.701	-623.507	250	287.345	0	33.4382	29.2306	60.7758	1616358307292827	2
2504	0	0	504	1	636.666	281.583	355.083	0	0	60.8003	13.8141	-55.8217	452.542	3825.94	30083.5	55.8217	20.2323	24.9278	23.9717	0	0	0.473906	175.021	-601.54	250	262.707	0	32.9153	30.8609	65.6579	1616358307312838	2
2505	0	0	505	1	624.646	292.252	332.394	0	0	37.4692	17.7192	55.9423	359.859	3849.27	30079.6	-55.9423	16.7301	25.4059	22.6012	0	0	0.231297	197.506	-605.33	250	209.541	0	43.0436	37.0565	75.6755	1616358307332849	2
2506	0	0	506	1	590.269	249.321	340.948	0	0	-27.6409	-31.6951	-21.7893	386.543	3914.38	30029.4	21.7893	17.8811	24.4745	23.3067	0	0	0.0772867	186.955	-602.174	250	237.865	0	38.6599	34.6691	71.9318	1616358307352860	2
2507	0	0	507	1	625.889	224.376	401.514	0	0	-35.7812	-13.3878	-86.3923	357.581	3822.86	30011	86.3923	16.3145	23.8947	23.1184	0	0	0.244226	210.215	-609.089	250	208.642	0	38.2499	36.513	80.7173	1616358307372871	2
2510	0	0	510	1	499.758	251.628	248.13	0	0	4.09197	-46.6663	-40.8971	271.45	3782.99	30044.3	40.8971	12.2967	24.8105	22.9297	0	0	0.0106655	177.647	-596.539	250	197.357	0	53.2702	48.9122	102.526	1616358307432904	2
2511	0	0	511	1	535.52	255.458	280.063	0	0	40.4957	21.7833	67.3882	391.386	3846.24	29975.9	-67.3882	18.2516	22.9022	23.0974	0	0	0.134612	250.779	-627.972	250	262.899	0	39.1533	33.217	69.0667	1616358307452914	2
2512	0	0	512	1	511.685	229.239	282.446	0	0	7.73189	22.5802	128.142	365.952	3779.35	29975.1	-128.142	17.5554	22.723	22.7895	0	0	0.241308	180.317	-590.342	250	227.038	0	39.9432	33.8029	80.5357	1616358307472925	2
2513	0	0	513	1	535.385	283.355	252.03	0	0	-0.903196	24.8947	23.9732	348.213	3787.98	29972.8	-23.9732	16.2805	23.359	22.948	0	0	0.3263	218.385	-607.012	250	253.279	0	43.5049	37.4477	76.8858	1616358307492936	2
2515	0	0	515	1	767.001	357.123	409.878	0	0	29.206	-0.441899	76.0316	423.342	3857.53	29998.1	-76.0316	19.7954	23.7855	22.7582	0	0	0.536916	218.664	-615.429	250	231.846	0	36.578	31.1346	65.0798	1616358307532958	2
2516	0	0	516	1	687.663	356.376	331.287	0	0	42.9244	7.55013	-22.9312	494.333	3843.82	30089.8	22.9312	22.3973	24.6314	23.0652	0	0	0.539455	213.365	-617.015	250	265.183	0	30.9121	28.2237	58.5133	1616358307552969	2
2517	0	0	517	1	608.838	330.78	278.058	0	0	28.393	-20.67	-48.4231	430.775	3858.35	30018.3	48.4231	19.3595	22.9093	23.2161	0	0	0.194821	234.834	-615.736	250	247.379	0	34.1408	31.5425	66.2841	1616358307572980	2
2518	0	0	518	1	609.742	314.06	295.683	0	0	-29.6749	80.9546	-120.115	363.369	3916.42	30016.4	120.115	16.7596	24.4542	24.3764	0	0	0.676741	243.956	-628.134	250	301.118	0	36.342	34.9953	81.4467	1616358307592991	2
2519	0	0	519	1	476.507	214.829	261.678	0	0	-30.1344	74.7361	41.3173	276.825	3817.21	30022.6	-41.3173	13.3108	24.5907	23.4092	0	0	0.313151	196.342	-601.745	250	234.439	0	53.9293	46.1001	93.547	1616358307613002	2
2520	0	0	520	1	508.607	297.351	211.256	0	0	-53.7619	62.9313	-30.8079	240.35	3840.84	29934.7	30.8079	11.4166	25.5537	24.8175	0	0	0.276142	183.589	-605.719	250	205.613	0	59.5038	54.1337	111.363	1616358307633013	2
2521	0	0	521	1	558.528	365.309	193.219	0	0	24.3647	36.7547	86.1763	533.069	3862.38	29960.9	-86.1763	25.1804	24.2484	22.5323	0	0	0.348157	184.187	-599.337	250	281.901	0	29.4089	24.8333	53.2327	1616358307653023	2
2522	0	0	522	1	666.922	306.828	360.094	0	0	86.2302	-18.7532	18.9938	481.296	3900.17	29916.8	-18.9938	21.7998	23.2072	23.5945	0	0	0.161835	254.053	-626.587	250	300.569	0	32.815	28.6624	59.2584	1616358307673034	2
2523	0	0	523	1	593.367	293.274	300.093	0	0	0.385021	56.6831	-12.0547	406.266	3786.7	29941	12.0547	18.9141	22.7035	22.1171	0	0	0.283869	190.499	-600.656	250	190.434	0	36.171	32.0727	66.3	1616358307693045	2
2524	0	0	524	1	629.923	320.294	309.629	0	0	-35.5126	-8.75218	13.8722	647.771	3822.59	30006.4	-13.8722	30.5068	22.7335	22.4026	0	0	0.435359	204.396	-609.216	250	298.72	0	24.1777	21.0194	43.7123	1616358307713056	2
2526	0	0	526	1	525.605	272.463	253.143	0	0	-8.15687	16.781	222.255	305.64	3894.9	29980.9	-222.255	15.2861	24.3618	23.2103	0	0	0.192965	237.768	-622.212	250	228.591	0	43.1773	40.0151	123.245	1616358307753078	2
2527	0	0	527	1	645.411	291.616	353.795	0	0	53.8628	6.55362	-80.2909	513.513	3832.88	29991.1	80.2909	22.8228	23.1126	23.9724	0	0	0.270536	223.257	-617.438	250	261.693	0	28.34	26.9207	58.7628	1616358307773089	2
2528	0	0	528	1	574.384	232.277	342.107	0	0	-28.3031	-18.5109	44.4171	462.366	3815.38	30016.2	-44.4171	21.8612	24.1882	23.6254	0	0	0.506936	186.613	-602.444	250	234.84	0	33.9636	28.8824	59.3466	1616358307793100	2
2529	0	0	529	1	668.522	239.658	428.864	0	0	-17.7873	-58.9235	-117.205	410.384	3804.87	30056.6	117.205	18.3917	23.5156	22.8875	0	0	0.441807	200.56	-605.25	250	226.9	0	32.8134	31.4626	73.9314	1616358307813111	2
2530	0	0	530	1	618.797	238.832	379.965	0	0	1.18875	32.0833	65.2921	457.932	3885.55	30065.2	-65.2921	21.6612	22.7381	21.321	0	0	0.175275	275.948	-618.135	250	262.435	0	33.2595	27.9918	58.2559	1616358307833121	2
2533	0	0	533	1	695.209	317.261	377.949	0	0	41.9281	8.13428	-156.819	465.469	3844.81	29989.5	156.819	20.5658	23.873	23.1951	0	0	0.280674	186.729	-601.284	250	239.169	0	28.0895	27.6454	71.389	1616358307893154	2
2534	0	0	534	1	534.089	281.04	253.048	0	0	22.272	-23.3209	-89.9456	278.454	3864.47	30021	89.9456	12.3992	23.5961	23.8024	0	0	0.222794	244.389	-618.725	250	226.127	0	49.4035	47.0843	104.766	1616358307913165	2
2535	0	0	535	1	501.873	239.837	262.036	0	0	-6.967	35.9974	82.5554	466.406	3893.71	30061.3	-82.5554	22.258	22.6872	21.917	0	0	0.426264	180.438	-595.947	250	225.302	0	32.6456	27.2552	58.2375	1616358307933176	2
2536	0	0	536	1	584.28	277.497	306.784	0	0	26.1818	-7.29273	-74.5528	368.755	3860.56	30005	74.5528	16.4938	24.5189	22.5597	0	0	0.265664	179.648	-597.542	250	238.008	0	38.0236	36.3505	79.5022	1616358307953187	2
2537	0	0	537	1	506.87	259.901	246.968	0	0	52.2621	-27.9403	-119.654	333.37	3834.48	30025.6	119.654	14.6509	24.3754	22.8458	0	0	0.089827	199.8	-603.886	250	224.416	0	39.9026	38.8704	92.806	1616358307973198	2
2538	0	0	538	1	670.28	333.949	336.331	0	0	-45.4101	4.97477	34.5128	337.997	3932.15	29992.7	-34.5128	16.1212	22.9723	23.0469	0	0	0.278946	240.16	-613.854	250	232.586	0	44.2942	37.8419	77.3697	1616358307993209	2
2539	0	0	539	1	738.007	283.708	454.299	0	0	10.2538	-37.9712	54.9473	625.861	3876.49	30035.6	-54.9473	29.1595	22.9373	22.5282	0	0	0.166808	216.625	-611.621	250	280.203	0	25.6033	21.6004	45.2293	1616358308013220	2
2540	0	0	540	1	602.878	234.798	368.079	0	0	-65.782	16.9362	-16.616	448.491	3852.86	30080.4	16.616	21.3421	24.1345	22.3878	0	0	0.463533	220.011	-611.241	250	256.625	0	32.8507	29.3704	60.7084	1616358308033230	2
2541	0	0	541	1	569.203	244.925	324.278	0	0	13.8417	-48.6532	-24.7648	412.012	3872.9	30046.3	24.7648	18.6977	24.2445	24.0775	0	0	0.335371	225.273	-616.92	250	292.073	0	37.0974	33.2906	69.2519	1616358308053241	2
2542	0	0	542	1	603.992	286.765	317.227	0	0	56.6122	-12.95	-51.1988	470.858	3830.13	30010.6	51.1988	21.0084	24.2645	23.3122	0	0	0.173395	222.394	-610.972	250	291.882	0	31.6232	29.5959	62.6247	1616358308073252	2
2543	0	0	543	1	572.273	230.115	342.158	0	0	9.59199	75.8187	-21.4967	415.44	3877.15	30021.5	21.4967	19.3149	22.1506	23.317	0	0	0.371987	240.147	-622.472	250	245.642	0	35.479	31.722	65.1644	1616358308093263	2
2544	0	0	544	1	589.404	308.916	280.488	0	0	-23.3795	-10.5569	49.8616	446.456	3810.46	30008.2	-49.8616	21.1119	22.862	22.1514	0	0	0.338921	196.42	-604.321	250	247.026	0	34.3038	29.1634	59.7885	1616358308113274	2
2547	0	0	547	1	479.534	224.056	255.478	0	0	38.5985	9.53284	24.5039	222.238	3748.48	29988.1	-24.5039	10.228	23.8413	23.5013	0	0	0.142675	211.56	-609.242	250	196.158	0	67.5058	58.8532	119.446	1616358308173307	2
2548	0	0	548	1	630.043	281.627	348.416	0	0	-59.5729	47.8368	79.3322	321.371	3846.65	29949.8	-79.3322	15.7535	23.2905	22.314	0	0	0.319539	223.776	-612.492	250	244.166	0	45.6718	37.996	79.9426	1616358308193318	2
2549	0	0	549	1	612.424	351.47	260.954	0	0	-3.69835	38.3382	167.795	514.013	3790.78	30059	-167.795	25.1324	24.0969	23.5088	0	0	0.557527	196.786	-605.47	250	277.114	0	28.5008	24.8475	66.7598	1616358308213329	2
2550	0	0	550	1	671.819	323.891	347.928	0	0	17.2884	22.7275	63.3008	446.67	3869.45	30074.6	-63.3008	20.9594	24.2514	23.26	0	0	0.318216	237.03	-613.973	250	259.611	0	35.1146	29.7334	61.5713	1616358308233339	2
2553	0	0	553	1	476.61	263.761	212.848	0	0	-12.7082	15.5068	1.39991	302.603	3899.45	30081.8	-1.39991	14.1025	23.1621	22.6487	0	0	0.229052	209.302	-604.573	250	268.087	0	48.7989	42.8068	87.9111	1616358308293372	2
2554	0	0	554	1	539.983	269.289	270.695	0	0	-8.06109	-10.6497	159.597	354.382	3894.8	30008.3	-159.597	17.2147	23.207	24.2572	0	0	0.327074	230.595	-618.712	250	237.428	0	40.3112	34.894	92.7819	1616358308313383	2
2555	0	0	555	1	623.267	282.543	340.725	0	0	4.01577	-18.557	5.90786	596.939	3882.72	30115.9	-5.90786	27.5369	22.2529	22.266	0	0	0.282333	221.619	-608.303	250	278.307	0	26.1479	22.7868	47.5375	1616358308333394	2
2558	0	0	558	1	498.732	299.928	198.804	0	0	77.228	-8.33673	50.4458	454.052	3809.51	30105.7	-50.4458	20.8022	23.2985	22.958	0	0	0.378798	182.542	-597.688	250	250.289	0	34.5914	29.7194	61.1119	1616358308393427	2
2559	0	0	559	1	629.266	259.466	369.8	0	0	93.7577	-23.6943	54.2199	389.318	3792.98	30021.4	-54.2199	17.7775	22.8815	22.8285	0	0	0.131334	211.137	-609.532	250	249.547	0	39.9713	34.0687	70.1264	1616358308413437	2
2560	0	0	560	1	545.525	282.651	262.874	0	0	54.2378	-3.46945	-11.6568	395.212	3832.5	29901.5	11.6568	17.8894	21.7484	22.0642	0	0	0.304508	249.758	-613.993	250	262.47	0	37.2827	33.659	69.0413	1616358308433448	2
2562	0	0	562	1	494.071	255.713	238.358	0	0	-3.38659	-10.6523	0.482092	316.126	3790.47	30008.3	-0.482092	14.6149	22.8869	22.8432	0	0	0.210415	208.916	-600.753	250	189.862	0	47.0988	41.4536	84.7113	1616358308473470	2
2564	0	0	564	1	554.871	260.46	294.411	0	0	84.4495	9.37602	-120.935	356.439	3901.95	30087.9	120.935	15.6599	23.4663	22.6066	0	0	0.365122	232.373	-608.266	250	224.197	0	37.5683	36.2259	86.067	1616358308513492	2
2565	0	0	565	1	668.66	401.986	266.675	0	0	71.9664	-4.83726	51.6518	492.84	3814.77	30002.5	-51.6517	22.6197	22.4043	23.0919	0	0	0.112603	195.446	-600.996	250	231.677	0	31.8745	27.3138	56.3043	1616358308533503	2
2569	0	0	569	1	507.384	250.607	256.778	0	0	42.9135	3.58892	-97.3487	413.276	3744.17	29994.1	97.3487	18.3424	21.8858	21.925	0	0	0.105841	194.846	-599.715	250	225.191	0	32.8943	31.4981	70.8366	1616358308873688	2
2570	0	0	570	1	507.384	250.607	256.778	0	0	42.9135	3.58892	-97.3487	413.276	3744.17	29994.1	97.3487	18.3424	21.8858	21.925	0	0	0.105841	194.846	-599.715	250	225.191	0	32.8943	31.4981	70.8366	1616358308873688	2
2571	0	0	571	1	507.384	250.607	256.778	0	0	42.9135	3.58892	-97.3487	413.276	3744.17	29994.1	97.3487	18.3424	21.8858	21.925	0	0	0.105841	194.846	-599.715	250	225.191	0	32.8943	31.4981	70.8366	1616358308873688	2
2572	0	0	572	1	507.384	250.607	256.778	0	0	42.9135	3.58892	-97.3487	413.276	3744.17	29994.1	97.3487	18.3424	21.8858	21.925	0	0	0.105841	194.846	-599.715	250	225.191	0	32.8943	31.4981	70.8366	1616358308873688	2
2573	0	0	573	1	507.384	250.607	256.778	0	0	42.9135	3.58892	-97.3487	413.276	3744.17	29994.1	97.3487	18.3424	21.8858	21.925	0	0	0.105841	194.846	-599.715	250	225.191	0	32.8943	31.4981	70.8366	1616358308873688	2
2574	0	0	574	1	507.384	250.607	256.778	0	0	42.9135	3.58892	-97.3487	413.276	3744.17	29994.1	97.3487	18.3424	21.8858	21.925	0	0	0.105841	194.846	-599.715	250	225.191	0	32.8943	31.4981	70.8366	1616358308873688	2
2575	0	0	575	1	507.384	250.607	256.778	0	0	42.9135	3.58892	-97.3487	413.276	3744.17	29994.1	97.3487	18.3424	21.8858	21.925	0	0	0.105841	194.846	-599.715	250	225.191	0	32.8943	31.4981	70.8366	1616358308873688	2
2576	0	0	576	1	527.97	281.636	246.333	0	0	14.9575	11.2213	352.305	330.713	3871.78	29787.1	-352.305	17.7978	21.8713	22.7973	0	0	0.0853277	221.729	-610.84	250	244.76	0	33.7347	42.439	157.455	1616358308893699	2
2577	0	0	577	1	527.97	281.636	246.333	0	0	14.9575	11.2213	352.305	330.713	3871.78	29787.1	-352.305	17.7978	21.8713	22.7973	0	0	0.0853277	221.729	-610.84	250	244.76	0	33.7347	42.439	157.455	1616358308893699	2
2578	0	0	578	1	527.97	281.636	246.333	0	0	14.9575	11.2213	352.305	330.713	3871.78	29787.1	-352.305	17.7978	21.8713	22.7973	0	0	0.0853277	221.729	-610.84	250	244.76	0	33.7347	42.439	157.455	1616358308893699	2
2579	0	0	579	1	527.97	281.636	246.333	0	0	14.9575	11.2213	352.305	330.713	3871.78	29787.1	-352.305	17.7978	21.8713	22.7973	0	0	0.0853277	221.729	-610.84	250	244.76	0	33.7347	42.439	157.455	1616358308893699	2
2580	0	0	580	1	527.97	281.636	246.333	0	0	14.9575	11.2213	352.305	330.713	3871.78	29787.1	-352.305	17.7978	21.8713	22.7973	0	0	0.0853277	221.729	-610.84	250	244.76	0	33.7347	42.439	157.455	1616358308893699	2
2581	0	0	581	1	527.97	281.636	246.333	0	0	14.9575	11.2213	352.305	330.713	3871.78	29787.1	-352.305	17.7978	21.8713	22.7973	0	0	0.0853277	221.729	-610.84	250	244.76	0	33.7347	42.439	157.455	1616358308893699	2
2582	0	0	582	1	527.97	281.636	246.333	0	0	14.9575	11.2213	352.305	330.713	3871.78	29787.1	-352.305	17.7978	21.8713	22.7973	0	0	0.0853277	221.729	-610.84	250	244.76	0	33.7347	42.439	157.455	1616358308893699	2
2583	0	0	583	1	527.97	281.636	246.333	0	0	14.9575	11.2213	352.305	330.713	3871.78	29787.1	-352.305	17.7978	21.8713	22.7973	0	0	0.0853277	221.729	-610.84	250	244.76	0	33.7347	42.439	157.455	1616358308893699	2
2586	0	0	586	1	637.11	308.097	329.013	0	0	75.6978	-45.9061	44.6352	416.471	3811.04	29943.9	-44.6352	18.9903	22.5436	22.1899	0	0	0.30939	168.129	-587.406	250	189.5	0	37.064	31.7007	65.681	1616358308953732	2
2587	0	0	587	1	517.342	260.028	257.314	0	0	69.8891	-54.2425	-24.6334	293.938	3916.51	30051.9	24.6334	13.1343	22.6434	22.1808	0	0	0.256937	233.093	-612.954	250	257.805	0	49.7024	44.8672	93.4541	1616358308973743	2
2588	0	0	588	1	466.478	247.508	218.97	0	0	-40.8162	-46.5611	-80.7971	259.073	3827.9	30044.2	80.7971	11.8236	23.6435	22.772	0	0	0.424998	184.398	-598.087	250	203.651	0	51.8555	49.1346	108.516	1616358308993754	2
2591	0	0	591	1	523.222	227.932	295.289	0	0	-11.214	42.8304	-27.4837	289.719	3798.29	29954.8	27.4837	13.4396	23.5273	22.085	0	0	0.0756774	222.219	-610.216	250	218.729	0	48.9936	44.3177	91.7636	1616358309053786	2
2592	0	0	592	1	566.444	289.299	277.145	0	0	50.9385	-50.5573	99.7483	424.56	3835.8	30048.2	-99.7483	19.8048	22.1165	22.8339	0	0	0.0995341	196.275	-601.892	250	243.624	0	35.7285	30.0467	67.4914	1616358309073797	2
2598	0	0	598	1	632.691	311.023	321.668	0	0	27.2878	-50.7377	66.3229	444.988	3859.45	29948.7	-66.3229	20.6717	22.052	21.8681	0	0	0.276735	212.071	-606.079	250	221.127	0	34.3737	28.9898	60.8398	1616358309193862	2
2599	0	0	599	1	538.874	241.038	297.836	0	0	30.9648	85.8813	-89.334	396.555	3756.12	30011.4	89.334	18.0322	22.487	21.1198	0	0	0.234885	256.591	-623.439	250	272.496	0	33.5033	32.1407	71.5594	1616358309213873	2
2602	0	0	602	1	713.494	325.301	388.193	0	0	72.1999	-60.818	52.1659	367.037	3814.54	29958.8	-52.1659	16.7761	23.3464	22.2753	0	0	0.324809	235.674	-618.511	250	219.347	0	41.9872	35.9043	74.137	1616358309273906	2
2604	0	0	604	1	616.934	274.849	342.085	0	0	28.8209	-5.08633	-38.2831	320.533	3857.92	29903.1	38.2831	14.48	22.3692	22.1528	0	0	0.220175	204.037	-604.656	250	202.44	0	44.3374	41.0988	84.7863	1616358309313928	2
2607	0	0	607	1	614.038	347.634	266.405	0	0	43.6911	3.53854	73.2608	468.546	3843.05	30093.8	-73.2608	21.81	22.2485	21.8464	0	0	0.37623	220.085	-609.396	250	257.285	0	32.6667	27.8474	58.3447	1616358309373961	2
2608	0	0	608	1	548.425	201.639	346.787	0	0	17.5568	-12.5859	-144.976	364.983	3869.18	30010.2	144.976	16.1813	22.904	22.445	0	0	0.335208	232.829	-616.546	250	269.856	0	35.1697	34.3108	85.5341	1616358309393971	2
2610	0	0	610	1	504.865	167.911	336.954	0	0	39.5512	61.2463	-10.8802	399.254	3847.19	29936.4	10.8802	18.3781	22.9379	21.3761	0	0	0.311957	220.02	-607.893	250	250.669	0	36.4181	32.8429	67.9481	1616358309433993	2
2611	0	0	611	1	550.508	319.334	231.174	0	0	17.8662	0.902292	99.1245	336.567	3769.21	29996.8	-99.1245	15.9086	21.6188	21.7877	0	0	0.24642	242.473	-612.805	250	248.664	0	43.5128	36.7508	80.401	1616358309454004	2
2612	0	0	612	1	514.012	291.439	222.573	0	0	-52.2948	15.4467	-36.5706	369.947	3839.37	29982.2	36.5706	17.3487	22.1019	21.8032	0	0	0.362299	221.593	-611.954	250	282.965	0	37.8903	34.5869	71.5868	1616358309474015	2
2613	0	0	613	1	599.025	304.996	294.029	0	0	47.7418	-3.93104	35.3388	470.671	3839	30001.6	-35.3388	21.6283	21.4988	21.8312	0	0	0.0256499	251.758	-620.443	250	243.019	0	32.4253	28.0604	57.8765	1616358309494026	2
2614	0	0	614	1	645.081	288.487	356.593	0	0	74.7338	-15.6332	-57.8983	491.631	3812.01	30113	57.8983	21.8062	21.696	20.6759	0	0	0.18908	221.617	-608.115	250	222.184	0	29.0723	27.2192	58.3763	1616358309514037	2
2615	0	0	615	1	583.532	279.298	304.234	0	0	-19.2001	27.0911	58.566	491.696	3806.28	30070.2	-58.566	23.3913	21.5861	21.0507	0	0	0.475268	219.384	-608.616	250	268.453	0	30.6785	25.8503	53.5723	1616358309534048	2
2616	0	0	616	1	668.62	275.558	393.062	0	0	44.6875	15.5386	-133.336	534.683	3842.05	30081.8	133.336	23.6594	21.6347	20.9805	0	0	0.567889	284.575	-632.191	250	294.718	0	24.6263	23.9002	57.7059	1616358309554059	2
2617	0	0	617	1	485.3	209.264	276.036	0	0	13.9812	22.0461	-76.8656	275.42	3872.76	29975.6	76.8655	12.4212	23.5117	22.1895	0	0	0.194763	189.161	-596.933	250	241.469	0	49.0823	46.6769	102.157	1616358309574070	2
2618	0	0	618	1	550.22	289.88	260.34	0	0	-18.3785	74.1829	120.455	423.446	3805.46	30023.1	-120.455	20.676	20.6524	22.2512	0	0	0.326959	203.067	-602.389	250	278.982	0	33.8011	28.3614	66.6374	1616358309594080	2
2619	0	0	619	1	558.394	268.433	289.962	0	0	-60.3346	-24.0958	-1.83831	387.991	3747.75	30021.8	1.83831	18.3907	22.771	21.6651	0	0	0.341547	187.927	-596.839	250	198.788	0	37.6968	33.1192	68.1694	1616358309614091	2
2621	0	0	621	1	557.469	299.333	258.136	0	0	23.1904	9.52429	23.3336	395.954	3863.55	29988.1	-23.3336	18.303	22.8085	23.3472	0	0	0.490438	258.055	-621.968	250	299.428	0	38.7206	33.5738	69.0307	1616358309654113	2
2623	0	0	623	1	485.524	235.782	249.742	0	0	-34.3753	42.3667	84.3476	350.08	3821.46	29955.3	-84.3476	16.9407	21.5866	22.2678	0	0	0.291075	161.122	-583.956	250	194.768	0	41.7557	34.6514	74.2214	1616358309694135	2
2624	0	0	624	1	485.01	195.596	289.414	0	0	-0.357948	15.5234	-161.84	352.097	3887.1	29982.1	161.84	15.7603	23.0771	21.4065	0	0	0.196585	230.79	-608.978	250	234.874	0	34.9402	34.1983	90.5442	1616358309714146	2
2626	0	0	626	1	587.095	359.773	227.322	0	0	-57.5372	22.7238	2.55306	413.534	3844.62	29974.9	-2.55306	19.7304	22.6526	22.8076	0	0	0.351995	240.092	-619.722	250	292.492	0	35.8003	31.2559	64.4263	1616358309754168	2
2627	0	0	627	1	607.252	285.409	321.842	0	0	38.6799	-33.062	-91.4362	457.007	3848.06	30130.4	91.4362	20.2275	21.913	20.8491	0	0	0.215173	204.97	-604.627	250	259.98	0	29.8672	28.5164	64.4968	1616358309774178	2
2628	0	0	628	1	453.343	206.237	247.106	0	0	26.8631	31.646	2.56296	412.949	3859.88	29966	-2.56296	19.03	22.6978	21.7678	0	0	0.187568	236.121	-609.45	250	244.237	0	36.0253	31.8605	65.9593	1616358309794189	2
2630	0	0	630	1	602.954	263.139	339.815	0	0	32.028	25.5823	-81.3926	434.793	3854.71	29972.1	81.3926	19.4945	21.9469	21.7396	0	0	0.324452	252.417	-624.481	250	280.968	0	31.6338	30.0535	66.135	1616358309834211	2
2632	0	0	632	1	496.903	242.229	254.674	0	0	-8.95906	106.104	-190.39	350.403	3796.04	29991.2	190.39	16.1262	22.0464	22.2299	0	0	0.332956	160.452	-584.216	250	229.872	0	33.7487	33.1094	92.9772	1616358309874233	2
2633	0	0	633	1	396.959	152.174	244.785	0	0	-36.2659	-50.4088	-123.585	220.343	3923.01	30048.1	123.585	9.9485	22.4932	21.9439	0	0	0.107177	221.777	-602.584	250	184.459	0	56.666	54.4246	130.359	1616358309894244	2
2634	0	0	634	1	510.339	251.012	259.327	0	0	7.32959	19.427	-137.621	253.032	3779.75	29978.2	137.621	11.3165	23.1028	20.5508	0	0	0.193447	204.387	-598.392	250	230.48	0	48.0924	46.8358	117.403	1616358309914255	2
2636	0	0	636	1	528.06	299.428	228.632	0	0	17.8441	14.6702	16.8823	364.898	3769.24	29983	-16.8823	16.8817	21.9308	22.4481	0	0	0.0905653	173.687	-588.739	250	211.745	0	41.0622	35.6404	73.1707	1616358309954277	2
2638	0	0	638	1	555.407	307.436	247.971	0	0	55.5426	31.2559	116.532	352.016	3831.2	30066.1	-116.532	16.6138	23.0732	22.3093	0	0	0.238089	223.136	-608.179	250	233.918	0	41.9051	35.6362	82.1673	1616358309994298	2
2640	0	0	640	1	602.875	254.001	348.874	0	0	47.4069	-5.90098	29.2876	392.676	3839.33	30103.2	-29.2876	18.0116	22.0091	21.9191	0	0	0.356528	193.923	-598.593	250	228.817	0	38.4497	33.424	68.8091	1616358310034320	2
2641	0	0	641	1	480.198	214.152	266.047	0	0	-13.6576	44.7129	-151.615	315.548	3800.74	30052.6	151.615	14.2781	22.472	22.5888	0	0	0.124295	184.523	-593.172	250	201.63	0	39.4633	38.0864	96.3998	1616358310054331	2
2642	0	0	642	1	521.132	226.45	294.682	0	0	-189.956	38.8617	-180.553	260.38	3777.72	30058.5	180.553	13.1703	22.1858	20.6062	0	0	0.492992	208.114	-598.715	250	234.362	0	42.2954	39.449	112.551	1616358310074342	2
2643	0	0	643	1	474.553	256.754	217.799	0	0	-8.71381	-35.2436	-49.9886	261.243	3895.45	30032.9	49.9886	11.8695	22.5515	21.5996	0	0	0.145367	212.673	-605.07	250	236.321	0	52.992	48.779	103.108	1616358310094353	2
2645	0	0	645	1	625.233	314.503	310.73	0	0	-4.48472	-50.8365	-44.2581	338.85	3791.56	29948.8	44.2581	15.3787	22.1693	21.0708	0	0	0.136778	247.471	-610.888	250	242.039	0	41.4314	37.9908	80.1226	1616358310134375	2
2647	0	0	647	1	395.205	164.033	231.172	0	0	-49.2001	16.6778	-104.291	256.751	3736.62	29981	104.291	11.7991	20.2217	22.3601	0	0	0.178366	186.017	-587.805	250	202.044	0	49.589	46.8874	104.844	1616358310174396	2
2648	0	0	648	1	492.776	192.759	300.017	0	0	-3.9602	-92.1597	-113.133	246.557	3791.04	30089.8	113.133	10.9968	21.883	22.5081	0	0	0.140793	206.861	-601.59	250	188.51	0	52.7154	50.8336	116.921	1616358310194407	2
2650	0	0	650	1	574.173	283.616	290.557	0	0	-22.511	-11.2223	-24.9772	411.813	3909.25	30008.9	24.9772	19.0305	22.3717	21.8183	0	0	0.137055	196.93	-599.594	250	227.792	0	35.3181	31.8608	65.759	1616358310234429	2
2651	0	0	651	1	512.508	221.288	291.22	0	0	-16.1488	47.6884	-16.4727	359.859	3803.23	30049.6	16.4727	16.8066	22.1846	22.2238	0	0	0.282551	187.092	-593.331	250	211.223	0	40.2225	35.7048	73.5817	1616358310254440	2
2652	0	0	652	1	464.19	214.785	249.405	0	0	-0.59576	32.3351	46.1744	328.138	3787.68	29965.3	-46.1744	15.4515	21.6571	22.3388	0	0	0.310286	215.22	-601.847	250	253.788	0	45.3321	38.209	78.3987	1616358310274451	2
2655	0	0	655	1	505.987	272.256	233.732	0	0	-65.0342	82.155	-95.6845	407.765	3852.11	30015.2	95.6845	19.2252	23.1787	21.7666	0	0	0.584343	203.65	-601.701	250	258.111	0	31.9188	30.5914	68.6567	1616358310334484	2
2656	0	0	656	1	627.03	340.42	286.609	0	0	62.2862	1.75196	85.6028	452.617	3824.45	29995.9	-85.6028	21.0455	22.6631	22.2466	0	0	0.205615	180.042	-594.288	250	238.129	0	33.8943	28.8924	61.6315	1616358310354495	2
2657	0	0	657	1	655.216	275.689	379.527	0	0	20.5899	-15.9816	-24.6881	539.249	3866.15	30013.6	24.6881	24.4958	22.8315	20.78	0	0	0.322787	203.311	-604.687	250	261.661	0	27.56	25.1158	52.3611	1616358310374505	2
2658	0	0	658	1	603.48	228.132	375.348	0	0	24.2235	47.7742	-147.803	420.207	3862.52	29949.9	147.803	18.8019	22.1062	22.1836	0	0	0.420255	243.051	-609.071	250	232.088	0	30.2919	29.4487	73.6594	1616358310394516	2
2659	0	0	659	1	533.084	246.043	287.041	0	0	-51.2373	29.7959	-111.452	446.843	3838.32	30067.5	111.452	20.5787	23.0339	21.906	0	0	0.464309	199.806	-603.03	250	292.25	0	29.3814	28.1639	65.1994	1616358310414527	2
2660	0	0	660	1	597.731	304.91	292.821	0	0	12.3336	4.3132	120.633	395.002	3874.41	29993.3	-120.633	18.833	22.6552	22.2369	0	0	0.319206	231.045	-611.316	250	227.593	0	37.4005	31.7288	73.8922	1616358310434538	2
2661	0	0	661	1	528.95	214.762	314.188	0	0	43.6044	41.4598	9.95402	428.695	3843.14	30055.9	-9.95402	19.7402	21.2708	20.6168	0	0	0.260334	195.855	-595.755	250	235.436	0	34.2502	30.0526	62.5385	1616358310454549	2
2664	0	0	664	1	585.042	226.017	359.025	0	0	-4.68275	22.3073	58.3734	428.569	3791.76	30075	-58.3734	20.2457	21.1556	21.9269	0	0	0.285961	203.056	-601.486	250	233.049	0	35.1156	29.5075	61.0294	1616358310514582	2
2666	0	0	666	1	501.83	232.934	268.896	0	0	-8.69735	8.74792	-75.4826	333.762	3795.78	29988.9	75.4826	15.1443	20.8592	22.2077	0	0	0.250669	213.298	-602.209	250	201.202	0	40.7861	38.1651	81.9582	1616358310554603	2
2668	0	0	668	1	520.131	252.211	267.92	0	0	24.9921	-45.953	33.559	298.198	3861.75	29944	-33.559	13.7311	23.2526	21.2762	0	0	0.151207	205.152	-602.836	250	202.981	0	49.8852	43.1205	88.7255	1616358310594625	2
2670	0	0	670	1	573.398	304.648	268.751	0	0	44.9698	66.0517	-188.074	383.312	3841.77	30031.3	188.074	17.1696	22.2406	20.5753	0	0	0.270854	263.01	-621.792	250	273.087	0	30.8454	30.4276	87.8882	1616358310634647	2
2671	0	0	671	1	488.669	170.386	318.283	0	0	44.4437	16.1396	70.3989	326.564	3742.64	29981.5	-70.3989	15.2121	21.6946	20.4711	0	0	0.20262	222.044	-598.661	250	225.029	0	44.8076	38.2301	78.8306	1616358310654658	2
2672	0	0	672	1	427.334	168.017	259.317	0	0	78.328	-0.374172	155.599	316.203	3808.41	29998	-155.599	14.9856	22.1234	21.7447	0	0	0.105504	187.421	-593.286	250	209.736	0	44.2537	38.7719	100.462	1616358310674669	2
2673	0	0	673	1	610.339	243.481	366.857	0	0	42.4631	-26.3622	-104.689	325.85	3744.62	30024	104.689	14.3847	21.6746	21.4568	0	0	0.0976857	229.726	-606.983	250	218.14	0	40.4607	38.8278	89.0071	1616358310694680	2
2674	0	0	674	1	512.543	273.504	239.038	0	0	-19.0351	28.2651	132.169	316.832	3806.12	29969.4	-132.169	15.3907	21.3648	22.2597	0	0	0.338247	233.885	-607.509	250	209.774	0	44.342	37.3499	90.8062	1616358310714691	2
2677	0	0	677	1	529.299	277.315	251.984	0	0	85.029	-203.94	-123.504	287.599	3801.71	30002.3	123.504	12.8916	21.511	21.543	0	0	0.0310495	206.07	-598.976	250	219.378	0	43.9601	44.8041	105.696	1616358310774723	2
2679	0	0	679	1	525.17	245.472	279.698	0	0	-70.5269	1.42343	-66.4404	316.679	3857.61	29996.2	66.4404	14.8231	22.1192	20.1808	0	0	0.26372	192.586	-591.172	250	185.138	0	41.2243	38.9286	83.6707	1616358310814745	2
2680	0	0	680	1	544.455	254.763	289.692	0	0	41.6631	24.4734	54.0333	430.231	3845.08	29973.2	-54.0333	19.9896	22.1674	20.0895	0	0	0.478882	236.584	-611.724	250	291.577	0	34.6573	29.8041	61.304	1616358310834756	2
2683	0	0	683	1	602.049	314.027	288.022	0	0	20.2457	-59.6374	122.236	368.598	3866.49	30057.3	-122.236	17.474	21.8941	21.0767	0	0	0.186546	238.829	-612.063	250	256.602	0	39.3367	33.1998	78.6984	1616358310894789	2
2685	0	0	685	1	557.299	262.32	294.979	0	0	-18.8939	-14.2727	72.2715	440.512	3805.97	30011.9	-72.2715	20.9168	21.7943	21.5355	0	0	0.427363	208.248	-603.875	250	261.83	0	34.2277	28.7697	60.118	1616358310934811	2
2687	0	0	687	1	601.398	306.912	294.486	0	0	52.4726	72.1919	-112.569	404.194	3834.27	29925.5	112.569	18.1364	21.3567	20.1649	0	0	0.374475	177.021	-589.279	250	187.375	0	31.4567	30.6208	71.2842	1616358310974832	2
2689	0	0	689	1	505.747	223.926	281.821	0	0	-26.385	-26.6112	-10.7243	263.361	3813.47	30123.9	10.7243	12.2283	22.0061	21.9563	0	0	0.0745846	270.659	-621.468	250	224.606	0	54.229	48.037	98.6573	1616358311014854	2
2690	0	0	690	1	512.03	239.722	272.308	0	0	-6.75986	36.7041	156.578	390.79	3793.84	29961	-156.578	19.0528	21.0153	21.312	0	0	0.309939	214.179	-599.149	250	240.188	0	35.3196	30.3507	79.3993	1616358311034865	2
2692	0	0	692	1	619.232	326.91	292.322	0	0	11.5329	19.746	9.92039	362.206	3875.21	29977.9	-9.92039	16.7759	22.9467	21.9454	0	0	0.357529	196.135	-597.869	250	194.039	0	41.0951	36.0565	74.2219	1616358311074887	2
2693	0	0	693	1	466.985	255.536	211.448	0	0	-5.18865	-5.21735	76.0672	359.361	3891.93	30002.9	-76.0672	17.0012	22.6722	21.2994	0	0	0.200607	249.631	-611.09	250	301.861	0	41.5747	35.0961	73.1977	1616358311094898	2
2702	0	0	702	1	489.444	231.659	257.785	0	0	121.538	5.32754	170.846	278.812	3765.2	29992.3	-170.846	13.2315	21.8918	21.6005	0	0	0.17075	245.988	-616.378	250	231.184	0	48.8074	43.4305	118.019	1616358311274996	2
2703	0	0	703	1	532.955	250.798	282.157	0	0	-15.5538	-1.82529	-15.5844	417.267	3802.63	29999.5	15.5844	19.3109	21.5192	20.5899	0	0	0.301973	188.047	-588.858	250	211.508	0	34.5269	30.9971	63.713	1616358311295007	2
2704	0	0	704	1	450.497	254.044	196.453	0	0	-29.0444	34.9914	74.7387	396.076	3816.12	30062.3	-74.7387	19.0402	21.1672	20.1551	0	0	0.349657	173.204	-585.386	250	260.987	0	36.6769	30.7299	64.4885	1616358311315018	2
2707	0	0	707	1	416.461	186.453	230.008	0	0	-49.4864	-100.889	-81.6019	214.17	3836.57	30098.5	81.6019	9.80964	20.1466	21.4007	0	0	0.131548	225.238	-602.501	250	237.045	0	59.9796	57.0061	123.37	1616358311375050	2
2711	0	0	711	1	508.565	213.967	294.599	0	0	-11.6169	7.11106	-64.2691	311.739	3798.7	30090.2	64.2691	14.2001	22.5599	21.1671	0	0	0.199958	230.917	-607.355	250	221.542	0	43.578	40.9676	87.6274	1616358311455094	2
2713	0	0	713	1	467.101	238.115	228.986	0	0	21.5236	-37.4194	12.3351	336.69	3865.22	30035.1	-12.3351	15.4361	20.0834	20.9399	0	0	0.374366	199.484	-595.327	250	216.921	0	43.1491	37.3437	77.4902	1616358311495116	2
2716	0	0	716	1	527.523	283.022	244.501	0	0	54.4065	-4.32179	20.9298	305.748	3832.33	30101.6	-20.9298	13.9708	21.7101	22.0682	0	0	0.191253	196.011	-595.949	250	216.642	0	48.4517	42.3454	86.8418	1616358311555148	2
2720	0	0	720	1	628.562	298.208	330.354	0	0	33.7404	61.4983	-11.0003	554.184	3753.34	30035.8	11.0003	25.5523	20.4403	20.2611	0	0	0.461526	240.398	-605.677	250	272.037	0	26.4382	23.5479	48.9361	1616358311635192	2
2724	0	0	724	1	473.584	235.013	238.571	0	0	-38.6108	1.91091	-8.99554	388.552	3825.69	29995.8	8.99554	18.2245	20.9001	20.6374	0	0	0.39038	198.725	-592.226	250	210.903	0	36.6066	32.5843	66.8529	1616358311715236	2
2727	0	0	727	1	458.466	214.007	244.46	0	0	-44.3617	-10.2937	25.433	310.746	3831.44	30008	-25.433	14.7458	21.1546	21.3427	0	0	0.265164	248.013	-610.123	250	249.796	0	46.431	39.9306	81.7606	1616358311775268	2
2730	0	0	730	1	515.901	183.024	332.877	0	0	18.0985	22.6501	-150.905	384.17	3868.64	29975	150.905	17.1235	21.0817	21.0059	0	0	0.377202	323.427	-642.256	250	309.776	0	32.2958	31.4653	79.3045	1616358311835301	2
2732	0	0	732	1	520.064	222.198	297.866	0	0	49.9949	16.5281	-208.086	255.613	3836.75	29981.1	208.086	11.3369	21.0726	21.0177	0	0	0.147059	199.029	-594.3	250	229.211	0	44.6074	44.2366	135.023	1616358311875323	2
2736	0	0	736	1	607.729	253.023	354.706	0	0	62.4611	-38.4124	-139.893	517.503	3824.28	30036.1	139.893	22.6395	22.3559	20.445	0	0	0.151168	203.535	-605.506	250	314.658	0	25.2385	24.6071	61.7619	1616358311955366	2
2737	0	0	737	1	592.163	291.389	300.774	0	0	52.5398	-8.02366	-22.9851	388.594	3834.2	30005.7	22.9851	17.5213	21.284	21.7799	0	0	0.355893	251.937	-615.931	250	270.631	0	37.4725	34.0313	69.9958	1616358311975377	2
2740	0	0	740	1	509.124	220.325	288.799	0	0	-49.3611	67.458	-51.3565	330.551	3836.44	30029.9	51.3564	15.5783	20.95	20.3976	0	0	0.509433	201.065	-589.283	250	199.861	0	40.0663	37.0131	77.8919	1616358312035410	2
2741	0	0	741	1	538.864	213.129	325.734	0	0	69.3368	-39.4097	-120.419	387.834	3817.4	30037.1	120.419	16.9675	22.3245	20.9905	0	0	0.22973	238.451	-611.427	250	288.005	0	33.818	32.7443	78.4278	1616358312055421	2
2742	0	0	742	1	581.401	337.213	244.188	0	0	57.3348	-23.0255	-70.6967	421.417	3829.41	30120.3	70.6967	18.676	21.6543	21.3603	0	0	0.0989326	187.338	-590.772	250	234.144	0	33.176	31.303	68.1176	1616358312075432	2
2743	0	0	743	1	471.872	229.457	242.416	0	0	37.602	4.38484	6.53489	397.583	3849.14	29993.3	-6.53489	18.1975	20.4458	20.7544	0	0	0.290131	181.145	-586.751	250	251.053	0	36.6541	32.3751	66.6946	1616358312095443	2
2745	0	0	745	1	693.83	311.301	382.529	0	0	50.9442	-54.8888	-21.1651	488.22	3835.8	30052.5	21.1651	21.9322	21.2313	20.3059	0	0	0.142654	230.726	-614.077	250	297.211	0	30.0389	27.1592	56.8679	1616358312135464	2
2746	0	0	746	1	491.386	200.496	290.89	0	0	-46.5049	-102.743	-31.4901	374.59	3833.58	30100.4	31.4901	17.4023	20.8433	20.566	0	0	0.316425	211.952	-601.937	250	230.941	0	37.2633	34.0096	70.3244	1616358312155475	2
2748	0	0	748	1	506.917	234.427	272.491	0	0	-8.78697	-52.3293	9.63499	244.79	3795.87	29950.3	-9.63499	11.3295	21.2719	20.3981	0	0	0.349332	218.905	-597.791	250	191.937	0	57.9478	50.4058	103.943	1616358312195497	2
2749	0	0	749	1	501.888	211.043	290.845	0	0	-40.3969	-28.8503	-706.195	418.257	3927.14	30026.5	706.195	25.6681	22.1833	18.6634	0	0	0.132715	186.203	-586.85	250	209.009	0	68.5393	74.0175	179.156	1616358312215508	2
2751	0	0	751	1	595.757	240.393	355.363	0	0	22.9904	-12.7302	-7.24937	299.271	3863.75	30010.4	7.24937	13.6679	21.3134	20.6	0	0	0.0477264	262.381	-615.815	250	257.617	0	47.5712	42.5415	87.3098	1616358312255530	2
2755	0	0	755	1	563.363	310.39	252.973	0	0	74.7165	-84.7811	-229.639	252.872	3812.02	29982.8	229.639	11.1459	23.0616	20.5864	0	0	0.0701612	240.861	-613.607	250	231.717	0	44.7818	44.6101	154.982	1616358312335573	2
2756	0	0	756	1	421.161	206.913	214.248	0	0	23.7613	16.0266	4.66804	393.834	3862.98	29981.6	-4.66804	18.1262	20.3011	20.8246	0	0	0.222426	202.405	-597.193	250	229.333	0	36.8512	32.3945	66.8141	1616358312355584	2
2757	0	0	757	1	503.933	316.504	187.428	0	0	-52.1681	-22.0881	-93.3806	281.258	3839.25	30019.7	93.3806	12.8999	22.2011	20.3097	0	0	0.247735	201.607	-593.838	250	194.023	0	44.9695	43.2693	97.7022	1616358312375595	2
2758	0	0	758	1	391.223	192.08	199.142	0	0	13.6636	35.7763	-74.6769	372.518	3773.42	30061.5	74.6769	16.8583	21.1283	20.4305	0	0	0.184076	238.231	-604.272	250	283.249	0	36.0086	33.792	73.7235	1616358312395606	2
2762	0	0	762	1	598.342	294.502	303.839	0	0	78.6801	-24.4015	-146.352	403.465	3808.06	30022.1	146.352	17.6272	20.2544	19.9836	0	0	0.096228	255.389	-618.426	250	268.301	0	31.1034	30.2393	76.1743	1616358312475650	2
2764	0	0	764	1	737.692	330.196	407.496	0	0	48.6472	-36.9331	-52.5687	516.263	3838.09	29934.9	52.5687	23.0036	20.5001	20.4482	0	0	0.212156	208.439	-594.217	250	231.593	0	27.559	25.6275	54.6103	1616358312515671	2
2765	0	0	765	1	538.92	250.106	288.814	0	0	43.7989	2.09851	-91.3342	346.195	3842.94	29995.6	91.3342	15.3756	20.2851	19.8938	0	0	0.202839	247.174	-608.378	250	257.095	0	37.4821	36.0934	80.4339	1616358312535682	2
2766	0	0	766	1	585.59	341.17	244.42	0	0	12.9504	-93.2377	25.2615	377.444	3774.13	29991.2	-25.2615	17.4048	20.6844	20.3071	0	0	0.158531	216.057	-604.773	250	225.104	0	38.9075	33.7916	69.4875	1616358312555693	2
2768	0	0	768	1	466.898	178.595	288.304	0	0	-73.0879	5.69527	-84.3442	217.811	3860.17	29992	84.3442	10.1662	22.0926	21.315	0	0	0.106899	221.23	-608.507	250	223.874	0	58.162	55.428	121.576	1616358312595715	2
2770	0	0	770	1	494.659	266.466	228.192	0	0	-40.8817	1.04311	16.5029	270.221	3927.62	29897	-16.5029	12.7871	20.3496	20.1193	0	0	0.398206	224.079	-597.528	250	216.459	0	51.518	44.9774	91.3499	1616358312635737	2
2771	0	0	771	1	610.238	298.834	311.404	0	0	-56.6347	-30.7961	-224.207	328.631	3843.71	30028.5	224.207	15.0037	21.1545	21.181	0	0	0.344363	168.527	-581.416	250	210.968	0	34.6175	33.947	106.766	1616358312655748	2
2775	0	0	775	1	379.603	174.721	204.882	0	0	-68.715	104.585	141.46	210.605	3756.14	29992.7	-141.46	10.6862	20.4548	20.4604	0	0	0.031455	185.35	-584.922	250	197.091	0	61.0771	52.1519	127.405	1616358312735791	2
2776	0	0	776	1	381.535	182.334	199.202	0	0	100.277	-76.7634	-133.192	267.13	3886.12	29974.8	133.192	11.6102	20.0146	21.4764	0	0	0.0883143	221.372	-595.721	250	216.567	0	47.5325	45.997	111.278	1616358312755802	2
2778	0	0	778	1	513.194	247.228	265.966	0	0	48.3641	29.8714	-105.919	375.205	3838.38	30067.4	105.919	16.6892	19.6429	19.9824	0	0	0.342404	212.941	-596.652	250	236.379	0	34.1832	32.7237	74.7093	1616358312795824	2
2780	0	0	780	1	639.311	313.479	325.832	0	0	-1.28531	-34.8763	-23.375	410.859	3888.03	30032.5	23.375	18.7786	20.5274	20.2476	0	0	0.310333	252.023	-610.024	250	269.95	0	34.7805	31.0938	64.6649	1616358312835846	2
2781	0	0	781	1	601.547	263.313	338.235	0	0	2.63857	33.5099	-41.0189	378.35	3784.44	30063.8	41.0189	17.3455	20.0112	20.9405	0	0	0.239173	233.863	-607.614	250	248.246	0	36.8794	33.3822	69.4027	1616358312855857	2
2782	0	0	782	1	615.057	293.865	321.193	0	0	-6.53584	-25.7144	27.3194	373.707	3893.28	30123	-27.3194	17.4045	21.6903	19.6777	0	0	0.239662	241.212	-599.56	250	231.779	0	39.1213	33.7004	69.6961	1616358312875868	2
2783	0	0	783	1	649.407	274.05	375.357	0	0	-47.3511	35.0482	-107.542	530.193	3834.43	29962.6	107.542	24.4152	20.4524	19.4658	0	0	0.595825	201.233	-597.005	250	283.659	0	24.2312	23.1977	53.2937	1616358312895878	2
2784	0	0	784	1	628.549	282.132	346.417	0	0	51.3115	-45.3242	-57.8693	495.269	3835.43	30043	57.8693	22.0044	21.1298	19.8095	0	0	0.103391	230.295	-604.565	250	252.194	0	28.4049	26.5735	57.3922	1616358312915889	2
2785	0	0	785	1	637.543	262.513	375.03	0	0	16.2368	11.4548	-17.7885	407.308	3770.84	29986.2	17.7885	18.6473	20.3559	20.2281	0	0	0.260236	241.135	-605.795	250	236.175	0	35.0263	31.4274	64.651	1616358312935900	2
2786	0	0	786	1	672.884	270.792	402.092	0	0	38.5212	5.46592	-94.0822	491.588	3848.22	29992.2	94.0822	21.8627	20.5878	19.71	0	0	0.421568	253.05	-607.104	250	276.842	0	27.103	26.0875	58.6087	1616358312955911	2
2787	0	0	787	1	621.913	284.233	337.68	0	0	55.1533	-50.4881	-66.4486	519.672	3831.59	30048.1	66.4486	23.006	21.7808	19.5587	0	0	0.335899	263.158	-615.746	250	306.296	0	26.9435	25.4684	55.9441	1616358312975922	2
2788	0	0	788	1	505.299	276.363	228.936	0	0	11.3621	55.5142	-26.9643	296.244	3875.38	30041.8	26.9643	13.6677	21.0391	20.375	0	0	0.227123	213.624	-601.111	250	224.872	0	46.5412	41.9526	86.9018	1616358312995933	2
2789	0	0	789	1	547.496	305.811	241.685	0	0	-0.39535	14.0487	1.39105	405.87	3787.48	29983.6	-1.39105	18.8164	20.4448	20.2169	0	0	0.186572	204.726	-594.205	250	219.064	0	35.5206	31.2426	64.3499	1616358313015944	2
2790	0	0	790	1	440.61	217.439	223.17	0	0	48.4136	-35.9083	-132.382	304.908	3838.33	30033.6	132.382	13.3851	21.2428	20.4591	0	0	0.309005	225.599	-601.036	250	199.278	0	40.8892	39.8373	97.5309	1616358313035955	2
2792	0	0	792	1	493.016	249.347	243.67	0	0	-62.5266	12.8884	-21.2719	291.402	3849.61	29984.8	21.2719	13.8092	20.9105	19.7213	0	0	0.152393	212.979	-599.657	250	238.081	0	46.2608	41.7445	85.6374	1616358313075977	2
2794	0	0	794	1	527.507	214.907	312.601	0	0	70.6823	-6.83939	-112.632	307.288	3816.06	30004.5	112.632	13.5052	19.9989	19.1808	0	0	0.191564	202.482	-590.806	250	196.392	0	40.6311	39.4625	91.8589	1616358313115998	2
2795	0	0	795	1	577.334	276.001	301.333	0	0	-16.5949	61.9873	-17.5794	443.334	3803.68	30035.3	17.5794	20.7723	19.6987	19.5765	0	0	0.507731	210.473	-596.077	250	252.258	0	31.5517	28.0754	58.0918	1616358313136009	2
2799	0	0	799	1	562.294	255.977	306.317	0	0	12.5638	-95.8491	-131.092	426.18	3774.52	29993.9	131.092	18.8675	19.757	18.8338	0	0	0.206379	207.42	-588.594	250	249.473	0	29.3146	28.5576	69.0824	1616358313216053	2
2800	0	0	800	1	589.661	308.406	281.255	0	0	14.8958	22.7569	-36.5978	434.894	3772.18	30074.6	36.5978	19.8373	20.2554	19.5541	0	0	0.295409	173.834	-578.969	250	248.783	0	32.093	29.2721	61.0109	1616358313236064	2
2802	0	0	802	1	396.861	236.568	160.292	0	0	9.32138	71.2439	157.65	228.407	3777.76	30026.1	-157.65	11.1427	20.0479	20.6515	0	0	0.239598	189.365	-585.018	250	203.279	0	56.9115	49.2536	128.695	1616358313276085	2
2803	0	0	803	1	435.138	189.184	245.954	0	0	1.43963	33.9849	24.6479	311.346	3785.64	29963.7	-24.6479	14.5708	20.8255	19.7044	0	0	0.321943	212.865	-595.731	250	225.012	0	45.6759	39.3522	80.9577	1616358313296096	2
2805	0	0	805	1	472.614	271.836	200.779	0	0	-6.00353	-3.76079	-5.8205	319.808	3793.08	29901.8	5.8205	14.7851	19.2	19.8058	0	0	0.368486	205.924	-590.637	250	221.359	0	43.4349	38.4054	78.5676	1616358313336118	2
2806	0	0	806	1	552.997	227.176	325.821	0	0	86.9227	-76.3714	-168.068	280.934	3799.82	30074	168.068	12.2372	19.8031	19.7681	0	0	0.112063	202.884	-585.66	250	195.875	0	42.4064	41.5753	113.392	1616358313356129	2
2807	0	0	807	1	499.195	209.738	289.456	0	0	10.4746	-29.8328	73.9776	380.503	3876.27	30027.5	-73.9776	17.8402	19.642	19.5323	0	0	0.328575	179.539	-584.219	250	246.734	0	37.9397	31.7888	67.1818	1616358313376140	2
2808	0	0	808	1	353.253	160.916	192.336	0	0	15.4335	0.446042	26.6496	236.274	3871.31	29997.2	-26.6496	10.9454	20.0702	19.1624	0	0	0.231697	183.428	-580.289	250	232.681	0	58.8536	51.1117	104.254	1616358313396151	2
2810	0	0	810	1	388.053	182.489	205.564	0	0	190.903	55.3347	30.6724	215.326	3895.16	29942.3	-30.6724	9.88661	20.8653	21.0026	0	0	0.330463	201.147	-593.27	250	214.947	0	66.9183	57.2369	117.937	1616358313436173	2
2811	0	0	811	1	668.272	286.336	381.936	0	0	56.2714	-0.582041	49.1145	629.32	3830.47	29998.2	-49.1145	28.9789	19.5349	19.2657	0	0	0.427278	189.16	-589.882	250	283.037	0	24.0106	20.6915	42.9912	1616358313456184	2
2812	0	0	812	1	529.527	244.354	285.173	0	0	-1.01891	-26.7158	-8.80318	334.501	3788.1	30024.4	8.80318	15.3747	20.0848	19.7761	0	0	0.296881	173.087	-579.508	250	219.812	0	42.1363	37.2951	76.764	1616358313476194	2
2813	0	0	813	1	446.075	221.589	224.486	0	0	-29.5031	28.4142	148.617	321.538	3816.58	30068.9	-148.617	15.7688	21.6937	20.571	0	0	0.216803	211.146	-600.331	250	275.048	0	42.5045	36.4907	92.196	1616358313496205	2
2816	0	0	816	1	508.269	243.996	264.272	0	0	41.7944	-69.0641	13.5571	390.799	3745.29	30066.7	-13.5571	17.7864	20.3494	20.0019	0	0	0.297942	218.433	-603.227	250	261.779	0	37.3325	32.6751	67.7562	1616358313556238	2
2817	0	0	817	1	619.966	252.661	367.305	0	0	51.1618	-6.15991	-52.0603	484.017	3835.58	30003.8	52.0603	21.6385	18.7235	19.2144	0	0	0.194602	199.252	-589.126	250	247.9	0	28.4911	26.5033	55.8816	1616358313576249	2
2819	0	0	819	1	608.04	234.413	373.627	0	0	-37.8281	-34.3277	41.2379	458.299	3824.91	30032	-41.2379	21.7181	19.9964	19.8876	0	0	0.48109	225.732	-606.992	250	241.263	0	31.9514	27.0357	56.1404	1616358313876412	2
2820	0	0	820	1	608.04	234.413	373.627	0	0	-37.8281	-34.3277	41.2379	458.299	3824.91	30032	-41.2379	21.7181	19.9964	19.8876	0	0	0.48109	225.732	-606.992	250	241.263	0	31.9514	27.0357	56.1404	1616358313876412	2
2821	0	0	821	1	608.04	234.413	373.627	0	0	-37.8281	-34.3277	41.2379	458.299	3824.91	30032	-41.2379	21.7181	19.9964	19.8876	0	0	0.48109	225.732	-606.992	250	241.263	0	31.9514	27.0357	56.1404	1616358313876412	2
2822	0	0	822	1	608.04	234.413	373.627	0	0	-37.8281	-34.3277	41.2379	458.299	3824.91	30032	-41.2379	21.7181	19.9964	19.8876	0	0	0.48109	225.732	-606.992	250	241.263	0	31.9514	27.0357	56.1404	1616358313876412	2
2823	0	0	823	1	608.04	234.413	373.627	0	0	-37.8281	-34.3277	41.2379	458.299	3824.91	30032	-41.2379	21.7181	19.9964	19.8876	0	0	0.48109	225.732	-606.992	250	241.263	0	31.9514	27.0357	56.1404	1616358313876412	2
2835	0	0	835	1	577.528	274.313	303.215	0	0	2.81367	51.1872	145.464	311.498	3784.27	30046.1	-145.464	15.1154	19.4406	19.6539	0	0	0.224151	213.457	-593.56	250	230.822	0	42.7091	36.4308	91.9658	1616358313936445	2
2836	0	0	836	1	562.416	235.434	326.982	0	0	-1.69323	31.0824	-44.1056	394.531	3888.43	30066.2	44.1056	18.09	19.68	19.2995	0	0	0.197455	213.218	-598.146	250	224.795	0	34.5199	31.4332	66.12	1616358313956456	2
2837	0	0	837	1	551.205	218.573	332.633	0	0	124.53	-272.582	-94.3971	367.975	3861.87	29971.3	94.3971	17.3993	20.6149	21.1498	0	0	0.157677	245.617	-613.886	250	301.703	0	34.7583	37.8474	78.5132	1616358313976467	2
2839	0	0	839	1	559.189	275.987	283.202	0	0	22.9928	-91.7752	-122.575	384.057	3863.75	29989.8	122.575	16.9579	19.2769	19.405	0	0	0.0789422	192.081	-587.292	250	253.055	0	32.6952	31.8473	74.921	1616358314016489	2
2841	0	0	841	1	535.426	193.732	341.693	0	0	-20.826	13.2364	-13.5246	366.302	3807.91	29984.4	13.5246	17.0433	19.8923	19.1124	0	0	0.442567	219.718	-594.54	250	226.704	0	37.7087	33.7237	69.3589	1616358314056510	2
2845	0	0	845	1	367.285	185.374	181.91	0	0	-31.5059	-37.1322	-110.445	221.595	3818.59	30034.8	110.445	10.0137	18.9833	19.9259	0	0	0.21317	198.747	-583.951	250	224.843	0	54.861	52.3786	119.747	1616358314136554	2
2847	0	0	847	1	475.556	208.164	267.392	0	0	56.9904	-36.1504	97.9072	296.397	3829.75	30033.8	-97.9072	13.805	19.9812	19.3379	0	0	0.118073	213.701	-595.292	250	211.225	0	47.4847	40.1308	88.6007	1616358314176576	2
2848	0	0	848	1	700.056	305.637	394.42	0	0	-17.0709	-8.61894	38.7166	453.206	3804.15	30006.3	-38.7166	21.3093	18.7958	19.1692	0	0	0.235005	262.489	-613.671	250	300.314	0	31.8268	27.1087	55.9128	1616358314196587	2
2849	0	0	849	1	567.842	305.086	262.757	0	0	49.4995	13.651	-88.7217	343.592	3737.58	29984	88.7217	15.2777	19.6878	19.5468	0	0	0.0810199	206.316	-588.952	250	225.478	0	37.702	35.8947	79.8681	1616358314216598	2
2850	0	0	850	1	634.529	328.303	306.227	0	0	48.4502	-19.2418	-19.7258	288.597	3738.63	30016.9	19.7258	13.0202	19.9319	19.4049	0	0	0.1207	205.24	-591.576	250	195.368	0	47.8098	43.2698	88.8483	1616358314236609	2
2858	0	0	858	1	527.501	263.076	264.425	0	0	2.25044	-37.9471	-78.3223	325.879	3784.83	30035.6	78.3223	14.6241	19.4758	19.5368	0	0	0.208874	207.198	-588.593	250	216.467	0	40.1716	37.6323	82.3391	1616358314396696	2
2859	0	0	859	1	485.392	306.188	179.204	0	0	-18.7082	-3.05862	14.7108	237.266	3805.79	30000.7	-14.7108	11.098	21.275	19.8689	0	0	0.115618	176.692	-579.636	250	176.74	0	58.9917	51.6863	105.259	1616358314416707	2
2860	0	0	860	1	664.891	315.851	349.039	0	0	-26.7283	-12.8517	38.7085	425.78	3813.81	29910.9	-38.7085	20.0972	20.0124	20.0154	0	0	0.421053	203.687	-594.881	250	245.816	0	34.1257	29.13	59.9461	1616358314436718	2
2864	0	0	864	1	451.308	253.922	197.386	0	0	-1.72131	-28.4117	11.6756	293.473	3788.8	30125.7	-11.6756	13.5768	20.3979	20.0175	0	0	0.165624	247.137	-611.315	250	272.912	0	48.4004	41.9946	86.6581	1616358314516761	2
2865	0	0	865	1	419.365	207.145	212.22	0	0	17.5565	35.6453	-66.0339	243.769	3769.52	30061.7	66.0339	11.0419	19.6289	19.6888	0	0	0.22353	209.916	-587.098	250	230.249	0	53.0514	49.4417	105.748	1616358314536772	2
2867	0	0	867	1	443.293	202.612	240.681	0	0	-75.7507	35.8418	-91.3666	270.063	3862.83	29961.8	91.3666	12.6727	20.1947	20.4928	0	0	0.476818	254.681	-612.593	250	270.459	0	45.9566	43.4373	96.276	1616358314576794	2
2868	0	0	868	1	473.408	202.824	270.585	0	0	17.1143	-6.04348	-4.10152	359.898	3869.63	30003.7	4.10152	16.5001	19.8197	20.0984	0	0	0.219075	248.139	-610.1	250	257.068	0	39.5005	35.0203	71.9541	1616358314596805	2
2872	0	0	872	1	493.039	279.069	213.97	0	0	-4.73729	131.542	-8.73624	270.607	3791.82	29965.8	8.73624	12.9392	20.7176	20.2743	0	0	0.364455	286.539	-619.054	250	259.164	0	49.9961	44.5147	90.8062	1616358314676848	2
2874	0	0	874	1	420.534	181.595	238.94	0	0	-41.712	-5.99402	-2.31403	317.803	3828.79	30003.7	2.31403	14.945	18.212	18.7036	0	0	0.213079	173.315	-569.767	250	192.704	0	42.4813	37.393	76.6253	1616358314716870	2
2875	0	0	875	1	516.129	265.846	250.282	0	0	21.0826	-63.8551	-12.5441	243.589	3865.66	29961.9	12.5441	11.065	20.5005	21.0266	0	0	0.179143	201.078	-592.412	250	221.068	0	57.7663	51.4622	105.787	1616358314736881	2
2876	0	0	876	1	419.648	204.958	214.69	0	0	44.4548	-30.4297	20.55	270.603	3842.29	30028.1	-20.55	12.3578	19.9087	19.7293	0	0	0.207411	194.378	-585.175	250	213.006	0	52.2691	45.4882	93.873	1616358314756892	2
2877	0	0	877	1	476.383	208.32	268.063	0	0	35.4803	-18.2312	11.9138	295.947	3851.26	29916.2	-11.9138	13.5334	20.3398	19.9424	0	0	0.157835	160.975	-573.811	250	186.102	0	47.8358	42.1934	86.6207	1616358314776903	2
2879	0	0	879	1	476.455	236.499	239.956	0	0	-51.7146	-22.9522	23.6227	333.874	3838.79	30120.3	-23.6227	15.874	20.5888	18.9625	0	0	0.309686	238.933	-597.793	250	231.343	0	41.9554	36.2103	74.7522	1616358314816925	2
2880	0	0	880	1	643.274	304.07	339.204	0	0	-20.1488	39.7579	-132.791	532.559	3807.23	30057.6	132.791	24.1648	18.9395	18.4736	0	0	0.490681	200.997	-583.103	250	251.974	0	23.3656	22.3742	53.5968	1616358314836935	2
2884	0	0	884	1	525.122	272.157	252.965	0	0	-15.3146	-5.25396	-78.5013	429.21	3802.39	30002.9	78.5013	19.4684	19.9999	18.9985	0	0	0.373347	238.91	-602.923	250	278.122	0	30.6696	29.0483	63.5208	1616358314916979	2
2886	0	0	886	1	511.268	235.764	275.504	0	0	-36.1863	1.95288	-65.1808	336.87	3823.27	29995.7	65.1808	15.4937	19.7254	18.8462	0	0	0.195341	185.761	-582.702	250	221.976	0	38.2798	36.0662	77.0908	1616358314957001	2
2888	0	0	888	1	504.369	244.46	259.909	0	0	90.9917	-53.2955	149.134	273.551	3795.75	29951.3	-149.134	12.8811	18.6709	19.3291	0	0	0.124893	205.644	-587.568	250	216.87	0	48.307	41.4328	107.991	1616358314997023	2
2889	0	0	889	1	458.296	204.094	254.202	0	0	-75.5987	71.9738	31.0329	255.669	3862.68	30025.3	-31.0329	12.5597	19.0511	19.2913	0	0	0.179017	319.024	-626.933	250	273.262	0	52.5549	44.4808	91.0269	1616358315017034	2
2890	0	0	890	1	386.118	209.066	177.051	0	0	16.8762	-18.1593	-20.4493	229.268	3869.86	30115.5	20.4493	10.4394	20.6285	19.4368	0	0	0.321591	215.016	-593.781	250	241.16	0	59.4421	53.6876	110.477	1616358315037044	2
2891	0	0	891	1	413.99	225.983	188.006	0	0	8.73721	-6.8165	46.9104	345.747	3778.34	30004.5	-46.9104	16.1288	18.8138	18.9648	0	0	0.112623	240.011	-594.556	250	262.078	0	40.945	34.8606	71.2729	1616358315057055	2
2894	0	0	894	1	564.55	289.305	275.246	0	0	-95.7298	0.256415	-133.133	276.495	3882.81	29997.4	133.133	12.9408	20.3003	19.9052	0	0	0.618973	230.171	-597.963	250	223.901	0	42.5174	41.0028	98.1046	1616358315117088	2
2896	0	0	896	1	505.12	259.371	245.749	0	0	47.1491	-21.1346	-90.6333	290.033	3839.59	29919.1	90.6333	12.8293	20.6989	19.3668	0	0	0.437912	186.054	-587.627	250	209.284	0	43.8403	42.5261	95.6538	1616358315157110	2
2897	0	0	897	1	428.781	200.913	227.868	0	0	9.82297	43.3912	-8.67214	293.791	3777.26	30053.9	8.67214	13.6031	19.8534	18.514	0	0	0.181141	191.084	-582.296	250	211.597	0	46.2292	41.0903	84.6914	1616358315177121	2
2901	0	0	901	1	502.115	236.592	265.522	0	0	4.07266	26.6686	-136.447	284.505	3882.67	29971	136.447	12.7567	19.5711	19.1525	0	0	0.228012	205.794	-591.129	250	230.422	0	41.7221	40.4206	98.3372	1616358315257164	2
2902	0	0	902	1	444.52	237.88	206.64	0	0	-0.916418	14.4489	124.977	318.567	3788	30082.9	-124.977	15.3005	18.654	18.8098	0	0	0.100458	215.827	-588.058	250	244.35	0	42.1967	35.689	84.3756	1616358315277175	2
2904	0	0	904	1	579.68	291.295	288.385	0	0	35.5988	11.3147	48.7009	454.912	3851.14	29986.3	-48.7009	21.0971	19.0261	16.7195	0	0	0.215325	205.287	-582.508	250	285.88	0	30.9553	26.7976	55.1728	1616358315317197	2
2905	0	0	905	1	449.103	208.863	240.24	0	0	-16.0058	81.8992	72.0044	284.789	3803.09	30015.4	-72.0044	13.7413	19.8961	19.3602	0	0	0.489974	212.4	-587.974	250	216.631	0	48.6129	40.9785	84.5427	1616358315337208	2
2906	0	0	906	1	586.503	279.929	306.574	0	0	-3.43069	19.6801	99.5107	276.141	3890.17	29978	-99.5107	13.1885	19.78	20.2466	0	0	0.407586	237.199	-599.214	250	249.865	0	50.4568	42.1243	93.0528	1616358315357219	2
2911	0	0	911	1	453.291	253.316	199.975	0	0	-22.0559	15.9636	130.007	381.552	3809.14	30081.4	-130.007	18.5161	19.3621	19.0034	0	0	0.389736	219.889	-591.032	250	242.418	0	35.732	30.3199	72.714	1616358315457273	2
2913	0	0	913	1	451.21	202.848	248.362	0	0	10.5839	-13.4944	-130.413	389.556	3876.16	30011.2	130.413	17.3234	19.4282	18.9508	0	0	0.183993	180.433	-578.725	250	240.856	0	31.6676	30.6404	73.3118	1616358315497295	2
2923	0	0	923	1	586.547	232.579	353.968	0	0	-32.6534	-28.6064	-20.0998	275.391	3819.73	30026.3	20.0998	12.7808	20.3575	19.5694	0	0	0.424309	237.663	-603.537	250	226.501	0	49.4031	44.3712	91.3577	1616358315697404	2
2926	0	0	926	1	510.49	251.111	259.379	0	0	3.67619	-11.4556	95.2026	323.819	3883.06	30009.1	-95.2026	15.3449	18.4697	19.5344	0	0	0.548863	190.739	-582.615	250	220.825	0	42.9258	35.8583	78.8869	1616358315757437	2
2928	0	0	928	1	472.845	236.088	236.756	0	0	-16.5951	-12.305	24.7488	342.947	3803.68	29910.3	-24.7488	16.0523	18.671	18.8936	0	0	0.176102	204.771	-586.556	250	214.878	0	40.6456	35.0003	71.9607	1616358315797459	2
2929	0	0	929	1	402.867	178.565	224.302	0	0	-130.75	-70.4974	-112.639	222.78	3818.17	29968.5	112.639	10.6595	18.3372	18.8781	0	0	0.245669	254.998	-597.853	250	218.936	0	51.4346	48.8137	112.403	1616358315817469	2
2930	0	0	930	1	467.069	226.779	240.29	0	0	75.2304	-10.1473	-169.793	253.181	3911.17	30007.8	169.793	11.0942	19.9101	19.7237	0	0	0.18406	235.478	-600.459	250	252.893	0	46.1523	45.3438	123.455	1616358315837480	2
2932	0	0	932	1	476.336	190.02	286.316	0	0	8.40966	44.7605	63.3545	326.002	3778.67	29952.9	-63.3545	15.4074	19.0061	18.7777	0	0	0.154626	205.073	-589.031	250	220.239	0	42.8337	35.9429	74.4369	1616358315877502	2
2933	0	0	933	1	619.956	210.638	409.319	0	0	5.04778	-9.54838	-163.188	435.03	3881.69	30007.2	163.188	19.3629	18.4714	19.307	0	0	0.276625	266.054	-597.773	250	228.145	0	27.7947	27.0071	69.4638	1616358315897513	2
2935	0	0	935	1	505.615	268.141	237.474	0	0	-2.80239	-13.0985	95.2891	401.079	3789.88	30010.8	-95.2891	19.0509	18.8288	19.2628	0	0	0.395842	275.786	-610.299	250	276.994	0	35.2887	29.5601	64.7279	1616358315937535	2
2936	0	0	936	1	624.158	290.666	333.492	0	0	27.7858	23.636	66.0718	340.886	3759.29	29974	-66.0718	15.9556	18.237	19.0859	0	0	0.143454	257.64	-609.957	250	244.716	0	41.0616	34.5987	71.9315	1616358315957546	2
2938	0	0	938	1	515.202	277.066	238.135	0	0	-45.0824	-30.9211	-95.566	242.315	3832.16	30028.6	95.566	11.0583	19.7355	19.2195	0	0	0.232622	244.548	-607.525	250	270.389	0	50.4862	48.275	108.651	1616358315997567	2
2939	0	0	939	1	415.441	190.525	224.916	0	0	55.2139	28.7082	-121.621	220.489	3931.19	30068.6	121.621	9.77009	20.1755	19.8599	0	0	0.0423912	227.005	-600.849	250	231.385	0	55.1804	53.0697	126.293	1616358316017578	2
2940	0	0	940	1	637.057	379.14	257.916	0	0	24.8879	48.1334	128.781	323.114	3861.85	30049.2	-128.781	15.4774	19.1006	19.3564	0	0	0.456932	284.636	-610.755	250	226.875	0	41.8133	35.3577	85.3652	1616358316037589	2
2942	0	0	942	1	499.025	201.779	297.245	0	0	49.6547	-52.6434	0.781441	240.407	3837.09	29950.6	-0.781441	10.8823	18.6185	18.4364	0	0	0.222565	201.299	-581.071	250	202.204	0	56.2792	49.8485	103.055	1616358316077611	2
2946	0	0	946	1	553.416	238.691	314.724	0	0	104.38	-4.84824	-120.255	352.725	3782.36	30002.5	120.255	15.4291	20.0199	19.6082	0	0	0.124629	262.696	-614.57	250	302.427	0	36.078	34.7932	82.1802	1616358316157655	2
2947	0	0	947	1	538.87	222.323	316.548	0	0	-10.0371	-25.289	-14.7621	311.474	3797.12	30022.9	14.7621	14.3419	19.752	18.0285	0	0	0.251865	254.685	-600.026	250	226.421	0	43.4845	39.0028	80.4629	1616358316177666	2
2954	0	0	954	1	531.616	247.46	284.156	0	0	-23.3018	18.6705	46.1813	359.544	3910.04	29979	-46.1813	17.0537	17.4961	18.6125	0	0	0.187668	215.659	-588.931	250	254.918	0	38.4039	32.3651	66.8324	1616358316317742	2
2955	0	0	955	1	502.279	253.54	248.74	0	0	24.5761	-24.3778	-22.499	372.501	3862.16	30022	22.499	16.8946	18.5842	19.1384	0	0	0.246012	225.58	-595.253	250	252.151	0	37.1089	33.3325	68.9249	1616358316337753	2
2956	0	0	956	1	516.831	258.385	258.446	0	0	82.3286	-85.8001	-36.9489	305.001	3804.41	30083.5	36.9489	13.5352	18.3889	17.9146	0	0	0.255782	217.045	-590.2	250	241.349	0	43.8184	40.4033	84.2287	1616358316357764	2
2957	0	0	957	1	472.588	271.929	200.658	0	0	-56.5119	-53.7236	-66.8806	248.685	3843.59	29951.7	66.8806	11.4788	18.6257	19.4153	0	0	0.0750946	191.814	-581.969	250	254.652	0	50.7477	47.275	101.141	1616358316377775	2
2959	0	0	959	1	430.999	199.877	231.121	0	0	-31.9515	56.7869	75.9266	269.255	3819.03	30040.5	-75.9266	13.0219	19.1912	17.8943	0	0	0.265648	218.328	-589.141	250	273.406	0	50.0583	41.9534	87.6192	1616358316417796	2
2960	0	0	960	1	539.288	232.578	306.71	0	0	29.4969	-49.8118	-80.4355	336.925	3757.58	30047.5	80.4355	14.9643	19.3435	18.8893	0	0	0.252716	204.277	-585.427	250	234.842	0	38.5535	36.4108	80.4494	1616358316437807	2
2963	0	0	963	1	483.292	248.645	234.647	0	0	0.829903	25.7499	68.165	258.832	3786.25	30071.6	-68.165	12.2416	18.3781	16.9141	0	0	0.129088	232.441	-594.421	250	263.372	0	51.7879	43.7279	90.0541	1616358316497840	2
2964	0	0	964	1	482.25	205.834	276.416	0	0	41.2867	-38.5354	-59.1742	261.913	3745.79	30036.2	59.1742	11.6684	18.1565	18.1985	0	0	0.26183	187.366	-575.615	250	207.833	0	49.0951	45.6725	97.2451	1616358316517851	2
2969	0	0	969	1	532.664	272.73	259.935	0	0	-31.2956	-32.5912	21.4268	390.703	3818.38	30030.3	-21.4268	18.3546	17.679	18.8954	0	0	0.328514	217.65	-596.15	250	254.629	0	35.7887	30.5256	63.4791	1616358316617905	2
2974	0	0	974	1	508.285	208.915	299.37	0	0	-9.72245	43.4208	-92.9653	290.486	3896.46	30053.9	92.9653	13.2232	18.1832	18.2459	0	0	0.368009	252.397	-602.766	250	210.681	0	42.154	39.6385	88.7451	1616358316717960	2
2975	0	0	975	1	526.739	222.273	304.465	0	0	-12.6113	80.0102	174.983	306.008	3799.69	30017.3	-174.983	15.1655	19.2412	18.3748	0	0	0.181443	232.086	-595.655	250	239.403	0	41.1837	36.3538	98.6237	1616358316737971	2
2976	0	0	976	1	587.317	227.39	359.927	0	0	24.2676	64.4748	93.7504	375.069	3862.47	30032.8	-93.7504	17.8551	19.5	17.8433	0	0	0.0807506	290.929	-616.911	250	253.786	0	36.9874	31.2445	67.7926	1616358316757982	2
2977	0	0	977	1	455.923	273.497	182.426	0	0	-37.2113	-9.29058	20.9065	231.127	3824.29	30007	-20.9065	10.9153	19.1006	19.1407	0	0	0.0634161	186.406	-577.811	250	209.365	0	58.8144	50.8477	103.762	1616358316777992	2
2978	0	0	978	1	561.15	230.424	330.727	0	0	34.0526	5.69719	34.8063	325.877	3852.69	29992	-34.8063	15.0504	18.2122	18.9414	0	0	0.183459	179.704	-576.763	250	192.99	0	42.8413	36.9083	75.8292	1616358316798003	2
2980	0	0	980	1	383.872	186.598	197.274	0	0	-13.377	57.2451	67.12	188.224	3800.46	29940.4	-67.12	9.00584	19.0938	19.1877	0	0	0.221855	182.877	-573.057	250	201.596	0	71.669	59.8168	123.399	1616358316838025	2
2986	0	0	986	1	476.384	234.592	241.792	0	0	54.4342	53.5642	-15.6189	359.852	3832.31	29944.1	15.6189	16.4464	18.1799	18.0383	0	0	0.282064	182.726	-573.966	250	224.587	0	37.3301	33.5818	69.5612	1616358316958091	2
2987	0	0	987	1	532.897	248.312	284.585	0	0	-19.7645	-32.3177	-76.1395	264.702	3806.84	30129.6	76.1395	11.995	18.7598	17.9285	0	0	0.142642	242.897	-596.001	250	199.822	0	46.9347	44.1972	96.8959	1616358316978101	2
2990	0	0	990	1	523.392	208.781	314.611	0	0	23.4665	-9.65712	-17.6032	352.426	3863.27	29907.7	17.6032	16.0454	17.5257	17.0286	0	0	0.280915	312.055	-620.344	250	317.124	0	37.5007	34.0179	69.8887	1616358317038134	2
2993	0	0	993	1	565.12	279.478	285.642	0	0	80.4224	-47.8055	96.7253	390.192	3806.32	29945.8	-96.7253	18.0711	17.4612	18.1521	0	0	0.13451	230.451	-592.736	250	244.992	0	35.5827	29.859	66.6952	1616358317098167	2
2995	0	0	995	1	533.545	205.449	328.096	0	0	-12.9004	10.0878	-51.5605	436.043	3799.98	29987.6	51.5605	19.9572	18.6716	18.0867	0	0	0.386854	263.509	-608.749	250	311.946	0	30.5188	28.2142	59.4873	1616358317138189	2
2996	0	0	996	1	487.022	247.629	239.393	0	0	-33.6032	28.6885	-4.2184	319.667	3820.68	30068.6	4.2184	15.0483	18.2205	18.4204	0	0	0.200627	240.233	-597.517	250	247.343	0	41.9816	36.8523	75.9641	1616358317158200	2
2997	0	0	997	1	608.841	212.82	396.021	0	0	30.3687	-28.9685	-24.1205	381.501	3856.37	30026.6	24.1205	17.2539	18.6261	18.7085	0	0	0.349788	229.422	-600.992	250	243.677	0	36.0675	32.5323	67.5189	1616358317178210	2
