# Supplementary material for: CaV1 and CaV2 calcium channels mediate the release of distinct pools of synaptic vesicles
Source: eLife. 2023 Feb 23;12:e81407. doi: 10.7554/eLife.81407 (PMC10023163; doi:10.7554/eLife.81407)
Supplement: Figure 5—figure supplement 1—source data 1. [file elife-81407-fig5-figsupp1-data1.zip › Figure 5 Supplement - Source Data 1/lin-7/2/2/cav1_to_cav1(lin-7).csv]

6.36805136929615
173.137094104477
127.109767593414
0.305299552652286
29.4183479083513
31.836700050455
112.59702370935
76.1692137014325
186.334218472544
4.4191687170387
-337.303677678952
99.8390146925594
-13.0747661698224
42.4984620438772
45.4496820962122
177.425413864774
134.907117890551
89.3284511427191
116.952285810778
-37.6545804478956
82.416177307241
93.1066482121059
93.1066482121059
93.1066482121059
93.1066482121059
93.1066482121059
93.1066482121059
93.1066482121059
127.784219267076
79.5191662758552
-42.2322681021942
-81.3372102071226
-59.2265259876003
83.1886577983933
84.4695567553754
-15.260582302275
141.125096577929
51.0917224338227
29.481889967341
38.8620205521256
60.8118719819358
69.3886074134207
-7.01203125853499
-14.7234718303553
-198.542015345498
-33.0534884930457
29.7088369633711
-10.9789248750458
-10.9789248750458
-10.9789248750458
-10.9789248750458
-10.9789248750458
-10.9789248750458
-10.9789248750458
-10.9789248750458
-10.9789248750458
-10.9789248750458
-10.9789248750458
-10.9789248750458
-10.9789248750458
-10.9789248750458
-10.9789248750458
78.0279102559725
50.9975924357386
106.394865704384
22.6578048644333
26.8885858175636
208.101198930006
16.9014135012949
61.9695602253705
49.2064383056095
-31.7561462298981
-189.19737721722
-125.224931978053
128.459730115446
44.7281344303556
6.18305077728655
72.3940055504791
24.7444146671733
-8.21501535819698
168.539960080856
-14.2183887858664
109.351257999238
149.668894681006
66.3233772033454
-103.963651439859
-32.7662841432866
66.2117165487871
-93.8029074924343
76.4472878774432
100.279752844344
-44.1939797578016
139.277941572767
73.286643089803
20.5081291133465
-499.844919869822
144.140777099848
56.7625843852693
-57.1350792888697
180.753815865177
96.134374569654
35.1113802969376
-25.102086076764
161.605839770666
104.369876840385
6.85744046463515
-26.8008653776888
-98.1490112445208
-15.3993489614804
201.352760947397
169.009364823767
-186.998115092778
10.2747269640495
-56.6890648156514
176.349094237499
-329.441551345553
192.815898537607
143.945649145691
-50.713456587735
-18.7505326386818
52.7625759910261
-72.0020740566069
-81.2998979486547
72.3321960060275
9.72169437757475
-39.6664135854808
25.634330785444
-105.050281627588
23.449692279075
-77.4403211067256
132.276743678573
-109.458626067688
163.770324871028
-66.5685738544271
13.0561362011431
111.6377086795
-63.9076089427326
-42.3844102574658
-27.3273413267198
41.7436080062253
-67.7014379749562
-82.6253462793393
45.6748120509073
-30.1784704494712
-36.0792541706505
157.14262136554
-7.53486472915756
99.8107115097046
8.21195824054303
4.725196812371
-90.2096433936313
-52.6235451728644
-339.582068630414
15.8175018601287
74.4040723628059
40.1772822949824
-73.7484169507734
-129.266934617903
185.493009649017
-10.1163231469764
-80.0093955817611
-3.86435635222733
-90.3992668609499
-142.354063224517
-53.9796264097349
-64.4928972358939
3.9278752929531
-49.2209525597136
106.417613684327
-60.3397184478927
-33.5725893233466
72.0860703657709
-41.2522673183485
-68.2851739635407
-43.0949065154637
-110.954575458803
-2.83920622526421
-100.700879025513
-72.3795405212659
153.130972864259
64.8349888898993
-91.7377949008696
-66.5469499099927
6.81134740981361
-71.3012686098009
-127.057139516579
102.144418726137
-3.6962413663241
5.73486148959273
-118.639394532373
-56.8764120363485
-12.7919931013166
-45.8597906802352
184.954887843971
94.5867344866238
103.950742967045
58.0312628179236
-0.607806845502637
-5.01397934561101
-147.878465070713
-92.0457555005451
96.3057686257052
9.36841538119552
136.663974095609
-19.3606759909817
55.4732172102667
-126.256119167563
50.7667044138361
-70.89165649407
-62.9791889090448
62.4619213337755
180.294597710097
-43.9783517808683
-178.863013683193
-126.316103274938
-12.2197086140659
30.6662700910856
-69.4162239172292
229.20961337088
5.11755151797843
-96.2601071783756
71.7363465603848
-75.543608017666
218.9841300724
-157.60635590645
-25.6713788849629
-55.3443195032341
48.1363528561997
30.8608037109479
110.832659903324
-16.2441101015138
47.9960649424902
-2.94437912159628
7.59071839943499
87.3911129143307
-82.9567984669884
159.100563695622
20.201168576561
-63.6187932904249
-104.898085995614
-117.113460159937
-50.903950510201
-2.09935876607415
-139.601447425659
-27.8046451405935
-204.029589439622
-252.774306904274
-61.360259844274
-196.694803989139
-88.7807631907635
172.213282801378
-121.430147963893
-97.9025588812074
-29.1728201685364
-121.220326123468
-331.754107967572
36.9336294130335
-143.563540717525
59.2923041557297
-50.7143157726387
66.0693468570062
68.0322782312978
-16.4872664893264
-151.43300548445
-46.5025952400902
44.9628227140092
-34.6167463941892
-131.43479745993
-51.1909885670102
2.93038042398257
-7.02312774734673
-70.8875209996477
-9.60312965761113
-57.040597152758
-243.766073436509
-29.5701019320404
-164.921407710386
51.5961209821071
-41.7301401654113
20.9451064492168
187.736584358292
106.929440828048
70.7817107570409
-37.0425158614926
-135.277607033255
117.93137393301
-170.254478989686
49.7169216441616
-42.0670856835204
-74.4039772574288
136.811014504288
-103.334199835594
57.0369428263184
60.8418654728666
19.9625110914385
-156.299165162633
60.5831813149889
168.019628147777
-73.1374538594064
-346.474622964073
114.158171542957
