# Supplementary material for: CaV1 and CaV2 calcium channels mediate the release of distinct pools of synaptic vesicles
Source: eLife. 2023 Feb 23;12:e81407. doi: 10.7554/eLife.81407 (PMC10023163; doi:10.7554/eLife.81407)
Supplement: Figure 5—figure supplement 1—source data 1. [file elife-81407-fig5-figsupp1-data1.zip › Figure 5 Supplement - Source Data 1/lin-7/2/2/cav1_to_rimb-1.csv]

271.245480929148
399.88030580128
399.268486764244
261.120083746098
306.884645034172
298.914272258984
359.334285537787
331.799828417052
447.522917653288
298.083480382405
-34.2638709407674
388.355344950634
253.115620229129
296.484156095274
312.984808897852
449.711858852201
396.595903458843
373.922162827936
392.153525142663
233.147980891927
351.61577275809
327.960803544795
327.960803544795
327.960803544795
327.960803544795
327.960803544795
327.960803544795
327.960803544795
392.339774510952
396.521608849311
224.633871706166
200.909640187003
239.6372437917
343.679661158092
353.483001887422
272.547661379484
389.835268397926
334.738465131712
335.70745059036
330.858636357445
333.704881523256
340.600123601091
265.284946120022
271.106189367061
99.3101516301322
252.998186408158
292.357799574833
275.57896596814
275.57896596814
275.57896596814
275.57896596814
275.57896596814
275.57896596814
275.57896596814
275.57896596814
275.57896596814
275.57896596814
275.57896596814
275.57896596814
275.57896596814
275.57896596814
275.57896596814
331.813524028019
351.393250614297
401.43208237103
325.109604400352
310.260617270584
522.083742211265
329.66273740677
345.168691010971
302.400573102108
263.446782177522
124.126898397182
167.160374341271
419.696065925558
331.988116523475
275.752672124081
381.661667255383
286.707459883683
251.181327985367
429.116536616617
286.252899978777
360.789759998504
401.571786519215
349.779831770489
179.399484104293
229.746813107691
334.91090639154
197.964211844121
316.60499396012
349.987461609157
260.287334830773
414.906943676668
335.406866715397
317.711085429813
-223.262927524904
405.29086831034
321.641076930389
225.222844145201
441.317897353438
348.117368569496
291.958946143093
253.714214034257
410.055957676062
376.241190183298
276.318365132867
278.516279850766
153.681885549307
288.035019955643
497.263115539175
415.226422668278
61.8687964124674
317.269617727263
238.886160616315
422.233012721894
-76.1348430160051
458.69053109696
376.075189418832
232.698490837502
250.400978391643
317.644823581146
197.563756023808
194.737892348416
346.300172511281
295.637500214392
240.811271360866
325.968377267091
180.933129562267
284.192319784215
212.584478630375
429.210107844876
194.002291246381
453.308304085278
228.839936784845
287.550092563935
390.579849767666
191.000287248524
233.838120827566
252.362760714446
324.361715879048
219.39341486159
213.79962706195
286.393490609433
229.052210247504
239.302695312837
442.113159641396
245.185597848684
360.525909012074
273.613566282091
271.773673813133
148.334328924555
236.551528424083
-105.032884082806
286.614120399116
384.624923390034
325.820582708036
209.803510116619
167.204911478373
444.889672122277
289.219020023758
220.440291760951
272.331276268089
184.149612962936
132.79419936187
225.355729384379
254.142190588749
279.73642655651
268.274908082692
370.362341503222
246.373600442404
228.052055893331
354.445158313991
249.306666272385
216.612933884604
256.015130523991
209.711469557666
317.357928282521
191.643909101882
216.271702900653
384.361652191712
344.213182917032
201.752286507646
211.913052968979
248.305458519642
210.640786641135
170.800991938204
399.416881357556
280.06883054846
281.518045356215
162.583450461409
243.009182704411
238.007814416602
235.908121299668
446.847809801046
403.80268725016
359.473972528263
347.864049195099
265.818907745839
300.392835184468
133.710427617343
218.194471301138
365.260760260277
312.165114638065
412.002114629928
274.67999612532
361.6188026736
162.079314367014
343.612536590417
242.222757531525
201.770884910044
356.185983477719
441.184330237653
205.533385612109
134.274542001018
149.530323215009
285.987572741651
326.298428791908
231.341534692003
509.296978728771
279.381220405046
194.799186721017
346.994441253362
202.448331589032
484.909326885338
96.636143261243
249.887081152885
240.721590160721
292.315901353079
305.613865223057
399.324261296411
268.446650451167
329.385640942282
289.22424666726
300.169358499204
384.912077713136
188.873213175686
456.327791633725
334.999223695517
216.451181172784
205.849240205833
174.296805024293
251.997701310236
277.472375984864
134.519170787327
247.22167463806
71.4616536588292
31.228706064041
212.334930180847
67.4253806585948
205.559730041239
400.097689892636
145.063676754653
187.206546074618
277.708842498068
183.507228581948
-74.7226953578484
315.341772727576
132.636647032807
363.967727136702
214.819798133296
339.574927117757
359.381945609699
242.283898628424
128.278917613106
231.644246182084
326.746333472505
248.819198822423
167.062445794276
214.557641643825
259.704209601563
267.561720603459
229.255141757656
257.255021139079
206.579011255753
61.6909409180189
257.014504144463
109.36088957336
310.885886391547
231.792245347011
287.596532178226
463.567097950701
381.837511149517
340.118816946992
220.099204072589
151.278614991888
364.827267239711
111.581838337423
354.589673002263
221.657850738547
205.49807426975
410.831670394511
174.655011489998
309.249096009111
319.512649370376
292.517189553479
133.939632123269
303.770239519004
431.25814497005
208.172352072106
-76.3547262444445
415.699703453185
