# Supplementary material for: CaV1 and CaV2 calcium channels mediate the release of distinct pools of synaptic vesicles
Source: eLife. 2023 Feb 23;12:e81407. doi: 10.7554/eLife.81407 (PMC10023163; doi:10.7554/eLife.81407)
Supplement: Figure 5—figure supplement 1—source data 1. [file elife-81407-fig5-figsupp1-data1.zip › Figure 5 Supplement - Source Data 1/lin-7/2/2/egl-to-egl(rimb)).csv]

-6.57563943878085
122.059185433351
121.447366396314
-16.701036621831
29.0635246662423
21.0931518910547
81.5131651698575
53.9787080491224
169.701797285359
20.2623600144761
-312.084991308697
110.534224582705
-24.7055001387998
18.6630357273443
35.1636885299231
171.890738484271
118.774783090914
96.1010424600063
114.332404774734
-44.6731394760027
73.794652390161
50.1396831768652
50.1396831768652
50.1396831768652
50.1396831768652
50.1396831768652
50.1396831768652
50.1396831768652
114.518654143023
118.700488481381
-53.1872486617631
-76.9114801809264
-38.1838765762295
65.8585407901628
75.6618815194925
-5.27345898844578
112.014148029997
56.9173447637822
57.8863302224308
53.0375159895157
55.8837611553263
62.7790032331613
-12.5361742479072
-6.71493100086809
-178.510968737797
-24.822933959771
14.5366792069035
-2.2421543997898
-2.2421543997898
-2.2421543997898
-2.2421543997898
-2.2421543997898
-2.2421543997898
-2.2421543997898
-2.2421543997898
-2.2421543997898
-2.2421543997898
-2.2421543997898
-2.2421543997898
-2.2421543997898
-2.2421543997898
-2.2421543997898
53.9924036600896
73.572130246368
123.6109620031
47.2884840324223
32.4394969026544
244.262621843336
51.8416170388409
67.3475706430418
24.5794527341786
-14.3743381904078
-153.694221970747
-110.660746026659
141.874945557629
54.1669961555453
-2.06844824384825
103.840546887453
8.88633951575321
-26.6397923825625
151.295416248688
8.43177961084803
82.9686396305751
123.750666151285
71.9587114025599
-98.4216362636362
-48.0743072602381
57.0897860236109
-79.8569085238087
38.7838735921905
72.1663412412272
-17.5337855371563
137.085823308738
57.5857463474676
39.8899650618841
-501.084047892833
127.46974794241
43.81995656246
-52.5982762227286
163.496776985508
70.2962482015664
14.1378257751639
-24.1069063336727
132.234837308133
98.4200698153691
-1.50275523506207
0.695159482836971
-124.139234818622
10.213899587714
219.441995171246
137.405302300349
-215.952323955462
39.4484973593335
-38.9349597516139
144.411892353965
-353.955963383934
180.86941072903
98.2540690509031
-45.1226295304277
-27.4201419762867
39.8237032132165
-80.257364344121
-83.0832280195136
68.4790521433515
17.816379846463
-37.0098490070632
48.1472568991612
-96.8879908056624
6.37119941628589
-65.2366417375542
151.388987476947
-83.8188291215483
175.487183717349
-48.9811835830842
9.728972196006
112.758729399737
-86.8208331194055
-43.9829995403634
-25.4583596534831
46.5405955111182
-58.4277055063394
-64.0214933059797
8.57237024150345
-48.7689101204251
-38.5184250550919
164.292039273467
-32.6355225192456
82.7047886441451
-4.20755408583864
-6.0474465547959
-129.486791443374
-41.2695919438465
-382.854004450735
8.79300003118624
106.803803022105
47.9994623401071
-68.0176102513105
-110.616208889556
167.068551754348
11.397899655829
-57.380828606978
-5.48984409984041
-93.6715074049935
-145.02692100606
-52.4653909835506
-23.6789297791802
1.91530618858087
-9.54621228523683
92.5412211352923
-31.4475199255248
-49.7690644745981
76.6240379460614
-28.5144540955444
-61.2081864833253
-21.8059898439387
-68.1096508102637
39.5368079145919
-86.1772112660474
-61.5494174672767
106.540531823783
66.3920625491028
-76.0688338602831
-65.9080673989502
-29.515661848287
-67.1803337267938
-107.020128429725
121.595760989627
2.2477101805307
3.6969249882859
-115.237669906521
-34.8119376635186
-39.8133059513275
-41.9129990682613
169.026689433116
125.98156688223
81.6528521603341
70.0429288271698
-12.0022126220902
22.5717148165386
-144.110692750586
-59.6266490667913
87.4396398923473
34.3439942701352
134.180994261998
-3.14112424260929
83.7976823056706
-115.741806000915
65.7914162224879
-35.5983628364047
-76.0502354578857
78.3648631097894
163.363209869724
-72.2877347558206
-143.546578366911
-128.29079715292
8.16645237372177
48.4773084239787
-46.4795856759265
231.475858360842
1.56010003711708
-83.0219336469127
69.173320885433
-75.3727887788973
207.088206517408
-181.184977106686
-27.9340392150443
-37.0995302072079
14.4947809851492
27.7927448551272
121.503140928482
-9.37446991676188
51.5645205743531
11.4031262993303
22.3482381312751
107.090957345206
-88.9479071922433
178.506671265795
57.1781033275875
-61.369939195145
-71.9718801620966
-103.524315343637
-25.8234190576932
-0.348744383065423
-143.301949580602
-30.5994457298693
-206.3594667091
-246.592414303888
-65.4861901870827
-210.395739709335
-72.2613903266902
122.276569524707
-132.757443613276
-90.6145742933113
-0.112277869860918
-94.3138917859815
-352.543815725778
37.5206523596462
-145.184473335123
86.1466067687725
-63.0013222346333
61.7538067498281
81.5608252417696
-35.5372217395052
-149.542202754823
-46.176874185845
48.925213104576
-29.0019215455068
-110.758674573653
-63.2634787241041
-18.1169107663663
-10.2593997644708
-48.5659786102733
-20.5660992288504
-71.242109112176
-216.13017944991
-20.8066162234663
-168.46023079457
33.0647660236173
-46.0288750209183
9.77541181029665
185.745977582772
104.016390781588
62.2976965790622
-57.7219162953406
-126.542505376041
87.0061468717813
-166.239282030507
76.7685526343339
-56.1632696293818
-72.3230460981795
133.010550026582
-103.166108877931
31.4279756411815
41.6915290024463
14.6960691855493
-143.88148824466
25.9491191510751
153.437024602121
-69.6487682958232
-354.175846612374
137.878583085256
