# Supplementary material for: CaV1 and CaV2 calcium channels mediate the release of distinct pools of synaptic vesicles
Source: eLife. 2023 Feb 23;12:e81407. doi: 10.7554/eLife.81407 (PMC10023163; doi:10.7554/eLife.81407)
Supplement: Figure 5—figure supplement 1—source data 1. [file elife-81407-fig5-figsupp1-data1.zip › Figure 5 Supplement - Source Data 1/lin-7/2/2/lin-7_to_cav1.csv]

207.337598598377
6.2292459559103
6.11224124462387
-47.2935664269789
142.841184582838
89.9819696949271
33.7230018385671
-19.7359331387925
28.7633319115703
22.7829458994893
22.7829458994893
22.7829458994893
22.7829458994893
22.7829458994893
22.7829458994893
22.7829458994893
22.7829458994893
22.7829458994893
22.7829458994893
22.7829458994893
22.7829458994893
22.7829458994893
22.7829458994893
22.7829458994893
74.0989492249937
-19.2788165416459
-14.1672524046189
-70.8428188999278
-175.01091546112
39.6971902441364
26.2326064430999
185.882153483708
390.055775782082
361.63027007952
-83.4910320312119
-159.748008036146
18.7494621937331
394.84381497802
223.350627357788
200.385815149471
133.612190455318
53.5890943805716
-83.4705828383703
54.1540713705253
236.105520609028
295.243199703444
83.4885480906887
409.619725017299
242.950950774895
-33.7340103483075
241.426965812159
-94.5243643047288
161.298860145682
-34.4147976319691
343.143156028065
-195.870328045701
-126.405916876989
217.958969252984
220.824964076215
53.0718555586936
423.399962864056
-176.26994540291
-87.0045896463344
143.126521175192
13.9286659932077
86.7169182733232
201.239359960342
237.370714346613
210.458764708819
264.911785991128
147.883099216262
281.409806375334
-22.3991207065519
368.823981687943
-3.87751150085023
24.7369753792955
163.354312976146
-102.565017616642
-6.09968203534663
-36.0114491923232
282.515468808047
374.611780615378
362.402922384881
-23.7831531021075
322.161558207797
320.380455308776
208.793308798904
179.661853582613
-11.2999025059835
407.991502360324
264.778154889231
-30.606877557384
-74.0919791431988
29.5195240054054
75.5679673001578
192.418251182993
-112.403737983768
366.366829843588
-36.5656227196741
45.7037581012992
86.4681952985047
262.520674982672
345.293831842038
97.2753497128506
207.002050362142
48.2021633438599
77.3009403333745
45.8521901567292
89.2391925429947
356.571993906087
386.618318971301
-44.1597149517947
173.701111055172
-120.973436403681
-33.1511420542411
267.488742631769
28.1080448512657
251.731073879138
204.685969485352
160.982121510289
72.2785284204656
347.45454773074
293.02898459111
181.51549910663
22.3145609993189
-68.8736870446301
-140.776736129836
-83.3002366867913
280.392048158596
292.638725808301
279.078389436399
82.5094965397948
418.782030384053
339.522233910633
192.453701319177
-220.931468929684
299.940131630443
-265.319200174108
132.1300053835
243.932331935248
-101.711985487767
-153.076363749842
211.546155523796
85.7615725588039
401.733729656786
168.080905922034
333.56284358411
124.802727420119
79.3104831934652
248.385507391158
344.641939314897
-9.12320527703923
116.00683434954
235.737037805018
322.205662407076
266.607119928954
33.553709226584
141.730428913139
250.47578221279
326.240577319277
269.398062080039
216.280912391263
106.480714135039
216.662362202122
305.460082529396
110.309835520107
162.044220601318
-161.424419670751
-72.4630100037029
37.990751307887
331.787713000689
257.840758269522
173.670582341765
102.31491760373
200.644679631172
399.520717471634
336.51395668304
351.897007011459
273.909852650908
449.879183362787
292.228719234219
-2.92889010571162
83.2749371448881
237.967220226728
-140.078632324236
362.691574732584
64.0383300178692
356.379404060812
-125.826395160631
87.0149851975111
-44.9238061165961
282.401861504411
193.128474080775
379.532174843338
99.2002054407967
385.132505451944
244.520656988432
-156.57840212834
98.1423320061003
-158.630009616092
424.456796790029
167.848068490424
307.198537508972
215.802166214562
382.59723312534
343.416807318568
188.685764094174
-113.294023259285
-132.389765043659
33.5049033741852
368.103769317648
347.6951405947
284.828662084692
167.104832133195
291.159504353811
105.317169152877
356.889453609034
226.823568229331
236.318576552505
438.754817076882
94.5181955654662
130.031059593417
157.428037427355
