# Supplementary material for: CaV1 and CaV2 calcium channels mediate the release of distinct pools of synaptic vesicles
Source: eLife. 2023 Feb 23;12:e81407. doi: 10.7554/eLife.81407 (PMC10023163; doi:10.7554/eLife.81407)
Supplement: Figure 5—figure supplement 1—source data 1. [file elife-81407-fig5-figsupp1-data1.zip › Figure 5 Supplement - Source Data 1/lin-7/2/2/lin-7_to_rimb-1.csv]

110.389266570343
337.810105633808
295.795611345261
303.692827447822
140.434243096955
170.262325180386
290.952882719566
354.489269728377
233.148550072501
198.515745711927
198.515745711927
198.515745711927
198.515745711927
198.515745711927
198.515745711927
198.515745711927
198.515745711927
198.515745711927
198.515745711927
198.515745711927
198.515745711927
198.515745711927
198.515745711927
198.515745711927
153.679483261248
334.93245667326
354.116627756658
320.366491974783
487.056592692329
290.559005569511
310.120347551991
82.5902337266061
-116.009607025185
-43.797773751543
412.082639451894
404.812113759873
299.075771786428
-79.7653710055856
73.3777483368822
92.8188850844017
140.451366005879
269.42524168624
405.855083136058
197.92734628812
42.0951206757009
-31.1472986640056
262.59166398512
-143.536398010963
72.9606245041914
278.121010542189
78.8281053649998
405.332172604759
145.586822308217
274.145276680415
-25.9833189536575
426.672256881805
364.065584237614
100.032946969203
4.97026347442534
205.459589413857
-138.300930787948
515.34006812063
274.112738691671
141.368479522721
294.44658156037
206.101165263509
69.6413787764022
41.2112258450861
26.7202008298582
66.5017277439538
198.649929103354
12.9004875917744
310.142561798431
-48.9877266773901
274.185624111681
275.530498868212
157.346021951359
257.301490409151
289.013208555193
319.963092248528
69.5102346405392
-144.093976322635
-65.2526307964736
233.929280182475
-9.69771990609297
-75.7302086674217
150.772037196904
146.478317471556
337.561047100889
-177.206955322751
60.100191464433
328.835120354924
381.915454613883
209.069055384723
167.097307663175
151.651646541034
457.005319174938
-110.255756636592
329.617541438281
173.380789098016
210.564385650338
-14.8782463827802
-39.4044376031752
234.005722327965
141.294078527687
302.27826601148
204.508583379523
186.730968912582
191.529359867863
-6.65487793083867
-49.3060674029612
279.805565757529
75.3137353176508
383.531804393354
229.178324206195
44.1873595421357
226.498627529686
59.4396338199786
23.0626825401068
103.29971756728
229.456549390238
-59.7018393235112
-39.1088360798249
144.594434844778
250.78087589626
396.600696666025
485.222815086038
440.535378967013
-53.9317389775561
-6.8173787437654
69.9080508429415
143.238999771277
-118.152660636099
-0.147990647667939
121.762239021316
451.894040559818
-25.7108183607415
511.277592712647
185.778074965859
36.3100837038292
269.92130386919
306.577380129886
50.7073620197143
209.364931556755
-85.3592845061967
114.289707448513
-69.1785701791705
123.447593221471
234.067812417981
30.6953997463488
-113.278903350118
363.312703704386
214.326414761624
-11.1648098402411
-56.2245140319783
18.6351692360613
191.033864779991
146.474760746075
98.0407586591054
14.6210482605156
-44.6608263398348
31.8957146207022
204.27065443994
57.0216065136665
37.1268108393451
195.223411690083
176.994856401348
404.910425279307
356.805298331651
256.52318533814
0.443300098211694
31.783975803809
79.5192903058678
141.461028996658
104.360684365592
-49.1356731912665
30.0486264426409
-59.5072415213735
71.8929150306385
-130.773494361542
-37.2485465698201
344.252045835973
160.894467722771
115.405335659543
382.093042489855
2.13551057601126
199.47541198005
-61.2920152055458
468.890009206279
125.511656675676
339.386017159549
36.6442973644725
56.2872461770557
-10.68372111793
242.258116363756
-65.246438360592
82.4459759579786
419.679352766377
213.100489961626
442.390288758387
-116.46413203733
143.191866905827
-51.8755345910331
18.5796692028671
-105.269611986029
-86.408343325008
75.2624917444291
370.446231772935
381.403121255272
312.820667371527
-86.7814088208934
-80.7826259012299
66.422653630997
136.594955999647
101.251775793605
190.746335177052
-104.606320942493
135.886919055605
94.3182520910459
-151.806331613629
195.363216059734
131.256552202794
61.683039481135
