# Supplementary material for: CaV1 and CaV2 calcium channels mediate the release of distinct pools of synaptic vesicles
Source: eLife. 2023 Feb 23;12:e81407. doi: 10.7554/eLife.81407 (PMC10023163; doi:10.7554/eLife.81407)
Supplement: Figure 5—figure supplement 1—source data 1. [file elife-81407-fig5-figsupp1-data1.zip › Figure 5 Supplement - Source Data 1/lin-7/2/2/rimb-1_to_egl-19.csv]

280.720489583407
238.257275321426
243.405200695921
261.697605107491
261.973095809042
253.883478844078
282.52571518275
237.593053731389
256.536706919806
255.47774706408
265.04187324172
266.145298658235
260.048274887067
229.496287256632
244.750411377523
243.389404893571
183.404323482175
261.175085482602
251.157950744384
247.076059784735
263.569259614555
224.106245873303
266.067240158467
243.130753269863
253.294939380248
275.15506133053
297.939808927438
269.815588367934
267.328367948347
257.291598423913
240.526849107866
232.752070884872
293.956262475234
249.12677322912
255.388775021323
237.977376256891
257.709415031297
242.490557814275
243.392422222565
239.635172070426
309.191055272877
257.561695422912
218.267918021376
294.746877764843
259.803779130314
294.196257760628
256.057408348703
255.494756575335
237.01100918153
293.969320505134
288.979895252454
249.234077615163
280.750492439918
234.574998138107
264.84239878448
261.082121037316
266.328881830386
273.58301562489
239.771510988159
261.485478314777
252.053725933125
268.148358779425
276.806382619201
250.180878106265
258.848574499341
248.079773566233
242.821792392853
247.174949764874
248.41907479222
278.645535275631
278.894705311517
278.894705311517
278.894705311517
278.894705311517
278.894705311517
278.894705311517
278.894705311517
278.894705311517
278.894705311517
278.894705311517
278.894705311517
278.894705311517
278.894705311517
278.894705311517
257.494049288971
258.56214297402
293.375677161324
239.266826046716
243.158519531084
282.17438893633
201.316257992503
263.249088623268
250.037243008792
271.134836408402
249.135978634758
250.861785355482
279.006888582564
260.027804805586
239.523009188486
303.638910044874
267.195994152358
257.248871655613
263.998784139016
255.614317868467
224.319443222292
267.386597322064
295.327892679599
270.524834631844
209.708715959787
273.634279562619
276.447255641524
256.180413197315
268.061251667037
251.681915964831
263.984181656468
259.85125864574
258.116986331903
230.310594562581
250.906097497611
252.346512594147
248.15781842561
233.118456495475
268.731184062986
238.608073109906
214.8545411429
191.480422161256
231.094926292802
231.436297055025
259.291020649787
222.928318009986
235.949533173974
249.609968720011
249.925424510991
243.855236223038
256.461846448472
222.452742550904
299.726504326341
228.506456534262
260.352871696625
262.912460342135
283.309583282628
270.495786459764
193.936344173078
250.314141759085
261.676524725719
281.83144644067
219.604046060862
281.573575550661
283.951197052989
241.21259094655
242.022084195098
237.404100763109
255.153355157971
255.74311859674
240.211891119685
263.453571477745
303.736811311086
198.230307363878
220.722319486971
248.463011895068
218.749194020336
257.719329594322
238.548111835373
303.177517733531
302.481049942975
273.781835486307
263.790574798159
252.398322004568
273.372245836668
258.218487946617
254.722023639064
209.122832426059
287.410624866083
272.335314155471
245.867184646511
270.018121075336
245.402215893093
289.488286291171
227.496108060521
250.28555046863
237.294413111827
251.464698932528
251.092183181205
285.833417344542
195.046871429495
271.77903453255
248.015107214469
179.434544217256
191.258241027244
303.713801171345
321.035058479651
205.552516893171
257.057641170864
265.171355846594
256.977646164414
253.59783831849
333.388560828233
268.577150240075
273.157050527754
229.522307833689
271.358548354676
267.619722654203
214.030929574217
236.932780248349
201.111209133265
264.06678829749
284.935391920118
245.867624513388
309.074852318518
222.988248629379
239.03850113159
249.673305348068
221.476198370727
269.671799851798
260.084786297941
271.898503717304
237.592665051718
274.022969529929
313.358812212269
272.886452351597
250.930597528439
238.224596145705
245.859216856201
247.2558312538
247.536006500519
352.961410712542
297.857117069711
262.750816753447
261.072237129431
259.985858770986
273.197745306634
287.219131839545
287.687922562081
287.330138948502
242.780262318707
221.402336879357
200.816789428525
269.964988832882
230.454856975095
249.90457939023
247.672410245854
296.3119443941
245.5822669187
219.036559698023
264.826296144811
257.51646276881
237.904142080559
268.564272909622
245.886802417976
291.022371616022
235.410927924162
235.23856850668
278.865687794576
316.181699479841
275.429259855187
245.254936151588
301.493854761602
274.842029583
296.682724727292
342.000765620041
256.291000828503
215.824883606041
247.66175924466
247.435742501137
265.732456418595
210.073761723601
287.7742284087
261.096594007631
324.740325413601
251.912133091108
263.431635268642
280.182579850592
230.736242556361
240.7221913843
218.791174084436
248.132278493649
275.355998398074
330.373232741367
293.374773664102
267.879308430278
288.398293943832
261.374089417823
280.080532763186
244.739610332024
261.650091562567
267.564367456849
208.442999107478
261.395766459493
259.320859821604
292.447161343624
297.081104262654
229.257884093786
227.333823516405
233.603015739576
311.362533453266
333.176321538027
296.202877309142
260.719322134824
373.437509290417
238.885442382219
218.81750839049
268.68780607322
174.366566179324
227.935949468072
227.935949468072
227.935949468072
227.935949468072
227.935949468072
227.935949468072
227.935949468072
227.935949468072
227.935949468072
227.935949468072
227.935949468072
227.935949468072
227.935949468072
227.935949468072
227.935949468072
223.741510464128
245.087097594576
267.974175352749
216.815777993012
260.763651291702
301.620998539733
269.306321112777
273.119212910487
288.156825782105
283.957483986731
269.98948886371
292.434243091995
305.375159786565
278.590599413086
260.147983147726
286.191790869299
275.572993809757
317.037339145743
284.345379579949
213.382507160886
268.522729195085
249.05278559987
244.094072361087
237.557745906346
236.013722112046
283.040546573871
227.463122047477
272.629883904512
282.20803981123
158.237208527489
270.468085026141
290.342122336986
293.425192040531
283.377907918815
222.146270544945
244.843000783527
295.106713899908
229.112397706334
323.089481395666
220.562984069889
288.508121373387
235.175910380871
296.795797855173
283.427678448137
235.853387715
318.034663619084
252.708257955113
265.784616961872
191.502419680641
235.146405327163
267.86176019505
256.8107520258
266.55196646162
220.961114703849
250.492140406162
300.52359414081
289.369372845144
308.912502946801
271.684525634613
326.254809981736
249.928203204616
289.212822870402
265.530077129853
261.546990933635
257.713547212097
373.84303496121
232.104088338421
288.793680056626
250.583662630252
321.48916150293
324.802857401532
305.956839563176
309.490630044802
308.96381455442
300.673710511863
207.12974142946
290.16621375821
358.544840707918
232.098135522781
320.236308340682
332.256550869977
329.199883674446
288.029808141853
289.454928613202
260.168855549269
271.073923823798
283.664076902345
299.050806705876
321.435684876335
327.129174044958
279.643718950661
309.490077680435
259.175168828286
306.814725947444
221.009422622865
261.891269901722
282.644100170837
329.492128237134
257.892664085339
243.870152434589
297.839207435591
286.732080350037
259.952835211123
290.838123582016
318.241035310357
262.683494471577
287.79349842167
259.484330936804
235.498317967449
345.977793251848
297.073385373744
298.373240637724
304.107134762649
349.344652191005
301.175132740231
252.311303626202
352.379724187214
275.596907446719
246.146654110202
301.38876643878
271.22341287981
330.417446026398
266.321036803598
268.080160281117
338.182602883298
205.79011541589
285.440503088052
321.996669433529
264.417620115468
279.068503432882
258.42318215568
214.073298317988
306.433935568486
332.727567921773
296.270410945595
359.506519863753
352.158934087194
278.151006906937
260.111348973331
270.562345022679
216.539994094526
307.837921096499
315.257138660811
286.139159804005
265.448118335935
364.09518920751
308.240429438298
248.777557440109
303.717248101186
311.720337598908
307.980277657469
229.130893734316
293.027020485397
263.890201216469
222.765678815695
272.970252312418
290.568612976884
209.730624888107
247.648343190231
254.7738057687
247.416888448624
299.725389474534
251.785296150301
319.051432056123
384.178615538618
304.692261469101
320.43382575917
241.114287360277
210.44439201249
239.625189305443
214.685478610954
287.043005014511
331.051511341262
334.311693209413
337.83504404443
206.032517729982
316.917805133391
386.211003388431
386.211003388431
386.211003388431
386.211003388431
386.211003388431
386.211003388431
386.211003388431
335.941746668153
335.941746668153
335.941746668153
335.941746668153
335.941746668153
335.941746668153
335.941746668153
335.941746668153
340.204363638339
204.475316659578
290.485798355632
348.528077634623
281.699369215972
293.01433749478
369.123887406975
331.881471296932
309.842924616045
259.486325379412
263.101103098734
308.705950556085
361.728733523929
300.611386504161
294.412888399063
282.226174440322
302.063485611352
264.477226882786
271.407350702135
318.729917700737
373.493270182193
275.85878437965
326.548530795122
255.715042123837
298.13284303227
242.419052164398
286.771442030848
289.57963470749
338.362415273537
199.638977437056
358.083847342279
366.357490720631
279.988928696752
259.815947303377
313.217860325683
332.896439488242
230.71171524475
356.888067780768
397.738882568012
309.795199573577
225.820368583371
311.886317974269
354.972312486163
277.48243488984
310.032907219427
264.805982856347
289.719471742268
272.81414895327
263.881036732004
272.191474452127
314.111896721932
339.383329531767
292.435337554696
281.782712295166
391.903292488538
324.423304637901
375.697240090143
336.230428286199
329.279179789544
278.716880615168
298.273515362318
249.738769448284
322.029427077241
324.546398077578
277.173467121156
350.624760171278
268.324904939271
244.149134361511
367.022087349951
329.358046303798
295.466676172853
264.000120611443
302.449560569734
258.425960849305
266.945259131751
363.50669741357
308.899393729696
299.369641224737
275.488143824728
303.448903535067
296.626899007919
297.547712951464
287.272495968653
302.765844907266
263.38339892594
287.668662815146
280.248275837459
266.17354219019
352.324703107966
203.04046232465
268.145078908639
326.154518701573
278.588860620599
288.069463019599
335.931804681386
316.619900952001
317.778327058655
292.72879582629
358.987143705735
277.724400854371
246.29015294672
280.901413451098
375.4156295139
259.101038046407
272.791414995714
237.83143298781
324.782087231442
202.348951744127
311.875885219333
283.802475090286
363.771465537611
288.905904248848
285.696151023159
246.600954847672
348.984996755382
284.244750807322
290.094674078837
315.028551203894
316.288444752805
357.708870000688
332.678291677934
343.792605820097
357.432584925045
371.318021219891
306.862171290411
250.588892648109
265.483078402478
261.558903456586
303.589882702436
334.632852914629
292.806400818788
360.656848524901
296.889846497124
297.417456361603
297.417456361603
297.417456361603
297.417456361603
297.417456361603
330.915220093419
226.082375028538
283.10962128862
275.096828582453
329.483478570219
302.421818214938
292.253943164988
325.632459332668
395.82280679569
383.731849616252
333.931438037116
325.978460078491
348.733153774641
299.788855614825
339.535532453809
285.411840221281
264.871013981359
350.906438949476
303.315281857715
282.71410566359
282.373099674614
311.691466751916
254.553642983721
305.421255016718
328.436591404823
311.211179466884
352.10020016196
264.124103907952
226.926078265067
350.535842690086
254.590191941408
321.698243685869
334.881787689506
263.631017760457
314.985367553963
288.148230676758
323.559359689225
254.208733326239
295.591665198037
256.193096187933
304.217132625614
250.406533450896
358.471391802645
325.191015536542
224.384208431156
367.638321498685
252.337348109682
337.546774869521
378.760981844796
291.740127768579
185.020824482574
256.840035458892
313.421487495787
347.426588724789
326.648174228179
235.166872034286
265.727229775095
299.335523202175
306.93157674891
300.084086851366
355.567097962561
320.446048493803
370.478818311767
304.138085411916
222.67422816792
326.118730088476
261.790808188145
306.437675695255
284.765613482068
351.344848401863
320.11459918628
281.490999564778
303.254430726352
344.006300971889
335.868410117408
289.048151686689
269.625247740019
