# Supplementary material for: CaV1 and CaV2 calcium channels mediate the release of distinct pools of synaptic vesicles
Source: eLife. 2023 Feb 23;12:e81407. doi: 10.7554/eLife.81407 (PMC10023163; doi:10.7554/eLife.81407)
Supplement: Figure 5—figure supplement 1—source data 1. [file elife-81407-fig5-figsupp1-data1.zip › Figure 5 Supplement - Source Data 1/lin-7/2/2/rimb-1_to_rimb-1(cav1).csv]

-2.89936921547815
39.563845046503
34.4159196720084
16.1235152604386
15.8480245588871
23.9376415238512
-4.70459481482067
40.2280666365405
21.2844134481238
22.3433733038491
12.7792471262092
11.675821709694
17.7728454808621
48.3248331112973
33.0707089904063
34.4317154743585
94.4167968857546
16.646034885327
26.6631696235454
30.7450605831946
14.2518607533748
53.7148744946262
11.7538802094623
34.6903670980664
24.5261809876811
2.66605903739946
-20.1186885595089
8.00553199999558
10.4927524195828
20.5295219440159
37.2942712600634
45.0690494830578
-16.135142107305
28.6943471388095
22.4323453466059
39.8437441110382
20.1117053366324
35.3305625536541
34.4286981453643
38.1859482975033
-31.3699349049475
20.2594249450176
59.553202346553
-16.9257573969135
18.0173412376153
-16.3751373926989
21.7637120192267
22.3263637925938
40.8101111863998
-16.1482001372042
-11.158774884525
28.5870427527661
-2.92937207198884
43.2461222298225
12.9787215834494
16.7389993306133
11.492238537543
4.238104743039
38.0496093797701
16.3356420531527
25.7673944348044
9.67276158850473
1.01473774872829
27.6402422616648
18.972545868588
29.7413468016966
34.9993279750761
30.646170603055
29.4020455757091
-0.824414907701794
-1.07358494358778
-1.07358494358778
-1.07358494358778
-1.07358494358778
-1.07358494358778
-1.07358494358778
-1.07358494358778
-1.07358494358778
-1.07358494358778
-1.07358494358778
-1.07358494358778
-1.07358494358778
-1.07358494358778
-1.07358494358778
20.3270710789584
19.2589773939089
-15.554556793395
38.5542943212131
34.6626008368457
-4.35326856840038
76.5048623754265
14.5720317446612
27.7838773591375
6.68628395952692
28.6851417331709
26.9593350124469
-1.18576821463466
17.7933155623432
38.2981111794434
-25.8177896769448
10.6251262155711
20.5722487123167
13.8223362289136
22.2068024994624
53.5016771456376
10.4345230458657
-17.5067723116699
7.29628573608534
68.1124044081425
4.18684080531057
1.37386472640537
21.6407071706144
9.75986870089218
26.1392044030981
13.8369387114617
17.9698617221893
19.7041340360265
47.5105258053482
26.9150228703184
25.4746077737818
29.6633019423189
44.7026638724547
9.08993630494297
39.2130472580229
62.9665792250289
86.3406982066736
46.7261940751268
46.3848233129047
18.5300997181421
54.8928023579429
41.8715871939548
28.2111516479181
27.8956958569379
33.9658841448909
21.3592739194573
55.3683778170252
-21.9053839584121
49.3146638336675
17.4682486713045
14.9086600257942
-5.48846291469818
7.3253339081657
83.8847761948509
27.5069786088443
16.1445956422103
-4.01032607274101
58.2170743070674
-3.75245518273186
-6.13007668505998
36.608529421379
35.7990361728316
40.4170196048199
22.6677652099588
22.0780017711895
37.6092292482444
14.3675488901845
-25.9156909431567
79.5908130040516
57.0988008809582
29.3581084728612
59.071926347593
20.1017907736077
39.2730085325566
-25.3563973656019
-24.6599295750457
4.03928488162273
14.0305455697708
25.4227983633609
4.44887453126103
19.6026324213126
23.0990967288653
68.6982879418701
-9.58950449815347
5.48580621245856
31.953935721418
7.80299929259309
32.4189044748364
-11.6671659232416
50.3250123074085
27.5355698992989
40.5267072561019
26.356421435401
26.7289371867246
-8.01229697661256
82.7742489384345
6.04208583537911
29.8060131534603
98.3865761506731
86.562879340685
-25.8926808034157
-43.2139381117213
72.2686034747585
20.763479197065
12.6497645213349
20.8434742035151
24.2232820494391
-55.5674404603033
9.24397012785448
4.66406984017522
48.2988125342399
6.46257201325352
10.2013977137267
63.7901907937121
40.8883401195799
76.7099112346641
13.754332070439
-7.11427155218917
31.953495854541
-31.2537319505882
54.8328717385502
38.7826192363391
28.1478150198618
56.3449219972026
8.14932051613141
17.7363340699885
5.92261665062506
40.2284553162117
3.79815083799986
-35.5376918443399
4.93466801633258
26.8905228394906
39.5965242222246
31.9619035117285
30.565289114129
30.2851138674105
-75.1402903446124
-20.0359967017812
15.0703036144823
16.7488832384988
17.8352615969434
4.62337506129552
-9.39801147161597
-9.86680219415211
-9.50901858057296
35.0408580492222
56.4187834885724
77.0043309394041
7.8561315350471
47.3662633928343
27.9165409776997
30.1487101220755
-18.4908240261702
32.2388534492293
58.7845606699066
12.9948242231185
20.3046575991193
39.9169782873705
9.25684745830767
31.9343179499538
-13.2012512480924
42.4101924437673
42.5825518612492
-1.04456742664661
-38.3605791119116
2.39186051274191
32.5661842163408
-23.6727343936727
2.97909078492921
-18.8616043593629
-64.1796452521121
21.5301195394259
61.9962367618882
30.1593611232693
30.3853778667926
12.0886639493347
67.7473586443284
-9.95310804077053
16.7245263602981
-46.9192050456713
25.9089872768218
14.3894850992874
-2.36145948266312
47.0848778115687
37.0989289836289
59.0299462834937
29.6888418742801
2.46512196985532
-52.5521123734379
-15.5536532961723
9.94181193765144
-10.5771735759026
16.4470309501066
-2.25941239525673
33.081510035905
16.1710288053619
10.2567529110802
69.3781212604517
16.4253539084366
18.5002605463251
-14.6260409756942
-19.2599838947244
48.5632362741435
50.4872968515247
44.2181046283531
-33.5414130853369
-55.3552011700976
-18.3817569412131
17.101798233105
-95.6163889224881
38.9356779857098
59.0036119774395
9.13331429470963
103.454554188605
49.8851708998573
49.8851708998573
49.8851708998573
49.8851708998573
49.8851708998573
49.8851708998573
49.8851708998573
49.8851708998573
49.8851708998573
49.8851708998573
49.8851708998573
49.8851708998573
49.8851708998573
49.8851708998573
49.8851708998573
54.0796099038016
32.734022773353
9.84694501518061
61.0053423749177
17.0574690762278
-23.7998781718034
8.51479925515196
4.70190745744185
-10.3357054141761
-6.13636361880162
7.83163150421933
-14.6131227240658
-27.5540394186355
-0.769479045156913
17.673137220203
-8.37067050137011
2.24812655817186
-39.216218777814
-6.52425921201939
64.4386132070431
9.29839117284428
28.7683347680595
33.7270480068419
40.2633744615832
41.8073982558835
-5.219426205942
50.3579983204527
5.19123646341723
-4.38691944330094
119.58391184044
7.3530353417882
-12.5210019690567
-15.604071672602
-5.55678755088593
55.6748498229845
32.9781195844025
-17.2855935319785
48.7087226615949
-45.2683610277363
57.25813629804
-10.6870010054572
42.6452099870585
-18.9746774872438
-5.60655808020783
41.967732652929
-40.213543251155
25.112862412816
12.0365034060578
86.3187006872886
42.6747150407664
9.95936017287931
21.0103683421294
11.2691539063089
56.8600056640807
27.3289799617669
-22.7024737728807
-11.5482524772142
-31.0913825788721
6.13659473331609
-48.4336896138066
27.8929171633135
-11.391702502473
12.2910432380759
16.2741294342941
20.1075731558321
-96.0219145932806
45.7170320295081
-10.9725596886965
27.2374577376777
-43.6680411350007
-46.9817370336023
-28.1357191952466
-31.6695096768726
-31.1426941864902
-22.8525901439334
70.6913789384689
-12.3450933902805
-80.7237203399891
45.7229848451479
-42.4151879727524
-54.4354305020479
-51.3787633065167
-10.2086877739239
-11.633808245273
17.6522648186601
6.74719654413093
-5.84295653441586
-21.229686337947
-43.6145645084052
-49.3080536770285
-1.8225985827321
-31.6689573125059
18.6459515396436
-28.9936055795151
56.8116977450645
15.9298504662074
-4.82297980290787
-51.6710078692049
19.9284562825906
33.9509679333405
-20.0180870676613
-8.91095998210767
17.8682851568065
-13.0170032140868
-40.4199149424276
15.1376258963519
-9.97237805374061
18.336789431125
42.3228024004802
-68.1566728839189
-19.2522650058145
-20.5521202697946
-26.28601439472
-71.5235318230752
-23.3540123723014
25.5098167417273
-74.5586038192851
2.22421292120998
31.6744662577275
-23.567646070851
6.59770748811934
-52.5963256584691
11.5000835643314
9.74096008681227
-60.3614825153691
72.0310049520394
-7.6193827201223
-44.1755490655996
13.4035002524615
-1.24738306495237
19.3979382122488
63.7478220499415
-28.6128152005567
-54.9064475538435
-18.449290577666
-81.6853994958237
-74.3378137192649
-0.32988653900793
17.7097713945986
7.25877534524989
61.2811262734031
-30.0168007285702
-37.4360182928813
-8.3180394360752
12.3730020319945
-86.2740688395807
-30.4193090703684
29.0435629278199
-25.8961277332564
-33.899217230979
-30.1591572895395
48.6902266336128
-15.2059001174675
13.9309191514603
55.0554415522347
4.85086805551146
-12.7474926089544
68.0904954798225
30.1727771776987
23.0473145992291
30.4042319193049
-21.9042691066043
26.035824217628
-41.230311688194
-106.357495170689
-26.8711411011718
-42.6127053912405
36.7068330076527
67.3767283554389
38.1959310624861
63.135641756975
-9.22188464658211
-53.2303909733328
-56.4905728414833
-60.0139236765008
71.7886026379474
-39.0966847654618
-108.389883020502
-108.389883020502
-108.389883020502
-108.389883020502
-108.389883020502
-108.389883020502
-108.389883020502
-58.1206263002241
-58.1206263002241
-58.1206263002241
-58.1206263002241
-58.1206263002241
-58.1206263002241
-58.1206263002241
-58.1206263002241
-62.3832432704094
73.345803708351
-12.6646779877028
-70.7069572666933
-3.87824884804286
-15.1932171268509
-91.3027670390456
-54.0603509290031
-32.0218042481156
18.3347949885174
14.7200172691955
-30.8848301881553
-83.9076131559996
-22.7902661362314
-16.5917680311341
-4.40505407239289
-24.2423652434227
13.3438934851438
6.41376966579446
-40.9087973328078
-95.6721498142633
1.96233598827894
-48.7274104271928
22.1060782440927
-20.3117226643408
35.4020682035316
-8.95032166291821
-11.7585143395609
-60.5412949056081
78.1821429308729
-80.2627269743498
-88.5363703527019
-2.1678083288225
18.0051730645519
-35.3967399577541
-55.075319120313
47.1094051231794
-79.066947412839
-119.917762200083
-31.9740792056473
52.0007517845588
-34.06519760634
-77.1511921182337
0.338685478089246
-32.2117868514979
13.015137511582
-11.8983513743387
5.00697141465935
13.9400836359255
5.62964591580203
-36.2907763540024
-61.5622091638379
-14.6142171867668
-3.96159192723644
-114.082172120608
-46.602184269972
-97.8761197222138
-58.4093079182694
-51.458059421615
-0.895760247238286
-20.4523949943887
28.0823509196453
-44.2083067093117
-46.7252777096492
0.647653246773189
-72.8036398033491
9.49621542865862
33.6719860064186
-89.2009669820218
-51.5369259358686
-17.6455558049238
13.8209997564863
-24.6284402018046
19.3951595186245
10.875861236178
-85.6855770456405
-31.0782733617671
-21.548520856808
2.33297654320086
-25.6277831671377
-18.8057786399895
-19.7265925835345
-9.45137560072362
-24.9447245393367
14.4377214419892
-9.84754244721626
-2.42715546952968
11.647578177739
-74.503582740037
74.7806580432789
9.67604145928999
-48.3333983336433
-0.767740252669682
-10.2483426516701
-58.1106843134567
-38.7987805840712
-39.9572066907258
-14.9076754583602
-81.1660233378061
0.0967195135581278
31.5309674212094
-3.08029308316873
-97.5945091459707
18.7200823215226
5.02970537221518
39.989687380119
-46.960966863513
75.4721686238026
-34.0547648514039
-5.98135472235663
-85.9503451696819
-11.0847838809186
-7.87503065523015
31.2201655202571
-71.1638763874525
-6.42363043939258
-12.2735537109074
-37.2074308359643
-38.4673243848756
-79.8877496327586
-54.8571713100046
-65.9714854521681
-79.6114645571161
-93.496900851962
-29.0410509224821
27.23222771982
12.3380419654513
16.2622169113438
-25.7687623345064
-56.8117325466992
-14.9852804508591
-82.8357281569715
-19.0687261291951
-19.5963359936741
-19.5963359936741
-19.5963359936741
-19.5963359936741
-19.5963359936741
-53.0940997254893
51.7387453393912
-5.28850092069115
2.72429178547645
-51.6623582022894
-24.6006978470086
-14.4328227970582
-47.8113389647388
-118.00168642776
-105.910729248322
-56.1103176691868
-48.1573397105622
-70.912033406712
-21.9677352468952
-61.7144120858793
-7.5907198533514
12.95010638657
-73.0853185815467
-25.4941614897853
-4.89298529566076
-4.5519793066851
-33.8703463839865
23.2674773842082
-27.6001346487883
-50.6154710368937
-33.3900590989542
-74.2790797940306
13.697016459977
50.8950421028621
-72.7147223221564
23.2309284265211
-43.8771233179395
-57.0606673215771
14.190102607472
-37.1642471860341
-10.3271103088282
-45.7382393212956
23.6123870416905
-17.7705448301076
21.6280241799959
-26.3960122576846
27.4145869170334
-80.6502714347153
-47.3698951686129
53.436911936773
-89.8172011307561
25.483772258247
-59.7256545015916
-100.939861476867
-13.9190074006492
92.8002958853558
20.9810849090372
-35.6003671278577
-69.60546835686
-48.8270538602501
42.6542483336434
12.0938905928342
-21.5144028342456
-29.1104563809804
-22.2629664834367
-77.7459775946318
-42.6249281258733
-92.6576979438378
-26.3169650439868
55.1468922000095
-48.2976097205465
16.0303121797842
-28.6165553273258
-6.94449311413882
-73.5237280339334
-42.2934788183502
-3.66987919684834
-25.4333103584231
-66.1851806039595
-58.0472897494783
-11.2270313187601
8.19587262790992
