# Supplementary material for: CaV1 and CaV2 calcium channels mediate the release of distinct pools of synaptic vesicles
Source: eLife. 2023 Feb 23;12:e81407. doi: 10.7554/eLife.81407 (PMC10023163; doi:10.7554/eLife.81407)
Supplement: Figure 5—figure supplement 1—source data 1. [file elife-81407-fig5-figsupp1-data1.zip › Figure 5 Supplement - Source Data 1/lin-7/2/2/rimb-1_to_rimb-1(lin-7).csv]

-14.7939367417484
33.0566511423904
31.6473764209259
17.9286875027055
19.0123676000121
30.4314579556076
-2.53635599323479
37.5225553031396
18.7312342381765
31.4561552609839
16.9559266388269
9.59040957818888
16.7403920289698
60.3598340362578
28.9017704510279
32.6610539924377
83.3378618760426
19.5201461280349
25.8562088091267
27.2510169307179
-0.260398610899756
43.9663543911838
2.1614922193703
28.6349716692976
36.5237456953728
7.57191004631295
-23.8600018017742
2.04840886323018
8.52215298856117
21.7695969112283
20.5195593432536
41.2453259107333
-11.7562959634824
26.4879378087344
17.2144871492937
34.7250334903956
27.8216196143339
37.2631836370647
32.4806244195552
46.052150514638
-25.468708489575
17.2311728016166
43.6652411294353
-21.9830472380972
8.13514210565245
-23.6190289217002
-5.003517679791
12.605117338514
37.0053312889495
-19.103885825808
-27.034319052952
13.4355014799376
-0.689596773943776
48.3660905235865
15.681435173311
13.2590658891377
3.65857151139335
-6.94741023012011
24.9041360075107
13.0559863748549
16.7373618209122
19.5569917635548
-3.31725089241627
23.9380185685468
23.3653135581708
29.0968467070688
36.0503587373996
23.7569441909081
18.9685664365234
9.1926483055222
7.3572071907156
7.3572071907156
7.3572071907156
7.3572071907156
7.3572071907156
7.3572071907156
7.3572071907156
7.3572071907156
7.3572071907156
7.3572071907156
7.3572071907156
7.3572071907156
7.3572071907156
7.3572071907156
19.3407986165075
13.1203092497572
-8.97371920451496
48.1016840113743
33.6796069254533
-3.16353546682694
67.6932778296214
20.6823310619302
28.5870292098825
11.9150984152502
23.8637648873546
18.6125963846926
1.47838076055632
28.1947606386066
23.1051872278686
-21.6619403440018
19.3410061646618
13.1956518585239
4.53852728966285
30.2710151488545
49.2589043229482
21.4224756043322
-18.3628118404658
-10.0867750627413
57.173977400008
2.63675179565598
-2.71760358794108
33.8848009372869
-2.33067509963712
26.3902642278381
16.5406342271463
28.3141547179612
23.4265016701165
56.1125855158871
26.0548845495914
23.6300253072177
35.3514773367688
38.6217840616746
10.8340814932126
34.061049578585
58.447865258071
85.5150139909629
40.1095704859463
39.9495924006624
9.07378230523409
59.5196305096588
47.1848894638015
34.0220947500866
19.9971959280283
28.5147938992041
11.3875765619805
50.4929575347342
-31.9226939955815
30.4491020773794
0.599889370508208
16.273051754677
2.70931980803925
-3.1654836135267
75.7285698740779
13.2733249408548
22.7145547002401
-0.697613764618836
54.1123886429732
-13.9638303722923
-6.14195157392351
33.8449250937092
43.2955385433097
55.1809008442733
25.4165601885861
17.6612370500034
46.8187039674976
9.69893654209591
-18.5301415130189
74.5093159638673
55.8819257689674
24.7051893612943
54.1482499058184
25.0859169858568
55.549631228515
-32.9192074608682
-21.617271533526
-0.864242141036812
15.813881089477
19.0112168764854
13.2597587574119
30.6977988820845
17.9607417329717
62.5544570558804
-16.6968286281972
11.0500808245397
23.8486466165114
6.66533094321403
25.8004927999173
-21.6980366198686
38.4699549868319
28.9460020049019
31.256440218106
26.7297287106321
21.4941226016335
-16.8753787165506
83.4220806946105
11.4806235268306
12.5031445387012
87.9824481449114
86.6351864234357
-26.969747432594
-52.3617795700984
68.1965205640608
18.2714325006555
1.8860453746438
27.6171184707755
27.1206443148012
-54.9758210032514
7.11883568995654
-11.12969793705
37.4446472077861
4.96612217849997
14.4635891599437
72.0993178190211
45.4850496267672
60.530992901683
17.960318208804
-17.9905231691027
46.4257837252489
-13.9578676448582
50.682513624517
40.188421756674
27.884500261307
48.1975483315537
8.78030370729448
25.409506971936
5.92647601032422
34.6426033338948
-6.43569264975213
-50.6615024764624
-3.86548140660034
25.1428264775377
48.4899089754072
25.9840708681904
29.5654559922214
36.3827700035426
-81.253786940536
-17.3253679351137
30.2246469371339
3.3433037528257
10.3806813013698
5.99884334076978
-18.9324576162753
-12.9562559758388
11.5489747148995
23.4648048276422
50.4023440367055
81.2472025618772
19.7272058919634
44.3063247927485
29.745899297538
36.106227365025
-11.954174280776
21.6005899977254
53.0702357269702
20.8608811502827
22.2861898530973
29.7725791137455
14.7321148077854
30.763016868842
-2.97330710741971
40.1300425721965
33.708824763381
1.62703387514102
-43.7515222655129
4.44719189684929
37.7871830959393
-23.4140218593684
0.922126389480582
-18.5040653042633
-62.1149363385857
12.9633064427935
62.0127310806301
36.6048862423631
28.6227241218758
18.932003877544
76.8192535628741
-14.1771047323964
20.6884548356411
-30.4058233147907
29.0061011892749
-13.3208587965892
-23.1346000695694
48.2863166761363
33.0318096134097
44.310826255245
23.1922218401223
-2.85383593803544
-53.9726984441322
-10.3021654820413
7.16665299582201
-19.9744441814264
10.8689652495987
-16.202926825029
16.4832753080727
25.4011778782087
19.640046126161
53.2996898206247
11.5773127350503
9.08668152362861
-20.2931244749179
-19.1007235979832
41.0908336606217
58.404513521974
41.2357346723629
-42.5775751043157
-54.2427777410194
-13.0358085427006
18.8478193900619
-84.8858685217137
28.6730176535075
48.4042341964778
-7.93122515894811
106.52325315495
44.5874169572826
44.5874169572826
44.5874169572826
44.5874169572826
44.5874169572826
44.5874169572826
44.5874169572826
44.5874169572826
44.5874169572826
44.5874169572826
44.5874169572826
44.5874169572826
44.5874169572826
44.5874169572826
44.5874169572826
66.3297112210448
23.0081584517284
24.3046328935934
61.1689486682581
12.4643560610548
-25.7635384929772
-2.26774638914412
3.6442918610237
-12.5857987254858
-15.3657260416194
18.8151478199097
-16.2027055444405
-30.0260304377416
4.59759247619786
22.5290834150028
-5.88631827825793
-6.98184986368597
-21.8531546377262
-16.3723229316138
60.5515061852357
0.972274168911099
33.1241911748521
39.1865682084162
56.0161946782855
22.6785561130537
-8.50673223057765
58.0689812253104
3.25102518463882
-11.3969133767305
126.517190541321
12.6613529989281
-17.4565997701566
-12.3493410403435
13.1396290508374
58.1051339925552
33.4571854497981
-22.6942242496689
54.560129782577
-39.5910664781577
69.7646210856392
0.692845512893655
52.3863543098514
-24.228732186014
-14.0989463299438
27.0127980483767
-50.177920672666
3.79567150847379
-1.32975099431769
83.2318798000715
50.5562601442316
10.2205849287529
17.6894002914423
3.86684535644599
63.0308398908264
46.4538080807042
-19.9331673072229
-14.1725346077292
-14.8947809783267
9.87406036309221
-32.4212155485784
29.8539684061934
-20.4331432589397
12.2321975948298
18.0872508249295
16.5838608096938
-81.9006769699336
52.2746513856855
-3.0420612210055
35.5893360525379
-26.4291531438621
-44.6518952002971
-15.040146711538
-30.5256118918023
-31.7878352112448
-32.3659764316317
54.5493191585092
-8.32013082046342
-82.922141823673
59.6812309061579
-39.0910065701928
-61.937703324611
-57.0801204676054
-14.6677397528429
-18.8047138445427
15.1289535037295
-2.62198957486089
16.0732237290404
-6.24081863729134
-27.7244082000288
-49.9370386150567
-6.32649341622073
-47.4970046104581
4.94167670881961
-29.0821890411726
47.4925019599086
8.35254933382294
-9.68463904277087
-50.9845247478152
23.7069764947637
43.521281731425
-14.802814513193
-6.74315939365897
11.4568091294705
-8.4071173691982
-51.4587022627438
14.3427528526599
-6.61982626195913
30.1406288005028
40.5033293486695
-84.9577421041786
-10.8281764452104
-19.0873459256854
-33.8314181513397
-67.7193842529405
-15.3458163655205
35.3436335631623
-66.2395942206931
2.78620233341371
15.7774521119072
-33.6505307232028
-7.8975486174686
-39.7503791600348
16.3625763251302
4.69522485978996
-63.0804982336149
79.357043542971
-19.7852207933474
-51.2471067052329
-8.6867863428115
-15.2704241315923
7.328628852968
65.1418461376934
-28.0166024930304
-63.0761219246679
-9.53968996750973
-75.9360353132197
-67.6910546606496
4.61725340684006
3.29138790997877
8.13079326157367
65.4253237055282
-32.0648563036666
-20.3999741978741
4.44976424965444
36.0039134356502
-73.2114775721566
-28.899235179003
39.3519207077561
-20.7473648488785
-34.7341558907747
-39.7479784626557
41.3574660915001
-9.13842003288391
14.5568521008054
48.9227340877442
8.54263194102896
-14.5488035287417
77.8451992804594
28.4210593706548
10.9933598440048
26.2939710789187
-20.8653647638239
27.1898494174229
-40.6796425356169
-104.790641504203
-12.6231518414215
-53.3905616800212
26.658887564362
57.3522085190916
42.9164194975265
45.3318760126776
-28.5845763324623
-56.2377390858583
-33.1041949876262
-60.4767767998355
60.6453795997686
-37.1704789898313
-108.259692631745
-108.259692631745
-108.259692631745
-108.259692631745
-108.259692631745
-108.259692631745
-108.259692631745
-9.47310153828039
-9.47310153828039
-9.47310153828039
-9.47310153828039
-9.47310153828039
-9.47310153828039
-9.47310153828039
-9.47310153828039
-48.7022788025606
70.2611517329906
-18.5827502241391
-59.8803756794305
-10.2188539461185
-0.0851649304313469
-94.1038450511851
-43.2414560228708
-7.69851427207414
3.06313416501416
17.780512842025
-13.8796886437549
-83.0835209395837
-15.5056418323866
-13.2783831353381
-25.1309555788166
-36.5322095585607
0.467616671411633
16.7020682727925
-43.642496249051
-101.008125012591
9.2461177974119
-36.8515705495356
31.7824084223312
-11.278851665832
12.921863217739
2.65412345003733
-1.65383472837675
-57.2431989847591
76.1946960672476
-75.1251320191532
-84.8989615558276
-12.3841751715672
0.633392694920076
-44.3757264607857
-66.4001468869201
46.8498012899554
-67.3521937853102
-117.493474995762
-49.0146880084985
57.3168943723222
-42.3092089411084
-68.991171345885
1.5323287063502
-28.4598711966473
15.2323273341672
3.1177184877024
-5.14091604748955
20.7038852095375
-1.91520947088884
-50.2800323584624
-57.8083929232316
1.56575494073059
-6.56212621332361
-111.460675966698
-44.0750573218547
-103.815862269809
-50.1685454103099
-50.1399517784857
4.4424897524159
-11.0502858178143
21.4123166512354
-44.6346059405214
-28.1410947761187
-22.226647400712
-63.4614281017575
19.4375976842011
39.3501663767756
-87.6592004764498
-49.6025952459649
-27.8368589222055
-2.73025249923649
-41.3699857327247
17.1854013311322
-6.51768554965292
-93.5964060910837
-27.2443762554967
-19.914768521222
12.538837889052
-18.2491951006859
-23.2532806819972
-17.4870797527265
-12.031458170025
-29.9377954767988
-6.91112544310727
-4.33920949413641
-9.64390928464036
-5.43935926775157
-62.8803322017002
77.3995177086717
12.4260117062277
-42.5298348884808
7.81213356673379
-10.6105120437251
-70.2604119892494
-41.1995503237276
-23.0985396864289
-10.1760096904372
-78.9564639217397
6.41792905259445
60.5600138006057
-5.01392850162756
-96.5843653730308
29.8351392298073
-5.09482560773631
39.4429439975174
-59.0318346312461
56.7463825111709
-23.0219623978892
-11.2808135449659
-82.885462539004
-5.39802746381156
-14.4044221682061
28.1500162997436
-66.7425179858628
-9.66370910126807
-5.00994825197904
-35.624646082787
-43.77527486692
-78.2089540596362
-69.737702139887
-70.6926472265677
-71.2267866015281
-72.1301210821985
-42.4261130622617
27.119999510046
18.1531822786119
34.4484549591498
-22.186397658128
-60.6727962312489
-26.4985161694749
-97.442544161463
-16.3735164140862
-23.1771406500584
-23.1771406500584
-23.1771406500584
-23.1771406500584
-23.1771406500584
-61.5669408374242
44.3453139523326
5.33490749247812
9.67162565356648
-46.3889973308023
-29.0660093076212
-18.1399256433415
-47.1870288713426
-116.140970879994
-110.701403877293
-62.4159038481339
-46.3105199590809
-50.3695172932557
-46.4344551365912
-74.0986513562848
5.01606084813557
17.3573697905222
-64.8214913529473
-23.1159182070269
7.83402041604495
-6.47466121068464
-12.5471369630313
2.38464932224542
-37.2754613990501
-49.3858328225515
-29.6560173102071
-62.865546632559
13.3578695949082
32.5338657646398
-73.0059492969767
29.5766626755876
-23.7245959013626
-67.4710735180315
25.9080269632905
-52.9499767503248
-3.29312439200385
-47.0207675277134
34.2766391181785
-32.2003598927586
24.8315458348343
-29.0727641536541
31.3888021780249
-60.4887824680172
-38.3470824600799
59.0725753721144
-79.5782483826233
29.7770584159489
-60.7272088985119
-95.9629907038807
-16.4468475185558
87.0422611625036
15.7309450142038
-21.9903438956289
-69.2894619477293
-51.9343510321114
54.1019297576177
12.4013021970122
-36.6071011782924
-15.4016300634094
-27.867824224897
-87.8300937406993
-56.1951641742844
-101.025129634182
-29.87580994168
50.6586015384764
-50.1361928094257
14.1525656905551
-27.1342750438935
-0.994906261354117
-59.6552566974206
-27.5965255423125
-28.0349791187382
-1.78149610550463
-53.1258514926176
-53.8199261939171
-22.4754434557408
7.2783490537704
