# Supplementary material for: CaV1 and CaV2 calcium channels mediate the release of distinct pools of synaptic vesicles
Source: eLife. 2023 Feb 23;12:e81407. doi: 10.7554/eLife.81407 (PMC10023163; doi:10.7554/eLife.81407)
Supplement: Figure 5—figure supplement 1—source data 1. [file elife-81407-fig5-figsupp1-data1.zip › Figure 5 Supplement - Source Data 1/lin-7/2/3.csv]

image-ID	cycle	z-step	frame	accum	photon-count	photon-count11	photon-count12	photon-count21	photon-count22	psfx	psfy	psfz	psf-photon-count	x	y	z	amp	background11	background12	background21	background22	maxResidualSlope	chisq	log-likelihood	accuracy	llr	time-point	precisionx	precisiony	precisionz	frame-timestamp	vis-probe
3	0	0	3	1	2913.03	1272.83	1640.19	0	0	-160.467	4.56232	144.215	2042.07	4944.15	28298.9	-144.215	90.8977	482.416	629.583	0	0	2.74384	203.875	-918.634	250	280.168	0	31.1953	28.7256	67.5596	1616358251582490	0
6	0	0	6	1	2624.41	1271.48	1352.94	0	0	-117.18	-72.8833	-17.8907	1902.26	4801.2	28376.3	17.8907	81.4519	479.746	627.865	0	0	2.08413	227.57	-928.966	250	308.758	0	30.6544	29.7605	91.2739	1616358251642523	0
7	0	0	7	1	2842.23	1307.83	1534.39	0	0	-107.418	-65.6167	47.1229	2050.64	4891.1	28070.1	-47.1229	87.1269	484.03	633.283	0	0	1.66747	260.603	-946.6	250	402.814	0	30.066	28.5071	74.0813	1616358251662533	0
10	0	0	10	1	3241.14	1280.99	1960.15	0	0	-40.9298	-25.0659	6.74035	2878.08	4824.61	28328.5	-6.74035	118.286	482.26	626.692	0	0	2.10759	271.053	-951.9	250	408.144	0	21.3591	20.6214	59.9493	1616358251722566	0
12	0	0	12	1	3107.6	1483.35	1624.25	0	0	-56.4719	-19.4355	140.672	2307.1	4939.81	28223.2	-140.672	97.1229	491.038	642.217	0	0	2.09053	198.161	-916.673	250	356.346	0	28.7613	26.9634	63.7955	1616358251762588	0
14	0	0	14	1	2713.56	988.847	1724.71	0	0	-170.438	-35.6923	67.1124	2143.7	4954.12	28239.5	-67.1124	94.5933	478.34	624.618	0	0	2.403	225.008	-927.882	250	324.996	0	28.541	26.3773	65.5375	1616358251802610	0
15	0	0	15	1	3321.69	1502.95	1818.74	0	0	-32.9781	-64.6302	117.385	3127.65	4816.66	28368.1	-117.385	130.563	472.586	619.976	0	0	1.1301	308.24	-968.456	250	440.005	0	20.904	19.7369	47.196	1616358251822621	0
16	0	0	16	1	3501.69	1519.38	1982.31	0	0	-77.2188	-96.552	175.713	2582.53	4860.9	28300.3	-175.713	112.773	478.24	625.384	0	0	1.45507	271.909	-952.555	250	396.505	0	25.1089	23.7743	56.1967	1616358251842632	0
21	0	0	21	1	2336.54	869.747	1466.8	0	0	-114.984	-42.6393	18.5418	2114.5	4898.66	28246.4	-18.5418	89.7897	473.864	617.519	0	0	1.43752	232.594	-931.647	250	345.818	0	28.2727	26.9139	75.8813	1616358251942686	0
29	0	0	29	1	2961.69	1810.86	1150.83	0	0	-229.949	20.9119	-27.0839	1525.04	4913.97	28282.5	27.0839	71.0005	472.638	609.772	0	0	2.15995	250.009	-938.759	250	342.633	0	37.1061	33.6016	104.79	1616358252102773	0
31	0	0	31	1	2711.85	1185.97	1525.88	0	0	-90.8096	-15.779	134.707	2237.42	4874.49	28319.2	-134.707	95.4213	473.699	615.729	0	0	1.86396	250.866	-939.095	250	376.784	0	28.8653	26.9054	63.641	1616358252142795	0
33	0	0	33	1	3397.01	1498.61	1898.4	0	0	-82.656	74.1886	-11.4985	2289.12	4766.68	28029.9	11.4985	96.5055	460.142	597.953	0	0	3.14511	254.685	-938.906	250	372.175	0	25.3529	24.4338	73.424	1616358252182817	0
35	0	0	35	1	3865.93	1762.59	2103.34	0	0	-115.339	-79.5058	174.707	2513.19	4899.02	28283.3	-174.707	111.127	467.566	607.904	0	0	1.58673	263.225	-946.246	250	359.91	0	25.3083	23.6711	56.2224	1616358252222839	0
47	0	0	47	1	2383.08	1110.87	1272.22	0	0	-120.362	57.661	-71.1902	1287.95	4904.04	28146.1	71.1902	55.6254	462.289	598.95	0	0	2.21	182.983	-903.814	250	314.776	0	42.3976	41.1763	141.742	1616358252462969	0
50	0	0	50	1	2566.69	1522.17	1044.52	0	0	-143.732	-23.5788	139.952	2111.06	4827.75	28227.4	-139.952	92.8828	454.858	581.673	0	0	2.28428	213.575	-917.304	250	361.14	0	29.2498	27.1515	65.5383	1616358252523002	0
64	0	0	64	1	2519.78	1037.24	1482.54	0	0	-194.668	93.2284	-670.89	2335.94	5078.01	28010.9	670.89	154.568	435.363	562.017	0	0	1.82905	211.905	-909.661	250	266.917	0	60.0833	66.3933	178.544	1616358253083307	0
65	0	0	65	1	2519.78	1037.24	1482.54	0	0	-194.668	93.2284	-670.89	2335.94	5078.01	28010.9	670.89	154.568	435.363	562.017	0	0	1.82905	211.905	-909.661	250	266.917	0	60.0833	66.3933	178.544	1616358253083307	0
66	0	0	66	1	2519.78	1037.24	1482.54	0	0	-194.668	93.2284	-670.89	2335.94	5078.01	28010.9	670.89	154.568	435.363	562.017	0	0	1.82905	211.905	-909.661	250	266.917	0	60.0833	66.3933	178.544	1616358253083307	0
67	0	0	67	1	2519.78	1037.24	1482.54	0	0	-194.668	93.2284	-670.89	2335.94	5078.01	28010.9	670.89	154.568	435.363	562.017	0	0	1.82905	211.905	-909.661	250	266.917	0	60.0833	66.3933	178.544	1616358253083307	0
68	0	0	68	1	2519.78	1037.24	1482.54	0	0	-194.668	93.2284	-670.89	2335.94	5078.01	28010.9	670.89	154.568	435.363	562.017	0	0	1.82905	211.905	-909.661	250	266.917	0	60.0833	66.3933	178.544	1616358253083307	0
69	0	0	69	1	2519.78	1037.24	1482.54	0	0	-194.668	93.2284	-670.89	2335.94	5078.01	28010.9	670.89	154.568	435.363	562.017	0	0	1.82905	211.905	-909.661	250	266.917	0	60.0833	66.3933	178.544	1616358253083307	0
70	0	0	70	1	2519.78	1037.24	1482.54	0	0	-194.668	93.2284	-670.89	2335.94	5078.01	28010.9	670.89	154.568	435.363	562.017	0	0	1.82905	211.905	-909.661	250	266.917	0	60.0833	66.3933	178.544	1616358253083307	0
80	0	0	80	1	3385.7	1483.32	1902.38	0	0	-39.7925	39.2111	5.80752	2252.03	4823.47	28164.6	-5.80752	92.7347	437.824	565.904	0	0	1.89908	261.664	-936.581	250	359.311	0	25.783	24.7978	72.1385	1616358253123329	0
88	0	0	88	1	2493.39	1243.66	1249.74	0	0	-108.374	71.0394	-645.225	1882.88	5091.37	28033.1	645.225	116.885	430.104	550.883	0	0	2.12388	200.218	-904.872	250	263.469	0	70.2914	80.8718	233.707	1616358253283416	0
92	0	0	92	1	2002.57	1150.11	852.461	0	0	-375.428	-117.207	274.511	1361.61	4361.83	28121.7	-274.511	90.3477	397.03	519.095	0	0	1.74174	176.18	-884.866	250	212.521	0	48.1433	32.5684	84.2465	1616358253363460	0
93	0	0	93	1	1705.68	843.452	862.231	0	0	-157.145	6.78796	16.5914	1285.22	4940.83	28197	-16.5914	55.8944	427.337	548.842	0	0	1.77972	141.118	-873.63	250	220.381	0	42.8836	40.6901	114.523	1616358253383471	0
94	0	0	94	1	2596.66	1291.81	1304.85	0	0	-128.233	-70.005	109.294	1894.6	4812.25	28174.1	-109.294	82.4704	428.309	549.479	0	0	2.16305	211.778	-909.897	250	295.947	0	31.2703	29.348	70.121	1616358253403481	0
104	0	0	104	1	2447.91	1175.46	1272.45	0	0	-245.281	-142.368	106.607	1640.84	4829.64	28246.5	-106.607	81.0705	422.125	543.935	0	0	2.14403	193.746	-900.104	250	252.971	0	34.8301	31.0104	72.1152	1616358253603590	0
113	0	0	113	1	2423.87	1171.91	1251.96	0	0	-120.097	11.2307	160.037	2028.26	4903.78	28192.6	-160.037	88.4389	416.867	544.332	0	0	1.73195	144.718	-874.979	250	233.628	0	29.7645	27.5923	65.1294	1616358253783689	0
115	0	0	115	1	2284.45	988.6	1295.85	0	0	-102.991	-18.9112	66.7638	1696.65	4886.67	28222.7	-66.7638	71.7347	421.347	547.728	0	0	2.72498	195.651	-900.87	250	294.655	0	34.4622	32.4152	80.4387	1616358253823710	0
118	0	0	118	1	2603.74	1360.42	1243.32	0	0	-132.786	-48.439	170.124	2252.97	4717.15	28252.2	-170.124	99.7377	409.874	523.474	0	0	1.96698	223.884	-912.265	250	289.041	0	26.3047	24.3691	58.0771	1616358253883743	0
145	0	0	145	1	2725.01	1508.68	1216.33	0	0	-141.479	-36.7098	91.5775	2143.07	4825.5	28140.8	-91.5775	93.1596	393.197	507.272	0	0	1.54448	212.504	-902.384	250	264.395	0	26.4269	24.6442	59.6272	1616358254424037	0
146	0	0	146	1	2337.04	1146.22	1190.82	0	0	-119.996	24.1204	91.9383	1590.99	4903.68	28179.7	-91.9383	68.2319	399.444	525.166	0	0	2.37423	142.793	-869.226	250	219.639	0	36.1863	33.7341	80.9364	1616358254444048	0
162	0	0	162	1	2647.45	1161.52	1485.92	0	0	-121.721	-65.6851	86.3281	1732.42	4905.4	28070.1	-86.3281	74.6647	402.509	517.303	0	0	2.21026	172.891	-884.65	250	261.67	0	32.874	30.9252	75.033	1616358254764222	0
165	0	0	165	1	2304.36	1054.61	1249.75	0	0	-128.749	-63.1108	38.5876	1809.12	4912.43	28266.9	-38.5876	77.6687	393.122	504.476	0	0	1.22865	192.19	-890.151	250	225.683	0	30.0931	28.5995	76.4615	1616358254824255	0
166	0	0	166	1	2320.8	1245.97	1074.83	0	0	-115.021	35.6065	162.446	1646.47	4799.04	28168.2	-162.446	71.7182	396.073	507.398	0	0	2.30556	177.628	-885.531	250	274.293	0	35.5169	32.8117	77.607	1616358254844266	0
167	0	0	167	1	2395.47	1023.27	1372.2	0	0	-96.454	-57.8535	161.901	1933.61	4880.13	28162	-161.901	83.8272	394.07	503.07	0	0	1.37504	178.73	-883.843	250	266.732	0	30.3371	28.2372	67.0198	1616358254864277	0
168	0	0	168	1	2603.6	1151.76	1451.85	0	0	-120.427	18.1861	40.9448	1955.57	4904.11	28085.9	-40.9448	83.2292	388.646	506.465	0	0	2.2365	178.568	-884.187	250	244.412	0	28.1512	26.6068	69.9719	1616358254884288	0
171	0	0	171	1	2283.62	979.224	1304.4	0	0	-47.1616	27.16	38.0507	1447.2	4930.5	28176.6	-38.0507	59.6248	398.258	516.963	0	0	2.14046	177.288	-886.497	250	234.315	0	38.8641	37.0757	98.6417	1616358254944321	0
174	0	0	174	1	1492.32	929.954	562.363	0	0	-303.619	-148.069	331.225	1073.78	4489.34	28052.9	-331.225	63.9618	368.14	482.94	0	0	1.70276	184.368	-882.05	250	203.935	0	49.6751	41.6861	124.391	1616358255004353	0
177	0	0	177	1	2204.23	1039.09	1165.14	0	0	-111.655	-96.2756	-50.3635	1331.97	4995	28001.1	50.3635	57.4575	388.152	506.349	0	0	1.16705	199.212	-893.643	250	279.141	0	38.2758	37.8445	124.181	1616358255064386	0
182	0	0	182	1	2261.78	1001.98	1259.8	0	0	-79.2226	-50.6664	101.398	1997.96	4862.9	28154.8	-101.398	84.3739	385.252	495.783	0	0	2.21498	202.612	-894.43	250	275.524	0	28.7277	26.9826	64.9992	1616358255164440	0
183	0	0	183	1	2738.62	1496.4	1242.22	0	0	-86.4455	-36.7377	189.686	2295.92	4770.47	28140.9	-189.686	99.7701	380.327	493.551	0	0	2.50628	188.782	-887.192	250	294.816	0	25.4904	23.6688	57.2268	1616358255184451	0
184	0	0	184	1	2493.2	1302.39	1190.8	0	0	-145.214	-108.771	1.72091	1469.7	4928.89	28212.9	-1.72091	64.4922	384.611	492.424	0	0	1.67869	224.896	-903.974	250	249.526	0	34.917	34.0969	99.6191	1616358255204462	0
188	0	0	188	1	2493.96	1208.42	1285.54	0	0	-48.4398	-130.854	82.2863	1487.18	4931.78	28135.3	-82.2863	63.3066	387.48	499.779	0	0	1.39281	178.78	-883.498	250	252.472	0	37.5254	36.5323	87.8426	1616358255284506	0
189	0	0	189	1	2504.88	1213.79	1291.09	0	0	-86.3382	-52.793	79.1892	1761.42	4770.36	28256.6	-79.1892	74.2885	379.118	497.689	0	0	1.4661	195.726	-890.974	250	324.318	0	32.0264	30.0957	73.6175	1616358255304517	0
190	0	0	190	1	2569.34	1379.23	1190.11	0	0	-97.1147	26.2896	163.077	2024.79	4880.79	28177.5	-163.077	87.352	378.633	495.15	0	0	2.17953	175.199	-880.409	250	265.772	0	28.7726	26.6109	63.0221	1616358255324528	0
192	0	0	192	1	1849.59	1004.69	844.903	0	0	-126.079	0.0661202	232.6	1279.85	4909.76	28203.7	-232.6	57.5142	380.274	493.945	0	0	1.04924	170.023	-878.228	250	228.717	0	44.1254	40.9768	102.198	1616358255364549	0
193	0	0	193	1	1911.32	1033.83	877.486	0	0	-1.88533	-74.9985	-12.8235	1125.1	4984.89	28079.5	12.8235	46.1075	388.201	501.837	0	0	0.867732	181.721	-884.715	250	252.916	0	47.8781	46.8031	143.138	1616358255384560	0
194	0	0	194	1	1820.48	848.04	972.443	0	0	-126.131	-50.9566	59.9124	1461.75	4710.49	28055.4	-59.9124	62.685	372.987	482.717	0	0	1.20574	150.961	-866.641	250	217.125	0	36.9219	34.7765	87.8872	1616358255404571	0
196	0	0	196	1	2213.5	899.168	1314.33	0	0	-133.023	-46.478	55.4135	1692	4717.38	28150.6	-55.4135	72.7614	378.149	492.907	0	0	1.98837	200.083	-892.686	250	328.365	0	32.1203	30.227	77.1089	1616358255444593	0
199	0	0	199	1	2471.26	1182.85	1288.42	0	0	-81.5006	35.3205	-8.34044	1812.65	4765.52	28168.5	8.34044	75.9118	369.855	484.287	0	0	0.897286	186.726	-883.497	250	250	0	29.03	27.8886	83.4475	1616358255504626	0
203	0	0	203	1	2291.49	1316.37	975.116	0	0	-58.993	83.2997	-8.82647	1441.56	4842.67	28120.5	8.82647	60.2854	381.198	491.485	0	0	1.82502	169.014	-877.479	250	258.295	0	36.4477	35.3575	105.758	1616358255584669	0
205	0	0	205	1	2089.56	1074.81	1014.75	0	0	-82.1863	-83.5736	47.4073	1421.1	4865.87	28187.7	-47.4073	59.9011	379.875	490.681	0	0	1.41977	203.704	-893.705	250	269.929	0	38.306	36.7682	95.338	1616358255624691	0
211	0	0	211	1	2481.91	919.385	1562.52	0	0	-110.827	29.0561	-100.912	1599.55	4894.51	28174.7	100.911	68.8793	377.565	488.323	0	0	1.69517	165.564	-875.438	250	254.036	0	30.7862	30.05	110.12	1616358255744756	0
212	0	0	212	1	2028.68	911.656	1117.02	0	0	-185.226	37.9509	-77.8628	1103.89	4769.59	28265.5	77.8628	49.6553	371.912	477.253	0	0	2.14559	209.752	-895.233	250	253.603	0	43.5968	41.3501	144.737	1616358255764767	0
217	0	0	217	1	2497.5	1140.91	1356.59	0	0	-68.929	-16.2545	24.8266	1734.77	4852.61	28220	-24.8266	71.9695	375.686	479.652	0	0	2.68439	166.266	-873.98	250	280.682	0	31.0368	29.7833	82.5922	1616358255864822	0
220	0	0	220	1	2021.2	1089.28	931.92	0	0	-41.165	0.502844	109.809	1060.44	4924.51	28103.6	-109.809	44.0268	364.793	479.217	0	0	0.964347	189	-883.4	250	279.306	0	53.2514	50.1939	119.122	1616358255924855	0
222	0	0	222	1	2673.48	1349.78	1323.7	0	0	-86.1416	52.6816	88.8554	2103.45	4770.16	28151.1	-88.8554	88.859	366.012	474.995	0	0	2.30978	199.042	-887.232	250	288.199	0	26.5276	24.764	59.8225	1616358255964876	0
223	0	0	223	1	2167.11	1198.48	968.625	0	0	-135.517	15.4627	-51.3741	1290.48	4919.2	28088.7	51.3741	55.7683	372.347	479.939	0	0	1.75714	210.17	-894.274	250	232.162	0	38.4407	37.3912	123.133	1616358255984887	0
227	0	0	227	1	2892.22	1420.34	1471.88	0	0	-92.5928	35.6205	18.4282	1853.68	4876.27	28168.2	-18.4282	77.8718	370.711	481.312	0	0	2.25699	166.686	-873.81	250	252.294	0	28.7943	27.3649	76.8332	1616358256064931	0
228	0	0	228	1	2457.63	1064.44	1393.19	0	0	-1.28278	-8.35528	120.828	1903.56	4884.62	28112.5	-120.828	78.2819	365.972	478.375	0	0	0.845785	164.923	-871.969	250	254.062	0	30.5089	28.6743	68.0419	1616358256084942	0
233	0	0	233	1	2519.96	1120.68	1399.28	0	0	-82.5652	41.3966	71.842	2014.93	4766.59	28162.4	-71.842	84.6137	357.342	466.474	0	0	1.92039	189.933	-881.728	250	274.257	0	27.1714	25.4641	62.7097	1616358256184996	0
235	0	0	235	1	2234.67	1130.7	1103.97	0	0	-62.8545	46.1462	83.5416	1362.37	4946.19	28058	-83.5416	56.8752	360.877	468.238	0	0	1.038	141.607	-857.786	250	199.201	0	40.3398	37.9099	91.9139	1616358256225018	0
236	0	0	236	1	1878.36	931.366	946.992	0	0	-87.925	33.9805	68.1761	1230.93	4971.27	28070.1	-68.1761	51.7501	365.912	471.851	0	0	1.09121	226.412	-900.337	250	281.737	0	44.1734	41.4802	102.665	1616358256245029	0
253	0	0	253	1	1754.83	1052.69	702.148	0	0	-340.245	-119.096	234.632	1087.82	4326.64	28223.2	-234.632	65.2399	337.526	438.456	0	0	1.88027	182.963	-871.854	250	201.332	0	53.0182	38.539	93.348	1616358256585214	0
255	0	0	255	1	2456.23	1065.38	1390.85	0	0	0.0483684	-27.475	-9.94065	1991.2	4783.63	28131.6	9.94065	81.021	356.196	461.652	0	0	0.845963	151.124	-862.017	250	270.547	0	26.3429	25.677	77.904	1616358256625236	0
259	0	0	259	1	2305.22	1085.92	1219.3	0	0	20.5075	-22.5997	-31.3946	1345.68	4663.51	28126.7	31.3946	54.6765	346.959	448.06	0	0	0.404746	202.862	-885.001	250	248.991	0	37.8409	37.0262	118.221	1616358256705279	0
260	0	0	260	1	1991.29	1091.34	899.944	0	0	-116.438	-37.7792	-72.6297	1098.83	4900.12	28241.6	72.6297	47.1724	355.74	458.534	0	0	1.05612	229.34	-899.239	250	239.512	0	43.8248	42.7639	149.182	1616358256725290	0
263	0	0	263	1	2036.36	895.628	1140.74	0	0	8.83973	36.9007	36.7492	1216.16	4874.5	28166.9	-36.7492	49.3398	355.56	455.908	0	0	0.204023	207.705	-887.248	250	271.718	0	44.1124	41.982	112.722	1616358256785323	0
269	0	0	269	1	1590.93	855.973	734.962	0	0	-306.846	-187.48	132.681	1034.15	4293.25	28191.9	-132.681	58.2844	331.344	438.779	0	0	1.61004	178.687	-868.389	250	193.397	0	51.5803	42.213	92.545	1616358256905388	0
269	0	0	269	1	2505.85	1026.13	1479.72	0	0	-90.411	-37.0724	186.546	1911.9	4774.43	28141.2	-186.546	83.1373	344.728	457.081	0	0	0.763473	194.718	-881.54	250	275.872	0	29.2146	27.0642	65.3084	1616358256905388	0
272	0	0	272	1	2034.29	925.296	1109	0	0	-109.777	-77.7453	152.076	1624.07	4893.46	28181.9	-152.076	70.9651	347.664	456.098	0	0	1.58231	179.747	-874.373	250	238.924	0	33.7953	31.6154	74.5878	1616358256965421	0
277	0	0	277	1	2317.64	1327.89	989.753	0	0	-93.9019	-25.6434	83.936	1865.79	4877.58	28229.4	-83.936	78.814	348.911	450.464	0	0	1.6213	202.415	-883.552	250	250.207	0	29.0346	27.2325	66.2313	1616358257065476	0
278	0	0	278	1	2057.97	1118.91	939.063	0	0	-131.331	-98.6647	277.929	1129.8	4815.35	28202.8	-277.929	53.1762	348.141	454.526	0	0	1.42919	201.267	-884.329	250	214.694	0	45.8169	44.2838	116.421	1616358257085487	0
281	0	0	281	1	2194.73	1076.47	1118.26	0	0	-147.562	-22.9585	175.136	1831.42	4931.24	28226.7	-175.136	81.728	343.371	446.543	0	0	1.49154	206.415	-885.176	250	275.995	0	29.6628	27.3737	65.2312	1616358257145519	0
287	0	0	287	1	1873.91	852.558	1021.35	0	0	-67.2955	119.21	-702.877	1523.42	5050.3	27984.9	702.877	100.129	350.519	451.185	0	0	0.343268	196.43	-882.629	250	222.602	0	89.1829	107.219	275.29	1616358257265585	0
290	0	0	290	1	1867.79	992.707	875.082	0	0	-113.454	-54.0216	110.267	1123.01	4897.13	28158.1	-110.267	48.3464	345.608	444.436	0	0	1.0549	166.461	-865.561	250	223.449	0	47.6349	44.5142	106.444	1616358257325617	0
292	0	0	292	1	1701.15	918.938	782.207	0	0	6.24957	-107.305	112.927	1101.13	4976.75	28111.8	-112.927	45.9834	343.082	449.709	0	0	0.627371	182.727	-874.479	250	230.145	0	49.7599	47.7522	112.685	1616358257365639	0
294	0	0	294	1	2246.46	1205.79	1040.67	0	0	-126.255	27.2922	165.526	1959.07	4710.61	28176.5	-165.526	85.9232	334.593	433.211	0	0	2.59735	187.745	-873.737	250	288.256	0	27.6371	25.5305	60.5263	1616358257405661	0
296	0	0	296	1	2160.31	1282.71	877.604	0	0	-80.4919	-7.57565	237.259	1930.81	4764.51	28211.4	-237.259	84.9953	336.401	434.555	0	0	1.60731	180.465	-871.171	250	265.234	0	28.2152	26.6066	68.9965	1616358257445683	0
299	0	0	299	1	2615.67	1208.07	1407.6	0	0	-25.4086	10.9491	225.137	1873.33	4908.75	28192.8	-225.137	80.3168	339.735	436.217	0	0	1.07882	168.747	-866.012	250	279.25	0	29.6614	27.936	69.0375	1616358257505715	0
300	0	0	300	1	1759.76	822.427	937.331	0	0	-149.052	10.8929	128.704	1090.89	4733.41	28192.9	-128.704	47.9821	336.513	431.89	0	0	2.44499	192.014	-875.609	250	230.905	0	48.2175	44.7146	105.423	1616358257525726	0
311	0	0	311	1	1726.51	1167.46	559.053	0	0	-374.723	-187.793	70.231	922.622	4660.1	28192.3	-70.231	59.6089	322.818	417.884	0	0	1.87016	166.572	-858.146	250	202.259	0	60.965	42.734	101.343	1616358257745846	0
312	0	0	312	1	2010.68	1186.65	824.032	0	0	-99.3942	26.7267	87.7544	1320.92	4683.75	28177.1	-87.7544	56.0023	333.919	427.396	0	0	1.87379	201.769	-879.363	250	230.19	0	39.7524	37.1659	89.7153	1616358257765857	0
316	0	0	316	1	1628.41	834.59	793.82	0	0	-117.69	31.3157	15.3531	1039.81	4801.71	28371.8	-15.3531	44.2197	334.418	432.436	0	0	0.694483	202.733	-879.399	250	244.417	0	47.6502	45.3355	128.332	1616358257845901	0
321	0	0	321	1	1521.78	711.891	809.886	0	0	-359.289	-223.753	162.941	808.92	4345.69	28228.2	-162.941	53.4583	314.897	414.367	0	0	1.48411	143.119	-845.083	250	142.859	0	67.7746	51.0818	107.867	1616358257945955	0
326	0	0	326	1	1934.02	1002.27	931.757	0	0	-183.638	-2.65001	46.4058	1141.9	4867.66	28206.4	-46.4058	50.7078	328.416	434.388	0	0	1.53755	165.068	-860.809	250	219.46	0	43.841	40.4392	104.167	1616358258046010	0
344	0	0	344	1	2257.45	878.098	1379.35	0	0	-56.3566	39.1131	104.058	1528	4939.7	28264.3	-104.058	63.8328	327.058	428.485	0	0	0.777453	169.506	-863.669	250	233.393	0	34.9834	32.7851	78.4235	1616358258406206	0
353	0	0	353	1	2509.47	1054.88	1454.59	0	0	-41.7065	2.7284	-22.0496	1633.91	4725.73	28201.1	22.0496	67.361	322.736	416.581	0	0	1.6248	205.004	-878.455	250	239.472	0	29.9719	29.284	90.6663	1616358258586304	0
354	0	0	354	1	2370.19	1196.9	1173.29	0	0	-81.5337	52.4434	212.801	1972.27	4765.55	28151.3	-212.801	86.1062	316.782	419.224	0	0	2.30705	200.699	-877.026	250	309.573	0	27.1861	25.2047	62.1603	1616358258606315	0
355	0	0	355	1	2127.97	939.43	1188.54	0	0	-97.2001	62.561	143.053	1452.57	4681.56	28141.2	-143.053	62.4966	319.367	414.493	0	0	1.0912	223.258	-886.82	250	235.673	0	36.3992	33.6908	79.504	1616358258626326	0
356	0	0	356	1	2019.56	1190.08	829.482	0	0	-142.905	9.46423	232.532	1478.59	4826.93	28194.3	-232.532	67.101	314.265	416.372	0	0	1.54429	205.151	-877.128	250	230.311	0	34.902	32.4982	80.8555	1616358258646337	0
358	0	0	358	1	2310.83	1146.66	1164.17	0	0	-78.3215	-64.4928	-10.4069	1395.72	4862	28168.6	10.4069	58.5297	321.193	418.3	0	0	1.28644	201.31	-876.641	250	254.134	0	34.8591	33.826	102.458	1616358258686358	0
362	0	0	362	1	2468.94	1345.08	1123.86	0	0	-90.7578	38.389	64.2072	1515.89	4774.78	28165.4	-64.2072	63.8044	322.748	415.615	0	0	1.51792	205.423	-877.107	250	280.219	0	33.7859	31.7093	79.2011	1616358258766402	0
363	0	0	363	1	1150.19	518.901	631.289	0	0	-268.602	-114.693	68.3059	638.695	4753.3	28318.5	-68.3059	31.8473	312.833	405.916	0	0	0.677981	149.206	-846.537	250	188.497	0	76.6008	65.5408	159.504	1616358259066565	0
364	0	0	364	1	1150.19	518.901	631.289	0	0	-268.602	-114.693	68.3059	638.695	4753.3	28318.5	-68.3059	31.8473	312.833	405.916	0	0	0.677981	149.206	-846.537	250	188.497	0	76.6008	65.5408	159.504	1616358259066565	0
365	0	0	365	1	1150.19	518.901	631.289	0	0	-268.602	-114.693	68.3059	638.695	4753.3	28318.5	-68.3059	31.8473	312.833	405.916	0	0	0.677981	149.206	-846.537	250	188.497	0	76.6008	65.5408	159.504	1616358259066565	0
366	0	0	366	1	1150.19	518.901	631.289	0	0	-268.602	-114.693	68.3059	638.695	4753.3	28318.5	-68.3059	31.8473	312.833	405.916	0	0	0.677981	149.206	-846.537	250	188.497	0	76.6008	65.5408	159.504	1616358259066565	0
367	0	0	367	1	1150.19	518.901	631.289	0	0	-268.602	-114.693	68.3059	638.695	4753.3	28318.5	-68.3059	31.8473	312.833	405.916	0	0	0.677981	149.206	-846.537	250	188.497	0	76.6008	65.5408	159.504	1616358259066565	0
368	0	0	368	1	1150.19	518.901	631.289	0	0	-268.602	-114.693	68.3059	638.695	4753.3	28318.5	-68.3059	31.8473	312.833	405.916	0	0	0.677981	149.206	-846.537	250	188.497	0	76.6008	65.5408	159.504	1616358259066565	0
369	0	0	369	1	1150.19	518.901	631.289	0	0	-268.602	-114.693	68.3059	638.695	4753.3	28318.5	-68.3059	31.8473	312.833	405.916	0	0	0.677981	149.206	-846.537	250	188.497	0	76.6008	65.5408	159.504	1616358259066565	0
370	0	0	370	1	1150.19	518.901	631.289	0	0	-268.602	-114.693	68.3059	638.695	4753.3	28318.5	-68.3059	31.8473	312.833	405.916	0	0	0.677981	149.206	-846.537	250	188.497	0	76.6008	65.5408	159.504	1616358259066565	0
371	0	0	371	1	1150.19	518.901	631.289	0	0	-268.602	-114.693	68.3059	638.695	4753.3	28318.5	-68.3059	31.8473	312.833	405.916	0	0	0.677981	149.206	-846.537	250	188.497	0	76.6008	65.5408	159.504	1616358259066565	0
372	0	0	372	1	1150.19	518.901	631.289	0	0	-268.602	-114.693	68.3059	638.695	4753.3	28318.5	-68.3059	31.8473	312.833	405.916	0	0	0.677981	149.206	-846.537	250	188.497	0	76.6008	65.5408	159.504	1616358259066565	0
373	0	0	373	1	1150.19	518.901	631.289	0	0	-268.602	-114.693	68.3059	638.695	4753.3	28318.5	-68.3059	31.8473	312.833	405.916	0	0	0.677981	149.206	-846.537	250	188.497	0	76.6008	65.5408	159.504	1616358259066565	0
374	0	0	374	1	1150.19	518.901	631.289	0	0	-268.602	-114.693	68.3059	638.695	4753.3	28318.5	-68.3059	31.8473	312.833	405.916	0	0	0.677981	149.206	-846.537	250	188.497	0	76.6008	65.5408	159.504	1616358259066565	0
375	0	0	375	1	1150.19	518.901	631.289	0	0	-268.602	-114.693	68.3059	638.695	4753.3	28318.5	-68.3059	31.8473	312.833	405.916	0	0	0.677981	149.206	-846.537	250	188.497	0	76.6008	65.5408	159.504	1616358259066565	0
376	0	0	376	1	1150.19	518.901	631.289	0	0	-268.602	-114.693	68.3059	638.695	4753.3	28318.5	-68.3059	31.8473	312.833	405.916	0	0	0.677981	149.206	-846.537	250	188.497	0	76.6008	65.5408	159.504	1616358259066565	0
377	0	0	377	1	1150.19	518.901	631.289	0	0	-268.602	-114.693	68.3059	638.695	4753.3	28318.5	-68.3059	31.8473	312.833	405.916	0	0	0.677981	149.206	-846.537	250	188.497	0	76.6008	65.5408	159.504	1616358259066565	0
379	0	0	379	1	2240.01	925.433	1314.58	0	0	-43.3782	53.8497	233.255	1544.99	4827.06	28050.3	-233.255	66.9242	313.945	411.956	0	0	1.19253	188.281	-867.831	250	228.726	0	34.3028	32.2171	80.2741	1616358259106587	0
381	0	0	381	1	2011.16	815.81	1195.35	0	0	-40.2934	-49.8959	-50.3738	1380.95	4823.97	28253.7	50.3738	57.2961	310.854	406.663	0	0	0.586986	187.416	-864.661	250	246.491	0	34.2004	33.5754	111.59	1616358259146609	0
383	0	0	383	1	1966.83	844.784	1122.04	0	0	-119.255	-1.99426	58.1863	1073.78	4803.27	28405.1	-58.1863	45.7169	319.027	416.083	0	0	0.969235	224.653	-886.285	250	273.255	0	46.704	44.0781	110.803	1616358259186631	0
384	0	0	384	1	2346.15	1119.74	1226.41	0	0	-38.6845	58.3189	271.196	2129.45	4722.7	28145.5	-271.196	93.6613	312.081	411.653	0	0	1.20692	169.719	-859.48	250	294.002	0	24.6908	23.5498	61.5171	1616358259206642	0
390	0	0	390	1	1958.39	971.173	987.216	0	0	-103.706	47.2817	156.979	1283.12	4787.73	28355.8	-156.979	55.5132	310.571	408.735	0	0	1.56618	169.225	-857.846	250	234.214	0	40.8141	37.6331	88.9963	1616358259326707	0
400	0	0	400	1	1695.17	886.916	808.257	0	0	-54.9213	-44.2818	40.4862	1233.68	4738.94	28248.1	-40.4862	51.0226	308.271	399.001	0	0	1.57575	176.7	-858.897	250	238.04	0	40.1437	38.3406	102.044	1616358259526816	0
402	0	0	402	1	1958.58	1058.68	899.907	0	0	-143.652	-142.317	-42.6688	1051.5	4827.67	28246.4	42.6688	46.9851	306.696	404.275	0	0	1.23737	165.829	-854.552	250	179.457	0	42.2533	42.1764	134.756	1616358259566838	0
403	0	0	403	1	1835.12	1093.05	742.07	0	0	-228.917	-61.4444	-74.7245	1119.45	4912.94	28165.6	74.7245	52.5192	307.302	396.761	0	0	1.56355	235.079	-887.68	250	223.51	0	39.5855	36.3138	126.633	1616358259586849	0
405	0	0	405	1	2210.9	924.852	1286.05	0	0	-53.3242	24.8005	64.0069	1465.63	4737.34	28278.6	-64.0069	60.6477	308.489	400.768	0	0	0.795095	206.89	-875.829	250	272.686	0	34.5677	32.7348	81.7196	1616358259626870	0
406	0	0	406	1	2293.05	892.875	1400.17	0	0	-69.4495	-8.6033	5.40878	1873.54	4753.47	28212.4	-5.40878	77.7913	302.095	393.364	0	0	1.40932	164.727	-853.38	250	259.444	0	25.849	24.9276	72.2815	1616358259646881	0
421	0	0	421	1	2088.51	1101.26	987.251	0	0	-176.614	65.5764	-79.7407	1071.63	4860.63	28138.2	79.7407	48.0833	300.981	392.671	0	0	1.95139	207.723	-872.648	250	257.42	0	40.6205	38.7888	135.112	1616358259947045	0
422	0	0	422	1	1245.85	673.842	572.004	0	0	-346.293	-152.036	134.402	724.224	4332.69	28256.2	-134.402	43.1709	292.161	377.394	0	0	1.45809	130.488	-831.498	250	144.475	0	73.7288	53.1424	122.878	1616358259967056	0
422	0	0	422	1	2235.27	894.896	1340.38	0	0	-85.0255	-22.3173	-23.7073	1512.33	4968.37	28226.1	23.7073	63.4195	307.661	403.195	0	0	1.21565	151.519	-849.05	250	227.576	0	31.4766	30.5018	94.6567	1616358259967056	0
424	0	0	424	1	1632.54	655.296	977.246	0	0	-20.5388	5.9563	-88.7993	1286.66	4804.22	28197.8	88.7993	53.3545	307.009	397.861	0	0	1.04445	174.171	-859.218	250	255.903	0	35.7083	35.2133	126.85	1616358260007078	0
427	0	0	427	1	1412.6	746.116	666.485	0	0	-84.6061	-88.2161	215.976	1046.01	4668.97	28292	-215.976	46.4679	295.336	384.297	0	0	1.48672	174.85	-854.936	250	206.243	0	48.0327	45.3589	111.047	1616358260067110	0
429	0	0	429	1	1723.06	744.568	978.49	0	0	-110.969	4.80965	2.37136	1141.4	4994.31	28199	-2.37136	48.3221	302.115	391.091	0	0	1.63267	204.143	-872.449	250	200.863	0	41.2476	39.5899	115.416	1616358260107132	0
434	0	0	434	1	1754.72	731.065	1023.66	0	0	-137.177	6.59565	90.0238	1409.19	4721.54	28197.2	-90.0238	60.9772	301.085	386.743	0	0	1.85191	182.798	-860.529	250	218.713	0	35.0661	32.8123	78.9022	1616358260207186	0
435	0	0	435	1	1999.49	1113.5	885.989	0	0	-39.1406	26.0915	179.394	1419.44	4723.16	28177.7	-179.394	60.1011	301.65	390.767	0	0	1.70272	192.725	-865.497	250	233.642	0	36.9586	34.5094	82.2463	1616358260227197	0
436	0	0	436	1	1759.6	930.019	829.582	0	0	-28.783	-63.568	11.0598	1230.59	4712.8	28167.7	-11.0598	50.5837	297.661	385.679	0	0	0.416145	230.711	-879.469	250	236.461	0	39.0138	37.7412	108.936	1616358260247208	0
438	0	0	438	1	1708.15	876.506	831.641	0	0	-38.7147	25.0508	-56.9798	1004.4	4922.06	28178.7	56.9798	41.661	303.763	393.791	0	0	1.23602	178.075	-858.098	250	205.551	0	45.8561	44.9723	150.929	1616358260287230	0
440	0	0	440	1	1629.68	971.347	658.335	0	0	-1.30863	-22.1155	262.051	1021.78	4585.67	28126.2	-262.051	44.361	295.927	387.887	0	0	0.803968	134.556	-835.799	250	162.568	0	49.9672	47.5895	121.933	1616358260327252	0
443	0	0	443	1	1901.02	935.987	965.029	0	0	-34.2956	-43.4725	134.668	1353.75	4718.32	28147.6	-134.668	56.5804	295.649	385.579	0	0	0.886509	183.109	-858.428	250	227.298	0	38.1419	35.7937	85.0609	1616358260387285	0
445	0	0	445	1	1659.44	815.512	843.928	0	0	-81.5916	26.7397	-28.2442	861.438	4865.27	28077.4	28.2442	36.14	299.877	388.171	0	0	0.89152	183.822	-860.28	250	226.693	0	53.4644	51.8533	162.658	1616358260427306	0
446	0	0	446	1	1589.27	701.386	887.881	0	0	-5.19012	18.0115	-49.2624	876.89	4689.21	28185.8	49.2624	35.9642	298.378	386.414	0	0	0.56406	196.181	-863.868	250	205.438	0	52.8569	51.6787	170.804	1616358260447317	0
449	0	0	449	1	1999.85	876.978	1122.87	0	0	-101.89	-31.8157	161.278	1308.81	4785.91	28036.3	-161.278	56.6552	291.874	380.537	0	0	0.721694	194.627	-863.203	250	210.664	0	38.8088	35.9714	85.2492	1616358260507350	0
452	0	0	452	1	2249.42	988.489	1260.93	0	0	-43.2174	12.9737	93.423	1451.65	4727.24	28190.8	-93.423	60.1193	296.428	386.719	0	0	0.960179	188.918	-862.639	250	242.841	0	35.0319	33.0751	79.3958	1616358260567383	0
456	0	0	456	1	2115.14	783.124	1332.01	0	0	-63.9293	-24.2308	-11.3272	1070.83	4747.95	28228	11.3272	44.4505	296.409	378.835	0	0	0.855652	202.83	-868.023	250	213.785	0	43.3952	42.1649	128.333	1616358260647426	0
462	0	0	462	1	1412.15	865.463	546.684	0	0	-37.9218	45.8974	104.819	774.074	4821.6	28157.9	-104.819	32.1461	297.442	391.576	0	0	1.07228	154.599	-844.832	250	228.174	0	65.6551	61.5488	146.76	1616358260767492	0
469	0	0	469	1	1464.73	717.628	747.1	0	0	-37.2365	66.2051	221.851	963.564	4621.6	27938.3	-221.851	41.5213	297.267	387.122	0	0	1.39987	166.879	-851.363	250	229.986	0	53.2706	49.95	123.128	1616358260907568	0
476	0	0	476	1	1677	848.988	828.016	0	0	-58.082	77.5217	228.16	1020.57	4642.44	28225.9	-228.16	44.4748	291.124	378.046	0	0	1.67053	170.508	-850.603	250	212.333	0	49.3924	46.4011	114.517	1616358261047644	0
482	0	0	482	1	1840.13	945.863	894.265	0	0	-82.9971	83.3736	47.7271	1026.38	4667.36	28120.4	-47.7271	43.2633	295.166	377.819	0	0	0.931788	190.174	-861.508	250	245.954	0	46.5316	44.1518	113.85	1616358261167710	0
484	0	0	484	1	1606.72	841.69	765.029	0	0	-144.071	56.1717	-56.6958	991.548	4927.75	28147.6	56.6958	43.2951	293.381	377.229	0	0	0.912387	172.411	-852.097	250	178.484	0	43.8865	42.4672	141.863	1616358261207731	0
485	0	0	485	1	2070.48	994.975	1075.51	0	0	-112.033	-36.4997	154.096	1502.11	4696.39	28041	-154.096	65.2402	287.388	374.916	0	0	1.37068	226.522	-878.466	250	266.694	0	33.4989	31.049	73.6193	1616358261227742	0
486	0	0	486	1	1630.2	789.314	840.884	0	0	-203.267	-97.7998	70.4726	1112.15	4687.97	28201.9	-70.4726	51.0979	285.23	369.095	0	0	0.953004	148.319	-838.609	250	185.301	0	41.991	38.4973	94.0051	1616358261247753	0
489	0	0	489	1	1909.89	954.246	955.649	0	0	-80.9163	30.481	96.4634	1175.47	4665.28	28173.3	-96.4634	49.502	287.612	373.811	0	0	0.446213	159.031	-845.01	250	256.657	0	42.1073	39.3861	94.4205	1616358261307786	0
495	0	0	495	1	1835.55	687.585	1147.96	0	0	-133.765	21.7048	50.4603	1167.76	4917.45	28182.1	-50.4603	50.1314	289.896	376.917	0	0	1.88568	162.864	-846.755	250	155.778	0	40.5178	38.1453	97.8814	1616358261427851	0
499	0	0	499	1	2190.74	1201.61	989.122	0	0	-91.9463	57.2464	-148.832	1274.39	4775.97	28146.5	148.832	55.2494	290.309	373.101	0	0	1.12709	196.631	-863.078	250	283.864	0	33.1379	32.3875	133.413	1616358261507895	0
500	0	0	500	1	2042.51	1094.74	947.766	0	0	-50.6226	30.3714	81.9286	1150.16	4734.64	28173.4	-81.9286	47.703	286.3	375.439	0	0	1.04896	176.332	-852.584	250	244.799	0	42.9445	40.4592	98.1281	1616358261527906	0
505	0	0	505	1	2019.41	836.022	1183.39	0	0	-45.1526	-25.4609	4.89721	1298.2	4729.17	28229.2	-4.89721	53.4396	289.492	377.259	0	0	0.446796	185.138	-857.457	250	239.207	0	36.4008	35.1682	102.637	1616358261627960	0
509	0	0	509	1	2166.4	942.016	1224.39	0	0	-51.9042	-43.716	55.8679	1161.62	4735.92	28048.2	-55.8679	48.0524	287.521	374.202	0	0	1.71818	201.844	-865.282	250	248.205	0	41.745	39.71	101.336	1616358261708004	0
512	0	0	512	1	1586.43	779.496	806.931	0	0	-32.1721	-7.58435	155.374	995.531	4716.19	28111.7	-155.374	41.7035	287.072	378.866	0	0	0.441628	187.926	-858.842	250	238.877	0	51.3999	48.1897	113.427	1616358261768036	0
513	0	0	513	1	1739.52	876.742	862.776	0	0	-102.376	9.78497	33.4183	1285.83	4786.4	28194	-33.4183	54.1709	288.686	372.552	0	0	1.61002	147.26	-838.859	250	217.476	0	36.7944	34.9497	94.0039	1616358261788047	0
514	0	0	514	1	1185.86	574.564	611.298	0	0	-344.239	-227.552	207.637	871.93	4330.64	28331.7	-207.637	56.9626	272.448	360.051	0	0	2.64473	138.628	-829.576	250	198.738	0	56.96	44.8211	96.0944	1616358261808058	0
516	0	0	516	1	1831.38	729.575	1101.8	0	0	-62.871	-5.30978	108.073	1517.7	4647.23	28109.4	-108.073	63.5097	283.686	370.475	0	0	0.825618	143.598	-836.57	250	220.104	0	32.9519	31.0494	73.9334	1616358261848080	0
518	0	0	518	1	1316.87	623.504	693.371	0	0	-85.0589	30.8932	-29.0086	855.256	4868.74	28172.9	29.0086	35.9524	286.2	372.062	0	0	1.27253	163.457	-845.849	250	196.63	0	52.6667	50.9856	160.171	1616358261888102	0
519	0	0	519	1	1911.03	986.216	924.817	0	0	-67.5416	3.72184	153.755	1080.23	4751.56	28100.4	-153.755	45.8184	284.804	369.419	0	0	0.830953	177.315	-851.475	250	235.456	0	46.5962	43.619	102.597	1616358261908113	0
528	0	0	528	1	1730.17	709.18	1020.99	0	0	-41.3235	-21.2692	35.1483	1167.23	4825	28025.7	-35.1483	47.9405	277.141	369	0	0	0.908505	202.583	-860.267	250	232.294	0	40.7848	39.002	104.347	1616358262088211	0
529	0	0	529	1	2078.63	1011.16	1067.47	0	0	-85.8383	0.617231	131.585	1905.81	4769.86	28103.5	-131.585	80.9843	274.941	361	0	0	1.29087	184.646	-854.187	250	270.533	0	26.2041	24.4509	57.8647	1616358262108222	0
531	0	0	531	1	2065.35	1176.59	888.765	0	0	-60.7886	55.6412	74.7436	1390.69	4744.81	28148.1	-74.7436	57.9908	277.94	362.194	0	0	1.28445	188.883	-855.073	250	221.944	0	34.7538	32.71	80.1745	1616358262148243	0
538	0	0	538	1	2051.14	956.279	1094.86	0	0	-19.3749	1.43239	79.9488	1376.44	4803.06	28302	-79.9488	56.4042	280.879	363.174	0	0	0.579098	218.287	-871.178	250	228.591	0	35.8764	33.9811	82.6895	1616358262288320	0
539	0	0	539	1	1718.24	1002.7	715.537	0	0	-56.2004	-47.6243	106.806	1024.85	4640.56	28351.1	-106.806	42.9026	281.257	363.413	0	0	0.877515	175.122	-849.48	250	200.038	0	47.9691	45.1977	108.454	1616358262308331	0
542	0	0	542	1	1953.93	914.884	1039.05	0	0	-24.379	31.0132	146.237	1087.62	4708.4	28272.4	-146.237	45.34	281.981	370.359	0	0	1.53058	170.756	-848.542	250	252.1	0	46.7039	43.5712	102.858	1616358262368363	0
544	0	0	544	1	1759.88	783.662	976.214	0	0	-27.7966	31.9492	-5.61081	1475.43	4811.48	28171.8	5.61081	60.5454	281.114	366.213	0	0	1.12555	137.834	-832.72	250	237.037	0	31.5869	30.4865	91.0298	1616358262408385	0
545	0	0	545	1	1763.19	774.813	988.379	0	0	-105.223	25.8336	-26.0306	1296.3	4888.9	28277.6	26.0306	54.9566	279.589	361.963	0	0	1.36157	177.599	-850.021	250	230.932	0	34.4836	33.2797	103.804	1616358262428396	0
546	0	0	546	1	1803.97	944.407	859.561	0	0	-89.3882	-5.58097	209.024	1524.37	4773.41	28309	-209.024	66.632	280.491	360.032	0	0	1.21987	163.968	-844.083	250	214.142	0	32.7916	30.5734	74.7155	1616358262448407	0
550	0	0	550	1	1869.2	856.289	1012.91	0	0	-118.534	-42.6045	106.167	1180.99	4802.55	28146.7	-106.167	50.85	276.514	358.197	0	0	1.10937	175.471	-845.554	250	191.11	0	40.7377	38.0042	91.0928	1616358262528451	0
556	0	0	556	1	2020.56	1135.84	884.722	0	0	-114.604	16.9682	143.482	1579.26	4798.62	28286.5	-143.482	68.3137	275.012	354.368	0	0	1.25586	223.686	-871.479	250	264.755	0	31.0884	28.8544	68.1828	1616358262648516	0
559	0	0	559	1	2141.59	955.3	1186.29	0	0	-65.4749	-43.8338	47.6026	1341.28	4849.16	28048.3	-47.6026	55.7274	272.385	356.719	0	0	0.786109	192.508	-855.613	250	237.245	0	35.1223	33.403	86.9344	1616358262708549	0
568	0	0	568	1	1947.84	845.93	1101.91	0	0	-117.29	54.5836	-755.156	1866.49	4900.97	28149.2	755.156	132.604	271.595	349.872	0	0	1.24256	184.886	-850.805	250	223.919	0	69.448	85.9961	189.216	1616358262888647	0
570	0	0	570	1	1890.89	1034.37	856.525	0	0	-62.5283	92.2356	268.635	1504.13	4646.89	28111.5	-268.635	66.8841	271.969	356.516	0	0	2.11932	168.821	-844.692	250	287.086	0	32.1475	30.7573	79.0841	1616358262928668	0
572	0	0	572	1	1985.99	857.772	1128.21	0	0	-41.0573	64.7789	-30.7906	1412.79	4824.74	28238.7	30.7906	58.6875	271.359	355.059	0	0	1.39622	169.191	-844.844	250	221.494	0	31.6287	30.7735	96.9186	1616358262968690	0
573	0	0	573	1	1682.11	819.802	862.312	0	0	-152.775	84.7835	273.12	1353.49	4737.14	28119	-273.12	63.1536	267.295	352.127	0	0	2.21643	217.277	-866.598	250	253.817	0	34.3597	32.4306	84.3933	1616358262988701	0
576	0	0	576	1	2054.31	1077.7	976.614	0	0	-222.978	-2.85839	-109.545	1110.83	4907	28107	109.545	51.8631	271.672	350.674	0	0	1.28981	179.467	-846.829	250	237.795	0	36.9798	34.2707	127.189	1616358263048734	0
583	0	0	583	1	1737.48	692.715	1044.77	0	0	-50.6252	-67.4495	-14.4577	1191.58	4834.31	28071.9	14.4577	49.4815	272.787	350.387	0	0	1.0625	207.543	-862.142	250	231.093	0	37.5136	36.7095	112.686	1616358263188810	0
585	0	0	585	1	1689.96	789.856	900.109	0	0	-106.336	-24.628	-40.7819	1266.11	4591.04	28228.4	40.7819	53.7597	265.646	343.905	0	0	1.93039	193.8	-853.027	250	270.959	0	34.1389	33.1585	107.182	1616358263228832	0
586	0	0	586	1	1601.1	818.202	782.899	0	0	-70.8097	-7.70108	244.042	1497.14	4754.83	28111.8	-244.042	65.822	262.975	347.006	0	0	1.0126	221.616	-865.038	250	289.046	0	32.2637	30.4846	76.3891	1616358263248843	0
587	0	0	587	1	1700.49	1100.19	600.301	0	0	-100.266	40.8967	142.352	1126.42	4584.97	28162.9	-142.352	48.4148	264.922	349.679	0	0	1.15247	212.728	-863.819	250	249.103	0	42.9726	39.713	93.8107	1616358263268854	0
589	0	0	589	1	1613.86	837.231	776.631	0	0	-83.9578	-20.2251	185.986	821.872	4867.64	28224	-185.986	35.5572	271.207	351.879	0	0	0.382669	213.568	-863.474	250	250.595	0	59.4474	55.2977	132.439	1616358263308876	0
591	0	0	591	1	1633.81	875.702	758.104	0	0	-134.026	-4.28371	115.676	1141.2	4818.05	28208.1	-115.676	49.5604	267.579	346.15	0	0	0.722149	151.113	-833.281	250	199.868	0	41.4301	38.729	93.0632	1616358263348897	0
595	0	0	595	1	1597.28	812.867	784.415	0	0	-93.0102	-14.3677	188.477	935.987	4777.03	28317.8	-188.477	40.687	266.847	353.888	0	0	0.884857	163.331	-839.979	250	232.642	0	52.1053	48.329	116.103	1616358263428941	0
598	0	0	598	1	1732.18	825.955	906.228	0	0	-24.8132	53.1381	144.231	860.736	4808.49	28150.6	-144.231	35.9345	266.523	346.951	0	0	0.612103	176.472	-845.517	250	200.348	0	56.9136	53.0826	125.239	1616358263488974	0
600	0	0	600	1	1990.76	883.565	1107.19	0	0	-139.591	61.2434	87.4546	1232.29	4723.95	28142.5	-87.4546	53.6219	262.655	343.698	0	0	1.94919	198.4	-855.521	250	253.65	0	37.4608	34.8131	83.9064	1616358263528995	0
603	0	0	603	1	2017.06	955.829	1061.23	0	0	-24.2056	51.593	187.813	1504.61	4708.23	28052.5	-187.813	63.6898	263.078	346.941	0	0	0.159203	207.83	-860.025	250	262.528	0	32.974	30.6744	73.7849	1616358263589028	0
604	0	0	604	1	1400.21	713.592	686.614	0	0	-81.0894	15.6387	125.361	913.861	4765.11	28188.1	-125.361	38.697	264.147	344.962	0	0	1.32326	174.711	-843.595	250	221.455	0	52.5626	49.0827	115.944	1616358263609039	0
610	0	0	610	1	1645.49	847.42	798.068	0	0	32.3098	-9.05699	-33.7917	885.769	4651.71	28113.2	33.7917	35.9222	262.511	340.111	0	0	0.224829	159.872	-834.217	250	197.226	0	49.8887	49.0205	156.949	1616358263729104	0
611	0	0	611	1	1746.1	826.955	919.148	0	0	-47.2233	-44.475	70.9214	1180.7	4731.24	28048.9	-70.9214	48.873	262.952	341.885	0	0	0.600633	150.056	-831.575	250	199.131	0	39.7988	37.7371	93.5343	1616358263749115	0
613	0	0	613	1	1661.65	960.161	701.485	0	0	-88.8866	29.7651	256.902	1122.92	4573.59	27875	-256.902	49.9895	257.497	335.641	0	0	1.21787	200.066	-853.007	250	264.898	0	41.8815	39.4478	100.039	1616358264049279	0
614	0	0	614	1	1661.65	960.161	701.485	0	0	-88.8866	29.7651	256.902	1122.92	4573.59	27875	-256.902	49.9895	257.497	335.641	0	0	1.21787	200.066	-853.007	250	264.898	0	41.8815	39.4478	100.039	1616358264049279	0
615	0	0	615	1	1661.65	960.161	701.485	0	0	-88.8866	29.7651	256.902	1122.92	4573.59	27875	-256.902	49.9895	257.497	335.641	0	0	1.21787	200.066	-853.007	250	264.898	0	41.8815	39.4478	100.039	1616358264049279	0
616	0	0	616	1	1661.65	960.161	701.485	0	0	-88.8866	29.7651	256.902	1122.92	4573.59	27875	-256.902	49.9895	257.497	335.641	0	0	1.21787	200.066	-853.007	250	264.898	0	41.8815	39.4478	100.039	1616358264049279	0
617	0	0	617	1	1661.65	960.161	701.485	0	0	-88.8866	29.7651	256.902	1122.92	4573.59	27875	-256.902	49.9895	257.497	335.641	0	0	1.21787	200.066	-853.007	250	264.898	0	41.8815	39.4478	100.039	1616358264049279	0
618	0	0	618	1	1661.65	960.161	701.485	0	0	-88.8866	29.7651	256.902	1122.92	4573.59	27875	-256.902	49.9895	257.497	335.641	0	0	1.21787	200.066	-853.007	250	264.898	0	41.8815	39.4478	100.039	1616358264049279	0
619	0	0	619	1	1661.65	960.161	701.485	0	0	-88.8866	29.7651	256.902	1122.92	4573.59	27875	-256.902	49.9895	257.497	335.641	0	0	1.21787	200.066	-853.007	250	264.898	0	41.8815	39.4478	100.039	1616358264049279	0
620	0	0	620	1	1661.65	960.161	701.485	0	0	-88.8866	29.7651	256.902	1122.92	4573.59	27875	-256.902	49.9895	257.497	335.641	0	0	1.21787	200.066	-853.007	250	264.898	0	41.8815	39.4478	100.039	1616358264049279	0
621	0	0	621	1	1661.65	960.161	701.485	0	0	-88.8866	29.7651	256.902	1122.92	4573.59	27875	-256.902	49.9895	257.497	335.641	0	0	1.21787	200.066	-853.007	250	264.898	0	41.8815	39.4478	100.039	1616358264049279	0
622	0	0	622	1	1661.65	960.161	701.485	0	0	-88.8866	29.7651	256.902	1122.92	4573.59	27875	-256.902	49.9895	257.497	335.641	0	0	1.21787	200.066	-853.007	250	264.898	0	41.8815	39.4478	100.039	1616358264049279	0
623	0	0	623	1	1661.65	960.161	701.485	0	0	-88.8866	29.7651	256.902	1122.92	4573.59	27875	-256.902	49.9895	257.497	335.641	0	0	1.21787	200.066	-853.007	250	264.898	0	41.8815	39.4478	100.039	1616358264049279	0
624	0	0	624	1	1661.65	960.161	701.485	0	0	-88.8866	29.7651	256.902	1122.92	4573.59	27875	-256.902	49.9895	257.497	335.641	0	0	1.21787	200.066	-853.007	250	264.898	0	41.8815	39.4478	100.039	1616358264049279	0
625	0	0	625	1	1661.65	960.161	701.485	0	0	-88.8866	29.7651	256.902	1122.92	4573.59	27875	-256.902	49.9895	257.497	335.641	0	0	1.21787	200.066	-853.007	250	264.898	0	41.8815	39.4478	100.039	1616358264049279	0
626	0	0	626	1	1661.65	960.161	701.485	0	0	-88.8866	29.7651	256.902	1122.92	4573.59	27875	-256.902	49.9895	257.497	335.641	0	0	1.21787	200.066	-853.007	250	264.898	0	41.8815	39.4478	100.039	1616358264049279	0
632	0	0	632	1	1678.17	994.127	684.048	0	0	-129.013	36.331	162.18	912.276	4813.03	28067.8	-162.18	40.0535	260.224	344.449	0	0	1.10515	224.025	-866.857	250	244.519	0	51.9641	47.8986	113.227	1616358264169344	0
634	0	0	634	1	1457.3	792.623	664.676	0	0	-154.611	65.6014	135.717	1168.04	4738.97	28138.2	-135.717	51.8966	256.797	337.639	0	0	1.57846	156.309	-832.359	250	188.556	0	39.7906	36.5681	86.2749	1616358264209366	0
636	0	0	636	1	2225.31	1207.54	1017.77	0	0	-73.8638	12.9674	87.9608	1377.99	4757.88	28091.2	-87.9608	57.6967	259.8	340.007	0	0	0.62581	199.972	-856.159	250	257.12	0	34.3254	32.2965	77.767	1616358264249388	0
640	0	0	640	1	1454.52	785.054	669.468	0	0	-107.08	-23.4094	264.042	727.499	4591.78	28227.2	-264.042	32.8812	255.524	333.103	0	0	0.370581	157.563	-831.617	250	177.044	0	63.1884	59.7312	153.331	1616358264329431	0
641	0	0	641	1	1965.99	975.229	990.761	0	0	-74.2086	-10.4612	137.066	1340.6	4758.23	28114.6	-137.066	56.7658	256.065	336.829	0	0	0.756733	168.294	-838.612	250	198.44	0	35.8217	33.5027	79.1338	1616358264349442	0
644	0	0	644	1	1725.5	837.286	888.217	0	0	-73.9922	52.4355	-67.052	1047.33	4758.01	28251	67.052	44.2147	263.924	337.741	0	0	1.44117	186.852	-848.568	250	228.754	0	40.2061	39.2478	134.829	1616358264409475	0
645	0	0	645	1	1880.46	896.93	983.525	0	0	-120.687	-19.2426	-134.892	1304.9	4804.71	28123.4	134.892	56.8297	258.426	342.806	0	0	1.56377	177.173	-842.443	250	254.55	0	31.087	30.5052	119.713	1616358264429486	0
646	0	0	646	1	1625.88	784.531	841.349	0	0	-97.6179	29.7051	4.59767	913.844	4681.98	28074.4	-4.59767	38.4861	256.714	336.749	0	0	1.03202	179.721	-843.441	250	217.762	0	47.9887	45.8138	132.757	1616358264449497	0
647	0	0	647	1	1770.43	1113.5	656.931	0	0	-47.205	16.1459	221.329	973.835	4731.23	28187.6	-221.329	41.9943	260.132	335.026	0	0	0.612286	221.15	-861.374	250	205.856	0	49.3384	46.3751	114.229	1616358264469508	0
648	0	0	648	1	1506.76	875.422	631.342	0	0	-104.994	-42.6721	79.9021	921.074	4589.69	28146.8	-79.9021	39.1501	257.495	334.253	0	0	0.885852	164.56	-836.595	250	189.915	0	49.8619	46.7416	114.163	1616358264489518	0
650	0	0	650	1	1650.36	813.884	836.479	0	0	-60.2533	12.4472	78.8317	1049.14	4843.93	28191.3	-78.8317	43.6052	257.106	339.249	0	0	0.312982	197.481	-852.239	250	193.464	0	44.5805	42.1139	102.233	1616358264529540	0
654	0	0	654	1	1603.1	861.2	741.902	0	0	-100.875	8.9533	66.7407	873.727	4685.24	28095.2	-66.7407	36.8975	255.224	332.624	0	0	0.606199	166.919	-836.649	250	223.476	0	52.0828	49.0215	121.056	1616358264609584	0
657	0	0	657	1	1240.43	587.506	652.921	0	0	-42.474	59.5695	-132.804	854.345	4626.83	28243.9	132.804	36.245	258.494	333.355	0	0	0.337729	163.506	-835.418	250	202.655	0	47.1656	46.5068	184.696	1616358264669617	0
659	0	0	659	1	1543.95	855.803	688.143	0	0	-328.688	-89.6018	152.254	844.05	4913.05	28293.4	-152.254	47.3831	258.856	338.18	0	0	1.84914	192.041	-850.965	250	207.656	0	60.154	44.023	103.007	1616358264709638	0
664	0	0	664	1	2139.45	1178.1	961.353	0	0	-9.47063	91.9071	194.06	1422.39	4693.49	28111.9	-194.06	60.3945	254.335	331.249	0	0	1.03923	215.947	-859.639	250	267.109	0	34.1519	31.9509	76.5905	1616358264809693	0
665	0	0	665	1	1610.44	895.445	714.995	0	0	-32.9969	79.9961	254.148	676.915	4816.68	28024.1	-254.148	29.5417	261.276	335.563	0	0	0.619717	164.744	-834.488	250	196.586	0	69.8483	66.4378	166.193	1616358264829704	0
668	0	0	668	1	1839.31	944.846	894.461	0	0	-145.152	-20.3552	56.8479	1085.29	4729.51	28124.5	-56.8479	46.9305	258.121	331.617	0	0	0.836201	173.259	-839.588	250	212.518	0	41.0611	38.6149	97.9288	1616358264889736	0
670	0	0	670	1	1502.03	760.393	741.636	0	0	-216.167	13.8786	-18.3993	994.79	4601.21	28189.9	18.3993	45.5792	253.938	328.554	0	0	1.60505	163.857	-833.512	250	203.278	0	42.1999	38.6411	118.007	1616358264929758	0
677	0	0	677	1	2157.07	1054.45	1102.62	0	0	-83.5678	32.1184	50.2027	1215.71	4867.25	28072	-50.2027	50.8871	252.607	327.899	0	0	1.07289	197.365	-851.238	250	262.222	0	37.1305	35.055	90.191	1616358265069834	0
679	0	0	679	1	2067.69	1070.67	997.016	0	0	-47.9045	17.1694	185.347	1442.21	4731.92	28087	-185.347	61.3788	247.934	327.93	0	0	0.56363	177.13	-839.014	250	245.826	0	33.2458	31.0621	74.4678	1616358265109856	0
681	0	0	681	1	1706.58	730.227	976.353	0	0	-89.288	13.4636	99.1198	1136.16	4673.65	27991	-99.1198	48.0126	248.64	321.646	0	0	1.27485	181.017	-840.867	250	219.01	0	40.5704	38.0198	90.8694	1616358265149878	0
682	0	0	682	1	2303.1	993.434	1309.67	0	0	-50.7113	-43.1267	158.432	1809.31	4734.73	28047.6	-158.432	76.6204	246.67	330.784	0	0	1.54712	190.771	-846.693	250	269.719	0	26.6037	24.8541	59.2042	1616358265169889	0
685	0	0	685	1	1827.03	912.82	914.21	0	0	-112.478	-47.0903	154.925	1308.25	4597.18	28051.6	-154.925	56.9327	247.048	320.762	0	0	1.90377	225.106	-862.533	250	266.566	0	35.5899	33.0352	78.4055	1616358265229922	0
688	0	0	688	1	1537.32	873.596	663.729	0	0	-117.144	-91.6868	212.016	879.479	4801.16	28295.5	-212.016	39.6809	249.363	328.451	0	0	0.724649	147.517	-825.087	250	175.234	0	52.0835	49.2887	138.887	1616358265289954	0
690	0	0	690	1	1642.31	866.704	775.605	0	0	-77.3306	51.0854	-4.00585	1363.62	4661.69	28152.7	4.00585	57.09	245.773	322.637	0	0	2.23802	174.986	-837.437	250	250.196	0	31.6845	30.3894	90.0087	1616358265329976	0
691	0	0	691	1	1565.01	754.435	810.576	0	0	-80.014	18.5696	77.6118	1070.4	4764.03	28185.2	-77.6118	44.8615	248.729	327.695	0	0	1.1096	173.083	-837.574	250	241.716	0	42.8241	40.2405	97.8647	1616358265349987	0
693	0	0	693	1	1673.51	994.011	679.501	0	0	-69.9198	26.0208	115.301	1074.09	4654.28	28078.1	-115.301	45.1789	242.811	323.711	0	0	0.879013	188.824	-842.027	250	263.164	0	43.2584	40.4304	95.922	1616358265390009	0
694	0	0	694	1	1409.37	756.168	653.201	0	0	-93.5273	40.128	88.6766	1312.04	4677.89	28064	-88.6766	55.5392	246.732	322.808	0	0	1.3137	164.039	-832.63	250	216.305	0	34.9674	32.604	78.6592	1616358265410020	0
700	0	0	700	1	1554.54	970.61	583.928	0	0	-57.0107	12.9133	292.673	1245.54	4641.37	28091.2	-292.673	55.7388	243.394	321.924	0	0	1.03124	157.447	-827.902	250	226.042	0	36.3922	35.2261	98.5719	1616358265530085	0
701	0	0	701	1	1860.99	924.578	936.415	0	0	-67.8521	-30.2206	118.249	1174.48	4652.21	28234	-118.249	49.4264	250.908	321.689	0	0	1.01367	202.623	-852.693	250	221.785	0	39.8193	37.3839	89.1947	1616358265550096	0
702	0	0	702	1	1798.35	1002.86	795.487	0	0	-54.4294	17.5813	316.496	1220.94	4738.45	28186.2	-316.496	55.2983	251.597	324.976	0	0	1.2971	174.839	-838.315	250	263.348	0	37.0657	36.3593	109.866	1616358265570107	0
703	0	0	703	1	1534.79	632.236	902.55	0	0	-126.39	43.7709	170.593	1065.45	4810.41	28060.3	-170.593	46.8657	245.788	323.099	0	0	1.36334	173.95	-836.35	250	252.583	0	43.4032	39.9896	94.9524	1616358265590118	0
704	0	0	704	1	1675.55	874.012	801.535	0	0	-91.097	32.2998	59.6714	1322.93	4675.46	28171.5	-59.6714	55.6254	247.677	320.353	0	0	0.727593	153.979	-827.464	250	225.585	0	34.0146	31.9738	80.5501	1616358265610129	0
710	0	0	710	1	1594.31	773.842	820.472	0	0	-152.3	-52.5	-61.6571	837.328	4935.98	28256.3	61.6571	36.6923	243.159	322.234	0	0	1.51235	184.917	-841.007	250	191.331	0	47.8672	46.382	156.578	1616358265730194	0
711	0	0	711	1	1888.1	1044.99	843.109	0	0	-86.8074	-27.6663	-11.4797	1057.88	4671.17	28231.4	11.4797	44.3425	245.562	322.564	0	0	1.104	182.658	-840.784	250	228.643	0	40.4535	39.0081	117.923	1616358265750205	0
713	0	0	713	1	1448.2	797.145	651.059	0	0	-120.491	-7.43174	1.97924	858.924	4704.85	28211.2	-1.97924	36.5409	245.3	320.317	0	0	0.951684	170.643	-833.596	250	234.38	0	49.3068	47.3195	137.98	1616358265790227	0
715	0	0	715	1	1666.75	836.802	829.943	0	0	-41.0541	58.4569	16.3578	1145.36	4625.41	28245	-16.3578	47.2733	245.607	318.863	0	0	1.02174	162.615	-830.332	250	232.306	0	38.1731	36.5775	103.449	1616358265830249	0
722	0	0	722	1	1618.16	772.759	845.403	0	0	-27.1561	-28.11	88.2064	940.404	4810.84	28132.2	-88.2064	38.728	243.597	320.705	0	0	0.734622	216.049	-855.969	250	250.071	0	49.0598	46.2952	111.928	1616358265970325	0
724	0	0	724	1	1582.68	842.767	739.91	0	0	-90.9844	0.86906	214.446	707.349	4775	28202.9	-214.446	30.996	237.117	317.98	0	0	0.197904	207.229	-850.464	250	239.752	0	64.7403	60.2647	148.147	1616358266010347	0
726	0	0	726	1	1455.36	927.443	527.915	0	0	-48.2361	37.4459	293.704	1020.66	4732.26	28166.3	-293.704	45.5324	243.651	316.273	0	0	1.43457	156.496	-827.317	250	227.817	0	44.2188	42.658	119.64	1616358266050368	0
731	0	0	731	1	1659.06	820.889	838.173	0	0	-103.062	45.5996	-9.63807	906.981	4787.08	28058.5	9.63807	38.414	242.521	317.166	0	0	1.01495	169.364	-833.862	250	208.506	0	46.3624	44.3903	133.174	1616358266150423	0
740	0	0	740	1	1518.2	899.153	619.049	0	0	-110.492	-22.5572	-40.2597	903.866	4694.85	28226.3	40.2597	38.4517	242.4	317.306	0	0	1.12017	170.798	-834.314	250	227.273	0	45.587	44.2516	142.438	1616358266330521	0
748	0	0	748	1	1201.43	642.489	558.945	0	0	-202.328	-39.0257	378.228	768.346	4786.69	28143.1	-378.228	39.5041	238.023	309.418	0	0	1.09256	163.877	-827.603	250	201.292	0	52.8187	51.7932	179.405	1616358266490608	0
756	0	0	756	1	1522.01	862.75	659.26	0	0	-167.971	-89.8138	41.175	684.113	4851.99	28293.6	-41.175	30.3204	242.689	314.094	0	0	0.709219	168.027	-830.514	250	187.678	0	61.3432	58.1342	152.714	1616358266650695	0
763	0	0	763	1	1400.26	836.428	563.836	0	0	1.9959	-49.5688	240.819	585.855	4582.36	28353	-240.819	25.2706	238.468	314.94	0	0	0.39031	211.295	-852.067	250	261.151	0	78.6292	74.1116	186.186	1616358266790772	0
767	0	0	767	1	1901.72	920.3	981.419	0	0	-10.8207	21.4725	121.581	1206.46	4694.84	28082.6	-121.581	49.7611	234.651	308.064	0	0	0.664951	183.499	-837.89	250	260.051	0	38.559	36.1242	85.6594	1616358266870815	0
776	0	0	776	1	1554.04	719.15	834.887	0	0	-56.6295	28.7203	98.77	862.888	4840.31	28075.4	-98.77	35.9827	236.385	307.852	0	0	0.938295	188.802	-840.252	250	217.231	0	52.2387	49.1214	117.55	1616358267050913	0
778	0	0	778	1	1297.14	690.488	606.654	0	0	-11.3207	-24.922	222.805	766.834	4795	28129	-222.805	32.7952	235.87	310.273	0	0	1.28998	165.598	-828.248	250	214.562	0	60.3347	56.6067	140.297	1616358267090935	0
800	0	0	800	1	1477.63	827.146	650.485	0	0	-54.2343	66.4409	240.206	831.731	4738.25	28237	-240.206	36.3093	231.048	307.87	0	0	0.616216	152.433	-821.539	250	202.783	0	54.2185	50.9978	127.444	1616358267531175	0
802	0	0	802	1	1572.97	801.275	771.693	0	0	-110.218	15.5481	99.3983	744.964	4794.24	28188.2	-99.3983	31.8156	232.429	307.607	0	0	1.63985	159.65	-824.659	250	186.718	0	59.4852	55.4747	132.154	1616358267571197	0
828	0	0	828	1	1317.01	759.139	557.875	0	0	-109.169	-45.8866	164.089	717.203	4693.53	28349.3	-164.089	31.2515	227.611	297.106	0	0	0.775567	189.248	-836.803	250	208.796	0	61.9904	57.4101	136.233	1616358268091480	0
851	0	0	851	1	1474.47	798.385	676.089	0	0	-126.708	-10.7724	159.793	745.431	4711.07	28314.2	-159.793	32.6348	226.454	296.492	0	0	0.233187	142.316	-813.103	250	172.738	0	59.2369	54.9306	129.517	1616358268551731	0
857	0	0	857	1	1607.46	883.618	723.842	0	0	-73.3124	-34.9083	-109.654	673.416	4757.33	28139	109.654	28.5632	222.406	296.141	0	0	0.786951	174.49	-827.384	250	197.89	0	56.8563	55.9703	209.775	1616358268671796	0
858	0	0	858	1	1254.27	651.646	602.626	0	0	-82.0683	-58.8377	245.842	637.366	4566.77	28063.3	-245.842	28.4073	224.366	294.503	0	0	0.635862	138.017	-809.583	250	156.141	0	68.3492	64.5403	162.233	1616358268691807	0
863	0	0	863	1	1679.95	769.9	910.054	0	0	15.6867	74.24	-55.3708	755.597	4668.33	28229.2	55.3708	31.1245	224.379	294.998	0	0	0.393671	199.273	-839.329	250	235.705	0	53.2312	52.0405	173.503	1616358268791861	0
864	0	0	864	1	1094.04	593.504	500.537	0	0	-163.171	67.5176	167.282	712.559	4747.53	28235.9	-167.282	32.1542	224.712	291.574	0	0	0.818469	147.815	-813.815	250	165.412	0	60.7011	55.4626	130.852	1616358268811872	0
866	0	0	866	1	1393.49	720.239	673.251	0	0	-124.496	-92.8694	77.1619	1025.93	4708.86	28296.7	-77.1619	44.4975	222.644	291.908	0	0	0.572062	158.645	-819.461	250	177.571	0	41.1917	39.191	95.2408	1616358269132047	0
867	0	0	867	1	1393.49	720.239	673.251	0	0	-124.496	-92.8694	77.1619	1025.93	4708.86	28296.7	-77.1619	44.4975	222.644	291.908	0	0	0.572062	158.645	-819.461	250	177.571	0	41.1917	39.191	95.2408	1616358269132047	0
868	0	0	868	1	1393.49	720.239	673.251	0	0	-124.496	-92.8694	77.1619	1025.93	4708.86	28296.7	-77.1619	44.4975	222.644	291.908	0	0	0.572062	158.645	-819.461	250	177.571	0	41.1917	39.191	95.2408	1616358269132047	0
869	0	0	869	1	1393.49	720.239	673.251	0	0	-124.496	-92.8694	77.1619	1025.93	4708.86	28296.7	-77.1619	44.4975	222.644	291.908	0	0	0.572062	158.645	-819.461	250	177.571	0	41.1917	39.191	95.2408	1616358269132047	0
870	0	0	870	1	1393.49	720.239	673.251	0	0	-124.496	-92.8694	77.1619	1025.93	4708.86	28296.7	-77.1619	44.4975	222.644	291.908	0	0	0.572062	158.645	-819.461	250	177.571	0	41.1917	39.191	95.2408	1616358269132047	0
871	0	0	871	1	1393.49	720.239	673.251	0	0	-124.496	-92.8694	77.1619	1025.93	4708.86	28296.7	-77.1619	44.4975	222.644	291.908	0	0	0.572062	158.645	-819.461	250	177.571	0	41.1917	39.191	95.2408	1616358269132047	0
872	0	0	872	1	1393.49	720.239	673.251	0	0	-124.496	-92.8694	77.1619	1025.93	4708.86	28296.7	-77.1619	44.4975	222.644	291.908	0	0	0.572062	158.645	-819.461	250	177.571	0	41.1917	39.191	95.2408	1616358269132047	0
873	0	0	873	1	1393.49	720.239	673.251	0	0	-124.496	-92.8694	77.1619	1025.93	4708.86	28296.7	-77.1619	44.4975	222.644	291.908	0	0	0.572062	158.645	-819.461	250	177.571	0	41.1917	39.191	95.2408	1616358269132047	0
874	0	0	874	1	1393.49	720.239	673.251	0	0	-124.496	-92.8694	77.1619	1025.93	4708.86	28296.7	-77.1619	44.4975	222.644	291.908	0	0	0.572062	158.645	-819.461	250	177.571	0	41.1917	39.191	95.2408	1616358269132047	0
875	0	0	875	1	1393.49	720.239	673.251	0	0	-124.496	-92.8694	77.1619	1025.93	4708.86	28296.7	-77.1619	44.4975	222.644	291.908	0	0	0.572062	158.645	-819.461	250	177.571	0	41.1917	39.191	95.2408	1616358269132047	0
876	0	0	876	1	1393.49	720.239	673.251	0	0	-124.496	-92.8694	77.1619	1025.93	4708.86	28296.7	-77.1619	44.4975	222.644	291.908	0	0	0.572062	158.645	-819.461	250	177.571	0	41.1917	39.191	95.2408	1616358269132047	0
877	0	0	877	1	1393.49	720.239	673.251	0	0	-124.496	-92.8694	77.1619	1025.93	4708.86	28296.7	-77.1619	44.4975	222.644	291.908	0	0	0.572062	158.645	-819.461	250	177.571	0	41.1917	39.191	95.2408	1616358269132047	0
878	0	0	878	1	1393.49	720.239	673.251	0	0	-124.496	-92.8694	77.1619	1025.93	4708.86	28296.7	-77.1619	44.4975	222.644	291.908	0	0	0.572062	158.645	-819.461	250	177.571	0	41.1917	39.191	95.2408	1616358269132047	0
879	0	0	879	1	1393.49	720.239	673.251	0	0	-124.496	-92.8694	77.1619	1025.93	4708.86	28296.7	-77.1619	44.4975	222.644	291.908	0	0	0.572062	158.645	-819.461	250	177.571	0	41.1917	39.191	95.2408	1616358269132047	0
880	0	0	880	1	1393.49	720.239	673.251	0	0	-124.496	-92.8694	77.1619	1025.93	4708.86	28296.7	-77.1619	44.4975	222.644	291.908	0	0	0.572062	158.645	-819.461	250	177.571	0	41.1917	39.191	95.2408	1616358269132047	0
891	0	0	891	1	1177.59	675.571	502.022	0	0	-89.305	-42.575	213.499	849.42	4673.67	27947.4	-213.499	37.3416	220.535	286.438	0	0	0.664824	147.533	-813.139	250	158.576	0	51.7434	48.1698	118.755	1616358269352166	0
892	0	0	892	1	1456.09	826.289	629.8	0	0	-64.8983	38.8579	303.268	758.748	4549.6	28264.6	-303.268	34.2327	222.682	289.411	0	0	0.568391	155.02	-817.598	250	189.197	0	56.1567	54.3399	157.84	1616358269372177	0
899	0	0	899	1	1363.36	634.788	728.574	0	0	-34.8538	25.6097	108.571	1149.91	4619.21	28178.2	-108.571	47.6596	220.98	287.453	0	0	0.698763	150.277	-814.745	250	204.415	0	38.6192	36.3108	86.6423	1616358269512254	0
907	0	0	907	1	1670.83	902.618	768.212	0	0	-80.3038	-55.5732	180.488	981.571	4664.66	28359	-180.488	42.5161	223.029	290.969	0	0	1.00143	194.013	-836.486	250	207.563	0	45.4212	42.2928	101.349	1616358269672341	0
911	0	0	911	1	1292.49	670.872	621.617	0	0	-277.43	-51.5568	-32.7456	576.279	4861.79	28255.3	32.7456	28.6047	218.827	289.081	0	0	1.14919	147.02	-812.208	250	171.233	0	68.7575	58.1664	184.035	1616358269752384	0
925	0	0	925	1	1502.44	742.521	759.918	0	0	-116.077	31.2581	-17.5357	884.775	4600.78	28072.9	17.5357	37.6945	213.986	275.405	0	0	0.332777	151.784	-811.696	250	189.23	0	44.0173	42.3732	129.969	1616358270032537	0
944	0	0	944	1	1317.89	719.769	598.119	0	0	-36.3792	-17.2156	152.881	704.881	4720.4	28221	-152.881	29.561	216.258	282.289	0	0	0.60129	157.307	-814.481	250	174.532	0	62.7026	58.8346	142.142	1616358270412744	0
960	0	0	960	1	1351.82	774.999	576.819	0	0	-197.093	-58.8764	248.379	747.665	4681.79	28063.3	-248.379	35.8606	214.243	278.801	0	0	1.28643	158.204	-814.949	250	179.913	0	55.5992	50.588	126.19	1616358270732918	0
966	0	0	966	1	1371.44	748.325	623.115	0	0	-129.203	-9.92234	148.778	807.003	4713.56	28313.4	-148.778	35.2553	212.817	281.676	0	0	1.16492	141.302	-807.521	250	163.744	0	53.2014	49.3392	116.256	1616358270852984	0
968	0	0	968	1	1305.03	581.479	723.551	0	0	-62.7253	-9.07405	83.3198	1076.58	4647.09	28312.5	-83.3198	44.8193	215.566	281.993	0	0	1.02951	151.49	-811.961	250	205.875	0	39.972	37.7738	91.5333	1616358270893006	0
970	0	0	970	1	1052.8	558.124	494.672	0	0	-53.8448	-134.78	346.652	697.534	4638.21	28139.2	-346.652	33.7979	211.933	277.854	0	0	0.791379	120.585	-795.515	250	144.646	0	55.5906	57.1712	182.945	1616358270933027	0
973	0	0	973	1	1336.06	633.295	702.761	0	0	-89.0643	-30.862	-19.5628	860.937	4673.42	28135	19.5628	36.1652	213.991	275.207	0	0	0.476508	141.844	-806.319	250	175.987	0	45.6523	44.1975	136.83	1616358270993060	0
977	0	0	977	1	1257.28	587.177	670.103	0	0	-129.092	-16.604	130.733	689.013	4813.11	28120.7	-130.733	29.9558	210.555	278.256	0	0	0.637158	149.214	-808.852	250	165.82	0	61.475	57.1384	134.876	1616358271073104	0
978	0	0	978	1	1257.11	591.593	665.521	0	0	-125.459	-25.6722	162.91	829.504	4709.82	28129.8	-162.91	36.3642	212.864	276.528	0	0	0.966022	155.716	-813.059	250	181.97	0	51.669	47.8795	113.28	1616358271093114	0
1000	0	0	0	1	628.97	267.375	361.595	0	0	28.6793	-41.1775	48.0123	456.022	4555.68	28344.6	-48.0123	20.4803	70.7084	79.9729	0	0	0.308428	99.7305	-670.122	250	141.512	0	51.7464	48.6798	111.513	1616358273694531	1
1001	0	0	1	1	888.81	425.102	463.708	0	0	-21.5196	-27.9894	196.097	753.781	4506.22	28231.8	-196.097	35.3026	68.3343	78.0854	0	0	0.483076	107.664	-673.028	250	162.951	0	33.2812	29.5321	66.8311	1616358273714542	1
1002	0	0	2	1	664.919	305.104	359.815	0	0	-41.4462	-16.0004	230.728	494.793	4426.49	28419.1	-230.728	23.664	67.9397	78.4933	0	0	0.573413	107.435	-671.061	250	114.094	0	48.4557	43.2284	101.85	1616358273734553	1
1003	0	0	3	1	774.487	206.485	568.002	0	0	-64.3812	47.4097	85.6816	651.375	4549.08	28256	-85.6816	30.5685	66.1195	79.0117	0	0	0.515463	139.267	-688.109	250	173.855	0	36.439	33.1335	70.1646	1616358273754564	1
1006	0	0	6	1	490.969	213.559	277.41	0	0	-61.3231	-9.74818	144.326	308.427	4645.68	28313.2	-144.326	14.4673	69.7919	80.8923	0	0	0.621571	130.711	-684.172	250	153.861	0	79.1687	70.9431	151.302	1616358273814596	1
1008	0	0	8	1	889.482	484.745	404.737	0	0	8.77054	-2.86801	173.671	725.345	4376.27	28306.3	-173.671	33.4101	66.4707	76.8383	0	0	0.953601	117.502	-675.427	250	184.539	0	34.5659	30.8797	68.4483	1616358273854618	1
1010	0	0	10	1	841.538	382.567	458.971	0	0	-62.221	-54.724	91.9407	618.056	4447.26	28457.8	-91.9407	28.7257	66.9318	78.133	0	0	0.521671	140.234	-686.039	250	138.826	0	38.7871	35.3055	74.6903	1616358273894640	1
1011	0	0	11	1	968.811	455.857	512.954	0	0	-37.5492	-37.8076	271.339	634.81	4422.59	28341.3	-271.339	30.8746	66.1628	75.4926	0	0	0.565944	143.33	-684.004	250	192.932	0	36.4166	32.9603	85.1071	1616358273914651	1
1012	0	0	12	1	747.303	325.928	421.375	0	0	-49.5068	27.6162	199.868	493.901	4534.21	28275.8	-199.868	23.5171	65.107	76.0203	0	0	0.440758	95.2633	-661.97	250	117.667	0	48.3097	42.7847	96.6724	1616358273934662	1
1013	0	0	13	1	926.414	366.199	560.215	0	0	-56.5737	-0.537795	182.815	664.651	4441.61	28304	-182.815	31.4791	65.0752	76.0952	0	0	0.466122	120.705	-675.895	250	169.959	0	36.5795	32.548	72.5843	1616358273954673	1
1014	0	0	14	1	825.203	422.096	403.107	0	0	1.0343	-12.7773	121.764	730.785	4384.01	28415.9	-121.764	33.2967	65.7397	74.7878	0	0	0.340687	127.403	-677.918	250	174.871	0	33.7199	30.5129	64.2395	1616358273974684	1
1015	0	0	15	1	848.255	382.677	465.578	0	0	-3.70959	-41.5674	218.027	682.863	4388.75	28345	-218.027	32.0509	59.9625	69.6196	0	0	0.326824	110.52	-662.742	250	171.449	0	34.472	30.4889	71.1054	1616358274274847	1
1016	0	0	16	1	848.255	382.677	465.578	0	0	-3.70959	-41.5674	218.027	682.863	4388.75	28345	-218.027	32.0509	59.9625	69.6196	0	0	0.326824	110.52	-662.742	250	171.449	0	34.472	30.4889	71.1054	1616358274274847	1
1017	0	0	17	1	848.255	382.677	465.578	0	0	-3.70959	-41.5674	218.027	682.863	4388.75	28345	-218.027	32.0509	59.9625	69.6196	0	0	0.326824	110.52	-662.742	250	171.449	0	34.472	30.4889	71.1054	1616358274274847	1
1018	0	0	18	1	848.255	382.677	465.578	0	0	-3.70959	-41.5674	218.027	682.863	4388.75	28345	-218.027	32.0509	59.9625	69.6196	0	0	0.326824	110.52	-662.742	250	171.449	0	34.472	30.4889	71.1054	1616358274274847	1
1019	0	0	19	1	848.255	382.677	465.578	0	0	-3.70959	-41.5674	218.027	682.863	4388.75	28345	-218.027	32.0509	59.9625	69.6196	0	0	0.326824	110.52	-662.742	250	171.449	0	34.472	30.4889	71.1054	1616358274274847	1
1020	0	0	20	1	848.255	382.677	465.578	0	0	-3.70959	-41.5674	218.027	682.863	4388.75	28345	-218.027	32.0509	59.9625	69.6196	0	0	0.326824	110.52	-662.742	250	171.449	0	34.472	30.4889	71.1054	1616358274274847	1
1021	0	0	21	1	848.255	382.677	465.578	0	0	-3.70959	-41.5674	218.027	682.863	4388.75	28345	-218.027	32.0509	59.9625	69.6196	0	0	0.326824	110.52	-662.742	250	171.449	0	34.472	30.4889	71.1054	1616358274274847	1
1022	0	0	22	1	848.255	382.677	465.578	0	0	-3.70959	-41.5674	218.027	682.863	4388.75	28345	-218.027	32.0509	59.9625	69.6196	0	0	0.326824	110.52	-662.742	250	171.449	0	34.472	30.4889	71.1054	1616358274274847	1
1023	0	0	23	1	848.255	382.677	465.578	0	0	-3.70959	-41.5674	218.027	682.863	4388.75	28345	-218.027	32.0509	59.9625	69.6196	0	0	0.326824	110.52	-662.742	250	171.449	0	34.472	30.4889	71.1054	1616358274274847	1
1024	0	0	24	1	848.255	382.677	465.578	0	0	-3.70959	-41.5674	218.027	682.863	4388.75	28345	-218.027	32.0509	59.9625	69.6196	0	0	0.326824	110.52	-662.742	250	171.449	0	34.472	30.4889	71.1054	1616358274274847	1
1025	0	0	25	1	848.255	382.677	465.578	0	0	-3.70959	-41.5674	218.027	682.863	4388.75	28345	-218.027	32.0509	59.9625	69.6196	0	0	0.326824	110.52	-662.742	250	171.449	0	34.472	30.4889	71.1054	1616358274274847	1
1026	0	0	26	1	848.255	382.677	465.578	0	0	-3.70959	-41.5674	218.027	682.863	4388.75	28345	-218.027	32.0509	59.9625	69.6196	0	0	0.326824	110.52	-662.742	250	171.449	0	34.472	30.4889	71.1054	1616358274274847	1
1027	0	0	27	1	848.255	382.677	465.578	0	0	-3.70959	-41.5674	218.027	682.863	4388.75	28345	-218.027	32.0509	59.9625	69.6196	0	0	0.326824	110.52	-662.742	250	171.449	0	34.472	30.4889	71.1054	1616358274274847	1
1028	0	0	28	1	848.255	382.677	465.578	0	0	-3.70959	-41.5674	218.027	682.863	4388.75	28345	-218.027	32.0509	59.9625	69.6196	0	0	0.326824	110.52	-662.742	250	171.449	0	34.472	30.4889	71.1054	1616358274274847	1
1029	0	0	29	1	848.255	382.677	465.578	0	0	-3.70959	-41.5674	218.027	682.863	4388.75	28345	-218.027	32.0509	59.9625	69.6196	0	0	0.326824	110.52	-662.742	250	171.449	0	34.472	30.4889	71.1054	1616358274274847	1
1030	0	0	30	1	821.264	383.583	437.681	0	0	23.8324	21.9607	379.613	605.797	4460.87	28281.5	-379.613	30.7138	63.0455	72.0335	0	0	0.327545	127.255	-673.802	250	188.97	0	33.5397	35.5954	122.463	1616358274294858	1
1032	0	0	32	1	768.655	354.799	413.856	0	0	-52.6126	3.31436	91.5059	671.818	4437.65	28300.1	-91.5059	31.1716	59.0248	69.9909	0	0	0.75883	111.361	-662.867	250	153.361	0	34.0152	31.134	65.3741	1616358274334880	1
1033	0	0	33	1	804.217	484.755	319.462	0	0	37.2759	-19.0717	215.832	629.296	4447.42	28322.5	-215.832	29.1926	60.7935	71.9352	0	0	0.718928	130.983	-674.846	250	176.227	0	37.6769	33.7098	78.163	1616358274354891	1
1034	0	0	34	1	786.834	380.294	406.54	0	0	4.04934	-15.3946	141.781	627.434	4480.65	28318.8	-141.781	28.6625	61.2563	69.4441	0	0	0.352399	97.7386	-657.08	250	136.988	0	38.036	34.2003	73.4509	1616358274374902	1
1035	0	0	35	1	619.439	294.2	325.24	0	0	-17.6315	-51.9572	273.928	469.272	4502.33	28255.7	-273.928	22.7092	60.4585	70.6016	0	0	0.547644	106.465	-659.881	250	155.38	0	47.0265	42.5217	111.206	1616358274394912	1
1036	0	0	36	1	876.28	410.328	465.952	0	0	-26.1495	-6.9741	175.314	651.596	4411.19	28310.4	-175.314	30.3759	58.5484	68.9572	0	0	0.579938	130.933	-670.506	250	167.202	0	36.0388	32.0992	71.3877	1616358274414923	1
1037	0	0	37	1	619.599	284.401	335.197	0	0	23.8815	-68.9077	487.504	465.446	4460.82	28272.7	-487.504	25.9993	59.9175	69.5852	0	0	0.0686892	113.089	-663.206	250	162.928	0	38.3935	48.95	195.691	1616358274434934	1
1038	0	0	38	1	699.27	375.513	323.757	0	0	-44.5945	7.19301	204.725	575.183	4429.63	28296.2	-204.725	27.3187	61.0318	69.9542	0	0	0.608312	98.4629	-656.981	250	176.281	0	40.442	36.0376	81.5557	1616358274454945	1
1039	0	0	39	1	697.989	293.648	404.342	0	0	-10.8495	17.2953	130.676	593.255	4495.55	28286.1	-130.676	27.2541	60.015	69.9284	0	0	0.721104	98.033	-655.568	250	145.68	0	39.6882	35.6783	75.5332	1616358274474956	1
1040	0	0	40	1	811.139	331.953	479.186	0	0	-36.1115	42.6207	273.947	699.766	4421.15	28260.8	-273.947	34.1686	57.2659	68.4249	0	0	0.565624	106.547	-657.495	250	189.345	0	31.228	28.272	73.5395	1616358274494967	1
1041	0	0	41	1	673.866	269.015	404.85	0	0	-85.2208	-69.7602	106.814	661.069	4370.6	28373.2	-106.814	31.1617	57.3953	67.2736	0	0	0.753331	127.419	-666.139	250	146.228	0	34.2276	30.8242	64.8179	1616358274514978	1
1042	0	0	42	1	867.078	357.747	509.332	0	0	-50.8019	36.2945	157.326	655.912	4435.84	28267.1	-157.326	30.8702	59.6529	67.4788	0	0	0.813376	88.0727	-649.485	250	143.701	0	35.3615	31.4969	69.1107	1616358274534989	1
1043	0	0	43	1	874.669	479.31	395.359	0	0	46.5447	54.8242	489.647	498.319	4438.16	28248.6	-489.647	27.3128	60.1247	71.3233	0	0	0.83895	141.7	-678.187	250	180.61	0	36.5836	47.1013	185.413	1616358274555000	1
1044	0	0	44	1	783.664	298.109	485.555	0	0	-24.7987	-21.4032	104.848	639.189	4509.5	28324.8	-104.848	29.3	58.6352	68.5089	0	0	0.585942	123.88	-666.927	250	166.291	0	36.1112	32.817	68.8786	1616358274575011	1
1045	0	0	45	1	711.621	320.205	391.416	0	0	-55.8162	-17.8511	147.875	507.912	4440.86	28421	-147.875	23.7708	59.7088	68.4571	0	0	0.600703	122.51	-664.914	250	158.123	0	45.4116	40.6483	87.7951	1616358274595021	1
1046	0	0	46	1	782.205	354.351	427.854	0	0	17.3062	-3.80121	214.591	635.617	4467.39	28307.2	-214.591	29.631	58.7193	67.1337	0	0	0.336717	127.325	-667.386	250	177.831	0	36.5363	32.6912	74.9858	1616358274615032	1
1047	0	0	47	1	579.54	245.154	334.387	0	0	-155.879	81.9759	210.833	258.782	4441.26	28321.1	-210.833	13.3025	58.7769	68.6237	0	0	0.524467	119.301	-661.945	250	144.878	0	81.9527	71.6771	161.897	1616358274635043	1
1048	0	0	48	1	792.409	416.348	376.061	0	0	12.828	8.77781	300.083	685.569	4372.21	28294.7	-300.083	33.2981	56.5108	67.2374	0	0	0.411755	115.271	-659.536	250	185.888	0	31.2301	29.2107	81.0664	1616358274655054	1
1049	0	0	49	1	907.041	412.173	494.869	0	0	-5.722	49.8903	297.537	638.838	4390.76	28253.6	-297.537	31.2458	59.6452	68.6237	0	0	0.642731	161.942	-684.386	250	221.207	0	33.9721	31.4455	86.1163	1616358274675065	1
1050	0	0	50	1	581.283	315.208	266.075	0	0	-18.252	68.982	397.023	333.04	4403.29	28334.1	-397.023	17.2906	59.636	70.1701	0	0	0.535231	108.471	-658.704	250	149.574	0	56.5841	62.183	220.925	1616358274695076	1
1051	0	0	51	1	760.325	371.217	389.108	0	0	49.5499	-26.6446	189.123	747.723	4435.15	28330.1	-189.123	34.2532	55.9794	67.2003	0	0	0.272139	106.083	-656.531	250	195.89	0	31.3606	28.0162	63.6363	1616358274715087	1
1052	0	0	52	1	764.974	347.543	417.43	0	0	-45.9227	-27.999	197.144	533.324	4430.96	28331.4	-197.144	25.2327	57.5636	67.0637	0	0	0.692603	135.381	-669.355	250	184.851	0	42.6988	37.8254	85.7103	1616358274735098	1
1053	0	0	53	1	761.758	317.655	444.102	0	0	-11.2865	0.858119	78.4439	749.457	4495.99	28302.6	-78.4439	34.1701	56.7726	67.744	0	0	0.791046	103.763	-655.486	250	174.676	0	30.3591	27.9384	59.5224	1616358274755109	1
1054	0	0	54	1	789.566	369.712	419.854	0	0	-42.8764	-16.3114	164.132	603.236	4527.58	28319.8	-164.132	28.1977	57.3102	68.379	0	0	0.763565	111.807	-659.74	250	154.673	0	38.386	34.1715	75.4454	1616358274775120	1
1055	0	0	55	1	951.203	396.518	554.685	0	0	26.2593	-28.1823	215.734	750.064	4458.44	28331.6	-215.734	34.876	56.9647	67.7713	0	0	0.44571	128.939	-667.895	250	199.847	0	31.0657	27.6664	64.479	1616358274795130	1
1056	0	0	56	1	868.158	349.707	518.451	0	0	-35.2613	-6.58206	210.173	679.713	4519.96	28310	-210.173	32.1904	57.7028	67.2879	0	0	0.638218	137.993	-672.42	250	231.216	0	33.8307	30.1346	68.9569	1616358274815141	1
1057	0	0	57	1	768.055	362.211	405.845	0	0	-53.2687	-30.921	187.018	726.201	4438.31	28334.4	-187.018	34.3443	57.3912	66.7701	0	0	0.676596	110.632	-659.031	250	194.725	0	31.8553	28.1988	63.6894	1616358274835152	1
1058	0	0	58	1	822.144	431.004	391.14	0	0	-21.0267	44.4339	129.533	735.61	4505.73	28358.7	-129.533	34.0449	58.0877	67.1027	0	0	0.922677	110.935	-659.809	250	194.661	0	31.5901	28.3239	60.3405	1616358274855163	1
1059	0	0	59	1	749.425	395.979	353.446	0	0	-18.8616	-55.4662	186.279	636.011	4603.22	28259.2	-186.279	29.6645	58.4198	67.9638	0	0	0.314853	103.679	-656.371	250	172.433	0	36.802	32.5622	73.537	1616358274875174	1
1060	0	0	60	1	648.985	289.653	359.333	0	0	-39.5552	37.0918	182.02	486.264	4524.26	28266.3	-182.02	22.9453	56.4125	67.0961	0	0	0.508848	135.824	-669.348	250	160.827	0	46.5118	41.1323	92.0945	1616358274895185	1
1061	0	0	61	1	726.968	260.954	466.013	0	0	27.0451	-45.4769	-32.0234	557.724	4457.66	28249.3	32.0234	25.1972	56.432	66.3917	0	0	0.515936	128.441	-665.248	250	191.434	0	36.1626	35.2259	99.9017	1616358274915196	1
1062	0	0	62	1	735.959	352.258	383.701	0	0	-38.339	-12.9432	164.882	784.938	4523.04	28316.4	-164.882	36.636	54.4611	64.4439	0	0	0.627628	98.9463	-648.862	250	181.354	0	29.2536	26.0759	57.8055	1616358274935207	1
1063	0	0	63	1	812.113	338.125	473.987	0	0	-21.8473	-29.0159	78.9323	716.124	4506.55	28232.8	-78.9323	32.6978	55.7639	64.5116	0	0	0.664387	121.547	-660.413	250	194.83	0	31.1009	28.5751	61.4212	1616358274955218	1
1065	0	0	65	1	769.565	355.391	414.174	0	0	-47.5488	9.19758	256.579	594.867	4532.25	28294.2	-256.579	28.8649	55.3214	66.584	0	0	0.490832	83.1411	-642.534	250	145.576	0	36.4625	32.7937	81.8411	1616358274995239	1
1067	0	0	67	1	718.548	296.542	422.006	0	0	-16.6196	22.4648	107.376	756.423	4501.32	28380.6	-107.376	34.7294	57.3366	64.78	0	0	0.703604	103.737	-654.394	250	196.479	0	30.2068	27.4599	57.7832	1616358275035261	1
1068	0	0	68	1	823.477	470.394	353.083	0	0	-30.848	-9.5084	340.547	727.151	4415.89	28312.9	-340.547	36.5501	54.2373	63.3616	0	0	0.390562	110.715	-653.989	250	215.732	0	27.3841	27.1048	84.5981	1616358275055272	1
1069	0	0	69	1	585.164	274.563	310.601	0	0	-43.4894	25.4129	254.785	509.335	4428.53	28278	-254.785	24.6841	55.4854	65.2338	0	0	0.509444	98.446	-648.564	250	142.704	0	42.2329	37.863	93.9289	1616358275075283	1
1070	0	0	70	1	722.329	395.533	326.796	0	0	-55.4567	-24.236	250.108	731.416	4440.5	28327.7	-250.108	35.4715	54.6411	63.6307	0	0	0.830627	97.3467	-648.179	250	195.246	0	29.8716	26.7059	65.855	1616358275095294	1
1071	0	0	71	1	703.006	282.225	420.781	0	0	31.7049	-18.6492	21.5516	460.171	4453	28322.1	-21.5516	20.6922	55.8782	64.5411	0	0	0.351037	126.521	-661.858	250	168.322	0	45.2203	43.2095	105.812	1616358275115305	1
1072	0	0	72	1	524.481	224.996	299.485	0	0	-1.2285	52.5458	324.227	349.398	4485.93	28350.6	-324.227	17.2965	54.6811	64.7759	0	0	0.655974	107.894	-651.009	250	150.132	0	56.5966	54.1436	161.931	1616358275135316	1
1073	0	0	73	1	640.781	318.314	322.466	0	0	-24.7136	-6.91137	180.413	515.855	4310.09	28310.4	-180.413	24.0757	52.326	63.2606	0	0	0.337472	120.146	-655.348	250	146.869	0	43.062	38.2578	85.4492	1616358275155327	1
1075	0	0	75	1	665.126	335.006	330.12	0	0	-42.4762	-61.4296	161.058	359.29	4527.18	28464.5	-161.058	16.7753	55.2458	64.5122	0	0	0.359946	113.062	-653.138	250	125.857	0	61.8319	55.0295	121.166	1616358275195348	1
1077	0	0	77	1	648.448	322.667	325.78	0	0	-36.9203	-51.1597	262.488	452.031	4421.96	28354.6	-262.488	21.8992	53.0882	60.7398	0	0	0.488628	119.26	-651.366	250	160.493	0	46.0637	41.403	105.013	1616358275235370	1
1079	0	0	79	1	636.116	226.226	409.89	0	0	45.3943	104.606	177.288	382.559	4339.65	28398.2	-177.288	17.81	53.276	62.5885	0	0	0.635559	107.322	-647.623	250	119.635	0	56.9742	51.3801	113.162	1616358275275392	1
1080	0	0	80	1	520.844	155.374	365.469	0	0	-36.2116	12.9307	50.0199	249.427	4421.25	28290.5	-50.0199	11.4809	53.4795	62.7136	0	0	0.261773	105.035	-645.14	250	110.671	0	81.4935	76.3645	170.808	1616358275295403	1
1081	0	0	81	1	535.611	234.484	301.127	0	0	-122.662	-17.7063	88.5485	367.625	4806.68	28321.1	-88.5485	17.6859	54.1514	62.3926	0	0	0.478492	104.645	-647.507	250	119.878	0	56.4275	51.3313	107.856	1616358275315414	1
1083	0	0	83	1	616.371	235.638	380.733	0	0	-67.747	-59.6003	58.1956	465.436	4452.79	28363	-58.1956	21.6378	53.1656	61.7614	0	0	0.276825	120.814	-653.266	250	147.531	0	44.4873	41.25	91.5681	1616358275355436	1
1085	0	0	85	1	650.043	278.936	371.107	0	0	-66.704	-137.908	165.338	362.775	4451.74	28441.3	-165.338	17.3921	52.1006	62.3194	0	0	0.41527	101.869	-644.098	250	108.272	0	58.9699	52.8822	116.206	1616358275395457	1
1086	0	0	86	1	485.628	198.917	286.712	0	0	20.1777	-5.94518	119.123	291.775	4663.84	28209.7	-119.123	13.2236	52.8221	62.8476	0	0	0.192814	108.596	-647.564	250	114.541	0	74.8987	67.9463	141.35	1616358275415468	1
1091	0	0	91	1	492.589	269.588	223	0	0	-93.9969	86.3555	279.677	272.821	4379.38	28316.7	-279.677	13.817	52.1601	62.5318	0	0	0.532526	88.5696	-636.301	250	118.363	0	71.8912	65.1084	170.001	1616358275515523	1
1093	0	0	93	1	730.073	424.449	305.624	0	0	147.548	-62.0261	353.198	439.993	4436.81	28365.5	-353.198	21.9201	55.2796	61.1166	0	0	0.235323	127.219	-659.39	250	163.854	0	43.9297	44.342	147.812	1616358275555545	1
1098	0	0	98	1	531.553	228.502	303.052	0	0	-52.2808	-5.26422	102.381	346.566	4437.32	28508	-102.381	16.0825	54.1335	62.0284	0	0	0.399191	108.571	-648.643	250	153.853	0	61.5595	56.2757	117.016	1616358275655599	1
1100	0	0	100	1	643.478	304.507	338.972	0	0	-60.0169	23.6189	201.008	435.315	4445.06	28479.1	-201.008	20.8262	51.7516	61.5737	0	0	0.249311	115.309	-651.41	250	143.409	0	49.2322	43.5256	98.6812	1616358275695621	1
1103	0	0	103	1	771.264	418.512	352.751	0	0	46.7618	131.99	305.854	434.299	4437.94	28271.1	-305.854	21.3863	51.5902	61.2633	0	0	0.747178	113.004	-648.679	250	138.306	0	45.1559	42.7504	119.691	1616358275755653	1
1104	0	0	104	1	573.485	314.837	258.648	0	0	7.12171	57.0288	226.503	415.31	4676.9	28246.4	-226.503	19.6293	51.7946	58.5287	0	0	0.209458	130.329	-655.072	250	159.449	0	51.1649	45.4212	105.831	1616358275775664	1
1113	0	0	113	1	544.871	270.403	274.468	0	0	-261.683	95.4326	357.091	338.02	4447.4	28307.7	-357.091	20.6243	51.0845	58.4366	0	0	0.823869	109.16	-642.013	250	133.38	0	51.6108	47.3295	150.496	1616358275955762	1
1116	0	0	116	1	605.271	225.19	380.082	0	0	-8.18199	35.3876	-146.793	326.479	4791.86	28168.4	146.793	15.4383	52.6715	61.4002	0	0	0.451477	117.93	-651.118	250	142.789	0	53.0835	51.3607	188.011	1616358276015795	1
1117	0	0	117	1	557.227	347.102	210.126	0	0	-49.0119	-8.37365	71.5699	245.287	4733.03	28311.8	-71.5699	11.3329	52.9168	61.148	0	0	0.225104	129.382	-654.894	250	139.114	0	83.5	77.5758	166.103	1616358276035806	1
1119	0	0	119	1	679.004	330.038	348.966	0	0	-39.4854	-66.4478	67.6678	308.254	4424.53	28469.5	-67.6678	14.1601	50.566	58.0107	0	0	0.350962	125.202	-649.937	250	125.328	0	65.4535	60.7494	132.206	1616358276075828	1
1121	0	0	121	1	630.691	307.463	323.227	0	0	-42.6263	-48.0654	175.057	407.312	4527.33	28451.2	-175.057	19.0952	48.9425	59.7047	0	0	0.4321	97.84	-636.55	250	136.162	0	52.3501	46.2303	103.732	1616358276115850	1
1122	0	0	122	1	580.547	314.38	266.167	0	0	-0.454239	-51.0636	103.938	497.404	4385.49	28454.2	-103.938	22.591	50.3771	58.1373	0	0	0.00171334	108.802	-643.516	250	137.174	0	43.0959	39.0417	82.3375	1616358276135861	1
1123	0	0	123	1	461.495	206.241	255.253	0	0	-39.377	-23.2343	-185.443	267.948	4524.08	28227	185.443	12.9109	50.6435	58.8295	0	0	0.331874	132.478	-653.376	250	151.792	0	62.4036	59.9252	254.663	1616358276155871	1
1124	0	0	124	1	613.197	345.77	267.427	0	0	26.9565	-67.6904	221.683	482.239	4457.74	28470.8	-221.683	22.5138	50.1461	59.4169	0	0	0.304107	124.424	-649.777	250	138.553	0	44.3854	39.6119	93.1457	1616358276175882	1
1125	0	0	125	1	617.226	305.921	311.304	0	0	2.94072	16.1371	86.4864	483.415	4382.1	28287.3	-86.4864	21.9921	49.3394	57.4681	0	0	0.403472	120.921	-647.85	250	134.208	0	43.3332	39.688	83.8606	1616358276195893	1
1127	0	0	127	1	591.238	292.526	298.712	0	0	-90.4913	4.03851	109.921	467.757	4475.53	28498.7	-109.921	22.1677	50.2051	57.5457	0	0	0.533687	119.598	-647.56	250	155.089	0	44.447	40.1108	83.5329	1616358276235915	1
1129	0	0	129	1	522.98	277.268	245.712	0	0	-10.1731	31.8994	419.257	315.004	4295.55	28271.5	-419.257	16.5337	49.6733	58.2218	0	0	0.314578	116.757	-646.085	250	152.027	0	54.2486	62.049	226.85	1616358276275937	1
1130	0	0	130	1	605.557	273.279	332.278	0	0	33.7214	-17.6885	376.2	366.227	4351.32	28321.1	-376.2	18.5151	49.3452	58.9562	0	0	0.3454	94.5438	-635.123	250	126.592	0	48.7774	51.6665	180.911	1616358276295948	1
1131	0	0	131	1	548.891	256.352	292.539	0	0	-70.8035	93.3539	310.265	357.08	4356.18	28210.1	-310.265	18.1374	49.017	56.4472	0	0	0.530288	115.096	-642.401	250	131.107	0	52.048	49.2549	138.456	1616358276315959	1
1133	0	0	133	1	830.446	352.312	478.134	0	0	-31.3968	-67.432	141.695	573.887	4416.44	28271.2	-141.695	26.5421	49.7731	58.0166	0	0	0.681873	139.01	-658.622	250	163.967	0	37.7265	33.7768	73.1093	1616358276355980	1
1134	0	0	134	1	854.464	468.564	385.9	0	0	14.7848	1.42712	149.29	525.586	4370.26	28401.7	-149.29	24.0073	49.2106	58.6576	0	0	0.318458	111.849	-643.889	250	155.413	0	41.4417	37.1653	80.4716	1616358276375991	1
1136	0	0	136	1	768.569	359.56	409.009	0	0	67.1843	-10.1524	255.935	466.962	4517.18	28213.9	-255.935	21.928	50.7241	59.5204	0	0	0.354575	135.255	-656.683	250	153.304	0	44.9254	40.7829	101.659	1616358276416013	1
1139	0	0	139	1	745.157	377.048	368.109	0	0	-2.46923	68.0622	263.217	359.217	4387.51	28235.4	-263.217	17.3117	49.4215	58.4224	0	0	0.221594	119.773	-646.447	250	127.262	0	56.1677	50.466	127.23	1616358276476046	1
1144	0	0	144	1	618.998	269.192	349.806	0	0	14.2847	15.0858	112.291	308.893	4470.42	28487.7	-112.291	14.0395	50.6863	58.4374	0	0	0.355506	101.236	-638.183	250	117.765	0	68.4777	62.2827	129.623	1616358276576100	1
1145	0	0	145	1	587.315	309.872	277.443	0	0	-55.9757	22.908	370.308	458.815	4341.36	28280.5	-370.308	23.6779	48.2976	57.6423	0	0	0.2591	107.996	-639.894	250	166.075	0	38.5823	40.1222	136.461	1616358276596111	1
1146	0	0	146	1	699.42	323.956	375.464	0	0	24.366	30.0232	222.138	518.59	4360.67	28273.4	-222.138	24.2686	47.2074	56.859	0	0	0.479399	106.147	-637.495	250	152.187	0	40.3979	35.9324	84.2356	1616358276616122	1
1148	0	0	148	1	580.052	225.492	354.56	0	0	-35.8643	-1.71979	169.382	369.531	4420.9	28504.5	-169.382	17.2668	48.9	58.2288	0	0	0.357928	97.1472	-635.388	250	116.8	0	57.1928	50.984	112.305	1616358276656144	1
1149	0	0	149	1	820.104	327.797	492.307	0	0	-38.5453	-52.9313	102.708	612.521	4423.59	28555.7	-102.708	28.2036	47.8743	56.5835	0	0	0.334107	103.078	-638.144	250	136.387	0	34.3855	31.1399	65.7863	1616358276676155	1
1164	0	0	164	1	513.62	197.465	316.155	0	0	18.5134	6.95197	96.8542	250.042	4565.85	28296.5	-96.8542	11.3225	47.7257	55.9165	0	0	0.270465	111.386	-638.208	250	120.7	0	81.5062	74.757	155.607	1616358276976318	1
1166	0	0	166	1	467.334	184.02	283.314	0	0	-40.3845	29.0547	32.2649	251.622	4624.74	28174.7	-32.2649	11.6297	45.8091	55.1157	0	0	0.0565956	114.405	-636.829	250	133.407	0	74.3715	69.9501	163.948	1616358277016340	1
1167	0	0	167	1	470.338	229.312	241.026	0	0	-217.377	-195.498	145.82	235.237	4901.4	28299.6	-145.82	12.8887	47.077	55.5749	0	0	0.221892	106.593	-634.912	250	117.668	0	79.9532	71.6874	145.954	1616358277036351	1
1177	0	0	177	1	490.63	282.542	208.088	0	0	-181.553	-74.2247	-122.976	236.971	4666.25	28078.7	122.976	12.072	46.9683	54.4915	0	0	0.220738	116.603	-638.149	250	119.071	0	65.7125	63.1397	217.31	1616358277236460	1
1183	0	0	183	1	471.553	231.324	240.229	0	0	-32.593	68.7551	181.675	320.088	4915.93	28234.7	-181.675	15.1413	45.5376	56.1236	0	0	0.309762	131.208	-645.822	250	138.385	0	63.5011	56.1171	125.457	1616358277356525	1
1214	0	0	214	1	404.754	157.663	247.091	0	0	-0.0206524	27.8682	64.8603	205.615	4584.38	28175.9	-64.8603	9.36781	44.5863	51.3855	0	0	0.190337	100.725	-625.003	250	114.725	0	91.2044	85.3994	185.785	1616358277976863	1
1226	0	0	226	1	489.088	207.434	281.654	0	0	-21.5922	-39.5082	186.887	272.071	4506.29	28044	-186.887	12.6995	43.4599	50.7192	0	0	0.446515	126.503	-635.986	250	161.197	0	72.8037	64.4761	144.934	1616358278216994	1
1231	0	0	231	1	506.313	234.058	272.256	0	0	-50.8382	-17.7238	9.21614	244.457	4535.54	28221.5	-9.21614	11.2947	43.1807	49.9644	0	0	0.233521	102.365	-623.533	250	120.493	0	71.6794	68.8114	173.225	1616358278317048	1
1249	0	0	249	1	456.811	162.012	294.798	0	0	-84.5692	-48.0211	236.89	219.989	4668.93	28152.1	-236.89	10.767	41.8086	51.2357	0	0	0.263776	104.273	-624.119	250	97.2205	0	84.8947	74.532	180.071	1616358278677244	1
1252	0	0	252	1	498.2	165.299	332.901	0	0	-6.66279	30.8361	-526.01	230.502	4690.68	28471.9	526.01	14.0349	44.0885	50.3153	0	0	0.24641	134.776	-640.127	250	124.368	0	144.467	155.763	491.298	1616358279017430	1
1253	0	0	253	1	498.2	165.299	332.901	0	0	-6.66279	30.8361	-526.01	230.502	4690.68	28471.9	526.01	14.0349	44.0885	50.3153	0	0	0.24641	134.776	-640.127	250	124.368	0	144.467	155.763	491.298	1616358279017430	1
1254	0	0	254	1	498.2	165.299	332.901	0	0	-6.66279	30.8361	-526.01	230.502	4690.68	28471.9	526.01	14.0349	44.0885	50.3153	0	0	0.24641	134.776	-640.127	250	124.368	0	144.467	155.763	491.298	1616358279017430	1
1255	0	0	255	1	498.2	165.299	332.901	0	0	-6.66279	30.8361	-526.01	230.502	4690.68	28471.9	526.01	14.0349	44.0885	50.3153	0	0	0.24641	134.776	-640.127	250	124.368	0	144.467	155.763	491.298	1616358279017430	1
1256	0	0	256	1	498.2	165.299	332.901	0	0	-6.66279	30.8361	-526.01	230.502	4690.68	28471.9	526.01	14.0349	44.0885	50.3153	0	0	0.24641	134.776	-640.127	250	124.368	0	144.467	155.763	491.298	1616358279017430	1
1257	0	0	257	1	498.2	165.299	332.901	0	0	-6.66279	30.8361	-526.01	230.502	4690.68	28471.9	526.01	14.0349	44.0885	50.3153	0	0	0.24641	134.776	-640.127	250	124.368	0	144.467	155.763	491.298	1616358279017430	1
1258	0	0	258	1	498.2	165.299	332.901	0	0	-6.66279	30.8361	-526.01	230.502	4690.68	28471.9	526.01	14.0349	44.0885	50.3153	0	0	0.24641	134.776	-640.127	250	124.368	0	144.467	155.763	491.298	1616358279017430	1
1259	0	0	259	1	498.2	165.299	332.901	0	0	-6.66279	30.8361	-526.01	230.502	4690.68	28471.9	526.01	14.0349	44.0885	50.3153	0	0	0.24641	134.776	-640.127	250	124.368	0	144.467	155.763	491.298	1616358279017430	1
1260	0	0	260	1	498.2	165.299	332.901	0	0	-6.66279	30.8361	-526.01	230.502	4690.68	28471.9	526.01	14.0349	44.0885	50.3153	0	0	0.24641	134.776	-640.127	250	124.368	0	144.467	155.763	491.298	1616358279017430	1
1261	0	0	261	1	498.2	165.299	332.901	0	0	-6.66279	30.8361	-526.01	230.502	4690.68	28471.9	526.01	14.0349	44.0885	50.3153	0	0	0.24641	134.776	-640.127	250	124.368	0	144.467	155.763	491.298	1616358279017430	1
1262	0	0	262	1	498.2	165.299	332.901	0	0	-6.66279	30.8361	-526.01	230.502	4690.68	28471.9	526.01	14.0349	44.0885	50.3153	0	0	0.24641	134.776	-640.127	250	124.368	0	144.467	155.763	491.298	1616358279017430	1
1263	0	0	263	1	498.2	165.299	332.901	0	0	-6.66279	30.8361	-526.01	230.502	4690.68	28471.9	526.01	14.0349	44.0885	50.3153	0	0	0.24641	134.776	-640.127	250	124.368	0	144.467	155.763	491.298	1616358279017430	1
1268	0	0	268	1	582.723	271.591	311.132	0	0	-25.1081	7.62952	21.69	320.48	4709.13	28196.2	-21.69	14.6866	41.3425	49.6113	0	0	0.110392	136.806	-637.09	250	150.609	0	56.067	53.2049	128.137	1616358279057452	1
1274	0	0	274	1	537.47	327.471	209.999	0	0	-45.199	-24.5989	172.35	254.236	4729.22	28128.7	-172.35	11.9225	41.9002	50.6271	0	0	0.19376	104.387	-622.415	250	106.303	0	76.7387	67.9841	150.698	1616358279177517	1
1275	0	0	275	1	523.504	234.225	289.279	0	0	-63.1844	-119.69	87.8253	281.094	4647.54	27924.8	-87.8253	13.1619	41.3838	49.3385	0	0	0.290651	110.241	-624.678	250	113.866	0	66.4494	61.5225	129.128	1616358279197528	1
1277	0	0	277	1	452.912	230.833	222.079	0	0	-29.4766	14.8563	170.867	274.892	4613.84	28388.2	-170.867	12.8372	41.1158	50.0369	0	0	0.256525	119.099	-631.404	250	129.914	0	70.8772	62.9416	139.069	1616358279237550	1
1279	0	0	279	1	447.74	168.918	278.822	0	0	31.3432	-13.5707	432.999	253.986	4453.36	28217.4	-432.999	13.3875	40.4145	49.4401	0	0	0.141302	120.611	-627.96	250	133.109	0	60.2232	71.9706	270.219	1616358279277571	1
1297	0	0	297	1	533.811	270.382	263.428	0	0	26.8713	20.7008	442.423	311.136	4457.83	28282.7	-442.423	16.4879	40.2337	48.998	0	0	0.124574	115.541	-627.15	250	123.295	0	49.294	59.4357	221.637	1616358279637768	1
1306	0	0	306	1	473.893	227.232	246.661	0	0	-47.6273	57.9892	-90.7485	231.742	4432.67	28145.8	90.7485	10.9553	40.4712	47.2364	0	0	0.218105	116.942	-624.405	250	122.563	0	66.5303	65.0089	207.729	1616358279817866	1
1311	0	0	311	1	442.326	230.928	211.398	0	0	-49.0133	26.6102	123.183	240.502	4633.37	28177.2	-123.183	11.2154	40.7744	47.5631	0	0	0.401776	110.319	-622.138	250	117.269	0	78.3043	70.5108	147.456	1616358279917920	1
1316	0	0	316	1	526.779	258.536	268.242	0	0	-113.607	-29.0331	-21.1157	229.839	4797.63	28133.2	21.1157	10.9741	40.7486	48.279	0	0	0.175089	103.52	-618.874	250	113.605	0	71.2072	68.5542	185.854	1616358280017975	1
1318	0	0	318	1	488.814	242.316	246.499	0	0	-47.1446	-13.621	-116.326	274.295	4731.16	28117.7	116.326	12.9238	39.9473	48.5904	0	0	0.317836	125.284	-629.917	250	145.534	0	56.741	55.7962	184.568	1616358280057996	1
1325	0	0	325	1	536.992	215.941	321.051	0	0	3.28717	36.287	91.1722	291.883	4680.73	27868.5	-91.1722	13.3217	39.9767	46.5474	0	0	0.243878	121.825	-625.297	250	120.041	0	64.0879	58.454	123.114	1616358280198073	1
1331	0	0	331	1	444.299	198.878	245.421	0	0	-100.839	18.6454	149.153	213.698	4485.88	28384.5	-149.153	10.2766	39.2349	48.0239	0	0	0.336464	101.572	-616.682	250	120.7	0	87.1295	76.706	165.043	1616358280318138	1
1333	0	0	333	1	644.693	334.485	310.208	0	0	15.2014	-38.7187	25.0566	283.034	4868.14	28142.8	-25.0566	12.7607	40.4303	48.7804	0	0	0.255963	122.657	-629.782	250	138.88	0	63.74	60.1266	145.156	1616358280358160	1
1342	0	0	342	1	525.568	208.894	316.674	0	0	-78.8485	-9.25191	101.547	278.649	4563.55	28113.4	-101.547	13.0933	38.1988	46.4342	0	0	0.236827	106.428	-615.92	250	127.319	0	65.7775	59.5146	123.466	1616358280538258	1
1343	0	0	343	1	461.364	237.318	224.046	0	0	-15.6111	-22.4378	-62.259	241.225	4799.29	28126.6	62.259	11.0868	37.7464	46.745	0	0	0.0583587	146.394	-632.993	250	146.509	0	66.4817	64.9759	193.366	1616358280558269	1
1344	0	0	344	1	517.608	193.711	323.897	0	0	-115.767	-69.9744	17.2375	274.958	4899.45	28074.4	-17.2375	13.1242	38.3627	47.3384	0	0	0.129781	102.58	-615.427	250	116.467	0	61.5365	57.9231	140.889	1616358280578280	1
1351	0	0	351	1	585.314	243.41	341.904	0	0	-166.628	-41.9598	26.1753	262.208	4950.31	28146.1	-26.1753	12.9664	39.4	48.2544	0	0	0.496388	105.027	-618.514	250	111.071	0	64.2847	59.3187	141.394	1616358280718356	1
1356	0	0	356	1	545.057	278.255	266.803	0	0	-153.024	-59.9051	52.2272	288.393	4737.38	28164	-52.2272	14.1203	37.9329	46.0949	0	0	0.72086	145.305	-634.246	250	141.106	0	59.208	54.268	120.836	1616358280818410	1
1370	0	0	370	1	472.615	164.021	308.593	0	0	-43.6224	23.5495	38.1169	244.875	4627.98	27980.9	-38.1169	11.3221	38.3241	46.2321	0	0	0.320552	129.923	-626.808	250	150.105	0	70.8012	66.5222	153.47	1616358281098563	1
1371	0	0	371	1	632.378	264.421	367.957	0	0	-41.7528	33.5026	64.5026	362.795	4626.11	28070.6	-64.5026	16.7931	37.1461	46.1252	0	0	0.218268	113.639	-618.898	250	114.715	0	49.5599	45.6115	98.9076	1616358281118574	1
1373	0	0	373	1	589.876	288.54	301.335	0	0	-10.9382	70.8271	61.3247	259.902	4694.96	28133	-61.3247	11.9822	38.6152	47.7884	0	0	0.442468	128.547	-629.508	250	131.909	0	69.5916	64.1447	139.051	1616358281158596	1
1379	0	0	379	1	647.498	312.017	335.48	0	0	-53.8798	5.29247	109.341	322.239	4538.58	28397.8	-109.341	14.9921	37.7335	46.5209	0	0	0.34429	127.877	-626.878	250	132.37	0	57.6207	52.1469	108.32	1616358281278661	1
1383	0	0	383	1	601.041	269.743	331.298	0	0	13.3306	-45.3298	60.9143	260.016	4571.03	28249.1	-60.9143	11.7237	37.5564	45.9631	0	0	0.0866677	115.376	-619.52	250	126.335	0	69.6907	64.3094	141.324	1616358281358705	1
1385	0	0	385	1	429.678	198.042	231.636	0	0	-81.1892	36.8918	54.3362	291.042	4765.21	28067.2	-54.3362	13.7248	37.9651	46.0745	0	0	0.335018	99.7306	-613.391	250	142.582	0	60.171	55.3917	122.359	1616358281398726	1
1387	0	0	387	1	550.268	255.429	294.839	0	0	-0.776273	11.388	-22.1492	348.818	4684.8	28292.1	22.1492	15.9193	38.0521	45.9006	0	0	0.210923	120.37	-622.601	250	131.912	0	48.2365	46.6443	126.387	1616358281438748	1
1389	0	0	389	1	434.997	224.045	210.952	0	0	-125.279	19.3751	400.684	225.307	4410.66	28383.7	-400.684	12.2429	38.2676	44.988	0	0	0.42586	103.461	-612.469	250	129.431	0	65.1543	71.7336	257.787	1616358281478770	1
1391	0	0	391	1	588.792	234.925	353.867	0	0	25.7192	30.511	25.8208	443.517	4658.3	28173.3	-25.8208	20.0857	37.7932	45.5573	0	0	0.324857	127.113	-624.742	250	177.234	0	40.0772	37.799	90.7484	1616358281518792	1
1413	0	0	413	1	368.84	177.628	191.212	0	0	-77.3335	53.9578	396.783	238.924	4362.71	28349.1	-396.783	12.6577	36.9367	45.3676	0	0	0.0621142	88.4429	-604.139	250	106.338	0	62.0053	67.7927	244.336	1616358281959032	1
1416	0	0	416	1	394.474	197.769	196.705	0	0	-82.8912	31.9409	104.998	275.037	4368.27	28271.5	-104.998	13.0188	36.0844	44.3519	0	0	0.195558	97.4845	-607.947	250	122.835	0	65.0868	58.1902	121.243	1616358282019064	1
1418	0	0	418	1	564.096	278.912	285.184	0	0	-38.3639	-12.8973	111.491	304.99	4722.38	28117	-111.491	14.0752	36.3445	44.6193	0	0	0.108593	122.875	-620.095	250	127.296	0	60.1083	54.3352	112.974	1616358282059086	1
1419	0	0	419	1	483.838	277.587	206.251	0	0	17.6105	12.1	249.776	349.908	4566.75	28291.3	-249.776	16.5588	36.0853	44.4177	0	0	0.222532	131.135	-625.189	250	148.663	0	51.4198	46.1057	113.941	1616358282079097	1
1420	0	0	420	1	495.466	234.502	260.964	0	0	31.4546	12.1322	-112.033	248.533	4652.57	28291.3	112.033	11.4778	40.177	45.2622	0	0	0.352464	96.1508	-613.077	250	124.227	0	61.7039	60.9387	207.093	1616358282099108	1
1427	0	0	427	1	381.547	178.132	203.414	0	0	-101.007	-61.0874	161.65	199.28	4685.37	28065.5	-161.65	9.58582	37.6017	45.0563	0	0	0.450543	108.525	-614.164	250	109.743	0	91.3251	80.092	175.698	1616358282239184	1
1434	0	0	434	1	414.173	200.733	213.44	0	0	-146.954	-59.731	149.646	218.63	4731.31	28064.2	-149.646	10.8037	37.1615	44.2999	0	0	0.216493	91.1144	-605.617	250	110.956	0	81.0077	71.0954	153.73	1616358282379260	1
1437	0	0	437	1	535.644	209.143	326.501	0	0	25.4285	-13.6218	97.2057	329.64	4558.93	28117.7	-97.2057	14.8724	36.1636	44.2668	0	0	0.274854	117.477	-616.993	250	133.34	0	55.8952	51.1374	106.853	1616358282439293	1
1440	0	0	440	1	368.267	153.217	215.049	0	0	-51.0068	0.114906	402.649	172.292	4436.05	28303.3	-402.649	9.05946	37.6409	45.4889	0	0	0.119869	123.596	-620.797	250	142.047	0	85.5363	95.9104	349.397	1616358282499326	1
1451	0	0	451	1	589.928	295.985	293.943	0	0	-33.8045	-38.7298	51.5375	317.722	4817.48	28342.2	-51.5375	14.5498	37.1467	44.4382	0	0	0.342502	108.341	-614.705	250	119.447	0	55.4675	51.6459	115.989	1616358282719446	1
1459	0	0	459	1	391.228	207.352	183.876	0	0	-6.10912	19.0056	241.46	189.471	4789.79	28085.1	-241.46	9.00102	37.5475	46.1556	0	0	0.0946517	94.6471	-608.927	250	111.653	0	94.8462	84.3768	204.432	1616358282879533	1
1460	0	0	460	1	441.871	197.817	244.054	0	0	-26.3845	-16.6638	-133.793	309.271	4610.75	28220.4	133.793	14.5502	37.7965	44.588	0	0	0.220344	141.463	-628.476	250	145.173	0	48.7368	47.718	166.677	1616358282899544	1
1466	0	0	466	1	520.445	223.052	297.393	0	0	-56.9897	-0.282261	43.1612	277.18	4442.03	28303.7	-43.1612	12.8507	36.9273	43.7027	0	0	0.442154	108.901	-613.858	250	128.248	0	61.671	57.9755	131.776	1616358283019609	1
1467	0	0	467	1	465.357	199.138	266.219	0	0	-6.4553	2.045	305.998	214.874	4491.16	28201.7	-305.998	10.5225	37.1774	45.1271	0	0	0.21639	129.156	-622.947	250	128.195	0	77.9838	73.3839	208.562	1616358283039620	1
1482	0	0	482	1	607.517	254.17	353.348	0	0	27.6917	15.1604	97.6521	328.632	4656.33	28089	-97.6521	14.8629	37.0293	43.6664	0	0	0.574756	156.043	-633.146	250	176.115	0	55.8779	51.2316	107.042	1616358283339783	1
1491	0	0	491	1	417.335	152.712	264.623	0	0	20.1665	-10.9216	11.5661	285.538	4464.53	28115	-11.5661	12.8896	36.885	44.4192	0	0	0.268967	122.104	-620.884	250	140.261	0	59.7543	57.0997	142.244	1616358283519882	1
1502	0	0	502	1	432.425	211.687	220.738	0	0	62.1108	-3.73748	109.736	241.381	4522.25	28406.8	-109.736	10.8352	37.4046	44.5152	0	0	0.0767752	138.511	-624.729	250	136.038	0	76.7524	70.3365	146.346	1616358283740001	1
1513	0	0	513	1	396.751	202.998	193.753	0	0	-25.149	11.0489	261.397	226.436	5008.15	28392.1	-261.397	10.9158	36.1139	44.8772	0	0	0.253892	116.934	-617.355	250	138.004	0	76.6905	68.8983	175.122	1616358284160230	1
1514	0	0	514	1	396.751	202.998	193.753	0	0	-25.149	11.0489	261.397	226.436	5008.15	28392.1	-261.397	10.9158	36.1139	44.8772	0	0	0.253892	116.934	-617.355	250	138.004	0	76.6905	68.8983	175.122	1616358284160230	1
1515	0	0	515	1	396.751	202.998	193.753	0	0	-25.149	11.0489	261.397	226.436	5008.15	28392.1	-261.397	10.9158	36.1139	44.8772	0	0	0.253892	116.934	-617.355	250	138.004	0	76.6905	68.8983	175.122	1616358284160230	1
1516	0	0	516	1	396.751	202.998	193.753	0	0	-25.149	11.0489	261.397	226.436	5008.15	28392.1	-261.397	10.9158	36.1139	44.8772	0	0	0.253892	116.934	-617.355	250	138.004	0	76.6905	68.8983	175.122	1616358284160230	1
1517	0	0	517	1	396.751	202.998	193.753	0	0	-25.149	11.0489	261.397	226.436	5008.15	28392.1	-261.397	10.9158	36.1139	44.8772	0	0	0.253892	116.934	-617.355	250	138.004	0	76.6905	68.8983	175.122	1616358284160230	1
1518	0	0	518	1	396.751	202.998	193.753	0	0	-25.149	11.0489	261.397	226.436	5008.15	28392.1	-261.397	10.9158	36.1139	44.8772	0	0	0.253892	116.934	-617.355	250	138.004	0	76.6905	68.8983	175.122	1616358284160230	1
1519	0	0	519	1	396.751	202.998	193.753	0	0	-25.149	11.0489	261.397	226.436	5008.15	28392.1	-261.397	10.9158	36.1139	44.8772	0	0	0.253892	116.934	-617.355	250	138.004	0	76.6905	68.8983	175.122	1616358284160230	1
1520	0	0	520	1	396.751	202.998	193.753	0	0	-25.149	11.0489	261.397	226.436	5008.15	28392.1	-261.397	10.9158	36.1139	44.8772	0	0	0.253892	116.934	-617.355	250	138.004	0	76.6905	68.8983	175.122	1616358284160230	1
1521	0	0	521	1	396.751	202.998	193.753	0	0	-25.149	11.0489	261.397	226.436	5008.15	28392.1	-261.397	10.9158	36.1139	44.8772	0	0	0.253892	116.934	-617.355	250	138.004	0	76.6905	68.8983	175.122	1616358284160230	1
1522	0	0	522	1	396.751	202.998	193.753	0	0	-25.149	11.0489	261.397	226.436	5008.15	28392.1	-261.397	10.9158	36.1139	44.8772	0	0	0.253892	116.934	-617.355	250	138.004	0	76.6905	68.8983	175.122	1616358284160230	1
1523	0	0	523	1	396.751	202.998	193.753	0	0	-25.149	11.0489	261.397	226.436	5008.15	28392.1	-261.397	10.9158	36.1139	44.8772	0	0	0.253892	116.934	-617.355	250	138.004	0	76.6905	68.8983	175.122	1616358284160230	1
1527	0	0	527	1	611.715	311.91	299.805	0	0	-5.88288	18.1556	170.379	421.254	4490.58	28185.6	-170.379	19.5094	35.7929	44.8608	0	0	0.300962	110.18	-616.037	250	136.137	0	44.8834	39.7127	88.4478	1616358284240274	1
1530	0	0	530	1	568.438	250.179	318.259	0	0	4.13195	-3.86225	319.186	316.386	4480.57	28108	-319.186	15.5528	35.3999	43.062	0	0	0.14124	116.943	-613.823	250	137.819	0	51.9166	49.7763	147.199	1616358284300307	1
1533	0	0	533	1	541.245	238.296	302.949	0	0	14.8792	-14.7078	187.941	421.494	4370.16	28218.5	-187.941	19.4616	34.6251	42.973	0	0	0.148229	96.3196	-605.577	250	139.761	0	44.1644	39.1378	88.6029	1616358284360339	1
1535	0	0	535	1	513.869	200.621	313.248	0	0	69.7489	-13.4978	-116.775	237.972	4414.95	28117.6	116.775	10.9275	35.5456	43.991	0	0	0.102765	126.448	-618.77	250	156.707	0	63.7582	62.5862	210.91	1616358284400361	1
1553	0	0	553	1	449.563	177.711	271.852	0	0	-7.42971	-5.08549	145.547	205.711	4392.47	28507.8	-145.547	9.44651	35.0391	43.8415	0	0	0.119236	114.465	-612.766	250	123.847	0	88.826	79.0944	169.463	1616358284760557	1
1558	0	0	558	1	469.732	221.737	247.995	0	0	79.4879	45.7834	-216.396	222.359	4604.53	28058.3	216.396	10.74	36.5609	41.9174	0	0	0.136975	116.246	-614.253	250	132.275	0	65.3071	61.661	297.106	1616358284860612	1
1560	0	0	560	1	530.272	197.979	332.293	0	0	-61.7924	-21.3043	107.217	311.304	4745.81	28225.1	-107.217	14.5014	35.2894	42.4518	0	0	0.281209	170.972	-632.642	250	165.818	0	57.3684	51.8184	108.197	1616358284900633	1
1565	0	0	565	1	568.407	276.591	291.816	0	0	-5.77132	-58.5288	99.1808	305.146	4490.47	28262.3	-99.1808	13.877	35.2614	43.5287	0	0	0.142311	160.812	-635.651	250	176.673	0	59.7823	53.985	113.463	1616358285000688	1
1572	0	0	572	1	486.535	165.369	321.166	0	0	-28.0665	-10.6112	195.826	243.183	4612.43	27815.8	-195.826	11.423	36.174	44.0308	0	0	0.204451	134.271	-624.177	250	140.196	0	74.8912	66.4232	150.119	1616358285140764	1
1573	0	0	573	1	448.344	129.33	319.014	0	0	5.30941	8.87212	-194.809	265.47	4579.05	28194.9	194.809	12.7235	35.0826	42.5184	0	0	0.439699	124.083	-615.496	250	155.151	0	55.3077	52.6908	225.632	1616358285160775	1
1582	0	0	582	1	398.217	229.711	168.506	0	0	-41.4914	-11.4318	233.816	267.799	4625.85	28015.9	-233.816	12.8254	36.2569	43.3391	0	0	0.270721	113.274	-613.191	250	120.825	0	66.1673	59.124	140.654	1616358285340873	1
1585	0	0	585	1	610.668	274.793	335.875	0	0	-48.9851	-33.0906	58.3322	379.473	4832.67	28236.9	-58.3322	17.4936	33.5702	41.5738	0	0	0.414915	127.898	-615.335	250	136.328	0	45.3581	41.9135	92.4204	1616358285400906	1
1590	0	0	590	1	411.37	180.992	230.379	0	0	21.9767	31.7977	123.418	269.294	4462.72	28072.3	-123.418	12.2609	33.0345	42.16	0	0	0.318226	97.5452	-599.649	250	108.96	0	66.6215	59.6758	125.605	1616358285500960	1
1599	0	0	599	1	471.33	274.02	197.31	0	0	-75.6848	-51.6833	88.1758	247.167	4460.72	28155.8	-88.1758	11.5595	34.175	43.2825	0	0	0.19635	131.556	-619.546	250	136.648	0	70.8485	63.8352	134.411	1616358285681058	1
1614	0	0	614	1	488.456	246.856	241.6	0	0	5.54446	-14.1316	160.685	288.204	4678.48	28118.3	-160.685	13.2247	35.929	42.1065	0	0	0.234827	107.768	-609.143	250	110.328	0	63.982	57.1053	124.75	1616358285981222	1
1615	0	0	615	1	452.406	269	183.406	0	0	-45.7413	-1.19436	269.218	274.633	4530.44	28105.3	-269.218	13.3872	33.6037	43.3442	0	0	0.266782	133.684	-619.286	250	139.21	0	60.9664	55.3475	143.916	1616358286001233	1
1617	0	0	617	1	460.807	240.147	220.661	0	0	-41.2346	20.3915	172.792	213.367	5024.23	28382.7	-172.792	10.0241	34.5122	43.7076	0	0	0.330787	115.93	-612.504	250	98.9929	0	84.2927	74.2319	165.03	1616358286041255	1
1619	0	0	619	1	481.191	213.607	267.584	0	0	43.2769	4.08394	8.50005	271.933	4840.06	28299.4	-8.50005	12.2378	34.5629	43.374	0	0	0.127547	122.271	-614.73	250	131.951	0	61.4963	59.057	147.124	1616358286081276	1
1620	0	0	620	1	398.508	237.988	160.52	0	0	-19.3551	-7.88342	127.997	222.193	4603.72	28311.3	-127.997	10.2077	35.0717	42.5522	0	0	0.255282	117.464	-612.457	250	130.799	0	81.1967	72.9577	153.004	1616358286101287	1
1630	0	0	630	1	409.661	187.011	222.651	0	0	37.3949	-48.7527	23.5404	199.964	4646.63	28053.2	-23.5404	8.96833	35.7623	41.6311	0	0	0.18065	140.075	-622.233	250	138.558	0	83.2376	79.2703	193.843	1616358286301396	1
1632	0	0	632	1	466.241	224.193	242.048	0	0	-35.468	-37.6102	3.63893	232.47	4320.85	28141.7	-3.63893	10.6659	35.0168	42.7991	0	0	0.214488	123.104	-613.312	250	125.321	0	70.4031	66.8402	170.058	1616358286341418	1
1654	0	0	654	1	452.478	191.584	260.894	0	0	-30.4958	-23.9855	-42.6869	257.829	4614.86	28227.8	42.6869	11.8684	36.1954	42.6718	0	0	0.275238	114.748	-613.769	250	132.618	0	60.7211	59.4194	170.967	1616358286781658	1
1658	0	0	658	1	571.434	330.062	241.372	0	0	-22.8915	3.34661	271.305	288.005	4407.93	28300.1	-271.305	13.9327	33.5496	42.8541	0	0	0.345121	84.8701	-596.235	250	131.582	0	58.5135	53.0137	138.523	1616358286861701	1
1660	0	0	660	1	596.855	332.191	264.665	0	0	-24.4347	30.8835	329.018	377.492	4608.79	28172.9	-329.018	18.834	34.9329	41.8133	0	0	0.307288	124.789	-617.368	250	159.686	0	42.7288	41.3456	125.224	1616358286901723	1
1661	0	0	661	1	492.184	278.867	213.317	0	0	12.651	6.95227	339.78	425.93	4571.71	28097.2	-339.78	21.1276	33.8457	41.967	0	0	0.163941	95.2007	-602.589	250	136.98	0	37.6231	37.2502	117.426	1616358286921734	1
1662	0	0	662	1	496.628	268.966	227.662	0	0	-45.1882	33.7069	112.975	321.116	4629.55	28269.7	-112.975	14.9443	35.4373	42.0311	0	0	0.430359	107.125	-608.769	250	124.117	0	55.6705	50.1591	105.034	1616358286941745	1
1663	0	0	663	1	402.303	238.776	163.527	0	0	-55.4906	31.9713	-78.2847	180.48	4739.51	28171.8	78.2847	8.49262	36.3665	42.4522	0	0	0.130434	120.379	-613.448	250	142.882	0	81.6238	79.9883	249.244	1616358286961756	1
1667	0	0	667	1	380.105	183.364	196.74	0	0	-143.574	-145.693	-9.2833	178.573	4628.27	28249.8	9.2833	8.80191	34.3711	42.5451	0	0	0.250628	126.183	-615.263	250	121.54	0	84.463	81.782	213.575	1616358287041799	1
1674	0	0	674	1	485.479	208.88	276.6	0	0	-39.24	5.69407	-7.82958	223.887	4822.92	28297.7	7.82958	10.33	35.7042	43.1478	0	0	0.228523	128.659	-619.972	250	139.745	0	71.7194	69.4482	180.717	1616358287181876	1
1692	0	0	692	1	453.96	278.675	175.285	0	0	-36.659	21.7008	153.923	297.566	4820.34	28281.7	-153.923	13.8799	34.2566	43.4558	0	0	0.327553	123.705	-614.56	250	122.447	0	60.9978	54.0691	118.152	1616358287542072	1
1693	0	0	693	1	511.647	322.069	189.578	0	0	0.884815	-22.6743	245.415	282.924	4782.8	28126.8	-245.415	13.4082	33.8018	42.8649	0	0	0.196883	109.676	-608.424	250	140.891	0	61.7367	54.8605	135.665	1616358287562083	1
1701	0	0	701	1	595.034	289.889	305.145	0	0	26.533	-39.4892	312.692	325.446	4557.83	28143.6	-312.692	15.8769	34.2179	41.7752	0	0	0.219318	118.503	-611.619	250	136.981	0	50.1914	47.5907	139.902	1616358287722170	1
1702	0	0	702	1	627.082	291.197	335.885	0	0	-39.1027	-1.40597	221.393	436.474	4723.12	28205.2	-221.393	20.7941	34.1908	40.669	0	0	0.223345	109.29	-608.847	250	152.866	0	40.8961	36.4219	84.8144	1616358287742181	1
1703	0	0	703	1	437.985	197.042	240.943	0	0	-160.598	-171.681	-10.4343	235.234	4645.3	28176.1	10.4343	11.86	32.4601	41.3121	0	0	0.486003	126.546	-613.135	250	138.447	0	62.8272	61.2462	157.508	1616358287762192	1
1705	0	0	705	1	427.943	243.597	184.347	0	0	-49.2841	-62.5516	271.393	276.82	4633.64	28166.7	-271.393	13.5529	33.1293	43.0447	0	0	0.296796	105.014	-605.551	250	158.248	0	59.9883	54.0725	143.269	1616358287802214	1
1710	0	0	710	1	575.765	245.849	329.916	0	0	41.5441	-3.8475	6.77225	277.299	4542.82	28207.6	-6.77225	12.4737	32.7133	42.0081	0	0	0.0439953	125.263	-614.59	250	130.722	0	59.3583	56.8724	141.776	1616358287902268	1
1725	0	0	725	1	455.633	259.285	196.348	0	0	-32.0703	-21.8662	236.5	273.202	4317.45	28225.6	-236.5	13.0456	32.8151	41.1067	0	0	0.291299	125.151	-611.013	250	144.038	0	62.7573	55.6721	134.988	1616358288202431	1
1729	0	0	729	1	378.856	173.197	205.66	0	0	-10.4431	6.12484	314.946	192.828	4295.82	28297.3	-314.946	9.49884	33.4343	42.1145	0	0	0.357449	91.8624	-597.693	250	117.653	0	81.8161	77.6623	229.417	1616358288282475	1
1732	0	0	732	1	486.446	214.401	272.045	0	0	-128.997	-106.83	69.116	367.289	4414.38	28211	-69.116	17.7767	32.9917	41.4448	0	0	0.292428	118.401	-609.826	250	117.464	0	45.7836	42.0391	90.0561	1616358288342508	1
1733	0	0	733	1	475.444	154.914	320.531	0	0	-77.1448	36.7835	103.2	320.773	4561.84	28167	-103.2	15.1464	32.7066	41.3589	0	0	0.393027	107.384	-604.424	250	118.259	0	54.1265	48.4411	101.051	1616358288362519	1
1738	0	0	738	1	553.046	279.312	273.735	0	0	101.164	-126.118	25.4661	320.413	4582.86	28329.9	-25.4661	14.3728	34.9503	41.9551	0	0	0.0994125	133.593	-619.085	250	154.239	0	53.3423	51.1232	124.134	1616358288462573	1
1741	0	0	741	1	516.846	256.037	260.809	0	0	37.8437	-51.7861	140.238	309.19	4646.18	28155.9	-140.238	13.9863	33.4685	41.5852	0	0	0.139478	113.759	-608.319	250	136.056	0	58.8103	52.6609	113.63	1616358288522606	1
1744	0	0	744	1	437.155	219.983	217.171	0	0	15.3654	-16.8415	-35.9374	275.48	4668.65	28121	35.9374	12.5031	33.7676	41.6186	0	0	0.198986	155.951	-628.591	250	157.244	0	57.3498	55.8171	156.289	1616358288582639	1
1753	0	0	753	1	374.891	182.46	192.431	0	0	-32.6715	42.2986	299.607	197.609	4716.69	28161.5	-299.607	9.75552	33.5746	41.6949	0	0	0.131624	127.097	-613.509	250	130.864	0	80.6512	74.7878	210.143	1616358288762737	1
1755	0	0	755	1	377.797	176.331	201.466	0	0	-28.9739	-17.9769	139.543	207.1	4414.01	28022.4	-139.543	9.56374	34.6187	43.4957	0	0	0.120408	102.118	-605.887	250	116.258	0	87.3063	77.7307	165.792	1616358288802758	1
1781	0	0	781	1	488.245	244.665	243.579	0	0	12.3916	75.0248	385.348	279.228	4372.65	28228.4	-385.348	14.2857	32.8173	40.7794	0	0	0.333326	132.606	-613.896	250	156.033	0	52.4655	56.4018	198.582	1616358289323042	1
1793	0	0	793	1	545.114	285.065	260.049	0	0	-27.0677	70.3313	127.089	247.233	4511.77	28233.1	-127.089	11.5224	32.7864	41.0153	0	0	0.250018	136.278	-615.893	250	129.321	0	70.6079	63.1385	132.701	1616358289563172	1
1800	0	0	800	1	449.106	196.326	252.78	0	0	2.42749	0.12394	-95.17	251.371	4482.27	28104	95.17	11.6059	32.1581	41.3882	0	0	0.15847	124.268	-609.237	250	144.576	0	59.2544	57.989	181.386	1616358289703249	1
1805	0	0	805	1	437.597	253.124	184.473	0	0	59.9692	87.4411	311.328	234.692	4723.71	28216	-311.328	11.4511	33.2845	41.7671	0	0	0.0356404	104.21	-602.969	250	121.34	0	67.7672	64.6883	186.853	1616358289803303	1
1806	0	0	806	1	475.865	243.078	232.788	0	0	-63.6239	58.5846	-111.291	246.139	4647.98	28045.5	111.291	11.7705	33.9786	41.706	0	0	0.376595	135.807	-619.423	250	140.247	0	58.229	56.6865	184.218	1616358289823314	1
1824	0	0	824	1	451.149	210.365	240.785	0	0	-112.199	10.6794	-65.8965	199.543	4497.24	28292.8	65.8965	9.5991	33.2835	40.9097	0	0	0.0429761	112.753	-605.996	250	116.315	0	72.4844	70.5334	209.594	1616358290183510	1
1825	0	0	825	1	519.068	251.975	267.093	0	0	22.887	44.3957	147.997	295.643	4760.79	28059.7	-147.997	13.5452	33.3993	41.5303	0	0	0.0912457	108.526	-606.623	250	137.472	0	60.9133	54.2131	117.567	1616358290203521	1
1827	0	0	827	1	458.573	185.827	272.746	0	0	-88.7464	-79.9769	221.8	221.418	4673.11	28184.1	-221.8	10.8271	33.3475	42.5393	0	0	0.322557	129.709	-614.363	250	140.136	0	77.3776	67.9355	159.792	1616358290243543	1
1832	0	0	832	1	562.99	255.676	307.315	0	0	-20.0951	-39.8623	72.5839	310.049	4504.8	28044.3	-72.5839	14.1365	32.9001	40.9022	0	0	0.280689	140.012	-618.965	250	151.487	0	55.8351	51.1206	110.088	1616358290343597	1
1835	0	0	835	1	493.668	210.847	282.821	0	0	-41.9332	-35.0807	197.317	319.947	4626.29	28139.2	-197.317	15.1117	31.753	41.4671	0	0	0.269603	123.108	-610.695	250	133.134	0	54.8613	48.2281	110.67	1616358290403630	1
1840	0	0	840	1	474.071	231.201	242.871	0	0	174.303	-45.4092	281.365	227.695	4509.72	28249.2	-281.365	10.8665	35.4747	43.9822	0	0	0.24119	123.702	-616.915	250	145.598	0	75.3147	68.4743	187.99	1616358290503685	1
1843	0	0	843	1	535.874	258.95	276.924	0	0	14.3965	13.2495	79.4308	365.603	4868.94	28190.5	-79.4308	16.5644	34.2202	42.6962	0	0	0.0555411	110.177	-611.64	250	162.126	0	48.994	44.8958	95.2135	1616358290563717	1
1844	0	0	844	1	663.145	345.588	317.556	0	0	-61.0453	27	22.699	392.887	4745.07	28176.8	-22.699	18.3192	34.4986	41.6745	0	0	0.430637	139.527	-622.852	250	159.544	0	42.1965	39.759	95.6811	1616358290583728	1
1846	0	0	846	1	614.655	225.662	388.992	0	0	-97.6342	-19.434	-100.878	397.719	4781.65	28223.2	100.878	19.0694	34.2072	41.7871	0	0	0.349868	136.979	-621.528	250	177.419	0	37.3814	36.3267	115.346	1616358290623750	1
1853	0	0	853	1	604.739	268.24	336.498	0	0	37.0993	-95.4464	-123.602	366.493	4646.92	28099.9	123.602	16.9748	33.0091	40.9815	0	0	0.224356	134.94	-617.065	250	160.651	0	40.5	40.2297	137.133	1616358290763826	1
1858	0	0	858	1	398.178	204.941	193.237	0	0	16.3594	-1.52054	114.743	192.542	4966.64	28205.3	-114.743	8.7333	32.9894	43.1743	0	0	0.141713	133.479	-616.794	250	142.048	0	93.0057	83.5618	173.358	1616358290863881	1
1858	0	0	858	1	383.549	191.054	192.495	0	0	-41.4136	-129.063	282.73	188.074	4326.79	28233.2	-282.73	9.37687	32.4484	41.9919	0	0	0.129013	133.887	-614.899	250	141.252	0	84.1025	77.2887	210.874	1616358290863881	1
1859	0	0	859	1	554.122	255.866	298.256	0	0	26.979	40.7898	-10.5414	311.078	4657.04	28063.3	10.5414	14.1486	34.178	41.2733	0	0	0.36465	146.663	-624.545	250	186.86	0	51.7768	49.7362	131.671	1616358290883892	1
1860	0	0	860	1	430.925	197.949	232.976	0	0	-37.5253	-26.6209	208.809	195.698	4621.89	28031.1	-208.809	9.26558	33.0756	42.054	0	0	0.121879	109.241	-605.001	250	114.424	0	88.6646	78.3262	180.928	1616358290903903	1
1863	0	0	863	1	447.106	237.627	209.479	0	0	42.8979	58.628	272.98	210.503	4641.12	28045.5	-272.98	10.0621	32.9368	42.0204	0	0	0.142494	114.919	-607.256	250	132.446	0	78.5259	71.5069	188.035	1616358290963935	1
1872	0	0	872	1	437.629	248.469	189.16	0	0	3.5364	48.856	303.533	212.609	4780.14	28154.9	-303.533	10.4001	33.2644	41.796	0	0	0.0142227	138.273	-620.589	250	157.072	0	75.4331	70.0761	199.958	1616358291144033	1
1880	0	0	880	1	540.981	329.569	211.412	0	0	-211.687	-16.4424	-17.5688	254.499	4895.71	28120.6	17.5688	13.1389	34.796	42.1509	0	0	0.514823	168.281	-635.191	250	163.964	0	59.3335	54.7302	145.757	1616358291304121	1
1883	0	0	883	1	541.745	289.363	252.382	0	0	-122.703	-5.71779	-146.8	265.218	4707.06	28109.8	146.8	13.0622	34.1067	41.6373	0	0	0.22756	145.784	-624.165	250	165.553	0	52.8118	51.2187	180.859	1616358291364153	1
1892	0	0	892	1	545.554	313.544	232.011	0	0	-61.6729	-32.0224	31.5665	292.074	4646.03	28235.8	-31.5665	13.5384	31.9272	41.532	0	0	0.2233	116.545	-608.446	250	144.637	0	56.4317	52.5795	122.483	1616358291544251	1
1900	0	0	900	1	552.733	226.899	325.834	0	0	-22.599	30.1076	122.773	329.501	4507.3	28074	-122.773	15.2079	33.5347	40.2559	0	0	0.24563	95.4034	-598.501	250	132.489	0	53.8283	48.3561	101.898	1616358291704338	1
1903	0	0	903	1	432.313	264.387	167.926	0	0	-70.0089	14.5451	308.031	252.111	4554.71	27890.3	-308.031	12.6677	31.9799	41.6543	0	0	0.157554	102.802	-601.595	250	133.56	0	61.5173	57.8004	168.095	1616358291764371	1
1909	0	0	909	1	531.842	264.599	267.242	0	0	35.4219	-137.006	83.8843	287.022	4449.28	28141.5	-83.8843	13.0413	32.465	40.9061	0	0	0.168501	126.118	-611.401	250	153.6	0	60.4894	56.2461	118.996	1616358291884437	1
1910	0	0	910	1	435.558	220.077	215.481	0	0	-33.2477	33.0379	51.6355	228.376	4617.61	28170.7	-51.6355	10.531	33.1416	40.1059	0	0	0.24582	140.268	-616.696	250	151.133	0	72.2849	67.1157	149.447	1616358291904447	1
1917	0	0	917	1	565.453	240.977	324.475	0	0	-36.5461	55.0572	118.465	289.426	4820.23	28248.4	-118.465	13.4802	33.2498	39.5378	0	0	0.297578	141.215	-619.419	250	142.497	0	59.9285	53.8893	113.214	1616358292044524	1
1924	0	0	924	1	438.41	213.371	225.039	0	0	-118.789	-30.4813	21.2214	248.227	4603.49	28134.6	-21.2214	11.8688	32.4901	40.8311	0	0	0.0582663	130.542	-615.702	250	126.494	0	63.7295	59.5539	142.813	1616358292184600	1
1938	0	0	938	1	380.357	131.798	248.559	0	0	4.10082	5.16548	145.132	241.206	4580.26	27999.3	-145.132	11.0448	33.4625	42.1644	0	0	0.0930269	102.285	-602.551	250	126.597	0	74.6784	66.7309	143.384	1616358292464753	1
1942	0	0	942	1	415.52	220.379	195.141	0	0	-21.5358	58.5286	373.782	240.679	4306.92	28344.6	-373.782	12.3194	33.853	41.3591	0	0	0.239698	117.244	-609.976	250	131.115	0	61.4503	64.1766	221.768	1616358292544796	1
1945	0	0	945	1	394.852	210.753	184.098	0	0	23.0881	-33.3886	50.5329	294.72	4461.61	28436.5	-50.5329	13.257	33.2396	41.0095	0	0	0.128066	108.952	-604.419	250	123.166	0	58.1266	54.07	121.327	1616358292604829	1
1946	0	0	946	1	450.845	220.665	230.18	0	0	-62.7198	19.0234	202.09	296.687	4547.42	27985.4	-202.09	14.2105	31.5623	40.3699	0	0	0.178228	135.326	-612.324	250	143.912	0	57.8561	51.0631	116.989	1616358292624840	1
1947	0	0	947	1	607.451	255.635	351.815	0	0	-57.1655	-120.308	-78.7248	334.099	4541.87	28224.4	78.7248	15.7442	32.156	40.529	0	0	0.232338	119.763	-608.633	250	143.955	0	44.2159	43.8539	134.465	1616358292644851	1
1949	0	0	949	1	680.877	388.71	292.167	0	0	136.023	-53.8161	337.693	333.55	4348.68	28257.6	-337.693	16.4088	32.4428	40.9644	0	0	0.150704	116.976	-607.717	250	152.574	0	46.804	45.929	150.243	1616358292684872	1
1950	0	0	950	1	432.932	204.348	228.585	0	0	-48.1774	54.6591	107.254	234.923	4433.22	28248.8	-107.254	10.9801	33.6323	41.8305	0	0	0.256879	110.03	-607.72	250	129.982	0	74.0182	66.49	138.698	1616358292704883	1
1951	0	0	951	1	455.898	192.021	263.877	0	0	2.28433	-140.068	103.795	258.163	4482.42	28343.8	-103.795	11.8724	34.3858	41.0708	0	0	0.188652	113.976	-608.931	250	113.222	0	68.3228	62.8635	131.128	1616358292724894	1
1952	0	0	952	1	527.45	207.625	319.825	0	0	8.13958	-27.7664	193.718	282.149	4576.22	28131.9	-193.718	13.0744	32.7847	41.4125	0	0	0.214235	121.437	-611.141	250	152.401	0	63.3073	55.915	127.054	1616358292744905	1
1957	0	0	957	1	412.075	202.34	209.736	0	0	-7.75712	-35.7735	84.5215	245.479	4592.12	28040.2	-84.5215	11.1554	32.8699	41.1189	0	0	0.0879716	133.944	-614.481	250	129.14	0	70.9406	64.5324	136.387	1616358292844960	1
1961	0	0	961	1	450.032	238.535	211.497	0	0	-65.1923	11.8851	-55.7543	252.005	4749.21	28291.6	55.7543	11.8239	32.0701	41.5053	0	0	0.241451	104.851	-601.756	250	147.146	0	59.4984	58.0342	166.577	1616358292925003	1
1962	0	0	962	1	470.494	246.956	223.538	0	0	-54.3796	2.03208	44.8976	302.518	4539.08	28201.8	-44.8976	14.0126	31.5055	39.7936	0	0	0.325292	121.956	-607.497	250	135.398	0	54.222	50.6164	113.614	1616358292945014	1
1965	0	0	965	1	429.234	197.786	231.448	0	0	-124.96	-27.8842	178.138	238.675	4709.32	28132	-178.138	11.7113	32.8373	41.536	0	0	0.303921	105.282	-603.286	250	120.612	0	72.0158	62.7096	140.123	1616358293005047	1
1974	0	0	974	1	383.091	148.994	234.097	0	0	-22.8028	7.22661	140.047	233.08	4607.16	28096.9	-140.047	10.7607	32.5728	41.5654	0	0	0.0954999	119.387	-609.035	250	135.472	0	75.9701	67.8248	144.352	1616358293185145	1
1976	0	0	976	1	311.297	130.096	181.201	0	0	-23.3449	-21.5093	-147.362	165.208	4607.71	28125.6	147.362	7.80194	32.3236	40.6385	0	0	0.236642	113.268	-604.598	250	137.194	0	85.0112	82.732	297.921	1616358293225167	1
1983	0	0	983	1	463.487	255.649	207.839	0	0	-16.5303	30.2512	-22.3988	289.359	4600.89	28173.5	22.3988	13.3068	31.7224	40.1618	0	0	0.242456	143.006	-617.051	250	146.38	0	53.8253	51.6624	138.741	1616358293365243	1
1984	0	0	984	1	317.071	156.158	160.913	0	0	-95.4241	23.3897	-238.514	221.093	4580.12	28080.7	238.514	11.1523	32.3614	40.191	0	0	0.134919	117.365	-603.625	250	141.928	0	63.9414	59.4053	282.053	1616358293385254	1
1993	0	0	993	1	439.96	213.604	226.356	0	0	-1.59842	26.0894	179.612	222.295	4685.62	28078	-179.612	10.3206	33.0135	42.1682	0	0	0.224008	160.476	-626.752	250	172.359	0	80.1624	70.6304	157.871	1616358293565352	1
2000	0	0	0	1	929.226	438.333	490.894	0	0	-5.15093	11.2155	2.89751	828.063	4489.85	28192.6	-2.89751	38.4611	34.3826	32.9523	0	0	0.610472	183.368	-638.354	250	366.561	0	22.5272	19.8291	41.1388	1616358297227346	2
2001	0	0	1	1	945.055	550.418	394.637	0	0	62.5565	14.3892	91.964	904.264	4521.8	28189.4	-91.964	42.1949	35.702	33.5173	0	0	0.872051	214.747	-657.271	250	376.028	0	21.3227	18.2099	39.3415	1616358297247357	2
2002	0	0	2	1	1083.86	536.446	547.419	0	0	40.9235	46.5174	18.4503	1122.68	4443.78	28157.3	-18.4503	51.9083	35.0543	32.4269	0	0	0.99483	191.75	-647.817	250	427.525	0	17.2652	15.0864	31.758	1616358297267368	2
2003	0	0	3	1	966.929	465.32	501.61	0	0	-14.6719	-30.1187	-52.4154	1021.33	4499.37	28134.2	52.4154	46.506	33.8302	31.9923	0	0	0.640541	172.694	-635.326	250	400.685	0	17.7056	16.2983	35.0342	1616358297287379	2
2004	0	0	4	1	867.998	484.795	383.203	0	0	-6.73507	37.6755	90.9592	876.784	4491.44	28166.1	-90.9592	41.951	35.38	32.6458	0	0	1.11468	186.034	-640.665	250	333.203	0	21.632	18.1593	39.1984	1616358297307390	2
2005	0	0	5	1	1117.02	516.69	600.328	0	0	10.0476	14.6978	14.7738	1225.15	4474.65	28189.1	-14.7738	56.8027	34.7108	33.1757	0	0	0.970311	244.798	-669.578	250	493.493	0	16.0959	14.0387	29.454	1616358297327401	2
2006	0	0	6	1	1085.46	523.16	562.297	0	0	20.5546	-43.1998	71.2504	1041.23	4464.15	28147.3	-71.2504	48.5663	34.2784	32.8578	0	0	0.348676	222.594	-659.926	250	399.047	0	18.7921	15.8494	33.5953	1616358297347411	2
2007	0	0	7	1	883.539	387.183	496.356	0	0	-18.7984	12.9212	1.51621	959.931	4503.5	28190.9	-1.51621	44.8363	34.7216	32.9901	0	0	0.669765	218.765	-658.045	250	414.494	0	19.6564	17.3225	36.0875	1616358297367422	2
2008	0	0	8	1	960.197	424.262	535.935	0	0	44.6238	-24.5169	30.9805	847.497	4539.74	28128.6	-30.9805	38.8364	35.8054	34.1712	0	0	0.514853	211.093	-658.163	250	349.022	0	22.8319	19.8414	41.2198	1616358297387433	2
2009	0	0	9	1	969.552	450.707	518.845	0	0	9.02019	27.8242	3.89877	916.156	4475.68	28176	-3.89877	42.4595	34.1749	31.6617	0	0	0.928986	194.98	-643.468	250	389.454	0	20.3695	17.9214	37.4767	1616358297407444	2
2010	0	0	10	1	1013.49	610.151	403.338	0	0	-0.156862	-11.069	110.279	859.349	4484.86	28214.8	-110.279	40.9679	32.6579	31.883	0	0	0.905921	216.637	-648.358	250	368.215	0	21.5105	18.1372	41.0729	1616358297427455	2
2011	0	0	11	1	1013.03	501.323	511.708	0	0	3.96613	27.6303	47.6519	1130.65	4480.73	28176.2	-47.6519	53.1229	35.0183	31.8235	0	0	1.03486	184.916	-641.56	250	442.551	0	17.2874	14.758	30.704	1616358297447466	2
2012	0	0	12	1	1081.18	584.453	496.724	0	0	12.9443	-6.13367	52.5849	1251.36	4471.76	28209.9	-52.5849	58.3848	35.3608	33.6035	0	0	0.938067	200.201	-654.422	250	507.515	0	16.0926	13.7544	28.6186	1616358297467477	2
2013	0	0	13	1	1159.35	537.309	622.045	0	0	14.8405	33.9396	76.2583	1192.76	4469.86	28169.8	-76.2583	56.3323	33.3726	32.0131	0	0	0.976045	249.347	-667.459	250	442.608	0	16.3676	13.7995	29.3941	1616358297487488	2
2014	0	0	14	1	903.496	499.243	404.253	0	0	20.6841	7.89971	23.644	952.683	4464.02	28195.9	-23.644	44.0669	35.2011	32.6572	0	0	0.996028	240.407	-662.018	250	378.698	0	20.1601	17.5975	36.5523	1616358297507499	2
2015	0	0	15	1	994.076	531.314	462.762	0	0	-3.12274	-0.914723	-9.89075	1026.82	4487.82	28204.7	9.89075	47.3741	32.7936	31.0027	0	0	0.77845	211.134	-647.44	250	370.187	0	18.1003	16.145	33.6589	1616358297527509	2
2016	0	0	16	1	918.705	483.961	434.744	0	0	11.4981	-7.17823	65.1728	901.872	4473.2	28211	-65.1728	42.2497	35.0959	32.9978	0	0	0.992908	232.458	-663.177	250	400.111	0	21.4038	18.2043	37.7426	1616358297547520	2
2017	0	0	17	1	1071.57	555.212	516.356	0	0	-9.25358	1.04795	22.9918	1283.75	4493.95	28202.7	-22.9918	59.9775	32.5913	33.0315	0	0	1.21005	224.539	-659.594	250	522.201	0	15.3601	13.239	27.777	1616358297567531	2
2018	0	0	18	1	1090.59	578.895	511.699	0	0	-4.72514	-44.9544	38.6327	1248.03	4489.43	28149.1	-38.6327	58.1789	35.1883	32.9122	0	0	0.607738	234.848	-669.988	250	530.428	0	16.0594	13.6889	28.7966	1616358297587542	2
2019	0	0	19	1	1057.99	552.077	505.909	0	0	-49.5391	-57.1136	19.8735	1141.22	4534.24	28161.2	-19.8735	54.0022	32.7997	32.1664	0	0	0.87221	233.795	-661.26	250	363.13	0	16.8094	14.4313	30.4679	1616358297607553	2
2020	0	0	20	1	1046.14	623.032	423.11	0	0	2.92856	22.5856	41.4681	1362.22	4481.77	28181.2	-41.4681	63.8664	33.5837	32.9211	0	0	1.45203	205.445	-649.242	250	517.391	0	14.707	12.5358	26.3032	1616358297627564	2
2021	0	0	21	1	979.524	477.765	501.76	0	0	-25.14	7.03595	24.9776	1249.32	4509.84	28196.7	-24.9776	58.8607	34.0878	32.2407	0	0	1.17237	186.289	-646.643	250	448.812	0	15.657	13.5458	28.3678	1616358297647575	2
2022	0	0	22	1	971.891	457.005	514.885	0	0	7.09028	32.0845	-2.78677	1032.37	4477.61	28171.7	2.78677	47.8229	34.4537	31.9603	0	0	1.29727	194.676	-643.013	250	412.158	0	18.2848	16.1521	33.8977	1616358297667586	2
2023	0	0	23	1	1078.63	516.291	562.338	0	0	1.42931	-31.4169	70.2779	1141.44	4483.27	28135.5	-70.2779	53.6306	32.3113	31.5158	0	0	0.583045	225.853	-656.441	250	437.453	0	17.0087	14.2939	30.3186	1616358297687597	2
2024	0	0	24	1	1142.31	549.896	592.418	0	0	-5.62443	50.9978	58.3122	1144.45	4490.32	28152.8	-58.3122	54.3769	34.1644	32.6509	0	0	1.0124	267.077	-674.605	250	495.561	0	17.0559	14.3879	30.1023	1616358297707608	2
2025	0	0	25	1	1257.37	701.807	555.564	0	0	-33.9989	52.1224	64.6092	1470.98	4518.7	28151.7	-64.6092	70.9192	31.8267	31.6732	0	0	1.5292	238.668	-665.177	250	601.812	0	13.4097	11.246	23.8855	1616358297727618	2
2026	0	0	26	1	779.69	417.242	362.448	0	0	17.8814	25.362	79.8973	891.341	4466.82	28178.4	-79.8973	42.0356	33.8662	31.2665	0	0	0.544452	213.049	-647.923	250	399.443	0	21.141	17.895	37.8653	1616358297747629	2
2027	0	0	27	1	1047.35	484.441	562.908	0	0	25.1096	-30.0704	42.1614	1027.12	4459.59	28134.2	-42.1614	47.4641	34.0803	32.5623	0	0	0.68381	158.566	-628.626	250	342.759	0	18.9611	16.2356	33.8962	1616358297767640	2
2028	0	0	28	1	1092.37	639.973	452.392	0	0	-26.9116	24.6343	88.3616	1156.93	4511.61	28179.1	-88.3616	55.6786	32.9823	31.6682	0	0	1.12666	201.317	-647.971	250	449.297	0	16.5763	13.9113	30.1619	1616358297787651	2
2029	0	0	29	1	881.753	486.978	394.776	0	0	-11.6848	16.7619	72.8735	766.542	4496.38	28187	-72.8735	36.4352	32.7697	32.0459	0	0	0.963585	202.337	-643.457	250	337.903	0	24.1632	20.3362	42.5274	1616358297807662	2
2031	0	0	31	1	668.604	323.522	345.082	0	0	-28.0391	-53.1868	59.7071	637.799	4512.74	28157.3	-59.7071	30.2124	35.5631	31.9924	0	0	0.515108	150.973	-620.103	250	223.55	0	29.0622	24.5823	50.8038	1616358297847684	2
2032	0	0	32	1	828.607	440.343	388.264	0	0	30.131	49.5981	82.0113	794.868	4554.23	28154.2	-82.0113	37.5263	33.2958	31.6478	0	0	0.699676	196.826	-639.024	250	262.907	0	23.2913	19.6972	41.8695	1616358297867695	2
2033	0	0	33	1	975.548	464.369	511.179	0	0	-29.7677	67.0089	60.6189	941.713	4514.47	28136.8	-60.6189	45.4134	32.5651	31.2536	0	0	1.10299	225.589	-651.307	250	394.252	0	19.7248	16.6538	34.6384	1616358297887706	2
2034	0	0	34	1	852.037	505.241	346.796	0	0	-29.4995	35.2135	67.9201	648.216	4514.2	28168.6	-67.9201	31.1094	34.0728	32.106	0	0	1.08094	181.135	-633.997	250	284.63	0	28.1462	23.6819	49.1288	1616358297907717	2
2035	0	0	35	1	879.829	390.928	488.9	0	0	-3.8564	36.8529	21.5712	836.661	4488.56	28166.9	-21.5712	39.2266	31.7793	30.9364	0	0	0.698113	207.088	-639.553	250	314.677	0	21.9132	18.8589	39.368	1616358297927727	2
2036	0	0	36	1	879.614	396.198	483.416	0	0	-7.12129	-46.939	59.5167	862.289	4491.82	28151.1	-59.5167	40.4804	31.4747	30.6433	0	0	0.461129	221.185	-648.318	250	363.087	0	21.6078	18.162	38.0153	1616358297947738	2
2037	0	0	37	1	884.18	434.243	449.938	0	0	-37.2799	-67.6655	-26.1683	833.102	4521.98	28171.8	26.1683	38.5695	31.5127	30.3857	0	0	0.610598	201.978	-638.778	250	287.768	0	21.1782	19.0792	40.0485	1616358297967749	2
2038	0	0	38	1	823.716	381.217	442.499	0	0	-11.8607	44.6527	41.7572	948.18	4496.56	28159.1	-41.7572	44.9095	32.8234	30.1535	0	0	1.00064	174.94	-630.306	250	356.768	0	19.64	16.7417	34.838	1616358297987760	2
2039	0	0	39	1	902.342	404.369	497.972	0	0	32.5667	-6.23794	42.7526	609.306	4551.79	28210	-42.7526	28.1676	34.265	31.5759	0	0	0.399927	208.825	-645.111	250	275.807	0	30.1106	26.1108	53.3435	1616358298007771	2
2040	0	0	40	1	856.779	419.391	437.388	0	0	-12.3245	-46.2065	24.3687	648.096	4497.02	28150.3	-24.3687	30.1815	33.892	31.0648	0	0	0.683856	213.164	-644.621	250	312.759	0	28.1424	24.2707	50.4689	1616358298027782	2
2041	0	0	41	1	712.197	297.605	414.592	0	0	-11.4456	-54.4002	22.5925	672.228	4496.15	28158.5	-22.5925	31.2642	33.2351	32.2978	0	0	0.320444	168.162	-627.063	250	301.939	0	27.4074	23.5495	49.0427	1616358298047793	2
2042	0	0	42	1	779.167	381.892	397.275	0	0	-32.6717	31.4016	-5.9009	639.457	4517.37	28172.4	5.9009	30.0886	33.61	32.0364	0	0	0.953321	190.158	-634.943	250	281.779	0	27.662	24.4805	50.7924	1616358298067804	2
2043	0	0	43	1	904.468	433.725	470.743	0	0	-19.1864	-23.031	-14.7924	885.666	4503.89	28127.2	14.7924	40.9498	31.9618	29.8364	0	0	0.680565	231.762	-652.734	250	359.888	0	20.2588	18.0953	37.8638	1616358298087815	2
2044	0	0	44	1	875.857	486.972	388.885	0	0	44.4762	-44.6509	74.4093	882.002	4440.22	28148.8	-74.4092	40.8823	31.98	29.991	0	0	0.285977	145.227	-615.455	250	291.244	0	21.1507	17.9405	38.0779	1616358298107826	2
2045	0	0	45	1	803.882	456.929	346.953	0	0	7.71026	28.6544	88.9594	671.938	4476.99	28175.1	-88.9594	31.9035	33.582	32.2949	0	0	0.607237	185.005	-635.81	250	288.309	0	27.3189	22.9448	49.1989	1616358298127836	2
2046	0	0	46	1	985.707	441.633	544.074	0	0	-0.507287	32.2484	56.7057	1018.11	4485.21	28171.5	-56.7057	48.0764	32.4016	31.5789	0	0	0.908162	223.666	-655.609	250	423.3	0	18.6996	15.7881	32.9408	1616358298147847	2
2047	0	0	47	1	824.129	429.605	394.524	0	0	21.9826	39.8883	36.5221	813.874	4462.72	28163.9	-36.5221	37.9725	32.1015	31.9643	0	0	1.04913	219.871	-649.274	250	386.225	0	22.8157	19.5011	40.5515	1616358298167858	2
2048	0	0	48	1	526.061	273.098	252.963	0	0	-76.5313	9.62541	102.886	603.52	4461.57	28194.2	-102.886	29.8878	33.6062	29.5013	0	0	0.624386	190.226	-631.345	250	283.149	0	28.9633	24.289	52.9164	1616358298187869	2
2049	0	0	49	1	838.57	436.021	402.548	0	0	-17.7339	16.8685	98.7128	719.297	4502.43	28186.9	-98.7128	34.5363	31.8169	31.1738	0	0	0.602716	258.858	-662.335	250	308.291	0	25.0078	20.9997	46.0722	1616358298207880	2
2050	0	0	50	1	694.811	324.228	370.582	0	0	-29.5825	-10.7868	2.21663	439.461	4514.28	28214.6	-2.21663	20.5599	33.1586	31.1273	0	0	0.463479	231.789	-648.498	250	253.169	0	39.2829	34.7808	71.3664	1616358298227891	2
2051	0	0	51	1	767.147	426.876	340.271	0	0	15.5826	-38.6266	84.8672	852.786	4469.12	28142.7	-84.8672	40.0253	33.08	31.4532	0	0	0.579361	255.215	-665.167	250	434.878	0	22.0394	18.5295	39.8652	1616358298247902	2
2052	0	0	52	1	900.448	438.255	462.193	0	0	58.7677	-7.90772	-4.47916	831.313	4425.93	28211.7	4.47916	37.6508	32.2488	31.0868	0	0	0.604778	219.134	-651.076	250	321.632	0	22.0157	19.7201	40.996	1616358298267913	2
2053	0	0	53	1	843.116	454.608	388.508	0	0	32.2371	26.0562	15.2262	777.399	4452.46	28177.7	-15.2262	35.8555	30.8605	29.9536	0	0	0.66985	201.411	-634.968	250	354.471	0	23.1637	20.2355	42.1823	1616358298287924	2
2054	0	0	54	1	809.541	437.133	372.408	0	0	19.8866	18.5699	-32.222	753.191	4464.81	28185.2	32.222	34.3212	33.924	30.7619	0	0	0.804707	221.462	-648.312	250	364.984	0	23.4229	21.4511	45.0051	1616358298307934	2
2055	0	0	55	1	791.575	382.263	409.312	0	0	0.85843	-41.3329	81.8874	732.359	4483.84	28145.5	-81.8874	34.5209	34.3492	32.7436	0	0	0.531353	167.809	-631.284	250	311.364	0	25.6763	21.5032	45.8277	1616358298327945	2
2056	0	0	56	1	1100.62	545.497	555.121	0	0	52.9644	15.8581	67.209	1229.11	4431.74	28187.9	-67.209	57.0726	30.4751	28.8638	0	0	0.849287	208.332	-645.168	250	534.137	0	15.4959	13.2625	27.9804	1616358298347956	2
2057	0	0	57	1	798.709	378.717	419.992	0	0	57.1339	-86.9894	73.7511	594.62	4427.57	28191.1	-73.7511	27.4712	32.8581	31.1269	0	0	0.0585698	265.293	-669.565	250	331.861	0	30.6727	26.2638	54.8552	1616358298367967	2
2058	0	0	58	1	962.496	458.947	503.549	0	0	-2.82126	35.2675	-12.3988	951.556	4487.52	28168.5	12.3988	44.1397	32.0096	31.2056	0	0	0.822181	207.853	-645.154	250	352.33	0	19.2153	17.0097	35.6181	1616358298387978	2
2059	0	0	59	1	736.184	341.198	394.985	0	0	11.8248	-37.3226	28.0815	817.192	4472.88	28141.4	-28.0815	37.7614	30.7765	29.6553	0	0	0.50453	205.851	-639.304	250	357.628	0	22.3844	19.2231	40.2071	1616358298407989	2
2060	0	0	60	1	786.991	409.303	377.688	0	0	4.7679	-31.0156	109.953	616.58	4479.93	28234.8	-109.953	29.2926	32.589	30.2297	0	0	0.597593	208.416	-637.706	250	280.377	0	28.8514	24.2709	54.7058	1616358298428000	2
2061	0	0	61	1	754.841	362.181	392.66	0	0	17.6645	32.6086	15.1622	730.495	4467.04	28171.2	-15.1622	33.891	33.6296	30.2839	0	0	0.904782	269.491	-663.828	250	336.126	0	24.8101	21.713	45.2057	1616358298448011	2
2062	0	0	62	1	694.404	380.887	313.517	0	0	-40.0966	3.52288	32.0859	518.881	4524.8	28200.3	-32.0859	24.6595	30.7561	29.9322	0	0	0.560868	189.037	-628.367	250	236.524	0	33.3235	28.6845	58.6922	1616358298468022	2
2063	0	0	63	1	968.025	553.66	414.365	0	0	-25.483	19.4184	72.7874	864.075	4510.18	28184.4	-72.7874	41.338	32.7218	30.0899	0	0	1.07326	206.994	-644.259	250	340.801	0	21.329	18.0165	37.6961	1616358298488033	2
2064	0	0	64	1	919.058	555.329	363.729	0	0	-38.7566	-53.229	43.6256	762.052	4523.46	28157.3	-43.6256	36.1133	32.7185	30.7091	0	0	0.672692	263.967	-665.252	250	373.386	0	24.0399	20.4179	42.4065	1616358298508043	2
2065	0	0	65	1	848.845	512.652	336.193	0	0	61.8634	30.5414	21.4771	678.897	4422.84	28173.2	-21.4771	31.1487	32.556	29.5273	0	0	0.539464	195.307	-635.364	250	310.149	0	26.4285	23.1732	48.1382	1616358298528054	2
2066	0	0	66	1	844.873	401.28	443.593	0	0	-2.22496	-22.9471	19.7209	831.867	4486.93	28127.1	-19.7209	38.6031	31.351	30.3167	0	0	0.690448	209.102	-643.758	250	380.103	0	22.0532	19.0619	39.7693	1616358298548065	2
2067	0	0	67	1	898.205	377.989	520.215	0	0	-13.9925	-49.9528	-55.3633	916.658	4498.69	28154.1	55.3633	41.6187	32.1249	31.6053	0	0	0.889154	183.113	-637.44	250	371.331	0	19.3137	17.7369	38.2133	1616358298568076	2
2068	0	0	68	1	786.929	332.405	454.524	0	0	-12.8872	39.5947	37.4845	821.116	4497.59	28164.2	-37.4845	38.825	32.483	30.903	0	0	0.950752	163.741	-626.013	250	333.207	0	22.4054	19.102	39.6644	1616358298588087	2
2069	0	0	69	1	686.974	265.915	421.058	0	0	13.0984	23.4991	37.9929	742.481	4471.6	28180.3	-37.9929	34.6539	31.5602	31.1877	0	0	0.619043	246.874	-655.405	250	334.97	0	24.6563	21.0849	43.5917	1616358298608098	2
2070	0	0	70	1	752.022	383.168	368.854	0	0	-20.1159	27.0883	0.416604	550.519	4504.82	28176.7	-0.416604	25.7841	31.8156	29.8793	0	0	0.763744	208.809	-635.214	250	270.452	0	31.2727	27.5671	57.0616	1616358298888250	2
2071	0	0	71	1	752.022	383.168	368.854	0	0	-20.1159	27.0883	0.416604	550.519	4504.82	28176.7	-0.416604	25.7841	31.8156	29.8793	0	0	0.763744	208.809	-635.214	250	270.452	0	31.2727	27.5671	57.0616	1616358298888250	2
2072	0	0	72	1	752.022	383.168	368.854	0	0	-20.1159	27.0883	0.416604	550.519	4504.82	28176.7	-0.416604	25.7841	31.8156	29.8793	0	0	0.763744	208.809	-635.214	250	270.452	0	31.2727	27.5671	57.0616	1616358298888250	2
2073	0	0	73	1	752.022	383.168	368.854	0	0	-20.1159	27.0883	0.416604	550.519	4504.82	28176.7	-0.416604	25.7841	31.8156	29.8793	0	0	0.763744	208.809	-635.214	250	270.452	0	31.2727	27.5671	57.0616	1616358298888250	2
2074	0	0	74	1	752.022	383.168	368.854	0	0	-20.1159	27.0883	0.416604	550.519	4504.82	28176.7	-0.416604	25.7841	31.8156	29.8793	0	0	0.763744	208.809	-635.214	250	270.452	0	31.2727	27.5671	57.0616	1616358298888250	2
2075	0	0	75	1	752.022	383.168	368.854	0	0	-20.1159	27.0883	0.416604	550.519	4504.82	28176.7	-0.416604	25.7841	31.8156	29.8793	0	0	0.763744	208.809	-635.214	250	270.452	0	31.2727	27.5671	57.0616	1616358298888250	2
2076	0	0	76	1	752.022	383.168	368.854	0	0	-20.1159	27.0883	0.416604	550.519	4504.82	28176.7	-0.416604	25.7841	31.8156	29.8793	0	0	0.763744	208.809	-635.214	250	270.452	0	31.2727	27.5671	57.0616	1616358298888250	2
2077	0	0	77	1	752.022	383.168	368.854	0	0	-20.1159	27.0883	0.416604	550.519	4504.82	28176.7	-0.416604	25.7841	31.8156	29.8793	0	0	0.763744	208.809	-635.214	250	270.452	0	31.2727	27.5671	57.0616	1616358298888250	2
2078	0	0	78	1	752.022	383.168	368.854	0	0	-20.1159	27.0883	0.416604	550.519	4504.82	28176.7	-0.416604	25.7841	31.8156	29.8793	0	0	0.763744	208.809	-635.214	250	270.452	0	31.2727	27.5671	57.0616	1616358298888250	2
2079	0	0	79	1	752.022	383.168	368.854	0	0	-20.1159	27.0883	0.416604	550.519	4504.82	28176.7	-0.416604	25.7841	31.8156	29.8793	0	0	0.763744	208.809	-635.214	250	270.452	0	31.2727	27.5671	57.0616	1616358298888250	2
2080	0	0	80	1	752.022	383.168	368.854	0	0	-20.1159	27.0883	0.416604	550.519	4504.82	28176.7	-0.416604	25.7841	31.8156	29.8793	0	0	0.763744	208.809	-635.214	250	270.452	0	31.2727	27.5671	57.0616	1616358298888250	2
2081	0	0	81	1	752.022	383.168	368.854	0	0	-20.1159	27.0883	0.416604	550.519	4504.82	28176.7	-0.416604	25.7841	31.8156	29.8793	0	0	0.763744	208.809	-635.214	250	270.452	0	31.2727	27.5671	57.0616	1616358298888250	2
2082	0	0	82	1	752.022	383.168	368.854	0	0	-20.1159	27.0883	0.416604	550.519	4504.82	28176.7	-0.416604	25.7841	31.8156	29.8793	0	0	0.763744	208.809	-635.214	250	270.452	0	31.2727	27.5671	57.0616	1616358298888250	2
2083	0	0	83	1	752.022	383.168	368.854	0	0	-20.1159	27.0883	0.416604	550.519	4504.82	28176.7	-0.416604	25.7841	31.8156	29.8793	0	0	0.763744	208.809	-635.214	250	270.452	0	31.2727	27.5671	57.0616	1616358298888250	2
2084	0	0	84	1	633.068	329.589	303.478	0	0	-6.28638	44.9953	-74.7478	348.813	4590.65	28158.8	74.7478	15.9305	33.4454	31.6616	0	0	0.614835	192.359	-633.408	250	214.791	0	45.2902	42.6671	93.9289	1616358298908261	2
2085	0	0	85	1	657.8	301.362	356.438	0	0	-20.0048	-20.5913	101.402	726.779	4504.71	28124.7	-101.402	34.8106	31.5482	29.2103	0	0	0.798752	230.268	-648.578	250	332.932	0	24.5003	20.6386	45.5018	1616358298928272	2
2086	0	0	86	1	705.232	323.786	381.445	0	0	49.1344	-47.1549	44.1881	546.417	4535.23	28151.3	-44.1881	25.0596	30.4461	29.8243	0	0	0.270635	220.785	-644.159	250	267.959	0	32.4315	27.7989	57.5041	1616358298948283	2
2088	0	0	88	1	715.294	390.382	324.912	0	0	6.24919	-19.0618	125.794	520.365	4478.45	28222.8	-125.794	24.8486	30.6544	29.7146	0	0	0.383451	203.66	-631.943	250	254.387	0	32.7216	27.7133	65.2409	1616358298988305	2
2089	0	0	89	1	692.24	406.696	285.544	0	0	-7.66766	15.2529	57.9694	604.351	4492.37	28188.5	-57.9694	28.5491	30.3474	29.6249	0	0	0.707603	162.507	-615.043	250	257.493	0	29.2303	24.7339	50.833	1616358299008316	2
2090	0	0	90	1	740.546	372.162	368.384	0	0	-6.4312	5.25556	78.4777	732.804	4491.13	28198.5	-78.4777	34.7562	32.1116	30.9693	0	0	0.87485	220.789	-644.486	250	331.545	0	24.9396	21.0392	44.1864	1616358299028327	2
2091	0	0	91	1	734.686	404.381	330.304	0	0	47.5832	6.73131	117.599	558.915	4536.78	28197.1	-117.599	26.3499	30.6996	29.9948	0	0	0.426252	258.462	-652.579	250	300.07	0	30.8463	26.404	60.5969	1616358299048338	2
2092	0	0	92	1	846.641	418.481	428.16	0	0	-18.6971	41.0269	17.5537	919.968	4503.4	28162.8	-17.5537	43.3915	31.1069	30.8227	0	0	1.18572	190.886	-634.716	250	375.316	0	19.924	17.1592	35.9631	1616358299068349	2
2093	0	0	93	1	859.353	466.159	393.194	0	0	83.3336	39.5634	124.519	752.054	4501.03	28164.2	-124.519	35.4271	32.7896	30.6889	0	0	0.909399	248.465	-663.353	250	369.075	0	23.9249	20.4382	47.9798	1616358299088359	2
2094	0	0	94	1	777.682	441.173	336.509	0	0	10.2698	22.9851	63.9298	844.771	4474.43	28180.8	-63.9298	39.7466	30.1201	29.0818	0	0	0.554549	236.518	-647.56	250	381.854	0	21.505	18.1892	37.9067	1616358299108370	2
2095	0	0	95	1	805.594	375.559	430.035	0	0	-0.552767	40.891	37.9251	774.277	4485.25	28162.9	-37.9251	36.44	31.3265	29.5523	0	0	0.581148	197.202	-634.29	250	310.476	0	23.342	19.9117	41.3138	1616358299128381	2
2096	0	0	96	1	737.091	362.556	374.535	0	0	15.9812	8.06496	27.5944	680.065	4468.72	28195.7	-27.5944	31.5415	29.7607	28.3016	0	0	0.528457	211.037	-634.805	250	317.609	0	25.8582	22.432	46.3116	1616358299148392	2
2097	0	0	97	1	683.018	345.923	337.095	0	0	33.6889	18.9691	63.4726	686.317	4451.01	28184.8	-63.4726	32.0177	31.5827	30.1837	0	0	0.830195	204.987	-638.48	250	321.17	0	26.3606	22.4772	46.4842	1616358299168403	2
2098	0	0	98	1	854.652	428.422	426.23	0	0	-1.15996	35.616	58.3243	950.225	4485.86	28168.2	-58.3243	44.9302	30.9656	30.8121	0	0	0.955992	193.841	-636.848	250	391.701	0	19.6301	16.5235	34.5173	1616358299188414	2
2099	0	0	99	1	970.808	473.636	497.172	0	0	-44.8362	31.0136	39.8612	933.43	4529.54	28172.8	-39.8612	44.7619	30.6971	28.7926	0	0	1.28846	267.758	-662.497	250	387.273	0	19.3715	16.5074	34.378	1616358299208425	2
2100	0	0	100	1	1085.05	509.571	575.481	0	0	-1.29369	5.36086	13.3659	1067.28	4485.99	28198.4	-13.3659	49.6018	29.6602	30.1408	0	0	0.758788	222.505	-649.305	250	435.153	0	17.4271	15.1296	31.6726	1616358299228436	2
2101	0	0	101	1	763.404	383.019	380.385	0	0	9.45159	36.0561	93.7465	637.023	4475.25	28167.7	-93.7465	30.3063	31.1765	30.5246	0	0	0.811399	211.863	-641.674	250	283.704	0	27.8792	23.3595	50.7676	1616358299248447	2
2102	0	0	102	1	737.284	318.459	418.824	0	0	-24.5971	0.522565	26.6746	583.892	4509.3	28203.3	-26.6746	27.4895	31.8715	29.6703	0	0	0.61517	241.205	-649.576	250	305.23	0	30.0894	26.1187	53.598	1616358299268458	2
2103	0	0	103	1	954.702	539.421	415.28	0	0	-13.9957	22.8077	46.8396	970.473	4498.7	28181	-46.8396	45.8812	31.3118	29.8751	0	0	0.77478	215.768	-644.251	250	444.475	0	19.1431	16.278	33.8178	1616358299288468	2
2104	0	0	104	1	917.37	485.781	431.589	0	0	-33.6292	-40.9362	1.69613	970.027	4518.33	28145.1	-1.69613	45.3198	31.5748	30.0785	0	0	0.6559	254.303	-662.095	250	439.445	0	18.8714	16.5173	34.7732	1616358299308479	2
2105	0	0	105	1	959.142	563.334	395.808	0	0	63.164	-33.2265	88.7966	753.424	4521.2	28137.3	-88.7966	34.9454	30.8018	30.5775	0	0	0.371719	221.05	-647.682	250	347.944	0	24.1785	20.4737	44.4502	1616358299328490	2
2106	0	0	106	1	702.248	333.888	368.36	0	0	-23.0106	61.2438	82.6082	598.663	4507.71	28142.5	-82.6082	28.9137	30.8746	29.6227	0	0	0.476045	247.819	-652.011	250	301.312	0	29.0778	24.3642	51.5648	1616358299348501	2
2107	0	0	107	1	737.366	373.724	363.642	0	0	73.5549	19.7711	37.3458	519.497	4510.81	28184	-37.3458	23.8295	33.1296	30.1078	0	0	0.50448	216.281	-643.286	250	267.509	0	34.3954	29.93	61.283	1616358299368512	2
2108	0	0	108	1	689.944	353.317	336.627	0	0	-16.2012	-44.1586	42.5485	718.527	4500.9	28148.3	-42.5485	33.6966	28.4978	28.1417	0	0	0.77822	186.424	-625.613	250	299.155	0	24.53	20.758	43.2304	1616358299388523	2
2109	0	0	109	1	728.891	399.459	329.432	0	0	41.0411	-29.1351	113.517	530.971	4543.32	28133.3	-113.517	24.9644	32.4329	31.471	0	0	0.446447	242.473	-651.875	250	326.485	0	33.21	28.2212	64.3872	1616358299408534	2
2110	0	0	110	1	593.75	264.372	329.379	0	0	-22.9761	20.7754	17.688	510.208	4507.68	28183	-17.688	24.0194	33.7104	30.08	0	0	0.884626	183.808	-627.078	250	256.624	0	34.2289	29.9331	61.6256	1616358299428545	2
2111	0	0	111	1	797.095	343.713	453.382	0	0	-38.798	-23.3111	57.585	790.971	4523.5	28127.4	-57.585	37.7141	31.8674	29.232	0	0	0.513111	204.523	-639.24	250	319.512	0	22.8932	19.4136	40.1779	1616358299448556	2
2112	0	0	112	1	731.41	437.954	293.455	0	0	3.268	31.6833	95.5084	722.529	4481.43	28172.1	-95.5083	34.4443	30.3345	29.1577	0	0	0.884909	199.723	-632.84	250	349.592	0	24.5118	20.5588	44.8861	1616358299468567	2
2113	0	0	113	1	695.76	341.13	354.63	0	0	4.5981	-52.1752	43.7126	553.936	4480.1	28156.3	-43.7126	25.7571	30.8457	30.1112	0	0	0.270524	190.161	-629.543	250	255.415	0	32.1607	27.2582	56.3383	1616358299488577	2
2114	0	0	114	1	891.378	423.217	468.161	0	0	56.6873	-41.9441	82.5224	706.308	4527.67	28146.1	-82.5224	32.7267	31.3567	30.3257	0	0	0.190405	185.481	-633.109	250	300.061	0	25.7433	21.8111	46.7015	1616358299508588	2
2115	0	0	115	1	821.096	449.57	371.526	0	0	7.46587	20.5912	36.2239	784.647	4477.23	28183.2	-36.2239	36.6611	30.5062	29.315	0	0	0.719311	190.179	-632.198	250	306.281	0	23.01	19.7284	40.8555	1616358299528599	2
2116	0	0	116	1	692.09	388.631	303.458	0	0	-30.9351	-27.5082	42.5611	610.993	4515.64	28131.6	-42.5611	28.8839	30.3996	30.1008	0	0	0.551517	193.78	-629.906	250	253.7	0	28.9446	24.5682	50.6928	1616358299548610	2
2117	0	0	117	1	710.06	372.194	337.866	0	0	2.33902	-16.895	92.5498	669.527	4482.36	28121	-92.5498	31.7011	31.6451	30.0577	0	0	0.556881	173.892	-627.012	250	337.703	0	26.8175	22.5773	48.7573	1616358299568621	2
2118	0	0	118	1	594.094	319.913	274.181	0	0	20.2255	-10.2487	60.4771	462.06	4564.13	28114.4	-60.4771	21.543	30.3804	29.2076	0	0	0.527788	247.952	-650.921	250	282.648	0	37.5358	32.0543	65.4602	1616358299588632	2
2119	0	0	119	1	724.943	446.954	277.988	0	0	7.34264	42.9117	65.9395	725.573	4477.36	28160.9	-65.9395	34.3173	31.209	28.7206	0	0	0.965816	204.959	-635.018	250	386.254	0	24.6646	20.829	43.3101	1616358299608643	2
2120	0	0	120	1	794.263	397.802	396.462	0	0	-7.8647	48.9532	23.3053	781.492	4492.56	28154.8	-23.3053	36.8092	29.3125	28.1372	0	0	1.09572	231.782	-645.935	250	302.794	0	22.4917	19.3334	40.383	1616358299628654	2
2121	0	0	121	1	963.078	476.108	486.97	0	0	64.3346	-53.9972	20.129	690.143	4520.03	28158.1	-20.129	31.3097	30.7311	29.0092	0	0	0.321937	240.017	-653.093	250	334.718	0	25.9417	22.6669	47.4481	1616358299648665	2
2122	0	0	122	1	635.445	311.618	323.827	0	0	15.023	-33.5944	-49.7832	585.195	4469.68	28137.7	49.7832	26.3624	30.6551	28.9728	0	0	0.415962	221.91	-640.754	250	271.266	0	28.4087	26.1809	55.9083	1616358299668675	2
2123	0	0	123	1	850.051	462.919	387.132	0	0	8.61318	41.797	9.98947	897.442	4476.09	28162	-9.98946	41.7871	30.56	29.2141	0	0	0.907636	210.094	-639.216	250	377.771	0	20.1139	17.5095	36.7394	1616358299688686	2
2124	0	0	124	1	861.3	497.287	364.013	0	0	43.9736	47.8118	-18.0595	935.136	4440.73	28156	18.0595	42.7599	29.1023	28.4768	0	0	0.838158	208.496	-640.471	250	390.487	0	18.8217	16.8669	35.468	1616358299708697	2
2125	0	0	125	1	802.102	426.579	375.523	0	0	1.48608	27.1468	78.5586	710.034	4483.21	28176.6	-78.5586	33.6813	29.6988	29.1529	0	0	0.771504	251.707	-655.358	250	325.152	0	24.9808	20.9611	44.324	1616358299728708	2
2126	0	0	126	1	838.594	468.575	370.02	0	0	-32.7724	27.335	40.9852	902.711	4517.47	28176.4	-40.9852	43.0115	30.5307	29.8364	0	0	1.08445	242.545	-656.856	250	429.163	0	20.1761	17.1563	35.6868	1616358299748719	2
2127	0	0	127	1	885.798	517.2	368.598	0	0	-52.145	-26.9412	31.5508	868.347	4536.85	28131.1	-31.5508	41.3717	30.3405	26.9906	0	0	0.693455	199.182	-634.728	250	325.961	0	20.3812	17.5324	36.5667	1616358299768730	2
2128	0	0	128	1	656.005	310.381	345.624	0	0	16.4525	36.9128	33.5034	581.999	4468.25	28166.9	-33.5034	27.1672	29.9744	29.821	0	0	0.645847	221.476	-642.701	250	290.479	0	30.16	25.7913	53.3083	1616358299788741	2
2129	0	0	129	1	597.664	286.93	310.734	0	0	14.4109	44.6132	-1.72087	466.132	4470.29	28159.2	1.72087	21.5998	31.8823	28.8088	0	0	0.88031	183.285	-626.849	250	276.258	0	36.2808	32.1473	66.6756	1616358299808752	2
2130	0	0	130	1	658.072	375.746	282.326	0	0	-22.6669	18.7254	59.8831	428.448	4507.37	28085.4	-59.8831	20.3935	31.9336	31.0736	0	0	0.698168	222.204	-645.264	250	277.698	0	40.7842	34.4647	70.4507	1616358299828763	2
2131	0	0	131	1	660.379	366.029	294.35	0	0	32.225	47.9906	9.17315	680.993	4452.48	28155.8	-9.17315	31.4972	29.836	30.3509	0	0	0.619382	215.41	-641.724	250	313.833	0	25.917	22.5854	47.0869	1616358299848774	2
2132	0	0	132	1	784.927	362.624	422.303	0	0	33.7143	-4.67432	-56.296	432.685	4450.99	28208.5	56.296	19.4126	32.973	31.1831	0	0	0.666819	237.892	-653.083	250	258.443	0	38.1846	35.9238	76.4152	1616358299868784	2
2133	0	0	133	1	872.49	446.019	426.47	0	0	-30.303	48.4437	-2.31466	774.66	4515	28155.3	2.31466	36.5802	30.9655	29.3992	0	0	1.16352	209.358	-641.451	250	363.466	0	22.5438	19.8306	41.4532	1616358299888795	2
2134	0	0	134	1	733.581	346.11	387.471	0	0	48.8283	-16.5649	39.3734	623.329	4535.53	28220.3	-39.3734	28.6225	31.9296	30.9001	0	0	0.685429	184.695	-634.242	250	308.13	0	29.0678	25.1553	51.7652	1616358299908806	2
2135	0	0	135	1	722.376	331.927	390.449	0	0	30.6106	44.8288	-22.7619	642.077	4553.75	28159	22.7619	29.4059	29.5312	29.2633	0	0	0.69014	221.724	-636.273	250	319.849	0	26.3965	23.7823	49.5912	1616358299928817	2
2136	0	0	136	1	730.321	401.125	329.196	0	0	11.6281	35.0501	76.4116	565.144	4473.07	28168.7	-76.4116	26.7277	32.0893	29.389	0	0	0.655961	199.692	-635.055	250	251.27	0	31.2886	26.3976	55.1277	1616358299948828	2
2137	0	0	137	1	651.888	363.263	288.625	0	0	5.04094	-33.5024	9.20188	683.122	4479.66	28137.6	-9.20188	31.4826	28.9691	29.3813	0	0	0.160705	188.386	-628.65	250	283.463	0	25.8173	22.3701	46.6834	1616358299968839	2
2138	0	0	138	1	739.696	446.953	292.743	0	0	30.641	-34.6038	181.387	676.543	4454.06	28138.7	-181.387	32.6948	30.3461	29.4565	0	0	0.513297	217.033	-641.431	250	344.005	0	24.2051	21.5362	60.4172	1616358299988850	2
2139	0	0	139	1	940.833	511.68	429.153	0	0	65.8853	-54.4371	-15.0249	926.37	4418.81	28158.6	15.0249	41.559	29.3041	27.577	0	0	0.508525	199.755	-630.444	250	343.166	0	19.201	17.2324	36.4135	1616358300008861	2
2140	0	0	140	1	858.897	488.385	370.512	0	0	70.5116	-61.1888	30.9871	927.678	4513.85	28165.3	-30.9871	42.1517	30.4853	28.9905	0	0	0.237892	234.015	-644.566	250	395.815	0	19.9752	17.3139	36.4112	1616358300028872	2
2141	0	0	141	1	738.209	331.4	406.809	0	0	-44.2962	18.872	43.3014	843.416	4529	28184.9	-43.3014	40.3864	31.0939	29.3985	0	0	0.931537	193.315	-633.548	250	327.404	0	21.3812	18.2289	37.7082	1616358300048883	2
2142	0	0	142	1	977.134	465.753	511.381	0	0	-13.9874	54.479	43.5701	964.519	4498.69	28149.3	-43.5701	45.8429	28.3965	27.6876	0	0	1.20093	170.68	-618.765	250	358.83	0	18.5812	15.7538	32.925	1616358300068893	2
2143	0	0	143	1	675.577	282.282	393.295	0	0	18.3125	-49.3691	29.5935	506.634	4566.05	28153.5	-29.5935	23.3498	30.4563	28.7625	0	0	0.0809362	236.877	-645.147	250	249.067	0	34.3091	29.5953	61.2423	1616358300088904	2
2144	0	0	144	1	659.734	376.622	283.112	0	0	6.76367	-26.675	60.9355	673.823	4477.94	28130.8	-60.9355	31.5181	30.9719	30.0316	0	0	0.695734	187.724	-631.478	250	309.053	0	26.8363	22.6549	46.984	1616358300108915	2
2145	0	0	145	1	880.202	424.725	455.477	0	0	-41.023	20.1684	61.5101	815.592	4525.72	28183.6	-61.5101	39.1927	30.3712	30.4841	0	0	0.778114	207.541	-638.635	250	341.458	0	22.1634	18.6452	38.7859	1616358300128926	2
2146	0	0	146	1	637.359	408.639	228.72	0	0	26.9111	4.78008	89.5283	521.474	4457.79	28199	-89.5283	24.5171	32.1647	30.3991	0	0	0.574512	227.6	-648.469	250	318.205	0	33.913	28.8142	61.2684	1616358300148937	2
2147	0	0	147	1	626.474	331.23	295.245	0	0	12.9314	-64.5033	14.008	499.909	4471.77	28268.3	-14.008	22.965	29.9468	28.985	0	0	0.102653	195.938	-627.016	250	254.289	0	34.5373	30.0564	62.3057	1616358300168948	2
2148	0	0	148	1	896.618	461.242	435.376	0	0	60.7194	38.1517	64.3135	812.712	4523.64	28165.6	-64.3135	37.7803	29.7669	29.7676	0	0	0.632256	231.843	-649.229	250	397.086	0	22.3098	18.9618	39.6979	1616358300188959	2
2149	0	0	149	1	887.885	509.012	378.873	0	0	36.1708	-9.6402	-27.632	667.966	4548.19	28113.8	27.632	30.195	30.3907	29.3566	0	0	0.350344	245.414	-649.806	250	327.223	0	25.6714	23.4728	48.8532	1616358300208970	2
2150	0	0	150	1	688.44	377.575	310.865	0	0	59.9369	-77.4689	-57.7784	415.846	4524.42	28181.6	57.7784	18.415	31.7376	30.053	0	0	0.182963	215.543	-637.794	250	221.696	0	39.2869	37.0879	79.8826	1616358300228981	2
2151	0	0	151	1	739.794	383.583	356.211	0	0	34.6749	-40.8632	17.9397	584.732	4549.69	28145	-17.9397	26.7342	29.8908	27.4647	0	0	0.450143	227.865	-636.707	250	280.337	0	29.4797	25.8256	53.8064	1616358300248991	2
2152	0	0	152	1	641.813	309.172	332.64	0	0	-59.3565	38.376	20.3618	596.009	4544.06	28165.4	-20.3618	28.6974	30.573	30.0367	0	0	0.637359	209.669	-640.825	250	310.865	0	28.9	24.811	51.4048	1616358300269002	2
2153	0	0	153	1	606.255	340.957	265.298	0	0	-14.9009	3.09829	57.5683	474.261	4499.6	28200.7	-57.5683	22.4302	29.3437	28.8787	0	0	0.292733	203.608	-628.983	250	259.988	0	36.1188	30.6134	62.5236	1616358300289013	2
2155	0	0	155	1	639.361	375.923	263.438	0	0	-26.2796	-0.899187	206.1	325.406	4510.98	28204.7	-206.1	16.2401	29.9212	29.457	0	0	0.409368	223.808	-638.099	250	234.264	0	45.3494	41.3571	122.543	1616358300329035	2
2156	0	0	156	1	825.951	437.056	388.895	0	0	-14.6557	30.1939	128.257	804.873	4499.36	28173.6	-128.257	38.993	28.9706	27.7249	0	0	0.870635	210.778	-633.539	250	370.973	0	21.3013	18.0404	42.9144	1616358300349046	2
2157	0	0	157	1	746.088	285.52	460.569	0	0	13.2893	-48.4774	-1.61531	564.314	4571.07	28152.6	1.61531	25.8133	32.1619	28.9801	0	0	0.448581	216.327	-637.208	250	280.178	0	30.7808	27.3356	56.986	1616358300369057	2
2158	0	0	158	1	613.781	252.264	361.517	0	0	-29.8329	-5.56153	83.4248	477.493	4514.53	28209.3	-83.4248	22.8843	29.7928	29.6137	0	0	0.484641	189.647	-621.283	250	259.076	0	35.8115	30.0935	63.4895	1616358300389068	2
2159	0	0	159	1	782.897	418.83	364.067	0	0	43.661	12.2127	30.4201	745.643	4540.7	28191.6	-30.4201	34.3368	30.3063	29.8915	0	0	0.409607	232.174	-647.018	250	347.484	0	24.1512	20.9943	43.4752	1616358300409079	2
2160	0	0	160	1	629.082	278.916	350.166	0	0	-27.7132	59.2354	4.69549	586.471	4512.41	28144.5	-4.69549	27.7876	29.6867	28.3675	0	0	0.728986	189.288	-626.423	250	290.363	0	28.6941	25.1091	52.1493	1616358300429090	2
2161	0	0	161	1	869.607	453.258	416.349	0	0	37.7281	22.6503	130.025	807.778	4446.97	28181.1	-130.025	38.4045	28.0682	28.4201	0	0	0.733876	236.396	-645.932	250	369.632	0	21.2297	18.1614	43.7546	1616358300449100	2
2162	0	0	162	1	856.629	420.162	436.467	0	0	20.7571	-50.7886	-7.79306	822.592	4463.94	28154.9	7.79306	37.4516	29.5896	28.7536	0	0	0.575632	196.885	-631.986	250	395.033	0	21.5968	19.1043	40.1432	1616358300469111	2
2163	0	0	163	1	659.472	339.624	319.848	0	0	-33.5841	17.6731	42.6763	521.836	4518.28	28186.1	-42.6763	24.8443	30.1721	29.0038	0	0	0.433689	259.735	-655.693	250	306.008	0	32.9158	28.0937	57.4842	1616358300489122	2
2164	0	0	164	1	552.739	289.278	263.461	0	0	-12.7426	-24.9532	129.352	384.356	4397.78	28129.1	-129.352	18.5025	30.3148	29.3053	0	0	0.341302	186.669	-622.558	250	237.556	0	42.9072	36.2379	86.2456	1616358300509133	2
2165	0	0	165	1	747.494	406.504	340.989	0	0	-5.00848	0.0495411	37.3319	678.137	4489.71	28203.7	-37.3319	31.7475	29.0422	28.1957	0	0	0.290589	223.986	-635.855	250	311.006	0	25.8581	22.184	45.5963	1616358300529144	2
2166	0	0	166	1	838.657	454.322	384.335	0	0	-26.7139	53.9843	83.7325	857.702	4511.41	28149.8	-83.7325	41.4428	27.6659	29.7733	0	0	1.00694	202.196	-637.475	250	373.868	0	20.6229	17.1352	37.0559	1616358300549155	2
2167	0	0	167	1	810.979	420.396	390.583	0	0	1.40796	40.9397	59.8761	909.984	4483.29	28162.8	-59.8761	43.0466	28.9323	27.1477	0	0	0.850285	157.453	-614.437	250	344.761	0	19.6773	16.6167	34.7095	1616358300569166	2
2168	0	0	168	1	814.527	390.734	423.793	0	0	-2.04934	-25.286	-31.3529	824.883	4486.75	28129.4	31.3529	37.6483	29.9844	28.0529	0	0	0.707421	214.52	-642.416	250	401.678	0	20.9339	18.9546	39.9179	1616358300589177	2
2169	0	0	169	1	764.767	374.447	390.32	0	0	-20.9262	25.385	95.8035	624.29	4505.63	28178.4	-95.8035	30.0301	31.0057	29.8411	0	0	0.842632	204.086	-638.064	250	330.053	0	28.0695	23.5359	51.1953	1616358300609188	2
2170	0	0	170	1	550.564	291.527	259.037	0	0	-29.1601	29.2494	84.7365	553.06	4513.86	28174.5	-84.7365	26.6371	29.1155	27.6902	0	0	0.507029	168.787	-613.504	250	243.405	0	30.6013	25.6597	54.4839	1616358300629199	2
2171	0	0	171	1	682.271	351.172	331.1	0	0	31.9704	-11.2712	-103.342	473.501	4452.73	28215.1	103.342	21.0052	28.9142	27.0124	0	0	0.388479	250.46	-647.784	250	314.603	0	31.451	30.3799	70.1396	1616358300649209	2
2172	0	0	172	1	637.971	245.694	392.277	0	0	10.2551	-6.36144	-87.2251	519.262	4474.45	28210.1	87.2251	23.2781	30.2065	28.2663	0	0	0.475804	215.862	-635.119	250	278.251	0	29.9386	28.569	63.951	1616358300669220	2
2174	0	0	174	1	956.689	512.71	443.978	0	0	69.5407	-31.2543	38.112	680.959	4514.82	28135.4	-38.112	31.0625	28.6324	26.828	0	0	0.271216	235.54	-644.943	250	309.715	0	25.68	22.2045	46.1387	1616358300709242	2
2175	0	0	175	1	491.686	214.842	276.844	0	0	25.5134	-32.5511	-0.531161	377.743	4459.19	28136.7	0.531161	17.236	29.6889	27.9173	0	0	0.41209	142.785	-599.665	250	185.905	0	43.9843	38.9211	80.5281	1616358300729253	2
2176	0	0	176	1	571.117	255.087	316.03	0	0	32.495	-30.5161	43.3715	276.695	4551.87	28134.6	-43.3715	12.7607	29.8046	30.8793	0	0	0.111533	238.589	-645.725	250	270.589	0	61.7165	52.663	107.447	1616358300749264	2
2177	0	0	177	1	579.512	331.377	248.136	0	0	11.0036	-22.2726	23.3632	450.357	4573.36	28226.1	-23.3632	20.8177	30.1784	30.3082	0	0	0.337798	256.36	-649.374	250	251.625	0	38.5574	33.3031	68.479	1616358300769275	2
2178	0	0	178	1	633.791	335.484	298.307	0	0	-26.8353	21.6236	201.8	403.009	4511.54	28182.2	-201.8	20.1153	30.0296	29.7963	0	0	0.405696	219.936	-635.813	250	258.753	0	37.3682	33.7485	99.1458	1616358300789286	2
2179	0	0	179	1	631.764	304.759	327.005	0	0	66.8942	25.6362	90.439	412.04	4517.47	28178.1	-90.439	19.2323	29.4545	29.6686	0	0	0.134007	228.187	-637.96	250	229.784	0	41.3118	34.9625	75.1021	1616358300809297	2
2180	0	0	180	1	748.424	332.72	415.704	0	0	83.3272	-26.649	-98.4429	492.053	4501.03	28230.4	98.4428	21.5707	30.5428	28.5058	0	0	0.127787	232.87	-644.672	250	323.662	0	31.5496	30.3063	70.0935	1616358300829308	2
2182	0	0	182	1	753.829	334.36	419.469	0	0	4.89692	-37.8563	8.79996	522.684	4579.46	28142	-8.79996	24.0781	30.4442	28.9526	0	0	0.347784	205.659	-629.562	250	267.56	0	32.9972	28.8503	59.8278	1616358300869329	2
2183	0	0	183	1	746.54	407.445	339.095	0	0	-33.436	33.0264	164.752	615.302	4518.14	28170.8	-164.752	30.4062	29.1922	28.4397	0	0	0.839157	219.496	-633.645	250	299.36	0	26.0811	22.6939	60.0858	1616358300889340	2
2184	0	0	184	1	765.581	369.942	395.639	0	0	36.3032	-54.5015	137.595	647.716	4448.4	28258.3	-137.595	30.7177	29.5575	27.9708	0	0	0.24222	213.114	-630.337	250	251.752	0	26.0708	22.3218	55.0444	1616358300909351	2
2185	0	0	185	1	777.166	343.989	433.177	0	0	62.124	8.24954	64.2251	540.971	4422.58	28195.5	-64.2251	25.0152	28.9839	28.9534	0	0	0.548748	244.797	-645.904	250	290.507	0	32.1451	27.4636	56.6292	1616358300929362	2
2186	0	0	186	1	615.541	268.55	346.991	0	0	-73.3481	-50.9073	0.652456	525.108	4558.05	28155	-0.652456	25.0457	29.5418	29.1069	0	0	0.619401	214.406	-635.698	250	292.781	0	31.961	27.786	57.6601	1616358300949373	2
2187	0	0	187	1	812.724	400.012	412.712	0	0	8.48974	29.0293	92.8288	886.841	4476.21	28174.8	-92.8288	42.1447	28.0831	28.4848	0	0	0.620937	165.791	-617.393	250	391.64	0	20.0714	16.8156	36.8713	1616358300969384	2
2188	0	0	188	1	619.457	303.125	316.332	0	0	-97.1586	0.614716	-67.5234	362.312	4482.2	28203.2	67.5234	17.2342	29.3202	28.5742	0	0	0.283108	267.044	-652.09	250	263.715	0	41.4834	38.542	82.7209	1616358300989395	2
2190	0	0	190	1	566.304	288.576	277.728	0	0	16.1065	-32.9481	-1.50975	366.001	4468.59	28137.1	1.50975	16.7464	29.245	28.0865	0	0	0.0950645	249.04	-643.519	250	278.235	0	45.2615	39.91	82.4661	1616358301029416	2
2191	0	0	191	1	549.986	289.869	260.116	0	0	19.6063	-14.7697	19.1765	319.476	4564.75	28118.9	-19.1765	14.7188	29.4333	27.8015	0	0	0.232343	195.991	-624.078	250	271.664	0	51.7381	45.3435	92.5748	1616358301049427	2
2192	0	0	192	1	609.758	297.304	312.454	0	0	18.8695	41.8045	-4.77888	415.62	4465.83	28162	4.77888	19.2006	29.555	27.7486	0	0	0.613884	268.984	-651.077	250	292.523	0	39.5422	35.0495	72.5469	1616358301069438	2
2193	0	0	193	1	682.451	347.541	334.91	0	0	38.7232	-46.3413	50.4661	602.61	4445.98	28150.5	-50.4661	27.7676	28.9572	27.3905	0	0	0.0802195	250.337	-644.922	250	306.297	0	28.8849	24.6546	51.1191	1616358301089449	2
2194	0	0	194	1	636.959	301.342	335.617	0	0	-36.6986	-53.3177	123.729	431.544	4521.4	28157.4	-123.729	20.9403	29.2253	29.7682	0	0	0.344041	237.789	-643.222	250	268.401	0	38.1511	31.9699	75.8134	1616358301109460	2
2195	0	0	195	1	748.733	304.544	444.189	0	0	-34.9698	54.9141	85.4101	656.349	4519.67	28148.9	-85.4101	31.8593	29.3824	28.6319	0	0	0.818876	256.576	-651.319	250	331.498	0	26.2231	21.9151	46.8637	1616358301129471	2
2196	0	0	196	1	657.247	284.046	373.201	0	0	36.9785	-49.602	16.1779	497.59	4447.72	28153.7	-16.1779	22.7103	29.9107	28.1815	0	0	0.514624	191.26	-624.087	250	256.401	0	34.52	30.1369	62.6904	1616358301149482	2
2197	0	0	197	1	573.031	256.309	316.722	0	0	15.2949	-17.7926	130.547	418.912	4469.41	28121.9	-130.547	19.9726	29.3694	28.3281	0	0	0.40083	252.36	-652.372	250	254.601	0	39.156	33.3826	79.5174	1616358301169493	2
2198	0	0	198	1	652.075	327.194	324.881	0	0	-4.1973	16.3389	72.8719	582.466	4488.9	28187.4	-72.8719	27.5988	29.4248	28.1531	0	0	0.373349	215.412	-632.027	250	259.61	0	29.7216	25.0591	52.1278	1616358301189504	2
2199	0	0	199	1	626.313	305.981	320.332	0	0	-24.9219	-10.8418	198.863	545.35	4509.62	28214.6	-198.863	27.0963	27.6338	28.1133	0	0	0.58777	218.581	-634.294	250	306.5	0	27.6795	24.9756	73.1472	1616358301209515	2
2200	0	0	200	1	641.047	325.919	315.129	0	0	-52.8785	12.1996	86.0609	558.181	4437.92	28191.6	-86.0609	27.148	27.2491	26.7216	0	0	0.671552	221.708	-631.02	250	276.391	0	29.6413	24.8037	52.7923	1616358301229525	2
2201	0	0	201	1	853.32	358.695	494.624	0	0	55.035	-55.5863	-16.2633	725.892	4529.33	28159.7	16.2633	32.6288	27.834	28.2255	0	0	0.36785	206.194	-633.546	250	291.753	0	23.7518	21.274	44.6169	1616358301249536	2
2202	0	0	202	1	682.919	318.741	364.178	0	0	46.7208	36.6675	95.9501	543.95	4437.98	28167.1	-95.9501	25.5992	29.5289	27.9172	0	0	0.603669	242.141	-646.285	250	278.311	0	31.355	26.5536	57.7916	1616358301269547	2
2203	0	0	203	1	646.083	378.391	267.692	0	0	31.0012	15.5936	99.2178	606.261	4453.7	28188.2	-99.2178	28.5909	28.3875	27.9777	0	0	0.64889	248.451	-646.46	250	309.439	0	28.1624	23.8486	52.398	1616358301289558	2
2204	0	0	204	1	624.849	331.18	293.669	0	0	27.8375	-18.0627	-24.5282	453.81	4456.86	28122.2	24.5282	20.563	29.0573	27.9453	0	0	0.238358	202.975	-628.335	250	224.766	0	36.2076	32.7972	68.0052	1616358301309569	2
2205	0	0	205	1	754.887	364.294	390.593	0	0	22.0832	-25.0916	119.125	490.269	4462.62	28129.2	-119.125	23.2275	28.7075	26.7907	0	0	0.434283	260.554	-647.396	250	277.964	0	33.7326	28.6407	66.0604	1616358301329580	2
2207	0	0	207	1	618.76	290.737	328.023	0	0	30.1043	42.8219	43.6348	496.28	4454.6	28161	-43.6348	23.1514	28.4925	26.8152	0	0	0.583556	267.621	-652.07	250	281.535	0	33.8703	28.9992	59.6311	1616358301369602	2
2209	0	0	209	1	776.292	409.254	367.039	0	0	-40.8881	-17.356	84.2233	567.411	4525.59	28221.1	-84.2234	27.314	29.053	27.8113	0	0	0.674702	238.039	-643.724	250	259.035	0	29.9581	25.1506	53.3721	1616358301409624	2
2210	0	0	210	1	686.432	302.652	383.78	0	0	25.1197	-41.6796	129.472	477.518	4559.24	28145.8	-129.472	22.6602	27.8597	26.9521	0	0	0.217814	232.38	-638.941	250	307.034	0	34.0469	28.9469	69.3842	1616358301429634	2
2211	0	0	211	1	636.511	335.938	300.573	0	0	53.6395	-37.2908	-39.6105	438.592	4630.38	28141.4	39.6105	19.5963	28.9446	27.962	0	0	0.0839113	240.071	-641.871	250	269.845	0	36.8286	33.9904	71.4563	1616358301449645	2
2212	0	0	212	1	558.249	331.548	226.702	0	0	-27.4996	33.9745	122.082	392.042	4611.86	28169.8	-122.082	19.0786	28.4562	29.0808	0	0	0.443139	184.287	-619.05	250	242.477	0	41.2223	34.545	80.6738	1616358301469656	2
2213	0	0	213	1	856.517	411.334	445.183	0	0	37.5091	56.2227	63.7089	716.552	4447.19	28147.6	-63.7089	33.6294	27.2441	26.6067	0	0	0.755316	297.377	-659.164	250	353.964	0	23.9677	20.3289	42.4367	1616358301489667	2
2214	0	0	214	1	991.804	472.074	519.729	0	0	7.71949	48.2102	0.313058	981.734	4476.98	28155.6	-0.313058	45.6638	28.8805	27.4335	0	0	0.834941	241.772	-647.194	250	429.227	0	18.0683	15.8498	33.3924	1616358301509678	2
2215	0	0	215	1	981.04	537.715	443.325	0	0	12.4042	34.5094	31.7675	1186.82	4472.3	28169.3	-31.7675	55.4269	27.6823	26.8033	0	0	0.996317	224.85	-642.951	250	544.344	0	15.441	13.2382	27.9664	1616358301529689	2
2216	0	0	216	1	739.073	382.557	356.515	0	0	33.5595	14.611	102.963	613.665	4451.14	28189.2	-102.963	28.946	29.1338	26.9864	0	0	0.427432	244.29	-645.618	250	283.17	0	27.7761	23.6466	52.1025	1616358301549700	2
2217	0	0	217	1	613.54	301.331	312.209	0	0	-17.8782	-63.7364	84.6934	575.842	4502.58	28167.9	-84.6934	27.3617	29.4984	28.5993	0	0	0.385926	191.534	-626.081	250	271.573	0	30.1053	25.1745	53.9169	1616358301569711	2
2218	0	0	218	1	644.363	335.365	308.998	0	0	51.8188	-21.2849	86.3198	541.777	4432.88	28125.4	-86.3198	25.1982	28.7805	28.3167	0	0	0.627124	273.186	-646.095	250	322.488	0	31.7721	26.9259	57.648	1616358301589722	2
2219	0	0	219	1	637.644	359.674	277.97	0	0	-23.3359	10.5649	46.1968	580.721	4408.38	28193.2	-46.1968	27.5102	28.386	27.8012	0	0	0.643963	254.657	-646.37	250	307.968	0	29.4387	25.0486	51.3191	1616358301609732	2
2220	0	0	220	1	747.426	391.561	355.864	0	0	13.7533	-31.8504	29.0702	651.98	4470.95	28136	-29.0702	30.1284	30.6728	28.3812	0	0	0.325079	216.623	-633.504	250	293.602	0	27.1646	23.4263	48.6559	1616358301629743	2
2221	0	0	221	1	718.476	309.788	408.688	0	0	-23.7595	-21.2052	-3.09641	494.064	4508.46	28125.3	3.09641	22.9841	27.6489	25.8518	0	0	0.386254	256.955	-642.358	250	259.339	0	32.7848	29.0295	60.1333	1616358301649754	2
2222	0	0	222	1	757.047	345.488	411.559	0	0	-54.2703	-27.6522	-9.95433	661.402	4538.97	28231.4	9.95433	31.1482	28.9007	27.6623	0	0	0.398708	207.101	-630.798	250	303.946	0	25.3315	22.4644	46.742	1616358301669765	2
2223	0	0	223	1	641.231	282.634	358.597	0	0	0.938821	46.2575	-129.843	480.217	4483.76	28157.5	129.843	21.6608	29.6613	26.4751	0	0	0.578053	222.614	-631.611	250	309.893	0	29.5778	28.4155	70.1887	1616358301689776	2
2224	0	0	224	1	771.912	413.905	358.007	0	0	17.8695	-21.6448	46.8155	665.13	4466.83	28125.8	-46.8155	30.8752	29.0086	27.314	0	0	0.316792	208.265	-630.126	250	289.665	0	26.32	22.4964	46.4401	1616358301709787	2
2225	0	0	225	1	838.813	430.642	408.171	0	0	9.34341	37.3379	-38.7977	704.27	4475.36	28166.4	38.7977	32.2581	27.7091	27.8942	0	0	0.5493	266.93	-652.493	250	364.492	0	23.5636	21.3248	44.8937	1616358301729798	2
2226	0	0	226	1	746.05	339.818	406.231	0	0	13.2794	-57.7655	9.52597	595.763	4471.42	28161.9	-9.52597	27.3338	28.5681	26.7823	0	0	0.352387	238.611	-641	250	306.31	0	28.5855	24.9704	52.1639	1616358301749809	2
2227	0	0	227	1	636.028	360.865	275.164	0	0	3.7716	9.16067	53.742	594.326	4480.93	28194.6	-53.742	27.8899	30.534	29.2261	0	0	0.60473	199.867	-631.888	250	309.57	0	29.7116	25.2985	51.7744	1616358301769820	2
2228	0	0	228	1	627.211	371.241	255.97	0	0	37.8339	-44.2585	93.3754	602.644	4446.87	28248	-93.3754	28.1572	28.3925	27.8486	0	0	0.301885	187.655	-623.091	250	257.89	0	28.5348	24.0187	52.6095	1616358301789831	2
2229	0	0	229	1	708.38	372.133	336.247	0	0	63.4132	-19.4372	96.4733	449.196	4520.95	28123.6	-96.4733	20.9056	28.6982	28.2128	0	0	0.386777	210.294	-630.815	250	251.785	0	37.5664	31.9315	69.5618	1616358301809841	2
2230	0	0	230	1	513.449	307.483	205.967	0	0	22.5748	3.30655	138.47	344.163	4462.13	28200.5	-138.47	16.4415	30.1001	27.7753	0	0	0.246949	226.335	-636.608	250	255.321	0	46.7929	40.3726	97.2124	1616358301829852	2
2231	0	0	231	1	529.666	236.112	293.554	0	0	25.9115	-5.14646	129.875	337.788	4458.79	28208.9	-129.875	16.0631	27.2297	26.9688	0	0	0.376001	213.395	-627.039	250	200.59	0	46.6289	39.8631	94.6506	1616358301849863	2
2232	0	0	232	1	525.917	259.223	266.695	0	0	9.53434	-24.2271	-115.108	299.132	4475.17	28128.3	115.108	13.3134	29.8154	29.1166	0	0	0.118953	198.621	-625.831	250	243.7	0	48.9646	46.8594	110.784	1616358301869874	2
2233	0	0	233	1	722.61	314.856	407.754	0	0	-3.8547	12.4114	-37.7945	608.693	4488.55	28191.4	37.7945	27.8917	28.4276	27.9631	0	0	0.820628	235.392	-643.153	250	301.332	0	27.0183	24.6153	51.4011	1616358301889885	2
2234	0	0	234	1	666.645	344.685	321.96	0	0	35.2674	40.3706	50.6236	591.233	4549.09	28163.4	-50.6236	27.5755	28.9672	27.7507	0	0	0.628098	202.744	-628.615	250	317.771	0	29.1201	24.8945	51.3234	1616358301909896	2
2235	0	0	235	1	648.973	262.932	386.041	0	0	24.9075	-2.33657	-6.30812	524.824	4459.79	28206.1	6.30812	23.9959	29.6448	27.8537	0	0	0.614803	172.586	-616.913	250	254.766	0	32.0468	28.7273	59.1978	1616358301929907	2
2237	0	0	237	1	734.954	349.064	385.889	0	0	-3.39774	-51.5045	51.3269	730.519	4488.1	28155.6	-51.3269	34.1513	28.2833	27.8576	0	0	0.492584	201.5	-628.73	250	326.66	0	24.2011	20.3976	42.5235	1616358301969929	2
2238	0	0	238	1	750.253	443.41	306.843	0	0	73.8836	25.7931	40.6346	613.844	4510.48	28178	-40.6346	28.2092	28.6	27.7509	0	0	0.527029	216.912	-633.98	250	344.775	0	28.2824	24.378	50.3203	1616358301989940	2
2239	0	0	239	1	625.604	332.32	293.283	0	0	-31.8533	-53.6475	156.987	520.243	4516.55	28157.8	-156.987	25.4696	27.8981	28.5376	0	0	0.480714	205.754	-630.284	250	330.014	0	30.4821	26.2062	69.0963	1616358302009950	2
2240	0	0	240	1	563.895	297.134	266.761	0	0	-170.704	29.2306	92.6506	293.963	4555.74	28174.6	-92.6506	15.6966	28.3202	28.1243	0	0	0.210272	240.737	-639.51	250	217.324	0	52.6576	42.3711	90.0999	1616358302029961	2
2241	0	0	241	1	788.382	436.973	351.41	0	0	12.482	31.6993	17.2914	711.044	4472.22	28172.1	-17.2914	33.0612	28.6754	27.2091	0	0	0.835494	209.854	-631.162	250	329.772	0	24.3006	21.0981	43.9889	1616358302049972	2
2242	0	0	242	1	789.437	375.798	413.638	0	0	-21.3267	-12.4979	-42.9713	666.948	4506.03	28216.3	42.9713	30.6129	27.1923	27.1059	0	0	0.688005	216.527	-629.137	250	279.035	0	24.3632	22.2958	46.8129	1616358302069983	2
2243	0	0	243	1	709.779	338.386	371.393	0	0	16.8414	-13.9615	-40.8079	464.62	4467.86	28217.7	40.8079	21.0256	27.3711	27.3115	0	0	0.327447	221.264	-634.847	250	266.232	0	34.3674	31.5086	65.7182	1616358302089994	2
2244	0	0	244	1	677.345	361.322	316.023	0	0	-31.4452	33.7334	118.063	453.354	4416.49	28170	-118.063	22.0776	28.8313	27.2924	0	0	0.363404	244.886	-638.487	250	271.588	0	35.8516	30.1188	69.1133	1616358302110005	2
2245	0	0	245	1	704.576	315.543	389.034	0	0	37.5838	33.1158	59.3546	493.279	4546.78	28170.7	-59.3546	23.0146	28.7699	27.8437	0	0	0.467745	215.468	-633.881	250	267.238	0	34.4477	29.3483	60.4272	1616358302130016	2
2246	0	0	246	1	630.233	356.708	273.525	0	0	51.8352	-9.81114	-58.3603	330.078	4532.53	28213.6	58.3603	14.7198	29.1826	27.194	0	0	0.266582	235.502	-628.33	250	242.783	0	46.5369	44.1136	94.4932	1616358302150027	2
2247	0	0	247	1	567.63	235.762	331.868	0	0	-29.5949	-17.0013	2.31625	361.841	4414.63	28220.8	-2.31625	16.9159	28.6544	28.4171	0	0	0.389657	189.494	-619.643	250	237.483	0	45.2231	39.7156	81.2891	1616358302170038	2
2248	0	0	248	1	777.749	334.819	442.93	0	0	-30.8132	12.8689	15.2885	675.697	4515.51	28190.9	-15.2885	31.8628	28.1427	25.5397	0	0	0.662603	241.581	-640.487	250	313.243	0	24.7538	21.6571	44.9541	1616358302190049	2
2249	0	0	249	1	527.799	258.133	269.667	0	0	5.14359	-48.5781	67.0269	312.555	4479.56	28252.4	-67.0269	14.6354	27.1874	27.1653	0	0	0.0988878	207.507	-626.692	250	249.856	0	52.4425	43.8392	90.8913	1616358302210059	2
2250	0	0	250	1	636.697	343.293	293.403	0	0	40.9418	2.72226	-14.4768	427.335	4443.76	28201.1	14.4768	19.4102	27.3754	27.1661	0	0	0.360437	212.215	-630.575	250	249.939	0	37.9215	34.2055	70.2017	1616358302230070	2
2251	0	0	251	1	783.184	395.274	387.911	0	0	37.0832	-12.028	126.219	512.832	4447.62	28116.1	-126.219	24.2644	28.0055	27.3308	0	0	0.458998	242.034	-645.177	250	286.131	0	32.0361	27.4327	64.7446	1616358302250081	2
2253	0	0	253	1	617.803	373.635	244.168	0	0	-20.9531	-29.5589	-57.5055	306.221	4605.31	28233.3	57.5055	13.96	29.4235	27.2404	0	0	0.125685	220.234	-628.903	250	224.371	0	49.5614	46.4526	99.5409	1616358302290103	2
2254	0	0	254	1	738.994	394.833	344.16	0	0	-0.059217	-14.9268	148.302	555.894	4484.76	28218.7	-148.302	26.8082	27.4812	27.8683	0	0	0.443549	246.321	-647.383	250	309.358	0	28.986	24.9315	63.2469	1616358302310114	2
2255	0	0	255	1	547.487	302.117	245.37	0	0	31.3171	-57.4794	122.781	442.037	4453.38	28161.6	-122.781	20.8873	28.2462	27.7912	0	0	0.269199	215.587	-628.683	250	266.963	0	37.128	31.4283	74.2045	1616358302330125	2
2256	0	0	256	1	791.862	395.729	396.133	0	0	30.4911	21.0577	10.0338	699.147	4454.21	28182.7	-10.0338	32.1879	28.4953	27.0725	0	0	0.792402	227.362	-639.494	250	346.75	0	24.5722	21.6086	44.9888	1616358302350136	2
2257	0	0	257	1	585.481	262.137	323.343	0	0	-17.0337	49.042	-12.9238	410.268	4501.73	28154.7	12.9238	19.196	28.5178	28.4394	0	0	0.568486	213.315	-628.877	250	260.801	0	39.5096	34.9663	72.2114	1616358302370147	2
2258	0	0	258	1	593.695	309.495	284.2	0	0	50.2359	1.88917	137.509	294.133	4434.46	28301.6	-137.509	13.9367	27.9296	27.781	0	0	0.293146	186.397	-615.044	250	216.843	0	53.2611	45.9572	111.774	1616358302390157	2
2259	0	0	259	1	524.27	243.345	280.925	0	0	60.7669	-41.7768	-44.7876	359.047	4423.93	28145.9	44.7876	15.9841	28.1998	26.2889	0	0	0.206997	197.378	-618.895	250	222.758	0	43.5374	40.2554	85.5435	1616358302410168	2
2260	0	0	260	1	567.813	296.863	270.95	0	0	48.9493	39.0842	28.7603	553.176	4435.75	28164.7	-28.7603	25.5505	27.6183	26.1778	0	0	0.355087	218.459	-628.118	250	306.313	0	30.2598	26.2282	54.3737	1616358302430179	2
2261	0	0	261	1	728.061	361.855	366.206	0	0	16.4018	37.521	138.502	683.761	4468.3	28166.3	-138.502	32.877	27.6685	26.3404	0	0	0.565124	242.95	-642.772	250	344.661	0	24.0812	20.5963	50.4269	1616358302450190	2
2263	0	0	263	1	523.639	186.795	336.844	0	0	36.9561	25.7929	64.9109	383.622	4447.74	28178	-64.9109	17.9067	27.6541	25.5557	0	0	0.198718	222.164	-626.732	250	269.294	0	42.5434	36.2845	74.4329	1616358302490212	2
2265	0	0	265	1	792.638	398.214	394.423	0	0	48.821	36.4463	17.837	684.638	4435.88	28267	-17.837	31.5167	28.6852	27.6947	0	0	0.812444	215.727	-634.311	250	318.682	0	25.2353	22.0507	45.9467	1616358302530234	2
2266	0	0	266	1	678.547	337.063	341.484	0	0	-0.997675	14.6832	-3.55057	546.051	4485.7	28189.1	3.55057	25.2854	29.2348	28.249	0	0	0.552719	214.044	-630.725	250	257.739	0	30.9051	27.3335	56.4116	1616358302550245	2
2267	0	0	267	1	680.078	262.78	417.299	0	0	29.4815	-47.0759	59.5544	563.132	4455.22	28151.2	-59.5544	26.0909	27.937	27.3581	0	0	0.0703535	247.117	-641.701	250	298.737	0	30.535	25.8319	53.7505	1616358302570256	2
2268	0	0	268	1	631.503	280.143	351.361	0	0	44.4887	19.7684	36.3428	537.508	4440.21	28184	-36.3428	24.8161	28.0589	26.6482	0	0	0.328889	180.633	-615.702	250	285.28	0	31.4147	27.2024	55.9432	1616358302590266	2
2269	0	0	269	1	638.927	360.681	278.246	0	0	55.048	-15.1464	68.4173	543.761	4529.31	28218.9	-68.4173	25.1449	27.7418	26.7892	0	0	0.399331	203.486	-627.276	250	284.398	0	31.241	26.6894	55.4071	1616358302610277	2
2270	0	0	270	1	497.049	258.705	238.344	0	0	-11.0983	13.5213	48.3118	286.645	4595.46	28190.3	-48.3118	13.5202	29.0754	26.9408	0	0	0.153402	229.458	-637.924	250	246.113	0	56.918	48.6934	98.2187	1616358302630288	2
2271	0	0	271	1	618.008	281.754	336.254	0	0	18.0351	48.0357	87.8766	396.388	4466.67	28155.7	-87.8766	18.8122	27.7859	27.0302	0	0	0.448605	198.218	-620.864	250	266.668	0	41.351	34.673	73.9944	1616358302650299	2
2272	0	0	272	1	652.761	311.941	340.82	0	0	22.5046	-60.4966	129.968	430.879	4561.86	28164.6	-129.968	20.4653	27.5188	26.009	0	0	0.178689	208.407	-621.679	250	235.016	0	37.1337	31.5867	75.6652	1616358302670310	2
2273	0	0	273	1	618.498	334.555	283.943	0	0	13.1199	6.53044	42.3672	347.133	4471.58	28097.6	-42.3672	16.1769	29.3983	26.9019	0	0	0.503252	228.99	-635.882	250	263.487	0	47.841	41.18	83.5027	1616358302690321	2
2274	0	0	274	1	579.177	290.707	288.47	0	0	5.03178	16.3664	70.0489	354.336	4479.67	28087.8	-70.0489	16.7157	27.8236	26.9008	0	0	0.383101	218.181	-629.015	250	221.029	0	46.3844	39.1067	80.5521	1616358302710332	2
2278	0	0	278	1	604.854	369.497	235.358	0	0	-39.363	28.4949	121.062	472.232	4524.06	28175.3	-121.062	23.0848	26.0653	25.6751	0	0	0.511139	224.686	-625.929	250	260.394	0	33.2344	27.9629	65.0291	1616358302790375	2
2280	0	0	280	1	545.828	158.446	387.382	0	0	34.1418	63.8208	0.168717	358.734	4450.56	28140	-0.168717	16.6034	26.6827	26.8532	0	0	0.349228	270.908	-651.58	250	260.903	0	44.4146	39.1166	80.5963	1616358302830397	2
2281	0	0	281	1	556.874	307.298	249.576	0	0	42.2137	57.5571	58.268	403.609	4342.83	28146.2	-58.268	18.8948	26.153	25.7097	0	0	0.495741	235.934	-626.62	250	237.696	0	39.9662	33.9793	69.9491	1616358302850408	2
2282	0	0	282	1	642.783	306.644	336.14	0	0	-29.4549	55.0834	94.8326	414.51	4514.16	28148.7	-94.8326	20.1198	27.5057	26.4684	0	0	0.539315	310.84	-662.816	250	305.488	0	38.8062	32.4378	70.1808	1616358302870419	2
2283	0	0	283	1	632.835	304.103	328.732	0	0	11.8077	26.4832	67.1485	520.511	4472.89	28177.3	-67.1485	24.5134	27.3771	25.75	0	0	0.478778	244.292	-636.582	250	281.668	0	32.0068	27.0641	55.9973	1616358302890430	2
2285	0	0	285	1	626.331	303.974	322.357	0	0	-24.2764	40.3935	91.0927	476.883	4409.32	28163.4	-91.0927	23.0022	26.5069	25.9105	0	0	0.393007	211.475	-623.382	250	246.231	0	33.9401	28.2869	61.0374	1616358302930452	2
2286	0	0	286	1	575.183	302.614	272.569	0	0	7.43583	-12.7057	75.8317	445.505	4477.26	28216.5	-75.8317	20.9553	26.9653	26.4381	0	0	0.594842	239.302	-631.515	250	243.828	0	37.1342	31.287	65.2424	1616358302950463	2
2287	0	0	287	1	592.833	333.036	259.797	0	0	48.3394	-19.4736	36.3077	403.66	4436.36	28123.6	-36.3077	18.5163	27.0678	27.6665	0	0	0.244231	180.225	-612.842	250	252.764	0	41.3926	35.5772	73.0718	1616358302970473	2
2288	0	0	288	1	551.662	275.603	276.059	0	0	-36.7725	21.3399	-42.5327	478.836	4621.13	28182.4	42.5327	22.2584	26.3572	25.3953	0	0	0.505356	228.929	-632.735	250	284.251	0	31.8131	29.2452	61.3084	1616358302990484	2
2289	0	0	289	1	475.725	286.671	189.054	0	0	8.32471	-62.3886	49.4785	363.118	4476.38	28166.5	-49.4785	16.8847	28.0187	25.7716	0	0	0.418389	224.101	-630.985	250	245.5	0	45.3365	38.572	79.0127	1616358303010495	2
2290	0	0	290	1	655.711	322.595	333.116	0	0	-2.86751	-18.0817	83.5545	486.933	4487.57	28221.9	-83.5545	23.0362	26.5866	26.1698	0	0	0.370709	218.785	-622.426	250	246.439	0	33.913	28.4338	60.3124	1616358303030506	2
2291	0	0	291	1	605.097	302.642	302.455	0	0	-3.4352	-2.01556	27.7755	383.774	4587.8	28106.1	-27.7755	17.9035	28.8436	26.7542	0	0	0.201836	222.263	-633.554	250	265.926	0	42.9486	37.3669	76	1616358303050517	2
2292	0	0	292	1	726.901	329.121	397.78	0	0	8.79457	19.4312	8.29747	535.34	4475.91	28184.3	-8.29747	24.8063	27.3392	26.1119	0	0	0.479042	215.682	-629.218	250	254.909	0	30.8482	27.0273	55.915	1616358303070528	2
2293	0	0	293	1	809.955	461.447	348.508	0	0	-12.4973	39.1771	115.919	707.118	4397.54	28164.6	-115.919	34.1583	26.5676	25.8989	0	0	0.795607	166.717	-610.391	250	321.366	0	23.4638	19.6741	45.4067	1616358303090539	2
2294	0	0	294	1	512.463	261.981	250.482	0	0	-57.871	0.0783494	39.3758	407.377	4442.91	28203.7	-39.3758	19.5747	26.6325	27.0358	0	0	0.511377	204.457	-615.864	250	265.759	0	39.8081	33.7014	68.7729	1616358303110550	2
2295	0	0	295	1	784.252	343.054	441.198	0	0	37.56	-67.3003	12.0896	465.676	4447.14	28171.4	-12.0896	21.2107	28.4995	27.0902	0	0	0.208595	247.826	-642.69	250	250.281	0	36.0398	31.646	65.7031	1616358303130561	2
2296	0	0	296	1	611.376	290.672	320.704	0	0	26.0754	42.0451	-103.977	489.369	4458.63	28261.4	103.977	21.958	27.7728	27.8942	0	0	0.694348	212.082	-625.913	250	293.416	0	30.464	29.0357	66.5841	1616358303150572	2
2297	0	0	297	1	720.378	422.337	298.041	0	0	2.11932	11.0426	46.5574	592.367	4482.58	28192.7	-46.5574	27.7679	27.44	27.5485	0	0	0.719362	245.495	-642.075	250	316.269	0	28.8937	24.5659	50.4524	1616358303170582	2
2298	0	0	298	1	819.348	489.863	329.485	0	0	29.7315	2.7963	64.5995	733.489	4454.97	28201	-64.5995	34.1901	26.5506	26.946	0	0	0.58854	214.485	-630.148	250	341.212	0	23.5906	20.061	41.7709	1616358303190593	2
2299	0	0	299	1	707.695	381.088	326.606	0	0	-12.6915	-40.7368	11.5853	489.673	4497.39	28144.9	-11.5853	22.7305	27.1185	25.827	0	0	0.349541	248.865	-638.462	250	282.567	0	33.5139	29.0956	60.5059	1616358303210604	2
2300	0	0	300	1	658.573	335.617	322.956	0	0	25.2088	-17.5204	77.6091	546.615	4459.49	28221.3	-77.6091	25.5559	27.304	26.5654	0	0	0.328012	251.327	-640.693	250	264.532	0	30.8488	26.0951	54.86	1616358303230615	2
2302	0	0	302	1	553.55	325.208	228.342	0	0	-43.0604	8.21296	92.7484	400.752	4527.76	28195.6	-92.7484	19.4172	27.4592	26.8302	0	0	0.2334	243.181	-640.17	250	295.309	0	40.2638	33.8275	72.5175	1616358303270637	2
2303	0	0	303	1	657.913	375.412	282.501	0	0	132.768	-42.2756	45.6364	513.48	4551.25	28146.4	-45.6364	23.2684	26.9251	25.9786	0	0	0.223971	223.405	-631.04	250	245.497	0	32.9244	28.2871	58.6538	1616358303290648	2
2304	0	0	304	1	578.978	271.739	307.239	0	0	37.1127	-23.6839	79.5991	331.912	4447.59	28227.5	-79.5991	15.4628	28.1274	26.8671	0	0	0.29831	192.175	-615.613	250	237.125	0	49.5351	41.9555	87.7693	1616358303310659	2
2305	0	0	305	1	627.298	324.939	302.359	0	0	28.1569	17.3118	18.0964	421.331	4556.2	28186.5	-18.0964	19.4422	25.6171	27.0354	0	0	0.314915	191.86	-614.809	250	216.715	0	38.6483	33.5665	69.0594	1616358303330670	2
2306	0	0	306	1	706.26	439.448	266.812	0	0	-13.6145	-52.3988	92.7867	563.124	4498.31	28156.5	-92.7867	26.7811	27.032	26.0405	0	0	0.478714	250.973	-642.11	250	293.856	0	29.6123	24.7237	53.9285	1616358303350681	2
2307	0	0	307	1	602.188	293.968	308.22	0	0	-6.27336	18.639	54.2928	388.962	4490.97	28185.1	-54.2928	18.3546	27.7931	26.8901	0	0	0.27407	234.91	-636.079	250	299.069	0	42.4164	35.9399	73.2546	1616358303370691	2
2308	0	0	308	1	560.885	331.907	228.978	0	0	33.0141	-18.1886	-137.714	258.623	4451.69	28222	137.714	11.4132	27.141	26.3388	0	0	0.252481	255.545	-641.075	250	282.146	0	52.4	51.1594	127.4	1616358303390702	2
2309	0	0	309	1	590.525	292.791	297.734	0	0	8.98599	-4.53339	-47.2494	302.783	4575.37	28108.7	47.2494	13.7292	29.1524	26.052	0	0	0.394317	219.258	-628.807	250	238.158	0	50.1949	47.0136	99.0982	1616358303410713	2
2310	0	0	310	1	624.763	325.929	298.834	0	0	2.45976	-58.6146	-24.2712	457.798	4482.24	28162.7	24.2712	20.8531	27.5022	25.8041	0	0	0.285834	222.124	-629.271	250	261.663	0	34.9613	31.4579	65.7101	1616358303430724	2
2312	0	0	312	1	697.538	372.87	324.668	0	0	15.4689	-17.4275	-17.6694	587.067	4469.23	28121.5	17.6694	26.7713	27.4266	25.5298	0	0	0.37632	248.121	-641.184	250	277.929	0	27.8503	25.0406	52.1184	1616358303470746	2
2313	0	0	313	1	701.383	359.23	342.152	0	0	-11.9012	-45.2523	-77.2054	575.801	4496.6	28149.4	77.2054	25.9709	26.6174	26.3884	0	0	0.330929	241.576	-637.106	250	329.575	0	26.7712	24.9907	55.2846	1616358303490757	2
2314	0	0	314	1	593.283	250.209	343.073	0	0	-0.443374	-21.3663	-22.8793	552.364	4485.14	28125.5	22.8793	25.2785	26.821	27.4331	0	0	0.458584	297.68	-654.014	250	309.726	0	29.784	26.5906	55.1265	1616358303510768	2
2315	0	0	315	1	675.481	339.539	335.942	0	0	174.146	-52.3177	-25.0501	356.92	4609.53	28156.4	25.0501	15.8522	28.3738	26.4586	0	0	0.303855	265.167	-648.466	250	271.626	0	45.1763	41.0229	86.2652	1616358303530779	2
2316	0	0	316	1	516.464	243.251	273.213	0	0	69.0472	-33.844	56.3151	286.902	4415.65	28237.6	-56.3151	13.1549	26.6486	26.2198	0	0	0.252677	240.302	-628.774	250	234.84	0	56.5614	48.1359	98.5528	1616358303550790	2
2317	0	0	317	1	618.732	328.079	290.653	0	0	-39.757	23.6256	161.599	407.715	4424.8	28180.2	-161.599	20.1614	26.0742	26.2095	0	0	0.542134	207.899	-617.692	250	240.086	0	36.6405	31.7308	83.5946	1616358303570800	2
2318	0	0	318	1	545.247	239.068	306.179	0	0	-22.1161	35.9191	90.9207	290.3	4407.16	28167.9	-90.9207	13.9769	27.1099	25.7566	0	0	0.561141	243.473	-635.792	250	239.082	0	54.2824	45.3312	96.7147	1616358303590811	2
2319	0	0	319	1	717.363	363.375	353.988	0	0	6.54718	-11.7392	-44.497	548.652	4577.81	28115.9	44.497	24.8951	27.4093	26.506	0	0	0.370729	225.643	-636.03	250	276.165	0	29.0331	26.7747	56.2631	1616358303890975	2
2320	0	0	320	1	717.363	363.375	353.988	0	0	6.54718	-11.7392	-44.497	548.652	4577.81	28115.9	44.497	24.8951	27.4093	26.506	0	0	0.370729	225.643	-636.03	250	276.165	0	29.0331	26.7747	56.2631	1616358303890975	2
2321	0	0	321	1	717.363	363.375	353.988	0	0	6.54718	-11.7392	-44.497	548.652	4577.81	28115.9	44.497	24.8951	27.4093	26.506	0	0	0.370729	225.643	-636.03	250	276.165	0	29.0331	26.7747	56.2631	1616358303890975	2
2322	0	0	322	1	717.363	363.375	353.988	0	0	6.54718	-11.7392	-44.497	548.652	4577.81	28115.9	44.497	24.8951	27.4093	26.506	0	0	0.370729	225.643	-636.03	250	276.165	0	29.0331	26.7747	56.2631	1616358303890975	2
2323	0	0	323	1	717.363	363.375	353.988	0	0	6.54718	-11.7392	-44.497	548.652	4577.81	28115.9	44.497	24.8951	27.4093	26.506	0	0	0.370729	225.643	-636.03	250	276.165	0	29.0331	26.7747	56.2631	1616358303890975	2
2324	0	0	324	1	717.363	363.375	353.988	0	0	6.54718	-11.7392	-44.497	548.652	4577.81	28115.9	44.497	24.8951	27.4093	26.506	0	0	0.370729	225.643	-636.03	250	276.165	0	29.0331	26.7747	56.2631	1616358303890975	2
2325	0	0	325	1	717.363	363.375	353.988	0	0	6.54718	-11.7392	-44.497	548.652	4577.81	28115.9	44.497	24.8951	27.4093	26.506	0	0	0.370729	225.643	-636.03	250	276.165	0	29.0331	26.7747	56.2631	1616358303890975	2
2326	0	0	326	1	717.363	363.375	353.988	0	0	6.54718	-11.7392	-44.497	548.652	4577.81	28115.9	44.497	24.8951	27.4093	26.506	0	0	0.370729	225.643	-636.03	250	276.165	0	29.0331	26.7747	56.2631	1616358303890975	2
2327	0	0	327	1	717.363	363.375	353.988	0	0	6.54718	-11.7392	-44.497	548.652	4577.81	28115.9	44.497	24.8951	27.4093	26.506	0	0	0.370729	225.643	-636.03	250	276.165	0	29.0331	26.7747	56.2631	1616358303890975	2
2328	0	0	328	1	717.363	363.375	353.988	0	0	6.54718	-11.7392	-44.497	548.652	4577.81	28115.9	44.497	24.8951	27.4093	26.506	0	0	0.370729	225.643	-636.03	250	276.165	0	29.0331	26.7747	56.2631	1616358303890975	2
2329	0	0	329	1	717.363	363.375	353.988	0	0	6.54718	-11.7392	-44.497	548.652	4577.81	28115.9	44.497	24.8951	27.4093	26.506	0	0	0.370729	225.643	-636.03	250	276.165	0	29.0331	26.7747	56.2631	1616358303890975	2
2330	0	0	330	1	717.363	363.375	353.988	0	0	6.54718	-11.7392	-44.497	548.652	4577.81	28115.9	44.497	24.8951	27.4093	26.506	0	0	0.370729	225.643	-636.03	250	276.165	0	29.0331	26.7747	56.2631	1616358303890975	2
2331	0	0	331	1	717.363	363.375	353.988	0	0	6.54718	-11.7392	-44.497	548.652	4577.81	28115.9	44.497	24.8951	27.4093	26.506	0	0	0.370729	225.643	-636.03	250	276.165	0	29.0331	26.7747	56.2631	1616358303890975	2
2332	0	0	332	1	717.363	363.375	353.988	0	0	6.54718	-11.7392	-44.497	548.652	4577.81	28115.9	44.497	24.8951	27.4093	26.506	0	0	0.370729	225.643	-636.03	250	276.165	0	29.0331	26.7747	56.2631	1616358303890975	2
2333	0	0	333	1	717.363	363.375	353.988	0	0	6.54718	-11.7392	-44.497	548.652	4577.81	28115.9	44.497	24.8951	27.4093	26.506	0	0	0.370729	225.643	-636.03	250	276.165	0	29.0331	26.7747	56.2631	1616358303890975	2
2334	0	0	334	1	541.764	316.074	225.69	0	0	-29.3114	-13.5957	-57.4896	423.831	4514.01	28117.7	57.4896	19.4311	27.5704	26.3096	0	0	0.59519	222.337	-628.282	250	242.923	0	35.8534	33.442	71.4053	1616358303910986	2
2335	0	0	335	1	675.106	375.495	299.611	0	0	27.4779	-19.1067	-99.5595	530.182	4457.22	28123.2	99.5595	23.5402	26.1939	24.3473	0	0	0.34662	244.135	-634.882	250	295.529	0	27.5267	26.3091	60.6611	1616358303930997	2
2336	0	0	336	1	719.87	403.837	316.033	0	0	8.62388	-20.3881	154.454	351.499	4476.08	28124.5	-154.454	16.929	28.4599	26.8171	0	0	0.417841	215.418	-628.366	250	243.177	0	44.2902	38.3874	98.0966	1616358303951007	2
2337	0	0	337	1	720.949	382.358	338.591	0	0	30.256	-61.4034	43.3664	673.754	4454.44	28165.5	-43.3664	31.0418	27.3876	26.1972	0	0	0.546772	213.664	-629.145	250	363.875	0	25.604	21.9081	45.6061	1616358303971018	2
2338	0	0	338	1	674.502	345.242	329.26	0	0	-39.3333	21.3599	-64.023	482.203	4524.03	28182.4	64.023	22.2932	28.6798	27.3618	0	0	0.628937	204.264	-630.489	250	258.835	0	31.7606	29.7432	64.1695	1616358303991029	2
2339	0	0	339	1	746.828	365.744	381.084	0	0	-2.11357	-11.1739	85.8304	643.638	4486.81	28115.3	-85.8304	30.4824	25.8484	25.1833	0	0	0.677214	179.387	-612.197	250	276.975	0	25.9354	21.8216	46.652	1616358304011040	2
2340	0	0	340	1	704.249	358.273	345.976	0	0	9.83353	-36.1759	-92.5301	451.272	4474.87	28240	92.5301	20.1364	26.3336	25.9141	0	0	0.45857	231.007	-625.514	250	302.374	0	32.7589	31.0479	70.1775	1616358304031051	2
2341	0	0	341	1	670.911	292.697	378.215	0	0	51.0205	17.0539	-31.8608	489.913	4533.34	28186.7	31.8608	22.1241	26.7594	25.9974	0	0	0.323351	208.958	-621.905	250	316.64	0	32.3313	29.6717	61.8265	1616358304051062	2
2345	0	0	345	1	644.5	322.226	322.274	0	0	40.9929	11.5673	-72.4786	479.19	4543.37	28192.2	72.4786	21.4215	25.9562	25.561	0	0	0.312529	199.861	-620.227	250	257.889	0	31.3345	29.7018	64.7808	1616358304131106	2
2346	0	0	346	1	593.089	241.023	352.065	0	0	17.0053	-74.5394	48.7516	276.564	4567.35	28178.7	-48.7516	12.8173	26.7569	26.316	0	0	0.105375	231.961	-631.391	250	227.827	0	58.3956	49.8071	101.567	1616358304151116	2
2347	0	0	347	1	616.455	336.675	279.781	0	0	42.5161	-15.7375	138.4	352.962	4641.5	28119.9	-138.4	16.7367	26.6447	26.2662	0	0	0.107753	233.74	-631.302	250	284.987	0	43.9917	37.9825	92.5318	1616358304171127	2
2349	0	0	349	1	570.002	295.422	274.58	0	0	-42.2838	-52.0625	77.3843	362.867	4526.98	28156.2	-77.3843	17.405	27.7986	27.3802	0	0	0.465474	229.703	-631.971	250	245.199	0	45.0441	37.5677	79.0256	1616358304211149	2
2350	0	0	350	1	734.06	371.73	362.33	0	0	9.95858	16.0656	45.6348	472.247	4474.74	28187.7	-45.6348	22.084	28.0518	25.8347	0	0	0.558143	228.775	-629.002	250	289.766	0	35.2056	30.1772	61.579	1616358304231160	2
2351	0	0	351	1	467.08	224.874	242.206	0	0	14.805	21.4141	98.7547	263.89	4469.9	28182.4	-98.7547	12.5191	27.3373	26.356	0	0	0.206342	243.829	-628.133	250	247.3	0	60.1161	50.6003	109.61	1616358304251171	2
2352	0	0	352	1	564.263	318.643	245.62	0	0	-26.2906	16.4152	117.83	367.645	4510.99	28187.4	-117.83	17.8142	26.1843	25.2059	0	0	0.325648	206.073	-614.443	250	261.703	0	42.1811	35.6081	81.3688	1616358304271182	2
2354	0	0	354	1	651.574	377.053	274.521	0	0	35.9922	23.1577	76.1008	386.24	4349.05	28180.6	-76.1008	18.0847	26.2296	25.5003	0	0	0.30668	231.779	-630.237	250	283.063	0	41.6764	35.3468	73.743	1616358304311204	2
2356	0	0	356	1	598.455	318.977	279.478	0	0	13.0429	37.0267	44.8736	349.431	4471.66	28166.8	-44.8736	16.3797	26.6295	25.3617	0	0	0.436948	238.239	-634.991	250	287.039	0	45.9265	39.0953	79.8701	1616358304351225	2
2357	0	0	357	1	664.358	324.243	340.115	0	0	-5.77026	-55.2031	46.9056	350.237	4390.81	28159.3	-46.9056	16.3653	26.2643	25.612	0	0	0.525687	221.939	-626.861	250	262.535	0	46.2159	39.0127	80.1178	1616358304371236	2
2358	0	0	358	1	644.097	262.308	381.79	0	0	46.8191	4.1065	42.6233	412.69	4537.54	28100	-42.6233	19.0272	26.2572	26.0851	0	0	0.0752516	263.573	-643.847	250	251.578	0	39.5948	34.242	69.8388	1616358304391247	2
2360	0	0	360	1	634.844	293.705	341.139	0	0	-11.4831	-14.3038	-39.5452	359.328	4496.18	28118.4	39.5452	16.439	27.1496	25.4104	0	0	0.258473	236.855	-633.505	250	225.051	0	42.5043	39.0138	81.6072	1616358304431269	2
2362	0	0	362	1	605.15	307.758	297.392	0	0	29.8397	63.1933	-27.6844	399.039	4454.86	28140.6	27.6844	18.3322	25.9606	25.1109	0	0	0.544405	229.96	-626.808	250	227.706	0	38.4559	34.8144	72.3814	1616358304471291	2
2363	0	0	363	1	606.526	266.03	340.496	0	0	-7.47767	-15.3336	66.6439	419.722	4392.52	28119.5	-66.6439	19.7973	27.2084	26.3508	0	0	0.146506	234.848	-629.821	250	274.021	0	39.3438	33.1056	68.2691	1616358304491302	2
2366	0	0	366	1	711.669	366.583	345.085	0	0	15.8882	-41.6608	-37.8496	603.907	4468.81	28145.8	37.8496	27.2812	25.5795	25.9239	0	0	0.488258	235.387	-632.786	250	295.749	0	26.6725	24.1199	50.8339	1616358304551334	2
2368	0	0	368	1	499.448	212.048	287.399	0	0	1.51565	-34.472	2.13733	378.028	4582.84	28238.3	-2.13733	17.4062	26.7821	25.4317	0	0	0.266893	261.233	-643.95	250	259.877	0	42.1871	37.1307	76.7394	1616358304591356	2
2369	0	0	369	1	715.558	344.174	371.384	0	0	59.0277	-10.6862	56.7976	636.562	4425.67	28214.5	-56.7976	29.3208	26.4343	25.9492	0	0	0.333375	235.627	-635.205	250	329.317	0	26.7025	22.8924	47.2783	1616358304611367	2
2371	0	0	371	1	655.845	374.198	281.647	0	0	22.8257	-6.10034	-112.735	318.319	4461.87	28209.9	112.735	14.1475	27.5756	26.1183	0	0	0.368979	243.361	-637.117	250	302.565	0	44.2602	42.8677	100.492	1616358304651389	2
2372	0	0	372	1	599.996	295.173	304.823	0	0	40.4394	-71.5622	-4.87253	346.55	4444.26	28275.3	4.87253	15.6874	26.8356	25.7235	0	0	0.133659	239.832	-634.088	250	270.052	0	45.9204	41.0664	84.7685	1616358304671400	2
2374	0	0	374	1	719.253	327.306	391.948	0	0	12.1882	-58.6686	-61.1655	351.114	4572.17	28162.8	61.1655	15.7498	26.1262	25.7742	0	0	0.275195	282.532	-645.334	250	258.545	0	42.7483	39.8188	85.8154	1616358304711422	2
2375	0	0	375	1	525.751	275.819	249.931	0	0	2.25765	-16.4098	79.5227	318.632	4382.78	28220.2	-79.5227	15.0279	26.5384	25.8165	0	0	0.224865	200.583	-617.579	250	278.729	0	50.3408	42.3004	88.2543	1616358304731432	2
2376	0	0	376	1	557.126	267.929	289.198	0	0	23.7905	-3.41865	123.601	345.77	4460.91	28107.5	-123.601	16.4245	26.4916	25.855	0	0	0.302851	206.969	-619.43	250	230.858	0	45.2777	38.6326	89.8858	1616358304751443	2
2377	0	0	377	1	645.521	307.268	338.252	0	0	-46.4237	-25.0047	36.2487	504.196	4431.46	28129.1	-36.2487	23.9847	25.0602	24.719	0	0	0.34179	227.614	-625.756	250	298.915	0	31.9175	27.0902	55.9639	1616358304771454	2
2378	0	0	378	1	587.474	285.447	302.027	0	0	-57.5855	-26.2028	48.8255	506.495	4442.63	28230	-48.8255	24.3244	24.6889	25.266	0	0	0.130303	258.512	-641.188	250	288.308	0	31.7981	26.6821	55.0415	1616358304791465	2
2379	0	0	379	1	447.666	224.509	223.157	0	0	11.507	43.0968	166.953	287.089	4473.19	28160.7	-166.953	13.9671	26.7441	25.1746	0	0	0.482711	232.521	-623.413	250	295.309	0	51.2301	44.6647	118.367	1616358304811476	2
2380	0	0	380	1	529.497	260.311	269.186	0	0	-63.9553	50.1557	202.936	326.837	4548.66	28153.6	-202.936	16.674	25.8337	26.5828	0	0	0.339819	219.443	-623.932	250	265.742	0	42.3086	37.9042	112.779	1616358304831487	2
2382	0	0	382	1	533.552	258.554	274.997	0	0	40.7652	-41.2649	-36.8569	383.272	4443.94	28145.4	36.8569	17.1898	25.0122	24.1146	0	0	0.229206	252.473	-635.304	250	263.641	0	39.6645	36.2341	76.2274	1616358304871509	2
2383	0	0	383	1	491.669	286.976	204.693	0	0	37.8064	-22.9748	147.271	271.618	4546.55	28127.1	-147.271	12.9295	26.7056	26.0524	0	0	0.278863	215.717	-623.546	250	211.446	0	55.7274	48.3269	121.468	1616358304891520	2
2384	0	0	384	1	495.758	254.457	241.301	0	0	-21.0531	19.0811	0.415111	279.681	4505.75	28184.7	-0.415111	13.0856	25.4168	24.8421	0	0	0.48878	214.1	-617.395	250	244.612	0	54.5263	48.0259	98.3388	1616358304911531	2
2386	0	0	386	1	558.919	241.05	317.869	0	0	-4.27464	26.0953	90.9998	321.656	4488.97	28177.7	-90.9998	15.345	27.2659	25.8263	0	0	0.643311	206.604	-621.612	250	267.008	0	49.6642	41.6516	88.7438	1616358304951552	2
2387	0	0	387	1	641.61	321.4	320.21	0	0	66.6004	-19.9113	-99.206	453.604	4517.76	28223.7	99.206	19.9537	26.2822	24.1224	0	0	0.367622	235.807	-626.166	250	269.057	0	31.685	30.6277	70.8515	1616358304971563	2
2388	0	0	388	1	768.311	409.51	358.8	0	0	6.7188	26.5726	16.125	425.949	4577.64	28177.2	-16.125	19.8211	25.3296	25.0027	0	0	0.323566	205.849	-617.952	250	233.773	0	37.3335	32.4152	66.8183	1616358304991574	2
2389	0	0	389	1	859.299	377.193	482.107	0	0	113.656	-32.3535	-40.27	462.984	4570.36	28136.5	40.27	20.4968	26.0118	25.0273	0	0	0.275696	278.099	-647.448	250	307.269	0	33.9229	31.2009	66.0274	1616358305011585	2
2390	0	0	390	1	611.649	273.415	338.234	0	0	-12.496	-15.383	28.2389	474.872	4497.2	28119.5	-28.2389	22.2014	25.5624	25.0634	0	0	0.45533	190.362	-612.278	250	249.912	0	34.1234	29.3252	60.4025	1616358305031596	2
2391	0	0	391	1	728.458	385.026	343.431	0	0	61.4685	-38.305	121.982	399.473	4522.89	28142.4	-121.982	18.7309	26.2731	25.353	0	0	0.168396	288.743	-643.936	250	306.579	0	39.6216	33.7553	79.1148	1616358305051607	2
2392	0	0	392	1	491.449	261.371	230.078	0	0	-27.2745	-45.2868	66.0228	284.88	4412.31	28149.4	-66.0228	13.5204	26.5731	24.817	0	0	0.347172	239.597	-628.509	250	275.059	0	55.4795	46.5239	95.8894	1616358305071618	2
2393	0	0	393	1	698.71	391.554	307.156	0	0	67.8382	14.1387	20.134	490.42	4416.86	28189.6	-20.134	22.3987	25.369	25.3243	0	0	0.446571	253.561	-638.45	250	288.381	0	33.2452	29.045	59.9195	1616358305091629	2
2395	0	0	395	1	571.41	288.862	282.548	0	0	12.9801	34.2647	50.8576	318.939	4471.72	28169.5	-50.8576	14.9668	24.5677	25.0355	0	0	0.288134	266.423	-636.591	250	265.593	0	49.2773	41.5898	85.105	1616358305131650	2
2396	0	0	396	1	611.954	275.147	336.806	0	0	-43.023	-18.4073	-38.0828	480.242	4627.38	28122.5	38.0828	22.2886	26.9679	24.3963	0	0	0.342734	226.316	-627.865	250	309.807	0	31.6651	29.2046	61.1675	1616358305151661	2
2397	0	0	397	1	542.189	294.524	247.665	0	0	20.3703	-47.0021	62.434	505.353	4464.33	28250.8	-62.434	23.5037	25.3079	24.255	0	0	0.18234	225.328	-622.316	250	306.033	0	32.29	27.2576	56.7067	1616358305171672	2
2398	0	0	398	1	590.331	280.058	310.274	0	0	-14.113	-15.5159	1.39189	409.79	4498.81	28219.3	-1.39189	19.0226	25.7243	25.6678	0	0	0.509623	191.725	-614.657	250	255.224	0	38.8068	34.0747	70.0813	1616358305191683	2
2399	0	0	399	1	517.637	267.909	249.728	0	0	21.4906	25.7306	41.5337	282.399	4463.21	28178.1	-41.5337	13.1601	26.6681	25.8073	0	0	0.507109	231.82	-630.527	250	238.635	0	56.5059	48.3642	98.3527	1616358305211694	2
2400	0	0	400	1	547.062	300.153	246.909	0	0	-21.7429	-9.26867	131.039	286.959	4506.44	28213.1	-131.039	13.8901	25.1778	24.5116	0	0	0.410298	205.136	-611.257	250	234.635	0	52.0751	44.249	105.158	1616358305231705	2
2404	0	0	404	1	587.631	301.716	285.915	0	0	56.0313	-67.6955	-46.4107	436.936	4528.33	28171.8	46.4107	19.4339	25.9899	24.5602	0	0	0.239512	198.674	-617.991	250	256.23	0	35.0816	32.6466	69.5535	1616358305311748	2
2405	0	0	405	1	531.264	260.762	270.502	0	0	-74.0739	75.5559	161.529	277.445	4558.77	28128.2	-161.529	14.0971	25.6416	24.8261	0	0	0.493412	259.758	-633.329	250	239.857	0	51.0207	44.1181	114.366	1616358305331759	2
2406	0	0	406	1	682.799	385.408	297.391	0	0	-12.8421	19.4331	25.1085	606.339	4497.54	28184.3	-25.1085	28.4693	24.2581	24.1289	0	0	0.590809	280.739	-649.7	250	348.192	0	26.6991	22.9468	47.6156	1616358305351770	2
2408	0	0	408	1	662.479	327.591	334.888	0	0	-9.39407	-23.6076	74.011	462.206	4494.09	28127.7	-74.011	21.8496	25.9945	24.5484	0	0	0.439849	257.34	-643.855	250	282.618	0	35.08	29.5129	61.5649	1616358305391792	2
2409	0	0	409	1	472.329	280.685	191.644	0	0	62.2915	-126.526	-46.7951	325.386	4621.73	28230.6	46.7951	14.4953	26.5607	24.7045	0	0	0.0381587	210.662	-621.245	250	239.738	0	46.2196	43.6786	92.7577	1616358305411803	2
2410	0	0	410	1	565.843	339.346	226.497	0	0	-53.8012	23.521	52.0783	410.383	4438.84	28180.3	-52.0783	19.8133	24.5927	24.6057	0	0	0.468969	228.181	-625.726	250	291.767	0	38.1848	32.1096	65.792	1616358305431814	2
2416	0	0	416	1	586.867	270.416	316.451	0	0	65.4776	13.4379	54.8673	273.832	4518.88	28190.3	-54.8673	12.6287	26.0572	24.2188	0	0	0.148731	259.156	-633.727	250	253.597	0	57.4477	49.5232	100.346	1616358305551879	2
2419	0	0	419	1	491.165	223.824	267.341	0	0	6.27531	-14.6133	65.6051	357.002	4478.42	28118.7	-65.6051	16.7445	26.8522	24.7535	0	0	0.28952	192.594	-613.461	250	255.108	0	45.1536	38.2961	78.4164	1616358305611912	2
2422	0	0	422	1	521.852	318.75	203.102	0	0	43.4892	0.0181903	11.1523	355.489	4441.21	28104.1	-11.1523	16.2551	24.0327	24.1158	0	0	0.293094	239.671	-622.903	250	244.718	0	43.7934	38.6738	78.9893	1616358305671945	2
2424	0	0	424	1	661.13	255.724	405.406	0	0	4.87606	13.8409	-87.8959	361.719	4479.82	28189.9	87.8959	16.2971	25.4028	24.4117	0	0	0.366932	251.953	-633.23	250	290.466	0	39.2714	37.2761	83.3267	1616358305711966	2
2425	0	0	425	1	677.589	371.029	306.561	0	0	-10.2515	-46.4324	74.815	539.155	4494.95	28150.6	-74.815	25.4646	24.1529	24.0966	0	0	0.351906	193.134	-610.668	250	283.369	0	29.9823	25.0164	52.9702	1616358305731977	2
2429	0	0	429	1	617.062	327.69	289.371	0	0	9.85134	34.1542	107.861	451.128	4474.85	28169.6	-107.861	21.5382	24.323	23.7661	0	0	0.218435	241.755	-625.854	250	260.338	0	34.5004	28.9564	65.0043	1616358305812021	2
2430	0	0	430	1	564.042	268.086	295.957	0	0	38.3668	12.9109	-52.8322	336.242	4446.33	28190.9	52.8322	15.1249	25.405	24.8444	0	0	0.600538	231.247	-625.512	250	249.522	0	44.151	41.1706	87.003	1616358305832032	2
2431	0	0	431	1	657.977	241.916	416.062	0	0	121.863	-19.5862	-132.739	421.452	4462.5	28223.4	132.739	18.3645	24.9492	24.4173	0	0	0.518873	297.349	-648.815	250	323.829	0	32.9465	31.8865	78.6776	1616358305852043	2
2432	0	0	432	1	595.283	279.545	315.738	0	0	-0.290155	-34.464	80.0106	411.704	4484.99	28238.2	-80.0106	19.4111	26.074	24.953	0	0	0.394331	200.726	-617.105	250	262.224	0	39.2676	32.8323	69.2663	1616358305872054	2
2434	0	0	434	1	623.307	339.734	283.573	0	0	35.1615	7.65713	-1.34036	510.497	4449.54	28196.1	1.34036	23.3395	23.9834	24.5723	0	0	0.309642	273.113	-639.01	250	320.503	0	31.1093	27.5566	56.8743	1616358305912075	2
2435	0	0	435	1	600.98	273.628	327.352	0	0	-27.0722	-35.6418	-66.3641	445.09	4412.11	28239.4	66.3642	20.2805	24.7157	24.2064	0	0	0.380707	183.139	-605.532	250	271.502	0	32.96	30.7421	66.4795	1616358305932086	2
2436	0	0	436	1	632.775	323.888	308.886	0	0	15.8356	-4.36246	18.5314	425.61	4568.52	28208.1	-18.5314	19.6566	24.2399	25.0473	0	0	0.352379	285.972	-646.94	250	306.226	0	37.3787	32.4852	66.7302	1616358305952097	2
2437	0	0	437	1	637.393	334.718	302.675	0	0	29.3439	-28.0326	-7.79475	349.598	4455.36	28132.2	7.79475	15.903	24.6692	25.0852	0	0	0.412508	235.094	-626.174	250	242.514	0	44.6677	39.5273	81.5941	1616358305972108	2
2440	0	0	440	1	491.553	249.695	241.858	0	0	74.0749	-14.8762	166.445	282.25	4410.63	28119	-166.445	13.4291	25.0342	25.1302	0	0	0.138217	252.732	-632.083	250	261.343	0	51.6878	45.5343	122.459	1616358306032141	2
2441	0	0	441	1	657.516	384.691	272.825	0	0	29.8486	-52.6628	-25.5343	477.462	4454.85	28156.8	25.5343	21.5448	23.7283	24.4889	0	0	0.313847	215.393	-620.678	250	273.253	0	32.6841	29.2918	61.1388	1616358306052152	2
2447	0	0	447	1	655.242	391.576	263.667	0	0	-4.48902	-41.5248	89.0921	329.572	4489.19	28145.6	-89.0921	15.6028	25.124	23.896	0	0	0.338419	241.947	-627.372	250	221.552	0	47.388	39.5845	84.8189	1616358306172217	2
2449	0	0	449	1	644.03	336.001	308.028	0	0	14.4666	-9.00336	162.08	359.549	4470.23	28212.8	-162.08	17.3428	25.7199	23.9038	0	0	0.236255	248.899	-630.072	250	267.389	0	41.2038	36.0845	93.8991	1616358306212239	2
2450	0	0	450	1	495.739	263.214	232.524	0	0	-1.29615	-64.3186	0.01137	357.642	4486	28168.4	-0.01137	16.4453	24.6875	25.2837	0	0	0.121132	216.22	-617.058	250	261.034	0	44.0331	38.425	79.4492	1616358306232250	2
2451	0	0	451	1	481.197	227.329	253.868	0	0	113.781	-124.971	-126.217	241.081	4470.58	28129.4	126.217	10.5053	25.3898	24.7854	0	0	0.198365	243.476	-627.973	250	305.228	0	56.448	54.8747	135.959	1616358306252261	2
2453	0	0	453	1	452.062	215.409	236.653	0	0	-7.035	-44.4803	-25.6731	329.573	4491.74	28148.6	25.6731	15.0735	24.8736	24.3718	0	0	0.194698	226.443	-620.561	250	251.852	0	46.017	41.2473	85.7293	1616358306292282	2
2454	0	0	454	1	536.925	278.124	258.801	0	0	64.987	-33.9	-52.3563	342.694	4519.37	28138	52.3563	15.2192	25.6134	24.8261	0	0	0.347567	255.25	-632.606	250	237.181	0	43.7998	40.7723	87.1348	1616358306312293	2
2455	0	0	455	1	679.484	353.588	325.896	0	0	-0.383822	-38.466	50.5319	449.745	4485.08	28142.6	-50.5319	21.0101	24.1432	24.3199	0	0	0.20338	266.066	-636.152	250	311.2	0	35.7039	30.032	62.0859	1616358306332304	2
2456	0	0	456	1	728.976	413.299	315.678	0	0	56.699	21.0352	84.7082	560.834	4527.66	28182.7	-84.7082	26.1738	24.4114	24.2237	0	0	0.561653	210.082	-620.643	250	281.849	0	28.8343	24.4848	52.3146	1616358306352315	2
2457	0	0	457	1	548.194	288.751	259.442	0	0	27.1897	58.9023	70.1475	445.318	4457.51	28144.9	-70.1475	21.0147	23.5832	23.9554	0	0	0.526482	206.773	-609.007	250	219.646	0	35.2494	29.6628	61.9337	1616358306372326	2
2458	0	0	458	1	626.83	274.328	352.501	0	0	29.6488	-28.8517	107.197	396.473	4554.71	28133	-107.197	18.6652	23.6663	23.7856	0	0	0.276726	272.277	-633.837	250	271.222	0	38.8782	32.8333	73.8788	1616358306392337	2
2461	0	0	461	1	682.409	345.463	336.947	0	0	74.5776	12.1276	94.8074	403.487	4509.78	28092	-94.8074	18.7911	24.8692	23.5131	0	0	0.233872	223.516	-622.7	250	282.469	0	38.9758	33.2515	71.6772	1616358306452370	2
2462	0	0	462	1	750.234	395.702	354.532	0	0	-9.92363	-24.9139	38.1119	509.653	4494.62	28228.7	-38.1119	23.8429	24.0451	24.8265	0	0	0.211526	260.45	-636.584	250	294.06	0	31.7474	26.9191	55.6438	1616358306472380	2
2464	0	0	464	1	480.181	253.268	226.914	0	0	73.0085	7.01786	43.7111	327.191	4411.69	28097.1	-43.7111	15.0052	25.0232	24.4777	0	0	0.26122	265.053	-639.618	250	316.597	0	48.5247	41.7276	84.9959	1616358306512402	2
2465	0	0	465	1	457	206.376	250.624	0	0	-13.5829	28.3325	-43.238	280.005	4498.28	28175.4	43.238	12.8959	24.7902	25.7433	0	0	0.343017	211.235	-618.454	250	232.144	0	52.9204	48.127	100.203	1616358306532413	2
2466	0	0	466	1	625.216	357.06	268.155	0	0	65.6777	-48.0237	49.1376	336.609	4518.68	28152.1	-49.1376	15.3987	25.2842	24.3796	0	0	0.154234	248.438	-631.053	250	217.618	0	47.3763	40.5333	83.3683	1616358306552424	2
2467	0	0	467	1	554.711	279.186	275.524	0	0	23.8899	-36.2655	25.5066	378.661	4460.81	28140.4	-25.5066	17.4143	25.0959	23.2789	0	0	0.328905	228.065	-622.604	250	269.461	0	41.5289	35.9388	74.3152	1616358306572435	2
2469	0	0	469	1	597.274	319.429	277.846	0	0	-39.9339	-19.6525	0.553543	378.972	4524.63	28223.4	-0.553543	17.791	24.317	25.4813	0	0	0.627672	341.923	-657.011	250	268.94	0	40.9549	35.8131	73.6396	1616358306612457	2
2470	0	0	470	1	636.62	298.314	338.306	0	0	-15.49	-6.93917	32.5389	427.043	4500.19	28210.7	-32.5389	20.0355	23.0839	23.3168	0	0	0.473615	278.706	-639.731	250	286.84	0	36.4053	31.1823	63.98	1616358306632468	2
2471	0	0	471	1	560.721	253.898	306.823	0	0	-8.30018	45.2315	185.557	349.398	4393.34	28158.5	-185.557	17.2441	22.8233	22.9995	0	0	0.337558	229.825	-617.583	250	253.665	0	39.3798	34.6744	98.3531	1616358306652479	2
2472	0	0	472	1	570.332	232.228	338.104	0	0	61.2663	-24.681	-33.2937	382.061	4423.43	28228.5	33.2937	17.098	23.5262	23.6819	0	0	0.272202	189.197	-604.424	250	209.423	0	39.4447	36.0407	74.912	1616358306672489	2
2474	0	0	474	1	567.721	357.75	209.971	0	0	22.5634	36.3998	37.2471	300.693	4462.14	28167.4	-37.2471	14.0195	24.2682	23.1161	0	0	0.0796618	227.211	-619.039	250	218.092	0	50.9211	43.6451	89.2861	1616358306712511	2
2475	0	0	475	1	574.166	295.113	279.053	0	0	30.8106	-9.62394	77.489	295.134	4453.89	28213.4	-77.489	13.7849	23.9425	23.9166	0	0	0.0609887	230.73	-618.937	250	211.439	0	52.2812	44.256	92.1746	1616358306732522	2
2476	0	0	476	1	581.054	283.283	297.771	0	0	-109.323	-29.2673	-63.8111	301.207	4594.02	28133.4	63.8111	14.4093	24.3353	23.7808	0	0	0.366549	253.01	-629.655	250	287.896	0	45.8321	42.2902	90.7999	1616358306752533	2
2477	0	0	477	1	584.801	304.678	280.123	0	0	-28.1386	16.2401	67.2176	536.419	4512.84	28187.5	-67.2176	25.6409	24.6457	22.5756	0	0	0.606445	231.665	-621.797	250	293.559	0	29.5207	24.9949	51.6942	1616358306772544	2
2478	0	0	478	1	713.047	361.061	351.986	0	0	33.9643	-24.6652	11.9946	394.515	4550.4	28228.4	-11.9946	18.0364	24.2159	23.2528	0	0	0.209382	281.404	-638.339	250	255.073	0	39.3408	34.6091	71.5571	1616358306792555	2
2480	0	0	480	1	469.796	277.912	191.884	0	0	-39.2031	7.97967	-33.3057	334.221	4424.24	28195.8	33.3057	15.5665	23.9123	24.4222	0	0	0.437778	188.808	-604.419	250	266.336	0	44.1131	40.0058	82.2712	1616358306832577	2
2481	0	0	481	1	648.47	314.859	333.611	0	0	47.6516	-18.4614	54.5958	480.947	4536.71	28122.6	-54.5958	22.1824	25.2014	23.9538	0	0	0.386156	260.559	-635.001	250	306.686	0	33.6163	28.8913	59.3584	1616358306852588	2
2482	0	0	482	1	532.687	274.536	258.152	0	0	47.4891	26.0989	125.517	371.685	4437.21	28078	-125.517	17.6098	24.9992	23.7411	0	0	0.24255	228.283	-624.935	250	309.228	0	41.0349	35.0323	82.2425	1616358306872598	2
2483	0	0	483	1	625.98	323.961	302.019	0	0	-19.3875	3.61259	38.8668	517.685	4404.43	28100.5	-38.8668	24.4067	24.0973	24.3595	0	0	0.528297	223.102	-627.347	250	274.018	0	31.0551	26.3957	54.3021	1616358306892609	2
2484	0	0	484	1	582.363	284.684	297.679	0	0	-13.6818	28.6968	10.1694	399.115	4498.38	28175.1	-10.1694	18.6999	23.4134	24.069	0	0	0.406255	257.445	-633.667	250	278.763	0	38.6311	33.4278	69.0198	1616358306912620	2
2485	0	0	485	1	708.189	306.557	401.633	0	0	48.5006	-4.08323	-43.6082	545.042	4436.2	28207.9	43.6082	24.4521	23.6198	23.4435	0	0	0.476935	195.703	-609.028	250	281.086	0	27.991	25.8796	54.325	1616358306932631	2
2487	0	0	487	1	506.6	242.716	263.885	0	0	-12.4797	31.6134	47.8908	298.26	4397.52	28172.2	-47.8908	14.1176	23.5573	24.4453	0	0	0.272656	189.66	-604.105	250	210.742	0	51.6232	43.4021	88.6963	1616358306972653	2
2489	0	0	489	1	558.93	234.449	324.481	0	0	6.73279	-67.6317	-35.6863	340.923	4477.97	28171.8	35.6863	15.4397	24.0482	23.0589	0	0	0.0899568	252.082	-623.813	250	235.295	0	43.4877	39.5832	82.901	1616358307012675	2
2490	0	0	490	1	718.67	317.318	401.352	0	0	8.80465	12.615	-14.3261	414.328	4475.9	28191.2	14.3261	19.0432	24.8004	23.1079	0	0	0.604515	274.968	-636.358	250	287.366	0	36.8157	33.0618	68.2123	1616358307032686	2
2491	0	0	491	1	587.62	290.982	296.639	0	0	19.6173	-23.7732	-129.233	318.684	4465.08	28127.9	129.233	14.1159	24.0151	23.1116	0	0	0.158658	294.195	-636.31	250	276.207	0	41.4825	39.8806	97.4897	1616358307052696	2
2494	0	0	494	1	583.209	315.997	267.212	0	0	-27.8735	-37.7023	-18.7689	442.103	4512.57	28141.8	18.7689	20.4634	23.6996	23.1768	0	0	0.210443	293.902	-643.344	250	290.884	0	34.2432	30.5399	63.5383	1616358307112729	2
2495	0	0	495	1	699.802	326.251	373.55	0	0	16.2531	41.487	-87.5414	556.093	4468.45	28162.3	87.5414	25.1022	24.2142	23.0712	0	0	0.549621	182.007	-603.406	250	282.244	0	25.9193	24.41	55.008	1616358307132740	2
2496	0	0	496	1	704.005	387.409	316.595	0	0	51.9855	-50.303	111.41	482.699	4632.03	28154.4	-111.41	22.5973	24.6321	22.824	0	0	0.133268	286.067	-640.52	250	326.505	0	32.4934	27.5973	62.6669	1616358307152751	2
2498	0	0	498	1	615.184	382.144	233.041	0	0	-65.6737	23.5002	106.003	321.155	4550.37	28180.3	-106.003	15.8457	24.7451	24.662	0	0	0.532125	271.283	-639.419	250	270.47	0	46.9698	39.1201	86.8823	1616358307192773	2
2499	0	0	499	1	494.285	205.08	289.205	0	0	-26.365	23.1645	-68.3657	275.818	4511.06	28180.6	68.3657	12.6643	23.2346	23.6592	0	0	0.525697	213.993	-610.68	250	241.869	0	50.2391	46.9038	100.974	1616358307212784	2
2500	0	0	500	1	733.361	391.486	341.875	0	0	57.9819	27.244	102.955	545.543	4526.38	28276.2	-102.955	25.615	22.0689	22.4854	0	0	0.581861	244.186	-622.017	250	246.024	0	28.3128	23.9586	53.6508	1616358307232795	2
2501	0	0	501	1	608.441	317.009	291.433	0	0	-50.5017	37.2902	20.6929	562.088	4535.2	28266.2	-20.6929	26.9292	22.4902	23.6269	0	0	0.543173	242.192	-624.761	250	329.348	0	27.7032	23.6577	49.282	1616358307252805	2
2502	0	0	502	1	633.862	292.133	341.728	0	0	-41.3485	22.1781	7.97166	371.027	4526.05	28181.6	-7.97166	17.5775	23.9523	23.2565	0	0	0.328208	257.786	-630.137	250	281.78	0	40.6208	35.5094	73.1443	1616358307272816	2
2503	0	0	503	1	557.254	240.289	316.966	0	0	-86.9053	-34.301	-35.2547	291.398	4571.61	28138.4	35.2547	13.8581	24.9814	23.6107	0	0	0.382141	235.783	-626.741	250	235.991	0	49.279	44.5614	92.8266	1616358307292827	2
2504	0	0	504	1	484.945	261.46	223.485	0	0	-21.2872	-37.1673	-81.3127	238.126	4505.99	28240.9	81.3127	10.7786	22.6364	24.2857	0	0	0.51273	244.271	-621.208	250	289.78	0	57.8706	54.2332	118.725	1616358307312838	2
2505	0	0	505	1	483.103	265.142	217.961	0	0	-29.5915	-6.0046	147.553	398.061	4514.29	28209.8	-147.553	19.4405	24.1148	24.4301	0	0	0.343933	199.104	-613.873	250	244.832	0	37.1507	31.9429	80.5439	1616358307332849	2
2507	0	0	507	1	597.372	324.8	272.573	0	0	-24.4625	-18.1295	147.214	328.868	4509.16	28122.3	-147.214	16.0082	24.0136	23.9167	0	0	0.13289	254.92	-630.417	250	260.894	0	44.3138	38.0808	95.8359	1616358307372871	2
2508	0	0	508	1	645.244	336.009	309.234	0	0	22.7971	30.678	32.1261	451.536	4461.9	28173.1	-32.1261	20.9998	23.3033	24.1616	0	0	0.545171	210.975	-617.476	250	245.07	0	34.9609	29.8853	61.759	1616358307392882	2
2509	0	0	509	1	644.327	352.762	291.565	0	0	46.6813	-24.7119	-92.6364	383.129	4438.02	28128.8	92.6364	16.9352	23.6263	22.9271	0	0	0.242075	258.785	-628.562	250	267.306	0	36.5288	34.761	78.9901	1616358307412893	2
2510	0	0	510	1	585.57	350.363	235.207	0	0	2.76294	-66.456	25.7721	457.352	4481.94	28170.6	-25.7721	21.1616	24.3185	23.5456	0	0	0.387474	245.796	-629.562	250	332.708	0	34.7913	29.9044	62.042	1616358307432904	2
2511	0	0	511	1	575.754	318.338	257.417	0	0	-21.5035	23.7134	22.2403	433.884	4506.2	28180.1	-22.2403	20.4487	23.334	24.5796	0	0	0.409158	206.935	-613.327	250	246.146	0	36.0459	30.8733	63.7298	1616358307452914	2
2512	0	0	512	1	774.191	356.636	417.555	0	0	41.9207	19.1622	-19.8165	564.372	4542.44	28184.6	19.8165	25.6548	23.7201	21.7833	0	0	0.201153	243.353	-626.415	250	279.697	0	27.0178	24.581	51.3124	1616358307472925	2
2513	0	0	513	1	671.521	361.533	309.988	0	0	-18.4052	1.2281	-61.848	325.966	4602.77	28102.9	61.848	14.8859	24.0495	23.0103	0	0	0.253078	234.57	-618.839	250	262.371	0	43.1997	40.6263	86.7116	1616358307492936	2
2514	0	0	514	1	460.232	185.084	275.148	0	0	-52.1806	25.2725	8.04873	249.537	4437.22	28178.5	-8.04873	11.896	24.2636	24.7411	0	0	0.455073	204.663	-611.465	250	242.737	0	60.0486	52.0296	106.366	1616358307512947	2
2515	0	0	515	1	469.71	230.807	238.903	0	0	109.146	-37.497	6.42088	288.555	4375.55	28141.6	-6.42088	12.9601	25.1156	24.179	0	0	0.306878	215.137	-615.993	250	222.839	0	54.3455	47.7097	98.734	1616358307532958	2
2516	0	0	516	1	601.399	313.712	287.687	0	0	-9.80042	14.2159	-30.0884	525.297	4394.84	28189.6	30.0884	24.1965	22.5259	22.206	0	0	0.596179	233.396	-618.001	250	295.473	0	28.5328	25.7675	53.4979	1616358307552969	2
2517	0	0	517	1	586.912	301.758	285.154	0	0	16.6002	-115.927	112.54	314.834	4468.1	28220	-112.54	14.9608	23.7139	23.7141	0	0	0.333899	242.003	-622.959	250	214.331	0	47.9389	40.5688	92.5065	1616358307572980	2
2518	0	0	518	1	482.963	245.082	237.88	0	0	56.5108	-20.8232	-11.5902	330.124	4527.85	28124.9	11.5902	14.901	24.3544	23.4207	0	0	0.167802	233.236	-621.847	250	257.292	0	45.9557	41.4252	85.5378	1616358307592991	2
2519	0	0	519	1	553.136	207.555	345.581	0	0	30.505	-32.195	-16.2554	337.773	4454.2	28236	16.2554	15.3106	24.0672	23.6224	0	0	0.172577	272.802	-635.787	250	246.511	0	44.8622	40.2557	83.147	1616358307613002	2
2520	0	0	520	1	561.805	251.509	310.296	0	0	-69.3975	29.2327	122.24	409.486	4653.76	28174.5	-122.24	20.3531	24.5402	24.5041	0	0	0.538742	199.455	-613.385	250	265.972	0	36.8922	30.7473	71.6038	1616358307633013	2
2521	0	0	521	1	586.536	374.216	212.32	0	0	55.2835	-37.3735	64.7685	469.285	4529.08	28141.5	-64.7684	21.6349	24.2681	22.7903	0	0	0.27148	256.35	-631.366	250	296.47	0	33.897	28.907	60.1013	1616358307653023	2
2522	0	0	522	1	699.372	303.379	395.994	0	0	16.558	-18.0767	-45.1164	519.476	4468.14	28122.2	45.1164	23.4653	24.3646	22.8185	0	0	0.214964	198.123	-611.655	250	266.888	0	29.0977	26.7733	56.7493	1616358307673034	2
2523	0	0	523	1	705.55	339.882	365.668	0	0	-33.4924	-42.7612	-50.4644	399.288	4518.19	28146.9	50.4644	18.3237	23.4088	23.9739	0	0	0.495349	253.597	-630.784	250	290.445	0	36.71	33.5984	71.2209	1616358307693045	2
2524	0	0	524	1	737.827	366.427	371.4	0	0	85.113	-53.5336	-40.7279	550.055	4499.25	28157.7	40.7279	24.3871	23.7816	23.0041	0	0	0.317053	208.91	-617.243	250	309.749	0	28.0923	25.7031	54.7027	1616358307713056	2
2525	0	0	525	1	504.214	258.493	245.722	0	0	8.96435	27.7231	188.993	332.743	4475.74	28176.1	-188.993	16.3056	23.7405	23.1388	0	0	0.262579	225.403	-620.614	250	204.48	0	41.6844	37.1296	105.387	1616358307733067	2
2526	0	0	526	1	446.694	264.258	182.435	0	0	-15.8708	-12.8214	99.6855	219.598	4600.23	28116.9	-99.6855	10.5011	22.9105	24.7838	0	0	0.184313	253.961	-627.227	250	265.266	0	67.7303	56.6297	123.92	1616358307753078	2
2528	0	0	528	1	637.362	326.28	311.082	0	0	-13.9174	-34.7468	81.5314	474.284	4498.62	28138.9	-81.5314	22.4964	22.7905	22.3885	0	0	0.231857	260.07	-632.543	250	308.6	0	32.7479	27.357	58.2701	1616358307793100	2
2529	0	0	529	1	524.84	236.243	288.597	0	0	42.629	14.335	156.156	312.47	4442.07	28189.4	-156.156	14.9473	21.7035	22.5253	0	0	0.151802	231.323	-613.503	250	211.894	0	44.7693	39.0582	101.702	1616358307813111	2
2530	0	0	530	1	634.414	297.756	336.658	0	0	7.75305	19.1954	65.8922	415.732	4576.61	28084.9	-65.8922	19.5772	22.7356	23.6169	0	0	0.408992	266.116	-631.674	250	261.158	0	37.3863	31.5369	65.1561	1616358307833121	2
2531	0	0	531	1	504.463	254.743	249.72	0	0	-41.0226	8.92313	-63.3496	373.023	4525.72	28095.2	63.3496	17.2251	23.4424	22.3364	0	0	0.473473	246.759	-621.517	250	261.219	0	37.3049	35.0066	75.2758	1616358307853132	2
2532	0	0	532	1	683.971	395.575	288.396	0	0	29.1514	50.846	89.2521	589.599	4455.55	28152.9	-89.2521	27.9081	22.9165	22.5674	0	0	0.59055	223.802	-615.052	250	318.543	0	26.7004	22.4661	48.6602	1616358307873143	2
2536	0	0	536	1	571.501	248.411	323.09	0	0	-82.4984	-42.9463	90.4698	265.603	4567.2	28147.1	-90.4698	13.0933	24.2294	22.4662	0	0	0.388661	255.866	-627.488	250	247.882	0	55.719	46.1266	98.2994	1616358307953187	2
2538	0	0	538	1	612.793	293.629	319.163	0	0	-30.7716	-29.684	58.7097	386.961	4515.47	28133.8	-58.7097	18.3739	23.4569	23.7326	0	0	0.232361	232.381	-618.606	250	260.773	0	40.146	33.7169	69.5909	1616358307993209	2
2539	0	0	539	1	592.985	329.666	263.319	0	0	-12.1545	-66.6456	95.275	469.455	4596.51	28170.8	-95.275	22.3287	23.8212	22.9585	0	0	0.370369	181.191	-599.816	250	258.338	0	33.3105	27.8707	60.9093	1616358308013220	2
2541	0	0	541	1	602.995	305.188	297.806	0	0	-27.27	-21.0232	80.2248	343.171	4611.63	28125.1	-80.2248	16.3854	23.9054	23.1549	0	0	0.44077	231.805	-620.537	250	238.709	0	44.596	37.4891	78.371	1616358308053241	2
2542	0	0	542	1	597.48	349.33	248.15	0	0	-22.5164	-26.206	68.0168	380.992	4507.22	28130.3	-68.0168	18.0764	23.536	23.5601	0	0	0.305619	221.044	-617.903	250	271.928	0	40.7426	34.1601	70.9261	1616358308073252	2
2544	0	0	544	1	647.02	347.665	299.355	0	0	74.9581	53.3336	210.728	366.212	4409.74	28150.4	-210.728	17.8912	22.6652	22.6921	0	0	0.308862	261.395	-629.837	250	279.876	0	36.7558	33.6582	101.576	1616358308113274	2
2547	0	0	547	1	681.69	318.842	362.848	0	0	-1.55625	20.5407	-32.5482	460.673	4486.26	28083.6	32.5482	21.1574	23.2644	22.868	0	0	0.398132	309.833	-648.181	250	306.594	0	32.4901	29.3396	61.1941	1616358308173307	2
2549	0	0	549	1	409.136	157.549	251.587	0	0	21.2429	29.6035	36.9998	273.538	4363.8	28174.2	-36.9998	12.7418	24.2073	23.2261	0	0	0.457214	238.557	-616.817	250	213.832	0	55.7066	47.8453	97.5376	1616358308213329	2
2551	0	0	551	1	552.146	257.69	294.457	0	0	-40.1854	-12.7735	128.124	301.779	4425.23	28116.9	-128.124	14.716	23.4477	24.2089	0	0	0.575175	216.512	-618.428	250	231.208	0	48.5971	40.999	97.7177	1616358308253350	2
2553	0	0	553	1	531.155	239.105	292.05	0	0	-14.7011	-89.3664	-77.2742	263.336	4599.06	28193.5	77.2742	11.8772	24.3094	22.6873	0	0	0.452376	224.303	-614.859	250	214.774	0	52.025	49.8227	109.91	1616358308293372	2
2555	0	0	555	1	669.782	331.152	338.631	0	0	-4.62028	-36.7491	88.1691	450.577	4389.66	28140.9	-88.1691	21.3316	22.1306	22.9624	0	0	0.139985	243.162	-624.626	250	278.823	0	34.297	28.4629	61.7764	1616358308333394	2
2556	0	0	556	1	519.067	248.25	270.817	0	0	-30.0998	-23.6428	16.6104	321.764	4415.14	28127.8	-16.6104	15.0994	22.0524	22.0612	0	0	0.274906	238.053	-618.471	250	228.343	0	46.1515	39.7209	81.828	1616358308353405	2
2557	0	0	557	1	576.48	340.768	235.712	0	0	-42.0079	47.557	51.9395	335.481	4526.71	28156.2	-51.9395	16.168	23.0207	22.1535	0	0	0.488404	259.471	-628.116	250	273.734	0	44.3823	37.4597	76.7278	1616358308373416	2
2558	0	0	558	1	561.951	308.002	253.949	0	0	3.35399	-30.2459	47.3802	371.332	4481.35	28134.4	-47.3802	17.3169	23.0033	23.3562	0	0	0.333571	222.763	-611.89	250	218.082	0	41.9074	35.3691	72.7612	1616358308393427	2
2560	0	0	560	1	588.818	277.638	311.181	0	0	11.0381	-6.97961	-84.7301	312.033	4473.66	28210.8	84.7301	13.991	23.4772	22.8651	0	0	0.260518	260.449	-628.752	250	278.929	0	44.224	42.0385	93.1251	1616358308433448	2
2561	0	0	561	1	486.35	214.305	272.045	0	0	-41.8719	25.845	82.3751	266.311	4426.91	28177.9	-82.3751	12.8907	22.4856	22.2306	0	0	0.214491	213.886	-610.359	250	246.735	0	54.9656	45.8567	96.4328	1616358308453459	2
2562	0	0	562	1	520.661	298.712	221.949	0	0	29.9742	-26.1047	-121.076	377.68	4454.73	28229.9	121.076	16.6897	23.0492	23.6311	0	0	0.250642	209.037	-611.346	250	281.784	0	35.9371	34.5581	81.5741	1616358308473470	2
2563	0	0	563	1	581.253	301.123	280.13	0	0	18.7067	35.2312	198.569	262.169	4465.99	28168.6	-198.569	12.872	23.0189	22.1795	0	0	0.341597	280.526	-626.865	250	285.046	0	50.7805	45.6983	133.034	1616358308493481	2
2566	0	0	566	1	461.076	249.692	211.384	0	0	-18.7851	27.6612	209.529	296.849	4503.49	28176.1	-209.529	14.8289	22.6115	22.1045	0	0	0.599853	264.452	-607.939	250	251.343	0	44.0519	40.0824	119.734	1616358308553514	2
2567	0	0	567	1	538.534	256.056	282.478	0	0	-16.9671	47.7626	165.884	369.506	4501.67	28156	-165.884	18.1765	21.9717	22.0747	0	0	0.355859	217.137	-607.022	250	241.068	0	37.5373	32.5824	87.0171	1616358308573525	2
2569	0	0	569	1	473.341	204.15	269.19	0	0	-44.5336	20.8496	-176.989	274.165	4429.57	28182.9	176.989	12.4953	21.6561	21.254	0	0	0.438671	328.552	-631.277	250	270.44	0	42.6306	41.5418	115.345	1616358308873688	2
2570	0	0	570	1	473.341	204.15	269.19	0	0	-44.5336	20.8496	-176.989	274.165	4429.57	28182.9	176.989	12.4953	21.6561	21.254	0	0	0.438671	328.552	-631.277	250	270.44	0	42.6306	41.5418	115.345	1616358308873688	2
2571	0	0	571	1	473.341	204.15	269.19	0	0	-44.5336	20.8496	-176.989	274.165	4429.57	28182.9	176.989	12.4953	21.6561	21.254	0	0	0.438671	328.552	-631.277	250	270.44	0	42.6306	41.5418	115.345	1616358308873688	2
2572	0	0	572	1	473.341	204.15	269.19	0	0	-44.5336	20.8496	-176.989	274.165	4429.57	28182.9	176.989	12.4953	21.6561	21.254	0	0	0.438671	328.552	-631.277	250	270.44	0	42.6306	41.5418	115.345	1616358308873688	2
2573	0	0	573	1	473.341	204.15	269.19	0	0	-44.5336	20.8496	-176.989	274.165	4429.57	28182.9	176.989	12.4953	21.6561	21.254	0	0	0.438671	328.552	-631.277	250	270.44	0	42.6306	41.5418	115.345	1616358308873688	2
2574	0	0	574	1	473.341	204.15	269.19	0	0	-44.5336	20.8496	-176.989	274.165	4429.57	28182.9	176.989	12.4953	21.6561	21.254	0	0	0.438671	328.552	-631.277	250	270.44	0	42.6306	41.5418	115.345	1616358308873688	2
2575	0	0	575	1	473.341	204.15	269.19	0	0	-44.5336	20.8496	-176.989	274.165	4429.57	28182.9	176.989	12.4953	21.6561	21.254	0	0	0.438671	328.552	-631.277	250	270.44	0	42.6306	41.5418	115.345	1616358308873688	2
2576	0	0	576	1	709.639	275.211	434.428	0	0	43.5654	22.4421	-66.0692	510.662	4540.79	28181.3	66.0692	22.8966	24.3017	23.4088	0	0	0.35096	237.522	-624.909	250	295.404	0	28.8381	27.1622	59.0417	1616358308893699	2
2577	0	0	577	1	709.639	275.211	434.428	0	0	43.5654	22.4421	-66.0692	510.662	4540.79	28181.3	66.0692	22.8966	24.3017	23.4088	0	0	0.35096	237.522	-624.909	250	295.404	0	28.8381	27.1622	59.0417	1616358308893699	2
2578	0	0	578	1	709.639	275.211	434.428	0	0	43.5654	22.4421	-66.0692	510.662	4540.79	28181.3	66.0692	22.8966	24.3017	23.4088	0	0	0.35096	237.522	-624.909	250	295.404	0	28.8381	27.1622	59.0417	1616358308893699	2
2579	0	0	579	1	709.639	275.211	434.428	0	0	43.5654	22.4421	-66.0692	510.662	4540.79	28181.3	66.0692	22.8966	24.3017	23.4088	0	0	0.35096	237.522	-624.909	250	295.404	0	28.8381	27.1622	59.0417	1616358308893699	2
2580	0	0	580	1	709.639	275.211	434.428	0	0	43.5654	22.4421	-66.0692	510.662	4540.79	28181.3	66.0692	22.8966	24.3017	23.4088	0	0	0.35096	237.522	-624.909	250	295.404	0	28.8381	27.1622	59.0417	1616358308893699	2
2581	0	0	581	1	709.639	275.211	434.428	0	0	43.5654	22.4421	-66.0692	510.662	4540.79	28181.3	66.0692	22.8966	24.3017	23.4088	0	0	0.35096	237.522	-624.909	250	295.404	0	28.8381	27.1622	59.0417	1616358308893699	2
2582	0	0	582	1	709.639	275.211	434.428	0	0	43.5654	22.4421	-66.0692	510.662	4540.79	28181.3	66.0692	22.8966	24.3017	23.4088	0	0	0.35096	237.522	-624.909	250	295.404	0	28.8381	27.1622	59.0417	1616358308893699	2
2583	0	0	583	1	709.639	275.211	434.428	0	0	43.5654	22.4421	-66.0692	510.662	4540.79	28181.3	66.0692	22.8966	24.3017	23.4088	0	0	0.35096	237.522	-624.909	250	295.404	0	28.8381	27.1622	59.0417	1616358308893699	2
2585	0	0	585	1	583.745	281.637	302.108	0	0	-10.0351	19.8069	-13.9049	302.534	4494.74	28184	13.9049	14.0258	22.2754	22.1426	0	0	0.248305	215.282	-606.998	250	226.66	0	47.9595	42.6658	87.6165	1616358308933721	2
2586	0	0	586	1	447.541	215.505	232.035	0	0	66.9609	-15.9914	-95.947	242.8	4417.74	28219.8	95.947	10.6914	22.3709	22.8146	0	0	0.15575	221.499	-611.531	250	233.06	0	55.4716	53.1763	119.833	1616358308953732	2
2589	0	0	589	1	514.033	183.47	330.562	0	0	-52.86	-22.9809	-59.4796	351.335	4437.9	28226.8	59.4796	16.2657	22.3123	23.3825	0	0	0.621846	185.588	-597.016	250	239.019	0	40.1614	37.0691	78.4962	1616358309013764	2
2590	0	0	590	1	490.863	306.713	184.15	0	0	41.25	-17.488	109.66	244.771	4343.79	28121.6	-109.66	11.5031	22.139	21.9112	0	0	0.458462	225.134	-614.058	250	207.236	0	59.2623	50.1981	113.245	1616358309033775	2
2591	0	0	591	1	535.242	276.628	258.614	0	0	81.0867	27.8163	-55.6088	479.464	4403.61	28176	55.6088	21.4145	22.0813	20.9949	0	0	0.638461	285.637	-629.125	250	346.646	0	30.0692	27.9099	59.9425	1616358309053786	2
2592	0	0	592	1	640.361	255.664	384.697	0	0	29.443	34.4312	69.8531	393.979	4455.26	28169.3	-69.8531	18.4856	22.6248	22.9821	0	0	0.332688	239.578	-622.929	250	303.33	0	39.0292	32.8643	68.5193	1616358309073797	2
2593	0	0	593	1	541.908	262.613	279.295	0	0	92.8232	42.695	-41.5849	376.85	4491.54	28161.1	41.5849	16.9242	23.0105	22.8804	0	0	0.472268	218.537	-616.474	250	296.306	0	39.1102	35.6781	75.2367	1616358309093808	2
2595	0	0	595	1	512.044	249.705	262.339	0	0	-4.18867	-0.430036	-18.6318	300.165	4488.89	28204.2	18.6318	13.8155	23.0548	22.8397	0	0	0.236492	211.192	-607.445	250	249.667	0	48.9592	43.9525	89.9261	1616358309133830	2
2598	0	0	598	1	598.343	290.805	307.537	0	0	-32.6676	-14.3271	-7.12456	415.887	4617.03	28118.4	7.12456	19.4185	22.2306	22.0517	0	0	0.426244	269.416	-629.17	250	237.445	0	35.5954	31.6144	64.9537	1616358309193862	2
2599	0	0	599	1	500.664	281.915	218.749	0	0	1.6488	-35.7863	204.131	322.736	4483.05	28139.9	-204.131	15.9064	22.138	22.3448	0	0	0.200262	201.631	-600.559	250	249.82	0	41.2097	37.1638	111.515	1616358309213873	2
2600	0	0	600	1	476.804	259.87	216.934	0	0	28.3785	-26.9362	128.129	297.727	4356.66	28230.7	-128.129	14.1165	22.56	22.5552	0	0	0.170546	234.67	-617.885	250	249.267	0	48.8787	41.4521	99.0403	1616358309233884	2
2602	0	0	602	1	440.693	177.086	263.607	0	0	24.3138	37.9903	3.54374	240.382	4460.39	28165.8	-3.54375	11.1038	22.4455	22.4292	0	0	0.243867	267.444	-632.171	250	273.971	0	60.8215	53.2534	109.494	1616358309273906	2
2603	0	0	603	1	641.933	280.068	361.865	0	0	28.5306	-46.0596	9.96059	446.412	4555.83	28150.2	-9.96059	20.3932	23.0963	21.8813	0	0	0.31092	256.475	-626.304	250	291.387	0	34.3661	30.1615	62.8679	1616358309293917	2
2604	0	0	604	1	641.152	324.117	317.035	0	0	24.3127	20.3701	20.8944	383.278	4460.39	28183.4	-20.8944	17.7306	23.1597	22.309	0	0	0.248412	278.763	-638.285	250	274.367	0	39.7832	34.6005	71.2397	1616358309313928	2
2606	0	0	606	1	567.976	282.461	285.516	0	0	49.2019	-68.2088	174.389	328.471	4435.5	28272	-174.389	15.7642	21.5491	22.4336	0	0	0.283242	257.184	-620.91	250	246.719	0	41.8042	36.8076	103.343	1616358309353950	2
2607	0	0	607	1	650.428	282.588	367.84	0	0	11.1873	10.4729	-67.3081	361.509	4473.51	28193.3	67.3081	16.3241	21.4047	21.8247	0	0	0.359386	319.316	-646.331	250	303.564	0	38.4766	35.8806	77.0625	1616358309373961	2
2608	0	0	608	1	612.816	311.049	301.767	0	0	-18.6701	-77.3234	150.377	303.91	4603.03	28181.4	-150.377	14.7713	22.1771	21.4149	0	0	0.22638	288.79	-633.898	250	268.181	0	46.0911	39.5797	100.901	1616358309393971	2
2610	0	0	610	1	506.829	281.935	224.894	0	0	-6.32249	-15.7531	-50.7762	245.885	4391.36	28219.5	50.7762	11.1831	23.6513	22.5256	0	0	0.30757	215.588	-608.72	250	224.148	0	57.2164	53.116	111.548	1616358309433993	2
2614	0	0	614	1	521.88	247.829	274.051	0	0	-9.00771	1.29975	105.676	276.576	4593.37	28202.5	-105.676	13.2307	23.0914	21.9396	0	0	0.366057	273.444	-628.194	250	235.788	0	53.2058	44.8611	98.5824	1616358309514037	2
2615	0	0	615	1	664.756	258.214	406.542	0	0	-27.2315	-16.5412	17.4589	477.213	4511.93	28220.3	-17.4589	22.3869	21.7145	21.6429	0	0	0.601932	223.567	-613.996	250	281.126	0	31.7481	27.4705	56.8797	1616358309534048	2
2616	0	0	616	1	529.312	211.692	317.62	0	0	-5.34966	7.94525	148.463	245.37	4490.05	28195.8	-148.463	11.8812	22.6814	22.307	0	0	0.277967	244.889	-620.471	250	252.965	0	57.1467	49.1926	123.395	1616358309554059	2
2617	0	0	617	1	498.736	274.051	224.685	0	0	30.7081	-3.44961	108.47	270.569	4453.99	28207.2	-108.47	12.7663	23.2907	22.7185	0	0	0.450412	281.268	-633.553	250	261.161	0	54.8677	46.5865	103.646	1616358309574070	2
2618	0	0	618	1	637.267	320.303	316.964	0	0	93.1416	1.40024	-53.2877	304.818	4491.22	28102.7	53.2877	13.5337	23.0174	22.211	0	0	0.217445	308.182	-646.788	250	282.02	0	47.0133	43.7454	93.0331	1616358309594080	2
2619	0	0	619	1	586.551	309.439	277.112	0	0	-12.5425	-1.43245	59.2735	302.087	4497.24	28105.6	-59.2735	14.2712	22.9388	23.2702	0	0	0.385857	306.934	-651.036	250	334.869	0	50.377	42.548	86.8364	1616358309614091	2
2621	0	0	621	1	631.776	304.065	327.711	0	0	65.4086	42.1273	-69.5939	339.598	4518.95	28161.7	69.5939	15.2023	22.1034	21.8033	0	0	0.401981	237.965	-620.078	250	293.482	0	40.6564	38.1713	83.4746	1616358309654113	2
2624	0	0	624	1	582.371	208.808	373.563	0	0	-37.8414	22.328	99.3592	406.019	4422.88	28181.5	-99.3592	19.6968	21.5645	21.9851	0	0	0.43229	255.741	-622.177	250	262.009	0	36.4147	30.3639	66.8887	1616358309714146	2
2625	0	0	625	1	570.698	273.005	297.693	0	0	2.02296	-40.2613	32.506	482.742	4482.68	28144.4	-32.506	22.4115	21.595	21.4017	0	0	0.289731	261.326	-622.013	250	312.736	0	31.8837	27.1423	56.4764	1616358309734157	2
2627	0	0	627	1	672.149	304.073	368.076	0	0	14.7908	-55.1469	32.4951	401.262	4469.91	28159.3	-32.4951	18.5265	22.4053	20.186	0	0	0.326094	244.373	-622.235	250	276.028	0	37.5403	32.3067	66.9401	1616358309774178	2
2632	0	0	632	1	647.879	261.712	386.167	0	0	1.27719	-33.4475	19.6403	601.622	4483.42	28137.6	-19.6403	27.8513	22.6154	21.1696	0	0	0.247613	223.93	-615.738	250	316.336	0	26.0623	22.5266	47.1489	1616358309874233	2
2633	0	0	633	1	627.924	335.165	292.76	0	0	16.7557	6.59137	-18.4369	489.578	4467.94	28097.5	18.4369	22.3871	21.2548	20.9999	0	0	0.444198	244.532	-614.918	250	307.329	0	30.2903	27.1222	56.2167	1616358309894244	2
2634	0	0	634	1	614.37	330.324	284.046	0	0	37.582	-38.4423	115.612	488.43	4447.12	28142.6	-115.612	22.9912	20.859	20.5308	0	0	0.216179	217.766	-609.284	250	263.422	0	30.381	25.7046	59.6784	1616358309914255	2
2635	0	0	635	1	426.369	243.095	183.273	0	0	39.2327	-58.4034	100.573	299.976	4445.47	28262.2	-100.573	14.039	21.3291	22.7105	0	0	0.0960577	235.797	-615.169	250	225.804	0	49.2344	41.1709	92.1446	1616358309934266	2
2637	0	0	637	1	546.48	271.243	275.237	0	0	5.23028	41.0229	-7.14549	371.251	4379.81	28162.8	7.14549	17.2177	22.0455	21.5599	0	0	0.418323	239.965	-615.161	250	284.521	0	39.539	34.8365	72.0401	1616358309974287	2
2638	0	0	638	1	567.212	297.472	269.739	0	0	31.6069	15.2809	-56.3949	313.605	4552.75	28188.5	56.3949	14.1249	22.6918	21.2521	0	0	0.0584595	244.716	-615.074	250	272.818	0	44.0954	41.4715	88.6077	1616358309994298	2
2639	0	0	639	1	577.126	250.657	326.469	0	0	-9.35151	-45.1976	108.451	393.817	4494.05	28149.3	-108.451	18.7919	22.2655	21.9843	0	0	0.104678	251.418	-624.184	250	260.549	0	38.0227	31.7436	71.918	1616358310014309	2
2640	0	0	640	1	628.302	305.702	322.599	0	0	-19.0947	-4.50228	-2.45278	548.848	4404.13	28208.3	2.45278	25.5391	20.6252	21.0521	0	0	0.509471	253.357	-621.572	250	337.973	0	27.3678	24.0569	49.765	1616358310034320	2
2642	0	0	642	1	595.109	330.123	264.986	0	0	-14.5917	48.6004	52.9523	470.672	4499.29	28254.8	-52.9523	22.4034	23.1149	21.5844	0	0	0.518302	218.412	-613.112	250	296.458	0	32.5885	27.5501	56.7545	1616358310074342	2
2643	0	0	643	1	688.563	302.371	386.193	0	0	25.448	-10.4968	-18.8118	483.063	4459.25	28214.3	18.8118	21.968	21.0558	21.5549	0	0	0.498117	239.112	-615.902	250	263.411	0	30.8531	27.6836	57.2087	1616358310094353	2
2644	0	0	644	1	583.026	267.457	315.57	0	0	30.9866	20.2563	62.9641	300.857	4453.71	28183.5	-62.9641	14.0477	23.2026	22.0177	0	0	0.186973	253.283	-626.534	250	234.386	0	50.1775	42.7224	87.3843	1616358310114364	2
2645	0	0	645	1	525.409	297.162	228.247	0	0	79.1812	-81.0868	108.888	390.626	4405.52	28185.2	-108.888	18.1785	21.7448	22.1535	0	0	0.153128	226.052	-613.398	250	221.41	0	38.5015	32.6383	74.2768	1616358310134375	2
2648	0	0	648	1	466.413	230.838	235.576	0	0	-48.201	5.44232	29.0642	256.589	4433.24	28098.7	-29.0642	12.2389	21.5851	22.0068	0	0	0.396498	218.099	-608.309	250	250.335	0	56.6623	48.3356	98.5832	1616358310194407	2
2649	0	0	649	1	520.081	227.323	292.758	0	0	11.223	-58.2098	133.081	331.762	4473.48	28162.3	-133.081	15.8326	22.7116	22.3882	0	0	0.190696	262.43	-621.18	250	282.411	0	44.092	37.3176	90.8028	1616358310214418	2
2650	0	0	650	1	554.065	262.455	291.61	0	0	42.6901	-41.4966	92.1248	381.094	4541.67	28145.6	-92.1248	17.7765	22.5871	22.2486	0	0	0.386774	253.913	-624.799	250	278.291	0	39.9214	33.6953	73.2423	1616358310234429	2
2651	0	0	651	1	490.183	229.509	260.674	0	0	-5.62018	-45.2104	-18.1865	440.158	4390.66	28149.3	18.1865	20.1705	22.6791	21.4858	0	0	0.288421	241.598	-619.703	250	305.131	0	33.9329	30.1971	62.9579	1616358310254440	2
2653	0	0	653	1	566.698	317.335	249.362	0	0	71.7448	-51.3207	37.6564	255.037	4412.96	28255.1	-37.6564	11.6117	23.2697	22.5791	0	0	0.302823	260.201	-624.475	250	261.912	0	59.653	51.2625	105.137	1616358310294462	2
2654	0	0	654	1	709.409	311.22	398.189	0	0	64.8128	7.32599	-87.9306	479.16	4419.89	28196.5	87.9306	21.2161	22.1694	21.3906	0	0	0.272971	246.591	-619.88	250	273.438	0	29.1244	27.7964	62.2286	1616358310314473	2
2655	0	0	655	1	591.482	336.227	255.255	0	0	66.2917	-25.7914	112.701	402.57	4418.41	28229.6	-112.701	18.8116	20.8809	21.586	0	0	0.19644	219.705	-605.762	250	259.792	0	36.6922	31.0218	71.3619	1616358310334484	2
2656	0	0	656	1	584.55	282.062	302.488	0	0	11.0836	-1.16547	86.8392	351.611	4473.62	28204.9	-86.8392	16.5935	22.1448	21.6387	0	0	0.39996	238.958	-619.084	250	249.567	0	42.6106	35.9404	76.1608	1616358310354495	2
2657	0	0	657	1	617.625	272.907	344.718	0	0	-16.3617	35.1525	56.9193	490.013	4401.4	28168.6	-56.9193	23.305	20.5029	21.2167	0	0	0.449705	256.621	-621.865	250	319.219	0	30.8019	25.7787	53.5394	1616358310374505	2
2664	0	0	664	1	643.717	351.519	292.198	0	0	35.3279	-39.1145	42.8128	471.655	4449.37	28143.2	-42.8128	21.7157	21.9438	21.5393	0	0	0.314265	229.459	-616.754	250	305.5	0	32.7998	27.9925	58.0972	1616358310514582	2
2666	0	0	666	1	584.882	272.815	312.068	0	0	-21.7319	38.6366	86.4919	359.125	4406.77	28165.1	-86.4919	17.2745	22.6218	22.2589	0	0	0.374513	211.243	-608.108	250	230.416	0	41.708	34.7368	74.116	1616358310554603	2
2667	0	0	667	1	672.406	307.089	365.316	0	0	65.6	-26.6777	-46.8714	398.478	4419.1	28230.5	46.8714	17.7368	21.2336	22.805	0	0	0.148417	207.049	-606.613	250	234.228	0	36.7485	33.7238	70.7489	1616358310574614	2
2671	0	0	671	1	619.478	347.481	271.997	0	0	32.6	-42.8231	88.7513	432.388	4452.1	28146.9	-88.7513	20.2042	21.2532	20.1863	0	0	0.219637	244.18	-614.036	250	254.902	0	34.6006	29.1505	63.0031	1616358310654658	2
2672	0	0	672	1	559.195	293.125	266.071	0	0	-26.3541	-48.8484	84.87	452.76	4511.05	28252.6	-84.87	21.6021	21.3495	21.0217	0	0	0.319934	258.203	-624.145	250	305.485	0	33.1919	27.6319	59.4497	1616358310674669	2
2673	0	0	673	1	656.261	263.257	393.005	0	0	-17.529	27.0104	-85.2929	493.954	4402.57	28176.8	85.2929	22.5144	21.1836	21.6503	0	0	0.497919	227.243	-613.544	250	312.226	0	28.03	26.2134	57.996	1616358310694680	2
2674	0	0	674	1	655.269	290.344	364.925	0	0	11.5622	-68.0552	107.589	355.515	4473.14	28172.2	-107.589	16.824	22.6884	21.1796	0	0	0.299917	279.465	-627.209	250	248.691	0	41.9018	35.2788	79.1368	1616358310714691	2
2675	0	0	675	1	609.941	341.483	268.457	0	0	77.6123	29.7658	158.918	407.097	4407.09	28174	-158.918	19.3829	22.2982	20.8379	0	0	0.467276	261.464	-621.379	250	288.417	0	35.0504	30.6598	79.5304	1616358310734702	2
2677	0	0	677	1	509.36	210.713	298.646	0	0	59.5459	33.1359	-73.5846	225.414	4524.81	28170.6	73.5846	10.0729	22.25	21.3536	0	0	0.268451	202.742	-599.25	250	207.296	0	59.0275	55.9644	123.223	1616358310774723	2
2678	0	0	678	1	503.582	252.927	250.655	0	0	-9.33064	-13.6884	-38.7253	397.663	4394.37	28217.5	38.7253	18.1832	20.6192	21.5171	0	0	0.117858	259.363	-609.038	250	243.516	0	36.002	32.6746	67.6885	1616358310794734	2
2679	0	0	679	1	462.305	234.6	227.705	0	0	-59.9662	34.6646	-139.834	271.079	4445.01	28169.1	139.834	12.4992	21.9129	21.5398	0	0	0.478735	238.789	-616.141	250	278.292	0	44.7355	42.9397	106.556	1616358310814745	2
2680	0	0	680	1	714.512	265.432	449.08	0	0	29.933	13.1644	51.9838	398.276	4454.77	28190.6	-51.9838	18.5242	21.0184	20.4022	0	0	0.165628	254.654	-618.276	250	254.56	0	37.3882	31.9744	65.4875	1616358310834756	2
2683	0	0	683	1	563.662	237.296	326.366	0	0	54.0378	-24.0785	-12.0645	370.673	4430.66	28128.2	12.0645	16.7323	20.837	21.2428	0	0	0.310344	243.081	-613.083	250	253.065	0	39.6101	35.2722	73.0456	1616358310894789	2
2684	0	0	684	1	490.858	234.921	255.937	0	0	-15.1412	48.5871	83.776	350.605	4499.84	28155.2	-83.776	16.835	20.979	21.8791	0	0	0.473589	269.712	-621.857	250	309.544	0	41.9129	34.8223	74.2904	1616358310914800	2
2689	0	0	689	1	584.224	326.973	257.25	0	0	22.8691	-46.6951	128.782	422.725	4561.49	28150.8	-128.782	20.0675	21.1963	20.6316	0	0	0.270518	243.99	-617.933	250	313.484	0	34.3852	29.1878	70.0548	1616358311014854	2
2691	0	0	691	1	621.572	309.869	311.702	0	0	-59.1048	-80.7451	74.7493	327.938	4444.15	28184.9	-74.7493	15.8597	22.6254	21.0393	0	0	0.252724	276.953	-627.715	250	266.481	0	45.0382	37.8117	78.6172	1616358311054876	2
2692	0	0	692	1	520.99	318.767	202.224	0	0	52.2064	-30.5786	89.5591	253.371	4332.83	28134.7	-89.5591	11.787	21.3469	20.9452	0	0	0.123061	271.43	-630.029	250	234.313	0	57.3093	48.3873	104.217	1616358311074887	2
2699	0	0	699	1	600.705	333.799	266.906	0	0	22.6538	-6.26061	125.958	286.144	4462.05	28110.4	-125.958	13.6032	22.1876	22.4761	0	0	0.234558	212.024	-603.482	250	231.335	0	50.5829	43.0884	101.556	1616358311214963	2
2703	0	0	703	1	613.24	300.848	312.391	0	0	-24.0969	-33.9585	98.5484	339.599	4508.8	28138.1	-98.5484	16.2663	21.6651	21.275	0	0	0.350932	239.887	-616.116	250	246.7	0	43.1763	36.0606	79.2463	1616358311295007	2
2704	0	0	704	1	638.198	381.911	256.287	0	0	39.9737	46.851	5.09975	373.318	4444.73	28156.9	-5.09975	17.2043	21.8193	21.1348	0	0	0.583289	271.359	-624.77	250	307.047	0	39.4382	34.6461	71.8972	1616358311315018	2
2705	0	0	705	1	629.342	323.971	305.371	0	0	-9.38324	44.4888	33.7733	385.247	4494.08	28159.3	-33.7733	18.1894	22.0101	20.9408	0	0	0.59369	264.316	-630.262	250	235.79	0	38.5985	32.9442	67.9263	1616358311335028	2
2706	0	0	706	1	609.305	241.712	367.593	0	0	17.5379	-61.8094	96.4878	325.409	4566.82	28165.9	-96.4878	15.3107	21.7165	21.0927	0	0	0.28332	260.091	-624.996	250	258.301	0	45.3337	38.0663	83.2994	1616358311355039	2
2711	0	0	711	1	504.11	291.012	213.098	0	0	17.3119	45.3817	85.0115	420.221	4367.73	28158.4	-85.0115	19.9217	20.1846	20.5579	0	0	0.440403	240.094	-611.435	250	284.918	0	34.9574	29.2149	62.704	1616358311455094	2
2712	0	0	712	1	628.166	284.67	343.496	0	0	53.1691	-24.584	-54.0303	287.818	4431.53	28228.4	54.0303	12.8221	22.0906	21.4724	0	0	0.27079	310.132	-641.144	250	281.194	0	48.5073	45.3334	96.2863	1616358311475105	2
2713	0	0	713	1	536.026	260.416	275.61	0	0	-15.9852	-26.1214	57.4062	292.13	4401.03	28229.9	-57.4062	13.7765	21.893	20.7072	0	0	0.387187	269.781	-615.328	250	230.152	0	50.3264	42.4888	86.8145	1616358311495116	2
2714	0	0	714	1	484.146	237.983	246.163	0	0	24.063	-42.8781	199.694	333.906	4460.64	28147	-199.694	16.3073	20.6659	20.7634	0	0	0.112188	240.209	-610.985	250	240.767	0	39.1429	35.2551	104.977	1616358311515127	2
2715	0	0	715	1	553.044	303.684	249.359	0	0	20.1371	-48.3485	38.5141	286.991	4564.22	28252.1	-38.5141	13.2532	21.9079	20.7522	0	0	0.0351716	222.118	-605.286	250	224.081	0	51.4482	44.0908	90.6332	1616358311535137	2
2716	0	0	716	1	514.666	225.39	289.277	0	0	-36.2073	-18.5002	-3.0036	361.23	4520.91	28122.6	3.0036	16.9096	20.6694	20.4858	0	0	0.162368	231.704	-609.78	250	225.406	0	39.5854	34.8889	72.0021	1616358311555148	2
2718	0	0	718	1	698.04	356.205	341.835	0	0	21.9714	10.2463	131.178	396.553	4562.39	28193.5	-131.178	18.9193	21.0606	21.0407	0	0	0.513938	239.99	-610.734	250	287.364	0	36.2747	31.0049	74.2332	1616358311595170	2
2719	0	0	719	1	646.125	295.271	350.854	0	0	-38.9988	12.9894	114.789	344.76	4424.04	28190.8	-114.789	16.7845	21.1114	20.8162	0	0	0.339155	225.781	-611.007	250	237.644	0	41.3329	34.7446	79.0894	1616358311615181	2
2720	0	0	720	1	526.173	234.577	291.596	0	0	12.0927	-2.9318	-19.2225	236.735	4572.27	28107.1	19.2225	10.824	20.7518	20.3699	0	0	0.171065	261.145	-619.134	250	245.729	0	58.5516	52.9728	108.222	1616358311635192	2
2722	0	0	722	1	704.376	355.532	348.844	0	0	37.032	-17.4087	193.256	372.121	4447.67	28121.5	-193.256	18.0563	20.3643	21.804	0	0	0.325707	293.433	-631.618	250	325.986	0	35.697	32.2153	94.5675	1616358311675214	2
2724	0	0	724	1	597.986	314.629	283.357	0	0	-30.1756	51.6422	36.3718	329.727	4514.88	28152.1	-36.3718	15.7475	20.5959	20.4574	0	0	0.51025	299.574	-637.092	250	267.904	0	43.5472	37.0013	76.1216	1616358311715236	2
2725	0	0	725	1	497.212	236.629	260.583	0	0	51.5036	59.1573	123.449	307.818	4433.2	28144.6	-123.449	14.6443	21.2196	20.9322	0	0	0.389122	189.567	-595.334	250	235.969	0	46.039	39.1434	91.6913	1616358311735246	2
2726	0	0	726	1	545.593	256.101	289.491	0	0	31.4915	-32.3498	14.2314	306.181	4453.21	28136.5	-14.2314	14.0069	21.2562	21.0387	0	0	0.368376	239.671	-615.136	250	246.688	0	48.0313	41.756	86.3783	1616358311755257	2
2727	0	0	727	1	487.421	254.961	232.46	0	0	5.29071	33.8519	88.4177	320.969	4479.41	28169.9	-88.4177	15.2642	21.6824	21.0425	0	0	0.228133	243.715	-615.986	250	266.695	0	45.7305	38.264	81.6836	1616358311775268	2
2728	0	0	728	1	631.477	337.906	293.57	0	0	25.2975	-31.3719	-30.9552	443.985	4459.4	28235.2	30.9552	20.0603	20.8125	20.8994	0	0	0.269362	242.408	-615.321	250	267.527	0	32.7483	29.645	61.8548	1616358311795279	2
2735	0	0	735	1	519.645	238.876	280.768	0	0	-21.0166	-17.5977	-16.4221	299.178	4406.06	28121.7	16.4221	13.8453	21.522	21.1043	0	0	0.330218	243.31	-616.708	250	268.193	0	47.7753	42.4748	87.4036	1616358311935355	2
2738	0	0	738	1	541.249	248.694	292.555	0	0	20.0872	-47.4354	18.7771	419.503	4464.61	28151.6	-18.7771	19.2646	20.1311	20.2858	0	0	0.35939	249.067	-612.8	250	264.875	0	35.3652	30.4551	63.5298	1616358311995388	2
2746	0	0	746	1	636.692	284.707	351.985	0	0	5.05488	-33.7878	-95.9064	440.846	4579.31	28137.9	95.9064	19.6947	20.9479	20.1444	0	0	0.177269	237.124	-616.044	250	301.593	0	30.292	28.7878	65.698	1616358312155475	2
2748	0	0	748	1	540.808	282.483	258.325	0	0	14.0492	-27.0294	-45.1003	395.591	4570.31	28131.2	45.1003	17.8653	19.4257	19.7938	0	0	0.285506	231.492	-605.258	250	277.8	0	35.0276	32.0837	67.5231	1616358312195497	2
2751	0	0	751	1	450.496	220.354	230.141	0	0	-34.5593	41.5623	142.287	280.816	4419.6	28162.2	-142.287	13.8057	21.9941	21.3378	0	0	0.423918	198.838	-603.371	250	243.941	0	49.3287	41.8949	103.638	1616358312255530	2
2754	0	0	754	1	563.566	247.19	316.376	0	0	91.7066	62.7183	131.566	314.854	4392.99	28141.1	-131.566	14.9076	19.8182	19.9724	0	0	0.420401	250.516	-612.491	250	254.119	0	44.0623	37.5025	90.3514	1616358312315562	2
2755	0	0	755	1	544.442	274.694	269.748	0	0	53.9461	10.6903	-9.13288	354.31	4430.75	28193.1	9.13288	16.0875	20.6927	20.5222	0	0	0.316729	231.682	-608.062	250	288.219	0	40.7044	36.4776	75.053	1616358312335573	2
2759	0	0	759	1	572.275	272.045	300.23	0	0	-9.00648	32.8527	93.2545	337.648	4493.71	28170.9	-93.2545	16.1672	19.0914	20.2731	0	0	0.166587	230.497	-604.527	250	260.771	0	41.9771	34.8745	76.0557	1616358312415617	2
2760	0	0	760	1	547.993	232.713	315.28	0	0	11.829	-29.8812	-57.7658	393.922	4373.21	28134	57.7658	17.7295	21.2328	20.2452	0	0	0.321863	239.224	-612.597	250	249.833	0	35.4114	32.7196	70.2893	1616358312435628	2
2761	0	0	761	1	640.206	286.749	353.457	0	0	-11.4152	20.9765	-4.81197	451.167	4496.12	28182.8	4.81197	20.9943	20.9306	18.7379	0	0	0.570831	218.037	-601.462	250	266.366	0	31.6896	28.1613	58.5416	1616358312455639	2
2762	0	0	762	1	514.936	273.957	240.978	0	0	30.4741	11.5689	100.474	311.243	4354.57	28192.2	-100.474	14.6778	20.3664	19.443	0	0	0.0989885	273.122	-612.117	250	247.795	0	45.5676	38.6678	84.5176	1616358312475650	2
2763	0	0	763	1	447.991	238.935	209.056	0	0	60.8949	-7.02503	138.194	319.923	4423.81	28210.8	-138.194	15.1123	20.5258	20.1198	0	0	0.273947	218.393	-603.538	250	239.068	0	43.5928	37.6497	91.979	1616358312495660	2
2764	0	0	764	1	527.905	253.364	274.542	0	0	48.6077	-13.1658	56.9951	288.172	4436.09	28216.9	-56.9951	13.3047	20.8637	19.4127	0	0	0.0308459	233.911	-606.631	250	253.728	0	50.1443	43.0604	87.7205	1616358312515671	2
2766	0	0	766	1	514.306	246.754	267.552	0	0	28.3558	-2.26116	13.6745	294.484	4556	28106.4	-13.6745	13.5302	21.6532	21.6229	0	0	0.194573	233.496	-614.002	250	254.393	0	49.8746	43.8654	89.6892	1616358312555693	2
2767	0	0	767	1	558.808	328.725	230.083	0	0	87.9319	-31.1999	28.9849	340.843	4496.43	28135.3	-28.9849	15.4568	20.344	21.1114	0	0	0.26313	221.641	-607.195	250	280.401	0	43.8079	37.6422	77.9445	1616358312575704	2
2768	0	0	768	1	521.701	197.802	323.9	0	0	27.8381	-14.1725	-35.3116	232.093	4456.86	28218	35.3116	10.4845	21.3962	20.4493	0	0	0.163876	236.446	-609.893	250	228.405	0	59.3436	54.5725	113.061	1616358312595715	2
2776	0	0	776	1	537.283	316.598	220.685	0	0	56.1308	32.159	74.5827	355.537	4428.57	28171.6	-74.5827	16.576	20.6567	20.0198	0	0	0.293465	219.946	-597.496	250	265.819	0	41.1257	34.8546	72.8765	1616358312755802	2
2778	0	0	778	1	525.265	258.832	266.433	0	0	72.6361	40.6196	-86.5615	340.925	4412.06	28163.2	86.5615	15.1793	19.7839	20.085	0	0	0.334229	237.809	-610.358	250	292.38	0	38.718	36.3936	81.3907	1616358312795824	2
2779	0	0	779	1	543.025	229.199	313.826	0	0	-14.1369	21.5501	-12.0977	274.787	4399.18	28182.2	12.0977	12.7728	20.2789	20.919	0	0	0.281354	262.219	-618.14	250	265.397	0	51.1871	45.2227	92.5368	1616358312815835	2
2783	0	0	783	1	568.473	280.824	287.649	0	0	43.3841	-6.82993	30.8681	345.026	4540.98	28210.6	-30.8681	15.8479	20.5115	20.6647	0	0	0.142421	265.604	-613.731	250	307.828	0	42.5735	36.9661	75.8335	1616358312895878	2
2785	0	0	785	1	563.407	291.897	271.51	0	0	-26.4235	67.8501	-28.8825	312.533	4511.12	28135.9	28.8825	14.675	19.8933	19.3328	0	0	0.378816	293.971	-621.499	250	266.16	0	42.9345	38.7823	80.4754	1616358312935900	2
2787	0	0	787	1	547.361	226.213	321.147	0	0	11.1878	2.04577	-54.743	243.532	4373.85	28102.1	54.743	11.0202	20.9849	20.0703	0	0	0.190587	261.979	-621.327	250	251.281	0	55.2577	51.1271	108.222	1616358312975922	2
2789	0	0	789	1	595.034	253.765	341.269	0	0	-2.56746	-24.8625	41.3311	379.037	4487.27	28129	-41.3311	17.6953	20.3742	20.8961	0	0	0.461482	245.836	-617.901	250	287.488	0	39.2433	33.2186	68.455	1616358313015944	2
2796	0	0	796	1	632.438	272.963	359.476	0	0	38.7641	-19.8729	-40.9862	388.26	4645.26	28124	40.9862	17.439	19.6195	19.9251	0	0	0.387479	236.582	-610.961	250	300.89	0	35.8644	33.0172	68.8917	1616358313156020	2
2800	0	0	800	1	493.827	207.716	286.111	0	0	-19.7816	42.0355	-82.793	300.897	4504.48	28161.7	82.793	13.7797	20.3302	20.5474	0	0	0.399787	256.689	-613.547	250	276.541	0	43.1238	40.4008	89.4996	1616358313236064	2
2801	0	0	801	1	598.798	321.165	277.633	0	0	24.9844	51.0488	175.082	395.639	4360.06	28152.7	-175.082	19.2468	20.0544	19.3628	0	0	0.356469	245.055	-617.565	250	274.962	0	33.7837	29.7243	81.4222	1616358313256075	2
2803	0	0	803	1	624.485	259.65	364.835	0	0	23.5798	-70.4917	48.9914	308.039	4560.78	28174.6	-48.9914	14.2452	20.3981	19.2368	0	0	0.147308	246.364	-605.749	250	285.162	0	46.8597	40.1126	82.3028	1616358313296096	2
2806	0	0	806	1	525.384	253.274	272.11	0	0	-34.3455	46.4467	2.17058	325.165	4519.05	28157.3	-2.17058	15.3985	20.208	20.4746	0	0	0.506984	341.227	-646.173	250	360.411	0	43.2771	37.7108	77.9851	1616358313356129	2
2811	0	0	811	1	595.482	270.763	324.719	0	0	-22.8874	22.3167	24.2944	324.061	4507.59	28181.5	-24.2944	15.2871	20.2396	19.7089	0	0	0.149513	241.157	-608.769	250	261.433	0	43.91	37.8283	77.7889	1616358313456184	2
2813	0	0	813	1	553.535	285.54	267.995	0	0	-1.66988	-11.13	0.905153	333.723	4486.37	28214.9	-0.905153	15.419	20.6228	19.6167	0	0	0.437913	283.582	-627.272	250	268.653	0	42.7212	37.7085	77.5664	1616358313496205	2
2814	0	0	814	1	506.518	240.916	265.602	0	0	-22.2678	21.1057	15.6215	290.207	4407.31	28182.7	-15.6215	13.6508	19.9635	19.0476	0	0	0.475683	325.998	-633.388	250	332.669	0	48.0629	41.7162	85.6175	1616358313516216	2
2817	0	0	817	1	472.008	252.788	219.219	0	0	-40.3841	15.3594	-98.0634	232.523	4425.42	28188.4	98.0634	10.6515	20.427	19.6201	0	0	0.223554	242.636	-612.961	250	293.332	0	52.9565	50.6134	114.74	1616358313576249	2
2819	0	0	819	1	509.23	266.307	242.923	0	0	-41.6823	-51.5925	138.383	286.189	4526.38	28155.7	-138.383	13.9861	20.0496	19.1311	0	0	0.283254	278.253	-620.019	250	277.795	0	47.0236	39.9003	98.0887	1616358313876412	2
2820	0	0	820	1	509.23	266.307	242.923	0	0	-41.6823	-51.5925	138.383	286.189	4526.38	28155.7	-138.383	13.9861	20.0496	19.1311	0	0	0.283254	278.253	-620.019	250	277.795	0	47.0236	39.9003	98.0887	1616358313876412	2
2821	0	0	821	1	509.23	266.307	242.923	0	0	-41.6823	-51.5925	138.383	286.189	4526.38	28155.7	-138.383	13.9861	20.0496	19.1311	0	0	0.283254	278.253	-620.019	250	277.795	0	47.0236	39.9003	98.0887	1616358313876412	2
2822	0	0	822	1	509.23	266.307	242.923	0	0	-41.6823	-51.5925	138.383	286.189	4526.38	28155.7	-138.383	13.9861	20.0496	19.1311	0	0	0.283254	278.253	-620.019	250	277.795	0	47.0236	39.9003	98.0887	1616358313876412	2
2823	0	0	823	1	509.23	266.307	242.923	0	0	-41.6823	-51.5925	138.383	286.189	4526.38	28155.7	-138.383	13.9861	20.0496	19.1311	0	0	0.283254	278.253	-620.019	250	277.795	0	47.0236	39.9003	98.0887	1616358313876412	2
2824	0	0	824	1	538.201	263.657	274.544	0	0	-23.3932	-64.8036	4.33444	339.101	4508.09	28168.9	-4.33444	15.7608	19.4353	19.6345	0	0	0.395148	241.729	-607.263	250	266.162	0	41.7913	36.3829	75.4965	1616358313896423	2
2825	0	0	825	1	538.201	263.657	274.544	0	0	-23.3932	-64.8036	4.33444	339.101	4508.09	28168.9	-4.33444	15.7608	19.4353	19.6345	0	0	0.395148	241.729	-607.263	250	266.162	0	41.7913	36.3829	75.4965	1616358313896423	2
2826	0	0	826	1	538.201	263.657	274.544	0	0	-23.3932	-64.8036	4.33444	339.101	4508.09	28168.9	-4.33444	15.7608	19.4353	19.6345	0	0	0.395148	241.729	-607.263	250	266.162	0	41.7913	36.3829	75.4965	1616358313896423	2
2827	0	0	827	1	538.201	263.657	274.544	0	0	-23.3932	-64.8036	4.33444	339.101	4508.09	28168.9	-4.33444	15.7608	19.4353	19.6345	0	0	0.395148	241.729	-607.263	250	266.162	0	41.7913	36.3829	75.4965	1616358313896423	2
2828	0	0	828	1	538.201	263.657	274.544	0	0	-23.3932	-64.8036	4.33444	339.101	4508.09	28168.9	-4.33444	15.7608	19.4353	19.6345	0	0	0.395148	241.729	-607.263	250	266.162	0	41.7913	36.3829	75.4965	1616358313896423	2
2829	0	0	829	1	538.201	263.657	274.544	0	0	-23.3932	-64.8036	4.33444	339.101	4508.09	28168.9	-4.33444	15.7608	19.4353	19.6345	0	0	0.395148	241.729	-607.263	250	266.162	0	41.7913	36.3829	75.4965	1616358313896423	2
2830	0	0	830	1	538.201	263.657	274.544	0	0	-23.3932	-64.8036	4.33444	339.101	4508.09	28168.9	-4.33444	15.7608	19.4353	19.6345	0	0	0.395148	241.729	-607.263	250	266.162	0	41.7913	36.3829	75.4965	1616358313896423	2
2831	0	0	831	1	538.201	263.657	274.544	0	0	-23.3932	-64.8036	4.33444	339.101	4508.09	28168.9	-4.33444	15.7608	19.4353	19.6345	0	0	0.395148	241.729	-607.263	250	266.162	0	41.7913	36.3829	75.4965	1616358313896423	2
2832	0	0	832	1	538.201	263.657	274.544	0	0	-23.3932	-64.8036	4.33444	339.101	4508.09	28168.9	-4.33444	15.7608	19.4353	19.6345	0	0	0.395148	241.729	-607.263	250	266.162	0	41.7913	36.3829	75.4965	1616358313896423	2
2833	0	0	833	1	538.201	263.657	274.544	0	0	-23.3932	-64.8036	4.33444	339.101	4508.09	28168.9	-4.33444	15.7608	19.4353	19.6345	0	0	0.395148	241.729	-607.263	250	266.162	0	41.7913	36.3829	75.4965	1616358313896423	2
2840	0	0	840	1	548.302	282.798	265.504	0	0	-45.6801	-7.91082	112.102	410.414	4430.72	28211.7	-112.102	19.9851	20.3539	18.9231	0	0	0.4734	289.538	-622.815	250	304.033	0	34.4927	29.0676	65.4802	1616358314036500	2
2842	0	0	842	1	657.419	312.518	344.901	0	0	8.55365	52.1866	94.9423	468.976	4376.49	28151.6	-94.9423	22.3942	19.8881	19.4259	0	0	0.618183	258.422	-611.249	250	328.682	0	31.0496	25.9571	56.8058	1616358314076521	2
2843	0	0	843	1	501.309	260.019	241.291	0	0	-22.9528	-35.0113	169.73	299.186	4407.99	28139.1	-169.73	14.6611	20.6294	20.6044	0	0	0.205272	245.367	-613.612	250	263.865	0	44.584	38.7411	105.728	1616358314096532	2
2844	0	0	844	1	366.155	140.638	225.517	0	0	50.5269	28.2988	5.82469	192.794	4533.83	28175.5	-5.82469	8.82806	20.3083	19.9442	0	0	0.430376	200.765	-592.784	250	213.792	0	71.864	63.5464	130.408	1616358314116543	2
2850	0	0	850	1	436.026	228.033	207.992	0	0	35.5527	-177.535	-184.46	226.068	4449.15	28182	184.46	10.1384	21.1608	19.531	0	0	0.125354	213.545	-602.977	250	225.306	0	49.7578	50.307	150.672	1616358314236609	2
2852	0	0	852	1	547.755	256.354	291.401	0	0	114.875	-25.9628	-87.4882	301.489	4469.49	28229.7	87.4882	13.2002	20.6613	19.4076	0	0	0.185362	241.394	-607.441	250	234.636	0	43.6165	41.584	94.2714	1616358314276630	2
2853	0	0	853	1	570.038	245.38	324.659	0	0	175.905	-17.5564	-34.6445	279.035	4607.77	28221.3	34.6445	12.4017	20.3287	19.474	0	0	0.384125	232.683	-603.114	250	256.062	0	49.7004	45.6042	95.7342	1616358314296641	2
2854	0	0	854	1	625.271	308.774	316.498	0	0	-12.9192	-7.39808	126.298	387.09	4497.62	28211.2	-126.298	18.6431	19.5834	19.467	0	0	0.154226	229.636	-607.158	250	234.418	0	36.1478	30.6168	72.2865	1616358314316652	2
2859	0	0	859	1	638.79	271.529	367.26	0	0	3.06634	-12.2376	-51.8129	332.831	4481.63	28116.4	51.8129	15.0859	20.1912	20.9893	0	0	0.195536	326.964	-638.873	250	275.47	0	41.7009	38.2012	80.4341	1616358314416707	2
2862	0	0	862	1	471.47	214.391	257.079	0	0	-1.56936	-50.0615	84.4424	239.354	4486.27	28253.8	-84.4424	11.2981	18.805	19.9757	0	0	0.251878	245.938	-601.045	250	230.525	0	58.4624	48.35	103.796	1616358314476739	2
2863	0	0	863	1	468.054	236.255	231.799	0	0	-0.0484524	-54.4844	7.95233	279.123	4484.75	28158.6	-7.95233	12.8654	19.731	20.3733	0	0	0.287789	235.652	-605.619	250	261.265	0	51.287	44.2675	91.6004	1616358314496750	2
2864	0	0	864	1	421.107	178.527	242.58	0	0	40.8551	-24.3051	112.583	264.102	4543.51	28128.4	-112.583	12.4179	20.3537	19.9968	0	0	0.116779	195.979	-589.689	250	179.183	0	53.1531	45.1832	102.501	1616358314516761	2
2865	0	0	865	1	512.334	218.003	294.331	0	0	-9.59519	-35.9211	-51.594	299.988	4494.3	28140	51.594	13.627	20.0043	20.449	0	0	0.278972	280.795	-626.108	250	292.524	0	45.4813	41.5566	88.0747	1616358314536772	2
2867	0	0	867	1	551.342	254.865	296.477	0	0	25.3281	45.4756	178.627	271.572	4459.37	28158.3	-178.627	13.216	19.1175	19.0521	0	0	0.51512	269.005	-613.66	250	252.577	0	46.9101	41.4262	115.004	1616358314576794	2
2868	0	0	868	1	589.14	281.174	307.966	0	0	-26.9232	36.3598	78.3691	292.717	4511.62	28167.4	-78.3691	14.0754	20.312	20.3287	0	0	0.43066	297.614	-625.296	250	281.185	0	48.5993	40.557	85.19	1616358314596805	2
2874	0	0	874	1	574.881	244.128	330.753	0	0	-66.4632	14.2741	-199.778	271.911	4451.5	28189.5	199.778	12.5142	20.0389	20.1916	0	0	0.499146	267.073	-619.197	250	267.257	0	41.0663	40.0058	117.804	1616358314716870	2
2876	0	0	876	1	585.636	338.57	247.066	0	0	-0.359104	56.4912	111.608	325.372	4385.4	28147.3	-111.608	15.6737	20.8152	19.3351	0	0	0.579133	286.683	-630.448	250	309.812	0	43.3326	36.319	81.816	1616358314756892	2
2877	0	0	877	1	503.721	249.71	254.011	0	0	39.3244	-36.6024	-108.917	326.133	4445.38	28140.7	108.917	14.3838	20.0236	18.9874	0	0	0.179949	244.725	-608.508	250	255.133	0	38.7936	37.0777	87.3133	1616358314776903	2
2885	0	0	885	1	524.049	246.829	277.221	0	0	107.871	-43.1327	109.83	297.876	4376.83	28147.3	-109.83	13.8038	19.389	18.3954	0	0	0.212953	257.056	-605.427	250	253.839	0	47.0601	39.7252	90.2769	1616358314936990	2
2886	0	0	886	1	582.834	281.948	300.886	0	0	38.4387	11.2863	126.71	347.276	4446.26	28192.5	-126.71	16.4666	19.0819	18.9301	0	0	0.359059	227.721	-601.007	250	229.433	0	39.6474	33.9105	80.1333	1616358314957001	2
2887	0	0	887	1	563.299	296.548	266.751	0	0	41.8026	-1.12213	-47.2936	536.872	4442.9	28105.2	47.2936	24.1107	19.2141	18.6193	0	0	0.239606	276.126	-620.53	250	326.908	0	26.1598	24.128	51.2012	1616358314977012	2
2893	0	0	893	1	501.583	239.311	262.273	0	0	-24.3782	-4.14943	-13.5262	290.429	4509.08	28207.9	13.5262	13.498	21.5919	18.6216	0	0	0.43218	249.105	-617.003	250	224.817	0	47.1493	42.733	88.0735	1616358315097077	2
2894	0	0	894	1	497.544	235.579	261.966	0	0	143.521	-52.8698	14.1492	355.426	4440.84	28157	-14.1492	15.9517	19.6331	19.1336	0	0	0.151254	267.538	-618.052	250	284.185	0	40.8957	35.6805	74.7192	1616358315117088	2
2899	0	0	899	1	460.86	249.628	211.232	0	0	-46.8617	38.2797	-101.826	243.534	4431.9	28165.5	101.826	11.2326	18.9783	19.8288	0	0	0.450549	232.953	-601.77	250	248.974	0	50.2002	47.2957	107.258	1616358315217142	2
2902	0	0	902	1	487.601	230.32	257.281	0	0	13.7869	40.5404	109.495	229.718	4371.25	28163.2	-109.495	10.9693	19.9522	19.3523	0	0	0.386482	248.213	-609.724	250	245.269	0	59.7914	50.0894	112.497	1616358315277175	2
2908	0	0	908	1	494.816	258.423	236.393	0	0	63.0643	-52.0184	60.56	353.286	4521.3	28156.1	-60.56	16.2245	19.9795	19.6269	0	0	0.0495293	269.092	-620.338	250	296.048	0	41.4349	35.2179	73.1842	1616358315397241	2
2914	0	0	914	1	541.027	272.993	268.034	0	0	-3.83169	-2.62794	128.299	258.238	4488.53	28106.8	-128.299	12.4052	18.0969	19.0126	0	0	0.218877	296.388	-618.717	250	274.921	0	51.4359	43.5994	103.856	1616358315517306	2
2915	0	0	915	1	500.016	265.089	234.928	0	0	14.1378	-53.1937	147.434	259.5	4370.9	28157.3	-147.434	12.4337	18.9432	19.2794	0	0	0.033581	260.567	-604.629	250	231.914	0	51.1181	43.5404	111.792	1616358315537317	2
2916	0	0	916	1	508.139	272.819	235.321	0	0	22.8842	-35.1349	-15.0553	245.557	4461.82	28139.3	15.0553	11.1585	19.5316	19.2899	0	0	0.206137	210.713	-596.882	250	237.603	0	56.0903	49.9094	103.217	1616358315557328	2
2917	0	0	917	1	458.128	215.359	242.769	0	0	-44.3006	8.62033	-53.789	263.25	4429.34	28195.2	53.789	12.2105	19.2609	20.0428	0	0	0.317755	183.714	-581.505	250	236.979	0	49.8394	45.9189	96.1077	1616358315577339	2
2918	0	0	918	1	526.174	317.638	208.536	0	0	32.3757	-31.061	209.698	271.244	4452.32	28334.5	-209.698	13.2832	19.2035	19.3925	0	0	0.0957788	289.294	-625.487	250	264.023	0	45.4918	41.5184	126.806	1616358315597350	2
2928	0	0	928	1	458.468	235.33	223.138	0	0	-6.67879	-20.2121	35.1605	266.75	4491.38	28224	-35.1605	12.4582	19.152	19.4458	0	0	0.34669	229.824	-601.422	250	218.955	0	52.882	45.0252	92.1574	1616358315797459	2
2929	0	0	929	1	561.305	346.353	214.952	0	0	13.6288	-27.4467	-14.9616	410.213	4471.07	28131.6	14.9616	18.7135	19.0857	18.43	0	0	0.332359	218.781	-598.625	250	259.142	0	34.2573	30.4846	63.4807	1616358315817469	2
2932	0	0	932	1	474.883	249.985	224.898	0	0	33.8706	-47.6316	-140.013	215.849	4450.83	28151.8	140.013	9.49555	18.7922	20.3481	0	0	0.285403	269.178	-613.233	250	297.619	0	56.0633	53.6372	132.927	1616358315877502	2
2933	0	0	933	1	498.746	235.001	263.745	0	0	28.1092	3.55918	41.711	343.877	4456.59	28200.2	-41.711	15.9354	19.7725	18.9863	0	0	0.36911	280.061	-616.176	250	303.41	0	41.7549	35.9725	73.4247	1616358315897513	2
2935	0	0	935	1	582.458	329.474	252.984	0	0	38.4645	-41.2027	84.0695	350.56	4446.24	28145.3	-84.0695	16.3292	19.3978	18.0195	0	0	0.0309297	247.332	-609.951	250	275.323	0	40.5033	34.2108	72.986	1616358315937535	2
2940	0	0	940	1	490.428	234.951	255.477	0	0	39.0049	-34.0323	155.358	345.768	4545.36	28138.2	-155.358	16.4954	18.9995	19.3247	0	0	0.0656929	256.381	-614.71	250	245.258	0	38.7867	33.7369	88.2241	1616358316037589	2
2943	0	0	943	1	479.592	251.566	228.027	0	0	-0.449382	-43.0123	164.107	268.998	4385.49	28147.1	-164.107	13.0356	18.9209	18.925	0	0	0.149758	277.092	-615.787	250	227.352	0	48.3169	41.6543	112.168	1616358316097622	2
2948	0	0	948	1	610.482	302.414	308.068	0	0	-18.5954	-13.7795	-37.4837	381.137	4503.3	28217.6	37.4837	17.5022	19.4615	19.1309	0	0	0.227996	218.746	-597.307	250	260.064	0	35.9135	32.7557	68.2799	1616358316197676	2
2952	0	0	952	1	516.693	262.88	253.814	0	0	-105.34	-4.55119	131.08	276.784	4590.04	28108.7	-131.08	14.0534	18.7382	17.8665	0	0	0.458308	295.516	-622.156	250	316.533	0	46.8258	39.3663	92.5702	1616358316277720	2
2955	0	0	955	1	598.206	331.479	266.727	0	0	53.2459	-36.2183	18.3519	368.718	4431.45	28140.3	-18.3519	16.7814	19.018	17.9716	0	0	0.202394	226.723	-600.623	250	264.366	0	38.4559	33.5088	69.7979	1616358316337753	2
2965	0	0	965	1	483.587	227.984	255.604	0	0	11.991	78.4277	98.2634	288.849	4373.05	28125.4	-98.2634	13.8701	19.2788	20.0704	0	0	0.512152	192.089	-590.622	250	275.244	0	48.1455	40.307	88.2314	1616358316537862	2
2969	0	0	969	1	580.987	295.806	285.181	0	0	37.5609	-42.0135	-38.7262	325.722	4447.14	28245.8	38.7262	14.6118	19.1609	17.1612	0	0	0.269796	259.511	-604.463	250	274.201	0	40.631	37.5272	79.3084	1616358316617905	2
2970	0	0	970	1	523.778	229.154	294.624	0	0	-14.5952	-19.2972	-79.2994	322.324	4598.96	28123.4	79.2994	14.5848	19.0806	18.6603	0	0	0.0914787	194.68	-585.782	250	214.597	0	39.6114	37.4546	82.3906	1616358316637916	2
2973	0	0	973	1	416.655	214.245	202.41	0	0	-162.293	31.8297	164.144	261.674	4447.67	28172	-164.144	14.1053	18.9063	19.379	0	0	0.400368	255.376	-604.146	250	233.623	0	47.0775	39.5441	105.019	1616358316697949	2
2976	0	0	976	1	560.466	309.596	250.871	0	0	25.0891	-40.2558	66.0825	360.914	4559.27	28144.4	-66.0825	16.7848	18.1847	18.9021	0	0	0.238971	286.295	-616.78	250	280.368	0	39.4369	33.1852	69.389	1616358316757982	2
2984	0	0	984	1	521.379	293.439	227.94	0	0	-4.18778	18.2805	25.2206	236.145	4488.89	28185.5	-25.2206	11.0463	17.9896	19.1305	0	0	0.285534	238.309	-596.465	250	244.582	0	58.1537	49.6916	101.713	1616358316918069	2
2996	0	0	996	1	482.13	209.638	272.492	0	0	46.2488	-52.112	29.8788	256.137	4438.45	28056.6	-29.8788	11.7047	19.9724	18.5727	0	0	0.173183	298.401	-620.459	250	262.139	0	55.1651	47.5239	98.274	1616358317158200	2
