# Supplementary material for: CaV1 and CaV2 calcium channels mediate the release of distinct pools of synaptic vesicles
Source: eLife. 2023 Feb 23;12:e81407. doi: 10.7554/eLife.81407 (PMC10023163; doi:10.7554/eLife.81407)
Supplement: Figure 5—figure supplement 1—source data 1. [file elife-81407-fig5-figsupp1-data1.zip › Figure 5 Supplement - Source Data 1/lin-7/2/3/cav1_to_cav1(lin-7).csv]

110.296630045864
-51.8163790189074
155.649106089405
-10.8766961860629
137.353852229167
143.729038868705
-34.3538810443706
33.7816208584754
90.310826516019
89.4856601696265
38.434731157442
58.6230296549957
75.5203563370596
136.313963127741
33.410872694606
350.405818502419
350.405818502419
350.405818502419
350.405818502419
350.405818502419
350.405818502419
350.405818502419
55.2373704059173
353.497027093517
-348.29754407613
149.01910949691
41.1099953543271
27.3091934039421
117.024560055343
89.083932187742
-77.6406239961298
66.840617857607
122.218796170003
168.693693835753
94.4725738638508
31.4770949070808
107.98841447591
161.043283790365
147.954388344723
-203.792678947009
278.698663372941
95.2210770710481
16.6007877225502
131.612701776813
166.043672711923
-30.9047781922536
102.239729455317
117.931618097575
237.353763659759
-3.08198671890113
-35.8027204366654
0.776933857656331
90.8206698365293
84.4503736058559
115.902466998824
-35.2537346810668
59.1203543627007
172.40020734453
12.1388043887673
173.661285615552
101.926990826698
132.365637384583
4.2523220479834
210.860372953938
228.780896272957
-421.985299409203
32.4159030348728
-75.1509798221205
93.609333236047
100.84502396903
-439.619552254465
20.0902174936255
111.99462510276
78.0467931425856
32.1787255181844
128.102182947592
335.781368046242
125.093895205081
216.694254155155
-52.5902614661109
-17.7216146566807
121.476293384008
-38.5113935177087
-105.139595209069
-77.3380286245192
-49.5073883903633
-406.65634597691
78.4213635616416
120.413797383831
-48.876905991081
7.85157613631054
-64.6266261429764
46.2247704363081
88.7458792085663
10.4941371634322
-71.8290617259099
-71.8290617259099
-71.8290617259099
-71.8290617259099
-71.8290617259099
-71.8290617259099
-71.8290617259099
-71.8290617259099
-71.8290617259099
-71.8290617259099
-71.8290617259099
-71.8290617259099
-71.8290617259099
-71.8290617259099
-71.8290617259099
105.343807919405
19.1869462359791
-61.7281965913035
-28.8601696292208
-55.7044636867449
-56.0837174065055
25.5531143402641
136.442978319805
-70.039874858232
-28.2021266298916
99.9518035934143
-429.987371894743
162.218335851108
24.0744668377147
-137.897919311434
196.984592551475
-51.1011325587733
-41.6337097724036
-46.9869408269396
139.394921713718
-145.952460516328
-33.7160679909821
129.095754290944
-75.9219783889148
73.5425652060467
-43.2792994023775
-39.6292353932931
56.2766995419834
-36.1894003795442
-135.01597671309
-69.0577057272958
157.327848912363
-10.0440876464108
-83.6496955924749
-92.6295712948404
133.796572343002
19.3234748988061
-29.3997322153291
-57.2521895802247
23.0655089712891
-20.9499329734408
9.37585997404676
-462.79166409201
-82.9134927108234
93.1323484164186
15.9447934466352
113.543901113418
31.3680683429111
-9.75651602229937
-19.6770769383147
-188.028543259692
-93.8989042216263
41.3499627794263
68.6242364238551
-49.592149257187
43.4880432763221
-17.3765416856377
126.323076044493
132.243333119159
-84.0840669820063
26.0352273564795
-4.83015087160584
155.034362734099
103.107255137644
-182.927829258922
14.2568476747556
-161.627927094706
71.1919532325392
32.4701452860036
-49.8955359938182
47.3086354773095
-26.4907324142123
-3.95537539476027
-7.62768865435282
-80.383753017526
18.5095634187728
-54.048936647202
-54.048936647202
-54.048936647202
-54.048936647202
-54.048936647202
-54.048936647202
-54.048936647202
-54.048936647202
-54.048936647202
-54.048936647202
-54.048936647202
-54.048936647202
-54.048936647202
-54.048936647202
85.3753229695558
-11.0275352332146
25.4794271201627
-181.761124228925
16.2111270695341
-39.8760965616875
55.005015214615
-36.8738450472774
-38.3284646402044
-150.725722803226
62.9614983509682
-42.4223311933829
-156.630614452296
84.1804216419005
-41.7390208294937
106.609883347401
-14.0437944547812
-157.876238453065
133.114444865968
3.51932967912489
-10.3014513170701
22.2258155503232
-104.887424624445
-18.7470591401379
-87.4640591666212
-7.42467078890513
-63.6580162929849
-36.3436359501711
-80.802035699915
-129.422470765239
-31.1687006524598
86.0582756852073
-82.6057787247109
120.298182947568
-111.061703481073
-72.0620545481297
-158.376649022
56.9912729005928
-4.66987747586609
-28.6617394954646
65.5139469000815
-87.3709966580354
30.4954208520539
28.3989991040344
-241.897581342368
-28.5025860304413
107.146470014412
43.8530045152074
-52.1651901915211
18.9039850380541
-138.971330433181
-108.589825976976
5.39284050281094
-137.421484875081
-112.750981082872
-43.2491934059917
-103.435614104101
-103.435614104101
-103.435614104101
-103.435614104101
-103.435614104101
-103.435614104101
-103.435614104101
-103.435614104101
-103.435614104101
-103.435614104101
-103.435614104101
-103.435614104101
-103.435614104101
-103.435614104101
-103.435614104101
7.58081809790747
-235.561825105666
-136.662691064822
-169.281138227603
53.0311275346739
-110.330622407955
-61.8925140598185
-32.4992133656378
-105.990645453466
-166.256420436143
-103.3514327031
-69.5117096934973
63.7738286979611
-34.1767327037987
