# Supplementary material for: CaV1 and CaV2 calcium channels mediate the release of distinct pools of synaptic vesicles
Source: eLife. 2023 Feb 23;12:e81407. doi: 10.7554/eLife.81407 (PMC10023163; doi:10.7554/eLife.81407)
Supplement: Figure 5—figure supplement 1—source data 1. [file elife-81407-fig5-figsupp1-data1.zip › Figure 5 Supplement - Source Data 1/lin-7/2/3/cav1_to_rimb-1.csv]

457.147666838795
314.351071772237
403.645121526462
337.6664602764
452.657913360553
467.000132650186
329.79481895271
373.900599461856
411.553891878029
426.935280769946
387.527963900602
279.145834875892
411.986892715748
416.735451683328
340.606441776025
590.437636745811
590.437636745811
590.437636745811
590.437636745811
590.437636745811
590.437636745811
590.437636745811
336.20220904472
603.841530227865
-125.521759256334
453.626078291114
325.001025436792
342.534224783511
416.567446005508
399.517028172575
230.055721582842
338.18512006654
416.44192533685
417.945093541945
425.364421343048
311.779378954913
392.856954423311
416.686354179353
443.255739930313
1.85187993524232
507.408411249528
375.612743938356
283.155425594161
441.717557606295
444.454031092239
283.274322243987
393.547617736174
422.569394116407
497.453534582092
223.006393057664
230.08471959643
278.260038060659
355.314925725519
378.6478262221
407.262051474277
282.521931168889
365.451753250343
437.121331257314
282.865605488912
431.781864061257
389.009227818956
397.249016738459
279.317967961088
458.711075542487
483.814964637045
-160.510886690786
296.297001077904
176.167542176109
413.004392885295
387.236659412722
-193.962744065307
287.116011353077
406.226297732444
390.440300983905
328.157798347504
444.094854397215
562.676253572125
409.849205544851
489.377451590705
223.36597240991
277.334911748878
421.537831951738
246.198372921118
172.887329368849
196.50721199078
314.852168147088
-141.45103216297
380.474818080649
452.629224236669
238.534610515502
278.25601018281
194.246193095876
339.720959612504
374.740047089394
287.513887018325
266.33681621138
266.33681621138
266.33681621138
266.33681621138
266.33681621138
266.33681621138
266.33681621138
266.33681621138
266.33681621138
266.33681621138
266.33681621138
266.33681621138
266.33681621138
266.33681621138
266.33681621138
339.566075290886
336.87848008283
316.478044534775
235.394619541359
300.84054172013
251.837567658232
340.564030802562
425.674012317159
250.297910817492
266.296911715285
373.30990757846
-154.39561259832
481.223594718374
317.01792832057
181.954554659936
507.109930356093
234.336903105009
235.918321883966
225.538558542285
434.819911006363
98.3267053250238
231.018782672154
377.829614114235
201.98441305151
298.388458757666
240.024230436242
260.807784958314
334.318957681662
133.884900870998
155.293836877764
180.005070963875
440.448372826192
208.877932244068
200.776267099544
178.02973036182
430.216646457309
288.666493655723
247.38979246329
242.030195743901
248.422099088833
228.817763659831
299.190445419586
-156.296242287423
159.853348380107
381.488540854274
264.165338956355
337.457411627405
282.471436064893
257.509720013095
316.064075867057
153.661531426398
221.345701610107
324.226476712021
401.85563585918
286.427982421942
315.246837312062
311.593419951499
361.662075318932
413.671590612084
159.517503604788
337.618803152302
249.782164701055
419.618091953033
346.858793713014
103.898883369411
267.457885879086
97.6993125648023
380.489637283559
330.868278380077
290.065384919634
321.194541297878
236.638682010426
220.740660231816
277.888814749938
164.340857386926
243.743493100505
85.7497645367275
85.7497645367275
85.7497645367275
85.7497645367275
85.7497645367275
85.7497645367275
85.7497645367275
85.7497645367275
85.7497645367275
85.7497645367275
85.7497645367275
85.7497645367275
85.7497645367275
85.7497645367275
325.570724074636
251.650145662114
270.467125661857
104.636507887367
270.863418637842
270.913267587596
317.360737260266
194.53403772055
244.007891870926
102.387451706551
356.714991259465
197.835181261683
139.719477934299
426.036846711547
206.118203755121
329.134262530782
242.163060621333
113.992696546387
379.798927086937
244.49886734589
186.039058666425
247.230914400666
109.689097026714
314.151220235023
174.398983138799
276.803079614878
166.841411866157
190.423470764104
153.957353667171
165.079842487054
251.225108035472
322.935891490034
188.206149389136
448.893404623934
184.034661643005
217.674632828747
138.301656910916
323.508134845992
287.808075146964
244.995750753649
299.602376095053
207.704525658165
299.379746247754
364.97736187579
95.4654042084203
207.410235118994
352.865706236782
307.661835087175
251.12560919502
307.018955579874
206.627866715429
224.098391898982
270.011692421606
79.3023033683039
181.190314805298
260.403414836703
221.853774896249
221.853774896249
221.853774896249
221.853774896249
221.853774896249
221.853774896249
221.853774896249
221.853774896249
221.853774896249
221.853774896249
221.853774896249
221.853774896249
221.853774896249
221.853774896249
221.853774896249
185.972802062492
62.5305811549188
131.969514490662
177.777113320147
374.701571449157
113.331229083269
233.243990341495
194.322078278858
226.586804336893
160.115153890549
150.892321206899
186.09394318374
325.755379245548
222.48358447022
