# Supplementary material for: CaV1 and CaV2 calcium channels mediate the release of distinct pools of synaptic vesicles
Source: eLife. 2023 Feb 23;12:e81407. doi: 10.7554/eLife.81407 (PMC10023163; doi:10.7554/eLife.81407)
Supplement: Figure 5—figure supplement 1—source data 1. [file elife-81407-fig5-figsupp1-data1.zip › Figure 5 Supplement - Source Data 1/lin-7/2/3/egl-to-egl(rimb)).csv]

179.30956786042
36.512972793862
125.807022548088
59.8283612980258
174.819814382178
189.162033671812
51.9567199743351
96.062500483481
133.715792899655
149.097181791572
109.689864922228
1.30773589751789
134.148793737373
138.897352704954
62.7683427976508
312.599537767436
312.599537767436
312.599537767436
312.599537767436
312.599537767436
312.599537767436
312.599537767436
58.3641100663453
326.003431249491
-403.359858234709
175.787979312739
47.1629264584171
64.696125805136
138.729347027133
121.6789291942
-47.7823773955324
60.3470210881651
138.603826358475
140.10699456357
147.526322364673
33.9412799765387
115.018855444936
138.848255200978
165.417640951939
-275.986219043132
229.570312271154
97.7746449599817
5.31732661578644
163.87945862792
166.615932113865
5.43622326561217
115.7095187578
144.731295138033
219.615435603718
-54.8317059207102
-47.7533793819448
0.421939082284553
77.4768267471445
100.809727243725
129.423952495902
4.68383219051429
87.6136542719687
159.283232278939
5.02750651053793
153.943765082882
111.171128840581
119.410917760084
1.47986898271301
180.872976564113
205.97686565867
-438.34898566916
18.458902099529
-101.670556802265
135.16629390692
109.398560434348
-471.800843043681
9.27791237470228
128.38819875407
112.602202005531
50.319699369129
166.256755418841
284.838154593751
132.011106566476
211.539352612331
-54.4721265684648
-0.503187229496689
143.699732973363
-31.6397260572567
-104.950769609525
-81.3308869875946
37.0140691687138
-419.289131141344
102.636719102275
174.791125258294
-39.3034884628723
0.417911204435768
-83.5919058824984
61.8828606341294
96.9019481110199
9.67578803995002
-11.5012827669943
-11.5012827669943
-11.5012827669943
-11.5012827669943
-11.5012827669943
-11.5012827669943
-11.5012827669943
-11.5012827669943
-11.5012827669943
-11.5012827669943
-11.5012827669943
-11.5012827669943
-11.5012827669943
-11.5012827669943
-11.5012827669943
61.7279763125116
59.0403811044553
38.6399455564006
-42.4434794370154
23.0024427417557
-26.0005313201427
62.7259318241877
147.835913338785
-27.5401881608823
-11.5411872630893
95.4718086000858
-432.233711576695
203.38549574
39.1798293421953
-95.8835443184389
229.271831377719
-43.5011958733658
-41.9197770944083
-52.29954043609
156.981812027989
-179.511393653351
-46.8193163062206
99.9915151358609
-75.8536859268643
20.5503597792913
-37.8138685421327
-17.0303140200604
56.4808587032876
-143.953198107377
-122.54426210061
-97.8330280144992
162.610273847818
-68.9601667343068
-77.0618318788302
-99.8083686165546
152.378547478935
10.8283946773481
-30.4483065150844
-35.8079032344731
-29.415999889542
-49.0203353185434
21.3523464412119
-434.134341265798
-117.984750598268
103.6504418759
-13.6727600220192
59.6193126490307
4.63333708651862
-20.3283789652796
38.2259768886825
-124.176567551976
-56.4923973682671
46.3883777336468
124.017536880806
8.58988344356749
37.4087383336873
33.7553209731241
83.8239763405572
135.83349163371
-118.320595373587
59.7807041739279
-28.0559342773195
141.779992974659
69.0206947346396
-173.939215608963
-10.3802130992881
-180.138786413572
102.651538305185
53.0301794017023
12.2272859412597
43.3564423195039
-41.1994169679483
-57.0974387465585
0.0507157715637732
-113.497241591448
-34.0946058778691
-192.088334441647
-192.088334441647
-192.088334441647
-192.088334441647
-192.088334441647
-192.088334441647
-192.088334441647
-192.088334441647
-192.088334441647
-192.088334441647
-192.088334441647
-192.088334441647
-192.088334441647
-192.088334441647
47.7326250962615
-26.1879533162601
-7.37097331651785
-173.201591091008
-6.97468034053236
-6.92483139077831
39.5226382818919
-83.3040612578243
-33.8302071074486
-175.450647271824
78.8768922810905
-80.0029177166916
-138.118621044076
148.198747733172
-71.7198952232538
51.2961635524071
-35.6750383570416
-163.845402431987
101.960828108562
-33.3392316324844
-91.7990403119493
-30.6071845777087
-168.14900195166
36.3131212566486
-103.439115839576
-1.03501936349676
-110.996687112218
-87.414628214271
-123.880745311204
-112.758256491321
-26.6129909429028
45.0977925116595
-89.6319495892385
171.055305645559
-93.8034373353694
-60.1634661496273
-139.536442067459
45.6700358676171
9.96997616858971
-32.8423482247254
21.7642771166784
-70.1335733202095
21.5416472693796
87.1392628974154
-182.372694769954
-70.4278638593805
75.0276072584074
29.8237361088004
-26.7124897833546
29.1808566014997
-71.2102322629453
-53.7397070793922
-7.82640655676823
-198.535795610071
-96.6477841730766
-17.4346841416718
-55.9843240821256
-55.9843240821256
-55.9843240821256
-55.9843240821256
-55.9843240821256
-55.9843240821256
-55.9843240821256
-55.9843240821256
-55.9843240821256
-55.9843240821256
-55.9843240821256
-55.9843240821256
-55.9843240821256
-55.9843240821256
-55.9843240821256
-91.8652969158829
-215.307517823456
-145.868584487713
-100.060985658228
96.8634724707827
-164.506869895105
-44.5941086368794
-83.516020699516
-51.2512946414818
-117.722945087826
-126.945777771475
-91.7441557946349
47.9172802671737
-55.3545145081544
