# Supplementary material for: CaV1 and CaV2 calcium channels mediate the release of distinct pools of synaptic vesicles
Source: eLife. 2023 Feb 23;12:e81407. doi: 10.7554/eLife.81407 (PMC10023163; doi:10.7554/eLife.81407)
Supplement: Figure 5—figure supplement 1—source data 1. [file elife-81407-fig5-figsupp1-data1.zip › Figure 5 Supplement - Source Data 1/lin-7/2/3/lin-7_to_cav1.csv]

262.79362274767
261.694457170521
411.166433376657
232.512535745662
167.829442776732
410.760546588824
408.076224855758
382.84741602884
254.189644503238
350.214446582527
448.605947745452
415.232550125077
415.232550125077
415.232550125077
415.232550125077
415.232550125077
415.232550125077
415.232550125077
415.232550125077
415.232550125077
415.232550125077
415.232550125077
415.232550125077
415.232550125077
415.232550125077
415.232550125077
323.426482164179
352.228865095557
352.494431644939
320.66574499802
275.035385773117
380.586084570375
319.866509535625
357.946851877833
293.67581296445
351.178106261543
443.343397119351
340.359026732779
330.662783042549
296.806869368735
398.836469168945
328.008821400029
357.540023184895
409.711300804371
375.950113228779
397.503025925654
366.801147912536
371.155946297405
300.034909299829
278.265505107188
346.170389879907
281.201228754342
365.680386685936
314.135586393901
184.436665214458
259.373732569846
313.161516587602
281.013867476267
261.803153571987
263.516520442532
327.131412942904
377.323015957453
351.493280344362
360.937489280627
347.240415657279
328.878547942861
472.810407728127
337.917646746896
388.871454804598
481.819397341748
363.255728247075
24.2006347743509
364.189746326055
397.22906056849
108.857154879033
412.184720440576
379.791158454008
437.711794195599
418.810234452471
340.082289370653
111.980626535052
346.448740651645
-24.8454896960156
87.5743769627679
433.604520498566
332.331468259125
462.948359408344
243.435723944193
403.842704777597
397.657586867942
399.045845103834
470.135609524604
439.584094646896
389.671245441309
359.735753971789
455.330720616194
244.362563506158
371.457790901928
399.200253909031
432.034846434733
411.511041951352
451.256226157469
469.780322019045
233.80866858703
130.184136940513
-71.0128904021958
52.984710570925
-110.858461382945
167.492559908298
184.684181917221
230.728320146437
80.6138312797721
191.803453736511
191.803453736511
191.803453736511
191.803453736511
191.803453736511
191.803453736511
191.803453736511
191.803453736511
191.803453736511
191.803453736511
191.803453736511
191.803453736511
62.0119200717072
16.0291815131604
6.99540843178875
227.60357642261
304.013776353172
326.691267740794
293.551044162278
123.33608721968
-44.5312675420973
9.75251733851383
-46.3483432392177
342.813847736109
-104.91775607508
160.886037648123
-48.7497216778083
-161.504231679888
-178.521870472046
23.0488614531632
47.8238072718759
86.2820018234343
49.0432785710618
300.189784098388
209.662444748231
-41.9993269882943
123.498624432063
411.102423420205
98.9967896493517
440.66634468127
403.79977589422
17.474904028365
230.857108729875
152.571338073117
30.1349011531884
-12.3046201974175
166.862261922685
354.999520507116
22.9939831681286
-57.0873388138061
161.670388387706
349.708401225699
263.099590687541
66.2539942887743
251.868526783719
318.773684124469
-130.491599208411
-130.491599208411
-130.491599208411
-130.491599208411
-130.491599208411
-130.491599208411
-130.491599208411
-130.491599208411
-130.491599208411
-130.491599208411
-130.491599208411
257.032093742609
234.368618047213
380.360257489057
298.161131605871
478.54241978471
100.92784880597
40.3931589971544
288.5583710286
-5.63699901043856
180.139415162523
64.107199530813
-34.0065498266576
236.024352531212
272.060837077468
58.0535191550161
187.770500099454
-149.011337140945
-15.1399395027838
205.327251454497
60.4342534313437
393.874373152353
160.953177257777
379.339714593562
143.996363797803
146.804862091107
164.720320169673
24.3017141509727
157.734413150123
-0.201211479908125
-4.40331802327273
-33.6254512976175
178.477578300254
52.9376452397955
112.002736760875
118.78767463839
218.392256754483
431.351840345027
480.460227128592
336.949438337114
184.407193654964
231.976821303262
102.923540840537
68.1267914129976
40.8981509097284
260.012754734905
382.145138204734
257.164340544939
231.178961462756
56.824475743274
56.0478861805568
294.879339708514
-41.0403036239832
89.9120091211471
186.166290832691
114.224963188169
265.63094698448
-86.1036240526419
21.2784592290463
6.92111266331722
79.3038866603119
-169.16250166518
425.945721563773
55.0763844650874
73.9473722184666
62.3056394630712
-19.6856932152759
-139.163259124406
28.4999223706009
135.797427602124
196.054611378279
77.5402391548032
276.637434777317
135.049285237195
-17.9468291775156
133.13859026016
98.8933639994839
489.714716998141
386.258876719318
123.155123011973
226.142241112003
415.974766540336
335.251040242995
329.294268922476
156.908269428021
104.832332843194
64.5383843627678
219.427511138219
35.5342329392579
114.344137800392
125.601540416476
151.448649580635
132.372716695923
35.0284157880697
