# Supplementary material for: CaV1 and CaV2 calcium channels mediate the release of distinct pools of synaptic vesicles
Source: eLife. 2023 Feb 23;12:e81407. doi: 10.7554/eLife.81407 (PMC10023163; doi:10.7554/eLife.81407)
Supplement: Figure 5—figure supplement 1—source data 1. [file elife-81407-fig5-figsupp1-data1.zip › Figure 5 Supplement - Source Data 1/lin-7/2/3/lin-7_to_rimb-1.csv]

174.278208203035
58.5659125662969
138.851736799912
105.67612979604
213.775875205203
22.6142475611814
181.177568463972
79.9218526587392
109.711989645453
66.1046077216015
107.183178657902
59.2113226982474
59.2113226982474
59.2113226982474
59.2113226982474
59.2113226982474
59.2113226982474
59.2113226982474
59.2113226982474
59.2113226982474
59.2113226982474
59.2113226982474
59.2113226982474
59.2113226982474
59.2113226982474
59.2113226982474
63.1508382453248
60.5491039271437
83.491605662115
103.780598652582
73.1529690844363
49.7090426926625
56.7555361240375
52.1879606273105
90.4411890105694
20.7403435593224
67.0521824432362
35.4455017364817
23.6766932488572
128.054099140958
150.155385873553
86.2327275040516
78.2228358233406
11.4239831736086
-5.46474000511807
61.3804494181059
80.5058680896109
78.5500490733248
102.671654546786
136.934116065448
97.6845065485832
124.584796760784
85.7976615094922
149.952205863123
145.402263463355
95.9693810711142
37.6580241481279
131.339212872284
59.5167696464778
121.657292800825
162.734294410737
54.7639817190648
38.2726246776765
82.4682046543239
87.0585073755392
130.41474927506
-20.1555272565602
241.248665660685
89.0999009193874
63.734676292428
42.2769789290178
330.744212191734
116.47641892542
172.34704045644
151.514145417055
32.2806449584532
107.240563623935
210.593775975482
195.053177228736
39.7879445434664
187.066401218057
72.780159928152
210.129469753636
273.126649737864
173.927039630307
231.738916177728
135.889642454404
67.43846226186
197.816274185738
12.9095980167876
230.2764192043
-58.3207159706799
16.0703192928449
-60.8033922039976
25.0027752097812
87.4173833713321
53.2014135741811
-20.8658210130125
218.794245886824
-20.1586681577901
-11.9465730798038
196.716986281142
235.583894694548
146.538847089229
99.1958795384271
380.65945152942
58.4911258011125
343.789793355547
72.1727100836069
-77.1298999315804
71.3823602503835
113.397561046935
359.583206935171
359.583206935171
359.583206935171
359.583206935171
359.583206935171
359.583206935171
359.583206935171
359.583206935171
359.583206935171
359.583206935171
359.583206935171
359.583206935171
173.053569217613
138.146804395245
-65.6791536139499
245.983964196923
11.6288156055562
61.9174388251704
-54.4222634373364
106.966622322507
188.67379522097
131.536492780459
-83.4377393578252
154.883540470131
244.338322592514
12.6024785084592
185.050366181818
216.534542600803
303.506706803335
169.301006066034
-38.6461977428407
24.897829917627
117.579723359137
200.91497661794
115.857144094702
118.564517500985
225.558181287819
102.324944765292
121.37538584588
44.180062596246
-8.06798079058717
124.963155846133
143.402161933871
202.707576306195
62.1627662905485
92.9696812057518
12.5179479500475
61.7564331536123
353.458833229452
148.488727828368
122.56070178239
66.1780025441731
26.402130771974
59.0809358520855
-54.6682194936657
196.135537025842
521.288576593543
521.288576593543
521.288576593543
521.288576593543
521.288576593543
521.288576593543
521.288576593543
521.288576593543
521.288576593543
521.288576593543
521.288576593543
14.3640440418494
-48.6435577436896
-45.0709691894954
-87.0508791079301
179.455880517839
1.09450217281119
219.290351912368
69.7277471494781
-168.728277330614
82.2228817345749
-14.8196847722866
287.843639646537
-86.7831028358232
-27.8103483601044
95.5659711257467
-16.1327765565984
525.606130136417
338.126236996981
183.406316290824
26.5011198481225
-134.658358559864
130.74970592327
40.0112699123965
86.8726618570035
6.53183695226107
171.186988738897
176.410867660827
155.918483598161
325.052957950895
311.705064043461
173.799609604986
30.4786428025582
189.226590168146
114.415686046526
99.5636731166851
66.36606851326
-76.3639409866119
-39.4855717951432
-19.9340877579452
50.1635423596417
182.435446315678
100.422992659238
90.7246002330867
153.196270071403
-156.512209701483
-36.1944254492992
63.3408641860624
-50.3600325407169
197.440681144224
21.8683733640682
96.4518974127459
110.089008405041
139.416125532913
-77.9427120622204
74.6071546793282
73.561504635607
279.369313728617
183.86713593515
242.684032780875
60.4568659456709
357.581958202834
-64.416213112996
40.9952962544157
-6.56947001071239
17.1278100618765
192.272462962646
247.343974274445
109.172108573828
158.07205396584
-54.7475705809666
-154.765818820077
-46.0521127632892
91.3774843393076
287.559393268191
55.5264091662757
-58.3230777811041
2.37404974043966
175.698146888953
-91.0640633497096
77.8528263401604
-31.6526305349871
20.4074973338757
123.074059155966
34.7300397511608
-20.5642625785331
269.706932811732
59.5892507149911
126.780305770091
30.8125105613908
51.9373033371594
81.8471000670434
0.417112702401937
71.3706834668919
