# Supplementary material for: CaV1 and CaV2 calcium channels mediate the release of distinct pools of synaptic vesicles
Source: eLife. 2023 Feb 23;12:e81407. doi: 10.7554/eLife.81407 (PMC10023163; doi:10.7554/eLife.81407)
Supplement: Figure 5—figure supplement 1—source data 1. [file elife-81407-fig5-figsupp1-data1.zip › Figure 5 Supplement - Source Data 1/lin-7/2/3/rimb-1_to_egl-19.csv]

275.199842928751
243.256236210646
321.339588935341
265.795397875151
273.662272622131
290.406737448496
300.989412414378
261.553232855927
225.436555702429
289.402656000832
280.145913536497
284.352270211161
293.255581872063
295.234910453114
301.023263787289
277.205900781033
291.813408492349
271.079869500349
275.705900835466
230.872050351716
283.302380438508
255.201770765897
287.481166732549
281.892794498056
274.808582639323
246.43081437556
298.257890594388
305.575320027315
253.466593393486
268.680934532531
252.379723887247
210.895938002374
250.690283685132
250.897371258577
276.540684296825
273.311948789444
243.11105572667
268.556131172806
213.225540651349
268.113541654893
268.967317387401
247.719859688142
261.289255251652
324.916398041978
288.094439089869
279.881577277754
302.386568813734
303.476622207422
262.631144208292
250.726366782552
296.028522603724
339.081931133783
312.619247345559
300.25443380217
281.303011997745
333.31902750927
337.482688591701
277.577516883063
292.271101831941
285.03633665713
298.05213522828
240.234677940325
254.886105278671
241.659744865849
342.248092007528
278.249419897781
266.43602714902
267.516043544427
293.474141061654
260.261328173519
260.261328173519
260.261328173519
260.261328173519
260.261328173519
260.261328173519
260.261328173519
260.261328173519
260.261328173519
260.261328173519
260.261328173519
260.261328173519
260.261328173519
260.261328173519
174.46690881157
260.474202760303
229.901638068726
286.540074099765
272.687959142759
273.90817310035
228.261032141746
261.70882462057
264.076050276367
290.64315741906
279.858591265603
296.323668657313
314.055198140765
279.238107142985
235.549092159703
279.048360877739
289.849075560436
255.728712522724
266.372809242144
246.813870837898
243.959307674679
257.438993795095
254.256897856186
264.23750597105
221.847264408928
257.388870092481
241.678897955306
283.660382863502
285.021638373676
237.47191075432
287.83841483076
249.530573454979
282.831478960104
201.074696167069
287.75253254835
272.564630299755
245.088155464216
295.47841550751
289.020353865277
324.392154836668
281.871483719789
247.611946437526
228.321604142872
296.850644550985
294.825881927331
257.891957575825
312.642573503254
314.028310932231
250.123685033131
229.465131706941
211.36644092746
292.027092932689
285.498632874122
311.09640657823
346.30696820002
251.253899166848
236.065152927854
266.445523284594
199.077345986737
287.232082366882
239.347718379078
307.247118674542
293.130045575484
241.463324817005
217.015851990088
240.651672558188
215.454130044297
221.043760450427
265.433837280322
254.045946104207
265.727450409413
194.059136336093
250.486852588155
224.351920801705
252.735046269647
318.102510172487
301.184376455425
246.782757915358
367.395288711716
275.317882841263
253.724558996325
281.81878526612
278.4248693139
259.447966543973
251.225698259901
312.275257150925
290.565191463967
250.343054076277
305.970373340587
213.294709270877
191.623731241554
253.530460335607
247.608583222844
263.945082739911
185.690123387704
246.953026573525
316.519783457127
342.463974035531
207.074362788696
288.875031071915
282.828857325288
296.569600391372
200.445794753284
299.280333786875
319.153046099382
243.719542998356
245.466355686228
317.406718747441
295.779673092062
276.160128549846
255.386357663122
327.13171966544
235.785008285413
327.120189641516
311.358476975621
308.329055023752
302.555217764791
310.5122901718
239.403529565503
205.902566043995
134.771410053012
153.235188341318
317.948785715878
288.143017121069
292.795904408882
313.916493604226
262.518733371816
332.30267733882
356.668496478341
294.211781207531
256.723023081953
226.003178625366
281.359271502253
298.351952432954
289.741647645754
293.690542562435
284.11586874952
318.070157587232
244.236410739056
302.904159625378
306.227534851881
290.007022850048
276.502214418598
216.017727017087
305.233076221258
277.023038882454
254.598767379857
248.568742162473
209.345582381195
292.870364839908
258.972987422956
297.140143019615
348.604410337886
218.313280456994
232.478380858635
350.363905929786
249.543256359007
285.371516769284
321.272936659091
317.581104947073
159.659549563039
280.238197730647
311.731100767364
310.859358962348
263.394846081229
330.374093120795
341.21210341169
329.354933345283
296.80183166578
317.338644600239
329.022547210271
279.356759072894
309.911679328579
324.856759694868
235.687889240863
169.59459983484
298.452799108662
203.245377973563
293.657751525006
285.587155300269
241.024135531622
314.593827858822
422.311351193826
250.976740575698
292.190078670866
355.787453492903
287.742535448924
328.826245199879
143.940279126447
288.721451805694
277.421872472653
177.42116288939
289.156236049837
367.565056406031
322.117791255574
317.951700612476
306.283670555928
282.469630865501
310.063156432761
267.754225531488
305.503004538186
237.283982032341
213.891363390943
317.390715408589
208.862040778619
266.811278337587
274.09468283238
313.301604420801
189.845994824285
282.868981047472
295.960464084441
268.53532135839
280.042581773349
155.591693826746
349.310671451377
340.274247312122
357.938546638771
187.391755395904
187.391755395904
187.391755395904
187.391755395904
187.391755395904
187.391755395904
187.391755395904
187.391755395904
187.391755395904
187.391755395904
187.391755395904
187.391755395904
187.391755395904
187.391755395904
187.391755395904
251.188069491068
307.967077366678
289.104542404877
310.663387231588
241.040089105712
278.392764329566
290.086039274713
231.721600370216
221.680739009838
197.72749381902
123.693966588323
238.141927952081
290.319507330831
295.169983175511
254.070171779074
416.023307727834
293.440849060374
374.305528552057
227.693132538246
269.016649745381
310.292649256799
372.674270689256
296.332389076175
182.119613782277
339.336391212556
303.145562517737
320.626143208492
192.938959200653
382.215030617583
304.30814486463
333.715354622101
322.345759798127
291.922920060147
216.467114119059
321.203131751232
218.629536571688
259.315503100867
276.109318794138
247.228370502411
187.440481498497
194.800986568055
267.994475543745
242.259221337893
352.825156406301
348.195635175035
293.375507601531
137.808795215957
300.604652343322
266.187038208976
301.868477038239
258.569318982359
236.761068153361
206.407384287993
267.526278378864
271.088246892663
143.24492327257
326.234076951671
246.174449970906
286.776021481313
324.014832741899
285.235164876713
270.182944095514
290.245315890656
318.723120976571
302.488855869319
279.969620129979
315.502839778204
352.847103472901
196.499332278273
309.809268472533
354.565295310577
310.270599779668
275.952824631319
294.779841629341
279.097711744644
294.59483766987
273.396894536831
245.787919240339
280.06875167295
237.409502701
307.634147487956
210.457880207166
255.468905105683
270.358433410485
353.54862350351
266.803887245058
246.450022991789
304.343056573021
240.358977455194
264.824054819151
371.777116192427
341.548689766877
302.959643413175
311.118622635679
171.1471657906
252.219977563291
214.579136078142
340.803383775611
228.47841994231
328.066460151244
360.801882866621
266.704480949226
328.819469005751
367.570020818899
287.120969600896
289.152585335381
300.097794448961
252.580388159021
296.659745405635
133.095694581483
214.704295211329
254.013624774791
238.50452338856
229.70432426472
239.021675748031
193.547230127256
258.964319649862
250.725862937695
256.028959536558
303.188366282512
327.155960968225
283.153351403918
258.874604444758
222.625772737858
162.457522942118
327.857634832238
389.60051568879
370.215592082794
296.895593257655
237.333852372023
310.763912270678
111.32597203849
236.07101397689
297.049077098251
246.950309513085
265.868906143236
289.342458282093
164.969820909351
266.536098108016
322.986080182292
188.653082256468
239.522605542563
309.578316759694
197.940009751338
249.696220726824
168.583179940416
153.553620653747
257.953128847434
355.393173015338
279.005477315257
401.28599810708
339.969478441495
165.988276122844
375.491928154588
350.037894554577
238.411927423702
283.814966938431
291.353805064865
338.168801672936
310.245981313491
299.107276913574
261.59251258771
263.45227409376
335.498915070558
335.498915070558
335.498915070558
335.498915070558
335.498915070558
335.498915070558
335.498915070558
224.282298102082
224.282298102082
224.282298102082
224.282298102082
224.282298102082
224.282298102082
224.282298102082
224.282298102082
270.326866407852
347.255890377507
327.082081298759
421.400020767323
361.472514962785
309.835871062298
273.572164625716
276.136892055768
148.166886243899
282.104089276584
408.314206705242
304.712805367021
209.303854579821
304.677986203251
329.392654658737
291.538426098935
162.042222067065
373.636432261398
171.660459733546
253.065085522703
274.993512563095
311.030888673159
274.007700315637
267.981974847956
246.16103124902
342.19167168471
282.465185925408
295.205683347529
281.738640232287
297.297942237832
318.02867738678
319.442062113083
385.298582759984
212.308077303954
271.085514204303
360.888614901438
265.636807312302
305.75685259956
311.357775294606
359.54431777406
331.995500297456
291.629755249141
223.472927332537
374.475311874293
351.966044859543
345.151990409733
346.566503745207
291.405477319896
363.697150513582
315.777494772991
358.334085287974
345.874724570089
313.040180177652
253.881182721614
362.510930238285
291.950168804153
357.996478496158
240.283435298757
370.630394875
320.086246675782
310.283731001779
334.517133581953
265.283853201787
203.642678639263
320.914986879868
432.334082782379
303.162409846988
256.357700719122
320.390382139085
271.035730647232
198.282815810029
397.38726391086
333.448903454405
363.945876224783
304.499999053925
200.712275953922
244.278389022355
202.658204361151
341.013275192108
192.949154136236
317.520421892401
250.250015555344
331.944693422753
311.950757310286
285.684731305916
305.565505136127
359.129944791013
300.520906359795
185.848234376629
194.861471786568
345.509847644336
372.161538998947
334.298738091675
271.382780928854
391.955546657497
268.949243142349
410.480369535945
341.20370751045
328.911663536284
209.220507149615
268.733215923955
308.139527984591
336.521268599429
353.047854527286
365.890240451673
224.034332479673
254.042057654739
391.378657644284
277.90566167615
119.92586266402
260.631002931821
405.068525561976
204.305592244269
246.069736235659
257.481837458722
278.635718655347
357.759267180962
339.638025960499
238.742915958694
238.742915958694
238.742915958694
238.742915958694
238.742915958694
257.006765793083
257.006765793083
257.006765793083
257.006765793083
257.006765793083
257.006765793083
257.006765793083
257.006765793083
257.006765793083
257.006765793083
334.291940507617
388.640733912552
357.16552507649
231.253758978799
315.920733913239
295.486405870524
157.223294716094
267.393060608976
283.570577994781
278.658760194272
280.367097241908
221.666958752481
270.853913456217
305.747641082757
253.479740243516
313.555900800258
379.739258303844
319.772432868669
388.309241532703
318.789955461059
322.322659851426
255.939611628935
324.280176690355
333.203343121729
393.857774663782
243.822114672711
276.689583768947
394.219446312157
303.335234747287
335.704580773049
312.449039976173
273.607725369354
294.100486233309
314.300483720583
308.444742292298
318.903334088396
219.797574429394
379.649654152286
261.700410210406
175.176023532877
333.703196952859
392.132560253952
317.804510511082
166.226959073757
317.420514632718
205.875335808912
276.173887417273
326.868799515641
