# Supplementary material for: CaV1 and CaV2 calcium channels mediate the release of distinct pools of synaptic vesicles
Source: eLife. 2023 Feb 23;12:e81407. doi: 10.7554/eLife.81407 (PMC10023163; doi:10.7554/eLife.81407)
Supplement: Figure 5—figure supplement 1—source data 1. [file elife-81407-fig5-figsupp1-data1.zip › Figure 5 Supplement - Source Data 1/lin-7/2/3/rimb-1_to_rimb-1(cav1).csv]

2.63825604962312
34.5818627677281
-43.5014899569669
12.0427011032234
4.17582635624331
-12.5686384701212
-23.1513134360039
16.2848661224471
52.4015432759452
-11.5645570224578
-2.30781455812212
-6.51417123278679
-15.4174828936884
-17.3968114747395
-23.1851648089141
0.632198197341495
-13.9753095139749
6.7582294780259
2.13219814290824
46.9660486266584
-5.46428146013386
22.6363282124776
-9.64306775417481
-4.05469551968145
3.02951633905195
31.4072846028148
-20.4197916160138
-27.7372210489402
24.3715055848888
9.15716444584359
25.4583750911279
66.9421609760002
27.1478152932423
26.9407277197979
1.29741468154953
4.52615018893084
34.7270432517043
9.28196780556846
64.6125583270259
9.72455732348135
8.87078159097382
30.1182392902329
16.5488437267222
-47.0782990636035
-10.2563401114949
-2.04347829937979
-24.5484698353594
-25.6385232290477
15.206954770083
27.1117321958227
-18.1904236253495
-61.2438321554082
-34.781148367184
-22.4163348237953
-3.46491301937021
-55.4809285308957
-59.6445896133264
0.260582095311293
-14.4330028535669
-7.1982376787555
-20.2140362499058
37.6034210380494
22.951993699704
36.178354112526
-64.4099930291532
-0.411320919406535
11.402071829355
10.3220554339478
-15.6360420832798
17.5767708048552
17.5767708048552
17.5767708048552
17.5767708048552
17.5767708048552
17.5767708048552
17.5767708048552
17.5767708048552
17.5767708048552
17.5767708048552
17.5767708048552
17.5767708048552
17.5767708048552
17.5767708048552
103.371190166805
17.3638962180712
47.9364609096483
-8.70197512139021
5.15013983561585
3.92992587802473
49.5770668366285
16.1292743578042
13.7620487020076
-12.8050584406856
-2.02049228722808
-18.4855696789382
-36.2170991623907
-1.40000816461088
42.2890068186716
-1.21026189936401
-12.0109765820616
22.1093864556506
11.4652897362303
31.0242281404762
33.8787913036958
20.39910518328
23.5812011221888
13.6005930073243
55.9908345694466
20.4492288858937
36.1592010230688
-5.82228388512794
-7.18353939530152
40.3661882240549
-10.000315852385
28.3075255233953
-4.99337998172905
76.7634028113052
-9.9144335699757
5.27346867861979
32.7499435141581
-17.6403165291358
-11.1822548869022
-46.5540558582934
-4.03338474141401
30.2261525408485
49.5164948355023
-19.0125455726102
-16.9877829489569
19.94614140255
-34.804474524879
-36.1902119538563
27.7144139452439
48.3729672714335
66.4716580509148
-14.1889939543144
-7.66053389574699
-33.2583075998555
-68.468869221645
26.5841998115266
41.7729460505207
11.3925756937806
78.7607529916377
-9.39398338850697
38.4903805992963
-29.409019696167
-15.2919465971099
36.3747741613697
60.8222469882867
37.1864264201868
62.3839689340775
56.7943385279477
12.4042616980523
23.7921528741672
12.1106485689616
83.7789626422818
27.3512463902198
53.4861781766695
25.1030527087278
-40.2644111941127
-23.3462774770505
31.0553410630164
-89.5571897333411
2.52021613711167
24.1135399820496
-3.98068628774581
-0.586770335525216
18.3901324344015
26.6124007184735
-34.4371581725509
-12.7270924855929
27.4950449020971
-28.1322743622122
64.5433897074972
86.2143677368203
24.3076386427674
30.2295157555309
13.8930162384631
92.1479755906703
30.8850724048498
-38.6816844787527
-64.6258750571569
70.7637361896786
-11.0369320935406
-4.99075834691394
-18.7315014129972
77.3923042250908
-21.4422348085009
-41.3149471210072
34.1185559800188
32.3717432921467
-39.5686197690666
-17.9415741136872
1.67797042852817
22.4517413152525
-49.2936206870654
42.0530906929616
-49.2820906631414
-33.5203779972462
-30.4909560453771
-24.717118786416
-32.6741911934259
38.4345694128715
71.9355329343798
143.066688925363
124.602910637057
-40.1106867375038
-10.3049181426941
-14.9578054305075
-36.0783946258516
15.3193656065587
-54.4645783604456
-78.8303974999662
-16.3736822291567
21.1150758964213
51.8349203530088
-3.5211725238787
-20.5138534545795
-11.9035486673793
-15.8524435840609
-6.27776977114536
-40.2320586088572
33.6016882393187
-25.0660606470037
-28.389435873506
-12.1689238716735
1.33588455977679
61.8203719612875
-27.3949772428832
0.815060095920671
23.2393315985173
29.269356815902
68.4925165971799
-15.0322658615332
18.8651115554185
-19.3020440412402
-70.7663113595117
59.5248185213804
45.3597181197392
-72.5258069514111
28.294842619368
-7.53341779090988
-43.4348376807166
-39.7430059686985
118.178549415336
-2.40009875227224
-33.8930017889897
-33.0212599839733
14.4432528971456
-52.5359941424203
-63.3740044333153
-51.5168343669084
-18.9637326874054
-39.5005456218641
-51.1844482318966
-1.51866009451987
-32.0735803502048
-47.0186607164933
42.1502097375114
108.243499143535
-20.614700130287
74.5927210048112
-15.8196525466319
-7.74905632189439
36.8139634467525
-36.7557288804474
-144.473252215452
26.8613584026762
-14.3519796924911
-77.9493545145287
-9.90443647054963
-50.9881462215044
133.897819851927
-10.8833528273199
0.41622650572117
100.416936088985
-11.3181370714628
-89.7269574276561
-44.2796922771995
-40.1136016341015
-28.4455715775539
-4.63153188712658
-32.2250574543868
10.0838734468862
-27.6649055598118
40.5541169460339
63.9467355874312
-39.5526164302146
68.9760581997552
11.0268206407873
3.74341614599416
-35.4635054424261
87.9921041540892
-5.03088206909706
-18.1223651060664
9.30277761998423
-2.20448279497487
122.246405151629
-71.4725724730024
-62.436148333748
-80.1004476603966
90.4463435824709
90.4463435824709
90.4463435824709
90.4463435824709
90.4463435824709
90.4463435824709
90.4463435824709
90.4463435824709
90.4463435824709
90.4463435824709
90.4463435824709
90.4463435824709
90.4463435824709
90.4463435824709
90.4463435824709
26.6500294873067
-30.1289783883039
-11.2664434265025
-32.8252882532133
36.798009872663
-0.554665351191034
-12.2479402963381
46.1164986081585
56.1573599685362
80.1106051593542
154.144132390052
39.6961710262931
-12.4814083524561
-17.3318841971368
23.7679271993002
-138.185208749459
-15.6027500819991
-96.4674295736822
50.1449664401289
8.82144923299347
-32.4545502784249
-94.8361717108819
-18.4942900978003
95.7184851960974
-61.4982922341815
-25.3074635393623
-42.7880442301175
84.8991397777218
-104.376931639208
-26.4700458862553
-55.8772556437261
-44.5076608197523
-14.0848210817721
61.3709848593153
-43.3650327728574
59.2085624066867
18.5225958775072
1.72878018423671
30.6097284759635
90.3976174798772
83.0371124103194
9.84362343462999
35.5788776404816
-74.9870574279266
-70.3575361966605
-15.5374086231568
140.029303762418
-22.766553364947
11.6510607693981
-24.0303780598642
19.2687799960158
41.0770308250139
71.4307146903811
10.3118205995106
6.74985208571161
134.593175705804
-48.3959779732968
31.6636490074688
-8.93792250293882
-46.1767337635247
-7.39706589833804
7.65515488286019
-12.407216912281
-40.8850219981969
-24.6507568909446
-2.13152115160483
-37.6647407998298
-75.0090044945264
81.3387667001016
-31.9711694941589
-76.7271963322028
-32.4325008012938
1.8852743470552
-16.9417426509663
-1.25961276626913
-16.7567386914952
4.44120444154305
32.0501797380357
-2.23065269457584
40.4285962773747
-29.7960485095819
67.380218771209
22.3691938726915
7.47966556788924
-75.710524525135
11.0342117333166
31.388075986586
-26.5049575946468
37.4791215231808
13.0140441592239
-93.9390172140529
-63.7105907885025
-25.1215444348009
-33.2805236573049
106.690933187775
25.6181214150838
63.2589629002323
-62.9652847972366
49.3596790360643
-50.2283611728699
-82.9637838882463
11.1336180291482
-50.9813700273762
-89.7319218405246
-9.28287062252184
-11.314486357006
-22.2596954705868
25.2577108193536
-18.8216464272609
144.742404396891
63.1338037670457
23.824474203584
39.3335755898142
48.1337747136549
38.8164232303434
84.2908688511188
18.8737793285127
27.1122360406798
21.8091394418161
-25.3502673041376
-49.3178619898508
-5.3152524255438
18.9634945336165
55.2123262405166
115.380576036257
-50.0195358538631
-111.762416710415
-92.377493104419
-19.0574942792809
40.5042466063514
-32.9258132923032
166.512126939884
41.7670850014847
-19.210978119876
30.8877894652896
11.9691928351385
-11.504359303718
112.868278069023
11.3020008703588
-45.147981203917
89.1850167219063
38.3154934358117
-31.7402177813192
79.8980892270365
28.1418782515502
109.254919037959
124.284478324627
19.8849701309409
-77.5550740369636
-1.16737833688239
-123.447899128705
-62.1313794631205
111.849822855531
-97.6538291762135
-72.1997955762026
39.4261715546727
-5.97686796005655
-13.5157060864904
-60.3307026945613
-32.4078823351165
-21.2691779351999
16.2455863906644
14.3858248846145
-57.6608160921833
-57.6608160921833
-57.6608160921833
-57.6608160921833
-57.6608160921833
-57.6608160921833
-57.6608160921833
53.5558008762928
53.5558008762928
53.5558008762928
53.5558008762928
53.5558008762928
53.5558008762928
53.5558008762928
53.5558008762928
7.51123257052222
-69.4177913991325
-49.2439823203849
-143.561921788949
-83.6344159844102
-31.9977720839233
4.26593435265841
1.70120692260662
129.671212734475
-4.26599029820954
-130.476107726868
-26.8747063886467
68.5342443985537
-26.8398872248763
-51.5545556803627
-13.7003271205604
115.795876911309
-95.7983332830236
106.177639244828
24.7730134556714
2.84458641527999
-33.1927896947846
3.83039866273793
9.85612413041872
31.6770677293543
-64.3535727063354
-4.6270869470336
-17.3675843691544
-3.90054125391271
-19.4598432594576
-40.1905784084056
-41.6039631347085
-107.46048378161
65.5300216744208
6.75258477407169
-83.0505159230634
12.2012916660724
-27.9187536211857
-33.5196763162312
-81.7062187956853
-54.1574013190811
-13.791656270766
54.365171645838
-96.6372128959183
-74.1279458811687
-67.3138914313586
-68.7284047668327
-13.5673783415214
-85.8590515352071
-37.9393957946168
-80.4959863095992
-68.0366255917143
-35.202081199277
23.9569162567605
-84.6728312599107
-14.1120698257782
-80.1583795177839
37.5546636796171
-92.7922958966255
-42.2481476974071
-32.445632023404
-56.6790346035787
12.5542457765878
74.1954203391115
-43.0768879014931
-154.495983804005
-25.3243108686138
21.480398259253
-42.5522831607104
6.80236833114213
79.5552831683453
-119.549164932486
-55.6108044760304
-86.1077772464087
-26.6619000755509
77.1258230244521
33.5597099560191
75.1798946172239
-63.1751762137337
84.8889448421387
-39.6823229140264
27.5880834230302
-54.1065944443781
-34.1126583319119
-7.84663232754156
-27.7274061577527
-81.2918458126387
-22.6828073814204
91.9898646017455
82.9766271918061
-67.6717486659618
-94.323440020572
-56.4606391133002
6.45531804952043
-114.117447679122
8.88885583602587
-132.642270557571
-63.3656085320754
-51.0735645579098
68.6175918287599
9.10488305441959
-30.3014290062165
-58.6831696210547
-75.2097555489117
-88.0521414732984
53.8037664987014
23.7960413236351
-113.54055866591
-0.0675626977754291
157.912236314354
17.2070960465535
-127.230426583602
73.5325067341055
31.7683627427159
20.3562615196524
-0.797619676972317
-79.9211682025871
-61.7999269821248
39.0951830196809
39.0951830196809
39.0951830196809
39.0951830196809
39.0951830196809
20.8313331852914
20.8313331852914
20.8313331852914
20.8313331852914
20.8313331852914
20.8313331852914
20.8313331852914
20.8313331852914
20.8313331852914
20.8313331852914
-56.4538415292427
-110.802634934177
-79.3274260981152
46.5843399995756
-38.0826349348645
-17.6483068921498
120.614804262281
10.4450383693984
-5.73247901640661
-0.820661215897417
-2.52899826353314
56.1711402258934
6.98418552215753
-27.9095421043821
24.3583587348585
-35.7178018218838
-101.901159325469
-41.9343338902945
-110.471142554328
-40.9518564826849
-44.4845608730511
21.8984873494392
-46.4420777119803
-55.3652441433542
-116.019675685407
34.0159843056636
1.14851520942739
-116.381347333782
-25.4971357689128
-57.8664817946747
-34.6109409977989
4.23037360902072
-16.2623872549348
-36.4623847422081
-30.6066433139231
-41.0652351100216
58.040524548981
-101.811555173911
16.1376887679689
102.662075445498
-55.8650979744843
-114.294461275577
-39.9664115327078
111.611139904618
-39.5824156543431
71.962763169463
1.66421156110118
-49.0307005372661
