# Supplementary material for: CaV1 and CaV2 calcium channels mediate the release of distinct pools of synaptic vesicles
Source: eLife. 2023 Feb 23;12:e81407. doi: 10.7554/eLife.81407 (PMC10023163; doi:10.7554/eLife.81407)
Supplement: Figure 5—figure supplement 1—source data 1. [file elife-81407-fig5-figsupp1-data1.zip › Figure 5 Supplement - Source Data 1/lin-7/2/3/rimb-1_to_rimb-1(lin-7).csv]

18.9192691951648
38.6851318377303
-38.432418596054
-16.7142393025861
0.863498513190279
5.8855534408649
-31.583972872686
27.1232414718943
7.13546563904674
-2.87151463655391
31.5173958461055
0.762821137810533
18.9229354536365
-11.3748293941098
3.45487838605186
26.2624805695959
20.7131328593969
29.0529566164987
-12.8133126825924
26.8984096356689
5.09556956870438
35.6967742243505
-4.64589301151136
-26.9003948974678
-9.52387712046766
9.29286390983543
-7.25941638941731
-44.2039781015992
24.1984226603563
19.3840379638932
9.22199034260484
35.6526960275769
-4.40015921046506
18.3986960290422
-0.548458828798175
-9.71609203347907
26.0880199748281
-0.658042544404452
74.2994850808245
-6.70091211698673
-1.3750581657041
23.3359936461311
-18.6504068880713
-47.03644215854
-2.61677795819196
0.461480510439287
-20.5734787660622
0.533038831101294
23.4925742044506
51.7033540989396
-31.4744205866227
-11.4465583532001
-17.688780033106
-3.73329032689799
-19.2783747975263
-24.6345287331096
-25.2031831344357
-0.11064482672009
-29.8157505819872
42.5667976721779
-12.311636589402
48.6369206164782
27.0411356317309
16.6299843075467
-41.4101658308355
-30.4427979920401
-2.80018081962407
3.74007669334605
-2.5828813198641
17.7714824774594
17.7714824774594
17.7714824774594
17.7714824774594
17.7714824774594
17.7714824774594
17.7714824774594
17.7714824774594
17.7714824774594
17.7714824774594
17.7714824774594
17.7714824774594
17.7714824774594
17.7714824774594
64.1454637237002
-19.8907818579028
20.4266997572231
32.8703023585877
17.6971694039348
24.0683994780775
54.6026303224826
6.74310608594897
6.11726878657282
-0.265819951739104
-5.72706513369485
6.55822368987356
-13.5588254642753
-1.4746219674962
32.0351267160731
20.4441509735152
-9.16800731391777
40.094172782221
16.6503855993251
4.26661511799466
0.611974588940939
-4.95158689923119
27.1873684900747
-5.46528554966426
13.0066226243871
24.3015876130812
-4.95446737028033
-1.71697912134914
-14.0565052643797
11.4437805586349
3.40385382070235
-7.35026242827735
-38.0100262341803
13.7260966419271
-12.6250289551172
-6.53031310332881
14.8379526483259
-34.7014982764813
-12.7075613669876
-41.4797596829521
2.76573578235184
26.2963480268227
6.94537908766506
-14.5835667978245
-18.7394927748064
-46.4591351018207
-33.5045526764407
3.55800966077368
9.33812528462659
70.5080748204382
38.7904947565221
-9.95167120873521
-27.8771582782574
-44.772796396006
-54.7481363615552
15.771549337951
40.4079939680923
-6.26968077087804
43.3148698840923
-33.9808792558142
37.2017127121653
1.39039165665963
61.1420953026827
22.7537159316198
2.27716439044889
34.8577302553858
25.8654803933168
36.7202762661291
31.5117314410963
42.267064546093
11.7576623551504
46.1333805932336
48.0452089560495
53.3360549438767
-0.258054117748543
-19.0250502978161
-26.2357172346237
33.8673749909613
-90.6037646144614
26.845741642599
2.88180786528392
-7.15379304044836
-28.9047172237624
19.5600095228438
22.4283346866541
9.53098902462807
20.9264068849698
-5.17023122164755
-42.673364562248
19.8547068835978
100.842589844913
26.3907682839563
27.5251292595531
53.9674556142782
44.2694291491898
22.7115977065005
37.7642671429821
-25.471118802725
38.8707349136748
-3.3726361914014
21.294593356939
-35.8884239627259
17.4072002583816
-19.7976749938789
-41.8272462580717
15.2787144774447
7.93930182502299
-38.3118293596926
-46.308517553578
14.5041522454849
48.48308806567
-17.6894692834358
22.4211638143461
-35.3569126318362
-9.24235406543812
-54.7642786816286
-45.7241765849867
-28.2809139973724
64.2173453336254
33.0432026207527
79.0237129887573
86.7534488728488
-43.0872389807191
-16.7185319522905
-10.0500877589511
-10.288614761248
9.86279352937345
-69.0225189454031
-36.9464153560621
-35.0526533585253
-16.8656785646926
80.9084855509427
-10.6599084564441
-45.2724429131085
-10.0316486872689
-16.0070190913684
14.2007797935767
29.2620008514641
-9.46331757521693
5.4737422764847
9.23727951926776
-37.7021029508433
17.1535367302604
38.7506036785708
7.90444876084803
-9.03412030209074
22.622448960672
12.2162750396164
51.441547582257
-8.0814963244411
47.2310205732101
21.8658004431491
-48.1112965518296
42.4308227220645
63.5920984990407
-12.6777643041823
35.4226824717953
55.0326111345785
-6.7870524251266
-65.5586833991656
128.125702381858
34.2672601351842
-28.690300443508
-12.8653902108781
-0.265718917748018
59.4288916219703
-60.3897086112593
-38.6326912027798
-14.9827020810735
-20.7336649722092
35.4008622560214
13.5215919961447
-34.9360289856995
-21.600352958143
65.197842328882
90.2379798190377
-23.770916540856
48.4426132682784
-62.3732951142738
-63.8663098303841
30.055235652635
-46.2517949052235
-116.21655055058
3.98708571260795
-3.85987175444097
-57.8366459930694
27.494241058921
-67.9187475653707
102.26686610077
-9.25450234087475
38.5220943416352
24.0837695014234
3.28676919817735
-65.109771836138
-5.49512753270756
-25.9188539330717
47.0743681620006
13.9676590145682
0.88727195527099
-10.3484132032827
18.6838853425434
47.2851927851261
27.9554468516108
14.9418966431222
60.3608965494568
-1.32802764499138
14.2721450400531
13.7997092228834
17.3734024055957
-7.95167071323522
-46.7220305078845
-7.64168192736906
-32.8362671173272
75.4576284922987
0.170350622614933
-34.9960317441582
-56.0766452891694
24.2638002125532
24.2638002125532
24.2638002125532
24.2638002125532
24.2638002125532
24.2638002125532
24.2638002125532
24.2638002125532
24.2638002125532
24.2638002125532
24.2638002125532
24.2638002125532
24.2638002125532
24.2638002125532
24.2638002125532
-18.5237581045403
-53.7926902750478
-39.8199401782913
-25.1388248671756
35.1664730041375
-39.0549106777835
42.8287389008437
44.7081883348728
55.6148304868875
62.4281021052666
71.1676561073036
18.2673661989938
4.93580993426804
-2.2397502535423
29.7693189139136
-87.0535058941532
-12.299387279978
-73.5914055867979
-15.0572688394277
-30.3391076820699
-42.8466172947883
-101.177657078126
-29.4479255741826
116.212001361651
-9.60235487705359
12.0885081856068
47.1911564279071
54.2662166241098
-35.1212099868426
-62.5908932190941
-67.3293955156478
13.3213485705201
-15.6512458219113
31.3698922664371
-46.9233201511015
10.7572579958178
24.1966535144384
7.54124418891297
60.6857816182819
68.4547283237916
34.0054581154036
-28.8391488458365
5.466183007371
-65.8897986535812
-33.6884853920128
-10.3063309046083
63.2894242912553
43.3515077845877
44.4101188238164
-9.97092974583575
45.2013487330951
30.4761507283183
19.9969120193127
18.2340555285591
-25.0612339319996
137.521054639161
-25.2214897425802
37.3178139761949
-42.3952091606225
-78.6620266835744
10.0365020147146
-7.91452989125173
-8.07108126847379
-12.3837561937544
22.2818346527893
48.5210438561771
-6.4068793223596
-0.97488341020653
84.4873110360786
-48.5727201029003
-89.0242526229413
-31.1439654014321
-15.5090070082042
19.9617940280696
-1.23331327968845
-40.0789021503588
-11.5784067951463
-0.146667578228517
-20.5176361937774
37.8918072448141
-37.9072564236121
20.6607724651876
-40.0231561151595
48.3090809752684
-104.121339284604
12.3123970866727
9.5681680215057
-38.8794667245238
65.2164116156491
39.1475724252996
-72.4213137194092
-1.03091905668043
-18.4444406952316
9.10381907914416
48.1148454799586
31.1200319572199
86.6386834376863
-24.1071416619452
0.70472673414406
-100.291609521104
-106.680757806582
12.1646577610336
-7.09622174558172
-59.6302177975813
-4.32483584579677
8.2672649359738
-44.9638640574376
-2.09908076622378
-17.7702954084816
89.5604983084304
51.85067134977
24.9025670778901
104.590238452449
103.457123513967
35.9841323228175
36.242607112541
64.9845660548563
48.2407645898165
-18.5503850850255
-14.4902601142785
-63.0129892243531
-2.44876530741021
21.182685957072
49.4787844458406
32.1157014047421
-27.6420438496025
-96.9305213496737
-48.9052789655216
23.6941197809429
-3.75545626769963
25.6536050557042
119.105420106003
9.09321544588965
-46.9692999573235
5.47093140987272
0.188928903178748
-2.75777073478093
40.47982396117
-13.8353037601773
-16.4118232765286
1.02735997159834
-26.6949113900846
-33.4792031626203
39.4835707942075
-5.87755246684901
76.8687326908766
54.2847904077753
-14.1085109397718
-66.9429697915257
-62.3481409230881
-81.4866036852291
-80.4529133396609
95.0387389538737
-87.6858562450543
-79.5468933110169
18.0807842614449
-29.022293525537
20.886450699476
-35.2003971810555
21.6107023006261
-14.9165454868053
16.4187061800658
0.63247466626126
-29.7481571248609
-29.7481571248609
-29.7481571248609
-29.7481571248609
-29.7481571248609
-29.7481571248609
-29.7481571248609
45.9532802776594
45.9532802776594
45.9532802776594
45.9532802776594
45.9532802776594
45.9532802776594
45.9532802776594
45.9532802776594
16.0822879847947
-11.2514292911364
7.73970947483031
-133.334335356136
-52.6750710781016
-21.8254811509869
-2.68145951471888
26.6404916327374
53.1735854768158
-23.8720496690439
-45.5817536908871
-20.8102680519951
33.8671168092369
-8.08876823072933
38.7523279042471
8.13357549522334
89.036153352954
-29.698019380925
97.6120097896637
54.199431390156
21.3704780052976
4.69148606342424
-45.1148430698449
-38.8586006861478
16.6937498615662
-35.3831803966023
-20.8750798236069
-18.9298083268222
-25.2788320368236
-64.9609772991098
-46.7496745248573
38.5584763088555
-78.6630482169603
59.4224189937886
-9.47612591988218
-28.9688846652898
70.4016634356085
13.4583473024759
-12.6326623255736
-44.7053017244216
-88.0728365075192
-14.2943430163505
20.7569932977822
-80.9231871172124
10.9606602615277
-26.6072152462475
-3.7048672678502
16.5942152408679
-59.5510912140089
-44.7611375513661
-58.3700275038609
-2.57751551991896
-40.2001806370499
76.9381559045651
-52.8155070678986
-7.37345439935962
-51.7158621960371
27.1763001102263
-29.0636012790419
-29.0532468337224
-6.76818678174459
-68.5327621270262
-1.21038623567438
38.2121145495585
-18.2271075174795
-131.439336315267
-59.7069465955574
-7.37872366221563
-38.0650515895031
-2.22726969504583
52.8098488022879
-90.1912372670995
4.49425782082835
-15.4983719454031
-34.2263818077845
113.3195704727
-10.2137718335871
69.698147657753
-27.859412953796
14.074665361084
-61.6209437433463
6.94220001154463
-54.9233849921839
-46.9503714548373
-4.70307590956509
28.6687849721966
-90.2307309544449
-28.1579988283083
41.2022413088562
30.1399997085682
-51.6000864697271
-85.2401165173032
-21.5600375569375
5.90166882829362
-104.040939731258
16.1685540111212
-74.8543169553814
-13.5621033259304
-0.666924200428184
2.3254072702839
-17.9508155504154
14.4811578454755
-38.6069824732549
-56.0877473470173
-51.2549595053097
67.2629846306008
-7.36568856536906
-126.656389860884
-28.8344992288658
76.7295135571003
6.69434009731776
-99.6115775740582
54.9244104165191
13.5824793275642
23.1551748991333
32.6331538569466
-45.2753638074973
-28.6405219152803
17.4913334261873
17.4913334261873
17.4913334261873
17.4913334261873
17.4913334261873
14.3932596336635
14.3932596336635
14.3932596336635
14.3932596336635
14.3932596336635
14.3932596336635
14.3932596336635
14.3932596336635
14.3932596336635
14.3932596336635
-8.1364565722215
-89.0528148908743
-76.320078299781
36.9513001130545
-16.8680426722931
31.6659523887101
121.151921268069
37.7329950424319
-41.8394259630586
60.6814552905817
-9.18068094660339
9.59613982464725
-16.0255210221476
-26.9362268232398
15.7484269713095
-9.82299509756194
-86.0037046580583
-49.325435186438
-91.9259535647325
-11.2756293049242
-76.6990682245232
43.2670805086163
-40.680932329662
-40.714961431524
-84.2892616855679
14.2699538193338
-44.0102207948476
-88.7957208502521
-38.976605808075
-21.0165036688013
95.5514721846703
42.6728790224006
-38.1501030082654
-37.5360255875094
1.42851358869666
-45.406199709847
17.9581340194454
-86.0860731768444
46.2841261081121
27.5110210124694
-59.2408060715243
-110.367694218025
27.8583953113593
44.3004789944607
-25.1189130061975
32.0519964613668
13.1238980726484
-114.902901979476
