# Supplementary material for: CaV1 and CaV2 calcium channels mediate the release of distinct pools of synaptic vesicles
Source: eLife. 2023 Feb 23;12:e81407. doi: 10.7554/eLife.81407 (PMC10023163; doi:10.7554/eLife.81407)
Supplement: Figure 5—figure supplement 1—source data 1. [file elife-81407-fig5-figsupp1-data1.zip › Figure 5 Supplement - Source Data 1/lin-7/2/4.csv]

image-ID	cycle	z-step	frame	accum	photon-count	photon-count11	photon-count12	photon-count21	photon-count22	psfx	psfy	psfz	psf-photon-count	x	y	z	amp	background11	background12	background21	background22	maxResidualSlope	chisq	log-likelihood	accuracy	llr	time-point	precisionx	precisiony	precisionz	frame-timestamp	vis-probe
0	0	0	0	1	3745.68	1519.16	2226.53	0	0	-62.0076	14.7534	39.0465	3227.39	5742.63	24202.6	-39.0465	133.608	489.116	652.437	0	0	2.58773	303.256	-972.06	250	509.089	0	19.7527	18.8058	49.6044	1616358251522457	0
1	0	0	1	1	3750.07	1539.63	2210.44	0	0	-66.5971	33.2875	-116.857	3919.01	5647.56	24283.8	116.857	166.302	478.776	638.034	0	0	4.02076	233.524	-934.026	250	563.33	0	14.6678	14.3975	53.8061	1616358251542468	0
3	0	0	3	1	3406.14	1252.21	2153.94	0	0	-56.895	44.5906	-80.8913	3369.14	5637.85	24272.5	80.8913	141.531	479.639	630.41	0	0	3.56921	273.956	-955.337	250	502.393	0	17.2379	16.8637	59.0464	1616358251582490	0
4	0	0	4	1	3645.7	1601.03	2044.66	0	0	-141.067	37.0186	7.68975	3111.82	5722.03	24280	-7.68975	134.252	481.777	640.322	0	0	3.32014	278.112	-958.299	250	482.085	0	19.3498	18.344	52.6057	1616358251602501	0
5	0	0	5	1	4076.59	1715.67	2360.92	0	0	-97.4928	88.3851	-22.364	3620.41	5678.45	24228.7	22.364	154.321	474.218	630.11	0	0	4.11518	305.379	-969.473	250	544.589	0	16.4253	15.843	48.2819	1616358251622512	0
6	0	0	6	1	3260.97	1182.14	2078.83	0	0	-106.373	38.515	-30.7961	2511.3	5786.99	24278.5	30.7961	106.733	484.604	642.317	0	0	1.84765	262.788	-949.999	250	425.418	0	23.6041	22.7156	71.1139	1616358251642523	0
7	0	0	7	1	3072.2	1249.38	1822.82	0	0	-47.684	29.1773	20.0487	2338.98	5728.3	24188.2	-20.0487	96.4007	487.767	647.094	0	0	2.57902	271.632	-955.263	250	506.864	0	26.648	25.5033	71.039	1616358251662533	0
8	0	0	8	1	3833.94	1692.25	2141.69	0	0	-117.894	16.6122	86.1406	3394.75	5698.85	24300.4	-86.1406	145.19	477.008	629.546	0	0	3.2223	279.606	-956.785	250	479.388	0	18.7962	17.5506	42.3642	1616358251682544	0
9	0	0	9	1	3787.52	1484.86	2302.66	0	0	-46.7274	82.5406	15.3949	3408.6	5727.35	24234.5	-15.3949	141.578	476.782	639.283	0	0	3.37176	212.758	-924.804	250	491.449	0	18.1715	17.434	48.7964	1616358251702555	0
11	0	0	11	1	2844.54	1237.56	1606.98	0	0	-146.985	-16.0679	12.4417	2577.2	5727.95	24233.4	-12.4417	111.325	469.961	626.919	0	0	3.75334	249.217	-941.456	250	342.911	0	23.0734	21.9204	62.0615	1616358251742577	0
12	0	0	12	1	3405.68	1293.1	2112.58	0	0	-107.069	91.9063	-38.298	2835.66	5688.03	24225.1	38.298	121.812	478.706	630.79	0	0	3.30238	276.025	-955.612	250	479.131	0	20.5061	19.8794	62.7812	1616358251762588	0
13	0	0	13	1	3386.05	1357.43	2028.62	0	0	-111.619	33.1619	78.4947	3023.17	5792.24	24283.9	-78.4947	128.815	479.541	640.763	0	0	4.49088	239.828	-938.502	250	484.66	0	21.1199	19.6703	47.8427	1616358251782599	0
15	0	0	15	1	3475.84	1637.77	1838.07	0	0	-145.183	136.777	146.999	2040.71	5825.8	24279.9	-146.999	91.6613	473.9	634.144	0	0	3.33683	200.574	-916.9	250	301.893	0	30.7261	28.2814	66.6094	1616358251822621	0
16	0	0	16	1	3045.12	1160.23	1884.89	0	0	-213.545	196.949	-731.89	3354.3	5894.16	24120.1	731.89	243.099	473.738	617.136	0	0	3.34898	306.947	-970.72	250	396.682	0	49.574	57.0537	126.564	1616358251842632	0
17	0	0	17	1	3228.23	1226.6	2001.63	0	0	-148.763	29.3973	-26.948	2744.45	5829.38	24188	26.948	119.285	478.672	630.306	0	0	3.54128	284.83	-959.924	250	406.939	0	21.1699	20.3094	63.0619	1616358251862642	0
18	0	0	18	1	3184.77	1341.33	1843.44	0	0	-92.4875	92.5501	23.8513	2392.45	5673.45	24224.5	-23.8513	101.423	475.682	621.315	0	0	3.46624	251.75	-941.167	250	417.558	0	25.1846	24.0016	65.7828	1616358251882653	0
19	0	0	19	1	3197.58	1424.06	1773.52	0	0	-70.9064	60.7525	51.579	2890.2	5651.87	24256.3	-51.579	120.748	466.533	617.169	0	0	1.72712	261.119	-945.868	250	408.894	0	21.488	20.282	51.8654	1616358251902664	0
22	0	0	22	1	3253.39	1336.4	1916.99	0	0	-142.215	56.415	100.107	2496.36	5822.83	24161	-100.107	109.01	474.178	633.077	0	0	2.93937	264.85	-948.797	250	430.729	0	25.2162	23.3285	55.7431	1616358251962697	0
24	0	0	24	1	3939.34	1740.3	2199.03	0	0	-72.3551	50.6785	59.3565	3814.96	5653.31	24266.4	-59.3565	159.383	461.777	614.125	0	0	3.53379	243.069	-936.919	250	508.961	0	16.4905	15.5067	39.0405	1616358252002719	0
25	0	0	25	1	3775.56	1867.37	1908.19	0	0	-101.174	38.0211	101.372	3722.65	5682.13	24279	-101.372	158.546	464.525	621.938	0	0	3.27998	217.844	-924.271	250	459.598	0	17.3047	16.0519	38.464	1616358252022730	0
27	0	0	27	1	4230.67	1739.3	2491.37	0	0	-45.6297	26.1023	104.312	3969.01	5626.59	24290.9	-104.312	164.983	459.794	611.926	0	0	3.42903	186.147	-907.895	250	459.664	0	16.3854	15.3772	36.8416	1616358252062751	0
29	0	0	29	1	3872.92	1247.57	2625.36	0	0	-15.2454	30.1223	-111.777	3174.44	5695.87	24187.3	111.777	132.404	471.96	625.416	0	0	2.51278	351.481	-992.598	250	633.797	0	18.1192	17.7841	66.5446	1616358252102773	0
30	0	0	30	1	3854.99	1812.3	2042.69	0	0	-63.8452	95.851	51.9997	2838.76	5744.47	24221.2	-51.9997	119.041	469.619	615.647	0	0	2.9678	288.72	-960.441	250	460.594	0	21.7475	20.6818	52.5481	1616358252122784	0
31	0	0	31	1	3876.25	1360.78	2515.47	0	0	-65.2549	32.2186	-75.3293	3627.22	5646.21	24185.2	75.3293	152.451	459.759	610.948	0	0	2.11668	283.097	-955.764	250	560.571	0	15.8721	15.5068	53.3953	1616358252142795	0
32	0	0	32	1	3091.62	1338.79	1752.82	0	0	-131.95	101.642	-43.3117	2745.88	5712.91	24215.4	43.3117	119.881	463.295	606.641	0	0	3.77379	241.929	-935.833	250	391.42	0	20.433	19.8372	63.3454	1616358252162806	0
33	0	0	33	1	3553.12	1550.64	2002.48	0	0	-118.693	-7.8292	10.4906	3763.85	5699.65	24225.2	-10.4906	159.891	462.112	608.56	0	0	3.1285	304.362	-968.42	250	508.965	0	15.9536	15.2363	43.4374	1616358252182817	0
34	0	0	34	1	3318.04	1439.86	1878.17	0	0	-91.8107	91.1354	111.384	2722.26	5772.43	24225.9	-111.384	116.536	461.785	616.273	0	0	3.32558	262.197	-945.844	250	431.152	0	23.3325	21.7648	51.4635	1616358252202828	0
35	0	0	35	1	3555.37	1523.09	2032.28	0	0	-62.4036	49.0278	102.743	3094.64	5743.02	24268	-102.743	129.689	468.07	619.922	0	0	2.95403	259.741	-945.725	250	493.265	0	20.8477	19.4929	46.6858	1616358252222839	0
36	0	0	36	1	3251.44	1289.7	1961.74	0	0	-22.1659	56.073	-103.31	2569.62	5702.79	24261	103.31	107.503	462.66	616.285	0	0	2.74719	240.813	-935.246	250	450.534	0	22.0595	21.6078	79.2731	1616358252242849	0
37	0	0	37	1	4128.24	1785.63	2342.61	0	0	-148.017	83.7565	-35.9974	2364.1	5828.64	24133.6	35.9974	103.682	468.646	620.893	0	0	2.44314	334.437	-982.467	250	477.156	0	23.9471	23.0939	72.6016	1616358252262860	0
38	0	0	38	1	3002.76	1220.36	1782.41	0	0	-125.087	67.8143	-52.1027	2188.62	5805.71	24249.2	52.1027	94.6371	465.025	604.075	0	0	3.79728	224.971	-926.109	250	341.187	0	25.54	24.7528	81.3248	1616358252282871	0
40	0	0	40	1	3583.01	1484.04	2098.97	0	0	-107.839	88.9824	24.3648	3476.77	5688.8	24228.1	-24.3648	148.379	453.43	595.274	0	0	5.13708	228.297	-927.161	250	428.575	0	17.1112	16.257	44.5144	1616358252322893	0
41	0	0	41	1	4879.91	1925.01	2954.9	0	0	-12.1903	62.6705	54.9255	4344.21	5692.81	24254.4	-54.9255	177.946	459.567	606.745	0	0	2.66923	281.992	-953.702	250	638.084	0	14.6669	13.8458	35.2614	1616358252342904	0
44	0	0	44	1	3355.58	1365.84	1989.74	0	0	-125.372	31.8268	29.5914	3053.96	5805.99	24185.6	-29.5914	130.414	464.043	606.196	0	0	3.82518	307.782	-967.316	250	538.772	0	19.6496	18.5718	50.5159	1616358252402937	0
45	0	0	45	1	3284.2	1392.03	1892.18	0	0	-119.61	3.08929	-102.985	3083.11	5700.57	24214.3	102.985	133.191	452.389	592.856	0	0	3.52767	218.862	-922.235	250	409.615	0	17.7737	17.4159	63.3711	1616358252422948	0
49	0	0	49	1	3796.69	1387.76	2408.92	0	0	-43.5123	89.2644	-113.217	3985.63	5624.47	24227.8	113.217	169.273	450.299	589.916	0	0	5.31716	237.243	-931.644	250	592.5	0	13.9036	13.7346	50.787	1616358252502991	0
50	0	0	50	1	3245.43	1293.32	1952.12	0	0	-124.734	41.2548	117.651	2911.26	5705.69	24176.1	-117.651	126.038	444.267	587.56	0	0	2.77931	222.444	-921.888	250	367.978	0	21.3428	19.7566	47.032	1616358252523002	0
51	0	0	51	1	3900.07	1722.95	2177.12	0	0	-84.2222	82.9781	-3.97296	3542.12	5665.18	24234.1	3.97296	149.565	443.322	587.09	0	0	3.668	270.82	-946.451	250	514.036	0	16.5076	15.8543	46.5281	1616358252543013	0
52	0	0	52	1	3159.79	1454.65	1705.14	0	0	-128.827	49.7127	-2.3833	2516.38	5709.79	24267.3	2.3833	108.019	451.062	588.915	0	0	3.64608	214.419	-917.971	250	388.018	0	22.8007	21.7459	64.1338	1616358252563024	0
53	0	0	53	1	3103.6	1634.36	1469.25	0	0	-146.679	86.7484	169.084	2553.65	5827.3	24230.3	-169.084	114.322	450.373	587.334	0	0	4.23319	207.065	-914.747	250	338.318	0	24.2569	22.39	52.8651	1616358252583035	0
54	0	0	54	1	2881.84	1199.53	1682.31	0	0	-82.8403	74.2138	54.8797	2583.93	5763.46	24242.8	-54.8797	108.787	451.062	597.319	0	0	1.67267	217.673	-921.002	250	389.598	0	23.5445	22.1863	56.0917	1616358252603046	0
55	0	0	55	1	2776.75	1297.45	1479.3	0	0	-75.2802	16.5795	33.9907	2475.04	5656.24	24300.5	-33.9907	103.013	454.434	585.877	0	0	3.38594	253.035	-937.721	250	423.796	0	24.2249	23.0915	62.1063	1616358252623056	0
56	0	0	56	1	2904.92	1251.21	1653.72	0	0	-204.791	173.305	-737.778	3202.11	5885.41	24143.7	737.778	231.124	454.432	578.867	0	0	2.80834	260.912	-941.672	250	418.571	0	51.1771	59.3291	130.809	1616358252643067	0
57	0	0	57	1	3402.36	1491.6	1910.76	0	0	-96.9321	80.0158	10.1851	3005.99	5677.89	24336.7	-10.1851	127.439	446.558	581.579	0	0	2.9063	264.587	-943.651	250	464.137	0	19.4133	18.5258	52.7802	1616358252663078	0
58	0	0	58	1	3849.42	1605.48	2243.95	0	0	-113.606	73.2662	91.445	3513.36	5694.57	24243.8	-91.445	150.995	441.37	579.78	0	0	3.9237	216.709	-919.237	250	419.622	0	17.4962	16.3009	39.1994	1616358252683089	0
59	0	0	59	1	3324.07	1457.21	1866.86	0	0	-95.4571	63.7564	14.6976	2997.18	5676.42	24253.3	-14.6976	126.573	443.823	584.481	0	0	3.37844	198.237	-908.751	250	407.45	0	19.6268	18.6398	52.5806	1616358252703100	0
60	0	0	60	1	3067.07	1358.68	1708.39	0	0	-73.8514	42.6658	-24.7037	2826.52	5654.81	24274.4	24.7037	118.337	442.412	573.642	0	0	2.56549	215.715	-916.448	250	444.547	0	20.2112	19.5468	60.8049	1616358252723111	0
61	0	0	61	1	3720.92	1510.79	2210.13	0	0	-87.0675	10.1985	-13.4041	3269.84	5668.03	24207.2	13.4041	137.088	435.61	575.604	0	0	1.98895	251.384	-933.44	250	487.976	0	17.7084	17.0799	51.4008	1616358252743122	0
62	0	0	62	1	3492.86	1466.47	2026.39	0	0	-103.885	6.80243	73.4967	3093.48	5684.85	24310.2	-73.4967	130.974	440.185	573.418	0	0	3.31203	244.074	-931.972	250	332.324	0	19.6933	18.4911	45.3101	1616358252763133	0
63	0	0	63	1	3319.44	1161.81	2157.62	0	0	-90.9394	8.41064	-16.3573	3087.34	5671.9	24209	16.3573	129.698	435.936	574.369	0	0	3.198	208.428	-913.25	250	399.231	0	18.65	18.0027	54.5526	1616358252783144	0
64	0	0	64	1	2891.67	1206.42	1685.25	0	0	-139.776	77.2128	-6.91697	2655.35	5720.74	24239.8	6.91697	115.29	433.276	565.158	0	0	2.89599	218.436	-915.454	250	325.613	0	20.9775	20.0767	59.5495	1616358253083307	0
65	0	0	65	1	2891.67	1206.42	1685.25	0	0	-139.776	77.2128	-6.91697	2655.35	5720.74	24239.8	6.91697	115.29	433.276	565.158	0	0	2.89599	218.436	-915.454	250	325.613	0	20.9775	20.0767	59.5495	1616358253083307	0
66	0	0	66	1	2891.67	1206.42	1685.25	0	0	-139.776	77.2128	-6.91697	2655.35	5720.74	24239.8	6.91697	115.29	433.276	565.158	0	0	2.89599	218.436	-915.454	250	325.613	0	20.9775	20.0767	59.5495	1616358253083307	0
67	0	0	67	1	2891.67	1206.42	1685.25	0	0	-139.776	77.2128	-6.91697	2655.35	5720.74	24239.8	6.91697	115.29	433.276	565.158	0	0	2.89599	218.436	-915.454	250	325.613	0	20.9775	20.0767	59.5495	1616358253083307	0
68	0	0	68	1	2891.67	1206.42	1685.25	0	0	-139.776	77.2128	-6.91697	2655.35	5720.74	24239.8	6.91697	115.29	433.276	565.158	0	0	2.89599	218.436	-915.454	250	325.613	0	20.9775	20.0767	59.5495	1616358253083307	0
69	0	0	69	1	2891.67	1206.42	1685.25	0	0	-139.776	77.2128	-6.91697	2655.35	5720.74	24239.8	6.91697	115.29	433.276	565.158	0	0	2.89599	218.436	-915.454	250	325.613	0	20.9775	20.0767	59.5495	1616358253083307	0
70	0	0	70	1	2891.67	1206.42	1685.25	0	0	-139.776	77.2128	-6.91697	2655.35	5720.74	24239.8	6.91697	115.29	433.276	565.158	0	0	2.89599	218.436	-915.454	250	325.613	0	20.9775	20.0767	59.5495	1616358253083307	0
80	0	0	80	1	2433.83	1103.01	1330.82	0	0	-140.896	108.305	90.3084	2158.67	5721.86	24208.7	-90.3084	94.8957	433.29	565.746	0	0	3.14853	164.651	-889.245	250	316.481	0	27.2295	25.422	60.7875	1616358253123329	0
81	0	0	81	1	2619.4	1245.71	1373.69	0	0	-80.3699	86.496	20.5503	2362.13	5760.99	24230.5	-20.5503	99.4732	435.405	573.437	0	0	2.37635	238.535	-927.65	250	416.575	0	24.573	23.4684	64.8806	1616358253143340	0
82	0	0	82	1	3307.52	1198.04	2109.47	0	0	-120.703	77.7508	-6.30698	2840.52	5701.66	24239.3	6.30698	121.993	429.645	562.866	0	0	4.17801	206.432	-910.077	250	372.723	0	19.7754	18.9479	56.0681	1616358253163351	0
83	0	0	83	1	2965.01	1107.3	1857.71	0	0	-32.4892	4.69908	-107.575	2982.04	5713.11	24212.7	107.575	124.603	435.996	564.77	0	0	2.84917	214.982	-915.51	250	418.154	0	18.3238	18.1287	67.4887	1616358253183362	0
84	0	0	84	1	3102.41	1396.67	1705.74	0	0	-96.5133	43.0072	38.0074	2944.75	5677.47	24274	-38.0074	124.047	430.589	558.18	0	0	2.95592	254.163	-933.998	250	414.327	0	19.9318	18.7978	50.0568	1616358253203373	0
85	0	0	85	1	2740.54	1413.7	1326.84	0	0	-161.936	25.2692	61.5901	2435.3	5742.9	24192.1	-61.5901	106.668	430.508	562.336	0	0	3.15266	242.825	-928.285	250	342.084	0	23.9058	22.1995	55.5301	1616358253223383	0
86	0	0	86	1	2686.64	1048.78	1637.87	0	0	-89.6445	87.0708	95.8339	2229.82	5770.26	24230	-95.8339	94.9988	431.677	570.863	0	0	2.97043	214.906	-913.88	250	381.213	0	27.1944	25.4382	60.601	1616358253243394	0
87	0	0	87	1	2823.8	1087.53	1736.27	0	0	-177.208	154.023	-686.727	3303.56	5758.17	24163	686.727	221.807	433.229	550.707	0	0	2.98703	210.503	-911.77	250	414.309	0	43.7895	49.2993	127.747	1616358253263405	0
89	0	0	89	1	2750.43	1313.26	1437.17	0	0	-59.9175	59.9225	-9.47221	2446.92	5640.88	24257.1	9.47221	101.93	426.661	559.161	0	0	2.43401	163.154	-887.003	250	345.15	0	23.1915	22.3721	67.0763	1616358253303427	0
92	0	0	92	1	2931.28	1428.12	1503.16	0	0	-116.284	68.004	113.642	2244.97	5697.24	24249	-113.642	96.9694	425.37	555.734	0	0	2.82513	209.418	-909.305	250	296.573	0	26.7853	24.8721	59.0791	1616358253363460	0
93	0	0	93	1	2829.61	1226.85	1602.76	0	0	-94.5801	54.8622	-13.1574	2906.12	5675.54	24262.2	13.1574	122.796	421.03	550.47	0	0	2.6383	208.209	-909.623	250	386.024	0	19.339	18.536	55.9998	1616358253383471	0
94	0	0	94	1	3098.41	1497.37	1601.04	0	0	-31.2447	54.1752	8.79292	2749.91	5711.86	24262.9	-8.79292	113.119	429.949	555.017	0	0	2.90174	249.522	-930.515	250	460.599	0	21.1117	20.2624	58.501	1616358253403481	0
95	0	0	95	1	2668.28	1296.24	1372.04	0	0	-109.336	88.2865	1.8834	2070.01	5690.3	24228.8	-1.8834	88.498	421.566	557.545	0	0	2.99446	220.295	-915.464	250	321.297	0	26.9771	25.8205	74.6258	1616358253423492	0
100	0	0	100	1	2672.41	1224.49	1447.92	0	0	-96.1558	64.8483	-122.399	2124.94	5677.12	24252.2	122.399	91.7762	421.466	553.311	0	0	2.23491	208.705	-907.889	250	337.053	0	24.4835	23.9203	90.8134	1616358253523547	0
101	0	0	101	1	2805.85	1145.84	1660.01	0	0	-109.077	56.3283	-16.8227	2793.19	5690.04	24260.7	16.8227	118.934	416.617	548.309	0	0	2.91718	206.632	-906.918	250	372.302	0	19.8929	19.062	57.9327	1616358253543558	0
102	0	0	102	1	3723.85	1785.95	1937.9	0	0	-39.3817	65.2802	90.3152	3179.09	5620.34	24251.8	-90.3152	132.056	416.836	548.27	0	0	3.31739	261.133	-932.92	250	458.269	0	19.1407	17.9955	43.4094	1616358253563569	0
103	0	0	103	1	2996.26	1268.99	1727.27	0	0	-77.9853	15.6287	-49.6246	3277.9	5658.95	24201.8	49.6246	137.655	412.196	544.242	0	0	2.7711	192.881	-899.758	250	404.981	0	16.8428	16.415	53.4559	1616358253583580	0
104	0	0	104	1	2501.15	1010.03	1491.12	0	0	-19.0699	86.822	-69.0014	1791.78	5699.69	24329.9	69.0014	74.7902	427.197	558.024	0	0	1.51531	205.332	-908.151	250	350.455	0	30.4085	29.8348	101.822	1616358253603590	0
105	0	0	105	1	2515.89	934.345	1581.55	0	0	-99.9068	85.1214	67.4266	1421.68	5680.87	24331.6	-67.4266	60.5532	418.946	547.093	0	0	2.12859	198.607	-901.65	250	283.575	0	40.6503	38.1985	93.8915	1616358253623601	0
106	0	0	106	1	2934.43	1375.67	1558.75	0	0	-70.0933	63.0148	84.8284	2300.82	5651.05	24254	-84.8284	96.5762	412.571	542.972	0	0	1.51239	244.874	-924.301	250	362.407	0	25.8103	24.2024	58.5071	1616358253643612	0
108	0	0	108	1	2486.01	1148.91	1337.1	0	0	-182.626	77.3232	93.5437	1839.96	5863.25	24140.1	-93.5437	82.8916	415.198	552.08	0	0	2.45559	238.312	-922.127	250	295.82	0	31.4873	28.6478	68.2797	1616358253683634	0
111	0	0	111	1	2960.63	1210.62	1750.01	0	0	-41.6136	-1.21536	59.8837	2422.58	5722.23	24218.6	-59.8837	99.6691	416.201	549.753	0	0	1.73882	184.626	-894.731	250	344.927	0	24.5732	23.3786	58.6098	1616358253743667	0
114	0	0	114	1	2564.31	1191.54	1372.77	0	0	-76.4107	52.9335	2.89516	2251.89	5657.37	24264.1	-2.89516	94.207	416.591	540.548	0	0	1.4654	211.053	-908.237	250	311.79	0	24.9227	23.8706	69.7006	1616358253803699	0
115	0	0	115	1	2282.82	748.272	1534.54	0	0	-99.3798	72.3985	-83.9879	1811.05	5780	24244.6	83.9879	77.7944	417.239	550.108	0	0	2.34216	237.283	-921.375	250	362.387	0	29.0945	28.3209	99.1672	1616358253823710	0
117	0	0	117	1	2733.69	1310.84	1422.85	0	0	-153.727	41.5144	62.7645	2323.95	5734.69	24275.5	-62.7645	101.374	413.858	541.657	0	0	3.54166	246.82	-924.841	250	354.689	0	24.5937	22.8605	57.1237	1616358253863732	0
118	0	0	118	1	2217.48	1145.97	1071.51	0	0	-49.9958	-13.5422	-43.9189	1959.61	5630.96	24230.9	43.9189	81.283	413.016	538.811	0	0	0.704008	208.656	-907.543	250	342.053	0	27.8617	27.3486	88.8029	1616358253883743	0
119	0	0	119	1	2695.37	1149.48	1545.89	0	0	-37.4815	76.7908	-40.3007	2232.38	5718.1	24240.3	40.3007	92.9857	409.92	542.521	0	0	1.59229	220.238	-912.193	250	366.438	0	24.5492	23.9606	76.4981	1616358253903754	0
120	0	0	120	1	2197.43	1028.96	1168.48	0	0	-134.228	25.4956	28.7193	1744.04	5715.19	24191.9	-28.7193	74.8194	412.046	538.213	0	0	2.15955	210.39	-905.608	250	291.904	0	31.9102	30.2015	82.1967	1616358253923765	0
126	0	0	126	1	2406.44	1215.49	1190.96	0	0	-107.486	45.7404	89.9707	1816.57	5788.11	24171.6	-89.9707	77.4995	413.088	539.221	0	0	1.61431	180.314	-890.945	250	252.335	0	32.3069	30.0679	72.4214	1616358254043830	0
127	0	0	127	1	2780.93	1017.91	1763.02	0	0	-80.0052	64.3043	-45.7567	2625.56	5660.97	24252.7	45.7567	110.926	398.949	517.378	0	0	3.32232	218.227	-907.71	250	346.2	0	20.3188	19.7362	64.075	1616358254343994	0
128	0	0	128	1	2780.93	1017.91	1763.02	0	0	-80.0052	64.3043	-45.7567	2625.56	5660.97	24252.7	45.7567	110.926	398.949	517.378	0	0	3.32232	218.227	-907.71	250	346.2	0	20.3188	19.7362	64.075	1616358254343994	0
129	0	0	129	1	2780.93	1017.91	1763.02	0	0	-80.0052	64.3043	-45.7567	2625.56	5660.97	24252.7	45.7567	110.926	398.949	517.378	0	0	3.32232	218.227	-907.71	250	346.2	0	20.3188	19.7362	64.075	1616358254343994	0
130	0	0	130	1	2780.93	1017.91	1763.02	0	0	-80.0052	64.3043	-45.7567	2625.56	5660.97	24252.7	45.7567	110.926	398.949	517.378	0	0	3.32232	218.227	-907.71	250	346.2	0	20.3188	19.7362	64.075	1616358254343994	0
131	0	0	131	1	2780.93	1017.91	1763.02	0	0	-80.0052	64.3043	-45.7567	2625.56	5660.97	24252.7	45.7567	110.926	398.949	517.378	0	0	3.32232	218.227	-907.71	250	346.2	0	20.3188	19.7362	64.075	1616358254343994	0
132	0	0	132	1	2780.93	1017.91	1763.02	0	0	-80.0052	64.3043	-45.7567	2625.56	5660.97	24252.7	45.7567	110.926	398.949	517.378	0	0	3.32232	218.227	-907.71	250	346.2	0	20.3188	19.7362	64.075	1616358254343994	0
133	0	0	133	1	2780.93	1017.91	1763.02	0	0	-80.0052	64.3043	-45.7567	2625.56	5660.97	24252.7	45.7567	110.926	398.949	517.378	0	0	3.32232	218.227	-907.71	250	346.2	0	20.3188	19.7362	64.075	1616358254343994	0
134	0	0	134	1	2780.93	1017.91	1763.02	0	0	-80.0052	64.3043	-45.7567	2625.56	5660.97	24252.7	45.7567	110.926	398.949	517.378	0	0	3.32232	218.227	-907.71	250	346.2	0	20.3188	19.7362	64.075	1616358254343994	0
135	0	0	135	1	2780.93	1017.91	1763.02	0	0	-80.0052	64.3043	-45.7567	2625.56	5660.97	24252.7	45.7567	110.926	398.949	517.378	0	0	3.32232	218.227	-907.71	250	346.2	0	20.3188	19.7362	64.075	1616358254343994	0
136	0	0	136	1	2780.93	1017.91	1763.02	0	0	-80.0052	64.3043	-45.7567	2625.56	5660.97	24252.7	45.7567	110.926	398.949	517.378	0	0	3.32232	218.227	-907.71	250	346.2	0	20.3188	19.7362	64.075	1616358254343994	0
137	0	0	137	1	2780.93	1017.91	1763.02	0	0	-80.0052	64.3043	-45.7567	2625.56	5660.97	24252.7	45.7567	110.926	398.949	517.378	0	0	3.32232	218.227	-907.71	250	346.2	0	20.3188	19.7362	64.075	1616358254343994	0
138	0	0	138	1	2780.93	1017.91	1763.02	0	0	-80.0052	64.3043	-45.7567	2625.56	5660.97	24252.7	45.7567	110.926	398.949	517.378	0	0	3.32232	218.227	-907.71	250	346.2	0	20.3188	19.7362	64.075	1616358254343994	0
139	0	0	139	1	2780.93	1017.91	1763.02	0	0	-80.0052	64.3043	-45.7567	2625.56	5660.97	24252.7	45.7567	110.926	398.949	517.378	0	0	3.32232	218.227	-907.71	250	346.2	0	20.3188	19.7362	64.075	1616358254343994	0
140	0	0	140	1	2780.93	1017.91	1763.02	0	0	-80.0052	64.3043	-45.7567	2625.56	5660.97	24252.7	45.7567	110.926	398.949	517.378	0	0	3.32232	218.227	-907.71	250	346.2	0	20.3188	19.7362	64.075	1616358254343994	0
141	0	0	141	1	2780.93	1017.91	1763.02	0	0	-80.0052	64.3043	-45.7567	2625.56	5660.97	24252.7	45.7567	110.926	398.949	517.378	0	0	3.32232	218.227	-907.71	250	346.2	0	20.3188	19.7362	64.075	1616358254343994	0
144	0	0	144	1	3060.44	945.072	2115.37	0	0	-26.6047	82.1157	-154.506	3015.7	5707.22	24234.9	154.506	128.729	400.927	526.475	0	0	2.60194	209.194	-905.379	250	443.558	0	17.0387	16.7877	69.3823	1616358254404026	0
147	0	0	147	1	2894.78	1076.52	1818.26	0	0	-136.498	68.321	49.4595	2297.83	5817.12	24248.7	-49.4595	99.3383	401.959	527.6	0	0	3.87149	187.929	-893.664	250	368.558	0	24.3593	22.8627	58.7015	1616358254464059	0
150	0	0	150	1	3006.54	1102.92	1903.62	0	0	-85.5123	11.6326	-64.6616	2953.4	5666.47	24205.7	64.6616	124.707	398.518	519.378	0	0	2.37593	202.232	-900.043	250	363.536	0	18.0413	17.621	59.4574	1616358254524092	0
151	0	0	151	1	2893.17	1303.12	1590.04	0	0	-86.795	89.6777	-33.0997	2511.62	5667.75	24227.4	33.0997	106.742	397.934	519.958	0	0	3.18861	214.895	-906.645	250	353.185	0	21.2922	20.6746	64.7856	1616358254544103	0
152	0	0	152	1	3052.97	1387.81	1665.17	0	0	-98.9501	29.4428	-27.7114	2639.06	5679.91	24287.6	27.7114	111.607	395.441	514.431	0	0	3.14485	251.21	-924.09	250	376.995	0	20.4091	19.6808	61.442	1616358254564114	0
154	0	0	154	1	2534.74	1073.76	1460.98	0	0	-106.328	73.1771	-76.2403	2122.49	5687.29	24243.9	76.2402	91.3542	398.83	519.944	0	0	1.93603	168.237	-881.886	250	324.071	0	24.3346	23.6698	81.6916	1616358254604135	0
156	0	0	156	1	2507.2	1212.04	1295.16	0	0	-84.6752	25.484	18.1417	1872.8	5665.64	24191.9	-18.1417	78.3193	396.501	516.972	0	0	1.58912	208.485	-902.181	250	293.695	0	29.5457	28.1719	78.9971	1616358254644157	0
157	0	0	157	1	2468.11	1229.77	1238.34	0	0	-127.408	53.6218	18.4906	1922.98	5708.37	24263.4	-18.4906	82.4271	393.35	513.973	0	0	2.12861	209.007	-901.76	250	291.483	0	28.1807	26.6981	74.757	1616358254664168	0
158	0	0	158	1	2229.2	1042.1	1187.1	0	0	-58.0085	25.8961	112.968	1689.01	5838.29	24191.5	-112.968	70.6636	402.971	524.716	0	0	0.765228	196.868	-897.049	250	267.648	0	35.1223	32.9611	78.3829	1616358254684179	0
161	0	0	161	1	2653.2	1235.47	1417.73	0	0	-183.058	151.354	-712.001	2149.59	5764.02	24165.7	712.001	148.696	395.513	508.156	0	0	1.89208	233.06	-912.777	250	310.758	0	67.2941	77.531	186.47	1616358254744212	0
163	0	0	163	1	2132.08	1211.07	921.008	0	0	-189.751	124.043	-8.32127	1524.82	5770.71	24193	8.32127	69.3837	394.683	510.049	0	0	1.78792	192.683	-891.632	250	251.951	0	33.7658	31.4784	93.7387	1616358254784233	0
164	0	0	164	1	2523.01	1311.28	1211.73	0	0	-114.998	136.072	77.8363	1826.02	5695.96	24181	-77.8363	79.4666	385.155	505.717	0	0	2.09405	219.506	-905.074	250	300.942	0	30.274	28.2723	68.6645	1616358254804244	0
166	0	0	166	1	2515.38	1143.53	1371.85	0	0	-88.9724	72.493	26.9702	2487.26	5669.93	24244.5	-26.9702	104.845	385.327	504.209	0	0	1.64033	184.86	-888.083	250	324.571	0	22.1391	21.012	57.3771	1616358254844266	0
167	0	0	167	1	2528.04	1166.87	1361.17	0	0	-72.585	87.3085	3.35169	2087.85	5653.54	24229.7	-3.35169	87.7423	385.402	501.414	0	0	2.46457	218.531	-904.499	250	383.647	0	25.7483	24.8015	71.805	1616358254864277	0
168	0	0	168	1	2040.52	916.969	1123.55	0	0	-282.526	178.756	-706.272	2018.96	5963.15	24038.6	706.272	148.759	391.813	505.255	0	0	1.98469	152.485	-872.164	250	264.944	0	74.4916	76.6163	184.716	1616358254884288	0
169	0	0	169	1	2628.26	1142.05	1486.21	0	0	-104.299	127.062	78.4537	1651.81	5884.58	24190	-78.4537	71.3176	395.039	516.123	0	0	3.08601	197.674	-896.07	250	328.286	0	33.9927	31.795	77.0641	1616358254904299	0
170	0	0	170	1	1845.56	825.264	1020.29	0	0	-101.184	81.6118	36.6879	1439.9	5781.8	24335.1	-36.6879	61.16	388.392	508.906	0	0	2.29516	218.201	-903.855	250	270.716	0	37.9514	35.9156	95.0755	1616358254924310	0
171	0	0	171	1	2422.98	1044.83	1378.14	0	0	-61.9707	77.9564	-55.3227	2287.52	5642.93	24239.1	55.3227	96.3629	386.091	506.696	0	0	2.55286	204.451	-897.819	250	367.078	0	22.8463	22.3478	73.7086	1616358254944321	0
172	0	0	172	1	2600.35	1189.75	1410.61	0	0	-78.422	-8.45192	-20.956	1713.5	5659.38	24325.5	20.956	71.6053	379.933	500.349	0	0	1.686	192.171	-890.018	250	243.533	0	30.9452	30.0474	92.2068	1616358254964331	0
173	0	0	173	1	2335.18	1200.09	1135.09	0	0	-179.123	-5.01043	10.4411	1871.42	5760.08	24222.4	-10.4411	82.7167	383.437	502.702	0	0	2.6865	201.648	-895.1	250	278.213	0	28.2995	26.4974	75.3955	1616358254984342	0
175	0	0	175	1	2549.4	928.756	1620.65	0	0	-60.2059	1.55101	-85.5823	2160.99	5740.83	24215.8	85.5823	90.6536	387.706	504.201	0	0	1.49191	231.205	-911.371	250	358.136	0	23.8562	23.5388	83.4929	1616358255024364	0
177	0	0	177	1	2713.19	1381.69	1331.5	0	0	-128.841	68.9624	33.969	2278.91	5709.8	24248.1	-33.969	97.9983	377.493	498.373	0	0	2.42517	212.158	-899.391	250	317.905	0	23.7109	22.3685	59.8262	1616358255064386	0
180	0	0	180	1	2417.93	1102.77	1315.16	0	0	-151.098	20.9185	48.4868	1848.92	5732.06	24296.1	-48.4868	80.228	379.127	499.29	0	0	2.1371	160.507	-873.954	250	243.115	0	29.322	27.4702	70.6501	1616358255124419	0
181	0	0	181	1	1947.5	829.354	1118.14	0	0	-79.2041	65.398	-307.738	1389.46	5660.16	24251.6	307.738	63.6211	375.039	493.507	0	0	1.02029	170.285	-877.132	250	251.687	0	36.7104	35.204	201.231	1616358255144430	0
183	0	0	183	1	2232.18	1005.79	1226.39	0	0	-131.586	8.05373	-97.7698	1850.18	5712.55	24209.3	97.7698	80.3694	381.665	497.519	0	0	0.919072	196.803	-891.692	250	316.009	0	26.7739	26.2152	94.7986	1616358255184451	0
184	0	0	184	1	2258.68	882.043	1376.64	0	0	-97.9445	78.8898	129.993	1832.76	5678.9	24337.8	-129.993	78.8248	373.16	494.66	0	0	1.8334	166.3	-875.477	250	292.067	0	31.1996	28.9574	68.2451	1616358255204462	0
188	0	0	188	1	2773.19	1128.86	1644.33	0	0	-124.926	23.0696	87.2976	2303.66	5805.55	24194.3	-87.2976	98.9716	379.574	498.739	0	0	2.4534	238.113	-912.73	250	351.472	0	24.4898	22.845	55.1055	1616358255284506	0
191	0	0	191	1	2373.72	1155.34	1218.38	0	0	-105.01	-20.0709	91.5643	2213.59	5685.97	24237.5	-91.5643	94.1401	374.328	494.683	0	0	2.2774	193.142	-889.081	250	304.054	0	25.6354	23.9575	57.6639	1616358255344538	0
192	0	0	192	1	2370.45	1097.79	1272.65	0	0	-186.239	54.113	81.3617	1946.36	5767.2	24163.3	-81.3617	87.4311	380.614	498.016	0	0	2.38542	212.55	-899.253	250	289.506	0	28.3631	25.7219	62.3342	1616358255364549	0
194	0	0	194	1	2101.87	810.667	1291.21	0	0	-108.543	-5.02537	-46.4274	1527.89	5689.5	24222.4	46.4274	64.9797	380.674	492.955	0	0	1.10808	191.768	-888.551	250	272.557	0	33.5403	32.6794	106.359	1616358255404571	0
195	0	0	195	1	2331.59	927.73	1403.86	0	0	-139.466	57.431	-117.075	2035.75	5720.43	24159.9	117.075	89.6305	376.608	496.587	0	0	1.79523	197.665	-892.591	250	317.133	0	23.9268	23.3022	87.1817	1616358255424582	0
196	0	0	196	1	2927.34	1327.27	1600.07	0	0	-70.2432	37.5147	-33.1054	2503.12	5651.2	24279.5	33.1054	104.712	374.739	485.487	0	0	3.04578	198.12	-891.93	250	400.219	0	20.9409	20.325	64.4113	1616358255444593	0
199	0	0	199	1	2373.52	1235.09	1138.43	0	0	-54.0967	78.559	46.6917	1553.41	5734.72	24238.5	-46.6917	64.6413	371.383	487.45	0	0	1.12493	178.249	-880.381	250	258.111	0	35.1208	33.4191	86.2376	1616358255504626	0
202	0	0	202	1	2282.85	1020.33	1262.53	0	0	-36.0201	82.4553	24.7356	1635.65	5716.64	24334.2	-24.7356	67.6635	375.043	490.559	0	0	1.13183	163.697	-873.208	250	266.39	0	33.143	31.7744	87.1876	1616358255564658	0
204	0	0	204	1	2779.58	1150.46	1629.13	0	0	-93.5861	16.6792	-78.4711	2373.48	5674.55	24300.4	78.4711	100.85	363.019	476.953	0	0	1.34513	208.905	-893.451	250	372.869	0	21.1846	20.6632	71.6761	1616358255604680	0
205	0	0	205	1	2542.29	1062.29	1480	0	0	-56.6042	40.3973	-140.949	2296.4	5637.56	24276.6	140.949	97.8087	365.895	478.949	0	0	2.37479	175.235	-877.973	250	330.12	0	21.2664	20.9236	83.8681	1616358255624691	0
206	0	0	206	1	2946.61	1334.84	1611.77	0	0	-108.348	41.9742	30.0436	2612.37	5689.31	24275.1	-30.0436	110.657	370.946	482.52	0	0	2.14232	200.167	-892.625	250	326.553	0	20.7047	19.5521	53.2003	1616358255644702	0
207	0	0	207	1	2928.66	1197.06	1731.61	0	0	-50.8119	23.1526	91.4819	2387.24	5631.77	24194.2	-91.4819	99.1485	365.928	483.763	0	0	1.7534	202.958	-892.104	250	368.938	0	23.848	22.4477	54.037	1616358255664713	0
208	0	0	208	1	2722.43	1211.25	1511.18	0	0	-133.231	27.1116	16.7417	2496.99	5714.19	24289.9	-16.7417	107.079	367.751	485.406	0	0	3.49859	194.264	-889.73	250	325.146	0	21.2619	20.1622	56.5859	1616358255684724	0
209	0	0	209	1	3058.33	1577.21	1481.12	0	0	-97.7757	6.39917	161.041	1926.93	5778.4	24310.6	-161.041	83.0644	372.892	491.072	0	0	2.58196	219.733	-901.034	250	260.533	0	30.035	27.8661	65.7727	1616358255704735	0
211	0	0	211	1	2258.46	1201.59	1056.87	0	0	-174.932	-10.923	17.6158	1681.58	5755.89	24228.3	-17.6158	74.0708	364.756	482.306	0	0	2.32161	182.39	-880.824	250	239.082	0	30.9249	28.9502	80.8412	1616358255744756	0
212	0	0	212	1	2111.62	893.144	1218.47	0	0	-64.8787	74.1806	0.667376	1994.87	5745.5	24242.9	-0.667376	83.3752	373.437	484.347	0	0	2.41334	213.448	-898.002	250	352.351	0	26.5439	25.5735	74.8281	1616358255764767	0
213	0	0	213	1	2692.38	1311.51	1380.87	0	0	-100.032	58.2063	106.162	1930.32	5780.65	24258.8	-106.162	82.4311	372.76	482.631	0	0	2.85823	204.891	-893.614	250	327.839	0	29.2131	27.1524	64.8302	1616358255784778	0
214	0	0	214	1	3051.38	1235.27	1816.11	0	0	-178.63	96.9702	-724.714	3270.34	5958.91	24020.8	724.714	228.172	373.021	472.333	0	0	2.32615	162.173	-871.385	250	307.404	0	44.0294	51.82	120.414	1616358255804789	0
215	0	0	215	1	2361.64	1025.04	1336.61	0	0	-31.2822	75.7073	89.3101	1993.98	5612.24	24241.3	-89.3101	82.7279	366.762	483.319	0	0	1.6464	190.805	-886.402	250	315.045	0	28.3762	26.7264	64.2177	1616358255824800	0
216	0	0	216	1	2180.32	901.394	1278.93	0	0	-77.1664	26.5043	-173.937	1609.04	5658.13	24290.5	173.937	69.597	367.795	481.724	0	0	1.43202	158.129	-870.056	250	283.147	0	29.7574	29.1177	129.5	1616358255844811	0
217	0	0	217	1	3119.38	1375.79	1743.59	0	0	-100.47	2.11854	-37.1885	2635.76	5681.43	24314.9	37.1885	111.515	366.582	484.236	0	0	2.4587	209.213	-894.988	250	430.017	0	19.7529	19.1615	60.6576	1616358255864822	0
218	0	0	218	1	2519.17	868.098	1651.07	0	0	-41.5237	111.897	-153.956	1682.18	5722.14	24205.1	153.956	72.6223	371.496	486.805	0	0	1.7612	193.432	-888.347	250	297.204	0	28.5335	28.2035	116.478	1616358255884833	0
220	0	0	220	1	2561.28	1288.37	1272.91	0	0	-39.4457	76.6729	-84.3212	1819.01	5720.07	24240.4	84.3212	76.44	362.935	473.618	0	0	2.1692	202.255	-891.229	250	305.849	0	27.32	26.8603	94.7755	1616358255924855	0
222	0	0	222	1	3090.7	1320.49	1770.21	0	0	-93.6803	39.2473	44.6408	2362.4	5674.64	24277.8	-44.6408	99.3748	361.92	471.564	0	0	2.97368	207.529	-892.783	250	354.915	0	22.9251	21.5908	56.394	1616358255964876	0
223	0	0	223	1	2473.26	1280.2	1193.06	0	0	-97.5448	-13.8619	-7.905	1662.76	5678.5	24330.9	7.905	69.9811	361.739	479.506	0	0	1.35259	177.869	-878.357	250	285.046	0	31.3671	30.1696	89.8078	1616358255984887	0
224	0	0	224	1	2411.4	865.241	1546.16	0	0	-92.6139	51.0768	-63.2297	1911.57	5673.57	24266	63.2297	81.268	360.546	474.02	0	0	2.30602	177.002	-877.878	250	296.312	0	26.211	25.4125	85.5433	1616358256004898	0
225	0	0	225	1	2230.96	1120.57	1110.39	0	0	-29.1431	7.17054	-161.117	1518.58	5709.76	24210.2	161.117	64.3653	366.264	480.164	0	0	1.40916	250.878	-914.803	250	326.336	0	31.9068	31.5074	135.702	1616358256024909	0
226	0	0	226	1	2904.45	1296.29	1608.16	0	0	-21.9629	22.1214	46.2397	2009.29	5702.58	24195.3	-46.2397	82.1046	363.586	474.063	0	0	2.14201	231.397	-904.273	250	359.525	0	27.4432	26.0991	67.8774	1616358256044920	0
227	0	0	227	1	2440.21	940.667	1499.54	0	0	-86.2909	66.1729	30.2947	2210.48	5667.25	24250.9	-30.2947	92.9621	355.103	471.647	0	0	2.58284	248.274	-911.637	250	293.838	0	24.1253	22.8396	61.7111	1616358256064931	0
230	0	0	230	1	2261.11	1005.95	1255.16	0	0	-51.9505	38.8436	-76.1978	2040.13	5632.91	24278.2	76.1978	85.4148	356.669	461.562	0	0	1.4028	174.499	-874.868	250	302.354	0	24.3359	23.8483	83.2648	1616358256124963	0
231	0	0	231	1	2327.05	967.229	1359.82	0	0	-32.431	16.0762	-8.0402	1674.99	5713.05	24301	8.0402	68.7644	363.328	479.429	0	0	2.08131	181.077	-879.855	250	262.67	0	31.6066	30.6124	91.3876	1616358256144974	0
232	0	0	232	1	2841.58	1266.02	1575.57	0	0	-94.9617	60.8541	100.824	2178.66	5675.92	24256.2	-100.824	92.7387	354.897	470.303	0	0	2.67536	215.19	-894.847	250	351.6	0	25.5261	23.7263	56.7312	1616358256164985	0
233	0	0	233	1	2495.32	1245.93	1249.38	0	0	-112.828	11.8628	118.525	1997.92	5693.79	24205.5	-118.525	85.79	354.591	472.466	0	0	2.36839	187.497	-880.239	250	293.385	0	27.9397	25.9898	61.5553	1616358256184996	0
234	0	0	234	1	2607.23	1173.87	1433.36	0	0	-138.697	57.8311	161.162	1824.54	5819.32	24259.2	-161.162	80.7177	361.989	475.884	0	0	2.46678	193.134	-885.687	250	279.958	0	30.6087	28.1665	66.6713	1616358256205007	0
241	0	0	241	1	2184.87	988.511	1196.36	0	0	-203.425	158.61	-762.631	2101.47	5983.71	24058.8	762.631	155.238	364.343	474.807	0	0	1.55151	181.034	-879.594	250	304.824	0	73.8968	85.8393	180.087	1616358256345083	0
242	0	0	242	1	2194.36	968.262	1226.1	0	0	-213.11	187.573	-82.3341	1230.98	5794.07	24229.1	82.3341	58.9757	364.099	470.797	0	0	3.90927	190.952	-882.935	250	312.93	0	37.4821	34.9273	121.606	1616358256365094	0
246	0	0	246	1	2500.81	1113.09	1387.72	0	0	-106.242	61.2813	93.5852	2231.74	5786.86	24255.8	-93.5852	95.406	359.418	466.611	0	0	1.6311	188.157	-882.479	250	255.374	0	24.7216	23.0106	55.3432	1616358256445138	0
247	0	0	247	1	2533.53	1174.82	1358.71	0	0	-62.2253	66.1773	-45.288	1871.43	5742.85	24151.2	45.288	78.5285	364.52	474.832	0	0	2.06917	205.284	-891.652	250	352.145	0	27.1713	26.5013	86.0437	1616358256465149	0
248	0	0	248	1	2423.67	1008.32	1415.35	0	0	-81.8626	67.85	22.9215	2185.33	5662.82	24249.2	-22.9215	91.755	357.772	463.464	0	0	2.79456	175.102	-875.844	250	275.926	0	24.1301	22.968	63.6101	1616358256485160	0
249	0	0	249	1	2723.87	1346.91	1376.96	0	0	-52.7361	32.3666	103.547	2264.46	5633.7	24284.7	-103.547	94.4035	356.181	464.246	0	0	1.66005	214.427	-894.309	250	367.011	0	24.7998	23.2851	55.7834	1616358256505171	0
251	0	0	251	1	2615.97	1151.07	1464.9	0	0	-56.3059	65.3195	-40.8757	1711.51	5736.93	24251.7	40.8757	71.5974	354.762	467.564	0	0	1.83588	200.757	-886.257	250	275.826	0	29.5401	28.7791	92.282	1616358256545192	0
253	0	0	253	1	2932.83	1344.4	1588.43	0	0	-65.8854	56.6282	58.4382	2519.7	5646.85	24260.4	-58.4382	105.06	353.702	457.35	0	0	2.39371	197.241	-885.84	250	319.379	0	21.5164	20.3195	51.4119	1616358256585214	0
255	0	0	255	1	2617.89	1016.35	1601.54	0	0	-76.3148	41.8942	-175.14	2252.06	5657.27	24275.1	175.14	97.5669	347.491	455.63	0	0	2.61147	184.963	-876.633	250	338.953	0	20.9052	20.4051	90.468	1616358256625236	0
256	0	0	256	1	2280.06	992.502	1287.56	0	0	-63.782	24.8014	-51.4756	1633.43	5644.74	24292.2	51.4756	68.2774	346.998	455.506	0	0	1.29393	163.633	-866.179	250	269.234	0	30.4365	29.7422	97.8307	1616358256645247	0
257	0	0	257	1	2438.99	843.187	1595.81	0	0	-120.162	54.0445	68.8215	1928.24	5800.78	24163.3	-68.8215	82.596	354.436	464.633	0	0	2.18842	198.007	-885.403	250	326.614	0	27.827	25.991	64.2197	1616358256665258	0
259	0	0	259	1	2223.86	993.83	1230.03	0	0	-48.6925	87.9821	96.1319	1695.94	5729.31	24328.7	-96.132	71.038	352.558	463.549	0	0	1.15298	195.73	-884.104	250	310.16	0	32.469	30.6205	72.9924	1616358256705279	0
260	0	0	260	1	2502.1	1005.9	1496.21	0	0	-153.474	163.536	-668.429	2581.87	5834.09	24053.8	668.429	168.577	353.219	450.736	0	0	2.05837	166.838	-869.513	250	305.621	0	48.4026	54.8485	147.795	1616358256725290	0
263	0	0	263	1	1868.35	804.58	1063.78	0	0	-161.221	161.255	-683.808	1935.84	5841.84	24056.1	683.808	128.849	353.824	456.806	0	0	0.826141	181.877	-875.928	250	270.305	0	66.6716	75.8744	198.323	1616358256785323	0
266	0	0	266	1	1633.23	961.965	671.266	0	0	-332.914	362.794	-190.86	1094.48	5614.89	24253.2	190.86	71.038	343.818	444.762	0	0	2.55125	177.356	-870.026	250	232.975	0	40.2432	31.9123	138.279	1616358256845356	0
267	0	0	267	1	2326.08	972.775	1353.3	0	0	-121.3	162.088	-682.423	2402.32	5801.92	24155	682.423	157.401	350.336	452.582	0	0	2.12612	169.766	-870.418	250	265.316	0	53.3616	61.6382	162.67	1616358256865367	0
268	0	0	268	1	1641.55	851.817	789.729	0	0	-328.222	20.7363	132.094	1445.02	5610.2	24296.3	-132.094	79.7684	338.057	445.191	0	0	2.57828	146.976	-855.308	250	212.774	0	40.6745	29.3357	69.5514	1616358256885378	0
270	0	0	270	1	2151.62	1060.95	1090.67	0	0	-61.5017	54.4952	-19.2462	1491.6	5642.46	24362.2	19.2462	62.1982	348.714	451.253	0	0	1.76887	168.126	-867.946	250	284.454	0	33.7541	32.6888	100.627	1616358256925399	0
272	0	0	272	1	2503.82	1098.39	1405.43	0	0	-122.618	35.8679	-6.47115	2156.68	5703.58	24181.5	6.47115	92.1375	343.582	452.034	0	0	2.98379	174.931	-871.225	250	328.02	0	23.424	22.3873	66.5537	1616358256965421	0
273	0	0	273	1	2334.55	1253	1081.55	0	0	-87.872	101.763	-75.262	2004.19	5668.83	24215.3	75.262	86.0746	343.745	452.484	0	0	2.18297	211.785	-888.627	250	325.447	0	24.0901	23.5544	80.4743	1616358256985432	0
274	0	0	274	1	2868.26	1182.8	1685.45	0	0	-85.8015	71.793	-100.8	2556.23	5666.76	24245.2	100.8	109.511	345.754	450.743	0	0	2.57133	190.58	-880.744	250	343.294	0	18.8692	18.4482	66.8614	1616358257005443	0
275	0	0	275	1	2259.48	874.115	1385.36	0	0	-48.1271	41.5463	52.4426	2137.12	5728.75	24175.8	-52.4426	88.2801	346.448	459.528	0	0	2.34974	155.901	-863.411	250	308.681	0	25.2752	23.9214	61.1607	1616358257025454	0
276	0	0	276	1	2780.45	1151.77	1628.67	0	0	-96.3374	17.4317	51.9132	2537.19	5677.3	24299.6	-51.9132	106.74	345.777	453.189	0	0	2.74523	197.952	-884.026	250	330.298	0	21.1149	19.8986	50.8775	1616358257045465	0
277	0	0	277	1	2558.84	1103.71	1455.13	0	0	-44.0561	-7.84594	-22.8688	1910.46	5625.02	24225.2	22.8688	78.8209	345.906	445.602	0	0	1.52345	175.033	-871.999	250	256.372	0	26.5395	25.948	80.5775	1616358257065476	0
278	0	0	278	1	2609.69	1099.2	1510.5	0	0	-55.5217	84.7041	-18.9608	1928.16	5736.14	24232.3	18.9608	80.6641	347.169	455.282	0	0	1.68608	208.223	-889.153	250	303.353	0	26.2696	25.5416	77.787	1616358257085487	0
279	0	0	279	1	2649.12	786.32	1862.8	0	0	5.92182	52.8008	44.4943	2497.03	5674.7	24264.2	-44.4943	101.592	349.267	457.555	0	0	2.0567	173.908	-872.184	250	318.123	0	21.9295	20.76	54.3759	1616358257105497	0
282	0	0	282	1	2530.83	1046.97	1483.86	0	0	-70.1729	63.3399	-39.5511	2159.5	5651.13	24253.7	39.5511	90.7626	339.893	451.414	0	0	2.62734	175.151	-871.967	250	316.152	0	23.1439	22.4651	71.5896	1616358257165530	0
284	0	0	284	1	2104.75	716.689	1388.06	0	0	-104.288	52.5218	28.3804	2031.18	5685.25	24264.5	-28.3804	85.9759	342.072	448.231	0	0	2.07664	189.464	-878.04	250	325.987	0	25.4884	24.0735	65.6575	1616358257205552	0
285	0	0	285	1	2388.67	820.298	1568.37	0	0	-104.596	52.0892	-57.7669	1994.28	5785.22	24165.3	57.7669	85.1925	342.95	449.278	0	0	2.62528	176.791	-871.741	250	318.765	0	24.5213	23.7344	78.979	1616358257225563	0
286	0	0	286	1	2602.66	1292.55	1310.11	0	0	-102.176	38.2267	148.382	1994.88	5782.8	24179.2	-148.382	85.9498	346.665	456.441	0	0	2.14984	195.45	-882.757	250	321.969	0	27.9261	25.7932	61.0337	1616358257245574	0
289	0	0	289	1	2801.51	983.28	1818.23	0	0	-104.785	48.6408	67.708	2385.31	5785.41	24168.7	-67.708	101.257	343.285	452.501	0	0	2.80109	195.005	-882.714	250	306.12	0	22.4979	21.0095	52.0572	1616358257305606	0
290	0	0	290	1	2435.5	1114.81	1320.69	0	0	-96.3149	58.9228	51.5133	2019.23	5677.27	24258.1	-51.5133	85.3063	342.877	449.355	0	0	2.48762	178.008	-872.652	250	318.969	0	26.1257	24.5402	62.8209	1616358257325617	0
291	0	0	291	1	2929.01	1161.91	1767.1	0	0	-81.4719	81.2279	-17.8856	2758.14	5662.43	24235.8	17.8856	116.476	337.251	447.28	0	0	3.44836	207.274	-886.248	250	394.228	0	18.3714	17.7318	53.6736	1616358257345628	0
292	0	0	292	1	2796.62	1287.61	1509.01	0	0	-83.1866	36.2337	105.732	1970.52	5763.81	24380.5	-105.732	83.2644	341.793	457.898	0	0	2.98799	187.967	-877.861	250	270.72	0	27.9708	26.0147	62.0801	1616358257365639	0
293	0	0	293	1	2500.97	1206.36	1294.61	0	0	-132.343	84.5442	-3.06736	2067.83	5613.64	24232.5	3.06736	89.4827	336.834	442.239	0	0	3.56225	203.002	-884.223	250	339.459	0	23.9178	22.9091	67.1579	1616358257385650	0
296	0	0	296	1	2402.89	1129.5	1273.39	0	0	-49.4846	54.2455	1.98083	1702.7	5630.44	24262.8	-1.98083	70.5099	340.422	445.287	0	0	2.4195	208.087	-886.473	250	332.62	0	29.9804	28.8364	84.3428	1616358257445683	0
297	0	0	297	1	2686.67	1394.27	1292.4	0	0	-90.3212	29.3227	62.7473	2070.54	5671.28	24287.7	-62.7473	87.0423	338.613	446.793	0	0	2.82513	186.459	-875.455	250	297.965	0	25.7267	24.141	60.2612	1616358257465694	0
298	0	0	298	1	2011.83	907.483	1104.35	0	0	-157.947	5.53635	-78.3245	1474.09	5738.91	24311.5	78.3245	64.8398	337.199	445.003	0	0	1.29271	174.826	-869.085	250	247.885	0	31.8059	30.8413	106.628	1616358257485704	0
300	0	0	300	1	2515.41	1027.65	1487.76	0	0	-89.2519	65.259	-79.6794	2058.61	5670.21	24251.8	79.6794	87.8444	333.932	438.72	0	0	2.25048	171.029	-866.635	250	282.549	0	23.2556	22.6312	78.6604	1616358257525726	0
302	0	0	302	1	2528.65	977.649	1551.01	0	0	-64.2231	50.8744	-85.4989	2419.35	5645.18	24266.2	85.4988	102.084	332.074	435.827	0	0	2.76487	180.504	-871.94	250	363.546	0	19.8991	19.4577	68.7209	1616358257565748	0
304	0	0	304	1	2476.44	1294.82	1181.63	0	0	-199.994	10.6313	137.989	1813.24	5880.61	24306.4	-137.989	83.2196	335.196	439.825	0	0	2.40431	211.343	-887.086	250	245.721	0	29.5044	26.3881	62.0173	1616358257605770	0
305	0	0	305	1	2186.57	1164.35	1022.22	0	0	-118.402	-41.4368	137.182	1606.62	5699.36	24258.8	-137.182	69.7022	330.151	438.275	0	0	1.02411	183.991	-872.062	250	205.589	0	33.4231	30.994	73.5512	1616358257625781	0
306	0	0	306	1	2215.08	1014.33	1200.74	0	0	-84.7341	57.7109	50.7891	1785.25	5765.35	24259.3	-50.7891	74.9957	332.225	438.766	0	0	2.12793	197.063	-879.593	250	291.957	0	29.1721	27.4499	70.312	1616358257645792	0
308	0	0	308	1	2107.74	901.113	1206.63	0	0	-103.184	-4.90357	1.22787	1691.71	5684.14	24321.9	-1.22787	71.3332	334.142	434.194	0	0	1.36002	190.591	-875.282	250	283.572	0	29.585	28.4079	83.0048	1616358257685813	0
309	0	0	309	1	2325.73	1067.68	1258.05	0	0	-50.2577	64.0794	-87.7408	1657.23	5631.22	24352.6	87.7408	69.7651	332.173	431.091	0	0	3.0578	205.85	-882.624	250	329.099	0	28.5356	28.0169	100.007	1616358257705824	0
310	0	0	310	1	2747.64	1077.47	1670.17	0	0	-124.047	89.8008	-758.828	2625.26	5804.67	24127.6	758.828	186.73	334.456	430.393	0	0	0.999243	225.519	-893.348	250	276.91	0	55.3767	68.3859	147.804	1616358257725835	0
311	0	0	311	1	2040.56	909.221	1131.34	0	0	-102.498	-9.10464	-60.0125	2085.29	5683.46	24226.5	60.0125	88.6138	329.236	435.723	0	0	1.64609	182.937	-870.557	250	318.986	0	23.2305	22.6313	75.3755	1616358257745846	0
312	0	0	312	1	2533.98	1298.22	1235.75	0	0	-66.6338	76.2679	67.3992	2225.72	5647.59	24240.8	-67.3992	93.231	331.619	438.477	0	0	2.95605	195.222	-878.217	250	326.899	0	23.7966	22.4498	55.4135	1616358257765857	0
314	0	0	314	1	2314.05	1069.77	1244.28	0	0	-127.829	-24.2875	58.5177	2188.79	5708.79	24341.3	-58.5177	93.6946	328.375	429.048	0	0	2.95911	198.133	-878.976	250	289.495	0	23.5532	22.1485	55.9909	1616358257805879	0
315	0	0	315	1	2077.2	916.64	1160.56	0	0	-65.9496	-52.4337	-24.9029	1363.59	5547.25	24369.5	24.9029	56.8875	333.605	429.838	0	0	0.658921	214.78	-885.171	250	278.117	0	35.9286	35.0469	110.195	1616358257825890	0
316	0	0	316	1	1880.65	1013.07	867.575	0	0	-116.811	32.6723	145.281	1639.23	5697.77	24284.4	-145.281	71.0843	325.37	432.457	0	0	2.34237	154.745	-856.524	250	232.345	0	32.6881	30.1867	71.3337	1616358257845901	0
317	0	0	317	1	2499.65	1110.29	1389.36	0	0	-92.94	88.9661	-331.324	1964.38	5673.9	24228.1	331.324	91.6027	327.654	431.6	0	0	2.48195	184.597	-870.804	250	330.401	0	25.2004	24.2373	138.109	1616358257865912	0
318	0	0	318	1	2126.91	1199.98	926.923	0	0	-158.624	-36.2881	-4.41492	1750.21	5739.58	24253.7	4.41492	76.3431	325.238	426.555	0	0	1.511	208.119	-883.755	250	269.647	0	27.6696	26.3125	78.2074	1616358257885922	0
320	0	0	320	1	2889.03	1489.38	1399.65	0	0	-64.6407	32.1559	50.8673	2311.67	5645.6	24284.9	-50.8673	95.9907	328.151	428.375	0	0	1.44478	167.822	-863.733	250	336.814	0	22.6124	21.4119	55.0639	1616358257925944	0
321	0	0	321	1	2212.13	981.893	1230.23	0	0	-106.374	-6.29772	56.2954	1933.7	5587.67	24323.3	-56.2954	81.7492	319.8	424.775	0	0	1.81873	176.185	-866.165	250	269.623	0	26.6084	25.0736	63.2583	1616358257945955	0
322	0	0	322	1	2512.99	1068.59	1444.4	0	0	-11.5133	25.752	57.3851	1888.52	5692.13	24291.3	-57.3851	77.0327	328.26	429.28	0	0	2.09593	187.161	-872.464	250	304.69	0	28.1201	26.6073	67.3441	1616358257965966	0
323	0	0	323	1	1784.96	773.506	1011.46	0	0	-64.5526	61.5949	53.5594	1698.36	5645.51	24255.4	-53.5594	70.7919	328.899	431.784	0	0	1.431	180.799	-869.942	250	257.587	0	30.5523	28.8889	73.5737	1616358257985977	0
325	0	0	325	1	2277.72	1154.41	1123.31	0	0	-59.3941	4.27116	120.859	2011.86	5640.35	24213.1	-120.859	84.3052	327.816	430.953	0	0	1.81572	156.02	-856.988	250	251.504	0	27.0153	25.401	60.224	1616358258025999	0
327	0	0	327	1	2623.33	1127.19	1496.13	0	0	-44.2152	40.178	70.9659	1895.74	5625.18	24376.5	-70.9659	78.3682	326.655	428.065	0	0	1.87106	178.661	-867.709	250	255.409	0	27.8744	26.2912	64.8781	1616358258066020	0
328	0	0	328	1	2256.8	692.439	1564.36	0	0	-114.47	13.2001	80.8349	1642.06	5695.43	24303.8	-80.8349	70.0162	326.822	429.04	0	0	1.86382	173.223	-864.702	250	242.205	0	31.7605	29.7323	71.9947	1616358258086031	0
330	0	0	330	1	2465.67	1220.03	1245.64	0	0	-82.683	87.0162	-91.7554	1979.09	5663.64	24230	91.7554	84.784	328.614	429.652	0	0	2.87638	200.427	-879.596	250	373.906	0	23.674	23.2063	82.3786	1616358258126053	0
331	0	0	331	1	2375.13	1201.94	1173.19	0	0	-71.9334	323.161	-113.185	1167.53	5752.55	24292.9	113.185	55.8494	327.656	429.159	0	0	3.02423	205.617	-880.128	250	261.988	0	35.2535	35.6034	128.259	1616358258146064	0
333	0	0	333	1	2501.21	1002.86	1498.35	0	0	-76.2538	52.6788	-2.75571	1969.59	5756.87	24264.4	2.75571	82.4308	325.967	429.92	0	0	1.54575	189.328	-874.168	250	292.277	0	25.3732	24.3166	71.694	1616358258186086	0
334	0	0	334	1	2716.66	1127.07	1589.59	0	0	-138.719	-11.2685	150.638	1945.06	5719.68	24328.3	-150.638	85.519	325.201	425.467	0	0	1.87822	198.153	-876.608	250	279.315	0	27.3362	25.3325	59.8312	1616358258206097	0
337	0	0	337	1	2326.22	1159.66	1166.56	0	0	-136.553	44.2456	-2.42914	1918.05	5617.85	24272.8	2.42914	82.6493	320.681	424.05	0	0	2.57198	189.701	-872.692	250	240.876	0	25.3567	24.1467	71.0368	1616358258266129	0
338	0	0	338	1	2160.59	1074.15	1086.43	0	0	-89.0642	65.2944	60.0959	1706.62	5670.02	24251.7	-60.0959	71.9885	320.666	422.133	0	0	2.95659	204.159	-878.828	250	282.407	0	30.0643	28.2295	70.7366	1616358258286140	0
339	0	0	339	1	2593.44	1123.36	1470.08	0	0	-68.0434	28.4553	4.71399	2531.3	5649	24288.6	-4.71399	105.216	324.773	420.923	0	0	2.70716	195.602	-875.502	250	383.369	0	19.9171	19.1303	55.6479	1616358258306151	0
340	0	0	340	1	2228.01	1050.89	1177.12	0	0	-81.0189	74.5041	2.34452	1864.6	5661.98	24242.5	-2.34452	78.4434	319.637	423.495	0	0	2.07784	183.511	-868.592	250	317.277	0	26.5333	25.4215	73.6741	1616358258326162	0
344	0	0	344	1	1879.59	744.767	1134.82	0	0	-80.4211	16.3371	-21.2401	1480.25	5661.38	24201	21.2401	61.9606	319.177	421.525	0	0	1.12289	167.377	-860.686	250	260.063	0	32.8631	31.8185	97.5932	1616358258406206	0
346	0	0	346	1	2262.61	937.389	1325.22	0	0	-1.09579	-12.2496	-73.0595	2303.48	5681.72	24229.6	73.0595	94.7217	323.977	424.655	0	0	1.13036	188.894	-872.781	250	388.235	0	21.2597	20.8616	72.4163	1616358258446228	0
347	0	0	347	1	2293.73	885.541	1408.19	0	0	-63.5714	22.8586	-94.2199	1573.36	5644.53	24393.8	94.2199	66.2781	324.134	423.81	0	0	1.37632	207.218	-881.175	250	279.296	0	29.714	29.2151	105.557	1616358258466238	0
348	0	0	348	1	2236.46	1124.25	1112.21	0	0	-183.365	151.595	-104.607	1454.24	5664.67	24265.1	104.607	67.319	322.192	423.931	0	0	3.24931	201.649	-878.466	250	283.848	0	30.1816	28.7254	104.356	1616358258486249	0
352	0	0	352	1	2447.21	1359.1	1088.11	0	0	-59.7033	8.67429	153.006	1961.77	5640.66	24308.4	-153.006	82.923	320.864	421.397	0	0	1.93048	193.647	-873.737	250	280.458	0	27.6365	25.8716	61.0744	1616358258566293	0
353	0	0	353	1	2213.22	911.777	1301.44	0	0	-78.5703	-6.64658	83.1838	1784.33	5759.19	24323.7	-83.1838	74.7759	319.905	420.643	0	0	0.99418	190.162	-871.745	250	282.829	0	29.3842	27.6628	66.9064	1616358258586304	0
354	0	0	354	1	1976.2	1087.3	888.899	0	0	-139.93	-45.3232	73.3675	1100.73	5820.55	24462	-73.3675	47.6673	325.758	428.033	0	0	1.84211	182.118	-868.974	250	245.604	0	46.1485	43.1556	106.156	1616358258606315	0
355	0	0	355	1	2358.94	1069.29	1289.65	0	0	-29.6478	78.9225	85.6369	1878.37	5710.27	24238.1	-85.6369	77.8841	326.304	431.261	0	0	3.0636	177.097	-867.995	250	299.529	0	28.432	26.8002	64.5407	1616358258626326	0
359	0	0	359	1	2344.68	1097.29	1247.39	0	0	-89.2001	56.4857	15.7827	1676.36	5670.16	24260.6	-15.7827	70.5045	324.183	418.879	0	0	1.62912	173.986	-863.219	250	277.255	0	29.6422	28.205	79.7545	1616358258706369	0
360	0	0	360	1	2588.87	1226.5	1362.36	0	0	-98.841	60.3504	-62.9836	1949.35	5679.8	24256.7	62.9836	83.2262	324.197	422.797	0	0	3.8387	185.135	-869.628	250	339.11	0	24.3138	23.5732	79.3144	1616358258726380	0
361	0	0	361	1	2004.95	969.082	1035.87	0	0	-106.018	25.341	27.2507	1623.68	5686.98	24192	-27.2507	68.5842	315.275	418.694	0	0	0.895163	173.478	-862.459	250	238.643	0	30.694	29.0541	79.1924	1616358258746391	0
362	0	0	362	1	1974.31	699.468	1274.84	0	0	-83.6784	34.0458	-22.5948	1716.49	5564.98	24283	22.5948	72.0702	320.741	414.614	0	0	2.00301	213.188	-881.584	250	282.348	0	28.1814	27.218	84.3292	1616358258766402	0
378	0	0	378	1	2419.48	1102.6	1316.88	0	0	-38.1579	36.9868	-40.4204	2156.2	5619.12	24280.1	40.4204	89.2685	317.633	414.882	0	0	2.49109	150.569	-852.272	250	303.697	0	22.5449	21.9694	70.7542	1616358259086576	0
379	0	0	379	1	2711.46	1181	1530.45	0	0	-79.4814	10.569	27.7037	2156.27	5660.44	24206.8	-27.7037	89.8738	314.854	408.32	0	0	2.1054	181.923	-866.328	250	304.104	0	23.2624	22.207	60.7253	1616358259106587	0
382	0	0	382	1	2365.72	1078.8	1286.93	0	0	-143.452	-28.6679	-12.5782	1900.29	5624.75	24345.7	12.5782	82.0839	314.122	405.409	0	0	2.59088	196.953	-872.772	250	251.294	0	24.9259	23.9387	72.697	1616358259166620	0
384	0	0	384	1	2294.29	956.851	1337.44	0	0	-51.4892	38.8084	-50.8019	1903.74	5632.45	24278.2	50.8019	79.3259	312.617	407.253	0	0	1.37406	201.674	-875.497	250	296.953	0	24.9405	24.352	80.2479	1616358259206642	0
385	0	0	385	1	2216.45	986.046	1230.41	0	0	-54.2555	43.1927	46.9101	1943.54	5635.22	24273.8	-46.9101	80.4449	311.661	410.07	0	0	1.83336	168.578	-858.714	250	301.74	0	26.1497	24.7852	64.3253	1616358259226653	0
386	0	0	386	1	1881.43	916.816	964.613	0	0	-153.992	106.517	-7.98446	1607.68	5734.95	24210.5	7.98446	70.8968	312.807	402.848	0	0	2.68893	170.396	-858.806	250	284.359	0	28.8208	27.5863	81.9915	1616358259246663	0
387	0	0	387	1	2394.32	1171.11	1223.21	0	0	-40.5916	12.8743	-19.6821	1995.14	5721.21	24304.2	19.6821	82.2302	312.955	404.58	0	0	1.1368	228.104	-886.369	250	337.041	0	24.3871	23.7629	73.1252	1616358259266674	0
389	0	0	389	1	2314.8	912.072	1402.73	0	0	-85.4602	59.9417	-8.79006	1815.55	5666.42	24257.1	8.79006	76.4193	311.27	406.384	0	0	2.18766	204.593	-876.477	250	305.566	0	26.5776	25.5049	76.3295	1616358259306696	0
390	0	0	390	1	2013.32	1023	990.32	0	0	-118.964	50.7713	106.777	1446.15	5699.92	24266.3	-106.777	62.3241	311.271	407.2	0	0	2.03703	180.025	-862.996	250	278.573	0	35.4276	32.8752	78.4129	1616358259326707	0
391	0	0	391	1	2325.21	1134.15	1191.06	0	0	-72.0109	-28.1583	56.7156	1579.33	5652.97	24345.2	-56.7156	65.7654	308.366	406.792	0	0	0.811804	182.924	-865.765	250	268.563	0	32.037	30.3302	76.9196	1616358259346718	0
392	0	0	392	1	1903.24	863.676	1039.56	0	0	-149.476	15.8736	54.5463	1496.48	5730.44	24400.8	-54.5463	64.8886	309.952	398.749	0	0	2.23139	154.419	-848.828	250	227.03	0	32.6326	30.6192	77.8517	1616358259366729	0
393	0	0	393	1	1872.06	899.971	972.093	0	0	-148.681	48.6638	175.598	1520.84	5729.64	24268.4	-175.598	67.9801	305.209	402.889	0	0	1.10666	199.533	-872.341	250	271.504	0	33.7184	30.9204	73.6799	1616358259386740	0
394	0	0	394	1	2453.85	986.314	1467.53	0	0	-80.6091	65.2259	62.7729	1997.27	5661.57	24251.8	-62.7729	83.953	308.522	402.885	0	0	2.00381	183.589	-864.521	250	289.861	0	25.3511	23.8448	59.5712	1616358259406751	0
395	0	0	395	1	2474.94	1111.65	1363.28	0	0	-111.005	3.27858	20.854	2098.25	5592.31	24313.8	-20.854	88.7581	308.438	400.265	0	0	2.26716	228.967	-887.542	250	356.674	0	23.3423	22.2523	61.9027	1616358259426761	0
396	0	0	396	1	2467.16	1225.99	1241.17	0	0	-64.4474	48.9075	27.1592	1889.31	5645.41	24268.1	-27.1592	78.519	306.366	401.986	0	0	1.5301	183.339	-864.586	250	271.247	0	26.2018	24.941	68.3519	1616358259446772	0
397	0	0	397	1	2329.47	1001.76	1327.72	0	0	-50.4574	61.325	101.284	2385.94	5631.42	24255.7	-101.284	99.6533	305.328	403.039	0	0	1.8666	170.001	-858.746	250	349.891	0	21.9559	20.5905	49.3729	1616358259466783	0
398	0	0	398	1	2581.79	1189	1392.79	0	0	-29.4322	76.7468	81.1677	2334.34	5710.05	24240.3	-81.1677	96.6735	309.363	412.596	0	0	1.44996	177.433	-864.896	250	345.985	0	22.4829	21.1801	51.2961	1616358259486794	0
399	0	0	399	1	1905.13	901.998	1003.14	0	0	-43.3761	24.6132	-43.4828	1536.9	5724	24192.8	43.4828	63.6917	309.766	409.245	0	0	1.43176	152.091	-849.578	250	255.014	0	31.0116	30.302	97.92	1616358259506805	0
400	0	0	400	1	2388.18	1011.46	1376.72	0	0	-11.1293	-31.0342	-19.8504	2167.01	5691.75	24248.4	19.8504	88.5555	306.45	405.778	0	0	1.86868	205.208	-874.987	250	352.19	0	22.7572	22.0674	68.0992	1616358259526816	0
403	0	0	403	1	1886.95	857.331	1029.62	0	0	-54.3727	-47.3193	-727.07	1720.21	5834.65	24065.4	727.07	120.673	312.025	402.054	0	0	0.220686	184.347	-866.411	250	243.581	0	78.847	101.307	239.664	1616358259586849	0
405	0	0	405	1	2084.07	848.265	1235.81	0	0	-40.5068	35.2598	-39.8439	1859.14	5621.47	24281.8	39.8439	77.0055	304.778	402.749	0	0	1.69694	172.561	-858.239	250	320.942	0	25.6442	24.9793	80.1096	1616358259626870	0
407	0	0	407	1	2287.68	1086.83	1200.85	0	0	-72.1499	39.4232	118.247	1897.92	5653.11	24277.6	-118.247	80.0379	301.377	397.143	0	0	1.87855	196.961	-869.727	250	272.009	0	27.3791	25.5275	60.7662	1616358259666892	0
408	0	0	408	1	2337.42	1096.75	1240.67	0	0	-81.7563	21.4222	-67.8956	1540.47	5563.06	24395.3	67.8956	65.0201	302.37	394.937	0	0	1.46836	221.07	-879.623	250	280.295	0	29.7391	29.04	99.0406	1616358259686903	0
409	0	0	409	1	2268.2	1125.38	1142.82	0	0	-133.736	46.2535	98.161	1593.29	5714.7	24370.4	-98.161	69.0976	307.897	399.202	0	0	2.27107	196.228	-870.942	250	260.006	0	31.6453	29.3812	70.4968	1616358259706914	0
410	0	0	410	1	2060.1	893.807	1166.3	0	0	-123.859	47.7952	97.2942	1344.72	5704.82	24368.9	-97.2942	57.98	305.699	398.984	0	0	1.48397	186.021	-864.147	250	243.75	0	37.4353	34.7777	83.3597	1616358259726925	0
411	0	0	411	1	1740.32	770.607	969.708	0	0	-172.153	79.2931	8.94909	1474.41	5753.11	24237.7	-8.94909	65.3881	304.039	401.936	0	0	1.98302	175.929	-858.957	250	250.257	0	31.7836	29.8215	84.8385	1616358259746936	0
412	0	0	412	1	2344.84	1116.57	1228.27	0	0	-69.2154	22.9027	27.4159	2139.48	5650.18	24194.5	-27.4159	88.8507	304.136	395.939	0	0	2.01857	260.419	-900.719	250	370.8	0	23.1208	22.0651	60.458	1616358259766947	0
413	0	0	413	1	2268.7	1114.62	1154.07	0	0	-134.724	56.4109	98.6236	1489.22	5815.34	24260.6	-98.6236	64.7087	305.493	400.689	0	0	2.02508	148.953	-846.003	250	270.089	0	33.759	31.3232	74.9862	1616358259786958	0
414	0	0	414	1	2037.03	971.495	1065.54	0	0	-107.181	40.4776	115.956	1469.11	5688.14	24376.2	-115.956	62.9673	303.23	397.743	0	0	2.61691	176.373	-859.177	250	254.683	0	34.8547	32.3053	76.8079	1616358259806969	0
416	0	0	416	1	2071.06	865.28	1205.78	0	0	-171.667	40.1675	-715.001	2166.78	5852.29	24177.2	715.001	150.113	302.753	390.326	0	0	1.33111	173.835	-857.649	250	236.052	0	58.2898	68.1735	165.736	1616358259846990	0
418	0	0	418	1	2321.74	1168	1153.74	0	0	-74.0778	78.7016	125.024	1644.42	5754.7	24338	-125.024	69.8628	300.287	392.977	0	0	0.934532	185.755	-862.585	250	237.669	0	31.2769	29.2154	69.0398	1616358259887012	0
420	0	0	420	1	2530	1149.08	1380.92	0	0	-63.518	36.926	83.2111	1673.75	5644.48	24180.5	-83.2111	69.8229	301.315	394.2	0	0	2.36968	195.18	-867.43	250	299.945	0	30.3735	28.5436	69.2802	1616358259927034	0
425	0	0	425	1	1875.28	829.368	1045.91	0	0	-150.637	-29.8307	41.2684	1394.84	5731.6	24247.2	-41.2684	60.4657	295.749	388.849	0	0	1.66353	204.799	-871.52	250	229.724	0	34.1389	32.1004	84.5907	1616358260027088	0
426	0	0	426	1	1997.87	921.671	1076.2	0	0	-95.0118	37.5806	-90.9083	1401.89	5775.63	24179.8	90.9083	59.8575	300.634	395.357	0	0	1.4363	192.369	-866.747	250	278.083	0	32.0191	31.1712	111.425	1616358260047099	0
427	0	0	427	1	2429.47	1064.14	1365.33	0	0	-60.3813	83.0912	-28.203	1892.61	5641.34	24233.9	28.203	79.4018	290.312	384.962	0	0	2.2997	190.086	-863.121	250	315.255	0	24.5472	23.8884	74.0249	1616358260067110	0
428	0	0	428	1	2219.29	1044.76	1174.53	0	0	-37.4321	71.7001	94.5366	1476.04	5817.71	24245.3	-94.5366	61.3818	299.579	402.915	0	0	1.74094	184.097	-863.033	250	285.15	0	34.8796	32.7578	78.3053	1616358260087121	0
431	0	0	431	1	1703.68	793.225	910.456	0	0	-60.3273	37.1649	112.587	1412.9	5740.95	24279.9	-112.587	59.2097	301.605	391.756	0	0	1.54703	168.626	-855.133	250	220.828	0	36.3538	34.0437	81.1131	1616358260147154	0
434	0	0	434	1	2340.66	952.111	1388.55	0	0	-121.397	36.1458	53.1664	1813.77	5702.36	24280.9	-53.1664	77.4233	296.915	383.929	0	0	2.35667	193.579	-865.602	250	262.668	0	26.7926	25.1611	64.3493	1616358260207186	0
435	0	0	435	1	2223.46	1056.67	1166.79	0	0	-38.6403	72.9589	117.915	1667.55	5719.26	24244.1	-117.915	69.7002	299.607	396.551	0	0	1.47976	214.541	-878.039	250	297.737	0	31.1179	29.1798	69.1644	1616358260227197	0
436	0	0	436	1	2124.65	1078.95	1045.7	0	0	-66.9149	39.5546	71.8253	1714.24	5647.88	24377.1	-71.8253	71.489	297.782	389.727	0	0	2.00837	173.626	-855.974	250	255.357	0	29.2829	27.5454	67.849	1616358260247208	0
437	0	0	437	1	1756.29	834.767	921.523	0	0	-286.165	152.731	-730.604	1968.52	5867.13	24164.3	730.604	148.339	300.64	384.267	0	0	3.31736	194.92	-867.429	250	273.917	0	70.8237	73.4973	166.364	1616358260267219	0
439	0	0	439	1	1997.8	900.955	1096.84	0	0	-123.525	68.1371	-86.2197	1780.93	5704.49	24248.9	86.2197	77.3833	295.626	385.752	0	0	1.3599	153.332	-845.234	250	249.674	0	24.7695	24.0991	84.8683	1616358260307241	0
440	0	0	440	1	2319.78	1102.83	1216.96	0	0	-56.5454	31.2021	90.5696	1794.17	5637.51	24285.8	-90.5696	74.7072	295.424	389.916	0	0	1.62761	196.619	-868.132	250	278.962	0	28.3833	26.6696	64.2697	1616358260327252	0
441	0	0	441	1	2629.72	1257.59	1372.12	0	0	-67.2971	60.831	4.05887	2282.97	5648.26	24256.2	-4.05887	95.2559	290.96	384.675	0	0	1.95317	170.283	-853.385	250	295.316	0	20.9916	20.1136	58.308	1616358260347263	0
442	0	0	442	1	2188.94	958.675	1230.27	0	0	-79.8086	95.1955	-86.8909	1395.76	5660.77	24221.8	86.8909	59.7793	297.696	389.5	0	0	1.70638	224.361	-879.75	250	327.434	0	31.7734	31.1902	109.666	1616358260367274	0
443	0	0	443	1	2280.57	1056.56	1224.01	0	0	-63.1471	53.252	52.4894	1568.37	5644.11	24263.8	-52.4894	65.2517	290.422	388.465	0	0	1.54422	200.328	-867.689	250	263.116	0	31.376	29.6225	75.5077	1616358260387285	0
445	0	0	445	1	1846.38	919.163	927.214	0	0	-120.98	22.3797	54.5798	1368.72	5701.94	24394.3	-54.5798	58.3553	292.337	381.698	0	0	1.64549	177.108	-855.309	250	211.839	0	35.1854	33.0893	84.0098	1616358260427306	0
446	0	0	446	1	1688.67	693.739	994.932	0	0	-73.9976	79.9687	41.169	1327.81	5555.3	24336.7	-41.169	55.6936	292.984	387.646	0	0	1.41269	207.793	-872.974	250	292.145	0	36.392	34.5539	90.3469	1616358260447317	0
452	0	0	452	1	2212.64	1102.83	1109.81	0	0	-55.1654	82.2675	62.9014	1653.02	5636.13	24234.8	-62.9014	68.9656	299.086	390.344	0	0	1.44005	156.851	-847.383	250	263.41	0	30.0665	28.5154	70.9561	1616358260567383	0
457	0	0	457	1	2217.08	1071.16	1145.92	0	0	35.4851	66.7477	-303.252	1336.62	5645.14	24250.3	303.252	59.7508	298.765	391.777	0	0	0.651686	163.641	-852.406	250	258.181	0	34.4882	33.3985	197.041	1616358260667437	0
459	0	0	459	1	2507.32	1177.76	1329.56	0	0	-77.9619	-9.64992	-3.74136	1726.22	5758.58	24227	3.74136	71.9825	298.817	393.933	0	0	1.17543	153.094	-846.916	250	284.913	0	27.7664	26.7945	79.1059	1616358260707459	0
461	0	0	461	1	2137.43	1252.69	884.741	0	0	-44.2639	20.1697	126.392	1566.75	5625.22	24296.9	-126.392	65.3853	292.92	385.962	0	0	1.51366	212.461	-874.014	250	289.875	0	32.8838	30.8514	73.0743	1616358260747481	0
462	0	0	462	1	2303.38	1158.12	1145.25	0	0	-76.4426	71.1024	94.4018	2032.26	5657.4	24245.9	-94.4018	85.7964	294.834	383.772	0	0	2.54242	180.752	-859.614	250	299.198	0	24.8566	23.2884	55.9302	1616358260767492	0
463	0	0	463	1	1688.51	758.733	929.777	0	0	-234.307	147.252	-749.32	1945.43	5914.93	24070.1	749.32	143.922	295.473	384.179	0	0	2.08146	156.101	-847.084	250	199.082	0	70.6091	79.7924	172.078	1616358260787502	0
464	0	0	464	1	2185.12	1048.04	1137.08	0	0	-87.0583	28.9205	31.9488	1623.08	5668.02	24188.5	-31.9488	67.9619	289.06	380.707	0	0	1.32548	161.37	-847.995	250	243.867	0	29.6338	28.0797	75.7626	1616358260807513	0
466	0	0	466	1	1530.98	632.134	898.851	0	0	-78.2165	23.9072	86.5645	1352.51	5559.52	24293.1	-86.5645	56.7521	288.877	376.942	0	0	1.0431	143.859	-838.501	250	205.694	0	36.6341	34.3794	82.9791	1616358260847535	0
467	0	0	467	1	1702.49	792.906	909.582	0	0	-116.565	35.604	172.122	1070.89	5797.18	24181.8	-172.122	46.8394	294.915	385.203	0	0	0.884836	186.07	-860.107	250	203.393	0	47.2755	43.661	106.745	1616358260867546	0
469	0	0	469	1	1920.75	837.159	1083.59	0	0	-119.232	-29.6618	19.2219	1433.66	5700.19	24247	-19.2219	60.9491	298.089	388.757	0	0	0.747306	174.153	-856.317	250	248.005	0	33.1452	31.5538	88.5587	1616358260907568	0
473	0	0	473	1	2340.94	1148.03	1192.92	0	0	-49.7541	4.8301	161.991	1892.9	5730.37	24212.6	-161.991	79.9397	290.515	378.916	0	0	1.33792	176.948	-855.57	250	309.022	0	27.3548	25.6517	60.6487	1616358260987611	0
475	0	0	475	1	1899.47	845.012	1054.46	0	0	-83.5998	34.7217	70.4124	1560.12	5764.22	24282.3	-70.4124	65.4873	293.219	384.996	0	0	1.45445	183.139	-858.539	250	264.939	0	31.7993	29.815	73.4708	1616358261027633	0
476	0	0	476	1	1389.11	637.365	751.743	0	0	-367.104	235.751	127.887	654.782	5250.44	24280.6	-127.887	41.7643	278.818	363.965	0	0	2.47242	156.141	-839.15	250	180.924	0	80.5592	53.0427	128.383	1616358261047644	0
478	0	0	478	1	1938.9	944.911	993.985	0	0	-87.0747	35.3745	-69.7971	1385.3	5668.03	24281.7	69.7971	58.6991	290.299	378.924	0	0	1.77487	170.917	-852.162	250	251.68	0	32.2363	31.3676	107.486	1616358261087666	0
480	0	0	480	1	2005.19	890.478	1114.71	0	0	-28.9073	1.31118	-60.8975	2029.63	5709.53	24216.1	60.8975	83.8796	298.04	382.343	0	0	0.701801	163.306	-851.1	250	311.374	0	22.8524	22.4943	76.0747	1616358261127688	0
483	0	0	483	1	1510.51	606.53	903.983	0	0	-43.5993	47.1687	-128.753	1065.78	5724.22	24369.5	128.753	45.095	292.101	379.197	0	0	1.2375	161.049	-846.552	250	204.826	0	40.5202	39.9184	156.533	1616358261187720	0
485	0	0	485	1	2031.57	1078.36	953.208	0	0	-245.143	145.691	48.2628	1090.2	5826.1	24171.3	-48.2628	52.8029	288.436	378.88	0	0	2.02241	217.458	-874.125	250	240.824	0	42.3252	36.7029	94.223	1616358261227742	0
488	0	0	488	1	1801.36	931.514	869.842	0	0	-143.232	97.005	157.779	1048.72	5923.51	24319.7	-157.779	46.765	292.879	384.369	0	0	1.67084	166.794	-850.525	250	206.019	0	47.1512	43.6408	102.32	1616358261287775	0
490	0	0	490	1	2252.19	1052.54	1199.65	0	0	-113.686	28.7627	22.9694	1547.02	5794.31	24188.6	-22.9694	65.624	286.172	375.345	0	0	1.58402	194.102	-862.541	250	230.006	0	30.3864	28.8077	79.6684	1616358261327797	0
491	0	0	491	1	1764.76	970.183	794.574	0	0	-91.2497	-3.36963	1.41748	1204.7	5771.87	24220.8	-1.41748	50.5102	285.695	373.737	0	0	1.89731	184.768	-856.057	250	246.189	0	38.5086	37.0289	108.007	1616358261347808	0
492	0	0	492	1	1831.94	711.964	1119.98	0	0	-62.5996	19.9869	-19.3924	1451.44	5643.56	24297.1	19.3924	60.317	280.743	370.388	0	0	1.03277	156.577	-841.941	250	218.488	0	31.6424	30.7084	93.9537	1616358261367819	0
495	0	0	495	1	1536.98	893.524	643.457	0	0	-48.5852	51.7127	276.667	1106.1	5729.21	24066	-276.667	48.9326	286.227	375.861	0	0	1.04797	137.595	-833.434	250	200.074	0	44.5827	42.6053	112.938	1616358261427851	0
496	0	0	496	1	1606.36	747.044	859.312	0	0	-114.675	-39.2385	-7.67858	1157.99	5695.64	24256.6	7.67858	49.2205	280.923	367.584	0	0	1.39124	184.949	-854.171	250	205.333	0	39.0901	37.543	112.686	1616358261447862	0
497	0	0	497	1	2258.89	980.012	1278.88	0	0	-94.0778	-17.9325	4.87124	2144.22	5575.38	24235.3	-4.87124	90.0103	279.969	368.053	0	0	1.66072	200.143	-863.881	250	324.772	0	21.8752	20.9503	60.7553	1616358261467873	0
499	0	0	499	1	1764.89	841.921	922.971	0	0	-52.4622	41.9046	66.2293	979.516	5633.42	24275.1	-66.2293	40.5935	282.311	374.994	0	0	1.11454	168.772	-846.764	250	196.228	0	49.5842	46.7686	115.845	1616358261507895	0
501	0	0	501	1	1380.8	779.793	601.011	0	0	-48.963	22.6959	246.325	771.494	5729.58	24394	-246.325	33.6248	284.265	373.151	0	0	0.457039	161.146	-844.517	250	195.594	0	64.341	60.8298	152.447	1616358261547917	0
503	0	0	503	1	1795.02	934.817	860.205	0	0	-83.7298	21.9287	89.2894	1234.4	5764.35	24195.5	-89.2894	51.946	286.304	378.99	0	0	1.1658	142.25	-836.729	250	198.577	0	40.1239	37.5659	90.245	1616358261587938	0
505	0	0	505	1	1362.46	690.069	672.387	0	0	-176.892	68.8243	79.0732	977.978	5757.85	24148.6	-79.0732	43.6708	284.626	373.794	0	0	1.29566	126.74	-827.18	250	172.636	0	48.2626	44.2027	107.004	1616358261627960	0
506	0	0	506	1	1852.46	865.031	987.431	0	0	-75.5787	90.14	-155.449	1095.81	5556.88	24226.9	155.449	47.5934	283.786	368.1	0	0	2.22956	171.029	-847.945	250	234.814	0	37.8951	37.3429	155.442	1616358261647971	0
507	0	0	507	1	2133.62	1015.53	1118.1	0	0	-193.009	39.376	-22.041	1445.41	5773.97	24277.7	22.041	64.9654	282.712	371.665	0	0	2.44712	181.475	-856.173	250	218.119	0	30.8565	28.6784	88.1237	1616358261667982	0
508	0	0	508	1	1168.5	485.567	682.931	0	0	-349.827	120.761	126.894	612.033	5332.83	24395.6	-126.894	35.9838	272.801	356.948	0	0	1.51791	169.986	-844.356	250	186.532	0	85.9686	59.1065	141.165	1616358261687993	0
508	0	0	508	1	1742.9	927.178	815.725	0	0	-49.8856	24.0822	-57.2921	1132.51	5730.51	24093.6	57.2921	47.1468	286.426	377.491	0	0	0.869527	170.571	-850.578	250	222.507	0	39.7808	38.9797	130.099	1616358261687993	0
510	0	0	510	1	2273.4	1195.97	1077.43	0	0	-78.375	20.748	-28.5915	1890.65	5659.33	24196.6	28.5915	79.1759	282.072	366.555	0	0	0.902221	227.634	-878.493	250	344.113	0	24.1735	23.4603	73.4377	1616358261728015	0
513	0	0	513	1	1754.01	955.099	798.906	0	0	-123.5	30.4491	156.04	927.164	5903.78	24386.3	-156.04	40.4812	290.033	380.345	0	0	1.33692	152.655	-841.185	250	194.19	0	53.8491	49.7294	117.354	1616358261788047	0
514	0	0	514	1	1813.92	993.811	820.107	0	0	-110.879	1.79038	176.935	1145.55	5691.84	24414.9	-176.935	49.9961	288.366	373.447	0	0	1.80343	152.287	-841.128	250	229.031	0	43.8333	40.6742	96.4721	1616358261808058	0
518	0	0	518	1	1859.32	907.235	952.085	0	0	-72.3031	-1.77603	26.289	1288.5	5653.26	24318.8	-26.289	53.5235	283.045	368.03	0	0	1.58353	151.652	-839.031	250	239.74	0	36.5542	35.0265	96.0364	1616358261888102	0
519	0	0	519	1	1744.86	774.594	970.27	0	0	-19.3371	34.2265	-42.2529	1184.08	5799.62	24382.5	42.2529	48.7494	287.566	378	0	0	1.53754	159.017	-845.225	250	243.906	0	38.8756	37.8334	122.49	1616358261908113	0
522	0	0	522	1	1956.55	846.95	1109.6	0	0	-183.651	99.9723	-671.765	1797.57	5864.27	24117.4	671.765	118.391	282.08	366.072	0	0	1.84638	157.082	-841.707	250	246.119	0	63.3661	70.6971	189.967	1616358261968145	0
523	0	0	523	1	2145.31	791.284	1354.03	0	0	-50.2796	4.883	32.719	1209.41	5830.56	24511.5	-32.719	49.817	277.673	372.704	0	0	1.45101	163.839	-845.495	250	179.633	0	39.3857	37.6777	100.93	1616358261988156	0
525	0	0	525	1	1718.24	970.207	748.033	0	0	-2.90091	9.21235	150.206	1020.58	5882.84	24208.2	-150.206	42.3022	286.82	377.851	0	0	0.699103	173.819	-851.939	250	259.703	0	50.5571	47.2932	111.214	1616358262028178	0
527	0	0	527	1	1509.95	841.652	668.301	0	0	-67.687	52.8649	-23.2889	1246.31	5548.99	24264.2	23.2889	52.1114	277.326	356.134	0	0	1.05718	200.802	-861.172	250	287.064	0	35.8329	34.7261	108.08	1616358262068200	0
528	0	0	528	1	1709.74	797.919	911.821	0	0	-33.2137	52.4024	45.2958	1009.11	5713.83	24364.3	-45.2958	41.5052	282.026	368.606	0	0	1.35326	172.627	-850.203	250	260.827	0	47.3896	44.9739	117.189	1616358262088211	0
530	0	0	530	1	1730.73	668.293	1062.43	0	0	-58.7443	-5.39508	105.516	1281.37	5739.36	24222.8	-105.516	53.5027	283.825	369.459	0	0	0.798375	157.976	-842.371	250	244.564	0	38.8177	36.623	87.2594	1616358262128233	0
531	0	0	531	1	1855.74	794.022	1061.72	0	0	-5.96185	67.0198	-145.394	1356.65	5686.58	24250	145.394	57.302	280.821	369.797	0	0	1.09027	163.571	-845.128	250	253.932	0	31.6986	31.1008	126.859	1616358262148243	0
532	0	0	532	1	1637.37	881.438	755.932	0	0	-105.872	111.859	140.993	950.741	5587.17	24304.8	-140.993	41.4279	278.753	362.788	0	0	1.67854	147.704	-835.575	250	183.194	0	51.0461	47.4615	111.226	1616358262168254	0
534	0	0	534	1	2218.83	1191.24	1027.59	0	0	-111.506	56.3883	-17.7399	1646.58	5692.47	24260.7	17.7399	70.2061	278.639	360.586	0	0	1.99827	187.411	-855.587	250	254.445	0	27.2642	26.1737	80.0666	1616358262208276	0
535	0	0	535	1	1524.74	776.417	748.321	0	0	-65.1127	58.0408	-19.148	963.192	5745.73	24159.3	19.148	40.2413	273.602	364.129	0	0	1.93965	167.358	-844.423	250	239.787	0	46.637	45.0786	137.739	1616358262228287	0
536	0	0	536	1	2229.34	1112.46	1116.88	0	0	-108.346	29.7572	57.029	1094.92	5788.97	24287.3	-57.029	46.4061	282.056	367.429	0	0	1.54322	196.215	-859.815	250	253.084	0	43.3029	40.6602	102.719	1616358262248298	0
538	0	0	538	1	1409.91	778.149	631.758	0	0	-120.476	50.6554	103.146	1148.39	5701.44	24166.7	-103.146	49.4956	274.977	363.223	0	0	0.966354	161.68	-842.399	250	245.423	0	41.8792	38.866	92.7543	1616358262288320	0
540	0	0	540	1	2126.91	881.234	1245.68	0	0	-27.4811	46.5932	60.3342	1584.2	5608.44	24270.4	-60.3342	65.0767	276.862	363.776	0	0	1.81689	195.674	-860.265	250	268.405	0	30.6738	28.9718	72.8847	1616358262328342	0
541	0	0	541	1	1805.02	791.009	1014.01	0	0	0.49501	-20.3573	32.4046	1623.52	5580.46	24237.7	-32.4046	65.8631	271.206	363.011	0	0	0.302931	156.259	-839.231	250	231.849	0	29.6788	28.2822	76.3893	1616358262348352	0
542	0	0	542	1	2063.82	1091.77	972.045	0	0	-60.1947	33.6716	11.0636	1403.04	5740.81	24183.7	-11.0636	58.1426	276.462	364.736	0	0	1.95043	166.836	-845.403	250	235.541	0	33.131	31.7585	90.6642	1616358262368363	0
543	0	0	543	1	1711.16	661.13	1050.03	0	0	-43.1493	62.7766	48.8072	1583.21	5723.77	24154.6	-48.8072	65.4506	278.772	364.64	0	0	1.3977	129.054	-827.232	250	257.509	0	30.2718	28.7346	74.1767	1616358262388374	0
544	0	0	544	1	2071.78	1087.73	984.052	0	0	-66.6422	15.1971	-12.9748	1415.07	5647.6	24202.2	12.9748	58.8318	275.515	361.609	0	0	1.79591	171.663	-846.824	250	250.44	0	32.2004	31.2081	94.1909	1616358262408385	0
545	0	0	545	1	2116.33	1116.95	999.378	0	0	-51.4818	156.246	-1.03223	1242.54	5632.44	24160.8	1.03223	52.8229	273.258	358.195	0	0	1.72436	162.348	-841.256	250	217.259	0	35.7905	34.5103	101.22	1616358262428396	0
547	0	0	547	1	1715.71	830.39	885.317	0	0	-70.6198	53.5815	-174.617	1360.27	5651.58	24263.5	174.617	58.8931	273.087	356.677	0	0	1.22772	192.733	-855.332	250	248.776	0	30.3506	29.6706	131.996	1616358262468418	0
548	0	0	548	1	2367.16	1249.89	1117.27	0	0	-45.1557	47.9032	31.7838	1538.25	5626.12	24269.1	-31.7838	63.4613	273.48	359.114	0	0	1.61897	193.95	-857.517	250	278.026	0	30.5818	29.132	78.8614	1616358262488429	0
549	0	0	549	1	1946.2	961.4	984.801	0	0	-52.4592	-5.70473	-21.5889	1357.56	5633.42	24322.7	21.5889	56.164	272.339	357.933	0	0	0.865221	171.565	-845.387	250	219.322	0	33.2926	32.489	100.026	1616358262508440	0
550	0	0	550	1	2244.4	906.435	1337.97	0	0	-63.8776	52.2139	-97.6482	1304.6	5545.18	24364.5	97.6482	55.1908	267.256	355.575	0	0	1.64756	154.534	-835.79	250	210.605	0	32.6401	31.9649	115.711	1616358262528451	0
551	0	0	551	1	2209.39	1026.37	1183.02	0	0	-108.438	43.861	-70.8366	1638.07	5589.74	24273.2	70.8366	70.1778	269.492	356.209	0	0	2.51448	171.929	-845.07	250	244.623	0	26.3903	25.5678	87.2738	1616358262548461	0
552	0	0	552	1	1901.57	1023.78	877.794	0	0	-131.2	-4.1613	86.6035	1300.92	5712.16	24321.2	-86.6035	56.0446	268.441	356.836	0	0	1.26246	170.296	-844.24	250	236.932	0	36.3389	33.9844	81.6892	1616358262568472	0
556	0	0	556	1	1465.26	663.111	802.149	0	0	-67.5915	72.0384	-47.0636	1234.06	5648.55	24245	47.0636	51.9612	270.852	355.614	0	0	1.48744	143.234	-831.606	250	252.197	0	35.4342	34.5599	112.224	1616358262648516	0
557	0	0	557	1	1854.23	971.501	882.729	0	0	-25.7072	69.9318	-150.855	1234.23	5606.67	24247.1	150.855	52.4853	274.635	357.836	0	0	1.4989	163.41	-842.583	250	253.68	0	33.9067	33.3686	138.45	1616358262668527	0
558	0	0	558	1	1784.29	879.528	904.766	0	0	-66.7318	-25.2046	216.53	933.207	5747.35	24342.2	-216.53	40.5707	274.505	357.9	0	0	0.976354	181.927	-850.576	250	181.706	0	52.6533	49.2927	121.603	1616358262688538	0
560	0	0	560	1	1842.77	1164.77	678.006	0	0	-44.5806	80.8822	-24.6496	1308.46	5625.54	24236.2	24.6496	54.532	270.966	353.272	0	0	1.07352	161.572	-839.685	250	207.681	0	33.9968	33.1326	102.545	1616358262728560	0
561	0	0	561	1	1611.04	767.902	843.139	0	0	-105.554	80.8527	30.99	1029.33	5586.85	24335.8	-30.99	43.8051	269.191	352.713	0	0	1.82278	126.684	-822.052	250	193.483	0	43.9994	41.7152	112.277	1616358262748570	0
563	0	0	563	1	1984.15	1078.2	905.949	0	0	-127.675	44.0381	19.7052	1153.1	5608.98	24372.7	-19.7052	49.3708	268.697	352.111	0	0	1.95038	190.571	-852.982	250	201.846	0	38.867	36.8154	102.788	1616358262788592	0
564	0	0	564	1	2247.15	1090.58	1156.57	0	0	-84.1505	58.9234	-39.3113	1353.64	5764.77	24258.1	39.3113	57.1786	269.425	351.55	0	0	1.58165	192.328	-855.366	250	224.278	0	32.3713	31.3536	100.412	1616358262808603	0
568	0	0	568	1	1941.13	749.331	1191.8	0	0	-66.2864	53.5168	55.3458	1378.44	5647.25	24363.2	-55.3458	57.4402	272.793	358.98	0	0	1.54495	163.602	-842.644	250	250.211	0	34.3824	32.4564	82.3772	1616358262888647	0
569	0	0	569	1	2056.67	1067.07	989.604	0	0	-34.9135	34.8719	94.3587	1192.46	5715.53	24381.8	-94.3587	49.317	273.396	359.898	0	0	1.7039	195.039	-857.592	250	233.414	0	41.0673	38.5764	92.6432	1616358262908658	0
570	0	0	570	1	2093.82	1064.1	1029.72	0	0	-94.3711	39.1296	37.8801	1340.77	5575.67	24277.9	-37.8801	56.3974	265.5	348.384	0	0	1.60631	186.804	-850.584	250	247.477	0	34.2929	32.3545	85.939	1616358262928668	0
571	0	0	571	1	1736.29	1067.47	668.824	0	0	-31.5872	70.4827	98.8171	1216.62	5612.55	24246.6	-98.8171	50.5249	273.61	355.052	0	0	0.734203	165.273	-842.854	250	234.552	0	40.0432	37.6839	90.1248	1616358262948679	0
572	0	0	572	1	1959.75	981.574	978.171	0	0	-84.8549	-24.0084	141.705	1536.69	5665.81	24440.7	-141.705	65.5163	267.553	352.813	0	0	1.81676	176.297	-846.626	250	196.461	0	31.9975	29.7766	70.5565	1616358262968690	0
574	0	0	574	1	1525.93	779.733	746.197	0	0	-315.159	238.032	157.909	905.024	5597.14	24178.7	-157.909	51.6006	264.361	346.756	0	0	3.07951	187.891	-849.26	250	242.661	0	53.505	39.898	93.6829	1616358263008712	0
576	0	0	576	1	1711.06	742.006	969.049	0	0	-39.4401	71.2439	126.051	1218.25	5620.4	24245.8	-126.051	51.0078	272.378	352.268	0	0	1.72631	152.438	-835.842	250	218.111	0	40.2503	37.7697	89.3238	1616358263048734	0
577	0	0	577	1	1308.51	656.504	652.007	0	0	-12.4123	-25.021	7.49654	983.057	5693.03	24242.4	-7.49654	40.0531	270.424	357.548	0	0	0.673191	147.957	-833.253	250	185.508	0	47.1596	45.3758	131.234	1616358263068745	0
579	0	0	579	1	2210.46	1029.31	1181.15	0	0	-79.4111	19.9605	80.5175	2023.29	5660.37	24197.4	-80.5175	84.8267	268.146	352.797	0	0	1.52241	204.078	-862.313	250	273.027	0	23.8996	22.4429	54.5746	1616358263108767	0
580	0	0	580	1	2226.51	1205.99	1020.52	0	0	-151.753	42.4514	122.073	1871.26	5732.71	24174.9	-122.073	82.483	267.44	345.527	0	0	2.3397	193.591	-855.252	250	296.764	0	25.4681	23.4794	55.8943	1616358263128777	0
581	0	0	581	1	1978.91	894.808	1084.1	0	0	-59.0627	45.3387	22.9628	1833.21	5640.02	24271.7	-22.9628	75.9978	266.287	350.746	0	0	1.97536	160.323	-838.158	250	270.738	0	25.2745	24.1035	66.8026	1616358263148788	0
582	0	0	582	1	1884.55	957.298	927.256	0	0	-165.48	118.583	-679.46	1467.22	5945.76	24098.8	679.461	96.7374	273.042	351.568	0	0	1.66334	157.048	-837.978	250	203.921	0	76.6511	86.9634	231.134	1616358263168799	0
583	0	0	583	1	1869.86	908.266	961.598	0	0	-13.367	63.9244	-15.1293	1345.72	5693.99	24253.1	15.1293	55.3037	268.183	351.518	0	0	1.49749	198.451	-857.374	250	251.028	0	33.6906	32.5361	99.0018	1616358263188810	0
584	0	0	584	1	1983.97	835.556	1148.41	0	0	-116.512	16.2136	116.897	1588.91	5697.47	24300.8	-116.897	68.3479	268.38	351.518	0	0	1.75525	151.308	-834.547	250	192.491	0	30.391	28.2824	67.1297	1616358263208821	0
585	0	0	585	1	1917.98	970.337	947.647	0	0	-185.664	53.365	85.5754	1609.82	5766.62	24164	-85.5754	72.331	264.301	352.246	0	0	2.07545	190.176	-852.589	250	229.157	0	29.0012	26.257	63.3112	1616358263228832	0
586	0	0	586	1	1711.95	867.026	844.925	0	0	-101.065	30.2481	95.7358	1435.57	5682.02	24187.1	-95.7358	61.0272	265.984	348.226	0	0	1.54837	148.173	-832.361	250	236.573	0	33.2597	30.9883	74.3507	1616358263248843	0
587	0	0	587	1	1828.32	681.414	1146.91	0	0	-114.213	11.8486	53.3057	1607.27	5894.49	24205.5	-53.3057	68.226	266.946	351.748	0	0	1.88855	186.424	-852.073	250	239.561	0	29.0059	27.3312	69.4934	1616358263268854	0
591	0	0	591	1	1900.23	846.185	1054.05	0	0	-84.4721	18.3093	39.1258	1648.95	5765.09	24199.1	-39.1258	68.927	267.366	346.74	0	0	1.65831	172.404	-843.912	250	273.953	0	28.1379	26.7066	70.7518	1616358263348897	0
593	0	0	593	1	1772.97	917.385	855.581	0	0	-251.373	-158.511	79.2214	798.013	5832.33	24475.6	-79.2214	39.8365	265.553	349.895	0	0	0.679637	160.793	-837.415	250	156.31	0	55.9184	50.0252	117.309	1616358263388919	0
594	0	0	594	1	1633.26	783.48	849.784	0	0	-148.039	-26.7627	44.6051	1213.5	5729	24343.8	-44.6051	52.5184	265.977	349.649	0	0	1.80701	174.123	-844.719	250	220.293	0	37.3088	35.0802	91.5433	1616358263408930	0
595	0	0	595	1	2460.85	1136.15	1324.69	0	0	-93.2895	-0.752794	-32.4199	2153.92	5674.25	24317.8	32.4199	90.753	263.616	348.257	0	0	1.73906	202.362	-858.971	250	331.545	0	20.7216	20.1016	62.9964	1616358263428941	0
597	0	0	597	1	2070.4	1071.76	998.635	0	0	-84.5456	-10.1337	111.299	1361.17	5565.85	24227.5	-111.299	57.5415	265.253	349.111	0	0	2.13777	185.531	-850.068	250	221.9	0	35.4918	33.2342	79.0074	1616358263468963	0
598	0	0	598	1	1835.97	902.927	933.042	0	0	-73.0969	48.3628	32.5175	996.059	5753.72	24169	-32.5175	41.5401	269.857	356.035	0	0	1.70244	189.167	-852.69	250	236.591	0	46.2928	43.9294	118.357	1616358263488974	0
600	0	0	600	1	2426.05	1096.59	1329.46	0	0	-75.3011	58.8042	41.3855	1668.93	5755.92	24258.2	-41.3855	69.7868	263.576	345.917	0	0	1.57063	204.351	-859.111	250	259.373	0	27.7319	26.2355	69.0143	1616358263528995	0
602	0	0	602	1	1835.48	989.106	846.374	0	0	-47.5125	79.9879	103.843	966.367	5927.45	24336.7	-103.843	40.458	265.33	347.938	0	0	0.520792	163.282	-839.298	250	212.668	0	49.4411	46.5357	110.628	1616358263569017	0
603	0	0	603	1	1714.87	780.759	934.109	0	0	-182.187	124.511	-652.392	1265.49	5862.81	24092.9	652.392	81.6971	265.914	342.699	0	0	1.41424	159.698	-836.473	250	194.627	0	83.0955	91.8391	254.184	1616358263589028	0
604	0	0	604	1	1727.54	778.005	949.535	0	0	-120.859	-5.52757	34.0086	1377.95	5602.16	24222.9	-34.0086	58.5981	260.305	339.314	0	0	0.906983	179.761	-844.953	250	254.046	0	32.6243	30.9876	83.088	1616358263609039	0
605	0	0	605	1	1848.61	992.273	856.336	0	0	-129.552	-40.7902	231.926	1167.33	5909.83	24357.8	-231.926	52.7716	263.654	354.266	0	0	1.87699	162.8	-838.899	250	179.84	0	40.6123	37.8162	94.8732	1616358263629050	0
607	0	0	607	1	1965.87	1003.96	961.91	0	0	-98.7136	51.292	37.2331	1506.35	5679.67	24265.8	-37.2331	63.5865	266.91	347.391	0	0	1.10824	165.732	-840.745	250	240.577	0	30.5039	28.7661	76.6487	1616358263669072	0
608	0	0	608	1	1854.79	798.68	1056.11	0	0	-127.267	111.733	83.3729	1403.12	5708.23	24205.3	-83.3729	61.1494	263.037	348.752	0	0	2.57506	167.247	-841.015	250	235.839	0	32.9186	30.7855	73.992	1616358263689083	0
609	0	0	609	1	2135.63	1214.19	921.435	0	0	-132.837	79.1207	72.2243	1525.62	5614.14	24237.9	-72.2243	66.1255	259.723	342.843	0	0	2.11821	186.157	-848.539	250	236.609	0	30.0398	28.1007	68.6981	1616358263709093	0
610	0	0	610	1	2151.34	1010.19	1141.14	0	0	-71.1624	39.6424	58.2782	1580.26	5652.12	24177.7	-58.2782	65.8939	262.876	343.494	0	0	1.10708	202.571	-858.561	250	299.085	0	29.5827	27.9042	70.5152	1616358263729104	0
629	0	0	629	1	1936.22	951.311	984.907	0	0	-76.9938	0.380707	80.871	1497.72	5757.61	24217	-80.871	62.6921	261.276	344.978	0	0	1.10361	171.826	-842.655	250	231.08	0	31.6812	29.8835	72.3039	1616358264109311	0
632	0	0	632	1	2150.17	982.667	1167.51	0	0	-115.285	44.0715	-49.3203	2004.87	5596.59	24273	49.3203	85.891	255.558	334.913	0	0	2.04681	163.774	-836.993	250	312.359	0	21.3382	20.6159	67.2772	1616358264169344	0
633	0	0	633	1	1667.45	765.721	901.725	0	0	-90.1508	-28.3786	-233.398	1119.49	5671.11	24245.8	233.398	49.7806	264.045	339.153	0	0	0.799139	178.925	-843.858	250	277.867	0	35.9938	34.7735	182.411	1616358264189355	0
634	0	0	634	1	1845.41	939.986	905.42	0	0	-122.018	67.2156	128.089	1406.34	5702.98	24150.2	-128.089	61.1237	257.178	340.147	0	0	1.34366	218.135	-862.199	250	282.256	0	33.5495	31.0691	73.5116	1616358264209366	0
636	0	0	636	1	2072.9	1107.99	964.905	0	0	-100.5	-3.35513	-37.3843	1179.25	5681.46	24320.4	37.3843	49.8888	258.682	338.516	0	0	1.6699	170.158	-839.527	250	191.303	0	36.4535	35.4264	112.702	1616358264249388	0
637	0	0	637	1	1805.89	859.839	946.051	0	0	-93.0684	72.8328	-108.948	1198	5674.03	24343.9	108.948	51.5849	259.462	343.745	0	0	1.38355	149.192	-830.711	250	221.46	0	34.3853	33.6041	123.581	1616358264269399	0
638	0	0	638	1	1538.2	980.484	557.713	0	0	-86.8608	40.6377	263.79	912.947	5767.48	24376.1	-263.79	40.7445	262.135	343.477	0	0	1.06372	139.476	-825.354	250	185.352	0	51.6311	48.7715	134.934	1616358264289409	0
639	0	0	639	1	1626.84	848.911	777.933	0	0	-143.257	16.5529	179.271	1155.97	5923.54	24300.5	-179.271	51.4591	260.843	342.827	0	0	1.78169	178.513	-844.528	250	216.521	0	40.9994	37.8343	90.1167	1616358264309420	0
640	0	0	640	1	1829.47	820.808	1008.67	0	0	-132.137	33.4101	-219.89	1445.64	5613.44	24283.6	219.89	65.138	253.061	333.545	0	0	1.97192	186.407	-847.276	250	239.589	0	27.3231	26.3895	129.762	1616358264329431	0
643	0	0	643	1	2348.53	1292.96	1055.58	0	0	-93.119	10.236	141.861	1732	5674.08	24306.8	-141.861	74.056	255.979	335.538	0	0	1.51434	180.681	-844.181	250	262.092	0	27.8173	25.8742	61.1228	1616358264389464	0
644	0	0	644	1	1528.62	675.408	853.214	0	0	-304.228	197.308	-705.617	1238.23	5984.85	24020.1	705.617	93.4137	260.87	335.381	0	0	2.06886	155.745	-832.139	250	220.343	0	100.741	99.567	239.664	1616358264409475	0
645	0	0	645	1	1730.91	913.988	816.921	0	0	-54.805	5.0173	15.9579	1129.22	5735.43	24312	-15.9579	46.6011	261.129	341.101	0	0	0.629836	152.823	-831.665	250	240.065	0	39.9503	38.4871	108.406	1616358264429486	0
649	0	0	649	1	2156.39	972.609	1183.78	0	0	-65.2022	70.0541	-156.205	1558.9	5646.16	24247	156.205	67.1858	256.455	335.994	0	0	1.70885	185.609	-845.661	250	316.275	0	25.9248	25.48	106.174	1616358264509529	0
650	0	0	650	1	1852.36	1000.1	852.253	0	0	-26.3237	63.832	113.322	1492.51	5706.94	24253.2	-113.322	61.9865	262.992	341.931	0	0	1.81461	146.7	-829.362	250	242.25	0	32.537	30.5057	72.6405	1616358264529540	0
652	0	0	652	1	1876.25	1026.42	849.83	0	0	-58.684	80.613	-93.9296	1059.6	5739.3	24136.8	93.9296	44.9381	257.631	337.057	0	0	1.0768	206.646	-855.617	250	232.914	0	38.9135	38.323	137.714	1616358264569562	0
653	0	0	653	1	1559.44	847.23	712.21	0	0	-73.1451	-1.64719	-142.21	1152.78	5654.1	24219	142.21	49.2612	252.372	330.231	0	0	1.27821	161.977	-833.166	250	233.413	0	34.83	34.43	138.792	1616358264589573	0
654	0	0	654	1	1430.83	688.936	741.892	0	0	-36.4859	67.6396	-340.391	824.041	5717.11	24249.4	340.391	37.8527	258.245	338.306	0	0	1.06992	150.867	-829.655	250	208.385	0	53.6433	51.7544	312.752	1616358264609584	0
655	0	0	655	1	2058.59	743.818	1314.77	0	0	-57.8379	-1.31613	-51.2426	2321.37	5638.8	24218.7	51.2426	96.6815	254.826	331.379	0	0	1.48096	200.392	-854.162	250	345.348	0	18.7636	18.4233	60.5159	1616358264629595	0
660	0	0	660	1	1680.32	893.277	787.045	0	0	-115.92	94.329	-127.385	915.309	5597.22	24222.7	127.385	40.1865	252.958	332.057	0	0	2.12919	176.785	-840.874	250	216.337	0	42.9813	42.2122	161.167	1616358264729649	0
661	0	0	661	1	1647.48	817.019	830.461	0	0	-49.5516	44.1611	65.8066	1234.42	5730.17	24272.9	-65.8066	51.1118	250.263	329.598	0	0	1.64538	162.218	-832.188	250	243.062	0	37.2147	35.1167	87.272	1616358264749660	0
663	0	0	663	1	1757.29	839.97	917.323	0	0	-100.784	-13.4245	-52.6601	1230.76	5781.4	24230.8	52.6601	52.1981	254.581	337.516	0	0	0.826608	179.529	-843.485	250	273.121	0	34.5579	33.637	110.464	1616358264789682	0
666	0	0	666	1	1529.31	623.608	905.701	0	0	-155.571	66.066	-734.058	1866.51	5736.53	24151.3	734.058	130.748	254.827	321.83	0	0	1.7922	159.172	-833.241	250	257.147	0	63.9201	76.9575	176.75	1616358264849715	0
668	0	0	668	1	1524.07	754.498	769.574	0	0	-29.5238	20.234	29.741	1067.03	5610.48	24197.1	-29.741	43.6745	248.792	326.851	0	0	1.46897	175.14	-838.962	250	237.637	0	42.0549	40.2247	109.324	1616358264889736	0
669	0	0	669	1	1731.15	890.268	840.879	0	0	-76.9834	12.4328	77.4757	1422.82	5657.94	24304.6	-77.4757	59.5347	249.949	327.275	0	0	2.11575	176.764	-840.508	250	236.74	0	32.4429	30.5639	74.4232	1616358264909747	0
670	0	0	670	1	1682.49	699.628	982.864	0	0	-62.0056	-0.149616	62.3209	1369.15	5742.63	24217.5	-62.3209	56.7768	253.351	333.643	0	0	0.777705	165.319	-836.18	250	233.359	0	33.7353	32.0596	79.8619	1616358264929758	0
671	0	0	671	1	2357.89	1182.45	1175.44	0	0	-16.5157	-3.66205	50.9302	1496.17	5597.48	24320.7	-50.9302	61.0078	255.72	330.637	0	0	1.14761	197.933	-852.232	250	305.987	0	31.063	29.6172	76.1504	1616358264949769	0
672	0	0	672	1	1778.28	681.075	1097.21	0	0	-57.1287	40.9101	17.0211	1495.72	5638.09	24176.5	-17.0211	61.9403	250.278	329.643	0	0	1.22448	180.104	-842.626	250	273.521	0	29.8094	28.5056	80.2533	1616358264969780	0
673	0	0	673	1	1806.43	1020.3	786.131	0	0	-12.6707	-1.27148	197.839	1376.76	5593.63	24218.7	-197.839	58.2156	250.046	329.562	0	0	0.774613	185.559	-844.867	250	262.734	0	35.2073	32.9769	79.8231	1616358264989791	0
674	0	0	674	1	1491.27	868.532	622.743	0	0	-216.844	66.6933	108.666	973.461	5598.48	24250.3	-108.666	45.3317	243.332	320.706	0	0	2.04823	174.685	-835.285	250	204.161	0	45.8773	40.4789	95.7559	1616358265009802	0
676	0	0	676	1	2238.69	1078.01	1160.69	0	0	-88.1955	32.1618	-12.4298	1449.51	5569.5	24284.9	12.4298	60.8916	245.931	326.058	0	0	0.930725	155.967	-829.098	250	208.903	0	29.8163	28.6285	86.1612	1616358265049824	0
678	0	0	678	1	1310.43	730.692	579.74	0	0	-51.2567	53.6065	144.549	969.516	5632.22	24163.8	-144.549	40.8552	246.461	324.868	0	0	0.775619	149.57	-825.737	250	202.353	0	48.5082	45.2433	106.835	1616358265089845	0
680	0	0	680	1	1864.89	991.415	873.475	0	0	-75.1391	11.7554	-2.13492	1138.99	5656.1	24404.9	2.13492	47.4537	244.714	324.028	0	0	1.6365	170.206	-836.036	250	222.035	0	37.9901	36.6146	107.51	1616358265129867	0
683	0	0	683	1	2459.52	1089.56	1369.96	0	0	-112.776	24.5802	132.261	1949.5	5594.08	24292.5	-132.261	84.0238	242.919	317.454	0	0	2.20702	224.113	-861.029	250	275.527	0	23.9489	22.2122	52.7275	1616358265189900	0
684	0	0	684	1	1871.74	989.815	881.929	0	0	-30.0508	-21.608	128.162	1539.56	5611.01	24239	-128.162	64	245.901	321.608	0	0	0.833422	193.761	-846.757	250	314.721	0	30.8814	29.0281	68.9845	1616358265209911	0
685	0	0	685	1	1436.24	586.246	849.998	0	0	-91.1849	94.1126	69.3071	1032.98	5672.15	24123.3	-69.3071	43.905	244.512	322.751	0	0	1.69053	181.244	-839.01	250	256.504	0	43.2208	40.6795	99.5271	1616358265229922	0
687	0	0	687	1	2426.15	1200.06	1226.09	0	0	-40.0445	-16.0711	74.6675	1825.53	5621	24333.1	-74.6675	75.2525	241.752	324.527	0	0	1.56251	170.358	-835.057	250	239.923	0	25.4701	24.0945	59.0204	1616358265269943	0
688	0	0	688	1	1331.3	669.079	662.217	0	0	-36.7117	1.48111	229.425	935.706	5617.67	24215.9	-229.425	40.3456	245.278	320.384	0	0	1.20989	172.91	-836.224	250	228.614	0	49.9751	47.3249	121.116	1616358265289954	0
689	0	0	689	1	1778.23	963.99	814.241	0	0	-127.814	70.5723	229.815	1194.98	5609.11	24246.5	-229.815	53.8476	244.686	317.987	0	0	1.63671	177.072	-838.102	250	222.164	0	38.1586	35.5097	87.9496	1616358265309965	0
690	0	0	690	1	1562.01	611.205	950.803	0	0	-64.8081	5.14894	82.8228	1653.61	5546.11	24212.2	-82.8228	68.892	239.353	317.09	0	0	1.96573	161.568	-828.68	250	260.729	0	27.7363	26.1779	63.3541	1616358265329976	0
691	0	0	691	1	1496.15	816.279	679.873	0	0	-36.9095	54.118	-191.648	1009.7	5617.87	24163.3	191.648	43.5104	243.424	317.574	0	0	0.728934	137.006	-817.436	250	209.767	0	38.6061	37.7627	177.997	1616358265349987	0
692	0	0	692	1	1936	827.672	1108.32	0	0	-79.3933	14.298	9.31383	1372.66	5660.35	24302.7	-9.31383	57.2508	246.494	326.837	0	0	0.879675	168.588	-835.014	250	243.369	0	32.023	30.6891	87.6147	1616358265369998	0
693	0	0	693	1	1627.71	806.225	821.484	0	0	-42.9696	3.20889	-94.6045	1376.97	5623.93	24214.2	94.6045	57.5403	246.865	320.688	0	0	1.04243	180.813	-840.459	250	269.163	0	29.8492	29.5163	107.045	1616358265390009	0
696	0	0	696	1	1810.79	863.247	947.539	0	0	-118.833	61.1413	54.2451	1245.03	5799.45	24255.9	-54.2451	53.2428	246.51	325.477	0	0	1.34369	158.273	-829.107	250	192.101	0	35.6348	33.4072	84.788	1616358265450042	0
698	0	0	698	1	1672.04	854.918	817.127	0	0	-94.9402	-13.4182	33.3665	1361.69	5675.9	24230.8	-33.3665	57.1472	245.512	319.593	0	0	1.35026	176.032	-836.638	250	233.254	0	32.4208	30.8201	82.9823	1616358265490063	0
700	0	0	700	1	1863.88	736.067	1127.81	0	0	-49.2651	51.1978	-79.4775	1375	5530.57	24166.2	79.4775	57.6473	241.939	316.938	0	0	1.358	196.233	-842.956	250	262.866	0	29.8257	29.2122	102.382	1616358265530085	0
701	0	0	701	1	1484.34	804.63	679.707	0	0	-65.9741	44.933	116.677	714.485	5646.93	24172.4	-116.677	30.0581	241.823	317.339	0	0	1.15847	151.288	-823.154	250	201.611	0	64.0883	59.879	142.101	1616358265550096	0
702	0	0	702	1	1770.53	737.447	1033.09	0	0	-135.848	8.79443	152.873	1096.44	5716.81	24208.6	-152.873	48.1403	242.069	321.516	0	0	1.03283	207.282	-852.899	250	223.416	0	41.8143	38.7334	91.2011	1616358265570107	0
703	0	0	703	1	1434.42	785.449	648.971	0	0	-176.706	55.0138	-11.971	1111.55	5757.67	24162.4	11.971	49.3431	246.837	323.258	0	0	2.01685	152.77	-826.911	250	216.895	0	37.4098	35.155	105.828	1616358265590118	0
704	0	0	704	1	1890.09	877.623	1012.47	0	0	-98.3358	67.6372	-69.3653	1470.33	5579.64	24349.1	69.3653	62.9076	238.473	315.669	0	0	1.43849	184.421	-840.255	250	258.459	0	27.7236	26.9051	91.2823	1616358265610129	0
705	0	0	705	1	1873.98	987.571	886.414	0	0	-321.135	31.5832	-138.055	900.344	5603.11	24285.5	138.055	48.8492	239.71	309.938	0	0	1.80707	199.757	-845.515	250	246.741	0	46.3765	35.6842	142.014	1616358265630140	0
707	0	0	707	1	1780.07	935.913	844.158	0	0	-251.536	-47.4006	96.1437	1050.93	5932.16	24264.8	-96.1437	50.6653	247.967	320.625	0	0	1.66321	188.625	-843.67	250	202.639	0	42.8479	36.6583	87.8866	1616358265670161	0
708	0	0	708	1	1719.75	992.236	727.51	0	0	-22.0269	15.4129	290.574	1842.71	5602.99	24202	-290.574	81.4209	234.801	316.033	0	0	0.768253	174.084	-835.471	250	295.114	0	24.8118	23.972	66.8548	1616358265690172	0
711	0	0	711	1	1707.87	788.518	919.35	0	0	-117.17	30.2227	87.6573	1147.25	5698.13	24386.5	-87.6573	49.1033	244.858	317.523	0	0	2.04767	150.657	-824.877	250	180.475	0	39.229	36.5883	88.3091	1616358265750205	0
713	0	0	713	1	1790.89	927.932	862.962	0	0	-185.677	56.0895	-23.8621	1171.08	5766.64	24261	23.8621	52.4362	242.117	320.546	0	0	0.733813	197.413	-847.482	250	252.286	0	35.147	32.88	101.23	1616358265790227	0
715	0	0	715	1	1608.46	527.022	1081.43	0	0	-139.097	85.4016	-634.36	1762.69	5819.72	24132	634.36	109.222	245.527	314.064	0	0	1.20526	182.629	-840.204	250	255.58	0	55.0788	62.5908	180.774	1616358265830249	0
718	0	0	718	1	1856.16	884.647	971.51	0	0	-74.5735	-0.410002	-65.5104	1220.24	5655.53	24217.8	65.5104	51.2749	242.182	315.965	0	0	1.07395	188.587	-842.516	250	231.487	0	33.7084	33.0717	112.261	1616358265890281	0
720	0	0	720	1	1992.19	808.247	1183.94	0	0	-5.61281	70.4023	-271.992	1647.73	5586.57	24246.6	271.992	73.1221	236.876	312.986	0	0	1.61286	161.849	-828.704	250	279.249	0	24.6543	23.7936	130.472	1616358265930303	0
721	0	0	721	1	1777.4	900.162	877.243	0	0	-19.7984	-4.14844	-37.583	1315.36	5600.76	24321.2	37.583	53.9907	243.01	318.639	0	0	0.186236	172.126	-835.123	250	257.781	0	32.5159	31.8187	101.777	1616358265950314	0
723	0	0	723	1	1521.48	820.695	700.781	0	0	-61.2272	50.9514	147.541	897.578	5642.19	24365.8	-147.541	37.9921	237.882	317.917	0	0	0.53665	198.387	-846.693	250	256.295	0	51.5874	47.9691	113.251	1616358265990336	0
726	0	0	726	1	1633.68	609.838	1023.84	0	0	-99.8351	56.9867	94.8332	1719.95	5581.14	24260.1	-94.8332	73.2634	234.889	307.88	0	0	2.13328	186.783	-840.321	250	263.198	0	26.2706	24.4393	58.7903	1616358266050368	0
729	0	0	729	1	1568.84	959.766	609.079	0	0	-211.135	-9.26316	57.3597	925.543	5592.77	24226.6	-57.3597	42.192	237.276	306.46	0	0	1.35295	188.681	-838.995	250	203.786	0	46.152	41.5291	104.523	1616358266110401	0
730	0	0	730	1	1874.98	920.456	954.522	0	0	-40.9253	-17.5884	-57.7383	1169.03	5621.89	24235	57.7383	48.462	239.194	311.957	0	0	0.584648	190.806	-842.352	250	254.701	0	35.38	34.8031	116.86	1616358266130412	0
731	0	0	731	1	1624.26	928.771	695.491	0	0	-160.21	71.3068	-543.603	1037.19	5641.51	24245.7	543.603	59.2497	240.424	306.249	0	0	1.02483	168.673	-830.268	250	226.956	0	69.5201	72.787	247.318	1616358266150423	0
734	0	0	734	1	1711.03	814.312	896.713	0	0	-98.2548	22.3425	-28.3578	1080.83	5579.56	24294.7	28.3578	45.6698	234.414	315.821	0	0	0.700745	169.526	-831.414	250	195.086	0	38.5711	37.1926	115.296	1616358266210456	0
736	0	0	736	1	1695.54	854.034	841.511	0	0	-67.8954	-22.9994	174.06	1485.57	5648.86	24240.4	-174.06	63.5481	236.462	309.886	0	0	1.51514	174.955	-833.942	250	256.836	0	31.3451	29.2622	69.7842	1616358266250477	0
739	0	0	739	1	1442.07	686.786	755.281	0	0	-84.7328	19.4344	104.937	1226.78	5566.03	24197.9	-104.937	51.808	232.217	312.195	0	0	0.269124	186.537	-838.602	250	237.494	0	37.027	34.555	82.2485	1616358266310510	0
740	0	0	740	1	1648.79	704.619	944.175	0	0	-43.0871	-21.0075	13.476	1140.2	5723.71	24238.4	-13.476	46.8681	239.909	319.358	0	0	1.63036	154.82	-825.233	250	244.842	0	38.3676	36.9294	104.822	1616358266330521	0
741	0	0	741	1	1719.78	815.014	904.761	0	0	-66.3824	66.2332	-38.0522	1653.21	5647.34	24250.8	38.0522	69.3983	236.388	308.397	0	0	2.12834	159.872	-827.481	250	302.412	0	25.1521	24.4649	78.0523	1616358266350532	0
742	0	0	742	1	1890.52	843.768	1046.76	0	0	-97.9785	91.7007	120.42	1008.22	5579.28	24225.3	-120.42	43.3736	234.827	308.054	0	0	2.02078	178.586	-834.984	250	196.363	0	44.4952	41.499	97.7259	1616358266370543	0
743	0	0	743	1	1962.23	935.08	1027.15	0	0	-17.7477	114.714	202.441	1320.11	5698.37	24202.3	-202.441	56.5857	237.8	315.812	0	0	1.96091	176.436	-835.52	250	231.125	0	35.4371	33.1603	80.2862	1616358266390554	0
746	0	0	746	1	2151.87	1084.03	1067.84	0	0	-107.276	99.0818	-115.952	1635.26	5488.92	24218	115.952	71.3893	239.479	305.238	0	0	2.41564	191.347	-841.915	250	294.263	0	23.7524	23.3246	87.1602	1616358266450586	0
747	0	0	747	1	1593.75	706.173	887.579	0	0	-138.752	24.5244	179.192	1040.47	5719.71	24392.2	-179.192	46.1947	235.743	312.601	0	0	1.25375	158.927	-825.985	250	195.246	0	43.4877	40.0588	95.5338	1616358266470597	0
749	0	0	749	1	1859.2	992.146	867.05	0	0	-228.421	-47.6714	27.7931	1298.34	5809.38	24364.7	-27.7931	60.2545	236.05	309.307	0	0	1.2107	190.872	-843.229	250	237.785	0	32.646	29.0314	79.4722	1616358266510619	0
750	0	0	750	1	1664.45	850.504	813.943	0	0	-214.276	140.576	-723.987	1703.85	5795.24	24076.8	723.987	121.162	237.551	308.155	0	0	1.19363	184.679	-839.453	250	248.124	0	68.1444	77.4734	178.614	1616358266530630	0
751	0	0	751	1	1606.75	962.379	644.367	0	0	-113.395	77.0476	159.717	1169.55	5594.7	24240	-159.717	51.0933	234.912	305.942	0	0	1.28998	186.132	-838.88	250	236.959	0	38.6962	35.8327	84.423	1616358266550641	0
752	0	0	752	1	1927.84	1068.54	859.3	0	0	-104.654	-7.67925	96.8933	1076.07	5685.61	24324.7	-96.8933	45.7874	238.665	314.717	0	0	1.13921	230.298	-861.221	250	245.613	0	41.9793	39.2606	93.795	1616358266570652	0
755	0	0	755	1	1842.69	771.813	1070.88	0	0	-135.764	4.92667	-72.2218	1208.21	5716.72	24312.1	72.2218	52.363	236.93	314.541	0	0	2.23146	187.128	-840.167	250	245.279	0	33.1001	32.2626	109.968	1616358266630684	0
756	0	0	756	1	1545.81	850.388	695.422	0	0	-81.8336	-14.6894	66.8264	1023.3	5662.79	24232.1	-66.8264	42.8274	239.411	310.91	0	0	1.13997	213.79	-852.495	250	273.962	0	43.3978	41.0123	101.7	1616358266650695	0
757	0	0	757	1	1610.67	767.178	843.496	0	0	-65.5434	33.2658	122.816	1192.34	5646.5	24283.8	-122.816	50.1682	234.189	307.559	0	0	1.38585	167.381	-828.795	250	215.02	0	38.3165	35.8025	84.9699	1616358266670706	0
758	0	0	758	1	1967.18	949.774	1017.4	0	0	-37.7113	28.6719	66.5272	1494.87	5618.67	24288.4	-66.5272	61.5527	233.798	303.539	0	0	0.921856	184.201	-837.411	250	253.202	0	29.9113	28.3112	70.4571	1616358266690717	0
759	0	0	759	1	1741.61	938.011	803.598	0	0	-63.7833	70.787	55.7068	1093.75	5644.74	24146.6	-55.7068	45.6539	233.153	308.993	0	0	2.08171	170.309	-830.921	250	215.648	0	40.0315	37.874	95.6797	1616358266710728	0
760	0	0	760	1	1465.38	742.303	723.082	0	0	-176.733	109.331	-95.1988	760.78	5658.03	24307.4	95.1988	34.5495	234.212	310.967	0	0	1.50924	169.173	-830.136	250	222.524	0	49.8465	47.86	169.949	1616358266730739	0
763	0	0	763	1	2050.52	1041.35	1009.17	0	0	-30.455	19.2184	-30.2723	1450.72	5611.42	24198.2	30.2723	59.7182	240.098	313.633	0	0	0.547356	176.474	-836.206	250	289.825	0	29.3538	28.6249	90.1192	1616358266790772	0
764	0	0	764	1	1624.98	683.762	941.218	0	0	-56.068	16.5713	-30.6564	1340.93	5537.37	24300.5	30.6564	55.6664	232.309	304.776	0	0	0.751545	172.406	-831.296	250	249.799	0	31.0084	30.2504	95.0447	1616358266810783	0
766	0	0	766	1	1833.67	741.301	1092.37	0	0	-81.153	28.2701	-100.207	1440.6	5562.45	24288.8	100.207	61.2066	233.145	310.09	0	0	1.44	144.071	-818.808	250	240.829	0	27.7687	27.1586	98.4678	1616358266850804	0
767	0	0	767	1	1527.06	931.165	595.892	0	0	-111.065	-12.6404	-49.751	962.199	5592.37	24329.7	49.751	40.9942	227.362	305.757	0	0	0.331542	176.631	-832.142	250	177.355	0	41.8042	40.6294	132.079	1616358266870815	0
769	0	0	769	1	1632.17	743.27	888.902	0	0	-37.4481	16.6213	68.0623	1598.11	5618.41	24200.8	-68.0623	65.7623	233.222	305.727	0	0	1.14449	171.118	-831.161	250	262.635	0	28.1497	26.6798	66.0616	1616358266910837	0
770	0	0	770	1	1711.42	769.547	941.869	0	0	-19.2095	15.4412	6.25557	1521.25	5600.17	24201.9	-6.25557	62.1165	237.734	307.566	0	0	1.02806	183.579	-837.655	250	288.449	0	28.6129	27.5837	80.0533	1616358266930848	0
772	0	0	772	1	1755.97	782.253	973.714	0	0	3.44162	76.1103	-39.4276	1811.96	5577.52	24240.9	39.4276	74.6279	233.82	308.435	0	0	1.86138	153.22	-823.278	250	310.159	0	23.4178	22.7757	72.8289	1616358266970870	0
773	0	0	773	1	1508.26	804.495	703.762	0	0	-94.3147	22.1296	168.156	1122.95	5575.61	24294.9	-168.156	48.4544	235.182	307.423	0	0	1.54444	177.562	-834.593	250	235.605	0	40.8728	37.8659	89.6569	1616358266990881	0
774	0	0	774	1	1914.62	1122.77	791.85	0	0	-122.126	87.1399	36.7159	1265.27	5503.77	24229.9	-36.7159	54.3934	227.244	301.207	0	0	1.93846	160.816	-824.699	250	215.266	0	33.1859	31.3992	82.9638	1616358267010891	0
775	0	0	775	1	1884.93	865.076	1019.85	0	0	-32.4794	85.3134	1.72746	1432.27	5713.1	24231.7	-1.72746	59.3083	234.526	309.986	0	0	1.9909	171.684	-832.506	250	272.554	0	29.8867	28.8493	83.7621	1616358267030902	0
776	0	0	776	1	2166.36	990.164	1176.19	0	0	-31.1563	54.1549	226.076	1443.86	5612.12	24163.2	-226.076	62.1179	230.046	306.231	0	0	1.52968	172.185	-831.427	250	231.957	0	31.935	29.9116	74.4389	1616358267050913	0
777	0	0	777	1	2297.95	1234.77	1063.18	0	0	-105.896	71.4906	-76.885	1589.73	5587.2	24245.6	76.885	68.3952	232.928	302.845	0	0	0.898004	197.189	-843.807	250	284.152	0	25.0351	24.3453	84.1558	1616358267070924	0
778	0	0	778	1	1736.46	945.016	791.445	0	0	-103.444	14.7475	138.482	1246.64	5584.74	24302.3	-138.482	53.5334	230.42	304.416	0	0	1.28719	165.409	-827.12	250	207.339	0	36.3755	33.7739	79.6951	1616358267090935	0
779	0	0	779	1	1813.7	860.687	953.012	0	0	-120.217	-28.2395	146.835	1435.15	5701.18	24245.6	-146.835	62.411	231.553	309.337	0	0	1.92155	192.189	-842.034	250	206.913	0	31.6949	29.3602	69.5998	1616358267110946	0
781	0	0	781	1	1509.93	796.485	713.449	0	0	-10.5189	12.9778	167.395	974.799	5591.48	24204.4	-167.395	40.7181	235.869	310.847	0	0	1.09205	206.587	-850.759	250	235.483	0	48.1347	44.9762	106.219	1616358267150968	0
784	0	0	784	1	1608.54	784.156	824.384	0	0	-87.8537	44.0252	-23.1154	1249.13	5668.81	24273	23.1154	52.6082	234.146	306.482	0	0	1.1879	168.51	-829.499	250	210.647	0	33.212	31.9922	98.9349	1616358267211000	0
785	0	0	785	1	1776.9	790.358	986.54	0	0	-90.5306	16.4723	-35.367	1480.59	5571.83	24300.6	35.367	62.3775	229.984	298.771	0	0	1.18722	154.881	-821.39	250	255.238	0	27.6658	26.8498	85.2252	1616358267231011	0
786	0	0	786	1	1774	921.027	852.972	0	0	-51.3349	33.2084	70.4941	1074.56	5532.64	24283.8	-70.4941	44.5038	230.322	303.72	0	0	1.43123	190.356	-839.201	250	219.839	0	41.1306	38.8161	95.6303	1616358267251022	0
787	0	0	787	1	1641.77	691.418	950.352	0	0	-115.757	48.9188	11.2215	1509.36	5597.06	24168.5	-11.2215	64.2609	226.338	298.65	0	0	1.8533	174.039	-829.942	250	218.514	0	27.6513	26.2446	74.8177	1616358267271033	0
791	0	0	791	1	1507.33	892.413	614.917	0	0	-74.8444	77.0178	120.143	867.134	5556.14	24339.7	-120.143	36.8038	231.005	300.859	0	0	0.879387	184.753	-834.895	250	216.054	0	51.4568	48.1331	113.718	1616358267351077	0
792	0	0	792	1	1660.13	987.145	672.983	0	0	-46.915	104.236	144.348	1121.17	5627.88	24212.8	-144.348	47.5552	228.653	300.125	0	0	1.31493	202.192	-842.724	250	223.924	0	40.2486	37.8015	88.6612	1616358267371088	0
793	0	0	793	1	1794.04	840.939	953.101	0	0	-103.36	51.518	50.0418	1196.07	5485	24265.5	-50.0418	50.6465	227.638	298.574	0	0	1.33244	180.327	-832.941	250	211.559	0	35.7862	33.5953	86.3764	1616358267391099	0
794	0	0	794	1	1650.95	788.846	862.107	0	0	-19.6126	43.7029	112.697	1401.03	5600.57	24173.7	-112.698	57.9182	227.216	301.726	0	0	1.84481	147.842	-818.038	250	223.979	0	32.6674	30.5441	72.8486	1616358267411109	0
796	0	0	796	1	1461.5	787.453	674.043	0	0	-172.86	38.6622	6.29206	696.392	5753.82	24278.4	-6.29206	30.7152	227.004	303.472	0	0	0.593293	186.892	-836.304	250	208.922	0	58.1449	54.396	156.131	1616358267451131	0
798	0	0	798	1	1711.08	904.678	806.402	0	0	-24.1127	17.887	58.8016	1551.78	5605.07	24199.5	-58.8016	63.5074	227.37	301.557	0	0	1.03053	141.309	-814.641	250	246.979	0	28.7044	27.207	68.4963	1616358267491153	0
799	0	0	799	1	1283.02	695.704	587.312	0	0	-88.1366	29.0742	209.356	905.955	5768.76	24188.3	-209.356	39.5698	228.505	299.835	0	0	0.33413	156.934	-821.571	250	206.072	0	49.7149	46.1326	112.976	1616358267511164	0
802	0	0	802	1	1497.47	757.925	739.549	0	0	-51.9335	6.54634	105.658	768.495	5732.55	24310.5	-105.658	32.0043	231.416	307.774	0	0	1.06596	182.731	-834.451	250	223.367	0	58.6702	55.2646	131.198	1616358267571197	0
804	0	0	804	1	1913.16	991.851	921.311	0	0	-64.4879	63.7465	-30.9333	1262.12	5745.11	24153.6	30.9333	52.8592	229.094	305.388	0	0	1.72335	212.976	-850.32	250	301.514	0	32.6577	31.6821	99.1659	1616358267611218	0
809	0	0	809	1	1635.72	651.174	984.549	0	0	-127.82	-3.47251	-98.9916	1437.3	5708.78	24220.9	98.9916	62.3013	225.25	296.255	0	0	1.28434	148.711	-816.672	250	230.421	0	26.8789	26.332	95.1114	1616358267711273	0
811	0	0	811	1	1518.82	734.17	784.653	0	0	-122.136	-7.68956	175.497	878.573	5703.1	24225.1	-175.497	38.5721	222.281	294.532	0	0	0.987113	149.462	-816.196	250	148.463	0	50.2137	46.5654	110.512	1616358267751295	0
812	0	0	812	1	1417.45	870.02	547.427	0	0	-32.997	-24.5686	129.977	868.625	5613.96	24241.9	-129.977	36.1685	224.53	294.168	0	0	0.653248	139.406	-810.736	250	185.17	0	51.748	48.6311	115.227	1616358267771306	0
816	0	0	816	1	1393.53	655.491	738.04	0	0	-141.013	81.183	-706.625	1332.63	5921.29	24136.2	706.625	89.7308	227.093	294.084	0	0	0.320156	154.99	-819.197	250	216.861	0	81.2534	96.5047	241.023	1616358267851349	0
817	0	0	817	1	1584.48	732.117	852.361	0	0	1.9727	25.3105	-109.328	1248.49	5578.99	24192.1	109.328	51.8149	227.097	298.503	0	0	1.36028	150.268	-817.877	250	245.239	0	31.8715	31.303	117.477	1616358267871360	0
821	0	0	821	1	1737.55	883.087	854.462	0	0	-93.4901	70.6053	148.834	1157.1	5574.79	24146.8	-148.834	49.827	220.346	289.672	0	0	0.725463	168.553	-822.688	250	224.513	0	38.2926	35.4717	83.6413	1616358267951404	0
827	0	0	827	1	1852.11	1102.8	749.313	0	0	-77.2561	-49.0443	141.773	1336.88	5658.22	24266.4	-141.773	56.9733	222.528	296.7	0	0	0.508752	148.756	-816.272	250	194.485	0	33.6583	31.3836	74.574	1616358268071469	0
828	0	0	828	1	1846.05	748.286	1097.77	0	0	-5.03901	35.7147	9.86601	1249.94	5586	24281.3	-9.86601	50.9148	225.382	297.175	0	0	0.789762	187.641	-835.364	250	217.668	0	34.225	32.7462	94.0437	1616358268091480	0
829	0	0	829	1	1788.59	1004.93	783.656	0	0	-8.22402	61.8148	-70.5969	1169.37	5589.18	24354.9	70.5969	48.4498	229.633	297.945	0	0	1.4752	162.994	-824.56	250	286.494	0	34.5318	33.7159	116.637	1616358268111491	0
830	0	0	830	1	1641.27	681.601	959.669	0	0	-74.4395	93.8258	1.96816	909.994	5655.4	24223.2	-1.96816	38.3317	226.163	297.595	0	0	0.92611	141.745	-812.945	250	169.234	0	45.0665	43.4419	125.739	1616358268131502	0
834	0	0	834	1	1867.76	834.018	1033.74	0	0	-93.2667	-7.80855	75.6052	1266.62	5574.57	24324.8	-75.6052	53.3639	221.359	295.258	0	0	1.38849	191.286	-836.608	250	277.122	0	34.3981	32.3072	78.7115	1616358268211545	0
837	0	0	837	1	1856.89	787.321	1069.57	0	0	-110.987	-14.2779	-37.6714	1106.68	5691.95	24331.3	37.6714	47.0627	221.796	295.864	0	0	1.31831	146.106	-814.568	250	185.424	0	36.2055	35.1006	111.361	1616358268271578	0
839	0	0	839	1	1807.13	820.325	986.804	0	0	-85.8921	46.9674	66.9989	1275.16	5567.19	24270.1	-66.9989	53.6228	218.932	293.282	0	0	1.45272	162.148	-821.829	250	193.866	0	33.8328	31.6615	78.3297	1616358268311600	0
843	0	0	843	1	1555.15	812.225	742.926	0	0	-160.324	-61.066	23.7303	999.353	5641.62	24278.4	-23.7303	43.7338	220.478	289.579	0	0	0.886716	170.397	-823.328	250	185.952	0	40.4197	38.178	105.826	1616358268391643	0
844	0	0	844	1	1591.5	659.07	932.429	0	0	-121.55	194.631	-572.873	1294.09	5602.85	24222.1	572.873	76.7222	220.917	288.308	0	0	1.6463	154.713	-817.939	250	222.133	0	57.4837	63.0359	196.436	1616358268411654	0
845	0	0	845	1	1399.73	839.929	559.799	0	0	-0.114094	7.86158	243.9	829.923	5581.07	24309.2	-243.9	35.6121	219.394	290.95	0	0	0.196833	126.717	-802.71	250	157.773	0	53.674	50.872	127.225	1616358268431665	0
848	0	0	848	1	1744.25	633.61	1110.64	0	0	-218.429	157.084	-735.692	1755.33	5799.39	24160	735.692	126.978	220.68	288.998	0	0	1.3192	177.787	-829.17	250	205.714	0	65.9814	75.3796	167.564	1616358268491698	0
850	0	0	850	1	1487.34	743.034	744.308	0	0	-116.826	25.5287	154.567	951.819	5598.13	24391.2	-154.567	41.3721	218.473	290.609	0	0	1.64981	155.215	-817.275	250	194.488	0	46.1385	42.6353	100.642	1616358268531720	0
851	0	0	851	1	1245.91	628.777	617.133	0	0	-111.553	-43.8287	96.6771	829.434	5692.51	24261.2	-96.6771	35.5078	222.039	294.489	0	0	0.992016	164.705	-823.23	250	220.7	0	52.1899	48.6952	116.969	1616358268551731	0
853	0	0	853	1	1627.53	742.718	884.815	0	0	-33.502	2.51184	-108.029	984.31	5614.46	24214.9	108.029	41.1426	221.215	290.511	0	0	0.40586	156.989	-817.785	250	210.039	0	39.2861	38.897	144.976	1616358268591752	0
854	0	0	854	1	1906.26	697.61	1208.65	0	0	-87.6466	50.1481	15.3786	1492.11	5568.95	24266.9	-15.3786	62.6553	216.852	290.545	0	0	1.58751	138.072	-809.26	250	217.578	0	27.9226	26.5011	74.5557	1616358268611763	0
859	0	0	859	1	1400.78	710.565	690.216	0	0	-108.56	43.0461	-105.725	949.379	5490.2	24274	105.725	40.9423	218.688	283.831	0	0	1.5689	163.109	-818.995	250	202.124	0	39.4773	38.4752	142.349	1616358268711818	0
866	0	0	866	1	1527.72	518.007	1009.71	0	0	-169.684	95.3495	-727.561	1714.44	5850.3	24122	727.561	119.541	220.371	285.549	0	0	0.792159	158.856	-819.371	250	234.149	0	65.2369	77.5864	179.152	1616358269132047	0
867	0	0	867	1	1527.72	518.007	1009.71	0	0	-169.684	95.3495	-727.561	1714.44	5850.3	24122	727.561	119.541	220.371	285.549	0	0	0.792159	158.856	-819.371	250	234.149	0	65.2369	77.5864	179.152	1616358269132047	0
868	0	0	868	1	1527.72	518.007	1009.71	0	0	-169.684	95.3495	-727.561	1714.44	5850.3	24122	727.561	119.541	220.371	285.549	0	0	0.792159	158.856	-819.371	250	234.149	0	65.2369	77.5864	179.152	1616358269132047	0
869	0	0	869	1	1527.72	518.007	1009.71	0	0	-169.684	95.3495	-727.561	1714.44	5850.3	24122	727.561	119.541	220.371	285.549	0	0	0.792159	158.856	-819.371	250	234.149	0	65.2369	77.5864	179.152	1616358269132047	0
870	0	0	870	1	1527.72	518.007	1009.71	0	0	-169.684	95.3495	-727.561	1714.44	5850.3	24122	727.561	119.541	220.371	285.549	0	0	0.792159	158.856	-819.371	250	234.149	0	65.2369	77.5864	179.152	1616358269132047	0
871	0	0	871	1	1527.72	518.007	1009.71	0	0	-169.684	95.3495	-727.561	1714.44	5850.3	24122	727.561	119.541	220.371	285.549	0	0	0.792159	158.856	-819.371	250	234.149	0	65.2369	77.5864	179.152	1616358269132047	0
872	0	0	872	1	1527.72	518.007	1009.71	0	0	-169.684	95.3495	-727.561	1714.44	5850.3	24122	727.561	119.541	220.371	285.549	0	0	0.792159	158.856	-819.371	250	234.149	0	65.2369	77.5864	179.152	1616358269132047	0
873	0	0	873	1	1527.72	518.007	1009.71	0	0	-169.684	95.3495	-727.561	1714.44	5850.3	24122	727.561	119.541	220.371	285.549	0	0	0.792159	158.856	-819.371	250	234.149	0	65.2369	77.5864	179.152	1616358269132047	0
874	0	0	874	1	1527.72	518.007	1009.71	0	0	-169.684	95.3495	-727.561	1714.44	5850.3	24122	727.561	119.541	220.371	285.549	0	0	0.792159	158.856	-819.371	250	234.149	0	65.2369	77.5864	179.152	1616358269132047	0
875	0	0	875	1	1527.72	518.007	1009.71	0	0	-169.684	95.3495	-727.561	1714.44	5850.3	24122	727.561	119.541	220.371	285.549	0	0	0.792159	158.856	-819.371	250	234.149	0	65.2369	77.5864	179.152	1616358269132047	0
876	0	0	876	1	1527.72	518.007	1009.71	0	0	-169.684	95.3495	-727.561	1714.44	5850.3	24122	727.561	119.541	220.371	285.549	0	0	0.792159	158.856	-819.371	250	234.149	0	65.2369	77.5864	179.152	1616358269132047	0
877	0	0	877	1	1527.72	518.007	1009.71	0	0	-169.684	95.3495	-727.561	1714.44	5850.3	24122	727.561	119.541	220.371	285.549	0	0	0.792159	158.856	-819.371	250	234.149	0	65.2369	77.5864	179.152	1616358269132047	0
878	0	0	878	1	1527.72	518.007	1009.71	0	0	-169.684	95.3495	-727.561	1714.44	5850.3	24122	727.561	119.541	220.371	285.549	0	0	0.792159	158.856	-819.371	250	234.149	0	65.2369	77.5864	179.152	1616358269132047	0
879	0	0	879	1	1527.72	518.007	1009.71	0	0	-169.684	95.3495	-727.561	1714.44	5850.3	24122	727.561	119.541	220.371	285.549	0	0	0.792159	158.856	-819.371	250	234.149	0	65.2369	77.5864	179.152	1616358269132047	0
880	0	0	880	1	1527.72	518.007	1009.71	0	0	-169.684	95.3495	-727.561	1714.44	5850.3	24122	727.561	119.541	220.371	285.549	0	0	0.792159	158.856	-819.371	250	234.149	0	65.2369	77.5864	179.152	1616358269132047	0
882	0	0	882	1	1442.35	632.651	809.7	0	0	-84.1057	-23.154	-34.3819	1086.43	5764.73	24240.5	34.3819	45.6117	219.727	285.8	0	0	0.760393	165.396	-821.651	250	187.44	0	36.6842	35.6907	113.595	1616358269172068	0
883	0	0	883	1	1654.6	859.146	795.453	0	0	-5.18232	-2.77443	-173.619	1097.85	5586.14	24220.2	173.619	46.45	219.052	287.293	0	0	1.1628	139.606	-808.82	250	219.185	0	34.5221	33.9439	153.08	1616358269192079	0
884	0	0	884	1	1552.25	906.234	646.017	0	0	-71.5844	39.6673	125.895	1000.25	5552.88	24277.4	-125.895	42.2443	218.852	287.683	0	0	1.11649	177.089	-826.466	250	199.435	0	44.0543	41.0619	97.3501	1616358269212090	0
885	0	0	885	1	1752.09	878.285	873.803	0	0	-258.024	20.4478	-61.3372	1024.33	5838.98	24296.6	61.3372	49.5406	220.374	287.918	0	0	1.72622	181.68	-829.054	250	206.036	0	37.9065	33.312	111.47	1616358269232101	0
886	0	0	886	1	1182.81	663.634	519.176	0	0	-221.246	-17.187	-69.4693	642.258	5503.23	24433.9	69.4693	29.7481	216.231	282.295	0	0	1.34851	138.285	-806.383	250	187.008	0	58.292	53.7609	184.135	1616358269252112	0
892	0	0	892	1	1568.39	539.036	1029.35	0	0	-104.389	24.857	-140.288	1074.48	5585.69	24192.5	140.288	46.5469	217.014	287.361	0	0	0.956228	128.565	-803.046	250	187.886	0	34.6905	33.9272	134.862	1616358269372177	0
893	0	0	893	1	1725.49	892.034	833.454	0	0	-75.3101	3.68458	-122.583	1050.1	5656.27	24313.4	122.583	44.6802	218.721	290.338	0	0	1.31773	179.092	-828.656	250	244.731	0	36.2071	35.7364	136.035	1616358269392188	0
894	0	0	894	1	1798.15	907.758	890.389	0	0	-52.5078	6.04086	79.8049	1281.54	5633.47	24410.7	-79.8049	53.1054	216.41	289.454	0	0	1.83215	203.023	-839.303	250	263.909	0	34.0315	32.1662	77.9819	1616358269412199	0
899	0	0	899	1	1552.92	727.013	825.907	0	0	-36.3081	232.97	-710.213	1137.02	5816.59	24183.7	710.213	77.2557	218.043	280.72	0	0	1.55164	158.903	-816.729	250	187.988	0	89.8863	107.556	259.136	1616358269512254	0
902	0	0	902	1	1320.4	648.299	672.102	0	0	-72.4103	7.48862	149.742	923.68	5753.03	24309.6	-149.742	39.2104	214.112	289.171	0	0	0.613284	157.436	-816.742	250	183.849	0	47.8709	44.6216	105.06	1616358269572286	0
906	0	0	906	1	1453.45	584.783	868.67	0	0	-29.6363	14.6039	-27.696	993.799	5610.6	24302.4	27.696	40.8704	214.448	281.348	0	0	1.08427	135.422	-804.495	250	176.307	0	40.38	39.3877	123.166	1616358269652330	0
907	0	0	907	1	1279.8	675.894	603.905	0	0	-66.4453	-30.2514	116.956	839.12	5647.41	24447	-116.956	35.2821	212.45	287.515	0	0	1.0329	143.407	-808.262	250	180.222	0	51.9899	48.6363	115.676	1616358269672341	0
910	0	0	910	1	1782.15	711.76	1070.39	0	0	-83.4687	57.6848	-94.7228	1288.98	5564.77	24359	94.7228	54.9592	213.159	280.704	0	0	1.75709	145.506	-809.876	250	224.337	0	29.5129	28.789	103.485	1616358269732373	0
914	0	0	914	1	1207.79	571.762	636.031	0	0	-172.23	31.4402	-90.5527	796.976	5653.53	24385.3	90.5527	35.5415	213.839	280.077	0	0	0.661339	166.496	-818.363	250	214.637	0	46.1013	44.2257	157.795	1616358269812417	0
915	0	0	915	1	1175.92	669.657	506.259	0	0	-112.278	12.0665	85.5978	569.26	5394.26	24504.3	-85.5978	24.2659	211.873	277.035	0	0	0.655632	151.894	-810.472	250	160.262	0	73.2123	68.5246	165.043	1616358269832428	0
916	0	0	916	1	1567.22	679.502	887.714	0	0	-83.3695	44.7216	55.6166	1070.18	5664.33	24272.3	-55.6166	44.8737	215.397	283.112	0	0	1.38221	184.387	-829.179	250	227.689	0	39.2788	36.9459	93.7055	1616358269852439	0
918	0	0	918	1	1728.75	741.68	987.074	0	0	-65.3752	120.252	-45.5419	1174.96	5546.68	24296.4	45.5419	49.9887	212.067	280.309	0	0	1.74986	142.549	-806.893	250	218.98	0	32.8968	32.1073	103.347	1616358269892461	0
924	0	0	924	1	1343.77	654.377	689.394	0	0	-143.09	-46.577	12.2314	865.018	5724.05	24264	-12.2314	37.3524	211.3	278.193	0	0	1.29634	140.381	-805.562	250	169.475	0	45.5627	43.3523	123.897	1616358270012526	0
926	0	0	926	1	1009.83	484.234	525.6	0	0	-99.2242	-12.6775	-74.0217	536.325	5680.18	24329.7	74.0218	22.8103	214.802	280.982	0	0	0.170783	145.708	-809.894	250	174.982	0	70.5838	69.0157	239.129	1616358270052548	0
933	0	0	933	1	1160.31	577.235	583.071	0	0	-110.041	65.4887	144.501	1067.29	5591.34	24151.9	-144.501	46.2597	209.994	276.134	0	0	1.68856	178.416	-821.325	250	243.235	0	40.2531	37.2235	87.8534	1616358270192624	0
935	0	0	935	1	1472.43	819.886	652.546	0	0	-76.0191	63.9003	136.946	749.657	5656.98	24352.8	-136.946	31.8914	213.453	278.157	0	0	0.978839	160.49	-814.939	250	173.069	0	57.6362	53.6438	126.514	1616358270232646	0
941	0	0	941	1	1301.24	649.003	652.241	0	0	-98.7982	26.3197	-27.381	970.612	5580.1	24091.4	27.381	41.0309	206.974	272.074	0	0	1.72133	153.96	-810.521	250	194.441	0	39.9764	38.5822	120.24	1616358270352711	0
943	0	0	943	1	1104.73	541.629	563.1	0	0	-31.9024	127.973	-4.35527	705.399	5612.86	24189.1	4.35527	29.5417	211.36	279	0	0	0.617705	111.928	-791.232	250	152.18	0	55.9801	54.0655	159.557	1616358270392733	0
944	0	0	944	1	1516.81	625.182	891.631	0	0	-101.519	97.7488	-671.367	1555.33	5682.48	24119.6	671.367	99.2364	209.257	271.807	0	0	1.15195	159.599	-815.448	250	242.306	0	64.0384	74.482	205.06	1616358270412744	0
945	0	0	945	1	922.964	470.039	452.925	0	0	-79.2215	-34.585	14.0695	632.96	5660.18	24252	-14.0695	26.4052	209.168	279.255	0	0	0.467113	170.225	-816.446	250	158.124	0	63.5632	60.8044	172.41	1616358270432755	0
946	0	0	946	1	1463.89	730.744	733.145	0	0	-39.1986	54.3723	105.361	1411.04	5520.5	24262.7	-105.361	58.6879	207.365	271.242	0	0	1.44762	165.691	-815.359	250	245.912	0	30.5887	28.692	68.719	1616358270452766	0
947	0	0	947	1	1935.88	905.141	1030.73	0	0	-78.0787	35.4073	77.0494	1208.53	5559.38	24281.6	-77.0494	50.6632	205.926	274.429	0	0	0.84671	141.607	-803.432	250	182.873	0	34.8765	32.6722	79.6714	1616358270472777	0
949	0	0	949	1	1300.98	528.449	772.533	0	0	-64.3392	17.7993	36.7544	778.219	5545.64	24199.6	-36.7544	32.2492	207.826	273.202	0	0	1.1388	156.767	-811.3	250	181.689	0	52.3395	49.9241	132.774	1616358270512798	0
951	0	0	951	1	1316.5	605.023	711.472	0	0	-104.217	46.8467	8.77185	765.238	5685.18	24369.9	-8.77185	32.3835	206.957	275.495	0	0	1.22218	145.178	-806.067	250	181.985	0	51.7617	49.1636	140.651	1616358270552820	0
952	0	0	952	1	1501.63	635.064	866.562	0	0	-77.6463	4.91383	63.2183	971.348	5558.95	24212.5	-63.2183	40.5522	207.769	275.516	0	0	1.46962	136.735	-801.675	250	168.188	0	42.947	40.6104	100.888	1616358270572831	0
955	0	0	955	1	1681.27	846.821	834.446	0	0	-67.7903	2.97166	133.311	1138.91	5549.09	24214.4	-133.311	48.0327	209.18	271.869	0	0	1.5437	141.548	-804.814	250	202.868	0	38.0208	35.6828	84.2789	1616358270632864	0
956	0	0	956	1	1425.31	745.519	679.787	0	0	-53.1612	54.9914	-21.1514	762.827	5534.46	24162.4	21.1514	31.7221	209.315	275.861	0	0	0.670086	163.023	-816.001	250	176.584	0	51.4446	49.8643	153.639	1616358270652875	0
957	0	0	957	1	928.696	508.367	420.329	0	0	-394.241	374.377	68.5873	411.759	5476.9	24341.3	-68.5873	31.1416	205.972	266.133	0	0	1.58674	109.016	-785.294	250	152.137	0	102.356	67.4136	164.353	1616358270672886	0
957	0	0	957	1	1205.48	615.929	589.547	0	0	-59.2182	48.3095	-30.3245	825.241	5640.18	24169.1	30.3245	34.4075	207.443	271.506	0	0	0.731396	142.668	-803.911	250	180.766	0	46.974	45.6334	143.778	1616358270672886	0
958	0	0	958	1	1583.82	683.031	900.791	0	0	-20.298	-3.61394	66.8866	1349.15	5501.6	24221	-66.8866	55.18	205.438	271.436	0	0	0.607365	151.405	-809.323	250	236.012	0	31.5357	29.9069	74.1197	1616358270692897	0
961	0	0	961	1	1232.35	656.966	575.38	0	0	-58.0359	114.582	-43.7974	812.649	5639	24302.1	43.7974	34.4154	209.767	278.873	0	0	1.31272	131.927	-800.002	250	183.619	0	47.1917	46.145	147.787	1616358270752929	0
963	0	0	963	1	1516.38	671.343	845.042	0	0	-75.0515	1.64284	-5.5629	1171.39	5656.01	24215.7	5.5629	48.8	206.7	275.364	0	0	1.13889	149.344	-808.101	250	219.837	0	34.1564	32.9945	97.4789	1616358270792951	0
964	0	0	964	1	1671.47	844.955	826.517	0	0	-13.7848	4.88235	1.61247	1241.32	5594.74	24212.5	-1.61247	50.6063	210.066	272.18	0	0	0.523068	145.724	-807.275	250	237.165	0	32.8838	31.7878	93.249	1616358270812962	0
965	0	0	965	1	1196.08	523.827	672.255	0	0	-210.66	117.831	-746.53	1191.34	5891.28	24199.2	746.53	86.5336	207.743	268.187	0	0	1.07893	127.35	-796.183	250	179.759	0	94.2475	109.077	237.466	1616358270832973	0
966	0	0	966	1	1498.53	783.335	715.199	0	0	-83.3079	13.7387	126.679	922.542	5664.27	24303.3	-126.679	39.1141	209.479	274.991	0	0	1.15985	138.995	-803.483	250	182.565	0	46.6636	43.5658	102.905	1616358270852984	0
967	0	0	967	1	1549.05	619.843	929.206	0	0	-84.3212	39.7149	160.166	1144.79	5764.94	24078	-160.166	49.0799	207.405	274.072	0	0	0.673798	156.569	-810.923	250	185.682	0	37.9457	35.0992	83.2157	1616358270872995	0
970	0	0	970	1	1111.14	516.119	595.026	0	0	-66.0026	35.8514	-87.1296	629.24	5646.96	24181.5	87.1296	26.5251	209.147	275.584	0	0	0.775909	143.205	-804.457	250	182.317	0	59.4937	58.2935	207.814	1616358270933027	0
974	0	0	974	1	1527.11	750.216	776.894	0	0	-56.1174	61.5395	130.632	949.149	5637.08	24255.5	-130.632	39.9723	206.946	271.997	0	0	0.987576	170.338	-817.601	250	207.984	0	45.2509	42.2917	100.033	1616358271013071	0
976	0	0	976	1	1133.58	477.265	656.31	0	0	-104.427	19.4789	58.4587	953.209	5685.39	24297.6	-58.4587	40.2972	204.31	270.066	0	0	0.846442	112.5	-788.82	250	167.724	0	42.9036	40.3212	101.243	1616358271053093	0
980	0	0	980	1	1198.47	721.159	477.31	0	0	-310.06	57.2711	39.2055	624.737	5691.7	24359.4	-39.2055	32.8045	204.9	269.126	0	0	1.48119	141.29	-802.74	250	183.083	0	67.2472	51.2234	135.396	1616358271133136	0
992	0	0	992	1	1144.44	599.068	545.369	0	0	-249.935	-89.1591	104.556	811.595	5631.57	24306.5	-104.556	39.4511	200.106	262.09	0	0	1.73213	156.182	-806.635	250	167.465	0	49.7787	43.2424	101.953	1616358271373267	0
996	0	0	996	1	1497.53	615.871	881.663	0	0	-161.164	12.6584	-168.817	935.533	5542.8	24304.4	168.817	42.0863	205.454	266.708	0	0	0.425658	164.102	-813.88	250	196.701	0	37.2897	36.1585	157.524	1616358271453311	0
997	0	0	997	1	1179.69	530.714	648.975	0	0	-71.66	0.268535	93.9152	797.011	5752.28	24117.5	-93.9152	33.3718	201.772	264.412	0	0	0.988674	147.033	-803.056	250	180.532	0	52.2148	49.2109	117.844	1616358271473322	0
999	0	0	999	1	1256.8	616.808	639.991	0	0	-68.5833	56.0404	77.0524	990.89	5549.88	24261	-77.0524	41.4684	200.644	266.192	0	0	1.15351	174.239	-815.819	250	202.051	0	41.7141	39.1528	95.4342	1616358271513343	0
1001	0	0	1	1	582.512	218.956	363.556	0	0	-58.5008	55.6861	170.218	368	5838.78	24161.7	-170.218	17.5	65.2057	77.479	0	0	0.44506	97.2276	-662.979	250	115.78	0	64.6826	57.2172	126.326	1616358273714542	1
1003	0	0	3	1	742.636	271.115	471.521	0	0	-28.9564	-1.5905	149.218	503.735	5709.58	24318.6	-149.218	23.3403	64.14	74.7408	0	0	0.526119	117.352	-669.161	250	145.234	0	47.8445	42.9449	92.5092	1616358273754564	1
1004	0	0	4	1	611.884	342.315	269.569	0	0	39.9556	93.5596	240.315	457.441	5740.32	24223.5	-240.315	21.7083	63.5775	77.124	0	0	0.542143	110.815	-668.6	250	142.097	0	50.8533	45.9699	110.047	1616358273774575	1
1015	0	0	15	1	634.687	244.739	389.948	0	0	-38.5091	-5.30897	16.0006	316.03	5619.47	24023.4	-16.0006	14.5389	58.3056	70.4046	0	0	0.0939405	118.858	-662.736	250	136.629	0	65.9233	62.9811	153.82	1616358274274847	1
1016	0	0	16	1	634.687	244.739	389.948	0	0	-38.5091	-5.30897	16.0006	316.03	5619.47	24023.4	-16.0006	14.5389	58.3056	70.4046	0	0	0.0939405	118.858	-662.736	250	136.629	0	65.9233	62.9811	153.82	1616358274274847	1
1017	0	0	17	1	634.687	244.739	389.948	0	0	-38.5091	-5.30897	16.0006	316.03	5619.47	24023.4	-16.0006	14.5389	58.3056	70.4046	0	0	0.0939405	118.858	-662.736	250	136.629	0	65.9233	62.9811	153.82	1616358274274847	1
1018	0	0	18	1	634.687	244.739	389.948	0	0	-38.5091	-5.30897	16.0006	316.03	5619.47	24023.4	-16.0006	14.5389	58.3056	70.4046	0	0	0.0939405	118.858	-662.736	250	136.629	0	65.9233	62.9811	153.82	1616358274274847	1
1019	0	0	19	1	634.687	244.739	389.948	0	0	-38.5091	-5.30897	16.0006	316.03	5619.47	24023.4	-16.0006	14.5389	58.3056	70.4046	0	0	0.0939405	118.858	-662.736	250	136.629	0	65.9233	62.9811	153.82	1616358274274847	1
1020	0	0	20	1	634.687	244.739	389.948	0	0	-38.5091	-5.30897	16.0006	316.03	5619.47	24023.4	-16.0006	14.5389	58.3056	70.4046	0	0	0.0939405	118.858	-662.736	250	136.629	0	65.9233	62.9811	153.82	1616358274274847	1
1021	0	0	21	1	634.687	244.739	389.948	0	0	-38.5091	-5.30897	16.0006	316.03	5619.47	24023.4	-16.0006	14.5389	58.3056	70.4046	0	0	0.0939405	118.858	-662.736	250	136.629	0	65.9233	62.9811	153.82	1616358274274847	1
1022	0	0	22	1	634.687	244.739	389.948	0	0	-38.5091	-5.30897	16.0006	316.03	5619.47	24023.4	-16.0006	14.5389	58.3056	70.4046	0	0	0.0939405	118.858	-662.736	250	136.629	0	65.9233	62.9811	153.82	1616358274274847	1
1023	0	0	23	1	634.687	244.739	389.948	0	0	-38.5091	-5.30897	16.0006	316.03	5619.47	24023.4	-16.0006	14.5389	58.3056	70.4046	0	0	0.0939405	118.858	-662.736	250	136.629	0	65.9233	62.9811	153.82	1616358274274847	1
1024	0	0	24	1	634.687	244.739	389.948	0	0	-38.5091	-5.30897	16.0006	316.03	5619.47	24023.4	-16.0006	14.5389	58.3056	70.4046	0	0	0.0939405	118.858	-662.736	250	136.629	0	65.9233	62.9811	153.82	1616358274274847	1
1025	0	0	25	1	634.687	244.739	389.948	0	0	-38.5091	-5.30897	16.0006	316.03	5619.47	24023.4	-16.0006	14.5389	58.3056	70.4046	0	0	0.0939405	118.858	-662.736	250	136.629	0	65.9233	62.9811	153.82	1616358274274847	1
1026	0	0	26	1	634.687	244.739	389.948	0	0	-38.5091	-5.30897	16.0006	316.03	5619.47	24023.4	-16.0006	14.5389	58.3056	70.4046	0	0	0.0939405	118.858	-662.736	250	136.629	0	65.9233	62.9811	153.82	1616358274274847	1
1027	0	0	27	1	634.687	244.739	389.948	0	0	-38.5091	-5.30897	16.0006	316.03	5619.47	24023.4	-16.0006	14.5389	58.3056	70.4046	0	0	0.0939405	118.858	-662.736	250	136.629	0	65.9233	62.9811	153.82	1616358274274847	1
1028	0	0	28	1	634.687	244.739	389.948	0	0	-38.5091	-5.30897	16.0006	316.03	5619.47	24023.4	-16.0006	14.5389	58.3056	70.4046	0	0	0.0939405	118.858	-662.736	250	136.629	0	65.9233	62.9811	153.82	1616358274274847	1
1029	0	0	29	1	634.687	244.739	389.948	0	0	-38.5091	-5.30897	16.0006	316.03	5619.47	24023.4	-16.0006	14.5389	58.3056	70.4046	0	0	0.0939405	118.858	-662.736	250	136.629	0	65.9233	62.9811	153.82	1616358274274847	1
1030	0	0	30	1	580.402	288.934	291.468	0	0	-182.773	22.0148	109.033	322.207	5664.07	24195.4	-109.033	16.3409	57.5839	69.7017	0	0	0.48476	138.3	-671.399	250	145.052	0	66.4407	58.3483	120.573	1616358274294858	1
1035	0	0	35	1	721.498	393.186	328.312	0	0	11.4685	6.44311	55.3998	354.872	5370.17	24410.3	-55.3998	16.064	56.9781	66.5108	0	0	0.188248	144.654	-671.65	250	169.248	0	60.7034	56.7597	125.631	1616358274394912	1
1042	0	0	42	1	618.793	303.343	315.451	0	0	-72.9077	-45.3469	81.8723	391.313	5653.87	24462	-81.8723	18.2642	55.7903	67.2749	0	0	0.277106	126.305	-662.592	250	145.449	0	55.5822	50.5658	107.32	1616358274534989	1
1044	0	0	44	1	609.826	251.98	357.846	0	0	-43.3079	5.66331	126.443	371.954	5624.27	24211.7	-126.443	17.2676	53.0811	66.4095	0	0	0.373527	121.803	-655.62	250	154.233	0	59.3516	53.3758	111.719	1616358274575011	1
1061	0	0	61	1	717.302	326.213	391.09	0	0	56.1072	-82.1365	-129.602	384.066	5524.85	24299.5	129.602	17.7564	54.0131	63.4294	0	0	0.0717405	144.98	-664.544	250	171.842	0	46.8841	46.5202	166.419	1616358274915196	1
1071	0	0	71	1	638.916	265.523	373.393	0	0	53.512	20.8408	-420.739	366.016	5527.45	24296.2	420.739	20.2667	52.1994	61.2376	0	0	0.284442	157.229	-670.106	250	177.406	0	73.8685	74.3555	340.409	1616358275115305	1
1082	0	0	82	1	642.217	178.555	463.662	0	0	57.8276	-47.3968	-584.278	621.173	5523.13	24165.1	584.278	40.7497	53.0709	59.4638	0	0	0.43758	165.544	-674.523	250	188.356	0	73.4311	82.8774	236.536	1616358275335425	1
1086	0	0	86	1	606.532	280.517	326.016	0	0	-14.5984	49.7809	249.417	302.512	5695.22	24267.3	-249.417	14.5089	50.7932	60.8706	0	0	0.477907	118.528	-649.684	250	115.157	0	68.0206	60.6058	149.112	1616358275415468	1
1099	0	0	99	1	565.101	237.49	327.611	0	0	75.8053	88.5361	-65.1815	251.953	5704.48	24228.5	65.1815	11.6104	50.0644	59.1178	0	0	0.24105	137.04	-655.797	250	145.284	0	70.5955	69.5598	210.484	1616358275675610	1
1123	0	0	123	1	620.463	295.473	324.99	0	0	-37.1247	36.6338	107.688	344.119	5817.4	24180.7	-107.688	15.958	47.7584	57.9202	0	0	0.384592	139.65	-654.593	250	158.35	0	59.9207	54.0828	112.796	1616358276155871	1
1125	0	0	125	1	570.799	258.239	312.56	0	0	13.9578	-52.0556	38.4514	292.954	5467.34	24269.4	-38.4514	13.2042	47.5916	57.4604	0	0	0.0162853	134.163	-650.554	250	122.195	0	67.4565	63.0992	146.747	1616358276195893	1
1129	0	0	129	1	563.96	172.399	391.561	0	0	-10.6033	-49.9179	15.391	283.178	5691.22	23968.3	-15.391	12.8668	48.1039	56.5023	0	0	0.122381	141.744	-653.019	250	156.549	0	67.4432	63.9638	159.264	1616358276275937	1
1130	0	0	130	1	593.504	244.862	348.642	0	0	-100.614	-9.50249	-130.918	256.836	5581.91	24226.9	130.918	12.441	47.3792	55.9604	0	0	0.305507	131.127	-647.056	250	150.278	0	63.2564	61.642	212.183	1616358276295948	1
1131	0	0	131	1	598.476	305.57	292.906	0	0	-45.0958	-26.4206	-135.936	361.25	5327.08	24343.5	135.936	17.106	45.9672	55.3147	0	0	0.185973	122.522	-644.658	250	171.012	0	45.7702	44.8004	156.825	1616358276315959	1
1145	0	0	145	1	486.975	230.22	256.756	0	0	-100.347	-29.1717	233.638	283.5	5481.99	24346.2	-233.638	13.973	45.4113	56.3505	0	0	0.392766	120.651	-640.523	250	131.693	0	68.9894	60.5166	144.84	1616358276596111	1
1149	0	0	149	1	515.091	219.434	295.657	0	0	-14.9211	-23.9316	11.329	274.228	5695.54	24241.3	-11.329	12.4919	45.4336	55.8219	0	0	0.056226	108.13	-635.28	250	108.467	0	68.509	65.0775	161.278	1616358276676155	1
1160	0	0	160	1	451.008	221.963	229.045	0	0	-20.783	-29.3241	112.684	284.998	5601.74	24147	-112.684	13.0526	45.1673	54.289	0	0	0.3293	137.912	-646.449	250	157.282	0	70.9498	64.0257	133.782	1616358276896275	1
1168	0	0	168	1	539.134	255.184	283.95	0	0	-58.0041	31.828	28.0946	389.329	5339.98	24484.5	-28.0947	18.1397	44.3144	53.0461	0	0	0.383655	103.379	-628.882	250	146.528	0	47.5769	44.7083	106.483	1616358277056362	1
1169	0	0	169	1	484.406	228.806	255.6	0	0	-19.5895	-8.21405	67.7581	326.05	5700.21	24125.9	-67.7581	14.8868	45.0116	54.0024	0	0	0.288046	142.52	-650.355	250	157.847	0	60.1975	55.719	119.923	1616358277076373	1
1178	0	0	178	1	572.464	304.723	267.741	0	0	-38.1812	62.8737	-78.4072	352.62	5818.46	24353.8	78.4072	16.5849	45.3246	52.6886	0	0	0.5119	133.269	-645.125	250	158.43	0	47.3728	46.2879	143.472	1616358277256471	1
1187	0	0	187	1	484.859	250.693	234.166	0	0	13.9202	-5.19834	38.3597	235.662	5666.7	24122.9	-38.3597	10.648	43.8687	53.651	0	0	0.131	137.752	-644.65	250	135.158	0	80.4506	75.6839	173.828	1616358277436569	1
1188	0	0	188	1	631.388	323.882	307.506	0	0	16.3253	-41.0637	162.58	376.12	5564.63	24158.8	-162.58	17.203	43.103	52.4141	0	0	0.15578	137.313	-644.541	250	151.504	0	54.2813	48.2085	106.89	1616358277456580	1
1198	0	0	198	1	591.167	348.776	242.391	0	0	-46.401	-48.2709	26.2395	323.391	5627.36	24066.3	-26.2395	14.8848	41.6097	52.5561	0	0	0.280782	142.693	-642.441	250	158.117	0	56.9254	53.4589	127.404	1616358277656689	1
1213	0	0	213	1	483.89	169.275	314.615	0	0	-65.7956	-2.57475	146.258	248.008	5646.76	24518.9	-146.258	11.6701	42.1567	52.2781	0	0	0.475773	128.168	-636.864	250	132.372	0	79.1537	70.343	150.856	1616358277956852	1
1224	0	0	224	1	402.043	165.564	236.48	0	0	-157.291	4.0223	256.459	243.75	5439.27	24213.4	-256.459	12.6087	39.409	50.2477	0	0	0.345968	118.339	-625.836	250	120.747	0	71.6332	63.2437	158.635	1616358278176972	1
1231	0	0	231	1	503.36	227.97	275.39	0	0	-50.1778	-27.6111	75.5758	278.048	5631.14	24245	-75.5758	12.8393	40.066	49.9854	0	0	0.218706	124.618	-631.448	250	133.471	0	67.2372	61.6598	130.989	1616358278317048	1
1238	0	0	238	1	582.777	190.733	392.044	0	0	-64.865	8.81309	168.803	289.273	5546.17	24308.2	-168.803	13.7037	40.751	49.2795	0	0	0.0860292	137.866	-637.157	250	142.223	0	66.4977	59.0359	129.828	1616358278457125	1
1246	0	0	246	1	509.495	213.556	295.939	0	0	-54.2945	26.0856	121.751	294.332	5635.25	24091.6	-121.751	13.7544	40.8985	49.9719	0	0	0.309366	138.834	-637.725	250	150.072	0	65.3063	58.561	122.721	1616358278617212	1
1250	0	0	250	1	519.546	252.996	266.55	0	0	-39.9447	56.2044	-63.5089	261.255	5521.25	24460.2	63.5089	12.2417	40.4702	49.8345	0	0	0.14689	136.008	-638.265	250	143.873	0	62.109	60.566	180.566	1616358278697255	1
1252	0	0	252	1	524.046	191.918	332.129	0	0	-35.1085	-77.7484	-36.3343	284.521	5516.41	24295.1	36.3343	13.1094	39.9498	48.7025	0	0	0.146409	122.443	-628.219	250	143.547	0	58.8273	57.6535	162.297	1616358279017430	1
1253	0	0	253	1	524.046	191.918	332.129	0	0	-35.1085	-77.7484	-36.3343	284.521	5516.41	24295.1	36.3343	13.1094	39.9498	48.7025	0	0	0.146409	122.443	-628.219	250	143.547	0	58.8273	57.6535	162.297	1616358279017430	1
1254	0	0	254	1	524.046	191.918	332.129	0	0	-35.1085	-77.7484	-36.3343	284.521	5516.41	24295.1	36.3343	13.1094	39.9498	48.7025	0	0	0.146409	122.443	-628.219	250	143.547	0	58.8273	57.6535	162.297	1616358279017430	1
1255	0	0	255	1	524.046	191.918	332.129	0	0	-35.1085	-77.7484	-36.3343	284.521	5516.41	24295.1	36.3343	13.1094	39.9498	48.7025	0	0	0.146409	122.443	-628.219	250	143.547	0	58.8273	57.6535	162.297	1616358279017430	1
1256	0	0	256	1	524.046	191.918	332.129	0	0	-35.1085	-77.7484	-36.3343	284.521	5516.41	24295.1	36.3343	13.1094	39.9498	48.7025	0	0	0.146409	122.443	-628.219	250	143.547	0	58.8273	57.6535	162.297	1616358279017430	1
1257	0	0	257	1	524.046	191.918	332.129	0	0	-35.1085	-77.7484	-36.3343	284.521	5516.41	24295.1	36.3343	13.1094	39.9498	48.7025	0	0	0.146409	122.443	-628.219	250	143.547	0	58.8273	57.6535	162.297	1616358279017430	1
1258	0	0	258	1	524.046	191.918	332.129	0	0	-35.1085	-77.7484	-36.3343	284.521	5516.41	24295.1	36.3343	13.1094	39.9498	48.7025	0	0	0.146409	122.443	-628.219	250	143.547	0	58.8273	57.6535	162.297	1616358279017430	1
1259	0	0	259	1	524.046	191.918	332.129	0	0	-35.1085	-77.7484	-36.3343	284.521	5516.41	24295.1	36.3343	13.1094	39.9498	48.7025	0	0	0.146409	122.443	-628.219	250	143.547	0	58.8273	57.6535	162.297	1616358279017430	1
1260	0	0	260	1	524.046	191.918	332.129	0	0	-35.1085	-77.7484	-36.3343	284.521	5516.41	24295.1	36.3343	13.1094	39.9498	48.7025	0	0	0.146409	122.443	-628.219	250	143.547	0	58.8273	57.6535	162.297	1616358279017430	1
1261	0	0	261	1	524.046	191.918	332.129	0	0	-35.1085	-77.7484	-36.3343	284.521	5516.41	24295.1	36.3343	13.1094	39.9498	48.7025	0	0	0.146409	122.443	-628.219	250	143.547	0	58.8273	57.6535	162.297	1616358279017430	1
1262	0	0	262	1	524.046	191.918	332.129	0	0	-35.1085	-77.7484	-36.3343	284.521	5516.41	24295.1	36.3343	13.1094	39.9498	48.7025	0	0	0.146409	122.443	-628.219	250	143.547	0	58.8273	57.6535	162.297	1616358279017430	1
1263	0	0	263	1	524.046	191.918	332.129	0	0	-35.1085	-77.7484	-36.3343	284.521	5516.41	24295.1	36.3343	13.1094	39.9498	48.7025	0	0	0.146409	122.443	-628.219	250	143.547	0	58.8273	57.6535	162.297	1616358279017430	1
1277	0	0	277	1	441.553	159.409	282.145	0	0	-39.9892	5.79559	117.56	231.8	5421.63	24311.2	-117.56	10.7315	40.8344	50.1292	0	0	0.306548	112.657	-625.763	250	124.459	0	82.7418	74.722	154.988	1616358279237550	1
1279	0	0	279	1	407.05	169.269	237.781	0	0	-93.1467	13.1704	184.627	220.746	5674.11	24104.6	-184.627	10.6731	40.3597	48.0655	0	0	0.0729808	105.868	-621.622	250	133.134	0	85.0294	74.7205	166.101	1616358279277571	1
1282	0	0	282	1	550.815	259.217	291.599	0	0	-41.8692	6.4908	-13.0812	265.734	5323.85	24310.6	13.0812	12.2795	40.7709	47.8849	0	0	0.474885	129.143	-631.045	250	148.399	0	63.4114	61.6236	163.578	1616358279337604	1
1283	0	0	283	1	447.493	118.125	329.369	0	0	-165.527	39.3318	-219.079	201.816	5447.51	24377.4	219.079	10.4992	39.4727	48.5454	0	0	0.128663	120.577	-626.633	250	124.117	0	73.038	67.5363	308.293	1616358279357615	1
1298	0	0	298	1	521.269	226.382	294.887	0	0	-37.4117	-28.6397	-75.7719	248.212	5518.71	24246	75.7719	11.5205	39.6733	48.8862	0	0	0.266605	121.6	-627.534	250	149.458	0	64.8548	63.5222	195.074	1616358279657778	1
1304	0	0	304	1	454.56	176.026	278.533	0	0	-16.0543	-78.2658	-350.169	230.241	5497.35	24395.3	350.169	12.2171	39.446	47.6785	0	0	0.0825053	115.623	-623.923	250	116.846	0	81.4189	76.5738	423.5	1616358279777844	1
1313	0	0	313	1	518.985	214.648	304.337	0	0	-65.5212	-2.31068	110.334	372.301	5447.16	24419	-110.334	17.4057	40.5925	47.6904	0	0	0.487075	103.43	-621.379	250	134.077	0	51.0555	46.2874	96.349	1616358279957942	1
1316	0	0	316	1	591.931	310.615	281.317	0	0	-177.023	-155.501	63.2701	286.358	5459	24472.5	-63.2701	14.5575	39.3178	47.5543	0	0	0.524012	141.032	-637.45	250	146.023	0	60.0115	55.1942	119.343	1616358280017975	1
1318	0	0	318	1	532.919	267.185	265.734	0	0	-118.188	22.1547	-77.8873	239.874	5400.17	24494.2	77.8873	11.6194	39.994	48.1866	0	0	0.41402	132.944	-633.243	250	139.006	0	64.5156	62.6373	192.74	1616358280057996	1
1321	0	0	321	1	577.24	280.323	296.917	0	0	-158.072	93.2091	-230.716	342.521	5539.71	24323.5	230.716	18.0035	39.3421	47.5767	0	0	0.541662	119	-624.589	250	136.729	0	43.5898	40.7227	185.855	1616358280118029	1
1322	0	0	322	1	604.559	248.611	355.948	0	0	-38.1866	-12.1046	89.9487	483.041	5419.83	24329.1	-89.9487	22.2391	40.0184	49.2505	0	0	0.447406	116.12	-628.534	250	186.817	0	39.9736	36.4933	76.6233	1616358280138040	1
1323	0	0	323	1	596.672	245.898	350.774	0	0	-42.2681	-19.3959	51.4673	306.943	5523.57	24436.1	-51.4673	14.1177	39.4491	48.5064	0	0	0.15123	132.388	-631.965	250	151.778	0	59.2741	55.2366	122.899	1616358280158051	1
1324	0	0	324	1	572.433	252.632	319.802	0	0	-19.6155	4.05835	89.0685	336.517	5500.92	24313	-89.0685	15.4047	37.8508	47.9856	0	0	0.258217	139.701	-634.547	250	138.371	0	55.9003	50.9183	106.124	1616358280178062	1
1325	0	0	325	1	526.52	231.949	294.571	0	0	28.2955	60.6183	25.5581	327.097	5453	24455.7	-25.5581	14.893	38.3667	48.1923	0	0	0.403897	132.445	-630.03	250	162.431	0	54.4506	51.2333	122.438	1616358280198073	1
1326	0	0	326	1	648.6	247.174	401.426	0	0	-15.2083	-35.3485	116.283	544.108	5496.51	24452	-116.283	24.8775	38.3747	47.7581	0	0	0.201805	145.945	-637.529	250	200.16	0	36.0858	32.3349	68.4137	1616358280218084	1
1328	0	0	328	1	490.326	204.404	285.922	0	0	-76.2099	93.3432	-54.2296	251.122	5557.51	24323.4	54.2296	12.0418	37.7519	47.6474	0	0	0.28905	116.41	-621.876	250	126.667	0	62.5513	61.0714	174.09	1616358280258105	1
1330	0	0	330	1	588.505	241.582	346.923	0	0	-16.6699	-56.5289	53.6529	280.7	5796.95	24473.2	-53.6529	12.7722	39.1642	48.9594	0	0	0.143057	137.638	-635.791	250	149.761	0	65.7689	60.7636	134.832	1616358280298127	1
1332	0	0	332	1	589.602	285.771	303.83	0	0	-111.689	93.1308	-147.968	268.682	5393.67	24423.2	147.968	13.3853	39.0199	45.9028	0	0	0.678958	165.983	-641.655	250	166.521	0	53.8866	52.2871	185.733	1616358280338149	1
1337	0	0	337	1	416.562	128.129	288.433	0	0	0.815669	-29.1305	-13.6731	270.384	5480.48	24146.9	13.6731	12.2766	38.834	47.7902	0	0	0.143134	146.745	-637.115	250	165.923	0	63.4644	60.9491	162.172	1616358280438203	1
1338	0	0	338	1	524.622	220.697	303.925	0	0	-14.3268	64.8735	-22.8832	283.489	5495.63	24351.8	22.8832	13.1197	38.8949	47.6692	0	0	0.115848	100.817	-616.361	250	127.432	0	59.0293	56.8004	153.728	1616358280458214	1
1339	0	0	339	1	664.689	271.079	393.61	0	0	-12.1509	-17.9756	-39.3203	362.005	5393.79	24434.7	39.3204	16.5614	37.8592	47.1806	0	0	0.169735	147.59	-635.695	250	168.146	0	46.2911	44.9541	126.481	1616358280478225	1
1341	0	0	341	1	522.991	262.693	260.298	0	0	-30.6405	30.3241	43.3167	293.872	5611.6	24286.7	-43.3167	13.5314	39.285	47.7314	0	0	0.166373	130.532	-631.453	250	139.967	0	60.8533	56.8288	129.147	1616358280518247	1
1342	0	0	342	1	465.774	182.41	283.364	0	0	-35.8323	57.1253	-70.9536	248.519	5517.13	24459.2	70.9536	11.6462	39.6159	48.4041	0	0	0.661258	125.617	-630.014	250	157.654	0	64.0604	62.5058	189.756	1616358280538258	1
1343	0	0	343	1	632.161	295.274	336.887	0	0	36.63	-19.9102	-271.535	308.245	5544.33	24337	271.535	15.2855	39.2711	47.6393	0	0	0.0304066	114.179	-623.25	250	154.528	0	53.0291	49.4377	266.858	1616358280558269	1
1347	0	0	347	1	562.372	219.151	343.221	0	0	-19.2845	68.3618	-76.3036	407.901	5500.58	24348.3	76.3036	19.0816	38.371	47.2314	0	0	0.411925	140.498	-635.345	250	198.835	0	39.5693	38.4694	116.639	1616358280638312	1
1356	0	0	356	1	603.994	237.14	366.854	0	0	-6.43842	16.292	71.8012	367.185	5487.74	24500.1	-71.8012	16.739	38.0786	46.662	0	0	0.3759	121.98	-625.746	250	138.353	0	50.4631	46.3455	99.5106	1616358280818410	1
1361	0	0	361	1	632.758	291.818	340.939	0	0	83.1253	-35.4877	85.6072	387.448	5497.83	24452.2	-85.6072	17.2741	38.0916	46.679	0	0	0.147711	113.711	-621.287	250	160.197	0	49.2	45.0257	95.956	1616358280918465	1
1362	0	0	362	1	566.17	185.082	381.089	0	0	43.6977	41.9978	204.861	301.567	5437.6	24374.7	-204.861	13.987	38.2793	47.1422	0	0	0.26563	122.793	-625.189	250	134.59	0	62.6769	55.813	127.633	1616358280938476	1
1364	0	0	364	1	533.097	203.444	329.653	0	0	-102.437	70.8925	177.345	284.7	5683.4	24246.1	-177.345	13.9296	38.0336	47.2246	0	0	0.177869	158.927	-643.731	250	160.002	0	64.6115	56.5495	125.664	1616358280978498	1
1365	0	0	365	1	459.182	183.174	276.008	0	0	-92.1909	8.96747	-61.9247	237.476	5673.15	24407.7	61.9247	11.2926	39.7847	47.2182	0	0	0.263699	121.23	-625.582	250	129.722	0	66.3194	64.7928	192.382	1616358280998509	1
1369	0	0	369	1	566.288	239.374	326.914	0	0	-29.8694	-44.0881	201.241	361.091	5511.17	24161.8	-201.241	16.9982	37.9965	46.2798	0	0	0.394069	113.691	-620.751	250	139.297	0	52.2868	46.1214	105.859	1616358281078552	1
1373	0	0	373	1	500.408	252.134	248.274	0	0	43.0925	28.799	265.512	362.858	5537.87	24288.2	-265.512	17.2221	37.5367	47.9778	0	0	0.477294	118.382	-623.751	250	165.095	0	49.9347	45.2962	117.088	1616358281158596	1
1374	0	0	374	1	637.353	260.251	377.101	0	0	-40.4312	-6.20833	87.4016	333.324	5521.73	24123.9	-87.4016	15.3646	36.8021	45.0043	0	0	0.149519	164.587	-638.982	250	160.883	0	54.57	49.9997	104.902	1616358281178607	1
1384	0	0	384	1	439.905	193.283	246.622	0	0	120.656	-86.7734	274.686	215.069	5659.62	24304.2	-274.686	10.2333	37.8128	47.6454	0	0	0.0653274	128.129	-624.825	250	143.531	0	82.2628	75.4105	202.074	1616358281378716	1
1386	0	0	386	1	621.558	267.198	354.36	0	0	-27.2614	47.1852	187.681	360.046	5608.22	24469.2	-187.681	16.9626	37.08	46.1635	0	0	0.441678	164.361	-642.685	250	172.753	0	52.19	45.9348	103.795	1616358281418737	1
1390	0	0	390	1	569.663	244.032	325.631	0	0	-30.1678	-10.94	32.619	342.926	5511.47	24527.3	-32.619	15.7084	37.1227	45.1293	0	0	0.283947	154.225	-637.442	250	160.799	0	50.9169	48.0482	112.725	1616358281498781	1
1391	0	0	391	1	436.947	181.478	255.469	0	0	-76.4798	-66.7822	29.8733	310.19	5557.78	24483.5	-29.8733	14.4807	36.8529	45.7856	0	0	0.310669	134.688	-626.284	250	140.376	0	55.5898	52.088	123.062	1616358281518792	1
1393	0	0	393	1	521.147	210.027	311.12	0	0	-87.5162	68.2206	-283.968	274.485	5469.16	24448.1	283.968	14.198	36.9507	46.8801	0	0	0.5638	141.374	-629.636	250	176.67	0	58.311	53.7418	267.231	1616358281558814	1
1395	0	0	395	1	731.263	288.061	443.202	0	0	-7.21424	37.0053	-4.01181	464.128	5787.49	24379.7	4.01181	21.2709	35.9908	46.0756	0	0	0.253397	168.755	-644.437	250	211.453	0	37.3228	35.3146	90.4266	1616358281598835	1
1397	0	0	397	1	584.881	270.428	314.453	0	0	-31.0575	11.1261	51.5758	444.158	5313.04	24405.6	-51.5758	20.3988	36.1711	45.4084	0	0	0.503084	118.12	-620.699	250	169.28	0	40.4137	37.5512	83.3203	1616358281638857	1
1403	0	0	403	1	638.828	264.977	373.851	0	0	-95.0646	43.1862	-101.767	359.144	5476.7	24373.5	101.767	17.3255	36.4402	44.6287	0	0	0.535055	182.93	-646.44	250	192.045	0	42.1443	40.6244	129.286	1616358281758923	1
1404	0	0	404	1	442.398	164.256	278.142	0	0	-24.4689	58.0477	103.178	232.554	5406.11	24458.3	-103.178	10.768	38.0741	46.2832	0	0	0.402824	135.245	-630.65	250	156.708	0	78.9769	71.2542	148.568	1616358281778934	1
1405	0	0	405	1	533.136	227.344	305.792	0	0	-60.644	-26.6253	81.264	284.407	5541.94	24443.3	-81.264	13.2019	37.18	46.1739	0	0	0.50288	157.722	-638.513	250	152.139	0	63.6851	58.1287	122.9	1616358281798944	1
1406	0	0	406	1	491.285	202.726	288.559	0	0	-45.0396	26.763	164.753	247.281	5924.98	24389.9	-164.753	11.6172	37.2607	46.2938	0	0	0.17728	112.732	-618.409	250	132.594	0	75.1959	66.5069	146.813	1616358281818955	1
1407	0	0	407	1	568.749	202.746	366.003	0	0	-35.4357	13.1095	132.137	310.896	5716.06	24503.3	-132.137	14.4113	36.1086	46.6005	0	0	0.262101	156.553	-638.06	250	154.213	0	60.2714	53.6613	113.476	1616358281838966	1
1411	0	0	411	1	700.772	271.749	429.022	0	0	-20.9911	-20.1188	40.0118	469.371	5502.29	24436.8	-40.0118	21.4102	36.192	45.093	0	0	0.276713	144.249	-631.812	250	198.973	0	38.1883	35.6578	81.8833	1616358281919010	1
1413	0	0	413	1	576.566	233.915	342.651	0	0	-66.1989	61.7117	34.879	372.289	5447.84	24454.7	-34.879	17.5098	35.6592	44.2794	0	0	0.362344	143.809	-630.66	250	160.958	0	45.7758	42.6534	99.1104	1616358281959032	1
1419	0	0	419	1	558.384	220.533	337.851	0	0	-27.5166	15.0636	57.9797	343.554	5608.48	24401.6	-57.9797	15.7671	37.9936	45.9429	0	0	0.269144	154.401	-638.158	250	177.741	0	52.4279	48.7305	106.874	1616358282079097	1
1420	0	0	420	1	436.629	172.622	264.007	0	0	6.78882	38.3221	45.1693	257.274	5574.17	24478	-45.1693	11.7165	37.3473	45.7709	0	0	0.167107	120.297	-621.767	250	132.296	0	68.7783	63.9057	145.082	1616358282099108	1
1427	0	0	427	1	643.224	274.611	368.613	0	0	25.8846	-132.785	-219.998	353.772	5455.42	24449.8	219.998	17.3274	37.4283	45.4642	0	0	0.126682	137.516	-628.908	250	180.78	0	43.2969	41.0799	203.873	1616358282239184	1
1428	0	0	428	1	509.122	198.451	310.671	0	0	-24.8245	-2.47591	-22.1961	358.232	5406.46	24419.2	22.1961	16.4465	36.5587	45.6357	0	0	0.426893	144.893	-634.564	250	159.553	0	46.5057	45.0425	120.819	1616358282259195	1
1437	0	0	437	1	505.995	234.75	271.244	0	0	-80.7738	-46.4404	241.025	254.069	5562.07	24164.2	-241.025	12.4305	36.0026	45.2396	0	0	0.33316	150.7	-634.943	250	153.588	0	69.1161	60.8293	149.388	1616358282439293	1
1439	0	0	439	1	654.68	245.666	409.014	0	0	-46.8588	-38.6654	50.4951	342.866	5528.16	24355.7	-50.4951	15.7852	37.493	46.0284	0	0	0.287113	150.458	-635.999	250	148.961	0	52.0562	48.336	108.293	1616358282479315	1
1440	0	0	440	1	564.206	170.641	393.565	0	0	-52.0079	31.2319	175.137	356.305	5632.97	24186.1	-175.137	16.8537	36.3079	46.1959	0	0	0.372547	125.096	-623.162	250	147.593	0	52.2561	46.114	103.266	1616358282499326	1
1442	0	0	442	1	648.497	222.884	425.613	0	0	-6.45715	19.5204	-6.02019	414.202	5487.76	24496.8	6.02019	18.9274	37.0093	44.6141	0	0	0.279838	159.776	-638.682	250	173.26	0	41.0469	39.2934	102.576	1616358282539348	1
1443	0	0	443	1	564.294	237.251	327.043	0	0	28.8564	-13.3037	-113.828	315.317	5452.44	24430	113.828	14.5413	37.2334	45.5319	0	0	0.293949	124.479	-622.917	250	146.185	0	49.3038	48.4738	161.193	1616358282559358	1
1451	0	0	451	1	552.982	240.044	312.938	0	0	66.6593	-84.0222	-183.449	273.324	5514.3	24301.4	183.449	12.942	37.0503	44.764	0	0	0.42275	126.394	-624.057	250	142.666	0	55.104	53.3698	231.025	1616358282719446	1
1452	0	0	452	1	500.603	201.139	299.464	0	0	6.09122	8.60152	-285.702	327.684	5574.87	24308.4	285.702	16.4549	35.9527	45.3365	0	0	0.0277749	124.73	-621.823	250	164.845	0	49.8726	46.3816	241.408	1616358282739457	1
1453	0	0	453	1	561.902	185.485	376.417	0	0	-60.3928	7.17836	-165.588	251.134	5641.35	24309.9	165.588	12.1105	37.119	46.1288	0	0	0.215215	126.052	-623.945	250	161.868	0	59.0754	57.3391	216.046	1616358282759467	1
1454	0	0	454	1	565.432	212.403	353.029	0	0	-32.7228	-44.1029	-34.9957	376.654	5613.68	24361.1	34.9957	17.3207	37.0054	46.1468	0	0	0.301025	135.473	-629.369	250	186.139	0	44.0031	42.7077	119.266	1616358282779478	1
1455	0	0	455	1	616.08	279.31	336.77	0	0	4.01595	-0.8354	-63.2758	292.445	5576.94	24218.2	63.2758	13.3931	37.4583	46.1121	0	0	0.223048	132.354	-628.14	250	161.189	0	55.2357	54.0666	160.549	1616358282799489	1
1456	0	0	456	1	452.979	219.106	233.873	0	0	-59.2652	-81.8639	-19.4021	264.099	5640.23	24299.2	19.4021	12.2702	36.5448	46.5822	0	0	0.319205	145.079	-630.742	250	141.825	0	62.2597	60.519	160.854	1616358282819500	1
1458	0	0	458	1	529.416	220.489	308.927	0	0	-108.651	-40.8075	-209.807	318.03	5589.95	24357.8	209.807	15.9071	36.9902	44.9604	0	0	0.343349	123.553	-621.658	250	146.599	0	46.8081	43.7597	196.121	1616358282859522	1
1460	0	0	460	1	591.773	276.961	314.811	0	0	-94.9565	-62.1206	-547.424	457.378	5576.26	24279.5	547.424	29.4372	36.9935	43.2713	0	0	0.369689	135.802	-625.906	250	167.225	0	71.4471	76.61	223.377	1616358282899544	1
1464	0	0	464	1	521.792	274.859	246.933	0	0	-70.8735	-126.178	-308.274	312.814	5552.17	24343.6	308.274	16.509	37.0473	44.2815	0	0	0.119854	146.636	-631.064	250	148.747	0	52.4506	48.1949	268.367	1616358282979587	1
1470	0	0	470	1	651.137	283.049	368.089	0	0	31.5043	-29.0293	59.6337	432.466	5449.8	24246.4	-59.6337	19.4213	35.4706	43.1008	0	0	0.338126	136.367	-624.281	250	179.802	0	41.6366	38.6454	85.4163	1616358283099653	1
1476	0	0	476	1	487.44	200.045	287.395	0	0	-178.195	35.9161	86.5344	240.082	5360.52	24380.8	-86.5344	12.1177	36.303	45.6611	0	0	0.358733	136.929	-626.589	250	133.401	0	71.3906	63.1238	131.892	1616358283219718	1
1478	0	0	478	1	532.079	259.728	272.352	0	0	-234.633	-22.7158	68.1268	240.32	5815.59	24339.8	-68.1268	12.7553	37.0358	45.3995	0	0	0.336793	125.554	-623.235	250	131.734	0	70.4941	60.6925	129.829	1616358283259740	1
1491	0	0	491	1	605.184	253.514	351.67	0	0	-0.662845	42.182	114.994	279.096	5481.96	24274.9	-114.994	12.7962	34.8373	44.7056	0	0	0.421656	117.758	-617.618	250	136.367	0	65.725	58.6658	122.547	1616358283519882	1
1493	0	0	493	1	501.52	170.498	331.023	0	0	-6.70342	51.0417	-18.1356	238.128	5488	24365.7	18.1356	10.9554	35.6862	44.5868	0	0	0.132926	124.296	-620.387	250	127.281	0	68.4397	65.441	174.923	1616358283559903	1
1494	0	0	494	1	511.032	240.767	270.266	0	0	-45.1454	63.9152	152.941	281.893	5825.43	24053.8	-152.941	13.2833	36.3297	43.0124	0	0	0.282426	117.38	-615.878	250	149.145	0	64.2781	57.2046	124.457	1616358283579914	1
1497	0	0	497	1	399.543	161.221	238.322	0	0	-74.7988	-83.0838	20.9421	193.741	5855.08	24300.5	-20.9421	9.04802	35.8077	45.1054	0	0	0.269849	119.243	-616.155	250	122.999	0	86.3186	81.5148	195.313	1616358283639947	1
1503	0	0	503	1	405.776	220.67	185.107	0	0	-2.34313	-11.1521	-99.2549	242.346	5682.96	24228.5	99.2549	11.2045	34.6787	43.4199	0	0	0.0685232	113.096	-612.353	250	158.559	0	62.7392	61.2959	195.244	1616358283760012	1
1506	0	0	506	1	491.224	205.167	286.056	0	0	-45.2907	20.9342	202.924	276.747	5626.25	24096.8	-202.924	13.1569	35.8896	45.3437	0	0	0.363162	112.939	-616.45	250	151.017	0	65.6896	58.0064	132.675	1616358283820045	1
1528	0	0	528	1	512.118	244.281	267.836	0	0	-32.2469	40.4814	60.6002	338.713	5314.23	24276.6	-60.6002	15.6356	33.6691	41.8442	0	0	0.362239	121.375	-614.357	250	159.85	0	50.7143	46.6489	102.145	1616358284260285	1
1534	0	0	534	1	448.768	239.903	208.866	0	0	-48.6327	55.6991	156.908	255.631	5529.93	24161.7	-156.908	12.0571	35.2916	43.7297	0	0	0.212546	160.805	-632.729	250	179.633	0	70.5731	62.4436	136.782	1616358284380350	1
1538	0	0	538	1	462.359	228.233	234.126	0	0	-57.9247	3.27363	105.11	318.522	5539.23	24214.1	-105.11	14.8361	34.4897	43.6093	0	0	0.507888	144.221	-626.044	250	150.388	0	56.3085	50.9161	105.624	1616358284460394	1
1539	0	0	539	1	600.569	250.805	349.765	0	0	3.92149	67.6012	178.852	406.825	5676.7	24249.4	-178.852	18.9777	35.1538	44.1622	0	0	0.32136	129.107	-622.92	250	172.694	0	45.7371	40.4668	90.7057	1616358284480405	1
1543	0	0	543	1	491.088	176.645	314.443	0	0	-116.884	69.2865	170.677	373.763	5498.52	24347.4	-170.677	18.408	35.622	43.6736	0	0	0.748247	137.092	-627.388	250	192.28	0	48.0214	42.0649	93.0484	1616358284560448	1
1544	0	0	544	1	564.25	265.482	298.768	0	0	65.7544	-52.5982	68.4861	371.586	5614.87	24369.6	-68.4861	16.5804	33.9402	42.9153	0	0	0.271791	140.5	-622.963	250	168.505	0	48.3394	44.6434	96.9925	1616358284580459	1
1545	0	0	545	1	416.616	224.981	191.635	0	0	-337.09	272.474	207.413	185.867	5718.73	24144.2	-207.413	13.2928	34.6345	44.5609	0	0	0.745001	121.188	-617.787	250	147.616	0	91.3624	63.3207	143.867	1616358284600470	1
1546	0	0	546	1	569.133	265.74	303.393	0	0	-8.42629	-39.6166	214.586	278.021	5489.73	24356.7	-214.586	13.0512	34.46	45.187	0	0	0.404948	150.865	-630.616	250	154.978	0	65.2294	57.375	134.513	1616358284620481	1
1556	0	0	556	1	590.72	276.088	314.632	0	0	38.3399	23.5222	68.8837	281.543	5841.6	24492.8	-68.8837	12.6956	36.7483	44.1432	0	0	0.33265	129.235	-623.284	250	139.828	0	63.7373	59.1164	127.481	1616358284820590	1
1558	0	0	558	1	476.262	221.405	254.857	0	0	-70.4792	53.3001	62.144	310.231	5352.46	24263.7	-62.144	14.599	34.9365	42.8225	0	0	0.491763	168.732	-635.552	250	168.379	0	55.174	50.5725	110.313	1616358284860612	1
1559	0	0	559	1	522.512	213.271	309.24	0	0	-87.5445	-23.8034	41.7205	243.891	5469.18	24241.2	-41.7205	11.4564	33.1672	42.1821	0	0	0.297192	179.488	-637.09	250	175.038	0	68.0661	62.8621	142.383	1616358284880623	1
1560	0	0	560	1	474.544	256.389	218.154	0	0	3.90624	48.3375	71.0503	229.168	5477.39	24169	-71.0503	10.4681	35.1446	43.6382	0	0	0.516069	140.645	-623.874	250	152.654	0	76.806	70.1711	150.521	1616358284900633	1
1573	0	0	573	1	601.78	281.63	320.15	0	0	-31.7693	0.0986485	73.3018	349.927	5612.73	24217.3	-73.3018	16.0674	35.0373	43.567	0	0	0.0807383	134.384	-625.241	250	163.338	0	50.8391	46.9365	99.5493	1616358285160775	1
1574	0	0	574	1	646.492	245.61	400.882	0	0	-69.6314	-46.4294	189.535	309.212	5949.57	24363.5	-189.535	14.7525	35.9187	44.1978	0	0	0.0475958	184.426	-644.637	250	162.114	0	59.0531	51.795	117.763	1616358285180786	1
1575	0	0	575	1	558.282	235.116	323.166	0	0	-29.8168	52.3929	-56.4699	292.484	5810.1	24364.3	56.4699	13.6282	36.9627	45.3128	0	0	0.0821294	140.938	-629.79	250	163.079	0	54.2133	52.5883	153.898	1616358285200797	1
1576	0	0	576	1	577.017	241.577	335.44	0	0	28.4084	-26.9207	30.9923	256.981	5751.87	24244.3	-30.9923	11.5525	35.4623	44.8197	0	0	0.250561	138.65	-626.844	250	124.605	0	67.7471	63.6789	149.417	1616358285220808	1
1578	0	0	578	1	467.772	182.483	285.289	0	0	-74.983	15.8454	187.376	304.851	5655.94	24101.9	-187.376	14.6128	35.1117	43.4745	0	0	0.305993	162.424	-635.263	250	184.914	0	59.1213	52.0269	116.917	1616358285260830	1
1584	0	0	584	1	627.083	245.48	381.603	0	0	15.5242	56.6243	141.523	363.039	5764.76	24260.4	-141.523	16.6791	35.4049	43.5244	0	0	0.249004	116.267	-616.12	250	135.554	0	51.1892	45.5854	98.1124	1616358285380895	1
1587	0	0	587	1	536.511	224.084	312.427	0	0	-66.6569	-49.0307	226.96	417.73	5747.28	24067.1	-226.96	20.1816	34.2964	43.3551	0	0	0.363198	144.734	-627.007	250	203.903	0	42.8097	37.583	90.1305	1616358285440928	1
1588	0	0	588	1	589.838	283.583	306.256	0	0	-106.51	53.3057	265.928	291.563	5787.13	24164.1	-265.928	14.702	35.3233	43.7443	0	0	0.372298	141.545	-628.752	250	145.339	0	57.8356	51.3861	131.754	1616358285460939	1
1590	0	0	590	1	591.123	288.765	302.358	0	0	35.3845	-21.378	117.85	309.364	5545.58	24438.1	-117.85	13.9521	34.3024	43.3959	0	0	0.248949	117.217	-612.849	250	131.23	0	59.3825	53.7066	112.644	1616358285500960	1
1593	0	0	593	1	530.147	293.456	236.691	0	0	-53.2386	-11.8826	225.483	314.123	5634.2	24328.9	-225.483	15.0717	33.6548	43.4791	0	0	0.0924711	141.955	-624.176	250	163.293	0	55.9036	49.6029	117.681	1616358285560993	1
1596	0	0	596	1	591.876	229.352	362.524	0	0	-3.74181	30.6703	91.9082	364.547	5485.04	24485.7	-91.9082	16.6602	34.5749	43.035	0	0	0.380589	136.534	-623.871	250	174.796	0	49.658	44.9444	94.6276	1616358285621026	1
1602	0	0	602	1	469.245	234.405	234.84	0	0	-110.787	-33.3539	231.242	240.703	5392.77	24151.1	-231.242	11.9264	32.6475	42.9433	0	0	0.293466	117.191	-610.152	250	124.372	0	70.1186	61.1174	147.726	1616358285741091	1
1603	0	0	603	1	466.607	212.03	254.577	0	0	-21.1426	33.6144	114.862	305.033	5701.76	24183.8	-114.862	14.0632	33.983	43.9487	0	0	0.251932	133.139	-621.169	250	156.32	0	59.5222	53.2421	111.217	1616358285761102	1
1607	0	0	607	1	445.782	222.011	223.771	0	0	18.7819	-40.7053	-20.2583	266.255	5562.18	24457.4	20.2583	12.035	34.4938	42.7343	0	0	0.176396	117.347	-613.52	250	133.013	0	60.9972	58.8972	160.09	1616358285841146	1
1610	0	0	610	1	530.764	263.222	267.542	0	0	31.3594	-50.7997	101.026	236.435	5748.92	24068.9	-101.026	10.6425	36.051	43.8791	0	0	0.204044	139.511	-626.581	250	129.894	0	77.325	70.2727	147.738	1616358285901178	1
1613	0	0	613	1	498.87	229.675	269.195	0	0	-127.714	-100.142	291.6	276.214	5708.67	24317.5	-291.6	14.3291	35.5151	43.4144	0	0	0.247557	178.122	-642.365	250	173.339	0	58.3529	53.759	147.233	1616358285961211	1
1623	0	0	623	1	566.369	207.862	358.507	0	0	-14.7583	-1.39991	107.446	418.843	5795.04	24119.1	-107.446	19.1648	36.5998	44.2211	0	0	0.370822	143.514	-631.19	250	194.918	0	44.6206	40.4964	84.5152	1616358286161320	1
1625	0	0	625	1	433.295	196.906	236.389	0	0	-89.9675	62.1222	152.259	245.447	5571.27	24155.3	-152.259	11.8196	33.7271	41.9811	0	0	0.457713	141.668	-621.565	250	150.902	0	71.3139	62.6362	136.087	1616358286201342	1
1626	0	0	626	1	411.149	196.235	214.914	0	0	-51.9721	-34.3523	194.989	267.046	5732.59	24251.7	-194.989	12.6578	33.3668	43.4478	0	0	0.35099	139.563	-622.692	250	175.731	0	66.5855	58.4992	133.899	1616358286221353	1
1632	0	0	632	1	579.828	213.75	366.078	0	0	-17.7378	-45.1838	-502.154	379.814	5598.7	24262.6	502.154	22.8591	34.7103	42.4142	0	0	0.1986	141.903	-626.843	250	194.916	0	77.665	82.871	281.418	1616358286341418	1
1633	0	0	633	1	465.388	204.666	260.722	0	0	0.600344	40.6361	221.835	251.525	5580.36	24077.1	-221.835	11.8626	33.2882	43.3497	0	0	0.164267	157.156	-629.3	250	183.64	0	70.0959	61.6352	145.926	1616358286361429	1
1636	0	0	636	1	614.095	267.026	347.069	0	0	40.355	-17.2468	139.596	292.101	5739.93	24234.6	-139.596	13.2128	34.443	42.3118	0	0	0.118194	138.309	-620.342	250	151.351	0	62.7423	56.524	120.999	1616358286421462	1
1644	0	0	644	1	461.228	248.141	213.087	0	0	-10.7079	-27.7129	16.9985	276.922	5591.67	24045.8	-16.9985	12.5905	34.7381	42.7319	0	0	0.319693	143.722	-624.983	250	154.565	0	60.6498	57.3632	140.387	1616358286581549	1
1645	0	0	645	1	578.486	278.76	299.726	0	0	-20.66	74.6622	217.678	325.599	5701.28	24342	-217.678	15.5314	33.5261	42.9718	0	0	0.160588	147.883	-628.025	250	160.017	0	54.2604	47.9823	111.869	1616358286601560	1
1651	0	0	651	1	484.334	235.094	249.24	0	0	15.2152	30.1136	112.515	253.279	5665.4	24486.2	-112.515	11.5329	34.8024	41.9305	0	0	0.315361	144.562	-624.075	250	135.723	0	71.0723	64.091	133.774	1616358286721625	1
1655	0	0	655	1	583.948	259.174	324.774	0	0	-115.036	-29.0917	-11.7738	269.661	5596.34	24346.1	11.7738	12.8793	33.6414	42.8098	0	0	0.208807	130.323	-616.609	250	157.049	0	58.3097	55.5029	144.542	1616358286801669	1
1662	0	0	662	1	547.907	221.783	326.124	0	0	-4.55726	59.9938	140.89	252.448	5884.5	24456.4	-140.89	11.6742	34.436	42.6038	0	0	0.109851	151.358	-628.173	250	161.469	0	71.6889	63.6302	136.218	1616358286941745	1
1673	0	0	673	1	411.334	152.733	258.602	0	0	-324.39	-24.2068	-674.885	263.383	5905.35	24042.3	674.885	22.2631	34.2284	42.9463	0	0	0.435211	131.88	-617.086	250	145.956	0	177.724	156.477	348.52	1616358287161865	1
1679	0	0	679	1	595.082	173.447	421.635	0	0	-42.2644	29.3496	40.5883	296.32	5523.56	24387.4	-40.5883	13.705	32.8683	41.3368	0	0	0.386672	130.782	-615.253	250	132.338	0	56.1795	52.3605	119.372	1616358287281930	1
1680	0	0	680	1	414.516	148.193	266.323	0	0	-234.525	27.3583	175.426	206.771	5516.5	24389.3	-175.426	11.2546	33.5887	41.9228	0	0	0.531934	140.411	-621.542	250	154.026	0	80.8736	67.1161	147.281	1616358287301941	1
1682	0	0	682	1	446.598	229.584	217.014	0	0	-86.5216	15.2514	247.123	223.584	5468.16	24202.1	-247.123	11.0145	33.9263	42.1143	0	0	0.173382	126.445	-616.251	250	146.996	0	75.3652	66.7323	163.752	1616358287341963	1
1720	0	0	720	1	481.362	224.034	257.328	0	0	-185.161	106.273	291.25	226.566	5766.12	24111.1	-291.25	12.3548	34.3483	42.846	0	0	0.323858	120.422	-613.751	250	156.987	0	68.4148	61.2839	165.286	1616358288102377	1
1722	0	0	722	1	488.582	242.362	246.22	0	0	23.6544	48.5027	290.672	243.546	5557.31	24268.5	-290.672	11.7763	34.0959	41.888	0	0	0.110179	115.004	-610.515	250	160.619	0	67.7723	62.5489	170.97	1616358288142399	1
1724	0	0	724	1	527.942	295.417	232.525	0	0	-9.04594	-28.7419	53.0903	267.666	5689.67	24345.8	-53.0903	12.1539	34.2499	41.8826	0	0	0.143276	117.136	-611.88	250	132.303	0	64.3581	59.6625	132.541	1616358288182421	1
1727	0	0	727	1	544.24	262.131	282.109	0	0	-35.0846	87.2058	18.9012	273.161	5915.02	24229.8	-18.9012	12.7667	33.9361	41.8015	0	0	0.011069	187.944	-641.89	250	163.236	0	59.2695	56.3449	135.518	1616358288242453	1
1728	0	0	728	1	514.723	177.27	337.454	0	0	3.07297	5.39946	140.207	275.428	5677.55	24311.6	-140.207	12.6025	33.701	40.8028	0	0	0.214463	127.887	-614.421	250	137.599	0	65.2877	58.553	124.745	1616358288262464	1
1729	0	0	729	1	538.412	216.953	321.459	0	0	-7.2	32.6716	-23.3696	335.155	5388.84	24184.7	23.3696	15.376	31.5255	40.8882	0	0	0.236249	135.659	-616.446	250	176.985	0	47.3266	45.1933	121.295	1616358288282475	1
1743	0	0	743	1	674.499	277.01	397.489	0	0	-72.6923	-27.0303	-9.78803	289.624	5753.31	24443.7	9.78803	13.5214	34.2501	43.1525	0	0	0.243821	151.849	-626.329	250	182.539	0	55.6333	53.2142	138.153	1616358288562628	1
1749	0	0	749	1	483.721	214.154	269.567	0	0	12.4066	49.2806	-4.35014	242.159	5568.55	24367.4	4.35014	11.0639	33.6045	41.778	0	0	0.314546	140.052	-621.381	250	160.704	0	66.5182	63.3686	163.896	1616358288682693	1
1750	0	0	750	1	491.12	200.746	290.374	0	0	-112.471	-32.8302	259.831	240.612	5793.09	24050.9	-259.831	12.0758	33.6105	41.9689	0	0	0.222589	175.393	-637.236	250	179.4	0	68.7452	60.6629	154.692	1616358288702704	1
1802	0	0	802	1	493.144	249.532	243.611	0	0	-33.7823	83.615	220.619	299.531	5714.4	24333.1	-220.619	14.4006	33.9547	43.7961	0	0	0.19742	171.297	-637.151	250	173.271	0	58.6451	52.0304	121.611	1616358289743271	1
1803	0	0	803	1	451.468	252.326	199.141	0	0	-121.185	106.076	109.981	250.723	5801.81	24111.3	-109.981	12.3476	32.4584	41.9419	0	0	0.400276	153.189	-624.629	250	163.556	0	66.9689	59.9531	123.476	1616358289763281	1
1847	0	0	847	1	413.795	227.774	186.02	0	0	-23.2371	-14.0863	78.2173	234.158	5703.86	24131.8	-78.2173	10.7064	33.2918	40.708	0	0	0.116802	118.394	-609.503	250	125.164	0	73.4934	67.4845	142.825	1616358290643761	1
1850	0	0	850	1	620.814	295.98	324.834	0	0	-38.8654	44.6686	55.4779	266.099	5619.83	24372	-55.4779	12.3239	33.3574	40.6689	0	0	0.333012	123.096	-612.613	250	131.364	0	62.7378	58.1085	128.393	1616358290703794	1
1858	0	0	858	1	575.114	268.521	306.593	0	0	-24.0952	78.9316	70.626	278.066	5605.06	24437.4	-70.626	12.9074	33.0132	40.6659	0	0	0.386042	144.652	-620.473	250	156.458	0	60.8433	56.1035	119.688	1616358290863881	1
1860	0	0	860	1	494.111	230.007	264.105	0	0	-6.05534	-6.69859	131.923	286.139	5387.7	24323.7	-131.923	13.0953	31.7168	39.349	0	0	0.307486	135.591	-612.584	250	152.197	0	61.5435	55.1478	116.414	1616358290903903	1
1866	0	0	866	1	441.864	186.526	255.337	0	0	-66.8899	-20.6431	-111.81	223.211	5548.19	24138.4	111.81	10.5807	32.0709	40.8956	0	0	0.184435	136.007	-614.671	250	136.082	0	64.0119	62.6016	202.544	1616358291023968	1
1886	0	0	886	1	569.304	237.551	331.752	0	0	-21.6657	17.8204	206.498	285.487	5801.95	24000.2	-206.498	13.457	32.0013	41.9514	0	0	0.244299	157.907	-626.73	250	169.573	0	61.4982	54.1352	124.879	1616358291424186	1
1887	0	0	887	1	508.361	219.02	289.342	0	0	1.9563	8.02662	277.388	293.681	5678.66	24109.7	-277.388	14.1397	31.71	40.907	0	0	0.108848	178.144	-634.224	250	200.61	0	56.2067	51.1506	136.046	1616358291444197	1
1890	0	0	890	1	446.366	240.422	205.944	0	0	183.501	-69.6715	-554.64	209.476	5596.78	24187.4	554.64	13.6826	33.4232	41.3625	0	0	0.184655	141.391	-621.857	250	150.915	0	167.285	184.143	558.15	1616358291504229	1
1899	0	0	899	1	507.894	192.455	315.438	0	0	-44.404	65.3555	-716.139	401.378	5725.02	24152	716.139	30.3849	33.0729	39.6508	0	0	0.335145	139.56	-619.952	250	146.145	0	119.423	139.912	283.004	1616358291684328	1
1930	0	0	930	1	482.585	236.936	245.649	0	0	-16.4887	-10.2484	339.563	391.127	5298.47	24426.9	-339.563	19.5574	30.489	39.57	0	0	0.178603	129.639	-610.129	250	163.814	0	39.0498	38.4217	122.84	1616358292304665	1
1967	0	0	967	1	496.441	262.42	234.021	0	0	21.4341	-30.0732	-122.304	229.628	5360.21	24347.1	122.304	10.6261	31.4647	39.9521	0	0	0.0668711	149.778	-618.509	250	149.562	0	62.7277	61.2224	206.621	1616358293045069	1
1973	0	0	973	1	582.788	246.038	336.75	0	0	-28.2344	20.8831	155.194	273.222	5409.87	24296.2	-155.194	12.7044	31.8913	40.6531	0	0	0.274293	157.978	-624.213	250	157.597	0	64.4704	57.1303	124.749	1616358293165134	1
1975	0	0	975	1	553.466	178.632	374.833	0	0	-22.7893	109.626	237.958	261.816	5404.43	24207.4	-237.958	12.6872	30.6146	38.8954	0	0	0.388306	183.239	-628.334	250	194.646	0	62.5987	55.8993	134.108	1616358293205156	1
1995	0	0	995	1	489.504	209.556	279.947	0	0	-14.4254	73.7251	237.094	317.885	5794.71	24044	-237.094	15.2311	29.8832	38.7977	0	0	0.212546	194.775	-633.261	250	188.196	0	52.3937	46.353	112.301	1616358293605374	1
2000	0	0	0	1	1033.1	508.957	524.146	0	0	37.7268	8.43474	-192.753	983.347	5443.57	24308.6	192.753	43.5793	37.1888	35.7268	0	0	0.876025	178.65	-642.067	250	425.309	0	16.2333	15.9985	46.6476	1616358297227346	2
2001	0	0	1	1	927.353	395.305	532.048	0	0	25.0209	-4.11051	-179.097	987.449	5456.28	24321.2	179.097	43.7593	35.988	33.8868	0	0	0.698518	169.217	-638.263	250	365.432	0	16.1008	15.8355	44.4121	1616358297247357	2
2002	0	0	2	1	972.131	412.499	559.632	0	0	17.554	35.1069	-138.199	930.535	5463.75	24281.9	138.199	41.6159	36.172	33.8432	0	0	0.722653	198.42	-649.766	250	398.408	0	17.5599	16.9905	42.3819	1616358297267368	2
2003	0	0	3	1	851.805	347.284	504.522	0	0	-3.57705	13.3909	-157.215	856.721	5484.88	24303.7	157.215	38.3766	35.5872	33.9627	0	0	0.944259	171.702	-635.238	250	361.074	0	18.5404	18.039	47.1298	1616358297287379	2
2004	0	0	4	1	1049.39	470.952	578.442	0	0	18.7485	0.0468369	-181.915	1066.83	5462.55	24317	181.915	47.3927	35.3493	33.077	0	0	0.761561	193.893	-646.723	250	436.28	0	14.9038	14.6344	41.1869	1616358297307390	2
2005	0	0	5	1	889.221	316.625	572.596	0	0	72.9069	-25.019	-257.141	914.057	5408.39	24342.1	257.141	40.5869	34.699	34.2421	0	0	0.709004	188.37	-643.563	250	443.062	0	16.6414	16.2179	58.3783	1616358297327401	2
2006	0	0	6	1	807.483	350.471	457.012	0	0	-52.761	1.83999	-132.012	888.708	5434.4	24315.2	132.012	40.6257	34.8822	33.3166	0	0	0.820885	196.801	-643.358	250	376.514	0	17.9901	17.4768	42.3715	1616358297347411	2
2007	0	0	7	1	759.868	390.248	369.619	0	0	-21.9154	-13.3698	-169.368	719.427	5403.56	24330.4	169.368	32.312	36.8439	34.3772	0	0	0.767455	265.009	-672.767	250	375.838	0	21.3756	20.9952	57.6463	1616358297367422	2
2008	0	0	8	1	909.52	375.985	533.535	0	0	-0.78278	-17.1261	-126.035	856.602	5382.42	24334.2	126.035	38.2376	34.1017	32.03	0	0	0.480789	169.398	-628.914	250	353.254	0	18.8685	18.2299	44.0598	1616358297387433	2
2009	0	0	9	1	637.393	328.991	308.403	0	0	65.4025	-5.63347	-198.213	512.96	5415.9	24322.7	198.213	22.5872	35.4199	34.6628	0	0	0.409238	203.217	-644.319	250	278.924	0	28.68	28.4179	86.3684	1616358297407444	2
2010	0	0	10	1	784.245	404.771	379.474	0	0	27.3895	12.1153	-163.898	582.93	5453.91	24304.9	163.898	25.866	34.7056	32.5919	0	0	0.598224	221.02	-649.066	250	292.614	0	25.603	25.2084	68.4235	1616358297427455	2
2011	0	0	11	1	831.205	422.593	408.613	0	0	28.33	-6.31016	-63.6074	691.078	5452.97	24323.4	63.6074	30.9832	35.3153	33.5281	0	0	0.477694	209.161	-647.424	250	329.928	0	25.0106	23.7077	51.3162	1616358297447466	2
2012	0	0	12	1	851.47	332.805	518.665	0	0	-21.4507	-8.88977	-117.051	883.496	5403.09	24325.9	117.051	39.841	33.1877	32.6025	0	0	0.634093	170.083	-629.325	250	352.663	0	18.4756	17.7904	41.7412	1616358297467477	2
2013	0	0	13	1	941.907	453.968	487.939	0	0	51.0818	6.04162	-195.357	936.222	5430.22	24311	195.357	41.377	35.7614	33.1062	0	0	0.386164	222.951	-661.575	250	450.316	0	16.4964	16.315	48.4733	1616358297487488	2
2014	0	0	14	1	826.201	466.81	359.392	0	0	-36.2889	5.83281	-143.337	700.621	5417.93	24311.2	143.337	31.7667	35.405	33.9052	0	0	0.785859	180.118	-637.172	250	309.277	0	22.158	21.6519	54.2835	1616358297507499	2
2015	0	0	15	1	1048.03	436.619	611.413	0	0	64.9027	-64.7959	-197.584	1145.33	5416.4	24282.2	197.584	50.2091	33.73	32.4091	0	0	0.27014	169.046	-636.785	250	511.604	0	13.8783	13.6339	40.8039	1616358297527509	2
2016	0	0	16	1	914.7	369.346	545.353	0	0	34.8202	18.7752	-206.174	867.804	5446.48	24298.3	206.174	38.6083	35.6834	32.8917	0	0	0.770805	183.854	-640.221	250	389.738	0	17.3868	17.1295	52.6025	1616358297547520	2
2017	0	0	17	1	760.619	332.432	428.188	0	0	7.29049	-68.8495	-254.621	755.616	5474.01	24286.2	254.621	33.8845	35.8411	32.7984	0	0	0.239256	168.986	-632.285	250	355.486	0	19.343	18.7995	68.9351	1616358297567531	2
2019	0	0	19	1	844.051	404.133	439.918	0	0	35.157	-25.5063	-169.093	892.17	5446.14	24342.5	169.093	39.3118	34.7774	33.9422	0	0	0.545829	216.443	-657.126	250	427.201	0	17.7873	17.4264	47.5944	1616358297607553	2
2020	0	0	20	1	883.323	506.291	377.032	0	0	34.6175	28.368	-118.035	726.172	5446.68	24288.7	118.035	32.3426	34.3842	33.2622	0	0	0.640025	190.925	-642.236	250	300.53	0	22.2204	21.4855	51.1202	1616358297627564	2
2021	0	0	21	1	951.986	444.916	507.07	0	0	-13.4345	53.0538	-222.736	858.231	5494.73	24264	222.736	39.0319	35.0159	32.0705	0	0	1.01803	217.797	-650.778	250	474.728	0	17.0746	16.599	53.0097	1616358297647575	2
2022	0	0	22	1	805.757	388.031	417.725	0	0	-4.56578	-55.5562	-280.224	784.528	5485.87	24272.9	280.224	35.5031	34.434	31.1131	0	0	0.24812	227.449	-656.417	250	420.648	0	18.3825	17.5938	69.951	1616358297667586	2
2023	0	0	23	1	766.121	363.44	402.681	0	0	1.17192	14.3816	-195.725	717.097	5480.13	24302.7	195.725	32.1249	35.4754	33.4205	0	0	0.694442	175.02	-637.274	250	356.324	0	20.8461	20.4093	60.6577	1616358297687597	2
2024	0	0	24	1	858.312	438.361	419.95	0	0	22.0067	-17.6412	-189.597	955.554	5459.29	24334.7	189.597	42.3408	34.7331	30.9509	0	0	0.320469	215.336	-646.498	250	424.992	0	15.9589	15.7106	46.216	1616358297707608	2
2025	0	0	25	1	808.289	320.926	487.363	0	0	25.2017	6.30048	-211.135	982.827	5456.1	24310.7	211.135	43.7577	34.687	32.6977	0	0	0.953353	168.463	-634.544	250	444.711	0	15.5606	15.3048	46.9127	1616358297727618	2
2026	0	0	26	1	872.289	328.98	543.31	0	0	99.0309	-62.9501	-210.065	787.384	5481.93	24280.3	210.065	34.4732	34.3105	33.552	0	0	0.431188	207.471	-648.486	250	386.504	0	19.3952	18.9624	60.2432	1616358297747629	2
2027	0	0	27	1	822.491	409.756	412.734	0	0	28.911	-34.1002	-114.187	739.138	5452.39	24251.5	114.187	32.6731	32.8149	32.1014	0	0	0.598744	202.204	-641.842	250	287.377	0	21.8618	21.0809	49.8893	1616358297767640	2
2028	0	0	28	1	1124.47	498.863	625.608	0	0	51.8383	19.3642	-165.541	1293.37	5429.46	24297.7	165.541	57.1515	34.5593	31.2381	0	0	1.25021	222.184	-655.732	250	613.119	0	12.6155	12.3643	33.2893	1616358297787651	2
2029	0	0	29	1	958.61	497.164	461.446	0	0	36.2335	11.0211	-231.527	938.044	5445.07	24306	231.527	41.8215	33.8314	32.7756	0	0	0.8057	216.206	-648.642	250	466.467	0	16.0094	15.7293	50.9529	1616358297807662	2
2030	0	0	30	1	901.626	417.785	483.842	0	0	53.3653	-11.9185	-195.567	864.212	5427.94	24329	195.567	38.0831	34.3153	32.0018	0	0	0.450826	174.317	-635.589	250	404.893	0	17.5128	17.3191	51.7436	1616358297827673	2
2031	0	0	31	1	1192.41	605.992	586.421	0	0	24.4977	4.86543	-89.0784	1148.2	5456.8	24312.2	89.0784	51.3109	34.717	31.9176	0	0	0.930517	217.951	-659.015	250	473.284	0	15.2417	14.6179	33.1015	1616358297847684	2
2032	0	0	32	1	940.755	467.013	473.743	0	0	42.6211	-62.2117	-138.347	975.917	5438.68	24279.6	138.347	42.8135	34.2247	33.6866	0	0	0.207748	211.395	-654.511	250	414.268	0	16.9822	16.5071	41.1984	1616358297867695	2
2033	0	0	33	1	611	340.176	270.824	0	0	35.2871	-29.6951	-204.712	488.29	5446.01	24346.7	204.712	21.5792	34.787	32.9967	0	0	0.26398	205.288	-638.266	250	255.667	0	29.2439	28.8719	90.8286	1616358297887706	2
2034	0	0	34	1	931.541	364.17	567.37	0	0	42.854	32.5006	-174.789	998.215	5438.45	24284.5	174.789	44.3247	33.8716	31.5246	0	0	1.05014	191.821	-640.546	250	422.476	0	15.5498	15.2335	42.3787	1616358297907717	2
2035	0	0	35	1	844.075	384.504	459.571	0	0	0.776219	48.2961	-119.581	765.157	5480.52	24268.7	119.581	34.5755	33.5288	32.9624	0	0	0.867974	211.24	-650.95	250	334.862	0	20.9868	20.0715	47.6686	1616358297927727	2
2036	0	0	36	1	802.07	422.946	379.124	0	0	82.0548	4.36147	-57.7679	652.889	5498.91	24312.7	57.7679	29.0123	34.4243	33.5479	0	0	0.531682	226.208	-656.81	250	352.938	0	26.705	25.1549	53.9416	1616358297947738	2
2039	0	0	39	1	863.108	430.913	432.195	0	0	-2.72433	0.409954	-141.294	743.252	5484.02	24316.6	141.294	33.2357	33.973	32.063	0	0	0.43134	194.096	-639.664	250	354.551	0	20.9794	20.4098	51.1041	1616358298007771	2
2040	0	0	40	1	937.213	431.913	505.3	0	0	13.7417	-32.1158	-145.278	852.25	5467.56	24249.5	145.278	37.7424	33.2934	32.3708	0	0	0.290515	177.528	-633.34	250	340.532	0	18.6756	18.0923	45.8731	1616358298027782	2
2041	0	0	41	1	742.625	401.762	340.863	0	0	9.41329	-28.5276	-115.957	735.986	5471.89	24345.6	115.957	32.738	34.2926	31.9413	0	0	0.395299	176.568	-633.003	250	329.014	0	21.8902	21.1042	50.4382	1616358298047793	2
2042	0	0	42	1	619.023	268.623	350.401	0	0	12.4804	-49.922	-226.555	512.698	5468.82	24267.3	226.555	22.8317	34.3926	32.2797	0	0	0.632581	233.521	-654.293	250	317.017	0	27.43	26.7946	90.2349	1616358298067804	2
2043	0	0	43	1	706.472	385.965	320.507	0	0	107.695	-66.1074	-166.211	506.102	5473.26	24283.5	166.211	22.0055	34.7797	32.0663	0	0	0.211403	184.012	-632.302	250	273.295	0	29.5381	29.0135	82.2532	1616358298087815	2
2044	0	0	44	1	947.242	408.436	538.806	0	0	31.5216	-29.7831	-208.228	940.266	5449.78	24346.8	208.228	41.6078	34.9521	32.6	0	0	0.249647	188.009	-642.56	250	427.859	0	16.2435	15.9615	49.4718	1616358298107826	2
2045	0	0	45	1	793.563	339.724	453.839	0	0	37.6953	-42.2791	-193.185	789.704	5443.6	24359.3	193.185	34.7989	33.58	31.705	0	0	0.336113	200.386	-642.676	250	346.044	0	18.9428	18.6216	55.8127	1616358298127836	2
2046	0	0	46	1	690.104	388.11	301.994	0	0	-20.1779	113.902	-347.053	516.613	5501.48	24302.8	347.053	24.6597	36.365	33.651	0	0	1.04131	218.469	-649.544	250	333.771	0	28.0154	26.287	116.922	1616358298147847	2
2048	0	0	48	1	626.054	426.694	199.36	0	0	0.00730688	-8.66246	5.47419	440.573	5481.29	24226	-5.47419	20.3775	34.9968	31.8922	0	0	0.47464	176.919	-632.428	250	247.979	0	38.3658	35.4896	72.7533	1616358298187869	2
2049	0	0	49	1	795.865	387.52	408.345	0	0	-5.90242	21.5022	-264.953	560.915	5487.2	24295.5	264.953	25.4554	34.1961	31.6502	0	0	0.450036	265.913	-663.235	250	326.235	0	24.626	23.7974	89.0451	1616358298207880	2
2050	0	0	50	1	731.135	313.276	417.859	0	0	33.5831	6.537	-339.54	675.017	5447.72	24310.5	339.54	31.0369	35.1631	32.817	0	0	0.833367	199.441	-644.12	250	376.464	0	22.17	20.9163	94.3553	1616358298227891	2
2051	0	0	51	1	1152.32	586.458	565.858	0	0	49.5424	8.08848	-90.9404	1349.74	5431.76	24309	90.9404	59.9291	31.1398	31.6346	0	0	0.968479	227.454	-657.357	250	581.551	0	13.1624	12.5402	28.2423	1616358298247902	2
2052	0	0	52	1	876.44	421.087	455.353	0	0	30.1069	2.09791	-104.138	999.753	5451.19	24314.9	104.138	44.4577	32.7239	32.0908	0	0	0.808433	172.445	-634.766	250	421.015	0	16.8707	16.2418	37.3653	1616358298267913	2
2053	0	0	53	1	728.541	311.283	417.258	0	0	-38.495	10.0108	-236.547	665.298	5420.14	24307	236.547	30.324	31.9364	30.6455	0	0	0.763314	216.178	-643.831	250	343.017	0	20.7313	20.3422	67.2584	1616358298287924	2
2054	0	0	54	1	535.14	293.125	242.014	0	0	-15.6062	-2.056	-260.517	379.283	5397.25	24319.1	260.517	17.1901	33.8419	32.3585	0	0	0.212364	182.96	-624.429	250	224.288	0	35.3592	34.5027	128.159	1616358298307934	2
2055	0	0	55	1	732.811	372.859	359.952	0	0	10.3125	42.0804	-167.476	740.083	5470.99	24275	167.476	33.1957	33.7671	31.8363	0	0	0.769037	222.9	-650.904	250	362.217	0	20.3419	19.7757	53.9703	1616358298327945	2
2056	0	0	56	1	893.539	459.716	433.823	0	0	27.5444	5.54483	-210.754	872.039	5453.76	24311.5	210.754	38.7975	34.0243	32.4693	0	0	0.788786	203.343	-647.291	250	385.557	0	17.2063	16.9431	52.0356	1616358298347956	2
2057	0	0	57	1	897.096	416.44	480.656	0	0	39.9926	-21.0242	-65.1473	826.45	5441.31	24338.1	65.1473	36.8415	32.8436	31.2807	0	0	0.467365	178.086	-630.96	250	325.799	0	20.7642	19.6385	42.9102	1616358298367967	2
2058	0	0	58	1	780.526	392.752	387.774	0	0	26.6503	25.6657	-268.638	693.87	5454.65	24291.4	268.638	31.2954	34.6103	31.501	0	0	0.557184	190.404	-637.221	250	355.712	0	20.3428	19.7467	74.7637	1616358298387978	2
2059	0	0	59	1	752.001	419.692	332.309	0	0	14.544	18.4703	-215.502	549.642	5466.76	24298.6	215.502	24.5983	33.1661	31.7294	0	0	0.735606	206.354	-642.183	250	273.797	0	25.5543	25.0533	79.3978	1616358298407989	2
2060	0	0	60	1	860.479	401.86	458.619	0	0	-3.96638	18.995	-73.7739	805.317	5485.27	24298	73.7739	36.5572	34.3522	32.3553	0	0	0.970093	225.565	-651.413	250	376.13	0	21.1396	19.9804	44.0173	1616358298428000	2
2061	0	0	61	1	1028.13	490.338	537.797	0	0	-2.78729	3.90427	-151.092	989.446	5484.09	24313.1	151.092	44.2472	34.6501	32.198	0	0	0.913925	226.992	-657.64	250	440.067	0	16.1915	15.7588	40.4165	1616358298448011	2
2062	0	0	62	1	691.628	290.514	401.114	0	0	81.6199	-98.7668	-310.462	518.09	5499.34	24316.1	310.462	23.4675	34.3716	32.8956	0	0	0.0466038	183.933	-634.083	250	257.033	0	27.5646	26.3298	120.639	1616358298468022	2
2063	0	0	63	1	831.653	410.003	421.65	0	0	-18.6692	63.2166	-265.087	668.606	5499.97	24253.8	265.087	30.7198	34.155	30.9246	0	0	0.908884	231.859	-653.98	250	393.909	0	20.6483	19.9283	73.721	1616358298488033	2
2064	0	0	64	1	755.819	373.8	382.019	0	0	15.3672	39.0121	-131.647	581.184	5465.93	24278	131.647	26.0456	33.6591	32.6127	0	0	0.801894	205.656	-645.229	250	309.592	0	26.4808	25.5721	62.8315	1616358298508043	2
2065	0	0	65	1	694.295	358.648	335.647	0	0	38.3912	16.2861	-226.393	496.609	5442.91	24300.8	226.393	22.1315	34.7653	32.9031	0	0	0.713946	188.187	-638.794	250	351.122	0	28.1935	27.836	92.3652	1616358298528054	2
2066	0	0	66	1	735.439	389.407	346.032	0	0	62.9456	-27.0159	-146.745	737.823	5418.35	24344.1	146.745	32.3051	34.5483	32.4825	0	0	0.45951	178.617	-632.507	250	340.661	0	21.2934	20.8458	53.9427	1616358298548065	2
2067	0	0	67	1	744.971	264.6	480.371	0	0	45.8329	37.639	-189.936	656.776	5435.47	24279.4	189.936	29.2118	35.0643	31.6297	0	0	0.767197	184.853	-636.63	250	341.706	0	22.128	21.8086	65.2182	1616358298568076	2
2068	0	0	68	1	795.891	387.273	408.618	0	0	69.4946	-35.0784	-216.438	889.626	5411.81	24352.1	216.438	39.1422	32.1618	30.2911	0	0	0.397758	190.656	-633.542	250	418.677	0	16.6141	16.3057	52.1528	1616358298588087	2
2069	0	0	69	1	859.545	432.235	427.311	0	0	-18.6623	49.8853	-124.811	729.897	5400.3	24366.8	124.811	33.2092	34.0879	32.3169	0	0	0.7463	190.213	-639.076	250	344.672	0	21.4601	20.6307	49.8862	1616358298608098	2
2070	0	0	70	1	830.493	425.246	405.247	0	0	25.4932	-21.0015	-150.516	704.135	5455.81	24338	150.516	31.1092	33.179	30.6062	0	0	0.447132	225.551	-650.605	250	365.747	0	21.5309	21.0926	55.0418	1616358298888250	2
2071	0	0	71	1	830.493	425.246	405.247	0	0	25.4932	-21.0015	-150.516	704.135	5455.81	24338	150.516	31.1092	33.179	30.6062	0	0	0.447132	225.551	-650.605	250	365.747	0	21.5309	21.0926	55.0418	1616358298888250	2
2072	0	0	72	1	830.493	425.246	405.247	0	0	25.4932	-21.0015	-150.516	704.135	5455.81	24338	150.516	31.1092	33.179	30.6062	0	0	0.447132	225.551	-650.605	250	365.747	0	21.5309	21.0926	55.0418	1616358298888250	2
2073	0	0	73	1	830.493	425.246	405.247	0	0	25.4932	-21.0015	-150.516	704.135	5455.81	24338	150.516	31.1092	33.179	30.6062	0	0	0.447132	225.551	-650.605	250	365.747	0	21.5309	21.0926	55.0418	1616358298888250	2
2074	0	0	74	1	830.493	425.246	405.247	0	0	25.4932	-21.0015	-150.516	704.135	5455.81	24338	150.516	31.1092	33.179	30.6062	0	0	0.447132	225.551	-650.605	250	365.747	0	21.5309	21.0926	55.0418	1616358298888250	2
2075	0	0	75	1	830.493	425.246	405.247	0	0	25.4932	-21.0015	-150.516	704.135	5455.81	24338	150.516	31.1092	33.179	30.6062	0	0	0.447132	225.551	-650.605	250	365.747	0	21.5309	21.0926	55.0418	1616358298888250	2
2076	0	0	76	1	830.493	425.246	405.247	0	0	25.4932	-21.0015	-150.516	704.135	5455.81	24338	150.516	31.1092	33.179	30.6062	0	0	0.447132	225.551	-650.605	250	365.747	0	21.5309	21.0926	55.0418	1616358298888250	2
2077	0	0	77	1	830.493	425.246	405.247	0	0	25.4932	-21.0015	-150.516	704.135	5455.81	24338	150.516	31.1092	33.179	30.6062	0	0	0.447132	225.551	-650.605	250	365.747	0	21.5309	21.0926	55.0418	1616358298888250	2
2078	0	0	78	1	830.493	425.246	405.247	0	0	25.4932	-21.0015	-150.516	704.135	5455.81	24338	150.516	31.1092	33.179	30.6062	0	0	0.447132	225.551	-650.605	250	365.747	0	21.5309	21.0926	55.0418	1616358298888250	2
2079	0	0	79	1	830.493	425.246	405.247	0	0	25.4932	-21.0015	-150.516	704.135	5455.81	24338	150.516	31.1092	33.179	30.6062	0	0	0.447132	225.551	-650.605	250	365.747	0	21.5309	21.0926	55.0418	1616358298888250	2
2080	0	0	80	1	830.493	425.246	405.247	0	0	25.4932	-21.0015	-150.516	704.135	5455.81	24338	150.516	31.1092	33.179	30.6062	0	0	0.447132	225.551	-650.605	250	365.747	0	21.5309	21.0926	55.0418	1616358298888250	2
2081	0	0	81	1	830.493	425.246	405.247	0	0	25.4932	-21.0015	-150.516	704.135	5455.81	24338	150.516	31.1092	33.179	30.6062	0	0	0.447132	225.551	-650.605	250	365.747	0	21.5309	21.0926	55.0418	1616358298888250	2
2082	0	0	82	1	830.493	425.246	405.247	0	0	25.4932	-21.0015	-150.516	704.135	5455.81	24338	150.516	31.1092	33.179	30.6062	0	0	0.447132	225.551	-650.605	250	365.747	0	21.5309	21.0926	55.0418	1616358298888250	2
2083	0	0	83	1	830.493	425.246	405.247	0	0	25.4932	-21.0015	-150.516	704.135	5455.81	24338	150.516	31.1092	33.179	30.6062	0	0	0.447132	225.551	-650.605	250	365.747	0	21.5309	21.0926	55.0418	1616358298888250	2
2084	0	0	84	1	795.083	348.733	446.35	0	0	29.7082	11.7452	-182.1	723.334	5451.59	24305.3	182.1	32.103	32.715	32.3927	0	0	0.552797	189.994	-634.849	250	312.152	0	20.6681	20.3122	57.3631	1616358298908261	2
2085	0	0	85	1	1030.48	555.974	474.511	0	0	23.3031	17.343	-114.653	1102.49	5458	24299.7	114.653	49.172	31.344	30.1662	0	0	0.783731	187.106	-637.357	250	486.812	0	14.9888	14.4121	33.838	1616358298928272	2
2086	0	0	86	1	874.92	488.645	386.275	0	0	22.9775	-27.6235	-21.7576	762.802	5458.32	24344.7	21.7576	34.6103	33.0747	32.2396	0	0	0.550678	192.233	-635.425	250	339.178	0	23.5446	21.3194	44.5436	1616358298948283	2
2087	0	0	87	1	818.682	402.181	416.502	0	0	6.63918	-7.47436	-204.052	721.277	5474.66	24324.5	204.052	32.181	34.3476	33.7478	0	0	0.691004	194.156	-642.622	250	366.134	0	20.7358	20.3216	61.3175	1616358298968294	2
2088	0	0	88	1	756.747	381.662	375.085	0	0	29.038	21.0487	-157.441	679.756	5452.26	24296	157.441	30.1966	32.579	32.2475	0	0	0.833599	179.549	-630.948	250	288.133	0	22.3042	21.7833	57.0612	1616358298988305	2
2089	0	0	89	1	932.969	432.301	500.668	0	0	115.374	-52.9909	-109.179	775.605	5465.59	24270.4	109.179	33.7614	33.1497	31.0469	0	0	0.243463	222.363	-647.815	250	362.3	0	21.1853	20.4034	48.7289	1616358299008316	2
2091	0	0	91	1	792.394	362.439	429.956	0	0	42.255	13.411	-102.055	885.348	5439.05	24303.6	102.055	39.3354	31.6081	31.2293	0	0	0.9801	184.144	-632.358	250	413.202	0	18.5945	17.8986	41.1065	1616358299048338	2
2092	0	0	92	1	712.769	386.969	325.799	0	0	10.1886	-44.5178	-117.475	524.794	5471.11	24361.6	117.475	23.299	32.5535	32.2225	0	0	0.253461	196.581	-635.841	250	243.672	0	29.7376	28.549	68.2914	1616358299068349	2
2094	0	0	94	1	730.738	302.478	428.26	0	0	29.5907	-59.5892	-390.963	522.607	5451.71	24277	390.963	24.6324	31.9699	29.9282	0	0	0.358424	205.419	-635.783	250	271.191	0	29.7346	27.1684	143.6	1616358299108370	2
2095	0	0	95	1	700.719	316.094	384.625	0	0	53.4614	-63.3285	-343.419	529.383	5427.84	24280.7	343.419	24.2996	34.0671	30.7952	0	0	0.132245	213.078	-642.296	250	287.816	0	27.2044	25.3368	125.137	1616358299128381	2
2096	0	0	96	1	765.314	306.187	459.127	0	0	-26.669	-16.7375	-168.923	720.764	5408.31	24333.8	168.923	32.4191	33.1641	31.8344	0	0	0.511044	189.046	-638.323	250	336.239	0	20.7036	20.2862	55.1947	1616358299148392	2
2097	0	0	97	1	781.737	378.347	403.39	0	0	36.4503	-16.6201	-300.265	614.527	5444.85	24333.7	300.265	27.7693	34.8767	30.6561	0	0	0.286845	285.484	-670.918	250	428.636	0	22.7416	21.8643	93.7846	1616358299168403	2
2098	0	0	98	1	797.651	354.114	443.536	0	0	37.2192	6.64711	-140.003	683.888	5543.74	24310.4	140.003	30.2545	33.9748	33.1134	0	0	0.556579	192.322	-640.393	250	300.263	0	22.9148	22.4234	55.9753	1616358299188414	2
2099	0	0	99	1	707.129	410.247	296.882	0	0	63.4537	23.6823	-84.1115	731.742	5417.85	24293.4	84.1115	32.5327	33.1293	32.8598	0	0	0.70847	218.33	-648.066	250	378.501	0	22.9484	21.9027	48.9947	1616358299208425	2
2100	0	0	100	1	791.294	373.243	418.052	0	0	67.3948	-14.2918	-184.03	722.721	5413.91	24331.3	184.03	31.7253	33.0213	30.6289	0	0	0.211384	213.998	-642.877	250	361.251	0	20.433	20.1906	58.8507	1616358299228436	2
2101	0	0	101	1	757.172	372.897	384.275	0	0	23.4559	4.45765	-123.681	597.284	5457.84	24312.6	123.681	26.5472	32.3757	31.8725	0	0	0.587351	227.947	-650.135	250	318.344	0	25.9694	25.2257	60.326	1616358299248447	2
2102	0	0	102	1	820.286	426.155	394.132	0	0	29.7119	-69.3531	-129.805	648.174	5451.59	24286.7	129.805	28.539	33.6138	32.9296	0	0	0.31733	178.253	-634.311	250	278.181	0	24.4234	23.7617	58.3402	1616358299268458	2
2103	0	0	103	1	728.762	350.797	377.965	0	0	-7.08665	25.4608	-173.078	588.015	5488.39	24291.6	173.078	26.4322	34.3593	33.3675	0	0	0.922068	167.29	-630.336	250	319.668	0	25.2634	24.6136	68.1997	1616358299288468	2
2105	0	0	105	1	937.053	439.535	497.518	0	0	39.5949	36.6456	-239.076	951.21	5441.71	24280.4	239.076	42.634	34.0321	30.8939	0	0	0.693404	226.923	-653.162	250	503.367	0	15.4205	15.081	50.8317	1616358299328490	2
2106	0	0	106	1	848.392	393.612	454.779	0	0	43.9132	2.40433	-103.276	793.698	5437.39	24314.6	103.276	35.175	30.6597	30.966	0	0	0.616907	193.732	-635.434	250	333.8	0	20.395	19.6625	45.0747	1616358299348501	2
2107	0	0	107	1	849.736	392.247	457.488	0	0	9.43593	4.971	-183.431	879.055	5471.86	24312.1	183.431	39.187	33.2885	31.2516	0	0	0.830478	168.372	-626.094	250	354.586	0	17.2317	16.8909	47.9633	1616358299368512	2
2108	0	0	108	1	1058.21	653.69	404.522	0	0	61.3365	32.4083	-106.662	1021.87	5419.96	24284.6	106.662	45.3483	30.4764	30.1909	0	0	0.985374	229.809	-647.174	250	461.175	0	16.141	15.4673	35.9377	1616358299388523	2
2109	0	0	109	1	896.563	417.232	479.331	0	0	37.9582	-7.45411	-141.954	888.42	5443.34	24324.5	141.954	39.2056	33.5447	29.9553	0	0	0.358897	213.815	-649.448	250	444.171	0	17.5789	17.2642	43.8247	1616358299408534	2
2110	0	0	110	1	904.294	389.197	515.097	0	0	2.21139	39.8561	-210.965	760.463	5479.09	24277.2	210.965	34.2732	33.4906	31.3295	0	0	0.726953	213.994	-645.263	250	388.141	0	19.0587	18.5403	57.4997	1616358299428545	2
2111	0	0	111	1	866.704	484.754	381.95	0	0	39.1592	26.1354	-164.931	704.286	5442.14	24290.9	164.931	31.2443	32.7673	30.2475	0	0	0.910146	229.256	-649.53	250	363.031	0	20.9727	20.6065	56.1984	1616358299448556	2
2112	0	0	112	1	886.947	444.894	442.053	0	0	-4.4707	-45.866	-134.947	760.604	5485.77	24263.2	134.947	33.8714	31.3087	30.4597	0	0	0.46131	172.382	-626.296	250	308.509	0	20.4011	19.6441	48.5898	1616358299468567	2
2113	0	0	113	1	710.592	367.921	342.671	0	0	38.8567	-24.3751	-221.233	581.332	5442.44	24241.8	221.233	25.7476	33.3335	32.3347	0	0	0.335543	182.269	-628.556	250	296.098	0	24.4876	24.1247	78.4074	1616358299488577	2
2114	0	0	114	1	753.341	320.957	432.385	0	0	45.9318	5.21688	-248.469	660.206	5435.37	24311.8	248.469	29.4524	33.7429	31.5201	0	0	0.551878	193.533	-634.737	250	376.783	0	21.3376	21.0254	74.2625	1616358299508588	2
2115	0	0	115	1	862.358	429.894	432.464	0	0	-6.41257	23.8645	-120.221	806.614	5487.71	24293.2	120.221	36.345	32.4647	30.4726	0	0	0.877225	201.413	-636.263	250	340.547	0	19.5375	18.798	44.875	1616358299528599	2
2116	0	0	116	1	700.56	349.867	350.693	0	0	1.81629	27.6906	-276.205	635.5	5479.48	24289.3	276.205	28.8806	32.964	30.7771	0	0	0.527006	202.868	-634.67	250	346.317	0	21.8461	20.9745	80.5598	1616358299548610	2
2117	0	0	117	1	740.971	432.393	308.578	0	0	-0.0942101	-21.1417	-283.144	583.449	5481.39	24338.2	283.145	26.4176	32.2918	29.9112	0	0	0.475492	204.425	-634.067	250	297.957	0	23.5384	22.535	90.0781	1616358299568621	2
2118	0	0	118	1	593.325	278.587	314.737	0	0	19.8147	32.5185	-302.239	325.206	5461.49	24284.5	302.239	14.8359	32.6265	30.8112	0	0	0.199684	203.897	-631.123	250	205.718	0	40.4804	38.4932	164.891	1616358299588632	2
2119	0	0	119	1	634.689	368.721	265.968	0	0	83.0088	48.6528	-246.426	448.291	5497.95	24268.4	246.426	20.0673	31.9201	32.8409	0	0	0.502888	199.373	-640.471	250	268.363	0	30.7787	29.8414	104.723	1616358299608643	2
2121	0	0	121	1	795.835	369.913	425.922	0	0	22.2061	-61.8949	-152.949	586.663	5459.09	24279.3	152.949	25.8642	30.984	29.7162	0	0	0.587606	193.379	-631.029	250	285.623	0	25.0492	24.4708	64.4534	1616358299648665	2
2122	0	0	122	1	738.967	367.174	371.793	0	0	22.204	1.74944	-161.236	579.378	5459.1	24315.3	161.236	25.6989	32.7749	31.9542	0	0	0.4233	221.145	-643.749	250	289.216	0	25.638	25.1745	67.0338	1616358299668675	2
2124	0	0	124	1	716.416	362.548	353.868	0	0	26.8319	-20.7928	-108.188	524.405	5454.47	24337.8	108.188	23.2492	32.2457	31.2189	0	0	0.453155	211.185	-644.002	250	261.173	0	29.6697	28.6952	67.2042	1616358299708697	2
2126	0	0	126	1	783.893	403.623	380.269	0	0	53.7809	-19.8692	-158.417	720.208	5427.52	24237.3	158.417	31.6148	31.6931	29.5571	0	0	0.204829	216.647	-642.608	250	340.542	0	20.696	20.3722	54.4703	1616358299748719	2
2127	0	0	127	1	605.186	264.004	341.182	0	0	0.254296	1.17865	-104.058	517.337	5481.05	24315.9	104.058	23.221	33.2109	31.0114	0	0	0.490058	150.454	-616.749	250	246.048	0	30.0124	29.0334	67.3183	1616358299768730	2
2128	0	0	128	1	730.201	379.899	350.302	0	0	34.1168	-29.5151	-149.864	737.504	5447.18	24346.6	149.864	32.4806	31.7242	30.6169	0	0	0.531619	202.795	-641.131	250	373.47	0	20.6767	20.1833	52.2389	1616358299788741	2
2129	0	0	129	1	740.974	305.714	435.26	0	0	35.6781	36.8341	-179.491	634.438	5445.62	24280.2	179.491	28.2501	32.7062	30.9132	0	0	0.696652	181.664	-630.767	250	307.951	0	22.81	22.3824	63.9257	1616358299808752	2
2130	0	0	130	1	722.123	459.726	262.398	0	0	29.2477	-4.37546	-100.08	502.073	5452.05	24221.8	100.08	22.3249	31.318	31.784	0	0	0.584206	191.707	-632.357	250	265.686	0	31.2646	30.1539	68.7268	1616358299828763	2
2132	0	0	132	1	703.795	343.285	360.511	0	0	4.29305	4.72635	-215.552	647.606	5477.01	24312.3	215.552	29.0002	32.5737	30.0633	0	0	0.663583	176.347	-626.005	250	354.444	0	21.6859	21.2892	67.3757	1616358299868784	2
2133	0	0	133	1	525.619	258.761	266.858	0	0	26.5086	-6.7722	-80.7209	370.957	5454.79	24323.8	80.7209	16.5676	31.9814	30.3471	0	0	0.20244	170.452	-618.107	250	211.753	0	41.7778	40.2034	89.3896	1616358299888795	2
2134	0	0	134	1	675.405	328.207	347.198	0	0	-4.36268	-19.7077	-49.3497	590.528	5485.66	24336.7	49.3497	26.8357	31.9173	31.3258	0	0	0.515308	232.197	-646.448	250	305.124	0	28.4772	26.3716	55.9046	1616358299908806	2
2135	0	0	135	1	606.019	304.954	301.065	0	0	-77.7593	22.7014	-234.402	531.512	5459.4	24294.3	234.402	24.6903	31.8558	31.285	0	0	0.778028	243.733	-647.46	250	341.737	0	25.2726	24.5708	81.0037	1616358299928817	2
2136	0	0	136	1	787.554	378.448	409.106	0	0	33.3851	-82.3508	-56.8515	579.831	5447.92	24299.7	56.8515	25.8562	32.3664	31.4156	0	0	0.385588	256.26	-657.168	250	306.909	0	28.9521	27.3523	58.7269	1616358299948828	2
2138	0	0	138	1	608.816	346.416	262.401	0	0	-9.47339	29.1325	3.81883	649.276	5490.77	24287.9	-3.81883	30.3139	32.4113	30.638	0	0	0.520055	221.488	-643.877	250	298.681	0	27.0332	23.8939	49.4771	1616358299988850	2
2139	0	0	139	1	730.371	451.207	279.165	0	0	-27.376	9.94994	-120.205	397.631	5409.02	24307.1	120.205	18.0197	30.09	29.5368	0	0	0.274041	188.025	-623.216	250	226.506	0	36.2044	35.1477	83.431	1616358300008861	2
2140	0	0	140	1	853.076	426.409	426.667	0	0	33.0335	-12.3532	-132.321	722.592	5448.27	24329.4	132.321	31.9247	31.2707	28.8544	0	0	0.260578	223.616	-643.744	250	290.758	0	20.9956	20.5263	50.7336	1616358300028872	2
2141	0	0	141	1	775.447	348.576	426.871	0	0	22.9344	30.5378	-213.139	694.845	5458.37	24286.5	213.139	31.092	31.7404	31.4239	0	0	0.667056	200.362	-637.309	250	323.003	0	20.6314	20.157	62.3702	1616358300048883	2
2142	0	0	142	1	576.231	299.341	276.89	0	0	23.9254	-26.1531	-185.378	402.612	5457.38	24243.5	185.378	17.8083	33.0953	31.9236	0	0	0.308422	259.918	-654.624	250	278.638	0	35.0365	34.5019	101.621	1616358300068893	2
2143	0	0	143	1	759.372	447.145	312.226	0	0	64.1615	2.81296	-157.139	691.375	5417.14	24314.2	157.139	30.3878	32.2383	31.4479	0	0	0.615527	196.72	-633.228	250	300.329	0	21.9348	21.5637	56.7117	1616358300088904	2
2144	0	0	144	1	631.175	327.663	303.512	0	0	-21.3577	41.0046	-117.664	506.2	5502.66	24276	117.664	23.0318	31.7354	30.6639	0	0	0.766328	202	-637.694	250	291.315	0	29.5153	28.3864	67.5452	1616358300108915	2
2145	0	0	145	1	760.099	292.123	467.976	0	0	27.7511	-57.5259	-162.58	736.541	5453.55	24274.9	162.58	32.4325	32.4384	30.9553	0	0	0.511812	172.766	-626.781	250	319.916	0	20.5533	20.1114	54.4959	1616358300128926	2
2146	0	0	146	1	704.27	367.379	336.891	0	0	61.423	0.5571	-221.891	576.287	5419.88	24316.5	221.891	25.5034	33.3882	31.1379	0	0	0.605411	205.45	-639.629	250	305.669	0	24.3244	24.1001	79.0071	1616358300148937	2
2147	0	0	147	1	719.088	335.232	383.855	0	0	19.0474	-43.6573	-195.619	665.272	5462.25	24261	195.619	29.4541	31.6799	30.901	0	0	0.306927	232.708	-645.343	250	329.064	0	21.785	21.3058	63.8341	1616358300168948	2
2148	0	0	148	1	655.633	344.683	310.95	0	0	-7.46401	48.01	-100.577	425.772	5588.42	24269	100.577	19.356	32.7714	31.1877	0	0	0.47031	243.571	-653.171	250	295.67	0	35.7762	34.2577	79.2259	1616358300188959	2
2149	0	0	149	1	548.482	300.226	248.257	0	0	-74.7846	65.8487	25.2854	284.475	5556.08	24251.2	-25.2854	13.9253	31.5306	29.965	0	0	0.670666	173.599	-616.753	250	230.219	0	57.0953	49.2716	99.8573	1616358300208970	2
2150	0	0	150	1	688.091	369.273	318.818	0	0	-32.237	23.7901	-132.192	638.376	5513.54	24293.3	132.192	29.0169	32.0825	29.0287	0	0	0.744064	197.488	-633.264	250	342.057	0	23.0614	22.4414	55.4881	1616358300228981	2
2151	0	0	151	1	717.435	341.49	375.945	0	0	8.85818	-2.28845	-246.258	463.172	5472.44	24219.7	246.258	20.7928	32.274	31.5196	0	0	0.25795	259.98	-656.881	250	252.208	0	29.4327	28.7397	100.366	1616358300248991	2
2152	0	0	152	1	822.183	445.444	376.739	0	0	71.408	-43.8462	-68.403	668.771	5409.89	24360.9	68.403	29.5082	30.9635	30.1672	0	0	0.243261	199.643	-634.895	250	292.068	0	24.8492	23.424	51.685	1616358300269002	2
2153	0	0	153	1	840.648	354.821	485.827	0	0	48.3349	-31.062	-148.295	710.537	5432.97	24348.1	148.295	31.1858	30.3009	30.6196	0	0	0.296764	178.095	-625.776	250	320.809	0	21.403	20.8527	53.3779	1616358300289013	2
2154	0	0	154	1	609.533	378.991	230.542	0	0	26.8353	-44.8585	-260.382	456.476	5454.46	24262.2	260.382	20.403	31.6811	30.3922	0	0	0.0867596	217.17	-639.418	250	265.821	0	29.3852	28.5489	108.021	1616358300309024	2
2155	0	0	155	1	615.855	325.356	290.499	0	0	21.5792	73.2083	-202.836	570.732	5459.72	24343.5	202.836	25.7843	32.224	29.7133	0	0	0.713602	241.615	-646.745	250	347.706	0	24.0412	23.6424	72.5534	1616358300329035	2
2156	0	0	156	1	650.345	311.616	338.729	0	0	-39.4573	-1.30148	-243.411	525.293	5421.1	24318.3	243.411	23.9373	32.7373	28.005	0	0	0.420492	210.653	-636.753	250	293.572	0	24.7283	24.3991	86.2646	1616358300349046	2
2157	0	0	157	1	747.705	401.72	345.985	0	0	29.7818	-2.39353	-212.521	531.692	5451.52	24319.4	212.521	23.6219	32.7013	30.0129	0	0	0.703871	240.671	-653.157	250	301.035	0	25.8867	25.6513	81.7726	1616358300369057	2
2158	0	0	158	1	655.015	321.988	333.028	0	0	-32.5879	4.72265	-148.449	567.777	5513.89	24312.3	148.449	25.6886	32.6364	29.7033	0	0	0.577726	203.885	-636.389	250	274.185	0	25.4144	24.9739	64.4698	1616358300389068	2
2159	0	0	159	1	441.461	204.969	236.492	0	0	86.6369	7.13441	-159.661	297.207	5494.32	24309.9	159.661	13.033	32.5575	32.0783	0	0	0.266248	197.123	-626.726	250	234.818	0	48.249	47.3984	128.13	1616358300409079	2
2160	0	0	160	1	629.166	358.445	270.721	0	0	58.4304	-14.9925	-88.257	485.13	5422.87	24332	88.257	21.4323	31.6129	31.5549	0	0	0.318578	241.103	-650.712	250	303.641	0	32.8216	31.565	70.9656	1616358300429090	2
2161	0	0	161	1	549.677	188.354	361.323	0	0	19.29	44.9914	-161.51	526.607	5462.01	24371.7	161.51	23.5739	31.457	30.7911	0	0	0.872459	212.575	-636.926	250	280.795	0	27.3588	26.6	71.5137	1616358300449100	2
2162	0	0	162	1	701.615	333.222	368.392	0	0	40.0585	-11.9262	-156.867	620.837	5441.24	24329	156.867	27.3591	31.3708	30.8318	0	0	0.387286	201.676	-638.446	250	327.565	0	23.9185	23.5071	61.8023	1616358300469111	2
2164	0	0	164	1	743.683	354.741	388.942	0	0	-16.5145	58.2915	-112.508	691.841	5497.81	24258.8	112.508	31.5748	32.4398	30.886	0	0	0.900272	184.681	-629.759	250	271.4	0	22.4432	21.524	50.6389	1616358300509133	2
2165	0	0	165	1	714.517	289.807	424.71	0	0	50.2478	0.934844	-124.095	792.626	5431.05	24316.1	124.095	34.9702	30.2244	29.9961	0	0	0.680372	176.319	-625.49	250	337.849	0	19.7472	19.194	45.8556	1616358300529144	2
2166	0	0	166	1	616.076	336.804	279.272	0	0	-2.08013	-36.1029	-28.3722	568.112	5483.38	24253.5	28.3722	25.9268	32.3713	29.7555	0	0	0.219802	206.269	-637.674	250	265.269	0	29.7827	27.1906	56.9279	1616358300549155	2
2167	0	0	167	1	817.28	379.972	437.308	0	0	7.02565	30.3423	-224.603	753.691	5474.27	24286.7	224.603	33.9109	30.8851	29.3886	0	0	0.481149	201.101	-635.791	250	359.788	0	18.6683	18.1608	58.1089	1616358300569166	2
2168	0	0	168	1	646.901	348.264	298.637	0	0	17.7822	9.41033	-121.582	501.964	5463.52	24307.6	121.582	22.3722	31.4995	29.9851	0	0	0.594562	216	-636.836	250	289.01	0	29.7985	28.9679	69.4944	1616358300589177	2
2169	0	0	169	1	524.421	303.234	221.188	0	0	41.8051	7.14777	-96.9732	401.631	5439.5	24309.9	96.9732	17.8424	30.9785	30.2099	0	0	0.428571	182.082	-624.624	250	244.333	0	37.8166	36.674	83.7139	1616358300609188	2
2170	0	0	170	1	741.134	368.017	373.117	0	0	33.4243	-7.31452	-143.973	659.369	5447.88	24324.4	143.973	29.1284	30.1445	29.5488	0	0	0.452169	171.935	-621.723	250	294.736	0	22.6078	22.1201	55.7237	1616358300629199	2
2171	0	0	171	1	667.805	310.335	357.47	0	0	-36.8858	43.0311	-335.262	478.557	5418.53	24274	335.262	22.4256	32.259	29.9946	0	0	0.707787	195.47	-630.731	250	296.309	0	28.6195	26.6997	118.848	1616358300649209	2
2175	0	0	175	1	618.539	296.59	321.949	0	0	-8.15566	-24.337	-164.659	517.981	5389.8	24341.4	164.659	23.1165	28.9009	28.6439	0	0	0.498241	196.775	-623.144	250	270.413	0	27.0774	26.3885	71.1097	1616358300729253	2
2176	0	0	176	1	535.464	307.128	228.335	0	0	20.3968	33.5576	-115.304	355.672	5460.9	24283.5	115.304	15.9271	30.2863	30.3441	0	0	0.421824	217.176	-638.354	250	256.329	0	41.2318	39.7193	93.8781	1616358300749264	2
2179	0	0	179	1	698.266	315.554	382.712	0	0	-16.5229	-11.6813	-107.946	370.208	5398.16	24229.1	107.946	16.6795	31.0233	29.4612	0	0	0.329548	171.329	-616.856	250	227.173	0	39.6356	38.4224	89.7807	1616358300809297	2
2180	0	0	180	1	546.191	354.326	191.865	0	0	-38.5003	-52.3645	-12.5704	320.354	5519.8	24369.4	12.5704	14.9202	30.7736	31.4277	0	0	0.327189	222.319	-641.155	250	223.307	0	51.622	45.8974	94.8234	1616358300829308	2
2181	0	0	181	1	665.136	287.037	378.099	0	0	-8.97329	39.5749	-277.684	599.81	5390.61	24277.5	277.684	27.4048	31.0956	29.1934	0	0	0.714976	223.153	-641.747	250	353.725	0	22.4333	21.4963	82.6972	1616358300849318	2
2182	0	0	182	1	695.967	341.521	354.447	0	0	30.9319	29.1448	-120.44	593.898	5450.37	24287.9	120.44	26.4733	31.8578	29.8225	0	0	0.681239	200.881	-632.834	250	276.931	0	25.4974	24.7396	59.5867	1616358300869329	2
2183	0	0	183	1	758.903	423.897	335.007	0	0	26.4416	-42.4157	-138.005	737.208	5454.86	24359.5	138.005	32.5105	31.5683	29.0808	0	0	0.234371	186.226	-630.172	250	343.839	0	20.6263	20.0612	50.8166	1616358300889340	2
2184	0	0	184	1	682.695	395.919	286.776	0	0	2.98913	-40.8653	-61.9363	590.619	5478.31	24357.9	61.9363	26.6055	31.3036	30.1542	0	0	0.344881	188.712	-629.638	250	251.367	0	27.8166	25.9612	56.5194	1616358300909351	2
2185	0	0	185	1	620.471	285.991	334.48	0	0	18.5369	14.407	-222	540.99	5462.76	24302.6	222	24.191	31.0592	29.5833	0	0	0.609468	225.385	-642.578	250	324.527	0	25.1542	24.7024	79.7793	1616358300929362	2
2186	0	0	186	1	621.612	263.581	358.03	0	0	14.2052	-2.68837	-300.041	593.227	5467.1	24220.1	300.041	26.9442	32.2866	29.8135	0	0	0.212567	194.069	-630.163	250	297.446	0	23.2521	22.2383	92.2431	1616358300949373	2
2187	0	0	187	1	882.501	343.78	538.721	0	0	-19.4215	32.5384	-167.081	744.259	5401.06	24284.5	167.081	33.6483	30.5848	29.4418	0	0	0.903438	267.006	-663.66	250	338.905	0	19.5318	18.995	51.2012	1616358300969384	2
2188	0	0	188	1	583.24	300.745	282.495	0	0	47.796	-68.1134	-281.156	413.725	5533.16	24285.5	281.156	18.5359	31.2363	29.9252	0	0	0.299146	201.829	-631.148	250	270.961	0	31.9841	31.0151	128.625	1616358300989395	2
2189	0	0	189	1	666.151	355.39	310.761	0	0	4.11678	-22.0567	-114.224	459.913	5576.84	24239.4	114.224	20.5144	29.836	29.2446	0	0	0.222689	166.288	-615.067	250	231.385	0	32.3584	31.1942	73.5421	1616358301009406	2
2190	0	0	190	1	703.69	377.856	325.834	0	0	5.7463	-0.0782017	-172.563	499.969	5475.55	24317.1	172.563	22.2832	31.1035	29.7048	0	0	0.335099	251.502	-654.871	250	296.464	0	28.1898	27.8159	76.9034	1616358301029416	2
2191	0	0	191	1	710.688	365.514	345.173	0	0	4.47308	61.1959	-26.8449	400.161	5476.83	24355.5	26.8449	18.5344	32.1177	30.3888	0	0	0.55697	171.708	-620.688	250	222.421	0	40.9419	37.2269	77.4187	1616358301049427	2
2192	0	0	192	1	624.868	314.511	310.357	0	0	86.8837	-12.9452	-131.053	523.049	5494.08	24330	131.053	22.8732	31.4048	30.381	0	0	0.243927	212.169	-634.221	250	275.758	0	28.9738	28.1928	69.7171	1616358301069438	2
2193	0	0	193	1	572.099	299.915	272.184	0	0	-6.34022	-56.634	-198.752	385.345	5387.98	24373.7	198.752	17.1867	30.0966	29.5213	0	0	0.478208	201.58	-627.576	250	219.089	0	34.8891	34.1096	104.895	1616358301089449	2
2194	0	0	194	1	649.995	301.585	348.41	0	0	78.3351	-53.1725	-150.746	501.183	5502.63	24270.6	150.746	21.8453	33.8082	30.0965	0	0	0.377892	188.874	-630.645	250	294.586	0	29.4539	28.9128	77.9048	1616358301109460	2
2195	0	0	195	1	742.327	288.899	453.428	0	0	-26.9289	29.1608	-61.3469	626.119	5508.23	24287.9	61.3469	28.8468	31.0491	28.8629	0	0	0.968784	252.893	-645.885	250	332.832	0	25.505	23.9526	51.8992	1616358301129471	2
2196	0	0	196	1	736.493	322.522	413.971	0	0	41.8647	-21.6214	-245.221	596.685	5439.44	24338.7	245.221	26.5383	32.4483	29.8686	0	0	0.265409	238.287	-650.845	250	327.181	0	22.975	22.6059	80.4017	1616358301149482	2
2197	0	0	197	1	630.426	245.579	384.847	0	0	-42.0617	-25.2121	-149.189	619.104	5423.7	24342.3	149.189	28.0153	30.8078	29.0979	0	0	0.630341	225.327	-646.583	250	325.632	0	23.2768	22.7371	58.6019	1616358301169493	2
2198	0	0	198	1	712.426	372.065	340.361	0	0	2.73124	-8.67349	-243.235	504.654	5478.57	24226.1	243.235	22.6626	31.6038	28.4165	0	0	0.227585	221.668	-639.31	250	290.935	0	26.2421	25.662	90.381	1616358301189504	2
2199	0	0	199	1	691.147	351.565	339.582	0	0	0.937784	-77.0802	-184.517	494.934	5480.36	24294.5	184.517	21.9914	30.4934	29.7142	0	0	0.177992	208.823	-631.402	250	252.055	0	28.2578	27.7376	80.8101	1616358301209515	2
2201	0	0	201	1	648.341	346.523	301.818	0	0	34.7126	24.9966	-298.201	415.717	5446.59	24292	298.201	18.869	31.1799	28.5852	0	0	0.126046	178.937	-616.681	250	223.921	0	31.2457	29.9976	127.124	1616358301249536	2
2202	0	0	202	1	729.317	392.565	336.752	0	0	-24.7473	15.0371	-63.4113	508.026	5506.05	24302	63.4113	23.307	31.5276	29.7438	0	0	0.816764	186.094	-626.861	250	237.882	0	31.1942	29.4492	63.6029	1616358301269547	2
2203	0	0	203	1	693.943	347.777	346.166	0	0	-10.917	13.0155	-64.6369	527.826	5492.22	24304	64.6369	24.0582	28.7236	29.2526	0	0	0.322427	293.533	-669.818	250	329.084	0	29.9134	28.0142	60.1488	1616358301289558	2
2205	0	0	205	1	701.98	374.614	327.366	0	0	47.7889	61.5653	-120.687	536.022	5433.51	24355.1	120.687	23.9796	31.407	29.5756	0	0	0.82992	214.615	-638.232	250	286.262	0	27.7168	26.9184	65.0727	1616358301329580	2
2206	0	0	206	1	628.324	304.779	323.545	0	0	97.5479	-75.7929	-306.462	409.382	5483.41	24293.2	306.462	18.4542	29.3853	28.8775	0	0	0.0763579	221.683	-635.065	250	280.326	0	32.4893	30.8663	139.318	1616358301349591	2
2207	0	0	207	1	740.874	364.54	376.334	0	0	-15.0116	-15.1846	-149.438	733.664	5396.65	24332.2	149.438	32.8664	30.1196	28.0507	0	0	0.740433	219.254	-635.912	250	325.484	0	19.9861	19.486	50.0641	1616358301369602	2
2208	0	0	208	1	607.636	315.03	292.605	0	0	-6.32255	23.431	-9.0018	409.511	5487.62	24293.6	9.0018	18.9994	31.2325	31.4158	0	0	0.406726	237.867	-646.286	250	248.438	0	41.2167	36.7526	75.2909	1616358301389613	2
2210	0	0	210	1	896.205	472.865	423.34	0	0	113.729	-66.6406	-254.147	675.236	5467.23	24284	254.147	29.8727	32.0978	29.6148	0	0	0.0360986	233.405	-648.424	250	343.277	0	20.7236	20.2425	76.4005	1616358301429634	2
2211	0	0	211	1	666.633	328.212	338.422	0	0	88.9574	5.2348	-310.068	466.032	5492	24311.8	310.068	21.0805	32.0674	30.7398	0	0	0.309158	190.764	-627.342	250	249.336	0	29.5026	28.1556	122.589	1616358301449645	2
2212	0	0	212	1	708.361	333.56	374.801	0	0	-10.8246	91.5206	-176.252	651.687	5392.46	24325.2	176.252	29.8411	28.2967	27.6486	0	0	0.547468	196.746	-622.941	250	336.639	0	21.0447	20.624	56.496	1616358301469656	2
2213	0	0	213	1	710.182	403.583	306.599	0	0	18.483	0.188122	-163.617	530.748	5462.82	24316.9	163.617	23.5614	29.8136	28.801	0	0	0.265179	201.18	-630.154	250	306.111	0	26.6205	26.0877	70.3217	1616358301489667	2
2214	0	0	214	1	618.994	291.821	327.173	0	0	1.00935	9.94864	-213.22	461.435	5480.29	24307.1	213.22	20.6937	29.6624	30.4519	0	0	0.336419	168.125	-619.368	250	240.59	0	29.5045	28.837	89.1765	1616358301509678	2
2215	0	0	215	1	740.995	414.355	326.64	0	0	40.1199	-18.4226	-62.2475	592.895	5441.18	24335.5	62.2475	26.4585	29.976	30.6824	0	0	0.319703	231.894	-641.785	250	306.112	0	27.7363	26.0795	56.1419	1616358301529689	2
2216	0	0	216	1	627.025	295.782	331.242	0	0	13.1561	-7.18896	-193.681	478.616	5368.48	24324.2	193.681	21.2934	29.1459	28.8124	0	0	0.324366	231.141	-643.896	250	281.145	0	28.412	27.9567	82.5666	1616358301549700	2
2217	0	0	217	1	713.393	379.727	333.666	0	0	15.6624	-24.2938	-83.7184	649.019	5465.64	24341.3	83.7184	28.9961	31.614	31.2575	0	0	0.620058	226.991	-645.49	250	304.488	0	25.1734	23.9095	53.4689	1616358301569711	2
2218	0	0	218	1	620.785	359.485	261.3	0	0	-8.52767	-10.5797	-144.126	573.885	5390.17	24327.6	144.126	25.6696	29.6512	28.9689	0	0	0.428264	214.887	-633.024	250	302.334	0	25.3052	24.6182	61.9511	1616358301589722	2
2219	0	0	219	1	721.894	333.159	388.735	0	0	30.7257	-44.345	-160.056	631.448	5450.57	24261.7	160.056	27.8002	30.394	28.0174	0	0	0.217888	212.853	-634.497	250	330.671	0	22.7779	22.3344	60.5902	1616358301609732	2
2220	0	0	220	1	631.341	349.848	281.493	0	0	6.07461	48.783	-138.292	558.097	5475.23	24268.3	138.292	25.1265	29.3451	27.9883	0	0	0.484634	221.429	-629.634	250	290.193	0	25.6716	24.7882	62.034	1616358301629743	2
2221	0	0	221	1	734.863	323.741	411.122	0	0	-17.7606	1.95797	-300.713	733.605	5499.06	24315.1	300.713	33.6048	30.3395	28.4218	0	0	0.670522	215.083	-638.278	250	392.567	0	18.8824	18.0306	72.5606	1616358301649754	2
2222	0	0	222	1	653.168	214.745	438.424	0	0	95.5223	-63.346	-333.07	592.974	5485.44	24280.7	333.07	27.0322	31.1222	30.0673	0	0	0.166381	209.726	-631.643	250	322.308	0	24.2132	22.5747	106.718	1616358301669765	2
2223	0	0	223	1	656.797	382.168	274.629	0	0	-0.861626	-118.951	-232.419	333.457	5482.16	24336.3	232.419	14.99	30.4184	29.5383	0	0	0.313639	238.443	-642.644	250	273.358	0	38.9455	38.4461	133.749	1616358301689776	2
2225	0	0	225	1	717.534	427.104	290.43	0	0	56.6092	-39.7555	-47.6585	546.902	5424.69	24257.1	47.6585	24.3523	30.3147	28.6082	0	0	0.318203	197.339	-625.034	250	252.076	0	29.8341	27.9154	59.6973	1616358301729798	2
2226	0	0	226	1	532.952	279.362	253.59	0	0	-0.359743	2.79591	-78.745	298.816	5481.66	24314.2	78.745	13.4915	30.3307	29.366	0	0	0.328998	210.486	-628.122	250	225.701	0	50.4175	48.157	106.067	1616358301749809	2
2228	0	0	228	1	446.713	213.181	233.532	0	0	-47.4418	9.72572	-333.16	283.954	5429.08	24307.3	333.16	13.2783	29.8707	27.9403	0	0	0.15017	203.696	-624.965	250	264.313	0	44.8739	42.1535	191.714	1616358301789831	2
2229	0	0	229	1	557.472	244.277	313.195	0	0	15.0617	-32.8364	-189.627	481.564	5466.24	24250.2	189.627	21.3465	30.4064	29.2128	0	0	0.43316	175.488	-619.365	250	246.12	0	28.6384	28.0663	83.3949	1616358301809841	2
2230	0	0	230	1	820.853	438.435	382.418	0	0	11.4206	-37.994	-100.928	561.097	5469.88	24255.4	100.928	24.979	29.3239	27.9859	0	0	0.211117	225.557	-635.699	250	295.861	0	27.0552	25.9427	60.2063	1616358301829852	2
2231	0	0	231	1	715.432	345.296	370.136	0	0	-4.69574	-19.6452	-104.035	550.186	5386.34	24336.7	104.035	24.6669	28.4333	28.8002	0	0	0.374782	213.664	-633.811	250	266.19	0	27.513	26.298	60.4203	1616358301849863	2
2232	0	0	232	1	694.348	320.97	373.378	0	0	49.9912	-23.7653	-231.224	588.321	5431.31	24340.8	231.224	26.0524	29.2018	28.2415	0	0	0.561168	202.212	-627.83	250	287.464	0	22.9244	22.5786	75.6414	1616358301869874	2
2233	0	0	233	1	662.394	297.247	365.147	0	0	18.1094	39.5101	-241.247	654.184	5463.19	24277.5	241.247	29.4795	29.1519	27.0999	0	0	0.763463	200.25	-625.619	250	324.605	0	20.3527	19.7936	67.5158	1616358301889885	2
2236	0	0	236	1	729.989	443.931	286.058	0	0	0.845612	-18.1846	-186.282	479.793	5480.45	24235.6	186.282	21.3823	29.7339	28.4888	0	0	0.381169	209.289	-629.159	250	286.171	0	28.4702	27.91	81.4241	1616358301949918	2
2237	0	0	237	1	639.913	279.341	360.572	0	0	-51.684	-61.7238	-257.732	458.17	5532.98	24279.1	257.732	20.9601	30.4477	28.4632	0	0	0.477774	187.611	-624.651	250	255.035	0	28.0703	27.3181	101.561	1616358301969929	2
2239	0	0	239	1	761.898	378.862	383.035	0	0	41.2938	-50.4575	-212.737	578.191	5440.01	24267.8	212.737	25.5191	29.6979	28.6965	0	0	0.234747	205.024	-630.415	250	319.131	0	23.7028	23.3205	74.411	1616358302009950	2
2240	0	0	240	1	706.332	395.284	311.048	0	0	40.8794	0.383869	-49.2204	568.758	5440.42	24316.7	49.2204	25.5401	30.3875	28.6493	0	0	0.491319	205.741	-633.55	250	252.623	0	28.5498	26.8706	57.0227	1616358302029961	2
2241	0	0	241	1	523.995	326.253	197.742	0	0	44.4055	-5.61243	-249.709	247.875	5436.89	24322.7	249.709	11.0482	29.1205	29.6119	0	0	0.284514	236.852	-644.438	250	230.709	0	50.994	50.3135	181.183	1616358302049972	2
2243	0	0	243	1	555.726	257.241	298.484	0	0	36.1937	-43.1761	-282.911	380.883	5445.11	24260.6	282.911	17.098	29.4173	29.3976	0	0	0.112125	194.255	-624.238	250	240.879	0	34.2087	32.9713	134.269	1616358302089994	2
2244	0	0	244	1	539.892	252.61	287.282	0	0	81.9949	-20.5105	-347.205	427.198	5399.31	24337.6	347.205	19.5992	31.3471	28.2769	0	0	0.162971	201.385	-630.731	250	316.409	0	32.2198	30.0508	148.291	1616358302110005	2
2246	0	0	246	1	633.759	327.557	306.202	0	0	-17.1598	46.4468	-317.093	484.142	5398.8	24270.6	317.093	22.4363	30.4014	29.0283	0	0	0.492735	232.078	-641.391	250	304.497	0	27.5915	25.9217	110.244	1616358302150027	2
2249	0	0	249	1	682.406	358.774	323.632	0	0	32.5912	-12.7449	-225.008	545.805	5448.71	24329.8	225.008	24.2484	28.9148	28.1838	0	0	0.372108	212.92	-630.659	250	284.021	0	24.516	24.1709	78.7093	1616358302210059	2
2250	0	0	250	1	590.729	330.625	260.103	0	0	-21.2905	25.1783	-184.428	420.078	5502.59	24291.9	184.428	18.9853	28.9651	29.3168	0	0	0.659446	221.973	-634.214	250	264.165	0	32.042	31.3005	89.4452	1616358302230070	2
2251	0	0	251	1	632.641	318.366	314.275	0	0	-26.0125	-47.2678	-167.3	480.67	5407.65	24364.3	167.3	21.5565	29.2495	28.2222	0	0	0.264004	211.27	-628.481	250	306.482	0	28.5741	27.9188	76.9901	1616358302250081	2
2252	0	0	252	1	585.861	259.955	325.907	0	0	29.8798	-16.9566	-222.216	381.642	5451.42	24234.3	222.216	16.9497	28.2594	28.6428	0	0	0.226816	193.988	-620.836	250	238.864	0	34.1784	33.6449	109.056	1616358302270092	2
2253	0	0	253	1	493.088	255.474	237.614	0	0	54.0422	-72.7948	-326.992	265.882	5427.26	24290.2	326.992	12.1196	30.2527	28.7763	0	0	0.296917	215.9	-631.326	250	212.536	0	48.7982	45.9689	222.23	1616358302290103	2
2254	0	0	254	1	731.771	391.864	339.908	0	0	17.1043	10.1768	-348.778	431.964	5464.2	24306.9	348.778	19.9962	29.0338	29.76	0	0	0.450863	238.908	-648.608	250	320.277	0	32.2987	30.1893	137.185	1616358302310114	2
2255	0	0	255	1	610.814	312.756	298.058	0	0	-53.1983	1.03197	-38.3136	514.19	5434.84	24316	38.3136	24.0534	29.1158	27.8011	0	0	0.624736	186.32	-618.728	250	235.995	0	30.6336	28.2906	59.02	1616358302330125	2
2256	0	0	256	1	592.402	303.028	289.374	0	0	45.2971	6.01909	-121.932	475.449	5436	24311	121.932	21.0223	28.4141	28.7975	0	0	0.250924	188.196	-620.186	250	229.643	0	30.7626	29.9534	71.2621	1616358302350136	2
2257	0	0	257	1	716.212	316.053	400.159	0	0	38.0403	40.3626	-144.05	695.046	5443.26	24276.7	144.05	30.9411	28.6459	27.8843	0	0	0.504163	199.81	-625.487	250	321.041	0	20.9772	20.3814	51.5384	1616358302370147	2
2258	0	0	258	1	688.062	319.167	368.895	0	0	33.7884	-29.2977	-122.412	559.737	5447.51	24246.7	122.412	24.6971	30.5489	28.4165	0	0	0.393505	168.611	-614.142	250	253.818	0	26.578	25.8889	62.9784	1616358302390157	2
2259	0	0	259	1	609.718	304.972	304.746	0	0	-34.8368	-32.6285	-106.559	392.952	5416.48	24349.7	106.559	17.8036	27.9115	27.9158	0	0	0.231249	227.276	-634.453	250	266.608	0	36.4676	35.0261	81.4309	1616358302410168	2
2260	0	0	260	1	526.134	309.634	216.5	0	0	57.6434	74.168	-244.66	408.939	5423.66	24342.5	244.66	18.4673	29.3974	29.5602	0	0	0.399945	170.232	-614.317	250	248.536	0	31.6596	31.0819	107.67	1616358302430179	2
2261	0	0	261	1	734.304	324.644	409.66	0	0	63.3716	3.56268	-277.835	543.539	5417.93	24313.5	277.835	24.3592	30.4623	28.018	0	0	0.471517	260.359	-650.62	250	357.027	0	24.2977	23.7163	94.1053	1616358302450190	2
2262	0	0	262	1	792.581	373.944	418.637	0	0	25.3882	-48.1181	-81.6004	635.692	5455.91	24265.5	81.6004	28.2639	28.8579	28.4223	0	0	0.116912	223.483	-638.831	250	291.777	0	24.8623	23.6113	52.8945	1616358302470201	2
2263	0	0	263	1	755.885	420.887	334.997	0	0	30.6992	-58.1472	-118.304	693.41	5450.6	24275.5	118.304	30.5676	29.2418	27.6227	0	0	0.287535	216.308	-629.789	250	342.072	0	21.8569	21.1679	50.9396	1616358302490212	2
2264	0	0	264	1	626.338	309.29	317.049	0	0	-58.3167	27.8515	-164.847	642.456	5439.96	24289.2	164.847	29.5089	28.8151	28.7736	0	0	0.775386	219.272	-634.995	250	368.786	0	21.7739	21.191	56.2876	1616358302510223	2
2265	0	0	265	1	706.54	372.337	334.204	0	0	51.2345	-41.4301	-100.063	555.953	5430.07	24258.8	100.063	24.4736	28.3852	27.1977	0	0	0.128505	259.933	-647.009	250	282.368	0	27.0578	26.1208	60.7571	1616358302530234	2
2268	0	0	268	1	798.972	371.05	427.922	0	0	30.4091	11.0613	-177.624	655.221	5450.89	24306	177.624	29.063	29.3629	27.53	0	0	0.574474	202.35	-625.669	250	315.11	0	21.3756	21.0669	59.4129	1616358302590266	2
2269	0	0	269	1	701.234	288.692	412.542	0	0	10.11	1.58506	-201.877	627.795	5471.19	24315.5	201.877	28.0105	29.1295	27.7402	0	0	0.491094	211.264	-631.678	250	313.085	0	21.848	21.4732	64.7768	1616358302610277	2
2270	0	0	270	1	693.166	281.863	411.303	0	0	-21.8427	-5.18283	-181.144	563.34	5503.14	24322.2	181.145	25.3366	28.4873	27.7689	0	0	0.462438	220.763	-637.051	250	318.601	0	24.2605	23.8287	67.2881	1616358302630288	2
2271	0	0	271	1	729.854	376.433	353.421	0	0	-52.8168	-48.3592	-123.552	553.626	5434.46	24265.7	123.552	25.1968	28.4169	27.1784	0	0	0.661851	227.952	-634.825	250	288.987	0	25.781	24.9196	60.2615	1616358302650299	2
2273	0	0	273	1	640.936	323.602	317.334	0	0	33.7144	-16.33	-135.693	462.031	5447.59	24333.4	135.693	20.3935	29.4386	27.5644	0	0	0.0647888	272.165	-651.128	250	316.706	0	30.7087	30.1144	75.5206	1616358302690321	2
2275	0	0	275	1	731.107	294.696	436.411	0	0	44.2657	-19.0255	-216.688	496.654	5437.03	24336.1	216.688	21.9694	29.331	27.8067	0	0	0.261974	226.199	-638.927	250	271.042	0	26.7079	26.4229	85.3914	1616358302730343	2
2276	0	0	276	1	558.146	309.643	248.503	0	0	36.6658	35.6085	-59.5359	486.623	5444.63	24281.4	59.5359	21.9557	28.4789	27.3511	0	0	0.13073	175.814	-613.255	250	260.152	0	31.7285	29.8752	64.517	1616358302750354	2
2277	0	0	277	1	853.134	415.539	437.595	0	0	-12.7419	-27.2196	-148.877	563.255	5494.04	24244.6	148.877	25.1771	26.4415	25.0923	0	0	0.162267	252.768	-631.709	250	272.675	0	24.3367	23.6574	60.9852	1616358302770365	2
2278	0	0	278	1	725.52	370.282	355.238	0	0	4.39318	-64.8574	-85.0178	543.751	5377.25	24282.2	85.0178	24.3029	28.3921	26.9603	0	0	0.337649	234.082	-637.251	250	281.604	0	27.9877	26.6802	60.2168	1616358302790375	2
2279	0	0	279	1	572.141	288.384	283.758	0	0	-120.36	48.8275	-147.333	296.567	5502	24268.2	147.333	14.2099	28.779	28.2769	0	0	0.282973	271.262	-648.784	250	286.602	0	43.5821	41.8848	107.665	1616358302810386	2
2280	0	0	280	1	594.97	317.4	277.57	0	0	16.6968	51.4627	-192.577	475.536	5464.6	24265.6	192.577	21.3661	29.5254	27.8141	0	0	0.545131	185.291	-619.981	250	277.032	0	28.0084	27.3812	81.8362	1616358302830397	2
2284	0	0	284	1	607.276	350.595	256.682	0	0	21.9321	-11.9205	-323.27	266.854	5359.71	24229.3	323.27	12.1924	30.5699	28.9769	0	0	0.330418	196	-624.995	250	241.088	0	48.5496	45.8394	209.291	1616358302910441	2
2285	0	0	285	1	674.333	364.147	310.187	0	0	46.5593	-3.65136	-66.4678	418.768	5434.74	24221	66.4678	18.6753	27.8738	26.9219	0	0	0.256433	206.156	-623.738	250	232.519	0	36.1567	34.5187	74.9039	1616358302930452	2
2287	0	0	287	1	550.066	279.073	270.993	0	0	-10.4277	-82.5044	-305.279	418.189	5392.07	24299.9	305.279	19.1345	28.3335	27.0474	0	0	0.199614	204.357	-624.327	250	272.816	0	30.723	29.1771	127.237	1616358302970473	2
2290	0	0	290	1	584.401	320.834	263.567	0	0	-9.31066	58.4432	-96.671	311.578	5390.95	24358.3	96.671	14.2222	29.6317	27.8635	0	0	0.50459	220.949	-634.998	250	252.762	0	45.7837	43.8527	101.053	1616358303030506	2
2292	0	0	292	1	536.327	220.623	315.704	0	0	-9.11182	-25.4119	-166.608	431.406	5490.41	24342.5	166.608	19.2577	28.5292	28.0197	0	0	0.326681	200.292	-625.115	250	278.731	0	31.6656	30.8983	84.5154	1616358303070528	2
2295	0	0	295	1	694.663	362.175	332.488	0	0	25.4062	11.2966	-208.773	505.533	5455.89	24305.7	208.773	22.5174	28.0537	27.3457	0	0	0.106332	227.013	-632.598	250	296.674	0	26.1554	25.765	79.6616	1616358303130561	2
2296	0	0	296	1	684.364	353.099	331.265	0	0	91.4627	82.2382	-109.335	433.11	5389.84	24334.5	109.335	19.3798	28.5334	28.0353	0	0	0.598038	216.402	-633.186	250	255.19	0	33.5846	32.4339	75.7719	1616358303150572	2
2299	0	0	299	1	637.177	360.525	276.653	0	0	72.09	-21.2107	-66.9308	434.959	5409.21	24238.6	66.9308	19.2419	27.0099	27.218	0	0	0.18184	226.584	-630.878	250	257.993	0	35.2362	33.3571	72.4898	1616358303210604	2
2300	0	0	300	1	562.017	291.498	270.519	0	0	-41.9513	30.2167	-150.46	356.917	5423.59	24386.5	150.46	16.2868	26.6202	26.5404	0	0	0.251922	206.531	-620.913	250	236.923	0	36.6296	35.6591	92.1277	1616358303230615	2
2301	0	0	301	1	701.396	331.985	369.411	0	0	-135.612	-32.4854	-256.212	365.665	5417.59	24249.9	256.212	17.504	26.9928	26.9579	0	0	0.423327	204.536	-619.363	250	223.316	0	32.7861	31.475	113.905	1616358303250626	2
2303	0	0	303	1	689.932	431.741	258.192	0	0	29.7015	-34.3278	-155.594	460.322	5451.6	24351.4	155.594	20.2861	29.4484	27.6454	0	0	0.34201	223.007	-634.924	250	277.685	0	30.2151	29.6333	79.4525	1616358303290648	2
2304	0	0	304	1	593.351	236.518	356.833	0	0	-10.1333	-10.0947	-120.87	537.167	5391.77	24327.1	120.87	24.0984	28.7922	27.2961	0	0	0.500052	224.228	-633.257	250	305.114	0	26.9806	26.1446	62.4939	1616358303310659	2
2305	0	0	305	1	577.666	306.376	271.29	0	0	19.1353	9.6874	-322.343	384.821	5462.17	24307.4	322.343	17.6197	30.0021	27.9038	0	0	0.405146	207.884	-630.603	250	265.362	0	33.9999	32.1428	142.99	1616358303330670	2
2306	0	0	306	1	686.904	331.849	355.054	0	0	-24.1559	-24.8959	-81.4488	492.833	5505.46	24242.3	81.4488	22.3629	27.7822	26.4749	0	0	0.177669	216.437	-629.456	250	237.467	0	30.1521	28.7337	64.0994	1616358303350681	2
2307	0	0	307	1	676.942	361.486	315.455	0	0	-43.181	10.3273	-9.81872	430.112	5424.82	24306.7	9.81872	20.2414	29.0731	27.6512	0	0	0.649422	202.178	-626.286	250	241.128	0	37.1298	33.411	68.574	1616358303370691	2
2308	0	0	308	1	608.767	327.795	280.972	0	0	2.35659	-14.7321	-58.7081	408.171	5478.94	24331.8	58.7081	18.4614	30.3275	28.0796	0	0	0.576978	226.881	-639.811	250	260.074	0	38.1047	35.9108	77.2779	1616358303390702	2
2312	0	0	312	1	577.381	214.237	363.144	0	0	7.45142	17.8297	-238.612	325.149	5473.85	24299.2	238.612	14.6251	30.419	28.3134	0	0	0.474645	204.707	-626.561	250	251.373	0	39.0385	38.169	133.287	1616358303470746	2
2313	0	0	313	1	590.319	323.555	266.764	0	0	31.8518	37.567	-381.698	281.803	5449.45	24279.5	381.698	13.2568	29.2282	27.0239	0	0	0.295109	192.746	-617.392	250	231.177	0	48.6774	45.0137	228.955	1616358303490757	2
2314	0	0	314	1	712.915	389.282	323.633	0	0	5.59165	-5.74228	-281.301	405.454	5475.71	24322.8	281.301	18.3476	28.4698	27.8453	0	0	0.287501	269.547	-646.759	250	270.374	0	31.627	30.4853	120.187	1616358303510768	2
2315	0	0	315	1	647.802	339.593	308.209	0	0	38.8303	-56.0601	-210.633	473.29	5442.47	24273.4	210.633	20.8893	28.2493	27.4005	0	0	0.457173	223.07	-633.775	250	280.731	0	27.9126	27.4956	87.7141	1616358303530779	2
2317	0	0	317	1	413.968	255.191	158.777	0	0	-8.01617	45.345	-81.0564	277.151	5489.32	24271.7	81.0564	12.6474	27.5057	27.3884	0	0	0.357461	217.182	-625.877	250	205.781	0	51.8348	49.0446	108.829	1616358303570800	2
2318	0	0	318	1	647.723	329.763	317.96	0	0	32.9143	33.7665	-190.329	392.563	5448.39	24283.3	190.329	17.494	27.2899	27.3474	0	0	0.422088	210.209	-621.822	250	308.649	0	33.2329	32.6052	96.0018	1616358303590811	2
2319	0	0	319	1	755.71	372.066	383.643	0	0	38.149	12.3417	-146.883	709.505	5443.15	24304.7	146.883	31.4021	27.6675	26.4801	0	0	0.553746	245.85	-644.84	250	426.049	0	20.2677	19.8327	50.4501	1616358303890975	2
2320	0	0	320	1	755.71	372.066	383.643	0	0	38.149	12.3417	-146.883	709.505	5443.15	24304.7	146.883	31.4021	27.6675	26.4801	0	0	0.553746	245.85	-644.84	250	426.049	0	20.2677	19.8327	50.4501	1616358303890975	2
2321	0	0	321	1	755.71	372.066	383.643	0	0	38.149	12.3417	-146.883	709.505	5443.15	24304.7	146.883	31.4021	27.6675	26.4801	0	0	0.553746	245.85	-644.84	250	426.049	0	20.2677	19.8327	50.4501	1616358303890975	2
2322	0	0	322	1	755.71	372.066	383.643	0	0	38.149	12.3417	-146.883	709.505	5443.15	24304.7	146.883	31.4021	27.6675	26.4801	0	0	0.553746	245.85	-644.84	250	426.049	0	20.2677	19.8327	50.4501	1616358303890975	2
2323	0	0	323	1	755.71	372.066	383.643	0	0	38.149	12.3417	-146.883	709.505	5443.15	24304.7	146.883	31.4021	27.6675	26.4801	0	0	0.553746	245.85	-644.84	250	426.049	0	20.2677	19.8327	50.4501	1616358303890975	2
2324	0	0	324	1	755.71	372.066	383.643	0	0	38.149	12.3417	-146.883	709.505	5443.15	24304.7	146.883	31.4021	27.6675	26.4801	0	0	0.553746	245.85	-644.84	250	426.049	0	20.2677	19.8327	50.4501	1616358303890975	2
2325	0	0	325	1	755.71	372.066	383.643	0	0	38.149	12.3417	-146.883	709.505	5443.15	24304.7	146.883	31.4021	27.6675	26.4801	0	0	0.553746	245.85	-644.84	250	426.049	0	20.2677	19.8327	50.4501	1616358303890975	2
2326	0	0	326	1	755.71	372.066	383.643	0	0	38.149	12.3417	-146.883	709.505	5443.15	24304.7	146.883	31.4021	27.6675	26.4801	0	0	0.553746	245.85	-644.84	250	426.049	0	20.2677	19.8327	50.4501	1616358303890975	2
2327	0	0	327	1	755.71	372.066	383.643	0	0	38.149	12.3417	-146.883	709.505	5443.15	24304.7	146.883	31.4021	27.6675	26.4801	0	0	0.553746	245.85	-644.84	250	426.049	0	20.2677	19.8327	50.4501	1616358303890975	2
2328	0	0	328	1	755.71	372.066	383.643	0	0	38.149	12.3417	-146.883	709.505	5443.15	24304.7	146.883	31.4021	27.6675	26.4801	0	0	0.553746	245.85	-644.84	250	426.049	0	20.2677	19.8327	50.4501	1616358303890975	2
2329	0	0	329	1	755.71	372.066	383.643	0	0	38.149	12.3417	-146.883	709.505	5443.15	24304.7	146.883	31.4021	27.6675	26.4801	0	0	0.553746	245.85	-644.84	250	426.049	0	20.2677	19.8327	50.4501	1616358303890975	2
2330	0	0	330	1	755.71	372.066	383.643	0	0	38.149	12.3417	-146.883	709.505	5443.15	24304.7	146.883	31.4021	27.6675	26.4801	0	0	0.553746	245.85	-644.84	250	426.049	0	20.2677	19.8327	50.4501	1616358303890975	2
2331	0	0	331	1	755.71	372.066	383.643	0	0	38.149	12.3417	-146.883	709.505	5443.15	24304.7	146.883	31.4021	27.6675	26.4801	0	0	0.553746	245.85	-644.84	250	426.049	0	20.2677	19.8327	50.4501	1616358303890975	2
2332	0	0	332	1	755.71	372.066	383.643	0	0	38.149	12.3417	-146.883	709.505	5443.15	24304.7	146.883	31.4021	27.6675	26.4801	0	0	0.553746	245.85	-644.84	250	426.049	0	20.2677	19.8327	50.4501	1616358303890975	2
2333	0	0	333	1	755.71	372.066	383.643	0	0	38.149	12.3417	-146.883	709.505	5443.15	24304.7	146.883	31.4021	27.6675	26.4801	0	0	0.553746	245.85	-644.84	250	426.049	0	20.2677	19.8327	50.4501	1616358303890975	2
2334	0	0	334	1	721.364	351.772	369.593	0	0	2.1586	-44.9739	-247.602	550.071	5479.14	24262.4	247.602	24.6624	28.0992	27.1219	0	0	0.399428	186.522	-614.846	250	291.628	0	23.907	23.1411	81.7349	1616358303910986	2
2335	0	0	335	1	875.599	471.212	404.387	0	0	-22.2249	-10.2601	-175.415	606.737	5403.87	24327.3	175.415	27.2683	28.2596	27.3005	0	0	0.586687	242.025	-644.39	250	290.168	0	22.6785	22.2582	61.7182	1616358303930997	2
2337	0	0	337	1	657.604	358.609	298.995	0	0	66.8352	-21.3345	-86.9153	412.79	5514.12	24238.7	86.9153	18.1956	28.2253	27.0779	0	0	0.129076	194.5	-621.554	250	209.012	0	36.1276	34.8158	78.737	1616358303971018	2
2338	0	0	338	1	671.281	319.2	352.08	0	0	71.0995	-87.5648	-145.588	489.665	5410.2	24304.9	145.588	21.3585	27.2255	25.6057	0	0	0.186667	192.738	-616.608	250	242.282	0	28.2772	27.9494	72.583	1616358303991029	2
2339	0	0	339	1	587.642	319.868	267.775	0	0	-11.5926	-52.64	-190.309	339.474	5393.23	24270	190.309	15.1571	28.4071	25.6817	0	0	0.286176	227.66	-634.037	250	274.006	0	37.3106	36.6768	111.978	1616358304011040	2
2340	0	0	340	1	522.828	365.854	156.974	0	0	-4.57841	9.54679	-57.1354	268.416	5685.2	24307.5	57.1354	12.2228	28.2413	26.7748	0	0	0.104693	233.863	-632.699	250	249.637	0	55.0573	51.9548	110.487	1616358304031051	2
2341	0	0	341	1	694.269	421.824	272.445	0	0	42.247	-10.1402	-123.579	490.282	5439.05	24327.2	123.579	21.6354	28.112	26.7225	0	0	0.37327	189.593	-618.9	250	284.789	0	29.1383	28.4999	68.9643	1616358304051062	2
2343	0	0	343	1	665.076	264.27	400.806	0	0	-16.6403	48.0405	-133.47	389.681	5398.28	24269	133.47	17.69	28.3367	26.6337	0	0	0.579914	248.766	-642.817	250	282.774	0	34.8327	33.751	83.9434	1616358304091084	2
2345	0	0	345	1	581.385	355.449	225.937	0	0	33.2142	66.1029	-61.8521	389.736	5448.09	24250.9	61.8521	17.7213	27.2465	28.5383	0	0	0.45272	243.955	-636.499	250	295.895	0	38.9996	36.5599	78.2009	1616358304131106	2
2346	0	0	346	1	609.437	335.297	274.14	0	0	-14.3395	61.7317	-184.027	415.794	5395.98	24255.3	184.027	18.8998	26.9938	26.9429	0	0	0.615408	196.399	-621.001	250	292.158	0	31.1439	30.3625	86.8052	1616358304151116	2
2347	0	0	347	1	667.811	368.147	299.664	0	0	-0.722703	72.5701	-288.492	401.999	5482.02	24244.5	288.492	18.5154	28.4651	27.5878	0	0	0.388793	250.946	-642.307	250	233.78	0	31.4236	30.0055	119.193	1616358304171127	2
2349	0	0	349	1	792.894	531.529	261.364	0	0	5.41391	39.4909	-10.32	565.803	5475.89	24277.6	10.32	26.2042	28.8297	27.6055	0	0	0.661669	189.253	-620.295	250	289.496	0	29.1144	26.0452	54.0331	1616358304211149	2
2350	0	0	350	1	488.935	230.863	258.073	0	0	66.8734	100.414	-239.361	278.86	5414.43	24316.3	239.361	12.6739	29.2012	27.1287	0	0	0.425499	222.882	-631.153	250	239.626	0	43.4157	43.0659	150.709	1616358304231160	2
2351	0	0	351	1	611.719	314.574	297.145	0	0	-9.54308	-9.39036	-168.679	431.308	5391.18	24226.8	168.679	19.2932	27.9065	26.2895	0	0	0.186088	237.992	-631.832	250	239.158	0	30.7665	30.2294	83.3633	1616358304251171	2
2352	0	0	352	1	524.145	264.372	259.772	0	0	-16.3881	32.5531	-144.909	300.501	5497.69	24284.5	144.909	13.5798	27.633	26.4616	0	0	0.550372	254.81	-637.737	250	253.422	0	43.7853	42.581	109.302	1616358304271182	2
2354	0	0	354	1	599.377	298.654	300.723	0	0	54.2394	1.71202	-288.942	415.78	5427.06	24315.3	288.942	18.7081	28.2241	25.6627	0	0	0.296333	215.129	-626.812	250	287.954	0	29.9354	29.1176	121.075	1616358304311204	2
2355	0	0	355	1	628.803	326.588	302.215	0	0	2.60871	51.0936	-349.768	327.361	5478.69	24265.9	349.768	15.2946	28.1094	27.1764	0	0	0.55859	242.963	-636.444	250	271.293	0	40.1456	37.0459	171.723	1616358304331214	2
2356	0	0	356	1	622.647	344.854	277.792	0	0	74.8652	2.83434	-89.6668	516.568	5406.44	24314.2	89.6668	22.806	26.7979	25.2986	0	0	0.339518	211.856	-621.245	250	265.487	0	28.5248	27.5378	62.4486	1616358304351225	2
2357	0	0	357	1	533.993	277.74	256.253	0	0	57.7566	0.890721	-110.035	396.679	5423.54	24316.2	110.035	17.5033	26.6416	25.5002	0	0	0.257202	199.716	-611.182	250	272.897	0	35.3192	34.4884	81.0584	1616358304371236	2
2358	0	0	358	1	626.23	257.16	369.07	0	0	16.122	20.5121	-121.581	490.065	5365.52	24296.5	121.581	21.8971	29.0757	27.2261	0	0	0.664901	236.498	-639.865	250	314.439	0	29.2853	28.4189	68.4398	1616358304391247	2
2360	0	0	360	1	574.76	281.725	293.034	0	0	-30.9628	34.2874	-248.289	320.073	5412.6	24282.8	248.289	14.6315	28.3704	26.6404	0	0	0.387926	238.32	-635.906	250	272.902	0	37.8657	36.9183	132.099	1616358304431269	2
2361	0	0	361	1	475.731	236.845	238.886	0	0	43.7388	32.9187	-295.779	386.702	5437.56	24284.1	295.779	17.5398	27.8814	26.0681	0	0	0.483805	194.945	-614.899	250	259.957	0	32.0918	30.8448	129.343	1616358304451280	2
2362	0	0	362	1	456.573	252.177	204.396	0	0	33.2226	35.3579	-225.647	338.129	5448.08	24281.7	225.647	15.1363	26.8998	25.7956	0	0	0.260541	186.791	-612.517	250	213.06	0	36.3187	35.6472	118.607	1616358304471291	2
2363	0	0	363	1	652.263	382.527	269.736	0	0	13.9922	46.8803	-189.641	363.469	5467.31	24270.2	189.641	16.3211	28.1591	27.0088	0	0	0.193614	184.88	-615.551	250	231.293	0	35.4967	34.6753	103.042	1616358304491302	2
2364	0	0	364	1	534.767	304.764	230.003	0	0	-81.6827	34.5921	-144.67	363.531	5562.98	24282.4	144.67	16.9499	27.8072	26.5896	0	0	0.565035	166.431	-606.595	250	209.867	0	35.9958	34.8219	88.817	1616358304511313	2
2367	0	0	367	1	700.935	322.769	378.166	0	0	117.27	15.7217	-302.211	516.996	5463.69	24301.3	302.211	23.357	27.9636	27.5435	0	0	0.39552	229.886	-635.964	250	345.494	0	25.5077	24.4799	103.017	1616358304571345	2
2368	0	0	368	1	601.477	279.454	322.023	0	0	58.1118	51.0545	-186.641	383.319	5423.19	24365.6	186.641	17.0598	28.636	27.7352	0	0	0.411838	238.878	-633.697	250	265.399	0	34.2663	33.6812	99.6938	1616358304591356	2
2369	0	0	369	1	610.729	317.58	293.149	0	0	-46.4014	98.7225	-249.144	378.181	5428.04	24318	249.144	17.6846	27.242	25.791	0	0	0.627394	211.276	-623.682	250	292.202	0	31.3844	30.9087	107.557	1616358304611367	2
2375	0	0	375	1	570.731	291.56	279.171	0	0	89.3359	-81.9414	-346.587	367.364	5391.96	24299.3	346.587	16.8912	26.9656	25.3415	0	0	0.0834248	255.771	-638.746	250	289.305	0	35.5043	32.9371	167.812	1616358304731432	2
2376	0	0	376	1	569.487	294.833	274.654	0	0	-3.74917	28.3982	-249.72	342.031	5385.39	24288.6	249.72	15.4878	28.0424	25.9478	0	0	0.272955	236.007	-631.674	250	263.633	0	35.702	34.6919	125.385	1616358304751443	2
2380	0	0	380	1	491.332	242.738	248.594	0	0	63.8749	-45.0786	-277.317	268.704	5417.43	24262.5	277.317	11.997	26.9196	26.3456	0	0	0.0892209	184.465	-608.95	250	211.848	0	45.2628	43.8279	180.484	1616358304831487	2
2381	0	0	381	1	506.792	274.17	232.621	0	0	-63.2577	41.8513	-161.575	282.011	5444.9	24275.2	161.575	13.024	27.5856	26.299	0	0	0.242954	236.744	-628.951	250	256.991	0	44.5016	43.5006	117.844	1616358304851498	2
2383	0	0	383	1	548.047	282.125	265.921	0	0	20.2749	59.3985	-46.3043	259.814	5461.03	24257.6	46.3043	11.8907	27.3396	27.4046	0	0	0.471986	210.267	-623.234	250	233.792	0	57.4746	53.2688	111.832	1616358304891520	2
2384	0	0	384	1	384.386	191.373	193.013	0	0	13.4181	-81.4847	-287.676	288.438	5368.22	24298.9	287.676	13.0418	27.1721	26.5162	0	0	0.123898	243.81	-631.661	250	250.232	0	42.5392	40.9802	172.977	1616358304911531	2
2386	0	0	386	1	553.865	299.146	254.72	0	0	65.9432	-9.76244	-185.702	459.537	5415.36	24326.8	185.702	20.1919	26.5233	25.4295	0	0	0.217292	200.776	-618.96	250	248.126	0	28.4573	28.1753	82.5968	1616358304951552	2
2387	0	0	387	1	600.789	324.063	276.725	0	0	73.0622	-44.0824	-293.844	446.629	5408.24	24361.1	293.844	20.0328	27.4503	26.1279	0	0	0.379424	238.791	-639.025	250	337.928	0	28.5347	27.3554	117.408	1616358304971563	2
2388	0	0	388	1	770.157	388.962	381.195	0	0	25.1203	-21.7973	-97.3829	620.65	5456.18	24239.2	97.3829	27.5777	26.4145	24.9016	0	0	0.399733	229.735	-625.252	250	258.983	0	23.7343	22.8641	52.6372	1616358304991574	2
2389	0	0	389	1	488.819	234.375	254.444	0	0	68.2735	-183.128	-366.116	322.453	5413.03	24300.8	366.116	15.4743	27.5558	25.2055	0	0	0.304857	178.086	-606.316	250	230.104	0	40.2973	37.0919	210.277	1616358305011585	2
2391	0	0	391	1	590.363	310.198	280.165	0	0	21.003	-22.9919	-140.521	369.635	5460.3	24340	140.521	16.3537	26.2607	26.6089	0	0	0.333542	232.967	-628.796	250	254.741	0	36.8985	35.8932	90.123	1616358305051607	2
2392	0	0	392	1	514.848	256.943	257.904	0	0	135.92	-47.7552	-388.463	335.401	5445.04	24265.1	388.463	15.7703	26.451	24.82	0	0	0.158937	246.949	-633.741	250	291.678	0	41.134	37.8155	209.609	1616358305071618	2
2393	0	0	393	1	675.49	390.311	285.179	0	0	67.5327	46.7698	-320.769	306.592	5413.77	24270.3	320.769	14.0309	27.5355	26.1251	0	0	0.451974	226.809	-627.442	250	256.128	0	40.4414	38.2622	171.566	1616358305091629	2
2394	0	0	394	1	562.88	256.177	306.704	0	0	-35.2035	-40.6144	-230.196	321.764	5416.84	24258	230.196	14.5631	26.735	25.79	0	0	0.103355	213.863	-617.562	250	248.773	0	37.6989	36.9394	124.903	1616358305111639	2
2396	0	0	396	1	625.187	333.362	291.825	0	0	-16.8384	-55.8078	-224.303	381.981	5398.48	24273.2	224.303	17.1526	25.9782	24.8665	0	0	0.177107	211.956	-625.05	250	296.645	0	32.164	31.4534	104.455	1616358305151661	2
2397	0	0	397	1	636.466	355.676	280.79	0	0	61.2924	6.23962	-75.9874	522.101	5420.01	24310.8	75.9874	23.189	26.3143	25.0092	0	0	0.332322	198.186	-616.747	250	283.542	0	28.4553	27.2979	60.3713	1616358305171672	2
2398	0	0	398	1	639.369	250.692	388.677	0	0	64.954	-62.1536	-337.458	417.709	5416.35	24279.5	337.458	19.1001	27.7631	26.2121	0	0	0.211542	249.35	-635.464	250	306.682	0	31.4378	29.3736	142.274	1616358305191683	2
2399	0	0	399	1	621.538	242.347	379.191	0	0	-22.7416	-42.7696	-157.816	490.817	5404.38	24260.2	157.816	21.9888	26.7843	25.524	0	0	0.278	193.927	-612.306	250	267.221	0	27.2971	26.632	71.0127	1616358305211694	2
2400	0	0	400	1	641.544	343.762	297.782	0	0	-1.94923	31.1216	-202.688	350.888	5383.59	24285.9	202.688	15.7925	26.7222	24.2866	0	0	0.319483	269.051	-641.073	250	291.824	0	34.8289	34.1261	106.622	1616358305231705	2
2401	0	0	401	1	599.729	328.301	271.428	0	0	-51.8171	74.8548	-257.576	350.076	5333.8	24341.8	257.576	16.3034	27.6096	25.0154	0	0	0.5013	220.379	-628.94	250	270.339	0	33.4476	32.6992	120.206	1616358305251716	2
2405	0	0	405	1	603.565	325.209	278.356	0	0	-10.7124	33.0738	-5.1549	549.867	5392.35	24284	5.1549	25.6354	25.0269	24.8278	0	0	0.436251	231.303	-626.391	250	295.16	0	28.6313	25.378	52.6137	1616358305331759	2
2408	0	0	408	1	782.36	404.146	378.214	0	0	-20.111	-11.1036	-105.787	563.186	5401.75	24228.5	105.787	25.4229	26.2449	23.1377	0	0	0.314228	207.952	-618.072	250	320.065	0	24.7429	24.0191	56.3785	1616358305391792	2
2409	0	0	409	1	598.378	352.935	245.443	0	0	43.4356	2.11092	-163.989	367.61	5437.86	24314.9	163.989	16.2229	26.271	25.7939	0	0	0.196917	223.775	-623.737	250	234.316	0	35.5901	35.1914	95.3674	1616358305411803	2
2410	0	0	410	1	629.098	268.468	360.63	0	0	-25.7535	36.6656	-319.52	516.881	5407.39	24280.4	319.52	23.986	26.0263	25.2283	0	0	0.62503	181.605	-611.89	250	265.586	0	24.7184	23.2576	97.6806	1616358305431814	2
2411	0	0	411	1	549.081	255.621	293.459	0	0	-67.6027	118.759	-246.807	265.273	5449.24	24297.9	246.807	12.6017	25.6573	25.1951	0	0	0.398148	233.818	-623.139	250	251.525	0	42.6046	41.7264	144.406	1616358305451825	2
2412	0	0	412	1	414.386	227.491	186.895	0	0	-18.3201	-40.8012	-179.385	274.891	5399.96	24357.8	179.385	12.3014	26.1538	25.1203	0	0	0.166039	150.083	-593.177	250	204.479	0	45.2181	44.3423	128.975	1616358305471836	2
2413	0	0	413	1	611.131	361.247	249.884	0	0	48.4214	44.6036	-131.011	278.643	5432.88	24272.4	131.011	12.3975	26.7842	26.3312	0	0	0.484298	198.956	-615.661	250	203.863	0	47.9117	46.6751	115.496	1616358305491847	2
2415	0	0	415	1	595.474	294.62	300.854	0	0	12.7279	-56.9	-308.511	368.064	5468.57	24274.3	308.511	16.7389	25.8015	25.3475	0	0	0.204272	258.818	-639.834	250	304.169	0	33.8867	31.9279	139.686	1616358305531868	2
2416	0	0	416	1	458.961	252.296	206.665	0	0	5.27539	28.2048	-72.4146	294.368	5376.36	24388.5	72.4146	13.3462	26.257	25.0835	0	0	0.357532	244.394	-622.819	250	213.665	0	48.1883	45.5104	100.262	1616358305551879	2
2417	0	0	417	1	580.234	295.804	284.43	0	0	14.7447	-105.934	-135.996	316.673	5466.56	24323.3	135.996	14.0155	26.4349	26.2759	0	0	0.0461113	192.354	-611.133	250	223.05	0	42.7134	42.0158	104.895	1616358305571890	2
2418	0	0	418	1	733.419	366.001	367.418	0	0	65.7761	-51.5384	-159.503	578.646	5415.52	24268.9	159.503	25.2776	26.5757	24.7171	0	0	0.14792	225.514	-625.439	250	280.362	0	23.6407	23.205	63.0951	1616358305591901	2
2420	0	0	420	1	614.607	351.636	262.971	0	0	47.1078	-37.441	50.0777	472.172	5434.19	24354.5	-50.0777	21.7162	27.2232	24.9957	0	0	0.248126	210.823	-625.669	250	251.428	0	34.7693	29.9813	61.592	1616358305631923	2
2421	0	0	421	1	803.937	427.633	376.304	0	0	30.6394	29.3943	-225.193	493.692	5450.66	24287.6	225.193	22.0842	25.9111	25.7308	0	0	0.328357	209.646	-622.097	250	294.843	0	25.7737	25.2377	81.583	1616358305651934	2
2423	0	0	423	1	480.413	230.526	249.888	0	0	-57.621	90.1935	-192.488	239.679	5439.26	24226.8	192.488	11.1823	26.5092	26.4258	0	0	0.462818	208.855	-617.503	250	232.611	0	49.7631	49.2218	144.53	1616358305691955	2
2424	0	0	424	1	601.193	234.518	366.675	0	0	88.9338	-47.8785	-280.235	419.848	5392.37	24364.9	280.235	18.7281	26.739	26.0694	0	0	0.0671344	247.391	-638.171	250	266.384	0	30.1419	28.9956	119.629	1616358305711966	2
2427	0	0	427	1	595.596	295.662	299.935	0	0	-18.1568	15.0429	-128.989	415.214	5399.8	24302	128.989	18.7406	26.4978	25.2155	0	0	0.335426	210.041	-621.874	250	255.081	0	32.4967	31.5909	76.9981	1616358305771999	2
2428	0	0	428	1	731.656	375.438	356.218	0	0	60.0014	-14.6638	-206.216	519.852	5421.3	24331.7	206.216	22.9084	26.6286	25.8855	0	0	0.427	191.697	-616.747	250	301.389	0	25.1846	24.9048	77.253	1616358305792010	2
2429	0	0	429	1	734.674	384.351	350.323	0	0	90.355	-19.4564	-235.22	379.857	5390.95	24336.5	235.22	16.7659	27.5462	25.9055	0	0	0.265238	272.978	-646.93	250	291.309	0	33.1527	32.557	114.255	1616358305812021	2
2432	0	0	432	1	608.209	281.214	326.995	0	0	124.901	-73.3646	-112.399	314.375	5456.06	24290.7	112.399	13.6636	26.281	26.0703	0	0	0.249959	211.602	-619.154	250	218.461	0	44.8136	43.5189	104.148	1616358305872054	2
2433	0	0	433	1	560.135	315.298	244.838	0	0	211.696	-75.4658	-114.447	363.102	5468.92	24193.2	114.447	15.9103	25.645	25.3392	0	0	0.227957	224.854	-621.985	250	241.969	0	38.8682	37.3634	90.681	1616358305892064	2
2434	0	0	434	1	543.428	279.523	263.905	0	0	-48.7395	38.4707	-233.61	373.043	5430.38	24378.2	233.61	17.1512	25.8895	25.2947	0	0	0.411139	193.817	-612.504	250	239.54	0	32.1569	31.4031	105.1	1616358305912075	2
2435	0	0	435	1	594.321	320.424	273.897	0	0	-55.0785	13.0677	-152.783	354.85	5536.38	24304	152.783	16.238	25.7933	25.9119	0	0	0.420465	225.884	-621.16	250	272.413	0	36.3395	35.5607	91.6573	1616358305932086	2
2436	0	0	436	1	536.106	308.899	227.207	0	0	-46.7957	20.2918	-112.098	261.578	5428.44	24197.1	112.098	11.9969	26.5283	25.661	0	0	0.153739	223.3	-625.194	250	239.904	0	50.5991	49.0508	115.555	1616358305952097	2
2438	0	0	438	1	598.83	356.281	242.549	0	0	65.1359	-35.8014	-84.9135	401.584	5416.16	24352.8	84.9135	17.686	25.7453	24.9321	0	0	0.270667	240.514	-629.258	250	250.36	0	35.9505	34.4264	77.9735	1616358305992119	2
2439	0	0	439	1	603.316	240.356	362.96	0	0	-19.015	98.2436	-220.541	357.985	5400.66	24218.8	220.541	16.5221	26.489	24.5045	0	0	0.543086	216.453	-622.188	250	237.291	0	33.1266	32.6963	105.142	1616358306012130	2
2440	0	0	440	1	678.282	334.369	343.913	0	0	-42.1677	-66.208	-157.718	440.86	5423.81	24283.6	157.718	19.8945	25.6413	25.5761	0	0	0.240755	279.096	-650.211	250	325.118	0	29.8262	29.1793	77.0781	1616358306032141	2
2441	0	0	441	1	593.718	350.281	243.437	0	0	-29.9298	41.6481	-131.389	435.236	5411.57	24375.1	131.389	19.8395	26.7727	25.0477	0	0	0.512015	235.364	-627.343	250	281.308	0	30.6915	29.7217	73.6135	1616358306052152	2
2444	0	0	444	1	489.87	223.475	266.395	0	0	0.425445	27.525	-180.731	419.418	5381.21	24289.5	180.731	18.8201	26.2233	24.9813	0	0	0.47708	244.907	-627.14	250	271.406	0	30.5035	29.8117	85.4239	1616358306112184	2
2445	0	0	445	1	507.618	258.785	248.833	0	0	82.5994	22.0787	-249.224	266.821	5498.36	24295	249.224	11.8868	27.2009	26.3414	0	0	0.195282	224.582	-626.914	250	261.822	0	45.703	44.6349	163.702	1616358306132195	2
2448	0	0	448	1	549.885	323.391	226.495	0	0	135.646	-18.8023	-17.4611	359.794	5445.31	24335.8	17.4611	16.048	26.3107	24.6906	0	0	0.0500612	204.058	-614.195	250	223.389	0	43.0883	39.3981	81.9211	1616358306192228	2
2451	0	0	451	1	608.167	367.407	240.76	0	0	-33.1675	13.1245	-90.8434	493.756	5414.81	24303.9	90.8434	22.5699	25.8117	24.7786	0	0	0.328199	288.323	-646.385	250	317.651	0	28.7011	27.534	62.0746	1616358306252261	2
2452	0	0	452	1	459.757	239.3	220.457	0	0	26.7812	30.0841	-166.313	299.328	5454.52	24287	166.313	13.33	26.1384	25.7428	0	0	0.365176	177.842	-604.022	250	199.195	0	42.7096	41.8574	114.93	1616358306272272	2
2454	0	0	454	1	473.465	181.83	291.635	0	0	62.6202	28.9557	-64.3602	383.456	5418.68	24288.1	64.3602	17.1482	26.169	25.922	0	0	0.432684	191.138	-614.107	250	237.701	0	38.5923	36.4939	79.0534	1616358306312293	2
2455	0	0	455	1	603.867	323.621	280.246	0	0	-24.5091	-77.3424	-112.395	440.462	5406.15	24394.4	112.395	19.8015	24.8399	25.046	0	0	0.436104	249.246	-635.352	250	249.873	0	31.4777	30.3255	71.3636	1616358306332304	2
2457	0	0	457	1	515.659	275.6	240.059	0	0	84.0183	-141.45	-325.142	305.344	5397.28	24259.2	325.142	14.0641	25.8368	24.38	0	0	0.0432646	215.776	-616.1	250	244.575	0	40.0354	37.4441	188.852	1616358306372326	2
2459	0	0	459	1	576.34	307.241	269.098	0	0	49.0279	-24.3827	-233.334	290.021	5432.27	24241.8	233.334	12.8495	26.5593	24.838	0	0	0.186276	242.467	-635.453	250	244.374	0	41.4247	40.937	143.113	1616358306412348	2
2461	0	0	461	1	545.21	276.033	269.177	0	0	-22.1022	2.69977	-156.905	356.186	5403.74	24314.3	156.905	16.0357	24.3633	24.6401	0	0	0.415544	166.044	-598.47	250	212.451	0	35.8231	35.0822	91.4298	1616358306452370	2
2464	0	0	464	1	485.754	211.957	273.797	0	0	-49.5513	35.1007	-62.9284	230.538	5530.85	24281.9	62.9284	10.7451	26.1611	26.6041	0	0	0.603266	207.84	-615.239	250	212.882	0	61.3163	57.4512	123.011	1616358306512402	2
2466	0	0	466	1	537.051	234.816	302.235	0	0	155.293	-152.839	-193.235	329.259	5425.67	24370.2	193.235	14.5293	25.9051	24.444	0	0	0.31886	187.573	-603.276	250	206.24	0	37.6962	37.9413	121.768	1616358306552424	2
2467	0	0	467	1	537.4	327.407	209.993	0	0	-166.902	85.1076	-150.321	313.283	5548.54	24231.9	150.321	15.7249	24.4726	24.8169	0	0	0.395737	251.976	-636.565	250	280.336	0	38.1968	36.4021	93.0267	1616358306572435	2
2468	0	0	468	1	567.595	323.164	244.431	0	0	-107.971	67.7891	-234.039	345.177	5389.95	24249.3	234.039	16.455	25.2953	25.1055	0	0	0.688888	176.576	-601.444	250	191.552	0	33.7575	32.5895	108.007	1616358306592446	2
2469	0	0	469	1	598.294	337.685	260.609	0	0	-30.82	-25.4937	-56.2424	295.936	5512.12	24242.9	56.2424	13.5621	24.1456	24.7483	0	0	0.174083	211.726	-615.895	250	240.398	0	48.1355	44.8812	95.1996	1616358306612457	2
2471	0	0	471	1	455.259	233.993	221.266	0	0	-41.5023	50.006	50.2182	337.036	5423.14	24366.7	-50.2182	16.2397	25.5946	24.4016	0	0	0.370344	257.361	-636.826	250	277.152	0	45.6588	38.6851	78.9198	1616358306652479	2
2475	0	0	475	1	571.919	309.913	262.006	0	0	13.8491	5.48841	-187.336	270.727	5467.45	24211.9	187.336	12.0577	26.0647	24.6309	0	0	0.397378	276.525	-635.201	250	275.693	0	45.3858	44.7955	132.97	1616358306732522	2
2478	0	0	478	1	549.797	259.647	290.15	0	0	-50.5937	-67.0632	-104.961	389.859	5432.23	24184.8	104.961	17.7642	24.5224	23.6636	0	0	0.511164	247.278	-629.501	250	246.534	0	34.4331	33.1928	77.5525	1616358306792555	2
2479	0	0	479	1	565.56	310.638	254.922	0	0	-98.5052	37.0812	-91.7021	350.74	5480.15	24280	91.7021	16.6943	25.6012	24.0321	0	0	0.426447	250.434	-636.133	250	274.883	0	38.0128	35.9829	81.8985	1616358306812566	2
2480	0	0	480	1	697.637	336.719	360.918	0	0	-3.37245	153.073	-227.14	422.495	5385.01	24363.3	227.14	19.864	24.9546	24.3277	0	0	0.572865	282.587	-649.286	250	330.867	0	27.9418	27.3113	87.9606	1616358306832577	2
2481	0	0	481	1	551.432	283.889	267.542	0	0	2.8676	-52.6679	-43.7224	381.978	5478.43	24270	43.7224	17.2886	25.877	25.2577	0	0	0.308445	195.454	-610.859	250	261.835	0	39.5128	36.4268	76.9623	1616358306852588	2
2484	0	0	484	1	599.48	334.336	265.145	0	0	17.8141	-75.7321	-35.5474	295.361	5563.15	24293.1	35.5474	13.3237	25.7408	26.1653	0	0	0.364962	208.053	-616.631	250	226.302	0	51.3677	47.3132	98.2343	1616358306912620	2
2486	0	0	486	1	558.575	262.475	296.1	0	0	11.2782	-31.7284	-108.678	372.608	5470.02	24249.1	108.678	16.5766	25.3635	23.9832	0	0	0.233239	195.103	-612.094	250	246.228	0	36.6711	35.3958	83.5502	1616358306952642	2
2487	0	0	487	1	485.294	231.923	253.371	0	0	-34.6178	45.1943	-252.862	240.476	5416.26	24271.8	252.862	11.0389	24.3426	24.0213	0	0	0.341482	250.792	-621.278	250	229.924	0	47.0991	45.7651	165.006	1616358306972653	2
2488	0	0	488	1	597.541	317.855	279.686	0	0	-21.841	10.0739	-52.9356	325.061	5403.48	24307	52.9356	14.9276	25.281	24.7871	0	0	0.357856	233.56	-626.036	250	204.177	0	44.3342	41.4671	87.5693	1616358306992664	2
2489	0	0	489	1	464.356	221.664	242.692	0	0	-31.8398	-85.1363	-311.766	278.038	5413.48	24302.5	311.766	12.8355	25.5217	24.1317	0	0	0.320232	191.759	-608.288	250	230.301	0	42.5222	40.3679	181.61	1616358307012675	2
2490	0	0	490	1	481.003	209.903	271.1	0	0	80.7146	38.4933	-289.555	257.44	5400.59	24278.5	289.555	11.6275	25.9022	24.233	0	0	0.220595	181.651	-601.69	250	208.529	0	45.456	43.6246	185.024	1616358307032686	2
2491	0	0	491	1	545.578	331.208	214.371	0	0	37.1318	-39.865	-227.166	358.256	5444.17	24356.9	227.166	15.8717	24.7989	24.064	0	0	0.474136	256.592	-630.543	250	333.615	0	33.8024	33.2364	112.338	1616358307052696	2
2493	0	0	493	1	543.943	309.892	234.051	0	0	-34.6514	-19.8837	33.6438	322.224	5416.29	24336.9	-33.6438	15.2336	25.3055	25.1711	0	0	0.222886	180.806	-605.68	250	194.396	0	48.2473	41.481	84.4691	1616358307092718	2
2499	0	0	499	1	515.032	273.57	241.462	0	0	-44.376	44.1811	-401.553	286.609	5426.02	24272.9	401.553	13.8274	24.8386	23.8982	0	0	0.395304	229.892	-623.562	250	230.28	0	46.991	43.274	211.491	1616358307212784	2
2501	0	0	501	1	582.225	296.7	285.525	0	0	-11.7526	32.1381	-249.379	372.684	5393.39	24284.9	249.379	16.926	24.0629	24.0126	0	0	0.461332	246.487	-621.169	250	257.289	0	31.9035	30.915	108.12	1616358307252805	2
2503	0	0	503	1	449.527	264.142	185.385	0	0	-49.8216	8.4681	-198.613	265.343	5431.46	24208.9	198.613	12.1059	25.0376	24.5482	0	0	0.333028	263.534	-631.756	250	251.817	0	44.6052	44.0995	133.333	1616358307292827	2
2504	0	0	504	1	577.501	307.78	269.721	0	0	-11.2424	0.658523	-73.4951	485.657	5492.54	24216.7	73.4951	22.0406	24.5755	23.6353	0	0	0.267088	231.457	-618.656	250	338.552	0	29.5854	28.0859	61.4946	1616358307312838	2
2505	0	0	505	1	713.257	348.353	364.904	0	0	10.3839	2.4586	-126.287	366.721	5470.92	24314.6	126.287	16.3542	25.6363	25.9701	0	0	0.427963	301.88	-646.402	250	310.409	0	37.3005	36.1621	86.7648	1616358307332849	2
2506	0	0	506	1	547.939	265.085	282.854	0	0	46.0437	26.5176	-45.218	396.413	5435.26	24290.5	45.218	17.8816	26.1793	24.3304	0	0	0.421681	182.289	-606.14	250	250.449	0	37.3738	35.0462	74.2982	1616358307352860	2
2507	0	0	507	1	394.204	209.426	184.778	0	0	31.1233	13.0423	-255.196	184.151	5350.52	24304	255.196	8.2575	24.4386	23.9338	0	0	0.221567	240.89	-624.982	250	249.59	0	61.527	60.4755	224.688	1616358307372871	2
2509	0	0	509	1	492.461	294.16	198.301	0	0	15.3525	-13.731	-298.161	286.257	5366.29	24330.8	298.161	12.9783	24.4767	25.5599	0	0	0.482727	218.728	-614.706	250	257.335	0	42.2891	40.4931	167.356	1616358307412893	2
2511	0	0	511	1	583.079	347.616	235.464	0	0	18.3154	7.10055	-99.4959	314.9	5462.98	24309.9	99.4959	14.0751	25.3367	24.9485	0	0	0.153326	246.954	-632.385	250	229.522	0	43.7144	42.2133	96.5806	1616358307452914	2
2512	0	0	512	1	557.301	293.031	264.269	0	0	-6.18686	12.9984	-44.8366	393.596	5387.83	24304	44.8366	18.0128	24.4289	24.0811	0	0	0.384094	200.379	-611.617	250	265.248	0	37.2271	34.4535	72.1943	1616358307472925	2
2516	0	0	516	1	626.102	326.864	299.238	0	0	-84.6292	1.20425	-113.553	423.997	5466.27	24315.8	113.553	19.7783	24.2952	23.2738	0	0	0.435928	238.412	-617.776	250	254.855	0	30.958	29.7821	69.8485	1616358307552969	2
2520	0	0	520	1	570.013	311.566	258.447	0	0	76.138	-40.8763	-256.298	371.515	5405.16	24357.9	256.298	16.4733	25.9665	23.8472	0	0	0.12545	247.197	-628.034	250	299.692	0	32.468	31.6947	121.862	1616358307633013	2
2523	0	0	523	1	590.395	363.911	226.484	0	0	18.6258	47.6175	-2.84261	300.752	5462.67	24369.1	2.84261	13.921	24.6131	23.9632	0	0	0.416002	219.883	-616.021	250	245.824	0	49.6941	44.0985	91.2059	1616358307693045	2
2525	0	0	525	1	446.633	215.88	230.753	0	0	-27.8263	-50.7963	12.096	280.396	5608.79	24367.8	-12.096	13.0977	25.4335	26.0616	0	0	0.224101	212.825	-618.352	250	243.591	0	55.2981	48.1249	99.1906	1616358307733067	2
2527	0	0	527	1	513.255	263.048	250.208	0	0	-31.5288	15.4103	-167.16	419.635	5413.17	24301.6	167.16	19.0004	23.8452	23.2796	0	0	0.370441	233.981	-623.693	250	265.209	0	29.7107	29.1535	78.9346	1616358307773089	2
2528	0	0	528	1	625.888	341.359	284.529	0	0	-52.8697	-3.48734	-17.2133	387.035	5434.51	24220.9	17.2133	18.2227	23.74	23.6123	0	0	0.138654	201.495	-611.757	250	240.111	0	37.9836	34.2931	70.4273	1616358307793100	2
2530	0	0	530	1	561.321	363.099	198.222	0	0	29.5532	-3.54323	-91.6323	377.42	5451.75	24220.9	91.6323	16.8099	24.4525	23.7412	0	0	0.28708	209.14	-611.753	250	244.688	0	36.6796	35.4395	80.1925	1616358307833121	2
2533	0	0	533	1	629.977	380.13	249.847	0	0	41.863	55.69	-173.695	345.598	5439.44	24261.4	173.695	15.4317	24.8546	25.0239	0	0	0.475129	239.277	-633.359	250	269.705	0	36.4795	35.7613	99.9722	1616358307893154	2
2535	0	0	535	1	481.879	247.554	234.326	0	0	21.4676	57.5188	-355.777	262.018	5459.83	24259.5	355.777	12.2476	24.1442	24.3986	0	0	0.412556	270.988	-633.011	250	270.835	0	47.4028	44.0031	205.544	1616358307933176	2
2536	0	0	536	1	615.67	271.271	344.399	0	0	-24.7851	31.1554	-147.01	335.622	5406.43	24285.9	147.01	15.2102	24.0502	25.0212	0	0	0.618802	258.055	-631.269	250	265.08	0	38.236	37.0601	93.6002	1616358307953187	2
2542	0	0	542	1	536.326	289.873	246.453	0	0	27.479	-15.142	-224.174	237.588	5453.82	24232.5	224.174	10.5628	25.3343	24.8877	0	0	0.161665	222.493	-616.793	250	236.883	0	50.1053	49.4337	164.558	1616358308073252	2
2543	0	0	543	1	462.197	259.556	202.642	0	0	-14.0383	-62.4544	-101.065	222.988	5495.34	24279.8	101.065	10.0036	25.9654	23.0458	0	0	0.0693863	198.05	-605.93	250	209.856	0	58.7603	57.0495	134.625	1616358308093263	2
2545	0	0	545	1	491.121	255.39	235.73	0	0	38.9671	2.57434	-443.42	251.75	5442.33	24214.8	443.42	12.1906	25.1266	23.2451	0	0	0.315958	265.826	-624.927	250	245.438	0	59.2312	56.5075	274.641	1616358308133285	2
2546	0	0	546	1	568.221	333.333	234.888	0	0	-71.4437	-124.371	-42.7338	274.274	5552.74	24341.8	42.7338	12.8957	24.308	24.3025	0	0	0.414797	246.709	-622.359	250	261.511	0	51.6524	47.8653	100.264	1616358308153296	2
2547	0	0	547	1	632.938	345.016	287.922	0	0	10.3352	4.67083	119.559	371.862	5570.63	24212.7	-119.56	17.7372	25.2262	24.2578	0	0	0.179778	224.411	-619.024	250	221.885	0	41.2314	35.2553	79.8564	1616358308173307	2
2548	0	0	548	1	539.09	252.915	286.175	0	0	-15.2268	-59.4095	-70.1871	304.874	5496.53	24376.5	70.1871	13.783	25.6411	23.6089	0	0	0.331926	234.888	-622.651	250	229.177	0	45.9421	43.5187	96.666	1616358308193318	2
2551	0	0	551	1	745.833	401.778	344.055	0	0	76.8505	41.5389	-94.0566	482.634	5404.45	24275.5	94.0566	21.4482	24.0662	24.2017	0	0	0.420489	227.97	-619.166	250	293.503	0	29.4	28.0699	64.0213	1616358308253350	2
2553	0	0	553	1	469.274	249.257	220.017	0	0	-66.041	-28.3661	-118.164	323.814	5447.68	24245.7	118.164	14.8764	25.2487	25.2858	0	0	0.411312	240.73	-624.463	250	256.438	0	40.9062	39.4465	93.5448	1616358308293372	2
2554	0	0	554	1	659.431	378.541	280.889	0	0	94.3284	6.4481	-195.522	466.011	5386.97	24310.6	195.522	20.4861	24.5087	23.1235	0	0	0.441049	283.411	-641.671	250	337.164	0	27.0583	26.6523	80.8256	1616358308313383	2
2557	0	0	557	1	472.925	242.265	230.66	0	0	-21.0699	-43.2773	-179.325	330.456	5402.71	24360.3	179.326	14.8008	25.4993	22.5231	0	0	0.383876	225.164	-619.355	250	274.261	0	36.5434	35.9893	106.326	1616358308373416	2
2560	0	0	560	1	652.4	375.947	276.454	0	0	33.4234	30.0878	-267.423	284.591	5348.22	24287	267.423	12.8263	24.025	23.6581	0	0	0.245107	232.887	-622.127	250	266.808	0	40.6137	39.5052	150.968	1616358308433448	2
2561	0	0	561	1	663.109	372.772	290.337	0	0	51.5146	-54.1447	-272.757	376.793	5429.79	24271.5	272.757	16.8241	25.0019	24.7102	0	0	0.210758	234.41	-625.621	250	310.899	0	32.253	31.3169	124.232	1616358308453459	2
2562	0	0	562	1	609.352	336.809	272.542	0	0	-75.4201	-61.093	-204.035	323.937	5457.06	24278.5	204.035	14.8796	23.8347	24.3537	0	0	0.272877	246.179	-624.104	250	259.265	0	36.8438	35.9626	110.119	1616358308473470	2
2565	0	0	565	1	465.812	254.482	211.33	0	0	33.0985	39.6564	-31.2346	319.653	5448.2	24277.4	31.2346	14.5727	23.6786	24.7064	0	0	0.4022	249.058	-621.242	250	257.288	0	46.0209	42.0126	87.0091	1616358308533503	2
2567	0	0	567	1	565.575	276.055	289.519	0	0	12.1041	-1.64367	-247.899	380.972	5369.54	24318.7	247.899	17.0954	23.2884	22.3701	0	0	0.355478	207.796	-609.616	250	296.143	0	30.7404	30.1214	106.081	1616358308573525	2
2588	0	0	588	1	506.706	223.892	282.814	0	0	-6.78562	-36.7158	-171.383	254.08	5388.43	24353.8	171.383	11.3227	23.946	22.5719	0	0	0.202267	207.425	-611.041	250	224.74	0	47.2279	46.2702	131.606	1616358308993754	2
2589	0	0	589	1	562.851	319.37	243.481	0	0	-19.4625	50.6364	-36.277	313.446	5500.76	24266.4	36.277	14.5746	25.4785	23.9047	0	0	0.458523	267.773	-635.168	250	260.353	0	45.9701	42.289	88.4854	1616358309013764	2
2590	0	0	590	1	570.077	294.262	275.815	0	0	20.96	14.2562	-91.2017	393.197	5460.34	24203.1	91.2017	17.611	23.8039	23.1191	0	0	0.205997	210.241	-610	250	234.172	0	34.8952	33.5092	75.8865	1616358309033775	2
2592	0	0	592	1	418.328	260.401	157.927	0	0	41.7049	2.26773	36.8215	205.078	5539.25	24314.8	-36.8215	9.45097	25.216	23.5253	0	0	0.192674	238.455	-621.136	250	235.052	0	73.5978	64.8004	130.066	1616358309073797	2
2593	0	0	593	1	457.28	220.013	237.266	0	0	-6.12246	14.1517	-312.398	426.07	5487.42	24302.9	312.398	19.556	22.7101	22.1206	0	0	0.180555	231.257	-619.28	250	293.805	0	28.1205	26.5868	111.165	1616358309093808	2
2595	0	0	595	1	553.552	301.72	251.832	0	0	-4.54409	-15.7159	-61.0915	401.378	5386.18	24332.8	61.0915	18.1865	22.0245	22.8026	0	0	0.165783	241.159	-622.784	250	273.694	0	35.1991	32.81	70.1153	1616358309133830	2
2596	0	0	596	1	563.957	286.103	277.854	0	0	8.43339	-27.7648	-172.993	358.765	5373.21	24245.1	172.993	15.9225	21.8386	21.9152	0	0	0.178579	222.297	-612.325	250	268.54	0	33.9387	33.1645	92.3005	1616358309153841	2
2598	0	0	598	1	634.523	359.215	275.308	0	0	-79.5748	-12.0726	-100.603	300.331	5461.21	24229.5	100.603	13.9788	24.2661	24.8222	0	0	0.616155	249.056	-631.682	250	240.911	0	44.3017	42.3394	96.2425	1616358309193862	2
2600	0	0	600	1	482.366	221.911	260.455	0	0	-33.3348	-36.2616	-385.007	297.175	5414.98	24253.6	385.007	14.1145	24.8697	21.8533	0	0	0.0815354	268.174	-633.601	250	283.997	0	43.1866	39.2883	205.606	1616358309233884	2
2601	0	0	601	1	574.441	296.035	278.406	0	0	86.6449	27.0365	-111.463	345.576	5494.31	24290	111.463	15.2463	24.4507	22.8003	0	0	0.300926	216.601	-611.571	250	224.541	0	38.5964	37.3712	89.2528	1616358309253895	2
2604	0	0	604	1	517.652	269.76	247.892	0	0	-38.7206	16.0617	-223.537	284.744	5420.36	24201.3	223.537	12.9723	24.0913	22.4368	0	0	0.372797	252.476	-627.982	250	275.531	0	39.8066	39.2345	129.473	1616358309313928	2
2606	0	0	606	1	495.996	276.168	219.828	0	0	24.9495	-163.654	-248.943	239.375	5456.35	24281.4	248.943	10.8594	24.2309	24.4008	0	0	0.140159	237.324	-621.859	250	272.308	0	48.2184	47.8658	179.971	1616358309353950	2
2608	0	0	608	1	492.533	240.61	251.923	0	0	38.3995	-17.2933	-115.014	344.729	5442.9	24234.7	115.014	15.2275	23.7991	23.5368	0	0	0.381967	228.916	-614.65	250	237.872	0	38.6578	37.6255	89.1345	1616358309393971	2
2613	0	0	613	1	540.035	322.183	217.851	0	0	54.8946	-41.8621	37.417	315.563	5426.41	24358.9	-37.417	14.4278	21.7531	22.2392	0	0	0.226094	184.296	-591.543	250	188.49	0	47.4692	40.8584	84.1203	1616358309494026	2
2614	0	0	614	1	396.67	210.491	186.179	0	0	6.194	-11.3328	-108.812	181.489	5475.11	24328.4	108.812	8.10765	23.5276	23.2245	0	0	0.169614	170.734	-589.406	250	175.653	0	70.7291	68.4602	160.067	1616358309514037	2
2615	0	0	615	1	650.398	332.387	318.011	0	0	16.7567	2.51285	-162.971	313.283	5464.54	24214.9	162.971	13.9191	23.2874	22.5512	0	0	0.25044	216.181	-609.008	250	219.805	0	39.2041	38.5454	104.317	1616358309534048	2
2616	0	0	616	1	527.16	274.249	252.91	0	0	56.0858	-13.1008	-126.861	335.173	5425.21	24330.1	126.861	14.7348	23.7403	22.2308	0	0	0.0971016	296.095	-636.094	250	275.857	0	38.372	37.6905	92.7466	1616358309554059	2
2620	0	0	620	1	521.061	308.04	213.021	0	0	25.2422	65.095	-22.6884	249.666	5356.4	24251.9	22.6884	11.5097	23.3343	23.1058	0	0	0.410493	278.663	-634.813	250	242.808	0	56.9223	51.824	106.683	1616358309634102	2
2623	0	0	623	1	633.413	334.174	299.238	0	0	-0.633484	46.8573	-90.018	451.895	5382.27	24270.2	90.018	20.5305	22.9275	22.2472	0	0	0.589048	210.903	-609.643	250	313.841	0	30.0666	28.5808	64.7069	1616358309694135	2
2624	0	0	624	1	603.492	335.403	268.09	0	0	-18.7083	-3.38812	-25.825	363.93	5400.35	24220.8	25.825	16.8033	22.4949	22.9058	0	0	0.294467	251.917	-625.608	250	249.279	0	39.8036	36.1891	74.4956	1616358309714146	2
2625	0	0	625	1	518.546	297.441	221.105	0	0	-57.2434	-29.274	-59.7433	269.773	5438.88	24346.3	59.7433	12.509	24.5142	23.2547	0	0	0.43126	233.097	-623.875	250	257.951	0	50.7736	47.675	102.807	1616358309734157	2
2626	0	0	626	1	445.782	243.504	202.278	0	0	-53.0024	-10.9399	-117.198	231.929	5534.3	24228.3	117.198	10.6068	23.0086	22.4563	0	0	0.303144	318.148	-633.728	250	243.074	0	53.4399	52.0589	123.398	1616358309754168	2
2627	0	0	627	1	487.444	256.816	230.628	0	0	27.094	37.2788	-101.315	287.474	5354.55	24279.8	101.315	12.8873	24.0807	23.0059	0	0	0.365446	189.956	-601.871	250	228.178	0	45.7451	44.1644	102.543	1616358309774178	2
2628	0	0	628	1	505.348	263.202	242.145	0	0	27.4153	-25.1191	-59.2457	243.751	5453.88	24342.2	59.2457	10.9169	23.3179	24.0949	0	0	0.286376	181.357	-599.702	250	222.187	0	57.7278	54.0912	115.592	1616358309794189	2
2630	0	0	630	1	505.586	272.348	233.238	0	0	32.9403	-79.5616	-182.571	306.774	5448.36	24296.9	182.571	13.5081	23.1289	23.161	0	0	0.300993	216.009	-610.423	250	256.484	0	39.7374	39.376	114.74	1616358309834211	2
2631	0	0	631	1	634.315	364.172	270.143	0	0	12.6482	-26.0695	-188.178	357.394	5368.99	24343.1	188.178	15.8606	22.515	21.4135	0	0	0.141764	218.474	-606.867	250	228.482	0	33.3178	32.744	97.1056	1616358309854222	2
2632	0	0	632	1	677.769	300.439	377.33	0	0	85.975	-50.8497	-326.32	481.408	5395.33	24268.2	326.32	21.8668	22.766	21.0276	0	0	0.0859479	266.27	-625.545	250	340.309	0	25.3534	23.7654	110.378	1616358309874233	2
2634	0	0	634	1	547.402	342.599	204.803	0	0	40.7453	-7.50136	-83.966	295.405	5440.56	24324.5	83.966	13.1305	24.271	22.9056	0	0	0.37014	205.068	-607.502	250	209.068	0	45.9275	44.4575	99.7437	1616358309914255	2
2638	0	0	638	1	676.088	388.907	287.181	0	0	82.3368	-32.9748	-211.929	307.824	5398.96	24250.4	211.929	13.516	23.3588	22.4654	0	0	0.210807	239.834	-615.329	250	272.925	0	38.5333	37.8859	123.412	1616358309994298	2
2639	0	0	639	1	524.089	260.112	263.977	0	0	-18.0946	-9.22285	-118.52	270.882	5399.73	24226.6	118.52	12.1955	23.4387	21.5448	0	0	0.168152	235.389	-615.573	250	258.934	0	46.0967	45.0281	108.368	1616358310014309	2
2640	0	0	640	1	479.992	221.605	258.388	0	0	15.6477	23.6854	-182.143	265.87	5365.99	24293.4	182.143	11.8685	22.6114	23.1092	0	0	0.150653	268.763	-629.003	250	259.04	0	44.9134	44.0051	125.855	1616358310034320	2
2644	0	0	644	1	475.937	228.579	247.358	0	0	-13.4248	68.7089	-197.45	262.017	5395.06	24348	197.45	11.9377	23.8729	21.9191	0	0	0.272622	211.89	-604.145	250	236.354	0	43.3905	42.6395	131.125	1616358310114364	2
2646	0	0	646	1	514.511	275.075	239.436	0	0	23.434	61.7473	-218.837	332.783	5358.21	24355	218.837	15.0072	24.0086	22.5932	0	0	0.524896	213.26	-614.714	250	259.991	0	34.9518	34.3012	111.6	1616358310154386	2
2650	0	0	650	1	586.896	368.274	218.622	0	0	42.9062	-2.31608	-58.525	275.674	5438.39	24319.4	58.525	12.3341	23.1541	23.1572	0	0	0.266308	261.919	-632.982	250	247.511	0	50.5682	47.8942	102.003	1616358310234429	2
2651	0	0	651	1	483.573	210.256	273.316	0	0	117.892	-82.6798	-453.804	331.842	5463.07	24200.4	453.804	16.3241	23.5897	20.935	0	0	0.20322	213.833	-606.243	250	266.866	0	46.8906	44.3359	230.155	1616358310254440	2
2654	0	0	654	1	697.12	324.34	372.78	0	0	3.6752	-36.1689	-43.0991	384.956	5377.96	24253.5	43.0991	17.4439	22.151	20.7426	0	0	0.272064	240.986	-607.655	250	253.536	0	36.3731	33.6723	71.3965	1616358310314473	2
2655	0	0	655	1	586.195	284.015	302.18	0	0	22.1993	-6.77395	-135.606	353.641	5359.44	24323.8	135.606	15.6788	22.444	22.094	0	0	0.0759828	221.517	-599.593	250	239.944	0	35.8567	35.0463	86.6199	1616358310334484	2
2659	0	0	659	1	544.702	285.661	259.041	0	0	135.848	-9.42487	-291.652	336.918	5345.45	24326.5	291.652	15.1346	23.2515	22.152	0	0	0.168031	200.783	-604.424	250	262.521	0	34.2925	33.36	142.157	1616358310414527	2
2661	0	0	661	1	437.203	207.297	229.905	0	0	-0.231666	-16.513	-249.25	230.55	5481.53	24333.6	249.25	10.3648	22.186	22.8124	0	0	0.160758	188.338	-600.828	250	212.54	0	49.2349	47.8431	170.25	1616358310454549	2
2668	0	0	668	1	471.385	276.8	194.585	0	0	-22.6534	26.4809	-216.455	215.178	5404.29	24290.6	216.455	9.75509	24.2511	21.1508	0	0	0.277407	251.859	-624.779	250	263.51	0	50.9089	50.2213	167.185	1616358310594625	2
2672	0	0	672	1	445.467	237.399	208.068	0	0	-29.6175	69.2884	-52.5322	303.823	5411.26	24247.8	52.5322	14.1847	22.2048	21.2931	0	0	0.248491	201.548	-600.891	250	224.042	0	43.8282	40.9926	87.1101	1616358310674669	2
2675	0	0	675	1	467.312	199.669	267.644	0	0	20.6071	-45.4456	-118.625	316.934	5361.03	24362.5	118.625	14.0219	22.1758	21.7365	0	0	0.208986	197.374	-599.161	250	245.008	0	40.4328	39.0474	94.0735	1616358310734702	2
2678	0	0	678	1	457.895	245.822	212.073	0	0	-58.0682	34.8495	-261.879	268.599	5340.05	24282.2	261.879	12.4332	22.7045	22.1497	0	0	0.194718	177.594	-594.317	250	247.871	0	40.8952	39.6782	146.878	1616358310794734	2
2681	0	0	681	1	439.399	243.771	195.628	0	0	-6.60898	33.9275	-286.486	294.624	5487.91	24283.1	286.486	13.4657	23.7261	22.1989	0	0	0.182608	224.65	-610.622	250	248.161	0	38.6077	36.8261	149.91	1616358310854767	2
2682	0	0	682	1	537.324	288.438	248.886	0	0	-67.991	47.4856	-66.1601	271.591	5549.29	24369.2	66.1601	12.8074	23.0378	22.0517	0	0	0.358779	234.261	-615.325	250	217.352	0	48.263	45.2859	99.0432	1616358310874778	2
2683	0	0	683	1	520.59	310.907	209.684	0	0	7.86643	24.3182	-148.397	251.642	5373.77	24292.7	148.396	11.2556	23.6926	22.1793	0	0	0.231281	246.791	-620.16	250	285.777	0	48.2867	47.2206	123.235	1616358310894789	2
2689	0	0	689	1	473.147	244.979	228.168	0	0	30.6598	30.5702	-136.327	290.87	5350.98	24286.5	136.327	12.9504	21.9356	21.5264	0	0	0.121792	212.663	-603.068	250	264.937	0	42.2032	41.1494	102.684	1616358311014854	2
2694	0	0	694	1	525.21	249.104	276.106	0	0	-27.5375	-7.45598	49.3845	285.154	5409.18	24324.5	-49.3845	13.5135	22.275	21.3771	0	0	0.275496	249.435	-615.845	250	262.633	0	51.1838	43.9131	88.5518	1616358311114909	2
2696	0	0	696	1	510.713	283.664	227.049	0	0	17.9769	0.6321	-3.0729	269.489	5363.66	24316.4	3.0729	12.3675	22.3738	20.8656	0	0	0.254892	263.512	-619.77	250	259.036	0	52.664	47.4925	97.0233	1616358311154930	2
2702	0	0	702	1	617.924	370.367	247.557	0	0	2.21483	9.63785	-166.303	403.114	5379.43	24307.4	166.303	18.0112	20.8411	22.087	0	0	0.078308	262.443	-619.619	250	278.828	0	30.6166	29.812	79.1388	1616358311274996	2
2703	0	0	703	1	525.812	322.997	202.815	0	0	-3.6992	31.9118	-179.835	405.711	5385.34	24285.1	179.835	18.2445	21.8102	21.9847	0	0	0.520753	216.899	-609.35	250	275.913	0	29.8848	29.074	81.797	1616358311295007	2
2705	0	0	705	1	476.43	272.435	203.995	0	0	-16.9495	67.1234	-233.392	263.263	5398.59	24349.6	233.392	12.0445	22.7463	21.6509	0	0	0.12229	245.979	-624.457	250	243.334	0	41.9507	40.9871	139.024	1616358311335028	2
2706	0	0	706	1	546.606	317.968	228.638	0	0	18.8677	32.3259	-81.5985	389.488	5362.77	24384.4	81.5985	17.5549	22.5704	20.4671	0	0	0.175892	231.988	-608.661	250	276.792	0	34.0146	32.4715	73.3802	1616358311355039	2
2707	0	0	707	1	520.29	257.885	262.404	0	0	273.071	82.8238	-256.421	245.859	5507.21	24333.9	256.421	11.5364	22.7619	23.2755	0	0	0.319636	241.526	-623.661	250	249.593	0	44.8136	43.9199	162.626	1616358311375050	2
2713	0	0	713	1	568.019	334.967	233.052	0	0	24.1167	-50.0124	-14.2552	360.036	5457.18	24267.4	14.2552	16.3397	21.9112	21.6165	0	0	0.210021	239.163	-612.018	250	256.429	0	40.3466	36.3659	75.4324	1616358311495116	2
2715	0	0	715	1	457.072	241.795	215.277	0	0	-79.1817	47.8476	-309.081	249.53	5460.82	24269.2	309.081	11.7953	23.1969	21.9018	0	0	0.425111	216.423	-609.809	250	234.015	0	44.4133	41.6005	178.029	1616358311535137	2
2716	0	0	716	1	532.604	287.854	244.75	0	0	34.5714	5.22801	-219.093	312.949	5347.07	24311.8	219.093	13.9173	23.6903	22.5065	0	0	0.123546	216.871	-611.492	250	242.578	0	37.2513	36.9569	120.37	1616358311555148	2
2717	0	0	717	1	518.418	257.445	260.973	0	0	85.2996	13.4962	-186.059	320.864	5396	24303.5	186.059	14.1161	22.5129	22.3686	0	0	0.280873	205.514	-606.483	250	245.87	0	37.6267	37.0206	108.585	1616358311575159	2
2718	0	0	718	1	393.704	214.071	179.633	0	0	1.12768	-1.2595	-292.778	208.901	5380.51	24318.3	292.778	9.49694	23.1445	22.9237	0	0	0.417081	237.643	-617.755	250	229.643	0	54.0984	51.9398	215.315	1616358311595170	2
2720	0	0	720	1	577.144	272.363	304.782	0	0	9.89395	-60.5393	-115.546	301.441	5471.41	24277.9	115.546	13.3754	22.8385	22.5015	0	0	0.336431	228.234	-614.19	250	195.262	0	43.1438	41.6128	99.3371	1616358311635192	2
2724	0	0	724	1	427.37	219.551	207.819	0	0	-26.7837	56.9305	-77.905	273.891	5408.42	24359.8	77.905	12.6404	23.1229	20.8871	0	0	0.649727	253.185	-617.823	250	270.577	0	46.8138	44.653	100.086	1616358311715236	2
2725	0	0	725	1	618.753	285.422	333.331	0	0	-30.5636	11.2142	-379.011	509.567	5412.2	24305.8	379.011	24.1493	21.8893	21.247	0	0	0.470197	261.373	-619.113	250	379.334	0	25.6918	23.8308	112.052	1616358311735246	2
2726	0	0	726	1	535.984	284.279	251.705	0	0	-81.7264	-20.6046	56.7046	334.056	5463.37	24337.6	-56.7046	16.3229	23.1106	21.3105	0	0	0.432156	208.02	-607.227	250	200.248	0	43.9445	37.1252	75.2765	1616358311755257	2
2737	0	0	737	1	463.78	273.732	190.048	0	0	6.23853	-8.80472	-97.1064	247.886	5375.4	24325.8	97.1064	11.1009	22.5204	21.7989	0	0	0.202128	215.11	-605.021	250	233.081	0	52.0252	50.1973	114.647	1616358311975377	2
2739	0	0	739	1	730.179	376.184	353.995	0	0	-4.47804	56.3487	-62.6365	459.457	5386.12	24260.7	62.6365	21.0941	22.1861	21.8094	0	0	0.71049	259.323	-630.477	250	294.865	0	30.2618	28.2549	61.1204	1616358312015399	2
2744	0	0	744	1	582.464	277.84	304.624	0	0	25.8564	-51.6872	-229.853	376.256	5355.78	24269.1	229.853	16.71	22.9598	21.5555	0	0	0.299276	200.96	-606.383	250	236.309	0	30.9949	30.4252	103.939	1616358312115453	2
2746	0	0	746	1	565.239	299.042	266.196	0	0	-46.2343	-21.3777	-305.2	337.307	5427.87	24338.4	305.2	15.5844	22.7121	21.7171	0	0	0.185257	231.956	-609.895	250	280.622	0	33.8446	32.2395	136.541	1616358312155475	2
2748	0	0	748	1	502.383	263.711	238.672	0	0	34.5021	37.555	-374.273	261.649	5446.8	24279.5	374.273	12.2629	22.56	21.8498	0	0	0.412076	254.76	-621.428	250	268.508	0	47.0279	43.6418	216.222	1616358312195497	2
2751	0	0	751	1	563.035	298.574	264.461	0	0	-63.0408	13.6559	-237.568	259.934	5444.68	24203.7	237.568	11.9774	22.1848	20.9555	0	0	0.379688	268.052	-622.081	250	264.754	0	41.6129	40.8213	140.112	1616358312255530	2
2758	0	0	758	1	504.096	282.737	221.359	0	0	100.588	-64.8446	-160.693	269.458	5380.71	24282.2	160.693	11.717	22.2669	21.8656	0	0	0.111159	278.287	-629.525	250	272.065	0	45.5035	44.5599	122.671	1616358312395606	2
2767	0	0	767	1	467.208	183.857	283.351	0	0	34.0346	-74.6612	-97.1423	345.764	5447.27	24192.4	97.1423	15.2699	21.0794	20.7081	0	0	0.237661	226.048	-601.749	250	251.578	0	37.6652	36.4116	84.0294	1616358312575704	2
2768	0	0	768	1	482.801	276.121	206.68	0	0	-35.7939	72.9045	-364.615	309.385	5417.43	24244.1	364.615	14.745	22.0253	20.2176	0	0	0.486941	261.562	-623.856	250	311.253	0	37.9661	35.2252	166.272	1616358312595715	2
2770	0	0	770	1	695.724	362.645	333.079	0	0	64.7632	-80.9687	-111.146	390.01	5416.54	24298.3	111.146	17.0655	20.5554	20.6763	0	0	0.124936	289.442	-629.978	250	289.417	0	33.2424	32.3499	76.2377	1616358312635737	2
2772	0	0	772	1	422.136	209.375	212.761	0	0	-29.9689	109.603	-242.446	238.744	5411.61	24307.1	242.446	11.1309	23.0454	20.8493	0	0	0.187722	261.074	-618.325	250	268.819	0	44.2407	43.6813	152.976	1616358312675759	2
2775	0	0	775	1	454.345	196.833	257.512	0	0	53.6399	-14.4356	-214.263	240.215	5427.66	24231.8	214.263	10.6096	21.262	21.4421	0	0	0.237697	236.662	-610.619	250	239.944	0	46.9911	46.545	149.443	1616358312735791	2
2778	0	0	778	1	514.278	307.633	206.645	0	0	-65.1595	108.335	-373.63	254.517	5446.8	24208.7	373.63	12.4102	22.1883	21.7654	0	0	0.420542	244.08	-618.372	250	282.866	0	46.8383	43.5119	202.326	1616358312795824	2
2779	0	0	779	1	522.445	251.197	271.248	0	0	34.4256	0.425724	-272.958	285.503	5446.87	24316.6	272.958	12.8244	21.731	22.668	0	0	0.168264	246.814	-607.148	250	246.973	0	39.9686	38.9994	148.825	1616358312815835	2
2780	0	0	780	1	390.102	197.117	192.985	0	0	24.0862	36.5651	-165.641	215.106	5357.55	24280.5	165.641	9.59908	22.8074	21.3761	0	0	0.147779	219.928	-607.579	250	235.31	0	53.9116	53.0127	147.643	1616358312835846	2
2782	0	0	782	1	516.383	229.704	286.679	0	0	-45.898	52.4226	-218.298	288.538	5427.54	24264.6	218.298	13.2719	22.2403	21.8055	0	0	0.198856	232.095	-612.216	250	239.976	0	38.5906	37.7847	120.803	1616358312875868	2
2790	0	0	790	1	506.492	299.851	206.641	0	0	83.3308	-18.302	-292.023	244.953	5397.97	24235.7	292.023	10.9857	22.1977	21.2807	0	0	0.367727	269.133	-626.669	250	282.897	0	45.6098	43.8753	188.038	1616358313035955	2
2791	0	0	791	1	490.778	218.218	272.561	0	0	-22.8253	-26.9414	-178.774	230.655	5504.13	24244.3	178.774	10.3506	23.594	21.3377	0	0	0.240537	221.242	-608.202	250	210.691	0	49.8552	49.199	144.425	1616358313055966	2
2793	0	0	793	1	519.211	278.776	240.435	0	0	45.6411	-72.7073	-66.9451	360.176	5435.66	24190.4	66.9451	15.9644	22.3981	22.1324	0	0	0.254176	200.164	-604.221	250	258.714	0	38.6303	36.7034	80.3612	1616358313095987	2
2798	0	0	798	1	498.251	266.46	231.791	0	0	62.6032	55.4714	-275.607	297.595	5418.7	24261.6	275.607	13.4566	21.7831	21.4795	0	0	0.235611	225.595	-610.218	250	274.043	0	37.4678	36.2754	142.127	1616358313196042	2
2806	0	0	806	1	461.266	237.579	223.687	0	0	12	-14.701	11.0359	379.225	5369.64	24331.7	-11.0359	17.4771	20.9173	20.5431	0	0	0.0625178	277.013	-630.251	250	298.425	0	38.3104	33.7163	69.3536	1616358313356129	2
2807	0	0	807	1	506.612	248.912	257.7	0	0	25.8407	43.1228	-124.271	373.371	5355.8	24273.9	124.271	16.7103	20.855	20.3388	0	0	0.344444	246.132	-611.684	250	270.254	0	33.2454	32.1634	77.7934	1616358313376140	2
2809	0	0	809	1	371.627	162.807	208.82	0	0	-52.1112	-41.211	-166.245	188.44	5433.75	24258.6	166.245	8.55066	21.8531	20.7274	0	0	0.362214	218.683	-601.105	250	240.14	0	59.4724	58.5582	163.404	1616358313416162	2
2811	0	0	811	1	529.594	268.556	261.038	0	0	-5.44821	15.3259	-163.951	243.556	5387.09	24202.1	163.951	10.9202	21.4891	21.8388	0	0	0.213381	222.496	-604.548	250	205.913	0	48.4859	47.3459	127.516	1616358313456184	2
2817	0	0	817	1	479.605	262.148	217.456	0	0	39.1118	15.0692	-123.799	250.522	5442.19	24401.6	123.799	11.1088	21.6692	20.7918	0	0	0.123548	244.936	-609.142	250	214.13	0	48.8124	47.6811	116.619	1616358313576249	2
2835	0	0	835	1	502.503	293.669	208.834	0	0	-39.9077	-10.721	-375.842	275.862	5421.55	24327.8	375.842	13.0718	21.2204	20.0125	0	0	0.394297	261.176	-621.839	250	283.111	0	43.4525	40.1091	199.147	1616358313936445	2
2836	0	0	836	1	465.776	222.481	243.295	0	0	-81.3666	26.3209	-114.894	221.8	5463.01	24290.7	114.894	10.3686	21.593	21.1654	0	0	0.380194	226.025	-608.809	250	260.983	0	53.8997	51.7895	122.359	1616358313956456	2
2838	0	0	838	1	504.838	232.636	272.203	0	0	63.3858	49.217	-268.469	413.045	5417.91	24267.8	268.469	18.6152	20.1846	20.2339	0	0	0.221153	254.169	-618.187	250	325.128	0	27.3057	26.4693	98.9708	1616358313996478	2
2839	0	0	839	1	554.013	330.739	223.274	0	0	-13.0821	53.2899	-24.6664	325.048	5494.38	24363.4	24.6664	15.1402	21.8674	20.8541	0	0	0.385323	254.871	-615.869	250	263.631	0	42.6456	38.6029	80.539	1616358314016489	2
2851	0	0	851	1	578.358	270.006	308.353	0	0	76.3795	-24.91	-314.838	282.689	5404.92	24242.3	314.838	12.7852	20.3453	20.2055	0	0	0.267021	239.043	-608.528	250	271.057	0	39.646	37.6217	167.725	1616358314256619	2
2854	0	0	854	1	493.114	206.204	286.91	0	0	-28.9315	-18.6961	-300.207	241.188	5410.57	24335.7	300.207	11.0643	22.2078	19.8467	0	0	0.230429	224.377	-602.375	250	235.218	0	44.5436	42.5885	185.369	1616358314316652	2
2859	0	0	859	1	487.449	267.72	219.728	0	0	-55.1069	11.4317	-88.6511	340.091	5337.09	24305.6	88.6511	15.7159	20.5981	20.2612	0	0	0.149525	217.009	-598.041	250	252.825	0	37.091	35.5322	79.425	1616358314416707	2
2860	0	0	860	1	403.853	223.066	180.787	0	0	30.8121	40.2588	-159.088	265.227	5450.49	24276.8	159.088	11.8241	20.7811	19.4808	0	0	0.13653	256.233	-609.645	250	224.703	0	43.0644	42.2487	114.668	1616358314436718	2
2865	0	0	865	1	626.896	310.745	316.152	0	0	10.7487	-18.6852	-356.247	333.972	5470.55	24236.1	356.247	15.497	21.4698	19.5589	0	0	0.274913	293.332	-630.66	250	289.301	0	35.5153	32.745	159.226	1616358314536772	2
2867	0	0	867	1	526.807	296.482	230.325	0	0	2.28469	33.4733	-88.656	283.902	5479.02	24283.6	88.656	12.8499	20.9271	20.7704	0	0	0.204961	204.839	-594.344	250	195.052	0	45.0986	42.8991	96.5913	1616358314576794	2
2871	0	0	871	1	429.506	231.599	197.907	0	0	23.6254	-24.8695	96.7632	222.061	5557.33	24242.3	-96.7632	10.4428	20.9254	21.4151	0	0	0.10768	181.675	-589.554	250	243.595	0	64.0637	54.3322	116.769	1616358314656837	2
2873	0	0	873	1	459.233	287.558	171.675	0	0	33.4804	2.30938	-27.8079	341.64	5348.16	24314.7	27.8079	15.4822	20.7304	19.8096	0	0	0.329089	252.557	-610.887	250	265.906	0	40.3172	37.2263	77.0087	1616358314696859	2
2874	0	0	874	1	598.873	326.868	272.005	0	0	92.6398	0.995216	-239.777	311.779	5388.66	24216.4	239.777	13.8065	21.9029	20.716	0	0	0.302851	243.547	-616.73	250	288.649	0	36.278	35.6362	125.916	1616358314716870	2
2885	0	0	885	1	476.582	258.196	218.385	0	0	10.1622	23.2298	-214.004	248.78	5371.48	24293.8	214.004	11.154	20.5419	20.0281	0	0	0.144837	230.21	-599.683	250	264.722	0	44.0066	43.1595	137.739	1616358314936990	2
2888	0	0	888	1	595.328	316.628	278.699	0	0	30.2655	31.3718	-277.633	329.345	5351.37	24285.7	277.633	14.8911	20.5398	19.0601	0	0	0.269352	280.467	-613.269	250	300.1	0	32.7949	31.7481	125.871	1616358314997023	2
2889	0	0	889	1	491.381	297.949	193.432	0	0	68.7646	-75.5008	-118.454	240.203	5412.54	24292.9	118.454	10.494	20.8914	21.4751	0	0	0.245243	261.804	-615.2	250	226.218	0	52.3565	51.0135	122.176	1616358315017034	2
2894	0	0	894	1	542.413	293.405	249.008	0	0	17.8222	-27.1957	4.25571	343.514	5363.82	24244.6	-4.25571	15.7453	19.5323	18.3711	0	0	0.305035	197.139	-586.477	250	214.475	0	40.2441	35.808	74.1168	1616358315117088	2
2895	0	0	895	1	499.644	234.114	265.529	0	0	-13.0634	29.8218	-105.106	271.018	5494.36	24287.2	105.106	12.287	20.2046	20.0625	0	0	0.18994	202.439	-593.001	250	204.465	0	45.3038	43.45	100.706	1616358315137099	2
2899	0	0	899	1	444.475	224.616	219.86	0	0	-4.21584	-43.0625	-214.858	201.327	5385.86	24260.4	214.858	8.99502	21.8724	20.3041	0	0	0.0434498	214.048	-601.183	250	240.339	0	54.2042	53.1347	175.926	1616358315217142	2
2901	0	0	901	1	461.513	300.135	161.378	0	0	10.7578	13.7446	-52.1704	332.795	5470.54	24303.3	52.1704	15.103	19.4771	19.2261	0	0	0.297507	236.951	-597.778	250	297.49	0	39.6133	37.0007	78.4005	1616358315257164	2
2903	0	0	903	1	553.465	253.794	299.671	0	0	-8.28153	37.4633	-89.3905	492.017	5389.92	24279.6	89.3905	22.3721	19.6029	19.2605	0	0	0.568242	214.218	-598.003	250	289.991	0	26.4318	25.0671	56.5785	1616358315297186	2
2912	0	0	912	1	604.726	340.912	263.814	0	0	-14.512	-33.3772	-40.612	370.22	5396.15	24350.4	40.612	16.9152	19.9026	20.4672	0	0	0.457602	278.925	-627.952	250	296.458	0	37.1698	33.9074	71.2491	1616358315477284	2
2914	0	0	914	1	480.462	205.079	275.383	0	0	59.669	-63.2666	-427.247	300.13	5421.63	24280.6	427.247	14.4225	20.1432	18.8608	0	0	0.0851224	196.326	-588.59	250	242.793	0	45.079	41.8186	222.005	1616358315517306	2
2916	0	0	916	1	566.267	314.115	252.151	0	0	-55.962	42.3742	-51.8449	304.499	5736.58	24175	51.8449	14.3107	20.4606	18.9267	0	0	0.228735	258.102	-608.774	250	274.789	0	41.7561	39.0032	83.1211	1616358315557328	2
2918	0	0	918	1	459.896	188.82	271.077	0	0	25.2072	-35.9709	-17.3087	357.791	5356.43	24253.4	17.3087	16.233	19.9474	20.0961	0	0	0.418261	215.465	-596.424	250	263.33	0	39.2104	35.3779	73.3663	1616358315597350	2
2925	0	0	925	1	537.209	254.905	282.304	0	0	36.0259	-26.4276	-331.572	361.825	5445.27	24243.8	331.572	16.5393	19.9626	19.8945	0	0	0.0891617	209.956	-601.634	250	282.73	0	31.9185	30.0219	135.04	1616358315737426	2
2929	0	0	929	1	505.675	225.814	279.861	0	0	95.8515	52.9977	-182.379	243.951	5385.45	24264	182.379	10.8103	19.9588	18.8349	0	0	0.272361	206.336	-593.4	250	228.484	0	45.2749	44.319	131.366	1616358315817469	2
2932	0	0	932	1	482.465	220.558	261.908	0	0	9.27788	-1.18334	-35.5695	305.695	5372.36	24218.6	35.5695	13.9188	21.025	20.2911	0	0	0.276124	252.836	-615.539	250	245.879	0	44.7012	41.3249	85.9294	1616358315877502	2
2935	0	0	935	1	519.173	284.204	234.969	0	0	81.5586	-7.87	-180.774	350.035	5399.74	24324.9	180.774	15.3453	19.8542	18.8975	0	0	0.283055	226.479	-599.642	250	277.375	0	32.8555	32.4505	94.1687	1616358315937535	2
2937	0	0	937	1	426.598	219.228	207.37	0	0	-43.9829	-2.25866	-112.713	250.041	5525.28	24219.6	112.713	11.4077	19.7874	20.17	0	0	0.25282	188.71	-584.102	250	244.935	0	47.9827	46.5214	108.237	1616358315977557	2
2954	0	0	954	1	521.206	308.216	212.99	0	0	18.1654	65.5667	-254.795	239.605	5363.47	24351.1	254.795	10.8896	19.7573	20.371	0	0	0.318691	262.472	-611.251	250	220.103	0	44.6415	43.3707	155.507	1616358316317742	2
2955	0	0	955	1	561.872	315.836	246.037	0	0	60.0121	10.5304	-101.743	287.209	5421.29	24306.5	101.743	12.7041	19.8722	19.3198	0	0	0.236416	208.277	-594.124	250	255.841	0	43.0269	41.8413	96.7719	1616358316337753	2
2965	0	0	965	1	529.578	279.977	249.601	0	0	15.2079	-122.724	-78.2098	280.548	5366.43	24240.4	78.2098	12.5438	19.8974	19.6148	0	0	0.0664283	257.062	-610.278	250	224.773	0	45.6208	43.9393	97.5614	1616358316537862	2
2966	0	0	966	1	487.451	287.51	199.941	0	0	39.708	36.2143	-236.584	337.324	5441.59	24280.8	236.584	15.1109	20.3164	20.3446	0	0	0.297923	219.164	-599.226	250	271.221	0	33.0133	32.312	109.277	1616358316557873	2
2967	0	0	967	1	484.466	233.144	251.322	0	0	23.7536	-21.5634	-330.134	291.11	5457.55	24238.9	330.134	13.3259	20.7936	18.6876	0	0	0.119541	201.289	-588.055	250	239.402	0	38.0766	35.6696	166.009	1616358316577883	2
2970	0	0	970	1	513.624	284.675	228.949	0	0	-18.0557	74.0331	-44.8041	312.289	5399.7	24243	44.8041	14.56	19.1068	18.162	0	0	0.340004	260.364	-609.023	250	248.334	0	40.69	37.8392	79.728	1616358316637916	2
2975	0	0	975	1	603.568	342.488	261.079	0	0	69.1152	45.2018	32.9826	272.142	5711.17	24371.5	-32.9826	12.5409	19.3856	19.397	0	0	0.0909885	255.951	-607.739	250	241.358	0	51.3607	44.5322	91.0337	1616358316737971	2
2976	0	0	976	1	454.087	194.596	259.491	0	0	59.2035	39.6486	-138.52	297.335	5422.1	24277.4	138.52	13.1785	18.9787	18.8985	0	0	0.402896	210.127	-585.407	250	213.024	0	39.2715	38.2622	96.1874	1616358316757982	2
2990	0	0	990	1	386.595	199.613	186.981	0	0	-65.7073	38.1153	-28.91	181.246	5347.69	24278.9	28.91	8.62252	20.4694	18.8872	0	0	0.163145	235.078	-599.418	250	248.589	0	69.6674	63.7108	132.081	1616358317038134	2
2999	0	0	999	1	553.686	293.178	260.508	0	0	82.0444	-41.9818	-61.5497	315.602	5797.9	24259.4	61.5497	13.9268	19.6647	18.9584	0	0	0.162125	280.363	-620.145	250	282.27	0	41.7854	39.3315	85.3276	1616358317218232	2
