# Supplementary material for: CaV1 and CaV2 calcium channels mediate the release of distinct pools of synaptic vesicles
Source: eLife. 2023 Feb 23;12:e81407. doi: 10.7554/eLife.81407 (PMC10023163; doi:10.7554/eLife.81407)
Supplement: Figure 5—figure supplement 1—source data 1. [file elife-81407-fig5-figsupp1-data1.zip › Figure 5 Supplement - Source Data 1/lin-7/2/4/cav1_to_cav1(lin-7).csv]

63.7750415607642
-48.9643172071775
-55.4455050241769
23.982591735561
-4.95600942949761
87.1478046483434
53.6252862184282
-3.66015480774888
40.812849161265
41.6752989117412
5.2273031125477
90.8343660938953
124.295640990751
231.413503654429
151.3643046405
-8.7092372784374
-37.7343047635305
151.970342779447
-38.9372901289809
-14.3214216599346
-71.0545069354158
22.5148813643162
60.7750092462674
-24.9389887781191
31.7642003336113
16.431632886004
86.5892247347709
47.3509043818193
10.2693467462731
164.624323823402
112.766615110613
5.20077073748951
2.3198056511709
129.375852145554
20.1209313508306
-56.8931715248547
34.8825546329898
-19.1678955063509
15.4159690941314
138.487378735469
73.5787129377612
-44.865803929547
216.894400089417
-33.2420656407704
6.74384372188331
-13.2375406785715
-39.542805960081
-9.503021843395
-19.707887005172
-6.22531766387431
33.0631355090953
33.0631355090953
33.0631355090953
33.0631355090953
33.0631355090953
33.0631355090953
33.0631355090953
42.1350363662167
74.3514391662083
14.7519306118064
32.6511093651987
-17.5405428887244
66.7333960669865
83.4387756976574
88.9666131402618
-48.5609851479149
7.9883722842859
-16.3743880624171
18.5468432751749
6.47060127971406
-12.2784470429852
-1.97567957623517
-67.0500863031622
-16.8910440886667
-10.4268006951608
-29.0519043707947
-37.9359220654552
196.402943497489
39.9493407827803
-34.4226858375279
89.1011973607418
37.3737430261216
-51.4173633479578
30.3832885604523
40.0047548556466
115.692480176418
-28.014882870015
-28.014882870015
-28.014882870015
-28.014882870015
-28.014882870015
-28.014882870015
-28.014882870015
-28.014882870015
-28.014882870015
-28.014882870015
-28.014882870015
-28.014882870015
-28.014882870015
-28.014882870015
-28.014882870015
21.2556763831961
123.92213078342
-10.62532130591
-14.9629393437773
-18.6762280752147
-0.317520790486128
-7.88229021645122
15.0455233030951
159.076136131676
93.9266591578406
93.3788534290078
24.2203104707695
-17.2490373036954
-29.2868979739143
319.025206214674
204.197935694386
67.5916301987771
-41.9556437607135
-48.2536050238133
75.5528435958048
58.6444143509888
20.3580513412479
29.5399355202625
-28.5151118995919
32.9833526043775
-32.5485488409732
126.715617208888
0.0509192122625564
97.6164869366702
7.34158948503398
53.2895908664294
-44.3418237062507
46.907916440009
4.84968174810081
-27.1446188895244
-56.7790490212193
-6.38049333149331
-41.2064366592505
13.8624331845784
70.599708810022
69.9877739052207
56.1957814956239
86.0814485726968
319.500267875751
-72.1808249806628
-40.4702668662741
-24.2205226642446
43.3304675930139
32.2614834207751
-21.2517725385243
-31.1625367134776
-19.2544803002694
30.0557811226798
26.9445119474575
-21.4832327108517
-61.6840245003942
9.90913881981658
-14.4657607181836
15.829167458888
123.35088023942
333.705874371254
106.680891829515
92.8537241284474
77.192151750315
-25.3278323233354
-62.5903667705735
45.6527090231538
-43.6391045262855
-37.3451941207978
-53.8476075804266
130.069503556671
18.5073941906411
190.391777286735
197.290815826796
-72.6768335105245
133.303486983721
-88.2816822277074
-74.0338616037708
31.4561261344314
-10.8107345466125
-20.4924761961175
57.24570356844
-24.2813946382176
-55.6936985717285
49.873019542082
-17.6999902242798
-37.7815379283267
-7.58112937419639
114.517921506589
108.608274474702
113.828095892503
-13.6491721197864
-22.2623268447788
38.5422822059608
-68.5671190705917
-60.1149183051931
-27.0422850365713
32.2038314928867
-18.8537807987115
-46.743058635746
170.458390187716
7.5196343666247
71.1664857691047
-23.3997507220421
-82.4304253608526
143.000165143303
0.451022094155519
-37.8887632124762
-4.56083025367946
-167.923850990505
-0.59356055143337
-9.19916814392866
47.6999784516346
-51.1411237951544
-116.991762156698
-7.81686333958453
-43.6496487694168
-37.7697401463612
-94.4075486684179
-7.8388246743117
-19.6029346068254
50.1643372224406
61.6609108180672
9.30334675991787
-74.8513510752556
-19.0117145040732
-48.8057497262427
-24.4184326430187
-14.3370802697137
-2.02696147351537
-80.1512709076115
-27.6245789879541
-61.95240566112
48.66907087891
72.4409363947542
23.381245235957
-21.1627942597944
-10.8444263576422
12.7158251897152
-128.567320120397
-75.4993201076805
-16.7355340178702
-86.9106970595459
-62.1285863719014
-58.3212049950845
54.3233067528962
16.9732102017077
-23.8781368907731
6.13411439722483
-59.509344299716
1.0772134462685
34.3171938486875
-27.2038124722313
-110.066966634628
-47.0088815505834
-57.3438412104825
22.6034558090813
48.2878740467321
2.83676104981794
187.952980587111
-73.6649133054881
-42.0078216500543
-159.272389252085
-6.32487246061658
-15.4879431643004
64.8862443225479
-23.4913664395064
119.144798143178
-33.4834895740033
176.27990376471
40.6561367198564
-25.4035132022201
41.6576253823913
101.524769854221
-42.1564183639276
125.365778701365
42.2933044747559
4.74153244726392
30.5281499265483
-72.623524806486
193.935824563813
15.020743631121
-59.1908211876899
-41.1974593396609
-20.2700606490408
-47.1605959740992
-24.7964648475873
-151.717804397351
-47.4227718652893
-42.697057650632
72.9214602071942
-73.9199087422386
-29.7181715768603
264.331276765267
-4.70871675503361
-136.43873355845
121.837733568528
11.3531604219742
49.3575336115645
64.1657843075717
-431.934444113658
-28.6418307218383
28.31780928246
3.10683248899556
152.48456115882
208.501889945848
117.317156074277
87.3581924718463
-56.2467995657236
85.8975300688479
4.48965472015868
-106.262380451463
-60.3947607195779
1.99297402591026
86.5900604273273
92.356666101863
-121.983566383709
74.7702882177726
-381.852674970312
80.0635499035351
-15.1879341552086
172.32472696657
-39.8495705711777
-52.4470024773128
72.6366639369797
203.220267656359
69.3985995025668
197.840810998333
-139.191018196299
-5.59860400391437
55.4254718955852
-2.57076263192914
-112.72239145807
0.372766831942386
77.8946318573888
86.8006620549985
33.1900190924151
-83.3289884317993
-101.969423320192
66.8714716813237
57.8790494754975
-27.9628837540605
-31.9785707291468
-39.864228727327
-65.9083837518084
-72.623046660705
-168.639895594941
-102.120705885118
3.85969362026106
-38.0399483219882
-79.0538906094199
32.4738447576873
-58.0170147673163
-120.995451557963
-109.087650355087
70.9142273516289
-69.6615162704621
-8.45135131774907
-116.925915308426
-73.2427817832059
-71.6339103628617
-70.6923142391398
-65.4507193912824
5.61518336004144
-14.3883551608388
61.3040085059255
-53.1428153065109
286.753649433177
3.79416928798207
-5.0965991276563
96.8761246686025
9.18108262924932
209.793444875036
86.3803968286546
80.3317900775554
14.3286570184172
-31.9045542292162
-113.468747947406
83.124579672044
62.3355538430295
207.942414040216
208.103237638742
-77.1956281519398
185.493239774605
-13.3078239558537
29.8359238214915
-69.4711421677749
-17.300609442089
74.5529821563158
-95.4492204023765
-16.4426052519058
38.9171315203511
-25.6044616977916
-38.8221763030016
43.2194585487676
213.463300969987
-81.8878314540808
-29.242984435744
344.749519407764
28.7121759093169
-40.863530703061
16.283862733403
77.4606072228579
-25.9968968481782
27.0887535502924
-40.7063422409966
-81.918456723689
33.6733710041607
93.9993870881571
71.0585685350042
-62.5269204132702
-44.2761346128974
59.9472797850748
-106.843065442369
-30.5514704068856
-84.3603851452691
-87.7910944430461
-124.687120364009
-32.961877566796
-71.8211274748693
-102.884468806288
-72.7786822115396
16.0323446781975
-87.2979435314675
-60.4078842270666
-76.5416417546513
-128.615730387081
-46.7018266983742
-41.4589131311496
-53.9212525212707
104.995499587472
-7.95991170309128
-131.81693901363
-20.9548742329217
37.2802098444998
88.6375317727915
-131.380202628546
-92.3592486365543
230.965218322331
-71.0243415490223
-26.4748021152265
71.9764673891285
156.414724093123
-24.3066131749393
-98.3508631348333
-103.801594392488
-75.2196284420562
-107.066732403148
-87.2210069886206
-61.2362404576744
-45.0235055681743
-117.482333803919
-36.5586271661897
-105.690644755526
36.2931143657241
-40.6993405599425
-99.9243012974767
21.0775270400353
-185.376369509719
-7.08336326022174
86.6418695134834
146.937002361639
-88.7981966364806
-22.6983965486362
10.6044153288548
-20.9638908335465
-49.9887423893462
-78.0664607274695
-16.4434388193332
-44.9084660540121
-61.9010543330506
-159.746390160029
-132.502411641805
-114.09363884272
-55.813578348868
-73.7240094327827
-105.632823185532
-121.351146618466
-174.081824056138
27.7604064707765
-52.2331604158636
-97.4851098951705
-114.428595957576
12.6695903534227
-82.7646049575316
-25.653006575798
-126.468597027404
-160.027469975806
-68.1492823598429
-151.676686052832
-49.7441635905608
-201.367406070817
-66.0929451625144
55.1167176336402
-68.371906830058
92.7017124576631
26.3141771633481
78.7597513214795
26.3598756794808
19.7915365986545
-70.6726882148497
253.49695179297
-91.6755960171241
-84.0972158066044
-34.1920753700707
-107.816050972338
-123.650377217156
-25.8194927483165
-130.037456251335
-18.2666928715445
-123.117522010712
-53.317721459991
-76.3232679339036
-119.748014209057
129.573912873088
-124.326102013719
0.282976004251282
-63.2532561756344
-120.594519989671
-198.525546534575
188.537391794509
188.537391794509
188.537391794509
188.537391794509
188.537391794509
188.537391794509
188.537391794509
188.537391794509
188.537391794509
188.537391794509
188.537391794509
188.537391794509
188.537391794509
188.537391794509
188.537391794509
75.3969528346387
-91.9843572852252
-138.822608343304
132.74312909834
-227.010640783417
-85.3032144201289
-48.1507790127645
-95.1816399034252
140.108207817824
46.3380519210358
-89.4621769444285
-91.0348348329909
-148.294426302775
-69.2696987582077
-350.409014536209
-29.8028248943057
-149.695567726047
30.0451464302913
-29.2306433274636
-69.4128263145604
-57.5863399091623
-64.7333448110686
-58.1716218398952
26.9661760349162
-28.5985418279571
-166.339515918988
-133.61972221771
-125.833057427389
-34.7256989634099
-116.283724567974
-126.300915490429
-127.081284181661
-228.668335435697
-26.6305771584113
-173.892615168154
-61.9382445440934
-23.3032393231261
-81.6948780870381
208.309625772854
-37.8246108929117
117.345629057088
-23.2636416149572
-51.8224179605523
-15.9491108058656
-25.727101637801
-70.2492309670444
-155.500524576074
94.9630910451123
-137.508817975717
