# Supplementary material for: CaV1 and CaV2 calcium channels mediate the release of distinct pools of synaptic vesicles
Source: eLife. 2023 Feb 23;12:e81407. doi: 10.7554/eLife.81407 (PMC10023163; doi:10.7554/eLife.81407)
Supplement: Figure 5—figure supplement 1—source data 1. [file elife-81407-fig5-figsupp1-data1.zip › Figure 5 Supplement - Source Data 1/lin-7/2/4/cav1_to_rimb-1.csv]

312.28700899833
203.498599605997
196.117135941878
277.330304300665
244.312274195268
341.388080451124
300.960115169594
250.690924518972
291.21411692547
292.012535172384
254.402382420379
345.514178330485
379.221968232662
476.750541172385
400.22999947066
240.203180982324
212.964515935849
398.939307539473
212.455615762271
238.35020509526
181.560513259349
269.294396198454
310.552790066726
220.942141547385
280.673895968698
265.790882425318
337.106896860623
300.220757254144
262.058813075461
409.858761927462
365.343155036641
254.587242849491
253.51762460857
377.724519884631
268.768914255964
191.490583884835
281.066802993744
230.256999025734
267.731595091183
390.13607670829
325.083933213312
208.840987135056
463.668186310869
223.204332266208
257.263191490566
237.636694685899
212.405360937141
238.175398451078
235.081441426122
241.632001498535
283.716103054116
283.716103054116
283.716103054116
283.716103054116
283.716103054116
283.716103054116
283.716103054116
290.735619302686
325.000444076237
265.080146029845
281.384193619899
234.72717801245
314.550784272358
334.196124521522
335.080869306468
202.023178586993
258.894533808761
235.078638538602
270.601301928403
255.926568789909
238.533284493552
249.599045140074
182.867613717659
230.289329795407
245.900136508132
227.100647776824
212.5973222557
442.598641157365
289.214354135104
216.879194246194
340.978873006424
290.615414773116
197.271822235274
281.029197085839
287.385515497438
362.836394237845
222.583400669412
222.583400669412
222.583400669412
222.583400669412
222.583400669412
222.583400669412
222.583400669412
222.583400669412
222.583400669412
222.583400669412
222.583400669412
222.583400669412
222.583400669412
222.583400669412
222.583400669412
271.376040336862
376.639706881744
236.929452397839
234.055376784562
234.533756092918
250.0972665158
238.741507151177
267.079937693842
408.310848179176
340.309951079987
341.680977137349
270.581977839139
232.940471453764
219.667384885612
559.992913582799
454.039993939632
325.518966677531
207.462059113632
207.16473590409
325.648946462679
308.007254315267
271.396200014177
284.112220017419
221.997599909905
281.481634880153
223.986476147193
375.636489310494
250.019664503017
343.888655182358
256.359458892968
298.621018225037
207.890564593869
297.687946833839
261.721695876457
226.835235259352
195.051988944675
246.141301921489
205.052986410905
267.749153996395
326.844795085811
320.412472243499
307.433285551603
338.913968031943
559.218732233038
176.914429357819
212.599964928296
230.829312460065
291.695772379054
282.944141479448
231.225579431328
224.907229257974
232.421315379838
278.571330158956
274.358879687835
229.09121103698
190.182445723058
264.517074026218
236.593811646574
263.787993497686
376.800769157972
576.331845174327
357.742091310095
345.581482542427
322.287157849646
225.065811896431
189.720703110972
297.344871736418
207.255854115682
214.687133860657
199.131191945124
376.854665278573
275.206977034509
430.399323644005
437.56980648338
177.250768716036
379.553755366075
164.442285394752
183.568133293378
277.967474002701
237.418907347823
229.695185507662
303.762270959056
229.687236003301
192.525446645672
300.262174879403
233.87329036934
212.732965563149
244.173283968464
361.198463368504
356.176797538189
360.737787333516
237.557456010452
227.233680105211
299.215852660025
179.963942268005
190.689052527517
226.042515048174
287.905527573336
231.825771058286
204.51233858008
427.985432141337
259.110306307066
323.798542474087
232.157287049407
174.361043749754
387.469159995443
249.649447153261
211.713252843882
252.663718298789
88.7094095480604
252.676328135421
239.959680299353
299.565711036951
201.365048133029
137.184687462985
245.826012755996
206.892122849412
209.878424614265
163.882032125411
246.6862551413
229.525606461412
304.836704107362
314.502791122815
265.829197147138
176.425717735185
231.658280445835
203.998573138911
225.516539434053
232.827181544991
247.351166054866
179.585113067624
223.855364650626
192.042065088628
305.492407031011
339.404583566979
273.761141644922
230.101574218079
240.307691438491
259.672282859963
122.580807571205
176.282915791025
230.800318402785
169.322783123666
189.730856543658
193.287764306053
303.243640250296
271.918742088049
227.096195199778
258.232415575753
197.121974329026
262.591826191962
287.00926101543
223.343748210421
143.54820641179
204.376461463679
193.002643882403
273.126386446335
295.863111821985
253.619127241896
428.74098344163
178.2663464682
210.12731311009
99.3192122391272
252.926369829238
243.512549922497
315.893979677395
223.06926468413
372.627046099216
225.747952825655
424.776922154898
298.362448481584
220.138435135373
292.968918431891
349.023684515475
206.890969651419
377.866121090498
295.923398945469
257.848640126693
281.444643778211
186.052764295489
441.80114229949
266.031007315304
193.251650692656
209.439557946117
228.26898161032
203.918751351036
235.850229323222
102.85581595605
201.604913160335
207.499691075266
323.300746815767
179.07344170006
220.373079951806
506.658450814266
241.725192297161
115.298069706624
369.798948795713
262.17130190962
298.347640356435
318.311072658612
-185.751171106937
223.994060501312
277.222449745046
262.443620588182
400.188876221517
467.569329755735
365.687021001715
337.527939121072
197.04003523372
325.114677680526
255.877102012529
141.87051324652
191.273216624362
263.041954770389
334.96138205052
337.507811137293
125.3077441578
328.758426066506
-126.758278109539
321.137150555189
231.652220079757
435.522535755393
222.013618980309
202.432005034684
333.990381501669
447.921016197168
339.809057085382
448.867374545378
110.461821364119
253.233433780922
305.231657665711
248.239091904437
140.21536995554
251.984614066036
323.572635209764
341.656766293922
278.683834839882
167.644622340493
146.400780061205
314.097968300937
302.908822060219
219.0707162397
212.068543754059
211.30927299711
185.248813867565
182.212388618874
87.6290258883944
148.753550599591
259.798205839193
211.856215002964
170.342222953391
290.347353943242
190.942049936717
134.000261545837
148.701582697867
323.457571657232
188.080197523258
251.571163546765
134.046150414811
176.209887489617
191.548440658102
174.006654634597
184.068637831264
256.017844396519
232.520921487822
307.821182940902
198.39974163354
531.461596692727
254.923508613678
249.26001556896
343.186012659402
255.735705741983
460.818315901214
335.002578893693
348.380385420486
272.02830690036
223.228569163363
133.999521038388
329.570113676413
314.750353178861
468.201279246898
451.15137288379
170.521240978608
446.886990771635
238.447851290833
278.002037574329
179.426891012255
228.171732258523
324.252017971868
155.516373216131
233.8514362821
283.336510112462
229.811819515887
218.044364609081
303.656304469071
471.253568990876
170.040533787694
225.155566334904
584.817682559451
284.393980494848
209.129207642244
267.617690376447
321.543158268595
222.253928391692
278.325081515824
207.290785657455
165.709636583998
286.672979404476
344.980153564245
316.063679857977
183.600235893906
209.72945419656
309.450741408376
147.310236748268
214.626686522249
162.946691671569
161.692840834364
126.656490410515
211.281505731854
188.830638467397
149.3403732158
176.144732278639
258.190727880852
168.039804067988
187.080124755943
172.851821153142
117.532863950237
197.289063530545
212.457060516476
193.549265458411
357.922246686536
241.409156984413
111.033265769614
224.085501962653
285.796990838312
334.704223620489
124.390390073831
159.537739857236
486.511578530709
175.314453699859
233.594650389371
324.741354607426
401.406424356771
223.886205945694
150.704916009578
150.43508717575
182.617797373084
142.804427612826
160.598623365949
187.58721220517
204.811689656258
134.667084831511
213.03617307708
139.810694321718
286.898293349408
209.564288646764
147.602739410618
268.893382274027
60.2844978922456
253.69505807858
346.960218655395
387.881541117712
159.942597192552
233.067419109597
266.007046127596
228.291405783122
202.457981062162
174.261209472623
226.846665844264
209.28481871855
184.313659682374
92.1444528843956
118.993016613248
140.580488228754
190.680932601272
172.565051039966
142.905404880987
130.751237476408
72.5977676606415
277.757659402813
191.663234140994
151.513750371763
138.305684853395
263.409695302278
163.558058587913
226.415874381964
125.955337362164
90.679842004535
175.869723387181
103.109396477679
197.693537048947
47.3943800587356
178.325706815585
308.843609106891
177.832305987051
340.661293291712
281.852169839852
324.048986651485
275.572466097772
269.196836623774
178.488768084817
500.319793775538
153.637779064773
158.137588401303
217.275839394564
143.540070638777
132.651906497091
222.730673857287
124.038682711863
238.035162765583
127.20595959444
198.695117957535
171.350907571331
133.38934922053
376.118247231738
134.528428061416
251.928705925568
184.119171185743
129.542910357936
50.8812962161926
433.330822926081
433.330822926081
433.330822926081
433.330822926081
433.330822926081
433.330822926081
433.330822926081
433.330822926081
433.330822926081
433.330822926081
433.330822926081
433.330822926081
433.330822926081
433.330822926081
433.330822926081
326.768525152612
155.308111477914
111.768028487117
388.982075994983
33.2355212091313
160.139132222487
206.414878072379
165.510363800864
388.492377029086
302.129023655809
163.673815107594
172.285646246073
107.907779049598
190.038558535129
-87.1429170070526
222.151035931518
102.064674660274
282.359026300029
226.784935713825
173.414178703049
199.611967090261
173.896083812352
187.459547275713
269.036158164459
221.941092810241
82.778274003819
117.349695111151
119.469912086806
224.041301863796
130.08098629029
120.039598695306
115.575482894571
25.0136861007111
218.087088260198
72.1615912053928
191.611644416378
224.75717184925
165.216587878842
458.866236037507
216.191173579736
357.907133978308
222.382736312179
198.597224926147
238.010022326155
232.440799684024
183.479941923538
96.7327898673773
337.959649972411
111.944679549185
