# Supplementary material for: CaV1 and CaV2 calcium channels mediate the release of distinct pools of synaptic vesicles
Source: eLife. 2023 Feb 23;12:e81407. doi: 10.7554/eLife.81407 (PMC10023163; doi:10.7554/eLife.81407)
Supplement: Figure 5—figure supplement 1—source data 1. [file elife-81407-fig5-figsupp1-data1.zip › Figure 5 Supplement - Source Data 1/lin-7/2/4/egl-to-egl(rimb)).csv]

61.5628809132144
-47.2255284791178
-54.6069921432369
26.6061762155499
-6.41185388984707
90.6639523660091
50.2359870844788
-0.0332035661436976
40.4899888403546
41.2884070872691
3.67825433526411
94.7900502453698
128.497840147547
226.02641308727
149.505871385545
-10.5209471027916
-37.7596121492667
148.215179454358
-38.2685123228445
-12.3739229898553
-69.1636148257663
18.5702681133383
59.8286619816112
-29.7819865377302
29.9497678835827
15.0667543402027
86.3827687755078
49.4966291690283
11.3346849903459
159.134633842347
114.619026951526
3.86311476437584
2.79349652345479
127.000391799516
18.0447861708484
-59.2335442002801
30.3426749086287
-20.4671290593811
17.0074670060679
139.411948623175
74.3598051281964
-41.8831409500596
212.944058225754
-27.519795818907
6.53906340545052
-13.0874333992166
-38.3187671479742
-12.5487296340376
-15.6426866589933
-9.09212658658055
32.991974969001
32.991974969001
32.991974969001
32.991974969001
32.991974969001
32.991974969001
32.991974969001
40.0114912175708
74.2763159911223
14.3560179447298
30.6600655347842
-15.9969500726653
63.8266561872427
83.471996436407
84.3567412213528
-48.7009494981227
8.17040572364601
-15.6454895465127
19.8771738432873
5.20244070479328
-12.1908435915635
-1.12508294504153
-67.8565143674565
-20.4347982897085
-4.8239915769833
-23.6234803082913
-38.126805829415
191.874513072249
38.4902260499888
-33.8449338389215
90.2547449213083
39.8912866880004
-53.4523058498413
30.3050690007234
36.6613874123226
112.11226615273
-28.1407274157033
-28.1407274157033
-28.1407274157033
-28.1407274157033
-28.1407274157033
-28.1407274157033
-28.1407274157033
-28.1407274157033
-28.1407274157033
-28.1407274157033
-28.1407274157033
-28.1407274157033
-28.1407274157033
-28.1407274157033
-28.1407274157033
20.6519122517469
125.915578796629
-13.7946756872767
-16.6687513005533
-16.1903719921971
-0.626861569314883
-11.9826209339386
16.3558096087266
157.586720094061
89.585822994872
90.9568490522337
19.8578497540242
-17.7836566313514
-31.0567431995029
309.268785497683
203.315865854517
74.7948385924159
-43.2620689714828
-43.5593921810256
74.9248183775638
57.2831262301519
20.6720719290619
33.3880919323041
-28.7265281752103
30.7575067950378
-26.7376519379219
124.912361225378
-0.704463582098128
93.1645270972425
5.63533080785271
47.8968901399215
-42.8335634912461
46.9638187487238
10.997567791342
-23.8888928257635
-55.6721391404404
-4.58282616362669
-45.6711416742106
17.0250259112794
76.1206670006953
69.6883441583835
56.7091574664877
88.1898399468276
308.494604147923
-73.8096987272962
-38.1241631568188
-19.8948156250505
40.9716442939392
32.2200133943328
-19.4985486537868
-25.8168988271415
-18.3028127052772
27.8472020738403
23.6347516027203
-21.6329170481355
-60.5416823620568
13.7929459411029
-14.1303164385414
13.0638654125709
126.076641072857
325.607717089212
107.01796322498
94.8573544573122
71.5630297645306
-25.6583161886844
-61.0034249741435
46.6207436513026
-43.4682739694332
-36.0369942244585
-51.5929361399909
126.130537193458
24.4828489493942
179.67519555889
186.845678398265
-73.4733593690795
128.82962728096
-86.2818426903629
-67.1559947917373
27.2433459175858
-13.3052207372926
-21.0289425774532
53.0381428739405
-21.0368920818142
-58.1986814394437
49.5380467942881
-16.8508377157756
-37.9911625219662
-6.55084411665086
110.474335283389
105.452669453074
110.013659248401
-13.1666720746631
-23.4904479799039
48.4917245749097
-70.7601858171098
-60.0350755575979
-24.6816130369413
37.1813994882208
-18.8983570268289
-46.2117895050347
177.261304056222
8.38617822195044
73.0744143889718
-18.5668410357081
-76.3630843353609
136.745031910328
-1.074680931854
-39.0108752412331
1.93959021367425
-162.014718537055
1.95220005030603
-10.7644477857626
48.8415829518357
-49.3590799520858
-113.53944062213
-4.89811532911938
-43.8320052357036
-40.8457034708505
-86.8420959597039
-4.03787294381493
-21.1985216237032
54.112576022247
63.7786630376999
15.1050690620226
-74.2984103499299
-19.0658476392806
-46.7255549462039
-25.2075886510626
-17.8969465401238
-3.37296203024891
-71.1390150174917
-26.8687634344893
-58.6820629964874
54.7682789458953
88.680455481864
23.0370135598063
-20.6225538670366
-10.4164366466244
8.94815477484769
-128.14332051391
-74.44121229409
-19.9238096823307
-81.4013449614491
-60.9932715414576
-57.4363637790626
52.5195121651808
21.1946140029335
-23.6279328853376
7.50828749063783
-53.6021537560897
11.8676981068469
36.2851329303143
-27.3803798746945
-107.175921673325
-46.3476666214361
-57.7214842027121
22.4022583612199
45.13898373687
2.89499915678095
178.016855356515
-72.4577816169154
-40.5968149750257
-151.404915845988
2.20224174412249
-7.21157816261859
65.1698515922793
-27.6548634009856
121.902918014101
-24.9761752594601
174.052794069782
47.6383203964691
-30.5856929497419
42.2447903467759
98.2995564303595
-43.8331584336962
127.141993005383
45.1992708603542
7.12451204157821
30.7205156930953
-64.6713637896261
191.077014214375
15.3068792301887
-57.4724773924596
-41.2845701389984
-22.4551464747952
-46.8053767340795
-14.8738987618932
-147.868312129065
-49.1192149247805
-43.2244370098493
72.5766187306521
-71.6506863850551
-30.3510481333093
255.93432272915
-8.99893578795457
-135.426058378491
119.074820710597
11.4471738245051
47.62351227132
67.5869445734965
-436.475299192052
-26.7300675838029
26.4983216599306
11.7194925030666
149.464748136402
216.84520167062
114.9628929166
86.803811035957
-53.6840928513953
74.3905495954108
5.15297392741411
-108.853614838595
-59.4509114607532
12.3178266852741
84.2372539654046
86.7836830521777
-125.416383927316
78.0342979813908
-377.482406194654
70.4130224700742
-19.0719080053583
184.798407670278
-28.7105091048066
-48.2921230504313
83.2662534165542
197.196888112053
89.0849290002665
198.143246460263
-140.262306720996
2.50930569580703
54.5075295805958
-2.48503618067809
-110.508758129575
1.26048598092109
72.848507124649
90.9326382088069
27.9597067547669
-83.0795057446227
-104.32334802391
63.3738402158218
52.1846939751034
-31.6534118454152
-38.6555843310558
-39.4148550880051
-65.4753142175501
-68.5117394662408
-163.095102196721
-101.970577485524
9.07407775407808
-38.8679130821516
-80.3819051317247
39.6232258581271
-59.7820781483985
-116.723866539278
-102.022545387249
72.7334435721172
-62.6439305618575
0.847035461649625
-116.677977670304
-74.5142405954981
-59.1756874270128
-76.7174734505185
-66.6554902538516
5.29371631140418
-18.2032065972932
57.0970548557865
-52.3243864515749
280.737468607612
4.1993805285623
-1.46411251615484
92.4618845742865
5.01157765686764
210.094187816099
84.2784508085773
97.6562573353707
21.3041788152444
-27.4955589217521
-116.724607046727
78.8459855912973
64.0262250937461
217.477151161783
200.427244798674
-80.2028871065073
196.16286268652
-12.2762767942819
27.2779094892134
-71.29723707286
-22.5523958265927
73.5278898867531
-95.2077548689846
-16.8726918030148
32.6123820273464
-20.9123085692278
-32.6797634760347
52.9321763839556
220.529440905761
-80.6835942974209
-25.568561750211
334.093554474336
33.6698524097332
-41.5949204428713
16.8935622913317
70.8190301834796
-28.4701996934233
27.600953430709
-43.4333424276598
-85.0144915011175
35.9488513193604
94.25602547913
65.3395517728617
-67.1238921912096
-40.9946738885552
58.7266133232609
-103.413891336848
-36.0974415628658
-87.7774364135463
-89.0312872507508
-124.0676376746
-39.4426223532615
-61.8934896177185
-101.383754869315
-74.5793958064766
7.46659979573667
-82.6843240171271
-63.6440033291725
-77.8723069319736
-133.191264134878
-53.4350645545707
-38.2670675686392
-57.1748626267041
107.198118601421
-9.31497110070234
-139.690862315501
-26.6386261224621
35.0728627531965
83.9800955353734
-126.333738011284
-91.1863882278791
235.787450445593
-75.4096743852566
-17.1294776957444
74.0172265223104
150.682296271655
-26.8379221394213
-100.019212075537
-100.289040909365
-68.1063307120309
-107.919700472289
-90.1255047191659
-63.1369158799449
-45.9124384288576
-116.057043253604
-37.6879550080354
-110.913433763397
36.1741652642926
-41.1598394383515
-103.121388674497
18.1692541889119
-190.43963019287
2.97092999346512
96.2360905702793
137.157413032597
-90.7815308925634
-17.6567089755177
15.2829180424809
-22.4327223019933
-48.2661470229529
-76.4629186124918
-23.8774622408515
-41.4393093665655
-66.4104684027412
-158.57967520072
-131.731111471867
-110.143639856362
-60.0431954838429
-78.159077045149
-107.818723204128
-119.972890608707
-178.126360424474
27.0335313176978
-59.0608939441214
-99.2103777133522
-112.41844323172
12.6855672171627
-87.1660694972021
-24.3082537031511
-124.768790722952
-160.04428608058
-74.8544046979338
-147.614731607436
-53.0305910361682
-203.32974802638
-72.3984212695301
58.1194810217761
-72.8918220980646
89.9371652065969
31.1280417547363
73.3248585663699
24.8483380126567
18.4727085386588
-72.2353600002986
249.595665690423
-97.0863490203425
-92.5865396838122
-33.4482886905513
-107.184057446338
-118.072221588024
-27.9934542278285
-126.685445373253
-12.6889653195327
-123.518168490675
-52.0290101275801
-79.3732205137845
-117.334778864585
125.394119146623
-116.195700023699
1.204577840453
-66.6049568993727
-121.181217727179
-199.842831868923
182.606694840966
182.606694840966
182.606694840966
182.606694840966
182.606694840966
182.606694840966
182.606694840966
182.606694840966
182.606694840966
182.606694840966
182.606694840966
182.606694840966
182.606694840966
182.606694840966
182.606694840966
76.0443970674963
-95.4160166072012
-138.956099597998
138.257947909868
-217.488606875984
-90.5849958626283
-44.3092500127365
-85.2137642842514
137.768248943971
51.4048955706934
-87.0503129775212
-78.4384818390423
-142.816349035517
-60.6855695499859
-337.867045092168
-28.5730921535975
-148.659453424841
31.6348982149142
-23.9391923712898
-77.3099493820661
-51.1121609948547
-76.8280442727633
-63.2645808094018
18.3120300793438
-28.7830352748739
-167.945854081296
-133.374432973964
-131.254215998309
-26.682826221319
-120.643141794825
-130.684529389809
-135.148645190544
-225.710441984404
-32.637039824917
-178.562536879722
-59.1124836687374
-25.9669562358655
-85.5075402062736
208.142107952392
-34.5329545053788
107.183005893193
-28.3413917729364
-52.1269031589687
-12.7141057589603
-18.2833284010909
-67.2441861615777
-153.991338217738
87.2355218872957
-138.779448535931
