# Supplementary material for: CaV1 and CaV2 calcium channels mediate the release of distinct pools of synaptic vesicles
Source: eLife. 2023 Feb 23;12:e81407. doi: 10.7554/eLife.81407 (PMC10023163; doi:10.7554/eLife.81407)
Supplement: Figure 5—figure supplement 1—source data 1. [file elife-81407-fig5-figsupp1-data1.zip › Figure 5 Supplement - Source Data 1/lin-7/2/4/lin-7_to_cav1.csv]

-167.205214720093
-2.03421296943804
-56.173425458216
9.21566732729309
9.21566732729309
9.21566732729309
9.21566732729309
9.21566732729309
9.21566732729309
9.21566732729309
9.21566732729309
9.21566732729309
9.21566732729309
9.21566732729309
9.21566732729309
9.21566732729309
9.21566732729309
9.21566732729309
10.2987378848239
349.542230693163
88.6450913069085
52.9504214032232
171.589307812355
168.228807480043
138.724657626011
-1.33495503357688
-20.2517732173791
-141.661713577623
219.436613558806
-74.2813319064124
97.7936019406289
374.025376987413
225.007955824586
-8.32353131612388
58.1030681221029
397.780759457332
-42.4826872550965
-98.217309003301
-10.8680116450795
96.9989956954279
12.6113359449211
110.133897379631
232.178333354969
54.8656487196723
153.219833349043
11.4856215254932
216.351797565796
178.61570595639
178.61570595639
178.61570595639
178.61570595639
178.61570595639
178.61570595639
178.61570595639
178.61570595639
178.61570595639
178.61570595639
178.61570595639
178.61570595639
274.350818155679
-22.7305343032284
368.695070958339
266.345946430813
163.779265512526
222.77708615799
277.37110538901
279.672446237557
342.10270361516
163.393548808237
280.688860153758
207.918447431636
198.184295826055
281.155213717889
238.15494128161
146.165247582277
-46.7557357578961
330.14488594102
175.267753530371
213.264351770982
332.983226058782
84.4624589068618
220.076628868867
162.396707622978
207.581340785886
258.987344328634
236.93062135085
275.229734183866
4.6421408009038
56.0626560012953
149.435506965742
156.103340543808
129.49352536263
42.5497586376579
134.612681556686
243.041342358344
187.033480923873
263.585146481717
-61.6330716108267
403.54746746831
237.13369898962
327.139463031075
192.014622433872
-191.888402261441
39.1520954881527
228.664093917512
285.885141426106
116.995186244893
169.780615955234
277.300740793754
316.756545981552
100.860321676982
182.827993322168
37.9658462538292
258.120256232164
275.094172653353
182.273341542071
125.534417675113
61.6709079990625
101.565385298667
100.361801188426
60.0045241431791
123.651219915866
116.766751207825
156.515345669236
230.479325447345
351.28991108396
-99.0401841892061
206.720209754776
224.209145217109
-182.022416836194
-147.300897223552
0.545990858333539
21.5194343554496
369.257722747992
131.279424442723
135.752933533254
11.9650404227342
209.340997732034
102.598945555343
-55.6799240060199
220.225135133482
-84.872053895603
328.996797221617
210.413877342951
183.931468052941
65.5417476203658
-222.43520816562
-87.4404641916652
-61.9923415082866
-5.86396164007226
-70.3137004071376
-103.078493668443
-116.672095828357
187.160921845821
73.4619842903541
257.897415832656
261.113071567085
-29.1063448694475
176.076144452482
-104.201039210005
-1.43734005475096
-135.876981496679
89.682703051969
-41.4583644093717
90.738308086473
60.8084469921752
-52.9449602317799
41.8371548896313
11.9986137598827
83.7189530296547
114.469983524738
-135.683322798146
-262.21452259615
195.417239439205
202.728401578575
201.354981519436
-109.982744030565
132.254903038047
24.1951765223586
-223.391843135861
27.1225460870711
273.542907504477
-12.1587988181471
146.799220258749
-151.512785005618
-2.96744516144815
-144.423567273698
-44.4944981571515
98.4219610862029
129.497311247852
310.35329791693
107.646556432776
-173.100099134261
-25.8176575820497
73.2752340677172
-59.7550296243934
423.100382590755
342.932086198895
281.862687592602
264.307682346545
-154.85100361234
