# Supplementary material for: CaV1 and CaV2 calcium channels mediate the release of distinct pools of synaptic vesicles
Source: eLife. 2023 Feb 23;12:e81407. doi: 10.7554/eLife.81407 (PMC10023163; doi:10.7554/eLife.81407)
Supplement: Figure 5—figure supplement 1—source data 1. [file elife-81407-fig5-figsupp1-data1.zip › Figure 5 Supplement - Source Data 1/lin-7/2/4/lin-7_to_rimb-1.csv]

411.169090199389
261.058539846207
304.951905534803
213.646429434579
213.646429434579
213.646429434579
213.646429434579
213.646429434579
213.646429434579
213.646429434579
213.646429434579
213.646429434579
213.646429434579
213.646429434579
213.646429434579
213.646429434579
213.646429434579
213.646429434579
233.447849336041
-87.9148159073964
185.6090003329
191.741153342016
80.8929132614692
83.9338968694981
98.2167464359866
254.105513784778
268.765026682072
387.314653261967
28.2232549360981
292.474122267736
147.655962609398
-121.114218077262
31.8534197021756
258.103014783691
178.597397590529
-128.304985106567
279.062733147924
363.858851299174
246.314918741796
140.190658353988
215.383773228078
170.515484282059
8.36366695527317
193.827806259801
100.76656797253
219.612683895075
54.5794653149762
73.1608061050476
73.1608061050476
73.1608061050476
73.1608061050476
73.1608061050476
73.1608061050476
73.1608061050476
73.1608061050476
73.1608061050476
73.1608061050476
73.1608061050476
73.1608061050476
-22.9438607684135
256.240954259894
-119.65415676795
-6.69619306464824
82.3885476031612
40.1078203994277
-12.9318262010959
-8.78486651597154
-70.094365147356
92.2056636911263
-27.2597693297396
60.2878478978607
55.2927725915958
-12.3461253419875
31.2494710380099
109.840552545183
325.662467137894
-66.4776949217191
58.5727907658008
44.56327693754
-67.9869159142734
168.581283269775
50.6425250548725
94.8679895941671
49.9589064305867
15.7584566547023
32.5278637632412
-16.1241582320934
245.405761197123
212.381877216344
86.8443670562185
95.3814851190725
102.663377693471
213.640252880229
139.399474322199
35.3988631742902
87.4430687440433
4.72702756561671
329.534189926377
-143.804085308258
22.7519364938692
-59.1319580574147
77.4535621672965
464.195521169614
241.32598277706
39.1230671213391
-17.3125915297908
149.226737659141
104.446616041049
-9.11525653471222
-53.2502406700435
136.891982667798
76.2135514728986
203.977630969275
16.2454240190157
-9.26223155640105
70.180188698678
129.149210602013
194.747326223224
160.107802432672
143.967643396309
195.153365399439
137.083961351917
134.616477660854
101.69469362542
14.1159290854296
-93.291422762821
362.999683905059
41.9173990025258
35.0423488069557
413.228544761442
407.655526869828
247.461759408899
209.967180147287
-124.36401741174
105.429587535844
107.217851057909
238.306069604892
48.0470628203868
160.082504130008
294.805550807957
38.0290222872065
367.088087541867
-84.6928350157725
34.0368935346839
52.3852956241692
179.524603981723
492.275220097299
354.09660058039
313.441003872618
238.636177397447
323.921968379385
333.982779082376
359.699509767108
81.7930476723243
184.979575777309
15.1242036724668
-28.8484406912523
272.400434003107
95.4936357815893
335.351442936722
260.313427589064
373.900329873655
147.259267479547
293.307586441841
159.222949872284
167.328204690252
302.994447386018
182.95532433242
249.529479588789
193.596974676439
145.065931940288
414.70904536603
493.971665035816
67.172227402096
59.91435426976
38.5624084980657
346.40412005043
117.414556639566
237.498454553468
477.000595125167
230.34208522802
-37.4954884510082
286.638181164665
114.540449055488
381.624790394012
263.777285204944
381.706364828588
281.840732014821
164.652791743002
140.773107716281
-58.3017229050004
126.804181778577
397.572970746256
260.023142065465
167.968072353353
299.927985675871
-161.24270976595
-88.8275163860324
-32.4619286871787
-25.2760538248874
384.20528247961
