# Supplementary material for: CaV1 and CaV2 calcium channels mediate the release of distinct pools of synaptic vesicles
Source: eLife. 2023 Feb 23;12:e81407. doi: 10.7554/eLife.81407 (PMC10023163; doi:10.7554/eLife.81407)
Supplement: Figure 5—figure supplement 1—source data 1. [file elife-81407-fig5-figsupp1-data1.zip › Figure 5 Supplement - Source Data 1/lin-7/2/4/rimb-1_to_egl-19.csv]

252.206462763237
242.127311865329
227.313002567699
210.7190587272
235.172470182969
293.120061070434
262.465128177898
295.634611158671
317.111422511137
282.054518386099
241.351215323556
245.795568290755
295.239426611274
265.769214592781
277.872570113531
273.854342636558
247.389028991599
218.059120612825
256.136438303207
245.36529198666
193.492124872167
203.884271566449
215.191854332784
241.742120535694
240.305308614625
209.160847178072
232.678544570046
263.98361651169
250.238970175379
271.433889709123
239.90363798374
251.486799727098
257.063546156182
252.645326611481
208.336965241982
198.658770521237
214.018894680455
217.405211746859
231.447357354402
219.556542907128
218.281452788646
253.381513669268
261.827935242036
194.251261467922
199.452948513485
206.88057957593
248.494014698662
263.876665498344
245.925017070933
274.903493797182
299.678241757657
218.891942216446
242.754805959543
260.04056915699
238.054973125471
227.536942532551
209.251174522013
213.283937234594
198.88383481045
186.406329088258
224.430483778429
251.369637533805
283.722880679867
254.60003612092
291.666128988425
305.763872513553
245.786657496857
245.786657496857
245.786657496857
245.786657496857
245.786657496857
245.786657496857
245.786657496857
245.786657496857
245.786657496857
245.786657496857
245.786657496857
245.786657496857
245.786657496857
245.786657496857
243.704936944515
236.346160135784
244.597919970135
224.711545648907
241.276899662962
223.317580260537
255.692049661012
235.258752000601
238.200126186013
262.337985793705
291.618664023952
255.727740376904
154.210646723952
274.562814536542
285.645172798741
238.958795163864
240.164361295313
204.969959237977
248.664484260323
259.41558639408
225.099965583469
270.816283545107
255.458878472417
211.358823561532
250.241058609179
202.136013890775
240.600185627183
260.865662038336
205.942091498248
213.279232181927
220.71244296568
230.026599017174
191.168556146286
231.392878121374
238.235788028273
247.064085704856
254.390791606596
216.801342563741
255.89590354258
244.787905529516
227.358828049606
220.082200911305
244.084987297112
216.234987027828
233.943849225988
246.241853458293
201.929168033135
285.839206704331
251.551752822658
233.470258771291
226.256955452945
279.219186031953
187.991362459875
235.994027056405
276.967098385612
224.807187211671
102.466957263267
130.827347180737
180.603412712271
206.941904402882
295.226134014457
270.131612617908
232.683176028686
242.995093884354
276.112041697742
246.457641803364
183.876529310697
202.63185527649
276.98224842718
246.114934676089
258.377072130812
189.47860244786
265.925193639233
202.63588495603
217.899051319666
232.430882866243
256.449504873707
250.982854261907
270.202389450691
311.23690674118
230.41545769601
281.653062897497
188.943776607006
298.278126562414
241.590478571764
250.811888208711
227.48609156813
232.225219080226
212.260407158164
289.351673171859
159.857394964933
108.200759522864
222.429202639828
228.482182196206
206.693572965758
319.172048150357
186.99290486865
184.788413528076
261.99058946053
278.128065827173
202.142250318543
213.405160800963
246.081813038765
189.61253831852
203.570372227803
270.933960896605
210.163468610033
302.760902358897
206.106587314724
224.296374665982
205.27110719174
305.54181604718
234.88837161602
215.87233536552
259.67327300918
328.893002782908
236.764559723635
308.246793258971
236.406872976676
213.454099393274
198.968361650993
205.791166807939
219.594850241887
260.93804666015
215.878895043036
266.184062325958
218.834323819285
216.25071736192
313.738981153978
270.37167976063
227.025207777919
202.104983507153
158.815841185291
247.934946320847
256.84073051569
261.448307786945
241.557651310555
301.17744790268
288.924436384138
251.195939367217
191.086703671873
298.072378975405
230.356728001351
264.715739376499
231.630068782549
262.185456134267
260.094898382057
246.438517009615
236.555619792388
286.624668631042
278.205405157374
278.310383231443
231.887855045406
239.004300215927
252.057597633096
255.980017692579
244.525385340358
226.404917040813
196.314472032477
252.983725529866
252.980733553792
263.861604897572
245.988228216266
190.476650168442
312.288508665946
187.154537230443
223.375781770124
319.438098707615
244.200042389937
301.108740837028
313.324908441686
212.675888363974
239.559701244542
309.884198763146
272.613463966325
286.649680549081
266.537682060037
252.470417499639
306.580871522381
233.718128230318
178.827644814117
270.251958695732
221.899383614818
220.69079099386
240.894687282536
223.357143260949
246.585905692016
200.268928485516
242.658649238574
251.876404553186
251.876404553186
251.876404553186
251.876404553186
251.876404553186
251.876404553186
251.876404553186
251.876404553186
251.876404553186
251.876404553186
251.876404553186
251.876404553186
251.876404553186
251.876404553186
251.876404553186
208.492505544162
294.740183378846
169.640714947807
284.26200452265
294.278380199595
14.7851316666835
260.18439295785
289.130362852739
236.785709564115
288.780465395219
202.257836416339
214.576454916995
282.279377739991
288.067624719178
194.488494029593
269.689956089106
209.600514920834
289.723543031045
273.3169132037
326.526088212887
277.699074062361
253.442912090247
242.658415429622
221.590958709917
129.992539610977
231.064763976967
283.063978024923
269.241829323586
301.102517436124
305.515606210749
269.093211029261
244.542973119202
225.357678252297
324.332304543794
283.365094285151
296.884035472558
226.616494004849
280.703299882671
241.759461478722
242.482962285945
274.171047682624
268.81583235475
289.733504555275
275.754460238346
273.389473887204
281.466786587811
306.768739774332
366.289122166929
297.807239347477
278.014491749244
259.011286117464
282.356963906008
244.603352503387
304.384474054323
255.810204837376
221.134446515665
333.39681574525
232.435017833348
272.186550428352
270.152182165863
241.248674986761
240.866738315782
313.187205574069
293.919821603896
278.466435871927
309.175201497997
236.537506648379
205.353174808434
278.403897279817
160.217811005382
245.835401360808
287.528913566941
277.238132524889
266.846324927121
296.279871913322
309.790495626222
195.829456632674
255.67589360951
279.545942043047
237.345040624513
272.739116875913
305.274593625258
288.246613870766
250.584233354356
292.393210523955
161.439885311711
281.504949554416
134.555659740598
293.558089330629
172.403630986604
283.322452687772
210.355907753456
239.773350795611
210.851194900372
320.108066797228
210.636210449815
131.862430723659
214.914049940865
272.012106114511
291.258875816331
280.58512885954
288.670958330171
260.811508874958
284.3746694185
262.639950668846
296.957573292365
245.116791874905
186.638360105727
226.498662078234
256.919120576222
342.679473795216
332.299293257974
233.398822412148
306.051664483429
231.292063888038
299.298588248838
244.97208319844
101.27633905797
280.718142521257
244.406801626684
227.48202455525
247.276261628088
226.897408687268
284.346355301503
227.657974190463
195.900864118186
235.568629046765
151.352307084576
109.214774206395
213.139808850656
284.310475497058
236.198374609605
308.152273200665
302.160639957813
341.701409690258
258.672387887642
233.233477980758
241.722089379769
326.805439826673
314.942240889441
188.02922823046
215.660794662173
159.45610533106
208.073218260804
313.153676886005
309.192523774354
219.832035263256
269.80426785458
198.853637194975
254.567148292548
234.482521297634
238.797086388141
278.627485121291
225.012152390736
213.783760759547
274.323362199781
326.989567135395
305.076053962513
277.923171422234
263.987037025073
147.850017283559
334.116604482873
248.480853443136
245.276908708365
331.990009531198
291.874141070923
258.188047860966
284.922220590509
279.635885570074
325.474585935881
307.329415941178
344.838110780254
259.347567728418
212.466756524271
306.128344287271
337.691570461917
351.939726339052
219.699376544821
287.341888290098
272.352199442821
343.497324238862
348.80832926092
203.823177728546
159.954912639118
317.703591039702
338.896697849093
288.99428362092
332.140114480224
314.945277585912
304.898454637773
304.168525494327
345.957881378642
194.546025805859
231.002747930121
227.771939472363
347.551150171029
297.935871206275
315.959878201774
219.03164689697
296.459867074842
282.469891484442
238.288746093164
322.404096426999
299.488090343548
330.872311519841
273.291932979194
243.496233642125
231.148673191644
308.89177266437
226.455034884844
265.590706085963
276.781594276908
283.296563281188
253.206407009162
230.01920375161
250.48962949506
331.304705131367
259.567808650536
283.095922157779
180.514033631001
237.472046027609
267.675114031299
329.181864149785
331.766374149424
252.329233551471
287.381109374093
271.264108547453
277.478628204922
229.714583177006
269.630861244206
212.756866169743
277.529331981285
289.761658457349
356.168480049731
239.359748521125
211.919144785095
212.645806243022
127.906056258705
347.033105394601
288.561871342725
320.161108663109
338.361545938589
279.68054764703
318.315656562999
198.271561531931
299.686230342613
224.720719125388
299.355252743521
306.716194399986
268.415404362655
-60.8772589034401
327.245645961463
238.202637517318
300.77400644794
304.98261350817
298.337820366509
155.049016355347
338.931907920217
273.679344083919
314.953894003693
248.85843154502
225.214437563865
282.787134922539
1.4726032324503
267.344866732694
340.679855373007
-105.01022205662
