# Supplementary material for: CaV1 and CaV2 calcium channels mediate the release of distinct pools of synaptic vesicles
Source: eLife. 2023 Feb 23;12:e81407. doi: 10.7554/eLife.81407 (PMC10023163; doi:10.7554/eLife.81407)
Supplement: Figure 5—figure supplement 1—source data 1. [file elife-81407-fig5-figsupp1-data1.zip › Figure 5 Supplement - Source Data 1/lin-7/2/4/rimb-1_to_rimb-1(cav1).csv]

-1.48233467812156
8.59681621978666
23.4111255174164
40.0050693579149
15.5516579021466
-42.395932985319
-11.7410000927832
-44.9104830735562
-66.3872944260213
-31.3303903009839
9.37291276155952
4.92855979436058
-44.5152985261586
-15.0450865076657
-27.1484420284162
-23.130214551443
3.33509909351665
32.66500747229
-5.41231021809131
5.35883609845564
57.232003212948
46.839856518666
35.5322737523309
8.9820075494215
10.41881947049
41.5632809070428
18.0455835150694
-13.2594884265748
0.485157909736472
-20.7097616240073
10.8204901013748
-0.762671641982934
-6.3394180710668
-1.92119852636574
42.3871628431332
52.0653575638778
36.70523340466
33.3189163382565
19.2767707307128
31.1675851779871
32.4426752964689
-2.65738558415273
-11.1038071569203
56.4728666171929
51.2711795716302
43.8435485091857
2.23011338645279
-13.1525374132291
4.7991110141827
-24.1793657120672
-48.9541136725422
31.8321858686693
7.96932212557272
-9.31644107187481
12.6691549596442
23.187185552564
41.472953563102
37.4401908505213
51.8402932746656
64.3177989968569
26.2936443066862
-0.645509448689381
-32.998752594752
-3.8759080358052
-40.9420009033095
-55.0397444284374
4.93747058825807
4.93747058825807
4.93747058825807
4.93747058825807
4.93747058825807
4.93747058825807
4.93747058825807
4.93747058825807
4.93747058825807
4.93747058825807
4.93747058825807
4.93747058825807
4.93747058825807
4.93747058825807
7.01919114059979
14.3779679493316
6.1262081149805
26.0125824362083
9.44722842215356
27.4065478245782
-4.96792157589721
15.4653760845138
12.5240018991024
-11.6138577085896
-40.8945359388365
-5.00361229178839
96.5134813611628
-23.8386864514271
-34.9210447136259
11.7653329212515
10.5597667898026
45.7541688471381
2.05964382479192
-8.69145830896491
25.6241625016462
-20.092155459992
-4.7347503873018
39.3653045235831
0.483069475936418
48.5881141943398
10.1239424579323
-10.1415339532207
44.7820365868672
37.4448959031886
30.011685119435
20.6975290679409
59.5555719388292
19.3312499637411
12.4883400568422
3.66004238025903
-3.66666352148081
33.9227855213746
-5.17177545746495
5.93622255559944
23.3653000355096
30.6419271738102
6.63914078800349
34.489141057287
16.7802788591268
4.48227462682257
48.7949600519803
-35.1150786192159
-0.827624737542692
17.2538693138247
24.4671726321701
-28.495057946838
62.7327656252398
14.7301010287099
-26.2429703004966
25.916940873444
148.257170821848
119.896780904379
70.1207153728444
43.7822236822328
-44.5020059293413
-19.4074845327925
18.0409520564297
7.72903420076159
-25.3879136126272
4.26648628175076
66.8475987744184
48.092272808625
-26.2581203420643
4.60919340902615
-7.65294404569636
61.2455256372557
-15.2010655541183
48.0882431290854
32.8250767654488
18.2932452188722
-5.72537678859157
-0.25872617679147
-19.4782613655755
-60.5127786560645
20.3086703891056
-30.9289348123814
61.7803514781087
-47.5539984772988
9.13364951335166
-0.0877601235954444
23.2380365169854
18.4989090048891
38.4637209269511
-38.6275450867436
90.8667331201821
142.523368562251
28.2949254452876
22.2419458889096
44.0305551193576
-68.4479200652415
63.7312232164647
65.9357145570391
-11.2664613754143
-27.4039377420579
48.5818777665725
37.3189672841524
4.6423150463504
61.1115897665948
47.1537558573125
-20.2098328114901
40.5606594750823
-52.0367742737819
44.6175407703911
26.4277534191331
45.4530208933754
-54.8176879620644
15.8357564690948
34.8517927195951
-8.94914492406519
-78.1688746977927
13.9595683614805
-57.522665173856
14.3172551084388
37.2700286918414
51.7557664341227
44.932961277176
31.1292778432278
-10.213918575035
34.8452330420794
-15.459934240843
31.88980426583
34.473410723195
-63.0148530688632
-19.6475516755147
23.698920307196
48.6191445779621
91.9082868998246
2.78918176426828
-6.11660243057509
-10.7241797018298
9.16647677456035
-50.4533198175652
-38.2003082990225
-0.471811282101271
59.6374244132419
-47.34825089029
20.3674000837643
-13.9916112913836
19.0940593025659
-11.4613280491515
-9.3707702969416
4.2856110754999
14.1685082927268
-35.9005405459268
-27.4812770722585
-27.5862551463281
18.8362730397091
11.7198278691883
-1.33346954798094
-5.25588960746359
6.19874274475728
24.3192110443022
54.4096560526384
-2.25959744475063
-2.25660546867698
-13.1374768124572
4.7358998688494
60.247477916673
-61.5643805808306
63.569590854672
27.3483463149912
-68.7139706225
6.52408569517843
-50.384612751913
-62.600780356571
38.0482397211415
11.1644268405732
-59.1600706780312
-21.8893358812095
-35.9255524639659
-15.8135539749221
-1.74628941452397
-55.8567434372655
17.0059998547974
71.8964832709987
-19.5278306106168
28.8247444702972
30.0333370912556
9.82944080257926
27.3669848241659
4.13822239309934
50.4551995995996
8.06547884654151
-1.15227646807057
-1.15227646807057
-1.15227646807057
-1.15227646807057
-1.15227646807057
-1.15227646807057
-1.15227646807057
-1.15227646807057
-1.15227646807057
-1.15227646807057
-1.15227646807057
-1.15227646807057
-1.15227646807057
-1.15227646807057
-1.15227646807057
42.2316225409529
-44.0160552937307
81.0834131373083
-33.5378764375348
-43.5542521144801
235.938996418432
-9.46026487273525
-38.4062347676238
13.9384185209999
-38.0563373101043
48.4662916687764
36.1476731681203
-31.5552496548755
-37.3434966340631
56.2356340555223
-18.9658280039905
41.1236131642816
-38.9994149459301
-22.5927851185845
-75.8019601277713
-26.9749459772459
-2.71878400513219
8.06571265549314
29.1331693751979
120.731588474138
19.6593641081479
-32.3398499398074
-18.5177012384704
-50.3783893510092
-54.7914781256334
-18.3690829441459
6.18115496591304
25.3664498328178
-73.6081764586791
-32.6409662000362
-46.1599073874424
24.1076340802663
-29.9791717975561
8.96466660639339
8.2411657991704
-23.4469195975091
-18.0917042696349
-39.0093764701599
-25.0303321532313
-22.6653458020885
-30.7426585026953
-56.0446116892165
-115.564994081814
-47.0831112623621
-27.2903636641288
-8.28715803234923
-31.6328358208932
6.12077558172837
-53.660345969208
-5.08607675226108
29.5896815694502
-82.6726876601344
18.2891102517676
-21.4624223432368
-19.4280540807479
9.47545309835436
9.85738976933294
-62.463077488954
-43.1956935187811
-27.7423077868118
-58.4510734128819
14.1866214367362
45.3709532766813
-27.6797691947015
90.5063170797337
4.88872672430693
-36.8047854818262
-26.5140044397733
-16.1221968420061
-45.5557438282069
-59.0663675411063
54.8946714524416
-4.95176552439466
-28.8218139579315
13.3790874606027
-22.0149887907976
-54.550465540143
-37.5224857856504
0.139894730759579
-41.66908243884
89.2842427734047
-30.7808214693007
116.168468344517
-42.833961245514
78.3204970985114
-32.5983246026565
40.3682203316591
10.9507772895047
39.8729331847433
-69.3839387121127
40.0879176352998
118.861697361456
35.8100781442506
-21.2879780293954
-40.5347477312155
-29.8610007744248
-37.9468302450562
-10.0873807898427
-33.6505413333846
-11.9158225837311
-46.2334452072494
5.60733621021041
64.0857679793887
24.2254660068809
-6.19499249110709
-91.9553457101013
-81.575165172859
17.325305672967
-55.3275363983141
19.4320641970769
-48.5744601637227
5.75204488667509
149.447789027145
-29.9940144361419
6.3173264584309
23.2421035298655
3.44786645702675
23.826719397847
-33.622227216388
23.0661538946522
54.8232639669293
15.1554990383499
99.3718210005397
141.50935387872
37.5843192344589
-33.5863474119426
14.5257534755099
-57.4281451155496
-51.4365118726976
-90.9772816051429
-7.94825980252631
17.4906501043577
9.00203870534619
-76.0813117415576
-64.218112804326
62.6948998546557
35.0633334229422
91.2680227540557
42.6509098243112
-62.4295488008895
-58.4683956892388
30.8920928218593
-19.0801397694652
51.8704908901407
-3.84302020743257
16.2416067874817
11.9270416969746
-27.9033570361755
25.7119756943791
36.9403673255681
-23.5992341146659
-76.2654390502796
-54.3519258773979
-27.1990433371186
-13.2629089399582
102.874110801556
-83.3924763977577
2.24327464197881
5.44721937675035
-81.2658814460831
-41.150012985808
-7.46391977585085
-34.1980925053942
-28.911757484959
-74.7504578507653
-56.6052878560624
-94.1139826951387
-8.62343964330307
38.2573715608439
-55.4042162021553
-86.9674423768022
-101.215598253936
31.0247515402941
-36.6177602049831
-21.6280713577055
-92.7731961537468
-98.0842011758043
46.9009503565692
90.7692154459971
-66.979462954587
-88.1725697639779
-38.2701555358046
-81.4159863951093
-64.2211495007971
-54.1743265526577
-53.4443974092121
-95.2337532935264
56.1781022792563
19.721380154994
22.952188612752
-96.8270220859142
-47.2117431211602
-65.2357501166591
31.6924811881452
-45.7357389897272
-31.7457633993265
12.4353819919513
-71.6799683418842
-48.7639622584331
-80.1481834347262
-22.5678048940783
7.22789444299065
19.5754548934708
-58.1676445792548
24.2690932002713
-14.866578000848
-26.0574661917929
-32.5724351960728
-2.48227892404725
20.7049243335057
0.234498590055182
-80.5805770462514
-8.84368056542121
-32.371794072664
70.2100944541141
13.2520820575062
-16.9509859461834
-78.4577360646701
-81.0422460643088
-1.60510546635601
-36.6569812889777
-20.5399804623378
-26.7545001198071
21.0095449081089
-18.9067331590907
37.9672619153723
-26.8052038961698
-39.0375303722333
-105.444351964616
11.3643795639898
38.8049833000202
38.0783218420936
122.81807182641
-96.3089773094855
-37.8377432576101
-69.4369805779936
-87.6374178534736
-28.9564195619143
-67.5915284778841
52.4525665531844
-48.9621022574977
26.0034089597273
-48.6311246584057
-55.9920663148707
-17.6912762775394
311.601386988555
-76.5215178763476
12.5214905677974
-50.0498783628248
-54.2584854230547
-47.6136922813942
95.6751117297679
-88.2077798351013
-22.9552159988036
-64.2297659185781
1.86569654009486
25.5096905212501
-32.0630068374242
249.251524852665
-16.6207386475783
-89.9557272878922
355.734350141735
