# Supplementary material for: CaV1 and CaV2 calcium channels mediate the release of distinct pools of synaptic vesicles
Source: eLife. 2023 Feb 23;12:e81407. doi: 10.7554/eLife.81407 (PMC10023163; doi:10.7554/eLife.81407)
Supplement: Figure 5—figure supplement 1—source data 1. [file elife-81407-fig5-figsupp1-data1.zip › Figure 5 Supplement - Source Data 1/lin-7/2/4/rimb-1_to_rimb-1(lin-7).csv]

-0.856751030014721
9.94150834566494
22.8998318826
40.7308816009429
16.7429402336118
-40.4249164296327
-10.8687354893134
-43.5499467151019
-65.0149929917491
-30.2441651042793
9.90290782901707
6.35339823581876
-43.3781648917832
-14.4120593171976
-26.6065972419603
-24.0157655809301
3.48207459618402
32.4477660424584
-3.11173163153558
5.0390968279637
56.1018621461196
46.0711531184272
36.1702862115601
11.0100489183244
11.2497673119908
41.1232431212231
15.9578564887981
-13.281573402355
0.996214513975474
-19.217290321272
11.7303680061893
-1.59208005847472
-3.83500083094555
-2.51343854529046
41.3696126218817
53.3454856404499
38.0533375878056
31.2582086296036
21.9400788379473
29.9856387547413
32.0875484689857
-0.117125972997428
-8.0044645579776
57.2911089627412
48.176738774109
44.1883600197036
2.98247742372064
-12.6044364019197
5.794638560267
-23.8242761871504
-48.1966981098406
31.0437236928831
8.82008093496211
-7.27019590430541
12.5466001687371
23.5153602964422
41.9238817317239
38.6181146508759
53.2898295956595
62.7330651919149
25.6099851842221
-0.405886885476548
-30.848358413615
-4.74143817154595
-38.4550230098478
-51.9301278334767
7.09792798685635
7.09792798685635
7.09792798685635
7.09792798685635
7.09792798685635
7.09792798685635
7.09792798685635
7.09792798685635
7.09792798685635
7.09792798685635
7.09792798685635
7.09792798685635
7.09792798685635
7.09792798685635
7.5496465473741
14.6878612835305
8.63415500868427
27.6692304714259
9.5294654142815
26.3493132773576
-4.62339760225063
18.9028735980853
11.6747642801104
-12.4786309267854
-39.329110444831
-3.1429563166464
98.0495951861215
-24.1659114106703
-33.4315935466032
12.7032674140376
10.1827797204994
45.9184838324584
1.29415109502293
-7.8239086673982
26.6528520122672
-20.8313782552234
-3.33533881276458
38.7507009244357
0.233374322856662
47.3453533471795
7.48125826770024
-9.42717915723483
45.0188261849373
37.4238209217945
32.3919928332391
20.2945204683672
58.6665410885078
18.654836162523
13.5683486635942
5.79973668609205
-6.65143073134755
35.2123455309418
-2.6626275323199
5.19308587158935
19.8257998037664
31.7226719520083
8.09844208944173
36.8313381589135
16.8382195888228
4.70937921505606
48.7983096294799
-34.8464408132888
0.851335187854374
16.9228100860075
22.0301314812471
-27.8133398743928
62.2532017492651
13.7935224583418
-25.4265375155649
24.3736743799248
148.140457730848
118.646041227911
70.5745298554423
40.3077367885655
-41.6014696977338
-16.9418648977414
16.4922496503852
10.1899348555291
-24.4736437474055
5.48426670822096
68.2312452342865
49.1980981946624
-24.6609281176995
8.464702104445
-6.05123759203411
59.8869875362327
-14.312406560706
46.3526166774379
32.6343643745683
19.0338943634731
-5.06979734043693
1.17309446311833
-20.7463736297289
-58.728595977527
19.8520287897834
-34.554895956366
65.9982885952988
-48.8806671220693
8.80518705344889
3.11382020699943
26.5541560984859
18.9893799913832
34.9648906014861
-39.5268755036516
91.1011495901264
140.867444966482
29.5978576998962
25.4288206281801
46.1150326656991
-65.1028578290641
62.9879619039709
66.0824660695168
-9.20630249639112
-25.2974201192862
45.4699758716999
37.5588134871543
4.48283444928643
61.928336511666
47.9544889315509
-17.3982674557717
40.7621324454096
-50.6451739009815
44.8731060751886
26.047494796064
46.6324874635736
-53.8020113776663
17.0243776332652
35.705783097447
-7.03081426622953
-77.3989371417299
16.3617590723927
-56.4087073952712
12.7122098590924
36.1895159133371
53.1542158378322
44.5412666073573
33.4232139605454
-12.2559419019069
36.0568647940602
-15.0167828139286
29.8524062347039
32.7196022235751
-61.4883879364186
-17.5517126796524
22.9683634860583
45.9861621252842
91.8289867279675
1.39500755008817
-5.12171370342026
-9.46556008272114
7.46292166826174
-48.7764213731368
-39.7963429739823
1.23027732972082
59.9330025707775
-44.3002355761389
17.4325659291055
-14.3976694637224
19.8061423413249
-10.5464198672987
-8.69027098825086
3.35233600743936
11.8065222970479
-33.4922965038529
-25.3653305302785
-26.9321997311101
17.4604775877253
10.7882927874923
-1.68400770083485
-7.17078779298458
6.75759999398838
25.5082743131777
56.1880045191249
-3.80180793100931
-0.38808157877952
-11.2239584690408
4.04317682316537
58.165197503072
-62.7714771861677
62.7040658938042
26.048802026716
-72.6459706778862
2.8033857199282
-50.6064562199037
-59.9826483481504
40.7124153100706
11.74971376705
-57.7121913590106
-24.9610628210442
-31.6635427283807
-18.2651588586721
1.03333942217773
-54.7540382028403
17.7258037749418
69.7957866213876
-19.1489396226127
30.8726916481189
30.4490155430024
9.08360949584062
28.9493183962643
3.0374610626784
49.6562869573729
7.49633305401289
-0.720412547643491
-0.720412547643491
-0.720412547643491
-0.720412547643491
-0.720412547643491
-0.720412547643491
-0.720412547643491
-0.720412547643491
-0.720412547643491
-0.720412547643491
-0.720412547643491
-0.720412547643491
-0.720412547643491
-0.720412547643491
-0.720412547643491
40.8953785977976
-42.8042132654907
78.8782085057107
-33.3668789976734
-45.2253064800586
238.495462197757
-7.96436227352865
-40.0845998584243
11.7861025290479
-40.4219777397464
46.2804102378893
35.5263023193536
-30.793336088296
-41.1389963281238
56.1299421825331
-18.1489693397727
39.9544285996046
-38.4055777843821
-21.7609283031941
-76.4077398208044
-27.8624347119182
-3.33784863664209
7.41596121266434
28.080304033095
121.05968123822
20.094049943172
-29.1007785767586
-17.561068147674
-50.6304086055554
-55.6194812619976
-20.2072828382763
5.18816865056465
23.6472866911738
-74.0746912430047
-31.3591484721467
-43.2631654391073
21.4509520376971
-29.9849587313131
11.2595755946847
6.75657830556088
-24.9346392978748
-20.1542924681537
-40.4811925615452
-24.4909188667091
-23.6830330107584
-32.8002508842062
-57.0191240509378
-114.221233988907
-48.0783719983217
-30.9161118684704
-7.40111203226957
-32.6802045190709
6.27090453954702
-50.9926069208598
-6.31438960561604
28.7471924631698
-78.7010114480861
19.8206869402436
-23.0040711192826
-16.6401761078826
9.13473628856241
6.45677925245923
-59.5112870628907
-43.2515960057428
-26.1726464071264
-56.8965030162074
14.0414961535337
40.5746944350187
-23.7669260481005
91.6697437077271
-0.0497310117018515
-34.2479292412297
-30.6219411285867
-16.8785861655504
-41.9486308077396
-59.8847932179976
55.3067483167595
-2.98487830861791
-28.6617410377582
13.0408011461502
-22.5939691380224
-50.0462743599662
-39.6871788986803
-2.58631739067118
-41.0925421112581
89.3240527947712
-27.2969601890052
113.914207834955
-45.5418504650695
76.3037724939943
-29.3059979451834
36.4722093302773
5.44336453719666
39.4036397887028
-66.5706567795112
39.1166252891956
119.713209724202
33.7500599399766
-22.6820660935011
-40.3164896058813
-29.7801534911994
-39.1427442308866
-7.10044603618394
-31.8683343361433
-13.1760841631428
-47.1762557402892
1.26937155809514
60.6300040978092
25.3684032131544
-6.5207091405357
-92.3184187175486
-80.5012187401196
18.1737303349389
-55.3841760613188
20.5953548422478
-45.8591339123238
9.48612747606262
154.318556507406
-29.9596217422888
2.58985873126517
19.656230840443
1.73677246504053
22.190396189915
-34.4091507926071
20.063214332363
54.4689711657063
11.1946561922916
102.513772367436
138.499807463714
41.9575252356387
-34.8969202541869
12.1163764887067
-57.1698523867847
-48.624218534191
-92.1886278100912
-9.24585985574845
16.7585337856601
8.14348775427175
-75.5709979905293
-61.840220516932
61.7313735501127
30.6795991651545
92.981923260659
43.3585537332981
-61.0946679721212
-61.5186797274821
27.8034868905831
-21.3726682743206
52.0053682695423
-8.64293398535551
15.6451420853207
8.94174623232743
-24.9647137084728
27.5625898523519
33.1668176913793
-22.0755188110772
-79.1220333001945
-56.1032391318975
-31.2119516486034
-10.8365664884971
100.32726073435
-84.9031012966564
4.59278698950379
5.54133351573932
-79.5696765286605
-42.8916367097906
-6.08734081180796
-36.7783151171864
-32.646792027974
-75.5036177669324
-54.455908189989
-91.9257477063818
-7.51349812898957
33.7643337343682
-58.0056749553644
-86.2912667626526
-100.522599356771
33.1817878402678
-37.1929599828679
-24.2341187855438
-90.1958958035013
-99.5968276769684
46.6466315665318
95.2196014781741
-67.7028754749747
-89.3856412367657
-37.1513058225967
-81.0661767079898
-64.1809032037906
-55.1734956521229
-51.1879656878793
-91.5737216940631
58.5606889343505
18.4487111647529
21.797232572367
-96.8378901340559
-47.2256748063999
-64.654852790997
31.0489515101415
-42.9009420697928
-31.5144311140718
14.6384160580649
-70.7751360868281
-50.9471334953662
-82.1707294953501
-20.6173085521621
6.4602982377603
15.092374743281
-59.346323619013
19.2559894605877
-17.6024629250762
-26.1563929762499
-32.2825252818059
-5.73422605465225
16.4831922515939
1.2774835358357
-82.0324113764943
-10.496392135726
-35.6773200014875
68.1960487492031
8.04604896312208
-18.8226636222837
-77.3123670080615
-82.8304491580436
-3.4995366350438
-41.6911174236873
-15.3885186073996
-25.3730556444086
20.9215011511426
-20.482418413533
41.6836968910332
-29.7316525814392
-37.3608473789361
-105.839668267158
10.4953644325426
36.1150840867883
37.7753815924373
121.143392265415
-96.1694100364523
-42.1613273290875
-70.1255353030613
-88.8863159741734
-29.3516500647841
-70.7433277902644
52.4512503473386
-51.1620450874027
26.5919294638572
-49.8610072071699
-53.7166449425715
-18.6119319997222
308.115537442265
-79.3046848863403
9.99962410631565
-52.0775545644913
-58.6086122474155
-46.5528599938782
92.6297299758928
-86.1666137727254
-22.6150749442061
-67.5650352248001
1.11873312197508
22.8496243515754
-34.9981772052126
255.143669350607
-17.6936533158866
-91.5666030347013
356.869774336681
