# Supplementary material for: CaV1 and CaV2 calcium channels mediate the release of distinct pools of synaptic vesicles
Source: eLife. 2023 Feb 23;12:e81407. doi: 10.7554/eLife.81407 (PMC10023163; doi:10.7554/eLife.81407)
Supplement: Figure 5—figure supplement 1—source data 1. [file elife-81407-fig5-figsupp1-data1.zip › Figure 5 Supplement - Source Data 1/lin-7/2/5.csv]

image-ID	cycle	z-step	frame	accum	photon-count	photon-count11	photon-count12	photon-count21	photon-count22	psfx	psfy	psfz	psf-photon-count	x	y	z	amp	background11	background12	background21	background22	maxResidualSlope	chisq	log-likelihood	accuracy	llr	time-point	precisionx	precisiony	precisionz	frame-timestamp	vis-probe
0	0	0	0	1	3616.19	1518.58	2097.61	0	0	-143.556	102.669	86.5986	3027.17	6322.48	22819.1	-86.5986	133.04	515.944	701.658	0	0	4.18573	307.951	-980.047	250	532.943	0	21.538	20.0458	47.9024	1616358251522457	0
3	0	0	3	1	3735.22	1646.3	2088.93	0	0	-207.529	96.7117	82.9041	2699.59	6386.45	22725.4	-82.9041	124.562	502.649	686.517	0	0	4.02015	314.649	-979.361	250	521.109	0	23.7552	21.2176	50.6811	1616358251582490	0
5	0	0	5	1	3511.43	1465.52	2045.91	0	0	-166.394	106.879	-36.0703	3092.1	6345.31	22814.9	36.0703	138.025	503.68	682.127	0	0	3.89715	259.793	-954.1	250	502.94	0	19.1229	18.2694	56.9259	1616358251622512	0
11	0	0	11	1	3410.05	1208.5	2201.56	0	0	-59.8547	132.912	2.58392	2420.45	6438.09	22390.2	-2.58392	102.41	514.502	695.776	0	0	3.43302	311.547	-979.798	250	568.218	0	25.7377	24.7022	71.2178	1616358251742577	0
12	0	0	12	1	3278.55	1368.12	1910.43	0	0	-149.839	-37.5235	-17.3415	2417.5	6428.42	22461	17.3415	104.969	511.903	679.533	0	0	1.79158	315.203	-980.34	250	454.527	0	24.9806	23.9283	73.0312	1616358251762588	0
15	0	0	15	1	3507.06	1338.51	2168.55	0	0	-60.5064	26.1633	11.9172	2906.65	6339.09	22696.3	-11.9172	120.379	507.872	681.769	0	0	1.21309	289.899	-966.927	250	491.083	0	21.9014	20.9766	59.4731	1616358251822621	0
16	0	0	16	1	3787.45	1431.32	2356.13	0	0	-82.2128	103.974	36.9197	2839.78	6360.79	22618.5	-36.9197	120.14	504.076	680.866	0	0	2.90275	339.82	-992.56	250	600.441	0	22.3912	21.2494	55.8423	1616358251842632	0
19	0	0	19	1	4078.25	1866.92	2211.33	0	0	-153.859	189.031	153.611	3144.8	6332.78	22533.4	-153.611	144.547	499.052	672.83	0	0	5.85774	289.454	-967.063	250	597.689	0	20.3667	18.7915	44.1707	1616358251902664	0
22	0	0	22	1	3742.31	1528.78	2213.52	0	0	-92.0887	77.9773	66.028	2799.96	6370.67	22644.5	-66.028	118.624	500.328	680.033	0	0	3.64055	295.037	-968.996	250	588.167	0	23.1977	21.7257	53.4483	1616358251962697	0
35	0	0	35	1	3393.19	1267.93	2125.26	0	0	-112.382	30.3463	-752.893	3579.6	6490.62	22492.8	752.893	254.791	500.991	658.665	0	0	1.01227	305.748	-974.719	250	524.126	0	49.4565	61.7951	136.389	1616358252222839	0
38	0	0	38	1	3388.96	1726.48	1662.47	0	0	-157.492	41.1383	120.311	2667.22	6336.41	22781	-120.311	117.973	482.714	646.779	0	0	1.95281	284.704	-961.236	250	464.96	0	24.0317	22.0445	52.3125	1616358252282871	0
39	0	0	39	1	4198.46	1635.16	2563.3	0	0	-138.586	77.077	65.6488	3729.56	6317.51	22745.1	-65.6488	161.994	475.027	641.861	0	0	4.31402	291.612	-964.295	250	527.486	0	16.8006	15.6783	38.7108	1616358252302882	0
41	0	0	41	1	3327.77	1555.6	1772.17	0	0	-162.47	69.7512	47.8379	2816.58	6341.39	22652.7	-47.8379	123.883	477.02	643.044	0	0	3.35376	278.365	-956.968	250	483.687	0	21.7196	20.1755	51.7542	1616358252342904	0
43	0	0	43	1	3610.07	1398.13	2211.94	0	0	-97.7253	100.912	120.474	2776.1	6376.31	22621.6	-120.474	119.638	477.404	640.918	0	0	3.11471	257.725	-944.723	250	452.052	0	23.3016	21.6899	51.1068	1616358252382926	0
44	0	0	44	1	3988.34	1705.94	2282.4	0	0	-121.828	34.1849	17.6217	3260.97	6400.41	22588.6	-17.6217	139.02	480.37	643.658	0	0	3.80402	243.374	-940.172	250	464.046	0	18.8079	17.7998	49.7404	1616358252402937	0
46	0	0	46	1	3223.48	1324.16	1899.32	0	0	-169.778	78.1491	7.20018	2877.75	6348.7	22744	-7.20018	127.381	478.856	633.544	0	0	4.84638	230.572	-932.104	250	433.392	0	20.5375	19.2946	55.1491	1616358252442958	0
47	0	0	47	1	3496.74	1565.92	1930.82	0	0	-133.248	59.8811	18.3298	2831.52	6411.83	22562.9	-18.3298	121.896	481.747	642.178	0	0	2.93598	321.962	-977.469	250	486.939	0	21.3842	20.219	56.3839	1616358252462969	0
49	0	0	49	1	4084.93	1807.6	2277.32	0	0	-147.495	86.672	146.906	3013.42	6426.07	22635.8	-146.906	134.078	477.829	643.26	0	0	4.01347	299.288	-968.057	250	444.858	0	21.3431	19.6782	46.3224	1616358252502991	0
50	0	0	50	1	3823.52	1518.74	2304.78	0	0	-169.896	31.2032	64.0007	3361.66	6348.82	22691.3	-64.0007	148.231	467.108	631.735	0	0	5.14232	278.954	-955.291	250	437.769	0	18.4239	16.9461	42.0596	1616358252523002	0
51	0	0	51	1	3852	1788.77	2063.22	0	0	-156.673	74.7392	137.661	3517.48	6335.59	22747.4	-137.661	156.796	475.364	630.276	0	0	5.24676	290.444	-962.869	250	443.267	0	18.216	16.732	39.5445	1616358252543013	0
53	0	0	53	1	3313.75	1420.81	1892.93	0	0	-136.503	3.18504	-12.0153	2085.69	6415.08	22719.3	12.0153	89.6662	477.763	628.967	0	0	2.38191	248.545	-940.191	250	380.101	0	28.0471	26.9946	80.9738	1616358252583035	0
61	0	0	61	1	3154.51	1255.75	1898.76	0	0	-97.9894	79.3925	-43.7211	2488.23	6276.91	22643.1	43.7211	106.23	468.802	613.878	0	0	1.19049	283.974	-955.872	250	449.162	0	23.0501	22.351	71.7772	1616358252743122	0
62	0	0	62	1	3132.45	1488.61	1643.83	0	0	-222.136	138.839	112.574	2415.73	6301.4	22882.6	-112.574	114.937	462.506	614.765	0	0	4.1573	266.051	-947.577	250	447.118	0	25.3612	22.2353	52.5892	1616358252763133	0
82	0	0	82	1	3448.51	1470.12	1978.39	0	0	-81.8062	139.145	-100.585	2162.29	6460.05	22583.3	100.585	94.11	469.447	618.392	0	0	2.78975	234.843	-931.85	250	418.409	0	25.2956	24.7184	89.3944	1616358253163351	0
87	0	0	87	1	3261.99	1513.95	1748.05	0	0	-327.705	145.775	-756.361	3625.51	6606.28	22477	756.361	290.702	454.109	593.858	0	0	3.11748	265.126	-944.742	250	405.412	0	52.7187	50.9743	109.419	1616358253263405	0
88	0	0	88	1	3128.1	1265.41	1862.7	0	0	-104.905	92.4981	-57.7954	2204.72	6483.14	22530.3	57.7954	94.9206	462.247	601.835	0	0	2.19348	221.195	-923.811	250	423.466	0	25.3315	24.6679	81.5512	1616358253283416	0
89	0	0	89	1	2936.75	1160.2	1776.56	0	0	-139.274	92.2924	57.5557	2544.72	6417.85	22630.2	-57.5557	110.788	449.788	593.606	0	0	3.63098	187.789	-905.131	250	333.438	0	23.3047	21.8937	54.8451	1616358253303427	0
98	0	0	98	1	2871.26	1296.51	1574.75	0	0	-49.3805	80.0706	82.4833	2092.25	6427.62	22742.1	-82.4833	87.3179	452.22	597.349	0	0	1.87724	241.136	-932.292	250	391.645	0	29.6191	27.947	67.4135	1616358253483525	0
101	0	0	101	1	3073.65	1489.17	1584.49	0	0	-41.9981	107.955	-21.1069	2062.51	6519.9	22714.2	21.1069	86.3816	451.507	595.197	0	0	1.5966	196.964	-909.759	250	345.773	0	27.8307	27.1098	82.7674	1616358253543558	0
102	0	0	102	1	3286.35	1565.89	1720.46	0	0	-48.0856	100.693	40.091	2494.52	6525.99	22621.8	-40.091	104.031	455.014	599.358	0	0	2.66135	223.076	-924.294	250	408.798	0	24.206	23.1295	60.5977	1616358253563569	0
104	0	0	104	1	2902.39	1272.79	1629.6	0	0	-44.3658	57.5616	21.91	2270.62	6522.27	22664.9	-21.91	93.7886	449.636	584.594	0	0	1.98731	231.821	-926.703	250	340.729	0	26.1603	25.014	69.6444	1616358253603590	0
106	0	0	106	1	3131.89	1169.29	1962.6	0	0	-35.6201	91.3438	-53.5334	1885.53	6513.52	22631.1	53.5334	78.9272	444.007	587.677	0	0	1.14068	199.175	-909.142	250	324.085	0	29.7276	29.1592	95.5975	1616358253643612	0
110	0	0	110	1	3133.27	1270.59	1862.68	0	0	-47.4379	77.825	-77.8239	2636.41	6525.34	22545	77.8239	110.953	442.961	588.027	0	0	1.95216	195.751	-907.419	250	426.572	0	21.1187	20.7244	71.5815	1616358253723656	0
115	0	0	115	1	3023.25	1560.84	1462.42	0	0	-198.14	114.229	30.1517	2094.9	6476.72	22707.9	-30.1517	95.6239	438.247	577.578	0	0	4.10874	212.114	-914.378	250	328.446	0	27.0587	24.7135	66.403	1616358253823710	0
123	0	0	123	1	2884.99	1296.54	1588.45	0	0	-66.8902	71.9939	-754.174	2635.01	6544.79	22550.8	754.174	184.226	444.395	567.954	0	0	0.399491	242.622	-930.102	250	357.619	0	64.1059	80.8089	180.172	1616358253983797	0
146	0	0	146	1	2328.98	870.464	1458.51	0	0	-71.201	83.6886	26.7798	1143.88	6449.44	22738.5	-26.7798	47.9493	425.091	558.482	0	0	0.527093	199.26	-904.004	250	237.24	0	49.7202	47.5089	129.243	1616358254444048	0
150	0	0	150	1	2621.11	1156.82	1464.29	0	0	-285.347	262.795	-721.653	2342.25	6563.93	22459.7	721.653	180.496	422.862	545.334	0	0	2.85043	200.831	-904.088	250	310.907	0	68.7108	71.548	163.185	1616358254524092	0
158	0	0	158	1	2494.98	1200.43	1294.54	0	0	-263.113	253.511	144.231	1377.28	6541.69	22369.3	-144.231	72.2033	411.455	546.102	0	0	2.46736	237.338	-919.056	250	395.003	0	40.7675	34.2198	79.8587	1616358254684179	0
164	0	0	164	1	2885.63	1415.89	1469.73	0	0	-161.71	218.339	212.887	2143.01	6340.63	22504.1	-212.887	101.799	402.614	535.398	0	0	3.53845	225.644	-912.325	250	330.356	0	26.3368	24.2844	59.3189	1616358254804244	0
167	0	0	167	1	2299.15	1385.97	913.185	0	0	-148.94	285.135	161.308	1122.87	6427.52	22537	-161.308	53.7568	407.252	538.571	0	0	0.674157	204.47	-901.857	250	268.422	0	48.4649	45.3778	105.31	1616358254864277	0
170	0	0	170	1	1737.27	1000.73	736.548	0	0	-323.253	37.2058	-1.73038	1256.8	5904.21	22685.3	1.73038	67.5362	379.665	501.284	0	0	2.75443	167.244	-877.302	250	224.079	0	45.3379	33.8894	99.8597	1616358254924310	0
170	0	0	170	1	2518.87	1212.22	1306.64	0	0	-210.742	80.7853	-62.4175	1951.25	6489.32	22442.4	62.4175	90.1771	407.32	536.242	0	0	2.56947	230.369	-916.099	250	304.149	0	26.5728	24.6115	81.9265	1616358254924310	0
171	0	0	171	1	2463.41	1231.14	1232.27	0	0	-223.833	292.802	188.277	1788.98	6502.41	22330	-188.277	92.3267	407.679	533.932	0	0	2.90648	223.688	-912.085	250	303.504	0	30.5181	27.2711	63.7819	1616358254944321	0
179	0	0	179	1	2297.48	1250.71	1046.77	0	0	-233.902	111.12	-55.0825	1598.69	6412.82	22511.7	55.0825	76.1353	395.911	522.557	0	0	2.9144	271.743	-934.305	250	383.951	0	31.8578	28.8988	94.5521	1616358255104408	0
181	0	0	181	1	2622.73	996.718	1626.01	0	0	-232.238	156.738	-704.774	2728.21	6610.48	22466.1	704.774	192.548	399.061	519.797	0	0	1.8142	248.205	-922.306	250	397.837	0	53.4828	58.7268	142.947	1616358255144430	0
186	0	0	186	1	2849.87	1160.87	1688.99	0	0	-183.458	87.1773	82.7131	2063.32	6462.04	22535.6	-82.7131	92.9896	400.1	531.802	0	0	3.43813	179.439	-889.059	250	311.645	0	27.4557	25.0341	60.1214	1616358255244484	0
187	0	0	187	1	2756.54	1240.71	1515.83	0	0	-70.1966	50.3638	-74.7158	2470.72	6448.44	22672.1	74.7158	104.263	398.961	524.518	0	0	1.40794	238.092	-918.228	250	379.348	0	21.3689	20.8434	71.9977	1616358255264495	0
190	0	0	190	1	2270.35	1291.8	978.543	0	0	-182.172	7.88893	50.3346	1748.45	6361.09	22714.6	-50.3346	77.5972	394.432	520.894	0	0	2.85011	259.734	-926.683	250	296.549	0	31.5841	29.1012	74.248	1616358255324528	0
196	0	0	196	1	2681.12	1150.57	1530.56	0	0	-59.6815	55.2922	39.5338	1393.17	6537.58	22567.5	-39.5338	57.8524	405.198	535.221	0	0	0.985416	203.873	-901.453	250	274.815	0	40.7679	38.6868	102.137	1616358255444593	0
202	0	0	202	1	2124.35	1014.04	1110.31	0	0	-128.376	48.856	201.248	1602.06	6406.96	22574	-201.248	71.3485	394.925	520.935	0	0	1.68004	215.283	-904.249	250	278.693	0	36.4087	33.544	81.7463	1616358255564658	0
210	0	0	210	1	2300.71	995.313	1305.39	0	0	-105.073	54.8769	83.2315	1626.34	6383.65	22866.9	-83.2315	69.2856	390.989	514.301	0	0	1.90927	247.273	-919.415	250	310	0	35.0224	32.6093	78.8912	1616358255724746	0
213	0	0	213	1	2597.69	1061.92	1535.77	0	0	-87.0758	80.9406	38.5557	1713.32	6465.32	22541.9	-38.5557	72.2839	393.797	516.683	0	0	0.966247	223.758	-908.562	250	338.627	0	32.4186	30.7197	80.9571	1616358255784778	0
214	0	0	214	1	2383.6	1218.21	1165.38	0	0	-65.4979	61.819	95.9025	1841.33	6443.74	22760.3	-95.9025	77.2879	394.909	516.983	0	0	1.28419	146.377	-871.208	250	252.445	0	31.594	29.6124	71.0024	1616358255804789	0
218	0	0	218	1	2778.97	1243.08	1535.89	0	0	-149.247	36.1222	135.49	2082.29	6427.83	22586.7	-135.49	91.8752	389.313	510.268	0	0	1.95374	220.245	-905.18	250	391.985	0	27.6501	25.4478	60.2524	1616358255884833	0
232	0	0	232	1	2687.61	1130.02	1557.59	0	0	-257.339	261.804	79.0305	1708.87	6436.26	22560.3	-79.0305	88.1629	369.358	491.883	0	0	3.90037	218.369	-900.098	250	318.358	0	30.3228	25.8557	62.2995	1616358256164985	0
234	0	0	234	1	2991.64	1409.51	1582.13	0	0	-54.875	119.648	21.5867	2079.61	6433.12	22602.8	-21.5867	87.3733	381.265	494.289	0	0	1.69526	201.852	-894.746	250	306.603	0	25.9165	24.8582	68.887	1616358256205007	0
239	0	0	239	1	2153.98	1000.39	1153.6	0	0	-224.323	-14.8826	206.747	1573.99	6403.24	22637.7	-206.747	75.8148	367.64	490.648	0	0	2.92016	219.627	-900.062	250	270.841	0	35.531	31.1914	75.6923	1616358256305062	0
247	0	0	247	1	2416.41	1353.2	1063.22	0	0	-169.559	49.7716	52.7057	1660.25	6547.8	22373.7	-52.7057	73.2242	372.135	496.187	0	0	2.37102	243.726	-912.536	250	303.555	0	32.3855	29.89	75.9969	1616358256465149	0
256	0	0	256	1	2216.45	1245.98	970.472	0	0	-182.887	56.2369	214.311	1430.2	6461.47	22566.6	-214.311	66.513	367.692	488.802	0	0	1.97689	214.449	-896.922	250	303.987	0	38.8485	35.0576	86.1202	1616358256645247	0
258	0	0	258	1	2593.8	1232.68	1361.12	0	0	-127.758	148.596	-47.1707	1569.22	6406.34	22474.2	47.1707	69.3123	370.024	483.507	0	0	1.50051	234.605	-907.176	250	313.204	0	31.2286	30.2014	97.9125	1616358256685269	0
261	0	0	261	1	1971.2	1225.27	745.932	0	0	-153.653	101.157	71.4669	1440.59	6432.23	22521.7	-71.4669	63.5478	362.882	479.222	0	0	2.16763	192.043	-885.35	250	284.793	0	36.8168	34.4499	83.93	1616358256745301	0
265	0	0	265	1	2122.65	952.336	1170.31	0	0	-336.514	268.04	-727.95	1680.5	6515.43	22454.4	727.95	136.993	364.17	474.822	0	0	2.58424	215.226	-895.319	250	287.355	0	95.9019	91.4812	206.648	1616358256825345	0
272	0	0	272	1	2145.38	1106.87	1038.51	0	0	-164.27	96.4004	44.538	1068.67	6343.19	22925.1	-44.538	47.2952	358.34	472.444	0	0	1.29032	192.936	-882.642	250	266.868	0	48.087	44.9724	115.968	1616358256965421	0
287	0	0	287	1	1890.43	873.702	1016.72	0	0	-122.89	30.0186	15.1037	1209.87	6301.81	22891.8	-15.1037	51.5922	357.846	466.833	0	0	0.277017	190.081	-881.541	250	269.458	0	42.4659	40.3641	114.043	1616358257265585	0
290	0	0	290	1	1821.86	856.718	965.145	0	0	-148.671	125.927	43.1891	1312.71	6427.25	22795.9	-43.1891	57.8856	357.651	472.948	0	0	1.55216	181.881	-879.005	250	320.168	0	39.0904	36.7037	95.3293	1616358257325617	0
291	0	0	291	1	2108.95	976.45	1132.5	0	0	-201.211	392.061	-92.3847	1281.29	6380.13	22629.4	92.3847	70.3583	355.272	470.372	0	0	1.92958	188.69	-881.117	250	283.83	0	31.4994	32.5721	105.31	1616358257345628	0
293	0	0	293	1	2531.21	1030.27	1500.94	0	0	-87.135	51.4905	68.5643	1993.19	6365.72	22571.3	-68.5643	83.9316	354.845	468.77	0	0	1.31196	178.022	-876.064	250	288.428	0	27.3751	25.6147	63.3003	1616358257385650	0
294	0	0	294	1	2287	966.67	1320.33	0	0	-180.687	128.552	150.5	1609.81	6259.95	22892.9	-150.5	74.1204	353.19	466.221	0	0	2.23594	210.117	-891.068	250	271.761	0	33.5189	30.3186	71.2441	1616358257405661	0
299	0	0	299	1	1564.67	715.422	849.245	0	0	-136.45	111.422	-94.9126	1011.41	6415.03	22611.1	94.9127	44.7628	354.33	470.064	0	0	0.813233	201.307	-887.943	250	272.163	0	46.2535	45.1773	160.67	1616358257505715	0
306	0	0	306	1	1882.54	924.83	957.707	0	0	-108.946	95.19	68.7148	1279.9	6287.87	22926.3	-68.7148	54.8876	342.805	458.799	0	0	1.49569	227.662	-895.248	250	328.07	0	41.113	38.5707	94.1942	1616358257645792	0
310	0	0	310	1	2286.59	1017.36	1269.23	0	0	-127.517	112.518	10.0904	1398.38	6306.44	22908.9	-10.0904	60.6759	344.387	455.929	0	0	1.47657	241.074	-903.776	250	299.33	0	35.6686	34.0259	96.3799	1616358257725835	0
312	0	0	312	1	2180.3	887.143	1293.15	0	0	-126.56	-16.9996	93.1205	1691.83	6305.48	22839.1	-93.1205	72.8099	340.637	452.789	0	0	2.24059	186.437	-875.925	250	282.659	0	31.6498	29.5414	70.8914	1616358257765857	0
315	0	0	315	1	2095.79	1046.2	1049.59	0	0	-211.328	-86.0008	173.496	1359.16	6390.25	22808.5	-173.496	64.566	341.451	455.617	0	0	2.443	227.04	-895.995	250	237.456	0	39.3424	35.2146	82.6966	1616358257825890	0
316	0	0	316	1	2115.77	1144.18	971.582	0	0	-208.607	121.819	101.09	1044.64	6487.19	22600.7	-101.09	48.6969	342.706	456.926	0	0	2.03958	190.704	-878.056	250	272.666	0	49.9053	44.4142	105.026	1616358257845901	0
317	0	0	317	1	2253.06	1237.57	1015.49	0	0	-75.5915	79.3274	-0.934878	1505.04	6354.17	22842.5	0.934878	63.2491	339.585	450.986	0	0	1.63788	175.57	-870.522	250	249.21	0	33.5934	32.2922	94.1809	1616358257865912	0
322	0	0	322	1	2384.96	1331.77	1053.19	0	0	-103.394	6.90815	-57.8036	1594.26	6381.97	22815.2	57.8036	67.7739	338.923	449.988	0	0	1.25091	199.959	-881.797	250	271.573	0	30.6208	29.8104	98.6737	1616358257965966	0
324	0	0	324	1	1817.55	895.738	921.811	0	0	-64.8595	29.7068	60.7877	1211.67	6243.78	22892.1	-60.7877	50.3621	345.016	455.816	0	0	1.01087	185.445	-874.942	250	248.1	0	43.9973	41.5355	104	1616358258005988	0
328	0	0	328	1	2365.93	1142.49	1223.44	0	0	-100.332	162.08	137.935	1224.44	6478.57	22660.1	-137.935	53.8777	340.615	450.106	0	0	1.05876	197.401	-880.47	250	247.364	0	43.5388	40.3449	94.9485	1616358258086031	0
336	0	0	336	1	1903.8	1021.41	882.395	0	0	-157.189	23.5097	96.8926	1333.52	6435.77	22798.6	-96.8926	58.5912	337.357	451.505	0	0	1.41708	205.052	-884.398	250	234.007	0	39.5197	36.495	87.0526	1616358258246119	0
338	0	0	338	1	1812.84	934.976	877.861	0	0	-173.327	55.8117	133.588	1521.37	6352.25	22666.7	-133.588	68.4071	331.761	437.506	0	0	2.21832	164.493	-862.805	250	269.732	0	34.6793	31.5207	74.4388	1616358258286140	0
348	0	0	348	1	1957.93	1177.56	780.376	0	0	-179.811	159.37	-18.4842	1125.44	6358.73	22862.1	18.4842	51.3966	336.191	441.72	0	0	2.16037	182.521	-871.291	250	258.087	0	41.6178	39.17	119.126	1616358258486249	0
351	0	0	351	1	2521.94	1117.77	1404.17	0	0	-130.8	74.0729	57.3412	1892.53	6509.04	22648.4	-57.3412	81.6846	340.124	445.574	0	0	1.10777	186.695	-875.771	250	327.009	0	27.3618	25.6719	64.6677	1616358258546282	0
357	0	0	357	1	2320.53	1171.78	1148.75	0	0	-229.241	99.9852	61.7062	1628.18	6408.16	22821.8	-61.7062	76.6293	333.563	436.921	0	0	2.70201	220.039	-891.008	250	268.96	0	31.1582	27.5138	68.1603	1616358258666347	0
360	0	0	360	1	2574.11	1219.2	1354.92	0	0	-110.927	52.1404	143.828	1687.17	6489.17	22670.3	-143.828	73.0275	337.952	446.823	0	0	1.25232	233.89	-898.952	250	334.763	0	32.3381	29.8346	70.569	1616358258726380	0
378	0	0	378	1	2095.97	1032.11	1063.86	0	0	-54.39	15.8735	22.3622	1580.02	6432.63	22606.9	-22.3622	65.2124	335.145	438.894	0	0	1.21478	247.985	-904.222	250	291.322	0	32.5692	31.2387	86.5888	1616358259086576	0
381	0	0	381	1	1860.35	745.705	1114.64	0	0	-20.3436	81.7365	58.7393	1104.05	6498.24	22740.4	-58.7393	45.4974	330.905	439.332	0	0	0.799808	187.43	-872.993	250	235.255	0	47.5597	45.0605	112.692	1616358259146609	0
382	0	0	382	1	2788.4	1228.89	1559.51	0	0	-100.897	122.289	51.4476	1941.26	6379.48	22600.2	-51.4476	83.2893	331.456	433.359	0	0	1.69716	226.308	-893.072	250	328.245	0	26.3144	24.7814	63.1949	1616358259166620	0
386	0	0	386	1	1647.02	981.324	665.694	0	0	-218.031	118.543	151.337	1240.44	6496.61	22603.9	-151.337	58.9989	323.76	431.138	0	0	1.67637	187.133	-870.488	250	229.111	0	41.7401	36.7007	85.7662	1616358259246663	0
389	0	0	389	1	2141.93	1236.97	904.969	0	0	-155.751	72.472	64.1919	1463.09	6434.33	22450.7	-64.1919	64.2005	321.93	429.878	0	0	2.38692	235.918	-896.416	250	288.074	0	34.4184	32.0694	78.9854	1616358259306696	0
392	0	0	392	1	2103.92	965.432	1138.49	0	0	-112.589	61.249	-107.285	1716.64	6391.17	22661.2	107.285	74.3987	319.262	427.854	0	0	1.92583	263.518	-909.096	250	365.568	0	26.7637	26.0477	95.1479	1616358259366729	0
393	0	0	393	1	2542.24	1118.87	1423.36	0	0	-32.8387	104.877	-137.682	1782.16	6411.08	22517.9	137.682	76.2483	325.409	431.376	0	0	0.733623	222.532	-891.009	250	407.057	0	25.7811	25.493	99.9575	1616358259386740	0
395	0	0	395	1	2283.61	1144.45	1139.16	0	0	-84.0256	98.3386	-40.689	1597.07	6262.95	22723.8	40.689	68.0124	322.171	419.2	0	0	2.23366	193.252	-873.483	250	328.905	0	29.676	28.9242	92.2039	1616358259426761	0
396	0	0	396	1	1587.82	667.822	919.994	0	0	-98.6358	-19.9872	58.1915	1282.18	6177.9	23041.4	-58.1915	54.0277	314.405	416.406	0	0	0.651283	137.813	-844.128	250	236.234	0	39.5502	37.2386	93.7652	1616358259446772	0
397	0	0	397	1	2109.07	1043.97	1065.09	0	0	-199.81	66.8749	-4.09758	1139.1	6478.39	22655.6	4.09758	51.6191	324.869	425.5	0	0	1.13706	175.114	-864.344	250	270.208	0	41.8884	38.5376	113.626	1616358259466783	0
399	0	0	399	1	2321.36	1318.26	1003.1	0	0	-183.083	140.361	90.6787	1538.01	6461.66	22482.5	-90.6787	70.2698	322.476	425.528	0	0	2.4755	191.482	-873.107	250	280.669	0	32.6897	29.6935	71.1385	1616358259506805	0
402	0	0	402	1	2171.48	1077.6	1093.88	0	0	-105.039	8.04379	86.1711	1622.85	6283.96	22714.4	-86.1711	68.917	316.607	423.833	0	0	1.36812	178.766	-866.319	250	286.596	0	32.1008	30.013	72.1246	1616358259566838	0
403	0	0	403	1	1939.92	798.909	1141.01	0	0	-48.394	111.046	-83.285	1222.16	6426.63	22511.8	83.285	51.9193	328.32	432.518	0	0	0.760135	150.449	-854.263	250	271.025	0	38.1969	37.6085	131.524	1616358259586849	0
405	0	0	405	1	2741.48	1165.89	1575.59	0	0	-82.4347	96.8315	33.2662	2160.22	6361.01	22625.6	-33.2662	91.2431	319.1	426.85	0	0	1.52434	174.142	-864.668	250	305.076	0	23.4578	22.3001	59.3607	1616358259626870	0
406	0	0	406	1	2741.4	1336.43	1404.97	0	0	-94.2974	32.6606	103.787	1914.57	6372.88	22590.2	-103.787	81.268	317.441	423.433	0	0	1.60122	190.455	-871.076	250	331.869	0	27.6583	25.6986	61.3955	1616358259646881	0
407	0	0	407	1	1786.4	930.176	856.227	0	0	-78.8162	14.1372	-81.8591	1407.94	6457.06	22608.7	81.8591	59.4757	323.54	424.007	0	0	1.10968	205.332	-879.995	250	312.465	0	33.3204	32.6602	114.679	1616358259666892	0
410	0	0	410	1	2001.77	1006.36	995.416	0	0	-87.4207	33.0632	37.6341	1124.9	6366	22589.8	-37.6341	47.1348	317.173	422.043	0	0	0.945853	206.353	-877.826	250	260.094	0	44.6732	42.1954	111.761	1616358259726925	0
413	0	0	413	1	2342.47	1091.35	1251.12	0	0	-82.9825	-2.12577	-83.4557	1456.86	6361.56	22724.6	83.4557	61.6284	318.724	423.851	0	0	1.59945	187.216	-869.418	250	333.117	0	32.163	31.5464	110.576	1616358259786958	0
415	0	0	415	1	2396.87	1282.34	1114.53	0	0	-59.7417	83.4185	191.605	1629.43	6437.98	22539.4	-191.605	70.222	320.217	430.062	0	0	1.4095	181.279	-868.947	250	291.189	0	33.12	30.8833	74.2681	1616358259826979	0
417	0	0	417	1	2153.64	1196.25	957.393	0	0	-99.0014	100.507	178.389	1393.21	6377.58	22622	-178.389	61.0218	312.055	413.888	0	0	0.681948	210.938	-879.836	250	306.136	0	37.6225	34.8875	82.6226	1616358259867001	0
418	0	0	418	1	2251.39	1230.32	1021.08	0	0	-160.112	58.2396	143.447	1473.68	6339.03	22763.9	-143.447	65.7981	309.027	411.971	0	0	2.14862	212.343	-879.248	250	247.999	0	34.8089	31.8289	75.1364	1616358259887012	0
424	0	0	424	1	1944.47	1026.2	918.276	0	0	-94.4743	14.7042	31.06	1203.58	6373.05	22707.8	-31.06	50.5205	310.714	416.923	0	0	1.45768	216.906	-883.062	250	321.113	0	41.3133	39.1644	105.25	1616358260007078	0
426	0	0	426	1	1872.54	966.204	906.333	0	0	-295.29	173.14	-721.28	1364.24	6474.21	22549.3	721.28	103.017	310.921	408.45	0	0	1.79588	201.401	-873.93	250	290.673	0	103.514	105.462	243.774	1616358260047099	0
429	0	0	429	1	2024.41	971.811	1052.6	0	0	-77.692	132.296	181.605	1350.28	6455.93	22689.8	-181.605	59.0142	310.332	410.386	0	0	1.56288	175.379	-861.356	250	257.672	0	38.5975	35.8177	85.3342	1616358260107132	0
431	0	0	431	1	1788.72	763.289	1025.44	0	0	-80.0559	-30.2542	-48.0959	1787.97	6458.3	22752.7	48.0959	75.1228	309.863	412.916	0	0	2.07192	136.487	-843.181	250	266.632	0	26.6211	25.9285	84.6236	1616358260147154	0
435	0	0	435	1	2203.71	1060.73	1142.97	0	0	-56.4174	102.365	131.988	1060.52	6534.32	22719.8	-131.988	44.9975	316.541	419.957	0	0	0.629684	191.907	-870.856	250	277.958	0	49.553	46.5089	109.068	1616358260227197	0
439	0	0	439	1	2123.99	893.17	1230.82	0	0	-120.898	-7.12733	75.6561	1570.66	6499.14	22530.3	-75.6561	67.1227	309.323	413.806	0	0	1.8535	199.345	-873.267	250	264.836	0	32.3596	30.3159	73.7634	1616358260307241	0
441	0	0	441	1	1988.26	1129.76	858.502	0	0	-106.572	134.831	63.0458	1466.2	6385.15	22687.3	-63.0458	63.3755	308.5	413.456	0	0	1.50275	161.248	-853.721	250	266.641	0	33.8234	31.6488	78.4741	1616358260347263	0
442	0	0	442	1	1801.68	901.805	899.879	0	0	-142.652	141.9	88.7527	1518.22	6321.57	22480.9	-88.7527	67.3757	310.689	403.96	0	0	2.05015	183.651	-864.551	250	327.957	0	32.4396	30.1555	72.6079	1616358260367274	0
445	0	0	445	1	2031.61	1036.65	994.958	0	0	-103.495	88.3393	65.8152	1386.09	6481.74	22534.5	-65.8152	59.1678	309.79	412.216	0	0	1.70444	165.436	-856.309	250	227.383	0	36.2254	33.9981	83.6436	1616358260427306	0
447	0	0	447	1	1786.78	811.309	975.468	0	0	-93.664	79.5238	71.6712	1034.3	6571.56	22643	-71.6712	43.901	310.536	412.681	0	0	1.4129	156.828	-851.227	250	226.89	0	48.7289	45.6722	111.426	1616358260467328	0
451	0	0	451	1	2080.84	969.349	1111.49	0	0	-121.444	42.9692	92.184	1582.33	6400.02	22679.5	-92.184	68.0258	306.07	408.261	0	0	1.76352	154.351	-850.071	250	262.814	0	32.1504	29.8534	71.7252	1616358260547372	0
452	0	0	452	1	1698.86	835.039	863.826	0	0	-272.146	-29.6807	162.75	1145.08	6351.41	22752.2	-162.75	57.7307	306.806	405.048	0	0	1.99609	175.321	-859.069	250	207.851	0	45.3696	37.3315	87.5296	1616358260567383	0
454	0	0	454	1	2141.11	888.704	1252.4	0	0	-141.9	61.8877	145.495	1447.04	6320.82	22760.3	-145.495	63.8814	302.189	402.544	0	0	2.04945	183.349	-862.537	250	240.257	0	35.2022	32.4056	76.5121	1616358260607404	0
456	0	0	456	1	2436.06	978.432	1457.63	0	0	-69.6704	54.8351	65.6508	1701.65	6348.25	22867	-65.6508	71.1092	301.235	398.879	0	0	1.36128	195.186	-869.123	250	291.178	0	29.5976	27.8245	69.1107	1616358260647426	0
458	0	0	458	1	1938.81	655.634	1283.17	0	0	-162.549	137.978	-735.532	2497.22	6540.79	22584.5	735.532	175.414	310.927	405.383	0	0	1.34379	174.985	-861.846	250	328.455	0	54.2208	64.7479	145.851	1616358260687448	0
460	0	0	460	1	2248.88	1049.84	1199.04	0	0	-138.664	13.9863	138.15	1831.25	6217.92	22708.5	-138.15	80.2089	297.453	397.88	0	0	2.20262	194.099	-866.724	250	238.104	0	27.8998	25.8136	60.9572	1616358260727470	0
461	0	0	461	1	2338.6	1018.32	1320.28	0	0	-120.107	2.60455	58.5638	1458.34	6398.69	22719.9	-58.5638	62.1256	307.11	402.843	0	0	1.56597	204.229	-873.941	250	278.961	0	34.0391	32.0865	80.5537	1616358260747481	0
470	0	0	470	1	1997.75	938.955	1058.79	0	0	-131.097	-58.4919	27.0757	1208.31	6509.34	22781	-27.0757	51.8803	309.238	404.357	0	0	0.675151	188.446	-866.867	250	245.164	0	39.7993	37.8564	104.153	1616358260927579	0
471	0	0	471	1	1781.42	989.163	792.258	0	0	-47.3738	85.0696	193.273	1370.82	6425.61	22637.4	-193.273	58.8447	303.017	406.668	0	0	1.39467	191.366	-868.233	250	309.768	0	38.276	35.7687	86.0585	1616358260947590	0
472	0	0	472	1	1867.78	1043.58	824.197	0	0	-155.982	90.4759	196.858	1190.82	6534.22	22532.3	-196.858	54.1857	303.653	406.393	0	0	0.650162	215.353	-879.226	250	301.654	0	42.5085	39.1443	96.9402	1616358260967601	0
474	0	0	474	1	1993.47	1000.15	993.315	0	0	-103.05	73.5539	30.5577	1416.3	6381.63	22549.3	-30.5577	60.1149	305.247	406.444	0	0	0.367978	210.918	-878.237	250	294.689	0	34.4966	32.6071	87.7883	1616358261007622	0
477	0	0	477	1	2157.66	1239.06	918.607	0	0	-149.581	59.2721	44.5416	1304.64	6428.16	22463.9	-44.5416	56.7673	310.983	404.486	0	0	1.48135	169.767	-856.732	250	293.928	0	37.123	34.7643	90.6122	1616358261067655	0
480	0	0	480	1	2066.13	962.529	1103.6	0	0	-145.764	55.5275	118.487	1587.27	6524	22467.6	-118.487	69.7316	307.955	403.448	0	0	1.86102	212.937	-878.537	250	306.621	0	32.0285	29.5557	70.2117	1616358261127688	0
483	0	0	483	1	2201.2	1017.69	1183.51	0	0	-94.981	39.5942	95.2935	952.447	6473.22	22682.9	-95.2935	40.3966	308.792	404.629	0	0	1.88458	171.424	-857.343	250	282.103	0	53.4799	49.7903	119.312	1616358261187720	0
493	0	0	493	1	1877.44	1035.14	842.294	0	0	-189.914	157.968	299.13	1140.32	6468.49	22365.2	-299.13	56.1132	296.156	389.658	0	0	1.66692	177.878	-858.691	250	253.845	0	41.4218	38.633	109.326	1616358261387829	0
494	0	0	494	1	2007.11	984.027	1023.08	0	0	-127.529	80.7583	87.9806	983.049	6605.43	22342.7	-87.9806	42.6063	306.539	400.988	0	0	1.17404	168.883	-856.51	250	269.746	0	50.4187	47.0944	112.831	1616358261407840	0
498	0	0	498	1	1459.35	615.024	844.324	0	0	-204.739	49.9851	195.171	1201.55	6184.34	22772.2	-195.171	56.5722	284.027	384.045	0	0	1.70065	183.155	-857.301	250	196.867	0	41.1167	36.3355	87.6414	1616358261487884	0
503	0	0	503	1	1662.71	744.29	918.42	0	0	-256.942	173.951	77.2102	1307.8	6435.86	22548.5	-77.2102	65.1186	293.584	395.7	0	0	3.69931	160.99	-849.789	250	226.846	0	36.6435	31.1026	75.0642	1616358261587938	0
511	0	0	511	1	2020.67	1056.25	964.418	0	0	-108.974	95.675	50.4427	1311.85	6387.55	22527.1	-50.4427	56.1458	298.58	394.44	0	0	2.1914	217.22	-876.813	250	274.886	0	36.9273	34.8431	88.6002	1616358261748026	0
523	0	0	523	1	1617.02	760.768	856.252	0	0	-166.376	181.03	162.628	1058.61	6444.96	22342.1	-162.628	49.0844	291.223	383.439	0	0	1.63303	184.228	-857.938	250	218.857	0	45.4871	41.6914	97.8524	1616358261988156	0
524	0	0	524	1	1996.83	960.09	1036.74	0	0	-66.0886	16.9391	67.6329	1463.67	6245.01	22805.2	-67.6329	60.8743	287.225	377.28	0	0	1.63035	177.049	-853.426	250	253.802	0	33.5916	31.7432	78.4777	1616358262008167	0
526	0	0	526	1	1708.58	863.237	845.343	0	0	-148.232	114.274	107.83	1352.35	6327.15	22707.9	-107.83	60.0137	281.166	380.8	0	0	1.77673	202.969	-866.888	250	238.311	0	35.646	33.0203	78.0525	1616358262048189	0
530	0	0	530	1	1877.5	968.692	908.81	0	0	-39.5625	22.3363	204.144	1504.86	6218.48	22700.1	-204.144	64.3069	290.307	386.121	0	0	0.993991	167.374	-850.777	250	248	0	34.3751	32.1329	78.4809	1616358262128233	0
533	0	0	533	1	2181.85	828.809	1353.04	0	0	-104.454	49.7264	-10.0642	1710.11	6283.37	22672.8	10.0642	72.5221	283.138	378.336	0	0	2.26353	209.355	-868.292	250	352.981	0	27.0817	25.8691	77.2618	1616358262188265	0
535	0	0	535	1	2053.18	972.402	1080.77	0	0	-79.0403	2.49992	101.998	1512.79	6357.62	22620.3	-101.998	63.6544	286.082	382.903	0	0	1.17721	173.745	-854.702	250	252.006	0	33.2658	31.1903	74.283	1616358262228287	0
542	0	0	542	1	1945.86	880.461	1065.39	0	0	-213.947	88.8839	-27.2859	1356.75	6392.87	22633.6	27.2859	62.7205	284.97	379.65	0	0	2.11619	206.383	-868.466	250	262.034	0	32.8104	30.1158	92.6451	1616358262368363	0
550	0	0	550	1	1898.41	859.196	1039.21	0	0	-112.45	13.824	69.3113	1071.73	6391.03	22708.7	-69.3113	45.5557	286.063	379.335	0	0	0.838825	189.012	-859.963	250	252.959	0	45.1353	42.3373	103.953	1616358262528451	0
551	0	0	551	1	2420.28	1447.59	972.69	0	0	-73.0502	263.579	245.02	1403.5	6351.63	22558.6	-245.02	65.3336	282.854	382.158	0	0	0.990063	229.388	-880.18	250	272.679	0	33.7947	32.0869	79.5791	1616358262548461	0
553	0	0	553	1	1535.6	692.703	842.895	0	0	-291.711	173.567	78.7382	1086.07	6470.63	22548.9	-78.7382	57.0034	282.122	374.646	0	0	1.84059	165.479	-846.6	250	232.209	0	44.4123	35.2422	85.2137	1616358262588483	0
554	0	0	554	1	2014.63	993.797	1020.84	0	0	-136.928	17.3777	132.152	1566.39	6315.85	22804.8	-132.152	68.4346	281.59	376.572	0	0	0.965186	187.616	-858.094	250	232.599	0	31.6132	29.2579	69.1536	1616358262608494	0
556	0	0	556	1	1688.5	936.535	751.965	0	0	-119.406	25.5551	214.292	1163.46	6397.99	22497.6	-214.292	51.721	284.628	374.4	0	0	1.34523	184.733	-856.193	250	245.709	0	42.6899	39.5334	97.3041	1616358262648516	0
559	0	0	559	1	1917	854.399	1062.6	0	0	-232.44	178.206	136.445	1180.35	6610.68	22444.6	-136.445	57.7469	280.647	379.482	0	0	2.05488	139.696	-834.545	250	227.69	0	40.3445	35.1153	82.0825	1616358262708549	0
560	0	0	560	1	1929.59	850.241	1079.35	0	0	-121.301	97.998	98.4091	1652.44	6300.22	22724.1	-98.4091	71.7483	275.739	370.182	0	0	2.01782	187.881	-858.234	250	268.777	0	29.2386	27.2791	64.7942	1616358262728560	0
562	0	0	562	1	2213.08	1019.27	1193.81	0	0	-173.28	17.0434	-109.604	1296.83	6451.86	22705.4	109.604	58.0156	280.366	372.495	0	0	1.62432	194.061	-860.678	250	225.867	0	32.4967	31.2803	114.995	1616358262768581	0
563	0	0	563	1	1709.33	658.189	1051.15	0	0	-117.14	53.4305	-58.5314	1520.55	6296.06	22768.7	58.5314	65.3841	277.913	368.852	0	0	1.09628	152.518	-839.294	250	256.279	0	28.8945	27.9443	92.769	1616358262788592	0
564	0	0	564	1	1907.99	962.763	945.226	0	0	-80.0611	115.635	-47.1028	1252.74	6358.64	22606.8	47.1028	53.5554	281.368	369.626	0	0	1.58721	177.968	-852.591	250	264.955	0	35.1497	34.2507	110.666	1616358262808603	0
565	0	0	565	1	1874.72	917.703	957.02	0	0	-305.794	362.339	16.8977	949.782	6484.71	22459.8	-16.8977	56.7941	278.332	369.622	0	0	3.11591	165.536	-845.014	250	276.18	0	44.5123	36.6772	97.6848	1616358262828614	0
573	0	0	573	1	1526.23	707.176	819.058	0	0	-103.06	113.049	-15.6345	905.932	6481.3	22509.8	15.6345	38.9134	288.213	379.617	0	0	0.942789	154.995	-843.084	250	258.191	0	49.7078	47.8766	144.203	1616358262988701	0
574	0	0	574	1	1585.15	738.544	846.607	0	0	-39.1618	83.123	114.231	840.693	6517.06	22440	-114.231	35.1809	286.595	377.182	0	0	0.334555	188.456	-858.33	250	271.737	0	59.3607	55.8096	131.77	1616358263008712	0
584	0	0	584	1	1798.92	668.774	1130.14	0	0	-90.6788	38.6055	132.623	1313.87	6269.6	22783.5	-132.623	56.0556	273.719	368.629	0	0	1.06043	209.377	-865.464	250	246.863	0	37.7626	34.9273	82.6557	1616358263208821	0
587	0	0	587	1	1846.89	1058.44	788.446	0	0	-86.9807	49.932	122.729	1202.05	6365.56	22473.2	-122.729	51.1342	273.526	362.199	0	0	1.33391	196.158	-858.588	250	244.036	0	40.8446	37.8771	89.8329	1616358263268854	0
588	0	0	588	1	1856.27	795.646	1060.63	0	0	-298.831	287.068	120.35	1138.29	6577.41	22335.8	-120.35	63.9632	274.166	361.924	0	0	2.31385	207.847	-864.331	250	238.855	0	41.1002	32.4271	75.629	1616358263288865	0
589	0	0	589	1	1811.81	805.651	1006.15	0	0	-61.7373	-12.619	-52.1223	1114.27	6439.98	22635.4	52.1223	46.4788	279.946	372.536	0	0	0.747772	179.749	-853.119	250	266.193	0	40.2458	39.4676	129.793	1616358263308876	0
591	0	0	591	1	1967.1	926.307	1040.79	0	0	-87.9413	51.2444	178.931	1178.7	6266.86	22671.2	-178.931	50.9928	273.164	359.216	0	0	1.00463	217.692	-867.392	250	274.666	0	41.9338	38.7345	92.4235	1616358263348897	0
593	0	0	593	1	1747.28	1022.29	724.989	0	0	-269.334	-54.4616	-5.56112	879.762	6448.25	22776.9	5.56112	43.0656	269.504	355.932	0	0	1.6206	173.3	-845.409	250	207.8	0	50.6543	43.1662	128.143	1616358263388919	0
595	0	0	595	1	1846.86	796.381	1050.48	0	0	-79.9701	80.4254	102.311	1299.91	6358.55	22642.1	-102.311	55.1351	274.88	363.429	0	0	1.31931	215.077	-867.649	250	252.735	0	37.4256	35.019	83.2732	1616358263428941	0
596	0	0	596	1	1709.14	1031.25	677.883	0	0	-246.597	153.605	-35.4218	980.586	6525.18	22568.9	35.4218	47.8537	276.67	363.74	0	0	2.04913	162.368	-842.756	250	237.959	0	43.4317	38.5411	121.741	1616358263448952	0
597	0	0	597	1	1792.65	1089.43	703.22	0	0	-71.8617	4.28317	90.38	1121.41	6450.1	22718.2	-90.38	46.9263	278.923	367.004	0	0	1.11317	170.025	-846.961	250	233.396	0	43.5806	41.0574	98.4754	1616358263468963	0
606	0	0	606	1	1935.34	1066.39	868.945	0	0	-109.144	111.232	77.4239	1175.8	6387.72	22611.2	-77.4239	50.6801	273.971	365.674	0	0	0.539109	155.876	-838.853	250	218.636	0	40.1776	37.6075	90.8319	1616358263649061	0
608	0	0	608	1	1885.55	1080.98	804.573	0	0	-397.569	-42.5386	125.039	988.456	6177.85	22765	-125.039	65.0789	263.231	346.11	0	0	2.35774	166.858	-839.683	250	186.611	0	59.744	35.5139	88.8165	1616358263689083	0
609	0	0	609	1	1486.45	836.247	650.203	0	0	-134.605	2.21331	-11.4679	965.491	6413.18	22520.9	11.4679	41.4575	271.889	361.822	0	0	1.88483	192.104	-856.121	250	234.037	0	45.8363	44.0815	131.812	1616358263709093	0
611	0	0	611	1	1932.11	894.622	1037.49	0	0	-89.0259	101.608	207.685	1970.58	6267.95	22620.9	-207.685	86.7538	265.381	358.65	0	0	1.3274	180.98	-851.222	250	319.45	0	24.9783	23.232	56.753	1616358263749115	0
613	0	0	613	1	2129.14	1052.71	1076.43	0	0	-70.2998	9.41528	33.0356	1580.38	6348.88	22613.4	-33.0356	65.616	271.303	359.39	0	0	0.733788	193.009	-857.04	250	321.2	0	29.7307	28.3603	76.1065	1616358264049279	0
614	0	0	614	1	2129.14	1052.71	1076.43	0	0	-70.2998	9.41528	33.0356	1580.38	6348.88	22613.4	-33.0356	65.616	271.303	359.39	0	0	0.733788	193.009	-857.04	250	321.2	0	29.7307	28.3603	76.1065	1616358264049279	0
615	0	0	615	1	2129.14	1052.71	1076.43	0	0	-70.2998	9.41528	33.0356	1580.38	6348.88	22613.4	-33.0356	65.616	271.303	359.39	0	0	0.733788	193.009	-857.04	250	321.2	0	29.7307	28.3603	76.1065	1616358264049279	0
616	0	0	616	1	2129.14	1052.71	1076.43	0	0	-70.2998	9.41528	33.0356	1580.38	6348.88	22613.4	-33.0356	65.616	271.303	359.39	0	0	0.733788	193.009	-857.04	250	321.2	0	29.7307	28.3603	76.1065	1616358264049279	0
617	0	0	617	1	2129.14	1052.71	1076.43	0	0	-70.2998	9.41528	33.0356	1580.38	6348.88	22613.4	-33.0356	65.616	271.303	359.39	0	0	0.733788	193.009	-857.04	250	321.2	0	29.7307	28.3603	76.1065	1616358264049279	0
618	0	0	618	1	2129.14	1052.71	1076.43	0	0	-70.2998	9.41528	33.0356	1580.38	6348.88	22613.4	-33.0356	65.616	271.303	359.39	0	0	0.733788	193.009	-857.04	250	321.2	0	29.7307	28.3603	76.1065	1616358264049279	0
619	0	0	619	1	2129.14	1052.71	1076.43	0	0	-70.2998	9.41528	33.0356	1580.38	6348.88	22613.4	-33.0356	65.616	271.303	359.39	0	0	0.733788	193.009	-857.04	250	321.2	0	29.7307	28.3603	76.1065	1616358264049279	0
620	0	0	620	1	2129.14	1052.71	1076.43	0	0	-70.2998	9.41528	33.0356	1580.38	6348.88	22613.4	-33.0356	65.616	271.303	359.39	0	0	0.733788	193.009	-857.04	250	321.2	0	29.7307	28.3603	76.1065	1616358264049279	0
621	0	0	621	1	2129.14	1052.71	1076.43	0	0	-70.2998	9.41528	33.0356	1580.38	6348.88	22613.4	-33.0356	65.616	271.303	359.39	0	0	0.733788	193.009	-857.04	250	321.2	0	29.7307	28.3603	76.1065	1616358264049279	0
622	0	0	622	1	2129.14	1052.71	1076.43	0	0	-70.2998	9.41528	33.0356	1580.38	6348.88	22613.4	-33.0356	65.616	271.303	359.39	0	0	0.733788	193.009	-857.04	250	321.2	0	29.7307	28.3603	76.1065	1616358264049279	0
623	0	0	623	1	2129.14	1052.71	1076.43	0	0	-70.2998	9.41528	33.0356	1580.38	6348.88	22613.4	-33.0356	65.616	271.303	359.39	0	0	0.733788	193.009	-857.04	250	321.2	0	29.7307	28.3603	76.1065	1616358264049279	0
624	0	0	624	1	2129.14	1052.71	1076.43	0	0	-70.2998	9.41528	33.0356	1580.38	6348.88	22613.4	-33.0356	65.616	271.303	359.39	0	0	0.733788	193.009	-857.04	250	321.2	0	29.7307	28.3603	76.1065	1616358264049279	0
625	0	0	625	1	2129.14	1052.71	1076.43	0	0	-70.2998	9.41528	33.0356	1580.38	6348.88	22613.4	-33.0356	65.616	271.303	359.39	0	0	0.733788	193.009	-857.04	250	321.2	0	29.7307	28.3603	76.1065	1616358264049279	0
626	0	0	626	1	2129.14	1052.71	1076.43	0	0	-70.2998	9.41528	33.0356	1580.38	6348.88	22613.4	-33.0356	65.616	271.303	359.39	0	0	0.733788	193.009	-857.04	250	321.2	0	29.7307	28.3603	76.1065	1616358264049279	0
634	0	0	634	1	1975.12	1087.76	887.36	0	0	-153.906	134.376	-4.5846	1202.35	6332.83	22687.8	4.5846	53.3977	265.946	351.169	0	0	1.93888	213.895	-864.233	250	272.096	0	35.6274	33.873	99.7546	1616358264209366	0
635	0	0	635	1	1686.95	994.591	692.355	0	0	-161.89	-7.65319	273.576	975.76	6440.47	22630.5	-273.576	45.7068	267.657	359.077	0	0	1.59649	169.047	-843.489	250	226.822	0	47.4407	44.6857	117.354	1616358264229377	0
637	0	0	637	1	1510.84	785.227	725.616	0	0	-115.719	62.7171	160.926	1186.85	6394.3	22659.8	-160.926	51.8298	269.18	356.101	0	0	1.2863	154.062	-836.956	250	219.374	0	40.9201	37.7379	89.2238	1616358264269399	0
640	0	0	640	1	1988.2	1105.82	882.378	0	0	-178.488	51.2927	-103.987	1050.25	6556.73	22471.9	103.987	47.2809	272.683	355.275	0	0	1.16435	211.93	-866.771	250	292.88	0	39.0609	37.3091	136.804	1616358264329431	0
642	0	0	642	1	1861.8	868.703	993.101	0	0	-21.727	89.9303	109.384	1009.96	6499.63	22732.2	-109.384	42.0387	273.772	355.513	0	0	0.807595	225.046	-871.763	250	229.652	0	48.3649	45.5619	107.853	1616358264369453	0
643	0	0	643	1	1667.11	865.875	801.237	0	0	-149.136	85.227	-59.4692	825.017	6527.38	22437.9	59.4692	36.3459	271.414	362.173	0	0	0.894331	182.2	-851.195	250	288.475	0	51.0555	49.4634	163.243	1616358264389464	0
646	0	0	646	1	2444.69	1138.37	1306.31	0	0	-46.5913	113.849	94.3347	1365.54	6325.17	22608.6	-94.3347	57.461	266.783	352.029	0	0	1.48698	190.456	-853.597	250	250.71	0	34.9911	33.0018	78.7791	1616358264449497	0
651	0	0	651	1	1751.17	989.484	761.685	0	0	-106.147	82.5159	185.458	1263.56	6285.07	22739.6	-185.458	55.505	260.121	347.045	0	0	1.57363	191.621	-851.684	250	243.913	0	38.0286	35.1672	84.017	1616358264549551	0
653	0	0	653	1	1863	741.693	1121.31	0	0	-159.827	4.07094	-88.2305	1020.88	6438.41	22718.4	88.2305	45.0333	258.133	343.477	0	0	1.46146	177.469	-845.058	250	217.782	0	40.0111	38.8146	136.81	1616358264589573	0
654	0	0	654	1	2205.22	1046.63	1158.59	0	0	-108.863	46.941	135.432	1194.06	6387.44	22575.9	-135.432	51.4866	262.262	353.371	0	0	0.848273	221.736	-867.857	250	290.754	0	40.3968	37.2578	88.1293	1616358264609584	0
656	0	0	656	1	1612.76	780.356	832.408	0	0	-148.16	135.055	89.6289	1004.55	6626.06	22388.1	-89.6289	44.6601	268.199	355.998	0	0	1.45138	158.802	-837.715	250	215.121	0	45.6705	42.3569	101.458	1616358264649606	0
663	0	0	663	1	1761.68	962.803	798.881	0	0	-85.8203	30.3091	78.9735	1642.09	6264.74	22692.2	-78.9735	69.0726	259.756	339.363	0	0	0.849694	242.947	-877.203	250	342.956	0	28.6798	26.8593	65.4731	1616358264789682	0
667	0	0	667	1	1554.81	956.764	598.042	0	0	-159.272	63.8517	135.618	1029.83	6437.85	22758.3	-135.618	45.8934	256.624	348.076	0	0	1.72452	148.029	-830.746	250	190.278	0	45.3538	41.5151	97.855	1616358264869725	0
668	0	0	668	1	1760.43	796.786	963.647	0	0	-125.775	-15.7358	45.9788	1064.25	6404.35	22638.6	-45.9788	45.4223	258.545	348.394	0	0	1.49149	187.81	-849.697	250	289.053	0	42.6574	40.2277	103.921	1616358264889736	0
669	0	0	669	1	1675.16	788.811	886.348	0	0	-44.4527	64.2639	2.69734	1125.67	6323.03	22857.5	-2.69734	46.6039	256.254	344.523	0	0	1.52998	182.83	-846.23	250	219.99	0	39.7153	38.1524	110.609	1616358264909747	0
680	0	0	680	1	1614.41	863.999	750.412	0	0	-255.599	141.468	23.3285	852.606	6334.86	22581	-23.3285	41.7566	253.543	340.481	0	0	2.03191	186.433	-847.003	250	269.799	0	50.5008	43.4222	118.811	1616358265129867	0
681	0	0	681	1	1578.11	930.365	647.747	0	0	-252.524	181.071	204.583	871.256	6431.44	22641.1	-204.583	44.5877	251.988	335.719	0	0	1.63658	151.066	-827.792	250	220.767	0	51.7703	44.1538	106.021	1616358265149878	0
685	0	0	685	1	2090.91	1168.68	922.228	0	0	-165.746	83.5559	211.07	1519.22	6344.67	22638.9	-211.07	69.8697	250.363	331.528	0	0	2.19377	183.934	-844.421	250	260.343	0	30.4371	27.906	68.2251	1616358265229922	0
694	0	0	694	1	1792.85	835.774	957.076	0	0	-119.544	10.8057	99.8276	1372.77	6298.46	22711.7	-99.8276	58.92	250.149	328.949	0	0	1.65176	203.284	-853.168	250	304.663	0	33.632	31.4011	74.969	1616358265410020	0
699	0	0	699	1	1884.14	1011.95	872.187	0	0	-43.3229	9.83245	-41.963	1172.55	6521.22	22712.6	41.963	48.5311	260.259	343.97	0	0	0.357638	164.443	-838.736	250	240.715	0	37.2682	36.5159	117.473	1616358265510074	0
712	0	0	712	1	1456.33	824.391	631.943	0	0	-102.843	42.3599	91.4805	812.011	6381.42	22779.8	-91.4805	34.5579	249.637	334.659	0	0	1.00494	170.827	-837.357	250	207.475	0	56.6287	52.6141	126.121	1616358265770216	0
722	0	0	722	1	1706.29	794.944	911.345	0	0	-143.553	83.344	107.957	877.148	6322.47	22639.1	-107.957	38.559	250.697	332.732	0	0	1.47957	196.118	-850.349	250	282.846	0	51.6424	47.9596	113.431	1616358265970325	0
724	0	0	724	1	1474.62	795.336	679.287	0	0	-131.598	14.3079	161.15	926.709	6310.52	22508.9	-161.15	40.6951	247.575	328.055	0	0	1.10208	197.445	-849.423	250	249.685	0	49.9579	46.2115	109.02	1616358266010347	0
726	0	0	726	1	1538.54	755.584	782.953	0	0	-235.218	223.874	177.906	906.61	6513.8	22398.9	-177.906	45.71	247.444	329.952	0	0	2.57371	218.452	-858.878	250	220.923	0	48.5613	42.1617	99.2427	1616358266050368	0
730	0	0	730	1	1467.64	672.067	795.576	0	0	-198.95	69.1638	-94.1829	832.921	6477.53	22454	94.1829	38.1712	244.738	327.131	0	0	1.37456	188.462	-844.187	250	237.216	0	47.3601	44.4091	157.914	1616358266130412	0
732	0	0	732	1	1844.3	739.985	1104.32	0	0	-82.025	77.3551	-133.518	1179.73	6460.27	22545.5	133.518	50.918	246.308	329.01	0	0	0.636446	174.899	-837.36	250	239.31	0	33.8096	33.1807	128.487	1616358266170434	0
737	0	0	737	1	1578.07	705.305	872.767	0	0	-192.554	126.644	48.6109	1195.22	6271.81	22595.8	-48.6109	54.5103	237.13	318.592	0	0	2.44694	190.199	-842.454	250	227.87	0	35.5578	32.3617	82.6454	1616358266270488	0
755	0	0	755	1	1823.37	1021.02	802.348	0	0	-149.914	3.72773	17.9634	1142.18	6428.49	22718.8	-17.9634	49.4271	247.729	324.79	0	0	1.12116	165.453	-833.742	250	239.614	0	37.5186	35.6291	99.5646	1616358266630684	0
765	0	0	765	1	1915.12	996.212	918.906	0	0	-187.912	185.403	-28.2414	800.198	6366.83	22836.1	28.2414	37.1622	237.45	321.825	0	0	1.54564	175.677	-834.759	250	193.65	0	49.1463	46.226	141.797	1616358266830793	0
772	0	0	772	1	1532.33	901.47	630.862	0	0	-240.613	104.016	47.2759	988.935	6319.87	22518.8	-47.2759	47.1251	237.613	318.537	0	0	1.95758	175.308	-835.401	250	214.054	0	43.1714	37.7585	96.3492	1616358266970870	0
775	0	0	775	1	1381.98	676.54	705.441	0	0	-58.2663	76.0337	112.301	606.984	5938.21	23045.1	-112.301	25.5405	233.981	308.718	0	0	0.922623	188.489	-838.315	250	207.987	0	73.9387	69.3226	164.066	1616358267030902	0
784	0	0	784	1	1852.22	1000.63	851.587	0	0	-43.9864	103.55	189.204	1293.02	6422.23	22419.6	-189.204	55.5373	241.478	322.069	0	0	0.457895	185.763	-842.586	250	256.126	0	36.2908	33.9588	81.2361	1616358267211000	0
785	0	0	785	1	1736.17	758.378	977.796	0	0	-90.4847	84.6011	123.259	1146.02	6568.39	22338.9	-123.259	49.0863	240.745	325.963	0	0	1.54422	165.031	-832.419	250	211.164	0	40.3216	37.483	88.2819	1616358267231011	0
791	0	0	791	1	1499.77	659.522	840.253	0	0	-68.49	19.2151	-30.6022	1098.11	6347.07	22603.6	30.6022	45.8096	235.368	320.494	0	0	0.975254	191.482	-843.986	250	267.145	0	38.4168	37.288	115.996	1616358267351077	0
793	0	0	793	1	1205.27	540.505	664.763	0	0	-154.276	-38.7914	-31.9643	965.485	6432.86	22761.3	31.9643	42.1225	235.61	315.813	0	0	0.793804	157.171	-825.013	250	196.922	0	42.058	40.3979	127.094	1616358267391099	0
795	0	0	795	1	1801.19	947.316	853.876	0	0	-66.0623	56.7382	61.6326	1278.79	6444.3	22466.4	-61.6326	53.3448	237.465	317.316	0	0	0.754596	215.934	-855.945	250	304.707	0	35.0051	32.9436	82.3037	1616358267431120	0
797	0	0	797	1	1785.39	958.222	827.172	0	0	-51.942	41.9831	168.484	1300.55	6330.52	22580.8	-168.484	55.1628	235.911	316.08	0	0	1.02257	180.138	-837.491	250	256.023	0	35.9582	33.432	79.5167	1616358267471142	0
800	0	0	800	1	1762.71	971.503	791.205	0	0	-96.5633	34.2416	46.9916	1166.38	6474.8	22389.3	-46.9916	49.1152	234.88	314.682	0	0	1.13223	176.054	-836.067	250	239.571	0	37.6304	35.3467	91.2074	1616358267531175	0
801	0	0	801	1	1685.1	1000.97	684.137	0	0	-261.228	-227.003	-34.6888	982.14	6440.15	22451.2	34.6888	52.5136	231.092	306.197	0	0	1.78915	201.526	-845.352	250	244.286	0	38.4182	37.8185	105.771	1616358267551186	0
802	0	0	802	1	1820.03	795.846	1024.18	0	0	-117.433	110.99	119.1	1236.01	6296.35	22611.5	-119.1	53.9211	234.285	314.703	0	0	1.3318	200.113	-845.386	250	284.703	0	36.2439	33.6992	79.4448	1616358267571197	0
803	0	0	803	1	1959.05	1011.34	947.708	0	0	-91.499	47.1689	91.5626	1008.13	6469.74	22376.3	-91.5626	42.689	235.17	313.688	0	0	1.13306	167.463	-829.978	250	197.035	0	44.5934	41.4707	99.5736	1616358267591207	0
804	0	0	804	1	1652.52	880.498	772.025	0	0	-162.926	-18.4588	-13.0152	880.113	6441.51	22641.3	13.0152	38.4972	239.265	317.877	0	0	1.53613	186.26	-840.281	250	233.016	0	46.7908	44.5833	134.248	1616358267611218	0
814	0	0	814	1	1567.53	869.37	698.164	0	0	-221.247	134.567	58.6024	853.99	6499.83	22587.9	-58.6024	40.164	231.491	306.954	0	0	1.54667	176.29	-832.838	250	238.358	0	48.9084	43.3257	108.307	1616358267811327	0
817	0	0	817	1	1815.74	802.047	1013.69	0	0	-161.441	21.9733	97.1161	1267.95	6639.34	22401.5	-97.1161	55.8761	235.268	316.61	0	0	1.33638	184.588	-839.392	250	266.746	0	35.0655	32.2985	77.1056	1616358267871360	0
818	0	0	818	1	1399.3	729.329	669.968	0	0	-132.986	-56.0373	63.794	956.872	6511.23	22379.9	-63.794	41.2543	231.471	309.713	0	0	0.910048	175.3	-833.31	250	255.337	0	45.0611	42.2935	105.539	1616358267891371	0
828	0	0	828	1	1694.11	770.515	923.593	0	0	-112.116	88.3677	69.8722	1038.95	6390.7	22634.1	-69.8722	44.5731	234.806	312.422	0	0	1.1254	207.78	-849.805	250	243.477	0	42.0393	39.4243	96.3512	1616358268091480	0
829	0	0	829	1	1520.23	588.201	932.03	0	0	-120.699	71.3185	1.93509	822.526	6498.94	22651.2	-1.93509	35.2566	233.935	313.191	0	0	0.818754	162.397	-826.871	250	205.835	0	50.4523	48.1086	139.291	1616358268111491	0
831	0	0	831	1	1414.46	836.188	578.269	0	0	-160.288	70.2085	93.3277	701.266	6438.87	22453	-93.3277	31.0178	233.568	307.245	0	0	0.859882	170.99	-829.539	250	232.548	0	61.5043	56.7477	135.563	1616358268151513	0
840	0	0	840	1	1892.94	762.592	1130.35	0	0	-84.1935	22.9705	-746.828	1761.02	6462.43	22500.2	746.828	123.79	232.481	301.918	0	0	0.646767	219.854	-856.04	250	253.716	0	69.0033	87.5864	197.082	1616358268331611	0
846	0	0	846	1	1802.16	792.603	1009.56	0	0	-237.875	-35.2059	119.81	1079.86	6317.13	22558.4	-119.81	51.4061	222.817	300.97	0	0	1.88118	163.01	-823.044	250	198.163	0	40.498	35.0257	82.7845	1616358268451676	0
848	0	0	848	1	1553.14	763.606	789.534	0	0	-90.5997	53.6598	157.333	1147.6	6269.52	22569.2	-157.333	49.3659	225.701	303.076	0	0	0.898527	172.477	-830.327	250	255.652	0	39.4511	36.4027	86.1754	1616358268491698	0
852	0	0	852	1	1734.62	743.793	990.825	0	0	-66.0855	15.3828	6.93321	1011.96	6543.99	22607.4	-6.93321	41.9835	231.453	309.101	0	0	1.43435	164.845	-826.665	250	269.928	0	42.0128	40.3866	115.944	1616358268571741	0
853	0	0	853	1	1560.44	899.022	661.421	0	0	-74.6735	99.6256	254.53	931.168	6452.91	22423.5	-254.53	41.402	224.912	301.333	0	0	0.16734	188.436	-836.276	250	205.42	0	47.257	44.7599	112.642	1616358268591752	0
866	0	0	866	1	1630.28	852.274	778.003	0	0	-31.4881	23.7194	179.983	845.923	6509.39	22499.4	-179.983	35.7296	229.471	306.35	0	0	0.390743	190.53	-838.676	250	211.376	0	54.4322	50.7253	120.98	1616358269132047	0
867	0	0	867	1	1630.28	852.274	778.003	0	0	-31.4881	23.7194	179.983	845.923	6509.39	22499.4	-179.983	35.7296	229.471	306.35	0	0	0.390743	190.53	-838.676	250	211.376	0	54.4322	50.7253	120.98	1616358269132047	0
868	0	0	868	1	1630.28	852.274	778.003	0	0	-31.4881	23.7194	179.983	845.923	6509.39	22499.4	-179.983	35.7296	229.471	306.35	0	0	0.390743	190.53	-838.676	250	211.376	0	54.4322	50.7253	120.98	1616358269132047	0
869	0	0	869	1	1630.28	852.274	778.003	0	0	-31.4881	23.7194	179.983	845.923	6509.39	22499.4	-179.983	35.7296	229.471	306.35	0	0	0.390743	190.53	-838.676	250	211.376	0	54.4322	50.7253	120.98	1616358269132047	0
870	0	0	870	1	1630.28	852.274	778.003	0	0	-31.4881	23.7194	179.983	845.923	6509.39	22499.4	-179.983	35.7296	229.471	306.35	0	0	0.390743	190.53	-838.676	250	211.376	0	54.4322	50.7253	120.98	1616358269132047	0
871	0	0	871	1	1630.28	852.274	778.003	0	0	-31.4881	23.7194	179.983	845.923	6509.39	22499.4	-179.983	35.7296	229.471	306.35	0	0	0.390743	190.53	-838.676	250	211.376	0	54.4322	50.7253	120.98	1616358269132047	0
872	0	0	872	1	1630.28	852.274	778.003	0	0	-31.4881	23.7194	179.983	845.923	6509.39	22499.4	-179.983	35.7296	229.471	306.35	0	0	0.390743	190.53	-838.676	250	211.376	0	54.4322	50.7253	120.98	1616358269132047	0
873	0	0	873	1	1630.28	852.274	778.003	0	0	-31.4881	23.7194	179.983	845.923	6509.39	22499.4	-179.983	35.7296	229.471	306.35	0	0	0.390743	190.53	-838.676	250	211.376	0	54.4322	50.7253	120.98	1616358269132047	0
874	0	0	874	1	1630.28	852.274	778.003	0	0	-31.4881	23.7194	179.983	845.923	6509.39	22499.4	-179.983	35.7296	229.471	306.35	0	0	0.390743	190.53	-838.676	250	211.376	0	54.4322	50.7253	120.98	1616358269132047	0
875	0	0	875	1	1630.28	852.274	778.003	0	0	-31.4881	23.7194	179.983	845.923	6509.39	22499.4	-179.983	35.7296	229.471	306.35	0	0	0.390743	190.53	-838.676	250	211.376	0	54.4322	50.7253	120.98	1616358269132047	0
876	0	0	876	1	1630.28	852.274	778.003	0	0	-31.4881	23.7194	179.983	845.923	6509.39	22499.4	-179.983	35.7296	229.471	306.35	0	0	0.390743	190.53	-838.676	250	211.376	0	54.4322	50.7253	120.98	1616358269132047	0
877	0	0	877	1	1630.28	852.274	778.003	0	0	-31.4881	23.7194	179.983	845.923	6509.39	22499.4	-179.983	35.7296	229.471	306.35	0	0	0.390743	190.53	-838.676	250	211.376	0	54.4322	50.7253	120.98	1616358269132047	0
878	0	0	878	1	1630.28	852.274	778.003	0	0	-31.4881	23.7194	179.983	845.923	6509.39	22499.4	-179.983	35.7296	229.471	306.35	0	0	0.390743	190.53	-838.676	250	211.376	0	54.4322	50.7253	120.98	1616358269132047	0
879	0	0	879	1	1630.28	852.274	778.003	0	0	-31.4881	23.7194	179.983	845.923	6509.39	22499.4	-179.983	35.7296	229.471	306.35	0	0	0.390743	190.53	-838.676	250	211.376	0	54.4322	50.7253	120.98	1616358269132047	0
880	0	0	880	1	1630.28	852.274	778.003	0	0	-31.4881	23.7194	179.983	845.923	6509.39	22499.4	-179.983	35.7296	229.471	306.35	0	0	0.390743	190.53	-838.676	250	211.376	0	54.4322	50.7253	120.98	1616358269132047	0
885	0	0	885	1	1586.61	779.967	806.642	0	0	-161.066	28.0103	204.982	955.304	6140.67	22594.8	-204.982	43.4609	215.619	291.147	0	0	1.08922	210.834	-844.139	250	209.872	0	45.0935	41.2595	100.879	1616358269232101	0
888	0	0	888	1	1583.11	907.227	675.885	0	0	-81.0572	52.962	224.895	929.906	6359.64	22569.9	-224.895	40.766	224.543	298.571	0	0	1.14243	177.695	-830.215	250	211.422	0	47.9798	44.6266	110.889	1616358269292134	0
890	0	0	890	1	1381.43	766.546	614.885	0	0	-109.393	69.4409	97.0413	750.296	6288.31	22752.7	-97.0413	32.1887	218.624	291.735	0	0	0.688724	169.819	-822.762	250	158.899	0	57.1462	53.1422	126.659	1616358269332156	0
892	0	0	892	1	1427.21	692.374	734.839	0	0	-87.5688	65.6382	-113.425	1023.05	6465.81	22457.5	113.425	43.9355	224.45	301.137	0	0	0.200877	176.455	-831.33	250	241.057	0	37.6946	36.8224	136.423	1616358269372177	0
893	0	0	893	1	1436.88	769.269	667.607	0	0	-114.631	126.119	84.0814	886.312	6193.89	22596.4	-84.0814	38.499	217.863	296.458	0	0	1.73561	187.613	-832.915	250	241.217	0	47.7383	44.4707	106.629	1616358269392188	0
896	0	0	896	1	1567.08	857.4	709.679	0	0	-153.621	152.712	146.623	1137.66	6332.54	22569.8	-146.623	51.6056	219.453	290.457	0	0	1.31257	183.086	-831.194	250	227.384	0	37.3879	34.3541	81.035	1616358269452221	0
900	0	0	900	1	1703.75	1094.61	609.145	0	0	-127.783	19.836	-20.8076	826.931	6406.36	22503.3	20.8076	35.4356	223.194	298.963	0	0	1.46757	154.276	-819.349	250	213.772	0	48.4774	46.621	137.479	1616358269532265	0
901	0	0	901	1	1278.38	557.133	721.251	0	0	-362.318	60.1927	142.692	703.881	6242.26	22662.3	-142.692	42.3504	216.339	286.444	0	0	1.95884	155.541	-815.607	250	180.911	0	69.8402	46.2832	111.445	1616358269552275	0
902	0	0	902	1	1685.42	948.65	736.774	0	0	-49.0851	36.9543	136.626	1390.29	6327.67	22486.2	-136.626	58.3262	219.011	295.595	0	0	1.31863	174.226	-827.425	250	271.525	0	32.4947	30.2829	71.8201	1616358269572286	0
904	0	0	904	1	1458.31	799.935	658.371	0	0	-114.836	37.8833	2.91802	720.237	6293.76	22684.6	-2.91802	30.6238	218.32	290.55	0	0	1.35733	164.04	-821.967	250	214.497	0	55.9173	53.2633	154.535	1616358269612308	0
905	0	0	905	1	1615.09	819.696	795.398	0	0	-148.915	-17.2991	-137.282	1146.92	6427.5	22440.8	137.282	50.7672	218.096	295.013	0	0	1.41937	168.963	-824.713	250	219.047	0	32.4777	31.7189	124.005	1616358269632319	0
906	0	0	906	1	1380.58	770.431	610.153	0	0	-169.709	88.2547	43.6089	927.657	6348.63	22434.9	-43.6089	41.1465	215.965	291.778	0	0	0.459439	153.302	-816.858	250	202.563	0	43.8357	40.7433	105.119	1616358269652330	0
912	0	0	912	1	1448.19	716.721	731.473	0	0	-54.872	-7.68218	47.0093	1113.73	6333.45	22530.8	-47.0093	45.9796	218.789	293.222	0	0	0.746713	225.377	-852.393	250	243.726	0	38.4397	36.6205	94.5078	1616358269772395	0
913	0	0	913	1	1682.76	842.691	840.072	0	0	-66.9539	47.4676	136.487	986.576	6544.85	22475.7	-136.487	41.7208	223.565	298.034	0	0	0.713495	160.542	-822.469	250	245.595	0	45.4917	42.2911	100.054	1616358269792406	0
916	0	0	916	1	1621.37	804.563	816.805	0	0	-69.7302	-23.2533	115.251	1240.23	6447.97	22646.1	-115.251	52.1689	218.173	296.455	0	0	0.780262	169.367	-825.198	250	229.155	0	35.9436	33.6143	80.0346	1616358269852439	0
919	0	0	919	1	1521.83	992.47	529.359	0	0	-140.919	102	64.3179	707.694	6519.16	22620.5	-64.3179	30.9334	218.055	293.708	0	0	0.60816	160.967	-818.74	250	215.394	0	58.2921	54.6246	134.297	1616358269912472	0
921	0	0	921	1	1616.97	749.291	867.681	0	0	-60.9896	-5.35965	133.659	1247.21	6538.89	22628.2	-133.659	52.4648	219.208	295.454	0	0	0.461862	160.874	-820.798	250	214.043	0	36.0265	33.7332	79.7714	1616358269952493	0
922	0	0	922	1	1545	741.12	803.876	0	0	-103.83	33.595	-5.72382	1251.35	6482.07	22489.6	5.72382	52.9248	218.204	294.221	0	0	1.60143	205.87	-843.643	250	276.175	0	32.7676	31.2622	92.2681	1616358269972504	0
929	0	0	929	1	1179.9	643.711	536.189	0	0	-296.502	-28.3643	82.0867	539.142	5977.12	22950.2	-82.0867	27.679	210.949	281.339	0	0	0.838464	141.926	-805.265	250	169.813	0	80.1005	62.7886	151.517	1616358270112581	0
944	0	0	944	1	1460.94	834.919	626.026	0	0	-59.1683	88.3748	267.594	612.422	6437.41	22335.1	-267.594	27.1698	219.783	292.574	0	0	0.902832	199.328	-839.256	250	241.382	0	70.3087	67.1493	172.95	1616358270412744	0
955	0	0	955	1	1168.5	677.531	490.973	0	0	-49.2378	92.4214	236.847	717.552	6427.48	22430.7	-236.847	31.328	214.474	291.296	0	0	0.533009	164.987	-820.164	250	200.003	0	60.6114	57.1994	142.224	1616358270632864	0
957	0	0	957	1	1313.19	660.776	652.411	0	0	-45.3227	96.1172	224.925	814.149	6523.22	22726	-224.925	35.3638	215.813	290.875	0	0	0.557201	152.244	-814.359	250	205.151	0	53.8507	50.7019	125.055	1616358270672886	0
959	0	0	959	1	1229.25	643.471	585.777	0	0	-303.871	340.922	95.9173	631.807	6283.47	22481.2	-95.9173	37.1212	203.912	278.95	0	0	1.818	159.89	-812.375	250	200.123	0	61.697	49.2541	113.65	1616358270712907	0
964	0	0	964	1	1498.65	910.015	588.635	0	0	-91.7952	70.3171	157.121	915.12	6569.7	22353.2	-157.121	39.4679	214.241	288.792	0	0	0.19484	161.044	-817.18	250	197.924	0	47.9791	44.3229	104.533	1616358270812962	0
965	0	0	965	1	1253.59	556.966	696.627	0	0	-51.4645	21.9642	-115.707	701.606	6330.04	22600.9	115.707	29.5773	212.438	286.33	0	0	0.644539	134.479	-803.746	250	158.111	0	53.742	53.0052	199.067	1616358270832973	0
978	0	0	978	1	1208.16	604.579	603.585	0	0	-108.095	-31.0265	163.485	571.408	6386.68	22653.8	-163.485	24.8308	212.706	285.957	0	0	0.606633	156.281	-815	250	216.383	0	75.7389	70.0309	165.927	1616358271093114	0
985	0	0	985	1	1372.41	524.934	847.479	0	0	-92.4364	22.0025	-111.378	962.522	6470.68	22401.5	111.378	41.17	212.543	283.032	0	0	1.29386	137.466	-805.428	250	178.846	0	39.0717	38.2291	141.722	1616358271233191	0
986	0	0	986	1	1426.25	642.006	784.24	0	0	-48.7818	-24.7877	-70.4314	633.089	6427.02	22547.9	70.4314	26.3802	209.924	284.913	0	0	0.612441	167.764	-818.478	250	201.078	0	61.0947	59.9891	205.57	1616358271253202	0
998	0	0	998	1	1590.52	602.938	987.577	0	0	-105.993	169.228	102.621	703.667	6484.23	22553.3	-102.621	30.9158	214.615	285.743	0	0	0.874927	172.507	-822.423	250	227.334	0	59.145	55.0635	130.657	1616358271493332	0
1005	0	0	5	1	844.137	328.945	515.192	0	0	3.45095	16.3507	143.385	793.677	6075.81	22606.5	-143.385	36.3788	66.8812	81.2539	0	0	0.0954933	163.619	-702.071	250	245.656	0	32.1545	28.7376	61.8706	1616358273794586	1
1006	0	0	6	1	925.264	362.571	562.693	0	0	-43.6916	64.6326	107.999	578.352	6023.29	22657.8	-107.999	27.037	67.7982	83.868	0	0	0.443276	139.292	-690.166	250	214.941	0	42.4829	38.3414	79.8447	1616358273814596	1
1007	0	0	7	1	774.547	327.62	446.927	0	0	-1.45795	49.8186	101.89	636.839	5981.06	23071.3	-101.89	29.2047	66.6323	79.0249	0	0	0.41667	100.836	-669.696	250	168.548	0	38.5635	34.809	73.126	1616358273834607	1
1010	0	0	10	1	768.989	291.795	477.194	0	0	-15.2632	-63.7748	63.2112	530.344	5994.86	22885.9	-63.2112	24.1315	67.5679	80.9026	0	0	0.269067	137.863	-688.594	250	196.774	0	45.2617	41.8609	91.6451	1616358273894640	1
1011	0	0	11	1	744.017	343.053	400.964	0	0	35.4066	13.358	195.673	408.654	6342.83	22509.8	-195.673	18.8619	66.6248	82.5408	0	0	0.248918	138.042	-687.661	250	152.281	0	60.553	54.0465	122.081	1616358273914651	1
1012	0	0	12	1	810.844	295.472	515.372	0	0	-38.1585	31.5197	9.34166	656.348	6316.74	22491.6	-9.34166	30.3489	67.6109	79.8297	0	0	0.630096	127.708	-682.945	250	172.223	0	34.2126	32.5801	81.9602	1616358273934662	1
1013	0	0	13	1	757.333	318.403	438.93	0	0	-42.2988	5.02192	37.5745	626.681	6221.22	22518.1	-37.5745	28.8886	67.1199	80.3564	0	0	0.4402	140.107	-690.105	250	231.487	0	36.895	34.7915	80.4047	1616358273954673	1
1014	0	0	14	1	1051.58	526.075	525.506	0	0	-82.7865	14.138	218.882	635.189	6162.05	22907.7	-218.882	30.8988	67.3013	80.3296	0	0	0.595591	157.585	-696.943	250	204.187	0	38.1963	33.6432	78.0018	1616358273974684	1
1015	0	0	15	1	670.249	367.364	302.884	0	0	-6.2922	76.5754	103.033	410.662	6185.21	22546.2	-103.033	18.9726	61.1203	75.8316	0	0	0.300988	146.979	-682.956	250	180.561	0	56.8791	51.4786	106.764	1616358274274847	1
1016	0	0	16	1	670.249	367.364	302.884	0	0	-6.2922	76.5754	103.033	410.662	6185.21	22546.2	-103.033	18.9726	61.1203	75.8316	0	0	0.300988	146.979	-682.956	250	180.561	0	56.8791	51.4786	106.764	1616358274274847	1
1017	0	0	17	1	670.249	367.364	302.884	0	0	-6.2922	76.5754	103.033	410.662	6185.21	22546.2	-103.033	18.9726	61.1203	75.8316	0	0	0.300988	146.979	-682.956	250	180.561	0	56.8791	51.4786	106.764	1616358274274847	1
1018	0	0	18	1	670.249	367.364	302.884	0	0	-6.2922	76.5754	103.033	410.662	6185.21	22546.2	-103.033	18.9726	61.1203	75.8316	0	0	0.300988	146.979	-682.956	250	180.561	0	56.8791	51.4786	106.764	1616358274274847	1
1019	0	0	19	1	670.249	367.364	302.884	0	0	-6.2922	76.5754	103.033	410.662	6185.21	22546.2	-103.033	18.9726	61.1203	75.8316	0	0	0.300988	146.979	-682.956	250	180.561	0	56.8791	51.4786	106.764	1616358274274847	1
1020	0	0	20	1	670.249	367.364	302.884	0	0	-6.2922	76.5754	103.033	410.662	6185.21	22546.2	-103.033	18.9726	61.1203	75.8316	0	0	0.300988	146.979	-682.956	250	180.561	0	56.8791	51.4786	106.764	1616358274274847	1
1021	0	0	21	1	670.249	367.364	302.884	0	0	-6.2922	76.5754	103.033	410.662	6185.21	22546.2	-103.033	18.9726	61.1203	75.8316	0	0	0.300988	146.979	-682.956	250	180.561	0	56.8791	51.4786	106.764	1616358274274847	1
1022	0	0	22	1	670.249	367.364	302.884	0	0	-6.2922	76.5754	103.033	410.662	6185.21	22546.2	-103.033	18.9726	61.1203	75.8316	0	0	0.300988	146.979	-682.956	250	180.561	0	56.8791	51.4786	106.764	1616358274274847	1
1023	0	0	23	1	670.249	367.364	302.884	0	0	-6.2922	76.5754	103.033	410.662	6185.21	22546.2	-103.033	18.9726	61.1203	75.8316	0	0	0.300988	146.979	-682.956	250	180.561	0	56.8791	51.4786	106.764	1616358274274847	1
1024	0	0	24	1	670.249	367.364	302.884	0	0	-6.2922	76.5754	103.033	410.662	6185.21	22546.2	-103.033	18.9726	61.1203	75.8316	0	0	0.300988	146.979	-682.956	250	180.561	0	56.8791	51.4786	106.764	1616358274274847	1
1025	0	0	25	1	670.249	367.364	302.884	0	0	-6.2922	76.5754	103.033	410.662	6185.21	22546.2	-103.033	18.9726	61.1203	75.8316	0	0	0.300988	146.979	-682.956	250	180.561	0	56.8791	51.4786	106.764	1616358274274847	1
1026	0	0	26	1	670.249	367.364	302.884	0	0	-6.2922	76.5754	103.033	410.662	6185.21	22546.2	-103.033	18.9726	61.1203	75.8316	0	0	0.300988	146.979	-682.956	250	180.561	0	56.8791	51.4786	106.764	1616358274274847	1
1027	0	0	27	1	670.249	367.364	302.884	0	0	-6.2922	76.5754	103.033	410.662	6185.21	22546.2	-103.033	18.9726	61.1203	75.8316	0	0	0.300988	146.979	-682.956	250	180.561	0	56.8791	51.4786	106.764	1616358274274847	1
1028	0	0	28	1	670.249	367.364	302.884	0	0	-6.2922	76.5754	103.033	410.662	6185.21	22546.2	-103.033	18.9726	61.1203	75.8316	0	0	0.300988	146.979	-682.956	250	180.561	0	56.8791	51.4786	106.764	1616358274274847	1
1029	0	0	29	1	670.249	367.364	302.884	0	0	-6.2922	76.5754	103.033	410.662	6185.21	22546.2	-103.033	18.9726	61.1203	75.8316	0	0	0.300988	146.979	-682.956	250	180.561	0	56.8791	51.4786	106.764	1616358274274847	1
1030	0	0	30	1	671.666	268.719	402.947	0	0	-138.191	120.482	82.956	350.845	5918.47	23100.3	-82.956	17.5126	60.7237	72.0678	0	0	0.531676	130.616	-671.46	250	154.038	0	60.6307	55.163	115.577	1616358274294858	1
1031	0	0	31	1	702.849	290.199	412.65	0	0	-52.5089	19.8342	-17.7155	481.809	5932.45	23001.6	17.7155	22.4088	59.6836	71.8538	0	0	0.401224	119.786	-667.86	250	152.958	0	42.6643	41.1719	110.198	1616358274314869	1
1033	0	0	33	1	882.786	437.383	445.403	0	0	-134.78	17.8892	171.368	474.901	6114.38	22903.9	-171.368	23.4844	59.1416	72.6632	0	0	0.480207	158.708	-685.928	250	176.297	0	47.7637	41.7819	92.5944	1616358274354891	1
1035	0	0	35	1	655.341	274.343	380.997	0	0	46.3687	-29.9555	-449.07	344.813	6032.89	22852.1	449.07	19.6185	60.9008	72.849	0	0	0.40708	119.646	-665.991	250	158.885	0	95.6058	98.9615	418.151	1616358274394912	1
1036	0	0	36	1	689.391	248.401	440.99	0	0	-83.3983	79.5796	171.973	554.501	5963.34	23041.5	-171.973	26.8463	58.5125	70.633	0	0	0.749164	130.567	-670.822	250	180.398	0	41.3472	36.3794	80.6027	1616358274414923	1
1038	0	0	38	1	719.445	389.112	330.333	0	0	-105.564	42.2344	-26.7318	480.102	6184.82	22979.2	26.7318	23.0166	60.7134	72.1289	0	0	0.139387	119.842	-666.711	250	157.989	0	41.8009	40.0015	109.921	1616358274454945	1
1039	0	0	39	1	801.033	335.252	465.782	0	0	-32.2462	48.8034	67.8391	451.55	6510.15	22773.3	-67.8391	20.8816	60.9373	73.8344	0	0	0.323212	139.867	-679.034	250	148.652	0	49.8649	45.9111	99.1475	1616358274474956	1
1042	0	0	42	1	810.201	419.447	390.754	0	0	-90.7836	-81.0584	-102.552	384.753	6369.36	22703.9	102.552	18.4135	59.75	71.5789	0	0	0.559469	141.007	-676.166	250	165.792	0	48.7347	47.8211	156.087	1616358274534989	1
1043	0	0	43	1	679.227	280.367	398.861	0	0	-119.395	-12.9361	266.35	428.705	6098.99	22934.7	-266.35	21.6726	59.2948	71.2593	0	0	0.471153	124.486	-667.922	250	139.73	0	49.9993	44.6668	114.31	1616358274555000	1
1044	0	0	44	1	823.495	380.443	443.052	0	0	-33.7439	8.67984	180.136	537.692	6113	22813.5	-180.136	25.212	59.6963	70.5421	0	0	0.694277	119.654	-665.429	250	189.223	0	43.5612	38.7893	86.2037	1616358274575011	1
1047	0	0	47	1	617.842	311.203	306.64	0	0	-37.8023	-20.9707	272.866	324.213	6017.4	22942.8	-272.866	15.776	57.8398	69.9613	0	0	0.164682	126.753	-665.431	250	149.978	0	65.9396	59.7313	156.477	1616358274635043	1
1049	0	0	49	1	641.477	352.11	289.368	0	0	12.1776	9.11751	231.734	498.948	6067.08	23012.3	-231.734	23.4642	58.0789	70.06	0	0	0.234172	137.552	-673.263	250	169.051	0	45.8208	40.8897	97.2238	1616358274675065	1
1050	0	0	50	1	757.914	408.901	349.013	0	0	-31.0631	77.7989	94.7514	408.767	6110.32	22844	-94.7514	19.0454	59.4959	71.9755	0	0	0.477299	135.247	-674.551	250	165.855	0	55.26	50.4041	104.81	1616358274695076	1
1051	0	0	51	1	577.789	270.551	307.238	0	0	-55.9554	55.6625	192.743	292.393	6135.22	22766.5	-192.743	13.9869	59.5367	70.7126	0	0	0.212344	147.116	-679.56	250	156.978	0	77.282	68.1926	152.699	1616358274715087	1
1053	0	0	53	1	758.919	374.131	384.788	0	0	13.3867	63.4859	37.1702	404.652	5966.21	22958	-37.1702	18.4933	57.5251	70.3905	0	0	0.430513	145.142	-675.517	250	156.845	0	53.4376	49.881	115.524	1616358274755109	1
1054	0	0	54	1	810.539	352.508	458.031	0	0	-49.606	77.6937	121.19	597.585	5929.55	23043.4	-121.19	28.1355	57.6573	68.9381	0	0	0.73771	130.534	-669.227	250	199.174	0	38.1135	34.2786	71.9847	1616358274775120	1
1058	0	0	58	1	627.27	271.423	355.847	0	0	-74.6809	104.744	70.6272	337.832	6253.6	22617.7	-70.6272	16.1454	57.9314	69.4288	0	0	0.304758	108.968	-658.409	250	157.479	0	62.8238	58.1057	123.282	1616358274855163	1
1061	0	0	61	1	553.823	264.476	289.348	0	0	9.81389	-15.9747	-14.6253	333.877	5870.13	22937.8	14.6253	15.1372	55.2489	67.6869	0	0	0.347825	115.274	-657.415	250	155.196	0	60.7523	58.5855	155.658	1616358274915196	1
1067	0	0	67	1	766.368	312.09	454.277	0	0	41.7395	63.1011	158.985	528.63	5937.86	22958.4	-158.985	24.2628	53.8941	65.979	0	0	0.57251	137.138	-667.147	250	178.772	0	43.0419	38.4085	84.6804	1616358275035261	1
1071	0	0	71	1	763.351	391.315	372.037	0	0	-1.17445	67.7275	130.637	495.151	5980.77	23053.4	-130.637	22.8684	55.3076	67.8151	0	0	0.380724	153.586	-675.602	250	158.004	0	46.0866	41.0937	87.1073	1616358275115305	1
1080	0	0	80	1	775.991	428.74	347.251	0	0	-18.7955	76.4484	149.615	431.97	6197.72	22546.4	-149.615	20.1813	57.2559	68.9657	0	0	0.291175	147.982	-674.742	250	181.837	0	52.7877	47.1132	101.668	1616358275295403	1
1082	0	0	82	1	811.241	364.967	446.274	0	0	23.2452	15.0492	38.3829	526.74	5956.35	23006.4	-38.3829	23.8012	53.9108	66.0606	0	0	0.259466	169.072	-681.551	250	202.542	0	40.7007	38.1379	88.1036	1616358275335425	1
1084	0	0	84	1	736.241	330.398	405.843	0	0	-45.0266	18.9274	146.744	501.115	6024.63	23002.5	-146.744	23.4084	53.235	65.6468	0	0	0.242381	128.194	-661.028	250	167.259	0	44.6945	39.7467	86.1799	1616358275375446	1
1085	0	0	85	1	623.5	279.487	344.013	0	0	-114.395	19.5115	-56.6351	422.208	5994.34	22902.3	56.6351	20.331	53.5278	64.3533	0	0	0.493634	138.913	-665.912	250	173.411	0	43.6274	42.3939	123.782	1616358275395457	1
1086	0	0	86	1	592.397	229.383	363.014	0	0	-27.6426	-24.3048	-64.0418	438.777	5907.58	22946.1	64.0418	20.2504	53.7385	65.144	0	0	0.456048	99.4563	-647.444	250	154.937	0	43.4218	42.4708	127.24	1616358275415468	1
1087	0	0	87	1	679.57	308.588	370.983	0	0	1.3003	-7.00509	127.37	547.75	5978.3	22928.8	-127.37	24.9885	53.7236	63.8457	0	0	0.692778	141.323	-668.14	250	179.442	0	41.3586	37.1935	78.5217	1616358275435479	1
1097	0	0	97	1	625.303	269.364	355.939	0	0	-3.82451	40.9005	-37.9505	379.04	5883.77	22980.6	37.9505	17.4289	50.7079	61.1375	0	0	0.218314	140.739	-661.434	250	140.329	0	49.8208	48.036	136.027	1616358275635588	1
1101	0	0	101	1	615.893	329.128	286.765	0	0	-46.1403	-38.8073	-16.1183	368.206	6025.74	22960.6	16.1183	16.9888	52.1934	60.1933	0	0	0.229704	120.588	-651.612	250	166.215	0	51.5451	49.9593	135.528	1616358275715632	1
1115	0	0	115	1	560.775	299.308	261.468	0	0	-41.0556	36.8235	78.3762	324.011	6120.32	22885	-78.3762	15.0122	49.9881	59.3177	0	0	0.258844	136.096	-656.704	250	163.28	0	63.0644	57.7709	123.047	1616358275995784	1
1118	0	0	118	1	393.017	186.221	206.796	0	0	-60.2461	57.8529	262.657	224.752	6438.49	22266	-262.657	11.0533	52.0617	62.9591	0	0	0.367109	107.574	-646.507	250	133.733	0	89.5297	80.0957	203.359	1616358276055817	1
1119	0	0	119	1	513.901	218.185	295.716	0	0	-9.19107	66.5296	187.71	306.099	6387.43	22556.3	-187.71	14.3764	50.6651	61.1855	0	0	0.0960482	113.858	-647.462	250	125.572	0	69.8331	61.7325	138.023	1616358276075828	1
1122	0	0	122	1	481.787	169.524	312.263	0	0	-32.3194	75.3269	204.598	257.73	6111.58	22647.2	-204.598	12.2971	49.2238	58.9374	0	0	0.414468	126.176	-649.951	250	138.272	0	80.022	70.9966	160.16	1616358276135861	1
1132	0	0	132	1	634.652	336.801	297.852	0	0	-13.7643	-7.81722	224.308	478.557	6392	22331.7	-224.308	22.599	51.272	59.0206	0	0	0.460083	103.663	-642.148	250	124.855	0	44.8013	39.9016	92.8773	1616358276335970	1
1134	0	0	134	1	419.884	229.276	190.608	0	0	-96.4994	37.043	-83.5797	293.983	6375.08	22486.1	83.5797	14.1214	49.5933	58.0461	0	0	0.3538	121.046	-646.691	250	161.728	0	58.0166	56.1898	176.672	1616358276375991	1
1137	0	0	137	1	541.287	220.436	320.851	0	0	-46.1469	-0.741818	66.6426	336.58	6424.39	22424.2	-66.6426	15.5389	49.7864	59.6207	0	0	0.263108	101.473	-639.451	250	119.204	0	60.3967	56.0053	120.43	1616358276436024	1
1141	0	0	141	1	453.474	223.754	229.72	0	0	-19.2975	-13.797	144.206	200.888	6397.54	22437.3	-144.206	9.25483	49.682	60.0823	0	0	0.378738	120.33	-647.811	250	126.433	0	105.676	94.293	201.42	1616358276516068	1
1147	0	0	147	1	584.912	346.277	238.635	0	0	-21.2873	-22.7241	168.293	274.5	6299.87	22446.2	-168.293	12.7339	47.7203	58.5342	0	0	0.437878	124.559	-647.797	250	133.39	0	76.6324	67.8197	150.234	1616358276636133	1
1159	0	0	159	1	424.329	208.174	216.155	0	0	-28.9577	44.574	11.8814	275.252	6108.22	22777.6	-11.8814	12.7112	46.054	56.715	0	0	0.170867	127.042	-644.195	250	138.207	0	67.8588	64.2638	158.716	1616358276876264	1
1162	0	0	162	1	607.549	245.045	362.505	0	0	-99.7396	-24.1245	173.689	341.654	6278.66	22646.9	-173.689	16.4804	47.0463	55.267	0	0	0.396206	119.963	-642.013	250	132.466	0	59.6517	52.388	115.992	1616358276936296	1
1163	0	0	163	1	535.603	260.324	275.279	0	0	-19.629	57.8362	172.002	315.293	6597.19	22465.3	-172.002	14.7655	47.5158	56.2202	0	0	0.0896987	121.58	-643.511	250	143.599	0	65.827	58.2604	129.086	1616358276956307	1
1171	0	0	171	1	642.315	310.414	331.9	0	0	-63.8665	58.2783	178.539	396.838	6143.13	22763.9	-178.539	18.9767	45.6137	54.6417	0	0	0.505187	125.619	-642.921	250	169.705	0	51.1822	45.1234	100.392	1616358277116394	1
1172	0	0	172	1	486.706	213.28	273.427	0	0	-45.667	36.284	289.816	225.588	6423.91	22586.5	-289.816	11.134	47.7895	56.981	0	0	0.042266	107.142	-637.743	250	128.401	0	83.5156	76.7993	208.173	1616358277136405	1
1173	0	0	173	1	536.047	192.502	343.545	0	0	-105.067	48.8028	-82.3217	325.27	6383.65	22873	82.3217	15.7238	47.4841	57.2034	0	0	0.384753	112.284	-641.612	250	167.112	0	51.9641	50.1877	155.654	1616358277156416	1
1177	0	0	177	1	554.079	265.199	288.88	0	0	-40.4269	-17.5938	160.772	342.159	6119.69	22740.1	-160.772	15.9603	44.9762	53.9156	0	0	0.371023	116.189	-637.983	250	147.552	0	59.6024	53.0956	116.005	1616358277236460	1
1195	0	0	195	1	554.946	290.961	263.986	0	0	-116.063	84.8716	91.1659	287.64	6294.98	22936.6	-91.1659	14.0104	45.866	55.3474	0	0	0.459634	140.425	-650.562	250	182.968	0	66.9901	60.4845	125.624	1616358277596656	1
1198	0	0	198	1	573.136	267.511	305.625	0	0	-54.4165	78.0732	62.7985	256.831	6432.66	22544.7	-62.7985	12.0635	44.2121	55.7603	0	0	0.254569	138.258	-645.02	250	144.165	0	74.219	68.5128	147.395	1616358277656689	1
1199	0	0	199	1	599.508	312.57	286.938	0	0	-27.6458	50.3035	25.3937	309.085	6405.89	22373.2	-25.3937	14.2737	44.406	55.3908	0	0	0.110071	110.033	-634.909	250	139.063	0	60.8048	56.9421	135.659	1616358277676700	1
1200	0	0	200	1	472.601	218.763	253.838	0	0	-65.3264	28.0895	-76.972	237.418	6343.91	22495.1	76.972	11.2078	45.2129	53.9052	0	0	0.16947	161.371	-655.891	250	157.25	0	69.7343	68.1727	210.851	1616358277696711	1
1201	0	0	201	1	479.459	267.212	212.247	0	0	-13.0616	-18.8016	141.754	264.726	6391.3	22542	-141.754	12.1585	44.5829	54.5444	0	0	0.288489	124.853	-640.549	250	153.082	0	77.0816	68.7848	147.044	1616358277716721	1
1205	0	0	205	1	445.347	191.807	253.54	0	0	-58.9094	-3.13057	99.2533	279.854	6337.49	22526.3	-99.2533	13.0243	44.297	53.7833	0	0	0.248723	123.147	-637.752	250	140.512	0	70.1961	63.9396	132.694	1616358277796765	1
1208	0	0	208	1	554.505	284.353	270.153	0	0	-62.4436	37.8093	77.0336	318.843	6341.02	22485.4	-77.0336	14.9147	43.7869	55.1412	0	0	0.321702	136.92	-645.467	250	157.435	0	61.0103	55.5079	117.871	1616358277856798	1
1213	0	0	213	1	557.785	213.1	344.685	0	0	-86.7485	53.8967	126.147	283.448	6166.01	22568.9	-126.147	13.5339	43.5958	52.9469	0	0	0.215955	108.263	-630.674	250	138.233	0	68.9688	61.1777	128.572	1616358277956852	1
1218	0	0	218	1	588.95	173.286	415.664	0	0	-120.151	-49.9592	-1.93417	330.401	5800.77	23071.4	1.93417	15.8145	42.8014	51.4785	0	0	0.350234	128.37	-638.504	250	177.93	0	52.7582	50.0112	129.416	1616358278056907	1
1225	0	0	225	1	403.737	168.908	234.829	0	0	-68.3503	33.9499	-140.223	251.848	6346.93	22588.9	140.223	12.1144	43.339	52.5993	0	0	0.328661	132.117	-640.651	250	158.785	0	62.4373	60.6686	213.139	1616358278196983	1
1229	0	0	229	1	752.708	364.934	387.775	0	0	-80.7543	18.484	45.8919	413.771	6359.33	22604.3	-45.8919	19.4496	43.115	51.4252	0	0	0.353901	166.036	-656.283	250	179.479	0	44.928	41.8131	94.5201	1616358278277027	1
1235	0	0	235	1	617.932	270.548	347.385	0	0	-149.474	120.405	66.9571	339.786	6328.4	22901.1	-66.9571	17.0813	42.3781	53.139	0	0	0.620528	184.572	-663.923	250	172.772	0	53.1992	48.3682	103.307	1616358278397092	1
1244	0	0	244	1	611.984	237.275	374.709	0	0	-150.166	-54.3727	104.723	267.044	6329.09	22477.9	-104.723	13.1109	42.1604	52.6331	0	0	0.148346	139.249	-641.578	250	113.745	0	70.5046	62.644	130.821	1616358278577190	1
1251	0	0	251	1	529.267	232.954	296.313	0	0	-49.8102	41.4557	183.607	348.889	6129.07	22780.7	-183.607	16.5552	40.4768	51.671	0	0	0.325587	142.777	-642.512	250	146.531	0	55.954	49.1748	110.611	1616358278717266	1
1252	0	0	252	1	551.691	234.768	316.922	0	0	-31.3033	7.91324	-452.794	314.717	6309.88	22913.9	452.794	18.0209	42.0773	51.429	0	0	0.265266	138.666	-642.176	250	161.024	0	86.0667	88.4547	348.409	1616358279017430	1
1253	0	0	253	1	551.691	234.768	316.922	0	0	-31.3033	7.91324	-452.794	314.717	6309.88	22913.9	452.794	18.0209	42.0773	51.429	0	0	0.265266	138.666	-642.176	250	161.024	0	86.0667	88.4547	348.409	1616358279017430	1
1254	0	0	254	1	551.691	234.768	316.922	0	0	-31.3033	7.91324	-452.794	314.717	6309.88	22913.9	452.794	18.0209	42.0773	51.429	0	0	0.265266	138.666	-642.176	250	161.024	0	86.0667	88.4547	348.409	1616358279017430	1
1255	0	0	255	1	551.691	234.768	316.922	0	0	-31.3033	7.91324	-452.794	314.717	6309.88	22913.9	452.794	18.0209	42.0773	51.429	0	0	0.265266	138.666	-642.176	250	161.024	0	86.0667	88.4547	348.409	1616358279017430	1
1256	0	0	256	1	551.691	234.768	316.922	0	0	-31.3033	7.91324	-452.794	314.717	6309.88	22913.9	452.794	18.0209	42.0773	51.429	0	0	0.265266	138.666	-642.176	250	161.024	0	86.0667	88.4547	348.409	1616358279017430	1
1257	0	0	257	1	551.691	234.768	316.922	0	0	-31.3033	7.91324	-452.794	314.717	6309.88	22913.9	452.794	18.0209	42.0773	51.429	0	0	0.265266	138.666	-642.176	250	161.024	0	86.0667	88.4547	348.409	1616358279017430	1
1258	0	0	258	1	551.691	234.768	316.922	0	0	-31.3033	7.91324	-452.794	314.717	6309.88	22913.9	452.794	18.0209	42.0773	51.429	0	0	0.265266	138.666	-642.176	250	161.024	0	86.0667	88.4547	348.409	1616358279017430	1
1259	0	0	259	1	551.691	234.768	316.922	0	0	-31.3033	7.91324	-452.794	314.717	6309.88	22913.9	452.794	18.0209	42.0773	51.429	0	0	0.265266	138.666	-642.176	250	161.024	0	86.0667	88.4547	348.409	1616358279017430	1
1260	0	0	260	1	551.691	234.768	316.922	0	0	-31.3033	7.91324	-452.794	314.717	6309.88	22913.9	452.794	18.0209	42.0773	51.429	0	0	0.265266	138.666	-642.176	250	161.024	0	86.0667	88.4547	348.409	1616358279017430	1
1261	0	0	261	1	551.691	234.768	316.922	0	0	-31.3033	7.91324	-452.794	314.717	6309.88	22913.9	452.794	18.0209	42.0773	51.429	0	0	0.265266	138.666	-642.176	250	161.024	0	86.0667	88.4547	348.409	1616358279017430	1
1262	0	0	262	1	551.691	234.768	316.922	0	0	-31.3033	7.91324	-452.794	314.717	6309.88	22913.9	452.794	18.0209	42.0773	51.429	0	0	0.265266	138.666	-642.176	250	161.024	0	86.0667	88.4547	348.409	1616358279017430	1
1263	0	0	263	1	551.691	234.768	316.922	0	0	-31.3033	7.91324	-452.794	314.717	6309.88	22913.9	452.794	18.0209	42.0773	51.429	0	0	0.265266	138.666	-642.176	250	161.024	0	86.0667	88.4547	348.409	1616358279017430	1
1268	0	0	268	1	534.764	238.175	296.589	0	0	12.6798	29.5286	274.299	308.347	6465.22	22394	-274.299	14.8006	42.6703	54.0087	0	0	0.10159	130.173	-641.973	250	173.367	0	61.3152	55.3763	145.931	1616358279057452	1
1269	0	0	269	1	481.764	206.296	275.468	0	0	-14.4048	42.3164	127.914	279.176	6392.65	22381.2	-127.914	12.8819	42.4501	54.166	0	0	0.111091	131.614	-640.92	250	156.932	0	71.8857	63.7615	134.475	1616358279077462	1
1281	0	0	281	1	606.479	235.365	371.114	0	0	-82.5921	-1.97082	-10.4721	385.932	6361.17	22525.1	10.4721	18.1423	41.4331	50.6809	0	0	0.550921	137.503	-639.26	250	189.77	0	45.1748	43.3744	113.093	1616358279317593	1
1285	0	0	285	1	564.576	301.864	262.712	0	0	-68.8407	62.1865	229.93	358.845	6148.1	22760	-229.93	17.5076	40.0331	50.8306	0	0	0.369256	131.575	-634.894	250	121.583	0	52.3868	46.1395	109.663	1616358279397637	1
1289	0	0	289	1	584.008	231.013	352.996	0	0	-47.1995	85.9314	116.761	306.051	6325.78	22736.2	-116.761	14.4154	40.815	51.1458	0	0	0.177605	162.578	-651.495	250	155.908	0	62.5183	56.4336	116.985	1616358279477680	1
1303	0	0	303	1	502.764	233.433	269.331	0	0	-69.5148	0.988321	150.767	392.509	6049.11	23020.5	-150.767	18.5297	41.2255	50.1224	0	0	0.403154	114.846	-629.669	250	137.321	0	50.0917	44.5004	96.7193	1616358279757833	1
1311	0	0	311	1	799.317	359.647	439.671	0	0	-74.1346	19.944	-22.9696	490.751	6352.71	22602.9	22.9696	23.057	42.0363	51.9072	0	0	0.400056	157.131	-650.97	250	204.572	0	35.8222	34.5333	92.8495	1616358279917920	1
1312	0	0	312	1	728.36	391.162	337.198	0	0	-78.694	54.6912	87.6267	436.363	6357.27	22568.1	-87.6267	20.6569	42.2185	50.9177	0	0	0.566481	174.791	-657.991	250	194.323	0	43.8615	39.7216	83.8369	1616358279937931	1
1314	0	0	314	1	705.655	321.772	383.883	0	0	-45.4458	12.8204	258.488	441.748	6423.69	22311	-258.488	21.4394	41.6379	52.0321	0	0	0.502487	157.463	-652.054	250	179.521	0	42.9822	38.5691	97.4827	1616358279977953	1
1316	0	0	316	1	537.287	243.104	294.183	0	0	-107.736	56.2308	68.0339	394.138	6386.32	22466.9	-68.0339	18.9425	40.785	50.6413	0	0	0.691568	116.128	-629.202	250	152.421	0	46.9797	42.5683	91.6856	1616358280017975	1
1322	0	0	322	1	707.545	275.799	431.746	0	0	28.2047	57.4082	11.9785	402.98	6449.7	22465.8	-11.9785	18.351	40.4652	51.9482	0	0	0.31259	131.442	-639.648	250	174.983	0	45.5764	42.9942	106.07	1616358280138040	1
1329	0	0	329	1	488.044	225.446	262.598	0	0	-41.8125	29.2741	2.39792	269.018	6420.05	22693.2	-2.39792	12.4575	40.185	49.8666	0	0	0.288339	134.061	-634.97	250	140.021	0	64.3923	61.5126	155.934	1616358280278116	1
1345	0	0	345	1	487.485	210.638	276.847	0	0	-45.7146	-90.6383	159.29	217.709	6523.62	22314.8	-159.29	10.2027	41.4138	49.4498	0	0	0.294075	128.992	-634.512	250	152.345	0	88.6515	79.3619	173.258	1616358280598291	1
1357	0	0	357	1	561.754	224.576	337.178	0	0	-25.8988	32.5177	108.178	281.763	6603.46	22391	-108.178	13.0008	39.4776	49.0917	0	0	0.277678	151.814	-643.505	250	177.614	0	67.6475	60.9124	126.931	1616358280838421	1
1363	0	0	363	1	548.342	212.897	335.445	0	0	-87.8591	-9.66453	98.4606	257.442	6466.1	22333.5	-98.4606	12.1506	39.5347	48.4804	0	0	0.354425	149.73	-640.82	250	165.044	0	72.4015	65.1551	135.136	1616358280958487	1
1377	0	0	377	1	618.167	213.2	404.967	0	0	7.67202	5.18957	45.8086	350.981	6370.57	22817	-45.8086	15.9018	37.6653	48.5906	0	0	0.170609	160.16	-643.46	250	166.481	0	52.3594	48.689	109.048	1616358281238639	1
1400	0	0	400	1	529.041	228.18	300.861	0	0	36.045	-21.8481	-55.5167	339.702	6441.86	22445.3	55.5167	15.3954	37.275	47.6369	0	0	0.202764	134.263	-631.115	250	154.055	0	49.0518	47.8996	140.02	1616358281698890	1
1407	0	0	407	1	530.178	211.578	318.6	0	0	-0.599276	-8.94031	10.7378	351.451	6179.52	22930.7	-10.7378	15.9574	36.7559	46.7691	0	0	0.298409	153.915	-639.152	250	182.986	0	50.1017	47.3432	116.871	1616358281838966	1
1412	0	0	412	1	528.622	242.946	285.675	0	0	-136.616	-35.4966	121.175	340.825	6415.2	22658.3	-121.175	16.6113	38.4409	47.0001	0	0	0.419564	137.851	-633.082	250	177.7	0	53.7917	47.7262	100.491	1616358281939021	1
1413	0	0	413	1	368.745	174.749	193.996	0	0	-115.898	22.6238	121.345	191.469	6095.5	22799.5	-121.345	9.24704	37.7408	47.6605	0	0	0.257697	96.3502	-611.256	250	112.439	0	95.0123	84.2084	174.74	1616358281959032	1
1417	0	0	417	1	527.16	282.108	245.052	0	0	-24.3579	-19.4127	285.614	237.253	6402.6	22642.2	-285.614	11.5618	38.7783	47.8351	0	0	0.191876	145.338	-638.259	250	157.615	0	73.656	67.6075	183.104	1616358282039075	1
1420	0	0	420	1	411.85	221.781	190.068	0	0	-59.6123	21.8068	195.953	262.773	6537.51	22501.4	-195.953	12.5449	37.3103	49.3307	0	0	0.235643	130.787	-629.862	250	140.881	0	71.1405	62.3138	142.01	1616358282099108	1
1452	0	0	452	1	466.467	179.724	286.743	0	0	-23.4798	-14.5078	-13.4169	280.251	6102.74	22737	13.4169	12.8353	36.4183	44.0927	0	0	0.138901	134.558	-625.78	250	141.587	0	58.731	56.8296	149.864	1616358282739457	1
1466	0	0	466	1	459.271	222.016	237.255	0	0	-57.887	-7.86255	125.364	244.954	6137.15	22929.7	-125.364	11.4302	35.95	45.8523	0	0	0.369097	140.283	-630.013	250	157.611	0	75.0407	67.0509	140.709	1616358283019609	1
1478	0	0	478	1	460.039	198.402	261.637	0	0	-30.881	-63.5639	-10.8611	229.512	6409.12	22686.4	10.8611	10.5225	37.086	46.6592	0	0	0.222771	129.046	-625.369	250	134.1	0	72.6698	70.0263	184.497	1616358283259740	1
1487	0	0	487	1	547.57	234.176	313.394	0	0	-32.4432	0.927729	-32.6533	353.969	6510.34	22522.2	32.6533	16.3193	37.4051	47.7161	0	0	0.205672	155.158	-639.778	250	177.053	0	47.4438	46.0054	125.79	1616358283439838	1
1488	0	0	488	1	435.055	184.352	250.703	0	0	-21.6315	82.4558	-200.116	297.028	6599.19	22540.4	200.116	14.5366	38.0298	47.2449	0	0	0.0854808	130.027	-628.403	250	163.685	0	51.1648	48.78	205.029	1616358283459849	1
1495	0	0	495	1	491.583	240.707	250.876	0	0	-118.208	45.7106	-66.8104	228.934	5898.49	22876.1	66.8104	11.1117	35.9178	43.8718	0	0	0.149241	180.035	-640.936	250	192.528	0	65.441	63.3094	188.524	1616358283599925	1
1502	0	0	502	1	645.025	370.037	274.987	0	0	-41.428	-9.06407	62.4463	468.238	6419.67	22631.9	-62.4463	21.5532	36.1486	46.3485	0	0	0.206599	181.784	-650.839	250	242.12	0	39.0011	36.0302	78.1759	1616358283740001	1
1508	0	0	508	1	359.314	164.771	194.543	0	0	-32.7252	73.6792	129.635	170.698	6510.63	22748.5	-129.635	7.9822	38.8648	47.2331	0	0	0.194747	104.567	-616.07	250	108.508	0	108.241	97.3299	203.722	1616358283860067	1
1542	0	0	542	1	501.979	272.453	229.526	0	0	-36.1288	-35.1827	135.752	239.448	6514.03	22458.7	-135.752	11.0733	36.9725	45.2181	0	0	0.319904	133.673	-625.71	250	148.682	0	77.6677	69.0615	147.208	1616358284540437	1
1544	0	0	544	1	496.807	226.37	270.437	0	0	12.8629	55.7212	16.1621	393.019	6365.38	22567.1	-16.1621	17.951	35.423	45.2975	0	0	0.126652	118.084	-619.097	250	164.034	0	44.0508	41.4394	101.202	1616358284580459	1
1577	0	0	577	1	521.815	282.679	239.136	0	0	-102.846	-4.79815	-27.0194	284.42	6281.77	22727.3	27.0194	13.5263	35.1086	44.6873	0	0	0.434212	162.499	-638.156	250	179.437	0	55.8937	53.7257	144.354	1616358285240819	1
1581	0	0	581	1	521.245	250.586	270.659	0	0	-22.0657	4.26595	121.069	230.004	6499.97	22618.6	-121.069	10.5769	36.9839	45.3646	0	0	0.092021	130.067	-623.878	250	126.062	0	80.443	72.3588	150.91	1616358285320862	1
1584	0	0	584	1	659.109	288.453	370.656	0	0	-80.2985	-55.1182	-4.95331	330.565	6458.54	22379	4.95331	15.4763	34.9665	44.2761	0	0	0.197919	162.683	-637.943	250	177.695	0	49.9323	47.3199	121.916	1616358285380895	1
1606	0	0	606	1	577.867	365.319	212.548	0	0	7.12658	37.7776	234.533	319.695	6371.11	22286.1	-234.533	15.1142	35.2371	43.9931	0	0	0.0897129	172.277	-639.997	250	200.96	0	56.2946	49.8084	119.945	1616358285821135	1
1615	0	0	615	1	420.125	247.504	172.621	0	0	12.1449	-150.147	-36.9907	194.573	6465.76	22773	36.9907	8.95829	35.8713	44.3571	0	0	0.108426	118.758	-616.362	250	138.466	0	81.3886	80.8846	229.837	1616358286001233	1
1616	0	0	616	1	555.371	283.331	272.04	0	0	-38.6932	11.9518	146.328	308.688	6616.25	22411.5	-146.328	14.3681	35.7405	44.3732	0	0	0.217726	180.266	-643.794	250	162.457	0	59.7999	53.3907	115.151	1616358286021244	1
1631	0	0	631	1	653.304	404.992	248.313	0	0	-6.30634	14.5111	112.135	373.853	6384.55	22409	-112.135	17.0962	35.3035	44.2488	0	0	0.199274	155.9	-633.841	250	166.143	0	49.7394	44.6711	93.246	1616358286321407	1
1632	0	0	632	1	513.925	176.104	337.822	0	0	-59.4659	-51.6642	85.7087	288.972	5939.41	23073.1	-85.7087	13.4044	34.4706	42.5939	0	0	0.148108	151.389	-630.251	250	160.755	0	61.1366	55.3303	117.343	1616358286341418	1
1633	0	0	633	1	494.039	230.801	263.238	0	0	-4.37087	-9.51726	-106.416	248.229	6482.27	22433	106.416	11.5082	36.6427	44.5912	0	0	0.33759	142.859	-629.295	250	168.308	0	61.9363	60.4401	197.116	1616358286361429	1
1645	0	0	645	1	422.608	132.1	290.508	0	0	26.3716	43.8784	-18.7327	254.209	6351.87	22578.9	18.7327	11.5804	36.9962	44.341	0	0	0.165327	119.121	-620.22	250	145.844	0	64.3282	62.1677	168.812	1616358286601560	1
1651	0	0	651	1	357.808	193.478	164.33	0	0	-1.14305	-7.837	249.033	199.405	6180.06	22730.3	-249.033	9.47369	34.9497	45.0695	0	0	0.492669	121.315	-616.902	250	129.978	0	87.921	78.4906	194.279	1616358286721625	1
1660	0	0	660	1	504.638	227.783	276.855	0	0	35.6238	12.1819	90.1097	296.991	6442.28	22411.3	-90.1097	13.3944	35.4569	43.4369	0	0	0.279535	171.464	-640.497	250	182.268	0	61.1357	56.0166	117.329	1616358286901723	1
1666	0	0	666	1	536.291	221.52	314.771	0	0	24.6315	27.9691	44.8754	318.524	6353.61	22395.5	-44.8754	14.4138	35.6014	44.3387	0	0	0.142636	131.803	-622.506	250	145.847	0	55.314	51.4937	116.785	1616358287021789	1
1670	0	0	670	1	488.16	235.59	252.57	0	0	-89.6329	82.4016	104.843	219.486	6467.87	22341.1	-104.843	10.5333	35.1399	43.8381	0	0	0.161381	129.321	-620.857	250	130.781	0	79.7199	71.3829	147.286	1616358287101832	1
1672	0	0	672	1	540.336	248.878	291.458	0	0	2.15121	-28.4497	137.926	246.535	6376.09	22651.3	-137.926	11.2525	35.9723	45.123	0	0	0.208882	128.608	-621.793	250	139.649	0	75.6345	67.3851	144.124	1616358287141854	1
1681	0	0	681	1	484.591	252.716	231.875	0	0	-22.8425	-10.4263	131.08	325.098	6301.42	22533.6	-131.08	14.9599	33.8947	43.1914	0	0	0.269884	163.669	-634.691	250	164.179	0	56.1541	50.2421	106.401	1616358287321952	1
1691	0	0	691	1	584.716	237.309	347.407	0	0	-94.4654	105.805	-52.0671	288.218	6472.71	22417.4	52.0671	13.9945	34.9214	43.3452	0	0	0.389837	173.21	-639.063	250	188.169	0	52.5385	50.9454	144.643	1616358287522061	1
1707	0	0	707	1	590.662	260.19	330.472	0	0	-78.8584	-11.7267	223.074	359.069	6158.12	22933.5	-223.074	17.4276	33.7006	43.5484	0	0	0.499041	140.01	-624.893	250	172.712	0	49.2591	43.2872	102.586	1616358287842235	1
1709	0	0	709	1	417.052	223.285	193.767	0	0	-96.8141	19.8447	203.953	207.854	6574.71	22503.3	-203.953	10.1435	35.0619	43.4802	0	0	0.368684	122.465	-616.476	250	132.651	0	84.7404	73.9092	168.336	1616358287882257	1
1711	0	0	711	1	569.32	230.538	338.782	0	0	-83.0344	-20.5843	-28.5879	361.081	6361.61	22743.1	28.5879	16.9742	34.2885	43.005	0	0	0.079622	141.828	-625.827	250	168.584	0	43.9974	42.4449	115.545	1616358287922279	1
1712	0	0	712	1	676.993	308.676	368.317	0	0	-57.6539	95.9644	219.065	391.097	6037.25	22825.8	-219.065	19.0413	33.5857	42.2276	0	0	0.609993	151.5	-628.097	250	167.68	0	44.831	39.861	92.521	1616358287942290	1
1713	0	0	713	1	549.504	279.951	269.554	0	0	-107.389	-44.8989	120.835	271.84	5987.33	22867	-120.835	12.9962	33.8371	42.6174	0	0	0.187747	115.029	-611.795	250	137.567	0	65.1178	57.509	120.897	1616358287962301	1
1715	0	0	715	1	482.048	255.921	226.127	0	0	-19.7664	4.35361	135.536	255.877	6298.35	22618.5	-135.536	11.7859	34.9366	44.9115	0	0	0.197135	128.691	-621.621	250	148.038	0	71.8863	64.2441	135.996	1616358288002322	1
1720	0	0	720	1	475.961	225.83	250.131	0	0	-97.7212	-5.08335	117.715	297.608	6276.64	22827.2	-117.715	14.1654	34.1817	43.0275	0	0	0.114501	114.646	-613.37	250	128.742	0	59.8813	53.1128	110.582	1616358288102377	1
1729	0	0	729	1	609.544	304.467	305.077	0	0	-92.5531	77.7154	-66.2959	334.86	6470.79	22445.4	66.2959	16.1431	35.6241	44.9913	0	0	0.761351	141.473	-628.543	250	184.842	0	46.1189	44.5187	130.424	1616358288282475	1
1735	0	0	735	1	482.681	243.328	239.353	0	0	-156.197	13.7531	246.369	281.023	6534.44	22509.4	-246.369	14.4766	34.1651	44.1694	0	0	0.196331	130.319	-619.684	250	136.084	0	59.6009	52.0789	128.224	1616358288402540	1
1745	0	0	745	1	563.119	212.303	350.816	0	0	10.9636	12.2764	-44.068	309.237	6566.6	22610.5	44.068	14.111	36.8399	45.1884	0	0	0.116976	135.137	-627.307	250	144.938	0	52.8235	51.4149	146.925	1616358288602649	1
1746	0	0	746	1	467.749	218.951	248.798	0	0	-71.7307	7.07567	-2.8446	285.691	6350.31	22615.7	2.8446	13.3661	35.4449	44.3902	0	0	0.26066	128.105	-621.526	250	158.711	0	57.1356	54.7542	139.394	1616358288622660	1
1752	0	0	752	1	499.167	265.002	234.164	0	0	-63.4211	31.5636	165.586	323.108	6142.68	22890.2	-165.586	15.3217	34.2352	43.9206	0	0	0.565654	109.11	-610.742	250	135.922	0	56.2007	49.3008	109.658	1616358288742726	1
1759	0	0	759	1	522.656	247.659	274.997	0	0	-79.9557	2.49584	189.453	233.376	6557.86	22421	-189.453	11.2101	33.5995	44.9909	0	0	0.404227	153.922	-630.99	250	157.533	0	76.4202	66.808	151.08	1616358288882802	1
1762	0	0	762	1	430.504	171.864	258.641	0	0	-50.8438	-53.1491	-186.077	202.166	6528.74	22576.3	186.077	9.785	35.2436	43.3885	0	0	0.0352537	147.784	-628.485	250	138.406	0	71.5991	68.2499	287.442	1616358289222987	1
1763	0	0	763	1	430.504	171.864	258.641	0	0	-50.8438	-53.1491	-186.077	202.166	6528.74	22576.3	186.077	9.785	35.2436	43.3885	0	0	0.0352537	147.784	-628.485	250	138.406	0	71.5991	68.2499	287.442	1616358289222987	1
1764	0	0	764	1	430.504	171.864	258.641	0	0	-50.8438	-53.1491	-186.077	202.166	6528.74	22576.3	186.077	9.785	35.2436	43.3885	0	0	0.0352537	147.784	-628.485	250	138.406	0	71.5991	68.2499	287.442	1616358289222987	1
1765	0	0	765	1	430.504	171.864	258.641	0	0	-50.8438	-53.1491	-186.077	202.166	6528.74	22576.3	186.077	9.785	35.2436	43.3885	0	0	0.0352537	147.784	-628.485	250	138.406	0	71.5991	68.2499	287.442	1616358289222987	1
1766	0	0	766	1	430.504	171.864	258.641	0	0	-50.8438	-53.1491	-186.077	202.166	6528.74	22576.3	186.077	9.785	35.2436	43.3885	0	0	0.0352537	147.784	-628.485	250	138.406	0	71.5991	68.2499	287.442	1616358289222987	1
1767	0	0	767	1	430.504	171.864	258.641	0	0	-50.8438	-53.1491	-186.077	202.166	6528.74	22576.3	186.077	9.785	35.2436	43.3885	0	0	0.0352537	147.784	-628.485	250	138.406	0	71.5991	68.2499	287.442	1616358289222987	1
1768	0	0	768	1	430.504	171.864	258.641	0	0	-50.8438	-53.1491	-186.077	202.166	6528.74	22576.3	186.077	9.785	35.2436	43.3885	0	0	0.0352537	147.784	-628.485	250	138.406	0	71.5991	68.2499	287.442	1616358289222987	1
1769	0	0	769	1	430.504	171.864	258.641	0	0	-50.8438	-53.1491	-186.077	202.166	6528.74	22576.3	186.077	9.785	35.2436	43.3885	0	0	0.0352537	147.784	-628.485	250	138.406	0	71.5991	68.2499	287.442	1616358289222987	1
1770	0	0	770	1	430.504	171.864	258.641	0	0	-50.8438	-53.1491	-186.077	202.166	6528.74	22576.3	186.077	9.785	35.2436	43.3885	0	0	0.0352537	147.784	-628.485	250	138.406	0	71.5991	68.2499	287.442	1616358289222987	1
1771	0	0	771	1	430.504	171.864	258.641	0	0	-50.8438	-53.1491	-186.077	202.166	6528.74	22576.3	186.077	9.785	35.2436	43.3885	0	0	0.0352537	147.784	-628.485	250	138.406	0	71.5991	68.2499	287.442	1616358289222987	1
1772	0	0	772	1	430.504	171.864	258.641	0	0	-50.8438	-53.1491	-186.077	202.166	6528.74	22576.3	186.077	9.785	35.2436	43.3885	0	0	0.0352537	147.784	-628.485	250	138.406	0	71.5991	68.2499	287.442	1616358289222987	1
1773	0	0	773	1	430.504	171.864	258.641	0	0	-50.8438	-53.1491	-186.077	202.166	6528.74	22576.3	186.077	9.785	35.2436	43.3885	0	0	0.0352537	147.784	-628.485	250	138.406	0	71.5991	68.2499	287.442	1616358289222987	1
1774	0	0	774	1	430.504	171.864	258.641	0	0	-50.8438	-53.1491	-186.077	202.166	6528.74	22576.3	186.077	9.785	35.2436	43.3885	0	0	0.0352537	147.784	-628.485	250	138.406	0	71.5991	68.2499	287.442	1616358289222987	1
1775	0	0	775	1	430.504	171.864	258.641	0	0	-50.8438	-53.1491	-186.077	202.166	6528.74	22576.3	186.077	9.785	35.2436	43.3885	0	0	0.0352537	147.784	-628.485	250	138.406	0	71.5991	68.2499	287.442	1616358289222987	1
1776	0	0	776	1	430.504	171.864	258.641	0	0	-50.8438	-53.1491	-186.077	202.166	6528.74	22576.3	186.077	9.785	35.2436	43.3885	0	0	0.0352537	147.784	-628.485	250	138.406	0	71.5991	68.2499	287.442	1616358289222987	1
1782	0	0	782	1	494.164	207.331	286.833	0	0	-49.6004	10.7999	82.966	268.896	6427.84	22412.7	-82.966	12.4613	32.4822	44.2241	0	0	0.0754419	169.914	-635.47	250	157.701	0	65.4741	59.2549	123.598	1616358289343053	1
1786	0	0	786	1	774.996	436.402	338.594	0	0	-7.3511	70.8018	202.693	502.607	6186.27	22950.7	-202.693	23.7271	33.2097	44.0915	0	0	0.793061	141.081	-623.183	250	182.683	0	36.6491	32.22	74.3908	1616358289423096	1
1827	0	0	827	1	421.948	222.426	199.523	0	0	15.0015	27.7512	187.091	200.389	6462.9	22694.7	-187.091	9.28292	34.0536	42.9007	0	0	0.323324	147.464	-625.843	250	141.074	0	89.5023	79.2451	178.404	1616358290243543	1
1851	0	0	851	1	407.285	210.2	197.085	0	0	-23.5071	-27.3	150.534	236.014	6302.09	22550.5	-150.534	10.8998	32.2396	42.0608	0	0	0.363856	131.094	-615.433	250	128.444	0	75.4627	66.7651	145.637	1616358290723804	1
1864	0	0	864	1	538.748	231.571	307.177	0	0	6.72565	-16.7139	176.621	306.076	6471.17	22739.2	-176.621	14.1087	33.0955	42.7221	0	0	0.116474	145.694	-624.134	250	150.486	0	59.3791	52.6216	117.94	1616358290983946	1
1865	0	0	865	1	516.838	246.743	270.095	0	0	-35.0798	56.0208	270.511	347.003	6413.32	22267.8	-270.511	16.9389	33.2835	42.1892	0	0	0.203026	130.087	-617.472	250	145.702	0	48.533	43.6872	114.114	1616358291003957	1
1873	0	0	873	1	465.74	222.895	242.845	0	0	-38.5719	-46.4111	240.93	344.991	6117.83	22868.6	-240.93	16.5538	32.0976	41.3579	0	0	0.0581478	108.416	-605.627	250	147.742	0	49.8016	44.0242	109.073	1616358291164044	1
1875	0	0	875	1	421.794	208.213	213.581	0	0	-66.4103	46.981	109.342	284.727	6444.65	22775.2	-109.342	13.4047	33.3414	43.0817	0	0	0.326238	134.703	-620.722	250	174.551	0	61.7496	55.2677	115.251	1616358291204066	1
1885	0	0	885	1	632.208	291.907	340.3	0	0	-67.92	51.3877	54.3439	319.827	6346.5	22970.1	-54.3439	15.0228	32.1884	41.8394	0	0	0.357903	162.926	-628.014	250	162.32	0	52.6617	48.0945	105.88	1616358291404175	1
1898	0	0	898	1	535.015	274.66	260.355	0	0	-19.5224	21.9169	-74.6602	256.961	6497.42	22700.6	74.6602	11.9095	34.1506	42.943	0	0	0.337988	139.944	-623.937	250	152.396	0	59.4189	57.8427	175.492	1616358291664317	1
1900	0	0	900	1	372.477	164.936	207.541	0	0	25.1154	1.56767	65.6164	185.219	6452.79	22820.6	-65.6164	8.35218	33.6075	43.4011	0	0	0.210517	134.924	-619.118	250	144.495	0	93.8451	87.0355	186.065	1616358291704338	1
1904	0	0	904	1	455.335	240.896	214.438	0	0	-22.1312	-55.8371	103.265	240.699	6500.03	22479.3	-103.265	11.0133	32.8574	42.1872	0	0	0.147952	112.411	-608.151	250	158.229	0	73.8692	66.1824	138.262	1616358291784382	1
1934	0	0	934	1	494.566	260.145	234.421	0	0	-56.5534	95.9981	89.157	313.64	6335.13	22825.8	-89.157	14.8367	33.9315	40.9898	0	0	0.594076	133.657	-617.911	250	190.942	0	54.5172	49.9025	104.074	1616358292384709	1
1949	0	0	949	1	428.709	235.614	193.095	0	0	-106.39	48.5673	-411.22	226.004	6285.31	22972.9	411.22	12.7743	33.5737	41.5684	0	0	0.236018	122.612	-613.036	250	136.464	0	92.198	88.6293	388.146	1616358292684872	1
1958	0	0	958	1	549.72	258.075	291.645	0	0	-29.6204	-17.0104	110.529	259.005	6308.2	22639.8	-110.529	11.9062	33.4883	41.0491	0	0	0.472359	131.133	-616.182	250	148.224	0	68.0334	61.5601	128.179	1616358292864970	1
1975	0	0	975	1	490.683	284.934	205.749	0	0	-44.762	12.8067	103.517	301.42	6124.02	22709.7	-103.517	13.9693	33.4421	40.9982	0	0	0.492748	129.87	-615.817	250	172.677	0	58.2248	52.8316	109.433	1616358293205156	1
1995	0	0	995	1	428.935	190.29	238.645	0	0	7.64098	6.27364	-75.5387	252.457	6470.26	22516.9	75.5387	11.591	32.0976	42.8032	0	0	0.186849	138.957	-618.538	250	156.65	0	60.999	59.196	176.841	1616358293605374	1
1996	0	0	996	1	518.852	225.08	293.772	0	0	4.83507	51.1651	243.03	322.157	6473.07	22372.3	-243.03	15.319	32.2698	40.4557	0	0	0.162744	120.857	-609.745	250	143.933	0	53.4499	47.2373	115.784	1616358293885526	1
1997	0	0	997	1	518.852	225.08	293.772	0	0	4.83507	51.1651	243.03	322.157	6473.07	22372.3	-243.03	15.319	32.2698	40.4557	0	0	0.162744	120.857	-609.745	250	143.933	0	53.4499	47.2373	115.784	1616358293885526	1
1998	0	0	998	1	518.852	225.08	293.772	0	0	4.83507	51.1651	243.03	322.157	6473.07	22372.3	-243.03	15.319	32.2698	40.4557	0	0	0.162744	120.857	-609.745	250	143.933	0	53.4499	47.2373	115.784	1616358293885526	1
1999	0	0	999	1	518.852	225.08	293.772	0	0	4.83507	51.1651	243.03	322.157	6473.07	22372.3	-243.03	15.319	32.2698	40.4557	0	0	0.162744	120.857	-609.745	250	143.933	0	53.4499	47.2373	115.784	1616358293885526	1
2000	0	0	0	1	971.184	427.884	543.3	0	0	17.834	-0.750693	-167.401	1019.89	6061.43	22723.2	167.401	45.2817	37.9521	36.2801	0	0	0.67736	172.958	-642.727	250	408.42	0	16.1854	15.8969	42.6088	1616358297227346	2
2001	0	0	1	1	868.065	473.087	394.978	0	0	11.0936	40.7944	-180.903	738.084	6068.17	22781.3	180.903	33.1051	36.6122	35.4311	0	0	0.431867	186.241	-643.532	250	334.584	0	20.9305	20.41	57.6984	1616358297247357	2
2002	0	0	2	1	916.005	416.623	499.382	0	0	58.2137	-39.7011	-160.027	1072.9	6021.05	22762.2	160.027	46.9674	35.5341	33.6425	0	0	0.404413	171.248	-635.584	250	410.289	0	15.3307	15.0149	40.0032	1616358297267368	2
2003	0	0	3	1	530.936	236.283	294.653	0	0	-57.8331	-29.2761	-175.049	438.325	6037.43	22851.4	175.049	19.9632	36.7837	34.3549	0	0	0.470944	183.878	-634.333	250	232.633	0	32.9458	32.4425	91.9661	1616358297287379	2
2004	0	0	4	1	788.118	351.755	436.363	0	0	33.3083	-73.7984	-312.328	708.276	6045.95	22796.3	312.328	32.1699	37.293	34.2094	0	0	0.56713	170.972	-633.277	250	326.402	0	21.1013	20.1039	89.2495	1616358297307390	2
2005	0	0	5	1	1049.35	523.952	525.395	0	0	50.2062	-19.8988	-144.756	1114.25	6029.05	22742.4	144.756	48.9492	36.5949	35.0818	0	0	0.335351	174.881	-642.846	250	435.434	0	15.2283	14.8917	37.5347	1616358297327401	2
2006	0	0	6	1	1070.04	432.885	637.159	0	0	59.8706	44.1206	-239.087	1237.84	6019.39	22778	239.087	55.3967	37.9782	34.9791	0	0	0.691761	159.343	-637.538	250	575.126	0	12.8744	12.5926	41.8517	1616358297347411	2
2007	0	0	7	1	867.572	357.297	510.275	0	0	-36.4345	1.06995	-201.103	925.164	6016.03	22821.1	201.103	41.9326	37.8516	35.9389	0	0	0.792128	161.432	-639.225	250	401.432	0	16.8277	16.5856	49.0619	1616358297367422	2
2008	0	0	8	1	927.414	413.266	514.148	0	0	-49.5219	19.8372	-194.423	1003.46	6029.12	22802.3	194.423	45.8508	36.1098	35.0034	0	0	1.03806	194.071	-649.471	250	446.173	0	15.4993	15.1905	43.7101	1616358297387433	2
2010	0	0	10	1	1000.16	375.253	624.905	0	0	27.8027	2.2399	-216.287	1252.98	6051.46	22819.9	216.287	55.7571	37.2033	33.9702	0	0	0.360997	196.843	-652.215	250	570.295	0	12.8085	12.6132	38.9798	1616358297427455	2
2011	0	0	11	1	939.225	416.322	522.903	0	0	24.0024	47.411	-235.953	1083.48	6055.26	22774.7	235.953	48.8022	39.41	37.4753	0	0	0.915576	147.634	-635.585	250	518.238	0	14.7134	14.3469	46.9969	1616358297447466	2
2012	0	0	12	1	914.695	386.639	528.057	0	0	48.8716	2.11014	-188.067	1007.18	6030.39	22820	188.067	44.4694	38.5833	38.0495	0	0	0.76307	160.423	-639.18	250	481.859	0	16.3539	16.1415	46.1094	1616358297467477	2
2013	0	0	13	1	984.242	380.574	603.668	0	0	31.3154	40.8897	-158.073	1051.35	6047.94	22781.3	158.073	46.8709	38.1435	35.7623	0	0	1.02564	201.892	-655.161	250	467.533	0	15.7488	15.3634	40.398	1616358297487488	2
2014	0	0	14	1	914.892	395.057	519.835	0	0	16.4688	-55.2981	-241.509	904.687	6062.79	22777.8	241.509	40.3556	38.1926	36.4809	0	0	0.604302	186.576	-652.645	250	417.15	0	17.2024	16.7857	57.5422	1616358297507499	2
2015	0	0	15	1	1005.04	395.136	609.907	0	0	28.7963	-69.7974	-295.112	1200.11	6050.46	22792.3	295.112	54.184	37.5784	35.1327	0	0	0.49514	175.192	-641.722	250	616.665	0	13.3673	12.8455	51.9615	1616358297527509	2
2016	0	0	16	1	1275	586.386	688.609	0	0	-1.84567	49.3328	-154.141	1447.41	6081.11	22772.8	154.141	65.2873	38.89	36.2957	0	0	1.39612	216.728	-665.22	250	680.358	0	12.0658	11.6493	29.9034	1616358297547520	2
2017	0	0	17	1	946.19	446.919	499.271	0	0	18.3728	13.0829	-133.969	1091.25	6060.89	22809.1	133.969	48.5964	38.1114	36.4623	0	0	1.03713	203.086	-658.346	250	537.912	0	15.8115	15.33	37.3891	1616358297567531	2
2018	0	0	18	1	1306.83	705.203	601.624	0	0	21.1902	25.6456	-106.361	1234.62	6058.07	22796.5	106.361	55.2584	36.8337	36.3941	0	0	1.08904	169.03	-638.922	250	496.848	0	14.5927	13.9439	32.1658	1616358297587542	2
2019	0	0	19	1	932.416	403.078	529.338	0	0	39.4985	20.9372	-215.669	957.431	6039.76	22801.2	215.669	42.6245	36.1865	35.6709	0	0	0.748113	160.465	-632.169	250	429.263	0	16.3143	16.0387	49.442	1616358297607553	2
2020	0	0	20	1	659.615	345.182	314.434	0	0	49.1426	11.5312	-288.788	625.449	6030.12	22810.6	288.788	28.1935	39.5893	36.159	0	0	0.484369	171.922	-640.756	250	354.975	0	23.6099	22.9502	93.7581	1616358297627564	2
2021	0	0	21	1	1328.95	578.719	750.23	0	0	29.277	-46.9556	-219.593	1536.66	6049.98	22769.4	219.593	68.0798	37.4714	35.3463	0	0	0.566935	207.512	-662.321	250	746.045	0	10.9682	10.7331	33.4038	1616358297647575	2
2022	0	0	22	1	1056.76	431.383	625.38	0	0	-50.7276	22.8559	-145.244	1201.35	6030.33	22799.3	145.244	54.985	35.1101	34.3529	0	0	0.982372	181.709	-645.322	250	507.153	0	13.7957	13.3447	33.0888	1616358297667586	2
2023	0	0	23	1	958.704	408.871	549.833	0	0	31.882	33.1148	-226.629	1079.3	6047.38	22789	226.629	48.3136	36.8404	36.1516	0	0	0.758359	146.998	-630.563	250	498.911	0	14.6685	14.3441	45.3513	1616358297687597	2
2024	0	0	24	1	688.335	348.258	340.077	0	0	10.4182	42.7	-121.819	766.87	6068.84	22779.4	121.819	34.4864	36.4942	34.7395	0	0	0.757872	179.824	-638.847	250	366.03	0	21.3691	20.5676	49.2656	1616358297707608	2
2025	0	0	25	1	664.495	291.797	372.698	0	0	26.1263	-25.6237	-230.223	613.516	6053.13	22748.1	230.223	27.2848	37.0316	35.9608	0	0	0.498713	144.979	-626.75	250	289.695	0	24.1774	23.7914	79.0697	1616358297727618	2
2026	0	0	26	1	846.295	309.226	537.069	0	0	39.9997	-46.5042	-186.676	1071.92	6039.26	22769	186.676	47.1657	35.7931	34.2662	0	0	0.382998	184.81	-645.988	250	513.946	0	15.0231	14.7612	42.5918	1616358297747629	2
2027	0	0	27	1	703.335	361.044	342.291	0	0	9.88159	4.53236	-168.142	679.598	6069.38	22817.6	168.142	30.2682	35.9737	33.757	0	0	0.292473	209.329	-646.533	250	363.288	0	22.5489	22.1525	60.4093	1616358297767640	2
2028	0	0	28	1	851.244	356.474	494.77	0	0	48.2339	-34.3266	-221.253	884.257	6031.03	22756.8	221.253	39.0654	35.2248	34.0101	0	0	0.395953	193.12	-639.114	250	449.65	0	17.2505	16.9918	54.4438	1616358297787651	2
2029	0	0	29	1	787.842	327.277	460.565	0	0	54.7655	2.7462	-217.284	903.817	6024.49	22819.4	217.284	40.0198	36.0805	33.8304	0	0	0.331399	176.124	-637.849	250	396.565	0	16.9086	16.7313	52.6987	1616358297807662	2
2030	0	0	30	1	880.483	396.701	483.781	0	0	39.9731	34.2035	-164.815	983.919	6039.29	22787.9	164.815	43.7147	34.482	34.2612	0	0	0.696472	175.317	-638.123	250	452.056	0	16.3236	15.9289	42.3037	1616358297827673	2
2031	0	0	31	1	775.033	338.571	436.462	0	0	-26.377	30.0264	-275.462	957.898	6005.98	22792.1	275.462	43.8938	35.6745	33.7061	0	0	1.03612	181.305	-637.729	250	468.773	0	15.6367	15.0744	55.6491	1616358297847684	2
2032	0	0	32	1	1114.92	431.894	683.029	0	0	45.1246	-38.795	-214.677	1287.1	6034.14	22761.3	214.677	56.8151	35.2594	33.7698	0	0	0.482969	156.804	-634.068	250	577.482	0	12.552	12.3255	38.0702	1616358297867695	2
2033	0	0	33	1	1099.29	537.454	561.835	0	0	37.2611	28.0494	-214.916	1240.5	6042	22794.1	214.916	55.3191	36.1205	34.718	0	0	0.939286	140.604	-628.307	250	521.642	0	12.9586	12.7	38.7579	1616358297887706	2
2034	0	0	34	1	1050.55	522.848	527.702	0	0	26.9824	35.2136	-152.579	1200.22	6052.28	22786.9	152.579	53.5022	36.7017	34.8293	0	0	1.03351	155.035	-634.54	250	462.587	0	14.0183	13.6201	34.9579	1616358297907717	2
2035	0	0	35	1	793.74	276.124	517.616	0	0	38.1656	69.3847	-204.249	738.342	6041.09	22752.8	204.249	33.2015	36.6724	33.9834	0	0	0.547549	154.041	-625.582	250	282.828	0	20.086	19.8382	60.5777	1616358297927727	2
2036	0	0	36	1	785.178	370.738	414.44	0	0	15.6957	10.6615	-213.544	747.615	6063.56	22811.5	213.544	33.3967	35.4956	33.7448	0	0	0.41895	166.516	-631.375	250	287.499	0	19.9309	19.5994	60.9021	1616358297947738	2
2037	0	0	37	1	899.225	421.004	478.221	0	0	17.8666	61.3638	-162.913	878.606	6061.39	22760.8	162.913	39.5093	35.6504	33.7863	0	0	0.760173	167.628	-633.081	250	409.21	0	17.8675	17.426	46.3773	1616358297967749	2
2038	0	0	38	1	816.601	342.685	473.916	0	0	32.1855	21.7921	-287.132	833.801	6047.07	22800.3	287.132	37.7194	37.3126	34.5962	0	0	0.389614	198.616	-645.918	250	440.701	0	17.9803	17.385	68.478	1616358297987760	2
2039	0	0	39	1	1096.04	361.757	734.282	0	0	21.2445	-61.7958	-211.327	1433.17	6058.02	22784.3	211.327	63.5113	35.6847	34.4005	0	0	0.563601	178.741	-644.559	250	634.25	0	11.577	11.3255	34.3913	1616358298007771	2
2040	0	0	40	1	1322.1	589.323	732.78	0	0	42.2632	-59.7371	-186.3	1501.72	6037	22782.2	186.3	66.0094	35.2336	32.6079	0	0	0.623957	179.994	-642.987	250	667.242	0	11.1658	10.9646	31.3685	1616358298027782	2
2041	0	0	41	1	741.492	319.727	421.766	0	0	59.1109	-67.3688	-226.191	761.074	6020.15	22789.8	226.191	33.5648	36.4095	34.1013	0	0	0.355322	185.496	-640.99	250	382.446	0	19.7117	19.4888	65.1208	1616358298047793	2
2042	0	0	42	1	915.291	370.941	544.35	0	0	47.6075	3.98184	-191.959	959.103	6031.65	22818.2	191.959	42.386	35.5808	34.5406	0	0	0.457045	151.562	-626.152	250	434.032	0	16.4384	16.2332	47.0175	1616358298067804	2
2043	0	0	43	1	729.891	338.77	391.121	0	0	-39.2953	46.2282	-195.886	863.568	6018.9	22775.9	195.886	39.4986	36.2452	34.4638	0	0	0.98309	156.698	-628.47	250	358.65	0	17.5165	17.1437	50.211	1616358298087815	2
2044	0	0	44	1	685.894	293.161	392.733	0	0	1.47224	35.0616	-178.095	869.702	6077.79	22787.1	178.095	39.0676	37.1463	33.2665	0	0	0.574859	159.66	-628.265	250	347.401	0	17.785	17.3702	49.1734	1616358298107826	2
2045	0	0	45	1	836.594	409.734	426.86	0	0	11.5585	-53.4279	-214.439	855.816	6067.7	22775.9	214.439	38.0445	35.981	33.6318	0	0	0.323763	211.038	-652.48	250	409.494	0	17.7783	17.4112	55.0827	1616358298127836	2
2046	0	0	46	1	840.389	356.196	484.194	0	0	-2.47655	49.2633	-150.931	1002.65	6081.74	22772.9	150.931	45.2398	37.3963	35.9643	0	0	0.935027	168.86	-639.19	250	506.899	0	16.4892	15.9292	40.6783	1616358298147847	2
2047	0	0	47	1	913.735	367.557	546.178	0	0	38.7696	24.3084	-221.642	1082.65	6040.49	22797.8	221.642	48.2778	36.6265	31.7615	0	0	0.538745	157.184	-630.24	250	474.587	0	14.0963	13.8931	44.5326	1616358298167858	2
2048	0	0	48	1	855.35	363.714	491.636	0	0	15.257	-51.64	-121.755	852.247	6064	22774.1	121.755	37.7376	35.6302	34.0082	0	0	0.379202	147.384	-625.183	250	321.39	0	19.551	18.8616	45.3718	1616358298187869	2
2049	0	0	49	1	646.645	339.955	306.69	0	0	22.6428	27.1865	-123.078	587.761	6056.62	22795	123.078	26.2413	36.8383	35.4493	0	0	0.872985	140.322	-621.898	250	288.258	0	27.4236	26.5791	63.8743	1616358298207880	2
2050	0	0	50	1	951.873	437.069	514.804	0	0	34.1789	22.6473	-126.009	1105.77	6045.08	22799.5	126.009	49.1528	34.8379	33.9985	0	0	0.752395	205.363	-648.164	250	471.293	0	15.3589	14.8449	35.5322	1616358298227891	2
2051	0	0	51	1	913.018	477.105	435.913	0	0	9.99599	19.7056	-147.524	772.081	6069.26	22802.4	147.524	34.482	34.2809	32.3384	0	0	0.557829	195.943	-640.54	250	320.567	0	20.1916	19.652	50.0438	1616358298247902	2
2052	0	0	52	1	930.218	381.035	549.183	0	0	-61.6589	-3.0985	-217.327	849.698	6041.26	22825.2	217.327	38.9622	35.5721	33.9955	0	0	0.700398	185.249	-641.273	250	366.967	0	17.4625	17.1712	53.0047	1616358298267913	2
2053	0	0	53	1	838.278	373.959	464.318	0	0	17.9688	60.3021	-153.668	722.701	6061.29	22761.8	153.668	32.4904	35.7578	36.4606	0	0	0.593335	144.489	-625.368	250	342.927	0	22.0111	21.3548	54.7056	1616358298287924	2
2055	0	0	55	1	796.137	342.269	453.868	0	0	9.45436	-17.1197	-125.058	806.466	6069.81	22839.3	125.058	35.8793	34.0373	33.4014	0	0	0.560547	152.028	-624.165	250	342.281	0	20.2379	19.5264	46.764	1616358298327945	2
2056	0	0	56	1	863.081	371.596	491.484	0	0	9.39744	-38.7161	-224.553	868.686	6069.86	22761.2	224.553	38.7218	35.8904	33.2292	0	0	0.607083	190.199	-643.328	250	385.49	0	17.3632	16.9812	55.1803	1616358298347956	2
2057	0	0	57	1	782.765	344.29	438.475	0	0	-49.5949	54.4788	-180.093	771.451	6029.19	22767.7	180.093	35.4923	35.7005	32.4963	0	0	0.920583	151.226	-625.389	250	343.417	0	19.0854	18.731	53.0038	1616358298367967	2
2058	0	0	58	1	690.077	280.743	409.334	0	0	-61.5532	-12.2384	-206.859	747.858	6041.15	22834.4	206.859	34.2265	35.0372	33.7788	0	0	0.498564	192.638	-645.479	250	364.884	0	19.6219	19.2971	58.2512	1616358298387978	2
2059	0	0	59	1	897.606	361.319	536.287	0	0	-38.5387	13.9755	-170.546	1141.67	6018.14	22808.2	170.546	51.832	34.5405	32.764	0	0	1.05573	177.82	-637.662	250	471.601	0	13.9244	13.6143	36.4987	1616358298407989	2
2060	0	0	60	1	945.342	564.801	380.541	0	0	37.0727	-32.0987	-90.0513	854.741	6042.19	22754.6	90.0513	37.8619	37.994	36.317	0	0	0.504525	140.753	-627.223	250	398.628	0	20.7059	19.8753	45.1014	1616358298428000	2
2061	0	0	61	1	967.463	387.156	580.307	0	0	40.7588	-24.2095	-72.2881	1034.71	6038.5	22746.7	72.2881	46.0139	33.1973	31.6532	0	0	0.512688	170.825	-627.64	250	340.971	0	16.9733	16.1177	35.5586	1616358298448011	2
2062	0	0	62	1	920.111	411.113	508.998	0	0	29.3589	49.9999	-282.462	1035.99	6049.9	22772.1	282.462	47.0828	35.7073	33.6912	0	0	0.625136	180.997	-643.803	250	496.21	0	14.69	14.1656	53.5902	1616358298468022	2
2063	0	0	63	1	1020.57	459.894	560.671	0	0	28.1932	47.1464	-149.338	1213.82	6051.07	22775	149.338	54.2432	35.1565	33.6238	0	0	0.713138	136.316	-624.615	250	531.667	0	13.7316	13.314	33.7768	1616358298488033	2
2064	0	0	64	1	746.086	334.569	411.517	0	0	13.5125	-13.7312	-255.722	719.359	6065.75	22835.9	255.722	32.2754	35.3104	33.2547	0	0	0.211455	151.389	-623.918	250	305.501	0	20.2392	19.7334	70.6934	1616358298508043	2
2065	0	0	65	1	744.489	400.501	343.988	0	0	41.1007	38.7687	-153.206	650.752	6038.16	22783.4	153.206	28.9311	34.1323	32.0715	0	0	0.406904	168.388	-625.619	250	286.852	0	23.2305	22.7601	59.595	1616358298528054	2
2066	0	0	66	1	666.549	361.2	305.35	0	0	-45.3159	59.5453	-236.855	541.234	6024.92	22762.6	236.855	24.9764	33.0875	32.0155	0	0	0.403901	214.081	-645.15	250	271.386	0	25.0415	24.511	81.4309	1616358298548065	2
2068	0	0	68	1	810.475	359.275	451.201	0	0	30.1376	-42.4837	-214.465	745.076	6049.12	22765	214.465	32.9828	36.4666	34.2328	0	0	0.222002	164.614	-632.629	250	356.057	0	20.1785	19.8716	63.3663	1616358298588087	2
2069	0	0	69	1	919.831	458.809	461.021	0	0	-0.602289	13.5114	-183.136	963.87	6079.86	22808.6	183.136	43.1592	34.8117	34.37	0	0	0.784549	172.225	-634.035	250	438.249	0	16.3941	15.9912	44.631	1616358298608098	2
2070	0	0	70	1	936.437	493.022	443.416	0	0	38.2522	36.6879	-189.855	878.537	6041.01	22785.5	189.855	39.1273	34.5897	33.5807	0	0	0.484544	145.875	-621.345	250	401.96	0	17.4853	17.1517	49.5631	1616358298888250	2
2071	0	0	71	1	936.437	493.022	443.416	0	0	38.2522	36.6879	-189.855	878.537	6041.01	22785.5	189.855	39.1273	34.5897	33.5807	0	0	0.484544	145.875	-621.345	250	401.96	0	17.4853	17.1517	49.5631	1616358298888250	2
2072	0	0	72	1	936.437	493.022	443.416	0	0	38.2522	36.6879	-189.855	878.537	6041.01	22785.5	189.855	39.1273	34.5897	33.5807	0	0	0.484544	145.875	-621.345	250	401.96	0	17.4853	17.1517	49.5631	1616358298888250	2
2073	0	0	73	1	936.437	493.022	443.416	0	0	38.2522	36.6879	-189.855	878.537	6041.01	22785.5	189.855	39.1273	34.5897	33.5807	0	0	0.484544	145.875	-621.345	250	401.96	0	17.4853	17.1517	49.5631	1616358298888250	2
2074	0	0	74	1	936.437	493.022	443.416	0	0	38.2522	36.6879	-189.855	878.537	6041.01	22785.5	189.855	39.1273	34.5897	33.5807	0	0	0.484544	145.875	-621.345	250	401.96	0	17.4853	17.1517	49.5631	1616358298888250	2
2075	0	0	75	1	936.437	493.022	443.416	0	0	38.2522	36.6879	-189.855	878.537	6041.01	22785.5	189.855	39.1273	34.5897	33.5807	0	0	0.484544	145.875	-621.345	250	401.96	0	17.4853	17.1517	49.5631	1616358298888250	2
2076	0	0	76	1	936.437	493.022	443.416	0	0	38.2522	36.6879	-189.855	878.537	6041.01	22785.5	189.855	39.1273	34.5897	33.5807	0	0	0.484544	145.875	-621.345	250	401.96	0	17.4853	17.1517	49.5631	1616358298888250	2
2077	0	0	77	1	936.437	493.022	443.416	0	0	38.2522	36.6879	-189.855	878.537	6041.01	22785.5	189.855	39.1273	34.5897	33.5807	0	0	0.484544	145.875	-621.345	250	401.96	0	17.4853	17.1517	49.5631	1616358298888250	2
2078	0	0	78	1	936.437	493.022	443.416	0	0	38.2522	36.6879	-189.855	878.537	6041.01	22785.5	189.855	39.1273	34.5897	33.5807	0	0	0.484544	145.875	-621.345	250	401.96	0	17.4853	17.1517	49.5631	1616358298888250	2
2079	0	0	79	1	936.437	493.022	443.416	0	0	38.2522	36.6879	-189.855	878.537	6041.01	22785.5	189.855	39.1273	34.5897	33.5807	0	0	0.484544	145.875	-621.345	250	401.96	0	17.4853	17.1517	49.5631	1616358298888250	2
2080	0	0	80	1	936.437	493.022	443.416	0	0	38.2522	36.6879	-189.855	878.537	6041.01	22785.5	189.855	39.1273	34.5897	33.5807	0	0	0.484544	145.875	-621.345	250	401.96	0	17.4853	17.1517	49.5631	1616358298888250	2
2081	0	0	81	1	936.437	493.022	443.416	0	0	38.2522	36.6879	-189.855	878.537	6041.01	22785.5	189.855	39.1273	34.5897	33.5807	0	0	0.484544	145.875	-621.345	250	401.96	0	17.4853	17.1517	49.5631	1616358298888250	2
2082	0	0	82	1	936.437	493.022	443.416	0	0	38.2522	36.6879	-189.855	878.537	6041.01	22785.5	189.855	39.1273	34.5897	33.5807	0	0	0.484544	145.875	-621.345	250	401.96	0	17.4853	17.1517	49.5631	1616358298888250	2
2083	0	0	83	1	936.437	493.022	443.416	0	0	38.2522	36.6879	-189.855	878.537	6041.01	22785.5	189.855	39.1273	34.5897	33.5807	0	0	0.484544	145.875	-621.345	250	401.96	0	17.4853	17.1517	49.5631	1616358298888250	2
2084	0	0	84	1	762.517	327.317	435.2	0	0	-42.6304	22.4194	-183.2	908.83	6022.23	22799.7	183.2	41.4036	34.9794	31.954	0	0	0.637324	165.087	-629.038	250	455.615	0	16.5547	16.2644	46.0654	1616358298908261	2
2085	0	0	85	1	925.172	395.816	529.356	0	0	35.4056	-43.4565	-194.902	1047.06	6043.85	22765.9	194.902	46.1692	35.2486	32.6449	0	0	0.432069	176.605	-635.711	250	437.236	0	14.9812	14.7437	43.8392	1616358298928272	2
2086	0	0	86	1	797.623	363.612	434.011	0	0	19.2069	31.8988	-240.628	808.651	6060.05	22790.2	240.628	36.3714	35.1684	33.2533	0	0	0.292451	169.111	-632.622	250	390.737	0	18.2045	17.763	59.783	1616358298948283	2
2088	0	0	88	1	940.592	427.051	513.541	0	0	59.7518	4.29381	-223.07	935.62	6019.51	22817.8	223.07	41.4459	34.6255	32.8988	0	0	0.568635	165.763	-630.47	250	442.986	0	16.2103	16.006	50.9608	1616358298988305	2
2089	0	0	89	1	966.309	443.215	523.094	0	0	-44.0275	-4.34809	-124.924	1027.65	6023.63	22826.5	124.924	46.781	33.4462	32.8469	0	0	0.978076	199.702	-644.734	250	489.004	0	15.9641	15.42	36.5154	1616358299008316	2
2090	0	0	90	1	761.239	377.573	383.666	0	0	-7.19643	-30.6108	-158.89	761.122	6086.46	22852.8	158.89	33.9341	33.9709	33.0138	0	0	0.575597	134.907	-614.125	250	281.492	0	20.4184	19.8275	52.3284	1616358299028327	2
2091	0	0	91	1	852.462	369.665	482.797	0	0	-42.7606	29.476	-140.665	749.394	6022.36	22792.7	140.665	34.2301	33.8359	32.6265	0	0	0.680804	195.567	-638.123	250	325.987	0	20.5283	19.934	49.4771	1616358299048338	2
2092	0	0	92	1	736.14	390.007	346.132	0	0	-27.8732	20.5843	-180.611	519.836	6107.13	22801.6	180.611	23.5293	34.4256	32.9895	0	0	0.531772	203.858	-640.626	250	285.236	0	27.6709	27.1995	77.2644	1616358299068349	2
2093	0	0	93	1	832.61	408.814	423.796	0	0	30.9103	14.039	-301.035	732.619	6048.35	22808.1	301.035	33.2485	35.2042	31.9766	0	0	0.400207	157.183	-622.636	250	313.508	0	19.7322	18.9826	78.305	1616358299088359	2
2094	0	0	94	1	799.599	396.855	402.743	0	0	-58.068	48.0091	-176.603	841.412	6037.67	22774.1	176.603	38.8024	34.3269	31.3608	0	0	0.658673	169.068	-628.557	250	357.643	0	17.515	17.1364	47.7393	1616358299108370	2
2095	0	0	95	1	702.771	319.524	383.247	0	0	32.2957	31.3968	-195.636	765.203	6046.96	22790.7	195.636	34.1051	34.984	33.5631	0	0	0.314818	150.773	-624.222	250	395.202	0	19.659	19.3183	57.1794	1616358299128381	2
2096	0	0	96	1	733.562	332.153	401.409	0	0	-21.9366	-19.0355	-142.406	740.78	6001.54	22841.2	142.406	33.2725	35.4557	32.2317	0	0	0.562097	200.003	-643.437	250	380.684	0	20.9965	20.4936	51.8588	1616358299148392	2
2097	0	0	97	1	860.683	380.206	480.477	0	0	54.3213	31.7529	-312.266	924.014	6024.94	22790.4	312.266	42.0795	34.7855	33.7317	0	0	0.493303	156.423	-628.622	250	499.67	0	16.4959	15.776	64.6295	1616358299168403	2
2098	0	0	98	1	735.919	330.526	405.393	0	0	-1.69729	31.3754	-342.546	768.544	6080.96	22790.8	342.546	35.7126	35.7687	32.5354	0	0	0.463807	174.509	-631.159	250	415.611	0	19.8089	18.442	81.9176	1616358299188414	2
2099	0	0	99	1	858.929	307.879	551.05	0	0	61.5106	-24.8915	-209.15	735.807	6017.75	22747.4	209.15	32.397	35.9208	33.4454	0	0	0.183417	162.614	-626.756	250	300.792	0	20.3416	20.1364	63.3756	1616358299208425	2
2100	0	0	100	1	567.466	366.436	201.03	0	0	12.4948	53.9321	-73.4756	392.359	6066.77	22768.2	73.4756	17.8436	33.5762	33.3843	0	0	0.305349	203.092	-639.278	250	254.703	0	41.0357	38.7072	84.6118	1616358299228436	2
2101	0	0	101	1	740.782	375.604	365.178	0	0	6.43617	-16.6345	-110.729	592.911	6072.82	22739.1	110.729	26.4578	35.634	34.239	0	0	0.249504	171.293	-632.219	250	263.529	0	27.3799	26.4599	61.802	1616358299248447	2
2102	0	0	102	1	761.608	335.209	426.399	0	0	42.172	12.9868	-222.382	896.458	6037.09	22809.2	222.382	39.8751	35.6068	33.1192	0	0	0.255301	175.887	-634.535	250	406.109	0	16.8036	16.5917	52.9598	1616358299268458	2
2103	0	0	103	1	834.216	355.745	478.472	0	0	-78.8738	123.417	-304.641	537.265	6058.47	22798.4	304.641	25.9254	35.1644	33.8519	0	0	0.825728	224.049	-653.811	250	374.999	0	25.4986	24.2526	97.2883	1616358299288468	2
2105	0	0	105	1	777.668	422.175	355.493	0	0	-30.5329	-11.9155	-80.9813	680.757	6010.13	22834.1	80.9813	31.0321	32.8115	31.7154	0	0	0.56736	167.462	-622.039	250	264.54	0	24.0157	22.8614	50.5937	1616358299328490	2
2106	0	0	106	1	735.781	425.83	309.952	0	0	21.6683	-0.288174	-216.093	598.948	6057.59	22822.4	216.093	26.6811	33.0279	32.6912	0	0	0.242933	209.751	-638.618	250	296.163	0	23.9699	23.6159	73.8281	1616358299348501	2
2107	0	0	107	1	697.831	305.478	392.353	0	0	16.4805	14.1113	-206.39	806.15	6062.78	22808	206.39	35.9939	33.7871	34.263	0	0	0.443127	154.208	-626.668	250	458.871	0	18.8109	18.4259	55.0323	1616358299368512	2
2108	0	0	108	1	1078.03	502.545	575.482	0	0	24.5678	32.8325	-133.831	1118.52	6054.69	22789.3	133.831	49.9151	34.1794	33.2243	0	0	0.868165	180.783	-637.081	250	417.024	0	14.9352	14.4136	35.1063	1616358299388523	2
2109	0	0	109	1	736.34	246.24	490.1	0	0	33.3821	22.9743	-218.394	836.874	6045.88	22799.2	218.394	37.3318	34.8468	33.2259	0	0	0.499741	165.852	-628.895	250	395.243	0	17.8572	17.5649	55.1996	1616358299408534	2
2110	0	0	110	1	794.567	357.913	436.654	0	0	23.7871	33.9746	-249.274	685.529	6055.47	22788.2	249.274	30.8619	34.0447	32.1711	0	0	0.414709	153.143	-619.32	250	370.227	0	20.7294	20.2218	70.6463	1616358299428545	2
2111	0	0	111	1	727.611	356.417	371.194	0	0	-45.3771	-1.69104	-183.871	691.734	6024.98	22823.8	183.871	31.4297	34.9389	31.8753	0	0	0.818099	169.353	-627.223	250	353.074	0	21.0324	20.8062	59.5735	1616358299448556	2
2112	0	0	112	1	883.738	457.136	426.602	0	0	4.11045	3.35758	-114.343	800.586	6075.15	22818.8	114.343	35.8382	33.7566	32.9404	0	0	0.608985	173.137	-631.466	250	351.794	0	20.4441	19.6916	46.0058	1616358299468567	2
2114	0	0	114	1	623.235	291.342	331.893	0	0	-52.4327	22.8972	-235.399	540.28	6032.03	22799.2	235.399	24.8112	33.1648	30.5038	0	0	0.428931	196.471	-633.261	250	289.339	0	24.7913	24.3659	81.7349	1616358299508588	2
2115	0	0	115	1	645.896	329.56	316.336	0	0	47.9755	-31.5786	-207.648	449.74	6031.28	22754.1	207.648	19.8302	36.2658	33.8382	0	0	0.179687	167.602	-630.527	250	286.697	0	31.8237	31.5933	100.861	1616358299528599	2
2116	0	0	116	1	773.584	372.055	401.529	0	0	29.8965	18.9083	-189.868	794.149	6049.36	22703.6	189.868	35.3106	33.1718	32.7158	0	0	0.414786	187.681	-637.178	250	317.039	0	18.9417	18.6285	53.6219	1616358299548610	2
2117	0	0	117	1	711.786	398.269	313.517	0	0	32.7778	46.0259	-175.19	704.987	6046.48	22776.1	175.19	31.4704	34.0147	31.6702	0	0	0.506824	158.705	-625.332	250	308.472	0	21.0164	20.636	57.9173	1616358299568621	2
2118	0	0	118	1	562.646	213.328	349.318	0	0	-46.4976	15.8318	-232.658	643.339	6026.1	22806.3	232.658	29.4282	33.6949	31.8937	0	0	0.652453	142.341	-616.114	250	272.227	0	21.6541	21.291	69.7054	1616358299588632	2
2119	0	0	119	1	738.644	389.778	348.866	0	0	2.73385	20.0566	-187.07	495.063	6076.53	22802.1	187.07	22.1752	34.1749	34.367	0	0	0.413011	172.667	-628.238	250	275.893	0	29.5731	28.9243	83.1689	1616358299608643	2
2120	0	0	120	1	500.395	246.629	253.765	0	0	3.14047	11.8959	-334.808	437.751	6076.12	22810.2	334.808	20.2064	34.7292	33.1207	0	0	0.233553	166.682	-625.109	250	250.774	0	32.798	30.7181	137.792	1616358299628654	2
2121	0	0	121	1	663.345	357.614	305.731	0	0	-22.6491	-39.9857	-202.366	508.328	6101.91	22762.5	202.366	22.8249	33.4619	32.0844	0	0	0.493818	182.829	-630.308	250	241.331	0	27.6899	27.1897	83.4801	1616358299648665	2
2122	0	0	122	1	551.377	229.975	321.402	0	0	-61.9106	-20.0509	-321.7	585.847	6041.51	22742.5	321.7	27.3701	32.5073	30.2863	0	0	0.45672	157.184	-616.85	250	279.91	0	23.6831	22.3289	95.9506	1616358299668675	2
2124	0	0	124	1	492.557	314.332	178.225	0	0	-88.578	22.2862	-167.639	343.264	6068.18	22799.9	167.639	16.0043	33.2442	32.2043	0	0	0.311982	184.441	-629.212	250	210.798	0	39.9959	38.9921	106.405	1616358299708697	2
2125	0	0	125	1	787.579	362.419	425.16	0	0	17.4054	33.0357	-372.042	672.111	6061.85	22789.1	372.042	31.5177	35.9673	32.8843	0	0	0.291309	211.065	-648.509	250	356.788	0	23.4029	21.6988	104.028	1616358299728708	2
2126	0	0	126	1	812.166	341.275	470.892	0	0	82.4135	41.7575	-212.534	843.325	5996.85	22780.4	212.534	37.4563	35.3002	33.1955	0	0	0.605168	172.894	-635.574	250	393.959	0	17.9138	17.5261	54.9885	1616358299748719	2
2127	0	0	127	1	831.907	455.958	375.949	0	0	-41.0492	-42.3897	-176.139	848.713	6020.65	22764.9	176.139	38.3201	34.8617	32.1771	0	0	0.695717	174.805	-631.992	250	355.682	0	17.8473	17.5207	49.0804	1616358299768730	2
2128	0	0	128	1	979.366	476.393	502.973	0	0	46.2696	16.8722	-177.69	805.283	6032.99	22805.3	177.69	35.6299	34.7637	34.1405	0	0	0.563924	209.306	-651.634	250	392.519	0	19.2608	18.9655	52.8128	1616358299788741	2
2129	0	0	129	1	819.937	360.249	459.688	0	0	21.091	27.224	-237.166	821.988	6058.17	22794.9	237.166	36.9014	34.6849	31.817	0	0	0.732333	163.477	-628.086	250	401.365	0	17.7115	17.3339	58.0446	1616358299808752	2
2130	0	0	130	1	665.57	321.504	344.066	0	0	42.4179	23.5767	-116.276	595.19	6036.84	22798.6	116.276	26.4376	32.8926	32.0294	0	0	0.320921	183.88	-628.55	250	309.296	0	26.2983	25.521	60.3454	1616358299828763	2
2131	0	0	131	1	711.3	346.949	364.35	0	0	-50.9859	9.76075	-153.609	577.86	6030.59	22812.4	153.609	26.3752	31.9288	29.8162	0	0	0.628119	194.823	-628.089	250	263.456	0	24.7072	24.284	62.9599	1616358299848774	2
2132	0	0	132	1	728.07	323.922	404.148	0	0	-37.5852	31.6687	-206.901	685.577	6017.19	22790.5	206.901	31.2608	32.9704	30.5215	0	0	0.53967	210.375	-636.149	250	322.777	0	20.4503	20.0917	61.3995	1616358299868784	2
2133	0	0	133	1	645.515	279.512	366.003	0	0	50.7141	-43.7365	-312.388	591.475	6028.55	22766.2	312.388	26.7693	33.6106	32.1127	0	0	0.270381	148.054	-616.491	250	294.971	0	24.1511	23.0192	101.077	1616358299888795	2
2134	0	0	134	1	810.851	488.423	322.428	0	0	36.8715	-36.87	-21.9992	696.488	6042.39	22759.3	21.9992	31.4375	34.2402	32.8842	0	0	0.423718	199.736	-643.704	250	349.322	0	25.8049	23.4834	49.0184	1616358299908806	2
2135	0	0	135	1	597.771	288.586	309.184	0	0	-31.2784	53.8992	-179.581	590.519	6010.88	22768.2	179.581	26.9543	34.0449	30.959	0	0	0.531163	207.842	-637.644	250	339.657	0	23.9436	23.5237	67.1054	1616358299928817	2
2136	0	0	136	1	752.962	288.569	464.392	0	0	28.4163	-33.4885	-319.331	763.811	6050.84	22756	319.331	34.7736	32.1086	29.9294	0	0	0.479497	142.477	-611.574	250	344.517	0	18.925	17.9286	77.6341	1616358299948828	2
2138	0	0	138	1	619.72	279.032	340.688	0	0	28.1983	40.9276	-336.623	513.513	6051.06	22781.2	336.623	23.7161	33.5515	32.2128	0	0	0.566666	193.055	-631.303	250	340.836	0	27.8768	26.2027	116.788	1616358299988850	2
2140	0	0	140	1	578.116	284.04	294.076	0	0	6.7166	-28.4575	-441.372	467.175	6072.54	22750.9	441.372	22.6794	34.7077	32.3126	0	0	0.368747	173.536	-628.038	250	292.9	0	38.2664	35.7831	174.32	1616358300028872	2
2141	0	0	141	1	747.567	303.032	444.535	0	0	50.9522	41.7003	-299.073	899.66	6028.31	22780.4	299.073	40.8794	33.9205	31.9108	0	0	0.526731	167.38	-631.951	250	488.015	0	16.3987	15.7621	63.1776	1616358300048883	2
2142	0	0	142	1	850.542	418.162	432.381	0	0	41.2701	-21.1132	-227.553	722.882	6037.99	22743.6	227.553	32.0463	33.779	32.6325	0	0	0.28255	193.573	-640.54	250	363.078	0	20.1601	19.9093	65.0466	1616358300068893	2
2143	0	0	143	1	766.194	368.663	397.531	0	0	42.9089	4.14818	-190.431	802.51	6036.35	22818	190.431	35.494	32.4429	31.1743	0	0	0.666435	154.53	-619.235	250	369.783	0	18.5306	18.3227	53.1011	1616358300088904	2
2144	0	0	144	1	821.677	427.256	394.421	0	0	55.8599	-62.7849	-157.055	700.206	6023.4	22785.3	157.055	30.6263	32.5463	31.5691	0	0	0.429837	155.156	-617.697	250	310.529	0	21.8365	21.4564	56.9994	1616358300108915	2
2145	0	0	145	1	633.372	336.49	296.882	0	0	17.7316	16.2285	-223.96	588.77	6061.53	22805.9	223.96	26.348	33.7454	32.4596	0	0	0.10772	150.631	-615.98	250	263.557	0	24.1232	23.7005	76.4033	1616358300128926	2
2146	0	0	146	1	809.436	416.153	393.283	0	0	42.3392	-23.3065	-68.7049	774.539	6036.92	22745.8	68.7049	34.4646	33.1453	32.174	0	0	0.312058	185.31	-634.949	250	323.36	0	22.112	20.9821	45.8394	1616358300148937	2
2147	0	0	147	1	715.707	340.974	374.733	0	0	14.2533	-52.0541	-248.728	757.397	6065.01	22774.5	248.728	33.8551	33.5539	31.521	0	0	0.23963	283.422	-673.439	250	445.89	0	19.0343	18.5442	65.5816	1616358300168948	2
2148	0	0	148	1	889.505	407.155	482.351	0	0	55.4588	-46.2692	-164.696	947.502	6023.8	22768.8	164.696	41.4886	31.6481	31.0228	0	0	0.422619	181.084	-629.393	250	386.77	0	16.4995	16.1525	43.4605	1616358300188959	2
2149	0	0	149	1	786.992	286.287	500.704	0	0	-40.0551	1.62022	-145.162	914.118	6019.66	22820.5	145.162	41.4827	33.9745	31.3401	0	0	0.825427	166.445	-628.472	250	407.579	0	17.0422	16.6717	41.879	1616358300208970	2
2150	0	0	150	1	679.74	370.197	309.543	0	0	38.2073	37.6218	-186.996	572.333	6041.05	22784.5	186.996	25.489	34.0225	32.661	0	0	0.304007	184.318	-636.476	250	321.236	0	25.3705	24.9741	72.8139	1616358300228981	2
2151	0	0	151	1	676.649	305.327	371.322	0	0	39.792	-25.4832	-153.086	542.455	6039.47	22748	153.086	23.867	32.9082	31.0816	0	0	0.538415	170.593	-624.231	250	281.221	0	27.2829	26.8961	70.6991	1616358300248991	2
2152	0	0	152	1	672.174	362.319	309.855	0	0	-58.3654	-28.0154	-137.839	513.009	6037.97	22750.5	137.839	23.4114	33.4411	31.6692	0	0	0.390778	175.008	-628.901	250	256.61	0	28.6982	28.0268	69.849	1616358300269002	2
2153	0	0	153	1	534.421	302.391	232.03	0	0	47.3289	5.65877	-280.97	280.089	6031.93	22816.5	280.97	12.5907	34.9562	33.3222	0	0	0.13419	160.53	-622.166	250	230.942	0	47.7603	46.7134	190.027	1616358300289013	2
2154	0	0	154	1	842.716	387.433	455.283	0	0	59.507	8.92825	-193.872	747.934	6019.75	22713.6	193.872	33.0178	32.3518	29.5972	0	0	0.381858	155.056	-617.024	250	361.723	0	19.3169	19.1668	57.1205	1616358300309024	2
2155	0	0	155	1	729.545	331.362	398.183	0	0	51.7501	13.7886	-209.012	691.107	6027.51	22808.4	209.012	30.632	33.3831	31.7389	0	0	0.561615	179.581	-630.19	250	339.959	0	20.9648	20.7475	64.1859	1616358300329035	2
2156	0	0	156	1	818.034	299.105	518.928	0	0	41.5205	35.7551	-159.007	824.073	6037.74	22786.4	159.007	36.6087	31.8071	30.731	0	0	0.457463	196.021	-635.989	250	375.106	0	18.4464	18.0278	47.4341	1616358300349046	2
2157	0	0	157	1	525.735	314.989	210.746	0	0	-59.0412	6.13312	-128.802	374.984	6038.64	22816	128.802	17.2147	33.0749	30.5865	0	0	0.386305	216.378	-636.711	250	243.88	0	38.0649	37.3098	91.0352	1616358300369057	2
2158	0	0	158	1	630.953	299.712	331.24	0	0	-38.3273	18.3759	-81.5734	550.513	6017.93	22803.8	81.5734	25.3044	32.8901	30.7997	0	0	0.532808	166.779	-619.992	250	221.146	0	28.5786	27.3276	60.7363	1616358300389068	2
2159	0	0	159	1	745.231	307.605	437.626	0	0	21.4121	-25.031	-199.599	722.131	6057.85	22747.5	199.599	32.0113	33.2831	30.4493	0	0	0.649737	162.631	-623.56	250	315.309	0	20.0689	19.8044	60.1869	1616358300409079	2
2160	0	0	160	1	648.713	322.943	325.77	0	0	-21.3888	25.8088	-69.4145	638.149	6000.99	22796.3	69.4145	29.2441	30.5472	30.5299	0	0	0.50059	187.903	-626.001	250	291.558	0	25.333	23.7681	51.58	1616358300429090	2
2161	0	0	161	1	741.667	359.725	381.941	0	0	-58.2746	10.9379	-182.467	602.029	6037.87	22811.2	182.467	27.5671	32.3392	30.8376	0	0	0.371216	167.701	-625.413	250	310.664	0	23.3777	23.0383	65.1126	1616358300449100	2
2162	0	0	162	1	692.106	355.158	336.948	0	0	43.4742	17.6257	-116.436	539.409	6035.79	22804.5	116.436	23.9257	33.8236	31.7906	0	0	0.600194	210.163	-644.566	250	291.582	0	28.7492	28.0515	66.7524	1616358300469111	2
2163	0	0	163	1	717.608	239.875	477.733	0	0	33.2536	8.64677	-202.142	799.655	6046.01	22813.5	202.142	35.5107	33.086	31.4396	0	0	0.516984	145.773	-616.441	250	358.342	0	18.4566	18.2296	54.7376	1616358300489122	2
2164	0	0	164	1	590.574	277.048	313.526	0	0	42.6944	6.35078	-391.484	558.737	6036.57	22815.8	391.484	26.2884	35.3333	32.6988	0	0	0.366742	153.64	-620.625	250	279.458	0	28.6437	26.8469	134.418	1616358300509133	2
2165	0	0	165	1	836.299	432.595	403.704	0	0	17.6496	49.9593	-225.854	625.148	6061.61	22772.2	225.854	28.1738	32.6609	31.7626	0	0	0.188951	161.911	-619.412	250	303.97	0	22.5122	21.9809	70.8416	1616358300529144	2
2166	0	0	166	1	658.828	310.546	348.282	0	0	18.8568	-20.7594	-221.851	605.948	6060.4	22743.2	221.851	26.9693	34.099	31.1035	0	0	0.234931	172.1	-627.347	250	251.261	0	23.2643	22.9547	75.0194	1616358300549155	2
2167	0	0	167	1	797.837	331.755	466.082	0	0	2.2138	35.8398	-209.462	764.938	6077.05	22786.3	209.462	34.4402	32.1609	32.1781	0	0	0.580724	182.925	-633.535	250	367.681	0	19.143	18.6208	56.2888	1616358300569166	2
2168	0	0	168	1	593.254	324.33	268.924	0	0	1.27646	-4.43025	-53.7546	496.166	6077.98	22826.6	53.7546	22.5161	33.193	32.0336	0	0	0.244643	165.176	-617.747	250	228.252	0	33.5688	31.3773	66.5658	1616358300589177	2
2169	0	0	169	1	603.572	355.78	247.791	0	0	-30.9841	-52.6372	-23.4916	535.622	6010.58	22874.8	23.4916	24.7607	30.8224	30.7931	0	0	0.380069	206.457	-634.524	250	264.144	0	31.5187	28.2959	58.9971	1616358300609188	2
2170	0	0	170	1	635.729	332.936	302.792	0	0	16.1161	-9.59368	-183.629	548.604	6063.14	22831.7	183.629	24.359	32.8614	31.8426	0	0	0.291672	156.609	-619.873	250	233.992	0	26.3863	25.9846	74.4918	1616358300629199	2
2171	0	0	171	1	701.131	401.995	299.137	0	0	72.4885	-40.2849	-130.684	585.594	6006.77	22762.8	130.684	25.5823	34.1096	31.5168	0	0	0.231478	155.022	-621.039	250	332.247	0	26.5307	25.9125	64.6399	1616358300649209	2
2172	0	0	172	1	689.287	329.247	360.04	0	0	-26.6781	19.7148	-139.648	809.644	6006.28	22802.4	139.648	36.6596	32.2696	31.4047	0	0	0.612859	217.805	-642.525	250	385.003	0	19.093	18.5153	45.6168	1616358300669220	2
2174	0	0	174	1	567.741	274.594	293.147	0	0	0.991926	20.8898	-189.409	487.517	6078.27	22801.3	189.409	21.8557	33.0224	31.9966	0	0	0.439323	159.869	-617.813	250	253.847	0	29.107	28.5213	83.3297	1616358300709242	2
2175	0	0	175	1	661.631	357.837	303.794	0	0	36.1936	-36.0129	-116.235	611.841	6043.07	22758.5	116.235	26.9808	32.1585	30.9198	0	0	0.20872	205.357	-632.735	250	304.416	0	25.4987	24.7472	58.9146	1616358300729253	2
2176	0	0	176	1	674.425	373.147	301.277	0	0	13.93	6.50949	-113.227	602.61	6065.33	22815.6	113.227	26.9073	31.3078	30.0608	0	0	0.326158	202.364	-629.273	250	263.681	0	25.5345	24.711	57.9049	1616358300749264	2
2177	0	0	177	1	584.502	287.446	297.056	0	0	-5.79494	38.1921	-297.353	390.308	6085.06	22783.9	297.353	17.8997	31.8628	31.2564	0	0	0.0958128	185.26	-624.947	250	259.476	0	34.2232	32.5275	133.248	1616358300769275	2
2179	0	0	179	1	602.984	279.185	323.798	0	0	-36.3426	-1.88558	-90.319	527.594	6015.94	22824	90.319	24.0953	32.1323	30.1675	0	0	0.331484	171.306	-622.702	250	263.948	0	29.2661	28.1998	63.4622	1616358300809297	2
2180	0	0	180	1	808.76	402.809	405.951	0	0	39.3851	13.0389	-262.235	751.881	6039.88	22809.1	262.235	33.7162	32.5012	30.5074	0	0	0.0585131	174.346	-624.899	250	420.087	0	18.7735	18.3906	66.8988	1616358300829308	2
2181	0	0	181	1	882.807	374.025	508.783	0	0	5.55044	-73.4553	-209.621	870.714	6073.71	22795.9	209.621	38.7448	31.0923	28.869	0	0	0.346116	138.519	-607.711	250	351.05	0	16.6654	16.3716	50.7453	1616358300849318	2
2182	0	0	182	1	531.935	296.402	235.533	0	0	-33.2644	-61.0866	-304.142	291.271	6012.86	22783.6	304.142	13.391	32.2694	30.846	0	0	0.0761884	175.014	-620.695	250	207.181	0	44.7999	42.6182	186.278	1616358300869329	2
2183	0	0	183	1	547.609	268.661	278.948	0	0	13.3774	-36.1731	-53.1483	496.633	6065.88	22758.7	53.1483	22.3567	32.2668	31.4204	0	0	0.293196	199.809	-634.07	250	220.991	0	33.4361	31.1352	66.3737	1616358300889340	2
2184	0	0	184	1	805.468	331.958	473.509	0	0	-96.1361	20.5448	-148.054	751.773	5976.08	22801.6	148.054	35.2458	30.7432	29.8439	0	0	1.00412	188.761	-626.588	250	344.194	0	19.4961	18.7531	47.1987	1616358300909351	2
2185	0	0	185	1	759.428	400.34	359.088	0	0	11.5971	5.35956	-145.334	691.74	6067.66	22717.1	145.334	30.8042	33.0886	30.7832	0	0	0.266358	178.911	-627.594	250	329.548	0	21.9399	21.4801	54.4336	1616358300929362	2
2187	0	0	187	1	522.618	231.11	291.508	0	0	54.8933	-25.2594	-185.175	413.215	6024.37	22847.4	185.175	18.1555	32.257	30.0707	0	0	0.103745	168.5	-617.374	250	230.326	0	33.5519	33.2572	98.7664	1616358300969384	2
2188	0	0	188	1	685.012	276.616	408.397	0	0	39.9736	13.2118	-223.668	673.703	6039.29	22808.9	223.668	29.9864	31.9381	30.0851	0	0	0.330721	158.408	-617.565	250	311.952	0	20.8166	20.5722	66.324	1616358300989395	2
2189	0	0	189	1	607.52	317.876	289.644	0	0	52.7183	8.52184	-112.716	518.631	6026.54	22813.6	112.716	22.9294	31.7074	30.8327	0	0	0.348893	190.271	-628.436	250	287.381	0	29.6251	28.8613	67.7125	1616358301009406	2
2192	0	0	192	1	670.845	341.053	329.792	0	0	-23.713	19.1324	-261.145	614.475	6003.31	22803	261.145	28.005	32.9684	29.5991	0	0	0.414897	175.029	-624.461	250	307.882	0	22.0213	21.4537	78.6006	1616358301069438	2
2193	0	0	193	1	666.584	372.766	293.819	0	0	25.5943	8.20313	-216.734	645.062	6053.67	22714.3	216.734	28.7467	31.4362	30.2923	0	0	0.255919	184.975	-624.926	250	300.367	0	21.7435	21.4718	67.3585	1616358301089449	2
2194	0	0	194	1	653.938	270.151	383.788	0	0	-23.7902	-1.22536	-173.408	596.657	6003.39	22823.4	173.408	26.8631	32.0579	30.5046	0	0	0.514716	219.423	-643.804	250	312.816	0	24.0378	23.6669	65.2004	1616358301109460	2
2195	0	0	195	1	822.365	406.505	415.86	0	0	25.1665	35.9328	-207.332	961.792	6054.09	22786.2	207.332	43.0319	31.1935	29.8427	0	0	0.82475	172.137	-626.518	250	438.974	0	15.34	15.0057	45.1553	1616358301129471	2
2196	0	0	196	1	727.035	341.61	385.426	0	0	18.5393	49.8323	-61.4082	733.868	6060.72	22772.3	61.4082	33.3803	32.2884	30.785	0	0	0.562418	217.147	-642.997	250	352.351	0	22.7643	21.3173	46.1878	1616358301149482	2
2197	0	0	197	1	616.491	371.42	245.071	0	0	65.0527	-87.7358	-97.3699	491.326	6014.21	22810.2	97.3699	21.5435	33.0638	31.0326	0	0	0.314334	185.533	-627.009	250	284.433	0	32.2106	31.4649	72.6425	1616358301169493	2
2198	0	0	198	1	821.786	414.335	407.451	0	0	38.8906	1.89847	-204.112	762.485	6040.37	22820.2	204.112	33.7924	32.9863	30.5878	0	0	0.0726233	171.078	-626.361	250	396.299	0	19.0569	18.8806	57.5259	1616358301189504	2
2199	0	0	199	1	680.013	291.017	388.996	0	0	-41.0364	40.2187	-172.241	631.606	6020.64	22781.9	172.241	28.8522	32.521	29.7088	0	0	0.584385	169.422	-619.545	250	297.983	0	22.3346	21.9202	60.8116	1616358301209515	2
2200	0	0	200	1	746.23	364.524	381.706	0	0	29.6653	-53.7818	-160.457	759.075	6049.59	22776.3	160.457	33.4111	32.4365	30.4208	0	0	0.289546	154.012	-615.532	250	332.387	0	19.9395	19.5574	52.5594	1616358301229525	2
2201	0	0	201	1	586.442	277.815	308.627	0	0	26.3409	-26.1883	-177.806	562.412	6052.92	22748.7	177.806	24.8465	32.2866	31.0593	0	0	0.500296	201.585	-628.927	250	290.203	0	25.7112	25.3504	71.8309	1616358301249536	2
2203	0	0	203	1	647.579	358.823	288.756	0	0	14.7139	-59.6037	-140.754	617.226	6064.55	22782.1	140.754	27.282	31.7173	30.812	0	0	0.415183	155.772	-616.377	250	272.914	0	24.5823	23.8944	60.2004	1616358301289558	2
2205	0	0	205	1	765.822	442.362	323.46	0	0	51.3103	-29.0517	-242.303	549.289	6027.95	22751.5	242.303	24.3632	32.1788	29.9983	0	0	0.249046	188.689	-627.884	250	318.151	0	24.8354	24.5089	86.3928	1616358301329580	2
2206	0	0	206	1	655.174	333.732	321.442	0	0	27.7925	15.6626	-168.3	549.103	6051.47	22806.5	168.3	24.3806	30.5751	30.6816	0	0	0.293558	203.34	-631.592	250	313.129	0	26.2471	25.7734	69.6512	1616358301349591	2
2207	0	0	207	1	535.873	228.788	307.086	0	0	-48.1791	6.14556	-179.437	443.544	6027.78	22816	179.437	20.1988	31.943	30.3538	0	0	0.348107	175.104	-621.186	250	246.779	0	30.818	30.5088	86.2028	1616358301369602	2
2208	0	0	208	1	663.551	392.493	271.058	0	0	22.8237	40.0798	-111.571	445.851	6056.44	22782.1	111.571	19.9907	30.3748	30.2507	0	0	0.103209	206.713	-635.447	250	245.58	0	33.5102	32.2518	75.4516	1616358301389613	2
2209	0	0	209	1	609.532	280.094	329.438	0	0	-31.8077	16.1138	-155.102	680.229	6011.41	22806	155.102	30.8148	30.6433	29.2106	0	0	0.377522	163.449	-613.641	250	308.077	0	21.304	20.8381	53.914	1616358301409624	2
2210	0	0	210	1	758.832	387.965	370.867	0	0	-27.1923	50.8017	-250.877	588.382	6006.79	22771.3	250.877	26.9651	31.9148	30.8135	0	0	0.580429	197.128	-631.018	250	287.924	0	23.051	22.4087	77.8143	1616358301429634	2
2211	0	0	211	1	491.864	287.502	204.363	0	0	-106.339	-8.53235	-201.57	316.991	6085.94	22830.7	201.57	14.8664	33.95	31.4241	0	0	0.241134	185.789	-629.424	250	240.655	0	41.3348	40.5435	125.241	1616358301449645	2
2212	0	0	212	1	643.13	368.941	274.188	0	0	36.8848	-11.0241	-456.717	389.915	6042.38	22733.5	456.717	19.0437	32.6115	30.4084	0	0	0.206098	207.971	-633.006	250	250.6	0	45.4191	43.9877	206.284	1616358301469656	2
2213	0	0	213	1	714.384	307.212	407.172	0	0	61.4952	-58.1868	-151.706	880.845	6017.77	22780.7	151.706	38.4882	30.0359	29.1293	0	0	0.339207	173.694	-619.448	250	364.733	0	17.467	17.0705	44.304	1616358301489667	2
2214	0	0	214	1	630.93	323.087	307.843	0	0	-18.4651	7.62083	-168.083	578.732	5998.07	22814.5	168.083	26.0363	30.9504	30.4352	0	0	0.386183	187.568	-627.737	250	280.943	0	24.824	24.3326	65.4398	1616358301509678	2
2215	0	0	215	1	494.893	211.962	282.931	0	0	53.8379	-10.078	-271.956	311.979	6025.42	22832.2	271.956	13.953	31.9691	30.1122	0	0	0.200733	191.667	-623.243	250	225.432	0	41.4935	40.7013	161.515	1616358301529689	2
2216	0	0	216	1	572.554	304.432	268.122	0	0	-30.8	24.1113	-142.739	463.661	6010.4	22798	142.739	21.0419	31.5401	28.4179	0	0	0.442309	169.858	-616.984	250	212.873	0	30.1683	29.5768	75.3699	1616358301549700	2
2217	0	0	217	1	623.673	368.727	254.946	0	0	-28.2099	46.7564	-61.778	405.1	6007.81	22775.4	61.778	18.7432	30.7139	29.0548	0	0	0.469019	181.439	-618.841	250	226.063	0	37.8853	35.5859	76.7827	1616358301569711	2
2218	0	0	218	1	735.435	345.553	389.883	0	0	42.0579	-21.7649	-273.604	686.89	6037.2	22843.9	273.604	30.7547	32.4642	31.0306	0	0	0.465671	174.777	-628.26	250	360.819	0	20.5325	19.9855	76.6123	1616358301589722	2
2219	0	0	219	1	547.992	266.117	281.875	0	0	4.05462	13.4431	-142.254	446.291	6075.21	22808.7	142.254	19.9526	31.4437	30.7715	0	0	0.158128	158.547	-613.81	250	232.195	0	32.6575	31.8014	79.7588	1616358301609732	2
2220	0	0	220	1	701.878	330.846	371.032	0	0	-59.0102	-57.0666	-138.254	608.472	6038.61	22779.5	138.254	27.7186	30.1869	29.501	0	0	0.394103	186.218	-625.926	250	243.15	0	23.9761	23.2733	57.763	1616358301629743	2
2221	0	0	221	1	715.634	369.885	345.748	0	0	48.312	-23.401	-211.579	651.885	6030.95	22845.5	211.579	28.7792	31.4668	30.8866	0	0	0.290431	188.054	-632.471	250	308.506	0	21.9129	21.6085	67.4515	1616358301649754	2
2222	0	0	222	1	673.462	373.15	300.312	0	0	2.01917	7.12792	-200.863	449.997	6077.24	22815	200.863	20.1396	32.1157	31.4061	0	0	0.31281	168.988	-619.316	250	252.492	0	30.875	30.3513	91.589	1616358301669765	2
2223	0	0	223	1	444.229	220.706	223.523	0	0	-8.95146	4.4302	-93.6843	407.238	5988.55	22718.1	93.6843	18.3886	31.5772	30.9052	0	0	0.306833	156.786	-612.504	250	204.831	0	37.6356	36.1901	81.5426	1616358301689776	2
2224	0	0	224	1	564.461	332.828	231.633	0	0	8.96311	20.5886	-221.003	427.884	6070.3	22801.6	221.003	19.1981	32.7964	31.2699	0	0	0.465537	179.495	-625.574	250	285.326	0	31.801	31.2029	101.042	1616358301709787	2
2225	0	0	225	1	684.872	381.964	302.907	0	0	-43.4467	13.2742	-34.251	627.733	6023.05	22808.9	34.251	29.3153	32.153	31.5792	0	0	0.495353	195.475	-635.645	250	279.959	0	26.9289	24.6452	51.2595	1616358301729798	2
2226	0	0	226	1	617.465	301.31	316.155	0	0	14.6199	-77.0715	-230.799	573.641	6064.64	22799.6	230.799	25.5563	32.5858	32.1349	0	0	0.417354	170.97	-626.223	250	293.231	0	24.666	24.2563	80.9633	1616358301749809	2
2227	0	0	227	1	649.171	291.245	357.926	0	0	19.3293	-60.119	-178.679	598.434	6059.93	22782.6	178.679	26.4327	31.7352	31.1425	0	0	0.381271	211.042	-636.507	250	355.144	0	24.3815	23.9242	67.9549	1616358301769820	2
2229	0	0	229	1	580.824	387.389	193.436	0	0	-24.39	-71.757	-188.141	400.364	6003.99	22794.2	188.141	17.9519	30.5946	29.6922	0	0	0.300151	199.611	-626.779	250	245.999	0	33.8409	33.4107	98.3565	1616358301809841	2
2230	0	0	230	1	583.905	369.576	214.328	0	0	43.2819	35.8973	-117.883	458.967	6035.98	22786.2	117.883	20.4312	31.4136	29.5112	0	0	0.281544	172.665	-621.173	250	284.639	0	32.201	31.3439	75.1359	1616358301829852	2
2232	0	0	232	1	656.164	334.033	322.131	0	0	-84.1186	54.3383	-196.764	354.13	6063.72	22867.5	196.764	16.5772	31.0667	29.9873	0	0	0.512492	206.553	-629.456	250	253.625	0	36.6101	35.5917	106.994	1616358301869874	2
2234	0	0	234	1	692.861	324.557	368.304	0	0	38.9613	14.1655	-170.692	583.791	6040.3	22808	170.692	25.8472	32.566	30.0535	0	0	0.255492	149.255	-613.074	250	302.814	0	24.6518	24.3946	67.767	1616358301909896	2
2235	0	0	235	1	641.121	347.037	294.084	0	0	31.9569	34.4112	-116.785	548.792	6047.3	22787.7	116.785	24.4948	29.8503	29.5163	0	0	0.480734	166.294	-613.122	250	232.285	0	27.3191	26.389	62.354	1616358301929907	2
2236	0	0	236	1	520.192	246.005	274.188	0	0	-93.4169	19.8797	-251.372	435.693	6073.02	22802.3	251.372	20.4279	31.0166	28.4873	0	0	0.469137	175.063	-612.793	250	242.049	0	29.0511	28.1382	100.201	1616358301949918	2
2237	0	0	237	1	603.782	354.475	249.307	0	0	26.7823	-15.5258	-161.371	508.283	6052.48	22837.7	161.371	22.4634	31.514	30.434	0	0	0.42667	159.065	-614.898	250	223.523	0	28.4318	27.9673	74.9396	1616358301969929	2
2238	0	0	238	1	591.077	326.531	264.546	0	0	-47.3169	39.3177	-37.9001	552.541	6026.92	22782.8	37.9001	25.9519	29.5963	28.4926	0	0	0.577979	204.758	-630.849	250	279.223	0	28.8337	26.4128	55.4092	1616358301989940	2
2239	0	0	239	1	556.163	278.178	277.985	0	0	66.3586	-65.6564	-417.461	466.981	6012.9	22788.1	417.461	22.3069	31.9374	29.7428	0	0	0.0886437	139.486	-603.97	250	251.397	0	35.0266	32.4241	173.48	1616358302009950	2
2241	0	0	241	1	660.154	330.849	329.305	0	0	17.1644	-21.1929	-27.6381	492.568	6062.1	22743.7	27.6381	22.3642	31.1032	30.1066	0	0	0.412741	194.84	-627.51	250	252.065	0	33.9632	31.0603	64.3275	1616358302049972	2
2242	0	0	242	1	465.293	194.518	270.775	0	0	42.8331	17.7816	-391.696	333.47	6036.43	22804.4	391.696	15.7067	30.4267	29.7898	0	0	0.0525624	168.158	-613.827	250	238.063	0	44.1333	41.3492	207.289	1616358302069983	2
2244	0	0	244	1	676.785	319.651	357.134	0	0	-57.6309	57.2649	-173.643	450.989	6037.23	22764.9	173.643	20.84	32.0514	29.8763	0	0	0.441464	157.897	-616.288	250	223.532	0	29.9572	29.4467	82.2802	1616358302110005	2
2245	0	0	245	1	536.743	289.181	247.563	0	0	37.7469	21.5259	-222.211	400.83	6041.51	22800.6	222.211	17.8699	31.723	30.1851	0	0	0.356585	214.635	-637.162	250	247.848	0	33.2372	32.8702	107.611	1616358302130016	2
2246	0	0	246	1	574.476	313.054	261.422	0	0	21.8755	14.3926	-103.3	401.214	6057.38	22708.1	103.3	17.9243	31.4126	31.0261	0	0	0.232389	172.556	-619.741	250	266.23	0	37.846	36.6004	84.0276	1616358302150027	2
2247	0	0	247	1	613.314	294.372	318.942	0	0	20.8202	-35.8652	-62.6769	550.556	6058.44	22758.3	62.6769	24.6563	30.8301	29.6432	0	0	0.27154	158.457	-615.491	250	251.555	0	29.4265	27.6908	60.0093	1616358302170038	2
2248	0	0	248	1	602.641	361.331	241.309	0	0	-22.4633	27.0765	-139.892	424.177	6002.06	22795.1	139.892	19.2001	30.8431	28.2076	0	0	0.533757	218.381	-632.688	250	280.903	0	32.8446	32.0947	81.07	1616358302190049	2
2249	0	0	249	1	595.387	307.709	287.678	0	0	40.8353	62.597	-77.6943	511.931	6038.42	22759.5	77.6943	23.1177	30.2083	29.1193	0	0	0.471868	179.927	-620.853	250	258.231	0	30.2035	28.8445	63.8291	1616358302210059	2
2253	0	0	253	1	595.582	223.589	371.993	0	0	-5.17708	-24.0515	-71.054	512.161	5984.78	22746.5	71.054	23.1239	30.2269	28.3676	0	0	0.289481	202.861	-628.45	250	258.495	0	30.5237	28.9276	63.399	1616358302290103	2
2254	0	0	254	1	617.811	302.141	315.67	0	0	-57.6213	18.3242	-153.661	544.753	6037.22	22803.8	153.661	24.9805	31.9058	29.9352	0	0	0.598597	163.059	-617.024	250	249.953	0	26.001	25.4923	66.2034	1616358302310114	2
2255	0	0	255	1	563.518	313.825	249.693	0	0	-27.6341	-42.9981	-130.597	270.476	6007.23	22865.1	130.597	12.1618	31.1277	29.7289	0	0	0.23356	230.77	-637.499	250	205.739	0	51.9636	50.4785	125.161	1616358302330125	2
2256	0	0	256	1	596.673	307.349	289.324	0	0	33.6646	-33.6831	-83.2774	485.607	6045.6	22855.8	83.2774	21.558	31.3464	29.6423	0	0	0.176633	160.411	-614.704	250	234.691	0	32.2962	30.9213	69.6819	1616358302350136	2
2257	0	0	257	1	667.691	349.428	318.262	0	0	-35.0732	66.6189	-154.845	451.319	6014.67	22755.5	154.845	20.7058	30.211	30.4509	0	0	0.583514	189.491	-627.059	250	245.457	0	30.8661	30.1444	77.6862	1616358302370147	2
2258	0	0	258	1	685.036	342.562	342.475	0	0	-29.1115	59.6688	-168.582	476.97	6008.71	22862.1	168.582	21.7817	31.2883	29.7141	0	0	0.342044	177.457	-622.188	250	255.669	0	28.8993	28.2299	77.3906	1616358302390157	2
2261	0	0	261	1	494.73	186.881	307.848	0	0	240.917	104.537	-210.315	240.639	6037.66	22817.3	210.315	11.1054	30.461	29.8601	0	0	0.283997	217.929	-622.458	250	210.346	0	52.2193	51.9705	165.999	1616358302450190	2
2263	0	0	263	1	533.575	304.554	229.021	0	0	62.8524	10.7561	-299.483	285.872	6016.41	22811.4	299.483	12.9093	31.408	29.1582	0	0	0.32749	195.467	-622.201	250	274.644	0	44.7328	43.2713	187.125	1616358302490212	2
2264	0	0	264	1	504.743	250.898	253.845	0	0	22.4676	-44.2675	-316.411	479.796	6056.79	22766.7	316.411	21.839	29.298	28.1299	0	0	0.375889	157.579	-607.782	250	264.339	0	27.8638	26.3281	116.073	1616358302510223	2
2265	0	0	265	1	653.329	341.767	311.561	0	0	-40.5337	28.5966	-168.722	647.516	6020.13	22793.5	168.722	29.5016	30.2816	28.871	0	0	0.842293	167.542	-615.589	250	317.028	0	21.7271	21.2818	57.63	1616358302530234	2
2266	0	0	266	1	678.727	343.091	335.636	0	0	-31.7378	121.305	-367.18	469.88	6011.34	22800.5	367.18	22.7243	31.5312	30.312	0	0	0.705916	178.466	-622.346	250	275.922	0	30.014	28.1604	127.599	1616358302550245	2
2267	0	0	267	1	856.518	458.185	398.333	0	0	10.8674	-26.5918	-205.902	726.437	6068.39	22749.1	205.902	32.3122	29.7183	28.7781	0	0	0.368125	203.261	-632.427	250	349.225	0	19.4654	19.0846	57.9427	1616358302570256	2
2268	0	0	268	1	538.535	265.054	273.481	0	0	13.9698	-29.7301	-180.87	448.581	6065.29	22752.2	180.87	19.8816	32.8137	30.7222	0	0	0.36236	173.266	-623.291	250	298.429	0	31.395	30.9296	89.6551	1616358302590266	2
2269	0	0	269	1	711.204	402.082	309.122	0	0	-68.3949	69.6843	-259.971	432.122	6048	22752.5	259.971	20.2434	30.5445	30.1109	0	0	0.370518	172.203	-612.548	250	213.539	0	29.6071	28.7759	102.862	1616358302610277	2
2270	0	0	270	1	679.38	298.283	381.097	0	0	35.1209	-14.0515	-188.667	620.785	6044.14	22736.5	188.667	27.4288	30.366	28.5587	0	0	0.305597	163.46	-614.083	250	290.957	0	22.5582	22.3692	65.4189	1616358302630288	2
2271	0	0	271	1	650.9	254.588	396.312	0	0	42.4709	23.0096	-126.846	506.62	6036.79	22799.1	126.846	22.4737	30.6366	29.4136	0	0	0.27378	158.732	-608.928	250	248.339	0	29.1098	28.4046	68.9464	1616358302650299	2
2275	0	0	275	1	549.778	308.965	240.813	0	0	45.4402	-37.4315	-115.581	514.102	6033.82	22759.9	115.581	22.6178	29.6955	27.6245	0	0	0.315986	163.109	-610.756	250	303.021	0	28.6806	27.9677	67.027	1616358302730343	2
2276	0	0	276	1	362.723	171.181	191.543	0	0	48.1348	19.6917	-143.57	236.223	6031.13	22802.4	143.57	10.4468	30.5921	29.8475	0	0	0.220775	161.58	-610.356	250	206.279	0	58.5233	57.6701	147.205	1616358302750354	2
2277	0	0	277	1	522.412	313.632	208.78	0	0	-81.4404	68.5097	-101.787	338.898	6061.04	22753.6	101.787	16.0423	29.188	28.2515	0	0	0.234115	209.124	-623.163	250	226.849	0	41.0918	39.362	90.1505	1616358302770365	2
2280	0	0	280	1	653.535	343.549	309.986	0	0	105.188	20.8752	-97.8619	407.011	5974.07	22801.3	97.8619	17.9343	29.003	28.7025	0	0	0.181177	200.428	-626.893	250	243.183	0	37.0646	35.5635	81.5	1616358302830397	2
2281	0	0	281	1	735.521	393.387	342.134	0	0	33.5633	-65.6534	-165.138	550.061	6045.7	22788.1	165.138	24.183	29.9736	28.6132	0	0	0.339324	179.599	-620.154	250	254.313	0	25.8369	25.4756	69.804	1616358302850408	2
2283	0	0	283	1	567.26	286.773	280.487	0	0	-4.84139	26.9881	-42.2574	415.5	5984.44	22795.2	42.2574	19.0701	28.8615	27.1666	0	0	0.342019	210.22	-626.206	250	267.779	0	37.3686	34.5377	72.5468	1616358302890430	2
2284	0	0	284	1	632.778	267.537	365.241	0	0	42.3743	-41.1195	-175.477	492.291	6036.89	22763.6	175.477	21.6355	29.9512	29.4639	0	0	0.309502	227.056	-631.207	250	314.874	0	28.5322	28.1322	79.4742	1616358302910441	2
2286	0	0	286	1	815.79	351.618	464.172	0	0	-31.4468	69.5384	-233.196	623.056	6011.05	22752.6	233.196	28.6645	30.8207	28.1857	0	0	0.631944	208.257	-634.845	250	369.223	0	21.1931	20.8014	68.4907	1616358302950463	2
2288	0	0	288	1	663.402	379.119	284.283	0	0	-0.93368	16.1258	-77.4248	629.479	5980.53	22806	77.4248	28.5014	28.707	27.4479	0	0	0.440898	211.698	-622.088	250	263.378	0	24.7007	23.4182	51.6328	1616358302990484	2
2289	0	0	289	1	509.96	298.219	211.741	0	0	32.6642	-44.5877	-286.798	395.621	6046.6	22767.1	286.798	17.7908	30.6838	28.0006	0	0	0.261829	158.624	-609.221	250	254.415	0	32.5085	31.4077	132.278	1616358303010495	2
2290	0	0	290	1	601.947	303.7	298.247	0	0	-19.9639	55.0302	-63.8567	440.698	6099.22	22767.1	63.8567	20.3454	29.0909	28.3076	0	0	0.340382	139.213	-598.37	250	201.058	0	34.5537	32.3646	69.8852	1616358303030506	2
2291	0	0	291	1	583.859	263.733	320.126	0	0	74.2356	62.8766	-272.492	375.848	6005.02	22858.9	272.492	16.9961	29.4922	27.9579	0	0	0.37562	178.656	-614.74	250	275.305	0	33.7106	32.6513	127.643	1616358303050517	2
2292	0	0	292	1	596.588	378.435	218.153	0	0	-60.0927	-10.3425	-14.668	470.861	6039.69	22832.5	14.668	22.2561	29.2259	28.3441	0	0	0.471366	178.607	-618.801	250	205.408	0	34.24	30.7267	63.2585	1616358303070528	2
2293	0	0	293	1	552.031	305.961	246.07	0	0	60.4535	30.0607	-192.166	351.701	6018.81	22792.1	192.166	15.5812	29.6186	29.8374	0	0	0.0662996	246.204	-642.698	250	284.923	0	38.2179	37.6937	111.886	1616358303090539	2
2294	0	0	294	1	610.448	307.716	302.731	0	0	-5.71098	16.8806	-177.384	541.924	5985.31	22904.9	177.384	24.3138	29.5903	27.0062	0	0	0.465674	145.849	-604.006	250	242.69	0	25.1383	24.5806	69.7812	1616358303110550	2
2295	0	0	295	1	551.541	290.374	261.168	0	0	-43.7006	56.4471	-303.74	353.404	6023.3	22865.4	303.74	16.4815	28.8764	27.6025	0	0	0.442217	189.564	-614.369	250	229.364	0	35.289	33.5109	139.256	1616358303130561	2
2297	0	0	297	1	644.142	319.537	324.605	0	0	-32.398	-46.196	-86.4125	593.106	6012	22768.7	86.4125	26.9251	28.662	28.1441	0	0	0.377529	161.358	-611.627	250	257.136	0	25.8515	24.5825	55.161	1616358303170582	2
2298	0	0	298	1	612.567	346.231	266.336	0	0	40.0168	25.6339	-134.403	413.598	6039.24	22796.5	134.403	18.3556	29.4929	29.1052	0	0	0.258721	158.536	-606.245	250	253.244	0	34.5422	33.7298	83.1645	1616358303190593	2
2299	0	0	299	1	639.864	317.776	322.088	0	0	-9.2968	-7.2083	-115.294	494.607	5988.9	22829.3	115.294	22.2089	28.7749	29.2726	0	0	0.365061	205.762	-625.831	250	280.68	0	30.0506	28.9358	67.3333	1616358303210604	2
2300	0	0	300	1	633.682	324.936	308.746	0	0	-46.7035	63.042	-127.485	492.174	6026.3	22759.1	127.485	22.7336	29.3242	28.3041	0	0	0.662318	185.105	-617.738	250	267.508	0	28.5322	27.6919	66.7657	1616358303230615	2
2303	0	0	303	1	568.957	246.397	322.561	0	0	-61.1777	48.8094	-428.346	418.446	6040.78	22773.3	428.346	20.5618	29.8242	27.9241	0	0	0.0813687	148.592	-601.544	250	190.287	0	37.5718	34.8723	162.029	1616358303290648	2
2304	0	0	304	1	668.049	306.506	361.544	0	0	54.9452	-56.9625	-122.381	517.294	6024.31	22779.4	122.381	22.662	28.7483	27.6759	0	0	0.344398	140.236	-599.266	250	259.965	0	28.3674	27.6407	67.0271	1616358303310659	2
2305	0	0	305	1	754.309	326.619	427.69	0	0	7.66982	-44.6647	-131.85	621.609	6071.59	22767.1	131.85	27.5762	28.8366	27.067	0	0	0.206452	171.122	-610.606	250	282.901	0	23.5072	22.7739	56.2311	1616358303330670	2
2306	0	0	306	1	596.653	303.568	293.085	0	0	51.0424	55.2356	-218.347	484.861	6028.22	22766.9	218.347	21.7089	29.8026	29.381	0	0	0.563678	148.259	-606.326	250	256.833	0	27.5428	27.1142	86.3256	1616358303350681	2
2307	0	0	307	1	741.358	432.942	308.416	0	0	69.2078	-53.1756	-193.035	662.582	6010.05	22775.7	193.035	29.0167	30.3642	27.2999	0	0	0.181246	218.899	-633.888	250	318.109	0	21.1102	20.8702	63.5738	1616358303370691	2
2308	0	0	308	1	545.326	277.482	267.844	0	0	42.519	28.6388	-174.856	449.982	6036.74	22793.5	174.856	19.9665	29.3588	28.1926	0	0	0.486385	199.655	-626.687	250	253.201	0	30.2182	29.8097	83.8422	1616358303390702	2
2309	0	0	309	1	601.001	298.037	302.964	0	0	9.00382	66.5645	-461.653	466.153	6070.26	22755.6	461.653	23.0493	30.9973	29.6801	0	0	0.0568795	128.519	-598.814	250	235.016	0	37.6286	36.4018	156.152	1616358303410713	2
2310	0	0	310	1	798.124	344.02	454.103	0	0	-6.1007	69.0277	-170.789	741.499	5985.7	22852.8	170.789	33.6634	28.6689	28.3638	0	0	0.875243	204.151	-629.089	250	329.463	0	19.2595	18.6893	50.325	1616358303430724	2
2311	0	0	311	1	679.822	286.131	393.691	0	0	36.5291	-40.6786	-316.569	648.094	6042.73	22763.2	316.569	29.4343	28.4625	27.9029	0	0	0.0920029	176.362	-614.812	250	380.003	0	21.2204	20.1588	86.6401	1616358303450735	2
2312	0	0	312	1	507.941	245.345	262.596	0	0	80.5828	2.02045	-212.57	316.19	5998.68	22820.1	212.57	13.9424	30.9816	29.4403	0	0	0.168753	168.334	-614.222	250	238.784	0	41.8047	41.4367	133.709	1616358303470746	2
2313	0	0	313	1	619.971	335.469	284.502	0	0	22.7704	11.898	-41.1845	555.445	6056.49	22810.2	41.1845	25.1844	28.4096	27.5042	0	0	0.508845	176.591	-612.063	250	271.247	0	28.8488	26.7351	56.1067	1616358303490757	2
2314	0	0	314	1	540.754	319.636	221.118	0	0	8.42088	-21.2136	-27.9991	450.954	5971.18	22843.4	27.9991	20.5345	28.1251	28.8296	0	0	0.146384	170.378	-614.633	250	230.88	0	36.0844	32.6718	67.5256	1616358303510768	2
2316	0	0	316	1	611.032	286.567	324.465	0	0	24.4179	-43.573	-358.169	554.861	6054.84	22766.1	358.169	25.7116	31.2822	27.6821	0	0	0.58725	156.784	-611.358	250	311.64	0	25.6877	23.7167	117.857	1616358303550790	2
2318	0	0	318	1	528.628	262.246	266.382	0	0	70.2458	40.2632	-128.538	311.751	6009.01	22781.9	128.538	13.8021	30.2733	28.8768	0	0	0.198692	166.45	-611.786	250	237.957	0	45.3577	44.232	109.102	1616358303590811	2
2319	0	0	319	1	573.048	351.184	221.864	0	0	-36.9823	24.9687	-166.551	308.474	6016.58	22797.2	166.551	14.0235	29.2034	29.4469	0	0	0.314382	172.167	-613.501	250	222.302	0	43.1485	42.3598	114.26	1616358303890975	2
2320	0	0	320	1	573.048	351.184	221.864	0	0	-36.9823	24.9687	-166.551	308.474	6016.58	22797.2	166.551	14.0235	29.2034	29.4469	0	0	0.314382	172.167	-613.501	250	222.302	0	43.1485	42.3598	114.26	1616358303890975	2
2321	0	0	321	1	573.048	351.184	221.864	0	0	-36.9823	24.9687	-166.551	308.474	6016.58	22797.2	166.551	14.0235	29.2034	29.4469	0	0	0.314382	172.167	-613.501	250	222.302	0	43.1485	42.3598	114.26	1616358303890975	2
2322	0	0	322	1	573.048	351.184	221.864	0	0	-36.9823	24.9687	-166.551	308.474	6016.58	22797.2	166.551	14.0235	29.2034	29.4469	0	0	0.314382	172.167	-613.501	250	222.302	0	43.1485	42.3598	114.26	1616358303890975	2
2323	0	0	323	1	573.048	351.184	221.864	0	0	-36.9823	24.9687	-166.551	308.474	6016.58	22797.2	166.551	14.0235	29.2034	29.4469	0	0	0.314382	172.167	-613.501	250	222.302	0	43.1485	42.3598	114.26	1616358303890975	2
2324	0	0	324	1	573.048	351.184	221.864	0	0	-36.9823	24.9687	-166.551	308.474	6016.58	22797.2	166.551	14.0235	29.2034	29.4469	0	0	0.314382	172.167	-613.501	250	222.302	0	43.1485	42.3598	114.26	1616358303890975	2
2325	0	0	325	1	573.048	351.184	221.864	0	0	-36.9823	24.9687	-166.551	308.474	6016.58	22797.2	166.551	14.0235	29.2034	29.4469	0	0	0.314382	172.167	-613.501	250	222.302	0	43.1485	42.3598	114.26	1616358303890975	2
2326	0	0	326	1	573.048	351.184	221.864	0	0	-36.9823	24.9687	-166.551	308.474	6016.58	22797.2	166.551	14.0235	29.2034	29.4469	0	0	0.314382	172.167	-613.501	250	222.302	0	43.1485	42.3598	114.26	1616358303890975	2
2327	0	0	327	1	573.048	351.184	221.864	0	0	-36.9823	24.9687	-166.551	308.474	6016.58	22797.2	166.551	14.0235	29.2034	29.4469	0	0	0.314382	172.167	-613.501	250	222.302	0	43.1485	42.3598	114.26	1616358303890975	2
2328	0	0	328	1	573.048	351.184	221.864	0	0	-36.9823	24.9687	-166.551	308.474	6016.58	22797.2	166.551	14.0235	29.2034	29.4469	0	0	0.314382	172.167	-613.501	250	222.302	0	43.1485	42.3598	114.26	1616358303890975	2
2329	0	0	329	1	573.048	351.184	221.864	0	0	-36.9823	24.9687	-166.551	308.474	6016.58	22797.2	166.551	14.0235	29.2034	29.4469	0	0	0.314382	172.167	-613.501	250	222.302	0	43.1485	42.3598	114.26	1616358303890975	2
2330	0	0	330	1	573.048	351.184	221.864	0	0	-36.9823	24.9687	-166.551	308.474	6016.58	22797.2	166.551	14.0235	29.2034	29.4469	0	0	0.314382	172.167	-613.501	250	222.302	0	43.1485	42.3598	114.26	1616358303890975	2
2331	0	0	331	1	573.048	351.184	221.864	0	0	-36.9823	24.9687	-166.551	308.474	6016.58	22797.2	166.551	14.0235	29.2034	29.4469	0	0	0.314382	172.167	-613.501	250	222.302	0	43.1485	42.3598	114.26	1616358303890975	2
2332	0	0	332	1	573.048	351.184	221.864	0	0	-36.9823	24.9687	-166.551	308.474	6016.58	22797.2	166.551	14.0235	29.2034	29.4469	0	0	0.314382	172.167	-613.501	250	222.302	0	43.1485	42.3598	114.26	1616358303890975	2
2333	0	0	333	1	573.048	351.184	221.864	0	0	-36.9823	24.9687	-166.551	308.474	6016.58	22797.2	166.551	14.0235	29.2034	29.4469	0	0	0.314382	172.167	-613.501	250	222.302	0	43.1485	42.3598	114.26	1616358303890975	2
2334	0	0	334	1	552.134	339.703	212.43	0	0	-16.6385	22.4321	-192.751	315.71	5996.24	22799.7	192.751	14.2436	28.5739	27.6575	0	0	0.239274	231.022	-628.407	250	257.637	0	40.6289	39.9576	118.62	1616358303910986	2
2335	0	0	335	1	521.832	306.851	214.981	0	0	-40.0408	61.2692	-113.065	324.358	6119.3	22760.9	113.065	14.9625	29.3623	28.4184	0	0	0.382665	213.097	-625.925	250	235.25	0	42.803	41.3972	97.3141	1616358303930997	2
2336	0	0	336	1	488	274.433	213.568	0	0	48.0756	72.6902	-73.7911	271.828	6031.18	22749.5	73.7911	12.2989	29.2584	28.9487	0	0	0.190904	209.071	-630.397	250	254.362	0	54.461	52.1294	113.695	1616358303951007	2
2337	0	0	337	1	598.851	328.801	270.05	0	0	60.1144	18.937	-136.222	442.818	6019.15	22703.5	136.222	19.5407	28.8826	26.3498	0	0	0.0845831	173.106	-610.953	250	252.31	0	31.302	30.8254	77.6688	1616358303971018	2
2338	0	0	338	1	735.867	368.175	367.692	0	0	-16.2089	71.3309	-179.17	535.31	5995.81	22750.8	179.17	24.4082	28.9802	27.1177	0	0	0.926703	197.156	-614.201	250	269.919	0	24.9391	24.4859	68.9889	1616358303991029	2
2339	0	0	339	1	514.155	256.347	257.808	0	0	-54.5752	47.134	-128.475	459.382	6034.18	22775	128.475	21.2126	28.9765	27.0008	0	0	0.707634	193.03	-616.24	250	266.617	0	29.8771	29.0183	70.7907	1616358304011040	2
2340	0	0	340	1	599.263	338.282	260.981	0	0	32.1197	33.06	-206.335	470.127	6047.14	22789.1	206.335	20.9858	29.2325	28.2757	0	0	0.300372	175.231	-612.8	250	259.985	0	28.2485	27.8151	85.8299	1616358304031051	2
2342	0	0	342	1	535.977	292.397	243.58	0	0	30.3896	30.5365	-189.973	391.572	6048.87	22791.6	189.973	17.4478	27.826	27.6513	0	0	0.415991	179.457	-614.206	250	241.827	0	33.5195	32.9898	96.6863	1616358304071073	2
2343	0	0	343	1	618.624	323.63	294.994	0	0	25.3928	57.6754	-120.086	496.669	6053.87	22764.5	120.086	22.3224	26.941	26.5886	0	0	0.402659	146.563	-594.956	250	224.455	0	28.4657	27.505	65.3474	1616358304091084	2
2344	0	0	344	1	657.255	335.938	321.317	0	0	-52.5568	26.8477	-165.844	561.688	6032.16	22795.3	165.844	25.7226	26.1844	26.665	0	0	0.464186	175.234	-605.91	250	276.761	0	23.8779	23.3018	61.6496	1616358304111095	2
2345	0	0	345	1	595.559	313.454	282.105	0	0	46.2413	2.52373	-57.8376	496.242	6033.02	22720	57.8376	22.2052	29.0293	28.3168	0	0	0.222793	168.949	-611.554	250	249.531	0	31.7868	30.1251	64.2427	1616358304131106	2
2347	0	0	347	1	495.724	262.235	233.49	0	0	19.3337	-22.2968	-66.814	346.733	5960.27	22844.4	66.814	15.5411	29.5508	28.5012	0	0	0.379653	170.787	-609.271	250	196.384	0	44.2654	41.8819	90.8592	1616358304171127	2
2348	0	0	348	1	738.994	391.125	347.869	0	0	11.5456	-34.9698	-173.858	572.408	6067.71	22757.5	173.858	25.3653	29.5971	28.2465	0	0	0.367562	195.597	-622.83	250	285.42	0	24.5447	24.0527	67.2729	1616358304191138	2
2349	0	0	349	1	609.558	374.247	235.311	0	0	33.4243	-5.35078	-237.762	460.987	6045.84	22827.5	237.762	20.5399	29.185	28.1511	0	0	0.166558	172.087	-612.422	250	258.914	0	28.3656	28.0155	95.2358	1616358304211149	2
2350	0	0	350	1	728.256	323.696	404.56	0	0	-43.6886	34.2649	-127.053	625.441	6122.95	22787.9	127.053	28.6539	28.231	27.5377	0	0	0.504188	191.503	-618.83	250	307.004	0	22.9476	22.1367	53.2671	1616358304231160	2
2351	0	0	351	1	667.787	416.988	250.799	0	0	55.7498	-39.2936	-89.0323	546.97	6023.51	22761.8	89.0323	24.1075	27.6594	27.1518	0	0	0.372887	194.813	-617.56	250	287.69	0	27.8023	26.6854	60.4364	1616358304251171	2
2352	0	0	352	1	552.976	212.844	340.131	0	0	-25.4917	-1.59404	-257.712	393.425	6005.09	22823.7	257.712	17.8792	29.2838	28.3495	0	0	0.256315	221.083	-634.323	250	283.419	0	32.384	31.692	114.425	1616358304271182	2
2353	0	0	353	1	508.33	269.981	238.349	0	0	-6.74054	-78.0371	-250.872	336.175	6086	22800.5	250.872	15.1276	29.6616	29.0394	0	0	0.351335	157.763	-606.761	250	212.868	0	38.2101	37.3635	136.034	1616358304291193	2
2354	0	0	354	1	580.368	328.75	251.619	0	0	-104.138	8.29111	-199.765	394.976	6083.74	22813.8	199.765	18.5395	29.1564	26.6695	0	0	0.490625	183.569	-615.124	250	240.531	0	31.6256	30.974	94.2829	1616358304311204	2
2356	0	0	356	1	468.776	258.381	210.394	0	0	11.7379	-28.2091	-122.929	313.461	6067.52	22750.7	122.929	13.9208	28.7012	27.7818	0	0	0.251197	155.677	-604.406	250	195.934	0	44.7868	43.5221	105.009	1616358304351225	2
2357	0	0	357	1	450.786	188.61	262.175	0	0	39.8794	-49.6421	-152.32	369.521	6039.38	22772.1	152.32	16.2253	29.0653	28.2998	0	0	0.263517	183.521	-616.253	250	274.711	0	37.4801	36.8526	97.1335	1616358304371236	2
2358	0	0	358	1	558.982	268.119	290.863	0	0	58.9196	-7.29025	-38.1855	462.515	6020.34	22829.4	38.1855	20.7241	30.1199	28.5818	0	0	0.190118	178.962	-616.823	250	258.12	0	35.0623	32.6906	68.4023	1616358304391247	2
2360	0	0	360	1	543.972	265.583	278.389	0	0	19.7411	31.8609	-131.105	465.122	6059.52	22790.3	131.105	20.7859	28.7188	28.3551	0	0	0.348138	197.82	-626.122	250	283.462	0	30.7598	29.8007	72.6755	1616358304431269	2
2361	0	0	361	1	653.436	346.303	307.132	0	0	-49.7346	68.3045	-138.149	447.218	6029.33	22853.5	138.149	20.6889	28.1839	26.15	0	0	0.711589	190.043	-616.061	250	221.56	0	29.8403	29.0908	72.6893	1616358304451280	2
2362	0	0	362	1	560.915	275.265	285.651	0	0	46.3283	-36.7204	-198.194	465.675	6032.93	22759.2	198.194	20.5041	27.7332	27.5231	0	0	0.27439	189.921	-614.65	250	249.534	0	28.6272	28.2922	85.7231	1616358304471291	2
2363	0	0	363	1	476.459	299.636	176.823	0	0	15.6529	69.4976	-36.2815	335.193	5963.95	22752.6	36.2815	15.4522	28.216	27.1055	0	0	0.332024	164.922	-604.635	250	202.701	0	45.5337	42.0044	87.3572	1616358304491302	2
2364	0	0	364	1	540.21	298.649	241.561	0	0	-66.6367	35.8388	-156.911	264.724	5946.58	22786.3	156.911	12.2337	28.2955	27.8775	0	0	0.59857	197.237	-615.918	250	202.639	0	48.6987	47.5508	125.249	1616358304511313	2
2365	0	0	365	1	467.789	262.347	205.443	0	0	44.7396	-56.2735	-151.974	364.375	6034.52	22778.8	151.974	15.9763	29.0082	27.8344	0	0	0.352066	141.242	-596.864	250	243.177	0	37.7861	37.2333	98.4768	1616358304531323	2
2366	0	0	366	1	627.338	301.151	326.187	0	0	50.4513	34.4763	-176.087	521.394	6028.81	22787.7	176.087	23.1283	27.2376	28.0698	0	0	0.302524	190.223	-618.313	250	305.966	0	26.3244	25.8173	71.4784	1616358304551334	2
2367	0	0	367	1	502.767	318.54	184.227	0	0	70.075	6.65681	-173.221	361.728	6009.19	22815.5	173.221	15.9059	28.4592	27.6005	0	0	0.11583	195.069	-615.808	250	227.026	0	37.0523	36.684	102.939	1616358304571345	2
2368	0	0	368	1	687.918	341.062	346.856	0	0	-46.1537	-23.3056	-172.929	634.846	6025.75	22745.8	172.929	28.7721	28.1003	26.2453	0	0	0.523565	200.659	-620.228	250	316.492	0	21.3716	21.0554	58.0794	1616358304591356	2
2369	0	0	369	1	603.827	340.356	263.471	0	0	-16.5592	6.30291	-108.748	460.901	5996.16	22815.8	108.748	20.8198	30.3109	27.1793	0	0	0.426992	170.218	-614.206	250	236.703	0	31.3854	30.5359	71.6361	1616358304611367	2
2370	0	0	370	1	680.27	354.687	325.583	0	0	-54.5034	31.461	-104.19	477.586	6034.1	22790.7	104.19	22.0692	26.8402	26.834	0	0	0.650547	174.412	-608.754	250	252.78	0	29.6532	28.4126	65.1555	1616358304631378	2
2371	0	0	371	1	599.82	257.768	342.053	0	0	-24.2533	38.6999	-148.407	493.599	6003.85	22783.4	148.407	22.3987	27.8306	26.4645	0	0	0.71397	139.044	-595.23	250	235.91	0	27.53	26.8054	68.6451	1616358304651389	2
2372	0	0	372	1	603.394	316.939	286.455	0	0	46.6441	55.6933	-109.019	444.993	6032.62	22766.4	109.019	19.9119	27.1523	27.41	0	0	0.217163	165.026	-607.234	250	206.347	0	32.288	31.1621	72.443	1616358304671400	2
2373	0	0	373	1	567.806	350.314	217.492	0	0	17.5712	-6.41891	-97.2795	421.428	5962.03	22828.6	97.2795	18.8082	26.6931	26.4602	0	0	0.225234	233.701	-630.914	250	287.368	0	34.3846	33.0996	75.0369	1616358304691411	2
2374	0	0	374	1	622.852	349.241	273.611	0	0	46.0382	-31.7671	-27.467	382.79	6033.22	22754.2	27.467	17.2123	27.8459	28.0702	0	0	0.082844	206.601	-624.006	250	220.502	0	41.714	38.1661	79.0528	1616358304711422	2
2375	0	0	375	1	512.201	254.194	258.008	0	0	-3.4654	37.0727	-111.117	490.664	5983.07	22785.1	111.117	22.176	27.8862	26.97	0	0	0.529872	180.686	-610.377	250	241.619	0	29.3693	28.178	65.9403	1616358304731432	2
2376	0	0	376	1	498.399	288.115	210.284	0	0	1.81245	59.6797	-140.179	390.148	6077.45	22862.1	140.179	17.6356	29.7554	27.068	0	0	0.389105	175.297	-612.549	250	255.806	0	34.9958	33.9964	86.6546	1616358304751443	2
2379	0	0	379	1	423.529	247.836	175.693	0	0	-66.8886	-3.73434	-235.967	219.805	6046.49	22825.9	235.967	10.1208	28.4423	26.97	0	0	0.423322	178.126	-604.894	250	227.07	0	54.0439	53.372	182.683	1616358304811476	2
2380	0	0	380	1	625.365	276.409	348.956	0	0	-37.4292	2.15268	-201.624	442.072	6017.03	22720.3	201.624	20.0486	28.6004	27.2742	0	0	0.310469	178.085	-613.658	250	249.167	0	29.1783	28.9362	87.3756	1616358304831487	2
2385	0	0	385	1	640	274.531	365.469	0	0	29.9121	-22.5468	-126.377	592.398	6049.35	22745	126.377	26.1743	26.8365	26.4225	0	0	0.133716	143.818	-597.687	250	231.679	0	24.3779	23.7109	57.079	1616358304931541	2
2387	0	0	387	1	466.925	258.496	208.429	0	0	-26.5203	30.0697	-121.244	357.813	6006.12	22792.1	121.244	16.2681	27.337	26.7785	0	0	0.428791	169.775	-604.788	250	227.399	0	38.2933	37.0554	88.2734	1616358304971563	2
2388	0	0	388	1	548.853	260.063	288.79	0	0	36.306	-32.7292	-125.895	358.654	5943.29	22755.2	125.895	15.8032	27.6738	26.9056	0	0	0.233411	170.368	-605.015	250	201.415	0	38.9311	37.9832	92.6164	1616358304991574	2
2391	0	0	391	1	521.256	247.252	274.004	0	0	-39.2005	36.5566	-192.266	352.432	6018.8	22785.6	192.266	16.0824	28.0836	25.8619	0	0	0.26868	180.056	-610.202	250	219.048	0	35.277	34.8107	104.13	1616358305051607	2
2393	0	0	393	1	429.301	207.428	221.872	0	0	48.0198	-17.8	-268.837	321.656	6031.24	22740.3	268.837	14.3753	28.3593	28.6085	0	0	0.282438	155.496	-604.996	250	225.912	0	39.3742	38.6392	148.208	1616358305091629	2
2394	0	0	394	1	500.429	270.804	229.625	0	0	-5.61982	23.5099	-241.823	410.893	5985.22	22798.6	241.823	18.5761	27.8238	26.5597	0	0	0.385328	199.335	-617.973	250	239.899	0	30.6197	29.8696	102.518	1616358305111639	2
2396	0	0	396	1	494.17	231.693	262.477	0	0	2.61613	18.3426	-140.032	357.988	5976.98	22803.8	140.032	16.0291	27.9772	26.9832	0	0	0.278885	216.528	-623.678	250	258.23	0	38.1061	37.1131	92.8838	1616358305151661	2
2397	0	0	397	1	703.473	357.998	345.476	0	0	69.8405	34.1242	-148.498	578.23	6009.42	22788	148.498	25.542	27.8465	25.699	0	0	0.428174	209.844	-621.94	250	279.222	0	24.0925	23.5818	61.1887	1616358305171672	2
2399	0	0	399	1	524.97	278.983	245.986	0	0	-93.5371	23.2818	-195.776	367.712	6073.14	22798.9	195.776	17.1924	27.3108	27.3203	0	0	0.402515	188.738	-613.63	250	215.479	0	34.1784	33.2683	98.0398	1616358305211694	2
2400	0	0	400	1	626.152	319.435	306.717	0	0	-13.5148	20.2021	-153.629	468.074	5993.11	22801.9	153.629	21.069	26.5506	24.7446	0	0	0.157362	184.313	-610.568	250	243.193	0	28.2624	27.6384	72.0749	1616358305231705	2
2407	0	0	407	1	540.12	273.081	267.038	0	0	-11.8202	24.4311	-171.084	412.9	5991.42	22797.7	171.084	18.5865	26.9113	25.5512	0	0	0.288481	201.352	-615.471	250	241.581	0	31.4616	30.8258	85.1389	1616358305371781	2
2409	0	0	409	1	735.191	450.34	284.851	0	0	-27.2582	34.1359	-218.088	464.893	6006.86	22788	218.088	21.1453	28.0863	26.2466	0	0	0.39522	212.85	-623.044	250	263.165	0	27.2484	26.744	85.1574	1616358305411803	2
2410	0	0	410	1	686.098	332.55	353.548	0	0	-28.2024	46.661	-185.793	584.131	6007.8	22775.5	185.793	26.59	27.9047	25.8733	0	0	0.565069	202.125	-620.039	250	295.522	0	22.5744	22.1302	63.7559	1616358305431814	2
2412	0	0	412	1	549.083	273.484	275.598	0	0	89.0629	-41.6831	-388.202	387.993	5990.2	22764.2	388.202	18.18	27.4563	27.5261	0	0	0.199678	169.698	-608.833	250	258.511	0	37.4923	34.5471	181.951	1616358305471836	2
2413	0	0	413	1	524.375	295.563	228.812	0	0	-57.1569	57.9535	-124.005	464.452	6036.76	22764.2	124.005	21.545	27.2463	26.2463	0	0	0.344795	168.938	-603.014	250	226.551	0	29.286	28.3413	67.8797	1616358305491847	2
2415	0	0	415	1	525.493	289.237	236.256	0	0	-9.63227	82.1541	-255.131	294.837	6088.89	22839.6	255.131	13.5583	26.6886	25.3302	0	0	0.336071	208.186	-619.477	250	230.29	0	40.0069	38.998	140.676	1616358305531868	2
2417	0	0	417	1	485.765	272.758	213.006	0	0	-56.6312	42.5933	-118.723	404.334	6036.23	22779.5	118.723	18.6984	26.7525	26.1517	0	0	0.55609	172.162	-606.27	250	224.068	0	33.5048	32.3327	76.5841	1616358305571890	2
2418	0	0	418	1	526.59	249.893	276.697	0	0	52.9601	1.8644	-350.129	464.204	6026.3	22820.3	350.129	21.3876	26.2126	26.472	0	0	0.173784	187.781	-615.5	250	282.113	0	28.9183	27.3675	125.111	1616358305591901	2
2419	0	0	419	1	560.423	284.992	275.431	0	0	-36.6875	20.2284	-113.473	422.067	6016.29	22801.9	113.473	19.2613	26.319	25.6328	0	0	0.406204	193.005	-615.023	250	240.096	0	32.5511	31.4948	73.6415	1616358305611912	2
2421	0	0	421	1	581.099	277.424	303.675	0	0	41.1198	10.2113	-52.9502	466.273	6038.14	22811.9	52.9502	20.9478	26.5215	26.8885	0	0	0.458674	167.123	-604.514	250	232.511	0	33.0649	30.9784	65.5368	1616358305651934	2
2422	0	0	422	1	637.213	331.576	305.637	0	0	39.6593	-3.76476	-130.38	474.575	6039.6	22726.2	130.38	20.9614	28.0943	26.2916	0	0	0.0888991	186.267	-614.454	250	282.542	0	29.5514	29.0972	71.3215	1616358305671945	2
2423	0	0	423	1	573.627	314.89	258.737	0	0	-15.7867	-16.2745	-209.556	395.471	5995.39	22838.4	209.556	17.7621	26.5385	25.5238	0	0	0.14735	155.917	-596.751	250	223.643	0	31.7972	31.2642	97.2709	1616358305691955	2
2425	0	0	425	1	656.975	384.697	272.278	0	0	-27.0555	64.8203	-182.78	361.204	6006.66	22857	182.78	16.5078	26.9993	26.1507	0	0	0.376565	198.835	-613.602	250	247.913	0	34.9455	34.2211	98.0014	1616358305731977	2
2426	0	0	426	1	565.816	301.497	264.32	0	0	20.848	68.2779	-197.642	353.095	5958.75	22753.9	197.642	15.9246	28.4601	25.5009	0	0	0.573277	191.446	-613.289	250	224.905	0	35.2667	34.8543	107.186	1616358305751988	2
2428	0	0	428	1	536.337	234.802	301.535	0	0	-13.9596	21.3257	-276.385	572.679	5993.56	22800.8	276.385	26.11	27.574	25.7581	0	0	0.320002	197.17	-614.158	250	317.331	0	22.3968	21.6183	82.0241	1616358305792010	2
2429	0	0	429	1	698.747	280.578	418.169	0	0	-29.0927	11.3997	-118.927	565.46	6008.69	22711.1	118.927	25.6554	26.787	26.1227	0	0	0.47446	210.279	-620.338	250	255.069	0	25.0704	24.2968	57.2446	1616358305812021	2
2430	0	0	430	1	564.434	352.035	212.399	0	0	37.1632	-17.632	-108.562	319.365	6042.1	22740.1	108.562	14.1239	27.9905	26.4116	0	0	0.303299	192.053	-613.307	250	234.219	0	43.89	42.9421	100.775	1616358305832032	2
2431	0	0	431	1	496.92	284.779	212.141	0	0	-27.5763	-4.06585	-170.903	358.681	6007.18	22826.2	170.903	16.1655	26.07	25.5758	0	0	0.218888	175.255	-605.164	250	233.3	0	35.6631	35.1602	96.2443	1616358305852043	2
2433	0	0	433	1	384.565	226.05	158.515	0	0	9.24569	-47.8519	-77.7628	261.736	6070.01	22870	77.7628	11.7087	26.7962	26.0741	0	0	0.0784594	176.26	-603.456	250	200.903	0	54.9282	52.0101	115.837	1616358305892064	2
2434	0	0	434	1	510.834	264.017	246.817	0	0	10.0102	-13.2928	-131.33	325.837	6069.25	22735.8	131.33	14.4916	25.5794	26.3445	0	0	0.157616	157.011	-592.882	250	228.501	0	41.6426	40.4785	97.8042	1616358305912075	2
2436	0	0	436	1	698.442	389.725	308.717	0	0	71.1546	-58.4718	-247.097	534.181	6008.11	22781	247.097	23.6339	27.3667	25.8339	0	0	0.114703	188.869	-616.476	250	292.77	0	24.2137	23.7745	85.8225	1616358305952097	2
2437	0	0	437	1	631.604	309.942	321.662	0	0	34.8317	-28.054	-133.766	439.311	6044.43	22750.5	133.766	19.3609	27.9044	27.865	0	0	0.175123	196.012	-620.466	250	259.668	0	32.3393	31.576	77.6802	1616358305972108	2
2438	0	0	438	1	669.136	315.618	353.519	0	0	-5.74431	46.3721	-65.7559	437.743	5985.34	22775.8	65.7559	20.0414	26.7387	26.5879	0	0	0.409185	219.833	-625.016	250	255.887	0	34.0935	31.8706	68.9121	1616358305992119	2
2440	0	0	440	1	597.597	276.11	321.488	0	0	66.6599	-50.797	-96.1613	446.253	6012.6	22673.6	96.1613	19.5811	25.7488	25.8758	0	0	0.264649	222.664	-620.629	250	259.978	0	32.5866	31.3326	71.9886	1616358306032141	2
2447	0	0	447	1	494.253	278.787	215.466	0	0	-9.94474	-11.1179	-259.805	265.676	5989.54	22733.6	259.805	12.0074	27.2421	25.5116	0	0	0.196276	204.228	-613.882	250	245.788	0	44.8793	43.8841	164.757	1616358306172217	2
2453	0	0	453	1	636.854	360.871	275.984	0	0	88.9171	23.4094	-156.448	490.212	5990.34	22798.7	156.448	21.5539	25.8309	24.8097	0	0	0.307678	203.659	-615.668	250	259.608	0	27.5316	26.8965	71.2132	1616358306292282	2
2455	0	0	455	1	607.9	309.499	298.401	0	0	26.9112	-25.4151	-186.786	532.859	6052.35	22747.9	186.786	23.5562	25.9397	24.8102	0	0	0.199958	162.473	-597.31	250	252.098	0	24.6072	24.2935	70.6071	1616358306332304	2
2457	0	0	457	1	576.783	321.654	255.13	0	0	-65.1525	15.2461	-149.183	397.428	6044.75	22806.9	149.183	18.2899	25.7245	26.1295	0	0	0.40304	215.2	-620.186	250	252.51	0	32.9019	32.078	80.9704	1616358306372326	2
2459	0	0	459	1	491.374	247.574	243.799	0	0	64.884	70.2834	-112.573	275.877	6014.38	22751.9	112.573	12.3419	26.0588	26.2082	0	0	0.180961	146.637	-590.433	250	191.721	0	49.2512	47.8595	112.094	1616358306412348	2
2461	0	0	461	1	530.838	255.356	275.481	0	0	-53.911	-5.61551	-211.302	362.873	6033.51	22827.8	211.302	16.5675	25.2607	25.1021	0	0	0.335756	181.652	-604.297	250	226.924	0	33.486	33.1036	101.911	1616358306452370	2
2465	0	0	465	1	577.212	306.241	270.971	0	0	-40.0574	29.8514	-208.549	498.533	6019.66	22792.3	208.549	22.7494	25.3235	24.201	0	0	0.363586	191.934	-608.307	250	299.119	0	24.8599	24.4384	74.6987	1616358306532413	2
2466	0	0	466	1	592.682	397.741	194.94	0	0	2.18275	55.7727	-66.0878	306.122	5977.42	22866	66.0878	14.0045	27.0815	24.1884	0	0	0.106194	217.307	-612.938	250	233.986	0	46.1359	43.5601	95.5375	1616358306552424	2
2468	0	0	468	1	472.313	255.233	217.08	0	0	44.9315	50.5099	-261.918	306.848	6034.33	22871.3	261.918	13.8447	28.971	26.346	0	0	0.253236	206.159	-618.873	250	266.355	0	39.595	38.5834	148.167	1616358306592446	2
2469	0	0	469	1	589.328	332.18	257.148	0	0	49.2087	50.696	-204.743	338.345	6030.05	22771.4	204.743	15.1091	27.3254	26.5446	0	0	0.31813	193.155	-613.121	250	237.395	0	37.1606	36.6908	113.924	1616358306612457	2
2473	0	0	473	1	601.87	305.769	296.101	0	0	27.8575	-20.7072	-98.6122	470.738	6051.4	22743.2	98.6122	20.898	25.4611	25.3289	0	0	0.045609	210.775	-617.183	250	245.678	0	30.4775	29.3904	67.0099	1616358306692500	2
2474	0	0	474	1	491.68	244.133	247.547	0	0	36.4504	-43.4735	-54.574	393.257	6042.81	22766	54.574	17.5585	26.4247	25.3655	0	0	0.169498	193.387	-607.818	250	267.078	0	38.1237	35.816	76.8096	1616358306712511	2
2475	0	0	475	1	680.003	350.212	329.791	0	0	55.9568	-49.9197	-168.776	584.958	6023.3	22772.4	168.776	25.6121	25.0496	25.3983	0	0	0.307874	218.001	-622.894	250	372.862	0	23.3283	22.8929	62.5441	1616358306732522	2
2477	0	0	477	1	539.383	212.939	326.443	0	0	-48.7497	106.979	-333.579	396.227	6028.35	22814.8	333.579	18.9381	27.3142	24.2826	0	0	0.486128	180.321	-604.591	250	264.99	0	30.7397	29.1269	126.787	1616358306772544	2
2478	0	0	478	1	562.756	258.435	304.322	0	0	51.8879	-53.4795	-206.053	396.098	6027.37	22776	206.053	17.4273	26.4503	25.8683	0	0	0.164541	155.447	-594.939	250	223.761	0	32.2562	31.9223	100.39	1616358306792555	2
2481	0	0	481	1	510.949	292.564	218.386	0	0	46.5311	84.5837	-127.253	317.621	6032.73	22737.6	127.253	14.3004	27.1292	25.3278	0	0	0.347411	181.484	-605.744	250	233.797	0	41.5433	40.992	99.8115	1616358306852588	2
2483	0	0	483	1	640.95	295.813	345.137	0	0	-38.7789	-21.058	-199.026	461.383	6018.38	22743.5	199.026	20.8732	26.7983	25.4332	0	0	0.388019	215.255	-623.317	250	290.437	0	27.4798	27.1862	81.7404	1616358306892609	2
2486	0	0	486	1	469.077	188.346	280.731	0	0	88.5866	-46.2425	-166.136	334.98	5990.67	22868.4	166.136	14.5985	25.3121	25.1117	0	0	0.220454	166.085	-598.711	250	198.089	0	39.122	38.1309	105.959	1616358306952642	2
2491	0	0	491	1	498.256	297.38	200.876	0	0	1.30601	48.7573	-113.618	352.984	6077.95	22773.4	113.618	15.9632	24.4264	25.2601	0	0	0.282364	157.322	-592.944	250	193.079	0	38.4003	36.7203	85.5919	1616358307052696	2
2494	0	0	494	1	512.419	258.011	254.408	0	0	23.6208	-3.32836	-16.8041	419.06	5955.98	22725.8	16.8041	19.1004	24.9381	24.7134	0	0	0.0925812	183.733	-605.444	250	241.839	0	36.6675	33.2927	68.4557	1616358307112729	2
2495	0	0	495	1	429.633	233.714	195.919	0	0	-32.7158	47.4149	-181.007	318.414	6012.32	22774.7	181.007	14.5204	26.2228	24.5778	0	0	0.607289	161.304	-595.576	250	222.315	0	38.3557	37.7555	108.725	1616358307132740	2
2497	0	0	497	1	607.858	364.194	243.664	0	0	59.097	-2.15883	-84.7109	443.708	5920.5	22824.3	84.7109	19.6511	25.7841	26.247	0	0	0.303192	176.828	-607.278	250	264.599	0	33.2518	31.9005	70.7122	1616358307172762	2
2498	0	0	498	1	546.978	281.699	265.279	0	0	-21.5659	-4.83689	-224.669	463.247	6001.17	22827	224.669	20.9115	25.8021	26.0511	0	0	0.365208	136.229	-588.395	250	221.093	0	27.3803	26.8928	85.2824	1616358307192773	2
2499	0	0	499	1	531.343	248.934	282.409	0	0	3.58648	42.6446	-136.956	504.589	6075.67	22779.5	136.956	22.7054	25.5974	25.9391	0	0	0.637086	159.147	-598.571	250	265.083	0	27.3118	26.305	64.5859	1616358307212784	2
2500	0	0	500	1	593.577	315.972	277.605	0	0	2.83477	-0.141379	-144.798	511.349	6076.43	22822.3	144.798	22.8159	25.5666	24.67	0	0	0.430377	184.266	-604.201	250	274.613	0	26.4943	25.7864	65.0979	1616358307232795	2
2503	0	0	503	1	571.231	291.766	279.465	0	0	40.2381	28.0556	-190.322	466.935	6039.02	22794.1	190.322	20.7507	26.3394	26.6094	0	0	0.41389	190.879	-613.446	250	243.5	0	28.1404	27.7053	80.5367	1616358307292827	2
2504	0	0	504	1	505.017	241.478	263.539	0	0	-39.2721	-129.747	-176.964	283.699	6118.53	22752.6	176.964	12.8557	26.381	25.223	0	0	0.216873	199.942	-610.221	250	211.735	0	43.478	43.4828	125.32	1616358307312838	2
2505	0	0	505	1	487.3	256.049	231.251	0	0	85.1801	-7.31339	-111.97	397.934	5994.08	22829.5	111.97	17.4511	25.475	25.6299	0	0	0.223927	182.812	-607.357	250	206.501	0	35.5711	34.4059	80.4813	1616358307332849	2
2506	0	0	506	1	559.637	352.072	207.565	0	0	-13.1304	-21.2714	-36.5315	439.262	5992.73	22843.4	36.5315	20.1121	25.8899	24.2972	0	0	0.248412	173.889	-601.036	250	250.325	0	34.3491	31.5746	66.1575	1616358307352860	2
2508	0	0	508	1	526.722	266.608	260.114	0	0	-63.3032	43.6768	-228.13	395.812	6042.9	22778.5	228.13	18.3234	25.4016	23.9451	0	0	0.450036	227.894	-620.199	250	232.147	0	29.8261	29.2155	95.6283	1616358307392882	2
2509	0	0	509	1	624.994	308.386	316.607	0	0	-3.75817	-25.3718	-121.867	464.836	5983.36	22747.9	121.867	20.7617	25.1903	23.8556	0	0	0.357334	214.989	-614.819	250	270.036	0	29.3339	28.4172	68.2326	1616358307412893	2
2511	0	0	511	1	466.031	249.247	216.784	0	0	-33.1378	-11.132	-216.97	365.767	6012.74	22833.3	216.97	16.5542	27.3189	24.7471	0	0	0.260207	154.229	-594.524	250	225.145	0	33.2898	32.9717	106.386	1616358307452914	2
2512	0	0	512	1	522.575	265.403	257.171	0	0	-18.8079	-6.66109	8.7631	369.969	5998.41	22828.8	-8.7631	17.2674	26.008	24.7668	0	0	0.275211	211.557	-618.821	250	233.965	0	41.9793	37.0583	75.9281	1616358307472925	2
2516	0	0	516	1	658.799	378.204	280.594	0	0	70.1404	-57.0441	-7.11938	483.869	6009.12	22879.2	7.11938	21.7418	25.5158	25.0125	0	0	0.14753	191.905	-610.379	250	265.633	0	32.9798	29.4753	61.6502	1616358307552969	2
2517	0	0	517	1	381.289	219.218	162.071	0	0	-17.6236	47.5785	-176.571	250.812	5997.22	22774.6	176.571	11.3709	26.3926	24.8935	0	0	0.259829	162.38	-595.475	250	194.682	0	48.7187	47.8264	136.501	1616358307572980	2
2520	0	0	520	1	589.63	296.53	293.101	0	0	-4.01352	64.0191	-96.7443	468.922	5983.61	22758.1	96.7443	21.3933	25.796	24.7114	0	0	0.397029	189.189	-609.962	250	266.001	0	29.9261	28.6398	65.316	1616358307633013	2
2521	0	0	521	1	740.038	417.026	323.012	0	0	-15.9703	41.4115	47.7888	521.025	5995.57	22780.7	-47.7887	24.7444	23.3153	23.9701	0	0	0.520509	233.946	-621.061	250	321.919	0	30.1836	25.5446	52.6648	1616358307653023	2
2523	0	0	523	1	507.42	251.251	256.169	0	0	73.8639	-26.8845	-116.599	260.641	6005.4	22749.4	116.599	11.4133	26.3108	25.4526	0	0	0.0786587	199.924	-611.002	250	222.527	0	52.2578	50.9982	122.203	1616358307693045	2
2526	0	0	526	1	570.108	328.873	241.235	0	0	6.79691	47.5452	-81.0347	469.074	5972.8	22774.6	81.0347	21.3015	25.4597	25.0916	0	0	0.559034	197.096	-613.492	250	256.994	0	30.8219	29.1472	64.6934	1616358307753078	2
2527	0	0	527	1	511.733	266.208	245.524	0	0	-7.24349	16.544	-109.293	468.775	5986.84	22805.6	109.293	21.1352	25.8533	24.7321	0	0	0.213468	235.459	-622.253	250	257.983	0	29.7725	28.696	66.7576	1616358307773089	2
2528	0	0	528	1	532.347	327.411	204.936	0	0	6.13157	-8.6853	30.3105	397.279	5973.47	22830.8	-30.3105	18.4617	26.0231	25.5098	0	0	0.420428	204.274	-612.413	250	254.59	0	40.3256	34.9286	71.2822	1616358307793100	2
2529	0	0	529	1	582.687	340.047	242.641	0	0	22.3777	-51.5059	-44.3686	320.788	6056.88	22873.6	44.3686	14.4198	25.6531	25.023	0	0	0.128532	169.335	-601.222	250	214.853	0	46.3998	42.8554	90.9211	1616358307813111	2
2530	0	0	530	1	598.667	337.149	261.519	0	0	1.15981	-35.0224	-212.83	455.451	6078.1	22757.5	212.83	20.3196	25.445	23.7594	0	0	0.335987	198.008	-606.904	250	271.268	0	27.3319	26.8168	85.1709	1616358307833121	2
2531	0	0	531	1	443.246	198.141	245.104	0	0	-7.81137	14.5739	-294.146	378.261	5987.41	22807.6	294.146	17.2748	25.0801	23.9035	0	0	0.236468	212.448	-614.06	250	242.236	0	31.8338	30.5073	123.623	1616358307853132	2
2532	0	0	532	1	566.527	264.365	302.162	0	0	-3.64401	-23.7935	-91.0098	369.858	5983.24	22746.3	91.0098	16.61	23.4918	23.52	0	0	0.250381	191.418	-601.55	250	209.164	0	37.2144	35.5388	79.8619	1616358307873143	2
2534	0	0	534	1	532.22	307.94	224.28	0	0	16.5574	33.9752	-75.782	300.73	5963.04	22788.2	75.782	13.5878	25.5382	24.7515	0	0	0.170867	176.037	-601.129	250	244.242	0	46.7642	44.4143	97.7663	1616358307913165	2
2536	0	0	536	1	458.095	235.021	223.074	0	0	-41.2882	67.3569	-267.159	300.983	6020.89	22754.8	267.159	13.9534	26.7685	23.8878	0	0	0.45573	158.066	-593.518	250	224.577	0	37.9403	37.035	141.694	1616358307953187	2
2538	0	0	538	1	543.425	278.601	264.824	0	0	64.4841	-44.3969	-383.71	305.809	6014.78	22766.9	383.71	14.301	25.7309	23.7668	0	0	0.402889	201.153	-607.909	250	253.075	0	43.5632	40.2039	216.04	1616358307993209	2
2539	0	0	539	1	454.96	282.288	172.672	0	0	-30.2162	40.3348	-7.16382	265.339	6009.82	22781.8	7.16382	12.4881	27.1622	24.5843	0	0	0.160049	213.329	-620.032	250	217.551	0	56.1245	50.3741	103.698	1616358308013220	2
2540	0	0	540	1	482.847	262.295	220.552	0	0	21.765	47.4128	-91.3615	267.651	6057.5	22774.7	91.3615	12.0683	25.4648	25.049	0	0	0.199518	182.765	-600.363	250	245.038	0	51.1626	49.0141	110.84	1616358308033230	2
2541	0	0	541	1	519.603	264.682	254.921	0	0	-15.6141	-46.2278	-100.757	423.891	5995.21	22768.7	100.757	19.0465	24.4998	22.9918	0	0	0.367865	218.33	-613.533	250	281.394	0	32.2055	30.9807	71.7979	1616358308053241	2
2543	0	0	543	1	494.158	301.868	192.29	0	0	3.22484	5.8762	-132.05	343.447	5976.38	22816.3	132.05	15.3517	24.2451	25.0204	0	0	0.232364	197.822	-609.142	250	216.78	0	38.788	37.5926	90.6095	1616358308093263	2
2544	0	0	544	1	601.527	296.684	304.843	0	0	-35.1071	-32.3239	-75.8666	434.323	6014.71	22854.5	75.8666	19.8177	25.0704	24.505	0	0	0.409253	178.559	-602.63	250	234.483	0	32.9296	31.1241	68.6909	1616358308113274	2
2547	0	0	547	1	427.003	242.575	184.428	0	0	141.112	-60.0341	-363.862	238.7	6037.81	22782.5	363.862	11.0845	26.2428	25.9141	0	0	0.0741961	158.783	-594.455	250	173.507	0	54.3335	50.4681	270.288	1616358308173307	2
2548	0	0	548	1	509.006	262.864	246.141	0	0	-57.7883	17.2805	-181.678	315.567	6037.39	22804.9	181.678	14.4616	26.7974	25.0402	0	0	0.273688	179.747	-605.289	250	200.18	0	38.7978	38.3951	110.377	1616358308193318	2
2552	0	0	552	1	355.155	182.383	172.772	0	0	-33.4413	55.9202	-133.352	190.228	6013.04	22666.6	133.352	8.71182	25.2878	24.8168	0	0	0.106143	226.592	-618.331	250	208.227	0	65.3624	63.7018	157.698	1616358308273361	2
2555	0	0	555	1	448.997	233.746	215.252	0	0	53.646	0.187051	-18.1449	282.672	5925.95	22822	18.1449	12.7774	26.2425	23.8089	0	0	0.129721	198.062	-607.477	250	213.618	0	52.8037	48.7284	100.075	1616358308333394	2
2557	0	0	557	1	620.772	282.402	338.37	0	0	-11.6427	20.0315	-273.008	382.467	5991.24	22802.1	273.008	17.4099	25.0638	24.7507	0	0	0.188191	194.689	-610.385	250	242.927	0	31.637	30.5834	115.257	1616358308373416	2
2558	0	0	558	1	525.714	224.989	300.725	0	0	92.8566	16.9944	-170.017	308.096	6086.06	22705.5	170.017	13.5337	25.0886	24.884	0	0	0.008995	242.908	-621.493	250	199.451	0	41.4692	40.7288	113.224	1616358308393427	2
2560	0	0	560	1	587.605	338.181	249.424	0	0	-22.4748	5.44935	-198.395	301.276	6101.73	22717	198.395	13.588	25.0395	23.8497	0	0	0.486003	249	-626.933	250	253.747	0	39.6683	39.3025	118.739	1616358308433448	2
2561	0	0	561	1	510.185	281.144	229.042	0	0	11.0936	85.7035	28.0498	258.17	5968.51	22736.4	-28.0498	12.1995	26.114	24.7974	0	0	0.404646	201.818	-611.452	250	224.767	0	58.9412	51.5755	104.183	1616358308453459	2
2564	0	0	564	1	600.23	306.658	293.572	0	0	-0.0804045	58.1654	-207.441	462.997	5979.68	22764	207.441	20.9635	24.1604	22.0013	0	0	0.475538	186.901	-599.324	250	282.757	0	25.8742	25.4254	78.7977	1616358308513492	2
2565	0	0	565	1	617.638	335.11	282.527	0	0	60.8586	43.157	-57.6167	504.464	6018.4	22779	57.6167	22.6783	23.9477	24.3507	0	0	0.470986	199.162	-611.337	250	229.655	0	29.3789	27.4672	58.9113	1616358308533503	2
2567	0	0	567	1	599.956	352.219	247.736	0	0	-60.2997	69.0693	-65.9474	268.51	6039.9	22852.7	65.9474	12.6772	24.9146	22.8437	0	0	0.0876538	192.994	-601.517	250	212.18	0	49.5038	46.8345	101.958	1616358308573525	2
2568	0	0	568	1	474.567	226.775	247.793	0	0	-126.549	56.7584	-211.564	248.847	6006.49	22765.4	211.564	11.9617	25.8615	23.3396	0	0	0.152868	233.249	-621.351	250	248.634	0	44.5664	43.5371	139.888	1616358308593536	2
2569	0	0	569	1	467.728	246.949	220.779	0	0	46.2007	-0.942834	-441.009	307.399	6033.06	22723.4	441.009	14.8555	25.6998	26.1051	0	0	0.247724	198.095	-609.108	250	249.808	0	50.6629	48.7297	232.189	1616358308873688	2
2570	0	0	570	1	467.728	246.949	220.779	0	0	46.2007	-0.942834	-441.009	307.399	6033.06	22723.4	441.009	14.8555	25.6998	26.1051	0	0	0.247724	198.095	-609.108	250	249.808	0	50.6629	48.7297	232.189	1616358308873688	2
2571	0	0	571	1	467.728	246.949	220.779	0	0	46.2007	-0.942834	-441.009	307.399	6033.06	22723.4	441.009	14.8555	25.6998	26.1051	0	0	0.247724	198.095	-609.108	250	249.808	0	50.6629	48.7297	232.189	1616358308873688	2
2572	0	0	572	1	467.728	246.949	220.779	0	0	46.2007	-0.942834	-441.009	307.399	6033.06	22723.4	441.009	14.8555	25.6998	26.1051	0	0	0.247724	198.095	-609.108	250	249.808	0	50.6629	48.7297	232.189	1616358308873688	2
2573	0	0	573	1	467.728	246.949	220.779	0	0	46.2007	-0.942834	-441.009	307.399	6033.06	22723.4	441.009	14.8555	25.6998	26.1051	0	0	0.247724	198.095	-609.108	250	249.808	0	50.6629	48.7297	232.189	1616358308873688	2
2574	0	0	574	1	467.728	246.949	220.779	0	0	46.2007	-0.942834	-441.009	307.399	6033.06	22723.4	441.009	14.8555	25.6998	26.1051	0	0	0.247724	198.095	-609.108	250	249.808	0	50.6629	48.7297	232.189	1616358308873688	2
2575	0	0	575	1	467.728	246.949	220.779	0	0	46.2007	-0.942834	-441.009	307.399	6033.06	22723.4	441.009	14.8555	25.6998	26.1051	0	0	0.247724	198.095	-609.108	250	249.808	0	50.6629	48.7297	232.189	1616358308873688	2
2576	0	0	576	1	479.325	223.198	256.128	0	0	-103.364	381.02	-121.81	276.174	5983.3	22740.1	121.81	16.7246	24.5175	23.4005	0	0	0.284484	166.258	-593.076	250	177.214	0	36.8648	39.9936	85.1814	1616358308893699	2
2577	0	0	577	1	479.325	223.198	256.128	0	0	-103.364	381.02	-121.81	276.174	5983.3	22740.1	121.81	16.7246	24.5175	23.4005	0	0	0.284484	166.258	-593.076	250	177.214	0	36.8648	39.9936	85.1814	1616358308893699	2
2578	0	0	578	1	479.325	223.198	256.128	0	0	-103.364	381.02	-121.81	276.174	5983.3	22740.1	121.81	16.7246	24.5175	23.4005	0	0	0.284484	166.258	-593.076	250	177.214	0	36.8648	39.9936	85.1814	1616358308893699	2
2579	0	0	579	1	479.325	223.198	256.128	0	0	-103.364	381.02	-121.81	276.174	5983.3	22740.1	121.81	16.7246	24.5175	23.4005	0	0	0.284484	166.258	-593.076	250	177.214	0	36.8648	39.9936	85.1814	1616358308893699	2
2580	0	0	580	1	479.325	223.198	256.128	0	0	-103.364	381.02	-121.81	276.174	5983.3	22740.1	121.81	16.7246	24.5175	23.4005	0	0	0.284484	166.258	-593.076	250	177.214	0	36.8648	39.9936	85.1814	1616358308893699	2
2581	0	0	581	1	479.325	223.198	256.128	0	0	-103.364	381.02	-121.81	276.174	5983.3	22740.1	121.81	16.7246	24.5175	23.4005	0	0	0.284484	166.258	-593.076	250	177.214	0	36.8648	39.9936	85.1814	1616358308893699	2
2582	0	0	582	1	479.325	223.198	256.128	0	0	-103.364	381.02	-121.81	276.174	5983.3	22740.1	121.81	16.7246	24.5175	23.4005	0	0	0.284484	166.258	-593.076	250	177.214	0	36.8648	39.9936	85.1814	1616358308893699	2
2583	0	0	583	1	479.325	223.198	256.128	0	0	-103.364	381.02	-121.81	276.174	5983.3	22740.1	121.81	16.7246	24.5175	23.4005	0	0	0.284484	166.258	-593.076	250	177.214	0	36.8648	39.9936	85.1814	1616358308893699	2
2588	0	0	588	1	444.946	270.17	174.777	0	0	48.5058	9.53148	-92.8765	287.929	6030.75	22712.9	92.8765	12.7857	25.5232	25.0222	0	0	0.27355	163.767	-595.366	250	202.934	0	48.0005	46.6304	105.373	1616358308993754	2
2589	0	0	589	1	495.541	249.782	245.759	0	0	-17.4315	-2.7132	-236.624	379.371	5997.03	22725.2	236.624	17.1335	25.5213	23.3661	0	0	0.237686	183.248	-601.304	250	249.663	0	31.3046	30.8834	105.321	1616358309013764	2
2590	0	0	590	1	647.434	246.739	400.695	0	0	144.768	-96.7729	-319.154	462.238	6034.15	22719.6	319.154	21.0577	25.8125	25.2503	0	0	0.271991	158.235	-595.795	250	244.481	0	27.5142	26.4752	123.935	1616358309033775	2
2596	0	0	596	1	494.043	250.498	243.545	0	0	33.7851	29.8879	-350.277	411.731	6045.48	22792.3	350.277	19.0726	25.401	25.1251	0	0	0.353672	168.407	-602.152	250	265.436	0	31.5097	29.5943	135.183	1616358309153841	2
2598	0	0	598	1	697.159	382.671	314.489	0	0	-34.961	11.0058	-87.3918	521.864	6014.56	22811.1	87.3918	23.8846	23.3765	23.0675	0	0	0.247201	222.463	-613.83	250	260.304	0	26.6928	25.489	56.7725	1616358309193862	2
2599	0	0	599	1	421.447	222.425	199.022	0	0	24.9545	-46.9321	-155.519	266.621	6054.31	22669.8	155.519	11.7535	24.3914	23.891	0	0	0.0850577	137.832	-578.571	250	177.853	0	47.0953	46.2395	123.44	1616358309213873	2
2603	0	0	603	1	422.544	222.718	199.826	0	0	-56.716	62.0724	-135.734	250.863	6036.32	22760.1	135.734	11.6282	23.2951	24.1498	0	0	0.245424	172.552	-592.041	250	193.928	0	49.1329	47.7158	116.348	1616358309293917	2
2604	0	0	604	1	556.636	296.886	259.75	0	0	24.5929	10.5328	-69.6601	325.896	6054.67	22711.9	69.6601	14.6438	23.8692	23.6947	0	0	0.176598	169.48	-591.762	250	209.899	0	42.9185	40.8582	88.3239	1616358309313928	2
2605	0	0	605	1	522.793	305.688	217.105	0	0	-15.5544	14.3122	-208.736	359.36	5995.15	22807.8	208.736	16.2048	24.3291	22.5828	0	0	0.267942	220	-605.364	250	245.506	0	32.9924	32.5272	101.401	1616358309333939	2
2606	0	0	606	1	529.654	259.538	270.116	0	0	-53.6834	63.6908	-167.924	317.268	5933.62	22758.4	167.924	14.6589	24.0247	23.5337	0	0	0.24105	223.983	-615.935	250	227.535	0	37.8623	37.1356	101.011	1616358309353950	2
2610	0	0	610	1	434.673	225.534	209.14	0	0	6.68692	34.3752	-223.624	264.146	5972.91	22787.8	223.624	11.8938	23.6864	23.7283	0	0	0.125587	213.345	-610.525	250	251.419	0	44.31	43.2862	140.475	1616358309433993	2
2611	0	0	611	1	435.844	222.356	213.488	0	0	-52.4862	-58.4147	-124.728	276.75	6032.09	22880.6	124.728	12.5849	24.1807	23.8512	0	0	0.166541	200.966	-606.585	250	209.433	0	46.2778	44.7618	108.585	1616358309454004	2
2612	0	0	612	1	519.343	307.156	212.188	0	0	-30.4223	-27.5121	-79.9603	320.422	6010.02	22750	79.9603	14.5811	23.9325	22.5124	0	0	0.105788	231.037	-613.479	250	235.91	0	42.0013	40.2387	89.4061	1616358309474015	2
2613	0	0	613	1	538.257	276.598	261.659	0	0	14.0372	-93.6081	-270.538	376.952	5965.56	22816.1	270.538	16.9752	25.057	22.5701	0	0	0.170386	193.033	-602.582	250	247.827	0	31.2656	30.6227	122.056	1616358309494026	2
2614	0	0	614	1	627.14	335.961	291.179	0	0	-37.4118	78.9853	-348.494	439.47	6017.01	22842.8	348.494	20.8605	23.8	22.8471	0	0	0.303418	183.518	-594.486	250	265.229	0	28.1916	26.4256	115.704	1616358309514037	2
2615	0	0	615	1	560.077	309.092	250.985	0	0	63.857	50.4732	-57.0255	358.776	6015.4	22771.7	57.0255	16.1495	25.2801	22.3943	0	0	0.521549	221.335	-609.44	250	236.09	0	39.253	37.258	80.7519	1616358309534048	2
2616	0	0	616	1	389.345	192.007	197.338	0	0	-56.6924	50.1966	-333.919	291.517	6036.29	22771.9	333.919	13.7636	24.2552	23.1011	0	0	0.178907	196.439	-602.193	250	243.677	0	40.3252	37.743	166.992	1616358309554059	2
2617	0	0	617	1	592.081	353.962	238.119	0	0	58.8277	11.3633	-101.94	277.744	6020.43	22711.1	101.94	12.2898	25.733	24.3368	0	0	0.266184	216.538	-614.455	250	236.325	0	48.7063	47.6303	110.363	1616358309574070	2
2618	0	0	618	1	541.375	278.363	263.011	0	0	-3.60264	24.0305	123.289	337.098	6182.52	22499.1	-123.289	16.2204	24.7542	25.9093	0	0	0.265433	172.774	-598.685	250	215.918	0	44.979	37.9039	88.328	1616358309594080	2
2623	0	0	623	1	438.837	251.831	187.006	0	0	-43.4228	37.4991	-285.82	235.557	6023.02	22784.6	285.82	10.8951	23.5935	23.34	0	0	0.0381915	186.409	-598.537	250	209.656	0	47.5929	45.8676	182.405	1616358309694135	2
2624	0	0	624	1	422.693	279.492	143.201	0	0	105.683	-36.6233	-224.971	199.675	5973.58	22759.1	224.971	8.77527	24.3644	23.2812	0	0	0.0256261	199.602	-602.078	250	201.497	0	58.3239	57.4142	198.509	1616358309714146	2
2625	0	0	625	1	469.034	240.105	228.93	0	0	28.8904	4.44019	-92.2429	404.743	5950.71	22718	92.2429	18.0511	22.8299	21.8947	0	0	0.281589	185.396	-595.548	250	233.255	0	33.2968	32.1898	72.8931	1616358309734157	2
2626	0	0	626	1	468.526	240.668	227.857	0	0	1.65795	1.06798	-264.473	286.637	5977.94	22821.1	264.473	12.9429	22.8254	22.1513	0	0	0.219708	197.667	-600.246	250	208.533	0	39.7027	38.637	144.183	1616358309754168	2
2627	0	0	627	1	533.111	293.289	239.822	0	0	-22.1014	-47.6115	-166.76	313.848	6101.36	22770.1	166.76	14.053	24.8751	23.9558	0	0	0.19181	254.81	-628.367	250	250.266	0	39.6865	38.9342	107.366	1616358309774178	2
2629	0	0	629	1	493.138	208.4	284.738	0	0	-66.9378	79.4054	-357.323	283.546	6046.54	22842.4	357.323	13.6365	24.0577	24.3953	0	0	0.330303	248.323	-629.052	250	251.294	0	43.3979	40.3323	181.448	1616358309814200	2
2632	0	0	632	1	424.651	260.676	163.975	0	0	-22.2149	-13.3493	-115.3	343.424	6001.81	22835.5	115.3	15.4862	23.7693	23.5513	0	0	0.194296	206.723	-605.809	250	246.136	0	38.4306	37.1811	87.1651	1616358309874233	2
2634	0	0	634	1	402.243	233.855	168.387	0	0	-21.3458	28.1898	-94.2859	266.274	6000.95	22794	94.2859	12.1343	23.0005	22.2204	0	0	0.195737	203.987	-602.156	250	225.994	0	48.5586	46.6382	105.797	1616358309914255	2
2635	0	0	635	1	466.301	290.94	175.361	0	0	57.4467	-109.197	-292.312	283.686	6021.81	22831.7	292.312	12.8003	25.1872	24.3134	0	0	0.198348	188.035	-604.163	250	210.896	0	41.7616	40.6935	177.874	1616358309934266	2
2636	0	0	636	1	582.8	236.931	345.869	0	0	48.9867	63.409	-285.997	368.868	6030.27	22858.4	285.997	16.7835	23.8905	23.1012	0	0	0.496932	227.092	-616.228	250	287.299	0	31.7522	30.6741	122.257	1616358309954277	2
2639	0	0	639	1	500.155	237.193	262.962	0	0	-62.5317	32.1042	-28.184	403.637	6042.13	22790	28.184	19.1492	23.1846	22.54	0	0	0.263151	207.958	-608.186	250	252.571	0	35.3377	32.0146	66.4832	1616358310014309	2
2640	0	0	640	1	501.861	293.662	208.199	0	0	-110.484	22.6374	-360.708	326.788	5990.42	22799.5	360.708	15.866	23.0705	21.8236	0	0	0.0687854	227.626	-612.6	250	255.27	0	37.1787	33.8616	157.734	1616358310034320	2
2641	0	0	641	1	542.708	302.857	239.851	0	0	52.561	28.6737	-228.175	399.508	5927.04	22793.5	228.175	17.8053	23.625	22.3519	0	0	0.294107	217.355	-610.02	250	279.19	0	29.6602	29.2357	97.1709	1616358310054331	2
2642	0	0	642	1	635.195	330.041	305.154	0	0	3.96398	47.7865	-52.7441	525.435	5975.64	22774.4	52.7441	24.0659	23.7791	22.2531	0	0	0.559279	189.64	-605.993	250	275.815	0	27.5435	25.6156	54.8925	1616358310074342	2
2643	0	0	643	1	568.198	268.242	299.956	0	0	-8.54266	-116.957	-169.758	410.541	5988.14	22839.4	169.758	18.3353	23.2201	22.6962	0	0	0.428595	211.202	-607.283	250	240.593	0	30.5308	30.1944	83.3647	1616358310094353	2
2644	0	0	644	1	613.211	335.027	278.184	0	0	-23.5009	66.8677	-107.888	389.008	6003.1	22755.3	107.888	17.8589	24.6477	23.9171	0	0	0.522652	173.097	-597.052	250	229.464	0	34.2244	33.0081	76.5125	1616358310114364	2
2645	0	0	645	1	394.514	212.23	182.284	0	0	24.2693	16.7956	-287.475	286.127	6054.99	22805.3	287.475	12.9534	23.9815	23.1375	0	0	0.256673	193.665	-599.514	250	257.348	0	40.4029	39.0928	158.285	1616358310134375	2
2648	0	0	648	1	504.318	301.927	202.391	0	0	29.8585	-20.4403	-195.779	236.67	5949.74	22842.6	195.779	10.4699	25.7445	23.9905	0	0	0.150099	165.57	-590.354	250	217.625	0	50.8084	50.4091	155.348	1616358310194407	2
2655	0	0	655	1	571.07	259.333	311.738	0	0	78.5784	-2.06105	-205.51	517.404	6000.68	22724.5	205.51	22.7805	24.0553	22.5686	0	0	0.337593	207.567	-612.802	250	301.669	0	24.1838	23.9607	74.1771	1616358310334484	2
2658	0	0	658	1	533.071	273.689	259.382	0	0	48.2265	-32.7655	-90.8321	352.026	6031.03	22854.9	90.8321	15.5462	23.1262	22.0299	0	0	0.168727	188.527	-596.623	250	215.783	0	38.3351	36.9284	84.3946	1616358310394516	2
2661	0	0	661	1	558.536	332.636	225.9	0	0	-16.3436	30.4432	-88.5969	353.744	5995.94	22791.7	88.5969	16.1148	23.2276	23.3662	0	0	0.380658	234.443	-622.012	250	259.083	0	38.3089	36.4376	81.3998	1616358310454549	2
2664	0	0	664	1	451.351	191.304	260.046	0	0	51.3005	67.4269	-313.172	348.58	6027.96	22754.7	313.172	16.0059	24.6291	21.786	0	0	0.320344	198.088	-603.354	250	263.15	0	33.1098	31.7633	138.566	1616358310514582	2
2670	0	0	670	1	508.831	287.617	221.214	0	0	58.7612	3.33057	-274.86	302.513	6020.5	22818.8	274.86	13.5527	23.8469	23.8493	0	0	0.170284	184.339	-596.008	250	228.191	0	38.8275	38.0388	147.709	1616358310634647	2
2671	0	0	671	1	601.95	299.093	302.857	0	0	-74.1104	44.0906	-152.262	380.115	5954.05	22877.7	152.262	17.6727	22.4621	22.4345	0	0	0.432866	217.894	-608.712	250	267.123	0	32.1046	30.961	79.6481	1616358310654658	2
2672	0	0	672	1	550.974	312.502	238.472	0	0	-58.53	87.1583	-159.499	349.283	6038.13	22735	159.499	16.2903	22.9451	23.2184	0	0	0.29539	173.291	-593.63	250	224.007	0	34.4062	33.8756	87.8063	1616358310674669	2
2673	0	0	673	1	509.005	268.874	240.131	0	0	136.224	-27.8209	-113.417	278.18	6042.7	22750.3	113.417	12.1239	23.4488	23.2201	0	0	0.148741	187.995	-596.233	250	215.595	0	47.6772	46.3848	110.546	1616358310694680	2
2674	0	0	674	1	501.362	254.466	246.896	0	0	37.7	-5.84165	-49.834	334.142	5941.9	22728.3	49.834	15.0005	21.6539	21.2558	0	0	0.246272	217.059	-605.208	250	250.453	0	41.3182	38.852	82.0202	1616358310714691	2
2675	0	0	675	1	551.113	270.284	280.828	0	0	62.2937	-15.726	-148.355	337.386	6116.63	22738.2	148.355	14.7934	22.9487	22.8572	0	0	0.204849	252.399	-622.131	250	298.015	0	37.5743	36.9902	95.0247	1616358310734702	2
2676	0	0	676	1	541.443	244.584	296.859	0	0	-7.29152	-51.589	-115.965	479.431	5986.89	22774.1	115.965	21.4104	22.8767	21.749	0	0	0.227873	179.945	-594.866	250	243.039	0	27.8017	26.7976	63.7449	1616358310754712	2
2682	0	0	682	1	537.265	326.841	210.423	0	0	-26.9535	-49.4816	-36.3069	347.79	6006.55	22871.6	36.3069	15.9793	21.8345	22.8057	0	0	0.298262	194.662	-598.415	250	223.801	0	41.1131	37.2322	77.9069	1616358310874778	2
2686	0	0	686	1	724.566	399.845	324.721	0	0	0.132993	-55.4728	-53.0231	582.733	5979.47	22778	53.0231	26.3202	21.5664	22.185	0	0	0.46576	222.53	-612.086	250	273.252	0	25.2382	23.2702	49.7161	1616358310954821	2
2689	0	0	689	1	423.903	222.529	201.374	0	0	-26.0894	7.48747	-149.737	245.798	6005.69	22814.7	149.737	11.0951	23.621	22.5857	0	0	0.0755377	219.095	-605.993	250	240.246	0	49.2809	48.528	125.14	1616358311014854	2
2690	0	0	690	1	424.577	238.327	186.25	0	0	-7.2093	5.84159	-206.242	245.735	5986.81	22816.3	206.242	11.0331	24.0431	23.4547	0	0	0.290563	202.058	-604.288	250	228.521	0	47.8282	47.1571	145.784	1616358311034865	2
2692	0	0	692	1	515.286	276.709	238.577	0	0	68.5927	50.566	-213.88	337.348	6010.67	22771.6	213.88	15.0393	23.369	23.1147	0	0	0.192285	192.895	-602.16	250	215.865	0	35.2226	34.6535	109.974	1616358311074887	2
2698	0	0	698	1	456.642	272.624	184.018	0	0	-72.1303	31.9998	-139.922	274.472	5952.07	22790.1	139.922	12.7295	22.8052	21.9904	0	0	0.629651	166.331	-585.418	250	194.45	0	43.6379	42.4085	106.135	1616358311194952	2
2699	0	0	699	1	648.378	413.881	234.497	0	0	39.4783	20.4642	-19.6425	460.605	5940.12	22801.7	19.6425	20.9579	21.8875	22.2108	0	0	0.316008	233.53	-612.672	250	289.679	0	32.0539	29.0802	60.139	1616358311214963	2
2701	0	0	701	1	501.796	264.367	237.429	0	0	54.1904	24.3478	-363.128	322.969	6025.07	22797.8	363.128	15.0038	24.2618	24.2056	0	0	0.35451	148.096	-585.552	250	198.895	0	39.5098	37.1509	177.759	1616358311254985	2
2703	0	0	703	1	540.447	363.808	176.639	0	0	-36.4323	21.8378	-156.702	266.015	6016.03	22800.3	156.702	12.086	22.0643	22.2781	0	0	0.246898	209.804	-602.055	250	225.021	0	44.7516	43.8862	114.336	1616358311295007	2
2707	0	0	707	1	486.842	282.907	203.935	0	0	-97.137	-15.4095	-12.7377	334.211	5977.08	22737.9	12.7377	16.1665	22.2258	22.2157	0	0	0.405836	210.679	-602.404	250	221.665	0	42.3636	37.4942	76.7292	1616358311375050	2
2708	0	0	708	1	395.358	260.473	134.885	0	0	-8.60027	4.35706	-154.744	199.393	5988.2	22718.1	154.744	8.93447	22.0933	22.6305	0	0	0.22532	221.01	-605.402	250	207.796	0	59.9769	58.8392	152.694	1616358311395061	2
2711	0	0	711	1	560.019	310.425	249.595	0	0	88.1617	16.049	-136.132	408.174	5991.1	22806.1	136.132	17.9267	23.1523	22.1329	0	0	0.36672	212.837	-607.52	250	295.242	0	31.882	31.0892	77.545	1616358311455094	2
2713	0	0	713	1	412.59	224.903	187.687	0	0	-30.1518	7.13434	-41.4011	373.069	6009.75	22815	41.4011	17.2515	21.9458	23.0807	0	0	0.285516	221.721	-608.827	250	239.398	0	38.1367	35.0255	72.6349	1616358311495116	2
2716	0	0	716	1	441.41	181.969	259.442	0	0	-48.608	38.9133	-216.871	320.964	6028.21	22783.2	216.871	14.7344	23.3078	21.957	0	0	0.188399	157.733	-582.781	250	226.762	0	35.2682	34.7291	110.681	1616358311555148	2
2717	0	0	717	1	503.014	325.678	177.336	0	0	75.5642	50.9351	32.1435	260.965	6003.7	22771.2	-32.1435	12.023	23.055	21.3364	0	0	0.0462389	192.721	-596.786	250	218.507	0	56.0527	48.9381	99.9289	1616358311575159	2
2724	0	0	724	1	547.444	237.967	309.477	0	0	-1.11167	-35.3627	-161.221	392.893	5980.71	22857.5	161.221	17.4729	22.0684	21.3683	0	0	0.382086	209.901	-603.047	250	235.088	0	31.4666	30.6004	82.14	1616358311715236	2
2726	0	0	726	1	478.771	270.067	208.705	0	0	-3.27814	48.5989	-267.791	262.86	5982.88	22773.5	267.791	11.9892	23.1236	21.5718	0	0	0.181657	263.217	-623.983	250	305.97	0	42.1718	40.7381	156.058	1616358311755257	2
2733	0	0	733	1	573.947	301.902	272.045	0	0	42.5138	-43.0676	-275.185	367.961	6036.75	22765.5	275.185	16.4643	23.2107	22.8738	0	0	0.392545	221.378	-613.392	250	268.397	0	31.995	31.1464	122.765	1616358311895334	2
2735	0	0	735	1	522.015	302.077	219.938	0	0	-59.1042	-3.70317	-159.718	326.491	6038.7	22726.2	159.718	14.9259	22.5562	22.4924	0	0	0.238813	209.264	-604.38	250	201.401	0	36.825	36.3136	95.1432	1616358311935355	2
2736	0	0	736	1	633.057	322.497	310.56	0	0	16.9713	-3.71652	-109.211	377.179	5962.63	22726.2	109.211	16.8083	22.0125	22.1973	0	0	0.369091	227.762	-611.967	250	234.763	0	34.9259	33.7903	78.1416	1616358311955366	2
2737	0	0	737	1	476.164	228.643	247.522	0	0	36.1668	21.194	-286.908	327.934	5943.43	22800.9	286.908	14.823	23.6081	23.3326	0	0	0.184901	189.699	-597.565	250	235.361	0	35.727	34.6223	138.472	1616358311975377	2
2746	0	0	746	1	512.558	257.179	255.38	0	0	-25.8446	-18.5365	-194.23	396.899	6005.44	22840.7	194.23	17.8624	22.8281	21.8369	0	0	0.236035	201.55	-604.556	250	250.096	0	30.0888	29.6275	87.8266	1616358312155475	2
2747	0	0	747	1	460.057	233.173	226.884	0	0	76.0472	28.3599	-143.761	272.3	6003.21	22793.8	143.761	12.0035	22.6943	23.5892	0	0	0.0845317	208.453	-606.675	250	220.814	0	46.6171	45.4079	114.484	1616358312175486	2
2749	0	0	749	1	502.432	242.169	260.263	0	0	8.83855	26.9766	-220.326	341.584	5970.76	22795.2	220.326	15.343	22.3345	22.3639	0	0	0.216943	224.493	-606.957	250	253.849	0	34.2859	33.5406	106.603	1616358312215508	2
2750	0	0	750	1	479.737	244.006	235.731	0	0	-48.5873	51.847	-170.734	368.6	6028.19	22770.3	170.734	16.9393	21.6829	21.3105	0	0	0.210504	195.034	-596.583	250	237.686	0	31.7978	31.1717	85.0787	1616358312235519	2
2751	0	0	751	1	424.988	242.426	182.562	0	0	-14.1219	4.90074	-191.665	302.522	5993.72	22817.2	191.665	13.5957	23.1518	23.5505	0	0	0.190583	190.019	-596.874	250	240.884	0	39.8056	39.1705	113.818	1616358312255530	2
2755	0	0	755	1	619.382	325.493	293.89	0	0	-50.4062	-22.6348	-63.0404	450.138	5930.35	22745.1	63.0404	20.7917	20.472	21.1066	0	0	0.355041	227.794	-609.994	250	261.213	0	30.2743	28.2675	60.6932	1616358312335573	2
2757	0	0	757	1	429.647	238.16	191.487	0	0	56.0346	34.9719	-201.057	322.377	5923.57	22787.2	201.057	14.3215	22.0357	22.0914	0	0	0.240723	220.913	-605.791	250	234.267	0	36.4762	35.9185	109.373	1616358312375595	2
2762	0	0	762	1	529.237	266.243	262.994	0	0	-58.995	-77.6152	-70.1154	304.1	6038.6	22800.1	70.1154	14.0323	22.2577	20.9855	0	0	0.217494	199.408	-597.532	250	172.189	0	43.1454	41.0814	89.7701	1616358312475650	2
2766	0	0	766	1	384.714	201.764	182.95	0	0	31.8622	-11.5879	-207.096	250.018	5947.74	22734.1	207.096	11.0815	21.9306	21.3057	0	0	0.245557	168.174	-583.846	250	212.745	0	45.384	45.1005	141.54	1616358312555693	2
2769	0	0	769	1	481.115	252.461	228.654	0	0	43.0548	26.655	-145.169	270.983	6036.21	22695.8	145.169	12.0131	22.8282	21.697	0	0	0.293344	192.448	-596.24	250	259.218	0	44.8077	44.1505	113.723	1616358312615726	2
2770	0	0	770	1	528.614	317.581	211.032	0	0	-37.8202	12.0969	-204.518	298.519	6017.42	22710.4	204.518	13.5635	22.4461	22.1853	0	0	0.142595	194.779	-595.654	250	224.315	0	38.351	37.978	115.479	1616358312635737	2
2771	0	0	771	1	657.91	337.269	320.641	0	0	87.3037	-23.1501	-73.0261	511.119	5991.96	22745.6	73.0261	22.5172	21.0146	20.3786	0	0	0.183459	211.313	-598.382	250	288.455	0	27.2684	25.9032	57.1704	1616358312655748	2
2774	0	0	774	1	423.695	201.84	221.855	0	0	76.8768	-75.5836	-155.775	305.974	6002.38	22798.1	155.775	13.3341	21.8223	21.5864	0	0	0.0938236	183.075	-588.6	250	224.02	0	40.3324	39.7698	106.017	1616358312715780	2
2775	0	0	775	1	485.179	315.472	169.707	0	0	-63.4084	17.7302	-116.584	284.116	6043.01	22804.4	116.584	13.124	22.9809	22.117	0	0	0.61056	190.999	-596.478	250	231.68	0	43.7094	42.4235	100.108	1616358312735791	2
2776	0	0	776	1	353.588	172.435	181.153	0	0	0.409153	50.6268	-232.69	225.368	5979.19	22771.5	232.69	10.2138	22.7574	22.3239	0	0	0.279092	208.735	-600.343	250	244.165	0	49.6854	48.4504	163.162	1616358312755802	2
2779	0	0	779	1	611.593	267.824	343.769	0	0	24.9868	27.2757	-157.992	504.474	5954.61	22794.9	157.992	22.4612	21.5933	19.5394	0	0	0.497831	203.336	-595.424	250	281.855	0	24.3074	23.8483	63.4033	1616358312815835	2
2782	0	0	782	1	518.344	236.053	282.291	0	0	-9.32625	41.2721	-229.412	279.949	5988.93	22880.5	229.412	12.6917	20.6238	20.4915	0	0	0.231454	212.131	-593.664	250	208.837	0	39.4311	38.2195	126.064	1616358312875868	2
2784	0	0	784	1	489.575	297.272	192.303	0	0	-2.22613	34.3333	-17.6711	403.169	5981.83	22787.8	17.6711	18.662	21.6431	21.0507	0	0	0.233152	188.965	-590.509	250	223.004	0	35.4986	31.9124	66.0767	1616358312915889	2
2785	0	0	785	1	432.133	201.732	230.401	0	0	-39.6414	13.0148	-336.108	386.73	6019.24	22809.1	336.108	18.0638	20.9803	20.4966	0	0	0.140987	160.252	-579.523	250	231.428	0	30.2012	28.4397	123.2	1616358312935900	2
2786	0	0	786	1	412.261	244.779	167.482	0	0	-57.0006	78.4282	-109.915	190.537	6036.6	22743.7	109.915	8.90926	22.1314	22.1617	0	0	0.212433	255.467	-614.135	250	243.806	0	63.2204	61.4229	141.76	1616358312955911	2
2788	0	0	788	1	404.962	217.097	187.866	0	0	13.3824	-38.8264	-206.139	202.003	5966.22	22861	206.139	8.97093	23.105	22.4789	0	0	0.141615	206.753	-604.06	250	205.765	0	57.0612	55.9344	177.399	1616358312995933	2
2789	0	0	789	1	381.049	225.46	155.589	0	0	-4.63918	120.973	-197.696	183.91	5984.24	22800.8	197.696	8.50461	23.1874	21.6292	0	0	0.204993	215.382	-595.702	250	242.074	0	59.4923	58.8296	178.798	1616358313015944	2
2790	0	0	790	1	547.892	309.353	238.539	0	0	12.7032	37.9095	-257.002	373.262	5966.9	22784.2	257.002	16.8833	23.0454	22.1415	0	0	0.290161	227.008	-609.163	250	305.628	0	31.0474	30.1487	108.963	1616358313035955	2
2792	0	0	792	1	381.656	210.452	171.204	0	0	-15.4269	-22.3938	-284.653	195.67	5995.03	22844.5	284.653	8.89941	21.7874	21.8473	0	0	0.195964	198.279	-595.822	250	235.877	0	56.3344	54.1041	218.217	1616358313075977	2
2793	0	0	793	1	556.311	249.39	306.921	0	0	-95.1617	31.6488	-236.406	261.476	5975.1	22790.5	236.406	12.2785	22.0103	20.8048	0	0	0.274621	214.541	-596.967	250	238.673	0	41.0829	39.8793	135.398	1616358313095987	2
2797	0	0	797	1	403.22	171.14	232.08	0	0	-32.6174	69.908	-159.98	226.064	6012.22	22752.2	159.98	10.3683	22.4107	22.8357	0	0	0.214089	195.765	-597.535	250	223.564	0	51.8957	50.9523	134.09	1616358313176031	2
2801	0	0	801	1	540.232	301.253	238.98	0	0	-4.16717	-18.6191	-122.179	344.017	5983.77	22840.8	122.179	15.3793	22.7778	21.2017	0	0	0.339232	256.079	-616.124	250	254.452	0	36.9471	35.8521	86.4822	1616358313256075	2
2802	0	0	802	1	437.698	217.895	219.803	0	0	36.1526	-12.3499	4.7694	452.721	5943.45	22734.8	-4.7694	20.6703	20.8152	21.5405	0	0	0.416725	213.531	-601.132	250	262.662	0	32.7997	29.1055	60.1302	1616358313276085	2
2803	0	0	803	1	396.204	229.321	166.884	0	0	15.0734	4.59749	16.757	209.771	5964.53	22817.5	-16.757	9.69837	21.8581	22.7104	0	0	0.399416	175.525	-588.854	250	198.362	0	69.2431	60.5666	122.763	1616358313296096	2
2804	0	0	804	1	467.276	194.282	272.995	0	0	44.6431	-15.7351	-152.661	412.576	6034.62	22738.2	152.661	18.1534	22.917	22.2654	0	0	0.398993	207.312	-604.186	250	273.001	0	30.7334	30.3541	78.9343	1616358313316107	2
2805	0	0	805	1	491.809	301.768	190.041	0	0	-14.9485	39.5525	-118.907	427.922	5994.55	22782.6	118.907	19.4109	21.8669	21.5543	0	0	0.454452	216.891	-606.242	250	274.174	0	30.0831	28.9271	68.4257	1616358313336118	2
2810	0	0	810	1	452.648	250.233	202.415	0	0	67.62	-4.16924	-64.1846	205.588	6011.64	22826.3	64.1846	9.13065	22.587	23.3041	0	0	0.170171	192.768	-595.917	250	222.198	0	66.8704	63.3947	135.437	1616358313436173	2
2811	0	0	811	1	546.403	275.324	271.08	0	0	48.1291	-66.4206	-293.279	452.399	6031.13	22788.9	293.279	20.3476	22.0806	20.9119	0	0	0.220914	218.236	-605.584	250	306.283	0	25.9128	25.054	105.104	1616358313456184	2
2812	0	0	812	1	424.291	272.138	152.153	0	0	50.6521	44.6704	-58.5878	229.34	5928.95	22777.5	58.5878	10.3344	22.0421	22.0744	0	0	0.0520676	175.449	-584.931	250	187.282	0	58.6954	55.2082	118.139	1616358313476194	2
2815	0	0	815	1	534.403	306.434	227.969	0	0	-30.4339	11.7537	-248.714	350.282	6010.03	22810.4	248.714	15.9498	21.3291	19.8686	0	0	0.133877	230.214	-603.959	250	289.891	0	31.3739	30.8188	108	1616358313536227	2
2835	0	0	835	1	393.961	168.864	225.097	0	0	-46.6367	9.33996	-161.888	249.956	5926.58	22812.8	161.888	11.3811	20.8977	21.4732	0	0	0.204228	202.75	-595.272	250	236.759	0	46.4067	45.6316	120.187	1616358313936445	2
2839	0	0	839	1	485.657	311.266	174.391	0	0	35.6061	33.1116	-62.6377	279.547	5943.99	22789	62.6377	12.5991	20.487	20.2105	0	0	0.0800432	213.775	-597.112	250	198.708	0	46.8701	44.24	95.309	1616358314016489	2
2840	0	0	840	1	569.178	302.609	266.569	0	0	12.436	-15.1286	-86.992	366.125	5967.16	22837.3	86.992	16.3816	20.2502	21.7296	0	0	0.351549	231.294	-606.317	250	273.182	0	36.5817	34.6784	76.6237	1616358314036500	2
2843	0	0	843	1	344.933	215.526	129.407	0	0	29.4216	21.7745	-138.86	210.967	5950.18	22800.4	138.86	9.3777	22.1489	20.5528	0	0	0.0228134	174.956	-580.704	250	192.36	0	56.1247	55.2382	140.103	1616358314096532	2
2850	0	0	850	1	411.242	172.268	238.974	0	0	17.0386	1.6131	-70.9102	225.921	6062.22	22720.9	70.9102	10.1571	20.2198	21.1031	0	0	0.0800056	185.944	-584.372	250	212.641	0	57.5497	54.6271	117.258	1616358314236609	2
2851	0	0	851	1	433.994	229.761	204.233	0	0	36.6372	4.74215	-149.733	356.1	5942.96	22817.4	149.733	15.7449	20.1039	20.1885	0	0	0.264519	249.515	-608.682	250	276.168	0	33.922	33.3358	84.9911	1616358314256619	2
2852	0	0	852	1	389.55	208.611	180.939	0	0	-74.6183	-15.2371	-46.0117	210.204	5954.56	22837.4	46.0117	9.90426	22.8835	21.9623	0	0	0.305758	224.242	-608.662	250	249.679	0	63.5922	58.8759	123.075	1616358314276630	2
2853	0	0	853	1	525.387	265.829	259.558	0	0	15.596	8.41761	-11.5249	359.492	6063.66	22813.7	11.5249	16.487	21.2832	21.5072	0	0	0.275805	206.282	-594.855	250	222.301	0	40.0506	35.9553	73.9086	1616358314296641	2
2858	0	0	858	1	621.107	324.913	296.194	0	0	-15.9729	-48.7675	-164.466	448.934	5995.57	22771.2	164.466	20.0529	19.9314	19.8693	0	0	0.156194	203.934	-594.49	250	246.844	0	26.8862	26.2244	70.2636	1616358314396696	2
2859	0	0	859	1	575.911	344.918	230.992	0	0	28.0521	-39.0904	-128.586	403.123	5951.55	22761.6	128.586	17.7868	21.1587	20.4223	0	0	0.205469	205.146	-593.459	250	239.001	0	31.3588	30.5137	74.732	1616358314416707	2
2860	0	0	860	1	461.141	219.15	241.991	0	0	82.1061	-48.2585	-127.779	290.408	5997.15	22770.7	127.779	12.6636	22.1123	21.3394	0	0	0.273168	162.592	-580.282	250	200.733	0	43.6127	42.4794	105.013	1616358314436718	2
2862	0	0	862	1	484.143	260.8	223.343	0	0	13.3798	-22.5725	-210.765	351.383	5966.22	22745.1	210.765	15.6342	20.2483	20.8095	0	0	0.230036	210.221	-596.264	250	240.942	0	32.8669	32.2865	99.6246	1616358314476739	2
2864	0	0	864	1	565.124	332.37	232.754	0	0	-42.1229	41.7995	-119.461	414.952	6021.72	22780.3	119.461	19.0493	20.4561	19.658	0	0	0.45733	205.79	-590.056	250	256.912	0	29.5208	28.5349	67.7646	1616358314516761	2
2865	0	0	865	1	516.474	313.053	203.421	0	0	-6.66451	21.7137	27.9636	353.509	5986.26	22800.4	-27.9636	16.5747	21.4788	20.5078	0	0	0.249392	213.743	-600.945	250	253.989	0	41.0659	35.587	72.9015	1616358314536772	2
2866	0	0	866	1	436.325	193.037	243.288	0	0	-64.18	53.418	-89.3587	364.838	5944.12	22768.7	89.3587	17.0853	20.3603	20.3327	0	0	0.16918	130.145	-564.149	250	200.743	0	34.5207	32.7689	73.459	1616358314556783	2
2867	0	0	867	1	587.823	296.406	291.418	0	0	40.555	-19.8305	-116.931	380.522	6038.71	22842	116.931	16.7899	19.0756	21.8039	0	0	0.167457	188.206	-589.181	250	242.591	0	34.0594	32.7071	75.6844	1616358314576794	2
2869	0	0	869	1	498.297	305.501	192.796	0	0	41.7915	-78.1179	-38.433	250.494	5937.81	22800.6	38.4329	11.2077	21.1903	20.7805	0	0	0.237115	202.211	-596.296	250	254.416	0	54.7098	50.9838	106.438	1616358314616816	2
2870	0	0	870	1	433.07	233.364	199.705	0	0	-12.5491	-12.3332	-3.89233	379.747	5992.15	22834.5	3.89233	17.594	20.9623	19.7363	0	0	0.343974	179.175	-586.032	250	200.718	0	37.3009	33.295	68.7075	1616358314636826	2
2872	0	0	872	1	402.441	192.022	210.419	0	0	8.3437	51.223	-233.46	248.934	5971.26	22770.9	233.46	11.2604	21.1754	20.571	0	0	0.195372	239.068	-607.134	250	250.124	0	43.8672	42.8272	144.418	1616358314676848	2
2874	0	0	874	1	507.59	248.438	259.152	0	0	-49.2547	26.4438	-145.596	338.998	6028.85	22696	145.596	15.515	20.7642	20.4933	0	0	0.512868	167.001	-580.263	250	230.716	0	34.7951	34.007	85.852	1616358314716870	2
2877	0	0	877	1	415.416	220.297	195.12	0	0	6.46042	30.5365	-16.469	385.994	5973.14	22791.6	16.469	17.802	21.9482	20.6702	0	0	0.455938	143.928	-576.681	250	199.747	0	36.9271	33.328	69.0169	1616358314776903	2
2878	0	0	878	1	599.188	278.158	321.03	0	0	14.7393	19.4896	-60.085	340.723	5964.86	22902.3	60.085	15.4227	21.0229	19.2956	0	0	0.250449	212.66	-598.299	250	251.316	0	38.74	36.4273	78.953	1616358314796914	2
2880	0	0	880	1	339.737	161.105	178.632	0	0	21.9916	-28.8491	-53.9921	211.528	5957.61	22751.3	53.9921	9.50009	21.8378	19.8412	0	0	0.0491433	178.076	-579.59	250	179.58	0	61.9501	58.6041	125.583	1616358314836935	2
2881	0	0	881	1	409.075	183.411	225.664	0	0	69.7076	23.5804	-358.987	265.735	6009.55	22798.6	358.987	12.3096	21.4618	21.0109	0	0	0.140586	163.95	-580.431	250	209.17	0	44.5973	41.9053	201.731	1616358314856946	2
2883	0	0	883	1	413.695	221.01	192.684	0	0	13.3629	-54.2458	-90.1252	369.779	5966.24	22776.7	90.1252	16.4662	21.0078	21.3387	0	0	0.115236	158.65	-578.036	250	212.042	0	36.078	34.3628	77.4697	1616358314896968	2
2884	0	0	884	1	459.289	276.806	182.483	0	0	15.6983	79.7978	-263.003	252.585	5963.9	22742.3	263.003	11.5492	21.8351	20.8715	0	0	0.415397	193.229	-592.956	250	226.732	0	42.8316	41.8509	155.528	1616358314916979	2
2885	0	0	885	1	501.042	265.722	235.32	0	0	75.6208	-55.3552	-60.925	292.516	6003.64	22877.5	60.925	12.9116	21.4521	20.3554	0	0	0.170184	238.195	-610.255	250	269.962	0	46.225	43.5134	95.0096	1616358314936990	2
2886	0	0	886	1	420.541	224.877	195.664	0	0	70.8987	-2.63063	-265.408	383.511	6008.36	22725.1	265.408	17.1052	20.5167	19.3037	0	0	0.0182416	196.778	-586.49	250	255.015	0	28.9674	28.5017	107.881	1616358314957001	2
2888	0	0	888	1	448.365	226.014	222.351	0	0	49.0221	16.3753	-165.976	271.974	6030.24	22805.8	165.976	12.0182	22.5446	22.4872	0	0	0.316444	187.932	-596.637	250	236.132	0	44.4443	43.9528	119.535	1616358314997023	2
2889	0	0	889	1	437.891	216.896	220.996	0	0	29.3281	-68.5396	-271.346	294.358	5950.27	22791	271.346	13.1903	21.5557	20.2723	0	0	0.290534	215.157	-601.325	250	239.515	0	37.5429	36.6378	146.056	1616358315017034	2
2890	0	0	890	1	498.13	269.091	229.04	0	0	156.41	28.1225	-224.75	270.595	6022.51	22794	224.75	12.0204	21.9261	21.2969	0	0	0.306723	182.239	-590.523	250	241.342	0	41.6805	41.2302	139.003	1616358315037044	2
2891	0	0	891	1	441.545	188.469	253.076	0	0	7.56252	41.6136	-225.322	271.91	5972.04	22780.5	225.322	12.2618	20.8865	21.7727	0	0	0.372189	180.428	-586.507	250	233.671	0	41.5645	40.4959	130.203	1616358315057055	2
2894	0	0	894	1	453.937	239.459	214.478	0	0	-7.73175	-8.8599	5.18384	333.212	5987.33	22731.3	-5.18384	15.4577	20.1687	20.153	0	0	0.27925	187.39	-588.394	250	204.424	0	42.3896	37.4798	76.799	1616358315117088	2
2897	0	0	897	1	487.121	262.536	224.586	0	0	-25.3257	-54.5335	-73.8774	264.127	6004.93	22777	73.8774	11.9836	20.5666	21.7159	0	0	0.207278	192.789	-590.653	250	205.4	0	49.9019	46.955	102.194	1616358315177121	2
2904	0	0	904	1	378.303	250.583	127.721	0	0	48.1424	2.99019	32.8949	199.783	6031.12	22819.2	-32.8949	9.18225	20.9278	21.4128	0	0	0.0772404	245.001	-610.35	250	205.427	0	71.4795	62.2538	126.191	1616358315317197	2
2906	0	0	906	1	565.011	282.939	282.073	0	0	30.9118	-2.01066	-122.647	322.032	5948.69	22724.5	122.647	14.2705	22.2932	20.3366	0	0	0.266289	183.321	-587.944	250	208.861	0	38.5572	37.9239	92.062	1616358315357219	2
2912	0	0	912	1	365.343	216.208	149.135	0	0	-28.8005	-4.15694	-90.7402	283.43	6008.4	22826.3	90.7402	12.8944	20.5271	21.1418	0	0	0.137403	208.202	-595.862	250	208.039	0	45.0555	43.1544	95.9842	1616358315477284	2
2913	0	0	913	1	464.512	263.745	200.766	0	0	122.698	-17.4161	-285.531	246.004	5956.56	22839.6	285.531	11.0098	21.071	21.1505	0	0	0.126433	185.914	-584.118	250	191.789	0	45.2253	43.8824	182.028	1616358315497295	2
2918	0	0	918	1	553.145	296.005	257.14	0	0	-44.4823	7.35117	-163.382	352.706	6024.08	22814.8	163.382	16.0383	20.6575	19.9544	0	0	0.437043	239.238	-610.037	250	243.999	0	32.8815	32.4257	86.3899	1616358315597350	2
2919	0	0	919	1	470.709	236.085	234.624	0	0	-2.77379	-16.3089	-206.89	297.689	5982.37	22738.8	206.89	13.3097	21.2247	20.1639	0	0	0.209749	195.572	-585.464	250	213.278	0	37.8013	37.2983	116.212	1616358315617360	2
2921	0	0	921	1	391.575	238.199	153.376	0	0	10.8968	30.2326	-94.2838	205.32	5968.7	22791.9	94.2838	9.24854	21.4418	20.1375	0	0	0.252536	197.343	-591.68	250	177.204	0	60.2777	58.083	132.698	1616358315657382	2
2922	0	0	922	1	459.634	247.783	211.851	0	0	0.981367	86.7784	-270.674	273.02	6078.28	22835	270.674	12.572	20.709	19.868	0	0	0.103882	237.855	-602.209	250	246.346	0	39.0779	37.9364	142.813	1616358315677393	2
2925	0	0	925	1	471.108	253.011	218.096	0	0	42.5032	-33.7635	-334.865	290.952	6036.76	22756.2	334.865	13.3056	21.2096	19.8519	0	0	0.280369	289.629	-628.788	250	258.893	0	39.0318	36.795	173.043	1616358315737426	2
2926	0	0	926	1	454.791	242.123	212.668	0	0	11.5402	25.7019	-206.007	295.187	5968.06	22796.4	206.007	13.224	21.0224	20.4799	0	0	0.233228	167.256	-583.14	250	221.255	0	38.2647	37.5826	115.832	1616358315757437	2
2931	0	0	931	1	450.64	237.753	212.886	0	0	-85.2714	-64.3998	-148.291	248.275	5965.21	22786.9	148.291	11.4616	20.2919	20.0445	0	0	0.333112	241.654	-599.496	250	232.91	0	46.1002	44.8071	115.06	1616358315857491	2
2940	0	0	940	1	480.052	248.868	231.184	0	0	-16.3731	-16.3075	-219.713	337.667	6095.63	22738.8	219.713	15.1865	20.5903	20.0246	0	0	0.425571	179.609	-581.742	250	242.964	0	33.1194	32.6294	104.084	1616358316037589	2
2952	0	0	952	1	512.88	270.837	242.043	0	0	21.0501	-3.73053	36.5222	318.363	5958.55	22825.9	-36.5222	14.7512	19.0042	20.4996	0	0	0.356236	234.03	-604.095	250	237.742	0	44.9002	38.6323	78.7648	1616358316277720	2
2955	0	0	955	1	598.193	378.562	219.631	0	0	-21.8859	58.8743	-323.955	320.365	6001.49	22763.3	323.955	14.9379	21.4984	20.4212	0	0	0.652812	225.081	-606.085	250	287.498	0	35.1725	33.1535	142.492	1616358316337753	2
2959	0	0	959	1	555.22	342.531	212.689	0	0	15.4078	10.8343	-243.782	379.606	5964.19	22811.3	243.782	17.0367	19.5789	20.0697	0	0	0.253756	218.861	-594.457	250	259.278	0	29.6895	29.0573	97.814	1616358316417796	2
2960	0	0	960	1	498.987	279.215	219.772	0	0	-5.70311	-19.8114	-116.39	377.482	5985.3	22842	116.39	16.8957	21.0919	19.9341	0	0	0.38036	254.742	-601.438	250	228.731	0	33.358	32.237	76.5183	1616358316437807	2
2962	0	0	962	1	523.868	342.971	180.897	0	0	1.65197	-9.40277	-76.2261	359.058	5977.95	22731.9	76.2261	16.1794	20.1464	19.2898	0	0	0.24998	194.311	-588.858	250	238.598	0	36.113	34.4486	75.7303	1616358316477829	2
2965	0	0	965	1	448.496	202.788	245.708	0	0	29.5777	-29.7025	-124.61	304.08	5950.02	22851.8	124.61	13.4283	19.6345	20.3132	0	0	0.0359279	190.085	-585.484	250	228.061	0	40.6058	39.2652	94.1505	1616358316537862	2
2966	0	0	966	1	421.882	253.853	168.029	0	0	35.3849	-18.3269	-196.194	311.797	5944.22	22840.5	196.194	13.7797	20.0065	20.304	0	0	0.158409	220.861	-601.343	250	233.502	0	36.7697	36.3001	108.237	1616358316557873	2
2967	0	0	967	1	546.692	348.508	198.184	0	0	15.155	-0.219604	-86.8606	269.791	5964.44	22822.4	86.8606	12.0873	21.3871	20.3291	0	0	0.0938051	194.319	-589.968	250	202.709	0	47.5053	45.7945	102.403	1616358316577883	2
2968	0	0	968	1	398.282	203.73	194.552	0	0	-14.7316	-10.0297	-370.49	309.209	5994.33	22832.2	370.49	14.5209	20.5629	19.1163	0	0	0.17671	181.385	-582.65	250	249.059	0	38.4903	35.5737	173.579	1616358316597894	2
2969	0	0	969	1	482.11	284.059	198.051	0	0	-46.9427	-68.1562	-128.41	326.806	6026.54	22691	128.41	14.8099	19.3006	18.7788	0	0	0.233123	175.17	-578.48	250	217.233	0	35.9076	35.0566	85.4724	1616358316617905	2
2974	0	0	974	1	581.012	269.563	311.449	0	0	20.2863	68.3586	20.3897	357.675	5959.31	22753.8	-20.3897	16.7365	19.8034	19.4488	0	0	0.395577	199.795	-587.906	250	213.236	0	39.2296	34.311	70.5794	1616358316717960	2
2988	0	0	988	1	494.738	266.459	228.279	0	0	-24.114	6.86939	7.93205	347.081	6003.71	22815.3	-7.93205	16.2656	20.0836	19.3325	0	0	0.382926	204.916	-592.523	250	225.796	0	40.1645	35.4721	72.8557	1616358316998112	2
2994	0	0	994	1	458.23	195.909	262.321	0	0	-5.3722	-45.6393	-235.709	301.857	5984.97	22768.1	235.709	13.5329	19.6641	18.3064	0	0	0.0392641	212.867	-587.717	250	251.337	0	35.5075	34.752	119.926	1616358317118178	2
2997	0	0	997	1	495.259	216.83	278.428	0	0	-18.7678	-24.6456	-350.93	415.421	5998.37	22747.1	350.93	19.3529	19.7121	18.3833	0	0	0.206994	248.192	-608.644	250	297.726	0	28.1275	26.1499	120.799	1616358317178210	2
2998	0	0	998	1	489.309	224.591	264.718	0	0	16.2906	-11.6901	-231.663	316.985	5963.31	22833.8	231.663	14.1523	19.8654	19.2069	0	0	0.159515	231.394	-600.768	250	273.892	0	34.6687	34.0982	113.624	1616358317198221	2
2999	0	0	999	1	500.597	214.988	285.609	0	0	30.9467	9.51625	-283.133	338.572	5948.65	22812.6	283.133	15.2754	20.4543	19.4316	0	0	0.478009	202.288	-588.104	250	277.521	0	32.4571	31.5695	125.082	1616358317218232	2
