# Supplementary material for: CaV1 and CaV2 calcium channels mediate the release of distinct pools of synaptic vesicles
Source: eLife. 2023 Feb 23;12:e81407. doi: 10.7554/eLife.81407 (PMC10023163; doi:10.7554/eLife.81407)
Supplement: Figure 5—figure supplement 1—source data 1. [file elife-81407-fig5-figsupp1-data1.zip › Figure 5 Supplement - Source Data 1/lin-7/2/5/cav1_to_cav1(lin-7).csv]

-170.87182020872
-70.725973649417
-148.699682192166
130.562459657541
89.1428646524382
-99.174786187582
-43.8505685721611
-29.1728173805132
-47.1636401547139
129.484294149142
-140.852625949651
-140.935660880743
-76.9054375939786
-31.5412109265872
5.12015157819042
-112.79661009849
27.1619000520777
5.94769768416973
-88.2356131889155
-125.987384619143
-42.5344324905145
-129.568128246899
-219.011116428213
60.4096281179036
239.269579508417
105.457036799836
1.26488928688104
-42.0063173449098
52.6834183610927
100.954969243812
77.6597794867312
85.5933045745269
136.017155984506
17.3572964998502
150.554874493724
-21.0072754355333
209.78308156152
232.031383918741
-8.6229034637272
53.0788914361137
-479.294192805384
151.720149002223
215.473134817376
51.7975031137075
248.048000831335
84.3069213872686
8.91890084627084
-88.1786864674013
136.418737042875
17.6971745854325
-138.867358057262
84.2889719207169
-36.172414006558
30.2909036455194
50.0088865338903
27.5058918646637
-15.1571574559812
235.401963112242
69.4168890527662
63.4587645799065
64.3508376304417
169.280380823351
-201.714383659902
-222.917063240993
-67.2992079720307
-31.7768736280059
-17.580993326832
-260.50777420038
7.6299754876909
-251.274585943712
-226.750749828915
-195.211418381202
-105.921265978781
76.376456173366
-153.658744078356
-116.364866564115
-274.460195332961
41.1769790871758
-61.0049501812009
-73.7819767803667
-158.714527892004
73.5970240682773
-96.2279748576802
45.8334645827845
25.1692941296978
21.3388927127844
-18.8028020685842
83.2359306391882
99.1576102694726
-36.7538072673888
47.379159303975
-179.38183201086
-402.098354518148
43.105694298345
108.610624548129
-156.408892331251
63.9842229448941
-46.9503448167416
-20.0088294748166
45.9745220653413
-25.9176313706803
-92.4027131273187
61.2308437054735
-30.6018386083897
-130.596771012697
-74.4288782064086
88.7300123952928
7.34022732507219
-19.7482544765753
62.8582879672122
119.630097983912
-54.1977620049392
-14.7409266285567
102.267942606704
131.484055224449
-37.4061922078718
-114.201143332843
-145.056956553232
-170.271659530354
131.37359487819
-212.170389772532
-57.3313836608886
12.3315909605053
4.79776452197348
149.776462563564
6.72113711892507
87.5668479118576
170.746551081568
25.8578401963341
169.092176737789
300.836674894461
-271.475197248729
55.1301851962826
22.2667696945191
158.968151001339
-233.045909967617
-115.134251081553
-207.776429952042
-137.627624980461
-47.4938711790519
-22.440524999708
-58.919533130701
-24.168887710166
85.7444043686428
-170.109067161826
45.203755097119
258.201938810368
-146.506668425166
-3.50400723185976
-170.887671414639
-40.3258520800964
139.562308770533
113.339873444677
177.406380309848
-201.194104639462
27.7992109202105
279.217950125065
18.4550171643641
-151.50999483663
-39.8803805367488
-56.7860475219222
124.784964178707
-11.002705187324
-16.6080719242054
-273.883085752336
47.8472654847246
-127.203442572498
-52.0340572216355
-52.0340572216355
-52.0340572216355
-52.0340572216355
-52.0340572216355
-52.0340572216355
-52.0340572216355
-52.0340572216355
-52.0340572216355
-52.0340572216355
-52.0340572216355
-52.0340572216355
-52.0340572216355
-52.0340572216355
-100.775690093482
21.1628437259042
-33.3315517267447
197.7439644234
26.3752728755553
187.522480443337
-70.8093893043342
-167.11934424875
-21.4507052215849
-0.475628522260195
298.043829750493
-163.13268214114
-40.4618000885048
-14.5915337662318
-188.203604906166
-49.4184346078555
8.24514036800974
-67.5962627928066
-142.311658343487
54.5951535619333
-100.425189966329
-87.3541923923576
-37.5222059389707
193.590500058933
135.893556556854
78.1450697649025
-112.136887128015
-30.4236175690003
-139.474478803844
-33.8337800384033
-616.13660254178
102.870753382157
269.789375179558
-49.0898316425291
-46.2741316449501
100.703833298247
-53.1700702473918
163.498409341657
104.081043258571
-97.6843202584914
165.048647174052
17.0725035440928
93.5128357340027
303.589387688128
200.13063673742
-24.5947644394082
63.3509783028112
102.111933504049
101.079265329618
-54.636743681689
-101.822048026335
123.581781954266
128.237857673066
143.04842873146
143.04842873146
143.04842873146
143.04842873146
143.04842873146
143.04842873146
143.04842873146
143.04842873146
143.04842873146
143.04842873146
143.04842873146
143.04842873146
143.04842873146
143.04842873146
143.04842873146
-227.838803824789
-22.3171061302746
-170.328171394157
123.88766312325
-181.438116714406
-46.2763249074815
49.9730323396861
-169.171155711489
-11.7968380281927
-133.899618566046
97.7014415053991
30.5749206271339
-27.3728267570577
185.457129567986
20.56750403771
95.5080905940449
109.412169210867
123.395479885206
-537.632469822172
155.528489987641
102.370489114439
50.1487033647936
-48.6297393831064
264.314079288958
-62.9223863506386
-37.29725591634
154.187606481473
47.5779905120116
95.7497478289406
