# Supplementary material for: CaV1 and CaV2 calcium channels mediate the release of distinct pools of synaptic vesicles
Source: eLife. 2023 Feb 23;12:e81407. doi: 10.7554/eLife.81407 (PMC10023163; doi:10.7554/eLife.81407)
Supplement: Figure 5—figure supplement 1—source data 1. [file elife-81407-fig5-figsupp1-data1.zip › Figure 5 Supplement - Source Data 1/lin-7/2/5/cav1_to_rimb-1.csv]

259.945525191024
356.90896714823
282.471555228464
542.405049535761
504.351845271594
325.799642127434
377.700080920669
387.345692610594
375.957333553418
547.860461722072
288.370196505403
285.988121424014
345.904990747495
390.553405072286
426.133028306935
314.846936570591
447.149541373898
430.003439643468
336.726108346883
301.503284188538
385.501870744412
291.149384152093
214.516913561953
482.635950225411
659.717680984174
525.557594208495
424.830878289908
387.503449065943
483.067140122291
526.782837718716
505.590855004309
511.584790665524
557.916268376615
446.346026608061
573.233258126425
408.861827871166
628.296439613897
645.386113135934
406.598170196674
472.13731810585
-65.6971430189542
567.496344960045
625.848688686228
469.201376975969
668.045268701898
504.152657582919
435.380372017816
338.27525498318
559.768567016878
438.129173308635
295.906677171232
504.537247662101
394.665514923807
451.88901556657
470.471729711428
450.05580161076
408.427518613576
649.132828036963
490.82774733273
478.791014736331
482.746957467403
586.31736543548
235.018278642657
211.089860354024
364.942204876916
390.810131339813
401.687670884337
172.513984930455
430.152768695953
184.143209283791
208.242500250499
236.201980957246
326.041736894162
500.164290492186
279.138958858047
315.733516415956
158.118603394531
467.776546479399
371.585936704857
350.011809868603
275.195123285678
500.358428214664
336.858082789597
473.216331566622
447.915891024989
452.518617960383
402.280436450187
507.421097713063
513.988858041396
387.727857090115
465.055613294217
245.099720960114
36.4478913691546
469.471531241339
525.74172080315
268.116368081426
481.736694170339
374.967487481745
400.400792430005
469.42047952199
394.300482883577
334.572370465598
480.671715427823
391.544744782357
297.820057734342
351.976123050951
509.576407617509
434.889730248334
411.0646491969
493.885978300346
540.128631174931
371.463832650183
398.82413066046
522.547646807975
559.525445874385
388.227898939072
313.927560799433
282.723523429168
263.626948795712
555.669336469868
210.411649152265
370.327810228212
445.855785418255
428.923576934128
571.249447978146
425.264744970475
502.917102389632
588.669177589045
453.485884092833
580.417291593167
714.421698868704
153.516796718597
474.981926086862
439.826646025261
568.531159517172
195.136348711742
310.134151666204
214.391598778006
284.763641403732
374.06963065057
400.677337858379
367.978544056419
394.10230554093
506.481374445408
259.814851229773
461.520428394851
677.108860430193
278.917202931952
424.739005103581
256.704880391695
380.575261040617
556.110283746551
532.350287850722
593.750298395435
226.494283090316
442.066175140977
691.754497403879
442.836371255301
270.389098030547
391.915417479458
365.911191146176
547.897686145904
417.84862786483
405.240520886585
150.580674133586
465.728789277521
292.160220828095
368.960528730299
368.960528730299
368.960528730299
368.960528730299
368.960528730299
368.960528730299
368.960528730299
368.960528730299
368.960528730299
368.960528730299
368.960528730299
368.960528730299
368.960528730299
368.960528730299
323.609996333516
445.306754539351
391.15664341866
616.699764330265
457.17182195419
604.016108071764
349.35090951533
258.717343775226
407.120045806657
419.567635551176
714.454904030042
259.783527302703
390.127733686233
409.066602517561
244.583715069416
369.576801868708
432.704462299239
354.592707370904
282.436715688946
484.930196068578
329.856053919022
334.292775405406
377.194463815797
607.75948448754
551.967457970375
498.451136977321
306.044064404713
397.920766538329
293.312073443961
381.619813901872
-183.36378551568
515.816637481076
682.259493608224
371.360470727374
384.344118913783
516.582908747407
365.707026266132
576.208254261189
519.082527301513
321.906865648281
576.970345167566
441.79249051542
516.962972868112
721.01344701603
613.267738258902
398.494595533383
490.00380668563
517.173280773074
519.131243507765
362.766125256622
314.946801956626
549.123762874953
542.145546460112
562.22770970253
562.22770970253
562.22770970253
562.22770970253
562.22770970253
562.22770970253
562.22770970253
562.22770970253
562.22770970253
562.22770970253
562.22770970253
562.22770970253
562.22770970253
562.22770970253
562.22770970253
187.029293541415
396.729004059077
256.256488326631
539.848355337497
234.835259854464
372.090619284463
466.788284132688
251.662637462992
402.189956877825
289.351236234214
511.858446277537
442.469577080913
389.029891052968
604.31102406587
445.692710500953
521.09984444837
535.886954686682
541.395954636244
-108.726521159738
564.547087558566
516.012450297084
481.21615799323
364.002921622284
677.545297778138
356.966768612911
386.695732300478
567.416503593596
467.179282686615
517.049156026349
