# Supplementary material for: CaV1 and CaV2 calcium channels mediate the release of distinct pools of synaptic vesicles
Source: eLife. 2023 Feb 23;12:e81407. doi: 10.7554/eLife.81407 (PMC10023163; doi:10.7554/eLife.81407)
Supplement: Figure 5—figure supplement 1—source data 1. [file elife-81407-fig5-figsupp1-data1.zip › Figure 5 Supplement - Source Data 1/lin-7/2/5/egl-to-egl(rimb)).csv]

-162.418227686866
-65.4547857296602
-139.892197649426
120.041296657871
81.9880923937044
-96.5641107504562
-44.6636719572207
-35.0180602672963
-46.4064193244722
125.496708844182
-133.993556372487
-136.375631453876
-76.4587621303954
-31.8103478056037
3.76927542904468
-107.516816307299
24.7857884960076
7.63968676557852
-85.637644531007
-120.860468689352
-36.8618821334776
-131.214368725797
-207.846839315937
60.2721973475209
237.353928106284
103.193841330605
2.46712541201759
-34.8603038119472
60.7033872444008
104.419084840826
83.2271021264187
89.2210377876336
135.552515498725
23.9822737301711
150.869505248535
-13.5019250067235
205.932686736007
223.022360258045
-15.7655826812161
49.7735652279598
-488.060895896844
145.132592082155
203.484935808338
46.8376240980788
245.681515824008
81.7889047050294
13.0166191399258
-84.0884978947097
137.404814138988
15.7654204307455
-126.457075706658
82.1734947842106
-27.6982379540832
29.5252626886804
48.1079768335376
27.6920487328698
-13.9362342643144
226.769075159073
68.4639944548398
56.4272618584409
60.3832045895133
163.95361255759
-187.345474235233
-211.273892523866
-57.4215480009743
-31.5536215380771
-20.6760819935525
-249.849767947435
7.78901581806258
-238.220543594099
-214.121252627391
-186.161771920644
-96.3220159837283
77.8005376142964
-143.224794019843
-106.630236461934
-264.245149483359
45.4127936015093
-50.777816173033
-72.3519430092874
-147.168629592212
77.994675336774
-85.5056700882933
50.8525786887321
25.552138147099
30.1548650824934
-20.0833164277028
85.0573448351734
91.6251051635063
-34.6358957877746
42.6918604163275
-177.264031917776
-385.915861508735
47.1077783634491
103.37796792526
-154.247384796464
59.3729412924495
-47.3962653961453
-21.9629604478851
47.0567266441003
-28.0632699943126
-87.7913824122916
58.3079625499331
-30.8190080955328
-124.543695143548
-70.3876298269388
87.2126547396192
12.5259773704438
-11.2991036809899
71.5222254224564
117.764878297041
-50.8999202277073
-23.5396222174295
100.183893930085
137.161692996495
-34.1358539388184
-108.436192078457
-139.640229448722
-158.736804082178
133.305583591978
-211.952103725625
-52.035942649678
23.4920325403655
6.55982405623763
148.885695100256
2.9009920925846
80.5533495117415
166.305424711155
31.1221312149428
158.053538715277
292.057945990814
-268.846956159293
52.6181732089717
17.4628931473708
146.167406639282
-227.227404166148
-112.229601211686
-207.972154099883
-137.600111474158
-48.2941222273203
-21.6864150195106
-54.3852088214708
-28.2614473369604
84.1176215675177
-162.548901648117
39.1566755169606
254.745107552303
-143.446549945938
2.37525222569093
-165.658872486195
-41.7884918372729
133.746530868661
109.986534972832
171.386545517545
-195.869469787574
19.7024222630871
269.390744525989
20.472618377411
-151.974654847343
-30.4483353984324
-56.452561731714
125.533933268014
-4.51512501306024
-17.1232319913051
-271.783078744304
43.3650363996312
-130.203532049795
-53.4032241475907
-53.4032241475907
-53.4032241475907
-53.4032241475907
-53.4032241475907
-53.4032241475907
-53.4032241475907
-53.4032241475907
-53.4032241475907
-53.4032241475907
-53.4032241475907
-53.4032241475907
-53.4032241475907
-53.4032241475907
-98.7537565443736
22.9430016614615
-31.2071094592302
194.336011452375
34.8080690762999
181.652355193874
-73.0128433625596
-163.646409102664
-15.2437070712331
-2.79611732671401
292.091151152152
-162.580225575187
-32.2360191916569
-13.2971503603285
-177.780037808474
-52.7869510091823
10.3407094213489
-67.7710455069864
-139.927037188944
62.566443190688
-92.5076989588679
-88.0709774724837
-45.1692890620934
185.39573160965
129.603705092485
76.0873840994309
-116.319688473177
-24.4429863395608
-129.051679433929
-40.7439389760184
-605.72753839357
93.4528846031862
259.895740730334
-51.0032821505156
-38.019633964107
94.2191558695167
-56.6567266117581
153.844501383299
96.7187744236235
-100.456887229609
154.606592289676
19.4287376375296
94.5992199902221
298.64969413814
190.903985381012
-23.8691573445067
67.6400538077396
94.8095278951841
96.7674906298753
-59.5976276212677
-107.416950921264
126.760009997063
119.781793582222
139.86395682464
139.86395682464
139.86395682464
139.86395682464
139.86395682464
139.86395682464
139.86395682464
139.86395682464
139.86395682464
139.86395682464
139.86395682464
139.86395682464
139.86395682464
139.86395682464
139.86395682464
-235.334459336475
-25.634748818813
-166.107264551259
117.484602459607
-187.528493023426
-50.2731335934268
44.4245312547982
-170.701115414898
-20.1737960000646
-133.012516643676
89.4946933996471
20.1058242030231
-33.3338618249218
181.94727118798
23.3289576230627
98.7360915704803
113.523201808792
119.032201758354
-531.090274037628
142.183334680676
93.6486974191939
58.8524051153399
-58.3608312556062
255.181544900248
-65.3969842649794
-35.6680205774119
145.052750715706
44.8155298087249
94.685403148459
