# Supplementary material for: CaV1 and CaV2 calcium channels mediate the release of distinct pools of synaptic vesicles
Source: eLife. 2023 Feb 23;12:e81407. doi: 10.7554/eLife.81407 (PMC10023163; doi:10.7554/eLife.81407)
Supplement: Figure 5—figure supplement 1—source data 1. [file elife-81407-fig5-figsupp1-data1.zip › Figure 5 Supplement - Source Data 1/lin-7/2/5/lin-7_to_cav1.csv]

290.722072188417
361.050194029337
590.337117128536
492.080571298281
9.31911294027213
23.9846050289525
120.894735178224
354.096925612109
165.832393539123
165.832393539123
165.832393539123
165.832393539123
165.832393539123
165.832393539123
165.832393539123
165.832393539123
165.832393539123
165.832393539123
165.832393539123
165.832393539123
165.832393539123
165.832393539123
165.832393539123
659.23740581138
601.053337122977
394.560452851183
442.708558573539
592.205508599947
367.10546428975
-16.6221796387426
75.8877999124288
422.485475900794
353.834021975221
498.51792164543
486.761070977661
370.361108736764
312.341489694491
550.916206976182
623.018910651189
138.429991515663
626.651911515522
576.214714175008
582.28775886786
154.843638532466
582.109699938719
519.81642080611
500.151386731571
597.329589257266
526.656835448939
634.430119077912
499.390054894547
380.528422858736
-188.550061513069
-8.61061956561389
277.92268883082
-116.88129322753
-30.2461174961991
-102.649550889196
-72.7865105544843
17.8610905067271
341.409330411364
129.781286606127
-236.646730711887
304.128188885244
-26.9113108620641
141.697977859904
313.84766592928
249.756003022204
-54.0589098857026
-109.927786589325
1.54110162201232
-18.6744440145576
21.7059666585883
-0.400038723848411
193.37368491411
750.08734578669
42.3925162395553
38.554548733483
203.678742294652
6.68747977238127
324.378571758847
226.023721840439
226.023721840439
226.023721840439
226.023721840439
226.023721840439
226.023721840439
226.023721840439
226.023721840439
226.023721840439
226.023721840439
226.023721840439
226.023721840439
-152.831319601557
-94.4872901937424
0.172992866288951
297.91594122538
129.480039185566
506.484285792432
43.769002351888
23.5812259583681
-154.558358422897
-49.1121848158364
-105.765663067805
26.0205848931691
-241.314646754464
-276.678676331646
-181.685017976492
127.298437517567
-108.333601768618
349.294543195804
14.1219365052148
362.839303180225
17.8122420528334
-167.029511696037
327.42374091818
386.36254481067
32.5471122886465
-133.30993268185
-203.569257265073
572.899137317068
-2.08821374009494
-28.555465098123
-166.044883026898
15.9332195374682
164.334894909359
-79.3909437995117
-153.874607055504
-119.536633333902
22.5599961738653
-278.495528434657
-74.4119762457876
628.066631883134
-149.837082630259
33.3762232667723
255.823381323551
-124.482869754179
-53.2693056295475
-179.726239017509
45.5179607045029
57.0448245079479
-148.607640691004
369.550313422524
-199.1002104859
100.943088925689
426.642251727191
489.980487190178
99.1609398430219
215.236332370185
-133.913864418755
-160.597767315581
-142.171577337035
51.8346227547163
363.134557226733
-222.364370960424
-124.504603646335
-124.504603646335
-124.504603646335
-124.504603646335
-124.504603646335
-124.504603646335
-124.504603646335
-124.504603646335
-124.504603646335
-124.504603646335
-124.504603646335
-124.504603646335
-124.504603646335
-124.504603646335
-124.504603646335
-111.042031589041
352.596003673173
-11.2405905406067
64.2935365322828
2.08331193816321
-165.418799778072
375.1239145607
42.2804580466918
219.663953122345
-39.0811574492573
56.13714907748
-144.084312206498
162.775285132631
275.166354881218
100.31961655916
295.90538583645
-100.2658053918
-169.854559665869
-169.854559665869
-169.854559665869
-169.854559665869
