# Supplementary material for: CaV1 and CaV2 calcium channels mediate the release of distinct pools of synaptic vesicles
Source: eLife. 2023 Feb 23;12:e81407. doi: 10.7554/eLife.81407 (PMC10023163; doi:10.7554/eLife.81407)
Supplement: Figure 5—figure supplement 1—source data 1. [file elife-81407-fig5-figsupp1-data1.zip › Figure 5 Supplement - Source Data 1/lin-7/2/5/lin-7_to_rimb-1.csv]

119.697611607094
51.2959690922376
-149.311008154451
-64.0908118170587
403.267471899562
386.375149438152
288.100082339829
81.2513339250313
243.967760389428
243.967760389428
243.967760389428
243.967760389428
243.967760389428
243.967760389428
243.967760389428
243.967760389428
243.967760389428
243.967760389428
243.967760389428
243.967760389428
243.967760389428
243.967760389428
243.967760389428
-218.257627702984
-166.784706889458
38.8657822670525
-15.8698616494626
-153.962832864663
74.2397387876385
454.187666121079
351.760987770452
12.6544665289725
72.9559315904439
-65.6032533007415
-47.0665754127554
58.5593027810096
111.789745480361
-118.660252057007
-185.803832247539
278.941429029308
-199.183873172513
-144.907950029824
-142.576270327
255.402805833016
-146.666452547821
-82.301110445756
-70.9842845914832
-167.964238260247
-96.111855744663
-203.371962158598
-64.8902530360051
51.7253025784598
586.668853993449
426.125405431611
136.69775350485
518.184178092866
442.21829714721
511.811911807687
481.977063991112
388.607582907407
82.5991540777454
290.58313682318
654.767839368863
120.08651956631
447.886081413795
298.768531721314
107.823515322559
192.285933405223
472.28911280206
514.734668997302
410.011367638033
435.280549142557
391.898913422263
411.145806666196
217.418339698534
-315.275664988355
376.100633667631
381.48892309373
236.929141049418
403.099964492363
100.575374170697
214.877953082477
214.877953082477
214.877953082477
214.877953082477
214.877953082477
214.877953082477
214.877953082477
214.877953082477
214.877953082477
214.877953082477
214.877953082477
214.877953082477
561.201624747484
499.420334032452
414.161611943714
126.186034186153
299.018958282705
-66.8122820212643
375.943979884927
393.752777596592
555.446162953132
460.072890082361
518.833408279373
402.59763672347
645.927941814094
689.600923636723
585.676246383999
308.635218056068
519.636683060011
88.3329151551529
411.785283760309
62.3263667964343
406.486736021068
585.722184180993
93.4365659163955
49.7298629268039
395.198313516479
552.580956749808
627.232927494022
-148.94931490947
426.225569945017
464.330008066235
580.815151862235
401.607772616745
261.996677596052
505.330063215611
560.921137938039
516.795132305929
413.451748891853
693.353261650856
481.091651431007
-188.346653195608
561.6382268422
384.558569636867
167.216880806415
533.322409774165
457.897331333199
584.332462991509
378.52940955537
355.847346902719
558.941893265388
67.5427152675288
619.215114555865
329.295279071798
-1.56992656896409
-63.6280802623319
319.813087231069
218.199257092172
546.222593685129
579.767562776309
569.819708821125
368.728444090054
70.2697941044194
635.899487077887
548.353593784361
548.353593784361
548.353593784361
548.353593784361
548.353593784361
548.353593784361
548.353593784361
548.353593784361
548.353593784361
548.353593784361
548.353593784361
548.353593784361
548.353593784361
548.353593784361
548.353593784361
519.485291274301
86.722061555482
441.446869022407
349.853485529038
431.65167090481
562.800178418523
55.8485946433407
393.163135077151
226.597505954209
470.90871563433
382.89625722439
559.872845971249
272.576727836417
169.187541803153
320.546745228242
123.699566465924
517.767407008709
576.91419477074
576.91419477074
576.91419477074
576.91419477074
