# Supplementary material for: CaV1 and CaV2 calcium channels mediate the release of distinct pools of synaptic vesicles
Source: eLife. 2023 Feb 23;12:e81407. doi: 10.7554/eLife.81407 (PMC10023163; doi:10.7554/eLife.81407)
Supplement: Figure 5—figure supplement 1—source data 1. [file elife-81407-fig5-figsupp1-data1.zip › Figure 5 Supplement - Source Data 1/lin-7/2/5/rimb-1_to_egl-19.csv]

360.538387986318
378.400918376625
413.422586571398
435.353193334974
404.832809056469
397.957868805805
421.46116744765
442.325301830312
422.638263802622
409.563852800347
387.431524068127
428.793396192806
396.824173241062
381.854611501624
399.073234520167
363.10531981082
396.514666461504
393.877866728965
412.49412425981
425.15622823685
390.050584640962
420.297056513492
400.51495925581
377.005883545246
378.383076146549
399.647943059334
392.294182390389
402.103211550209
433.918611550471
407.428039861834
439.498099112287
401.12987516767
407.521233887294
395.185088351862
391.289308566174
395.074542762562
376.107032397786
405.465199960207
388.883692570749
407.158901552424
425.643515491341
426.902363460575
421.039914621768
372.036009463071
376.59825187414
362.572894317553
410.424811730537
379.224240601502
394.578730644777
406.946999984631
386.124483900363
421.042270492539
376.611192251674
400.8666577127
368.558726052819
408.281571315382
424.942882401878
435.074874070637
391.031113345857
391.128140850748
391.238785182481
391.371241635567
403.159549375253
406.598210419776
410.063453354279
389.016178037378
379.032335321751
404.870235293107
404.870235293107
404.870235293107
404.870235293107
404.870235293107
404.870235293107
404.870235293107
404.870235293107
404.870235293107
404.870235293107
404.870235293107
404.870235293107
404.870235293107
404.870235293107
427.838880326892
394.187295123761
389.472228405432
437.792901409716
437.63474998463
391.28039915294
424.828854541608
351.306188082151
407.5216258111
403.202703309392
401.599703460019
463.824323727269
421.529165823223
370.677558993629
410.314118027586
374.264393676891
356.733775924106
418.230393036361
394.298463463213
453.068553058697
405.014051444698
394.339062759712
393.981744003625
406.094520874455
392.817005991379
435.2899733839
387.535211231786
418.707574748526
400.760193740921
363.433832890069
396.005707825444
427.040910521424
379.379841716883
383.09926060921
339.90813576413
386.651982855478
386.075301713479
387.378586786574
442.979533868948
414.902207852247
420.353166854906
393.125852351369
414.079302236782
425.471767597086
428.628320941124
408.244776484769
392.790502486157
425.16284718027
383.731973707862
393.941511945323
361.863241370616
414.329232433694
390.312010948227
422.539503177113
420.824864679722
394.609934189737
392.195248965621
378.469680242135
413.644589353581
438.771643294844
404.420716827844
390.781789869358
393.180551767081
425.94511582982
394.530266904548
426.624328721737
408.219972758686
419.627841765598
433.448519090293
373.836765717742
445.777422932152
418.346236729943
417.472762687503
411.883330680816
421.430351498561
380.615916589955
369.738215947976
372.379447224489
388.180067876556
469.471541168896
403.801468114446
426.675091587647
443.479728159494
377.464768748506
391.840760716806
395.156294376824
364.093403748337
443.605227444506
415.648259378054
379.386823570567
429.721280797519
371.150544316101
470.65208773536
352.344936143145
445.594438767439
416.102948191623
429.655770376632
446.432331420095
363.928832146699
454.786530041345
393.247576184039
381.467739608497
439.480066771211
419.787330059561
421.933859588751
393.256080689662
378.822175530444
382.028088188559
402.718754540157
404.019328206091
429.517933106566
389.413782550921
440.29501657438
430.168150210642
382.624649564428
382.141864864805
424.051830297189
455.954891064345
438.35923319924
437.910086300108
430.932919182704
432.464470445015
383.308352027407
404.577345600989
438.817227156582
384.062124211227
424.802697916908
384.846893799265
430.892550712554
389.175216380448
386.442020549041
442.177862667968
409.740168650424
418.061921272339
414.811369697553
400.050796305942
382.658981125965
415.987966730415
416.586509364986
431.543762132915
368.396588706715
416.848612121561
399.802970795778
410.652562567898
357.989009538455
377.760840156355
444.307275787605
396.488559208025
439.967779290984
415.881312647635
468.515370567126
429.730457424514
416.465078713688
465.928277029188
421.057335914495
437.972258235744
382.733441675436
427.190165517081
438.086765060448
364.899040512659
369.002760630733
384.872514714441
381.778323417039
414.331382163726
400.842968685014
420.849086370999
373.451519546928
472.358646992415
401.673136351723
460.394939334178
399.575587196612
418.563812296085
468.4171179196
392.178607192571
344.258109369208
467.966831636462
425.487616866654
427.813948844826
504.918707950458
454.004512575818
424.349420029043
411.026155858839
470.41966154387
407.36088336096
400.039985300765
417.558900802456
369.420468830621
408.834467733195
429.016901269259
412.063607766302
365.881141240712
483.041504449066
394.091922354724
457.712679167942
400.976101587406
492.381666291343
384.26143228201
432.525182083728
431.951550573545
431.951550573545
431.951550573545
431.951550573545
431.951550573545
431.951550573545
431.951550573545
431.951550573545
431.951550573545
431.951550573545
431.951550573545
431.951550573545
431.951550573545
431.951550573545
431.951550573545
451.507708499244
323.410294564679
398.951044706864
390.904462975035
431.69916143549
406.752792533259
400.774833897591
400.232067707714
384.483856001546
416.978130669068
385.089194706733
502.730382995676
368.988272915649
417.821420168445
331.239730323586
411.017053288669
453.362284625515
370.09466381582
377.646931396195
366.352286044264
400.819241987911
441.828882992111
389.996203092228
443.59727163221
401.364319005277
461.45730236603
491.197146787664
408.012903314541
416.889450900278
446.241111245521
402.367654147813
458.231326736915
413.311174421791
437.843977814675
404.620887131002
494.600733138385
399.034764596025
457.470366558671
403.327459462142
416.568526395128
399.775052036919
380.544901924044
439.37060253883
481.346190118342
425.137965069424
395.095967288045
461.089110249743
470.741266826264
434.67165358583
381.145189381036
455.266967526068
455.071051639688
437.00301950046
430.983335168093
442.343548967999
399.941831395672
383.614623392079
406.744787349747
432.642044779204
434.157177720944
418.389514092126
381.658019165939
468.26841161727
465.688427688994
466.729907514823
454.402757151252
403.569769025479
385.123257772509
452.491670103893
413.366409547028
358.621738666846
432.973021127528
387.297495591883
451.561355571581
384.518064135038
430.304023533741
456.467687507769
379.010796024094
410.304400081133
415.242051616454
429.174152792557
427.122480680555
496.034815600779
446.396840116879
409.026814307971
377.934424241595
395.175721613863
415.587061401034
428.50313086722
413.367681014945
392.623694113859
408.129329042929
484.959593707782
366.230954135402
457.644664762632
426.536544526798
530.645390211144
458.295388562688
370.827181227484
387.815346329437
410.235089522293
320.682871474058
465.784906500558
472.756300877177
400.257395441518
441.839286043742
450.361179955271
461.552456010522
472.618748132611
440.246651576585
445.825140494182
444.269144088118
422.387318931749
462.485696746607
462.505428866822
485.091241627647
426.810893899858
359.52620578557
462.812517420586
441.287623424434
476.992065166854
410.511424481992
421.074138785001
431.746214250017
385.391578892826
439.639901945696
476.451316623094
457.324647533138
406.545170067853
416.180895339999
381.225724508532
524.732021736904
457.052575646087
330.796389506716
321.276425215457
450.612484690473
451.841387598861
422.775841232794
433.640807637982
428.004121003965
386.457276081998
386.457276081998
386.457276081998
386.457276081998
386.457276081998
386.457276081998
386.457276081998
438.671818624158
438.671818624158
438.671818624158
438.671818624158
438.671818624158
438.671818624158
438.671818624158
438.671818624158
384.223515379133
420.012993521915
383.89487887184
403.608469775971
439.53310712313
344.963446826343
398.648862333575
362.026724241465
455.846396462644
491.474451378042
467.838320389045
452.278530409657
418.427786531398
486.222362197074
450.396897756901
422.492347292218
403.550655327485
392.878270651357
157.689294239671
420.881763196679
455.372450165363
459.221891255244
477.013476708532
343.548505793488
423.338991306587
461.22381950323
444.86374151702
441.440277978369
444.765368487383
405.709171633269
456.725305021215
511.966279967422
459.816719510497
475.284003615534
426.919141645471
400.317991026058
511.576383128088
416.399812102952
442.627426176514
448.476188459587
404.031538435164
437.304409370266
522.150799682189
386.631932868285
388.790370789308
471.499904475213
316.464673544824
449.447531881616
471.819730311705
457.815904678905
449.09805288365
466.952821900598
426.758601008134
487.767205045376
503.441802404709
424.467648606938
433.733011675092
443.427509324596
425.121439350549
458.83243571093
445.524579515271
415.576955858707
432.9408726375
489.527373705353
452.851543497622
400.487956428477
382.477639995301
451.753813872596
500.096946434001
460.066088030277
442.722964370942
472.85317594048
410.266297395187
461.031737096282
488.95829844919
512.523901110581
413.096124479745
468.577403044977
372.187295088649
395.330283369675
433.057244666735
445.255127666817
410.856273169115
455.385807152312
487.436889116621
491.542593539333
459.714967280258
434.444897064755
391.619178871972
504.169087113047
462.890386184201
471.824439007314
471.116114273382
466.959255060951
417.333068868777
479.842045308977
472.773425942595
487.738699923776
391.150344895908
445.982920353137
448.471302636784
415.272359587561
503.617408464001
443.369368353263
520.357851126158
494.671178753293
493.52278500479
493.743244777362
358.868834028552
507.340970046866
505.038785703145
395.892273701788
440.34478079607
476.46767387064
438.699345459211
456.291854950063
420.289369196961
460.88555641805
486.167044359145
430.304456172897
505.091095906606
469.607992198868
462.359722825092
378.972590267778
469.198607049472
522.468278303781
466.694057629279
438.932027162658
469.327312735826
457.248000866225
476.907073809773
409.653568882772
423.064109269936
489.778228489662
425.229269204749
465.615057152311
431.366539007182
434.216651233218
427.798119932933
463.746575345763
451.421937622487
504.126206002602
432.391776357637
438.981742013131
473.365997069513
391.37682426535
396.637104412895
475.807747475982
474.478850143581
335.837014086978
496.654588321897
431.690079222995
485.487171047661
478.944398946477
440.156663952464
515.121826011367
515.735900048528
489.844807283664
466.672579404645
379.010829365572
466.178612133711
451.149073231953
448.717511080506
427.839359291326
495.583122719874
500.176308836011
