# Supplementary material for: CaV1 and CaV2 calcium channels mediate the release of distinct pools of synaptic vesicles
Source: eLife. 2023 Feb 23;12:e81407. doi: 10.7554/eLife.81407 (PMC10023163; doi:10.7554/eLife.81407)
Supplement: Figure 5—figure supplement 1—source data 1. [file elife-81407-fig5-figsupp1-data1.zip › Figure 5 Supplement - Source Data 1/lin-7/2/5/rimb-1_to_rimb-1(cav1).csv]

61.8253648915725
43.9628345012652
8.94116630649205
-12.9894404570841
17.5309438214208
24.4058840720845
0.902585430239924
-19.9615489524222
-0.274510924731658
12.7999000775426
34.9322288097628
-6.42964331491567
25.5395796368284
40.5091413762657
23.2905183577232
59.2584330670697
25.8490864163859
28.4858861489247
9.86962861808024
-2.79247535895956
32.3131682369276
2.06669636439801
21.8487936220799
45.3578693326435
43.9806767313412
22.7158098185555
30.0695704875006
20.2605413276806
-11.5548586725808
14.9357130160561
-17.1343462343966
21.2338777102204
14.8425189905956
27.1786645260281
31.0744443117155
27.2892101153275
46.2567204801035
16.8985529176825
33.4800603071408
15.2048513254658
-3.27976261345066
-4.53861058268467
1.32383825612214
50.3277434148195
45.7655010037497
59.7908585603373
11.938941147353
43.1395122763879
27.7850222331126
15.4167528932594
36.239268977527
1.32148238535137
45.7525606262161
21.4970951651903
53.8050268250709
14.0821815625077
-2.57912952398783
-12.7111211927468
31.3326395320328
31.2356120271415
31.1249676954094
30.9925112423234
19.204203502637
15.7655424581135
12.3002995236111
33.3475748405117
43.3314175561391
17.4935175847831
17.4935175847831
17.4935175847831
17.4935175847831
17.4935175847831
17.4935175847831
17.4935175847831
17.4935175847831
17.4935175847831
17.4935175847831
17.4935175847831
17.4935175847831
17.4935175847831
17.4935175847831
-5.47512744900177
28.1764577541289
32.8915244724576
-15.4291485318263
-15.2709971067397
31.08335372495
-2.46510166371809
71.0575647957385
14.8421270667905
19.1610495684981
20.7640494178713
-41.4605708493791
0.834587054667281
51.6861938842612
12.0496348503038
48.0993592009991
65.6299769537836
4.13335984152945
28.065289414677
-30.7048001808071
17.3497014331915
28.0246901181781
28.382008874265
16.2692320034348
29.5467468865108
-12.9262205060104
34.828541646104
3.65617812936398
21.6035591369691
58.9299199878214
26.358045052446
-4.67715764353397
42.9839111610072
39.2644922686795
82.4556171137601
35.7117700224117
36.2884511644106
34.9851660913155
-20.6157809910583
7.46154502564332
2.01058602298417
29.2379005265211
8.28445064110838
-3.10801471919604
-6.26456806323404
14.1189763931206
29.5732503917334
-2.79909430237967
38.6317791700276
28.4222409325666
60.5005115072736
8.03452044419555
32.051741929663
-0.175750299223182
1.53888819816802
27.7538186881529
30.1685039122694
43.894072635755
8.7191635243089
-16.4078904169537
17.9430360500464
31.5819630085316
29.183201110809
-3.5813629519298
27.8334859733422
-4.26057584384671
14.1437801192042
2.73591111229234
-11.0847662124033
48.5269871601477
-23.4136700542622
4.01751614794739
4.89099019038713
10.4804221970735
0.933401379328643
41.7478362879347
52.6255369299142
49.984305653401
34.1836850013342
-47.1077882910058
18.562284763444
-4.31133870975736
-21.1159752816038
44.8989841293842
30.5229921610835
27.207458501066
58.2703491295533
-21.2414745666165
6.71549349983616
42.9769293073232
-7.35752791962932
51.2132085617886
-48.2883348574696
70.0188167347451
-23.230685889549
6.26080468626697
-7.2920174987421
-24.0685785422047
58.4349207311907
-32.4227771634551
29.1161766938512
40.8960132693928
-17.1163138933207
2.57642281832887
0.429893289138818
29.1076721882282
43.541577347446
40.3356646893308
19.6449983377333
18.3444246717991
-7.15418022867561
32.9499703269685
-17.9312636964896
-7.80439733275216
39.7391033134618
40.2218880130849
-1.68807741929868
-33.5911381864553
-15.9954803213504
-15.5463334222177
-8.56916630481373
-10.1007175671248
39.0554008504832
17.7864072769007
-16.4534742786918
38.3016286666625
-2.43894503901811
37.5168590786252
-8.52879783466415
33.1885364974423
35.9217323288485
-19.814109790078
12.6235842274664
4.30183160555134
7.55238318033662
22.3129565719482
39.7047717519254
6.37578614747508
5.77724351290362
-9.18000925502474
53.9671641711748
5.51514075632895
22.5607820821115
11.7111903099922
64.3747433394346
44.6029127215352
-21.9435229097153
25.8751936698654
-17.6040264130943
6.48244023025472
-46.1516176892364
-7.36670454662453
5.89867416420202
-43.5645241512984
1.30641696339535
-15.6085053578536
39.6303112024543
-4.8264126391914
-15.7230121825578
57.4647123652312
53.3609922471569
37.4912381634495
40.5854294608507
8.03237071416424
21.5207841928759
1.51466650689053
48.9122333309624
-49.9948941145249
20.6906165261671
-38.0311864562882
22.7881656812779
3.79994058180455
-46.0533650417101
30.1851456853192
78.1056435086821
-45.6030787585723
-3.12386398876424
-5.45019596693601
-82.5549550725682
-31.6407596979279
-1.98566715115339
11.3375970190509
-48.0559086659805
15.0028695169303
22.3237675771252
4.8048520754337
52.9432840472691
13.5292851446948
-6.65314839136863
10.3001451115879
56.4826116371778
-60.6777515711756
28.2718305231656
-35.3489262900521
21.3876512904844
-70.0179134134532
38.10232059588
-10.1614292058384
-9.58779769565535
-9.58779769565535
-9.58779769565535
-9.58779769565535
-9.58779769565535
-9.58779769565535
-9.58779769565535
-9.58779769565535
-9.58779769565535
-9.58779769565535
-9.58779769565535
-9.58779769565535
-9.58779769565535
-9.58779769565535
-9.58779769565535
-29.1439556213545
98.9534583132108
23.4127081710258
31.4592899028548
-9.3354085576002
15.6109603446312
21.5889189802992
22.1316851701758
37.879896876344
5.38562220882159
37.274558171157
-80.3666301177864
53.3754799622411
4.54233270944496
91.1240225543042
11.3466995892213
-30.9985317476248
52.2690890620697
44.7168214816948
56.0114668336255
21.5445108899785
-19.4651301142212
32.367549785662
-21.2335187543204
20.9994338726128
-39.0935494881396
-68.8333939097738
14.3508495633487
5.47430197761241
-23.8773583676311
19.9960987300765
-35.8675738590246
9.05257845609867
-15.4802249367849
17.7428657468881
-72.2369802604953
23.3289882818653
-35.1066136807813
19.0362934157483
5.79522648276179
22.5887008409709
41.8188509538459
-17.0068496609401
-58.9824372404519
-2.77421219153439
27.2677855898446
-38.7253573718526
-48.3775139483741
-12.3079007079396
41.2185634968537
-32.9032146481777
-32.7072987617976
-14.6392666225702
-8.61958229020274
-19.9797960901087
22.4219214822178
38.749129485811
15.6189655281432
-10.2782919013143
-11.7934248430538
3.9742387857641
40.7057337119513
-45.9046587393805
-43.3246748111042
-44.3661546369331
-32.0390042733616
18.7939838524107
37.2404951053813
-30.1279172260029
8.99734333086235
63.7420142110441
-10.6092682496383
35.0662572860074
-29.1976026936909
37.845688742852
-7.94027065585124
-34.1039346298794
43.3529568537961
12.0593527967567
7.1217012614361
-6.81039991466696
-4.75872780266491
-73.6710627228886
-24.0330872389886
13.3369385699189
44.4293286362945
27.1880312640269
6.77669147685629
-6.13937798932966
8.99607186294452
29.7400587640313
14.2344238349606
-62.595840829892
56.1327987424884
-35.2809118847417
-4.17279164890806
-108.281637333254
-35.9316356847976
51.5365716504057
34.5484065484534
12.1286633555974
101.680881403832
-43.4211536226676
-50.3925479992868
22.1063574363716
-19.4755331658516
-27.997427077381
-39.1887031326323
-50.2549952547206
-17.8828986986946
-23.4613876162921
-21.9053912102281
-0.0235660538592128
-40.1219438687167
-40.1416759889316
-62.727488749757
-4.44714102196758
62.8375470923202
-40.4487645426962
-18.9238705465441
-54.6283122889645
11.8523283958984
1.28961409288877
-9.38246137212718
36.9721739850638
-17.2761490678058
-54.0875637452036
-34.960894655248
15.8185828100368
6.18285753789132
41.1380283693579
-102.368268859014
-34.6888227681966
91.567363371174
101.087327662432
-28.2487318125832
-29.4776347209709
-0.412088354903972
-11.2770547600921
-5.64036812607537
35.9064767958916
35.9064767958916
35.9064767958916
35.9064767958916
35.9064767958916
35.9064767958916
35.9064767958916
-16.3080657462679
-16.3080657462679
-16.3080657462679
-16.3080657462679
-16.3080657462679
-16.3080657462679
-16.3080657462679
-16.3080657462679
38.1402374987574
2.35075935597524
38.4688740060501
18.7552831019193
-17.1693542452404
77.400306051547
23.7148905443146
60.3370286364252
-33.4826435847544
-69.1106985001525
-45.4745675111553
-29.914777531767
3.93596634649202
-63.8586093191843
-28.0331448790112
-0.12859441432829
18.8130975504046
29.4854822265333
264.674458638219
1.48198968121051
-33.0086972874733
-36.8581383773544
-54.649723830642
78.8152470844016
-0.975238428696684
-38.8600666253396
-22.4999886391297
-19.0765251004786
-22.4016156094931
16.6545812446211
-34.3615521433248
-89.6025270895325
-37.4529666326071
-52.920250737644
-4.55538876758055
22.0457618518321
-89.2126302501983
5.96394077493824
-20.2636732986239
-26.1124355816974
18.3322144427257
-14.9406564923756
-99.7870468042993
35.7318200096051
33.5733820885816
-49.1361515973231
105.899079333066
-27.0837790037258
-49.455977433815
-35.4521518010151
-26.7343000057599
-44.5890690227079
-4.3948481302441
-65.4034521674857
-81.0780495268191
-2.10389572904842
-11.3692587972018
-21.0637564467061
-2.75768647265886
-36.4686828330405
-23.1608266373814
6.78679701918281
-10.5771197596105
-67.1636208274631
-30.4877906197316
21.8757964494125
39.8861128825893
-29.3900609947059
-77.7331935561106
-37.7023351523867
-20.3592114930525
-50.4894230625905
12.0974554827026
-38.6679842183921
-66.5945455712999
-90.1601482326914
9.26762839814546
-46.2136501670866
50.1764577892409
27.0334695082147
-10.6934917888448
-22.8913747889274
11.5074797087755
-33.0220542744219
-65.0731362387314
-69.1788406614432
-37.351214402368
-12.0811441868655
30.7445740059184
-81.8053342351568
-40.5266333063109
-49.4606861294242
-48.7523613954918
-44.5955021830614
5.03068400911252
-57.4782924310866
-50.4096730647052
-65.3749470458861
31.2134079819816
-23.6191674752472
-26.1075497588936
7.0913932903286
-81.2536555861107
-21.0056154753729
-97.9940982482685
-72.3074258754032
-71.1590321269005
-71.3794918994718
63.4949188493383
-84.9772171689765
-82.6750328252547
26.4714791761016
-17.9810279181802
-54.1039209927503
-16.3355925813212
-33.9281020721728
2.0743836809288
-38.5218035401604
-63.8032914812547
-7.94070329500664
-82.7273430287159
-47.2442393209785
-39.995969947202
43.3911626101117
-46.8348541715823
-100.104525425891
-44.3303047513891
-16.5682742847675
-46.9635598579362
-34.8842479883351
-54.5433209318835
12.7101839951183
-0.70035639204616
-67.4144756117721
-2.8655163268586
-43.2513042744213
-9.00278612929196
-11.8528983553279
-5.43436705504337
-41.3828224678728
-29.0581847445974
-81.762453124712
-10.0280234797474
-16.6179891352413
-51.0022441916235
30.9869286125395
25.7266484649945
-53.4439945980921
-52.1150972656906
86.5267387909116
-74.2908354440069
-9.32632634510537
-63.123418169771
-56.5806460685872
-17.7929110745745
-92.7580731334774
-93.3721471706385
-67.4810544057736
-44.3088265267552
43.3529235123178
-43.8148592558209
-28.7853203540635
-26.3537582026165
-5.47560641343625
-73.2193698419842
-77.8125559581213
