# Supplementary material for: CaV1 and CaV2 calcium channels mediate the release of distinct pools of synaptic vesicles
Source: eLife. 2023 Feb 23;12:e81407. doi: 10.7554/eLife.81407 (PMC10023163; doi:10.7554/eLife.81407)
Supplement: Figure 5—figure supplement 1—source data 1. [file elife-81407-fig5-figsupp1-data1.zip › Figure 5 Supplement - Source Data 1/lin-7/2/5/rimb-1_to_rimb-1(lin-7).csv]

60.8158128879736
44.2928403217888
8.39810330516275
-11.4177755894275
17.9759110163036
23.5055321787845
0.690150685170465
-19.2608229850298
0.13991165449761
13.8157038876448
34.9930414682344
-5.61467634351584
25.6746490413366
40.7105216770747
23.691191024594
59.5266538631336
26.7188248903872
29.0520293912136
10.3624462563043
-2.18632946746266
32.2068301631084
2.42696382301119
22.1473912306169
45.6526486414627
43.4374077885682
22.4973984608282
31.2075936100441
19.6951792336999
-10.8099070786016
15.1322232776606
-17.1666707925001
20.7972056302747
15.2011598538379
27.4784082853844
30.5182675270376
28.2373284782811
46.0716604685799
17.4420653584307
33.7780753481743
15.2542472230448
-3.22600288432432
-3.75099105606432
1.06061158563034
50.8776893516092
45.9725114613616
60.0673438635954
12.3642030899023
43.2713806958723
28.304285921276
15.9235390969602
37.0426746895951
2.35527154366764
45.5884752436036
23.115321352589
53.7103590823276
13.738215918615
-1.34456861423996
-12.2730664127953
30.8265511680015
30.5206547845878
31.077091960929
31.0195305015
20.7087175221545
15.8524419989949
11.8033031601349
33.1364215907411
44.372981962892
17.6539500269487
17.6539500269487
17.6539500269487
17.6539500269487
17.6539500269487
17.6539500269487
17.6539500269487
17.6539500269487
17.6539500269487
17.6539500269487
17.6539500269487
17.6539500269487
17.6539500269487
17.6539500269487
-5.18413635301249
27.934267155551
33.3385361616834
-14.7672854186626
-14.3785710484985
33.1581855236732
-2.32642549394177
72.208335498754
15.5690917868965
19.0392019309552
21.0958948938764
-40.4585122047779
0.947666193748319
52.3478574118221
11.1500872289475
48.1284838045644
65.0789969171451
4.77595517847158
28.6769696958631
-29.7757296684963
18.479419538467
28.8885085923444
28.7576271608273
16.7771455436409
29.9057492057741
-12.0800190585683
36.0484904029422
4.03063297645122
20.9813728247932
57.3740720832325
26.3649670933032
-4.20408288627505
43.8507891730774
40.3051191776208
82.6983030849601
34.9336765958437
37.0266044152572
35.4253905400997
-20.9927595766744
6.97386084149957
2.5281146369839
29.769906202147
8.69209174278376
-2.45785109128929
-6.2239741533017
13.7359363605506
29.1721989080875
-3.30852611458658
38.2397557855688
28.5851808550956
60.2057044978387
7.96069063009736
31.2638618119713
0.652770813079314
1.52524291602049
28.5595218717895
29.418577372468
44.0444487138634
8.34739185671833
-15.6853486829064
18.0819157028977
30.9048723909577
28.5465020571114
-2.82834033372046
26.2116982055072
-3.72784403498235
14.2924472260097
3.5426222208248
-10.7452632040317
48.016037231359
-23.4019377216641
4.71150402930152
5.41794903954587
11.3033051011985
1.71577830802607
41.8149920151423
52.0448244310624
50.5095703615466
35.6020218479521
-45.2814956316165
19.9495082411636
-4.97884094934898
-20.9194452729776
45.7650782094865
30.1109425783438
28.2625793372131
58.8201465005545
-20.4779949740373
7.38277947257802
43.6806167570153
-7.51003170293598
51.0253439383264
-48.4003628355599
68.935473852574
-21.8726201880349
6.91801776912553
-6.65455382256414
-23.8875045357986
57.1553430721247
-31.7933923930054
29.4180048646681
40.9567867735745
-16.6722521606266
3.49194478274376
0.315062647847753
29.1489498559126
43.0094477810139
40.6483387491839
18.9336847262489
19.0663525655496
-6.45211615316066
33.1844963722947
-17.6063233468708
-8.28523190074657
41.3240895148906
39.254733846115
-1.85688927538422
-33.2082672150686
-14.9607579024455
-15.4066312760601
-8.9502254046597
-8.69580570289008
40.054351648932
17.7920839254289
-15.0736862891467
39.4583514051369
-4.2626541834984
38.3127356540167
-8.0280735009942
33.8859968156125
36.2008571524316
-19.8195397194336
12.7509043165223
6.48003258626295
8.19958422336049
22.5822636014896
40.5422150263134
7.79191917102298
5.74267140046095
-9.23340556493667
53.4138019985453
6.04607282683219
22.2328628894425
12.2077080222339
62.9948982418941
44.334580916217
-21.9478059254238
25.4402748854468
-18.8410175827471
7.0078218083213
-44.5704064793322
-5.61978529386988
5.14714730176684
-42.0348663401942
2.13220448379934
-15.1169185348667
39.5303611145459
-4.69167418074221
-15.5194066161216
57.0904271146433
53.0248438874355
36.9950647163537
39.7010493544662
8.45049913029516
21.0503150693626
1.95065128259421
48.5658454640838
-50.1328719350045
20.9532812367838
-38.2030620875034
22.4284505478649
2.94991050923591
-46.0259845797104
29.9957799807303
78.4233244778811
-44.1791801469449
-1.94505428504317
-5.35889055877715
-80.3118235926154
-29.8981163911026
-2.4733375210385
11.7222942547382
-47.4367140784102
14.4423870391897
22.2143373368249
4.67054000485905
52.9947221506995
13.158421990614
-7.00604136727679
10.5949376417143
56.2689442114547
-59.5738438099047
27.9596143771819
-34.837323268895
22.2391233874446
-69.2601398278925
37.9704173571095
-10.3883266053231
-9.40609561161409
-9.40609561161409
-9.40609561161409
-9.40609561161409
-9.40609561161409
-9.40609561161409
-9.40609561161409
-9.40609561161409
-9.40609561161409
-9.40609561161409
-9.40609561161409
-9.40609561161409
-9.40609561161409
-9.40609561161409
-9.40609561161409
-29.1034043401073
99.3286132739972
22.6886424020927
29.6101444121928
-10.3717801858843
15.4752274502484
21.887397770181
22.5016798256506
37.7035455437194
5.67577064140505
35.9210448818772
-79.6920471359949
53.1789233555824
5.67071270659699
92.1266811383907
10.8185658725974
-30.3461842968695
53.1921188904776
45.9098523883699
55.66389942452
21.3952643647676
-18.5407856523075
32.8116482142809
-19.6938352589982
20.5050319424049
-40.3974354773814
-69.5653389988342
14.3017581836698
5.56543924283642
-23.3653967718942
19.1385379951739
-35.47458796202
9.26050488564169
-15.7239367865855
17.4034319075977
-71.8920619342894
22.7276896456892
-35.5132667600042
21.228330329021
6.89476871695069
21.0876892730598
41.1711493939515
-17.0378251781026
-60.4283637316826
-2.8256016357368
26.3424662691436
-38.8151269372406
-48.4326054153266
-12.3970241442071
41.9825731114638
-32.8445599628899
-32.7570694921264
-14.7530582360491
-8.99854392715724
-20.7762534396911
22.0741166056782
40.5577921503677
15.6017084806695
-9.49615472853975
-11.5114075219176
4.68618514964191
39.5516423703298
-45.0232885789633
-41.9266557846599
-45.6916281626777
-32.0001454375929
17.0107762762568
36.4154351717821
-29.4005849472373
11.2910003678239
63.0842374727749
-10.8645824617984
34.4918068357433
-29.7864075727771
35.2774743436016
-9.41439759512878
-34.1421740178844
42.7977841798624
12.7253020171597
6.28840233054825
-5.79425041153945
-4.65484414287539
-72.3573564667845
-22.0547232234608
13.0824313412672
43.7618920769323
26.9380130414143
6.4790794324058
-5.45814726548224
8.81665599235885
28.7698638734723
13.2553878024642
-61.1018057337019
56.3837326950584
-37.2495414004102
-4.52574911914007
-108.431236753484
-35.2446652227723
51.8993587081045
35.8574731974418
12.4585889188033
101.866529333898
-42.7476568743509
-49.4271184688364
22.1314343241615
-20.695493943635
-27.0607571711885
-38.488839235913
-48.3462429549795
-18.3835536934089
-24.4551694506395
-22.288122415574
-0.998241899082586
-40.8579101476166
-40.0622676163416
-62.2240704015535
-2.20102712678408
62.7411085955177
-40.3199871871079
-20.1800888124667
-55.1599660711477
11.145380734572
0.789243008445283
-9.60374742912381
37.0545712985963
-17.9256079905776
-53.8742089463972
-33.5401513486381
15.882365341939
6.73400928964156
38.4204862059801
-102.515809970645
-34.6437997695671
90.4068395495419
100.33008970637
-29.8640769304188
-30.3798505071986
-0.612124517048414
-9.65306925737013
-6.25352905063073
34.6279389274664
34.6279389274664
34.6279389274664
34.6279389274664
34.6279389274664
34.6279389274664
34.6279389274664
-17.6997228752048
-17.6997228752048
-17.6997228752048
-17.6997228752048
-17.6997228752048
-17.6997228752048
-17.6997228752048
-17.6997228752048
36.6090890441733
0.764524978555073
37.1174741125337
19.1079684553083
-16.7021755035689
75.1506442203113
23.2728990835244
59.0144352330822
-33.2748958912075
-70.5796028417312
-45.9198891988121
-27.7539726361724
3.01897179008256
-63.7539037590418
-26.8469160430654
-0.517687672601369
18.6296881184994
27.8154013693124
259.915373439075
1.44932595579712
-34.0771900396735
-39.0486678392058
-54.3160333593455
79.2193637967389
0.486766393958078
-37.9804541675517
-22.5390996748433
-18.0875577806387
-20.7453769428907
16.9245280474438
-34.381470067126
-90.3648044969664
-38.1659542983275
-52.0868033963866
-5.42279187372469
22.775282613748
-88.6790032324548
4.39752106134847
-18.6768950704541
-26.2502809391367
17.6911995259766
-14.2473155029725
-98.4418567391936
34.7566201584373
32.9778737007678
-51.1856105136962
105.750508344354
-27.6949430626842
-47.7387202161885
-36.0492559344843
-26.2736150172236
-44.2752106737767
-4.83171352327872
-65.9991303072161
-81.5343944837246
-1.82722101017544
-11.1248480051486
-22.5636136425478
-4.58476821949216
-36.3372559570184
-22.6544379926713
6.7734306472471
-11.089923411339
-66.0046870606998
-31.1507580033999
21.5564149112647
38.7233491349166
-31.2858357738301
-78.1751939144283
-36.6736651963579
-20.3809327994854
-50.793119265782
11.8008932290054
-38.2677966563765
-68.3867381083242
-91.0940734298324
9.72513621602911
-48.0795930726122
48.322778205486
25.3190275100465
-11.8810408368468
-22.8267595937336
12.1018167035195
-33.7644549820684
-65.5390354193828
-67.4361196389896
-37.7105829100515
-11.6127453928952
29.9454936618417
-80.7092424022735
-40.5775820532049
-50.0428978439891
-47.7406369970354
-44.9604877961187
4.18315277257943
-56.6562409177936
-52.3015976783649
-65.2494530512517
30.2745880818825
-23.9700447712416
-25.3350470671826
7.2312119666517
-82.3485398940388
-20.5974446048663
-98.3374003878293
-73.0050950020009
-70.5738184888282
-71.7674183271988
62.442521363007
-85.0617656623249
-82.2090390489388
27.4688252448136
-18.5721723045704
-55.3298493991101
-16.9224811918798
-35.3746510480282
1.93485875956731
-38.5620628453066
-64.9450539875256
-6.56292369683024
-83.2300792136925
-46.479648917722
-40.8279471259161
41.4709496627879
-47.1945943052729
-98.1154896803469
-45.723802721714
-16.4235998065747
-47.7166680588148
-36.4145795426225
-52.72466893928
11.2309317509166
-0.198357681743346
-68.0077541569794
-2.69687505761476
-43.865158363888
-10.5486665714711
-12.2266079872038
-4.62991638240464
-43.4502181710136
-28.3169027146701
-81.2289232298658
-9.38793850460888
-18.0471274488896
-51.3981867262914
32.5924373896764
25.203337751786
-53.7473821439385
-52.6543606117434
86.1889745987587
-74.0386836410767
-10.0337375854047
-63.1372174408411
-55.7175255895095
-19.4160143220674
-92.0199163216826
-92.9377811921336
-67.2489303267853
-43.5736875568814
41.300760241545
-45.1371304407598
-28.3305517210897
-27.1150527719833
-6.56848131396737
-72.7480386333395
-77.9475790752153
