# Supplementary material for: CaV1 and CaV2 calcium channels mediate the release of distinct pools of synaptic vesicles
Source: eLife. 2023 Feb 23;12:e81407. doi: 10.7554/eLife.81407 (PMC10023163; doi:10.7554/eLife.81407)
Supplement: Figure 5—figure supplement 1—source data 1. [file elife-81407-fig5-figsupp1-data1.zip › Figure 5 Supplement - Source Data 1/lin-7/4/1.csv]

image-ID	cycle	z-step	frame	accum	photon-count	photon-count11	photon-count12	photon-count21	photon-count22	psfx	psfy	psfz	psf-photon-count	x	y	z	amp	background11	background12	background21	background22	maxResidualSlope	chisq	log-likelihood	accuracy	llr	time-point	precisionx	precisiony	precisionz	frame-timestamp	vis-probe
1	0	0	1	1	4211.67	1779.16	2432.51	0	0	147.274	239.928	-1.81236	3081.53	2244.57	17001.3	1.81236	138.32	636.83	842.784	0	0	4.92322	504.474	-1098.88	250	745.189	0	22.3411	21.9446	50.5053	1614205515290912	0
3	0	0	3	1	5297.4	2315.65	2981.76	0	0	82.4141	141.34	-59.1483	2885.65	2209.77	17000.2	59.1483	127.992	657.727	855.889	0	0	7.81397	624.829	-1162.83	250	936.993	0	23.1732	23.1572	60.6468	1614205515330933	0
4	0	0	4	1	4530.85	2172.45	2358.4	0	0	84.063	179.079	19.6552	2605.96	2208.12	16962.4	-19.6552	115.785	643.847	838.58	0	0	7.57534	509.531	-1102.07	250	788.379	0	27.2067	26.4097	59.0363	1614205515350944	0
9	0	0	9	1	4487.85	2205.28	2282.57	0	0	135.116	129.424	-193.081	1980.56	2256.72	17012.1	193.081	89.9053	643.884	839.01	0	0	5.85268	529.314	-1108.49	250	689.793	0	29.4673	30.8882	120.974	1614205515450999	0
12	0	0	12	1	3754.96	1666.17	2088.78	0	0	112.107	208.592	-12.5332	3118.68	2180.07	17032.6	12.5332	139.156	609.389	803.867	0	0	4.95986	397.274	-1043.03	250	659.705	0	21.6201	21.2812	49.8104	1614205515511032	0
14	0	0	14	1	3416.5	1348.97	2067.53	0	0	92.2623	194.573	-86.7311	2584.95	2199.92	17046.6	86.7311	116.235	603.368	800.043	0	0	5.96838	451.4	-1071.66	250	837.499	0	24.0486	24.3926	66.8343	1614205515551053	0
28	0	0	28	1	4034.04	1331.46	2702.57	0	0	105.262	260.73	-9.42892	3250.91	2186.92	16980.4	9.42892	147.673	567.332	756.033	0	0	5.02695	408.162	-1042.06	250	774.611	0	19.9008	19.5037	45.3489	1614205515911249	0
31	0	0	31	1	3137.41	1160.79	1976.62	0	0	127.548	216.977	-108.522	2343.07	2164.63	17024.2	108.522	105.988	564.197	749.678	0	0	3.399	335.488	-1002.88	250	530.968	0	24.9354	25.5787	73.5857	1614205515971282	0
32	0	0	32	1	3757.93	1480.6	2277.33	0	0	188.844	128.154	-399.118	2197.72	2103.34	17013.4	399.118	112.364	576.356	763.409	0	0	5.24036	432.611	-1056.04	250	627.757	0	26.1373	29.5159	200.416	1614205515991293	0
38	0	0	38	1	4175.16	1605.49	2569.67	0	0	204.278	123.381	-107.889	2129.23	2187.56	17018.1	107.889	94.3828	560.218	749.555	0	0	5.63005	384.055	-1027.46	250	618.361	0	28.0669	28.5718	82.6941	1614205516111358	0
39	0	0	39	1	4418.06	1604.45	2813.61	0	0	55.7017	111.504	-416.522	2914.92	2136.82	17030	416.522	151.849	567.129	735.242	0	0	6.21664	477.316	-1074.33	250	855.039	0	19.668	22.6958	149.476	1614205516131369	0
40	0	0	40	1	4165.53	1517.29	2648.24	0	0	204.906	192.195	-96.2147	2760.3	2087.27	16949.3	96.2147	123.787	554.093	740.724	0	0	4.44166	481.292	-1074.43	250	667.007	0	21.6264	22.0003	61.5128	1614205516151380	0
41	0	0	41	1	3906.51	1169.64	2736.86	0	0	166.714	141.461	-215.206	2326.93	2225.13	17000.1	215.206	106.848	557.842	747.983	0	0	3.88017	363.334	-1014.76	250	545.173	0	23.5364	24.7488	105.038	1614205516171391	0
43	0	0	43	1	3845.26	1598.01	2247.24	0	0	156.549	179.96	-141.964	2368.87	2135.63	16961.6	141.964	106.69	549.286	731.852	0	0	5.33441	401.198	-1034.34	250	630.742	0	23.8439	24.7684	77.8954	1614205516211413	0
46	0	0	46	1	3756.65	1105.56	2651.08	0	0	119.799	124.215	-184.315	2342.55	2272.04	17117	184.315	106	540.24	721.297	0	0	3.57938	396.448	-1030.41	250	581.39	0	23.4475	24.4636	90.948	1614205516271446	0
47	0	0	47	1	3791.71	1520.27	2271.44	0	0	99.319	111.876	-204.92	2150.48	2192.86	17029.6	204.92	98.2343	550.709	721.866	0	0	6.37739	457.181	-1060.69	250	611.091	0	25.2547	26.4423	107.888	1614205516291457	0
49	0	0	49	1	4284.35	1552.85	2731.5	0	0	124.661	164.046	-220.029	2166.71	2167.52	16977.5	220.029	100.246	539.502	724.211	0	0	3.91341	460.787	-1061.19	250	596.462	0	24.6974	26.0104	111.52	1614205516331478	0
52	0	0	52	1	3320.15	1205.89	2114.26	0	0	120.921	176.356	-99.3873	2157.61	2171.26	17064.8	99.3873	96.4404	534.898	710.867	0	0	4.00553	328.175	-995.198	250	511.555	0	26.8977	27.4252	77.5932	1614205516391511	0
55	0	0	55	1	3573.23	1311.23	2262	0	0	104.35	209.12	-22.5968	3429.98	2187.83	17032.1	22.5968	153.34	518.709	695.35	0	0	2.70885	334.848	-997.216	250	641.612	0	18.2148	17.9634	42.8207	1614205516451544	0
57	0	0	57	1	3231.46	1278.78	1952.68	0	0	140.38	171.958	-140.756	2679.07	2151.8	17069.2	140.756	120.457	513.88	691.406	0	0	2.72589	397.73	-1027.01	250	663.407	0	20.6447	21.3894	66.7736	1614205516491566	0
58	0	0	58	1	3721.6	1481.09	2240.52	0	0	108.201	218.975	-55.5836	3118.31	2183.98	17022.2	55.5836	140.209	511.023	687.839	0	0	1.99894	422.543	-1038.36	250	636.379	0	19.1681	19.1581	48.9884	1614205516511576	0
59	0	0	59	1	4685.99	1462.92	3223.07	0	0	168.329	157.469	-63.2285	2873.58	2123.85	16984.1	63.2285	126.903	529.111	701.126	0	0	4.30392	401.647	-1029.78	250	576.659	0	21.0795	21.1656	55.69	1614205516531587	0
64	0	0	64	1	3423.19	1173.84	2249.35	0	0	165.345	175.931	-144.222	3118.93	2226.49	17065.3	144.222	140.416	506.448	683.234	0	0	3.0803	340.174	-997.914	250	719.021	0	17.6799	18.3232	57.6667	1614205516631642	0
65	0	0	65	1	3812.61	1235.1	2577.52	0	0	91.1375	122.827	-137.783	2394.34	2201.04	17018.7	137.783	107.177	510.366	680.46	0	0	4.25763	350.001	-999.521	250	553.412	0	23.1486	23.8133	74.0448	1614205516651653	0
66	0	0	66	1	3752.45	1374.34	2378.12	0	0	202.676	238.094	3.83413	3511.26	2089.5	17003.1	-3.83413	157.649	500.417	676.387	0	0	0.798841	320.81	-985.205	250	588.076	0	17.9125	17.4092	39.6605	1614205516671664	0
67	0	0	67	1	4065.3	987.425	3077.87	0	0	116.892	192.951	-120.886	3694.2	2175.29	17048.2	120.886	166.517	503.773	673.062	0	0	1.97277	359.567	-1003.85	250	666.563	0	15.1851	15.6175	45.8598	1614205516691674	0
69	0	0	69	1	3442.05	1152.67	2289.38	0	0	161.756	132.123	-409.59	2032.34	2130.42	17009.4	409.59	104.594	517.371	678.71	0	0	4.53268	405.261	-1029.42	250	547.318	0	26.8539	30.8257	210.641	1614205516731696	0
70	0	0	70	1	4159.03	1639.16	2519.86	0	0	91.3331	161.287	-44.7627	2527.42	2200.85	16980.2	44.7627	112.146	507.387	675.322	0	0	4.95445	458.44	-1055.84	250	671.981	0	23.8776	23.6758	59.6353	1614205516751707	0
73	0	0	73	1	3846.49	1112.09	2734.4	0	0	113.106	192.595	-201.463	2857.04	2179.07	17048.6	201.463	132.006	495.308	661.307	0	0	2.69094	398.272	-1021.73	250	642.642	0	18.1646	19.0768	74.6943	1614205516811740	0
75	0	0	75	1	3649.69	1310.38	2339.31	0	0	54.1735	136.646	-409.919	2316.9	2138.35	17004.9	409.919	120.275	510.11	663.021	0	0	5.14036	509.965	-1076.27	250	751.056	0	23.2169	26.4842	173.409	1614205516851762	0
86	0	0	86	1	2993.43	891.454	2101.98	0	0	160.626	157.849	-404.037	1686.42	2131.55	16983.7	404.037	86.687	493.863	644.329	0	0	3.85364	361.894	-1000.19	250	487.852	0	31.1681	35.5483	239.497	1614205517071882	0
91	0	0	91	1	3276.27	1109.14	2167.14	0	0	150.172	168.199	-147.473	2291.45	2241.67	17073	147.473	103.081	481.926	638.732	0	0	2.98842	305.761	-970.048	250	507.498	0	23.0463	23.925	76.9671	1614205517171936	0
94	0	0	94	1	2912.53	1010.62	1901.91	0	0	121.481	122.165	-538.554	1725.6	2170.7	17019.4	538.554	99.3359	496.327	643.033	0	0	3.64327	380.861	-1010.8	250	500.088	0	38.3301	51.2154	235.384	1614205517231969	0
98	0	0	98	1	3462.59	1351.44	2111.15	0	0	108.57	126.827	-406.472	1923.14	2083.95	17014.7	406.472	98.8322	481.637	632.023	0	0	3.73249	473.451	-1054.18	250	623.219	0	27.4371	31.1581	209.856	1614205517312012	0
102	0	0	102	1	3433.55	1149.89	2283.66	0	0	95.9123	113.595	-479.935	2155.85	2196.27	17027.9	479.935	117.874	480.911	628.821	0	0	4.39107	434.711	-1037.11	250	586.701	0	26.9249	33.6996	203.907	1614205517392056	0
104	0	0	104	1	3497.76	1588.89	1908.87	0	0	101.672	74.7875	-150.641	1449.26	2190.51	16967.1	150.641	64.7443	483.192	628.481	0	0	3.58579	368.969	-1002.5	250	513.48	0	36.221	37.4294	123.745	1614205517432078	0
106	0	0	106	1	3229.42	1388.45	1840.97	0	0	81.721	156.392	-502.002	1853.63	2210.46	16985.1	502.002	103.749	469.218	609.697	0	0	5.25073	347.892	-990.708	250	599.036	0	31.8139	40.4123	216.768	1614205517472099	0
110	0	0	110	1	3111.12	1068.2	2042.92	0	0	245.279	230.403	-145.761	1856.83	2146.56	17010.8	145.761	85.6072	453.445	595.511	0	0	1.00282	295.787	-959.409	250	508.81	0	26.836	27.8267	88.9951	1614205517552143	0
111	0	0	111	1	2947.1	1279.34	1667.76	0	0	196.612	211.624	-145.475	1565.65	2195.23	17029.6	145.475	71.2777	451.29	602.09	0	0	0.962675	334.828	-978.992	250	463.99	0	32.394	33.4792	106.332	1614205517572154	0
112	0	0	112	1	2580.6	983.775	1596.83	0	0	106.365	161.556	-200.063	1242.29	2285.47	16980	200.063	56.995	453.977	594.285	0	0	4.32618	376.088	-1001.57	250	513.17	0	39.2502	40.9509	163.79	1614205517592165	0
117	0	0	117	1	3301.67	834.085	2467.59	0	0	168.563	96.476	-385.99	3186.99	2123.62	17045	385.99	161.08	452.147	590.29	0	0	3.84515	346.62	-987.181	250	731.246	0	15.9842	17.9975	120.227	1614205517692219	0
118	0	0	118	1	2860.01	999.955	1860.05	0	0	186.324	251.726	24.3569	2218.69	2105.86	16889.8	-24.3569	99.8888	439.889	583.214	0	0	2.09589	310.779	-966.52	250	445.952	0	26.4741	25.6457	57.1301	1614205517712230	0
119	0	0	119	1	3147.23	1229.99	1917.23	0	0	133.059	120.276	-513.721	2078.14	2258.78	17021.2	513.721	116.879	447.84	585.22	0	0	4.28237	399.983	-1011	250	569.694	0	28.8683	37.8839	197.979	1614205517732241	0
120	0	0	120	1	2704.92	816	1888.92	0	0	86.8296	125.336	-417.506	2450.51	2205.35	17016.2	417.506	127.238	450.68	579.658	0	0	3.77922	308.406	-966.443	250	594.424	0	21.0222	24.1831	161.368	1614205517752252	0
121	0	0	121	1	2669.44	824.339	1845.1	0	0	61.8422	177.947	-629.702	2783.67	2330	16963.6	629.702	176.101	443.171	577.661	0	0	3.17364	304.874	-962.68	250	466.694	0	28.1129	39.2332	117.469	1614205517772263	0
122	0	0	122	1	3130.1	909.472	2220.63	0	0	107.522	140.637	-448.615	1982.03	2383.98	17000.9	448.615	105.457	448.716	583.247	0	0	3.96256	301.267	-961.212	250	469.783	0	26.9508	32.3165	211.014	1614205517792274	0
125	0	0	125	1	2944.93	1126.25	1818.68	0	0	85.6397	134.555	-229.057	2336.01	2206.54	17007	229.057	108.486	446.559	583.218	0	0	3.68361	314.275	-966.587	250	506.902	0	20.7491	21.8248	97.7826	1614205517852307	0
129	0	0	129	1	3409.93	1013.77	2396.15	0	0	175.035	187.632	-109.721	3011.87	2216.81	17053.5	109.721	134.999	428.123	566.057	0	0	2.17107	290.992	-951.415	250	576.942	0	17.2944	17.732	51.1593	1614205517932350	0
132	0	0	132	1	2822.86	1050.8	1772.07	0	0	170.835	253.631	-94.5617	1694.95	2221	16987.5	94.5617	77.3345	430.322	571.458	0	0	2.54912	296.331	-956.204	250	458.68	0	30.2049	30.7644	86.0939	1614205517992383	0
134	0	0	134	1	2767.55	1063.63	1703.92	0	0	71.5222	123.001	-173.129	1872.23	2220.66	17018.5	173.129	84.9127	439.281	574.951	0	0	5.09101	383.069	-1000.2	250	567.104	0	26.2519	27.3528	97.3469	1614205518032405	0
135	0	0	135	1	2536.65	998.346	1538.31	0	0	183.505	124.99	-270.187	1792.33	2208.34	17016.5	270.187	84.7526	433.167	564.675	0	0	3.66743	278.633	-947.836	250	523.813	0	26.3321	28.074	149.332	1614205518052415	0
138	0	0	138	1	2784.19	1145.91	1638.28	0	0	93.5936	92.719	-363.258	1657.86	2298.25	17048.8	363.258	82.8059	429.522	562.567	0	0	3.91198	370.394	-991.7	250	541.166	0	29.0506	32.136	203.025	1614205518112448	0
140	0	0	140	1	3126.85	1310.45	1816.41	0	0	15.1973	125.195	-437.244	1897.15	2376.64	17016.3	437.244	101.438	430.113	554.444	0	0	3.51472	287.154	-949.618	250	509.02	0	26.7537	31.2765	199.088	1614205518152470	0
141	0	0	141	1	2815.29	955.59	1859.7	0	0	123.911	134.835	-320.028	1721.85	2168.27	17006.7	320.028	83.8982	438.041	571.903	0	0	4.51928	292.873	-955.488	250	544.58	0	27.616	30.052	174.735	1614205518172481	0
142	0	0	142	1	2579.94	911.331	1668.61	0	0	162.193	96.3636	-574.036	1909.54	2129.99	17045.2	574.036	113.677	430.456	547.38	0	0	4.87098	305.27	-956.923	250	574.647	0	34.8362	48.7607	197.929	1614205518192492	0
145	0	0	145	1	3221.05	1310.15	1910.9	0	0	99.4108	138.098	-618.195	2171.25	2292.43	17003.4	618.195	134.879	422.889	542.013	0	0	4.31616	306.185	-956.567	250	563.068	0	34.0623	47.7756	156.129	1614205518252524	0
164	0	0	164	1	2665.21	945.978	1719.23	0	0	47.5126	132.87	-437.44	1786.88	2344.33	17008.7	437.44	94.8848	404.407	526.914	0	0	2.33676	314.942	-954.692	250	437.573	0	27.6802	32.6641	210.344	1614205518632731	0
165	0	0	165	1	3008.24	811.546	2196.69	0	0	114.22	181.115	-195.69	2057.5	2277.62	17060.1	195.69	94.5488	398.623	527.435	0	0	1.5566	252.68	-926.727	250	440.246	0	22.6009	23.6627	91.3441	1614205518652742	0
166	0	0	166	1	2615.42	972.216	1643.21	0	0	179.357	110.235	-400.871	1932.26	2212.48	17031.3	400.871	98.7575	407.056	522.274	0	0	3.29854	260.244	-929.216	250	444.281	0	24.8195	28.2202	194.143	1614205518672753	0
169	0	0	169	1	2840.69	965.802	1874.88	0	0	140.475	100.898	-375.88	1666.06	2251.37	17040.6	375.88	83.6327	400.738	524.301	0	0	3.20976	313.242	-955.436	250	442.239	0	28.0848	31.4764	207.2	1614205518732786	0
174	0	0	174	1	3264.05	1278.99	1985.06	0	0	186.915	127	-175.681	2141.25	2204.92	17014.5	175.681	96.5188	402.087	524.416	0	0	1.69441	258.401	-929.86	250	373.152	0	22.2292	23.0974	83.7258	1614205518832840	0
177	0	0	177	1	2342.9	777.03	1565.87	0	0	100.852	129.057	-448.603	1708.37	2290.99	17012.5	448.603	90.874	400.329	518.472	0	0	2.42837	248.788	-922.323	250	347.984	0	29.4882	35.3803	231.68	1614205518892873	0
178	0	0	178	1	2790.46	1156.36	1634.09	0	0	102.737	43.7466	-323.443	1552.83	2189.44	16998.1	323.443	75.8907	406.719	526.317	0	0	3.5836	309.196	-951.788	250	439.529	0	29.4846	31.9062	192.489	1614205518912884	0
181	0	0	181	1	2625.27	1062.36	1562.91	0	0	109.126	130.237	-50.7788	1680.5	2183.05	17011.3	50.7788	74.0193	394.504	513.358	0	0	2.2757	285.833	-939.978	250	425.023	0	31.2842	31.1683	80.1801	1614205518972917	0
182	0	0	182	1	2769.52	1027.61	1741.91	0	0	124.626	178.033	-20.2114	1427.11	2366.87	16963.5	20.2114	63.13	387.891	512.857	0	0	2.49264	295.253	-944.307	250	416.768	0	37.4576	37.0152	88.2262	1614205518992928	0
189	0	0	189	1	2752.95	886.06	1866.89	0	0	137.726	157.01	-384.317	2013.21	2254.11	16984.5	384.317	102.079	392.007	506.916	0	0	1.37602	262.733	-927.849	250	410.469	0	23.0601	25.8532	168.769	1614205519133004	0
191	0	0	191	1	2411.5	671.583	1739.91	0	0	60.3481	195.584	-491.104	1601.57	2331.49	17045.6	491.104	89.5812	382.869	496.238	0	0	1.60785	230.173	-907.351	250	329.548	0	32.1658	40.3848	219.243	1614205519173026	0
194	0	0	194	1	2736.94	864.922	1872.02	0	0	122.183	118.828	-163.068	1623.58	2170	17022.7	163.068	72.8652	389.69	504.786	0	0	2.53222	273.477	-933.413	250	405.684	0	28.7717	29.9363	103.258	1614205519233058	0
195	0	0	195	1	2452.15	986.037	1466.12	0	0	53.5582	76.1865	-422.088	1263.61	2238.62	16965.7	422.088	66.2133	393.384	509.678	0	0	2.87388	297.59	-945.052	250	445.211	0	37.5509	43.6267	292.945	1614205519253069	0
196	0	0	196	1	2499.76	803.806	1695.96	0	0	72.7595	156.88	-304.74	1670.36	2219.42	16984.6	304.74	81.3803	382.423	496.358	0	0	1.47885	225.754	-906.398	250	368.386	0	26.3194	28.4271	158.338	1614205519273080	0
198	0	0	198	1	2541.87	1007.18	1534.7	0	0	134.977	132.135	-301.481	1533.75	2256.86	17009.4	301.481	73.903	384.433	499.491	0	0	2.1212	249.055	-919.689	250	349.739	0	28.8566	31.2001	177.975	1614205519313102	0
199	0	0	199	1	2516.64	1097.13	1419.5	0	0	166.732	129.787	-239.248	1565.16	2125.45	17011.7	239.248	72.6809	381.598	494.966	0	0	1.92613	290.339	-938.463	250	400.568	0	28.29	29.9888	142.52	1614205519333113	0
206	0	0	206	1	1843.05	744.242	1098.8	0	0	156.923	237.486	-199.571	1244.9	2234.92	17003.7	199.571	58.1435	370.243	487.939	0	0	2.18555	233.819	-907.209	250	419.799	0	34.8237	36.6293	144.548	1614205519473189	0
208	0	0	208	1	2208.13	659.664	1548.47	0	0	158.4	206.287	-105.908	1152.64	2233.44	17034.9	105.908	51.8798	373.309	494.932	0	0	1.68327	249.84	-917.865	250	424.244	0	41.1967	42.3598	121.495	1614205519513211	0
212	0	0	212	1	2215.3	722.034	1493.26	0	0	-1.41875	284.493	-397.035	1040.35	2692.24	16956.7	397.035	56.3646	366.264	491.829	0	0	1.86697	220.661	-901.34	250	295.025	0	41.7991	47.1127	279.692	1614205519593255	0
241	0	0	241	1	1795.15	640.825	1154.33	0	0	208.731	149.234	-198.676	1280.02	2282.77	16992.3	198.676	58.54	350.798	463.399	0	0	1.31835	217.356	-894.229	250	271.263	0	33.9606	35.3818	141.114	1614205520253614	0
243	0	0	243	1	2218.04	834.832	1383.21	0	0	130.743	141.242	-540.865	1915.11	2161.44	17000.3	540.865	110.471	353.249	454.09	0	0	1.35513	254.603	-912.549	250	397.143	0	29.4682	39.2463	177.734	1614205520293636	0
244	0	0	244	1	2522.94	678.66	1844.28	0	0	160.004	138.729	-273.62	1978.48	2132.18	17002.8	273.62	93.8403	349.922	457.668	0	0	1.58962	245.859	-909.29	250	404.783	0	21.5687	23.097	122.606	1614205520313647	0
245	0	0	245	1	2439.06	774.825	1664.23	0	0	165.444	135.007	-540.125	1588.66	2226.4	17006.5	540.125	91.5579	348.347	456.781	0	0	2.09045	263.665	-918.393	250	375.395	0	35.4624	47.4198	217.485	1614205520333658	0
246	0	0	246	1	2306.38	853.69	1452.69	0	0	198.572	177	-134.337	1050.38	2392.59	16964.5	134.337	47.2593	347.622	452.652	0	0	1.13352	229.981	-899.591	250	265.178	0	42.6288	43.86	136.549	1614205520353669	0
247	0	0	247	1	2168.5	834.21	1334.29	0	0	119.405	89.2114	-686.54	1370.84	2172.77	16952.7	686.54	91.8541	354.376	458.75	0	0	2.17262	264.359	-918.61	250	350.353	0	60.2832	93.3074	225.553	1614205520373680	0
248	0	0	248	1	2217.77	807.83	1409.94	0	0	190.163	179.038	-194.217	1325.24	2301.34	17062.1	194.217	60.7708	343.9	457.227	0	0	0.761116	223.658	-894.953	250	318.399	0	32.5379	33.9985	131.538	1614205520393690	0
249	0	0	249	1	2250.65	940.003	1310.64	0	0	51.7454	140.532	-447.419	1443.32	2240.43	17001	447.419	77.2612	349.755	448.372	0	0	3.16141	240.486	-903.15	250	389.476	0	31.9865	38.243	243.943	1614205520413701	0
252	0	0	252	1	2263.81	954.023	1309.79	0	0	132.171	130.31	-102.89	1740.27	2160.01	17011.2	102.89	77.0881	346.278	449.387	0	0	1.02437	263.086	-914.78	250	428.552	0	26.8233	27.409	79.1388	1614205520473734	0
256	0	0	256	1	2150.72	521.387	1629.33	0	0	121.832	137.337	-451.806	1557.11	2270.01	17004.2	451.806	82.9796	337.243	440.357	0	0	1.60998	239.029	-900.604	250	368.807	0	29.9624	36.2404	237.05	1614205520553778	0
261	0	0	261	1	2690.74	838.971	1851.77	0	0	147.823	150.646	-153.482	1630.74	2144.36	16990.9	153.482	73.2249	338.156	445.098	0	0	1.56677	276.923	-921.68	250	394.129	0	27.0279	28.0612	92.7572	1614205520653832	0
264	0	0	264	1	2085.8	972.42	1113.39	0	0	138.046	197.736	-43.1028	1287.1	2154.13	16943.8	43.1028	57.2728	336.8	444.253	0	0	0.815287	238.77	-900.728	250	321.384	0	37.5727	37.7039	94.3259	1614205520713865	0
267	0	0	267	1	2361.12	837.811	1523.31	0	0	69.8946	226.189	-764.824	2482.72	2222.29	16915.3	764.824	182.774	335.081	428.925	0	0	0.655051	254.694	-907.812	250	372.218	0	43.2949	65.0513	109.48	1614205520773897	0
268	0	0	268	1	2151.01	1023.75	1127.26	0	0	172.313	-0.468582	-616.968	1442.77	2219.53	16942.7	616.968	92.0182	340.003	437.851	0	0	2.51757	236.797	-900.221	250	320.604	0	45.0681	66.0153	214.256	1614205520793908	0
269	0	0	269	1	2510.98	949.957	1561.02	0	0	153.324	152.277	-102.756	1666.4	2238.52	16889.6	102.756	74.0117	340.581	441.144	0	0	0.973822	254.63	-909.928	250	331.807	0	27.6424	28.2662	81.6487	1614205520813919	0
273	0	0	273	1	2159.27	684.738	1474.53	0	0	45.4539	110.043	-607.058	1773.58	2147.07	16931.8	607.058	110.08	334.972	431.057	0	0	2.78083	232.315	-896.281	250	444.26	0	35.5916	49.3974	165.718	1614205520893963	0
275	0	0	275	1	2183.96	691.068	1492.89	0	0	45.9557	187.332	-612.771	2195.44	2246.22	16954.2	612.771	137.178	328.689	423.464	0	0	1.15298	194.324	-876.876	250	334.351	0	29.12	39.8795	127.761	1614205520933985	0
278	0	0	278	1	2589.19	1049.91	1539.28	0	0	92.561	106.381	-99.169	1778.66	2199.62	17035.1	99.169	78.8657	330.739	430.825	0	0	1.81068	239.858	-899.237	250	357.251	0	25.9383	26.4128	75.1986	1614205520994017	0
282	0	0	282	1	1962.2	803.111	1159.09	0	0	165.739	117.247	-122.607	1520.55	2226.1	17024.3	122.607	67.4183	329.026	426.824	0	0	1.75419	188.603	-873.643	250	326.899	0	29.3641	30.2731	91.5395	1614205521074061	0
283	0	0	283	1	2227.47	674.722	1552.75	0	0	70.8619	94.1628	-285.114	1581.48	2221.32	17047.4	285.114	75.7472	333.559	431.653	0	0	2.15546	274.418	-916.616	250	436.128	0	26.0627	28.0227	153.107	1614205521094072	0
284	0	0	284	1	1859.52	605.075	1254.44	0	0	82.3303	75.558	-357.724	1201.73	2209.85	16966.3	357.724	59.9277	337.802	436.068	0	0	1.9507	236.306	-899.205	250	330.597	0	35.039	38.6491	243.477	1614205521114083	0
289	0	0	289	1	2300.84	1062.63	1238.21	0	0	95.5405	150.426	-114.603	1176.59	2196.64	16891.4	114.603	52.6116	331.196	425.194	0	0	2.32305	313.658	-934.564	250	380.618	0	37.8009	38.5639	114.652	1614205521214137	0
297	0	0	297	1	2286.71	992.13	1294.58	0	0	56.9741	93.5667	40.0557	1713.95	2235.21	16948.3	-40.0557	75.7273	319.13	417.796	0	0	2.35378	241.734	-898.496	250	322.547	0	29.9864	29.0151	64.1708	1614205521374224	0
299	0	0	299	1	2506.44	784.434	1722.01	0	0	119.611	129.845	-106.877	1784.25	2272.23	17011.7	106.877	79.1707	315.023	421.729	0	0	0.956986	237.802	-893.999	250	358.086	0	25.3375	25.8276	74.3259	1614205521414246	0
305	0	0	305	1	2134.34	810.093	1324.25	0	0	180.566	188.34	38.7379	1444.13	2111.61	16853.5	-38.7379	63.7978	319.241	413.723	0	0	0.640356	222.871	-886.754	250	321.32	0	35.2718	34.1915	75.4421	1614205521534312	0
313	0	0	313	1	2186.21	723.858	1462.36	0	0	103.647	36.2715	-718.861	1751.82	2188.53	16905.9	718.861	124.167	320.033	409.054	0	0	2.40536	276.156	-912.642	250	361.918	0	49.0768	78.1859	156.987	1614205521694399	0
315	0	0	315	1	2050.21	1118.48	931.732	0	0	122.815	46.0625	-501.627	994.313	2069.7	16896.1	501.627	55.7218	324.611	415.819	0	0	2.93255	353.131	-954.188	250	437.064	0	48.9249	63.7759	363.209	1614205521734421	0
316	0	0	316	1	2207.42	865.169	1342.25	0	0	206.359	164.052	-735.758	2432.38	2085.82	16877.8	735.758	171.738	317.551	398.257	0	0	2.30927	252.113	-901.487	250	425.131	0	38.7693	57.9104	112.631	1614205521754431	0
318	0	0	318	1	1824.16	732.829	1091.33	0	0	-93.3499	190.452	-384.813	914.604	2584.85	16951.1	384.813	49.8084	307.562	404.102	0	0	1.71223	234.111	-889.717	250	312.164	0	43.7685	47.0834	283.687	1614205521794453	0
322	0	0	322	1	2208.81	827.345	1381.46	0	0	168.212	128.403	-94.9542	1510.01	2223.63	16913.5	94.9542	66.7001	311.717	401.417	0	0	1.09624	226.919	-886.266	250	349.449	0	29.508	30.0818	85.6154	1614205521874497	0
324	0	0	324	1	2393.35	934.483	1458.87	0	0	179.403	176.585	-201.4	1281.69	2112.78	16964.9	201.4	58.8904	304.993	405.454	0	0	1.26147	227.018	-885.736	250	361.159	0	31.5859	33.1335	132.007	1614205521914519	0
326	0	0	326	1	2041.62	802.652	1238.97	0	0	276.456	187.799	-184.62	1289.49	2115.38	16953.7	184.62	59.8613	308.508	401.512	0	0	0.918511	207.751	-876.803	250	302.889	0	31.1504	32.5635	121.161	1614205521954540	0
327	0	0	327	1	2317.72	1001.45	1316.27	0	0	46.7553	72.3014	-548.712	1316.13	2245.42	16969.6	548.712	77.574	314.817	403.497	0	0	2.55544	298.482	-923.43	250	368.117	0	40.2	53.7504	229.291	1614205521974551	0
331	0	0	331	1	2163.03	661.3	1501.73	0	0	114.439	143.734	-29.3494	1577.01	2177.74	16997.8	29.3494	69.4137	299.386	395.74	0	0	0.693888	234.865	-888.512	250	358.394	0	29.9946	29.5729	72.3273	1614205522054595	0
336	0	0	336	1	1883.91	912.225	971.688	0	0	173.439	255.074	221.643	1060.95	2218.4	16687.1	-221.643	50.063	305.081	399.299	0	0	1.04478	219.357	-882.019	250	299.989	0	45.794	44.7186	113.944	1614205522154649	0
337	0	0	337	1	2197.9	850.798	1347.1	0	0	144.748	164.208	-208.529	1340.74	2247.09	16977.3	208.529	61.6249	299.524	391.519	0	0	0.41946	256.691	-899.417	250	350.583	0	29.6171	31.1837	129.023	1614205522174660	0
347	0	0	347	1	1705.82	785.19	920.629	0	0	96.5102	78.0678	-175.98	1034.68	2195.67	16963.8	175.98	46.6271	307.84	393.267	0	0	1.85771	221.278	-881.606	250	290.297	0	39.4843	41.0573	150.9	1614205522374769	0
353	0	0	353	1	2025.74	814.741	1211	0	0	200.824	267.353	-35.6941	1024.25	2191.02	16874.2	35.6941	46.6283	295.088	388.055	0	0	0.682598	232.74	-883.447	250	332.781	0	43.7369	43.435	106.974	1614205522494835	0
356	0	0	356	1	2351.23	1060.29	1290.94	0	0	129	87.3849	-276.856	1465.65	2163.18	16954.5	276.856	69.4101	298.501	388.758	0	0	2.92736	240.04	-889.373	250	433.854	0	26.8468	28.816	156.536	1614205522554867	0
357	0	0	357	1	2317.8	804.565	1513.24	0	0	179.61	186.211	-100.955	996.816	2212.23	16955.3	100.955	44.5976	291.207	386.002	0	0	0.779903	236.029	-884.59	250	290.485	0	42.7712	43.6991	124.154	1614205522574878	0
358	0	0	358	1	1993.92	686.005	1307.92	0	0	165.754	171.38	-402.757	1262.69	2126.43	16870.5	402.757	65.0001	302.441	389.013	0	0	1.00466	226.526	-883.386	250	367.979	0	32.462	37.05	246.886	1614205522594889	0
361	0	0	361	1	1968.26	872.275	1095.99	0	0	115.315	149.755	-148.535	1274.04	2176.86	16991.8	148.535	57.2415	300.922	388.777	0	0	0.767555	231.558	-886.005	250	317.292	0	32.4963	33.5371	109.624	1614205522654922	0
363	0	0	363	1	1901.63	686.155	1215.48	0	0	94.0452	123.254	-333.976	1307.57	2198.14	16918.6	333.976	64.2855	297.488	381.158	0	0	1.34267	204.292	-870.942	250	308.347	0	30.0354	32.8224	194.202	1614205522694944	0
367	0	0	367	1	2117.15	612.418	1504.73	0	0	106.522	136.294	-614.561	1463.49	2384.98	16905.6	614.561	90.5288	300.005	380.112	0	0	1.28297	251.333	-895.846	250	281.583	0	41.9512	58.8488	196.646	1614205522774987	0
368	0	0	368	1	1760.91	852.934	907.973	0	0	39.8345	118.956	-424.996	960.18	2252.35	16922.9	424.996	50.5197	296.961	390.68	0	0	1.74542	240.66	-890.225	250	342.808	0	43.3971	50.4491	329.07	1614205522794998	0
372	0	0	372	1	2121.78	749.309	1372.47	0	0	197.519	153.808	-428.142	1044.92	2194.32	16888.1	428.142	54.8029	297.837	388.197	0	0	1.26731	220.311	-878.762	250	321.468	0	40.3711	47.1914	318.246	1614205522875042	0
374	0	0	374	1	2054.42	684.724	1369.7	0	0	105.415	179.99	-655.889	1640.16	2087.1	16961.5	655.889	105.926	291.041	376.536	0	0	1.25066	294.768	-916.903	250	409.396	0	41.8761	60.0142	163.337	1614205522915063	0
375	0	0	375	1	1545.36	718.822	826.534	0	0	131.781	89.8514	-571.51	1110.61	2160.4	16952	571.51	66.0233	293.28	377.932	0	0	1.817	216.822	-875.965	250	325.25	0	49.2052	68.6707	279.591	1614205522935074	0
377	0	0	377	1	1871.14	734.752	1136.38	0	0	131.634	119.62	-314.818	1076.84	2160.55	16922.2	314.818	52.2206	291.464	379.692	0	0	1.80844	225.184	-877.921	250	303.465	0	35.9229	39.1541	228.002	1614205522975096	0
378	0	0	378	1	2174.22	752.723	1421.5	0	0	186.617	248.817	-14.9693	1300.57	2105.56	16793	14.9693	58.6206	289.185	376.494	0	0	0.338152	226.649	-878.542	250	314.405	0	35.0867	34.5074	81.7144	1614205522995107	0
381	0	0	381	1	1713.16	721.555	991.609	0	0	73.0855	140.51	-632.337	1508.6	2219.09	16901.4	632.337	95.3754	291.492	373.14	0	0	1.94747	271.922	-902.43	250	383.199	0	42.0284	59.4031	179.303	1614205523055140	0
382	0	0	382	1	1767.52	772.903	994.613	0	0	117.608	174.859	-75.6019	1230.59	2174.57	16966.7	75.6019	54.7863	287.375	374.18	0	0	1.10347	236.674	-883.96	250	348.954	0	35.254	35.6114	96.3323	1614205523075151	0
383	0	0	383	1	2358.71	798.343	1560.37	0	0	133.054	154.959	-180.284	1541.93	2159.13	16986.6	180.284	69.9395	285.139	379.71	0	0	0.795467	211.576	-871.865	250	351.216	0	25.9662	27.0882	98.798	1614205523095162	0
384	0	0	384	1	2169.98	753.503	1416.47	0	0	153.956	158.028	-61.2789	1339.85	2138.22	16983.5	61.2789	59.1683	287.156	376.611	0	0	1.03686	223.363	-877.661	250	340.336	0	33.0851	33.273	87.4841	1614205523115172	0
385	0	0	385	1	1720.84	709.854	1010.98	0	0	149.035	180.604	-109.735	786.949	2242.81	16960.9	109.735	35.2136	289.997	379.32	0	0	0.865616	241.055	-887.432	250	294.837	0	52.9055	54.4465	158.751	1614205523135183	0
387	0	0	387	1	2089.04	868.698	1220.35	0	0	88.4187	141.962	-647.311	1773.89	2303.42	16899.9	647.311	113.624	287.658	371.321	0	0	2.02217	255.735	-893.731	250	300.973	0	37.5619	53.8376	152.766	1614205523175205	0
388	0	0	388	1	2095.62	677.816	1417.8	0	0	128.06	152.605	-726.818	2284.86	2164.12	16889.3	726.818	158.92	288.42	361.152	0	0	2.50681	214.817	-872.572	250	382.139	0	37.3445	57.3173	116.195	1614205523195216	0
389	0	0	389	1	1863.22	600.573	1262.65	0	0	198.195	173.777	-557.649	1486.92	2193.65	16967.7	557.649	87.5556	287.524	375.708	0	0	1.1979	267.48	-897.98	250	362.412	0	35.8427	47.6104	198.802	1614205523215227	0
391	0	0	391	1	2130.13	745.732	1384.4	0	0	125.855	147.733	-684.224	1802.54	2265.99	16894.1	684.224	119.596	292.07	371.806	0	0	0.438981	245.415	-888.265	250	281.119	0	41.4788	61.9581	153.167	1614205523255249	0
394	0	0	394	1	1693.61	683.06	1010.55	0	0	170.054	113.69	-746.446	1516.66	2122.13	16828.5	746.446	108.522	287.455	371.32	0	0	1.81674	239.813	-885.016	250	322.581	0	61.5484	98.0347	182.08	1614205523315281	0
395	0	0	395	1	2322.7	1175.3	1147.41	0	0	151.811	315.137	396.782	1419.25	2140.37	16527.4	-396.782	73.6402	286.199	373.592	0	0	0.402479	232.241	-880.521	250	316.989	0	28.4704	33.0818	130.755	1614205523335292	0
399	0	0	399	1	2118.58	732.374	1386.21	0	0	169.921	107.811	-491.724	1581.86	2221.92	16934.1	491.724	87.2215	285.134	369.486	0	0	1.8117	252.383	-890.312	250	375.493	0	29.0063	37.4196	221.663	1614205523415336	0
408	0	0	408	1	1711.82	715.68	996.14	0	0	75.5471	163.211	-469.595	740.036	2316.29	16878.7	469.595	40.3153	284.159	370.643	0	0	1.64146	234.11	-880.073	250	306.399	0	58.0811	71.3578	434.789	1614205523595434	0
411	0	0	411	1	1835.1	722.553	1112.55	0	0	86.714	95.0328	-487.212	1354.38	2105.81	16847.2	487.212	74.6592	282.569	366.317	0	0	1.3764	236.379	-880.565	250	346.94	0	33.1464	42.0588	246.904	1614205523655467	0
412	0	0	412	1	1817.29	596.824	1220.47	0	0	168.887	152.671	-670.247	1655.73	2222.95	16889.2	670.247	108.264	279.976	360.868	0	0	1.79738	223.381	-874.814	250	319.752	0	42.8592	63.0197	165.938	1614205523675478	0
414	0	0	414	1	1696.13	781.309	914.823	0	0	130.892	119.237	-112.736	1027.87	2161.29	16922.6	112.736	45.5492	282.502	362.618	0	0	1.72261	220.329	-873.548	250	330.315	0	40.1801	41.3224	122.467	1614205523715499	0
417	0	0	417	1	1791.11	727.212	1063.9	0	0	171.16	87.1956	-556.828	1348.25	2121.02	16855	556.828	79.0753	283.842	363.322	0	0	2.81296	226.962	-877.459	250	341.843	0	38.9077	53.788	232.737	1614205523775532	0
418	0	0	418	1	1656.24	796.524	859.714	0	0	132.36	131.946	-48.0723	802.408	2159.82	16909.9	48.0723	35.2552	280.425	368.944	0	0	1.31241	210.957	-868.511	250	271.994	0	55.1591	55.1636	140.721	1614205523795543	0
419	0	0	419	1	2246.12	762.212	1483.91	0	0	101.788	247.522	-733.443	2493.37	2290.05	16894	733.443	176.84	276.471	355.778	0	0	0.952104	222.118	-873.279	250	294.985	0	34.5711	50.8688	95.5997	1614205523815554	0
421	0	0	421	1	2194.07	896.573	1297.49	0	0	125.351	102.445	-173.833	1527.77	2166.83	16939.4	173.833	68.6796	278.012	368.109	0	0	0.592178	221.738	-874.065	250	316.973	0	26.1318	27.3281	97.2909	1614205523855576	0
422	0	0	422	1	1920.89	742.535	1178.36	0	0	251.417	161.337	-433.792	935.722	2539.06	16880.5	433.792	49.7628	273.653	363.081	0	0	0.822521	269.226	-895.075	250	282.66	0	43.1997	51.0379	335.299	1614205523875587	0
425	0	0	425	1	2366.57	1013.98	1352.58	0	0	104.372	159.745	-421.125	1207.39	2287.47	16882.1	421.125	62.9707	277.482	361.777	0	0	1.24715	266.574	-894.361	250	292.58	0	33.6336	38.8392	256.677	1614205523935619	0
431	0	0	431	1	1784.83	657.274	1127.56	0	0	76.639	141.818	-552.274	1257.8	2115.88	16900	552.274	73.6554	275.348	354.908	0	0	1.84726	251.229	-886.08	250	347.306	0	40.1405	53.3335	225.42	1614205524055685	0
432	0	0	432	1	1902.43	561.143	1341.28	0	0	189.003	138.774	-479.23	1334.88	2103.18	16903.1	479.23	72.9361	276.417	353.489	0	0	1.32069	238.019	-878.297	250	354.94	0	32.7655	41.05	254.153	1614205524075695	0
436	0	0	436	1	1832.65	779.42	1053.23	0	0	83.3924	164.821	-212.708	913.13	2109.13	16777.4	212.708	42.2881	281.924	361.708	0	0	1.88075	253.668	-888.611	250	351.959	0	41.4011	43.4318	183.548	1614205524155739	0
437	0	0	437	1	1896.11	780.273	1115.84	0	0	57.2159	127.303	-400.742	878.767	2434.28	16914.6	400.742	45.2598	277.291	360.775	0	0	1.35541	258.092	-890.474	250	336.679	0	44.4713	50.3308	331.778	1614205524175750	0
441	0	0	441	1	2253.22	808.936	1444.29	0	0	218.948	195.529	-3.41301	1106.4	2372.21	16946	3.41301	49.166	264.59	355.412	0	0	0.496314	254.224	-884.99	250	308.07	0	40.854	40.0515	91.8915	1614205524255794	0
444	0	0	444	1	1743.22	699.053	1044.17	0	0	125.209	136.511	-511.953	1049.6	2166.97	16905.4	511.953	58.9769	268.483	352.633	0	0	2.1778	213.918	-866.885	250	301.146	0	44.0289	57.2355	300.058	1614205524315826	0
450	0	0	450	1	2116.65	893.608	1223.04	0	0	174.773	260.89	117.319	1540.63	2117.41	16781	-117.319	70.4877	265.02	346.362	0	0	0.712681	230.126	-872.568	250	335.839	0	30.7046	29.359	66.6071	1614205524435892	0
459	0	0	459	1	2141.56	835.397	1306.16	0	0	131.928	140.392	-66.2142	1478.61	2160.25	16901.5	66.2142	65.2071	267.085	349.06	0	0	1.20203	230.179	-873.315	250	301.334	0	28.954	29.1449	77.4939	1614205524615990	0
463	0	0	463	1	1689.64	628.402	1061.24	0	0	76.3967	182.305	-291.949	969.761	2315.44	16859.6	291.949	47.1227	262.843	345.622	0	0	1.58411	204.381	-858.949	250	280.968	0	37.4709	40.4387	217.257	1614205524696033	0
477	0	0	477	1	1453.18	674.11	779.073	0	0	151.516	175.261	-156.191	719.223	2140.66	16966.3	156.191	32.4819	262.833	340.599	0	0	0.930936	208.088	-857.306	250	286.923	0	52.6368	54.9035	184.372	1614205525076240	0
485	0	0	485	1	1685.96	651.708	1034.25	0	0	45.2758	54.546	-421.868	974.801	2246.9	16987.3	421.868	51.2716	259.146	332.903	0	0	1.72565	209.012	-857.417	250	255.784	0	39.4269	45.5654	307.123	1614205525236328	0
486	0	0	486	1	1628	686.648	941.351	0	0	124.897	132.566	122.516	1168.93	2167.28	16909.3	-122.516	52.0496	257.713	335.348	0	0	0.915313	184.763	-847.449	250	244.278	0	40.7168	38.7569	88.565	1614205525256338	0
489	0	0	489	1	1580.44	618.91	961.527	0	0	25.782	217.559	-365.372	668.427	2665.04	16924	365.372	34.4269	253.681	340.315	0	0	1.06412	234.247	-870.494	250	295.359	0	54.0961	59.9751	352.392	1614205525316371	0
502	0	0	502	1	1878.46	782.258	1096.2	0	0	191.306	128.802	-416.914	898.968	2200.53	16813.4	416.914	46.5875	257.928	330.115	0	0	0.633847	235.68	-870.19	250	296.886	0	42.8467	49.4436	341.707	1614205525576513	0
509	0	0	509	1	1958.19	737.875	1220.31	0	0	142.434	181.983	-310.752	1207	2149.75	16760.2	310.751	58.9463	250.153	327.306	0	0	0.782558	218.037	-860.444	250	338.003	0	29.6525	32.3961	181.745	1614205525716589	0
513	0	0	513	1	1576.18	569.511	1006.67	0	0	200.193	173.139	-285.484	878.869	2091.99	16868.7	285.484	42.3168	249.093	329.95	0	0	1.01755	227.796	-863.888	250	297.7	0	40.6405	43.5873	236.721	1614205525796633	0
514	0	0	514	1	2257.43	771.263	1486.16	0	0	47.5336	137.51	-485.976	1052.11	2443.97	16804.7	485.976	58.2782	248.426	328.595	0	0	1.15056	251.169	-876.608	250	320.779	0	39.7433	49.5988	283.177	1614205525816644	0
518	0	0	518	1	1672.89	645.776	1027.11	0	0	141.831	55.779	-451.658	1084.71	2150.35	16886.4	451.658	57.9073	250.156	328.492	0	0	2.51395	241.56	-873.48	250	309.023	0	36.9725	45.2775	308.856	1614205525896687	0
534	0	0	534	1	1786.85	702.795	1084.05	0	0	104.697	70.9551	-428.689	1101.6	2287.14	16871.2	428.689	57.6661	248.925	321.117	0	0	1.02763	233.403	-867.33	250	284.801	0	35.191	41.226	283.438	1614205526216861	0
539	0	0	539	1	1847.62	720.464	1127.16	0	0	123.707	86.9727	-570.451	1215.54	2068.81	16855.2	570.451	72.2431	254.613	320.952	0	0	1.61808	288.914	-894.747	250	371.406	0	41.5942	57.8585	235.675	1614205526316916	0
542	0	0	542	1	1992.4	762.139	1230.26	0	0	82.8237	84.4637	-714.313	1391.39	2209.36	16857.7	714.313	96.7915	249.266	320.849	0	0	1.24432	259.043	-879.621	250	296.703	0	54.233	84.4294	175.981	1614205526376949	0
551	0	0	551	1	1594.85	652.859	941.987	0	0	215.953	86.8478	-408.544	686.415	2375.21	16855.4	408.544	35.3992	244.238	321.9	0	0	1.2237	200.409	-849.124	250	262.131	0	54.5169	62.5012	435.976	1614205526557047	0
552	0	0	552	1	2010.39	838.638	1171.75	0	0	257.561	144.292	-241.22	1278.17	2134.28	16897.6	241.22	60.1605	242.115	319.288	0	0	0.879164	219.937	-859.882	250	305.98	0	27.7371	29.3997	138.653	1614205526577058	0
553	0	0	553	1	2010.54	758.771	1251.77	0	0	147.12	223.661	-728.999	2048.82	2045.4	16818.2	728.999	143.591	240.83	305.833	0	0	0.454096	199.432	-848.314	250	315.518	0	38.2148	56.8739	111.347	1614205526597069	0
557	0	0	557	1	1597.67	576.605	1021.06	0	0	53.8762	148.988	-232.737	1211.37	2238.3	16892.9	232.737	56.803	241.34	316.254	0	0	1.57197	189.868	-844.286	250	339.564	0	29.1047	30.7968	138.703	1614205526677112	0
559	0	0	559	1	1933.01	739.313	1193.7	0	0	185.941	122.03	-419.476	1302.89	2205.9	16919.8	419.476	67.5982	239.749	315.529	0	0	1.20328	238.691	-866.343	250	377.375	0	29.3262	34.0096	232.052	1614205526717134	0
561	0	0	561	1	2075.51	885.819	1189.69	0	0	126.794	162.074	-645.873	1723.37	2165.39	16879.8	645.872	109.896	236.583	307.717	0	0	1.65141	226.97	-860.058	250	390.183	0	35.4339	50.8672	146.353	1614205526757156	0
562	0	0	562	1	1799.81	697.587	1102.22	0	0	160.596	241.9	-164.331	1047.99	2131.58	16899.6	164.331	48.3769	237.165	316.731	0	0	0.744884	231.004	-863.732	250	334.849	0	34.3203	35.8036	121.477	1614205526777167	0
565	0	0	565	1	2198.05	954.518	1243.53	0	0	204.051	166.123	-36.2022	1410.19	2287.45	16875.7	36.2022	62.2913	235.797	312.018	0	0	0.443166	220.369	-857.253	250	292.315	0	29.6954	29.3547	72.7535	1614205526837199	0
566	0	0	566	1	2116.06	854.556	1261.51	0	0	186.194	127.676	-102.76	1246.18	2205.65	16914.2	102.76	55.1482	240.581	313.391	0	0	1.09865	199.867	-846.861	250	298.242	0	31.509	32.0805	92.5019	1614205526857210	0
568	0	0	568	1	1886.66	693.573	1193.09	0	0	161.284	102.264	-421.31	931.462	2230.56	16939.6	421.31	48.3142	241.947	315.901	0	0	0.750083	213.222	-855.125	250	287.445	0	40.6376	47.6732	329.926	1614205526897232	0
574	0	0	574	1	1904.02	660.803	1243.21	0	0	207.085	136.266	-516.495	1064.57	2184.76	16905.6	516.495	60.2439	242.133	316.838	0	0	0.687363	246.163	-870.268	250	285.425	0	41.9803	54.5224	280.761	1614205527017297	0
581	0	0	581	1	1391.58	520.325	871.256	0	0	150.733	94.2281	-405.348	993.004	2241.11	16848	405.348	50.8693	236.632	310.795	0	0	1.62455	199.735	-845.932	250	315.762	0	37.2091	42.7439	294.715	1614205527157374	0
582	0	0	582	1	1466.56	537.288	929.273	0	0	137.29	135.758	-199.911	847.239	2055.23	16906.1	199.911	38.604	240.765	309.125	0	0	1.08802	257.188	-875.223	250	338.826	0	41.832	43.9339	178.012	1614205527177385	0
584	0	0	584	1	1564.41	664.479	899.935	0	0	215.572	145.754	-314.438	794.374	2176.27	16896.1	314.438	38.7583	237.192	310.56	0	0	0.517409	246.69	-870.347	250	282.25	0	43.8453	47.546	277.092	1614205527217406	0
590	0	0	590	1	1784.63	849.99	934.644	0	0	215.582	290.813	210.992	1156.19	2076.6	16651.4	-210.992	55.2208	234.769	312.857	0	0	1.40314	229.74	-861.543	250	267.605	0	37.0749	36.2209	90.6975	1614205527337472	0
591	0	0	591	1	1639.96	706.465	933.498	0	0	123.184	229.676	-146.111	771.99	2169	16812.2	146.111	35.354	234.742	309.638	0	0	1.25562	174.246	-830.908	250	269.014	0	46.7001	48.4024	154.628	1614205527357483	0
593	0	0	593	1	1630.6	839.397	791.204	0	0	83.7181	128.323	142.815	1078.04	2208.46	16813.9	-142.815	48.5707	234.394	307.553	0	0	1.46802	196.572	-844.091	250	272.135	0	42.0459	39.9071	93.8574	1614205527397504	0
599	0	0	599	1	1725.63	841.615	884.02	0	0	157.312	134.1	-20.076	835.693	2334.19	16907.8	20.076	36.5886	232.589	304.469	0	0	1.14982	224.964	-856.11	250	253.765	0	49.7972	49.2181	118.118	1614205527517570	0
605	0	0	605	1	1962.42	854.179	1108.24	0	0	100.413	160.004	-421.999	956.102	2391.09	16881.9	421.999	49.9167	229.928	301.27	0	0	1.65508	239.145	-862.235	250	273.463	0	38.7562	44.7861	295.366	1614205527637635	0
606	0	0	606	1	1665.92	612.957	1052.96	0	0	125.846	127.227	-80.4105	960.946	2265.99	17014.3	80.4105	42.4064	227.843	304.185	0	0	0.864339	177.931	-832.699	250	252.56	0	40.776	41.2271	112.361	1614205527657646	0
607	0	0	607	1	1832.79	687.898	1144.89	0	0	84.0756	134.053	-293.694	1222.5	2208.1	16808.1	293.694	58.9076	234.59	303.899	0	0	0.304301	199.008	-845.225	250	308.02	0	28.4642	30.546	168.503	1614205527677657	0
611	0	0	611	1	1968.52	967.993	1000.53	0	0	110.2	110.552	-401.29	1195.04	2181.98	16831.6	401.29	61.1306	233.149	305.092	0	0	0.374801	233.936	-864.428	250	291.968	0	30.8277	34.9361	234.778	1614205527757701	0
615	0	0	615	1	2001.79	833.313	1168.48	0	0	162.756	229.451	95.8551	1519.5	2029.76	16712.8	-95.8551	68.4744	232.479	300.575	0	0	0.111961	231.174	-861.08	250	348.064	0	29.3138	28.1111	62.66	1614205527837744	0
618	0	0	618	1	1880.06	679.16	1200.9	0	0	135.181	126.97	-662.894	1313.94	2157	16815.2	662.894	85.2867	227.576	293.964	0	0	1.58617	235.698	-860.075	250	325.419	0	47.5165	70.6589	191.28	1614205527897777	0
621	0	0	621	1	1562.75	537.661	1025.09	0	0	98.82	190.709	-184.731	1142.21	2193.36	16851.2	184.731	52.47	226.811	296.896	0	0	0.504988	211.288	-849.123	250	291.905	0	30.7289	32.113	118.459	1614205527957810	0
628	0	0	628	1	1904.86	646.517	1258.34	0	0	74.3087	145.856	-709.259	1854.96	2217.87	16796.3	709.259	127.22	231.116	293.788	0	0	1.22259	184.359	-836.27	250	305.359	0	38.8192	58.1097	125.567	1614205528097886	0
629	0	0	629	1	1519.58	558.495	961.082	0	0	149.28	182.398	-354.238	701.369	2541.54	16859.5	354.238	35.0799	229.131	307.999	0	0	0.480759	207.78	-848.366	250	271.304	0	49.6616	55.3737	332.372	1614205528117897	0
630	0	0	630	1	1817.81	602.974	1214.84	0	0	66.0642	126.882	-554.656	1459.25	2126.46	16915	554.656	85.7618	229.423	295.882	0	0	0.860168	230.367	-857.967	250	306.147	0	32.0042	42.672	177.635	1614205528137908	0
632	0	0	632	1	2221.12	638.593	1582.53	0	0	63.9147	170.28	-145.933	1253.52	2228.27	16871.6	145.933	56.9594	229.68	297.212	0	0	0.832378	235.174	-859.604	250	281.618	0	28.7835	29.8465	95.55	1614205528177929	0
633	0	0	633	1	1766.22	776.839	989.384	0	0	83.1853	93.007	-189.475	1020.99	2208.99	16849.2	189.475	46.3651	228.812	299.731	0	0	1.22561	226.337	-856.108	250	294.419	0	34.7033	36.3274	138.566	1614205528197940	0
640	0	0	640	1	1680.51	787.752	892.761	0	0	169.822	226.022	360.587	1049.37	2222.02	16516.9	-360.587	51.9348	223.176	301.688	0	0	0.812749	257.546	-872.31	250	312.369	0	35.8431	39.2777	144.713	1614205528338017	0
643	0	0	643	1	1733.73	598.681	1135.05	0	0	42.4313	177.521	-569.565	1064.53	2249.75	16764.7	569.565	63.8743	225.01	289.657	0	0	0.891338	214.785	-848.295	250	287.084	0	44.1544	58.738	226.75	1614205528398049	0
647	0	0	647	1	1910.27	785.665	1124.6	0	0	331.16	208.751	-59.9402	905.757	2160.34	16833.1	59.9402	41.8952	221.322	295.744	0	0	0.51247	224.489	-850.496	250	285.273	0	42.0126	41.9295	108.572	1614205528478093	0
649	0	0	649	1	1385.95	600.116	785.83	0	0	47.2264	157.248	-378.725	773.421	2244.95	16785	378.725	39.4496	225.252	294.741	0	0	1.4317	192.41	-838.367	250	280.637	0	44.7601	49.8617	313.357	1614205528518115	0
654	0	0	654	1	1215.3	488.52	726.775	0	0	108.688	225.501	-395.837	622.292	2183.49	16916	395.837	32.3316	219.159	295.938	0	0	0.38749	193.49	-838.003	250	291.918	0	56.1093	63.2027	396.682	1614205528618169	0
657	0	0	657	1	1925.85	793.289	1132.56	0	0	113.919	147.052	-116.149	1078.43	2277.92	16894.8	116.149	48.0943	219.41	292.863	0	0	0.73056	201.988	-841.219	250	265.147	0	34.4697	35.1883	103.499	1614205528678202	0
658	0	0	658	1	1577.77	663.849	913.917	0	0	96.5828	130.525	-100.091	938.945	2195.6	16811.7	100.091	41.7357	220.043	291.659	0	0	1.27732	206.061	-844.475	250	285.256	0	40.0794	40.6735	115.735	1614205528698213	0
663	0	0	663	1	1705.06	736.448	968.609	0	0	157.775	175.194	-119.956	740.128	2234.07	16866.7	119.956	33.1354	222.71	293.283	0	0	0.83044	197.704	-839.918	250	235.556	0	49.2543	50.8059	151.407	1614205528798267	0
664	0	0	664	1	1846.03	928.168	917.861	0	0	108.035	137.337	8.21735	1231.14	2184.15	16904.5	-8.21735	54.0628	220.147	290.548	0	0	0.760933	222.643	-852.481	250	323.467	0	34.2605	33.2451	75.5712	1614205528818278	0
666	0	0	666	1	1619.62	843.944	775.673	0	0	117.304	157.311	-76.8909	1056.94	2174.88	16884.6	76.8909	46.8917	221.321	290.067	0	0	0.580746	195.368	-838.288	250	321.478	0	36.3389	36.6392	99.4606	1614205528858300	0
667	0	0	667	1	1671.38	746.575	924.805	0	0	133.903	80.6862	-214.883	767.404	2158.28	16861.5	214.883	35.0539	224.298	291.302	0	0	0.968151	241.893	-861.567	250	297.934	0	44.6748	47.1764	204.386	1614205528878311	0
671	0	0	671	1	1644.18	674.197	969.978	0	0	133.39	374.341	63.9378	1019.97	2158.79	16567.9	-63.9378	49.2099	219.244	288.878	0	0	0.508655	201.936	-839.524	250	290.391	0	39.0415	38.8919	82.5316	1614205528958354	0
673	0	0	673	1	1472.49	570.932	901.561	0	0	6.48241	229.004	-406.539	744.598	2186.04	16812.9	406.539	39.6898	223.28	291.151	0	0	1.17524	213.543	-846.093	250	297.261	0	46.5692	52.5251	323.868	1614205528998376	0
674	0	0	674	1	1909.09	761.412	1147.67	0	0	178.063	140.466	-88.7119	1124.58	2213.78	16801.7	88.7119	49.7231	221.175	289.35	0	0	0.460254	200.234	-840.359	250	287.82	0	33.9047	34.3418	96.0144	1614205529018387	0
676	0	0	676	1	1740.11	566.629	1173.48	0	0	160.821	92.3275	-669.572	1804.61	2131.36	16849.9	669.571	118.488	219.889	283.813	0	0	1.14988	223.011	-853.382	250	302.63	0	35.2479	53.8638	141.135	1614205529058409	0
689	0	0	689	1	1845.65	755.906	1089.74	0	0	184.643	139.377	20.1444	957.742	2107.54	16902.5	-20.1444	41.8986	216.905	289.833	0	0	0.76095	228.63	-854.756	250	306.986	0	44.189	42.7327	95.6622	1614205529318551	0
691	0	0	691	1	1468.65	630.019	838.635	0	0	119.885	182.096	-284.158	718.726	2172.3	16859.8	284.158	34.613	217.153	285.496	0	0	1.35722	169.119	-822.57	250	255.499	0	46.021	49.5721	265.298	1614205529358572	0
692	0	0	692	1	1497.11	548.999	948.111	0	0	209.321	222.52	-239.436	750.069	2282.18	16819.3	239.436	35.6678	218.118	286.995	0	0	0.276892	191.372	-833.436	250	248.135	0	44.031	46.6502	216.178	1614205529378583	0
698	0	0	698	1	1821.92	589.954	1231.96	0	0	137.397	104.104	34.9942	874.352	2254.44	16937.8	-34.9942	38.1237	213.263	284.224	0	0	1.02437	211.203	-841.748	250	279.363	0	48.396	47.004	103.613	1614205529498649	0
706	0	0	706	1	1653.43	451.569	1201.86	0	0	139.43	248.933	-677.408	1328.94	2352.07	16792.9	677.408	88.7551	212.15	276.53	0	0	0.285982	166.112	-819.288	250	242.695	0	46.487	66.4077	161.267	1614205529658736	0
712	0	0	712	1	1388.21	664.531	723.676	0	0	150.631	86.308	-508.961	642.348	2241.21	16855.9	508.961	36.0098	217.721	284.73	0	0	0.870349	186.753	-830.685	250	211.074	0	63.9617	84.9162	464.387	1614205529778801	0
735	0	0	735	1	1589.21	667.014	922.193	0	0	145.649	164.965	-218.744	775.022	2146.53	16777.2	218.744	35.8068	212.315	279.568	0	0	0.484077	205.617	-838.294	250	250.84	0	42.8855	45.3011	195.496	1614205530319095	0
741	0	0	741	1	1692.11	606.06	1086.05	0	0	120.59	80.5746	-585.887	1166.15	2071.93	16762	585.887	70.4155	211.838	271.382	0	0	1.77412	247.676	-858.952	250	326.824	0	41.4455	58.2769	222.845	1614205530439161	0
742	0	0	742	1	1223.88	439.371	784.513	0	0	72.0268	131.211	-309.332	797.231	2220.15	16811	309.332	38.8074	210.334	274.378	0	0	0.94568	163.912	-815.721	250	233.588	0	41.072	44.4735	251.664	1614205530459172	0
745	0	0	745	1	1526.3	654.14	872.161	0	0	72.6002	98.7247	-705.965	1157.84	2319.24	16843.5	705.965	79.6326	212.458	272.765	0	0	1.00909	188.65	-830.12	250	245.833	0	58.3964	89.542	194.375	1614205530519204	0
746	0	0	746	1	1431.02	473.388	957.633	0	0	142.951	90.1104	-738.258	1282.75	2049.57	16752.4	738.258	91.2447	211.376	266.61	0	0	1.62476	218.09	-841.943	250	277.386	0	59.4306	96.3378	183.208	1614205530539215	0
747	0	0	747	1	1446.9	586.097	860.804	0	0	115.35	106.5	-567.558	983.75	2276.49	16835.7	567.558	58.2254	209.364	272.869	0	0	1.01014	197.906	-833.588	250	222.146	0	47.0595	64.5329	263.875	1614205530559226	0
752	0	0	752	1	1799.13	609.927	1189.2	0	0	299.132	343.774	-89.8252	923.545	2192.37	16698.1	89.8252	44.9594	205.925	276.031	0	0	0.788562	184.966	-826.323	250	280.799	0	36.9893	37.6851	102.173	1614205530659281	0
763	0	0	763	1	1274.79	494.344	780.447	0	0	195.267	228.247	-180.54	669.501	2296.23	16813.6	180.54	30.9758	206.787	273.932	0	0	0.955185	159.919	-812.656	250	232.678	0	49.5443	51.5713	188.225	1614205530879400	0
766	0	0	766	1	1571.48	634.396	937.085	0	0	80.3516	110.739	-189.001	742.21	2411.15	16831.5	189.001	33.7598	208.929	273.474	0	0	0.931591	165.937	-815.526	250	215.207	0	45.2783	47.3986	180.529	1614205530939433	0
768	0	0	768	1	1498.39	496.524	1001.87	0	0	100.105	90.2361	-502.142	873.652	2291.74	16752.3	502.142	48.7725	208.953	269.209	0	0	0.705486	168.624	-817.734	250	226.587	0	45.4164	58.7694	325.352	1614205530979455	0
770	0	0	770	1	1701.06	771.856	929.202	0	0	153.635	382.323	183.198	925.443	2238.21	16559.9	-183.198	46.127	207.249	274.63	0	0	0.530345	217.121	-842.422	250	250.386	0	41.8046	42.3074	98.6555	1614205531019477	0
772	0	0	772	1	1814.1	719.295	1094.81	0	0	207.901	259.784	9.82237	1028.12	2084.28	16682.4	-9.82237	46.5274	206.619	272.161	0	0	0.534515	177.925	-822.56	250	250.033	0	38.577	37.531	84.9653	1614205531059499	0
773	0	0	773	1	1703.35	603.014	1100.33	0	0	3.28022	219.601	-73.6283	821.993	2288.9	16722.6	73.6283	38.0321	208.536	272.091	0	0	0.265471	227.138	-845.688	250	269.483	0	43.7625	43.9064	117.563	1614205531079509	0
776	0	0	776	1	1705.33	642.025	1063.31	0	0	163.512	119.156	-55.6118	716.297	2327.99	16823	55.6118	31.4056	202.593	270.319	0	0	0.715698	196.003	-828.107	250	236.476	0	52.8157	53.0675	136.991	1614205531139542	0
777	0	0	777	1	1432.31	606.055	826.255	0	0	127.11	126.362	-96.0938	636.813	2165.07	16716.2	96.0938	28.1701	208.235	268.294	0	0	0.817133	216.51	-839.931	250	278.414	0	56.5966	57.6971	164.857	1614205531159553	0
779	0	0	779	1	1578.81	573.056	1005.76	0	0	229.234	106.457	-192.156	811.693	2162.61	16835.7	192.156	36.8963	205.684	269.397	0	0	0.202004	225.661	-842.485	250	249.238	0	41.114	43.1867	168.028	1614205531199575	0
787	0	0	787	1	1372.68	485.159	887.522	0	0	79.9017	134.029	-609.755	727.312	2212.28	16808.2	609.755	44.9168	203.178	266.864	0	0	0.915516	194.337	-826.483	250	231.098	0	68.7461	95.6427	323.223	1614205531359662	0
794	0	0	794	1	1331.1	411.471	919.626	0	0	108.622	128.324	-628.21	823.58	2382.88	16813.9	628.21	51.6487	206.687	265.832	0	0	0.953746	192.695	-827.718	250	211.384	0	64.6196	92.2181	288.887	1614205531499738	0
801	0	0	801	1	1205.21	439.896	765.314	0	0	123.789	286.48	-375.616	629.089	2367.71	16755.4	375.616	33.0046	203.464	270.002	0	0	0.825955	175.712	-819.563	250	246.838	0	51.0248	57.4892	341.764	1614205531639815	0
804	0	0	804	1	1718.26	494.918	1223.34	0	0	110.853	162.151	-298.918	1067.53	2380.65	16780.1	298.918	51.6649	199.473	261.771	0	0	0.84939	198.332	-827.941	250	258.781	0	30.2813	32.5883	179.868	1614205531699847	0
811	0	0	811	1	1376.96	600.805	776.152	0	0	162.512	130.404	-332.827	719.038	2328.99	16911.5	332.827	35.2463	198.511	264.775	0	0	0.500738	194.129	-825.114	250	260.264	0	45.1574	49.5884	294.474	1614205531839924	0
829	0	0	829	1	1501.35	548.828	952.519	0	0	156.929	377.232	244.41	777.855	2234.91	16565	-244.41	39.3824	200.633	260.186	0	0	0.993461	218.009	-837.61	250	235.288	0	47.1217	48.9034	122.885	1614205532200120	0
843	0	0	843	1	1396.67	635.408	761.261	0	0	83.2538	163.046	50.0412	735.139	2208.93	16878.8	-50.0412	32.6021	194.942	261.296	0	0	0.28621	200.476	-826.153	250	223.461	0	55.0926	52.8106	115.953	1614205532480272	0
844	0	0	844	1	1106.03	318.727	787.303	0	0	137.641	119.734	-548.066	843.33	2054.88	16822.5	548.066	48.944	197.892	254.09	0	0	0.870775	172.899	-814.414	250	240.285	0	50.6976	68.7063	304.657	1614205532500283	0
846	0	0	846	1	1614.58	581.879	1032.7	0	0	53.927	220.464	-327.287	765.052	2636.89	16721.7	327.287	38.4062	196.258	256.669	0	0	0.82641	222.557	-837.09	250	236.326	0	40.7162	44.7723	248.371	1614205532540305	0
847	0	0	847	1	1491.11	365.583	1125.52	0	0	167.624	170.603	-583.555	1090.62	2323.88	16771.6	583.555	65.5461	195.91	255.144	0	0	0.193641	196.895	-824.414	250	250.371	0	42.6133	58.1153	222.403	1614205532560316	0
849	0	0	849	1	1200.98	368.559	832.421	0	0	6.92168	193.988	-583.34	1025.53	2384.92	16847.9	583.34	63.0079	197.293	254.189	0	0	1.36963	157.509	-805.349	250	209.283	0	44.4913	58.7184	210.263	1614205532600338	0
851	0	0	851	1	1059	446.337	612.663	0	0	81.2635	102.019	-258.202	540.459	2310.58	16740.5	258.202	25.4478	199.296	259.792	0	0	1.04898	212.366	-832.312	250	238.565	0	58.7044	62.5664	317.347	1614205532640359	0
868	0	0	868	1	1447.64	346.691	1100.95	0	0	217.329	130.779	-549.283	1051.49	2174.51	16811.4	549.283	61.3868	194.924	250.823	0	0	0.806702	204.391	-826.634	250	256.489	0	41.0467	54.6636	240.435	1614205532980545	0
869	0	0	869	1	1305.19	594.233	710.959	0	0	73.6502	174.016	-121.139	566.407	2318.19	16668.5	121.139	25.5753	198.508	258.326	0	0	0.21427	212.906	-832.008	250	213.86	0	59.9339	61.6294	184.71	1614205533000556	0
876	0	0	876	1	1638.15	434.742	1203.41	0	0	260.801	143.514	-139.81	720.055	2230.7	16798.7	139.81	32.528	194.924	259.405	0	0	0.107221	236.182	-843.27	250	271.168	0	46.8257	48.2661	152.247	1614205533140632	0
878	0	0	878	1	1867.84	668.488	1199.35	0	0	140.357	120.179	-124.909	1133.29	2151.82	16822	124.909	50.3185	193.464	253.203	0	0	0.426605	176.787	-814.13	250	231.448	0	30.4662	31.4682	95.1025	1614205533180654	0
882	0	0	882	1	1502.47	487.784	1014.69	0	0	134.02	214.133	-687.165	1406.92	2257.82	16728.1	687.165	94.1078	194.528	248.517	0	0	0.864085	219.329	-835.04	250	285.643	0	43.5533	63.3448	150.61	1614205533260697	0
886	0	0	886	1	1775.3	706.891	1068.41	0	0	92.4772	185.744	-243.08	787.621	2199.7	16756.5	243.08	37.1808	191.469	253.46	0	0	0.607829	240.436	-844.519	250	284.625	0	39.8936	42.313	196.825	1614205533340741	0
888	0	0	888	1	1318.43	557.383	761.043	0	0	85.3922	131.808	-323.13	654.619	2206.79	16710.7	323.13	32.0497	194.617	254.268	0	0	0.888635	223.924	-836.356	250	263.497	0	48.3979	52.582	304.623	1614205533380763	0
897	0	0	897	1	1392.57	551.893	840.679	0	0	138.103	114.806	-109.951	925.248	2253.74	16827.4	109.951	40.9397	192.889	249.772	0	0	0.494763	199.746	-823.645	250	273.597	0	37.4377	38.512	112.907	1614205533560861	0
911	0	0	911	1	1528.3	663.89	864.413	0	0	107.841	175.105	-97.2173	683.878	2084.68	16767.1	97.2173	30.5911	189.477	251.711	0	0	0.12594	217.336	-830.962	250	253.712	0	50.7416	51.5706	145.252	1614205533841013	0
917	0	0	917	1	1474.31	546.631	927.675	0	0	161.105	221.064	-350.817	852.925	2230.73	16820.8	350.817	43.0188	187.077	245.421	0	0	0.500173	232.707	-836.883	250	286.276	0	36.4924	40.6001	238.284	1614205533961079	0
918	0	0	918	1	1538.15	695.277	842.869	0	0	143.848	168.886	-422.265	935.175	2247.99	16773.3	422.265	48.806	189.868	248.263	0	0	0.0397961	186.529	-816.984	250	277.754	0	35.9567	41.9921	278.312	1614205533981090	0
940	0	0	940	1	1494.63	707.928	786.702	0	0	151.26	136.396	3.81899	635.672	2340.24	16805.8	-3.81899	27.8073	182.79	240.438	0	0	1.40263	206.136	-823.876	250	300.346	0	59.4561	58.2068	133.149	1614205534421329	0
944	0	0	944	1	1441.15	593.317	847.832	0	0	51.2068	383.116	208.86	635.408	2041.65	16559.1	-208.86	32.5006	189.766	248.335	0	0	0.392074	199.195	-822.011	250	242.366	0	56.4544	57.5171	137.399	1614205534501373	0
945	0	0	945	1	1658.07	746.593	911.481	0	0	223.316	212.592	25.0232	904.384	2068.86	16729.6	-25.0232	40.3506	185.281	242.962	0	0	0.300654	183.688	-813.682	250	236.947	0	42.4571	41.2556	91.9141	1614205534521384	0
949	0	0	949	1	1627.29	768.276	859.011	0	0	159.644	109.349	-29.5487	747.192	2232.2	16832.9	29.5487	32.6341	185.29	245.647	0	0	0.138998	269.045	-854.618	250	305.677	0	49.7764	49.5726	120.846	1614205534601427	0
950	0	0	950	1	1943.49	697.096	1246.4	0	0	76.2239	163.864	-225.005	1281.74	2215.96	16778.3	225.005	59.7769	183.665	244.468	0	0	0.741428	234.96	-840.063	250	333.818	0	24.631	25.9509	112.04	1614205534621438	0
951	0	0	951	1	1477.02	509.428	967.589	0	0	157.665	70.1669	-365.331	942.02	2333.83	16772.4	365.331	46.9975	188.555	243.856	0	0	0.895114	197.207	-821.097	250	258.65	0	33.92	37.7261	247.307	1614205534641449	0
952	0	0	952	1	1582.35	615.584	966.763	0	0	182.954	181.294	-602.322	1055.94	2208.89	16760.9	602.322	64.7221	185.504	240.869	0	0	0.176053	234.402	-837.197	250	259.664	0	44.9729	61.659	215.878	1614205534661460	0
955	0	0	955	1	1454.53	796.303	658.229	0	0	87.9667	140.209	-288.841	795.614	2602.85	16702.3	288.841	38.2421	183.115	238.455	0	0	0.542496	195.95	-818.333	250	235.249	0	38.5469	41.2475	225.772	1614205535001645	0
956	0	0	956	1	1454.53	796.303	658.229	0	0	87.9667	140.209	-288.841	795.614	2602.85	16702.3	288.841	38.2421	183.115	238.455	0	0	0.542496	195.95	-818.333	250	235.249	0	38.5469	41.2475	225.772	1614205535001645	0
957	0	0	957	1	1454.53	796.303	658.229	0	0	87.9667	140.209	-288.841	795.614	2602.85	16702.3	288.841	38.2421	183.115	238.455	0	0	0.542496	195.95	-818.333	250	235.249	0	38.5469	41.2475	225.772	1614205535001645	0
958	0	0	958	1	1454.53	796.303	658.229	0	0	87.9667	140.209	-288.841	795.614	2602.85	16702.3	288.841	38.2421	183.115	238.455	0	0	0.542496	195.95	-818.333	250	235.249	0	38.5469	41.2475	225.772	1614205535001645	0
959	0	0	959	1	1454.53	796.303	658.229	0	0	87.9667	140.209	-288.841	795.614	2602.85	16702.3	288.841	38.2421	183.115	238.455	0	0	0.542496	195.95	-818.333	250	235.249	0	38.5469	41.2475	225.772	1614205535001645	0
960	0	0	960	1	1454.53	796.303	658.229	0	0	87.9667	140.209	-288.841	795.614	2602.85	16702.3	288.841	38.2421	183.115	238.455	0	0	0.542496	195.95	-818.333	250	235.249	0	38.5469	41.2475	225.772	1614205535001645	0
961	0	0	961	1	1454.53	796.303	658.229	0	0	87.9667	140.209	-288.841	795.614	2602.85	16702.3	288.841	38.2421	183.115	238.455	0	0	0.542496	195.95	-818.333	250	235.249	0	38.5469	41.2475	225.772	1614205535001645	0
962	0	0	962	1	1454.53	796.303	658.229	0	0	87.9667	140.209	-288.841	795.614	2602.85	16702.3	288.841	38.2421	183.115	238.455	0	0	0.542496	195.95	-818.333	250	235.249	0	38.5469	41.2475	225.772	1614205535001645	0
963	0	0	963	1	1454.53	796.303	658.229	0	0	87.9667	140.209	-288.841	795.614	2602.85	16702.3	288.841	38.2421	183.115	238.455	0	0	0.542496	195.95	-818.333	250	235.249	0	38.5469	41.2475	225.772	1614205535001645	0
964	0	0	964	1	1454.53	796.303	658.229	0	0	87.9667	140.209	-288.841	795.614	2602.85	16702.3	288.841	38.2421	183.115	238.455	0	0	0.542496	195.95	-818.333	250	235.249	0	38.5469	41.2475	225.772	1614205535001645	0
966	0	0	966	1	1342.2	667.716	674.486	0	0	97.7984	108.704	-145.846	604.617	2094.72	16833.5	145.846	27.0471	186.041	242.057	0	0	0.751889	215.903	-828.166	250	274.351	0	54.205	56.1079	181.048	1614205535041667	0
973	0	0	973	1	1399.93	637.299	762.636	0	0	217.226	189.406	-410.669	894.786	2274.27	16852.5	410.669	46.7066	182.84	240.802	0	0	0.551923	239.876	-840.229	250	288.013	0	36.3761	41.7937	271.799	1614205535181743	0
974	0	0	974	1	1432.54	519.351	913.192	0	0	39.055	223.569	-353.705	789.387	2253.13	16718.6	353.705	40.3429	185.479	243.747	0	0	0.566419	216.267	-828.123	250	290.354	0	38.9075	43.1244	247.818	1614205535201754	0
979	0	0	979	1	1155.92	612.252	543.664	0	0	90.2379	125.347	-496.926	713.514	2201.94	16717.2	496.926	39.6421	189.269	240.761	0	0	1.19046	193.101	-816.832	250	234.953	0	51.7915	65.8792	370.449	1614205535301809	0
981	0	0	981	1	1697.71	824.797	872.911	0	0	44.8449	72.0953	-450.099	867.302	2247.34	16670.8	450.099	46.6378	186.834	238.353	0	0	1.1275	249.427	-844.964	250	326.614	0	39.1165	47.1177	305.091	1614205535341831	0
984	0	0	984	1	1440.95	674.365	766.583	0	0	110.204	160.01	-532.952	751.963	2281.64	16682.5	532.952	43.1713	185.255	235.446	0	0	1.2003	205.472	-821.796	250	247.665	0	52.758	69.2118	320.674	1614205535401863	0
985	0	0	985	1	1452.45	621.219	831.235	0	0	91.5944	167	-95.7718	898.813	2300.25	16775.2	95.7718	40.2161	184.966	242.138	0	0	0.359834	241.85	-840.183	250	265.107	0	38.225	38.7592	109.435	1614205535421874	0
996	0	0	996	1	1797.3	796.152	1001.15	0	0	33.7967	129.841	-156.107	954.544	2258.38	16812.4	156.107	43.4881	182.297	241.852	0	0	0.51027	210.914	-826.161	250	266.308	0	33.8046	35.0466	115.489	1614205535641994	0
997	0	0	997	1	1659.44	643.531	1015.91	0	0	101.137	123.31	-212.221	1045.47	2290.7	16818.9	212.221	47.9717	181.594	238.456	0	0	0.946842	192.678	-817.467	250	261.273	0	30.1637	31.593	132.104	1614205535662005	0
1000	0	0	0	1	16034	7351.13	8682.89	0	0	70.6822	20.5675	166.167	16855.8	2420.82	16822	-166.167	772.273	140.525	164.499	0	0	18.5875	2682.01	-2101.41	27.3056	8295.72	0	2.92541	2.65299	5.73675	1614205537863204	1
1001	0	0	1	1	15607.7	7090.26	8517.49	0	0	92.7649	24.5505	150.446	16277.8	2398.74	16818	-150.446	746.244	138.125	160.154	0	0	18.7489	2780.01	-2145.18	28.1535	8139.54	0	2.97887	2.70999	5.87265	1614205537883214	1
1002	0	0	2	1	15132.4	7002	8130.36	0	0	72.3535	17.0855	171.75	16488.1	2419.15	16825.5	-171.75	755.175	129.986	157.893	0	0	16.4537	2311.16	-1922.53	28.8987	8017.56	0	2.93749	2.65582	5.74794	1614205537903225	1
1003	0	0	3	1	14894	6923.48	7970.54	0	0	91.7225	16.7299	160.798	15744.2	2399.78	16825.8	-160.798	721.003	132.445	156.111	0	0	15.7196	2559.06	-2044.54	29.7868	7812.4	0	3.04251	2.75773	5.96104	1614205537923236	1
1004	0	0	4	1	15210.1	7084.74	8125.34	0	0	94.9688	18.7676	152.375	16115.7	2396.53	16823.8	-152.375	738.438	130.214	154.604	0	0	15.9444	2453.65	-1962.25	28.4419	7893.94	0	2.97196	2.70004	5.85705	1614205537943247	1
1005	0	0	5	1	14343.3	6782.03	7561.25	0	0	103.305	16.0569	153.163	15065.1	2388.19	16826.5	-153.163	690.288	131.341	156.196	0	0	15.2891	2435.52	-1968.76	31.7138	7249.42	0	3.13845	2.85021	6.15412	1614205537963258	1
1006	0	0	6	1	14443.4	6832.35	7611.08	0	0	81.3777	22.573	171.914	15126.1	2410.12	16820	-171.914	692.849	128.23	153.41	0	0	15.7888	2516.78	-1976.46	30.8483	7284.08	0	3.12105	2.81834	6.07877	1614205537983269	1
1007	0	0	7	1	14358.2	6809.03	7549.15	0	0	85.637	17.5522	172.5	14928.9	2405.86	16825	-172.5	683.571	128.755	153.598	0	0	15.5172	2394.1	-1920.41	31.2289	7484.68	0	3.15731	2.85111	6.13937	1614205538003280	1
1008	0	0	8	1	14182.1	6799.95	7382.16	0	0	88.4856	13.1895	174.683	15304	2403.01	16829.4	-174.683	700.589	126.474	150.288	0	0	14.4066	2121.44	-1801.58	31.4418	7398.92	0	3.08519	2.78455	6.00596	1614205538023291	1
1009	0	0	9	1	13853.1	6434.86	7418.2	0	0	96.3036	11.4581	157.445	14768.1	2395.2	16831.1	-157.445	676.237	125.885	154.082	0	0	14.2089	2287.69	-1882.25	33.0013	7225.4	0	3.17056	2.8741	6.20018	1614205538043302	1
1010	0	0	10	1	13605.7	6263.26	7342.46	0	0	60.8889	17.2023	179.545	14556	2430.61	16825.3	-179.545	667.184	124.25	147.203	0	0	14.8275	1961.68	-1703.69	33.3185	7076.44	0	3.17962	2.87319	6.1836	1614205538063313	1
1011	0	0	11	1	14282.3	6701.98	7580.33	0	0	78.7609	11.5484	168.582	15414.1	2412.74	16831	-168.582	705.642	121.887	146.534	0	0	13.9518	2029.05	-1748.16	30.3579	7764.31	0	3.03762	2.74999	5.9518	1614205538083323	1
1012	0	0	12	1	13771.5	6105.02	7666.45	0	0	28.387	7.5668	154.962	15391.7	2363.45	16835	-154.962	707.935	114.431	144.686	0	0	14.4135	1869.66	-1642.24	31.4499	6898.55	0	3.00516	2.72309	5.91584	1614205538103334	1
1013	0	0	13	1	14495.2	6268.68	8226.54	0	0	27.3705	6.79255	148.673	16048.5	2364.47	16835.7	-148.673	738.532	117.756	149.121	0	0	14.7416	1948.17	-1679.09	29.4086	7433.85	0	2.92767	2.65891	5.78316	1614205538123345	1
1014	0	0	14	1	13734.5	6413.1	7321.45	0	0	112.945	9.60666	155.454	14818.3	2378.56	16832.9	-155.454	678.967	117.714	143.047	0	0	13.8733	2085.23	-1788.69	31.7924	7552.15	0	3.10328	2.81524	6.10295	1614205538143356	1
1015	0	0	15	1	12900.7	5986.53	6914.21	0	0	118.386	16.5287	148.584	13736.9	2373.11	16826	-148.584	630.136	119.816	143.243	0	0	14.5096	1973.88	-1709.18	35.704	6670.25	0	3.28257	2.98706	6.45566	1614205538163367	1
1016	0	0	16	1	12276.9	5836.28	6440.65	0	0	104.339	19.9916	162.969	13564.4	2387.16	16822.5	-162.969	621.437	110.446	136.61	0	0	13.4317	1799.66	-1609.48	37.1048	6668.06	0	3.28099	2.96199	6.40666	1614205538183378	1
1017	0	0	17	1	12301.3	5748.81	6552.49	0	0	108.555	23.7384	166.322	13140.5	2382.95	16818.8	-166.322	602.231	118.221	140.025	0	0	14.5023	1943.46	-1683.51	38.2818	6232.3	0	3.39989	3.06976	6.60964	1614205538203389	1
1018	0	0	18	1	11765.8	5210.48	6555.33	0	0	104.976	30.4137	152.962	12387.9	2386.52	16812.1	-152.962	568.256	106.98	133.684	0	0	13.8757	1835.28	-1617.89	39.1743	5985.02	0	3.48026	3.14941	6.80092	1614205538223400	1
1019	0	0	19	1	11485.1	5064.74	6420.34	0	0	27.9895	32.3145	154.664	12208.4	2363.85	16810.2	-154.664	562.49	112.691	139.438	0	0	15.2396	1669.96	-1522.52	42.3455	5270.15	0	3.55262	3.21488	6.91909	1614205538243411	1
1020	0	0	20	1	13616.9	6190.37	7426.54	0	0	110.689	23.7081	142.862	14578.2	2380.81	16818.8	-142.862	669.042	117.313	143.975	0	0	15.8193	2206.56	-1799.69	32.3064	7406.03	0	3.12692	2.84554	6.17792	1614205538263422	1
1021	0	0	21	1	12519.8	5292	7227.78	0	0	42.9751	30.7142	138.212	13701.2	2348.86	16811.8	-138.212	630.762	107.547	138.162	0	0	15.6655	1712.41	-1575.31	35.6575	6083.57	0	3.20691	2.9266	6.355	1614205538283432	1
1022	0	0	22	1	12193	5249.27	6943.7	0	0	38.5027	25.0374	138.778	13191.4	2353.34	16817.5	-138.778	607.296	108.139	135.473	0	0	14.2567	1822.52	-1611.62	37.1424	5830.06	0	3.29417	3.00833	6.52044	1614205538303443	1
1023	0	0	23	1	11978	5257.6	6720.41	0	0	39.4602	29.5214	148.791	13290.3	2352.38	16813	-148.791	611.458	104.311	129.078	0	0	14.176	1641.37	-1529.04	37.1317	5852.62	0	3.25308	2.95771	6.42685	1614205538323454	1
1024	0	0	24	1	11390.8	4794.83	6595.96	0	0	63.7954	32.2506	134.175	12132.4	2328.04	16810.3	-134.175	557.818	98.9332	128.009	0	0	13.3576	1584.06	-1481.49	39.6176	5380.5	0	3.44036	3.14769	6.81877	1614205538343465	1
1025	0	0	25	1	11881.5	4898.62	6982.85	0	0	66.5425	30.8662	143.993	12688.5	2325.3	16811.7	-143.993	582.652	106.608	137.516	0	0	13.8229	1526.63	-1456.21	38.8685	5399.54	0	3.40507	3.10183	6.70565	1614205538363476	1
1026	0	0	26	1	10535.8	4559.67	5976.09	0	0	58.2512	30.3626	140.615	11299.2	2333.59	16812.2	-140.615	519.276	99.0016	126.045	0	0	12.4547	1370.38	-1376.86	45.1584	5026.8	0	3.63373	3.31853	7.1625	1614205538383487	1
1027	0	0	27	1	10482.2	4471.87	6010.37	0	0	52.3125	24.9727	149.376	11512.7	2339.53	16817.6	-149.376	528.719	98.7768	123.448	0	0	12.8709	1454.6	-1412.39	45.1686	5092.63	0	3.58274	3.26282	7.04795	1614205538403498	1
1028	0	0	28	1	9844.75	4323.47	5521.28	0	0	43.194	22.2674	152.265	10667	2348.65	16820.3	-152.265	490.143	100.396	127.293	0	0	12.6427	1332.56	-1366.06	51.3578	4676.04	0	3.83053	3.48136	7.47295	1614205538423509	1
1029	0	0	29	1	9904.02	4542.14	5361.88	0	0	33.7186	26.3537	161.562	10200.9	2358.12	16816.2	-161.562	469.207	102.138	127.496	0	0	12.0121	1476.73	-1425.19	51.184	4364.01	0	3.98835	3.60621	7.71402	1614205538443520	1
1030	0	0	30	1	9999.41	4279.78	5719.63	0	0	47.6384	21.7463	146.359	10489.2	2344.2	16820.8	-146.359	481.934	99.1076	126.167	0	0	11.4807	1563.94	-1479.64	49.5464	4557.82	0	3.86028	3.519	7.5539	1614205538463530	1
1031	0	0	31	1	9280.71	4039.37	5241.34	0	0	29.8039	39.0379	166.311	9662.08	2362.04	16803.5	-166.311	445.106	100.777	125.576	0	0	12.7586	1389.77	-1395.11	56.8096	4228.15	0	4.14827	3.73741	7.97916	1614205538483541	1
1032	0	0	32	1	9919.77	4646.14	5273.63	0	0	101.422	33.636	170.502	10255	2390.08	16808.9	-170.502	470.2	99.846	120.568	0	0	11.2178	1438.92	-1410.82	49.5266	4497.04	0	3.94849	3.55452	7.61337	1614205538503552	1
1033	0	0	33	1	9261.4	4172.04	5089.36	0	0	91.4465	26.4142	163.051	9824.01	2400.05	16816.1	-163.051	450.149	96.7193	119.472	0	0	10.0603	1252.75	-1324.32	55.0456	4486.44	0	4.05384	3.6617	7.83725	1614205538523563	1
1034	0	0	34	1	9443.74	3954.44	5489.3	0	0	51.9182	20.8903	131.04	9734	2339.92	16821.7	-131.04	447.692	93.3001	120.805	0	0	11.0689	1335.2	-1357.38	52.6736	4149.42	0	4.00626	3.67772	7.88749	1614205538543574	1
1035	0	0	35	1	9190.8	4210.18	4980.63	0	0	82.5601	36.1485	165.701	9319.29	2408.94	16806.4	-165.701	427.363	98.7475	122.84	0	0	11.0974	1364.57	-1352.56	56.8565	4005.62	0	4.24886	3.8351	8.17698	1614205538563585	1
1036	0	0	36	1	8948.08	3816.75	5131.33	0	0	27.2737	33.5259	146.087	9297.37	2364.57	16809	-146.087	428.731	98.6127	122.377	0	0	12.3469	1350.81	-1351.02	59.5099	3889.55	0	4.22076	3.83399	8.19399	1614205538583596	1
1037	0	0	37	1	9034.56	4103.36	4931.2	0	0	85.2425	27.4469	174.552	9390.78	2406.26	16815.1	-174.552	430.281	100.317	126.407	0	0	12.1753	1485.33	-1447.63	59.6432	4673.96	0	4.26192	3.83504	8.15555	1614205538603607	1
1038	0	0	38	1	9593.71	3973.61	5620.1	0	0	19.7679	31.8953	156.125	10349.1	2372.07	16810.6	-156.125	477.416	98.7161	120.057	0	0	12.957	1459.93	-1419.07	52.2231	4542.2	0	3.89091	3.51393	7.5503	1614205538623618	1
1039	0	0	39	1	9008.5	3964.42	5044.09	0	0	24.2376	36.5345	159.376	9656.1	2367.6	16806	-159.376	445.223	96.4263	118.795	0	0	12.6541	1341.83	-1363.98	57.6213	4193.79	0	4.08862	3.68972	7.90387	1614205538643629	1
1040	0	0	40	1	8895.75	3898.04	4997.71	0	0	80.7774	39.075	154.368	8730.07	2410.72	16803.5	-154.368	400.667	101.455	121.146	0	0	11.4235	1599.3	-1459.62	60.5678	3956.15	0	4.45893	4.05026	8.61748	1614205538663639	1
1041	0	0	41	1	8688.59	3899.41	4789.19	0	0	60.7779	38.0966	175.392	8666.22	2430.72	16804.4	-175.392	397.82	99.3259	120.871	0	0	11.9428	1466.37	-1413.09	62.5897	3934.6	0	4.48448	4.04787	8.5877	1614205538683650	1
1042	0	0	42	1	9270.15	4230.07	5040.08	0	0	69.6834	32.4783	176.145	9320.36	2421.82	16810.1	-176.145	427.415	95.5903	119.026	0	0	12.0946	1489.26	-1426.99	54.6268	4415.02	0	4.21087	3.79522	8.09279	1614205538703661	1
1043	0	0	43	1	9420.8	4375.56	5045.24	0	0	29.7544	44.2278	198.235	9683.41	2461.75	16798.3	-198.235	446.851	99.6673	121.64	0	0	13.2978	1484.45	-1422.47	54.4049	4604.41	0	4.1213	3.68502	7.85168	1614205538723672	1
1044	0	0	44	1	8446.69	4144.62	4302.07	0	0	50.5074	31.3996	191.786	8517.24	2440.99	16811.1	-191.786	391.359	94.5868	113.371	0	0	10.5298	1472	-1409.99	62.9736	3965.93	0	4.47654	4.02678	8.53771	1614205538743683	1
1045	0	0	45	1	9180.52	4393.2	4787.32	0	0	48.1101	40.0304	195.085	8963.16	2443.39	16802.5	-195.085	412.371	97.4545	121.357	0	0	12.153	1643.69	-1479.93	56.4127	4212.26	0	4.359	3.91039	8.30564	1614205538763694	1
1046	0	0	46	1	8632.61	3977.96	4654.65	0	0	59.3407	46.3774	185.042	8790.23	2432.16	16796.2	-185.042	404.004	93.2293	113.747	0	0	12.6075	1493.85	-1439.12	60.3196	4174.13	0	4.3579	3.9218	8.34151	1614205538783705	1
1047	0	0	47	1	8113.62	3621.46	4492.16	0	0	81.7812	45.582	178.792	7793.69	2409.72	16797	-178.792	357.741	100.222	117.925	0	0	11.8167	1330.45	-1340.85	70.3163	3568.79	0	4.87891	4.39446	9.26213	1614205538803716	1
1048	0	0	48	1	8583.58	4038.1	4545.49	0	0	54.634	49.9703	196.375	8558.8	2436.87	16792.6	-196.375	393.985	94.2926	116.287	0	0	12.4268	1411.69	-1388.4	61.7311	3842.31	0	4.46775	4.01048	8.51008	1614205538823727	1
1049	0	0	49	1	8764.38	4139.83	4624.56	0	0	32.9847	55.7837	201.878	8407.87	2458.52	16786.8	-201.878	388.473	95.1862	116.079	0	0	12.9434	1439.82	-1395.62	59.6617	3907.07	0	4.5352	4.05961	8.60728	1614205538843738	1
1050	0	0	50	1	8421.92	3935.4	4486.52	0	0	30.6462	45.8948	220.909	8215.71	2460.85	16796.6	-220.909	380.526	93.1428	117.534	0	0	11.9445	1424.34	-1391.64	63.8181	3856.44	0	4.59424	4.10253	8.80672	1614205538863748	1
1051	0	0	51	1	8058.94	3735.91	4323.03	0	0	63.3432	64.5175	178.572	7901.44	2428.16	16778	-178.572	363.824	90.9508	109.025	0	0	12.603	1312.32	-1335.59	66.4099	3561.11	0	4.68362	4.23239	8.95499	1614205538883759	1
1052	0	0	52	1	8464.69	3951.63	4513.06	0	0	71.5802	46.863	178.113	8907.8	2419.92	16795.7	-178.113	409.054	95.5165	115.005	0	0	12.5264	1340.53	-1373.44	63.3288	4120.02	0	4.33609	3.90811	8.31631	1614205538903770	1
1053	0	0	53	1	8241.83	3738.3	4503.52	0	0	78.8639	45.333	198.668	8080.66	2412.64	16797.2	-198.668	371.399	94.2026	116.096	0	0	11.6894	1669.9	-1506.18	66.3026	3776.48	0	4.68662	4.19716	8.88195	1614205538923781	1
1054	0	0	54	1	8094.44	3574.45	4519.99	0	0	22.1187	45.2267	174.564	8165.97	2369.72	16797.3	-174.564	376.857	92.9943	114.686	0	0	12.1609	1459.7	-1404.57	67.8018	3105.37	0	4.63155	4.15439	8.81789	1614205538943792	1
1055	0	0	55	1	7820.54	3920.81	3899.73	0	0	106.756	48.4724	177.123	7403.61	2384.74	16794.1	-177.123	340.054	98.9146	114.724	0	0	11.7254	1532.54	-1469.06	73.9149	3411.51	0	5.06044	4.55247	9.58197	1614205538963803	1
1056	0	0	56	1	7953.37	3378.22	4575.15	0	0	35.0205	42.8209	163.016	8116.23	2356.82	16799.7	-163.016	373.8	89.5881	112.825	0	0	11.3611	1249.2	-1300.31	68.5034	3287.73	0	4.60264	4.15534	8.84479	1614205538983814	1
1057	0	0	57	1	7289.96	3442.06	3847.9	0	0	70.5639	59.5673	191.538	7083.6	2420.94	16783	-191.538	325.999	95.4654	117.028	0	0	10.9341	1344.64	-1340.2	83.3743	2843.89	0	5.21364	4.68606	9.82777	1614205539003825	1
1058	0	0	58	1	7687.69	3743.24	3944.46	0	0	75.095	50.72	211.263	7248.24	2416.41	16791.8	-211.263	333.951	93.351	113.176	0	0	10.5187	1338.36	-1331.93	74.0856	3047.21	0	5.06701	4.53908	9.60029	1614205539023836	1
1059	0	0	59	1	7312.31	3359.76	3952.55	0	0	26.1825	60.1075	170.488	7174.66	2365.66	16782.4	-170.488	331.508	93.1152	114.551	0	0	11.4551	1109.51	-1223.33	81.3809	2786.23	0	5.12064	4.61119	9.71401	1614205539043846	1
1060	0	0	60	1	7358.98	3524.88	3834.11	0	0	110.499	53.8756	182.332	7229.61	2381	16788.7	-182.332	332.38	89.2835	107.645	0	0	10.6065	1136.98	-1243.07	77.172	3047.52	0	5.03493	4.51765	9.53093	1614205539063857	1
1061	0	0	61	1	7491.77	3452.16	4039.6	0	0	65.6738	55.1444	170.737	7365.05	2326.17	16787.4	-170.737	338.638	92.5662	109.746	0	0	11.4102	1220.71	-1280.07	76.3996	3088.21	0	4.97039	4.49824	9.5016	1614205539083868	1
1062	0	0	62	1	6271.71	2880.43	3391.28	0	0	-12.2656	45.0998	167.257	6729.64	2304.45	16797.4	-167.257	312.922	87.1033	105.637	0	0	10.8583	1116.58	-1222.62	101.208	2673.66	0	5.29037	4.7274	9.98502	1614205539103879	1
1063	0	0	63	1	6615.76	2700.46	3915.3	0	0	-3.63812	52.1935	146.751	7117.25	2295.82	16790.3	-146.751	330.885	86.2209	105.664	0	0	11.7466	1086.98	-1219.79	91.5037	2816.94	0	5.01679	4.52425	9.60183	1614205539123890	1
1064	0	0	64	1	6500.09	2641.3	3858.79	0	0	26.3956	45.6741	136.64	6674.16	2265.78	16796.9	-136.64	308.487	86.9914	108.881	0	0	10.6624	1180.3	-1270.93	95.9733	2544.91	0	5.27705	4.81347	10.1815	1614205539143901	1
1065	0	0	65	1	6329.38	2717.83	3611.54	0	0	22.5563	52.729	141.346	6701.89	2269.62	16789.8	-141.346	310.086	87.5811	107.12	0	0	10.9035	979.746	-1173.82	100.332	2647.19	0	5.25852	4.78684	10.1256	1614205539163912	1
1066	0	0	66	1	6835.95	2996.64	3839.31	0	0	7.94024	48.2917	145.528	7207.02	2284.24	16794.3	-145.528	334.061	86.0196	108.804	0	0	11.2887	1250.33	-1286.49	87.1916	2911.16	0	4.98992	4.50546	9.5589	1614205539183923	1
1067	0	0	67	1	6900.74	2891.75	4008.99	0	0	33.2471	52.8444	135.897	7368.63	2258.93	16789.7	-135.897	340.57	90.4038	110.234	0	0	11.7331	1068.29	-1220.56	87.9153	3071.57	0	4.89472	4.47982	9.51645	1614205539203934	1
1068	0	0	68	1	7005.09	2846.07	4159.02	0	0	42.05	46.7047	132.33	7747.07	2250.13	16795.8	-132.33	357.518	85.2483	106.892	0	0	11.1513	1079.62	-1223.75	82.5469	3248.63	0	4.63955	4.25297	9.07921	1614205539223945	1
1069	0	0	69	1	6886.24	2936.75	3949.49	0	0	31.7296	50.2149	142.688	7288.3	2260.45	16792.3	-142.688	336.581	87.5331	108.353	0	0	11.2599	1263.62	-1308.03	86.5073	2999.23	0	4.92533	4.48735	9.52996	1614205539243955	1
1070	0	0	70	1	6315.64	2481.25	3834.39	0	0	25.249	32.1773	122.16	6561.53	2266.93	16810.4	-122.16	303.409	89.9749	108.324	0	0	10.0009	1226.73	-1314.25	102.312	2527.69	0	5.31922	4.90089	10.3753	1614205539263966	1
1071	0	0	71	1	6445.36	2718.6	3726.76	0	0	22.0473	53.4067	142.598	6922.69	2270.13	16789.1	-142.598	320.319	85.194	102.999	0	0	10.0768	1216.22	-1296.45	94.4812	2514.9	0	5.07351	4.61688	9.79954	1614205539283977	1
1072	0	0	72	1	5856.41	2451.59	3404.82	0	0	32.7342	45.7298	145.181	6199.74	2259.45	16796.8	-145.181	286.047	82.4275	100.633	0	0	8.59178	1012.41	-1175.35	109.872	2229.48	0	5.50195	5.01194	10.5927	1614205539303988	1
1073	0	0	73	1	6171.3	2542.11	3629.19	0	0	8.3612	48.8628	149.156	6370.77	2283.82	16793.7	-149.156	295.203	81.7639	101.452	0	0	10.0197	1030.42	-1180.48	99.9099	2475.16	0	5.41389	4.8859	10.3301	1614205539323999	1
1074	0	0	74	1	5902.96	2458.25	3444.71	0	0	0.601299	51.0417	145.497	6342.6	2291.58	16791.5	-145.497	294.567	83.4014	104.488	0	0	9.76499	1061.41	-1196.57	110.513	2362.67	0	5.46657	4.93413	10.4181	1614205539344010	1
1075	0	0	75	1	6280.76	2550.49	3730.27	0	0	9.17934	51.1929	125.253	6546.62	2283	16791.3	-125.253	304.146	86.7037	106.748	0	0	10.369	1138.67	-1236.19	101.185	2590.04	0	5.30974	4.85378	10.2737	1614205539364021	1
1076	0	0	76	1	6963.98	3081.5	3882.47	0	0	50.2399	52.167	138.607	6942.49	2341.6	16790.4	-138.607	320.107	86.8116	104.226	0	0	9.9516	1230.7	-1308.48	83.1898	2796.13	0	5.05995	4.63923	9.85256	1614205539384032	1
1077	0	0	77	1	6419.72	2935.38	3484.34	0	0	51.0711	45.1271	146.883	6359.86	2340.77	16797.4	-146.883	292.735	85.1832	101.337	0	0	9.06928	1110.94	-1220.21	94.5359	2457.82	0	5.415	4.94738	10.4642	1614205539404043	1
1078	0	0	78	1	5993.8	2303.62	3690.18	0	0	16.9682	51.9838	138.832	6201.18	2275.21	16790.6	-138.832	287.247	80.8735	100.319	0	0	9.46599	1103.81	-1226.7	104.392	2435.02	0	5.47888	4.9822	10.535	1614205539424054	1
1079	0	0	79	1	6620.74	3026.47	3594.27	0	0	66.1334	43.8519	149.769	6560.33	2325.71	16798.7	-149.769	301.506	81.5438	97.2872	0	0	9.25199	1054.04	-1202.65	86.4479	2623.12	0	5.2291	4.7684	10.1169	1614205539444064	1
1080	0	0	80	1	5608.21	2368.27	3239.94	0	0	11.287	38.2204	132.683	5771.9	2280.89	16804.3	-132.683	267.399	79.1851	98.1533	0	0	8.59107	867.484	-1092.72	115.751	2120.1	0	5.7601	5.24645	11.0749	1614205539464075	1
1081	0	0	81	1	5807.47	2431.59	3375.88	0	0	8.03558	34.9298	153.025	6074.26	2284.14	16807.6	-153.025	280.977	77.8385	97.9571	0	0	8.30882	904.716	-1108.63	107.789	2282.3	0	5.57363	5.01914	10.6014	1614205539484086	1
1082	0	0	82	1	6096.81	2477.57	3619.24	0	0	-1.8089	43.0283	156.877	6295.96	2293.99	16799.5	-156.877	292.044	80.1621	98.2883	0	0	9.17417	932.592	-1123.47	100.024	2353.17	0	5.44461	4.88741	10.3365	1614205539504097	1
1083	0	0	83	1	6011.19	2646.97	3364.22	0	0	-15.2088	57.0205	167.388	6513.85	2307.39	16785.5	-167.388	303.572	80.1368	98.0945	0	0	9.76053	1058	-1191.2	102.522	2527.25	0	5.29943	4.73533	10.0184	1614205539524108	1
1084	0	0	84	1	5900.8	2539.36	3361.45	0	0	21.4198	69.2219	145.484	6014.06	2270.76	16773.3	-145.484	278.879	80.9339	98.9623	0	0	10.2059	1050.16	-1183.15	106.835	2313.23	0	5.60455	5.10235	10.7427	1614205539544119	1
1085	0	0	85	1	5509.01	2344.16	3164.85	0	0	34.5024	73.0809	136.135	5431.17	2257.68	16769.5	-136.135	251.745	82.4177	100.893	0	0	9.63217	949.419	-1143.43	122.957	2065.95	0	6.08103	5.58659	11.6973	1614205539564130	1
1086	0	0	86	1	5544.79	2394.5	3150.29	0	0	-11.0842	62.9587	152.457	5805.36	2303.26	16779.6	-152.457	270.683	79.8176	97.138	0	0	9.77701	810.179	-1056.53	118.055	2094.74	0	5.7702	5.19655	10.9391	1614205539584141	1
1087	0	0	87	1	5783.97	2400.67	3383.31	0	0	-12.2635	69.986	158.025	5868.71	2304.44	16772.6	-158.025	273.92	82.0304	101.984	0	0	9.89666	944.85	-1129.58	112.782	2284.83	0	5.7972	5.20945	10.9286	1614205539604152	1
1088	0	0	88	1	5339.39	2341.59	2997.8	0	0	-13.6461	56.8119	165.136	5429.14	2305.83	16785.7	-165.136	252.922	81.2352	99.7473	0	0	9.19108	984.403	-1151.33	128.807	1913.56	0	6.1655	5.5163	11.555	1614205539624163	1
1089	0	0	89	1	5226.06	2177.02	3049.04	0	0	-0.709069	60.7753	164.494	5081.99	2292.89	16781.8	-164.494	236.115	78.9436	97.454	0	0	8.56471	992.486	-1141.96	131.111	1843.38	0	6.46021	5.78982	12.0904	1614205539644173	1
1090	0	0	90	1	6005.6	2641.82	3363.78	0	0	-0.241352	70.4473	152.196	6284.74	2292.42	16772.1	-152.196	292.598	76.1932	96.8873	0	0	10.3064	1032.16	-1167.16	100.118	2607.47	0	5.37907	4.84834	10.238	1614205539664184	1
1091	0	0	91	1	5805.7	2478.46	3327.24	0	0	-10.5972	57.0499	165.263	6367.25	2302.78	16785.5	-165.263	296.393	77.4212	94.8461	0	0	9.35355	1025.94	-1184.44	106.212	2292.75	0	5.34308	4.7793	10.1173	1614205539684195	1
1092	0	0	92	1	5465.83	2292.46	3173.37	0	0	-24.2602	78.7347	148.227	5776.59	2316.44	16763.8	-148.227	271.135	75.73	94.5475	0	0	10.188	947.256	-1132.32	117.286	2211.53	0	5.69749	5.14757	10.8271	1614205539704206	1
1093	0	0	93	1	5381.62	2397.1	2984.52	0	0	2.97597	68.5158	158.043	5652.65	2289.2	16774	-158.043	262.794	78.4875	95.1858	0	0	9.47821	826.733	-1071.67	122.772	2100.54	0	5.87328	5.2919	11.1109	1614205539724217	1
1094	0	0	94	1	5050.36	2220.14	2830.23	0	0	16.6604	67.6469	151.972	5038.04	2275.52	16774.9	-151.972	233.631	76.6486	93.997	0	0	8.41444	877.956	-1088.94	135.829	1805	0	6.39444	5.795	12.116	1614205539744228	1
1095	0	0	95	1	5909.47	2782.83	3126.65	0	0	41.2858	65.8174	178.764	5769.92	2350.55	16776.7	-178.764	266.259	78.6396	93.2876	0	0	9.12104	935.404	-1114.62	102.821	2206.49	0	5.75772	5.20068	10.9066	1614205539764239	1
1096	0	0	96	1	5314.21	2100.14	3214.08	0	0	-5.93084	74.555	148.185	5763.56	2298.11	16768	-148.185	268.972	74.1269	93.456	0	0	9.64636	751.197	-1037.29	121.787	2146.66	0	5.69891	5.14647	10.8325	1614205539784250	1
1097	0	0	97	1	5066.27	2233	2833.27	0	0	-6.5367	68.6179	167.254	5320.94	2298.72	16773.9	-167.254	247.833	74.8066	89.6695	0	0	8.73414	737.651	-1028.31	131.117	1857.97	0	6.08201	5.4543	11.4369	1614205539804261	1
1098	0	0	98	1	4937.52	2031.76	2905.76	0	0	-1.25811	45.6752	157.58	5081.85	2293.44	16796.9	-157.58	235.756	76.1005	94.3421	0	0	8.28518	862.923	-1103.46	141.362	1859.17	0	6.3885	5.7333	12.018	1614205539824271	1
1099	0	0	99	1	5507.09	2543	2964.09	0	0	54.5413	56.9405	178.682	5054.2	2337.3	16785.6	-178.682	232.629	77.0233	93.1163	0	0	8.07809	938.623	-1125.44	115.773	1879.75	0	6.39887	5.77627	12.0586	1614205539844282	1
1100	0	0	100	1	5164.67	2296.25	2868.43	0	0	60.6014	51.3523	172.107	4885.78	2331.24	16791.2	-172.107	224.606	75.5215	91.0819	0	0	7.72041	885.162	-1107.54	127.914	1770.25	0	6.53657	5.91078	12.3498	1614205539864293	1
1101	0	0	101	1	4940.42	2323.27	2617.15	0	0	50.5904	55.3167	177.557	4779.38	2341.25	16787.2	-177.557	220.008	72.938	89.4346	0	0	7.13369	775.875	-1054.97	135.705	1623.93	0	6.60188	5.95636	12.4366	1614205539884304	1
1102	0	0	102	1	4298.21	2119.14	2179.07	0	0	43.7387	-21.6262	193.598	3610.72	2348.1	16764.5	-193.598	165.794	79.9108	92.9474	0	0	5.27475	690.107	-1003.4	185.17	1291.11	0	8.55363	7.72436	15.8375	1614205540164457	1
1103	0	0	103	1	4298.21	2119.14	2179.07	0	0	43.7387	-21.6262	193.598	3610.72	2348.1	16764.5	-193.598	165.794	79.9108	92.9474	0	0	5.27475	690.107	-1003.4	185.17	1291.11	0	8.55363	7.72436	15.8375	1614205540164457	1
1104	0	0	104	1	4333.03	2013.2	2319.83	0	0	19.0386	61.9453	188.637	4441.98	2372.8	16780.6	-188.637	205.616	76.4749	88.1527	0	0	7.37836	802.773	-1060.38	175.065	1469.29	0	7.06258	6.33333	13.1238	1614205540184468	1
1105	0	0	105	1	4333.03	2013.2	2319.83	0	0	19.0386	61.9453	188.637	4441.98	2372.8	16780.6	-188.637	205.616	76.4749	88.1527	0	0	7.37836	802.773	-1060.38	175.065	1469.29	0	7.06258	6.33333	13.1238	1614205540184468	1
1106	0	0	106	1	4333.03	2013.2	2319.83	0	0	19.0386	61.9453	188.637	4441.98	2372.8	16780.6	-188.637	205.616	76.4749	88.1527	0	0	7.37836	802.773	-1060.38	175.065	1469.29	0	7.06258	6.33333	13.1238	1614205540184468	1
1107	0	0	107	1	4333.03	2013.2	2319.83	0	0	19.0386	61.9453	188.637	4441.98	2372.8	16780.6	-188.637	205.616	76.4749	88.1527	0	0	7.37836	802.773	-1060.38	175.065	1469.29	0	7.06258	6.33333	13.1238	1614205540184468	1
1108	0	0	108	1	4333.03	2013.2	2319.83	0	0	19.0386	61.9453	188.637	4441.98	2372.8	16780.6	-188.637	205.616	76.4749	88.1527	0	0	7.37836	802.773	-1060.38	175.065	1469.29	0	7.06258	6.33333	13.1238	1614205540184468	1
1109	0	0	109	1	4333.03	2013.2	2319.83	0	0	19.0386	61.9453	188.637	4441.98	2372.8	16780.6	-188.637	205.616	76.4749	88.1527	0	0	7.37836	802.773	-1060.38	175.065	1469.29	0	7.06258	6.33333	13.1238	1614205540184468	1
1110	0	0	110	1	4333.03	2013.2	2319.83	0	0	19.0386	61.9453	188.637	4441.98	2372.8	16780.6	-188.637	205.616	76.4749	88.1527	0	0	7.37836	802.773	-1060.38	175.065	1469.29	0	7.06258	6.33333	13.1238	1614205540184468	1
1111	0	0	111	1	4333.03	2013.2	2319.83	0	0	19.0386	61.9453	188.637	4441.98	2372.8	16780.6	-188.637	205.616	76.4749	88.1527	0	0	7.37836	802.773	-1060.38	175.065	1469.29	0	7.06258	6.33333	13.1238	1614205540184468	1
1112	0	0	112	1	4333.03	2013.2	2319.83	0	0	19.0386	61.9453	188.637	4441.98	2372.8	16780.6	-188.637	205.616	76.4749	88.1527	0	0	7.37836	802.773	-1060.38	175.065	1469.29	0	7.06258	6.33333	13.1238	1614205540184468	1
1113	0	0	113	1	4508.06	1979.23	2528.83	0	0	-13.5285	66.9326	183.092	4696.12	2305.71	16775.6	-183.092	219.073	73.1558	90.3032	0	0	7.88618	785.22	-1038.59	161.358	1544.52	0	6.73595	5.9979	12.4903	1614205540204479	1
1114	0	0	114	1	4507.18	2070.55	2436.63	0	0	63.169	47.4681	176.619	4515.66	2328.67	16795.1	-176.619	207.463	71.4054	88.147	0	0	6.66916	877.278	-1095.69	158.176	1406.44	0	6.88989	6.2133	12.9559	1614205540224489	1
1115	0	0	115	1	4077.24	1769.99	2307.25	0	0	44.5277	56.2607	161.738	3946.43	2347.31	16786.3	-161.738	181.848	73.5839	86.3374	0	0	6.89277	720.621	-1015.94	191.034	1282.87	0	7.67092	6.97352	14.4693	1614205540244500	1
1116	0	0	116	1	4704.35	2139.28	2565.07	0	0	61.9048	61.4713	187.075	4598.56	2329.94	16781.1	-187.075	211.729	74.6758	88.152	0	0	7.56701	769.487	-1046.71	148.987	1668.5	0	6.82349	6.15394	12.7846	1614205540264511	1
1117	0	0	117	1	4566.48	2238.69	2327.79	0	0	142.806	55.7157	170.494	4380.03	2348.69	16786.8	-170.494	202.002	74.5581	86.7114	0	0	7.1816	939.378	-1128.54	156.164	1696.6	0	7.08521	6.40033	13.3382	1614205540284522	1
1118	0	0	118	1	4688.79	2080.88	2607.91	0	0	54.6746	62.4486	167.835	4572.45	2337.17	16780.1	-167.835	210.622	70.3337	84.0885	0	0	6.90258	731.597	-1021.19	143.376	1578.78	0	6.72154	6.09727	12.7368	1614205540304533	1
1119	0	0	119	1	4694.72	2381.91	2312.81	0	0	113.524	55.5296	195.266	4723.15	2377.98	16787	-195.266	217.403	71.7739	84.9359	0	0	6.88439	856.44	-1083.33	144.849	1735.45	0	6.62539	5.93412	12.3776	1614205540324544	1
1120	0	0	120	1	4485.12	2197.58	2287.54	0	0	49.5936	56.2639	193.63	4670.39	2342.25	16786.3	-193.63	215.198	66.5124	79.8633	0	0	6.41264	725.137	-1012.98	148.74	1664.81	0	6.5155	5.85855	12.2581	1614205540344555	1
1121	0	0	121	1	4896.59	2229.72	2666.88	0	0	30.5483	60.5493	189.952	4854.29	2361.29	16782	-189.952	224.257	66.5369	78.4332	0	0	7.27571	782.707	-1036.02	125.884	1706.18	0	6.30319	5.66054	11.8606	1614205540364566	1
1122	0	0	122	1	4472.8	2135.72	2337.08	0	0	77.2389	57.2608	173.595	4601.84	2314.6	16785.3	-173.595	211.54	67.7625	79.151	0	0	7.01833	640.354	-959.674	150.086	1738.23	0	6.61087	5.97452	12.503	1614205540384577	1
1123	0	0	123	1	4257.19	1917.74	2339.45	0	0	13.5513	59.2995	178.066	4498.69	2278.63	16783.2	-178.066	208.302	64.9064	76.3493	0	0	7.02744	743.97	-1016.59	158.978	1675.44	0	6.6658	5.9767	12.5091	1614205540404587	1
1124	0	0	124	1	4740.78	2164.84	2575.93	0	0	40.6538	46.8381	157.787	5116.17	2351.19	16795.7	-157.787	235.622	65.515	76.7401	0	0	6.98853	723.892	-1015.44	131.475	1999.66	0	5.97489	5.42984	11.4945	1614205540424598	1
1125	0	0	125	1	4325.03	2062.98	2262.05	0	0	64.3326	42.5957	189.19	4453.67	2327.51	16799.9	-189.19	204.593	64.7381	77.3422	0	0	6.0211	728.781	-1014.82	155.112	1639.1	0	6.72597	6.05148	12.6545	1614205540444609	1
1126	0	0	126	1	4080.93	1924.36	2156.57	0	0	64.5679	57.6409	162.814	4157.73	2327.27	16784.9	-162.814	191.284	65.3681	77.1601	0	0	6.14647	751.313	-1023.25	173.043	1449.94	0	7.08555	6.43752	13.455	1614205540464620	1
1127	0	0	127	1	4111.82	1732.57	2379.25	0	0	28.0349	-20.4319	158.973	4092.78	2264.15	16763.3	-158.973	188.134	71.2289	80.9049	0	0	4.35971	593.354	-948.273	180.472	1419.36	0	7.34737	6.69511	13.9473	1614205540484631	1
1128	0	0	128	1	4467.75	2007.67	2460.08	0	0	81.4482	69.4624	159.672	4481.19	2310.39	16773.1	-159.672	206.421	68.1961	79.2252	0	0	7.38651	808.372	-1048.83	150.851	1611.39	0	6.73288	6.12619	12.808	1614205540504642	1
1129	0	0	129	1	4412.79	1970.21	2442.58	0	0	50.6205	57.745	149.671	4822.61	2341.22	16784.8	-149.671	222.293	64.0668	76.3797	0	0	6.61312	724.44	-1011.25	148.125	1714.22	0	6.21575	5.67551	11.9885	1614205540524653	1
1130	0	0	130	1	4332.34	1925.06	2407.28	0	0	46.8008	53.5684	168.675	4587.88	2345.04	16789	-168.675	211.232	64.7692	78.494	0	0	6.91852	805.016	-1055.81	155.613	1632.92	0	6.55716	5.93326	12.4575	1614205540544664	1
1131	0	0	131	1	4539.34	1999.73	2539.61	0	0	50.0728	56.3628	169.714	4808.98	2341.77	16786.2	-169.714	221.415	63.4703	77.0234	0	0	6.90159	718.122	-1009.56	140.641	1777.34	0	6.27411	5.67706	11.9543	1614205540564675	1
1132	0	0	132	1	4002.82	1698.67	2304.15	0	0	74.4333	51.067	149.502	4076.58	2317.41	16791.5	-149.502	187.449	63.8414	76.6615	0	0	6.01745	636.691	-954.949	177.05	1451.06	0	7.15285	6.51967	13.6576	1614205540584686	1
1133	0	0	133	1	4180.69	1875.59	2305.1	0	0	40.7023	69.4988	134.26	4386.57	2251.48	16773	-134.26	203.084	62.6627	78.1826	0	0	7.21637	708.388	-990.697	163.56	1670.72	0	6.66792	6.12832	12.8671	1614205540604696	1
1134	0	0	134	1	4519.9	2065.22	2454.68	0	0	70.174	59.2378	170.179	4696.99	2321.67	16783.3	-170.179	216.033	67.5411	78.7547	0	0	7.37716	723.278	-1003.6	146.74	1749.26	0	6.47947	5.87031	12.3076	1614205540624707	1
1135	0	0	135	1	3727.17	1646.93	2080.24	0	0	13.3869	82.6645	151.849	3939.06	2179.13	16759.9	-151.849	183.257	64.5357	76.0569	0	0	7.41341	784.324	-1036.71	202.142	1493.11	0	7.34102	6.68449	13.8988	1614205540644718	1
1136	0	0	136	1	3928.62	1711.14	2217.48	0	0	33.6752	75.6673	146.476	4266.24	2258.5	16766.9	-146.476	197.65	62.6503	75.3454	0	0	7.32702	630.772	-961.375	180.49	1685.61	0	6.81168	6.23321	13.0525	1614205540664729	1
1137	0	0	137	1	3632.1	1631.35	2000.75	0	0	38.9341	68.8653	154.14	3845.26	2253.25	16773.7	-154.14	177.709	62.3313	74.7297	0	0	6.27396	605.326	-939.411	207.373	1456.96	0	7.42989	6.77588	14.1253	1614205540684740	1
1138	0	0	138	1	4062.42	1834.34	2228.08	0	0	60.0256	71.7058	169.613	4093.73	2232.15	16770.8	-169.613	188.752	61.8928	74.4953	0	0	6.62349	807.938	-1018.42	168.093	1495.16	0	7.07651	6.42515	13.3964	1614205540704751	1
1139	0	0	139	1	4133.04	1685.23	2447.81	0	0	63.3109	60.877	152.907	4424	2228.87	16781.7	-152.907	203.756	61.5975	73.7619	0	0	6.52873	676.088	-980.454	161.895	1663.1	0	6.60322	6.0241	12.6742	1614205540724762	1
1140	0	0	140	1	4148.98	2022.18	2126.8	0	0	98.0248	69.6202	178.762	4209.41	2293.82	16772.9	-178.762	193.842	61.7352	72.9231	0	0	6.92284	710.154	-991.506	160.152	1665.61	0	6.93778	6.24986	13.0338	1614205540744773	1
1141	0	0	141	1	4520.18	1982.45	2537.73	0	0	31.0123	64.5134	159.403	4770.95	2261.17	16778	-159.403	220.507	62.9254	75.8305	0	0	7.36193	793.439	-1034.36	140.33	1798.93	0	6.27573	5.692	11.9894	1614205540764784	1
1142	0	0	142	1	4473.23	2096.79	2376.44	0	0	60.8091	59.4213	169.628	4761.99	2331.03	16783.1	-169.628	219.148	62.9651	74.4524	0	0	6.76055	711.561	-990.705	141.987	1910.22	0	6.28081	5.69201	11.9843	1614205540784795	1
1143	0	0	143	1	3523.12	1684.26	1838.86	0	0	97.3782	74.6033	184.932	3862.03	2294.46	16767.9	-184.932	178.015	60.9849	70.0626	0	0	5.98176	484.892	-878.721	211.507	1383.84	0	7.37987	6.6506	13.791	1614205540804805	1
1144	0	0	144	1	4474.24	2032.32	2441.92	0	0	65.9384	56.79	169.583	4853.42	2325.9	16785.8	-169.583	223.204	60.4475	74.9383	0	0	6.78116	559.754	-924.584	139.959	1985.37	0	6.16711	5.57454	11.7649	1614205540824816	1
1145	0	0	145	1	3830.95	1835.18	1995.77	0	0	59.8232	56.4606	165.908	4337.71	2332.02	16786.1	-165.908	199.573	60.9854	69.5412	0	0	5.88851	504.05	-888.536	180.765	1595.42	0	6.65944	6.05148	12.7262	1614205540844827	1
1146	0	0	146	1	4156.88	1870.34	2286.54	0	0	64.2284	57.95	156.572	4302.62	2327.61	16784.6	-156.572	198.024	62.3728	72.8267	0	0	6.27047	570.83	-928.867	160.187	1598.79	0	6.76053	6.16047	12.9466	1614205540864838	1
1147	0	0	147	1	3960.1	1975.04	1985.06	0	0	85.7614	63.4356	174.963	4354.96	2306.08	16779.1	-174.963	200.333	59.1848	70.3399	0	0	5.84719	532.342	-894.078	168.827	1762.83	0	6.66083	6.00891	12.6036	1614205540884849	1
1148	0	0	148	1	4492.55	2045.14	2447.4	0	0	78.8644	71.5017	170.465	4674.15	2312.98	16771	-170.465	215.311	63.0235	73.7302	0	0	6.62918	672.455	-973.553	140.374	1738.35	0	6.37347	5.77701	12.1198	1614205540904860	1
1149	0	0	149	1	4254.76	2019.61	2235.15	0	0	72.1114	68.4611	168.166	4416.03	2319.73	16774.1	-168.166	203.377	61.1684	74.4508	0	0	6.80539	726.208	-993.753	153.693	1830.57	0	6.65258	6.02798	12.6327	1614205540924871	1
1150	0	0	150	1	4495.39	2127.46	2367.93	0	0	43.4841	79.6262	187.952	4424.65	2348.36	16762.9	-187.952	204.64	61.9854	76.5505	0	0	6.99196	785.729	-1023	141.416	1900.24	0	6.67717	6.02587	12.5618	1614205540944882	1
1151	0	0	151	1	4300.29	1922.67	2377.62	0	0	51.3502	77.3311	168.448	4471.59	2340.49	16765.2	-168.448	206.521	59.5474	73.5585	0	0	6.32062	637.72	-948.339	148.361	1679.22	0	6.52924	5.92823	12.4248	1614205540964893	1
1152	0	0	152	1	4298.71	2125.17	2173.55	0	0	32.7945	71.9782	191.726	4484.73	2359.05	16770.6	-191.726	207.486	61.3457	72.1953	0	0	6.65632	672.2	-971.669	149.131	1854.76	0	6.54452	5.88993	12.3139	1614205540984904	1
1153	0	0	153	1	4221.62	2068.43	2153.19	0	0	65.1427	64.7294	177.983	4254.89	2326.7	16777.8	-177.983	195.901	61.2983	73.8801	0	0	6.25107	699.33	-970.989	155.542	1699.09	0	6.85703	6.1959	12.9508	1614205541004914	1
1154	0	0	154	1	4071.55	1877.43	2194.12	0	0	43.4921	63.8086	181.731	4333.02	2348.35	16778.7	-181.731	199.855	63.2074	72.6245	0	0	6.36967	577.748	-929.054	167.098	1794.53	0	6.76098	6.10979	12.768	1614205541024925	1
1155	0	0	155	1	4455.96	2199.31	2256.65	0	0	54.2733	68.1206	194.336	4706.25	2337.57	16774.4	-194.336	217.122	63.0474	74.7674	0	0	6.89994	865.165	-1075.91	143.312	2067.11	0	6.35062	5.72262	11.9843	1614205541044936	1
1156	0	0	156	1	3928.03	1938.97	1989.06	0	0	78.3425	74.1282	193.062	4202.59	2313.5	16768.4	-193.062	193.792	60.4313	70.8498	0	0	5.83475	629.328	-949.624	173.355	1601.58	0	6.87375	6.19343	12.8986	1614205541064947	1
1157	0	0	157	1	3835.59	1763.3	2072.28	0	0	43.3361	71.989	172	4199.58	2248.84	16770.6	-172	193.932	62.0798	74.7726	0	0	6.53778	728.367	-1005.36	187.293	1613.81	0	6.93881	6.28879	13.123	1614205541084958	1
1158	0	0	158	1	3929.08	1806.92	2122.16	0	0	1.40263	61.9959	170.534	4242.46	2290.78	16780.5	-170.534	197.017	59.7097	71.8397	0	0	6.70779	625.212	-940.504	173.404	1710.13	0	6.84195	6.1264	12.8467	1614205541104969	1
1159	0	0	159	1	4587.99	2184.74	2403.25	0	0	52.4182	66.5887	165.312	5018.03	2339.42	16776	-165.312	231.352	61.5664	70.6706	0	0	6.74489	575.951	-922.794	131.574	2029.01	0	5.93754	5.40085	11.4218	1614205541124980	1
1160	0	0	160	1	4670.67	2129.33	2541.34	0	0	18.6267	70.891	166.698	5125.31	2373.21	16771.7	-166.698	237.525	59.9687	72.2971	0	0	7.23829	675.264	-979.628	127.217	2203.42	0	5.86177	5.28781	11.185	1614205541144991	1
1161	0	0	161	1	4470.34	2036.02	2434.32	0	0	72.2498	69.2013	177.307	4389.9	2319.59	16773.3	-177.307	202.181	59.7055	71.9761	0	0	6.58698	765.462	-1025.44	137.214	1974.9	0	6.63433	5.99565	12.5568	1614205541165002	1
1162	0	0	162	1	4129.2	1863.25	2265.95	0	0	-17.3262	66.0935	172.23	4528.97	2309.51	16776.4	-172.23	211.447	58.4566	72.8915	0	0	7.00616	639.382	-944.856	157.938	1871.3	0	6.47941	5.78289	12.172	1614205541185012	1
1163	0	0	163	1	4116.11	2070.68	2045.44	0	0	79.2562	68.0809	172.786	4350.78	2312.58	16774.5	-172.786	200.3	59.7895	70.3869	0	0	5.75542	582.965	-919.544	158.046	1734.04	0	6.66163	6.02757	12.6334	1614205541205023	1
1164	0	0	164	1	4038.02	2022.93	2015.1	0	0	50.2586	75.8491	194.344	3929.74	2341.58	16766.7	-194.344	181.582	58.9932	68.5558	0	0	5.80695	676.177	-962.822	161.006	1547.99	0	7.17226	6.47778	13.4653	1614205541225034	1
1165	0	0	165	1	3879.76	1794.83	2084.93	0	0	79.2789	61.1653	160.928	3867.04	2312.56	16781.4	-160.928	177.904	57.7968	69.5569	0	0	5.71337	614.149	-941.551	172.755	1573.85	0	7.27183	6.59599	13.8042	1614205541245045	1
1166	0	0	166	1	3417.39	1536.02	1881.37	0	0	7.58653	73.006	176.568	3553.78	2284.59	16769.5	-176.568	165.083	57.8064	71.7219	0	0	6.21057	607.313	-931.367	220.908	1454.81	0	7.86798	7.048	14.6183	1614205541265056	1
1167	0	0	167	1	3440.78	1496.8	1943.98	0	0	68.2183	66.2195	151.972	3494.31	2323.62	16776.3	-151.972	161.032	57.4558	68.4023	0	0	5.24983	535.878	-893.759	213.283	1344.72	0	7.82899	7.15033	14.9111	1614205541285067	1
1168	0	0	168	1	3197.85	1772.2	1425.65	0	0	107.336	-19.6638	202.627	3316.22	2384.16	16762.5	-202.627	152.139	56.6253	66.1026	0	0	2.75661	440.643	-849.635	239.148	1318.04	0	8.22829	7.38605	15.3326	1614205541305078	1
1169	0	0	169	1	3475.95	1687.22	1788.74	0	0	25.4163	72.555	180.635	3607.29	2266.76	16770	-180.635	167.012	57.2112	68.3929	0	0	5.69455	546.149	-886.513	208.941	1333.22	0	7.67632	6.91385	14.3543	1614205541325089	1
1170	0	0	170	1	3858.94	1868.77	1990.17	0	0	74.0883	57.1239	181.202	3866.41	2317.75	16785.4	-181.202	177.765	58.9179	69.3832	0	0	5.62527	562.755	-916.428	175.672	1370.92	0	7.31347	6.59449	13.7537	1614205541345100	1
1171	0	0	171	1	3630.51	1736.6	1893.91	0	0	44.2862	76.9751	188.57	3451.3	2347.55	16765.6	-188.57	159.542	55.6819	67.9055	0	0	5.12419	606.57	-913.093	190.166	1293.72	0	7.90103	7.13099	14.7701	1614205541365111	1
1172	0	0	172	1	4400.35	2024.46	2375.89	0	0	61.6351	77.4956	187.73	4199.42	2330.21	16765	-187.73	193.835	57.3502	70.4427	0	0	6.28814	671.295	-970.92	137.702	1792.99	0	6.80288	6.14233	12.822	1614205541385121	1
1173	0	0	173	1	3711.33	1777.5	1933.83	0	0	63.988	67.8862	163.604	3935.35	2327.85	16774.7	-163.604	181.325	54.0219	66.8449	0	0	4.97178	460.918	-851.505	179.219	1491.99	0	7.04029	6.39062	13.4043	1614205541405132	1
1174	0	0	174	1	3648.54	1818.33	1830.21	0	0	66.5313	-13.2386	162.789	3614.51	2325.31	16756.1	-162.789	165.461	58.5061	68.0113	0	0	3.33586	454.19	-855.321	192.494	1413	0	7.68621	7.012	14.6189	1614205541425143	1
1175	0	0	175	1	3307.47	1577.32	1730.16	0	0	7.7052	77.2248	197.686	3521.03	2284.47	16765.3	-197.686	163.834	55.3613	67.762	0	0	5.6965	463.826	-854.757	224.936	1325.82	0	7.79619	6.95708	14.4374	1614205541445154	1
1176	0	0	176	1	3224.92	1554.5	1670.42	0	0	50.5932	81.6817	156.635	3290.71	2241.59	16760.9	-156.635	152.194	57.1428	67.3413	0	0	5.32642	587.876	-914.376	238.229	1162.34	0	8.18214	7.49207	15.521	1614205541465165	1
1177	0	0	177	1	3390.94	1597	1793.94	0	0	28.8273	65.6982	164.434	3399.3	2263.35	16776.8	-164.434	157.154	56.4198	68.0298	0	0	5.30877	576.651	-908.702	216.922	1191.06	0	8.01908	7.25936	15.0964	1614205541485176	1
1178	0	0	178	1	3797.15	1661.75	2135.39	0	0	11.7177	86.4479	180.223	3751.25	2280.46	16756.1	-180.223	174.526	55.6839	69.0836	0	0	5.8991	652.232	-947.77	176.44	1315.53	0	7.42114	6.66587	13.8385	1614205541505187	1
1179	0	0	179	1	3804.99	1823.17	1981.81	0	0	64.853	-17.2358	168.393	3609.45	2326.99	16760.1	-168.393	165.234	57.5599	66.9206	0	0	3.05236	552.825	-909.159	175.872	1488.37	0	7.66566	6.9758	14.5486	1614205541525198	1
1180	0	0	180	1	4163.04	1959.03	2204.01	0	0	39.5688	-9.23798	169.499	4172.45	2352.27	16752.1	-169.499	191.445	56.094	64.9233	0	0	3.34192	537.344	-893.013	145.972	1595.45	0	6.74882	6.13378	12.8933	1614205541545209	1
1181	0	0	181	1	3503.7	1667.72	1835.98	0	0	73.7205	-10.6423	154.528	3042.34	2318.12	16753.5	-154.528	139.268	59.977	68.3807	0	0	3.24774	491.651	-871.8	210.017	1209.25	0	8.89701	8.1525	16.8645	1614205541565220	1
1182	0	0	182	1	3029.52	1437.88	1591.64	0	0	49.1926	-16.484	188.796	2601.79	2342.65	16759.4	-188.796	119.337	61.4507	69.7057	0	0	3.02993	461.404	-863.357	250	1025.74	0	10.2866	9.32199	19.0291	1614205541585230	1
1183	0	0	183	1	2602.06	1250.12	1351.94	0	0	124.504	12.8426	163.058	2344.56	2367	16730	-163.058	107.504	59.0334	65.5271	0	0	2.88405	358.955	-795.793	250	851.409	0	11.0321	10.0601	20.5842	1614205541605241	1
1184	0	0	184	1	3063.45	1490.87	1572.58	0	0	44.6682	30.3638	152.023	2437.87	2347.17	16712.5	-152.023	112.074	57.7529	65.4249	0	0	3.36566	479.173	-851.769	250	938.567	0	10.5361	9.64442	19.8673	1614205541625252	1
1185	0	0	185	1	3053.8	1550.04	1503.75	0	0	9.01924	10.8385	223.96	2728.36	2382.82	16732	-223.96	126.64	58.8161	68.1663	0	0	3.38818	412.16	-831.7	250	995.855	0	9.7248	8.69717	18.118	1614205541645263	1
1186	0	0	186	1	2841.39	1439.98	1401.41	0	0	51.917	10.4331	169.35	2441.44	2339.92	16732.4	-169.35	111.933	57.4575	65.5774	0	0	2.66305	449.993	-845.829	250	866.583	0	10.5958	9.66231	19.7622	1614205541665274	1
1187	0	0	187	1	2579.87	1206.41	1373.46	0	0	2.21259	7.40491	146.382	2227.49	2289.97	16735.5	-146.382	103.019	56.827	67.3163	0	0	3.02526	426.005	-829.495	250	790.347	0	11.4793	10.4474	21.3511	1614205541685285	1
1188	0	0	188	1	2950.35	1522.78	1427.57	0	0	88.0626	-13.4193	153.351	2645.4	2303.78	16756.3	-153.351	121.069	57.6341	66.0039	0	0	2.53469	446.37	-836.447	250	900.584	0	9.915	9.06559	18.6718	1614205541705296	1
1189	0	0	189	1	2614.93	1142.02	1472.92	0	0	12.4559	91.9143	155.585	2583.63	2279.72	16750.6	-155.585	120.405	53.5912	64.4981	0	0	4.6058	491.994	-856.198	250	910.949	0	9.8798	8.98675	18.4073	1614205541725307	1
1190	0	0	190	1	2885.62	1378.89	1506.72	0	0	59.3143	-3.61813	158.372	2483.95	2332.53	16746.5	-158.372	113.789	58.0753	65.8678	0	0	2.84267	387.568	-815.976	250	869.659	0	10.4386	9.57608	19.631	1614205541745318	1
1191	0	0	191	1	3083.6	1478.3	1605.3	0	0	80.7306	-7.2272	128.189	2778.96	2311.11	16750.1	-128.189	127.476	55.1971	64.9946	0	0	2.69759	520.047	-881.263	250	1057.77	0	9.28329	8.59889	17.8523	1614205541765328	1
1192	0	0	192	1	2911.7	1328.4	1583.3	0	0	64.8926	4.79324	127.602	2618.33	2326.95	16738.1	-127.602	120.239	55.9162	64.6249	0	0	3.55604	429.119	-830.017	250	1056	0	9.72953	9.04659	18.7493	1614205541785339	1
1193	0	0	193	1	2696.55	1300.63	1395.92	0	0	153.234	-0.917814	137.683	2402.57	2338.27	16743.8	-137.683	110.665	56.9674	65.3854	0	0	2.72829	425.64	-832.69	250	923.868	0	10.6084	9.78402	20.173	1614205541805350	1
1194	0	0	194	1	3038.8	1380.25	1658.55	0	0	93.5514	-13.8197	141.018	2843.72	2298.29	16756.7	-141.018	130.261	55.2629	63.5591	0	0	3.13761	473.438	-858.051	250	1065.21	0	9.15252	8.40779	17.4568	1614205541825361	1
1195	0	0	195	1	2861.15	1277.05	1584.1	0	0	64.2793	-2.69838	142.24	2761.2	2227.9	16745.6	-142.24	126.584	53.9257	62.0565	0	0	2.91843	419.93	-821.675	250	983.676	0	9.26566	8.55231	17.7289	1614205541845372	1
1196	0	0	196	1	2361.63	1136.52	1225.11	0	0	52.3701	-12.1556	135.811	2420.52	2239.81	16755	-135.811	111.114	55.0311	61.8676	0	0	2.65389	376.152	-802.379	250	904.849	0	10.33	9.58452	19.8211	1614205541865383	1
1197	0	0	197	1	2438.49	921.325	1517.16	0	0	30.3708	88.9708	121.362	2733.27	2162.15	16753.6	-121.362	127.379	52.6513	64.0207	0	0	5.4528	504.331	-868.117	250	962.967	0	9.17971	8.53731	17.664	1614205541885394	1
1198	0	0	198	1	2663.43	1229.28	1434.15	0	0	125.824	5.465	120.891	2525.23	2266.02	16737.4	-120.891	116.15	53.8343	62.6247	0	0	3.36654	442.707	-837.408	250	998.356	0	9.89876	9.20378	19.1096	1614205541905405	1
1199	0	0	199	1	2382.58	1077.02	1305.56	0	0	59.7803	1.07803	129.495	2338.32	2232.4	16741.8	-129.495	107.379	52.9946	62.0814	0	0	2.74283	477.464	-849.4	250	825.547	0	10.5625	9.81464	20.257	1614205541925416	1
1200	0	0	200	1	2914.94	1224.21	1690.73	0	0	66.0294	-5.66273	96.2106	2893.64	2226.15	16748.5	-96.2106	133.32	53.7315	62.4478	0	0	2.62682	438.577	-829.106	250	1011.29	0	8.60227	8.14528	17.1004	1614205541945427	1
1201	0	0	201	1	2558.07	1022.11	1535.96	0	0	63.1114	85.7874	97.769	2780.83	2229.07	16756.8	-97.769	129.463	49.7335	59.3536	0	0	4.50935	420.74	-827.998	250	941.993	0	8.66511	8.19217	17.1039	1614205541965437	1
1202	0	0	202	1	2725.03	1203.08	1521.96	0	0	53.9772	-9.97314	99.948	2905.05	2238.2	16752.9	-99.948	133.893	50.3489	60.0109	0	0	2.75142	422.674	-823.741	250	1044.67	0	8.46953	7.99019	16.769	1614205541985448	1
1203	0	0	203	1	2625.2	1071.45	1553.75	0	0	59.6374	-6.12143	98.4954	2631.55	2232.54	16749	-98.4954	121.262	52.3535	60.8605	0	0	2.81332	388.15	-810.887	250	908.546	0	9.25	8.75389	18.3219	1614205542005459	1
1204	0	0	204	1	2179.01	873.579	1305.43	0	0	32.7272	-7.51028	126.593	2383.36	2159.79	16750.4	-126.593	109.775	51.6685	61.3938	0	0	2.79529	306.303	-761.845	250	843.241	0	10.3175	9.57365	19.8071	1614205542025470	1
1205	0	0	205	1	2425.64	1063.77	1361.87	0	0	7.65997	0.994563	118.717	2321.22	2184.86	16741.9	-118.717	107.509	52.162	62.615	0	0	3.04294	346.311	-780.92	250	873.666	0	10.5855	9.79632	20.2273	1614205542045481	1
1206	0	0	206	1	2393.93	1117.61	1276.32	0	0	125.897	-2.46455	127.748	2313.13	2265.94	16745.3	-127.748	106.282	52.4207	59.3413	0	0	2.27213	368.681	-797.3	250	839.67	0	10.5579	9.80151	20.3014	1614205542065492	1
1207	0	0	207	1	2126.49	961.28	1165.21	0	0	75.4262	-3.70511	140.533	2049.67	2316.41	16746.6	-140.533	93.9263	53.1584	61.3635	0	0	2.45699	311.624	-769.284	250	688.475	0	11.9209	11.0028	22.5357	1614205542085503	1
1208	0	0	208	1	2475.78	1131.63	1344.14	0	0	33.9761	-2.40592	136.669	2507.34	2357.86	16745.3	-136.669	115.355	52.4363	60.4893	0	0	2.8212	292.851	-755.854	250	757.931	0	9.92766	9.17121	18.9856	1614205542105514	1
1209	0	0	209	1	2269.48	1034.58	1234.9	0	0	81.3853	14.102	115.467	2063.02	2310.45	16728.8	-115.467	94.8579	49.9895	58.9631	0	0	2.36801	327.109	-764.353	250	600.396	0	11.459	10.6791	22.0725	1614205542125525	1
1210	0	0	210	1	2489.89	1108.71	1381.18	0	0	49.0067	-0.905283	100.321	2518	2243.17	16743.8	-100.321	116.132	50.6437	58.909	0	0	3.03655	341.864	-778.462	250	929.07	0	9.50578	8.98763	18.7785	1614205542145536	1
1211	0	0	211	1	2763.47	1276.58	1486.89	0	0	95.7416	-5.7838	126.197	2600.44	2296.1	16748.7	-126.197	119.31	50.9987	61.9275	0	0	2.7181	412.113	-818.319	250	873.426	0	9.6399	8.90399	18.4557	1614205542165546	1
1212	0	0	212	1	2482.82	1062.92	1419.9	0	0	3.78367	-0.804899	130.167	2302.84	2288.4	16743.7	-130.167	106.599	49.9679	58.5157	0	0	2.51597	282.085	-743.641	250	781.089	0	10.5327	9.67911	20	1614205542185557	1
1213	0	0	213	1	2210.22	977.756	1232.47	0	0	40.9958	-5.85064	135.928	2099.73	2251.18	16748.7	-135.928	96.5134	52.1731	59.8363	0	0	2.81466	340.448	-775.483	250	708.7	0	11.5126	10.6678	21.9284	1614205542205568	1
1214	0	0	214	1	2445.78	1100.92	1344.86	0	0	73.2738	0.402077	115.254	2210.4	2218.91	16742.5	-115.254	101.594	53.8508	61.816	0	0	2.99723	428.464	-819.993	250	805.35	0	10.9924	10.2857	21.3162	1614205542225579	1
1215	0	0	215	1	2441.46	1332.33	1109.13	0	0	78.7549	79.5595	158.197	2608.37	2313.09	16763	-158.197	120.375	47.7481	56.469	0	0	3.83703	341.246	-779.409	250	920.527	0	9.41756	8.59195	17.7471	1614205542245590	1
1216	0	0	216	1	1893.11	799.918	1093.19	0	0	116.227	65.1455	123.688	1755.8	2275.61	16777.4	-123.688	81.164	49.2932	56.7299	0	0	2.73816	307.293	-750.545	250	534.248	0	13.0772	12.1105	24.9122	1614205542265601	1
1217	0	0	217	1	2085.65	1110.66	974.985	0	0	63.9156	81.3081	147.588	2209.36	2327.92	16761.2	-147.588	102.14	48.5806	53.8079	0	0	3.36204	309.26	-749.096	250	599.745	0	10.6675	9.83905	20.2624	1614205542285612	1
1218	0	0	218	1	1760.69	699.344	1061.35	0	0	62.8053	0.724697	143.518	1727.89	2229.38	16742.2	-143.518	79.2199	46.0396	56.4321	0	0	1.90488	244.877	-715.594	250	577.462	0	13.3149	12.2528	24.9732	1614205542305623	1
1219	0	0	219	1	1699.41	800.682	898.725	0	0	93.9122	20.443	142.029	1562.52	2297.93	16722.4	-142.029	71.6599	51.9273	59.9227	0	0	2.48005	280.248	-741.161	250	528.793	0	15.0584	13.8073	28.0531	1614205542325634	1
1220	0	0	220	1	1964.03	908.777	1055.26	0	0	74.7023	21.7695	121.089	1750.62	2217.48	16721.1	-121.089	80.4963	50.9353	58.91	0	0	2.36139	286.491	-741.082	250	587.526	0	13.2806	12.3585	25.4164	1614205542345645	1
1221	0	0	221	1	1886.52	890.148	996.375	0	0	69.0523	23.3387	127.283	1707.09	2223.13	16719.5	-127.283	78.4654	51.1506	58.0351	0	0	2.64892	308.432	-757.668	250	685.269	0	13.5823	12.6157	25.9146	1614205542365655	1
1222	0	0	222	1	1944.55	850.836	1093.72	0	0	87.7113	19.1562	129.008	1664.66	2104.81	16723.7	-129.008	76.4373	50.9902	58.546	0	0	2.73277	324.087	-759.629	250	648.549	0	13.9812	12.9356	26.5216	1614205542385666	1
1223	0	0	223	1	1606.71	643.689	963.016	0	0	37.7577	9.37717	121.744	1623.02	2055.1	16733.5	-121.744	74.7914	49.6638	57.0884	0	0	2.25515	302.852	-747.508	250	585.827	0	14.0139	13.081	26.8693	1614205542405677	1
1224	0	0	224	1	1572.08	766.736	805.349	0	0	144.536	105.159	121.737	1662.95	2147.64	16737.4	-121.737	77.7245	46.1999	54.2428	0	0	2.70736	240.36	-707.412	250	507.795	0	13.3011	12.4215	25.4084	1614205542425688	1
1225	0	0	225	1	1823.53	704.347	1119.19	0	0	141.1	18.8196	110.753	1743.7	2051.42	16724.1	-110.753	80.4926	50.8784	58.6198	0	0	2.64749	344.536	-768.763	250	657.122	0	13.1773	12.3336	25.5336	1614205542445699	1
1227	0	0	227	1	1665.54	777.42	888.117	0	0	140.809	97.1683	139.195	1609.81	2151.37	16745.4	-139.195	74.9084	46.6836	53.5351	0	0	2.61459	266.246	-721.378	250	448.245	0	13.8506	12.8287	26.1064	1614205542485721	1
1229	0	0	229	1	1816.17	899.671	916.496	0	0	179.648	105.215	128.488	1878.92	2212.19	16737.3	-128.488	88.3186	48.5404	53.678	0	0	3.23944	289.387	-741.357	250	589.244	0	12.1055	11.1929	23.0158	1614205542525743	1
1231	0	0	231	1	1789.33	835.677	953.656	0	0	99.3995	96.3514	148.083	1736.23	2192.78	16746.2	-148.083	80.4542	48.1345	55.2056	0	0	3.0008	372.25	-777.842	250	572.28	0	13.2387	12.1697	24.6896	1614205542565764	1
1232	0	0	232	1	1621.94	716.224	905.715	0	0	126.606	83.9223	134.377	1735.89	2165.57	16758.6	-134.377	80.4719	47.0598	53.5375	0	0	2.74338	219.057	-697.842	250	541.015	0	12.9895	12.0332	24.6355	1614205542585775	1
1234	0	0	234	1	1921.62	927.465	994.158	0	0	113.097	93.6732	169.967	1906.84	2179.08	16748.9	-169.967	88.2476	46.8454	55.4699	0	0	3.16518	282.355	-728.287	250	629.2	0	12.2605	11.1471	22.6132	1614205542625797	1
1235	0	0	235	1	1472.65	749.638	723.017	0	0	132.479	111.408	124.121	1617.61	2159.7	16731.1	-124.121	75.5884	46.0689	53.1294	0	0	2.91	260.96	-721.949	250	559.562	0	13.5714	12.6627	25.9009	1614205542645808	1
1237	0	0	237	1	1558.69	655.896	902.796	0	0	149.66	7.7924	117.695	1313.08	2142.52	16735.1	-117.695	60.5959	47.8794	55.5838	0	0	1.85433	213.034	-697.798	250	474.998	0	16.6958	15.6066	31.8973	1614205542685830	1
1238	0	0	238	1	1534.38	737.182	797.199	0	0	95.2977	-5.64005	165.843	1496.82	2196.88	16748.5	-165.843	68.4832	49.1471	53.7726	0	0	1.98627	247.812	-715.007	250	507.188	0	15.2997	13.9606	28.1845	1614205542705841	1
1241	0	0	241	1	1831.28	871.065	960.215	0	0	66.8109	13.8508	147.151	1755.65	2225.37	16729	-147.151	80.4966	48.2948	56.4404	0	0	2.15565	271.84	-732.49	250	608.728	0	13.2375	12.1686	24.8304	1614205542765873	1
1242	0	0	242	1	1920.55	806.967	1113.58	0	0	79.092	42.125	159.625	1790.33	2213.09	16700.8	-159.625	82.1734	48.9254	55.1844	0	0	3.01219	330.152	-763.192	250	643.701	0	13.0455	11.8668	24.269	1614205542785884	1
1243	0	0	243	1	1642.77	711.982	930.786	0	0	65.1237	49.2254	131.974	1487.74	2127.4	16693.7	-131.974	68.5412	48.2274	56.1766	0	0	2.77505	274.426	-729.337	250	602.312	0	15.1099	13.9531	28.5846	1614205542805895	1
1244	0	0	244	1	1624.78	667.738	957.04	0	0	78.2621	42.0929	120.863	1449.42	2114.26	16700.8	-120.863	66.7695	47.3624	54.6924	0	0	2.43094	302.458	-742.423	250	658.738	0	15.2432	14.1451	29.1034	1614205542825906	1
1245	0	0	245	1	1539.55	678.244	861.31	0	0	126.898	41.5537	134.717	1432.94	2165.28	16701.3	-134.717	65.9997	47.9849	53.979	0	0	2.2549	218.432	-703.486	250	489.911	0	15.5341	14.3095	29.3304	1614205542845917	1
1246	0	0	246	1	1777.26	796.719	980.54	0	0	122.848	15.8622	82.7144	1661.71	2169.33	16727	-82.7144	76.7984	47.4847	53.409	0	0	2.05464	210.857	-697.145	250	543.474	0	12.9424	12.3488	25.9196	1614205542865928	1
1247	0	0	247	1	1459.97	546.883	913.086	0	0	37.8917	28.7791	126.286	1306	2154.63	16714.1	-126.286	60.2309	47.0926	53.7711	0	0	2.06348	226.883	-702.514	250	420.327	0	16.6689	15.4818	31.6679	1614205542885939	1
1248	0	0	248	1	1429.23	645.343	783.883	0	0	17.4029	29.9576	210.309	1332.13	2274.78	16712.9	-210.309	61.6238	46.2344	54.1573	0	0	1.87485	228.645	-706.121	250	409.691	0	16.7528	14.9541	30.339	1614205542905950	1
1249	0	0	249	1	1342.55	563.422	779.127	0	0	19.082	47.7069	136.748	1390.88	2073.78	16695.2	-136.748	64.3824	46.0574	53.5033	0	0	2.32501	220.094	-702.129	250	451.278	0	15.8312	14.4917	29.642	1614205542925961	1
1250	0	0	250	1	1644.17	773.494	870.676	0	0	47.1313	33.1635	102.31	1648.87	2145.39	16709.7	-102.31	76.2181	46.4577	54.3293	0	0	2.09526	238.722	-708.175	250	511.307	0	13.2817	12.4957	25.9361	1614205542945971	1
1251	0	0	251	1	1886.83	711.813	1175.01	0	0	3.39067	4.09897	23.0875	1949.44	2089.47	16738.8	-23.0875	91.5777	46.7911	54.5506	0	0	2.21273	231.241	-708.853	250	679.479	0	10.4681	10.3247	23.013	1614205542965982	1
1252	0	0	252	1	1617.95	621.816	996.133	0	0	62.0154	46.1693	99.8092	1695.09	2130.5	16696.7	-99.8092	78.3917	44.503	52.0546	0	0	2.30032	252.353	-712.447	250	609.073	0	12.7327	11.9805	24.9671	1614205542985993	1
1253	0	0	253	1	1871.61	721.252	1150.36	0	0	13.9939	26.1891	83.5926	1945.84	2078.87	16716.7	-83.5926	90.5144	44.9074	51.3073	0	0	2.43749	294.524	-732.035	250	642.243	0	11.1155	10.5193	22.1622	1614205543006004	1
1254	0	0	254	1	1716.93	835.906	881.023	0	0	101.651	89.2498	127.579	1873.08	2190.53	16753.3	-127.579	86.8667	43.5228	50.5697	0	0	2.91305	267.961	-718.722	250	563.229	0	11.8588	10.9967	22.6073	1614205543026015	1
1255	0	0	255	1	2019.8	929.767	1090.03	0	0	73.3649	7.95038	113.675	2117.73	2119.16	16734.9	-113.675	97.3846	45.385	51.8818	0	0	2.00363	262.325	-719.804	250	646.679	0	10.7156	10.0401	20.9313	1614205543046026	1
1256	0	0	256	1	2031.56	897.686	1133.88	0	0	62.6698	-8.20773	112.982	2315.82	2129.85	16751.1	-112.982	106.503	43.0448	50.9938	0	0	1.57905	249.395	-713.221	250	764.307	0	9.82995	9.21058	19.2528	1614205543066037	1
1257	0	0	257	1	1823.81	735.243	1088.57	0	0	12.812	13.4651	115.591	2152.47	2080.05	16729.4	-115.591	99.6873	46.2952	54.4457	0	0	2.62534	256.464	-722.818	250	756.677	0	10.741	9.9614	20.7159	1614205543086048	1
1258	0	0	258	1	1930.94	710.029	1220.91	0	0	6.92617	20.3472	84.7884	2441.21	2085.93	16722.5	-84.7884	113.647	45.6118	53.0536	0	0	2.69062	191.485	-694.102	250	836.505	0	9.29614	8.76533	18.5026	1614205543106059	1
1259	0	0	259	1	2186.27	876.311	1309.96	0	0	0.867554	10.5369	81.9893	2769.76	2091.99	16732.3	-81.9893	129.064	45.756	51.0559	0	0	2.48095	247.294	-716.79	250	902.989	0	8.27641	7.83352	16.6689	1614205543126069	1
1260	0	0	260	1	2161.76	838.622	1323.14	0	0	69.081	21.6659	84.9535	2690.25	2123.44	16721.2	-84.9535	124.265	45.7137	53.5894	0	0	2.62966	318.913	-758.96	250	900.205	0	8.58412	8.14822	17.2584	1614205543146080	1
1261	0	0	261	1	2581.68	1007.84	1573.84	0	0	-3.93444	34.4197	114.458	2997.65	2096.79	16708.5	-114.458	139.588	45.9125	54.1087	0	0	3.61674	338.576	-768.915	250	1166.28	0	8.11519	7.46738	15.7897	1614205543166091	1
1262	0	0	262	1	2574.39	1085.17	1489.22	0	0	34.4049	26.2873	146.413	2987.37	2158.12	16716.6	-146.413	137.523	46.6784	54.5426	0	0	3.01518	291.758	-747.567	250	1093.8	0	8.31379	7.60073	15.9543	1614205543186102	1
1263	0	0	263	1	2672.11	1072.21	1599.9	0	0	42.6131	19.3767	134.454	3097.47	2149.91	16723.5	-134.454	142.531	46.6012	53.2593	0	0	2.70138	245.562	-719.651	250	1093.24	0	7.97347	7.35935	15.522	1614205543206113	1
1264	0	0	264	1	2433.96	1022.01	1411.95	0	0	18.6745	22.1627	134.734	2899.61	2173.85	16720.7	-134.734	133.922	45.6193	51.8065	0	0	2.39885	253.87	-724.443	250	942.478	0	8.37396	7.68574	16.1775	1614205543226124	1
1265	0	0	265	1	2395	926.487	1468.52	0	0	31.2046	16.1695	70.9749	2571.7	2161.32	16726.7	-70.9749	119.365	46.3048	55.5012	0	0	2.43581	282.717	-740.917	250	869.488	0	8.84766	8.46495	17.9214	1614205543246135	1
1266	0	0	266	1	2198.6	884.49	1314.11	0	0	24.1815	34.5089	92.137	2370.85	2168.34	16708.4	-92.137	110.072	44.524	53.8743	0	0	2.87666	209.217	-701.328	250	780.463	0	9.59458	9.0081	18.9106	1614205543266146	1
1267	0	0	267	1	2191.5	896.874	1294.63	0	0	28.2772	39.1364	111.691	2278.49	2164.24	16703.7	-111.691	105.521	47.3708	54.7787	0	0	2.82617	288.749	-740.409	250	648.574	0	10.1964	9.48995	19.8639	1614205543286157	1
1268	0	0	268	1	2097.63	806.597	1291.03	0	0	32.4034	25.9185	92.8671	2355.21	2160.12	16717	-92.8671	109.112	46.2397	52.0578	0	0	2.55423	253.298	-724.582	250	769.92	0	9.5951	9.06928	19.1488	1614205543306168	1
1269	0	0	269	1	2243.49	803.311	1440.18	0	0	-19.38	29.0693	90.7423	2630.45	2112.24	16713.8	-90.7423	123.253	43.8339	53.8482	0	0	3.05986	347.399	-768.75	250	955.767	0	8.77413	8.18735	17.2277	1614205543326178	1
1270	0	0	270	1	2433.78	1068.5	1365.27	0	0	52.7203	30.7009	129.724	2478.23	2239.46	16712.2	-129.724	114.08	46.6644	54.3336	0	0	2.47079	331.697	-763.456	250	759.592	0	9.60117	8.87355	18.5369	1614205543346189	1
1271	0	0	271	1	2326.94	1044.45	1282.49	0	0	7.5596	23.3277	126.588	2731.04	2184.96	16719.6	-126.588	126.536	46.025	55.0642	0	0	2.63878	325.866	-770.866	250	826.229	0	8.88762	8.14799	17.0647	1614205543366200	1
1272	0	0	272	1	2214.29	907.527	1306.76	0	0	21.2594	48.99	102.845	2679.09	2171.26	16693.9	-102.845	124.497	43.6138	53.1029	0	0	2.79558	274.187	-738.338	250	868.994	0	8.70639	8.09938	17.0553	1614205543386211	1
1273	0	0	273	1	2467.1	1046.51	1420.59	0	0	42.1155	39.638	112.694	2871.66	2150.4	16703.2	-112.694	132.733	44.574	50.7534	0	0	2.86669	286.259	-744.891	250	954.869	0	8.21416	7.65563	16.2374	1614205543406222	1
1274	0	0	274	1	2383.83	930.519	1453.31	0	0	12.2009	14.5698	120.011	2571.55	2180.32	16728.3	-120.011	119.055	44.6614	53.5165	0	0	2.31641	343.417	-767.105	250	806.205	0	9.21111	8.50121	17.7748	1614205543426233	1
1275	0	0	275	1	2219.65	863.837	1355.82	0	0	-18.9555	28.3185	87.7522	2906.92	2111.82	16714.6	-87.7522	136.224	44.0462	51.4646	0	0	3.09616	269.178	-732.756	250	1038.6	0	7.97505	7.47085	15.8652	1614205543446244	1
1276	0	0	276	1	2613.29	1000.77	1612.53	0	0	17.2876	36.5071	106.316	2678.59	2175.23	16706.4	-106.316	124.326	44.7967	53.949	0	0	2.92416	346.303	-774.054	250	887.009	0	8.80311	8.17116	17.1922	1614205543466255	1
1277	0	0	277	1	2415.12	947.031	1468.08	0	0	15.1999	25.4477	113.279	2617.31	2177.32	16717.4	-113.279	121.299	43.819	52.3692	0	0	2.60633	339.039	-768.661	250	853.338	0	8.9588	8.29138	17.4163	1614205543486266	1
1278	0	0	278	1	2429.5	938.223	1491.27	0	0	42.1735	25.7363	112.761	2724.5	2150.35	16717.1	-112.761	125.759	45.1511	51.9274	0	0	2.71001	283.334	-737.07	250	866.919	0	8.63993	8.06445	17.0207	1614205543506277	1
1279	0	0	279	1	2487.39	1030.55	1456.84	0	0	54.6293	12.6942	118.651	2653.82	2237.55	16730.2	-118.651	122.139	45.1345	54.191	0	0	2.46813	256.728	-729.123	250	858.782	0	8.96905	8.35105	17.4766	1614205543526287	1
1280	0	0	280	1	2044.18	828.652	1215.52	0	0	-3.06592	38.1913	121.147	2439.2	2095.93	16704.7	-121.147	113.511	43.0294	52.4917	0	0	2.75559	271.84	-727.384	250	723.953	0	9.55077	8.74053	18.3102	1614205543546298	1
1281	0	0	281	1	2207.27	847.987	1359.29	0	0	-2.87614	33.1039	123.842	2435.41	2195.4	16709.8	-123.842	113.234	43.6375	53.864	0	0	2.60898	241.604	-717.476	250	733.817	0	9.65726	8.82522	18.4216	1614205543566309	1
1282	0	0	282	1	2206.64	950.395	1256.24	0	0	41.688	30.9293	123.049	2469.22	2150.83	16712	-123.049	113.889	43.1202	52.8273	0	0	2.5205	257.455	-719.078	250	830.627	0	9.44617	8.73216	18.277	1614205543586320	1
1283	0	0	283	1	1969	724.13	1244.87	0	0	7.74083	33.324	107.92	2295.14	2184.78	16709.6	-107.92	106.671	43.4512	50.7133	0	0	2.472	247.992	-715.677	250	696.437	0	9.86777	9.1508	19.1977	1614205543606331	1
1284	0	0	284	1	2126.28	833.198	1293.08	0	0	21.4116	55.256	119.186	2279	2171.11	16687.6	-119.186	105.773	44.5561	54.1366	0	0	3.1764	301.701	-749.04	250	712.05	0	10.1648	9.37511	19.5444	1614205543626342	1
1285	0	0	285	1	2342.51	970.784	1371.72	0	0	27.1971	45.1498	114.906	2663.15	2165.32	16697.7	-114.906	123.391	43.0228	52.6487	0	0	3.06986	271.983	-735.135	250	875.024	0	8.80986	8.14673	17.1355	1614205543646353	1
1286	0	0	286	1	2027.64	843.409	1184.23	0	0	57.9271	33.3796	117.777	2191.04	2134.59	16709.5	-117.777	100.987	44.6956	53.4465	0	0	2.64659	302.191	-747.743	250	709.878	0	10.4693	9.73197	20.3049	1614205543666364	1
1287	0	0	287	1	2201.2	815.992	1385.21	0	0	21.9159	32.8271	115.971	2446.37	2170.6	16710.1	-115.971	113.277	42.079	52.1388	0	0	2.71918	247.304	-717.659	250	795.379	0	9.43906	8.71421	18.245	1614205543686375	1
1288	0	0	288	1	2160.15	734.828	1425.32	0	0	67.0971	18.9043	67.5283	2133.43	2225.08	16724	-67.5283	98.7378	43.7996	54.4145	0	0	2.21148	277.509	-734.531	250	732.468	0	10.2257	9.80692	20.6498	1614205543706386	1
1289	0	0	289	1	2525.96	1015.72	1510.24	0	0	38.0135	31.4628	145.264	2575.55	2254.17	16711.4	-145.264	118.571	42.2268	53.3129	0	0	2.7005	316.438	-755.766	250	815.605	0	9.24483	8.42347	17.5789	1614205543726396	1
1290	0	0	290	1	2255.44	847.833	1407.61	0	0	30.4986	34.5979	108.267	2676.21	2162.02	16708.3	-108.267	123.892	42.721	52.812	0	0	2.78863	321.532	-753.22	250	896.49	0	8.73118	8.11291	17.066	1614205543746407	1
1291	0	0	291	1	2011.14	811.043	1200.1	0	0	26.2892	37.1732	106.754	2239.03	2166.23	16705.7	-106.754	103.767	43.0378	51.093	0	0	2.49639	243.695	-714.336	250	702.26	0	10.0464	9.35893	19.6178	1614205543766418	1
1292	0	0	292	1	1916.76	712.791	1203.96	0	0	-7.86718	47.9891	110.156	2589.19	2100.73	16694.9	-110.156	120.933	43.2046	50.2603	0	0	3.04262	233.945	-711.948	250	893.664	0	8.90527	8.21859	17.352	1614205543786429	1
1293	0	0	293	1	2262.34	869.844	1392.5	0	0	28.5734	39.9893	122.943	2618.7	2163.95	16702.9	-122.943	121.112	42.6546	52.833	0	0	2.98037	317.28	-753.896	250	839.409	0	8.99107	8.27532	17.3671	1614205543806440	1
1294	0	0	294	1	2433.12	992.333	1440.79	0	0	41.9055	25.4342	136.965	2722.86	2150.61	16717.4	-136.965	125.327	42.6034	50.5987	0	0	2.61275	376.443	-785.043	250	946.388	0	8.6997	7.99715	16.8037	1614205543826451	1
1295	0	0	295	1	2296.74	804.041	1492.7	0	0	25.2149	29.5777	92.6056	2652.99	2167.31	16713.3	-92.6056	123.084	42.3993	53.3586	0	0	2.81998	350.69	-772.997	250	944.858	0	8.69166	8.14233	17.1138	1614205543846462	1
1296	0	0	296	1	2242.36	812.824	1429.53	0	0	37.3612	42.2139	101.908	2519.05	2155.16	16700.7	-101.908	116.694	43.551	52.1177	0	0	3.10515	356.835	-778.705	250	883.359	0	9.10012	8.51347	17.9313	1614205543866473	1
1297	0	0	297	1	2072.07	755.07	1317	0	0	1.60228	27.5138	111.146	2386.51	2190.92	16715.4	-111.146	110.961	42.7556	48.9776	0	0	2.76324	301.376	-745.01	250	791.422	0	9.49385	8.78883	18.4818	1614205543886484	1
1298	0	0	298	1	1914.6	770.629	1143.97	0	0	-15.5814	31.9106	101.214	2334.69	2108.44	16711	-101.214	109.186	41.0147	49.6575	0	0	2.85302	216.555	-696.714	250	733.064	0	9.55536	8.86061	18.6165	1614205543906494	1
1299	0	0	299	1	2411.3	1042.17	1369.13	0	0	40.9119	40.7492	86.1876	2695.16	2151.61	16702.1	-86.1876	125.003	41.5497	50.6637	0	0	3.01873	307.094	-752.923	250	911.823	0	8.38383	7.91403	16.758	1614205543926505	1
1300	0	0	300	1	2042.39	815.427	1226.96	0	0	39.2655	46.6753	103.281	2472.66	2153.25	16696.2	-103.281	114.56	42.2578	50.93	0	0	2.7585	258.286	-722.662	250	874.359	0	9.17486	8.57496	18.0537	1614205543946516	1
1301	0	0	301	1	1962.25	747.347	1214.9	0	0	37.6084	43.5249	113.259	2075.25	2154.91	16699.4	-113.259	96.0105	43.3957	50.7485	0	0	2.85941	266.454	-721.933	250	719.325	0	10.7441	10.0034	20.9169	1614205543966527	1
1302	0	0	302	1	2088	950.296	1137.7	0	0	52.7244	31.689	144.991	2229.82	2239.46	16711.2	-144.991	102.495	43.4409	51.2612	0	0	2.14411	273.406	-727.763	250	675.884	0	10.3726	9.50412	19.7392	1614205543986538	1
1303	0	0	303	1	2117.75	899.211	1218.54	0	0	36.097	60.6189	118.613	2358.04	2156.42	16682.3	-118.613	109.291	43.4985	51.5299	0	0	3.02912	285.303	-735.287	250	735.134	0	9.71057	9.00795	18.8595	1614205544006549	1
1304	0	0	304	1	2116.31	859.409	1256.9	0	0	30.8779	35.8911	99.4771	2399.18	2161.64	16707	-99.4771	111.195	42.2243	48.8885	0	0	2.58506	253.859	-717.701	250	825.792	0	9.2976	8.71864	18.4103	1614205544026560	1
1305	0	0	305	1	2356.39	974.477	1381.91	0	0	32.1939	47.8743	129.89	2695.31	2160.33	16695	-129.89	124.599	38.1617	48.1348	0	0	2.74758	302.057	-730.621	250	942.147	0	8.54227	7.82823	16.506	1614205544046571	1
1306	0	0	306	1	1967.75	803.94	1163.81	0	0	74.3134	40.8606	120.048	2227.86	2118.21	16702	-120.048	102.638	41.6533	48.4755	0	0	2.33946	217.81	-690.121	250	703.583	0	10.0543	9.32061	19.5604	1614205544066582	1
1307	0	0	307	1	1958.06	810.683	1147.38	0	0	61.743	34.2363	104.711	2287.64	2130.78	16708.6	-104.711	105.591	40.6408	49.0375	0	0	2.10134	177.122	-676.259	250	757.695	0	9.69776	9.0728	19.0693	1614205544086593	1
1308	0	0	308	1	1730.03	760.51	969.517	0	0	31.0336	44.9423	126.871	1769.33	2161.49	16697.9	-126.871	81.8064	39.7722	48.6161	0	0	2.19245	178.137	-670.109	250	546.923	0	12.2169	11.2442	23.2893	1614205544106603	1
1309	0	0	309	1	2292.05	988.746	1303.31	0	0	49.7332	28.0402	139.809	2388.76	2242.45	16714.8	-139.809	109.848	41.8184	48.1427	0	0	2.19614	240.46	-710.372	250	756.228	0	9.59202	8.82223	18.4505	1614205544126614	1
1310	0	0	310	1	1691.56	730.525	961.031	0	0	28.4253	50.5117	146.151	1819.75	2164.09	16692.4	-146.151	84.0556	41.7001	47.2244	0	0	1.81536	176.642	-669.693	250	516.837	0	12.0485	11.0134	22.7832	1614205544146625	1
1311	0	0	311	1	1868.94	757.751	1111.19	0	0	-5.37972	53.2686	104.253	1967.56	2197.9	16689.6	-104.253	91.9719	38.2852	47.3114	0	0	1.96686	194.811	-676.044	250	533.922	0	10.8671	10.044	20.9492	1614205544166636	1
1312	0	0	312	1	1569.37	744.49	824.876	0	0	63.3163	-5.8736	180.89	1512.36	2228.86	16649.1	-180.89	69.2576	42.6121	48.5191	0	0	1.24718	172.816	-668.523	250	401.872	0	14.4717	13.1536	26.621	1614205544186647	1
1313	0	0	313	1	1789.18	751.076	1038.1	0	0	33.6211	46.8	99.6826	2010.51	2158.9	16696.1	-99.6826	93.2594	40.25	47.4393	0	0	2.27648	206.688	-684.355	250	607.214	0	10.6459	9.98071	20.9504	1614205544206658	1
1314	0	0	314	1	1759.22	876.557	882.663	0	0	8.88913	62.2209	169.279	1861.52	2183.63	16680.7	-169.279	86.3119	40.247	47.0599	0	0	2.22376	194.556	-678.65	250	566.223	0	11.8811	10.6796	21.9674	1614205544226669	1
1315	0	0	315	1	1614.08	687.612	926.465	0	0	-9.76533	56.8271	84.6778	1674.6	2102.63	16686.1	-84.6778	78.5738	40.9257	46.6502	0	0	2.12751	239.425	-695.253	250	562.969	0	12.2006	11.4898	24.1651	1614205544246680	1
1316	0	0	316	1	1645.53	689.72	955.812	0	0	37.7348	43.7982	80.8483	1612.43	2154.79	16699.1	-80.8483	74.8865	40.2886	48.3962	0	0	1.90969	220.518	-687.142	250	520.652	0	12.6537	12.0213	25.184	1614205544266691	1
1317	0	0	317	1	1536.39	647.674	888.711	0	0	67.128	41.0847	104.92	1782.14	2125.39	16701.8	-104.92	82.2901	38.3728	47.1401	0	0	2.0056	182.038	-666.496	250	573.583	0	11.8038	11.0286	22.9872	1614205544286702	1
1318	0	0	318	1	1151.43	440.727	710.701	0	0	-11.4452	40.187	99.1688	1426.77	2104.31	16702.7	-99.1688	66.7256	40.2964	47.9153	0	0	1.97171	159.422	-656.011	250	464.403	0	14.3582	13.3657	27.7284	1614205544306712	1
1319	0	0	319	1	1105.62	471.031	634.589	0	0	-3.40997	52.7859	110.222	1223.02	2096.27	16690.1	-110.222	57.0964	39.8647	45.9064	0	0	1.76268	155.092	-647.943	250	374.8	0	16.4151	15.2069	31.4101	1614205544326723	1
1319	0	0	319	1	990.296	627.801	362.496	0	0	355.751	-47.6009	186.929	598.573	2434.73	16690.8	-186.929	30.7246	42.2406	48.0842	0	0	1.65955	207.985	-670.588	250	255.521	0	33.3696	27.8804	55.6029	1614205544326723	1
1320	0	0	320	1	1362.52	479.848	882.676	0	0	2.02676	38.4961	59.6115	1643.42	2090.83	16704.4	-59.6115	76.9424	38.3453	45.9387	0	0	2.15192	210.935	-681.984	250	552.262	0	11.9565	11.425	24.3346	1614205544346734	1
1321	0	0	321	1	1444.93	525.75	919.178	0	0	38.3953	42.3751	123.814	1617.79	2154.12	16700.5	-123.814	74.7301	40.1963	46.2606	0	0	1.58895	202.372	-679.291	250	460.54	0	13.0138	12.0628	25.0285	1614205544366745	1
1322	0	0	322	1	1466.74	601.06	865.678	0	0	-15.3351	12.7573	95.6049	1718.67	2207.85	16730.1	-95.6049	80.3003	40.2669	47.7793	0	0	1.75342	157.306	-660.918	250	458.564	0	12.1833	11.4105	23.7021	1614205544386756	1
1323	0	0	323	1	1398.37	602.827	795.538	0	0	4.28874	44.0284	155.552	1573.17	2188.23	16698.9	-155.552	72.8855	41.0057	47.7559	0	0	2.02177	222.545	-688.921	250	469.233	0	13.7865	12.4433	25.5047	1614205544406767	1
1324	0	0	324	1	1514.61	657.033	857.577	0	0	29.8463	21.2429	127.797	1743.9	2162.67	16721.6	-127.797	80.4533	40.5172	46.8415	0	0	2.15878	180.393	-671.421	250	520.01	0	12.3146	11.3945	23.5994	1614205544426778	1
1325	0	0	325	1	1476.97	673.316	803.658	0	0	-2.80931	25.596	149.178	1720.58	2195.33	16717.3	-149.178	79.7394	39.2365	46.6078	0	0	1.82206	153.578	-656.722	250	476.089	0	12.6	11.4036	23.4728	1614205544446789	1
1326	0	0	326	1	1233.45	579.608	653.844	0	0	19.3368	34.5042	96.0473	1366.86	2173.18	16708.4	-96.0473	63.4834	40.8806	46.9657	0	0	1.60172	173.263	-662.554	250	380.923	0	14.8048	13.9183	28.9425	1614205544466800	1
1327	0	0	327	1	1366	560.146	805.853	0	0	38.363	20.5296	72.2578	1594.8	2154.16	16722.4	-72.2578	73.9641	40.2396	48.6385	0	0	1.93193	170.626	-665.039	250	521.768	0	12.682	12.1558	25.5053	1614205544486810	1
1328	0	0	328	1	1582.37	586.896	995.476	0	0	36.7375	27.8005	87.7231	1867.41	2155.78	16715.1	-87.7231	86.5264	41.2083	47.2924	0	0	2.07665	194.907	-677.567	250	627.907	0	11.2143	10.6398	22.3918	1614205544506821	1
1329	0	0	329	1	1489.74	703.985	785.757	0	0	12.8898	26.9908	151.389	1688.13	2179.63	16715.9	-151.389	77.9659	39.8161	46.591	0	0	1.97416	194.972	-675.151	250	476.476	0	12.8309	11.6474	23.9528	1614205544526832	1
1330	0	0	330	1	1894.33	857.747	1036.58	0	0	2.61662	22.6428	129.043	2182.79	2189.9	16720.2	-129.043	101.208	39.2999	47.5599	0	0	2.11219	177.807	-672.364	250	665.106	0	10.2282	9.35173	19.4998	1614205544546843	1
1331	0	0	331	1	1479.76	509.865	969.894	0	0	23.3597	24.0267	59.4912	1498.39	2169.16	16718.9	-59.4912	69.7742	40.7783	48.4322	0	0	1.91039	194.094	-673.569	250	481.589	0	13.1803	12.7068	26.9785	1614205544566854	1
1332	0	0	332	1	1356.5	540.377	816.118	0	0	42.7873	20.709	71.5403	1544.7	2149.73	16722.2	-71.5403	71.6101	39.9718	47.0423	0	0	1.76317	213.128	-683.349	250	506.027	0	12.8922	12.3894	26.1053	1614205544586865	1
1333	0	0	333	1	1183.36	514.914	668.444	0	0	68.2339	15.9208	76.8412	1308.77	2223.95	16727	-76.8412	60.4861	40.7886	45.7141	0	0	1.69768	196.037	-675.223	250	384.004	0	14.9307	14.3498	30.1693	1614205544606876	1
1334	0	0	334	1	1334.4	557.158	777.242	0	0	88.6973	19.5544	52.033	1393.54	2203.48	16723.3	-52.033	64.6035	43.966	49.0493	0	0	2.00994	208.776	-690.137	250	428.98	0	14.0848	13.6973	29.6209	1614205544626887	1
1335	0	0	335	1	1458.55	534.325	924.222	0	0	49.2928	57.8526	76.0069	1581.91	2143.23	16685	-76.0069	73.5557	40.9997	50.4117	0	0	2.57321	183.069	-673.043	250	504.95	0	12.9282	12.3328	25.7867	1614205544646898	1
1336	0	0	336	1	1529.91	658.869	871.044	0	0	-12.1825	81.05	111.524	1368.77	2204.7	16661.8	-111.524	64.3259	41.7547	49.4048	0	0	2.24594	217.193	-683.797	250	438.042	0	15.1681	14.0828	28.8301	1614205544666909	1
1337	0	0	337	1	1316.04	551.622	764.417	0	0	72.8958	40.0477	144.946	1404.99	2219.28	16702.8	-144.946	64.5494	40.5263	48.932	0	0	2.06002	148.344	-652.711	250	376.324	0	15.1917	13.8828	28.3515	1614205544686919	1
1338	0	0	338	1	1590.35	540.312	1050.03	0	0	13.3171	33.9234	97.0535	1786.43	2179.2	16709	-97.0535	83.0474	38.7321	46.4437	0	0	2.35251	164.989	-660.66	250	553.767	0	11.683	10.9152	22.789	1614205544706930	1
1339	0	0	339	1	1405.46	551.242	854.216	0	0	64.9322	-25.7346	99.0229	1372.76	2227.25	16669	-99.0229	63.2236	40.7488	48.4731	0	0	0.969824	175.596	-665.656	250	420.289	0	14.9494	14.1107	29.2046	1614205544726941	1
1340	0	0	340	1	1574.28	577.586	996.689	0	0	-0.21237	47.1281	101.815	1579.27	2292.39	16695.8	-101.815	73.6943	40.3845	48.783	0	0	2.20062	196.395	-676.953	250	422.108	0	13.2605	12.3083	25.4894	1614205544746952	1
1341	0	0	341	1	1546.89	640.574	906.313	0	0	-15.5074	-25.8482	136.364	1508.52	2307.69	16669.1	-136.364	70.1056	39.133	47.0279	0	0	1.11799	182.62	-669.798	250	442.917	0	14.0427	12.7975	26.2873	1614205544766963	1
1342	0	0	342	1	1528.53	641.929	886.6	0	0	-5.1268	-6.45684	119.602	1376.27	2297.31	16649.7	-119.602	63.9062	39.847	48.2095	0	0	1.25591	214.039	-682.002	250	397.713	0	15.1804	14.0073	28.6334	1614205544786974	1
1343	0	0	343	1	1387.72	635.196	752.52	0	0	5.36277	80.0327	151.932	1511.41	2286.82	16662.8	-151.932	70.3962	37.1316	45.1827	0	0	2.26288	168.233	-652.963	250	426.439	0	13.8352	12.5392	25.5687	1614205544806985	1
1344	0	0	344	1	1409.35	527.722	881.631	0	0	49.6363	64.9337	74.6459	1318.42	2242.54	16677.9	-74.6459	61.3803	38.7778	48.0502	0	0	1.88406	173.446	-661.815	250	369.156	0	14.8578	14.195	29.5076	1614205544826996	1
1345	0	0	345	1	1043.9	389.758	654.14	0	0	-7.56376	51.7993	54.7026	897.671	2200.08	16691.1	-54.7026	42.2177	38.9024	46.7397	0	0	1.136	152.607	-644.89	250	191.221	0	20.2803	19.48	41.2704	1614205544847007	1
1346	0	0	346	1	1041.36	444.619	596.746	0	0	27.0779	76.7063	112.038	803.111	2265.1	16666.2	-112.038	37.4027	38.9537	46.746	0	0	1.36392	131.46	-636.379	250	215.861	0	23.9744	22.3982	45.2388	1614205544867018	1
1347	0	0	347	1	1063.56	557.536	506.029	0	0	56.5023	38.9353	178.095	837.932	2235.68	16703.9	-178.095	38.4818	38.597	46.1103	0	0	1.22547	190.015	-663.978	250	281.102	0	23.853	21.5499	43.0839	1614205544887028	1
1348	0	0	348	1	1108.52	465.668	642.848	0	0	165.398	-46.249	56.085	830.172	2126.78	16689.5	-56.085	38.6936	40.0091	46.7231	0	0	0.859492	157.721	-648.854	250	288.347	0	21.9143	21.2452	45.6083	1614205544907039	1
1349	0	0	349	1	1026.8	375.676	651.121	0	0	-5.25899	59.5107	106.717	981.527	2197.78	16683.4	-106.717	45.9065	38.9571	46.2361	0	0	1.61298	193.425	-664.883	250	326.214	0	19.8933	18.4569	37.7466	1614205544927050	1
1350	0	0	350	1	1450.16	700.241	749.924	0	0	72.2576	51.9036	120.562	1266.56	2219.92	16691	-120.562	58.4311	38.1374	46.3619	0	0	1.95953	202.25	-671.776	250	418.674	0	16.0287	14.8406	30.4345	1614205544947061	1
1351	0	0	351	1	1316.05	467.853	848.197	0	0	10.1065	49.4149	99.6519	1217.02	2182.41	16693.5	-99.6519	56.6963	37.9339	47.7203	0	0	1.5033	154.169	-651.706	250	349.642	0	16.4297	15.2764	31.3604	1614205544967072	1
1352	0	0	352	1	1189.75	428.346	761.407	0	0	72.8124	-33.9333	-23.1584	922.419	2219.37	16677.2	23.1584	43.3943	39.3928	45.2137	0	0	0.514564	160.072	-647.403	250	334.5	0	17.5999	17.8982	46.0569	1614205545267235	1
1353	0	0	353	1	1189.75	428.346	761.407	0	0	72.8124	-33.9333	-23.1584	922.419	2219.37	16677.2	23.1584	43.3943	39.3928	45.2137	0	0	0.514564	160.072	-647.403	250	334.5	0	17.5999	17.8982	46.0569	1614205545267235	1
1354	0	0	354	1	1189.75	428.346	761.407	0	0	72.8124	-33.9333	-23.1584	922.419	2219.37	16677.2	23.1584	43.3943	39.3928	45.2137	0	0	0.514564	160.072	-647.403	250	334.5	0	17.5999	17.8982	46.0569	1614205545267235	1
1355	0	0	355	1	1189.75	428.346	761.407	0	0	72.8124	-33.9333	-23.1584	922.419	2219.37	16677.2	23.1584	43.3943	39.3928	45.2137	0	0	0.514564	160.072	-647.403	250	334.5	0	17.5999	17.8982	46.0569	1614205545267235	1
1356	0	0	356	1	1189.75	428.346	761.407	0	0	72.8124	-33.9333	-23.1584	922.419	2219.37	16677.2	23.1584	43.3943	39.3928	45.2137	0	0	0.514564	160.072	-647.403	250	334.5	0	17.5999	17.8982	46.0569	1614205545267235	1
1357	0	0	357	1	1189.75	428.346	761.407	0	0	72.8124	-33.9333	-23.1584	922.419	2219.37	16677.2	23.1584	43.3943	39.3928	45.2137	0	0	0.514564	160.072	-647.403	250	334.5	0	17.5999	17.8982	46.0569	1614205545267235	1
1358	0	0	358	1	1189.75	428.346	761.407	0	0	72.8124	-33.9333	-23.1584	922.419	2219.37	16677.2	23.1584	43.3943	39.3928	45.2137	0	0	0.514564	160.072	-647.403	250	334.5	0	17.5999	17.8982	46.0569	1614205545267235	1
1359	0	0	359	1	1189.75	428.346	761.407	0	0	72.8124	-33.9333	-23.1584	922.419	2219.37	16677.2	23.1584	43.3943	39.3928	45.2137	0	0	0.514564	160.072	-647.403	250	334.5	0	17.5999	17.8982	46.0569	1614205545267235	1
1360	0	0	360	1	1189.75	428.346	761.407	0	0	72.8124	-33.9333	-23.1584	922.419	2219.37	16677.2	23.1584	43.3943	39.3928	45.2137	0	0	0.514564	160.072	-647.403	250	334.5	0	17.5999	17.8982	46.0569	1614205545267235	1
1361	0	0	361	1	1189.75	428.346	761.407	0	0	72.8124	-33.9333	-23.1584	922.419	2219.37	16677.2	23.1584	43.3943	39.3928	45.2137	0	0	0.514564	160.072	-647.403	250	334.5	0	17.5999	17.8982	46.0569	1614205545267235	1
1362	0	0	362	1	1080.32	429.15	651.166	0	0	53.2127	64.0491	69.3004	1017.96	2238.97	16678.8	-69.3004	47.401	38.8325	45.8077	0	0	1.17146	156.424	-651.026	250	324.587	0	18.2951	17.607	36.8827	1614205545287246	1
1363	0	0	363	1	1219.15	598.107	621.039	0	0	43.5824	-17.3992	123.278	1133.02	2248.6	16660.6	-123.278	52.1279	38.151	46.5615	0	0	0.72765	144.058	-644.291	250	342.312	0	17.7753	16.5241	33.6512	1614205545307257	1
1364	0	0	364	1	1092.92	431.295	661.625	0	0	10.9019	75.0666	70.994	993.735	2181.62	16667.8	-70.994	46.6251	38.1085	44.8151	0	0	1.17528	189.691	-660.817	250	296.67	0	18.5963	17.783	37.0724	1614205545327268	1
1365	0	0	365	1	1077.11	415.219	661.894	0	0	10.0441	68.8921	123.438	993.323	2282.14	16674	-123.438	46.2714	36.4464	45.5365	0	0	1.30798	131.195	-634.14	250	294.485	0	19.7422	18.1296	36.6934	1614205545347279	1
1366	0	0	366	1	1053.22	404.906	648.313	0	0	0.53486	37.7289	106.929	1049.69	2191.99	16705.2	-106.929	48.8906	34.8901	42.7088	0	0	1.10656	127.372	-625.779	250	303.784	0	18.1835	16.828	34.4998	1614205545367290	1
1367	0	0	367	1	879.665	432.984	446.681	0	0	19.24	54.8818	172.219	979.624	2173.28	16688	-172.219	45.2843	36.5177	43.5736	0	0	1.11571	158.079	-640.95	250	279.313	0	20.2404	18.2039	36.6853	1614205545387301	1
1368	0	0	368	1	1026.51	423.16	603.349	0	0	40.9148	24.9189	55.5871	741.421	2151.61	16718	-55.5871	34.4636	37.6451	45.4795	0	0	1.23847	149.784	-640.012	250	217.378	0	23.8855	23.2414	49.1724	1614205545407312	1
1369	0	0	369	1	1041.35	429.959	611.389	0	0	26.7596	28.6045	151.684	910.273	2265.42	16714.3	-151.684	41.9426	36.0085	44.5079	0	0	0.924817	148.092	-638.078	250	245.176	0	21.6056	19.6345	39.5005	1614205545427323	1
1370	0	0	370	1	1016.32	493.033	523.287	0	0	-9.33343	-2.38021	145.707	1023.07	2301.51	16745.3	-145.707	47.4334	36.8882	43.2333	0	0	0.862131	144.986	-636.794	250	256.941	0	19.366	17.6563	35.6186	1614205545447334	1
1371	0	0	371	1	1137.09	455.672	681.419	0	0	71.1949	48.4999	100.293	1102.77	2220.99	16694.4	-100.293	50.9851	36.4686	44.2058	0	0	1.24071	98.3615	-616.806	250	297.066	0	17.4855	16.4013	33.7652	1614205545467344	1
1372	0	0	372	1	849.261	411.969	437.292	0	0	-35.3331	-28.01	147.981	692.443	2327.51	16671.2	-147.981	32.3444	36.5918	42.5423	0	0	0.558972	143.976	-632.518	250	191.011	0	27.3309	24.8585	49.8908	1614205545487355	1
1373	0	0	373	1	825.664	343.43	482.234	0	0	87.8476	4.5658	91.2114	797.955	2204.33	16638.7	-91.2114	36.7734	35.3931	42.3804	0	0	0.957941	105.725	-614.494	250	244.888	0	22.9528	21.7628	44.5216	1614205545507366	1
1374	0	0	374	1	945.413	326.786	618.628	0	0	-36.778	56.4719	-20.0546	800.333	2229.3	16586.7	20.0546	38.4827	38.7425	43.8626	0	0	1.41778	145.466	-637.67	250	339.97	0	19.4806	19.708	49.6782	1614205545527377	1
1375	0	0	375	1	915.648	310.314	605.335	0	0	46.6704	9.99892	48.9253	729.583	2145.85	16633.2	-48.9253	33.8908	36.7882	43.9601	0	0	0.953808	158.039	-638.376	250	257.572	0	23.6951	23.263	49.6733	1614205545547388	1
1376	0	0	376	1	1044.92	495.723	549.201	0	0	45.2445	-26.8454	122.591	886.33	2147.28	16670.1	-122.591	40.7777	37.5252	44.7293	0	0	0.973931	134.517	-634.161	250	277.687	0	21.8632	20.366	41.4426	1614205545567399	1
1377	0	0	377	1	862.007	356.739	505.268	0	0	29.826	49.7656	27.9798	926.502	2262.35	16593.5	-27.9798	43.4642	36.121	43.8125	0	0	1.35369	130.044	-627.423	250	337.794	0	18.4669	18.1698	40.0534	1614205545587410	1
1378	0	0	378	1	1443.54	678.472	765.07	0	0	71.897	15.0257	72.9953	1210.24	2120.62	16628.2	-72.9953	55.945	36.3088	43.1366	0	0	1.07966	193.134	-658.427	250	393.725	0	15.5079	14.8945	31.2053	1614205545607421	1
1379	0	0	379	1	1223.82	433.55	790.273	0	0	55.992	-9.27303	56.6178	1314.54	2036.87	16652.5	-56.6178	60.8893	38.0247	45.5701	0	0	1.66972	224.117	-684.599	250	543.104	0	14.3857	14.0004	29.8008	1614205545627432	1
1380	0	0	380	1	1042.53	396.276	646.252	0	0	97.2765	-19.8634	24.5838	1007.95	2095.24	16663.1	-24.5838	46.9062	36.2161	43.967	0	0	0.929374	162.087	-647.273	250	435.56	0	17.2609	17.0379	37.9978	1614205545647443	1
1381	0	0	381	1	935.07	443.286	491.784	0	0	32.787	68.6153	62.4012	852.974	2259.39	16574.6	-62.4012	39.8753	35.543	43.869	0	0	1.31058	148.421	-633.966	250	365.096	0	20.8072	20.0674	41.848	1614205545667453	1
1383	0	0	383	1	756.576	404.457	352.12	0	0	56.6294	67.6149	116.855	581.946	2135.89	16675.3	-116.855	26.9487	37.3439	43.0277	0	0	1.46836	174.756	-644.359	250	302.625	0	31.4801	29.4967	59.671	1614205545707475	1
1384	0	0	384	1	868.453	335.268	533.186	0	0	-4.01927	38.2694	122.182	682.155	2196.54	16704.6	-122.182	31.7483	37.6508	43.8306	0	0	1.22273	149.245	-638.498	250	299.174	0	27.6817	25.4752	51.5247	1614205545727486	1
1385	0	0	385	1	692.447	307.846	384.601	0	0	43.3959	-31.5123	-29.5874	480.731	2149.12	16674.7	29.5874	22.6911	37.0991	42.3387	0	0	0.613367	151.781	-635.673	250	288.566	0	30.5536	31.3581	84.0853	1614205545747497	1
1386	0	0	386	1	712.575	294.474	418.101	0	0	34.9694	-10.5885	88.2235	564.009	2157.55	16653.8	-88.2235	26.0835	37.2145	43.7471	0	0	1.01387	121.528	-622.566	250	282.463	0	31.7439	30.3519	62.0771	1614205545767508	1
1387	0	0	387	1	657.784	232.776	425.008	0	0	88.9651	73.1392	32.9868	671.08	2103.55	16669.7	-32.9868	31.4421	36.0415	42.1191	0	0	1.26052	167.045	-644.554	250	384.603	0	24.6102	24.2245	53.4722	1614205545787519	1
1389	0	0	389	1	800.557	336.984	463.573	0	0	141.473	28.7669	40.1551	567.88	2051.05	16714.1	-40.1551	26.4898	34.6239	43.4605	0	0	1.06281	202.81	-660.831	250	364.072	0	29.2852	28.6682	61.9147	1614205545827541	1
1390	0	0	390	1	618.511	262.262	356.249	0	0	-5.68085	42.796	33.9531	500.625	2198.2	16600.4	-33.9531	23.5893	36.6963	42.3922	0	0	1.23101	168.232	-643.777	250	349.972	0	32.3665	31.6727	69.8193	1614205545847551	1
1391	0	0	391	1	795.449	338.74	456.709	0	0	89.3606	-32.871	98.8244	626.761	2202.82	16676.1	-98.8244	28.8492	37.7085	43.6609	0	0	0.754732	107.522	-618.389	250	218.965	0	29.39	27.7046	56.7305	1614205545867562	1
1392	0	0	392	1	810.229	366.496	443.733	0	0	97.1198	22.7511	105.491	747.841	2095.4	16620.5	-105.491	34.4479	35.7055	44.0205	0	0	1.22947	116.733	-619.883	250	249.64	0	25.0301	23.3793	47.4211	1614205545887573	1
1393	0	0	393	1	667.315	350.275	317.04	0	0	110.476	-18.0183	64.9233	496.663	2082.04	16661.2	-64.9233	22.9561	37.3812	43.4965	0	0	1.13304	175.22	-648.036	250	280.967	0	34.8323	33.6814	70.8879	1614205545907584	1
1394	0	0	394	1	612.193	246.809	365.384	0	0	50.0386	139.893	-70.0914	332.919	2242.14	16603	70.0914	16.3217	36.6925	43.8446	0	0	1.18658	160.343	-640.211	250	342.481	0	40.6123	42.2004	131.876	1614205545927595	1
1395	0	0	395	1	631.434	213.881	417.553	0	0	35.5969	0.245239	-101.971	429.022	2156.92	16643	101.971	20.8926	36.3756	42.419	0	0	0.992018	149.145	-636.589	250	321.116	0	31.2895	32.9821	120.961	1614205545947606	1
1397	0	0	397	1	766.87	328.63	438.24	0	0	27.0884	93.4338	66.9265	577.948	2165.43	16649.4	-66.9265	27.1563	36.938	43.1007	0	0	1.50393	144.817	-633.76	250	323.109	0	29.6713	28.7828	59.7613	1614205545987628	1
1399	0	0	399	1	663.576	307.979	355.597	0	0	126.702	67.4591	14.0905	410.504	2165.48	16675.4	-14.0905	19.3272	34.9068	43.0862	0	0	1.10581	158.803	-634.29	250	263.358	0	37.8973	37.7292	85.8208	1614205546027650	1
1402	0	0	402	1	598.028	306.935	291.093	0	0	52.5503	92.7654	-2.22347	427.679	2139.97	16650.1	2.22347	20.2982	37.817	42.9801	0	0	1.41409	141.86	-630.782	250	252.565	0	35.2749	35.9297	86.494	1614205546087682	1
1408	0	0	408	1	769.36	319.634	449.726	0	0	101.164	62.8363	11.0383	642.589	2091.36	16680	-11.0383	30.204	37.2595	43.2305	0	0	1.42172	184.734	-655.955	250	394.877	0	25.1134	24.961	58.0527	1614205546207748	1
1410	0	0	410	1	700.266	297.584	402.683	0	0	77.8018	-6.99652	-58.9016	403.25	2114.72	16650.2	58.9016	19.1778	40.2895	45.0293	0	0	0.760061	178.062	-656.26	250	311.925	0	35.7279	37.1123	114.458	1614205546247769	1
1421	0	0	421	1	571.611	298.336	273.275	0	0	140.569	27.542	117.594	442.629	2151.61	16615.7	-117.594	20.4287	34.4087	41.3442	0	0	0.925043	133.009	-617.977	250	246.446	0	40.0687	37.3536	74.9908	1614205546467889	1
1424	0	0	424	1	479.371	219.516	259.855	0	0	10.288	44.2836	143.236	224.638	2182.23	16698.6	-143.236	10.4047	33.4446	41.1614	0	0	0.404172	134.223	-616.952	250	171.132	0	77.9449	70.792	139.28	1614205546527922	1
1425	0	0	425	1	513.235	197.95	315.285	0	0	19.1867	57.7264	-73.9227	384.268	2173.33	16685.2	73.9227	18.572	33.9604	41.6637	0	0	0.759973	96.7234	-601.435	250	183.65	0	35.3015	36.3804	115.584	1614205546547933	1
1428	0	0	428	1	536.436	290.21	246.225	0	0	118.264	35.1819	14.6122	299.521	2173.92	16707.7	-14.6122	14.0265	34.1901	41.5319	0	0	0.403134	114.646	-609.433	250	165.174	0	50.691	50.3856	115.502	1614205546607966	1
1431	0	0	431	1	578.25	298.134	280.116	0	0	38.7939	18.3232	267.107	434.403	2153.73	16624.9	-267.107	20.3708	34.4572	40.378	0	0	0.360696	114.385	-610.578	250	177.434	0	39.7037	36.2629	79.1792	1614205546667998	1
1432	0	0	432	1	534.025	296.355	237.67	0	0	40.3764	41.8142	262.918	281.211	2451.12	16601.4	-262.918	13.1779	33.0049	42.0933	0	0	0.22011	135.107	-617.955	250	131.271	0	59.6545	54.2218	119.027	1614205546688009	1
1434	0	0	434	1	573.163	307.422	265.741	0	0	43.1972	76.0546	11.6459	335.581	2149.32	16666.8	-11.6459	15.8394	33.7175	41.1768	0	0	0.549923	131.514	-616.905	250	240.776	0	44.5093	44.7007	102.204	1614205546728031	1
1439	0	0	439	1	692.94	342.335	350.604	0	0	133.517	70.3686	169.047	358.555	2457.64	16672.5	-169.047	16.5525	32.3992	39.4393	0	0	0.267504	163.303	-623.26	250	134.546	0	49.0148	44.4872	87.4823	1614205546828085	1
1449	0	0	449	1	601.985	281.055	320.93	0	0	71.031	93.8717	69.1857	444.144	2121.49	16649	-69.1857	20.7774	33.599	40.3372	0	0	0.754907	131.945	-616.81	250	232.12	0	36.9975	35.8759	73.9746	1614205547028194	1
1450	0	0	450	1	625.202	266.267	358.935	0	0	112.597	-17.3756	-35.1943	523.444	2079.92	16660.6	35.1943	24.7097	33.6771	40.4588	0	0	0.757579	135.495	-615.457	250	249.574	0	27.6842	28.2825	76.1773	1614205547048205	1
1451	0	0	451	1	616.019	224.463	391.556	0	0	66.5608	-3.867	-10.3637	575.701	2125.96	16647.1	10.3637	27.0147	33.308	40.3607	0	0	0.894377	114.745	-609.985	250	280.807	0	26.0928	26.5384	64.5784	1614205547068216	1
1454	0	0	454	1	688.747	398.637	290.11	0	0	17.1374	-30.7213	188.07	534.945	2275.04	16673.9	-188.07	24.654	32.1725	39.9695	0	0	0.167844	110.129	-606.073	250	189.11	0	33.9928	30.3861	60.3935	1614205547128249	1
1455	0	0	455	1	468.865	205.878	262.988	0	0	44.5926	9.63862	-48.1771	385.376	2147.93	16633.6	48.1771	18.2953	33.8234	40.6348	0	0	0.736287	138.903	-619.272	250	214.233	0	35.9007	37.1883	105.697	1614205547148260	1
1456	0	0	456	1	670.813	314.485	356.328	0	0	67.5719	28.8933	91.9064	416.791	2124.95	16614.3	-91.9064	19.2503	35.1534	40.8235	0	0	0.520943	120.945	-614.161	250	217.915	0	41.1539	39.1821	80.0388	1614205547168271	1
1458	0	0	458	1	609.002	284.82	324.183	0	0	61.5185	97.9265	-4.357	432.959	2131	16645	4.357	20.5701	34.2772	41.3053	0	0	0.811908	127.591	-615.768	250	193.299	0	34.126	34.7034	82.5733	1614205547208292	1
1459	0	0	459	1	614.069	319.716	294.353	0	0	165.581	85.014	-41.6744	446.363	2126.6	16657.9	41.6744	21.4801	34.843	40.6952	0	0	0.619718	112.913	-611.225	250	171.416	0	31.3168	32.2106	89.1479	1614205547228303	1
1460	0	0	460	1	776.776	344.064	432.712	0	0	117.349	-7.75838	-21.026	610.369	2174.83	16651	21.026	28.7233	34.504	40.5801	0	0	0.543097	143.196	-624.117	250	244.477	0	24.5515	24.9802	63.591	1614205547248314	1
1462	0	0	462	1	667.807	391.911	275.896	0	0	45.8839	76.8203	167.353	597.356	2146.64	16666.1	-167.353	27.6025	34.4416	40.7408	0	0	1.10075	152.242	-630.99	250	231.73	0	30.7994	28.0767	55.6955	1614205547288336	1
1464	0	0	464	1	865.772	342.255	523.517	0	0	72.4944	46.6633	-42.2608	729.991	2120.03	16696.2	42.2608	34.6487	35.1548	40.8002	0	0	1.2166	167.418	-638.478	250	293.687	0	20.2405	20.6868	57.2233	1614205547328358	1
1465	0	0	465	1	766.438	318.023	448.416	0	0	148.276	69.9074	-5.10913	648.239	2143.9	16673	5.10913	30.7412	33.2317	41.0291	0	0	0.879357	159.631	-633.343	250	257.64	0	23.5482	23.7065	56.4249	1614205547348369	1
1466	0	0	466	1	593.963	271.356	322.607	0	0	85.3901	86.734	-63.0348	492.353	2206.79	16656.1	63.0348	23.7011	34.4908	40.9098	0	0	0.809348	139.031	-623.392	250	186.755	0	28.1902	29.0949	87.6836	1614205547368380	1
1467	0	0	467	1	742.972	309.497	433.476	0	0	61.8426	15.2447	65.9634	703.369	2130.68	16628	-65.9634	32.5611	33.792	41.1025	0	0	0.427723	133.292	-622.09	250	213.175	0	24.4322	23.6472	49.3207	1614205547388391	1
1468	0	0	468	1	734.612	310.539	424.072	0	0	61.4453	97.8456	24.1444	646.836	2131.07	16645	-24.1444	30.5451	34.1973	41.6209	0	0	0.904463	149.564	-630.756	250	206.496	0	24.6675	24.6401	54.335	1614205547408401	1
1469	0	0	469	1	592.211	237.099	355.113	0	0	36.5711	52.9672	6.39517	604.515	2155.95	16689.9	-6.39517	28.4766	33.1117	39.5227	0	0	0.620428	111.485	-608.607	250	201.268	0	25.2374	25.2587	58.8582	1614205547428412	1
1470	0	0	470	1	818.037	273.669	544.367	0	0	60.5053	-25.4275	-43.4104	714.436	2132.01	16668.6	43.4104	33.8042	34.4417	40.1166	0	0	0.262477	167.829	-639.403	250	264.035	0	20.4833	21.1	58.7744	1614205547448423	1
1472	0	0	472	1	497.678	233.662	264.017	0	0	-4.5105	19.8984	18.7482	411.894	2197.03	16623.3	-18.7482	19.4181	33.5214	41.4298	0	0	0.338576	140.169	-622.155	250	142.465	0	37.558	37.1287	82.9224	1614205547488445	1
1475	0	0	475	1	808.106	414.039	394.066	0	0	-53.9134	-6.019	355.588	571.917	2545.41	16649.2	-355.588	28.8961	35.9141	44.0015	0	0	0.491122	121.928	-622.814	250	215.621	0	27.1903	26.6466	77.0891	1614205547548478	1
1481	0	0	481	1	912.667	460.742	451.926	0	0	-4.30059	-25.9171	301.848	898.824	2595.46	16669.1	-301.848	43.2779	34.0682	41.3479	0	0	0.51158	145.265	-629.938	250	308.275	0	19.5724	18.033	43.171	1614205547668543	1
1482	0	0	482	1	805.632	434.161	371.471	0	0	37.0286	70.1353	272.661	702.752	2554.13	16672.7	-272.661	33.1807	33.4911	41.4484	0	0	0.682403	139.543	-624.751	250	196.397	0	25.0616	22.9069	51.159	1614205547688554	1
1483	0	0	483	1	584.985	256.278	328.706	0	0	72.6694	4.55473	-4.65495	405.253	2119.85	16638.7	4.65495	18.9958	34.6734	41.3144	0	0	0.59938	141.206	-623.609	250	210.886	0	36.8319	37.3739	90.2361	1614205547708565	1
1484	0	0	484	1	564.98	234.749	330.23	0	0	-0.641123	118.558	12.5304	429.233	2193.16	16624.3	-12.5304	20.5962	33.61	42.3039	0	0	0.683266	132.382	-619.805	250	170.554	0	35.548	35.3145	78.935	1614205547728576	1
1494	0	0	494	1	669.765	285.044	384.722	0	0	59.1565	-14.0118	23.2668	600.724	2233.02	16657.2	-23.2668	27.9908	34.2435	40.7724	0	0	0.6	97.6611	-602.727	250	162.425	0	26.5264	26.4736	59.2703	1614205547928685	1
1495	0	0	495	1	709.932	279.492	430.44	0	0	53.5802	82.3014	106.111	580.597	2238.6	16660.6	-106.111	27.0021	33.0514	42.0816	0	0	0.655463	117.817	-613.97	250	177.048	0	30.5476	28.7175	57.5013	1614205547948696	1
1496	0	0	496	1	710.943	236.409	474.534	0	0	52.8426	-19.4228	50.7934	668.608	2239.34	16662.6	-50.7934	31.0018	33.9258	39.8138	0	0	0.431235	129.979	-617.418	250	210.166	0	24.8304	24.3325	52.1202	1614205547968707	1
1498	0	0	498	1	766.449	338.305	428.144	0	0	-1.353	26.8091	66.734	661.31	2193.87	16616.4	-66.734	30.9202	34.5506	41.0353	0	0	0.555664	102.563	-607.356	250	211.427	0	25.9633	24.8215	51.7972	1614205548008728	1
1499	0	0	499	1	794.257	421.889	372.368	0	0	-1.52092	19.8817	62.0414	788.429	2194.04	16623.3	-62.0414	36.8655	34.0078	40.8774	0	0	0.749134	115.046	-614.432	250	248.072	0	21.9352	21.0433	44.0992	1614205548028739	1
1502	0	0	502	1	951.281	369.518	581.763	0	0	26.7188	63.3489	-12.3457	876.822	2165.8	16579.9	12.3457	41.5757	33.7393	41.8315	0	0	1.08581	142.12	-628.362	250	279.706	0	17.929	18.0561	43.3588	1614205548088772	1
1503	0	0	503	1	630.498	212.868	417.63	0	0	14.8869	47.2932	39.924	590.471	2177.63	16595.9	-39.924	27.6915	34.4582	41.002	0	0	0.703206	123.92	-615.765	250	202.493	0	27.6053	26.9363	58.4331	1614205548108783	1
1504	0	0	504	1	781.352	297.864	483.488	0	0	49.0826	47.0291	45.0086	620.371	2043.78	16596.2	-45.0086	28.9317	33.8214	41.0072	0	0	0.610195	149.758	-630.733	250	194.062	0	26.4748	25.907	55.6661	1614205548128794	1
1505	0	0	505	1	834.204	304.904	529.3	0	0	4.66839	6.89274	-88.6955	921.35	2187.85	16636.3	88.6955	44.7535	32.8159	39.6996	0	0	0.997772	144.919	-627.207	250	351.122	0	15.5597	16.1241	52.7435	1614205548148805	1
1506	0	0	506	1	640.219	297.243	342.976	0	0	-59.2665	17.8072	-3.52063	383.425	2152.13	16625.4	3.52063	18.4439	34.3798	40.1279	0	0	0.343692	159.134	-626.969	250	167.818	0	37.6662	38.0297	91.1516	1614205548168816	1
1509	0	0	509	1	730.053	300.813	429.239	0	0	14.7128	-1.23388	106.199	684.679	2078.15	16644.5	-106.199	31.7119	34.8317	41.2252	0	0	1.00693	156.479	-636.596	250	237.294	0	26.4741	24.8368	50.4296	1614205548228848	1
1510	0	0	510	1	890.571	337.797	552.774	0	0	69.8859	51.2628	88.5205	804.988	2022.97	16592	-88.5205	37.285	34.1809	40.3827	0	0	1.12845	140.458	-626.186	250	236.357	0	22.1195	20.9852	43.3058	1614205548248859	1
1511	0	0	511	1	851.388	317.564	533.824	0	0	-8.58173	27.8626	25.3264	1041.84	2101.44	16615.4	-25.3264	49.1291	32.4343	38.9564	0	0	0.938381	134.465	-621.945	250	337.544	0	15.9162	15.617	34.5855	1614205548268870	1
1514	0	0	514	1	936.702	382.152	554.551	0	0	35.7981	50.1897	83.9734	898.546	2057.06	16593	-83.9734	41.7611	35.3186	39.4731	0	0	0.871122	126.539	-619.928	250	261.671	0	19.7804	18.8791	39.443	1614205548328903	1
1516	0	0	516	1	978.751	382.481	596.27	0	0	-23.6515	31.9973	64.2538	941.898	2016.85	16611.2	-64.2538	44.3251	32.785	39.1792	0	0	0.577925	158.092	-632.489	250	266.195	0	18.3515	17.5458	36.8979	1614205548368925	1
1518	0	0	518	1	944.592	514.457	430.135	0	0	-18.0104	15.5269	86.046	803.158	2011.21	16627.7	-86.046	37.5967	32.929	37.9852	0	0	0.771722	162.912	-629.994	250	239.48	0	21.6396	20.4752	42.3631	1614205548408946	1
1520	0	0	520	1	773.772	292.481	481.291	0	0	67.551	11.8276	61.0992	728.157	2124.97	16631.4	-61.0992	33.7116	31.5407	39.9233	0	0	0.584722	99.9209	-601.846	250	210.388	0	23.2172	22.4843	46.8806	1614205548448968	1
1521	0	0	521	1	659.554	237.652	421.902	0	0	0.619176	11.3197	55.5426	660.598	2092.24	16631.9	-55.5426	30.8826	32.2021	38.5523	0	0	0.76647	155.018	-624.96	250	260.531	0	24.934	24.1178	50.9514	1614205548468979	1
1524	0	0	524	1	642.572	263.556	379.016	0	0	51.6283	54.73	-33.8259	552.433	2140.89	16588.5	33.8259	26.215	31.5043	39.419	0	0	0.544639	120.18	-608.658	250	188.089	0	25.7748	26.3256	68.8564	1614205548529012	1
1525	0	0	525	1	716.651	269.83	446.821	0	0	91.4318	6.41494	-33.4649	478.788	2101.09	16636.8	33.4649	22.5878	33.6347	41.5352	0	0	0.501747	141.181	-623.019	250	181.688	0	30.4368	31.0708	82.0673	1614205548549023	1
1526	0	0	526	1	745.907	269.039	476.868	0	0	14.9889	20.481	93.4425	567.738	2177.53	16622.7	-93.4425	26.364	32.5703	39.0126	0	0	0.292337	152.273	-627.973	250	193.929	0	30.271	28.5519	58.1538	1614205548569033	1
1527	0	0	527	1	614.834	317.527	297.307	0	0	-53.3752	5.18293	103.065	395.634	2046.58	16638	-103.065	18.6917	34.0907	41.5422	0	0	0.795266	121.689	-613.824	250	149.913	0	43.4998	40.7467	81.7776	1614205548589044	1
1528	0	0	528	1	713.509	277.359	436.149	0	0	24.3387	38.7051	56.4267	672.517	2168.18	16604.5	-56.4267	31.3708	31.5159	40.2315	0	0	0.56966	113.108	-610.139	250	209.479	0	24.8011	23.898	50.0204	1614205548609055	1
1529	0	0	529	1	735.49	312.418	423.072	0	0	-29.6104	16.0035	100.236	643.775	2222.13	16627.2	-100.236	30.1942	32.0524	39.6992	0	0	0.69903	133.74	-615.955	250	154.035	0	27.1252	25.3525	51.3102	1614205548629066	1
1530	0	0	530	1	588.846	234.445	354.401	0	0	26.4909	35.9781	170.691	537.118	2365.35	16706.9	-170.691	24.747	32.3705	41.6791	0	0	0.486739	98.2184	-603.876	250	151.514	0	34.095	30.6546	60.9122	1614205548649077	1
1531	0	0	531	1	725.726	323.81	401.916	0	0	8.72309	-3.01506	151.337	738.183	2183.8	16646.2	-151.337	34.0677	31.3953	39.3898	0	0	0.401921	148.706	-624.041	250	203.303	0	24.9275	22.6327	45.2761	1614205548669088	1
1532	0	0	532	1	736.846	329.148	407.697	0	0	-19.1192	41.257	51.774	676.021	2111.98	16602	-51.774	31.8576	31.8859	39.1291	0	0	0.780845	133.528	-616.116	250	216.565	0	24.2211	23.3632	49.4744	1614205548689099	1
1533	0	0	533	1	517.03	241.81	275.219	0	0	19.0874	-6.70124	188.661	498.723	2273.09	16649.9	-188.661	22.9691	32.1669	38.9514	0	0	0.579142	103.849	-600.6	250	204.165	0	36.0565	32.4264	63.934	1614205548709110	1
1535	0	0	535	1	527.218	216.943	310.275	0	0	60.1062	81.0361	-68.7609	368.932	2132.41	16661.8	68.7609	17.7917	33.9249	39.5182	0	0	0.685235	121.284	-609.484	250	163.23	0	35.8539	37.3447	117.635	1614205548749132	1
1536	0	0	536	1	736.891	395.104	341.786	0	0	97.5058	23.4166	33.2391	684.108	2194.67	16619.8	-33.2391	31.8398	33.2678	39.2049	0	0	0.528648	131.021	-619.343	250	241.538	0	23.6816	23.245	51.2301	1614205548769142	1
1537	0	0	537	1	610.724	296.273	314.451	0	0	74.3882	-5.76826	31.1743	433.382	2217.79	16649	-31.1743	20.1477	34.2504	39.5169	0	0	0.427803	153.207	-624.013	250	193.134	0	36.0199	35.8164	79.5074	1614205548789153	1
1540	0	0	540	1	831.608	342.013	489.595	0	0	44.8369	23.2518	3.82909	642.855	2147.68	16620	-3.82909	30.1712	33.3778	39.3879	0	0	0.807169	123.279	-615.093	250	239.385	0	23.787	23.9595	56.236	1614205548849186	1
1547	0	0	547	1	565.43	265.19	300.24	0	0	-50.8501	52.7213	12.8407	453.387	2143.71	16590.5	-12.8407	21.7574	32.3324	40.4547	0	0	0.721928	136.59	-618.437	250	159.237	0	33.0128	32.7927	73.8435	1614205548989262	1
1553	0	0	553	1	630.896	350.279	280.617	0	0	59.0342	-5.79588	326.098	390.518	2532.13	16649	-326.098	18.908	31.903	39.2312	0	0	0.303711	134.605	-612.472	250	162.813	0	39.1979	37.4806	97.0396	1614205549109328	1
1554	0	0	554	1	550.557	249.697	300.86	0	0	21.8018	10.2218	2.8829	320.288	2370.04	16533.3	-2.8829	15.0647	33.071	39.2699	0	0	0.229491	144.125	-617.237	250	138.081	0	45.3984	45.8328	107.82	1614205549129339	1
1557	0	0	557	1	501.214	279.733	221.481	0	0	46.9049	21.0829	203.657	369.811	2444.59	16721.8	-203.657	17.0086	31.9742	39.3927	0	0	0.0385518	129.931	-612.083	250	151.098	0	47.3717	42.741	84.6417	1614205549189371	1
1563	0	0	563	1	586.569	319.724	266.846	0	0	17.2741	15.5312	199.397	370.679	2374.57	16727.3	-199.397	17.1061	31.9263	39.0631	0	0	0.329738	133.015	-611.026	250	136.136	0	47.4764	42.5405	83.8866	1614205549309437	1
1564	0	0	564	1	616.955	387.162	229.793	0	0	41.5478	-15.0012	221.79	486.112	2549.61	16658.2	-221.79	22.4302	32.2735	39.6184	0	0	0.252808	110.432	-605.869	250	159.553	0	36.4423	32.9013	66.5622	1614205549329448	1
1565	0	0	565	1	559.55	337.707	221.843	0	0	-30.3426	40.661	270.856	395.131	2521.84	16702.2	-270.856	18.8579	32.0317	38.8428	0	0	0.358033	156.011	-620.726	250	183.63	0	41.8103	37.8287	84.0764	1614205549349458	1
1569	0	0	569	1	583.531	331.841	251.689	0	0	151.248	39.8617	139.453	458.299	2340.25	16703	-139.453	21.1586	30.7118	39.375	0	0	0.371598	118.825	-605.492	250	164.863	0	38.2867	34.9309	69.5879	1614205549429502	1
1570	0	0	570	1	493.127	279.105	214.022	0	0	-9.41454	60.0245	160.856	307.168	2401.25	16682.9	-160.856	14.3026	31.9128	38.5126	0	0	0.467474	120.358	-607.73	250	152.274	0	56.3384	50.7206	99.8078	1614205549449513	1
1571	0	0	571	1	569.481	370.418	199.063	0	0	42.5439	68.2627	118.868	309.062	2448.96	16575	-118.868	14.3297	32.7544	38.6347	0	0	0.236616	132.322	-608.028	250	133.335	0	54.5259	51.0843	101.799	1614205549469524	1
1576	0	0	576	1	466.981	310.344	156.637	0	0	-16.7796	-24.6431	402.324	229.141	2607.94	16568.2	-402.324	11.8183	31.8861	38.6178	0	0	0.141966	115.109	-602.506	250	128.115	0	56.8797	59.2076	214.729	1614205549569578	1
1577	0	0	577	1	459.707	220.22	239.487	0	0	18.1155	81.276	184.102	384.625	2573.04	16661.6	-184.102	17.8576	32.3874	38.4462	0	0	0.307602	124.35	-609.06	250	149.416	0	45.5639	41.1422	80.4575	1614205549589589	1
1582	0	0	582	1	605.129	241.474	363.656	0	0	-6.0435	-2.03952	162.014	429.715	2298.22	16744.9	-162.014	19.8886	30.9479	38.3208	0	0	0.386531	120.782	-606.65	250	134.546	0	40.9876	36.9885	72.7966	1614205549689644	1
1583	0	0	583	1	496.499	265.104	231.395	0	0	31.2817	37.9719	238.063	365.785	2559.88	16704.9	-238.063	17.0037	30.1532	39.0836	0	0	0.179192	123.541	-605.571	250	149.106	0	46.0923	41.3906	86.4679	1614205549709655	1
1584	0	0	584	1	484.655	282.526	202.129	0	0	-35.103	-57.1351	444.135	290.145	2227.62	16102.4	-444.135	15.5217	31.8394	37.4109	0	0	0.299474	144.484	-616.193	250	142.253	0	42.4189	47.6762	200.617	1614205550009818	1
1584	0	0	584	1	463.37	215.022	248.348	0	0	-2.5303	63.5396	270.22	336.178	2593.69	16679.3	-270.22	15.9548	32.4343	38.8729	0	0	0.186961	132.608	-612.664	250	174.18	0	49.2463	44.5012	98.0001	1614205550009818	1
1585	0	0	585	1	484.655	282.526	202.129	0	0	-35.103	-57.1351	444.135	290.145	2227.62	16102.4	-444.135	15.5217	31.8394	37.4109	0	0	0.299474	144.484	-616.193	250	142.253	0	42.4189	47.6762	200.617	1614205550009818	1
1585	0	0	585	1	463.37	215.022	248.348	0	0	-2.5303	63.5396	270.22	336.178	2593.69	16679.3	-270.22	15.9548	32.4343	38.8729	0	0	0.186961	132.608	-612.664	250	174.18	0	49.2463	44.5012	98.0001	1614205550009818	1
1586	0	0	586	1	484.655	282.526	202.129	0	0	-35.103	-57.1351	444.135	290.145	2227.62	16102.4	-444.135	15.5217	31.8394	37.4109	0	0	0.299474	144.484	-616.193	250	142.253	0	42.4189	47.6762	200.617	1614205550009818	1
1586	0	0	586	1	463.37	215.022	248.348	0	0	-2.5303	63.5396	270.22	336.178	2593.69	16679.3	-270.22	15.9548	32.4343	38.8729	0	0	0.186961	132.608	-612.664	250	174.18	0	49.2463	44.5012	98.0001	1614205550009818	1
1587	0	0	587	1	484.655	282.526	202.129	0	0	-35.103	-57.1351	444.135	290.145	2227.62	16102.4	-444.135	15.5217	31.8394	37.4109	0	0	0.299474	144.484	-616.193	250	142.253	0	42.4189	47.6762	200.617	1614205550009818	1
1587	0	0	587	1	463.37	215.022	248.348	0	0	-2.5303	63.5396	270.22	336.178	2593.69	16679.3	-270.22	15.9548	32.4343	38.8729	0	0	0.186961	132.608	-612.664	250	174.18	0	49.2463	44.5012	98.0001	1614205550009818	1
1588	0	0	588	1	484.655	282.526	202.129	0	0	-35.103	-57.1351	444.135	290.145	2227.62	16102.4	-444.135	15.5217	31.8394	37.4109	0	0	0.299474	144.484	-616.193	250	142.253	0	42.4189	47.6762	200.617	1614205550009818	1
1588	0	0	588	1	463.37	215.022	248.348	0	0	-2.5303	63.5396	270.22	336.178	2593.69	16679.3	-270.22	15.9548	32.4343	38.8729	0	0	0.186961	132.608	-612.664	250	174.18	0	49.2463	44.5012	98.0001	1614205550009818	1
1589	0	0	589	1	484.655	282.526	202.129	0	0	-35.103	-57.1351	444.135	290.145	2227.62	16102.4	-444.135	15.5217	31.8394	37.4109	0	0	0.299474	144.484	-616.193	250	142.253	0	42.4189	47.6762	200.617	1614205550009818	1
1589	0	0	589	1	463.37	215.022	248.348	0	0	-2.5303	63.5396	270.22	336.178	2593.69	16679.3	-270.22	15.9548	32.4343	38.8729	0	0	0.186961	132.608	-612.664	250	174.18	0	49.2463	44.5012	98.0001	1614205550009818	1
1590	0	0	590	1	484.655	282.526	202.129	0	0	-35.103	-57.1351	444.135	290.145	2227.62	16102.4	-444.135	15.5217	31.8394	37.4109	0	0	0.299474	144.484	-616.193	250	142.253	0	42.4189	47.6762	200.617	1614205550009818	1
1590	0	0	590	1	463.37	215.022	248.348	0	0	-2.5303	63.5396	270.22	336.178	2593.69	16679.3	-270.22	15.9548	32.4343	38.8729	0	0	0.186961	132.608	-612.664	250	174.18	0	49.2463	44.5012	98.0001	1614205550009818	1
1591	0	0	591	1	484.655	282.526	202.129	0	0	-35.103	-57.1351	444.135	290.145	2227.62	16102.4	-444.135	15.5217	31.8394	37.4109	0	0	0.299474	144.484	-616.193	250	142.253	0	42.4189	47.6762	200.617	1614205550009818	1
1591	0	0	591	1	463.37	215.022	248.348	0	0	-2.5303	63.5396	270.22	336.178	2593.69	16679.3	-270.22	15.9548	32.4343	38.8729	0	0	0.186961	132.608	-612.664	250	174.18	0	49.2463	44.5012	98.0001	1614205550009818	1
1592	0	0	592	1	484.655	282.526	202.129	0	0	-35.103	-57.1351	444.135	290.145	2227.62	16102.4	-444.135	15.5217	31.8394	37.4109	0	0	0.299474	144.484	-616.193	250	142.253	0	42.4189	47.6762	200.617	1614205550009818	1
1592	0	0	592	1	463.37	215.022	248.348	0	0	-2.5303	63.5396	270.22	336.178	2593.69	16679.3	-270.22	15.9548	32.4343	38.8729	0	0	0.186961	132.608	-612.664	250	174.18	0	49.2463	44.5012	98.0001	1614205550009818	1
1593	0	0	593	1	484.655	282.526	202.129	0	0	-35.103	-57.1351	444.135	290.145	2227.62	16102.4	-444.135	15.5217	31.8394	37.4109	0	0	0.299474	144.484	-616.193	250	142.253	0	42.4189	47.6762	200.617	1614205550009818	1
1593	0	0	593	1	463.37	215.022	248.348	0	0	-2.5303	63.5396	270.22	336.178	2593.69	16679.3	-270.22	15.9548	32.4343	38.8729	0	0	0.186961	132.608	-612.664	250	174.18	0	49.2463	44.5012	98.0001	1614205550009818	1
1600	0	0	600	1	613.91	332.414	281.497	0	0	-26.4699	29.1873	170.241	406.534	2418.31	16713.7	-170.241	18.9506	30.3515	38.9452	0	0	0.448	133.121	-610.283	250	157.927	0	42.9056	38.4095	76.0395	1614205550149894	1
1601	0	0	601	1	500.122	249.92	250.202	0	0	59.2087	125.727	150.999	275.192	2531.95	16617.2	-150.999	12.8532	32.3573	38.4429	0	0	0.246012	113.385	-602.365	250	118.294	0	61.5124	56.7349	110.979	1614205550169905	1
1602	0	0	602	1	616.49	335.938	280.552	0	0	21.9602	15.6404	248.268	574.748	2569.2	16627.6	-248.268	26.8116	30.7915	37.4371	0	0	0.48573	144.352	-616.26	250	228.333	0	29.9956	27.08	57.3802	1614205550189916	1
1603	0	0	603	1	515.846	254.83	261.015	0	0	101.779	48.8081	151.657	464.382	2389.72	16694.1	-151.657	21.3423	31.53	39.0164	0	0	0.383642	125.497	-611.853	250	162.738	0	38.2515	34.67	68.8821	1614205550209927	1
1605	0	0	605	1	650.328	342.105	308.223	0	0	95.1175	-13.7145	319.887	579.701	2595.7	16656.9	-319.887	27.9395	31.5669	38.2117	0	0	0.0329828	139.661	-616.162	250	183.8	0	27.5652	25.954	65.3606	1614205550249949	1
1606	0	0	606	1	506.739	225.732	281.007	0	0	-36.6777	142.579	260.557	304.994	2528.18	16700	-260.557	14.784	32.4959	38.3408	0	0	0.631249	130.744	-612.215	250	149.101	0	53.2178	48.1405	103.31	1614205550269960	1
1608	0	0	608	1	491.065	235.033	256.032	0	0	69.6889	89.1962	170.021	386.934	2521.47	16653.7	-170.021	17.8861	31.8665	36.7233	0	0	0.198473	118.474	-605.472	250	163.624	0	44.5077	40.7625	79.7523	1614205550309982	1
1609	0	0	609	1	697.083	386.759	310.323	0	0	166.553	47.4411	101.171	383.842	2424.61	16595.8	-101.171	17.8626	31.4374	38.0005	0	0	0.524755	152.73	-621.498	250	185.664	0	43.4028	40.6852	82.259	1614205550329992	1
1610	0	0	610	1	468.284	300.66	167.624	0	0	1.77944	-20.4863	246.886	413.312	2489.72	16663.7	-246.886	19.3452	30.5227	37.0886	0	0	0.354626	133.01	-608.433	250	157.356	0	40.7291	36.5608	77.1649	1614205550350003	1
1612	0	0	612	1	401.165	219.027	182.139	0	0	5.7837	27.4054	261.029	256.862	2386.06	16615.8	-261.029	12.0839	31.6808	38.9289	0	0	0.513221	111.944	-599.951	250	130.955	0	64.13	57.7983	125.213	1614205550390025	1
1615	0	0	615	1	417.559	215.111	202.449	0	0	-26.0082	-3.65325	256.128	216.7	2517.51	16646.9	-256.128	10.2484	31.1126	39.507	0	0	0.215409	115.495	-601.66	250	150.156	0	75.0955	67.8936	145.989	1614205550450058	1
1617	0	0	617	1	731.094	372.265	358.829	0	0	67.2772	-32.1074	59.5041	561.711	2324.56	16575.7	-59.5041	25.9885	31.5286	39.2678	0	0	0.753805	147.128	-620.979	250	255.268	0	29.2683	28.3847	59.4637	1614205550490080	1
1619	0	0	619	1	619.052	303.241	315.811	0	0	81.835	-14.7834	172.924	524.652	2310.01	16458.7	-172.924	24.0027	31.3883	39.5813	0	0	0.685906	105.648	-602.935	250	207.483	0	34.3369	31.1572	61.5377	1614205550530101	1
1621	0	0	621	1	575.09	308.147	266.943	0	0	-24.3454	51.1126	96.9059	453.046	2316.53	16492.4	-96.9059	21.297	32.3494	41.0083	0	0	1.28007	138.608	-620.589	250	291.326	0	37.7692	35.2821	70.9817	1614205550570123	1
1622	0	0	622	1	663.011	326.499	336.512	0	0	11.9046	3.00555	311.575	368.544	2579.26	16640.2	-311.575	17.774	33.0015	39.4072	0	0	0.358762	152.409	-625.516	250	167.56	0	43.0056	40.2558	98.4218	1614205550590134	1
1623	0	0	623	1	736.684	436.252	300.432	0	0	75.9332	44.0516	167.196	583.537	2415.57	16599.2	-167.196	26.7845	33.5218	40.2269	0	0	0.758117	172.33	-637.727	250	218.72	0	31.469	28.5274	56.7128	1614205550610145	1
1624	0	0	624	1	637.492	319.352	318.14	0	0	79.0745	54.3135	39.2887	538.551	2312.77	16489.2	-39.2887	25.1248	33.6185	41.5437	0	0	1.08555	152.558	-627.099	250	256.763	0	30.1675	29.5179	63.6771	1614205550630156	1
1628	0	0	628	1	837.343	412.921	424.423	0	0	84.6311	44.3468	92.0285	706.056	2307.21	16499.2	-92.0285	32.6457	33.8052	39.1942	0	0	0.943366	160.696	-633.528	250	334.392	0	24.8564	23.5145	48.4098	1614205550710199	1
1629	0	0	629	1	839.391	413.497	425.894	0	0	99.801	54.5828	5.04597	626.696	2391.7	16489	-5.04597	29.4568	34.1923	37.9567	0	0	0.625726	156.346	-625.973	250	262.681	0	24.2145	24.1969	57.6224	1614205550730210	1
1631	0	0	631	1	822.586	419.79	402.796	0	0	-14.5964	-22.0553	162.089	599.681	2406.44	16565.6	-162.089	27.8141	34.1572	41.2754	0	0	1.06801	180.094	-642.339	250	267.723	0	30.9589	27.9719	55.5835	1614205550770232	1
1632	0	0	632	1	811.583	494.135	317.448	0	0	28.5653	-0.794653	163.906	725.31	2462.93	16644	-163.906	33.3376	32.839	39.1722	0	0	0.560175	120.487	-614.64	250	227.766	0	25.473	23.2398	46.3487	1614205550790243	1
1634	0	0	634	1	788.877	364.547	424.33	0	0	69.2694	79.3703	16.3758	494.857	2422.23	16563.8	-16.3758	23.3052	35.2152	41.0443	0	0	0.961839	147.673	-628.343	250	235.998	0	31.2241	31.3194	71.222	1614205550830265	1
1635	0	0	635	1	716.502	319.571	396.931	0	0	27.6793	39.6247	-0.406211	544.72	2364.16	16503.9	0.406211	25.681	34.5634	41.4648	0	0	0.747926	132.901	-622.556	250	298.791	0	28.0474	28.1729	66.6602	1614205550850276	1
1636	0	0	636	1	700.918	315.77	385.149	0	0	79.617	87.4014	113.416	557.873	2312.22	16555.8	-113.416	25.9089	33.221	39.3169	0	0	0.837464	159.194	-632.176	250	248.794	0	31.3577	29.4602	59.0601	1614205550870287	1
1637	0	0	637	1	750.364	415.62	334.744	0	0	108.551	75.7168	232.975	582.177	2582.27	16667.2	-232.975	27.0454	33.5508	40.6486	0	0	0.600401	145.427	-624.159	250	166.996	0	31.0549	27.9119	57.2878	1614205550890298	1
1638	0	0	638	1	515.469	265.787	249.681	0	0	-1.4057	12.0599	-13.4433	427.864	2393.25	16431.8	13.4433	20.2762	35.2443	40.0677	0	0	0.991962	140.718	-623.325	250	253.043	0	34.0698	34.527	86.2614	1614205550910308	1
1639	0	0	639	1	689.721	363.692	326.028	0	0	75.6481	66.7506	91.0905	590.582	2415.85	16576.5	-91.0905	27.4037	31.496	38.6294	0	0	0.481369	142.01	-618.592	250	251.838	0	28.8001	27.2946	55.5282	1614205550930319	1
1640	0	0	640	1	689.52	333.466	356.053	0	0	-8.23901	-17.35	57.9567	539.347	2400.08	16560.9	-57.9567	25.2328	32.7073	38.7617	0	0	0.707823	124.468	-610.005	250	265.458	0	30.2135	29.2509	61.5088	1614205550950330	1
1641	0	0	641	1	703.747	392.958	310.789	0	0	41.6705	11.0911	-17.7244	441.69	2350.17	16432.8	17.7244	20.8103	34.094	38.5443	0	0	0.671783	141.124	-620.501	250	255.746	0	32.252	33.0569	84.2311	1614205550970341	1
1642	0	0	642	1	553.833	334.32	219.513	0	0	54.3037	58.2821	48.6314	395.51	2337.54	16485.3	-48.6314	18.4543	33.0317	39.127	0	0	0.80848	164.011	-631.151	250	276.739	0	39.653	38.882	83.2368	1614205550990352	1
1643	0	0	643	1	709.231	333.869	375.362	0	0	-10.2925	54.8014	-24.79	485.274	2402.13	16488.8	24.79	23.1907	32.9533	39.7955	0	0	1.11425	149.914	-624.959	250	309.441	0	29.5481	29.8449	76.0031	1614205551010363	1
1644	0	0	644	1	587.193	257.377	329.817	0	0	98.4355	84.6177	56.5197	495.296	2393.06	16558.6	-56.5197	23.1599	31.5886	39.3118	0	0	0.570718	121.329	-604.728	250	184.774	0	32.6201	31.6383	65.8394	1614205551030374	1
1645	0	0	645	1	677.549	333.252	344.297	0	0	61.2582	-7.10255	48.6556	578.961	2330.58	16451	-48.6556	26.8423	31.7269	39.0697	0	0	0.368454	154.361	-623.705	250	282.449	0	27.9004	27.433	58.1897	1614205551050385	1
1647	0	0	647	1	864.252	350.01	514.242	0	0	58.0256	2.86772	38.4889	572.817	2333.81	16540.7	-38.4889	26.6227	31.8756	39.2042	0	0	0.777968	169.537	-632.095	250	259.481	0	27.8013	27.5099	59.2034	1614205551090407	1
1648	0	0	648	1	642.117	282.795	359.322	0	0	-32.2283	-44.7874	71.6087	413.881	2324.41	16488.7	-71.6087	19.4744	32.6666	40.4373	0	0	0.886828	163.031	-630.542	250	267.218	0	39.7055	37.9888	78.2035	1614205551110417	1
1649	0	0	649	1	536.876	256.643	280.232	0	0	-14.501	12.5902	55.3896	324.826	2306.68	16531	-55.3896	15.2417	33.1876	41.7294	0	0	1.13504	184.517	-647.365	250	273.671	0	49.6932	48.0921	99.7487	1614205551130428	1
1650	0	0	650	1	583.125	291.697	291.428	0	0	54.5147	11.1805	76.9695	333.127	2436.99	16432.7	-76.9695	15.4053	33.5585	39.5154	0	0	0.532347	120.277	-609.338	250	177.096	0	49.0255	47.4985	97.4746	1614205551150439	1
1651	0	0	651	1	415.347	182.681	232.666	0	0	43.384	40.5022	108.542	329.145	2448.12	16602.7	-108.542	15.2208	31.6418	38.784	0	0	0.264299	118.033	-601.367	250	153.312	0	50.8902	47.7581	95.702	1614205551170450	1
1655	0	0	655	1	538.594	238.594	300	0	0	40.1208	41.1503	105.304	399.771	2252.06	16602.1	-105.304	18.5028	30.3782	37.643	0	0	0.636217	192.684	-639.44	250	304.779	0	41.647	39.0227	78.4859	1614205551250494	1
1658	0	0	658	1	689.699	368.307	321.392	0	0	98.1757	19.9221	272.044	443.272	2393.32	16623.3	-272.044	20.7777	32.1153	38.5071	0	0	0.460299	135.433	-615.202	250	182.89	0	37.9963	34.6007	76.6193	1614205551310526	1
1661	0	0	661	1	489.994	273.246	216.748	0	0	-38.3206	34.7611	242.132	306.935	2430.16	16608.5	-242.132	14.5213	32.6404	38.9295	0	0	0.736339	129.061	-611.925	250	257.201	0	55.0084	49.2567	102.587	1614205551370559	1
1668	0	0	668	1	557.576	350.017	207.559	0	0	47.0359	88.8668	226.295	291.579	2344.8	16554.4	-226.295	13.5743	31.8457	38.1288	0	0	0.438808	141.436	-613.709	250	197.317	0	57.8659	52.5453	105.118	1614205551510635	1
1671	0	0	671	1	562.304	270.318	291.985	0	0	76.8944	66.3896	57.77	410.226	2314.95	16576.8	-57.77	19.114	32.6802	38.3388	0	0	1.15087	102.27	-600.342	250	271.187	0	38.7148	37.6048	79.3784	1614205551570668	1
1675	0	0	675	1	494.314	273.794	220.52	0	0	259.069	-79.6711	336.727	313.583	2531.41	16623.2	-336.727	16.0386	31.462	38.339	0	0	0.42896	120.698	-604.418	250	166.107	0	45.8778	43.6308	119.379	1614205551650712	1
1680	0	0	680	1	539.712	362.372	177.34	0	0	68.6273	-19.4317	288.77	402.152	2422.87	16563	-288.77	19.024	33.7145	39.0779	0	0	0.352842	126.558	-612.667	250	164.465	0	41.1477	38.1235	87.2941	1614205551750766	1
1683	0	0	683	1	593.924	264.884	329.04	0	0	81.3631	6.25383	132.412	417.559	2410.14	16637	-132.412	19.1536	32.1571	39.1388	0	0	0.540558	146.994	-620.695	250	213.006	0	41.9749	38.8872	77.0652	1614205551810799	1
1684	0	0	684	1	652.728	407.842	244.886	0	0	67.1347	12.9111	231.591	498.128	2424.37	16630.3	-231.591	23.0003	30.6911	38.6924	0	0	0.425553	138.37	-612.737	250	226.703	0	34.863	31.492	64.8202	1614205551830810	1
1685	0	0	685	1	671.765	309.36	362.405	0	0	67.5718	75.5072	84.521	403.851	2324.27	16567.7	-84.521	18.7891	31.6532	40.1	0	0	0.546765	141.299	-616.246	250	222.806	0	41.1561	39.2506	79.129	1614205551850821	1
1687	0	0	687	1	582.309	237.712	344.598	0	0	111.25	10.0962	122.218	479.984	2380.25	16633.1	-122.218	22.0567	32.3881	39.581	0	0	0.570842	133.275	-616.297	250	217.9	0	36.7591	34.1386	68.0952	1614205551890842	1
1697	0	0	697	1	605.507	325.595	279.912	0	0	-13.355	72.6165	74.634	270.011	2305.54	16570.6	-74.634	12.727	33.2766	38.8703	0	0	0.857692	136.406	-617.168	250	198.326	0	59.0725	56.4933	115.889	1614205552090951	1
1701	0	0	701	1	683.889	389.892	293.998	0	0	32.3123	-3.4878	186.129	412.142	2558.85	16646.7	-186.129	18.9391	30.168	37.2763	0	0	0.458708	125.263	-605.876	250	144.25	0	42.0021	38.0274	74.7745	1614205552170995	1
1706	0	0	706	1	523.397	245.191	278.207	0	0	88.4369	0.912097	52.069	288.256	2403.06	16542.6	-52.069	13.3482	33.0083	39.5544	0	0	0.258967	107.637	-601.775	250	123.205	0	54.712	53.5675	113.135	1614205552271049	1
1707	0	0	707	1	539.126	326.144	212.981	0	0	-29.8566	58.0388	438.03	455.509	2222.38	16585.2	-438.03	24.0352	32.4585	41.4179	0	0	0.56437	132.196	-617.772	250	239.376	0	28.7819	32.0007	130.774	1614205552291060	1
1709	0	0	709	1	922.512	563.91	358.602	0	0	-18.0873	-3.4527	341.82	866.597	2210.61	16646.7	-341.82	42.9218	32.0796	39.3462	0	0	0.644225	176.561	-640.529	250	277.091	0	18.6188	17.8455	48.3452	1614205552331082	1
1710	0	0	710	1	864.805	477.049	387.756	0	0	-26.5862	33.0719	349.306	791.526	2219.11	16610.1	-349.306	39.4854	31.5793	40.7767	0	0	1.06386	154.02	-629.715	250	298.601	0	19.8012	19.0933	54.0255	1614205552351093	1
1711	0	0	711	1	968.388	564.585	403.803	0	0	-8.3445	1.11838	388.458	999.707	2200.86	16642.1	-388.458	50.9123	33.1412	38.9428	0	0	0.92641	178.304	-643.908	250	409.399	0	15.5117	15.7465	50.8215	1614205552371104	1
1712	0	0	712	1	920.104	636.384	283.721	0	0	-21.9432	7.81775	347.563	813.196	2214.46	16635.4	-347.563	40.4604	32.2495	39.274	0	0	0.882835	136.895	-618.452	250	223.31	0	19.5154	18.8361	52.1084	1614205552391115	1
1713	0	0	713	1	913.378	492.73	420.648	0	0	20.9818	80.4627	258.268	1052.8	2171.54	16662.4	-258.268	49.6007	31.9178	39.0192	0	0	1.24706	152.345	-629.313	250	317.808	0	17.4464	15.7659	34.296	1614205552411126	1
1714	0	0	714	1	860.241	489.92	370.321	0	0	0.400891	-2.89673	305.198	937.545	2192.12	16646.1	-305.198	45.1439	34.0125	41.4772	0	0	0.830259	135.289	-628.154	250	302.894	0	18.8147	17.3979	41.8989	1614205552431137	1
1715	0	0	715	1	750.513	424.979	325.535	0	0	-4.4617	15.2475	337.513	774.93	2196.98	16628	-337.513	38.1365	31.8337	40.1644	0	0	0.989679	151.369	-627.098	250	284.937	0	20.7363	19.7342	53.0504	1614205552451148	1
1716	0	0	716	1	778.925	444.179	334.746	0	0	48.7543	22.4053	322.211	746.822	2243.43	16620.8	-322.211	36.0856	33.3867	39.6396	0	0	0.771288	129.502	-620.233	250	229.924	0	22.1708	20.9801	52.9347	1614205552471158	1
1717	0	0	717	1	874.275	421.146	453.129	0	0	43.3495	11.6165	275.376	728.464	2149.17	16631.6	-275.376	34.2685	30.9091	40.1248	0	0	0.904644	184.12	-642.721	250	275.264	0	23.6736	21.68	49.2061	1614205552491169	1
1718	0	0	718	1	670.116	459.875	210.241	0	0	-12.3783	9.68066	408.19	648.61	2204.9	16633.5	-408.19	33.464	32.4599	38.7844	0	0	0.888502	121.404	-611.896	250	258.762	0	21.8602	22.9045	81.7441	1614205552511180	1
1719	0	0	719	1	1044.19	605.328	438.864	0	0	-14.891	90.2395	300.133	952.452	2207.41	16652.6	-300.133	46.1855	32.1374	38.6359	0	0	1.19508	162.352	-633.325	250	297.801	0	18.1349	16.7273	39.417	1614205552531191	1
1720	0	0	720	1	732.252	446.312	285.94	0	0	-13.1732	30.8766	388.461	762.074	2205.69	16612.3	-388.461	38.8306	32.0223	38.8298	0	0	0.828654	136.25	-619.637	250	314.024	0	19.4021	19.6545	64.5272	1614205552551202	1
1721	0	0	721	1	841.584	492.494	349.09	0	0	-2.66476	24.7651	288.865	799.82	2195.18	16618.5	-288.865	38.1899	32.6995	38.9305	0	0	0.84773	130.401	-619.299	250	244.82	0	21.7587	19.8381	45.7783	1614205552571213	1
1722	0	0	722	1	879.775	495.464	384.311	0	0	29.3716	40.729	290.915	803.372	2262.81	16602.5	-290.915	38.207	32.1255	38.7417	0	0	0.867494	152.337	-626.815	250	243.915	0	21.4296	19.6757	45.7592	1614205552591224	1
1723	0	0	723	1	895.812	548.162	347.65	0	0	-22.0303	14.9343	289.366	925.733	2214.55	16628.3	-289.366	44.4186	31.2351	37.4608	0	0	0.966908	188.016	-641.005	250	341.805	0	18.7203	17.1069	39.5898	1614205552611235	1
1724	0	0	724	1	804.521	464.763	339.758	0	0	-38.2399	25.6131	403.292	711.344	2230.76	16617.6	-403.292	36.8144	32.2776	38.5912	0	0	1.06016	169.561	-634.39	250	312.466	0	20.0553	20.8774	72.7947	1614205552631246	1
1725	0	0	725	1	694.195	457.448	236.747	0	0	51.4885	4.27932	350.269	711.316	2240.69	16638.9	-350.269	35.0171	32.1823	38.9973	0	0	0.407444	123.54	-613.794	250	251.375	0	21.9027	21.4019	60.0252	1614205552651256	1
1726	0	0	726	1	787.585	577.682	209.903	0	0	45.9698	-17.1159	384.519	739.678	2246.21	16660.3	-384.519	37.3135	30.5866	37.3788	0	0	0.158934	146.866	-616.69	250	281.855	0	19.6869	20.0376	65.238	1614205552671267	1
1727	0	0	727	1	870.588	487.228	383.361	0	0	25.4304	10.8902	307.475	844.071	2266.75	16632.3	-307.475	40.511	31.1701	38.2548	0	0	0.825314	170.76	-632.592	250	318.011	0	19.9045	18.5386	44.9452	1614205552691278	1
1728	0	0	728	1	845.41	457.823	387.588	0	0	23.028	7.81657	288.374	964.102	2269.15	16635.4	-288.374	45.7781	31.0539	37.5245	0	0	0.835332	132.475	-617.06	250	336.587	0	18.1213	16.6459	38.4258	1614205552711289	1
1729	0	0	729	1	776.213	438.822	337.391	0	0	42.5708	43.4884	331.655	774.295	2249.61	16599.7	-331.655	37.6973	31.542	39.2208	0	0	1.02921	174.9	-635.825	250	339.345	0	20.7711	19.7733	51.9901	1614205552731300	1
1730	0	0	730	1	884.382	477.429	406.953	0	0	3.80573	1.47969	299.725	804.868	2188.71	16641.7	-299.725	38.5984	31.8812	39.1766	0	0	0.892117	144.74	-625.273	250	285.956	0	21.2054	19.5484	46.4576	1614205552751311	1
1731	0	0	731	1	889.506	534.871	354.635	0	0	73.5033	25.8566	360.527	840.742	2218.68	16617.4	-360.527	41.611	32.0419	38.5502	0	0	0.604068	139.239	-623.5	250	310.707	0	18.6223	18.3004	53.2662	1614205552771322	1
1732	0	0	732	1	761.242	496.756	264.486	0	0	65.7932	6.94659	335.294	698.114	2226.39	16636.3	-335.294	33.9871	30.2514	37.1237	0	0	0.564697	123.639	-608.16	250	265.447	0	22.3432	21.4387	56.9004	1614205552791333	1
1733	0	0	733	1	901.861	564.151	337.71	0	0	29.8913	11.4528	289.124	965.907	2262.29	16631.8	-289.124	45.837	29.6161	38.6944	0	0	0.74998	180.397	-640.203	250	356.624	0	17.8862	16.4427	38.5345	1614205552811344	1
1734	0	0	734	1	737.423	405.819	331.604	0	0	4.42966	89.826	286.033	692.067	2188.09	16653.1	-286.033	33.1579	31.052	37.485	0	0	0.865352	133.968	-615.603	250	223.538	0	24.2988	22.2264	50.6627	1614205552831355	1
1735	0	0	735	1	869.208	569.063	300.145	0	0	73.692	12.7092	366.063	826.497	2218.49	16630.5	-366.063	41.0585	29.4806	36.9824	0	0	0.43604	170.232	-629.555	250	330.472	0	18.2373	18.0791	54.2387	1614205552851365	1
1736	0	0	736	1	897.26	491.674	405.586	0	0	99.4535	-10.9996	286.458	824.275	2192.73	16654.2	-286.458	38.9222	30.9245	36.7126	0	0	0.530343	117.347	-606.564	250	241.588	0	20.8835	19.1391	43.9252	1614205552871376	1
1737	0	0	737	1	947.312	591.506	355.806	0	0	49.7792	-9.28417	284.503	936.277	2242.4	16652.5	-284.503	44.2257	30.5247	35.428	0	0	0.426391	148.479	-620.708	250	346.734	0	18.4482	17.0003	38.7398	1614205552891387	1
1738	0	0	738	1	621.279	353.96	267.319	0	0	24.1089	-3.06895	418.444	519.439	2168.41	16646.3	-418.444	26.8267	32.2464	39.9874	0	0	0.790612	127.881	-614.583	250	222.613	0	26.2886	28.2271	107.173	1614205552911398	1
1739	0	0	739	1	899.417	573.297	326.12	0	0	0.550933	25.4642	331.693	726.851	2191.97	16617.8	-331.693	35.5988	32.2351	38.3317	0	0	0.798586	145.167	-621.577	250	275.194	0	22.1666	20.953	54.5528	1614205552931409	1
1740	0	0	740	1	751.5	436.16	315.34	0	0	22.2617	-9.42938	289.084	730.137	2269.92	16652.7	-289.084	34.6927	31.8981	38.0153	0	0	0.386882	109.751	-603.789	250	216.008	0	23.3734	21.4906	49.5526	1614205552951420	1
1741	0	0	741	1	801.349	491.791	309.558	0	0	59.5226	32.5005	307.492	845.286	2232.66	16610.7	-307.492	40.4419	31.6211	37.6405	0	0	0.575321	110.873	-607.477	250	233.257	0	19.8937	18.5486	44.8393	1614205552971431	1
1743	0	0	743	1	1005.29	462.312	542.979	0	0	67.713	12.0985	301.507	863.8	2224.47	16631.1	-301.507	41.139	31.401	38.3405	0	0	0.893406	120.679	-610.318	250	304.909	0	19.7058	18.3286	43.7355	1614205553011453	1
1745	0	0	745	1	795.186	530.59	264.596	0	0	44.3362	34.3835	364.056	933.225	2247.84	16608.8	-364.056	46.3868	29.4271	38.6093	0	0	0.840181	143.836	-621.4	250	376.758	0	16.4334	16.2351	48.6198	1614205553051474	1
1746	0	0	746	1	762.367	448.7	313.666	0	0	7.05006	51.3138	405.577	719.188	2185.47	16591.9	-405.577	36.9013	31.5577	38.9949	0	0	0.912637	149.739	-626.027	250	330.521	0	19.8877	20.6888	73.2568	1614205553071485	1
1748	0	0	748	1	702.01	470.236	231.774	0	0	77.9591	7.38382	404.09	742.298	2214.22	16635.8	-404.09	37.8064	31.6194	38.5499	0	0	0.832561	131.117	-611.78	250	284.347	0	19.4107	20.3111	71.6279	1614205553111507	1
1749	0	0	749	1	845.351	576.416	268.935	0	0	29.8865	56.4738	425.247	747.701	2162.63	16586.7	-425.247	38.7132	32.0845	38.1155	0	0	1.2186	147.657	-626.295	250	324.307	0	18.7668	20.3216	76.5503	1614205553131518	1
1751	0	0	751	1	838.426	550.231	288.194	0	0	14.3911	-14.8738	371.664	835.754	2178.13	16658.1	-371.664	41.9619	32.5417	40.0544	0	0	0.640553	142.734	-626.318	250	348.174	0	18.5043	18.3835	56.4685	1614205553171540	1
1753	0	0	753	1	807.966	480.446	327.52	0	0	-20.5393	23.6773	445.359	846.233	2213.06	16619.5	-445.359	44.7521	30.9237	36.8143	0	0	0.998442	157.744	-627.871	250	380.681	0	16.2317	18.158	72.7212	1614205553211562	1
1754	0	0	754	1	793.772	499.191	294.581	0	0	30.9866	2.18512	297.79	806.969	2161.53	16641	-297.79	38.4757	31.8302	38.8743	0	0	0.837362	144.039	-622.721	250	307.513	0	21.1155	19.5819	46.2952	1614205553231573	1
1755	0	0	755	1	777.731	422.383	355.347	0	0	16.6539	0.0579556	294.293	807.869	2175.87	16643.2	-294.293	38.5273	31.9041	38.4299	0	0	0.813195	110.321	-606.907	250	287.319	0	21.2328	19.6072	45.7631	1614205553251583	1
1756	0	0	756	1	709.397	385.637	323.76	0	0	1.43884	0.784276	286.878	724.976	2191.08	16642.4	-286.878	34.5348	32.4201	37.8499	0	0	0.693993	116.707	-607.939	250	248.075	0	23.7172	21.6906	49.5316	1614205553271594	1
1757	0	0	757	1	779.371	426.233	353.138	0	0	7.71801	19.0665	414.777	779.607	2184.8	16624.2	-414.777	40.222	29.8414	39.2957	0	0	0.816965	161.651	-626.612	250	422.533	0	17.9888	19.0439	70.7344	1614205553291605	1
1758	0	0	758	1	879.335	502.389	376.946	0	0	24.6955	-9.75239	356.324	907.395	2167.82	16653	-356.324	45.012	31.5812	38.5131	0	0	0.685334	132.137	-617.216	250	332.937	0	17.4212	17.0351	48.7972	1614205553311616	1
1759	0	0	759	1	760.005	456.422	303.583	0	0	-0.424358	20.2807	392.905	789.114	2192.94	16622.9	-392.905	40.212	31.998	38.3585	0	0	0.993726	154.252	-626.847	250	343.552	0	18.7407	19.1143	63.6709	1614205553331627	1
1760	0	0	760	1	786.696	465.031	321.665	0	0	3.0232	0.55227	376.401	887.554	2189.5	16642.7	-376.401	44.7508	30.5303	38.4017	0	0	0.65698	134.345	-618.127	250	399.746	0	17.085	17.0588	53.3146	1614205553351638	1
1761	0	0	761	1	545.63	341.497	204.133	0	0	12.3737	-37.2223	372.974	475.136	2180.15	16580.8	-372.974	23.9367	32.624	39.0437	0	0	0.60209	126.088	-611.343	250	208.937	0	30.5488	30.3647	95.0193	1614205553371649	1
1766	0	0	766	1	530.589	297.58	233.009	0	0	176.273	-19.0705	352.149	312.763	2215.57	16662.3	-352.149	15.5609	31.5033	38.6947	0	0	0.283632	157.832	-622.118	250	174.708	0	46.0283	44.688	129.85	1614205553471703	1
1768	0	0	768	1	541.863	283.905	257.957	0	0	46.9849	23.4461	144.959	389.765	2444.52	16619.8	-144.959	17.9135	28.6665	36.4665	0	0	0.270999	141.625	-607.845	250	163.142	0	43.2335	39.7001	78.5272	1614205553511725	1
1777	0	0	777	1	431.112	247.368	183.745	0	0	23.523	57.8578	55.6589	237.115	2368.32	16585.4	-55.6589	11.0913	30.5001	36.8928	0	0	0.502467	128.446	-603.887	250	133.61	0	63.6323	61.7599	129.724	1614205553691823	1
1778	0	0	778	1	398.541	211.011	187.53	0	0	109.156	-9.30235	555.419	270.108	2681.32	16552.9	-555.419	15.5041	28.8225	36.7732	0	0	0.146469	133.711	-604.351	250	190.025	0	41.1379	64.0929	335.292	1614205553711834	1
1780	0	0	780	1	494.365	299.326	195.039	0	0	15.0983	71.834	258.481	311.455	2576.06	16671	-258.481	14.6719	29.9151	35.9518	0	0	0.472903	144.444	-610.34	250	182.495	0	51.7777	46.7993	100.266	1614205553751856	1
1781	0	0	781	1	559.991	379.123	180.867	0	0	-0.29198	25.7778	347.35	423.187	2591.45	16617.4	-347.35	20.9457	29.3921	35.6629	0	0	0.606219	133.208	-606.049	250	177.999	0	34.0556	32.8085	91.6583	1614205553771867	1
1784	0	0	784	1	438.574	196.168	242.406	0	0	-5.84225	47.2034	220.234	206.187	2497.34	16596	-220.234	9.61807	31.99	37.4815	0	0	0.456905	143.224	-613.227	250	159.259	0	81.7231	72.6881	144.954	1614205553831899	1
1785	0	0	785	1	583.861	296.377	287.484	0	0	37.0723	23.4893	115.455	388.433	2354.77	16619.7	-115.455	17.9316	30.2559	37.4959	0	0	0.24006	128.465	-605.743	250	150.052	0	43.2065	40.3377	80.5321	1614205553851910	1
1788	0	0	788	1	519.067	247.32	271.747	0	0	27.9347	29.4293	155.724	292.563	2463.57	16613.8	-155.724	13.4754	29.4635	36.9912	0	0	0.343539	139.626	-609.255	250	147.848	0	57.5751	52.3828	102.956	1614205553911943	1
1789	0	0	789	1	460.267	195.102	265.165	0	0	-169.49	-2.11693	221.12	298.922	2561.33	16645.3	-221.12	15.1189	29.6031	36.5825	0	0	0.429442	105.436	-591.905	250	150.046	0	54.111	46.7601	94.114	1614205553931954	1
1791	0	0	791	1	440.796	203.138	237.657	0	0	46.8771	52.7217	89.7783	294.175	2344.96	16490.8	-89.7783	13.65	30.0637	37.5172	0	0	0.519065	102.757	-592.818	250	156.607	0	54.4427	51.7453	104.415	1614205553971976	1
1792	0	0	792	1	532.822	297.28	235.542	0	0	-4.04509	39.0585	176.989	330.802	2495.55	16604.2	-176.989	15.3394	30.5556	36.2357	0	0	0.576459	144.372	-614.36	250	166.382	0	51.5815	46.2023	90.8668	1614205553991987	1
1793	0	0	793	1	462.875	287.507	175.369	0	0	1.32095	74.2678	273.448	251.699	2390.52	16569	-273.448	11.9683	29.9252	36.995	0	0	0.471598	117.291	-599.013	250	161.504	0	62.5548	56.8261	126.189	1614205554011997	1
1796	0	0	796	1	425.745	246.579	179.166	0	0	62.6997	71.0898	39.1102	279.123	2329.14	16572.1	-39.1102	13.0665	28.9276	36.8073	0	0	0.43689	136.33	-606.048	250	179.256	0	52.7616	51.9399	110.801	1614205554072030	1
1797	0	0	797	1	655.607	352.571	303.037	0	0	-54.9881	11.6107	388.488	387.224	2646.15	16631.6	-388.488	19.967	28.4451	36.8638	0	0	0.204155	160.126	-614.151	250	183.363	0	33.6321	34.4998	117.206	1614205554092041	1
1799	0	0	799	1	499.7	305.031	194.669	0	0	143.059	96.965	429.748	250.463	2248.78	16147.6	-429.748	13.0356	29.489	37.2638	0	0	0.331039	140.388	-607.381	250	177.363	0	48.65	54.2007	216.577	1614205554132063	1
1803	0	0	803	1	539.173	288.828	250.345	0	0	-68.3368	57.2176	418.853	409.796	2559.84	16586	-418.853	21.6282	28.33	35.7881	0	0	0.439497	136.068	-603.98	250	148.602	0	30.4771	32.5781	123.942	1614205554212106	1
1807	0	0	807	1	598.994	356.891	242.103	0	0	-19.6256	28.4568	253.929	532.997	2511.13	16614.8	-253.929	25.1622	28.2352	34.7188	0	0	0.373902	106.546	-590.554	250	181.895	0	30.8601	27.6827	59.5884	1614205554292150	1
1813	0	0	813	1	536.747	260.878	275.869	0	0	263.136	-81.4782	170.12	314.537	2328.02	16525.4	-170.12	15.1002	29.9242	35.5203	0	0	0.15591	162.571	-617.218	250	149.455	0	52.9679	47.3298	93.5515	1614205554412215	1
1815	0	0	815	1	377.058	170.393	206.665	0	0	35.2285	68.553	33.659	192.891	2356.61	16375.3	-33.659	9.05835	30.138	35.8717	0	0	0.225806	136.23	-603.105	250	167.497	0	73.6805	73.1419	160.775	1614205554452237	1
1816	0	0	816	1	440.165	280.086	160.08	0	0	-25.398	52.7209	130.632	250.927	2317.58	16590.5	-130.632	11.7549	30.1358	37.658	0	0	0.365125	129.701	-606.451	250	180.597	0	66.0953	60.3919	119.245	1614205554472248	1
1818	0	0	818	1	639.319	313.245	326.074	0	0	54.917	49.254	179.795	400.949	2536.24	16594	-179.795	18.4368	29.7448	35.6428	0	0	0.294855	181.845	-624.137	250	198.342	0	42.4091	38.3675	75.79	1614205554512270	1
1821	0	0	821	1	623.4	321.324	302.076	0	0	57.2952	21.7603	227.001	428.049	2533.86	16621.5	-227.001	19.7601	28.302	36.7428	0	0	0.241065	115.172	-596.449	250	157.738	0	39.0893	35.2079	72.1956	1614205554572303	1
1822	0	0	822	1	676.395	305.067	371.328	0	0	-10.5963	-39.8956	355.871	409.482	2601.76	16583.5	-355.871	20.493	30.2309	37.4399	0	0	0.39809	112.84	-597.866	250	146.549	0	34.8827	33.872	99.4793	1614205554592314	1
1823	0	0	823	1	799.842	500.242	299.6	0	0	-48.848	-9.6717	515.525	519.158	2640.01	16553.2	-515.525	29.0899	30.0718	37.0258	0	0	0.381689	133.275	-610.77	250	197.896	0	22.9875	31.4035	160.083	1614205554612324	1
1824	0	0	824	1	703.493	448.048	255.445	0	0	45.7349	4.15871	444.076	590.683	2645.09	16539.4	-444.076	30.942	29.4865	36.8218	0	0	0.303032	123.719	-606.03	250	214.075	0	21.8503	24.8104	102.284	1614205554632335	1
1825	0	0	825	1	718.854	399.097	319.757	0	0	-51.6216	-24.6516	572.4	594.284	2642.78	16568.2	-572.4	35.1519	28.6979	36.6013	0	0	0.528797	136.962	-610.443	250	253.545	0	19.6431	31.2665	154.439	1614205554652346	1
1826	0	0	826	1	749.23	383.068	366.162	0	0	-38.8543	-33.0901	529.375	456.704	2630.01	16576.7	-529.375	25.9307	30.9705	37.5115	0	0	0.415973	158.529	-619.962	250	195.24	0	25.9133	36.6713	190.483	1614205554672357	1
1827	0	0	827	1	673.691	399.734	273.956	0	0	-39.0928	-18.0036	468.246	500.149	2630.25	16561.6	-468.246	27.0405	29.1936	36.6646	0	0	0.327049	148.605	-615.191	250	208.827	0	24.3902	29.1328	131.863	1614205554692368	1
1838	0	0	838	1	812.532	540.713	271.818	0	0	-30.6675	2.4192	541.178	570.71	2621.83	16541.1	-541.178	32.5217	30.0593	37.7868	0	0	0.329695	141.877	-614.892	250	211.792	0	21.0501	30.8099	157.192	1614205554992531	1
1839	0	0	839	1	825.675	571.058	254.618	0	0	56.903	-3.58114	495.547	730.198	2633.92	16547.1	-495.547	39.6708	28.6279	35.9256	0	0	0.108883	112.171	-598.688	250	260.266	0	17.1266	22.0865	107.953	1614205555012542	1
1841	0	0	841	1	726.233	491.621	234.612	0	0	-4.71903	-25.5037	447.341	727.239	2595.88	16569.1	-447.341	38.537	30.1398	36.0326	0	0	0.420671	82.1117	-587.388	250	235.686	0	18.2988	20.5619	84.2864	1614205555052564	1
1842	0	0	842	1	674.527	405.072	269.455	0	0	-17.0888	-30.4301	496.329	546.062	2608.25	16574	-496.329	30.032	30.6406	36.4151	0	0	0.186937	125.224	-607.238	250	210.496	0	22.5706	28.7656	141.946	1614205555072575	1
1845	0	0	845	1	784.844	555.305	229.538	0	0	-46.4041	-7.35082	596.921	641.279	2637.56	16550.9	-596.921	38.7225	29.7826	36.6108	0	0	0.514651	131.224	-609.791	250	222.073	0	18.6358	31.1114	144.658	1614205555132608	1
1846	0	0	846	1	684.664	386.91	297.754	0	0	-32.2018	74.1064	467.722	557.907	2623.36	16569.1	-467.722	30.0121	29.6024	36.1137	0	0	0.642664	133.569	-608.335	250	249.414	0	22.356	26.5957	116.865	1614205555152619	1
1847	0	0	847	1	717.642	425.002	292.641	0	0	52.8032	24.0814	482.117	659.664	2638.02	16619.1	-482.117	35.4017	29.5395	37.4376	0	0	0.321195	135.228	-613.213	250	278.258	0	19.1599	23.723	111.988	1614205555172630	1
1849	0	0	849	1	863.27	594.287	268.983	0	0	59.5811	52.1896	505.941	892.381	2631.24	16591	-505.941	48.6877	28.486	36.5298	0	0	0.114426	161.982	-621.647	250	333.599	0	14.3681	18.9368	93.4735	1614205555212651	1
1850	0	0	850	1	711.679	451.271	260.408	0	0	51.6002	-16.0451	513.497	742.319	2639.22	16559.6	-513.497	41.0047	27.7725	37.0132	0	0	0.131896	128.884	-604.217	250	310.341	0	16.5095	22.5269	115.405	1614205555232662	1
1851	0	0	851	1	752.313	488.978	263.335	0	0	-42.2891	-3.63249	439.124	645.601	2633.45	16547.2	-439.124	34.239	29.15	36.6456	0	0	0.468701	154.863	-619.345	250	273.817	0	20.0422	22.4297	90.0682	1614205555252673	1
1852	0	0	852	1	952.734	613.328	339.406	0	0	64.6072	64.5599	329.34	838.36	2626.21	16578.7	-329.34	40.7456	29.442	36.3824	0	0	0.746813	160.727	-624.933	250	293.994	0	18.9173	18.0069	46.6644	1614205555272684	1
1853	0	0	853	1	758.686	445.365	313.322	0	0	-7.71387	-36.963	465.16	544.102	2598.87	16580.5	-465.16	29.2451	29.3112	37.2076	0	0	0.472291	119.591	-603.024	250	181.551	0	22.9511	26.8931	121.341	1614205555292695	1
1854	0	0	854	1	708.378	569.326	139.052	0	0	-26.9257	61.4656	569.443	705.54	2618.09	16581.8	-569.443	41.0583	28.1083	36.0894	0	0	0.532435	134.782	-606.572	250	278.728	0	17.0423	26.64	130.46	1614205555312706	1
1855	0	0	855	1	879.415	563.109	316.306	0	0	-11.6709	53.5491	376.67	696.183	2602.83	16589.7	-376.67	35.2298	30.7338	35.6657	0	0	0.633423	123.298	-608.625	250	226.641	0	20.9902	20.9146	64.5531	1614205555332717	1
1857	0	0	857	1	604.755	360.153	244.602	0	0	-59.672	-26.7369	314.615	597.816	2551.17	16570.3	-314.615	29.5031	27.6017	36.2747	0	0	0.777785	137.834	-608.062	250	228.541	0	25.3545	23.6047	59.7085	1614205555372738	1
1858	0	0	858	1	730.745	515.811	214.934	0	0	21.2757	-20.7117	369.283	544.516	2569.88	16564.3	-369.283	27.2797	28.809	36.0592	0	0	0.291181	131.614	-605.316	250	192.505	0	25.905	25.7655	79.4404	1614205555392749	1
1862	0	0	862	1	698.274	423.698	274.575	0	0	-115.564	36.2289	452.997	300.614	2607.06	16507.3	-452.997	16.4815	31.5159	36.1922	0	0	0.412602	162.115	-611.22	250	155.639	0	40.2026	45.5946	193.7	1614205555472793	1
1863	0	0	863	1	593.728	419.485	174.243	0	0	45.856	-9.93408	446.021	577.545	2644.96	16553.5	-446.021	30.3306	28.9249	35.3493	0	0	0.289031	140.779	-609.217	250	232.269	0	22.0541	25.1207	104.03	1614205555492804	1
1864	0	0	864	1	722.446	498.032	224.414	0	0	66.2125	65.4829	360.045	624.532	2624.61	16577.7	-360.045	30.9629	28.1489	35.7741	0	0	0.547782	151.911	-615.79	250	217.812	0	23.0513	22.7297	66.9087	1614205555512815	1
1865	0	0	865	1	621.158	368.287	252.871	0	0	-19.8261	-15.0096	529.888	471.922	2610.99	16558.6	-529.888	26.6343	30.2319	37.2571	0	0	0.369467	109.544	-599.237	250	185.349	0	25.1658	35.7479	185.026	1614205555532826	1
1867	0	0	867	1	693.981	427.094	266.887	0	0	43.8041	10.0396	370.147	516.845	2547.36	16633.2	-370.147	25.7942	28.3656	36.4205	0	0	0.194393	131.901	-607.19	250	230.451	0	26.951	27.039	84.0016	1614205555572847	1
1868	0	0	868	1	667.833	385.641	282.192	0	0	44.4339	45.7729	306.717	440.147	2546.73	16597.4	-306.717	21.0908	29.6053	36.4556	0	0	0.289216	150.289	-612.923	250	166.542	0	35.0415	32.6853	79.6141	1614205555592858	1
1871	0	0	871	1	681.545	412.307	269.238	0	0	58.9796	-27.455	476.56	634.952	2631.84	16571	-476.56	34.1165	29.7142	36.3006	0	0	0.169478	128.753	-607.196	250	255.35	0	19.8525	24.1887	112.544	1614205555652891	1
1872	0	0	872	1	674.684	394.648	280.035	0	0	8.87601	47.9403	281.722	537.616	2482.62	16595.3	-281.722	25.5494	29.8364	36.4904	0	0	0.740304	129.128	-606.734	250	145.488	0	30.3836	27.6195	62.9599	1614205555672902	1
1873	0	0	873	1	715.485	342.706	372.779	0	0	-51.7515	-32.4184	413.58	498.948	2642.91	16576	-413.58	26.1852	28.3758	35.9504	0	0	0.267731	124.355	-600.88	250	197.573	0	25.6473	27.2441	102.09	1614205555692913	1
1874	0	0	874	1	576.903	323.998	252.905	0	0	-0.496856	65.3323	373.988	392.823	2591.66	16577.9	-373.988	19.8129	28.5171	36.4812	0	0	0.450197	143.175	-609.885	250	203.5	0	34.5733	34.3944	108.891	1614205555712924	1
1877	0	0	877	1	606.26	353.222	253.039	0	0	107.348	64.4677	368.179	518.315	2683.13	16578.8	-368.179	25.8238	30.3938	36.3043	0	0	0.515003	114.006	-601.122	250	173.941	0	27.7684	27.5194	83.1941	1614205555772956	1
1878	0	0	878	1	522.614	371.759	150.855	0	0	8.33982	-12.242	564.819	479.95	2682.48	16555.8	-564.819	27.8686	30.2044	37.7553	0	0	0.313897	158.256	-621.615	250	232.044	0	24.6337	38.6085	194.789	1614205555792967	1
1879	0	0	879	1	740.553	432.732	307.821	0	0	3.39555	76.4087	502.073	650.943	2587.76	16566.8	-502.073	35.5968	29.9649	37.813	0	0	0.490221	169.089	-628.157	250	281.039	0	19.3053	25.141	123.455	1614205555812978	1
1881	0	0	881	1	843.966	561.768	282.197	0	0	-37.6637	59.6493	374.706	784.235	2728.48	16583.6	-374.706	39.9282	30.5571	37.121	0	0	0.893233	151.62	-623.042	250	273.532	0	18.7727	18.7617	57.7555	1614205555853000	1
1883	0	0	883	1	806.856	591.475	215.381	0	0	61.2702	-29.6209	344.03	699.812	2729.21	16573.2	-344.03	34.3519	31.0911	37.3317	0	0	0.138885	166.196	-628.734	250	225.994	0	22.0729	21.378	58.7189	1614205555893022	1
1885	0	0	885	1	865.857	506.014	359.843	0	0	40.4363	-22.3757	296.114	754.437	2750.04	16565.9	-296.114	35.9227	30.1032	37.4991	0	0	0.195492	153.743	-623.136	250	240.652	0	21.9751	20.3882	48.315	1614205555933044	1
1889	0	0	889	1	803.151	598.947	204.205	0	0	41.6024	66.5463	370.109	663.115	2649.22	16576.7	-370.109	33.1511	29.3956	36.2406	0	0	0.719681	148.955	-616.853	250	233.233	0	21.7773	21.7733	66.2505	1614205556013087	1
1890	0	0	890	1	670.598	370.859	299.739	0	0	-2.55627	31.2106	327.975	542.006	2793.04	16612	-327.975	26.5032	30.641	37.1721	0	0	0.291764	111.73	-601.532	250	189.078	0	28.4987	26.8429	69.4455	1614205556033098	1
1894	0	0	894	1	794.278	526.381	267.897	0	0	109.68	87.9012	336.697	834.807	2780.46	16555.3	-336.697	40.8657	30.1463	34.6539	0	0	0.812359	142.972	-616.815	250	251.196	0	18.9133	18.1457	47.1145	1614205556113142	1
1895	0	0	895	1	668.867	357.281	311.587	0	0	-94.0025	11.1871	377.547	584.686	2585.5	16532.4	-377.547	30.4136	29.6608	37.6679	0	0	0.548985	133.899	-612.431	250	203.704	0	23.9046	23.8045	75.8227	1614205556133153	1
1896	0	0	896	1	798.61	599.93	198.679	0	0	7.49849	-22.271	346.757	696.162	2782.98	16565.8	-346.757	34.4367	28.6942	37.378	0	0	0.256376	131.228	-609.792	250	255.881	0	21.6224	20.8435	58.638	1614205556153163	1
1897	0	0	897	1	677.182	437.589	239.593	0	0	-13.5451	89.6044	377.611	543.82	2804.03	16553.6	-377.611	27.6353	30.3541	38.0807	0	0	0.783447	129.99	-609.465	250	208.243	0	26.002	26.2058	82.4128	1614205556173174	1
1898	0	0	898	1	764.064	528.418	235.646	0	0	81.5819	47.7569	334.063	778.777	2708.9	16595.5	-334.063	37.8965	28.6609	34.636	0	0	0.599412	137.253	-609.361	250	279.798	0	19.9118	18.96	49.8473	1614205556193185	1
1899	0	0	899	1	888.906	497.966	390.939	0	0	49.7268	-13.3554	354.082	735.397	2641.09	16556.9	-354.082	36.3302	27.6285	35.7295	0	0	0.13169	160.43	-618.424	250	269.477	0	19.9911	19.6411	56.672	1614205556213196	1
1900	0	0	900	1	766.017	474.859	291.158	0	0	-16.6633	58.5758	324.527	699.753	2607.82	16584.6	-324.527	34.3144	30.3691	35.7871	0	0	0.834308	132.055	-610.568	250	212.301	0	22.5077	21.1251	53.5495	1614205556233207	1
1903	0	0	903	1	632.793	342.833	289.959	0	0	-68.7878	-51.609	389.127	568.883	2659.95	16595.2	-389.127	29.6482	30.5784	37.8521	0	0	0.513291	158.587	-621.874	250	225.453	0	24.2042	24.5798	82.8058	1614205556293240	1
1904	0	0	904	1	704.796	445.473	259.322	0	0	-13.9193	45.8407	297.463	750.846	2605.08	16597.4	-297.463	36.1613	29.2028	36.3444	0	0	0.725764	146.78	-615.569	250	236.649	0	21.8005	19.9658	47.4637	1614205556313251	1
1905	0	0	905	1	637.215	355.141	282.075	0	0	-6.8378	-14.6335	364.781	612.481	2598	16558.2	-364.781	30.7364	29.7008	36.9712	0	0	0.400038	135.147	-610.707	250	228.933	0	23.7502	23.4067	70.304	1614205556333262	1
1906	0	0	906	1	690.651	385.795	304.857	0	0	-47.5948	-5.71624	469.051	579.654	2638.75	16549.3	-469.051	31.3815	31.9287	38.2131	0	0	0.592033	109.419	-603.664	250	208.971	0	22.0398	26.3585	117.378	1614205556353272	1
1908	0	0	908	1	566.986	336.612	230.374	0	0	-48.75	32.5859	506.137	411.824	2639.91	16511	-506.137	22.8254	29.2607	36.4126	0	0	0.36496	128.17	-603.265	250	197.982	0	28.2697	37.4267	189.884	1614205556393294	1
1909	0	0	909	1	670.816	419.303	251.512	0	0	-55.7017	7.14552	385.141	482.373	2746.52	16536.4	-385.141	24.8313	30.9233	36.1566	0	0	0.505788	161.211	-619.048	250	191.829	0	28.4585	29.0406	94.0801	1614205556413305	1
1911	0	0	911	1	565.056	317.969	247.087	0	0	-69.279	67.4998	320.77	401.448	2560.78	16575.7	-320.77	20.0062	30.422	36.4301	0	0	0.503292	143.966	-613.036	250	133.204	0	37.1512	34.7383	87.725	1614205556453327	1
1912	0	0	912	1	751.551	477.928	273.623	0	0	31.1429	14.1264	387.519	536.715	2759.34	16529.4	-387.519	27.1233	28.637	35.6957	0	0	0.32789	132.061	-604.533	250	209.985	0	25.4143	26.0717	86.5725	1614205556473338	1
1915	0	0	915	1	651.018	402.737	248.281	0	0	51.1676	-12.0958	299.865	536.408	2739.31	16555.7	-299.865	25.5587	30.1354	35.6346	0	0	0.117263	128.77	-607.172	250	172.873	0	29.607	27.6725	65.3725	1614205556533371	1
1919	0	0	919	1	682.527	357.902	324.625	0	0	24.3453	33.5739	220.166	569.498	2566.81	16609.6	-220.166	26.3702	30.057	36.0265	0	0	0.38932	136.713	-611.174	250	176.278	0	30.4835	27.2933	55.3652	1614205556613414	1
1920	0	0	920	1	590.655	297.894	292.761	0	0	-30.4202	-2.51881	367.701	519.889	2721.24	16546.1	-367.701	26.2752	30.8837	36.1868	0	0	0.347656	153.851	-617.519	250	225.618	0	27.4888	27.3848	82.1607	1614205556633425	1
1927	0	0	927	1	644.174	468.758	175.416	0	0	55.5394	-5.20808	355.057	542.435	2734.94	16548.8	-355.057	26.7909	31.1413	37.5802	0	0	0.60178	140.511	-613.499	250	226.98	0	27.2901	26.9317	77.322	1614205556773501	1
1930	0	0	930	1	854.108	382.836	471.272	0	0	47.0466	-18.9354	127.269	814.335	2444.45	16562.5	-127.269	37.4348	29.9143	36.1293	0	0	0.634549	172.344	-631.103	250	285.8	0	21.7446	20.2435	41.0708	1614205556833534	1
1931	0	0	931	1	797.554	488.401	309.153	0	0	-4.23819	-0.381165	183.972	754.496	2495.74	16543.9	-183.972	34.9127	31.1664	36.8674	0	0	0.790144	132.378	-612.976	250	178.451	0	24.1592	21.7263	43.2654	1614205556853545	1
1932	0	0	932	1	739.164	338.004	401.16	0	0	-7.43023	41.1103	121.601	795.345	2399.27	16602.1	-121.601	37.0614	28.4859	35.2616	0	0	0.940437	134.025	-607.536	250	208.153	0	21.8788	20.0664	40.8062	1614205556873556	1
1933	0	0	933	1	833.474	365.82	467.654	0	0	-31.7866	14.5124	90.9426	949.698	2423.63	16628.7	-90.9426	44.6118	27.0627	37.1565	0	0	0.747028	129.544	-610.491	250	250.396	0	18.2578	17.0545	34.685	1614205556893567	1
1934	0	0	934	1	880.368	444.524	435.845	0	0	-19.1802	-11.5081	226.245	904.028	2510.68	16555.1	-226.245	42.2611	29.958	37.2601	0	0	0.6095	120.363	-609.486	250	276.295	0	20.1009	17.9389	37.1154	1614205556913578	1
1936	0	0	936	1	749.135	324.628	424.507	0	0	-16.1604	15.9141	165.356	536.513	2507.66	16527.6	-165.356	24.9135	31.0281	37.9774	0	0	0.60566	141.405	-617.648	250	189.352	0	33.078	29.8363	59.1075	1614205556953599	1
1937	0	0	937	1	751.781	333.178	418.603	0	0	74.123	19.9148	96.0925	581.676	2417.38	16623.3	-96.0925	26.8246	30.5448	38.5912	0	0	0.752812	144.892	-617.632	250	205.531	0	29.4262	27.7814	56.1983	1614205556973610	1
1938	0	0	938	1	711.997	363.764	348.232	0	0	18.7325	32.7473	181.227	548.061	2472.77	16610.5	-181.227	25.2801	29.9413	38.2134	0	0	0.825359	201.002	-640.512	250	241.4	0	32.342	28.9852	57.646	1614205556993621	1
1939	0	0	939	1	699.816	416.279	283.537	0	0	13.0013	38.3601	231.184	632.7	2578.16	16604.9	-231.184	29.4449	29.5142	37.058	0	0	0.946275	130.144	-608.806	250	207.698	0	27.5408	24.5469	50.9379	1614205557013632	1
1941	0	0	941	1	613.586	353.603	259.983	0	0	-5.17405	-4.1161	289.287	571.683	2596.33	16547.7	-289.287	27.3097	31.4358	38.3781	0	0	0.686459	117.853	-607.031	250	227.628	0	29.0189	26.628	61.5713	1614205557053654	1
1942	0	0	942	1	807.805	420.003	387.802	0	0	-31.2075	65.5583	153.774	989.213	2423.05	16577.7	-153.774	46.4086	29.7808	36.3469	0	0	1.24482	132.072	-614.585	250	308.451	0	18.4505	16.6739	33.8537	1614205557073665	1
1943	0	0	943	1	565.332	247.725	317.607	0	0	-37.2824	37.0797	164.609	661.987	2429.12	16606.1	-164.609	30.9918	29.0036	35.9699	0	0	0.876212	127.944	-609.013	250	217.831	0	26.4417	23.7382	47.6396	1614205557093676	1
1944	0	0	944	1	610.251	268.582	341.668	0	0	-30.4967	53.6789	138.713	691.22	2422.34	16589.5	-138.713	32.4078	27.6009	37.2019	0	0	0.954978	132.666	-608.386	250	235.791	0	25.2083	22.8041	45.8378	1614205557113687	1
1945	0	0	945	1	815.255	428.877	386.378	0	0	-65.4586	45.4119	264.855	770.792	2457.3	16597.8	-264.855	37.1769	27.6778	37.0749	0	0	0.993056	148.923	-613.401	250	245.29	0	21.7345	19.4304	43.6004	1614205557133697	1
1946	0	0	946	1	972.36	456.114	516.245	0	0	1.75847	52.8733	190.823	927.41	2489.74	16590.3	-190.823	43.0346	28.4715	34.3859	0	0	0.955688	139.713	-612.124	250	290.045	0	19.4342	17.3117	35.0321	1614205557153708	1
1948	0	0	948	1	648.725	308.541	340.184	0	0	0.641942	-22.4023	126.055	708.45	2391.2	16566	-126.055	32.8242	28.9645	36.0503	0	0	0.451843	153.43	-618.672	250	221.92	0	24.6497	22.6657	45.7375	1614205557193730	1
1949	0	0	949	1	693.557	327.53	366.027	0	0	73.7106	-1.99646	119.837	631.168	2417.79	16545.6	-119.837	28.9907	28.9582	37.233	0	0	0.576291	132.943	-610.328	250	218.743	0	27.4629	25.6089	51.2796	1614205557213741	1
1950	0	0	950	1	595.488	219.659	375.829	0	0	83.3498	22.4336	68.0505	566.46	2408.15	16620.8	-68.0505	26.2074	29.2001	36.2725	0	0	0.44407	130.046	-606.478	250	198.618	0	28.5071	27.3848	56.7172	1614205557233752	1
1951	0	0	951	1	781.997	347.214	434.784	0	0	18.2306	41.9851	62.5624	790.554	2373.61	16601.2	-62.5624	36.8968	28.6542	36.1886	0	0	0.666275	141.365	-611.006	250	225.073	0	20.7732	19.8868	41.5137	1614205557253763	1
1952	0	0	952	1	778.929	425.222	353.708	0	0	-8.0887	66.5336	151.073	889.556	2399.93	16576.7	-151.073	41.4716	28.1138	34.7542	0	0	0.751978	144.905	-610.383	250	249.764	0	19.9837	18.0708	36.5624	1614205557273774	1
1953	0	0	953	1	740.124	380.764	359.359	0	0	-13.2675	59.3101	176.886	796.003	2405.11	16583.9	-176.886	37.0858	28.972	36.0854	0	0	1.04245	151.902	-619.099	250	239.184	0	22.5119	20.1052	40.4334	1614205557293785	1
1954	0	0	954	1	737.201	320.125	417.076	0	0	84.5537	-31.7637	72.698	545.712	2406.95	16575.3	-72.698	25.191	30.7508	37.4916	0	0	0.636516	120.228	-606.312	250	195.924	0	30.1787	28.9596	59.9829	1614205557313796	1
1955	0	0	955	1	736.079	374.011	362.067	0	0	-34.2442	80.9938	189.841	696.498	2426.08	16562.2	-189.841	32.7786	28.8448	36.7792	0	0	0.777981	162.201	-623.993	250	225.045	0	25.2483	22.5762	45.0788	1614205557333806	1
1956	0	0	956	1	745.638	398.307	347.331	0	0	3.03193	61.1338	79.431	710.083	2388.81	16582.1	-79.431	33.2591	29.305	35.8815	0	0	0.792992	115.271	-601.242	250	225.431	0	23.3253	22.0692	45.4321	1614205557353817	1
1957	0	0	957	1	740.693	356.431	384.261	0	0	23.5087	60.1335	198.831	630.771	2467.99	16583.1	-198.831	29.1922	29.2568	36.3658	0	0	0.64957	154.582	-619.32	250	213.252	0	27.8174	24.8998	49.8217	1614205557373828	1
1958	0	0	958	1	607.475	237.076	370.4	0	0	30.6166	-40.1575	18.1011	669.327	2361.22	16583.7	-18.1011	31.3253	30.5291	35.9449	0	0	0.380009	119.985	-603.452	250	258.103	0	22.6797	22.6143	51.432	1614205557393839	1
1959	0	0	959	1	633.59	334.342	299.247	0	0	36.0379	62.7836	159.43	617.57	2455.46	16580.4	-159.43	28.5158	29.4866	36.1943	0	0	0.642024	115.687	-601.724	250	175.635	0	28.2783	25.7454	51.3974	1614205557413850	1
1960	0	0	960	1	707.782	268.901	438.881	0	0	4.76968	-32.4359	68.0788	654.423	2387.07	16576	-68.0788	30.493	28.8614	36.1239	0	0	0.525844	141.499	-615.103	250	187.644	0	24.9169	23.805	49.371	1614205557433861	1
1961	0	0	961	1	866.16	451.53	414.63	0	0	39.6689	10.0824	162.133	672.89	2352.17	16533.5	-162.133	30.8947	29.5831	35.4071	0	0	0.701211	146.915	-614.811	250	187.351	0	26.1361	23.9208	47.6987	1614205557453872	1
1962	0	0	962	1	566.102	295.839	270.263	0	0	30.9446	-23.8005	218.596	520.655	2460.56	16567.4	-218.596	24.0446	29.7176	37.5862	0	0	0.511379	129.316	-606.254	250	173.92	0	33.3172	29.9358	60.7009	1614205557473883	1
1963	0	0	963	1	702.931	406.026	296.905	0	0	46.7403	24.0032	187.166	696.702	2444.76	16519.6	-187.166	31.9971	30.5603	36.5995	0	0	1.02364	134.341	-611.712	250	243.954	0	25.7014	23.2802	46.4039	1614205557493894	1
1964	0	0	964	1	590.048	301.371	288.677	0	0	58.6093	32.8059	150.836	547.916	2432.89	16510.8	-150.836	25.1637	30.175	37.1534	0	0	0.521821	115.587	-601.711	250	158.208	0	31.8946	29.2324	58.225	1614205557513904	1
1965	0	0	965	1	716.138	383.432	332.706	0	0	-29.3218	74.6882	293.587	566.697	2421.16	16568.5	-293.587	27.4335	29.0519	35.8026	0	0	0.583407	134.147	-609.667	250	224.383	0	27.9361	25.7109	60.0701	1614205557533915	1
1966	0	0	966	1	765.914	342.972	422.942	0	0	-8.47844	7.98989	108.777	733.205	2400.32	16535.6	-108.777	34.136	27.8784	36.9574	0	0	0.62872	179.594	-625.054	250	278.275	0	23.5758	21.8561	43.9707	1614205557553926	1
1967	0	0	967	1	753.536	472.011	281.525	0	0	-57.0306	69.2556	298.365	680.839	2448.87	16574	-298.365	33.3358	29.4792	37.2141	0	0	0.773683	147.686	-615.912	250	207.914	0	23.5877	21.6936	51.6913	1614205557573937	1
1968	0	0	968	1	606.802	253.023	353.779	0	0	81.9755	43.2712	3.60537	547.049	2409.52	16599.9	-3.60537	25.6776	28.9639	36.3955	0	0	0.698408	126.819	-605.458	250	216.712	0	26.7725	26.7076	61.8696	1614205557593948	1
1969	0	0	969	1	689.371	366.184	323.187	0	0	-1.25465	59.6344	103.263	629.639	2393.09	16583.6	-103.263	29.4336	28.8246	36.9116	0	0	0.779955	144.846	-615.211	250	217.409	0	26.9442	25.0016	50.5052	1614205557613959	1
1970	0	0	970	1	626.971	262.332	364.639	0	0	48.3386	58.6207	161.181	700.37	2443.16	16584.6	-161.181	32.2705	28.5544	36.0274	0	0	0.702488	135.727	-610.07	250	209.144	0	25.0677	22.7921	45.7126	1614205557633970	1
1971	0	0	971	1	729.109	373.933	355.176	0	0	-6.38138	10.1966	204.57	663.369	2497.88	16533.4	-204.57	30.7829	29.4813	38.0307	0	0	0.489372	136.205	-611.537	250	239.153	0	26.9286	23.9943	48.1519	1614205557653981	1
1972	0	0	972	1	685.961	439.961	246	0	0	48.9996	-9.66888	159.883	612.596	2442.5	16553.2	-159.883	28.0835	30.3446	36.5714	0	0	0.289005	184.653	-629.892	250	234.025	0	28.8124	26.4368	52.5825	1614205557673992	1
1973	0	0	973	1	772.306	324.473	447.833	0	0	59.9887	-26.7	57.6093	659.192	2431.51	16570.3	-57.6093	30.5174	29.6582	37.1566	0	0	0.595329	157.799	-621.611	250	237.095	0	24.5939	23.9236	50.241	1614205557694003	1
1974	0	0	974	1	616.841	328.776	288.066	0	0	68.6865	58.9381	101.836	636.325	2422.81	16584.3	-101.836	29.4603	29.3633	36.6418	0	0	0.656844	135.104	-609.638	250	221.26	0	26.5885	24.9853	50.7084	1614205557714013	1
1975	0	0	975	1	703.513	422.278	281.235	0	0	34.7429	85.2443	166.928	636.951	2456.76	16558	-166.928	29.5173	28.984	37.023	0	0	0.697569	120.333	-604.7	250	180.66	0	27.5125	25.0478	49.6887	1614205557734024	1
1976	0	0	976	1	741.896	278.07	463.826	0	0	26.2343	47.8165	97.0561	749.548	2365.61	16595.4	-97.0561	34.8217	28.9324	36.4808	0	0	0.449973	150.599	-616.407	250	236.457	0	22.7607	21.3333	43.5318	1614205557754035	1
1977	0	0	977	1	545.907	298.878	247.029	0	0	-13.6512	-4.88521	230.871	548.685	2405.49	16548.4	-230.871	25.6417	29.7775	35.8778	0	0	0.449718	142.608	-612.378	250	184.806	0	31.2882	28.0503	57.4447	1614205557774046	1
1978	0	0	978	1	741.359	289.209	452.15	0	0	49.2588	-18.0547	92.3471	695.926	2342.58	16561.6	-92.3471	32.1137	28.0089	35.4916	0	0	0.413208	121.522	-601.855	250	213.185	0	23.9941	22.7775	46.3986	1614205557794057	1
1979	0	0	979	1	655.516	342.15	313.366	0	0	3.68872	74.987	184.629	701.978	2388.15	16568.2	-184.629	32.652	28.2906	37.4658	0	0	0.746775	134.686	-610.554	250	239.596	0	25.3081	22.5934	45.124	1614205557814068	1
1980	0	0	980	1	699.137	354.486	344.651	0	0	78.1713	42.256	125.585	546.53	2413.33	16601	-125.585	25.1626	29.7462	38.2094	0	0	0.340944	118	-604.204	250	165.435	0	31.8119	29.3257	58.728	1614205557834079	1
1981	0	0	981	1	738.946	325.471	413.475	0	0	10.8791	3.53782	52.7547	599.896	2380.96	16540	-52.7547	27.9857	29.2463	35.4915	0	0	0.512236	154.535	-616.23	250	208.646	0	26.2258	25.5076	53.7714	1614205557854090	1
1982	0	0	982	1	655.055	327.429	327.625	0	0	-13.1294	-25.8589	158.622	619.507	2404.97	16569.4	-158.622	28.7277	30.0042	37.2707	0	0	0.532082	153.334	-618.793	250	230.722	0	28.6791	25.8889	51.7011	1614205557874101	1
1983	0	0	983	1	647.659	395.333	252.326	0	0	-17.5135	72.5151	214.263	660.817	2409.35	16570.7	-214.263	30.984	28.3667	35.9209	0	0	0.846154	159.205	-619.252	250	243.86	0	26.2213	23.3346	47.2549	1614205557894112	1
1984	0	0	984	1	666.281	365.316	300.965	0	0	-1.16369	-22.623	196.397	637.653	2393	16566.2	-196.397	29.5144	28.6337	35.9496	0	0	0.31179	118.9	-601.272	250	219.286	0	27.567	24.5807	49.1786	1614205557914122	1
1985	0	0	985	1	647.765	364.807	282.959	0	0	30.5488	67.5105	186.697	706.683	2460.95	16575.7	-186.697	32.6735	28.3352	36.1127	0	0	1.08208	123.348	-603.083	250	218.457	0	24.8945	22.3903	44.8045	1614205557934133	1
1986	0	0	986	1	786.245	341.884	444.361	0	0	59.1764	64.1315	136.711	825.013	2432.32	16579.1	-136.711	38.0835	27.7737	34.3097	0	0	0.583481	140.805	-610.149	250	270.234	0	21.0547	19.4097	39.3324	1614205557954144	1
1987	0	0	987	1	706.687	343.216	363.47	0	0	-24.3987	-10.1681	93.4442	661.616	2416.24	16553.7	-93.4442	30.97	29.4469	34.786	0	0	0.621049	135.238	-609.422	250	253.54	0	25.0395	23.6715	48.3761	1614205557974155	1
1989	0	0	989	1	724.215	378.925	345.29	0	0	-4.51919	49.9849	149.891	671.705	2496.02	16593.2	-149.891	31.2179	28.8934	36.4337	0	0	0.697025	125.561	-607.215	250	176.202	0	26.1964	23.6327	47.4507	1614205558014177	1
1990	0	0	990	1	797.801	384.171	413.63	0	0	8.01319	36.8135	117.255	722.495	2383.83	16606.4	-117.255	33.5505	28.8966	35.6398	0	0	0.749741	156.102	-616.636	250	265.173	0	23.9122	22.0499	44.7447	1614205558034188	1
1991	0	0	991	1	831.655	452.572	379.082	0	0	53.4697	27.2051	138.633	949.819	2438.03	16616	-138.633	43.6648	28.7724	35.8001	0	0	1.05489	152.851	-618.289	250	305.655	0	18.9377	17.425	35.4584	1614205558054199	1
1992	0	0	992	1	806.799	372.05	434.749	0	0	55.7741	31.0362	221.399	765.677	2435.73	16512.5	-221.399	35.323	27.2829	36.5529	0	0	0.844278	116.953	-599.243	250	251.687	0	22.7892	20.4771	42.2367	1614205558074210	1
1993	0	0	993	1	706.628	328.159	378.469	0	0	54.7297	-5.41175	49.9907	625.941	2436.77	16549	-49.9907	29.0295	29.1296	36.9625	0	0	0.625365	159.825	-616.814	250	231.544	0	25.4002	24.9082	52.4203	1614205558094220	1
1994	0	0	994	1	693.636	375.309	318.327	0	0	17.1128	-10.7212	212.508	661.415	2474.39	16554.3	-212.508	30.5677	28.3585	35.0853	0	0	0.41026	135.83	-606.422	250	187.634	0	26.2871	23.5796	47.5625	1614205558114231	1
1995	0	0	995	1	742.392	408.759	333.633	0	0	37.9825	38.6744	189.107	781.262	2453.52	16604.5	-189.107	35.9637	29.3658	37.0399	0	0	0.703037	136.269	-614.686	250	214.1	0	23.0495	20.716	41.6753	1614205558134242	1
1996	0	0	996	1	808.081	439.529	368.552	0	0	39.3449	39.8154	185.842	821.956	2452.16	16503.7	-185.842	37.8274	28.7027	37.0818	0	0	0.675883	131.742	-611.045	250	238.225	0	21.9278	19.7291	39.7358	1614205558154253	1
1997	0	0	997	1	873.091	449.041	424.051	0	0	90.4437	-15.0006	82.307	862.211	2401.06	16558.6	-82.307	39.7511	28.2231	36.7338	0	0	0.724609	143.624	-616.767	250	294.538	0	19.9082	18.8968	38.7027	1614205558174264	1
1998	0	0	998	1	856.43	414.487	441.943	0	0	63.0911	0.246268	183.106	975.644	2428.41	16543.3	-183.106	44.6892	28.6422	36.718	0	0	0.628478	138.461	-612.371	250	278.217	0	18.8289	17.047	34.3976	1614205558194275	1
1999	0	0	999	1	772.096	274.267	497.829	0	0	48.3912	-25.7619	22.6899	658.623	2343.45	16569.3	-22.6899	30.7186	30.3956	37.3111	0	0	0.561683	151.676	-621.549	250	214.67	0	23.4536	23.369	52.0484	1614205558214286	1
2000	0	0	0	1	816.472	324.969	491.504	0	0	-134.412	13.7394	149.386	769.802	2426.59	16529.8	-149.386	37.7291	37.7173	37.2874	0	0	0.740988	139.088	-628.208	250	222.001	0	25.1909	21.1781	40.6228	1614205561496073	2
2001	0	0	1	1	762.811	356.447	406.364	0	0	-85.5668	-22.8124	120.94	626.28	2377.75	16566.4	-120.94	29.9147	36.6609	36.3413	0	0	0.25659	134.174	-620.708	250	227.829	0	30.3289	26.0005	47.4817	1614205561536095	2
2002	0	0	2	1	762.811	356.447	406.364	0	0	-85.5668	-22.8124	120.94	626.28	2377.75	16566.4	-120.94	29.9147	36.6609	36.3413	0	0	0.25659	134.174	-620.708	250	227.829	0	30.3289	26.0005	47.4817	1614205561536095	2
2003	0	0	3	1	643.295	348.795	294.5	0	0	-52.4284	24.3271	158.591	663.357	2344.61	16519.2	-158.591	31.9053	38.6921	36.2742	0	0	0.439261	169.484	-640.03	250	243.777	0	28.7711	24.5645	47.4563	1614205561556106	2
2004	0	0	4	1	579.406	293.261	286.144	0	0	-33.4601	-34.6376	214.138	539.008	2325.64	16478.5	-214.138	26.0835	36.591	38.068	0	0	0.56046	161.893	-632.11	250	247.641	0	33.1802	28.3921	62.2203	1614205561576117	2
2005	0	0	5	1	796.484	368.605	427.879	0	0	-23.3664	-89.5025	162.901	861.44	2315.55	16533.4	-162.901	40.9071	37.5801	36.9229	0	0	0.219716	132.032	-626.031	250	261.339	0	22.8368	19.4687	38.34	1614205561596127	2
2006	0	0	6	1	684.799	394.363	290.437	0	0	-76.0113	-85.5727	121.017	597.945	2368.19	16529.5	-121.017	28.3876	36.8795	36.4592	0	0	0.412175	136.97	-622.588	250	215.564	0	31.7651	27.4153	49.9504	1614205561616138	2
2007	0	0	7	1	635.934	302.263	333.672	0	0	-123.98	7.89333	148.269	761.634	2316.5	16535.7	-148.269	37.1349	36.8927	36.0036	0	0	0.708314	162.503	-631.552	250	238.615	0	25.2011	21.2717	40.6326	1614205561636149	2
2008	0	0	8	1	597.696	316.796	280.9	0	0	-92.3748	-37.0944	154.479	484.079	2284.89	16481	-154.479	23.2609	38.742	37.0643	0	0	0.166263	153.563	-626.816	250	171.32	0	39.2585	33.027	63.2405	1614205561656160	2
2009	0	0	9	1	1133.12	539.09	594.032	0	0	-12.743	4.80085	105.433	1284.47	2304.92	16538.8	-105.433	60.7958	36.5414	34.1787	0	0	0.784544	160.712	-639.507	250	388.203	0	15.4713	13.6178	24.7436	1614205561676171	2
2010	0	0	10	1	1071.88	533.472	538.41	0	0	-65.3739	-12.9835	101.229	1405.22	2357.55	16556.5	-101.229	66.7325	36.5575	36.1993	0	0	0.840656	144.093	-635.779	250	420.582	0	14.431	12.6638	22.9433	1614205561696182	2
2011	0	0	11	1	927.891	482.355	445.535	0	0	-55.614	-74.6499	191.475	1043.45	2347.79	16518.6	-191.475	50.1362	37.6477	35.8453	0	0	0.390094	141.838	-629.379	250	319.314	0	18.7107	15.9299	33.3618	1614205561716193	2
2012	0	0	12	1	738.252	474.082	264.17	0	0	-88.7584	18.7653	224.648	685.371	2380.94	16524.8	-224.648	33.8368	36.0688	37.0973	0	0	0.595718	183.171	-643.393	250	256.357	0	25.9228	22.2156	49.4458	1614205561736204	2
2013	0	0	13	1	851.509	449.988	401.521	0	0	-33.8462	13.3592	172.481	872.542	2326.03	16530.2	-172.481	41.9088	35.6115	35.4617	0	0	0.539388	141.439	-623.134	250	270.875	0	21.8443	18.6203	37.3085	1614205561756215	2
2014	0	0	14	1	747.031	254.061	492.969	0	0	-71.7639	-39.4423	38.2346	760.577	2363.94	16583	-38.2346	35.9534	36.4778	35.2033	0	0	0.450271	171.925	-633.484	250	245.353	0	22.6606	21.1985	36.7614	1614205561776226	2
2015	0	0	15	1	789.944	329.092	460.852	0	0	-48.5686	-56.7237	156.923	734.6	2340.75	16500.6	-156.923	34.954	37.2304	36.2873	0	0	0.278515	147.883	-631.058	250	270.885	0	26.2401	22.2674	43.4633	1614205561796236	2
2016	0	0	16	1	969.421	441.17	528.251	0	0	-55.2661	-79.1811	136.659	1322.61	2347.45	16523.1	-136.659	62.704	34.9906	35.0267	0	0	0.269965	132.93	-624.343	250	407.203	0	15.2942	13.0974	25.2979	1614205561816247	2
2017	0	0	17	1	924.714	514.818	409.896	0	0	-87.6887	-70.1457	218.967	943.032	2379.87	16514	-218.967	46.0819	37.7494	36.8976	0	0	0.456629	148.356	-633.666	250	317.02	0	19.9893	17.0192	37.6529	1614205561836258	2
2018	0	0	18	1	906.64	425.251	481.39	0	0	-64.5957	-30.0904	179.557	714.293	2356.78	16474	-179.557	34.3285	39.0304	37.0452	0	0	0.63889	160.869	-637.224	250	229.516	0	26.9239	22.8152	46.1073	1614205561856269	2
2019	0	0	19	1	847.87	433.151	414.72	0	0	-63.3594	-66.7537	156.198	808.214	2355.54	16510.7	-156.198	38.5287	35.5047	35.5306	0	0	0.483442	157.178	-628.279	250	288.963	0	23.752	20.1124	39.3921	1614205561876280	2
2020	0	0	20	1	748.591	356.465	392.126	0	0	0.405765	-68.9503	96.5367	604.533	2391.43	16512.9	-96.5367	28.3472	37.787	35.9732	0	0	0.299306	188.804	-646.305	250	252.93	0	31.111	27.3976	47.9591	1614205561896291	2
2021	0	0	21	1	797.431	376.994	420.437	0	0	-45.5598	-59.9851	140.372	803.813	2337.74	16503.9	-140.372	38.0991	36.8898	35.8781	0	0	0.102421	137.183	-622.814	250	224.619	0	24.149	20.6302	39.3093	1614205561916302	2
2022	0	0	22	1	769.311	357.168	412.143	0	0	-41.92	6.89223	61.6438	835.001	2334.1	16536.7	-61.6438	39.5027	36.6443	34.1904	0	0	0.410219	158.594	-629.705	250	250.292	0	21.3629	19.7562	33.3769	1614205561936313	2
2023	0	0	23	1	635.541	329.151	306.39	0	0	-67.0491	-2.82987	248.944	524.766	2359.23	16546.4	-248.944	26.0003	35.6938	37.8444	0	0	0.257402	109.228	-607.88	250	175.144	0	31.6613	27.9431	66.2512	1614205561956324	2
2024	0	0	24	1	686.589	303.025	383.564	0	0	-41.0785	7.78384	103.903	779.429	2333.26	16535.8	-103.903	37.001	36.3986	34.7346	0	0	0.598609	155.539	-626.649	250	271.639	0	24.0633	21.2734	37.8102	1614205561976335	2
2025	0	0	25	1	1132.35	515.414	616.935	0	0	-41.0602	-3.68433	114.517	1295.02	2333.24	16547.2	-114.517	61.4434	34.8934	33.6467	0	0	0.770829	169.867	-638.933	250	415.814	0	15.26	13.3382	24.7084	1614205561996345	2
2026	0	0	26	1	1144.43	562.581	581.847	0	0	-98.4937	-86.6522	110.547	1503.27	2291.01	16530.6	-110.547	71.6744	34.6387	33.958	0	0	0.664564	157.902	-633.926	250	528.837	0	13.5349	11.6821	21.7051	1614205562016356	2
2027	0	0	27	1	1200.17	564.374	635.798	0	0	-63.3861	-81.569	114.649	1281.49	2355.57	16525.5	-114.649	60.6239	37.0838	35.9878	0	0	0.657732	147.773	-635.709	250	344.676	0	15.8524	13.7746	25.5649	1614205562036367	2
2028	0	0	28	1	837.616	387.606	450.01	0	0	-48.8768	4.95523	146.659	1089.07	2341.06	16538.6	-146.659	52.0581	36.6834	35.3827	0	0	0.797352	148.882	-632.1	250	332.561	0	18.1917	15.6119	30.0952	1614205562056378	2
2029	0	0	29	1	570.098	315.988	254.11	0	0	-127.283	11.8752	103.053	546.474	2319.8	16531.7	-103.053	26.5282	35.2033	35.5213	0	0	0.431962	174.845	-631.91	250	208.697	0	33.2589	28.8985	50.7319	1614205562076389	2
2030	0	0	30	1	802.299	422.732	379.567	0	0	-60.4918	-10.5182	110.23	790.451	2352.67	16554.1	-110.23	37.5578	34.8378	33.5917	0	0	0.488504	142.016	-622.01	250	245.321	0	23.5907	20.6529	37.2519	1614205562096400	2
2031	0	0	31	1	695.969	412.57	283.4	0	0	-52.7369	-12.5896	184.689	458.939	2344.92	16456.5	-184.689	22.0846	35.1886	36.7669	0	0	0.226996	146.855	-622.88	250	172.682	0	39.2167	33.3872	67.965	1614205562116411	2
2032	0	0	32	1	877.19	558.504	318.687	0	0	-102.64	32.4106	232.578	681.775	2394.82	16511.2	-232.578	33.9762	35.1596	34.5215	0	0	0.568352	144.653	-621.766	250	240.144	0	25.312	21.6955	48.8823	1614205562136422	2
2033	0	0	33	1	829.096	413.595	415.501	0	0	-40.0789	39.2903	124.868	836.446	2332.26	16504.3	-124.868	40.0621	36.0756	35.7745	0	0	0.14	138.999	-624.142	250	240.82	0	22.8574	19.7342	36.6435	1614205562156433	2
2034	0	0	34	1	701.493	362.045	339.448	0	0	-73.2474	-54.1623	187.524	647.128	2365.43	16498.1	-187.524	31.172	36.6457	35.9745	0	0	0.405501	129.791	-619.533	250	204.44	0	28.7821	24.2649	50.1207	1614205562176443	2
2035	0	0	35	1	735.453	423.394	312.059	0	0	-55.2546	19.3325	142.31	786.254	2347.43	16524.2	-142.31	37.686	35.8103	35.1665	0	0	0.430399	144.558	-623.268	250	253.431	0	24.1891	20.7286	39.3467	1614205562196454	2
2036	0	0	36	1	729.618	361.509	368.109	0	0	-94.2904	-63.3869	114.49	661.704	2386.47	16507.3	-114.49	31.5452	37.3258	35.2631	0	0	0.480597	153.419	-629.976	250	242.826	0	28.7039	24.6781	44.8303	1614205562216465	2
2037	0	0	37	1	957.271	489.726	467.545	0	0	-46.4287	-32.1888	192.308	818.162	2338.61	16476.1	-192.308	39.3459	36.0444	33.5768	0	0	0.255442	201.152	-645.632	250	288.086	0	22.7469	19.3754	40.2922	1614205562236476	2
2038	0	0	38	1	762.103	447.489	314.614	0	0	-51.9242	-34.0144	169.573	661.998	2344.1	16477.9	-169.573	31.6557	37.0581	35.6684	0	0	0.4078	163.845	-631.8	250	203.273	0	28.5313	24.2027	48.0517	1614205562256487	2
2039	0	0	39	1	749.364	353.331	396.033	0	0	-23.3506	-1.26007	54.208	726.017	2315.53	16544.8	-54.208	34.2279	35.3398	35.2013	0	0	0.274595	156.708	-627.528	250	244.819	0	24.187	22.4397	37.5961	1614205562276498	2
2040	0	0	40	1	837.827	398.587	439.239	0	0	-85.8982	-52.3742	167.191	886.85	2278.42	16496.3	-167.191	42.6142	36.8598	34.5296	0	0	0.515065	187.868	-646.877	250	301.023	0	21.8399	18.3624	36.6311	1614205562296509	2
2041	0	0	41	1	1010.5	468.808	541.695	0	0	-81.1116	9.83206	113.867	872.34	2373.29	16533.7	-113.867	41.7837	36.2072	35.1554	0	0	0.528355	222.455	-656.899	250	252.19	0	21.9789	19.0684	34.6566	1614205562316520	2
2042	0	0	42	1	841.206	387.636	453.571	0	0	-129.737	-74.6704	200.197	973.311	2322.26	16518.6	-200.197	47.8249	36.1473	36.6196	0	0	0.846758	158.384	-635.423	250	327.949	0	19.5884	16.4395	35.2706	1614205562336531	2
2043	0	0	43	1	987.631	482.339	505.292	0	0	-37.851	-33.1252	164.94	1100.13	2330.03	16477	-164.94	52.4543	35.0941	34.8985	0	0	0.186051	127.324	-619.904	250	332.557	0	17.8301	15.1228	30.3519	1614205562356542	2
2044	0	0	44	1	945.318	485.155	460.164	0	0	-32.8714	-80.5043	115.452	1142.04	2325.05	16524.4	-115.452	53.7909	34.9044	34.4837	0	0	0.407949	133.109	-621.52	250	355.046	0	17.2438	15.0041	27.7908	1614205562376552	2
2045	0	0	45	1	723.55	378.326	345.224	0	0	-61.6993	-36.1554	207.753	486.341	2353.88	16480.1	-207.753	23.5629	37.2749	36.247	0	0	0.391902	168.898	-636.855	250	211.707	0	36.7516	31.347	66.9969	1614205562396563	2
2046	0	0	46	1	630.411	267.517	362.893	0	0	-50.5849	27.3758	146.598	527.248	2342.77	16516.2	-146.598	25.3106	36.416	34.8531	0	0	0.238622	143.173	-621.031	250	213.757	0	34.9509	29.9195	56.5035	1614205562416574	2
2047	0	0	47	1	974.167	492.825	481.343	0	0	-78.1921	-58.4396	137.209	1208.41	2370.37	16502.3	-137.209	57.5907	36.0939	34.6667	0	0	0.646604	126.126	-619.336	250	371.052	0	16.6356	14.1289	27.2455	1614205562436585	2
2048	0	0	48	1	977.443	469.392	508.051	0	0	-104.888	-59.1313	177.023	1073.12	2397.07	16503	-177.023	51.9431	36.5721	34.3754	0	0	0.83399	197.507	-653.585	250	423.169	0	18.3211	15.3094	31.3193	1614205562456596	2
2049	0	0	49	1	1074.85	478.545	596.3	0	0	-107.716	10.8789	122.432	1176.73	2300.24	16532.7	-122.432	56.8582	34.0344	35.0694	0	0	1.26918	156.34	-631.501	250	403.671	0	16.7555	14.2966	26.748	1614205562476607	2
2050	0	0	50	1	799.144	357.81	441.334	0	0	-8.68584	-56.5232	88.9102	821.059	2300.87	16500.4	-88.9102	38.5026	35.8832	34.9675	0	0	0.382351	126.027	-616.96	250	249.767	0	22.9105	20.2997	35.3667	1614205562496618	2
2051	0	0	51	1	651.336	336.998	314.338	0	0	-44.8887	-30.898	145.899	516.052	2337.07	16474.8	-145.899	24.5353	35.3301	35.8412	0	0	0.218802	145.412	-622.024	250	186.164	0	35.9425	30.6228	58.0954	1614205562516629	2
2052	0	0	52	1	726.051	334.065	391.986	0	0	-40.0501	-69.0351	122.396	759.525	2332.23	16512.9	-122.396	35.851	35.1882	34.1566	0	0	0.397265	151.377	-623.821	250	240.242	0	24.8807	21.526	39.8081	1614205562536640	2
2053	0	0	53	1	819.281	381.55	437.731	0	0	-17.207	-59.0696	157.53	798.392	2309.39	16503	-157.53	37.866	34.1862	34.1357	0	0	0.244534	160.857	-626.34	250	251.616	0	23.7286	20.0832	39.4344	1614205562556651	2
2054	0	0	54	1	662.99	330.162	332.828	0	0	-68.929	-0.421559	197.894	491.026	2361.11	16544	-197.894	23.8276	34.7642	32.9415	0	0	0.39929	153.323	-619.919	250	201.383	0	35.5924	30.4651	62.9661	1614205562576661	2
2055	0	0	55	1	622.749	320.461	302.288	0	0	-45.6131	11.1425	92.0505	699.475	2337.79	16532.4	-92.0505	33.2021	35.3834	34.4065	0	0	0.319453	164.168	-630.044	250	247.136	0	26.0701	23.2782	40.3261	1614205562596672	2
2056	0	0	56	1	694.431	303.887	390.545	0	0	-55.0836	-37.3365	114.25	569.324	2347.26	16481.2	-114.25	26.9543	36.1418	35.9132	0	0	0.218397	148.887	-623.687	250	213.107	0	32.7658	28.4281	51.3663	1614205562616683	2
2057	0	0	57	1	901.556	439.552	462.004	0	0	-100.31	-67.8892	101.672	865.133	2392.49	16511.8	-101.672	41.2377	35.3389	34.7563	0	0	0.746208	150.271	-628.476	250	274.279	0	22.0276	19.0772	34.1471	1614205562636694	2
2058	0	0	58	1	589.04	287.614	301.426	0	0	-82.9445	-41.0904	213.186	455.388	2375.12	16485	-213.186	22.1973	35.9324	35.2435	0	0	0.246639	182.954	-638.682	250	195.104	0	38.3738	32.56	70.5365	1614205562656705	2
2059	0	0	59	1	840.42	384.009	456.41	0	0	-29.5292	1.9371	135.844	883.19	2321.71	16541.6	-135.844	42.0186	33.1925	32.0285	0	0	0.52649	167.386	-627.395	250	316.38	0	21.17	18.2652	34.4573	1614205562676716	2
2060	0	0	60	1	893.586	444.83	448.756	0	0	-64.5439	-57.3123	229.445	841.115	2356.72	16501.2	-229.445	41.1056	35.9906	35.548	0	0	0.212644	159.184	-631.19	250	282.158	0	21.3559	18.4004	41.6913	1614205562696727	2
2061	0	0	61	1	867.998	430.753	437.245	0	0	-38.9066	-70.8147	127.002	793.94	2331.09	16514.7	-127.002	37.4958	34.7447	36.2066	0	0	0.123699	165.06	-633.46	250	271.22	0	24.1967	20.7915	38.8123	1614205562716738	2
2062	0	0	62	1	796.229	409.352	386.877	0	0	-38.38	-74.2367	114.584	773.618	2330.56	16518.1	-114.584	36.4603	35.3815	35.1664	0	0	0.563868	132.003	-616.114	250	265.082	0	24.5734	21.3794	38.9747	1614205562736749	2
2063	0	0	63	1	636.119	280.046	356.073	0	0	-76.2976	-45.6456	192.319	607.265	2368.48	16489.5	-192.319	29.3275	36.5753	33.9988	0	0	0.199726	160.317	-628.273	250	234.554	0	30.1028	25.4282	52.6235	1614205562756760	2
2065	0	0	65	1	667.274	319.044	348.229	0	0	-27.5758	34.3875	74.286	474.726	2319.76	16409.5	-74.286	22.5609	37.7126	35.7066	0	0	0.217031	141.341	-622.597	250	214.993	0	37.1131	33.6671	56.6367	1614205562796781	2
2066	0	0	66	1	458.949	232.953	225.996	0	0	-129.251	-48.8218	90.4085	369.355	2321.77	16592.4	-90.4085	17.7782	35.7974	35.7303	0	0	0.304512	149.452	-620.591	250	175.382	0	48.02	41.9765	72.0396	1614205562816792	2
2067	0	0	67	1	752.242	247.006	505.236	0	0	-79.4793	-79.0467	86.0309	503.956	2371.66	16522.9	-86.0309	23.8383	35.3255	34.1799	0	0	0.16773	154.459	-623.668	250	192.667	0	35.3536	31.4828	53.7706	1614205562836803	2
2068	0	0	68	1	895.545	494.065	401.48	0	0	-61.5502	-49.3606	180.001	967.304	2353.73	16493.3	-180.001	46.4011	33.6782	34.1361	0	0	0.393459	162.369	-629.703	250	329.611	0	19.568	16.5139	34.1238	1614205562856814	2
2069	0	0	69	1	924.059	381.387	542.672	0	0	-100.419	-71.1655	150.249	889.795	2392.6	16515.1	-150.249	42.7353	35.6824	34.0944	0	0	0.601896	169.248	-635.479	250	288.326	0	21.7664	18.3021	35.5052	1614205562876825	2
2070	0	0	70	1	757.641	326.049	431.592	0	0	-65.0765	-72.9196	153.743	852.688	2357.26	16516.8	-153.743	40.6344	34.587	33.4174	0	0	0.393392	175.98	-635.707	250	307.345	0	22.2815	18.9272	36.9054	1614205562896836	2
2071	0	0	71	1	650.226	355.839	294.387	0	0	-69.8219	-29.6065	186.926	596.772	2362	16473.5	-186.926	28.77	36.5419	35.1991	0	0	0.356	125.82	-615.792	250	184.303	0	30.8337	26.1068	53.4469	1614205562916847	2
2072	0	0	72	1	743.381	405.647	337.734	0	0	-99.1496	-52.5141	169.107	807.368	2391.33	16496.4	-169.107	38.9493	34.3399	33.4789	0	0	0.568691	148.743	-623.465	250	246.887	0	23.3145	19.4673	39.0547	1614205562936858	2
2073	0	0	73	1	883.31	432.663	450.647	0	0	-70.2573	-53.5835	167.443	957.952	2362.44	16497.5	-167.443	45.8694	34.7315	34.2657	0	0	0.423277	185.723	-641.674	250	351.965	0	20.0718	16.9141	34.0287	1614205562956868	2
2074	0	0	74	1	746.485	315.51	430.976	0	0	-123.328	-66.0894	122.916	707.156	2315.85	16510	-122.916	34.0679	34.9132	33.6596	0	0	0.537609	166.38	-627.802	250	243.662	0	26.4258	22.4951	41.6005	1614205562976879	2
2075	0	0	75	1	846.385	427.077	419.308	0	0	-111.93	-57.3541	121.356	993.46	2404.11	16501.3	-121.356	47.6783	34.2194	35.0863	0	0	0.638694	173.454	-637.023	250	328.691	0	19.619	16.6174	31.0919	1614205562996890	2
2076	0	0	76	1	679.408	356.711	322.698	0	0	-100.795	-35.0923	239.398	613.969	2392.98	16479	-239.398	30.4231	35.303	35.6334	0	0	0.409653	145.772	-623.201	250	221.881	0	27.8458	23.9321	55.3393	1614205563016901	2
2077	0	0	77	1	636.549	302.948	333.6	0	0	-250.23	16.7884	253.83	501.727	2442.75	16526.8	-253.83	27.2562	34.3473	34.7087	0	0	0.5987	132.412	-613.074	250	189.477	0	31.1721	26.4905	63.3342	1614205563036912	2
2078	0	0	78	1	582.226	322.189	260.037	0	0	-164.973	33.9327	306.326	375.109	2457.15	16410	-306.326	19.86	36.2026	35.4374	0	0	0.118199	156.456	-624.739	250	167.041	0	37.6717	35.1211	102.731	1614205563056923	2
2079	0	0	79	1	741.689	333.214	408.475	0	0	-67.3397	-28.8008	228.309	789.38	2359.52	16472.7	-228.309	38.635	34.8699	34.2552	0	0	0.336173	149.237	-625.543	250	285.824	0	22.3337	19.2655	43.2796	1614205563076934	2
2080	0	0	80	1	835.341	352.129	483.212	0	0	-39.7791	-40.5613	144.241	901.251	2331.96	16484.5	-144.241	42.7698	35.1959	34.0791	0	0	0.190033	171.89	-634.602	250	281.008	0	21.3465	18.2098	35.065	1614205563096945	2
2081	0	0	81	1	786.235	419.311	366.924	0	0	-104.459	-26.0636	202.056	647.392	2396.64	16470	-202.056	31.6399	34.5439	33.7067	0	0	0.664262	130.269	-611.307	250	178.24	0	27.6627	23.2927	49.3409	1614205563116956	2
2082	0	0	82	1	721.274	359.508	361.766	0	0	-22.3588	-77.5006	121.2	660.83	2314.54	16521.4	-121.2	31.1235	35.8419	33.6914	0	0	0.143923	169.654	-630.186	250	250.36	0	28.3265	24.5976	45.057	1614205563136967	2
2083	0	0	83	1	502.778	245.442	257.336	0	0	-171.361	89.4079	253.344	347.854	2463.54	16354.5	-253.344	18.2068	35.0261	34.3263	0	0	0.405554	127.362	-608.633	250	160.235	0	44.1134	38.5408	90.6847	1614205563156977	2
2085	0	0	85	1	916.995	421.466	495.528	0	0	-68.7186	-69.5224	159.224	884.757	2360.9	16513.4	-159.224	42.2455	34.2045	33.5731	0	0	0.175629	156.014	-626.948	250	302.164	0	21.4958	18.1884	35.9072	1614205563196999	2
2086	0	0	86	1	907.835	407.96	499.875	0	0	-75.5773	-56.9739	142.879	956.283	2367.76	16500.9	-142.879	45.598	34.2694	33.3992	0	0	0.380829	137.779	-619.168	250	329.52	0	20.1237	17.0499	32.9139	1614205563217010	2
2087	0	0	87	1	608.212	351.358	256.854	0	0	-100.783	38.9123	119.994	474.363	2392.96	16504.6	-119.994	22.9936	35.6622	33.363	0	0	0.396173	133.248	-611.888	250	186.24	0	37.9162	32.5003	58.9348	1614205563237021	2
2089	0	0	89	1	665.788	335.179	330.609	0	0	-74.767	9.2922	141.657	620.418	2366.95	16534.3	-141.657	29.7921	34.0676	34.0424	0	0	0.297	160.57	-627.915	250	220.98	0	29.6673	25.3262	47.6609	1614205563277043	2
2090	0	0	90	1	793.692	365.307	428.385	0	0	-60.4253	-61.6063	125.436	837.373	2352.61	16505.5	-125.436	39.6793	35.7486	33.5769	0	0	0.396681	168.847	-632.826	250	298.653	0	22.7585	19.6104	36.6116	1614205563297054	2
2091	0	0	91	1	834.255	399.593	434.662	0	0	-33.9718	-52.3991	127.837	782.285	2326.15	16496.3	-127.837	36.9607	34.7299	34.048	0	0	0.0813425	157.682	-627.842	250	273.968	0	24.1965	20.7961	38.9077	1614205563317065	2
2092	0	0	92	1	752.109	407.795	344.313	0	0	-43.6461	-33.7361	151.751	765.11	2335.83	16477.6	-151.751	36.4017	35.1248	32.5536	0	0	0.298735	130.539	-613.738	250	219.119	0	24.4744	20.8866	40.3452	1614205563337076	2
2093	0	0	93	1	642.996	250.431	392.565	0	0	-121.355	-34.2383	170.17	548.826	2413.54	16478.1	-170.17	26.7072	34.7569	34.4558	0	0	0.259394	135.327	-614.808	250	196.485	0	33.2637	27.742	55.1905	1614205563357086	2
2095	0	0	95	1	651.796	327.045	324.751	0	0	-17.6397	-37.2763	43.0407	543.515	2309.82	16481.2	-43.0407	25.4972	35.5398	33.752	0	0	0.188618	167.967	-630.285	250	255.696	0	30.6947	28.734	49.2725	1614205563397108	2
2096	0	0	96	1	977.782	523.354	454.428	0	0	-40.604	-33.4392	136.984	1014.9	2332.78	16477.3	-136.984	48.136	32.0715	32.7503	0	0	0.397545	131.714	-611.178	250	323.679	0	18.7305	16.0066	30.7218	1614205563417119	2
2097	0	0	97	1	579.987	241.047	338.939	0	0	-113.665	-28.4962	161.039	640.607	2405.85	16472.4	-161.039	31.0458	35.6606	34.8234	0	0	0.320188	130.564	-617.465	250	206.601	0	29.2366	24.4601	47.8385	1614205563437130	2
2099	0	0	99	1	765.812	346.974	418.839	0	0	-50.1741	-14.0115	138.259	745.504	2342.35	16457.9	-138.259	35.4918	36.0867	34.6314	0	0	0.501913	162.156	-630.975	250	242.381	0	25.4565	21.905	41.2113	1614205563477152	2
2100	0	0	100	1	802.108	392.155	409.952	0	0	-85.3014	-28.0028	134.426	863.878	2377.48	16471.9	-134.426	41.3216	33.9447	32.2771	0	0	0.456549	173.809	-634.122	250	284.491	0	21.82	18.5747	35.1447	1614205563497163	2
2101	0	0	101	1	639.751	381.275	258.476	0	0	-138.445	-13.0972	169.148	572.397	2330.97	16457	-169.148	28.0947	34.7273	33.7067	0	0	0.544388	149.383	-619.748	250	203.088	0	31.6803	26.5563	52.3886	1614205563517174	2
2102	0	0	102	1	908.847	371.425	537.423	0	0	-68.5335	-29.9885	127.522	740.003	2360.71	16473.9	-127.522	35.2162	34.339	34.3914	0	0	0.351433	166.972	-630.683	250	255.984	0	25.4002	21.7684	40.5482	1614205563537184	2
2103	0	0	103	1	588.318	311.821	276.497	0	0	-101.011	-26.8393	200.355	476.105	2393.19	16470.7	-200.355	23.2301	35.3667	34.7928	0	0	0.521296	168.483	-630.123	250	216.365	0	37.2169	31.3225	65.8132	1614205563557195	2
2104	0	0	104	1	794.139	319.585	474.555	0	0	-116.645	-52.5695	79.7689	740.498	2309.17	16496.5	-79.7689	35.4299	35.27	34.2188	0	0	0.675224	181.747	-636.422	250	254.499	0	24.5232	21.7304	37.2508	1614205563577206	2
2105	0	0	105	1	780.422	350.438	429.983	0	0	-70.2156	-66.0326	121.431	874.918	2362.4	16509.9	-121.431	41.5036	35.0774	33.7845	0	0	0.649702	165.926	-633.58	250	294.193	0	21.8323	18.7988	34.9263	1614205563597217	2
2106	0	0	106	1	513.118	226.759	286.359	0	0	-59.8706	-61.5822	104.249	423.536	2352.05	16505.5	-104.249	20.0068	33.4432	33.9167	0	0	0.409902	146.927	-616.445	250	208.749	0	41.8714	36.5735	64.5203	1614205563617228	2
2108	0	0	108	1	498.173	211.063	287.11	0	0	-75.5508	-38.2676	179.546	357.849	2268.07	16382.5	-179.546	17.2237	36.6577	34.1838	0	0	0.201671	177.418	-631.506	250	207.262	0	49.9893	42.1375	84.327	1614205563657250	2
2109	0	0	109	1	575.453	247.299	328.154	0	0	-91.5779	11.6936	123.456	612.84	2284.1	16432.2	-123.456	29.4796	34.3751	34.468	0	0	0.634544	125.426	-611.152	250	195.993	0	30.0803	25.805	47.16	1614205563677261	2
2110	0	0	110	1	636.697	343.79	292.907	0	0	-53.9682	-36.6336	167.925	505.56	2346.15	16480.5	-167.925	24.1677	34.545	34.2398	0	0	0.162495	185.364	-635.108	250	230.604	0	35.825	30.3366	59.9112	1614205563697272	2
2111	0	0	111	1	704.548	365.42	339.127	0	0	-83.1449	-23.1984	204.116	657.41	2375.33	16467.1	-204.116	31.9816	35.9064	34.3029	0	0	0.188896	178.672	-636.915	250	250.37	0	27.5106	23.3506	49.4549	1614205563717283	2
2112	0	0	112	1	576.041	230.882	345.159	0	0	-115.423	-58.9749	95.4658	554.019	2307.94	16502.9	-95.4658	26.5283	33.0408	32.858	0	0	0.441315	161.436	-622.66	250	220.315	0	32.0032	27.8672	48.682	1614205563737293	2
2113	0	0	113	1	709.211	404.195	305.016	0	0	-72.9861	-51.1671	122.873	690.666	2365.17	16495.1	-122.873	32.8155	34.3274	34.0663	0	0	0.422046	112.622	-604.473	250	229.928	0	27.0232	23.1556	42.8394	1614205563757304	2
2114	0	0	114	1	467.346	255.134	212.213	0	0	-135.611	15.8839	214.104	363.891	2328.13	16428	-214.104	18.1492	34.0122	34.4342	0	0	0.176288	151.272	-619.686	250	209.93	0	45.7644	38.8633	83.9861	1614205563777315	2
2115	0	0	115	1	654.245	246.946	407.299	0	0	-68.0359	-42.5391	83.3206	680.828	2360.22	16486.4	-83.3206	32.1776	33.7647	33.1319	0	0	0.458864	144.02	-616.45	250	286.891	0	26.2275	23.3645	40.1879	1614205563797326	2
2116	0	0	116	1	694.429	370.669	323.759	0	0	-84.1188	-58.0865	314.393	450.639	2376.3	16402.3	-314.393	23.2014	35.603	34.0294	0	0	0.370173	177.82	-632.58	250	201.158	0	31.8299	29.9601	91.3642	1614205563817337	2
2117	0	0	117	1	563.246	287.936	275.31	0	0	-91.7432	-85.0162	250.065	454.467	2383.92	16429.3	-250.065	22.5681	36.4433	35.4368	0	0	0.105481	144.532	-621.452	250	196.113	0	36.389	31.8182	74.9968	1614205563837348	2
2120	0	0	120	1	598.593	230.98	367.613	0	0	-27.4365	0.182747	56.6996	520.346	2319.62	16443.7	-56.6996	24.5463	33.7757	34.0638	0	0	0.494943	173.697	-628.241	250	213.832	0	32.4621	30.1271	49.9598	1614205563897381	2
2123	0	0	123	1	669.794	324.573	345.221	0	0	-53.8292	-18.3637	114.479	587.134	2346.01	16462.3	-114.479	27.8513	35.2962	34.2236	0	0	0.265885	141.724	-618.55	250	218.646	0	31.2759	27.2946	49.1797	1614205563957413	2
2124	0	0	124	1	796.453	299.965	496.488	0	0	-10.8477	-60.6766	88.4741	813.764	2303.03	16504.6	-88.4741	38.1537	32.6699	33.3907	0	0	0.459305	169.697	-629.666	250	312.283	0	22.5435	19.9361	34.6779	1614205563977424	2
2125	0	0	125	1	553.321	301.255	252.066	0	0	-63.5609	16.5079	296.506	482.589	2355.74	16427.4	-296.506	24.5815	34.0145	33.6215	0	0	0.391305	157.183	-620.145	250	208.798	0	30.2726	28.2008	78.5575	1614205563997435	2
2126	0	0	126	1	548.151	302.289	245.862	0	0	-30.8808	2.46409	179.503	358.714	2323.06	16441.4	-179.503	17.2249	33.7232	33.4456	0	0	0.0922951	142.842	-613.798	250	161.865	0	48.4433	41.3655	82.2555	1614205564017446	2
2128	0	0	128	1	819.628	372.709	446.919	0	0	-69.0591	-57.4864	101.485	784.551	2361.24	16501.4	-101.485	37.1213	34.3038	32.712	0	0	0.337972	160.835	-628.019	250	248.43	0	23.5064	20.5791	36.8273	1614205564057468	2
2129	0	0	129	1	792.997	433.815	359.183	0	0	-47.1795	-43.2149	185.861	777.57	2339.36	16487.1	-185.861	37.2925	33.1758	33.801	0	0	0.339454	152.762	-622.798	250	283.581	0	23.5342	19.9246	41.4003	1614205564077479	2
2130	0	0	130	1	523.696	211.632	312.064	0	0	-97.0647	14.7335	161.571	442.718	2389.24	16429.2	-161.571	21.4756	33.468	32.1494	0	0	0.384383	129.065	-606.47	250	184.429	0	39.8644	33.6019	64.7821	1614205564097490	2
2131	0	0	131	1	564.302	266.927	297.376	0	0	-44.4359	-10.9197	88.6801	401.368	2336.62	16454.8	-88.6801	18.9733	33.8077	33.5553	0	0	0.195787	151.685	-618.323	250	176.715	0	43.0977	38.622	65.5662	1614205564117501	2
2132	0	0	132	1	636.734	286.556	350.178	0	0	-95.8996	-74.7088	59.3501	424.793	2388.08	16518.6	-59.3501	20.1467	35.0989	33.8383	0	0	0.361416	164.964	-627.772	250	202.602	0	39.753	36.285	60.7644	1614205564137511	2
2133	0	0	133	1	542.443	264.672	277.772	0	0	-132.231	-63.8039	227.304	409.172	2324.75	16408	-227.304	20.3443	34.5321	33.36	0	0	0.562455	157.624	-620.979	250	197.408	0	40.5119	34.4889	77.1515	1614205564157522	2
2135	0	0	135	1	634.732	353.996	280.736	0	0	-57.1066	-52.3167	85.5074	540.293	2349.29	16496.2	-85.5074	25.4686	33.1975	32.9206	0	0	0.526969	177.466	-629.255	250	225.295	0	32.4011	28.8657	49.53	1614205564197544	2
2136	0	0	136	1	685.859	332.258	353.602	0	0	-128.367	-44.8262	169.859	642.304	2320.89	16488.7	-169.859	31.3082	33.9501	32.1097	0	0	0.406811	156.64	-621.35	250	222.193	0	28.2473	23.5708	46.9934	1614205564217555	2
2137	0	0	137	1	698.107	376.513	321.594	0	0	-60.7807	-30.4842	104.025	668.904	2352.96	16474.4	-104.025	31.6798	34.7887	32.5796	0	0	0.236973	153	-622.525	250	232.268	0	27.1757	23.8739	42.601	1614205564237566	2
2138	0	0	138	1	524.194	251.297	272.897	0	0	-61.9342	-75.1773	158.475	412.93	2354.11	16419.4	-158.475	19.6859	34.0097	34.4499	0	0	0.243719	148.983	-618.391	250	183.458	0	43.5384	36.9009	71.3442	1614205564257577	2
2139	0	0	139	1	642.057	329.962	312.095	0	0	-34.0668	-12.6008	102.033	466.843	2326.25	16456.5	-102.033	22.0672	33.1428	33.9691	0	0	0.194371	173.633	-626.484	250	216.556	0	37.9781	33.4735	58.4285	1614205564277588	2
2140	0	0	140	1	466.066	209.647	256.419	0	0	-55.8936	-17.1481	108.199	293.594	2348.07	16461	-108.199	13.9224	33.6114	33.5236	0	0	0.234449	113.809	-598.717	250	152.61	0	59.083	51.8105	90.8281	1614205564297599	2
2141	0	0	141	1	779.873	395.832	384.041	0	0	-82.2415	-27.5842	131.822	559.21	2374.42	16571.1	-131.822	26.7184	33.3095	34.4221	0	0	0.27297	146.705	-618.798	250	202.84	0	32.8139	27.8563	51.8562	1614205564317609	2
2142	0	0	142	1	599.125	301.018	298.107	0	0	-35.6486	-42.4724	183.14	598.388	2327.83	16486.4	-183.14	28.6369	33.8386	33.1081	0	0	0.233051	153.953	-622.448	250	204.346	0	30.032	25.4524	52.008	1614205564337620	2
2143	0	0	143	1	610.478	285.52	324.958	0	0	-67.5832	-3.29216	182.168	526.298	2359.76	16447.2	-182.168	25.4036	34.8176	33.6096	0	0	0.427196	165.157	-626.851	250	216.582	0	34.0054	28.9778	58.2138	1614205564357631	2
2144	0	0	144	1	553.019	229.275	323.744	0	0	-131.563	-29.2793	170.103	462.374	2324.08	16473.2	-170.103	22.596	33.3015	33.7338	0	0	0.345285	155.355	-618.481	250	193.1	0	38.3494	31.9904	63.4764	1614205564377642	2
2145	0	0	145	1	727.849	441.643	286.206	0	0	-62.0598	-23.2208	165.015	696.713	2354.24	16467.1	-165.015	33.3717	33.7055	32.624	0	0	0.334239	132.061	-610.398	250	226.032	0	26.293	22.3247	44.0037	1614205564397653	2
2146	0	0	146	1	803.777	403.267	400.51	0	0	-49.9649	-31.2838	145.925	827.789	2342.15	16475.2	-145.925	39.3838	34.3569	33.0309	0	0	0.207502	163.523	-628.519	250	319.197	0	22.7649	19.4339	37.3634	1614205564417664	2
2147	0	0	147	1	716.126	301.196	414.929	0	0	-112.035	-66.4392	195.064	727.144	2404.21	16410.7	-195.064	35.4533	33.5839	35.0326	0	0	0.302369	190.756	-637.468	250	295.905	0	25.082	20.9543	44.4717	1614205564437675	2
2148	0	0	148	1	519.827	229.039	290.788	0	0	-121.307	-49.9467	77.3766	401.54	2313.83	16593.5	-77.3766	19.2439	33.4755	33.1902	0	0	0.523271	157.98	-619.304	250	184.191	0	42.3995	37.6398	63.4984	1614205564457686	2
2149	0	0	149	1	622.111	270.23	351.881	0	0	-22.0782	30.3289	106.633	567.678	2413.92	16513.2	-106.633	27.0223	32.4872	33.3825	0	0	0.148583	159.309	-620.89	250	229.499	0	31.4268	27.4193	48.7477	1614205564477697	2
2150	0	0	150	1	877.745	444.367	433.377	0	0	-96.5923	-58.7249	121.112	944.318	2289.11	16502.6	-121.112	45.1006	32.6417	32.3578	0	0	0.686508	141.676	-618.721	250	310.935	0	20.0153	17.0626	31.8528	1614205564497708	2
2151	0	0	151	1	587.348	263.911	323.437	0	0	-19.6454	36.4726	193.562	460.337	2411.49	16507.1	-193.562	22.3028	32.6419	32.567	0	0	0.168201	172.885	-624.182	250	172.396	0	37.251	31.6256	65.464	1614205564517718	2
2152	0	0	152	1	561.66	292.574	269.086	0	0	-96.0747	17.3654	117.456	407.305	2288.59	16426.5	-117.456	19.6217	32.7059	32.3025	0	0	0.228033	158.564	-616.605	250	173.745	0	42.8434	36.8809	66.14	1614205564537729	2
2153	0	0	153	1	647.646	340.89	306.756	0	0	-59.9532	-34.3173	196.216	573.251	2352.13	16478.2	-196.216	27.6551	32.8806	32.3677	0	0	0.356425	160.384	-621.096	250	219.529	0	30.4582	25.8733	54.2512	1614205564557740	2
2154	0	0	154	1	586.467	265.548	320.918	0	0	-66.4575	-10.4518	116.971	428.695	2358.64	16454.4	-116.971	20.4107	33.2547	32.8203	0	0	0.433291	121.102	-603.612	250	138.802	0	41.1558	35.7954	64.1646	1614205564577751	2
2155	0	0	155	1	472.831	175.677	297.153	0	0	-45.3075	-54.1034	15.0806	412.782	2337.49	16498	-15.0806	19.4453	33.9788	33.2474	0	0	0.292665	149.551	-615.25	250	196.51	0	37.0218	35.7301	65.2531	1614205564597762	2
2156	0	0	156	1	814.516	423.985	390.531	0	0	-46.3535	26.74	102.807	650.181	2338.53	16516.8	-102.807	30.9962	34.0261	32.2878	0	0	0.453635	179.538	-626.201	250	225.77	0	27.4865	24.2609	43.0326	1614205564617773	2
2157	0	0	157	1	606.467	318.601	287.865	0	0	-36.8353	16.4135	16.3892	388.588	2329.02	16427.5	-16.3892	18.4576	34.1176	33.2509	0	0	0.065799	146.676	-612.613	250	193.837	0	38.9977	37.7653	68.1373	1614205564637784	2
2158	0	0	158	1	737.319	373.234	364.085	0	0	-33.1841	-39.1343	162.482	494.49	2425.02	16483	-162.482	23.5398	34.4044	32.4478	0	0	0.346757	197.524	-639.041	250	214.052	0	36.3769	30.8878	60.1722	1614205564657795	2
2159	0	0	159	1	775.314	300.655	474.658	0	0	-84.0411	-73.1372	103.085	707.613	2376.22	16517	-103.085	33.5797	32.6294	32.8652	0	0	0.32874	168.103	-625.07	250	238.775	0	25.7757	22.4038	39.9488	1614205564677806	2
2160	0	0	160	1	739.459	395.074	344.385	0	0	-61.8404	-28.6577	162.415	768.442	2354.02	16472.6	-162.415	36.764	32.4833	32.9007	0	0	0.276747	167.318	-628.805	250	263.364	0	23.9481	20.2733	40.1152	1614205564697817	2
2161	0	0	161	1	621.548	275.785	345.763	0	0	-48.8661	-34.7056	102.348	651.602	2341.05	16478.6	-102.348	30.7792	32.9349	31.8328	0	0	0.29699	160.714	-622.662	250	228.466	0	27.4282	24.1119	42.8996	1614205564717827	2
2162	0	0	162	1	550.753	242.492	308.261	0	0	-94.5165	-41.6098	87.0593	449.479	2287.04	16485.5	-87.0593	21.3896	32.3083	32.5025	0	0	0.166286	168.043	-623.153	250	198.418	0	38.3321	33.7638	57.6714	1614205564737838	2
2163	0	0	163	1	775.997	347.063	428.933	0	0	-108.684	-19.6244	136.923	696.855	2301.2	16463.5	-136.923	33.6012	32.5838	31.596	0	0	0.522398	199.148	-638.93	250	260.792	0	26.1634	22.1664	41.7271	1614205564757849	2
2165	0	0	165	1	498.013	269.238	228.775	0	0	-97.0464	16.5623	113.747	409.505	2389.23	16427.3	-113.747	19.721	33.6734	32.788	0	0	0.507386	156.404	-617.401	250	189.154	0	42.9494	37.0729	66.0897	1614205564797871	2
2166	0	0	166	1	787.965	353.804	434.161	0	0	-16.4972	6.59376	112.109	441.15	2308.68	16437.3	-112.109	20.909	33.5377	33.0535	0	0	0.221909	192.497	-632.134	250	183.607	0	40.1623	35.1366	62.3293	1614205564817882	2
2167	0	0	167	1	515.322	176.525	338.798	0	0	-15.8292	-12.9969	37.6036	248.885	2308.01	16456.9	-37.6036	11.7136	32.6211	32.566	0	0	0.0890935	186.889	-626.371	250	172.676	0	62.0215	58.6676	99.5071	1614205564837893	2
2178	0	0	178	1	671.34	341.167	330.173	0	0	-110.231	-44.8791	182.492	625.164	2402.41	16389.1	-182.492	30.3777	33.7927	33.8606	0	0	0.565295	137.874	-614.331	250	204.666	0	29.0466	24.1751	49.6537	1614205565158067	2
2179	0	0	179	1	712.902	409.321	303.581	0	0	-108.139	20.8606	252.618	728.51	2400.32	16423	-252.618	36.6288	32.7399	33.5633	0	0	0.80795	166.797	-627.624	250	290.438	0	22.5369	19.6699	46.8244	1614205565178078	2
2180	0	0	180	1	696.246	304.651	391.595	0	0	-45.1288	0.699929	53.6704	548.908	2337.31	16443.2	-53.6704	25.9495	33.2586	32.2343	0	0	0.243081	135.956	-609.713	250	193.382	0	30.0684	28.0444	47.0183	1614205565198089	2
2181	0	0	181	1	499.178	200.751	298.428	0	0	-25.9001	-19.0474	22.6381	335.63	2417.74	16462.9	-22.6381	15.8175	33.8285	33.8744	0	0	0.0649629	132.255	-607.016	250	127.259	0	46.0194	44.0964	78.0338	1614205565218100	2
2183	0	0	183	1	703.83	367.213	336.617	0	0	-72.2763	-33.0211	180.796	620.931	2364.46	16476.9	-180.796	29.8886	34.364	32.8586	0	0	0.320086	135.018	-614.558	250	200.202	0	29.1435	24.6227	49.9148	1614205565258122	2
2184	0	0	184	1	794.237	386.755	407.482	0	0	-105.873	-4.99535	144.588	938.365	2298.39	16448.9	-144.588	45.3523	32.3493	31.8658	0	0	0.723314	189.227	-637.296	250	358.555	0	20.0043	16.9177	32.4985	1614205565278133	2
2185	0	0	185	1	813.608	339.635	473.973	0	0	-60.337	-50.8784	85.169	863.947	2252.86	16494.8	-85.169	40.7513	32.2379	33.0633	0	0	0.263424	152.832	-619.319	250	282.452	0	21.0478	18.7065	32.4413	1614205565298143	2
2186	0	0	186	1	610.179	287.282	322.897	0	0	-19.3956	-13.9554	118.954	521.998	2311.58	16457.9	-118.954	24.6912	33.0613	33.1033	0	0	0.22351	159.044	-621.837	250	230.909	0	34.4444	29.9042	54.0418	1614205565318154	2
2187	0	0	187	1	721.302	274.188	447.114	0	0	-25.7944	-32.86	57.3442	779.785	2317.97	16476.8	-57.3442	36.6105	31.7322	31.8563	0	0	0.333372	143.27	-612.866	250	251.625	0	21.9996	20.206	34.138	1614205565338165	2
2188	0	0	188	1	615.444	293.575	321.869	0	0	-86.0318	-40.7947	94.5319	525.251	2378.21	16484.7	-94.5319	24.9604	33.8421	32.5567	0	0	0.491726	202.095	-635.355	250	224.268	0	33.6635	29.5224	51.4779	1614205565358176	2
2189	0	0	189	1	704.738	299.429	405.309	0	0	-79.0364	-41.3471	63.7299	700.84	2271.56	16485.2	-63.7299	33.164	33.1217	33.5231	0	0	0.420853	123.951	-609.248	250	240.037	0	24.8874	22.5803	37.9967	1614205565378187	2
2190	0	0	190	1	560.691	265.946	294.745	0	0	-88.3766	-60.2478	144.69	345.8	2280.9	16404.5	-144.69	16.542	33.4872	33.4646	0	0	0.1911	170.604	-620.611	250	185.727	0	51.378	43.258	81.542	1614205565398198	2
2192	0	0	192	1	511.943	215.243	296.7	0	0	-65.5637	-67.361	284.674	356.373	2457.4	16411.6	-284.674	17.941	32.9609	33.001	0	0	0.302803	131.661	-606.154	250	166.125	0	40.743	37.1906	100.607	1614205565438220	2
2193	0	0	193	1	614.948	322.985	291.963	0	0	-52.0855	-63.3289	58.3279	421.571	2344.27	16507.2	-58.3279	19.8093	31.5853	33.2184	0	0	0.453517	162.417	-619.282	250	206.028	0	39.1745	35.9417	59.7793	1614205565458231	2
2194	0	0	194	1	487.841	276.738	211.102	0	0	-83.0863	-23.4494	235.444	419.266	2375.27	16467.3	-235.444	20.6631	32.6272	34.2525	0	0	0.29675	161.332	-620.593	250	207.072	0	38.6586	33.3807	76.5882	1614205565478242	2
2195	0	0	195	1	696.615	331.322	365.293	0	0	-108.725	-20.4729	180.754	537.931	2400.91	16464.4	-180.754	26.1702	32.1408	32.4476	0	0	0.379838	181.236	-629.511	250	249.397	0	32.6967	27.38	55.5	1614205565498252	2
2196	0	0	196	1	599.115	338.368	260.747	0	0	-105.048	-3.34421	71.0886	503.483	2297.57	16447.2	-71.0886	24.119	33.467	32.018	0	0	0.515324	153.121	-615.327	250	182.103	0	33.5288	30.3393	50.6637	1614205565518263	2
2197	0	0	197	1	579.788	257.058	322.73	0	0	-71.903	-16.059	170.617	401.913	2364.08	16460	-170.617	19.3284	31.0436	31.9465	0	0	0.419061	191.967	-626.563	250	226.595	0	42.6529	36.0926	71.2318	1614205565538274	2
2198	0	0	198	1	641.717	239.201	402.516	0	0	-112.038	-60.2148	5.47668	377.62	2404.22	16504.1	-5.47668	18.0829	33.7632	31.9234	0	0	0.29241	171.593	-623.554	250	196.475	0	38.823	37.4196	70.8824	1614205565558285	2
2201	0	0	201	1	471.817	226.959	244.857	0	0	-76.2968	-39.7047	256.384	312.308	2368.48	16483.6	-256.384	15.5127	33.2689	31.8324	0	0	0.671952	131.552	-606.262	250	191.899	0	48.989	43.0947	103.528	1614205565618318	2
2202	0	0	202	1	446.837	191.9	254.936	0	0	-56.8058	22.4189	147.753	400.952	2348.99	16421.5	-147.753	19.2522	33.0431	33.6858	0	0	0.303309	164.247	-622.255	250	184.821	0	44.0106	37.5169	70.8357	1614205565638329	2
2203	0	0	203	1	766.074	383.84	382.234	0	0	-6.77721	-34.4088	181.291	558.039	2398.62	16478.3	-181.291	26.6516	33.0568	33.0133	0	0	0.284321	180.754	-630.204	250	252.953	0	32.0557	27.0547	54.9866	1614205565658340	2
2204	0	0	204	1	700.574	336.229	364.345	0	0	-48.658	10.9897	96.5602	571.436	2340.84	16432.9	-96.5602	27.1487	32.4253	32.452	0	0	0.337748	174.729	-627.388	250	218.646	0	30.6866	27.2259	47.3444	1614205565678350	2
2205	0	0	205	1	765.128	313.748	451.381	0	0	-100.456	-52.219	63.692	667.193	2392.64	16496.1	-63.692	31.7242	33.137	32.5981	0	0	0.475513	146.573	-617.931	250	226.606	0	25.9095	23.3469	39.462	1614205565698361	2
2206	0	0	206	1	666.319	280.549	385.77	0	0	-37.1228	-78.1975	33.7144	426.818	2428.96	16522.1	-33.7144	20.0221	32.2466	33.6373	0	0	0.384513	159.481	-619.762	250	218.533	0	37.3989	35.3576	60.6895	1614205565718372	2
2207	0	0	207	1	505.377	211.731	293.646	0	0	-89.7056	-29.6807	73.5782	379.343	2282.23	16473.6	-73.5782	18.0295	32.0841	31.4867	0	0	0.272278	150.554	-610.945	250	178.784	0	43.6044	39.2281	65.5532	1614205565738383	2
2209	0	0	209	1	626.127	296.68	329.447	0	0	-31.8592	-22.6176	216.028	454.742	2324.04	16466.5	-216.028	22.0413	31.9296	30.7855	0	0	0.488515	177.239	-624.833	250	217.198	0	36.2853	31.2374	67.5994	1614205565778405	2
2212	0	0	212	1	495.766	273.892	221.874	0	0	-30.6358	-15.1603	87.0937	335.906	2322.82	16359.4	-87.0937	15.8404	33.1815	32.1821	0	0	0.161949	133.832	-606.437	250	163.326	0	50.3766	45.0991	76.4909	1614205565838438	2
2213	0	0	213	1	581.304	239.001	342.303	0	0	-15.6832	25.1418	75.3958	368.288	2307.86	16418.8	-75.3958	17.4517	31.9074	32.8518	0	0	0.0434578	140.215	-608.417	250	161.1	0	45.3533	40.8674	67.9469	1614205565858449	2
2214	0	0	214	1	445.625	218.023	227.603	0	0	-37.471	-52.0716	200.55	347.765	2329.65	16396.3	-200.55	16.7308	33.414	33.0859	0	0	0.0695678	148.367	-615.136	250	189.722	0	48.8173	41.4502	87.4819	1614205565878459	2
2215	0	0	215	1	621.061	286.318	334.742	0	0	-129.373	-72.5548	162.302	380.797	2421.55	16416.8	-162.302	18.5141	34.161	32.1456	0	0	0.505627	160.531	-621.911	250	185.582	0	46.2561	38.7496	75.1637	1614205565898470	2
2216	0	0	216	1	643.017	315.625	327.392	0	0	-103.486	10.529	145.054	617.732	2296.01	16433.4	-145.054	29.9091	31.7333	30.4785	0	0	0.574688	158.423	-617.327	250	247.917	0	28.7518	24.3573	46.1215	1614205565918481	2
2218	0	0	218	1	472.333	261.174	211.159	0	0	-137.074	-32.6689	219.623	295.336	2429.25	16476.6	-219.623	14.6855	32.7424	32.0481	0	0	0.0335583	163.576	-619.004	250	163.569	0	54.4487	46.2279	101.248	1614205565958503	2
2219	0	0	219	1	603.184	229.221	373.964	0	0	-83.0375	-17.3307	171.892	376.21	2474.88	16361.6	-171.892	18.1399	33.7162	32.0489	0	0	0.274115	119.882	-601.868	250	169.51	0	46.3594	39.1822	77.078	1614205565978514	2
2220	0	0	220	1	511.381	245.301	266.081	0	0	-94.4156	-67.5521	100.013	461.38	2386.6	16511.5	-100.013	21.9506	31.454	31.6772	0	0	0.545055	187.829	-627.165	250	219.413	0	37.6285	32.6752	57.31	1614205565998525	2
2221	0	0	221	1	799.574	390.534	409.04	0	0	-41.1458	-20.9981	163.925	761.375	2333.33	16464.9	-163.925	36.3531	32.4881	31.5269	0	0	0.349035	168.62	-626.464	250	277.586	0	23.9342	20.3866	40.2227	1614205566018536	2
2222	0	0	222	1	505.585	265.85	239.735	0	0	-123.686	25.5154	228.277	443.174	2415.87	16418.4	-228.277	22.1651	32.6393	31.7922	0	0	0.39497	155.698	-617.507	250	229.402	0	36.5305	31.2639	69.5187	1614205566038547	2
2223	0	0	223	1	651.003	271.641	379.362	0	0	-69.9595	-74.9603	35.8156	436.514	2362.14	16518.9	-35.8156	20.5852	31.3115	31.3509	0	0	0.576247	164.72	-618.9	250	198.489	0	35.7535	33.6985	57.9698	1614205566058558	2
2224	0	0	224	1	498.625	195.448	303.177	0	0	-53.7233	-47.6193	12.481	385.207	2345.9	16491.5	-12.481	18.1845	32.5404	31.5609	0	0	0.418409	171.845	-620.512	250	226.332	0	38.4184	37.1701	68.5295	1614205566078568	2
2226	0	0	226	1	702.984	303.942	399.042	0	0	-59.7451	-7.46756	105.483	675.088	2351.93	16451.4	-105.483	32.0672	31.4144	30.4177	0	0	0.313105	198.434	-631.079	250	288.358	0	26.0627	22.938	40.8798	1614205566118590	2
2227	0	0	227	1	552.176	244.99	307.186	0	0	-81.8659	16.7861	238.195	430.245	2374.05	16427.1	-238.195	21.327	32.9008	31.1611	0	0	0.0992751	166.172	-617.372	250	184.099	0	37.1503	32.2999	72.8394	1614205566138601	2
2228	0	0	228	1	580.908	227.107	353.801	0	0	-27.7052	-60.2347	94.616	492.44	2319.89	16404.5	-94.616	23.1333	32.8574	32.3351	0	0	0.268789	151.837	-614.676	250	170.532	0	35.5951	31.4203	54.7194	1614205566158612	2
2229	0	0	229	1	596.021	217.086	378.935	0	0	-59.6616	-37.8492	2.46147	434.515	2351.84	16481.8	-2.46147	20.5802	31.9588	32.2307	0	0	0.239923	187.223	-630.961	250	220.104	0	33.8546	32.9512	62.0892	1614205566178623	2
2230	0	0	230	1	713.072	301.273	411.799	0	0	-33.8022	-51.9393	132.034	550.526	2325.98	16396.2	-132.034	26.0292	30.4519	32.0542	0	0	0.139191	170.499	-621.635	250	198.261	0	32.2409	27.4864	51.5226	1614205566198634	2
2231	0	0	231	1	639.228	351.268	287.96	0	0	-81.1053	-34.6533	189.808	492.594	2373.29	16478.6	-189.808	23.815	32.0312	32.0971	0	0	0.359394	143.906	-611.316	250	215.273	0	35.0976	29.5497	61.104	1614205566218645	2
2232	0	0	232	1	442.976	232.194	210.782	0	0	-125.333	-14.351	275.774	260.988	2417.51	16458.3	-275.774	13.294	32.1606	32.1785	0	0	0.339737	148.411	-609.182	250	199.044	0	54.7307	49.3047	127.13	1614205566238656	2
2233	0	0	233	1	654.719	319.19	335.528	0	0	-101.975	-8.12104	120.451	624.682	2394.16	16452	-120.451	30.0304	31.3411	30.827	0	0	0.121198	177.214	-624.789	250	264.979	0	28.4357	24.3894	44.5281	1614205566258666	2
2234	0	0	234	1	634.99	318.291	316.698	0	0	-86.2056	-16.8693	136.999	391.047	2278.73	16460.8	-136.999	18.7414	30.8023	31.6704	0	0	0.277742	192.173	-624.682	250	213.087	0	44.2235	37.6114	69.7397	1614205566278677	2
2235	0	0	235	1	565.511	271.294	294.218	0	0	-7.27188	-32.2165	39.9535	387.149	2299.45	16376.5	-39.9535	18.1646	31.7698	31.2078	0	0	0.261813	152.493	-611.127	250	201.288	0	40.5506	37.8869	64.8745	1614205566298688	2
2236	0	0	236	1	461.701	260.986	200.715	0	0	-130.618	11.5597	234.16	294.268	2323.14	16432.3	-234.16	14.7589	32.6182	32.0135	0	0	0.35675	159.846	-614.54	250	199.04	0	53.0538	45.8123	102.885	1614205566318699	2
2238	0	0	238	1	474.666	215.822	258.844	0	0	-98.2905	17.5468	136.641	419.326	2290.81	16426.4	-136.641	20.2692	32.7413	30.848	0	0	0.435937	134.92	-605.776	250	171.595	0	41.4968	35.3385	65.3536	1614205566358721	2
2239	0	0	239	1	559.04	274.184	284.856	0	0	-119.142	64.8138	210.327	337.399	2510.98	16279.4	-210.327	16.8712	32.6504	33.8697	0	0	0.131947	166.667	-617.818	250	197.932	0	48.4857	40.9601	88.31	1614205566378732	2
2240	0	0	240	1	600.74	286.648	314.092	0	0	-50.5665	-2.26844	123.122	434.179	2342.75	16446.2	-123.122	20.6569	31.8319	30.1158	0	0	0.197154	176.115	-622.372	250	228.512	0	39.5597	34.4852	62.45	1614205566398743	2
2243	0	0	243	1	465.094	246.396	218.698	0	0	-105.002	-55.2637	259.116	275.621	2297.52	16399.5	-259.116	13.7974	31.5163	32.0328	0	0	0.40849	155.418	-610.486	250	180.499	0	53.9597	47.0842	116.138	1614205566458775	2
2244	0	0	244	1	667.824	345.623	322.201	0	0	-95.5482	-62.1691	128.088	481.629	2288.07	16406.4	-128.088	23.0164	31.6877	32.647	0	0	0.224566	140.47	-612.185	250	204.983	0	36.997	31.3101	57.9498	1614205566478786	2
2245	0	0	245	1	581.064	285.826	295.238	0	0	-55.4778	56.2843	254.679	349.929	2447.32	16387.6	-254.679	17.5218	33.0442	31.9026	0	0	0.365007	132.959	-604.469	250	148.694	0	43.4777	38.4645	91.3651	1614205566498797	2
2246	0	0	246	1	575.976	290.676	285.3	0	0	-115.234	25.2528	230.642	450.658	2407.41	16418.6	-230.642	22.4971	30.2517	31.1911	0	0	0.372858	169.607	-618.03	250	231.693	0	35.0495	30.0025	67.699	1614205566518808	2
2247	0	0	247	1	492.089	224.192	267.898	0	0	-35.5741	-81.8313	241.071	413.552	2427.41	16426.1	-241.071	20.2444	31.2526	32.6786	0	0	0.468961	138.359	-608.956	250	209.475	0	38.0808	33.3675	77.9478	1614205566538819	2
2248	0	0	248	1	443.973	176.917	267.056	0	0	-60.936	-76.0712	90.2903	404.494	2353.12	16420.3	-90.2903	19.0688	30.6747	31.8601	0	0	0.312594	159.307	-613.408	250	175.214	0	41.9265	37.1575	63.6094	1614205566558830	2
2249	0	0	249	1	637.579	372.414	265.165	0	0	-70.0933	-58.4534	213.43	501.766	2362.27	16402.7	-213.43	24.3743	30.5823	30.0571	0	0	0.184135	126.673	-599.424	250	159.269	0	32.82	27.9375	60.8967	1614205566578841	2
2250	0	0	250	1	515.341	193.405	321.936	0	0	-0.9101	33.9238	92.5817	269.86	2392.75	16310.3	-92.5817	12.8217	33.1975	31.6436	0	0	0.14209	157.52	-616.063	250	183.37	0	62.0838	54.8749	94.0893	1614205566598852	2
2251	0	0	251	1	512.55	187.706	324.844	0	0	-91.5204	-18.0071	13.6134	541.57	2383.7	16461.9	-13.6134	25.8522	31.2667	30.6274	0	0	0.430357	130.068	-599.807	250	211.906	0	27.7881	26.6264	48.4372	1614205566618863	2
2252	0	0	252	1	676.867	267.699	409.169	0	0	-128.616	-2.25503	205.096	486.052	2420.8	16446.2	-205.096	24.036	31.5665	30.2946	0	0	0.315398	142.167	-606.041	250	229.637	0	34.2286	29.0313	61.2149	1614205566638874	2
2254	0	0	254	1	652.873	279.102	373.772	0	0	-85.6451	-31.0986	33.8002	543.858	2377.83	16475	-33.8002	25.8232	32.0888	30.4946	0	0	0.245371	146.135	-607.66	250	218.866	0	28.8375	27.1043	47.3091	1614205566678895	2
2255	0	0	255	1	488.863	221.198	267.666	0	0	-113.96	-47.0469	101.479	327.078	2306.48	16490.9	-101.479	15.6774	30.8248	29.4385	0	0	0.377814	167.333	-610.212	250	204.871	0	50.6428	43.9965	77.032	1614205566698906	2
2256	0	0	256	1	572.992	270.391	302.601	0	0	-134.997	-77.6644	101.861	527.342	2427.18	16421.9	-101.861	25.4404	30.7808	30.7228	0	0	0.291593	166.426	-617.823	250	217.394	0	32.6804	28.3025	50.0952	1614205566718917	2
2257	0	0	257	1	721.141	325.448	395.693	0	0	-56.5193	11.0748	90.6959	591.226	2348.7	16432.8	-90.6959	28.1075	31.26	30.4217	0	0	0.482395	152.592	-612.615	250	188.788	0	28.9102	25.8142	44.5541	1614205566738928	2
2258	0	0	258	1	685.278	337.529	347.749	0	0	-58.0521	38.6538	176.716	498.676	2350.23	16405.2	-176.716	24.1705	31.2939	30.8614	0	0	0.284837	188.092	-627.849	250	210.255	0	34.284	29.0305	58.2447	1614205566758939	2
2259	0	0	259	1	685.819	317.51	368.309	0	0	-96.7975	-62.7271	207.703	422.955	2388.98	16407	-207.703	20.6238	31.8358	31.5445	0	0	0.507851	176.399	-621.794	250	215.764	0	39.5716	33.3135	71.5498	1614205566778950	2
2260	0	0	260	1	529.288	237.29	291.998	0	0	-60.4938	-29.9953	47.9093	347.308	2352.67	16573.6	-47.9093	16.3896	30.5624	30.7754	0	0	0.236149	160.155	-614.67	250	172.183	0	44.7929	41.6934	70.0793	1614205566798961	2
2262	0	0	262	1	524.659	247.606	277.052	0	0	-32.1078	4.01395	75.0378	357.741	2324.29	16439.9	-75.0378	16.9062	31.9884	31.5433	0	0	0.205695	157.905	-615.363	250	192.11	0	45.9903	41.8837	69.5861	1614205566838983	2
2263	0	0	263	1	657.945	357.607	300.338	0	0	-105.196	8.85399	208.1	519.325	2397.38	16435	-208.1	25.5485	30.8647	31.655	0	0	0.298707	143.842	-609.18	250	218.632	0	32.2033	27.292	58.4173	1614205566858993	2
2264	0	0	264	1	618.215	313.228	304.987	0	0	-173.192	-37.2487	279.602	398.209	2365.71	16481.1	-279.602	20.6969	30.8099	30.2018	0	0	0.639727	202.754	-632.562	250	226.022	0	35.661	31.7545	83.2481	1614205566879004	2
2265	0	0	265	1	517.934	288.892	229.041	0	0	-90.4911	-74.4857	253.772	499.111	2382.67	16418.7	-253.772	24.8196	32.2981	32.7593	0	0	0.137751	116.03	-599.235	250	217.9	0	31.6904	27.6999	66.7282	1614205566899015	2
2266	0	0	266	1	700.009	442.622	257.387	0	0	-80.8118	-34.1986	208.371	547.094	2372.99	16378.4	-208.371	26.6172	31.5363	30.9051	0	0	0.202155	163.513	-619.597	250	234.047	0	30.9034	26.1622	56.3122	1614205566919026	2
2267	0	0	267	1	622.062	294.269	327.793	0	0	-70.4747	16.9558	164.405	435.96	2362.65	16327.3	-164.405	21.0327	31.8194	30.7323	0	0	0.173977	154.108	-611.554	250	250.107	0	39.4894	33.4636	65.1128	1614205566939037	2
2268	0	0	268	1	611.105	300.427	310.678	0	0	-42.5889	2.74331	301.184	381.261	2434.43	16341.5	-301.184	19.3895	30.6308	30.3477	0	0	0.386732	147.587	-605.84	250	182.303	0	35.7855	33.6902	96.1788	1614205566959048	2
2269	0	0	269	1	555.725	260.383	295.342	0	0	-53.989	-68.2395	185.371	486.316	2346.17	16412.5	-185.371	23.3181	31.2027	30.645	0	0	0.237246	113.917	-592.871	250	171.139	0	35.1562	29.8062	61.0759	1614205566979059	2
2270	0	0	270	1	525.887	179.497	346.39	0	0	-25.9057	31.2829	-28.6471	281.053	2318.09	16412.6	28.6471	13.4751	31.5443	30.7993	0	0	0.378212	144.565	-604.629	250	169.834	0	46.7014	46.6083	100.269	1614205566999070	2
2271	0	0	271	1	765.063	355.925	409.138	0	0	-61.52	-14.2574	140.924	666.598	2353.7	16458.2	-140.924	31.8088	30.7276	29.5097	0	0	0.541365	159.762	-616.175	250	242.187	0	26.4876	22.7186	42.9665	1614205567019081	2
2272	0	0	272	1	481.228	282.624	198.603	0	0	-92.8507	29.7621	279.009	337.94	2385.03	16414.1	-279.009	17.176	31.2392	30.0671	0	0	0.254831	175.692	-618.367	250	195.195	0	42.2156	37.9454	97.9943	1614205567039091	2
2273	0	0	273	1	586.543	210.671	375.872	0	0	-127.175	-31.978	167.036	447.207	2319.7	16475.9	-167.036	21.7976	29.0213	31.3374	0	0	0.304835	168.976	-615.974	250	213.836	0	37.9407	31.5586	62.7143	1614205567059102	2
2274	0	0	274	1	462.171	189.05	273.121	0	0	-82.9576	11.9575	64.7145	429.17	2275.48	16431.9	-64.7145	20.4814	30.9605	30.2318	0	0	0.199301	136.812	-602.872	250	200.355	0	37.4381	34.2335	56.8861	1614205567079113	2
2275	0	0	275	1	474.803	212.696	262.107	0	0	-26.0493	47.7382	20.7078	217.461	2318.23	16396.2	-20.7078	10.3874	32.0113	30.7546	0	0	0.0678779	175.583	-616.922	250	165.022	0	65.8257	63.1797	113.433	1614205567099124	2
2277	0	0	277	1	670.864	379.875	290.989	0	0	-34.9852	14.8598	137.714	541.177	2327.17	16429	-137.714	25.8259	29.6079	29.8845	0	0	0.376558	147.522	-605.497	250	189.135	0	31.8319	27.3483	51.1813	1614205567139146	2
2278	0	0	278	1	630.277	213.399	416.878	0	0	-100.189	-34.3714	49.6304	614.007	2292.71	16478.3	-49.6304	29.2352	29.3342	29.9732	0	0	0.269838	168.733	-618.434	250	251.521	0	26.2544	24.074	40.5957	1614205567159157	2
2280	0	0	280	1	542.299	212.761	329.538	0	0	-75.2604	3.91041	42.1132	312.314	2267.78	16539.7	-42.1132	14.859	30.0698	29.5363	0	0	0.293088	155.328	-606.109	250	184.212	0	47.9346	45.2372	76.1835	1614205567199179	2
2282	0	0	282	1	582.859	264.54	318.319	0	0	-46.8784	13.9787	95.1779	524.749	2339.06	16429.9	-95.1778	24.9342	30.7296	31.42	0	0	0.129524	163.722	-617.973	250	226.434	0	32.6232	28.9354	50.0996	1614205567239200	2
2283	0	0	283	1	720.159	315.051	405.109	0	0	-35.1292	-51.1643	42.3692	612.815	2327.31	16495.1	-42.3692	28.7598	30.5119	29.085	0	0	0.3525	173.238	-616.158	250	232.259	0	25.832	24.211	41.7471	1614205567259211	2
2284	0	0	284	1	764.673	355.691	408.982	0	0	-63.94	9.70772	173.897	821.061	2356.12	16434.2	-173.897	39.5977	29.9228	29.973	0	0	0.586134	154.483	-614.59	250	318.867	0	21.5995	18.3622	37.0243	1614205567279222	2
2285	0	0	285	1	657.66	280.422	377.238	0	0	-13.0009	-33.0881	96.8414	735.906	2305.18	16477	-96.8414	34.6154	30.1551	30.1421	0	0	0.1286	173.458	-623.461	250	262.459	0	23.9411	21.0602	37.1871	1614205567299233	2
2286	0	0	286	1	596.564	274.928	321.635	0	0	-52.5193	-19.2902	90.5325	491.689	2344.7	16463.2	-90.5325	23.2486	30.4815	30.7505	0	0	0.362734	187.697	-624.952	250	216.165	0	34.3991	30.6292	52.6096	1614205567319244	2
2288	0	0	288	1	498.847	262.486	236.361	0	0	-48.1847	12.6298	235.843	369.813	2440.02	16431.3	-235.843	18.1909	31.881	30.67	0	0	0.411123	147.482	-606.122	250	178.783	0	42.3446	37.1402	83.4555	1614205567359266	2
2289	0	0	289	1	582.166	285.567	296.599	0	0	-79.0958	-4.9432	139.928	573.461	2371.28	16448.8	-139.928	27.4944	30.5185	29.6614	0	0	0.515379	160.453	-610.899	250	180.968	0	30.4193	26.0006	48.7755	1614205567379277	2
2291	0	0	291	1	629.626	321.982	307.644	0	0	-70.8375	17.111	167.721	389.196	2363.02	16526.4	-167.721	18.7918	28.4229	29.5949	0	0	0.42935	162.545	-610.066	250	210.775	0	42.3657	35.873	70.4408	1614205567419299	2
2292	0	0	292	1	601.932	331.743	270.189	0	0	-4.84582	-53.8038	75.3717	290.087	2297.03	16298.4	-75.3717	13.5867	33.2298	30.4262	0	0	0.214103	131.956	-601.38	250	154.392	0	56.6289	50.9475	86.1461	1614205567439309	2
2293	0	0	293	1	525.294	248.458	276.836	0	0	-93.0051	-2.96317	170.06	501.718	2385.19	16446.9	-170.06	24.2872	30.0012	30.0617	0	0	0.177151	174.004	-615.603	250	230.477	0	34.1006	28.7481	56.6887	1614205567459320	2
2294	0	0	294	1	691.685	357.508	334.177	0	0	-129.079	-12.3971	123.997	466.666	2421.26	16456.3	-123.997	22.6423	28.9175	29.8857	0	0	0.316971	166.989	-611.489	250	203.429	0	36.3417	30.927	56.5771	1614205567479331	2
2295	0	0	295	1	605.958	258.921	347.037	0	0	-45.7271	-59.0987	122.393	434.951	2337.91	16403.3	-122.393	20.5546	31.2121	31.5231	0	0	0.224263	178.077	-627.318	250	198.128	0	40.0597	34.484	63.1046	1614205567499342	2
2296	0	0	296	1	767.554	359.1	408.454	0	0	-38.2725	-59.5562	154.819	754.504	2330.45	16403.8	-154.819	35.8316	30.4247	29.3807	0	0	0.227571	149.747	-611.994	250	284.546	0	23.6848	20.1073	39.3831	1614205567519353	2
2297	0	0	297	1	1019.58	429.081	590.497	0	0	-19.1795	-6.67088	89.2054	858.869	2311.36	16450.6	-89.2054	40.5196	30.4545	29.5364	0	0	0.304092	188.331	-628.603	250	290.84	0	20.5158	18.3214	31.8994	1614205567539364	2
2298	0	0	298	1	626.998	270.379	356.619	0	0	-68.1144	6.7846	91.8233	486.11	2360.29	16437.1	-91.8233	23.1453	29.9617	30.5965	0	0	0.440273	150.686	-609.886	250	190.696	0	34.5918	30.7114	52.6929	1614205567559375	2
2299	0	0	299	1	681.032	359.149	321.882	0	0	-64.4002	-60.5855	148.436	693.425	2356.58	16404.8	-148.436	33.018	30.4659	29.9785	0	0	0.349581	148.641	-611.875	250	264.421	0	25.7026	21.7814	42.1364	1614205567579386	2
2300	0	0	300	1	614.117	340.627	273.49	0	0	-164.894	-29.7004	251.676	430.635	2457.07	16373.9	-251.676	21.9907	29.2087	30.7091	0	0	0.416344	177.681	-617.277	250	240.303	0	34.5734	29.9025	72.1621	1614205567599397	2
2301	0	0	301	1	509.301	251.32	257.981	0	0	-90.9011	-27.8773	143.009	444.447	2383.08	16471.8	-143.009	21.3211	29.9456	29.5111	0	0	0.353795	138.339	-602.711	250	203.204	0	38.5158	32.5418	61.3174	1614205567619407	2
2302	0	0	302	1	447.972	227.049	220.923	0	0	-191.108	-51.4866	289.957	350.155	2483.29	16395.7	-289.957	18.4639	30.1982	28.7756	0	0	0.489783	139.111	-598.819	250	168.919	0	38.8988	34.8389	95.2587	1614205567639418	2
2303	0	0	303	1	494.73	300.671	194.059	0	0	-113.311	-38.2085	293.058	410.433	2405.49	16482.1	-293.058	21.0023	30.5531	30.4844	0	0	0.378065	143.737	-603.384	250	188.377	0	34.0827	31.0839	86.4426	1614205567659429	2
2304	0	0	304	1	630.389	317.922	312.467	0	0	-107.305	-21.5999	226.036	430.208	2399.49	16365.8	-226.036	21.2504	29.4517	28.4409	0	0	0.195396	161.07	-606.893	250	203.978	0	36.5122	31.1273	69.0113	1614205567679440	2
2305	0	0	305	1	553.113	235.121	317.992	0	0	-33.4355	-7.93479	153.966	563.189	2325.62	16451.8	-153.966	26.8538	28.4568	28.6679	0	0	0.213946	163.547	-611.726	250	255.936	0	30.2145	25.8275	49.6872	1614205567699451	2
2306	0	0	306	1	540.369	296.056	244.312	0	0	-143.372	-90.2621	311.658	281.073	2435.55	16434.5	-311.658	14.707	29.9338	29.9066	0	0	0.334306	165.212	-611.218	250	198.692	0	45.4857	43.1993	131.203	1614205567719462	2
2309	0	0	309	1	511.597	239.161	272.436	0	0	2.04326	-35.8325	56.3658	385.734	2290.14	16380.1	-56.3658	18.077	30.6665	30.753	0	0	0.190274	146.399	-609.487	250	207.634	0	41.6194	38.1103	63.757	1614205567779495	2
2310	0	0	310	1	568.979	240.044	328.934	0	0	-94.2415	-64.2525	139.148	395.404	2386.42	16408.5	-139.148	18.9222	30.125	28.9065	0	0	0.360101	150.097	-605.051	250	200.31	0	42.9765	36.2965	67.998	1614205567799506	2
2311	0	0	311	1	487.45	202.013	285.436	0	0	-117.009	-53.1266	121.377	489.675	2309.53	16397.4	-121.377	23.5474	29.7042	30.2326	0	0	0.303965	144.019	-607.031	250	217.091	0	35.2214	29.8381	54.796	1614205567819516	2
2312	0	0	312	1	521.067	308.375	212.692	0	0	-53.8368	-42.7074	261.541	365.621	2346.02	16386.9	-261.541	18.1378	30.7569	30.3245	0	0	0.295077	132.748	-598.531	250	182.768	0	40.5362	35.9482	88.6281	1614205567839527	2
2313	0	0	313	1	652.725	273.037	379.688	0	0	-115.496	-23.862	256.814	492.32	2407.68	16368.1	-256.814	24.7313	30.5139	29.8174	0	0	0.414422	207.166	-628.598	250	253.595	0	30.9741	27.0864	65.1604	1614205567859538	2
2314	0	0	314	1	442.927	217.244	225.683	0	0	-158.4	-32.111	260.608	313.812	2350.92	16476	-260.608	16.0439	31.1328	30.0352	0	0	0.307162	137.177	-600.8	250	178.628	0	46.4123	40.7072	99.1859	1614205567879549	2
2315	0	0	315	1	615.848	239.778	376.07	0	0	-99.5211	-78.3369	88.3801	517.8	2391.7	16422.6	-88.3801	24.6305	31.0081	28.7861	0	0	0.193904	174.92	-618.327	250	211.637	0	32.4559	28.7076	49.5976	1614205567899560	2
2316	0	0	316	1	479.657	171.451	308.206	0	0	-33.5291	11.2785	62.3699	424.138	2425.37	16432.6	-62.3699	20.0616	29.4193	29.5168	0	0	0.258135	134.933	-598.093	250	221.794	0	37.2927	34.3197	57.0698	1614205567919571	2
2318	0	0	318	1	506.557	283.617	222.939	0	0	-82.3452	-64.7867	158.155	346.387	2374.53	16409	-158.155	16.587	29.5262	30.2069	0	0	0.274881	154.584	-607.889	250	168.155	0	48.6582	40.8385	79.0685	1614205567959593	2
2320	0	0	320	1	530.362	236.039	294.323	0	0	-105.224	-48.9722	179.91	515.505	2397.4	16393.2	-179.91	24.9866	29.6894	30.5322	0	0	0.243481	137.474	-603.056	250	217.072	0	33.1846	27.5917	56.4157	1614205567999615	2
2321	0	0	321	1	571.883	232.368	339.515	0	0	-109.479	-18.327	193.896	440.481	2302	16362.6	-193.896	21.5197	27.6784	28.3916	0	0	0.324822	191.765	-618.544	250	223.168	0	36.6292	30.6968	64.1347	1614205568019625	2
2324	0	0	324	1	630.765	294.686	336.079	0	0	-55.1809	-57.0177	122.03	574.894	2347.36	16401.3	-122.03	27.2089	30.9525	29.2796	0	0	0.114791	182.267	-623.597	250	267.251	0	30.3176	26.1658	48.2687	1614205568079658	2
2325	0	0	325	1	404.633	181.484	223.148	0	0	-85.8927	31.6511	94.0463	250.829	2378.07	16312.6	-94.0463	12.0532	31.1694	28.9405	0	0	0.176004	131.488	-595.882	250	163.48	0	64.0438	56.3979	97.1188	1614205568099669	2
2326	0	0	326	1	605.508	227.278	378.23	0	0	-75.793	-94.4994	106.082	514.616	2367.97	16438.7	-106.082	24.3799	28.4943	28.7329	0	0	0.282799	152.458	-605.729	250	200.068	0	32.7519	28.6374	50.8217	1614205568119680	2
2328	0	0	328	1	467.941	251.173	216.768	0	0	-70.3924	-60.2662	50.3822	424.912	2362.57	16404.5	-50.3822	20.0375	30.1516	28.3328	0	0	0.212705	150.439	-602.614	250	176.392	0	36.3326	33.6851	57.3822	1614205568159702	2
2329	0	0	329	1	490.471	195.761	294.71	0	0	-15.5928	106.721	252.765	241.88	2407.43	16337.2	-252.765	12.2121	29.7095	29.6294	0	0	0.247999	182.238	-613.63	250	181.324	0	59.0788	52.3987	122.688	1614205568179713	2
2331	0	0	331	1	539.712	273.833	265.879	0	0	-34.0081	24.3389	235.777	331.29	2425.85	16220.2	-235.777	16.2979	28.4113	29.7972	0	0	0.242526	169.158	-612.197	250	203.648	0	45.2164	39.3701	90.2193	1614205568219734	2
2334	0	0	334	1	543.792	271.42	272.372	0	0	-23.4528	-30.1005	209.762	444.832	2315.63	16374.3	-209.762	21.4771	28.7663	29.3011	0	0	0.0800033	133.127	-597.105	250	205.771	0	36.1789	30.8225	66.7233	1614205568279767	2
2335	0	0	335	1	604.565	251.715	352.85	0	0	-120.334	-28.9753	144.649	343.474	2412.51	16373.2	-144.649	16.6314	30.7827	30.0051	0	0	0.335244	172.671	-609.733	250	196.656	0	49.4002	41.4803	78.1425	1614205568299778	2
2336	0	0	336	1	424.907	165.91	258.996	0	0	-21.1923	-16.4282	-7.07106	226.813	2413.03	16460.3	7.07106	10.7339	29.4742	29.2661	0	0	0.258336	144.845	-600.301	250	160.955	0	59.0526	58.1476	113.777	1614205568319789	2
2338	0	0	338	1	466.006	245.223	220.783	0	0	-53.2474	-14.6932	183.397	313.311	2345.43	16358.9	-183.397	15.0688	29.3781	30.1708	0	0	0.312732	163.417	-611.697	250	194.794	0	52.0854	44.2311	89.5647	1614205568359811	2
2341	0	0	341	1	670.7	321.209	349.491	0	0	-22.1552	9.06858	144.891	504.071	2414	16434.8	-144.891	24.0311	27.9309	28.7212	0	0	0.242001	172.072	-611.689	250	205.198	0	33.4349	28.5922	54.0903	1614205568419843	2
2343	0	0	343	1	430.13	193.843	236.288	0	0	-54.721	-76.6018	89.2796	268.99	2346.9	16420.8	-89.2796	12.6655	31.2793	30.6444	0	0	0.245301	168.918	-617.213	250	177.02	0	61.1238	54.5829	92.8313	1614205568459865	2
2345	0	0	345	1	475.058	212.519	262.539	0	0	-151.211	-1.86226	242.721	266.573	2443.39	16346.1	-242.721	13.5082	29.6179	30.0183	0	0	0.505975	152.003	-602.127	250	170.312	0	55.0568	47.8141	110.694	1614205568499887	2
2346	0	0	346	1	649.471	284.768	364.703	0	0	-88.6353	-44.3752	231.42	467.963	2380.82	16388.6	-231.42	23.0171	31.2664	29.3196	0	0	0.313231	151.854	-608.408	250	234.858	0	34.2727	29.32	65.8613	1614205568519898	2
2347	0	0	347	1	545.326	232.333	312.993	0	0	-50.4753	-88.0206	19.5548	470.99	2342.66	16432.3	-19.5548	22.1666	29.6526	28.2587	0	0	0.443229	153.088	-606.396	250	237.041	0	31.0465	30.0424	54.1492	1614205568539909	2
2348	0	0	348	1	564.513	246.814	317.699	0	0	-156.976	-39.4528	185.188	359.375	2349.5	16483.4	-185.188	17.8074	29.2345	29.142	0	0	0.468521	165.893	-610.594	250	187.135	0	45.1897	37.4994	76.7219	1614205568559920	2
2349	0	0	349	1	590.408	231.16	359.248	0	0	-94.7877	-40.4608	3.44902	411.87	2386.97	16384.7	-3.44902	19.6551	29.2918	28.334	0	0	0.331348	232.671	-634.076	250	255.68	0	34.0547	32.7665	62.1974	1614205568579931	2
2350	0	0	350	1	460.189	181.197	278.992	0	0	-98.4926	-59.3078	144.157	371.645	2390.67	16403.5	-144.157	17.8265	30.4806	29.6665	0	0	0.240147	166.843	-615.113	250	215.38	0	45.9196	38.5796	72.8245	1614205568599941	2
2354	0	0	354	1	458.145	216.223	241.922	0	0	-111.278	-21.1902	318.712	286.243	2403.46	16365.4	-318.712	14.8909	30.3259	29.5335	0	0	0.0918799	159.593	-609.155	250	195.183	0	44.919	42.6802	132.709	1614205568679985	2
2355	0	0	355	1	496.12	236.116	260.004	0	0	-92.4038	29.1514	145.754	334.812	2384.58	16414.7	-145.754	16.2175	27.7571	29.6427	0	0	0.282594	215.575	-624.732	250	219.924	0	49.1345	41.2903	77.9592	1614205568699996	2
2356	0	0	356	1	562.041	320.948	241.093	0	0	-108.629	-49.1723	125.089	347.617	2400.81	16493.1	-125.089	16.6827	28.5412	27.1385	0	0	0.320126	136.989	-594.173	250	177.045	0	47.1091	40.0365	73.2816	1614205568720007	2
2357	0	0	357	1	474.338	232.697	241.641	0	0	-104.363	-3.6504	228.064	390.19	2396.54	16447.6	-228.064	19.3112	29.3913	28.0745	0	0	0.21875	176.204	-612.929	250	206.153	0	39.667	34.1131	75.158	1614205568740018	2
2358	0	0	358	1	451.85	223.137	228.714	0	0	-96.8341	-68.3578	290.48	309.278	2389.01	16412.6	-290.48	15.7263	29.5651	29.5837	0	0	0.217592	147.628	-603.287	250	184.979	0	44.1616	40.1267	111.069	1614205568760029	2
2360	0	0	360	1	524.212	175.203	349.008	0	0	-149.781	-55.8125	204.136	255.594	2342.3	16400.1	-204.136	12.6851	28.9244	28.6813	0	0	0.305609	152.133	-598.63	250	145.069	0	60.7306	50.7676	108.063	1614205568800050	2
2361	0	0	361	1	586.521	316.71	269.811	0	0	-58.4186	-13.8929	-14.5773	302.884	2350.6	16557.5	14.5773	14.4221	28.1648	27.7241	0	0	0.260274	162.477	-604.305	250	178.132	0	42.9334	42.7178	85.7578	1614205568820061	2
2362	0	0	362	1	750.272	329.913	420.359	0	0	-32.815	-17.4711	5.81114	666.808	2325	16461.4	-5.81114	31.5236	27.8464	28.5145	0	0	0.441399	155.464	-607.396	250	277.991	0	22.0372	21.3923	39.4676	1614205568840072	2
2363	0	0	363	1	562.314	253.962	308.352	0	0	-81.8288	-16.5153	136.237	438.825	2374.01	16460.4	-136.237	21.0068	28.6925	28.3001	0	0	0.42139	194.06	-620.708	250	256.849	0	38.2048	32.5895	60.5882	1614205568860083	2
2364	0	0	364	1	506.959	248.443	258.517	0	0	-105.952	-20.4624	269.233	333.616	2398.13	16364.7	-269.233	16.8244	28.7803	28.7313	0	0	0.332255	132.221	-591.901	250	173.518	0	42.4507	37.6439	94.7712	1614205568880094	2
2365	0	0	365	1	544.609	318.797	225.812	0	0	-60.5105	-58.6841	34.9471	419.098	2352.69	16402.9	-34.9471	19.7425	29.2681	28.0087	0	0	0.231016	158.027	-604.733	250	201.585	0	35.4975	33.5042	58.4474	1614205568900105	2
2366	0	0	366	1	577.832	233.314	344.518	0	0	-18.9641	24.776	97.7905	401.023	2410.8	16319.5	-97.7905	19.0434	29.3287	28.5671	0	0	0.149493	177.027	-608.721	250	167.661	0	40.8514	36.0098	62.7832	1614205568920116	2
2368	0	0	368	1	622.92	357.456	265.464	0	0	-51.7798	-2.28842	12.0098	439.851	2343.96	16446.2	-12.0098	20.8756	28.9322	28.4458	0	0	0.169495	173.762	-613.04	250	188.794	0	32.3592	31.4941	57.3377	1614205568960138	2
2370	0	0	370	1	621.971	259.793	362.178	0	0	-74.0314	9.03703	92.0851	423.47	2366.21	16434.9	-92.0851	20.1968	28.8917	28.3254	0	0	0.371642	167.058	-608.805	250	173.966	0	38.3423	34.0584	58.4662	1614205569000159	2
2373	0	0	373	1	384.463	165.399	219.064	0	0	-115.091	-79.6954	40.4107	259.983	2407.27	16423.9	-40.4107	12.4076	29.6288	28.9161	0	0	0.371188	177.855	-612.05	250	186.201	0	56.7783	53.0301	90.4407	1614205569060192	2
2376	0	0	376	1	544.497	247.758	296.739	0	0	-53.4797	-42.4582	231.138	361.511	2345.66	16287	-231.138	17.66	28.0647	27.7844	0	0	0.251667	168.523	-609.918	250	184.659	0	41.7574	36.0102	81.7446	1614205569120225	2
2377	0	0	377	1	519.016	212.299	306.717	0	0	-45.3635	22.0588	38.5524	252.285	2337.54	16421.8	-38.5524	11.9829	29.8652	28.6228	0	0	0.191304	178.768	-614.238	250	182.31	0	57.4847	54.5317	93.2939	1614205569140236	2
2380	0	0	380	1	487.51	227.982	259.528	0	0	-113.087	11.7105	108.952	421.979	2305.61	16432.2	-108.952	20.3935	29.1665	28.0339	0	0	0.27709	159.582	-607.331	250	179.626	0	38.9882	33.823	59.938	1614205569200268	2
2381	0	0	381	1	697.795	317.127	380.668	0	0	-79.4217	22.5542	210.396	457.586	2371.6	16321.7	-210.396	22.4296	27.0897	26.9306	0	0	0.383315	180.031	-612.305	250	211.512	0	34.0416	28.9464	62.3011	1614205569220279	2
2383	0	0	383	1	531.726	264.689	267.037	0	0	-72.0279	3.19812	179.47	413.172	2364.21	16341	-179.47	19.9652	28.0322	27.7237	0	0	0.301348	210.631	-630.253	250	276.597	0	39.2601	33.2919	66.7674	1614205569260301	2
2388	0	0	388	1	463.224	270.904	192.32	0	0	-102.038	54.0447	295.421	261.332	2493.88	16389.9	-295.421	13.494	27.8526	28.4735	0	0	0.329862	153.119	-598.786	250	165.611	0	49.3419	45.2698	127.389	1614205569360356	2
2389	0	0	389	1	516.349	199.792	316.558	0	0	-80.0847	-52.1499	166.813	515.16	2372.26	16396.4	-166.813	24.7179	30.1225	28.9273	0	0	0.328383	155.677	-609.594	250	230.166	0	33.2795	27.9463	55.3055	1614205569380366	2
2390	0	0	390	1	590.605	324.385	266.22	0	0	16.5925	-15.3003	64.0687	353.357	2275.59	16259.9	-64.0687	16.6037	29.916	28.4799	0	0	0.168465	177.635	-614.165	250	172.453	0	44.4397	40.6787	67.9895	1614205569400377	2
2391	0	0	391	1	462.959	239.227	223.732	0	0	-55.5153	7.57323	90.6083	296.418	2347.7	16436.3	-90.6083	14.0807	28.1958	27.7347	0	0	0.105124	140.591	-592.772	250	182.103	0	52.9826	47.4181	80.5295	1614205569420388	2
2392	0	0	392	1	524.452	199.614	324.838	0	0	-69.0843	-75.5174	94.1638	279.594	2460.92	16419.8	-94.1638	13.2077	27.6081	28.9684	0	0	0.37996	214.231	-625.692	250	242.283	0	57.2824	50.4901	86.784	1614205569440399	2
2394	0	0	394	1	517.64	320.789	196.851	0	0	-4.29754	22.0171	60.8175	244.873	2296.48	16222.6	-60.8175	11.5825	28.5637	28.2422	0	0	0.138587	192.999	-618.175	250	194.813	0	61.8747	56.6648	93.7882	1614205569480421	2
2395	0	0	395	1	575.871	283.9	291.971	0	0	-126.072	-75.0353	303.566	386.566	2418.25	16319.6	-303.566	19.9863	27.3386	28.6106	0	0	0.245146	152.506	-601.931	250	186.656	0	33.6364	31.1859	92.1257	1614205569500432	2
2396	0	0	396	1	469.714	199.107	270.607	0	0	-127.117	-59.1019	191.605	268.479	2419.3	16403.3	-191.605	13.1467	27.1525	27.9775	0	0	0.272168	208.063	-618.618	250	181.942	0	57.9401	48.3212	100.537	1614205569520443	2
2401	0	0	401	1	482.576	257.555	225.02	0	0	-97.7348	-16.9255	210.221	273.929	2389.92	16460.8	-210.221	13.4139	27.1562	27.9976	0	0	0.262734	193.06	-615.855	250	234.801	0	55.595	47.13	101.087	1614205569620497	2
2402	0	0	402	1	517.723	199.974	317.749	0	0	-78.149	10.8591	195.547	428.003	2370.33	16433	-195.547	20.8278	27.5531	27.2604	0	0	0.176509	157.339	-600.835	250	191.977	0	37.11	31.5545	65.3466	1614205569640508	2
2404	0	0	404	1	497.829	249.174	248.655	0	0	-29.4977	-3.07944	88.4804	387.375	2321.68	16347.3	-88.4804	18.3008	28.1752	28.1787	0	0	0.12647	194.746	-617.501	250	217.948	0	41.4921	37.0482	63.0797	1614205569680530	2
2405	0	0	405	1	467.073	193.808	273.265	0	0	-53.507	-7.37146	66.83	279.192	2445.35	16351.6	-66.83	13.2015	29.5103	28.4047	0	0	0.332065	144.677	-598.21	250	200.173	0	55.0143	50.6004	84.2368	1614205569700541	2
2406	0	0	406	1	681.794	248.352	433.442	0	0	-42.9994	-24.8758	152.342	416.814	2335.18	16369.1	-152.342	19.8492	27.6269	27.6666	0	0	0.306637	225.592	-627.102	250	243.581	0	39.5026	33.5769	64.4064	1614205569720552	2
2410	0	0	410	1	535.327	186.172	349.155	0	0	-99.4006	43.7233	240.904	310.767	2391.58	16300.5	-240.904	15.5637	28.0722	29.2167	0	0	0.286886	147.361	-599.362	250	176.316	0	47.2931	40.5987	94.3923	1614205569800595	2
2412	0	0	412	1	541.263	260.854	280.409	0	0	-46.0167	15.511	90.861	344.152	2338.2	16428.4	-90.861	16.3483	27.9868	26.8337	0	0	0.276699	204.438	-619.32	250	206.862	0	45.5051	40.7424	69.6613	1614205569840617	2
2413	0	0	413	1	588.922	262.481	326.442	0	0	-61.1043	-41.3704	74.2	258.56	2353.28	16485.3	-74.2	12.196	28.5617	28.012	0	0	0.406316	239.939	-635.701	250	202.426	0	59.6925	53.9853	90.2588	1614205569860628	2
2414	0	0	414	1	664.591	314.587	350.004	0	0	-50.2284	-5.2528	262.803	518.38	2442.07	16349.5	-262.803	25.7909	27.5019	28.4653	0	0	0.138534	183.113	-615.004	250	286.198	0	28.1039	25.1834	62.0846	1614205569880639	2
2415	0	0	415	1	477.69	260.418	217.273	0	0	-49.8511	-27.8609	7.65585	338.741	2342.03	16372.1	-7.65585	16.0234	27.4496	27.2881	0	0	0.216994	165.383	-602.3	250	174.145	0	40.3513	39.1515	72.7704	1614205569900650	2
2416	0	0	416	1	483.428	277.103	206.325	0	0	-112.494	38.6693	210.898	292.456	2305.01	16405.2	-210.898	14.5094	27.0794	26.7036	0	0	0.499943	167.792	-604.964	250	219.514	0	51.3514	43.308	92.8637	1614205569920661	2
2417	0	0	417	1	448.585	186.72	261.865	0	0	-91.2025	-80.7325	-0.998297	231.984	2383.38	16425	0.998296	11.044	27.8479	27.9903	0	0	0.433827	162.045	-604.769	250	174.184	0	57.4456	55.9158	106.656	1614205569940672	2
2418	0	0	418	1	507.287	270.041	237.247	0	0	-111.915	-8.16804	283.389	335.564	2503.76	16352.4	-283.389	17.1021	28.6734	28.6899	0	0	0.334133	126.369	-590.779	250	171.237	0	40.7078	36.9864	98.1555	1614205569960682	2
2419	0	0	419	1	396.11	195.005	201.105	0	0	-84.1353	-36.2191	277.544	230.063	2475.98	16380.5	-277.544	11.581	28.3004	27.9739	0	0	0.215038	142.027	-596.173	250	164.551	0	58.6693	52.7247	138.056	1614205569980693	2
2433	0	0	433	1	550.597	214.671	335.926	0	0	-153.058	50.8911	191.064	304.244	2445.24	16393	-191.064	15.2788	27.3171	27.9707	0	0	0.157811	223.98	-627.626	250	206.569	0	50.6377	42.1633	87.3455	1614205570340889	2
2434	0	0	434	1	520.8	255.415	265.385	0	0	-187.941	-55.9059	245.575	246.826	2480.12	16400.1	-245.575	12.7035	28.5035	27.9542	0	0	0.469071	176.801	-610.14	250	185.719	0	57.9833	49.3224	115.841	1614205570360900	2
2435	0	0	435	1	573.717	328.775	244.942	0	0	-28.9772	-8.48563	138.692	308.566	2420.82	16253.1	-138.692	14.6638	27.1836	27.7704	0	0	0.173755	199.373	-617.452	250	203.049	0	52.4277	44.9196	83.3585	1614205570380911	2
2437	0	0	437	1	445.314	204.074	241.24	0	0	-120.131	2.16023	201.171	319.726	2412.31	16342.1	-201.171	15.7516	27.2296	26.8438	0	0	0.254989	180.972	-607.415	250	179.177	0	48.1499	40.6649	85.0959	1614205570420933	2
2438	0	0	438	1	588.466	242.702	345.764	0	0	-102.094	-47.4911	77.1688	451.295	2294.61	16391.7	-77.1688	21.4938	26.6446	26.0569	0	0	0.395675	207.306	-619.59	250	262.956	0	34.625	30.747	52.2259	1614205570440944	2
2439	0	0	439	1	674.997	281.65	393.346	0	0	-82.2817	43.5636	160.791	455.314	2374.46	16400.3	-160.791	22.1252	27.4388	27.3407	0	0	0.463963	203.544	-619.544	250	233.681	0	35.8539	30.149	58.785	1614205570460955	2
2440	0	0	440	1	553.606	255.633	297.973	0	0	-113.692	3.94227	162.708	392.151	2405.87	16340.3	-162.708	19.0906	27.492	28.4635	0	0	0.54802	168.761	-608.139	250	212.59	0	41.7485	34.9731	68.1366	1614205570480966	2
2441	0	0	441	1	533.311	284.93	248.381	0	0	-89.2979	0.486847	306.869	257.391	2481.14	16343.8	-306.869	13.2368	27.6535	28.4669	0	0	0.205039	172.889	-606.035	250	175.494	0	49.0638	46.1917	137.039	1614205570500977	2
2442	0	0	442	1	437.421	214.604	222.817	0	0	-28.5299	29.8248	-26.5808	255.326	2320.71	16414.1	26.5808	12.2352	26.8713	27.394	0	0	0.260497	174.255	-602.417	250	196.596	0	48.7848	48.5804	102.202	1614205570520988	2
2443	0	0	443	1	587.191	242.406	344.785	0	0	-132.985	2.68684	242.521	447.112	2425.17	16341.6	-242.521	22.5015	26.6399	27.6224	0	0	0.33771	162.704	-603.141	250	214.178	0	32.831	28.4726	66.1913	1614205570540998	2
2444	0	0	444	1	440.319	173.82	266.499	0	0	-170.764	-57.1559	217.278	353.885	2363.28	16401.4	-217.278	17.8266	27.3469	28.7552	0	0	0.24983	182.82	-612.386	250	181.783	0	43.1251	35.9673	79.8492	1614205570561009	2
2445	0	0	445	1	430.745	233.583	197.162	0	0	-145.46	-9.31353	268.438	283.321	2437.64	16353.6	-268.438	14.4898	27.9954	28.2799	0	0	0.138477	155.892	-600.892	250	159.768	0	48.2722	43.0645	108.225	1614205570581020	2
2447	0	0	447	1	472.838	249.206	223.632	0	0	-132.374	-15.6896	98.2706	324.092	2424.55	16359.9	-98.2706	15.6874	28.6157	27.6198	0	0	0.197359	181.243	-611.736	250	202.335	0	49.1348	42.9026	74.6196	1614205570621042	2
2448	0	0	448	1	514.553	231.754	282.799	0	0	-38.8474	-30.5585	65.6948	395.409	2331.03	16374.8	-65.6948	18.5989	27.1412	27.333	0	0	0.132786	186.715	-613.665	250	200.092	0	39.001	35.5338	59.4275	1614205570641053	2
2449	0	0	449	1	547.844	300.983	246.862	0	0	-118.68	9.28658	149.272	402.308	2311.2	16335	-149.272	19.5858	27.3981	26.905	0	0	0.240585	161.651	-601.207	250	224.078	0	40.4187	34.0069	64.5848	1614205570661064	2
2450	0	0	450	1	560.843	227.096	333.748	0	0	-43.3576	2.56318	144.633	356.636	2335.54	16341.7	-144.633	17.0216	26.0823	26.2207	0	0	0.10778	175.789	-603.372	250	159.212	0	44.606	38.1906	71.7526	1614205570681075	2
2452	0	0	452	1	667.571	297.971	369.599	0	0	-27.2946	-46.063	51.8464	414.506	2319.47	16290.6	-51.8464	19.4388	27.6742	27.1314	0	0	0.0184997	203.402	-622.801	250	229.295	0	36.6574	33.7831	57.2484	1614205570721097	2
2454	0	0	454	1	453.465	234.497	218.968	0	0	-131.434	-59.1596	95.6142	290.452	2423.61	16403.4	-95.6142	13.9911	27.9586	27.8797	0	0	0.457878	157.557	-601.242	250	175.566	0	54.5797	47.463	82.3445	1614205570761118	2
2456	0	0	456	1	564.846	280.848	283.997	0	0	-110.054	-41.0091	12.1395	381.11	2402.23	16385.3	-12.1395	18.2473	27.3756	25.9626	0	0	0.413661	146.789	-593.8	250	185.447	0	35.8843	34.2823	63.5725	1614205570801140	2
2458	0	0	458	1	567.615	221.129	346.486	0	0	-65.2889	-69.9276	113.639	464.671	2357.47	16414.2	-113.639	21.9926	28.0861	24.9985	0	0	0.380562	136.689	-589.743	250	201.505	0	34.8347	30.3972	55.0527	1614205570841162	2
2459	0	0	459	1	541.043	215.299	325.745	0	0	-25.5235	-24.7847	54.527	349.013	2317.7	16369	-54.527	16.4009	27.4825	27.2937	0	0	0.327454	185.817	-608.247	250	195.767	0	43.1522	39.8465	66.6992	1614205570861173	2
2461	0	0	461	1	518.03	330.138	187.893	0	0	-30.716	-20.9819	205.176	319.831	2422.56	16165.9	-205.176	15.4372	26.3818	26.978	0	0	0.118336	191.591	-608.649	250	197.544	0	47.7006	40.8089	86.8885	1614205570901195	2
2463	0	0	463	1	477.413	204.769	272.643	0	0	-31.0011	-69.2359	65.1261	485.094	2323.18	16413.5	-65.1261	22.7296	26.3773	26.6809	0	0	0.368288	155.121	-599.223	250	231.362	0	32.0375	29.2045	49.014	1614205570941216	2
2464	0	0	464	1	529.428	213.31	316.118	0	0	-119.319	-22.0219	136.598	362.354	2411.5	16366.3	-136.598	17.5291	26.5287	26.7607	0	0	0.561043	165.405	-602.339	250	219.19	0	44.4652	37.4676	69.9276	1614205570961227	2
2465	0	0	465	1	560.172	249.494	310.678	0	0	-32.5627	-26.6334	166.902	398.691	2324.74	16271.2	-166.902	19.0191	27.2009	26.1065	0	0	0.254231	196.039	-610.547	250	186.6	0	40.4159	34.249	67.3683	1614205570981238	2
2466	0	0	466	1	379.557	167.172	212.386	0	0	-88.5523	-8.54337	180.992	216.183	2380.73	16352.8	-180.992	10.473	28.0636	27.137	0	0	0.117216	158.525	-597.848	250	158.79	0	72.4577	61.1125	121.441	1614205571001249	2
2467	0	0	467	1	493.09	184.185	308.905	0	0	-72.715	-82.7054	4.83222	336.43	2265.24	16426.9	-4.83222	15.9315	27.0457	28.1267	0	0	0.167294	201.346	-618.226	250	269.345	0	40.8569	39.8079	73.5108	1614205571021260	2
2468	0	0	468	1	714.76	231.126	483.633	0	0	-72.8037	7.9406	3.45384	638.186	2265.32	16436	-3.45384	30.4966	24.8149	25.4287	0	0	0.335142	166.131	-599.122	250	239.317	0	21.736	21.1345	39.0302	1614205571041271	2
2469	0	0	469	1	524.888	263.526	261.362	0	0	-58.9817	-20.1583	151.752	580.465	2351.16	16364.4	-151.752	27.7212	25.8049	26.4574	0	0	0.363095	141.441	-594.562	250	258.501	0	28.4427	24.1356	46.7758	1614205571061282	2
2471	0	0	471	1	642.836	297.41	345.425	0	0	-81.3435	-1.55805	127.956	550.42	2273.86	16345.8	-127.956	26.3672	25.1949	25.4128	0	0	0.363934	149.02	-596.617	250	230.171	0	29.4893	25.251	46.8783	1614205571101304	2
2472	0	0	472	1	498.363	226.465	271.898	0	0	-24.9175	-22.6868	55.3949	352.236	2317.1	16366.9	-55.3949	16.5558	27.0907	26.557	0	0	0.194773	142.923	-592.773	250	177.142	0	42.4131	39.1664	65.6177	1614205571121314	2
2473	0	0	473	1	598.494	257.64	340.855	0	0	-9.69986	0.0776404	54.7955	342.245	2301.88	16344.2	-54.7955	16.1243	26.5093	26.557	0	0	0.0952971	167.21	-602.659	250	191.589	0	43.4932	39.9271	66.775	1614205571141325	2
2475	0	0	475	1	445.088	212.252	232.835	0	0	-69.5817	-54.1677	224.084	298.769	2361.76	16298.7	-224.084	14.5802	26.1641	27.7913	0	0	0.233027	186.674	-610.181	250	197.278	0	49.5361	42.2738	95.5432	1614205571181347	2
2478	0	0	478	1	480.429	267.147	213.282	0	0	-46.2525	32.5149	34.9242	225.771	2438.09	16311.7	-34.9242	10.7526	27.7049	27.3657	0	0	0.238462	167.073	-602.555	250	183.903	0	61.96	58.6758	101.357	1614205571241380	2
2479	0	0	479	1	397.466	168.824	228.642	0	0	-79.7482	46.4503	316.023	206.963	2371.93	16297.8	-316.023	10.7504	26.26	26.7466	0	0	0.21446	164.16	-598.171	250	193.632	0	57.528	54.4583	169.346	1614205571261391	2
2481	0	0	481	1	573.356	276.742	296.615	0	0	-74.2613	-33.2045	286.987	431.454	2366.44	16277.8	-286.987	21.7975	25.9145	25.8596	0	0	0.304264	174.951	-604.551	250	263.449	0	30.974	28.1512	76.3217	1614205571301413	2
2482	0	0	482	1	423.484	231.965	191.52	0	0	-81.6618	25.1148	206.247	342.878	2274.18	16319.1	-206.247	16.7977	26.6786	27.3306	0	0	0.372149	152.919	-597.425	250	182.509	0	44.5747	37.7561	80.8333	1614205571321423	2
2483	0	0	483	1	515.355	170.784	344.571	0	0	-41.6843	-11.2845	59.5036	484.521	2333.86	16355.5	-59.5036	22.852	25.0275	26.5377	0	0	0.288975	164.849	-600.596	250	217.951	0	31.3945	28.7917	47.9104	1614205571341434	2
2484	0	0	484	1	597.111	182.527	414.585	0	0	-139.802	32.4027	67.3027	340.55	2431.98	16311.8	-67.3027	16.633	26.7223	27.0918	0	0	0.453786	202.141	-617.7	250	194.676	0	43.9059	39.4454	65.9022	1614205571361445	2
2485	0	0	485	1	541.558	318.033	223.524	0	0	-112.953	45.3256	339.631	338.537	2405.13	16298.9	-339.632	18.0003	27.0763	26.9127	0	0	0.192681	207.148	-622.991	250	246.819	0	35.0005	34.32	116.956	1614205571381456	2
2486	0	0	486	1	568.862	286.012	282.85	0	0	-119.687	-52.2082	118.024	357.062	2312.21	16197.1	-118.024	17.1795	26.4437	26.716	0	0	0.287556	209.596	-621.89	250	193.096	0	44.9884	38.2049	69.4837	1614205571401467	2
2487	0	0	487	1	428.705	160.214	268.491	0	0	-34.9817	4.30882	26.1468	332.943	2327.16	16439.6	-26.1468	15.7566	26.1779	24.7568	0	0	0.350597	150.888	-593.978	250	224.658	0	40.8796	39.3755	69.3659	1614205571421478	2
2491	0	0	491	1	487.165	259.215	227.949	0	0	-129.852	-20.0287	129.156	259.933	2422.03	16264.6	-129.156	12.6125	27.2371	26.3589	0	0	0.369237	217.374	-623.253	250	197.603	0	60.7275	51.5328	94.2694	1614205571501522	2
2492	0	0	492	1	585.662	234.808	350.854	0	0	1.11307	-16.8818	60.6119	327.676	2390.73	16361.1	-60.6119	15.3926	26.2855	26.6142	0	0	0.109219	211.561	-619.573	250	190.859	0	45.8842	41.9232	69.6777	1614205571521532	2
2495	0	0	495	1	483.695	267.463	216.232	0	0	-3.53703	-53.0276	79.4189	334.184	2295.72	16397.3	-79.4189	15.6572	27.3513	25.967	0	0	0.143768	144.617	-594.011	250	182.064	0	46.3072	41.482	70.3199	1614205571581565	2
2496	0	0	496	1	477.852	208.076	269.776	0	0	29.8897	33.9601	49.2004	285.633	2262.29	16310.3	-49.2004	13.5519	25.6064	25.9021	0	0	0.287889	145.558	-588.822	250	168.145	0	50.0259	46.3383	77.8163	1614205571601576	2
2497	0	0	497	1	407.505	194.652	212.853	0	0	-32.6484	7.7061	159.202	253.364	2324.83	16336.5	-159.202	12.1209	25.4555	25.7182	0	0	0.181826	148.309	-590.626	250	172.744	0	60.8514	51.8052	99.2749	1614205571621587	2
2498	0	0	498	1	520.692	275.622	245.07	0	0	-130.87	-83.4314	247.507	291.471	2423.05	16328	-247.507	14.6255	25.7522	26.8311	0	0	0.393829	161.917	-598.114	250	194.194	0	47.8993	41.6116	99.0507	1614205571641598	2
2502	0	0	502	1	537.613	288.578	249.035	0	0	-89.7408	6.77601	347.101	319.42	2381.92	16237.8	-347.101	16.8937	26.0018	26.7344	0	0	0.229989	168.327	-601.748	250	216.056	0	36.0906	36.2967	128.695	1614205571721641	2
2505	0	0	505	1	452.13	183.228	268.902	0	0	-81.9055	9.04745	60.4081	327.432	2274.43	16434.9	-60.4081	15.6118	26.2708	25.0901	0	0	0.21837	172.296	-600.039	250	215.226	0	44.4297	40.9722	68.0934	1614205571781674	2
2509	0	0	509	1	523.003	184.381	338.621	0	0	-47.0175	-6.51301	188.985	376.897	2339.2	16350.8	-188.985	18.158	25.3516	26.764	0	0	0.260655	215.496	-624.705	250	273.975	0	41.0888	34.9743	72.1399	1614205571861718	2
2511	0	0	511	1	601.508	300.865	300.643	0	0	-81.2797	-18.915	318.445	373.833	2373.46	16263.5	-318.445	19.3084	27.0021	26.3043	0	0	0.352851	166.748	-602.976	250	182.119	0	33.5523	31.9933	98.8583	1614205571901739	2
2512	0	0	512	1	453.536	154.988	298.548	0	0	-30.4718	-74.3684	83.7018	236.046	2322.65	16418.6	-83.7018	11.0724	25.5454	26.448	0	0	0.140803	167.495	-597.57	250	175.375	0	64.2732	57.492	96.5401	1614205571921750	2
2513	0	0	513	1	560.996	287.844	273.152	0	0	-121.372	-41.257	108.855	579.884	2413.55	16385.5	-108.855	27.9066	26.3551	26.2117	0	0	0.332185	129.864	-589.97	250	258.663	0	28.3655	24.2968	44.0609	1614205571941761	2
2514	0	0	514	1	549.585	245.38	304.204	0	0	-69.4139	-78.7264	72.5972	394.188	2361.59	16423	-72.5972	18.5831	27.678	27.0553	0	0	0.288865	177.65	-611.369	250	240.708	0	39.553	35.8412	60.1679	1614205571961772	2
2515	0	0	515	1	519.24	224.79	294.449	0	0	-56.1145	-10.6717	105.578	510.711	2348.29	16354.9	-105.578	24.2327	27.0481	25.4041	0	0	0.265582	200.308	-616.93	250	251.73	0	31.5318	27.736	49.4298	1614205571981783	2
2517	0	0	517	1	554.535	249.566	304.97	0	0	-115.721	-22.7301	191.75	461.387	2308.24	16367	-191.75	22.5613	25.1589	25.0423	0	0	0.146912	196.024	-610.191	250	245.365	0	33.7107	28.2132	58.7268	1614205572021805	2
2518	0	0	518	1	544.165	278.794	265.372	0	0	-157.183	-78.172	200.817	417.477	2449.36	16322.8	-200.817	20.7563	25.0837	25.1542	0	0	0.463826	225.683	-623.349	250	237.903	0	36.405	30.406	64.7898	1614205572041816	2
2519	0	0	519	1	495.876	211.856	284.02	0	0	-92.3934	-56.0896	116.961	234.949	2384.57	16400.3	-116.961	11.2029	25.9626	25.3114	0	0	0.302557	191.883	-605.502	250	185.853	0	65.9374	56.4308	101.374	1614205572061827	2
2520	0	0	520	1	519.776	251.217	268.559	0	0	-102.093	7.1833	206.145	398.272	2394.27	16337.1	-206.145	19.557	26.0471	26.5835	0	0	0.364868	182.134	-610.286	250	231.462	0	38.5829	32.6115	69.5023	1614205572081838	2
2521	0	0	521	1	500.672	255.069	245.603	0	0	-61.0264	1.21888	126.194	347.835	2353.21	16343	-126.194	16.5945	26.7649	25.9281	0	0	0.223903	143.602	-590.911	250	187.609	0	45.6995	39.5017	71.9909	1614205572101848	2
2522	0	0	522	1	611.045	255.731	355.314	0	0	-35.52	-6.35354	64.0257	376.529	2327.7	16250.9	-64.0257	17.7605	25.0312	25.9774	0	0	0.399182	175.793	-601.93	250	200.015	0	39.7157	36.3236	60.1864	1614205572121859	2
2524	0	0	524	1	530.147	292.681	237.466	0	0	-135.353	51.6686	202.62	302.669	2527.19	16292.6	-202.62	15.1385	26.7989	26.0157	0	0	0.156551	159.056	-595.524	250	210.998	0	49.4436	41.6008	87.7985	1614205572161881	2
2525	0	0	525	1	539.511	327.219	212.292	0	0	-78.6271	-14.9775	148.193	352.271	2370.81	16359.2	-148.193	16.8892	27.5218	26.1584	0	0	0.129317	125.34	-586.481	250	166.148	0	45.7677	38.8701	73.3513	1614205572181892	2
2529	0	0	529	1	435.963	168.497	267.466	0	0	-191.292	61.5946	281.777	204.434	2483.47	16282.6	-281.777	10.8816	26.3021	27.4319	0	0	0.0782164	153.168	-594.432	250	175.271	0	61.4821	54.5765	146.099	1614205572261936	2
2530	0	0	530	1	518.538	239.919	278.619	0	0	-89.2095	-5.16803	228.579	407.019	2381.39	16349.4	-228.579	20.0637	25.6071	26.5924	0	0	0.169479	170.238	-603.971	250	219.492	0	36.4348	31.3006	70.2938	1614205572281947	2
2531	0	0	531	1	500.28	263.631	236.648	0	0	-92.4029	-53.7668	178.507	395.519	2384.58	16298.3	-178.507	19.0893	26.1596	26.1483	0	0	0.479477	172.582	-606.715	250	211.394	0	40.2197	33.5076	68.0122	1614205572301957	2
2534	0	0	534	1	413.842	180.488	233.354	0	0	-155.719	-72.2858	280.932	328.342	2447.9	16416.5	-280.932	16.9318	24.9072	25.5806	0	0	0.392969	188.293	-605.737	250	236.113	0	39.1481	35.2634	94.0502	1614205572361990	2
2536	0	0	536	1	538.619	242.707	295.911	0	0	-86.6809	42.8286	174.358	326.802	2378.86	16301.4	-174.358	15.9399	26.7689	25.1252	0	0	0.154442	203.904	-612.822	250	248.29	0	47.5746	39.9062	79.1065	1614205572402012	2
2537	0	0	537	1	423.213	177.354	245.858	0	0	-147.941	-55.0648	142.185	276.589	2440.12	16399.3	-142.185	13.509	25.4348	25.6525	0	0	0.186905	188.692	-608.42	250	208.352	0	56.1859	46.912	88.5258	1614205572422023	2
2538	0	0	538	1	557.781	276.902	280.878	0	0	-44.5557	-28.6758	194.522	344.752	2336.74	16273.3	-194.522	16.5921	26.0711	26.7925	0	0	0.0918518	177.626	-607.205	250	221.004	0	44.8329	38.0164	79.646	1614205572442034	2
2539	0	0	539	1	497.29	225.704	271.585	0	0	-91.9911	10.5784	163.662	309.297	2384.17	16333.7	-163.662	14.9787	26.5469	25.8658	0	0	0.137746	170.473	-601.242	250	183.383	0	50.8788	42.8396	82.8598	1614205572462045	2
2542	0	0	542	1	695.344	275.873	419.472	0	0	-79.0771	-49.3889	83.9494	592.622	2271.6	16393.6	-83.9494	28.0627	25.2451	24.6371	0	0	0.192184	180.928	-603.989	250	219.403	0	26.6215	23.6018	40.8568	1614205572522077	2
2544	0	0	544	1	533.322	254.29	279.032	0	0	-53.1357	-7.82721	121.955	461.528	2345.32	16352.1	-121.955	21.945	26.3301	24.7346	0	0	0.254252	191.133	-610.375	250	213.155	0	34.5983	30.0632	54.913	1614205572562099	2
2545	0	0	545	1	409.61	212.783	196.827	0	0	-96.5399	9.71105	185.822	334.27	2289.06	16334.5	-185.822	16.2914	24.4771	25.4202	0	0	0.0495897	170.245	-599.817	250	216.567	0	45.4207	38.1357	77.954	1614205572582110	2
2546	0	0	546	1	471.575	275.69	195.885	0	0	-111.151	-41.0717	214.994	285.681	2403.33	16385.3	-214.994	14.0418	25.3904	25.2372	0	0	0.392884	173.709	-596.641	250	164.127	0	51.4275	43.333	94.477	1614205572602121	2
2551	0	0	551	1	577.087	284.288	292.799	0	0	-96.6975	-26.1325	152.57	373.387	2289.22	16370.4	-152.57	17.9756	25.483	25.5315	0	0	0.196321	204.103	-614.843	250	225.284	0	42.4992	35.6386	68.3981	1614205572702175	2
2555	0	0	555	1	578.114	284.414	293.7	0	0	-46.1225	-64.2927	74.5376	367.284	2338.3	16308.9	-74.5376	17.2546	23.9384	24.3347	0	0	0.343049	164.564	-588.78	250	198.592	0	40.4613	36.3615	61.369	1614205572782219	2
2559	0	0	559	1	517.124	223.458	293.666	0	0	-56.8863	-4.77466	143.271	362.494	2349.07	16349	-143.271	17.3131	26.2983	24.914	0	0	0.382949	211.937	-617.298	250	268.482	0	43.5613	37.3739	69.9615	1614205572862263	2
2561	0	0	561	1	429.88	230.816	199.064	0	0	-111.434	-16.093	193.989	228.691	2403.61	16260.7	-193.989	11.1827	25.8074	25.4826	0	0	0.411157	160.893	-594.226	250	182.164	0	65.5486	55.0273	113.388	1614205572902284	2
2562	0	0	562	1	499.658	234.025	265.633	0	0	-31.1713	89.9342	313.687	257.832	2423.01	16254.3	-313.687	13.4025	24.39	24.9338	0	0	0.245388	193.864	-603.736	250	215.247	0	45.2912	43.4423	131.045	1614205572922295	2
2564	0	0	564	1	451.976	212.733	239.243	0	0	-77.2355	-6.36848	120.068	222.961	2369.42	16350.6	-120.068	10.6506	24.2583	24.6006	0	0	0.174016	193.851	-602.752	250	205.153	0	67.6703	58.3153	104.443	1614205572962317	2
2565	0	0	565	1	410.36	164.237	246.123	0	0	-119.868	22.5202	100.26	243.086	2412.05	16421.4	-100.26	11.7882	25.8702	25.9138	0	0	0.120054	158.486	-594.501	250	178.278	0	62.4826	54.3633	94.2031	1614205572982328	2
2566	0	0	566	1	667.401	305.739	361.662	0	0	-75.7625	-84.7386	38.1325	600.222	2367.94	16429	-38.1325	28.3318	24.7162	24.75	0	0	0.292976	134.949	-585.897	250	252.843	0	24.5281	22.997	39.5793	1614205573002339	2
2568	0	0	568	1	449.071	198.842	250.229	0	0	-133.964	-30.758	153.084	407.227	2426.14	16375	-153.084	19.8473	24.4236	25.0591	0	0	0.375546	161.089	-594.827	250	218.097	0	38.5147	32.105	62.1793	1614205573042361	2
2569	0	0	569	1	491.847	230.238	261.609	0	0	-54.6329	-50.629	85.406	274.075	2346.81	16195.5	-85.406	12.9155	24.6942	25.04	0	0	0.254338	155.553	-587.573	250	171.137	0	54.6408	48.5893	82.6224	1614205573062371	2
2575	0	0	575	1	521.903	213.429	308.475	0	0	-30.2269	-19.6711	-34.9711	348.88	2322.41	16363.9	34.9711	16.603	24.1741	25.7898	0	0	0.297712	137.733	-584.132	250	192.524	0	35.3003	35.2183	75.8316	1614205573182437	2
2576	0	0	576	1	546.431	301.824	244.607	0	0	-27.858	0.577374	69.1576	367.897	2320.04	16343.7	-69.1576	17.3626	24.7554	24.9932	0	0	0.309985	209.283	-612.643	250	232.547	0	40.3637	36.7497	61.1371	1614205573202448	2
2580	0	0	580	1	544.164	325.161	219.003	0	0	-36.7319	-90.7993	193.624	390.163	2328.91	16335.4	-193.624	18.7163	24.457	24.7835	0	0	0.0602927	195.778	-606.891	250	225.91	0	39.0017	33.2475	69.3685	1614205573282491	2
2585	0	0	585	1	476.492	219.28	257.212	0	0	-60.0207	90.4942	300.975	253.881	2451.86	16253.7	-300.975	13.1446	23.905	24.6325	0	0	0.109519	146.369	-584.349	250	171.147	0	46.6213	43.9527	125.309	1614205573382546	2
2587	0	0	587	1	549.641	262.469	287.172	0	0	-60.4088	-22.7092	108.223	496.946	2352.59	16366.9	-108.223	23.5677	23.7049	23.1816	0	0	0.164059	196.247	-606.097	250	219.34	0	31.1383	27.1586	48.8604	1614205573422568	2
2588	0	0	588	1	503.076	173.828	329.248	0	0	-92.5745	-9.7263	272.37	273.061	2384.75	16354	-272.37	13.7585	23.1247	25.2784	0	0	0.160276	207.879	-610.142	250	250.369	0	46.8089	41.8304	108.25	1614205573442579	2
2590	0	0	590	1	589.623	245.819	343.805	0	0	-13.3941	-30.0096	128.85	520.816	2405.23	16374.3	-128.85	24.6152	24.1302	24.3852	0	0	0.176812	158.429	-594.004	250	235.311	0	30.7336	26.2905	49.1089	1614205573482600	2
2594	0	0	594	1	633.664	322.056	311.609	0	0	-53.4649	-6.83627	93.738	383.456	2345.65	16251.4	-93.738	18.1719	24.1766	23.6642	0	0	0.314947	180.603	-598.984	250	188.542	0	39.2955	34.9099	60.3761	1614205573562644	2
2595	0	0	595	1	489.606	246.9	242.707	0	0	-34.0283	-27.0088	73.7232	277.521	2326.21	16271.6	-73.7232	13.0573	25.7051	25.871	0	0	0.219829	176.11	-600.298	250	179.503	0	53.9439	48.6656	81.3263	1614205573582655	2
2596	0	0	596	1	693.164	336.059	357.105	0	0	-81.4153	-46.3777	89.4838	507.382	2273.94	16291	-89.4838	24.0587	23.1528	23.439	0	0	0.21358	226.944	-614.682	250	226.09	0	30.1982	26.4453	46.1422	1614205573602666	2
2597	0	0	597	1	408.069	164.631	243.439	0	0	-86.3549	-25.8105	164.16	338.024	2378.54	16370.1	-164.16	16.2678	23.9556	24.3895	0	0	0.344775	151.615	-588.827	250	195.355	0	45.3907	38.0534	74.5601	1614205573622677	2
2601	0	0	601	1	476.444	244.036	232.408	0	0	-44.3676	12.7244	86.7596	259.187	2336.55	16231.9	-86.7596	12.298	24.6015	24.1871	0	0	0.0594024	212.168	-615.407	250	190.417	0	56.673	50.788	85.9412	1614205573702720	2
2602	0	0	602	1	492.778	238.794	253.984	0	0	-129.388	-6.80742	89.9942	284.816	2421.57	16351	-89.9942	13.775	24.9048	24.5749	0	0	0.381693	174.098	-600.511	250	191.519	0	52.1973	45.9986	78.5376	1614205573722731	2
2603	0	0	603	1	575.705	322.77	252.935	0	0	-67.6368	8.59973	112.333	338.98	2359.82	16335.6	-112.333	16.1818	23.7987	23.9946	0	0	0.362841	224.438	-613.884	250	258.296	0	44.7431	38.8904	69.4057	1614205573742742	2
2611	0	0	611	1	491.225	282.054	209.171	0	0	-51.918	-54.1396	46.395	353.54	2244.44	16298.7	-46.395	16.6233	24.1211	23.6468	0	0	0.302366	146.744	-583.538	250	188.868	0	39.6545	36.8552	62.8706	1614205573902829	2
2613	0	0	613	1	446.756	248.814	197.942	0	0	-32.0909	-53.2832	83.7045	242.13	2324.27	16297.9	-83.7045	11.3711	24.2496	23.7005	0	0	0.165169	154.418	-584.673	250	213.313	0	60.3856	53.7853	91.4788	1614205573942851	2
2614	0	0	614	1	478.812	242.526	236.286	0	0	-161.273	-51.6513	140.417	284.847	2453.45	16296.2	-140.417	14	23.9367	24.3373	0	0	0.169311	172.113	-592.883	250	212.194	0	53.3633	44.2841	83.642	1614205573962862	2
2619	0	0	619	1	547.321	325.685	221.636	0	0	-1.29142	-36.368	56.7111	371.595	2293.47	16280.9	-56.7111	17.4148	23.8873	23.409	0	0	0.102675	244.745	-615.046	250	237.099	0	38.7439	35.3877	59.654	1614205574062916	2
2620	0	0	620	1	401.947	172.257	229.689	0	0	-111.833	-39.6029	102.298	238.995	2404.01	16383.8	-102.298	11.4556	23.8603	23.2664	0	0	0.229415	175.521	-589.25	250	184.202	0	61.7241	53.371	93.6383	1614205574082927	2
2622	0	0	622	1	485.101	217.376	267.726	0	0	-80.4523	12.7261	-15.9847	243.379	2272.97	16231.9	15.9847	11.6944	24.8441	23.8935	0	0	0.132554	185.152	-600.553	250	222.532	0	49.5261	49.0139	99.1846	1614205574122949	2
2626	0	0	626	1	535.637	224.261	311.376	0	0	-56.8923	-51.717	211.843	312.496	2349.07	16296.3	-211.843	15.1388	23.7545	23.4875	0	0	0.116194	166.58	-590.452	250	172.733	0	46.0989	39.2295	85.309	1614205574202993	2
2628	0	0	628	1	650.975	325.558	325.417	0	0	-73.4834	-18.7196	157.57	479.737	2365.66	16263.3	-157.57	23.0055	23.8758	24.0651	0	0	0.4307	174.051	-595.418	250	220.216	0	32.7312	27.6381	53.8976	1614205574243014	2
2630	0	0	630	1	486.496	190.462	296.034	0	0	-49.3875	13.2892	53.2447	402.557	2341.57	16331	-53.2447	19.0861	23.4761	24.3018	0	0	0.0498017	176.889	-597.628	250	213.403	0	35.5301	32.8447	54.8484	1614205574283036	2
2635	0	0	635	1	525.337	295.514	229.823	0	0	-3.73126	18.0576	36.1021	317.398	2295.91	16326.2	-36.1021	15.0128	24.2474	23.6442	0	0	0.263615	194.795	-607.287	250	234.737	0	43.0503	40.4229	69.5698	1614205574383091	2
2636	0	0	636	1	445.006	251.423	193.583	0	0	-52.1305	-20.9948	91.1054	283.89	2344.31	16265.6	-91.1054	13.4202	23.9064	23.9739	0	0	0.310961	191.544	-600.459	250	205.276	0	52.1648	46.2579	79.295	1614205574403102	2
2637	0	0	637	1	399.545	203.54	196.004	0	0	-78.4003	-33.9481	123.604	221.155	2270.92	16378.2	-123.604	10.5366	22.5973	23.1063	0	0	0.102279	185.058	-593.995	250	207.552	0	66.5358	56.85	103.309	1614205574423112	2
2639	0	0	639	1	540.159	271.219	268.94	0	0	-0.483796	34.2415	189.116	363.367	2292.66	16310	-189.116	17.5579	22.9165	23.4009	0	0	0.154544	185.929	-594.075	250	208.864	0	40.6876	34.2978	70.9223	1614205574463134	2
2641	0	0	641	1	527.102	213.211	313.891	0	0	-32.8134	23.5885	81.7893	356.589	2225.33	16221	-81.7893	16.9244	23.939	23.3877	0	0	0.156938	193.113	-605.347	250	196.568	0	41.1544	36.9735	62.715	1614205574503156	2
2642	0	0	642	1	507.712	272.632	235.08	0	0	-134.235	27.3941	192.714	243.577	2326.76	16217.2	-192.714	12.0809	24.2404	24.4858	0	0	0.191249	193.159	-603.074	250	196.157	0	59.6393	49.9428	103.425	1614205574523167	2
2644	0	0	644	1	541.388	248.995	292.394	0	0	-63.2974	3.79397	204.195	412.168	2455.14	16340.4	-204.195	20.0346	23.5408	23.7935	0	0	0.199631	223.473	-615.102	250	221.391	0	35.7902	30.6519	65.1372	1614205574563189	2
2645	0	0	645	1	403.23	150.764	252.466	0	0	-154.614	15.3946	186.628	199.992	2446.79	16229.2	-186.628	9.96884	23.9182	23.7417	0	0	0.219123	162.126	-587.666	250	196.4	0	71.7729	60.0249	121.629	1614205574583200	2
2648	0	0	648	1	636.69	335.173	301.517	0	0	-116.531	-88.8463	201.76	529.95	2408.71	16333.4	-201.76	25.9365	23.2564	23.0348	0	0	0.549047	201.131	-609.334	250	268.292	0	28.588	24.071	51.361	1614205574643232	2
2650	0	0	650	1	480.21	250.143	230.067	0	0	-70.4711	-8.82749	187.871	308.226	2462.31	16253.4	-187.871	14.899	24.5569	24.1961	0	0	0.315722	165.995	-591.392	250	185.102	0	48.5398	41.2692	84.0535	1614205574683254	2
2651	0	0	651	1	551.677	214.295	337.381	0	0	-14.9731	-65.3723	35.195	266.806	2307.15	16310	-35.195	12.4947	23.8078	24.233	0	0	0.188157	180.344	-599.393	250	187.322	0	51.3538	48.0481	82.7821	1614205574703265	2
2652	0	0	652	1	492.394	274.647	217.748	0	0	-5.14862	-43.3515	53.6297	440.585	2297.33	16287.9	-53.6297	20.6367	22.7743	23.5383	0	0	0.193214	165.329	-590.795	250	236.047	0	32.8726	29.9877	50.5575	1614205574723276	2
2654	0	0	654	1	418.042	240.578	177.465	0	0	-105.959	3.76082	89.7896	292.978	2298.48	16340.5	-89.7896	14.0767	24.189	22.817	0	0	0.326203	177.472	-595.065	250	208.636	0	49.8209	44.0231	75.2211	1614205574763298	2
2655	0	0	655	1	521.475	270.237	251.238	0	0	-78.2457	-28.0905	232.759	265.615	2470.09	16272.7	-232.759	13.0554	23.3526	24.1068	0	0	0.0812065	202.774	-604.962	250	234.046	0	51.7971	44.6115	101.82	1614205575063461	2
2656	0	0	656	1	521.475	270.237	251.238	0	0	-78.2457	-28.0905	232.759	265.615	2470.09	16272.7	-232.759	13.0554	23.3526	24.1068	0	0	0.0812065	202.774	-604.962	250	234.046	0	51.7971	44.6115	101.82	1614205575063461	2
2657	0	0	657	1	521.475	270.237	251.238	0	0	-78.2457	-28.0905	232.759	265.615	2470.09	16272.7	-232.759	13.0554	23.3526	24.1068	0	0	0.0812065	202.774	-604.962	250	234.046	0	51.7971	44.6115	101.82	1614205575063461	2
2658	0	0	658	1	521.475	270.237	251.238	0	0	-78.2457	-28.0905	232.759	265.615	2470.09	16272.7	-232.759	13.0554	23.3526	24.1068	0	0	0.0812065	202.774	-604.962	250	234.046	0	51.7971	44.6115	101.82	1614205575063461	2
2659	0	0	659	1	521.475	270.237	251.238	0	0	-78.2457	-28.0905	232.759	265.615	2470.09	16272.7	-232.759	13.0554	23.3526	24.1068	0	0	0.0812065	202.774	-604.962	250	234.046	0	51.7971	44.6115	101.82	1614205575063461	2
2660	0	0	660	1	521.475	270.237	251.238	0	0	-78.2457	-28.0905	232.759	265.615	2470.09	16272.7	-232.759	13.0554	23.3526	24.1068	0	0	0.0812065	202.774	-604.962	250	234.046	0	51.7971	44.6115	101.82	1614205575063461	2
2661	0	0	661	1	521.475	270.237	251.238	0	0	-78.2457	-28.0905	232.759	265.615	2470.09	16272.7	-232.759	13.0554	23.3526	24.1068	0	0	0.0812065	202.774	-604.962	250	234.046	0	51.7971	44.6115	101.82	1614205575063461	2
2662	0	0	662	1	521.475	270.237	251.238	0	0	-78.2457	-28.0905	232.759	265.615	2470.09	16272.7	-232.759	13.0554	23.3526	24.1068	0	0	0.0812065	202.774	-604.962	250	234.046	0	51.7971	44.6115	101.82	1614205575063461	2
2663	0	0	663	1	521.475	270.237	251.238	0	0	-78.2457	-28.0905	232.759	265.615	2470.09	16272.7	-232.759	13.0554	23.3526	24.1068	0	0	0.0812065	202.774	-604.962	250	234.046	0	51.7971	44.6115	101.82	1614205575063461	2
2664	0	0	664	1	521.475	270.237	251.238	0	0	-78.2457	-28.0905	232.759	265.615	2470.09	16272.7	-232.759	13.0554	23.3526	24.1068	0	0	0.0812065	202.774	-604.962	250	234.046	0	51.7971	44.6115	101.82	1614205575063461	2
2665	0	0	665	1	503.796	245.039	258.757	0	0	-119.262	32.9052	108.046	364.346	2411.44	16211.7	-108.046	17.7186	22.7853	23.4255	0	0	0.296523	177.932	-596.099	250	222.786	0	40.9982	35.2192	62.753	1614205575083472	2
2666	0	0	666	1	558.856	264.439	294.417	0	0	1.65006	-27.5735	26.3778	423.424	2290.53	16371.8	-26.3778	19.8959	23.4137	23.9147	0	0	0.166046	247.718	-623.07	250	234.101	0	32.6232	30.7904	54.0203	1614205575103483	2
2671	0	0	671	1	552.711	323.362	229.349	0	0	-47.0995	27.488	108.152	307.18	2339.28	16117.4	-108.152	14.6572	23.2281	22.9224	0	0	0.290795	147.657	-580.769	250	177.443	0	48.0352	42.1096	74.6942	1614205575203537	2
2672	0	0	672	1	350.26	176.986	173.274	0	0	-147.113	13.0827	200.344	179.997	2439.29	16331.2	-200.344	8.97369	23.7177	23.5552	0	0	0.176029	170.495	-590.688	250	197.666	0	77.8932	65.5713	136.943	1614205575223548	2
2677	0	0	677	1	491.925	258.305	233.621	0	0	-79.1456	-0.723884	206.534	248.941	2371.33	16345	-206.534	12.1414	23.2116	23.2917	0	0	0.203545	206.811	-600.617	250	239.438	0	56.9458	48.532	102.737	1614205575323603	2
2679	0	0	679	1	521.829	261.6	260.229	0	0	-7.25888	-16.1312	204.452	288.828	2299.44	16161.1	-204.452	13.9224	24.1465	24.072	0	0	0.111629	189.658	-601.384	250	225.287	0	50.6957	43.2381	91.608	1614205575363625	2
2693	0	0	693	1	542.442	317.273	225.169	0	0	-103.609	-13.2776	198.996	407.033	2395.79	16257.9	-198.996	19.8938	22.0784	24.0993	0	0	0.172942	134.799	-575.51	250	221.77	0	36.1533	30.3378	64.5992	1614205575643777	2
2696	0	0	696	1	567.81	224.06	343.75	0	0	-89.4359	29.9774	132.403	364.969	2381.62	16314.3	-132.403	17.6305	22.6271	23.4019	0	0	0.295741	221.52	-609.823	250	245.133	0	41.4368	35.0455	65.239	1614205575703810	2
2697	0	0	697	1	496.736	256.897	239.839	0	0	-109.466	-8.89602	273.204	392.885	2401.65	16353.1	-273.204	19.8958	21.8503	22.1321	0	0	0.284496	201.669	-600.731	250	241.611	0	32.5121	29.0279	73.8521	1614205575723821	2
2698	0	0	698	1	535.744	243.381	292.363	0	0	-44.2262	-14.6703	84.5738	492.654	2336.41	16259.3	-84.5738	23.2661	22.002	21.3953	0	0	0.268625	151.96	-580.464	250	245.374	0	29.7818	26.6525	45.8863	1614205575743832	2
2699	0	0	699	1	471.96	263.56	208.4	0	0	-127.212	-11.1755	241.589	378.926	2419.39	16255.8	-241.589	18.9909	22.6307	23.3019	0	0	0.371317	161.009	-585.934	250	199.707	0	36.0155	31.1404	72.3018	1614205575763843	2
2702	0	0	702	1	447.984	222.077	225.906	0	0	-18.0225	-90.0729	69.1266	245.168	2310.2	16334.7	-69.1266	11.473	22.99	23.5917	0	0	0.114875	159.269	-584.975	250	201.889	0	58.229	52.8701	87.5569	1614205575823875	2
2703	0	0	703	1	455.438	194.216	261.221	0	0	-79.986	-0.445784	201.696	278.712	2372.17	16344.7	-201.696	13.5733	22.8819	22.6085	0	0	0.14342	217.281	-607.402	250	236.291	0	51.1196	43.4797	90.9938	1614205575843886	2
2708	0	0	708	1	500.068	244.873	255.195	0	0	-86.8078	-3.32292	178.184	378.135	2378.99	16247.9	-178.184	18.3103	21.442	21.6345	0	0	0.240727	237.316	-613.155	250	296.369	0	38.5751	32.5057	65.4176	1614205575943941	2
2709	0	0	709	1	522.886	270.296	252.59	0	0	-103.13	-24.4005	118.726	449.211	2395.31	16368.6	-118.726	21.5515	21.6942	21.6036	0	0	0.296584	169.275	-586.126	250	199.431	0	33.4821	28.5615	52.3496	1614205575963952	2
2710	0	0	710	1	598.49	288.213	310.277	0	0	-130.044	-22.9051	187.574	423.856	2422.22	16267.5	-187.574	20.8064	22.1886	23.1532	0	0	0.518249	192.306	-600.328	250	223.977	0	35.0017	29.1844	60.6601	1614205575983962	2
2723	0	0	723	1	549.726	187.69	362.036	0	0	-7.59682	-3.79232	26.688	256.525	2299.78	16348	-26.688	12.0974	21.9883	22.7117	0	0	0.117671	209.944	-599.915	250	221.203	0	50.7008	48.097	83.436	1614205576244104	2
2724	0	0	724	1	515.46	280.41	235.05	0	0	-49.5565	-5.93329	136.746	341.86	2341.74	16250.5	-136.746	16.2876	22.1272	22.7247	0	0	0.252884	171.66	-588.257	250	218.27	0	43.6656	37.435	69.7871	1614205576264115	2
2734	0	0	734	1	576.48	310.573	265.907	0	0	-20.2188	-39.9877	141.931	313.681	2312.4	16184.9	-141.931	14.8517	21.48	21.4179	0	0	0.341507	185.523	-585.624	250	199.545	0	46.841	39.805	75.2498	1614205576464224	2
2738	0	0	738	1	377.447	226.99	150.457	0	0	-92.6567	-72.2492	165.413	186.352	2185.52	16715.5	-165.413	8.95963	21.159	21.3578	0	0	0.271918	233.356	-607.109	250	257.538	0	76.3538	63.4705	124.707	1614205576544268	2
2742	0	0	742	1	524.788	267.811	256.978	0	0	-33.7552	-15.821	52.6455	359.357	2325.94	16260.4	-52.6455	16.9211	21.4671	21.6463	0	0	0.165467	178.031	-585.533	250	193.669	0	38.0356	35.1836	58.9915	1614205576624311	2
2745	0	0	745	1	421.075	161.271	259.804	0	0	-77.7529	10.0744	137	294.962	2369.93	16234.5	-137	14.1644	22.6475	23.1126	0	0	0.36936	167.709	-584.72	250	189.034	0	50.5391	43.0702	79.9109	1614205576684344	2
2748	0	0	748	1	468.078	241.643	226.435	0	0	-118.699	-74.9034	164.199	243.343	2410.88	16319.5	-164.199	11.7896	21.4892	22.079	0	0	0.0858507	180.706	-585.851	250	192.517	0	59.3111	49.3861	96.8376	1614205576744377	2
2749	0	0	749	1	574.857	255.909	318.948	0	0	-18.5424	-36.7003	120.938	382.786	2310.72	16281.3	-120.938	18.0633	21.6641	20.8985	0	0	0.116037	200.633	-595.463	250	221.108	0	38.6438	33.226	61.0609	1614205576764387	2
2751	0	0	751	1	462.332	218.583	243.749	0	0	-25.0944	-35.4666	69.352	224.026	2317.27	16180.4	-69.352	10.5184	22.5715	22.3795	0	0	0.175066	226.463	-608.499	250	206.464	0	62.098	56.3721	93.8835	1614205576804409	2
2753	0	0	753	1	454.342	236.728	217.613	0	0	-96.6396	-87.0772	113.168	259.398	2388.82	16232	-113.168	12.3657	20.9817	20.7118	0	0	0.365928	180.204	-584.247	250	219.249	0	55.0263	47.4146	84.6382	1614205576844431	2
2756	0	0	756	1	434.293	202.702	231.591	0	0	-92.6297	-76.819	89.4324	349.895	2384.81	16321.4	-89.4324	16.6133	21.5635	21.0464	0	0	0.172496	189.82	-589.951	250	193.135	0	41.0298	36.0688	62.3077	1614205576904464	2
2757	0	0	757	1	569.534	307.258	262.276	0	0	-12.8809	13.4719	137.857	380.633	2305.06	16231.1	-137.857	18.1268	21.5958	22.6461	0	0	0.203636	194.673	-599.472	250	240.013	0	39.4137	33.6249	63.0463	1614205576924475	2
2758	0	0	758	1	402.739	224.057	178.682	0	0	-94.3517	-10.2037	250.488	180.733	2486.19	16254.8	-250.488	9.00743	21.9263	22.478	0	0	0.129354	124.581	-564.302	250	148.246	0	70.1761	61.4703	145.797	1614205576944486	2
2760	0	0	760	1	488.106	297.93	190.176	0	0	-1.64492	-0.499815	194.642	256.26	2293.83	16145.4	-194.642	12.3321	22.0276	21.7527	0	0	0.234289	214.803	-601.723	250	196.47	0	55.1435	47.0167	96.997	1614205576984507	2
2761	0	0	761	1	451.236	212.171	239.065	0	0	-64.9774	-28.7545	193.344	243.251	2357.16	16273.3	-193.344	11.74	22.5883	22.5009	0	0	0.326433	233.185	-612.845	250	248.272	0	58.5238	49.4964	102.7	1614205577004518	2
2762	0	0	762	1	356.804	181.037	175.767	0	0	-88.1671	-55.8216	142.375	262.832	2380.35	16300.4	-142.375	12.5698	21.3322	20.7451	0	0	0.397462	178.122	-584.154	250	239.913	0	54.9185	46.1749	87.1048	1614205577024529	2
2766	0	0	766	1	497.646	226.304	271.342	0	0	-84.073	5.80845	80.7331	323.306	2376.25	16238.8	-80.7331	15.4309	21.1486	22.2633	0	0	0.378264	195.436	-593.216	250	218.962	0	43.9135	39.0866	65.5783	1614205577104573	2
2772	0	0	772	1	424.536	202.207	222.329	0	0	-131.948	-61.4849	28.9059	297.625	2424.13	16306.1	-28.9059	14.3135	22.4529	21.0071	0	0	0.535214	145.002	-572.042	250	201.571	0	42.6474	40.2001	71.5006	1614205577224638	2
2773	0	0	773	1	453.433	254.568	198.864	0	0	-58.462	31.1756	196.866	221.265	2350.64	16113.7	-196.866	10.7687	21.1029	21.5737	0	0	0.340965	184.021	-586.364	250	229.214	0	61.6399	52.4831	109.772	1614205577244649	2
2774	0	0	774	1	465.261	191.129	274.132	0	0	-125.246	-10.1187	179.085	220.617	2417.43	16254.7	-179.085	10.802	21.3062	20.2536	0	0	0.207488	231.928	-601.355	250	218.298	0	62.8639	52.7606	104.993	1614205577264660	2
2775	0	0	775	1	479.644	242.358	237.287	0	0	-60.0304	-41.4378	193.49	281.979	2451.87	16186.4	-193.49	13.5843	21.9621	21.8579	0	0	0.287758	161.196	-581.081	250	170.13	0	50.3189	42.6616	88.786	1614205577284671	2
2777	0	0	777	1	466.695	201.277	265.418	0	0	-53.542	-14.7503	200.366	317.64	2445.38	16259.3	-200.366	15.3583	19.8748	21.6326	0	0	0.0427269	213.317	-598.685	250	233.884	0	43.3175	36.9136	78.6659	1614205577324693	2
2778	0	0	778	1	416.297	207.912	208.385	0	0	-133.205	18.3417	124.257	275.612	2425.39	16325.9	-124.257	13.4617	21.7797	21.1374	0	0	0.275649	171.906	-586.071	250	216.44	0	51.9352	44.2398	80.7334	1614205577344703	2
2781	0	0	781	1	433.397	202.021	231.376	0	0	-73.591	-28.7614	36.5166	312.543	2365.77	16373	-36.5166	14.7988	20.5277	20.8558	0	0	0.205247	183.713	-586.807	250	221.545	0	41.3435	38.6921	66.476	1614205577404736	2
2782	0	0	782	1	446.439	210.421	236.018	0	0	-130.698	-2.56489	170.91	301.906	2422.88	16247.1	-170.91	14.7989	20.3964	21.5571	0	0	0.48025	175.288	-586.432	250	206.514	0	46.9947	39.2923	78.063	1614205577424747	2
2784	0	0	784	1	499.907	216.664	283.243	0	0	77.0779	105.187	193.71	283.998	2314.76	16239.1	-193.71	14.0771	21.4434	23.6025	0	0	0.28574	191.104	-597.155	250	216.939	0	49.1314	41.799	86.7582	1614205577464769	2
2795	0	0	795	1	573.8	322.323	251.477	0	0	-88.3917	-50.9809	161.908	480.356	2380.57	16295.6	-161.908	23.0703	19.969	21.0169	0	0	0.371298	166.609	-580.494	250	220.889	0	30.8781	25.7147	51.2806	1614205577684889	2
2796	0	0	796	1	487.321	177.417	309.904	0	0	-124.031	-72.9595	19.5124	287.434	2316.55	16317.5	-19.5124	13.7892	20.4159	20.3304	0	0	0.125108	198.61	-589.898	250	208.931	0	42.7663	40.5249	72.6664	1614205577704900	2
2797	0	0	797	1	459.804	229.057	230.747	0	0	-26.4598	23.3175	326.015	227.585	2418.3	16221.3	-326.015	11.7741	20.4978	21.5038	0	0	0.0574703	197.411	-593.849	250	199.855	0	46.8889	45.567	148.614	1614205577724911	2
2798	0	0	798	1	482.134	249.698	232.436	0	0	-111.233	-65.6702	63.6679	275.081	2303.75	16210.6	-63.6679	13.114	20.4749	20.9427	0	0	0.108966	181.07	-578.562	250	211.928	0	49.133	44.2065	73.6741	1614205577744921	2
2802	0	0	802	1	475.337	214.672	260.665	0	0	-81.5937	-70.2324	130.076	300.557	2373.77	16314.8	-130.076	14.3114	19.0816	21.699	0	0	0.197552	178.579	-582.905	250	234.256	0	47.8423	40.3277	75.1436	1614205577824965	2
2805	0	0	805	1	481.291	228.533	252.758	0	0	-42.5141	-35.8812	113.376	360.25	2334.69	16280.5	-113.376	17.024	20.329	21.0916	0	0	0.215107	155.042	-575.07	250	184.418	0	40.239	34.7366	62.9688	1614205577884998	2
2811	0	0	811	1	449.01	203.284	245.726	0	0	-50.5075	-11.8267	213.588	255.976	2442.35	16256.4	-213.588	12.4362	21.6638	21.1777	0	0	0.0633725	200.004	-598.243	250	201.392	0	53.1332	45.7521	98.4174	1614205578005063	2
2814	0	0	814	1	495.671	165.437	330.234	0	0	-60.83	-14.7738	85.6273	421.147	2353.01	16259.4	-85.6273	19.944	20.3029	20.737	0	0	0.34558	171.964	-582.802	250	202.408	0	33.7881	30.0632	51.5575	1614205578065096	2
2815	0	0	815	1	520.966	315.127	205.839	0	0	-48.1966	-0.445466	8.14678	264.941	2340.38	16245	-8.14678	12.5781	20.4698	20.2275	0	0	0.22879	201.083	-591.503	250	205.618	0	44.9721	43.8433	80.696	1614205578085107	2
2816	0	0	816	1	500.817	258.084	242.734	0	0	-87.9519	-42.7937	88.0984	325.266	2380.13	16187.7	-88.0984	15.4511	20.8282	20.1904	0	0	0.256944	189.083	-586.673	250	190.773	0	43.0869	37.9589	65.3787	1614205578105118	2
2820	0	0	820	1	443.44	201.057	242.384	0	0	-99.3158	11.8089	60.9449	261.086	2291.84	16232.8	-60.9449	12.5132	21.2189	20.5349	0	0	0.414062	215.139	-594.924	250	180.564	0	50.8673	46.3528	77.1018	1614205578185161	2
2821	0	0	821	1	527.352	257.775	269.578	0	0	-71.691	-30.9748	151.723	479.506	2363.87	16275.6	-151.723	22.9284	20.7156	20.6849	0	0	0.298773	204.876	-599	250	253.522	0	31.0632	26.1997	50.9562	1614205578205172	2
2828	0	0	828	1	490.415	260.633	229.782	0	0	-257.281	-30.0505	113.425	270.681	2250.48	16573.6	-113.425	14.2205	19.0593	18.8302	0	0	0.333491	282.007	-607.496	250	206.853	0	49.7943	40.6776	72.5006	1614205578345248	2
2832	0	0	832	1	374.079	151.489	222.589	0	0	-62.811	-3.42798	35.502	198.448	2255.33	16248	-35.502	9.41001	20.6834	20.41	0	0	0.242896	130.804	-561.505	250	183.723	0	62.5474	59.2996	101.405	1614205578425292	2
2833	0	0	833	1	382.315	193.897	188.418	0	0	-99.691	-22.3828	157.166	265.961	2391.87	16366.6	-157.166	12.8316	19.3903	20.6791	0	0	0.264262	167.371	-574.463	250	170.767	0	52.8368	44.1134	85.4029	1614205578445303	2
2842	0	0	842	1	399.68	208.704	190.976	0	0	-58.595	-82.2701	113.485	230.462	2350.78	16227.2	-113.485	10.8911	21.9704	20.3074	0	0	0.261765	202.48	-589.107	250	225.439	0	61.4883	53.7406	95.9648	1614205578625401	2
2845	0	0	845	1	516.164	205.559	310.606	0	0	-61.9761	-28.101	123.339	246.329	2354.16	16272.7	-123.339	11.7027	22.1915	20.241	0	0	0.190147	238.175	-608.033	250	203.599	0	57.9421	50.0211	91.0889	1614205578685434	2
2853	0	0	853	1	373.785	219.231	154.554	0	0	-42.7259	35.3792	151.635	239.626	2334.91	16209.2	-151.635	11.5198	20.1313	19.978	0	0	0.371479	186.512	-581.503	250	191.526	0	57.7913	49.1516	93.6507	1614205578845521	2
2860	0	0	860	1	436.504	191.487	245.017	0	0	-134.189	-23.3512	84.6893	266.575	2326.71	16168.3	-84.6893	12.8816	19.9272	20.0929	0	0	0.318361	191.001	-585.584	250	184.289	0	50.8423	44.8534	76.0856	1614205578985597	2
2862	0	0	862	1	391.861	210.125	181.735	0	0	-46.9588	11.0346	121.685	265.618	2339.14	16233.5	-121.685	12.6557	20.2011	20.1566	0	0	0.208677	169.394	-577.157	250	181.294	0	52.7125	45.6976	82.7269	1614205579025619	2
2863	0	0	863	1	476.228	163.922	312.306	0	0	-127.606	-11.3288	133.253	247.531	2419.79	16255.9	-133.253	12.0212	20.7229	20.9593	0	0	0.0777977	183.286	-586.08	250	209.537	0	57.3395	48.5031	89.5007	1614205579045630	2
2864	0	0	864	1	448.179	171.447	276.732	0	0	-30.3439	7.69376	100.373	228.932	2422.18	16236.9	-100.373	10.8497	21.2276	20.9375	0	0	0.199308	190.378	-588.692	250	202.978	0	61.0025	53.95	93.4856	1614205579065641	2
2872	0	0	872	1	451.379	276.828	174.551	0	0	-6.42939	-15.8525	170.317	288.879	2298.61	16160.8	-170.317	13.7828	20.8927	20.5721	0	0	0.106572	204.279	-595.236	250	226.381	0	49.3529	41.8481	82.5294	1614205579225728	2
2874	0	0	874	1	490.47	281.704	208.766	0	0	-109.423	-52.7319	224.184	303.242	2401.6	16297.3	-224.184	14.9456	19.9856	19.9599	0	0	0.369044	168.962	-577.222	250	181.457	0	43.6524	36.8853	82.6157	1614205579265750	2
2875	0	0	875	1	541.605	306.945	234.66	0	0	-44.1033	28.8572	170.902	297.458	2435.94	16215.7	-170.902	14.3394	19.4634	19.2373	0	0	0.200551	204.881	-589.146	250	224.326	0	46.1093	39.1716	77.5181	1614205579285760	2
2876	0	0	876	1	503.458	287.409	216.049	0	0	-9.56334	51.5098	84.0114	262.339	2401.4	16193.1	-84.0114	12.5125	20.0211	20.6146	0	0	0.221597	156.677	-570.959	250	186.738	0	51.9163	46.1715	77.9978	1614205579305771	2
2890	0	0	890	1	377.672	238.733	138.939	0	0	22.8731	-63.2295	25.3375	229.28	2269.31	16208.2	-25.3375	10.7438	19.9794	20.2511	0	0	0.249804	212.092	-590.888	250	217.024	0	53.9805	51.258	90.2423	1614205579585924	2
2891	0	0	891	1	518.044	267.986	250.058	0	0	-92.3678	-82.5969	127.515	302.091	2384.55	16327.2	-127.515	14.4149	20.3624	19.7046	0	0	0.0825575	173.037	-579.759	250	189.244	0	47.1815	40.2061	74.0269	1614205579605935	2
2895	0	0	895	1	411.137	237.242	173.895	0	0	-97.1294	30.0893	61.3553	242.834	2289.65	16214.5	-61.3553	11.6746	19.251	19.6921	0	0	0.247236	180.927	-572.257	250	207.224	0	53.146	48.109	79.7704	1614205579685978	2
2897	0	0	897	1	375.165	162.018	213.147	0	0	-103.696	41.5093	316.893	233.777	2395.88	16203.1	-316.893	12.2071	19.201	19.5899	0	0	0.354026	181.915	-574.846	250	208.012	0	45.2036	42.6723	132.059	1614205579726000	2
2899	0	0	899	1	484.848	281.07	203.778	0	0	-54.2188	25.6765	117.241	287.387	2446.06	16816.9	-117.241	13.7382	18.09	17.4713	0	0	0.192869	211.464	-578.329	250	221.452	0	46.4397	40.2849	72.9425	1614205579766022	2
2901	0	0	901	1	541.005	285.936	255.069	0	0	-134.94	-15.2463	149.926	376.641	2327.46	16160.2	-149.926	18.3853	19.2877	19.2181	0	0	0.439143	222.554	-589.647	250	228.533	0	37.4972	31.4755	60.5148	1614205580066185	2
2902	0	0	902	1	541.005	285.936	255.069	0	0	-134.94	-15.2463	149.926	376.641	2327.46	16160.2	-149.926	18.3853	19.2877	19.2181	0	0	0.439143	222.554	-589.647	250	228.533	0	37.4972	31.4755	60.5148	1614205580066185	2
2903	0	0	903	1	541.005	285.936	255.069	0	0	-134.94	-15.2463	149.926	376.641	2327.46	16160.2	-149.926	18.3853	19.2877	19.2181	0	0	0.439143	222.554	-589.647	250	228.533	0	37.4972	31.4755	60.5148	1614205580066185	2
2904	0	0	904	1	541.005	285.936	255.069	0	0	-134.94	-15.2463	149.926	376.641	2327.46	16160.2	-149.926	18.3853	19.2877	19.2181	0	0	0.439143	222.554	-589.647	250	228.533	0	37.4972	31.4755	60.5148	1614205580066185	2
2905	0	0	905	1	541.005	285.936	255.069	0	0	-134.94	-15.2463	149.926	376.641	2327.46	16160.2	-149.926	18.3853	19.2877	19.2181	0	0	0.439143	222.554	-589.647	250	228.533	0	37.4972	31.4755	60.5148	1614205580066185	2
2906	0	0	906	1	541.005	285.936	255.069	0	0	-134.94	-15.2463	149.926	376.641	2327.46	16160.2	-149.926	18.3853	19.2877	19.2181	0	0	0.439143	222.554	-589.647	250	228.533	0	37.4972	31.4755	60.5148	1614205580066185	2
2907	0	0	907	1	541.005	285.936	255.069	0	0	-134.94	-15.2463	149.926	376.641	2327.46	16160.2	-149.926	18.3853	19.2877	19.2181	0	0	0.439143	222.554	-589.647	250	228.533	0	37.4972	31.4755	60.5148	1614205580066185	2
2908	0	0	908	1	541.005	285.936	255.069	0	0	-134.94	-15.2463	149.926	376.641	2327.46	16160.2	-149.926	18.3853	19.2877	19.2181	0	0	0.439143	222.554	-589.647	250	228.533	0	37.4972	31.4755	60.5148	1614205580066185	2
2909	0	0	909	1	541.005	285.936	255.069	0	0	-134.94	-15.2463	149.926	376.641	2327.46	16160.2	-149.926	18.3853	19.2877	19.2181	0	0	0.439143	222.554	-589.647	250	228.533	0	37.4972	31.4755	60.5148	1614205580066185	2
2910	0	0	910	1	541.005	285.936	255.069	0	0	-134.94	-15.2463	149.926	376.641	2327.46	16160.2	-149.926	18.3853	19.2877	19.2181	0	0	0.439143	222.554	-589.647	250	228.533	0	37.4972	31.4755	60.5148	1614205580066185	2
2918	0	0	918	1	497.809	212.276	285.533	0	0	-55.6324	20.9954	183.749	370.879	2347.81	16223.6	-183.749	17.9397	17.5033	19.0831	0	0	0.325129	210.485	-587.86	250	225.992	0	36.294	30.7404	63.478	1614205580226273	2
2920	0	0	920	1	430.971	202.731	228.24	0	0	-100.391	46.3072	190.757	285.197	2292.91	16198.3	-190.757	14.03	19.0242	19.2222	0	0	0.246697	172.961	-574.446	250	202.664	0	46.8882	39.2238	81.3866	1614205580266294	2
2924	0	0	924	1	429.666	239.531	190.135	0	0	-70.6929	-11.7648	76.0145	232.535	2263.21	16156.7	-76.0145	11.0293	19.7559	18.886	0	0	0.167183	181.861	-576.279	250	205.132	0	56.2739	51.0472	85.3861	1614205580346338	2
2927	0	0	927	1	387.187	188.469	198.718	0	0	-79.1963	-72.851	128.761	236.177	2471.04	16217.8	-128.761	11.2362	19.8055	19.9639	0	0	0.323782	211.595	-588.979	250	201.422	0	59.1877	50.5683	92.9037	1614205580406371	2
2928	0	0	928	1	444.244	236.421	207.823	0	0	-73.632	3.20154	80.6845	239.718	2365.81	16241.4	-80.6845	11.4082	18.3024	19.4572	0	0	0.256925	181.664	-577.351	250	179.745	0	54.9522	49.0602	81.9693	1614205580426382	2
2929	0	0	929	1	405.5	192.876	212.623	0	0	-134.388	-2.21324	80.3221	237.152	2326.91	16246.8	-80.3221	11.4905	19.3537	19.5032	0	0	0.27544	184.148	-574.993	250	174.775	0	55.5928	49.3672	82.762	1614205580446393	2
2930	0	0	930	1	535.778	285.708	250.07	0	0	-88.0438	-25.2479	91.4493	388.276	2280.56	16170.2	-91.4493	18.4847	18.4251	18.4053	0	0	0.360751	149.775	-562.206	250	193.826	0	35.2514	30.9743	53.8493	1614205580466403	2
2931	0	0	931	1	390.678	229.984	160.694	0	0	-84.5016	-53.4968	333.185	209.214	2376.68	16298.1	-333.185	10.9147	20.1469	19.7421	0	0	0.394397	155.726	-568.6	250	180.574	0	49.6841	48.1243	162.35	1614205580486414	2
2950	0	0	950	1	384.598	217.072	167.526	0	0	-48.2082	10.2402	149.604	239.045	2340.39	16234.3	-149.604	11.4414	18.5071	19.1914	0	0	0.00473631	161.501	-569.573	250	175.2	0	56.697	48.3452	91.7035	1614205580866621	2
2953	0	0	953	1	460.792	278.139	182.653	0	0	16.4525	7.88423	44.9636	326.223	2275.73	16236.7	-44.9636	15.389	17.966	18.9879	0	0	0.137322	154.905	-563.616	250	223.85	0	38.9284	36.1694	60.6114	1614205580926654	2
2954	0	0	954	1	306.048	125.476	180.572	0	0	-129.923	-50.1452	200.818	165.539	2422.1	16294.7	-200.818	8.14198	19.4059	21.0829	0	0	0.144401	126.559	-555.732	250	141.614	0	79.3246	66.0538	141.593	1614205580946665	2
2955	0	0	955	1	566.258	273.542	292.716	0	0	-9.22203	-24.2688	62.0334	287.367	2301.4	16169.2	-62.0334	13.4912	18.562	19.749	0	0	0.0675837	218.082	-587.057	250	199.001	0	45.9245	41.7942	69.1953	1614205580966676	2
2963	0	0	963	1	384.094	201.971	182.123	0	0	-87.7571	-86.0261	323.753	199.011	2379.94	16230.9	-323.753	10.3317	18.9208	19.3359	0	0	0.244926	167.475	-572.035	250	200.981	0	51.7357	49.7061	161.295	1614205581126763	2
2964	0	0	964	1	489.571	278.804	210.767	0	0	-62.8557	-32.3979	100.973	261.117	2355.04	16177.3	-100.973	12.3643	19.0154	19.9022	0	0	0.047052	207.386	-591.146	250	263.147	0	52.5543	45.9289	80.4306	1614205581146774	2
2966	0	0	966	1	427.646	250.022	177.624	0	0	-159.686	-36.487	259.706	256.259	2451.87	16181.4	-259.706	13.0997	19.4576	18.4634	0	0	0.239568	195.279	-584.984	250	217.583	0	46.4572	40.6532	98.6186	1614205581186796	2
2968	0	0	968	1	457.888	236.861	221.027	0	0	-55.0468	-72.8378	92.3448	234.041	2347.23	16217.8	-92.3448	11.0253	18.5831	18.7172	0	0	0.163038	169.824	-572.713	250	176.878	0	56.8273	50.2871	86.5811	1614205581226817	2
2974	0	0	974	1	396.212	172.459	223.753	0	0	-44.1534	12.5468	11.1405	191.275	2336.33	16232	-11.1405	9.09323	19.1619	18.7176	0	0	0.198353	186.15	-573.556	250	195.854	0	59.4713	57.8334	105.83	1614205581346883	2
2977	0	0	977	1	493.183	263.481	229.702	0	0	-75.1094	-7.73947	118.188	412.516	2267.63	16252.3	-118.188	19.687	17.286	17.2119	0	0	0.190584	175.286	-567.634	250	212.458	0	33.0747	28.5236	52.3283	1614205581406916	2
2978	0	0	978	1	373.333	228.798	144.534	0	0	-95.3945	-0.166098	120.589	235.192	2387.57	16145.1	-120.589	11.2985	19.0384	19.565	0	0	0.22372	173.759	-572.538	250	200.529	0	58.379	50.2366	90.1008	1614205581426926	2
2980	0	0	980	1	425.37	197.755	227.615	0	0	-66.8931	-55.2535	93.2127	331.193	2359.07	16200.2	-93.2127	15.6503	18.6998	19.005	0	0	0.285852	201.267	-585.943	250	238.167	0	41.304	36.2921	63.2131	1614205581466948	2
2988	0	0	988	1	482.524	190.371	292.153	0	0	-47.6241	-36.2194	70.7302	300.035	2240.14	16280.8	-70.7302	14.1245	17.6659	18.596	0	0	0.096254	164.824	-567.601	250	177.884	0	43.3829	39.0509	65.5958	1614205581627035	2
2989	0	0	989	1	374.178	181.162	193.016	0	0	-103.967	-4.66205	134.48	299.128	2296.49	16149.6	-134.48	14.4255	17.182	19.1296	0	0	0.186076	224.773	-586.41	250	202.199	0	45.6381	38.5566	71.9404	1614205581647046	2
2995	0	0	995	1	393.994	153.308	240.687	0	0	-12.3884	-45.6829	26.8166	182.574	2304.57	16190.6	-26.8166	8.56667	18.1262	18.7605	0	0	0.208812	199.755	-581.066	250	202.07	0	65.0558	61.4681	107.19	1614205581767112	2
