# Supplementary material for: CaV1 and CaV2 calcium channels mediate the release of distinct pools of synaptic vesicles
Source: eLife. 2023 Feb 23;12:e81407. doi: 10.7554/eLife.81407 (PMC10023163; doi:10.7554/eLife.81407)
Supplement: Figure 5—figure supplement 1—source data 1. [file elife-81407-fig5-figsupp1-data1.zip › Figure 5 Supplement - Source Data 1/lin-7/4/1/cav1_to_cav1(lin-7).csv]

-95.7856919896767
-107.642841135204
-73.1374029961426
-101.322295053082
-148.733939833533
-154.39365904296
-97.705202510153
-146.644517256686
-159.294014970741
-132.49152935605
-162.324833191511
-105.692620602038
-101.86539712476
-99.2218498725633
-193.104328289486
-141.213529762654
-102.190809426607
-181.908110841516
-145.397562224873
-193.197600326806
-137.625329941464
-124.483910957299
-161.932675508133
-128.060147709892
-154.84735826408
-164.995309711458
-145.556057333255
-92.364083965329
-163.96797763955
-138.440777274762
-121.262638289176
-163.468023015446
-139.93890091924
-167.677707961828
-138.372236598563
-84.0209296355933
-93.3596276642056
-140.883440395732
-140.3364223381
-60.8614785674617
-181.144941859793
-43.5373784656058
-109.013786484666
-124.142578262728
-29.1459322191586
-43.8201919426574
-115.155402698909
-154.552959375265
-91.6884977365953
-120.613231171097
-123.314715643055
-120.046746276201
-60.8431864955401
-129.039953056243
-178.973283730171
-80.0241967139045
-65.74033791068
-138.179316721405
-135.531707320215
-129.778674735289
-122.722421178923
-89.0109944686665
-113.215826960359
-127.843445204178
-15.4079056339688
-76.6479092408463
-104.772247024172
-143.263651930178
-64.9154233547251
-89.579145030455
-98.7621911895458
-149.532085165654
-101.586629109215
-131.119061696118
111.324649915296
-73.2873766555895
-125.622070710007
-138.773323803847
-107.340966087251
-6.81825148901589
-77.2087269999229
-131.258834511087
-97.0391552583951
-136.277361996637
-89.0647564469346
-123.210594774631
-75.8390860435702
-24.1375091730806
-50.613465594035
5.74423143671993
-67.3039412273574
-51.4192939284003
-143.821221031814
-123.988137035703
-147.216983609771
-76.1202394669617
-11.4272283460177
-50.0128758659721
-95.21063884666
-7.68678801104761
-27.8990930864657
-62.7724236464273
-39.8059696707878
76.7833336446874
-21.9693974879901
-110.744039471636
-99.3770467176964
-66.0219160945398
-117.267151887147
186.419941311908
-72.5571460093288
-79.0455882814003
2.47162634296365
-82.4300607325113
-65.0204653461897
-17.9950381291037
-112.018847548632
-36.1408125493326
45.0832994639168
-20.0730546799896
-9.22014164822031
-117.089297572988
-81.1364118085912
-53.3967912744447
46.2784945030107
-12.4087324298071
-89.5485259617544
-113.749715451684
-118.608355146149
-58.9055715565864
20.1942435476612
-21.5115810510488
-83.4162529556343
11.7300496183998
19.4314550293911
305.902815838603
-41.7395831408157
44.6520040695232
-3.980615207558
0.353567493295486
-53.4945252660982
-5.59775977852405
-42.2402933830344
20.7272550607449
-67.0513881996267
125.424206695303
30.8274922813489
-49.304869812855
-56.8848716961347
62.0920584806336
54.9676422093489
2.82580735201918
-35.4136815908496
61.8119943396105
-34.277581849361
62.0812703295978
-101.726595038643
-81.9174315664914
-38.9220423413608
131.636467741762
62.4741697502086
93.1037601364387
-29.068657942129
160.650548807775
-23.9135952247907
40.8314295311757
-25.1058286237367
24.587480207947
88.1031884041549
-40.265666885367
0.603307546094584
2.59712243581453
-34.3837296584643
-12.2160994177138
-43.1228969774584
36.7656706449725
-29.2738689389043
-43.6515098706695
-29.015623972442
45.3490288571484
-77.4175590021696
-23.3321965431769
167.106719920679
51.9201064873396
64.9444653446062
24.2427611127569
69.3617605764812
-99.9353768984602
70.1994158154339
38.7013027880439
92.7314112222175
44.6920655579743
24.7045596767312
84.7773342299752
145.850958496358
-59.3242972339267
18.6727784181494
32.3470214141726
345.874929295407
125.932026209633
29.2991134963504
105.296969185043
-39.1472028093158
15.4948959178655
62.2289329899213
25.3713708142313
-28.2194807780979
-13.1631539298196
2.15322144721358
275.095453814569
57.5761000186485
78.2470930482341
2.96682934104865
-54.7138919692825
8.92114320814835
87.2107341647825
-33.1416254642936
137.60166897152
38.046962155966
76.1191311411876
62.6313548522412
71.9648794532059
78.4444528834374
63.2745680557837
69.8693871285741
166.56759732164
97.7057461226195
123.607159643996
152.99156268355
311.9197798677
141.150088403867
179.531721840898
100.727154994182
139.649364240802
27.72382024748
71.6534819635472
129.495130741519
178.22722127925
160.069930547181
18.8810175005983
305.960606895324
4.8265081354748
0.117050605189434
309.154575445487
146.956535574151
98.6642149283216
170.926174912738
54.7024862418002
240.63031722983
87.2959645804694
36.4578333284971
162.919918780546
115.026920309265
160.198898523622
69.1605702382985
62.6120865904522
66.776235874795
117.29129889459
121.239473681804
239.918574272124
91.5946854903923
56.0794021274178
100.792411135784
149.895708892936
114.340438298012
314.579335954444
314.579335954444
314.579335954444
314.579335954444
314.579335954444
314.579335954444
314.579335954444
314.579335954444
314.579335954444
314.579335954444
4.64237161718484
53.4406450327988
170.009678789267
152.36549424389
212.272923519959
214.097661841144
134.866978640926
84.8127297276023
90.7354786000506
