# Supplementary material for: CaV1 and CaV2 calcium channels mediate the release of distinct pools of synaptic vesicles
Source: eLife. 2023 Feb 23;12:e81407. doi: 10.7554/eLife.81407 (PMC10023163; doi:10.7554/eLife.81407)
Supplement: Figure 5—figure supplement 1—source data 1. [file elife-81407-fig5-figsupp1-data1.zip › Figure 5 Supplement - Source Data 1/lin-7/4/1/cav1_to_rimb-1.csv]

623.037474769011
630.604460028695
594.39524807737
630.485938721182
669.359240363585
677.997596994532
617.091579190836
665.051889897166
669.793257386078
653.454460711147
677.569244928245
611.683155991956
626.697333083834
611.602362934536
728.306835491932
663.28027906541
619.094650477597
702.738229223609
666.949897106368
711.828014201212
658.314377054428
636.321284787033
689.522064086977
650.691813478472
663.248392351534
685.657386627414
659.200727454478
613.442308408477
685.107204814103
652.874238150063
634.023699710973
693.215790341495
658.896175217789
675.862572086977
660.787518656069
603.31673906311
615.805264645429
656.553226852846
662.692369002012
592.257441684524
695.374838036227
549.431401575419
638.790497055516
647.200801026394
565.323783477965
588.067470093749
637.993162526845
680.49213991883
615.515662444772
645.631062417324
646.749714852142
655.736767352211
604.806909687208
647.195922556233
693.988423465431
613.199526398488
605.459382450217
671.801118775189
660.060141263766
659.422276364388
645.660603757746
622.372306345431
633.613225257724
647.98576829346
556.080814565306
604.396054527086
644.391162439044
662.266674148914
590.026171490352
613.098245406743
627.835601540552
662.661712932204
627.756270956539
658.348211875649
468.780994842287
604.842761638536
642.690234564365
652.370426797781
632.582253123168
550.66936984998
593.767471303101
667.854544516433
623.77383375884
653.604272755552
619.536101042198
637.820964118493
589.76955154353
545.252356903693
572.480592350703
516.32957306006
579.895952718358
577.000336335313
666.931462050821
649.900312128588
673.464037048336
597.744199438501
528.462203690691
574.015924922616
626.250979132406
512.839636802899
544.520782600219
564.50445722127
542.777664616448
489.995549154
543.176213180303
620.467464356912
608.972568937557
592.11744182978
636.224942930794
325.149983306132
599.162503508987
598.839877734197
513.193925819651
597.890137399079
586.497626713241
525.631983385199
630.6307757258
554.439940639328
495.498120654622
545.158026605945
525.840855979586
623.544001369628
596.157893870837
567.25211851363
455.731418718367
532.580620411969
606.883370821952
629.99147048387
632.175368616494
584.336815848606
510.208325083178
534.494860764793
603.119066537414
513.874620911194
486.011415178968
189.797975820964
563.556524162157
486.478381181205
508.175317975685
519.804421391285
567.456049186707
511.958476712744
555.517655739979
507.809343100698
582.356674594865
432.961054732419
496.921294993457
556.826994102221
562.980504083862
439.733429069189
491.987293469783
537.803139583963
549.38465582352
441.166942551907
547.273540418655
468.186228024329
614.907700403264
608.897073747279
553.08585709605
443.85039414906
451.935219362524
412.994703378945
532.431545175888
383.118614014676
535.101335571841
486.443848241757
525.103611303904
492.660171526533
449.290759466772
549.93764388316
495.067252206485
519.581001598604
553.677461877453
524.976754053572
552.544902483041
490.726295806764
548.314512310508
566.741348109932
545.165358162423
475.387346121888
577.781371639023
538.068349433803
325.741207380659
458.594163190626
450.452449162056
510.228492975957
471.023225229608
630.317628170085
444.923037795916
474.167931447735
396.841363787065
464.477154467666
490.332349777631
431.068282094822
412.002237467474
568.733641510791
501.434833294217
484.517632477442
159.371795797011
392.547718783564
480.989137378047
413.403922271458
555.555334312354
511.593346203328
451.511307024377
495.249221328593
544.25105858347
527.272603506592
509.012472323318
224.462774247417
455.045284928345
437.314077697254
504.452908519745
561.317701725391
503.887760111169
437.396437999516
559.073857201316
394.484455843391
483.015615974338
430.262112215971
434.042729654515
444.743231895638
451.646811901643
430.289484762941
454.695316939255
342.263253499475
428.38930860467
417.22238650496
370.119116687601
197.011634974329
353.867139543741
342.051925032958
429.617009543927
366.569645234145
482.944767580491
443.98300750922
407.185245255798
354.276852271998
374.994885312006
515.102774365903
202.770837409389
513.20733337188
496.881210382289
254.856501601942
380.843117391874
439.616485994145
354.014426693251
456.452339252426
282.377109747273
430.210614896198
472.349580435701
355.089823967301
397.019588513453
350.892352597459
452.298183708685
435.820515837449
451.612411436106
401.315507081837
409.915840182204
244.995965682023
403.416984246855
462.969558590363
414.104694257781
379.149882435509
399.002359433523
244.506946819578
244.506946819578
244.506946819578
244.506946819578
244.506946819578
244.506946819578
244.506946819578
244.506946819578
244.506946819578
244.506946819578
497.65454982626
471.52091369423
347.050174630704
358.392294524354
302.180506607547
305.006237507179
390.192331348442
436.616012601837
434.895441002785
