# Supplementary material for: CaV1 and CaV2 calcium channels mediate the release of distinct pools of synaptic vesicles
Source: eLife. 2023 Feb 23;12:e81407. doi: 10.7554/eLife.81407 (PMC10023163; doi:10.7554/eLife.81407)
Supplement: Figure 5—figure supplement 1—source data 1. [file elife-81407-fig5-figsupp1-data1.zip › Figure 5 Supplement - Source Data 1/lin-7/4/1/egl-to-egl(rimb)).csv]

-101.712620302562
-109.279605562246
-73.0703936109203
-109.161084254732
-148.034385897136
-156.672742528082
-95.7667247243862
-143.727035430717
-148.468402919629
-132.129606244698
-156.244390461796
-90.3583015255062
-105.372478617384
-90.277508468087
-206.981981025483
-141.95542459896
-97.7697960111473
-181.41337475716
-145.625042639918
-190.503159734762
-136.989522587979
-114.996430320583
-168.197209620528
-129.366959012023
-141.923537885084
-164.332532160965
-137.875872988028
-92.1174539420281
-163.782350347654
-131.549383683614
-112.698845244524
-171.890935875046
-137.57132075134
-154.537717620527
-139.462664189619
-81.9918845966604
-94.4804101789796
-135.228372386397
-141.367514535563
-70.9325872180743
-174.049983569777
-28.1065471089696
-117.465642589066
-125.875946559945
-43.9989290115154
-66.7426156272995
-116.668308060396
-159.16728545238
-94.1908079783225
-124.306207950875
-125.424860385692
-134.411912885762
-83.4820552207584
-125.871068089784
-172.663568998982
-91.8746719320388
-84.1345279837678
-150.47626430874
-138.735286797317
-138.097421897939
-124.335749291296
-101.047451878982
-112.288370791275
-126.660913827011
-34.755960098857
-83.0712000606363
-123.066307972595
-140.941819682464
-68.7013170239024
-91.7733909402941
-106.510747074102
-141.336858465755
-106.43141649009
-137.0233574092
52.543859624162
-83.5179071720868
-121.365380097915
-131.045572331332
-111.257398656719
-29.344515383531
-72.4426168366517
-146.529690049983
-102.448979292391
-132.279418289103
-98.2112465757491
-116.496109652044
-68.4446970770805
-23.9275024372437
-51.1557378842535
4.99528140638904
-58.5710982519086
-55.6754818688642
-145.606607584372
-128.575457662138
-152.139182581886
-76.4193449720515
-7.13734922424192
-52.6910704561669
-104.926124665957
8.48521766355043
-23.1959281337695
-43.1796027548207
-21.4528101499982
31.3293053124489
-21.8513587138532
-99.1426098904631
-87.647714471108
-70.7925873633303
-114.900088464345
196.174871160318
-77.837649042538
-77.5150232677479
8.13092864679857
-76.56528293263
-65.1727722467913
-4.3071289187501
-109.305921259351
-33.1150861728784
25.8267338118276
-23.8331721394952
-4.51600151313687
-102.219146903179
-74.8330394043878
-45.9272640471809
65.5934357480819
-11.2557659455197
-85.5585163555024
-108.666616017421
-110.850514150045
-63.0119613821571
11.116529383271
-13.1700062983437
-81.7942120709649
7.45023355525518
35.3134392874817
331.526878645485
-42.2316696957078
34.8464732852444
13.1495364907641
1.52043307516396
-46.1311947202576
9.36637775370582
-34.1928012735298
13.5155113657511
-61.0318201284153
88.3637997340302
24.4035594729921
-35.5021396357715
-41.6556496174126
81.5914253972605
29.3375609966661
-16.4782851175132
-28.0598013570707
80.1579119145426
-25.9486859522058
53.1386264421199
-93.5828459368149
-87.5722192808298
-31.7610026296006
77.4744603173895
69.3896351039257
108.330151087504
-11.1066907094391
138.206240451773
-13.7764811053912
34.8810062246921
-3.77875683745515
28.664682939916
72.0340949996771
-28.6127894167112
26.2576022599642
1.74385286784491
-32.3526074110032
-3.6518995871229
-31.220048016592
30.5985586596853
-26.9896578440585
-45.4164936434827
-23.8405036959739
45.9375083445611
-56.4565171725735
-16.7434949673534
195.58364708579
62.7306912758231
70.8724053043934
11.0963614904922
50.3016292368411
-108.992773703636
76.4018166705337
47.1569230187142
124.483490679384
56.8476999987834
30.9925046888184
90.256572371627
109.322616998976
-47.4087870443418
19.8900211722321
36.8072219890073
361.953058669438
128.777135682885
40.3357170884028
107.920932194991
-34.2304798459045
9.73150826312121
69.8135474420724
26.0756331378561
-22.9262041170205
-5.9477490401423
12.3123821431309
296.862080219033
66.2795695381046
84.0107767691952
16.8719459467047
-39.9928472589418
17.4370943552804
83.9284164669334
-37.7490027348667
126.840398623059
38.309238492111
91.0627422504785
87.2821248119344
76.5816225708113
69.6780425648067
91.035369703508
66.6295375271948
179.061600966974
92.9355458617792
104.102467961489
151.205737778848
324.31321949212
167.457714922708
179.272929433491
91.7078449225228
154.755209232304
38.380086885958
77.3418469572298
114.139609210652
167.048002194451
146.329969154443
6.22208010054601
318.55401705706
8.11752109456938
24.44364408416
266.468352864507
140.481737074575
81.7083684723038
167.310427773198
64.8725152140232
238.947744719177
91.1142395702518
48.9752740307486
166.235030499149
124.305265952997
170.432501868991
69.0266707577648
85.5043386289999
69.7124430303429
120.009347384612
111.409014284245
276.328888784426
117.907870219595
58.3552958760865
107.220160208668
142.17497203094
122.322495032926
276.817907646871
276.817907646871
276.817907646871
276.817907646871
276.817907646871
276.817907646871
276.817907646871
276.817907646871
276.817907646871
276.817907646871
23.670304640189
49.803940772219
174.274679835746
162.932559942095
219.144347858903
216.31861695927
131.132523118007
84.7088418646126
86.4294134636639
