# Supplementary material for: CaV1 and CaV2 calcium channels mediate the release of distinct pools of synaptic vesicles
Source: eLife. 2023 Feb 23;12:e81407. doi: 10.7554/eLife.81407 (PMC10023163; doi:10.7554/eLife.81407)
Supplement: Figure 5—figure supplement 1—source data 1. [file elife-81407-fig5-figsupp1-data1.zip › Figure 5 Supplement - Source Data 1/lin-7/4/1/lin-7_to_cav1.csv]

136.011376452965
131.555831562575
132.141841168181
124.694546820332
125.349756163016
119.754934628025
133.90943376488
127.687876461714
122.545540698717
118.075862442629
136.568843536361
124.660097248649
102.70249577178
102.429687218131
110.245411687629
114.638513259129
123.089732052766
124.96895209317
132.514443724704
125.889653722055
124.176964798426
118.855646755124
115.218356559726
119.04355855734
112.543919909032
110.229284451792
112.832811553719
110.014548206695
110.881454786771
118.195070870333
108.770066872317
131.444074491099
136.804745356158
133.805740311323
106.349995079288
146.107088232546
127.270913008495
137.032980708986
128.560174386801
131.179268875305
149.459935008939
156.025588223578
147.436526998423
173.176285043577
153.602107881425
162.47969120985
164.176288774805
155.128327291355
169.263789812434
182.664366618461
174.42250099255
179.603682140478
160.11091596529
156.023183473846
140.046127387159
148.57763200823
133.042405824668
172.28666577542
162.434996648895
152.385625755272
152.210087901254
133.125885090489
115.797615208157
119.199637841733
101.950829221025
109.967843240331
111.198036778333
106.104507331098
97.1808561009038
104.25164844155
89.8349718170102
110.806885700968
99.701074902956
111.599998155241
116.515670481696
113.526118930862
136.049344859652
129.239193967565
111.293434967958
122.457979942015
100.668274655096
98.8053693517468
109.975606264532
127.940735544178
125.718191745684
124.407635164907
131.893355750459
138.833037274864
127.177599632996
126.011754994432
134.849083719952
126.234632072788
151.449260182577
131.892307806267
125.993413316695
152.088885603409
140.763768974479
135.508440694599
112.187450049361
138.91715360528
131.472040628783
138.892604284358
162.515933269577
162.515933269577
156.700245061638
156.700245061638
156.700245061638
156.700245061638
156.700245061638
156.700245061638
156.700245061638
156.700245061638
156.700245061638
136.516057747962
126.897827818055
141.971431864602
140.373795469077
142.017654197049
143.978525138067
152.671718305901
140.098789008804
151.139942046029
130.794865948495
119.433711296324
134.674800653227
122.009341208266
135.855473595535
132.561882160668
140.570559577864
141.111094201497
138.623041581528
140.014046688049
126.075031146769
118.861603410407
135.269378506959
104.255630568583
127.12649885338
118.866360497441
113.751604795441
102.41165159513
134.624008734965
117.802767023917
138.91919708123
139.505849212443
134.512356488354
136.498593048473
136.260002420493
133.40150100583
143.479979731936
143.098180130331
164.098551053521
159.049269410487
160.901510577334
142.240401647636
149.416699271773
149.421842435497
146.087817164136
120.114164897976
126.438566285979
148.620109320667
165.120053291299
143.78956539166
137.179192813157
140.080455598705
158.059169469048
133.662975287833
134.366690352563
142.494027422465
177.719283059187
127.30353140835
131.867741950073
161.290488550978
155.430569074109
145.545892664419
161.885212567748
138.224066799896
126.442300231729
119.724354090882
145.286787254987
158.790972031597
175.578759702725
161.639675213741
165.236840434
201.560980217011
210.479590301726
205.557771012152
189.309417608036
167.943655570904
153.731428864015
150.122405400021
173.475614639772
162.203951127756
179.214100172781
178.108208620399
151.328049617097
135.589454530622
131.264626112144
103.824224888316
157.31496534878
140.785036567424
132.247710379854
125.617691730511
132.6196786784
134.148071192052
105.923608395988
123.098176134134
149.946282893838
167.416904113439
183.964727815774
181.747327181003
142.912885381973
157.94953308886
159.74484364196
141.325201649637
135.142258085389
150.952664501789
123.704228961531
158.113256843941
139.29577349715
183.059411533266
154.49356643682
158.070955958465
110.380413534695
82.8791933206903
113.504004623595
90.2498420362481
107.452455934032
137.486053787543
122.034582660612
100.444939745728
114.456092013548
123.819940550518
113.745849370029
121.415248642854
150.074481523519
171.727519144259
146.610597416598
135.151769452841
153.569136323198
131.192770637428
137.736543997436
183.317355906009
125.37300920624
138.404521632639
90.6754178823849
144.970878052958
107.283321492054
114.606007799552
105.286404260161
94.1928901950087
95.9217642279218
104.507957411319
97.6465182383999
119.597636281274
121.533064387857
136.705657213359
127.257160106245
138.718246656696
128.507068662793
148.105726198162
150.954652758688
137.07423349805
122.327233053957
170.896162492483
143.851815596096
162.656836705093
146.297139915718
134.052336531551
121.428598780922
152.513623002862
143.068140100551
133.36557872949
153.467351256804
124.744977312586
156.81969886401
138.281104892902
153.075168770523
168.45400400172
156.928328638183
134.593375785391
147.362829277627
154.61214060655
177.083347439308
145.859672755303
149.833133139657
135.625566962577
151.590524891877
133.183102417077
143.172451276814
150.381248747291
149.959324170548
123.522091774397
147.766842398121
153.854867600043
151.496422827728
171.825159385304
167.941101851511
146.926735458021
157.58988351946
135.498818889047
134.019439534266
155.325094054537
169.587332258672
161.396804519407
176.510654901229
225.592938707739
156.038761782462
179.497578323948
144.503905909114
151.730711393067
138.341846667738
129.704304523442
138.434161704858
263.043686206676
123.136230023796
150.182157104111
142.568651575097
164.29223747082
133.744570969398
149.826316041403
149.896949799362
129.851928652208
137.233147753663
145.31653761308
145.122649813691
138.654730590706
128.398240313145
151.406951029467
147.268547979895
160.551355840111
204.85336366378
172.160367113045
151.567478539542
206.510059631975
205.720444016422
236.187000124597
250.368031378253
234.315953987991
203.900625480577
175.923950357581
223.119063598266
177.207905873847
150.282930103476
182.226025134196
183.359386461692
167.154911320355
195.975995446095
195.975995446095
195.975995446095
195.975995446095
195.975995446095
195.975995446095
195.975995446095
195.975995446095
195.975995446095
195.975995446095
201.743315827398
222.215002103057
190.737762324288
222.179179190563
159.831086124677
168.885495164963
132.995791802296
178.552741060359
163.110296012563
180.596790673477
241.571241314088
226.176259505162
283.72518332885
209.643024192921
175.892264002798
289.639397023717
204.950700504489
151.381246132873
163.135887664437
306.101979236109
166.846183296986
162.072382480506
172.299839334299
194.835712195481
160.079935470581
99.4028785817027
259.488203996963
190.872943557159
202.770369301878
160.015826484796
273.33445774437
204.635723499756
201.839588188644
177.704173351394
191.766862081337
145.999900594667
182.329252489106
228.03217393769
162.350411413216
171.505190840902
150.821112389807
220.269988068081
352.161742892398
179.712932291755
288.523034449285
185.949541277041
159.788639076161
189.368926591862
219.64445748139
210.041207479288
219.46623628021
193.18506117216
179.572616162794
203.832015856678
179.371395560693
141.560560155453
171.94727719295
210.922128871549
208.859580343396
193.210967298624
160.706784331256
171.63452289775
237.781172751946
342.651243762137
342.687086016522
324.046979963212
194.911265738787
235.419937153209
219.607627962883
218.51412689397
216.929997873805
243.021774746323
236.674611064427
266.541804622311
256.055989709555
206.241075968068
222.306809703354
219.213349588217
174.090434138541
202.441341607797
209.743582081541
214.12862830276
182.339665637706
164.923923288266
203.58779116342
191.010328157665
249.33355119823
189.733517942896
231.121864229914
168.445250906774
244.569289358726
243.44728164476
222.410164031633
211.610886004761
226.092862915699
241.218712243279
178.099736777283
240.159255327468
221.588969540559
222.583043341398
248.519204221555
337.922280863031
385.419735098096
237.893845485445
206.870834360905
335.84463931458
284.691445574901
216.744055138819
257.992231459919
375.887871817662
441.041564762912
341.357200493891
162.264306825899
296.261283259661
733.016631486025
332.55626279776
733.016631486025
332.55626279776
733.016631486025
332.55626279776
733.016631486025
332.55626279776
733.016631486025
332.55626279776
733.016631486025
332.55626279776
733.016631486025
332.55626279776
733.016631486025
332.55626279776
733.016631486025
332.55626279776
733.016631486025
332.55626279776
235.692820267795
367.397766300915
371.521958769452
243.320357144268
354.109669113932
289.081593621666
329.610862493892
347.553105312896
308.570614776849
314.70629352548
334.462494782263
329.198686391634
432.506549422247
403.612324770567
363.539678380272
341.048924688293
405.193585748973
393.845930204528
434.590393152868
368.88432122112
316.957208880238
376.400197583343
410.556129124034
343.118844550721
339.57072571209
488.30265107953
362.240778661142
370.896849984387
471.430283785961
417.983741523878
438.636205374511
370.435528441096
447.272525802049
365.136887208708
409.965902938759
364.107682626798
503.654182040542
349.843784369008
277.841823155321
310.425652231133
337.808830515136
356.476891631874
324.6202487336
361.623937682709
377.380251110981
303.923266901196
315.413891505617
336.523336153123
296.484438783227
326.897505897326
349.947712275198
389.000353935289
282.557673023392
221.068433993918
258.215464198824
221.733466372028
232.990935838272
192.023863334751
214.782913868008
233.396382979648
257.275725954161
212.358109790852
231.217993234741
214.403072259378
251.205096504025
241.555695923795
281.448665247963
239.620121654172
255.559507121268
239.446842386842
221.609191995931
255.222702674335
253.231022356775
279.164701271859
217.60850175011
251.274649247252
236.569982759178
254.03661077749
206.788482909011
239.03447332235
207.483792423925
227.445334305257
205.822339368695
241.018012806651
237.444343502104
262.672751971444
240.690198561695
270.055774635199
262.673463444757
232.530516076129
259.051448309861
198.457426736662
247.243863904825
208.199820756783
211.463082642413
217.835311349691
232.418905167691
199.379708549472
236.639113548554
216.971873998809
271.016463343818
208.411716569648
332.625622426531
336.382446446256
482.412239507332
333.742294014533
389.232174416426
374.283771330029
299.503167114246
345.249771056759
352.166124976999
415.620308018517
366.003540146485
359.833938452666
334.238076051544
396.284205932106
698.85702387303
406.70421031502
361.922136658362
377.207732922778
527.230968757713
312.866321481968
390.538169679017
364.109946826729
424.540771423564
466.845224950745
481.545426677863
453.935413991374
441.312922760408
455.429596846996
471.357896223737
470.258272994608
435.742212057217
435.768109916044
468.075203378001
445.91221713179
404.887855547357
428.483474843812
460.607275695185
469.991432170496
438.048596395314
426.258209166595
432.163595357797
419.176984335456
418.080802726001
430.579121599118
497.291798517199
468.398459111397
438.385453254681
451.08870187275
358.236864713013
391.261798337766
447.285465212739
369.486380847224
446.737349605104
426.005270062171
459.021078396163
480.147450042414
434.873794240921
471.345362383847
481.277093959427
495.767694337535
448.422304037065
468.854700977654
516.873123787465
465.994889556641
508.051276965556
527.175381373081
453.043985699904
463.807630969894
425.761605218171
435.206900619263
412.856405182794
446.65286373327
470.002002556394
506.011885075621
521.870394602101
416.62076058071
533.117894869885
501.27242354494
387.359393665223
503.503312213184
506.065219639022
385.831238258601
422.092369412449
332.322407108306
316.626421768653
417.216711775254
441.646462014636
319.329957984199
351.720265995422
395.926172423786
455.789284947952
363.790612540302
339.653532036158
352.565687065193
357.793272585764
376.76638846019
362.872588645341
391.664752439818
318.236542398259
323.66205852532
356.16318594971
351.391461679719
360.061795996437
379.311429567351
347.031229495982
375.405762508723
335.334119765595
373.276857482344
352.054158255796
378.620471720893
387.241263445629
425.799932092024
429.582165875645
371.637918539722
394.489292377732
376.783560833599
338.159597361822
347.221708746245
364.822994025328
432.638824081794
393.749238696048
373.796129974053
357.570412042678
394.567501658676
326.089540336401
384.511484632743
348.966519707161
359.700028542367
338.547734234384
383.236811644532
364.810104372669
365.223391753585
363.352946804413
379.674923368384
365.920728209183
383.566241950572
376.396447102321
322.61356914635
333.753942608544
429.053919717233
395.53042415108
404.529433155729
350.170062574842
443.309630342572
373.396228608366
397.731774765354
342.135219775642
