# Supplementary material for: CaV1 and CaV2 calcium channels mediate the release of distinct pools of synaptic vesicles
Source: eLife. 2023 Feb 23;12:e81407. doi: 10.7554/eLife.81407 (PMC10023163; doi:10.7554/eLife.81407)
Supplement: Figure 5—figure supplement 1—source data 1. [file elife-81407-fig5-figsupp1-data1.zip › Figure 5 Supplement - Source Data 1/lin-7/4/1/lin-7_to_rimb-1.csv]

421.129985460713
420.314161417538
424.832085514105
427.88665149468
426.369711422514
430.229538737363
420.673669133965
426.229217312635
430.990141505523
433.784700908933
423.002612870678
431.188626810927
442.165083969607
442.712740953266
437.935330004637
431.881504966001
426.41691874237
423.353965608712
416.213965655632
417.560747015888
423.658628000014
421.278510037635
426.282652741624
421.965160083579
422.757840688229
424.533662239857
423.848358458386
428.347703138903
429.72182701818
424.315386773202
430.850261024178
411.186674009159
412.539738854277
418.247015607976
432.350418534246
407.380188219862
416.270466811477
416.373111069162
416.786427412491
412.869656608256
404.256316435069
402.299837094297
409.208831571937
391.8443661565
407.469497096159
398.615418029976
393.978354664043
397.964890117906
389.744481762113
380.921344426806
390.289811158804
376.533199700074
395.226002578991
397.74714538427
403.956458496868
398.650721880414
408.168528720787
382.510150064843
391.865430694619
389.786232136477
393.838172872387
400.357320523346
413.347642845727
407.548577597614
418.35801365885
410.78364933619
413.156427851634
412.206556222503
419.497239796454
414.563677273549
431.556784126895
410.018172979311
419.160206514283
412.622332920093
409.339984726037
410.363518774984
401.130061687583
408.176924129806
410.779676926422
411.607708501304
423.531494039335
426.335192495613
416.91539675483
401.150299686329
394.289419211456
392.390267565897
395.89836619282
388.801675789404
401.570352855977
399.552288611781
390.018003271602
401.806605118058
378.382924102141
392.35706738368
395.195461565821
386.295435796756
385.149705007516
390.902765425039
414.420181068477
396.991125902441
403.396820652233
398.012484395569
374.568498997261
374.568498997261
386.988076273185
386.988076273185
386.988076273185
386.988076273185
386.988076273185
386.988076273185
386.988076273185
386.988076273185
386.988076273185
391.590313897952
407.622975405346
396.258916111428
393.584773106231
396.557358649532
391.565655651935
392.585432953925
396.979286064692
390.012444166734
399.925880857403
402.968161914714
405.010790501488
412.539227385116
397.726183005527
385.332314433736
388.449507519917
395.641201423765
399.254584213566
396.948640140168
405.662681189908
396.73728380275
396.939727758026
394.070869954283
389.700011002871
397.17816658385
397.311619805118
408.567553128049
390.610542740129
400.306831813823
395.409222881766
385.570358045807
398.812056609662
398.237723359269
397.380834457876
395.001988120384
386.002170909662
388.109626925678
372.947781313773
376.344771138365
379.047461903825
390.779650993918
388.588268407515
385.8667688033
383.354624027659
394.737575055848
398.565921650865
387.187095063589
378.120360515304
387.337706796854
391.841175918291
389.523466646724
377.674313843087
396.356031536021
388.559209178084
389.733415839984
367.455167054975
391.592494957731
399.576410620821
375.735595634926
377.610326713113
387.547506710951
369.498572309349
384.419073655659
386.168528506805
398.808697828432
375.883669622372
373.218654662125
361.701139074854
367.948664229649
370.29633941356
337.729201206637
323.23056364382
337.456605643916
343.960015686938
354.139601416407
372.761666579134
370.545042389946
358.968476893095
365.581279028032
351.448438170464
355.478800147117
373.939179398516
372.973357250614
380.582035845277
390.252408807964
359.429904487215
368.571418297079
376.092958067304
383.892707880848
378.732634769351
375.678148932315
387.420986378809
375.438460497444
367.260825454337
361.362391834255
354.174579188719
344.592199109626
369.017769031587
366.332446936969
362.479591375106
372.727509842231
371.184800186244
378.067997560271
397.657184015581
374.175050206744
369.397288076034
340.039805957933
350.2063603683
347.818292082422
368.820209672949
385.597382406497
376.283144619112
376.817034895757
383.670634051403
366.99446350471
378.567125727417
394.714589152431
383.190032676554
368.330386349708
374.735483982837
380.259999279169
356.902627476235
330.738118292247
335.909746443058
344.808110877444
338.039524862183
362.901167608183
352.225339551343
333.932335331458
345.028111310443
349.185615503713
385.950291567857
338.437855497361
365.584474434061
385.915128740644
377.863181650211
392.376282444096
377.987122620701
370.320295295413
379.157738326679
363.693403127318
354.916806859577
354.203018949507
362.201558130748
356.021845988513
363.744571849025
344.631566521297
340.563139029637
354.314213399337
357.963273237487
338.267818544826
353.351368578815
329.86355390574
342.038571910045
362.623328010801
358.814918104221
341.671039230534
352.261450677304
355.804106758831
356.356391396632
351.277947540329
342.164893091247
350.687719146894
343.478852971155
323.649079653998
334.470499328187
350.525201192235
345.992504298349
351.99484279309
335.381769205336
345.432335720694
342.259459762101
340.894414056005
339.812573741327
356.064035944435
349.62829238678
338.886376283735
348.345650187644
355.732782933897
340.777513974124
334.704130948929
337.635209300475
337.278004403199
320.494415417495
344.199676265876
332.508405506818
345.43354371392
350.176781413769
335.21372241758
340.415662158854
329.39959406976
321.814733421847
277.319621604314
333.800783875486
315.036944722056
331.913554963203
337.355348930394
344.213395853096
348.105295500485
336.778256767409
289.286064535765
351.707067875243
338.836473682959
360.4856684038
332.396680323978
358.504326162119
349.598464745692
343.942517000783
360.507708760459
353.051433249047
350.44786492098
353.241970982937
354.907875213587
360.940425555247
355.125158349827
354.377069927647
325.044715908893
293.329814181414
331.836503490382
343.679364553218
297.24613164419
314.499455233547
285.8932239199
268.16858453575
282.628564970857
303.878707428505
322.989097618849
289.086113958496
330.590503150219
331.840793722338
315.694969616172
320.065582632997
327.880251771045
306.484448560419
306.484448560419
306.484448560419
306.484448560419
306.484448560419
306.484448560419
306.484448560419
306.484448560419
306.484448560419
306.484448560419
305.277785360147
285.892187221674
302.554497157922
294.380754381047
338.097214747399
323.736071951245
356.515558825999
336.650617177669
362.196880940977
323.27861951888
285.150147357695
270.517782783087
215.492578301277
273.399345491664
309.719904504826
217.518131271581
272.042158957611
308.017761884894
310.199911514992
199.232046180925
316.488482264149
336.855562766896
314.011096846036
292.123839249263
315.549626685379
366.971568752746
233.48060230768
307.751803741092
268.011050585126
310.198490610936
229.798574461991
281.523536849842
286.646816071221
312.374865473357
290.964314233224
327.48014904973
294.658027133539
255.257572137536
332.953929701958
320.957474074521
343.144296555118
264.062047161275
198.463308034376
306.163092006498
267.910869769823
292.506435028487
309.906417205191
289.989413912142
295.292568751111
273.499150693217
257.667299326218
287.193281573533
300.588292655533
286.892282025752
305.851761924501
339.43351629427
313.071561255078
287.390329463004
270.411998158961
287.183315981294
328.083914727467
310.409106056486
256.313913906932
232.352771258449
244.924674226064
254.371975524937
282.544828959322
257.854682933767
284.744875241302
287.315843255794
289.190120992527
249.93407163649
256.739587061134
217.802057954868
231.954899132541
251.307479391709
270.488413987408
264.784739197548
294.222396643036
250.112888203876
262.103110218222
246.249458925191
269.988597215999
287.123472556092
274.590273835976
279.744807106461
229.860786753852
283.334960810236
258.49615468849
292.28308682217
241.812655702774
256.600812413644
315.099397780681
280.864154683339
247.339067260455
271.814642278712
303.621423652057
253.185547235289
278.796627419923
260.07326976794
231.438944035484
234.045423643434
142.599968114197
318.566578076568
333.978995406416
240.663162998762
288.168478037109
314.812499273974
286.232933219144
172.639724398787
143.275704605301
240.692904992356
362.269338119555
285.425388665715
-263.635236275039
255.272765588699
-263.635236275039
255.272765588699
-263.635236275039
255.272765588699
-263.635236275039
255.272765588699
-263.635236275039
255.272765588699
-263.635236275039
255.272765588699
-263.635236275039
255.272765588699
-263.635236275039
255.272765588699
-263.635236275039
255.272765588699
-263.635236275039
255.272765588699
314.290451587052
202.594959748303
207.585908094132
298.960327012703
232.814773953396
285.088288999897
240.215167441453
196.69446098771
254.633416766053
221.978937831782
234.0481990679
191.042875362364
77.3060403216259
109.734553160219
218.62536830831
201.346814124088
107.102442575837
117.792136747079
95.6675626702126
169.388856924561
238.948052691401
165.35923859176
114.336542098423
173.102365490086
244.921829665978
38.829527083848
178.838170740195
165.642175696617
45.9524514204586
99.7157714269779
93.9847265982989
164.365009706824
66.756010968913
155.082498573853
104.950399881309
149.343680220632
33.4932883180772
200.177163228725
227.495474948681
228.368969613215
208.474971487442
167.078354332651
193.49980436694
208.610722023906
164.476273292275
239.534833904121
230.877216618668
183.165648254335
239.929866637754
188.702617016959
227.964842194528
147.104327406669
214.993027064447
277.542239926679
240.104934714122
274.377159508454
265.809232553156
298.644546075529
279.580691448786
260.973158652754
247.233614554554
271.342989061732
265.28960085268
283.837713293195
244.193072223488
251.826182393435
226.360970368654
258.768739243294
245.869981496575
265.539332271357
285.935496771343
255.296511311702
258.02325770256
225.468716737136
275.71097593326
247.391795157468
265.001643631915
255.436554832106
287.083123821925
260.385409877432
287.511342977887
278.757359415651
283.154142734009
251.590306081247
275.037420838082
238.769769272869
260.127952054003
234.728012543983
226.879496235284
266.239325954622
224.984093080748
293.450155940043
250.270499546057
278.887603134855
279.023671493513
276.066439352315
258.945877964125
289.869893188923
256.500263568238
276.588321248193
216.649944273369
292.277207143139
217.615501222832
194.414153730844
117.684760260045
249.567213801347
194.322169173622
186.538173479892
230.293832714888
208.964551628074
226.226035699787
104.103396428613
194.909483871341
175.020685412415
186.82750998888
200.590131478097
-221.908093241685
167.742181850375
203.183457671432
140.762639050712
-11.878696209078
206.685836570261
179.020523223915
206.579242254782
159.299680401282
123.862827579476
109.48017515969
138.315686982431
148.547115941834
133.566754658441
114.474283135813
118.691967840326
145.883466509913
148.972493289682
121.935050782093
141.971259728156
189.374887063494
162.526348474907
130.310106912582
118.857861088094
151.067733518054
156.741674570261
155.292166056799
165.284196883724
153.436409608412
144.833864318811
83.1213051112063
123.455062085075
150.305704341885
133.339273755273
216.238132065761
180.892476125659
142.644646280316
187.940925262974
146.017729758682
155.194613802632
143.063264786009
120.390077170803
144.762902683873
141.358092551091
130.96009858768
120.768979834731
145.812272700292
160.277690817034
105.946188277694
111.035042475612
115.980475444179
100.907946964509
155.924399351261
127.371385051812
159.525740400393
162.596251395786
172.585443166576
134.792677286945
120.181933087428
82.1069073631497
92.0705895807387
157.413272524411
83.3167635536101
112.200458514744
190.109507336998
105.270789208775
105.992878624425
160.909116499834
135.196641666575
206.537834470417
229.398864538591
144.155617937824
117.365673165381
224.943653195125
204.388401409316
183.841531272625
124.637379357557
179.000915365583
206.247477775085
190.781801815207
194.020157695431
181.978211458547
171.95443437721
147.976724493294
223.783152360549
209.300103126505
181.302593974839
187.69180196888
178.917447640608
163.227428392023
188.230695849563
177.948001513036
193.7422654743
177.059344341398
182.440545735575
145.342004275493
163.465695922841
118.401956486969
111.38147175315
170.163696253059
140.565710168627
171.662723161468
202.900995923868
189.1060922794
182.967660658194
124.498930788188
151.981457909356
170.471877712676
185.567856445139
154.702432284512
204.698105932363
152.49930101182
174.521067791937
174.566240579197
203.447378530658
147.677090473842
173.359428099766
174.022625140937
171.896139119395
171.625630713019
179.06692602023
156.214885725767
183.954616479839
212.9921601961
214.778160250793
112.659837480227
148.639993422072
148.53021437234
201.190054425229
101.610406169852
163.226084879529
144.188229259318
182.0187786075
