# Supplementary material for: CaV1 and CaV2 calcium channels mediate the release of distinct pools of synaptic vesicles
Source: eLife. 2023 Feb 23;12:e81407. doi: 10.7554/eLife.81407 (PMC10023163; doi:10.7554/eLife.81407)
Supplement: Figure 5—figure supplement 1—source data 1. [file elife-81407-fig5-figsupp1-data1.zip › Figure 5 Supplement - Source Data 1/lin-7/4/1/rimb-1_to_egl-19.csv]

400.202576321877
352.631140035266
352.631140035266
390.135030021676
424.857142387447
369.170147748602
386.006301703377
367.177697112782
412.326702631482
361.302018047176
357.210824839718
391.505117665041
393.722204964177
374.86983154661
333.12423819011
407.19614068131
387.061428943405
403.919210478562
436.941181300073
401.080684562916
407.852440636228
403.252615485853
370.574867686844
367.411883803745
371.23836393853
360.189723115169
365.795156625811
386.750717914771
370.460775119855
371.871281344975
358.325261018315
450.952167213722
410.340239779216
401.505730975507
415.740202918792
385.990849474178
412.047011975919
430.399508790368
430.017637528155
358.121506925247
395.899952506661
383.202700577296
385.172061159326
427.399256084165
380.245443655655
430.31246037138
392.584824979129
412.89691166185
418.84208157494
366.050419026269
397.497124328038
431.276858247844
393.16709221718
397.091889862402
370.203228011273
375.655819759251
427.604663004082
409.181005956059
430.83448052148
362.75451845633
410.576465575527
391.140561157365
387.7153586082
424.827992897142
490.241853712731
313.557216159295
393.260790633662
417.487832439274
406.011438312424
395.598016162872
438.72044372985
423.811907347465
415.579739890774
391.913172150444
422.235311828224
441.077354303719
407.117511001337
523.838901047149
438.880241758116
420.61243963177
450.703960434301
380.544529647006
579.189307702278
399.794695630671
413.60570775126
416.272551225155
381.048732849404
405.391326909608
407.740014669518
428.256777035451
447.049405558237
418.317172382305
427.790807062123
450.663638422164
448.95840313764
444.11045400404
447.00731201877
438.012944521455
449.170021313028
403.3341507676
403.557393980269
405.252411451589
503.575543972345
459.405431064875
428.007433395778
448.227088210369
396.829072433542
418.581937918509
474.396382998859
425.782095735822
511.242309215877
486.976468536879
457.076086177225
445.603842069644
393.964217047367
481.826657498255
460.157534778578
411.503963008228
419.929374250101
488.393039770128
450.540106170583
401.499588742801
492.932805400182
413.577074227556
413.79765465542
435.606081897418
489.172264856412
446.320825068728
447.37421947152
347.251993228987
417.747324869386
463.64274438454
429.604505861724
442.995432836084
432.149522374406
510.028308323535
310.521975212387
413.140761509323
392.448663303925
418.44730495367
466.041075140698
431.718962824571
456.389957958818
408.906188199042
390.951790218805
475.101531262175
445.150327725736
400.107547905895
437.612767891806
428.582923734044
408.500691571393
433.325632210073
490.23117239645
460.562233932569
441.408652622109
530.50666088039
497.147793021237
461.948698181082
462.816177569368
436.036950501173
446.772234070328
391.012569832594
441.325494846185
424.601361234578
431.891619319993
404.951294556702
485.445832283498
522.350926763362
401.675614343067
448.018455647136
457.188156198108
448.215686645002
452.314457011717
419.550116094983
430.543581439801
485.867818645162
443.154552091168
472.802423047362
424.42749344014
408.249813805354
418.835558479741
436.085166928297
539.534992887022
478.280582696505
505.482618361075
508.420388948922
461.197372595989
452.399596013462
575.124264599537
408.010536159929
439.93966526475
505.461399190046
394.774203130512
417.289235537623
457.631684558151
486.659319995049
495.117821048003
428.159546707544
504.6691003665
436.580485102797
467.215344581888
467.526152180144
430.367257773232
517.172233812449
468.992948613197
466.68865008849
663.710092444235
460.391931168033
494.412363730764
485.383833013262
543.100300217982
503.169034756547
500.864722458413
488.054812732993
507.374483337571
604.447382307786
455.340846049205
479.753273129294
441.194170320854
408.091825838897
504.876391942611
474.849075108054
501.965941438211
509.834656129002
339.434756512921
461.915768390767
484.793561017168
432.278305601221
496.935073889883
533.574196950531
580.512031485896
584.561854188782
493.886974475818
486.824482127407
451.483298649448
501.976724895736
425.902380213234
457.557748410904
502.746609652857
473.189498392896
416.882166093508
351.217076982055
475.267101803887
409.190260703219
475.333463577686
421.234882634615
444.407009684495
498.955333028891
464.950443693364
387.726920194335
592.230812986814
470.241617704702
470.083069665552
500.750414621316
498.415490359466
448.342750808015
473.558530532997
503.928641035125
558.79070791222
445.596482966299
544.176312814066
441.177520566069
552.354047016544
450.717641136169
494.746509771399
511.375286568056
507.746498304023
499.425966202272
518.649606790344
552.157574802242
433.550042615663
495.396984749348
494.061838454787
504.312653543922
525.292013992525
531.270334382039
505.032100616949
598.577702013354
473.913666701123
505.705163455519
582.029743035164
699.942096383051
523.317134701636
548.415127141621
464.166533276164
545.628076414896
489.110122124648
486.027486985326
582.328279941439
525.635345757553
473.835144578397
426.029088430416
530.93903606365
513.644486508998
553.726355916882
501.283850110209
429.360402209664
472.379015688197
504.417132632119
504.939392813378
354.518040959598
441.263901199496
454.390228230042
553.082299107084
504.804287988036
600.012482044423
460.692087782678
477.158301780635
497.999963641856
615.337811692771
482.736870509092
464.741273032674
588.157163577425
567.627219916987
552.422017511091
515.95572195426
624.20897255166
471.210408417401
515.280410311856
665.525159777811
601.76367938062
520.94028806433
457.949418089347
480.020935909841
550.974000936181
577.48639303016
533.204240434476
613.650837669591
476.506883081687
425.12615451254
578.707107371141
531.99724269965
490.748518203256
491.008112774613
591.200776371445
557.087876036296
537.353111884508
539.127479284885
666.822666190095
578.493447304596
501.246701277863
512.72336035254
578.63965841481
593.920780979577
486.021292289095
582.167913483048
508.884394255667
573.636337207654
564.28610230551
526.652937886736
560.289846360411
559.837123918547
605.353555642405
521.91256658235
534.143236002168
495.043225472626
528.964968019849
751.728757536062
487.215254976752
554.848915554003
625.454479450997
560.294048843205
459.861299139666
451.065575435914
541.72138821206
540.564728805899
530.850492052774
549.065453086418
607.997328407551
614.338331791781
611.392001789198
629.405010589775
566.5095690827
546.0517128176
612.725790537401
618.562085740255
694.130163198344
462.918333259351
655.982268865662
554.734108309545
496.097086164302
572.085041855944
562.217833652057
594.816935211858
671.994783582279
454.391050464752
551.92946689284
644.999451718646
482.143187932246
536.757563996516
487.540300719382
550.212512787217
528.555776674195
606.380948973632
515.2312804964
578.862104153821
562.961035778626
645.854246433979
654.943780392799
551.633300276688
653.785890342573
563.751499623695
614.045630850103
515.247480521542
609.623602827327
529.979941625943
626.396877242012
579.650393633819
493.698151073733
552.188247431293
555.282096412735
534.416105651846
520.543883377257
592.296575997816
556.121590717828
655.191043451219
666.203432271326
559.619689123612
501.607565853341
483.303039863244
550.052491287033
704.263144110577
535.073939733134
554.054654849684
564.295550191915
673.941305284905
539.654259204666
560.128770796171
545.54360798452
649.822611079697
625.431634999981
593.671735250589
542.991522077367
666.455739392297
572.168693623224
571.769438583715
578.894539952775
599.472429676513
633.164113576799
608.300724438941
536.037904439196
650.683873640894
607.174390073433
643.258306603268
571.698504607868
565.021903852828
635.734043978513
508.448122857724
579.909347966477
649.425444823251
678.267733675764
590.764863705139
696.417847872548
586.028490601062
676.824190103087
583.503785442694
602.477042100469
551.806389942516
660.057366975028
660.057366975028
660.057366975028
660.057366975028
660.057366975028
660.057366975028
660.057366975028
660.057366975028
660.057366975028
660.057366975028
704.601826448974
519.512604974587
778.054119730527
595.745503267854
565.518455457202
725.837172177316
655.963671003536
597.811462296519
565.192910307211
639.877429838161
663.852327329381
560.332406188756
566.017451790465
661.483645470889
548.604659649556
653.220043815772
544.863293599852
649.724552945458
705.995969842374
160.506224757693
636.214588696992
672.21735900939
600.032327109855
612.192319144218
711.563385394047
679.325134636294
591.724703152981
659.419220568592
681.39170078518
739.654814950352
631.462330193313
610.961960991774
669.619520749056
616.300333270468
784.456471158668
664.431741429185
739.140245057215
666.908889588562
597.431765399377
537.014396427632
673.146139549683
654.075484185805
615.666505261497
578.570001974933
697.003600130118
678.953505948341
595.379793340693
618.913391930655
668.966614815648
643.898406533046
654.715277847472
720.084815664806
654.492959010755
630.898724268534
314.08516605781
630.711261198616
549.688809477597
674.538776363572
631.299386532119
688.039400282878
725.626903346476
665.548233272366
663.854678274458
682.853682199215
725.921902769705
619.23641234137
706.804402454107
720.129905804051
672.735190450127
586.04149252975
671.677712265024
709.073158081406
126.906018172529
733.659775783286
733.659775783286
733.659775783286
733.659775783286
733.659775783286
733.659775783286
733.659775783286
733.659775783286
733.659775783286
733.659775783286
677.289506064282
688.180048578133
721.112310981658
713.477062888365
664.511005776239
649.630126078082
712.338167966382
612.279679402933
665.083317363098
646.718558058477
626.840444292151
718.476551331985
678.187950576305
723.935842755174
743.983964161162
682.764343500487
666.304291080281
629.596841579261
763.198893515535
702.75130443019
595.168382077982
736.245939328623
698.5317942848
