# Supplementary material for: CaV1 and CaV2 calcium channels mediate the release of distinct pools of synaptic vesicles
Source: eLife. 2023 Feb 23;12:e81407. doi: 10.7554/eLife.81407 (PMC10023163; doi:10.7554/eLife.81407)
Supplement: Figure 5—figure supplement 1—source data 1. [file elife-81407-fig5-figsupp1-data1.zip › Figure 5 Supplement - Source Data 1/lin-7/4/1/rimb-1_to_rimb-1(cav1).csv]

-121.122278144572
-168.693714431183
-168.693714431183
-131.189824444773
-96.467712079002
-152.154706717847
-135.318552763072
-154.147157353667
-108.998151834967
-160.022836419274
-164.114029626731
-129.819736801408
-127.602649502272
-146.455022919839
-188.200616276339
-114.12871378514
-134.263425523044
-117.405643987888
-84.383673166376
-120.244169903533
-113.472413830221
-118.072238980596
-150.749986779605
-153.912970662705
-150.08649052792
-161.135131351281
-155.529697840639
-134.574136551679
-150.864079346595
-149.453573121475
-162.999593448134
-70.3726872527277
-110.984614687233
-119.819123490943
-105.584651547657
-135.334004992272
-109.27784249053
-90.9253456760816
-91.307216938294
-163.203347541203
-125.424901959788
-138.122153889153
-136.152793307123
-93.9255983822841
-141.079410810795
-91.0123940950689
-128.74002948732
-108.427942804599
-102.48277289151
-155.27443544018
-123.827730138411
-90.0479962186055
-128.15776224927
-124.232964604047
-151.121626455177
-145.669034707198
-93.7201914623674
-112.14384851039
-90.4903739449692
-158.57033601012
-110.748388890923
-130.184293309085
-133.609495858249
-96.4968615693069
-31.0830007537188
-207.767638307154
-128.064063832788
-103.837022027175
-115.313416154026
-125.726838303577
-82.6044107365997
-97.5129471189848
-105.745114575675
-129.411682316006
-99.0895426382249
-80.2475001627299
-114.207343465112
2.51404658069987
-82.4446127083338
-100.712414834679
-70.6208940321485
-140.780324819443
57.8644532358285
-121.530158835778
-107.71914671519
-105.052303241295
-140.276121617046
-115.933527556841
-113.584839796931
-93.0680774309985
-74.2754489082126
-103.007682084144
-93.534047404326
-70.6612160442855
-72.3664513288095
-77.2144004624097
-74.3175424476794
-83.3119099449941
-72.1548331534214
-117.99070369885
-117.76746048618
-116.07244301486
-17.7493104941041
-61.919423401574
-93.3174210706711
-73.0977662560799
-124.495782032907
-102.742916547941
-46.9284714675905
-95.5427587306276
-10.0825452505724
-34.3483859295702
-64.2487682892242
-75.7210123968052
-127.360637419082
-39.498196968194
-61.167319687871
-109.820891458221
-101.395480216348
-32.9318146963215
-70.7847482958659
-119.825265723648
-28.3920490662676
-107.747780238893
-107.527199811029
-85.718772569031
-32.1525896100375
-75.0040293977218
-73.9506349949297
-174.072861237462
-103.577529597063
-57.6821100819088
-91.7203486047256
-78.3294216303657
-89.1753320920434
-11.2965461429139
-210.802879254063
-108.184092957126
-128.876191162524
-102.877549512779
-55.2837793257513
-89.6058916418788
-64.9348965076315
-112.418666267407
-130.373064247644
-46.2233232042745
-76.1745267407132
-121.217306560555
-83.7120865746438
-92.7419307324053
-112.824162895056
-87.999222256376
-31.093682069999
-60.7626205338802
-79.9162018443403
9.18180641394065
-24.1770614452125
-59.376156285367
-58.5086768970814
-85.2879039652762
-74.5526203961217
-130.312284633856
-79.9993596202639
-96.7234932318715
-89.4332351464564
-116.373559909747
-35.8790221829513
1.02607229691239
-119.649240123383
-73.3063988193135
-64.1366982683412
-73.109167821447
-69.0103974547328
-101.774738371467
-90.7812730266487
-35.4570358212877
-78.1703023752816
-48.5224314190873
-96.8973610263092
-113.075040661095
-102.489295986708
-85.2396875381528
18.2101384205725
-43.0442717699443
-15.8422361053745
-12.9044655175276
-60.1274818704605
-68.9252584529877
53.7994101330878
-113.31431830652
-81.3851892016992
-15.8634552764033
-126.550651335938
-104.035618928827
-63.6931699082979
-34.6655344714
-26.2070334184464
-93.1653077589053
-16.6557540999493
-84.7443693636524
-54.1095098845617
-53.7987022863053
-90.9575966932171
-4.1526206540002
-52.3319058532525
-54.6362043779591
142.385237977785
-60.9329232984164
-26.9124907356854
-35.9410214531872
21.775445751533
-18.1558197099021
-20.4601320080365
-33.2700417334563
-13.950371128878
83.1225278413367
-65.9840084172447
-41.5715813371553
-80.1306841455953
-113.233028627552
-16.4484625238383
-46.4757793583958
-19.358913028238
-11.4901983374475
-181.890097953528
-59.4090860756824
-36.5312934492813
-89.046548865228
-24.3897805765664
12.2493424840814
59.1871770194466
63.2369997223323
-27.4378799906317
-34.5003723390419
-69.8415558170018
-19.3481295707134
-95.4224742532151
-63.7671060555458
-18.5782448135924
-48.1353560735533
-104.442688372941
-170.107777484394
-46.0577526625621
-112.13459376323
-45.9913908887629
-100.089971831834
-76.917844781954
-22.3695214375584
-56.3744107730854
-133.597934272115
70.9059585203649
-51.0832367617477
-51.2417848008972
-20.5744398451334
-22.909364106983
-72.9821036584344
-47.7663239334524
-17.3962134313242
37.4658534457703
-75.7283715001504
22.8514583476172
-80.1473339003805
31.0291925500951
-70.6072133302805
-26.57834469505
-9.94956789839307
-13.5783561624266
-21.898888264177
-2.67524767610485
30.8327203357931
-87.7748118507861
-25.9278697171012
-27.2630160116623
-17.012200922527
3.96715952607519
9.94547991559011
-16.2927538495005
77.2528475469044
-47.4111877653268
-15.6196910109302
60.7048885687145
178.617241916601
1.99228023518663
27.0902726751719
-57.1583211902853
24.3032219484467
-32.2147323418012
-35.2973674811237
61.0034254749899
4.31049129110397
-47.4897098880519
-95.2957660360335
9.61418159720051
-7.68036795745138
32.401501450433
-20.0410043562406
-91.9644522567851
-48.9458387782524
-16.90772183433
-16.3854616530716
-166.806813506852
-80.0609532669532
-66.934626236407
31.7574446406343
-16.5205664784135
78.6876275779741
-60.6327666837715
-44.1665526858142
-23.3248908245932
94.0129572263213
-38.5879839573572
-56.5835814337752
66.832309110976
46.3023654505378
31.097163044642
-5.36913251218903
102.884118085211
-50.1144460490486
-6.04444415459329
144.200305311362
80.4388249141703
-0.384566402119162
-63.3754363771022
-41.3039185566086
29.6491464697319
56.1615385637106
11.8793859680263
92.3259832031417
-44.8179713847621
-96.1986999539095
57.382252904692
10.6723882332008
-30.5763362631933
-30.3167416918368
69.8759219049953
35.7630215698464
16.0282574180583
17.802624818436
145.497811723646
57.1685928381467
-20.0781531885859
-8.60149411390921
57.3148039483603
72.5959265131278
-35.3035621773543
60.843059016599
-12.4404602107825
52.3114827412046
42.9612478390609
5.32808342028693
38.9649918939613
38.5122694520978
84.0287011759556
0.587712115901013
12.8183815357188
-26.2816289938237
7.64011355339971
230.403903069613
-34.1095994896968
33.5240610875535
104.129624984547
38.9691943767557
-61.4635553267835
-70.2592790305353
20.3965337456102
19.2398743394497
9.52563758632459
27.7405986199683
86.672473941102
93.0134773253321
90.0671473227485
108.080156123326
45.1847146162509
24.7268583511504
91.4009360709515
97.2372312738062
172.805308731895
-58.4065212070982
134.657414399213
33.4092538430959
-25.2277683021475
50.7601873894946
40.8929791856081
73.4920807454091
150.669929115829
-66.9338040016974
30.6046124263903
123.674597252197
-39.181666534203
15.4327095300669
-33.7845537470675
28.8876583207675
7.23092220774561
85.0560945071829
-6.09357397004896
57.5372496873715
41.6361813121766
124.52939196753
133.61892592635
30.3084458102385
132.461035876124
42.4266451572457
92.7207763836541
-6.07737394490687
88.2987483608777
8.65508715949363
105.072022775563
58.3255391673702
-27.6267033927161
30.863392964844
33.9572419462856
13.0912511853967
-0.780971089192462
70.9717215313667
34.7967362513791
133.86618898477
144.878577804877
38.2948346571629
-19.7172886131084
-38.0218146032057
28.7276368205839
182.938289644128
13.7490852666851
32.7298003832348
42.9706957254657
152.616450818456
18.3294047382169
38.8039163297217
24.218753518071
128.497756613247
104.106780533531
72.34688078414
21.666667610918
145.130884925848
50.8438391567743
50.4445841172655
57.5696854863254
78.1475752100632
111.839259110349
86.9758699724916
14.7130499727464
129.359019174444
85.8495356069834
121.933452136818
50.3736501414187
43.6970493863791
114.409189512064
-12.8767316087251
58.5844935000277
128.100590356802
156.942879209315
69.4400092386895
175.092993406099
64.7036361346127
155.499335636638
62.1789309762444
81.1521876340194
30.4815354760667
138.732512508579
138.732512508579
138.732512508579
138.732512508579
138.732512508579
138.732512508579
138.732512508579
138.732512508579
138.732512508579
138.732512508579
183.276971982525
-1.81224949186253
256.729265264077
74.4206488014042
44.1936009907531
204.512317710867
134.638816537086
76.4866078300693
43.8680558407614
118.552575371712
142.527472862932
39.0075517223067
44.6925973240159
140.15879100444
27.2798051831069
131.895189349323
23.5384391334028
128.399698479008
184.671115375924
-360.818629708756
114.889734230543
150.892504542941
78.7074726434057
90.867464677769
190.238530927598
158.000280169845
70.3998486865312
138.094366102143
160.06684631873
218.329960483903
110.137475726864
89.6371065253243
148.294666282607
94.9754788040191
263.131616692219
143.106886962736
217.815390590766
145.584035122112
76.1069109329273
15.6895419611828
151.821285083233
132.750629719356
94.3416507950478
57.2451475084836
175.678745663668
157.628651481891
74.0549388742438
97.5885374642057
147.641760349199
122.573552066597
133.390423381023
198.759961198357
133.168104544306
109.573869802085
-207.239688408639
109.386406732167
28.3639550111475
153.213921897122
109.974532065669
166.714545816429
204.302048880027
144.223378805917
142.529823808009
161.528827732765
204.597048303256
97.9115578749206
185.479547987657
198.805051337602
151.410335983677
64.7166380633007
150.352857798574
187.748303614957
-394.41883629392
212.334921316837
212.334921316837
212.334921316837
212.334921316837
212.334921316837
212.334921316837
212.334921316837
212.334921316837
212.334921316837
212.334921316837
155.964651597833
166.855194111684
199.787456515209
192.152208421916
143.18615130979
128.305271611633
191.013313499932
90.9548249364834
143.758462896649
125.393703592028
105.515589825702
197.151696865536
156.863096109855
202.610988288725
222.659109694712
161.439489034037
144.979436613832
108.271987112812
241.874039049086
181.426449963741
73.8435276115324
214.921084862173
177.20693981835
