# Supplementary material for: CaV1 and CaV2 calcium channels mediate the release of distinct pools of synaptic vesicles
Source: eLife. 2023 Feb 23;12:e81407. doi: 10.7554/eLife.81407 (PMC10023163; doi:10.7554/eLife.81407)
Supplement: Figure 5—figure supplement 1—source data 1. [file elife-81407-fig5-figsupp1-data1.zip › Figure 5 Supplement - Source Data 1/lin-7/4/1/rimb-1_to_rimb-1(lin-7).csv]

-131.084843745561
-174.265177399753
-174.265177399753
-132.263946012021
-94.6791859445148
-150.456451258275
-139.102050742327
-152.597776460776
-102.955119637616
-157.314793987329
-167.341802586565
-131.217334908193
-132.634762833177
-145.797054481312
-192.662161133881
-114.402934206923
-135.719902850673
-122.097101299254
-85.7917574169478
-122.294469762897
-119.362559368024
-118.097841340565
-151.081955982356
-157.105505542399
-150.310710361753
-161.597438888375
-151.178623569444
-136.939448090876
-151.971738251697
-148.168713403009
-165.660992791309
-70.1584659949367
-117.197255931693
-119.27393050391
-108.414815760649
-136.811545718534
-114.525733567833
-90.4571501283572
-91.4572284205569
-161.743179784891
-119.020381458588
-142.533205559761
-134.851928763297
-92.5694797330962
-140.195650751219
-92.242483930766
-129.556456297416
-111.868749074629
-108.760457362672
-151.943198747371
-119.882511642665
-89.3896347734972
-127.790603090009
-121.243073469825
-154.462304268076
-146.300426096768
-94.2737397811452
-118.122856272617
-94.0687278082733
-157.695955102599
-112.723244005412
-129.734565332825
-133.175387184165
-99.4681990522495
-27.2191199203025
-207.969971561059
-132.075268763751
-105.329385440758
-121.373582723611
-128.087467188952
-84.5537018963241
-103.044862591518
-108.246600429875
-127.252090663174
-106.075519473885
-85.5871932815735
-125.814773169543
-8.15441673835812
-84.1149172794849
-99.7183201807165
-76.1578078984403
-138.722470818197
47.6899843277533
-124.203888311004
-110.854583501259
-110.929282619296
-144.029691970367
-117.564567444431
-112.225271207739
-92.3376477182828
-81.7693237479598
-99.6039079728871
-92.4749185662004
-77.222174630926
-71.9100853939854
-80.7661797289074
-72.6393732333454
-85.1332791813784
-77.3418391293508
-114.840601981998
-120.525990410191
-117.644292182342
-7.85301613672709
-54.7646583529058
-93.738895701792
-76.3211578964274
-121.350522180612
-105.482388392655
-44.3390814398481
-97.5757150973895
-12.043106883677
-37.6832628096126
-61.0906947484291
-75.7442095086535
-123.732221334127
-39.8144786446701
-58.3243845469515
-112.277714306318
-101.238331483697
-36.8268963853006
-69.657416462489
-125.481424746727
-25.0239943468368
-108.831949730626
-105.45152680532
-86.731519678633
-32.1280214452145
-72.8164318106374
-74.1641779815109
-179.391381324762
-102.1869369919
-58.8404889231715
-89.655261335216
-79.3236484723839
-89.0623431648164
-16.384121682122
-210.189150007938
-116.45770118978
-123.734322250366
-110.765783342142
-48.4834961863125
-90.610976867647
-66.1266002187112
-112.293529305814
-130.753974940857
-43.7174689819967
-84.9850559147653
-125.586178176589
-84.7989466840845
-92.5843134100996
-107.103197227605
-83.3113891674948
-34.9476731722425
-56.3133639433399
-75.8091060735205
4.73960569088558
-29.1126378214067
-58.0773401532588
-66.126213260899
-87.568850593465
-69.2601500453256
-121.174525069355
-76.2906750109687
-94.0884460819179
-93.3318738512426
-109.010072525933
-27.8023765607504
-9.70252796410568
-120.434580617653
-76.5276626609593
-70.0069475787623
-67.6942057993565
-70.8950905292604
-108.831338854065
-93.6282956166488
-34.9355430320975
-84.0913813791904
-47.3797039144556
-102.561419408557
-123.125868374944
-96.009187494652
-83.0292012104492
22.8062073216624
-38.1185421180344
-12.7455774330774
-19.9533683828849
-54.2568609862246
-78.0480389059176
42.2767298648905
-118.664445434226
-80.1229221281501
-22.3457076368704
-129.471332741723
-104.662442660545
-64.1124309927218
-36.9108202037078
-22.2515416837214
-94.2155938024935
-13.1690777834374
-87.9944463561005
-61.6058122981958
-58.6942200456124
-83.8378460937638
2.55330134810174
-49.3056866098686
-48.0684631325767
128.778850589815
-60.272313695581
-20.4871895239103
-28.6622620533799
12.6179661525548
-23.7480834700564
-28.3243774640232
-33.159796120055
-14.4364219561976
81.3617083221488
-69.9825242594106
-49.1606783492844
-83.7847756067549
-109.680606262067
-24.1999021579759
-46.1617288574744
-18.6250391753456
-14.8900374980622
-184.962368553039
-56.664553642313
-41.4089623949658
-91.5481129840318
-27.3691899126316
11.1422209539196
60.2496632517905
56.4133054535887
-26.4286867590745
-30.5252943170417
-70.5911800377471
-22.4800620370916
-92.9513208605531
-55.6949056118301
-14.2724112098804
-45.4655665607497
-99.1693224365426
-163.493085225511
-44.6636722636486
-110.872350137828
-46.4911158784362
-96.1072649778816
-76.8215411765905
-31.6761807414605
-58.7841397984685
-136.769657072922
79.5132610489272
-54.9231873859208
-59.0923130021474
-18.4983365402859
-20.0552910125516
-69.0963522098373
-48.7679123229282
-17.3250919370275
27.5664845261126
-79.8699509356356
9.72136236009828
-86.8746234219343
27.3865676288369
-68.253995675137
-35.4799602419189
-2.33545332952235
-16.7392146552393
-16.6987689295165
-1.11079957393122
26.2759693950375
-88.6056481361957
-29.9439036661661
-35.0485952155595
-18.9268487506197
-0.0318839628798742
16.6747502054186
-15.17335330479
76.9952087383208
-49.2582471153291
-16.1753777301019
56.8256349704625
175.256263955691
7.03436792288448
21.9155431372164
-64.2232384847357
26.5200006856176
-38.8448832379345
-34.5402172440899
53.1357562086723
2.16083938403608
-46.5267100312685
-96.1324319410833
6.89666299736382
-11.1850901326015
28.3476847310321
-23.1380150436053
-98.4288500038001
-54.0002076863329
-20.4287257230717
-14.7059462881007
-169.321057671903
-77.8444781088747
-69.8773257440316
28.2817459639846
-15.99824726521
74.8251173607641
-60.1000513154522
-45.747516839152
-29.0140296051595
97.7203815573957
-36.8625734336511
-51.7023742235178
67.0667945954374
46.9112998528199
16.9699361216663
-6.77836048586323
114.568786964423
-49.7684439565819
-17.3178770014401
154.462871902391
75.7867596920187
-6.91120007859354
-68.0082146503973
-43.2803236840009
34.620661647461
47.9708150124115
14.9646490060477
90.8953191541041
-43.3013854701421
-97.474936829276
49.5824655306369
12.9704109645372
-25.0628117616307
-33.5039394264586
55.4945385943956
23.7258447518907
6.9768493326701
4.91488117412337
141.975279710994
52.6702898211406
-13.1809231251464
-10.3254313107009
53.5351207900985
60.7866302632137
-31.6370176485434
54.9960185518321
-13.0058743126374
44.8935479268494
36.7941530859389
8.73189114461456
45.303384065719
42.1368081038618
90.4284954941813
-6.3965857420535
8.47527362045548
-26.5026394812867
12.5750796725715
228.534789010824
-30.6914861231417
28.6014714550001
110.38115657173
37.583372749983
-52.2036586826325
-61.1995781231653
21.8917778142186
29.2974597047469
14.5682700079415
34.8702465389488
88.4316423152886
86.4308249825644
90.7703332294532
109.785028899267
55.7710542792829
28.2381987356748
85.461989731557
94.4080757069387
181.942543455554
-55.9590201180308
130.764679462411
30.7915714085939
-18.5658564984697
62.7886917010364
45.7591060277809
68.1556757987273
151.581414105171
-58.8138319202953
33.6505575235424
124.938777660485
-35.8149920152482
9.88888942275116
-34.6264576415488
30.8864228778839
13.207929347549
77.0483483609569
-8.88611506020789
55.0510850437258
43.3656499320332
130.895785832861
118.021050351643
29.8362954577224
121.694967586747
41.0427021297673
92.0763510418001
-15.9050904904943
88.1935959512412
0.0121083509493474
110.010934115257
56.978560530797
-18.337402528743
33.2350766323052
42.6463166769918
8.63187578420911
7.13476748912217
74.9956410146497
36.8373714841455
132.002580199909
141.099283412515
38.1508088869741
-25.8589866667844
-39.6613209096467
22.0743208567928
188.452095960209
18.2936737869404
37.9505129677218
47.4287532454928
145.800419555922
19.6208252730303
36.9679055057459
19.7903259885898
132.956341343292
110.194508352095
83.5506639141877
20.1478074283605
150.962190113973
45.1792494482543
51.6313112186272
71.7293097230067
83.88620715668
103.959679846193
96.3281869792572
10.2134056069681
141.910585049045
89.0005767478979
124.026288782199
53.5862840078462
51.8369784358692
118.710210623613
-3.19107335800618
67.409279319143
145.917261846242
164.11869873849
60.4504926560385
169.329072416491
60.7691566810136
147.585084354067
69.4721569125795
89.949019217036
38.0485158113697
129.589275815206
129.589275815206
129.589275815206
129.589275815206
129.589275815206
129.589275815206
129.589275815206
129.589275815206
129.589275815206
129.589275815206
181.618195814357
5.93552663131413
264.684567427601
67.3002879449286
43.9656863826021
215.757843798563
133.660760777786
75.8179225896674
40.2647169308693
123.821351448911
139.099198715725
45.4579627047933
44.3822177319562
141.167160056739
24.0199998100179
127.921267916341
30.8099850336021
133.290524561415
194.045325448056
-349.213405860231
121.241988025398
153.140837187631
74.8365066090355
98.3880679814611
199.192809573993
158.304658790148
69.2443884589975
147.270948575835
149.599035165265
230.49925478697
112.918039736927
89.3955348419513
149.784386992198
89.9863603520462
269.96415300638
139.908957688825
212.416334943468
139.334931252703
70.5674210081288
15.4593376620705
148.207437703788
140.733381795913
94.1779631545123
63.3867875224478
173.092608094144
167.375639538723
74.2054455320686
102.592422808546
141.774024485085
126.085639051384
138.540885119724
200.916268170584
143.706191257963
111.596740410077
-199.510709565697
123.463248124663
25.5098904175356
157.640179116172
113.084831411667
173.197491539315
212.513491983889
149.747214400206
139.057163542926
158.203886025996
215.93662459022
95.4892277534982
181.14689653144
198.599388190369
164.848122097123
63.4664513806711
161.508009378269
187.915388643263
-412.4886255083
220.637760733627
220.637760733627
220.637760733627
220.637760733627
220.637760733627
220.637760733627
220.637760733627
220.637760733627
220.637760733627
220.637760733627
160.780684183896
178.007110339753
214.95512021011
184.06531951378
145.724573324345
134.841554986839
204.062672517339
91.1496256031714
149.13332009117
137.552406234652
100.981239391671
208.01938583407
158.129247787643
207.638382253903
217.365405651604
166.439034155355
150.831888267059
120.958144237633
244.141550693286
185.54537179239
88.8348107634647
226.720727897209
187.288662166064
