# Supplementary material for: CaV1 and CaV2 calcium channels mediate the release of distinct pools of synaptic vesicles
Source: eLife. 2023 Feb 23;12:e81407. doi: 10.7554/eLife.81407 (PMC10023163; doi:10.7554/eLife.81407)
Supplement: Figure 5—figure supplement 1—source data 1. [file elife-81407-fig5-figsupp1-data1.zip › Figure 5 Supplement - Source Data 1/lin-7/4/2.csv]

image-ID	cycle	z-step	frame	accum	photon-count	photon-count11	photon-count12	photon-count21	photon-count22	psfx	psfy	psfz	psf-photon-count	x	y	z	amp	background11	background12	background21	background22	maxResidualSlope	chisq	log-likelihood	accuracy	llr	time-point	precisionx	precisiony	precisionz	frame-timestamp	vis-probe
1	0	0	1	1	5860.52	3626.69	2233.83	0	0	161.473	329.256	312.642	4511.06	3625.61	16413.6	-312.642	226.802	680.972	890.628	0	0	0.583786	464.749	-1083.14	250	593.446	0	14.7263	15.721	48.2912	1614205515290912	0
2	0	0	2	1	4799.72	2420.21	2379.51	0	0	143.36	210.151	181.762	3553.33	3743.38	16532.7	-181.762	163.314	689.857	893.836	0	0	1.23138	509.251	-1105.09	250	525.526	0	21.2935	20.5706	50.09	1614205515310923	0
3	0	0	3	1	6055.27	2881.66	3173.61	0	0	96.1786	240.967	167.065	5880.9	3690.9	16601.6	-167.065	272.748	656.05	875.791	0	0	2.6412	573.68	-1139.22	250	792.923	0	12.8418	12.2202	29.703	1614205515330933	0
4	0	0	4	1	5569.18	3247.11	2322.08	0	0	233.604	291.469	398.169	4846.95	3553.48	16451.4	-398.169	250.345	678.55	891.523	0	0	1.1568	558.87	-1129.03	250	635.56	0	13.0529	15.115	60.2771	1614205515350944	0
5	0	0	5	1	5852.81	3571.33	2281.48	0	0	119.065	175.423	243.292	5323.39	3668.01	16567.5	-243.292	249.114	673.575	884.774	0	0	4.57698	474.773	-1087.57	250	753.909	0	13.8712	13.6577	36.1377	1614205515370955	0
6	0	0	6	1	5932.84	3367.58	2565.26	0	0	168.364	277.527	302.445	4585.65	3618.72	16465.4	-302.445	224.591	675.113	877.826	0	0	2.8158	449.422	-1074.04	250	606.515	0	14.8698	15.5524	46.8929	1614205515390966	0
7	0	0	7	1	6141.69	3545.68	2596.01	0	0	135.747	163.734	185.147	5308.06	3651.33	16579.1	-185.147	242.107	671.503	868.713	0	0	5.21779	570.106	-1134.6	250	830.351	0	14.3671	13.8053	33.968	1614205515410977	0
8	0	0	8	1	4925.04	2810.89	2114.14	0	0	254.346	298.057	374.295	4154.42	3532.73	16444.8	-374.295	212.977	664.731	875.925	0	0	0.81494	477.087	-1086.99	250	597.102	0	15.1343	17.017	63.617	1614205515430988	0
10	0	0	10	1	6577.62	3819.81	2757.81	0	0	138.583	170.429	256.539	5833.23	3648.5	16572.5	-256.539	273.68	655.92	861.768	0	0	2.60193	544.541	-1119.95	250	796.457	0	12.4066	12.3564	33.5976	1614205515471010	0
11	0	0	11	1	6481.61	3338.19	3143.42	0	0	77.2107	177.846	170.803	4599.05	3709.87	16565	-170.803	211.059	655.416	857.319	0	0	3.59282	528.77	-1111.74	250	639.061	0	16.3397	15.6051	37.9169	1614205515491021	0
12	0	0	12	1	4886.88	2914.52	1972.36	0	0	235.447	350.959	297.089	3821.13	3551.63	16391.9	-297.089	194.278	647.685	855.456	0	0	1.32098	447.667	-1069.57	250	574.533	0	16.8814	17.886	52.4492	1614205515511032	0
13	0	0	13	1	5627.06	3149.22	2477.84	0	0	167.011	223.603	251.023	5295.06	3620.07	16519.3	-251.023	250.264	645.28	852.459	0	0	0.840613	453.349	-1074.19	250	640.054	0	13.4677	13.383	35.8967	1614205515531042	0
17	0	0	17	1	6119.52	2928.41	3191.11	0	0	152.709	192.176	191.429	4297.77	3634.37	16550.7	-191.429	197.347	621.595	818.563	0	0	1.21758	480.502	-1083.12	250	590.729	0	16.9027	16.3704	40.3503	1614205515851217	0
18	0	0	18	1	6119.52	2928.41	3191.11	0	0	152.709	192.176	191.429	4297.77	3634.37	16550.7	-191.429	197.347	621.595	818.563	0	0	1.21758	480.502	-1083.12	250	590.729	0	16.9027	16.3704	40.3503	1614205515851217	0
19	0	0	19	1	6119.52	2928.41	3191.11	0	0	152.709	192.176	191.429	4297.77	3634.37	16550.7	-191.429	197.347	621.595	818.563	0	0	1.21758	480.502	-1083.12	250	590.729	0	16.9027	16.3704	40.3503	1614205515851217	0
20	0	0	20	1	6119.52	2928.41	3191.11	0	0	152.709	192.176	191.429	4297.77	3634.37	16550.7	-191.429	197.347	621.595	818.563	0	0	1.21758	480.502	-1083.12	250	590.729	0	16.9027	16.3704	40.3503	1614205515851217	0
21	0	0	21	1	6119.52	2928.41	3191.11	0	0	152.709	192.176	191.429	4297.77	3634.37	16550.7	-191.429	197.347	621.595	818.563	0	0	1.21758	480.502	-1083.12	250	590.729	0	16.9027	16.3704	40.3503	1614205515851217	0
22	0	0	22	1	6119.52	2928.41	3191.11	0	0	152.709	192.176	191.429	4297.77	3634.37	16550.7	-191.429	197.347	621.595	818.563	0	0	1.21758	480.502	-1083.12	250	590.729	0	16.9027	16.3704	40.3503	1614205515851217	0
23	0	0	23	1	6119.52	2928.41	3191.11	0	0	152.709	192.176	191.429	4297.77	3634.37	16550.7	-191.429	197.347	621.595	818.563	0	0	1.21758	480.502	-1083.12	250	590.729	0	16.9027	16.3704	40.3503	1614205515851217	0
24	0	0	24	1	6119.52	2928.41	3191.11	0	0	152.709	192.176	191.429	4297.77	3634.37	16550.7	-191.429	197.347	621.595	818.563	0	0	1.21758	480.502	-1083.12	250	590.729	0	16.9027	16.3704	40.3503	1614205515851217	0
25	0	0	25	1	6119.52	2928.41	3191.11	0	0	152.709	192.176	191.429	4297.77	3634.37	16550.7	-191.429	197.347	621.595	818.563	0	0	1.21758	480.502	-1083.12	250	590.729	0	16.9027	16.3704	40.3503	1614205515851217	0
26	0	0	26	1	5711.02	3294.8	2416.22	0	0	43.2157	174.388	239.756	5065.83	3644.2	16568.5	-239.756	240.496	602.566	800.624	0	0	4.18701	493.818	-1087.39	250	614.149	0	13.7083	13.4484	35.5768	1614205515871228	0
27	0	0	27	1	4339.27	2170.07	2169.2	0	0	136.88	263.314	314.067	3515.01	3650.2	16479.6	-314.067	172.334	613.125	806.224	0	0	1.84196	403.887	-1044.19	250	484.955	0	18.2554	19.2535	60.5541	1614205515891239	0
28	0	0	28	1	5351.23	2856.75	2494.48	0	0	164.148	224.899	273.555	4114.43	3722.59	16518	-273.555	196.207	606.726	809.013	0	0	1.66692	453.845	-1067.52	250	676.911	0	16.3656	16.562	46.8904	1614205515911249	0
29	0	0	29	1	5236.66	2519.85	2716.82	0	0	114.565	185.367	178.414	4822.33	3672.51	16557.5	-178.414	220.765	601.411	798.751	0	0	3.46287	443.516	-1063.75	250	719.951	0	15.0559	14.4269	35.2698	1614205515931260	0
30	0	0	30	1	5301.16	2751.65	2549.51	0	0	115.809	191.377	172.544	4455.98	3770.93	16551.5	-172.544	203.779	609.372	810.362	0	0	0.784319	420.886	-1052.85	250	519.943	0	16.3601	15.6793	38.0836	1614205515951271	0
31	0	0	31	1	6272.69	3456.76	2815.92	0	0	153.299	222.849	226.593	5824.14	3633.78	16520	-226.593	272.841	593.164	784.051	0	0	2.50707	422.959	-1049.48	250	639.25	0	12.0384	11.8097	30.4074	1614205515971282	0
32	0	0	32	1	5742.89	3027.43	2715.46	0	0	103.907	148.033	179.055	4935.91	3683.17	16594.8	-179.055	224.93	605.789	799.07	0	0	2.66925	452.685	-1068	250	632.888	0	14.8506	14.1312	34.7551	1614205515991293	0
33	0	0	33	1	4701.11	2557.81	2143.3	0	0	119.191	222.181	234.366	3766.77	3667.89	16520.7	-234.366	177.391	584.621	782.571	0	0	2.35528	370.996	-1024.38	250	596.059	0	18.1287	17.7852	46.4177	1614205516011304	0
34	0	0	34	1	5303.64	2696.38	2607.26	0	0	102.107	213.151	219.379	5162.73	3684.97	16529.7	-219.379	241.868	580.346	780.797	0	0	2.18257	395.24	-1034.4	250	599.384	0	13.5326	13.1419	33.571	1614205516031315	0
35	0	0	35	1	5285.33	2525.56	2759.77	0	0	94.8783	172.777	51.8945	3860.38	3791.86	16570.1	-51.8945	171.192	594.247	788.289	0	0	1.68296	445.452	-1061.83	250	539.031	0	18.4498	17.6868	38.971	1614205516051326	0
38	0	0	38	1	4414.23	2697.4	1716.83	0	0	138.51	312.46	247.667	3891.31	3648.57	16430.4	-247.667	189.721	583.134	771.659	0	0	0.9211	372.292	-1023.07	250	509.862	0	16.8094	16.8828	44.4	1614205516111358	0
40	0	0	40	1	4369.56	2147.17	2222.39	0	0	51.6445	177.359	142.033	4043.88	3735.44	16565.5	-142.033	185.039	580.285	772.875	0	0	3.00832	421.748	-1047.73	250	620.742	0	17.5504	16.716	39.4656	1614205516151380	0
41	0	0	41	1	5741.09	3234.16	2506.93	0	0	136.77	159.113	182.121	5361.03	3650.31	16583.8	-182.121	244.04	583.822	778.288	0	0	1.04388	399.299	-1039.35	250	607.652	0	13.4378	12.8856	31.8168	1614205516171391	0
42	0	0	42	1	5253.16	2562.91	2690.25	0	0	90.7805	175.751	163.451	4762.25	3696.3	16567.1	-163.451	217.274	576.097	762.296	0	0	3.29901	554.336	-1112.22	250	599.409	0	15.0149	14.2861	34.5345	1614205516191402	0
43	0	0	43	1	5458.08	2760.74	2697.34	0	0	119.27	196.784	214.134	4176.27	3667.81	16546.1	-214.134	194.095	569.18	774.175	0	0	0.371955	419.618	-1045.77	250	524.736	0	16.5586	16.1101	40.9037	1614205516211413	0
44	0	0	44	1	4489.12	2562.48	1926.64	0	0	125.806	272.099	276.671	3402.88	3760.93	16470.8	-276.672	165.077	574.756	768.291	0	0	0.148248	331.771	-1003.8	250	448.731	0	18.8711	19.1977	54.5409	1614205516231424	0
45	0	0	45	1	5379.55	2387.18	2992.36	0	0	185.788	231.965	79.1203	4263.19	3601.29	16510.9	-79.1203	191.648	571.601	761.718	0	0	1.1287	447.705	-1056.28	250	462.613	0	16.5137	15.774	34.8793	1614205516251435	0
46	0	0	46	1	4200.38	2119.29	2081.09	0	0	145.983	192.509	198.731	3394.67	3740.76	16550.4	-198.731	156.368	578.231	769.346	0	0	0.642174	359.061	-1015.83	250	375.294	0	20.4817	19.894	49.4283	1614205516271446	0
48	0	0	48	1	5077.06	2166.83	2910.23	0	0	174.369	223.284	162.309	3932.92	3812.03	16519.6	-162.309	179.99	566.63	768.28	0	0	1.40986	336.82	-1000.65	250	425.046	0	17.8579	17.0853	41.2481	1614205516311467	0
49	0	0	49	1	4180.64	1972.9	2207.74	0	0	80.6383	196.681	83.318	3000.3	3706.44	16446.5	-83.318	134.901	570.396	761.889	0	0	2.88073	402.683	-1036.43	250	472.417	0	23.2925	22.2856	49.0046	1614205516331478	0
50	0	0	50	1	4221.81	2060.25	2161.56	0	0	86.8834	240.506	197.591	3859.36	3799.86	16502.4	-197.591	181.229	561.814	754.848	0	0	2.43745	399.847	-1034.19	250	439.619	0	17.6897	16.9929	42.4343	1614205516351489	0
51	0	0	51	1	4534.4	2389.66	2144.74	0	0	147.542	302.38	282.08	3549.45	3639.54	16440.5	-282.08	174.294	561.501	753.322	0	0	1.1849	420.684	-1043.32	250	488.838	0	17.627	18.2076	52.0513	1614205516371500	0
52	0	0	52	1	4728	2806.98	1921.02	0	0	178.932	229.882	263.226	3530.06	3608.15	16513	-263.226	167.902	557.317	744.685	0	0	1.07088	356.949	-1011.53	250	455.873	0	18.4384	18.4325	50.9528	1614205516391511	0
53	0	0	53	1	4458.69	2205.97	2252.72	0	0	74.8573	198.151	187.117	3380.57	3811.88	16544.7	-187.117	156.817	559.734	757.019	0	0	1.37834	282.221	-974.783	250	440.724	0	20.3258	19.5537	48.2526	1614205516411522	0
55	0	0	55	1	4991.6	2402.27	2589.33	0	0	120.837	307.2	277.811	4020.47	3765.9	16435.7	-277.811	197.978	546.48	743.809	0	0	3.2658	415.412	-1035.27	250	498.843	0	15.5128	15.9061	45.071	1614205516451544	0
56	0	0	56	1	5295.52	2969.7	2325.83	0	0	109.593	295.821	263.046	4469.33	3677.49	16447.1	-263.046	218.143	550.541	741.861	0	0	2.31262	415.061	-1038.65	250	532.703	0	14.3166	14.4252	39.3911	1614205516471555	0
57	0	0	57	1	5144.89	2352.11	2792.78	0	0	135.296	222.349	30.017	3771.72	3651.78	16520.5	-30.017	168.295	546.078	735.32	0	0	1.84548	544.704	-1099.97	250	521.12	0	17.7403	17.218	38.1411	1614205516491566	0
59	0	0	59	1	4517.35	2278.36	2238.99	0	0	75.0755	294.832	208.876	3312.63	3712	16348.4	-208.876	159.678	551.863	736.828	0	0	2.31522	422.099	-1040.85	250	509.651	0	19.7451	19.2896	48.1548	1614205516531587	0
60	0	0	60	1	5254.97	2548.48	2706.49	0	0	176.67	290.98	245.589	4316.31	3710.07	16451.9	-245.589	208.081	551.483	738.518	0	0	2.36229	423.237	-1044.17	250	460.834	0	15.0529	15.013	39.5773	1614205516551598	0
61	0	0	61	1	5052.59	2239.66	2812.93	0	0	102.352	218.662	138.884	5228.21	3684.73	16524.2	-138.884	238.589	545.98	726.303	0	0	1.92679	408.237	-1035.59	250	603.086	0	13.3773	12.7148	29.8415	1614205516571609	0
62	0	0	62	1	6087.27	2725.94	3361.33	0	0	76.1451	168.389	101.239	3831.21	3810.6	16574.5	-101.239	172.074	549.196	734.687	0	0	2.01932	413.62	-1037.9	250	480.951	0	18.2034	17.3073	38.8348	1614205516591620	0
63	0	0	63	1	6005.27	3111.42	2893.85	0	0	148.651	214.381	212.903	5206.25	3738.09	16528.5	-212.903	242.229	539.392	727.549	0	0	1.33033	427.088	-1045.47	250	584.555	0	12.9998	12.684	32.1777	1614205516611631	0
64	0	0	64	1	5209.62	2599.24	2610.39	0	0	111.024	159.576	211.766	4419.6	3775.72	16583.3	-211.766	204.068	542.147	727.545	0	0	2.00658	483.952	-1069.84	250	544.974	0	15.4406	14.8948	37.8948	1614205516631642	0
65	0	0	65	1	5188.06	2554.69	2633.36	0	0	66.6664	173.884	172.151	3797.58	3720.41	16569	-172.151	174.671	546.298	726.957	0	0	2.63791	451.1	-1051.03	250	516.288	0	18.0671	17.2601	42.1529	1614205516651653	0
66	0	0	66	1	4792.76	2026.61	2766.15	0	0	128.002	195.646	106.364	3990.56	3758.74	16547.2	-106.364	178.979	537.092	719.251	0	0	1.16442	429.264	-1041.26	250	601.479	0	17.3123	16.5762	37.1808	1614205516671664	0
67	0	0	67	1	6502.49	3440.41	3062.08	0	0	80.9513	190.476	170.416	5612.05	3706.13	16552.4	-170.416	257.964	538.705	726.241	0	0	2.18366	361.976	-1011.82	250	611.943	0	12.3876	11.837	28.8791	1614205516691674	0
68	0	0	68	1	5646.56	2794.49	2852.07	0	0	72.0858	192.256	186.77	5382.02	3714.99	16550.6	-186.77	249.468	529.791	704.917	0	0	2.64484	402.211	-1029.1	250	641.081	0	12.6485	12.1569	30.0319	1614205516711685	0
69	0	0	69	1	5987.59	3114.53	2873.06	0	0	48.4413	186.377	179.518	6388.59	3738.64	16556.5	-179.518	296.845	526.579	705.544	0	0	4.10282	434.186	-1044.51	250	789.165	0	10.7153	10.2684	25.36	1614205516731696	0
70	0	0	70	1	5443.81	2750.06	2693.75	0	0	38.1602	169.126	105.712	5052.81	3748.92	16573.8	-105.712	229.605	521.287	701.718	0	0	3.31279	379.475	-1015.53	250	641.168	0	13.5291	12.8395	29.1242	1614205516751707	0
71	0	0	71	1	4178.79	2135.95	2042.84	0	0	28.7046	110.51	99.3526	3660.39	3758.38	16532.7	-99.3526	165.206	540.304	714.712	0	0	4.22696	346.389	-1003.01	250	536.059	0	18.7971	17.8627	40.0673	1614205516771718	0
72	0	0	72	1	5602.91	2715.98	2886.94	0	0	39.7453	157.73	185.849	4075.03	3747.33	16485.5	-185.849	189.314	534.411	722.431	0	0	2.77476	355.164	-1006.13	250	487.005	0	16.6135	15.8594	39.5125	1614205516791729	0
73	0	0	73	1	5289.42	2452.75	2836.67	0	0	86.1823	148.377	211.673	3699.2	3800.56	16594.5	-211.673	171.25	521.279	711.768	0	0	2.25735	429.061	-1041.37	250	534.949	0	18.0175	17.3474	44.3474	1614205516811740	0
74	0	0	74	1	5104.59	2631.31	2473.29	0	0	141.573	190.785	200.787	4235.85	3745.17	16552.1	-200.787	195.247	520.404	700.758	0	0	1.69976	382.449	-1018.61	250	465.841	0	15.7647	15.309	38.2594	1614205516831751	0
75	0	0	75	1	4898.48	2493.29	2405.18	0	0	44.7751	178.577	98.7093	4435.11	3742.3	16564.3	-98.7093	201.166	521.384	696.065	0	0	1.96037	375.252	-1015.89	250	515.408	0	15.2682	14.5489	32.6585	1614205516851762	0
76	0	0	76	1	4696.96	2309.38	2387.58	0	0	94.5944	176.255	171.632	4033.64	3792.15	16566.6	-171.632	184.453	519.595	698.853	0	0	2.16217	309.055	-979.439	250	517.405	0	16.8114	16.0192	39.0858	1614205516871773	0
77	0	0	77	1	4672.29	1984.74	2687.55	0	0	100.956	185.137	204.297	3720.06	3785.78	16557.7	-204.297	172.304	520.507	701.292	0	0	1.69067	328.441	-988.751	250	444.456	0	17.9024	17.2676	43.3401	1614205516891783	0
78	0	0	78	1	4977.15	2014.53	2962.61	0	0	101.253	134.879	114.355	3879.72	3785.49	16608	-114.355	173.005	523.903	700.964	0	0	2.2942	356.172	-1005.5	250	482.42	0	17.8115	16.862	38.383	1614205516911794	0
79	0	0	79	1	6255.03	3310.96	2944.08	0	0	132.277	158.96	170.853	6100.75	3754.46	16583.9	-170.853	276.634	511.36	687.427	0	0	1.15825	368.772	-1008.22	250	716.985	0	11.2582	10.7567	26.3921	1614205516931805	0
80	0	0	80	1	5390.74	2206.7	3184.05	0	0	83.5467	144.963	115.344	4682.11	3703.53	16597.9	-115.343	209.829	507.957	687.401	0	0	3.5983	374.833	-1010.52	250	527.98	0	14.6213	13.8304	31.6535	1614205516951816	0
81	0	0	81	1	4488.19	2142.8	2345.39	0	0	137.295	218.763	178.24	3387.64	3749.44	16524.1	-178.24	155.903	517.821	699.26	0	0	0.46888	360.254	-1003.7	250	417.587	0	19.6224	18.8865	46.2299	1614205516971827	0
82	0	0	82	1	3579.56	1730.08	1849.48	0	0	42.8907	172.435	173.215	3674.55	3744.19	16570.4	-173.215	170.168	508.664	678.208	0	0	3.84222	313.312	-980.793	250	456.074	0	17.9565	17.1397	42.0209	1614205516991838	0
83	0	0	83	1	5203.07	2140.59	3062.49	0	0	138.175	190.068	181.785	4453.21	3748.56	16552.8	-181.785	203.819	520.537	688.837	0	0	1.95375	415.481	-1030.45	250	476.441	0	15.1297	14.5944	35.7637	1614205517011849	0
84	0	0	84	1	5470.78	2274.63	3196.15	0	0	126.211	194.72	121.644	5085.07	3760.53	16548.2	-121.644	228.891	507.632	685.999	0	0	2.69109	403.08	-1026.5	250	596.045	0	13.4033	12.8111	29.3585	1614205517031860	0
85	0	0	85	1	4937.84	2369.15	2568.68	0	0	47.3669	172.436	164.607	4703.75	3739.71	16570.4	-164.607	216.865	505.186	676.955	0	0	2.59007	357.412	-1002.89	250	532.833	0	14.1806	13.5145	32.9395	1614205517051871	0
86	0	0	86	1	5095.52	2586.13	2509.39	0	0	79.3271	193.67	186.609	4170.31	3707.75	16549.2	-186.609	193.029	503.965	662.421	0	0	2.07691	426.38	-1034.9	250	508.047	0	15.7838	15.1653	37.3037	1614205517071882	0
87	0	0	87	1	5680.29	3092.15	2588.14	0	0	87.9218	204.78	199.877	4813.99	3699.16	16538.1	-199.877	224.072	499.014	663.242	0	0	2.19637	374.624	-1010.13	250	606.81	0	13.6361	13.1451	32.7752	1614205517091892	0
88	0	0	88	1	5342.8	2662.35	2680.45	0	0	96.6276	165.933	185.4	4134.05	3690.45	16477.3	-185.4	189.593	512.455	679.999	0	0	1.88768	401.782	-1025.67	250	536.707	0	16.229	15.4847	38.2475	1614205517111903	0
89	0	0	89	1	4966.59	2416.13	2550.46	0	0	94.6105	160.454	116.633	4695.35	3692.47	16582.4	-116.633	210.564	500.222	667.833	0	0	2.05784	362.406	-1002.06	250	539.956	0	14.4397	13.6634	31.2642	1614205517131914	0
90	0	0	90	1	5267.48	2406.93	2860.55	0	0	98.21	143.999	101.984	4370.31	3688.87	16598.9	-101.984	194.636	504.54	663.754	0	0	1.80705	384.515	-1015.07	250	519.617	0	15.5017	14.6796	33.0726	1614205517151925	0
92	0	0	92	1	4684.18	1799.46	2884.72	0	0	113.17	178.363	112.281	3192.84	3773.57	16564.5	-112.281	143.099	503.267	667.308	0	0	1.90259	412.455	-1027.38	250	436.608	0	20.9137	19.9122	44.9733	1614205517191947	0
93	0	0	93	1	4813.13	2064.1	2749.03	0	0	131.644	190.857	93.5972	4234.25	3755.1	16552	-93.5972	189.068	500.407	666.672	0	0	0.793808	427.194	-1036.46	250	559.219	0	15.7807	15.1335	33.6501	1614205517211958	0
94	0	0	94	1	4655.28	2145.62	2509.65	0	0	95.9504	214.911	183.365	3460.76	3691.13	16528	-183.365	160.261	502.719	669.097	0	0	1.88101	473.6	-1057.93	250	552.692	0	18.93	18.1252	44.4755	1614205517231969	0
95	0	0	95	1	4298.52	2094.46	2204.06	0	0	72.0359	228.467	185.079	3739.16	3715.04	16514.4	-185.079	174.759	498.08	654.464	0	0	2.50312	351.767	-995.78	250	443.919	0	17.2721	16.5632	40.7958	1614205517251980	0
96	0	0	96	1	4919.6	2568.58	2351.02	0	0	141.923	185.743	197.05	4048.68	3744.82	16557.1	-197.05	186.164	495.378	662.913	0	0	1.57539	412.714	-1023.04	250	430.762	0	16.1305	15.6315	38.913	1614205517271990	0
97	0	0	97	1	4915.97	2086.42	2829.55	0	0	121.078	140.07	102.13	4107.59	3765.66	16602.8	-102.13	182.229	493.075	657.554	0	0	1.9518	386.912	-1012.89	250	494.758	0	16.3348	15.526	34.9557	1614205517292001	0
98	0	0	98	1	4792.79	1637.02	3155.77	0	0	116.002	134.917	58.4476	4002.6	3770.74	16608	-58.4476	175.907	495.836	655.933	0	0	2.35878	343.026	-992.476	250	519.713	0	16.5315	15.8264	35.0131	1614205517312012	0
100	0	0	100	1	5135.14	1985.46	3149.68	0	0	140.91	217.799	194.174	4350.89	3745.83	16525.1	-194.174	201.306	497.8	651.605	0	0	1.83308	375.142	-1008.77	250	510.434	0	14.961	14.4829	35.8399	1614205517352034	0
101	0	0	101	1	5186.37	2355.52	2830.85	0	0	94.0918	168.436	173.532	4775.27	3792.65	16574.4	-173.532	218.225	493.929	645.29	0	0	1.65895	374.488	-1007.03	250	543.754	0	13.9087	13.2456	32.3701	1614205517372045	0
102	0	0	102	1	4201.01	2154.94	2046.06	0	0	118.676	199.691	169.248	3531.67	3668.4	16543.2	-169.248	161.559	498.508	656.23	0	0	1.65199	374.253	-1007.68	250	399.178	0	18.6126	17.8448	43.1091	1614205517392056	0
103	0	0	103	1	5291.84	2096.76	3195.08	0	0	145.192	168.194	114.334	4333.18	3741.55	16574.7	-114.334	193.301	486.315	641.359	0	0	1.30893	336.986	-986.204	250	453.228	0	15.3017	14.6166	33.2821	1614205517412067	0
104	0	0	104	1	5268.98	2356.44	2912.54	0	0	61.5705	93.6469	10.3291	4595.41	3725.51	16549.6	-10.3291	202.652	503.908	655.486	0	0	2.56354	282.288	-963.697	250	503.796	0	13.9439	13.6116	30.9964	1614205517432078	0
105	0	0	105	1	4378.32	1750.41	2627.91	0	0	142.252	197.309	100.354	3756.75	3744.49	16545.6	-100.354	168.126	495.726	653.864	0	0	1.63667	341.649	-990.971	250	416.903	0	17.5772	16.8841	37.6782	1614205517452089	0
106	0	0	106	1	4462.29	2178.56	2283.73	0	0	151.678	229.477	186.105	3337.59	3735.06	16513.4	-186.105	154.353	489.6	644.016	0	0	1.67535	377.274	-1008.88	250	423.687	0	19.1994	18.5214	45.5469	1614205517472099	0
107	0	0	107	1	3953.1	1671.52	2281.59	0	0	81.3551	202.856	149.662	3438.47	3705.73	16540	-149.662	157.397	482.699	637.293	0	0	1.0431	353.501	-996.525	250	449.509	0	18.8403	17.975	42.6065	1614205517492110	0
108	0	0	108	1	4310.88	1918.72	2392.16	0	0	134.442	172.106	93.7113	2916.29	3752.3	16570.8	-93.7113	129.658	483.65	639.193	0	0	0.668939	346.866	-988.646	250	400.033	0	22.3226	21.3587	47.4861	1614205517512121	0
109	0	0	109	1	4644.16	2098.64	2545.51	0	0	50.674	255.405	123.826	3691.47	3736.41	16487.5	-123.826	171.757	474.963	618.483	0	0	2.61876	383.949	-1008.85	250	497.376	0	17.0623	16.2648	37.4979	1614205517532132	0
110	0	0	110	1	5178.25	2605.6	2572.66	0	0	79.4927	178.285	124.821	4247.84	3707.59	16564.6	-124.821	192.129	472.882	624.067	0	0	2.0397	354.315	-993.148	250	486.813	0	15.3378	14.5826	33.6115	1614205517552143	0
111	0	0	111	1	4395.92	1936.93	2458.99	0	0	109.92	164.932	143.017	3917.09	3776.82	16577.9	-143.017	176.609	481.525	632.14	0	0	1.99422	348.006	-991.511	250	520.621	0	16.7942	15.9425	37.6419	1614205517572154	0
112	0	0	112	1	6541.88	2924.1	3617.78	0	0	89.9908	204.541	120.148	5522.13	3697.09	16538.3	-120.148	250.431	471.107	618.769	0	0	2.64141	430.285	-1033.19	250	675.332	0	11.8729	11.3036	25.9143	1614205517592165	0
113	0	0	113	1	5328.42	2393.29	2935.13	0	0	99.1768	188.3	185.294	4711.54	3687.9	16554.6	-185.294	216.883	472.037	618.127	0	0	2.09549	366.474	-1000.47	250	554.222	0	13.7108	13.1379	32.2925	1614205517612176	0
114	0	0	114	1	5332.84	2040.09	3292.74	0	0	57.9836	193.26	112.945	5161.54	3729.1	16549.6	-112.945	234.786	467.53	612.615	0	0	2.75507	332.57	-981.906	250	633.002	0	12.5222	11.9604	27.2363	1614205517632187	0
115	0	0	115	1	5021.89	2012.98	3008.91	0	0	159.422	146.182	105.914	4273.46	3727.32	16596.7	-105.914	189.423	470.758	618.589	0	0	0.497274	371.124	-1002.78	250	502.507	0	15.3208	14.6087	33.0604	1614205517652198	0
116	0	0	116	1	5790.31	2473.08	3317.24	0	0	58.1824	176.808	153.447	5295.24	3728.9	16566.1	-153.447	242.671	469.669	619.127	0	0	3.50103	422.134	-1027.43	250	622.488	0	12.2706	11.6939	28.1253	1614205517672208	0
117	0	0	117	1	5290.21	1884.03	3406.18	0	0	88.0052	221.4	143.784	4084.5	3798.74	16521.5	-143.784	187.282	469.407	628.978	0	0	3.00894	467.817	-1049.28	250	598.22	0	15.7775	15.0014	35.4775	1614205517692219	0
118	0	0	118	1	5076.67	2475.34	2601.33	0	0	69.6551	192.482	161.484	4246.85	3717.43	16550.4	-161.484	195.202	468.475	612.365	0	0	4.02062	468.338	-1049.17	250	584.87	0	15.074	14.4164	34.7288	1614205517712230	0
120	0	0	120	1	4619.03	2237.03	2382	0	0	90.7415	112.012	156.539	3653.85	3796	16531.2	-156.539	164.875	471.936	610.243	0	0	1.30855	279.621	-955.602	250	414.469	0	17.7688	16.9135	40.5087	1614205517752252	0
121	0	0	121	1	4595.21	2449.93	2145.28	0	0	32.0554	145.472	93.7787	3698.42	3755.02	16597.4	-93.7786	167.214	468.423	608.161	0	0	2.83315	387.348	-1007.66	250	566.433	0	17.2474	16.3617	36.7451	1614205517772263	0
122	0	0	122	1	4307.09	1884.24	2422.85	0	0	88.2842	153.593	135.088	4105.68	3798.46	16589.3	-135.088	185.026	466.8	613.312	0	0	1.79744	332.572	-979.758	250	514.111	0	15.834	14.9935	35.1394	1614205517792274	0
123	0	0	123	1	4700.75	2180.88	2519.88	0	0	237.662	258.183	291.272	3191.58	3748.74	16484.7	-291.272	155.536	461.601	614.568	0	0	1.98166	371.548	-999.826	250	501.908	0	17.9132	18.4319	54.7295	1614205517812285	0
124	0	0	124	1	4999.75	2307.4	2692.36	0	0	136.921	239.609	263.796	3956.91	3749.82	16503.3	-263.796	188.915	456.877	615.115	0	0	1.52958	353.636	-988.75	250	536.438	0	14.9953	15.0375	41.6563	1614205517832296	0
125	0	0	125	1	4669.75	2033.33	2636.42	0	0	77.0099	180.642	110.863	3930.7	3809.73	16562.2	-110.863	177.358	461.516	611.422	0	0	2.37122	420.305	-1023.35	250	620.171	0	16.3244	15.547	35.217	1614205517852307	0
126	0	0	126	1	5407.29	2610.66	2796.63	0	0	78.2674	170.357	105.69	4826.67	3708.81	16572.5	-105.69	216.995	460.362	607.971	0	0	3.07109	482.063	-1054.71	250	623.463	0	13.4123	12.7441	28.8467	1614205517872317	0
127	0	0	127	1	4199.22	2086.15	2113.06	0	0	37.5348	99.942	62.3013	3257.06	3749.55	16543.3	-62.3013	145.211	464.985	602.77	0	0	3.13746	299.347	-964.099	250	486.797	0	19.2908	18.5292	40.9578	1614205517892328	0
128	0	0	128	1	4816.08	1976.49	2839.59	0	0	61.361	171.858	52.4843	4158.18	3725.72	16571	-52.4843	185.729	464.368	606.201	0	0	3.23542	339.678	-984.348	250	569.339	0	15.1067	14.5281	32.2265	1614205517912339	0
129	0	0	129	1	5275.57	2341.7	2933.87	0	0	120.629	133.335	94.6245	4169.43	3766.11	16609.5	-94.6245	184.475	459.546	596.212	0	0	0.372341	384.222	-1004.44	250	489.123	0	15.4677	14.7379	33.0172	1614205517932350	0
130	0	0	130	1	4189.04	1898.52	2290.52	0	0	50.7305	172.303	82.0077	3595.98	3736.35	16570.6	-82.0077	161.968	459.685	594.959	0	0	1.62793	334.706	-979.731	250	513.756	0	17.4453	16.6793	37.0759	1614205517952361	0
131	0	0	131	1	4356.4	2056.14	2300.27	0	0	75.0419	212.785	115.562	3614.25	3712.04	16530.1	-115.562	164.602	450.942	596.31	0	0	3.26759	403.276	-1010.63	250	499.436	0	17.3765	16.565	37.6568	1614205517972372	0
132	0	0	132	1	4557.6	2057.83	2499.77	0	0	41.7336	205.518	65.1873	3399.59	3845.01	16537.4	-65.1873	154.209	460.332	598.61	0	0	1.62392	340.231	-981.88	250	467.407	0	18.1538	17.4672	38.5463	1614205517992383	0
133	0	0	133	1	4367.82	2156.12	2211.7	0	0	93.3166	211.664	122.727	3959.02	3793.42	16531.2	-122.727	179.872	456.617	602.292	0	0	1.43399	350.84	-990.235	250	514.25	0	16.0853	15.3084	35.0951	1614205518012394	0
134	0	0	134	1	3807.47	1547.28	2260.19	0	0	72.4174	210.447	55.8993	3653.05	3814.32	16532.4	-55.8993	164.318	456.454	594.275	0	0	3.20203	313.067	-969.651	250	506.46	0	16.892	16.2813	35.9398	1614205518032405	0
135	0	0	135	1	5047.86	2300.95	2746.91	0	0	23.4972	237.319	112.302	4356.3	3763.58	16505.6	-112.302	202.719	452.96	596.97	0	0	4.11737	453.513	-1038.88	250	509.39	0	14.3171	13.5579	31.0054	1614205518052415	0
136	0	0	136	1	3742.88	1532.16	2210.72	0	0	101.977	186.466	136.96	3204.1	3784.76	16556.4	-136.96	145.008	447.965	590.153	0	0	1.2493	367.423	-995.688	250	477.484	0	19.6656	18.7153	43.6192	1614205518072426	0
137	0	0	137	1	4792.37	2341.47	2450.9	0	0	160.476	261.218	260.707	3134.23	3626.6	16382	-260.707	150.272	459.22	598.401	0	0	1.57201	341.363	-984.041	250	419.636	0	18.6901	18.7417	51.0328	1614205518092437	0
138	0	0	138	1	3802.24	2113.27	1688.96	0	0	233.392	283.138	336.122	2792.34	3553.69	16360.1	-336.122	139.525	459.542	596.383	0	0	0.181543	336.962	-980.244	250	462.448	0	19.3975	20.9339	69.6881	1614205518112448	0
139	0	0	139	1	4014.05	2032.17	1981.88	0	0	56.5163	104.233	65.5705	3208.73	3730.56	16539	-65.5705	142.389	451.938	590.476	0	0	3.08231	359.791	-991.642	250	495.401	0	19.4444	18.6872	41.2526	1614205518132459	0
140	0	0	140	1	4164.12	1828.13	2336	0	0	158.172	258.004	147.353	3469.71	3628.91	16484.9	-147.353	159.786	442.161	580.777	0	0	1.18404	319.53	-969.809	250	462.84	0	17.7093	16.9635	40.1462	1614205518152470	0
141	0	0	141	1	3927.57	1856.65	2070.92	0	0	31.7003	189.44	132.4	3417.6	3755.38	16553.4	-132.4	157.35	453.87	592.342	0	0	2.77849	359.573	-991.088	250	448.876	0	18.2752	17.3911	40.4776	1614205518172481	0
143	0	0	143	1	4702.34	2151.81	2550.54	0	0	152.516	170.95	76.5726	3461.59	3634.56	16472.3	-76.5726	153.112	447.374	581.532	0	0	0.296879	368.263	-993.817	250	472.221	0	18.0537	17.342	38.3692	1614205518212503	0
144	0	0	144	1	3413.38	1533.9	1879.48	0	0	122.25	337.163	340.374	2552.96	3565.17	16306.1	-340.374	130.621	442.879	575.874	0	0	1.10951	273.661	-944.413	250	410.483	0	20.355	22.2515	73.8139	1614205518232514	0
145	0	0	145	1	4243.11	2189.14	2053.97	0	0	60.059	199.476	146.962	3142.78	3527.7	16344.1	-146.962	144.374	444.957	575.032	0	0	2.44962	380.716	-998.603	250	505.881	0	19.591	18.7427	44.2703	1614205518252524	0
146	0	0	146	1	3925.47	1998.7	1926.77	0	0	105.248	178.71	170.787	3425.79	3681.83	16564.2	-170.787	156.399	434.848	567.868	0	0	1.80559	354.328	-984.77	250	429.041	0	18.0534	17.2211	41.7865	1614205518272535	0
147	0	0	147	1	4432.14	2137.08	2295.06	0	0	97.5963	207.537	77.0896	3581.14	3589.82	16435.7	-77.0896	160.721	436.114	567.441	0	0	0.773486	391.985	-1002.52	250	484.858	0	17.1607	16.4238	36.2242	1614205518292546	0
149	0	0	149	1	3363.56	1983.16	1380.4	0	0	70.8057	148.403	56.9276	2488.31	3616.61	16494.8	-56.9276	110.463	447.429	572.816	0	0	2.85111	338.145	-977.252	250	442.544	0	24.4817	23.4711	51.9716	1614205518332568	0
150	0	0	150	1	3470.69	1909.9	1560.79	0	0	213.075	320.121	201.175	2497.13	3574.01	16422.8	-201.175	120.442	443.663	566.349	0	0	0.16613	368.78	-990.483	250	447.95	0	23.3295	22.783	55.8262	1614205518352579	0
153	0	0	153	1	4455.03	2028.54	2426.49	0	0	56.4073	130.325	120.597	4068.63	3730.67	16512.9	-120.597	183.428	439.181	574.544	0	0	3.1106	305.692	-960.4	250	508.455	0	15.439	14.6663	33.7983	1614205518412612	0
154	0	0	154	1	4256.45	2362.13	1894.32	0	0	61.6351	163.723	159.833	3596.32	3725.45	16479.5	-159.833	164.61	440.06	572.844	0	0	3.47314	333.139	-975.798	250	536.033	0	17.2358	16.4091	39.6364	1614205518432623	0
155	0	0	155	1	3998.88	1875.38	2123.5	0	0	138.422	175.972	134.95	3113.23	3648.66	16467.2	-134.95	139.891	445.293	580.158	0	0	1.62826	346.122	-983.993	250	491.526	0	20.1215	19.2376	44.7294	1614205518452633	0
157	0	0	157	1	4398.1	1892.06	2506.04	0	0	114.828	210.792	137.265	3382.89	3771.91	16532.1	-137.265	153.701	432.976	569.386	0	0	0.982133	350.17	-980.279	250	440.136	0	18.2565	17.4199	40.6283	1614205518492655	0
158	0	0	158	1	2977.85	1488.12	1489.73	0	0	184.609	302.439	248.858	2582.77	3602.47	16440.4	-248.858	125.285	428.881	557.257	0	0	0.460521	315.898	-964.043	250	404.799	0	21.7952	21.7911	57.2698	1614205518512666	0
159	0	0	159	1	3987.04	1583.32	2403.72	0	0	118.775	156.457	75.2434	3656.36	3668.31	16586.4	-75.2434	161.677	429.981	557.188	0	0	1.47066	331.334	-973.026	250	558.156	0	16.8625	16.0999	35.7304	1614205518532677	0
162	0	0	162	1	3490.29	1757.6	1732.69	0	0	128.147	234.49	166.257	2731.68	3559.27	16408.7	-166.257	125.839	432.86	558.53	0	0	0.432876	274.152	-943.528	250	427.513	0	22.0748	21.1437	50.9494	1614205518592710	0
163	0	0	163	1	4018	2312.11	1705.89	0	0	57.8045	153.107	193.617	3048.05	3629.62	16490.1	-193.617	141.169	430.8	561.125	0	0	2.39483	432.933	-1023.04	250	452.081	0	19.7913	18.9717	47.2359	1614205518612721	0
164	0	0	164	1	3377.11	2038.91	1338.21	0	0	44.3293	139.229	152.688	2451.67	3643.09	16504	-152.688	112.085	432.657	558.372	0	0	2.81505	345.686	-978.798	250	444.936	0	24.7811	23.5348	56.324	1614205518632731	0
165	0	0	165	1	4245.48	2032.67	2212.81	0	0	171.784	280.658	247.378	3522.71	3615.3	16462.2	-247.378	169.231	423.733	550.679	0	0	0.403877	359.284	-984.795	250	476.126	0	16.1973	16.1415	42.5106	1614205518652742	0
166	0	0	166	1	3396.85	1633.55	1763.3	0	0	208.081	251.796	156.459	2644.49	3678.66	16491.1	-156.459	122.066	423.847	554.811	0	0	0.378143	318.352	-964.33	250	417.431	0	22.664	21.5856	51.6321	1614205518672753	0
167	0	0	167	1	4044.38	2136.62	1907.76	0	0	108.365	211.003	154.784	4050.64	3678.72	16531.9	-154.784	185.168	415.636	546.691	0	0	1.89494	345.517	-978.261	250	461.735	0	15.0392	14.3398	34.2648	1614205518692764	0
168	0	0	168	1	4129.52	2113.9	2015.62	0	0	104.054	236.872	209.606	3806.79	3683.03	16506	-209.606	178.78	420.475	546.78	0	0	1.65837	358.641	-984.645	250	485.774	0	15.5858	15.0413	37.8093	1614205518712775	0
170	0	0	170	1	4162.33	2229.28	1933.05	0	0	105.695	99.9801	140.982	3251.17	3681.39	16543.2	-140.982	145.466	422.371	557.717	0	0	2.74707	426.613	-1014.83	250	565.568	0	19.0881	18.1552	42.6428	1614205518752797	0
173	0	0	173	1	3121.48	1218.07	1903.4	0	0	21.8415	143.856	3.38734	1845.69	3864.9	16499.4	-3.38734	82.8681	418.951	551.634	0	0	2.46043	310.264	-960.203	250	417.763	0	30.5727	29.6465	67.9757	1614205518812830	0
175	0	0	175	1	4267.08	2175.56	2091.52	0	0	145.214	177.483	85.0366	3449.37	3741.53	16565.4	-85.0366	153.109	409.687	539.886	0	0	1.12993	376.873	-992.267	250	467.771	0	17.4836	16.7815	37.2293	1614205518852851	0
176	0	0	176	1	3885.39	2023.78	1861.62	0	0	39.2499	231.265	164.421	3222.06	3747.83	16511.6	-164.421	151.009	415.816	538.757	0	0	2.99228	282.479	-941.473	250	417.385	0	18.2825	17.4341	42.2724	1614205518872862	0
177	0	0	177	1	3902.26	2356.03	1546.23	0	0	147.997	146.813	199.844	2649.52	3639.08	16496.4	-199.844	121.149	420.889	547.285	0	0	2.82659	321.447	-966.036	250	449.86	0	22.5427	21.7595	54.3288	1614205518892873	0
179	0	0	179	1	3809.36	2185.36	1624	0	0	90.4787	216.534	207.214	2989.17	3596.94	16426.7	-207.214	139.83	414.882	537.701	0	0	2.20691	323.913	-963.737	250	414.364	0	19.6117	18.9424	47.3413	1614205518932895	0
181	0	0	181	1	3731.19	1446.53	2284.66	0	0	63.54	162.19	129.31	2811.51	3723.54	16481	-129.31	127.408	420.078	538.95	0	0	2.78628	330.089	-967.211	250	386.208	0	21.443	20.3851	47.2543	1614205518972917	0
182	0	0	182	1	4179.62	2132.28	2047.34	0	0	132.781	204.366	118.572	3731.95	3654.3	16538.5	-118.572	168.144	409.354	531.994	0	0	0.901057	322.377	-962.795	250	481.963	0	16.1556	15.4796	35.2515	1614205518992928	0
185	0	0	185	1	4649.35	2297.19	2352.17	0	0	85.494	158.949	114.258	3454.51	3701.59	16484.3	-114.258	155.06	414.872	538.545	0	0	1.99333	320.666	-960.817	250	423.876	0	17.6439	16.7239	38.1077	1614205519052960	0
186	0	0	186	1	3550.31	1898.2	1652.11	0	0	128.79	221.514	181.542	2604.66	3757.95	16521.4	-181.542	120.191	407.53	542.272	0	0	0.65327	342.263	-971.302	250	401.311	0	22.5524	21.6938	53.1578	1614205519072971	0
187	0	0	187	1	3733.92	1940.11	1793.81	0	0	156.844	213.519	259.863	2622.35	3630.24	16429.7	-259.863	124.081	410.674	532.092	0	0	1.00643	308.031	-954.149	250	450.399	0	21.3307	21.3846	58.0977	1614205519092982	0
188	0	0	188	1	3843.62	1739.62	2104	0	0	108.821	234.202	99.3345	3204.89	3678.26	16508.7	-99.3345	145.386	404.811	525.398	0	0	0.964863	348.046	-974.47	250	408.65	0	18.4542	17.5697	39.3505	1614205519112993	0
189	0	0	189	1	3723.45	2018.96	1704.49	0	0	196.534	379.896	151.334	2423.77	3590.55	16263.3	-151.334	119.432	410.697	533.347	0	0	0.897544	299.176	-948.864	250	353.569	0	22.8629	22.7502	51.6575	1614205519133004	0
193	0	0	193	1	3626.68	2002.01	1624.67	0	0	156.085	309.818	169.15	2766.69	3531.33	16333.4	-169.15	131.053	406.922	524.007	0	0	1.30361	317.923	-956.857	250	377.277	0	20.5864	20.0051	47.807	1614205519213048	0
194	0	0	194	1	3278.49	1640.16	1638.33	0	0	59.1178	175.115	124.617	2655.05	3727.96	16567.8	-124.617	120.607	398.385	515.04	0	0	1.20167	313.027	-954.377	250	402.323	0	22.0722	21.0322	48.3827	1614205519233058	0
195	0	0	195	1	3327.14	1589.42	1737.72	0	0	155.836	165.237	193.385	2352.8	3730.9	16577.6	-193.385	107.566	400.74	522.58	0	0	1.11507	299.124	-946.79	250	386.859	0	24.7561	23.8857	59.1706	1614205519253069	0
196	0	0	196	1	4277.88	2089.66	2188.22	0	0	140.699	180.935	110.094	3499.62	3646.38	16561.9	-110.094	156.404	393.93	511.568	0	0	0.747284	306.197	-951.581	250	473.518	0	16.9506	16.232	36.6877	1614205519273080	0
197	0	0	197	1	3369.85	1504.54	1865.32	0	0	252.992	240.556	191.915	2253.12	3633.75	16502.3	-191.915	105.672	390.666	511.441	0	0	0.510386	256.19	-924.884	250	321.119	0	25.0423	24.0889	59.8267	1614205519293091	0
198	0	0	198	1	3281.24	1502.54	1778.71	0	0	64.0522	166.615	80.5258	2617.09	3623.37	16476.6	-80.5258	117.278	402.447	518.631	0	0	1.42425	332.353	-964.258	250	359.811	0	22.3581	21.3646	47.3615	1614205519313102	0
199	0	0	199	1	3639.13	1843.96	1795.17	0	0	96.2245	231.005	113.878	2703.31	3690.86	16511.9	-113.878	123.169	395.398	518.324	0	0	1.16311	319.985	-955.812	250	306.983	0	21.6233	20.5359	46.5575	1614205519333113	0
200	0	0	200	1	3600.81	1815.86	1784.94	0	0	147.346	263.7	215.457	2756.36	3639.73	16479.2	-215.457	130.226	394.595	513.475	0	0	0.898717	257.013	-926.325	250	411.966	0	20.3522	19.8936	50.165	1614205519353124	0
201	0	0	201	1	3563.05	2082.8	1480.25	0	0	132.384	267.048	223.92	2805.48	3555.04	16376.2	-223.92	133.232	395.869	515.763	0	0	1.11676	317.464	-957.719	250	404.136	0	19.9121	19.612	52.4494	1614205519373135	0
202	0	0	202	1	3916.8	2044.52	1872.29	0	0	128.116	202.39	175.648	3670.21	3658.96	16540.5	-175.648	168.208	387.074	515.846	0	0	1.69122	281.777	-938.871	250	434.488	0	15.9438	15.3286	37.3921	1614205519393146	0
203	0	0	203	1	3032.74	1427.08	1605.66	0	0	73.2136	149.058	58.4385	2229.97	3713.87	16494.2	-58.4385	98.9722	399.347	523.797	0	0	1.13831	301.406	-946.108	250	347.433	0	26.0603	24.9371	55.0965	1614205519413156	0
205	0	0	205	1	3479.2	1558.35	1920.85	0	0	149.21	261.892	180.396	2627.83	3637.87	16381.3	-180.396	122.533	393.461	518.671	0	0	1.18781	311.392	-955.148	250	361.391	0	21.7093	20.9368	51.139	1614205519453178	0
207	0	0	207	1	3307.45	1680.57	1626.88	0	0	99.2291	170.565	50.9756	2089.13	3787.51	16672	-50.9756	92.5223	386.698	508.367	0	0	1.10954	316.837	-952.775	250	386.008	0	27.3226	26.2116	57.7301	1614205519493200	0
208	0	0	208	1	3028.66	1780.44	1248.22	0	0	123.878	276.298	294.627	2445.19	3663.2	16466.6	-294.627	119.631	394.496	509.195	0	0	0.174067	312.991	-950.6	250	385.989	0	21.4041	22.1632	65.2751	1614205519513211	0
209	0	0	209	1	2847.15	1521.41	1325.74	0	0	149.693	289.286	270.317	2239.19	3537.73	16254.3	-270.317	108.874	397.633	517.867	0	0	1.19653	242.785	-917.358	250	341.485	0	23.7265	24.1961	66.8441	1614205519533222	0
211	0	0	211	1	3306.12	1395.06	1911.06	0	0	175.128	201.099	76.0749	2444.44	3711.61	16541.8	-76.0749	108.834	389.446	508.781	0	0	0.654639	252.171	-922.097	250	347.043	0	23.6489	22.7447	50.0226	1614205519573244	0
213	0	0	213	1	3456.94	1573.26	1883.67	0	0	129.507	166.839	115.915	2503.26	3757.23	16576	-115.915	111.821	388.36	504.195	0	0	1.12653	308.551	-948.024	250	353.169	0	23.3594	22.2842	50.6407	1614205519613265	0
214	0	0	214	1	3110.1	1570.17	1539.93	0	0	74.5636	115.892	84.5678	2240.9	3712.52	16527.3	-84.5678	99.5036	399.264	508.432	0	0	2.75909	294.081	-943.814	250	377.637	0	26.1136	24.9674	55.3103	1614205519633276	0
215	0	0	215	1	4007.41	1801.26	2206.15	0	0	82.9788	170.628	76.1878	3509.25	3704.1	16572.3	-76.1878	156.546	385.756	498.37	0	0	1.43847	322.67	-955.971	250	478.47	0	16.5847	15.8328	35.1395	1614205519653287	0
216	0	0	216	1	3120.01	1550.26	1569.75	0	0	98.182	185.434	93.0428	2822.98	3688.9	16557.4	-93.0428	126.438	385.48	498.981	0	0	1.77191	266.079	-928.535	250	376.969	0	20.5826	19.6286	43.6132	1614205519673298	0
217	0	0	217	1	3393.2	1555.07	1838.13	0	0	86.8195	126.802	91.9473	2508.98	3700.26	16516.4	-91.9473	111.445	387.743	504.35	0	0	2.57608	327.329	-960.211	250	366.379	0	23.3321	22.1818	49.3986	1614205519693309	0
220	0	0	220	1	2323.06	1175.58	1147.48	0	0	249.2	381.08	74.8641	1808.95	3438.22	16162.5	-74.8641	88.4508	380.602	497.738	0	0	0.976381	212.612	-900.19	250	351.008	0	28.7979	28.7704	61.0682	1614205520013483	0
221	0	0	221	1	2323.06	1175.58	1147.48	0	0	249.2	381.08	74.8641	1808.95	3438.22	16162.5	-74.8641	88.4508	380.602	497.738	0	0	0.976381	212.612	-900.19	250	351.008	0	28.7979	28.7704	61.0682	1614205520013483	0
222	0	0	222	1	2323.06	1175.58	1147.48	0	0	249.2	381.08	74.8641	1808.95	3438.22	16162.5	-74.8641	88.4508	380.602	497.738	0	0	0.976381	212.612	-900.19	250	351.008	0	28.7979	28.7704	61.0682	1614205520013483	0
223	0	0	223	1	2323.06	1175.58	1147.48	0	0	249.2	381.08	74.8641	1808.95	3438.22	16162.5	-74.8641	88.4508	380.602	497.738	0	0	0.976381	212.612	-900.19	250	351.008	0	28.7979	28.7704	61.0682	1614205520013483	0
224	0	0	224	1	2323.06	1175.58	1147.48	0	0	249.2	381.08	74.8641	1808.95	3438.22	16162.5	-74.8641	88.4508	380.602	497.738	0	0	0.976381	212.612	-900.19	250	351.008	0	28.7979	28.7704	61.0682	1614205520013483	0
225	0	0	225	1	2323.06	1175.58	1147.48	0	0	249.2	381.08	74.8641	1808.95	3438.22	16162.5	-74.8641	88.4508	380.602	497.738	0	0	0.976381	212.612	-900.19	250	351.008	0	28.7979	28.7704	61.0682	1614205520013483	0
226	0	0	226	1	2323.06	1175.58	1147.48	0	0	249.2	381.08	74.8641	1808.95	3438.22	16162.5	-74.8641	88.4508	380.602	497.738	0	0	0.976381	212.612	-900.19	250	351.008	0	28.7979	28.7704	61.0682	1614205520013483	0
231	0	0	231	1	2639.19	1296.14	1343.05	0	0	44.759	177.559	173.567	2236.89	3742.32	16565.3	-173.567	103.644	363.871	480.657	0	0	1.78547	229.49	-905.135	250	338.401	0	24.7799	23.6929	57.9039	1614205520053505	0
233	0	0	233	1	2212.66	1297.79	914.87	0	0	116.218	155.581	50.5441	1307.16	3670.86	16487.6	-50.5441	57.5771	376.861	484.912	0	0	1.68532	286.919	-934.847	250	314.822	0	42.5448	40.8565	90.1636	1614205520093527	0
235	0	0	235	1	3007.71	1285	1722.71	0	0	85.7363	315.49	69.7707	2226.23	3402.36	16128.4	-69.7707	104.188	376.394	479.334	0	0	1.7899	279.661	-929.963	250	412.631	0	24.1187	23.3621	51.0579	1614205520133549	0
236	0	0	236	1	2916.86	1517.02	1399.84	0	0	271.675	388.012	205.736	1596.64	3515.41	16255.2	-205.736	81.5121	372.209	485.906	0	0	1.33116	269.272	-924.26	250	294.408	0	31.7048	32.3559	76.8905	1614205520153560	0
241	0	0	241	1	2464.77	1172.14	1292.63	0	0	54.846	175.656	106.852	1789.46	3732.23	16467.6	-106.852	81.0346	371.718	479.275	0	0	1.79117	260.869	-920.664	250	314.796	0	31.2736	29.8391	67.0809	1614205520253614	0
243	0	0	243	1	2989.02	1491.48	1497.54	0	0	243.715	227.739	214.092	2054.62	3543.36	16415.5	-214.092	96.6152	368.036	479.686	0	0	0.699476	299.764	-939.307	250	343.111	0	26.3801	25.6583	65.0564	1614205520293636	0
244	0	0	244	1	2601.83	1436.44	1165.39	0	0	79.181	158.422	157.193	1700.76	3707.9	16484.8	-157.193	77.3775	370.158	478.675	0	0	2.43057	285.183	-931.919	250	320.286	0	33.0652	31.4092	75.2036	1614205520313647	0
251	0	0	251	1	2970.52	1378.35	1592.17	0	0	115.411	319.796	291.264	2015.14	3572.01	16223.8	-291.264	100.381	368.414	470.62	0	0	0.939548	235.021	-906.027	250	336.312	0	24.636	25.589	73.8128	1614205520453723	0
255	0	0	255	1	2984.88	1384.63	1600.25	0	0	40.3726	154.49	72.4468	2230	3746.71	16488.7	-72.4468	100.209	363.152	466.907	0	0	2.34221	283.198	-930.863	250	336.546	0	24.7296	23.6109	52.3939	1614205520533767	0
258	0	0	258	1	2387.38	1024.86	1362.52	0	0	133.523	146.872	67.0615	1603.08	3852.88	16596	-67.0615	70.5495	358.749	462.578	0	0	0.593702	232.655	-902.906	250	291.652	0	34.3214	32.9639	72.7312	1614205520593799	0
259	0	0	259	1	2681.97	1254.15	1427.82	0	0	98.9998	126.123	112.685	2047.58	3787.74	16517.1	-112.685	91.2046	351.97	459.166	0	0	1.35833	258.315	-913.977	250	375.451	0	27.341	25.9359	58.7303	1614205520613810	0
260	0	0	260	1	2376.24	1070.3	1305.94	0	0	100.66	173.26	126	2019.05	3786.08	16569.6	-126	90.881	351.726	461.592	0	0	1.14174	274.574	-922.234	250	328.16	0	27.5651	26.1713	60.1199	1614205520633821	0
261	0	0	261	1	2446.78	1269.62	1177.16	0	0	83.073	219.325	111.842	2067.85	3704.01	16423.9	-111.842	94.094	356.325	461.145	0	0	1.25775	225.934	-899.677	250	312.83	0	26.6167	25.3594	57.1995	1614205520653832	0
264	0	0	264	1	2388.93	1521.91	867.017	0	0	77.6707	153.165	244.721	2122.08	3709.41	16490.1	-244.721	99.7209	358.378	464.412	0	0	1.35173	257.497	-915.544	250	344.291	0	25.0722	24.5819	65.3598	1614205520713865	0
265	0	0	265	1	2682.97	1092.85	1590.12	0	0	168.195	261.675	157.815	1898.08	3718.55	16481.2	-157.815	87.7833	354.951	461.222	0	0	0.667984	277.458	-925.783	250	333.38	0	28.5646	27.3887	65.321	1614205520733876	0
269	0	0	269	1	3020.44	1326.2	1694.24	0	0	187.079	270.875	238.349	2026.65	3699.66	16472	-238.349	96.7439	353.182	458.467	0	0	0.382823	289.883	-928.584	250	297.035	0	25.695	25.3193	65.8452	1614205520813919	0
272	0	0	272	1	3118.54	1649.94	1468.6	0	0	143.95	205.043	197.132	2544.19	3742.79	16537.8	-197.132	117.458	349.501	457.006	0	0	0.78424	258.274	-915.183	250	335.852	0	21.3322	20.7099	51.2555	1614205520873952	0
274	0	0	274	1	2617.23	1482.67	1134.57	0	0	346.175	391.577	217.341	1576.72	3540.56	16251.6	-217.341	83.2152	353.191	463.045	0	0	1.7329	269.809	-918.959	250	305.847	0	30.6439	31.2459	75.6528	1614205520913974	0
277	0	0	277	1	2964.36	1496.9	1467.47	0	0	45.5784	248.344	94.5078	2019.71	3841.16	16494.5	-94.5078	93.26	341.992	453.023	0	0	1.74208	332.41	-950.888	250	367.119	0	26.3013	25.093	56.0788	1614205520974006	0
278	0	0	278	1	2636.73	1522.54	1114.2	0	0	143.697	217.176	389.253	1566.77	3643.38	16426	-389.253	78.6551	343.688	446.425	0	0	1.43814	279.671	-922.415	250	320.452	0	29.0569	32.9657	130.777	1614205520994017	0
283	0	0	283	1	2724.96	1496.89	1228.07	0	0	88.9715	109.21	124.28	1649.96	3698.11	16534	-124.28	73.7317	348.483	448.462	0	0	1.99886	286.591	-926.204	250	304.136	0	33.4871	31.8512	72.8106	1614205521094072	0
284	0	0	284	1	2966.34	1672.08	1294.26	0	0	49.1817	199.316	181.554	2484.13	3737.9	16543.6	-181.554	115.81	341.995	447.998	0	0	1.45383	354.444	-961.616	250	416.818	0	21.5776	20.7423	50.8617	1614205521114083	0
286	0	0	286	1	2633.68	1510.62	1123.06	0	0	107.799	179.344	270.856	1879.98	3679.28	16463.9	-270.856	89.1159	345.366	453.777	0	0	1.74351	300.612	-934.698	250	364.749	0	27.1888	27.2606	76.512	1614205521154105	0
288	0	0	288	1	2400.1	1494.35	905.758	0	0	112.247	223.46	166.408	1585.3	3575.17	16419.8	-166.408	72.9456	341.379	438.809	0	0	1.12325	237.445	-899.139	250	326.946	0	33.658	32.161	77.2298	1614205521194126	0
289	0	0	289	1	2748.46	1477.58	1270.88	0	0	101.503	124.517	46.8605	1868.04	3685.58	16518.7	-46.8605	82.0374	343.605	443.497	0	0	1.41414	266.402	-915.989	250	322.06	0	28.7998	27.647	61.1633	1614205521214137	0
292	0	0	292	1	2782.35	1443.36	1338.99	0	0	46.2105	182.648	46.9915	2215.07	3641.21	16560.2	-46.9915	99.5285	338.149	431.649	0	0	1.32535	279.318	-920.243	250	381.59	0	23.5725	22.7625	50.4379	1614205521274170	0
296	0	0	296	1	2603.84	1447.31	1156.53	0	0	108.895	124.246	215.906	1666.57	3678.19	16519	-215.906	76.7856	341.725	440.295	0	0	1.36051	248.527	-905.733	250	310.279	0	31.9063	30.8572	78.1744	1614205521354213	0
297	0	0	297	1	2911.93	1410.51	1501.41	0	0	185.645	363.462	277.833	1647.79	3601.44	16279.8	-277.833	83.518	336.394	436.902	0	0	0.306254	269.998	-914.952	250	321.667	0	28.5181	29.8255	81.7345	1614205521374224	0
300	0	0	300	1	2651.73	1197.39	1454.33	0	0	44.4671	213.701	178.841	1897.73	3742.61	16529.2	-178.841	88.8177	328.219	429.808	0	0	1.88677	277.272	-917.089	250	353.349	0	27.3927	26.2784	64.2988	1614205521434257	0
301	0	0	301	1	2390.6	1244.27	1146.32	0	0	132.035	185.18	109.732	1669.4	3655.05	16458	-109.732	74.7231	336.37	432.749	0	0	1.79343	292.612	-926.529	250	346.714	0	32.1815	30.8315	69.153	1614205521454268	0
302	0	0	302	1	2357.36	1034.57	1322.79	0	0	92.867	163.855	113.513	1937.78	3793.87	16579	-113.513	86.9147	327.804	428.299	0	0	0.371485	269.838	-912.486	250	351.379	0	27.7347	26.3072	59.6446	1614205521474279	0
303	0	0	303	1	2240.72	1385.95	854.771	0	0	67.9215	171.572	165.413	1372.29	3818.82	16471.6	-165.413	62.9204	340.29	438.162	0	0	0.576139	241.452	-903.008	250	266.86	0	38.8259	37.0755	89.3895	1614205521494290	0
304	0	0	304	1	2417.86	1238.26	1179.59	0	0	77.4898	145.796	-42.4248	1551.3	3709.59	16497.4	42.4248	68.7972	331.988	431.102	0	0	1.8768	269.479	-913.668	250	316.268	0	31.1671	30.9342	78.2013	1614205521514301	0
306	0	0	306	1	2247.05	1018.73	1228.32	0	0	84.5337	171.06	73.7667	1715.07	3901.87	16571.8	-73.7667	76.4525	331.46	430.443	0	0	1.11493	214.293	-887.399	250	320.514	0	30.9313	29.5679	65.165	1614205521554322	0
307	0	0	307	1	2417.93	1272.97	1144.96	0	0	72.1376	179.421	25.222	1617.53	3814.6	16563.5	-25.222	72.0565	332.86	427.911	0	0	1.7909	244.898	-900.311	250	283.767	0	31.5475	30.6522	68.4916	1614205521574333	0
308	0	0	308	1	2986.18	1556.07	1430.11	0	0	37.1811	177.473	161.962	2546.14	3749.9	16565.4	-161.962	117.771	322.877	422.328	0	0	2.47353	256.991	-906.527	250	376.072	0	20.7106	19.7313	47.7579	1614205521594344	0
309	0	0	309	1	2799.59	1602.55	1197.04	0	0	162.52	240.503	281.111	2057.49	3624.56	16402.7	-281.111	98.7991	323.594	422.759	0	0	1.13128	304.046	-927.968	250	381.186	0	23.6027	24.0236	68.988	1614205521614355	0
310	0	0	310	1	2135.67	1180.42	955.252	0	0	36.4826	235.879	147.837	1312.47	3750.6	16507	-147.837	61.3308	319.742	420.748	0	0	0.901072	276.132	-913.145	250	300.461	0	38.8928	36.9887	87.8316	1614205521634366	0
311	0	0	311	1	2648.62	1334.84	1313.78	0	0	58.3491	153.989	197.782	2061.53	3828.39	16588.9	-197.782	95.6286	321.152	420.994	0	0	2.40675	242.761	-898.884	250	319.487	0	25.1631	24.1824	60.4935	1614205521654377	0
314	0	0	314	1	2171.43	1395.07	776.364	0	0	120.684	163.99	136.603	1610.89	3666.4	16479.2	-136.603	72.38	327.292	423.492	0	0	1.98695	229.432	-892.249	250	287.373	0	33.1261	31.5078	73.3354	1614205521714410	0
315	0	0	315	1	2362.95	1332.05	1030.9	0	0	47.7207	176.232	129.891	1548.72	3739.36	16467	-129.891	70.6937	329.635	422.776	0	0	2.52698	236.026	-895.297	250	336.155	0	33.9673	32.3702	74.7846	1614205521734421	0
317	0	0	317	1	2559.22	1526.22	1033	0	0	65.6817	197.499	144.424	1934.05	3721.4	16545.4	-144.424	88.6085	324.983	420.947	0	0	1.2655	257.413	-905.498	250	292.246	0	27.1818	25.9877	61.0901	1614205521774442	0
320	0	0	320	1	2250.14	1129.6	1120.54	0	0	173.194	365.114	302.825	1397.78	3613.89	16278.1	-302.825	71.5401	325.035	426.557	0	0	0.574524	252.943	-903.562	250	266.252	0	32.1613	34.6432	101.741	1614205521834475	0
322	0	0	322	1	2575.98	1178.18	1397.79	0	0	66.2549	142.41	188.357	1704.17	3720.83	16600.5	-188.357	78.481	321.946	416.798	0	0	0.847252	283.032	-916.117	250	328.79	0	30.5083	29.2036	72.2026	1614205521874497	0
323	0	0	323	1	2492.65	1533.73	958.924	0	0	52.8608	149.801	182.656	1723.07	3734.22	16593.1	-182.656	79.5423	320.555	418.14	0	0	1.84141	271.769	-912.232	250	289.801	0	30.1028	28.7716	70.9447	1614205521894508	0
325	0	0	325	1	2822.26	1660.97	1161.29	0	0	52.3709	165.396	220.004	2142.56	3834.37	16577.5	-220.004	100.558	313.269	412.702	0	0	0.949934	268.499	-909.266	250	314.479	0	23.5937	22.9124	58.7996	1614205521934530	0
331	0	0	331	1	2608.13	1279.26	1328.87	0	0	116.61	97.0957	127.995	1731.25	3869.79	16546.1	-127.995	77.0357	316.912	414.326	0	0	1.65562	206.032	-877.134	250	289.818	0	30.7126	29.3032	67.3948	1614205522054595	0
332	0	0	332	1	2690.48	1520.1	1170.39	0	0	93.7581	183.723	242.185	2270.65	3792.98	16559.2	-242.185	106.762	314.422	415.823	0	0	0.312855	239.032	-894.938	250	312.761	0	22.1833	21.7974	57.5733	1614205522074606	0
334	0	0	334	1	2316.19	1148.9	1167.29	0	0	112.679	170.729	98.4449	1893.11	3674.4	16572.2	-98.4449	84.4426	315.932	406.998	0	0	1.75297	227.305	-887.009	250	307.483	0	27.7307	26.4086	58.935	1614205522114628	0
338	0	0	338	1	3201.56	1348.11	1853.45	0	0	85.9322	85.2839	105.735	2820.01	3701.15	16557.9	-105.735	125.311	314.125	409.325	0	0	1.8947	276.955	-913.89	250	405.584	0	19.0154	18.0839	40.8392	1614205522194671	0
339	0	0	339	1	2612.44	1294.51	1317.93	0	0	94.1431	206.954	43.5067	1983.17	3792.6	16535.9	-43.5067	88.613	311.762	409.541	0	0	1.32863	278.767	-913.66	250	312.478	0	25.6114	24.7034	54.4505	1614205522214682	0
340	0	0	340	1	2518.26	1205.57	1312.68	0	0	93.3181	241.656	93.84	1862.27	3693.76	16501.2	-93.84	84.7959	315.643	407.787	0	0	1.42723	294.927	-922.064	250	343.441	0	27.6419	26.3087	58.5691	1614205522234693	0
344	0	0	344	1	2623.89	1462.55	1161.35	0	0	116.749	324.087	253.893	1861.27	3570.67	16319.1	-253.893	91.6687	313.69	409.809	0	0	1.68387	258.495	-904.125	250	320.68	0	25.4682	25.6142	67.8704	1614205522314737	0
345	0	0	345	1	2343.15	803.147	1540.01	0	0	21.1003	195.476	28.2215	1876.59	3865.64	16547.4	-28.2215	85.1793	302.347	403.895	0	0	1.00029	195.724	-870.402	250	316.215	0	26.1865	25.2999	56.1203	1614205522334747	0
347	0	0	347	1	2564.35	1418.17	1146.18	0	0	122.032	190.906	236.758	1800.83	3665.05	16352.7	-236.758	84.2692	315.135	409.877	0	0	1.23934	237.624	-893.674	250	355.978	0	27.8049	27.3756	71.1646	1614205522374769	0
350	0	0	350	1	2451.09	1274.85	1176.24	0	0	95.4255	176.656	154.887	1478.23	3591.99	16267.2	-154.887	67.2019	322.661	409.275	0	0	1.44705	241.79	-896.175	250	307.639	0	35.427	33.7209	80	1614205522434802	0
351	0	0	351	1	2517.65	1237.87	1279.78	0	0	66.5031	144.241	121.673	1738.46	3820.24	16598.6	-121.673	78.3347	306.358	403.915	0	0	2.18101	249.894	-897.233	250	309.6	0	29.792	28.2904	64.972	1614205522454813	0
352	0	0	352	1	2838.27	1715.76	1122.51	0	0	84.2185	187.695	262.35	2050.19	3702.86	16355.9	-262.35	97.3865	312.571	408.926	0	0	2.21161	279.153	-914.13	250	375.027	0	23.9123	23.8538	65.3832	1614205522474824	0
353	0	0	353	1	2812.8	1420.22	1392.58	0	0	186.034	371.5	183.296	1808.37	3601.05	16172.1	-183.296	89.3532	306.664	405.447	0	0	1.61681	276.222	-910.377	250	344.108	0	26.4754	26.3475	62.2361	1614205522494835	0
354	0	0	354	1	2562.42	1086.03	1476.39	0	0	49.5204	150.797	76.999	1971.02	3737.56	16492.4	-76.999	88.3556	310.074	402.079	0	0	1.05409	281.58	-913.709	250	360.369	0	26.0595	24.8679	55.219	1614205522514846	0
360	0	0	360	1	2702.93	1365.52	1337.41	0	0	189.847	239.533	229.2	1954.3	3796.55	16503.3	-229.2	92.0804	307.545	405.899	0	0	0.624987	251.641	-899.389	250	343.007	0	25.4043	24.7953	64.1542	1614205522634911	0
362	0	0	362	1	2897.69	1369.58	1528.11	0	0	40.9317	125.561	68.3899	1855.26	3746.15	16517.7	-68.3899	82.9286	306.227	397.287	0	0	2.11867	298.822	-921.037	250	348.887	0	27.4356	26.2475	58.1033	1614205522674933	0
364	0	0	364	1	2676.37	1358.54	1317.83	0	0	52.418	235.751	111.474	2132.05	3734.66	16507.1	-111.474	98.2258	304.258	391.582	0	0	2.14669	266.008	-903.86	250	335.734	0	23.6566	22.5537	51.2083	1614205522714954	0
367	0	0	367	1	3270.64	1506.14	1764.5	0	0	166.569	200.748	115.122	2054.11	3819.83	16542.1	-115.122	92.2401	303.614	399.413	0	0	0.680152	287.241	-915.275	250	327.884	0	25.1471	24.1188	54.5756	1614205522774987	0
368	0	0	368	1	2127	1173.97	953.024	0	0	59.0729	165.645	198.185	1743.02	3728.01	16477.6	-198.185	80.997	301.233	392.191	0	0	1.59299	225.851	-882.755	250	326.081	0	28.6716	27.5775	68.7691	1614205522794998	0
369	0	0	369	1	2211.96	887.485	1324.48	0	0	32.921	152.506	8.1924	1721.34	3754.16	16490.7	-8.1924	77.1035	310.123	394.74	0	0	1.18522	280.842	-912.196	250	348.834	0	28.1406	27.3446	62.729	1614205522815009	0
377	0	0	377	1	2031.02	886.987	1144.04	0	0	96.3957	118.85	-43.9505	1260.06	3989.66	16624	43.9505	55.4776	299.349	396.99	0	0	1.02466	230.022	-884.539	250	308.022	0	36.9346	36.6965	92.3088	1614205522975096	0
382	0	0	382	1	2450.92	1143.64	1307.28	0	0	110.564	169.98	109.063	1504.48	3676.52	16373.6	-109.063	67.2876	302.323	392.526	0	0	3.04922	295.945	-918.611	250	365.817	0	34.114	32.4355	72.8979	1614205523075151	0
383	0	0	383	1	1649.88	762.456	887.427	0	0	7.51281	76.1887	-580.584	941.383	4078.55	16467.4	580.584	57.7619	303.779	391.203	0	0	2.07919	180.717	-860.248	250	299.948	0	58.9319	78.8673	293.222	1614205523095162	0
395	0	0	395	1	2223.65	1059.73	1163.92	0	0	140.492	244.99	158.705	1696.12	3646.59	16298.6	-158.705	78.1072	298.389	384.705	0	0	1.52095	258.135	-897.746	250	357.333	0	29.4039	28.1815	67.3382	1614205523335292	0
402	0	0	402	1	1840.31	955.511	884.801	0	0	127.065	384.356	323.457	905.612	3859.33	16159.2	-323.457	47.4789	299.992	388.416	0	0	0.527194	237.629	-886.943	250	274.723	0	45.8109	51.4712	156.384	1614205523475369	0
408	0	0	408	1	2154.91	1060.17	1094.73	0	0	6.02349	232.205	-40.2174	1229.91	3880.72	16411	40.2174	56.8663	296.484	379.548	0	0	1.07373	254.489	-893.674	250	238.768	0	35.7124	35.3304	88.7141	1614205523595434	0
412	0	0	412	1	2025.13	1200.78	824.353	0	0	37.3813	119.396	255.5	1425.82	3749.7	16523.8	-255.5	67.7911	285.403	376.002	0	0	2.71623	238.856	-885.013	250	330.157	0	32.6992	32.3798	88.4577	1614205523675478	0
417	0	0	417	1	2241.35	1231.3	1010.05	0	0	136.025	348.511	324.422	1690.21	3651.05	16195	-324.422	86.3922	290.72	378.893	0	0	0.518408	236.541	-885.319	250	307.875	0	25.0894	27.2895	85.9073	1614205523775532	0
420	0	0	420	1	2088.5	914.546	1173.95	0	0	53.8895	130.621	19.9129	1488.23	3832.85	16512.6	-19.9129	66.0084	286.9	369.057	0	0	1.9704	191.263	-860.697	250	270.212	0	31.8813	30.9698	69.8734	1614205523835565	0
426	0	0	426	1	2403.08	1232.47	1170.61	0	0	111.828	262.933	250.425	1486.93	3675.25	16280.6	-250.425	71.3365	285.936	371.939	0	0	0.185176	248.459	-888.323	250	292.251	0	31.146	30.8517	82.1272	1614205523955630	0
428	0	0	428	1	1948.01	990.755	957.256	0	0	141.883	309.94	272.869	1355.76	3645.2	16233.6	-272.869	66.5964	286.894	372.038	0	0	0.709019	264.271	-896.358	250	257.501	0	32.8037	33.6149	92.9814	1614205523995652	0
431	0	0	431	1	2042.12	1109.89	932.233	0	0	96.9835	242.511	348.146	1272.16	3590.44	16201.4	-348.146	63.194	285.786	367.804	0	0	2.00205	218.871	-873.104	250	319.95	0	33.5117	35.9982	125.348	1614205524055685	0
432	0	0	432	1	2257.93	1264.67	993.257	0	0	110.27	152.692	116.216	1386.83	3876.13	16490.5	-116.216	61.945	282.644	371.975	0	0	0.526852	229.928	-877.675	250	289.7	0	36.0201	34.1506	77.6497	1614205524075695	0
433	0	0	433	1	2208.9	1075.03	1133.86	0	0	62.7424	111.591	180.78	1649.49	3724.34	16432	-180.78	75.5778	281.559	368.33	0	0	2.48941	304.745	-915.599	250	357.94	0	29.7694	28.5403	70.0403	1614205524095706	0
435	0	0	435	1	2078.91	1193.2	885.714	0	0	78.143	241.288	113.369	1178.02	3908.26	16302.3	-113.369	54.0358	283.286	371.707	0	0	0.586934	225.301	-875.346	250	269.38	0	41.1791	39.2114	88.5815	1614205524135728	0
442	0	0	442	1	1954.9	939.134	1015.76	0	0	104.601	267.276	382.207	1203.49	3782.14	16375.9	-382.207	61.1175	279.815	367.315	0	0	0.629248	238.704	-882.237	250	258.271	0	34.0009	38.0876	147.156	1614205524275804	0
449	0	0	449	1	2331.62	1318.27	1013.35	0	0	24.532	146.771	-55.1979	1069.17	3961.87	16496.4	55.1979	48.1564	278.722	366.338	0	0	0.530737	247.69	-886.218	250	276.601	0	40.4908	40.3198	104.337	1614205524415881	0
451	0	0	451	1	1886.97	988.011	898.959	0	0	98.1159	356.602	148.983	1097.6	3888.28	16386.3	-148.983	53.4178	275.305	362.138	0	0	0.88894	182.163	-852.107	250	228.216	0	41.5611	40.4626	93.4531	1614205524455903	0
455	0	0	455	1	2398.39	1098.46	1299.93	0	0	60.098	183.819	135.712	1622.16	3926.3	16559.1	-135.712	74.0184	270.975	361.051	0	0	0.982277	266.538	-892.623	250	295.132	0	29.8702	28.4889	66.454	1614205524535946	0
462	0	0	462	1	2002.66	998.67	1003.99	0	0	119.249	188.431	123.671	1228.3	3966.81	16554.5	-123.671	55.2812	271.315	359.968	0	0	1.41586	209.916	-864.915	250	261.033	0	39.5766	37.7744	86.0808	1614205524676022	0
465	0	0	465	1	2295.08	1167.57	1127.51	0	0	77.0852	162.007	127.789	1729.07	3909.31	16580.9	-127.789	78.0638	261.515	350.658	0	0	1.51564	244.693	-880.224	250	313.271	0	27.9299	26.4928	61.3375	1614205524736055	0
466	0	0	466	1	2081.6	1296.07	785.534	0	0	163.768	265.529	150.244	1100.3	3523.65	16178.4	-150.244	50.8438	274.62	352.175	0	0	1.129	212.634	-865.231	250	268.156	0	42.9156	41.2773	100.608	1614205525036219	0
467	0	0	467	1	2081.6	1296.07	785.534	0	0	163.768	265.529	150.244	1100.3	3523.65	16178.4	-150.244	50.8438	274.62	352.175	0	0	1.129	212.634	-865.231	250	268.156	0	42.9156	41.2773	100.608	1614205525036219	0
468	0	0	468	1	2081.6	1296.07	785.534	0	0	163.768	265.529	150.244	1100.3	3523.65	16178.4	-150.244	50.8438	274.62	352.175	0	0	1.129	212.634	-865.231	250	268.156	0	42.9156	41.2773	100.608	1614205525036219	0
469	0	0	469	1	2081.6	1296.07	785.534	0	0	163.768	265.529	150.244	1100.3	3523.65	16178.4	-150.244	50.8438	274.62	352.175	0	0	1.129	212.634	-865.231	250	268.156	0	42.9156	41.2773	100.608	1614205525036219	0
470	0	0	470	1	2081.6	1296.07	785.534	0	0	163.768	265.529	150.244	1100.3	3523.65	16178.4	-150.244	50.8438	274.62	352.175	0	0	1.129	212.634	-865.231	250	268.156	0	42.9156	41.2773	100.608	1614205525036219	0
471	0	0	471	1	2081.6	1296.07	785.534	0	0	163.768	265.529	150.244	1100.3	3523.65	16178.4	-150.244	50.8438	274.62	352.175	0	0	1.129	212.634	-865.231	250	268.156	0	42.9156	41.2773	100.608	1614205525036219	0
472	0	0	472	1	2081.6	1296.07	785.534	0	0	163.768	265.529	150.244	1100.3	3523.65	16178.4	-150.244	50.8438	274.62	352.175	0	0	1.129	212.634	-865.231	250	268.156	0	42.9156	41.2773	100.608	1614205525036219	0
473	0	0	473	1	2081.6	1296.07	785.534	0	0	163.768	265.529	150.244	1100.3	3523.65	16178.4	-150.244	50.8438	274.62	352.175	0	0	1.129	212.634	-865.231	250	268.156	0	42.9156	41.2773	100.608	1614205525036219	0
474	0	0	474	1	2081.6	1296.07	785.534	0	0	163.768	265.529	150.244	1100.3	3523.65	16178.4	-150.244	50.8438	274.62	352.175	0	0	1.129	212.634	-865.231	250	268.156	0	42.9156	41.2773	100.608	1614205525036219	0
475	0	0	475	1	2081.6	1296.07	785.534	0	0	163.768	265.529	150.244	1100.3	3523.65	16178.4	-150.244	50.8438	274.62	352.175	0	0	1.129	212.634	-865.231	250	268.156	0	42.9156	41.2773	100.608	1614205525036219	0
480	0	0	480	1	1964.64	1041.27	923.368	0	0	-129.5	136.767	10.2095	854.19	3916.58	16406.8	-10.2095	42.1444	272.937	348.959	0	0	2.8799	263.785	-891.832	250	273.281	0	51.9837	47.2688	107.122	1614205525136273	0
482	0	0	482	1	1860.08	833.579	1026.5	0	0	106.078	94.2477	4.03148	1109.93	4079.64	16549	-4.03148	48.5268	264.5	347.612	0	0	0.982286	167.652	-841.345	250	216.671	0	41.2972	40.3039	91.8861	1614205525176295	0
483	0	0	483	1	1796.59	795.059	1001.53	0	0	92.0456	15.3161	-638.54	1260.76	4093.67	16428.6	638.54	82.1773	271.078	349.004	0	0	0.633535	209.905	-863.245	250	244.61	0	48.5867	71.2279	204.768	1614205525196306	0
488	0	0	488	1	2005.84	931.037	1074.81	0	0	15.7908	156.556	54.6926	1098.93	4169.93	16486.7	-54.6926	49.664	266.531	347.836	0	0	1.23659	194.862	-854.547	250	233.618	0	42.3382	40.339	89.1756	1614205525296360	0
489	0	0	489	1	1760.15	957.633	802.521	0	0	43.3766	199.533	16.3648	1100.39	3943.02	16443.7	-16.3648	49.6338	264.341	346.875	0	0	0.257739	218.891	-866.111	250	239.518	0	40.7474	39.7577	89.0276	1614205525316371	0
499	0	0	499	1	2094.99	1165.86	929.121	0	0	3.85761	202.387	196.625	1343.27	3683.56	16341.2	-196.625	64.0291	262.195	340.824	0	0	1.18291	262.529	-885.613	250	283.602	0	34.1681	32.6645	81.0278	1614205525516480	0
500	0	0	500	1	1766.43	822.634	943.793	0	0	87.5084	156.557	6.52823	1229.25	3699.57	16387	-6.52823	54.3433	262.898	341.953	0	0	1.62612	211.765	-861.714	250	285.061	0	36.8287	35.7635	81.6388	1614205525536491	0
508	0	0	508	1	2104.66	951.881	1152.78	0	0	41.6648	116.659	121.156	1457.42	3944.74	16526.6	-121.156	65.9037	255.827	338.042	0	0	0.969574	243.51	-876.485	250	276.06	0	32.4614	30.8584	70.766	1614205525696578	0
509	0	0	509	1	2015.63	947.446	1068.18	0	0	101.348	139.635	225.785	1317.28	3885.05	16503.6	-225.785	61.0829	257.517	340.778	0	0	0.431328	230.439	-868.905	250	265.276	0	34.9438	33.8529	87.6491	1614205525716589	0
520	0	0	520	1	2125.41	1147.05	978.359	0	0	128.067	150.052	295.669	947.205	3858.33	16493.2	-295.669	45.091	251.121	332.361	0	0	0.409052	222.222	-862.405	250	258.914	0	44.6796	45.9041	139.488	1614205525936709	0
525	0	0	525	1	2090.18	1071.14	1019.04	0	0	97.1339	164.172	311.063	1235.7	3590.29	16180.1	-311.063	59.5352	258.768	334.14	0	0	2.22068	223.889	-865.871	250	332.544	0	34.425	35.7354	112.183	1614205526036763	0
533	0	0	533	1	1921.63	967.469	954.166	0	0	92.4645	204.273	127.505	1238.9	3594.96	16339.3	-127.505	56.2568	256.114	331.093	0	0	0.917035	248.976	-876.291	250	298.222	0	37.7702	35.9964	82.3571	1614205526196851	0
534	0	0	534	1	1848.06	976.649	871.411	0	0	24.963	152.313	19.3378	830.185	3861.78	16490.9	-19.3378	37.2798	255.544	331.606	0	0	1.45659	274.654	-887.706	250	245.749	0	53.2366	51.4239	115.812	1614205526216861	0
538	0	0	538	1	2466.22	1227.24	1238.98	0	0	55.9821	233.452	50.4841	1241.82	3830.76	16409.8	-50.4841	56.4349	252.442	329.151	0	0	0.621564	223.226	-863.316	250	266.195	0	35.9874	34.71	76.6665	1614205526296905	0
539	0	0	539	1	1811.19	836.16	975.03	0	0	47.3996	132.576	107.379	1357.35	3739.68	16411	-107.379	61.1639	252.57	330.011	0	0	1.93036	226.721	-866.483	250	311.667	0	34.4318	32.7326	73.9193	1614205526316916	0
542	0	0	542	1	2168.76	1044.27	1124.49	0	0	55.0996	175.483	255.902	909.727	3831.64	16368.1	-255.902	43.3113	259.119	338.287	0	0	0.518481	225.201	-866.241	250	239.211	0	48.1965	47.9483	130.207	1614205526376949	0
545	0	0	545	1	1847.5	949.825	897.672	0	0	94.5944	130.714	152.896	1000.22	3792.15	16412.8	-152.896	45.1253	251.835	333.388	0	0	1.23083	209.308	-857.528	250	256.429	0	46.9048	44.4976	106.046	1614205526436981	0
551	0	0	551	1	1603.4	1100.18	503.213	0	0	38.3639	150.791	213.666	1047.39	3649.06	16392.8	-213.666	49.1441	253.055	327.936	0	0	1.71009	221.146	-863.638	250	254.671	0	42.9282	41.3976	105.099	1614205526557047	0
558	0	0	558	1	2362.21	1247.77	1114.45	0	0	115.7	153.854	54.9798	1166.18	3970.36	16389.7	-54.9798	51.3822	247.012	333.429	0	0	0.538545	240.207	-871.147	250	264.128	0	39.6148	37.8964	83.322	1614205526697123	0
563	0	0	563	1	1798.97	942.677	856.291	0	0	35.168	174.812	135.439	1205.43	3851.57	16468.4	-135.439	55.3093	245.706	322.977	0	0	0.904591	189.485	-844.477	250	225.378	0	37.8895	36.0071	84.1315	1614205526797177	0
569	0	0	569	1	1404.8	622.364	782.439	0	0	30.4474	301.692	-510.679	756.525	4155.27	16341.5	510.679	44.8607	246.123	324.818	0	0	0.919601	204.891	-852.514	250	233.603	0	55.0532	70.0079	322.445	1614205526917243	0
578	0	0	578	1	1406.46	592.511	813.947	0	0	-78.3849	138.193	-88.6239	919.11	3965.13	16604.7	88.6239	43.6105	245.527	324.259	0	0	1.13033	200.8	-849.36	250	239.425	0	41.9433	41.4003	114.151	1614205527097341	0
579	0	0	579	1	2014.13	759.705	1254.43	0	0	27.6506	111.423	-644.439	1260.82	4058.41	16531.8	644.439	81.6702	247.987	321.699	0	0	1.53294	206.471	-853.564	250	230.253	0	48.1846	68.184	190.257	1614205527117352	0
583	0	0	583	1	2026.2	1150.97	875.238	0	0	89.3249	230.177	331.579	1197.23	3697.76	16213.7	-331.579	58.9456	243.017	316.456	0	0	0.745112	236.105	-866.967	250	330.031	0	33.4631	35.4898	117.773	1614205527197395	0
584	0	0	584	1	1852.96	850.376	1002.58	0	0	46.5148	181.226	-252.038	806.109	4139.21	16462	252.038	38.4995	245.905	328.454	0	0	0.788051	185.642	-842.645	250	233.349	0	43.4699	46.4555	221.47	1614205527217406	0
585	0	0	585	1	1686.38	741.14	945.243	0	0	107.798	79.9064	-51.7123	1067.99	4077.92	16364	51.7123	46.8306	249.317	324.071	0	0	0.676125	217.296	-860.822	250	244.738	0	39.3083	39.2446	101.365	1614205527237417	0
610	0	0	610	1	1781.69	714.417	1067.27	0	0	43.3044	111.505	-66.2841	1435.55	4042.76	16432.1	66.2841	64.0539	235.226	310.085	0	0	1.84076	196.102	-845.074	250	348.979	0	27.9416	28.1437	74.2955	1614205527737690	0
617	0	0	617	1	2032.3	923.139	1109.16	0	0	79.5636	143.482	-43.4856	1183.47	3707.52	16400.1	43.4856	52.4474	236.118	308.566	0	0	1.04378	233.33	-862.055	250	291.962	0	34.6438	34.3837	86.9527	1614205527877766	0
627	0	0	627	1	1784.5	839.756	944.74	0	0	-9.23244	97.7189	-159.771	858.41	4095.29	16346.2	159.771	39.573	239.061	313.005	0	0	0.821281	212.546	-853.522	250	220.229	0	42.0522	43.4882	145.968	1614205528077875	0
629	0	0	629	1	1817.01	773.184	1043.83	0	0	83.9643	133.289	27.0437	1030.32	4201.42	16509.9	-27.0437	45.3948	233.27	316.422	0	0	0.971525	219.587	-856.612	250	266.881	0	42.7896	41.2251	91.4697	1614205528117897	0
630	0	0	630	1	1437.72	659.325	778.397	0	0	118.126	189.024	80.2403	835.483	3768.61	16254.9	-80.2403	37.2338	237.19	304.595	0	0	0.930757	181.669	-835.234	250	197.906	0	53.2388	51.1579	112.166	1614205528137908	0
635	0	0	635	1	1903.99	900.947	1003.04	0	0	47.4026	154.47	12.6238	961.758	3939	16488.8	-12.6238	42.9014	231.482	306.328	0	0	1.11785	210.588	-849.416	250	246.266	0	44.1179	42.8337	96.8542	1614205528237962	0
641	0	0	641	1	1768.87	723.139	1045.74	0	0	50.3703	195.214	46.0337	1017.8	4135.35	16448	-46.0337	45.8097	229.891	308.322	0	0	1.54015	223.826	-856.246	250	242.615	0	42.4851	41.0536	90.0378	1614205528358027	0
644	0	0	644	1	1609.88	693.745	916.131	0	0	-20.7922	170.16	-103.077	917.638	4106.85	16373.4	103.077	42.4997	232.463	306.452	0	0	0.761203	190.345	-840.117	250	278.685	0	40.4458	40.9579	116.606	1614205528418060	0
647	0	0	647	1	1794.79	611.701	1183.09	0	0	11.1597	141.653	-602.145	1597.49	4074.9	16401.9	602.145	99.3752	229.715	298.744	0	0	1.2171	165.933	-826.761	250	257.648	0	32.8881	44.0318	148.556	1614205528478093	0
649	0	0	649	1	1651.87	890.601	761.274	0	0	55.7892	169.797	51.7938	733.315	4129.93	16573.1	-51.7938	32.786	230.314	307.508	0	0	0.914897	184.255	-836.493	250	207.169	0	59.1866	56.9151	124.983	1614205528518115	0
653	0	0	653	1	1909.99	890.45	1019.54	0	0	76.8204	124.008	-42.1137	1107.05	3809.92	16419.6	42.1137	48.9387	226.976	304.595	0	0	0.922952	201.774	-844.091	250	228.191	0	36.7789	36.5626	91.4854	1614205528598158	0
661	0	0	661	1	1933.31	722.364	1210.94	0	0	-0.187973	141.283	-603.399	1147.97	4185.91	16402.3	603.399	71.7475	228.712	297.791	0	0	0.66357	220.213	-852.797	250	222.601	0	45.3606	60.5538	202.595	1614205528758245	0
665	0	0	665	1	1983.89	944.455	1039.43	0	0	142.802	170.334	329.335	1313.85	3743.94	16472.9	-329.335	63.5557	224.604	294.952	0	0	0.513825	210.534	-847.529	250	254.659	0	29.8211	31.7507	105.624	1614205528838289	0
668	0	0	668	1	2086.01	914.451	1171.56	0	0	79.0164	56.4307	2.41633	894.776	4007.04	16586.8	-2.41633	39.2671	225.283	297.485	0	0	1.10593	247.49	-864.949	250	260.146	0	47.1001	45.8472	105.455	1614205528898322	0
669	0	0	669	1	2011.29	992.063	1019.23	0	0	54.9496	111.169	54.9471	892.19	4031.11	16332.7	-54.9471	39.5619	231.957	299.097	0	0	0.749838	208.846	-845.947	250	231.079	0	48.9229	47.161	103.835	1614205528918333	0
670	0	0	670	1	2187.98	1071.81	1116.17	0	0	102.033	173.934	173.451	1521.05	3884.37	16469.3	-173.451	69.4812	221.709	296.408	0	0	0.890091	242.293	-861.137	250	291.998	0	29.0709	27.7027	67.6442	1614205528938343	0
674	0	0	674	1	1634.85	890.708	744.142	0	0	26.2527	136.085	118.628	1093.15	3960.15	16407.5	-118.628	49.7641	225.274	297.244	0	0	0.771711	163.035	-825.017	250	219.505	0	40.3442	38.1141	87.2851	1614205529018387	0
675	0	0	675	1	1871.38	881.991	989.392	0	0	23.3998	78.2748	12.8967	916.949	3963	16564.9	-12.8967	40.868	223.528	295.781	0	0	1.51291	202.343	-842.099	250	234.81	0	45.756	44.3253	100.145	1614205529038398	0
677	0	0	677	1	1942.51	752.137	1190.37	0	0	88.9374	130.703	-152.983	915.1	3997.12	16412.9	152.983	41.1735	228.218	296.607	0	0	0.128952	200.23	-842.44	250	246.549	0	39.3951	40.6578	134.684	1614205529078420	0
678	0	0	678	1	2100.1	1049.56	1050.54	0	0	125.291	151.001	167.666	1514.08	3761.45	16392.6	-167.665	68.5381	227.482	294.81	0	0	0.345878	246.851	-865.563	250	290.717	0	29.5091	28.1669	68.2557	1614205529098431	0
679	0	0	679	1	1486.43	945.754	540.678	0	0	-43.7161	163.748	17.6616	753.954	3731.14	16379.8	-17.6616	34.9749	223.712	287.582	0	0	1.19775	210.404	-844.336	250	251.037	0	53.5296	51.3868	116.075	1614205529118442	0
681	0	0	681	1	2006.86	1044.74	962.124	0	0	218.366	168.731	343.814	998.343	3867.69	16474.5	-343.814	48.7373	223.649	298.81	0	0	0.568921	182.241	-832.464	250	217.848	0	38.4439	41.2553	145.34	1614205529158463	0
698	0	0	698	1	1384.17	770.083	614.084	0	0	75.3166	77.3675	178.052	1105.74	3911.08	16466.2	-178.052	50.3942	224.36	294.342	0	0	0.531811	162.054	-823.008	250	218.176	0	39.7645	37.9949	93.2692	1614205529498649	0
700	0	0	700	1	2088.5	1110.1	978.4	0	0	64.2132	183.037	185.46	1399.57	3722.87	16460.2	-185.46	64.8447	219.779	285.302	0	0	0.661396	204.679	-842.324	250	269.257	0	30.7467	29.5362	72.5312	1614205529538670	0
702	0	0	702	1	2051.31	1007.7	1043.61	0	0	49.7844	148.111	20.9636	1535.27	3836.96	16395.4	-20.9636	68.3572	225.223	290.561	0	0	1.28807	221.874	-851.8	250	279.55	0	27.5782	26.7415	60.3801	1614205529578692	0
706	0	0	706	1	1621.65	870.316	751.333	0	0	105.561	208.136	148.64	932.015	3581.86	16335.4	-148.64	42.5122	222.304	287.439	0	0	0.311298	194.369	-837.387	250	210.204	0	46.588	44.4419	104.444	1614205529658736	0
707	0	0	707	1	1667.15	850.562	816.59	0	0	124.45	185.53	135.862	987.591	3861.95	16457.7	-135.862	44.534	220.074	290.673	0	0	0.865835	189.391	-835.024	250	265.504	0	44.254	42.3037	98.1393	1614205529678747	0
708	0	0	708	1	1600.76	824.795	775.965	0	0	42.0042	157.567	23.1432	742.846	3944.4	16386	-23.1432	33.2068	222.715	289.631	0	0	0.55133	212.253	-845.248	250	224.312	0	55.8532	54.0735	121.128	1614205529698758	0
709	0	0	709	1	1722.01	693.355	1028.66	0	0	143.799	173.073	46.3359	810.475	3942.26	16470.1	-46.3359	35.7158	220.842	290.209	0	0	0.175783	200.206	-839.728	250	196.552	0	52.612	50.8961	112.084	1614205529718768	0
724	0	0	724	1	2053.48	1005.88	1047.61	0	0	150.312	172.886	251.059	1420.18	3836.09	16470.3	-251.059	66.4716	216.179	278.533	0	0	0.577854	177.291	-826.174	250	230.146	0	29.0552	28.8817	77.3448	1614205530098976	0
725	0	0	725	1	2010.88	1059.26	951.616	0	0	-96.9003	193.573	-530.561	908.311	4182.96	16350	530.561	55.7521	221.495	288.28	0	0	1.10129	193.076	-836.289	250	211.155	0	47.9782	58.2901	248.501	1614205530118986	0
727	0	0	727	1	1866.72	1125.2	741.522	0	0	46.7836	156.596	189.39	1149.8	3839.96	16387	-189.39	53.3626	217.861	283.611	0	0	1.55851	209.527	-844.589	250	275.524	0	37.0133	35.4782	87.9054	1614205530159008	0
730	0	0	730	1	1979.19	1029	950.191	0	0	95.8469	126.908	277.705	1364.55	3790.89	16416.7	-277.705	64.6021	213.875	281.103	0	0	0.859232	173.395	-824.896	250	221.102	0	29.638	29.7979	85.6119	1614205530219041	0
732	0	0	732	1	1852.35	958.295	894.06	0	0	70.4261	202.556	107.318	942.04	3915.97	16440.7	-107.318	42.7531	217.352	285.061	0	0	0.321434	238.666	-857.16	250	215.376	0	45.5256	43.5258	97.4704	1614205530259063	0
733	0	0	733	1	1912.27	825.406	1086.87	0	0	-145.63	153.095	14.5612	801.321	4132.03	16490.1	-14.5612	40.3535	215.748	281.968	0	0	1.2938	195.112	-834.6	250	217.205	0	50.1568	44.6967	100.14	1614205530279074	0
746	0	0	746	1	1480.41	609.344	871.066	0	0	20.7597	78.3246	-632.377	760.249	4164.96	16465.2	632.377	48.9851	217.968	285.672	0	0	0.86644	175.458	-826.372	250	200.984	0	71.8884	101.158	297.243	1614205530539215	0
748	0	0	748	1	1435.32	772.754	662.566	0	0	50.4005	274.771	236.935	740.965	3936	16468.1	-236.935	35.9975	214.507	285.282	0	0	1.08779	171.19	-821.636	250	188.337	0	53.4866	52.7436	137.933	1614205530579237	0
761	0	0	761	1	1506.68	675.433	831.25	0	0	9.48525	148.8	272.571	753.178	3578.27	16195.4	-272.571	36.4993	211.078	277.428	0	0	1.23127	204.458	-835.885	250	241.252	0	51.8168	51.5016	146.73	1614205530839379	0
779	0	0	779	1	1530.92	751.385	779.536	0	0	39.825	192.242	89.0718	964.118	3846.92	16451	-89.0718	43.8322	209.27	271.893	0	0	1.0417	171.101	-818.62	250	184.523	0	43.2313	41.4113	91.7053	1614205531199575	0
815	0	0	815	1	1285.67	534.409	751.262	0	0	134.766	237.319	189.519	781.514	3751.97	16306.2	-189.519	36.3076	206.04	266.625	0	0	0.954182	144.705	-803.196	250	186.442	0	52.2088	50.4117	123.58	1614205531919967	0
820	0	0	820	1	1567.03	527.295	1039.74	0	0	37.9102	91.7124	-32.0055	1111.94	4147.81	16352.2	32.0055	49.441	206.524	271.448	0	0	0.659923	168.698	-817.219	250	193.224	0	34.876	34.6401	85.1141	1614205532020022	0
823	0	0	823	1	1454.46	762.524	691.941	0	0	34.871	199.708	-183.539	685.942	3752.21	16144.5	183.539	31.9582	210.584	268.387	0	0	1.34638	215.984	-841.29	250	276.886	0	47.3116	49.6891	184.003	1614205532080054	0
831	0	0	831	1	1204.61	666.988	537.622	0	0	96.3327	106.791	235.977	950.201	3790.41	16337.1	-235.977	44.1675	203.862	269.205	0	0	1.05215	144.321	-803.518	250	217.388	0	42.7357	41.8679	109.635	1614205532240141	0
836	0	0	836	1	1705.92	733.722	972.195	0	0	12.8941	124.024	166.293	800.447	4073.17	16519.2	-166.293	37.1054	202.803	267.307	0	0	0.570513	162.896	-811.098	250	164.244	0	51.6852	48.8316	118.693	1614205532340196	0
837	0	0	837	1	2057.61	972.665	1084.95	0	0	59.0625	172.275	72.6043	1130.52	3927.34	16570.6	-72.6043	50.7	202	272.553	0	0	1.01852	189.859	-826.687	250	211.705	0	36.897	35.3061	77.7666	1614205532360207	0
838	0	0	838	1	1472.84	874.731	598.11	0	0	53.837	247.084	79.6272	1091.76	3633.58	16196.8	-79.6272	50.1065	203.63	265.18	0	0	0.464608	213.937	-837.907	250	241.004	0	37.231	35.6396	78.8655	1614205532380218	0
839	0	0	839	1	1554.3	747.692	806.61	0	0	108.323	238.793	34.4663	770.43	3678.76	16005.8	-34.4663	34.6612	208.077	269.167	0	0	1.59632	214.422	-838.57	250	216.059	0	52.2057	50.4325	111.749	1614205532400229	0
840	0	0	840	1	1045.32	412.873	632.442	0	0	9.49594	134.232	-330.469	523.172	4076.56	16409.3	330.469	26.1263	206.426	271.184	0	0	0.710953	156.746	-809.074	250	170.033	0	61.6297	66.7921	381.876	1614205532420240	0
842	0	0	842	1	1419.93	429.508	990.421	0	0	39.9029	161.76	-231.331	716.673	4046.16	16282.1	231.331	33.7626	205.653	265.986	0	0	1.12853	149.304	-805.69	250	214.824	0	44.5225	47.0705	212.381	1614205532460261	0
843	0	0	843	1	1468.91	725.548	743.363	0	0	59.1746	338.47	134.778	750.34	3827.57	16105.4	-134.778	36.2759	204.465	268.376	0	0	0.406889	168.963	-814.882	250	192.744	0	52.3653	50.6711	116.166	1614205532480272	0
844	0	0	844	1	1163.22	516.332	646.892	0	0	103.264	97.2587	213.89	546.718	3683.82	16247	-213.89	25.1531	204.032	270.729	0	0	1.21858	177.302	-818.998	250	233.61	0	74.89	72.555	183.775	1614205532500283	0
878	0	0	878	1	1327.62	608.279	719.341	0	0	16.5944	98.6078	177.073	562.363	4069.47	16544.6	-177.073	26.0883	199.816	262.636	0	0	0.652738	170.414	-811.815	250	200.06	0	72.4118	68.8745	168.448	1614205533180654	0
890	0	0	890	1	1493.33	697.145	796.184	0	0	66.9456	63.007	-8.81601	867.914	4118.77	16580.2	8.81601	38.2038	195.538	262.217	0	0	0.827888	180.708	-816.989	250	221.048	0	44.9679	44.0331	103.037	1614205533420784	0
900	0	0	900	1	1516.96	744.814	772.141	0	0	39.4275	166.052	18.4388	870.791	4046.63	16477.2	-18.4388	39.0207	195.433	256.878	0	0	0.287744	193.313	-823.037	250	208.252	0	44.8595	43.4455	97.59	1614205533620893	0
907	0	0	907	1	1371.24	637.485	733.76	0	0	109.77	175.762	66.2373	748.531	3677.31	16268.1	-66.2373	33.2062	194.429	255.586	0	0	0.394047	199.208	-825.601	250	218.379	0	54.2191	51.9171	113.733	1614205533760970	0
919	0	0	919	1	2146.09	1038.75	1107.33	0	0	17.5556	137.903	158.009	1198.5	4068.5	16605	-158.009	55.3851	191.316	256.473	0	0	0.586911	235.279	-842.335	250	223.648	0	34.0607	32.121	77.8043	1614205534001100	0
923	0	0	923	1	1549.96	869.323	680.636	0	0	90.5751	279.593	-11.6515	772.601	3995.48	16463.3	11.6515	35.4514	191.205	255.857	0	0	0.803438	196.177	-821.571	250	228.699	0	47.91	47.1596	109.513	1614205534081144	0
925	0	0	925	1	1909.03	1049.28	859.755	0	0	194.962	258.762	203.394	921.384	3791.44	16085.5	-203.394	43.2873	193.209	252.246	0	0	1.16891	255.445	-851.275	250	308.319	0	42.8251	41.3732	102.947	1614205534121166	0
926	0	0	926	1	1878.73	841.952	1036.78	0	0	41.1687	141.769	52.8051	990.653	3945.23	16202.5	-52.8051	44.2622	195.365	253.819	0	0	0.717751	201.353	-825.056	250	226.426	0	40.4894	38.8608	86.0068	1614205534141177	0
929	0	0	929	1	1377.27	596.476	780.794	0	0	76.159	103.867	-132.05	926.976	4009.9	16340	132.05	41.4621	194.427	254.483	0	0	0.824732	196.448	-824.957	250	235.516	0	36.8022	37.9965	116.838	1614205534201209	0
931	0	0	931	1	1492.06	713.013	779.043	0	0	-83.7505	165.441	-162.496	806.923	3870.83	16278.5	162.496	39.0686	195.83	248.77	0	0	0.762667	180.807	-813.501	250	208.013	0	39.0809	39.5409	134.483	1614205534241231	0
937	0	0	937	1	1376.79	646.032	730.754	0	0	-58.3497	156.334	-28.6182	619.888	3845.43	16187.9	28.6182	28.9851	192.048	253.141	0	0	0.965607	220.075	-833.469	250	251.565	0	58.0913	56.5924	137.873	1614205534361297	0
940	0	0	940	1	1553.34	904.338	649.007	0	0	82.578	188.269	114.993	854.769	3604.84	16156	-114.993	38.6241	190.598	250.19	0	0	0.549586	214.321	-830.465	250	239.546	0	47.39	45.1764	101.913	1614205534421329	0
942	0	0	942	1	1538.68	615.533	923.148	0	0	41.4546	46.0322	25.5201	860.23	4044.61	16497.5	-25.5201	38.1244	190.965	255.063	0	0	0.630351	223.441	-835.497	250	237.359	0	45.9072	44.299	99.251	1614205534461351	0
948	0	0	948	1	1367.07	707.191	659.877	0	0	141.512	260.649	268.974	648.08	3645.57	16083.6	-268.974	31.187	194.603	254.818	0	0	0.514123	196.895	-823.784	250	227.043	0	57.402	58.0092	161.416	1614205534581416	0
949	0	0	949	1	1534.69	750.818	783.873	0	0	103.385	128.765	-1.32962	691.421	4082.33	16514.5	1.32962	30.3564	192.524	251.875	0	0	0.92371	228.548	-837.03	250	241.91	0	55.925	54.4799	125.705	1614205534601427	0
952	0	0	952	1	1516.53	778.446	738.086	0	0	37.3255	176.696	42.1104	820.413	3849.41	16267.2	-42.1104	36.8989	189.729	247.824	0	0	0.29737	217.743	-831.696	250	255.579	0	47.4236	45.8039	101.13	1614205534661460	0
953	0	0	953	1	1539.63	520.958	1018.67	0	0	38.0224	140.234	47.4241	1008.41	3649.4	16303.7	-47.4241	45.0605	191.248	248.751	0	0	1.37889	255.221	-850.463	250	288.062	0	39.3029	37.7094	83.5894	1614205534681471	0
965	0	0	965	1	1459.13	632.796	826.333	0	0	82.1623	274.389	-51.9187	682.236	4103.56	16568.2	51.9187	31.4017	189.234	253.23	0	0	1.5893	214.529	-829.351	250	246.025	0	51.6379	51.7493	131.079	1614205535021656	0
967	0	0	967	1	1548.91	559.22	989.686	0	0	73.4361	92.1282	-674.619	1118.18	4012.62	16351.8	674.619	74.314	192.668	246.866	0	0	1.14151	188.31	-817.631	250	246.09	0	52.1925	78.2505	195.718	1614205535061678	0
978	0	0	978	1	1789.73	878.706	911.025	0	0	53.798	102.394	240.339	925.926	4032.26	16540.8	-240.339	43.5132	188.676	248.707	0	0	0.105238	190.536	-818.808	250	234.033	0	41.6928	41.0011	108.452	1614205535281798	0
980	0	0	980	1	1430.55	802.692	627.863	0	0	67.0076	133.501	205.74	812.278	3620.41	16210.7	-205.74	37.6136	192.694	243.542	0	0	0.894387	231.738	-838.239	250	245.227	0	48.7729	47.0185	117.494	1614205535321820	0
991	0	0	991	1	1266.26	552.131	714.127	0	0	21.1157	137.869	-44.347	569.008	4164.6	16505.4	44.347	25.5937	189.279	251.515	0	0	0.224151	193.165	-818.816	250	191.903	0	63.56	62.9617	158.682	1614205535541940	0
999	0	0	999	1	1464.3	662.472	801.833	0	0	81.2355	124.4	-39.8079	976.386	4104.48	16319.5	39.8079	43.1172	184.929	246.075	0	0	0.604637	227.502	-835.523	250	254.919	0	37.7667	37.4613	93.4839	1614205535702027	0
1000	0	0	0	1	23741.4	10084.1	13657.3	0	0	23.5621	20.295	137.962	26747.6	4062.5	16423.6	-137.962	1233.75	183.1	223.312	0	0	33.5294	4816.32	-3374.51	17.0637	18055.3	0	2.20411	2.00794	4.40131	1614205537863204	1
1001	0	0	1	1	23948.7	9856.96	14091.7	0	0	34.3583	15.4523	124.674	27466.9	4051.7	16428.4	-124.674	1266.3	175.134	221.696	0	0	32.0636	4664.92	-3292.79	16.5066	18848.8	0	2.13289	1.95847	4.30159	1614205537883214	1
1002	0	0	2	1	22711.6	9666.6	13045	0	0	31.9403	10.9218	139.2	25797.4	4054.12	16433	-139.2	1187.55	178.066	212.833	0	0	30.2743	4241.23	-3061.43	17.9187	17728.8	0	2.24127	2.04881	4.48904	1614205537903225	1
1003	0	0	3	1	20792.9	8991.08	11801.9	0	0	41.8885	7.65823	142.698	23278.5	4044.17	16436.2	-142.698	1069.68	170.655	203.52	0	0	27.0081	4128.25	-2971.85	20.2096	15809.5	0	2.39496	2.19175	4.78383	1614205537923236	1
1004	0	0	4	1	21236	9004.42	12231.5	0	0	10.3115	13.2183	138.095	24077.5	4075.75	16430.7	-138.095	1112.79	168.435	205.072	0	0	29.4531	4647.63	-3267.54	19.4513	16271.6	0	2.34083	2.12663	4.65209	1614205537943247	1
1005	0	0	5	1	20489.9	8140.63	12349.3	0	0	-28.7755	8.95343	116.731	26155.7	4015.18	16434.9	-116.731	1223.6	146.317	189.813	0	0	30.8475	3454.13	-2599.46	19.1368	16077.3	0	2.12913	1.93849	4.27622	1614205537963258	1
1006	0	0	6	1	21798	9022.56	12775.4	0	0	41.9073	11.9973	120.826	24736.7	4044.15	16431.9	-120.826	1139.61	170.045	206.794	0	0	29.2147	4416.59	-3205.39	18.718	17152.8	0	2.26603	2.09241	4.58482	1614205537983269	1
1007	0	0	7	1	21597.2	8667.71	12929.5	0	0	36.3728	13.4918	114.069	24684.2	4049.69	16430.4	-114.069	1139.03	167.094	201.768	0	0	29.3824	4637.01	-3279.37	18.7337	17280.5	0	2.2481	2.08114	4.56427	1614205538003280	1
1008	0	0	8	1	20321.4	8396.82	11924.6	0	0	27.9799	11.5712	123.669	23561.7	4058.08	16432.3	-123.669	1087.15	158.32	192.392	0	0	26.8418	4140.21	-3017.22	20.0541	16062.5	0	2.31743	2.13066	4.67381	1614205538023291	1
1009	0	0	9	1	22047.9	9010.36	13037.5	0	0	31.4669	14.1142	122.394	24522.4	4054.59	16429.8	-122.394	1131.23	165.04	201.924	0	0	29.4532	4698.74	-3299.97	18.0097	17185.9	0	2.27152	2.0904	4.58451	1614205538043302	1
1010	0	0	10	1	21510.2	9035.88	12474.3	0	0	22.8648	16.5762	135.095	23995.8	4063.2	16427.3	-135.095	1107.01	166.12	204.733	0	0	29.0153	4408.7	-3139.23	18.9225	16212.3	0	2.33471	2.12966	4.66162	1614205538063313	1
1011	0	0	11	1	20775.9	8830.11	11945.8	0	0	3.24752	23.4071	143.784	22886.1	4082.81	16420.5	-143.784	1059.46	165.695	200.186	0	0	30.017	4294.01	-3051.11	19.9054	15346.3	0	2.42626	2.1926	4.79103	1614205538083323	1
1012	0	0	12	1	19553.4	8269.74	11283.6	0	0	17.6043	21.445	140.879	21730.5	4068.46	16422.5	-140.879	1003.17	157.877	190.853	0	0	28.3481	4386.77	-3096.95	21.3427	14787.7	0	2.4838	2.25704	4.93128	1614205538103334	1
1013	0	0	13	1	19702.4	8327.06	11375.4	0	0	9.9434	20.2144	135.981	22462.2	4076.12	16423.7	-135.981	1038.9	155.385	189.832	0	0	28.4971	3975.33	-2929.07	20.9055	14788.3	0	2.4155	2.19423	4.80568	1614205538123345	1
1014	0	0	14	1	20172	9049.94	11122.1	0	0	54.9335	30.7774	137.647	20961.2	4130.79	16413.1	-137.647	963.894	173.77	204.663	0	0	30.1449	4845.88	-3344.9	21.48	15354.4	0	2.58722	2.3718	5.15696	1614205538143356	1
1015	0	0	15	1	18751.1	8029.06	10722.1	0	0	-12.5824	21.7893	148.204	20624.9	4098.64	16422.1	-148.204	958.01	153.558	187.073	0	0	27.3528	3925.93	-2826.48	22.5476	12972.7	0	2.58278	2.32399	5.06716	1614205538163367	1
1016	0	0	16	1	18508.5	7857.02	10651.5	0	0	5.17768	20.706	136.753	20566.8	4080.88	16423.2	-136.753	952.142	153.38	187.428	0	0	27.2897	4043.77	-2915.32	23.0662	13410.2	0	2.5735	2.3346	5.09119	1614205538183378	1
1017	0	0	17	1	19592.8	8025.52	11567.3	0	0	23.832	18.2356	135.01	22122.1	4062.23	16425.7	-135.01	1020.52	154.926	191.768	0	0	27.8066	3870.86	-2852.2	21.1615	14232.2	0	2.43969	2.22536	4.86778	1614205538203389	1
1018	0	0	18	1	17554.4	7523.23	10031.1	0	0	-8.63809	26.0648	146.472	19285.4	4094.7	16417.8	-146.472	895.284	152.71	182.358	0	0	27.8031	3691.77	-2689.48	24.9869	12614.4	0	2.70104	2.43471	5.29635	1614205538223400	1
1019	0	0	19	1	18088.7	7594.1	10494.6	0	0	5.76923	20.4063	148.073	19816.6	4080.29	16423.5	-148.073	916.333	156.315	193.926	0	0	27.2648	3904.74	-2873.33	24.4715	12787	0	2.67956	2.4178	5.24813	1614205538243411	1
1020	0	0	20	1	18603.2	8144.33	10458.9	0	0	10.488	18.262	145.69	20476.3	4075.57	16425.6	-145.69	945.957	157.844	189.731	0	0	27.759	3869.47	-2819.89	23.2068	13542.7	0	2.60341	2.35766	5.13087	1614205538263422	1
1021	0	0	21	1	17591.2	7518.27	10072.9	0	0	2.58451	26.4135	148.734	19345.9	4083.48	16417.5	-148.734	895.549	150.514	184.705	0	0	27.0825	3837.94	-2863.47	24.8807	12162.6	0	2.69892	2.4319	5.28787	1614205538283432	1
1022	0	0	22	1	18758.3	7869.16	10889.1	0	0	8.25203	23.2093	141.274	20919.9	4077.81	16420.7	-141.274	967.606	150.043	181.481	0	0	27.2924	3829.55	-2834.94	22.1019	13261.3	0	2.52822	2.29025	5.00755	1614205538303443	1
1023	0	0	23	1	18096.3	7601.94	10494.3	0	0	-1.06643	26.7381	145.299	19811.7	4087.13	16417.2	-145.299	918.155	146.212	178.855	0	0	26.5515	3603.97	-2676.41	23.1713	12341.5	0	2.62774	2.36949	5.17002	1614205538323454	1
1024	0	0	24	1	17679.6	7321.68	10357.9	0	0	10.0312	23.8564	137.069	19685.7	4076.03	16420	-137.069	910.608	147.95	181.77	0	0	26.5556	3511.25	-2658.63	24.3681	12187.7	0	2.63633	2.39304	5.2165	1614205538343465	1
1025	0	0	25	1	17772.5	8359.44	9413.08	0	0	18.8873	56.2989	174.289	17846.4	4166.83	16387.6	-174.289	825.169	167.244	198.178	0	0	29.6755	3944.3	-2835.43	26.0859	12383.9	0	2.94125	2.64031	5.66543	1614205538363476	1
1027	0	0	27	1	17762	8026.2	9735.84	0	0	32.2976	50.4791	154.833	18219.4	4153.42	16393.4	-154.833	840.523	161.196	185.645	0	0	29.7007	4106.2	-2955.22	25.1392	12966.9	0	2.83402	2.57285	5.56511	1614205538403498	1
1028	0	0	28	1	17566.6	8022.67	9543.93	0	0	30.6695	48.4081	156.262	17683.3	4155.05	16395.5	-156.262	815.708	159.072	188.797	0	0	27.6029	3909.75	-2821.82	25.6618	12202.4	0	2.90626	2.63271	5.68285	1614205538423509	1
1029	0	0	29	1	16687.8	7008.69	9679.06	0	0	-13.2265	44.8334	147.672	17918.6	4099.29	16399.1	-147.672	834.266	143.817	176.113	0	0	27.0323	3480.74	-2609.37	26.3465	11226.8	0	2.82075	2.53573	5.50976	1614205538443520	1
1030	0	0	30	1	17847.9	7526.13	10321.8	0	0	-14.9221	46.9166	149.917	19357.6	4100.98	16397	-149.917	901.738	142.993	173.061	0	0	28.6155	3862.65	-2790.19	23.2617	12354.2	0	2.65574	2.3851	5.20781	1614205538463530	1
1031	0	0	31	1	16406.7	6802	9604.71	0	0	-10.8484	44.7977	146.186	17644	4096.91	16399.1	-146.186	821.067	143.247	172.45	0	0	25.8274	3570.89	-2670.16	26.8864	10799	0	2.8414	2.55844	5.5595	1614205538483541	1
1032	0	0	32	1	16440.9	6933.9	9506.98	0	0	1.16255	43.9123	147.723	17640.3	4084.9	16400	-147.723	818.3	139.728	169.555	0	0	25.4629	3580.52	-2668.23	26.382	11030.7	0	2.83054	2.54993	5.54456	1614205538503552	1
1033	0	0	33	1	16216.8	8297.11	7919.66	0	0	103.162	-37.6795	168.902	16923.7	4182.22	16381.9	-168.902	774.909	170.769	194.294	0	0	19.1452	4163.1	-2950.51	30.6541	13394	0	3.07276	2.7791	5.96246	1614205538523563	1
1034	0	0	34	1	15420.5	7649.85	7770.67	0	0	110.875	-35.2033	169.722	16814.9	4174.51	16379.4	-169.722	770.101	158.006	180.455	0	0	17.1007	3822.86	-2812.18	31.6171	13458.5	0	3.02594	2.73561	5.89107	1614205538543574	1
1035	0	0	35	1	14408.8	7065.02	7343.77	0	0	104.745	-35.6999	158.55	15326.6	4180.64	16379.9	-158.55	701.842	162.097	180.217	0	0	16.581	3792.45	-2771.92	35.9812	12466.9	0	3.24929	2.95348	6.3374	1614205538563585	1
1036	0	0	36	1	14631.3	6072.25	8559.09	0	0	-0.671517	47.7652	139.879	15797	4086.73	16396.1	-139.879	733.963	138.206	163.497	0	0	23.6503	3034.82	-2385.1	31.7563	9849.69	0	3.0422	2.75401	5.96587	1614205538583596	1
1037	0	0	37	1	13971	7022.65	6948.37	0	0	97.7404	-30.1147	172.196	14779	4187.64	16374.4	-172.196	676.383	154.007	181.85	0	0	17.479	3559.75	-2614.95	37.3909	11585.3	0	3.34118	3.01523	6.44218	1614205538603607	1
1038	0	0	38	1	16146.1	6939.98	9206.14	0	0	-6.49869	45.5079	146.9	17341.8	4092.56	16398.4	-146.9	806.127	142.002	172.742	0	0	25.7061	3537.28	-2623.49	27.5731	10967.6	0	2.87861	2.5913	5.62464	1614205538623618	1
1039	0	0	39	1	14797.7	6360.7	8437.04	0	0	-7.37085	40.7734	162.097	15520.4	4093.43	16403.1	-162.097	720.549	143.132	172.136	0	0	24.2451	3492.31	-2627.19	32.1628	10033.4	0	3.15184	2.82104	6.076	1614205538643629	1
1040	0	0	40	1	15467	6367.2	9099.8	0	0	22.5188	40.8472	142.237	16408.7	4063.54	16403.1	-142.237	758.066	130.296	159.923	0	0	22.4611	3254.35	-2478.48	27.9792	10238.2	0	2.92659	2.65743	5.77818	1614205538663639	1
1041	0	0	41	1	14410.3	5822.76	8587.56	0	0	-23.3976	55.4716	149.149	14968.3	4109.46	16388.4	-149.149	699.759	129.897	160.757	0	0	23.6659	2852.68	-2236.1	31.665	9007.45	0	3.15107	2.83019	6.11698	1614205538683650	1
1043	0	0	43	1	12725.7	5011.55	7714.19	0	0	-32.6075	34.5195	138.678	15112.3	4019.01	16409.4	-138.678	707.46	119.827	149.641	0	0	21.3251	2302.32	-1956.35	37.1735	8065.22	0	3.05723	2.75424	5.99014	1614205538723672	1
1044	0	0	44	1	12799.6	5043.24	7756.32	0	0	-41.7801	34.938	147.233	14963.6	4028.18	16409	-147.233	702.164	116.577	146.507	0	0	21.1315	2399.17	-1988.92	36.1328	8226.7	0	3.074	2.75328	5.99222	1614205538743683	1
1045	0	0	45	1	12321.1	4863.49	7457.61	0	0	-29.9011	28.086	148.696	14127.5	4016.3	16415.8	-148.696	659.824	116.713	147.027	0	0	19.5507	2232.56	-1913.12	38.695	7620.7	0	3.21726	2.8866	6.25559	1614205538763694	1
1046	0	0	46	1	13794.9	5594.43	8200.45	0	0	-25.4923	27.5291	152.131	16446.5	4011.89	16416.4	-152.131	766.861	110.618	146.86	0	0	21.1481	2281.87	-1917.96	31.1412	9207.9	0	2.8637	2.55884	5.59887	1614205538783705	1
1047	0	0	47	1	13037.9	5236.66	7801.22	0	0	-15.4525	21.3885	144.854	15239.3	4001.85	16422.5	-144.854	708.574	112.48	141.48	0	0	19.239	1997.37	-1765.91	34.0826	8363.65	0	3.01051	2.7098	5.90504	1614205538803716	1
1048	0	0	48	1	13258.3	5224.68	8033.58	0	0	-19.7259	24.2446	142.457	15858.8	4006.13	16419.7	-142.457	738.573	114.859	142.276	0	0	19.7157	2109.12	-1852.15	33.4301	8659.13	0	2.92563	2.63581	5.75649	1614205538823727	1
1049	0	0	49	1	13931.4	5423.33	8508.03	0	0	-10.3445	18.4525	133.756	16353.2	3996.74	16425.4	-133.756	759.986	114.791	144.524	0	0	20.1082	1930.11	-1729.42	30.8508	9045.12	0	2.85619	2.58599	5.6506	1614205538843738	1
1051	0	0	51	1	13285.4	5328.89	7956.48	0	0	-4.05754	19.0585	135.47	15499.5	3990.46	16424.8	-135.47	719.08	109.199	139.344	0	0	18.6991	2048.54	-1794.73	32.4515	8577.84	0	2.94611	2.6658	5.81973	1614205538883759	1
1052	0	0	52	1	14118.8	5537.02	8581.81	0	0	-22.3935	22.2433	151.055	16543.5	4008.79	16421.7	-151.055	770.414	110.459	142.915	0	0	20.3791	2365.59	-1966.9	29.6096	9218.68	0	2.83938	2.5427	5.56779	1614205538903770	1
1055	0	0	55	1	13772.5	5499.12	8273.37	0	0	30.4578	35.0749	144.167	14801	4055.6	16408.8	-144.167	682.405	120.354	153.701	0	0	19.5912	2599.59	-2123.44	32.7563	9040.29	0	3.12165	2.83431	6.14332	1614205538963803	1
1056	0	0	56	1	12603.1	4932.24	7670.85	0	0	-39.2252	30.7236	146.135	15217.7	4025.63	16413.2	-146.135	713.238	105.325	136.078	0	0	20.2054	2176.21	-1861.81	34.784	8083.12	0	2.97565	2.66359	5.82824	1614205538983814	1
1059	0	0	59	1	12316.4	4715.69	7600.74	0	0	-0.0850992	32.7701	126.109	14830.4	3986.49	16411.1	-126.109	688.881	97.403	128.844	0	0	18.2968	1873.82	-1725.87	34.4837	8069.47	0	2.9649	2.68633	5.88038	1614205539043846	1
1061	0	0	61	1	12872.8	5015.94	7856.84	0	0	-28.4663	38.6579	137.782	16073.7	4014.87	16405.2	-137.782	751.857	101.939	133.271	0	0	21.2854	1962.29	-1776.92	32.8852	8726.2	0	2.83045	2.5443	5.59159	1614205539083868	1
1063	0	0	63	1	12558.4	4902.91	7655.49	0	0	-12.35	39.5584	137.173	15501.5	3998.75	16404.3	-137.173	721.847	92.7872	121.478	0	0	19.0264	1709.04	-1632.22	32.088	8516.94	0	2.84708	2.56363	5.64902	1614205539123890	1
1066	0	0	66	1	12091.1	4783.58	7307.55	0	0	-10.1395	42.2865	148.881	14868.7	3996.54	16401.6	-148.881	691.441	94.512	117.918	0	0	18.8809	1549.55	-1533.53	34.1047	8010.67	0	2.94148	2.64056	5.8072	1614205539183923	1
1071	0	0	71	1	11269.6	4757.06	6512.56	0	0	-16.9777	36.6288	157.793	13938.6	4003.38	16407.3	-157.793	648.621	86.5754	112.864	0	0	16.3241	1170.83	-1313.59	36.7118	7476.34	0	3.0531	2.72406	5.98885	1614205539283977	1
1073	0	0	73	1	11316.6	4596.36	6720.21	0	0	-19.2995	30.0142	154.269	13874.7	4005.7	16413.9	-154.269	645.812	85.7237	112.463	0	0	16.0273	1425.01	-1442.8	36.2753	7455.51	0	3.0567	2.73055	6.00405	1614205539323999	1
1074	0	0	74	1	11949.3	4887.62	7061.65	0	0	-1.46431	28.0721	157.76	14525.2	3987.86	16415.8	-157.76	672.718	89.7364	113.406	0	0	15.7815	1342.45	-1401.37	33.6907	7953.69	0	2.97508	2.66428	5.85975	1614205539344010	1
1078	0	0	78	1	10118.9	4225	5893.92	0	0	-11.7296	29.0069	160.733	12188.2	3998.13	16414.9	-160.733	565.897	82.2183	108.405	0	0	14.1992	1119.48	-1269.02	42.7566	6337.43	0	3.34017	2.97926	6.51265	1614205539424054	1
1080	0	0	80	1	8921.42	3704.07	5217.35	0	0	-19.672	39.8059	144.622	11098.4	4006.07	16404.1	-144.622	517.498	83.4527	106.341	0	0	13.9879	920.199	-1163.58	53.1651	5594.93	0	3.54941	3.1891	6.94495	1614205539464075	1
1081	0	0	81	1	8067.56	3055.95	5011.62	0	0	-1.00419	35.3414	144.773	9654.31	3987.4	16408.6	-144.773	447.777	79.443	99.0427	0	0	11.9271	952.721	-1158.29	60.6219	4654.29	0	3.88436	3.50211	7.58937	1614205539484086	1
1082	0	0	82	1	8886.69	3632.1	5254.59	0	0	-2.17203	34.8524	157.671	10779.9	3988.57	16409	-157.671	499.641	83.0633	104.929	0	0	13.1235	901.588	-1153.78	53.1672	5266.79	0	3.64058	3.26117	7.08425	1614205539504097	1
1083	0	0	83	1	8309.68	3323.62	4986.07	0	0	-28.4195	36.8075	148.902	10186.2	4014.82	16407.1	-148.902	475.894	78.952	100.357	0	0	12.4239	902.251	-1135.34	57.7014	4602.73	0	3.73776	3.35018	7.28454	1614205539524108	1
1084	0	0	84	1	8877.73	3549.81	5327.92	0	0	50.9476	36.0949	147.314	9998.71	4035.11	16407.8	-147.314	459.77	86.7527	108.127	0	0	11.7722	965.997	-1199.58	54.7633	5043.78	0	3.85048	3.50726	7.57866	1614205539544119	1
1085	0	0	85	1	8424.59	3570.99	4853.61	0	0	-20.5425	26.0866	149.945	10417.7	4006.94	16417.8	-149.945	485.058	78.2109	97.1714	0	0	11.7873	943.49	-1170.43	55.4503	4972.7	0	3.66002	3.28614	7.15742	1614205539564130	1
1087	0	0	87	1	9841.01	4148.68	5692.33	0	0	36.4661	40.1356	152.931	11603.2	4049.59	16403.8	-152.931	534.42	83.3721	107.296	0	0	14.1723	1243.91	-1357	44.9316	6221.31	0	3.43382	3.10845	6.77831	1614205539604152	1
1088	0	0	88	1	8302.61	3398.7	4903.91	0	0	-30.7672	36.0154	140.657	9925.19	4017.17	16407.9	-140.657	464.338	80.7343	102.737	0	0	12.4705	801.452	-1086.93	58.8006	4644.47	0	3.81814	3.43544	7.4522	1614205539624163	1
1089	0	0	89	1	8578.06	3508.83	5069.23	0	0	-30.889	35.7914	134.629	10715	4017.29	16408.1	-134.629	501.599	79.623	99.6726	0	0	12.6511	854.725	-1119.98	54.6057	4971.75	0	3.57172	3.22371	7.03401	1614205539644173	1
1090	0	0	90	1	8745.88	3433.61	5312.27	0	0	48.7279	41.9571	135.875	9597.08	4037.33	16401.9	-135.875	442.153	83.2304	101.967	0	0	11.9522	1129.82	-1256.92	54.1316	4746.29	0	3.89593	3.56842	7.72482	1614205539664184	1
1091	0	0	91	1	7885.52	3212.86	4672.66	0	0	-6.84589	33.6423	130.052	9792.98	3993.25	16410.3	-130.052	455.458	72.0452	96.265	0	0	10.7713	717.632	-1045.45	60.1566	4656.86	0	3.76595	3.40605	7.40623	1614205539684195	1
1093	0	0	93	1	8158.63	3291.32	4867.3	0	0	-27.9211	37.8565	133.614	10085.6	4014.32	16406	-133.614	471.848	74.5439	95.8717	0	0	11.7447	803.497	-1085.8	57.3154	4929.92	0	3.69215	3.33143	7.26122	1614205539724217	1
1094	0	0	94	1	8166.04	3199.55	4966.49	0	0	-14.3454	31.8076	127.612	10117.9	4000.75	16412.1	-127.612	471.536	73.3276	92.7751	0	0	11.2642	747.765	-1067.54	56.1789	4790.99	0	3.65133	3.31126	7.22568	1614205539744228	1
1096	0	0	96	1	8333.38	3272.82	5060.56	0	0	-26.3837	34.2423	136.01	10129.4	4012.78	16409.7	-136.01	473.38	76.1736	96.0425	0	0	11.5687	845.389	-1115.82	55.7155	4754.53	0	3.69381	3.33272	7.26294	1614205539784250	1
1097	0	0	97	1	8701.19	3387.83	5313.36	0	0	49.1972	44.1694	134.6	9821.52	4036.86	16399.7	-134.6	452.648	81.0523	103.498	0	0	11.7062	1043.05	-1242.4	54.3817	4924.79	0	3.82561	3.50019	7.58259	1614205539804261	1
1098	0	0	98	1	8155.2	3084.5	5070.7	0	0	-23.7317	43.6571	135.498	9767.59	4010.13	16400.2	-135.498	456.586	74.7706	97.0953	0	0	12.3827	922.744	-1148.5	57.6974	4490.3	0	3.79398	3.42067	7.43671	1614205539824271	1
1099	0	0	99	1	8604.01	3427.85	5176.16	0	0	36.3232	52.8509	154.083	9682.52	4049.74	16391	-154.083	446.596	80.8202	105.788	0	0	12.9552	1137.74	-1282.67	55.8646	4957.11	0	3.91367	3.54193	7.64789	1614205539844282	1
1100	0	0	100	1	8651.16	3406.52	5244.64	0	0	39.4764	45.139	138.036	9672.59	4046.58	16398.8	-138.036	446.156	81.1164	102.539	0	0	12.0721	1167.77	-1308.56	54.7583	4903.31	0	3.87317	3.53503	7.6531	1614205539864293	1
1101	0	0	101	1	8249.15	3378.96	4870.19	0	0	43.6912	56.0268	133.652	9185.1	4042.37	16387.9	-133.652	424.251	80.9382	102.792	0	0	12.7382	991.881	-1205.88	59.543	4530.58	0	4.01539	3.6777	7.93301	1614205539884304	1
1102	0	0	102	1	6911.61	2767.26	4144.35	0	0	-28.5942	58.1795	155.451	8378.08	4014.99	16385.7	-155.451	392.262	74.0761	91.4092	0	0	11.9713	911.23	-1155.53	75.2249	3659.69	0	4.24561	3.80545	8.20775	1614205540164457	1
1103	0	0	103	1	6911.61	2767.26	4144.35	0	0	-28.5942	58.1795	155.451	8378.08	4014.99	16385.7	-155.451	392.262	74.0761	91.4092	0	0	11.9713	911.23	-1155.53	75.2249	3659.69	0	4.24561	3.80545	8.20775	1614205540164457	1
1113	0	0	113	1	7839.67	3121.33	4718.35	0	0	15.3513	69.568	139.959	8782.59	4070.71	16374.3	-139.959	407.95	78.8017	98.4852	0	0	13.2983	1310.69	-1380.29	63.4303	4676.42	0	4.13759	3.76353	8.09236	1614205540204479	1
1114	0	0	114	1	7224.09	2893.76	4330.33	0	0	-12.8162	60.4732	139.969	9185.19	3999.22	16383.4	-139.969	428.782	71.9032	87.8712	0	0	13.1057	985.497	-1205.37	67.7377	4543.36	0	3.90152	3.52717	7.66333	1614205540224489	1
1115	0	0	115	1	6942.43	2578.36	4364.06	0	0	-24.1193	65.8364	134.422	8396.25	4010.52	16378.1	-134.422	393.758	73.6533	94.5612	0	0	13.1324	1192.9	-1288.89	75.4538	3784.92	0	4.21688	3.81712	8.21968	1614205540244500	1
1117	0	0	117	1	6951.27	2639.66	4311.6	0	0	-14.3512	66.9918	142.214	7872.29	4000.75	16376.9	-142.214	367.928	77.5683	98.249	0	0	12.9846	1246.63	-1334.95	77.9783	3735.89	0	4.50422	4.06901	8.70503	1614205540284522	1
1119	0	0	119	1	7105.14	2801.1	4304.04	0	0	-12.3327	63.1374	138.161	8493.22	3998.73	16380.8	-138.161	396.66	71.5211	92.2254	0	0	12.7752	1127.2	-1259.77	70.9106	4106.62	0	4.16625	3.76446	8.12308	1614205540324544	1
1120	0	0	120	1	7012.74	2716.74	4295.99	0	0	-16.6288	55.4041	141.553	8680.51	4003.03	16388.5	-141.553	405.289	70.1625	91.0183	0	0	12.3103	952.091	-1178.33	71.6747	4139.95	0	4.09137	3.68414	7.97551	1614205540344555	1
1122	0	0	122	1	7199.96	2789.45	4410.51	0	0	-0.311537	60.1266	136.296	8713.09	3986.71	16383.8	-136.296	405.617	72.6737	92.517	0	0	12.3447	1105.92	-1264.57	69.7787	4097.67	0	4.09211	3.70658	8.00963	1614205540384577	1
1123	0	0	123	1	6011.92	2367.35	3644.57	0	0	-16.3553	61.1336	139.902	6909.6	4002.76	16382.8	-139.902	322.897	74.0788	92.4744	0	0	10.9699	963.965	-1166.28	96.9731	3276.82	0	4.90751	4.4379	9.46868	1614205540404587	1
1124	0	0	124	1	6832.38	2641.68	4190.7	0	0	-7.5795	64.6447	149.104	8091.35	3993.98	16379.3	-149.104	377.124	71.1501	91.0261	0	0	11.6572	930.12	-1154.43	75.4677	3711.51	0	4.33399	3.90078	8.3923	1614205540424598	1
1125	0	0	125	1	6543.96	2343.34	4200.61	0	0	-16.6607	70.9474	133.562	7867.04	4003.06	16373	-133.562	368.491	69.1658	86.7607	0	0	11.7015	1017.92	-1208.63	79.0991	3608.94	0	4.34065	3.94072	8.48311	1614205540444609	1
1126	0	0	126	1	6159.59	2311.46	3848.13	0	0	-28.2755	65.745	133.591	7305.04	4014.68	16378.2	-133.591	343.045	68.6222	89.1561	0	0	11.1206	949.52	-1164.96	88.7706	3074.72	0	4.61173	4.17441	8.95087	1614205540464620	1
1127	0	0	127	1	6159.71	2258.59	3901.12	0	0	10.3084	61.4285	126.466	7443.57	3976.09	16382.5	-126.466	346.184	65.3924	83.5242	0	0	9.91144	833.639	-1094.17	84.9153	3310.57	0	4.46275	4.0735	8.77357	1614205540484631	1
1128	0	0	128	1	6675.39	2470.74	4204.65	0	0	-0.466214	64.8813	122.973	8227.82	3986.87	16379	-122.973	383.918	68.6082	85.5763	0	0	11.5759	877.722	-1114.54	75.7191	4004.71	0	4.16031	3.8008	8.21494	1614205540504642	1
1129	0	0	129	1	5744.42	2140.9	3603.52	0	0	11.8215	73.34	122.939	6842.78	3974.58	16370.6	-122.939	318.901	68.448	84.3746	0	0	10.0971	822.854	-1090.12	98.317	3129.52	0	4.76927	4.38125	9.36936	1614205540524653	1
1130	0	0	130	1	6390.2	2415.06	3975.14	0	0	9.19694	69.7036	113.826	7575.13	3977.2	16374.2	-113.826	353.409	68.9762	86.0044	0	0	10.4845	873.973	-1109.94	82.144	3617.01	0	4.40242	4.05514	8.713	1614205540544664	1
1131	0	0	131	1	6763.5	2401.71	4361.79	0	0	29.6373	64.2338	112.767	8330.14	3956.76	16379.7	-112.767	386.944	64.6205	84.4906	0	0	10.7983	839.059	-1102.69	71.959	4069.14	0	4.05056	3.74008	8.08927	1614205540564675	1
1132	0	0	132	1	6683.03	2522.25	4160.78	0	0	21.6058	60.8624	117.817	7824.47	3964.79	16383	-117.817	363.497	65.9767	84.7725	0	0	10.3084	894.558	-1123.05	74.1719	3692.63	0	4.27871	3.93369	8.48759	1614205540584686	1
1133	0	0	133	1	5557.21	2006.7	3550.51	0	0	-40.6312	67.8923	101.271	7031.39	3927.37	16376	-101.271	332.92	59.7672	77.7782	0	0	9.94678	647.821	-980.186	95.7727	3035.96	0	4.46921	4.11581	8.839	1614205540604696	1
1134	0	0	134	1	6003.5	2254.87	3748.63	0	0	-39.7823	61.2276	115.816	7821.38	3926.52	16382.7	-115.816	369.192	61.974	79.6499	0	0	10.6743	676.298	-1006.91	85.459	3530.9	0	4.20559	3.83502	8.302	1614205540624707	1
1135	0	0	135	1	5839.01	2115.3	3723.72	0	0	-25.4685	57.9977	104.494	7569.72	3912.21	16385.9	-104.494	355.993	62.2196	80.5477	0	0	10.0603	706.557	-1013.3	90.3109	3431.72	0	4.28935	3.94063	8.49873	1614205540644718	1
1136	0	0	136	1	5545.87	2030.68	3515.19	0	0	-26.5136	51.7721	116.541	7343.65	3913.25	16392.1	-116.541	344.669	61.7277	80.0692	0	0	9.40882	617.552	-965.656	98.4598	3247.43	0	4.42612	4.03472	8.71163	1614205540664729	1
1137	0	0	137	1	5570.42	2052.62	3517.79	0	0	-11.7891	52.2829	100.195	7349.06	3898.53	16391.6	-100.195	344.197	61.5299	75.6302	0	0	9.15238	561.521	-938.667	95.4083	3303.69	0	4.32573	3.99327	8.6366	1614205540684740	1
1138	0	0	138	1	5063.71	2053.49	3010.22	0	0	-34.3106	57.7394	105.197	6620.45	3921.05	16386.2	-105.197	312.17	61.3555	75.4185	0	0	9.19677	572.953	-935.222	112.901	2943.82	0	4.68411	4.31184	9.28122	1614205540704751	1
1139	0	0	139	1	5295.11	1838.37	3456.75	0	0	-14.731	50.8301	88.8403	6693.65	3901.47	16393.1	-88.8403	314.073	62.3766	79.59	0	0	8.91219	590.907	-951.604	107.153	3112.05	0	4.64465	4.31308	9.24465	1614205540724762	1
1140	0	0	140	1	4844.98	1833.62	3011.36	0	0	-13.4673	54.8887	100.099	6358.97	3900.21	16389	-100.099	298.067	59.3734	75.6729	0	0	9.07634	649.247	-984.152	120.803	2829.44	0	4.81713	4.44394	9.53122	1614205540744773	1
1141	0	0	141	1	5236.7	1979.45	3257.25	0	0	-20.2753	49.6403	87.7274	6902.59	3907.02	16394.3	-87.7274	324.354	62.9686	77.3416	0	0	8.98291	537.692	-923.923	108.477	3099.16	0	4.50537	4.19202	9.02423	1614205540764784	1
1142	0	0	142	1	5211.64	1829.03	3382.61	0	0	-17.689	44.2965	94.1682	6729.87	3904.43	16399.6	-94.1682	315.583	57.9688	77.6235	0	0	8.21293	531.397	-911.786	106.039	3014.98	0	4.60635	4.25092	9.11756	1614205540784795	1
1143	0	0	143	1	4797.07	1756.22	3040.85	0	0	-22.6905	50.6463	91.787	6342.6	3909.43	16393.3	-91.787	298.157	58.5547	75.0258	0	0	8.28629	533.627	-918.828	121.883	2698.55	0	4.77353	4.42277	9.483	1614205540804805	1
1144	0	0	144	1	5095.78	1887.14	3208.64	0	0	-29.4396	50.2857	105.528	6635.69	3916.18	16393.6	-105.528	312.073	60.8469	76.0298	0	0	8.90342	647.25	-982.157	111.617	2994.33	0	4.68861	4.31002	9.27842	1614205540824816	1
1145	0	0	145	1	5115.53	1826.64	3288.89	0	0	-27.9249	51.6197	94.9386	6626.89	3914.67	16392.3	-94.9386	311.94	59.9878	75.0768	0	0	8.7431	623.813	-961.608	109.671	2892.08	0	4.63346	4.28763	9.22236	1614205540844827	1
1146	0	0	146	1	4779.06	1900.98	2878.08	0	0	-11.2798	52.6857	102.588	6145.19	3898.02	16391.2	-102.588	287.711	59.6586	76.0542	0	0	7.93869	493.563	-902.458	124.311	2645.81	0	4.96588	4.57443	9.79727	1614205540864838	1
1147	0	0	147	1	5063.29	1835.95	3227.33	0	0	-24.275	53.4619	100.545	6884.84	3911.02	16390.4	-100.545	323.61	59.1303	75.9654	0	0	8.9132	618.433	-961.033	111.592	3208.93	0	4.53128	4.17368	8.98581	1614205540884849	1
1148	0	0	148	1	4242.15	1463.36	2778.79	0	0	-43.2534	58.9675	90.1201	5758.15	3929.99	16384.9	-90.1201	272.822	61.3105	74.9006	0	0	8.62949	541.546	-923.316	155.058	2404.01	0	5.12802	4.7695	10.1939	1614205540904860	1
1149	0	0	149	1	4843.99	1748.92	3095.07	0	0	-37.684	66.3977	88.9816	6328.23	3924.42	16377.5	-88.9816	299.65	61.1532	76.1396	0	0	9.43389	573.369	-937.089	122.59	2830.71	0	4.77607	4.44597	9.51293	1614205540924871	1
1150	0	0	150	1	5042	1873.23	3168.77	0	0	-18.2692	64.7981	109.143	6470.39	3905.01	16379.1	-109.143	303.806	59.4523	75.5174	0	0	8.87247	578.042	-938.604	112.417	2871.55	0	4.77955	4.39109	9.42295	1614205540944882	1
1151	0	0	151	1	4976.2	1981.39	2994.81	0	0	-31.3637	55.5919	95.1029	6256.97	3918.1	16388.3	-95.1029	294.997	59.6633	74.2395	0	0	8.4411	415.322	-849.189	114.482	2703.4	0	4.82556	4.46873	9.58949	1614205540964893	1
1152	0	0	152	1	5154.69	1940.79	3213.9	0	0	-24.6569	43.9369	96.22	6431.54	3911.4	16400	-96.22	302.113	58.1944	72.862	0	0	7.74634	435.237	-857.421	105.642	2938.94	0	4.71551	4.35896	9.3812	1614205540984904	1
1153	0	0	153	1	5008.07	1923.78	3084.29	0	0	-24.2479	55.0316	84.6472	6450.92	3910.99	16388.9	-84.6472	303.795	57.6979	73.2038	0	0	8.56288	511.97	-903.541	111.066	3123.72	0	4.6487	4.32959	9.29453	1614205541004914	1
1154	0	0	154	1	4815.44	1753.54	3061.9	0	0	-40.4997	54.9811	95.5804	6354.18	3927.24	16388.9	-95.5804	300.435	56.5856	71.6793	0	0	8.23343	475.408	-874.42	117.257	2937.38	0	4.71856	4.35936	9.37193	1614205541024925	1
1155	0	0	155	1	4693.55	1594.52	3099.04	0	0	-35.1022	68.6692	74.3207	6276.03	3921.84	16375.2	-74.3207	297.491	54.3288	67.9495	0	0	8.31518	436.541	-851.414	118.278	2770.17	0	4.59658	4.31895	9.27502	1614205541044936	1
1156	0	0	156	1	5069.58	1806.38	3263.19	0	0	-26.4843	60.5072	80.806	6806.16	3913.22	16383.4	-80.806	321.123	52.0955	68.68	0	0	8.43239	433.006	-852.713	101.845	3172.02	0	4.36368	4.06647	8.75049	1614205541064947	1
1157	0	0	157	1	5328.56	1933.22	3395.34	0	0	29.3978	55.4853	103.529	6628.55	3957	16388.4	-103.529	307.871	60.7939	75.2359	0	0	7.92878	731.492	-1024.13	102.573	3053.52	0	4.6685	4.3403	9.34767	1614205541084958	1
1158	0	0	158	1	5022.38	1835.69	3186.69	0	0	23.7805	74.7517	101.243	6285.53	3962.62	16369.1	-101.243	293.185	57.6467	72.2859	0	0	8.67691	536.655	-925.186	109.913	2858.5	0	4.78993	4.46559	9.56904	1614205541104969	1
1159	0	0	159	1	4728.53	1689	3039.53	0	0	16.2015	70.9087	108.606	5654.48	3970.2	16373	-108.606	263.676	60.4511	75.8941	0	0	8.15861	571.43	-937.028	127.287	2328.02	0	5.30969	4.91838	10.4719	1614205541124980	1
1160	0	0	160	1	3981.04	1521.33	2459.71	0	0	5.43187	61.3299	103.035	4777.11	3980.97	16382.6	-103.035	223.047	60.59	74.3858	0	0	7.01795	501.27	-898.922	172.796	1859.57	0	6.03055	5.58974	11.8471	1614205541144991	1
1161	0	0	161	1	4066.27	1460.04	2606.24	0	0	-1.32308	85.8805	89.9739	5108.05	3987.72	16358	-89.9739	240.265	57.5712	73.308	0	0	8.22207	565.154	-935.381	161.782	2165.21	0	5.59045	5.232	11.0466	1614205541165002	1
1162	0	0	162	1	4509.23	1760.78	2748.44	0	0	10.1212	69.1712	102.602	5464.52	3976.28	16374.7	-102.602	255.232	57.7508	73.5181	0	0	7.93418	664.613	-985.802	134.422	2349.07	0	5.37887	4.98713	10.6115	1614205541185012	1
1163	0	0	163	1	4150.27	1539.4	2610.87	0	0	22.3464	83.4354	108.993	4782.64	3964.05	16360.5	-108.993	223.282	60.7913	74.9073	0	0	7.87359	579.839	-942.15	160.818	1988.78	0	6.03443	5.62249	11.8553	1614205541205023	1
1164	0	0	164	1	3900.77	1282.92	2617.85	0	0	1.95555	84.2017	92.1794	4861.16	3984.44	16359.7	-92.1794	228.35	58.4168	74.7938	0	0	8.03261	572.84	-935.593	177.062	1996.77	0	5.85995	5.47773	11.5321	1614205541225034	1
1165	0	0	165	1	4231.87	1523.75	2708.13	0	0	-22.3303	70.3639	102.865	5261.6	4008.73	16373.5	-102.865	247.749	58.2008	74.6245	0	0	7.80177	558.114	-923.31	152.221	2055.05	0	5.5531	5.13037	10.8844	1614205541245045	1
1166	0	0	166	1	4081.54	1460.96	2620.58	0	0	-10.6668	70.9261	89.6035	5089.8	3997.07	16373	-89.6035	239.282	59.0533	74.1601	0	0	7.83743	550.789	-922.252	163.147	2072.44	0	5.6366	5.2597	11.1456	1614205541265056	1
1167	0	0	167	1	4744.9	1684.63	3060.27	0	0	-2.82908	71.5303	119.554	5758.3	3989.23	16372.4	-119.554	269.245	57.031	73.5142	0	0	8.0605	617.47	-958.496	122.004	2385.94	0	5.22953	4.78736	10.2151	1614205541285067	1
1168	0	0	168	1	4166.56	1613.59	2552.97	0	0	-45.0137	77.2443	133.288	4906.1	4031.41	16366.7	-133.288	232.145	60.2851	73.0695	0	0	7.81464	536.402	-912.195	157.504	1896.17	0	5.97488	5.43732	11.5115	1614205541305078	1
1169	0	0	169	1	4325.5	1567.86	2757.64	0	0	-25.2821	73.5792	95.0687	4895.83	4011.68	16370.3	-95.0687	231.059	58.1898	73.4429	0	0	7.35027	642.452	-971.208	145.326	1974.58	0	5.8101	5.40399	11.4291	1614205541325089	1
1170	0	0	170	1	4007.11	1525.12	2481.99	0	0	-38.9338	67.4397	119.364	4889.91	4025.33	16376.5	-119.364	230.877	60.3736	74.392	0	0	7.63756	609.878	-951.097	170.496	1928.98	0	5.96652	5.46225	11.5809	1614205541345100	1
1171	0	0	171	1	4173.01	1416.68	2756.33	0	0	-21.8917	65.6601	88.0586	5199.06	4008.29	16378.2	-88.0586	244.983	57.7658	70.0076	0	0	7.42604	518.218	-907.256	151.657	1964.11	0	5.45325	5.0942	10.8641	1614205541365111	1
1172	0	0	172	1	3880.77	1426.98	2453.79	0	0	-18.4135	63.7596	115.736	5026.94	4004.81	16380.1	-115.736	235.809	55.2311	69.7855	0	0	7.34392	558.676	-927.731	169.7	2020.11	0	5.72395	5.2452	11.1663	1614205541385121	1
1173	0	0	173	1	3926.39	1353.52	2572.87	0	0	-18.0042	74.9181	104.476	4949.73	4004.4	16369	-104.476	232.919	55.0441	70.8813	0	0	7.73407	554.993	-924.16	166.959	1969.26	0	5.7493	5.31161	11.2501	1614205541405132	1
1174	0	0	174	1	4084.88	1726.46	2358.42	0	0	62.2684	-3.77582	133.251	4115.4	4123.45	16348	-133.251	188.847	66.9828	81.9664	0	0	5.22277	696.926	-1009.2	178.985	2202.91	0	7.18859	6.64044	13.8614	1614205541425143	1
1175	0	0	175	1	4130.57	1567.28	2563.29	0	0	16.5999	67.4228	131.09	4604.97	4069.46	16376.5	-131.09	213.988	61.2795	75.0287	0	0	6.90225	625.329	-958.464	162.867	1718.96	0	6.35301	5.81626	12.2719	1614205541445154	1
1176	0	0	176	1	3928.38	1553.65	2374.73	0	0	-37.9155	73.5064	128.707	4945.44	4024.32	16370.4	-128.707	233.395	57.9603	72.0842	0	0	7.99524	523.672	-909.42	171.579	1922.03	0	5.89042	5.36723	11.3839	1614205541465165	1
1177	0	0	177	1	4302.6	1759.14	2543.46	0	0	3.21629	74.5671	140.463	5005.56	4082.84	16369.3	-140.463	233.271	60.136	75.015	0	0	7.84951	668.489	-995.9	150.012	2132.04	0	5.96607	5.41862	11.4518	1614205541485176	1
1178	0	0	178	1	4456.57	1604.55	2852.02	0	0	-23.8158	49.1448	117.866	5537.57	4010.22	16394.8	-117.866	259.561	56.0162	70.9784	0	0	7.28732	610.459	-960.539	133.718	2261.26	0	5.34451	4.87892	10.4509	1614205541505187	1
1179	0	0	179	1	3941.13	1462.53	2478.6	0	0	-35.6421	61.4082	106.277	5058.32	4022.04	16382.5	-106.277	238.716	54.8562	71.5851	0	0	7.28492	604.996	-951.496	166.264	2068.69	0	5.66779	5.20839	11.07	1614205541525198	1
1180	0	0	180	1	4578.99	2237.52	2341.47	0	0	51.3777	27.5755	213.583	4065.54	4234	16316.7	-213.583	187.281	71.0533	87.9352	0	0	7.14954	949.444	-1142.91	153.183	2512.31	0	7.47788	6.71435	14.0377	1614205541545209	1
1181	0	0	181	1	4346.51	1621.32	2725.19	0	0	-35.9563	80.6657	123.933	5456.63	4022.36	16363.2	-123.933	257.831	55.988	71.6283	0	0	8.74673	630.377	-976.094	140.385	2196.61	0	5.40852	4.93985	10.514	1614205541565220	1
1182	0	0	182	1	4560.79	1680.41	2880.38	0	0	-43.5975	73.855	110.898	5931.49	4030	16370	-110.898	281.101	57.9586	70.5543	0	0	9.05072	651.362	-991.037	129.714	2520.83	0	5.02085	4.61738	9.89561	1614205541585230	1
1183	0	0	183	1	4394.52	1671.8	2722.72	0	0	-20.9443	75.5863	114.417	5518.35	4007.34	16368.3	-114.417	259.604	54.4445	72.112	0	0	8.1881	623.222	-959.803	136.451	2319.99	0	5.33412	4.88971	10.4063	1614205541605241	1
1184	0	0	184	1	4351.61	1592.76	2758.85	0	0	-11.5517	77.631	112.444	5317.11	3997.95	16366.3	-112.444	249.65	56.1656	71.1281	0	0	7.84522	651.899	-973.617	139.87	2208.92	0	5.48535	5.05008	10.7348	1614205541625252	1
1185	0	0	185	1	4791.09	1801.57	2989.53	0	0	-16.2121	66.3937	112.519	6088.67	4002.61	16377.5	-112.519	285.674	55.7556	71.222	0	0	8.29311	694.221	-1008.54	117.338	2672.86	0	4.94238	4.53345	9.72635	1614205541645263	1
1186	0	0	186	1	4895.05	1760.98	3134.07	0	0	-15.0446	62.8601	112.906	6181.82	4001.44	16381	-112.906	289.777	53.4257	70.9967	0	0	8.22478	668.808	-993.661	110.893	2628.16	0	4.87163	4.4565	9.57098	1614205541665274	1
1187	0	0	187	1	4665.22	1768.72	2896.5	0	0	-8.8243	66.1619	110.491	6026	3995.22	16377.7	-110.491	282.246	54.8042	69.7733	0	0	8.38489	601.381	-961.123	121.247	2664.76	0	4.95193	4.55018	9.76508	1614205541685285	1
1188	0	0	188	1	4609.25	1802.33	2806.92	0	0	-24.8009	82.5089	126.786	5806.92	4011.2	16361.4	-126.786	273.418	55.2928	71.8036	0	0	8.24757	620.612	-960.07	125.772	2465.86	0	5.16564	4.71172	10.053	1614205541705296	1
1189	0	0	189	1	5225.24	1892.27	3332.97	0	0	-20.075	69.2639	107.704	6510.08	4006.48	16374.6	-107.704	306.101	55.8747	73.1348	0	0	8.76631	832.091	-1072.43	101.631	2798.19	0	4.69806	4.3171	9.26743	1614205541725307	1
1190	0	0	190	1	4758.63	1763.43	2995.19	0	0	-28.2666	73.7847	105.991	6075.91	4014.67	16370.1	-105.991	286.661	55.7534	71.6965	0	0	8.69383	573.41	-938.23	119.089	2605.01	0	4.91812	4.53136	9.69607	1614205541745318	1
1191	0	0	191	1	4810.21	1953.12	2857.09	0	0	-22.3894	67.5451	119.189	6090.88	4008.79	16376.4	-119.189	286.092	55.4866	70.2862	0	0	8.36337	575.361	-942.419	115.674	2569.41	0	4.94737	4.52172	9.71327	1614205541765328	1
1192	0	0	192	1	4563.5	1707.64	2855.86	0	0	-21.3629	69.8795	125.119	5741.79	4007.76	16374	-125.119	269.522	56.3111	71.2287	0	0	8.4535	586.614	-948.111	128.574	2531.4	0	5.21689	4.75693	10.1768	1614205541785339	1
1193	0	0	193	1	4788.85	1874.57	2914.28	0	0	-41.3917	78.5168	122.793	5859.01	4027.79	16365.4	-122.793	277.283	56.2806	72.0878	0	0	9.13112	661.837	-984.556	118.441	2572.22	0	5.12232	4.67361	9.9873	1614205541805350	1
1194	0	0	194	1	3976.63	1545.03	2431.6	0	0	-45.4982	81.004	126.983	5013.1	4031.9	16362.9	-126.983	237.586	57.7586	70.0828	0	0	8.08641	581.714	-935.456	165.623	2068.93	0	5.77681	5.27683	11.2019	1614205541825361	1
1195	0	0	195	1	4794.82	2140.17	2654.64	0	0	62.1501	-2.40655	155.844	4574.73	4123.57	16346.6	-155.844	209.556	64.5372	78.6992	0	0	5.02927	819.353	-1067.74	129.335	2364.71	0	6.57647	6.00726	12.5926	1614205541845372	1
1196	0	0	196	1	4808.62	1928.21	2880.41	0	0	-2.11826	88.4547	147.714	5426.11	4088.18	16355.4	-147.714	253.656	58.4179	71.5852	0	0	8.19056	777.41	-1032.68	118.992	2467.78	0	5.54103	5.02757	10.6565	1614205541865383	1
1197	0	0	197	1	4305.09	1693.42	2611.67	0	0	-21.2554	84.9814	149.133	4886.64	4107.32	16358.9	-149.133	229.409	58.3461	72.8509	0	0	7.82092	653.4	-985.147	146.256	2063.36	0	6.0354	5.45739	11.5096	1614205541885394	1
1198	0	0	198	1	3944.61	1515.99	2428.62	0	0	17.3457	-6.57992	148.874	4300.39	4068.71	16350.8	-148.874	198.151	59.2918	71.5839	0	0	4.37298	655.36	-984.106	171.405	1943.9	0	6.72528	6.12547	12.8687	1614205541905405	1
1199	0	0	199	1	3850.38	1822.3	2028.08	0	0	46.862	3.84908	174.483	3703.89	4138.86	16340.4	-174.483	169.856	60.82	75.9398	0	0	4.59756	713.394	-1000.51	185.583	1866.8	0	7.74036	7.01456	14.5462	1614205541925416	1
1200	0	0	200	1	3458.35	1595.33	1863.02	0	0	0.847809	13.9093	202.799	3215.86	4184.87	16330.3	-202.799	148.959	60.2569	77.4408	0	0	4.43288	646.996	-965.148	227.214	1624.34	0	8.75296	7.78011	16.1022	1614205541945427	1
1201	0	0	201	1	3438.21	1764.06	1674.15	0	0	2.08019	43.1707	264.019	3232.49	4283.3	16301.1	-264.019	152.54	61.1603	76.5425	0	0	5.74158	626.888	-960.468	230	1901.25	0	8.38477	7.52827	16.8563	1614205541965437	1
1202	0	0	202	1	3572.77	1483.3	2089.47	0	0	-1.88666	74.5468	141.199	4342.68	3988.29	16369.4	-141.199	202.599	53.3344	65.4803	0	0	6.30296	490.765	-883.505	189.48	1692.8	0	6.43227	5.84486	12.3438	1614205541985448	1
1203	0	0	203	1	3528.55	1413.09	2115.46	0	0	-34.2966	72.1189	139.928	4149.11	4020.7	16371.8	-139.928	195.289	53.5359	65.5725	0	0	6.32541	536.607	-899.309	194.262	1614.26	0	6.64894	6.031	12.7303	1614205542005459	1
1204	0	0	204	1	3716.86	1510.14	2206.72	0	0	-22.2761	77.1263	160.239	4220.21	4008.68	16366.8	-160.239	197.743	52.4522	66.4642	0	0	6.28603	526.116	-896.862	176.161	1590.74	0	6.62514	5.95447	12.533	1614205542025470	1
1205	0	0	205	1	3645.07	1638.8	2006.27	0	0	24.7952	-1.07696	185.7	3525.51	4160.92	16345.3	-185.7	162.195	59.5826	75.0879	0	0	4.31408	597.104	-937.435	202.54	1805.32	0	8.04782	7.23734	14.97	1614205542045481	1
1206	0	0	206	1	3842.71	1949.36	1893.35	0	0	42.365	35.966	209.665	4137.57	4243.02	16308.3	-209.665	190.765	60.6428	76.0296	0	0	5.99163	607.785	-941.669	186.129	2152.36	0	7.03148	6.29758	13.2449	1614205542065492	1
1207	0	0	207	1	3324.84	1726.94	1597.9	0	0	20.6717	35.9102	208.25	3631.19	4264.71	16308.3	-208.25	167.902	60.4439	72.4412	0	0	5.42666	496.255	-877.882	237.862	1790.94	0	7.78946	6.95261	14.5121	1614205542085503	1
1208	0	0	208	1	3638.66	1804.32	1834.34	0	0	-4.5191	27.0882	205.477	3713.04	4190.24	16317.2	-205.477	172.398	56.8029	72.7998	0	0	4.89088	549.893	-910.781	196.592	1742.41	0	7.60767	6.73898	14.1163	1614205542105514	1
1209	0	0	209	1	3695.17	1796.37	1898.8	0	0	-15.43	31.9241	214.771	3464.2	4201.15	16312.3	-214.771	161.603	59.3702	73.827	0	0	5.11087	531.54	-902.232	195.82	1621.17	0	8.0927	7.16863	15.0382	1614205542125525	1
1210	0	0	210	1	3992.39	1880.08	2112.31	0	0	-15.7028	35.3253	171.832	4186.29	4201.42	16308.9	-171.832	194.633	57.4491	73.1998	0	0	5.82546	582.11	-935.209	167.037	2135.53	0	6.919	6.16222	12.9526	1614205542145536	1
1211	0	0	211	1	4156.25	1851.7	2304.55	0	0	7.09153	31.4041	170.95	4072.49	4178.63	16312.8	-170.95	188.231	60.8169	73.2962	0	0	5.71685	701.722	-1001.22	158.992	2038.44	0	7.13493	6.39383	13.3795	1614205542165546	1
1212	0	0	212	1	3991.8	2098.8	1893	0	0	47.0588	38.2608	193.106	4227.49	4238.32	16306	-193.106	194.45	59.2123	73.4902	0	0	5.96567	579.271	-924.795	169.459	2050.16	0	6.86773	6.16632	12.924	1614205542185557	1
1213	0	0	213	1	3880.68	1647.22	2233.46	0	0	-1.82355	33.5098	177.812	3873.25	4187.54	16310.7	-177.812	179.419	57.4379	73.5154	0	0	5.41648	503.551	-888.173	176.228	1770.78	0	7.39291	6.57914	13.7554	1614205542205568	1
1214	0	0	214	1	3651.07	1848.07	1802.99	0	0	35.2981	53.6578	211.022	3713.68	4250.08	16290.6	-211.022	171.713	59.562	74.9772	0	0	6.16977	604.636	-942.225	201.773	1896.38	0	7.63526	6.82951	14.3168	1614205542225579	1
1215	0	0	215	1	4032.65	1879.41	2153.24	0	0	14.216	59.9885	211.689	4021.9	4271.16	16284.3	-211.689	186.765	62.7398	80.2411	0	0	6.49354	681.669	-970.034	176.726	1970.45	0	7.30331	6.49494	13.6361	1614205542245590	1
1216	0	0	216	1	4084.39	1793.03	2291.37	0	0	-22.0197	50.9665	179.442	3871.43	4207.74	16293.3	-179.442	180.629	63.1986	77.9191	0	0	6.14664	696.252	-987.553	171.056	1944.42	0	7.54117	6.71007	13.9839	1614205542265601	1
1217	0	0	217	1	3984.12	2030.05	1954.07	0	0	7.87857	62.457	214.479	3849.38	4277.5	16281.8	-214.479	179.123	62.4417	78.4513	0	0	6.91735	638.698	-960.588	178.646	1995.03	0	7.53664	6.69726	14.0537	1614205542285612	1
1218	0	0	218	1	3378.71	1832.14	1546.57	0	0	-23.1458	-29.5426	258.398	3423.47	4308.53	16274.1	-258.398	162.036	64.2014	79.0527	0	0	4.5468	632.77	-949.902	245.936	1886.12	0	8.12644	7.29014	16.1986	1614205542305623	1
1219	0	0	219	1	3548.73	1604.96	1943.76	0	0	-27.9316	51.0484	207.685	3331.4	4213.65	16293.2	-207.685	156.073	59.6941	74.74	0	0	5.50475	530.094	-900.64	212.546	1501.18	0	8.37278	7.40919	15.4603	1614205542325634	1
1220	0	0	220	1	3515.72	1725.7	1790.02	0	0	-0.897629	-25.9322	240.207	3701	4286.28	16270.5	-240.207	172.971	60.2112	74.5453	0	0	4.43195	565.72	-914.765	216.796	1974.96	0	7.60603	6.78522	14.6933	1614205542345645	1
1221	0	0	221	1	3823.47	1867.47	1956	0	0	8.69022	68.0869	217.963	3945.03	4276.69	16276.2	-217.963	183.805	61.4825	79.4103	0	0	6.76801	636.25	-969.141	192.424	2023.36	0	7.36455	6.54733	13.8017	1614205542365655	1
1222	0	0	222	1	3452.81	1789.46	1663.35	0	0	24.9393	-35.288	225.779	3567.18	4260.44	16279.9	-225.779	165.265	63.2465	77.1181	0	0	3.98977	580.505	-930.737	232.231	1881.4	0	7.98984	7.15371	15.1572	1614205542385666	1
1223	0	0	223	1	4036.56	1709.92	2326.64	0	0	-35.9264	34.9756	185.321	4057.49	4121.99	16309.3	-185.321	189.863	55.1183	70.4138	0	0	5.73256	631.655	-947.473	158.416	1631.2	0	6.99761	6.20031	13.0378	1614205542405677	1
1224	0	0	224	1	4092.77	1608.31	2484.46	0	0	6.60442	31.6515	142.411	4126.19	4079.46	16312.6	-142.411	191.027	55.5294	72.3073	0	0	5.36894	702.179	-989.811	156.644	1763.35	0	6.89952	6.2362	13.1201	1614205542425688	1
1225	0	0	225	1	4256.72	1897.48	2359.24	0	0	-14.3583	37.1207	209.813	4094.74	4200.08	16307.1	-209.813	190.876	60.5728	77.7637	0	0	5.84788	766.527	-1031.66	155.712	2144.61	0	7.14442	6.3162	13.3045	1614205542445699	1
1226	0	0	226	1	4101.16	1741.38	2359.78	0	0	-15.6246	29.8353	170.858	4222.05	4101.68	16314.4	-170.858	196.2	59.7365	73.3727	0	0	5.46049	628.179	-954.218	161.78	1725.87	0	6.90731	6.16887	12.9454	1614205542465710	1
1227	0	0	227	1	3796.56	1568.65	2227.91	0	0	-2.66331	38.6477	172.257	3822.43	4088.72	16305.6	-172.257	177.177	58.2778	74.0962	0	0	5.24114	591.586	-928.71	185.162	1569.18	0	7.48922	6.67741	13.9502	1614205542485721	1
1228	0	0	228	1	3867.02	1582.74	2284.28	0	0	-2.64748	40.4393	157.534	3739.83	4088.71	16303.8	-157.534	173.456	59.2372	75.4187	0	0	5.56739	541.295	-901.727	181.58	1602.01	0	7.63896	6.85044	14.3016	1614205542505732	1
1229	0	0	229	1	4079.43	1433.68	2645.74	0	0	-22.5	22.1397	114.598	4306.62	4008.9	16322.1	-114.598	201.31	55.3981	74.3469	0	0	5.63888	659.19	-964.815	159.229	1808.89	0	6.57678	6.0189	12.6629	1614205542525743	1
1230	0	0	230	1	3953.83	1398.61	2555.22	0	0	-27.0349	34.3546	119.688	3934.49	4013.44	16309.9	-119.688	184.25	57.0599	73.9855	0	0	5.71035	717.087	-987.957	170.297	1639.3	0	7.10302	6.48558	13.6201	1614205542545753	1
1231	0	0	231	1	4464.39	1844.45	2619.94	0	0	23.0447	24.8983	136.639	4144.69	4063.02	16319.3	-136.639	191.285	59.4992	75.5767	0	0	5.11036	754.653	-1013.49	140.101	1868.75	0	6.95228	6.3459	13.3213	1614205542565764	1
1232	0	0	232	1	3711.9	1515.28	2196.62	0	0	6.45116	26.9137	130.293	3604.58	4079.61	16317.3	-130.293	167.025	58.3712	70.4455	0	0	4.52862	522.866	-895.062	189.085	1588.31	0	7.65574	6.9964	14.6556	1614205542585775	1
1233	0	0	233	1	3519.37	1647.44	1871.93	0	0	-2.13181	43.6462	198.245	3246.93	4187.85	16300.6	-198.245	150.746	59.5427	75.6916	0	0	5.03953	523.647	-888.788	216.757	1518.46	0	8.62655	7.64362	15.8512	1614205542605786	1
1234	0	0	234	1	3404.06	1559.73	1844.33	0	0	-16.417	52.2328	183.808	3297.65	4202.14	16292	-183.808	153.655	58.2405	71.5989	0	0	5.28173	479.13	-872.337	223.051	1496.49	0	8.39519	7.46477	15.4849	1614205542625797	1
1235	0	0	235	1	2855.21	1473.86	1381.35	0	0	63.7801	-29.7523	178.899	3021.14	4221.6	16274.3	-178.899	138.377	58.635	71.2166	0	0	3.35026	413.812	-832.013	250	1339.13	0	9.03557	8.17378	16.8849	1614205542645808	1
1236	0	0	236	1	2669.88	1397.17	1272.71	0	0	52.8998	-37.2805	197.709	2646.16	4232.48	16281.9	-197.709	121.529	57.0781	69.4628	0	0	2.73154	318.078	-778.606	250	1158.15	0	10.0011	9.00576	18.5525	1614205542665819	1
1237	0	0	237	1	2517.07	1293.77	1223.3	0	0	0.493005	-19.191	250.494	2727.53	4284.89	16263.8	-250.494	127.863	56.6047	69.3367	0	0	3.07468	307.774	-773.156	250	1130.81	0	9.52163	8.53726	18.6025	1614205542685830	1
1238	0	0	238	1	2314	1295.66	1018.34	0	0	7.18908	-22.6659	271.753	2287.36	4278.19	16267.2	-271.753	108.066	57.7512	71.0633	0	0	3.05969	332.105	-785.496	250	1010.18	0	10.9084	9.88138	22.29	1614205542705841	1
1239	0	0	239	1	2548.16	1340.9	1207.26	0	0	57.6413	-29.2257	214.532	2664.75	4227.74	16273.8	-214.532	122.626	57.7367	69.6966	0	0	2.92748	303.889	-772.908	250	1126.59	0	9.92332	8.93267	18.5398	1614205542725852	1
1240	0	0	240	1	2618.62	1265.38	1353.24	0	0	-13.9742	66.2945	201.159	2821.3	4199.69	16277.9	-201.159	131.785	53.7818	66.4037	0	0	4.17869	380.963	-804.653	250	1203.36	0	9.29879	8.25661	17.0658	1614205542745862	1
1241	0	0	241	1	2488.9	1191.05	1297.85	0	0	6.8316	55.1908	173.364	2657.97	4178.89	16289	-173.364	123.17	52.4703	62.1901	0	0	4.00868	309.088	-766.818	250	975.928	0	9.65405	8.65276	17.8575	1614205542765873	1
1242	0	0	242	1	2394.16	1305.12	1089.04	0	0	42.7424	59.8687	199.564	2644.61	4242.64	16284.4	-199.564	122.07	54.178	65.5181	0	0	4.55686	288.208	-762.357	250	1013.67	0	9.7836	8.79232	18.1026	1614205542785884	1
1243	0	0	243	1	2650.18	1361.46	1288.73	0	0	44.7813	45.7124	220.07	2963.47	4240.6	16298.5	-220.07	136.985	50.2521	59.7852	0	0	3.95879	308.248	-759.016	250	1110.3	0	8.61542	7.73281	16.2584	1614205542805895	1
1244	0	0	244	1	2372.46	1221.08	1151.38	0	0	-21.565	62.8079	199.452	2142.4	4207.29	16281.4	-199.452	100.22	53.8171	64.0389	0	0	3.93597	306.824	-760.196	250	803.295	0	11.6747	10.3829	21.2158	1614205542825906	1
1245	0	0	245	1	2184.84	1199.38	985.455	0	0	21.2598	-19.8895	233.353	2518.85	4264.12	16264.5	-233.353	116.931	51.0389	64.6805	0	0	2.86039	298.588	-761.507	250	1108.77	0	9.98375	8.94887	19.0485	1614205542845917	1
1246	0	0	246	1	2461.58	1210.61	1250.97	0	0	14.2664	33.5958	191.139	2411	4171.45	16310.6	-191.139	111.369	53.5761	65.0649	0	0	3.58409	362.169	-793.408	250	949.027	0	10.633	9.49488	19.4674	1614205542865928	1
1247	0	0	247	1	2985	1210.41	1774.59	0	0	17.0301	0.32048	137.919	3116.5	4069.03	16343.9	-137.919	143.768	52.5577	63.4809	0	0	3.06986	396.087	-819.503	250	1153.13	0	8.39	7.68381	16.0095	1614205542885939	1
1248	0	0	248	1	2835.94	1261.55	1574.39	0	0	54.6695	33.8247	158.57	2919.93	4131.05	16310.4	-158.57	134.094	51.8586	64.3339	0	0	3.84904	364.729	-796.947	250	1105.41	0	8.91049	8.09651	16.8122	1614205542905950	1
1249	0	0	249	1	2526.88	1117.23	1409.65	0	0	5.28597	45.1095	170.598	2543.96	4180.43	16299.1	-170.598	117.785	53.1489	64.9528	0	0	4.15116	381.189	-806.452	250	1126.3	0	10.1336	9.07047	18.6844	1614205542925961	1
1250	0	0	250	1	2676.47	1376.34	1300.13	0	0	88.0961	-34.8299	204.673	2910.67	4197.28	16279.4	-204.673	133.593	55.7571	65.2913	0	0	2.94123	477.67	-867.536	250	1471.82	0	9.12492	8.18836	16.9588	1614205542945971	1
1251	0	0	251	1	2713.3	1311.15	1402.15	0	0	26.4666	49.1615	183.468	2684.28	4159.25	16295.1	-183.468	123.868	49.9901	60.9032	0	0	3.99975	442.139	-833.338	250	1178.89	0	9.4585	8.48501	17.5368	1614205542965982	1
1252	0	0	252	1	2638.55	1170.7	1467.85	0	0	42.4546	37.5591	162.834	2673.74	4143.27	16306.7	-162.834	122.96	49.7285	63.2367	0	0	3.82414	384.935	-808.598	250	1139.16	0	9.5196	8.6149	17.8365	1614205542985993	1
1253	0	0	253	1	2671.46	1023.66	1647.8	0	0	30.7844	23.1957	131.847	2532.22	4055.28	16321	-131.847	116.769	51.1968	61.1966	0	0	3.40836	409.239	-818.78	250	912.816	0	9.81071	9.04019	18.7434	1614205543006004	1
1254	0	0	254	1	2511.31	1246.65	1264.66	0	0	-24.3512	57.1165	230.787	2505.99	4210.07	16287.1	-230.787	117.907	53.5148	63.1176	0	0	3.99478	408.124	-817.22	250	1117.67	0	10.0597	8.94534	18.8771	1614205543026015	1
1255	0	0	255	1	2511.05	1200.15	1310.89	0	0	13.7071	34.2935	198.245	2375.76	4172.01	16309.9	-198.245	109.831	53.8493	62.1111	0	0	3.71042	373.672	-800.725	250	1012.56	0	10.6782	9.54033	19.5488	1614205543046026	1
1256	0	0	256	1	2670.79	1148.19	1522.59	0	0	-50.024	30.8554	197.486	2561.5	4136.08	16313.4	-197.486	120.534	49.8537	61.7483	0	0	3.54046	415.17	-819.2	250	971.911	0	9.82937	8.69836	18.0099	1614205543066037	1
1257	0	0	257	1	2799.34	1140.86	1658.48	0	0	-16.2361	-2.30258	168.344	3277.08	4002.64	16346.5	-168.344	152.059	49.8832	60.0407	0	0	3.46649	291.014	-764.203	250	1116.35	0	8.00479	7.20162	15.0104	1614205543086048	1
1258	0	0	258	1	2525.6	978.581	1547.02	0	0	-40.8569	3.72037	153.559	2682.58	4027.26	16340.5	-153.559	125.523	48.7477	58.8713	0	0	3.0285	324.503	-766.731	250	809.975	0	9.30397	8.41551	17.4377	1614205543106059	1
1259	0	0	259	1	2673.27	1170.23	1503.04	0	0	-17.1955	28.98	185.77	2652.65	4103.26	16315.3	-185.77	123.354	49.8794	60.7511	0	0	3.38264	346.786	-782.489	250	952.854	0	9.57325	8.5222	17.6053	1614205543126069	1
1260	0	0	260	1	2442.64	1110.09	1332.54	0	0	-22.4413	-2.91769	159.117	2658.95	4008.84	16347.2	-159.117	123.623	49.2048	58.5848	0	0	2.73433	325.039	-779.492	250	869.312	0	9.42198	8.52008	17.6182	1614205543146080	1
1261	0	0	261	1	2586.95	1183.06	1403.89	0	0	14.9513	23.9178	217.45	2647	4170.77	16320.3	-217.45	122.619	51.6766	63.2471	0	0	3.16251	381.066	-803.817	250	1152.92	0	9.65487	8.61262	17.958	1614205543166091	1
1262	0	0	262	1	2357.47	847.418	1510.05	0	0	3.29964	17.2643	124.515	2582.33	3983.1	16327	-124.515	119.732	47.8787	58.5408	0	0	3.07785	333.521	-778.26	250	931.407	0	9.46803	8.69818	18.0699	1614205543186102	1
1263	0	0	263	1	2542.31	1059.86	1482.44	0	0	-30.927	0.909116	183.988	2823.93	4017.33	16343.3	-183.988	131.659	49.7639	61.1787	0	0	3.34064	344.978	-785.365	250	936.671	0	9.07509	8.11493	16.7756	1614205543206113	1
1264	0	0	264	1	2408.09	961.288	1446.8	0	0	13.1141	5.84934	141.026	2676.35	3973.29	16338.4	-141.026	123.544	49.5943	58.8595	0	0	3.14241	288.383	-758.469	250	850.606	0	9.32594	8.54064	17.7009	1614205543226124	1
1265	0	0	265	1	2816.6	1075.65	1740.94	0	0	-5.71578	-7.24593	134.028	3151.86	3992.12	16351.5	-134.028	146.139	50.8209	61.15	0	0	3.08742	361.803	-798.959	250	1130.14	0	8.20607	7.5056	15.6755	1614205543246135	1
1266	0	0	266	1	2526.57	1041.64	1484.93	0	0	-3.20137	1.61133	144.869	2862.97	3989.6	16342.6	-144.869	132.561	48.1564	60.089	0	0	2.93797	318.532	-775.244	250	965.81	0	8.85333	8.04169	16.6945	1614205543266146	1
1267	0	0	267	1	2464.76	1139.93	1324.83	0	0	-37.0339	4.63341	164.59	2692.08	4023.43	16339.6	-164.59	125.75	51.446	62.1205	0	0	3.67943	404.984	-827.335	250	950.092	0	9.48058	8.53813	17.6275	1614205543286157	1
1268	0	0	268	1	2436.64	908.713	1527.93	0	0	-18.959	12.6156	128.661	2831.89	4005.36	16331.6	-128.661	131.94	49.7831	60.7092	0	0	3.57696	375.928	-808.095	250	947.088	0	8.88031	8.13068	16.9235	1614205543306168	1
1269	0	0	269	1	2454.73	984.945	1469.78	0	0	-21.0597	1.13093	149.332	2778.31	4007.46	16343.1	-149.332	129.205	49.8032	61.574	0	0	3.22096	362.064	-804.333	250	887.651	0	9.15682	8.302	17.185	1614205543326178	1
1270	0	0	270	1	2870.62	1563.72	1306.9	0	0	40.1239	62.7379	260.211	2974.94	4245.26	16281.5	-260.211	139.545	56.1185	66.954	0	0	4.75912	436.469	-841.811	250	1444.17	0	8.66613	7.86202	17.3658	1614205543346189	1
1271	0	0	271	1	2588.14	1289.87	1298.26	0	0	-35.2377	52.3186	248.605	2405.58	4220.96	16291.9	-248.605	114.111	55.2057	64.6007	0	0	3.77353	437.237	-829.15	250	1080.42	0	10.3694	9.26367	20.0268	1614205543366200	1
1272	0	0	272	1	2469.81	1196.37	1273.44	0	0	-32.827	59.9901	223.669	2397.15	4218.55	16284.3	-223.669	112.932	53.8169	66.262	0	0	4.11398	356.841	-795.418	250	1060.59	0	10.5515	9.36328	19.6117	1614205543386211	1
1273	0	0	273	1	2621.38	1398.34	1223.04	0	0	24.9	50.5378	207.337	2384.99	4160.82	16293.7	-207.337	110.343	52.7506	62.7327	0	0	3.57718	410.341	-813.188	250	1026.08	0	10.571	9.45103	19.4694	1614205543406222	1
1274	0	0	274	1	3126.16	1419.03	1707.13	0	0	32.5946	8.44754	175.954	3062.85	4053.47	16335.8	-175.954	140.732	52.1343	62.8991	0	0	3.3954	477.748	-854.764	235.809	1263.37	0	8.5756	7.76303	16.0686	1614205543426233	1
1275	0	0	275	1	2378	941.882	1436.12	0	0	-28.0514	-8.77266	176.278	2477.18	4014.45	16353	-176.278	115.336	47.5664	59.9262	0	0	2.86963	315.1	-769.159	250	817.551	0	10.0286	8.98233	18.5074	1614205543446244	1
1276	0	0	276	1	2394.22	1130.97	1263.25	0	0	11.5707	21.7868	155.066	2172.38	4074.49	16322.5	-155.066	100.294	51.1174	62.8312	0	0	2.98979	358.118	-785.971	250	760.372	0	11.4202	10.3354	21.1584	1614205543466255	1
1277	0	0	277	1	2188.41	1008.28	1180.12	0	0	-46.3958	91.3372	200.854	2385.32	4032.8	16352.6	-200.854	113.049	49.1212	61.3906	0	0	4.10498	343.334	-779.892	250	725.572	0	10.3185	9.20053	18.8766	1614205543486266	1
1278	0	0	278	1	2294.58	1142.89	1151.7	0	0	1.24089	56.4005	227.878	2073.87	4184.48	16287.8	-227.878	96.8445	51.4376	64.0412	0	0	3.17182	345.71	-775.143	250	842.73	0	11.8228	10.503	22.0178	1614205543506277	1
1279	0	0	279	1	1933.63	859.344	1074.28	0	0	-22.6597	89.4969	154.327	2040.39	4009.06	16354.4	-154.327	95.8736	49.5815	59.0845	0	0	3.56643	280.799	-742.421	250	593.057	0	11.7085	10.6411	21.6714	1614205543526287	1
1280	0	0	280	1	2471.5	1306.61	1164.89	0	0	24.5183	44.1374	261.401	2033.77	4161.2	16300.1	-261.401	95.4715	52.0474	62.9565	0	0	3.03999	413.243	-812.381	250	880.727	0	11.6991	10.5695	23.3115	1614205543546298	1
1281	0	0	281	1	2286.54	1024.28	1262.27	0	0	0.729813	74.6703	144.813	2372.46	3985.67	16369.2	-144.813	110.578	49.3174	58.7939	0	0	3.84904	381.767	-798.781	250	748.043	0	10.29	9.36639	19.2892	1614205543566309	1
1282	0	0	282	1	1993.45	886.827	1106.63	0	0	-3.99599	9.01052	190.362	1820.49	4090.06	16335.2	-190.362	84.2933	50.4193	61.0361	0	0	2.62677	315.548	-764.903	250	694.243	0	13.2909	11.8814	24.0549	1614205543586320	1
1283	0	0	283	1	2223.18	1022.3	1200.88	0	0	-26.0842	92.7396	209.433	2209.78	4112.14	16351.2	-209.433	104.154	48.2566	58.5652	0	0	3.88786	350.303	-777.404	250	759.981	0	10.9031	9.73873	19.9737	1614205543606331	1
1284	0	0	284	1	2242.2	986.845	1255.35	0	0	20.2119	12.8113	187.327	2099.07	4065.85	16331.4	-187.327	96.6995	50.8805	59.1534	0	0	2.80031	331.351	-774.904	250	714.596	0	11.6643	10.5081	21.3815	1614205543626342	1
1285	0	0	285	1	2193.36	1021.1	1172.26	0	0	-75.2762	51.9661	228.691	2013.66	4161.34	16292.3	-228.691	96.4677	51.5262	61.2271	0	0	3.70869	352.556	-789.145	250	899.02	0	11.9517	10.5172	22.0805	1614205543646353	1
1286	0	0	286	1	1711.82	1015.52	696.298	0	0	71.6843	-29.8828	188.405	1754.82	4213.7	16274.5	-188.405	80.3901	53.7542	63.3462	0	0	2.38856	390.122	-805.528	250	929.124	0	13.9526	12.6005	25.5179	1614205543666364	1
1287	0	0	287	1	2390.62	1057.74	1332.88	0	0	-42.8039	23.5764	152.698	2561.92	4029.2	16320.7	-152.698	120.098	46.7619	57.6316	0	0	3.18501	307.718	-759.014	250	846.895	0	9.56524	8.61789	17.8873	1614205543686375	1
1288	0	0	288	1	2518.13	1419.75	1098.38	0	0	40.1587	29.202	224.244	2372.5	4145.56	16315	-224.244	109.679	52.8626	61.6694	0	0	2.96929	402.449	-811.462	250	1001.39	0	10.5242	9.46504	19.736	1614205543706386	1
1289	0	0	289	1	2270.82	935.163	1335.65	0	0	-27.3136	6.83573	167.177	2435.46	4013.71	16337.4	-167.177	113.409	45.7289	56.2384	0	0	2.97824	392.386	-800.161	250	871.676	0	9.97643	8.97128	18.514	1614205543726396	1
1290	0	0	290	1	2585.09	1502.61	1082.48	0	0	-21.1838	-6.52043	283.486	2398.75	4306.56	16251.1	-283.486	114.71	53.368	62.6938	0	0	3.44599	425.286	-831.419	250	1203.89	0	9.98932	9.11491	20.8875	1614205543746407	1
1291	0	0	291	1	2673.59	1396.84	1276.75	0	0	36.4718	37.6558	205.421	2650.34	4149.25	16306.6	-205.421	122.221	48.845	59.0342	0	0	3.72476	455.86	-839.966	250	1143.17	0	9.44778	8.46771	17.564	1614205543766418	1
1292	0	0	292	1	2891.55	1388.34	1503.21	0	0	-27.4476	41.1698	192.959	3126.34	4113.51	16303.1	-192.959	146.047	48.5479	59.5546	0	0	4.26535	479.898	-861.125	250	1181.41	0	8.26784	7.33153	15.309	1614205543786429	1
1293	0	0	293	1	2657.91	1404.76	1253.16	0	0	-10.5151	52.6545	216.844	2894.88	4196.24	16291.6	-216.844	135.185	48.4992	56.5289	0	0	3.94713	393.951	-801.607	250	1201.28	0	8.70388	7.72406	16.1977	1614205543806440	1
1294	0	0	294	1	2506.48	1339.31	1167.17	0	0	33.5377	-17.7092	238.979	2540.17	4251.84	16262.3	-238.979	117.899	53.2561	64.3825	0	0	3.32231	425.754	-827.283	250	1271.43	0	9.93429	8.96109	19.1365	1614205543826451	1
1295	0	0	295	1	2596.48	1359.87	1236.61	0	0	29.0673	45.3893	193.539	2428.14	4156.65	16298.9	-193.539	112.024	49.963	61.6582	0	0	3.75322	446.632	-830.925	250	963.22	0	10.312	9.23162	19.0048	1614205543846462	1
1296	0	0	296	1	2013.58	1080.96	932.618	0	0	49.9269	32.1004	289.51	1837.15	4335.11	16212.5	-289.51	87.0536	56.7562	66.6255	0	0	3.7486	402.331	-809.205	250	961.003	0	12.7124	11.7259	27.1461	1614205543866473	1
1297	0	0	297	1	2342.91	1088.25	1254.65	0	0	-23.2828	49.3051	192.693	2412.99	4109.34	16294.9	-192.693	112.675	47.6426	56.9078	0	0	3.76737	386.022	-793.933	250	884.455	0	10.1443	9.01314	18.6011	1614205543886484	1
1298	0	0	298	1	2318.51	1056.48	1262.03	0	0	-20.5663	37.7143	168.506	2500.09	4106.63	16306.5	-168.506	116.428	48.117	56.9013	0	0	3.14669	333.822	-772.533	250	885.739	0	9.85532	8.82643	18.2732	1614205543906494	1
1299	0	0	299	1	2062.78	1305.18	757.606	0	0	6.55108	-4.17388	271.722	1787.74	4278.83	16248.8	-271.722	84.4279	53.4035	58.5331	0	0	2.97179	368.053	-785.849	250	843.017	0	12.9575	11.7948	26.0339	1614205543926505	1
1300	0	0	300	1	2529.04	1121	1408.03	0	0	28.46	10.6792	155.353	2622.79	4057.6	16333.6	-155.353	120.648	46.8092	55.685	0	0	3.11144	416.976	-821.247	250	1069.68	0	9.35621	8.53286	17.6836	1614205543946516	1
1301	0	0	301	1	2687.33	1270.35	1416.98	0	0	-2.72026	13.2431	177.243	2701.8	4088.78	16331	-177.243	125.006	47.2614	57.6398	0	0	3.18172	347.255	-780.51	250	1039.92	0	9.28374	8.31183	17.1873	1614205543966527	1
1302	0	0	302	1	2274.38	1063.98	1210.4	0	0	-16.8907	19.5146	170.558	2300.1	4102.95	16324.7	-170.558	106.844	48.2188	57.0372	0	0	2.48225	312.207	-760.196	250	787.065	0	10.6073	9.51961	19.5758	1614205543986538	1
1303	0	0	303	1	2070.47	896.437	1174.04	0	0	-32.5134	95.0225	166.271	2341.64	4018.91	16348.9	-166.271	110.418	48.0223	56.7612	0	0	4.26043	302.75	-756.597	250	784.637	0	10.292	9.30677	19.0617	1614205544006549	1
1304	0	0	304	1	2369.63	1155.24	1214.39	0	0	13.5354	5.56711	181.349	2216.14	4072.52	16338.7	-181.349	102.157	49.085	59.3218	0	0	2.85447	337.787	-776.196	250	820.221	0	11.0904	9.97758	20.3753	1614205544026560	1
1305	0	0	305	1	2549.41	1189.14	1360.27	0	0	38.3036	-1.40759	164.268	2608.33	4047.76	16345.6	-164.268	119.721	46.8645	56.7484	0	0	2.88196	388.867	-801.901	250	1010.46	0	9.45497	8.61665	17.8031	1614205544046571	1
1306	0	0	306	1	2417.17	1218.43	1198.74	0	0	-13.8792	32.2558	224.503	2245.68	4099.94	16312	-224.503	104.933	49.6617	57.7381	0	0	3.37927	411.479	-814.875	250	862.062	0	10.8207	9.621	20.0939	1614205544066582	1
1307	0	0	307	1	2101.26	911.642	1189.62	0	0	-43.8989	30.242	162.238	2335.47	4030.3	16314	-162.238	109.532	46.3022	55.4663	0	0	3.0903	388.13	-808.49	250	773.579	0	10.2726	9.22198	19.0816	1614205544086593	1
1308	0	0	308	1	2566.53	1192.53	1374.01	0	0	-3.41601	25.8562	213.878	2418.3	4089.48	16318.4	-213.878	112.399	48.676	57.7416	0	0	3.14323	378.939	-797.423	250	945.983	0	10.1873	9.05808	18.7899	1614205544106603	1
1309	0	0	309	1	2477.55	1131.96	1345.59	0	0	30.7685	23.0045	209.137	2409.02	4055.29	16321.2	-209.137	111.124	47.289	59.8906	0	0	2.92723	360.917	-784.274	250	861.696	0	10.2054	9.14144	18.9469	1614205544126614	1
1310	0	0	310	1	2767.7	1302.53	1465.16	0	0	7.46963	42.4868	227.24	2718.41	4078.59	16301.8	-227.24	126.569	48.2459	57.7688	0	0	3.57127	446.971	-834.72	250	1046.71	0	9.15939	8.15082	17.2347	1614205544146625	1
1311	0	0	311	1	1989.91	1185.59	804.318	0	0	-16.05	12.1575	320.199	1826.81	4301.43	16232.4	-320.199	89.1312	53.6686	62.6334	0	0	3.42941	447.148	-830.187	250	1104.37	0	12.0363	11.2875	28.1081	1614205544166636	1
1312	0	0	312	1	2569.4	1149.81	1419.59	0	0	-10.5084	40.3435	196.012	2310.29	4096.57	16303.9	-196.012	107.425	50.3301	58.8424	0	0	3.46804	436.401	-828.998	250	919.405	0	10.709	9.5221	19.5565	1614205544186647	1
1313	0	0	313	1	2229.54	940.352	1289.19	0	0	-42.994	22.5441	159.192	2380.04	4029.39	16321.7	-159.192	111.533	44.0916	54.99	0	0	3.04753	330.374	-764.198	250	745.582	0	10.0281	9.00577	18.6571	1614205544206658	1
1314	0	0	314	1	2556.57	1171.45	1385.13	0	0	-37.2278	24.5949	198.746	2768.56	4023.63	16319.6	-198.745	129.64	47.4981	56.821	0	0	3.53222	350.199	-788.704	250	935.1	0	9.02133	8.01749	16.657	1614205544226669	1
1315	0	0	315	1	2352.66	1085.57	1267.09	0	0	-25.5619	6.18328	193.166	2355.23	4011.96	16338.1	-193.166	109.711	50.2377	60.6266	0	0	2.90407	370.75	-799.026	250	838.183	0	10.5721	9.44762	19.3583	1614205544246680	1
1316	0	0	316	1	2599.12	1204.81	1394.31	0	0	22.0631	10.8187	170.252	2718.71	3964.34	16333.4	-170.252	125.133	49.0426	58.2056	0	0	3.21654	348.612	-786.504	250	1013.31	0	9.25635	8.38325	17.3208	1614205544266691	1
1317	0	0	317	1	2316.36	1065.68	1250.68	0	0	-20.0131	7.02986	160.801	2268.67	3906.75	16337.2	-160.801	105.431	45.9886	58.8717	0	0	2.83123	312.674	-754.607	250	847.706	0	10.6982	9.62916	19.7798	1614205544286702	1
1318	0	0	318	1	2064.52	940.483	1124.04	0	0	-23.7297	2.55711	154.46	2098.36	3910.47	16341.7	-154.46	97.6343	47.8656	58.8302	0	0	2.87699	303.494	-754.316	250	837.08	0	11.4637	10.3796	21.2403	1614205544306712	1
1319	0	0	319	1	1857.43	749.046	1108.39	0	0	-27.9701	12.0035	175.493	1964.53	4014.37	16332.2	-175.493	91.5188	48.2143	59.0836	0	0	3.37704	389.366	-805.794	250	827.876	0	12.2038	10.9481	22.3187	1614205544326723	1
1320	0	0	320	1	2540.91	1149.92	1391	0	0	-8.61126	21.0762	214.282	2339.74	4094.67	16323.2	-214.282	108.864	49.446	60.6402	0	0	3.51097	446.886	-841.92	250	947.786	0	10.5836	9.40391	19.4957	1614205544346734	1
1321	0	0	321	1	2525.91	1166.87	1359.04	0	0	2.88565	35.3609	174.901	2352.03	4083.17	16308.9	-174.901	108.848	50.562	60.226	0	0	3.76601	467.536	-848.97	250	953.968	0	10.609	9.49733	19.5173	1614205544366745	1
1322	0	0	322	1	2152.68	1046.97	1105.72	0	0	-25.4415	30.227	213.888	2137.28	4111.5	16314	-213.888	99.9624	47.9457	57.6101	0	0	3.33197	382.225	-795.903	250	968.588	0	11.2365	9.97574	20.6579	1614205544386756	1
1323	0	0	323	1	2471.84	1138.58	1333.26	0	0	0.00341419	45.165	211.743	2291.55	4086.06	16299.1	-211.743	106.551	49.4087	60.5434	0	0	4.04686	480.659	-854.812	250	1009.26	0	9.75748	9.54816	19.7897	1614205544406767	1
1324	0	0	324	1	2323.38	1098.24	1225.14	0	0	-27.9986	92.2857	213.379	2476.53	4014.4	16351.6	-213.379	116.857	47.2609	56.6749	0	0	4.51676	389.486	-798.335	250	983.542	0	9.79385	8.75467	18.0968	1614205544426778	1
1325	0	0	325	1	2292.78	1146.48	1146.3	0	0	8.04785	81.8483	217.252	2624.63	3978.35	16362.1	-217.252	122.547	46.7189	54.7632	0	0	4.40809	366.143	-785.539	250	982.237	0	9.29633	8.32581	17.3017	1614205544446789	1
1329	0	0	329	1	2225.81	1261.56	964.243	0	0	-30.1919	25.6541	292.064	1956.25	4315.57	16218.9	-292.064	94.2556	51.8554	59.7446	0	0	3.43409	425.969	-818.185	250	1045.95	0	11.5883	10.6074	24.6596	1614205544526832	1
1330	0	0	330	1	2458.42	1198.31	1260.11	0	0	-5.80244	-2.62733	210.961	2573.08	3992.2	16346.9	-210.961	119.469	45.6245	55.9866	0	0	3.10398	407.277	-815.607	250	1050.38	0	9.52636	8.49518	17.654	1614205544546843	1
1331	0	0	331	1	1979.03	1111.25	867.781	0	0	-5.59284	26.742	267.006	1626.85	4290.97	16217.8	-267.006	76.9207	53.8554	59.1625	0	0	3.3245	402.837	-805.725	250	812.268	0	14.1686	12.7994	28.0404	1614205544566854	1
1332	0	0	332	1	2186.1	1120.72	1065.38	0	0	-0.202815	39.2341	182.048	2151.42	4086.26	16305	-182.048	99.6848	47.732	55.4373	0	0	3.37773	392.238	-798.203	250	879.312	0	11.1927	9.98371	20.4753	1614205544586865	1
1333	0	0	333	1	2721.46	1183.2	1538.25	0	0	-5.95364	27.8776	133.443	2802.81	4092.01	16316.4	-133.443	130.209	47.5138	55.8758	0	0	3.91844	490.222	-857.594	250	1140.12	0	8.79736	8.02142	16.784	1614205544606876	1
1334	0	0	334	1	2672.49	1425.41	1247.08	0	0	33.2429	-25.6319	232.223	2605.14	4252.14	16270.2	-232.223	120.702	53.5443	61.6684	0	0	3.00319	427.78	-837.376	250	1397.99	0	9.71724	8.75401	18.4991	1614205544626887	1
1335	0	0	335	1	3012.75	1382.45	1630.31	0	0	-1.14265	57.9754	128.131	3306.39	4087.2	16286.3	-128.131	154.047	47.4516	56.0676	0	0	4.35594	464.471	-851.51	231.222	1356.36	0	7.63729	6.98041	14.7283	1614205544646898	1
1336	0	0	336	1	2672.46	1277.68	1394.78	0	0	-26.6075	38.6016	169.564	2851.16	4112.67	16305.6	-169.564	133.026	46.1581	57.5515	0	0	4.29185	392.893	-808.706	250	1090.53	0	8.7973	7.85046	16.376	1614205544666909	1
1337	0	0	337	1	2393.92	1073.13	1320.8	0	0	-9.59547	40.8665	154.017	2622.85	4095.66	16303.4	-154.017	121.89	49.2514	58.5503	0	0	4.07889	369.421	-795.263	250	967.503	0	9.51907	8.57594	17.8038	1614205544686919	1
1338	0	0	338	1	2826.79	1188.1	1638.68	0	0	9.4422	52.6174	120.792	2884.37	4076.62	16291.6	-120.792	134.095	48.4401	59.1506	0	0	4.66794	529.102	-877.582	250	1216.68	0	8.6174	7.91249	16.5626	1614205544706930	1
1339	0	0	339	1	2820.82	1148.08	1672.74	0	0	15.5722	40.7337	127.046	3121.01	4070.49	16303.5	-127.046	144.602	46.3308	57.5321	0	0	3.79659	426.778	-827.316	250	1241.87	0	8.02966	7.34921	15.4497	1614205544726941	1
1340	0	0	340	1	2642.02	1011.17	1630.86	0	0	3.40905	52.3952	126.155	2873.19	4082.65	16291.8	-126.155	133.654	47.3829	58.4328	0	0	4.03596	471.557	-861.883	250	1066.15	0	8.64101	7.89448	16.5161	1614205544746952	1
1341	0	0	341	1	2700.8	1053.75	1647.06	0	0	34.0091	49.8129	90.2112	3030.12	4052.05	16294.4	-90.2112	140.756	46.6305	55.8921	0	0	4.12695	325.694	-766.802	250	1190.12	0	7.8943	7.43627	15.7194	1614205544766963	1
1342	0	0	342	1	2629.37	1038.39	1590.99	0	0	-19.7448	32.13	99.5287	3153.25	4006.15	16312.1	-99.5287	147.668	45.078	53.9685	0	0	3.8453	320.069	-764.757	250	1256.45	0	7.65055	7.10613	15.0279	1614205544786974	1
1343	0	0	343	1	2386.82	857.847	1528.97	0	0	0.402634	53.1963	102.403	2628.05	3986	16291	-102.403	122.706	44.3187	54.7714	0	0	3.65643	260.961	-733.752	250	932.392	0	8.92628	8.27827	17.3287	1614205544806985	1
1344	0	0	344	1	2346.32	935.837	1410.48	0	0	-19.0175	43.1849	103.131	2899.92	4005.42	16301.1	-103.131	135.882	44.4599	55.2502	0	0	3.97738	306.621	-753.02	250	1175.5	0	8.24718	7.62704	16.0313	1614205544826996	1
1345	0	0	345	1	2473.38	925.115	1548.27	0	0	-0.49133	37.6692	116.343	2853.96	3986.89	16306.6	-116.343	132.803	44.9008	56.9578	0	0	3.96467	325.914	-771.668	250	1040.06	0	8.54334	7.8357	16.4073	1614205544847007	1
1346	0	0	346	1	2220.44	1143.33	1077.12	0	0	24.5211	20.5809	250.272	1974.11	4260.86	16224	-250.272	92.1364	48.5729	58.3523	0	0	3.242	441.632	-823.41	250	1034.96	0	11.8302	10.6752	23.0645	1614205544867018	1
1347	0	0	347	1	2221.84	920.518	1301.32	0	0	-13.0341	43.4457	149.497	2511.9	3999.43	16300.8	-149.497	116.91	44.3261	55.8438	0	0	3.76737	360.665	-790.972	250	867.595	0	9.61732	8.66405	18.0049	1614205544887028	1
1348	0	0	348	1	2293.41	996.836	1296.57	0	0	6.62181	65.8041	139.472	2401.41	4079.44	16278.4	-139.472	111.679	46.2664	54.0759	0	0	4.16171	369.004	-786.103	250	896.11	0	9.90693	9.03794	18.7548	1614205544907039	1
1349	0	0	349	1	2039.78	816.056	1223.72	0	0	-5.69838	34.9041	129.001	2280.04	3992.1	16309.3	-129.001	106.037	42.8483	53.0782	0	0	3.54149	346.71	-776.536	250	721.271	0	10.1813	9.28883	19.2989	1614205544927050	1
1350	0	0	350	1	2258.73	913.3	1345.43	0	0	6.34974	42.8227	107.879	2570.46	3980.05	16301.4	-107.879	119.624	42.2128	50.8263	0	0	3.73132	312.124	-755.215	250	875.912	0	8.95259	8.28937	17.4105	1614205544947061	1
1351	0	0	351	1	1882.35	752.133	1130.22	0	0	-10.1071	73.0767	133.757	2151.76	3996.51	16271.2	-133.757	100.646	42.467	52.0997	0	0	3.6428	230.268	-710.268	250	633.182	0	10.6127	9.69133	20.0171	1614205544967072	1
1362	0	0	362	1	1622.79	752.722	870.073	0	0	-5.36718	25.5581	190.308	1523.27	3892.11	16318.7	-190.308	70.6174	44.2381	55.3411	0	0	2.55111	271.213	-729.047	250	613.484	0	14.8804	13.2533	26.8543	1614205545287246	1
1363	0	0	363	1	2249.68	932.567	1317.12	0	0	6.1242	11.1655	128.646	2255.69	3880.62	16333.1	-128.646	104.435	41.9066	53.7172	0	0	2.97068	259.224	-721.956	250	863.222	0	10.2991	9.42509	19.4792	1614205545307257	1
1364	0	0	364	1	2021.14	829.283	1191.86	0	0	-13.8524	15.7429	119.866	2250.17	3900.59	16328.5	-119.866	104.816	40.2713	52.9488	0	0	2.47443	273.234	-723.203	250	903.156	0	10.1675	9.31389	19.2785	1614205545327268	1
1365	0	0	365	1	2024.73	824.742	1199.99	0	0	-20.6773	17.3194	59.4678	2268.13	3907.42	16326.9	-59.4678	106.578	43.5533	54.795	0	0	2.6892	259.918	-723.565	250	945.429	0	9.61546	9.19449	19.3644	1614205545347279	1
1366	0	0	366	1	2092.8	882.304	1210.5	0	0	21.1355	18.5377	122.356	2233.29	3865.6	16325.7	-122.356	103.222	44.4739	53.4386	0	0	2.31115	290.908	-735.606	250	842.879	0	10.3686	9.58215	19.8769	1614205545367290	1
1367	0	0	367	1	2417.36	869.266	1548.1	0	0	55.1608	35.6941	79.9068	2538.51	3931.24	16308.5	-79.9068	117.586	44.3287	54.5801	0	0	2.89547	348.461	-773.625	250	929.126	0	8.95529	8.51165	17.9106	1614205545387301	1
1368	0	0	368	1	2117.74	771.338	1346.4	0	0	-12.9834	35.4898	137.129	2387	3899.72	16308.8	-137.129	111.127	42.6615	54.1098	0	0	3.04941	242.095	-713.623	250	833.1	0	9.87636	8.94981	18.5947	1614205545407312	1
1369	0	0	369	1	2005.57	753.16	1252.41	0	0	-27.4533	27.5667	122.557	2041.89	3914.19	16316.7	-122.557	95.5407	42.6775	51.7547	0	0	2.44883	252.028	-710.462	250	826.768	0	11.0195	10.1127	20.9577	1614205545427323	1
1370	0	0	370	1	1917.02	780.612	1136.41	0	0	42.3259	36.2342	94.9191	2086.84	3944.07	16308	-94.9191	96.6284	45.2892	53.6949	0	0	2.79223	255.864	-724.854	250	763.645	0	10.6986	10.0973	21.0871	1614205545447334	1
1371	0	0	371	1	2051.46	781.934	1269.52	0	0	-17.9236	41.093	114.097	2099.75	3904.66	16303.1	-114.097	98.2049	42.7315	53.9374	0	0	2.57733	210.054	-695.02	250	719.61	0	10.8095	9.9304	20.5778	1614205545467344	1
1373	0	0	373	1	1953.57	747.005	1206.56	0	0	3.12404	16.6679	124.833	2031.12	3883.62	16327.6	-124.833	94.171	40.6329	51.9113	0	0	2.12273	190.396	-684.456	250	679.646	0	11.1035	10.1707	20.9782	1614205545507366	1
1374	0	0	374	1	2082.46	852.688	1229.77	0	0	9.26867	24.8599	104.942	2323.09	3877.47	16319.4	-104.942	107.892	43.1165	52.86	0	0	3.02748	286.329	-730.975	250	851.952	0	9.84268	9.13961	19.0459	1614205545527377	1
1375	0	0	375	1	2317.24	932.827	1384.41	0	0	15.2843	25.2931	106.912	2405.66	3871.46	16318.9	-106.912	111.573	42.32	53.7276	0	0	2.51359	231.898	-701.919	250	914.339	0	9.59131	8.89008	18.5072	1614205545547388	1
1376	0	0	376	1	2284.4	860.985	1423.41	0	0	-16.4933	42.0845	113.851	2539.99	3903.23	16302.2	-113.851	118.765	40.5005	50.8856	0	0	2.95489	230.271	-701.234	250	804.777	0	9.047	8.30496	17.3948	1614205545567399	1
1377	0	0	377	1	2479.65	966.05	1513.6	0	0	19.5266	44.6902	131.623	2742.07	3966.87	16299.5	-131.623	126.944	41.7878	50.7649	0	0	3.61744	284.528	-735.324	250	999.439	0	8.61682	7.89245	16.5765	1614205545587410	1
1378	0	0	378	1	1932.38	733.748	1198.63	0	0	43.1008	66.6153	104.465	2132.63	3943.3	16277.6	-104.465	99.0305	42.3853	51.7749	0	0	3.41974	204.078	-693.507	250	699.201	0	10.4086	9.76429	20.2985	1614205545607421	1
1379	0	0	379	1	2377.24	943.267	1433.98	0	0	45.1252	45.0414	107.705	2686.29	3941.27	16299.2	-107.705	124.278	40.7896	49.8909	0	0	3.23773	235.259	-709.023	250	961.422	0	8.53382	7.96299	16.7709	1614205545627432	1
1380	0	0	380	1	2372.71	1023.62	1349.09	0	0	45.2366	58.6766	126.81	2681.69	3941.16	16285.6	-126.81	123.99	42.0382	51.6607	0	0	3.4223	290.756	-739.65	250	974.722	0	8.74915	8.08241	16.9378	1614205545647443	1
1381	0	0	381	1	1943.97	792.921	1151.04	0	0	32.5605	-19.9434	113.421	2189.14	3953.84	16264.5	-113.421	100.978	41.823	49.7226	0	0	1.96908	173.79	-674.524	250	669.638	0	10.2152	9.54566	19.9106	1614205545667453	1
1382	0	0	382	1	1846	693.182	1152.82	0	0	-10.4316	68.3283	51.0116	1979.88	3897.17	16275.9	-51.0116	93.4676	40.0954	49.1299	0	0	2.91416	173.106	-669.091	250	671.648	0	10.2677	9.87572	20.995	1614205545687464	1
1383	0	0	383	1	1872.53	712.932	1159.6	0	0	-26.6256	-21.1836	67.2193	1775.4	3913.37	16265.8	-67.2193	83.3766	42.1395	49.5058	0	0	1.37841	207.678	-684.863	250	467.078	0	11.5773	11.0865	23.3697	1614205545707475	1
1384	0	0	384	1	1840.18	689.471	1150.7	0	0	-12.0312	59.2195	75.1902	1981.82	3898.77	16285	-75.1902	93.171	38.8891	48.5463	0	0	2.6375	208.137	-683.873	250	628.955	0	10.5321	9.93789	20.7689	1614205545727486	1
1385	0	0	385	1	1828.05	760.52	1067.53	0	0	-22.5231	72.2147	76.0124	2035.16	3909.26	16272	-76.0124	96.1451	39.1906	48.0806	0	0	2.86754	219.711	-688.079	250	718.675	0	10.2418	9.69539	20.2546	1614205545747497	1
1386	0	0	386	1	1467.54	600.718	866.819	0	0	52.9673	74.6555	41.5312	1565.86	3933.43	16269.6	-41.5312	73.3665	41.8767	50.3394	0	0	2.39009	213.861	-691.338	250	497.997	0	12.4506	12.2275	26.3105	1614205545767508	1
1387	0	0	387	1	1740.32	627.851	1112.47	0	0	41.6595	67.2199	92.9734	1662.33	3944.74	16277	-92.9734	77.3202	42.3836	51.6814	0	0	2.66283	206.24	-685.721	250	520.187	0	12.7276	12.0426	24.8873	1614205545787519	1
1388	0	0	388	1	1550.91	571.704	979.201	0	0	-28.8531	68.3086	46.986	1832.3	3915.59	16275.9	-46.986	86.9844	39.2067	48.1764	0	0	2.65851	161.267	-660.589	250	558.878	0	10.7738	10.4124	22.1805	1614205545807530	1
1389	0	0	389	1	1945.3	809.241	1136.06	0	0	-23.4585	85.8038	74.4404	2010.69	3910.2	16258.4	-74.4404	95.277	38.0134	50.2141	0	0	3.18987	181.369	-670.58	250	698.951	0	10.3989	9.84896	20.3349	1614205545827541	1
1390	0	0	390	1	1618.45	613.985	1004.46	0	0	38.3812	74.0452	52.4345	1819.35	3948.02	16270.2	-52.4345	85.198	40.1047	49.6372	0	0	2.44961	227.374	-694.041	250	557.616	0	11.0413	10.7267	22.7288	1614205545847551	1
1391	0	0	391	1	1907.94	674.514	1233.43	0	0	47.276	86.7888	53.7627	1931.37	3939.12	16257.5	-53.7627	90.5636	40.1415	49.9741	0	0	2.58095	265.917	-716.318	250	555.161	0	10.5106	10.2335	21.5929	1614205545867562	1
1392	0	0	392	1	1800.67	628.41	1172.26	0	0	-25.1302	-4.64564	86.6127	1911.73	3911.87	16249.2	-86.6127	89.5797	39.1091	49.2632	0	0	1.85947	198.02	-679.759	250	621.835	0	11.0594	10.4114	21.5661	1614205545887573	1
1393	0	0	393	1	2010.66	704.129	1306.53	0	0	-13.7191	-7.31598	78.8023	2232.16	3900.46	16251.9	-78.8023	104.338	38.0734	47.8212	0	0	1.77262	216.834	-688.509	250	679.743	0	9.56475	9.03579	18.888	1614205545907584	1
1394	0	0	394	1	1619.89	496.836	1123.06	0	0	-31.6595	-11.0882	94.0563	1786.1	3918.4	16255.7	-94.0563	83.7853	38.8391	48.7395	0	0	1.8203	197.976	-677.424	250	528.503	0	11.7554	11.0155	22.7643	1614205545927595	1
1395	0	0	395	1	1862.58	673.387	1189.19	0	0	34.9235	53.476	72.8092	2093.52	3951.48	16290.8	-72.8092	97.4806	37.5022	48.9715	0	0	2.26937	237.62	-695.533	250	674.536	0	10.0139	9.52276	19.9111	1614205545947606	1
1396	0	0	396	1	1764.03	703.406	1060.63	0	0	34.4304	46.4973	101.037	2100.63	3951.97	16297.7	-101.037	97.4092	37.9222	46.4614	0	0	2.44358	186.586	-675.738	250	663.174	0	10.1684	9.52123	19.9169	1614205545967617	1
1397	0	0	397	1	1738.94	556.391	1182.55	0	0	57.2225	71.0054	72.7528	1917.26	3929.18	16273.2	-72.7528	89.3139	39.6338	49.2195	0	0	2.65657	227.396	-700.909	250	524.068	0	10.8106	10.3577	21.6521	1614205545987628	1
1398	0	0	398	1	2048.34	751.454	1296.89	0	0	42.3427	66.8209	90.3652	2211.29	3944.06	16277.4	-90.3652	102.87	37.9453	48.3465	0	0	2.71112	273.573	-717.77	250	681.462	0	9.70433	9.15953	19.102	1614205546007639	1
1399	0	0	399	1	1979.78	658.13	1321.65	0	0	63.7831	71.6838	70.1724	1995.04	3922.62	16272.6	-70.1724	92.9371	37.4557	48.7317	0	0	2.38687	233.651	-699.783	250	527.028	0	10.3641	9.91628	20.6827	1614205546027650	1
1400	0	0	400	1	1995.86	749.094	1246.76	0	0	38.0729	72.6042	116.233	2117.03	3948.33	16271.6	-116.233	98.3156	39.9137	50.4579	0	0	2.81578	227.934	-704.687	250	615.692	0	10.4486	9.71959	20.1243	1614205546047660	1
1401	0	0	401	1	2011.16	736.486	1274.67	0	0	11.1964	56.1562	111.793	2207.89	3975.2	16288.1	-111.793	102.776	38.9035	48.4747	0	0	2.32028	231.355	-696.99	250	623.506	0	9.98977	9.23211	19.2514	1614205546067671	1
1402	0	0	402	1	2235.39	860.984	1374.41	0	0	46.4573	48.6367	105.949	2334.91	3939.94	16295.6	-105.949	108.079	39.7877	51.2419	0	0	2.72526	269.911	-724.518	250	700.583	0	9.60402	8.95543	18.6837	1614205546087682	1
1403	0	0	403	1	2017.85	680.092	1337.76	0	0	-15.563	56.6124	86.7412	2232.9	3902.3	16287.6	-86.7412	104.901	36.8133	48.2767	0	0	2.66114	196.242	-680.336	250	658.638	0	9.60374	8.95956	18.6721	1614205546107693	1
1404	0	0	404	1	2123.95	657.309	1466.64	0	0	65.1505	53.449	71.6257	2197.24	3921.25	16290.8	-71.6257	102.031	39.2824	49.3592	0	0	2.5481	227.331	-702.258	250	672.716	0	9.66541	9.22223	19.4051	1614205546127704	1
1405	0	0	405	1	1869.69	650.624	1219.07	0	0	10.8491	-16.49	67.8157	2018.23	3875.89	16261.1	-67.8157	93.9125	38.8215	48.7983	0	0	1.73116	198.077	-680.339	250	597.451	0	10.3601	9.88048	20.7271	1614205546147715	1
1406	0	0	406	1	1808.44	616.175	1192.27	0	0	58.1853	69.8906	126.471	1932.82	3928.21	16274.3	-126.471	89.4178	38.5689	49.0066	0	0	2.85435	289.63	-723.237	250	600.919	0	11.2601	10.4212	21.5036	1614205546167726	1
1407	0	0	407	1	1452.21	364.98	1087.23	0	0	66.0428	97.4129	38.7499	1300.28	3920.36	16246.8	-38.7499	61.1944	39.0234	50.2054	0	0	2.48396	241.785	-698.93	250	372.211	0	14.4755	14.2582	30.2104	1614205546187737	1
1408	0	0	408	1	1230.99	439.493	791.497	0	0	24.8918	76.9064	143.784	1173	3961.51	16267.3	-143.784	54.4415	39.6239	51.7248	0	0	1.79116	204.786	-682.682	250	292.913	0	17.8874	16.3528	32.8591	1614205546207748	1
1409	0	0	409	1	1581.44	547.404	1034.04	0	0	-39.678	-29.5476	123.25	1514.79	3926.42	16274.1	-123.25	71.0253	37.3201	49.4353	0	0	1.17617	222.401	-685.144	250	391.81	0	13.8847	12.7008	26.0188	1614205546227759	1
1410	0	0	410	1	1515.32	499.991	1015.32	0	0	-39.8556	-29.2305	122.356	1394.48	3926.6	16273.8	-122.356	65.3941	38.8632	49.6395	0	0	1.36394	224.33	-688.912	250	446.155	0	14.9927	13.76	28.1324	1614205546247769	1
1411	0	0	411	1	1719.01	659.436	1059.57	0	0	-35.3057	27.4335	65.0988	1624.51	3822.39	16217.1	-65.0988	76.677	38.4016	49.4489	0	0	2.30459	277.935	-717.092	250	480.178	0	12.3396	11.7261	24.4321	1614205546267780	1
1412	0	0	412	1	1581.99	522.408	1059.59	0	0	10.3294	88.0644	123.576	1460.63	3976.07	16256.2	-123.576	68.2754	37.8805	50.6952	0	0	2.30859	295.599	-726.387	250	407.879	0	14.4076	13.2711	26.8611	1614205546287791	1
1413	0	0	413	1	1815.54	712.344	1103.2	0	0	-27.8188	21.7052	64.7521	1839.09	3814.9	16222.9	-64.7521	86.5669	37.042	47.3637	0	0	1.95114	252.288	-696.748	250	687.12	0	10.9685	10.425	21.8207	1614205546307802	1
1414	0	0	414	1	1650.9	599.692	1051.2	0	0	-44.4734	-0.00482698	82.9543	1639.23	3831.55	16244.6	-82.9543	77.3305	37.9989	49.6124	0	0	1.78848	209.901	-685.587	250	558.359	0	12.5271	12.0753	24.3025	1614205546327813	1
1415	0	0	415	1	1378.32	560.44	817.875	0	0	14.8403	22.2213	67.8415	1090.58	3871.9	16222.4	-67.8415	50.7963	40.956	49.0925	0	0	1.58051	229.729	-688.53	250	354.058	0	17.7251	16.9823	35.3805	1614205546347824	1
1416	0	0	416	1	1476.04	537.904	938.132	0	0	-58.8297	14.7542	129.014	1510.75	3845.91	16229.8	-129.014	71.359	37.2904	48.1158	0	0	1.67498	189.38	-669.528	250	436.596	0	13.8402	12.5872	25.7394	1614205546367835	1
1417	0	0	417	1	1436.64	605.656	830.979	0	0	-68.4083	-25.0015	169.32	1414.03	3855.49	16269.6	-169.32	66.8371	38.34	48.8388	0	0	1.43445	218.696	-683.373	250	466.197	0	15.0246	13.3631	27.2431	1614205546387846	1
1418	0	0	418	1	1560.69	729.86	830.828	0	0	-24.3486	37.2778	79.3396	1554.54	3811.43	16207.3	-79.3396	73.0889	39.6813	50.4916	0	0	1.6598	221.94	-690.395	250	563.054	0	13.1748	12.3824	25.6219	1614205546407857	1
1419	0	0	419	1	1667.66	740.171	927.484	0	0	-81.6152	-35.1837	150.046	1490.24	3868.7	16279.8	-150.046	70.9309	37.8119	49.8073	0	0	1.68256	233.41	-694.189	250	443.238	0	14.3262	12.7501	26.0941	1614205546427868	1
1420	0	0	420	1	1436.2	519.51	916.689	0	0	-2.80841	13.9733	74.4596	1343.93	3789.89	16230.6	-74.4596	62.7399	40.0985	50.9047	0	0	1.69822	230.216	-695.027	250	501.859	0	15.0204	14.2205	29.2969	1614205546447878	1
1421	0	0	421	1	1771.01	684.965	1086.04	0	0	-7.72457	9.2066	150.165	1384.67	3894.46	16235.4	-150.165	64.1786	40.1281	50.3737	0	0	1.80281	284.832	-720.353	250	520.532	0	15.5366	14.0743	28.4927	1614205546467889	1
1422	0	0	422	1	1618.06	698.784	919.278	0	0	-57.4364	18.7856	139.126	1297.94	3844.52	16225.8	-139.126	61.2269	39.3355	50.9347	0	0	1.51989	304.202	-728.62	250	439.531	0	16.2253	14.6769	29.7601	1614205546487900	1
1423	0	0	423	1	1373.99	576.349	797.643	0	0	-7.88526	3.08932	154.69	1134.57	3894.63	16241.5	-154.69	52.5604	42.3474	51.6575	0	0	1.46535	235.577	-697.245	250	431.281	0	18.8453	17.0878	34.2655	1614205546507911	1
1424	0	0	424	1	1423.57	524.234	899.337	0	0	-57.9817	2.80287	87.6528	1317.07	3845.06	16241.8	-87.6528	62.4237	38.8122	50.8074	0	0	1.50652	203.746	-678.217	250	419.786	0	15.3136	14.3574	29.2324	1614205546527922	1
1425	0	0	425	1	1648.82	580.566	1068.25	0	0	32.2698	-17.0975	92.8338	1404.03	3954.13	16261.7	-92.8338	64.9191	41.9916	52.353	0	0	1.61769	280.735	-726.074	250	454.435	0	14.8901	14.1013	28.936	1614205546547933	1
1426	0	0	426	1	1561.14	662.393	898.749	0	0	20.7605	50.9905	144.354	1242.97	3965.64	16293.3	-144.354	57.4988	43.208	52.044	0	0	2.11985	247.441	-709.03	250	417.256	0	17.29	15.7832	31.965	1614205546567944	1
1427	0	0	427	1	1409.98	578.341	831.636	0	0	-68.8899	-25.4249	98.317	1360.71	3855.97	16270	-98.317	64.6887	37.9874	47.8007	0	0	1.43056	231.291	-688.694	250	424.17	0	14.7824	13.709	28.1329	1614205546587955	1
1428	0	0	428	1	1396.06	660.588	735.473	0	0	-97.6978	-24.336	158.615	1302.16	3884.78	16268.9	-158.615	62.4391	39.6501	49.8718	0	0	1.59999	227.275	-687.512	250	383.683	0	16.2644	14.4028	29.2459	1614205546607966	1
1429	0	0	429	1	1437.54	843.212	594.332	0	0	99.8376	-2.03747	215.85	1301.77	4185.54	16246.6	-215.85	59.838	42.1901	50.1526	0	0	1.87984	254.26	-709.004	250	524.505	0	16.5861	14.9142	30.3356	1614205546627976	1
1430	0	0	430	1	1402.72	599.902	802.82	0	0	-94.9606	66.8536	168.245	1293	3981.7	16277.4	-168.245	62.283	38.9631	50.0589	0	0	2.47394	223.576	-688.898	250	388.198	0	16.2838	14.3471	29.0913	1614205546647987	1
1431	0	0	431	1	1006.99	491.78	515.214	0	0	10.4148	66.2376	129.571	834.844	4075.65	16278	-129.571	38.8402	42.4719	51.4055	0	0	1.79506	275.461	-719.596	250	335.279	0	24.4731	22.4856	45.0847	1614205546667998	1
1432	0	0	432	1	1251.32	723.489	527.828	0	0	-42.147	54.2595	312.078	1021.15	4327.53	16190.3	-312.078	50.0483	40.9585	49.2328	0	0	2.01049	192.09	-672.851	250	461.073	0	18.2299	16.9382	41.6473	1614205546688009	1
1434	0	0	434	1	1417.31	727.375	689.938	0	0	-73.4841	72.4293	236.777	977.439	4159.54	16271.8	-236.777	47.0083	41.6347	50.7216	0	0	2.16514	301.484	-726.273	250	420.091	0	20.7738	18.4138	38.5183	1614205546728031	1
1437	0	0	437	1	1111.06	528.243	582.816	0	0	-66.7519	43.1895	139.511	1022.66	3654.51	16301.1	-139.511	48.5328	36.863	44.9711	0	0	1.34193	231.577	-682.952	250	403.398	0	19.2313	17.3766	35.2287	1614205546788064	1
1439	0	0	439	1	1064.5	439.303	625.193	0	0	-56.0539	21.3099	186.116	1122.82	3643.81	16322.9	-186.116	52.8767	34.8097	44.3764	0	0	1.37638	180.379	-653.366	250	451.938	0	17.735	15.7596	31.9218	1614205546828085	1
1439	0	0	439	1	1059.96	645.478	414.485	0	0	-28.2652	3.55482	316.378	1003.45	4313.65	16241	-316.378	49.0037	40.7196	49.5014	0	0	1.67037	161.731	-657.25	250	406.239	0	18.461	17.3232	43.0729	1614205546828085	1
1440	0	0	440	1	984.31	444.141	540.169	0	0	-22.6784	25.6623	140.236	811.308	3710.1	16318.6	-140.236	37.8285	36.384	45.7603	0	0	1.21498	231.414	-677.226	250	334.964	0	24.0013	21.8079	43.6665	1614205546848096	1
1441	0	0	441	1	762.739	321.922	440.817	0	0	-62.9289	10.6524	157.904	736.525	3650.69	16333.6	-157.904	34.7593	34.474	44.3207	0	0	0.807141	161.936	-641.16	250	289.612	0	25.8197	23.2119	46.2498	1614205546868107	1
1444	0	0	444	1	1194.23	793.566	400.669	0	0	-11.7411	13.8651	314.834	1149.39	4297.12	16230.7	-314.834	55.8277	37.017	47.8492	0	0	1.43848	183.327	-659.531	250	439.69	0	16.0222	14.9461	37.3823	1614205546928140	1
1445	0	0	445	1	1250.98	807.864	443.112	0	0	26.9845	3.85146	261.088	918.159	4258.4	16240.7	-261.088	42.9999	41.1182	47.3841	0	0	1.39186	203.874	-672.41	250	307.601	0	21.5092	19.6134	42.3854	1614205546948151	1
1446	0	0	446	1	750.146	293.869	456.277	0	0	-92.3114	102.826	218.142	725.834	3680.07	16341.1	-218.142	35.2709	35.3409	44.8256	0	0	1.59149	224.927	-673.689	250	318.606	0	25.8336	22.7562	46.0726	1614205546968162	1
1446	0	0	446	1	1082.24	679.573	402.671	0	0	23.0193	-5.16136	325.392	1002.63	4262.36	16249.7	-325.392	48.7092	39.7268	46.2813	0	0	1.14183	173.643	-657.584	250	360.357	0	18.0994	17.19	43.5633	1614205546968162	1
1448	0	0	448	1	1005.02	596.273	408.747	0	0	-3.42529	24.2726	258.776	899.11	4189.15	16320	-258.776	42.339	37.9691	45.3619	0	0	1.18364	195.421	-665.47	250	348.607	0	21.4638	19.3171	41.8951	1614205547008184	1
1449	0	0	449	1	1023.95	465.265	558.687	0	0	0.361518	77.2814	230.588	944.846	4185.36	16267	-230.588	44.2865	37.8164	47.3973	0	0	2.01825	229.6	-682.443	250	378.368	0	21.0306	18.7843	38.8492	1614205547028194	1
1450	0	0	450	1	808.677	351.18	457.497	0	0	-44.9223	30.2486	122.482	887.248	3632.68	16314	-122.482	41.7667	35.1447	43.0729	0	0	1.15729	161.745	-642.537	250	316.028	0	21.2774	19.5578	39.5992	1614205547048205	1
1450	0	0	450	1	1083.74	632.782	450.953	0	0	2.1089	9.53875	203.747	966.76	4283.27	16235	-203.747	44.7654	38.32	45.56	0	0	1.53778	229.14	-679.171	250	389.846	0	20.9132	18.7078	37.5327	1614205547048205	1
1451	0	0	451	1	872.484	406.299	466.185	0	0	-26.6701	75.1692	220.497	787.547	4212.39	16269.1	-220.497	37.0842	38.5401	46.0372	0	0	1.53726	205.508	-670.583	250	294.068	0	24.8288	22.1707	44.9471	1614205547068216	1
1452	0	0	452	1	880.905	477.8	403.105	0	0	-94.1436	87.5682	271.988	724.883	4279.86	16256.7	-271.988	35.7224	39.2965	48.9341	0	0	1.58762	206.423	-668.809	250	291.891	0	25.6871	23.0453	51.3898	1614205547088227	1
1453	0	0	453	1	993.741	557.498	436.242	0	0	-60.8508	74.9108	250.505	914.412	4246.57	16269.3	-250.505	43.9385	40.3756	47.2169	0	0	1.88119	137.314	-641.757	250	344.664	0	21.4071	19.1875	40.8585	1614205547108238	1
1454	0	0	454	1	1089.22	662.989	426.226	0	0	21.2765	16.445	203.315	1027.44	4264.1	16228.1	-203.315	47.4069	38.7572	45.6549	0	0	1.30671	140.401	-640.8	250	343.81	0	19.8021	17.7935	35.7637	1614205547128249	1
1455	0	0	455	1	924.98	389.442	535.538	0	0	15.5671	22.4594	144.984	880.533	3671.85	16321.8	-144.984	40.6525	35.233	44.8071	0	0	1.0401	144.516	-636.218	250	273.4	0	22.1763	20.1822	40.4532	1614205547148260	1
1456	0	0	456	1	754.983	393.946	361.037	0	0	-30.603	70.2388	204.21	773.537	3618.36	16373.7	-204.21	36.3446	34.1762	43.8431	0	0	1.19935	154.65	-637.175	250	270.946	0	24.5108	21.784	43.8585	1614205547168271	1
1456	0	0	456	1	1023.75	617.544	406.206	0	0	-11.1162	108.284	262.138	999.36	4296.5	16236	-262.138	47.7129	36.2353	44.0569	0	0	1.91272	219.121	-669.06	250	401.294	0	18.9499	17.1642	37.3251	1614205547168271	1
1457	0	0	457	1	1024.98	518.414	506.563	0	0	-10.7139	100.318	233.559	895.427	4196.43	16243.9	-233.559	42.2882	38.079	47.6987	0	0	1.7867	205.025	-673.288	250	324.244	0	21.9697	19.7063	40.7178	1614205547188282	1
1458	0	0	458	1	844.57	383.267	461.303	0	0	-30.5	25.6337	203.364	803.027	3717.92	16318.6	-203.364	37.5428	36.4639	44.5545	0	0	1.20724	122.058	-627.083	250	267.591	0	24.2033	21.5435	43.2445	1614205547208292	1
1460	0	0	460	1	1012.3	580.211	432.086	0	0	61.6349	1.18681	197.48	1028.4	4223.75	16243.4	-197.48	47.1665	38.9666	45.6609	0	0	1.49994	174.181	-656.549	250	375.521	0	19.807	17.9607	35.9332	1614205547248314	1
1461	0	0	461	1	677.827	319.793	358.034	0	0	-50.0157	42.6926	147.735	672.349	3637.78	16301.5	-147.735	31.669	33.9975	43.8334	0	0	1.14489	144.513	-630.534	250	243.841	0	27.7983	25.0653	50.0984	1614205547268325	1
1461	0	0	461	1	1017.43	654.307	363.12	0	0	10.0967	26.1347	253.313	998.272	4275.28	16218.4	-253.313	46.7769	38.8106	45.5782	0	0	1.31913	157.103	-647.391	250	325.163	0	19.7488	17.7751	38.1479	1614205547268325	1
1462	0	0	462	1	1314.92	703.707	611.209	0	0	1.46776	14.2229	253.789	1203.75	4283.91	16230.4	-253.789	56.4892	38.6989	46.5957	0	0	1.49565	214.665	-678.22	250	447.273	0	16.7713	15.088	32.5687	1614205547288336	1
1463	0	0	463	1	1282.48	724.771	557.704	0	0	-3.89649	35.2403	275.249	1311.46	4189.62	16309	-275.249	62.2445	38.6251	46.3772	0	0	1.67871	243.93	-693.216	250	473.632	0	15.1996	13.75	31.0037	1614205547308347	1
1464	0	0	464	1	1123.09	658.254	464.836	0	0	6.70467	52.3436	235.65	1182.14	4179.02	16291.9	-235.65	55.2257	39.255	48.2222	0	0	1.82174	155.621	-653.088	250	342.326	0	17.4061	15.5125	32.5849	1614205547328358	1
1465	0	0	465	1	1215.98	641.55	574.426	0	0	-0.718399	60.1924	244.607	1243.48	4186.44	16284	-244.607	58.3956	36.9121	46.1555	0	0	1.89287	229.684	-682.831	250	431.235	0	16.1918	14.4519	30.909	1614205547348369	1
1466	0	0	466	1	1260.67	609.73	650.942	0	0	-18.3316	37.3632	240.389	1169.1	4204.05	16306.9	-240.389	54.9521	38.0868	47.032	0	0	1.52981	183.642	-666.242	250	427.731	0	17.3015	15.4171	32.7132	1614205547368380	1
1467	0	0	467	1	1311.3	690.636	620.662	0	0	-13.7509	37.0538	268.175	1257.74	4199.47	16307.2	-268.175	59.6568	37.8718	44.7659	0	0	1.3415	248.431	-691.823	250	422.811	0	15.7148	14.167	31.4603	1614205547388391	1
1468	0	0	468	1	1463.15	757.351	705.796	0	0	23.3491	-27.1295	224.35	1473.6	4162.37	16271.7	-224.35	68.2344	39.9027	48.9405	0	0	1.10386	213.326	-684.853	250	494.94	0	14.5265	13.0157	27.0755	1614205547408401	1
1469	0	0	469	1	1459.21	710.979	748.234	0	0	39.5167	55.284	242.23	1483	4146.2	16289	-242.23	69.0647	36.5023	45.4169	0	0	1.67477	224.975	-678.68	250	479.153	0	13.8044	12.4287	26.5919	1614205547428412	1
1470	0	0	470	1	1365.9	704.933	660.971	0	0	45.9738	53.3239	150.091	1359.16	4040.09	16290.9	-150.091	62.639	39.3617	46.4817	0	0	1.80873	220.202	-686.803	250	382.692	0	15.3582	14.0642	28.6632	1614205547448423	1
1471	0	0	471	1	1319.27	667.014	652.255	0	0	-46.8174	57.376	257.937	1233.59	4132.88	16286.9	-257.937	58.9792	38.9882	47.7203	0	0	1.84751	166.508	-661.944	250	417.99	0	16.24	14.5579	31.8686	1614205547468434	1
1472	0	0	472	1	1132.54	685.524	447.013	0	0	51.5619	-13.7962	281.804	1016.07	4233.82	16258.4	-281.804	47.9256	39.2142	47.2689	0	0	0.967855	199.478	-671.752	250	380.369	0	18.9107	17.4536	39.7741	1614205547488445	1
1473	0	0	473	1	1058.4	655.721	402.683	0	0	-19.7956	12.8022	277.245	934.052	4205.52	16231.8	-277.245	44.5126	42.1699	48.5628	0	0	1.33609	170.091	-659.811	250	354.112	0	20.9764	19.1193	42.7288	1614205547508456	1
1474	0	0	474	1	1375.88	605.136	770.744	0	0	5.96668	72.0031	181.027	1214.2	4080.09	16272.2	-181.027	56.4163	40.6376	47.354	0	0	1.99023	232.511	-692.109	250	347.607	0	17.3124	15.5491	31.2423	1614205547528467	1
1475	0	0	475	1	1494.97	793.409	701.561	0	0	52.7759	41.0279	239.373	1368.75	4132.94	16303.2	-239.373	63.5117	41.7324	47.8128	0	0	1.92225	240.034	-696.874	250	440.821	0	15.3905	13.8939	29.2414	1614205547548478	1
1476	0	0	476	1	1366.55	761.648	604.904	0	0	10.5632	86.3495	246.139	1307.51	4175.16	16257.9	-246.139	61.515	39.9996	48.6889	0	0	2.37823	163.815	-661.591	250	425.802	0	15.8075	14.2392	30.2245	1614205547568489	1
1477	0	0	477	1	1343.89	773.411	570.479	0	0	17.0338	48.6378	232.036	1247.18	4168.69	16295.6	-232.036	58.0662	40.0126	47.8292	0	0	1.84379	216.232	-683.607	250	411.389	0	16.6759	14.9025	31.0926	1614205547588500	1
1478	0	0	478	1	1504.14	714.553	789.586	0	0	-24.2246	43.9538	214.356	1319.28	4110.28	16300.3	-214.356	61.7585	39.8557	47.8778	0	0	1.78421	247.155	-702.485	250	430.937	0	15.9693	14.1718	29.0676	1614205547608510	1
1479	0	0	479	1	1177.23	539.731	637.504	0	0	34.8706	81.9681	188.494	995.605	4150.85	16262.3	-188.494	46.1162	41.9047	48.0685	0	0	2.06129	221.625	-686.546	250	361.301	0	20.7659	18.8285	37.431	1614205547628521	1
1480	0	0	480	1	1325.51	693.757	631.749	0	0	48.7988	56.5695	207.915	1197.19	4136.92	16287.7	-207.915	55.2609	39.4061	46.8717	0	0	1.71445	220.946	-683.742	250	394.029	0	17.3061	15.5625	31.5759	1614205547648532	1
1481	0	0	481	1	1457.36	831.654	625.709	0	0	16.786	-7.04092	307.364	1320.59	4268.59	16251.6	-307.364	63.479	39.5874	48.2377	0	0	1.16098	224.461	-687.189	250	440.239	0	14.647	13.6492	33.0625	1614205547668543	1
1482	0	0	482	1	1600.05	810.218	789.83	0	0	-5.39129	49.8014	249.525	1528.53	4191.11	16294.4	-249.525	71.8984	39.6755	46.726	0	0	1.51431	252.15	-699.186	250	454.348	0	13.728	12.2717	26.4335	1614205547688554	1
1483	0	0	483	1	1637.46	799.781	837.683	0	0	21.9055	57.7416	230.397	1638.51	4163.81	16286.5	-230.397	76.2638	38.7848	45.858	0	0	2.02519	227.614	-689.977	250	474.108	0	12.9732	11.6149	24.3515	1614205547708565	1
1484	0	0	484	1	1735.58	836.613	898.964	0	0	1.05554	60.6618	239.703	1698.95	4184.66	16283.6	-239.703	79.6364	38.2464	46.7646	0	0	2.09109	246.897	-700.506	250	520.189	0	12.5278	11.1716	23.8224	1614205547728576	1
1485	0	0	485	1	1745.1	739.043	1006.06	0	0	-24.5714	36.7617	195.219	1767.43	4110.63	16307.5	-195.219	82.4745	37.5763	44.815	0	0	2.10091	268.549	-704.655	250	472.471	0	12.2002	10.8423	22.2988	1614205547748587	1
1486	0	0	486	1	1441.27	722.707	718.566	0	0	13.4865	64.3613	230.841	1380.71	4172.23	16279.9	-230.841	64.4229	36.3332	45.6576	0	0	1.80537	250.33	-699.868	250	477.794	0	14.8358	13.2419	27.7762	1614205547768598	1
1487	0	0	487	1	1269.57	599.749	669.819	0	0	-4.09576	54.7576	272.191	1230.19	4189.82	16289.5	-272.191	58.4006	39.5555	47.6764	0	0	1.74229	246.593	-697.763	250	432.802	0	16.2475	14.6698	32.8471	1614205547788609	1
1488	0	0	488	1	1521.16	668.116	853.046	0	0	63.8356	58.4326	192.661	1563.38	4121.88	16285.8	-192.661	71.9699	37.1464	44.001	0	0	1.90473	225.113	-681.341	250	418.569	0	13.4506	12.1188	24.7286	1614205547808619	1
1489	0	0	489	1	1249.19	613.076	636.119	0	0	-17.1792	72.2505	239.158	1163.57	4202.9	16272	-239.158	54.8669	38.2725	46.6241	0	0	1.68516	211.449	-675.63	250	321.685	0	17.3281	15.4857	32.6062	1614205547828630	1
1490	0	0	490	1	1184.18	587.463	596.718	0	0	-27.1401	78.3541	242.172	1147.6	4212.86	16265.9	-242.172	54.3695	38.9492	43.8314	0	0	2.07754	181.449	-659.808	250	333.141	0	17.3553	15.586	32.6807	1614205547848641	1
1491	0	0	491	1	1459.35	717.775	741.57	0	0	26.4206	61.8501	227.699	1489.74	4159.3	16282.4	-227.699	69.2766	36.7478	44.1756	0	0	1.87624	194.206	-665.15	250	435.391	0	13.8577	12.4198	25.9219	1614205547868652	1
1492	0	0	492	1	1372.9	721.598	651.302	0	0	-2.2087	62.9463	247.671	1271.43	4187.93	16281.3	-247.671	59.8089	35.8117	45.5257	0	0	1.75116	193.854	-664.29	250	357.834	0	15.697	14.0219	30.2177	1614205547888663	1
1493	0	0	493	1	1788.55	875.07	913.481	0	0	10.1573	73.5219	262.157	1798.29	4175.56	16270.7	-262.157	84.9351	37.5058	45.979	0	0	2.23528	242.261	-693.852	250	533.247	0	11.6279	10.4959	23.1845	1614205547908674	1
1494	0	0	494	1	1651.26	868.154	783.11	0	0	23.2274	60.3427	223.446	1729.23	4162.49	16283.9	-223.446	80.3597	39.0896	47.9541	0	0	2.68691	265.765	-713.517	250	580.423	0	12.5295	11.2018	23.3674	1614205547928685	1
1495	0	0	495	1	2081.93	1090.93	990.994	0	0	46.9825	-14.4058	209.47	2012.14	4138.74	16259	-209.47	92.5517	39.8058	46.6956	0	0	1.62055	278.147	-719.415	250	713.314	0	11.0741	9.99267	20.6397	1614205547948696	1
1496	0	0	496	1	1990.08	991.176	998.905	0	0	-5.12787	85.774	232.398	2023.8	4190.85	16258.5	-232.398	95.1579	39.6966	48.3547	0	0	2.80593	278.675	-722.074	250	700.92	0	10.9448	9.78379	20.6195	1614205547968707	1
1497	0	0	497	1	1864.75	1036.1	828.652	0	0	52.4927	3.96114	269.649	1950.68	4232.89	16240.6	-269.649	91.4275	38.5579	47.1881	0	0	1.41293	253.552	-703.915	250	736.817	0	10.8731	9.95353	22.3422	1614205547988717	1
1498	0	0	498	1	1999.38	1170.49	828.898	0	0	40.2262	14.1326	256.322	2166.22	4245.15	16230.4	-256.322	101.092	38.4198	47.1643	0	0	1.77306	276.108	-719.128	250	858.504	0	10.0824	9.14955	20.154	1614205548008728	1
1499	0	0	499	1	1653.17	953.211	699.958	0	0	32.4342	20.6395	284.177	1672.66	4252.95	16223.9	-284.177	79.1554	39.1514	46.9677	0	0	1.95818	224.651	-692.103	250	683.705	0	12.2291	11.2288	25.8065	1614205548028739	1
1500	0	0	500	1	1613.28	968.14	645.136	0	0	-36.2653	81.8007	357.079	1703.24	4321.65	16162.8	-357.079	85.9376	37.7	47.6389	0	0	2.33882	200.048	-675.536	250	753.493	0	10.7248	10.4846	29.6605	1614205548048750	1
1501	0	0	501	1	1561.95	886.439	675.51	0	0	-34.2218	-11.0172	295.926	1550.35	4219.94	16255.6	-295.926	74.9364	38.3754	46.8964	0	0	1.48013	249.88	-700.571	250	574.129	0	12.7471	11.731	27.7233	1614205548068761	1
1502	0	0	502	1	1860.62	1061.68	798.937	0	0	39.5699	31.8473	265.575	1965.81	4245.81	16212.7	-265.575	92.1706	38.8716	46.4829	0	0	2.29608	256.593	-709.498	250	789.733	0	10.8431	9.85585	21.9731	1614205548088772	1
1503	0	0	503	1	1960.43	1106.18	854.253	0	0	37.4638	10.6006	283.19	2225.69	4247.92	16234	-283.19	105.182	37.0001	45.4068	0	0	2.00149	241.634	-701.642	250	937.573	0	9.50138	8.7282	20.1512	1614205548108783	1
1504	0	0	504	1	1925.79	1086.5	839.291	0	0	-23.6334	51.9997	345.613	2055.01	4309.01	16192.6	-345.613	102.285	39.5424	47.7144	0	0	2.50729	235.747	-702.93	250	937.339	0	9.5208	9.12079	24.6523	1614205548128794	1
1505	0	0	505	1	1841.7	1081.94	759.76	0	0	-3.97676	59.6927	320.265	1774.14	4289.36	16184.9	-320.265	86.5074	38.9349	46.591	0	0	2.46261	220.666	-687.677	250	749.495	0	11.1147	10.3712	25.8859	1614205548148805	1
1506	0	0	506	1	2037.66	1128.41	909.25	0	0	-34.4301	72.3995	335.492	1950.65	4319.81	16172.2	-335.492	96.9419	37.7274	48.3028	0	0	2.68921	293.421	-721.83	250	860.588	0	9.92907	9.43507	24.8419	1614205548168816	1
1507	0	0	507	1	1696.28	896.315	799.965	0	0	7.12095	-22.2339	312.997	1696.3	4278.26	16167.2	-312.997	82.0317	39.6651	46.9077	0	0	1.41129	266.992	-711.115	250	686.615	0	11.7285	10.9158	26.765	1614205548188826	1
1508	0	0	508	1	1920.51	1074.78	845.73	0	0	-6.39362	74.7174	306.25	2098.75	4291.77	16169.9	-306.25	101.688	39.1577	45.5943	0	0	2.783	225.521	-697.347	250	909.238	0	9.83224	9.08593	21.729	1614205548208837	1
1509	0	0	509	1	1652.52	1008.11	644.418	0	0	-42.9753	-6.53664	424.305	1724.8	4328.36	16151.5	-424.305	90.6655	39.0541	48.0856	0	0	1.47319	220.772	-689.679	250	812.568	0	9.77826	10.5663	38.7611	1614205548228848	1
1510	0	0	510	1	1927.27	1125.65	801.616	0	0	17.5267	63.9012	302.365	2146.22	4267.85	16180.7	-302.365	103.121	38.4568	45.5536	0	0	2.46796	281.913	-721.754	250	994.998	0	9.66182	8.92129	21.261	1614205548248859	1
1511	0	0	511	1	1742.14	1006.4	735.737	0	0	-26.9402	78.1099	332.648	1752.33	4312.32	16166.5	-332.648	86.7934	38.6687	47.138	0	0	2.51708	228.572	-691.818	250	800.309	0	10.951	10.3916	26.8809	1614205548268870	1
1512	0	0	512	1	1655.46	847.261	808.2	0	0	2.30442	62.973	319.028	1659.5	4283.08	16181.6	-319.028	80.7692	38.8057	46.1015	0	0	2.0281	231.127	-689.36	250	665.655	0	11.7575	10.9703	27.2431	1614205548288881	1
1513	0	0	513	1	1719.95	1027.13	692.812	0	0	7.58849	73.0044	290.916	1903.16	4277.79	16171.6	-290.916	91.1316	37.1857	45.1304	0	0	2.26679	270.59	-711.617	250	803.371	0	10.7223	9.81622	22.8586	1614205548308892	1
1514	0	0	514	1	1682.54	937.174	745.362	0	0	17.4446	55.3893	277.298	1765.93	4267.94	16189.2	-277.298	83.6662	37.1431	45.8067	0	0	2.30899	222.298	-684.249	250	667.972	0	11.6058	10.5402	24.0338	1614205548328903	1
1515	0	0	515	1	1656.66	894.654	762.008	0	0	48.0173	18.6158	235.365	1773.84	4237.36	16226	-235.365	82.1278	37.3711	46.1638	0	0	1.74526	249.202	-700.014	250	642.911	0	12.0018	10.8294	22.9944	1614205548348914	1
1516	0	0	516	1	1522.1	817.616	704.489	0	0	23.6961	58.045	274.575	1516.03	4261.68	16186.5	-274.575	71.6787	37.7119	47.3033	0	0	1.81117	216.249	-679.144	250	588.396	0	13.3187	12.1055	27.4538	1614205548368925	1
1517	0	0	517	1	1721.18	882.97	838.213	0	0	-29.2977	23.7267	238.383	1830.39	4215.02	16220.9	-238.383	86.1835	36.3784	45.7704	0	0	1.54438	302.296	-726.047	250	677.946	0	11.5939	10.3258	22.151	1614205548388935	1
1518	0	0	518	1	1885.45	1014.62	870.832	0	0	-24.1419	73.8017	336.632	1821.02	4309.52	16170.8	-336.632	90.3076	37.6713	46.1777	0	0	2.56935	245.139	-700.291	250	781.942	0	10.4792	9.97265	26.1516	1614205548408946	1
1519	0	0	519	1	1875.27	947.716	927.553	0	0	12.5015	62.6489	259.069	2124.71	4272.88	16181.9	-259.069	100.045	36.545	45.9513	0	0	2.58375	205.465	-681.392	250	806.739	0	10.099	9.08322	20.1567	1614205548428957	1
1520	0	0	520	1	1913.43	1111.45	801.985	0	0	-18.4732	-22.3004	323.148	1960	4303.85	16167.2	-323.148	95.971	36.5713	46.6781	0	0	1.28762	256.74	-702.041	250	860.889	0	10.026	9.39439	23.9682	1614205548448968	1
1521	0	0	521	1	1562.04	909.542	652.493	0	0	-21.3762	-25.8465	314.024	1718.55	4306.76	16170.8	-314.024	83.733	39.4967	46.7091	0	0	1.44218	247.755	-697.139	250	723.119	0	11.5229	10.7186	26.393	1614205548468979	1
1522	0	0	522	1	1750.42	955.54	794.877	0	0	-15.0063	82.2987	359.047	1746.96	4300.39	16162.3	-359.047	87.7387	38.0735	44.7647	0	0	2.03966	268.459	-704.113	250	768.663	0	10.5277	10.2979	28.875	1614205548488990	1
1523	0	0	523	1	1672.68	957.061	715.622	0	0	-23.202	65.3407	351.388	1638.97	4308.58	16179.2	-351.388	81.954	38.4758	48.1461	0	0	2.39694	228.504	-691.5	250	694.086	0	11.2865	10.9137	30.3753	1614205548509001	1
1524	0	0	524	1	1668.84	907.975	760.862	0	0	-5.53079	42.331	279.335	1574.72	4290.91	16202.3	-279.335	74.9504	37.9219	45.674	0	0	2.01856	277.585	-715.328	250	638.07	0	12.8393	11.6228	26.514	1614205548529012	1
1525	0	0	525	1	1516.48	865.491	650.984	0	0	-11.9955	44.5835	321.517	1597.36	4297.38	16200	-321.517	78.0068	38.476	45.1491	0	0	1.83685	194.382	-670.376	250	663.979	0	12.0458	11.248	28.1583	1614205548549023	1
1526	0	0	526	1	1540.03	833.029	706.996	0	0	18.2311	32.1478	268.099	1486.94	4267.15	16212.4	-268.099	70.0145	36.7303	45.3374	0	0	2.06922	234.756	-688.956	250	581.686	0	13.5258	12.2422	27.3963	1614205548569033	1
1527	0	0	527	1	1512.29	836.905	675.382	0	0	14.0007	39.3812	315.086	1564.17	4271.38	16205.2	-315.086	75.6334	36.8011	43.4925	0	0	1.64878	224.115	-682.709	250	580.781	0	12.212	11.3736	27.9992	1614205548589044	1
1529	0	0	529	1	1766.15	948.046	818.104	0	0	-28.2156	43.9467	304.48	1690.23	4313.6	16200.6	-304.48	82.0423	35.6028	46.8585	0	0	1.93775	265.037	-707.49	250	713.428	0	11.5225	10.6002	25.8873	1614205548629066	1
1530	0	0	530	1	1593.22	760.089	833.135	0	0	27.3426	-0.354671	219.665	1389.45	4158.38	16244.9	-219.665	64.2023	38.7288	47.1035	0	0	1.45148	258.895	-705.599	250	512.241	0	15.1319	13.6183	27.9837	1614205548649077	1
1531	0	0	531	1	1600.53	921.823	678.702	0	0	33.3172	38.6405	296.088	1649.86	4252.06	16205.9	-296.088	78.6358	38.2062	45.8173	0	0	1.929	203.306	-675.652	250	608.605	0	12.0922	11.1575	26.3206	1614205548669088	1
1532	0	0	532	1	1804.64	988.553	816.083	0	0	-29.4599	14.6985	290.619	1690.22	4215.18	16229.9	-290.619	81.3297	38.7671	45.4583	0	0	1.76645	259.47	-707.885	250	597.159	0	11.9395	10.9339	25.3887	1614205548689099	1
1533	0	0	533	1	1291.53	720.36	571.174	0	0	21.2745	32.2551	271.147	1124.39	4264.11	16212.3	-271.147	52.9888	38.7046	46.2802	0	0	1.71052	216.347	-683.714	250	414.395	0	17.4405	15.8434	35.3493	1614205548709110	1
1534	0	0	534	1	1373.72	719.928	653.795	0	0	-0.895112	48.744	311.163	1157.22	4286.28	16195.8	-311.163	56.0198	36.9111	44.8944	0	0	1.91319	240.178	-688.748	250	447.761	0	15.9413	14.7565	36.1715	1614205548729121	1
1535	0	0	535	1	1326.98	795.615	531.369	0	0	-6.7418	50.8672	303.728	1256.34	4292.12	16193.7	-303.728	60.6393	36.957	46.0994	0	0	1.86131	194.77	-665.838	250	402.002	0	15.0196	13.8165	33.3632	1614205548749132	1
1536	0	0	536	1	1341.36	712.103	629.258	0	0	43.3247	27.7007	272.034	1312.64	4242.06	16216.9	-272.034	61.6839	37.498	47.0974	0	0	1.62586	245.669	-697.682	250	480.129	0	15.0875	13.7765	31.0635	1614205548769142	1
1537	0	0	537	1	1627.43	898.691	728.738	0	0	57.8545	15.8385	278.942	1514.71	4227.53	16228.7	-278.942	71.2941	36.6023	45.932	0	0	1.58877	260.535	-704.388	250	531.106	0	13.1348	12.064	27.5791	1614205548789153	1
1538	0	0	538	1	1384.49	757.31	627.179	0	0	11.2668	27.7392	303.077	1187.93	4274.11	16216.8	-303.077	57.0187	38.3449	45.8432	0	0	1.44766	224.973	-684.944	250	409.876	0	15.9549	14.7412	35.2584	1614205548809164	1
1539	0	0	539	1	1392.52	675.722	716.795	0	0	-6.10644	87.0554	201.338	1432.98	4191.83	16257.2	-201.338	67.0269	37.2196	47.6843	0	0	2.00126	179.688	-664.77	250	380.862	0	14.6905	13.1016	26.6134	1614205548829175	1
1541	0	0	541	1	1549.71	804.143	745.566	0	0	39.267	16.9196	228.402	1525.87	4146.45	16227.7	-228.402	70.5736	35.4153	46.3644	0	0	1.29238	232.589	-687.278	250	554.572	0	13.5791	12.2036	25.6734	1614205548869197	1
1542	0	0	542	1	1466.3	850.267	616.034	0	0	12.6768	38.7604	354.388	1461.91	4272.7	16205.8	-354.388	72.535	38.0999	47.7465	0	0	1.63698	231.079	-690.495	250	558.863	0	12.4026	12.034	34.1163	1614205548889208	1
1543	0	0	543	1	1755.19	960.228	794.963	0	0	-23.3518	26.7241	273.61	1607.76	4209.07	16217.9	-273.61	76.6006	34.3009	46.4645	0	0	1.41585	285.177	-711.4	250	523.329	0	12.3887	11.1817	25.6483	1614205548909219	1
1544	0	0	544	1	1624.51	793.234	831.278	0	0	-10.3035	18.505	244.968	1529.72	4196.02	16226.1	-244.968	71.772	37.7649	46.9463	0	0	1.32544	240.478	-694.808	250	499.546	0	13.6368	12.1923	26.1852	1614205548929230	1
1545	0	0	545	1	1469.68	708.26	761.421	0	0	-39.4305	72.8392	289.996	1216.41	4225.15	16171.7	-289.996	58.9509	37.7652	47.4965	0	0	1.85639	282.804	-709.586	250	409.617	0	15.6867	14.3603	33.5305	1614205548949241	1
1546	0	0	546	1	1495.91	799.606	696.309	0	0	52.6725	29.2034	207.126	1409.61	4133.05	16215.4	-207.126	64.8629	36.1673	47.9707	0	0	1.25406	220.824	-684.311	250	376.983	0	14.8322	13.2955	27.3134	1614205548969251	1
1547	0	0	547	1	1491.32	731.838	759.485	0	0	80.2379	15.8476	141.594	1427.83	4105.48	16228.7	-141.594	65.4708	38.9927	45.9935	0	0	1.09407	292.514	-720.79	250	451.974	0	14.6986	13.5217	27.5934	1614205548989262	1
1548	0	0	548	1	1461.95	797.827	664.121	0	0	-28.8882	27.2538	277.997	1049.13	4214.61	16217.3	-277.997	50.1718	38.0726	47.2516	0	0	1.1985	258.223	-697.729	250	377.597	0	18.2717	16.5924	37.7569	1614205549009273	1
1549	0	0	549	1	1259.46	670.394	589.07	0	0	43.3121	26.61	287.836	1229.25	4242.07	16218	-287.836	58.22	37.5103	45.2871	0	0	1.14	231.865	-685.896	250	461.762	0	15.6201	14.4003	33.3213	1614205549029284	1
1550	0	0	550	1	1244.85	669.182	575.673	0	0	-55.9852	52.5549	324.994	1126.67	4241.71	16192	-324.994	55.9242	38.2035	48.0817	0	0	1.1816	210.425	-677.621	250	378.616	0	16.0073	15.0228	38.7006	1614205549049295	1
1551	0	0	551	1	1486.22	849.483	636.734	0	0	48.885	9.1731	167.749	1353.91	4136.83	16235.4	-167.749	62.0882	39.6233	46.9771	0	0	1.40206	251.749	-703.015	250	394.208	0	15.6117	14.2438	28.8156	1614205549069306	1
1552	0	0	552	1	1477.8	815.97	661.831	0	0	-66.1894	42.9906	328.44	1322.59	4251.91	16201.6	-328.44	66.005	38.9426	47.7295	0	0	1.6541	229.864	-693.751	250	487.488	0	13.9453	13.0882	33.8737	1614205549089317	1
1553	0	0	553	1	1447.14	870.657	576.483	0	0	46.5939	26.1011	243.424	1658.1	4238.79	16218.5	-243.424	77.0023	39.1386	46.4316	0	0	1.36851	232.079	-691.068	250	569.399	0	12.767	11.5415	24.669	1614205549109328	1
1554	0	0	554	1	1351.97	802.073	549.896	0	0	-2.20301	64.9271	366.582	1261.03	4287.58	16179.7	-366.582	63.3331	37.0354	46.9779	0	0	1.54545	228.06	-685.923	250	489.871	0	13.6636	13.4545	40.0743	1614205549129339	1
1555	0	0	555	1	1537.33	853.441	683.885	0	0	-51.5659	24.0303	305.2	1465.84	4237.29	16220.6	-305.2	71.6549	35.27	44.4584	0	0	1.24337	250.664	-690.049	250	449.805	0	12.8334	11.839	28.7661	1614205549149350	1
1556	0	0	556	1	1441.82	754.135	687.684	0	0	-53.9022	61.0446	323.024	1438.69	4239.62	16183.5	-323.024	71.3223	38.4065	47.6932	0	0	1.70271	219.922	-684.389	250	517.722	0	13.0288	12.2024	31.018	1614205549169360	1
1557	0	0	557	1	1530.65	776.122	754.528	0	0	-34.2811	45.5951	259.154	1489.74	4220	16199	-259.154	70.8706	37.2653	47.2325	0	0	1.74865	227.276	-688.79	250	508.549	0	13.6515	12.2313	27.0733	1614205549189371	1
1558	0	0	558	1	1607.63	904.136	703.491	0	0	-21.0617	20.4723	283.093	1434.13	4206.78	16224.1	-283.093	68.5802	38.2479	47.1527	0	0	1.70912	275.813	-710.151	250	530.292	0	13.8793	12.6364	29.0649	1614205549209382	1
1559	0	0	559	1	1223.97	734.386	489.589	0	0	-7.79483	62.7385	387.278	1160.71	4293.18	16181.8	-387.278	59.1004	37.1355	46.89	0	0	1.6981	217.75	-678.575	250	520.055	0	14.2206	14.4085	46.877	1614205549229393	1
1560	0	0	560	1	1819.97	960.712	859.263	0	0	10.7386	43.9822	245.37	1547.64	4174.98	16200.6	-245.37	72.3979	37.0233	46.2889	0	0	1.49899	322.304	-738.794	250	522.539	0	13.4049	11.9782	25.8157	1614205549249404	1
1561	0	0	561	1	1661.76	864.023	797.733	0	0	-46.8814	44.5311	307.101	1571.25	4232.6	16200	-307.101	76.8477	37.1815	46.7355	0	0	1.95303	269.339	-709.49	250	630.988	0	12.2783	11.3245	27.6575	1614205549269415	1
1562	0	0	562	1	1588.18	901.02	687.155	0	0	51.9939	46.9602	256.84	1566.41	4233.39	16197.6	-256.84	73.1684	36.9444	44.8366	0	0	1.56615	259.564	-702.082	250	530.89	0	13.0232	11.8009	25.8643	1614205549289426	1
1563	0	0	563	1	1718.83	1093.08	625.758	0	0	18.1928	52.2912	337.827	1690.55	4267.19	16192.3	-337.827	82.9593	38.9403	46.3832	0	0	1.81975	356.087	-745.613	250	779.245	0	11.2842	10.7545	28.3413	1614205549309437	1
1564	0	0	564	1	1537.5	983.134	554.368	0	0	5.51753	57.809	322.225	1680.96	4279.86	16186.8	-322.225	81.8856	37.0695	44.1466	0	0	1.77905	173.582	-658.421	250	657.543	0	11.4173	10.6819	26.7906	1614205549329448	1
1565	0	0	565	1	1090.65	589.18	501.465	0	0	-12.615	47.9101	273.066	901.216	4198.33	16196.7	-273.066	42.863	36.9278	46.2741	0	0	1.19165	197.613	-666.543	250	336.886	0	20.8946	18.8615	42.4983	1614205549349458	1
1567	0	0	567	1	1441.29	834.793	606.501	0	0	-79.7371	69.1216	364.771	1099.74	4265.46	16175.5	-364.771	56.5554	38.4448	46.921	0	0	1.39729	246.869	-692.128	250	401.325	0	15.343	15.0258	44.3025	1614205549389480	1
1569	0	0	569	1	1843.34	788.374	1054.97	0	0	64.5948	29.7935	175.64	1898.46	4121.13	16214.8	-175.64	87.0636	37.229	43.504	0	0	1.44589	281.11	-715.362	250	689.483	0	11.3883	10.3167	21.2629	1614205549429502	1
1570	0	0	570	1	1820.77	1042.16	778.606	0	0	35.0556	73.661	318.265	1747.68	4250.32	16170.9	-318.265	84.6488	37.0191	43.8129	0	0	2.03123	341.333	-737.695	250	716.745	0	11.0455	10.4012	25.6808	1614205549449513	1
1571	0	0	571	1	1306.51	767.154	539.351	0	0	-20.3993	-7.31802	366.411	1302.5	4305.78	16152.2	-366.411	65.6136	36.3331	44.694	0	0	1.07015	187.633	-661.936	250	520.202	0	13.1438	12.9942	38.515	1614205549469524	1
1572	0	0	572	1	1352.02	713.389	638.63	0	0	0.80913	0.864679	361.062	1316.75	4284.57	16144.1	-361.062	65.7609	37.1176	45.3715	0	0	1.13215	210.431	-675.535	250	536.113	0	13.2881	13.0336	37.7213	1614205549489535	1
1574	0	0	574	1	1210.69	733.809	476.884	0	0	3.97004	65.1788	321.322	1140.44	4281.41	16179.4	-321.322	55.5787	34.5071	42.7845	0	0	1.02271	228.876	-679.249	250	433.682	0	15.5448	14.5522	36.7204	1614205549529557	1
1575	0	0	575	1	1046.75	567.787	478.964	0	0	-3.20169	8.74179	343.459	950.394	4288.58	16136.2	-343.459	46.9458	35.6945	45.5288	0	0	0.903264	186.061	-658.174	250	377.405	0	17.8764	17.1768	47.2478	1614205549549567	1
1576	0	0	576	1	1317.15	737.918	579.228	0	0	-110.024	83.0692	404.103	1104.49	4295.74	16161.5	-404.103	58.9561	34.4021	44.253	0	0	1.52898	246.718	-687.453	250	432.133	0	13.8339	14.3353	49.7703	1614205549569578	1
1577	0	0	577	1	1164.61	812.616	351.994	0	0	-2.50339	55.6913	369.297	1143.6	4287.88	16188.9	-369.297	57.4978	34.4036	42.3163	0	0	1.00589	251.423	-678.17	250	424.861	0	14.4166	14.2251	42.6681	1614205549589589	1
1578	0	0	578	1	1266.33	720.533	545.802	0	0	6.2801	59.3701	345.21	1343.87	4279.1	16185.2	-345.21	66.4422	35.2908	42.7068	0	0	1.51262	171.055	-652.264	250	512.23	0	13.1317	12.594	34.1765	1614205549609600	1
1579	0	0	579	1	1270.96	821.518	449.443	0	0	37.1142	69.0478	308.669	1168.94	4248.27	16175.5	-308.669	56.2417	37.3387	46.0144	0	0	1.82209	265.947	-699.359	250	488.02	0	15.8445	14.8122	36.0258	1614205549629611	1
1580	0	0	580	1	1360.05	830.424	529.629	0	0	6.14927	66.8918	358.675	1271.38	4279.23	16177.7	-358.675	63.4419	37.4646	45.7283	0	0	1.66991	254.841	-693.603	250	502.171	0	13.7614	13.4314	38.4262	1614205549649622	1
1581	0	0	581	1	1219.29	788.691	430.599	0	0	35.5584	48.1688	305.51	1113.51	4249.82	16196.4	-305.51	53.3814	38.3177	45.9645	0	0	1.90746	199.381	-670.735	250	437.72	0	16.7534	15.5847	37.5668	1614205549669633	1
1582	0	0	582	1	1360	752.124	607.873	0	0	-4.33307	32.9655	221.647	1359.27	4190.05	16211.6	-221.647	63.3222	37.9128	44.9406	0	0	1.71879	217.84	-682.688	250	434.635	0	15.2548	13.5624	28.0217	1614205549689644	1
1583	0	0	583	1	1134.97	720.948	414.027	0	0	-0.337816	33.3322	295.407	821.236	4186.06	16211.2	-295.407	39.3472	38.3413	44.8382	0	0	1.33548	205.806	-670.77	250	324.434	0	22.3055	20.4589	47.8199	1614205549709655	1
1594	0	0	594	1	1321.33	839.202	482.125	0	0	45.425	41.3969	355.288	1073.37	4239.96	16203.2	-355.288	53.0568	35.7119	44.4766	0	0	1.1587	253.053	-689.137	250	439.32	0	15.7057	15.3805	44.0529	1614205550029829	1
1595	0	0	595	1	1280.6	777.212	503.386	0	0	-14.4369	55.4003	280.311	1140.16	4200.16	16189.2	-280.311	54.4751	37.7792	46.5284	0	0	1.21655	228.871	-682.307	250	404.98	0	16.9103	15.3304	35.0099	1614205550049840	1
1596	0	0	596	1	1309.34	677.412	631.929	0	0	15.1609	34.1304	219.911	1116.74	4170.56	16210.5	-219.911	51.7922	36.9887	43.6293	0	0	1.40773	281.147	-702.597	250	352.973	0	17.9558	16.0325	32.8587	1614205550069851	1
1597	0	0	597	1	1129	567.004	561.996	0	0	-23.3661	43.3035	273.171	1064.12	4209.09	16201.3	-273.171	50.7429	34.4972	45.9307	0	0	1.26109	185.219	-659.225	250	388.686	0	17.6519	15.9271	36.3208	1614205550089862	1
1598	0	0	598	1	1171.44	669.812	501.626	0	0	23.7463	28.2954	228.197	1233.55	4161.97	16216.3	-228.197	57.2115	36.2299	44.4595	0	0	0.977758	170.302	-653.318	250	381.133	0	16.3341	14.6281	30.4547	1614205550109873	1
1599	0	0	599	1	1360.09	824.456	535.634	0	0	-33.2517	29.5994	300.221	1260.29	4218.97	16215	-300.221	61.0663	36.0307	44.2072	0	0	1.16387	190.133	-661.05	250	413.722	0	14.8063	13.6274	32.5634	1614205550129883	1
1600	0	0	600	1	1129.81	660.824	468.988	0	0	-47.2634	41.4726	327.783	1087.71	4232.98	16203.1	-327.783	53.8769	35.129	44.5161	0	0	1.42017	224.491	-673.192	250	419.504	0	15.9901	15.0672	39.2022	1614205550149894	1
1601	0	0	601	1	1216.92	684.308	532.613	0	0	35.1156	55.5341	284.629	1185.01	4250.26	16189	-284.629	56.1947	35.9575	42.6046	0	0	1.16464	192.701	-660.948	250	412.26	0	15.9011	14.59	33.4318	1614205550169905	1
1602	0	0	602	1	1209.59	775.419	434.17	0	0	-6.43033	45.5898	259.187	1092.27	4192.15	16199	-259.187	51.5545	35.003	44.4707	0	0	1.3191	190.746	-657.763	250	362.994	0	17.5938	15.7616	34.6885	1614205550189916	1
1603	0	0	603	1	1423.39	770.398	652.997	0	0	42.3485	26.4851	228.648	1178.84	4143.37	16218.1	-228.648	54.5334	37.1014	46.3198	0	0	1.20611	245.39	-691.708	250	354.305	0	17.1529	15.4268	32.1131	1614205550209927	1
1604	0	0	604	1	1191.66	734.781	456.88	0	0	76.2087	47.3615	237.378	1175.81	4209.17	16197.2	-237.378	54.4831	35.6843	43.2982	0	0	1.53576	200.835	-665.385	250	422.4	0	16.8063	15.1069	31.8427	1614205550229938	1
1607	0	0	607	1	1281.82	751.793	530.031	0	0	62.5573	6.35805	224.202	1317.7	4123.16	16238.2	-224.202	60.7292	36.2538	43.41	0	0	1.01551	174.063	-653.448	250	390.065	0	15.3885	13.9032	28.7035	1614205550289971	1
1608	0	0	608	1	1560.58	909.4	651.182	0	0	-7.7305	34.635	239.818	1417.95	4093.79	16209.9	-239.818	66.437	36.6945	44.8899	0	0	1.44452	241.605	-690.135	250	453.764	0	14.4358	12.8513	27.3389	1614205550309982	1
1609	0	0	609	1	1242.04	637.32	604.725	0	0	-2.47635	24.8996	197.301	996.498	4088.54	16219.7	-197.301	46.1911	37.2038	45.6867	0	0	1.02057	235.084	-682.676	250	304.201	0	20.2582	18.0348	36.2609	1614205550329992	1
1610	0	0	610	1	1252.27	765.515	486.757	0	0	-17.2771	10.9935	299.887	1066.31	4203	16233.6	-299.887	51.3952	35.7445	44.311	0	0	0.85975	162.911	-646.679	250	320.303	0	17.1679	15.8488	37.7747	1614205550350003	1
1611	0	0	611	1	1193.01	610.719	582.293	0	0	-15.3957	39.0097	281.045	1050.79	4201.12	16205.6	-281.045	50.1675	35.5745	43.3424	0	0	0.922641	204.812	-668.707	250	342.065	0	17.7565	16.1099	36.8082	1614205550370014	1
1612	0	0	612	1	1155.01	711.462	443.546	0	0	3.4768	7.491	281.272	1021.19	4182.24	16237.1	-281.272	48.4831	35.7274	43.3487	0	0	0.689713	242.02	-679.069	250	377.482	0	18.2957	16.7028	37.9734	1614205550390025	1
1614	0	0	614	1	886.457	549.811	336.645	0	0	-55.5473	84.763	377.445	601.232	4241.27	16159.8	-377.445	30.9109	34.5712	43.3764	0	0	0.77977	211.348	-661.207	250	241.406	0	24.6364	24.8882	78.6571	1614205550430047	1
1616	0	0	616	1	729.03	405.132	323.899	0	0	-32.1031	31.3943	422.553	585.966	4217.82	16213.2	-422.553	30.633	34.8809	42.3406	0	0	0.677653	151.903	-631.339	250	227.235	0	23.9084	25.8026	98.3627	1614205550470069	1
1617	0	0	617	1	888.643	528.185	360.458	0	0	-4.60352	52.0875	309.851	504.623	4190.32	16192.5	-309.851	24.4354	37.4402	44.5901	0	0	0.703562	199.499	-658.534	250	216.269	0	33.8016	31.3173	76.4324	1614205550490080	1
1621	0	0	621	1	890.065	436.395	453.67	0	0	-14.4335	61.3198	90.624	797.675	3801.51	16183.3	-90.624	37.474	33.5306	42.6954	0	0	0.454858	202.111	-660.275	250	297.372	0	22.657	21.1667	43.0049	1614205550570123	1
1625	0	0	625	1	970.236	605.136	365.1	0	0	-0.439758	31.6054	373.222	570.08	4186.16	16213	-373.223	28.6934	35.1085	43.8993	0	0	0.652294	185.08	-652.837	250	235.014	0	26.6986	26.565	83.4022	1614205550650167	1
1627	0	0	627	1	688.584	301.268	387.316	0	0	-21.0267	77.6988	32.8538	678.395	3808.11	16166.9	-32.8538	32.2684	32.0423	41.3303	0	0	0.697863	192.07	-649.057	250	313.748	0	23.8359	23.2983	49.7227	1614205550690189	1
1631	0	0	631	1	1002.68	555.366	447.313	0	0	-23.7569	-15.2722	335.421	618.162	4209.48	16160.2	-335.421	30.5472	35.1957	44.5405	0	0	0.690116	262.206	-688.014	250	299.285	0	26.2279	25.0674	67.4957	1614205550770232	1
1635	0	0	635	1	975.867	373.014	602.853	0	0	-23.5753	41.5217	88.581	839.011	3810.66	16203.1	-88.581	39.4194	32.1652	40.5157	0	0	0.464777	193.428	-649.159	250	295.853	0	21.1791	19.8163	40.4935	1614205550850276	1
1640	0	0	640	1	1155.46	620.504	534.953	0	0	58.1377	-9.87138	258.235	778.221	4127.58	16254.5	-258.235	36.2796	34.1701	41.1804	0	0	0.694664	233.981	-671.756	250	277.085	0	23.429	21.3841	46.2719	1614205550950330	1
1643	0	0	643	1	958.009	639.822	318.186	0	0	68.3932	13.0361	352.533	781.274	4216.99	16231.5	-352.533	38.4727	34.8543	41.9925	0	0	0.793923	199.415	-657.716	250	320.824	0	20.6723	20.2698	57.3112	1614205551010363	1
1645	0	0	645	1	1042.08	680.262	361.817	0	0	-93.7184	45.4352	311.454	690.199	4179.78	16199.1	-311.454	34.5146	33.5218	42.6585	0	0	0.689637	184.181	-644.196	250	242.199	0	24.0179	22.0074	54.7954	1614205551050385	1
1646	0	0	646	1	1084.18	545.811	538.37	0	0	2.66569	69.7655	227.131	741.063	4083.39	16274.5	-227.131	34.6486	34.2937	41.3506	0	0	0.961511	242.793	-672.659	250	252.953	0	25.1697	22.4484	45.9526	1614205551070396	1
1647	0	0	647	1	972.673	516.552	456.121	0	0	59.1441	6.54889	269.727	675.021	4126.58	16238	-269.727	31.6236	33.3527	40.4286	0	0	0.58473	194.278	-649.043	250	236.937	0	26.0954	23.9463	52.9398	1614205551090407	1
1650	0	0	650	1	886.871	434.603	452.267	0	0	201.869	12.8934	40.3102	605.15	3784.53	16231.7	-40.3102	28.546	35.7232	41.841	0	0	1.00778	194.188	-655.441	250	308.188	0	27.43	26.6414	57.749	1614205551150439	1
1651	0	0	651	1	861.28	447.915	413.365	0	0	-12.9672	76.1387	241.814	627.453	4099.03	16268.1	-241.814	29.5933	34.0542	41.3732	0	0	0.726797	172.069	-642.656	250	212.7	0	28.8601	25.8398	53.9941	1614205551170450	1
1653	0	0	653	1	890.204	578.895	311.309	0	0	59.254	71.5343	223.623	760.25	4126.47	16272.7	-223.623	35.2348	34.7749	42.6544	0	0	0.975514	178.872	-648.969	250	250.06	0	24.7466	22.3092	45.4891	1614205551210472	1
1654	0	0	654	1	1015.42	544.253	471.17	0	0	48.2392	27.7018	236.247	720.608	4137.48	16216.9	-236.247	33.3875	32.9784	41.6279	0	0	0.804383	198.976	-655.971	250	280.571	0	25.4059	22.9041	47.8937	1614205551230483	1
1655	0	0	655	1	857.772	576.568	281.204	0	0	51.515	23.3627	379.853	678.931	4233.87	16221.2	-379.853	34.067	32.1437	39.5374	0	0	0.78046	210.185	-653.943	250	340.928	0	21.7443	22.0756	70.6269	1614205551250494	1
1681	0	0	681	1	801.343	423.071	378.273	0	0	57.5384	46.9851	295.191	633.189	4227.84	16097.9	-295.191	30.1065	32.089	39.9708	0	0	0.656702	193.101	-647.105	250	242.476	0	26.3727	24.414	57.7602	1614205551770777	1
1688	0	0	688	1	917.727	438.297	479.429	0	0	43.3197	-21.9861	361.595	729.494	4341.72	16067.2	-361.595	36.2662	35.7751	43.229	0	0	0.936554	146.47	-633.59	250	298.465	0	21.8276	21.5801	63.9063	1614205551910853	1
1690	0	0	690	1	797.354	421.485	375.869	0	0	70.7842	-27.1478	372.466	565.771	4314.26	16072.4	-372.466	28.2977	36.0269	43.3172	0	0	0.988557	202.025	-656.954	250	267.566	0	27.1164	27.1252	84.9035	1614205551950875	1
1691	0	0	691	1	785.853	481.594	304.259	0	0	14.5	46.6752	322.161	603.98	4270.88	16098.2	-322.161	29.3462	36.2026	43.5306	0	0	1.02819	164.235	-641.511	250	242.077	0	27.7663	26.0616	66.2225	1614205551970886	1
1694	0	0	694	1	958.657	540.453	418.203	0	0	59.6265	-31.4365	383.817	765.126	4325.41	16076.7	-383.817	38.5989	35.648	43.5802	0	0	0.966175	208.085	-661.509	250	360.27	0	20.1863	20.5108	67.2519	1614205552030919	1
1695	0	0	695	1	893.228	569.211	324.017	0	0	-49.6891	73.2801	359.184	725.806	4335.07	16071.6	-359.184	36.7924	33.9033	44.177	0	0	1.29277	196.271	-660.401	250	306.598	0	21.4013	20.9913	61.932	1614205552050930	1
1696	0	0	696	1	860.75	547.451	313.299	0	0	-47.9647	89.1771	461.238	748.887	4333.35	16055.7	-461.238	40.3325	34.8169	43.969	0	0	1.42403	204.329	-659.822	250	385.873	0	18.3309	21.5458	92.2068	1614205552070940	1
1697	0	0	697	1	804.157	498.834	305.323	0	0	-16.4364	52.7683	353.676	623.08	4301.82	16092.2	-353.676	31.1158	36.0071	44.5997	0	0	1.20748	219.75	-670.298	250	325.039	0	25.5663	24.7718	71.2583	1614205552090951	1
1702	0	0	702	1	835.249	527.395	307.854	0	0	-20.201	32.2454	340.249	717.753	4305.58	16112.7	-340.249	35.5325	33.5776	45.8046	0	0	1.25347	195.971	-655.874	250	347.535	0	22.5076	21.5002	59.8324	1614205552191006	1
1704	0	0	704	1	802.944	481.685	321.259	0	0	-11.8431	-5.35914	314.258	752.909	4297.22	16150.3	-314.258	36.5639	35.6705	44.8221	0	0	0.883339	174.853	-646.024	250	284.281	0	22.9369	21.443	53.3907	1614205552231028	1
1706	0	0	706	1	820.673	489.56	331.112	0	0	34.8222	5.1074	326.063	577.139	4250.56	16139.8	-326.063	27.9985	36.1316	44.6105	0	0	1.24457	191.529	-657.098	250	281.653	0	28.7191	27.413	70.8327	1614205552271049	1
1708	0	0	708	1	834.84	514.742	320.098	0	0	-26.5007	59.5909	285.901	757.708	4311.88	16085.3	-285.901	36.4399	34.6379	43.0399	0	0	1.15818	209.037	-662.56	250	302.381	0	23.3181	21.2424	49.1293	1614205552311071	1
1709	0	0	709	1	853.967	500.237	353.73	0	0	-28.635	66.5546	370.089	617.115	4214.35	16078.4	-370.089	31.2666	35.9304	45.5197	0	0	1.26853	191.67	-657.63	250	287.708	0	24.9307	24.8148	76.6543	1614205552331082	1
1710	0	0	710	1	903.67	604.116	299.554	0	0	39.3252	31.9307	451.384	718.12	4246.06	16113	-451.384	37.7675	33.8286	42.9106	0	0	1.16107	186.689	-651.553	250	305.062	0	19.2106	22.0402	93.4299	1614205552351093	1
1711	0	0	711	1	754.065	449.567	304.498	0	0	-27.2026	72.8507	317.956	564.584	4312.58	16072.1	-317.956	27.6933	35.7471	44.077	0	0	1.43602	155.823	-638.617	250	269.798	0	29.3726	27.5277	69.1362	1614205552371104	1
1712	0	0	712	1	698.473	472.889	225.583	0	0	15.6708	53.4752	303.254	574.12	4269.71	16091.4	-303.254	27.581	36.4792	43.2011	0	0	0.761279	182.8	-651.074	250	252.815	0	29.9581	27.6986	66.2502	1614205552391115	1
1713	0	0	713	1	852.638	454.526	398.111	0	0	38.6812	-18.3957	254.884	787.035	4346.36	16063.7	-254.884	36.7165	32.9942	41.7606	0	0	0.883233	160.596	-638.463	250	325.781	0	23.094	20.9586	45.5306	1614205552411126	1
1714	0	0	714	1	701.068	408.262	292.807	0	0	46.3959	13.2003	367.96	589.766	4338.64	16032.1	-367.96	29.3823	34.7601	40.708	0	0	0.803943	172.607	-641.019	250	322.534	0	25.8782	25.8305	77.9694	1614205552431137	1
1715	0	0	715	1	649.408	292.832	356.575	0	0	-332.953	-104.671	308.509	379.676	4219.69	16149.9	-308.509	25.2929	33.7374	43.0582	0	0	0.85721	133.925	-622.621	250	183.655	0	47.0784	32.9284	78.5049	1614205552451148	1
1717	0	0	717	1	811.327	467.924	343.404	0	0	29.8807	-8.59278	390.573	580.073	4355.16	16053.9	-390.573	29.4087	35.5396	43.2608	0	0	1.14925	199.49	-654.159	250	324.992	0	25.6358	26.3646	89.0183	1614205552491169	1
1720	0	0	720	1	838.605	518.793	319.812	0	0	-1.67384	50.6749	360.435	631.297	4287.05	16094.2	-360.435	31.5496	33.9247	42.4789	0	0	1.07442	167.71	-642.414	250	258.638	0	24.5324	23.9335	70.8685	1614205552551202	1
1721	0	0	721	1	895.558	502.519	393.038	0	0	-6.85673	30.2561	353.984	789.672	4292.24	16114.7	-353.984	39.314	34.181	42.2612	0	0	0.887533	169.666	-645.727	250	324.329	0	20.3286	19.6987	56.345	1614205552571213	1
1722	0	0	722	1	1099.11	723.32	375.793	0	0	-34.2013	60.0082	376.876	894.455	4319.58	16084.9	-376.876	45.5541	33.9933	41.1136	0	0	1.18094	184.689	-649.256	250	366.653	0	17.3694	17.3754	53.988	1614205552591224	1
1723	0	0	723	1	955.77	586.695	369.075	0	0	15.4765	36.9763	413.14	882.427	4269.9	16107.9	-413.14	45.414	33.7429	40.8427	0	0	0.99536	174.094	-642.753	250	347.543	0	16.8125	17.7512	64.2286	1614205552611235	1
1724	0	0	724	1	1049.93	686.718	363.211	0	0	4.1414	14.03	324.698	1001.56	4281.24	16130.9	-324.698	48.7843	32.9601	40.4221	0	0	0.957414	208.132	-660.131	250	388.108	0	17.0525	16.0567	40.9338	1614205552631246	1
1726	0	0	726	1	907.971	494.931	413.04	0	0	-19.4646	56.6007	434.485	783.254	4304.84	16088.3	-434.485	41.1362	33.1718	42.7521	0	0	1.03719	160.644	-637.624	250	315.121	0	18.0167	19.8004	78.4543	1614205552671267	1
1727	0	0	727	1	965.794	645.083	320.711	0	0	19.4603	40.4982	396.676	916.973	4265.92	16104.4	-396.676	46.6808	33.6575	42.3086	0	0	1.05831	143.531	-633.459	250	373.585	0	16.6222	17.119	58.5199	1614205552691278	1
1728	0	0	728	1	950.262	463.102	487.16	0	0	13.0654	21.4638	388.135	809.518	4272.31	16123.5	-388.135	41.027	34.5006	44.128	0	0	1.20791	182.316	-651.785	250	336.141	0	18.9597	19.3067	64.3227	1614205552711289	1
1730	0	0	730	1	1159.59	666.156	493.436	0	0	45.9949	20.7793	284.554	940.597	4239.39	16124.1	-284.554	44.45	35.7622	43.4132	0	0	1.44113	229.707	-681.879	250	373.127	0	19.4996	17.9778	41.2437	1614205552751311	1
1731	0	0	731	1	1036.22	531.461	504.762	0	0	8.31881	27.9343	303.977	956.648	4277.06	16117	-303.977	45.9684	35	43.5267	0	0	1.28637	222.876	-677.609	250	417.241	0	18.7031	17.2719	41.7106	1614205552771322	1
1732	0	0	732	1	1487.74	776.291	711.452	0	0	42.5271	17.2544	320.54	1347.64	4242.85	16127.7	-320.54	65.0807	35.6687	43.3894	0	0	1.78665	302.326	-723.084	250	634.134	0	13.5868	12.8454	32.2525	1614205552791333	1
1734	0	0	734	1	1326.91	839.897	487.016	0	0	7.92425	45.2217	472.632	1092.74	4277.46	16099.7	-472.632	58.4803	35.2931	44.441	0	0	1.43814	237.931	-689.928	250	507.189	0	13.3496	15.8953	70.675	1614205552831355	1
1736	0	0	736	1	994.86	601.067	393.792	0	0	55.1759	1.9721	193.48	774.462	4230.2	16142.9	-193.48	35.5224	35.2881	43.3936	0	0	1.16512	238.969	-681.191	250	320.107	0	24.8604	22.5305	44.8505	1614205552871376	1
1737	0	0	737	1	950.204	524.258	425.947	0	0	1.72118	39.4322	360.592	955.043	4283.66	16105.5	-360.592	47.6751	37.0757	44.1966	0	0	1.47278	198.428	-668.399	250	427.074	0	17.5142	17.0862	49.6207	1614205552891387	1
1738	0	0	738	1	1266.46	672.798	593.658	0	0	-68.0851	92.232	325.866	936.005	4253.81	16152.3	-325.866	46.9186	33.2999	41.1595	0	0	1.60191	213.34	-662.096	250	333.306	0	17.7826	16.7785	42.7712	1614205552911398	1
1739	0	0	739	1	988.609	564.363	424.246	0	0	-5.88035	56.3242	371.115	934.403	4291.26	16088.6	-371.115	47.0692	34.6437	42.6683	0	0	1.38396	188.897	-655.407	250	385.946	0	17.145	16.9531	51.6309	1614205552931409	1
1740	0	0	740	1	1180.59	699.041	481.548	0	0	13.4656	29.0037	400.125	1029.95	4271.91	16115.9	-400.125	52.5896	34.1599	43.06	0	0	1.2389	186.061	-653.722	250	463.559	0	15.0581	15.5774	53.7764	1614205552951420	1
1741	0	0	741	1	984.202	588.154	396.048	0	0	61.3842	-13.8306	391.265	842.009	4323.66	16059.1	-391.265	42.6083	35.6011	43.579	0	0	0.952361	143.593	-635.146	250	349.711	0	18.3639	18.9146	63.5333	1614205552971431	1
1742	0	0	742	1	929.416	497.63	431.787	0	0	-34.1745	-22.2213	404.819	873.925	4319.55	16067.5	-404.819	45.3296	32.8797	42.83	0	0	0.758061	168.47	-643.801	250	360.089	0	16.8422	17.6063	63.0581	1614205552991442	1
1743	0	0	743	1	1215.28	740.656	474.622	0	0	4.6472	21.1032	268.43	1235.44	4280.73	16123.8	-268.43	58.3018	31.7484	41.5163	0	0	0.983976	193.94	-653.835	250	454.447	0	15.1974	13.7188	30.8813	1614205553011453	1
1744	0	0	744	1	1140.23	631.195	509.04	0	0	-30.7099	74.6389	322.169	1145.05	4316.09	16070.3	-322.169	56.3821	32.5018	41.0124	0	0	1.80365	182.02	-648.42	250	472.137	0	15.0527	14.1291	35.8035	1614205553031464	1
1745	0	0	745	1	1067.79	605.579	462.215	0	0	-38.2767	54.8484	442.604	993.085	4323.66	16090.1	-442.604	52.6543	32.126	40.5357	0	0	1.33501	161.689	-640.745	250	436.233	0	14.2991	15.9773	63.6499	1614205553051474	1
1746	0	0	746	1	964.691	542.273	422.418	0	0	-8.12778	78.4168	400.18	798.739	4293.51	16066.5	-400.18	41.0405	33.1497	41.4201	0	0	1.14803	203.716	-659.288	250	390.984	0	18.5219	19.1953	66.0741	1614205553071485	1
1747	0	0	747	1	1048.13	627.857	420.273	0	0	-15.6614	69.8763	407.062	944.934	4301.04	16075	-407.062	48.8022	33.9573	41.6924	0	0	1.29099	197.046	-658.383	250	423.438	0	15.957	16.6913	58.557	1614205553091496	1
1748	0	0	748	1	832.827	453.52	379.307	0	0	-126.458	11.7747	324.398	508.619	4212.52	16133.1	-324.398	26.0527	32.9621	41.4348	0	0	0.992381	169.061	-638.719	250	231.851	0	30.4029	28.3789	73.501	1614205553111507	1
1749	0	0	749	1	825.526	452.517	373.01	0	0	21.0166	27.1245	336.521	537.454	4264.36	16117.8	-336.521	26.3089	33.1147	41.4046	0	0	0.80927	201.677	-652.213	250	258.339	0	29.206	27.9328	75.374	1614205553131518	1
1750	0	0	750	1	767.736	506.688	261.048	0	0	-0.0883447	51.6472	423.755	591.581	4285.47	16093.3	-423.755	30.7372	35.2171	40.9099	0	0	1.13451	167.755	-638.898	250	270.017	0	24.0551	25.738	97.3734	1614205553151529	1
1751	0	0	751	1	927.12	485.708	441.412	0	0	31.4439	19.9032	301.956	604.881	4253.94	16125	-301.956	28.9129	34.9162	42.0202	0	0	1.13963	209.772	-662.049	250	246.318	0	28.1165	26.19	62.52	1614205553171540	1
1752	0	0	752	1	898.317	421.899	476.418	0	0	2.38401	27.2374	247.42	579.274	4283	16117.7	-247.42	27.1313	34.4835	41.1324	0	0	0.792577	195.873	-648.613	250	233.332	0	31.176	27.945	59.0289	1614205553191551	1
1753	0	0	753	1	951.203	446.089	505.114	0	0	38.7632	21.0988	244.563	657.263	4146.96	16223.5	-244.563	30.5542	33.9129	40.5716	0	0	0.86692	217.707	-663.036	250	276.68	0	27.5437	24.937	52.4386	1614205553211562	1
1756	0	0	756	1	923.421	533.038	390.382	0	0	60.2564	-13.3886	251.948	780.398	4225.12	16158.3	-251.948	36.2869	33.9949	41.2521	0	0	1.01202	169.021	-637.041	250	279.907	0	23.4681	21.3633	45.766	1614205553271594	1
1757	0	0	757	1	1036.87	600.556	436.314	0	0	-45.8009	22.4088	366.378	820.058	4231.52	16222.2	-366.378	41.5847	34.2289	41.158	0	0	1.01378	184.76	-648.712	250	332.273	0	19.0216	18.8425	56.2255	1614205553291605	1
1758	0	0	758	1	1015.46	588.674	426.791	0	0	9.84283	29.3683	247.569	758.407	4175.88	16215.2	-247.569	35.4721	32.0463	40.1315	0	0	0.727606	160.932	-632.594	250	264.488	0	23.8242	21.3505	45.6063	1614205553311616	1
1759	0	0	759	1	807.194	492.522	314.672	0	0	36.0353	15.7998	253.035	710.536	4149.69	16228.8	-253.035	33.1356	34.5921	40.852	0	0	0.938371	166.356	-641.21	250	269.699	0	25.6173	23.278	49.6559	1614205553331627	1
1760	0	0	760	1	1073.72	675.226	398.492	0	0	-0.691539	25.9108	259.482	867.139	4186.41	16218.7	-259.482	40.8226	31.7935	41.4461	0	0	1.01591	164.673	-635.833	250	278.666	0	20.9308	18.7967	41.3813	1614205553351638	1
1761	0	0	761	1	1120.53	682.877	437.658	0	0	26.897	14.1013	338.425	881.548	4158.82	16230.5	-338.425	43.1638	33.3155	41.5068	0	0	1.09546	190.507	-649.707	250	297.848	0	18.7092	17.9878	48.3273	1614205553371649	1
1762	0	0	762	1	1086.83	570.668	516.165	0	0	-18.6818	17.3421	279.286	854.896	4204.4	16227.2	-279.286	40.773	33.1246	40.1519	0	0	1.25059	221.192	-663.933	250	298.961	0	20.7893	18.9302	42.9004	1614205553391660	1
1768	0	0	768	1	867.205	423.457	443.748	0	0	23.8686	0.899985	139.824	662.298	4062.19	16144	-139.824	30.5111	32.5992	39.9674	0	0	0.391935	166.464	-632.247	250	183.882	0	27.5343	25.3779	50.5374	1614205553511725	1
1769	0	0	769	1	783.21	377.844	405.366	0	0	-224.728	72.9445	266.498	635.921	4111.47	16171.6	-266.498	34.6164	30.6329	39.6726	0	0	1.13228	183.045	-639.558	250	240.154	0	26.2492	21.9817	48.4094	1614205553531736	1
1770	0	0	770	1	867.22	445.469	421.75	0	0	61.3578	-17.7136	106.426	759.362	4124.36	16162.6	-106.426	34.9493	32.4356	38.6542	0	0	0.793263	149.121	-625.244	250	217.991	0	23.4418	22.136	45.046	1614205553551747	1
1771	0	0	771	1	775.332	409.698	365.634	0	0	-252.213	64.0967	327.243	478.308	4238.61	16080.8	-327.243	27.6667	31.7131	41.5275	0	0	1.27525	157.238	-631.423	250	212.368	0	31.5635	27.0887	70.7523	1614205553571758	1
1773	0	0	773	1	895.034	463.911	431.124	0	0	130.855	-18.3799	103.485	798.493	4054.87	16163.3	-103.485	36.7986	30.652	38.2148	0	0	0.795792	177.728	-640.033	250	280.899	0	22.1643	20.8604	42.4006	1614205553611780	1
1774	0	0	774	1	733.263	456.78	276.483	0	0	-13.1168	76.3392	427.991	541.058	4298.5	16068.6	-427.991	28.2944	32.214	39.7777	0	0	1.20002	174.66	-638.441	250	260.77	0	24.9486	27.1586	105.073	1614205553631790	1
1775	0	0	775	1	977.005	563.914	413.091	0	0	34.0072	15.5143	127.507	717.319	4052.05	16129.4	-127.507	33.0611	31.7597	38.8602	0	0	1.21655	206.838	-648.123	250	256.752	0	25.0543	23.2719	46.7359	1614205553651801	1
1778	0	0	778	1	856.927	364.533	492.395	0	0	20.0892	-2.90743	57.8589	815.855	3966.31	16147.8	-57.8589	37.9593	30.9969	40.2883	0	0	0.856925	164.171	-633.8	250	226.78	0	20.8934	20.2373	41.8786	1614205553711834	1
1779	0	0	779	1	765.831	425.429	340.403	0	0	23.2448	70.1591	403.134	579.353	4262.14	16074.8	-403.134	29.635	31.5844	40.6236	0	0	0.910038	128.862	-617.373	250	193.686	0	24.1001	25.2301	89.996	1614205553731845	1
1781	0	0	781	1	764.338	393.062	371.276	0	0	28.929	33.7536	240.98	694.775	4256.45	16111.2	-240.98	32.3269	31.2895	38.9419	0	0	0.990199	112.564	-607.23	250	222.262	0	25.5823	23.0092	48.5152	1614205553771867	1
1782	0	0	782	1	778.823	433.501	345.322	0	0	-18.5115	80.6856	337.021	623.129	4303.89	16064.2	-337.021	30.8876	31.4607	39.3622	0	0	1.02864	160.927	-627.467	250	283.822	0	24.8655	23.7575	63.5311	1614205553791878	1
1784	0	0	784	1	974.161	460.169	513.992	0	0	51.8227	51.6812	109.449	800.286	4034.24	16093.2	-109.449	37.0225	31.0234	38.8206	0	0	1.10618	188.4	-644.321	250	270.742	0	22.1981	20.773	42.1722	1614205553831899	1
1786	0	0	786	1	854.262	467.176	387.085	0	0	-25.5775	41.5677	482.331	686.352	4310.96	16103.4	-482.331	37.1947	30.2807	38.5491	0	0	0.733636	174.791	-632.639	250	293.067	0	18.6334	22.8666	107.287	1614205553871921	1
1788	0	0	788	1	908.349	364.308	544.041	0	0	-92.2915	90.9921	364.617	586.023	4278.01	16053.9	-364.617	30.3784	33.9195	41.7718	0	0	1.16091	179.326	-645.779	250	260.815	0	25.4866	25.0081	74.4316	1614205553911943	1
1790	0	0	790	1	804.664	356.206	448.458	0	0	-13.9151	48.8647	216.692	650.494	4199.64	16096.1	-216.692	30.3905	32.0264	39.4935	0	0	0.840557	169.144	-634.147	250	258.526	0	27.833	24.7018	50.1363	1614205553951965	1
1791	0	0	791	1	596.383	295.91	300.473	0	0	-93.6671	-8.65636	336.505	467.485	4279.39	16053.9	-336.505	23.7156	31.3658	38.4402	0	0	0.495122	112.197	-602.435	250	183.025	0	31.9425	30.2222	81.2834	1614205553971976	1
1793	0	0	793	1	815.802	401.93	413.872	0	0	5.49323	60.5441	210.512	702.886	4279.89	16084.4	-210.512	32.6937	29.7622	37.012	0	0	0.907104	157.082	-622.276	250	233.236	0	25.336	22.5374	45.5659	1614205554011997	1
1794	0	0	794	1	844.326	467.703	376.623	0	0	-83.7868	49.6058	401.749	659.645	4269.51	16095.3	-401.749	34.6667	29.6083	37.5156	0	0	0.904079	177.743	-630.079	250	316.304	0	20.6997	21.3396	75.0642	1614205554032008	1
1795	0	0	795	1	621.419	362.627	258.793	0	0	36.0213	30.2708	382.355	500.063	4349.02	16015	-382.355	25.1695	32.0027	37.8871	0	0	0.748832	151.12	-622.199	250	224.16	0	28.5076	28.8491	93.3912	1614205554052019	1
1796	0	0	796	1	927.094	428.831	498.263	0	0	-38.9719	75.4524	256.093	738.732	4224.69	16069.5	-256.093	35.2803	29.4313	38.3068	0	0	1.10808	192.229	-639.301	250	274.874	0	23.2045	20.8769	45.5104	1614205554072030	1
1797	0	0	797	1	742.19	337.76	404.429	0	0	-47.4973	-17.7574	260.498	611.724	4233.22	16063	-260.498	29.1929	30.5554	39.8964	0	0	0.611792	152.035	-624.884	250	235.55	0	27.8702	25.1372	55.4436	1614205554092041	1
1798	0	0	798	1	837.938	449.862	388.077	0	0	-72.8666	73.8217	348.714	546.286	4258.59	16071.1	-348.714	27.7579	31.3422	39.3813	0	0	1.05457	136.133	-614.859	250	232.19	0	27.1169	26.1608	73.6929	1614205554112052	1
1799	0	0	799	1	900.635	437.946	462.689	0	0	-54.7982	45.1708	318.561	686.868	4240.52	16099.8	-318.561	33.9245	30.8084	38.496	0	0	0.837225	176.202	-636.138	250	241.101	0	23.0941	21.5644	54.5593	1614205554132063	1
1800	0	0	800	1	729.882	449.438	280.443	0	0	-66.1092	59.661	425.435	491.155	4351.49	16085.3	-425.435	26.0038	31.705	39.723	0	0	0.869708	153.986	-625.114	250	194.224	0	26.8094	29.0126	112.57	1614205554152074	1
1801	0	0	801	1	686.501	420.326	266.175	0	0	-37.3154	37.3208	410.451	614.03	4322.7	16107.6	-410.451	31.9099	31.5017	38.1942	0	0	0.67181	109.44	-603.879	250	264.149	0	22.4169	23.6196	85.5553	1614205554172085	1
1802	0	0	802	1	919.311	432.513	486.798	0	0	-1.60509	56.1805	288.884	703.303	4286.99	16088.7	-288.884	33.6446	30.2171	37.718	0	0	0.896808	143.458	-619.327	250	244.296	0	23.7419	21.6286	50.3604	1614205554192096	1
1803	0	0	803	1	857.042	503.63	353.412	0	0	27.5298	47.9034	305.051	735.491	4257.85	16097	-305.051	35.2875	30.5006	38.4864	0	0	0.795336	162.526	-632.209	250	297.025	0	22.349	20.7399	50.4332	1614205554212106	1
1805	0	0	805	1	841.476	383.756	457.721	0	0	7.51491	-13.2929	253.531	688.61	4277.87	16058.6	-253.531	32.2652	30.7952	38.1835	0	0	0.601909	177.579	-634.128	250	268.536	0	25.4263	22.9107	49.353	1614205554252128	1
1806	0	0	806	1	886.991	516.16	370.831	0	0	-102.97	142.329	408.685	473.416	4288.69	16102.3	-408.685	25.4779	30.6768	37.7171	0	0	0.714173	168.726	-627.979	250	195.551	0	27.5671	28.7162	103.059	1614205554272139	1
1807	0	0	807	1	677.67	377.456	300.214	0	0	-32.973	74.5951	372.423	659.91	4318.35	16070.3	-372.423	33.5478	28.041	36.9174	0	0	0.749466	135.156	-609.582	250	279.311	0	21.366	21.3219	66.363	1614205554292150	1
1808	0	0	808	1	873.66	566.193	307.467	0	0	-23.4053	71.2073	445.199	632.856	4308.79	16073.7	-445.199	33.5065	31.4475	38.9112	0	0	0.921749	174.605	-633.151	250	267.283	0	21.0063	23.6653	96.4533	1614205554312161	1
1809	0	0	809	1	748.373	360.964	387.41	0	0	-6.77792	-11.527	301.819	632.195	4292.16	16056.8	-301.819	30.4347	29.7589	38.457	0	0	0.69924	176.671	-632.104	250	289.268	0	25.6093	23.6526	57.224	1614205554332172	1
1811	0	0	811	1	767.57	403.178	364.392	0	0	26.5988	13.2591	357.769	605.763	4258.78	16131.7	-357.769	30.0467	31.2386	38.3273	0	0	0.687357	195.2	-638.208	250	245.162	0	24.6943	24.3011	70.693	1614205554372194	1
1812	0	0	812	1	708.795	329.862	378.933	0	0	9.17481	-32.9776	263.475	593.812	4276.21	16078.2	-263.475	27.9535	30.3873	37.9859	0	0	0.520217	210.688	-643.376	250	308.581	0	28.6523	25.8483	57.0645	1614205554392205	1
1813	0	0	813	1	720.104	383.522	336.583	0	0	-26.0192	-17.3776	496.044	591.001	4311.4	16062.6	-496.044	32.4865	29.9125	38.4371	0	0	0.232792	141.93	-616.9	250	256.697	0	20.8622	26.8119	133.338	1614205554412215	1
1814	0	0	814	1	731.486	374.313	357.173	0	0	-7.62393	12.7382	207.985	608.592	4193.34	16132.2	-207.985	28.2674	29.2102	36.3059	0	0	0.41388	146.035	-615.298	250	175.247	0	28.7816	25.6653	51.4765	1614205554432226	1
1815	0	0	815	1	769.061	357.478	411.584	0	0	35.4723	68.1896	134.461	594.872	4150.25	16176.4	-134.461	27.5525	28.7161	36.8191	0	0	0.747873	194.959	-634.774	250	216.057	0	28.9716	26.6624	53.266	1614205554452237	1
1817	0	0	817	1	644.957	390.173	254.784	0	0	-3.39043	54.154	232.128	494.558	4089.45	16190.4	-232.128	23.1386	28.697	37.4779	0	0	0.426887	130.747	-609.359	250	182.104	0	34.3364	30.4593	63.2514	1614205554492259	1
1818	0	0	818	1	569.986	213.474	356.512	0	0	-10.1582	-26.4282	139.038	470.895	4096.22	16171.3	-139.038	21.8477	30.4061	37.5579	0	0	0.200873	124.992	-607.211	250	151.824	0	36.8668	33.6424	66.8816	1614205554512270	1
1819	0	0	819	1	723.277	324.556	398.721	0	0	36.8932	74.1153	109.866	457.569	4148.83	16170.5	-109.866	21.2762	29.943	36.7297	0	0	0.795417	132.692	-609.234	250	169.838	0	36.3646	34.1507	68.409	1614205554532281	1
1821	0	0	821	1	669.4	358.446	310.953	0	0	18.097	114.207	296.758	378.711	4167.62	16329.7	-296.758	18.2773	30.421	38.23	0	0	0.392696	162.113	-622.091	250	183.66	0	41.2185	38.3093	90.102	1614205554572303	1
1823	0	0	823	1	725.379	348.153	377.226	0	0	15.8772	-7.52846	194.739	434.027	4070.18	16152.4	-194.739	20.0117	30.361	38.2906	0	0	0.265332	139.684	-613.47	250	157.788	0	40.3287	36.2111	71.3607	1614205554612324	1
1827	0	0	827	1	668.654	381.28	287.374	0	0	-70.9353	-2.71325	264.86	514.761	4157	16147.6	-264.86	24.8337	30.3618	38.1481	0	0	0.617743	139.781	-612.36	250	159.731	0	32.1998	29.0091	63.9106	1614205554692368	1
1838	0	0	838	1	655.523	323.245	332.278	0	0	122.546	43.5827	304.038	479.15	4262.49	16101.3	-304.038	22.9015	31.3062	38.6671	0	0	0.940088	184.032	-635.834	250	187.127	0	33.4016	30.9986	75.0957	1614205554992531	1
1839	0	0	839	1	686.327	345.414	340.913	0	0	75.0274	-62.6659	240.524	474.068	4310.01	16107.9	-240.524	22.0209	29.8047	37.1754	0	0	0.415607	146.148	-615.144	250	201.663	0	35.7185	32.2472	67.8021	1614205555012542	1
1840	0	0	840	1	729.916	399.156	330.76	0	0	-26.725	19.7723	230.667	440.65	4312.11	16125.1	-230.667	20.6821	30.9385	38.6297	0	0	0.738991	186.122	-635.669	250	206.193	0	39.045	34.885	71.7076	1614205555032553	1
1841	0	0	841	1	888.048	440.278	447.769	0	0	20.0992	-30.9238	233.074	634.761	4265.28	16076.2	-233.074	29.484	30.4421	38.5535	0	0	0.286797	170.342	-634.291	250	238.618	0	27.7902	24.9008	51.9204	1614205555052564	1
1842	0	0	842	1	812.673	315.098	497.575	0	0	11.9477	36.6742	145.1	606.188	4074.11	16108.2	-145.1	28.0402	29.5132	36.713	0	0	0.824412	148.593	-617.751	250	179.905	0	28.8897	26.2653	52.4769	1614205555072575	1
1844	0	0	844	1	770.466	399.719	370.747	0	0	27.9927	-22.0693	167.607	703.991	4357.05	16067.3	-167.607	32.3553	29.5082	36.6076	0	0	0.528359	180.295	-633.538	250	264.353	0	25.3678	23.0233	46.1036	1614205555112597	1
1846	0	0	846	1	587.368	298.67	288.698	0	0	-14.406	42.6798	195.38	379.002	4200.13	16102.2	-195.38	17.6443	30.9398	38.5345	0	0	0.688888	161.39	-622.083	250	159.292	0	45.9104	40.8086	80.7259	1614205555152619	1
1848	0	0	848	1	741.739	307.393	434.346	0	0	-38.8209	3.41271	215.027	478.939	4324.2	16041.8	-215.027	22.4731	30.0703	39.9825	0	0	0.59133	177.251	-633.129	250	223.219	0	36.3911	32.4404	65.618	1614205555192640	1
1850	0	0	850	1	791.451	393.685	397.766	0	0	52.2723	-34.777	261.932	590.294	4332.77	16080	-261.932	27.6057	29.5091	36.7769	0	0	0.337418	147.014	-618.872	250	203.884	0	28.4162	25.8525	56.9342	1614205555232662	1
1853	0	0	853	1	811.742	451.634	360.108	0	0	16.0599	21.7086	147.569	608.797	4070	16123.2	-147.569	28.0968	30.1098	37.0638	0	0	0.764685	154.133	-618.663	250	182.114	0	28.9747	26.4298	52.6584	1614205555292695	1
1854	0	0	854	1	641.598	223.598	418	0	0	-3.40037	38.9488	116.007	579.214	4189.12	16106	-116.007	26.9757	30.3037	36.3875	0	0	0.790945	148.514	-616.995	250	183.084	0	29.5734	27.3121	55.1493	1614205555312706	1
1855	0	0	855	1	610.164	320.233	289.931	0	0	19.0004	50.826	249.215	489.527	4266.38	16094.1	-249.215	22.9094	30.362	38.3954	0	0	0.66889	134.434	-611.701	250	169.635	0	34.6946	31.1556	66.5893	1614205555332717	1
1856	0	0	856	1	693.07	359.227	333.843	0	0	37.0465	-34.8899	217.297	546.432	4248.33	16080.2	-217.297	25.22	28.8552	36.7385	0	0	0.376292	136.954	-609.565	250	206.951	0	31.5017	28.2924	57.5808	1614205555352728	1
1863	0	0	863	1	642.333	304.219	338.114	0	0	-5.7586	-9.36924	262.783	453.522	4291.14	16054.6	-262.783	21.3917	28.7379	36.6363	0	0	0.315184	154.522	-615.612	250	198.865	0	36.0321	32.5453	71.4472	1614205555492804	1
1866	0	0	866	1	575.429	229.859	345.57	0	0	27.4913	-22.8611	168.704	505.392	4158.23	16068.1	-168.704	23.2297	29.4365	36.7288	0	0	0.152732	147.376	-612.963	250	193.507	0	34.4536	31.225	61.8862	1614205555552837	1
1867	0	0	867	1	587.232	234.334	352.898	0	0	45.6652	-14.6001	243.238	466.071	4339.38	16059.9	-243.238	21.6299	29.6297	37.2189	0	0	0.69367	153.858	-619.737	250	210.818	0	36.1254	32.7454	68.9699	1614205555572847	1
1870	0	0	870	1	529.631	199.165	330.466	0	0	-12.5668	45.6026	193.298	501.012	4198.29	16099.3	-193.298	23.3157	28.7793	35.7389	0	0	0.571954	118.322	-599.456	250	193.197	0	34.2866	30.4801	60.6624	1614205555632880	1
1871	0	0	871	1	704.777	359.557	345.22	0	0	-0.192393	27.0397	322.011	514.84	4285.57	16018.2	-322.011	25.0613	29.0719	36.8734	0	0	0.352201	133.007	-607.34	250	202.557	0	29.6502	27.7484	71.2485	1614205555652891	1
1874	0	0	874	1	604.481	271.222	333.259	0	0	-53.0477	20.3673	263.644	479.151	4238.77	16024.9	-263.644	22.9485	30.5429	36.2106	0	0	0.50391	137.943	-611.489	250	162.167	0	34.294	30.9979	67.6069	1614205555712924	1
1876	0	0	876	1	507.117	218.695	288.422	0	0	-24.5354	25.8357	18.6886	378.345	4010.94	16119.1	-18.6886	17.9345	29.3391	37.4495	0	0	0.583482	171.265	-623.287	250	169.854	0	38.5691	38.2896	84.3807	1614205555752946	1
1877	0	0	877	1	710.864	334.015	376.849	0	0	46.8233	-30.1326	219.636	549.927	4138.9	16075.4	-219.636	25.3598	29.5269	36.683	0	0	0.344896	149.526	-614.415	250	203.154	0	31.4182	28.3003	57.5137	1614205555772956	1
1879	0	0	879	1	556.565	264.192	292.373	0	0	10.0519	-2.50684	164.132	364.172	4175.67	16147.4	-164.132	16.7929	29.8231	38.4572	0	0	0.381121	135.808	-610.683	250	146.484	0	47.6289	43.0634	84.4173	1614205555812978	1
1880	0	0	880	1	590.696	304.659	286.037	0	0	37.6247	60.3849	235.938	406.023	3948.78	15984.9	-235.938	18.8888	29.2875	36.2851	0	0	0.539309	133.278	-606.061	250	142.567	0	40.8619	36.8511	76.2734	1614205555832989	1
1882	0	0	882	1	653.349	309.129	344.22	0	0	35.7067	54.1075	130.884	420.699	4249.67	16090.8	-130.884	19.452	29.4771	37.8049	0	0	0.741016	165.264	-622.725	250	188.27	0	40.4161	37.2343	73.9928	1614205555873011	1
1884	0	0	884	1	658.843	284.152	374.691	0	0	50.0571	-7.11534	91.4154	569.486	4036	16152	-91.4154	26.2836	27.9443	35.6323	0	0	0.519309	140.128	-608.821	250	215.213	0	28.7801	27.4548	55.3806	1614205555913033	1
1888	0	0	888	1	519.762	357.651	162.111	0	0	-46.7659	-120	322.34	264.332	3734.19	15965.9	-322.34	13.3	30.635	35.1865	0	0	0.28067	122.21	-600.792	250	140.098	0	54.1048	51.6252	129.51	1614205555993076	1
1889	0	0	889	1	513.226	300.439	212.787	0	0	-22.9883	30.911	222.87	328.573	3810.07	16114	-222.87	15.3853	27.5099	36.6704	0	0	0.170719	154.187	-612.504	250	163.189	0	49.7274	44.1586	90.0665	1614205556013087	1
1893	0	0	893	1	599.802	299.864	299.938	0	0	44.9764	2.88036	258.769	589.8	4340.06	16042.4	-258.769	27.5318	29.3206	36.1353	0	0	0.419687	148.711	-613.989	250	222.782	0	28.4383	25.9385	56.2726	1614205556093131	1
1895	0	0	895	1	682.252	397.439	284.813	0	0	23.4416	25.4172	422.74	493.839	4361.6	16019.8	-422.74	25.544	30.079	37.2546	0	0	0.667462	152.15	-618.425	250	213.124	0	26.6729	28.7186	110.758	1614205556133153	1
1897	0	0	897	1	688.749	439.524	249.225	0	0	-0.568905	14.7807	333.002	667.406	4285.95	16030.5	-333.002	32.7189	28.9573	37.9955	0	0	0.353535	140.516	-612.719	250	230.01	0	23.0524	21.8738	58.4837	1614205556173174	1
1901	0	0	901	1	635.936	431.078	204.858	0	0	-10.5076	16.6184	335.513	613.369	4295.89	16028.6	-335.513	30.1876	29.0589	36.9191	0	0	0.615065	119.23	-601.259	250	205.835	0	24.7067	23.4946	63.0505	1614205556253218	1
1904	0	0	904	1	685.282	366.233	319.049	0	0	40.4226	23.1319	276.15	681.446	4344.62	16022.1	-276.15	32.0893	27.9239	36.2213	0	0	0.624137	149.904	-614.295	250	253.185	0	24.1535	22.0738	50.3093	1614205556313251	1
1906	0	0	906	1	573.795	336.186	237.61	0	0	42.1665	9.53745	422.266	386.137	4342.87	16035.7	-422.266	19.9373	30.869	37.4052	0	0	0.479483	141.839	-614.573	250	175.141	0	33.6197	36.4925	141.138	1614205556353272	1
1907	0	0	907	1	829.393	401.625	427.768	0	0	-9.71152	-20.5708	206.145	1040.5	4295.09	16065.8	-206.145	48.3228	29.2534	37.1165	0	0	0.593629	125.994	-611.736	250	311.904	0	17.8745	15.8997	32.4906	1614205556373283	1
1908	0	0	908	1	916.509	437.531	478.979	0	0	-9.88096	36.7531	258.299	905.69	4295.26	16108.2	-258.299	42.7398	29.577	37.2815	0	0	0.886547	148.213	-620.316	250	304.348	0	19.5141	17.4872	38.3742	1614205556393294	1
1909	0	0	909	1	963.391	560.403	402.988	0	0	53.2753	1.86578	303.66	1010.92	4331.76	16043.4	-303.66	48.2533	29.692	36.9911	0	0	0.704137	175.086	-632.472	250	386.24	0	16.7696	15.6572	37.7276	1614205556413305	1
1910	0	0	910	1	853.637	458.147	395.491	0	0	-11.4635	56.0871	313.412	830.522	4296.84	16088.8	-313.412	40.3833	30.2824	37.5386	0	0	0.829942	148.532	-622.729	250	306.892	0	19.7628	18.3331	45.3909	1614205556433316	1
1911	0	0	911	1	825.509	434.6	390.91	0	0	47.4206	-13.8991	231.836	858.064	4237.96	16059.2	-231.836	39.6715	30.5843	36.7446	0	0	0.412465	170.29	-631.582	250	287.386	0	20.985	18.9948	39.4163	1614205556453327	1
1912	0	0	912	1	818.484	490.01	328.475	0	0	29.5065	-18.8452	276.15	794.149	4255.87	16064.1	-276.15	37.4503	28.8785	35.3	0	0	0.393197	138.448	-611.223	250	255.688	0	21.1908	19.4012	43.8248	1614205556473338	1
1913	0	0	913	1	872.154	481.867	390.288	0	0	37.0289	31.4179	240.545	999.739	4248.35	16113.5	-240.545	46.4508	27.9319	35.3214	0	0	0.958219	137.264	-611.801	250	325.227	0	17.7585	15.9897	34.0595	1614205556493349	1
1914	0	0	914	1	719.377	475.641	243.736	0	0	10.9829	-5.1948	324.742	837.386	4274.4	16050.5	-324.742	40.746	29.5688	36.6727	0	0	0.335934	139.26	-615.201	250	333.278	0	19.1788	18.1088	46.3281	1614205556513360	1
1915	0	0	915	1	932.74	447.376	485.365	0	0	43.4139	52.5074	203.126	868.37	4241.97	16092.4	-203.126	40.0595	28.0352	34.9332	0	0	1.03277	150.753	-617.179	250	285.932	0	20.4571	18.3724	37.2694	1614205556533371	1
1916	0	0	916	1	610.534	285.951	324.583	0	0	8.24474	-6.52516	288.757	597.933	4277.14	16051.8	-288.757	28.4747	30.1129	36.2222	0	0	0.457138	141.546	-611.133	250	188.263	0	27.3941	25.1682	58.0292	1614205556553381	1
1917	0	0	917	1	805.617	452.04	353.577	0	0	-15.641	67.8467	363.804	767.289	4301.02	16077.1	-363.804	38.5981	29.436	36.0371	0	0	1.03407	150.549	-616.851	250	312.07	0	19.3641	19.017	56.0028	1614205556573392	1
1918	0	0	918	1	903.315	445.77	457.545	0	0	43.0115	72.6554	182.558	888.535	4242.37	16072.3	-182.558	41.0408	27.7825	36.6203	0	0	0.864578	159.37	-623.464	250	267.505	0	20.2189	18.2446	36.7672	1614205556593403	1
1919	0	0	919	1	723.649	353.126	370.523	0	0	-31.4045	29.8473	195.149	765.812	4217.12	16115.1	-195.149	35.791	29.2413	35.9625	0	0	0.807686	118.64	-604.857	250	218.167	0	23.2624	20.7167	41.7083	1614205556613414	1
1920	0	0	920	1	604.834	314.914	289.92	0	0	67.8914	45.8441	204.041	519.634	4217.49	16099.1	-204.041	23.9096	29.9885	36.9687	0	0	0.670778	122.534	-603.531	250	168.971	0	33.528	30.1152	60.1476	1614205556633425	1
1922	0	0	922	1	580.391	378.003	202.388	0	0	-22.8461	46.6295	420.971	462.295	4308.23	16098.3	-420.971	24.0921	30.0224	38.6502	0	0	0.135088	124.748	-607.056	250	203.953	0	28.2091	30.2582	116.941	1614205556673447	1
1923	0	0	923	1	829.432	341.848	487.584	0	0	-24.4834	-7.39758	307.696	554.595	4210.2	16052.7	-307.696	26.9134	29.6689	36.2595	0	0	0.292701	162.363	-618.729	250	220.516	0	28.2186	26.3127	63.9203	1614205556693458	1
1924	0	0	924	1	764.408	328.603	435.805	0	0	28.4435	-39.1394	205.057	624.494	4157.28	16084.4	-205.057	28.7976	28.2862	36.5824	0	0	0.0792634	165.605	-621.603	250	201.799	0	27.9255	24.994	50.4727	1614205556713469	1
1925	0	0	925	1	674.126	347.672	326.454	0	0	55.3927	36.2792	168.814	687.751	4229.99	16108.6	-168.814	31.579	30.7097	37.1961	0	0	0.644932	139.736	-617.382	250	230.287	0	26.1012	23.7147	47.4402	1614205556733479	1
1926	0	0	926	1	660.217	289.148	371.069	0	0	21.2624	14.6073	184.52	455.616	4164.46	16130.3	-184.52	20.9838	30.0395	36.3515	0	0	0.193271	172.029	-626.195	250	193.314	0	38.0385	34.3102	67.579	1614205556753490	1
1928	0	0	928	1	690.695	357.782	332.912	0	0	-8.87116	-15.6606	206.079	547.048	4194.59	16160.6	-206.079	25.3981	27.4461	36.187	0	0	0.200765	138.32	-604.914	250	162.669	0	31.3521	27.8937	56.0906	1614205556793512	1
1929	0	0	929	1	571.88	331.786	240.094	0	0	62.7281	54.5732	231.567	453.173	4222.65	16190	-231.567	20.9929	28.5295	36.4008	0	0	0.238902	129.823	-603.886	250	179.286	0	36.905	33.1981	68.6278	1614205556813523	1
1930	0	0	930	1	657.309	314.879	342.429	0	0	127.522	61.0529	101.571	509.751	4157.86	16183.5	-101.571	23.6352	28.7435	36.5744	0	0	0.488586	148.916	-613.548	250	174.785	0	32.6336	30.5759	61.6243	1614205556833534	1
1931	0	0	931	1	596.212	292.996	303.216	0	0	43.6844	71.4446	144.113	536.32	4142.04	16173.1	-144.113	24.8032	28.0252	37.3045	0	0	0.39371	158.542	-616.665	250	201.086	0	32.0103	29.3096	58.1764	1614205556853545	1
1933	0	0	933	1	585.226	359.462	225.764	0	0	2.76411	11.9171	244.672	509.82	4182.96	16133	-244.672	23.838	30.2512	37.0711	0	0	0.152338	123.83	-603.444	250	167.383	0	33.4741	30.0623	63.1612	1614205556893567	1
1935	0	0	935	1	679.529	294.984	384.545	0	0	14.0166	2.09674	167.21	593.514	4171.7	16142.8	-167.21	27.3488	29.6948	36.9848	0	0	0.285109	138.376	-612.915	250	197.702	0	29.8272	27.007	53.5392	1614205556933588	1
1936	0	0	936	1	867.654	461.768	405.885	0	0	52.6403	4.14964	178.026	780.339	4133.08	16140.8	-178.026	35.7684	29.7283	36.7215	0	0	0.290343	140.096	-615.996	250	225.85	0	23.1319	21.0281	42.0036	1614205556953599	1
1937	0	0	937	1	736.438	370.912	365.526	0	0	27.7087	12.9151	193.684	714.776	4158.01	16132	-193.684	32.9039	28.7988	34.9175	0	0	0.22588	112.825	-598.313	250	218.86	0	24.6475	22.2137	44.3669	1614205556973610	1
1938	0	0	938	1	873.007	442.918	430.089	0	0	28.6466	-3.42465	237.185	802.961	4157.07	16148.3	-237.185	37.2672	28.4985	35.5477	0	0	0.392697	167.926	-623.611	250	269.301	0	21.7653	19.6443	41.1563	1614205556993621	1
1939	0	0	939	1	757.204	384.709	372.496	0	0	32.7948	25.5821	162.416	496	4152.93	16219	-162.416	22.8152	29.0895	36.9896	0	0	0.295418	193.918	-637.792	250	193.069	0	34.9808	31.7422	62.928	1614205557013632	1
1940	0	0	940	1	816.503	314.886	501.617	0	0	-2.32455	-12.593	156.367	719.913	4188.04	16157.5	-156.367	33.2919	29.8702	37.0592	0	0	0.443701	152.529	-621.484	250	213.06	0	24.9938	22.6277	45.2598	1614205557033643	1
1941	0	0	941	1	724.639	371.855	352.784	0	0	-5.51591	-19.5098	172.192	792.867	4191.24	16164.4	-172.192	36.683	28.4826	36.1838	0	0	0.349368	140.371	-612.237	250	253.85	0	22.675	20.336	40.8775	1614205557053654	1
1942	0	0	942	1	838.579	366.532	472.047	0	0	33.3689	4.29147	157.706	830.894	4152.35	16140.6	-157.706	38.1783	29.7702	37.3832	0	0	0.591699	151	-621.883	250	219.754	0	21.8976	19.9896	40.0931	1614205557073665	1
1943	0	0	943	1	968.105	533.826	434.279	0	0	73.1535	-23.1754	164.435	785.865	4112.57	16168.1	-164.435	35.9654	28.8141	37.465	0	0	0.416384	159.65	-623.017	250	246.488	0	23.0193	20.8841	41.9457	1614205557093676	1
1944	0	0	944	1	963.069	438.912	524.157	0	0	53.3857	16.0656	133.521	910.441	4132.33	16128.9	-133.521	41.8429	29.2785	35.6117	0	0	0.496883	185.774	-633.8	250	269.694	0	19.6444	18.1956	36.9053	1614205557113687	1
1945	0	0	945	1	965.88	443.21	522.669	0	0	16.6017	2.31491	238.642	877.686	4169.12	16142.6	-238.642	40.8367	28.8185	36.9034	0	0	0.523665	164.102	-624.189	250	297.599	0	20.2818	18.2292	38.4483	1614205557133697	1
1946	0	0	946	1	857.206	475.18	382.026	0	0	52.5681	24.3422	235.22	655.76	4133.15	16120.6	-235.22	30.3557	30.8685	36.834	0	0	0.449469	146.301	-619.843	250	206.607	0	26.7489	24.1729	50.0741	1614205557153708	1
1947	0	0	947	1	614.635	317.005	297.629	0	0	71.947	11.675	124.939	575.612	4113.77	16133.2	-124.939	26.4407	30.7286	37.8681	0	0	0.318715	136.272	-613.177	250	203.853	0	30.3796	28.278	56.5165	1614205557173719	1
1948	0	0	948	1	723.482	308.173	415.309	0	0	26.8545	1.98399	135.508	583.285	4158.87	16142.9	-135.508	26.8706	29.3873	34.9923	0	0	0.400013	129.977	-607.323	250	195.588	0	29.3883	27.2056	54.38	1614205557193730	1
1949	0	0	949	1	678.813	412.547	266.266	0	0	60.2862	75.2741	235.071	629.696	4125.43	16169.3	-235.071	29.2816	29.3019	37.0286	0	0	0.973072	138.985	-613.303	250	207.547	0	27.344	24.6927	51.2755	1614205557213741	1
1950	0	0	950	1	881.925	386.242	495.683	0	0	61.4054	50.0362	102.356	675.716	4124.31	16194.5	-102.356	31.2565	29.0618	35.6119	0	0	0.501653	155.806	-617.707	250	229.795	0	24.9831	23.4924	47.8423	1614205557233752	1
1954	0	0	954	1	739.166	343.741	395.425	0	0	43.0812	10.3398	147.601	668.511	4042.98	16134.6	-147.601	30.7062	27.7533	35.0969	0	0	0.386409	144.755	-607.981	250	225.524	0	25.8403	23.7552	47.4298	1614205557313796	1
1955	0	0	955	1	844.782	443.454	401.329	0	0	43.4869	31.317	294.515	677.073	4241.89	16113.6	-294.515	32.1908	28.757	36.7001	0	0	0.434757	166.861	-624.454	250	246.071	0	23.8892	22.1104	52.4204	1614205557333806	1
1956	0	0	956	1	888.854	450.915	437.94	0	0	34.469	15.5889	110.805	729.105	4151.25	16129.3	-110.805	33.6703	28.3324	35.6237	0	0	0.476271	161.752	-621.037	250	232.333	0	23.4957	21.987	44.4739	1614205557353817	1
1957	0	0	957	1	582.376	303.76	278.616	0	0	3.1254	29.9934	173.572	458.39	4082.93	16214.6	-173.572	21.2024	27.3135	35.6151	0	0	0.332618	157.112	-609.438	250	167.141	0	37.0657	33.1299	65.6169	1614205557373828	1
1959	0	0	959	1	810.003	440.723	369.28	0	0	88.0081	79.4051	213.338	589.27	4097.71	16165.2	-213.338	27.2603	27.2126	36.4978	0	0	0.378804	161.93	-619.717	250	221.21	0	29.0505	26.0086	52.5178	1614205557413850	1
1960	0	0	960	1	748.44	316.507	431.933	0	0	17.1737	77.2311	134.538	411.452	4068.89	16167.3	-134.538	19.142	29.3265	37.3247	0	0	0.806942	144.458	-612.738	250	183.456	0	41.1199	37.7982	74.5303	1614205557433861	1
1961	0	0	961	1	608.563	321.474	287.089	0	0	63.8206	2.96108	107.491	539.796	4022.24	16142	-107.491	24.8481	28.3286	35.9837	0	0	0.114671	99.9433	-591.695	250	168.086	0	30.9127	29.1643	58.3536	1614205557453872	1
1962	0	0	962	1	515.522	239.444	276.077	0	0	105.639	13.7185	41.3877	390.302	3980.42	16131.2	-41.3877	18.1265	28.7923	36.1821	0	0	0.261416	165.166	-617.906	250	195.459	0	38.762	38.0369	80.9129	1614205557473883	1
1963	0	0	963	1	652.023	294.817	357.207	0	0	10.1849	-31.3621	130.909	479.309	4175.54	16076.6	-130.909	22.1547	29.1639	38.0025	0	0	0.333468	138.375	-612.829	250	165.843	0	36.0578	32.9878	65.6693	1614205557493894	1
1965	0	0	965	1	505.323	285.256	220.068	0	0	35.281	39.6216	213.937	365.275	4150.44	16105.3	-213.937	16.8739	28.6432	36.0746	0	0	0.24156	143.966	-607.615	250	156.7	0	45.6964	40.9595	82.1508	1614205557533915	1
1966	0	0	966	1	710.351	293.321	417.03	0	0	53.1601	17.35	190.775	543.948	4132.56	16127.6	-190.775	24.9626	28.3376	37.0051	0	0	0.316138	129.902	-605.859	250	192.246	0	31.8943	28.7707	57.1889	1614205557553926	1
1967	0	0	967	1	618.181	265.768	352.413	0	0	78.7031	43.0028	179.807	622.795	4206.68	16101.9	-179.807	28.5818	28.4764	35.9887	0	0	0.670802	150.016	-613.078	250	206.832	0	28.1251	25.3055	50.5313	1614205557573937	1
1969	0	0	969	1	495.074	287.648	207.426	0	0	97.2763	30.6231	231.867	336.968	4088.44	16114.3	-231.867	15.5674	29.1053	36.9648	0	0	0.557692	125.883	-599.687	250	145.806	0	49.51	44.2805	90.9352	1614205557613959	1
1970	0	0	970	1	645.818	344.889	300.929	0	0	82.4395	-1.86605	181.942	434.51	4103.28	16146.8	-181.942	19.886	27.8894	36.3649	0	0	0.338548	167.371	-619.07	250	152.939	0	39.3336	35.513	69.916	1614205557633970	1
1971	0	0	971	1	620.459	301.009	319.45	0	0	-21.5827	40.4751	182.243	492.719	4207.3	16104.4	-182.243	22.9611	27.9769	36.6824	0	0	0.749492	151.574	-616.678	250	197.267	0	34.8249	30.9797	61.6822	1614205557653981	1
1974	0	0	974	1	744.733	344.538	400.196	0	0	39.4692	-4.66552	56.5293	611.06	4046.59	16149.6	-56.5293	28.355	29.2944	35.834	0	0	0.325824	136.032	-610.673	250	230.832	0	25.9347	25.3895	53.1259	1614205557714013	1
1975	0	0	975	1	686.997	295.678	391.319	0	0	78.1363	-2.62674	131.571	571.536	4107.58	16147.5	-131.571	26.2124	29.1137	35.5542	0	0	0.381734	150.088	-615.247	250	220.504	0	30.0375	27.8751	55.6299	1614205557734024	1
1976	0	0	976	1	626.28	371.814	254.466	0	0	73.0681	-6.7699	158.156	591.452	4212.31	16151.7	-158.156	27.0722	28.0776	35.3616	0	0	0.182649	154.881	-614.069	250	192.92	0	29.2645	26.7537	53.2109	1614205557754035	1
1977	0	0	977	1	566.27	260.29	305.98	0	0	45.1744	-17.0662	212.975	498.145	4140.55	16162	-212.975	22.9332	28.3908	36.4084	0	0	0.414722	125.984	-600.579	250	178.625	0	34.2333	30.842	62.1008	1614205557774046	1
1980	0	0	980	1	739.527	364.262	375.265	0	0	18.7739	-7.19377	185.174	460.798	4067.29	16152.1	-185.174	21.2187	28.084	35.7387	0	0	0.434201	176.492	-624.411	250	217.82	0	37.0295	33.3414	65.7486	1614205557834079	1
1982	0	0	982	1	509.873	221.84	288.033	0	0	3.66073	-5.89786	40.1261	406.768	3982.74	16150.8	-40.1261	19.0367	29.3614	35.1399	0	0	0.282807	105.442	-591.466	250	152.424	0	36.7065	36.1491	77.515	1614205557874101	1
1983	0	0	983	1	473.574	260.843	212.731	0	0	-27.8642	30.8488	97.2066	321.422	4014.26	16213.7	-97.2066	15.0901	27.7727	37.0783	0	0	0.160183	120.722	-597.324	250	156.035	0	49.856	46.5924	92.4981	1614205557894112	1
1985	0	0	985	1	708.736	277.344	431.392	0	0	74.5108	-29.0878	86.8019	619.331	4011.55	16174	-86.8019	28.55	26.4844	34.799	0	0	0.160677	139.266	-604.664	250	251.51	0	26.2972	24.9788	50.6887	1614205557934133	1
1986	0	0	986	1	574.449	246.949	327.5	0	0	31.7044	25.504	201.579	428.575	4154.02	16119.4	-201.579	19.7481	28.4063	36.3345	0	0	0.155872	145.701	-611.182	250	186.465	0	39.5826	35.5185	70.6238	1614205557954144	1
1988	0	0	988	1	660.261	378.202	282.06	0	0	40.7223	42.056	73.7222	345.615	4045.34	16102.9	-73.7223	16.0555	27.7276	35.0818	0	0	0.503391	182.115	-623.92	250	195.234	0	44.4574	42.6853	87.0354	1614205557994166	1
1990	0	0	990	1	685.319	316.201	369.118	0	0	187.513	-84.2491	116.357	395.668	4097.87	16129.5	-116.357	18.493	29.1137	35.858	0	0	0.321231	178.209	-626.185	250	190.001	0	41.8174	38.9488	77.7727	1614205558034188	1
1991	0	0	991	1	650.934	321.076	329.857	0	0	65.5966	-32.0025	71.8433	451.947	4020.46	16176.9	-71.8433	20.879	28.9704	36.2053	0	0	0.129692	174.12	-623.613	250	183.101	0	35.1594	33.9434	69.7432	1614205558054199	1
1993	0	0	993	1	442.24	237.221	205.019	0	0	79.7492	13.7751	88.8238	260.104	4205.63	16131.1	-88.8238	11.9976	29.0656	36.4432	0	0	0.282798	128	-602.932	250	141.503	0	61.0731	58.1233	116.585	1614205558094220	1
1995	0	0	995	1	741.878	392.437	349.441	0	0	45.494	36.9663	181.959	516.581	4140.23	16108	-181.959	23.7464	28.7959	35.2153	0	0	0.358951	124.053	-600.346	250	165.49	0	33.2009	29.9915	59.5241	1614205558134242	1
1997	0	0	997	1	682.513	407.41	275.104	0	0	8.00809	51.2048	355.047	399.007	4277.37	16093.7	-355.047	19.8347	28.828	36.8805	0	0	0.366739	157.781	-621.04	250	197.872	0	35.3234	34.3024	100.553	1614205558174264	1
2000	0	0	0	1	1574.85	979.751	595.101	0	0	-139.765	-5.91195	314.05	1962.86	3827.19	16150.8	-314.05	102.845	38.2618	36.3247	0	0	1.94924	148.392	-643.762	250	836.413	0	9.05019	8.53423	24.7797	1614205561496073	2
2001	0	0	1	1	2119.65	1250.7	868.958	0	0	-101.752	-12.6316	258.337	2702.31	3789.17	16157.6	-258.337	135.441	39.9714	37.4664	0	0	2.39363	189.809	-673.204	203.773	1121	0	7.8882	6.91366	16.6448	1614205561536095	2
2002	0	0	2	1	2119.65	1250.7	868.958	0	0	-101.752	-12.6316	258.337	2702.31	3789.17	16157.6	-258.337	135.441	39.9714	37.4664	0	0	2.39363	189.809	-673.204	203.773	1121	0	7.8882	6.91366	16.6448	1614205561536095	2
2003	0	0	3	1	1895.11	1190.52	704.582	0	0	-50.1389	-98.3479	313.497	2262.62	3837.22	16143.6	-313.497	116.003	41.3373	39.537	0	0	0.874371	206.105	-680.191	250	956.838	0	8.31625	7.90329	23.1762	1614205561556106	2
2004	0	0	4	1	1504.38	1022.18	482.2	0	0	-87.6809	-18.1796	351.992	1967.01	3874.76	16163.1	-351.992	104.179	38.4859	37.8754	0	0	1.76446	148.905	-644.928	250	907.985	0	8.55776	8.61374	29.3598	1614205561576117	2
2005	0	0	5	1	1443.92	973.778	470.144	0	0	-60.1158	-4.96057	316.435	1706.7	3847.2	16149.9	-316.435	87.7952	38.5822	37.0652	0	0	1.32166	196.198	-664.737	250	718.412	0	10.1662	9.72475	28.6982	1614205561596127	2
2006	0	0	6	1	1558.98	1034.47	524.507	0	0	-56.863	-99.9181	280.186	1841.43	3843.94	16145.2	-280.186	92.4631	40.1294	38.1525	0	0	0.385597	210.433	-673.828	250	743.083	0	10.3319	9.40098	24.3072	1614205561616138	2
2007	0	0	7	1	1617.8	914.594	703.203	0	0	-109.891	-24.859	255.164	1981.78	3797.31	16169.8	-255.164	99.2928	37.617	37.3062	0	0	1.70454	169.247	-651.487	250	731.718	0	10.0204	8.72465	21.0333	1614205561636149	2
2008	0	0	8	1	1513.56	932.302	581.261	0	0	-121.153	-3.70511	248.26	1835.88	3808.57	16148.6	-248.26	92.1844	38.6498	37.7966	0	0	1.8788	142.779	-640.59	250	639.113	0	10.8204	9.40398	22.1209	1614205561656160	2
2009	0	0	9	1	1920.73	1236.07	684.662	0	0	-62.1107	-105.797	303.726	2273.55	3849.19	16151.1	-303.726	116.051	40.2317	38.031	0	0	0.679486	190.025	-666.921	245.6	958.916	0	8.36164	7.8211	22.0118	1614205561676171	2
2010	0	0	10	1	1734.58	1041.51	693.073	0	0	-52.2594	-95.8236	296.654	2079.14	3839.34	16141.1	-296.654	105.39	40.1971	36.7299	0	0	0.857726	199.566	-673.8	250	865.216	0	9.07904	8.42949	22.9823	1614205561696182	2
2011	0	0	11	1	1871.28	1163.11	708.167	0	0	-34.3338	-97.8966	313.912	2458.34	3821.41	16143.2	-313.912	125.863	38.8875	37.562	0	0	0.783945	178.823	-664.869	250	1186.3	0	7.67121	7.28559	21.3706	1614205561716193	2
2012	0	0	12	1	1608.27	997.373	610.9	0	0	-74.0615	-1.51061	326.453	1850.5	3861.14	16146.4	-326.453	96.0898	39.1145	38.6009	0	0	1.40979	131.73	-637.302	250	726.866	0	9.41028	9.11837	28.0727	1614205561736204	2
2013	0	0	13	1	2029.49	1243.8	785.693	0	0	-86.4678	-0.593091	320.679	2419.83	3873.55	16145.5	-320.679	125.478	39.8824	38.6491	0	0	1.86766	190.092	-670.72	222.95	1134.78	0	7.73607	7.3892	21.9509	1614205561756215	2
2014	0	0	14	1	1800.19	1171.72	628.467	0	0	-131.163	-18.569	271.625	2259.68	3818.58	16163.5	-271.625	115.036	36.9107	37.0712	0	0	1.99813	188.339	-661.655	250	940.125	0	8.70068	7.70903	19.4395	1614205561776226	2
2015	0	0	15	1	1224.3	758.245	466.059	0	0	-57.9411	-74.6609	281.971	1384.53	3845.02	16119.9	-281.971	69.5158	38.7695	37.8076	0	0	0.406759	168.712	-649.624	250	499.865	0	12.9459	11.7609	30.8681	1614205561796236	2
2016	0	0	16	1	1260.9	752.845	508.057	0	0	-110.948	-94.518	271.328	1388.31	3798.37	16139.8	-271.328	70.1344	41.6123	36.8712	0	0	0.981727	172.779	-652.632	250	463.971	0	13.4253	11.9667	29.6806	1614205561816247	2
2017	0	0	17	1	1199.37	759.302	440.066	0	0	-146.805	-74.5074	304.479	1274.85	3834.23	16119.8	-304.479	66.4334	38.9747	39.3497	0	0	0.935908	189.919	-658.334	250	421.029	0	13.2356	12.2678	35.4414	1614205561836258	2
2018	0	0	18	1	1329.9	768.828	561.072	0	0	-47.7407	-68.1557	288.629	1606.11	3834.82	16113.4	-288.629	80.8462	39.1799	38.0819	0	0	0.604057	147.452	-642.203	250	540.97	0	11.3372	10.3737	27.8792	1614205561856269	2
2019	0	0	19	1	1435.11	907.276	527.83	0	0	-90.2192	-85.2682	307.122	1549.68	3877.3	16130.5	-307.122	79.5704	39.2168	38.6876	0	0	0.691869	166.791	-651.181	250	589.555	0	11.3227	10.5622	30.5108	1614205561876280	2
2020	0	0	20	1	1079.91	596.302	483.613	0	0	-67.9703	-81.5467	289.359	1093.07	3855.05	16126.8	-289.359	55.2324	39.1035	37.0031	0	0	0.400341	144.802	-634.014	250	342.693	0	15.639	14.3479	38.5777	1614205561896291	2
2021	0	0	21	1	1356	886.125	469.87	0	0	-97.0992	-94.4543	330.796	1656.29	3884.18	16139.7	-330.796	86.6573	39.7298	35.8063	0	0	1.04469	159.063	-646.587	250	695.499	0	10.257	9.92282	31.0643	1614205561916302	2
2022	0	0	22	1	1080.09	675.824	404.266	0	0	-62.4805	-82.6368	337.49	1202.81	3849.56	16127.9	-337.49	62.7793	38.9993	37.6125	0	0	0.467839	156.629	-640.184	250	465.895	0	13.1232	12.9641	42.9399	1614205561936313	2
2023	0	0	23	1	988.059	586.872	401.187	0	0	-80.9149	-81.8257	265.596	1047.3	3867.99	16127.1	-265.596	52.3114	37.9803	37.9193	0	0	0.318599	146.303	-634.194	250	353.966	0	16.8978	15.0148	37.3673	1614205561956324	2
2024	0	0	24	1	1405.51	853.506	552	0	0	-61.7162	-76.1453	337.677	1690.36	3848.8	16121.4	-337.677	88.1943	40.0738	38.3051	0	0	0.427883	141.081	-640.349	250	753.415	0	9.9845	9.83184	32.1765	1614205561976335	2
2025	0	0	25	1	1490.34	896.885	593.453	0	0	-68.9316	-91.1319	284.49	1596.41	3856.01	16136.4	-284.49	80.477	38.3651	36.5878	0	0	0.60862	183.419	-655.731	250	583.379	0	11.3894	10.3863	27.2912	1614205561996345	2
2026	0	0	26	1	1226	773.446	452.558	0	0	-74.7856	10.1751	330.044	1452.35	3861.87	16134.7	-330.044	75.6954	36.3664	37.3842	0	0	1.10108	146.767	-637.468	250	572.447	0	11.1453	10.8703	34.4015	1614205562016356	2
2027	0	0	27	1	1308.33	802.735	505.594	0	0	-54.0493	-79.6633	297.14	1388.77	3841.13	16124.9	-297.14	70.3664	38.4197	36.6139	0	0	0.544946	164.944	-645.771	250	497.794	0	12.4921	11.5896	32.1027	1614205562036367	2
2028	0	0	28	1	1072.03	665.877	406.157	0	0	-71.4889	-70.19	299.563	1206.98	3858.57	16115.5	-299.563	61.3982	38.4904	37.5249	0	0	0.403256	155.011	-640.619	250	400.952	0	14.0464	13.0053	36.6445	1614205562056378	2
2029	0	0	29	1	1663.16	1094.53	568.636	0	0	-79.3296	-60.9336	352.086	1968.6	3866.41	16106.2	-352.086	104.066	39.2678	37.874	0	0	1.06159	194.568	-664.204	250	866.471	0	8.59286	8.61782	29.636	1614205562076389	2
2030	0	0	30	1	1300.95	877.461	423.49	0	0	-103.495	-90.5981	351.238	1569.61	3890.58	16135.9	-351.238	83.4848	38.4287	37.2269	0	0	0.996608	117.308	-625.678	250	636.413	0	10.2534	10.2814	35.4562	1614205562096400	2
2031	0	0	31	1	1472.72	1014.42	458.3	0	0	-66.4105	-83.3597	304.853	1690.95	3853.49	16128.6	-304.853	86.2879	39.2806	36.6492	0	0	0.435393	193.521	-662.337	250	690.707	0	10.5286	9.84973	27.9152	1614205562116411	2
2032	0	0	32	1	1716.52	1003.04	713.486	0	0	-34.8765	-100.407	280.91	1934.01	3821.96	16145.7	-280.91	96.9066	37.7681	35.1524	0	0	0.401599	178.133	-656.002	250	778.261	0	9.73644	8.86841	22.9108	1614205562136422	2
2033	0	0	33	1	1485.86	834.716	651.146	0	0	-54.1019	-97.0513	264.752	1600.57	3841.18	16142.3	-264.752	79.5938	39.3281	35.8373	0	0	0.430561	187.756	-656.52	250	618.756	0	11.8092	10.5799	25.8557	1614205562156433	2
2034	0	0	34	1	1237.44	859.074	378.363	0	0	-84.7491	-77.3599	359.747	1571.02	3871.83	16122.6	-359.747	83.6913	38.8737	37.17	0	0	0.97342	127.792	-631.779	250	611.657	0	10.1385	10.3349	36.7972	1614205562176443	2
2035	0	0	35	1	1255.56	877.377	378.182	0	0	-65.8134	-73.6337	308.236	1423.32	3852.89	16118.9	-308.236	72.757	39.0706	37.4013	0	0	0.394272	152.299	-639.08	250	541.117	0	12.0618	11.3241	32.8555	1614205562196454	2
2036	0	0	36	1	1118.53	607.655	510.879	0	0	-151.08	-80.9128	287.81	1213.62	3838.5	16126.2	-287.81	62.7239	38.8802	37.9098	0	0	1.03462	160.863	-643.934	250	363.516	0	14.2172	12.8838	34.5666	1614205562216465	2
2037	0	0	37	1	1193.26	788.414	404.842	0	0	-96.5171	-58.8118	302.763	1487.38	3883.6	16104.1	-302.763	76.2029	38.3318	38.0529	0	0	0.862124	144.122	-640.274	250	532.335	0	11.7482	10.8205	30.8183	1614205562236476	2
2038	0	0	38	1	1285.77	796.985	488.781	0	0	-74.237	-63.9803	346.306	1434.9	3861.32	16109.2	-346.306	75.4604	36.6262	34.6966	0	0	0.43717	154.238	-635.947	250	599.593	0	10.9564	10.9041	36.9899	1614205562256487	2
2039	0	0	39	1	1600.14	1069.21	530.934	0	0	-49.3374	-66	323.007	1916.74	3836.42	16111.3	-323.007	98.7362	38.8771	37.4559	0	0	0.616389	170.315	-651.524	250	811.088	0	9.18786	8.81707	27.0605	1614205562276498	2
2040	0	0	40	1	1325.44	859.671	465.77	0	0	-55.2671	-45.3458	284.479	1641.34	3842.35	16090.6	-284.479	82.5006	37.9503	36.1975	0	0	0.871328	134.298	-631.761	250	608.979	0	11.0985	10.08	26.5431	1614205562296509	2
2041	0	0	41	1	1711	1050.02	660.98	0	0	-141.441	-68.9194	313.054	2077.26	3828.86	16114.2	-313.054	108.612	37.6938	38.5732	0	0	1.61539	256.432	-693.789	250	859.273	0	8.67618	8.11186	24.0016	1614205562316520	2
2042	0	0	42	1	1579.86	974.284	605.576	0	0	-117.71	-69.0393	284.507	2003.31	3805.13	16114.3	-284.507	102.088	36.3306	34.6114	0	0	0.976767	180.515	-651.39	250	803.638	0	9.33268	8.38283	22.019	1614205562336531	2
2043	0	0	43	1	1645.03	967.714	677.316	0	0	-48.1444	-83.8678	312.396	2010.81	3835.22	16129.1	-312.396	102.878	37.7845	35.4568	0	0	0.398036	206.943	-667.561	250	889.113	0	8.92368	8.4516	24.6314	1614205562356542	2
2044	0	0	44	1	1354.86	907.225	447.634	0	0	-53.2343	-60.3673	302.233	1538.37	3840.31	16105.6	-302.233	78.1563	39.0235	36.0805	0	0	0.692853	197.191	-659.942	250	625.974	0	11.4122	10.6179	29.8594	1614205562376552	2
2045	0	0	45	1	1418.71	923.704	495.002	0	0	-64.7517	-70.6872	307.66	1810.66	3851.83	16115.9	-307.66	92.4964	39.3301	37.5809	0	0	1.00627	172.807	-656.666	250	708.935	0	9.92605	9.29768	26.7655	1614205562396563	2
2046	0	0	46	1	1251.73	747.862	503.868	0	0	-142.013	-75.3936	303.179	1422.58	3829.43	16120.7	-303.179	73.9392	38.4703	36.8527	0	0	1.39006	161.715	-645.298	250	455.992	0	12.041	11.1354	31.5911	1614205562416574	2
2047	0	0	47	1	1222.21	734.056	488.153	0	0	-95.62	-50.6722	271.73	1360.38	3783.04	16095.9	-271.73	68.4037	39.8788	37.0445	0	0	1.24625	180.298	-655.517	250	435.748	0	13.5452	11.9927	30.1263	1614205562436585	2
2048	0	0	48	1	1228.69	780.434	448.258	0	0	-82.6911	-72.235	291.943	1289.9	3869.77	16117.5	-291.943	65.4442	38.4449	37.3491	0	0	0.626775	196.72	-657.853	250	433.051	0	13.4883	12.3206	33.5609	1614205562456596	2
2049	0	0	49	1	1072.28	657.913	414.362	0	0	-74.0099	-59.0755	325.437	1289.24	3861.09	16104.3	-325.437	66.7601	38.7023	36.7369	0	0	0.771303	106.955	-616.518	250	487.371	0	12.6579	12.1517	37.9899	1614205562476607	2
2050	0	0	50	1	1602.72	1002.13	600.594	0	0	-99.2631	-59.0548	296.397	1808.71	3886.34	16104.3	-296.397	92.355	38.2669	35.3738	0	0	1.19823	190.21	-659.763	250	690.487	0	10.0838	9.19896	25.1399	1614205562496618	2
2051	0	0	51	1	1211.59	745.289	466.305	0	0	-74.7617	-76.0157	319.81	1290.45	3861.84	16121.3	-319.81	66.6013	38.1849	37.0633	0	0	0.49443	170.618	-648.031	250	529.272	0	12.731	12.1453	37.1583	1614205562516629	2
2052	0	0	52	1	1030.15	540.897	489.248	0	0	-57.1336	-46.9137	312.182	1013.38	3844.21	16092.2	-312.182	51.8545	38.8891	36.9877	0	0	0.614045	173.347	-646.855	250	384.375	0	15.9433	15.0596	44.758	1614205562536640	2
2053	0	0	53	1	1673.42	1084.79	588.636	0	0	-80.2361	-58.7441	318.415	1901.57	3867.32	16104	-318.415	98.0978	37.4254	35.8411	0	0	0.977631	175.762	-653.237	250	784.871	0	9.24298	8.74452	26.2204	1614205562556651	2
2054	0	0	54	1	1470	982.529	487.471	0	0	-80.1398	-64.6634	316.042	1682.3	3867.22	16109.9	-316.042	86.6518	37.4296	36.6059	0	0	0.642584	178.013	-653.541	250	655.621	0	10.2543	9.6768	28.9441	1614205562576661	2
2055	0	0	55	1	1374.07	830.56	543.514	0	0	-68.9468	-87.4954	301.275	1731.32	3856.03	16132.8	-301.275	88.1964	37.1866	34.5914	0	0	0.676301	194.817	-658.109	250	742.848	0	10.2245	9.51687	26.5225	1614205562596672	2
2056	0	0	56	1	1587	974.145	612.85	0	0	-56.0028	-77.7495	272.098	1786.01	3843.08	16123	-272.098	89.1341	37.8303	36.0259	0	0	0.652949	212.715	-667.881	250	624.468	0	10.5662	9.49218	23.9347	1614205562616683	2
2057	0	0	57	1	1366.98	843.328	523.654	0	0	-68.4188	-64.8504	253.498	1567.73	3855.5	16110.1	-253.498	77.5839	35.2167	34.4026	0	0	0.758767	150.198	-632.617	250	562.063	0	11.9079	10.4445	25.1023	1614205562636694	2
2058	0	0	58	1	1550.1	1033.06	517.046	0	0	-63.3576	-67.0351	314.569	2006.13	3850.44	16112.3	-314.569	102.931	36.0875	34.817	0	0	0.729271	152.224	-641.099	250	861.37	0	8.81063	8.32761	24.584	1614205562656705	2
2059	0	0	59	1	1601.7	1021.33	580.366	0	0	-61.6427	-58.532	307.837	1880.87	3848.72	16103.8	-307.837	96.0251	35.407	34.555	0	0	1.04814	158.53	-640.535	250	827.614	0	9.34326	8.74001	25.1975	1614205562676716	2
2060	0	0	60	1	1255.67	750.719	504.955	0	0	-49.3578	-79.3393	265.5	1343.34	3836.44	16124.6	-265.5	66.7316	37.5757	34.6854	0	0	0.517705	149.337	-632.491	250	510.775	0	13.4883	12.0626	29.6513	1614205562696727	2
2061	0	0	61	1	1353.96	847.482	506.475	0	0	-72.6881	-61.5136	323.403	1668.53	3859.77	16106.8	-323.403	86.2597	37.7891	35.727	0	0	0.799896	172.785	-649.818	250	656.413	0	10.189	9.7441	29.9117	1614205562716738	2
2062	0	0	62	1	1353.43	837.015	516.417	0	0	-65.4197	-72.9475	310.912	1550.75	3852.5	16118.2	-310.912	79.4081	36.6352	35.8524	0	0	0.712662	149.408	-636.061	250	634.025	0	10.9676	10.3298	30.3213	1614205562736749	2
2063	0	0	63	1	1488.11	1018.25	469.858	0	0	-68.9268	-48.1782	269.122	1676.72	3856.01	16093.4	-269.122	83.7134	38.339	34.8936	0	0	0.93471	144.854	-637.535	250	594.597	0	11.2155	9.98395	24.7847	1614205562756760	2
2064	0	0	64	1	1310.07	804.88	505.192	0	0	-70.8019	-67.4345	317.742	1347.49	3857.88	16112.7	-317.742	69.3744	38.5114	37.2229	0	0	0.599902	187.898	-657.509	250	511.476	0	12.3575	11.7409	35.5777	1614205562776770	2
2065	0	0	65	1	1435.92	870.934	564.982	0	0	-60.4269	-67.5552	345.774	1750.96	3847.51	16112.8	-345.774	91.8604	39.5524	36.1065	0	0	0.784719	153.457	-645.224	250	762.164	0	9.5196	9.48921	31.7805	1614205562796781	2
2066	0	0	66	1	1364.4	758.589	605.813	0	0	-46.9797	-47.5019	229.488	1531.12	3834.06	16092.8	-229.488	74.6529	35.887	35.9744	0	0	0.77261	187.683	-654.554	250	506.506	0	12.688	10.9391	25.067	1614205562816792	2
2067	0	0	67	1	1063.11	564.693	498.419	0	0	-143.838	-80.1244	297.201	1017.72	3831.26	16125.4	-297.201	52.7446	38.5224	35.9378	0	0	0.712254	170.652	-642.253	250	313.63	0	16.1462	14.8535	41.1329	1614205562836803	2
2068	0	0	68	1	1155.13	753.172	401.954	0	0	-57.7033	-67.8676	315.193	1265.73	3844.78	16113.1	-315.193	64.9179	36.6303	33.9896	0	0	0.44771	180.669	-643.178	250	517.127	0	12.8377	12.1852	36.2832	1614205562856814	2
2069	0	0	69	1	1520.07	1059.4	460.676	0	0	-25.5099	-68.1654	343.852	1878.76	3912.25	16113.4	-343.852	98.0769	36.7537	37.1351	0	0	0.584232	186.776	-659.088	250	870.347	0	8.89897	8.83747	29.7593	1614205562876825	2
2070	0	0	70	1	1543.53	979.569	563.966	0	0	-111.914	-58.4159	306.423	1838.83	3898.99	16103.7	-306.423	94.8118	35.8538	36.3732	0	0	1.13317	180.8	-653.662	250	776.326	0	9.6076	8.88227	25.5858	1614205562896836	2
2071	0	0	71	1	1107.31	692.768	414.541	0	0	-54.4813	-64.4411	314.86	1223.79	3841.56	16109.7	-314.86	62.7194	36.9701	37.1766	0	0	0.415815	169.433	-645.506	250	502.04	0	13.3012	12.6217	38.1875	1614205562916847	2
2072	0	0	72	1	872.697	564.238	308.459	0	0	-45.2941	-61.5638	351.036	1028.7	3832.37	16106.8	-351.036	54.0738	36.9505	36.2585	0	0	0.244966	129.693	-622.865	250	403.361	0	14.3878	14.5441	51.519	1614205562936858	2
2073	0	0	73	1	1538.11	938.39	599.72	0	0	-65.3303	-76.88	300.544	1591.81	3852.41	16122.1	-300.544	80.9588	37.026	35.2074	0	0	0.543499	175.789	-650.181	250	639.349	0	10.9644	10.1841	28.49	1614205562956868	2
2074	0	0	74	1	1594.8	963.199	631.602	0	0	-58.4316	-84.818	288.471	1811.33	3845.51	16130.1	-288.471	91.3507	37.1413	35.8051	0	0	0.408872	159.863	-645.699	250	679.91	0	10.0966	9.25438	24.7087	1614205562976879	2
2075	0	0	75	1	1194.48	765.406	429.079	0	0	-82.2344	-33.7821	326.552	1425.52	3869.31	16079	-326.552	74.0027	36.566	35.7643	0	0	0.745029	149.426	-634.48	250	578.776	0	11.4396	10.9898	34.3568	1614205562996890	2
2076	0	0	76	1	1113.21	659.518	453.695	0	0	-121.644	-36.1705	279.327	1167.89	3908.72	16081.4	-279.327	59.4447	36.2346	35.3387	0	0	0.823679	144.16	-625.581	250	345.091	0	14.6891	13.1344	34.0583	1614205563016901	2
2077	0	0	77	1	1386.91	803.923	582.99	0	0	-85.7203	-77.7839	312.141	1586.9	3872.8	16123	-312.141	81.6479	37.1919	34.9248	0	0	0.761289	163.405	-643.385	250	617.191	0	10.7951	10.1369	29.6125	1614205563036912	2
2078	0	0	78	1	1233.22	792.364	440.861	0	0	-105.164	-62.8412	333.873	1361.33	3892.24	16108.1	-333.873	71.3991	37.8892	36.3027	0	0	0.733968	149.838	-636.777	250	535.557	0	11.8489	11.4607	37.0363	1614205563056923	2
2079	0	0	79	1	1203.74	714.451	489.287	0	0	-36.9615	-67.0501	275.843	1230.61	3824.04	16112.3	-275.843	61.394	36.2741	34.6041	0	0	0.304155	187.905	-650.851	250	447.875	0	14.1541	12.7583	32.6859	1614205563076934	2
2080	0	0	80	1	1557.64	1042.93	514.714	0	0	-79.1696	-52.7601	340.797	1923.88	3866.25	16098	-340.797	100.824	37.5662	35.6461	0	0	0.924377	135.325	-633.176	250	833.838	0	8.80636	8.64912	28.3602	1614205563096945	2
2081	0	0	81	1	1127.14	758.133	369.008	0	0	-82.0998	-54.248	369.601	1336.18	3869.18	16099.5	-369.601	71.6211	35.875	34.9509	0	0	0.489712	135.023	-626.631	250	563.752	0	11.1311	11.5543	42.8647	1614205563116956	2
2082	0	0	82	1	1166.78	757.815	408.961	0	0	-60.2907	-75.9122	354.173	1213.34	3847.37	16121.2	-354.173	64.0946	35.3403	34.8019	0	0	0.340891	160.084	-634.306	250	521.405	0	12.2607	12.4678	44.2378	1614205563136967	2
2083	0	0	83	1	1239.33	817.557	421.778	0	0	-53.68	-49.4991	310.494	1439.14	3840.76	16094.8	-310.494	73.5205	39.1428	36.56	0	0	0.764368	160.496	-643.747	250	518.827	0	11.8957	11.1961	32.657	1614205563156977	2
2084	0	0	84	1	1635.43	1096.76	538.666	0	0	-39.0187	-77.8889	293.02	2001.67	3826.1	16123.1	-293.02	100.966	38.9901	38.1467	0	0	0.672488	182.233	-662.904	250	824.712	0	9.38984	8.64852	23.5583	1614205563176988	2
2085	0	0	85	1	1734.81	1125.6	609.207	0	0	-41.0634	-84.2398	280.088	1943.01	3828.14	16129.5	-280.088	97.2703	38.0525	36.1897	0	0	0.618467	238.808	-683.25	250	716.968	0	9.74957	8.8547	22.9003	1614205563196999	2
2086	0	0	86	1	1045.82	615.443	430.373	0	0	-45.8952	-46.0935	269.685	1198.37	3832.98	16091.4	-269.685	59.6459	36.821	35.9597	0	0	0.341871	139.989	-630.651	250	411.015	0	14.7244	13.1636	33.1472	1614205563217010	2
2087	0	0	87	1	1253.99	734.838	519.152	0	0	-53.7368	-57.6296	337.233	1348.77	3840.82	16102.9	-337.233	70.224	38.2877	36.9855	0	0	0.50549	168.802	-646.157	250	559.959	0	11.8735	11.6775	38.54	1614205563237021	2
2088	0	0	88	1	1288.39	714.435	573.958	0	0	-55.3417	-62.5096	269.931	1428.05	3842.42	16107.8	-269.931	71.1588	36.8694	35.4075	0	0	0.482851	188.929	-656.793	250	526.524	0	12.6748	11.333	28.4773	1614205563257032	2
2089	0	0	89	1	1035.55	656.113	379.439	0	0	-122.528	-67.4094	327.437	1216.62	3809.95	16112.7	-327.437	63.8312	34.6444	34.5984	0	0	1.01904	136.335	-623.601	250	506.614	0	12.7492	12.228	38.8231	1614205563277043	2
2090	0	0	90	1	1202.61	743.031	459.576	0	0	-67.5122	-70.419	334.301	1212.35	3854.59	16115.7	-334.301	63.1339	37.4737	36.0645	0	0	0.545164	170.379	-645.329	250	480.83	0	12.9598	12.677	41.3614	1614205563297054	2
2091	0	0	91	1	1484.33	818.555	665.772	0	0	-117.703	-40.6923	251.281	1704.92	3805.12	16086	-251.281	85.3741	37.4193	36.1806	0	0	1.58887	180.521	-653.559	250	596.383	0	11.37	9.83787	23.4673	1614205563317065	2
2092	0	0	92	1	1501.26	898.818	602.439	0	0	-142.094	-44.893	322.072	1998.91	3829.51	16090.2	-322.072	105.155	35.7622	35.5647	0	0	1.63757	179.209	-654.464	250	936.938	0	8.66078	8.20482	25.0077	1614205563337076	2
2093	0	0	93	1	1134.48	717.009	417.474	0	0	-143.058	-60.0891	308.174	1486.29	3830.48	16105.3	-308.174	77.5032	36.9637	35.4595	0	0	1.34579	188.314	-652.978	250	597.9	0	11.365	10.5529	30.5396	1614205563357086	2
2094	0	0	94	1	1236.62	741.803	494.82	0	0	-71.3022	-60.0858	303.215	1422	3858.38	16105.3	-303.215	72.4931	35.2969	34.4753	0	0	0.788724	181.924	-644.888	250	557.044	0	11.8263	10.9784	31.2599	1614205563377097	2
2095	0	0	95	1	916.977	574.764	342.213	0	0	-126.43	-55.2918	298.855	931.438	3813.85	16100.6	-298.855	48.0075	38.389	35.2068	0	0	0.753769	170.238	-639.595	250	298.046	0	17.4455	16.0055	44.6297	1614205563397108	2
2096	0	0	96	1	883.748	564.162	319.586	0	0	-41.3531	-36.1206	370.947	1056.71	3828.43	16081.4	-370.947	56.3727	36.3011	34.5301	0	0	0.559708	135.726	-622.37	250	413.873	0	13.5294	14.2271	53.4254	1614205563417119	2
2097	0	0	97	1	1063.72	672.202	391.514	0	0	-84.4968	-70.9484	314.699	1259.43	3871.58	16116.2	-314.699	64.8784	35.0752	35.2723	0	0	0.607833	131.081	-622.986	250	467.867	0	12.8075	12.07	36.3003	1614205563437130	2
2098	0	0	98	1	1187.84	775.845	411.996	0	0	-90.6976	-63.7121	389.414	1369.26	3877.78	16109	-389.414	74.7151	37.8605	36.1903	0	0	0.55797	169.793	-645.513	250	596.063	0	10.7697	11.6035	45.4472	1614205563457141	2
2099	0	0	99	1	1384.85	867.787	517.067	0	0	-48.4917	-51.5244	295.468	1707.72	3835.57	16096.8	-295.468	86.3315	35.1899	34.4653	0	0	0.610385	190.816	-649.652	250	718.697	0	10.3109	9.49608	26.1534	1614205563477152	2
2100	0	0	100	1	1225.16	741.604	483.555	0	0	-124.889	-55.2238	314.934	1386.51	3812.31	16100.5	-314.934	72.1674	36.3395	35.5947	0	0	0.959262	174.719	-645.693	250	535.422	0	11.8836	11.1467	33.3355	1614205563497163	2
2101	0	0	101	1	1178.07	667.987	510.085	0	0	-136.584	-54.0346	310.924	1419.06	3824	16099.3	-310.923	73.9549	37.4269	37.6193	0	0	1.2262	148.569	-636.32	250	506.736	0	11.83	11.0349	32.6188	1614205563517174	2
2102	0	0	102	1	1346.02	897.892	448.123	0	0	-84.815	-74.0421	336.529	1573.36	3871.9	16119.3	-336.529	82.3356	38.6031	35.9622	0	0	0.788452	170.884	-650.355	250	662.968	0	10.5107	10.2606	33.229	1614205563537184	2
2103	0	0	103	1	1135.53	680.643	454.888	0	0	-66.5381	-61.9622	307.885	1253.11	3853.62	16107.2	-307.885	64.0297	37.3785	36.3212	0	0	0.503019	140.244	-632.219	250	490.895	0	13.2543	12.4131	36.168	1614205563557195	2
2104	0	0	104	1	1344.46	738.539	605.917	0	0	-31.8265	-55.1056	284.012	1406.05	3818.91	16100.4	-284.012	70.4536	36.723	35.2008	0	0	0.699027	171.412	-644.862	250	550.309	0	12.5322	11.3757	30.0117	1614205563577206	2
2105	0	0	105	1	983.927	693.24	290.687	0	0	-118.204	-59.3925	290.678	1045.16	3805.62	16104.7	-290.678	53.4612	36.8517	35.6888	0	0	0.884826	162.534	-637.753	250	380.653	0	15.9109	14.4188	39.2084	1614205563597217	2
2106	0	0	106	1	1194.28	645.507	548.777	0	0	-67.7391	-30.5525	316.428	1149.24	3854.82	16075.8	-316.428	59.0963	36.3835	35.0184	0	0	1.00986	164.042	-637.502	250	414.952	0	13.8974	13.2105	39.6747	1614205563617228	2
2107	0	0	107	1	1235.01	762.628	472.386	0	0	-71.4377	-20.5391	346.291	1276.19	3858.52	16065.8	-346.291	67.0971	36.1461	34.5128	0	0	1.03464	165.755	-637.452	250	516.719	0	12.0199	12.0419	40.6615	1614205563637239	2
2108	0	0	108	1	1273.16	821.425	451.733	0	0	-55.4613	-64.471	269.271	1440.99	3842.54	16109.7	-269.271	71.778	36.5136	34.2031	0	0	0.771692	159.234	-637.486	250	494.254	0	12.533	11.2035	27.9756	1614205563657250	2
2109	0	0	109	1	1220.12	757.145	462.972	0	0	-82.3287	-29.3312	278.613	1142.02	3869.41	16074.6	-278.613	57.5207	36.6187	35.9401	0	0	0.990865	173.443	-643.724	250	361.154	0	15.1005	13.5692	35.0807	1614205563677261	2
2110	0	0	110	1	1293.61	799.966	493.644	0	0	-113.835	-63.9653	315.504	1521.81	3900.92	16109.2	-315.504	78.9859	36.675	34.2862	0	0	0.951971	165.359	-643.758	250	597.554	0	11.0383	10.36	30.6848	1614205563697272	2
2111	0	0	111	1	1770.39	1158.07	612.321	0	0	-88.8889	-45.93	318.148	2067.77	3875.97	16091.2	-318.148	106.843	34.467	34.5617	0	0	1.26535	185.058	-653.606	250	864.392	0	8.48279	7.99945	23.9763	1614205563717283	2
2112	0	0	112	1	1391.24	859.514	531.724	0	0	-85.4584	-57.5992	271.493	1620.77	3872.54	16102.9	-271.493	81.2815	36.7463	34.5481	0	0	0.864816	164.385	-643.994	250	636.984	0	11.3891	10.1134	25.4134	1614205563737293	2
2113	0	0	113	1	1066.73	666.952	399.782	0	0	-53.0432	-16.9439	365.57	1090.08	3840.12	16062.2	-365.57	58.006	37.1635	34.9944	0	0	0.646345	159.534	-633.658	250	386.073	0	13.3733	13.9834	50.9718	1614205563757304	2
2114	0	0	114	1	1240.47	792.639	447.835	0	0	-93.4484	-27.526	314.987	1503.82	3880.53	16072.8	-314.987	77.6598	35.0979	35.9689	0	0	1.03179	144.344	-631.345	250	563.042	0	11.0791	10.4272	31.1321	1614205563777315	2
2115	0	0	115	1	1135.14	687.103	448.04	0	0	-62.4932	-48.2334	308.689	1283.09	3849.57	16093.5	-308.689	65.5533	36.337	34.5129	0	0	0.729992	142.384	-628.815	250	503.826	0	12.8399	12.0398	34.9775	1614205563797326	2
2116	0	0	116	1	1241.11	831.829	409.283	0	0	-61.0248	-58.8765	318.029	1482.6	3848.1	16104.1	-318.029	76.2129	36.3898	34.0758	0	0	0.70834	138.472	-629.476	250	570.774	0	11.1869	10.638	31.9725	1614205563817337	2
2117	0	0	117	1	1303.73	748.189	555.539	0	0	-114.786	-43.3807	315.759	1515.55	3901.87	16088.6	-315.759	78.6968	35.6719	34.9385	0	0	1.064	178.052	-649.432	250	609.801	0	10.9975	10.3237	30.7982	1614205563837348	2
2118	0	0	118	1	1309.31	837.948	471.36	0	0	-110.531	-49.1017	365.568	1276.03	3897.61	16094.4	-365.568	68.5977	36.1568	35.7673	0	0	0.989158	173.024	-644.46	250	479.571	0	11.6577	11.9713	43.9314	1614205563857359	2
2119	0	0	119	1	872.511	496.775	375.736	0	0	-52.0658	-21.026	216.674	846.582	3839.15	16066.3	-216.674	41.1511	37.0911	35.1634	0	0	0.466939	176.033	-640.795	250	291.388	0	21.703	18.6802	40.7273	1614205563877370	2
2120	0	0	120	1	1293.29	834.045	459.249	0	0	-44.6922	-30.7099	276.057	1398.94	3831.77	16076	-276.057	69.9172	36.8505	34.8019	0	0	0.45156	176.35	-645.82	250	503.659	0	12.7404	11.4936	29.2585	1614205563897381	2
2121	0	0	121	1	1234.3	860.775	373.522	0	0	-75.265	-47.7524	319.718	1307.33	3862.35	16093	-319.718	67.4385	36.0732	35.1909	0	0	0.421126	173.937	-642.201	250	516.37	0	12.3826	11.7696	35.9507	1614205563917392	2
2122	0	0	122	1	1132.55	740.084	392.47	0	0	-67.2429	-43.258	270.098	1340.61	3854.32	16088.5	-270.098	66.9592	35.6922	36.9766	0	0	0.736911	155.392	-635.503	250	461.261	0	13.2981	11.85	30.1238	1614205563937402	2
2123	0	0	123	1	1118.88	640.94	477.936	0	0	-50.9396	-35.8283	296.132	1026.41	3838.02	16081.1	-296.132	51.9463	36.0432	37.4585	0	0	0.9433	197.814	-658.157	250	362.807	0	15.9206	14.7209	41.4211	1614205563957413	2
2124	0	0	124	1	1376.3	831.581	544.716	0	0	-44.2859	-43.8314	329.751	1448.36	3831.37	16089.1	-329.751	74.9095	35.3632	34.3696	0	0	0.348522	203.75	-656.65	250	635.544	0	11.0855	10.7615	34.1979	1614205563977424	2
2125	0	0	125	1	1127.32	733.323	393.992	0	0	-138.437	-42.1747	317.644	1189.51	3825.86	16087.4	-317.644	62.3146	34.9608	34.4862	0	0	1.06489	186.289	-646.03	250	391.879	0	13.2131	12.4716	37.8376	1614205563997435	2
2126	0	0	126	1	1070.91	609.26	461.647	0	0	-57.0789	-39.5117	331.493	1145.73	3844.16	16084.8	-331.493	59.4278	35.5194	34.7396	0	0	0.641368	194.746	-648.168	250	493.752	0	13.4342	13.0959	42.2701	1614205564017446	2
2127	0	0	127	1	1184.13	704.209	479.923	0	0	-55.1233	-10.786	323.069	1279.34	3842.2	16056	-323.069	66.031	35.5538	34.0685	0	0	0.737894	188.528	-648.891	250	522.79	0	12.4288	12.0212	36.7215	1614205564037457	2
2128	0	0	128	1	1259.71	781.212	478.499	0	0	-78.8708	-38.3098	292.852	1341.19	3865.95	16083.6	-292.852	68.0445	36.0821	33.3218	0	0	0.916142	170.841	-639.741	250	471.854	0	12.7251	11.6303	31.4014	1614205564057468	2
2129	0	0	129	1	967.874	667.206	300.668	0	0	-48.3537	-54.8899	320.826	1015.46	3835.43	16100.2	-320.826	52.2112	36.4828	35.5885	0	0	0.551964	136.394	-624.576	250	340.341	0	15.3252	14.6805	45.5583	1614205564077479	2
2130	0	0	130	1	1068.5	642.956	425.545	0	0	-85.0641	-35.5856	345.732	1010.24	3872.14	16080.8	-345.732	53.1999	35.7903	35.2802	0	0	0.559896	177.921	-641.217	250	373.01	0	14.6441	14.5599	50.0588	1614205564097490	2
2131	0	0	131	1	1217.21	724.858	492.347	0	0	-48.9871	-44.7331	283.903	1386.77	3836.07	16090	-283.903	69.6231	34.7007	35.2552	0	0	0.558195	140.761	-628.52	250	502.952	0	12.4664	11.3205	30.1019	1614205564117501	2
2132	0	0	132	1	1280.24	665.08	615.162	0	0	-46.8034	-54.5251	258.32	1397.14	3833.88	16099.8	-258.32	69.0993	34.2014	32.5391	0	0	0.462028	193.448	-648.567	250	518.228	0	12.848	11.3517	27.5254	1614205564137511	2
2133	0	0	133	1	863.998	554.068	309.929	0	0	-110.571	-45.248	341.798	1023.92	3897.65	16090.5	-341.798	54.0768	34.1081	32.8628	0	0	0.601318	141.705	-620.656	250	391.881	0	14.3164	14.0595	47.2622	1614205564157522	2
2134	0	0	134	1	989.723	542.499	447.224	0	0	-59.1583	-42.9743	219.746	933.674	3846.24	16088.2	-219.746	45.4171	34.6495	34.0959	0	0	0.631577	173.365	-637.459	250	324.298	0	19.4268	16.6401	37.017	1614205564177533	2
2135	0	0	135	1	947.068	662.165	284.904	0	0	-66.7278	-48.1339	334.556	958.242	3853.81	16093.4	-334.556	49.8808	36.8592	32.7683	0	0	0.353012	138.25	-621.181	250	324.291	0	15.6979	15.341	49.6173	1614205564197544	2
2136	0	0	136	1	1211.96	768.941	443.02	0	0	-62.94	-39.1024	309.491	1264.08	3850.02	16084.4	-309.491	64.6322	35.0371	34.4074	0	0	0.316317	171.851	-638.364	250	479.335	0	12.8494	12.0723	35.3256	1614205564217555	2
2137	0	0	137	1	1109.46	758.837	350.625	0	0	-62.4764	-46.3155	336.324	1236.26	3849.56	16091.6	-336.324	64.3942	35.7395	33.8566	0	0	0.718014	175.933	-640.999	250	447.753	0	12.5075	12.2667	40.1139	1614205564237566	2
2138	0	0	138	1	766.5	484.751	281.749	0	0	-98.564	-54.0644	395.715	682.679	3885.64	16099.3	-395.715	37.4851	37.1037	35.8755	0	0	0.263832	149.986	-627.631	250	295.178	0	19.2028	21.0446	86.8362	1614205564257577	2
2139	0	0	139	1	725.982	469.82	256.162	0	0	-76.0445	-37.6419	376.244	715.684	3863.12	16082.9	-376.244	38.5138	36.6501	34.6659	0	0	0.318922	142.73	-620.979	250	333.937	0	18.8373	19.9662	77.2705	1614205564277588	2
2140	0	0	140	1	1101.35	631.647	469.703	0	0	-38.4201	-53.9733	259.187	1132.31	3825.5	16099.2	-259.187	55.974	36.8789	33.732	0	0	0.6901	162.83	-634.771	250	381.876	0	15.6955	13.8903	33.5213	1614205564297599	2
2141	0	0	141	1	1483.9	910.586	573.311	0	0	-134.05	-40.9675	315.111	1676.09	3821.47	16086.2	-315.111	87.5282	35.4818	34.4233	0	0	1.64251	208.823	-661.068	250	684.415	0	10.076	9.45264	28.0111	1614205564317609	2
2142	0	0	142	1	1044.26	592.265	451.99	0	0	-42.2643	-51.5509	293.484	1096.32	3829.34	16096.8	-293.484	55.3133	33.2562	32.8497	0	0	0.558422	147.043	-624.047	250	420.15	0	14.6965	13.5168	37.2694	1614205564337620	2
2143	0	0	143	1	1003.03	610.619	392.41	0	0	-59.9604	-36.4156	344.759	985.03	3847.04	16081.7	-344.759	51.6142	36.9072	35.1622	0	0	0.675714	221.561	-663.104	250	410.291	0	15.0801	15.0679	51.4885	1614205564357631	2
2144	0	0	144	1	1166.41	700.176	466.237	0	0	-131.538	-33.8837	331.395	1262.99	3818.96	16079.1	-331.395	66.6378	37.2276	36.4403	0	0	1.45968	230.587	-667.523	250	501.153	0	12.5095	12.0997	38.7828	1614205564377642	2
2145	0	0	145	1	1131.06	691.065	439.995	0	0	-118.332	-28.9733	294.601	1185.09	3805.75	16074.2	-294.601	60.8157	36.451	34.3022	0	0	1.16007	131.842	-621.862	250	436.386	0	14.1077	12.8754	35.0893	1614205564397653	2
2146	0	0	146	1	1085.55	733.43	352.116	0	0	-83.4898	-26.0758	341.886	1193.31	3870.57	16071.3	-341.886	62.6612	38.2184	35.4823	0	0	0.93229	148.727	-635.312	250	438.275	0	13.0588	12.9121	42.8336	1614205564417664	2
2147	0	0	147	1	973.966	615.184	358.782	0	0	-128.247	-73.516	297.084	1081.59	3815.67	16118.8	-297.084	55.7298	36.2087	33.5934	0	0	0.874995	146.49	-628.286	250	368.121	0	15.0735	13.8292	38.2018	1614205564437675	2
2148	0	0	148	1	862.443	518.856	343.587	0	0	-34.8093	-19.632	212.619	894.47	3821.89	16064.9	-212.619	43.3201	36.9333	34.4445	0	0	0.646671	157.691	-631.598	250	289.041	0	20.7288	17.8173	38.4706	1614205564457686	2
2149	0	0	149	1	1159.95	705.239	454.707	0	0	-116.382	-38.5795	362.048	1382.92	3803.8	16083.8	-362.048	74.2565	34.5921	33.9733	0	0	1.01197	148.486	-628.044	250	606.89	0	10.8116	11.0335	39.6483	1614205564477697	2
2150	0	0	150	1	1113.26	722.58	390.675	0	0	-78.9019	-24.0547	337.165	1263.33	3865.98	16069.3	-337.165	66.0591	35.2672	34.8323	0	0	0.986917	195.584	-649.832	250	520.751	0	12.2528	12.0372	39.4287	1614205564497708	2
2151	0	0	151	1	1090.39	705.175	385.219	0	0	-80.7107	-105.866	309.957	1185.05	3867.79	16051.5	-309.957	60.9441	34.6416	33.5273	0	0	0.674666	146.151	-627.106	250	437.878	0	13.5021	12.7097	37.1567	1614205564517718	2
2152	0	0	152	1	975.587	574.289	401.298	0	0	-70.5105	-28.118	367.591	992.444	3857.59	16073.4	-367.591	53.0046	36.3503	35.1418	0	0	0.848906	202.027	-650.808	250	438.518	0	14.3532	14.9879	55.6687	1614205564537729	2
2153	0	0	153	1	1175.96	714.471	461.484	0	0	-79.6939	-8.82094	352.864	1065.67	3866.77	16054.1	-352.864	56.4186	34.5063	35.5524	0	0	0.995701	156.025	-633.837	250	400.671	0	13.651	13.8822	48.8431	1614205564557740	2
2154	0	0	154	1	1228.73	770.331	458.398	0	0	-69.0174	-42.1714	348.522	1291.59	3856.1	16087.4	-348.522	67.9567	36.6342	34.9813	0	0	0.736239	200.714	-652.531	250	525.135	0	11.9051	11.9244	40.963	1614205564577751	2
2155	0	0	155	1	1032.02	642.722	389.3	0	0	-91.4639	-31.3352	323.502	1121.2	3878.54	16076.6	-323.502	58.1997	36.1474	34.1551	0	0	0.816701	158.191	-633.694	250	458.345	0	14.005	13.3662	41.1954	1614205564597762	2
2156	0	0	156	1	1020.77	660.248	360.527	0	0	-106.178	-49.1564	358.812	1129.78	3893.26	16094.4	-358.812	60.3583	35.7453	35.304	0	0	0.744921	161.283	-634.407	250	438.473	0	13.0131	13.1889	47.5421	1614205564617773	2
2157	0	0	157	1	887.968	582.569	305.399	0	0	-32.5059	-54.1702	292.509	917.954	3819.59	16099.4	-292.509	46.2407	35.8161	34.6447	0	0	0.326803	141.246	-623.455	250	283.876	0	17.6039	16.1659	44.4251	1614205564637784	2
2158	0	0	158	1	1427.35	918.775	508.573	0	0	-51.642	-42.3613	333.839	1704.79	3838.72	16087.6	-333.839	88.5097	35.6801	33.0695	0	0	0.695644	162.434	-638.216	250	712.442	0	9.64674	9.42027	29.9991	1614205564657795	2
2159	0	0	159	1	1013.77	648.561	365.208	0	0	-141.886	-37.5139	272.195	1412.43	3829.31	16082.8	-272.195	72.1227	34.229	32.7083	0	0	1.36067	147.652	-629.589	250	532.919	0	12.3897	10.9588	27.6438	1614205564677806	2
2160	0	0	160	1	1119.2	640.172	479.031	0	0	-136.668	-46.9722	297.73	1276.49	3824.09	16092.2	-297.73	65.9851	36.4636	35.7176	0	0	0.968572	176.248	-643.748	250	446.727	0	13.1328	12.0155	33.5337	1614205564697817	2
2161	0	0	161	1	1051.01	691.608	359.402	0	0	-52.0835	-35.8208	295.916	1084.2	3839.16	16081.1	-295.916	54.8715	36.2822	34.8562	0	0	0.823009	134.81	-621.781	250	357.051	0	15.1688	14.0193	38.759	1614205564717827	2
2162	0	0	162	1	893.326	585.132	308.195	0	0	-117.686	-96.2827	290.586	917.554	3805.11	16041.9	-290.586	46.9832	36.5784	33.617	0	0	0.603574	123.683	-615.48	250	295.983	0	17.7157	16.1732	43.3534	1614205564737838	2
2163	0	0	163	1	1186.67	701.899	484.768	0	0	-67.0736	-32.4048	311.942	1298.81	3854.15	16077.7	-311.942	66.5748	36.4326	34.6709	0	0	1.10371	194.689	-650.07	250	535.633	0	12.6462	11.9283	34.9816	1614205564757849	2
2164	0	0	164	1	1259.67	712.785	546.887	0	0	-143.739	-51.0961	328.431	1239	3831.16	16096.4	-328.431	65.4946	35.5862	33.2967	0	0	0.964221	216.698	-654.938	250	491.512	0	12.5384	12.0378	37.8828	1614205564777860	2
2165	0	0	165	1	1317.62	799.099	518.519	0	0	-128.852	-44.3951	297.997	1405.36	3816.27	16089.7	-297.997	72.4665	35.9859	33.8584	0	0	1.10155	181.028	-644.429	250	511.439	0	12.0681	11.0394	30.537	1614205564797871	2
2166	0	0	166	1	1523.81	893.954	629.861	0	0	-67.7387	-21.1249	324.276	1615.01	3854.82	16066.4	-324.276	83.5309	35.4654	34.0707	0	0	1.20878	180.491	-649.178	250	640.907	0	10.2481	9.87035	30.1987	1614205564817882	2
2167	0	0	167	1	976.065	558.124	417.941	0	0	-98.0688	-19.7072	279.704	1083.97	3785.49	16065	-279.704	54.8678	34.1408	33.3655	0	0	0.980505	138.266	-619.593	250	365.617	0	15.4092	13.8266	35.7336	1614205564837893	2
2178	0	0	178	1	933.369	521.427	411.942	0	0	-134.897	-20.7635	282.551	978.231	3822.32	16066	-282.551	50.155	35.134	33.8142	0	0	0.985092	225.754	-657.381	250	367.429	0	16.727	15.0818	39.3744	1614205565158067	2
2179	0	0	179	1	1016.8	574.255	442.544	0	0	-41.2644	-17.3373	211.017	1104.24	3828.34	16062.6	-211.017	53.4969	34.7984	32.1853	0	0	0.413944	152.088	-626.513	250	365.989	0	16.8417	14.4766	31.3164	1614205565178078	2
2180	0	0	180	1	1064.9	619.867	445.032	0	0	-88.8284	-40.4922	307.214	945.559	3875.91	16085.8	-307.214	48.5075	35.361	34.0719	0	0	0.564533	168.973	-634.779	250	364.382	0	16.6091	15.4455	44.855	1614205565198089	2
2181	0	0	181	1	1001.76	541.491	460.271	0	0	-69.5589	-56.3931	260.243	1062.31	3856.64	16101.7	-260.243	52.7766	34.5789	32.8727	0	0	0.640934	219.937	-660.173	250	404.824	0	16.2339	14.3267	34.8843	1614205565218100	2
2182	0	0	182	1	1324.85	769.285	555.568	0	0	-90.2506	-35.5622	309.371	1255.46	3877.33	16080.8	-309.371	64.5263	34.571	33.2543	0	0	0.768021	169.772	-635.144	250	463.237	0	12.9029	12.033	34.9451	1614205565238111	2
2183	0	0	183	1	1475.95	972.291	503.657	0	0	-90.1669	-49.6783	322.803	1677.09	3877.25	16094.9	-322.802	86.9559	33.4479	33.285	0	0	1.02335	206.634	-650.891	250	739.031	0	9.84512	9.35363	28.7187	1614205565258122	2
2184	0	0	184	1	1396	851.283	544.721	0	0	-70.2562	-96.1317	331.598	1408.94	3857.34	16041.7	-331.598	73.3822	35.0283	33.6594	0	0	0.607402	188.562	-647.534	250	616.348	0	11.255	10.986	35.0415	1614205565278133	2
2185	0	0	185	1	1144.85	648.615	496.237	0	0	-111.899	-29.5431	277.859	1325.62	3799.32	16074.8	-277.859	67.2402	35.5452	35.0939	0	0	0.892257	175.095	-645.047	250	484.112	0	13.1999	11.7757	30.3554	1614205565298143	2
2186	0	0	186	1	1382.34	744.836	637.5	0	0	-27.7241	-18.3593	246.307	1608.79	3814.8	16063.6	-246.307	79.0718	35.0139	33.9589	0	0	1.15461	161.771	-635.462	250	560.233	0	11.7614	10.3133	24.1653	1614205565318154	2
2187	0	0	187	1	1082.95	622.334	460.614	0	0	-68.1864	-37.3582	281.8	1196.47	3855.27	16082.6	-281.8	60.1845	34.7038	33.1722	0	0	0.870285	178.002	-638.677	250	448.334	0	14.1227	12.7729	33.3216	1614205565338165	2
2188	0	0	188	1	1233.49	730.71	502.775	0	0	-76.3126	-35.3196	308.146	1367.96	3863.39	16080.6	-308.146	70.0508	34.2522	33.0417	0	0	0.702361	162.109	-634.537	250	533.545	0	11.987	11.2029	32.3419	1614205565358176	2
2189	0	0	189	1	1038.05	586.275	451.776	0	0	-122.032	-17.4324	265.521	925.206	3809.45	16062.7	-265.521	46.8077	33.3075	33.9367	0	0	0.630133	197.214	-644.148	250	316.002	0	17.9326	15.8407	39.3196	1614205565378187	2
2190	0	0	190	1	1240.61	767.369	473.242	0	0	-26.3111	-103.549	266.17	1071.44	3813.39	16049.1	-266.17	53.1911	35.669	34.0335	0	0	0.437524	170.753	-637.605	250	377.661	0	16.156	14.4784	35.7684	1614205565398198	2
2191	0	0	191	1	1170.11	632.419	537.69	0	0	-53.6851	-31.3035	338.026	1241.79	3840.77	16076.6	-338.026	64.6986	33.9703	32.9821	0	0	0.741146	172.9	-640.711	250	484.867	0	12.2324	12.0784	39.7442	1614205565418209	2
2192	0	0	192	1	1100.98	663.795	437.184	0	0	-81.1873	-17.6523	280.536	1081.26	3868.27	16062.9	-280.536	54.5506	36.7469	33.7429	0	0	0.91841	177.076	-639.837	250	431.824	0	15.7094	14.2052	36.3975	1614205565438220	2
2193	0	0	193	1	939.156	598.125	341.03	0	0	-51.4129	-53.52	307.94	1005.49	3838.49	16098.8	-307.94	51.2632	35.7118	32.7968	0	0	0.359977	126.897	-614.589	250	387.448	0	15.6888	14.7294	42.6492	1614205565458231	2
2194	0	0	194	1	1152.46	761.109	391.348	0	0	-106.974	-36.3201	381.177	1318.82	3894.05	16081.6	-381.177	71.693	34.8369	34.6221	0	0	0.972211	143.03	-626.832	250	559.097	0	10.9622	11.6319	44.494	1614205565478242	2
2195	0	0	195	1	1285.58	822.015	463.563	0	0	-93.4388	-27.3842	349.302	1602.49	3880.52	16072.6	-349.302	84.7771	33.1913	32.179	0	0	0.999528	163.584	-632.1	250	779.26	0	9.71474	9.69427	32.796	1614205565498252	2
2196	0	0	196	1	1031.17	668.055	363.112	0	0	-91.8848	-52.9193	304.635	1088.01	3878.96	16098.2	-304.635	55.7489	33.8847	33.6268	0	0	0.589596	152.412	-626.482	250	398.605	0	14.6167	13.5152	38.9624	1614205565518263	2
2197	0	0	197	1	1238.8	724.719	514.084	0	0	-89.1394	-33.6903	319.085	1273.79	3876.22	16079	-319.085	65.8817	35.2117	33.9477	0	0	0.701467	202.074	-652.442	250	513.559	0	12.5881	11.9248	36.0759	1614205565538274	2
2198	0	0	198	1	1174.12	675.639	498.477	0	0	-111.831	-45.1705	315.167	1310.03	3898.91	16090.4	-315.167	67.9396	34.1176	34.2207	0	0	1.01394	189.334	-647.956	250	571.021	0	12.264	11.5026	34.4986	1614205565558285	2
2199	0	0	199	1	1059.52	636.627	422.894	0	0	-86.4649	-92.9006	293.173	1002.97	3873.54	16038.5	-293.173	51.0152	35.707	34.2569	0	0	0.655166	173.528	-641.885	250	338.961	0	16.2678	14.9395	40.7624	1614205565578296	2
2200	0	0	200	1	1234.52	745.462	489.055	0	0	-53.9674	-29.4984	282.05	1431.09	3841.05	16074.8	-282.05	71.8632	33.1635	32.4337	0	0	0.745701	156.743	-627.12	250	550.245	0	11.9819	10.8761	28.3927	1614205565598307	2
2201	0	0	201	1	1190.09	705.528	484.56	0	0	-58.8098	-16.6443	291.15	1344.69	3845.89	16061.9	-291.15	67.9943	34.2007	33.4229	0	0	0.771778	164.05	-635.782	250	500.149	0	12.5212	11.5294	31.0134	1614205565618318	2
2202	0	0	202	1	1108.4	644.431	463.966	0	0	-86.1118	-24.5894	317.919	1121.01	3873.19	16069.9	-317.919	57.9188	34.3249	33.4458	0	0	0.70012	144.73	-624.436	250	363.89	0	13.9236	13.2122	39.8488	1614205565638329	2
2203	0	0	203	1	858.617	490.092	368.525	0	0	-73.1282	-26.0434	305.08	919.588	3860.21	16071.3	-305.08	46.9883	33.8036	33.8554	0	0	0.341885	174.126	-633.488	250	354.64	0	16.8038	15.7067	45.3758	1614205565658340	2
2204	0	0	204	1	783.645	489.468	294.177	0	0	-154.124	-83.7001	389.74	935.622	3841.54	16029.3	-389.74	52.0107	36.0695	35.182	0	0	0.740019	158.517	-631.942	250	372.564	0	14.3332	15.6106	62.1854	1614205565678350	2
2205	0	0	205	1	1290.15	779.318	510.833	0	0	-87.6855	-27.2558	312.35	1365.37	3874.77	16072.5	-312.35	70.2974	35.4118	34.3253	0	0	1.08861	187.622	-646.492	250	519.556	0	12.0545	11.3193	33.1907	1614205565698361	2
2206	0	0	206	1	1297.5	835.698	461.801	0	0	-92.3142	-22.1849	326.982	1245.01	3879.39	16067.4	-326.982	64.8201	33.3551	33.9535	0	0	1.10593	158.251	-632.369	250	471.277	0	12.45	11.9756	37.6648	1614205565718372	2
2207	0	0	207	1	865.946	562.111	303.835	0	0	-80.3599	-108.398	408.469	689.326	3867.44	16054	-408.469	38.3201	35.424	34.8045	0	0	0.388806	135.784	-618.387	250	285.582	0	18.2862	20.9043	89.3462	1614205565738383	2
2208	0	0	208	1	1188.96	743.125	445.838	0	0	-37.9804	-1.33432	243.886	1081.88	3825.06	16046.6	-243.886	53.2566	35.0023	33.4518	0	0	0.698663	162.377	-631.282	250	312.502	0	16.4565	14.4815	33.3777	1614205565758394	2
2209	0	0	209	1	1421.84	979.092	442.746	0	0	-63.4286	-34.3254	331.045	1566.8	3850.51	16079.6	-331.045	81.3258	34.7641	33.0189	0	0	0.652782	233.701	-666.852	250	675.149	0	10.3093	10.0212	31.6512	1614205565778405	2
2210	0	0	210	1	1109.81	743.325	366.486	0	0	-47.4303	-27.9056	334.475	1252.37	3834.51	16073.2	-334.475	65.0394	35.8222	32.6623	0	0	0.530317	210.916	-655.975	250	494.736	0	12.4073	12.1835	39.0287	1614205565798416	2
2211	0	0	211	1	1149.11	713.131	435.976	0	0	-24.9403	-27.7079	337.172	1354.47	3812.02	16073	-337.172	70.3373	33.9154	32.4191	0	0	0.765624	160.364	-631.339	250	576.691	0	11.445	11.2582	36.6623	1614205565818427	2
2212	0	0	212	1	1032.58	625.544	407.039	0	0	-76.1335	-80.9718	369.381	1038.42	3863.21	16026.6	-369.381	55.6705	34.9672	33.4021	0	0	0.511432	160.13	-631.973	250	439.053	0	13.6012	14.1931	52.989	1614205565838438	2
2213	0	0	213	1	1124.59	672.226	452.367	0	0	-60.8639	-25.4355	300.482	1293.33	3847.94	16070.7	-300.482	65.7582	33.6344	32.2128	0	0	0.913314	184.333	-641.451	250	502.28	0	12.6367	11.7545	32.7998	1614205565858449	2
2214	0	0	214	1	1255.6	764.893	490.704	0	0	-72.3524	-14.6358	302.666	1315.17	3859.43	16059.9	-302.666	67.1368	34.1791	32.3033	0	0	0.89945	192.794	-643.737	250	467.553	0	12.474	11.6389	32.53	1614205565878459	2
2215	0	0	215	1	963.479	574.497	388.982	0	0	-123.782	-11.6095	355.516	1041.12	3811.2	16056.9	-355.516	55.8011	35.5374	33.6389	0	0	1.21292	139.097	-623.528	250	438.056	0	13.8893	14.1253	49.3941	1614205565898470	2
2216	0	0	216	1	1071.28	570.071	501.204	0	0	-133.429	-27.315	305.645	1092.51	3820.85	16072.6	-305.645	56.7279	33.8389	34.013	0	0	0.796945	164.872	-634.852	250	409.233	0	14.4051	13.3826	38.6228	1614205565918481	2
2217	0	0	217	1	707.627	445.691	261.936	0	0	-43.7088	-85.4773	340.254	684.848	3830.79	16031.1	-340.254	35.7439	33.0506	33.3656	0	0	0.143957	114.263	-602.62	250	237.523	0	20.0989	20.0368	68.8366	1614205565938492	2
2218	0	0	218	1	871.859	502.239	369.619	0	0	-143.434	-82.7118	295.636	790.104	3830.85	16028.3	-295.636	40.9071	33.6681	34.1966	0	0	0.43602	210.037	-648.653	250	308.922	0	19.3601	17.7766	49.8073	1614205565958503	2
2219	0	0	219	1	1103.59	597.471	506.121	0	0	-84.8233	-20.351	265.248	1051.3	3871.9	16065.6	-265.248	52.6245	32.3371	32.4946	0	0	0.787689	171.645	-635.198	250	382.752	0	15.9469	14.1332	34.9466	1614205565978514	2
2220	0	0	220	1	863.019	488.676	374.343	0	0	-172.207	-92.5198	359.459	708.45	3859.63	16038.1	-359.459	38.7821	33.698	33.5063	0	0	0.772281	196.167	-642.304	250	320.381	0	18.6542	19.0916	70.0491	1614205565998525	2
2221	0	0	221	1	985.075	541.28	443.795	0	0	-134.729	-20.9027	256.562	1069.81	3822.15	16066.2	-256.562	54.1019	33.9573	32.9087	0	0	0.806494	159.788	-627.148	250	352.058	0	16.0809	14.057	33.7477	1614205566018536	2
2222	0	0	222	1	977.359	580.581	396.778	0	0	-33.113	-9.12039	341.334	938.958	3919.85	16054.4	-341.334	48.9822	31.4996	32.2789	0	0	0.0656044	153.342	-620.012	250	371.052	0	15.0448	15.0618	50.7424	1614205566038547	2
2223	0	0	223	1	1028.52	643.982	384.536	0	0	-105.575	-18.4202	296.803	1022.06	3892.66	16063.7	-296.802	52.3613	33.8052	32.8256	0	0	0.769222	164.065	-630.472	250	337.823	0	15.596	14.3212	39.4603	1614205566058558	2
2224	0	0	224	1	1124	780.634	343.366	0	0	-95.2083	-12.4226	332.229	1259.79	3882.29	16057.7	-332.229	65.9099	33.9749	34.04	0	0	1.09189	165.358	-634.484	250	506.336	0	12.269	11.9297	38.1023	1614205566078568	2
2225	0	0	225	1	912.611	553.08	359.53	0	0	-90.9616	5.80979	302.677	932.349	3878.04	16039.5	-302.677	47.8669	33.2256	33.9958	0	0	0.718383	201.676	-646.039	250	385.306	0	16.6131	15.4683	43.9375	1614205566098579	2
2226	0	0	226	1	984.734	665.645	319.089	0	0	-121.109	-74.6193	389.584	944.276	3908.19	16020.2	-389.584	51.9248	32.9323	33.1401	0	0	0.498778	174.345	-633.413	250	376.288	0	13.9655	15.1388	60.4956	1614205566118590	2
2227	0	0	227	1	906.257	630.971	275.286	0	0	-61.0063	-38.9047	359.772	1016.84	3848.09	16084.2	-359.772	53.8966	35.2968	33.4332	0	0	0.40392	141.859	-622.739	250	443.038	0	14.0844	14.464	52.2133	1614205566138601	2
2228	0	0	228	1	1128.76	786.307	342.453	0	0	-57.14	-35.4401	317.935	1405.31	3844.22	16080.7	-317.935	72.2089	31.663	31.7972	0	0	0.740711	133.255	-616.279	250	570.995	0	11.2389	10.7051	32.3717	1614205566158612	2
2229	0	0	229	1	1096.35	769.318	327.035	0	0	-65.1184	-20.2357	279.314	1193	3852.2	16065.5	-279.314	59.9513	32.4443	30.7537	0	0	0.668279	182.646	-634.433	250	443.097	0	13.8897	12.5809	32.2803	1614205566178623	2
2230	0	0	230	1	1085.1	621.741	463.361	0	0	-45.5205	-32.2296	337.838	1081.64	3832.6	16077.5	-337.838	56.2906	34.7342	33.0758	0	0	0.608641	204.324	-649.119	250	456.033	0	13.829	13.66	45.0481	1614205566198634	2
2231	0	0	231	1	995.854	514.345	481.509	0	0	-72.8635	-27.0813	340.478	1050.46	3859.94	16072.3	-340.478	54.9933	34.7367	32.0593	0	0	0.430275	190.127	-641.55	250	444.711	0	14.1021	13.9537	46.0893	1614205566218645	2
2232	0	0	232	1	822.997	503.698	319.298	0	0	-74.0799	0.577346	366.056	887.764	3861.16	16044.7	-366.056	47.4486	33.6967	32.8298	0	0	0.241718	195.131	-640.242	250	406.642	0	15.4226	16.1259	59.1153	1614205566238656	2
2233	0	0	233	1	873.504	512.858	360.646	0	0	-48.6414	-82.6262	308.152	887.588	3935.38	16028.2	-308.152	45.2784	34.4332	33.4884	0	0	0.169725	147.801	-623.585	250	333.668	0	17.287	16.3342	47.841	1614205566258666	2
2234	0	0	234	1	936.161	564.876	371.286	0	0	-83.1079	-29.1064	301.803	939.304	3870.19	16074.4	-301.803	47.9816	32.805	33.3836	0	0	0.499513	122.073	-611.301	250	324.195	0	16.477	15.2641	43.6	1614205566278677	2
2235	0	0	235	1	867.073	567.712	299.361	0	0	-88.5385	-99.5584	325.985	893.727	3875.62	16045.2	-325.985	46.5306	33.2202	32.9495	0	0	0.552781	148.888	-619.896	250	306.544	0	16.4424	15.8585	50.2362	1614205566298688	2
2236	0	0	236	1	988.467	555.511	432.955	0	0	-57.1699	-23.3749	279.237	1097.67	3844.25	16068.6	-279.237	55.0765	34.6731	32.9324	0	0	0.574761	155.054	-629.335	250	385.136	0	15.2362	13.8166	35.5462	1614205566318699	2
2237	0	0	237	1	1013.11	595.805	417.31	0	0	-145.582	-106.421	363.169	1171.64	3833	16052	-363.169	63.76	34.1237	33.1138	0	0	0.953401	172.738	-633.912	250	483.732	0	12.1578	12.544	45.521	1614205566338710	2
2238	0	0	238	1	912.352	508.247	404.105	0	0	-63.7015	-12.031	298.06	976.815	3850.78	16057.3	-298.06	49.6572	32.8968	31.7376	0	0	0.590287	120.946	-606.715	250	367.916	0	15.9675	14.8648	41.1088	1614205566358721	2
2239	0	0	239	1	857.341	522.538	334.803	0	0	-53.4699	-20.1233	336.767	910.197	3840.55	16065.4	-336.767	47.3977	33.0426	31.8653	0	0	0.411143	147.781	-622.479	250	397.758	0	15.7699	15.6099	51.3189	1614205566378732	2
2240	0	0	240	1	899.358	540.002	359.356	0	0	-84.4616	-38.7013	287.848	798.461	3871.54	16084	-287.848	40.4336	33.2183	35.1911	0	0	0.572648	220.288	-650.836	250	339.935	0	19.6435	17.8165	48.7595	1614205566398743	2
2241	0	0	241	1	944.794	620.925	323.869	0	0	-53.8368	-22.1257	331.857	835.702	3840.92	16067.4	-331.857	43.3634	32.9722	32.8135	0	0	0.465008	156.752	-623.727	250	317.428	0	17.1339	16.8155	54.6774	1614205566418754	2
2242	0	0	242	1	723.477	479.714	243.763	0	0	-78.5306	-16.04	391.54	775.127	3865.61	16061.3	-391.54	42.2539	33.5364	31.8175	0	0	0.2469	130.318	-609.996	250	302.52	0	16.6443	18.3025	72.8301	1614205566438765	2
2243	0	0	243	1	825.417	473.562	351.855	0	0	-39.7343	-19.6838	257.67	837.462	3826.81	16064.9	-257.669	41.4445	34.1598	32.2292	0	0	0.501241	155.553	-623.681	250	304.685	0	19.9412	17.7142	42.3906	1614205566458775	2
2244	0	0	244	1	812.36	452.456	359.904	0	0	-110.112	-33.2578	354.074	803.565	3897.19	16078.5	-354.074	42.8243	33.3709	32.5894	0	0	0.546003	131.972	-612.356	250	283.602	0	17.1076	17.2534	61.4142	1614205566478786	2
2245	0	0	245	1	945.835	592.785	353.049	0	0	-46.2141	-99.6341	270.459	850.344	3833.29	16045.2	-270.459	42.3899	34.257	33.8077	0	0	0.170032	164.146	-629.196	250	278.438	0	19.303	17.4231	43.9531	1614205566498797	2
2246	0	0	246	1	969.758	703.1	266.658	0	0	-49.5173	-18.6918	365.439	877.504	3836.6	16064	-365.439	46.667	33.8496	33.6774	0	0	0.40291	151.431	-623.102	250	317.902	0	15.6134	16.3553	60.6993	1614205566518808	2
2247	0	0	247	1	810.359	465.37	344.989	0	0	-79.7443	-80.3739	271.378	604.506	3866.82	16026	-271.378	30.2846	33.8128	33.417	0	0	0.29396	163.925	-624.792	250	251.713	0	26.0776	23.3286	59.2554	1614205566538819	2
2248	0	0	248	1	695.794	413.919	281.876	0	0	-64.4057	-3.01113	346.156	674.812	3851.49	16048.3	-346.156	35.4721	32.7135	33.9693	0	0	0.583613	148.764	-620.601	250	283.609	0	20.0487	20.2926	70.7838	1614205566558830	2
2249	0	0	249	1	953.16	594.521	358.639	0	0	-116.463	-108.239	351.071	913.897	3903.54	16053.8	-351.071	48.851	33.2059	33.1308	0	0	0.467376	190.663	-640.359	250	354.608	0	15.306	15.4217	54.3971	1614205566578841	2
2250	0	0	250	1	1011.62	673.549	338.066	0	0	-84.2394	-24.303	340.294	936.451	3871.32	16069.6	-340.294	49.1275	33.9105	31.9819	0	0	0.670887	157.583	-622.87	250	331.632	0	15.4656	15.2649	50.6559	1614205566598852	2
2251	0	0	251	1	987.982	602.752	385.23	0	0	-77.7115	-104.089	285.026	989.34	3864.79	16049.7	-285.026	50.0191	34.2759	32.5918	0	0	0.323279	176.198	-635.786	250	405.525	0	16.444	14.9969	39.5655	1614205566618863	2
2252	0	0	252	1	1294.66	775.168	519.488	0	0	-77.8871	-86.5191	254.462	1323.31	3864.97	16032.1	-254.462	65.6663	33.0438	31.7677	0	0	0.581862	199.786	-650.142	250	508.314	0	13.4295	11.8108	28.2684	1614205566638874	2
2253	0	0	253	1	826.056	438.876	387.18	0	0	-69.7185	-101.805	266.64	935.857	3856.8	16047.4	-266.64	46.7213	33.794	34.6009	0	0	0.561784	177.615	-639.166	250	380.265	0	17.8487	15.9739	40.0045	1614205566658884	2
2254	0	0	254	1	911.549	550.857	360.692	0	0	-121.683	-13.0425	347.905	953.484	3908.76	16058.3	-347.905	50.7887	33.328	32.1211	0	0	0.609436	163.43	-628.603	250	410.145	0	14.8525	14.8998	50.831	1614205566678895	2
2255	0	0	255	1	835.645	540.121	295.524	0	0	-56.3116	-78.4486	289.045	758.885	3843.39	16024	-289.045	38.2641	31.72	32.4194	0	0	0.500694	146.355	-616.429	250	281.033	0	20.0714	18.4228	50.3951	1614205566698906	2
2256	0	0	256	1	956.213	577.095	379.118	0	0	-132.79	-86.8799	342.027	971.058	3820.21	16032.5	-342.027	51.6973	33.8325	32.0398	0	0	0.607057	176.458	-631.01	250	379.107	0	14.8022	14.6465	49.1536	1614205566718917	2
2257	0	0	257	1	833.923	533.61	300.313	0	0	-80.3576	-82.5927	341.742	847.314	3867.44	16028.2	-341.742	44.4975	33.6386	32.74	0	0	0.47405	169.416	-627.768	250	319.604	0	16.7709	16.6153	56.4392	1614205566738928	2
2258	0	0	258	1	945.831	613.074	332.757	0	0	-61.6082	-102.681	269.018	940.526	3848.69	16048.3	-269.018	46.9575	33.2703	33.1494	0	0	0.234827	160.5	-624.06	250	319.515	0	17.5477	15.7781	39.6445	1614205566758939	2
2259	0	0	259	1	770.994	412.536	358.458	0	0	-172.652	-73.0965	299.374	712.149	3860.07	16018.7	-299.374	37.4037	33.7499	31.5469	0	0	0.809288	169.114	-627.351	250	332.186	0	20.9396	19.1413	53.7248	1614205566778950	2
2260	0	0	260	1	882.841	492.028	390.813	0	0	-88.0711	-91.2607	319.289	788.076	3875.15	16036.9	-319.289	40.8017	32.9085	32.7039	0	0	0.567201	165.099	-629.73	250	330.767	0	18.5311	17.6724	54.5417	1614205566798961	2
2261	0	0	261	1	927.559	615.647	311.912	0	0	-87.4462	-75.4282	365.341	960.719	3874.53	16021	-365.341	51.4247	32.4326	31.7582	0	0	0.294445	136.441	-613.778	250	379.488	0	14.3042	14.7441	54.5601	1614205566818972	2
2263	0	0	263	1	795.882	470.562	325.32	0	0	-71.8384	-94.6624	366.974	768.648	3958.58	16040.3	-366.974	41.151	34.0665	32.9357	0	0	0.269171	170.624	-631.24	250	331.36	0	17.4612	18.2862	68.5968	1614205566858993	2
2264	0	0	264	1	1243.57	758.976	484.591	0	0	-55.1934	-57.8875	315.174	1344.85	3842.27	16003.5	-315.174	68.9379	32.6289	31.4812	0	0	0.615312	189.209	-643.675	250	581.26	0	11.8197	11.1827	33.3981	1614205566879004	2
2265	0	0	265	1	927.317	603.786	323.531	0	0	-68.6561	-61.3992	326.384	927.114	3855.74	16007	-326.384	47.9988	33.7664	32.2736	0	0	0.542201	163.902	-628.753	250	371.964	0	15.9905	15.3932	48.7252	1614205566899015	2
2266	0	0	266	1	885.263	562.828	322.436	0	0	-17.0537	-95.7372	340.627	823.732	3804.13	16041.3	-340.627	42.9592	32.3066	30.6331	0	0	0.382821	163.692	-623.704	250	355.677	0	17.0359	16.9002	56.9546	1614205566919026	2
2267	0	0	267	1	997.732	578.076	419.656	0	0	-31.3071	-95.8826	265.862	1129.2	3818.39	16041.5	-265.862	56.04	32.4071	31.1869	0	0	0.533565	139.676	-614.103	250	391.087	0	14.959	13.4015	33.1103	1614205566939037	2
2268	0	0	268	1	792.874	420.6	372.274	0	0	-66.5005	-102.686	256.038	868.049	3853.58	16048.3	-256.038	43.0575	33.4272	32.6203	0	0	0.180942	142.469	-618.48	250	279.466	0	19.2843	17.1025	41.1025	1614205566959048	2
2269	0	0	269	1	941.753	556.931	384.821	0	0	-56.8481	-15.0954	285.118	1041.14	3843.93	16060.4	-285.118	52.4481	32.6706	31.4244	0	0	0.667386	150.696	-618.68	250	370.44	0	15.4576	14.1487	37.1683	1614205566979059	2
2270	0	0	270	1	936.28	542.151	394.129	0	0	-96.3108	-91.6702	349.462	890.356	3883.39	16037.3	-349.462	47.219	31.7666	32.7841	0	0	0.609844	149.64	-621.743	250	350.529	0	15.5802	15.6295	55.1211	1614205566999070	2
2271	0	0	271	1	761.723	477.429	284.294	0	0	-99.4605	-89.0398	339.876	863.553	3886.54	16034.6	-339.876	45.4895	31.6192	31.6354	0	0	0.85991	132.116	-611.335	250	357.27	0	16.2383	15.9837	53.8761	1614205567019081	2
2272	0	0	272	1	849.128	347.601	501.527	0	0	-120.938	-85.5415	219.373	750.711	3808.36	16031.1	-219.373	37.0494	32.3358	31.1576	0	0	0.566918	125.291	-605.16	250	213.242	0	23.0065	19.5575	43.1095	1614205567039091	2
2273	0	0	273	1	859.66	583.685	275.975	0	0	-53.4655	-76.7653	330.67	600.221	3840.55	16022.4	-330.67	31.1205	30.6265	32.0876	0	0	0.109295	172.522	-626.341	250	259.105	0	22.4061	21.9164	72.9185	1614205567059102	2
2274	0	0	274	1	855.446	458.122	397.324	0	0	-85.0513	-6.46772	298.613	809.481	3872.13	16051.7	-298.613	41.35	32.1455	31.5959	0	0	0.568225	165.672	-626.543	250	317.966	0	18.6739	17.3196	48.1801	1614205567079113	2
2275	0	0	275	1	1016.34	715.143	301.193	0	0	-43.4361	-12.7159	309.206	1155.95	3830.52	16058	-309.206	59.0161	31.992	31.4578	0	0	0.806131	164.954	-627.241	250	455.373	0	13.4512	12.7321	36.8939	1614205567099124	2
2276	0	0	276	1	879.213	514.613	364.6	0	0	-31.6362	-94.2	319.04	897.867	3818.72	16039.8	-319.04	46.1126	32.4758	31.9608	0	0	0.308978	144.987	-615.376	250	383.058	0	16.472	15.8134	48.6188	1614205567119135	2
2277	0	0	277	1	1021.32	621.143	400.182	0	0	-159.08	-21.0782	321.023	925.638	3846.5	16066.3	-321.023	49.0286	31.9167	31.6723	0	0	0.971409	187.775	-635.62	250	349.803	0	15.6749	14.928	45.8989	1614205567139146	2
2278	0	0	278	1	728.09	478.04	250.05	0	0	-94.7369	-98.1374	259.404	894.958	3881.82	16043.7	-259.404	44.7259	32.5215	33.0007	0	0	0.498979	123.149	-609.076	250	294.147	0	18.6092	16.4029	40.0335	1614205567159157	2
2279	0	0	279	1	732.72	443.138	289.581	0	0	-133.136	-105.066	309.587	670.071	3920.22	16050.7	-309.587	34.9285	33.5561	33.5433	0	0	0.38061	153.875	-616.898	250	215.368	0	21.6928	20.4421	60.7018	1614205567179168	2
2280	0	0	280	1	627.538	404.208	223.331	0	0	-109.092	-48.0228	338.549	492.889	3896.17	15993.6	-338.549	25.9599	33.8424	32.3131	0	0	0.320268	138.633	-611.029	250	178.669	0	27.3276	26.6777	90.5429	1614205567199179	2
2281	0	0	281	1	679.056	460.118	218.938	0	0	-115.971	-67.1904	342.271	693.208	3903.05	16012.8	-342.271	36.6889	34.2258	33.7266	0	0	0.479261	146.154	-616.358	250	301.572	0	20.0421	19.7531	67.9409	1614205567219190	2
2282	0	0	282	1	836.981	500.764	336.217	0	0	-106.915	-19.6928	264.753	808.061	3894	16065	-264.753	40.6678	33.0955	32.9027	0	0	0.693276	176.317	-629.508	250	279.274	0	20.2053	17.8373	43.9739	1614205567239200	2
2283	0	0	283	1	1094.8	588.301	506.496	0	0	-23.7818	-11.7546	291.813	1098.37	3910.52	16057	-291.813	55.3697	34.4579	32.9002	0	0	0.795509	164.407	-632.202	250	428.601	0	14.8966	13.7498	36.9464	1614205567259211	2
2284	0	0	284	1	865.764	559.314	306.449	0	0	-112.066	-86.0735	332.843	817.334	3899.15	16031.7	-332.843	42.9588	33.0395	31.6992	0	0	0.429582	190.475	-636.299	250	302.374	0	17.4434	16.9571	55.113	1614205567279222	2
2285	0	0	285	1	702.807	465.018	237.789	0	0	-111.195	-8.86429	337.021	657.421	3798.61	16054.1	-337.021	34.6569	32.0289	30.5176	0	0	0.675868	156.578	-615.822	250	246.859	0	20.7025	20.338	66.8765	1614205567299233	2
2286	0	0	286	1	840.766	432.334	408.432	0	0	-135.504	8.1821	291.191	962.034	3822.92	16037.1	-291.191	49.7153	31.5406	30.3706	0	0	1.04829	166.273	-623.282	250	401.007	0	16.0542	14.6848	39.33	1614205567319244	2
2287	0	0	287	1	715.824	423.833	291.991	0	0	-134.071	-85.6732	239.648	715.74	3921.15	16031.3	-239.648	35.82	33.0317	31.2548	0	0	0.627503	177.795	-625.104	250	259.178	0	23.297	20.1283	46.1717	1614205567339255	2
2288	0	0	288	1	956.041	620.305	335.735	0	0	-66.2093	-70.7364	338.749	882.179	3853.29	16016.3	-338.749	46.0829	33.326	32.9721	0	0	0.586043	167.542	-628.982	250	362.672	0	16.2308	16.0095	53.9508	1614205567359266	2
2289	0	0	289	1	770.898	514.918	255.981	0	0	-74.2842	-68.3911	359.761	923.105	3861.36	16014	-359.761	49.0593	32.0629	30.9723	0	0	0.174759	125.957	-606.76	250	379.582	0	14.8526	15.1819	55.1422	1614205567379277	2
2290	0	0	290	1	1107.79	683.505	424.284	0	0	-23.9704	-66.6606	290.451	1204.89	3910.71	16012.3	-290.451	60.5807	31.9804	30.5721	0	0	0.323814	153.356	-621.408	250	462.378	0	13.5108	12.3586	33.378	1614205567399288	2
2291	0	0	291	1	735.18	494.089	241.091	0	0	-169.839	-73.2607	332.091	714.33	3857.26	16018.9	-332.091	38.2669	32.2979	31.5411	0	0	0.530701	145.323	-614.456	250	285.856	0	19.2479	18.5899	60.7854	1614205567419299	2
2292	0	0	292	1	928.425	469.031	459.394	0	0	-85.1966	-83.8874	306.534	747.332	3872.28	16029.5	-306.534	38.3134	32.5491	33.0665	0	0	0.405548	201.743	-640.373	250	296.271	0	19.8656	18.5654	54.528	1614205567439309	2
2293	0	0	293	1	813.808	498.19	315.617	0	0	-121.24	-80.9322	353.183	763.344	3908.32	16026.5	-353.183	40.8188	33.6527	32.1142	0	0	0.546746	172.492	-626.642	250	311.646	0	17.8716	18.0464	64.0467	1614205567459320	2
2294	0	0	294	1	937.703	520.161	417.543	0	0	-55.7885	-91.9029	263.62	862.931	3842.87	16037.5	-263.62	42.882	33.6396	30.9223	0	0	0.290746	150.691	-618.174	250	272.426	0	19.0809	17.0802	41.5788	1614205567479331	2
2295	0	0	295	1	872.466	463.543	408.922	0	0	-95.0858	-71.6051	210.244	820.524	3782.51	16017.2	-210.244	40.0255	33.4944	31.1504	0	0	0.508576	175.608	-631.614	250	237.33	0	21.8015	18.4254	39.8382	1614205567499342	2
2296	0	0	296	1	761.069	545.797	215.272	0	0	-62.4404	-96.4922	388.126	626.361	3849.52	16042.1	-388.126	34.0819	33.2176	31.9916	0	0	0.128455	153.495	-618.51	250	289.735	0	19.982	21.9277	88.6293	1614205567519353	2
2297	0	0	297	1	988.584	512.481	476.103	0	0	-117.785	-90.5248	240.226	1030.64	3805.21	16036.1	-240.226	51.3108	33.5756	32.9457	0	0	0.822249	129.705	-614.468	250	297.958	0	17.1326	14.7841	34.2204	1614205567539364	2
2298	0	0	298	1	614.167	387.043	227.123	0	0	-104.416	-88.7993	338.009	513.938	3891.5	16034.4	-338.009	27.0668	32.7965	32.2675	0	0	0.227116	122.777	-602.7	250	211.375	0	26.0174	25.5811	86.7306	1614205567559375	2
2299	0	0	299	1	714.011	486.497	227.514	0	0	-97.8882	-57.0028	362.511	626.075	3884.97	16002.6	-362.511	33.4829	33.7501	32.5146	0	0	0.35111	138.607	-610.815	250	247.098	0	21.1373	21.5858	80.4008	1614205567579386	2
2300	0	0	300	1	799.834	510.696	289.138	0	0	-84.8482	-55.2038	385.616	546.182	3971.59	16000.8	-385.616	29.6677	32.9765	32.4629	0	0	0.310204	146.955	-614.006	250	209.616	0	22.7547	24.5033	99.2957	1614205567599397	2
2301	0	0	301	1	852.079	513.685	338.394	0	0	-99.0044	-72.5491	291.694	796.78	3886.08	16018.1	-291.694	40.5709	29.5912	30.3383	0	0	0.649442	168.37	-619.94	250	326.408	0	18.7572	17.0484	47.0196	1614205567619407	2
2302	0	0	302	1	780.673	519.706	260.967	0	0	-87.742	-89.1204	335.284	855.989	3874.82	16034.7	-335.284	44.8227	32.1917	30.4586	0	0	0.387754	151.283	-616.864	250	340.91	0	16.568	16.2077	53.026	1614205567639418	2
2303	0	0	303	1	834.072	466.312	367.76	0	0	-80.3672	-81.0292	326.242	891.988	3867.45	16026.6	-326.242	46.3074	32.6797	30.7536	0	0	0.303033	187.274	-630.613	250	374.851	0	16.3468	15.7479	49.4951	1614205567659429	2
2304	0	0	304	1	756.276	439.477	316.799	0	0	-102.629	-71.2271	295.745	563.051	3889.71	16016.8	-295.745	28.7676	32.9127	31.1742	0	0	0.137663	213.901	-637.918	250	227.291	0	26.1735	23.9308	66.5253	1614205567679440	2
2305	0	0	305	1	878.115	528.905	349.21	0	0	-129.05	-18.8338	264.911	927.626	3816.47	16064.1	-264.911	47.0219	30.9377	29.3826	0	0	0.461441	178.336	-625.789	250	314.343	0	17.342	15.3112	37.4902	1614205567699451	2
2306	0	0	306	1	669.365	356.237	313.128	0	0	-64.9948	-81.3901	205.08	535.421	3852.07	16027	-205.08	25.8925	31.6578	31.6041	0	0	0.10778	136.081	-605.881	250	184.292	0	31.7245	27.0672	57.887	1614205567719462	2
2307	0	0	307	1	844.973	487.087	357.885	0	0	-123.062	-16.7968	277.557	809.093	3810.48	16062.1	-277.557	41.2132	30.8377	30.0312	0	0	0.663569	181.473	-627.64	250	335.011	0	19.1023	17.1278	43.9347	1614205567739473	2
2308	0	0	308	1	823.512	479.007	344.505	0	0	-142.736	2.69231	336.968	717.206	3830.16	16042.6	-336.968	38.2187	32.2819	30.9995	0	0	0.606839	158.543	-617.929	250	261.345	0	18.9955	18.7624	61.4437	1614205567759484	2
2309	0	0	309	1	810.937	495.137	315.799	0	0	-70.6032	-80.4292	306.133	842.525	3857.68	16026	-306.133	43.0542	32.4448	31.329	0	0	0.31878	124.273	-604.172	250	286.629	0	17.8134	16.6896	48.3653	1614205567779495	2
2310	0	0	310	1	706.46	415.646	290.814	0	0	-107.828	-67.1182	434.935	574.141	3894.91	16012.7	-434.935	32.6765	31.6853	30.3476	0	0	0.158845	161.117	-617.484	250	292.501	0	20.0792	24.2229	109.594	1614205567799506	2
2311	0	0	311	1	704.539	400.31	304.229	0	0	-126.566	-42.0327	310.537	649.546	3813.99	16087.3	-310.537	33.735	32.6336	29.7788	0	0	0.638473	163.275	-616.707	250	238.85	0	22.0425	20.5983	60.4334	1614205567819516	2
2312	0	0	312	1	846.658	511.381	335.278	0	0	-108.118	-91.9717	316.697	869.549	3895.2	16037.6	-316.697	45.1555	31.5346	31.3242	0	0	0.691514	165.842	-624.796	250	315.938	0	16.8334	15.9424	48.3923	1614205567839527	2
2313	0	0	313	1	771.307	519.795	251.513	0	0	-77.3945	-58.6345	343.033	701.952	3864.47	16004.2	-343.033	36.8395	31.8851	32.0735	0	0	0.24279	166.979	-623.854	250	297.692	0	19.3785	19.1792	66.5065	1614205567859538	2
2314	0	0	314	1	827.443	463.166	364.277	0	0	-126.119	-84.86	337.163	756.194	3813.54	16030.5	-337.163	40.0271	32.6351	30.4248	0	0	0.315336	186.762	-630.247	250	307.32	0	18.3288	17.9699	59.3178	1614205567879549	2
2315	0	0	315	1	1067.82	675.275	392.542	0	0	-54.7861	-90.0956	304.898	1101.68	3841.87	16035.7	-304.898	56.1456	31.7424	31.0733	0	0	0.339286	178.001	-632.945	250	457.5	0	14.084	13.2276	37.976	1614205567899560	2
2316	0	0	316	1	848.859	496.665	352.194	0	0	-79.0895	-83.656	269.352	866.38	3866.17	16029.3	-269.352	43.3531	32.2601	30.4627	0	0	0.575425	153.219	-617.254	250	360.237	0	18.6298	16.6357	41.4756	1614205567919571	2
2317	0	0	317	1	639.161	355.24	283.921	0	0	-103.016	-50.6688	321.146	462.043	3890.1	15996.3	-321.146	24.0015	32.2205	31.6595	0	0	0.424788	151.285	-614.526	250	192.121	0	29.5295	27.9583	88.2733	1614205567939582	2
2318	0	0	318	1	773.827	436.736	337.09	0	0	-47.4444	-77.5352	305.159	754.023	3834.52	16023.1	-305.159	38.3719	33.0655	29.9963	0	0	0.235237	140.004	-612.417	250	262.898	0	19.7241	18.5146	52.9635	1614205567959593	2
2319	0	0	319	1	940.475	683.006	257.469	0	0	-64.4831	-87.2766	325.316	1004.38	3851.56	16032.9	-325.316	51.9866	31.5699	31.1187	0	0	0.340544	135.698	-611.119	250	389.858	0	14.6212	14.1439	44.5106	1614205567979604	2
2320	0	0	320	1	860.577	531.19	329.387	0	0	-104.655	-81.1745	333.882	957.704	3891.74	16026.8	-333.882	50.2625	31.9504	31.0924	0	0	0.602712	149.975	-618.865	250	379.306	0	15.0742	14.6382	47.6862	1614205567999615	2
2321	0	0	321	1	967.433	599.64	367.793	0	0	-56.2251	-76.943	293.297	1102.2	3843.31	16022.5	-293.297	55.7193	30.9868	29.1569	0	0	0.466261	185.014	-633.498	250	454.22	0	14.2687	13.1448	35.7827	1614205568019625	2
2322	0	0	322	1	876.887	485.398	391.488	0	0	-35.8562	3.62118	298.098	827.618	3822.94	16041.6	-298.098	41.9832	32.313	30.4108	0	0	0.592212	167.248	-621.799	250	347.157	0	18.2998	17.0958	47.0273	1614205568039636	2
2323	0	0	323	1	662.802	362.094	300.708	0	0	-64.6656	-102.913	322.854	540.067	3851.75	16048.5	-322.854	27.9423	31.7424	30.339	0	0	0.443134	150.413	-613.101	250	215.193	0	25.1975	24.4093	76.748	1614205568059647	2
2324	0	0	324	1	674.673	495.775	178.899	0	0	-50.0266	-78.9256	307.49	492.6	3837.11	16024.5	-307.49	25.1171	33.1196	31.5081	0	0	0.163117	189.045	-630.557	250	211.314	0	28.7857	27.1695	79.9423	1614205568079658	2
2325	0	0	325	1	826.863	476.393	350.47	0	0	-89.1649	-7.38735	215.193	816.821	3776.58	16052.6	-215.193	40.0291	32.0598	30.6294	0	0	0.72683	160.974	-621.14	250	259.848	0	21.3564	18.2238	39.561	1614205568099669	2
2326	0	0	326	1	881.926	568.195	313.73	0	0	-135.167	-91.6564	282.658	902.735	3822.59	16037.3	-282.658	46.2569	31.0019	29.7257	0	0	0.625382	160.996	-618.059	250	348.644	0	17.1839	15.523	40.6412	1614205568119680	2
2327	0	0	327	1	678.596	382.17	296.426	0	0	-61.1963	-49.4498	355.869	529.154	3848.28	15995.1	-355.869	27.9652	32.0017	31.1773	0	0	0.27104	157.711	-615.081	250	248.832	0	24.264	24.7364	90.7765	1614205568139691	2
2328	0	0	328	1	983.85	547.12	436.73	0	0	-123.789	-75.8579	267.301	902.052	3910.87	16021.5	-267.301	45.6153	30.3971	30.1029	0	0	0.50146	181.401	-627.85	250	368.588	0	17.6873	15.6275	39.078	1614205568159702	2
2329	0	0	329	1	1006.55	598.35	408.197	0	0	-33.4542	-75.6906	308.16	844.508	3820.53	16021.3	-308.16	42.9992	31.7844	30.4481	0	0	0.121137	184.729	-633.888	250	349.528	0	17.6123	16.5615	48.4266	1614205568179713	2
2330	0	0	330	1	820.666	487.709	332.957	0	0	-101.832	-73.9597	372.96	725.771	3888.91	16019.6	-372.96	39.1974	31.54	31.142	0	0	0.540702	182.654	-628.3	250	319.689	0	17.7943	18.5988	71.4162	1614205568199724	2
2331	0	0	331	1	775.085	477.663	297.422	0	0	-85.2745	2.30184	333.861	721.938	3872.35	16043	-333.861	37.7748	30.632	28.9663	0	0	0.780192	150.953	-610.794	250	307.981	0	18.8927	18.5339	59.6181	1614205568219734	2
2332	0	0	332	1	621.73	346.497	275.232	0	0	-81.4825	-74.4715	330.449	615.348	3868.56	16020.1	-330.449	32.0388	30.2557	29.7665	0	0	0.213496	186.109	-626.155	250	294.412	0	21.8495	21.1844	69.1903	1614205568239745	2
2333	0	0	333	1	1057.64	669.873	387.764	0	0	-74.0252	-84.028	338.454	938.785	3861.11	16029.6	-338.454	49.1288	32.0576	32.7008	0	0	0.475489	190.167	-638.36	250	449.365	0	15.2144	15.0158	50.5384	1614205568259756	2
2334	0	0	334	1	776.313	485.441	290.872	0	0	-77.1465	-9.21313	282.875	791.694	3864.23	16054.5	-282.875	39.9904	31.5939	30.5038	0	0	0.68272	154.797	-617.146	250	261.872	0	19.4742	17.73	46.1908	1614205568279767	2
2335	0	0	335	1	850.39	545.524	304.866	0	0	-93.4751	-78.4735	300.452	813.873	3880.56	16024.1	-300.452	41.6235	31.8553	31.3301	0	0	0.79958	195.386	-635.313	250	285.967	0	18.521	17.085	48.4635	1614205568299778	2
2336	0	0	336	1	890.19	610.38	279.811	0	0	-33.5587	-37.8992	429.421	781.367	3920.3	15983.5	-429.421	43.7376	31.3728	29.7967	0	0	0.261227	148.803	-612.637	250	347.03	0	15.4225	18.5217	81.782	1614205568319789	2
2337	0	0	337	1	661.635	509.404	152.231	0	0	-72.9742	-63.0716	397.32	634.18	3860.05	16008.7	-397.32	34.7224	31.6154	30.9281	0	0	0.475286	140.434	-610.474	250	259.153	0	19.2604	21.327	88.6074	1614205568339800	2
2338	0	0	338	1	771.719	448.541	323.178	0	0	-122.864	-81.4563	231.362	890.514	3810.28	16027.1	-231.362	44.2099	30.2626	30.3096	0	0	0.445837	166.618	-621.409	250	332.871	0	19.0477	16.2796	37.1383	1614205568359811	2
2339	0	0	339	1	837.215	495.674	341.541	0	0	-151.917	-77.3276	278.965	697.516	3839.34	16022.9	-278.965	35.8759	32.2197	30.2027	0	0	0.485263	182.013	-624.037	250	264.82	0	21.8788	19.6011	50.6583	1614205568379822	2
2340	0	0	340	1	875.288	519.929	355.359	0	0	-83.3242	-69.011	325.485	894.6	3870.4	16014.6	-325.485	46.419	30.4997	29.2468	0	0	0.54975	157.052	-615.535	250	337.286	0	15.9875	15.317	48.14	1614205568399832	2
2341	0	0	341	1	651.395	413.124	238.271	0	0	-110.442	-66.5948	333.69	658.591	3897.52	16012.2	-333.69	34.588	31.528	30.229	0	0	0.283253	178.3	-622.374	250	286.221	0	20.7197	20.0742	66.0391	1614205568419843	2
2342	0	0	342	1	767.685	478.77	288.914	0	0	-97.31	-61.7153	429.593	550.735	3884.39	16007.3	-429.593	31.1177	32.6106	31.5938	0	0	0.20631	159.263	-619.412	250	256.734	0	21.2289	25.2673	113.829	1614205568439854	2
2343	0	0	343	1	666.624	437.15	229.473	0	0	-123.056	-53.4299	319.007	569.631	3810.48	15999	-319.007	29.7129	29.4638	29.6482	0	0	0.47712	182.091	-621.388	250	254.4	0	23.645	22.3253	69.6862	1614205568459865	2
2344	0	0	344	1	623.437	377.651	245.786	0	0	-119.536	-33.6791	279.057	620.931	3806.96	15979.3	-279.057	31.583	30.2642	28.3383	0	0	0.524569	149.589	-607.287	250	231.716	0	23.9441	21.3674	55.2023	1614205568479876	2
2345	0	0	345	1	758.755	456.552	302.203	0	0	-125.707	-48.103	319.323	883.34	3813.13	15993.7	-319.323	46.1257	31.263	30.0198	0	0	0.513022	133.894	-605.994	250	322.542	0	16.4164	15.4926	47.407	1614205568499887	2
2346	0	0	346	1	698.103	430.296	267.807	0	0	-116.829	-62.3319	320.808	551.456	3903.91	16007.9	-320.809	28.7488	32.0931	30.7053	0	0	0.18884	135.341	-606.937	250	196.705	0	24.9934	23.7104	73.9512	1614205568519898	2
2347	0	0	347	1	892.502	547.142	345.36	0	0	-48.7893	-73.4438	325.093	910.723	3835.87	16019	-325.093	46.9937	31.3871	29.5688	0	0	0.200897	155.463	-616.959	250	344.117	0	15.8533	15.3063	47.9594	1614205568539909	2
2348	0	0	348	1	1118.87	579.374	539.491	0	0	-76.5987	-60.6841	312.682	1037.85	3863.68	16006.3	-312.682	53.2954	32.2948	30.6926	0	0	0.599655	151.572	-619.678	250	394.6	0	14.7078	13.8127	40.9218	1614205568559920	2
2349	0	0	349	1	677.107	421.848	255.259	0	0	-158.876	-68.0958	372.879	580.834	3846.3	16013.7	-372.879	31.894	30.2571	31.6247	0	0	0.396702	147.624	-609.976	250	259.318	0	20.9479	22.0287	86.222	1614205568579931	2
2350	0	0	350	1	916.916	485.137	431.779	0	0	-112.712	-74.2117	213.528	988.541	3800.13	16019.8	-213.528	48.5317	31.3614	29.5697	0	0	0.612839	182.541	-632.034	250	348.704	0	17.9919	15.1951	33.3079	1614205568599941	2
2351	0	0	351	1	1052.94	623.38	429.564	0	0	-131.439	-69.0247	296.931	1110.49	3818.86	16014.6	-296.931	57.2689	32.1342	30.9046	0	0	0.762062	169.873	-628.554	250	418.042	0	14.2238	13.0048	36.0672	1614205568619952	2
2352	0	0	352	1	1049.22	625.725	423.491	0	0	-60.5252	-62.251	297.507	1065.69	3847.61	16007.9	-297.507	54.0339	29.4677	29.116	0	0	0.543148	181.915	-626.335	250	471.42	0	14.3777	13.2635	37.1013	1614205568639963	2
2353	0	0	353	1	765.699	415.455	350.245	0	0	-50.0614	-94.1029	238.537	682.771	3837.14	16039.7	-238.537	33.4525	30.965	30.0962	0	0	0.22938	173.836	-621.051	250	256.575	0	23.9014	20.936	48.0191	1614205568659974	2
2354	0	0	354	1	768.966	512.748	256.218	0	0	-76.7413	-30.6666	300.629	610.98	3863.82	15976.3	-300.629	31.1449	29.1135	30.4043	0	0	0.284064	226.388	-639.703	250	310.083	0	23.1039	21.3742	61.6593	1614205568679985	2
2355	0	0	355	1	896.865	538.912	357.953	0	0	-75.788	-89.2234	252.847	926.195	3862.87	16034.8	-252.847	45.9061	30.4315	28.7945	0	0	0.47537	166.8	-616.872	250	331.148	0	17.7262	15.6041	37.0125	1614205568699996	2
2356	0	0	356	1	644.904	342.526	302.379	0	0	-73.752	-36.432	340.063	492.581	3860.83	15982	-340.063	25.7772	32.308	30.8211	0	0	0.332108	150.394	-613.154	250	221.274	0	26.778	26.4366	90.1774	1614205568720007	2
2357	0	0	357	1	889.874	523.384	366.491	0	0	-72.2715	-87.9263	295.158	997.328	3859.35	16033.5	-295.158	50.6346	31.3265	30.8393	0	0	0.512671	172.289	-624	250	410.132	0	15.5717	14.378	39.7301	1614205568740018	2
2358	0	0	358	1	830.887	480.238	350.649	0	0	-40.4749	-103.301	245.44	739.529	3827.55	16048.9	-245.44	36.3404	30.8252	28.879	0	0	0.201103	202.91	-633.181	250	317.363	0	21.9016	19.3094	44.7929	1614205568760029	2
2359	0	0	359	1	733.358	444.526	288.832	0	0	-45.4758	-68.8464	353.561	668.577	3832.56	16014.4	-353.561	35.224	32.2831	31.4452	0	0	0.117321	129.162	-605.121	250	279.138	0	19.862	20.1975	72.9666	1614205568780040	2
2360	0	0	360	1	617.057	450.906	166.151	0	0	-77.6596	-47.2453	460.399	641.573	3864.74	15992.8	-460.399	37.1801	31.1387	29.7095	0	0	0.288487	120.849	-596.773	250	276.351	0	17.7275	22.9861	107.644	1614205568800050	2
2361	0	0	361	1	867.679	501.618	366.061	0	0	-86.7994	-94.7022	302.864	1066.13	3873.88	16040.3	-302.864	54.5805	30.362	29.0682	0	0	0.400366	200.807	-637.833	250	482.953	0	14.354	13.3464	37.7319	1614205568820061	2
2362	0	0	362	1	807.343	417.748	389.595	0	0	-102.071	-56.8666	281.401	749.657	3889.15	16002.5	-281.401	37.9618	29.9849	31.0971	0	0	0.529519	163.404	-618.962	250	290.791	0	20.3043	18.1498	48.3071	1614205568840072	2
2363	0	0	363	1	851.751	603.909	247.842	0	0	-87.3812	-64.3951	385.633	858.529	3874.46	16010	-385.633	46.6754	30.0406	29.3521	0	0	0.452044	144.389	-610.423	250	380.269	0	14.8719	15.9369	62.8996	1614205568860083	2
2364	0	0	364	1	1082.05	646.405	435.647	0	0	-76.066	-68.8016	280.945	1232.19	3863.15	16014.4	-280.945	62.0128	29.2445	29.6504	0	0	0.500802	126.585	-604.495	250	441.589	0	13.1449	11.8351	31.0945	1614205568880094	2
2365	0	0	365	1	832.891	494.056	338.834	0	0	-88.5175	-57.276	402.72	835.225	3875.6	16002.9	-402.72	46.04	30.4539	29.0169	0	0	0.277213	167.657	-619.124	250	392.027	0	14.926	16.5698	68.1988	1614205568900105	2
2366	0	0	366	1	710.496	473.897	236.599	0	0	-35.4236	-90.3044	317.392	505.141	3822.5	16035.9	-317.392	25.9125	31.5865	29.6527	0	0	0.181508	170.621	-617.444	250	241.041	0	27.0906	26.0008	79.5905	1614205568920116	2
2368	0	0	368	1	755.918	503.842	252.076	0	0	-102.633	-72.7755	296.931	752.014	3889.71	16018.4	-296.931	38.4524	31.1261	30.0152	0	0	0.404613	218.112	-645.026	250	351.757	0	19.7983	18.1245	50.5418	1614205568960138	2
2369	0	0	369	1	797.079	489.111	307.968	0	0	-111.096	-70.5771	317.965	784.566	3898.18	16016.2	-317.965	40.7646	30.944	31.3872	0	0	0.770886	166.65	-621.289	250	326.984	0	18.2575	17.241	53.1717	1614205568980148	2
2370	0	0	370	1	798.072	436.33	361.742	0	0	-145.392	-73.0333	231.916	793.618	3832.81	16018.6	-231.916	39.7438	31.2472	30.4614	0	0	0.438395	189.182	-632.427	250	278.483	0	21.1458	18.0248	41.0501	1614205569000159	2
2371	0	0	371	1	706.651	455.663	250.989	0	0	-67.4877	-47.1733	315.45	615.597	3854.57	15992.8	-315.45	31.62	30.7327	30.5669	0	0	0.574889	147.424	-612.161	250	236.49	0	22.6322	21.4196	65.6594	1614205569020170	2
2372	0	0	372	1	740.322	366.04	374.282	0	0	-143.908	-2.61466	237.865	540.261	3831.33	16047.9	-237.865	27.2305	30.7288	29.0735	0	0	0.633739	144.955	-605.763	250	197.171	0	29.1181	25.1715	56.9386	1614205569040181	2
2373	0	0	373	1	659.489	392.933	266.556	0	0	-97.2876	-47.1616	363.365	562.104	3884.37	15992.8	-363.365	30.0721	30.3279	29.7269	0	0	0.471457	181.997	-623.32	250	294.035	0	22.3487	22.8745	85.7224	1614205569060192	2
2374	0	0	374	1	830.108	449.266	380.842	0	0	-46.7275	-74.2791	291.838	656.734	3933.47	16019.9	-291.838	33.1252	30.1825	30.3684	0	0	0.117481	169.094	-621.077	250	238.81	0	22.2388	20.5099	56.6929	1614205569080203	2
2375	0	0	375	1	848.292	489.67	358.622	0	0	-102.932	-75.6498	304.715	804.516	3890.01	16021.3	-304.715	41.3501	30.6926	29.7281	0	0	0.605679	188.377	-629.053	250	329.007	0	18.2903	16.938	48.7562	1614205569100214	2
2376	0	0	376	1	906.653	524.531	382.122	0	0	-102.056	-76.356	261.824	872.44	3889.14	16022	-261.824	43.7013	30.7751	29.3609	0	0	0.409003	210.754	-634.529	250	350.301	0	18.5167	16.2671	39.7018	1614205569120225	2
2377	0	0	377	1	727.786	483.834	243.952	0	0	-20.5316	-63.6635	336.174	803.104	3907.27	16009.3	-336.174	41.6626	31.2079	28.4016	0	0	0.249409	151.267	-612.888	250	334.237	0	17.3319	16.9643	55.7023	1614205569140236	2
2378	0	0	378	1	827.556	489.228	338.327	0	0	-91.3526	-72.4974	362.016	820.101	3878.43	16018.1	-362.016	43.81	30.2593	29.4216	0	0	0.380205	144.64	-609.188	250	371.286	0	16.0854	16.4502	60.3321	1614205569160247	2
2379	0	0	379	1	714.173	491.702	222.471	0	0	-40.0069	-38.639	333.865	734.028	3926.75	15984.2	-333.865	38.0628	30.3532	29.602	0	0	0.235598	150.426	-612.116	250	322.709	0	18.5975	18.2214	60.0516	1614205569180257	2
2380	0	0	380	1	1011.45	643.001	368.449	0	0	-39.2686	-70.7203	311.712	1002.12	3826.35	16016.3	-311.712	51.1662	30.9833	29.414	0	0	0.430274	155.721	-616.948	250	379.646	0	14.9608	14.1243	41.6986	1614205569200268	2
2381	0	0	381	1	707.769	417.754	290.015	0	0	-114.309	-59.8535	283.604	665.547	3901.39	16005.5	-283.604	33.8613	30.8088	28.9047	0	0	0.526166	161.568	-616.395	250	287.268	0	22.4649	20.1681	53.1637	1614205569220279	2
2382	0	0	382	1	904.028	494.857	409.171	0	0	-113.461	-74.6931	312.092	841.713	3900.54	16020.3	-312.092	43.5954	29.4495	29.1605	0	0	0.564157	148.561	-610.508	250	355.757	0	17.0623	15.978	47.5966	1614205569240290	2
2383	0	0	383	1	743.205	493.633	249.572	0	0	-59.688	-58.7904	258.835	693.288	3846.77	16004.4	-258.835	34.3582	30.3167	29.6406	0	0	0.209248	149.63	-608.693	250	250.306	0	22.6319	19.9697	48.7056	1614205569260301	2
2384	0	0	384	1	718.449	501.357	217.092	0	0	-59.7475	-43.5655	402.191	832.832	3946.49	15989.2	-402.191	45.6637	29.9803	29.6727	0	0	0.0986463	208.223	-637.254	250	390.777	0	14.8423	16.6628	69.0752	1614205569280312	2
2385	0	0	385	1	721.288	397.876	323.413	0	0	-103.507	-59.3319	225.893	650.776	3890.59	16004.9	-225.893	32.0357	31.127	28.0877	0	0	0.33905	144.161	-607.657	250	248.608	0	25.4432	21.6287	47.9946	1614205569300323	2
2386	0	0	386	1	794.991	516.389	278.602	0	0	-118.957	-65.3099	461.521	723.358	3906.04	16010.9	-461.521	42.3319	30.548	29.7948	0	0	0.257154	193.437	-628.383	250	395.783	0	15.7856	20.4073	95.0935	1614205569320334	2
2387	0	0	387	1	725.596	402.085	323.512	0	0	-69.296	-36.2109	307.776	661.916	3856.38	15981.8	-307.776	33.8434	30.1995	29.6602	0	0	0.273119	190.068	-624.96	250	266.163	0	21.4169	20.041	58.9243	1614205569340345	2
2388	0	0	388	1	819.225	548.735	270.489	0	0	-65.3279	-42.3074	341.479	804.772	3852.41	15987.9	-341.479	42.0969	29.5931	29.7809	0	0	0.362781	165.919	-618.86	250	337.194	0	16.8116	16.6371	56.806	1614205569360356	2
2389	0	0	389	1	714.747	432.125	282.622	0	0	-137.965	-47.7503	295.593	770.174	3825.38	15993.4	-295.593	39.7789	30.1791	30.4061	0	0	0.664669	169.67	-622.078	250	302.717	0	19.1049	17.416	48.7827	1614205569380366	2
2390	0	0	390	1	867.129	583.19	283.939	0	0	-75.8908	-53.2326	372.716	817.591	3862.97	15998.8	-372.716	43.8832	30.0291	29.5972	0	0	0.347547	187.07	-625.028	250	340.26	0	15.7984	16.5476	63.2059	1614205569400377	2
2391	0	0	391	1	666.615	493.063	173.552	0	0	-91.9441	-70.0546	411.631	608.752	3879.02	16015.7	-411.631	33.8538	29.6714	28.907	0	0	0.308151	184.669	-618.471	250	279.156	0	19.1832	21.8287	93.5825	1614205569420388	2
2392	0	0	392	1	794.61	445.249	349.361	0	0	-62.8035	-43.11	266.796	699.113	3849.88	15988.7	-266.796	34.8287	29.9228	28.1791	0	0	0.388032	156.78	-609.177	250	307.688	0	21.9764	19.532	48.47	1614205569440399	2
2393	0	0	393	1	687.02	448.153	238.867	0	0	-133.001	-56.8097	294.128	797.317	3920.08	16002.4	-294.128	41.0668	29.3675	28.7984	0	0	0.375338	148.847	-609.194	250	315.105	0	18.3971	16.7597	46.3692	1614205569460410	2
2394	0	0	394	1	1006	617.5	388.5	0	0	-42.5085	-13.6057	297.711	1052.93	3929.25	16058.9	-297.711	53.3541	28.2465	28.5254	0	0	0.620976	133.348	-602.975	250	396.203	0	14.296	13.3218	36.963	1614205569480421	2
2395	0	0	395	1	708.862	465.58	243.282	0	0	-89.9419	-59.8639	330.462	714.026	3877.02	16005.5	-330.462	37.2232	28.7651	30.4919	0	0	0.292052	173.171	-619.454	250	335.003	0	18.9329	18.2496	60.2489	1614205569500432	2
2396	0	0	396	1	628.83	397.212	231.618	0	0	-96.7868	-15.6627	330.902	572.124	3883.87	15961.3	-330.902	29.9096	30.1377	30.5285	0	0	0.395691	199.149	-629.5	250	256.183	0	23.3244	22.6175	73.852	1614205569520443	2
2397	0	0	397	1	874.725	568.267	306.458	0	0	-93.5763	-58.7361	311.544	797.432	3880.66	16004.3	-311.544	41.0624	30.2436	30.1364	0	0	0.507917	152.579	-613.973	250	310.464	0	18.1391	16.9263	50.588	1614205569540454	2
2398	0	0	398	1	871.361	547.745	323.616	0	0	-92.4517	-64.6865	381.605	917.317	3879.53	16010.3	-381.605	49.7594	30.4096	29.1352	0	0	0.454963	136.031	-606.281	250	370.607	0	14.2062	15.0632	58.3473	1614205569560465	2
2399	0	0	399	1	824.76	516.071	308.689	0	0	-83.2601	-61.375	333.814	902.757	3870.34	16007	-333.814	47.1126	29.169	28.7296	0	0	0.411705	164.954	-615.372	250	389.587	0	15.4088	14.9519	48.9514	1614205569580475	2
2400	0	0	400	1	995.045	627.213	367.833	0	0	-80.2207	-65.068	273.78	1000.43	3867.3	16010.7	-273.78	50.1792	28.8919	28.4689	0	0	0.376823	169.268	-617.344	250	366.934	0	15.7871	14.076	35.9663	1614205569600486	2
2401	0	0	401	1	654.442	395.542	258.9	0	0	-92.1962	-119.221	353.449	469.564	3879.28	15965.2	-353.449	25.0392	31.1058	29.5655	0	0	0.399039	163.355	-614.057	250	245.584	0	26.8263	27.0624	98.0623	1614205569620497	2
2402	0	0	402	1	660.541	370.397	290.143	0	0	-84.0836	-67.5111	313.211	420.245	3871.16	16013.1	-313.211	21.6226	29.1206	29.1599	0	0	0.184565	181.18	-616.722	250	218.759	0	31.4612	29.605	90.5402	1614205569640508	2
2403	0	0	403	1	704.023	397.215	306.808	0	0	-103.571	-43.1594	387.257	611.326	3890.65	15988.8	-387.257	33.3672	29.4072	28.937	0	0	0.0774101	140.373	-604.138	250	287.958	0	19.7419	21.2279	85.2958	1614205569660519	2
2404	0	0	404	1	782.509	547.409	235.101	0	0	-68.3358	-62.4067	305.061	796.915	3855.42	16008	-305.061	40.6559	29.3953	29.7813	0	0	0.423407	180.616	-620.69	250	329.522	0	18.1606	16.9194	49.3829	1614205569680530	2
2405	0	0	405	1	690.31	436.748	253.562	0	0	-30.8861	-43.052	351.291	703.443	3917.63	15988.7	-351.291	36.924	30.8416	29.4003	0	0	0.399109	149.738	-608.948	250	357.56	0	18.8169	18.9941	67.3248	1614205569700541	2
2406	0	0	406	1	654.693	391.801	262.892	0	0	-25.1027	-50.3215	302.698	652.939	3812.18	15995.9	-302.698	33.0882	29.4825	28.2047	0	0	0.266723	185.438	-622.514	250	274.995	0	21.786	20.2049	57.9869	1614205569720552	2
2407	0	0	407	1	578.636	389.512	189.124	0	0	-75.0042	-31.9297	419.97	517.286	3862.08	15977.5	-419.97	28.8421	30.226	29.4357	0	0	0.227589	116.104	-593.367	250	257.507	0	22.0406	25.8915	113.818	1614205569740563	2
2408	0	0	408	1	779.224	551.305	227.919	0	0	-131.09	-50.2633	384.033	724.177	3818.51	15995.9	-384.033	39.713	30.1157	29.2421	0	0	0.469887	184.686	-624.365	250	314.568	0	17.1015	18.2931	72.1482	1614205569760573	2
2409	0	0	409	1	666.454	414.864	251.591	0	0	-148.392	-47.0687	324.056	671.038	3835.81	15992.7	-324.056	35.4291	30.268	30.0459	0	0	0.628653	159.052	-615.094	250	281.458	0	20.2673	19.3297	61.263	1614205569780584	2
2410	0	0	410	1	839.791	528.639	311.152	0	0	-52.6363	-46.9669	271.161	809.95	3839.72	15992.6	-271.161	40.3813	28.9953	28.5445	0	0	0.180833	149.603	-606.46	250	303.345	0	19.0035	16.9803	43.1064	1614205569800595	2
2412	0	0	412	1	859.028	470.291	388.737	0	0	-90.5126	-65.5329	305.416	778.218	3877.59	16011.1	-305.416	39.8865	30.3818	29.3704	0	0	0.485007	155.017	-611.418	250	281.02	0	18.7491	17.371	50.2635	1614205569840617	2
2413	0	0	413	1	683.528	419.379	264.15	0	0	-55.5917	-79.1537	287.991	576.653	3842.67	16024.8	-287.991	29.0544	28.9751	29.6873	0	0	0.311176	131.046	-597.06	250	230.711	0	24.8141	22.7676	62.2136	1614205569860628	2
2414	0	0	414	1	694.689	438.379	256.309	0	0	-66.4453	-109.742	440.39	547.375	3853.53	15955.7	-440.39	31.2669	28.0473	28.9508	0	0	0.564996	186.134	-618.944	250	281.288	0	19.8381	24.8192	115.31	1614205569880639	2
2415	0	0	415	1	729.172	499.293	229.879	0	0	-123.44	-69.7287	315.631	585.458	3910.52	16015.3	-315.631	30.4797	28.8934	29.5422	0	0	0.471061	176.584	-619.295	250	271.287	0	23.0274	21.7253	66.845	1614205569900650	2
2416	0	0	416	1	865.808	545.036	320.772	0	0	-63.9164	-40.3111	273.595	742.95	3851	15985.9	-273.595	37.1641	29.2538	28.1882	0	0	0.398602	157.202	-608.208	250	254.764	0	20.4352	18.2919	46.6141	1614205569920661	2
2417	0	0	417	1	578.408	273.64	304.768	0	0	-117.992	-6.67229	228.316	523.416	3805.41	16051.9	-228.316	26.0076	30.0463	28.1823	0	0	0.42818	119.014	-591.692	250	184.236	0	30.371	26.0631	57.6145	1614205569940672	2
2418	0	0	418	1	623.964	365.77	258.194	0	0	-136.457	-81.4555	264.547	572.844	3823.88	16027.1	-264.547	29.0576	31.2777	28.4609	0	0	0.36283	177.679	-619.584	250	263.778	0	26.558	23.4805	57.3175	1614205569960682	2
2419	0	0	419	1	776.985	526.448	250.537	0	0	-102.711	-48.1394	301.115	746.145	3889.79	15993.7	-301.115	38.2488	30.9286	29.2478	0	0	0.308564	179.47	-626.025	250	273.635	0	19.7216	18.092	51.2103	1614205569980693	2
2420	0	0	420	1	681.31	434.329	246.981	0	0	-88.988	-63.3081	381.192	620.585	3876.07	16008.9	-381.192	33.627	29.5965	28.352	0	0	0.410754	139.745	-603.145	250	278.063	0	19.6884	20.9214	82.3976	1614205570000704	2
2421	0	0	421	1	923.994	620.299	303.694	0	0	-65.2818	-57.5193	330.463	936.171	3852.36	16003.1	-330.463	48.5803	28.3052	28.3323	0	0	0.414567	144.954	-604.984	250	427.677	0	14.8696	14.4111	46.6148	1614205570280857	2
2422	0	0	422	1	619.517	416.666	202.851	0	0	-144.75	-45.8583	437.375	571.161	3832.17	15991.5	-437.375	32.8393	28.8162	27.9834	0	0	0.506931	165.928	-609.378	250	280.64	0	19.2091	23.4965	106.248	1614205570300868	2
2423	0	0	423	1	619.517	416.666	202.851	0	0	-144.75	-45.8583	437.375	571.161	3832.17	15991.5	-437.375	32.8393	28.8162	27.9834	0	0	0.506931	165.928	-609.378	250	280.64	0	19.2091	23.4965	106.248	1614205570300868	2
2424	0	0	424	1	619.517	416.666	202.851	0	0	-144.75	-45.8583	437.375	571.161	3832.17	15991.5	-437.375	32.8393	28.8162	27.9834	0	0	0.506931	165.928	-609.378	250	280.64	0	19.2091	23.4965	106.248	1614205570300868	2
2425	0	0	425	1	619.517	416.666	202.851	0	0	-144.75	-45.8583	437.375	571.161	3832.17	15991.5	-437.375	32.8393	28.8162	27.9834	0	0	0.506931	165.928	-609.378	250	280.64	0	19.2091	23.4965	106.248	1614205570300868	2
2426	0	0	426	1	619.517	416.666	202.851	0	0	-144.75	-45.8583	437.375	571.161	3832.17	15991.5	-437.375	32.8393	28.8162	27.9834	0	0	0.506931	165.928	-609.378	250	280.64	0	19.2091	23.4965	106.248	1614205570300868	2
2427	0	0	427	1	619.517	416.666	202.851	0	0	-144.75	-45.8583	437.375	571.161	3832.17	15991.5	-437.375	32.8393	28.8162	27.9834	0	0	0.506931	165.928	-609.378	250	280.64	0	19.2091	23.4965	106.248	1614205570300868	2
2428	0	0	428	1	619.517	416.666	202.851	0	0	-144.75	-45.8583	437.375	571.161	3832.17	15991.5	-437.375	32.8393	28.8162	27.9834	0	0	0.506931	165.928	-609.378	250	280.64	0	19.2091	23.4965	106.248	1614205570300868	2
2429	0	0	429	1	619.517	416.666	202.851	0	0	-144.75	-45.8583	437.375	571.161	3832.17	15991.5	-437.375	32.8393	28.8162	27.9834	0	0	0.506931	165.928	-609.378	250	280.64	0	19.2091	23.4965	106.248	1614205570300868	2
2430	0	0	430	1	619.517	416.666	202.851	0	0	-144.75	-45.8583	437.375	571.161	3832.17	15991.5	-437.375	32.8393	28.8162	27.9834	0	0	0.506931	165.928	-609.378	250	280.64	0	19.2091	23.4965	106.248	1614205570300868	2
2431	0	0	431	1	619.517	416.666	202.851	0	0	-144.75	-45.8583	437.375	571.161	3832.17	15991.5	-437.375	32.8393	28.8162	27.9834	0	0	0.506931	165.928	-609.378	250	280.64	0	19.2091	23.4965	106.248	1614205570300868	2
2432	0	0	432	1	679.76	411.282	268.479	0	0	-102.522	-71.8762	286.032	599.433	3889.6	16017.5	-286.032	30.4443	29.026	28.1361	0	0	0.426381	171.705	-613.054	250	233.376	0	24.1087	21.7584	58.2179	1614205570320879	2
2433	0	0	433	1	658.343	405.379	252.964	0	0	-38.4416	-40.1449	381.974	556.554	3825.52	15985.7	-381.974	29.9461	29.0936	28.4424	0	0	0.233214	198.637	-626.442	250	288.184	0	21.5046	23.1413	92.381	1614205570340889	2
2434	0	0	434	1	623.501	349.078	274.423	0	0	-69.7768	-104.544	239.432	666.09	3856.86	16050.1	-239.432	32.774	28.4638	26.9935	0	0	0.245053	157.816	-606.256	250	273.111	0	23.5978	20.6243	47.2259	1614205570360900	2
2435	0	0	435	1	709.849	439.397	270.451	0	0	-82.6594	-61.8553	287.393	579.584	3869.74	16007.5	-287.393	29.3189	29.9886	29.0451	0	0	0.615935	185.105	-621.924	250	255.209	0	25.0714	22.7187	61.3048	1614205570380911	2
2436	0	0	436	1	667.798	419.021	248.778	0	0	-97.0305	-55.0695	380.456	618.815	3884.11	16000.7	-380.456	33.5548	28.2693	27.3085	0	0	0.590296	183.26	-613.383	250	331.728	0	19.4661	20.6025	80.8777	1614205570400922	2
2437	0	0	437	1	872.097	569.413	302.684	0	0	-94.1371	-50.4263	290.635	747.168	3881.22	15996	-290.635	37.971	28.978	28.5045	0	0	0.53026	155.946	-609.529	250	284.734	0	19.7058	17.8389	48.703	1614205570420933	2
2438	0	0	438	1	672.073	362.747	309.326	0	0	-11.3945	-115.787	310.568	399.038	3898.13	15961.7	-310.568	20.3928	29.1939	27.5415	0	0	0.135808	191.385	-619.377	250	230.668	0	33.2277	31.2984	93.6285	1614205570440944	2
2439	0	0	439	1	764.401	475.524	288.877	0	0	-100.58	-63.5995	285.075	699.307	3887.66	16009.2	-285.075	35.4745	28.7517	28.3055	0	0	0.428095	146.086	-603.981	250	278.848	0	21.0414	18.9232	50.5595	1614205570460955	2
2440	0	0	440	1	989.206	575.287	413.919	0	0	-81.3264	-19.5114	385.047	733.491	3868.41	15965.1	-385.047	39.794	28.2768	29.0994	0	0	0.561883	216.094	-631.421	250	328.093	0	16.7028	18.0712	71.5946	1614205570480966	2
2441	0	0	441	1	588.1	282.112	305.988	0	0	-159.855	-28.1382	307.259	459.458	3847.27	15973.7	-307.259	24.1248	29.3563	28.6196	0	0	0.591586	184.508	-617.437	250	217.876	0	28.974	26.9455	79.1696	1614205570500977	2
2442	0	0	442	1	766.78	401.756	365.024	0	0	-68.9888	-71.7356	293.741	699.74	3856.07	16017.3	-293.741	35.449	28.3123	27.8625	0	0	0.361283	153.258	-605.895	250	281.053	0	20.4888	18.8337	52.1244	1614205570520988	2
2444	0	0	444	1	680.209	361.468	318.741	0	0	-68.8121	-36.0126	303.389	777.503	3855.89	15981.6	-303.389	39.6372	28.749	28.1037	0	0	0.484711	174.414	-615.214	250	326.33	0	18.4488	17.1444	49.1824	1614205570561009	2
2445	0	0	445	1	864.424	519.943	344.481	0	0	-81.8621	-64.3212	314.771	720.529	3868.94	16009.9	-314.771	37.0929	28.6536	28.9055	0	0	0.376114	152.909	-608.222	250	298.718	0	19.2946	18.1743	55.3367	1614205570581020	2
2446	0	0	446	1	637.363	411.879	225.484	0	0	-101.93	-31.0579	334.071	722.893	3889.01	15976.7	-334.071	37.8948	28.1021	27.2334	0	0	0.431369	159.741	-607.115	250	323.629	0	18.3981	17.8289	58.2501	1614205570601031	2
2447	0	0	447	1	648.931	391.47	257.461	0	0	-88.8651	-63.0791	296.341	624.995	3875.95	16008.7	-296.341	31.8342	27.8561	29.0985	0	0	0.251421	140.215	-600.267	250	239.073	0	22.5178	20.6019	58.4698	1614205570621042	2
2448	0	0	448	1	757.505	442.707	314.798	0	0	-33.9421	-31.4457	237.899	648.914	3821.02	15977	-237.899	31.7473	28.715	28.6782	0	0	0.385178	183.886	-617.956	250	275.709	0	24.4966	21.2414	49.0216	1614205570641053	2
2449	0	0	449	1	645.731	405.597	240.133	0	0	-33.1293	-59.6592	444.718	608.199	3820.21	16005.3	-444.718	34.5719	28.7265	27.9169	0	0	0.157697	207.579	-627.88	250	339.538	0	18.2978	22.879	105.852	1614205570661064	2
2450	0	0	450	1	943.337	621.783	321.555	0	0	-44.6389	-53.1554	303.081	991.034	3831.72	15998.8	-303.081	50.3227	28.646	27.6434	0	0	0.314411	176.035	-621.476	250	444.781	0	14.9797	13.9305	39.7465	1614205570681075	2
2451	0	0	451	1	806.173	494.072	312.101	0	0	-78.4234	-41.049	326.993	743.255	3865.5	15986.6	-326.993	38.5613	29.3667	26.9075	0	0	0.292601	160.005	-609.592	250	304.617	0	18.4248	17.6965	55.6572	1614205570701086	2
2452	0	0	452	1	1011.74	638.923	372.821	0	0	-83.9385	-48.8665	284.569	959.235	3871.02	15994.5	-284.569	48.4605	29.07	28.6344	0	0	0.633583	160.317	-614.381	250	304.081	0	16.0814	14.4819	38.4897	1614205570721097	2
2453	0	0	453	1	619.934	398.825	221.109	0	0	-106.826	-120.849	397.871	440.648	3893.91	15966.8	-397.871	24.4471	29.3542	29.4761	0	0	0.346484	138.351	-601.034	250	247.544	0	25.7906	28.5616	120.878	1614205570741107	2
2454	0	0	454	1	670.29	405.865	264.425	0	0	-132.714	-45.4286	402.367	457.896	3919.79	15991	-402.367	25.4848	28.6338	27.7656	0	0	0.373989	161.592	-605.876	250	238.42	0	24.3668	27.3085	115.108	1614205570761118	2
2455	0	0	455	1	621.442	364.581	256.861	0	0	-92.3329	-40.7081	449.273	380.366	3879.41	15986.3	-449.273	21.8417	29.0224	29.1804	0	0	0.088536	148.241	-603.401	250	179.908	0	27.8205	35.2799	167.227	1614205570781129	2
2456	0	0	456	1	620.884	327.634	293.25	0	0	-107.88	-26.3805	308.241	532.001	3894.96	15972	-308.241	27.4537	28.7108	28.6014	0	0	0.357351	179.258	-616.33	250	237.725	0	25.5358	23.7716	70.1565	1614205570801140	2
2457	0	0	457	1	1042.94	496.953	545.992	0	0	-110.453	-57.283	225.995	943.329	3797.87	16002.9	-225.995	46.5374	28.8886	28.6505	0	0	0.857637	167.929	-620.857	250	368.183	0	18.0219	15.2571	34.5572	1614205570821151	2
2458	0	0	458	1	610.673	408.152	202.521	0	0	-93.9007	-78.0621	242.837	587.28	3880.98	16023.7	-242.837	29.0661	28.8095	27.0879	0	0	0.318475	147.369	-601.985	250	221.321	0	26.4918	22.9356	52.9332	1614205570841162	2
2459	0	0	459	1	749.409	417.754	331.655	0	0	-91.1081	-32.7563	338.523	701.72	3778.53	15978.4	-338.523	36.808	27.6648	28.7559	0	0	0.515358	182.451	-619.612	250	320.45	0	18.7188	18.2805	61.923	1614205570861173	2
2460	0	0	460	1	746.525	472.278	274.247	0	0	-100.308	-49.577	314.665	561.698	3887.39	15995.2	-314.665	29.0308	28.8051	27.5754	0	0	0.404977	216.139	-631.217	250	278.048	0	24.0481	22.5188	68.1229	1614205570881184	2
2461	0	0	461	1	596.729	305.594	291.135	0	0	-74.5325	-61.8659	268.524	597.588	3861.61	16007.5	-268.524	29.8504	28.1089	26.8348	0	0	0.096075	181.12	-613.912	250	288.471	0	24.6625	21.9146	54.8705	1614205570901195	2
2462	0	0	462	1	694.568	469.307	225.261	0	0	-73.8213	-39.2826	359.65	561.988	3860.9	15984.9	-359.65	29.8435	28.6331	27.7061	0	0	0.331013	174.169	-610.53	250	264.278	0	21.97	22.4913	82.7845	1614205570921206	2
2463	0	0	463	1	699.917	358.967	340.95	0	0	-96.286	-11.1057	335.815	595.11	3883.37	15956.7	-335.815	31.2239	28.0216	27.5603	0	0	0.24086	174.15	-614.508	250	281.76	0	21.707	21.2457	70.0743	1614205570941216	2
2464	0	0	464	1	579.435	267.494	311.941	0	0	-137.801	-64.5856	326.837	465.226	3825.22	16010.2	-326.837	24.5171	29.0401	28.392	0	0	0.536016	148.763	-601.817	250	242.866	0	27.5091	26.4398	85.3834	1614205570961227	2
2465	0	0	465	1	769.188	450.932	318.255	0	0	-70.6	-50.9037	253.41	681.555	3758.02	15996.5	-253.41	33.7487	28.0718	28.0853	0	0	0.351772	140.083	-600.187	250	281.296	0	22.6725	19.7946	47.7156	1614205570981238	2
2466	0	0	466	1	707.08	491.791	215.289	0	0	-102.692	-60.3037	336.576	683.569	3889.77	16005.9	-336.576	35.8978	27.3551	27.5833	0	0	0.390026	170.448	-612.136	250	305.333	0	19.0549	18.5227	62.0789	1614205571001249	2
2467	0	0	467	1	692.878	373.361	319.517	0	0	-82.7153	-27.0282	407.117	652.309	3869.8	15972.6	-407.117	36.0272	29.4569	27.4227	0	0	0.28751	181.892	-620.564	250	354.502	0	18.1312	20.4994	85.2463	1614205571021260	2
2468	0	0	468	1	798.804	445.083	353.722	0	0	-61.42	-69.3247	349.375	769.731	3848.5	16014.9	-349.375	40.5022	28.5856	28.6745	0	0	0.351367	189.207	-623.958	250	368.446	0	16.987	17.1	60.4351	1614205571041271	2
2469	0	0	469	1	713.056	405.723	307.333	0	0	-94.6256	-23.2826	343.414	705.202	3881.71	15968.9	-343.414	37.1627	28.0835	26.7918	0	0	0.381638	195.793	-619.456	250	345.996	0	18.4645	18.2516	61.7409	1614205571061282	2
2470	0	0	470	1	850.125	463.372	386.753	0	0	-45.7827	-52.2166	182.536	762.587	3832.86	15997.8	-182.536	36.5121	27.3291	27.1959	0	0	0.313826	248.998	-642.334	250	286.985	0	22.2982	18.8289	39.0698	1614205571081293	2
2471	0	0	471	1	750.807	542.036	208.771	0	0	-73.0156	-31.0362	400.979	592.213	3860.1	15976.6	-400.979	32.4931	28.4324	28.9841	0	0	0.400677	158.556	-608.611	250	261.681	0	19.6387	22.0442	92.504	1614205571101304	2
2472	0	0	472	1	899.432	465.98	433.452	0	0	-75.7017	-40.8628	333.793	705.323	3862.78	15986.5	-333.793	36.7526	27.4669	26.9431	0	0	0.45881	180.069	-612.482	250	303.329	0	18.6364	18.136	59.6314	1614205571121314	2
2473	0	0	473	1	731.623	460.084	271.539	0	0	-89.98	-24.1962	336.462	660.781	3877.06	15969.8	-336.462	34.6115	27.0248	25.9134	0	0	0.551869	171.156	-607.23	250	303.643	0	19.5279	19.0771	62.8266	1614205571141325	2
2474	0	0	474	1	777.429	486.46	290.968	0	0	-88.5957	-102.735	396.02	640.23	3875.68	15948.7	-396.02	35.2384	29.9306	27.9166	0	0	0.285801	137.095	-599.66	250	303.583	0	18.7637	20.6811	84.1861	1614205571161336	2
2475	0	0	475	1	725.558	452.009	273.549	0	0	-124.04	-7.80826	331.139	724.924	3911.12	15953.4	-331.139	38.2048	27.447	27.0004	0	0	0.662001	208.329	-630.759	250	359.997	0	18.1647	17.6644	56.6158	1614205571181347	2
2476	0	0	476	1	738.067	447.621	290.446	0	0	-81.8298	-19.6999	268.748	705.04	3868.91	15965.3	-268.748	35.337	27.896	27.637	0	0	0.527454	147.007	-603.633	250	259.994	0	21.2995	18.9393	47.3811	1614205571201358	2
2477	0	0	477	1	559.633	296.625	263.008	0	0	-144.112	-19.5934	261.627	527.081	3831.53	15965.2	-261.627	26.823	28.1907	27.4331	0	0	0.38182	117.662	-587.298	250	192.745	0	27.7683	24.3936	59.5626	1614205571221369	2
2478	0	0	478	1	739.988	354.873	385.114	0	0	-96.8645	-37.4747	311.15	677.297	3883.94	15983.1	-311.15	34.9028	26.4986	27.7106	0	0	0.421242	177.527	-610.608	250	336.731	0	20.0257	18.6735	56.1791	1614205571241380	2
2479	0	0	479	1	642.655	366.881	275.774	0	0	-101.01	-9.15	343.968	515.893	3888.09	15954.8	-343.968	27.2588	27.6128	28.0912	0	0	0.427051	151.749	-601.649	250	231.89	0	24.1322	24.0004	82.8935	1614205571261391	2
2480	0	0	480	1	752.075	482.541	269.534	0	0	-76.918	-54.0073	303.858	631.192	3864	15999.6	-303.858	32.2241	28.2224	26.7504	0	0	0.125219	171.807	-613.214	250	285.199	0	21.9541	20.3526	58.5069	1614205571281402	2
2481	0	0	481	1	580.217	366.06	214.157	0	0	-25.8362	-56.4649	232.904	506.007	3912.58	16002.1	-232.904	24.6489	29.5801	27.4909	0	0	0.219658	151.899	-602.363	250	210.823	0	31.0889	26.864	60.6201	1614205571301413	2
2482	0	0	482	1	724.561	388.164	336.397	0	0	-35.9687	-47.4416	292.169	631.736	3922.71	15993	-292.169	31.8286	26.9785	27.6375	0	0	0.250295	160.534	-603.644	250	265.634	0	22.1648	20.34	56.5361	1614205571321423	2
2483	0	0	483	1	771.447	507.276	264.171	0	0	-49.9148	-43.0587	310.148	712.869	3936.66	15988.7	-310.148	36.3948	27.3016	26.4354	0	0	0.286278	182.121	-614.749	250	321.581	0	19.2315	18.1151	53.5651	1614205571341434	2
2484	0	0	484	1	639.576	374.319	265.256	0	0	-61.835	-35.3965	352.403	510.748	3848.92	15981	-352.403	26.924	28.9151	28.5287	0	0	0.479094	203.939	-624.241	250	243.885	0	24.2875	24.6345	88.901	1614205571361445	2
2485	0	0	485	1	981.37	579.605	401.765	0	0	-39.2646	-19.2036	297.536	927.098	3826.34	15964.8	-297.536	46.9379	28.234	27.3831	0	0	0.519076	191.927	-623.34	250	399.898	0	15.9511	14.7902	40.9782	1614205571381456	2
2486	0	0	486	1	773.064	461.087	311.977	0	0	-138.278	-50.0942	277.197	849.144	3825.7	15995.7	-277.197	43.3977	28.1276	27.5972	0	0	0.781297	175.146	-613.158	250	301.253	0	17.7613	15.787	40.8783	1614205571401467	2
2487	0	0	487	1	815.4	524.332	291.068	0	0	-107.84	-56.5192	259.129	780.207	3894.92	16002.1	-259.129	39.0874	28.3085	27.4439	0	0	0.330644	159.133	-612.672	250	319.622	0	19.9349	17.3803	42.3188	1614205571421478	2
2488	0	0	488	1	676.672	420.942	255.731	0	0	-159.6	5.61008	325.39	672.51	3847.02	15940	-325.39	35.8073	28.5841	27.7608	0	0	0.641548	209.407	-628.602	250	336.034	0	19.6892	18.9447	59.1268	1614205571441489	2
2489	0	0	489	1	827.075	470.532	356.543	0	0	-53.5967	-26.3141	253.342	824.712	3840.68	15971.9	-253.342	40.7727	26.3572	27.8952	0	0	0.28844	175.119	-612.798	250	318.678	0	18.7848	16.5082	39.9654	1614205571461500	2
2490	0	0	490	1	598.145	358.759	239.386	0	0	-77.4298	-50.3791	349.158	475.247	3864.51	15996	-349.158	25.0532	27.2329	26.7851	0	0	0.24242	194.91	-615.49	250	268.235	0	25.527	25.5598	91.2065	1614205571481511	2
2491	0	0	491	1	545.796	354.949	190.847	0	0	-111.039	-25.8133	398.664	501.6	3898.12	15971.4	-398.664	27.6755	27.9905	27.4037	0	0	0.409547	184.772	-615.462	250	276.327	0	22.6468	25.132	104.035	1614205571501522	2
2492	0	0	492	1	802.729	495.187	307.542	0	0	-85.3026	-56.0857	353.06	777.937	3872.38	16001.7	-353.06	41.1955	26.7484	26.7058	0	0	0.292089	203.062	-621.105	250	414.546	0	16.4212	16.4949	58.7669	1614205571521532	2
2493	0	0	493	1	664.655	350.88	313.775	0	0	-51.9937	-17.2993	215.975	716.625	3839.07	15962.9	-215.975	34.8366	27.7902	26.3982	0	0	0.147402	147.086	-600.393	250	266.057	0	22.6891	19.4846	42.5591	1614205571541543	2
2494	0	0	494	1	567.818	321.396	246.423	0	0	-59.3378	-35.3171	323.241	519.842	3846.42	15980.9	-323.241	26.8176	27.2724	27.3984	0	0	0.136268	174.362	-609.673	250	214.246	0	24.775	23.8269	75.7845	1614205571561554	2
2495	0	0	495	1	798.399	542.425	255.974	0	0	-83.5753	-100.939	300.198	738.886	3870.66	15946.9	-300.198	37.7541	29.3679	27.4946	0	0	0.334028	178.996	-616.819	250	304.332	0	19.5284	18.0989	50.8047	1614205571581565	2
2496	0	0	496	1	693.26	421.616	271.644	0	0	-150.571	-12.1336	314.642	731.307	3837.99	15957.7	-314.642	38.4689	27.081	25.4024	0	0	0.838173	170.176	-608.087	250	302.245	0	18.3931	17.3586	51.3316	1614205571601576	2
2497	0	0	497	1	908.909	468.754	440.155	0	0	-94.8612	-35.33	285.227	876.752	3881.94	15980.9	-285.227	44.4418	27.4265	26.3367	0	0	0.628702	206.339	-627.302	250	379.561	0	16.9984	15.2925	40.4594	1614205571621587	2
2498	0	0	498	1	620.52	353.045	267.475	0	0	-41.0497	-7.1776	254.41	595.623	3828.13	15952.8	-254.41	29.4654	26.9265	28.0395	0	0	0.438436	117.636	-587.18	250	235.152	0	25.1083	22.2221	53.4906	1614205571641598	2
2499	0	0	499	1	648.547	387.134	261.412	0	0	-157.173	-135.664	270.052	619.968	3844.59	15981.6	-270.052	31.9571	29.8783	26.9795	0	0	0.589397	194.758	-622.195	250	283.876	0	23.9139	21.1162	52.7997	1614205571661609	2
2500	0	0	500	1	669.141	422.52	246.621	0	0	-87.8772	-43.4454	383.711	553.579	3874.96	15989	-383.711	30.0321	29.683	28.0018	0	0	0.25137	162.536	-611.53	250	274.249	0	21.7177	23.215	92.0983	1614205571681620	2
2501	0	0	501	1	737.396	471.326	266.07	0	0	-108.062	-12.3854	319.236	927.722	3895.14	15958	-319.236	48.2639	28.1324	27.0783	0	0	0.635966	186.139	-618.067	250	414.59	0	15.2682	14.4866	43.6635	1614205571701630	2
2502	0	0	502	1	776.297	449.865	326.432	0	0	-79.5604	-94.2143	236.977	675.757	3866.64	15940.2	-236.977	33.2533	28.6712	26.6843	0	0	0.34425	148.136	-599.463	250	210.026	0	23.514	20.3896	46.4107	1614205571721641	2
2503	0	0	503	1	792.865	505.74	287.125	0	0	-123.033	-26.8721	283.154	773.391	3810.45	15972.5	-283.154	39.4882	28.6271	26.7292	0	0	0.501376	203.435	-627.563	250	425.696	0	19.1694	17.2142	44.9403	1614205571741652	2
2504	0	0	504	1	779.433	428.387	351.047	0	0	-70.24	-67.4462	306.47	707.739	3857.32	16013	-306.47	36.1553	27.5141	27.1693	0	0	0.442981	170.871	-612.644	250	335.535	0	19.5921	18.3018	53.4941	1614205571761663	2
2505	0	0	505	1	659.021	348.133	310.888	0	0	-95.2944	-99.9976	219.144	605.607	3882.37	16045.6	-219.144	29.6721	27.3273	27.2977	0	0	0.509439	176.468	-611.403	250	236.193	0	26.35	22.5078	49.628	1614205571781674	2
2506	0	0	506	1	562.594	276.237	286.357	0	0	-51.6307	-50.5771	381.912	425.267	3838.71	15996.2	-381.912	22.9152	26.936	27.7875	0	0	0.289879	187.159	-613.397	250	258.229	0	26.509	28.6033	116.626	1614205571801685	2
2507	0	0	507	1	615.995	344.43	271.565	0	0	-30.4768	-22.7618	273.865	566.516	3917.22	15968.4	-273.865	28.2514	28.8862	27.0421	0	0	0.421218	204.456	-624.792	250	293.699	0	25.8274	23.2674	58.8069	1614205571821696	2
2508	0	0	508	1	586.827	307.518	279.309	0	0	-63.5104	-3.2966	336.791	472.728	3850.59	15948.9	-336.791	24.6782	27.494	26.6398	0	0	0.159697	229.839	-628.821	250	320.62	0	26.2679	26.068	86.5985	1614205571841707	2
2509	0	0	509	1	798.399	489.202	309.198	0	0	-90.9894	-50.617	326.882	745.702	3878.07	15996.2	-326.882	38.7813	27.7361	27.0818	0	0	0.424201	176.293	-615.094	250	348.64	0	18.0913	17.3001	55.0556	1614205571861718	2
2510	0	0	510	1	597.509	302.302	295.207	0	0	-131.096	-19.3316	289.159	478.505	3818.52	15964.9	-289.159	24.5948	27.1897	26.5449	0	0	0.572535	194.458	-617.199	250	273.634	0	28.3897	25.8062	69.7801	1614205571881729	2
2511	0	0	511	1	679.025	460.839	218.185	0	0	-85.7568	-86.4935	326.52	501.727	3872.84	15932.4	-326.52	26.089	28.4482	27.2745	0	0	0.346222	198.497	-624.66	250	255.27	0	25.8358	24.8814	79.637	1614205571901739	2
2512	0	0	512	1	598.366	349.659	248.707	0	0	-122.428	-97.2443	367.468	533.302	3909.51	15943.2	-367.468	28.8827	27.952	28.5138	0	0	0.112639	149.603	-599.971	250	229.148	0	22.3619	23.3261	89.1438	1614205571921750	2
2513	0	0	513	1	592.565	329.985	262.58	0	0	-239.985	-31.4074	397.107	289.141	3927.4	15877.3	-397.107	16.8136	28.2475	27.9583	0	0	0.334055	185.615	-614.571	250	207.401	0	35.9343	39.7529	169.821	1614205571941761	2
2514	0	0	514	1	598.231	355.167	243.064	0	0	-72.5981	-35.6923	361.852	579.353	3859.68	15981.3	-361.852	30.8122	27.9202	28.3498	0	0	0.2068	162.216	-606.854	250	257.008	0	21.1413	21.7806	81.4245	1614205571961772	2
2515	0	0	515	1	783.276	543.969	239.307	0	0	-109.372	-31.3984	378.602	732.779	3896.45	15977	-378.602	39.7795	27.9577	26.6324	0	0	0.358616	189.376	-615.833	250	332.036	0	16.7727	17.7216	67.9703	1614205571981783	2
2516	0	0	516	1	556.114	285.827	270.287	0	0	-128.73	-24.0488	258.756	514.167	3816.15	15969.6	-258.756	25.9677	25.8652	24.7157	0	0	0.445011	200.127	-609.527	250	252.853	0	27.7444	24.2627	58.5786	1614205572001794	2
2517	0	0	517	1	734.489	383.997	350.493	0	0	-89.1556	-34.4989	243.658	588.365	3876.24	15980.1	-243.658	29.1282	27.8406	25.9283	0	0	0.453123	172.436	-609.366	250	237.255	0	26.0507	22.4953	52.0268	1614205572021805	2
2518	0	0	518	1	635.811	365.601	270.21	0	0	-140.534	-41.9691	291.856	532.257	3827.95	15987.6	-291.856	27.4601	27.9177	27.2337	0	0	0.401776	158.012	-603.452	250	236.903	0	25.852	23.4745	64.5844	1614205572041816	2
2519	0	0	519	1	539.456	294.241	245.215	0	0	-56.6408	-19.5071	352.884	288.897	3843.72	15965.1	-352.884	15.2306	29.4066	27.691	0	0	0.181093	146.827	-600.396	250	201.003	0	40.9606	41.895	151.408	1614205572061827	2
2520	0	0	520	1	562.514	416.274	146.241	0	0	-117.721	-106.189	347.367	370.379	3805.14	15952.1	-347.367	19.7442	28.3223	27.4347	0	0	0.335813	168.7	-606.509	250	199.612	0	32.4097	32.4096	114.869	1614205572081838	2
2521	0	0	521	1	670.956	340.938	330.018	0	0	-55.5123	-58.223	271.697	590.532	3842.59	16003.8	-271.697	29.4567	28.5318	26.7072	0	0	0.293572	171.775	-606.263	250	280.14	0	24.8413	22.2409	56.157	1614205572101848	2
2522	0	0	522	1	854.28	549.604	304.675	0	0	-86.0374	-0.602251	351.67	671.577	3873.12	15946.2	-351.67	35.5872	27.4894	28.2872	0	0	0.323963	141.702	-598.533	250	253.389	0	18.8488	19.0722	67.408	1614205572121859	2
2523	0	0	523	1	976.813	566.866	409.947	0	0	-55.7254	-29.6777	275.899	1083.79	3842.81	15975.3	-275.899	54.2437	25.8192	27.0573	0	0	0.701934	205.082	-631.768	250	412.291	0	14.2046	12.7631	33.0403	1614205572141870	2
2524	0	0	524	1	727.979	434.485	293.494	0	0	-80.0926	-100.934	361.415	721.795	3867.17	15946.9	-361.415	38.5504	28.2386	27.154	0	0	0.312791	186.866	-619.393	250	350.929	0	17.5074	18.0165	65.9913	1614205572161881	2
2525	0	0	525	1	768.601	426.68	341.921	0	0	-57.6715	-57.6711	308.549	781.806	3844.75	16003.3	-308.549	39.9095	26.539	26.3869	0	0	0.224636	133.987	-594.027	250	347.529	0	17.6877	16.5813	48.8775	1614205572181892	2
2526	0	0	526	1	809.62	543.264	266.356	0	0	-26.0344	-35.7651	318.557	668.523	3813.11	15981.4	-318.557	34.2531	26.8125	26.687	0	0	0.421193	185.108	-612.416	250	273.934	0	20.0305	19.0465	58.783	1614205572201903	2
2527	0	0	527	1	642.273	396.203	246.07	0	0	-148.434	-32.6267	264.669	586.093	3835.85	15978.2	-264.669	29.8963	27.273	26.3509	0	0	0.343679	181.933	-612.216	250	260.71	0	24.7908	21.7538	53.7829	1614205572221914	2
2528	0	0	528	1	728.575	487.837	240.738	0	0	-143.086	-33.8321	323.675	703.863	3830.51	15979.4	-323.675	37.0912	27.6613	28.1185	0	0	0.513233	165.132	-610.78	250	314.251	0	18.9054	18.0428	56.9647	1614205572241925	2
2529	0	0	529	1	811.294	427.496	383.797	0	0	-133.208	-36.3403	333.549	718.866	3820.63	15981.9	-333.549	38.0034	27.8879	26.7407	0	0	0.583178	165.262	-609.542	250	302.565	0	18.2818	17.7242	57.7325	1614205572261936	2
2530	0	0	530	1	396.247	204.173	192.074	0	0	-74.0608	-33.9592	260.448	340.204	3761.48	15979.6	-260.448	16.9321	28.9435	27.4174	0	0	0.161405	170.515	-605.382	250	189.696	0	42.4491	37.3544	90.8527	1614205572281947	2
2532	0	0	532	1	570.187	374.81	195.377	0	0	-107.599	-15.294	275.249	551.318	3795.02	15960.9	-275.249	27.9187	26.4814	26.8101	0	0	0.354558	162.202	-605.005	250	264.298	0	25.7485	22.9333	58.9199	1614205572321968	2
2533	0	0	533	1	599.977	445.43	154.547	0	0	-69.0058	-32.4886	378.968	578.177	3856.09	15978.1	-378.968	31.1468	27.2849	25.975	0	0	0.115508	190.451	-616.366	250	303.408	0	20.3845	21.7544	84.7133	1614205572341979	2
2534	0	0	534	1	612.109	315.735	296.374	0	0	-137.78	-1.77271	302.257	526.783	3825.2	15947.4	-302.257	27.3919	26.4144	26.8218	0	0	0.47269	204.066	-619.808	250	286.537	0	25.0463	23.291	66.6309	1614205572361990	2
2535	0	0	535	1	683.226	389.946	293.28	0	0	-88.6219	-33.8017	297.965	600.799	3875.7	15979.4	-297.965	30.6462	27.891	27.6881	0	0	0.57415	200.312	-621.44	250	278.407	0	23.197	21.2783	60.0148	1614205572382001	2
2536	0	0	536	1	683.902	415.297	268.605	0	0	-132.34	-10.6543	331.573	539.043	3819.76	15956.3	-331.573	28.4862	28.5867	26.9691	0	0	0.275193	162.746	-604.667	250	264.876	0	23.7775	23.1578	74.4808	1614205572402012	2
2537	0	0	537	1	583.681	335.976	247.705	0	0	-103.482	-14.4813	409.178	492.252	3890.56	15960.1	-409.178	27.3484	26.9251	27.6044	0	0	0.461408	171.879	-606.507	250	293.826	0	22.4524	25.6569	109.527	1614205572422023	2
2539	0	0	539	1	630.227	435.18	195.047	0	0	-151.809	-105.62	358.021	516.346	3839.23	15951.6	-358.021	28.0478	27.5319	27.5388	0	0	0.434341	170.199	-609.075	250	229.039	0	23.0289	23.607	86.8874	1614205572462045	2
2540	0	0	540	1	806.714	484.569	322.145	0	0	-96.3527	-22.0979	351.95	776.68	3883.43	15967.7	-351.95	41.2038	26.5843	25.8041	0	0	0.386577	226.38	-626.858	250	377.492	0	16.4457	16.5146	57.6541	1614205572482055	2
2541	0	0	541	1	839.534	484.868	354.667	0	0	-54.9112	-33.2542	274.879	674.351	3841.99	15978.9	-274.879	33.7211	26.6634	26.6909	0	0	0.16219	191.604	-620.594	250	324.34	0	21.519	19.3334	49.7826	1614205572502066	2
2542	0	0	542	1	653.648	414.804	238.844	0	0	-84.645	-13.1658	303.344	657.556	3871.73	15958.8	-303.344	33.6666	27.3591	25.9458	0	0	0.469955	182.589	-611.622	250	319.493	0	20.975	19.5112	55.2504	1614205572522077	2
2544	0	0	544	1	544.03	340.098	203.932	0	0	-112.357	-34.7703	303.688	570.455	3799.78	15980.4	-303.688	29.3782	28.9087	26.2583	0	0	0.510942	212.819	-627.261	250	311.307	0	24.2006	22.2897	63.3173	1614205572562099	2
2545	0	0	545	1	798.046	493.422	304.623	0	0	-59.7335	-101.932	304.56	768.916	3846.81	15947.9	-304.56	39.2422	26.519	27.6832	0	0	0.199851	146.518	-602.526	250	309.344	0	18.1062	16.9814	49.5876	1614205572582110	2
2546	0	0	546	1	836.447	521.034	315.414	0	0	-128.87	-10.8541	326.02	797.038	3915.95	15956.5	-326.02	41.9147	28.0792	26.4976	0	0	0.580636	166.138	-610.828	250	389.607	0	16.9904	16.3641	50.793	1614205572602121	2
2547	0	0	547	1	752.035	413.597	338.438	0	0	-56.1841	-18.179	311.79	532.902	3843.26	15963.8	-311.79	27.287	27.3272	26.9874	0	0	0.307735	186.254	-615.161	250	237.779	0	24.7916	23.5234	70.2585	1614205572622132	2
2548	0	0	548	1	673.362	419.084	254.278	0	0	-88.5976	-9.18915	414.252	544.523	3875.68	15954.8	-414.252	30.2922	26.9128	25.875	0	0	0.459522	185.356	-612.957	250	301.009	0	20.3974	23.5796	100.02	1614205572642143	2
2549	0	0	549	1	628.229	395.648	232.581	0	0	-106.807	-124.896	282.888	685.774	3794.23	15970.8	-282.888	34.9408	25.9264	25.5325	0	0	0.462507	195.158	-615.391	250	304.619	0	20.7047	18.5632	49.237	1614205572662154	2
2550	0	0	550	1	618.735	317.487	301.247	0	0	-107.39	-4.44038	248.007	629.812	3794.81	15950	-248.007	31.4822	24.9307	26.4819	0	0	0.547699	187.339	-611.935	250	276.962	0	23.6272	20.475	48.5306	1614205572682164	2
2551	0	0	551	1	557.68	336.241	221.439	0	0	29.6998	-29.3259	270.392	434.843	3956.7	15974.9	-270.392	21.6087	25.6596	25.8206	0	0	0.187833	164.29	-597.37	250	216.936	0	31.7585	28.4419	72.3489	1614205572702175	2
2552	0	0	552	1	582.184	302.921	279.263	0	0	-198.997	-38.2248	312.801	356.49	3886.42	15983.8	-312.801	19.1385	26.4762	27.7926	0	0	0.281882	206.146	-617.92	250	211.315	0	34.7111	32.0482	98.8872	1614205572722186	2
2553	0	0	553	1	682.875	351.206	331.668	0	0	-52.9669	-41.0117	283.847	526.224	3840.05	15986.6	-283.847	26.4353	25.6025	25.2331	0	0	0.233462	168.844	-600.517	250	262.7	0	25.9274	23.5339	62.7908	1614205572742197	2
2554	0	0	554	1	806.096	475.859	330.237	0	0	-78.2109	-100.899	360.56	628.652	3964.95	15946.8	-360.56	33.5417	27.0936	26.2063	0	0	0.164054	220.249	-630.759	250	353.798	0	19.4475	20.0176	73.5126	1614205572762208	2
2555	0	0	555	1	697.732	398.276	299.456	0	0	-116.727	-76.9687	322.971	625.139	3804.15	15922.9	-322.971	32.6528	25.3731	25.2659	0	0	0.356552	159.958	-598.218	250	289.598	0	20.5798	19.5589	61.5662	1614205572782219	2
2556	0	0	556	1	611.888	358.956	252.933	0	0	-51.4048	-114.141	295.351	553.359	3838.48	15960.1	-295.351	28.0713	26.4444	26.6125	0	0	0.314374	192.366	-614.886	250	282.018	0	24.4924	22.6926	63.8198	1614205572802230	2
2557	0	0	557	1	630.75	391.93	238.82	0	0	-58.1495	-23.6433	461.391	562.675	3845.23	15969.2	-461.391	32.5351	25.6409	26.889	0	0	0.176709	146.132	-591.691	250	282.368	0	18.5622	24.6075	116.052	1614205572822241	2
2558	0	0	558	1	594.544	341.663	252.881	0	0	-96.6182	-12.6308	266.919	618.427	3883.7	15958.2	-266.919	31.0922	25.1501	25.4225	0	0	0.49614	174.719	-607.218	250	303.52	0	23.168	20.502	51.0408	1614205572842252	2
2559	0	0	559	1	631.375	378.364	253.011	0	0	-87.2003	-27.4709	336.337	546.652	3874.28	15973.1	-336.337	28.6103	26.6445	25.7066	0	0	0.330693	158.601	-601.173	250	268.595	0	22.9411	22.4188	74.4281	1614205572862263	2
2560	0	0	560	1	776.278	473.382	302.896	0	0	-69.2217	-38.203	373.335	712.595	3856.3	15983.8	-373.335	38.2179	26.0333	25.9389	0	0	0.325193	132.328	-591.403	250	313.804	0	16.9216	17.8142	68.1718	1614205572882273	2
2561	0	0	561	1	668.293	336.218	332.075	0	0	-29.8839	-95.7383	235.485	351.826	3916.62	15941.7	-235.485	17.1741	27.6285	28.1914	0	0	0.0813069	194.066	-620.224	250	199.911	0	42.5115	37.0446	84.9656	1614205572902284	2
2562	0	0	562	1	677.082	462.523	214.559	0	0	-25.8112	-46.0162	288.321	440.046	3912.55	15991.6	-288.321	22.0999	27.1342	25.4217	0	0	0.174168	227.802	-626.011	250	244.394	0	30.8592	28.1438	75.9192	1614205572922295	2
2563	0	0	563	1	630.406	337.22	293.186	0	0	-55.4604	-12.5249	276.623	500.834	3842.54	15958.1	-276.623	25.1073	26.5885	26.3484	0	0	0.170123	183.01	-612.499	250	251.033	0	27.8505	25.2312	64.9605	1614205572942306	2
2564	0	0	564	1	647.785	425.386	222.399	0	0	-71.5166	-4.4053	304.437	497.102	3858.6	15950	-304.437	25.4219	26.3059	26.2271	0	0	0.352415	240.363	-632.429	250	258.985	0	26.4224	24.7903	71.4856	1614205572962317	2
2565	0	0	565	1	740.644	525.651	214.993	0	0	-95.0652	-4.55974	329.278	784.075	3882.15	15950.2	-329.278	40.9598	25.7109	24.9999	0	0	0.49691	167.976	-604.443	250	326.651	0	16.8049	16.2531	51.2791	1614205572982328	2
2566	0	0	566	1	722.912	415.235	307.677	0	0	-71.9152	-45.2024	207.413	733.86	3759.34	15990.8	-207.413	35.5973	25.6932	24.9075	0	0	0.200872	217.746	-626.643	250	339.809	0	21.9803	18.5977	40.4048	1614205573002339	2
2567	0	0	567	1	497.855	284.655	213.2	0	0	-50.8169	-52.7397	215.418	384.64	3837.9	15998.3	-215.418	18.6434	27.3732	27.16	0	0	0.257862	165.29	-604.741	250	237.96	0	40.046	34.1883	74.9196	1614205573022350	2
2568	0	0	568	1	842.039	459.425	382.613	0	0	-106.637	-42.7751	242.525	698.102	3794.06	15988.4	-242.525	34.6859	26.1208	25.4919	0	0	0.594505	214.319	-628.544	250	324.287	0	22.0371	18.8825	44.0346	1614205573042361	2
2569	0	0	569	1	638.1	345.399	292.701	0	0	-75.1605	9.05348	349.623	553.424	3862.24	15936.5	-349.623	29.2461	26.203	26.1064	0	0	0.556139	160.342	-601.205	250	243.912	0	21.9552	22.2014	77.7009	1614205573062371	2
2570	0	0	570	1	572.28	379.442	192.838	0	0	-101.843	-18.5169	338.314	447.076	3789.26	15964.1	-338.314	23.519	27.1694	26.565	0	0	0.405329	168.017	-607.208	250	240.056	0	27.6142	27.0282	90.9631	1614205573082382	2
2571	0	0	571	1	671.585	398.796	272.789	0	0	-118.413	-23.0987	386.864	556.854	3905.49	15968.7	-386.864	30.4982	26.2724	25.9899	0	0	0.541344	156.644	-598.825	250	265.768	0	20.4885	22.185	88.3759	1614205573102393	2
2572	0	0	572	1	682.928	431.011	251.917	0	0	-88.9367	-86.5015	372.878	586.228	3876.02	15932.4	-372.878	31.6038	25.6306	25.4492	0	0	0.430356	171.644	-602.353	250	267.882	0	19.9576	20.929	80.5851	1614205573122404	2
2573	0	0	573	1	615.881	350.415	265.466	0	0	-60.1163	-45.7863	335.943	432.364	3847.2	15991.4	-335.943	22.507	26.6449	26.3446	0	0	0.306429	178.024	-605.505	250	229.137	0	28.2158	27.7113	93.7719	1614205573142415	2
2574	0	0	574	1	703.586	438.345	265.242	0	0	-19.3808	-7.04089	459.198	591.799	3906.12	15952.6	-459.198	34.0475	26.0359	25.4391	0	0	0.0857137	156.463	-600.914	250	293.294	0	17.9885	23.5402	108.719	1614205573162426	2
2575	0	0	575	1	536.232	319.329	216.903	0	0	-34.4294	-45.9351	252.477	430.246	3821.51	15991.5	-252.477	21.189	26.4245	25.8345	0	0	0.23644	141.045	-592.229	250	212.006	0	33.5114	29.3767	70.2982	1614205573182437	2
2576	0	0	576	1	664.451	392.874	271.578	0	0	-44.2331	-19.4912	328.535	620.536	3930.97	15965.1	-328.535	32.0901	25.8576	25.9862	0	0	0.0925425	177.776	-603.924	250	310.416	0	20.5618	20.0634	64.5612	1614205573202448	2
2577	0	0	577	1	546.493	358.158	188.335	0	0	-47.7031	-62.7746	459.745	405.4	3934.44	15908.7	-459.745	23.4269	26.6879	27.5787	0	0	0.164547	150.356	-598.487	250	270.91	0	25.0966	33.0314	160.051	1614205573222459	2
2578	0	0	578	1	639.879	464.932	174.947	0	0	-151.858	-7.40759	383.369	486.394	3938.94	15953	-383.369	26.8593	25.7568	25.2288	0	0	0.300271	163.146	-600.967	250	245.252	0	22.7136	24.6248	96.7303	1614205573242470	2
2579	0	0	579	1	844.022	537.804	306.218	0	0	-101.922	-90.0022	313.416	610.573	3889	15935.9	-313.416	31.5808	26.1872	25.5142	0	0	0.456456	175.497	-607.702	250	274.348	0	21.6516	20.3454	61.0702	1614205573262480	2
2580	0	0	580	1	596.834	348.455	248.38	0	0	-107.533	-71.3974	309.553	547.056	3894.61	15917.3	-309.553	28.237	26.5047	26.1515	0	0	0.329397	168.888	-602.4	250	273.528	0	24.1566	22.4633	66.88	1614205573282491	2
2581	0	0	581	1	657.821	455.699	202.122	0	0	-38.9444	26.1872	282.554	599.757	3925.68	15919.4	-282.554	30.242	24.1994	24.9281	0	0	0.37128	191.494	-610.899	250	278.708	0	22.655	20.6081	54.5038	1614205573302502	2
2582	0	0	582	1	663.57	372.273	291.297	0	0	-84.9279	-14.1138	293.844	558.215	3872.01	15959.7	-293.844	28.4132	25.9949	25.8627	0	0	0.531253	180.408	-604.248	250	271.158	0	24.3061	22.3087	61.4468	1614205573322513	2
2583	0	0	583	1	679.054	419.636	259.417	0	0	-97.0414	-49.7841	281.262	451.557	3884.12	15895.7	-281.262	22.8374	26.5254	26.1396	0	0	0.318072	186.714	-610.485	250	194.811	0	30.4781	27.2059	72.1459	1614205573342524	2
2584	0	0	584	1	871.721	546.158	325.564	0	0	-91.2591	-6.83182	319.29	864.975	3878.34	15952.4	-319.29	44.834	26.0815	26.3191	0	0	0.610182	185.197	-612.862	250	368.283	0	15.8569	15.0887	45.8522	1614205573362535	2
2585	0	0	585	1	505.839	290.415	215.425	0	0	-35.78	-25.8697	280.043	298.216	3922.52	15971.5	-280.043	14.9285	27.3285	25.6198	0	0	0.188333	148.211	-591.415	250	177.132	0	44.8883	40.7768	106.141	1614205573382546	2
2586	0	0	586	1	546.878	332.807	214.071	0	0	-109.908	-87.862	409.444	367.679	3797.33	15933.8	-409.444	20.518	27.8835	25.4372	0	0	0.433787	190.627	-612.108	250	247.731	0	29.4449	33.3212	142.19	1614205573402557	2
2587	0	0	587	1	700.667	390.731	309.936	0	0	-84.8553	-1.7586	280.53	611.045	3871.94	15947.4	-280.53	30.8968	26.3412	25.2966	0	0	0.510127	154.959	-598.491	250	280.577	0	23.0782	20.8706	53.8808	1614205573422568	2
2588	0	0	588	1	670.148	402.24	267.908	0	0	-109.174	-11.0233	381.067	567.863	3896.25	15956.6	-381.067	30.9031	25.242	25.8159	0	0	0.38057	183.127	-608.696	250	295.841	0	20.1271	21.5644	84.4613	1614205573442579	2
2589	0	0	589	1	712.471	411.722	300.748	0	0	-74.3361	-79.1741	242.99	666.654	3861.42	15925.1	-242.99	32.8528	25.891	25.14	0	0	0.167546	198.622	-620.154	250	271.334	0	22.804	19.8064	46.1959	1614205573462589	2
2591	0	0	591	1	590.356	319.718	270.638	0	0	-71.4621	-112.738	326.581	493.428	3858.54	15958.7	-326.581	25.6551	26.1675	25.7117	0	0	0.427997	151.305	-596.313	250	232.713	0	25.3285	24.5246	79.0388	1614205573502611	2
2592	0	0	592	1	628.232	348.147	280.086	0	0	-114.88	-91.6721	437.869	430.986	3901.96	15937.6	-437.869	24.6939	27.1892	27.2761	0	0	0.331566	155.346	-602.625	250	236.161	0	24.3315	29.9134	137.825	1614205573522622	2
2593	0	0	593	1	662.192	440.824	221.368	0	0	-104.741	-21.536	381.876	567.64	3891.82	15967.1	-381.876	30.8655	24.8611	25.9408	0	0	0.303535	185.004	-608.401	250	319.596	0	20.0451	21.4562	84.936	1614205573542633	2
2594	0	0	594	1	698.791	393.347	305.444	0	0	-152.973	-101.395	346.628	652.446	3840.39	15947.3	-346.628	35.1405	25.3033	25.7178	0	0	0.566459	197.601	-614.646	250	327.297	0	18.6567	18.6532	65.076	1614205573562644	2
2595	0	0	595	1	744.675	431.381	313.294	0	0	-94.4872	5.86395	333.268	682.133	3881.57	15939.7	-333.268	35.7608	25.3387	24.2449	0	0	0.43752	168.419	-601.043	250	335.931	0	18.6753	18.1923	58.3606	1614205573582655	2
2596	0	0	596	1	642.523	402.134	240.389	0	0	-159.532	-71.1756	348.505	581.77	3846.95	15917.1	-348.505	31.3885	25.9478	25.9127	0	0	0.271562	180.417	-609.977	250	238.469	0	20.7208	20.6583	72.9665	1614205573602666	2
2597	0	0	597	1	838.966	532.532	306.434	0	0	-109.715	-16.1852	298.211	868.582	3896.79	15961.8	-298.211	44.5946	25.826	26.3883	0	0	0.545435	217.211	-628.849	250	358.945	0	16.3935	15.0522	42.0938	1614205573622677	2
2598	0	0	598	1	796.191	486.735	309.456	0	0	-74.2501	-81.8491	341.605	576.53	3960.99	15927.8	-341.605	30.2394	27.1367	26.9269	0	0	0.273478	185.82	-613.079	250	257.814	0	21.7658	21.5772	74.2379	1614205573642688	2
2599	0	0	599	1	748.265	405.696	342.569	0	0	-43.0343	-12.5049	265.457	741.906	3830.11	15958.1	-265.457	36.9044	25.7161	24.2319	0	0	0.46127	195.024	-615.833	250	344.591	0	19.8107	17.7125	43.3614	1614205573662698	2
2600	0	0	600	1	835.882	490.528	345.354	0	0	-108.305	-1.27332	281.09	835.695	3895.39	15946.9	-281.09	42.5218	25.1081	25.2187	0	0	0.797892	157.01	-600.934	250	349.185	0	17.3204	15.582	40.51	1614205573682709	2
2601	0	0	601	1	610.813	354.317	256.496	0	0	-119.184	-36.1897	349.706	536.397	3806.6	15981.8	-349.706	28.5626	26.3927	26.2567	0	0	0.292232	149.163	-597.558	250	244.245	0	22.6094	22.5628	79.9904	1614205573702720	2
2602	0	0	602	1	519.159	338.924	180.235	0	0	-106.601	15.0267	396.549	361.492	3893.68	15930.6	-396.549	19.9306	27.4344	25.9499	0	0	0.479726	181.791	-606.632	250	243.167	0	30.24	33.4304	136.89	1614205573722731	2
2603	0	0	603	1	839.38	481.57	357.809	0	0	-79.0826	9.70856	361.95	659.936	3866.16	15935.9	-361.95	35.2198	25.4386	25.5882	0	0	0.529845	206.173	-619.319	250	312.333	0	18.2753	18.8816	68.7629	1614205573742742	2
2604	0	0	604	1	632.46	363.379	269.081	0	0	-120.315	-106.907	329.817	493.905	3807.74	15952.8	-329.817	26.0102	25.3213	25.5418	0	0	0.349022	177.715	-606.588	250	227.852	0	24.8451	24.0359	78.6567	1614205573762753	2
2605	0	0	605	1	595.114	328.892	266.222	0	0	-119.531	-10.0096	354.993	502.59	3806.95	15955.6	-354.993	26.8968	26.2722	24.9022	0	0	0.425048	170.809	-602.56	250	294.04	0	23.6328	23.9854	85.1414	1614205573782764	2
2606	0	0	606	1	714.688	396.838	317.85	0	0	-108.021	-64.4536	325.926	558.303	3895.1	15910.4	-325.926	29.1397	25.5028	25.0458	0	0	0.391166	207.945	-614.783	250	300.91	0	22.6395	21.5736	69.0196	1614205573802775	2
2607	0	0	607	1	572.62	357.788	214.833	0	0	-113.51	-10.2077	343.128	424.495	3800.93	15955.8	-343.128	22.4865	27.1898	26.315	0	0	0.456946	118.399	-581.933	250	225.536	0	28.536	28.298	96.8066	1614205573822786	2
2608	0	0	608	1	707.693	423.621	284.072	0	0	-120.294	-51.6881	305.364	539.537	3907.37	15997.3	-305.364	27.8691	25.6985	25.1669	0	0	0.362143	163.679	-598.587	250	237.556	0	24.24	22.422	65.3289	1614205573842796	2
2609	0	0	609	1	740.903	461.906	278.997	0	0	-124.157	-98.4872	469.713	554.143	3911.24	15944.4	-469.713	32.8773	27.4016	26.5845	0	0	0.434951	182.64	-611.919	250	312.259	0	18.9435	25.2451	119.283	1614205573862807	2
2611	0	0	611	1	411.159	212.296	198.862	0	0	-90.5849	8.25848	305.886	337.498	3877.67	15937.3	-305.886	17.365	26.658	25.4388	0	0	0.412813	178.853	-597.304	250	196.49	0	37.6163	35.1646	101.559	1614205573902829	2
2612	0	0	612	1	663.161	378.201	284.961	0	0	-92.4408	-73.8156	280.127	437.832	3879.52	15919.8	-280.127	22.1042	26.1158	25.7118	0	0	0.38313	176.466	-603.25	250	197.436	0	31.2089	27.9567	73.6761	1614205573922840	2
2613	0	0	613	1	704.313	373.434	330.879	0	0	-25.4822	-93.7535	257.921	606.261	3912.22	15939.7	-257.921	29.9347	24.6737	24.7126	0	0	0.232457	170.989	-602.729	250	283.679	0	23.8137	21.1119	51.3881	1614205573942851	2
2614	0	0	614	1	556.026	364.604	191.422	0	0	-84.5778	-103.142	335.835	394.408	3871.66	15949.1	-335.835	20.6746	25.0578	26.0473	0	0	0.306822	165.412	-597.441	250	203.876	0	30.0493	29.5221	100.754	1614205573962862	2
2615	0	0	615	1	586.414	397.449	188.965	0	0	-103.541	-68.5043	295.359	468.405	3890.62	15914.4	-295.359	23.9305	27.6441	25.4385	0	0	0.151071	141.248	-592.827	250	210.142	0	28.9572	26.3731	72.9992	1614205573982873	2
2616	0	0	616	1	651.169	355.359	295.81	0	0	-126.472	-73.8089	301.49	477.229	3913.55	15919.7	-301.49	24.6434	26.7881	25.3126	0	0	0.502938	186.872	-608.289	250	250.517	0	27.5929	25.4465	72.6472	1614205574002884	2
2617	0	0	617	1	728.873	459.762	269.111	0	0	-171.384	-103.333	405.907	669.048	3858.8	15949.3	-405.907	37.9857	26.4625	25.6189	0	0	0.388139	190.299	-615.108	250	346.539	0	16.7863	18.9127	78.5369	1614205574022895	2
2618	0	0	618	1	601.748	412.567	189.181	0	0	-90.7912	-74.3293	282.557	473.908	3778.21	15920.3	-282.557	23.951	25.5845	24.9259	0	0	0.186058	164.741	-597.223	250	217.895	0	28.7605	25.791	68.3723	1614205574042905	2
2619	0	0	619	1	852.44	449.948	402.492	0	0	-99.9939	-18.1982	272.401	723.94	3887.07	15963.8	-272.401	36.5185	23.8455	24.5726	0	0	0.632234	181.072	-604.563	250	312.077	0	19.6517	17.4507	44.4307	1614205574062916	2
2620	0	0	620	1	804.085	524.772	279.313	0	0	-54.176	-95.5179	302.837	724.068	3841.26	15941.5	-302.837	36.8617	25.4202	25.0153	0	0	0.174694	168.278	-601.205	250	311.874	0	18.8205	17.6153	50.4865	1614205574082927	2
2621	0	0	621	1	743.595	433.071	310.524	0	0	-152.897	-66.752	381.875	456.693	3840.32	15912.7	-381.875	25.1934	26.332	25.927	0	0	0.215933	196.138	-613.36	250	235.3	0	24.329	26.0158	103.867	1614205574102938	2
2622	0	0	622	1	651	441.672	209.328	0	0	-75.1288	15.314	351.48	619.931	3862.21	15930.3	-351.48	32.8249	25.7049	25.4973	0	0	0.480795	150.149	-594.282	250	285.469	0	19.6819	19.9278	69.8591	1614205574122949	2
2623	0	0	623	1	771.924	470.557	301.368	0	0	-47.2177	-37.9881	352.119	610.687	3834.3	15983.6	-352.119	32.1248	26.0757	24.81	0	0	0.451398	192.725	-612.112	250	298.105	0	20.0087	20.252	71.8172	1614205574142960	2
2624	0	0	624	1	742.921	461.342	281.579	0	0	-118.548	-56.7131	322.27	526.141	3805.97	15902.7	-322.27	27.4684	25.7897	25.4448	0	0	0.273776	180.504	-607.957	250	230.513	0	24.1001	22.8149	71.988	1614205574162971	2
2625	0	0	625	1	692.592	424.026	268.567	0	0	-102.595	0.0484053	339.999	694.687	3889.68	15945.6	-339.999	36.642	24.2468	24.1625	0	0	0.645021	155.042	-593.986	250	319.889	0	17.9078	17.4196	58.5972	1614205574182982	2
2626	0	0	626	1	630.572	351.469	279.103	0	0	-127.093	-69.8416	220.956	493.263	3814.51	16015.4	-220.956	24.4099	25.2677	24.8137	0	0	0.421189	193.264	-608.981	250	254.28	0	30.5578	25.8714	57.4288	1614205574202993	2
2627	0	0	627	1	741.25	380.154	361.095	0	0	-97.8054	-29.7746	262.398	698.678	3785.23	15975.4	-262.398	35.0064	25.6321	24.1075	0	0	0.559781	168.252	-603.799	250	276.803	0	21.0935	18.467	44.9876	1614205574223004	2
2628	0	0	628	1	576.534	306.333	270.201	0	0	-54.7386	12.9674	365.034	499.706	3841.82	15932.6	-365.034	26.6375	25.2423	24.2285	0	0	0.174102	194.003	-609.911	250	286.053	0	23.0121	24.0671	88.8898	1614205574243014	2
2629	0	0	629	1	687.203	471.765	215.438	0	0	-65.6156	-92.3948	434.021	523.39	3852.7	15938.3	-434.021	29.6363	25.7411	25.5271	0	0	0.239615	175.694	-604.444	250	296.115	0	20.1912	24.6833	111.985	1614205574263025	2
2630	0	0	630	1	667.783	412.674	255.11	0	0	-42.1041	13.1461	313.644	646.295	3928.84	15932.5	-313.644	33.167	23.8223	23.3941	0	0	0.264423	185.309	-603.218	250	326.411	0	19.8253	18.8899	56.0846	1614205574283036	2
2631	0	0	631	1	575.551	366.414	209.137	0	0	-97.8341	-1.71563	425.002	580.248	3884.91	15947.3	-425.002	32.6356	24.1528	24.538	0	0	0.285654	177.94	-603.022	250	337.802	0	18.3855	21.8217	94.7665	1614205574303047	2
2632	0	0	632	1	805.578	493.018	312.56	0	0	-76.1198	-9.52471	255.109	840.672	3863.2	15955.1	-255.109	41.8235	24.3261	23.7646	0	0	0.801321	212.045	-620.325	250	364.308	0	17.8327	15.6889	37.4628	1614205574323058	2
2633	0	0	633	1	653.961	358.151	295.811	0	0	-78.5053	-70.7749	338.98	501.846	3865.59	15916.7	-338.98	26.2742	26.4709	24.5997	0	0	0.194511	170.934	-602.858	250	247.138	0	24.523	24.0733	81.0984	1614205574343069	2
2634	0	0	634	1	730.076	435.623	294.453	0	0	-166.242	-77.9693	373.016	551.398	3853.66	15923.9	-373.016	30.3834	25.7647	24.7064	0	0	0.463324	195.804	-611.409	250	256.09	0	20.6996	21.6641	82.854	1614205574363080	2
2636	0	0	636	1	646.285	375.778	270.507	0	0	-132.739	-9.71649	331.87	481.678	3820.16	15955.3	-331.87	25.4649	24.8434	24.6435	0	0	0.401439	171.505	-600.828	250	249.283	0	24.9983	24.3694	79.2988	1614205574403102	2
2637	0	0	637	1	741.936	496.228	245.708	0	0	-110.618	-0.496439	314.052	768.486	3897.7	15946.1	-314.052	39.912	23.5001	23.7258	0	0	0.512907	187.237	-608.92	250	377.705	0	17.0704	16.1041	47.7761	1614205574423112	2
2638	0	0	638	1	679.055	429.528	249.527	0	0	-147.739	-74.6443	442.54	393.203	3934.82	15920.6	-442.54	22.7742	26.2001	25.6748	0	0	0.304411	243.195	-626.937	250	244.472	0	25.5985	31.9023	148.045	1614205574443123	2
2639	0	0	639	1	660.89	353.827	307.063	0	0	-108.862	-15.1034	305.232	549.063	3895.94	15960.7	-305.232	28.308	25.1511	25.4111	0	0	0.419594	187.797	-609.094	250	252.361	0	23.8037	22.1177	64.1254	1614205574463134	2
2640	0	0	640	1	863.842	480.52	383.322	0	0	-124.048	-42.0727	238.296	734.297	3811.47	15987.7	-238.296	36.6137	24.7089	25.1413	0	0	0.497916	192.303	-612.092	250	298.069	0	20.8056	17.7552	41.3371	1614205574483145	2
2641	0	0	641	1	774.776	479.198	295.578	0	0	-99.763	-88.5965	275.987	659.639	3787.18	15934.5	-275.987	33.3	25.6684	23.9375	0	0	0.374874	191.868	-611.684	250	297.533	0	21.6572	19.3116	49.2164	1614205574503156	2
2642	0	0	642	1	543.236	322.854	220.382	0	0	-86.8603	-39.3825	401.214	344.337	3873.94	15885.3	-401.214	18.9414	25.9576	24.9298	0	0	0.277043	163.338	-595.056	250	196.757	0	30.8593	34.3865	145.725	1614205574523167	2
2643	0	0	643	1	546.945	315.894	231.05	0	0	-157.921	-99.1845	312.968	472.75	3845.34	15945.1	-312.968	24.9148	26.4273	23.8241	0	0	0.487815	179.048	-604.565	250	238.467	0	26.7346	25.1959	74.5682	1614205574543178	2
2645	0	0	645	1	560.614	362.554	198.06	0	0	-150.197	-104.481	411.929	329.575	3837.62	15950.4	-411.929	18.6682	26.2912	25.9882	0	0	0.244952	192.926	-606.576	250	239.206	0	31.0531	35.996	157.222	1614205574583200	2
2646	0	0	646	1	720.912	448.922	271.989	0	0	-48.9079	6.76698	376.238	522.829	3835.99	15938.8	-376.238	28.0762	25.4585	24.3581	0	0	0.453495	227.703	-626.517	250	316.388	0	21.798	23.3549	89.3365	1614205574603211	2
2647	0	0	647	1	559.259	341.145	218.114	0	0	-70.3988	-56.8552	421.519	374.139	3857.48	15902.8	-421.519	20.892	26.3779	24.2227	0	0	0.00622547	162.77	-593.879	250	196.466	0	27.9138	32.7235	144.947	1614205574623221	2
2648	0	0	648	1	531.088	340.135	190.953	0	0	-167.608	0.445973	400.247	550.428	3855.03	15945.2	-400.247	30.9744	24.1186	23.7473	0	0	0.56047	234.7	-625.685	250	344.763	0	19.4461	21.7743	88.5686	1614205574643232	2
2649	0	0	649	1	812.163	458.878	353.285	0	0	-78.6445	-87.0039	214.593	630.962	3766.06	15932.9	-214.593	30.7162	25.1916	24.6082	0	0	0.537552	187.716	-610.377	250	266.54	0	24.8242	21.1334	46.3377	1614205574663243	2
2651	0	0	651	1	677.046	406.948	270.098	0	0	-53.808	-15.9293	340.291	604.694	3840.89	15961.5	-340.291	31.5776	24.9561	24.3439	0	0	0.276989	144.031	-590.785	250	295.041	0	20.3099	20.2186	67.9336	1614205574703265	2
2652	0	0	652	1	715.738	380.377	335.361	0	0	-130.59	15.2069	343.56	666.9	3818.01	15930.4	-343.56	35.597	24.2808	23.8681	0	0	0.600293	174.956	-601.46	250	321.495	0	18.2683	18.1273	61.0068	1614205574723276	2
2653	0	0	653	1	679.109	452.237	226.872	0	0	-97.3775	-80.8292	352.026	567.769	3884.46	15926.8	-352.026	30.1517	24.3353	24.5597	0	0	0.42899	174.004	-601.818	250	295.073	0	20.9198	20.9852	75.2601	1614205574743287	2
2654	0	0	654	1	535.986	334.764	201.222	0	0	-99.6804	-62.0579	537.629	481.256	3886.76	15908	-537.629	30.4504	23.2887	24.6068	0	0	0.295252	171.57	-593.693	250	281.733	0	20.2689	31.9514	149.716	1614205574763298	2
2665	0	0	665	1	725.372	441.943	283.428	0	0	-63.9837	-80.6066	377.669	531.768	3851.06	15926.5	-377.669	28.6463	25.4088	25.0026	0	0	0.274526	225.589	-623.748	250	314.584	0	21.4273	22.8457	89.812	1614205575083472	2
2666	0	0	666	1	670.327	413.41	256.917	0	0	-7.74004	-81.6454	377.699	519.862	3894.48	15927.6	-377.699	27.8846	24.6779	24.435	0	0	0.42994	167.625	-597.436	250	291.787	0	21.8327	23.1498	91.4845	1614205575103483	2
2667	0	0	667	1	683.209	446.249	236.96	0	0	-61.3042	-69.0144	298.616	521.332	3848.38	15915	-298.616	26.4583	24.685	23.8953	0	0	0.288081	213.217	-617.297	250	261.283	0	25.0583	23.171	65.6535	1614205575123494	2
2668	0	0	668	1	679.656	364.566	315.091	0	0	-92.278	-10.9903	254.772	626.381	3879.36	15956.6	-254.772	31.2659	24.9835	22.3427	0	0	0.617017	202.301	-608.186	250	275.444	0	23.1376	20.275	47.6244	1614205575143505	2
2669	0	0	669	1	795.567	498.301	297.266	0	0	-105.139	-88.2376	232.602	637.021	3892.22	15934.2	-232.602	31.4733	25.324	23.2135	0	0	0.384681	161.33	-593.914	250	282.071	0	23.8514	20.4486	46.1042	1614205575163516	2
2670	0	0	670	1	617.081	382.115	234.967	0	0	-147.053	-76.1213	284.918	400.613	3834.47	15922.1	-284.918	20.6337	24.3659	25.214	0	0	0.413673	198.141	-608.893	250	235.564	0	32.2775	29.1093	79.0691	1614205575183527	2
2671	0	0	671	1	505.158	262.76	242.398	0	0	-45.9286	11.6015	237.429	459.984	3932.67	15934	-237.429	22.6329	25.0832	24.3612	0	0	0.336073	209.232	-609.473	250	244.436	0	31.471	27.4913	62.5085	1614205575203537	2
2672	0	0	672	1	572.388	277.614	294.774	0	0	-135.233	-56.6616	183.678	479.664	3822.65	16002.3	-183.678	23.5091	23.8401	23.5534	0	0	0.300934	151.163	-587.065	250	201.08	0	32.0571	26.6264	54.9465	1614205575223548	2
2673	0	0	673	1	589.318	335.213	254.105	0	0	-113.362	-67.8979	236.56	450.267	3800.78	15913.8	-236.56	22.3372	25.0136	23.4895	0	0	0.140851	212.896	-617.184	250	243.395	0	32.3363	27.6112	63.076	1614205575243559	2
2674	0	0	674	1	624.044	386.913	237.131	0	0	-15.6065	-74.4867	395.484	363.083	3902.35	15920.4	-395.484	19.7597	25.013	23.3303	0	0	0.0476668	154.115	-589.69	250	201.084	0	29.2994	32.2685	134.715	1614205575263570	2
2675	0	0	675	1	628.782	389.963	238.82	0	0	-59.9578	-68.0494	268.924	499.214	3946.7	15914	-268.924	24.8792	24.6032	23.7074	0	0	0.176312	188.389	-602.79	250	246.859	0	27.5485	24.5664	61.8867	1614205575283581	2
2677	0	0	677	1	468.816	303.728	165.088	0	0	-177.484	-11.8175	306.383	403.934	3864.9	15857.8	-306.383	21.3941	23.7749	25.2029	0	0	0.519044	164.396	-592.701	250	229.007	0	30.2238	28.0127	83.0499	1614205575323603	2
2678	0	0	678	1	658.661	376.34	282.32	0	0	-160.578	-92.0978	290.244	445.82	3848	15938	-290.244	23.1793	25.2536	22.8704	0	0	0.358626	201.552	-605.957	250	240.248	0	29.0758	26.4519	71.0871	1614205575343614	2
2680	0	0	680	1	571.975	353.486	218.489	0	0	-43.0458	-22.3356	382.952	511.522	3929.79	15967.9	-382.952	27.5592	24.5489	22.8655	0	0	0.204303	162.461	-590.252	250	275.282	0	21.6886	23.4974	92.0826	1614205575383636	2
2681	0	0	681	1	584.67	354.755	229.915	0	0	-132.916	-58.5416	400.649	401.523	3920	15904.5	-400.649	22.3276	23.7751	23.7252	0	0	0.24961	213.886	-611.544	250	290.791	0	25.698	28.6161	120.994	1614205575403646	2
2682	0	0	682	1	714.662	385.156	329.506	0	0	-92.392	-66.8493	293.23	581.524	3879.47	15912.8	-293.23	29.5877	24.3841	24.4369	0	0	0.222904	192.929	-606.315	250	302.665	0	23.0311	20.926	58.171	1614205575423657	2
2683	0	0	683	1	790.832	526.351	264.481	0	0	-52.0054	-92.9126	293.201	676.679	3839.09	15938.9	-293.202	34.2154	25.1449	24.3577	0	0	0.194633	220.324	-621.42	250	302.572	0	20.2533	18.7108	51.4093	1614205575443668	2
2684	0	0	684	1	683.306	387.858	295.447	0	0	-70.9322	-9.09831	335.856	537.78	3858.01	15954.7	-335.856	28.0773	24.4557	23.6632	0	0	0.35915	169.853	-595.003	250	261.864	0	22.5319	22.2218	73.0676	1614205575463679	2
2686	0	0	686	1	613.113	398.206	214.907	0	0	-134.685	-78.5885	179.442	534.977	3822.1	15924.5	-179.442	26.1705	23.9758	24.0307	0	0	0.306907	164.276	-595.09	250	207.677	0	29.3344	24.3959	50.0619	1614205575503701	2
2687	0	0	687	1	565.409	269.327	296.082	0	0	-126.959	-93.1635	373.249	382.282	3814.38	15939.1	-373.249	20.8158	24.6891	24.6714	0	0	0.313769	178.204	-597.537	250	218.02	0	28.4715	30.036	117.328	1614205575523712	2
2688	0	0	688	1	563.408	284.473	278.935	0	0	-126.925	-56.9066	341.206	350.823	3814.35	15902.8	-341.206	18.6077	25.1225	24.7888	0	0	0.207949	188.918	-605.31	250	219.145	0	32.9123	32.3264	112.315	1614205575543723	2
2689	0	0	689	1	503.906	302.33	201.576	0	0	-112.574	3.59196	266.85	448.858	3799.99	15842.3	-266.85	22.7057	23.2409	23.4768	0	0	0.239909	217.106	-611.63	250	231.69	0	29.9059	26.4898	65.8808	1614205575563734	2
2690	0	0	690	1	622.588	424.141	198.447	0	0	-80.52	-49.6463	268.885	480.686	3867.6	15895.6	-268.885	24.0492	23.8683	24.2771	0	0	0.316746	167.078	-598.572	250	243.558	0	28.3994	25.0988	63.8949	1614205575583745	2
2691	0	0	691	1	536.948	245.139	291.809	0	0	-136.564	-30.6422	341.119	356.616	3923.64	15976.2	-341.119	18.9772	23.9642	24.3515	0	0	0.239041	192.429	-604.454	250	242.676	0	31.6161	31.3023	108.482	1614205575603755	2
2692	0	0	692	1	610.198	347.674	262.525	0	0	-103.055	-91.8723	363.17	511.28	3890.13	15937.8	-363.17	27.4472	24.327	24.5214	0	0	0.384101	173.795	-599.648	250	281.695	0	22.431	23.0652	86.4063	1614205575623766	2
2693	0	0	693	1	614.954	368.96	245.994	0	0	-178.056	-84.1677	309.218	542.382	3865.48	15930.1	-309.218	28.7455	23.7025	24.4908	0	0	0.428335	155.166	-592.237	250	225.483	0	23.1174	21.4165	63.9938	1614205575643777	2
2694	0	0	694	1	639.212	411.488	227.725	0	0	-102.904	-62.1906	358.519	542.892	3889.98	15908.1	-358.519	28.9832	23.6573	22.8484	0	0	0.371932	179.256	-597.238	250	275.601	0	21.2823	21.5041	78.5236	1614205575663788	2
2695	0	0	695	1	506.673	329.815	176.858	0	0	-95.4025	-87.6201	393.789	365.442	3882.48	15933.6	-393.789	20.0674	24.345	23.2483	0	0	0.244318	159.929	-588.21	250	197.399	0	28.7823	31.5372	130.118	1614205575683799	2
2696	0	0	696	1	512.745	300.864	211.88	0	0	-96.1232	2.19718	322.362	471.669	3783.54	15943.4	-322.362	24.5451	24.0146	23.8419	0	0	0.526641	140.123	-584.258	250	256.322	0	25.9758	24.7981	77.1105	1614205575703810	2
2697	0	0	697	1	582.955	331.828	251.127	0	0	-71.1078	-94.6328	275.297	572.844	3858.19	15940.6	-275.297	28.7357	22.3839	22.509	0	0	0.424548	195.237	-603.366	250	329.779	0	23.3705	21.0434	54.2956	1614205575723821	2
2698	0	0	698	1	586.742	371.615	215.127	0	0	-231.827	-90.1024	416.432	370.94	3819.59	15936	-416.432	21.8093	24.3015	24.9179	0	0	0.32982	189.452	-603.739	250	219.834	0	26.4869	30.743	136.651	1614205575743832	2
2699	0	0	699	1	445.396	281.255	164.141	0	0	-153.706	-95.0875	389.454	289.182	3841.13	15941	-389.454	16.087	24.4015	24.0123	0	0	0.244826	171.118	-594.151	250	211.393	0	35.142	38.5975	158.967	1614205575763843	2
2700	0	0	700	1	523.239	336.812	186.428	0	0	-135.023	-85.9463	361.597	306.43	3922.1	15931.9	-361.597	16.5649	23.9954	24.371	0	0	0.332015	192.149	-598.242	250	238.982	0	34.9264	36.0849	137.047	1614205575783853	2
2701	0	0	701	1	684.921	373.369	311.552	0	0	-92.1574	6.68715	268.35	796.147	3879.24	15938.9	-268.35	40.0968	22.0856	22.3019	0	0	0.595594	152.49	-587.564	250	384.903	0	17.7418	15.7471	39.1906	1614205575803864	2
2702	0	0	702	1	704.267	412.041	292.226	0	0	-85.5483	-66.4151	265.434	701.697	3872.63	15912.4	-265.434	35.0711	23.3011	23.434	0	0	0.410159	185.519	-603.196	250	291.896	0	20.3038	17.8698	44.7192	1614205575823875	2
2703	0	0	703	1	728.769	436.125	292.644	0	0	-105.459	-69.6896	285.056	566.59	3892.54	15915.6	-285.056	28.7808	23.2479	23.1823	0	0	0.332991	207.504	-608.831	250	262.958	0	23.5228	21.1182	56.688	1614205575843886	2
2704	0	0	704	1	609.464	330.824	278.64	0	0	-140.591	-63.5138	300.964	479.541	3828.01	15909.5	-300.964	24.8706	26.7181	24.5589	0	0	0.433234	175.583	-604.77	250	259.45	0	27.3617	25.1629	71.3479	1614205575863897	2
2705	0	0	705	1	535.2	321.942	213.259	0	0	-99.8388	-49.6173	328.389	507.45	3787.26	15895.6	-328.389	26.4725	22.572	23.5132	0	0	0.154804	184.669	-597.516	250	221.497	0	23.6561	22.5626	73.8292	1614205575883908	2
2707	0	0	707	1	636.854	314.609	322.245	0	0	-107.27	-25.4957	236.77	504.585	3794.69	15971.1	-236.77	25.0357	23.41	23.3253	0	0	0.516766	181.438	-595.673	250	260.76	0	28.5689	24.4199	56.0593	1614205575923930	2
2709	0	0	709	1	804.734	442.47	362.264	0	0	-96.4382	-35.957	276.107	608.825	3883.52	15881.9	-276.107	30.711	22.5005	23.4797	0	0	0.26767	165.354	-592.846	250	243.847	0	22.3071	19.8003	51.6593	1614205575963952	2
2710	0	0	710	1	561.24	348.436	212.804	0	0	-75.111	-75.1673	385.973	287.929	3862.19	15921.1	-385.973	15.6355	24.2288	23.8943	0	0	0.412212	149.164	-584.708	250	202.042	0	36.0681	39.0996	160.997	1614205575983962	2
2711	0	0	711	1	501.477	325.885	175.593	0	0	-140.943	-78.0145	369.236	404.727	3928.02	15924	-369.236	22.0358	25.3916	23.8032	0	0	0.257033	170.799	-597.702	250	220.627	0	27.2895	28.4864	108.46	1614205576003973	2
2712	0	0	712	1	615.671	372.176	243.496	0	0	-51.4921	-44.5659	301.055	558.5	3838.57	15890.5	-301.055	28.3487	23.306	23.2594	0	0	0.148483	141.228	-583.779	250	273.704	0	23.0378	21.3552	61.3954	1614205576023984	2
2713	0	0	713	1	619.985	369.778	250.207	0	0	-83.9548	-67.0968	395.278	407.582	3871.03	15913	-395.278	22.3236	23.659	23.9692	0	0	0.382235	193.194	-603.851	250	256.809	0	25.8265	28.3885	118.97	1614205576043995	2
2714	0	0	714	1	683.928	397.308	286.62	0	0	-87.6928	20.0493	309.067	566.022	3874.77	15925.6	-309.067	29.2039	23.1455	22.7735	0	0	0.272435	178.873	-600.581	250	294.006	0	22.3009	20.8652	60.8568	1614205576064006	2
2715	0	0	715	1	511.655	249.667	261.988	0	0	-203.803	-5.90316	319.174	380.729	3891.22	15951.5	-319.174	20.6167	22.484	23.9106	0	0	0.455859	175.825	-593.913	250	200.033	0	30.2568	28.4314	89.1622	1614205576084017	2
2716	0	0	716	1	554.396	324.415	229.981	0	0	-38.9762	-72.635	213.5	491.376	3826.06	15918.6	-213.5	23.7518	23.989	23.1931	0	0	0.236974	185.021	-599.953	250	240.476	0	30.4608	26.027	56.8719	1614205576104028	2
2717	0	0	717	1	592.747	371.922	220.825	0	0	-122.525	14.3593	365.768	456.744	3909.61	15931.2	-365.768	24.7049	22.533	23.6139	0	0	0.483674	181.111	-595.532	250	254.111	0	23.8341	24.7868	93.1349	1614205576124039	2
2718	0	0	718	1	595.236	350.504	244.733	0	0	-68.1252	-67.8855	276.831	534.861	3855.21	15913.8	-276.831	26.8134	22.9509	23.7852	0	0	0.416384	167.948	-591.362	250	228.43	0	25.0473	22.4655	58.9928	1614205576144050	2
2719	0	0	719	1	512.235	332.76	179.476	0	0	-42.1312	-27.3582	242.194	302.991	3829.21	15873.3	-242.194	14.8721	25.3306	24.2296	0	0	0.202461	172.837	-595.18	250	175.256	0	46.2973	40.3844	93.2987	1614205576164061	2
2720	0	0	720	1	646.447	379.684	266.763	0	0	-122.974	-107.469	406.888	480.19	3810.39	15953.4	-406.888	26.8884	23.9505	24.4341	0	0	0.39319	165.958	-595.058	250	220.292	0	21.8751	24.809	105.868	1614205576184071	2
2721	0	0	721	1	794.095	443.014	351.081	0	0	-105.461	15.2843	319.515	641.248	3892.54	15930.3	-319.515	33.4316	23.8272	22.7314	0	0	0.441755	219.982	-618.651	250	338.2	0	19.7669	18.7586	56.6769	1614205576204082	2
2722	0	0	722	1	620.293	304.977	315.317	0	0	-90.5613	-67.4202	218.888	406.775	3877.64	15913.4	-218.888	19.8912	23.02	23.8578	0	0	0.203424	172.583	-591.779	250	195.997	0	35.717	30.1832	67.324	1614205576224093	2
2723	0	0	723	1	423.052	249.586	173.465	0	0	-195.255	-142.21	384.139	314.707	3882.68	15888.5	-384.139	17.8579	23.6831	23.1932	0	0	0.288867	136.553	-574.267	250	170.71	0	32.2172	34.1546	139.679	1614205576244104	2
2724	0	0	724	1	592.565	355.696	236.869	0	0	-129.63	-66.3662	284.5	539.542	3916.71	15912.3	-284.5	27.6001	22.7738	22.2786	0	0	0.382195	143.545	-579.549	250	244.208	0	24.1934	21.7314	58.0848	1614205576264115	2
2725	0	0	725	1	515.283	299.836	215.447	0	0	-109.55	-34.5857	385.801	490.949	3896.63	15880.5	-385.801	26.8023	22.5473	23.1468	0	0	0.274567	170.205	-591.138	250	284.734	0	21.857	23.4809	94.5327	1614205576284126	2
2726	0	0	726	1	591.891	367.589	224.302	0	0	-166.832	-56.4893	354.081	462.462	3854.25	15902.4	-354.081	25.115	23.0385	22.7345	0	0	0.353098	176.02	-594.952	250	275.821	0	24.0413	24.1404	87.4076	1614205576304137	2
2727	0	0	727	1	636.719	278.28	358.439	0	0	-147.023	-63.284	277.976	475.66	3834.44	15909.2	-277.976	24.3985	24.0708	24.474	0	0	0.260338	167.687	-596.548	250	227.856	0	27.9337	24.8646	65.4678	1614205576324148	2
2728	0	0	728	1	624.461	354.35	270.112	0	0	-71.1986	-82.9738	326.34	545.313	3858.28	15928.9	-326.34	28.2685	23.377	22.6866	0	0	0.41495	212.453	-609.786	250	269.174	0	22.3474	21.5692	68.8013	1614205576344159	2
2729	0	0	729	1	774.647	442.152	332.495	0	0	-63.13	-39.2712	308.45	622.906	3850.21	15885.2	-308.45	31.8279	23.5256	23.1497	0	0	0.325686	170.608	-597.863	250	321.993	0	20.691	19.3655	57.0799	1614205576364170	2
2730	0	0	730	1	569.854	357.705	212.149	0	0	-124.726	-11.8232	444.105	460.241	3911.81	15857.8	-444.105	26.4709	22.9133	23.023	0	0	0.185514	190.079	-596.846	250	294.671	0	21.4726	26.9684	122.672	1614205576384180	2
2731	0	0	731	1	736.862	476.76	260.102	0	0	-58.0071	-34.0248	368.906	599.114	3845.09	15880	-368.906	31.9697	23.2469	23.6565	0	0	0.315043	245.034	-626.388	250	307.251	0	19.0641	19.9617	75.9653	1614205576404191	2
2732	0	0	732	1	594.091	319.301	274.789	0	0	-95.2507	2.75144	212.938	522.198	3882.33	15942.8	-212.938	25.6418	23.5783	22.3651	0	0	0.431404	157.189	-591.924	250	257.016	0	28.5108	24.2257	52.2354	1614205576424202	2
2733	0	0	733	1	638.991	358.968	280.023	0	0	-91.4983	-48.2681	333.15	497.433	3878.58	15894.2	-333.15	25.9881	23.3975	23.7919	0	0	0.249116	201.522	-610.144	250	271.562	0	24.0499	23.2251	77.4502	1614205576444213	2
2734	0	0	734	1	569.211	353.847	215.364	0	0	-97.9348	-104.886	298.838	532.488	3885.01	15950.8	-298.838	27.2812	23.4011	21.1769	0	0	0.360965	157.888	-585.046	250	250.96	0	24.0616	22.1675	61.5606	1614205576464224	2
2735	0	0	735	1	500.485	291.033	209.451	0	0	-30.7135	-1.07912	342.185	426.638	3917.45	15946.7	-342.185	22.2782	22.6357	23.7479	0	0	0.267926	143.515	-582.196	250	214.41	0	26.6575	26.7352	92.5013	1614205576484235	2
2736	0	0	736	1	707.952	409.005	298.947	0	0	-71.7682	-69.5777	240.176	681.719	3858.85	15915.5	-240.176	33.5276	23.4085	22.2111	0	0	0.0876309	187.249	-601.278	250	302.478	0	21.6365	18.7152	43.3578	1614205576504246	2
2737	0	0	737	1	518.344	276.578	241.765	0	0	-119.72	-43.1002	278.131	312.953	3906.8	15889	-278.131	15.904	23.3676	22.9958	0	0	0.296946	192.852	-603.377	250	216.893	0	40.592	36.1193	94.7848	1614205576524257	2
2738	0	0	738	1	782.595	571.448	211.147	0	0	-122.579	-43.3941	390.966	663.76	3909.66	15889.3	-390.966	36.5065	24.1725	23.2717	0	0	0.458566	185.953	-606.483	250	332.721	0	17.0132	18.4211	73.5213	1614205576544268	2
2739	0	0	739	1	642.789	402.639	240.15	0	0	-157.617	-15.9162	473.467	451.363	3845.04	15861.9	-473.467	26.9508	22.9163	23.3105	0	0	0.249944	196.58	-599.603	250	269.999	0	21.1796	28.771	135.929	1614205576564278	2
2740	0	0	740	1	763.832	447.65	316.182	0	0	-56.3577	-47.7147	227.124	601.227	3843.44	15993.3	-227.124	29.3212	21.6965	22.5177	0	0	0.25546	202.041	-603.337	250	297.523	0	24.1366	20.7023	47.1697	1614205576584289	2
2741	0	0	741	1	571.247	282.385	288.862	0	0	-115.278	-7.47166	310.415	380.451	3902.36	15953.1	-310.415	19.727	24.3132	23.8477	0	0	0.303085	168.936	-597.126	250	222.98	0	32.1539	30.2229	89.4624	1614205576604300	2
2742	0	0	742	1	697.366	391.542	305.824	0	0	-75.0231	-48.5506	188.642	572.673	3862.1	15894.5	-188.642	27.6131	23.4539	22.4879	0	0	0.47167	178.713	-595.498	250	243.69	0	27.0269	22.6833	47.4169	1614205576624311	2
2743	0	0	743	1	729.695	407.587	322.108	0	0	-63.7983	-62.967	348.021	559.51	3850.88	15908.9	-348.021	29.4127	23.4012	23.7931	0	0	0.413638	216.536	-617.177	250	323.72	0	21.0146	21.0414	74.7139	1614205576644322	2
2744	0	0	744	1	660.082	369.13	290.952	0	0	-45.5204	-26.5937	187.959	626.192	3832.6	15872.5	-187.959	30.085	22.135	21.5273	0	0	0.179353	163.307	-587.632	250	260.265	0	24.4237	20.6776	43.2034	1614205576664333	2
2746	0	0	746	1	535.044	308.472	226.572	0	0	-101.249	-107.362	506.139	286.19	3888.33	15853.6	-506.139	17.6267	24.5328	24.07	0	0	0.199104	195.789	-604.997	250	233.536	0	32.619	47.6574	234.469	1614205576704355	2
2747	0	0	747	1	527.307	314.195	213.112	0	0	-106.988	10.4865	480.861	327.513	3894.07	15835.5	-480.861	19.4721	22.8078	22.6457	0	0	0.492234	173.348	-591.867	250	226.744	0	28.4882	39.0258	186.729	1614205576724366	2
2748	0	0	748	1	658.956	414.427	244.528	0	0	-77.8719	-29.3902	285.523	515.311	3864.95	15875.3	-285.523	26.0349	23.7781	21.1221	0	0	0.286188	197.845	-603.263	250	247.804	0	25.5511	23.1416	60.7206	1614205576744377	2
2749	0	0	749	1	565.935	278.498	287.437	0	0	-74.0771	-96.625	338.749	368.299	3861.16	15942.6	-338.749	19.2984	23.2622	24.3348	0	0	0.243869	186.684	-599.987	250	237.976	0	30.8807	30.6072	106.06	1614205576764387	2
2752	0	0	752	1	627.928	345.078	282.85	0	0	-5.91259	-67.1722	218.381	479.265	3892.65	15913.1	-218.381	23.16	22.302	22.1463	0	0	0.240029	151.96	-580.609	250	252.74	0	30.3666	25.8438	57.3094	1614205576824420	2
2753	0	0	753	1	505.863	303.356	202.507	0	0	-68.1536	-38.9054	449.281	346.436	3855.23	15884.8	-449.281	19.8207	23.5433	22.3066	0	0	0.260956	169.593	-592.044	250	244.988	0	27.885	35.4492	165.863	1614205576844431	2
2754	0	0	754	1	625.585	333.272	292.313	0	0	-81.0631	-25.4117	262.614	449.993	3868.14	15871.4	-262.614	22.4666	22.9085	21.0527	0	0	0.223662	163.666	-586.077	250	216.636	0	29.7839	26.2778	63.8702	1614205576864442	2
2756	0	0	756	1	728.519	407.572	320.947	0	0	-102.848	-21.9608	286	527.317	3889.93	15867.9	-286	26.8165	23.3916	22.38	0	0	0.439023	202.408	-607.418	250	243.029	0	24.9987	22.5449	59.8898	1614205576904464	2
2757	0	0	757	1	787.693	426.465	361.228	0	0	-110.664	-50.5758	316.142	721.301	3897.74	15896.5	-316.142	37.4173	22.8524	22.8223	0	0	0.531278	180.677	-597.016	250	299.476	0	17.8299	16.6902	50.7605	1614205576924475	2
2760	0	0	760	1	655.97	375.03	280.94	0	0	-90.1286	-87.7847	245.496	500.366	3777.55	15933.7	-245.496	24.7814	22.9944	22.119	0	0	0.319813	165.892	-591.138	250	247.96	0	28.1839	24.4128	56.9991	1614205576984507	2
2761	0	0	761	1	554.073	354.195	199.878	0	0	-158.399	-22.8844	491.644	437.167	3945.48	15868.8	-491.644	26.605	22.6637	23.083	0	0	0.463074	182.549	-596.768	250	283.836	0	21.4942	30.3899	146.151	1614205577004518	2
2762	0	0	762	1	605.24	395.698	209.542	0	0	-69.6927	-44.8988	241.35	477.199	3956.43	15890.8	-241.35	23.4867	22.256	22.1458	0	0	0.155222	174.266	-590.43	250	232.516	0	29.179	25.2003	58.8824	1614205577024529	2
2763	0	0	763	1	704.058	465.28	238.778	0	0	-145.957	-68.1245	311.357	487.129	3833.38	15914.1	-311.357	25.484	22.8174	22.9776	0	0	0.401958	180.574	-594.686	250	241.049	0	25.008	23.3638	70.4384	1614205577044540	2
2764	0	0	764	1	848.671	493.313	355.358	0	0	-36.8485	-65.9238	185.815	632.698	3823.93	15911.9	-185.815	30.2737	22.7138	22.1589	0	0	0.315168	221.145	-611.966	250	258.389	0	24.5566	20.7434	43.2856	1614205577064551	2
2765	0	0	765	1	588.956	338.59	250.367	0	0	-157.522	-25.4863	361.916	464.396	3844.94	15871.4	-361.916	25.2761	23.1067	22.2901	0	0	0.39923	183.708	-595.102	250	245.506	0	23.6383	24.3017	89.4145	1614205577084562	2
2766	0	0	766	1	690.565	364.374	326.191	0	0	-99.7599	-37.6893	295.591	588.508	3886.84	15883.6	-295.591	30.0503	21.9776	21.6425	0	0	0.326344	186.22	-595.011	250	238.613	0	21.8631	19.8829	55.3895	1614205577104573	2
2767	0	0	767	1	660.228	326.692	333.536	0	0	-80.6031	-49.7451	246.692	548.027	3867.68	15895.7	-246.692	27.0989	22.5565	22.0653	0	0	0.365753	177.826	-591.628	250	248.805	0	25.7089	22.2274	52.5335	1614205577124584	2
2768	0	0	768	1	701.265	336.017	365.247	0	0	-164.21	-69.9376	309.301	549.384	3851.63	15915.9	-309.301	28.9185	23.3065	22.3757	0	0	0.596561	198.826	-605.438	250	269.787	0	22.6701	21.0272	62.0318	1614205577144594	2
2769	0	0	769	1	951.762	492.442	459.32	0	0	-121.082	-83.5838	297.026	755.797	3908.16	15929.5	-297.026	38.867	22.7333	22.6359	0	0	0.303201	192.564	-603.293	250	335.256	0	17.6809	16.1921	45.2547	1614205577164605	2
2770	0	0	770	1	697.339	443.938	253.401	0	0	-48.7532	-39.4631	374.667	546.253	3835.83	15885.4	-374.667	29.2492	22.6367	22.6261	0	0	0.384025	170.059	-593.414	250	275.963	0	20.2744	21.4644	83.3756	1614205577184616	2
2771	0	0	771	1	735.632	453.41	282.223	0	0	-97.7556	-37.7619	340.242	568.948	3884.84	15883.7	-340.242	29.9218	21.6539	21.6672	0	0	0.345309	208.098	-605.687	250	264.859	0	20.5396	20.0791	68.1224	1614205577204627	2
2772	0	0	772	1	612.314	354.496	257.818	0	0	-142.369	-67.5086	285.004	526.177	3929.45	15913.4	-285.004	27.0488	21.1662	22.3931	0	0	0.288677	198.354	-599.383	250	277.666	0	24.099	21.6549	58.8762	1614205577224638	2
2773	0	0	773	1	665.713	390.619	275.094	0	0	-87.3819	-67.4691	329.308	479.062	3874.46	15913.4	-329.308	24.9449	22.0203	21.5455	0	0	0.322084	189.737	-594.397	250	295.55	0	24.465	23.5159	76.4325	1614205577244649	2
2774	0	0	774	1	563.259	346.847	216.412	0	0	-162.97	-82.4273	317.083	496.297	3850.39	15928.4	-317.083	26.2532	22.0361	23.0948	0	0	0.594199	175.117	-592.979	250	256.921	0	23.9718	22.6165	70.2587	1614205577264660	2
2775	0	0	775	1	615.65	293.386	322.264	0	0	-64.3055	-50.3605	192.317	390.361	3851.39	15896.3	-192.317	18.8025	23.3217	22.3962	0	0	0.301537	189.585	-599.356	250	238.66	0	38.0714	32.0768	66.9976	1614205577284671	2
2776	0	0	776	1	496.624	294.007	202.617	0	0	-150.776	-84.8272	385.814	332.284	3838.2	15831.1	-385.814	18.3953	24.8795	23.2697	0	0	0.33269	233.145	-617.691	250	250.686	0	31.4006	34.0845	137.149	1614205577304682	2
2777	0	0	777	1	699.831	399.206	300.625	0	0	-39.4125	7.22502	291.548	605.579	3826.49	15838.7	-291.548	30.6208	21.9757	22.8612	0	0	0.339048	184.667	-598.044	250	277.765	0	21.4372	19.8061	54.2177	1614205577324693	2
2778	0	0	778	1	729.328	415.439	313.889	0	0	-71.0395	-12.407	371.592	529.269	3858.12	15858.3	-371.592	28.3722	21.9575	22.5356	0	0	0.37518	171.03	-594.676	250	292.62	0	20.724	21.9191	83.6718	1614205577344703	2
2779	0	0	779	1	539.122	301.367	237.755	0	0	-85.9124	-28.2375	209.885	511.161	3773.33	15874.2	-209.885	24.9249	21.9603	21.612	0	0	0.374794	166.475	-585.92	250	238.958	0	28.7111	24.2073	52.6183	1614205577364714	2
2782	0	0	782	1	684.153	464.375	219.778	0	0	-53.1375	-91.3831	307.338	475.185	3840.22	15937.3	-307.338	24.2542	22.3138	22.5719	0	0	0.26624	167.027	-588.856	250	196.646	0	25.7895	24.3071	71.9542	1614205577424747	2
2783	0	0	783	1	616.037	423.549	192.489	0	0	-110.431	-45.4083	282.938	559.192	3897.51	15891.3	-282.938	28.4137	22.3812	22.1311	0	0	0.351298	142.619	-580.556	250	270.783	0	23.5477	21.035	55.9155	1614205577444758	2
2784	0	0	784	1	743.503	346.468	397.035	0	0	-120.321	-40.0747	288.26	473.601	3907.4	15886	-288.26	24.2155	24.2828	21.7716	0	0	0.240922	229.394	-614.37	250	239.366	0	27.5356	24.8267	66.2337	1614205577464769	2
[truncated: 165 more rows]
