# Supplementary material for: CaV1 and CaV2 calcium channels mediate the release of distinct pools of synaptic vesicles
Source: eLife. 2023 Feb 23;12:e81407. doi: 10.7554/eLife.81407 (PMC10023163; doi:10.7554/eLife.81407)
Supplement: Figure 5—figure supplement 1—source data 1. [file elife-81407-fig5-figsupp1-data1.zip › Figure 5 Supplement - Source Data 1/lin-7/4/2/cav1_to_cav1(lin-7).csv]

-89.3060077352002
-45.2229675011749
-124.77880815095
-170.702002282866
-127.967599963731
-120.751221494644
-148.194559887363
-185.53447901445
-147.417780865515
-90.2773780416319
-143.087618645576
-146.050464865471
-149.017797463204
-149.017797463204
-149.017797463204
-149.017797463204
-149.017797463204
-149.017797463204
-149.017797463204
-149.017797463204
-149.017797463204
-149.198543707671
-100.305401683898
-56.111643885286
-119.135960738769
-30.4598588601075
-134.452172248388
-128.171946914335
-105.084414376277
-94.6275563042964
-21.3648778198931
-77.5586479280673
-68.2501680296737
-151.391628143965
-103.129056535967
-117.630335329024
0.468686190894005
-158.282825963241
-56.1991948220966
21.0093618481933
-35.0590218802026
18.8571316471071
-90.3852727447293
-153.338907635997
8.54982436742466
22.0385996065052
-60.5706978569433
-119.018827529593
17.9698090703387
-34.5495306182765
-92.1350615034789
-7.2025971139683
-47.7678339546865
-41.9073742243563
-83.0612493567623
-38.9658665780444
-87.3461139931715
-78.7444485746882
-61.0420871128335
-60.5852646469157
-32.1571842254198
-18.5981232152108
-25.7717698710094
-53.1928782602045
-61.6853213024915
-19.3931061917801
-20.5701140472947
-45.5295975290701
-60.7206586417287
-111.960014063138
-35.7201534094474
-63.0352941975125
-50.5838445368399
-37.8978735313603
-66.9376081358705
-84.3632000418747
-86.393324888908
-64.1158119182401
-113.980400022998
-125.220830008867
-34.5457565184797
-44.4942106892322
-88.4268509178728
-60.9198026068789
-55.9536986577559
-60.2483728136549
-58.3776177502286
-39.3558423420354
-22.7888653915325
-115.691962289931
-67.4469908782048
-69.0897888130676
-50.5924560112526
-42.990146770615
-81.6037736201524
-56.167536876108
-29.0923942884074
-92.0669009298563
-38.2967884933287
-88.2946410658078
-104.306014867596
-65.9627113490715
-90.6482532787231
-74.241563792436
8.49981605984794
-76.520843076989
1.34858586650898
-66.8639401264518
-25.0467893236528
-16.9769872479101
-25.1723927426137
-1.91877032601224
-94.8846215747953
-45.0551938105173
-79.4183429255918
-63.1473751576796
-69.9625816744829
-71.2446489223375
40.9934744593065
-0.89872885692057
16.716833998229
-14.3164521933668
-20.820039758557
-72.922048633538
-125.673395585397
-59.4843566134623
-121.453412661673
-44.9379826619988
-110.342968282586
-89.149433210283
-140.452995953614
-114.308729905732
-131.336275006493
-137.030140147603
-138.771254106654
-46.5684707972068
-34.7096032081045
-95.5560608398382
-20.0771334561541
-122.626059437791
-136.989783316041
-144.684778824079
-123.38915579258
-118.48362930766
-122.158410724
-81.1639454272681
-101.152251602487
-84.6761845538622
-104.376993973126
76.9839392034519
-62.896340977295
-30.9826671782521
-118.243501479281
-120.71366939359
-37.1100985815519
-125.66520357529
-57.8506231750107
-26.9812848856
-93.1812017940847
-90.1573177809569
-46.019177750939
-132.035338861688
-75.8953765988963
-78.1481492342382
-144.057793071719
-125.784233306184
-122.202161430461
-80.7538691868376
-109.228842240685
-132.405640920579
-122.588481086068
-52.0168871330734
-62.7614568353965
-75.2062591982385
-82.5962473300042
-87.607442107952
-77.3661293396581
-54.4274396454384
-69.4512106696884
-98.8890394385371
-104.81029583704
-74.7763352430375
-129.194567415595
-129.194567415595
-129.194567415595
-129.194567415595
-129.194567415595
-129.194567415595
-129.194567415595
-62.1590906823476
-86.2389862458786
-143.680906500811
-107.491399004079
-22.9587031192023
-161.883314503283
-52.5998788891211
-42.766464122943
-20.7099849481237
19.0648965584896
1.07947952421091
-26.1539644300392
-26.0747751834233
-53.8878992877471
-41.5548872361314
-53.4901117385434
-48.241959473562
-83.8161501845243
58.7119926177184
-79.9181710748944
-85.2940489788944
-55.3503092819537
-67.2635135129913
-136.287262260659
-88.6931197846225
-147.726109319583
-95.2775528057455
-44.638061092428
-44.174511224548
-85.471085261509
-23.9856576365319
50.5009467737464
-57.3167999852703
73.6245530033148
1.68470642602551
-55.605633909423
-84.8666369404673
-26.3103765819014
1.22027974225966
-85.9978795763927
-16.4533865475933
-70.6068136488875
-32.9584372523723
-98.167905788081
-82.86970744467
12.0287428443426
58.3047917401109
-15.0353237112686
-124.71017128211
-94.3855013739512
-3.92158666984687
-72.9720802143329
-90.7441215240779
54.0513774823266
-25.0382114069371
-46.6805052109385
-10.643342952535
6.32446361263464
7.92343723127306
-30.4975173159619
15.5318774224561
-35.4422964928999
-40.2440679853589
16.7517846065566
-31.5464477230162
-15.2030267696118
124.454087110751
-25.3131223283472
278.802339236277
-14.5444334078074
239.235160667893
134.185218799641
-35.3463227054008
40.2277874357396
42.583002004505
19.2613508070917
16.172181583167
-15.7103062355263
91.1374503914903
-12.3449260198931
211.566396007023
65.5576750016226
162.923444092787
152.902777048943
101.142477086067
138.688278404217
75.6353486476546
-62.5905041442311
-62.5905041442311
-62.5905041442311
-62.5905041442311
-62.5905041442311
-62.5905041442311
-62.5905041442311
-62.5905041442311
-62.5905041442311
-62.5905041442311
167.484151132618
239.670647537678
311.030837238111
348.919115764664
172.389845132835
-3.26634496608494
-11.8173203791994
133.168368780327
92.4726416221456
74.3065067588568
-5.37860803232343
-79.5083097088536
78.4413748879942
91.2568784782598
11.3320139188063
112.506045120557
56.1519810537957
-58.6630723902545
222.728695691514
80.5997162833264
407.470339840414
112.567151381312
229.626684238036
71.7293756234612
334.292795094238
329.042666203407
264.966402315416
-11.3270498003749
352.91603278791
364.952932279581
113.206379817937
146.735527082452
337.807199470408
349.625016893546
307.795971425816
271.638174376407
68.2904840897545
404.2950020189
-15.3619908903147
157.865258447373
303.642972139062
108.728157664511
205.092062990639
130.26118904025
234.642435213475
39.332724518732
19.2183692095823
91.6448164559079
133.51665273263
-27.4769427440206
103.730544341057
-89.003451115208
94.8969758493404
201.9335846719
158.760418247362
66.1825661367238
427.414657161557
110.469700559686
53.1388126041602
150.301453898226
314.236189245564
355.150580360102
154.290012208729
-23.363869187915
85.0960368493324
73.5140021413654
395.716552752079
153.148546270719
91.8194653075279
248.672414326596
96.3996815146165
24.1263624169742
157.29787267024
305.607108969079
341.606543491446
237.996587035253
43.2302665725501
232.973284343299
258.429779607257
246.18468626808
27.1955986797548
202.460462068366
208.457912194462
216.300159827098
292.790000858174
281.582264490313
190.653243569441
213.030369657145
19.1328909689473
234.453995175209
90.1730345374963
258.95984764084
177.545756845388
-14.60184783769
251.075360456323
278.15547951848
202.427954909292
5.82705780415381
335.091146507699
374.035787001623
