# Supplementary material for: CaV1 and CaV2 calcium channels mediate the release of distinct pools of synaptic vesicles
Source: eLife. 2023 Feb 23;12:e81407. doi: 10.7554/eLife.81407 (PMC10023163; doi:10.7554/eLife.81407)
Supplement: Figure 5—figure supplement 1—source data 1. [file elife-81407-fig5-figsupp1-data1.zip › Figure 5 Supplement - Source Data 1/lin-7/4/2/cav1_to_rimb-1.csv]

470.093154388864
559.703127817544
638.628805740414
523.126056870655
610.54027298443
522.117351461515
625.589847703421
521.354517149644
619.793969076069
598.703525352217
465.561301422811
574.337431782455
601.724007227047
601.724007227047
601.724007227047
601.724007227047
601.724007227047
601.724007227047
601.724007227047
601.724007227047
601.724007227047
616.861801206527
528.885104576599
550.047466158998
599.78512293548
571.83595477467
571.940663203208
633.738440805313
564.962615958259
569.897034423573
585.26056009586
481.307854271237
593.448435639866
630.398861356871
603.79733446811
589.731799393589
495.442968458161
570.369460971646
577.539403479281
531.520835044279
484.000608579587
517.49321510882
493.177763409682
570.875254247325
556.013401337286
460.123388921449
491.086656412544
568.385587191809
387.157715879572
488.447480355328
564.591416189658
585.339684256938
556.798395229327
601.74799749333
600.234360924014
570.383326584655
587.265263361338
583.521527859439
583.959687206881
598.5091948751
556.33454056335
512.821677828158
607.083539737801
578.205616384901
590.738519537557
581.784833220168
574.542689194088
623.623021793985
607.107082927305
632.186962939488
549.961885036331
596.258267605876
578.126435836542
570.955799226258
597.264352332462
583.783192298621
574.895792934165
517.604810120456
619.566645105571
636.453652936523
583.911029452434
575.8781658839
566.857090366158
548.234941816108
583.156503690512
623.009115730229
626.935465927276
551.747049089443
589.273314599066
586.773375205177
601.041305727869
580.18456794456
572.024352656506
542.764543306906
575.27182075264
594.82676771868
517.222924123751
598.825767659946
596.238897870104
575.555549452698
593.503025989592
579.378352728389
625.67503468961
595.501814115056
536.35687238731
582.778679521973
546.424437648924
620.136497064619
602.487963539585
511.725464716448
529.607833837355
573.549236454268
606.250002589368
568.646763898705
600.990795810567
629.43692260731
598.213807354852
564.207640247074
541.459776028121
547.003834656645
543.479618613857
528.75896845356
573.504958523923
439.077974192374
434.110937191401
568.72122859726
538.830876905249
577.179525930665
525.28387929324
378.912146166975
424.356257844192
604.220971882911
499.666111836028
551.240246587655
490.646102506173
543.263187816332
511.888579445993
517.147674599224
552.711400427703
501.405219638489
628.890145858741
480.216451754133
543.738608855681
554.258575184462
519.767125716209
533.700031646571
573.444418698147
547.238064963498
583.856178643045
499.96364861282
591.983343475938
538.142729394081
547.753234700504
489.29703926728
513.779198970598
585.359897503953
521.924274363893
545.419738255159
484.742147724774
550.940310655958
331.505720357747
413.114365684893
597.369489808012
606.258929101428
609.940814436273
554.69950462305
531.987012150128
551.228961001698
530.846595525121
449.496528273559
586.262304504855
528.813652399092
435.864922130966
685.534658162329
513.297716255127
334.597522456761
575.70535784608
598.786803788269
561.371364770586
607.11284750973
596.006934190336
553.503037898447
267.489542149762
267.489542149762
267.489542149762
267.489542149762
267.489542149762
267.489542149762
267.489542149762
591.708485475156
532.04109616331
242.313714506239
340.486991939548
498.769935098591
490.415710201847
520.994450685928
297.17822740679
516.07917640726
596.795593476072
534.539557203067
586.071360357508
462.52358276248
525.8199703882
515.094707141281
510.371873393853
564.805358257949
331.33094738251
500.520158176174
478.1857729572
571.136318754156
571.555370548978
507.055555773006
487.462226263375
559.041013948607
609.445276618193
560.992941818686
345.138672901146
556.465447774484
506.747648466058
593.481840150496
483.222033291617
532.893086268219
562.211918731949
573.722363062521
590.103671788096
459.707369975422
533.038159633035
595.376726150143
524.857247387161
496.58405885807
577.014839825681
340.686167921807
630.835448179881
620.617437958508
582.924968483265
544.372649153431
574.387453392979
613.685204534311
593.743149959713
551.767933813375
540.151006755435
390.344943541606
546.571419563877
401.891560750462
334.982719791695
606.659228548098
396.518738784314
240.277195560842
521.739506965218
519.113561678119
544.464201228895
536.71529076055
551.694460885659
509.462204852131
516.355026178882
593.363376011028
419.68187375735
420.801101096282
353.319024146684
169.704114197499
410.268878887447
549.611158974412
251.363645548661
520.024034224571
329.342543795485
290.291449726396
271.211511058969
488.769028875147
465.851129007508
298.160634692562
398.203780028862
475.26348271506
384.502013445779
544.350004138962
530.770068846361
569.408661678022
263.798187332288
263.798187332288
263.798187332288
263.798187332288
263.798187332288
263.798187332288
263.798187332288
263.798187332288
263.798187332288
263.798187332288
398.122988598554
500.072039890323
379.596618517997
419.086695118021
428.142769722068
386.528464125187
427.563206999479
508.539022454885
499.531234094547
495.397454029089
250.489254582675
404.574117137487
492.381426969905
420.319171304031
441.942581976227
379.486674469319
431.913287058136
444.558215992934
369.38225910754
472.749020814032
280.887715096273
580.065111459755
488.079046656394
259.096217981034
401.91646434906
320.183687917301
394.440204514178
438.543247527983
298.937522383549
434.622318993699
283.332901872551
472.993579272039
389.140910714033
322.84670540671
357.793831795323
512.262712722615
434.548944257765
333.253823344348
501.304815468013
553.210491439411
300.195409653696
466.260055000066
389.020485658624
541.760046836531
385.980110830706
419.123623082214
413.457360503477
475.073102440532
457.240906062229
493.660948879418
404.894635528954
403.715632862466
459.991264390346
371.606668449238
454.039119833522
478.076871896172
282.952190816817
396.035476025048
435.996632197841
431.29408324199
430.911147363669
399.251986535288
453.496028806401
268.097813860923
456.837724324345
337.059451966792
292.989719867808
179.435795049265
358.537618963332
472.486193718674
555.322708709604
257.040950134466
60.7734043563742
364.632026138317
247.508049979488
124.410728841953
294.67618939867
498.068329544682
521.687589089352
437.519137168447
316.699207138376
557.143391044858
435.461062022207
113.132830668232
192.607342723906
312.072130958193
283.374296937187
200.792598734351
223.737301912912
457.754258546913
144.03974981705
465.84916004861
277.173271060034
357.657708142806
513.409847917874
322.959890972545
502.721733588298
273.543527426693
438.506019597618
270.855689019052
