# Supplementary material for: CaV1 and CaV2 calcium channels mediate the release of distinct pools of synaptic vesicles
Source: eLife. 2023 Feb 23;12:e81407. doi: 10.7554/eLife.81407 (PMC10023163; doi:10.7554/eLife.81407)
Supplement: Figure 5—figure supplement 1—source data 1. [file elife-81407-fig5-figsupp1-data1.zip › Figure 5 Supplement - Source Data 1/lin-7/4/2/egl-to-egl(rimb)).csv]

14.9115577295088
-74.6984156991712
-153.624093622042
-38.1213447522823
-125.535560866057
-37.1126393431423
-140.585135585048
-36.3498050312719
-134.789256957696
-113.698813233845
19.4434106955614
-89.3327196640821
-116.719295108674
-116.719295108674
-116.719295108674
-116.719295108674
-116.719295108674
-116.719295108674
-116.719295108674
-116.719295108674
-116.719295108674
-131.857089088155
-43.8803924582262
-65.0427540406254
-114.780410817108
-86.831242656297
-86.9359510848353
-148.733728686941
-79.9579038398861
-84.8923223052007
-100.255847977487
3.69685784713511
-108.443723521494
-145.394149238498
-118.792622349738
-104.727087275216
-10.4382563397885
-85.3647488532733
-92.5346913609083
-46.5161229259065
1.00410353878578
-32.4885029904472
-8.17305129130909
-85.8705421289524
-71.0086892189138
24.8813231969234
-6.08194429417199
-83.380875073437
97.8469962388008
-3.44276823695509
-79.5867040712856
-100.334972138566
-71.7936831109546
-116.743285374958
-115.229648805642
-85.3786144662827
-102.260551242965
-98.5168157410662
-98.9549750885089
-113.504482756727
-71.3298284449775
-27.816965709786
-122.078827619429
-93.2009042665286
-105.733807419185
-96.7801211017959
-89.5379770757154
-138.618309675612
-122.102370808932
-147.182250821115
-64.9571729179588
-111.253555487503
-93.12172371817
-85.9510871078855
-112.25964021409
-98.7784801802482
-89.8910808157925
-32.6000980020835
-134.561932987199
-151.448940818151
-98.9063173340619
-90.8734537655273
-81.852378247786
-63.2302296977359
-98.1517915721397
-138.004403611856
-141.930753808903
-66.7423369710705
-104.268602480694
-101.768663086805
-116.036593609497
-95.1798558261871
-87.0196405381339
-57.759831188534
-90.2671086342671
-109.822055600307
-32.2182120053785
-113.821055541574
-111.234185751731
-90.5508373343255
-108.49831387122
-94.3736406100161
-140.670322571237
-110.497101996683
-51.352160268938
-97.7739674036002
-61.4197255305517
-135.131784946247
-117.483251421212
-26.7207525980757
-44.6031217189829
-88.5445243358954
-121.245290470995
-83.6420517803326
-115.986083692194
-144.432210488938
-113.20909523648
-79.2029281287014
-56.4550639097488
-61.9991225382728
-58.4749064954849
-43.7542563351872
-88.5002464055506
45.9267379259982
50.8937749269717
-83.7165164788876
-53.8261647868767
-92.174813812293
-40.2791671748673
106.092565951398
60.64845427418
-119.216259764538
-14.6613997176555
-66.2355344692824
-5.64139038780013
-58.2584756979595
-26.8838673276205
-32.1429624808516
-67.7066883093303
-16.4005075201167
-143.885433740368
4.78826036423925
-58.7338967373089
-69.2538630660893
-34.7624135978367
-48.6953195281985
-88.4397065797748
-62.2333528451254
-98.851466524673
-14.9589364944477
-106.978631357566
-53.138017275709
-62.748522582131
-4.29232714890713
-28.7744868522259
-100.355185385581
-36.9195622455209
-60.4150261367868
0.26256439359895
-65.935598537586
153.498991760625
71.8903464334799
-112.36477768964
-121.254216983056
-124.936102317901
-69.694792504677
-46.9823000317556
-66.2242488833253
-45.8418834067488
35.5081838448132
-101.257592386482
-43.80894028072
49.1397899874064
-200.529946043956
-28.2930041367545
150.407189661611
-90.7006457277075
-113.782091669897
-76.3666526522138
-122.108135391358
-111.002222071964
-68.4983257800741
217.51516996861
217.51516996861
217.51516996861
217.51516996861
217.51516996861
217.51516996861
217.51516996861
-106.703773356783
-47.0363840449372
242.690997612133
144.517720178825
-13.7652229802188
-5.41099808347462
-35.9897385675558
187.826484711582
-31.0744642888876
-111.7908813577
-49.5348450846941
-101.066648239135
22.4811293558923
-40.8152582698276
-30.0899950229086
-25.3671612754806
-79.8006461395762
153.673764735862
-15.5154460578015
6.81893916117224
-86.1316066357831
-86.5506584306058
-22.0508436546334
-2.45751414500228
-74.0363018302342
-124.440564499821
-75.9882297003132
139.866039217226
-71.4607356561119
-21.7429363476858
-108.477128032124
1.78267882675573
-47.8883741498466
-77.207206613577
-88.7176509441488
-105.098959669724
25.2973421429506
-48.0334475146628
-110.372014031771
-39.8525352687884
-11.5793467396979
-92.0101277073081
144.318544196565
-145.830736061509
-135.612725840136
-97.9202563648923
-59.3679370350583
-89.3827412746068
-128.680492415939
-108.738437841341
-66.7632216950024
-55.146294637063
94.6597685767665
-61.566707445505
83.1131513679102
150.021992326678
-121.654516429726
88.4859733340581
244.72751655753
-36.734794846845
-34.1088495597469
-59.4594891105226
-51.710578642178
-66.6897487672868
-24.457492733758
-31.3503140605098
-108.358663892655
65.3228383610221
64.2036110220906
131.685687971689
315.300597920874
74.735833230925
-64.6064468560398
233.641066569711
-35.0193221061982
155.662168322888
194.713262391977
213.793201059403
-3.76431675677486
19.1535831108649
186.844077425811
86.8009320895108
9.7412294033129
100.502698672593
-59.3452920205891
-45.7653567279885
-84.4039495596498
221.206524786085
221.206524786085
221.206524786085
221.206524786085
221.206524786085
221.206524786085
221.206524786085
221.206524786085
221.206524786085
221.206524786085
86.8817235198185
-15.0673277719507
105.408093600376
65.918017000351
56.8619423963046
98.4762479931851
57.4415051188935
-23.5343103365121
-14.526521976175
-10.3927419107167
234.515457535697
80.4305949808859
-7.3767148515326
64.6855408143419
43.0621301421452
105.518037649053
53.0914250602364
40.446496125438
115.622453010832
12.2556913043409
204.1169970221
-95.0603993413824
-3.0743345380215
225.908494137338
83.0882477693121
164.821024201072
90.5645076041947
46.4614645903894
186.067189734824
50.3823931246734
201.671810245822
12.0111328463336
95.863801404339
162.158006711663
127.210880323049
-27.2580006042426
50.455767860607
151.750888774024
-16.3001033496403
-68.2057793210388
184.809302464677
18.7446571183063
95.9842264597482
-56.7553347181583
99.0246012876669
65.8810890361583
71.5473516148959
9.93160967784024
27.7638060561439
-8.65623676104588
80.1100765894189
81.2890792559065
25.0134477280262
113.398043669134
30.9655922848506
6.92784022220076
202.052521301555
88.9692360933241
49.0080799205316
53.7106288763825
54.093564754703
85.7527255830846
31.5086833119713
216.90689825745
28.1669877940276
147.94526015158
192.014992250564
305.568917069108
126.467093155041
12.5185183996982
-70.3179965912313
227.963761983907
424.231307761998
120.372685980055
237.496662138885
360.59398327642
190.328522719703
-13.0636174263091
-36.6828769709791
47.4855749499256
168.305504979997
-72.1386789264852
49.5436500961659
371.871881450141
292.397369394466
172.932581160179
201.630415181186
284.212113384021
261.267410205461
27.2504535714597
340.964962301323
19.1555520697621
207.831441058339
127.347003975567
-28.4051357995013
162.044821145828
-17.7170214699254
211.46118469168
46.498692520754
214.14902309932
