# Supplementary material for: CaV1 and CaV2 calcium channels mediate the release of distinct pools of synaptic vesicles
Source: eLife. 2023 Feb 23;12:e81407. doi: 10.7554/eLife.81407 (PMC10023163; doi:10.7554/eLife.81407)
Supplement: Figure 5—figure supplement 1—source data 1. [file elife-81407-fig5-figsupp1-data1.zip › Figure 5 Supplement - Source Data 1/lin-7/4/2/lin-7_to_cav1.csv]

286.33609171221
274.571013717392
274.419484134452
264.18070520402
294.390081593806
239.567448944566
266.275402983812
271.837817909994
278.212684216209
276.40068803461
285.128423695451
305.549852582675
292.067872400422
298.150703884172
350.977747159978
318.552704520931
302.542507655789
285.069407722375
317.23287760466
301.881229719677
296.738363358038
307.607028841662
301.09635340591
310.933726566029
299.889713754145
394.895824928225
380.366110219202
380.754425444299
330.416268220022
332.919846359958
328.343163940268
317.439755415679
411.101103987225
405.613267444045
410.707222330625
320.949423629792
419.50613519254
324.897920087255
323.3471405234
297.311389715911
344.530606820173
255.428934758676
263.612959770944
249.924764531826
245.78870999422
234.047084133885
239.150520816393
228.171555067695
222.996061390782
240.485138868846
287.595449683869
259.328776832327
226.26729289566
253.885778356307
240.286487977763
239.687676720539
242.845888476209
241.624872822984
225.152039440994
234.539817105596
246.760828301178
228.287926474948
229.110581400768
252.908963939364
270.238780153411
240.789334919308
284.816377972502
254.562984313185
254.569272494548
275.070539581141
232.548558231312
253.013747296818
238.197307105588
249.854922310879
275.741763971793
252.212942962286
291.234273235319
284.650462916285
286.337308700924
263.568517894871
263.568517894871
317.703118339358
250.961762386675
263.407961702795
255.487210038255
251.812041902649
251.775400175176
239.868422965006
254.340001494288
248.411329501661
259.414983317193
266.982419888848
231.256395957262
242.36550535622
235.786273155762
236.300144440722
215.794289763731
221.167910677415
192.011469635062
187.980099407137
173.943532804552
171.804046481486
159.22775303899
181.496277287797
161.051860924703
161.968215868856
165.296772227664
160.437437733666
167.887198498192
173.619443845015
172.942702546747
158.979992577304
170.69662375567
189.922031671636
188.705079954495
171.01205171691
177.895173352696
166.31219552611
171.407277825453
185.561876374188
187.587503206778
176.051271605678
211.729985605398
226.105274260228
230.792207421106
235.458011740551
253.42089865054
235.253181187698
231.57511658084
249.728823653061
264.108254183317
254.197380529075
247.663045391481
287.203813380978
268.249667585063
277.094149735815
261.416396213377
257.451872687378
262.546954986721
376.560720493992
315.533684133087
279.210648583011
330.72493386947
254.943765952748
271.281245391992
488.229803514503
281.039957289388
284.354701353121
265.451681805725
258.25488232355
256.812652909915
254.074355329623
250.277338931213
272.203157295829
261.608077225307
270.952351802875
262.736065086172
263.017738319373
284.689151901919
289.497152580036
377.352913354111
342.203899612345
357.156672587426
327.503988871844
393.716682403383
438.754818255873
538.835248498704
248.31782757887
275.369772958549
267.355677414695
410.525261262233
500.212694087802
519.105816704544
449.866963225921
461.776976007182
463.682207548507
441.915284837071
497.248486637112
450.707859993739
515.056393258346
536.512673694482
476.849828186578
543.263120819594
574.074037422561
482.046865839648
556.461411090728
545.308234898353
529.336231779993
394.298053672602
355.631274424806
463.399140339474
374.101911953689
367.135550936602
368.010983178023
289.50352086553
299.450621112519
338.020200112282
353.453337263713
455.938909466095
472.61048331512
498.255229993623
503.999230905538
558.541624349473
551.035527043941
503.84908582661
477.402190361631
453.83209051037
511.621145383758
502.918413876703
482.303020736565
540.106036476687
436.741748842367
331.171939508869
401.649477304512
450.212487642024
474.566168878991
433.728363353551
414.111139982788
330.443232220812
481.924760485597
437.573371381619
404.557298690312
272.065687627395
296.458135789342
375.036103076935
277.122378084418
431.384886218899
264.623540552537
286.433254072967
250.478947454045
260.446266168881
262.622809354143
293.564077174733
281.753686982329
277.934206762364
515.327754426172
489.052805107523
490.686616485317
435.783581930325
321.597009427029
279.160076569053
346.439359699627
295.340360946082
459.290700920203
273.777438518053
432.970963058281
246.13390885155
353.763524352221
365.137310546557
334.541873757203
436.924195677799
491.275679383546
307.873547492632
412.02896904183
286.178068545336
583.655444309486
419.369151291143
389.956911490894
467.667751396346
530.490134168228
429.597103973704
627.483935519367
390.352385218866
382.294024786053
560.630904269419
326.275074022245
354.71157729443
370.148886901534
285.058850202361
336.76610195699
311.809635102667
373.765138111838
312.122680775152
361.510313192513
330.35370465815
360.178315576427
588.372207362157
374.808334572095
307.547856989901
303.562096102881
284.309893866208
245.138982220628
193.108561351862
194.138518695243
289.307153215431
363.673360169652
360.680282724637
382.852120907906
368.011289793156
279.804190552046
243.245258624968
607.319956457119
262.77542629778
586.432381351528
365.287476733914
364.696456153471
526.871045482377
375.291526752174
387.997251566892
374.261272265478
363.47248503329
352.287768886338
368.626691825299
340.695398839778
292.020031507211
284.832447257895
296.787258054248
277.945113114369
557.159618425808
291.717012393398
372.412565888882
281.157081026746
274.541306146588
303.712776472734
189.44337972286
172.361847624813
192.016236377363
198.751427707682
162.913452443944
228.537795355293
200.934872304573
209.658593553218
239.958990529268
208.037655681462
177.676551613194
176.347341948767
171.357913328393
207.234122390973
263.994099714315
254.220469217507
241.842520050959
248.426894076378
269.835954156599
214.873854104648
233.945923327121
211.797704793628
227.320518079378
249.552707215848
255.769498666514
230.918635967275
234.819496934098
261.966644827532
260.452398471556
240.793106041656
229.528186084495
243.288339270248
254.861962764136
251.899564424
244.082449760513
254.980706988323
238.66306146245
261.549004421318
276.8495355296
242.452306127714
213.595424021541
228.530054202397
203.607481175951
242.697219642036
249.36719639387
275.141591483776
241.236274255973
241.54042078255
178.618566158259
293.276325492323
169.245480582069
173.089667812507
219.14105224205
192.867595947005
181.662897315025
173.885500002164
188.159354792793
143.678298333773
232.40651477388
193.621595060345
229.558332063243
186.232916470697
271.463892487756
265.968086115889
181.884526210159
207.51985008844
480.451061749698
287.767112488285
369.307754150897
631.78578712178
445.425705381291
-8.87367589876794
-28.9018858835461
594.792227822483
30.9522844972689
-28.1647841602571
585.452996022103
546.813949884051
-6.25719816582205
545.842602850838
447.542183120057
470.27398769623
-34.2251022985674
571.276803973327
492.787029268271
557.647683702988
522.461356007781
557.967946874056
-3.93727221342124
-76.0226383919653
582.309634398322
491.2630345533
37.7639128450301
515.305776371653
-23.6428556820156
572.470857790553
574.093753344521
453.354672329157
452.520875068512
462.864486880284
466.955455731302
462.818679443839
447.939902201739
425.357393491407
331.996780792691
414.786477833407
516.709415847425
505.124303351513
376.024130461017
406.832337051665
465.85908792915
441.705501082981
388.51874601334
442.522570633661
417.912576456298
550.335996365346
461.823920328212
441.924599117703
461.510490101251
385.287043235365
452.500715596369
463.107096045192
405.745212897832
483.096291485561
494.768233168426
440.010034352109
465.488568831081
459.920271386443
442.051905292417
433.59505666897
479.231182981056
524.642526835507
540.33176935997
550.318714420816
640.17173674383
505.994544244084
549.600734332859
540.976298477688
614.524162061602
601.190152236883
633.951810674303
600.21554312158
610.65724444654
651.566948922911
584.516818801188
630.227414976684
597.34087270537
597.644910712355
580.420094894942
535.707510445344
576.293522153264
518.753275050194
625.67634994105
588.30878295059
622.505769390018
623.272245818311
621.898761793106
620.73156129229
593.993569793888
600.759015622545
568.336345800435
575.557467738607
614.592768350194
457.628307219578
558.384905582478
514.471929587124
565.737466098971
593.153335780225
599.271780626454
544.271288732183
525.818852993229
572.237631373802
480.723361706561
455.685129550904
576.412542412339
515.044085623481
499.649092694941
551.743602894216
450.054672042514
419.506929739501
520.164429167861
543.73968978772
556.197062018913
443.523440943532
560.36636657388
540.63704329931
602.193869494122
538.298965080865
558.55168148839
533.848185388239
510.003995413195
606.040262026201
493.847509837848
544.33225291565
546.19924118631
578.244115416062
591.981894356213
516.102221791578
584.989194205214
439.966443853914
574.060939570312
631.554756534851
617.058381419143
596.966834433962
624.431705166228
618.241321317
597.936233256781
592.105799348999
570.015806571198
595.902964319064
561.100057643421
501.571172102431
498.29214992077
549.171387885438
521.380175532897
485.134673832779
523.215267709959
474.803430816368
525.091954815727
543.140562443543
565.118129758765
509.589381106254
457.717716790828
525.298832626746
430.240823930401
418.558709281999
409.172018978094
502.045108997583
514.160862705279
482.242898459155
571.630130702822
524.974387528187
511.188093304063
177.033232177164
497.495112379006
190.83769977576
543.742904510715
175.277789575747
426.084470820815
515.26262942364
498.765346122425
377.768864805969
433.31806060212
138.46914897659
394.53574021652
416.177937137541
453.176647733617
535.025252239458
590.336586669364
704.611559322559
678.138275199781
627.67931702133
685.738388610597
696.657824203724
702.969542133258
657.576815203463
650.782567848002
625.031811351512
589.546014296076
669.728814447546
588.164305515727
598.79018268254
676.822264600163
630.000280810542
710.372408100641
719.169502380183
557.695609029914
722.851333779809
643.728993089489
638.180350406317
676.632392698788
622.061138732346
620.641491131677
662.123035557453
620.313517387962
616.497803960765
587.52805067704
623.82803975554
588.773605825441
632.67405498196
570.288700814692
635.225674275442
586.237053703029
650.146789304536
619.882430297509
692.858998694761
685.152974513727
623.684706512287
680.763800650293
677.632095543831
662.961965171239
665.345869769768
559.702163751059
612.372724242688
642.794801966244
599.759789072721
628.658256635781
458.192365964019
558.29942301226
532.487089102034
487.460076640729
457.967029271822
494.913090015528
465.084712304484
506.40820081835
423.402908137404
452.771505750783
468.420082663759
608.117175315578
407.546830711321
666.277015850103
421.741818836657
338.019897826727
631.560176559487
608.724557995148
673.133225173775
424.009472184134
660.036899728186
655.649655131509
566.657056874546
656.851707192878
642.305925363253
627.910427712393
736.610380661227
601.542580229403
612.165393409668
630.285345753852
600.448266992445
704.231192817722
668.200052990272
646.378277289614
616.918935124859
653.219112827083
641.178876291428
682.73237866384
672.735072013731
666.550591791389
600.684705967399
642.145833829785
680.460732012594
543.43745358426
484.193196743428
424.356555926572
439.635316547699
485.854326096242
424.023881743288
426.236615798812
504.219083435156
618.848498593999
656.999043211716
650.379777573677
633.607613931298
451.370467767739
717.915670787959
564.087610873791
701.826961231754
690.528404537965
440.422586786828
552.630802337337
625.77346277792
616.878517132801
666.742737461929
544.340116389536
706.158987228373
563.909327022214
679.770308047267
635.714088384614
390.992123508406
523.916986911348
520.579866437223
402.765272544471
612.839108608667
396.660527144148
225.178795061765
218.528935565217
715.347135160786
745.210503532222
674.059665672305
683.651186529063
729.290298888352
721.08576773674
664.682060973241
644.003665863289
707.626211323977
654.909022598273
618.160704536856
631.354416689413
600.539297050527
654.175204065502
605.346101848355
655.923339592384
664.296948834531
615.567450262601
572.550431591646
580.731767700024
660.163998335538
597.173032711979
535.506212867229
586.953611399697
519.214727323366
530.576460809292
540.577187584967
487.334452113341
478.662786430436
534.002979218059
519.381265081669
486.723609256138
512.76141679361
503.936223793486
465.602904616775
526.393759093973
525.791912265659
503.607023589236
455.448829675786
491.91548614061
517.232188443084
496.706629480739
473.636638143247
508.156546077384
466.061132695134
452.707555520112
411.287185009955
594.863180677346
508.199317942741
406.790487196501
443.929445940853
417.794221116166
389.586752861423
358.464205670231
555.242911683858
519.282335827213
492.754375702329
569.940360031472
460.856384469414
457.819110602964
569.252436346311
407.063827154967
461.220801845056
550.38310089464
482.817132333927
423.86663201495
350.857714502101
347.417402741895
364.557111071749
515.474917787476
428.913604693225
461.604312440574
370.8937341073
554.682994814842
509.062678532111
635.542802827646
