# Supplementary material for: CaV1 and CaV2 calcium channels mediate the release of distinct pools of synaptic vesicles
Source: eLife. 2023 Feb 23;12:e81407. doi: 10.7554/eLife.81407 (PMC10023163; doi:10.7554/eLife.81407)
Supplement: Figure 5—figure supplement 1—source data 1. [file elife-81407-fig5-figsupp1-data1.zip › Figure 5 Supplement - Source Data 1/lin-7/4/2/lin-7_to_rimb-1.csv]

454.61282327942
450.602083423797
455.597161437221
451.019933520045
468.908235797768
430.016337752719
447.902533044293
450.654385218531
457.832829076597
453.612845802663
457.767828454464
466.43285893643
457.944079778805
464.112026797595
494.301015314679
478.544341348497
467.045762706664
455.941634774335
472.713728771181
466.853923870949
465.102685913833
464.731324005001
463.116480729324
467.041129430196
461.379230648559
500.841137076568
495.74565387775
498.389542666784
462.393812070883
462.047847816842
460.746504723507
453.083413746985
507.379245002192
500.238405843413
504.842139267506
451.535186296685
505.717494234928
457.230439565954
461.224867122886
440.536624848486
461.710130310563
414.262438649488
420.320713929948
417.005971597235
414.3866625258
411.840238430597
412.781701872274
410.396469612308
405.616738539435
416.06632522678
439.155004207718
421.58712357178
392.980840412962
408.365572640454
396.5585982045
393.080210224965
401.928506640592
408.297885202321
397.321340942035
403.780097975519
401.480755002325
391.806299293839
392.904813077188
409.702304728831
424.251176238142
411.971000701546
431.386419225795
411.906253754974
412.133662782559
421.529370563381
397.082340939172
408.562298428194
403.572599149697
410.166896688061
419.61619531257
401.476013007763
422.251744203964
425.6942720767
414.913180123422
394.37435751215
394.37435751215
424.712693213633
381.799173556781
385.795107598864
378.16673263765
379.583452358536
388.117213218433
373.429130822438
383.816315656699
375.213122766181
376.950735240605
388.746610484188
365.140256051456
370.07543783097
355.506200576356
359.917950207273
349.740153748784
357.679885666821
326.72748143247
330.974933107982
323.379948873764
328.574677598273
318.025410512852
329.715046292571
321.142955946068
317.311646013686
325.850475022437
327.883132154995
326.796789176777
331.685301572048
329.701876353418
317.383713052724
325.804204271219
334.964546191623
325.768287253904
313.488546589697
329.188906656824
332.996092415146
324.700803535843
335.948175130323
322.322508303534
322.27462234907
356.185559646286
346.145498725771
354.206819511704
368.590104016657
355.506852884941
359.642054724221
340.928152312346
354.463602059037
381.236081530329
372.804781034394
366.945302288452
392.026000061223
380.968287837575
394.890976919403
384.323797900266
383.286469399778
374.991180520474
442.234246187834
425.43537744029
389.789188330358
429.499635660872
397.640815257375
396.944362190927
496.159968343793
383.235927765749
393.431874265298
376.520859296688
368.578093737209
379.887178636824
381.603519381797
374.916571622898
374.212415399175
380.472686484212
382.893452696688
383.370707243945
380.925578750066
388.582146900169
389.62247280273
441.306843101238
423.16326476133
438.937089634546
406.367098398005
447.414857646751
471.970741072089
519.023345283294
364.129412386737
388.294080611991
376.365698504971
466.22020927716
496.340361161696
511.353006693036
466.232540607971
470.247240760329
467.980144422643
455.020992880924
491.427232809459
459.672322344555
488.451802515121
498.495166320854
461.095088677172
501.07897767915
516.998733030516
465.113495450705
499.000158513467
496.476497064643
487.899628484211
413.291695097367
386.236528072826
465.753505228857
402.91517458309
387.593496517264
386.287411429363
344.255407172699
338.592307389057
379.693424477078
389.732610549883
452.597136116492
456.280786546453
456.974837608899
469.990743024991
493.202299922777
491.01889783877
460.863734921069
444.408247226731
438.023120627948
478.827339747246
487.59214377717
452.194707903005
479.331658960127
448.46351834402
401.608457857754
420.356470681007
446.37877685292
443.822811858076
428.832095467698
426.143991106008
375.563202739706
458.232891784872
448.34588977286
426.00323749481
357.533458302838
370.243546022715
404.658346989274
362.329993457302
454.993907544151
329.934653910072
365.39145799588
331.372738510288
353.860870825882
345.693020661158
366.943045241913
348.661907457928
358.415626011605
478.547665164289
469.234797460585
462.081368192508
428.908304000302
384.992430636767
370.399126118606
389.941962686289
382.81130116752
441.02610737081
367.67892007887
433.790567915861
362.171638498465
409.884996194996
436.715699786444
390.385464112895
428.257759291413
451.651236163394
357.295509241583
433.719593160728
358.627520006548
499.034781378898
430.210848095641
402.947400547448
451.908422446681
469.244240107417
429.775194783768
490.935705833283
394.142739874624
400.639412193472
478.181531929993
386.263126729624
405.96766758659
411.22830291738
370.526890987479
400.270907832179
388.11350149433
399.978622468772
353.221094052144
397.358024348385
375.714475713421
377.839379330562
481.987206100237
391.799854308509
358.148774542362
352.646323003468
357.921494904022
321.569244452196
284.451238292544
290.273930276391
355.331196958672
404.414698141729
386.133886512038
409.423344727333
381.060964091619
369.354058221481
351.980651429672
482.030422538868
350.596157673144
464.209698981185
385.457762951526
397.665638444672
475.153768704484
372.611513554621
404.170391882668
390.809122713534
369.113924592419
373.45998505325
373.431916150676
354.128819941385
335.13443011229
305.958604579333
326.689830287954
317.834032583032
447.844081541507
322.327348810333
361.538576213257
323.388858395392
309.346614953087
298.942258540645
260.965706598095
263.406258726021
273.908328404928
277.480873090148
247.6692206149
280.68745016968
259.087537277519
274.804773904973
289.206803849056
258.392720085461
261.513029916343
251.337920273854
246.817244363074
256.753369570919
298.852792021942
266.732421302469
280.917328577072
271.025289552639
264.572615370254
233.576741021709
237.499753848191
241.252168431973
239.12993095968
254.126880261549
267.296056919407
246.326069315268
229.964645176733
264.658344131351
249.331924070961
224.480359247118
218.531719465616
233.691496477111
281.921375068661
287.240653823776
253.78358725529
267.114100705845
248.810055318023
265.883369973986
296.390331424196
277.398447214273
245.572013300814
260.997803173206
208.165863271321
253.906139017843
228.624460142742
271.902295962671
252.522846263317
252.430905261877
139.378722112509
273.968431869176
138.380742903801
165.567112174613
177.472182941836
164.82431587821
200.181025364698
124.719578363871
216.686200516502
126.627706136976
202.469843872441
160.975202730206
206.990229868294
172.897082681955
262.752416494272
293.526555568018
200.801958446496
219.948749772579
412.023370131508
293.166474048383
358.626640055907
469.66622149137
412.215866378734
83.8088969821601
92.1372504341634
496.652344653026
134.916047523333
104.622020544388
477.777069209089
458.194753960383
130.370450172446
467.431470042
467.499022728531
426.622638317383
78.0100236892285
471.29440543774
446.847034091021
484.59632706638
470.648933980639
453.045840443556
110.751089383155
111.187420777689
481.173253851874
417.612094021984
140.328628807569
436.160642433915
72.5179983629714
453.782983658317
468.417294013796
459.884998037327
440.206196557661
439.640034650405
468.356973113358
465.403471959986
414.1024636439
415.396869709573
343.324602948071
404.661794831954
453.956915663244
415.170434041935
357.513574134577
416.467972001861
412.994755786349
435.726831967344
398.690847947615
399.344421195012
408.035470503921
473.114878660432
450.378634952367
425.781165859858
438.119311841048
404.129753541938
426.845434739649
445.949154584563
396.254256116421
442.371666036803
444.862718456463
419.700381608578
438.72258666469
422.51011107753
422.990963527865
388.580733824328
424.287580194854
440.465935164772
441.589717213668
442.297031365148
445.74807012649
442.329008756877
429.271424523733
446.105288736229
458.507721017522
439.349519912994
451.259042759855
418.891590918374
430.191228068225
442.236508856156
421.430078851892
441.960851480449
432.621043397437
421.742015638571
427.627311343478
433.022166993756
421.345732289627
413.878662984675
443.126400393347
425.777682037235
436.60360563239
441.216077587145
430.672168565507
448.538546805194
452.98092786837
455.799069713696
443.825291703166
441.556414533625
467.458731472667
391.997698413657
428.689385190175
420.485224478043
441.64899227543
445.084867932503
447.611309347207
429.707259032431
428.167117804212
451.81836078933
424.02759837747
371.326167070973
442.903101722888
407.595121902141
404.481029414535
385.379628889032
353.173793289887
343.690705305358
410.996555890608
430.508113820375
411.493244424946
370.225256386548
425.482005741664
428.598753908833
434.364360761087
429.076225892288
403.911720044809
401.519058974274
410.48500463221
439.756068948895
371.513460677166
410.961855443515
409.776432568218
429.345650356501
434.145472827968
384.860213947682
416.022710673973
344.4903590913
402.223536249359
427.113083734368
406.586431928223
429.877293013495
403.660052350984
426.876283867532
441.212174200926
432.464629796135
404.124721891872
427.141426983653
420.282281347028
389.883433342417
386.833067996211
418.365673821752
380.713659240469
375.59957555998
395.627789136366
373.84023581257
412.354269793512
413.46231937357
415.24581953441
382.242794426196
362.265484877498
392.723954769313
362.784542528121
322.030476875114
325.469934867044
414.725389890817
393.214943517358
402.882591587429
387.948106411513
410.259138329138
376.2847431343
100.531308883896
388.201446219093
93.2626479457304
366.233489871534
121.155244187046
377.60847601507
422.892820751367
373.753124852643
361.457698164824
365.007330143271
123.711737204161
367.663612276561
389.976181815768
357.322636180075
427.142141305681
333.975792712397
390.639415405614
375.386227146901
363.982281425435
386.207211982444
389.212378190186
376.545941781329
381.066731513136
398.465230476595
419.816975065773
379.942990806536
383.049592470132
310.564471282503
357.485231144714
374.006894689108
358.26451918535
391.324821087275
363.173915142335
365.866196977529
390.342481197526
372.287251058915
390.675518722686
388.090413212509
370.305026842285
394.754385991766
380.342157736526
365.024134484291
383.232516681284
360.880126738546
381.828785702721
365.873278962654
369.619238095818
368.088347852312
378.096736864243
391.214434767495
371.159343084671
377.470300761199
372.293023323937
375.51106709243
389.276912803494
375.137163325056
394.667508036251
356.765829132124
368.112627449125
348.777983358143
373.615938267511
370.544078652731
371.600432041985
386.445362911674
368.647779702818
375.687313054412
426.237355908001
382.674052568944
374.362653258924
392.488500861944
381.908933601484
411.075145756067
252.59484108305
306.624302186632
309.050245266058
329.088150061907
261.458253898294
361.735328293928
235.038820666165
188.974566717081
341.043798702525
363.377463877281
362.290261619568
196.584077315203
395.476630243104
336.943421596654
313.158113455367
337.898582999755
360.258261898523
360.94094452482
358.016335573575
311.297617961165
312.510198651966
335.916177586296
344.123542671408
410.465493322892
406.633805428635
368.276055659751
354.097510685884
340.238781749869
379.268606735583
376.70141315912
372.538473674487
348.830383665112
379.786194140426
353.236267881126
366.333465546895
334.853042332705
336.930158248195
304.952290835339
295.852549265017
331.68894133627
459.598168990515
264.187850777278
320.815525316746
360.412625424193
398.067000667184
411.93473737764
344.227597567462
235.006299683952
401.322188488497
317.899986153388
360.180376149232
393.683206117817
242.987943423454
313.022138078099
357.908418633597
335.382754097449
346.536528144949
264.287137904688
383.750963625043
314.533340658962
316.409299637648
288.852645173689
199.150597911932
256.176787072804
333.593538582099
59.2669399385722
343.960859919247
240.241599373388
-102.974052099491
56.4382784713034
371.590865368265
370.187967895115
325.549933224262
331.058524524769
360.095372175452
368.700019743534
357.354189424124
388.074375260527
366.567811602141
375.165868968001
313.048291656645
328.981237618311
359.431124142789
331.990798995175
339.786148262509
334.825563725266
369.614475430106
325.55567945578
338.970218417242
327.678191274783
389.906108201269
289.14289602968
275.394247670876
343.186712506196
313.492528076427
356.216139789814
396.85742758432
347.321867640825
328.865840060187
328.245973488214
327.525634355046
299.351442844387
310.255174607171
321.369205832798
369.531981919003
349.445135383578
356.640129647676
312.54474367631
304.859511225557
290.243418286937
325.595546304543
284.820390118915
280.500747118051
318.717577647125
314.626617154579
332.03970449539
232.514196322682
355.032037099903
303.627522581181
317.906032505694
292.481125536662
274.0491703225
223.500095466505
186.759570306152
282.403123556705
285.744702653556
289.464327011347
322.217014816984
249.327472250749
283.05603913316
324.450539230847
245.839206751993
286.537496993502
362.057323537232
319.823033561064
261.971021726913
202.511797295625
269.726788698055
239.197297605877
298.399366890311
211.267945738902
266.825123590017
247.457414926332
342.565582659352
280.626638005189
365.226399532643
