# Supplementary material for: CaV1 and CaV2 calcium channels mediate the release of distinct pools of synaptic vesicles
Source: eLife. 2023 Feb 23;12:e81407. doi: 10.7554/eLife.81407 (PMC10023163; doi:10.7554/eLife.81407)
Supplement: Figure 5—figure supplement 1—source data 1. [file elife-81407-fig5-figsupp1-data1.zip › Figure 5 Supplement - Source Data 1/lin-7/4/2/rimb-1_to_egl-19.csv]

316.268280350614
301.103724290215
301.103724290215
325.536835549592
314.965367532672
321.638987396254
325.48683081984
291.04336418214
314.230546957733
320.916537773919
328.449072683024
322.376127538577
328.180128673263
331.84408484344
301.959102448385
350.38314100006
320.515132632851
348.057449640601
354.426474684456
347.303092466031
345.911847038538
339.883143190409
343.607040977507
348.52547776031
349.770338907212
336.772645705019
339.745218017351
344.637267102456
357.713710657001
368.536812630131
345.023345157157
343.807490667017
320.063498936393
327.692937188152
353.772894340096
353.124983833362
342.779846867104
374.443574136705
364.470366526733
356.832151171504
378.335133915805
352.308456772307
346.881905997445
339.217322697774
363.260145240194
355.81030916254
346.102490070716
359.85111576019
358.280007698926
369.193556053124
374.864011264352
352.796209832253
377.193706915694
370.884979842212
365.113224008961
340.285183748865
346.926652481314
362.286343023563
359.006200004489
366.902823124465
343.876359370492
366.460976906579
353.719520735842
378.674313357606
360.287236327662
357.86097393387
374.329621774661
341.933507995564
356.955553837422
371.815122090613
378.289527614417
359.545585556905
360.307690855583
349.898925401967
340.553716166882
395.693313766336
402.205017616081
353.600946694292
372.486050846044
353.077486437105
376.491431608363
375.687742904443
349.644091733098
373.885342640329
343.015965970837
337.237566558886
375.451323834535
366.005712152464
361.590186928624
349.52347718809
356.625020694766
374.456804332331
375.84140618112
361.344934942461
367.610507235264
362.19024426014
384.174092906791
359.953278497716
368.361721084459
370.77089667584
361.941848374103
365.736449572263
357.004323791938
364.690073177451
363.521472504677
356.346737432199
395.557522118048
406.133014180108
359.765666590845
400.003383518682
373.363436877808
385.300586382513
373.129151332669
405.508927075798
404.254652833546
377.13062082441
366.471250968443
393.650602914991
387.042071288637
401.295816478889
390.186234893314
380.48788585862
383.069627057917
386.620080240818
377.331014126637
377.750197300289
384.393462957307
412.017673642784
390.456246239957
367.426301411417
394.574830597878
377.509493151076
367.467997016725
390.851437998332
381.547418606504
378.180253893655
386.099240666186
378.979844135385
379.579097462169
390.502826282422
366.170754036408
377.93367296195
369.37181010293
388.061049610647
384.288643477694
386.096882166787
403.479596977664
344.863841732014
398.783935753907
376.304174905956
404.39772405242
422.149541741153
398.5182856271
419.386888600968
384.541269204747
400.104815519531
386.065180984921
364.648639180801
380.443307962098
383.007476350193
372.6753085454
386.876092872137
417.428129386077
393.555589518213
370.170314978013
373.355295191719
404.717421558378
390.512051611666
397.808598795862
402.473680263929
390.549181924751
370.727797707945
395.740361787828
381.982546828642
429.352441682637
384.068206664793
398.45851144854
389.032269502239
392.804712843716
398.134060309751
412.271496362051
391.622712813467
411.148522318417
369.477733553451
398.715647804023
404.447298586163
379.150856397629
397.245109628102
391.231845066412
436.108779556429
393.439616405965
407.097047522428
405.432217226906
401.153026047434
437.887468043693
403.253452544115
409.260710093482
419.634797903716
417.32840071399
390.886676642051
393.530044182766
388.674300503764
445.384988709213
398.982196105862
412.086673725085
404.178915002238
391.047058488974
433.719290547766
436.46124558114
409.332685488303
433.374759264279
397.575529996195
431.014858814966
415.846279283922
419.364206952472
436.144898345419
461.72278630065
385.860707250267
388.402212594126
405.006053299854
388.910943973808
400.117934089589
427.286936408231
460.033253031934
400.373441533357
430.04702582764
400.199884154597
413.849436342622
412.677710948736
402.48722960449
391.321823468446
400.621406648888
412.110291331639
399.888832373283
402.441623303102
420.540872596301
402.964408636395
446.780369807419
421.607273897524
427.9367560396
405.30460389873
423.229847587398
440.420720650391
423.676765434051
424.723966161348
443.467551290903
429.979073328965
444.775798495266
420.978470943408
452.378044470097
438.029473074677
453.384110592422
453.452400265796
463.19240654828
462.806797047104
417.792722784498
420.800234923365
422.076630388276
408.11857153545
439.490167384743
442.828605653749
428.682129740326
444.388897257075
422.929294842579
407.445752259646
422.530921401316
402.946424233445
432.901061306944
434.703442966798
484.943991548987
467.779468400673
414.880411808514
426.386008335954
448.486391095192
404.080028117905
426.105160778117
453.816768689585
453.194140760646
457.247692694124
469.986922318785
451.552104313691
444.595934712501
455.612899183723
430.195598871289
436.421888721976
427.206501905875
423.102439480599
444.137376649924
473.658663247097
494.865155074744
458.803849201231
440.099170407077
446.337176039733
460.885841920201
398.346318802538
442.493468286857
398.950044400235
422.371549929494
444.727777307196
466.048894122789
375.181967658529
441.850031200031
467.4957955134
430.430089637804
431.725049684759
443.418688315081
480.94980162783
442.352605009799
436.629637735325
451.59715018924
444.911271573119
421.724593985076
421.470771265809
441.57000740018
400.594382384814
425.836160381072
472.727529227857
461.057845953283
440.964859261139
457.977703248953
431.456480058219
452.920424513793
441.990014331817
418.426691537683
451.717464768073
500.204945189989
462.118126893118
433.011138457941
443.629935858267
458.693153513623
467.122256998655
468.948461486436
460.438305536934
478.844620923825
466.198046771036
472.747441934202
446.651053150481
465.272022738081
454.157968307092
437.845266676337
447.118687708207
460.104011106789
426.764992288192
494.53718450387
437.318083489175
488.31130567043
437.794382950309
415.646334207466
450.390222211161
478.665244298847
434.431110903774
474.694821967327
464.087421778531
457.259894484883
471.262081859464
427.180189199724
459.326710100568
463.37264528876
446.353644305533
476.381342140503
417.469675582792
483.07360215217
467.692315902568
456.56815542257
455.690657190737
472.137765136962
457.085869701592
500.971317538206
447.144158052113
474.520217004942
459.907361062284
463.325971075996
500.53209142838
472.679508614283
470.302409162488
487.506849595808
480.67110677352
469.241396911477
472.421006679237
459.557065196372
479.323372480161
481.738294624205
428.740781918215
469.047385579292
513.656723609349
471.03417828437
464.933667054269
466.085555307855
461.797362624773
508.825552099215
460.325514682074
488.381746898338
461.760476465079
494.538158244943
463.840896659611
492.977079517657
465.262440480881
472.265808086648
473.241332236303
463.718430526244
442.526293192888
512.300155825238
467.02088138509
482.303374346164
407.750927258467
436.065324235078
483.413773364809
465.520886603144
465.848125862842
472.617713111022
472.617713111022
472.617713111022
472.617713111022
472.617713111022
472.617713111022
472.617713111022
472.617713111022
472.617713111022
472.617713111022
460.179018775912
476.776158941157
421.05920483744
465.46358312405
475.316999947003
479.247935189527
516.469344270763
467.831344472037
506.481894941067
493.354099106971
452.843994877823
487.591700556288
462.945227407716
499.804382411172
465.688829382565
484.243362034142
456.484314262692
465.403116566329
484.877555187462
478.418981937577
510.551915714843
492.781982818829
488.293695650702
505.720538408836
453.806062708223
452.201568166096
473.33703686325
481.413113323235
463.637808832276
485.501099321202
518.02694134898
452.834581207971
451.093376514771
471.520901790453
499.485620288771
453.482678906317
505.765770901498
466.633586584918
493.409437648646
484.364163770762
503.844497204156
524.095638048153
527.474537147233
506.399289705423
498.102216006693
492.429272640729
520.938392507449
471.872750427541
480.346338213289
491.48881969644
498.811772608098
486.611104777867
497.326467771651
467.072008115512
476.380388152682
526.137169937048
493.628189737048
475.495328988352
507.014861889415
471.708307326951
502.036744523855
486.147119307563
524.722307477501
506.861384655353
494.123933925497
509.421941164552
485.05403149146
484.663313152994
519.403364877657
530.34839058808
486.254689125064
457.314877247596
431.17310713712
469.506467433683
514.22756848823
518.26622295685
478.34564038869
495.472865211068
539.341507607183
537.052440798763
605.286784351654
488.735167485363
501.182864473072
490.360678704739
493.623436678718
475.470401040526
500.937200320663
504.941139937375
462.971932526854
525.956875958276
490.793374010429
523.938549509692
463.944237785094
478.179381184778
486.4044231014
484.035857174184
479.380937567914
468.338727152923
494.093241395241
491.047215908455
514.026013678818
494.184287708655
504.131668621267
516.328462389443
513.084044597377
507.321384438035
487.101177979695
513.366557126461
476.160287365487
518.391796356062
525.538404342547
502.100691581652
518.151447985811
484.268700999221
504.667666694919
516.759717124021
492.304092229002
479.16218547951
545.994692696098
533.172968886865
504.632727442879
497.281029483114
516.639364187669
500.004476321721
485.539969022579
540.110837238155
490.571403605109
507.493406500886
518.993145424593
524.086935936224
456.944219300574
467.278203208691
467.080073661064
532.965763993081
489.681440250368
511.300996039268
540.055648105073
476.090483278453
527.131240638982
470.223770435707
520.531149515897
576.26981267603
534.111926596253
539.559998086928
558.944757123207
563.875863675798
512.55242577333
577.637271335125
521.087508521668
512.396984750845
521.019799027388
524.52253156289
521.016880676645
543.890428771389
510.501891806331
540.813879916193
509.79022200791
517.534715443628
534.188486462059
548.436524031662
516.070971403997
563.62007601911
504.701970529575
530.275984997252
476.327631361552
545.775621462763
534.430762561205
504.842908223682
501.937015277272
565.778553612336
500.390197448467
483.853711032558
536.271602330689
535.651351505414
553.119814877313
541.071633084797
522.803073709121
560.874639336673
560.859462233389
519.720180092405
529.881147868844
511.939212088739
523.381946350533
551.235220969294
539.000662619645
480.794265860546
553.265730029882
530.26047071927
445.362231494677
477.765044665264
532.180377688053
529.069319202328
551.820120950786
527.532682414079
515.056446174138
553.012338081116
543.317095163275
505.195955001982
531.574313344212
564.759107311296
516.951987918919
471.672000771856
518.058268147626
585.485480279545
520.790155489505
513.891831763483
524.82948430752
564.736012922063
522.868817116987
514.874429113352
503.809706786207
528.977113105222
547.408001235477
566.244316828448
540.19961749898
548.878651611461
550.804023196495
517.22385142842
541.939699042518
540.761572499827
551.21854748212
459.955643284517
541.283721841242
557.662130245835
573.858447172597
610.252923177593
528.306165745527
517.537673300882
577.11970703919
559.929787964018
525.428213267993
514.280697939095
535.644913148086
519.684135720461
555.050201703832
610.780012768948
574.024779644564
508.068556212324
537.962295957599
539.92990611851
566.869994486955
540.337037484489
508.568153560578
528.060970146642
523.87497626062
523.839980621296
550.891176843594
534.444798485056
558.783495131012
560.136469640485
551.588997335281
555.982626311095
484.079667125501
590.950039789273
547.96117913285
559.918859306012
572.475173120352
557.839504724869
546.401242733988
524.857013759145
542.283518768083
548.768386694355
553.507202124298
587.133841734769
504.853350872894
545.811946047626
558.934145886644
584.329980147062
568.780095947403
595.258425391617
564.400426754899
553.325335621092
539.482333101221
580.253820982136
620.78761838388
584.171188279837
531.338343649069
577.854825856812
524.144538806999
535.424945463206
552.66806840629
589.259439758172
589.609379845126
601.797638365233
473.394621704256
525.799619406962
573.861534110689
557.309644467872
588.674708364031
619.607377495176
638.534102260692
593.21114752456
526.779035648435
562.597316081856
581.770957804782
597.727917557635
606.031952831006
579.916382652118
516.675201040247
617.629942647165
598.650948822802
548.312447590844
548.334043872694
592.517835937813
590.039042876511
573.945299704526
550.656872119696
550.099334151475
576.829577190327
589.492452170558
570.569246262634
558.220005388754
538.197684899149
569.70233951411
630.274850105217
620.23923017886
608.243093045061
573.70771970193
527.241111994106
584.931909394689
592.317555410147
604.467151173749
571.095493491739
537.046339616134
589.333753324643
576.385466643344
593.497813754118
573.377599300013
588.554787347179
555.052934586454
577.675036491097
565.284643556977
574.942157378378
557.379599112492
570.668637185525
586.385585742826
560.417839841142
554.8613178132
597.568676315645
605.75406313042
593.432033137729
572.027057132489
588.449762071694
577.316019908993
568.810974520275
625.968074810326
602.578084420318
598.353969599364
548.018801182379
560.519814812564
536.787893493871
576.51923754143
594.192080477678
560.627496255636
600.850036654689
599.435641599674
501.324923593353
607.896784015767
577.020913176164
595.661589099736
593.076778417613
585.88346015883
542.836229260927
614.54448358618
529.255470784834
568.037302848219
559.530647726542
550.877421132665
580.607672339667
572.875567886318
569.240394547263
554.453438255274
601.593240771119
625.329952931161
613.937072841531
584.207307643323
629.927548730584
660.266523321501
644.362637206725
581.551718558594
575.812283018317
596.006195949263
635.514669118482
609.106798357438
636.488789331052
651.325357939804
537.490450163115
589.774515899373
577.974486414001
617.939290525223
599.560336002609
596.755593695134
587.198313158875
544.126247908949
566.221989809921
620.386475425965
585.638676151691
613.170962101976
609.191612683895
578.736066771871
548.562004409567
596.119604766242
651.711809228733
609.977709972347
576.241590845242
555.4911875297
624.703825323391
573.541181434091
543.912418040722
602.006715749625
628.012208203019
633.53481880929
595.854627839839
581.314813479892
638.518700757275
623.099123261902
648.526043040058
648.526043040058
648.526043040058
648.526043040058
648.526043040058
648.526043040058
648.526043040058
648.526043040058
648.526043040058
648.526043040058
618.855491020073
624.290742183375
626.804830850175
627.805807313965
623.539192308475
602.207670626687
593.137113596509
596.675421950431
565.669710087579
646.301708115407
585.340537144562
644.059595158176
626.706263110773
640.445083291908
571.134251567544
597.782077136857
646.186371569536
575.218176886345
618.487603164196
577.865886468142
665.098200019187
561.549816537379
620.732560055125
623.009444251544
578.223573530207
585.958410866175
599.489071016711
588.103172254981
653.342561238724
567.677518895411
607.150305195135
635.725337057069
626.586472323754
629.110181030772
585.985865326258
611.175297548629
612.647764027943
612.605974826831
590.768829031207
609.233027501787
680.242151568576
606.783017271609
570.215262951782
621.160501727985
625.976682751952
671.408088025353
634.937349248246
576.031559473029
630.388240892429
650.852014612436
662.502554274861
585.002481426925
648.239394840262
527.67988987816
677.07369600795
615.948118570541
686.177470931641
610.968410650785
615.616818057179
652.033715251006
