# Supplementary material for: CaV1 and CaV2 calcium channels mediate the release of distinct pools of synaptic vesicles
Source: eLife. 2023 Feb 23;12:e81407. doi: 10.7554/eLife.81407 (PMC10023163; doi:10.7554/eLife.81407)
Supplement: Figure 5—figure supplement 1—source data 1. [file elife-81407-fig5-figsupp1-data1.zip › Figure 5 Supplement - Source Data 1/lin-7/4/2/rimb-1_to_rimb-1(cav1).csv]

-168.736431767758
-183.900987828158
-183.900987828158
-159.46787656878
-170.039344585701
-163.365724722118
-159.517881298532
-193.961347936232
-170.774165160639
-164.088174344453
-156.555639435348
-162.628584579796
-156.82458344511
-153.160627274932
-183.045609669987
-134.621571118312
-164.489579485522
-136.947262477772
-130.578237433916
-137.701619652342
-139.092865079834
-145.121568927963
-141.397671140865
-136.479234358063
-135.23437321116
-148.232066413353
-145.259494101021
-140.367445015916
-127.291001461372
-116.467899488242
-139.981366961216
-141.197221451355
-164.941213181979
-157.31177493022
-131.231817778276
-131.87972828501
-142.224865251268
-110.561137981667
-120.534345591639
-128.172560946869
-106.669578202567
-132.696255346065
-138.122806120928
-145.787389420599
-121.744566878178
-129.194402955833
-138.902222047656
-125.153596358183
-126.724704419446
-115.811156065249
-110.140700854021
-132.208502286119
-107.811005202679
-114.11973227616
-119.891488109412
-144.719528369507
-138.078059637059
-122.71836909481
-125.998512113883
-118.101888993908
-141.128352747881
-118.543735211793
-131.285191382531
-106.330398760767
-124.717475790711
-127.143738184503
-110.675090343711
-143.071204122809
-128.04915828095
-113.18959002776
-106.715184503955
-125.459126561467
-124.697021262789
-135.105786716405
-144.450995951491
-89.3113983520361
-82.7996945022915
-131.40376542408
-112.518661272328
-131.927225681267
-108.513280510009
-109.316969213929
-135.360620385274
-111.119369478043
-141.988746147535
-147.767145559486
-109.553388283837
-118.998999965908
-123.414525189748
-135.481234930283
-128.379691423606
-110.547907786042
-109.163305937253
-123.659777175912
-117.394204883109
-122.814467858232
-100.830619211582
-125.051433620656
-116.642991033914
-114.233815442532
-123.06286374427
-119.268262546109
-128.000388326434
-120.314638940921
-121.483239613695
-128.657974686173
-89.4471900003246
-78.8716979382643
-125.239045527527
-85.0013285996902
-111.641275240565
-99.7041257358596
-111.875560785704
-79.4957850425744
-80.7500592848264
-107.874091293963
-118.533461149929
-91.3541092033811
-97.9626408297354
-83.7088956394837
-94.8184772250588
-104.516826259753
-101.935085060455
-98.3846318775541
-107.673697991735
-107.254514818083
-100.611249161066
-72.9870384755886
-94.5484658784153
-117.578410706956
-90.4298815204947
-107.495218967297
-117.536715101647
-94.1532741200408
-103.457293511869
-106.824458224717
-98.9054714521862
-106.024867982987
-105.425614656204
-94.5018858359508
-118.833958081965
-107.071039156423
-115.632902015443
-96.9436625077251
-100.716068640679
-98.9078299515859
-81.5251151407083
-140.140870386358
-86.2207763644656
-108.700537212417
-80.6069880659525
-62.8551703772191
-86.4864264912721
-65.6178235174048
-100.463442913626
-84.8998965988412
-98.939531133452
-120.356072937571
-104.561404156275
-101.99723576818
-112.329403572972
-98.1286192462358
-67.5765827322957
-91.4491226001592
-114.834397140359
-111.649416926653
-80.2872905599943
-94.4926605067067
-87.1961133225104
-82.5310318544434
-94.4555301936216
-114.276914410428
-89.2643503305444
-103.022165289731
-55.6522704357358
-100.936505453579
-86.5462006698326
-95.9724426161338
-92.1999992746569
-86.8706518086219
-72.7332157563214
-93.3819993049055
-73.8561897999552
-115.526978564922
-86.2890643143492
-80.5574135322095
-105.853855720743
-87.7596024902705
-93.7728670519609
-48.8959325619435
-91.5650957124071
-77.9076645959449
-79.5724948914667
-83.8516860709387
-47.1172440746795
-81.7512595742573
-75.7440020248905
-65.3699142146561
-67.6763114043824
-94.1180354763219
-91.4746679356067
-96.3304116146082
-39.6197234091596
-86.0225160125101
-72.9180383932871
-80.8257971161347
-93.9576536293989
-51.2854215706066
-48.5434665372322
-75.672026630069
-51.6299528540931
-87.4291821221777
-53.9898533034066
-69.1584328344507
-65.6405051659003
-48.8598137729532
-23.2819258177224
-99.1440048681052
-96.602499524246
-79.9986588185184
-96.0937681445648
-84.8867780287837
-57.7177757101417
-24.9714590864387
-84.631270585016
-54.9576862907325
-84.8048279637751
-71.1552757757509
-72.3270011696368
-82.517482513882
-93.6828886499261
-84.3833054694842
-72.8944207867335
-85.1158797450898
-82.56308881527
-64.4638395220718
-82.0403034819774
-38.2243423109539
-63.3974382208489
-57.0679560787721
-79.7001082196421
-61.7748645309748
-44.5839914679818
-61.3279466843214
-60.2807459570249
-41.5371608274691
-55.0256387894078
-40.2289136231066
-64.0262411749645
-32.6266676482755
-46.9752390436952
-31.6206015259504
-31.5523118525762
-21.8123055700926
-22.1979150712687
-67.211989333875
-64.2044771950077
-62.9280817300969
-76.886140582923
-45.514544733629
-42.1761064646234
-56.3225823780467
-40.6158148612976
-62.0754172757934
-77.5589598587267
-62.4737907170565
-82.0582878849273
-52.1036508114285
-50.3012691515742
-0.0607205693850119
-17.2252437176994
-70.1243003098589
-58.6187037824184
-36.5183210231808
-80.9246840004671
-58.8995513402551
-31.1879434287875
-31.8105713577261
-27.7570194242489
-15.0177897995873
-33.452607804682
-40.4087774058717
-29.3918129346494
-54.8091132470836
-48.5828233963966
-57.798210212497
-61.9022726377734
-40.8673354684488
-11.3460488712753
9.86044295637112
-26.2008629171414
-44.9055417112959
-38.6675360786394
-24.1188701981719
-86.6583933158345
-42.5112438315155
-86.0546677181374
-62.6331621888785
-40.276934811176
-18.9558179955839
-109.822744459843
-43.1546809183419
-17.5089166049729
-54.574622480568
-53.2796624336133
-41.586023803291
-4.05491049054217
-42.6521071085735
-48.3750743830478
-33.4075619291325
-40.0934405452535
-63.2801181332961
-63.5339408525633
-43.4347047181927
-84.4103297335587
-59.1685517373007
-12.2771828905152
-23.9468661650899
-44.0398528572332
-27.0270088694197
-53.5482320601532
-32.084287604579
-43.0146977865552
-66.5780205806896
-33.2872473502994
15.2002330716168
-22.8865852252547
-51.9935736604311
-41.3747762601051
-26.3115586047497
-17.8824551197176
-16.0562506319366
-24.5664065814381
-6.16009119454793
-18.8066653473361
-12.2572701841709
-38.3536589678915
-19.732689380291
-30.8467438112802
-47.1594454420356
-37.8860244101652
-24.9007010115838
-58.2397198301805
9.53247238549739
-47.686628629197
3.30659355205717
-47.2103291680633
-69.3583779109067
-34.6144899072115
-6.33946781952545
-50.573601214599
-10.3098901510457
-20.9172903398412
-27.7448176334892
-13.7426302589083
-57.8245229186487
-25.6780020178048
-21.6320668296121
-38.6510678128398
-8.62336997786952
-67.5350365355807
-1.93110996620271
-17.3123962158043
-28.4365566958022
-29.3140549276359
-12.8669469814104
-27.9188424167805
15.9666054198333
-37.8605540662593
-10.484495113431
-25.0973510560889
-21.6787410423767
15.5273793100077
-12.3252035040896
-14.7023029558841
2.5021374774351
-4.33360534485291
-15.7633152068956
-12.5837054391359
-25.4476469220008
-5.68133963821128
-3.2664174941674
-56.2639302001571
-15.9573265390809
28.6520114909763
-13.9705338340027
-20.0710450641036
-18.919156810518
-23.2073494935994
23.8208399808427
-24.6791974362986
3.37703477996547
-23.2442356532938
9.5334461265702
-21.1638154587617
7.97236739928485
-19.7422716374913
-12.7389040317248
-11.7633798820698
-21.2862815921289
-42.4784189254842
27.2954437068656
-17.983830733283
-2.70133777220872
-77.2537848599059
-48.9393878832943
-1.59093875356302
-19.4838255152281
-19.1565862555308
-12.3869990073508
-12.3869990073508
-12.3869990073508
-12.3869990073508
-12.3869990073508
-12.3869990073508
-12.3869990073508
-12.3869990073508
-12.3869990073508
-12.3869990073508
-24.82569334246
-8.22855317721587
-63.9455072809324
-19.5411289943222
-9.68771217136964
-5.75677692884528
31.4646321523905
-17.1733676463355
21.4771828226949
8.34938698859878
-32.1607172405493
2.58698843791535
-22.0594847106568
14.7996702927994
-19.3158827358075
-0.761350084230799
-28.5203978556801
-19.6015955520434
-0.127156930910132
-6.58573018079551
25.5472035964704
7.77727070045694
3.28898353232944
20.7158262904632
-31.1986494101493
-32.8031439522765
-11.667675255123
-3.59159879513754
-21.3669032860962
0.496387202829283
33.022229230608
-32.170130910401
-33.9113356036014
-13.4838103279199
14.4809081703988
-31.5220332120552
20.7610587831259
-18.3711255334547
8.40472553027394
-0.640548347610093
18.8397850857837
39.0909259297805
42.4698250288602
21.3945775870507
13.0975038883207
7.42456052235684
35.9336803890765
-13.1319616908313
-4.65837390508386
6.48410757806778
13.8070604897257
1.6063926594943
12.3217556532782
-17.9327040028602
-8.62432396569056
41.1324578186759
8.62347761867568
-9.50938313002007
22.0101497710421
-13.2964047914211
17.0320324054828
1.14240718919064
39.7175953591286
21.8566725369801
9.11922180712463
24.4172290461793
0.0493193730872008
-0.341398965378175
34.3986527592842
45.3436784697078
1.24997700669155
-27.6898348707764
-53.8316049812529
-15.4982446846898
29.2228563698573
33.261510838478
-6.65907172968218
10.4681530926955
54.3367954888108
52.0477286803907
120.282072233282
3.73045536699101
16.1781523546997
5.35596658636678
8.61872456034507
-9.53431107784672
15.9324882022902
19.9364278190023
-22.0327795915182
40.9521638399037
5.78866189205655
38.9338373913197
-21.0604743332788
-6.82533093359416
1.39971098302703
-0.968854944188934
-5.62377455045862
-16.6659849654498
9.08852927686894
6.04250379008226
29.0213015604459
9.17957559028218
19.1269565028942
31.3237502710708
28.0793324790047
22.3166723196628
2.09646586132294
28.3618450080885
-8.84442475288597
33.3870842376891
40.533692224175
17.0959794632799
33.1467358674381
-0.736011119151954
19.6629545765463
31.7550050056489
7.2993801106295
-5.84252663886218
60.9899805777259
48.1682567684929
19.6280153245061
12.2763173647418
31.6346520692969
14.9997642033486
0.535256904206108
55.1061251197825
5.56669148673609
22.4886943825131
33.98843330622
39.0822238178516
-28.0604928177981
-17.7265089096818
-17.9246384573089
47.9610518747086
4.67672813199533
26.2962839208958
55.050935986701
-8.91422883991982
42.12652852061
-14.7809416826658
35.5264373975242
91.2651005576572
49.1072144778809
54.5552859685558
73.9400450048342
78.871151557425
27.547713654958
92.6325592167523
36.082796403296
27.3922726324727
36.0150869090157
39.517819444518
36.0121685582726
58.8857166530161
25.4971796879581
55.8091677978209
24.7855098895379
32.5300033252552
49.1837743436863
63.4318119132895
31.0662592856243
78.6153639007371
19.6972584112027
45.2712728788792
-8.67708075682094
60.77090934439
49.426050442833
19.8381961053092
16.9323031588992
80.7738414939631
15.3854853300945
-1.15100108581464
51.2668902123169
50.6466393870414
68.1151027589403
56.0669209664247
37.7983615907488
75.8699272183003
75.8547501150169
34.7154679740324
44.8764357504715
26.9344999703662
38.3772342321608
66.230508850922
53.9959505012721
-4.21044625782633
68.261017911509
45.255758600897
-39.6424806236955
-7.23966745310827
47.1756655696809
44.0646070839557
66.8154088324136
42.5279702957068
30.0517340557653
68.007625962744
58.3123830449022
20.1912428836094
46.5696012258395
79.7543951929238
31.9472758005468
-13.3327113465166
33.0535560292537
100.480768161173
35.7854433711327
28.8871196451109
39.8247721891476
79.7313008036908
37.8641049986145
29.8697169949792
18.8049946678348
43.9724009868496
62.4032891171046
81.2396047100756
55.1949053806075
63.873939493089
65.7993110781226
32.2191393100475
56.9349869241451
55.7568603814543
66.2138353637474
-25.0490688338559
56.2790097228699
72.6574181274627
88.8537350542247
125.248211059221
43.3014536271548
32.5329611825091
92.1149949208175
74.9250758456456
40.4235011496203
29.2759858207228
50.6402010297134
34.6794236020887
70.04548958546
125.775300650575
89.0200675261913
23.063844093951
52.9575838392266
54.9251940001377
81.8652823685825
55.3323253661165
23.5634414422057
43.0562580282694
38.8702641422478
38.835268502924
65.8864647252212
49.4400863666833
73.7787830126399
75.1317575221128
66.584285216908
70.9779141927229
-0.925044992871335
105.945327670901
62.9564670144773
74.9141471876392
87.4704610019799
72.8347926064962
61.3965306156151
39.8523016407726
57.2788066497105
63.7636745759828
68.5024900059252
102.129129616396
19.8486387545217
60.8072339292539
73.9294337682713
99.3252680286896
83.77538382903
110.253713273245
79.3957146365265
68.3206235027192
54.4776209828487
95.2491088637635
135.782906265507
99.1664761614647
46.3336315306969
92.8501137384392
39.1398266886263
50.4202333448338
67.6633562879178
104.2547276398
104.604667726753
116.792926246861
-11.6100904141167
40.7949072885895
88.8568219923163
72.3049323494997
103.669996245659
134.602665376804
153.529390142319
108.206435406188
41.7743235300622
77.5926039634833
96.7662456864091
112.723205439263
121.027240712634
94.9116705337456
31.6704889218745
132.625230528793
113.64623670443
63.3077354724719
63.3293317543212
107.513123819441
105.034330758139
88.9405875861539
65.6521600013239
65.0946220331025
91.8248650719543
104.487740052185
85.5645341442614
73.2152932703812
53.1929727807765
84.6976273957371
145.270137986845
135.234518060488
123.238380926688
88.7030075835573
42.2363998757337
99.9271972763163
107.312843291775
119.462439055376
86.0907813733666
52.0416274977615
104.329041206271
91.3807545249711
108.493101635746
88.3728871816402
103.550075228806
70.0482224680818
92.6703243727243
80.2799314386048
89.9374452600059
72.3748869941192
85.6639250671524
101.380873624454
75.4131277227698
69.8566056948275
112.563964197272
120.749351012048
108.427321019357
87.0223450141166
103.445049953321
92.31130779062
83.8062624019021
140.963362691953
117.573372301946
113.349257480992
63.0140890640068
75.5151026941912
51.7831813754983
91.5145254230574
109.187368359306
75.6227841372638
115.845324536316
114.430929481301
16.3202114749802
122.892071897395
92.0162010577915
110.656876981364
108.072066299241
100.878748040457
57.8315171425547
129.539771467807
44.2507586664615
83.0325907298466
74.5259356081697
65.8727090142929
95.6029602212948
87.8708557679456
84.2356824288909
69.4487261369013
116.588528652746
140.325240812788
128.932360723158
99.2025955249501
144.922836612212
175.261811203129
159.357925088352
96.5470064402216
90.807570899944
111.001483830891
150.509957000109
124.102086239065
151.484077212679
166.320645821432
52.4857380447429
104.769803781001
92.9697742956287
132.93457840685
114.555623884236
111.750881576761
102.193601040502
59.1215357905767
81.2172776915486
135.381763307592
100.633964033319
128.166249983604
124.186900565523
93.7313546534988
63.5572922911942
111.114892647869
166.70709711036
124.972997853974
91.2368787268697
70.4864754113278
139.699113205019
88.5364693157189
58.9077059223491
117.002003631253
143.007496084647
148.530106690918
110.849915721466
96.3101013615196
153.513988638902
138.094411143529
163.521330921685
163.521330921685
163.521330921685
163.521330921685
163.521330921685
163.521330921685
163.521330921685
163.521330921685
163.521330921685
163.521330921685
133.8507789017
139.286030065003
141.800118731802
142.801095195593
138.534480190103
117.202958508315
108.132401478137
111.670709832058
80.6649979692065
161.296995997034
100.33582502619
159.054883039804
141.7015509924
155.440371173536
86.1295394491717
112.777365018484
161.181659451164
90.2134647679723
133.482891045824
92.8611743497695
180.093487900815
76.5451044190067
135.727847936752
138.004732133171
93.218861411835
100.953698747802
114.484358898339
103.098460136609
168.337849120351
82.6728067770382
122.145593076762
150.720624938696
141.581760205381
144.105468912399
100.981153207886
126.170585430256
127.64305190957
127.601262708458
105.764116912835
124.228315383414
195.237439450204
121.778305153237
85.2105508334098
136.155789609613
140.97197063358
186.403375906981
149.932637129874
91.0268473546566
145.383528774057
165.847302494063
177.497842156488
99.997769308553
163.23468272189
42.6751777597874
192.068983889578
130.943406452168
201.172758813269
125.963698532412
130.612105938806
167.029003132633
