# Supplementary material for: CaV1 and CaV2 calcium channels mediate the release of distinct pools of synaptic vesicles
Source: eLife. 2023 Feb 23;12:e81407. doi: 10.7554/eLife.81407 (PMC10023163; doi:10.7554/eLife.81407)
Supplement: Figure 5—figure supplement 1—source data 1. [file elife-81407-fig5-figsupp1-data1.zip › Figure 5 Supplement - Source Data 1/lin-7/4/2/rimb-1_to_rimb-1(lin-7).csv]

94.8484956635348
73.4410583474564
73.4410583474564
96.5940649707954
136.651496360522
108.048754194264
102.400097830512
87.8805687045096
80.3728715241195
110.292233709011
96.2570204442472
85.3625345632481
115.17111715769
123.111066511925
98.0554402396556
84.8871488947934
66.961516264495
77.3467183989214
73.1358360493105
114.880250232483
96.8094999582972
126.282383985659
93.8035520527264
105.982395748637
88.5860969212026
104.402832749907
107.231820112043
85.803489028387
91.0899931257263
89.8040719151522
127.969439257835
97.0289159136846
87.5476087610114
98.3966780673509
105.392327103511
89.6125799048787
84.9214300377171
100.186369797386
88.4463217728844
72.7275786602841
61.8916223825854
69.5880522785192
53.2356047779922
84.7442882974501
71.3060082267366
86.7136324898529
74.6739996806282
24.6657615558252
100.285542844344
84.7505161060108
102.227201198973
97.5395042774235
64.3338259531229
88.84605806744
93.035213144065
101.818348411878
85.7818342341307
85.0676141914282
83.1532223703944
75.8277919896373
82.3407972783243
85.6412773879802
88.8374126866565
73.3672571812131
88.5914912243534
81.4861135393494
57.7415991615417
79.3328873440678
79.8130823828869
126.728696514579
110.549792851243
75.1303966996784
66.6764785148262
91.589974079996
92.5882276354132
72.1794892124235
101.189179047606
106.352411698004
109.053541041389
64.8805694415169
83.7749164788747
86.8855404526494
87.4519767066176
63.8224921309193
74.101371857465
80.1325980405236
55.9836209418136
69.7102572156309
74.3543028261593
55.4169361152162
88.4796037817814
32.802944048919
52.7157654295388
64.2856863230954
83.5965581683886
49.3830386843765
45.6167811817068
100.600042160708
99.694692501389
61.6737698228571
48.2449581730543
55.4700351760002
103.058977334107
81.6732828592321
52.7409456481364
46.6458836055845
59.8406702515003
55.1840345316705
75.8086997250684
69.0729704928472
115.855301166204
85.594623571953
91.6651265680575
39.8502219000857
75.4704697647339
68.9820130572134
75.6151887755968
101.644633843147
102.882286034448
42.1380463767327
44.0310577502187
77.4667594393741
68.6609184356985
52.0379335159032
53.2092235573909
48.1685115331093
58.9582126278056
36.8149885217153
73.1739636679376
64.0308451333003
75.4374258631815
57.1118913097125
62.6693158911257
100.095117343895
62.8518519345416
71.8445361038066
62.7254848327157
67.6037522121787
98.1339111811558
70.7099603456809
56.4360783352786
44.2638817521038
57.3617005900196
58.7141444760891
37.4021166752791
24.7222566517084
67.4940598027024
63.7787321018004
29.1811467786229
30.3014447454734
62.873594775745
51.279094164589
60.0256963458705
52.4496749869759
69.0990048880085
76.8357781068134
99.8714511768485
52.4898473188805
57.2138598907695
47.2363302125814
50.4078495542944
52.8269798923775
0.966513692281296
60.7482718544306
58.3327031800545
43.1908743416461
53.0561490806704
4.05921016412321
30.2727028631634
31.9854457050642
81.6556039299248
79.7938969684365
79.0296633139733
89.151073394678
36.97294484753
20.7048127728322
23.3355471909344
65.0600874117063
69.2367973364962
18.9829845748318
11.8941366247145
50.69342579152
59.8393605314013
65.1383511228723
91.1797495593564
75.3191967910207
92.7164429448931
76.962217687369
100.895045476547
45.8760849164282
49.5880630274587
43.6273767271468
68.2970215767928
60.3234278200052
17.0872450430488
71.2671818542985
70.783932502889
52.8412370125043
18.167085866
59.6002000028602
43.9066164377127
28.1959026366785
30.1373022128173
51.397742540923
51.555517669909
16.0080460633963
34.0188482960875
10.9458397705421
8.96644732737514
64.3005957518089
35.959631803009
30.2993895669097
89.405308980542
77.2982061693783
65.7901072990499
49.7124992370354
56.6507783296038
61.2452916459915
56.0405353418682
50.5931448924403
45.6881752410154
60.8583059864141
41.7822150687589
81.2442871253807
69.4684928151073
52.151524208668
47.328033106678
27.5602155489196
43.6918855663753
42.4574688844914
77.3317625249838
44.1570780266011
56.8434402054445
32.5865048244596
91.1156393531492
22.8529863874774
38.7130318046893
32.2028945288348
37.6874910445258
77.6833540865846
66.7861813895888
47.9034927033044
35.3251457172519
40.7132041944024
84.5442649868455
14.5423999117229
4.63339628001631
34.2198916712878
35.7494824005553
22.2620791340087
45.8356277725288
33.9305519023765
106.035339646094
-1.0288337588463
10.8205236103258
-0.144843875927108
9.86950880371842
39.1340760680632
41.1881343193163
51.8276133819054
52.0591276636915
-4.57899375956367
11.4218933157972
54.427359077019
30.1742390353047
8.87092909400781
47.2253190671599
55.3601927061318
86.9908999658746
29.1324326811027
47.7521421479269
79.1639665774819
84.8241570059963
58.6939910640504
5.27300742514308
9.82919661728192
73.6324988095694
15.8371114605434
19.7626868167099
52.6931012953955
20.4615005448668
38.5081628843582
61.2878300019584
23.9262112341275
-32.5033966610627
31.8490665918398
-3.15046562720636
55.3478200330246
27.8762162474977
86.530734312204
39.8317406018032
44.0193529539156
33.0720010165478
41.4059455367478
24.8523097035577
22.7154994221328
19.262840354615
18.8099998963444
25.8766805981541
42.0458984043871
39.8805634174205
60.2183842552131
14.8420365040292
-1.42673231103254
21.934901661396
34.1347996505592
26.8798522420329
7.75348357177063
26.6208746616048
50.0285775172779
13.404391879134
13.0909486073106
38.0118005043114
10.5566021673549
-11.0576040842989
9.7451399699421
-2.93180023321474
59.444014303037
-3.2288018171057
42.8731499811493
48.3003403138828
29.1488588008215
30.8490684439348
50.9803273170619
40.3416404175896
38.5441628456902
15.0306605014739
-6.13710383201396
10.945275508906
26.4527406957804
43.4915205332636
30.8670321852333
-26.2800623985149
-42.9350402782547
-28.271190774416
44.8107755603141
5.72867455394589
15.8109321079173
9.1224416245077
-18.4312154373765
-9.22046127219073
5.84295889759051
21.5480816304298
-5.7448946008335
35.8203846769557
-3.7003928174363
32.4457461103302
21.5505716813841
0.11758665011439
6.80087959542288
47.41057816594
30.6972105374352
25.9427684012608
21.290331085509
21.6073360210448
8.67238623504818
42.5607576509319
46.8353671419445
3.32200493591517
-0.238244657861287
23.4451257793826
20.3877044815563
73.9317005294834
44.8614983911721
44.7645617196085
48.1468465329926
34.5368241280921
43.5137344862233
-2.80930027824434
41.334349609464
51.42803761303
2.73540480462179
60.7854832830526
33.4261188684686
48.4503191357162
-6.92479378373537
-5.26989199718446
-20.0089302284487
9.90632670224659
33.2129720639387
-6.44361517910875
52.0331088367457
99.159389927876
24.4667529474646
-2.69373198858011
26.1200550989888
29.6684756101495
20.9258543967517
21.492233740204
-3.05582734448035
25.8961352563838
21.8473507261479
11.3207944795213
40.4492725455711
-27.3408627644767
-6.08311945823334
-22.9595789372106
-13.2950783296092
-10.6609634446286
28.9031185353469
14.6214608889386
-27.7352823375477
54.726866280078
-7.68933292134352
8.3917331892153
3.2760810101372
24.7887173137606
26.2631900430442
5.66621579035018
-16.6805986524123
-16.6805986524123
-16.6805986524123
-16.6805986524123
-16.6805986524123
-16.6805986524123
-16.6805986524123
-16.6805986524123
-16.6805986524123
-16.6805986524123
41.8350397828326
-25.4695630957613
42.7034783937452
20.8714456158668
25.9096313498285
20.5170689854549
7.46497220534002
34.5016888086102
-10.6516295158945
-19.0764796641433
18.483034756995
-7.40829681070318
22.0499470317227
11.9789647640209
26.0357810154565
-34.8635107158771
-14.9984096611115
-11.7232340563714
2.85201357061123
12.374543996797
8.22507993445652
43.6043501993445
12.2632363840748
12.7049725470442
-32.1931682275081
40.3436386856392
-63.2623312882424
24.2102034045456
15.2442990889049
-1.55884564437838
-6.35988978899513
-7.99414638060261
-64.3944325636312
33.5803167655249
-4.27636486811389
11.5112717875527
1.2965903141594
-11.6559452512629
-8.10315024212832
0.897200845043699
-1.27230651249374
-17.4565526713941
10.4653601791524
-10.1612050294825
-36.105796183645
13.0890332832769
-4.46430031760792
11.1966430819411
46.6254869832683
47.0689314993615
53.6208098651387
-12.6656085851246
-39.9867366629842
-18.1274011121423
34.4021896073591
-43.5727463052135
-24.9368850653773
8.95131025660885
14.4590991881378
18.5125169948387
-32.5470581779464
-14.4681492029504
-22.230288940118
-37.047715168861
10.1168747377233
-47.4088862791104
-15.2295459810193
11.1319323747339
2.72495281790361
-29.8484913642496
-45.4274024180158
16.2446596304708
57.1122123610767
-8.7617035914318
25.5138140097079
-34.6781428990016
18.4811607752617
-45.3271421900827
-31.1868955663886
1.9890779809466
-33.1922550289146
-5.00159095330855
17.345057860839
-43.5752674926007
5.59423679826068
-22.4163090655766
-27.7407128800623
-63.8265518379631
-0.590819785269559
-21.0328402171526
-21.0086384614297
-24.6458782856389
0.543336668684788
-37.1626518210924
-23.7328772766305
-26.5628275334238
-31.5968355344576
-74.1973105525049
-64.4796021660241
-9.79601912162616
-53.3343647812089
4.71524768839663
-50.6759963329205
1.0706152929888
-40.5921753832863
1.62097225267644
-18.9778708788217
-12.9007776804974
-47.1107148296542
-38.0162121397279
16.0458735612356
-28.9973848572045
-13.0538314860696
-57.8809975054883
-72.4921103421984
57.5311601035864
15.3107855250364
-14.7631007112068
42.9599763885053
-85.5870974066547
-34.9763454848908
-23.7363664616096
-5.04884527033573
-0.81467225207416
-5.53665031654782
5.82759928769883
39.0262681056083
-33.6097480938624
-28.3401205568498
-11.8957320548834
-67.5948180739688
-7.80665090643015
-45.2957290599898
-35.5644365331136
-66.1567385766812
17.6114693547643
-28.985871463592
-6.34982086708442
6.42722440068064
-24.0588744183915
32.6490207579955
-5.6563598403518
29.4321573203561
-17.4756656071149
-27.0174176871169
-3.99675229860259
-12.0573950018716
-49.8679921840521
-12.9449414455703
31.4196359856014
-82.4403752187372
-20.9834633457613
2.48277421613966
-44.3600325209809
-22.1023584426293
-7.27846629797932
6.99502218233101
-42.8928436447968
-19.8756312018941
-60.1494449055699
6.60967239714591
26.5056845932395
-42.2131221812087
-5.11351973817727
-41.3798188897817
-18.0617377161379
-33.2842789743718
-61.5217420828922
-60.0476161790466
-31.6583934168393
-64.0699832493156
39.5549702710396
4.05259955017937
-24.3072185558467
-35.6575060578252
1.33864199015625
-19.9502763388373
-31.872176961735
-12.1759553312568
-28.7069216679502
-105.417932886716
1.32552896151537
-46.4768705871938
-67.9141058301229
-40.0600978539042
-20.908212604887
-98.9068947296437
-10.0039579227669
-11.6538900726991
-60.7902261756899
-52.5129112435461
-40.8683452130481
7.64545307019034
-12.078506205642
-21.475285599221
-47.5365475328163
-50.5971941341977
-51.1208955265756
-4.0920686639929
3.19557071771669
5.22741501601195
-33.7506984701067
-88.9604262531793
-64.4203166389743
-41.0545878776338
-42.5726394392077
-52.0732251562131
-63.1822813828658
-34.2755179204651
-104.733360710467
-32.2978131592754
-70.5807728337568
-27.1860020935474
-39.1631087633723
-50.5202039037649
-19.6732936748122
-60.675367105121
-9.20757078267707
-16.4739435378651
-65.1786384333063
11.3790083938147
-15.4748462711759
-94.4876231382841
-19.4227596071905
6.65466456470313
-90.5256491877644
-44.3379584225513
33.8532097435709
-18.6823290754255
-40.7444163545933
-49.8553969718196
-25.3562260785566
-72.0082655927199
-66.8139717406011
-93.0345359594794
-146.640084786857
-61.3744189406225
35.5871000286061
-15.3222013044906
-37.941132130396
-36.8622230656692
-23.6484995779319
-85.056195105195
-35.4084215648345
-65.4453398421556
-46.9277283456304
2.54733486295299
-22.065737309149
-45.7673976419846
-29.6771476630856
-78.7440466325261
-116.981424103733
-57.3460830997101
-60.2435342354529
-46.7141104293478
0.942954039281176
-85.1483793169082
-46.4417766100069
-34.7590053792155
-4.67968349752846
-73.5257373244422
-6.60279828100647
-56.8141193913561
-104.041095582807
-59.2545007877416
-19.0673113640223
-41.5779888897996
-56.061336857636
-15.3297801754488
-52.1799615059099
-65.706615811423
-74.5100754822433
-43.7906920148198
-80.9171156537723
-58.0570829417902
-88.2140422595639
-17.1121518130167
-54.7851170723861
-9.4831401114352
10.0108682782738
-53.0677202828738
-39.0058978960224
-36.8098332239861
-101.312461598483
-7.58095023196802
4.18563443588755
-65.9751549626417
-63.3477234297607
-102.272126888804
-77.3400515131161
-86.4309458346797
-77.8602843916633
-31.9092329676041
-31.4054055376291
-77.7312460420562
-78.4671933577483
-65.911484731756
-39.8635583659252
-96.2031977536462
-26.8131957130099
-3.35553105316285
-71.7071380834859
-79.8357839138953
-94.5249792649447
-56.7186218291372
-61.2468715079449
-57.7763109719981
-8.83339777152833
-90.7258228181854
-58.0307379605529
-5.71790751687513
-43.7790129925961
-49.6126023008383
-72.0888743973774
-128.276873055369
-130.896544520465
-94.8575199042716
-142.068629134706
-50.2280841689735
-43.7758913042053
-40.7558830435519
-16.7204343647354
-78.5978624788149
-21.1253092408624
-133.021738052536
-72.3515999412757
-119.442833759871
-53.6838233231574
-49.0003766132668
-47.5799658394244
-84.7674816113631
-57.021255823518
-125.598698020482
-38.5464983719685
-92.2062696804715
-43.3931765274356
-60.4732470142335
-71.6386327081564
-128.501735121488
-64.1603917321045
-87.9822743022196
-110.742611047906
-65.7144845973071
-88.8540676059329
-26.4098926518145
-68.5387713071741
-57.5585359939341
-68.7149657209993
-8.16804724909525
-32.965767553691
-70.3480782211172
-28.7282191714803
-48.0163128021777
-115.33097439682
-57.6693518237498
-71.7138472096667
-113.712926748161
-60.5364719074423
-72.2556624037352
-54.2899712625604
-70.8242300191851
-62.4486998318134
-57.6668929092302
-158.133341604276
-63.0176884096018
-87.2783717540569
-47.9347411028593
-47.7838305228033
-81.3165620334039
-26.1753809679558
-24.341375412454
-56.1328189638916
-40.1058663569347
-5.68886525434937
-29.2546175857169
-39.6764977641396
-131.582333266933
-89.1095713101749
-113.540687268716
-106.345159879416
-57.7277727089477
-24.1721386974386
-92.3844363288408
-127.956430742439
-117.692853715271
-45.8899958497659
-39.4995321177721
-3.52004644476256
11.8903577842339
-81.7361773932917
-29.9809877624011
-71.0336908736881
-72.1790914774756
-96.9020683923191
-99.2059359238792
-87.2316349940138
-63.2031389110743
-64.7691540087762
-66.6034857185696
-69.5770213600226
-20.6492194562416
-46.1731700829878
-85.6749640309081
-62.3181394288422
-48.9544320163386
-66.3447516078377
-70.5727174886852
-69.1975576608911
-53.6049953503571
-69.3772826019904
-78.6290426044961
-143.560092245347
-55.5575612352441
-93.2924677012288
-53.3250772977008
-127.297313131499
-68.3005011945606
-68.3005011945606
-68.3005011945606
-68.3005011945606
-68.3005011945606
-68.3005011945606
-68.3005011945606
-68.3005011945606
-68.3005011945606
-68.3005011945606
-8.50811495179551
-131.819878592232
-146.421869833472
-84.1078048417185
-83.1024123906645
-73.9730591932512
-67.6581981305008
-22.1095437834974
-88.6152850392664
-123.209748674051
-89.0801513452025
-129.747566684749
-79.3014595438326
-65.2683014576323
-31.1697135229169
-64.1449129388257
-112.762450169686
-30.503110190899
-64.0283404122056
-22.3427095078878
-96.5686164064919
-27.5561836715278
-108.143036084339
-106.713182663667
-80.4692915367759
-90.1559024821727
-80.8619096068433
-36.9819430547614
-64.6309835984102
-97.6999826887022
-53.8969389912509
-73.4821842662332
-86.0033218343742
-34.2689897316923
-53.1928552462614
-162.557225800954
-92.084830872971
-92.5861371155588
-20.1985117581971
-73.5535214150241
-74.1071552264275
-25.9732090694833
-79.4482390956146
-99.7464153643486
-120.663557583262
-71.1610104048868
-106.456581313163
-46.2491767476113
-97.0091153280919
-99.8726944192222
-69.5526692844796
-33.5006301518843
-79.9867409391809
4.02059102201747
-69.717169107862
-90.1081459169527
-85.2423857027752
-124.081376349155
-87.7766494581338
-78.3501703905167
