# Supplementary material for: CaV1 and CaV2 calcium channels mediate the release of distinct pools of synaptic vesicles
Source: eLife. 2023 Feb 23;12:e81407. doi: 10.7554/eLife.81407 (PMC10023163; doi:10.7554/eLife.81407)
Supplement: Figure 5—figure supplement 1—source data 1. [file elife-81407-fig5-figsupp1-data1.zip › Figure 5 Supplement - Source Data 1/lin-7/4/3.csv]

image-ID	cycle	z-step	frame	accum	photon-count	photon-count11	photon-count12	photon-count21	photon-count22	psfx	psfy	psfz	psf-photon-count	x	y	z	amp	background11	background12	background21	background22	maxResidualSlope	chisq	log-likelihood	accuracy	llr	time-point	precisionx	precisiony	precisionz	frame-timestamp	vis-probe
0	0	0	0	1	4368.44	1797.1	2571.34	0	0	174.614	293.476	110.025	3838.52	22846.8	13957.9	-110.025	177.679	599.68	818.03	0	0	0.671615	299.406	-989.987	250	448.756	0	18.4863	17.7928	39.8131	1614205515270901	0
28	0	0	28	1	3679.39	1422.8	2256.6	0	0	78.008	180.979	93.3136	2544.06	22943.5	13970.7	-93.3136	114.296	530.62	721.494	0	0	1.71127	239.375	-947.505	250	302.628	0	26.7015	25.45	56.3601	1614205515911249	0
32	0	0	32	1	3484.53	1435.83	2048.69	0	0	171.143	227.913	86.5859	2631.75	22850.3	13923.8	-86.5859	118.299	513.666	713.043	0	0	1.53622	262.138	-956.427	250	285.914	0	25.3998	24.2835	53.5826	1614205515991293	0
34	0	0	34	1	3178.92	1155.31	2023.61	0	0	169.696	199.848	-15.9559	2387.05	22851.8	13951.9	15.9559	105.92	514.303	709.91	0	0	0.363586	200.293	-926.369	250	275.772	0	26.3178	26.0017	60.6769	1614205516031315	0
35	0	0	35	1	4617.63	1917.51	2700.12	0	0	108.353	177.82	18.753	3473.77	22913.1	13973.9	-18.753	153.665	517.583	708.898	0	0	1.6963	285.136	-969.392	250	369.763	0	18.9293	18.3219	40.7832	1614205516051326	0
36	0	0	36	1	3242.58	1082.57	2160.01	0	0	188.11	204.141	-131.228	2720.97	22933	13947.6	131.228	123.111	514.934	694.055	0	0	0.963563	218.255	-933.803	250	287.566	0	20.482	21.1139	63.7351	1614205516071337	0
39	0	0	39	1	3932.41	1616.77	2315.65	0	0	174.217	180.868	34.6443	3874.87	22946.9	13970.9	-34.6443	170.83	505.74	693.307	0	0	0.298755	253.207	-950.099	250	401.547	0	17.0448	16.4807	36.3704	1614205516131369	0
43	0	0	43	1	4014.24	1704.21	2310.03	0	0	157.686	200.355	93.5461	3342.58	22963.4	13951.4	-93.5461	149.364	501.5	689.371	0	0	1.27058	282.09	-962.806	250	373.464	0	19.9716	19.1708	42.4563	1614205516211413	0
45	0	0	45	1	3527.01	985.218	2541.79	0	0	125.474	195.882	-121.642	2970.05	22896	13955.8	121.642	133.897	503.621	685.512	0	0	0.78141	260.915	-952.5	250	369.184	0	18.8323	19.4149	56.863	1614205516251435	0
51	0	0	51	1	3615.22	1374.92	2240.3	0	0	110.875	216.271	-45.692	2674.4	22910.6	13935.5	45.692	119.966	490.48	671.243	0	0	0.577731	266.12	-953.325	250	391.188	0	22.1993	22.1058	55.1002	1614205516371500	0
56	0	0	56	1	3770.86	1513.18	2257.67	0	0	186.733	175.243	44.8763	2813.71	22934.4	13976.5	-44.8763	124.008	487.367	665.584	0	0	2.01252	266.703	-953.002	250	353.316	0	23.0468	22.1534	48.6815	1614205516471555	0
68	0	0	68	1	4205.39	1708.29	2497.1	0	0	174.179	169.384	113.396	4085.46	22946.9	13982.3	-113.396	182.134	463.099	624.314	0	0	1.73302	197.406	-914.763	250	387.762	0	15.9551	15.1938	34.5542	1614205516711685	0
76	0	0	76	1	3047.31	1151.68	1895.63	0	0	141.137	192.784	-130.38	2036.38	22880.3	13958.9	130.38	91.805	458.693	617.173	0	0	0.642549	204.267	-915.013	250	319.787	0	25.6456	26.593	80.2479	1614205516871773	0
93	0	0	93	1	3494.89	1512.54	1982.35	0	0	177.69	90.3895	24.0981	3121.96	22943.4	13961.7	-24.0981	135.822	435.103	586.253	0	0	2.0228	226.036	-921.458	250	416.846	0	19.5754	18.9932	42.3413	1614205517211958	0
107	0	0	107	1	3290.54	1557.5	1733.04	0	0	162.18	96.9441	49.3691	2514.79	22958.9	13955.1	-49.3691	109.591	428.92	571.319	0	0	0.733175	252.692	-932.071	250	317.031	0	24.2248	23.4376	51.5691	1614205517492110	0
109	0	0	109	1	3547.2	1611.61	1935.59	0	0	154.289	186.003	83.9081	3057.52	22966.8	13965.7	-83.9081	135.881	414.538	556.091	0	0	1.03711	187.106	-898.054	250	336.249	0	19.8003	19.0298	42.0138	1614205517532132	0
114	0	0	114	1	3410.85	1315.88	2094.97	0	0	184.562	172.747	67.5031	3028.17	22936.6	13979	-67.5031	133.764	415.28	547.504	0	0	1.38237	230.514	-919.035	250	336.344	0	19.9261	19.0845	42.096	1614205517632187	0
132	0	0	132	1	3197.28	1366.4	1830.88	0	0	119.217	96.9456	-33.1439	2622.26	22902.2	13955.1	33.1439	114.728	408.544	544.08	0	0	1.117	187.747	-895.901	250	305.08	0	21.2366	21.101	51.7964	1614205517992383	0
133	0	0	133	1	3554.26	1449.92	2104.33	0	0	152.026	182.794	59.2603	3297.37	22969.1	13968.9	-59.2603	145.775	396.211	524.923	0	0	2.02154	190.384	-892.387	250	294.431	0	17.7911	17.1802	37.853	1614205518012394	0
144	0	0	144	1	2260.52	1006.38	1254.14	0	0	189.267	210.382	32.8405	1801.67	22931.9	13941.3	-32.8405	80.0652	384.102	511.986	0	0	1.10455	209.825	-900.703	250	290.316	0	31.0467	30.0454	66.2822	1614205518232514	0
156	0	0	156	1	2059.68	977.608	1082.07	0	0	165.575	220.035	2.14766	1640.76	22955.5	13931.7	-2.14766	73.1333	376.39	499.819	0	0	0.466843	128.513	-857.475	250	185.129	0	32.5965	31.9845	72.9391	1614205518472644	0
157	0	0	157	1	2544.93	1094.94	1449.98	0	0	175.25	211.316	1.15216	2124.44	22945.9	13940.4	-1.15216	94.4667	367.044	487.588	0	0	1.41052	216.814	-897.731	250	290.737	0	25.1162	24.6301	56.2582	1614205518492655	0
162	0	0	162	1	2448.33	1185.54	1262.79	0	0	269.489	165.848	-249.724	1473.35	22851.6	13886.2	249.724	70.1535	374.226	496.02	0	0	0.639081	224.271	-903.079	250	310.798	0	29.4828	31.2975	151.662	1614205518592710	0
172	0	0	172	1	3118.99	1181.63	1937.36	0	0	120.983	163.37	64.6044	2554.24	22900.5	13988.4	-64.6044	112.831	360.908	482.184	0	0	1.66209	215.281	-897.277	250	307.181	0	22.0362	21.0967	46.5047	1614205518792819	0
186	0	0	186	1	3053.13	1734.29	1318.84	0	0	147.453	71.6397	133.741	2742.69	22973.7	13980.4	-133.741	121.832	350.52	464.907	0	0	1.54888	219.106	-896.465	250	384.727	0	20.6226	19.6913	46.0241	1614205519072971	0
203	0	0	203	1	2358.11	1063.86	1294.25	0	0	128.327	193.987	82.9198	1847.7	22992.8	13957.7	-82.9198	82.3942	336.019	450.81	0	0	0.969676	216.671	-891.213	250	310.064	0	29.2188	28.0612	61.6583	1614205519413156	0
205	0	0	205	1	3052.52	1327.81	1724.7	0	0	126.676	79.7501	132.274	2833.92	22994.4	13972.3	-132.274	126.035	333.349	443.426	0	0	1.96677	198.061	-881.647	250	377.715	0	19.5591	18.6436	43.4496	1614205519453178	0
213	0	0	213	1	2404.63	1179.69	1224.94	0	0	77.3158	189.906	30.7342	2058.56	22944.1	13961.8	-30.7342	91.8307	335.914	441.969	0	0	0.949438	194.991	-879.699	250	369.972	0	25.3378	24.5612	54.411	1614205519613265	0
227	0	0	227	1	1684.75	1019.4	665.354	0	0	148.596	121.398	297.193	1499.31	22972.5	13930.7	-297.193	71.1918	316.419	424.198	0	0	1.46173	158.274	-855.517	250	246.082	0	31.8107	32.8967	100.59	1614205520033494	0
228	0	0	228	1	1684.75	1019.4	665.354	0	0	148.596	121.398	297.193	1499.31	22972.5	13930.7	-297.193	71.1918	316.419	424.198	0	0	1.46173	158.274	-855.517	250	246.082	0	31.8107	32.8967	100.59	1614205520033494	0
229	0	0	229	1	1684.75	1019.4	665.354	0	0	148.596	121.398	297.193	1499.31	22972.5	13930.7	-297.193	71.1918	316.419	424.198	0	0	1.46173	158.274	-855.517	250	246.082	0	31.8107	32.8967	100.59	1614205520033494	0
230	0	0	230	1	1684.75	1019.4	665.354	0	0	148.596	121.398	297.193	1499.31	22972.5	13930.7	-297.193	71.1918	316.419	424.198	0	0	1.46173	158.274	-855.517	250	246.082	0	31.8107	32.8967	100.59	1614205520033494	0
232	0	0	232	1	2079.97	1125.68	954.292	0	0	227.143	177.305	10.5682	1466.43	22894	13974.4	-10.5682	64.9065	314.84	421.403	0	0	0.517533	215.395	-884.116	250	275.397	0	34.0953	33.2122	74.9589	1614205520073516	0
233	0	0	233	1	2155.62	1099.42	1056.2	0	0	181.867	159.2	214.72	1865.4	22939.3	13892.9	-214.72	85.9217	308.91	419.827	0	0	0.952991	205.028	-877.841	250	337.372	0	27.3897	26.5065	67.8273	1614205520093527	0
235	0	0	235	1	2414.1	991.647	1422.45	0	0	157.665	99.7577	83.0077	2334.68	22963.5	13952.3	-83.0077	102.394	316.5	419.334	0	0	1.24373	174.119	-864.111	250	301.692	0	22.867	21.9798	48.5969	1614205520133549	0
241	0	0	241	1	2208.08	896.106	1311.98	0	0	170.363	178.669	29.0184	1784.87	22950.8	13973.1	-29.0184	78.6379	317.581	417.496	0	0	0.858245	235.563	-893.401	250	283.808	0	28.5447	27.7223	61.6059	1614205520253614	0
257	0	0	257	1	2219.95	1025.81	1194.14	0	0	158.159	192.949	98.7607	1854.54	22963	13958.8	-98.7607	82.8187	300.439	406.67	0	0	1.08371	158.867	-852.351	250	236.857	0	27.793	26.6733	59.2958	1614205520573789	0
261	0	0	261	1	2701.13	1249.02	1452.12	0	0	111.112	177.334	-31.0914	1581.78	22910.3	13974.4	31.0914	70.1288	301.385	401.631	0	0	0.985645	241.727	-891.579	250	265.631	0	29.8263	29.5161	71.9672	1614205520653832	0
265	0	0	265	1	2198.71	940.884	1257.83	0	0	183.064	190.708	37.8156	1915.74	22938.1	13961	-37.8156	84.6852	301.122	400.778	0	0	1.35487	220.769	-882.365	250	280.029	0	26.2504	25.3985	56.0146	1614205520733876	0
266	0	0	266	1	2052.21	933.629	1118.58	0	0	288.027	204.877	98.9574	1498.69	22833.1	13946.8	-98.9574	68.3788	296.517	397.813	0	0	1.58475	159.506	-849.901	250	197.433	0	33.7154	31.9564	71.5438	1614205520753887	0
269	0	0	269	1	2354.06	1180.68	1173.38	0	0	190.467	116.405	33.2642	2088.9	22930.7	13935.7	-33.2642	91.1434	294.416	395.284	0	0	0.719773	201.435	-870.522	250	283.757	0	24.2053	23.3399	51.774	1614205520813919	0
270	0	0	270	1	2622.75	1150.49	1472.26	0	0	174.126	190.874	25.1791	2299.38	22947	13960.8	-25.1791	101.602	295.743	393.612	0	0	1.7511	205.561	-872.267	250	282.118	0	21.5826	20.9918	46.71	1614205520833930	0
274	0	0	274	1	2478.1	1100.4	1377.7	0	0	141.472	108.569	44.875	2804.43	22979.6	13943.5	-44.875	122.372	297.657	395.148	0	0	1.83576	194.493	-869.465	250	411.786	0	18.2933	17.7077	39.2158	1614205520913974	0
275	0	0	275	1	2421.57	1047.37	1374.21	0	0	146.275	303.447	-87.3402	1237.39	22974.8	13848.3	87.3402	57.6292	298.743	388.546	0	0	1.02408	214.476	-874.813	250	265.437	0	33.6561	34.6227	94.8956	1614205520933985	0
280	0	0	280	1	2207.41	1169.04	1038.36	0	0	144.086	174.323	97.3604	1350.96	22877.4	13977.4	-97.3604	60.0998	295.793	396.747	0	0	0.816874	191.242	-865.006	250	232.633	0	37.6118	36.0168	80.0157	1614205521034039	0
285	0	0	285	1	1894.67	861.302	1033.37	0	0	94.0507	167.82	250.806	1017.88	22927.4	13983.9	-250.806	47.8883	291.386	387.606	0	0	0.764713	176.806	-855.847	250	247.992	0	46.5198	45.8249	123.656	1614205521134094	0
287	0	0	287	1	1948.06	873.539	1074.52	0	0	130.121	98.1943	192.265	1239.54	22891.3	13953.9	-192.265	56.3497	288.767	391.663	0	0	0.393744	174.211	-854.901	250	204.714	0	40.117	38.7475	96.2046	1614205521174115	0
289	0	0	289	1	1941.85	955.251	986.599	0	0	197.416	194.931	-36.1151	902.695	22923.7	13857.1	36.1151	40.1228	290.129	382.027	0	0	0.681082	185.871	-858.931	250	199.86	0	50.1878	49.8726	123.061	1614205521214137	0
290	0	0	290	1	1686.42	730.998	955.424	0	0	146.561	183.554	24.407	995.028	22974.6	13968.2	-24.407	43.9099	286.465	384.641	0	0	0.14164	169.167	-849.844	250	180.997	0	48.168	46.9571	103.95	1614205521234148	0
292	0	0	292	1	1792.87	767.911	1024.96	0	0	176.784	110.927	-54.2822	1434.52	22944.3	13941.1	54.2822	62.8336	290.416	385.814	0	0	0.426363	192.547	-862.904	250	263.015	0	31.8081	31.8909	82.1512	1614205521274170	0
295	0	0	295	1	2199.47	854.284	1345.18	0	0	150.612	186.549	-158.38	1374.19	22870.8	13965.2	158.38	62.2715	281.88	378.898	0	0	0.742878	165.435	-847.663	250	229.406	0	29.2175	30.5251	101.062	1614205521334203	0
296	0	0	296	1	1784.71	875.261	909.449	0	0	266.078	106.522	78.6148	1304.1	22855	13945.5	-78.6148	57.8804	279.831	378.943	0	0	1.09545	198.109	-863.671	250	265.071	0	38.0583	36.3317	80.2915	1614205521354213	0
298	0	0	298	1	2006.55	831.187	1175.37	0	0	213.17	85.7787	113.025	1628.28	22908	13966.3	-113.025	72.0816	280.186	377.367	0	0	0.94898	219.457	-873.252	250	294.804	0	31.0501	29.5388	66.9777	1614205521394235	0
300	0	0	300	1	2301.58	986.304	1315.28	0	0	162.343	164.814	-50.0888	1494.88	22958.8	13887.2	50.0888	65.9982	281.528	376.861	0	0	0.838025	195.273	-861.79	250	245.943	0	30.0262	30.0266	76.5328	1614205521434257	0
301	0	0	301	1	2111.31	892.168	1219.14	0	0	226.013	94.5817	27.9491	1250.67	22994.8	13857.8	-27.9491	54.6591	284.664	375.748	0	0	1.9623	160.019	-845.144	250	246.011	0	38.768	37.6175	83.7171	1614205521454268	0
305	0	0	305	1	1963.65	1127.92	835.731	0	0	109.458	141.677	-13.1112	1016.33	22912	13910.4	13.1112	44.6966	277.168	374.94	0	0	1.02108	220.994	-872.826	250	296.78	0	45.5533	44.5337	104.474	1614205521534312	0
306	0	0	306	1	1686.13	545.692	1140.44	0	0	243.871	161.659	-90.2095	849.24	22976.9	13890.4	90.2095	37.982	278.875	375.195	0	0	0.441157	175.293	-850.758	250	189.288	0	49.744	50.4615	140.297	1614205521554322	0
307	0	0	307	1	2049.16	725.163	1323.99	0	0	137.08	190.662	-203.751	1073.63	22984	13861.4	203.751	49.5525	283.632	375.228	0	0	1.36841	166.117	-846.662	250	223.12	0	35.8698	37.8778	151.848	1614205521574333	0
309	0	0	309	1	1952.94	923.339	1029.6	0	0	168.75	174.256	33.0446	1718.34	22952.4	13977.5	-33.0446	75.6373	282.219	371.462	0	0	1.32346	192.149	-859.437	250	280.665	0	28.1359	27.2749	60.5448	1614205521614355	0
310	0	0	310	1	2240.55	737.721	1502.83	0	0	185.123	183.663	-4.26284	1431.95	22836.3	13968.1	4.26284	63.258	281.347	372.67	0	0	1.53825	188.401	-857.853	250	239.248	0	32.6137	31.9746	73.792	1614205521634366	0
311	0	0	311	1	2242.97	805.37	1437.6	0	0	239.939	131.072	28.0615	1926.22	22881.2	13921	-28.0615	84.6999	279.655	370.331	0	0	0.837903	220.368	-874.548	250	310.461	0	25.1188	24.2867	54.3987	1614205521654377	0
312	0	0	312	1	1727.13	742.854	984.275	0	0	146.495	152.86	66.6144	1128.93	22875	13899.2	-66.6144	49.6839	280.338	376.153	0	0	0.815987	197.897	-862.457	250	236.573	0	43.4777	41.7282	91.7057	1614205521674388	0
313	0	0	313	1	2251.78	1088.84	1162.94	0	0	153.068	197.934	83.5195	1380.84	22968.1	13953.8	-83.5195	61.5388	276.484	371.741	0	0	0.56326	201.871	-863.47	250	243.993	0	35.3797	34.0609	74.8044	1614205521694399	0
315	0	0	315	1	1574.12	651.291	922.829	0	0	143.119	116.945	45.8245	1124.85	22978	13935.1	-45.8245	49.1234	274.427	368.932	0	0	1.90413	218.634	-869.087	250	268.849	0	42.9431	41.5269	91.2218	1614205521734421	0
317	0	0	317	1	1925	984.37	940.626	0	0	180.049	207.365	-40.8106	1145.89	22941.1	13944.4	40.8106	51.0797	279.333	374.31	0	0	1.42547	186.556	-855.921	250	203.916	0	38.8933	38.7925	96.2695	1614205521774442	0
318	0	0	318	1	2130.52	708.032	1422.48	0	0	192.529	124.571	-274.86	1214.08	22928.6	13927.5	274.86	57.5994	282.168	371.776	0	0	0.906332	219.517	-871.693	250	244.597	0	31.5877	33.6782	181.099	1614205521794453	0
322	0	0	322	1	1848.23	966.281	881.948	0	0	70.6564	190.987	148.121	1232.16	22950.8	13960.7	-148.121	56.3595	269.839	363.588	0	0	0.592143	186.72	-853.969	250	285.57	0	39.0156	37.2568	88.0708	1614205521874497	0
325	0	0	325	1	2025.86	872.776	1153.08	0	0	156.931	130.194	63.6562	1690.95	22964.2	13921.9	-63.6562	74.0928	271.582	361.069	0	0	0.685071	184.081	-854.783	250	287.806	0	28.8467	27.7252	61.1236	1614205521934530	0
327	0	0	327	1	1803.97	720.044	1083.93	0	0	102.169	118.053	80.0288	1353.13	23019	13934	-80.0288	59.7106	273.515	367.55	0	0	0.627731	170.663	-848.446	250	226.7	0	36.4369	34.7099	76.3802	1614205521974551	0
334	0	0	334	1	2137.12	850.781	1286.34	0	0	178.517	133.162	-158.517	1555.33	22942.6	13918.9	158.517	69.7465	270.591	360.207	0	0	0.312195	187.425	-853.106	250	283.482	0	25.6733	26.5891	89.214	1614205522114628	0
335	0	0	335	1	2354.31	1020.3	1334.01	0	0	150.469	137.398	-19.3418	1385.55	22970.7	13914.7	19.3418	60.7023	269.769	360.377	0	0	0.693002	194.609	-856.535	250	212.663	0	32.7808	32.3507	77.269	1614205522134638	0
336	0	0	336	1	2481.4	1220.74	1260.66	0	0	212.232	107.744	130.413	1748.68	22908.9	13944.3	-130.413	77.8557	267.274	355.761	0	0	0.740013	198.883	-858.932	250	262.452	0	28.2078	26.8507	62.1897	1614205522154649	0
339	0	0	339	1	2071.27	1016.11	1055.16	0	0	214.39	154.005	62.7522	1587.77	22906.7	13898.1	-62.7522	69.9983	266.591	348.351	0	0	0.644072	167.56	-842.417	250	257.666	0	30.2165	28.8893	63.9137	1614205522214682	0
340	0	0	340	1	1698.45	684.707	1013.75	0	0	167.462	137.415	-34.2693	1128.61	22953.7	13914.6	34.2693	49.4924	272.547	362.752	0	0	1.30584	162.465	-841.921	250	209.466	0	39.6719	39.3546	97.2241	1614205522234693	0
343	0	0	343	1	1996.17	779.574	1216.59	0	0	227.932	175.387	78.5507	1276.74	22893.2	13876.7	-78.5507	56.7908	266.354	356.378	0	0	0.216509	175.882	-845.31	250	260.238	0	37.6126	35.9855	79.3685	1614205522294726	0
344	0	0	344	1	2224.48	991.346	1233.13	0	0	178.611	201.88	-111.614	1726.91	22942.5	13949.8	111.614	77.7352	266.77	356.067	0	0	2.17576	172.679	-846.023	250	254.154	0	23.7261	24.3623	68.3899	1614205522314737	0
348	0	0	348	1	2046.03	938.271	1107.76	0	0	141.523	118.761	14.3745	1817.64	22979.6	13933.3	-14.3745	79.3341	268.416	354.726	0	0	1.32149	202.536	-860.95	250	299.272	0	25.8525	25.2334	56.9414	1614205522394780	0
350	0	0	350	1	2266.75	975.895	1290.85	0	0	190.154	92.9303	62.2175	2004.66	22931	13959.1	-62.2175	87.5516	267.938	357.354	0	0	0.439885	188.682	-854.964	250	278.094	0	24.5073	23.5065	51.7916	1614205522434802	0
352	0	0	352	1	1924.56	757.685	1166.88	0	0	116.312	96.1509	6.60734	1654.66	23004.8	13955.9	-6.60734	72.2479	267.373	353.189	0	0	0.664399	191.581	-853.976	250	288.864	0	28.1886	27.5311	62.5974	1614205522474824	0
353	0	0	353	1	2445.74	1118.2	1327.55	0	0	141.883	203.55	119.822	1470.25	22979.2	13948.2	-119.822	66.2011	265.999	356.395	0	0	1.61286	203.947	-861.109	250	252.338	0	32.7672	31.4311	71.3408	1614205522494835	0
356	0	0	356	1	1837.13	802.27	1034.86	0	0	140.265	134.219	-51.2768	875.739	22980.9	13917.8	51.2768	38.484	270.481	361.261	0	0	0.654087	184.872	-852.202	250	192.985	0	49.8032	49.8568	127.702	1614205522554867	0
358	0	0	358	1	2036.62	1074.96	961.661	0	0	143.672	150.99	158.285	1010.43	22977.4	13901.1	-158.285	45.5166	263.562	356.077	0	0	1.0867	199.541	-856.165	250	222.648	0	47.3552	45.2204	108.637	1614205522594889	0
363	0	0	363	1	1520.94	684.381	836.554	0	0	187.311	116.183	40.9539	1042.64	22933.8	13935.9	-40.9539	45.501	265.594	349.047	0	0	0.7127	155.153	-834.081	250	172.933	0	45.3028	43.6885	96.4181	1614205522694944	0
364	0	0	364	1	1827.77	867.473	960.302	0	0	125.594	149.089	14.2933	941.183	22995.5	13903	-14.2933	41.3145	263.317	351.141	0	0	0.415378	163.941	-839.553	250	225.601	0	48.7345	47.318	106.444	1614205522714954	0
369	0	0	369	1	1622	914.451	707.547	0	0	200.606	82.2014	116.766	1143.85	22920.5	13870.2	-116.766	50.6174	257.82	347.321	0	0	1.81106	208.121	-859.208	250	248.495	0	42.2431	40.1221	91.1788	1614205522815009	0
373	0	0	373	1	2134.54	945.09	1189.45	0	0	192.613	113.085	-61.1739	1635.74	22928.5	13939	61.1739	71.7823	258.354	344.542	0	0	0.344759	200.634	-856.523	250	277.163	0	26.4145	26.4558	69.1031	1614205522895053	0
375	0	0	375	1	2075.35	771.465	1303.88	0	0	148.032	97.558	-143.779	1845.86	22973.1	13954.5	143.779	82.0991	258.889	341.184	0	0	1.01304	139.471	-826.002	250	247.276	0	21.4849	22.3591	71.1059	1614205522935074	0
379	0	0	379	1	2385.07	813.538	1571.53	0	0	156.108	123.905	-46.699	1959.49	22965	13928.2	46.699	85.8802	254.555	337.528	0	0	0.92636	173.572	-842.24	250	318.162	0	22.1679	22.1691	56.2935	1614205523015118	0
381	0	0	381	1	1692.22	906.189	786.033	0	0	158.123	82.5701	-66.2933	1096.19	22863.3	13969.5	66.2933	47.9818	256.29	339.492	0	0	0.751619	204.492	-856	250	256.622	0	38.41	38.835	103.073	1614205523055140	0
382	0	0	382	1	2282.35	1050.67	1231.68	0	0	137.132	88.5554	94.6371	2108.16	22984	13963.5	-94.6371	92.7617	254.254	340.709	0	0	0.873047	212.562	-861.526	250	288.735	0	22.9449	21.9744	49.0218	1614205523075151	0
383	0	0	383	1	2167.06	1039.55	1127.51	0	0	148.522	89.435	26.0068	1756.09	22972.6	13962.6	-26.0068	76.4191	251.443	340.533	0	0	0.947222	215.814	-861.781	250	292.093	0	26.4558	25.7387	57.2472	1614205523095162	0
387	0	0	387	1	2116.35	951.403	1164.95	0	0	124.827	105.636	146.934	1270.24	22996.3	13946.4	-146.934	56.8175	253.52	338.704	0	0	0.83517	195.31	-852.575	250	239.144	0	37.395	35.7302	84.3247	1614205523175205	0
391	0	0	391	1	1859.98	824.578	1035.4	0	0	173.258	115.49	39.578	1662.56	22947.9	13936.6	-39.578	72.5099	244.034	328.096	0	0	0.832299	200.433	-851.523	250	320.164	0	27.7267	26.7838	59.1952	1614205523255249	0
392	0	0	392	1	1810.54	918.344	892.194	0	0	121.652	120.934	40.3122	1220.45	22999.5	13931.1	-40.3122	53.3985	251.067	335.862	0	0	0.509168	172.011	-838.698	250	234.383	0	37.8518	36.5086	80.4948	1614205523275260	0
398	0	0	398	1	2047.89	924.22	1123.67	0	0	91.5711	105.484	-22.548	1617.65	22929.9	13946.6	22.548	71.0493	245.282	326.911	0	0	0.619292	177.268	-841.017	250	273.719	0	26.9803	26.5957	63.751	1614205523395325	0
400	0	0	400	1	1936.51	953.275	983.233	0	0	138.034	128.564	48.1049	1931.55	22983.1	13923.5	-48.1049	84.5172	241.01	326.831	0	0	0.376477	164.362	-833.376	250	360.305	0	23.9362	23.0545	50.9281	1614205523435347	0
405	0	0	405	1	1623.64	882.839	740.802	0	0	117.595	141.946	313.074	1027.48	23003.5	13910.1	-313.074	49.3049	241.601	329.146	0	0	1.0348	161.97	-830.687	250	224.234	0	40.0087	41.7131	134.4	1614205523535401	0
406	0	0	406	1	2115.71	964.553	1151.16	0	0	134.773	104.257	65.2258	1789.23	22986.3	13947.8	-65.2258	78.3017	244.025	325.674	0	0	1.47894	183.173	-842.443	250	261.451	0	26.0804	25.1185	55.2619	1614205523555412	0
407	0	0	407	1	1569.24	691.543	877.698	0	0	214.676	174.6	-62.2264	1249.25	22906.4	13977.1	62.2264	55.5254	244.315	328.879	0	0	1.21466	178.445	-840.451	250	234.847	0	33.1193	33.1714	86.4731	1614205523575423	0
409	0	0	409	1	2227.88	930.113	1297.77	0	0	178.186	140.965	-141.675	1175.14	22843.3	13911.1	141.675	52.5195	248.359	328.327	0	0	0.885937	187.757	-846.764	250	247.913	0	32.6886	33.7006	107.075	1614205523615445	0
411	0	0	411	1	1992.54	897.408	1095.13	0	0	147.04	151.755	39.3296	1530.26	22974.1	13900.3	-39.3296	67.113	244.079	327.047	0	0	1.05026	195.698	-848.516	250	259.702	0	29.7901	28.7661	63.7237	1614205523655467	0
415	0	0	415	1	2147.8	1021.14	1126.66	0	0	176.181	50.947	12.9354	1909.85	22944.9	13901.5	-12.9354	83.0388	240.063	319.536	0	0	0.801027	171.26	-836.105	250	292.904	0	23.5949	22.9082	52.1594	1614205523735510	0
420	0	0	420	1	2195.5	971.128	1224.37	0	0	138.534	83.02	49.3038	1681.89	22982.6	13869.4	-49.3038	73.3136	241.633	321.088	0	0	1.04605	168.056	-833.577	250	301.62	0	27.3333	26.4082	58.333	1614205523835565	0
421	0	0	421	1	2071.92	869.926	1201.99	0	0	125.797	129.613	-12.9811	893.732	22895.7	13922.4	12.9811	39.1587	246.079	323.827	0	0	0.66536	248.552	-873.542	250	219.918	0	48.2999	47.5063	112.087	1614205523855576	0
424	0	0	424	1	2155.01	988.689	1166.32	0	0	151.857	118.412	52.1474	2112.32	22969.3	13933.6	-52.1474	92.2836	238.43	317.268	0	0	0.674251	172.864	-834.326	250	331.52	0	21.7932	21.0347	46.5206	1614205523915608	0
426	0	0	426	1	1996.34	773.811	1222.53	0	0	150.609	127.44	-55.2936	1362.11	22970.5	13924.6	55.2936	59.7991	242.262	318.903	0	0	0.177751	188.05	-844.007	250	259.992	0	30.4049	30.5334	79.1824	1614205523955630	0
427	0	0	427	1	1872.48	817.5	1054.98	0	0	140.762	171.182	23.0747	1257.19	22980.4	13880.9	-23.0747	55.3451	238.045	321.582	0	0	0.731004	141.943	-819.683	250	221.499	0	35.2089	34.2206	76.1203	1614205523975641	0
428	0	0	428	1	1891.7	852.854	1038.85	0	0	186.715	241.193	110.998	1223.32	23034.1	13810.9	-110.998	55.5347	240.516	321.865	0	0	0.660739	196.462	-846.806	250	249.205	0	37.2031	35.4016	79.8363	1614205523995652	0
431	0	0	431	1	2043.82	818.989	1224.83	0	0	169.943	89.8345	92.6487	1739.16	22951.2	13862.6	-92.6487	76.4017	236.332	317.031	0	0	0.445707	176.442	-835.689	250	250.257	0	26.7669	25.6188	56.9972	1614205524055685	0
432	0	0	432	1	1721.3	699.911	1021.39	0	0	167.83	84.419	53.2609	1431.1	22953.3	13868	-53.2609	62.35	239.297	320.369	0	0	0.65122	190.895	-844.158	250	253.357	0	32.0354	30.8898	68.037	1614205524075695	0
435	0	0	435	1	1792.64	663.571	1129.07	0	0	110.517	149.086	-59.0316	1398.38	23010.6	13903	59.0316	61.8335	237.528	315.274	0	0	1.01781	186.305	-839.899	250	248.858	0	29.3381	29.2721	76.2808	1614205524135728	0
436	0	0	436	1	1473.98	620.908	853.069	0	0	157.253	167.214	148.308	984.864	22963.9	13884.8	-148.308	44.3099	232.447	317.471	0	0	0.38446	184.704	-838.507	250	247.773	0	45.8755	43.8178	103.891	1614205524155739	0
437	0	0	437	1	1751.56	699.213	1052.35	0	0	147.42	79.9705	130.743	1432.01	22973.7	13872.4	-130.743	63.5574	238.514	320.722	0	0	0.815204	165.944	-832.49	250	223.399	0	32.4643	31.0288	71.9453	1614205524175750	0
438	0	0	438	1	1553.37	709.005	844.368	0	0	220.377	166.607	135.789	879.232	22900.7	13885.5	-135.789	39.538	238.718	320.299	0	0	0.520589	167.404	-830.786	250	176.841	0	51.9558	49.3835	115.116	1614205524195761	0
440	0	0	440	1	2198.87	797.9	1400.97	0	0	215.009	115.098	-33.733	1585.51	22906.1	13937	33.733	69.517	233.664	316.818	0	0	0.455532	237.241	-866.193	250	331.136	0	26.8307	26.5446	65.1276	1614205524235783	0
442	0	0	442	1	1946.83	892.585	1054.25	0	0	102.632	110.595	-27.4022	1149.23	22918.8	13941.5	27.4022	50.4283	236.747	315.714	0	0	0.843803	194.467	-844.301	250	241.915	0	36.8757	36.4162	88.1906	1614205524275804	0
443	0	0	443	1	1807.55	842.709	964.843	0	0	130.927	123.486	-2.23704	1414.94	22990.2	13828.9	2.23704	61.8792	234.428	314.334	0	0	0.450177	181.623	-837.942	250	264.038	0	30.667	30.0374	69.2052	1614205524295815	0
444	0	0	444	1	2008.97	795.43	1213.54	0	0	191.3	157.164	15.7768	1772.55	22929.8	13894.9	-15.7768	77.8161	233.184	308.291	0	0	0.63292	179.914	-837.31	250	298.125	0	24.8587	24.0458	54.3544	1614205524315826	0
448	0	0	448	1	1751.95	868.094	883.854	0	0	190.262	135.532	7.47633	1262.71	22930.9	13916.5	-7.47634	55.2432	236.878	315.157	0	0	0.702028	215.729	-854.689	250	243.788	0	34.7527	33.7235	76.7672	1614205524395870	0
449	0	0	449	1	2325.01	1184.26	1140.74	0	0	100.587	177.021	57.427	1440.39	22920.9	13974.7	-57.427	63.9164	234.342	316.298	0	0	0.21323	208.195	-849.644	250	257.556	0	31.3253	29.9936	65.8134	1614205524415881	0
450	0	0	450	1	1798.51	745.369	1053.15	0	0	239.642	144.239	-134.238	1149.77	22881.5	13907.8	134.238	51.6567	233.936	311.559	0	0	0.859667	190.874	-841.536	250	226.378	0	32.544	33.5169	103.798	1614205524435892	0
451	0	0	451	1	1567.57	677.291	890.281	0	0	93.4428	131.471	20.1695	1105.57	23027.7	13920.6	-20.1695	48.6086	233.083	312.385	0	0	0.78886	216.77	-853.117	250	283.32	0	39.6409	38.2588	85.484	1614205524455903	0
458	0	0	458	1	1591.53	850.993	740.535	0	0	173.231	162.928	24.604	1004.93	22947.9	13889.1	-24.604	44.1294	234.422	308.288	0	0	0.89655	167.17	-828.574	250	200.256	0	43.3478	42.0198	93.8339	1614205524595979	0
460	0	0	460	1	2115.54	900.652	1214.89	0	0	99.9972	76.7076	21.9695	1804.66	22921.5	13975.4	-21.9695	78.884	233.264	316.633	0	0	1.31602	180.716	-838.079	250	298.827	0	24.9069	24.0387	53.753	1614205524636001	0
462	0	0	462	1	2663.72	1018.71	1645.01	0	0	126.423	141.329	11.514	2475.43	22994.7	13910.7	-11.514	108.521	234.129	312.133	0	0	1.46025	173.312	-834.96	250	359.078	0	18.0265	17.5049	39.7998	1614205524676022	0
476	0	0	476	1	2006.54	1085.38	921.161	0	0	144.447	64.6827	195.549	1511	22877	13987.4	-195.549	68.7163	226.181	304.72	0	0	0.0731161	184.029	-835.966	250	274.1	0	29.4001	28.4328	74.0698	1614205525056229	0
479	0	0	479	1	1860.66	675.874	1184.78	0	0	170.775	148.168	26.719	1461.98	22950.3	13903.9	-26.719	64.0238	221.655	300.606	0	0	1.0958	188.02	-837.017	250	272.944	0	29.7232	28.7193	63.9933	1614205525116262	0
480	0	0	480	1	1966.87	960.632	1006.23	0	0	147.975	146.619	-37.5225	1548.12	22973.1	13905.4	37.5225	68.0398	227.041	300.673	0	0	0.664085	212.216	-850.415	250	285.627	0	26.5328	26.3836	65.7791	1614205525136273	0
481	0	0	481	1	1772.35	901.184	871.163	0	0	186.381	115.32	37.1797	1245.4	22934.7	13936.7	-37.1797	54.3301	226.473	303.102	0	0	0.378756	202.06	-844.39	250	227.537	0	35.4257	34.1677	75.5116	1614205525156284	0
483	0	0	483	1	1728.44	937.551	790.893	0	0	95.2485	89.9937	189.246	1164.7	23025.9	13862.4	-189.246	53.115	225.386	301.104	0	0	0.482623	183.744	-835.14	250	233.194	0	37.9676	36.3963	89.998	1614205525196306	0
485	0	0	485	1	2132.79	1020.84	1111.95	0	0	183.88	160.338	-35.6973	1213.99	22937.2	13891.7	35.6973	53.4841	225.946	303.544	0	0	0.591315	166.927	-826.919	250	215.204	0	33.8553	33.4765	82.7121	1614205525236328	0
486	0	0	486	1	1690.11	649.612	1040.5	0	0	193.018	207.535	47.7983	1262.64	22928.1	13944.2	-47.7983	56.1198	228.723	300.609	0	0	1.5035	160.239	-824.515	250	235.897	0	34.5875	33.3561	73.3561	1614205525256338	0
487	0	0	487	1	1568.32	728.985	839.33	0	0	112.008	142.872	-6.08532	819.13	22909.5	13809.5	6.08532	36.0048	227.693	304.712	0	0	0.674863	197.597	-842.805	250	224.203	0	51.3478	50.0945	116.219	1614205525276349	0
493	0	0	493	1	1765.92	818.202	947.721	0	0	135.413	99.6285	-87.2979	1195.34	22886	13952.4	87.2979	52.6073	224.584	298.884	0	0	0.542705	186.324	-834.367	250	271.645	0	32.4594	33.1119	91.4857	1614205525396415	0
498	0	0	498	1	1789.49	872.001	917.49	0	0	114.822	241.51	69.225	1067.44	22906.6	13910.2	-69.225	48.1958	224.375	298.169	0	0	1.33405	194.288	-837.689	250	203.558	0	40.4597	38.7398	85.1156	1614205525496469	0
499	0	0	499	1	1434.83	579.803	855.026	0	0	235.574	114.191	214.878	1066.47	22885.5	13838.2	-214.878	49.1928	221.015	301.316	0	0	0.937567	145.02	-814.144	250	209.597	0	40.2426	39.1203	100.464	1614205525516480	0
502	0	0	502	1	1638.78	945.715	693.068	0	0	130.798	169.471	183.014	793.702	22990.3	13882.6	-183.014	36.2226	219.979	294.472	0	0	0.278332	205.671	-841.697	250	231.593	0	54.3207	52.1877	128.048	1614205525576513	0
503	0	0	503	1	1828.31	768.593	1059.72	0	0	140.81	119.554	132.838	1591.46	22980.3	13832.8	-132.838	70.8621	221.421	294.245	0	0	0.690371	191.751	-837.266	250	282.402	0	28.1667	26.9095	62.5397	1614205525596524	0
504	0	0	504	1	2225.79	903.465	1322.33	0	0	180.403	59.0768	46.157	1859.9	22940.7	13893.3	-46.157	80.954	220.124	293.962	0	0	0.105102	160.258	-822.049	250	253.137	0	23.8583	22.9125	50.9991	1614205525616535	0
505	0	0	505	1	2128.84	1012.09	1116.75	0	0	214.563	149.362	-45.6302	1275.1	22906.6	13902.7	45.6302	56.2593	223.388	295.711	0	0	1.6607	194.589	-839.892	250	271.208	0	31.6143	31.3629	79.6327	1614205525636545	0
507	0	0	507	1	1669.22	696.51	972.709	0	0	161.485	110.432	99.5518	1071.09	22860	13941.6	-99.5518	47.1996	220.242	294.614	0	0	0.632991	152.989	-817.705	250	181.373	0	41.4205	39.6815	88.3483	1614205525676567	0
508	0	0	508	1	1799.23	709.919	1089.31	0	0	70.8339	110.65	-2.04435	1492.12	22950.6	13941.4	2.04435	65.7729	214.853	291.83	0	0	1.06096	173.789	-826.947	250	320.027	0	27.9805	27.3675	62.7961	1614205525696578	0
509	0	0	509	1	1791.82	844.559	947.265	0	0	168.798	104.956	116.902	1384.14	22952.3	13847.4	-116.902	61.2334	221.81	297.942	0	0	1.33187	172.762	-828.324	250	238.876	0	32.4873	31.0532	70.5147	1614205525716589	0
511	0	0	511	1	1258.51	694.608	563.902	0	0	101.04	86.071	-60.8548	626.847	22920.4	13966	60.8548	27.5523	217.991	291.868	0	0	0.707324	145.832	-811.452	250	184.871	0	62.2828	62.4149	162.825	1614205525756611	0
513	0	0	513	1	1713.93	683.116	1030.82	0	0	73.2828	74.9381	89.4219	1272.62	22948.2	13877.5	-89.4219	56.4561	220.184	295.277	0	0	1.19052	167.861	-824.908	250	247.108	0	34.8347	33.1804	73.7706	1614205525796633	0
514	0	0	514	1	1649.51	969.601	679.914	0	0	105.964	101.764	153.988	1324.31	23015.2	13950.3	-153.988	59.5084	217.118	291.813	0	0	0.466401	178.111	-828.906	250	229.411	0	33.4228	31.8254	75.9403	1614205525816644	0
517	0	0	517	1	1635.91	771.944	863.965	0	0	168.59	75.7034	-9.33944	1129.4	22852.9	13976.4	9.33944	49.1435	217.708	291.121	0	0	0.794113	182.9	-830.772	250	206.248	0	36.799	36.1811	84.7121	1614205525876676	0
518	0	0	518	1	2093.41	839.843	1253.56	0	0	115.82	111.089	-129.351	1279.57	22905.6	13941	129.351	56.9134	219.4	290.631	0	0	0.697757	197.786	-839.055	250	251.038	0	28.8132	29.6876	90.2971	1614205525896687	0
520	0	0	520	1	1599.48	664.776	934.703	0	0	232.943	137.339	102.826	1231.83	22888.2	13914.7	-102.826	54.7821	215.657	289.933	0	0	0.603926	199.098	-839.825	250	234.577	0	35.6875	33.9354	76.4191	1614205525936709	0
521	0	0	521	1	2043.39	820.173	1223.21	0	0	103.008	178.071	67.9411	1364.97	22918.5	13973.7	-67.9411	60.6634	219.203	290.436	0	0	1.28797	167.253	-823.336	250	215.476	0	31.9657	30.5767	67.1906	1614205525956720	0
523	0	0	523	1	1829.68	807.616	1022.07	0	0	197.161	88.4709	88.5583	1433.75	22924	13863.9	-88.5583	62.9865	218.225	289.639	0	0	0.610522	191.756	-836.038	250	242.248	0	31.0936	29.6497	65.7953	1614205525996742	0
526	0	0	526	1	2063.18	1002.43	1060.75	0	0	187.326	140.814	-10.2423	1537.83	22933.8	13911.2	10.2423	67.3862	216.323	286.989	0	0	0.768759	169.684	-824.382	250	245.065	0	27.0097	26.3923	62.0678	1614205526056774	0
529	0	0	529	1	2059.69	837.432	1222.26	0	0	92.0248	108.337	-10.1704	1498.55	22929.4	13943.7	10.1704	65.7834	216.323	288.513	0	0	0.836888	186.528	-833.047	250	248.551	0	27.7352	27.1801	63.5092	1614205526116807	0
530	0	0	530	1	1808.64	788.383	1020.25	0	0	178.896	94.9193	-124.917	1173.18	22942.2	13857.5	124.917	51.9421	217.437	287.767	0	0	1.02702	196.766	-836.45	250	220.515	0	31.4159	32.3701	97.7488	1614205526136818	0
532	0	0	532	1	1418.21	624.753	793.459	0	0	244.133	165.563	-58.3246	745.199	22877	13886.5	58.3246	33.1904	214.069	286.039	0	0	0.373762	148.366	-810.958	250	173.084	0	51.3522	51.456	133.751	1614205526176840	0
533	0	0	533	1	2078.95	722.033	1356.91	0	0	157.066	77.3992	-79.1564	1880.86	22964.1	13875	79.1564	82.4743	214.878	282.479	0	0	1.23243	185.052	-830.956	250	331.943	0	20.6463	20.9453	57.2708	1614205526196851	0
535	0	0	535	1	1543.42	554.28	989.135	0	0	224.16	91.6455	-50.5807	1121.61	22897	13860.8	50.5807	49.2158	212.449	287.116	0	0	0.703803	168.187	-822.115	250	219.593	0	35.2449	35.2348	89.7733	1614205526236872	0
536	0	0	536	1	1708.87	828.544	880.326	0	0	131.093	149.698	191.36	813.094	22890.4	13902.4	-191.36	37.1123	215.843	287.397	0	0	0.996902	199.915	-837.156	250	204.316	0	52.4691	50.4337	125.021	1614205526256883	0
539	0	0	539	1	2364.57	1047.99	1316.59	0	0	130.27	102.744	43.2309	2251.18	22891.2	13949.3	-43.2309	98.254	214.752	292.024	0	0	1.6966	174.246	-828.82	250	316.63	0	19.6173	18.9561	41.9219	1614205526316916	0
541	0	0	541	1	1826.96	945.164	881.792	0	0	92.6051	124.449	269.85	1588.27	23028.5	13927.6	-269.85	74.974	213.158	288.626	0	0	0.574419	134.957	-806.495	250	250.43	0	25.7949	25.7553	72.9704	1614205526356938	0
549	0	0	549	1	1592.22	556.816	1035.4	0	0	155.778	86.4147	-81.6862	930.351	22965.3	13866	81.6862	40.831	216.628	283.563	0	0	0.667855	158.692	-817.359	250	202.338	0	40.7341	41.4772	114.257	1614205526517025	0
551	0	0	551	1	2072.14	748.936	1323.21	0	0	127.643	68.0247	50.9706	1630.22	22993.5	13884.4	-50.9706	71.1176	213.358	284.833	0	0	0.537199	170.476	-822.393	250	226.481	0	26.6912	25.668	56.8724	1614205526557047	0
552	0	0	552	1	1705.08	702.657	1002.42	0	0	162.044	103.256	65.8274	1310.41	22959.1	13948.8	-65.8274	57.2734	216.964	287.341	0	0	0.234745	188.06	-833.864	250	239.357	0	33.3616	32.163	70.6878	1614205526577058	0
553	0	0	553	1	1865.86	865.339	1000.52	0	0	76.4938	127.704	16.8555	1388.94	22945	13924.4	-16.8555	61.2413	212.484	287.141	0	0	1.08849	200.884	-839.163	250	281.138	0	30.2637	29.2977	65.7276	1614205526597069	0
554	0	0	554	1	2346.06	978.805	1367.25	0	0	149.614	86.7624	117.394	2568.09	22971.5	13865.6	-117.394	113.566	211.079	283.52	0	0	0.872306	165.552	-822.466	250	359.233	0	17.5058	16.7384	38.4027	1614205526617079	0
555	0	0	555	1	1561.54	695.147	866.391	0	0	146.173	150.013	-681.243	1301.53	22974.9	13802.4	681.243	86.0382	214.612	279.778	0	0	0.312155	151.8	-813.835	250	200.852	0	49.3677	73.7138	185.333	1614205526637090	0
556	0	0	556	1	1403.18	646.339	756.842	0	0	238.47	105.742	-34.922	769.023	22982.3	13846.7	34.922	33.8067	214.505	285.008	0	0	0.335507	166.32	-819.78	250	184.79	0	51.4549	51.2155	126.508	1614205526657101	0
557	0	0	557	1	1830.42	776.683	1053.74	0	0	130.173	141.314	131.69	1631.96	22990.9	13910.7	-131.69	72.8907	212.418	281.891	0	0	1.54869	155.614	-816.466	250	239.885	0	26.9208	25.6121	59.5964	1614205526677112	0
559	0	0	559	1	1673.18	535.286	1137.89	0	0	191.962	193.396	6.3813	1047.57	22929.2	13858.7	-6.3813	46.3782	214.296	283.955	0	0	1.54519	183.369	-827.453	250	222.177	0	39.2301	38.3001	86.7704	1614205526717134	0
560	0	0	560	1	1803.55	836.6	966.952	0	0	120.43	135.308	-6.05251	1292.92	23000.7	13916.8	6.05251	56.7051	212.978	286.014	0	0	1.69903	170.054	-823.247	250	228.028	0	31.9013	31.1758	72.3775	1614205526737145	0
561	0	0	561	1	1631.39	867.52	763.867	0	0	192.57	164.011	-686.055	1286.52	22928.6	13788.4	686.055	85.7358	217.513	282.003	0	0	0.884424	160.253	-819.181	250	185.953	0	51.4489	75.3128	184.514	1614205526757156	0
562	0	0	562	1	1663.81	633.923	1029.89	0	0	156.135	98.2999	-57.5589	1267.53	22965	13854.1	57.5589	55.4739	211.369	283.401	0	0	0.587302	175.044	-823.637	250	239.625	0	30.8513	31.0892	80.4529	1614205526777167	0
564	0	0	564	1	1575.34	628.982	946.36	0	0	123.215	138.538	-5.75559	671.252	22997.9	13913.5	5.75559	29.4453	211.225	285.001	0	0	0.235656	182.172	-827.371	250	189.09	0	60.4324	59.0867	136.684	1614205526817188	0
566	0	0	566	1	1513.94	750.007	763.928	0	0	143.502	175.309	97.2078	859.59	22977.6	13876.8	-97.2078	38.2481	212.164	285.815	0	0	0.826108	156.846	-814.995	250	173.999	0	50.0517	47.9279	106.343	1614205526857210	0
568	0	0	568	1	1724.44	685.576	1038.86	0	0	149.436	135.397	-101.929	1308.44	22971.7	13916.7	101.929	57.9421	212.933	280.545	0	0	0.716138	163.295	-817.491	250	216.625	0	28.3399	28.9554	83.0513	1614205526897232	0
569	0	0	569	1	1799.53	563.205	1236.33	0	0	142.38	74.4148	-96.4201	1201.56	22978.7	13878	96.4201	52.8652	210.639	276.397	0	0	0.238316	163.778	-817.33	250	212.826	0	30.9041	31.5761	89.9115	1614205526917243	0
572	0	0	572	1	1241.74	647.125	594.619	0	0	169.22	164.161	41.4603	649.974	22951.9	13887.9	-41.4603	28.5608	211.203	280.242	0	0	0.45603	129.697	-801.33	250	176.925	0	64.2001	61.9788	136.607	1614205526977276	0
574	0	0	574	1	1557.15	666.627	890.521	0	0	158.504	174.66	-102.51	1206.54	22962.6	13877.4	102.51	53.8317	205.655	279.693	0	0	1.1275	128.872	-798.483	250	176.042	0	30.3595	31.0471	87.8487	1614205527017297	0
575	0	0	575	1	1795.52	741.631	1053.88	0	0	127.76	102.69	12.9314	1501.35	22993.4	13849.7	-12.9314	65.4957	208.104	283.852	0	0	0.719478	178.79	-825.609	250	235.977	0	27.9857	27.2849	61.2491	1614205527037308	0
577	0	0	577	1	1743.61	691.548	1052.06	0	0	94.6898	105.386	11.0223	1595.21	22926.8	13847	-11.0223	69.9185	209.377	284.118	0	0	0.616728	126.392	-800.758	250	216.893	0	26.3905	25.6198	57.7076	1614205527077330	0
580	0	0	580	1	1653.12	590.326	1062.8	0	0	144.042	124.221	-34.1572	1339.47	22877.4	13828.2	34.1572	58.6597	205.393	276.897	0	0	0.879116	157.602	-812.867	250	232.301	0	29.5277	29.3597	72.2729	1614205527137363	0
583	0	0	583	1	1381.54	539.831	841.713	0	0	95.2185	103.477	89.6578	966.26	23025.9	13848.9	-89.6578	42.7303	209.776	282.299	0	0	0.455601	150.788	-811.682	250	172.365	0	44.8136	42.7012	94.2178	1614205527197395	0
585	0	0	585	1	1439.22	608.43	830.787	0	0	153.45	165.098	41.0035	1037.35	22868	13887	-41.0035	45.6008	207.158	273.357	0	0	0.233011	176.147	-821.073	250	189.24	0	40.0248	38.7314	85.6645	1614205527237417	0
588	0	0	588	1	1397.94	613.661	784.28	0	0	195.616	90.9979	-13.0482	979.762	22925.5	13861.4	13.0482	42.7172	207.273	276.106	0	0	0.545305	127.245	-797.805	250	172.207	0	41.2275	40.4768	95.2792	1614205527297450	0
591	0	0	591	1	1622.26	576.075	1046.18	0	0	138.115	80.6708	76.0421	1170.57	22983	13871.7	-76.0421	51.26	208.891	280.539	0	0	0.280083	125.991	-798.644	250	181.515	0	36.8962	35.4129	78.0355	1614205527357483	0
592	0	0	592	1	1703.92	593.318	1110.6	0	0	178.998	161.159	-80.1955	1263.18	22942.1	13890.9	80.1955	55.9867	210.114	276.712	0	0	1.08618	123.859	-797.46	250	165.316	0	29.7835	30.0568	82.1891	1614205527377494	0
593	0	0	593	1	1634.31	712.081	922.231	0	0	165.092	183.108	-30.7967	1131.55	22956	13869	30.7967	50.0587	208.342	275.489	0	0	0.760478	189.781	-829.794	250	228.117	0	34.5595	34.389	84.0032	1614205527397504	0
596	0	0	596	1	1434.29	655.992	778.298	0	0	164.401	97.3515	-57.4091	1258.37	22956.7	13855	57.4091	55.0619	205.124	272.953	0	0	0.630903	147.844	-808.004	250	214.729	0	30.5805	30.7928	79.8508	1614205527457537	0
597	0	0	597	1	1494.89	658.375	836.516	0	0	182.418	127.146	70.4416	1125.49	23038.4	13825.3	-70.4416	49.3642	203.551	273.771	0	0	1.20402	144.113	-804.147	250	161.94	0	37.8542	36.1776	79.6151	1614205527477548	0
598	0	0	598	1	2064.87	930.994	1133.87	0	0	132.05	171.275	-67.2133	1324.27	22989.1	13880.8	67.2133	58.7579	206.089	272.621	0	0	1.62965	197.181	-832.557	250	255.958	0	28.4769	28.7025	75.989	1614205527497559	0
600	0	0	600	1	1698.94	564.232	1134.71	0	0	166.929	116.498	-110.146	1222.11	23053.9	13835.9	110.146	54.0483	206.001	270.819	0	0	0.514503	194.693	-830.069	250	254.401	0	29.6636	30.4403	88.8406	1614205527537581	0
603	0	0	603	1	1519.58	659.697	859.883	0	0	87.3177	170.876	108.869	806.361	22934.1	13881.2	-108.869	36.2139	205.528	277.077	0	0	0.552266	164.895	-815.41	250	179.476	0	52.6135	49.9388	112.17	1614205527597613	0
604	0	0	604	1	1510.4	603.995	906.409	0	0	237.748	158.795	-102.492	655.877	23082.7	13793.6	102.492	29.3487	202.998	272.159	0	0	0.809869	164.727	-812.44	250	170.745	0	54.3706	55.4057	158.562	1614205527617624	0
606	0	0	606	1	1148.63	475.299	673.332	0	0	163.275	100.569	71.2587	642.586	22957.8	13851.8	-71.2587	28.1087	203.483	272.237	0	0	0.787086	147.657	-805.632	250	188.724	0	65.4275	62.9983	137.804	1614205527657646	0
608	0	0	608	1	1591.58	637.54	954.036	0	0	144.934	149.628	50.9997	901.061	23075.8	13902.4	-50.9997	39.546	200.22	267.683	0	0	1.06122	172.603	-815.137	250	247.087	0	45.8035	44.109	97.1376	1614205527697668	0
610	0	0	610	1	1708.77	711.528	997.246	0	0	131.581	135.989	20.3801	1224.4	22989.5	13816.4	-20.3801	53.598	205.087	270.12	0	0	1.52492	171.167	-818.72	250	196.274	0	33.5305	32.5498	73.1164	1614205527737690	0
612	0	0	612	1	1468.81	648.999	819.808	0	0	183.866	85.1253	-3.75164	864.993	22937.3	13867.3	3.75164	37.6562	199.993	268.641	0	0	0.282071	197.829	-826.371	250	206.128	0	46.2992	45.3165	104.627	1614205527777711	0
613	0	0	613	1	1607.59	503.097	1104.49	0	0	132.895	172.199	-146.065	1029.79	22988.2	13780.2	146.065	46.3834	204.674	268.541	0	0	0.439104	169.751	-817.104	250	214.854	0	33.3942	34.6412	111.189	1614205527797722	0
614	0	0	614	1	1602.88	594.598	1008.28	0	0	170.606	190.077	-767.793	1578.03	23050.2	13662.7	767.793	115.565	200.144	260.368	0	0	0.681994	203.367	-831.12	250	194.776	0	53.5319	81.9143	140.913	1614205527817733	0
616	0	0	616	1	1644.31	547.52	1096.79	0	0	170.186	77.1454	21.5586	1369.85	22950.9	13875.3	-21.5586	59.5523	200.813	264.408	0	0	0.550774	163.364	-811.072	250	223.671	0	30.0033	29.1597	65.5697	1614205527857755	0
618	0	0	618	1	1569.92	612.798	957.122	0	0	122.393	156.789	111.2	855.934	22899.1	13795.6	-111.2	38.1505	203.928	268.474	0	0	1.34993	133.253	-797.576	250	168.766	0	49.3734	46.9497	105.896	1614205527897777	0
619	0	0	619	1	1499.23	459.684	1039.55	0	0	183.74	164.692	-36.8932	1087.94	22937.4	13787.7	36.8932	47.9786	203.091	270.118	0	0	0.235774	160.362	-812.637	250	218.379	0	35.6048	35.2616	87.5379	1614205527917788	0
622	0	0	622	1	1639.54	577.644	1061.9	0	0	84.9871	200.546	30.6937	976.179	22936.5	13851.5	-30.6937	43.5939	201.308	276.273	0	0	1.56832	158.193	-811.433	250	210.138	0	41.7845	40.4084	88.7781	1614205527977820	0
623	0	0	623	1	1356.61	659.096	697.516	0	0	115.247	180.797	-5.00242	813.713	22906.2	13871.3	5.00242	36.0202	203.418	272.178	0	0	0.785084	144.677	-804.356	250	153.463	0	48.6407	47.6681	109.837	1614205527997831	0
625	0	0	625	1	1418.96	489.396	929.56	0	0	128.942	116.776	-274.644	1013.29	22892.5	13835.6	274.644	48.0025	199.967	269.534	0	0	1.42413	162.647	-809.98	250	209.392	0	32.2734	34.5948	182.633	1614205528037853	0
627	0	0	627	1	1813.15	842.058	971.092	0	0	199.026	88.5882	81.9896	1656.51	23021.8	13863.8	-81.9896	72.6693	199.691	264.751	0	0	0.878179	139.115	-799.807	250	277.434	0	25.8922	24.7113	54.7861	1614205528077875	0
629	0	0	629	1	1660.28	751.988	908.295	0	0	170.595	150.937	-111.689	896.661	22850.9	13901.1	111.689	39.8781	204.297	270.549	0	0	1.04708	170.545	-816.026	250	201.382	0	39.8199	40.7214	119.416	1614205528117897	0
630	0	0	630	1	1545.96	553.952	992.011	0	0	154.551	161.252	41.9414	936.118	22966.6	13791.1	-41.9414	41.1208	201.418	269.165	0	0	0.95657	141.489	-802.011	250	175.491	0	43.9232	42.4291	93.6601	1614205528137908	0
631	0	0	631	1	2049.63	851.106	1198.53	0	0	187.839	76.7451	-24.7001	1499.85	22933.3	13875.7	24.7001	65.3655	198.855	267.032	0	0	0.471627	171.655	-816.544	250	233.161	0	26.5291	26.1302	63.2483	1614205528157918	0
634	0	0	634	1	1293.36	523.848	769.51	0	0	163.134	146.669	-98.3698	750.96	22958	13805.7	98.3698	33.2886	202.668	266.734	0	0	0.19345	176.497	-816.795	250	185.118	0	47.6646	48.5733	138.772	1614205528217951	0
637	0	0	637	1	1804.42	909.966	894.458	0	0	132.82	91.0606	122.087	1324.15	22988.3	13861.3	-122.087	58.7057	198.401	269.057	0	0	0.841204	233.411	-845.658	250	276.925	0	32.2333	30.7978	70.4804	1614205528277984	0
641	0	0	641	1	1263.32	501.938	761.378	0	0	130.844	106.076	-242.035	753.302	22990.3	13846.3	242.035	34.9747	200.704	262.81	0	0	0.55456	197.767	-827.646	250	242.184	0	42.7905	45.5303	218.166	1614205528358027	0
642	0	0	642	1	1398.07	592.045	806.029	0	0	99.1148	192.993	-129.799	967.756	22723	13859.1	129.799	43.7915	201.344	266.762	0	0	0.840772	189.263	-823.845	250	240.636	0	35.7742	36.8522	111.478	1614205528378038	0
647	0	0	647	1	1764.64	683.108	1081.53	0	0	219.938	172.69	1.6165	1212.05	22901.2	13779.7	-1.6165	53.5598	201.278	263.716	0	0	1.10794	189.686	-823.188	250	187.554	0	32.8123	32.03	73.7214	1614205528478093	0
650	0	0	650	1	1604.48	647.038	957.438	0	0	204.929	179.427	-43.6118	963.685	22916.2	13872.6	43.6118	42.7321	199.297	265.726	0	0	1.04833	170.95	-813.826	250	163.799	0	39.3823	39.1372	98.2236	1614205528538126	0
659	0	0	659	1	1312.74	526.022	786.715	0	0	141.085	112.683	-241.138	842.647	22980	13839.7	241.138	39.1066	197.294	260.833	0	0	0.540272	159.763	-806.676	250	226.434	0	38.1792	40.638	193.018	1614205528718224	0
660	0	0	660	1	1402.52	600.777	801.738	0	0	147.743	137.875	-7.40039	1004.64	22973.4	13814.5	7.40039	43.9889	198.63	264.067	0	0	1.11612	158.277	-807.113	250	215.297	0	39.1855	38.4812	89.7929	1614205528738235	0
662	0	0	662	1	1598.58	748.334	850.245	0	0	240.135	73.6522	155.669	811.346	22781.3	13878.7	-155.669	36.5349	196.357	263.47	0	0	0.0834858	186.606	-821.029	250	220.59	0	51.1512	48.829	117.59	1614205528778256	0
669	0	0	669	1	1834.93	832.585	1002.34	0	0	104.47	215.278	-720.62	1757.05	23016.7	13836.8	720.62	121.998	195.185	249.066	0	0	0.455169	170.288	-811.252	250	242.389	0	39.3401	58.0621	117.368	1614205528918333	0
670	0	0	670	1	1223.96	589.717	634.239	0	0	202.442	170.333	-120.099	561.764	23018.3	13682.4	120.099	25.1676	194.251	259.383	0	0	0.256918	198.415	-824.307	250	185.204	0	61.148	62.5207	186.314	1614205528938343	0
675	0	0	675	1	1460.6	395.141	1065.46	0	0	247.702	237.325	-619.079	1241.35	22873.4	13715.1	619.079	79.1335	196.993	256.083	0	0	0.849019	192.15	-822.091	250	212.319	0	40.3027	54.0669	165.667	1614205529038398	0
680	0	0	680	1	1964.42	917.158	1047.27	0	0	244.347	77.0091	-45.7876	1222.94	22976.4	13875.4	45.7876	53.7718	193.845	253.876	0	0	1.23394	189.721	-820.385	250	203.104	0	30.704	30.6461	78.2186	1614205529138452	0
681	0	0	681	1	1249.76	606.44	643.323	0	0	95.6376	106.742	50.9947	907.558	23025.5	13845.7	-50.9947	39.8394	195.113	256.516	0	0	0.463621	157.898	-805.059	250	186.807	0	44.9791	43.2358	94.9773	1614205529158463	0
682	0	0	682	1	1736.28	658.399	1077.89	0	0	145.393	154.101	163.824	1286.43	22975.7	13798.3	-163.824	58.0837	197.131	259.28	0	0	1.51983	154.567	-804.284	250	202.615	0	32.3949	30.9736	74.8407	1614205529178474	0
683	0	0	683	1	1811.42	815.205	996.211	0	0	204.722	148.755	-32.9176	1234.5	22916.4	13704	32.9176	54.3324	193.52	257.781	0	0	0.108192	171.308	-812.308	250	223.831	0	31.0471	30.5838	75.4262	1614205529198485	0
684	0	0	684	1	1584.85	709.968	874.882	0	0	153.303	203.271	42.7807	887.696	22967.8	13749.1	-42.7807	39.3735	195.736	259.896	0	0	0.690079	211.861	-832.658	250	199.34	0	45.1359	43.8512	96.2805	1614205529218496	0
691	0	0	691	1	1508.81	629.699	879.115	0	0	167.716	106.497	94.7154	1447.66	22953.4	13845.9	-94.7154	63.6937	192.466	254.414	0	0	0.372255	155.758	-803.937	250	211.25	0	28.9238	27.7096	61.7114	1614205529358572	0
693	0	0	693	1	1490.66	779.619	711.036	0	0	226.149	47.9529	125.037	1027.47	22994.6	13904.4	-125.037	45.7408	190.467	251.761	0	0	0.792949	182.2	-814.808	250	204.478	0	40.233	38.2338	88.5039	1614205529398594	0
694	0	0	694	1	1224.78	637.948	586.834	0	0	130.248	190.146	-203.264	653.042	22891.2	13861.9	203.264	30.1403	189.446	251.125	0	0	0.163153	188.692	-816.97	250	211.484	0	48.2456	50.8796	203.752	1614205529418605	0
697	0	0	697	1	1421.28	577.536	843.746	0	0	128.969	116.656	39.9826	749.756	22892.5	13736.1	-39.9826	32.7629	194.394	259.78	0	0	0.747403	188.504	-819.69	250	205.441	0	53.98	52.1814	114.931	1614205529478638	0
702	0	0	702	1	1632.22	707.683	924.532	0	0	136.966	89.8411	-95.9521	919.142	22984.2	13862.6	95.9521	40.4785	189.587	250.835	0	0	0.292112	169.748	-809.248	250	217.963	0	38.2951	39.1809	110.803	1614205529578692	0
703	0	0	703	1	1121.81	451.798	670.016	0	0	371.112	107.302	143.32	594.893	22750	13845.1	-143.32	28.0823	191.077	248.307	0	0	0.18902	183.644	-813.819	250	191.017	0	67.2721	62.4644	148.77	1614205529598703	0
708	0	0	708	1	1746.55	618.964	1127.59	0	0	156.551	116.644	-28.1956	1216.02	22964.6	13835.8	28.1956	53.1502	191.185	251.588	0	0	0.97823	171.554	-810.569	250	223.2	0	31.2975	31.1026	75.9396	1614205529698758	0
709	0	0	709	1	1377.46	594.332	783.128	0	0	64.706	144.334	-18.5472	766.658	22956.8	13907.7	18.5472	34.0245	189.404	255.026	0	0	1.17024	183.94	-816.355	250	215.076	0	49.2151	48.3584	114.955	1614205529718768	0
710	0	0	710	1	1635.49	674.738	960.749	0	0	148.034	72.5434	-42.6218	874.038	22973.1	13879.9	42.6218	38.1413	193.176	253.093	0	0	0.399504	201.43	-824.822	250	183.431	0	42.7705	42.7666	108.374	1614205529738779	0
731	0	0	731	1	2280.64	1011.17	1269.46	0	0	131.781	81.7521	194.545	1553.98	22989.3	13870.6	-194.545	70.6782	183.393	247.442	0	0	0.939978	232.679	-838.883	250	283.626	0	26.0266	25.1104	62.7585	1614205530239052	0
733	0	0	733	1	1514.37	641.077	873.297	0	0	322.394	100.203	-24.3341	894.322	22798.7	13852.2	24.3341	40.2321	185.582	246.589	0	0	1.12847	185.294	-813.69	250	211.947	0	41.4323	40.6501	98.4219	1614205530279074	0
736	0	0	736	1	1699.49	841.965	857.529	0	0	254.707	341.337	-39.7918	727.978	22866.4	13710.7	39.7918	34.6868	186.093	243.151	0	0	1.11176	223.166	-831.371	250	200.718	0	46.5337	46.9219	115.671	1614205530339106	0
738	0	0	738	1	1915.25	810.856	1104.4	0	0	54.8505	156.277	-30.3841	1148.42	22966.6	13895.8	30.3841	51.2422	185.923	247.558	0	0	1.02846	171.251	-808.355	250	244.584	0	32.2232	31.8587	77.9304	1614205530379128	0
745	0	0	745	1	1680.88	784.185	896.697	0	0	139.682	187.097	-78.5727	823.831	22981.4	13765.3	78.5727	36.7363	187.113	246.507	0	0	0.481746	216.981	-830.223	250	224.912	0	42.3973	43.1262	116.896	1614205530519204	0
747	0	0	747	1	1430.71	637.084	793.629	0	0	105.045	109.592	-59.921	961.474	23016.1	13743.1	59.921	42.3112	186.363	249.825	0	0	0.195131	200.067	-824.232	250	245.625	0	38.0045	38.0658	98.8887	1614205530559226	0
751	0	0	751	1	1603.74	757.527	846.216	0	0	149.399	136.682	2.51167	1177.95	22971.7	13815.7	-2.51167	51.538	184.405	244.039	0	0	0.947352	200.351	-821.418	250	226.914	0	32.6637	31.9512	73.4147	1614205530639270	0
752	0	0	752	1	1793.2	976.435	816.762	0	0	98.6263	69.6305	97.855	1468.19	23022.5	13783.1	-97.855	64.9372	188.434	245.62	0	0	0.626359	204.224	-825.276	250	279.768	0	28.229	26.8063	60.1413	1614205530659281	0
754	0	0	754	1	1713.64	768.391	945.245	0	0	306.815	137.721	-69.8648	1074.35	22814.3	13814.7	69.8648	48.5014	180.222	242.831	0	0	0.999486	166.465	-804.742	250	200.577	0	32.8443	32.6777	86.9714	1614205530699302	0
758	0	0	758	1	1661.03	733.984	927.048	0	0	283.014	85.6341	-208.102	765.381	22937.8	13767.1	208.102	35.3858	186.181	245.228	0	0	0.397841	218.135	-830.228	250	224.751	0	41.0611	42.9877	179.181	1614205530779346	0
762	0	0	762	1	1771.75	735.25	1036.5	0	0	75.3534	165.994	-188.052	791.633	22946.1	13786.4	188.052	36.3285	183.197	244.521	0	0	0.92822	216.548	-828.922	250	238.148	0	39.9033	41.642	155.974	1614205530859390	0
763	0	0	763	1	1892.64	905.602	987.04	0	0	166.328	122.756	92.2547	1297.36	22954.8	13829.6	-92.2547	57.1343	179.845	239.256	0	0	0.516649	188.981	-815.858	250	223.985	0	31.1586	29.7873	66.3209	1614205530879400	0
770	0	0	770	1	2061.75	875.999	1185.75	0	0	188.549	114.95	-9.25337	1411.02	22932.6	13837.5	9.25337	61.6101	180.718	238.032	0	0	0.681363	204.921	-822.3	250	279.801	0	27.05	26.5097	62.2085	1614205531019477	0
771	0	0	771	1	1355.69	850.768	504.92	0	0	139.734	93.2854	178.896	782.321	22981.4	13859.1	-178.896	35.3397	181.335	243.076	0	0	0.518635	173.135	-806.985	250	222.332	0	50.7019	48.844	119.476	1614205531039488	0
772	0	0	772	1	1824.01	855.58	968.428	0	0	168.914	162.952	-39.3907	878.823	22952.2	13789.4	39.3907	38.7377	180.617	242.462	0	0	0.720541	213.639	-826.32	250	222.158	0	41.4379	41.1895	102.603	1614205531059499	0
776	0	0	776	1	1476.33	685.824	790.509	0	0	129.97	136.971	78.9037	992.148	22991.2	13815.4	-78.9037	43.7157	182.919	240.359	0	0	0.849531	225.081	-832.09	250	249.103	0	40.3556	38.5994	85.276	1614205531139542	0
778	0	0	778	1	1558.22	786.622	771.603	0	0	196.337	196.253	-155.838	663.009	22825.1	13756.1	155.838	30.1372	180.878	237.784	0	0	0.299043	186.806	-811.76	250	192.657	0	47.99	49.8321	165.507	1614205531179564	0
785	0	0	785	1	1602.58	632.649	969.934	0	0	149.503	181.299	-678.774	1485.86	22971.6	13771.1	678.774	98.0896	183.597	234.584	0	0	0.795732	170.812	-806.587	250	236.335	0	39.5102	58.0658	145.602	1614205531319640	0
786	0	0	786	1	1390.49	711.219	679.272	0	0	193.62	169.122	-122.004	882.56	22927.5	13882.9	122.004	39.5162	179.023	233.134	0	0	0.740906	185.022	-810.11	250	253.418	0	37.347	38.2249	115.106	1614205531339651	0
788	0	0	788	1	1618.82	696.505	922.312	0	0	258.904	150.748	6.29048	1002.82	22961.9	13801.7	-6.29048	44.4304	173.1	231.563	0	0	0.433437	226.676	-827.672	250	257.408	0	37.1358	36.0543	82.469	1614205531379673	0
789	0	0	789	1	1370.88	720.502	650.374	0	0	182.116	111.377	243.321	667.727	22939	13741.4	-243.321	30.9699	179.456	237.949	0	0	0.437953	200.837	-819.298	250	245.113	0	56.631	55.753	148.296	1614205531399684	0
791	0	0	791	1	1745.28	954.797	790.486	0	0	180.98	103.386	101.897	1479.06	22940.1	13849	-101.897	65.1907	177.495	233.447	0	0	1.0606	187.273	-811.696	250	290.609	0	27.3598	26.1331	58.607	1614205531439706	0
792	0	0	792	1	1772.33	1046.52	725.806	0	0	150.621	125.029	134.807	939.869	22870.8	13827.4	-134.807	41.8724	178.513	239.842	0	0	0.475276	213.105	-824.35	250	247.867	0	42.5789	40.6571	94.6764	1614205531459717	0
796	0	0	796	1	1536.72	793.077	743.647	0	0	387.458	335.277	119.523	804.657	22833.3	13716.8	-119.523	40.6642	176.53	233.675	0	0	1.56928	201.83	-819.225	250	264.96	0	45.778	42.383	96.8593	1614205531539760	0
797	0	0	797	1	1584.55	903.065	681.482	0	0	178.05	160.052	163.216	1075.46	22843.4	13792.3	-163.216	48.5674	182.189	242.601	0	0	0.657938	157.417	-800.272	250	224.564	0	37.3676	35.6064	86.0473	1614205531559771	0
802	0	0	802	1	1352.67	675.847	676.819	0	0	293.598	97.3981	-104.256	772.93	22827.5	13755.3	104.256	34.7577	176.991	235.71	0	0	0.829954	185.397	-810.246	250	188.457	0	43.3706	44.0567	126.518	1614205531659825	0
810	0	0	810	1	1918.82	859.526	1059.29	0	0	142.921	100.276	38.4895	1079.17	22978.2	13752.5	-38.4895	47.0306	173.157	230.893	0	0	0.6431	235.998	-834.85	250	244.147	0	35.7519	34.7003	76.6628	1614205531819913	0
811	0	0	811	1	1353.53	739.628	613.903	0	0	197.587	75.9686	166.015	1081.2	22923.5	13776.8	-166.015	48.5973	174.203	232.658	0	0	0.435797	206.473	-819.494	250	257.034	0	36.6986	34.9143	84.8541	1614205531839924	0
812	0	0	812	1	1352.93	842.168	510.767	0	0	232.542	67.8843	3.22122	843.759	22888.6	13884.5	-3.22122	36.8863	173.393	231.259	0	0	0.864386	212.276	-822.395	250	250.162	0	44.2817	43.1867	99.3417	1614205531859934	0
816	0	0	816	1	1272.28	600.538	671.745	0	0	175.382	138.598	156.878	663.159	22945.7	13813.8	-156.878	29.7881	170.03	232.079	0	0	0.380642	216.393	-823.295	250	195.567	0	58.5358	55.7044	133.756	1614205531939978	0
818	0	0	818	1	2007.61	648.459	1359.15	0	0	142.82	112.145	31.545	1547.46	22978.3	13840.3	-31.545	67.49	171.137	228.282	0	0	1.45939	219.35	-825.956	250	271.774	0	24.9593	24.2343	53.9419	1614205531980000	0
829	0	0	829	1	1281.13	632.636	648.493	0	0	217.193	99.9548	58.0798	693.614	23003.6	13752.8	-58.0798	30.362	172.976	229.391	0	0	0.507927	208.063	-819.369	250	250.733	0	55.7472	53.6035	117.707	1614205532200120	0
831	0	0	831	1	1615.29	687.201	928.085	0	0	135.883	128.429	41.1623	1280.77	22985.2	13824	-41.1623	56.0175	170.977	228.074	0	0	0.655619	203.121	-817.083	250	296.29	0	30.0928	29.055	64.3906	1614205532240141	0
832	0	0	832	1	1499.56	794.215	705.343	0	0	136.567	139.513	280.068	957.416	22884.9	13713.2	-280.068	45.2	168.339	229.921	0	0	0.172639	200.939	-815.832	250	275.638	0	37.3371	37.7629	110.439	1614205532260152	0
834	0	0	834	1	1720.93	742.345	978.583	0	0	273.231	190.26	19.574	908.081	22847.9	13762.1	-19.5739	40.7023	171.811	227.434	0	0	0.913089	209.5	-820.703	250	259.159	0	40.7318	39.4825	88.5965	1614205532300174	0
836	0	0	836	1	1618.07	735.972	882.103	0	0	179.837	155.39	27.3832	1036.65	22941.3	13797	-27.3832	45.4644	173.26	228.792	0	0	0.697203	205.934	-818.8	250	222.245	0	36.6872	35.4344	79.179	1614205532340196	0
837	0	0	837	1	1312.44	633.661	678.779	0	0	154.752	102.231	-3.06524	905.511	22966.4	13850.2	3.06524	39.458	175.583	232.591	0	0	0.74295	193.026	-814.337	250	253.899	0	41.1954	40.5766	93.6808	1614205532360207	0
838	0	0	838	1	1493.28	535.757	957.518	0	0	177.791	106.092	-261.24	983.2	22943.3	13746.6	261.24	46.1511	174.351	225.054	0	0	0.332077	180.753	-807.313	250	240.228	0	30.6874	32.7621	169.554	1614205532380218	0
840	0	0	840	1	1342.96	591.65	751.311	0	0	264.919	124.689	-657.884	960.663	22856.2	13728.1	657.884	63.0621	172.723	231.078	0	0	0.496503	181.639	-808.021	250	192.143	0	57.2172	80.7004	218.129	1614205532420240	0
841	0	0	841	1	1408.03	498.544	909.488	0	0	200.604	119.161	-191.558	943.772	22920.5	13733.6	191.558	42.8043	170.74	228.675	0	0	0.329084	213.049	-822.503	250	247.119	0	33.0354	34.44	132.278	1614205532440250	0
844	0	0	844	1	1136.21	496.835	639.376	0	0	199.712	109.247	265.594	689.985	23021.1	13743.5	-265.594	32.3392	171.384	229.932	0	0	0.683722	173.869	-803.192	250	189.821	0	52.6858	52.6199	147.41	1614205532500283	0
846	0	0	846	1	1491.03	826.164	664.865	0	0	243.57	157.062	-167.984	707.187	22877.6	13795.3	167.984	32.1703	174.883	232.513	0	0	1.51028	228.083	-829.645	250	244.266	0	44.0943	45.8753	160.372	1614205532540305	0
850	0	0	850	1	1251.79	507.206	744.588	0	0	152.702	204.792	-213.932	794.442	22968.4	13747.6	213.932	36.9696	170.796	228.103	0	0	1.08986	193.047	-811.956	250	212.601	0	37.7038	39.9686	165.989	1614205532620349	0
856	0	0	856	1	1615.98	715.522	900.453	0	0	107.53	85.3912	162.935	893.783	23113.3	13767.3	-162.935	40.2569	170.238	230.988	0	0	0.436694	196.821	-812.774	250	237.904	0	43.7248	41.6584	100.625	1614205532740414	0
858	0	0	858	1	1718.76	973.733	745.032	0	0	220.465	85.769	18.781	920.975	22801	13767	-18.781	40.1961	173.459	230.167	0	0	0.475818	237.911	-833.488	250	238.785	0	41.2041	40.028	90.0472	1614205532780436	0
859	0	0	859	1	1662.84	782.88	879.956	0	0	164.465	96.3169	95.7657	1009.83	22956.7	13856.1	-95.7657	44.4117	171.669	229.181	0	0	0.65373	214.559	-822.36	250	244.937	0	39.0165	37.3998	83.1261	1614205532800447	0
862	0	0	862	1	1937.82	761.787	1176.04	0	0	175.509	136.854	-46.3856	1324.24	22945.6	13815.5	46.3856	58.146	171.444	225.049	0	0	0.690846	204.164	-818.015	250	306.158	0	26.8947	26.7738	68.2615	1614205532860479	0
871	0	0	871	1	1759.77	788.001	971.768	0	0	138.887	171.085	83.51	1479.61	22982.2	13781.3	-83.51	65.5943	169.901	228.11	0	0	1.36103	206.853	-820.534	250	257.639	0	26.5108	25.388	56.2984	1614205533040577	0
875	0	0	875	1	1378.86	559.677	819.187	0	0	120.642	98.445	14.831	750.723	23000.5	13754.3	-14.831	32.7616	173.535	228.523	0	0	0.121259	165.508	-798.715	250	210.516	0	49.9607	48.7253	109.505	1614205533120621	0
879	0	0	879	1	1663.46	704.564	958.901	0	0	142.318	118.418	34.1755	1058.53	22978.8	13734.3	-34.1755	46.2026	170.916	228.024	0	0	0.768969	203.864	-816.214	250	235.983	0	36.0549	34.9588	77.5081	1614205533200665	0
883	0	0	883	1	1411.17	579.105	832.064	0	0	198.356	199.454	17.3646	806.007	22922.8	13653.3	-17.3646	35.7395	171.026	226.822	0	0	0.649656	179.416	-805.795	250	198.675	0	45.9473	44.6614	99.782	1614205533280708	0
890	0	0	890	1	1407.45	435.96	971.486	0	0	206.731	230.84	-309.242	791.861	22914.4	13721.6	309.242	39.2873	166.691	226.144	0	0	0.723024	185.686	-806.566	250	215.926	0	37.1193	40.2622	220.614	1614205533420784	0
891	0	0	891	1	1334.16	613.945	720.217	0	0	185.389	122.164	-183.433	774.66	22836.1	13730.6	183.433	34.9951	168.026	223.998	0	0	0.205201	188.282	-808.741	250	231.308	0	39.7913	41.4762	154.722	1614205533440795	0
894	0	0	894	1	1530.47	674.142	856.327	0	0	248.273	197.226	115.473	822.245	22972.5	13655.5	-115.473	37.1978	168.386	224.079	0	0	1.60398	166.135	-797.367	250	200.814	0	46.4419	44.3894	100.65	1614205533500828	0
898	0	0	898	1	1489.26	689.916	799.341	0	0	160.209	100.971	-128.686	771.318	22960.9	13751.8	128.686	34.1856	166.747	222.745	0	0	0.674784	214.801	-821.238	250	251.357	0	41.5754	43.0495	130.982	1614205533580872	0
905	0	0	905	1	1592.27	737.216	855.05	0	0	221.251	98.8957	-67.2812	1053.95	22899.9	13654.2	67.2812	46.3583	168.757	221.822	0	0	0.374138	184.791	-806.807	250	219.677	0	32.6595	32.9202	87.5465	1614205533720948	0
906	0	0	906	1	1190.54	567.094	623.444	0	0	129.542	98.1664	-312.077	601.675	22991.6	13754.6	312.077	29.099	168.7	226.588	0	0	0.106855	168.561	-797.809	250	192.764	0	49.6528	54.0721	312.983	1614205533740959	0
908	0	0	908	1	1998.94	819.458	1179.48	0	0	187.03	131.656	-14.8289	1542.66	22934.1	13721.1	14.8289	67.5216	162.985	223.292	0	0	1.01405	194.42	-810.011	250	300.1	0	23.8662	23.3379	55.0873	1614205533780981	0
909	0	0	909	1	1668.62	742.58	926.038	0	0	148.81	158.187	62.9244	1021.42	22872.7	13594.9	-62.9244	44.9612	168.524	224.619	0	0	1.16478	179.031	-805.225	250	179.974	0	37.5145	36.05	79.4276	1614205533800991	0
914	0	0	914	1	1409.15	592.011	817.139	0	0	215.191	168.642	256.793	726.401	22905.9	13684.1	-256.793	34.1468	164.555	221.122	0	0	0.340497	199.591	-812.245	250	195.886	0	49.2557	48.755	133.747	1614205533901046	0
920	0	0	920	1	1617.84	557.534	1060.3	0	0	167.876	82.5584	105.958	1148.14	22953.2	13770.2	-105.958	50.5946	160.603	217.718	0	0	0.394781	172.965	-796.033	250	247.148	0	33.617	32.0852	72.2723	1614205534021111	0
929	0	0	929	1	1486.52	657.241	829.283	0	0	180.007	113.556	37.452	772.762	22941.1	13739.2	-37.452	33.6972	164.827	218.498	0	0	0.462315	194.794	-809.382	250	240.129	0	48.4089	46.7732	103.389	1614205534201209	0
931	0	0	931	1	1077.48	389.542	687.938	0	0	127.558	98.9277	39.4032	560.976	22993.6	13753.8	-39.4032	24.4763	163.273	219.202	0	0	0.787696	157.177	-789.905	250	168.378	0	66.2178	64.1299	140.909	1614205534241231	0
933	0	0	933	1	1105.07	485.549	619.516	0	0	195.491	94.2165	-735.205	1008.52	23025.3	13758.5	735.205	71.5768	163.629	212.856	0	0	0.517611	171.582	-794.533	250	199.202	0	68.4583	107.924	208.322	1614205534281253	0
941	0	0	941	1	1386.4	581.639	804.757	0	0	72.7036	120.983	-303.294	699.455	22948.8	13831.4	303.294	33.8968	166.039	222.21	0	0	0.288468	189.432	-807.122	250	213.121	0	42.1837	45.5675	253.931	1614205534441340	0
942	0	0	942	1	1275.61	571.927	703.685	0	0	207.965	175.164	90.5038	839.032	23012.8	13777.2	-90.5038	37.321	166.597	216.919	0	0	0.638905	206.72	-814.707	250	230.72	0	45.4324	43.328	96.0501	1614205534461351	0
945	0	0	945	1	1399.66	493.121	906.538	0	0	256.015	109.841	-733.258	1145.64	22865.1	13742.9	733.258	81.8695	163.818	213.893	0	0	0.873338	164.232	-793.773	250	201.429	0	60.4441	90.4914	174.82	1614205534521384	0
950	0	0	950	1	1313.57	670.755	642.818	0	0	107.861	174.512	-17.5799	890.714	22913.6	13777.9	17.5799	39.4407	164.351	217.662	0	0	1.29546	170.516	-798.411	250	241.396	0	39.6919	39.0081	92.6497	1614205534621438	0
951	0	0	951	1	1336.96	674.928	662.035	0	0	194.507	20.3565	-134.887	676.052	22926.6	13832.4	134.887	30.0471	163.337	219.993	0	0	0.796642	172.223	-796.866	250	183.008	0	46.9748	48.4403	151.155	1614205534641449	0
953	0	0	953	1	1344.39	673.888	670.502	0	0	208.57	144.923	90.1103	894.768	23012.2	13707.8	-90.1103	39.583	161.611	213.026	0	0	0.751664	159.777	-789.679	250	190.816	0	42.4208	40.2897	89.7061	1614205534681471	0
954	0	0	954	1	1234.31	582.185	652.124	0	0	178.178	122.455	-41.7883	971.729	22843.3	13730.3	41.7883	42.5608	161.964	219.453	0	0	1.1569	139.179	-781.172	250	243.286	0	36.0314	35.8196	89.5978	1614205534701482	0
970	0	0	970	1	1104.5	577.039	527.459	0	0	218.117	118.63	130.105	632.24	22903	13634.5	-130.105	28.1919	161.421	215.182	0	0	0.86965	201.601	-808.804	250	222.921	0	60.0001	57.0193	131.695	1614205535121711	0
972	0	0	972	1	1256.23	580.294	675.935	0	0	141.996	116.417	113.871	1054.96	22979.1	13736.3	-113.871	46.7183	158.709	216.381	0	0	0.639225	159.266	-789.595	250	227.804	0	36.2127	34.5789	78.3955	1614205535161732	0
973	0	0	973	1	1245.59	737.912	507.676	0	0	110.515	80.231	-4.19709	638.205	22811.3	13772.5	4.19709	27.8729	159.276	215.434	0	0	0.370203	186.132	-802.444	250	194.836	0	55.9697	54.7159	126.348	1614205535181743	0
974	0	0	974	1	1486.98	457.492	1029.49	0	0	172.609	99.3163	-721.477	1532.14	22948.5	13753.4	721.477	106.607	159.012	207.138	0	0	0.652692	246.641	-832.445	250	292.945	0	42.263	66.6652	137.467	1614205535201754	0
975	0	0	975	1	1590.88	693.369	897.507	0	0	185.151	77.0887	253.273	929.726	22836.3	13775.7	-253.273	43.3061	162.572	220.173	0	0	0.513669	157.382	-790.048	250	195.769	0	38.9209	38.7597	113.338	1614205535221765	0
978	0	0	978	1	1298.75	513.225	785.525	0	0	323.725	98.2384	258.757	690.707	22797.4	13754.5	-258.757	33.2986	158.808	214.493	0	0	0.822299	144.209	-780.175	250	173.119	0	50.1176	49.4456	138.236	1614205535281798	0
982	0	0	982	1	1405.95	650.835	755.114	0	0	222.025	190.222	-37.7386	833.974	22998.8	13762.2	37.7386	37.1287	157.596	210.933	0	0	0.902847	183.647	-799.084	250	190.381	0	40.6556	40.4494	99.9833	1614205535361841	0
983	0	0	983	1	1365.35	628.759	736.593	0	0	119.418	155.508	-7.26775	822.839	23001.7	13697.2	7.26775	36.2182	161.737	214.102	0	0	0.852759	177.835	-798.514	250	216.884	0	43.1022	42.1599	98.3931	1614205535381852	0
985	0	0	985	1	1231.55	539.401	692.148	0	0	164.354	128.502	-183.562	538.644	22956.8	13724.2	183.562	24.3389	162.93	215.706	0	0	0.797785	179.508	-800.03	250	214.202	0	55.5099	58.0557	217.863	1614205535421874	0
986	0	0	986	1	1344.1	666.295	677.802	0	0	122.77	145.265	-51.5895	641.338	22799	13906.8	51.5895	28.2741	162.304	216.405	0	0	0.842218	163.605	-791.601	250	197.963	0	52.8968	52.7934	135.439	1614205535441885	0
990	0	0	990	1	1583.08	704.548	878.536	0	0	222.383	110.681	-104.396	892.711	22898.7	13742.1	104.396	39.5656	159.223	213.452	0	0	1.45169	207.074	-811.491	250	210.843	0	36.1811	36.9564	105.961	1614205535521929	0
992	0	0	992	1	1154.19	591.267	562.922	0	0	264.926	186.701	-62.0659	551.442	22656.9	13765.7	62.0659	24.8069	162.232	213.22	0	0	0.766255	166.877	-792.542	250	200.393	0	59.4081	59.7678	156.849	1614205535561950	0
995	0	0	995	1	1292.26	477.962	814.3	0	0	164.844	184.505	-733.039	1455.66	22956.3	13767.9	733.039	102.049	157.086	206.268	0	0	0.413787	152.829	-784.362	250	178.149	0	45.4436	68.6874	134.438	1614205535621983	0
997	0	0	997	1	1318.03	563.931	754.097	0	0	100.323	145.076	-11.6393	862.71	22921.1	13707.7	11.6393	38.0091	158.493	211.159	0	0	0.558216	181.754	-799.267	250	236.39	0	40.8049	39.829	93.6526	1614205535662005	0
1000	0	0	0	1	8649.88	3990.65	4659.24	0	0	93.0324	26.4633	160.501	9452.56	23028.1	13627	-160.501	433.174	167.67	185.572	0	0	11.9196	1006.31	-1242.48	93.3511	3268.39	0	4.83668	4.39822	9.15993	1614205537863204	1
1001	0	0	1	1	8244	3782.46	4461.54	0	0	101.051	23.0597	170.25	9056.6	23020.1	13630.4	-170.25	414.905	161.979	177.079	0	0	11.0553	980.906	-1237.84	98.5672	3125.87	0	4.962	4.4967	9.33655	1614205537883214	1
1002	0	0	2	1	8229.98	3900.09	4329.89	0	0	129.313	43.1749	182.261	8781.42	22991.8	13610.2	-182.261	403.818	163.862	172.055	0	0	12.4234	1048.4	-1246.42	98.1529	2978.84	0	5.06354	4.57717	9.48377	1614205537903225	1
1003	0	0	3	1	7673.35	3531.21	4142.14	0	0	128.261	30.5089	176.151	8296.97	22992.9	13622.9	-176.151	380.992	161.98	170.52	0	0	10.5414	911.515	-1178.69	110.822	2521.98	0	5.29047	4.7966	9.92727	1614205537923236	1
1004	0	0	4	1	8270.55	3829.76	4440.79	0	0	137.543	26.6311	155.85	8456.71	22983.6	13626.8	-155.85	388.742	158.536	169.621	0	0	10.8366	1048.29	-1235.57	95.3178	2599.33	0	5.14874	4.70588	9.8153	1614205537943247	1
1005	0	0	5	1	8434.28	4048.03	4386.25	0	0	105.766	14.6891	177.013	8800.79	23015.4	13638.7	-177.013	403.079	159.43	165.74	0	0	9.80887	1149.67	-1282.63	91.2399	2798.36	0	5.01548	4.55066	9.42365	1614205537963258	1
1006	0	0	6	1	7416.26	3645.6	3770.66	0	0	123.504	25.4984	178.991	7760.11	22997.6	13627.9	-178.991	356.072	150.519	160.592	0	0	9.61483	974.665	-1204.18	111.489	2649.65	0	5.48201	4.96434	10.2567	1614205537983269	1
1007	0	0	7	1	7582.25	3957.26	3624.99	0	0	102.483	29.5859	212.93	8212.61	23018.6	13623.8	-212.93	377.794	154.598	162.559	0	0	9.40828	1052.46	-1231.7	108.798	2655.25	0	5.26963	4.73201	9.80143	1614205538003280	1
1008	0	0	8	1	7807.18	3696.11	4111.07	0	0	108.815	23.4649	173.64	8134.74	23012.3	13630	-173.64	372.8	150.589	159.163	0	0	8.55317	962.485	-1186.14	100.986	2486.75	0	5.26514	4.77374	9.89475	1614205538023291	1
1009	0	0	9	1	7035.45	3320.9	3714.55	0	0	108.682	47.8912	185.851	7300.74	23012.4	13605.5	-185.851	335.434	147.314	158.719	0	0	9.08746	879.652	-1135.78	121.234	2245.81	0	5.74635	5.17558	10.6595	1614205538043302	1
1010	0	0	10	1	7402.66	3425.26	3977.4	0	0	126.32	54.6473	185.038	7896.12	22994.8	13598.8	-185.038	363.518	148.283	160.528	0	0	9.61857	964.263	-1191.57	111.135	2443.85	0	5.38197	4.85621	10.0396	1614205538063313	1
1011	0	0	11	1	6576.68	3064.24	3512.44	0	0	141.863	54.6716	183.564	7159.78	22979.3	13598.7	-183.564	330.18	148.204	160.632	0	0	9.41578	872.085	-1131.1	138.584	2188.59	0	5.83409	5.26901	10.855	1614205538083323	1
1012	0	0	12	1	6242.4	2823.1	3419.3	0	0	104.672	38.3418	173.655	6396.5	23016.4	13615.1	-173.655	293.446	148.892	156.44	0	0	7.38812	844.917	-1119.65	151.369	1811.97	0	6.41286	5.80744	11.9271	1614205538103334	1
1013	0	0	13	1	6081.39	2709.16	3372.23	0	0	118.062	54.9297	151.624	6117.32	23003.1	13598.5	-151.624	281.594	144.902	159.142	0	0	9.0145	775.784	-1090.79	158.283	1835.29	0	6.58797	6.01751	12.4162	1614205538123345	1
1014	0	0	14	1	6700.42	3186	3514.42	0	0	127.166	59.5089	162.468	6580.62	22994	13593.9	-162.468	303.158	142.451	158.098	0	0	9.30176	801.502	-1106.48	130.648	1994.88	0	6.18505	5.62552	11.6102	1614205538143356	1
1015	0	0	15	1	6247.03	2943.1	3303.94	0	0	154.004	74.7924	164.551	6293.13	22967.1	13578.6	-164.551	291.589	142.238	153.396	0	0	8.07893	822.828	-1099.59	146.898	1775.08	0	6.36602	5.80451	11.9362	1614205538163367	1
1016	0	0	16	1	6430.49	3036.38	3394.11	0	0	136.368	65.3319	168.231	6319.87	22984.8	13588.1	-168.231	291.627	145.456	156.976	0	0	9.69994	826.53	-1116.76	141.934	2003.22	0	6.41096	5.83379	11.9911	1614205538183378	1
1017	0	0	17	1	7218.42	3513.06	3705.35	0	0	137.221	67.8125	177.726	7005.96	22983.9	13585.6	-177.726	323.43	148.483	159.695	0	0	11.2102	1008.74	-1199.67	116.275	2244.67	0	5.92351	5.37307	11.049	1614205538203389	1
1018	0	0	18	1	6903.82	3129.79	3774.03	0	0	131.951	63.5513	163.005	6679.04	22989.2	13589.9	-163.005	308.012	139.06	150.184	0	0	9.87944	1032.87	-1215.47	119.611	2085.03	0	6.01765	5.48343	11.3403	1614205538223400	1
1019	0	0	19	1	6251.32	2892.61	3358.71	0	0	168.294	82.6813	149.444	6158.33	22952.8	13570.7	-149.444	286.751	137.886	151.387	0	0	10.4087	862.271	-1118.99	143.906	1891.92	0	6.40046	5.86087	12.0814	1614205538243411	1
1020	0	0	20	1	6294.84	2732.59	3562.25	0	0	77.7585	35.3148	152.097	6132.12	23043.4	13618.1	-152.097	281.39	147.361	155.061	0	0	8.40876	839.04	-1113.7	147.766	1702.1	0	6.552	6.00981	12.4159	1614205538263422	1
1021	0	0	21	1	6948.54	3450.31	3498.23	0	0	114.865	44.9055	156.755	6641.42	23006.3	13608.5	-156.755	305.18	139.067	148.186	0	0	9.0238	890.692	-1134.19	117.51	1932.62	0	6.03896	5.50519	11.423	1614205538283432	1
1022	0	0	22	1	6460.65	3115.28	3345.37	0	0	81.1733	31.2079	155.403	6406.01	23039.9	13622.2	-155.403	293.764	142.931	149.821	0	0	8.27365	902.681	-1149.59	136.824	2088.46	0	6.25624	5.72839	11.855	1614205538303443	1
1023	0	0	23	1	6374.14	2936.72	3437.42	0	0	96.4025	34.5901	146.896	6221.55	23024.7	13618.8	-146.896	285.557	140.267	151.257	0	0	8.96009	697.04	-1045.13	139.75	2001.03	0	6.39774	5.85787	12.1374	1614205538323454	1
1024	0	0	24	1	5993.95	2880.56	3113.39	0	0	98.7562	30.0149	199.438	5912.86	23022.4	13623.4	-199.438	271.427	138.286	152.088	0	0	8.1563	788.227	-1088.8	156.208	1806.24	0	6.76244	6.07327	12.4079	1614205538343465	1
1025	0	0	25	1	5738.34	2705.81	3032.53	0	0	68.1719	25.3526	158.381	5686.1	23052.9	13628.1	-158.381	260.704	133.38	147.652	0	0	6.6477	576.407	-980.458	164.706	1578.9	0	6.838	6.25553	12.8696	1614205538363476	1
1026	0	0	26	1	5737	2645.19	3091.81	0	0	80.0277	41.4266	156.701	5915.99	23041.1	13612	-156.701	271.549	135.425	147.46	0	0	7.67864	679.026	-1034.35	165.786	1832.4	0	6.62365	6.04622	12.481	1614205538383487	1
1027	0	0	27	1	6249.29	2984.98	3264.3	0	0	77.2979	33.8459	190.079	6851.42	23043.8	13619.6	-190.079	314.33	139.579	150.522	0	0	8.64536	773.318	-1088.97	144.4	2297.24	0	5.94538	5.36768	11.0393	1614205538403498	1
1028	0	0	28	1	6123.65	2648.59	3475.05	0	0	84.9833	17.1585	157.671	6621.8	23036.1	13636.3	-157.671	303.293	138.575	146.972	0	0	7.65266	796.783	-1104.47	147.976	1970.38	0	6.04926	5.53745	11.4547	1614205538423509	1
1029	0	0	29	1	6233.66	2842.74	3390.92	0	0	71.6004	28.922	161.999	6705.02	23049.5	13624.5	-161.999	307.413	136.056	144.64	0	0	8.2868	701.458	-1041.02	141.011	2097.8	0	5.94442	5.43175	11.2577	1614205538443520	1
1030	0	0	30	1	5607.94	2525.08	3082.86	0	0	100.528	34.8836	151.349	5715.26	23020.6	13618.5	-151.349	262.264	125.861	140.29	0	0	7.10346	711.019	-1037.04	163.94	1845.41	0	6.68963	6.09983	12.6124	1614205538463530	1
1031	0	0	31	1	5740.31	2627	3113.31	0	0	86.7098	28.3973	157.106	6015.83	23034.4	13625	-157.105	275.762	125.549	135.688	0	0	7.10573	694.215	-1039.06	154.508	1930	0	6.36592	5.81105	12.0331	1614205538483541	1
1032	0	0	32	1	5862.24	2799.04	3063.2	0	0	107.932	51.9202	158.146	6162.31	23013.2	13601.5	-158.146	283.275	127.154	133.165	0	0	8.78391	656.854	-1018.12	148.171	2180.49	0	6.22109	5.67049	11.7695	1614205538503552	1
1033	0	0	33	1	5509.07	2547.94	2961.14	0	0	98.8024	48.8615	160.015	6068.74	23022.3	13604.6	-160.015	278.755	130.487	136.515	0	0	8.49193	631.012	-1006.2	170.153	2135.6	0	6.36503	5.79626	12.0013	1614205538523563	1
1034	0	0	34	1	6735.29	3146.24	3589.05	0	0	71.5761	40.9764	157.934	7413.29	23049.5	13612.4	-157.934	340.33	131.907	140.874	0	0	9.29393	600.825	-991.866	119.115	2449.06	0	5.40196	4.93613	10.3142	1614205538543574	1
1035	0	0	35	1	6199.38	2874.62	3324.76	0	0	84.2444	42.9656	171.503	6548.84	23036.9	13610.5	-171.503	300.489	130.452	137.605	0	0	8.93441	584.122	-985.029	136.915	2117.77	0	5.99577	5.4412	11.2621	1614205538563585	1
1036	0	0	36	1	6076.07	2810.98	3265.1	0	0	60.7273	55.6531	173.851	6260.88	23060.4	13597.8	-173.851	287.972	127.505	136.377	0	0	8.17718	680.826	-1033.23	140.199	1945.71	0	6.16876	5.61093	11.587	1614205538583596	1
1037	0	0	37	1	5545.26	2648.58	2896.68	0	0	58.0414	43.0158	188.301	5689.26	23063.1	13610.4	-188.301	261.46	125.132	134.128	0	0	7.89757	691.551	-1048.22	163.763	1877.08	0	6.67114	6.03783	12.3884	1614205538603607	1
1038	0	0	38	1	5602.76	2664.89	2937.87	0	0	36.0119	31.6648	174.051	6265.53	23085.1	13621.8	-174.051	288.165	125.162	131.359	0	0	7.26057	492.283	-936.783	159.198	1890.99	0	6.116	5.55834	11.4975	1614205538623618	1
1039	0	0	39	1	5951.43	2919.55	3031.88	0	0	47.5333	12.7766	176.088	6298.46	23073.6	13640.6	-176.088	288.931	125.328	131.651	0	0	6.08814	688.557	-1028.18	142.455	1818.39	0	6.09772	5.56296	11.4721	1614205538643629	1
1040	0	0	40	1	5920.55	2900.81	3019.74	0	0	26.1969	14.7271	180.23	6703.76	23094.9	13638.7	-180.23	308.443	119.765	127.807	0	0	6.41956	547.362	-959.444	139.27	2048.3	0	5.73517	5.19613	10.7593	1614205538663639	1
1041	0	0	41	1	4944.45	2338.85	2605.6	0	0	36.6933	16.4565	132.946	5390.75	23084.4	13637	-132.946	248.232	122.943	128.974	0	0	6.3388	536.142	-958.753	198.084	1743.42	0	6.76436	6.28837	13.0949	1614205538683650	1
1042	0	0	42	1	5371.58	2472.39	2899.19	0	0	22.6623	18.1343	172.266	6207.52	23098.5	13635.3	-172.266	285.792	116.61	124.781	0	0	6.041	528.827	-945.328	163.342	2046.46	0	6.05563	5.49418	11.3791	1614205538703661	1
1043	0	0	43	1	5096.63	2327.89	2768.73	0	0	38.5106	37.8897	157.122	5432.42	23082.6	13615.5	-157.122	250.02	118.769	127.892	0	0	6.79146	612.955	-987.369	183.624	1685.51	0	6.76759	6.18819	12.8112	1614205538723672	1
1044	0	0	44	1	4681.6	2213.96	2467.64	0	0	40.898	22.5433	148.928	5239.57	23080.2	13630.9	-148.928	240.883	118.014	123.913	0	0	5.65983	504.538	-930.599	211.833	1446.61	0	6.90159	6.35948	13.1786	1614205538743683	1
1045	0	0	45	1	5067.3	2380.26	2687.04	0	0	33.8996	25.3306	171.236	5793.6	23087.2	13628.1	-171.236	266.403	115.166	123.627	0	0	6.12326	461.729	-910.953	180.444	1770.24	0	6.37943	5.80071	11.9965	1614205538763694	1
1046	0	0	46	1	5231.93	2344.86	2887.07	0	0	20.4277	39.3618	160.366	5519.44	23100.7	13614.1	-160.366	254.714	117.89	126.616	0	0	5.90671	483.702	-916.788	173.5	1598.73	0	6.67978	6.0715	12.5713	1614205538783705	1
1047	0	0	47	1	5655.04	2750.46	2904.58	0	0	48.8911	45.0367	180.688	6151.22	23072.2	13608.4	-180.688	282.879	114.964	124.094	0	0	6.77694	472.706	-923.136	147.154	1821.95	0	6.07011	5.5013	11.392	1614205538803716	1
1048	0	0	48	1	5163.52	2337.41	2826.12	0	0	51.3586	35.2448	152.297	5834.69	23069.8	13618.2	-152.297	268.163	114.685	121.912	0	0	6.47694	486.031	-923.887	172.832	1845.85	0	6.26479	5.75188	11.9872	1614205538823727	1
1049	0	0	49	1	4712.92	1817.26	2895.66	0	0	49.5149	49.9018	114.285	5143.31	23071.6	13603.5	-114.285	237.787	115.535	124.133	0	0	6.89422	472.906	-918.742	207.405	1736.46	0	6.80436	6.37442	13.3835	1614205538843738	1
1050	0	0	50	1	4789.06	2213.3	2575.75	0	0	108.849	47.8086	160.373	5368.5	23111.9	13605.6	-160.373	246.645	106.553	114.72	0	0	6.00791	473.955	-911.938	187.665	1655.21	0	6.6276	6.02643	12.517	1614205538863748	1
1051	0	0	51	1	4609.38	2215.75	2393.63	0	0	35.8378	45.5532	174.466	5016.04	23085.3	13607.9	-174.466	231.016	114.452	121.468	0	0	6.56531	511.431	-934.607	213.311	1614.45	0	7.16879	6.50807	13.3833	1614205538883759	1
1052	0	0	52	1	4168.69	1941.53	2227.16	0	0	41.3215	48.5497	162.473	4250.39	23079.8	13604.9	-162.473	195.729	113.278	122.515	0	0	6.81242	582.568	-969.367	250	1535.78	0	8.23108	7.51378	15.3975	1614205538903770	1
1053	0	0	53	1	4448.25	2183.16	2265.09	0	0	110.214	36.4557	161.573	4828.06	23110.6	13617	-161.573	221.552	109.368	115.531	0	0	6.54186	461.991	-906.836	218.677	1524.35	0	7.29493	6.64111	13.7159	1614205538923781	1
1054	0	0	54	1	4621.94	2327.47	2294.47	0	0	100.822	32.2125	163.176	4726.68	23120	13621.2	-163.176	216.721	108.243	116.346	0	0	5.55955	559.455	-958.444	203.203	1505.57	0	7.44002	6.76391	13.9379	1614205538943792	1
1055	0	0	55	1	4163.41	1953.92	2209.48	0	0	32.9234	46.5486	173.106	4162.12	23088.2	13606.9	-173.106	191.786	111.967	119.243	0	0	6.66938	520.407	-942.004	250	1533.57	0	8.35526	7.58708	15.4979	1614205538963803	1
1056	0	0	56	1	3872.3	1621.02	2251.28	0	0	36.947	34.3351	134.099	4021.88	23084.2	13619.1	-134.099	185.436	109.438	118.455	0	0	5.72391	508.538	-935.953	250	1425.98	0	8.40872	7.78541	16.0961	1614205538983814	1
1057	0	0	57	1	4759.54	2206.96	2552.58	0	0	34.9972	55.214	161.904	5011.69	23086.1	13598.2	-161.904	231.172	109.53	118.446	0	0	7.05176	602.56	-980.127	194.843	1733.53	0	7.0587	6.43646	13.2964	1614205539003825	1
1058	0	0	58	1	4209.37	1948.65	2260.72	0	0	15.2807	21.3675	161.711	4657.09	23105.8	13632.1	-161.711	214.779	108.092	113.518	0	0	5.13607	489.042	-924.232	239.502	1627.89	0	7.47135	6.80255	14.0109	1614205539023836	1
1059	0	0	59	1	3646.77	1892.38	1754.4	0	0	98.928	30.3193	180.869	3917.85	23121.9	13623.1	-180.869	179.601	99.7617	106.638	0	0	4.34738	380.012	-853.487	250	1241.43	0	8.52362	7.70381	15.7125	1614205539043846	1
1060	0	0	60	1	4209.08	2055.61	2153.47	0	0	90.52	19.7208	192	4697.79	23130.3	13633.7	-192	215.314	99.1583	109.405	0	0	3.97156	506.907	-932.734	226.88	1500.45	0	7.33026	6.61028	13.5476	1614205539063857	1
1061	0	0	61	1	4186.17	2011.73	2174.45	0	0	81.6171	13.7562	191.056	4595.04	23139.2	13639.7	-191.056	210.533	101.286	108.982	0	0	4.29979	478.433	-918.635	230.974	1502.74	0	7.47889	6.77075	13.8396	1614205539083868	1
1062	0	0	62	1	4172.56	2123.88	2048.68	0	0	113.535	21.949	178.245	4686.58	23107.2	13631.5	-178.245	214.829	101.152	106.813	0	0	4.79078	473.221	-910.629	230.212	1512.38	0	7.3223	6.63699	13.6411	1614205539103879	1
1063	0	0	63	1	3743.97	1764.51	1979.46	0	0	47.6487	25.6623	151.985	3612.68	23073.5	13627.8	-151.985	165.966	106.503	112.711	0	0	4.65254	594.811	-967.232	250	1125.79	0	9.19515	8.47036	17.3409	1614205539123890	1
1064	0	0	64	1	3565.05	1650.7	1914.35	0	0	141.012	29.4177	164.198	3657.26	23079.8	13624	-164.198	168.178	102.708	111.357	0	0	4.62149	579.478	-969.771	250	1089.56	0	9.09534	8.2891	16.9468	1614205539143901	1
1065	0	0	65	1	3809.4	1928.79	1880.61	0	0	130.773	36.4191	172.771	3977.59	23090	13617	-172.771	182.782	100.612	106.682	0	0	4.59352	612.286	-977.882	250	1307.67	0	8.37925	7.60836	15.5927	1614205539163912	1
1066	0	0	66	1	3735.79	1884.19	1851.6	0	0	109.964	16.3462	150.315	3809.67	23110.8	13637.1	-150.315	174.644	99.1508	106.431	0	0	4.32983	486.084	-911.813	250	1177.56	0	8.63212	7.9213	16.2725	1614205539183923	1
1067	0	0	67	1	3912.93	1702.64	2210.29	0	0	106.64	11.8498	135.729	4045.82	23114.1	13641.6	-135.729	185.621	97.2556	107.379	0	0	4.39857	591.35	-966.103	250	1368.5	0	8.12749	7.50491	15.5113	1614205539203934	1
1068	0	0	68	1	3680.71	2030.87	1649.84	0	0	116.143	26.7918	195.344	3742.76	23104.6	13626.6	-195.344	171.833	97.8859	103.79	0	0	4.06556	531.233	-935.472	250	1175.72	0	8.79175	7.9293	16.1184	1614205539223945	1
1069	0	0	69	1	4027.44	1969.83	2057.61	0	0	95.7761	7.97703	151.704	4497.71	23125	13645.4	-151.704	205.979	94.4007	103.353	0	0	3.55041	423.154	-882.215	235.263	1358.25	0	7.40285	6.78582	14.0312	1614205539243955	1
1070	0	0	70	1	3677.66	1894.61	1783.05	0	0	78.4845	14.4489	172.048	4104.28	23142.3	13639	-172.048	187.917	96.071	102.638	0	0	3.88358	434.129	-887.418	250	1284.47	0	8.04691	7.3366	15.0284	1614205539263966	1
1071	0	0	71	1	4004.5	1985.13	2019.37	0	0	80.3025	13.049	175.251	4092.49	23140.5	13640.4	-175.251	187.362	99.8486	108.184	0	0	4.42428	423.004	-879.177	248.696	1201.97	0	8.21081	7.4724	15.2553	1614205539283977	1
1072	0	0	72	1	3732.56	1924.62	1807.94	0	0	54.9618	13.1547	169.79	3889.28	23165.8	13640.3	-169.79	178.287	97.0169	103.695	0	0	3.84209	390.326	-861.02	250	1083.73	0	8.42397	7.71025	15.7644	1614205539303988	1
1073	0	0	73	1	3645.38	1907.19	1738.19	0	0	72.4139	13.7306	194.308	3918.3	23148.4	13639.7	-194.308	179.623	94.5968	101.07	0	0	3.45027	462.212	-893.91	250	1222.56	0	8.34276	7.56372	15.3964	1614205539323999	1
1074	0	0	74	1	3623.72	1856.03	1767.69	0	0	99.0236	12.9209	180.157	3917.55	23121.8	13640.5	-180.157	179.385	93.3853	99.9878	0	0	3.63172	478.138	-901.054	250	1175.46	0	8.3348	7.55557	15.4194	1614205539344010	1
1075	0	0	75	1	3982.73	2005.64	1977.09	0	0	70.3376	42.6427	187.331	3943.16	23050.8	13610.8	-187.331	181.065	101.817	106.825	0	0	5.74118	685.661	-1013.35	250	1411.59	0	8.47252	7.67217	15.6274	1614205539364021	1
1076	0	0	76	1	3847.54	2141.41	1706.13	0	0	107.29	27.2166	179.43	4156.09	23113.5	13626.2	-179.43	190.525	94.9905	102.89	0	0	4.09118	428.136	-877.786	250	1209.61	0	7.98183	7.2157	14.7871	1614205539384032	1
1077	0	0	77	1	3570.04	1619.94	1950.1	0	0	46.1669	36.3396	156.826	3621.33	23075	13617.1	-156.826	166.495	100.914	108.63	0	0	5.03352	600.397	-969.059	250	1363.07	0	9.04808	8.29308	16.9933	1614205539404043	1
1078	0	0	78	1	4553.64	2458.98	2094.66	0	0	105.003	14.9972	186.071	4979.72	23115.8	13638.4	-186.071	228.156	95.8548	101.509	0	0	4.61959	519.968	-924.14	186.772	1515.98	0	6.85122	6.19603	12.7592	1614205539424054	1
1079	0	0	79	1	3791.67	2143	1648.67	0	0	77.3047	21.049	215.879	4146.76	23143.5	13632.4	-215.879	190.745	92.3845	99.3355	0	0	4.32937	421.148	-876.63	250	1368.18	0	7.8731	7.10114	14.6249	1614205539444064	1
1080	0	0	80	1	3988.39	2134.47	1853.92	0	0	59.0962	6.50026	224.248	4290.13	23161.7	13646.9	-224.248	197.77	92.4547	98.8469	0	0	3.2853	452.493	-889.348	232.838	1325.14	0	7.60608	6.8931	14.2953	1614205539464075	1
1081	0	0	81	1	3848.64	2002.2	1846.44	0	0	105.536	8.74823	151.215	4109.77	23115.2	13644.7	-151.215	188.277	94.3753	102.942	0	0	4.2467	576.069	-961.665	250	1355.94	0	7.98509	7.32177	15.0881	1614205539484086	1
1082	0	0	82	1	4204.57	2293.93	1910.65	0	0	62.8147	10.1134	195.945	4907.61	23158	13643.3	-195.945	225.087	87.6474	96.0197	0	0	3.87622	511.288	-920.404	203.538	1572.81	0	6.74365	6.10979	12.6096	1614205539504097	1
1083	0	0	83	1	4065.46	2014.35	2051.1	0	0	65.1746	4.09479	187.166	4744.42	23155.6	13649.3	-187.166	217.364	89.802	98.4454	0	0	3.49359	434.405	-881.952	221.413	1439.39	0	6.99499	6.35483	13.081	1614205539524108	1
1084	0	0	84	1	4226.64	2087.33	2139.31	0	0	83.2949	9.37517	184.69	4924	23137.5	13644	-184.69	225.459	89.4595	96.3706	0	0	3.53165	427.344	-876.608	203.673	1452.32	0	6.76911	6.13749	12.6667	1614205539544119	1
1085	0	0	85	1	4309.97	2216.38	2093.59	0	0	70.8801	6.07526	200.058	4935.25	23149.9	13647.3	-200.058	226.337	88.0015	96.23	0	0	3.22697	378.542	-849.956	194.888	1475.25	0	6.72525	6.08709	12.5616	1614205539564130	1
1086	0	0	86	1	4222.06	2176.28	2045.78	0	0	65.592	1.6477	188.575	4617.56	23155.2	13651.8	-188.575	211.554	89.3119	94.8289	0	0	3.78456	510.858	-909.474	202.523	1226.71	0	7.10221	6.46026	13.2808	1614205539584141	1
1087	0	0	87	1	3813.58	2094.82	1718.76	0	0	49.9327	27.5352	205.181	4300.52	23170.8	13625.9	-205.181	197.856	82.6017	91.438	0	0	3.7159	400.789	-850.824	233.027	1286.6	0	7.37991	6.65798	13.7514	1614205539604152	1
1088	0	0	88	1	3407.8	1679.22	1728.57	0	0	41.4411	0.667982	186.824	3728.61	23179.3	13652.8	-186.824	171.159	88.0048	96.7049	0	0	2.94413	388.273	-845.994	250	1004.59	0	8.5162	7.73745	15.7734	1614205539624163	1
1089	0	0	89	1	3923.76	2031.03	1892.72	0	0	73.6521	11.7101	175.298	4466.76	23147.1	13641.7	-175.298	204.522	85.5487	95.7165	0	0	3.28243	372.751	-841.303	228.842	1247.28	0	7.26529	6.60659	13.6302	1614205539644173	1
1090	0	0	90	1	4342.64	2221.67	2120.97	0	0	50.2136	-4.5529	197.615	4906.14	23170.6	13658	-197.615	225.202	86.2267	94.6854	0	0	2.95063	372.152	-845.056	189.174	1417.25	0	6.70903	6.08121	12.5619	1614205539664184	1
1091	0	0	91	1	4136.71	1850.19	2286.52	0	0	63.2194	-7.37918	182.764	5049.21	23157.6	13660.8	-182.764	231.244	87.4461	99.651	0	0	3.43563	428.954	-873.886	212.999	1523.89	0	6.62865	6.01917	12.4584	1614205539684195	1
1092	0	0	92	1	4737.77	2354.3	2383.47	0	0	77.0829	3.14239	178.951	5470.76	23143.7	13650.3	-178.951	250.406	85.6905	93.7835	0	0	3.272	378.095	-843.644	159.913	1615.05	0	6.12772	5.56882	11.5903	1614205539704206	1
1093	0	0	93	1	4429.3	2189.84	2239.46	0	0	59.9432	8.29862	187.944	5222.04	23160.8	13645.1	-187.944	239.371	85.071	96.9078	0	0	3.93272	416.022	-865.179	183.118	1561.22	0	6.38691	5.7889	12.0052	1614205539724217	1
1094	0	0	94	1	3872.47	2143.11	1729.37	0	0	71.0527	13.3705	197.98	4354.44	23149.7	13640.1	-197.98	199.702	82.1846	91.613	0	0	2.86592	378.197	-839.492	226.142	1199.15	0	7.32421	6.62146	13.6353	1614205539744228	1
1095	0	0	95	1	4452.6	2213.66	2238.94	0	0	57.0026	26.0921	185.89	5174.07	23163.8	13627.3	-185.89	237.422	84.0029	95.3098	0	0	3.97273	336.032	-826.714	179.09	1554.4	0	6.39919	5.78867	12.0362	1614205539764239	1
1096	0	0	96	1	3912	1973.01	1938.98	0	0	68.0085	18.054	194.718	4661.57	23152.8	13635.4	-194.718	213.792	82.9709	94.1898	0	0	2.90209	290.308	-799.045	225.509	1415.69	0	6.96004	6.28814	12.9926	1614205539784250	1
1097	0	0	97	1	4472.38	2255.59	2216.79	0	0	76.7685	47.1536	181.772	4840.36	23144	13606.3	-181.772	222.261	86.3082	95.2239	0	0	3.99047	373.871	-841.174	179.621	1465.7	0	6.79192	6.13878	12.7267	1614205539804261	1
1098	0	0	98	1	4127.97	2195.82	1932.15	0	0	56.8263	4.63336	195.119	4676.95	23164	13648.8	-195.119	214.54	88.0228	94.6443	0	0	2.54618	359.816	-833.019	209.715	1258.46	0	7.00366	6.35798	13.0833	1614205539824271	1
1099	0	0	99	1	3613.45	1927.55	1685.9	0	0	45.284	1.49083	174.675	4075.72	23175.5	13651.9	-174.675	186.926	86.436	94.1706	0	0	2.25029	318.096	-809.504	250	1145.47	0	7.81714	7.13505	14.6567	1614205539844282	1
1100	0	0	100	1	3609.81	1694.93	1914.88	0	0	44.8513	5.85515	194.81	4173.18	23175.9	13647.6	-194.81	191.646	88.8538	94.8572	0	0	1.96378	294.329	-800.107	250	1072.69	0	7.72007	7.00903	14.3421	1614205539864293	1
1101	0	0	101	1	4272.22	2219.67	2052.55	0	0	50.4895	16.4444	200.97	4830.6	23170.3	13637	-200.97	221.96	84.1842	93.605	0	0	2.9901	386.665	-849.066	192.066	1439.32	0	6.75251	6.10325	12.6309	1614205539884304	1
1102	0	0	102	1	3105.66	1707.29	1398.37	0	0	131.767	126.944	154.796	2959.69	23089	13626.1	-154.796	138.395	76.5938	85.8852	0	0	3.35487	537.287	-905.602	250	971.3	0	9.73455	8.93455	18.2345	1614205540164457	1
1103	0	0	103	1	3105.66	1707.29	1398.37	0	0	131.767	126.944	154.796	2959.69	23089	13626.1	-154.796	138.395	76.5938	85.8852	0	0	3.35487	537.287	-905.602	250	971.3	0	9.73455	8.93455	18.2345	1614205540164457	1
1104	0	0	104	1	2962.78	1531.9	1430.88	0	0	117.271	89.8772	162.745	2995.63	23103.5	13663.2	-162.745	138.602	76.3483	85.4956	0	0	2.74741	443.278	-863.705	250	1036.17	0	9.73783	8.90213	18.1164	1614205540184468	1
1105	0	0	105	1	2962.78	1531.9	1430.88	0	0	117.271	89.8772	162.745	2995.63	23103.5	13663.2	-162.745	138.602	76.3483	85.4956	0	0	2.74741	443.278	-863.705	250	1036.17	0	9.73783	8.90213	18.1164	1614205540184468	1
1106	0	0	106	1	2962.78	1531.9	1430.88	0	0	117.271	89.8772	162.745	2995.63	23103.5	13663.2	-162.745	138.602	76.3483	85.4956	0	0	2.74741	443.278	-863.705	250	1036.17	0	9.73783	8.90213	18.1164	1614205540184468	1
1107	0	0	107	1	2962.78	1531.9	1430.88	0	0	117.271	89.8772	162.745	2995.63	23103.5	13663.2	-162.745	138.602	76.3483	85.4956	0	0	2.74741	443.278	-863.705	250	1036.17	0	9.73783	8.90213	18.1164	1614205540184468	1
1108	0	0	108	1	2962.78	1531.9	1430.88	0	0	117.271	89.8772	162.745	2995.63	23103.5	13663.2	-162.745	138.602	76.3483	85.4956	0	0	2.74741	443.278	-863.705	250	1036.17	0	9.73783	8.90213	18.1164	1614205540184468	1
1109	0	0	109	1	2962.78	1531.9	1430.88	0	0	117.271	89.8772	162.745	2995.63	23103.5	13663.2	-162.745	138.602	76.3483	85.4956	0	0	2.74741	443.278	-863.705	250	1036.17	0	9.73783	8.90213	18.1164	1614205540184468	1
1110	0	0	110	1	2962.78	1531.9	1430.88	0	0	117.271	89.8772	162.745	2995.63	23103.5	13663.2	-162.745	138.602	76.3483	85.4956	0	0	2.74741	443.278	-863.705	250	1036.17	0	9.73783	8.90213	18.1164	1614205540184468	1
1111	0	0	111	1	2962.78	1531.9	1430.88	0	0	117.271	89.8772	162.745	2995.63	23103.5	13663.2	-162.745	138.602	76.3483	85.4956	0	0	2.74741	443.278	-863.705	250	1036.17	0	9.73783	8.90213	18.1164	1614205540184468	1
1112	0	0	112	1	2962.78	1531.9	1430.88	0	0	117.271	89.8772	162.745	2995.63	23103.5	13663.2	-162.745	138.602	76.3483	85.4956	0	0	2.74741	443.278	-863.705	250	1036.17	0	9.73783	8.90213	18.1164	1614205540184468	1
1113	0	0	113	1	3219.28	1623.13	1596.15	0	0	82.6346	89.3851	201.912	3184.15	23138.1	13663.7	-201.912	147.328	77.6033	88.4573	0	0	2.9602	460.777	-874.016	250	1116.05	0	9.35557	8.45765	17.1572	1614205540204479	1
1114	0	0	114	1	3062.89	1464.85	1598.04	0	0	97.7	87.7203	157.62	3040.63	23123.1	13665.4	-157.62	140.54	72.9047	84.8484	0	0	2.3015	442.009	-862.203	250	1113.79	0	9.53563	8.70835	17.7649	1614205540224489	1
1115	0	0	115	1	3313.18	1681.2	1631.99	0	0	60.252	103.329	196.757	3556.69	23160.5	13649.8	-196.757	165.098	73.8935	86.2433	0	0	3.28418	413.4	-850.064	250	1242.68	0	8.35825	7.58816	15.4695	1614205540244500	1
1116	0	0	116	1	3079.26	1665.83	1413.43	0	0	118.142	46.3205	181.209	3261.28	23102.6	13607.1	-181.209	149.871	76.6647	86.0341	0	0	2.86314	411.015	-851.699	250	1176.23	0	9.15767	8.25717	16.9096	1614205540264511	1
1117	0	0	117	1	2838.56	1432.71	1405.84	0	0	54.7256	65.7212	191.253	2817.03	23066.4	13587.7	-191.253	129.883	81.3367	91.5683	0	0	3.2482	481.468	-885.891	250	991.962	0	10.5641	9.56166	19.3388	1614205540284522	1
1118	0	0	118	1	2800.04	1317.62	1482.42	0	0	160.032	48.9392	161.599	2337.44	22961.1	13504.8	-161.599	108.027	85.9874	95.8014	0	0	3.85689	562.571	-931.715	250	803.933	0	12.685	11.524	23.3615	1614205540304533	1
1119	0	0	119	1	3017.53	1605.07	1412.46	0	0	97.8748	69.4007	193.229	2970.79	23122.9	13584	-193.229	136.89	79.5069	86.2943	0	0	2.69257	384.123	-838.37	250	872.467	0	9.98471	9.00386	18.2351	1614205540324544	1
1120	0	0	120	1	3364.45	1812.5	1551.95	0	0	105.002	43.3792	211.19	3415.56	23115.8	13610	-211.19	157.267	80.1236	85.32	0	0	2.95112	434.187	-859.423	250	1053.99	0	8.85436	7.94554	16.3022	1614205540344555	1
1121	0	0	121	1	3232.81	1697.43	1535.38	0	0	66.5593	111.77	192.523	3154.3	23154.2	13641.3	-192.523	146.596	72.4735	83.3189	0	0	2.98711	585.441	-927.805	250	890.905	0	9.16698	8.32809	16.901	1614205540364566	1
1122	0	0	122	1	2909.22	1497.67	1411.55	0	0	85.7793	37.8079	195.183	2796.37	23135	13615.6	-195.183	128.373	77.7486	86.4118	0	0	2.52311	440.643	-857.855	250	732.781	0	10.5061	9.4538	19.1876	1614205540384577	1
1123	0	0	123	1	2784.56	1383.54	1401.02	0	0	90.4193	124.714	184.308	2814.01	23130.4	13628.4	-184.308	131.082	72.6645	81.7128	0	0	3.27567	409.463	-841.313	250	917.555	0	10.0963	9.15196	18.5116	1614205540404587	1
1124	0	0	124	1	2969.18	1610.52	1358.66	0	0	76.3402	27.7061	198.653	2838.01	23144.4	13625.7	-198.653	130.248	77.1177	83.2329	0	0	2.32417	419.842	-844.54	250	731.746	0	10.268	9.27214	18.8202	1614205540424598	1
1125	0	0	125	1	2919.18	1575.11	1344.07	0	0	113.478	65.5706	207.973	2952.92	23107.3	13587.9	-207.973	136.307	76.3372	86.3422	0	0	3.22188	448.633	-864.088	250	889.408	0	9.94631	8.93199	18.2137	1614205540444609	1
1126	0	0	126	1	3208.99	1823.97	1385.01	0	0	105.265	46.8329	183.568	3292.8	23115.5	13606.6	-183.568	151.231	77.5596	83.0341	0	0	3.23213	413.913	-852.142	250	1128.68	0	9.04899	8.16195	16.7019	1614205540464620	1
1127	0	0	127	1	3103.54	1553.35	1550.19	0	0	77.301	24.2196	209.833	3460.15	23143.5	13629.2	-209.833	159.012	73.7252	83.7929	0	0	2.62422	409.044	-841.214	250	1192.77	0	8.5902	7.7308	15.9219	1614205540484631	1
1128	0	0	128	1	3017.26	1615.48	1401.78	0	0	70.918	10.8668	203.366	3094.73	23149.9	13642.6	-203.366	142.014	71.7435	80.9173	0	0	2.49446	345.286	-810.916	250	1025.53	0	9.3532	8.45447	17.268	1614205540504642	1
1129	0	0	129	1	2585.22	1448.5	1136.72	0	0	112.086	53.256	215.495	2555.73	23108.7	13600.2	-215.495	117.93	74.3343	83.284	0	0	2.89289	421.492	-845.964	250	868.465	0	11.1469	9.9931	20.4228	1614205540524653	1
1130	0	0	130	1	3101.5	1568.5	1533	0	0	90.7272	25.2555	185.404	3266.28	23130.1	13628.2	-185.404	149.687	71.7935	81.6205	0	0	2.97343	402.439	-838.896	250	971.554	0	8.98348	8.09921	16.5885	1614205540544664	1
1131	0	0	131	1	2145.86	1009.53	1136.33	0	0	178.194	96.2605	157.05	2045.57	22942.9	13557.2	-157.05	95.6653	77.1713	87.3827	0	0	3.85919	407.662	-846.812	250	725.056	0	13.6755	12.4851	25.0438	1614205540564675	1
1132	0	0	132	1	2607.27	1245.15	1362.12	0	0	134.869	68.3862	161.223	2759.76	23085.9	13585	-161.223	127.414	74.1282	82.3214	0	0	3.49638	342.449	-811.193	250	894.106	0	10.3299	9.428	19.2598	1614205540584686	1
1133	0	0	133	1	2458.23	1211.41	1246.82	0	0	116.244	34.8395	154.927	2444.65	23104.5	13618.6	-154.927	112.238	73.934	82.3624	0	0	2.50176	320.292	-794.133	250	735.414	0	11.5236	10.5127	21.4559	1614205540604696	1
1134	0	0	134	1	2294.74	1035.22	1259.52	0	0	140.948	58.8611	136.855	2458.91	23079.8	13594.6	-136.855	113.656	72.1142	78.5884	0	0	2.67235	289.318	-786.128	250	846.823	0	11.1208	10.2698	21.1498	1614205540624707	1
1135	0	0	135	1	2789.34	1494.01	1295.33	0	0	127.561	63.4482	184.736	2940.22	23093.2	13590	-184.736	135.532	73.4347	77.8879	0	0	3.28071	327.114	-798.388	250	1041.54	0	9.72294	8.80232	17.9428	1614205540644718	1
1136	0	0	136	1	2908.33	1393.77	1514.57	0	0	115.763	121.637	139.364	2992.25	23105	13631.4	-139.364	139.737	72.2851	78.6696	0	0	3.61192	396.775	-836.687	250	904.349	0	9.33119	8.63444	17.7689	1614205540664729	1
1137	0	0	137	1	3005.32	1486.84	1518.48	0	0	98.9575	27.6357	173.576	3179.94	23121.8	13625.8	-173.576	145.722	73.0736	81.1954	0	0	2.39114	362.685	-819.527	250	914.89	0	9.19809	8.32289	17.0676	1614205540684740	1
1138	0	0	138	1	2501.3	1113.06	1388.24	0	0	84.0414	20.3114	150.405	2724.55	23136.7	13633.1	-150.405	124.869	70.0673	79.5265	0	0	1.82165	282.298	-772.331	250	874.001	0	10.303	9.43929	19.3534	1614205540704751	1
1139	0	0	139	1	2810.74	1487.58	1323.17	0	0	78.6619	68.6257	186.446	2843.27	23142.1	13584.8	-186.446	130.945	73.4026	80.567	0	0	3.35373	336.567	-806.566	250	961.402	0	10.0691	9.11777	18.5122	1614205540724762	1
1140	0	0	140	1	2522.56	1404.52	1118.04	0	0	122.115	69.4313	170.666	2663.53	23098.7	13584	-170.666	122.804	72.711	79.5142	0	0	3.392	351.294	-807.805	250	860.433	0	10.591	9.6307	19.5982	1614205540744773	1
1141	0	0	141	1	2663.64	1296.44	1367.2	0	0	113.226	15.9733	150.304	2911.18	23107.6	13637.4	-150.304	133.476	72.9323	80.8166	0	0	2.50969	382.154	-829.897	250	938.907	0	9.8268	9.00659	18.5026	1614205540764784	1
1142	0	0	142	1	2871.05	1485.51	1385.54	0	0	115.388	46.2327	169.949	2880.61	23105.4	13607.2	-169.949	132.335	75.0543	81.7679	0	0	3.33794	390.462	-828.994	250	872.745	0	10.0355	9.09676	18.6111	1614205540784795	1
1143	0	0	143	1	2698.27	1541.08	1157.2	0	0	104.379	43.5596	190.457	3026.22	23116.4	13609.9	-190.457	138.99	71.3962	77.516	0	0	2.62353	293.802	-785.602	250	979.613	0	9.48493	8.53393	17.4383	1614205540804805	1
1144	0	0	144	1	2800.37	1498.69	1301.69	0	0	115.26	55.2129	165.741	2632.9	23105.5	13598.2	-165.741	121.095	71.8582	79.5301	0	0	2.20886	455.205	-855.617	250	883.675	0	10.6954	9.70965	19.8289	1614205540824816	1
1145	0	0	145	1	2599.73	1433.71	1166.02	0	0	108.35	45.0858	177.633	2594.03	23112.4	13608.3	-177.633	119.111	74.383	79.9937	0	0	2.94741	302.085	-790.987	250	941.758	0	10.9585	9.90668	20.1411	1614205540844827	1
1146	0	0	146	1	2797.95	1564.52	1233.43	0	0	108.393	130.807	191.974	2687.08	23112.4	13622.3	-191.974	125.467	69.6378	78.1399	0	0	3.49457	416.992	-841.553	250	943.768	0	10.3405	9.34305	18.8937	1614205540864838	1
1147	0	0	147	1	2683.81	1329.49	1354.31	0	0	73.5813	40.3476	187.583	2833	23147.2	13613.1	-187.583	130.043	74.102	81.7237	0	0	3.22127	344.535	-806.508	250	898.119	0	10.167	9.1873	18.7034	1614205540884849	1
1148	0	0	148	1	3089.44	1717.31	1372.12	0	0	73.4074	14.5444	192.979	2915.71	23147.4	13638.9	-192.979	133.646	74.9608	80.7229	0	0	2.39195	425.48	-848.091	250	964.783	0	9.92609	8.99946	18.2698	1614205540904860	1
1149	0	0	149	1	2678.87	1366.72	1312.15	0	0	103.29	31.7105	178.287	2747.1	23117.5	13621.7	-178.287	125.953	75.1807	82.4149	0	0	3.13971	384.039	-832.943	250	909.569	0	10.5223	9.50793	19.3432	1614205540924871	1
1150	0	0	150	1	2988.3	1488.9	1499.4	0	0	64.3523	18.7742	165.938	3136.7	23156.4	13634.6	-165.938	143.744	73.893	78.0158	0	0	2.93914	460.588	-863.9	250	1044.99	0	9.17724	8.40502	17.267	1614205540944882	1
1151	0	0	151	1	3027.73	1540.48	1487.25	0	0	51.7167	20.1636	195.471	3212.8	23169.1	13633.3	-195.471	147.544	72.5813	79.8647	0	0	2.92143	388.24	-833.583	250	1113.62	0	9.04092	8.1867	16.7352	1614205540964893	1
1152	0	0	152	1	2807.31	1482.61	1324.7	0	0	91.449	47.9093	178.314	2909.02	23129.3	13605.5	-178.314	133.556	71.8016	80.0627	0	0	3.73746	305.596	-789.141	250	938.683	0	9.86323	8.90372	18.1949	1614205540984904	1
1153	0	0	153	1	3013.3	1598.42	1414.87	0	0	104.646	46.2314	164.775	3034.35	23116.1	13607.2	-164.775	139.335	70.3626	80.4333	0	0	3.19679	379.979	-823.77	250	953.786	0	9.47108	8.57483	17.6249	1614205541004914	1
1154	0	0	154	1	2694.65	1400.36	1294.29	0	0	123.686	35.314	144.425	2773.74	23097.1	13618.1	-144.425	127.519	70.2899	78.5942	0	0	2.76944	409.598	-839.848	250	882.56	0	10.0762	9.23976	19.0562	1614205541024925	1
1155	0	0	155	1	2220	1089.54	1130.46	0	0	118.967	44.2884	152.634	2414.03	23101.8	13609.1	-152.634	110.977	70.8034	78.4349	0	0	2.82058	364.575	-813.099	250	815.655	0	11.4251	10.4338	21.3509	1614205541044936	1
1156	0	0	156	1	3005.87	1616.75	1389.12	0	0	83.8385	35.2454	209.974	2990.94	23136.9	13618.2	-209.974	137.544	70.0459	80.3727	0	0	3.40061	396.697	-831.063	250	936.56	0	9.57903	8.59596	17.6592	1614205541064947	1
1158	0	0	158	1	2485.52	1183.23	1302.29	0	0	57.7058	65.1597	179.187	2127.85	23063.4	13588.3	-179.187	98.0261	75.8251	86.2964	0	0	3.73345	539.109	-915.604	250	888.096	0	13.2126	11.9988	24.1143	1614205541104969	1
1159	0	0	159	1	2566.04	1183.49	1382.55	0	0	77.968	1.19279	143.319	2560.37	23142.8	13652.2	-143.319	117.309	72.0777	79.8977	0	0	2.49432	386.444	-828.982	250	785.341	0	10.8803	10.0573	20.583	1614205541124980	1
1161	0	0	161	1	2503.16	1169.65	1333.51	0	0	47.1602	63.1788	190.082	2592.77	23074	13590.2	-190.082	119.575	70.0432	79.16	0	0	3.33556	414.765	-845.007	250	914.578	0	10.7633	9.73562	19.7524	1614205541165002	1
1162	0	0	162	1	2604.69	1400.2	1204.49	0	0	118.494	67.725	196.067	2849.71	23102.3	13585.7	-196.067	131.439	68.3138	76.6362	0	0	3.41273	365.758	-813.774	250	987.428	0	9.85319	8.87406	18.0759	1614205541185012	1
1163	0	0	163	1	2278.1	1141.85	1136.25	0	0	75.3912	95.806	219.298	1935.69	23045.7	13557.6	-219.298	89.9268	72.1349	82.2715	0	0	3.68982	422.383	-845.156	250	769.692	0	14.008	12.6933	25.5855	1614205541205023	1
1164	0	0	164	1	2022.72	977.268	1045.45	0	0	117.502	80.6885	206.841	1970.36	23003.6	13572.7	-206.841	91.1719	70.9056	80.744	0	0	3.14815	400.337	-838.735	250	821.488	0	13.8112	12.4535	24.9662	1614205541225034	1
1165	0	0	165	1	2337.78	982.031	1355.75	0	0	83.5222	5.50092	171.851	2265.15	23037.6	13548.3	-171.851	103.661	72.3016	81.8085	0	0	3.03378	352.437	-813.092	250	810.348	0	12.3512	11.2495	22.6653	1614205541245045	1
1166	0	0	166	1	2359.39	1105.18	1254.22	0	0	83.2085	72.1939	174.247	2326.71	23037.9	13581.2	-174.247	107.177	69.5625	79.225	0	0	3.41881	429.023	-853.111	250	892.892	0	11.8482	10.7522	21.716	1614205541265056	1
1168	0	0	168	1	2124.36	950.639	1173.72	0	0	144.196	99.5981	156	2268.15	22976.9	13553.8	-156	105.49	67.836	77.4147	0	0	3.8324	422.221	-853.145	250	955.555	0	11.8545	10.903	22.0324	1614205541305078	1
1171	0	0	171	1	2121.95	1030.51	1091.44	0	0	76.098	7.74749	186.001	1932.53	23045	13546	-186.001	88.5006	70.7231	78.9979	0	0	2.54354	406.049	-842.69	250	805.336	0	14.0736	12.7842	25.5619	1614205541365111	1
1172	0	0	172	1	2385.6	1213.73	1171.87	0	0	134.845	100.545	194.305	2342.8	22986.3	13552.9	-194.305	108.843	66.6878	75.6239	0	0	3.86084	422.954	-851.544	250	890.238	0	11.5241	10.4612	21.017	1614205541385121	1
1175	0	0	175	1	1957.29	1030.61	926.681	0	0	68.5034	45.995	189.853	1702.02	23052.6	13607.4	-189.853	78.2009	67.8998	78.3789	0	0	2.91954	481.981	-879.489	250	894.234	0	15.5848	14.0594	28.1717	1614205541445154	1
1177	0	0	177	1	2300.53	1117.24	1183.29	0	0	77.5477	71.3897	160.864	2183.07	23043.6	13582	-160.864	100.595	67.1322	74.3182	0	0	2.73369	406.141	-835.15	250	776.679	0	12.2264	11.1832	22.6684	1614205541485176	1
1178	0	0	178	1	2068.9	1047.47	1021.43	0	0	140.685	118.265	216.414	2254.55	23080.1	13634.8	-216.414	105.519	61.6798	72.5031	0	0	2.77871	271.102	-757.832	250	806.483	0	11.5587	10.4344	21.2883	1614205541505187	1
1179	0	0	179	1	1972.76	990.621	982.14	0	0	135.023	89.4616	144.577	1961.97	23085.8	13663.6	-144.577	91.0337	62.9714	70.9743	0	0	2.11627	280.59	-760.568	250	701.648	0	13.0183	12.0254	24.4	1614205541525198	1
1180	0	0	180	1	1849.91	954.978	894.93	0	0	133.823	16.3762	137.715	1817.94	23087	13637	-137.715	83.5828	63.6546	72.1639	0	0	2.27339	252.876	-749.943	250	756.385	0	14.0647	13.0008	26.4774	1614205541545209	1
1191	0	0	191	1	1777.6	847.086	930.511	0	0	125.711	87.6034	176.206	1534.19	22995.4	13565.8	-176.206	70.9784	65.3394	70.201	0	0	2.3596	372.771	-807.783	250	683.405	0	16.5085	15.0832	29.9851	1614205541765328	1
1192	0	0	192	1	1503.44	656.36	847.08	0	0	70.4907	58.1604	152.686	1463.16	23050.6	13595.3	-152.686	67.3375	61.927	69.521	0	0	1.89729	286.743	-762.558	250	654.962	0	16.9543	15.5492	31.3294	1614205541785339	1
1193	0	0	193	1	1515.63	773.198	742.433	0	0	148.692	79.9495	152.54	1503.06	22972.4	13573.5	-152.54	69.6924	62.6958	70.538	0	0	2.62496	306.062	-769.07	250	632.261	0	16.5721	15.2437	30.5996	1614205541805350	1
1194	0	0	194	1	1995.67	984.654	1011.02	0	0	142.205	101.891	212.529	1706.41	22978.9	13551.5	-212.529	79.5393	64.359	72.3176	0	0	2.63162	327.663	-778.787	250	637.213	0	14.9637	13.5704	27.1764	1614205541825361	1
1196	0	0	196	1	1801.12	951.042	850.075	0	0	175.838	87.3158	213.45	1480.52	22945.3	13566.1	-213.45	69.2463	62.0189	69.5255	0	0	2.12854	320.518	-769.953	250	493.205	0	16.828	15.1393	30.3139	1614205541865383	1
1197	0	0	197	1	1568.32	820.831	747.492	0	0	150.417	60.398	177.065	1416.79	23070.4	13593	-177.065	65.4553	58.9153	64.6341	0	0	1.44649	237.535	-723.824	250	416.56	0	17.1449	15.546	31.1829	1614205541885394	1
1198	0	0	198	1	1494.26	660.986	833.277	0	0	63.5598	73.8436	168.643	1434.34	23057.6	13579.6	-168.643	66.1432	60.5957	68.0497	0	0	1.89373	300.384	-761.462	250	602.318	0	17.1631	15.6909	31.359	1614205541905405	1
1199	0	0	199	1	1450.31	744.534	705.778	0	0	128.374	100.916	172.862	1237.74	22992.7	13552.5	-172.862	57.4349	61.8834	68.3882	0	0	2.08727	272.345	-747.218	250	472.675	0	19.699	18.04	35.6461	1614205541925416	1
1200	0	0	200	1	1821.24	920.942	900.3	0	0	26.5915	17.3123	204.417	1442.92	22994.9	13536.4	-204.417	66.5325	65.9298	73.7215	0	0	1.98238	342.957	-795	250	628.678	0	17.7727	16.0273	31.9528	1614205541945427	1
1201	0	0	201	1	1838.71	1052.35	786.36	0	0	136.288	88.8508	179.563	1700.08	23084.5	13564.6	-179.563	78.7612	58.0372	67.6045	0	0	1.75905	247.601	-733.896	250	472.057	0	14.6163	13.294	26.6122	1614205541965437	1
1202	0	0	202	1	1601.2	755.617	845.58	0	0	101.7	23.2095	131.056	1390.64	23019.4	13530.6	-131.056	63.8704	63.1442	71.9405	0	0	1.90935	326.552	-777.324	250	460.227	0	17.8675	16.5199	33.4169	1614205541985448	1
1203	0	0	203	1	1321.77	687.554	634.217	0	0	65.2476	13.2349	139.76	1141.31	23055.9	13540.5	-139.76	52.3654	65.8566	71.0915	0	0	1.5482	241.214	-732.372	250	462.005	0	21.4751	19.9954	40.1385	1614205542005459	1
1204	0	0	204	1	1812.49	974.649	837.844	0	0	123.293	98.1218	205.992	1530.44	23097.5	13555.3	-205.992	71.0685	59.2733	66.6441	0	0	2.15299	269.554	-741.177	250	469.257	0	16.0468	14.5444	28.9797	1614205542025470	1
1205	0	0	205	1	1501.24	889.261	611.979	0	0	113.856	46.1916	202.854	1342.35	23007.3	13507.6	-202.854	61.7754	63.2788	71.5851	0	0	2.56472	252.948	-743.857	250	534.097	0	18.7675	16.8276	33.6234	1614205542045481	1
1210	0	0	210	1	1176.52	573.813	602.71	0	0	176.96	85.0845	163.853	1173.52	23143.5	13568.3	-163.853	54.7249	57.1582	64.2665	0	0	1.24975	240.18	-721.291	250	511.262	0	20.1232	18.3038	36.4645	1614205542145536	1
1211	0	0	211	1	1510.44	873.623	636.822	0	0	118.27	14.3084	190.657	1653.03	23102.5	13539.5	-190.657	75.8165	57.7252	66.4694	0	0	1.32428	275.943	-751.871	250	672.002	0	15.0751	13.6181	27.3095	1614205542165546	1
1213	0	0	213	1	1230.96	762.689	468.271	0	0	138.042	81.8148	243.651	1213.38	23082.7	13571.6	-243.651	56.7371	58.5746	65.6787	0	0	1.36826	251.618	-733.225	250	445.784	0	19.3494	17.5736	36.4942	1614205542205568	1
1214	0	0	214	1	1146.23	554.114	592.116	0	0	204.59	79.3309	137.794	1020.35	23115.9	13574.1	-137.794	47.9799	57.8176	64.3564	0	0	1.11356	205.622	-706.882	250	342.317	0	22.6729	20.7284	41.6464	1614205542225579	1
1232	0	0	232	1	1344.89	951.042	393.852	0	0	127.684	108.512	245.375	1168.49	23093.1	13544.9	-245.375	54.8727	59.7427	64.0585	0	0	1.90642	297.691	-762.662	250	493.638	0	19.9622	18.197	37.529	1614205542585775	1
1252	0	0	252	1	980.295	599.543	380.752	0	0	66.5885	36.8842	288.162	708.137	23253.9	13616.5	-288.162	33.5004	53.4578	58.7164	0	0	0.334555	200.176	-693.992	250	228.807	0	29.3666	27.0772	61.2599	1614205542985993	1
1253	0	0	253	1	870.251	506.515	363.736	0	0	117.529	80.3603	207.827	735.221	23202.9	13573.1	-207.827	34.0228	50.2525	57.505	0	0	0.437424	156.934	-668.551	250	232.084	0	29.6242	26.7416	52.7413	1614205543006004	1
1254	0	0	254	1	1103.25	679.512	423.74	0	0	43.957	62.6777	219.737	667.693	23276.5	13690.4	-219.737	30.9245	51.7768	58.5217	0	0	0.499461	199.081	-689.767	250	232.073	0	32.5657	29.356	58.7178	1614205543026015	1
1271	0	0	271	1	612.354	309.092	303.262	0	0	110.618	58.5054	175.612	544.979	23010.5	13395.6	-175.612	25.0669	45.7936	55.0605	0	0	0.584822	147.768	-655.729	250	225.239	0	38.5183	34.7321	68.313	1614205543366200	1
1275	0	0	275	1	820.622	363.775	456.847	0	0	322.695	264.097	63.7278	486.435	22898.1	13389.3	-63.7278	26.4191	47.3208	55.6272	0	0	1.00711	188.021	-675.309	250	204.777	0	35.4836	33.6531	69.1399	1614205543446244	1
1282	0	0	282	1	600.532	357.518	243.014	0	0	142.481	22.6249	146.743	362.2	22978.6	13431.5	-146.743	16.6647	46.9252	54.2912	0	0	0.113727	150.538	-656.173	250	214.81	0	56.267	51.8206	102.191	1614205543586320	1
1283	0	0	283	1	864.693	417.032	447.66	0	0	132.322	164.192	217.4	682.205	23088.5	13489.2	-217.4	32.3237	44.657	51.6501	0	0	0.45957	158.374	-656.774	250	232.237	0	29.5693	26.7617	53.2043	1614205543606331	1
1285	0	0	285	1	713.38	375.161	338.219	0	0	255.784	225.158	66.9617	475.992	23064.7	13428.3	-66.9617	24.2442	46.1899	51.3794	0	0	0.42455	160.458	-657.984	250	193.505	0	36.3461	35.1536	73.1691	1614205543646353	1
1286	0	0	286	1	628.214	282.585	345.629	0	0	320.987	272.531	223.579	482.586	22999.5	13380.9	-223.579	25.965	45.9507	52.3869	0	0	0.54451	136.051	-647.962	250	188.427	0	39.0731	34.0861	67.5763	1614205543666364	1
1310	0	0	310	1	600.608	306.53	294.079	0	0	108.983	36.5055	18.8447	369.014	23012.1	13317.9	-18.8447	17.2575	50.6616	55.7016	0	0	1.21501	137.978	-654.222	250	225.665	0	47.815	47.6265	111.412	1614205544146625	1
1312	0	0	312	1	930.814	474.325	456.489	0	0	89.7471	65.3647	231.636	640.338	23031.4	13388.7	-231.636	29.6792	50.2616	56.9031	0	0	1.07917	175.185	-676.756	250	300.447	0	33.4446	30.102	60.9458	1614205544186647	1
1315	0	0	315	1	709.625	424.856	284.77	0	0	22.2932	20.9399	383.629	424.491	23098.8	13433.2	-383.629	21.4214	48.5591	55.4865	0	0	0.895922	153.461	-660.117	250	288.175	0	39.4362	40.1645	129.971	1614205544246680	1
1316	0	0	316	1	570.412	277.563	292.849	0	0	212.03	145.484	133.345	483.922	23108.4	13507.9	-133.345	23.2051	47.4756	52.8935	0	0	0.914522	141.464	-653.416	250	208.157	0	41.1145	37.7303	75.1804	1614205544266691	1
1318	0	0	318	1	832.473	456.172	376.3	0	0	22.6209	39.9892	94.8514	603.563	23098.5	13613.4	-94.8514	28.0368	46.703	55.8014	0	0	0.408766	179.527	-673.037	250	222.937	0	33.2138	31.3451	63.7743	1614205544306712	1
1319	0	0	319	1	987.366	467.674	519.692	0	0	88.5726	81.9164	142.397	710.068	23032.5	13471.8	-142.397	32.8214	49.426	55.7452	0	0	0.883635	193.654	-682.129	250	228.667	0	29.9665	27.6872	54.9667	1614205544326723	1
1321	0	0	321	1	918.095	516.708	401.388	0	0	55.7319	20.7083	260.89	649.887	23065.4	13433.4	-260.89	30.3459	46.4785	53.332	0	0	0.958392	168.718	-665.841	250	231.218	0	31.0932	28.4292	60.8913	1614205544366745	1
1322	0	0	322	1	730.672	432.854	297.819	0	0	30.984	93.3379	147.055	553.932	23090.1	13460.4	-147.055	25.7588	46.5518	53.9238	0	0	0.993138	169.414	-665.972	250	206.099	0	36.9683	34.2306	67.2517	1614205544386756	1
1323	0	0	323	1	733.427	355.495	377.932	0	0	70.954	28.8874	157.269	566.22	23050.2	13425.2	-157.269	25.9661	44.9733	52.3684	0	0	0.616996	173.308	-664.773	250	210.222	0	36.3197	33.2663	65.728	1614205544406767	1
1324	0	0	324	1	971.124	453.698	517.426	0	0	136.158	210.119	186.134	482.982	23184.3	13443.3	-186.134	23.2543	44.8942	51.6838	0	0	0.89491	175.268	-665.703	250	213.736	0	40.5228	37.1772	71.7779	1614205544426778	1
1325	0	0	325	1	862.376	436.715	425.661	0	0	155.431	110.287	160.931	695.353	23165	13543.1	-160.931	32.4664	43.5002	50.9289	0	0	0.887412	153.16	-653.174	250	205.365	0	29.2042	26.7925	52.8318	1614205544446789	1
1327	0	0	327	1	692.589	360.148	332.441	0	0	1.40197	32.1493	76.4224	413.531	23020.1	13422	-76.4224	19.3114	46.0215	52.9497	0	0	0.809203	142.132	-651.293	250	184.566	0	45.5803	43.5343	90.0608	1614205544486810	1
1328	0	0	328	1	825.956	415.304	410.652	0	0	124.05	164.171	244.194	491.357	23196.4	13489.3	-244.194	23.4011	45.0326	52.1886	0	0	0.747327	141.971	-650.152	250	186.497	0	39.7794	36.1163	74.2753	1614205544506821	1
1329	0	0	329	1	650.957	393.874	257.083	0	0	86.2541	-7.8583	209.165	443.976	23034.9	13462	-209.165	20.3778	44.4434	51.2231	0	0	0.571932	163.23	-660.054	250	198.324	0	45.7205	41.2528	81.0102	1614205544526832	1
1330	0	0	330	1	681.913	318.158	363.755	0	0	95.3424	83.2731	180.452	405.017	23025.8	13470.5	-180.452	18.6934	43.8149	50.4027	0	0	0.484217	159.374	-650.584	250	167.531	0	49.4689	44.8326	87.1059	1614205544546843	1
1331	0	0	331	1	566.924	310.233	256.69	0	0	29.3083	25.1712	86.2059	291.45	23091.8	13528.6	-86.2059	13.5174	43.2903	51.4572	0	0	0.373842	144.071	-646.808	250	165.93	0	63.5169	60.7281	123.344	1614205544566854	1
1332	0	0	332	1	714.039	363.225	350.814	0	0	128.775	137.52	258.504	417.118	23092	13515.9	-258.504	19.8108	41.2734	50.2066	0	0	0.209514	137.017	-641.116	250	188.887	0	44.7378	40.7107	86.9615	1614205544586865	1
1333	0	0	333	1	670.846	369.063	301.783	0	0	86.5574	102.21	156.887	422.24	23134.2	13551.2	-156.887	19.5752	41.6515	51.0029	0	0	0.176268	157.321	-651.128	250	146.354	0	46.6864	42.8435	83.4015	1614205544606876	1
1334	0	0	334	1	678.723	466.325	212.398	0	0	103.231	135.089	231.206	430.063	23117.6	13518.3	-231.206	20.2138	41.4408	49.6495	0	0	0.0286117	192.103	-663.274	250	191.073	0	44.7264	40.2673	81.3694	1614205544626887	1
1335	0	0	335	1	678.013	344.836	333.177	0	0	129.994	42.0058	191.64	444.051	23090.8	13412.1	-191.64	20.4301	43.8655	52.4198	0	0	0.847159	146.957	-650.332	250	187.764	0	45.714	41.2074	80.8437	1614205544646898	1
1336	0	0	336	1	787.201	456.092	331.109	0	0	67.7335	3.12402	140.213	690.698	23153	13550.6	-140.213	31.6696	41.1331	50.249	0	0	0.520663	164.591	-656.257	250	218.792	0	29.1498	26.9956	53.6335	1614205544666909	1
1337	0	0	337	1	727.912	370.588	357.325	0	0	67.0791	32.3143	117.717	474.227	23054	13521.4	-117.717	21.8421	42.4867	50.9094	0	0	0.534613	167.027	-658.174	250	183.324	0	41.1152	38.4432	76.9459	1614205544686919	1
1340	0	0	340	1	721.402	342.659	378.744	0	0	67.9464	64.6023	215.432	630.382	23152.8	13489.2	-215.432	29.1233	44.0574	50.0365	0	0	0.763835	162.192	-658.658	250	201.304	0	32.1934	29.0765	57.8326	1614205544746952	1
1341	0	0	341	1	717.936	454.971	262.965	0	0	76.5721	41.3093	245.908	425.773	23144.2	13512.5	-245.908	19.7717	42.714	49.487	0	0	0.0908828	164.153	-651.854	250	188.411	0	45.4648	41.1058	85.4939	1614205544766963	1
1342	0	0	342	1	679.606	393.643	285.963	0	0	25.8173	-17.4531	104.784	495.409	23095.3	13471.6	-104.784	22.8982	41.7852	49.7731	0	0	0.168451	147.575	-647.627	250	191.279	0	38.616	36.4733	73.4309	1614205544786974	1
1345	0	0	345	1	715.471	450.305	265.165	0	0	110.825	13.1064	113.043	460.088	23209.6	13640.3	-113.043	21.1688	42.8549	49.7414	0	0	0.188404	169.12	-655.84	250	175.986	0	42.117	39.5168	79.3971	1614205544847007	1
1347	0	0	347	1	856.284	421.692	434.593	0	0	28.7033	30.7038	144.495	641.592	23192.1	13622.7	-144.495	29.5758	40.4778	48.4148	0	0	0.288924	155.911	-646.773	250	155.176	0	30.8536	28.3126	56.4915	1614205544887028	1
1348	0	0	348	1	816.27	408.578	407.693	0	0	86.0925	105.341	88.4229	652.174	23134.7	13548.1	-88.4229	30.5059	41.0361	47.8916	0	0	0.445499	148.858	-646.695	250	191.793	0	28.5962	27.3725	55.7109	1614205544907039	1
1349	0	0	349	1	667.73	295.566	372.164	0	0	82.0106	58.5903	175.474	521.505	23138.8	13594.8	-175.474	23.9747	42.7512	48.7125	0	0	0.136986	181.261	-658.844	250	192.754	0	38.3579	34.7868	68.461	1614205544927050	1
1350	0	0	350	1	672.028	372.646	299.383	0	0	0.312501	-22.2894	142.879	545.093	23120.8	13576	-142.879	25.2154	42.8901	47.6544	0	0	0.26758	171.373	-655.757	250	162.639	0	36.2068	33.2749	66.3011	1614205544947061	1
1351	0	0	351	1	676.501	334.988	341.513	0	0	10.2308	3.45108	122.534	564.583	23110.9	13550.3	-122.534	26.1259	41.1751	49.0986	0	0	0.241492	157.799	-650.649	250	178.908	0	34.5862	32.1739	64.1635	1614205544967072	1
1352	0	0	352	1	595.789	337.825	257.964	0	0	70.7316	87.3091	258.708	357.264	23249.7	13665.8	-258.708	16.7649	39.8986	45.1221	0	0	0.358783	179.174	-651.021	250	199.906	0	51.1208	46.7127	98.4522	1614205545267235	1
1353	0	0	353	1	595.789	337.825	257.964	0	0	70.7316	87.3091	258.708	357.264	23249.7	13665.8	-258.708	16.7649	39.8986	45.1221	0	0	0.358783	179.174	-651.021	250	199.906	0	51.1208	46.7127	98.4522	1614205545267235	1
1354	0	0	354	1	595.789	337.825	257.964	0	0	70.7316	87.3091	258.708	357.264	23249.7	13665.8	-258.708	16.7649	39.8986	45.1221	0	0	0.358783	179.174	-651.021	250	199.906	0	51.1208	46.7127	98.4522	1614205545267235	1
1355	0	0	355	1	595.789	337.825	257.964	0	0	70.7316	87.3091	258.708	357.264	23249.7	13665.8	-258.708	16.7649	39.8986	45.1221	0	0	0.358783	179.174	-651.021	250	199.906	0	51.1208	46.7127	98.4522	1614205545267235	1
1356	0	0	356	1	595.789	337.825	257.964	0	0	70.7316	87.3091	258.708	357.264	23249.7	13665.8	-258.708	16.7649	39.8986	45.1221	0	0	0.358783	179.174	-651.021	250	199.906	0	51.1208	46.7127	98.4522	1614205545267235	1
1357	0	0	357	1	595.789	337.825	257.964	0	0	70.7316	87.3091	258.708	357.264	23249.7	13665.8	-258.708	16.7649	39.8986	45.1221	0	0	0.358783	179.174	-651.021	250	199.906	0	51.1208	46.7127	98.4522	1614205545267235	1
1358	0	0	358	1	595.789	337.825	257.964	0	0	70.7316	87.3091	258.708	357.264	23249.7	13665.8	-258.708	16.7649	39.8986	45.1221	0	0	0.358783	179.174	-651.021	250	199.906	0	51.1208	46.7127	98.4522	1614205545267235	1
1359	0	0	359	1	595.789	337.825	257.964	0	0	70.7316	87.3091	258.708	357.264	23249.7	13665.8	-258.708	16.7649	39.8986	45.1221	0	0	0.358783	179.174	-651.021	250	199.906	0	51.1208	46.7127	98.4522	1614205545267235	1
1360	0	0	360	1	595.789	337.825	257.964	0	0	70.7316	87.3091	258.708	357.264	23249.7	13665.8	-258.708	16.7649	39.8986	45.1221	0	0	0.358783	179.174	-651.021	250	199.906	0	51.1208	46.7127	98.4522	1614205545267235	1
1361	0	0	361	1	595.789	337.825	257.964	0	0	70.7316	87.3091	258.708	357.264	23249.7	13665.8	-258.708	16.7649	39.8986	45.1221	0	0	0.358783	179.174	-651.021	250	199.906	0	51.1208	46.7127	98.4522	1614205545267235	1
1366	0	0	366	1	682.944	366.949	315.995	0	0	61.0913	50.5982	209.658	316.695	23060	13503.2	-209.658	14.5973	41.4931	49.2306	0	0	0.590609	167.795	-650.8	250	228.091	0	61.1686	55.0506	108.536	1614205545367290	1
1372	0	0	372	1	520.038	340.601	179.437	0	0	112.991	178.341	200.24	325.415	23107.8	13674.4	-200.24	15.4406	39.7718	46.0256	0	0	0.243424	200.72	-657.466	250	239.745	0	57.0044	51.6748	100.169	1614205545487355	1
1376	0	0	376	1	687.553	398.938	288.616	0	0	64.0999	63.8106	198.953	632.991	23156.7	13589.6	-198.953	29.1769	38.9054	45.5589	0	0	0.0132985	156.074	-644.099	250	267.653	0	30.768	27.8083	55.0372	1614205545567399	1
1379	0	0	379	1	833.901	497.043	336.858	0	0	109.929	9.24597	239.488	592.057	23210.5	13544.5	-239.488	27.4011	39.2724	46.37	0	0	0.276629	163.96	-645.9	250	188.478	0	32.5766	29.4401	60.6587	1614205545627432	1
1384	0	0	384	1	540.603	278.131	262.471	0	0	159.616	70.9631	159.661	291.283	23160.8	13582.5	-159.661	13.5038	39.3769	46.198	0	0	0.294719	160.127	-641.667	250	152.836	0	64.4279	58.8468	115.237	1614205545727486	1
1393	0	0	393	1	493.187	292.064	201.122	0	0	11.8918	77.2256	230.787	232.318	23308.5	13576.2	-230.787	10.863	37.9655	45.1802	0	0	0.616614	168.515	-641.347	250	202.239	0	78.3479	70.3704	141.348	1614205545907584	1
1395	0	0	395	1	570.768	337.642	233.126	0	0	135.077	54.8069	119.675	387.822	23085.7	13598.6	-119.675	17.9382	37.5091	44.4569	0	0	0.0988784	150.212	-632.336	250	156.37	0	46.9859	43.7956	87.7848	1614205545947606	1
1401	0	0	401	1	741.878	356.718	385.16	0	0	117.148	50.8753	75.1304	496.577	23103.6	13502.9	-75.1304	23.0445	38.9853	47.8003	0	0	0.378267	138.809	-636.594	250	171.046	0	36.4266	34.7987	71.6658	1614205546067671	1
1402	0	0	402	1	659.6	352.981	306.619	0	0	67.3924	43.4252	134.292	523.519	23153.4	13410.7	-134.292	24.0927	39.518	47.4072	0	0	0.554582	170.642	-651.545	250	215.995	0	36.739	34.0016	67.7209	1614205546087682	1
1403	0	0	403	1	655.555	370.201	285.354	0	0	65.4318	72.6384	206.473	429.292	23354.7	13481.1	-206.473	19.8298	38.0286	43.9354	0	0	0.114446	132.25	-625.909	250	190.589	0	43.6809	39.5247	77.7393	1614205546107693	1
1408	0	0	408	1	545.566	288.043	257.523	0	0	191.737	154.602	153.999	264.01	23029	13897.5	-153.999	12.5917	37.3774	44.4803	0	0	0.246567	177.06	-646.099	250	194.426	0	68.4296	62.0074	121.153	1614205546207748	1
1409	0	0	409	1	504.185	310.385	193.8	0	0	13.6817	27.0312	254.895	255.054	23306.8	13626.4	-254.895	11.9508	37.2895	45.4632	0	0	0.10281	154.699	-635.409	250	179.26	0	70.1094	63.1877	134.272	1614205546227759	1
1420	0	0	420	1	540.962	331.136	209.825	0	0	69.0483	30.3649	145.85	312.739	23251.4	13623.1	-145.85	14.356	36.5349	43.3684	0	0	0.469755	132.257	-622.703	250	191.838	0	58.3864	53.7308	105.914	1614205546447878	1
1424	0	0	424	1	785.84	445.436	340.404	0	0	12.1269	5.63808	180.155	613.434	23308.3	13647.8	-180.155	28.2839	37.6955	42.8026	0	0	0.519827	142.027	-630.827	250	189.64	0	31.3307	28.364	55.8707	1614205546527922	1
1434	0	0	434	1	697.876	338.987	358.889	0	0	76.5859	19.3678	132.991	618.838	23144.2	13634.1	-132.991	28.4093	37.1796	44.2811	0	0	0.307197	151.25	-634.118	250	202.16	0	30.6466	28.3975	56.9034	1614205546728031	1
1438	0	0	438	1	546.723	281.496	265.227	0	0	54.0176	70.5142	186.293	382.327	23266.4	13582.9	-186.293	17.6365	36.9281	43.4941	0	0	0.138231	142.42	-630.481	250	186.118	0	48.5008	44.0145	85.9654	1614205546808075	1
1463	0	0	463	1	559.623	340.953	218.67	0	0	273.536	138.733	168.825	314.491	23146.6	13614.3	-168.825	15.4269	35.8705	42.1216	0	0	0.390556	179.364	-637.759	250	175.29	0	56.4554	49.9831	98.4427	1614205547308347	1
1465	0	0	465	1	647.781	417.924	229.857	0	0	79.6366	17.9008	173.948	292.465	23240.8	13635.5	-173.948	13.393	36.6791	43.5233	0	0	0.136048	235.545	-651.862	250	140.054	0	63.2023	57.4241	111.978	1614205547348369	1
1467	0	0	467	1	672.116	436.362	235.755	0	0	11.1575	75.8971	239.628	367.644	23110	13677.2	-239.628	17.2314	35.8382	43.1085	0	0	0.369331	190.966	-644.424	250	206.237	0	48.8753	43.8879	90.3944	1614205547388391	1
1474	0	0	474	1	567.782	328.13	239.652	0	0	72.8844	48.3771	185.426	338.201	23247.6	13605	-185.426	15.5361	36.016	42.6761	0	0	0.632647	166.561	-637.224	250	162.604	0	54.3403	49.0455	96.0294	1614205547528467	1
1475	0	0	475	1	547.386	352.991	194.395	0	0	59.6467	57.6257	193.562	343.408	23360.5	13496.1	-193.562	15.8125	35.0686	42.1795	0	0	0.301096	201.813	-645.544	250	178.277	0	52.8424	47.7406	93.67	1614205547548478	1
1476	0	0	476	1	515.29	238.413	276.878	0	0	33.8308	-15.7671	130.849	350.286	23286.6	13569.5	-130.849	16.1223	35.1417	42.2724	0	0	0.270525	127.903	-619.79	250	141.778	0	51.1713	47.618	94.2579	1614205547568489	1
1478	0	0	478	1	482.305	265.35	216.956	0	0	36.986	-6.52047	188.434	331.276	23283.5	13560.3	-188.434	15.2152	34.4103	41.402	0	0	0.293562	182.826	-639.212	250	187.949	0	54.5119	49.5014	96.4407	1614205547608510	1
1488	0	0	488	1	656.082	392.778	263.304	0	0	25.119	50.6849	216.571	366.516	23195.7	13702.4	-216.571	16.9836	34.9038	41.7408	0	0	0.18614	177.409	-638.568	250	171.022	0	49.2472	44.0733	88.1587	1614205547808619	1
1489	0	0	489	1	485.25	279.073	206.178	0	0	113.058	90.93	70.4023	285.979	23207.4	13462.8	-70.4023	13.371	34.1861	41.4865	0	0	0.163118	188.427	-638.861	250	181.02	0	57.2147	55.3051	113.159	1614205547828630	1
1494	0	0	494	1	614.735	299.078	315.657	0	0	31.752	-1.72227	168.202	402.33	23288.7	13555.5	-168.202	18.4819	34.4012	40.6528	0	0	0.367791	182.217	-637.84	250	189.404	0	45.0439	41.1918	80.6193	1614205547928685	1
1499	0	0	499	1	493.371	337.813	155.558	0	0	48.0501	-7.98816	153.01	290.844	23272.4	13661.4	-153.01	13.3391	33.3325	40.9962	0	0	0.235282	151.598	-625.589	250	170.425	0	60.9027	56.0522	109.788	1614205548028739	1
1503	0	0	503	1	476.462	299.853	176.609	0	0	115.331	-13.7511	136.374	227.004	23205.1	13667.2	-136.374	10.4108	35.803	42.1035	0	0	0.201511	142.262	-621.454	250	161.173	0	78.5762	72.7541	143.573	1614205548108783	1
1510	0	0	510	1	487.759	307.318	180.442	0	0	45.0616	25.6479	145.417	294.533	23175.7	13627.8	-145.417	13.5413	35.1126	41.2004	0	0	0.095283	124.557	-615.372	250	145.283	0	60.3649	55.7523	110.049	1614205548248859	1
1512	0	0	512	1	610.901	372.376	238.526	0	0	54.1406	-11.2205	178.073	313.717	22867.7	13664.6	-178.073	14.3741	34.464	42.3763	0	0	0.10044	193.733	-645.919	250	162.86	0	57.7715	52.7654	102.71	1614205548288881	1
1515	0	0	515	1	652.135	351.259	300.876	0	0	53.9754	-18.7132	257.053	392.315	23366.1	13572.5	-257.053	18.2903	33.1804	39.4837	0	0	0.199789	157.969	-627.509	250	176.342	0	43.6951	39.9888	85.311	1614205548348914	1
1529	0	0	529	1	599.406	322.186	277.22	0	0	42.0234	27.2694	152.822	338.64	23178.8	13526.5	-152.822	15.5678	33.0955	40.5548	0	0	0.268137	180.871	-635.656	250	204.153	0	52.2705	47.9537	94.266	1614205548629066	1
1531	0	0	531	1	625.123	340.542	284.581	0	0	-27.2875	42.075	216.121	349.846	23347.7	13611.3	-216.121	16.3949	33.1034	41.0121	0	0	0.316354	188.207	-636.034	250	159.183	0	50.4809	44.9502	89.9764	1614205548669088	1
1542	0	0	542	1	553.382	297.342	256.04	0	0	96.5951	22.2463	73.8326	367.618	23223.8	13531.5	-73.8326	16.9954	32.9079	38.8416	0	0	0.216063	137.389	-617.336	250	152.976	0	44.5604	42.7829	88.5042	1614205548889208	1
1554	0	0	554	1	530.938	226.599	304.338	0	0	59.5783	48.3931	156.368	347.42	23260.9	13605	-156.368	15.9751	33.0642	39.8948	0	0	0.268611	123.721	-612.934	250	149.465	0	50.855	46.4827	91.6322	1614205549129339	1
1559	0	0	559	1	547.029	279.08	267.949	0	0	68.8042	-10.1304	134.044	244.304	23251.6	13563.9	-134.044	11.204	34.332	39.9864	0	0	0.26824	143.689	-619.189	250	127.673	0	71.1929	66.4153	130.84	1614205549229393	1
1563	0	0	563	1	487.405	267.566	219.839	0	0	117.696	70.8717	119.362	311.94	23202.7	13482.9	-119.362	14.4427	32.5626	40.2418	0	0	0.358295	175.21	-632.352	250	173.587	0	55.1402	51.3095	101.683	1614205549309437	1
1572	0	0	572	1	660.938	381.396	279.542	0	0	73.5429	52.8128	186.792	352.1	23246.9	13600.6	-186.792	16.1837	32.6321	38.077	0	0	0.270936	174.976	-631.369	250	173.2	0	49.8919	45.0565	88.331	1614205549489535	1
1575	0	0	575	1	500.243	288.991	211.252	0	0	60.309	40.3321	121.443	253.369	23160.5	13613.1	-121.443	11.679	32.4702	41.2211	0	0	0.378885	131.361	-613.778	250	156.564	0	67.8885	63.1423	125.28	1614205549549567	1
1598	0	0	598	1	635.835	408.732	227.103	0	0	98.8461	11.7775	40.1682	341.473	22922.6	13741.3	-40.1682	15.8572	32.5315	39.2891	0	0	0.130252	150.723	-622.34	250	182.56	0	45.6216	44.8168	97.4764	1614205550109873	1
1600	0	0	600	1	642.684	389.161	253.524	0	0	121.817	75.6038	16.4193	284.11	22899.6	13677.5	-16.4193	13.3837	32.5387	40.8473	0	0	0.188679	186.805	-636.604	250	207.751	0	52.5381	52.398	118.315	1614205550149894	1
1601	0	0	601	1	588.432	352.83	235.601	0	0	76.2461	25.5904	274.016	346.383	22945.2	13727.5	-274.016	16.2549	33.6588	40.7606	0	0	0.363872	175.903	-631.075	250	210.16	0	49.1858	44.656	99.0065	1614205550169905	1
1603	0	0	603	1	656.293	324.183	332.11	0	0	76.9523	-17.0128	266.107	421.051	22944.5	13670.4	-266.107	19.6826	32.3494	39.7169	0	0	0.234313	159.907	-630.368	250	196.462	0	40.6259	36.9891	80.5792	1614205550209927	1
1606	0	0	606	1	582.689	285.007	297.682	0	0	-21.8619	84.2988	37.3846	365.09	22943.7	13668.8	-37.3846	17.3778	35.4549	41.8633	0	0	0.470876	168.985	-638.442	250	184.686	0	42.9207	42.3227	91.7094	1614205550269960	1
1607	0	0	607	1	559.384	349.355	210.029	0	0	69.5215	110.256	112.645	323.847	22852.3	13642.8	-112.645	15.1259	33.6344	41.4804	0	0	0.252618	147.872	-623.444	250	151.192	0	52.9524	50.098	98.9606	1614205550289971	1
1608	0	0	608	1	642.014	362.854	279.16	0	0	96.6909	10.5433	288.699	344.485	22924.8	13642.9	-288.699	16.281	32.6576	40.778	0	0	0.0853571	165.999	-632.349	250	192.946	0	48.0705	44.3714	101.625	1614205550309982	1
1609	0	0	609	1	718.156	415.578	302.578	0	0	24.0257	80.9424	194.983	427.96	22897.8	13672.1	-194.983	19.8602	33.8482	39.323	0	0	0.0983147	161.8	-631.97	250	218.73	0	41.8716	37.8648	73.8637	1614205550329992	1
1610	0	0	610	1	689.04	399.92	289.12	0	0	91.1717	62.2477	42.9154	389.113	22930.3	13690.8	-42.9154	18.1609	33.0267	39.3788	0	0	0.402295	207.33	-646.306	250	213.581	0	40.3265	39.4132	85.483	1614205550350003	1
1611	0	0	611	1	569.507	303.742	265.765	0	0	114.023	22.6488	209.467	347.184	23007.1	13630.8	-209.467	15.9633	32.375	39.4759	0	0	0.160196	164.37	-627.157	250	203.612	0	50.9962	45.736	90.1967	1614205550370014	1
1613	0	0	613	1	517.163	271.436	245.728	0	0	53.9058	37.9377	168.576	391.364	22867.9	13715.1	-168.576	17.9752	32.8953	41.293	0	0	0.591775	163.695	-633.805	250	189.82	0	45.988	41.6966	82.3299	1614205550410036	1
1616	0	0	616	1	590.787	378.044	212.744	0	0	62.8279	76.0409	260.059	267.481	22859	13677	-260.059	12.5419	33.4166	41.6051	0	0	0.455047	193.823	-646.011	250	168.555	0	63.1713	57.8195	123.797	1614205550470069	1
1620	0	0	620	1	680.014	321.124	358.889	0	0	103.39	32.2137	196.193	412.382	22918.1	13720.9	-196.193	18.9294	31.9674	39.3173	0	0	0.0873371	194.913	-641.441	250	230.665	0	43.4434	38.7535	76.4194	1614205550550112	1
1621	0	0	621	1	505.142	312.389	192.752	0	0	70.6368	-19.3567	171.538	249.589	22950.8	13672.8	-171.538	11.4227	33.6203	40.6372	0	0	0.243718	148.671	-624.755	250	180.145	0	71.2347	64.8017	126.045	1614205550570123	1
1622	0	0	622	1	651.856	439.492	212.364	0	0	33.456	85.4849	216.537	431.534	22888.3	13667.6	-216.537	20.0703	33.4294	40.2624	0	0	0.497905	181.886	-635.743	250	177.613	0	41.2686	37.3702	73.9252	1614205550590134	1
1624	0	0	624	1	691.344	385.702	305.641	0	0	30.804	76.6829	221.687	319.396	22891	13676.4	-221.687	14.8538	33.8229	41.6392	0	0	0.458144	200.717	-650.851	250	183.923	0	55.3996	49.9418	99.4753	1614205550630156	1
1626	0	0	626	1	668.232	414.022	254.21	0	0	5.74009	6.87609	238.45	465.301	22916.1	13746.2	-238.45	21.6959	32.4407	40.8634	0	0	0.149854	179.089	-639.166	250	223.063	0	38.2618	34.1252	70.7616	1614205550670178	1
1628	0	0	628	1	541.259	256.92	284.339	0	0	0.328092	-23.6348	188.924	374.727	22921.5	13677.1	-188.924	17.3268	32.4465	40.8542	0	0	0.28829	163.343	-630.335	250	216.719	0	48.0968	42.9019	84.1677	1614205550710199	1
1629	0	0	629	1	592.043	287.763	304.28	0	0	56.1189	27.3186	228.418	330.132	22965.3	13725.8	-228.418	15.2516	33.6752	40.777	0	0	0.182621	178.502	-637.239	250	201.886	0	53.6005	48.0994	97.2944	1614205550730210	1
1632	0	0	632	1	726.069	372.96	353.108	0	0	-4.57798	44.2793	133.992	467.748	22926.4	13708.8	-133.992	21.7572	33.2565	40.0458	0	0	0.441652	201.933	-644.427	250	191.281	0	38.1299	34.7876	69.4693	1614205550790243	1
1633	0	0	633	1	781.531	404.904	376.627	0	0	62.8971	36.0042	179.155	532.652	22958.6	13717.1	-179.155	24.4446	32.2533	41.09	0	0	0.330071	180.109	-639.851	250	230.86	0	34.3842	30.9226	61.2572	1614205550810254	1
1634	0	0	634	1	531.842	305.376	226.466	0	0	54.7104	111.421	216.205	422.866	22867.1	13641.7	-216.205	19.7218	32.6597	38.9161	0	0	0.490566	158.69	-623.22	250	153.213	0	41.2921	37.7158	74.2225	1614205550830265	1
1635	0	0	635	1	660.038	373.01	287.028	0	0	2.26633	0.360497	63.4149	412.609	22919.5	13752.7	-63.4149	19.2515	31.2291	38.6435	0	0	0.373888	178.345	-632.2	250	210.774	0	39.0108	37.5976	78.1387	1614205550850276	1
1636	0	0	636	1	747.393	428.573	318.821	0	0	80.561	38.8535	223.595	647.766	22940.9	13714.2	-223.595	29.8803	31.2251	37.5801	0	0	0.182736	177.373	-631.574	250	248.865	0	27.7649	24.787	50.405	1614205550870287	1
1637	0	0	637	1	574.426	363.667	210.76	0	0	72.9347	29.1677	206.979	358.012	22848.9	13723.9	-206.979	16.4526	32.3375	39.4051	0	0	0.0880712	183.972	-639.373	250	191.835	0	49.3157	44.3103	87.8476	1614205550890298	1
1638	0	0	638	1	753.679	351.928	401.751	0	0	88.7015	69.2733	204.942	522.658	22932.8	13683.8	-204.942	24.1099	33.0753	38.312	0	0	0.256043	193.336	-641.16	250	216.509	0	34.5667	31.0196	61.1779	1614205550910308	1
1639	0	0	639	1	653.982	383.86	270.121	0	0	62.7112	53.2771	137.377	450.689	22859.1	13699.8	-137.377	20.7652	31.8964	38.498	0	0	0.179944	169.5	-630.868	250	187.73	0	38.729	35.7532	71.444	1614205550930319	1
1640	0	0	640	1	673.472	330.831	342.641	0	0	50.5469	-25.4793	217.559	483.637	22871.3	13678.9	-217.559	22.2799	32.8444	39.4943	0	0	0.257606	187.626	-640.032	250	210.295	0	37.0048	33.4641	67.0369	1614205550950330	1
1641	0	0	641	1	704.581	326.853	377.728	0	0	2.80606	48.027	247.003	523.549	22919	13705.1	-247.003	24.5545	30.997	38.6295	0	0	0.53122	222.717	-656.178	250	255.651	0	33.27	29.5981	62.559	1614205550970341	1
1642	0	0	642	1	579.405	375.352	204.053	0	0	64.3011	23.176	103.065	339.752	22957.2	13630.2	-103.065	15.6668	32.8712	39.1558	0	0	0.288016	207.921	-647.447	250	181.252	0	49.6611	47.0684	94.645	1614205550990352	1
1643	0	0	643	1	645.484	349.489	295.996	0	0	12.2184	58.72	182.677	505.683	23009.2	13694.4	-182.677	23.4212	32.4908	39.603	0	0	0.558257	150.428	-624.735	250	161.858	0	35.8328	32.0104	63.2407	1614205551010363	1
1645	0	0	645	1	871.654	446.881	424.774	0	0	91.7159	78.5577	162.36	628.289	22929.7	13674.5	-162.36	28.9804	31.123	39.0259	0	0	0.558787	175.951	-633.015	250	202.593	0	28.8579	26.2005	51.8382	1614205551050385	1
1646	0	0	646	1	666.368	352.544	313.824	0	0	29.3335	34.4462	66.1093	586.09	22892.5	13718.6	-66.1093	27.2701	31.9614	38.9052	0	0	0.501826	180.47	-634.974	250	238.694	0	28.2177	27.1768	56.9422	1614205551070396	1
1647	0	0	647	1	747.292	399.259	348.033	0	0	74.7021	36.6654	111.945	661.307	22946.8	13716.4	-111.945	30.4834	32.0836	38.7975	0	0	0.257486	169.897	-635.604	250	252.124	0	26.7745	24.9809	50.7659	1614205551090407	1
1648	0	0	648	1	746.045	471.506	274.539	0	0	61.8425	49.3322	256.892	559.857	22959.6	13703.7	-256.892	26.1381	30.8388	38.568	0	0	0.495876	141.135	-617.939	250	197.585	0	30.844	27.7987	59.9669	1614205551110417	1
1649	0	0	649	1	671.913	262.153	409.76	0	0	33.0554	-30.2547	72.7648	594.85	22888.7	13683.7	-72.7648	27.5646	34.326	40.043	0	0	0.343495	135.915	-621.888	250	202.259	0	28.5632	27.5779	57.7099	1614205551130428	1
1650	0	0	650	1	561.135	329.97	231.165	0	0	56.228	-15.5644	198.359	435.852	22965.2	13669	-198.359	19.9979	32.626	40.8299	0	0	0.290946	183.184	-638.724	250	207.937	0	41.4501	37.4111	73.6246	1614205551150439	1
1651	0	0	651	1	731.212	396.981	334.23	0	0	10.3195	35.0808	89.5126	461.424	22911.5	13718	-89.5126	21.4836	32.1704	39.7212	0	0	0.699369	151.465	-624.583	250	192.118	0	36.7374	34.5926	70.4651	1614205551170450	1
1652	0	0	652	1	636.511	332.367	304.144	0	0	46.9852	67.8093	155.626	476.12	22974.5	13685.3	-155.626	21.9776	31.4167	39.0759	0	0	0.456762	184.222	-637.398	250	206.91	0	37.1611	33.9088	67.002	1614205551190461	1
1653	0	0	653	1	722.047	473.626	248.421	0	0	41.5475	16.9557	140.86	546.261	22880.3	13736.1	-140.86	25.1194	30.5361	37.7301	0	0	0.375005	201.803	-640.865	250	234.667	0	32.1426	29.6143	59.2271	1614205551210472	1
1654	0	0	654	1	565.184	265.442	299.743	0	0	48.6396	54.9458	191.907	428.846	22972.8	13698.1	-191.907	19.7559	31.8166	38.2157	0	0	0.26725	150.651	-620.462	250	191.655	0	41.1931	37.0358	72.9359	1614205551230483	1
1655	0	0	655	1	723.292	401.178	322.115	0	0	2.64717	33.1396	203.966	554.143	22919.2	13719.9	-203.966	25.6923	31.0526	39.3852	0	0	0.423139	120.765	-609.028	250	188.145	0	32.5871	28.8447	57.618	1614205551250494	1
1656	0	0	656	1	771.252	437.802	333.45	0	0	16.0051	-18.0762	220.961	511.595	22905.8	13771.2	-220.961	23.6929	31.3483	38.3552	0	0	0.279788	209.916	-644.439	250	265.569	0	34.7361	30.9844	62.6871	1614205551270505	1
1657	0	0	657	1	591.179	378.113	213.066	0	0	-10.9879	-18.5	186.792	447.397	23032.4	13671.9	-186.792	20.7391	31.4868	37.0243	0	0	0.383908	152.648	-620.462	250	186.026	0	39.4297	35.3134	69.531	1614205551290515	1
1658	0	0	658	1	709.563	379.453	330.11	0	0	74.872	76.9411	119.978	462.67	22946.6	13676.1	-119.978	21.4285	30.9207	38.7655	0	0	0.101052	210.485	-639.586	250	211.271	0	37.2167	34.6737	68.9982	1614205551310526	1
1659	0	0	659	1	774.473	357.702	416.771	0	0	-30.1637	51.969	97.4753	691.326	22952	13701.1	-97.4753	32.557	30.3	38.093	0	0	0.644828	173.643	-634.816	250	287.989	0	24.8238	23.151	47.1743	1614205551330537	1
1660	0	0	660	1	614.89	362.608	252.281	0	0	-9.45517	22.038	111.313	402.422	22931.3	13731	-111.313	18.7514	33.0644	38.043	0	0	0.258508	164.702	-625.584	250	172.484	0	42.3498	39.4668	79.7034	1614205551350548	1
1661	0	0	661	1	739.353	396.48	342.873	0	0	14.1794	30.4048	162.127	399.729	22907.6	13722.7	-162.127	18.4513	31.4395	38.5084	0	0	0.37124	182.869	-635.478	250	212.801	0	44.0945	39.7812	78.5529	1614205551370559	1
1662	0	0	662	1	691.569	319.922	371.646	0	0	0.414938	65.5263	144.007	689.505	22921.4	13687.6	-144.007	32.0937	31.3177	38.3125	0	0	0.519866	146.719	-625.981	250	248.048	0	26.1518	23.7804	47.6328	1614205551390570	1
1664	0	0	664	1	667.746	271.55	396.196	0	0	48.6904	76.7876	102.027	400.457	22972.8	13676.3	-102.027	18.6231	31.8069	39.992	0	0	0.684195	182.315	-637.142	250	182.725	0	42.2659	39.9339	79.8812	1614205551430592	1
1665	0	0	665	1	736.969	416.852	320.118	0	0	48.1576	-25.8237	177.969	496.387	23272.3	13579.6	-177.969	22.7606	32.2319	39.0465	0	0	0.377087	196.837	-636.804	250	192.379	0	36.1954	32.8899	64.9902	1614205551450603	1
1666	0	0	666	1	774.079	397.992	376.087	0	0	344.662	-87.806	120.169	644.598	22975.8	13641.6	-120.169	32.891	31.6097	37.545	0	0	0.713948	202.172	-649.562	250	253.62	0	26.9667	23.8967	48.3165	1614205551470614	1
1667	0	0	667	1	596.008	291.253	304.755	0	0	5.70177	26.1291	93.0913	364.085	23015.8	13627.3	-93.0913	16.9466	32.2431	38.996	0	0	0.682064	155.89	-625.335	250	176.836	0	45.8972	43.2663	87.5466	1614205551490624	1
1668	0	0	668	1	740.8	422.627	318.172	0	0	181.102	-68.5123	156.272	459.969	23039.7	13622.3	-156.272	21.3528	32.9576	39.3088	0	0	0.277166	174.34	-635.148	250	191.816	0	39.0093	35.4405	70.4331	1614205551510635	1
1670	0	0	670	1	774.14	408.982	365.158	0	0	12.7378	1.96476	182.392	524.422	23108.4	13551.8	-182.392	24.1762	32.9669	39.7219	0	0	0.333611	191.193	-641.417	250	244.919	0	34.7502	31.4048	61.7777	1614205551550657	1
1675	0	0	675	1	567.826	306.369	261.457	0	0	24.629	50.4775	131.001	366.502	23096.5	13602.9	-131.001	16.9657	34.137	40.4702	0	0	0.599212	170.715	-634.263	250	195.801	0	48.0332	44.3788	88.4827	1614205551650712	1
1677	0	0	677	1	666.026	345.926	320.1	0	0	29.3153	89.7312	130.883	489.467	22992.1	13563.7	-130.883	22.7902	33.8132	39.67	0	0	0.926526	184.668	-637.66	250	185.19	0	36.0455	33.6303	66.7446	1614205551690733	1
1681	0	0	681	1	700.799	407.16	293.64	0	0	62.108	-13.9793	222.201	393.219	23059	13667.4	-222.201	18.1123	32.1555	40.5513	0	0	0.24293	168.465	-631.938	250	169.576	0	44.9137	40.5089	81.6855	1614205551770777	1
1682	0	0	682	1	597.673	372.773	224.901	0	0	66.5831	-50.9657	178.459	333.763	23253.9	13505.1	-178.459	15.3054	33.0769	37.8702	0	0	0.227358	177.374	-634.248	250	182.371	0	52.6095	47.833	93.93	1614205551790788	1
1683	0	0	683	1	692.619	390.616	302.003	0	0	-0.332451	109.713	181.511	402.716	23021.8	13643.4	-181.511	18.8775	32.7925	39.7065	0	0	0.865097	165.06	-630.839	250	178.944	0	44.0541	39.7063	77.2955	1614205551810799	1
1685	0	0	685	1	618.692	342.832	275.86	0	0	27.2693	68.6314	288.314	457.782	22894.5	13684.4	-288.314	21.8039	31.0612	38.746	0	0	0.653288	176.709	-632.582	250	196.747	0	35.7392	32.8674	75.4576	1614205551850821	1
1686	0	0	686	1	709.126	397.086	312.04	0	0	5.71429	103.216	107.784	550.496	23015.7	13649.9	-107.784	25.8962	30.1406	37.2454	0	0	0.566299	167.225	-625.514	250	228.143	0	30.659	28.7108	57.4719	1614205551870832	1
1687	0	0	687	1	566.53	348.966	217.564	0	0	-27.2414	13.2919	160.181	518.94	22949	13739.8	-160.181	24.1763	31.6396	38.9523	0	0	0.634131	165.168	-629.426	250	198.655	0	34.4796	31.1008	61.632	1614205551890842	1
1688	0	0	688	1	688.083	391.484	296.599	0	0	-10.4882	51.0183	197.554	679.479	22932.3	13702.1	-197.554	31.6349	30.8656	36.9944	0	0	0.293593	168.759	-628.855	250	235.777	0	26.5851	23.5858	47.1018	1614205551910853	1
1691	0	0	691	1	703.169	393.61	309.559	0	0	107.642	43.5564	122.304	456.803	23212.8	13510.2	-122.304	21.0476	31.9381	38.4413	0	0	0.4118	150.271	-621.026	250	185.895	0	38.0695	35.2422	70.6591	1614205551970886	1
1692	0	0	692	1	673.337	412.665	260.672	0	0	84.4683	-27.5798	162.514	513.238	23236	13481.7	-162.514	23.4856	31.0754	38.3985	0	0	0.205877	172.882	-631.811	250	187.343	0	34.8375	31.6534	62.7145	1614205551990897	1
1693	0	0	693	1	647.698	363.259	284.439	0	0	44.9635	-30.0475	271.693	402.451	22876.8	13683.5	-271.693	18.9129	32.2735	39.0381	0	0	0.368099	170.645	-632.121	250	193.172	0	41.669	38.1874	84.4033	1614205552010908	1
1695	0	0	695	1	755.294	371.457	383.837	0	0	77.2947	-25.4272	112.075	628.916	22944.2	13678.8	-112.075	28.9047	31.7231	37.6558	0	0	0.440797	183.813	-637.251	250	215.486	0	27.8372	26.1088	53.0148	1614205552050930	1
1697	0	0	697	1	674.701	408.014	266.688	0	0	50.2483	61.6043	250.868	480.555	22971.2	13691.5	-250.868	22.4351	31.1909	38.7652	0	0	0.73161	234.943	-659.187	250	217.711	0	35.7775	32.257	68.4264	1614205552090951	1
1698	0	0	698	1	724.134	423.059	301.074	0	0	-0.473857	11.0926	202.049	602.503	23021.9	13642.3	-202.049	27.9103	31.5932	39.0579	0	0	0.801929	196.57	-640.731	250	213.35	0	30.2334	26.9568	53.5195	1614205552110962	1
1699	0	0	699	1	588.089	321.213	266.876	0	0	2.40569	40.168	229.997	432.434	23019.1	13613.3	-229.997	20.1658	31.7255	38.7411	0	0	0.780729	158.726	-622.86	250	176.73	0	40.5086	36.0485	73.4601	1614205552130973	1
1700	0	0	700	1	618.268	360.394	257.874	0	0	33.302	37.9941	146.895	482.369	22888.5	13715.1	-146.895	22.2319	30.8265	39.9623	0	0	0.758578	154.189	-622.444	250	180.774	0	36.8209	33.543	66.7153	1614205552150984	1
1701	0	0	701	1	777.274	472.838	304.436	0	0	39.1457	-8.82897	251.07	637.269	22982.3	13662.3	-251.07	29.6774	31.7617	36.8294	0	0	0.445526	181.625	-633.005	250	236.935	0	27.5546	25.0288	52.6982	1614205552170995	1
1702	0	0	702	1	574.914	327.605	247.309	0	0	6.92606	35.9329	209.004	431.635	22914.9	13717.1	-209.004	20.0133	30.03	39.281	0	0	0.443977	188.725	-639.186	250	214.118	0	40.7493	36.03	72.0897	1614205552191006	1
1703	0	0	703	1	783.758	430.605	353.152	0	0	79.3079	-18.562	249.213	654.114	22942.2	13672	-249.213	30.3631	30.8435	37.0753	0	0	0.240177	201	-642.865	250	260.061	0	26.8943	24.3125	51.3401	1614205552211017	1
1704	0	0	704	1	781.043	516.122	264.922	0	0	24.5007	76.729	99.3936	653.1	22997	13676.4	-99.3936	30.4778	30.3969	37.1807	0	0	0.469909	179.454	-632.909	250	274.563	0	26.0545	24.5439	49.8297	1614205552231028	1
1705	0	0	705	1	677.304	407.766	269.539	0	0	70.9668	-14.9859	150.598	556.731	22950.5	13668.4	-150.598	25.4933	31.8815	37.7397	0	0	0.439442	188.541	-635.303	250	216.112	0	32.0708	29.5079	58.5991	1614205552251039	1
1706	0	0	706	1	644.814	334.929	309.885	0	0	-7.91332	66.0737	131.757	572.092	22929.7	13687	-131.757	26.7191	30.8385	37.1659	0	0	0.713434	207.939	-646.269	250	242.866	0	30.4669	27.9042	55.9127	1614205552271049	1
1707	0	0	707	1	597.828	321.891	275.937	0	0	75.2463	-9.34448	246.139	345.298	22946.2	13662.8	-246.139	16.0084	30.7657	39.61	0	0	0.342613	160.583	-625.908	250	189.744	0	49.3028	44.6173	93.4524	1614205552291060	1
1708	0	0	708	1	625.087	334.785	290.301	0	0	5.89674	37.4992	161.571	447.581	22915.9	13615.9	-161.571	20.7088	31.8246	38.5049	0	0	0.538593	160.366	-626.992	250	174.629	0	39.6317	35.9004	70.7145	1614205552311071	1
1710	0	0	710	1	617.979	342.71	275.269	0	0	-14.077	51.7896	139.541	466.53	23035.5	13601.6	-139.541	21.7608	31.5091	38.1592	0	0	0.74525	198.04	-643.434	250	218.429	0	37.4265	34.108	67.9451	1614205552351093	1
1711	0	0	711	1	854.798	501.008	353.789	0	0	16.0427	16.069	188.194	691.18	23304.4	13537.7	-188.194	31.8719	28.5297	36.1109	0	0	0.371691	198.947	-636.956	250	275.97	0	25.6902	23.0662	45.9841	1614205552371104	1
1713	0	0	713	1	519.487	276.735	242.753	0	0	107.806	47.0705	172.824	423.883	23312.3	13506.7	-172.824	19.4664	30.2059	36.6283	0	0	0.227039	176.777	-627.249	250	223.791	0	41.0288	36.9877	73.0059	1614205552411126	1
1717	0	0	717	1	637.707	281.04	356.667	0	0	1.31667	67.4578	194.39	390.109	23319.1	13486.3	-194.39	18.1442	29.1992	39.1531	0	0	0.474921	229.356	-649.321	250	211.567	0	44.4548	39.5124	78.0978	1614205552491169	1
1719	0	0	719	1	743.825	423.944	319.882	0	0	176.149	11.6672	222.444	519.007	23144.3	13542.1	-222.444	24.131	31.4605	38.4699	0	0	0.680463	181.888	-633.271	250	217.923	0	34.0747	30.5652	61.8056	1614205552531191	1
1720	0	0	720	1	643.241	352.391	290.85	0	0	91.0576	43.7822	214.546	553.656	23329	13510	-214.546	25.5005	29.4127	36.6289	0	0	0.43595	178.892	-630.322	250	238.745	0	31.5725	28.2228	56.833	1614205552551202	1
1721	0	0	721	1	625.807	335.041	290.766	0	0	68.9251	39.8582	86.6967	401.543	23251.5	13513.9	-86.6967	18.5768	30.6982	37.947	0	0	0.443552	203.374	-638.785	250	212.613	0	40.8596	38.865	79.1165	1614205552571213	1
1724	0	0	724	1	552.743	270.675	282.067	0	0	43.675	23.1668	147.007	426.938	22878.1	13630.3	-147.007	19.6254	31.3215	38.1398	0	0	0.495873	147.432	-618.109	250	173.887	0	40.8071	37.7156	74.4126	1614205552631246	1
1726	0	0	726	1	731.957	397.778	334.179	0	0	121.188	33.136	179.82	703.06	23298.9	13520.6	-179.82	32.2736	28.8787	36.2315	0	0	0.35903	180.55	-633.589	250	268.704	0	25.3889	22.8517	45.6981	1614205552671267	1
1727	0	0	727	1	747.436	496.344	251.092	0	0	16.3089	47.7459	261.507	474.428	23304.1	13506	-261.507	22.3101	29.5816	38.3357	0	0	0.551588	252.172	-666.66	250	269.935	0	35.2292	31.7359	69.4674	1614205552691278	1
1728	0	0	728	1	474.672	274.646	200.026	0	0	31.4723	-15.2022	265.411	338.042	22890.3	13668.6	-265.411	15.854	30.4218	37.7732	0	0	0.273014	157.798	-620.197	250	186.756	0	48.5277	44.3887	96.4773	1614205552711289	1
1732	0	0	732	1	820.942	450.223	370.719	0	0	84.7356	60.6824	222.659	568.005	23235.7	13393.4	-222.659	26.2539	31.627	39.8514	0	0	0.592589	216.111	-654.765	250	183.661	0	31.6278	28.2985	57.377	1614205552791333	1
1734	0	0	734	1	760.908	415.723	345.185	0	0	71.8026	56.7263	153.206	488.782	23149	13397.4	-153.206	22.4881	33.1392	39.1645	0	0	0.584216	196.618	-645.525	250	168.817	0	36.5918	33.5726	66.5448	1614205552831355	1
1735	0	0	735	1	728.299	473.206	255.092	0	0	99.8033	37.6096	111.749	474.325	23220.6	13416.5	-111.749	21.8634	33.7832	39.3591	0	0	0.509418	199.405	-643.335	250	218.188	0	36.9344	34.487	69.6552	1614205552851365	1
1736	0	0	736	1	808.214	500.038	308.176	0	0	10.2057	40.7711	317.675	420.578	23210.6	13313.7	-317.675	20.3855	32.7933	40.6053	0	0	0.753129	200.422	-648.411	250	242.806	0	37.9716	35.4628	88.8045	1614205552871376	1
1737	0	0	737	1	652.623	378.402	274.221	0	0	30.0226	51.4701	121.805	531.851	23091.1	13303	-121.805	24.6296	31.9367	38.0748	0	0	0.54508	134.186	-614.776	250	198.642	0	32.6411	30.4318	61.486	1614205552891387	1
1740	0	0	740	1	716.054	349.152	366.902	0	0	-49.1552	-33.2996	201.084	458.677	23170.3	13387.7	-201.084	21.5615	32.0424	40.3813	0	0	0.55111	188.448	-645.31	250	208.04	0	38.8056	34.6141	68.8739	1614205552951420	1
1741	0	0	741	1	911.769	409.108	502.662	0	0	74.0237	27.9032	98.8158	584.719	23146.8	13326.5	-98.8158	26.9743	33.3778	39.2159	0	0	0.526764	166.865	-634.651	250	224.064	0	29.7515	28.2282	57.6712	1614205552971431	1
1742	0	0	742	1	796.598	450.297	346.3	0	0	145.618	37.4639	81.1646	619.753	23174.8	13416.6	-81.1646	28.7737	31.8836	38.4939	0	0	0.289606	214.758	-655.465	250	257.602	0	27.2579	26.0253	53.7385	1614205552991442	1
1743	0	0	743	1	610.955	237.196	373.758	0	0	9.25242	-88.8047	47.5659	480.606	23111.9	13343.6	-47.5659	22.5641	34.2392	40.0229	0	0	0.336326	180.836	-642.527	250	218.903	0	33.4429	33.0727	71.1611	1614205553011453	1
1744	0	0	744	1	713.642	311.357	402.286	0	0	122.604	126.755	99.444	421.936	23197.8	13427	-99.444	19.847	32.1594	41.0388	0	0	0.608593	224.255	-657.029	250	228.931	0	40.2489	37.9981	75.7814	1614205553031464	1
1745	0	0	745	1	729.826	308.132	421.694	0	0	19.2578	41.5564	123.696	352.732	22902.5	13611.9	-123.696	16.3399	33.2081	40.2455	0	0	0.41963	239.146	-658.996	250	191.508	0	49.3534	45.8109	91.0394	1614205553051474	1
1746	0	0	746	1	800.924	400.262	400.662	0	0	81.5665	-4.04882	206.018	511.663	23238.9	13358.5	-206.018	23.4737	33.1784	38.2992	0	0	0.31947	174.695	-634.922	250	203.573	0	35.337	31.9423	62.9007	1614205553071485	1
1747	0	0	747	1	706.604	350.825	355.779	0	0	147.451	78.5585	158.196	520.487	23173	13475.2	-158.196	24.1143	31.471	37.9124	0	0	0.690115	173.661	-632.986	250	200.157	0	33.858	31.0027	61.3031	1614205553091496	1
1753	0	0	753	1	823.835	500.445	323.39	0	0	106.6	75.3246	125.276	490.696	23213.8	13378.8	-125.276	22.7063	31.8707	39.1119	0	0	0.777606	224.665	-654.839	250	243.424	0	35.7263	33.1098	65.9015	1614205553211562	1
1754	0	0	754	1	728.221	418.232	309.99	0	0	48.7962	-35.2027	146.585	496.05	23271.6	13489.3	-146.585	22.7668	30.507	39.2596	0	0	0.0154169	152.591	-622.094	250	216.365	0	35.6677	32.6882	65.009	1614205553231573	1
1756	0	0	756	1	711.267	425.01	286.257	0	0	66.2156	58.8066	196.991	433.315	23254.2	13495	-196.991	19.9533	30.6052	37.7898	0	0	0.291748	176.342	-628.752	250	180.314	0	40.275	36.236	71.5056	1614205553271594	1
1757	0	0	757	1	624.427	289.148	335.28	0	0	143.29	17.5717	228.548	414.037	23077.5	13536.2	-228.548	19.1672	31.4885	39.2756	0	0	0.532292	172.837	-628.639	250	166.213	0	42.0344	37.9218	77.1953	1614205553291605	1
1759	0	0	759	1	808.744	491.679	317.064	0	0	21.0196	44.5642	212.709	506.613	23299.4	13509.2	-212.709	23.4596	31.3617	38.4822	0	0	0.414096	267.814	-668.48	250	279.651	0	34.9894	31.2572	62.6082	1614205553331627	1
1761	0	0	761	1	552.675	302.613	250.062	0	0	32.7275	-58.9157	198.782	397.7	23287.7	13513	-198.782	18.3441	29.5211	37.0117	0	0	0.0929827	194.366	-634.783	250	220.951	0	43.1686	38.8361	76.9918	1614205553371649	1
1763	0	0	763	1	521.829	267.966	253.863	0	0	58.6965	18.619	173.076	348.463	22962.8	13634.8	-173.076	15.9739	30.0546	36.9127	0	0	0.430405	176.419	-624.261	250	204.99	0	49.2813	44.9024	87.7038	1614205553411671	1
1765	0	0	765	1	600.947	360.441	240.507	0	0	-16.348	-3.43199	267.185	473.298	23336.8	13457.5	-267.185	22.4262	30.1795	37.1435	0	0	0.389958	192.755	-635.483	250	244.078	0	35.0592	31.8242	69.7479	1614205553451692	1
1767	0	0	767	1	679.989	365.67	314.319	0	0	24.3842	-53.416	308.088	460.079	23196.4	13507.5	-308.088	22.1822	29.6764	36.8775	0	0	0.311568	134.058	-608.379	250	193.661	0	33.7949	31.5119	77.0487	1614205553491714	1
1768	0	0	768	1	643.134	353.62	289.514	0	0	16.938	3.02821	218.001	414.578	23303.5	13451.1	-218.001	19.184	31.2378	38.1594	0	0	0.45744	162.317	-628.624	250	215.276	0	42.1161	37.824	75.4948	1614205553511725	1
1813	0	0	813	1	422.075	241.568	180.508	0	0	154.574	189.009	131.716	206.831	23165.9	13464.4	-131.716	9.93852	27.5945	35.298	0	0	0.0678864	162.514	-614.224	250	180.114	0	74.8563	69.9514	135.672	1614205554412215	1
1821	0	0	821	1	524.984	315.792	209.192	0	0	27.0111	59.6464	221.3	240.638	23193.8	13494.1	-221.3	11.1698	27.6406	35.2372	0	0	0.111983	180.071	-618.794	250	169.468	0	67.0219	60.0963	120.519	1614205554572303	1
1848	0	0	848	1	351.173	195.157	156.017	0	0	54.9209	11.0553	199.676	178.848	23265.5	13642.4	-199.676	8.21135	28.4512	35.812	0	0	0.0382505	155.452	-609.235	250	172.196	0	91.5493	82.7892	161.558	1614205555192640	1
1858	0	0	858	1	397.807	218.507	179.3	0	0	106.18	108.956	230.795	215.261	23214.3	13644.1	-230.795	10.0542	27.6555	34.38	0	0	0.09953	171.892	-616.149	250	189.179	0	73.6927	66.4901	133.932	1614205555392749	1
1866	0	0	866	1	453.159	249.301	203.858	0	0	168.531	49.6063	251.789	263.032	22952.6	13603.8	-251.789	12.3451	28.7395	35.2445	0	0	0.0762467	154.463	-611.27	250	182.122	0	60.871	54.9338	115.86	1614205555552837	1
1873	0	0	873	1	389.173	264.023	125.149	0	0	45.2366	12.2978	150.359	200.094	23075.9	13342.1	-150.359	9.18761	28.8151	34.1463	0	0	0.102874	186.763	-622.488	250	191.966	0	80.7496	74.936	146.492	1614205555692913	1
1877	0	0	877	1	553.357	286.138	267.219	0	0	22.1767	37.2486	242.223	343.487	23098.9	13616.2	-242.223	16.0094	27.0796	33.8665	0	0	0.266584	192.782	-621.336	250	230.556	0	46.5771	41.8798	87.4987	1614205555772956	1
1882	0	0	882	1	454.042	239.071	214.971	0	0	80.4174	4.89271	208.735	281.857	23140.4	13449.2	-208.735	12.9388	26.9429	35.61	0	0	0.365972	179.015	-618.782	250	216.488	0	58.1651	52.481	103.656	1614205555873011	1
1938	0	0	938	1	450.385	312.102	138.284	0	0	56.1	58.7903	160.947	272.701	22965.4	13594.6	-160.947	12.5566	27.5656	34.5366	0	0	0.104423	193.416	-623.429	250	182.496	0	59.8817	54.6921	106.962	1614205556993621	1
1959	0	0	959	1	605.379	328.817	276.562	0	0	-56.843	68.6226	289.281	285.013	23078.3	13186.2	-289.281	13.8867	29.3957	34.1278	0	0	0.257636	153.198	-612.66	250	146.993	0	53.1789	48.6907	111.489	1614205557413850	1
1963	0	0	963	1	514.12	311.316	202.805	0	0	46.7241	19.7286	62.5054	246.742	22875.1	13334.7	-62.5054	11.446	28.2468	35.9833	0	0	0.104767	153.91	-609.946	250	182.521	0	61.1452	59.3938	122.985	1614205557493894	1
1965	0	0	965	1	510.476	309.594	200.882	0	0	77.1987	6.2972	232.714	272.703	23143.6	13148.8	-232.714	12.5885	26.994	34.205	0	0	0.118388	156.368	-610.549	250	174.899	0	58.832	53.0402	108.49	1614205557533915	1
1971	0	0	971	1	485.608	254.788	230.819	0	0	62.559	17.5298	55.852	223.515	22859.2	13336.9	-55.852	10.363	27.7925	36.2985	0	0	0.244955	145.398	-604.717	250	167.078	0	66.863	65.1592	135.473	1614205557653981	1
1973	0	0	973	1	766.497	380.192	386.304	0	0	58.9587	6.68588	139.543	637.156	23062.2	13347.8	-139.543	29.2371	27.5998	34.1272	0	0	0.391721	128.601	-600.797	250	219.622	0	26.748	24.8422	49.7954	1614205557694003	1
1974	0	0	974	1	665.259	412.223	253.037	0	0	20.6696	3.50699	215.744	529.323	23100.5	13350.9	-215.744	24.4663	28.5481	34.2535	0	0	0.303755	166.695	-615.939	250	214.438	0	32.1745	29.1101	58.1501	1614205557714013	1
1975	0	0	975	1	779.577	410.389	369.188	0	0	4.76215	23.646	202.142	778.46	23116.4	13330.8	-202.142	36.0426	27.2492	34.9261	0	0	0.541655	159.721	-618.642	250	295.266	0	22.6622	20.2715	40.8439	1614205557734024	1
1976	0	0	976	1	715.749	307.045	408.704	0	0	50.7831	-8.08985	114.881	614.584	23070.3	13362.5	-114.881	28.2851	27.8041	34.9285	0	0	0.159578	182.044	-622.54	250	268.532	0	27.3358	25.7342	51.9055	1614205557754035	1
1977	0	0	977	1	579.766	242.04	337.726	0	0	78.3385	-11.3381	56.4584	539.893	23142.4	13365.8	-56.4584	24.9776	29.1216	34.7181	0	0	0.406449	151.458	-615.968	250	236.557	0	28.8592	28.2316	59.8774	1614205557774046	1
1979	0	0	979	1	593.638	256.541	337.097	0	0	109.224	-47.02	77.6099	564.901	23111.6	13301.8	-77.6099	26.0898	27.1823	34.9993	0	0	0.107953	154.899	-615.624	250	233.508	0	28.518	27.2185	56.2693	1614205557814068	1
1980	0	0	980	1	614.538	358.638	255.9	0	0	76.8829	40.3261	217.96	418.443	23143.9	13314.1	-217.96	19.2823	30.1339	36.3864	0	0	0.357715	175.008	-628.66	250	177.054	0	40.9702	36.9266	73.9585	1614205557834079	1
1981	0	0	981	1	499.56	230.18	269.38	0	0	-6.09073	23.8485	250.88	454.099	23127.2	13330.6	-250.88	21.3324	28.9769	36.6832	0	0	0.674053	149.991	-614.978	250	224.98	0	36.6967	33.0839	70.3234	1614205557854090	1
1982	0	0	982	1	629.069	333.392	295.677	0	0	47.9188	12.5954	163.738	724.961	23073.2	13341.8	-163.738	33.2569	27.0227	33.2786	0	0	0.210428	175.616	-618.267	250	299.364	0	23.7923	21.8243	43.7394	1614205557874101	1
1983	0	0	983	1	646.563	282.6	363.963	0	0	49.4708	85.5283	214.324	403.921	23171.3	13268.9	-214.324	18.7434	28.6055	36.3941	0	0	0.640152	145.009	-613.943	250	183.74	0	41.5864	37.6445	74.9822	1614205557894112	1
1984	0	0	984	1	657.647	368.056	289.591	0	0	-1.96514	50.41	305.164	588.568	23123.1	13304	-305.164	28.3998	28.582	34.9122	0	0	0.45971	176.711	-625.034	250	226.682	0	26.7761	24.8073	59.4717	1614205557914122	1
1985	0	0	985	1	572.54	266.997	305.542	0	0	22.017	19.1866	88.1398	521.671	23099.1	13335.3	-88.1398	24.2063	26.1122	34.562	0	0	0.171184	146.891	-607.979	250	252.35	0	30.6578	29.0753	58.8818	1614205557934133	1
1987	0	0	987	1	666.788	323.894	342.894	0	0	40.2236	50.6924	128.708	436.741	23080.9	13303.7	-128.708	20.1781	28.3229	35.6172	0	0	0.366261	175.944	-625.777	250	200.963	0	38.1037	35.3655	70.8503	1614205557974155	1
1988	0	0	988	1	873.285	434.296	438.988	0	0	42.8921	49.0358	216.24	768.57	23078.2	13305.4	-216.24	35.5188	28.0934	35.8555	0	0	1.02853	183.67	-632.17	250	291.97	0	22.8968	20.6233	42.0853	1614205557994166	1
1989	0	0	989	1	585.843	258.959	326.883	0	0	25.524	15.2132	158.093	632.717	23095.6	13339.2	-158.093	29.1211	27.2925	34.0497	0	0	0.540723	151.75	-611.73	250	273.743	0	27.1093	24.8048	49.518	1614205558014177	1
1990	0	0	990	1	807.647	460.95	346.698	0	0	-21.3883	47.5007	280.909	763.755	23142.5	13306.9	-280.909	36.5445	27.3906	35.3783	0	0	1.01393	185.023	-628.728	250	309.51	0	21.5874	19.648	44.9691	1614205558034188	1
1991	0	0	991	1	633.923	269.281	364.642	0	0	18.2206	1.44217	142.578	729.509	23102.9	13353	-142.578	33.6326	27.5093	34.7499	0	0	0.563667	191.743	-630.529	250	285.786	0	23.844	21.9397	44.0301	1614205558054199	1
1992	0	0	992	1	642.487	241.1	401.387	0	0	-18.0655	-18.0895	168.168	441.482	23139.2	13372.5	-168.168	20.4932	29.3986	35.3423	0	0	0.156704	174.805	-621.915	250	185.785	0	38.7376	35.1139	69.2705	1614205558074210	1
1993	0	0	993	1	624.918	327.781	297.138	0	0	35.7708	29.4945	98.6234	499.86	23085.3	13324.9	-98.6234	23.1389	28.6539	35.768	0	0	0.502329	154.985	-612.461	250	202.857	0	32.8235	31.072	63.0953	1614205558094220	1
1994	0	0	994	1	655.124	384.113	271.012	0	0	4.90679	32.5673	207.915	518.154	23116.2	13321.9	-207.915	24.0245	27.8209	34.7211	0	0	0.302978	204.383	-634.212	250	204.853	0	32.8608	29.3936	58.7786	1614205558114231	1
1995	0	0	995	1	766.129	388.916	377.213	0	0	51.5424	66.3976	186.698	696.249	23169.2	13288	-186.698	32.1052	26.5966	33.9885	0	0	0.277546	202.534	-629.938	250	266.96	0	24.7097	22.3459	44.7286	1614205558134242	1
1996	0	0	996	1	650.848	319.303	331.545	0	0	27.4061	76.2181	219.031	547.391	23093.7	13278.2	-219.031	25.4542	27.0183	35.6847	0	0	0.356013	168.485	-619.858	250	231.039	0	30.7869	27.7303	56.2862	1614205558154253	1
1997	0	0	997	1	588.427	328.113	260.315	0	0	52.6457	42.1041	254.392	384.993	23168.1	13312.3	-254.392	17.9581	28.7853	37.4007	0	0	0.329686	193.426	-634.537	250	173.568	0	42.5663	38.6771	83.1959	1614205558174264	1
1998	0	0	998	1	463.106	266.087	197.019	0	0	39.6396	40.3861	105.575	366.146	23181.1	13413.7	-105.575	16.9455	28.3221	35.557	0	0	0.328251	175.275	-623.233	250	188.524	0	44.095	41.4579	83.2005	1614205558194275	1
1999	0	0	999	1	582.602	313.861	268.741	0	0	0.0175192	110.083	193.83	460.54	23121.1	13344	-193.83	21.5985	28.3953	35.9988	0	0	0.556241	156.243	-616.986	250	227.753	0	36.6843	33.1924	65.1231	1614205558214286	1
2000	0	0	0	1	778.221	508.717	269.504	0	0	-89.2792	12.7557	257.934	644.34	23110.7	13441.3	-257.934	32.281	45.402	44.0225	0	0	0.364374	129.456	-636.92	250	290.523	0	28.2935	24.9953	59.7767	1614205561496073	2
2001	0	0	1	1	863.277	517.994	345.283	0	0	-8.02269	-14.9901	297.295	956.081	23129.1	13469.1	-297.295	48.3086	44.2454	44.9977	0	0	0.519638	124.433	-638.362	250	340.879	0	18.3476	16.9983	47.7121	1614205561536095	2
2002	0	0	2	1	863.277	517.994	345.283	0	0	-8.02269	-14.9901	297.295	956.081	23129.1	13469.1	-297.295	48.3086	44.2454	44.9977	0	0	0.519638	124.433	-638.362	250	340.879	0	18.3476	16.9983	47.7121	1614205561536095	2
2003	0	0	3	1	945.978	555.334	390.644	0	0	-49.347	-30.4198	221.281	979.21	23170.5	13484.5	-221.281	47.6331	44.0751	42.9924	0	0	0.650758	152.928	-648.718	250	407.729	0	20.3286	17.4991	38.8071	1614205561556106	2
2004	0	0	4	1	865.082	447.715	417.367	0	0	-69.0456	0.385285	267.488	874.529	23190.2	13453.7	-267.488	43.7758	44.4117	44.3428	0	0	0.789806	161.817	-654.818	250	297.277	0	20.8485	18.7592	46.551	1614205561576117	2
2005	0	0	5	1	573.947	296.649	277.297	0	0	-38.0021	-57.4245	424.942	353.943	23159.1	13411.9	-424.942	19.7569	46.057	46.8642	0	0	0.0894436	162.7	-653.958	250	220.62	0	36.5669	44.2436	206.041	1614205561596127	2
2006	0	0	6	1	916.208	514.321	401.887	0	0	-37.332	-64.4476	234.772	831.926	23158.5	13518.5	-234.772	40.599	44.8088	42.9634	0	0	0.425538	165.203	-655.433	250	311.373	0	23.2423	20.1581	45.9854	1614205561616138	2
2007	0	0	7	1	883.891	535.962	347.929	0	0	-52.4659	-12.2282	314.469	782.089	23173.6	13466.3	-314.469	40.1135	42.8336	43.7349	0	0	0.443712	138.365	-637.75	250	295.071	0	20.7032	19.8693	60.3844	1614205561636149	2
2008	0	0	8	1	1022.08	647.969	374.111	0	0	-33.5419	-7.97033	271.801	1139.25	23154.7	13462.1	-271.801	56.8329	45.7649	43.8301	0	0	0.630734	151.763	-652.281	250	408.626	0	16.5381	14.9609	37.4	1614205561656160	2
2009	0	0	9	1	736.676	400.539	336.137	0	0	-79.5973	-16.4738	289.34	467.843	23200.7	13370.9	-289.34	23.7184	46.2128	45.4041	0	0	0.509222	129.983	-638.633	250	202.993	0	36.0225	33.1535	90.192	1614205561676171	2
2010	0	0	10	1	951.728	561.971	389.757	0	0	-53.3105	-72.2947	293.624	1086.12	23174.4	13426.7	-293.624	54.8876	45.1591	45.5081	0	0	0.528655	142.072	-647.355	250	423.163	0	16.4955	15.2642	42.4506	1614205561696182	2
2011	0	0	11	1	1204.31	789.017	415.295	0	0	-51.2265	-70.5459	350.301	1145.97	23172.3	13425	-350.301	60.2669	47.0453	44.1045	0	0	0.309101	155.285	-656.015	250	456.218	0	14.2639	14.4542	50.6896	1614205561716193	2
2012	0	0	12	1	918.055	585.605	332.45	0	0	-27.8034	-89.8912	299.861	1071.6	23148.9	13444.3	-299.861	54.2754	44.1554	43.5382	0	0	0.652195	133.833	-641.04	250	432.783	0	16.3865	15.3222	43.4271	1614205561736204	2
2013	0	0	13	1	941.134	568.994	372.14	0	0	-24.5447	-12.8682	235.242	857.954	23145.7	13467	-235.242	41.9536	45.7581	45.4069	0	0	0.566484	133.053	-642.771	250	302.692	0	22.8419	19.9133	45.2141	1614205561756215	2
2014	0	0	14	1	835.225	540.802	294.423	0	0	-101.422	-86.4025	429.752	651.713	23222.5	13440.8	-429.752	36.9397	46.9366	44.4471	0	0	0.369047	173.227	-661.595	250	298.437	0	20.8926	25.0956	113.064	1614205561776226	2
2015	0	0	15	1	819.082	448.474	370.608	0	0	-65.002	-15.4847	185.393	743.196	23086.5	13469.6	-185.393	35.8323	46.5526	45.6116	0	0	0.643829	161.995	-656.798	250	278.124	0	27.8943	23.6769	48.289	1614205561796236	2
2016	0	0	16	1	946.298	541.307	404.991	0	0	-93.8513	-52.0144	248.549	786.777	23115.3	13506.1	-248.549	39.0588	42.6673	43.0684	0	0	0.641785	171.474	-652.859	250	311.488	0	23.6342	20.413	48.6097	1614205561816247	2
2017	0	0	17	1	969.153	470.377	498.776	0	0	-45.8144	-10.7955	240.105	944.993	23166.9	13464.9	-240.105	46.4271	44.0028	42.9045	0	0	0.507572	160.205	-649.463	250	308.392	0	20.3361	17.853	40.9123	1614205561836258	2
2018	0	0	18	1	838.957	465.315	373.642	0	0	-57.4692	-90.7504	381.595	577.666	23178.6	13445.2	-381.595	31.2225	44.495	43.7277	0	0	0.274445	152.844	-647.539	250	290.056	0	24.2723	26.4621	106.843	1614205561856269	2
2019	0	0	19	1	765.128	460.402	304.727	0	0	-95.2642	-69.164	360.314	537.705	23216.4	13423.6	-360.314	28.7049	47.3228	46.9281	0	0	0.312055	131.839	-644.32	250	279.391	0	27.7501	28.4564	107.474	1614205561876280	2
2020	0	0	20	1	1038.06	623.19	414.867	0	0	-48.8973	-83.7969	254.633	1098.22	23170	13438.2	-254.633	54.2324	46.7964	46.3068	0	0	0.523681	164.427	-663.348	250	412.577	0	17.8156	15.819	38.0277	1614205561896291	2
2021	0	0	21	1	1210.36	758.179	452.179	0	0	-25.5529	-25.4914	261.949	1271.4	23146.7	13479.6	-261.949	62.9514	44.7801	44.643	0	0	0.703992	166.987	-661.57	250	545.276	0	15.2771	13.5742	33.3007	1614205561916302	2
2022	0	0	22	1	1051.13	626.935	424.19	0	0	-52.4412	-96.0797	266.622	1141.41	23173.6	13450.5	-266.622	56.8048	44.9746	44.2639	0	0	0.72659	165.362	-661.474	250	438.95	0	16.5824	14.9285	37.1463	1614205561936313	2
2023	0	0	23	1	836.086	441.274	394.813	0	0	-88.7027	-0.698389	178.574	939.805	23110.2	13454.8	-178.574	45.5507	45.1849	44.8062	0	0	0.779859	135.907	-645.078	250	393.32	0	22.4216	18.9215	38.2082	1614205561956324	2
2024	0	0	24	1	824.919	519.162	305.757	0	0	26.4879	-58.0647	96.2267	544.88	22995	13412.5	-96.2267	25.5671	46.8861	45.3429	0	0	0.0840163	171.265	-659.588	250	284.982	0	37.6015	33.1157	57.7536	1614205561976335	2
2025	0	0	25	1	755.994	394.327	361.667	0	0	-97.7604	32.1334	319.335	610.059	23218.9	13422	-319.335	31.8109	45.3306	45.9123	0	0	0.534716	145.78	-647.997	250	313.015	0	26.2208	24.981	77.693	1614205561996345	2
2026	0	0	26	1	1225.06	708.998	516.058	0	0	-56.6166	-29.9381	248.057	1193.47	23177.7	13484	-248.057	58.8562	44.7034	42.1739	0	0	0.607865	178.14	-664.439	250	409.843	0	16.3914	14.3882	33.7181	1614205562016356	2
2027	0	0	27	1	1001.27	578.623	422.647	0	0	-97.9922	-56.6798	331.945	1012.7	23219.1	13411.1	-331.945	52.9425	44.4164	43.992	0	0	0.632001	162.13	-655.367	250	438.813	0	16.2098	15.6819	51.4164	1614205562036367	2
2028	0	0	28	1	873.712	579.858	293.853	0	0	-32.4332	-61.4474	272.247	937.442	23153.6	13415.9	-272.247	46.6493	47.1791	45.4853	0	0	0.301721	159.462	-657.704	250	335.807	0	19.9288	17.9231	45.5709	1614205562056378	2
2029	0	0	29	1	883.873	593.695	290.178	0	0	-66.8065	-73.0706	212.231	807.771	23088.3	13427.5	-212.231	39.1859	45.1496	44.0458	0	0	0.349032	144.476	-643.555	250	303.861	0	24.8163	21.2168	46.0783	1614205562076389	2
2030	0	0	30	1	715.895	433.855	282.04	0	0	0.266484	-34.5708	173.215	485.344	23021.2	13488.7	-173.215	23.124	43.92	43.2657	0	0	0.479364	182.935	-657.541	250	297.108	0	41.4	34.8267	69.2232	1614205562096400	2
2031	0	0	31	1	749.999	327.339	422.66	0	0	-67.3587	-42.6035	327.964	575.974	23188.5	13496.7	-327.964	29.8445	44.0091	42.6265	0	0	0.398577	155.751	-647.222	250	265.256	0	26.8254	26.0277	84.8719	1614205562116411	2
2032	0	0	32	1	885.743	504.3	381.443	0	0	-31.6484	-57.9401	306.971	681.099	23152.8	13412.4	-306.971	34.6304	45.2102	44.0216	0	0	0.333654	157.549	-649.924	250	326.098	0	24.3892	22.9477	67.8163	1614205562136422	2
2033	0	0	33	1	938.153	519.734	418.419	0	0	-23.4197	-41.6087	318.741	763.365	23144.5	13495.7	-318.741	39.1057	43.6777	42.6643	0	0	0.702315	178.384	-658.532	250	368.19	0	21.261	20.2619	63.0016	1614205562156433	2
2034	0	0	34	1	924.523	479.768	444.755	0	0	-91.5324	-69.9225	170.493	916.198	23113	13524	-170.493	44.0926	42.7628	42.8222	0	0	0.647589	154.702	-648.104	250	326.418	0	22.7664	19.0299	38.2762	1614205562176443	2
2035	0	0	35	1	886.127	547.601	338.526	0	0	-62.9671	-26.7053	318.885	732.274	23184.1	13480.8	-318.885	37.6954	43.21	43.8709	0	0	0.318529	133.751	-637.763	250	269.786	0	21.8528	20.9869	65.5288	1614205562196454	2
2036	0	0	36	1	728.136	443.795	284.341	0	0	-48.4148	-22.8794	203.85	562.651	23169.5	13477	-203.85	27.195	43.8164	43.9686	0	0	0.229342	139.705	-640.214	250	245.257	0	34.6225	29.6018	62.862	1614205562216465	2
2037	0	0	37	1	753.238	372.367	380.871	0	0	-10.3961	-5.32541	203.265	683.878	23131.5	13459.4	-203.265	32.9967	43.3078	43.234	0	0	0.113437	190.924	-660.896	250	298.525	0	28.8968	24.7036	52.1345	1614205562236476	2
2038	0	0	38	1	769.929	406.307	363.622	0	0	-86.46	9.86895	215.01	591.078	23107.9	13444.2	-215.01	29.0122	44.614	43.4867	0	0	0.500262	163.638	-650.566	250	328.836	0	32.7083	27.9771	60.2193	1614205562256487	2
2040	0	0	40	1	637.689	372.037	265.652	0	0	-39.4245	-4.71924	307.718	587.654	23160.5	13458.8	-307.718	29.9792	42.8858	44.0723	0	0	0.3429	154.899	-645.489	250	323.321	0	27.2288	25.9376	76.8295	1614205562296509	2
2041	0	0	41	1	781.366	399.839	381.527	0	0	-15.6508	-10.8749	221.161	696.051	23136.8	13465	-221.161	33.8088	42.9415	41.6962	0	0	0.169243	154.15	-643.88	250	301.947	0	27.5496	23.7713	52.0132	1614205562316520	2
2042	0	0	42	1	696.086	414.145	281.941	0	0	-67.6264	-11.3258	247.164	495.56	23188.7	13365.8	-247.164	24.5117	43.7362	43.1993	0	0	0.436742	118.755	-627.495	250	221.9	0	36.2401	31.9983	74.6803	1614205562336531	2
2043	0	0	43	1	760.095	483.087	277.007	0	0	-60.1243	-56.4986	372.701	591.184	23181.2	13410.9	-372.701	31.659	44.298	42.0606	0	0	0.466718	147.413	-639.694	250	274.005	0	24.122	25.597	99.8495	1614205562356542	2
2044	0	0	44	1	732.338	427.789	304.549	0	0	-110.69	-30.2749	416.792	514.381	23132.2	13484.4	-416.792	28.7964	44.6894	43.5481	0	0	0.758675	149.373	-642.956	250	267.868	0	25.8705	30.0792	132.666	1614205562376552	2
2045	0	0	45	1	909.483	568.485	340.998	0	0	-77.9848	-84.0864	214.81	948.661	23099.4	13438.5	-214.81	46.177	45.6637	45.2635	0	0	0.53106	133.1	-643.416	250	345.412	0	21.5335	18.4121	40.2827	1614205562396563	2
2046	0	0	46	1	964.878	566.558	398.319	0	0	-26.2204	-5.18045	204.059	1091.56	23147.3	13459.3	-204.059	52.7375	44.3469	42.7457	0	0	0.570583	111.848	-630.808	250	330.446	0	18.8862	16.2115	34.4453	1614205562416574	2
2047	0	0	47	1	953.099	532.571	420.528	0	0	-48.3449	-22.7595	253.762	861.027	23169.5	13476.9	-253.762	42.558	43.0598	43.0988	0	0	0.649564	147.034	-642.716	250	275.744	0	21.4795	19.0095	45.5443	1614205562436585	2
2048	0	0	48	1	913.341	431.178	482.162	0	0	-40.9181	-42.3412	229.622	872.781	23162	13496.4	-229.622	42.5358	43.1413	41.6409	0	0	0.404368	171.077	-652.648	250	325.738	0	22.098	19.0848	43.0852	1614205562456596	2
2049	0	0	49	1	642.988	330.39	312.598	0	0	-35.9514	-51.6655	395.143	519.223	23157.1	13406.1	-395.143	28.2426	44.0682	44.1369	0	0	0.359051	140.725	-640.677	250	280.547	0	26.2549	29.336	124.583	1614205562476607	2
2050	0	0	50	1	735.865	341.483	394.382	0	0	-24.1596	0.860769	223.33	739.205	23145.3	13453.2	-223.33	36.0094	42.4461	41.9674	0	0	0.202214	153.526	-640.733	250	266.238	0	25.8258	22.3993	49.2959	1614205562496618	2
2051	0	0	51	1	648.232	440.08	208.152	0	0	-78.4847	-63.4499	392.747	532.645	23199.6	13417.9	-392.747	29.0795	45.5472	44.3183	0	0	0.5833	169.939	-657.38	250	306.749	0	26.0508	28.737	120.052	1614205562516629	2
2053	0	0	53	1	753.763	485.022	268.741	0	0	-31.5126	-56.6935	448.245	455.269	23152.6	13411.1	-448.245	25.9604	44.9802	43.8767	0	0	0.358786	135.47	-638.194	250	196.522	0	28.0171	35.9117	171.958	1614205562556651	2
2054	0	0	54	1	755.494	423.834	331.659	0	0	-46.114	4.70578	198.486	740.464	23167.2	13449.4	-198.486	35.8307	43.6799	42.7342	0	0	0.341239	174.352	-657.551	250	335.795	0	26.7977	23.0153	48.0382	1614205562576661	2
2055	0	0	55	1	1033.94	610.678	423.262	0	0	-52.2701	-104.573	260.865	1069.35	23173.4	13459	-260.865	53.0756	42.9373	41.0125	0	0	0.513008	161.057	-651.411	250	401.101	0	17.405	15.5792	37.8775	1614205562596672	2
2056	0	0	56	1	888.399	503.887	384.512	0	0	-34.3244	3.43809	211.749	1046.43	23155.4	13450.7	-211.749	50.7987	41.8154	40.778	0	0	0.282959	156.181	-647.533	250	340.413	0	18.9844	16.3793	35.3598	1614205562616683	2
2057	0	0	57	1	868.72	427.351	441.368	0	0	-52.9689	-55.4329	286.227	795.196	23174.1	13409.9	-286.227	39.9926	45.0639	43.7306	0	0	0.434766	144.698	-645.819	250	266.386	0	22.0208	20.1555	54.2517	1614205562636694	2
2058	0	0	58	1	694.754	448.236	246.519	0	0	-95.2843	-63.7526	455.861	464.669	23216.4	13418.2	-455.861	26.9087	45.0441	43.4257	0	0	0.0857812	158.955	-649.686	250	264.438	0	27.3611	35.3132	169.339	1614205562656705	2
2059	0	0	59	1	856.784	533.826	322.958	0	0	-31.3383	-3.03916	348.296	781.99	23152.5	13457.1	-348.296	41.0139	41.2871	41.0311	0	0	0.392986	140.888	-636.551	250	319.445	0	19.1598	19.5142	68.2534	1614205562676716	2
2060	0	0	60	1	911.353	492.535	418.818	0	0	-49.9677	-4.13023	236.817	796.372	23171.1	13458.2	-236.817	39.1148	43.4037	42.5539	0	0	0.359814	150.099	-644.197	250	268.219	0	23.7175	20.8055	47.2138	1614205562696727	2
2061	0	0	61	1	732.541	401.052	331.489	0	0	-70.7628	-38.0171	231.05	690.37	23191.9	13492.1	-231.05	33.8313	43.1442	41.5472	0	0	0.267792	142.589	-638.867	250	219.168	0	27.2792	23.5114	53.0545	1614205562716738	2
2062	0	0	62	1	753.097	453.129	299.968	0	0	-39.7305	-69.6225	386.562	584.44	23160.9	13424.1	-386.562	31.6037	42.4003	42.3422	0	0	0.566954	137.704	-635.715	250	262.285	0	23.4858	25.7548	106.112	1614205562736749	2
2063	0	0	63	1	835.911	454.039	381.871	0	0	-9.93218	-29.1116	185.323	961.435	23131.1	13483.2	-185.323	45.9985	43.6481	41.6713	0	0	0.288927	138.57	-639.08	250	292.21	0	21.5408	18.2267	37.4654	1614205562756760	2
2064	0	0	64	1	1025.04	628.327	396.717	0	0	-17.7618	-96.956	286.418	1008.38	23138.9	13451.4	-286.418	50.624	44.5384	42.7115	0	0	0.127503	134.385	-639.925	250	320.102	0	17.8249	16.3551	43.5895	1614205562776770	2
2065	0	0	65	1	693.197	390.856	302.341	0	0	-47.8799	-77.3761	320.133	610.16	23169	13431.8	-320.133	31.3754	44.5238	43.3407	0	0	0.211065	116.942	-629.352	250	216.384	0	25.9598	25.0862	78.7741	1614205562796781	2
2066	0	0	66	1	714.067	429.319	284.748	0	0	-63.6259	3.64761	269.927	715.544	23184.7	13450.5	-269.927	35.8439	41.7859	40.3387	0	0	0.254158	123.474	-628.171	250	234.194	0	24.2045	21.8983	54.4421	1614205562816792	2
2067	0	0	67	1	593.851	390.513	203.338	0	0	-99.4317	-38.5345	387.644	509.786	23220.6	13393	-387.644	27.807	42.6387	41.6343	0	0	0.497047	135.133	-632.429	250	211.042	0	26.7125	28.992	118.676	1614205562836803	2
2068	0	0	68	1	924.386	503.671	420.715	0	0	-91.6973	-2.39171	233.988	878.565	23113.2	13456.5	-233.988	43.454	42.7004	41.6774	0	0	0.516885	154.144	-647.163	250	301.491	0	21.7699	18.8118	42.3973	1614205562856814	2
2069	0	0	69	1	775.335	403.969	371.366	0	0	-62.4072	-61.314	377.624	584.066	23183.5	13415.8	-377.624	31.4172	44.2375	43.0587	0	0	0.407039	172.988	-651.965	250	278.056	0	24.19	25.9503	103.474	1614205562876825	2
2070	0	0	70	1	853.033	542.169	310.864	0	0	-5.15429	-41.2701	209.133	834.128	23126.3	13495.4	-209.133	40.1903	42.2519	41.7228	0	0	0.060052	147.034	-640.228	250	261.963	0	23.7498	20.1464	43.6372	1614205562896836	2
2071	0	0	71	1	898.463	586.589	311.874	0	0	-123.718	-27.4513	367.037	793.802	23145.2	13481.6	-367.037	42.8793	42.5804	42.4672	0	0	0.609439	158.155	-647.405	250	368.317	0	18.4006	19.1639	72.4018	1614205562916847	2
2072	0	0	72	1	925.234	492.35	432.884	0	0	-36.9386	5.30773	222.153	1004.56	23158.1	13448.8	-222.153	48.9983	43.2534	41.768	0	0	0.635615	136.29	-639.238	250	423.131	0	19.6306	17.0436	37.4611	1614205562936858	2
2073	0	0	73	1	865.541	468.793	396.748	0	0	-18.3706	-45.0392	233.805	723.914	23139.5	13399.5	-233.805	35.2751	45.1051	43.3787	0	0	0.205534	145.963	-646.515	250	239.693	0	26.6037	23.0219	52.2572	1614205562956868	2
2074	0	0	74	1	573.066	288.906	284.16	0	0	-75.7928	28.8019	154.36	429.651	23097.3	13425.3	-154.36	20.7568	43.0549	41.0327	0	0	0.693712	143.448	-635.332	250	181.759	0	45.5452	38.64	73.4355	1614205562976879	2
2075	0	0	75	1	756.317	493.493	262.825	0	0	-66.0227	-43.1886	278.096	598.013	23087.5	13397.6	-278.095	29.9985	44.459	41.5403	0	0	0.151106	131.835	-634.282	250	231.14	0	28.8469	26.0621	67.3577	1614205562996890	2
2076	0	0	76	1	645.018	405.875	239.143	0	0	-39.4596	7.80722	167.168	594.149	23060.9	13446.3	-167.168	28.4947	43.4854	41.5744	0	0	0.280514	133.809	-634.17	250	211.263	0	33.6121	28.7121	55.9771	1614205563016901	2
2077	0	0	77	1	821.943	540.771	281.173	0	0	-79.2571	-88.6678	345.573	807.591	23200.4	13443.1	-345.573	42.5455	43.9447	42.4674	0	0	0.57867	150.149	-645.645	250	395.285	0	19.106	19.1902	66.7926	1614205563036912	2
2078	0	0	78	1	883.41	483.782	399.627	0	0	-50.2756	-34.3157	325.594	754.969	23171.4	13388.8	-325.594	38.9655	42.6839	41.9952	0	0	0.21687	155.123	-645.757	250	296.858	0	20.8549	20.2868	64.9228	1614205563056923	2
2079	0	0	79	1	670.135	403.786	266.35	0	0	13.8995	-76.4488	188.318	506.386	23107.2	13430.9	-188.318	24.1842	42.617	40.9083	0	0	0.183987	140.409	-632.331	250	216.25	0	38.6014	32.7775	66.9395	1614205563076934	2
2080	0	0	80	1	532.599	324.484	208.114	0	0	-30.7991	-1.11209	198.792	458.124	23151.9	13455.2	-198.792	22.1139	43.0798	40.93	0	0	0.382154	119.464	-624.516	250	159.244	0	41.6414	35.7667	73.8459	1614205563096945	2
2081	0	0	81	1	910.074	585.556	324.518	0	0	-115.743	-3.19546	323.589	981.324	23137.2	13457.3	-323.589	51.3475	42.1633	40.625	0	0	0.63957	140.526	-638.903	250	381.822	0	16.5111	15.8959	49.0594	1614205563116956	2
2082	0	0	82	1	705.139	443.382	261.757	0	0	-117.847	-7.64449	322.4	595.727	23139.3	13362.1	-322.4	31.1542	44.1882	43.5738	0	0	0.520932	136.141	-641.171	250	263.617	0	26.2793	25.361	79.4029	1614205563136967	2
2083	0	0	83	1	637.894	382.717	255.176	0	0	-32.1686	-60.1193	281.298	473.28	23153.3	13414.6	-281.298	23.6765	42.9362	42.7342	0	0	0.26451	126.157	-628.747	250	281.551	0	35.2742	32.1037	85.5742	1614205563156977	2
2084	0	0	84	1	775.128	438.877	336.25	0	0	-21.3325	-18.3034	332.643	685.663	23142.5	13472.4	-332.643	35.4957	43.8428	42.2274	0	0	0.392948	176.024	-656.042	250	374.593	0	22.7843	22.3845	73.4597	1614205563176988	2
2085	0	0	85	1	1095.89	506.745	589.141	0	0	-17.7402	-71.596	243.813	1150.47	23138.9	13426	-243.813	56.3086	41.1346	42.6814	0	0	0.257001	175.63	-658.29	250	429.742	0	16.7944	14.6581	34.5864	1614205563196999	2
2086	0	0	86	1	837.519	483.333	354.185	0	0	-38.6662	-97.1289	159.379	734.298	23159.8	13451.6	-159.379	34.8995	42.917	41.7977	0	0	0.570461	133.166	-634.693	250	250.267	0	27.8174	23.813	46.2096	1614205563217010	2
2087	0	0	87	1	596.022	346.639	249.383	0	0	-55.5365	-32.263	325.771	674.684	23176.7	13486.4	-325.771	34.8519	44.3684	41.8921	0	0	0.450492	146.546	-641.514	250	282.949	0	23.3669	22.6841	72.282	1614205563237021	2
2088	0	0	88	1	650.609	258.512	392.097	0	0	-23.6888	-31.9736	235.569	549.637	23144.8	13386.4	-235.569	26.8354	43.2113	41.0274	0	0	0.288715	164.641	-648.973	250	240.357	0	33.5026	29.1487	66	1614205563257032	2
2089	0	0	89	1	878.965	489.929	389.035	0	0	-49.1729	-64.5645	393.369	794.81	23170.3	13419	-393.369	43.2475	43.5222	43.558	0	0	0.414976	129.392	-635.176	250	290.598	0	17.8189	19.7838	82.1493	1614205563277043	2
2090	0	0	90	1	821.173	431.733	389.44	0	0	-103.361	-73.2986	300.039	681.541	23224.5	13427.7	-300.039	34.9249	45.6668	44.7153	0	0	0.358076	155.027	-651.669	250	289.579	0	24.8331	22.9238	65.5149	1614205563297054	2
2091	0	0	91	1	892.232	492.529	399.703	0	0	-26.3218	-51.45	226.898	961.474	23147.4	13405.9	-226.898	46.7129	43.2841	42.7093	0	0	0.0952029	157.541	-649.796	250	307.475	0	20.4715	17.6459	39.7675	1614205563317065	2
2092	0	0	92	1	1069.91	604.085	465.828	0	0	-65.432	-19.894	349.285	812.573	23186.6	13374.3	-349.285	42.7766	45.1423	43.4796	0	0	0.647978	154.592	-648.647	250	269.97	0	19.0375	19.3615	67.9504	1614205563337076	2
2093	0	0	93	1	746.335	381.308	365.028	0	0	-47.7136	-76.1583	244.876	577.721	23168.8	13430.6	-244.876	28.3724	42.4193	42.3946	0	0	0.265281	162.752	-644.761	250	172.625	0	31.2711	27.5162	64.5296	1614205563357086	2
2094	0	0	94	1	843.122	482.287	360.835	0	0	-27.9949	-72.7518	254.6	867.152	23149.1	13427.2	-254.6	42.7155	43.7843	43.465	0	0	0.133517	139.478	-643.616	250	308.598	0	21.5414	19.0496	45.8911	1614205563377097	2
2095	0	0	95	1	662.982	326.169	336.812	0	0	-56.2474	-4.30442	402.172	501.842	23177.4	13458.4	-402.172	27.5147	43.2617	42.9872	0	0	0.636784	180.302	-656.002	250	314.311	0	26.5027	30.4662	129.153	1614205563397108	2
2096	0	0	96	1	767.847	461.113	306.735	0	0	-81.273	-4.47015	228.526	631.137	23102.7	13458.6	-228.526	31.0556	43.1019	42.8726	0	0	0.548784	128.62	-632.703	250	338.346	0	29.8338	25.76	57.3881	1614205563417119	2
2097	0	0	97	1	671.08	355.632	315.448	0	0	40.8385	-36.8314	303.835	453.41	23179.9	13391.3	-303.835	23.0019	43.0869	42.8607	0	0	0.26445	172.674	-650.713	250	222.934	0	34.9805	32.9041	96.8148	1614205563437130	2
2098	0	0	98	1	749.477	420.009	329.468	0	0	-78.0691	-44.5093	232.593	432.33	23099.5	13399	-232.593	21.225	47.8783	43.4016	0	0	0.213576	184.811	-657.688	250	186.895	0	43.8153	37.7745	84.312	1614205563457141	2
2099	0	0	99	1	705.969	397.773	308.197	0	0	-94.8396	-45.101	292.924	689.321	23216	13399.5	-292.924	35.0898	42.2874	40.4571	0	0	0.218155	156.502	-644.286	250	252.579	0	24.2028	22.0823	60.8318	1614205563477152	2
2100	0	0	100	1	915.311	568.435	346.875	0	0	-74.3211	-70.1573	389.448	1041.26	23195.4	13424.6	-389.448	56.6785	42.861	42.2807	0	0	0.329759	165.344	-653.189	250	392.955	0	14.1083	15.4074	62.0707	1614205563497163	2
2101	0	0	101	1	611.703	293.362	318.34	0	0	-44.8359	-102.716	273.408	439.646	23166	13457.2	-273.408	21.9563	43.5424	43.7821	0	0	0.196996	145.451	-640.827	250	196.101	0	38.4919	35.0445	90.3002	1614205563517174	2
2102	0	0	102	1	704.857	367.951	336.906	0	0	-32.3974	-54.8141	116.793	504.773	23153.5	13409.3	-116.793	23.8008	44.2664	42.0635	0	0	0.215496	137.146	-636.816	250	183.843	0	39.7254	34.5186	62.3944	1614205563537184	2
2103	0	0	103	1	618.356	386.567	231.788	0	0	-4.29129	15.2573	161.189	416.326	23025.8	13438.8	-161.189	19.9113	43.0347	42.6033	0	0	0.226849	139.404	-636.193	250	209.81	0	47.547	40.3456	77.4555	1614205563557195	2
2106	0	0	106	1	630.566	286.021	344.545	0	0	-56.9724	-40.9743	345.467	309.286	23078.4	13395.4	-345.467	16.2072	43.2621	42.8641	0	0	0.106139	147.91	-640.699	250	244.843	0	45.9402	46.2881	166.241	1614205563617228	2
2107	0	0	107	1	654.241	361.448	292.793	0	0	-14.7842	-33.0419	247.667	489.839	23135.9	13387.5	-247.667	24.0443	43.1791	41.9435	0	0	0.277922	131.662	-632.196	250	215.788	0	36.6883	32.1498	75.403	1614205563637239	2
2108	0	0	108	1	893.809	579.887	313.923	0	0	-42.7391	-88.5061	336.116	796.022	23163.9	13442.9	-336.116	41.4219	43.5317	42.7495	0	0	0.788916	177.442	-654.987	250	335.18	0	19.6197	19.5032	65.5248	1614205563657250	2
2109	0	0	109	1	1156.16	675.5	480.657	0	0	-64.0635	-1.22231	236.127	1261.87	23085.5	13455.3	-236.127	62.1167	40.1977	42.3315	0	0	0.674846	133.852	-639.236	250	456.848	0	15.4625	13.4723	30.9959	1614205563677261	2
2110	0	0	110	1	773.468	486.948	286.52	0	0	-45.3786	-78.3638	257.587	692.073	23166.5	13432.8	-257.587	34.2104	42.8222	41.8987	0	0	0.17907	137.007	-635.863	250	231.96	0	25.9245	23.0925	55.947	1614205563697272	2
2111	0	0	111	1	811.735	453.852	357.884	0	0	-65.2734	-85.2573	360.994	563.145	23186.4	13439.7	-360.994	29.9492	42.5604	42.5367	0	0	0.87609	133.586	-634.67	250	283.461	0	25.3233	26.3905	99.712	1614205563717283	2
2112	0	0	112	1	915.133	514.496	400.637	0	0	-57.5101	-73.7501	294.401	726.947	23178.6	13428.2	-294.401	36.7779	43.8592	43.7983	0	0	0.382711	134.178	-638.731	250	233.531	0	23.2617	21.5823	60.4621	1614205563737293	2
2113	0	0	113	1	625.565	358.734	266.832	0	0	-44.1342	-30.7394	340.142	472.897	23165.3	13484.8	-340.142	24.6494	42.507	42.0141	0	0	0.0822756	131.041	-630.932	250	187.995	0	30.9552	30.9132	107.243	1614205563757304	2
2114	0	0	114	1	676.181	443.144	233.037	0	0	-78.1235	-61.8125	463.769	382.583	23199.2	13416.3	-463.769	22.274	43.7222	42.7827	0	0	0.483082	180.418	-653.415	250	381.424	0	32.0688	42.699	208.623	1614205563777315	2
2115	0	0	115	1	690.043	470.432	219.611	0	0	-22.6313	6.41298	377.112	313.481	23143.8	13348	-377.112	16.8078	42.8786	42.9359	0	0	0.173999	179.927	-654.035	250	273.556	0	42.8114	46.4158	185.585	1614205563797326	2
2116	0	0	116	1	616.844	335.75	281.094	0	0	-53.9785	-61.3585	270.204	423.227	23175.1	13415.8	-270.204	21.0883	43.4458	42.2249	0	0	0.132512	115.5	-623.405	250	199.695	0	40.0701	36.0632	91.5772	1614205563817337	2
2117	0	0	117	1	519.573	327.417	192.157	0	0	9.40164	-70.0571	385.526	363.061	23111.7	13424.5	-385.526	19.5816	43.6394	43.4757	0	0	0.183239	128.179	-632.314	250	218.439	0	37.3076	40.4979	169.231	1614205563837348	2
2118	0	0	118	1	602.791	298.899	303.891	0	0	-3.84284	-91.4174	218.781	346.944	23125	13445.9	-218.781	16.773	45.7878	41.5948	0	0	0.133309	163.318	-647.821	250	191.809	0	54.5096	47.0304	100.906	1614205563857359	2
2119	0	0	119	1	633.231	333.122	300.109	0	0	-41.7202	-9.42311	84.2808	533.797	23162.8	13463.5	-84.2808	25.219	42.3499	41.5525	0	0	0.33672	125.029	-629.048	250	154.141	0	35.9595	32.3985	54.8034	1614205563877370	2
2120	0	0	120	1	467.016	176.173	290.842	0	0	-81.1034	-17.1686	264.599	321.417	23102.6	13371.6	-264.599	16.0746	44.4673	43.1584	0	0	0.18202	129.576	-631.681	250	168.052	0	53.2349	47.5134	116.933	1614205563897381	2
2121	0	0	121	1	584.718	271.997	312.721	0	0	-72.6302	60.6204	78.2655	347.205	23094.1	13493.1	-78.2655	16.731	42.3104	40.9598	0	0	0.191706	149.033	-636.753	250	241.698	0	52.7079	47.4244	79.5138	1614205563917392	2
2122	0	0	122	1	633.732	355.093	278.638	0	0	-52.8291	-50.2562	172.138	538.385	23173.9	13404.7	-172.138	25.7341	43.4961	41.1633	0	0	0.181303	148.34	-639.333	250	265.45	0	36.8561	31.2736	62.0628	1614205563937402	2
2123	0	0	123	1	615.674	337.223	278.451	0	0	-20.355	-91.6512	283.187	325.906	23141.5	13346.4	-283.187	16.3248	43.4104	43.6584	0	0	0.156084	123.562	-629.811	250	197.763	0	50.2877	46.1457	124.11	1614205563957413	2
2124	0	0	124	1	711.3	381.854	329.447	0	0	-43.5043	-89.8185	331.099	707.812	23164.6	13344.6	-331.099	36.7004	43.9777	42.2293	0	0	0.19432	166.229	-653.207	250	323.805	0	22.064	21.765	71.3602	1614205563977424	2
2125	0	0	125	1	595.896	242.608	353.288	0	0	-97.4078	4.50443	204.026	298.678	23118.9	13349.9	-204.026	14.6307	42.827	43.3209	0	0	0.0767079	130.797	-632.164	250	176.026	0	62.6692	53.2359	111.819	1614205563997435	2
2126	0	0	126	1	751.096	395.987	355.109	0	0	-65.7204	7.65223	336.751	590.763	23087.2	13446.4	-336.751	30.8791	43.0212	42.6092	0	0	0.440112	149.172	-643.283	250	307.999	0	25.5188	25.3996	84.9822	1614205564017446	2
2127	0	0	127	1	620.955	315.429	305.526	0	0	-36.0551	3.16059	276.83	476.689	23057.5	13450.9	-276.83	23.8802	42.0227	43.1481	0	0	0.395817	140.05	-635.905	250	204.037	0	35.0009	31.9194	82.799	1614205564037457	2
2128	0	0	128	1	517.195	258.192	259.003	0	0	11.6283	-37.3287	120.517	451.304	23109.5	13491.4	-120.517	21.272	42.9805	40.9037	0	0	0.278278	131.377	-627.747	250	222.97	0	43.9224	37.8483	68.6054	1614205564057468	2
2129	0	0	129	1	802.428	426.002	376.426	0	0	-89.1225	-45.0188	257.38	592.488	23110.6	13399.5	-257.38	29.5207	42.5223	43.031	0	0	0.338725	165.939	-651.673	250	269.876	0	30.0472	26.3172	64.2219	1614205564077479	2
2130	0	0	130	1	813.385	472.626	340.759	0	0	-53.9967	-49.1055	356.861	588.799	23175.1	13403.5	-356.861	31.1115	40.2237	42.5278	0	0	0.115951	159.206	-642.004	250	227.303	0	24.0412	24.7941	93.3549	1614205564097490	2
2131	0	0	131	1	639.058	337.356	301.702	0	0	-85.0777	-33.3021	245.613	440.471	23206.2	13387.7	-245.613	21.8082	42.9805	41.9805	0	0	0.228258	171.069	-645.479	250	214.082	0	40.4558	35.2203	82.254	1614205564117501	2
2132	0	0	132	1	727.095	461.327	265.768	0	0	-41.9129	-90.14	359.324	647.119	23163	13444.6	-359.324	34.2886	42.2552	42.6341	0	0	0.329734	139.715	-636.873	250	251.474	0	22.3593	23.2747	87.2685	1614205564137511	2
2133	0	0	133	1	673.141	437.364	235.776	0	0	-108.947	-38.0497	302.324	670.961	23130.4	13492.2	-302.324	34.4874	42.7895	41.4172	0	0	0.513944	105.766	-621.418	250	244.422	0	24.4289	22.504	64.7297	1614205564157522	2
2134	0	0	134	1	770.72	459.572	311.148	0	0	-116.117	0.194028	326.538	660.382	23137.6	13453.9	-326.538	34.6367	40.9701	40.9081	0	0	0.471797	142.093	-634.426	250	302.446	0	23.0806	22.3851	71.2528	1614205564177533	2
2135	0	0	135	1	816.143	407.761	408.381	0	0	1.77985	-16.4656	205.348	923.34	23119.3	13470.6	-205.348	44.5093	40.4865	40.5936	0	0	0.129833	170.917	-650.389	250	312.113	0	21.4036	18.2359	39.0644	1614205564197544	2
2136	0	0	136	1	790.848	492.928	297.919	0	0	-185.884	87.3564	452.058	419.604	23207.3	13366.7	-452.058	25.0342	43.5509	42.5438	0	0	0.367376	162.051	-647.049	250	211.868	0	28.8511	37.3266	172.496	1614205564217555	2
2137	0	0	137	1	798.899	522.527	276.372	0	0	-75.6766	-32.1955	331.777	733.128	23196.8	13386.6	-331.777	38.1536	41.4795	40.4092	0	0	0.471896	144.737	-635.689	250	281.196	0	20.9526	20.49	67.1534	1614205564237566	2
2139	0	0	139	1	720.363	390.538	329.825	0	0	-53.4571	-1.162	317.415	696.954	23174.6	13455.3	-317.415	35.8538	41.4798	40.0811	0	0	0.300191	138.005	-632.893	250	281.04	0	22.4642	21.7163	65.921	1614205564277588	2
2140	0	0	140	1	763.009	475.007	288.002	0	0	-12.8574	-95.0213	211.702	644.212	23134	13449.5	-211.702	31.0639	40.8757	41.2967	0	0	0.44633	138.77	-633.796	250	277.18	0	29.6408	25.4526	55.0762	1614205564297599	2
2141	0	0	141	1	844.011	487.711	356.3	0	0	-92.6832	-13.9975	255.116	737.321	23114.1	13468.1	-255.116	36.8028	42.1873	42.1213	0	0	0.454432	144.219	-638.242	250	271.925	0	24.5634	21.548	51.5742	1614205564317609	2
2142	0	0	142	1	686.686	389.27	297.416	0	0	-12.3938	-13.1367	286.668	599.433	23133.5	13467.2	-286.668	30.1017	41.5618	42.2562	0	0	0.187061	131.245	-631.979	250	220.178	0	27.8332	25.4923	68.7742	1614205564337620	2
2145	0	0	145	1	760.881	408.509	352.372	0	0	-50.0503	-103.052	247.086	669.725	23171.2	13457.5	-247.086	32.977	42.0793	40.4402	0	0	0.470284	164.609	-647.526	250	268.442	0	26.9676	23.8767	55.7689	1614205564397653	2
2146	0	0	146	1	587.693	400.677	187.015	0	0	34.4426	-65.4086	96.1695	389.555	22987	13419.8	-96.1695	18.2794	42.8598	42.0225	0	0	0.428792	163.911	-645.14	250	231.673	0	49.9035	44.0169	76.3117	1614205564417664	2
2147	0	0	147	1	615.365	345.356	270.009	0	0	-66.0435	-28.1247	364.704	424.21	23187.2	13382.6	-364.704	22.5902	42.9219	42.4611	0	0	0.197557	140.86	-634.608	250	224.292	0	32.7852	34.4495	132.015	1614205564437675	2
2148	0	0	148	1	651.657	387.232	264.425	0	0	-23.9706	-88.8585	410.563	606.046	23145.1	13443.3	-410.563	33.4703	43.3763	42.0772	0	0	0.261601	141.577	-637.788	250	305.295	0	22.2063	25.6866	112.027	1614205564457686	2
2149	0	0	149	1	1050.59	577.692	472.899	0	0	-31.8799	-33.9685	185.922	820.734	23153	13388.4	-185.922	39.3196	40.8624	42.0951	0	0	0.456399	181.629	-653.098	250	261.356	0	24.3945	20.6895	42.8848	1614205564477697	2
2150	0	0	150	1	706.021	391.132	314.889	0	0	-92.1628	-41.1813	269.421	534.521	23213.3	13395.6	-269.421	26.8285	42.5633	42.2088	0	0	0.3818	138.91	-636.226	250	237.091	0	32.1953	28.5784	72.3765	1614205564497708	2
2152	0	0	152	1	588.412	299.162	289.25	0	0	-108.357	-83.3661	402.857	329.578	23129.8	13437.8	-402.857	18.2767	42.2698	42.5173	0	0	0.29471	134.404	-631.915	250	233.4	0	38.8727	43.9199	190.951	1614205564537729	2
2153	0	0	153	1	606.641	386.367	220.274	0	0	-110.821	-71.8972	329.879	335.355	23132.3	13526	-329.879	17.5694	41.5714	41.6853	0	0	0.279949	137.417	-630.913	250	193.692	0	43.2671	41.7503	139.75	1614205564557740	2
2154	0	0	154	1	595.612	318.592	277.02	0	0	-58.7434	-55.3218	345.501	384.693	23179.9	13409.8	-345.501	20.1657	42.4959	42.4635	0	0	0.394799	153.981	-642.5	250	204.215	0	37.0636	37.3767	134.335	1614205564577751	2
2155	0	0	155	1	779.784	460.983	318.802	0	0	2.40417	-1.66238	180.123	450.596	23218.4	13356.1	-180.123	21.5863	41.1379	42.9127	0	0	0.0671401	157.822	-644.478	250	191.329	0	43.1644	36.6743	73.598	1614205564597762	2
2156	0	0	156	1	748.396	449.286	299.11	0	0	-6.53919	-50.6997	172.261	670.809	23127.7	13405.1	-172.261	31.9227	43.647	41.8266	0	0	0.289641	125.016	-632.456	250	216.998	0	30.3462	25.62	51.0735	1614205564617773	2
2157	0	0	157	1	639.398	316.244	323.154	0	0	-9.07351	3.42149	383.189	397.616	23130.2	13450.7	-383.189	21.4044	42.6109	41.1934	0	0	0.144922	128.232	-628.672	250	180.616	0	34.02	37.056	148.993	1614205564637784	2
2158	0	0	158	1	742.146	343.727	398.419	0	0	-93.4782	-25.4194	245.062	591.324	23114.9	13479.5	-245.062	29.345	42.2411	42.6785	0	0	0.465771	137.001	-636.059	250	253.228	0	30.7113	26.579	62.2676	1614205564657795	2
2159	0	0	159	1	712.802	490.014	222.788	0	0	-129.237	-25.7656	351.148	481.38	23150.7	13479.9	-351.148	25.7439	41.7062	41.8995	0	0	0.635139	155.94	-639.865	250	283.967	0	29.3812	29.7729	107.839	1614205564677806	2
2160	0	0	160	1	547.179	320.813	226.366	0	0	-42.4034	-7.60582	333.626	270.709	23163.5	13461.7	-333.626	14.0574	43.0511	42.5331	0	0	0.315721	159.108	-642.985	250	195.438	0	53.1447	53.0032	178.285	1614205564697817	2
2161	0	0	161	1	672.339	384.679	287.66	0	0	-39.3786	-50.392	230.491	547.966	23060.8	13404.8	-230.491	26.7018	43.9073	41.9503	0	0	0.304856	173.313	-652.711	250	281.988	0	34.088	29.4862	66.2929	1614205564717827	2
2163	0	0	163	1	625.343	335.634	289.708	0	0	-55.9234	-69.9466	265.101	420.046	23177	13424.4	-265.102	20.8764	42.1387	40.9359	0	0	0.361813	154.866	-635.956	250	226.791	0	40.25	36.0803	89.7833	1614205564757849	2
2165	0	0	165	1	582.122	313.766	268.356	0	0	13.2907	31.1347	74.0617	365.73	23008.2	13323.3	-74.0617	17.3379	42.8688	41.8064	0	0	0.032694	148.227	-636.841	250	179.026	0	51.0319	46.0409	76.8943	1614205564797871	2
2166	0	0	166	1	737.735	417.889	319.847	0	0	-58.1339	-70.1238	354.55	518.692	23179.3	13424.6	-354.55	27.391	43.9773	41.1712	0	0	0.0258688	134.187	-632.089	250	189.839	0	27.9479	28.6659	104.62	1614205564817882	2
2167	0	0	167	1	737.868	371.934	365.934	0	0	-23.3739	-46.177	213.74	626.118	23144.5	13400.6	-213.74	30.2455	41.6275	42.7664	0	0	0.127041	119.565	-628.465	250	220.557	0	30.5506	26.1001	57.2395	1614205564837893	2
2168	0	0	168	1	666.801	344.172	322.629	0	0	-63.6438	-61.9863	194.415	419.26	23184.8	13416.4	-194.415	20.1964	43.9923	42.4193	0	0	0.312327	146.162	-637.98	250	180.393	0	46.1567	39.2224	81.2718	1614205565138056	2
2169	0	0	169	1	666.801	344.172	322.629	0	0	-63.6438	-61.9863	194.415	419.26	23184.8	13416.4	-194.415	20.1964	43.9923	42.4193	0	0	0.312327	146.162	-637.98	250	180.393	0	46.1567	39.2224	81.2718	1614205565138056	2
2170	0	0	170	1	666.801	344.172	322.629	0	0	-63.6438	-61.9863	194.415	419.26	23184.8	13416.4	-194.415	20.1964	43.9923	42.4193	0	0	0.312327	146.162	-637.98	250	180.393	0	46.1567	39.2224	81.2718	1614205565138056	2
2171	0	0	171	1	666.801	344.172	322.629	0	0	-63.6438	-61.9863	194.415	419.26	23184.8	13416.4	-194.415	20.1964	43.9923	42.4193	0	0	0.312327	146.162	-637.98	250	180.393	0	46.1567	39.2224	81.2718	1614205565138056	2
2172	0	0	172	1	666.801	344.172	322.629	0	0	-63.6438	-61.9863	194.415	419.26	23184.8	13416.4	-194.415	20.1964	43.9923	42.4193	0	0	0.312327	146.162	-637.98	250	180.393	0	46.1567	39.2224	81.2718	1614205565138056	2
2173	0	0	173	1	666.801	344.172	322.629	0	0	-63.6438	-61.9863	194.415	419.26	23184.8	13416.4	-194.415	20.1964	43.9923	42.4193	0	0	0.312327	146.162	-637.98	250	180.393	0	46.1567	39.2224	81.2718	1614205565138056	2
2174	0	0	174	1	666.801	344.172	322.629	0	0	-63.6438	-61.9863	194.415	419.26	23184.8	13416.4	-194.415	20.1964	43.9923	42.4193	0	0	0.312327	146.162	-637.98	250	180.393	0	46.1567	39.2224	81.2718	1614205565138056	2
2175	0	0	175	1	666.801	344.172	322.629	0	0	-63.6438	-61.9863	194.415	419.26	23184.8	13416.4	-194.415	20.1964	43.9923	42.4193	0	0	0.312327	146.162	-637.98	250	180.393	0	46.1567	39.2224	81.2718	1614205565138056	2
2176	0	0	176	1	666.801	344.172	322.629	0	0	-63.6438	-61.9863	194.415	419.26	23184.8	13416.4	-194.415	20.1964	43.9923	42.4193	0	0	0.312327	146.162	-637.98	250	180.393	0	46.1567	39.2224	81.2718	1614205565138056	2
2177	0	0	177	1	666.801	344.172	322.629	0	0	-63.6438	-61.9863	194.415	419.26	23184.8	13416.4	-194.415	20.1964	43.9923	42.4193	0	0	0.312327	146.162	-637.98	250	180.393	0	46.1567	39.2224	81.2718	1614205565138056	2
2178	0	0	178	1	757.565	385.758	371.808	0	0	-28.6989	-22.2165	231.881	579.555	23149.8	13376.7	-231.881	28.28	40.4654	39.4034	0	0	0.2434	167.847	-646.091	250	212.844	0	31.2466	27.2061	61.1972	1614205565158067	2
2179	0	0	179	1	635.243	409.684	225.559	0	0	-13.3023	-74.98	167.87	430.784	23034.8	13429.4	-167.87	20.467	40.5675	41.3149	0	0	0.222607	136.855	-630.237	250	196.581	0	45.2445	38.2228	75.1543	1614205565178078	2
2180	0	0	180	1	795.484	473.763	321.721	0	0	-27.9233	-30.2387	175.614	568.753	23049.4	13484.3	-175.614	27.1685	41.2793	42.2385	0	0	0.152593	149.025	-639.765	250	185.38	0	34.7191	29.3053	58.9426	1614205565198089	2
2181	0	0	181	1	769.439	480.876	288.562	0	0	-6.08708	-72.8414	198.257	711.725	23127.2	13427.3	-198.257	34.1158	42.6965	40.499	0	0	0.0295989	132.877	-633.316	250	218.631	0	27.7974	23.6386	49.5448	1614205565218100	2
2182	0	0	182	1	603.933	344.152	259.781	0	0	-71.7657	-31.9977	337.234	539.794	23192.9	13386.4	-337.234	28.1831	42.9376	42.0999	0	0	0.355872	123.336	-627.776	250	225.184	0	27.6862	27.4256	93.1578	1614205565238111	2
2183	0	0	183	1	780.691	467.658	313.033	0	0	-38.946	-2.90545	221.397	719.154	23160.1	13357.3	-221.397	35.0363	40.5608	41.052	0	0	0.411257	127.33	-629.143	250	248.368	0	26.0721	22.6511	49.9348	1614205565258122	2
2184	0	0	184	1	999.239	603.326	395.913	0	0	-67.1189	-30.642	142.303	1073.35	23088.6	13484.7	-142.303	51.1883	41.0166	39.9333	0	0	0.719531	123.732	-630.469	250	325.996	0	19.3882	16.475	31.7039	1614205565278133	2
2187	0	0	187	1	632.299	356.356	275.943	0	0	-35.0316	-70.7869	393.185	535.678	23156.2	13425.2	-393.185	29.1186	41.5885	40.4892	0	0	0.157917	166.012	-643.796	250	276.349	0	24.9863	27.7691	116.227	1614205565338165	2
2188	0	0	188	1	755.076	383.143	371.933	0	0	-48.7466	-60.7883	236.348	785.686	23169.9	13415.2	-236.348	38.4264	40.8839	40.7172	0	0	0.199768	116.706	-624.734	250	277.376	0	23.6047	20.5404	47.2977	1614205565358176	2
2189	0	0	189	1	936.251	604.21	332.041	0	0	-13.8262	-1.74727	230.746	909.152	23134.9	13455.8	-230.746	44.3893	38.962	40.3341	0	0	0.472147	150.497	-637.308	250	300.857	0	20.646	17.9282	40.5067	1614205565378187	2
2190	0	0	190	1	490.45	285.843	204.607	0	0	-65.5578	-64.3354	375.046	303.427	23186.7	13418.8	-375.046	16.2971	41.8845	42.5112	0	0	0.253559	173.413	-646.726	250	193.958	0	43.5987	46.7371	189.785	1614205565398198	2
2191	0	0	191	1	703.305	417.6	285.705	0	0	-9.98514	-0.430412	315.543	566.98	23230.8	13354.9	-315.543	29.0253	39.9519	40.63	0	0	0.404132	154.616	-638.562	250	279.19	0	27.1275	25.9664	79.4176	1614205565418209	2
2192	0	0	192	1	612.618	324.234	288.383	0	0	-38.8179	-87.1199	251.461	464.135	23159.9	13441.6	-251.461	22.8564	40.6469	40.4902	0	0	0.30693	147.436	-636.317	250	216.535	0	37.2172	33.049	78.7146	1614205565438220	2
2193	0	0	193	1	576.369	290.495	285.874	0	0	-86.6837	-31.4003	343.641	351.139	23207.8	13385.8	-343.641	18.4708	41.9171	42.502	0	0	0.407412	144.84	-634.264	250	195.65	0	40.4839	40.4346	143.7	1614205565458231	2
2194	0	0	194	1	725.766	439.547	286.22	0	0	-113.028	-39.5538	412.08	481.591	23134.5	13394	-412.08	26.8734	41.2058	41.9675	0	0	0.318884	142.728	-635.995	250	236.874	0	26.7385	30.8427	135.815	1614205565478242	2
2195	0	0	195	1	719.956	401.997	317.959	0	0	-115.763	18.2996	348.665	548.121	23137.2	13435.8	-348.665	29.2416	42.1442	42.7826	0	0	0.279353	155.806	-642.42	250	292.725	0	26.4275	26.6743	94.4387	1614205565498252	2
2196	0	0	196	1	799.141	475.52	323.622	0	0	-36.1744	-76.1174	267.668	647.411	23157.3	13430.6	-267.668	32.1491	41.4697	41.8429	0	0	0.21898	141.079	-637.406	250	240.815	0	26.7807	24.0715	60.7328	1614205565518263	2
2197	0	0	197	1	798.579	475.572	323.007	0	0	-76.4012	-18.7724	436.619	668	23197.5	13373.2	-436.619	37.7978	43.1391	43.2534	0	0	0.577093	149.308	-643.343	250	292.159	0	19.6692	24.4702	111.536	1614205565538274	2
2198	0	0	198	1	721.049	392.324	328.725	0	0	-151.167	44.6237	340.034	467.213	23172.6	13309.8	-340.034	25.1607	42.2382	42.0055	0	0	0.416246	169.145	-650.649	250	263.635	0	30.562	30.2907	103.791	1614205565558285	2
2199	0	0	199	1	716.458	390.768	325.69	0	0	-87.7955	-39.6536	225.183	362.037	23109.3	13394.1	-225.183	17.7581	42.2756	41.4284	0	0	0.375819	132.657	-630.313	250	188.888	0	50.2377	42.9158	95.3204	1614205565578296	2
2200	0	0	200	1	630.049	375.191	254.858	0	0	-2.71921	-67.4628	194.47	576.219	23123.8	13421.9	-194.47	27.5826	42.3186	40.8925	0	0	0.240822	128.814	-629.156	250	208.317	0	33.9439	28.7665	59.7956	1614205565598307	2
2201	0	0	201	1	783.997	408.787	375.21	0	0	-99.6999	-11.5005	306.606	657.648	23121.2	13365.9	-306.606	33.8631	41.0711	40.4335	0	0	0.41434	162.816	-643.127	250	265.839	0	24.2766	22.7637	66.1646	1614205565618318	2
2202	0	0	202	1	780.835	455.747	325.088	0	0	-44.9141	33.1761	198.768	566.523	23066.4	13420.9	-198.768	27.5438	42.173	41.3223	0	0	0.346169	158.678	-643.623	250	289.228	0	33.758	28.8022	60.2199	1614205565638329	2
2203	0	0	203	1	670.916	346.817	324.099	0	0	-102.162	-22.0821	259.508	669.686	23123.6	13376.5	-259.508	33.561	40.9675	41.6196	0	0	0.542769	132.507	-631.732	250	284.737	0	26.309	23.1522	56.5074	1614205565658340	2
2204	0	0	204	1	736.579	438.658	297.921	0	0	-26.8637	-21.9159	180.208	664.492	23048.3	13376.4	-180.208	31.804	42.1276	39.7976	0	0	0.161622	136.548	-633.646	250	199.454	0	29.7595	25.3148	50.9197	1614205565678350	2
2205	0	0	205	1	685.675	412.683	272.992	0	0	-90.2806	-58.8239	253.001	436.606	23111.7	13413.3	-253.001	21.7019	42.045	41.3323	0	0	0.397672	139.58	-634.77	250	199.098	0	40.0005	34.8992	83.6154	1614205565698361	2
2206	0	0	206	1	603.97	268.395	335.575	0	0	124.696	25.1392	84.0788	319.22	22996.4	13329.3	-84.0788	15.3983	41.2974	39.8939	0	0	0.174333	148.51	-633.057	250	189.306	0	57.6955	51.0149	86.3149	1614205565718372	2
2207	0	0	207	1	718.717	417.043	301.675	0	0	-13.2023	-24.4696	316.941	524.628	23134.3	13378.9	-316.941	26.8423	42.389	39.8535	0	0	0.229148	188.01	-654.427	250	257.035	0	29.6616	28.3493	86.5447	1614205565738383	2
2208	0	0	208	1	744.648	378.819	365.829	0	0	-59.0529	-81.5023	219.784	561.604	23080.5	13435.9	-219.784	27.2968	42.5439	41.6722	0	0	0.29604	128.255	-630.445	250	222.319	0	33.5034	28.89	63.451	1614205565758394	2
2209	0	0	209	1	564.331	304.912	259.42	0	0	123.175	187.459	397.382	309.611	23097.6	13266.6	-397.383	17.7654	40.0623	40.5152	0	0	0.278304	134.124	-624.593	250	160.092	0	39.0161	44.1165	181.468	1614205565778405	2
2210	0	0	210	1	628.383	390.002	238.381	0	0	-21.9259	-56.1116	226.447	597.582	23143	13410.6	-226.447	29.0132	39.4434	39.9461	0	0	0.166309	141.862	-630.526	250	218.716	0	30.5799	26.3312	59.2984	1614205565798416	2
2211	0	0	211	1	630.343	347.557	282.786	0	0	-50.8329	135.676	433.237	343.757	23172	13318.4	-433.237	19.7373	40.8632	41.0998	0	0	0.152428	120.381	-622.868	250	202.899	0	34.6726	42.8911	194.146	1614205565818427	2
2212	0	0	212	1	567.94	317.83	250.11	0	0	-33.2897	-92.749	205.394	514.242	23154.4	13447.2	-205.394	24.7682	40.9474	39.7804	0	0	0.624973	122.01	-624.441	250	190.492	0	36.5253	31.4347	66.5564	1614205565838438	2
2213	0	0	213	1	717.768	450.241	267.527	0	0	-79.4539	-23.7302	253.984	598.77	23200.6	13378.2	-253.984	29.7543	41.9571	41.3251	0	0	0.162609	176.447	-650.261	250	235.926	0	29.6011	26.0825	62.3121	1614205565858449	2
2214	0	0	214	1	858.193	489.241	368.952	0	0	-54.4972	-7.28942	281.678	800.402	23175.6	13361.7	-281.678	40.2539	40.2967	41.4629	0	0	0.525676	146.391	-639.186	250	311.156	0	21.1879	19.4536	51.2832	1614205565878459	2
2215	0	0	215	1	763.473	402.859	360.614	0	0	-14.3562	-13.6575	256.908	694.904	23135.5	13368.1	-256.908	34.3238	39.7557	39.418	0	0	0.327539	195.296	-657.789	250	319.868	0	25.2643	22.4411	53.915	1614205565898470	2
2216	0	0	216	1	743.212	432.944	310.269	0	0	-78.5711	8.4782	365.208	584.451	23100	13346	-365.208	31.2612	41.7729	40.2303	0	0	0.542351	154.926	-638.701	250	232.263	0	24.1944	25.3548	94.3917	1614205565918481	2
2217	0	0	217	1	683.25	406.632	276.619	0	0	-42.432	-42.7193	322.587	509.007	23163.6	13397.2	-322.587	26.1873	40.625	41.1692	0	0	0.266754	133.026	-629.752	250	218.947	0	29.4821	28.5358	91.7125	1614205565938492	2
2218	0	0	218	1	600.531	296.927	303.604	0	0	-95.5189	-39.252	253.131	462.659	23117	13393.7	-253.131	23.0436	42.5123	40.819	0	0	0.251523	149.995	-637.301	250	235.827	0	37.9519	33.1022	78.8069	1614205565958503	2
2219	0	0	219	1	579.506	306.432	273.074	0	0	140.713	-126.243	116.105	325.126	23080.1	13480.7	-116.105	15.6713	41.8873	41.7035	0	0	0.196863	131.954	-629.508	250	182.45	0	59.7267	51.0436	91.8042	1614205565978514	2
2221	0	0	221	1	482.155	260.57	221.585	0	0	-100.565	-49.3177	172.77	407.328	23122	13403.8	-172.77	19.6795	39.346	39.504	0	0	0.24352	145.231	-630.521	250	224.524	0	46.6584	38.9288	77.4998	1614205566018536	2
2222	0	0	222	1	569.358	314.61	254.748	0	0	-62.684	-64.7005	318.667	385.398	23183.8	13319.5	-318.667	19.8272	40.0106	41.0721	0	0	0.357127	140.685	-631.306	250	260.08	0	38.2137	36.6618	117.041	1614205566038547	2
2223	0	0	223	1	674.503	387.381	287.122	0	0	-12.8245	-26.3075	211.847	468.616	23133.9	13380.7	-211.847	22.6361	40.1254	40.835	0	0	0.148491	170.768	-644.155	250	233.2	0	39.5321	33.8107	73.1438	1614205566058558	2
2224	0	0	224	1	516.483	315.275	201.207	0	0	6.32448	-37.3657	412.722	363.895	23114.8	13391.8	-412.722	20.0506	39.1155	39.4736	0	0	0.236123	149.779	-630.25	250	225.18	0	34.2414	39.7465	177.984	1614205566078568	2
2225	0	0	225	1	553.719	297.097	256.623	0	0	-37.4724	-45.8672	458.006	371.134	23158.6	13400.3	-458.006	21.3655	40.8426	41.2049	0	0	0.11736	122.837	-623.242	250	178.608	0	32.2435	42.803	209.035	1614205566098579	2
2227	0	0	227	1	604.009	356.893	247.116	0	0	-12.5482	-76.6128	250.301	288.037	23034	13431.1	-250.301	14.143	41.9158	40.8633	0	0	0.367981	147.792	-635.658	250	227.296	0	59.7647	52.4842	124.255	1614205566138601	2
2230	0	0	230	1	474.953	252.702	222.251	0	0	-9.37265	10.1401	110.57	313.929	23030.8	13244.6	-110.57	14.8794	41.528	40.5816	0	0	0.232312	193.716	-650.851	250	197.204	0	61.0049	53.2416	93.5458	1614205566198634	2
2231	0	0	231	1	509.141	314.543	194.598	0	0	-47.3326	-33.976	273.099	261.696	23068.8	13388.4	-273.099	13.0592	41.0592	39.8973	0	0	0.442579	150.683	-633.882	250	183.095	0	61.4269	55.4959	142.168	1614205566218645	2
2234	0	0	234	1	492.665	277.078	215.587	0	0	-33.2802	-7.23379	159.377	289.354	23154.4	13461.3	-159.377	13.8132	40.1186	39.8489	0	0	0.341239	129.423	-623.765	250	144.348	0	65.2272	55.7403	106.123	1614205566278677	2
2235	0	0	235	1	621.259	361.375	259.884	0	0	-71.8193	-77.1033	283.72	393.113	23093.3	13431.5	-283.72	19.8053	41.9942	40.1453	0	0	0.215776	124.815	-624.244	250	189.087	0	41.2392	37.6103	100.11	1614205566298688	2
2236	0	0	236	1	652.109	393.946	258.164	0	0	-144.544	16.1616	364.223	428.326	23066.3	13338.3	-364.223	23.3083	40.3948	41.2669	0	0	0.601917	157.486	-637.531	250	211.846	0	31.3068	32.787	124.128	1614205566318699	2
2237	0	0	237	1	613.344	319.55	293.794	0	0	-19.5328	-4.76685	310.338	384.984	23140.7	13359.2	-310.339	19.6421	39.1762	40.5021	0	0	0.108229	154.182	-634.922	250	170.734	0	38.8172	37.0581	111.846	1614205566338710	2
2238	0	0	238	1	575.062	299.518	275.543	0	0	-55.3218	-33.9936	188.26	329.492	23176.4	13388.4	-188.26	15.8439	40.7471	39.8434	0	0	0.154887	158.528	-639.991	250	183.075	0	56.5664	48.1143	98.176	1614205566358721	2
2239	0	0	239	1	473.23	211.867	261.363	0	0	-33.5193	-37.4284	207.723	257.125	23154.6	13292.2	-207.723	12.4086	41.1907	40.5471	0	0	0.33501	109.701	-616.704	250	152.213	0	70.7245	60.3547	129.051	1614205566378732	2
2242	0	0	242	1	444.819	223.819	221	0	0	15.7609	-54.0243	133.001	229.942	23105.4	13408.5	-133.001	10.8465	41.1876	40.9791	0	0	0.184396	143.255	-632.626	250	182.451	0	83.7542	71.5015	131.07	1614205566438765	2
2243	0	0	243	1	536.569	286.778	249.791	0	0	2.04301	-28.7065	221.558	307.568	23119.1	13383.1	-221.558	14.9068	40.104	39.584	0	0	0.264103	132.108	-623.345	250	172.741	0	58.0054	49.7953	109.307	1614205566458775	2
2244	0	0	244	1	629.558	406.807	222.751	0	0	-47.0975	-39.7328	306.435	539.824	23168.2	13394.2	-306.435	27.485	40.754	41.1666	0	0	0.312628	136.904	-631.637	250	267.758	0	28.9147	27.2893	81.1366	1614205566478786	2
2245	0	0	245	1	884.477	414.99	469.486	0	0	-34.6573	-47.6002	184.488	793.562	23155.8	13402	-184.488	37.9757	38.0275	39.4223	0	0	0.34893	153.314	-636.596	250	279.463	0	24.5229	20.7606	43.0625	1614205566498797	2
2246	0	0	246	1	748.806	438.492	310.314	0	0	-91.7837	-62.6319	272.461	610.23	23113.2	13417.1	-272.461	30.6633	40.3604	41.5828	0	0	0.411402	137.5	-633.781	250	236.876	0	27.8469	24.782	63.9521	1614205566518808	2
2247	0	0	247	1	897.987	465.766	432.22	0	0	-26.2382	-13.2472	179.591	855.926	23147.4	13467.3	-179.591	40.9976	40.6532	38.483	0	0	0.503221	142.678	-635.067	250	244	0	23.2314	19.8004	39.984	1614205566538819	2
2250	0	0	250	1	584.876	323.947	260.929	0	0	157.712	-155.243	189.179	304.896	23063.1	13509.7	-189.179	15.1139	39.036	39.2935	0	0	0.26549	132.316	-622.786	250	148.187	0	59.8893	49.7431	103.231	1614205566598852	2
2251	0	0	251	1	622.504	360.347	262.156	0	0	-60.8915	-45.7704	293.408	394.44	23182	13400.2	-293.408	19.9508	39.4642	37.8301	0	0	0.190634	122.444	-618.647	250	175.134	0	39.1204	36.1866	100.727	1614205566618863	2
2252	0	0	252	1	571.924	313.009	258.915	0	0	-12.1332	-12.1432	225.64	333.273	23133.3	13366.6	-225.64	16.2142	39.9456	39.8908	0	0	0.257963	133.901	-624.725	250	166.225	0	53.1411	46.048	101.749	1614205566638874	2
2253	0	0	253	1	645.87	377.229	268.641	0	0	-115.455	-103.969	189.904	393.523	23037.3	13358.7	-189.904	19.1864	40.0533	39.3597	0	0	0.307612	164.527	-638.014	250	203.441	0	47.5457	40.0981	81.9417	1614205566658884	2
2254	0	0	254	1	703.025	446.683	256.341	0	0	-44.1672	-18.336	170.558	551.515	23065.6	13372.8	-170.558	26.3918	39.5686	38.6247	0	0	0.462773	128.311	-623.732	250	176.68	0	34.8147	29.6467	58.509	1614205566678895	2
2255	0	0	255	1	715.752	416.293	299.46	0	0	-16.244	-4.51325	116.993	540.845	23037.7	13359	-116.993	25.6046	39.934	38.9922	0	0	0.16436	154.512	-636.256	250	186.586	0	35.8646	31.2119	56.062	1614205566698906	2
2256	0	0	256	1	542.535	291.346	251.19	0	0	28.429	45.1428	22.1625	374.505	22993	13309.3	-22.1625	17.8571	40.9167	40.064	0	0	0.440672	141.372	-632.731	250	166.899	0	44.2039	42.1981	75.4958	1614205566718917	2
2257	0	0	257	1	750.08	524.357	225.723	0	0	-123.352	-45.8435	426.257	386.488	23144.8	13400.3	-426.257	21.8812	37.8056	40.0332	0	0	0.200969	163.589	-637.059	250	256.266	0	30.8993	37.242	171.894	1614205566738928	2
2258	0	0	258	1	710.338	381.259	329.079	0	0	100.434	-43.9772	26.249	454.298	23020.7	13298.8	-26.249	21.553	40.3452	39.2008	0	0	0.283881	178.033	-644.744	250	192.564	0	37.4576	35.1525	62.6572	1614205566758939	2
2260	0	0	260	1	618.535	337.857	280.678	0	0	-0.252212	-78.6913	435.581	352.493	23221	13333.5	-435.581	19.8785	40.4765	40.3448	0	0	0.369611	134.416	-626.795	250	159.605	0	34.6562	42.7291	202.318	1614205566798961	2
2261	0	0	261	1	587.965	373.255	214.71	0	0	-108.34	-25.7806	464.951	375.146	23129.8	13380.2	-464.951	21.9376	40.1284	39.454	0	0	0.484012	169.729	-640.716	250	203.666	0	31.6488	42.2682	203.739	1614205566818972	2
2262	0	0	262	1	592.165	246.073	346.091	0	0	-17.6262	-20.7724	101.497	311.73	23039.1	13375.2	-101.497	14.6964	39.1316	40.4881	0	0	0.265723	151.668	-635.618	250	162.23	0	60.4729	52.9833	91.7428	1614205566838983	2
2263	0	0	263	1	568.664	252.019	316.644	0	0	39.8049	5.26735	110.823	440.895	23081.3	13349.2	-110.823	20.8923	40.1002	39.2199	0	0	0.257515	128.04	-623.635	250	169.458	0	43.2435	37.9618	67.2773	1614205566858993	2
2265	0	0	265	1	467.082	277.61	189.472	0	0	-6.31274	-8.49347	321.205	366.51	23127.4	13362.9	-321.205	18.8205	38.5768	38.9844	0	0	0.188512	113.757	-613.798	250	176.931	0	39.6058	38.2952	121.149	1614205566899015	2
2269	0	0	269	1	457.423	272.002	185.421	0	0	22.3839	69.9833	215.242	264.928	23098.7	13384.1	-215.242	13.0187	38.4954	37.7591	0	0	0.26645	130.674	-619.66	250	152.294	0	65.1433	56.0749	120.093	1614205566979059	2
2271	0	0	271	1	599.182	339.12	260.062	0	0	-71.667	-17.5309	303.475	498.109	23192.8	13372	-303.475	25.4322	39.2381	38.6053	0	0	0.0641733	159.618	-634.527	250	202.033	0	30.8062	28.9961	83.8173	1614205567019081	2
2272	0	0	272	1	720.471	398.188	322.284	0	0	-26.2519	-16.3183	270.818	501.094	23147.4	13370.8	-270.818	24.95	39.7467	38.8144	0	0	0.118195	159.581	-635.883	250	224.242	0	33.0512	29.8856	75.2153	1614205567039091	2
2274	0	0	274	1	682.059	339.055	343.003	0	0	28.6914	-52.0217	89.5474	391.233	23092.4	13406.5	-89.5474	18.3527	41.3027	39.1033	0	0	0.119584	146.664	-633.158	250	174.483	0	48.0087	42.7236	73.4604	1614205567079113	2
2275	0	0	275	1	577.261	295.986	281.275	0	0	67.3251	-63.2491	132.593	393.986	22954.1	13318	-132.593	18.6503	41.0049	39.7895	0	0	0.446557	137.854	-630.348	250	167.425	0	49.439	42.1581	77.8908	1614205567099124	2
2276	0	0	276	1	641.435	350.474	290.961	0	0	-100.303	-7.35193	316.114	366.784	23221.4	13262.1	-316.114	19.0115	38.8976	38.7086	0	0	0.333816	170.484	-641.877	250	203.524	0	39.8984	37.8627	116.617	1614205567119135	2
2277	0	0	277	1	494.435	300.698	193.737	0	0	-59.1817	-9.06053	446.814	307.467	23180.3	13263.8	-446.814	17.5249	39.4913	39.6537	0	0	0.0179436	114.782	-614.873	250	170.16	0	38.1634	49.4831	235.101	1614205567139146	2
2280	0	0	280	1	583.613	323.373	260.24	0	0	-20.5417	-57.4912	268.79	454.65	23141.7	13411.9	-268.79	22.5598	38.8507	38.098	0	0	0.192095	123.334	-619.679	250	196.049	0	36.1508	32.3291	81.6917	1614205567199179	2
2282	0	0	282	1	454.543	214.695	239.848	0	0	-108.332	-70.7749	409.127	254.548	23129.8	13325.6	-409.127	14.1743	40.486	41.2637	0	0	0.393408	120.542	-621.334	250	218.266	0	48.3004	55.3071	247.119	1614205567239200	2
2284	0	0	284	1	906.077	526.614	379.463	0	0	-91.611	-68.2097	233.792	713.276	23113.1	13422.7	-233.792	35.1239	38.1954	37.6447	0	0	0.495437	141.185	-628.127	250	244.311	0	25.3106	21.7393	49.5664	1614205567279222	2
2285	0	0	285	1	594.986	325.292	269.695	0	0	-64.1762	-2.82529	283.822	457.538	23085.6	13357.3	-283.822	23.0834	38.0057	37.2562	0	0	0.226851	153.572	-630.221	250	269.285	0	34.2521	31.5258	83.1818	1614205567299233	2
2286	0	0	286	1	623.502	391.807	231.695	0	0	-45.1043	-33.1825	236.038	545.756	23166.2	13387.6	-236.038	26.7067	38.85	38.5614	0	0	0.113356	121.224	-618.363	250	200.067	0	32.26	28.1335	64.3851	1614205567319244	2
2287	0	0	287	1	655.077	306.719	348.358	0	0	-100.703	-10.7565	225.442	472.338	23122.2	13365.2	-225.442	23.3069	39.7158	38.2813	0	0	0.231807	161.458	-637.1	250	215.992	0	37.8685	32.5229	71.5789	1614205567339255	2
2291	0	0	291	1	665.014	331.604	333.409	0	0	17.0865	22.8058	184.351	364.211	23104	13331.6	-184.351	17.5356	39.5507	37.9957	0	0	0.27578	142.719	-627.831	250	163.689	0	50.8301	43.221	86.8954	1614205567419299	2
2292	0	0	292	1	459.154	208.008	251.146	0	0	-4.51049	49.9831	366.105	245.29	23125.6	13404.1	-366.105	13.0946	39.9191	38.3337	0	0	0.263603	152.66	-629.946	250	172.056	0	53.4767	55.7677	213.294	1614205567439309	2
2293	0	0	293	1	710.959	353.392	357.566	0	0	-43.1057	10.3522	191.423	567.881	23064.6	13344.1	-191.423	27.4307	39.6876	38.6398	0	0	0.54603	153.134	-635.299	250	262.65	0	33.208	28.4188	58.3106	1614205567459320	2
2294	0	0	294	1	493.905	273.466	220.439	0	0	-4.45582	-34.0622	195.23	280.898	23125.6	13388.5	-195.23	13.4724	38.8639	38.7889	0	0	0.219164	135.636	-622.419	250	154.634	0	64.8585	54.9393	113.825	1614205567479331	2
2295	0	0	295	1	584.927	324.407	260.521	0	0	-97.9754	-1.41086	359.215	356.339	23119.4	13355.9	-359.215	19.0353	39.1978	39.5375	0	0	0.261765	153.7	-630.545	250	214.451	0	37.7015	39.0144	145.244	1614205567499342	2
2297	0	0	297	1	588.401	335.634	252.767	0	0	-84.9308	-38.6373	381.389	338.268	23106.4	13393.1	-381.389	18.3066	38.3206	39.675	0	0	0.268973	166.641	-639.43	250	225.173	0	37.8151	40.7592	167.576	1614205567539364	2
2299	0	0	299	1	623.527	324.841	298.686	0	0	-112.657	-6.40486	496.867	315.294	23233.8	13261.2	-496.867	19.0798	39.5932	39.4358	0	0	0.153247	141.091	-626.932	250	189.165	0	36.4492	52.6014	259.18	1614205567579386	2
2300	0	0	300	1	869.839	452.116	417.724	0	0	-62.703	17.8971	347.467	539.019	23183.8	13336.5	-347.467	28.4077	38.1322	37.7316	0	0	0.436942	194.934	-648.489	250	254.035	0	25.8336	26.2655	92.1696	1614205567599397	2
2301	0	0	301	1	552.972	301.548	251.424	0	0	18.549	-38.4974	106.349	335.549	23002.9	13293.3	-106.349	15.7841	38.9938	38.7019	0	0	0.368109	162.869	-633.256	250	167.059	0	56.0444	48.7347	85.8922	1614205567619407	2
2303	0	0	303	1	739.144	493.939	245.205	0	0	-39.8606	45.4718	307.476	440.847	23161	13309	-307.476	22.6333	38.9657	37.7626	0	0	0.369985	160.9	-637.107	250	247.102	0	33.8728	31.9948	94.029	1614205567659429	2
2304	0	0	304	1	535.71	324.8	210.909	0	0	13.2123	-38.4993	134.376	328.953	23107.9	13293.3	-134.376	15.5381	39.6942	37.6346	0	0	0.332645	149.683	-631.905	250	194.885	0	57.6204	49.2299	91.0273	1614205567679440	2
2305	0	0	305	1	704.673	359.518	345.155	0	0	-49.0495	-5.04938	137.821	418.046	23070.5	13259.8	-137.821	19.9221	39.1017	38.6751	0	0	0.137349	136.201	-624.297	250	146.165	0	45.5385	39.1297	72.4932	1614205567699451	2
2310	0	0	310	1	574.436	269.135	305.302	0	0	-38.0445	-34.747	143.343	394.292	23059.5	13389.2	-143.343	18.714	38.5614	37.2327	0	0	0.201297	151.565	-630.081	250	158.93	0	47.758	40.7805	76.5142	1614205567799506	2
2313	0	0	313	1	529.802	231.698	298.104	0	0	42.3421	-54.8587	239.609	313.06	23178.4	13309.6	-239.609	15.3002	39.3707	38.3472	0	0	0.336563	138.21	-624.134	250	153.46	0	54.4287	47.4498	109.843	1614205567859538	2
2314	0	0	314	1	630.218	323.817	306.401	0	0	20.3409	-57.0417	113.909	527.976	23100.8	13311.8	-113.909	24.8278	37.7974	37.4877	0	0	0.154434	148.408	-627.786	250	185.602	0	36.1408	31.2603	56.6072	1614205567879549	2
2315	0	0	315	1	617.899	345.952	271.947	0	0	-19.4363	-15.4805	136.184	435.896	23040.9	13369.9	-136.184	20.6699	39.052	37.6938	0	0	0.301448	161.104	-632.414	250	180.784	0	43.7186	37.5505	69.3483	1614205567899560	2
2317	0	0	317	1	525.76	240.1	285.66	0	0	-70.5287	-11.7127	196.677	302.289	23191.7	13366.2	-196.677	14.6466	37.7192	37.2674	0	0	0.249689	125.33	-614.878	250	215.967	0	58.8365	50.2911	103.917	1614205567939582	2
2318	0	0	318	1	544.54	318.46	226.081	0	0	31.1985	-10.997	169.366	391.441	23089.9	13365.4	-169.366	18.6862	38.8032	36.6245	0	0	0.0173675	132.896	-620.62	250	191.389	0	47.5539	40.6344	79.112	1614205567959593	2
2322	0	0	322	1	605.785	325.68	280.105	0	0	-58.4331	-52.5047	324.503	471.181	23179.6	13307.3	-324.503	24.3208	38.4144	37.4733	0	0	0.295679	132.27	-620.931	250	207.473	0	30.7598	29.7356	95.9839	1614205568039636	2
2326	0	0	326	1	549.873	287.546	262.327	0	0	-27.1151	34.2205	179.221	404.905	23148.2	13320.2	-179.221	19.5422	37.9953	37.2535	0	0	0.30115	164.086	-635.126	250	172.105	0	45.277	38.4453	77.11	1614205568119680	2
2327	0	0	327	1	576.727	344.231	232.496	0	0	-60.3459	-33.4993	422.709	383.121	23181.5	13387.9	-422.709	21.3699	38.8253	37.5457	0	0	0.264856	166.541	-635.025	250	211.341	0	31.6571	38.0739	171.732	1614205568139691	2
2329	0	0	329	1	599.499	316.261	283.237	0	0	-45.8958	-90.3221	222.31	386.777	23167	13444.8	-222.31	18.7891	39.658	36.7905	0	0	0.126449	136.675	-622.02	250	191.675	0	45.6268	39.7085	86.4884	1614205568179713	2
2330	0	0	330	1	654.059	370.56	283.5	0	0	-22.7757	-48.4772	207.202	335.003	23143.9	13402.9	-207.202	16.1379	38.5837	38.4013	0	0	0.156163	180.084	-644.379	250	172.69	0	53.5828	45.6747	97.6856	1614205568199724	2
2331	0	0	331	1	584.805	295.079	289.726	0	0	28.9801	-14.822	169.779	437.474	23191.8	13269.6	-169.779	20.8738	38.3455	36.1164	0	0	0.0844814	146.494	-626.577	250	170.989	0	42.582	36.2806	71.1752	1614205568219734	2
2332	0	0	332	1	474.689	257.667	217.022	0	0	-106.487	58.262	402.742	276.502	23227.6	13296.2	-402.742	15.3951	39.7824	38.2371	0	0	0.28636	149.058	-627.836	250	179.88	0	44.5377	50	212.515	1614205568239745	2
2333	0	0	333	1	537.686	303.051	234.636	0	0	-52.3068	5.45452	345.983	451.078	23173.4	13349	-345.983	23.6846	37.2175	36.9117	0	0	0.183834	163.29	-633.477	250	255.653	0	30.1967	30.8178	107.92	1614205568259756	2
2334	0	0	334	1	575.168	350.622	224.546	0	0	15.2082	-131.131	194.215	351.002	23105.9	13485.6	-194.215	16.8496	37.6981	36.381	0	0	0.332904	150.127	-626.471	250	179.441	0	51.4556	43.6427	90.3983	1614205568279767	2
2335	0	0	335	1	516.938	327.55	189.388	0	0	66.3398	-64.935	298.327	290.213	23054.8	13419.4	-298.327	14.707	38.0169	38.399	0	0	0.133596	130.355	-618.807	250	169.818	0	51.2411	47.5757	137.938	1614205568299778	2
2336	0	0	336	1	529.567	298.404	231.162	0	0	-56.2622	-7.82394	538.096	324.262	23177.4	13362.3	-538.096	20.3453	37.6157	38.5514	0	0	0.307978	151.094	-627.543	250	157.655	0	34.6171	57.5336	272.385	1614205568319789	2
2338	0	0	338	1	648.782	360.227	288.555	0	0	42.5462	-16.6348	194.948	501.978	23078.6	13371.1	-194.948	24.1378	37.4029	36.8947	0	0	0.158689	177.73	-639.325	250	249.969	0	36.4639	31.1752	64.6733	1614205568359811	2
2340	0	0	340	1	601.112	303.784	297.328	0	0	-4.69602	-23.7881	137.023	407.351	23026.2	13378.2	-137.023	19.2841	36.808	37.9004	0	0	0.246922	160.963	-630.436	250	189.099	0	46.3092	39.4358	73.183	1614205568399832	2
2341	0	0	341	1	738.46	397.932	340.528	0	0	-58.1764	-71.3791	191.232	381.383	23079.6	13425.8	-191.232	18.3317	38.8581	36.823	0	0	0.156035	164.4	-633.59	250	182.736	0	47.9603	40.8005	83.6612	1614205568419843	2
2342	0	0	342	1	675.052	436.704	238.348	0	0	-110.305	34.2494	321.685	351.935	23131.8	13320.2	-321.685	18.4452	37.919	37.4172	0	0	0.246338	181.092	-641.405	250	206.25	0	40.2124	38.4414	121.175	1614205568439854	2
2343	0	0	343	1	532.183	290.04	242.144	0	0	-36.2933	-29.3953	195.194	256.624	23057.8	13383.8	-195.194	12.3405	37.9219	37.5752	0	0	0.0419534	172.57	-635.768	250	211.082	0	69.4713	59.1593	122.249	1614205568459865	2
2345	0	0	345	1	522.836	263.772	259.064	0	0	26.9826	-23.8459	275.309	254.452	23193.8	13378.3	-275.309	12.6825	36.783	36.2277	0	0	0.215557	157.32	-626.27	250	209.708	0	60.0677	54.5483	141.044	1614205568499887	2
2351	0	0	351	1	571.09	261.043	310.047	0	0	19.4399	-64.294	116.653	351.491	23201.3	13319.1	-116.653	16.529	37.9623	36.5231	0	0	0.199555	149.65	-625.688	250	177.099	0	52.8633	45.8387	82.6318	1614205568619952	2
2352	0	0	352	1	504.982	290.56	214.422	0	0	-93.3186	-37.0005	441.727	359.97	23214.4	13291.8	-441.727	20.5245	37.7881	37.6128	0	0	0.217513	141.362	-621.302	250	206.299	0	32.7528	40.8329	192.766	1614205568639963	2
2353	0	0	353	1	553.048	247.262	305.787	0	0	-47.9866	-11.8206	353.045	248.639	23169.1	13366.3	-353.045	13.1007	36.9337	38.5508	0	0	0.161848	139.835	-619.871	250	138.564	0	51.9063	53.92	200.498	1614205568659974	2
2354	0	0	354	1	570.831	232.214	338.617	0	0	74.7193	-70.6283	-16.0734	326.116	22946.7	13325.4	16.0734	15.4578	38.5173	37.0142	0	0	0.291692	136.843	-620.712	250	163.85	0	45.658	45.0066	93.0086	1614205568679985	2
2356	0	0	356	1	541.539	313.981	227.558	0	0	-33.4596	-16.236	282.577	334.062	23254.2	13271	-282.577	16.7552	37.6721	35.964	0	0	0.376907	166.604	-629.65	250	164.289	0	46.0877	42.0596	110.931	1614205568720007	2
2357	0	0	357	1	560.708	285.133	275.575	0	0	177.127	58.9806	296.689	249.768	23143.3	13295.5	-296.689	13.1909	36.8196	36.8144	0	0	0.184889	126.604	-612.313	250	147.795	0	57.1563	52.1675	148.922	1614205568740018	2
2359	0	0	359	1	421.736	229.724	192.012	0	0	-148.975	-82.6401	361.127	239.765	23070.8	13337.4	-361.127	13.0137	39.2101	37.7077	0	0	0.527228	135.88	-618.015	250	188.446	0	53.4799	55.5344	210.613	1614205568780040	2
2361	0	0	361	1	660.365	283.909	376.456	0	0	-85.7418	-69.6019	391.877	341.779	23206.9	13324.4	-391.877	18.6763	36.6384	36.7486	0	0	0.249522	143.244	-620.249	250	196.847	0	36.0484	39.6438	167.433	1614205568820061	2
2362	0	0	362	1	530.869	259.207	271.662	0	0	-55.4555	-43.8926	357.96	284.306	23176.6	13298.7	-357.96	15.0372	39.0217	37.671	0	0	0.179128	144.918	-623.355	250	176.024	0	46.36	47.8245	180.603	1614205568840072	2
2363	0	0	363	1	572.013	254.925	317.088	0	0	-9.12369	43.3132	173.428	416.368	23130.2	13311.1	-173.428	20.0815	36.9234	36.0555	0	0	0.283521	174.969	-631.552	250	191.699	0	43.841	37.0527	73.5095	1614205568860083	2
2366	0	0	366	1	518.903	281.894	237.008	0	0	34.0397	-64.4096	105.427	374.419	23186.7	13319.2	-105.427	17.5899	37.063	35.2628	0	0	0.19352	136.355	-618.707	250	175.551	0	48.604	42.6788	75.6984	1614205568920116	2
2368	0	0	368	1	422.07	204.128	217.942	0	0	-115.211	-69.9241	350.301	216.859	23136.7	13424.4	-350.301	11.5449	37.402	35.7503	0	0	0.296604	143.938	-617.487	250	194.261	0	59.7262	60.236	219.188	1614205568960138	2
2370	0	0	370	1	487.901	244.197	243.704	0	0	-32.8573	-40.7268	108.581	310.094	23154	13395.2	-108.581	14.6207	36.2052	35.4728	0	0	0.248404	177.733	-635.042	250	209.706	0	58.0134	50.7291	89.7897	1614205569000159	2
2371	0	0	371	1	478.299	273.647	204.652	0	0	-32.0412	8.42055	177.521	232.771	23053.5	13445.7	-177.521	11.183	37.3318	36.0732	0	0	0.050384	129.082	-612.605	250	135.619	0	76.5459	65.3279	128.399	1614205569020170	2
2375	0	0	375	1	526.114	286.765	239.348	0	0	-30.3064	-30.9161	231.874	332.451	23051.8	13285.7	-231.874	16.2133	36.9311	37.0197	0	0	0.093398	143.595	-621.96	250	168.494	0	51.0033	44.0638	99.8465	1614205569100214	2
2376	0	0	376	1	601.481	353.575	247.906	0	0	-82.998	-68.8866	296.412	423.502	23104.5	13323.7	-296.412	21.5468	38.1253	38.4723	0	0	0.300984	164.238	-636.863	250	206.308	0	36.1479	33.2995	94.9521	1614205569120225	2
2377	0	0	377	1	572.843	341.277	231.566	0	0	-55.9196	-59.5871	501.204	417.172	23177	13314.4	-501.204	25.2358	36.1027	37.8581	0	0	0.169696	152.277	-628.655	250	214.419	0	26.8928	39.4161	197.503	1614205569140236	2
2379	0	0	379	1	529.022	252.609	276.413	0	0	-123.887	45.8984	252.933	501.033	23145.3	13308.5	-252.933	25.4336	35.9081	35.1744	0	0	0.52936	145.205	-619.808	250	230.497	0	32.4108	28.2638	67.2839	1614205569180257	2
2380	0	0	380	1	544.953	213.421	331.533	0	0	22.598	10.4139	97.7144	316.05	22899.2	13344	-97.7144	14.9533	37.3576	35.9365	0	0	0.0555517	152.135	-625.888	250	186.289	0	56.8973	50.3711	86.6137	1614205569200268	2
2381	0	0	381	1	503.349	311.592	191.757	0	0	-36.4589	26.2557	409.751	395.263	23157.6	13328.2	-409.751	21.8061	35.3774	35.2437	0	0	0.365706	138.8	-615.175	250	225.17	0	30.172	35.0707	152.005	1614205569220279	2
2382	0	0	382	1	551.152	299.583	251.569	0	0	-147.603	11.8089	435.061	289.7	23169.1	13243	-435.061	16.6514	37.3835	36.9967	0	0	0.118059	150.116	-624.78	250	196.593	0	39.2837	48.7617	224.526	1614205569240290	2
2383	0	0	383	1	484.392	275.721	208.672	0	0	-36.3746	-26.3329	48.7532	234.235	23057.8	13281.1	-48.7532	11.0183	38.4653	36.3607	0	0	0.532474	193.163	-643.155	250	179.75	0	70.8074	66.2724	112.283	1614205569260301	2
2384	0	0	384	1	626.799	359.803	266.996	0	0	-54.3436	-33.6286	194.854	314.263	23175.5	13388.1	-194.854	15.1411	36.0914	36.7978	0	0	0.108067	180.072	-636.907	250	212.453	0	56.0692	47.7385	99.4606	1614205569280312	2
2387	0	0	387	1	657.51	399.117	258.393	0	0	107.347	-148.732	227.969	382.793	23113.4	13303.9	-227.969	18.9286	36.5218	34.5649	0	0	0.382714	156.954	-625.654	250	176.13	0	44.333	37.8755	85.14	1614205569340345	2
2388	0	0	388	1	564.306	229.448	334.858	0	0	-52.5204	-31.5136	114.318	421.512	23074	13386	-114.318	19.9596	36.2174	36.9749	0	0	0.077232	135.671	-618.626	250	191.611	0	43.8553	38.0309	68.2775	1614205569360356	2
2389	0	0	389	1	610.643	392.717	217.926	0	0	-41.3699	4.35428	437.67	402.053	23162.5	13350.1	-437.67	22.6918	37.3706	36.3477	0	0	0.276264	171.894	-633.987	250	194.667	0	29.3538	37.0088	169.52	1614205569380366	2
2390	0	0	390	1	575.475	315.193	260.282	0	0	-128.458	38.4347	345.031	407.975	23149.9	13316	-345.031	21.8492	36.2357	36.1793	0	0	0.489832	157.987	-627.574	250	239.281	0	32.5366	32.5554	113.978	1614205569400377	2
2391	0	0	391	1	731.694	382.928	348.766	0	0	6.96511	-45.9675	129.16	525.029	23014.5	13300.7	-129.16	24.7631	36.8431	36.211	0	0	0.0958717	148.725	-626.754	250	184.73	0	36.1678	30.8446	57.1536	1614205569420388	2
2393	0	0	393	1	742.425	397.034	345.391	0	0	-116.235	-29.9028	379.619	412.721	23137.7	13384.3	-379.619	22.4618	36.6703	36.9167	0	0	0.485571	160.306	-628.243	250	228.038	0	30.7804	33.0671	132.621	1614205569460410	2
2394	0	0	394	1	481.114	295.013	186.101	0	0	-52.0799	-4.32027	466.589	259.722	23173.2	13259.1	-466.589	15.0889	36.2143	35.1538	0	0	0.120621	129.417	-612.052	250	163.358	0	42.4519	57.974	280.795	1614205569480421	2
2395	0	0	395	1	464.385	252.45	211.935	0	0	-57.8923	41.636	422.656	242.761	23179	13312.8	-422.656	13.5854	35.8178	36.5348	0	0	0.246693	149.134	-621.561	250	177.46	0	46.7733	56.3393	256.686	1614205569500432	2
2399	0	0	399	1	566.387	317.296	249.092	0	0	28.7847	-7.72257	92.4119	352.004	23092.3	13362.2	-92.4119	16.5989	35.7816	34.1486	0	0	0.0177776	148.072	-619.612	250	195.709	0	49.9513	44.6476	76.4811	1614205569580475	2
2400	0	0	400	1	531.377	302.787	228.59	0	0	-100.724	-25.2292	334.32	327.979	23122.2	13379.7	-334.32	17.1948	36.3941	35.0884	0	0	0.260728	145.261	-621.111	250	199.297	0	41.4463	40.584	135.613	1614205569600486	2
2401	0	0	401	1	691.349	354.438	336.911	0	0	13.6929	-37.5957	184.586	591.397	23007.8	13392	-184.586	28.2554	33.9591	34.4257	0	0	0.126273	176.45	-631.555	250	272.279	0	30.7616	25.9521	53.3342	1614205569620497	2
2402	0	0	402	1	539.39	327.826	211.564	0	0	-121.615	27.7282	332.364	255.647	23143.1	13326.7	-332.364	13.525	36.6343	36.071	0	0	0.291164	127.448	-613.031	250	165.707	0	52.1018	51.0343	169.715	1614205569640508	2
2405	0	0	405	1	694.966	393.261	301.705	0	0	78.9397	-16.1171	89.611	312.719	22942.5	13370.6	-89.611	14.8099	37.5842	35.1837	0	0	0.149346	160.43	-629.458	250	194.852	0	56.8521	50.4912	86.1033	1614205569700541	2
2412	0	0	412	1	705.722	423.844	281.879	0	0	25.501	-86.3035	296.239	328.548	23195.3	13241.4	-296.239	16.5823	34.374	35.8857	0	0	0.234557	159.366	-622.789	250	196.92	0	44.0672	40.8884	118.102	1614205569840617	2
2413	0	0	413	1	662.761	362.329	300.432	0	0	-74.6431	-12.5069	242.612	308.73	23096.1	13366.9	-242.612	15.2554	35.5826	35.375	0	0	0.265371	194.395	-639.468	250	213.611	0	52.482	46.017	106.058	1614205569860628	2
2414	0	0	414	1	624.13	350.255	273.874	0	0	-8.54963	-34.6877	128.276	386.115	23129.7	13289.5	-128.275	18.234	35.9666	34.756	0	0	0.0556151	171.476	-632.712	250	189.92	0	47.4903	40.7112	74.9275	1614205569880639	2
2415	0	0	415	1	491.818	231.053	260.765	0	0	-79.2855	-10.3594	332.099	329.7	23200.4	13265.1	-332.099	17.1923	36.9424	35.5652	0	0	0.254123	141.055	-618.023	250	198.299	0	41.5822	40.8021	134.891	1614205569900650	2
2419	0	0	419	1	609.437	373.36	236.078	0	0	-69.0545	9.63911	82.3071	297.154	22891.2	13344.8	-82.3071	14.1458	36.9044	36.2839	0	0	0.215925	173.656	-637.067	250	221.092	0	58.9883	52.9567	88.5959	1614205569980693	2
2420	0	0	420	1	628.09	268.735	359.356	0	0	-44.8381	-61.1918	214.954	302.148	23066.3	13415.6	-214.954	14.6264	35.3114	34.7658	0	0	0.425694	162.832	-626.331	250	195.625	0	56.0342	48.0401	104.419	1614205570000704	2
2421	0	0	421	1	433.341	232.583	200.759	0	0	-56.1193	8.82125	164.481	220.307	22977.9	13345.6	-164.481	10.5862	34.4309	34.2414	0	0	0.192525	146.206	-616.968	250	182.835	0	78.9361	67.2787	129.061	1614205570280857	2
2422	0	0	422	1	623.686	311.348	312.339	0	0	25.8805	-9.5287	5.05707	270.931	23095.2	13264.3	-5.05708	12.8029	36.7658	33.6248	0	0	0.192525	172.827	-629.962	250	170.93	0	54.5193	53.4923	102.422	1614205570300868	2
2423	0	0	423	1	623.686	311.348	312.339	0	0	25.8805	-9.5287	5.05707	270.931	23095.2	13264.3	-5.05708	12.8029	36.7658	33.6248	0	0	0.192525	172.827	-629.962	250	170.93	0	54.5193	53.4923	102.422	1614205570300868	2
2424	0	0	424	1	623.686	311.348	312.339	0	0	25.8805	-9.5287	5.05707	270.931	23095.2	13264.3	-5.05708	12.8029	36.7658	33.6248	0	0	0.192525	172.827	-629.962	250	170.93	0	54.5193	53.4923	102.422	1614205570300868	2
2425	0	0	425	1	623.686	311.348	312.339	0	0	25.8805	-9.5287	5.05707	270.931	23095.2	13264.3	-5.05708	12.8029	36.7658	33.6248	0	0	0.192525	172.827	-629.962	250	170.93	0	54.5193	53.4923	102.422	1614205570300868	2
2426	0	0	426	1	623.686	311.348	312.339	0	0	25.8805	-9.5287	5.05707	270.931	23095.2	13264.3	-5.05708	12.8029	36.7658	33.6248	0	0	0.192525	172.827	-629.962	250	170.93	0	54.5193	53.4923	102.422	1614205570300868	2
2427	0	0	427	1	623.686	311.348	312.339	0	0	25.8805	-9.5287	5.05707	270.931	23095.2	13264.3	-5.05708	12.8029	36.7658	33.6248	0	0	0.192525	172.827	-629.962	250	170.93	0	54.5193	53.4923	102.422	1614205570300868	2
2428	0	0	428	1	623.686	311.348	312.339	0	0	25.8805	-9.5287	5.05707	270.931	23095.2	13264.3	-5.05708	12.8029	36.7658	33.6248	0	0	0.192525	172.827	-629.962	250	170.93	0	54.5193	53.4923	102.422	1614205570300868	2
2429	0	0	429	1	623.686	311.348	312.339	0	0	25.8805	-9.5287	5.05707	270.931	23095.2	13264.3	-5.05708	12.8029	36.7658	33.6248	0	0	0.192525	172.827	-629.962	250	170.93	0	54.5193	53.4923	102.422	1614205570300868	2
2430	0	0	430	1	623.686	311.348	312.339	0	0	25.8805	-9.5287	5.05707	270.931	23095.2	13264.3	-5.05708	12.8029	36.7658	33.6248	0	0	0.192525	172.827	-629.962	250	170.93	0	54.5193	53.4923	102.422	1614205570300868	2
2431	0	0	431	1	623.686	311.348	312.339	0	0	25.8805	-9.5287	5.05707	270.931	23095.2	13264.3	-5.05708	12.8029	36.7658	33.6248	0	0	0.192525	172.827	-629.962	250	170.93	0	54.5193	53.4923	102.422	1614205570300868	2
2435	0	0	435	1	506.517	263.95	242.566	0	0	32.3251	65.1431	264.898	287.336	23188.5	13289.3	-264.898	14.4271	35.7681	35.3395	0	0	0.451793	144.052	-618.366	250	175.022	0	53.3914	47.7682	118.192	1614205570380911	2
2440	0	0	440	1	523.022	247.067	275.955	0	0	-13.5666	43.4135	256.255	229.578	23134.7	13311	-256.255	11.4262	34.3181	34.6066	0	0	0.275084	172.789	-628.298	250	182.509	0	66.7791	58.8805	142.466	1614205570480966	2
2441	0	0	441	1	572.889	269.931	302.958	0	0	-36.1129	-83.0902	313.558	305.998	23157.2	13437.5	-313.558	15.648	35.0929	33.8608	0	0	0.230984	179.362	-631.649	250	202.155	0	45.3418	43.4866	132.977	1614205570500977	2
2442	0	0	442	1	583.769	324.769	259	0	0	61.1434	-16.9481	262.883	310.217	23159.6	13172.1	-262.883	15.4066	34.6339	34.1743	0	0	0.259267	153.445	-620.46	250	180.646	0	49.6966	44.4264	109.446	1614205570520988	2
2444	0	0	444	1	596.02	365.093	230.927	0	0	55.6001	-150.359	403.613	277.101	23165.2	13205.8	-403.613	15.4228	35.0719	34.4434	0	0	0.0802761	225.885	-652.195	250	196.498	0	41.6367	47.2053	211.273	1614205570561009	2
2446	0	0	446	1	487.203	255.381	231.822	0	0	-85.3449	-11.3673	345.793	251.494	23106.8	13365.8	-345.793	13.2581	35.0863	34.8771	0	0	0.127842	160.29	-622.258	250	204.905	0	51.2091	51.7153	183.192	1614205570601031	2
2447	0	0	447	1	515.732	264.9	250.832	0	0	-72.8795	24.1912	169.251	324.263	23094.3	13330.2	-169.251	15.6886	34.558	34.3086	0	0	0.217587	135.865	-610.704	250	150.166	0	54.2522	45.9102	89.9556	1614205570621042	2
2448	0	0	448	1	450.633	282.749	167.884	0	0	89.1285	27.3886	417.958	265.412	23231.3	13327.1	-417.958	14.8192	34.3518	32.5058	0	0	0.172314	137.429	-610.388	250	194.931	0	42.8386	50.235	222.719	1614205570641053	2
2452	0	0	452	1	505.457	283.292	222.165	0	0	36.3689	31.0346	221.878	278.758	23184.4	13323.4	-221.878	13.6274	35.3894	33.6135	0	0	0.280045	164.846	-624.746	250	162.202	0	59.2072	51.2291	111.813	1614205570721097	2
2455	0	0	455	1	578.999	267.489	311.51	0	0	4.8783	-37.0373	188.693	384.523	23116.2	13291.8	-188.693	18.3955	35.7821	33.7903	0	0	0.0739479	144.265	-619.391	250	192.604	0	46.3627	39.1615	80.147	1614205570781129	2
2458	0	0	458	1	612.332	331.751	280.581	0	0	34.5648	-12.1021	211.699	373.971	23186.2	13366.5	-211.699	18.0914	33.949	33.1199	0	0	0.10791	152.703	-618.941	250	174.479	0	45.0648	38.9394	83.3187	1614205570841162	2
2459	0	0	459	1	534.718	278.317	256.401	0	0	-77.7908	-86.1574	141.21	289.261	23198.9	13440.6	-141.21	13.7854	33.569	34.6287	0	0	0.475786	150.415	-615.203	250	171.65	0	61.4654	52.3831	97.3534	1614205570861173	2
2461	0	0	461	1	579.472	298.413	281.059	0	0	8.10034	-76.1451	36.5358	340.93	23013.4	13430.6	-36.5358	15.9464	35.2996	35.0674	0	0	0.281139	150.144	-620.932	250	182.544	0	47.888	44.9612	77.4437	1614205570901195	2
2462	0	0	462	1	507.052	258.075	248.977	0	0	47.4551	-55.4757	122.153	348.263	23073.7	13409.9	-122.153	16.4246	34.5688	34.3366	0	0	0.318963	145.501	-618.492	250	208.381	0	51.6097	44.4765	80.98	1614205570921206	2
2465	0	0	465	1	464.538	324.611	139.927	0	0	65.198	-69.1821	238.477	265.061	23155.6	13324	-238.477	12.9769	34.7387	33.5982	0	0	0.0751433	130.413	-608.879	250	157.319	0	60.5355	52.7873	121.442	1614205570981238	2
2466	0	0	466	1	446.337	255.801	190.536	0	0	-71.0845	20.8836	373.284	232.328	23092.5	13333.6	-373.284	12.5012	34.9786	34.1914	0	0	0.0728887	149.52	-615.966	250	141.418	0	52.1609	55.7461	218.813	1614205571001249	2
2467	0	0	467	1	533.693	321.522	212.172	0	0	-66.7662	-53.229	363.176	305.56	23187.9	13407.7	-363.176	16.2544	34.0119	32.9893	0	0	0.420032	167.922	-623.104	250	196.682	0	40.5248	42.2697	161.912	1614205571021260	2
2468	0	0	468	1	456.542	210.25	246.292	0	0	-94.4273	50.3327	107.416	295.3	23016.2	13403.8	-107.416	14.3057	31.9644	33.7519	0	0	0.208778	178.589	-624.144	250	199.189	0	58.0491	49.9233	87.8355	1614205571041271	2
2471	0	0	471	1	598.351	329.309	269.043	0	0	-51.8946	-46.5247	228.146	271.246	23173	13401	-228.146	13.2265	34.3778	33.3617	0	0	0.316271	171.595	-621.005	250	144.256	0	59.8374	51.8446	115.939	1614205571101304	2
2475	0	0	475	1	582.271	357.401	224.87	0	0	-82.0527	-11.1295	286.934	283.337	23103.5	13365.6	-286.934	14.3577	33.2841	32.6416	0	0	0.081859	163.171	-619.238	250	176.211	0	50.6019	46.4828	124.836	1614205571181347	2
2477	0	0	477	1	483.796	249.66	234.136	0	0	44.103	-18.4314	101.512	352.195	22977.4	13273.2	-101.512	16.6168	34.9704	33.4401	0	0	0.147769	170.439	-626.287	250	160.57	0	50.0174	44.1071	77.0185	1614205571221369	2
2478	0	0	478	1	441.56	265.144	176.415	0	0	-92.6853	-36.9215	460.886	200.129	23114.1	13291.7	-460.886	11.6246	34.0826	34.9849	0	0	0.271716	147.367	-616.252	250	202.479	0	53.6363	71.0347	350.687	1614205571241380	2
2479	0	0	479	1	546.128	317.771	228.357	0	0	5.04906	-30.3012	276.409	365.979	23215.7	13384.7	-276.409	18.239	33.6927	32.183	0	0	0.276614	165.378	-620.57	250	208.928	0	41.1233	37.0877	95.5106	1614205571261391	2
2480	0	0	480	1	477.397	245.359	232.038	0	0	-58.0382	8.56059	190.761	230.386	23179.2	13246.2	-190.761	11.1476	33.331	32.8281	0	0	0.136946	175.034	-625.932	250	190.096	0	72.6345	62.0173	126.5	1614205571281402	2
2486	0	0	486	1	581.224	309.982	271.243	0	0	-42.9773	-22.4327	165.325	313.146	23164.1	13177.6	-165.325	14.9575	34.1006	33.0031	0	0	0.0542422	179.97	-630.316	250	195.143	0	55.9717	47.614	92.4561	1614205571401467	2
2488	0	0	488	1	639.632	374.38	265.252	0	0	15.2716	-1.11843	168.675	444.464	23205.5	13255.9	-168.675	21.2321	32.8261	32.7876	0	0	0.501148	145.306	-610.577	250	162.133	0	39.7873	33.8133	66.4792	1614205571441489	2
2493	0	0	493	1	469.473	231.664	237.809	0	0	-58.6198	-79.6523	427.01	275.605	23179.7	13334.4	-427.01	15.4703	33.4958	34.2294	0	0	0.100612	141.519	-610.75	250	156.972	0	40.1784	49.059	228.328	1614205571541543	2
2494	0	0	494	1	540.3	291.597	248.702	0	0	34.4649	-50.2149	153.763	314.364	23086.7	13305	-153.763	14.9012	34.5006	33.4355	0	0	0.221991	153.405	-620.451	250	183.527	0	56.6794	48.0433	92.0268	1614205571561554	2
2495	0	0	495	1	707.402	391.164	316.238	0	0	-208.838	58.5708	393.025	401.851	23130.6	13295.9	-393.025	23.0733	33.2172	34.2386	0	0	0.58746	196.518	-638.823	250	228.129	0	28.8806	31.5871	131.174	1614205571581565	2
2496	0	0	496	1	629.354	393.716	235.638	0	0	-86.6417	-22.1583	210.961	354.709	23108.1	13376.6	-210.961	17.3158	33.6027	34.0764	0	0	0.218892	188.664	-632.594	250	239.192	0	47.5772	40.4855	87.1745	1614205571601576	2
2499	0	0	499	1	590.963	353.442	237.52	0	0	-74.6853	16.5626	474.331	370.665	23195.8	13238.2	-474.331	21.7779	33.4164	33.7922	0	0	0.236096	157.941	-619.813	250	218.222	0	29.5017	40.3136	194.936	1614205571661609	2
2500	0	0	500	1	595.308	240.679	354.628	0	0	-27.276	1.0459	220.067	328.892	23248.1	13353.4	-220.067	16.0038	34.2053	33.0935	0	0	0.209948	197.649	-636.33	250	204.293	0	50.3734	43.7026	94.6281	1614205571681620	2
2502	0	0	502	1	582.57	303.152	279.417	0	0	-29.379	-1.24289	75.7157	304.144	23050.8	13355.7	-75.7157	14.3572	33.3377	33.6511	0	0	0.377311	151.86	-614.844	250	187.02	0	55.3158	50.1854	83.2668	1614205571721641	2
2503	0	0	503	1	545.086	303.924	241.162	0	0	-106.773	-25.2323	246.659	453.28	23128.2	13280	-246.659	22.5936	33.2221	31.7475	0	0	0.381979	173.639	-624.508	250	221.747	0	35.2959	30.5805	71.4068	1614205571741652	2
2505	0	0	505	1	420.334	219.601	200.733	0	0	-155.582	-24.948	21.9131	225.143	22977.7	13379.4	-21.9131	10.9804	34.5148	33.169	0	0	0.70964	171.345	-626.553	250	245.586	0	65.4836	62.3428	111.567	1614205571781674	2
2507	0	0	507	1	524.375	288.325	236.05	0	0	-104.828	27.9606	181.906	336.779	23126.3	13326.5	-181.906	16.4881	32.3254	31.8519	0	0	0.311438	140.387	-607.85	250	165.663	0	50.3429	42.234	85.1565	1614205571821696	2
2510	0	0	510	1	560.392	345.892	214.5	0	0	-67.6243	-1.46624	298.535	256.897	23089.1	13455.6	-298.535	13.0841	33.0723	33.1001	0	0	0.304828	173.591	-624.338	250	184.961	0	53.9336	50.5221	143.496	1614205571881729	2
2511	0	0	511	1	532.974	256.842	276.132	0	0	79.2855	16.1217	171.001	262.927	23141.5	13338.3	-171.001	12.676	32.2601	33.3028	0	0	0.0397123	157.434	-615.635	250	172.181	0	65.0327	55.0159	108.289	1614205571901739	2
2512	0	0	512	1	532.057	275.479	256.578	0	0	91.0297	-49.6723	234.201	261.729	23129.8	13204.8	-234.201	12.8482	34.3276	32.0896	0	0	0.357697	152.739	-614.618	250	154.397	0	61.6338	52.7381	119.417	1614205571921750	2
2513	0	0	513	1	574.318	297.102	277.216	0	0	-22.8062	-80.0805	174.983	496.21	23044.3	13334.9	-174.983	23.6336	33.5238	30.6698	0	0	0.169937	186.031	-628.686	250	238.303	0	35.6625	30.3462	60.3034	1614205571941761	2
2516	0	0	516	1	531.338	333.549	197.789	0	0	0.795398	-107.543	185.743	329.379	23120.3	13262.7	-185.743	15.7329	33.2012	31.307	0	0	0.341835	195.789	-632.556	250	209.39	0	52.2035	44.3866	89.7728	1614205572001794	2
2517	0	0	517	1	605.01	366.171	238.839	0	0	-63.5283	-89.0364	208.291	344	23184.6	13244.2	-208.291	16.6546	34.0767	32.08	0	0	0.318577	160.945	-620.07	250	214.29	0	48.935	41.9857	89.3387	1614205572021805	2
2519	0	0	519	1	468.388	247.63	220.758	0	0	-15.7446	-54.7684	108.718	340.688	23136.9	13309.5	-108.718	16.0229	33.4895	32.9418	0	0	0.172522	161.112	-619.378	250	200.838	0	51.6164	44.8927	80.0443	1614205572061827	2
2520	0	0	520	1	668.058	335.01	333.047	0	0	-65.947	-40.1028	178.269	542.761	23187.1	13294.9	-178.269	26.0606	31.5558	32.7144	0	0	0.178647	161.435	-618.733	250	216.37	0	32.416	27.3027	55.8435	1614205572081838	2
2521	0	0	521	1	513.525	265.493	248.032	0	0	-20.1644	19.1656	158.069	261.723	23141.3	13335.3	-158.069	12.5286	32.3856	32.634	0	0	0.220118	173.697	-623.196	250	146.537	0	65.5551	55.8426	106.794	1614205572101848	2
2523	0	0	523	1	509.833	303.271	206.562	0	0	49.7535	60.6462	130.526	285.58	22971.7	13293.8	-130.526	13.744	32.3894	31.9244	0	0	0.190549	200.109	-629.633	250	184.893	0	59.7778	51.3034	93.866	1614205572141870	2
2528	0	0	528	1	633.399	369.237	264.162	0	0	25.0753	32.6325	23.5568	429.288	22996.4	13321.8	-23.5568	20.3995	33.0889	32.988	0	0	0.226338	189.181	-633.959	250	219.618	0	36.0481	34.2859	60.8873	1614205572241925	2
2529	0	0	529	1	618.692	370.933	247.759	0	0	-114.369	-53.79	262.732	441.097	23135.8	13408.2	-262.732	22.1847	33.5078	33.2457	0	0	0.673756	193.9	-632.339	250	234.339	0	35.2903	31.048	76.8629	1614205572261936	2
2530	0	0	530	1	556.592	363.954	192.639	0	0	-3.183	-60.1267	270.506	321.873	23024.6	13414.6	-270.506	15.9748	32.7707	32.6223	0	0	0.247719	147.752	-614.116	250	181.833	0	46.6698	41.5835	106.165	1614205572281947	2
2531	0	0	531	1	521.67	216.884	304.786	0	0	-56.3492	12.9329	254.797	276.693	23077.8	13341.5	-254.797	13.7521	34.0016	32.7733	0	0	0.292267	174.499	-625.435	250	194.126	0	55.4307	49.4137	117.069	1614205572301957	2
2532	0	0	532	1	575.468	284.417	291.051	0	0	-45.1334	-38.1133	168.358	336.783	23066.6	13292.9	-168.358	16.0785	32.1353	32.1879	0	0	0.231642	181.117	-625.882	250	182.81	0	51.2751	43.3011	85.4974	1614205572321968	2
2534	0	0	534	1	413.261	291.133	122.127	0	0	-43.7299	-96.2392	318.201	240.009	23065.2	13351	-318.201	12.3349	33.2165	32.1845	0	0	0.0127883	138.369	-607.104	250	169.266	0	55.1637	53.4282	167.208	1614205572361990	2
2535	0	0	535	1	571.842	311.909	259.934	0	0	-61.8549	-82.9605	190.302	414.69	23083.3	13337.7	-190.302	19.9387	32.0039	31.9374	0	0	0.194015	168.923	-620.692	250	178.721	0	41.2196	35.0933	72.4482	1614205572382001	2
2536	0	0	536	1	578.308	369.502	208.806	0	0	-90.3655	12.4094	371.116	472.83	23111.8	13342	-371.116	25.47	32.1668	31.5194	0	0	0.396723	175.012	-622.916	250	275.051	0	26.2939	27.7766	105.659	1614205572402012	2
2539	0	0	539	1	492.545	289.636	202.909	0	0	-85.1955	-4.62643	481.606	299.505	23206.3	13359.1	-481.606	17.7492	31.1953	32.4941	0	0	0.170117	152.607	-613.034	250	228.01	0	34.867	49.2222	240.88	1614205572462045	2
2541	0	0	541	1	629.978	360.109	269.869	0	0	23.1758	-65.7391	155.945	445.124	22998.3	13320.5	-155.945	21.0834	31.5975	30.0385	0	0	0.148011	167.911	-618.549	250	222.121	0	39.2331	33.2504	64.114	1614205572502066	2
2542	0	0	542	1	557.643	291.324	266.318	0	0	-69.5948	-33.7914	329.383	341.631	23190.7	13288.6	-329.383	17.7294	30.5101	32.2928	0	0	0.246968	174.569	-620.677	250	225.266	0	37.5025	36.548	122.891	1614205572522077	2
2543	0	0	543	1	441.593	210.575	231.018	0	0	-31.8881	15.9122	298.827	232.175	23153	13338.5	-298.827	11.7952	34.0932	31.9519	0	0	0.401762	172.164	-623.643	250	189.703	0	59.8093	56.2566	157.996	1614205572542088	2
2545	0	0	545	1	565.429	357.379	208.05	0	0	-211.42	-12.5337	388.757	325.504	23232.9	13267.3	-388.757	18.5188	33.2887	32.9119	0	0	0.452667	159.106	-615.116	250	175.965	0	35.5089	38.5562	158.778	1614205572582110	2
2552	0	0	552	1	686.855	411.555	275.3	0	0	-24.6408	-28.5625	345.017	372.326	23145.8	13283.3	-345.017	19.4464	31.889	32.6963	0	0	0.307879	166.058	-620.681	250	189.049	0	34.2889	34.439	123.175	1614205572722186	2
2554	0	0	554	1	680.187	380.071	300.116	0	0	-37.8979	-46.0537	127.556	310.898	22959.7	13201.2	-127.556	14.7015	33.3954	32.3921	0	0	0.124954	173.881	-623.584	250	162.824	0	56.4368	48.4646	88.6431	1614205572762208	2
2555	0	0	555	1	549.017	341.693	207.324	0	0	56.65	48.0746	289.774	283.537	23164.1	13206.7	-289.774	14.4072	31.8759	31.3718	0	0	0.236502	170.847	-617.181	250	214.046	0	48.9963	44.9924	123.33	1614205572782219	2
2556	0	0	556	1	591.528	385.658	205.87	0	0	14.2113	30.6089	343.812	330.885	23206.6	13323.8	-343.812	17.3288	31.5746	31.654	0	0	0.269742	153.061	-610.722	250	189.387	0	38.1302	38.1635	133.899	1614205572802230	2
2557	0	0	557	1	580.984	227.884	353.1	0	0	15.0162	-67.0266	54.8544	299.332	22906.8	13321.8	-54.8544	13.9951	34.6959	31.1343	0	0	0.0825386	146.169	-609.089	250	175.371	0	53.733	49.7172	84.4829	1614205572822241	2
2559	0	0	559	1	497.509	326.652	170.857	0	0	-76.5328	-67.3959	280.041	298.392	23098	13322.2	-280.041	15.0103	32.3564	31.9961	0	0	0.210656	179.008	-622.611	250	181.712	0	48.4484	43.7963	116.098	1614205572862263	2
2560	0	0	560	1	564.299	210.341	353.957	0	0	18.3022	-57.1674	285.567	277.426	23102.8	13311.9	-285.567	13.8924	31.8596	31.0578	0	0	0.252077	172.927	-612.542	250	150.004	0	51.2196	46.5619	126.376	1614205572882273	2
2568	0	0	568	1	483.398	259.455	223.942	0	0	-65.4435	-34.1952	234.41	243.848	23186.6	13289	-234.41	11.9595	31.8535	31.495	0	0	0.329932	175.463	-618.453	250	200.174	0	63.5784	55.0688	125.742	1614205573042361	2
2570	0	0	570	1	565.877	308.472	257.405	0	0	-54.3568	-45.6006	229.2	346.079	23175.5	13400	-229.2	16.8905	32.2392	32.3329	0	0	0.0859895	155.665	-614.995	250	201.229	0	46.2933	40.098	90.5493	1614205573082382	2
2571	0	0	571	1	556.866	326.02	230.847	0	0	8.54151	16.9191	339.587	407.995	23212.2	13237.9	-339.587	21.2676	31.5658	31.7236	0	0	0.453756	145.363	-609.778	250	217.013	0	31.84	31.5124	108.08	1614205573102393	2
2572	0	0	572	1	684.158	386.927	297.23	0	0	-44.409	-33.3263	69.5286	322.558	23065.9	13288.1	-69.5286	15.1814	32.4226	33.3352	0	0	0.117585	242.995	-647.483	250	235.512	0	51.6201	46.7834	78.0586	1614205573122404	2
2573	0	0	573	1	553.31	288.273	265.037	0	0	-78.6526	53.0346	361.386	330.633	23199.8	13301.4	-361.386	17.7328	32.0245	32.2689	0	0	0.301266	170.887	-619.41	250	227.42	0	36.7804	38.0181	142.87	1614205573142415	2
2574	0	0	574	1	603.718	361.374	242.344	0	0	-27.1834	51.6348	380.36	286.147	23148.3	13302.8	-380.36	15.4613	32.1331	32.0871	0	0	0.256703	196.641	-630.012	250	186.471	0	40.9041	44.2247	178.126	1614205573162426	2
2575	0	0	575	1	491.992	254.274	237.718	0	0	-14.1261	-88.3636	239.773	264.736	23135.2	13343.1	-239.773	12.9327	30.5663	30.9128	0	0	0.101505	167.417	-614.578	250	195.328	0	57.7378	50.5837	116.889	1614205573182437	2
2577	0	0	577	1	417.173	268.425	148.748	0	0	-55.3152	-63.5263	241.194	255.1	23176.4	13318.3	-241.194	12.5176	31.2063	32.0459	0	0	0.0813259	132.227	-601.512	250	180.722	0	59.8282	52.2694	122.643	1614205573222459	2
2583	0	0	583	1	524.695	246.432	278.264	0	0	84.8196	31.3899	66.5758	343.406	23136	13422.7	-66.5758	16.3976	29.7024	29.9093	0	0	0.261344	149.751	-605.475	250	183.695	0	46.1169	41.7657	69.543	1614205573342524	2
2590	0	0	590	1	550.265	312.448	237.817	0	0	-103.251	103.934	439.264	244.375	23124.7	13250.5	-439.264	14.1127	31.7298	32.0355	0	0	0.198416	196.615	-629.922	250	215.566	0	43.3051	53.9708	247.036	1614205573482600	2
2592	0	0	592	1	544.31	382.113	162.197	0	0	-46.2141	-33.5819	440.947	395.661	23167.3	13288.4	-440.947	22.4013	31.1423	30.8635	0	0	0.367655	162.555	-617.574	250	253.451	0	27.66	34.8753	163.329	1614205573522622	2
2594	0	0	594	1	518.046	303.976	214.07	0	0	9.86741	54.5093	191.215	254.687	23011.6	13299.9	-191.215	12.3663	31.2962	30.4722	0	0	0.046245	172.575	-619.056	250	192.786	0	64.2331	54.2404	110.681	1614205573562644	2
2595	0	0	595	1	569.31	285.18	284.13	0	0	4.78121	-55.0961	105.082	322.346	22917	13309.9	-105.082	15.1405	31.8504	31.0661	0	0	0.258876	179.363	-621.671	250	164.367	0	53.2492	46.2487	81.5226	1614205573582655	2
2597	0	0	597	1	573.68	295.237	278.443	0	0	-22.0906	-16.3667	193.904	265.245	23143.2	13370.8	-193.904	12.7496	31.8965	31.613	0	0	0.110334	156.326	-612.161	250	173.421	0	62.5045	53.4353	109.867	1614205573622677	2
2603	0	0	603	1	488.655	269.387	219.268	0	0	-98.3392	-17.2175	257.542	252.097	23119.8	13272	-257.542	12.6132	31.7132	30.676	0	0	0.34049	139.036	-605.02	250	182.092	0	58.9483	51.7632	124.73	1614205573742742	2
2606	0	0	606	1	466.434	243.452	222.982	0	0	-44.1712	-5.92234	189.101	444.292	23165.3	13260.7	-189.101	21.3991	30.8665	30.7704	0	0	0.342573	161.558	-616.162	250	208.381	0	37.9194	32.3848	66.5996	1614205573802775	2
2607	0	0	607	1	636.077	273.234	362.843	0	0	-34.0884	-11.3302	228.457	326.624	23155.2	13266.1	-228.457	15.938	32.3634	31.5226	0	0	0.153782	199.458	-635.62	250	206.884	0	48.9004	42.5167	94.7089	1614205573822786	2
2608	0	0	608	1	610.558	301.402	309.156	0	0	-18.7519	52.5206	255.878	406.954	23139.9	13301.9	-255.878	20.2931	30.3049	31.0061	0	0	0.296817	168.46	-617.201	250	230.34	0	36.8929	32.5415	78.6881	1614205573842796	2
2611	0	0	611	1	523.675	296.421	227.254	0	0	-29.7051	-1.94471	403.538	272.677	23150.8	13356.4	-403.538	14.9315	30.3646	29.5182	0	0	0.0857558	174.637	-614.745	250	184.035	0	40.4568	46.7352	199.272	1614205573902829	2
2612	0	0	612	1	633.392	292.487	340.905	0	0	-48.7042	-49.783	281.083	456.727	23169.8	13304.6	-281.083	22.8882	32.5618	31.5846	0	0	0.192594	173.598	-623.183	250	248.306	0	32.461	29.4963	78.1776	1614205573922840	2
2615	0	0	615	1	492.34	268.941	223.399	0	0	-51.6062	6.60158	244.817	404.949	23172.7	13347.8	-244.817	19.9967	30.3765	30.0233	0	0	0.361471	154.646	-608.288	250	216.424	0	37.7135	33.4102	77.3558	1614205573982873	2
2622	0	0	622	1	459.888	266.896	192.992	0	0	-24.3409	-40.4321	482.143	319.129	23145.5	13295.2	-482.143	18.8358	29.9493	29.9514	0	0	0.12326	135.468	-601.453	250	196.576	0	32.4037	45.2785	224.855	1614205574122949	2
2624	0	0	624	1	631.014	366.685	264.329	0	0	1.70652	-58.7139	156.146	345.306	23119.4	13213.8	-156.146	16.3591	29.7884	28.8585	0	0	0.18381	206.511	-627.51	250	212.108	0	48.9075	41.2391	79.5493	1614205574162971	2
2625	0	0	625	1	627.622	324.432	303.19	0	0	-46.2917	-71.555	13.4463	433.006	23067.8	13226.7	-13.4463	20.3876	30.0355	29.341	0	0	0.124933	173.234	-618.356	250	210.032	0	33.6752	32.5654	59.976	1614205574182982	2
2627	0	0	627	1	572.946	254.401	318.544	0	0	-2.48564	18.3987	80.0079	281.38	23123.6	13435.7	-80.0079	13.311	29.7138	29.6603	0	0	0.196465	217.448	-634.912	250	206.893	0	56.9032	51.1545	85.4503	1614205574223004	2
2628	0	0	628	1	471.67	231.123	240.547	0	0	-66.4417	92.0521	449.583	220.142	23187.6	13262.4	-449.583	12.718	30.8567	30.575	0	0	0.220819	176.24	-616.009	250	201.129	0	46.5992	60.6545	282.984	1614205574243014	2
2629	0	0	629	1	450.414	254.664	195.749	0	0	-87.2584	10.5747	254.511	355.34	23108.7	13343.9	-254.511	17.7581	31.2324	30.2277	0	0	0.437588	136.616	-601.022	250	193.242	0	42.442	37.5009	88.7676	1614205574263025	2
2633	0	0	633	1	503.784	275.077	228.707	0	0	-65.1842	54.6842	422.623	327.651	23186.3	13299.8	-422.623	18.3822	29.8098	30.106	0	0	0.490334	158.098	-607.847	250	223.264	0	32.807	39.2764	175.599	1614205574343069	2
2635	0	0	635	1	518.746	299.291	219.455	0	0	8.92311	8.66331	411.63	313.694	23112.2	13246.1	-411.63	17.2825	30.1792	29.1286	0	0	0.272553	177.481	-615.262	250	188.176	0	35.3672	40.9139	178.068	1614205574383091	2
2637	0	0	637	1	414.586	238.941	175.645	0	0	-72.0931	-23.892	360.123	193.911	23193.2	13278.7	-360.123	10.301	32.1335	30.6768	0	0	0.217512	155.776	-610.519	250	175.357	0	61.2043	63.4165	239.696	1614205574423112	2
2641	0	0	641	1	456.211	264.481	191.73	0	0	8.89615	15.1669	336.647	249.489	23211.9	13339.3	-336.647	12.9754	31.522	29.7111	0	0	0.249094	143.863	-603.866	250	194.218	0	50.3557	49.9206	167.495	1614205574503156	2
2642	0	0	642	1	368.914	258.055	110.86	0	0	-28.8804	16.0388	524.184	176.039	23150	13238.7	-524.184	10.8612	30.9271	31.0274	0	0	0.25382	181.936	-619.976	250	200.489	0	56.8168	88.9868	436.026	1614205574523167	2
2646	0	0	646	1	527.691	226.123	301.569	0	0	9.89361	-80.8501	161.276	315.708	23111.2	13335.6	-161.276	14.9652	29.9759	29.9658	0	0	0.109623	172.808	-614.208	250	210.321	0	53.4845	45.3897	87.9588	1614205574603211	2
2649	0	0	649	1	593.895	337.155	256.74	0	0	-74.7965	7.54165	218.093	374.309	23096.3	13346.9	-218.093	18.3408	30.9568	29.7757	0	0	0.121834	170.561	-615.049	250	204.28	0	42.763	36.8857	79.7254	1614205574663243	2
2651	0	0	651	1	477.286	245.803	231.484	0	0	19.8954	-21.9269	310.596	260.655	23200.9	13276.7	-310.596	13.277	30.4676	29.32	0	0	0.211499	191.893	-622.94	250	190.288	0	50.3756	47.6263	143.504	1614205574703265	2
2653	0	0	653	1	513.47	292.398	221.072	0	0	-33.5264	31.8814	496.45	252.612	23154.6	13222.9	-496.45	15.1464	30.8887	29.816	0	0	0.256125	151.81	-607.793	250	161.192	0	40.39	58.0131	286.093	1614205574743287	2
2655	0	0	655	1	573.717	241.685	332.032	0	0	-52.9744	-47.8881	134.185	257.929	22974.8	13203	-134.185	12.2341	30.4556	30.1716	0	0	0.282882	182.446	-619.792	250	194.013	0	65.2104	55.6493	102.779	1614205575063461	2
2656	0	0	656	1	573.717	241.685	332.032	0	0	-52.9744	-47.8881	134.185	257.929	22974.8	13203	-134.185	12.2341	30.4556	30.1716	0	0	0.282882	182.446	-619.792	250	194.013	0	65.2104	55.6493	102.779	1614205575063461	2
2657	0	0	657	1	573.717	241.685	332.032	0	0	-52.9744	-47.8881	134.185	257.929	22974.8	13203	-134.185	12.2341	30.4556	30.1716	0	0	0.282882	182.446	-619.792	250	194.013	0	65.2104	55.6493	102.779	1614205575063461	2
2658	0	0	658	1	573.717	241.685	332.032	0	0	-52.9744	-47.8881	134.185	257.929	22974.8	13203	-134.185	12.2341	30.4556	30.1716	0	0	0.282882	182.446	-619.792	250	194.013	0	65.2104	55.6493	102.779	1614205575063461	2
2659	0	0	659	1	573.717	241.685	332.032	0	0	-52.9744	-47.8881	134.185	257.929	22974.8	13203	-134.185	12.2341	30.4556	30.1716	0	0	0.282882	182.446	-619.792	250	194.013	0	65.2104	55.6493	102.779	1614205575063461	2
2660	0	0	660	1	573.717	241.685	332.032	0	0	-52.9744	-47.8881	134.185	257.929	22974.8	13203	-134.185	12.2341	30.4556	30.1716	0	0	0.282882	182.446	-619.792	250	194.013	0	65.2104	55.6493	102.779	1614205575063461	2
2661	0	0	661	1	573.717	241.685	332.032	0	0	-52.9744	-47.8881	134.185	257.929	22974.8	13203	-134.185	12.2341	30.4556	30.1716	0	0	0.282882	182.446	-619.792	250	194.013	0	65.2104	55.6493	102.779	1614205575063461	2
2662	0	0	662	1	573.717	241.685	332.032	0	0	-52.9744	-47.8881	134.185	257.929	22974.8	13203	-134.185	12.2341	30.4556	30.1716	0	0	0.282882	182.446	-619.792	250	194.013	0	65.2104	55.6493	102.779	1614205575063461	2
2663	0	0	663	1	573.717	241.685	332.032	0	0	-52.9744	-47.8881	134.185	257.929	22974.8	13203	-134.185	12.2341	30.4556	30.1716	0	0	0.282882	182.446	-619.792	250	194.013	0	65.2104	55.6493	102.779	1614205575063461	2
2664	0	0	664	1	573.717	241.685	332.032	0	0	-52.9744	-47.8881	134.185	257.929	22974.8	13203	-134.185	12.2341	30.4556	30.1716	0	0	0.282882	182.446	-619.792	250	194.013	0	65.2104	55.6493	102.779	1614205575063461	2
2665	0	0	665	1	531.725	270.253	261.473	0	0	16.9476	-62.6719	113.431	352.753	23104.2	13217.8	-113.431	16.581	29.2705	29.6472	0	0	0.252	171.409	-615.102	250	222.959	0	47.8095	41.282	74.3439	1614205575083472	2
2667	0	0	667	1	804.331	464.968	339.363	0	0	23.2113	-70.9301	113.88	442.385	22998.3	13226	-113.88	20.7919	29.9866	29.4416	0	0	0.14825	195.282	-625.898	250	228.38	0	38.722	33.5521	60.5553	1614205575123494	2
2669	0	0	669	1	480.787	231.379	249.408	0	0	19.9845	7.93849	261.826	263.546	23200.8	13346.5	-261.826	13.0755	29.5641	29.9461	0	0	0.115015	157.21	-605.943	250	169.043	0	54.4768	48.8778	119.808	1614205575163516	2
2670	0	0	670	1	583.734	314.016	269.717	0	0	-60.4848	12.1476	118.783	541.206	23181.6	13242.6	-118.783	25.838	29.1353	28.7628	0	0	0.49154	172.881	-612.072	250	229.152	0	31.3628	27.24	49.7851	1614205575183527	2
2673	0	0	673	1	524.828	287.319	237.509	0	0	-97.7947	-5.46333	243.421	385.438	23119.3	13260.2	-243.421	19.1708	28.785	29.5702	0	0	0.315526	157.142	-608.933	250	223.397	0	39.1902	34.008	79.2568	1614205575243559	2
2674	0	0	674	1	638.476	386.27	252.207	0	0	-38.5476	-101.362	216.763	495.141	23159.7	13256.5	-216.763	23.9845	29.3717	28.5583	0	0	0.417342	123.533	-593.735	250	219.511	0	32.5269	28.1038	61.5503	1614205575263570	2
2675	0	0	675	1	517.594	245.913	271.681	0	0	-82.3199	-89.0917	144.589	363.14	23004.1	13244.2	-144.589	17.336	30.0471	30.0529	0	0	0.380008	160.624	-610.164	250	215.805	0	47.0611	39.8808	75.0025	1614205575283581	2
2676	0	0	676	1	470.237	291.489	178.748	0	0	-76.1777	-3.47173	481.544	273.839	23197.3	13258.3	-481.544	16.2066	30.6599	29.2439	0	0	0.241517	168.725	-612.409	250	187.86	0	37.5525	52.4348	254.568	1614205575303592	2
2677	0	0	677	1	545.324	259.84	285.484	0	0	-46.979	-26.3741	32.7442	296.776	22869.1	13281.2	-32.7442	13.9929	30.2215	29.5296	0	0	0.244717	203.382	-631.547	250	198.235	0	49.8443	47.299	82.2207	1614205575323603	2
2680	0	0	680	1	644.161	321.682	322.48	0	0	11.6384	-24.7187	140.165	335.137	23009.8	13279.5	-140.165	15.8681	30.7155	29.8488	0	0	0.189579	168.625	-612.674	250	178.812	0	51.0132	43.4219	80.9332	1614205575383636	2
2681	0	0	681	1	582.572	272.839	309.734	0	0	29.7455	-33.3446	220.718	309.678	23191	13288.1	-220.718	15.0045	28.9634	28.6512	0	0	0.14071	189.098	-620.039	250	188.527	0	49.9955	42.9527	95.0558	1614205575403646	2
2682	0	0	682	1	419.055	253.152	165.902	0	0	-66.5657	3.53802	377.617	237.753	23088	13251.2	-377.617	12.8076	30.0638	29.4614	0	0	0.187106	225.068	-635.573	250	200.356	0	47.6413	51.4447	204.764	1614205575423657	2
2683	0	0	683	1	552.038	319.236	232.802	0	0	-54.7889	-50.8199	410.543	277.666	23175.9	13305.6	-410.543	15.3256	29.5847	28.7412	0	0	0.21249	233.058	-633.47	250	231.986	0	38.8167	44.9875	199.177	1614205575443668	2
2684	0	0	684	1	598.379	350.987	247.391	0	0	22.0141	-70.1442	238.213	422.014	23198.8	13225.3	-238.213	20.5843	30.2078	29.8947	0	0	0.196877	150.677	-609.367	250	187.719	0	37.1429	32.1993	74.4879	1614205575463679	2
2685	0	0	685	1	630.106	404.709	225.397	0	0	-60.0308	-59.7993	201.808	405.038	23081.5	13314.6	-201.808	19.5507	28.9371	29.8312	0	0	0.243024	170.168	-612.255	250	206.543	0	40.0898	34.0028	72.7818	1614205575483690	2
2687	0	0	687	1	454.894	242.961	211.933	0	0	-15.7406	-48.9342	213.528	301.28	23136.9	13303.7	-213.528	14.5431	29.9569	28.0689	0	0	0.0895471	166.485	-607.347	250	212.916	0	52.434	44.7557	96.6848	1614205575523712	2
2691	0	0	691	1	609.964	288.94	321.024	0	0	6.72528	-29.702	109.678	386.806	23114.4	13384.1	-109.678	18.2183	29.1732	28.3754	0	0	0.0690948	201.232	-624.466	250	223.158	0	43.0687	37.5204	66.9539	1614205575603755	2
2693	0	0	693	1	401.84	218.897	182.943	0	0	131.057	72.936	275.251	185.821	23089.7	13181.8	-275.251	9.55979	29.5896	29.9234	0	0	0.12853	159.164	-605.459	250	170.14	0	72.7316	65.254	168.675	1614205575643777	2
2694	0	0	694	1	540.502	267.559	272.943	0	0	-11.9749	-22.7988	210.065	371.434	23232.8	13277.6	-210.065	17.9341	29.0185	28.175	0	0	0.142604	157.694	-605.366	250	216.775	0	42.887	36.5617	78.47	1614205575663788	2
2696	0	0	696	1	564.134	335.419	228.715	0	0	-88.2676	-77.118	434.484	252.124	23209.4	13232.2	-434.484	14.3037	28.7974	28.8159	0	0	0.15063	197.664	-621.797	250	226.596	0	41.0512	50.0835	235.609	1614205575703810	2
2700	0	0	700	1	442.409	248.866	193.544	0	0	-28.3605	-57.6404	327.866	202.294	23049.8	13412.1	-327.866	10.4341	29.4713	28.3947	0	0	0.173244	137.843	-594.804	250	200.331	0	60.7702	59.0478	194.659	1614205575783853	2
2702	0	0	702	1	507.57	241.889	265.681	0	0	-29.406	-49.6746	198.207	379.559	23250.2	13304.5	-198.207	18.2325	29.129	28.2484	0	0	0.154239	201.333	-619.171	250	189.347	0	42.647	36.1529	76.0828	1614205575823875	2
2704	0	0	704	1	450.897	218.555	232.342	0	0	51.2727	-13.9839	333.581	212.556	23169.5	13268.8	-333.581	11.0273	28.1778	27.9948	0	0	0.110771	170.96	-606.201	250	193.405	0	55.907	55.4715	187.995	1614205575863897	2
2708	0	0	708	1	550.193	264.31	285.883	0	0	-137.571	12.2892	315.411	247.269	23159	13242.5	-315.411	12.981	28.3319	27.8284	0	0	0.217395	183.09	-609.858	250	241.499	0	49.8011	47.482	145.537	1614205575943941	2
2711	0	0	711	1	595.886	295.695	300.191	0	0	-38.9435	-77.9647	506.99	304.069	23160.1	13332.7	-506.99	18.5333	28.9404	28.882	0	0	0.117504	160.902	-606.083	250	212.938	0	32.8503	48.8328	242.9	1614205576003973	2
2712	0	0	712	1	504.858	216.741	288.117	0	0	42.6692	21.7615	32.9765	281.307	22978.8	13332.7	-32.9765	13.3374	29.6437	28.0536	0	0	0.262102	199.036	-619.905	250	185.465	0	51.1828	48.6405	84.9632	1614205576023984	2
2714	0	0	714	1	479.722	237.008	242.714	0	0	-87.3416	-12.0317	187.114	275.605	23208.5	13266.8	-187.114	13.3643	28.4906	27.946	0	0	0.299713	184.943	-616.537	250	195.727	0	57.7331	48.7167	99.1107	1614205576064006	2
2716	0	0	716	1	486.074	286.418	199.656	0	0	-8.63233	-17.5267	0.675691	264.165	23030.1	13372	-0.675691	12.4757	29.7376	28.2032	0	0	0.168531	200.189	-622.509	250	212.357	0	51.5617	50.2401	96.8003	1614205576104028	2
2720	0	0	720	1	552.307	295.113	257.195	0	0	-84.6137	14.7454	247.539	317.204	23106.1	13140.4	-247.539	15.7979	28.8077	27.5626	0	0	0.346677	177.404	-612.897	250	196.779	0	46.2888	40.5102	93.725	1614205576184071	2
2722	0	0	722	1	613.468	304.609	308.86	0	0	-76.5032	-24.6249	247.526	548.85	23098	13279.4	-247.526	27.1665	28.1102	27.5146	0	0	0.388981	152.033	-603.921	250	225.048	0	27.7693	24.2305	56.9741	1614205576224093	2
2724	0	0	724	1	504.643	314.921	189.722	0	0	35.6674	-48.7386	138.157	235.216	23185.1	13303.5	-138.157	11.1174	29.7725	27.7689	0	0	0.185225	188.925	-616.883	250	199.566	0	69.6125	59.6594	111.217	1614205576264115	2
2725	0	0	725	1	431.528	210.703	220.824	0	0	-10.6986	26.4908	141.536	223.032	23131.8	13228.3	-141.536	10.6527	27.8339	28.7956	0	0	0.179436	188.38	-617.051	250	203.414	0	72.5186	61.6224	114.939	1614205576284126	2
2726	0	0	726	1	540.304	274.239	266.066	0	0	33.8978	-47.4527	312.156	251.214	23087.2	13202.6	-312.156	12.8074	28.7238	27.6826	0	0	0.0716861	170.985	-607.874	250	191.292	0	50.7284	47.837	146.469	1614205576304137	2
2729	0	0	729	1	633.517	339.04	294.478	0	0	-135.968	7.11026	95.083	388.814	22958.1	13247.7	-95.083	18.9076	28.5093	27.653	0	0	0.535462	202.271	-623.381	250	249.082	0	41.2388	36.1195	62.4381	1614205576364170	2
2736	0	0	736	1	444.625	237.466	207.16	0	0	43.7448	-65.6137	148.864	247.972	23177	13320.4	-148.864	11.7413	28.9557	28.5274	0	0	0.0738165	195.089	-620.392	250	215.597	0	66.1105	56.3717	107.085	1614205576504246	2
2737	0	0	737	1	546.477	222.946	323.532	0	0	-36.216	9.71972	108.792	301.261	23057.7	13245.1	-108.792	14.3063	27.7111	28.6429	0	0	0.0880905	178.637	-611.624	250	214.376	0	53.716	46.9445	82.8229	1614205576524257	2
2738	0	0	738	1	642.937	373.911	269.026	0	0	-108.447	-62.1014	223.505	357.145	23129.9	13217.2	-223.505	17.5869	28.3555	28.1876	0	0	0.362837	186.778	-616.05	250	227.843	0	43.2691	36.6249	81.8894	1614205576544268	2
2742	0	0	742	1	440.824	201.854	238.97	0	0	23.173	-26.8222	70.7024	290.596	23097.9	13281.6	-70.7024	13.6404	28.4688	27.7741	0	0	0.252466	179.792	-616.093	250	223.408	0	53.3878	48.4494	81.3445	1614205576624311	2
2744	0	0	744	1	585.053	297.738	287.315	0	0	-98.5709	-103.867	325.983	400.601	23120	13259	-325.983	20.9121	27.6752	26.7441	0	0	0.359375	220.658	-627.677	250	245.573	0	31.3867	30.2178	97.1634	1614205576664333	2
2747	0	0	747	1	522.246	299.592	222.654	0	0	-151.41	-26.0598	441.966	242.333	23172.9	13280.8	-441.966	14.0124	29.59	28.2084	0	0	0.124224	203.714	-622.488	250	211.952	0	41.8412	52.826	246.68	1614205576724366	2
2754	0	0	754	1	467.344	260.529	206.814	0	0	-57.165	-50.9139	312.78	214.359	23178.3	13206	-312.78	10.9729	28.4218	26.767	0	0	0.220598	167.525	-603.688	250	179.334	0	58.1543	55.0306	168.354	1614205576864442	2
2756	0	0	756	1	508.194	295.175	213.019	0	0	32.9373	-122.031	80.0057	300.491	23187.8	13277.2	-80.0057	14.0871	28.9785	27.5352	0	0	0.179443	185.79	-614.157	250	198.793	0	52.3595	47.4515	80.6982	1614205576904464	2
2758	0	0	758	1	509.307	255.967	253.34	0	0	-70.5713	-34.692	89.6978	301.077	23092	13289.5	-89.6978	14.2568	27.1387	27.5089	0	0	0.108903	172	-606.851	250	202.952	0	52.3017	46.1847	79.4054	1614205576944486	2
2766	0	0	766	1	495.461	271.379	224.082	0	0	-73.0631	-41.8602	335.206	312.427	23194.2	13197	-335.206	16.2886	27.0257	26.8237	0	0	0.194751	168.683	-604.141	250	178.628	0	38.3719	37.5421	127.992	1614205577104573	2
2772	0	0	772	1	579.956	298.248	281.708	0	0	-106.293	-79.8926	398.32	320.113	23227.4	13235	-398.32	17.6719	28.9311	26.8765	0	0	0.140669	142.157	-596.042	250	210.535	0	34.5102	38.0624	160.012	1614205577224638	2
2773	0	0	773	1	583.069	343.182	239.887	0	0	-14.0181	-58.2564	315.751	322.254	23234.8	13213.4	-315.751	16.4654	25.4781	25.0894	0	0	0.117341	210.983	-612.745	250	216.709	0	38.2881	36.0528	112.172	1614205577244649	2
2778	0	0	778	1	459.766	248.54	211.226	0	0	-31.1953	-21.8306	166.561	221.926	22953	13376.3	-166.561	10.5898	28.0412	27.0768	0	0	0.16534	205.669	-616.281	250	195.4	0	71.6752	60.8925	117.727	1614205577344703	2
2785	0	0	785	1	500.316	189.082	311.233	0	0	-57.8503	-19.174	77.388	366.174	22979.7	13274	-77.388	17.3089	26.1861	26.0619	0	0	0.133756	176.211	-606.884	250	198.043	0	41.8628	37.7086	63.4935	1614205577484780	2
2789	0	0	789	1	474.24	282.965	191.275	0	0	-51.3626	-12.5221	328.242	243.345	23172.5	13267.3	-328.242	12.5973	28.3373	26.7291	0	0	0.133162	167.453	-604.249	250	189.858	0	49.719	48.8332	158.419	1614205577564823	2
2790	0	0	790	1	462.988	223.791	239.197	0	0	-83.7864	-23.9862	374.22	266.758	23105.2	13278.8	-374.22	14.3548	26.9556	27.0029	0	0	0.132066	211.414	-621.831	250	246.084	0	41.3427	43.8575	173.992	1614205577584834	2
2791	0	0	791	1	521.719	224.371	297.348	0	0	-98.9982	-65.7681	154.434	265.104	23120.5	13220.9	-154.434	12.7399	27.7248	25.9207	0	0	0.150111	195.487	-616.496	250	204.537	0	60.3579	50.614	96.867	1614205577604845	2
2793	0	0	793	1	649.115	416.768	232.346	0	0	-21.1421	-19.7518	307.484	289.547	23142.3	13174.9	-307.484	14.7307	27.3994	25.2862	0	0	0.0846284	218.39	-618.092	250	224.587	0	43.9076	41.3444	120.733	1614205577644867	2
2801	0	0	801	1	503.056	212.539	290.516	0	0	-51.9585	-31.9881	101.559	311.65	23173.1	13286.8	-101.559	14.7309	27.5663	26.154	0	0	0.205575	167.98	-601.78	250	211.601	0	50.4917	44.5285	78.6253	1614205577804954	2
2806	0	0	806	1	576.381	329.524	246.858	0	0	-123.465	16.2681	-10.1708	259.26	22945.6	13338.2	10.1708	12.6106	27.4422	26.8323	0	0	0.215851	235.943	-632.587	250	231.974	0	49.0298	48.0392	95.0771	1614205577905009	2
2807	0	0	807	1	498.033	277.819	220.213	0	0	-58.6924	-79.8785	288.304	377.429	23179.8	13235	-288.304	19.0294	25.4101	25.8169	0	0	0.160152	178.727	-604.928	250	234.034	0	34.6748	31.8173	87.681	1614205577925019	2
2808	0	0	808	1	607.243	318.503	288.74	0	0	-48.7955	-67.1117	144.284	322.884	23070.3	13222.2	-144.284	15.3181	26.2553	25.5952	0	0	0.179401	186.998	-605.101	250	227.627	0	49.3262	41.9614	79.4125	1614205577945030	2
2811	0	0	811	1	578.056	312.576	265.48	0	0	-92.6815	28.3188	399.694	290.252	23114.1	13226.5	-399.694	16.0134	27.146	27.7771	0	0	0.115323	169.948	-603.405	250	226.513	0	36.8161	41.0576	174.432	1614205578005063	2
2818	0	0	818	1	550.294	239.824	310.471	0	0	-154.649	-16.9113	331.707	319.949	23176.1	13271.7	-331.707	17.0398	27.7807	27.549	0	0	0.214414	190.139	-615.096	250	225.545	0	37.4766	36.6646	121.522	1614205578145139	2
2819	0	0	819	1	655.56	384.664	270.897	0	0	-90.1907	-34.7693	229.51	455.744	23111.7	13289.5	-229.51	22.4179	27.2581	25.3042	0	0	0.268309	177.044	-607.875	250	219.137	0	33.3921	28.5689	63.9827	1614205578165150	2
2823	0	0	823	1	575.638	351.221	224.417	0	0	-10.9914	-12.2818	49.8891	276.834	23032.5	13267.1	-49.8891	13.0188	27.9014	25.4806	0	0	0.20222	199.426	-609.898	250	206.021	0	52.3186	48.8358	82.9142	1614205578245194	2
2829	0	0	829	1	585.535	280.515	305.019	0	0	-14.0294	-23.1107	277.099	394.131	23135.2	13277.9	-277.099	19.6688	26.4168	25.4594	0	0	0.35018	216.469	-622.02	250	238.583	0	34.7535	31.3593	81.0568	1614205578365259	2
2834	0	0	834	1	448.089	273.219	174.87	0	0	-89.6503	45.2981	232.185	242.657	23111.1	13209.5	-232.185	12.0792	26.7946	26.4366	0	0	0.231128	178.399	-605.93	250	182.226	0	59.3619	50.7716	114.442	1614205578465314	2
2835	0	0	835	1	516.348	295.677	220.671	0	0	-18.5722	6.09371	276.226	260.699	23139.7	13248.7	-276.226	13.0418	27.2272	26.0434	0	0	0.173286	190.892	-610.472	250	241.217	0	51.5337	46.7386	119.661	1614205578485325	2
2838	0	0	838	1	616.322	298.962	317.359	0	0	38.6161	-65.3022	146.529	372.392	23182.2	13220.4	-146.529	17.6174	25.3287	24.6969	0	0	0.206975	212.228	-618.076	250	222.293	0	42.5141	36.1791	69.1937	1614205578545357	2
2839	0	0	839	1	490.031	288.728	201.302	0	0	-1.35991	-22.6454	257.99	261.529	23222.1	13177.8	-257.99	12.9093	26.7619	26.0039	0	0	0.103201	201.912	-612.006	250	195.861	0	53.4149	47.0545	113.681	1614205578565368	2
2852	0	0	852	1	648.891	343.014	305.877	0	0	-34.776	-82.0932	99.1092	349.273	23056.2	13237.2	-99.1092	16.4175	26.2171	25.882	0	0	0.165847	201.537	-616.705	250	237.023	0	45.1198	39.8014	69.6651	1614205578825510	2
2859	0	0	859	1	478.569	293.64	184.929	0	0	33.5416	16.6549	192.119	245.922	23187.2	13238.1	-192.119	11.8614	25.7512	25.3287	0	0	0.0458557	186.436	-608.612	250	181.834	0	61.1356	52.1255	107.188	1614205578965586	2
2865	0	0	865	1	607.448	396.123	211.325	0	0	-40.4835	-13.3101	353.076	407.653	23161.6	13268.1	-353.076	21.4609	25.0124	25.5659	0	0	0.12915	180.85	-603.887	250	232.511	0	28.1722	28.9341	105.229	1614205579085652	2
2877	0	0	877	1	490.661	251.285	239.376	0	0	70.4582	-41.535	115.909	255.723	23050.7	13196.7	-115.909	12.0965	25.0485	25.5714	0	0	0.18859	197.356	-610.935	250	198.783	0	60.8842	52.2742	94.1725	1614205579325782	2
2879	0	0	879	1	526.778	295.241	231.537	0	0	-96.1517	-187.031	442.324	234.185	23217.3	13242.5	-442.324	13.7448	25.5016	26.2356	0	0	0.150861	197.028	-607.04	250	244.01	0	40.6617	50.7352	244.54	1614205579365804	2
2881	0	0	881	1	553.438	263.147	290.291	0	0	-29.9082	-69.1551	122.794	284.995	23151	13224.3	-122.794	13.4377	25.2118	24.742	0	0	0.081396	177.94	-598.743	250	195.814	0	54.5141	47.0403	86.0374	1614205579405826	2
2893	0	0	893	1	560.444	315.403	245.041	0	0	138.853	-10.1109	306.456	253.027	23081.9	13165.2	-306.456	13.1232	24.6936	24.7308	0	0	0.0996119	203.358	-610.648	250	208.326	0	47.4506	44.559	132.021	1614205579645957	2
2911	0	0	911	1	553.344	340.986	212.358	0	0	-41.8849	13.7613	359.3	347.259	23063.3	13241	-359.3	18.4058	25.1921	24.4506	0	0	0.195962	230.435	-626.966	250	249.365	0	32.3181	33.4701	123.052	1614205580086196	2
2917	0	0	917	1	524.422	297.633	226.788	0	0	-9.46188	-29.8313	307.775	326.571	23130.6	13185	-307.775	16.5996	24.1237	24.4544	0	0	0.117758	178.644	-599.723	250	251.285	0	37.6559	35.2113	105.364	1614205580206262	2
2934	0	0	934	1	465.69	225.835	239.856	0	0	-116.794	-26.8084	234.678	303.867	23138.3	13181.9	-234.678	15.1051	25.1066	24.6545	0	0	0.236684	166.054	-593.839	250	185.697	0	46.7647	40.0634	91.112	1614205580546447	2
2940	0	0	940	1	457.384	245.157	212.226	0	0	210.04	111.152	118.734	255.783	23210.1	13243.3	-118.734	13.2313	24.8359	24.0301	0	0	0.311352	212.804	-609.036	250	211.119	0	57.9308	48.4009	87.1399	1614205580666512	2
2945	0	0	945	1	482.834	237.09	245.744	0	0	-41.8138	-54.8475	154.316	252.293	23063.3	13210	-154.316	11.9882	24.8289	24.8701	0	0	0.210607	183.532	-600.647	250	195.867	0	61.1368	51.6515	99.2648	1614205580766567	2
2946	0	0	946	1	459.551	259.286	200.265	0	0	150.686	-323.603	316.618	208.375	23169.8	13279.4	-316.618	12.3461	24.5191	24.4885	0	0	0.266898	212.593	-607.52	250	219.327	0	50.1989	51.9343	151.1	1614205580786578	2
2947	0	0	947	1	551.277	265.194	286.084	0	0	-95.5018	-35.8425	204.544	287.332	23117	13191	-204.544	14.0082	25.035	24.3153	0	0	0.23	203.404	-610.27	250	232.431	0	51.7375	43.4743	92.3878	1614205580806589	2
2973	0	0	973	1	599.172	378.891	220.282	0	0	-36.2044	-76.6761	394.981	330.567	23157.3	13231.8	-394.981	18.0061	22.4415	24.3373	0	0	0.169913	204.735	-604.384	250	244.931	0	30.5418	34.0683	146.736	1614205581326872	2
2983	0	0	983	1	470.105	235.185	234.92	0	0	-40.8034	1.55931	216.147	229.959	23062.3	13253.2	-216.147	11.1879	23.8734	23.7901	0	0	0.257166	172.579	-591.498	250	177.584	0	61.4386	52.922	114.491	1614205581526981	2
2997	0	0	997	1	468.071	303.361	164.709	0	0	-1.85279	-33.4152	316.052	241.042	23222.6	13188.5	-316.052	12.3166	23.3417	23.3679	0	0	0.145537	190.673	-595.515	250	229.182	0	48.5144	45.7573	142.894	1614205581807134	2
