# Supplementary material for: CaV1 and CaV2 calcium channels mediate the release of distinct pools of synaptic vesicles
Source: eLife. 2023 Feb 23;12:e81407. doi: 10.7554/eLife.81407 (PMC10023163; doi:10.7554/eLife.81407)
Supplement: Figure 5—figure supplement 1—source data 1. [file elife-81407-fig5-figsupp1-data1.zip › Figure 5 Supplement - Source Data 1/lin-7/4/3/cav1_to_cav1(lin-7).csv]

-124.347006383286
-91.3507618008625
-92.4424975976162
-116.721702884526
-108.142607672655
-75.6436774354024
-89.9684279407793
-65.0714828798536
-99.9064408050654
-75.1704644945221
-100.679583491577
-100.097574370095
-109.864563545787
-83.3999507273838
-70.4237692805054
-76.2173038139281
-101.891451061483
-96.439700162533
-78.0052530394732
-70.5507094865861
-51.192401635315
-63.3273533941028
-58.4375996254385
-126.807489087232
-86.112611735256
-57.1794271256495
-69.417707112385
-83.1676185571687
-42.5036891016989
-42.5036891016989
-42.5036891016989
-42.5036891016989
-117.350612393597
-24.1508860201302
-65.8252688588182
-90.1337199340014
-71.8300767466717
-109.871605808465
-85.2098098228289
-120.770452648541
-66.1255901453806
-80.9484761370695
-50.6190389995118
31.7658120542783
-127.632834256496
-110.466486773234
-100.374773104686
0.500365601130397
-74.8596967288158
-64.6834541414464
-119.821179948736
-109.566893306806
-103.729900661547
-10.1390349889043
32.5015518929977
-52.226203253942
-4.67739500922653
24.3474586671146
-93.3090794313503
-138.227691850827
-75.7766429925541
-59.2516472614407
-65.0474113885375
-43.8895930357357
-69.0838467076846
-59.8032658848351
-79.1160518880788
-38.493027382101
-24.0999941046794
-45.7382933444806
-29.1132458036773
-83.7694738123591
-43.7292115967484
-36.8245845590263
-30.9091182589927
-73.2394947736066
-41.5561185101251
-86.7793455460269
-50.074071097868
-54.9786245014948
-27.1875482649502
-13.955158927005
-64.8809067132461
-7.33844084574412
-12.6075388078534
-70.0671479517951
-63.3752027210412
-43.7236457588642
-127.083083598825
-66.3705983884174
-70.8016451954682
-45.5332111986099
-59.0333017313515
-30.470559233092
-76.1775435742493
-31.2426850079974
-9.97626624505756
-51.3654890600992
-114.060069736615
-84.3701163854821
-14.7584963411409
-29.2226972679309
16.5969170705066
-70.367469238352
-46.5486730212961
-38.0013767600467
5.36948200791994
92.2054217729328
8.23145260495585
4.39698887091072
-0.410035972399783
-5.66652583394352
9.8477228582542
-35.2868477864504
-78.5680033386398
-76.7391491636045
56.0691867177393
-30.2868594716711
-48.9742081545664
-105.274513839311
-63.9105072254006
-8.20194203168467
-16.8285249425389
-105.621178115041
-14.5471251014733
-136.701584326493
-28.877441444738
-19.7487913456589
-65.1787727226892
42.6841134871393
-24.0482130758337
-74.870994262079
36.278540962101
-101.473814906843
-54.5262066336709
-0.234063670286559
8.40145938194655
48.0614882907139
-23.8639260030177
-47.8622945091229
-103.80748520292
-62.0593516395384
22.2416994131818
-97.7737931547454
-6.38402376195518
-40.3264685427002
-137.98576425558
-82.3515071849797
-66.9671134891632
-105.487195646285
-5.40393096384651
-42.9344227830643
-73.8302482660038
8.63340001123288
-47.0497532108875
3.13275296076426
-15.0380524676166
-55.028861133289
-96.3334571442792
-14.0545255400702
11.6800492220136
8.27039170349235
-64.7343161439221
-49.5239588122404
14.8802333795647
72.5948377325058
36.6287073395288
-16.2906971888042
1.60232219359204
-17.2140984038269
63.7900909851396
22.1158060316848
-15.5667143965329
7.72768330849794
-30.431454277068
7.16617560437771
-13.9269599633135
0.312048941172179
39.0562083237583
10.8968216843114
4.93459094120408
54.6791553113271
-51.6235268576092
-2.4943747825946
14.7368512562425
-21.0891054594103
4.74732110582954
17.5078080701987
81.383699961043
9.45019658004821
79.0773096022858
-16.1411238569199
129.876215067678
20.8557954791468
30.0391033380947
66.8545225934431
-2.32240215464844
98.4225199268294
231.271564987195
-3.19042235389315
43.8571099307628
68.449802003217
11.3491715798755
-20.1462496516051
5.2879358516584
39.5589607086076
-71.9977560447514
78.8268034936173
-11.6213227734424
61.908408956675
26.409300296018
40.6547940647652
-93.3648139287779
58.9481566304366
-16.7129801549527
41.7930387081797
61.1554740318279
-84.029771116524
61.2089870818836
199.130860301659
103.591046740114
8.42101185995853
57.338890580535
76.6048441684507
133.183531356883
116.695313102882
24.0792000739002
-8.99532239283326
-18.6766678528638
93.6958367040133
23.3729996791499
-68.5369727810357
38.1922177116558
-29.2713976489867
2.90850987780868
18.6048840214007
-52.5002234555086
104.288698534414
-14.2014097650917
108.541415647465
144.188161702024
59.3092290001969
111.583839500638
-12.022840579506
86.9368812092416
73.5967425152758
39.2044710883383
21.9990186490541
25.1980880097653
73.730069700383
68.5230633017509
44.9999415597395
98.8914096248682
-20.6799200199875
67.2519509864142
110.32248846782
15.2222807567578
2.6170988196518
83.6812861229355
21.2321351433638
46.8119622766044
118.446221108592
71.756884462673
-39.9502267637163
49.0677163163255
40.4799066465166
129.834067523139
58.1287688399898
110.555837549642
50.1302443840905
61.9760065320879
26.2234090002039
107.67516552871
84.1483078552519
108.764514020606
146.126926854502
34.2587190795275
118.303396383688
167.284677235048
24.2571382269671
16.5304342919299
47.5113460921111
94.6921375896181
127.078897342777
134.892615386725
181.168119781711
116.627881384959
72.7044251412717
202.017459788432
111.13034489526
169.861134326793
122.72871149536
126.111186961794
210.070160724348
146.0473465492
91.2485194990513
113.240789019985
124.357198308293
134.726208596667
34.8521236195029
112.375419868322
75.0818172919098
66.237046562148
23.7774703348023
173.763519204926
76.2745918969886
188.787397929396
133.253222581459
24.0962673618196
104.01915928687
32.7238671842806
33.7118532991844
119.279557479882
178.3640833628
133.772318998321
-100.875853294279
91.2094825152853
-40.7058725620936
94.7145069727012
132.05252474661
