# Supplementary material for: CaV1 and CaV2 calcium channels mediate the release of distinct pools of synaptic vesicles
Source: eLife. 2023 Feb 23;12:e81407. doi: 10.7554/eLife.81407 (PMC10023163; doi:10.7554/eLife.81407)
Supplement: Figure 5—figure supplement 1—source data 1. [file elife-81407-fig5-figsupp1-data1.zip › Figure 5 Supplement - Source Data 1/lin-7/4/3/cav1_to_rimb-1.csv]

662.60973039327
641.124587299102
629.408188306187
655.249324948744
654.655808407759
623.091187212535
640.134589370097
616.126682088203
643.59888484022
619.498576594142
649.717441516744
650.828955401716
651.944827994131
632.716302582696
621.15627310637
628.363926356205
651.300708858217
640.794791479633
630.569229461235
617.562137010248
600.382298058744
611.868828072833
593.685276594161
672.62240671221
639.764157317021
611.853791021296
624.99591100206
632.567661966929
593.556103846778
593.556103846778
593.556103846778
593.556103846778
661.740304010333
569.594934709404
616.936338308458
640.847616833678
623.207182325415
656.094662925956
633.895330232558
656.94190442436
612.724394241269
630.625120472123
603.104668799246
515.459851486316
670.304159449754
659.083906855604
643.444374740671
541.414063201247
628.007586944763
613.079673029243
661.145276693007
648.13712361855
649.292658631894
557.493763893267
517.444656204635
595.467307590681
554.226605088285
524.562494591484
644.421093522994
675.815136346435
616.079028936553
597.775820918946
616.750243329491
595.778782976028
617.283757280663
605.759308049114
629.215148518584
588.175578046691
580.546178166078
592.842611528939
579.169912338894
628.342685881573
585.764348752228
584.964194039038
570.364797593777
621.864607923199
593.536025507796
634.572080169971
606.008906726222
607.652292871075
578.545174260571
564.091120347105
611.838303816885
559.604428573609
554.811549830726
616.582120143953
615.675123184251
593.808535753601
667.776804127461
620.34273773432
623.446930854769
600.040980997453
607.611322698158
584.579669344329
623.226795810137
583.130368909166
563.494087996407
604.817907681666
659.978336651404
619.918797747196
564.48362107115
575.723007594376
532.552214547515
612.370176076762
597.384947184807
588.526396615048
544.102379174697
459.835776004365
537.048771170156
541.387170968579
554.374417507714
553.475890834377
538.449110701681
576.022410072848
622.464342588663
622.28705183537
491.926748616377
574.761543589334
594.643558728794
652.704695114409
603.592171290056
564.962289933516
563.051464233078
653.153551703601
567.104902835357
679.823725624003
576.10411799155
569.61430106561
612.277063129804
510.988182062971
569.196564501577
621.598795357521
501.678683059854
643.872920563751
597.150022217155
536.914818965232
542.268205404132
499.014295174407
569.485273934563
590.114255091091
642.746732969323
611.179046117256
522.408622277721
644.71638442254
552.065570240143
597.153407111917
677.851836710282
626.38993089693
607.744476109514
652.597852867898
547.689251224259
588.667177415044
620.679478362427
535.381674663044
585.169205221338
544.213216786572
554.132809561324
595.443829655551
639.163740071556
571.251919238855
535.354666216812
542.848442798437
615.176957050727
597.170914051089
532.832003541265
472.366320839922
511.361200217246
568.421064560549
541.010055936767
570.749176672148
475.269280417689
524.295156548075
568.623242513137
541.225963188906
580.69975855711
541.970691745469
560.540308097968
546.984199790015
510.330929396714
530.865519257069
530.33929875523
498.323801236053
588.755481501689
544.824457992469
534.571306460016
566.748926765995
541.39010571047
528.014222897701
471.855107986848
540.995251312359
476.4304377863
560.420201406164
426.77359075173
524.631301406971
531.228991800121
480.44292091705
546.272232949902
446.933884108598
315.232648178685
549.066577674912
492.241188146388
471.564655350389
531.72730354998
560.796386729456
532.051244587053
513.72159448965
607.905451462057
464.640539331152
555.537725526036
481.315514469011
522.979343463576
508.215092513976
612.804388359271
476.598009306787
558.552336210626
505.591108435007
484.236895993077
610.998501384151
490.159260414361
344.762094487789
425.625363889105
540.328250010522
495.460417268428
468.243014798686
400.319019546931
424.824613406703
520.6204746689
561.229494284336
557.17360049581
438.710067381254
525.618945661909
590.319280974776
507.266428099969
577.417577401981
545.692692836988
531.357336351163
580.112155604068
423.922222282956
562.859848411022
435.311396856209
402.466891461961
485.951427926098
437.774289369073
539.530129733479
452.101204971304
467.33180474788
504.844505760023
519.94466914139
523.305391046201
468.033325671022
478.916009440726
480.816665755487
444.14670191797
564.30094038972
476.212307775043
427.576346267504
528.135157785848
531.8747820301
441.109107555278
508.437610635447
479.23492389174
424.412034343678
466.153721507922
579.275243809064
493.174350654598
506.742778997941
415.895962970856
489.061839171023
419.859848540052
478.548309105184
478.938209026644
520.151655954293
430.965137242018
443.778057172522
426.66677790799
401.110340631677
499.406461959143
423.209644972248
391.502935225043
499.389216849876
529.046135409523
494.803760371381
450.043946712829
418.376827277146
407.130757775184
350.540540342829
417.522336433568
453.085115690782
335.390355434355
429.747362178356
359.316438583982
421.74084726593
410.230025821756
313.107920259479
385.287546767488
449.675403479562
424.785168711517
420.297648741679
413.727169819122
508.611239962687
435.599161879296
454.579381664218
470.614581672219
517.238497588075
370.702678415344
450.309904894848
339.76211271844
408.903054837515
500.981288417022
435.543169356228
495.324257005774
488.909828361878
426.376644509452
364.395556872223
405.27580838425
631.228632777201
442.191259319949
548.079921934041
446.444057346489
402.162113756739
