# Supplementary material for: CaV1 and CaV2 calcium channels mediate the release of distinct pools of synaptic vesicles
Source: eLife. 2023 Feb 23;12:e81407. doi: 10.7554/eLife.81407 (PMC10023163; doi:10.7554/eLife.81407)
Supplement: Figure 5—figure supplement 1—source data 1. [file elife-81407-fig5-figsupp1-data1.zip › Figure 5 Supplement - Source Data 1/lin-7/4/3/egl-to-egl(rimb)).csv]

-118.41171444917
-96.9265713550021
-85.2101723620872
-111.051309004644
-110.457792463659
-78.8931712684353
-95.9365734259973
-71.9286661441029
-99.4008688961203
-75.3005606500419
-105.519425572644
-106.630939457616
-107.746812050031
-88.5182866385958
-76.9582571622705
-84.1659104121045
-107.102692914117
-96.5967755355332
-86.3712135171354
-73.3641210661481
-56.1842821146438
-67.6708121287329
-49.4872606500612
-128.42439076811
-95.5661413729213
-67.6557750771963
-80.79789505796
-88.3696460228293
-49.3580879026777
-49.3580879026777
-49.3580879026777
-49.3580879026777
-117.542288066233
-25.3969187653038
-72.7383223643583
-96.6496008895783
-79.0091663813146
-111.896646981856
-89.6973142884581
-112.74388848026
-68.5263782971688
-86.4271045280229
-58.9066528551457
28.7381644577836
-126.106143505654
-114.885890911504
-99.2463587965713
2.78395274285322
-83.8095710006628
-68.8816570851432
-116.947260748907
-103.93910767445
-105.094642687794
-13.295747949167
26.7533597394649
-51.2692916465812
-10.0285891441854
19.6355213526158
-100.223077578894
-131.617120402335
-71.8810129924532
-53.577804974846
-72.5522273853912
-51.5807670319282
-73.0857413365629
-61.5612921050142
-85.0171325744841
-43.977562102591
-36.3481622219779
-48.6445955848385
-34.9718963947944
-84.1446699374728
-41.5663328081282
-40.7661780949384
-26.1667816496765
-77.6665919790994
-49.3380095636958
-90.3740642258708
-61.8108907821224
-63.4542769269747
-34.347158316471
-19.8931044030051
-67.6402878727849
-15.4064126295088
-10.6135338866261
-72.384104199853
-71.4771072401509
-49.6105198095011
-123.578788183361
-76.1447217902196
-79.2489149106686
-55.8429650533526
-63.4133067540579
-40.381653400229
-79.0287798660374
-38.9323529650665
-19.296072052307
-60.6198917375659
-115.780320707304
-75.7207818030956
-20.2856051270501
-31.5249916502762
11.6458013965848
-68.1721601326617
-53.1869312407071
-44.3283806709478
0.0956367694025175
84.3622399397345
7.14924477394379
2.81084497552092
-10.1764015636145
-9.27787489027651
5.74890524241891
-31.8243941287483
-78.2663266445634
-78.0890358912702
52.2712673277229
-30.563527645234
-50.4455427846942
-108.506679170309
-59.3941553459563
-20.7642739894163
-18.8534482889781
-108.955535759501
-22.9068868912573
-135.625709679903
-31.9061020474501
-25.4162851215096
-68.0790471857044
33.2098338811293
-24.9985485574771
-77.4007794134213
42.5193328842461
-99.674904619651
-52.9520062730553
7.28319697886764
1.92981053996755
45.1837207696926
-25.2872579904633
-45.9162391469908
-98.5487170252227
-66.9810301731559
21.7893936663786
-100.51836847844
-7.86755429604273
-52.9553911678167
-133.653820766182
-82.1919149528303
-63.5464601654139
-108.399836923798
-3.49123528015934
-44.4691614709436
-76.4814624183273
8.81634128105634
-40.9711892772384
-0.0152008424720407
-9.93479361722439
-51.2458137114509
-94.9657241274563
-27.0539032947554
8.84334972728811
1.34957314566327
-70.9789411066267
-52.9728981069893
11.3660124028347
71.8316951041779
32.8368157268542
-24.223048616449
3.18796000733346
-26.5511607280478
68.9287355264114
19.9028593960247
-24.4252265690366
2.97205275519354
-36.5017426130098
2.22732419863132
-16.3422921538677
-2.78618384591482
33.867086547386
13.3324966870314
13.8587171888703
45.8742147080475
-44.5574655575892
-0.626442048369427
9.62670948408413
-22.5509108218948
2.80791023362963
16.1837930463989
72.3429079572516
3.20276463174105
67.7675781578
-16.2221854620639
117.42442519237
19.566714537129
12.9690241439794
63.7550950270497
-2.07421700580198
97.2641318355018
228.965367765415
-4.86856173081196
51.9568277977123
72.6333605937107
12.4707123941198
-16.5983707853557
12.1467713570473
30.4764214544502
-63.7074355179566
79.5574766129484
-11.3397095819355
62.8825014750892
21.2186724805242
35.9829234301242
-68.6063724151709
67.6000066373126
-14.354320266526
38.6069075090927
59.9611199510227
-66.8004854400506
54.0387555297393
199.435921456311
118.572652054995
3.86976593357758
48.7375986756724
75.9550011454139
143.878996397169
119.373402537397
23.5775412752
-17.0314783402364
-12.9755845517102
105.487948562846
18.5790702821914
-46.1212650306761
36.9315878441312
-33.2195614578814
-1.49467689288758
12.8406795929368
-35.914139659968
120.275793661144
-18.6618324669216
108.886619087891
141.731124482139
58.2465880180016
106.423726575027
4.66788621062096
92.0968109727955
76.8662111962203
39.3535101840771
24.2533468027095
20.8926248978987
76.1646902730781
65.2820065033739
63.3813501886134
100.05131402613
-20.1029244456204
67.985708169057
116.621669676596
16.0628581582523
12.3232339140004
103.088908388822
35.7604053086534
64.9630920523605
119.785981600422
78.0442944361785
-35.0772278649638
51.0236652895019
37.4552369461589
128.302052973244
55.1361767730768
124.338167404048
65.6497068389162
65.2598069174555
24.0463599898067
113.232878702082
100.419958771578
117.53123803611
143.087675312423
44.7915539849573
120.988370971852
152.695080719057
44.808799094224
15.1518805345768
49.394255572719
94.154069231271
125.821188666954
137.067258168916
193.657475601271
126.675679510532
91.112900253318
208.807660509745
114.450653765744
184.881577360118
122.45716867817
133.967990122344
231.090095684621
158.910469176612
94.5226124645378
119.412847232583
123.900367202421
130.470846124978
35.5867759814128
108.598854064804
89.6186342798819
73.5834342718808
26.959518356025
173.495337528756
93.8881110492521
204.43590322566
135.294961106585
43.2167275270776
108.654846587872
48.8737589383263
55.2881875822222
117.821371434648
179.802459071877
138.92220755985
-87.0306168331008
102.006756624151
-3.88190598994061
97.753958597611
142.035902187361
