# Supplementary material for: CaV1 and CaV2 calcium channels mediate the release of distinct pools of synaptic vesicles
Source: eLife. 2023 Feb 23;12:e81407. doi: 10.7554/eLife.81407 (PMC10023163; doi:10.7554/eLife.81407)
Supplement: Figure 5—figure supplement 1—source data 1. [file elife-81407-fig5-figsupp1-data1.zip › Figure 5 Supplement - Source Data 1/lin-7/4/3/lin-7_to_cav1.csv]

252.851538507939
246.159886932883
251.122999885314
240.343493590219
232.611096019087
236.628634143875
238.057408878358
251.33587746275
242.936384452898
264.751047535743
262.628650594103
255.60556397849
258.056579055616
266.703535585624
266.615338707617
267.867064402428
267.547484293551
269.355837051227
267.967018326886
268.325048108136
267.779552721046
259.286590650996
262.530692433575
258.577377580712
253.434858196726
263.25326677331
272.144214634751
266.630304200065
248.25896555209
264.891906409692
256.962711550414
257.519240728045
268.672201810028
270.093181112947
275.643017970631
271.5498910684
293.616732455172
283.66021393745
283.625432224266
261.644626094085
273.10599754989
269.79871931997
277.77877618172
288.076031509327
273.291595190009
278.991299035275
297.624870925392
289.612653485063
279.80393821874
293.691108550542
310.316253976578
296.067649647062
296.209623317851
299.59062235949
300.17187831209
298.28679206716
285.611489305262
305.053377136004
283.971539101576
299.355473284204
293.791356130696
292.54385579349
285.147020735294
272.971819310669
279.238860440664
290.138626307114
281.823104817664
279.338912250352
288.307806281124
280.963828989332
294.588208680569
292.518375849639
304.215747434848
296.765135583873
283.849313679266
277.661137744972
292.746844290199
283.167252748093
282.962200515196
301.003053061962
296.470282249966
277.089213474681
297.971271458402
291.538938335183
287.943193750381
290.7006234374
289.134100389738
319.304632513102
299.303496484892
294.391607162888
290.691321668066
282.238609263855
285.19028307667
297.656669876016
297.006212125001
314.848858931085
302.604651478507
324.422884635307
295.837411126009
298.359593852505
302.363770707843
309.212625188859
281.594244836171
281.594244836171
255.283196877515
255.283196877515
255.283196877515
255.283196877515
255.283196877515
255.283196877515
255.283196877515
255.283196877515
255.283196877515
270.714618759126
262.321610613533
293.34296785002
304.716308285304
305.343809341841
330.686951149051
334.555503253345
308.196214426824
298.004742604282
312.030120762449
298.546404174695
307.369099177069
323.932446695324
311.079537495338
303.846322235102
294.876675035452
313.645999474817
298.586458070065
275.777625810066
316.690095523249
295.370095737995
305.361395968897
315.596981186931
284.226436425342
296.910581443384
297.261011563534
342.654313348683
323.451702065602
280.088277101246
305.91219345115
308.560367444379
313.954771476592
308.146662991654
295.707360359162
319.849208873818
297.017118117335
298.580530604226
304.967273907159
311.949553458513
318.388830959178
310.821725381267
292.418979323598
302.572197244232
310.591750602936
303.434192092405
283.089140721275
306.609649474985
323.593020452738
322.590430473339
289.856810673984
327.137119953206
298.042409194797
294.39898114055
332.576096894099
299.511697337841
281.508013809118
299.946950032509
269.78047740926
246.806412981987
270.991689695513
292.225164798016
291.34145585041
274.830348874191
297.360250378391
268.970986845845
302.469983813124
308.5030885499
302.803648447356
318.118282946338
334.173567838268
334.513159938344
342.464264667518
348.401670750423
349.397256526423
357.957288686444
364.734486091926
327.12801395434
340.140023938982
355.623422619905
365.785904250588
380.947169660285
310.493822355384
450.379948817797
404.404607998193
403.845193943234
403.003436769701
446.194135937229
458.394034223849
520.152214043848
466.100394452707
457.486645325856
395.518894259658
297.237399585403
392.768966348507
441.983860024413
429.326994943689
442.29544893126
487.742948963092
390.212980761149
431.327791833695
452.422855193059
402.57768161483
390.849851559273
369.509839782821
380.88583126569
368.883845064054
390.499549237331
472.563773357664
378.043051518711
358.563241501037
432.506511826388
407.857979224969
421.76149358878
324.312709915142
331.921082070498
371.867679455445
332.254942475198
340.700123190567
358.9926646151
320.054682560622
320.054682560622
320.054682560622
320.054682560622
320.054682560622
320.054682560622
320.054682560622
320.054682560622
320.054682560622
320.054682560622
377.48734348222
247.304744238767
345.088397082402
409.846032069894
353.278123075588
426.645703286225
304.514434585433
397.759095495534
502.530759585901
532.342274929386
12.9193924996998
381.261899040876
358.774574681423
362.935788585231
299.813750645608
401.375665066371
318.507682077996
342.893258181366
245.82632018388
373.11324385467
521.675692287265
422.550316877341
429.302327994668
262.75771436232
481.015860391199
435.953172505466
334.379726721698
298.346722009215
319.86473176469
145.846030247749
456.362115433538
411.29435928239
413.444917128441
427.49931539144
379.215746160331
411.466821336498
461.000052526233
376.701554635863
325.951711179479
102.886450568367
149.020930231911
125.517714449561
175.931114425921
176.985681204633
158.149746188481
191.326414114068
152.993044393903
151.289819857644
239.83962640853
101.067455561082
130.836499791356
118.947535127931
176.689321532956
152.632461450305
146.052325075692
95.5502687081353
159.424820118702
136.250779870257
133.506975195412
140.906725043911
165.917874412144
91.3349163835956
135.362062483186
84.5306048982857
158.65655807345
110.62409040871
134.791976265642
133.399127954157
217.47688486327
184.293204587981
165.497421352437
109.244964994628
136.114440009613
153.271749466263
138.510797326868
186.672924217528
118.495938401251
176.457185133204
88.0980526341591
164.304089348938
120.340774980346
68.6112302667843
214.929907389547
171.830094206891
152.094761494778
116.030085629882
112.530431239886
150.049459668351
183.673860590963
407.014911484132
215.882064966683
246.941314477121
262.350073319951
356.51279529063
305.649207040125
292.576905485468
231.133259275597
464.767212340561
235.389125008698
140.550073802224
226.81484246583
116.332470652633
142.167195109638
441.377643467096
477.345475968303
133.228368008282
168.329882418479
169.434196402824
236.41238226295
260.894771817033
110.519451613458
200.472093441784
120.855646039599
173.454159891755
194.688809617044
180.461166218078
154.390901144854
183.463897803831
211.232868400011
278.815364792445
458.9725630103
490.141527727714
511.387445073293
381.603622849396
494.871946881976
455.847018690843
181.094203199524
471.642691475243
487.001047828782
152.661609353345
555.664284286719
512.329224143543
528.21103006976
614.962704658676
569.639132157388
530.721064208878
574.315970289335
507.107545908157
543.108917527503
508.420120571403
208.638569084793
588.141959937724
454.214276607327
558.588218649025
486.927229131828
473.878931096235
356.195738431124
482.001255284467
473.256506451422
215.959160081895
545.098242880449
436.25176177082
535.505583724589
460.55258327193
446.964981057805
348.095677594436
323.09285114321
238.823215646493
527.923648598746
294.933072962836
462.357825468833
252.870699445022
667.545372051289
442.364688788957
730.737990328889
433.114468551221
516.5730391745
531.39199346428
556.546750639278
507.228332964956
537.378197813474
580.11147067371
584.003017531768
561.679870368696
526.951351232205
636.736267021564
583.433322855153
544.610562019589
564.337052475559
561.587711875804
539.539406055437
589.758004507581
530.627301492987
529.956831750769
547.519267146725
564.36282607511
618.801951148749
592.867438624775
596.706157629402
512.574917583206
546.974788671241
