# Supplementary material for: CaV1 and CaV2 calcium channels mediate the release of distinct pools of synaptic vesicles
Source: eLife. 2023 Feb 23;12:e81407. doi: 10.7554/eLife.81407 (PMC10023163; doi:10.7554/eLife.81407)
Supplement: Figure 5—figure supplement 1—source data 1. [file elife-81407-fig5-figsupp1-data1.zip › Figure 5 Supplement - Source Data 1/lin-7/4/3/lin-7_to_rimb-1.csv]

285.083958545994
289.87228388483
275.112958592108
287.405731640501
292.920522382798
298.884379640658
291.475126790852
283.651501620188
290.886935773169
266.77140021487
263.358682798687
266.058433786664
275.491586961978
261.565269838567
258.683604629685
248.491043645481
254.639706837093
252.343250765754
255.615832534242
243.302315102857
273.568175474749
270.823303364246
278.232646381348
277.632456981159
282.572085539203
281.688913465368
267.983597063165
274.971322351666
292.786981666437
278.761837326729
278.077530471008
281.97952152128
262.692698754923
264.099007846569
266.860631314343
267.266437969301
250.532796641131
262.438375653761
269.679573927086
290.246719589046
284.532793126757
284.756215418991
280.538769431456
263.934385986695
279.514630898933
275.496971107797
259.289918819391
258.828473946796
268.900722688013
254.117291157634
248.907708759374
255.971835953853
254.014000773797
260.355095281426
262.78917526214
254.464748216697
267.186403706781
246.286781248406
276.073524412148
264.314965785778
273.224421634175
277.519190505973
275.230649624125
277.675066365362
272.800201999962
264.073871157985
280.088762632255
283.919104751316
270.880513036573
285.688971782889
276.271069372102
277.973009996305
273.307418471486
275.858377978579
281.447149055819
265.052238091575
268.880429141489
266.880074744524
280.464789096508
269.562874735291
280.539130100629
286.769598649391
277.666210892232
284.000890803112
282.055433980087
283.062730988044
286.532026905497
258.241384241985
283.164990920952
278.060199499276
289.850109771036
294.950908166997
287.132686447501
278.931173550667
276.017126245464
260.882044990365
270.834722132293
243.801416744949
281.992711383948
282.965765033663
278.664201590593
269.249281059947
273.2048880367
273.2048880367
307.077777708064
307.077777708064
307.077777708064
307.077777708064
307.077777708064
307.077777708064
307.077777708064
307.077777708064
307.077777708064
301.323463792665
305.703380570923
283.608112981587
252.061929714087
239.515593513574
176.986661282197
225.676826562307
252.53137994347
276.385057185635
254.573332579059
267.99344437652
262.810479954238
232.328912839663
249.241396341306
266.415448351851
278.439948487367
244.17410065989
267.850887157798
231.811288745672
233.339752036871
263.029999388051
243.883222102097
236.939787125131
275.529443371412
266.988659106886
271.478931342135
222.997639622732
230.045485601757
280.961507778273
251.65482210632
252.324709008504
242.784633092811
251.47308822
265.243078647552
249.912023887191
275.252044483521
263.73226838656
269.397982373539
265.826697025057
245.668249730905
249.72322492772
263.874084961586
254.173489684381
256.787622624077
240.647305262879
289.163941653394
240.602544809528
231.067672705069
213.646942280971
236.098883071674
205.961971470606
238.267292045119
222.329362785935
202.363887811562
219.747231968038
261.383155977725
238.025166966396
283.368609113833
310.666464890222
284.286855356902
230.79253435897
249.842996166946
242.518060412613
219.706103871231
240.13181293269
244.006426057933
233.137273767563
218.198455824964
201.965816011507
213.527641183562
191.838289721829
194.98654691626
202.033632946235
171.400492110573
206.515989991989
185.590599673977
220.737577978785
217.203137894161
192.598798843592
233.994349563829
200.514057379407
302.600405528254
60.6628947675672
74.7571956055144
101.731771422437
138.64431462052
83.0413060597893
48.1901589274767
-16.0493890666439
50.1033238214732
81.7049649720248
153.444677842755
258.998570119782
131.639477305569
87.9311506878348
110.028640208264
82.6098217124854
76.2043043760314
177.848760555113
84.896140663237
119.264229118271
121.567228564356
131.570340112683
176.801275733982
164.273822654541
191.375795092954
162.013001061545
62.3958070626395
187.391818350949
176.543339581624
127.036679238836
151.506376260175
120.105912426126
265.40050665628
251.248815811421
188.236464233592
233.429073303636
218.187359115391
194.696769671338
283.242584307092
283.242584307092
283.242584307092
283.242584307092
283.242584307092
283.242584307092
283.242584307092
283.242584307092
283.242584307092
283.242584307092
157.559213420982
317.31752071665
225.083141926159
171.011958511295
217.359644924603
184.499887243484
246.752418786657
149.393335002489
49.718061909567
82.6221421534628
550.977374230511
234.182027905081
240.937224231686
254.959657193136
271.108578830932
198.689833777651
251.200622641463
255.047046336042
319.674367980395
223.820581533404
96.328669341181
181.863419160756
173.374189920854
328.989521011103
91.2138502715588
167.714330221515
274.816998641614
292.670913645699
259.225605463213
351.022123920353
170.462544881331
159.030267399918
211.946714835341
155.824581587876
221.419624292714
182.673731517869
111.832080816326
219.619236426735
247.511066646501
416.551281814325
357.95149961296
398.89818345757
342.86266009861
341.433365387531
332.360337435541
319.370769701749
352.965159172349
365.490931324459
292.612512493208
400.656341913869
364.788952133182
397.298792573507
344.085934351126
350.254060278272
358.422070460565
422.544178619195
353.604615407427
393.59759886521
383.899244824448
386.250038160619
328.606667724338
428.323609917827
386.59294188485
412.741703383605
358.154628358672
387.196312805116
364.43730240846
381.595904014544
301.030472776423
354.788513352411
349.567042044288
399.657971240988
387.691711228723
372.889667079155
366.017340029637
337.748832869216
395.637889878819
352.102171172392
419.072841105235
364.998765977523
396.116646417795
448.992835178105
328.470035655191
348.089914832426
371.704358708717
404.849952165632
400.964712472633
363.95016053817
343.556923740331
194.378964024989
308.885449592482
287.599463909328
278.367108075989
196.623433540586
249.032123500723
229.32276202749
319.242052822097
124.424568590292
302.351814296191
365.658805566352
309.846215052457
410.310115835866
376.244234539377
136.86027883194
104.64037666577
367.968850780238
351.178811285381
358.796036022959
301.251834166804
273.23374724912
396.937566037312
328.07196385514
394.138897665744
344.851576422177
339.286621775362
339.812380004136
361.861676354605
335.08063316657
294.421015188618
258.765390681481
147.372558281008
115.455732695071
94.1633324151699
180.602017996924
115.686780369571
133.513246586685
315.408207124485
131.546375598913
116.247522600284
350.87658482149
17.8452368279359
37.4308726469262
43.2916198555376
-56.0142217044631
-44.9659181280404
24.0450943750002
-31.907142339418
51.6579349468338
-8.78782638485245
57.735039374531
292.905741760089
-17.0590560890378
109.620122175045
7.43855986108974
105.688891937825
114.436347137316
186.857893736149
120.243407557504
126.093096667242
304.543968838119
62.6412360799732
137.165216674091
62.3578025698589
100.279272146636
124.454728755523
257.374763885482
268.28961691284
275.894611376732
-3.7643508731544
261.680358964972
89.9323358957918
264.53506483405
-157.536285433343
25.2062642565434
-206.1099897723
30.2404371979374
4.31516885336168
0.450203401534964
-22.1898858722343
17.311421685783
7.54148957575308
-49.8469265883105
-43.5799025829219
-24.3362495098791
-3.57200972443206
-92.9836332110463
-49.7590866089358
-14.6407678766154
-42.4360829784637
-40.276600340092
-10.1730111189827
-50.408879604538
2.08244652373833
14.7090874886562
-22.3786848317031
-30.9075608810181
-73.8183334731966
-69.8278326617983
-49.718988963059
47.6682842517785
-10.0552106143168
