# Supplementary material for: CaV1 and CaV2 calcium channels mediate the release of distinct pools of synaptic vesicles
Source: eLife. 2023 Feb 23;12:e81407. doi: 10.7554/eLife.81407 (PMC10023163; doi:10.7554/eLife.81407)
Supplement: Figure 5—figure supplement 1—source data 1. [file elife-81407-fig5-figsupp1-data1.zip › Figure 5 Supplement - Source Data 1/lin-7/4/3/rimb-1_to_egl-19.csv]

457.61589342532
437.909643561422
437.909643561422
437.802104033523
473.51891383464
501.959844638258
401.750326210543
455.949276473852
453.343133273362
554.830545568117
493.375213578464
494.242634928029
468.032475496562
445.629206945719
496.807807955606
422.685726763583
398.420113860294
454.942018734196
477.475026398854
510.8303813041
481.063060584065
434.155476522664
470.771292552762
444.778333424034
444.559578240795
513.197240829499
440.764935286152
523.491827389126
496.302464586314
462.803277925619
382.150772976822
432.591706452348
499.308735899492
418.290041391494
380.831458783995
445.983556025175
444.491512810853
447.840495748098
453.925593426783
458.447749231492
444.422822208929
555.458567029024
510.552466428772
424.630389505329
456.328730478348
453.406767886455
444.5853230392
423.694640895921
506.708121184946
458.436475118185
510.358744061165
500.458997198262
469.586511632684
462.728151473477
464.279950149094
509.031424436232
515.896133634868
457.271656323523
462.682009098165
438.084595342035
491.138441807581
425.375118061888
457.908365796538
486.720556849574
474.615870223719
540.991016243131
444.22263458833
506.752389441835
412.267750129564
431.759734432611
466.997512029282
506.803689318151
467.984328087879
490.575449522545
435.676736240951
486.995653196573
527.890215075979
466.159902952891
458.846235652884
451.784753131186
541.819443050382
497.418090050212
439.455107899001
481.736163796813
464.9596348284
438.167131457077
520.928528479973
499.178531931412
509.789664566602
503.536065658914
546.75734508714
487.777007919996
484.143296213736
464.676446238501
438.615857131315
528.489005331537
493.418406510496
533.300102996363
502.618753697194
461.853683803093
502.45930382238
430.555325326423
489.487413572704
516.814026664411
474.54119392445
435.754231068547
484.91655869426
485.336184078104
493.422765217937
435.719609935059
511.721164375233
556.605297816692
503.842979312461
473.722370136439
458.253547308241
454.835292701248
520.196119958799
403.272646552296
513.840284640555
557.309637268163
566.999099234192
546.198580594593
444.692150584327
430.183847351265
410.201339004721
496.793933039715
515.381637399207
540.975398123771
472.634697528679
416.689746666497
455.112844234494
433.108178318609
561.056540260362
538.751542157485
466.614759940816
457.99360422634
433.652370613875
441.216014634459
463.373316531472
434.940564781547
539.178911143534
467.654416054844
521.892462372648
536.023534360333
467.514695878316
385.639970347626
511.134113087242
574.845002136157
497.463288015619
455.551719760977
423.235091261246
435.259479232562
456.766327655617
474.573345170304
496.43338053717
532.810232130098
497.042384282563
507.503568550002
506.639793925103
506.639793925103
506.639793925103
506.639793925103
506.639793925103
506.639793925103
506.639793925103
506.639793925103
506.639793925103
506.639793925103
531.759912373357
442.490711929705
396.045728458435
476.4642381481
537.588365054116
553.526587664748
409.247734815448
488.478645056703
502.604777269124
452.395282354309
505.046429307359
580.265568400639
474.375293498028
543.31196582035
510.231460133591
471.953952225907
483.793886909546
551.564563600171
602.415925489013
501.409419517127
480.352372093166
531.985568261077
461.409505159265
522.872944093201
496.88597066182
484.229115711364
523.094589914175
524.327532944324
452.221623624294
616.96506798004
497.603008192146
594.140430841884
467.216949792523
547.947763063872
554.767492022846
534.874667624338
543.31100670906
517.308560774652
504.451619715775
410.056097985103
496.708578396348
597.195546845132
522.500405494573
505.472025687161
512.668651952205
440.618851368809
614.466580521014
492.729089409178
453.989707595522
460.782660535391
538.862117939458
545.02484136069
529.997247733043
612.692075400952
486.549949075016
515.122856452957
521.716116029258
510.10407469384
481.183864557259
445.936585453527
376.963039835826
520.867247540946
535.519832682334
509.680439243249
506.255138315442
509.537551897702
540.679017197985
507.888906739666
560.12321743443
596.946645449411
521.549387406497
494.825196593628
533.832178280596
536.94729687366
507.119043855292
551.062402101289
536.463455808901
483.923495108415
519.044187565964
664.065691829048
648.235589814139
495.933209370273
572.769772084253
475.895855934923
527.722890684006
527.214874402726
532.988598208244
558.205112986044
497.67403776675
532.832315502451
512.308433388966
540.743146068109
501.343082589272
669.204827408485
581.24780802605
559.117601386065
599.148650470471
595.485228003218
613.95785225696
488.757474939162
604.61242436837
575.671191482905
500.420583723772
556.122401161837
521.613603087416
607.185689638845
584.208518031741
532.232726453327
473.832510466924
505.138118288769
646.77771758043
634.223825724692
565.919402655767
414.395442193432
458.798901739155
554.828075680484
512.352570730902
487.542867044525
461.384734173535
578.52824111249
493.234418077082
545.498716064129
603.63205886138
633.779545568686
548.200892252083
509.53917888761
667.077135344617
605.682488524781
541.265022563893
600.599723511877
614.214294230528
586.51079853414
598.481416741505
482.475139083158
515.859725193748
433.676545830395
583.184101993607
565.789300199865
599.62463171946
594.179875537072
475.638454850065
579.959468242043
663.868903804597
589.577522590002
529.966955904222
587.446314716419
496.78159830294
561.112184142734
588.737356815186
556.193401333669
520.439398999255
650.185526270456
601.818312070491
525.4467904315
519.386115097851
468.224061915845
576.344425610603
465.682250609834
674.444456195009
522.353871424359
606.600628682842
653.97785965519
472.117106233407
466.346811426811
501.395893241931
618.29144319507
618.29144319507
618.29144319507
618.29144319507
618.29144319507
618.29144319507
618.29144319507
618.29144319507
618.29144319507
618.29144319507
627.154120045142
588.163221331794
477.286345318693
727.089951390019
697.415511189816
527.091818267645
556.158780200181
606.517991055622
593.744762948819
599.767155722929
553.935999558754
488.821371382161
433.952920526611
474.25704622326
583.206781135172
552.345787408643
515.874994672417
460.063865100208
516.999540575554
526.136456173513
569.141319391181
599.133613418931
547.080109287176
664.365195819696
723.489001400211
664.374828241712
581.797753591536
577.166634293378
600.90849658246
517.410579459463
677.619562676497
587.664721258964
517.170583801596
614.993062852755
469.618764390717
570.713225808553
436.719690438948
564.908265764314
686.092527928079
534.431782031108
628.486001401873
668.111735469814
590.332363124225
621.415845569451
567.653300944992
547.842169763801
530.13035704024
497.360673561596
452.841770568045
539.843311642785
581.555869113859
526.567224755712
545.313071238032
551.150444358031
567.83975926604
532.007970871354
628.572780010791
568.703766318068
663.170680965426
617.993232255019
630.554141028801
696.190224951078
601.058677377342
499.096648993602
564.945124358302
576.270097952028
626.777469867588
518.803538730866
683.581270280791
585.816309230428
619.716931755794
600.566133599086
558.223317206603
595.758217804667
483.82746212095
641.454825994707
620.655615107092
555.939443949118
513.792921324054
535.008750744215
619.588470991185
645.948331661889
637.384360008902
598.501015524843
551.149747076643
606.324253986627
566.802674551824
606.725907577041
674.04748054996
644.07387029841
467.337288911457
652.077348956767
548.29433913835
616.542057701434
641.252996682814
638.725888489034
588.353791231769
661.287299162706
556.946483963032
541.185188763613
643.269052341242
677.702563645797
634.095567984443
634.095567984443
634.095567984443
634.095567984443
634.095567984443
634.095567984443
634.095567984443
634.095567984443
634.095567984443
634.095567984443
665.030424515288
620.658636659776
577.754877119789
668.57362407717
630.484898761828
647.948754499572
605.594053523185
659.283244301746
524.125891955398
574.453285504294
629.14573865715
628.086802997705
607.498937630435
690.760157179535
566.359788958592
595.773356368381
512.556869930429
693.779910663748
653.473591610755
687.958649920142
463.915256664849
634.265275453254
639.804408230426
660.839735624113
576.603903838241
513.809135212623
655.188588398035
494.709898762138
738.297622118877
605.09590209105
612.655449234093
664.739840963877
673.401487295622
586.37821148922
593.996018018608
623.314568960242
674.494695447857
602.997441232531
631.853072346114
629.724799214421
701.765185101545
638.262706831079
593.54291893554
715.715203397708
691.566413803638
714.392474907344
463.971830255741
569.187461766492
642.250636701844
608.152543572027
667.767948520891
718.471265563177
624.165457183315
497.150475475513
675.079756403861
649.161226445886
660.297882301526
639.369876709995
600.366178405616
593.948088335668
619.387586089197
675.206546074402
648.338785335985
689.607309779567
743.390165170134
630.206039476596
674.734691105725
637.724848873852
666.294211039307
681.032427355352
675.142330393487
706.650813449307
629.100395075407
704.944039819879
710.51911618391
677.78816541768
658.181565863143
629.964431530208
694.604952576234
670.288620864451
617.309188868271
733.525649911315
