# Supplementary material for: CaV1 and CaV2 calcium channels mediate the release of distinct pools of synaptic vesicles
Source: eLife. 2023 Feb 23;12:e81407. doi: 10.7554/eLife.81407 (PMC10023163; doi:10.7554/eLife.81407)
Supplement: Figure 5—figure supplement 1—source data 1. [file elife-81407-fig5-figsupp1-data1.zip › Figure 5 Supplement - Source Data 1/lin-7/4/3/rimb-1_to_rimb-1(cav1).csv]

-86.5821225187801
-106.288372382678
-106.288372382678
-106.395911910577
-70.6791021094605
-42.2381713058421
-142.447689733557
-88.2487394702475
-90.8548826707383
10.6325296240166
-50.8228023656357
-49.9553810160705
-76.1655404475378
-98.5688089983805
-47.3902079884938
-121.512289180517
-145.777902083806
-89.2559972099043
-66.7229895452456
-33.3676346399998
-63.1349553600348
-110.042539421436
-73.4267233913379
-99.4196825200661
-99.6384377033055
-31.0007751146013
-103.433080657948
-20.7061885549738
-47.8955513577857
-81.3947380184809
-162.047242967278
-111.606309491752
-44.8892800446083
-125.907974552606
-163.366557160105
-98.2144599189251
-99.7065031332468
-96.357520196002
-90.272422517317
-85.7502667126082
-99.7751937351713
11.2605510849244
-33.6455495153277
-119.567626438771
-87.869285465752
-90.7912480576451
-99.6126929048996
-120.503375048179
-37.4898947591537
-85.7615408259153
-33.8392718829355
-43.7390187458377
-74.611504311416
-81.4698644706232
-79.9180657950055
-35.1665915078684
-28.3018823092325
-86.9263596205774
-81.5160068459354
-106.113420602065
-53.0595741365187
-118.822897882212
-86.2896501475616
-57.4774590945262
-69.582145720381
-3.20699970096939
-99.97538135577
-37.4456265022654
-131.930265814536
-112.438281511489
-77.200503914818
-37.3943266259494
-76.2136878562214
-53.6225664215553
-108.521279703149
-57.2023627475273
-16.3078008681214
-78.0381129912093
-85.3517802912156
-92.4132628129137
-2.37857289371823
-46.7799258938876
-104.742908045099
-62.4618521472867
-79.2383811156997
-106.030884487023
-23.2694874641275
-45.0194840126878
-34.4083513774976
-40.6619502851863
2.55932914303958
-56.4210080241037
-60.054719730364
-79.5215697055992
-105.582158812785
-15.7090106125634
-50.7796094336036
-10.8979129477375
-41.5792622469062
-82.3443321410068
-41.7387121217198
-113.642690617677
-54.7106023713959
-27.3839892796886
-69.6568220196505
-108.443784875553
-59.2814572498401
-58.8618318659965
-50.775250726163
-108.478406009041
-32.4768515688666
12.4072818725917
-40.3550366316385
-70.4756458076608
-85.9444686358593
-89.3627232428516
-24.0018959853014
-140.925369391804
-30.3577313035448
13.111621324063
22.8010832900918
2.00056465049329
-99.5058653597735
-114.014168592835
-133.996676939379
-47.4040829043852
-28.8163785448933
-3.22261782032911
-71.5633184154212
-127.508269277603
-89.0851717096057
-111.089837625491
16.8585243162615
-5.44647378661466
-77.5832560032841
-86.2044117177602
-110.545645330225
-102.982001309641
-80.8246994126275
-109.257451162553
-5.01910480056631
-76.5435998892563
-22.305553571452
-8.17448158376737
-76.6833200657838
-158.558045596474
-33.0639028568585
30.6469861920568
-46.7347279284813
-88.646296183123
-120.962924682854
-108.938536711538
-87.4316882884832
-69.6246707737955
-47.7646354069302
-11.3877838140024
-47.155631661537
-36.6944473940976
-37.5582220189972
-37.5582220189972
-37.5582220189972
-37.5582220189972
-37.5582220189972
-37.5582220189972
-37.5582220189972
-37.5582220189972
-37.5582220189972
-37.5582220189972
-12.4381035707429
-101.707304014395
-148.152287485665
-67.7337777960001
-6.60965088998364
9.32857172064814
-134.950281128652
-55.7193708873965
-41.5932386749755
-91.8027335897914
-39.1515866367408
36.0675524565386
-69.8227224460716
-0.886050123749555
-33.9665558105089
-72.2440637181935
-60.404129034554
7.36654765607091
58.2179095449128
-42.7885964269726
-63.8456438509338
-12.2124476830231
-82.7885107848351
-21.3250718508989
-47.3120452822805
-59.9689002327359
-21.1034260299248
-19.870482999776
-91.9763923198061
72.7670520359397
-46.5950077519537
49.9424148977841
-76.9810661515767
3.74974711977211
10.5694760787455
-9.32334831976186
-0.887009235039841
-26.8894551694484
-39.7463962283246
-134.141917958997
-47.4894375477515
52.9975309010324
-21.697610449527
-38.7259902569385
-31.5293639918946
-103.579164575291
70.2685645769143
-51.4689265349216
-90.2083083485777
-83.4153554087088
-5.33589800464233
0.8268254165896
-14.200768211057
68.4940594568525
-57.6480668690838
-29.0751594911435
-22.481899914842
-34.0939412502603
-63.0141513868411
-98.2614304905728
-167.234976108274
-23.3307684031543
-8.67818326176621
-34.5175767008514
-37.9428776286577
-34.6604640463984
-3.51899874611536
-36.3091092044342
15.9252014903295
52.7486295053113
-22.6486285376031
-49.3728193504721
-10.365837663504
-7.25071907044003
-37.0789720888079
6.86438615718907
-7.73456013519899
-60.2745208356846
-25.1538283781365
119.867675884948
104.037573870039
-48.2648065738267
28.5717561401525
-68.302160009177
-16.4751252600936
-16.9831415413737
-11.2094177358558
14.0070970419438
-46.5239781773498
-11.3657004416491
-31.8895825551344
-3.45486987599088
-42.8549333548281
125.006811464385
37.0497920819498
14.919585441965
54.9506345263708
51.2872120591182
69.75983631286
-55.4405410049376
60.4144084242698
31.4731755388048
-43.7774322203277
11.9243852177369
-22.5844128566841
62.9876736947454
40.0105020876408
-11.9652894907731
-70.3655054771762
-39.059897655331
102.57970163633
90.0258097805918
21.721386711667
-129.802573750668
-85.3991142049454
10.6300597363843
-31.8454452131982
-56.6551488995747
-82.8132817705646
34.3302251683899
-50.9635978670176
1.30070012002852
59.4340429172798
89.5815296245855
4.00287630798266
-34.6588370564905
122.879119400517
61.4844725806806
-2.93299338020734
56.4017075677766
70.0162782864281
42.3127825900401
54.2834007974052
-61.7228768609421
-28.3382907503519
-110.521470113705
38.9860860495073
21.5912842557655
55.42661577536
49.9818595929719
-68.5595610940354
35.7614522979429
119.670887860497
45.3795066459024
-14.2310600398778
43.2482987723188
-47.4164176411596
16.9141681986339
44.5393408710861
11.9953853895686
-23.758616944845
105.987510326356
57.6202961263907
-18.7512255126003
-24.811900846249
-75.9739540282553
32.1464096665031
-78.5157653342658
130.246440250909
-21.8441445197413
62.4026127387424
109.77984371109
-72.080909710693
-77.8512045172893
-42.8021227021691
74.0934272509703
74.0934272509703
74.0934272509703
74.0934272509703
74.0934272509703
74.0934272509703
74.0934272509703
74.0934272509703
74.0934272509703
74.0934272509703
82.956104101042
43.9652053876944
-66.9116706254072
182.891935445919
153.217495245716
-17.1061976764549
11.9607642560813
62.3199751115217
49.5467470047188
55.5691397788287
9.73798361465379
-55.3766445619394
-110.245095417489
-69.9409697208403
39.0087651910717
8.14777146454344
-28.3230212716835
-84.1341508438918
-27.1984753685465
-18.0615597705873
24.9433034470812
54.9355974748305
2.88209334307612
120.167179875596
179.290985456111
120.176812297612
37.5997376474361
32.9686183492777
56.7104806383604
-26.7874364846366
133.421546732397
43.4667053148642
-27.027432142504
70.7950469086545
-74.5792515533831
26.515209864453
-107.478325505152
20.7102498202139
141.894511983979
-9.76623391299199
84.2879854577732
123.913719525714
46.1343471801247
77.2178296253505
23.4552850008922
3.64415381970139
-14.0676589038603
-46.8373423825042
-91.3562453760551
-4.354704301315
37.3578531697585
-17.6307911883878
1.11505529393162
6.95242841393065
23.6417433219403
-12.1900450727462
84.3747640666907
24.5057503739681
118.972665021326
73.7952163109194
86.3561250847015
151.992209006978
56.8606614332421
-45.1013669504982
20.7471084142016
32.0720820079277
82.5794539234885
-25.3944772132345
139.383254336691
41.6182932863276
75.5189158116937
56.3681176549862
14.0253012625026
51.5602018605668
-60.3705538231497
97.2568100506069
76.4575991629918
11.741428005018
-30.4050946200459
-9.18926519988509
75.3904550470852
101.750315717789
93.1863440648021
54.3029995807428
6.95173113254259
62.1262380425269
22.6046586077236
62.5278916329407
129.84946460586
99.8758543543099
-76.8607270326429
107.879333012667
4.09632319424963
72.3440417573338
97.0549807387142
94.5278725449343
44.1557752876688
117.089283218606
12.7484680189318
-3.01282718048697
99.0710363971421
133.504547701697
89.8975520403428
89.8975520403428
89.8975520403428
89.8975520403428
89.8975520403428
89.8975520403428
89.8975520403428
89.8975520403428
89.8975520403428
89.8975520403428
120.832408571188
76.4606207156758
33.5568611756889
124.37560813307
86.2868828177279
103.750738555472
61.3960375790848
115.085228357646
-20.0721239887016
30.2552695601944
84.9477227130501
83.8887870536055
63.3009216863347
146.562141235435
22.1617730144917
51.5753404242805
-31.6411460136706
149.581894719648
109.275575666655
143.760633976042
-80.282759279251
90.0672595091537
95.6063922863259
116.641719680013
32.4058878941405
-30.388880731477
110.990572453935
-49.4881171819616
194.099606174777
60.8978861469495
68.4574332899929
120.541825019777
129.203471351522
42.1801955451201
49.7980020745081
79.1165530161425
130.296679503757
58.7994252884309
87.6550564020135
85.5267832703212
157.567169157445
94.0646908869785
49.34490299144
171.517187453608
147.368397859538
170.194458963244
-80.2261856883588
24.9894458223916
98.0526207577441
63.9545276279268
123.569932576791
174.273249619077
79.9674412392151
-47.0475404685867
130.881740459761
104.963210501786
116.099866357426
95.171860765895
56.1681624615157
49.7500723915682
75.1895701450967
131.008530130302
104.140769391885
145.409293835467
199.192149226034
86.0080235324958
130.536675161625
93.5268329297523
122.096195095207
136.834411411251
130.944314449387
162.452797505207
84.9023791313066
160.746023875779
166.32110023981
133.59014947358
113.983549919043
85.7664155861075
150.406936632134
126.090604920351
73.1111729241711
189.327633967215
