# Supplementary material for: CaV1 and CaV2 calcium channels mediate the release of distinct pools of synaptic vesicles
Source: eLife. 2023 Feb 23;12:e81407. doi: 10.7554/eLife.81407 (PMC10023163; doi:10.7554/eLife.81407)
Supplement: Figure 5—figure supplement 1—source data 1. [file elife-81407-fig5-figsupp1-data1.zip › Figure 5 Supplement - Source Data 1/lin-7/4/3/rimb-1_to_rimb-1(lin-7).csv]

-87.5236631055413
-111.545304756897
-111.545304756897
-119.218637853926
-85.3683538274745
-49.8693651287758
-154.826320387634
-100.758028685615
-100.038918162543
-2.03320359750069
-61.6642087098917
-60.3712369553759
-83.5783928893125
-106.483122719419
-66.8493950632655
-119.727374223552
-150.428641106524
-100.590534418245
-79.102070465784
-51.0331691671745
-73.7695739189185
-118.695591003416
-85.2176109173761
-100.892129711086
-80.0833484175746
-49.0081482234418
-117.427086155727
-38.2511224846876
-54.7965251624955
-77.9941042849605
-150.301733932203
-127.96878512633
-51.4984460362521
-134.928230816871
-168.449760570747
-113.124311927142
-112.022380368544
-101.571413090162
-90.8814829477869
-95.7461007199563
-106.122636826924
0.816729991463944
-44.8962338561851
-126.03431554023
-86.8095760591132
-98.6207910229787
-111.924023294061
-132.457576074183
-44.525701010396
-92.9820556811537
-48.4596040151737
-50.2559086881411
-85.2910309432136
-93.6140668685512
-88.6998455009707
-45.1943771270671
-45.7218871451187
-95.5182152601847
-93.2424134045414
-122.830581157399
-61.5439866341967
-125.052606057327
-92.3669761856108
-67.6552442528409
-83.2138044984531
-20.1777073521444
-102.022630674877
-49.30052737398
-137.918680028051
-120.933517144273
-86.3436487136314
-41.2113406686967
-74.205540739109
-48.7297574953263
-101.431567249698
-73.101168304127
-24.9284467834223
-77.9263582121712
-93.7577447054991
-98.4769328514449
-4.46189943239006
-53.5720401244671
-112.372078664048
-67.3842792670475
-88.7907575277768
-119.968179044112
-27.3697914772256
-54.8308586880339
-53.6035721044482
-46.0800609392281
-7.92271985123807
-66.511063979211
-66.7232285326427
-92.3018320184419
-105.983621797452
-25.8529272886553
-47.9404793284357
-27.4013234572049
-55.8077250288788
-93.1795104738158
-48.3230105567309
-100.391147501721
-48.2086620740229
-30.0583748936842
-79.4935473344995
-105.842835673353
-69.0901227496761
-72.2843511829742
-62.381367803755
-120.452429201554
-46.9581000637736
10.2188020232643
-50.8169214207319
-70.8191514916725
-89.4666081902433
-99.9536800887854
-20.4310193077326
-141.469311160836
-40.1159138741386
11.3773120831356
17.3178230523863
3.85499239808087
-96.7821667730404
-106.569771218627
-137.017185142253
-46.4284582819273
-38.7190012593819
-17.5643150561446
-81.3280883914267
-134.031108931315
-95.0605830787208
-114.789787262011
3.28924599607126
-18.1793043843936
-89.7582273917342
-91.3827549643811
-113.269580524127
-108.882218698192
-92.535861573082
-88.7075996612293
-15.9780431728068
-83.2808099275426
-27.8566435402827
-24.0528099245566
-80.6331742733018
-166.932806214882
-44.0489860679227
15.7189023101419
-48.849509429203
-93.2490276412263
-124.337868534492
-118.268569823646
-98.0568865775385
-60.6314336495288
-58.9326359347033
10.0340669514517
-58.714146951821
-41.390652983986
-49.6559897898296
-49.6559897898296
-49.6559897898296
-49.6559897898296
-49.6559897898296
-49.6559897898296
-49.6559897898296
-49.6559897898296
-49.6559897898296
-49.6559897898296
-16.9265397484014
-89.5208745931304
-140.8832712123
-70.7750415147257
-18.6866303285624
4.01412063948919
-134.200193958724
-63.4743730272821
-51.1654990980169
-97.4167798660565
-51.6735656858837
19.1376736538987
-78.9369977694441
-15.4066936796899
-36.7043170761772
-77.3301618377009
-68.5870796384552
-4.87309023317357
52.9902697787384
-41.3518562909139
-66.0775380354025
-11.4669363872763
-75.4559932767152
-21.4595308404951
-34.9545632565387
-59.8031591496292
2.00246989301741
-21.8885034494742
-87.6641787277586
81.9412933949061
-51.4971450834437
44.423247512761
-85.4378709948869
-9.23132234480727
2.48451742471661
-11.0493116843973
4.27903169770798
-34.5985212262276
-39.5684001167974
-131.800357336257
-48.5998491355094
45.4714922829371
-23.7311400304825
-38.0967665233948
-38.5502060392027
-91.3373633399751
91.520906647369
-43.056688627963
-99.3062184969222
-81.0257717602399
5.76889793577357
-1.35681193127311
-23.632402981475
67.0516990731958
-56.2193151095325
-28.7634517099596
-30.8174027280529
-40.7277409876569
-63.2699433287598
-106.471304671501
-163.392801649854
-34.227608405914
-9.97110638892627
-19.5311151819733
-28.2906589312624
-19.7539771650991
21.0601062467904
-41.0414248302968
36.3880889597203
38.4169612052829
-23.9794993713658
-35.4350908901433
-2.24417667076705
-7.39698092781691
-33.4296937111831
-4.54126391315913
-11.5567277958598
-56.5989739303332
5.48069214554016
108.71612162613
99.6245519168915
-53.0104670827604
29.7234632960972
-68.7959918098641
-9.43485037039318
-24.6868820138134
-10.5979137650957
19.1645428264055
-48.2450371960658
-0.242701655581186
-32.9013335767904
-1.95617052046873
-40.891802538421
111.839821746438
28.7507896209063
38.5844168619515
51.6830584052732
57.5393424463509
83.7373984279366
-45.5224100612995
54.2340179123639
38.061569651376
-29.8972243611206
0.964870995943784
-16.6255240700229
56.7128583464291
38.3563703729415
-22.2199497949623
-80.8027101371772
-43.7611795575649
95.9958572561463
76.2956024525702
14.5787150622309
-131.962357985161
-76.0747051288017
2.21931655926892
-24.2717883546102
-40.7145511249892
-77.8925849957486
35.3957915197607
-40.5180173106091
-10.5572365047537
49.0240748449323
78.2404087991927
-3.21330815670444
-3.133602312113
105.88349970355
61.7660045761877
7.46646555973348
44.8220792618595
64.6299974495141
44.0574483363835
46.2900804987148
-66.2077168970955
-34.3644015042919
-102.177295748752
54.8871341519298
27.0250132609272
49.2601459960788
49.3406310950668
-30.0028654540456
32.1847215618945
118.060964680255
60.4946981829471
-23.4998025487512
48.1063696056226
-39.7573987162032
11.5290854441591
42.794256772575
33.4000613195676
-26.5860069287992
102.965620401863
51.1949053894077
-13.0448422446534
-24.8596895650626
-57.6094524583677
31.042492717479
-48.349197001593
124.364383113034
-16.9816369622749
65.2123148742085
101.974424274775
-32.2339068563342
-70.2611206392212
-17.3694106125076
83.7702506660753
83.7702506660753
83.7702506660753
83.7702506660753
83.7702506660753
83.7702506660753
83.7702506660753
83.7702506660753
83.7702506660753
83.7702506660753
76.0237873504375
44.9681593644837
-75.3917700878301
186.08116103073
153.945756294621
-13.9681119643683
18.7904677913648
46.5712019104431
41.7438802385986
60.5130403002604
-0.323077281922451
-70.9130260932707
-94.5643538441218
-63.3188964477686
35.9546724885549
15.1213856775121
-40.5393026973616
-67.6991932005512
-36.6391729090064
-14.3671240480562
53.7508497624422
60.2322988630549
-12.8986333640332
116.736821614932
181.483875887809
111.943942941267
30.0761434717442
42.2044749948545
59.0799328980502
-24.3559959774357
127.602071046877
23.7360794150445
-14.1433410866448
74.2854522988437
-50.6502064077613
28.2064187729411
-105.488023733908
19.3442351162194
148.538809270991
5.14153025049745
89.8750936879715
119.678787848923
46.8406663034912
70.263058838289
22.2588427305345
32.46031074446
9.37925047920726
-50.4363416216511
-76.8053631979164
4.69748721157521
50.4771666810848
-6.92102593439267
9.42793309633271
10.343487266493
10.5838605559384
11.0008863390067
77.1094376935835
21.2235366264977
105.677569412284
74.2168754150662
121.372684505637
152.861967213392
45.3580647785129
-6.79561935281527
27.3269692229405
38.3242587785007
75.9758646823575
-35.2042944121731
130.857721123508
55.0719400856815
66.1624923771342
55.4885536429829
13.485800005994
45.3159062307786
-64.6620128014565
102.668958418377
73.081911283738
33.6634009230984
6.75020813880474
-12.3149248192349
80.6376242106944
99.9657747137917
92.8312093736167
54.8573732665755
3.22046947235685
57.5993729695801
15.6326337854589
62.4582266214038
137.809232319205
115.806177709481
-79.6869189341523
102.319369595512
7.9150812388325
65.2991437080054
104.740130935559
87.2980958193621
31.0694906679837
118.84232765765
16.5300261728917
2.72588255439041
90.6552651852035
135.21315168959
122.328155987088
122.328155987088
122.328155987088
122.328155987088
122.328155987088
122.328155987088
122.328155987088
122.328155987088
122.328155987088
122.328155987088
131.130998207685
103.948321724994
21.9839748863178
120.710931738231
92.1534974492297
103.085842477558
87.0943681538374
108.103083727096
26.3316319867881
53.4033025360877
77.6553799962367
95.3552610974984
57.7169931396566
140.831702957536
31.82347572035
52.545376623475
-30.5954810285621
163.921960059743
95.5287384305011
135.958609686761
-69.7972541955969
72.2117873486877
92.757048704083
116.729466734549
28.209960962191
-4.51887721353705
101.764591125084
-33.9123724139372
207.602367748692
69.4237971014645
61.443304231183
125.785942969207
143.012380815366
75.3478079099732
43.3587215271273
95.8851926865791
136.360584345239
67.2418891527668
93.4601485135827
81.5679783089145
156.113894766186
87.79862719226
58.4065939739048
167.836348772395
136.454027415719
159.035026449892
-52.0600576886573
53.3791962984324
94.7739741237347
71.3137058741486
131.024455441828
180.204113301315
75.7026584601226
-15.921883256764
127.861127817458
120.683553813205
124.361111425664
91.0961460093949
61.9628990597412
69.6974541601667
77.6146125686046
140.540244785283
107.147232271116
142.654516133836
191.757501585465
103.384616919491
126.147929454448
92.0194157291098
142.226355030496
127.253963511412
133.18626948394
178.841154237569
100.928762104862
168.157928499175
172.597025684325
125.167340589764
131.419455194447
82.3853557391776
159.801389859291
126.946784432814
88.7486759171898
181.323556166237
