# Supplementary material for: CaV1 and CaV2 calcium channels mediate the release of distinct pools of synaptic vesicles
Source: eLife. 2023 Feb 23;12:e81407. doi: 10.7554/eLife.81407 (PMC10023163; doi:10.7554/eLife.81407)
Supplement: Figure 5—figure supplement 1—source data 1. [file elife-81407-fig5-figsupp1-data1.zip › Figure 5 Supplement - Source Data 1/lin-7/4/4.csv]

image-ID	cycle	z-step	frame	accum	photon-count	photon-count11	photon-count12	photon-count21	photon-count22	psfx	psfy	psfz	psf-photon-count	x	y	z	amp	background11	background12	background21	background22	maxResidualSlope	chisq	log-likelihood	accuracy	llr	time-point	precisionx	precisiony	precisionz	frame-timestamp	vis-probe
3	0	0	3	1	2842.29	1836.52	1005.77	0	0	181.303	369.478	210.486	2537.08	27524.2	12088	-210.486	126.288	561.086	754.134	0	0	2.48962	248.815	-957.246	250	392.799	0	25.0482	25.174	61.2301	1614205515330933	0
4	0	0	4	1	3209.89	1710.82	1499.08	0	0	173.402	298.008	267.452	3287.87	27532.1	12259.2	-267.452	160.196	554.003	749.718	0	0	1.73253	242.871	-953.522	250	350.839	0	19.2028	19.509	53.9254	1614205515350944	0
5	0	0	5	1	3252.55	1901.36	1351.19	0	0	25.68	256.187	200.875	2744.55	27580.1	12301	-200.875	131.894	564.209	747.205	0	0	2.21404	284.924	-973.671	250	350.46	0	24.1495	23.2073	58.0769	1614205515370955	0
8	0	0	8	1	3192.82	1793.73	1399.09	0	0	88.747	197.69	214.311	2404.7	27517.1	12259.8	-214.311	112.325	561.675	755.268	0	0	3.95623	249.439	-957.091	250	398.52	0	28.0314	27.2076	68.8725	1614205515430988	0
13	0	0	13	1	3114.2	1866.7	1247.5	0	0	60.4063	156.793	290.49	2711.42	27545.4	12300.7	-290.49	130.364	559.146	727.656	0	0	3.4631	280.351	-971.625	250	446.37	0	23.2443	23.7264	70.4822	1614205515531042	0
27	0	0	27	1	3591.82	1908.41	1683.41	0	0	82.0752	191.957	123.923	2873.77	27424.1	12365.2	-123.923	130.265	507.694	670.759	0	0	1.65411	193.279	-919.514	250	310.777	0	23.0708	22.0036	50.2601	1614205515891239	0
28	0	0	28	1	2165.77	1307.11	858.662	0	0	54.8664	170.167	168.137	1906.1	27451.3	12287.3	-168.137	87.7611	511.871	669.127	0	0	4.63195	181.933	-912.949	250	390.27	0	34.135	32.617	78.9968	1614205515911249	0
30	0	0	30	1	3622.98	1488.26	2134.72	0	0	144.39	296.948	67.2263	1856.4	27262.1	12359.9	-67.2263	85.4113	502.644	662.636	0	0	1.42888	234.571	-938.414	250	304.695	0	33.6538	32.7521	71.177	1614205515951271	0
33	0	0	33	1	4425.83	2411.05	2014.79	0	0	42.0268	224.037	177.215	2966.17	27364.5	12333.1	-177.215	139.225	503.653	658.958	0	0	2.31835	214.901	-928.545	250	270.606	0	21.6265	20.7207	50.6771	1614205516011304	0
38	0	0	38	1	4325.27	1668.82	2656.45	0	0	215.369	216.366	-81.5847	2324.06	27191.1	12340.8	81.5846	104.781	504.723	657.424	0	0	2.12567	240.754	-942.477	250	304.024	0	24.3379	24.6465	67.4206	1614205516111358	0
40	0	0	40	1	3251	1670.32	1580.68	0	0	178.352	215.015	54.8028	2098.63	27228.2	12342.1	-54.8028	93.4731	495.373	648.038	0	0	0.330554	247.079	-942.92	250	268.162	0	30.3381	29.2736	64.2246	1614205516151380	0
41	0	0	41	1	2795.47	1781.08	1014.39	0	0	79.0309	240.42	197.665	2069.88	27427.1	12316.7	-197.665	97.3599	503.232	666.031	0	0	2.11948	193.411	-918.767	250	306.079	0	30.6313	29.4854	73.2841	1614205516171391	0
43	0	0	43	1	3815.31	1975.21	1840.1	0	0	150.042	371.777	124.764	2292.58	27256.5	12285	-124.764	111.521	490.538	647.179	0	0	3.97027	297.074	-965.193	250	297.87	0	26.3649	26.12	57.795	1614205516211413	0
47	0	0	47	1	3550.39	1626.57	1923.82	0	0	25.8863	284.899	-57.8975	2345.94	27281	12272.3	57.8975	110.074	493.47	633.98	0	0	3.69626	245.341	-940.562	250	309.566	0	23.3616	23.5609	60.8861	1614205516291457	0
50	0	0	50	1	3655.19	1657.45	1997.74	0	0	190.87	157.967	-23.1794	2733.43	27215.6	12299.5	23.1794	120.278	487.611	633.399	0	0	0.367191	217.19	-926.229	250	318.852	0	22.0787	21.7169	52.6315	1614205516351489	0
69	0	0	69	1	3033.23	1722.33	1310.9	0	0	182.322	240.102	287.294	2010.64	27423.5	12217.4	-287.294	96.7942	450.787	581.475	0	0	0.852723	188.489	-903.71	250	287.5	0	28.0733	28.6633	83.5256	1614205516731696	0
70	0	0	70	1	2514.34	1515.05	999.285	0	0	-66.2416	304.805	18.5614	1424.35	27373.1	12352	-18.5614	70.0693	451.69	577.867	0	0	1.53449	209.257	-911.693	250	273.964	0	38.1805	36.7923	82.2333	1614205516751707	0
71	0	0	71	1	2884.79	1655.53	1229.25	0	0	32.2152	250.286	26.5013	1892.67	27473.9	12207.2	-26.5013	86.9971	459.106	588.877	0	0	1.05726	209.291	-914.473	250	296.424	0	30.6604	29.7042	66.4491	1614205516771718	0
72	0	0	72	1	2530.39	1476.77	1053.62	0	0	102.579	219.883	200.742	1858.74	27503.2	12237.6	-200.742	86.6345	453.828	581.395	0	0	0.821218	217.61	-918.163	250	291.227	0	32.5409	31.3661	77.5104	1614205516791729	0
78	0	0	78	1	3273.64	1879.67	1393.96	0	0	109.534	183.967	232.401	2300.27	27396.6	12373.2	-232.401	107.493	441.554	568.323	0	0	0.673436	265.531	-936.976	250	321.528	0	25.7693	25.2408	65.0708	1614205516911794	0
79	0	0	79	1	2464.55	1400.24	1064.31	0	0	-217.969	369.502	385.367	1550.84	27524.8	12187.7	-385.367	103.998	439.895	565.592	0	0	2.30176	219.019	-915.28	250	231.544	0	32.4093	30.6576	111.078	1614205516931805	0
82	0	0	82	1	2171.35	1167.33	1004.02	0	0	122.127	161.319	236.049	1710.46	27483.7	12296.2	-236.049	79.6221	435.685	561.946	0	0	1.83024	213.916	-912.575	250	271.252	0	34.2005	33.5084	87.3704	1614205516991838	0
83	0	0	83	1	2606.85	1567.9	1038.94	0	0	-161.135	320.642	129.379	1342.66	27368.3	12336.2	-129.379	74.0988	433.218	560.447	0	0	1.98075	200.369	-905.519	250	232.37	0	42.0544	36.6248	82.9274	1614205517011849	0
96	0	0	96	1	2653.68	1598.85	1054.83	0	0	84.0414	202.725	254.614	2057.94	27422.1	12354.4	-254.614	97.7557	420.72	545.851	0	0	1.57242	197.334	-900.564	250	268.955	0	27.42	27.2608	73.2182	1614205517271990	0
97	0	0	97	1	2475.1	1231.48	1243.62	0	0	91.8234	190.347	54.2528	1482.52	27414.3	12267.2	-54.2528	66.0601	431.738	551.861	0	0	1.05016	206.986	-907.485	250	237.084	0	39.7415	38.3088	84.0311	1614205517292001	0
98	0	0	98	1	2674.21	1656.33	1017.88	0	0	46.0055	230.872	191.898	2421.84	27460.2	12326.3	-191.898	114.351	422.882	542.447	0	0	2.67519	220.087	-910.298	250	302.814	0	24.0144	23.1102	57.0341	1614205517312012	0
114	0	0	114	1	2571.27	1484.58	1086.69	0	0	219.363	292.657	-24.6822	1358.26	27187.1	12264.5	24.6822	62.5674	410.131	526.84	0	0	1.15413	156.625	-877.727	250	188.313	0	38.2942	38.1942	91.8328	1614205517632187	0
121	0	0	121	1	2258.4	1399.09	859.307	0	0	32.3295	203.614	112.308	1462.01	27573.5	12253.9	-112.308	67.1851	403.787	514.921	0	0	1.16786	200.406	-897.391	250	242.857	0	39.1699	37.3891	84.1821	1614205517772263	0
124	0	0	124	1	2593.11	1572.85	1020.26	0	0	27.4696	218.548	36.8754	1420.48	27379	12338.6	-36.8754	64.7561	403.138	518.266	0	0	1.44828	188.94	-891.299	250	227.426	0	38.8678	37.5628	83.192	1614205517832296	0
125	0	0	125	1	2364.11	1214.09	1150.02	0	0	59.8732	201.543	124.935	1749.95	27446.3	12256	-124.935	79.9532	400.556	516.885	0	0	0.45905	147.123	-871.488	250	262.905	0	32.9828	31.5692	72.1138	1614205517852307	0
130	0	0	130	1	2226.68	1322.26	904.414	0	0	146.598	197.873	199.316	1581.99	27459.2	12259.6	-199.316	72.9676	403.882	515.295	0	0	0.632309	167.245	-880.925	250	234.797	0	36.1034	35.1355	86.4788	1614205517952361	0
135	0	0	135	1	2246.48	1241.19	1005.29	0	0	88.5082	95.6809	231.279	1721.1	27517.3	12262.2	-231.279	79.9346	394.455	503.906	0	0	2.87503	165.172	-878.366	250	289.581	0	32.6456	31.8912	82.3305	1614205518052415	0
137	0	0	137	1	2266.6	1067.95	1198.65	0	0	197.492	216.207	114.134	1403.04	27408.3	12241.3	-114.134	63.3078	384.735	490.951	0	0	0.9847	188.479	-886.488	250	227.861	0	40.4972	38.6526	87.0196	1614205518092437	0
138	0	0	138	1	2156.23	1122.99	1033.25	0	0	256.669	245.964	56.079	1285.57	27349.2	12211.5	-56.079	58.4016	388.414	499.602	0	0	1.62553	225.161	-907.002	250	246.232	0	42.7552	41.1647	91.0792	1614205518112448	0
139	0	0	139	1	2288.73	1273.73	1014.99	0	0	175.024	150.395	108.644	1546.91	27231.5	12307.1	-108.644	68.6553	387.893	495.097	0	0	0.564886	238.82	-911.654	250	243.535	0	37.3411	35.5793	80.0603	1614205518132459	0
141	0	0	141	1	2780.99	1619.07	1161.92	0	0	176.23	173.162	163.195	1780.29	27329.9	12284.3	-163.195	80.5766	381.609	488.846	0	0	0.831545	205.679	-895.865	250	262.469	0	32.0434	30.6677	73.4976	1614205518172481	0
142	0	0	142	1	2254.9	1517.78	737.121	0	0	174.576	178.179	252.759	1475.15	27331.6	12279.3	-252.759	69.1333	380.17	488.355	0	0	2.16194	230.726	-906.295	250	286.494	0	36.4821	36.2655	97.1753	1614205518192492	0
144	0	0	144	1	2286	1405.48	880.524	0	0	162.438	224.571	241.839	1525.7	27443.4	12232.9	-241.839	71.8856	381.319	485.23	0	0	0.928401	189.431	-887.58	250	235.295	0	35.2398	34.88	91.1317	1614205518232514	0
146	0	0	146	1	1892.63	964.507	928.125	0	0	115.666	265.472	50.5576	1281.57	27390.5	12092.4	-50.5576	58.2097	383.747	484.679	0	0	1.76908	172.093	-878.391	250	302.112	0	42.1814	40.8044	89.8602	1614205518272535	0
148	0	0	148	1	2301.13	1000.68	1300.45	0	0	172.011	176.214	60.8262	1547.85	27433.8	12181.6	-60.8262	68.3262	380.561	485.971	0	0	1.8619	185.418	-884.531	250	302.867	0	36.1708	34.8853	76.7693	1614205518312557	0
150	0	0	150	1	3005.87	1691.49	1314.38	0	0	57.9121	257.257	190.674	1999.43	27448.2	12200.2	-190.674	94.8129	379.484	485.218	0	0	0.540894	191.526	-887.189	250	252.289	0	27.3573	26.3532	64.8272	1614205518352579	0
156	0	0	156	1	2295.17	1476.99	818.173	0	0	97.6072	175.472	256.803	2367.87	27508.2	12282	-256.803	111.726	369.755	475.288	0	0	1.86748	173.759	-876.598	250	354.787	0	22.6657	22.4442	60.6293	1614205518472644	0
158	0	0	158	1	1973.4	987.331	986.066	0	0	113.842	164.287	173.376	1674.17	27591.6	12193.6	-173.376	76.2081	370.013	473.489	0	0	1.33719	146.456	-863.039	250	224.352	0	33.459	31.9222	77.3388	1614205518512666	0
159	0	0	159	1	2452.55	1136.62	1315.93	0	0	97.9343	230.391	152.78	1701.02	27507.9	12227.1	-152.78	78.2545	371.731	478.012	0	0	0.534482	159.011	-869.756	250	243.626	0	32.7414	31.1526	73.8335	1614205518532677	0
161	0	0	161	1	2649.36	1564.08	1085.27	0	0	141.815	191.424	170.916	1821.84	27464	12266.1	-170.916	83.0538	367.883	475.771	0	0	0.451123	201.926	-890.098	250	255.074	0	30.5561	29.4541	70.9519	1614205518572699	0
162	0	0	162	1	2606.14	1753.36	852.775	0	0	112.578	173.548	127.361	2005.14	27493.2	12284	-127.361	90.1256	368.862	470.592	0	0	0.569763	179.568	-878.875	250	271.299	0	28.1713	26.8266	61.5581	1614205518592710	0
163	0	0	163	1	2371.99	1410.96	961.035	0	0	204.034	165.211	275.953	1630.41	27401.8	12292.3	-275.953	77.1131	364.12	466.202	0	0	0.42996	203.781	-889.216	250	232.459	0	31.8781	32.0739	91.0142	1614205518612721	0
165	0	0	165	1	2223.49	1047.13	1176.36	0	0	227.827	324.93	233.034	2077.68	27477.7	12232.2	-233.034	101.718	357.487	463.592	0	0	0.970538	173.461	-874.548	250	252.092	0	24.6305	24.4951	62.6294	1614205518652742	0
170	0	0	170	1	1847.19	1165.44	681.749	0	0	25.8697	251.116	235.25	1407.18	27380.6	12306	-235.25	68.3083	355.491	454.045	0	0	1.3277	203.691	-886.762	250	227.442	0	36.3131	35.4989	92.1798	1614205518752797	0
171	0	0	171	1	2581.69	1376.24	1205.45	0	0	-14.7117	278.123	292.034	2074.42	27520.9	12279	-292.034	105.366	356.668	460.882	0	0	3.04824	207.61	-889.34	250	276.946	0	23.4361	23.9468	70.347	1614205518772808	0
173	0	0	173	1	2144.4	1306.04	838.352	0	0	42.9193	275.749	273.697	1453.33	27562.9	12281.4	-273.697	71.707	360.418	460.932	0	0	1.50391	193.006	-881.947	250	231.26	0	34.1276	34.5784	96.5294	1614205518812830	0
174	0	0	174	1	2023.77	1273.52	750.242	0	0	105.943	199.695	226.945	1380.92	27499.9	12257.8	-226.945	64.6368	358.509	458.762	0	0	0.56214	161.34	-865.879	250	194.463	0	38.4521	37.5826	95.7048	1614205518832840	0
182	0	0	182	1	2352.21	1219.9	1132.31	0	0	93.2349	201.889	179.273	1695.91	27612.2	12255.6	-179.273	78.2091	346.696	442.991	0	0	0.573532	196.482	-881.561	250	278.427	0	31.6908	30.3793	73.5953	1614205518992928	0
186	0	0	186	1	2467.8	1765.08	702.713	0	0	67.4688	205.597	358.649	2207.49	27638	12251.9	-358.649	109.933	344.903	444.482	0	0	1.27217	206.135	-883.172	250	316.742	0	21.2657	23.2035	83.1145	1614205519072971	0
187	0	0	187	1	2403.53	1361.77	1041.76	0	0	43.8333	318.547	361.168	1663.14	27462.3	12238.6	-361.168	86.3371	341.251	443.635	0	0	1.56779	204.179	-884.43	250	259.478	0	26.7334	29.6408	105.443	1614205519092982	0
191	0	0	191	1	1798.01	1259.06	538.948	0	0	76.7028	347.046	191.951	1221.63	28027.4	12110.5	-191.951	60.1441	338.573	438.702	0	0	0.200191	198.953	-879.597	250	259.634	0	40.6369	39.8152	96.1861	1614205519173026	0
195	0	0	195	1	2006.51	1196.64	809.862	0	0	13.1567	262.072	214.286	1663.64	27393.3	12394.7	-214.286	80.8516	330.573	426.11	0	0	1.63926	185.881	-871.597	250	259.498	0	30.1258	29.0744	73.4199	1614205519253069	0
196	0	0	196	1	2717.16	1460.66	1256.5	0	0	81.2467	184.551	194.994	2271.68	27325.3	12372.6	-194.994	105.235	335.98	428.047	0	0	0.363525	175.618	-868.543	250	326.925	0	23.3427	22.4907	55.4037	1614205519273080	0
198	0	0	198	1	2024.86	1269.71	755.145	0	0	124.649	181.664	138.73	1338.45	27381.5	12275.8	-138.73	60.3526	342.568	435.031	0	0	0.444596	163.201	-862.818	250	221.205	0	40.1946	38.4742	89.2438	1614205519313102	0
199	0	0	199	1	2715.17	1496.42	1218.75	0	0	168.569	226.699	119.426	1977.55	27237.9	12330.5	-119.426	89.5112	336.957	426.297	0	0	0.87916	202.92	-879.122	250	223.674	0	26.9683	25.8208	58.716	1614205519333113	0
201	0	0	201	1	1684.43	988.104	696.322	0	0	133.957	172.839	143.837	1456.29	27471.9	12185	-143.837	65.5874	337.094	428.984	0	0	1.81558	146.341	-853.051	250	264.217	0	36.7636	35.1703	82.3518	1614205519373135	0
202	0	0	202	1	2140.3	1500.02	640.272	0	0	22.9812	188.624	320.333	1532.49	27383.5	12268.9	-320.333	75.7647	332.667	427.255	0	0	1.20889	217.188	-887.759	250	297.756	0	30.5601	32.1431	102.896	1614205519393146	0
204	0	0	204	1	2046.68	1338.6	708.081	0	0	128.99	223.861	117.45	1578.93	27576.5	12134	-117.45	71.5195	332.195	426.868	0	0	0.946031	193.211	-876.051	250	272.605	0	33.4704	32.0171	72.4999	1614205519433167	0
205	0	0	205	1	2145.86	1430.46	715.404	0	0	-3.06292	348.83	392.787	1308.42	27409.6	12308	-392.787	71.1528	329.306	430.214	0	0	0.664078	202.856	-879.866	250	234.654	0	31.9205	36.8365	142.182	1614205519453178	0
208	0	0	208	1	2236.79	1338.93	897.858	0	0	134.416	192.462	117.714	1506.44	27371.7	12265	-117.714	67.6545	333.718	433.071	0	0	0.621844	200.107	-879.597	250	229.155	0	35.4358	34.018	76.8421	1614205519513211	0
210	0	0	210	1	1829.2	1125.56	703.643	0	0	153.479	190.687	279.651	1317.7	27452.3	12266.8	-279.651	62.5598	323.933	416.732	0	0	1.58828	149.956	-850.893	250	252.677	0	36.7024	37.487	106.811	1614205519553233	0
212	0	0	212	1	1759.12	954.424	804.694	0	0	165.146	383.167	154.432	1292.33	27341	12174	-154.432	63.8638	316.466	413.918	0	0	0.866068	232.355	-889.65	250	228.075	0	37.081	37.2558	84.414	1614205519593255	0
216	0	0	216	1	2109.44	1169.53	939.902	0	0	222.155	131.392	330.179	1209.8	27583	12226.4	-330.179	58.5582	323.625	417.098	0	0	1.95191	171.708	-862.504	250	287.271	0	38.3834	40.6256	136.218	1614205519673298	0
231	0	0	231	1	1496.79	948.903	547.89	0	0	-4.87381	220.912	-33.1822	800.526	27810	11937.6	33.1822	37.0234	326.323	408.555	0	0	1.78284	167.649	-858.661	250	197.212	0	56.8755	56.1718	139.518	1614205520053505	0
235	0	0	235	1	1936.34	1316.39	619.942	0	0	160.177	228.388	187.022	1182.61	27346	12328.8	-187.022	54.679	304.775	394.448	0	0	0.634409	186.382	-863.55	250	225.783	0	42.0576	40.6398	99.4041	1614205520133549	0
252	0	0	252	1	2082.81	1155.72	927.091	0	0	71.0003	162.558	153.198	1429.22	27435.2	12294.9	-153.198	65.1058	300.785	386.514	0	0	0.825916	176.553	-856.706	250	204.298	0	35.3435	33.6566	80.1379	1614205520473734	0
281	0	0	281	1	1530.7	845.238	685.464	0	0	39.4891	363.077	126.54	1102.7	27466.7	11994.8	-126.54	54.3831	283.833	360.981	0	0	1.91002	141.194	-833.324	250	238.644	0	40.9408	40.0809	89.8171	1614205521054050	0
282	0	0	282	1	1860.37	901.77	958.602	0	0	105.887	222.483	131.196	1405.69	27400.3	12235	-131.196	64.0503	282.829	363.396	0	0	0.976077	140.184	-832.702	250	225.112	0	34.8052	33.1611	76.4022	1614205521074061	0
289	0	0	289	1	1714.38	1165.83	548.544	0	0	158.768	190.934	330.458	1360.54	27447.1	12266.6	-330.458	65.9965	266.89	349.688	0	0	1.39696	165.157	-840.23	250	247.772	0	31.0964	33.3054	110.482	1614205521214137	0
347	0	0	347	1	1683	1011.37	671.624	0	0	206.63	171.253	305.542	798.501	27598.5	12086.9	-305.542	38.2802	259.609	334.49	0	0	1.46347	155.241	-831.16	250	213.046	0	53.1537	55.0433	170.092	1614205522374769	0
351	0	0	351	1	1611.55	758.611	852.943	0	0	102.363	356.746	58.0644	1035.02	27603.1	12001.1	-58.0644	49.4287	251.453	322.934	0	0	0.873032	150.385	-825.426	250	227.363	0	41.1036	40.2956	86.886	1614205522454813	0
355	0	0	355	1	1948.17	1186.83	761.347	0	0	119.772	252.33	183.234	1154.4	27386.4	12205.2	-183.234	53.8439	247.712	322.871	0	0	0.664602	206.499	-852.67	250	231.367	0	38.916	37.3953	91.3464	1614205522534856	0
376	0	0	376	1	1475.84	669.074	806.766	0	0	169.704	364.316	180.285	1057.76	27236.8	12292.5	-180.285	51.9226	235.079	304.254	0	0	0.226725	136.014	-811.903	250	192.737	0	39.3602	39.0201	92.0972	1614205522955085	0
406	0	0	406	1	1191.82	618.168	573.649	0	0	-51.124	366.297	201.627	863.347	27756.6	11991.5	-201.627	45.3905	229.049	296.355	0	0	1.69758	144.065	-814.742	250	256.253	0	45.1851	44.4857	107.847	1614205523555412	0
498	0	0	498	1	1102.37	548.282	554.092	0	0	175.456	118.353	189.575	789.878	27430.4	12139.8	-189.575	35.8543	207.485	266.757	0	0	1.86416	165.054	-815.706	250	287.08	0	53.0154	51.0516	125.449	1614205525496469	0
499	0	0	499	1	1443.12	962.927	480.196	0	0	37.5115	263.937	280.21	995.45	27468.6	12193.6	-280.21	49.1129	201.093	261.215	0	0	0.830727	156.935	-807.856	250	232.844	0	37.4895	38.3719	117.909	1614205525516480	0
500	0	0	500	1	1203.89	758.038	445.855	0	0	136.711	243.742	409.808	1025.15	27469.1	12114.1	-409.808	52.4802	205.599	263.434	0	0	0.333502	128.636	-795.165	250	211.047	0	33.9398	39.4665	164.019	1614205525536491	0
506	0	0	506	1	1543.44	826.21	717.234	0	0	70.2821	154.99	293.061	1061.34	27535.5	12103.2	-293.061	50.9527	205.149	268.793	0	0	2.38522	172.985	-818.306	250	302.38	0	36.2426	37.0119	110.789	1614205525656556	0
517	0	0	517	1	1432.92	785.72	647.204	0	0	170.352	220.586	301.314	1196.99	27535.1	12137.3	-301.314	57.661	203.035	265.574	0	0	0.836731	133.725	-797.157	250	183.852	0	31.7437	32.9521	99.9477	1614205525876676	0
518	0	0	518	1	1355.4	610.774	744.624	0	0	87.7313	259.642	126.076	865.311	27617.8	11998.5	-126.076	39.9778	206.992	263.355	0	0	1.05628	139.555	-800.038	250	199.913	0	47.4985	45.2639	103.545	1614205525896687	0
520	0	0	520	1	1159.67	709.122	450.547	0	0	166.524	154.223	302.2	879.381	27539	12104	-302.2	41.9312	204.448	262.569	0	0	1.77686	146.474	-803.685	250	255.357	0	43.2914	44.7697	137.004	1614205525936709	0
521	0	0	521	1	1154.28	526.475	627.801	0	0	82.0077	105.375	156.344	976.767	27523.8	12152.8	-156.344	44.1294	202.724	259.982	0	0	1.10034	124.085	-791.611	250	224.417	0	42.9351	40.9397	97.4975	1614205525956720	0
524	0	0	524	1	1393.01	844.846	548.162	0	0	181.03	314.793	500.365	722.686	27723.8	11843.7	-500.365	40.9625	203.011	261.788	0	0	1.91529	161.889	-810.272	250	224.111	0	45.736	64.9612	320.812	1614205526016753	0
529	0	0	529	1	1237.09	693.697	543.394	0	0	173.865	171.899	257.945	877.559	27432	12185.9	-257.945	41.1706	195.595	258.983	0	0	1.25303	138.455	-796.071	250	266.09	0	44.2318	44.058	120.402	1614205526116807	0
530	0	0	530	1	1129.4	604.61	524.786	0	0	253.477	206.634	294.27	608.89	27551.7	12051.5	-294.27	29.4284	199.33	260.695	0	0	0.756756	126.42	-790.49	250	173.197	0	60.8934	62.887	188.111	1614205526136818	0
533	0	0	533	1	1096.72	586.698	510.02	0	0	83.5479	347.199	493.572	559.068	27621.9	12010.6	-493.572	32.1775	202.9	264.115	0	0	1.17066	147.892	-803.18	250	184.591	0	57.7925	81.4013	395.469	1614205526196851	0
537	0	0	537	1	893.33	462.523	430.807	0	0	131.734	167.98	150.847	652.921	27474.1	12189.9	-150.847	29.4485	204.069	258.274	0	0	1.06353	122.53	-791.044	250	187.558	0	63.4989	60.7148	143.214	1614205526276894	0
538	0	0	538	1	1222.91	576.257	646.649	0	0	159.369	93.6079	92.3541	790.024	27546.1	12164.6	-92.3541	34.7127	199.833	259.919	0	0	1.35201	170.644	-811.977	250	230.804	0	52.8521	50.7597	112.336	1614205526296905	0
539	0	0	539	1	1065.11	441.244	623.87	0	0	75.0237	241.977	-37.5886	730.482	27530.8	12115.9	37.5886	33.2059	199.802	261.33	0	0	0.759999	121.186	-789.017	250	187.119	0	50.2249	49.9167	124.185	1614205526316916	0
543	0	0	543	1	1347.55	601.896	745.649	0	0	155.935	224.989	60.0471	1114.47	27350.2	12132.9	-60.0471	49.8189	196.438	256.313	0	0	0.398286	162.635	-807.703	250	189.105	0	36.1603	34.9506	76.9871	1614205526396960	0
546	0	0	546	1	1427.26	569.787	857.472	0	0	127.336	212.229	135.755	1114.31	27578.1	12145.6	-135.755	50.5508	196.873	256.007	0	0	1.34175	170.561	-810.813	250	244.674	0	36.952	35.3511	81.922	1614205526456992	0
552	0	0	552	1	1008.54	568.53	440.008	0	0	115.38	138.994	171.536	864.513	27590.1	12119.2	-171.536	39.173	200.79	259.396	0	0	1.3265	119.733	-788.393	250	187.918	0	48.076	45.7948	111.007	1614205526577058	0
553	0	0	553	1	1154.74	685.38	469.355	0	0	179.391	112.905	81.4638	817.237	27426.4	12145.3	-81.4638	35.8689	201.121	260.264	0	0	1.65906	168.556	-812.849	250	196.188	0	51.1121	49.0115	108.036	1614205526597069	0
558	0	0	558	1	1475.95	752.799	723.155	0	0	88.642	212.899	250.033	1071.61	27517.2	12045.3	-250.033	50.8836	197.215	257.618	0	0	0.544351	144.622	-799.395	250	185.967	0	36.4448	36.0208	95.9502	1614205526697123	0
561	0	0	561	1	1252.26	608.932	643.332	0	0	109.057	224.755	-20.2466	909.028	27496.8	12133.1	20.2466	40.7931	192.194	249.559	0	0	1.05238	157.208	-802.337	250	200.685	0	40.8949	40.335	96.6837	1614205526757156	0
564	0	0	564	1	1369.49	643.164	726.33	0	0	52.3978	163.169	92.3178	923.285	27453.8	12095	-92.3178	41.5913	195.205	252.527	0	0	1.07401	189.394	-818.119	250	246.182	0	43.9549	41.9356	93.4	1614205526817188	0
567	0	0	567	1	1171.77	537.025	634.747	0	0	148.979	216.016	127.412	811.369	27456.8	12042.2	-127.412	36.7046	195.264	251.863	0	0	0.400927	163.097	-807.125	250	213.061	0	50.0157	48.0067	109.817	1614205526877221	0
585	0	0	585	1	1343.26	812.992	530.265	0	0	66.0668	204.04	144.817	850.193	27639.4	12353.1	-144.817	39.0132	187.237	242.368	0	0	1.26864	162.377	-802.302	250	202.895	0	46.5803	44.5655	104.476	1614205527237417	0
619	0	0	619	1	1328.12	753.626	574.495	0	0	155.156	264.639	133.987	853.392	27550.3	11993.5	-133.988	39.2591	183.253	239.104	0	0	0.453847	170.589	-806.133	250	223.053	0	45.6687	43.8215	101.268	1614205527917788	0
640	0	0	640	1	1629.15	825.098	804.052	0	0	143.033	141.277	149.429	1131.47	27363.1	12216.6	-149.429	50.7512	183.004	234.773	0	0	0.915014	194.138	-815.713	250	239.201	0	35.4288	33.8636	80.3415	1614205528338017	0
645	0	0	645	1	1444.05	832.233	611.814	0	0	158.985	314.3	203.949	1092.38	27446.8	12043.5	-203.949	52.4728	178.808	234.648	0	0	0.31718	189.409	-813.663	250	260.679	0	34.1286	33.5284	82.5938	1614205528438071	0
654	0	0	654	1	1422.84	828.248	594.588	0	0	201.866	291.38	393.947	887.804	27603.3	12166.1	-393.947	45.5882	178.575	232.953	0	0	0.42591	170.442	-802.269	250	215.425	0	36.6327	41.911	165.331	1614205528618169	0
711	0	0	711	1	1412.86	772.035	640.822	0	0	133.546	197.511	216.106	868.069	27273	12260	-216.106	40.3213	167.385	218.157	0	0	0.266511	156.895	-790.177	250	233.534	0	42.5385	41.6074	104.772	1614205529758790	0
771	0	0	771	1	1185.48	699.641	485.84	0	0	59.0497	291.644	513.393	924.944	27546.8	11966.5	-513.393	53.2619	164.71	213.537	0	0	0.623108	189.365	-804.343	250	233.987	0	32.6578	47.9491	238.256	1614205531039488	0
782	0	0	782	1	1296.33	936.606	359.725	0	0	160.385	149.379	406.239	812.2	27445.4	12009.1	-406.239	40.9171	167.313	216.931	0	0	1.21273	178.183	-801.479	250	219.739	0	39.2425	45.268	191.239	1614205531259608	0
852	0	0	852	1	949.344	436.627	512.717	0	0	160.866	139.368	-49.4575	627.786	27644.3	12218.5	49.4575	27.5841	153.373	200.965	0	0	0.977764	122.55	-765.242	250	171.604	0	52.2879	52.3128	134.499	1614205532660370	0
868	0	0	868	1	1003.56	619.321	384.24	0	0	110.659	189	306.914	907.601	27495.2	12069.2	-306.914	43.7182	156.678	200.873	0	0	0.940614	127.196	-768.36	250	214.961	0	36.8317	38.311	117.311	1614205532980545	0
872	0	0	872	1	835.952	497.453	338.499	0	0	151.692	207.631	229.314	614.138	27454.1	11950.9	-229.314	28.6964	158.317	204.941	0	0	0.877608	115.202	-764.863	250	184.614	0	57.4282	56.5802	144.916	1614205533060588	0
906	0	0	906	1	987.91	508.215	479.695	0	0	72.3865	172.609	14.8961	575.111	27533.4	12085.6	-14.8961	25.5814	151.465	197.12	0	0	1.36889	125.666	-763.086	250	211.698	0	59.5035	57.8988	130.543	1614205533740959	0
925	0	0	925	1	973.666	577.545	396.121	0	0	162.701	153.417	231.547	775.312	27542.8	12005.1	-231.547	35.9054	149.387	200.315	0	0	0.888668	142.342	-773.299	250	215.714	0	45.1012	44.1328	115.284	1614205534121166	0
967	0	0	967	1	1001.24	482.087	519.156	0	0	117.35	186.393	222.588	693.104	27488.5	11972.1	-222.588	32.253	150.167	196.735	0	0	0.97234	168.744	-785.99	250	202.796	0	50.4095	49.186	125.173	1614205535061678	0
1000	0	0	0	1	7338.64	3452.03	3886.61	0	0	47.5034	66.8544	168.499	8343.53	27857.3	12390.6	-168.499	384.835	122.74	136.843	0	0	7.76979	591.94	-979.974	97.4141	2920.77	0	4.83355	4.39719	9.21688	1614205537863204	1
1001	0	0	1	1	6725.28	3092.73	3632.55	0	0	40.3542	71.3691	159.715	7623.25	27864.4	12386.1	-159.715	352.268	115.365	132.515	0	0	6.57488	515.965	-943.788	109.951	2564.76	0	5.11672	4.66541	9.76568	1614205537883214	1
1002	0	0	2	1	6733.56	3148.74	3584.82	0	0	39.5573	66.8023	186.145	7504.91	27865.2	12390.7	-186.145	346.522	120.14	132.672	0	0	5.62687	521.321	-942.155	111.65	2595.44	0	5.2443	4.74105	9.85697	1614205537903225	1
1003	0	0	3	1	6328.55	2847.09	3481.46	0	0	44.9861	55.43	152.859	6663.32	27859.8	12402.1	-152.859	307.146	120.874	135.033	0	0	5.14101	595.526	-979	126.494	2119.24	0	5.76506	5.27237	10.9973	1614205537923236	1
1004	0	0	4	1	6070.07	2687.84	3382.23	0	0	45.2058	61.5021	171.634	6680.98	27859.6	12396	-171.634	307.968	118.504	133.626	0	0	5.31534	547.999	-954.133	134.914	2112.61	0	5.7585	5.22705	10.8544	1614205537943247	1
1005	0	0	5	1	5985.28	2921.14	3064.14	0	0	49.9405	60.5244	179.553	6517.2	27854.9	12397	-179.553	300.241	113.976	130.519	0	0	5.1959	478.668	-920.53	134.827	2066.56	0	5.82973	5.27545	10.9414	1614205537963258	1
1006	0	0	6	1	5753.96	2542.07	3211.89	0	0	63.1693	74.3477	158.129	6328.65	27841.6	12383.2	-158.129	291.999	111.254	125.722	0	0	5.83127	473.368	-914.273	141.285	2037.49	0	5.87427	5.37497	11.1672	1614205537983269	1
1007	0	0	7	1	6231.02	2966.04	3264.97	0	0	80.1176	71.0272	180.249	6851.31	27824.7	12386.5	-180.249	315.573	110.187	126.411	0	0	7.01738	426.11	-894.519	121.696	2210.38	0	5.5473	5.01538	10.4149	1614205538003280	1
1008	0	0	8	1	6358.5	2965.42	3393.08	0	0	76.2087	67.5782	160.991	6922.77	27828.6	12389.9	-160.991	318.815	112.806	124.617	0	0	6.88054	527.767	-937.832	117.688	2291.42	0	5.47558	4.99335	10.4269	1614205538023291	1
1009	0	0	9	1	5848.96	2804.91	3044.04	0	0	58.4706	66.6015	160.459	6352.35	27846.3	12390.9	-160.459	292.784	111.42	124.168	0	0	6.14691	471.02	-910.535	136.416	1958.08	0	5.85117	5.34472	11.125	1614205538043302	1
1010	0	0	10	1	6326.75	2879.54	3447.2	0	0	60.5274	73.1153	171.238	6823.03	27844.3	12384.4	-171.238	314.645	112.862	125.671	0	0	6.48192	553.213	-956.914	119.228	2193.35	0	5.55155	5.05489	10.5096	1614205538063313	1
1011	0	0	11	1	5317.8	2504.34	2813.46	0	0	52.2672	76.3022	156.137	5972.89	27852.5	12381.2	-156.137	275.944	109.056	125.039	0	0	6.17248	527.37	-941.948	161.825	1983.74	0	6.13073	5.61512	11.6403	1614205538083323	1
1012	0	0	12	1	5798.25	2632.01	3166.24	0	0	76.6501	63.9499	160.736	6310.73	27828.2	12393.5	-160.736	290.467	113.21	124.661	0	0	5.7884	506.905	-930.685	139.823	1963.35	0	5.9171	5.39476	11.2223	1614205538103334	1
1013	0	0	13	1	6055.98	2986.74	3069.24	0	0	74.1646	70.1092	172.624	6471.95	27830.6	12387.4	-172.624	298.092	111.283	125.356	0	0	5.75376	588.893	-971.786	128.358	2134.36	0	5.80084	5.26654	10.9259	1614205538123345	1
1014	0	0	14	1	5916.33	2751.38	3164.95	0	0	64.1122	77.1576	193.355	6274.66	27840.7	12380.3	-193.355	289.663	108.67	121.619	0	0	6.11377	549.088	-949.959	130.978	2059.47	0	5.89677	5.33712	11.0154	1614205538143356	1
1015	0	0	15	1	6563.81	3160.76	3403.05	0	0	66.2764	79.7068	181.276	7403.04	27838.5	12377.8	-181.276	341.662	108.007	122.557	0	0	6.52876	534.947	-948.97	108.234	2518.58	0	5.14753	4.67097	9.73044	1614205538163367	1
1016	0	0	16	1	5838.56	2757.39	3081.17	0	0	79.4631	79.4309	178.957	6619.54	27825.3	12378.1	-178.957	305.32	104.386	121.024	0	0	6.76808	454.054	-905.09	131.675	2009.99	0	5.61232	5.08352	10.5472	1614205538183378	1
1017	0	0	17	1	6091.04	2702.2	3388.84	0	0	66.6037	67.792	152.643	6466.62	27838.2	12389.7	-152.643	298.092	107.123	123.584	0	0	6.0469	461.81	-904.925	124.209	1895.55	0	5.71915	5.23142	10.9192	1614205538203389	1
1018	0	0	18	1	5855.97	2724.89	3131.08	0	0	69.2902	57.6246	186.108	6435.24	27835.5	12399.9	-186.108	296.005	103.362	116.109	0	0	5.23759	440.254	-892.465	128.139	1962.26	0	5.70418	5.14991	10.7138	1614205538223400	1
1019	0	0	19	1	5156.28	2402.68	2753.59	0	0	-15.0437	71.7716	182.398	5508.5	27820.2	12385.7	-182.398	257.263	104.702	121.703	0	0	6.2834	479.035	-909.782	166.456	1583	0	6.55771	5.86431	12.0918	1614205538243411	1
1020	0	0	20	1	5276.6	2452.98	2823.62	0	0	84.7246	83.2616	172.756	5562.28	27820.1	12374.2	-172.756	256.708	102.728	117.938	0	0	5.63477	506.306	-925.557	156.031	1647.74	0	6.43471	5.84392	12.0362	1614205538263422	1
1021	0	0	21	1	5007.49	2134.44	2873.05	0	0	84.2691	68.191	158.419	5187.26	27820.5	12389.3	-158.419	238.903	101.874	118.045	0	0	5.01023	591.948	-965.942	171.45	1551.25	0	6.80454	6.19318	12.7983	1614205538283432	1
1022	0	0	22	1	4754.8	2160.25	2594.55	0	0	68.406	77.0321	175.658	5199.8	27836.4	12380.5	-175.658	239.827	104.767	118.472	0	0	5.46036	470.16	-906.011	191.473	1484.32	0	6.82511	6.20497	12.7465	1614205538303443	1
1023	0	0	23	1	4723.75	2328.38	2395.37	0	0	89.1265	81.7289	183.668	5079.98	27815.7	12375.8	-183.668	234.405	102.568	119.625	0	0	5.45791	500.533	-920.824	192.864	1477.59	0	6.97899	6.30596	12.9086	1614205538323454	1
1024	0	0	24	1	4721.6	2027.47	2694.13	0	0	12.5178	83.4535	151.674	5076.05	27792.6	12374	-151.674	236.232	97.9911	115.572	0	0	5.97466	436.296	-882.149	186.418	1274.95	0	6.82696	6.21675	12.8209	1614205538343465	1
1025	0	0	25	1	4876.77	2156.62	2720.15	0	0	-1.78494	87.8381	167.395	5146.63	27806.9	12369.7	-167.395	240.243	99.8519	112.709	0	0	5.95145	498.836	-912.696	175.029	1327.32	0	6.76905	6.12049	12.5919	1614205538363476	1
1026	0	0	26	1	4664.21	2142.63	2521.58	0	0	-10.5211	81.3531	149.83	5258.3	27815.7	12376.1	-149.83	245.944	96.8336	112.909	0	0	5.84478	461.534	-891.881	187.835	1417.18	0	6.58305	5.97629	12.3757	1614205538383487	1
1027	0	0	27	1	4949.55	2402.98	2546.57	0	0	-7.49517	79.2582	160.041	5728.84	27812.6	12378.2	-160.041	267.452	97.6914	109.848	0	0	6.65185	412.226	-871.196	166.817	1647.27	0	6.13335	5.54811	11.5299	1614205538403498	1
1028	0	0	28	1	4945.22	2209.59	2735.63	0	0	-6.28241	-1.97251	157.401	5175.1	27811.4	12359.8	-157.401	239.577	104.889	113.476	0	0	4.12479	299.785	-822.61	174.717	1389.89	0	6.81804	6.19383	12.8085	1614205538423509	1
1029	0	0	29	1	5107.26	2505.99	2601.28	0	0	94.6866	0.475626	143.444	5042.78	27810.1	12357.4	-143.444	231.01	105.381	118.703	0	0	2.48169	387.973	-868.135	168.097	1434.34	0	7.00594	6.43882	13.3155	1614205538443520	1
1030	0	0	30	1	4638.4	2228.19	2410.21	0	0	71.919	-13.2582	164.9	4984.81	27832.9	12371.1	-164.9	228.12	106.368	117.07	0	0	2.58052	346.017	-846.81	200.86	1496.66	0	7.10188	6.49097	13.3725	1614205538463530	1
1031	0	0	31	1	5309.43	2288.47	3020.96	0	0	7.96613	-13.6924	128.519	5504.82	27797.2	12371.5	-128.519	254.572	101.394	113.115	0	0	3.23316	292.287	-817.985	150.666	1518.29	0	6.34067	5.84496	12.2286	1614205538483541	1
1032	0	0	32	1	5298.5	2475.68	2822.82	0	0	6.61002	-17.3524	175.143	5351.08	27798.5	12375.2	-175.143	246.893	97.6877	111.193	0	0	2.95607	369.955	-855.337	147.776	1524.59	0	6.57922	5.92225	12.2614	1614205538503552	1
1033	0	0	33	1	4465.13	2096.48	2368.64	0	0	15.49	-2.64768	168.236	4693.14	27789.7	12360.5	-168.236	216.167	101.308	111.093	0	0	3.37133	263.664	-799.657	206.387	1322.93	0	7.36097	6.68314	13.7301	1614205538523563	1
1034	0	0	34	1	4223.43	1863.79	2359.64	0	0	-11.562	87.9514	148.732	4427.06	27816.7	12369.5	-148.732	207.402	94.9324	111.481	0	0	5.35633	373.233	-846.557	223.002	1098.29	0	7.55788	6.87579	14.1165	1614205538543574	1
1035	0	0	35	1	4540.6	2245.69	2294.92	0	0	55.5844	7.35435	162.208	4680.13	27849.2	12350.5	-162.208	214.503	100.049	112.088	0	0	3.25386	330.382	-834.309	199.696	1266.26	0	7.34019	6.71995	13.8334	1614205538563585	1
1036	0	0	36	1	4639.85	2304.22	2335.63	0	0	86.9957	-9.11971	178.315	4751.27	27817.8	12367	-178.315	217.388	99.0428	114.913	0	0	2.81491	304.274	-819.815	193.018	1312.06	0	7.33549	6.64043	13.6258	1614205538583596	1
1037	0	0	37	1	4508.09	2001.54	2506.54	0	0	16.2655	-4.55383	149.681	4431.96	27788.9	12362.4	-149.681	204.251	99.7597	109.622	0	0	3.15332	319.957	-824.946	200.195	1230	0	7.63398	6.99166	14.4062	1614205538603607	1
1038	0	0	38	1	4659.67	2075.02	2584.65	0	0	5.91024	83.283	171.406	4834.67	27799.2	12374.2	-171.406	225.073	99.1589	110.302	0	0	5.43624	469.665	-897.632	188.208	1375.67	0	7.10885	6.42633	13.1895	1614205538623618	1
1039	0	0	39	1	4798.65	2088.95	2709.71	0	0	23.5975	82.1854	167.928	4754	27781.5	12375.3	-167.928	220.548	95.3449	107.973	0	0	5.80302	406.473	-864.716	173.577	1259.17	0	7.11929	6.46975	13.2986	1614205538643629	1
1040	0	0	40	1	5074.61	2299.08	2775.53	0	0	40.3792	79.1426	181.356	5459.92	27764.8	12378.4	-181.356	252.533	94.523	104.614	0	0	5.76721	379.342	-849.106	153.801	1540.15	0	6.30382	5.72297	11.8227	1614205538663639	1
1041	0	0	41	1	4842.84	2277.1	2565.74	0	0	6.60645	82.5135	197.352	5218.21	27798.5	12375	-197.352	243.071	93.9468	104.66	0	0	6.10365	407.119	-867.22	167.315	1575.45	0	6.56977	5.89162	12.1275	1614205538683650	1
1042	0	0	42	1	4697.25	2175.54	2521.7	0	0	27.9894	-3.37579	181.873	4771.92	27777.2	12361.2	-181.873	219.374	97.7457	107.775	0	0	3.11745	322.027	-825.183	182.421	1440.65	0	7.18386	6.51123	13.3639	1614205538703661	1
1043	0	0	43	1	4365.02	2002.48	2362.55	0	0	11.1735	-6.46027	146.223	4035.2	27794	12364.3	-146.223	186.189	98.4489	110.191	0	0	2.62685	355.363	-841.842	211.911	1100.31	0	8.26028	7.56178	15.5306	1614205538723672	1
1044	0	0	44	1	4159.02	1879.83	2279.2	0	0	8.14075	-3.4829	163.165	3956.85	27797	12361.3	-163.165	182.532	93.305	108.244	0	0	2.68372	352.138	-836.989	224.871	1078.95	0	8.37134	7.58291	15.5095	1614205538743683	1
1045	0	0	45	1	4358.12	2042.11	2316.01	0	0	14.7652	94.0396	177.465	4210.53	27790.4	12363.5	-177.465	196.064	89.7234	101.157	0	0	4.76626	450.804	-882.193	196.689	1249.98	0	7.73377	7.00322	14.2913	1614205538763694	1
1046	0	0	46	1	3922.88	1803.93	2118.95	0	0	31.7663	6.77985	158.637	3697.02	27773.4	12351.1	-158.637	169.92	96.2303	107.064	0	0	2.88637	453.489	-888.57	250	1136.58	0	8.8469	8.09846	16.5353	1614205538783705	1
1047	0	0	47	1	4539.28	2161.53	2377.76	0	0	33.3395	-14.1652	158.725	4285.03	27771.8	12372	-158.725	196.812	96.0904	107.16	0	0	2.91583	411.584	-867.329	192.531	1260.55	0	7.79438	7.13077	14.6721	1614205538803716	1
1048	0	0	48	1	4358.04	2012.27	2345.76	0	0	46.033	-6.85866	164.067	3964	27759.1	12364.7	-164.067	181.763	96.9004	108.06	0	0	2.28213	401.767	-862.684	209.29	1092.91	0	8.36442	7.65919	15.6599	1614205538823727	1
1049	0	0	49	1	4354.35	1890.04	2464.31	0	0	43.9974	67.3388	121.819	4696.26	27761.1	12390.2	-121.819	217.591	92.4033	104.314	0	0	5.1048	496.76	-899.449	202.206	1542.71	0	6.93904	6.45888	13.4887	1614205538843738	1
1050	0	0	50	1	3728.57	1834.97	1893.6	0	0	20.6376	-9.55076	159.337	3331.1	27784.5	12367.4	-159.337	153.304	97.3104	111.977	0	0	3.41093	373.61	-847.429	250	997.933	0	9.82529	8.95455	18.1812	1614205538863748	1
1051	0	0	51	1	4868.41	2196.44	2671.97	0	0	21.3948	86.5784	145.533	4867.46	27783.7	12370.9	-145.533	226.413	92.1457	104.127	0	0	5.71932	485.807	-903.347	163.964	1519.05	0	6.83216	6.27264	12.9817	1614205538883759	1
1052	0	0	52	1	3635.06	1728.4	1906.66	0	0	37.6946	76.2431	161.244	3769.42	27767.4	12381.3	-161.244	174.37	90.0583	106.478	0	0	4.08925	337.388	-825.893	250	1125.44	0	8.5603	7.80572	15.943	1614205538903770	1
1053	0	0	53	1	4189.47	2084.25	2105.22	0	0	-5.64822	78.6533	191.674	4288.92	27711.1	12378.8	-191.674	200.126	89.1348	102.952	0	0	5.32198	372.001	-833.452	212.74	1164.98	0	7.6674	6.85524	14.0266	1614205538923781	1
1054	0	0	54	1	4191.61	1995.01	2196.61	0	0	-14.6974	58.6259	178.868	4179.54	27720.2	12398.9	-178.868	194.787	89.7445	101.996	0	0	4.31185	385.428	-845.072	212.304	1155.92	0	7.83612	7.00771	14.4036	1614205538943792	1
1055	0	0	55	1	3912.16	1849.12	2063.04	0	0	-18.5962	69.4987	173.457	4160.11	27724.1	12388	-173.457	194.395	92.1572	105.718	0	0	4.98324	339.808	-825.865	248.299	1105.36	0	7.92936	7.1153	14.592	1614205538963803	1
1056	0	0	56	1	4062.25	1934.48	2127.77	0	0	81.4523	60.3863	204.46	3976.41	27723.7	12397.1	-204.46	183.203	88.6755	103.634	0	0	4.12929	419.625	-863.658	225.515	1110.58	0	8.17915	7.33706	15.0526	1614205538983814	1
1057	0	0	57	1	4070.3	1908.56	2161.75	0	0	86.3904	62.591	179.304	4166.46	27718.8	12394.9	-179.304	191.647	93.1211	104.203	0	0	4.68829	464.48	-893.584	230.086	1191.26	0	7.94267	7.17358	14.6863	1614205539003825	1
1058	0	0	58	1	4234.51	1862.37	2372.15	0	0	30.6174	53.55	157.254	4183.74	27674.9	12404	-157.254	193.105	92.0738	105.521	0	0	4.83062	421.009	-868.622	213.771	1239.25	0	7.85732	7.14531	14.7262	1614205539023836	1
1059	0	0	59	1	4366.89	1952.75	2414.14	0	0	58.4646	59.114	175.973	4214.76	27746.7	12398.4	-175.973	193.982	92.1287	104.701	0	0	4.74866	439.809	-873.634	201.186	1284.11	0	7.82304	7.09267	14.5621	1614205539043846	1
1060	0	0	60	1	3539.02	1595.59	1943.43	0	0	46.2492	-27.2806	147.555	3350	27758.9	12385.1	-147.555	153.74	92.6505	101.457	0	0	2.59763	330.567	-820.101	250	1039.81	0	9.4185	8.68309	17.8248	1614205539063857	1
1061	0	0	61	1	3715.61	1846.31	1869.3	0	0	66.6759	75.3608	166.1	3750.91	27738.5	12382.1	-166.1	172.994	89.1374	100.753	0	0	4.21487	470.517	-882.819	250	1023.23	0	8.50702	7.7635	15.8597	1614205539083868	1
1062	0	0	62	1	3649.36	1724.95	1924.41	0	0	34.7528	64.6486	180.37	3678.58	27770.4	12392.9	-180.37	169.87	89.6365	99.2091	0	0	4.19349	380.269	-837.814	250	1012.08	0	8.66233	7.84234	16.0038	1614205539103879	1
1063	0	0	63	1	3708.03	1896.49	1811.54	0	0	51.7337	58.2898	193.447	3574.22	27753.4	12399.2	-193.447	164.696	88.9123	98.5304	0	0	3.79612	403.513	-849.427	250	1053.2	0	8.86329	8.00536	16.3127	1614205539123890	1
1064	0	0	64	1	3716.1	1666.95	2049.15	0	0	77.2181	54.9034	177.198	3512.26	27727.9	12402.6	-177.198	161.407	88.3686	101.247	0	0	3.30876	442.536	-869.139	250	1020.85	0	9.06404	8.19051	16.7083	1614205539143901	1
1065	0	0	65	1	3862.54	1877.84	1984.7	0	0	10.5913	78.7618	172.793	3843.32	27694.9	12378.7	-172.793	178.599	87.7251	100.552	0	0	4.36699	403.718	-852.116	243.464	946.876	0	8.34295	7.5295	15.3665	1614205539163912	1
1066	0	0	66	1	4144.63	1973.01	2171.61	0	0	62.3923	88.7262	189.996	3882.52	27742.7	12368.8	-189.996	179.58	87.9661	100.537	0	0	4.25475	461.669	-877.719	213.606	1076.98	0	8.24549	7.48629	15.2116	1614205539183923	1
1067	0	0	67	1	3627.78	1870.92	1756.86	0	0	49.3279	-14.2656	209.878	3711.24	27755.8	12372.1	-209.878	170.678	92.8544	102.084	0	0	1.91601	310.719	-813.5	250	1127.2	0	8.71064	7.88021	16.1072	1614205539203934	1
1068	0	0	68	1	4013.56	1887.64	2125.93	0	0	65.7241	74.9531	179.252	4100.34	27739.4	12382.5	-179.252	189.083	83.6029	96.72	0	0	3.54962	517.458	-908.371	218.172	1204.24	0	7.7682	7.04584	14.4472	1614205539223945	1
1069	0	0	69	1	3637.07	1767.43	1869.65	0	0	67.9936	-21.4428	164.074	3411.88	27737.1	12379.3	-164.074	156.178	90.3535	101.678	0	0	1.54321	356.215	-836.663	250	1068.67	0	9.32493	8.51836	17.3906	1614205539243955	1
1070	0	0	70	1	3457.15	1694.08	1763.07	0	0	65.9835	61.4111	189.886	3625.88	27739.2	12396.1	-189.886	166.929	85.6338	97.5614	0	0	3.61361	379.613	-842.514	250	988.95	0	8.69407	7.84801	16.0161	1614205539263966	1
1071	0	0	71	1	3127.74	1512.37	1615.37	0	0	63.6932	80.3949	178.199	3226.88	27741.4	12377.1	-178.199	148.959	82.2658	96.6926	0	0	3.29579	401.688	-839.404	250	850.617	0	9.50383	8.63353	17.5078	1614205539283977	1
1073	0	0	73	1	3330.86	1622.62	1708.23	0	0	-17.0136	52.3848	164.989	3553.89	27722.5	12405.1	-164.989	165.62	81.5014	92.4131	0	0	3.40879	310.187	-796.934	250	1041.81	0	8.67414	7.79619	16.0329	1614205539323999	1
1074	0	0	74	1	3606.11	1714.9	1891.21	0	0	72.022	60.5678	159.429	3705.43	27733.1	12396.9	-159.429	170.507	81.1493	94.561	0	0	2.31554	377.239	-834.435	250	1089.51	0	8.37998	7.62907	15.6946	1614205539344010	1
1075	0	0	75	1	3799.67	1829.06	1970.61	0	0	-2.90655	51.4793	168.227	3996.76	27708.4	12406	-168.227	185.541	82.8985	92.3033	0	0	3.48555	427.501	-851.837	235.955	1223.07	0	7.89047	7.08988	14.6329	1614205539364021	1
1076	0	0	76	1	3657.38	1663.83	1993.56	0	0	9.68806	52.7053	164.586	3462.74	27695.8	12404.8	-164.586	160.343	86.2291	93.767	0	0	2.94027	379.129	-836.102	250	1007.74	0	8.9806	8.11522	16.634	1614205539384032	1
1077	0	0	77	1	3453.64	1389.03	2064.61	0	0	4.70913	75.8707	125.097	3434.95	27700.8	12381.6	-125.097	160.346	84.3411	93.3361	0	0	3.27001	402.167	-847.932	250	972.765	0	8.7806	8.11156	16.7474	1614205539404043	1
1079	0	0	79	1	3644.02	1792.12	1851.9	0	0	64.6728	70.5131	179.434	3756.3	27740.5	12387	-179.434	173.105	81.3576	94.2969	0	0	1.97586	379.159	-835.681	250	1145.75	0	8.29831	7.52004	15.3929	1614205539444064	1
1080	0	0	80	1	3373.99	1554.37	1819.61	0	0	56.1573	75.9924	163.181	3574.08	27749	12381.5	-163.181	164.993	84.901	93.8647	0	0	2.7317	399.684	-845.837	250	1028.31	0	8.6565	7.92453	16.2118	1614205539464075	1
1081	0	0	81	1	3214.6	1609.61	1604.99	0	0	56.3209	-19.6135	178.941	3132.13	27748.8	12377.5	-178.941	143.496	86.8529	98.4761	0	0	0.812845	301.207	-803.535	250	866.453	0	9.93556	9.03315	18.3423	1614205539484086	1
1082	0	0	82	1	3405.68	1700.69	1704.98	0	0	55.0934	80.1487	178.727	3288.48	27750	12377.4	-178.727	151.891	84.2312	96.3101	0	0	2.72797	419.7	-852.704	250	1022.17	0	9.36852	8.52283	17.2873	1614205539504097	1
1083	0	0	83	1	3328.39	1696.86	1631.53	0	0	68.8878	71.0473	174.886	3430.94	27736.3	12386.5	-174.886	158.083	81.0698	93.921	0	0	2.35369	358.061	-828.205	250	1046.85	0	8.95587	8.12661	16.5806	1614205539524108	1
1084	0	0	84	1	3235.59	1444.84	1790.74	0	0	29.0417	87.6357	138.617	3111.17	27776.1	12369.9	-138.617	144.673	82.8198	91.7141	0	0	2.63016	440.186	-855.084	250	867.561	0	9.5476	8.83918	18.0796	1614205539544119	1
1085	0	0	85	1	3176.77	1454.21	1722.56	0	0	53.3708	88.4403	159.17	3261.96	27751.8	12369.1	-159.17	150.997	81.0755	90.6271	0	0	2.87865	367.17	-824.855	250	846.676	0	9.20226	8.45893	17.2311	1614205539564130	1
1086	0	0	86	1	3341.38	1711.01	1630.37	0	0	35.8034	-4.71107	189.447	3334.92	27769.3	12362.6	-189.447	153.208	84.8468	97.0764	0	0	1.54009	329.891	-814.642	250	943.964	0	9.35141	8.46674	17.1938	1614205539584141	1
1087	0	0	87	1	3721.07	1905.77	1815.3	0	0	17.5519	28.1711	168.358	3423.32	27787.6	12329.7	-168.358	157.864	85.1801	96.5592	0	0	2.55209	394.333	-847.405	250	1051.92	0	9.13068	8.24892	16.8803	1614205539604152	1
1088	0	0	88	1	3457.22	1661.75	1795.47	0	0	41.6112	70.6599	201.358	3647.51	27763.5	12386.8	-201.358	168.673	79.9543	91.2178	0	0	3.27599	323.466	-804.703	250	1029.99	0	8.42107	7.59302	15.5437	1614205539624163	1
1089	0	0	89	1	3808.64	1844.75	1963.89	0	0	46.7921	76.0385	172.488	4069.09	27758.3	12381.5	-172.488	187.96	79.0399	87.05	0	0	3.64377	368.757	-826.779	224.345	1243.89	0	7.58029	6.90776	14.2294	1614205539644173	1
1090	0	0	90	1	3575.56	1647.82	1927.74	0	0	42.5336	63.5193	164.322	3780.87	27762.6	12394	-164.322	174.418	80.3829	88.0817	0	0	3.71618	373.617	-827.599	250	1116.67	0	8.09762	7.38492	15.226	1614205539664184	1
1091	0	0	91	1	3415.57	1372.56	2043.02	0	0	26.1788	2.37911	94.5601	3354.7	27779	12355.5	-94.5601	155.297	81.6486	90.3056	0	0	2.4734	262.791	-778.263	250	1070.91	0	8.63764	8.19302	17.121	1614205539684195	1
1092	0	0	92	1	3398.11	1694.18	1703.93	0	0	38.24	62.2153	170.985	3312.3	27766.9	12395.3	-170.985	152.827	74.5564	83.6501	0	0	3.38132	380.523	-825.87	250	1021.22	0	8.89644	8.07729	16.5763	1614205539704206	1
1093	0	0	93	1	3090.37	1465.43	1624.94	0	0	46.9622	14.2202	94.0997	3019.68	27758.2	12343.6	-94.0997	139.503	78.4456	88.0196	0	0	2.22576	234.567	-759.513	250	871.11	0	9.33605	8.8718	18.5072	1614205539724217	1
1094	0	0	94	1	3391.19	1591.65	1799.53	0	0	21.7914	-9.46034	126.048	3370.78	27783.3	12367.3	-126.048	155.525	78.6461	88.758	0	0	1.76218	234.38	-760.773	250	928.764	0	8.79896	8.16322	16.8932	1614205539744228	1
1095	0	0	95	1	3332.13	1605.73	1726.4	0	0	6.40941	85.6887	164.056	3247.75	27798.7	12371.8	-164.056	151.282	73.9435	84.0769	0	0	3.64469	333.115	-803.302	250	855.364	0	9.03529	8.19167	16.7367	1614205539764239	1
1096	0	0	96	1	3345.97	1597.92	1748.05	0	0	23.3015	-2.24492	142.864	3412.23	27781.8	12360.1	-142.864	157.153	77.8233	89.928	0	0	2.1368	280.534	-784.074	250	1018.34	0	8.8173	8.10064	16.6622	1614205539784250	1
1097	0	0	97	1	3285.48	1583.15	1702.33	0	0	44.0105	-7.96075	118.319	3062.87	27761.1	12365.8	-118.319	141.005	76.4651	86.4441	0	0	1.99131	330.265	-807.136	250	968.866	0	9.38405	8.79175	18.186	1614205539804261	1
1098	0	0	98	1	2893.86	1387.77	1506.09	0	0	32.4938	12.4204	182.432	2679.02	27772.6	12345.4	-182.432	123.143	74.0725	86.7244	0	0	1.91719	238.674	-756.979	250	792.464	0	10.8228	9.78849	19.833	1614205539824271	1
1099	0	0	99	1	2943.26	1537.93	1405.33	0	0	40.9273	-6.05461	200.822	2662.73	27764.2	12363.9	-200.822	122.393	77.8334	87.6241	0	0	1.9689	285.108	-782.68	250	765.073	0	10.977	9.93511	20.0887	1614205539844282	1
1100	0	0	100	1	3306.39	1818.21	1488.19	0	0	81.2143	-13.8405	151.368	3187.07	27723.9	12371.7	-151.368	145.886	77.8472	87.4109	0	0	1.78194	315.204	-792.021	250	1030.3	0	9.35192	8.5805	17.5969	1614205539864293	1
1101	0	0	101	1	3415.79	1745.93	1669.86	0	0	29.7464	-6.58512	133.719	3327.36	27775.4	12364.4	-133.719	153.206	75.4072	82.3426	0	0	1.88427	288.822	-781.575	250	1030.89	0	8.73817	8.10361	16.7838	1614205539884304	1
1102	0	0	102	1	2243.52	1055.5	1188.02	0	0	47.1843	69.377	126.397	2168.11	27857.6	12288.5	-126.397	100.396	70.165	79.4785	0	0	2.5481	285.388	-768.751	250	601.47	0	12.3169	11.4547	23.4677	1614205540164457	1
1103	0	0	103	1	2243.52	1055.5	1188.02	0	0	47.1843	69.377	126.397	2168.11	27857.6	12288.5	-126.397	100.396	70.165	79.4785	0	0	2.5481	285.388	-768.751	250	601.47	0	12.3169	11.4547	23.4677	1614205540164457	1
1104	0	0	104	1	2125.49	1036.08	1089.41	0	0	-22.8252	33.4816	124.4	2208.21	27828	12324.4	-124.4	103.213	66.0554	74.7288	0	0	1.75422	233.979	-741.807	250	573.329	0	11.8774	10.9197	22.494	1614205540184468	1
1105	0	0	105	1	2125.49	1036.08	1089.41	0	0	-22.8252	33.4816	124.4	2208.21	27828	12324.4	-124.4	103.213	66.0554	74.7288	0	0	1.75422	233.979	-741.807	250	573.329	0	11.8774	10.9197	22.494	1614205540184468	1
1106	0	0	106	1	2125.49	1036.08	1089.41	0	0	-22.8252	33.4816	124.4	2208.21	27828	12324.4	-124.4	103.213	66.0554	74.7288	0	0	1.75422	233.979	-741.807	250	573.329	0	11.8774	10.9197	22.494	1614205540184468	1
1107	0	0	107	1	2125.49	1036.08	1089.41	0	0	-22.8252	33.4816	124.4	2208.21	27828	12324.4	-124.4	103.213	66.0554	74.7288	0	0	1.75422	233.979	-741.807	250	573.329	0	11.8774	10.9197	22.494	1614205540184468	1
1108	0	0	108	1	2125.49	1036.08	1089.41	0	0	-22.8252	33.4816	124.4	2208.21	27828	12324.4	-124.4	103.213	66.0554	74.7288	0	0	1.75422	233.979	-741.807	250	573.329	0	11.8774	10.9197	22.494	1614205540184468	1
1109	0	0	109	1	2125.49	1036.08	1089.41	0	0	-22.8252	33.4816	124.4	2208.21	27828	12324.4	-124.4	103.213	66.0554	74.7288	0	0	1.75422	233.979	-741.807	250	573.329	0	11.8774	10.9197	22.494	1614205540184468	1
1110	0	0	110	1	2125.49	1036.08	1089.41	0	0	-22.8252	33.4816	124.4	2208.21	27828	12324.4	-124.4	103.213	66.0554	74.7288	0	0	1.75422	233.979	-741.807	250	573.329	0	11.8774	10.9197	22.494	1614205540184468	1
1111	0	0	111	1	2125.49	1036.08	1089.41	0	0	-22.8252	33.4816	124.4	2208.21	27828	12324.4	-124.4	103.213	66.0554	74.7288	0	0	1.75422	233.979	-741.807	250	573.329	0	11.8774	10.9197	22.494	1614205540184468	1
1112	0	0	112	1	2125.49	1036.08	1089.41	0	0	-22.8252	33.4816	124.4	2208.21	27828	12324.4	-124.4	103.213	66.0554	74.7288	0	0	1.75422	233.979	-741.807	250	573.329	0	11.8774	10.9197	22.494	1614205540184468	1
1113	0	0	113	1	2039.44	856.481	1182.96	0	0	-9.41862	46.661	96.11	1581.6	27814.6	12311.2	-96.11	74.0101	71.3286	80.1592	0	0	1.27936	251.811	-749.056	250	410.413	0	16.0114	15.0007	30.9365	1614205540204479	1
1114	0	0	114	1	1960.74	922.542	1038.2	0	0	69.7016	56.5882	89.1703	1916.34	27835.1	12301.3	-89.1703	88.8209	71.5782	80.2195	0	0	1.70009	315.301	-781.189	250	555.623	0	13.3597	12.688	26.411	1614205540224489	1
1115	0	0	115	1	1797.39	687.951	1109.44	0	0	-8.61031	2.19347	158.989	1586.03	27813.8	12355.6	-158.989	73.4707	69.8168	78.2682	0	0	0.986638	217.151	-731.97	250	432.976	0	16.6935	15.1721	30.3647	1614205540244500	1
1116	0	0	116	1	1810.11	653.126	1156.99	0	0	25.4121	-8.96092	169.988	1436.12	27779.7	12366.8	-169.988	66.0266	68.2238	78.4461	0	0	1.01835	224.052	-736.464	250	378.495	0	18.2541	16.6101	33.072	1614205540264511	1
1117	0	0	117	1	1905.83	940.32	965.51	0	0	-7.33918	46.1185	169.13	1966.29	27812.5	12311.7	-169.13	91.3209	65.2541	76.3449	0	0	2.04262	198.819	-723.208	250	509.827	0	13.5566	12.1452	24.6033	1614205540284522	1
1118	0	0	118	1	1804.32	663.936	1140.39	0	0	29.1628	71.6796	74.1496	1561.32	27776	12286.2	-74.1496	72.9572	68.8107	77.6523	0	0	1.65219	271.758	-758.439	250	450.491	0	15.4835	14.8737	31.0411	1614205540304533	1
1119	0	0	119	1	1460.85	675.377	785.472	0	0	40.1731	88.9736	85.1765	1350.94	27864.6	12268.9	-85.1765	63.1634	68.1337	77.8742	0	0	1.17835	210.533	-726.974	250	341.079	0	17.8428	17.1169	35.1422	1614205540324544	1
1120	0	0	120	1	2101.87	1093.65	1008.22	0	0	31.1801	33.8975	158.486	1793.82	27774	12323.9	-158.486	82.6031	70.4864	79.2191	0	0	1.66206	270.266	-758.317	250	469.258	0	14.9414	13.6195	27.4811	1614205540344555	1
1121	0	0	121	1	2002.93	1060.9	942.033	0	0	40.1181	27.9046	182.863	1863	27765	12329.9	-182.863	85.63	68.4926	77.1587	0	0	1.46526	229.52	-737.649	250	475.815	0	14.3643	13.0026	26.1268	1614205540364566	1
1122	0	0	122	1	1891.79	903.233	988.556	0	0	20.4892	8.27716	211.418	1817.04	27784.7	12349.6	-211.418	83.9311	69.8906	79.7454	0	0	1.43857	212.04	-735.402	250	450.008	0	14.828	13.3332	26.8684	1614205540384577	1
1123	0	0	123	1	1669.27	689.184	980.09	0	0	-8.07676	19.3287	123.23	1560.72	27813.2	12338.5	-123.23	72.58	67.2059	76.2097	0	0	1.24774	220.666	-731.157	250	383.231	0	16.3554	15.1038	30.6783	1614205540404587	1
1124	0	0	124	1	1595.46	778.245	817.219	0	0	-3.27751	66.92	120.46	1415.46	27808.4	12290.9	-120.46	66.1326	68.6341	75.8343	0	0	1.36999	220.975	-733.717	250	320.13	0	17.7765	16.4469	33.4478	1614205540424598	1
1125	0	0	125	1	1874.29	928.544	945.75	0	0	-3.65264	23.6923	187.201	1676.55	27808.8	12334.1	-187.201	77.6654	65.342	73.508	0	0	1.44669	223.115	-731.914	250	417.855	0	15.5732	13.939	27.9417	1614205540444609	1
1126	0	0	126	1	1813.91	912.171	901.741	0	0	74.839	8.14139	199.023	1739.66	27830	12349.7	-199.023	79.7662	67.095	74.6703	0	0	1.32317	242.924	-743.467	250	436.734	0	15.1598	13.7183	27.4415	1614205540464620	1
1127	0	0	127	1	1843.37	1000.1	843.276	0	0	5.14659	4.52816	216.794	1534.62	27800	12353.3	-216.794	71.1626	69.4736	76.9291	0	0	1.10958	242.731	-744.433	250	408.444	0	17.137	15.3708	30.9118	1614205540484631	1
1128	0	0	128	1	1877.12	957.408	919.709	0	0	16.1897	2.25479	143.804	1489.64	27789	12355.6	-143.804	68.6971	69.9014	76.3654	0	0	1.33941	256.681	-751.379	250	353.507	0	17.426	16.0642	32.2717	1614205540504642	1
1129	0	0	129	1	1715.4	715.227	1000.18	0	0	41.4207	32.1602	102.462	1325.69	27763.7	12325.7	-102.462	61.3111	65.6826	75.6215	0	0	0.895863	237.933	-738.272	250	329.526	0	18.4431	17.3935	35.5567	1614205540524653	1
1130	0	0	130	1	1703.12	916.321	786.797	0	0	-14.9504	13.0802	267.818	1624.69	27820.1	12344.8	-267.818	76.9879	69.1532	75.3808	0	0	1.92924	233.098	-736.962	250	471.047	0	15.5754	14.1169	30.7853	1614205540544664	1
1131	0	0	131	1	1927.98	919.905	1008.08	0	0	-4.13635	6.15161	159.001	1886.74	27809.3	12351.7	-159.001	87.3165	68.9969	73.9168	0	0	1.66376	223.871	-731.811	250	455.623	0	14.0608	12.7997	25.8237	1614205540564675	1
1132	0	0	132	1	1896.12	992.624	903.5	0	0	75.5545	-5.02232	139.869	1935.15	27829.2	12362.9	-139.869	88.6808	66.5213	73.9207	0	0	0.89227	237.771	-739.605	250	504.588	0	13.5384	12.5394	25.4815	1614205540584686	1
1133	0	0	133	1	2135.13	1085.99	1049.14	0	0	-8.50658	10.024	208.959	2234.83	27813.6	12347.8	-208.959	103.83	67.3973	74.2786	0	0	1.50524	219.5	-734.219	250	549.022	0	12.1178	10.8348	21.9724	1614205540604696	1
1134	0	0	134	1	1970.9	1034.19	936.703	0	0	1.3978	10.0351	136.367	1771.47	27803.7	12347.8	-136.367	82.0287	67.9134	72.7496	0	0	1.11277	234.361	-738.427	250	483.486	0	14.597	13.449	27.3354	1614205540624707	1
1135	0	0	135	1	1888.6	828.113	1060.49	0	0	16.1803	8.33024	136.485	1769.56	27789	12349.5	-136.485	81.683	67.6663	73.093	0	0	0.901211	251.554	-747.281	250	423.908	0	14.6064	13.5051	27.4257	1614205540644718	1
1136	0	0	136	1	1496.01	806.099	689.908	0	0	14.5499	89.0918	107.359	1240.18	27790.6	12268.7	-107.359	58.0577	66.5063	73.7478	0	0	0.742213	222.853	-727.917	250	339.163	0	19.4885	18.3443	37.2255	1614205540664729	1
1137	0	0	137	1	1582.43	687.437	894.997	0	0	-10.0121	97.8372	94.3042	1560.93	27815.2	12359.7	-94.3042	73.7273	60.2223	68.6587	0	0	1.15585	265.193	-741.528	250	467.475	0	15.0742	14.2476	29.1427	1614205540684740	1
1138	0	0	138	1	1628.4	718.26	910.137	0	0	1.28551	40.6263	143.113	1352.14	27803.9	12317.2	-143.113	62.7241	64.0936	73.0108	0	0	1.33038	224.117	-727.9	250	345.926	0	18.5711	16.902	34.0731	1614205540704751	1
1139	0	0	139	1	1421.55	643.197	778.352	0	0	-0.3915	68.4968	121.136	1221.46	27805.5	12289.3	-121.136	57.0397	67.2817	72.5739	0	0	1.62295	231.48	-730.798	250	352.944	0	20.0605	18.5915	37.7627	1614205540724762	1
1140	0	0	140	1	1763.01	846.899	916.112	0	0	12.6487	55.1948	116.947	1467.47	27792.5	12302.6	-116.947	68.2367	66.8883	73.6726	0	0	1.85543	252.988	-744.293	250	371.602	0	16.9791	15.7661	32.2383	1614205540744773	1
1141	0	0	141	1	1656.63	701.147	955.479	0	0	20.591	40.6068	119.884	1629.17	27784.5	12317.2	-119.884	75.479	63.0214	69.9089	0	0	1.47597	193.7	-713.341	250	355.367	0	15.1748	14.0844	28.8774	1614205540764784	1
1142	0	0	142	1	1635.47	723.645	911.823	0	0	70.29	24.4359	158.781	1718.25	27834.5	12333.4	-158.781	78.7657	62.3507	71.0524	0	0	1.36256	211.041	-723.881	250	422.317	0	14.8913	13.6027	27.4798	1614205540784795	1
1143	0	0	143	1	1405.55	704.28	701.27	0	0	66.323	6.99944	169.795	1313.86	27738.8	12350.8	-169.795	60.1642	65.1063	72.7054	0	0	0.619865	224.982	-730.642	250	347.6	0	19.2938	17.6476	35.0655	1614205540804805	1
1144	0	0	144	1	1640.57	730.912	909.654	0	0	90.8885	14.7455	157.887	1534.22	27813.9	12343.1	-157.887	70.2589	65.2263	71.9449	0	0	0.655927	232.406	-728.782	250	373.213	0	16.7212	15.2863	30.6871	1614205540824816	1
1145	0	0	145	1	1580.25	885.53	694.721	0	0	79.2388	53.5472	134.705	1299.73	27825.6	12304.3	-134.705	59.8594	59.878	69.3095	0	0	0.721192	232.43	-724.948	250	315.771	0	18.6999	17.2103	34.7999	1614205540844827	1
1146	0	0	146	1	1545.2	523.821	1021.38	0	0	-10.0342	95.0872	162.498	1499.44	27815.2	12362.4	-162.498	70.2539	62.2998	72.3166	0	0	1.65712	224.001	-728.109	250	391.205	0	16.7841	15.2304	30.3579	1614205540864838	1
1147	0	0	147	1	1515.87	718.554	797.318	0	0	91.7773	66.1948	118.908	1377.2	27813	12291.6	-118.908	63.6593	60.5888	69.9553	0	0	1.11649	191.904	-707.357	250	313.882	0	17.6044	16.3413	33.2137	1614205540884849	1
1148	0	0	148	1	1795.22	930.142	865.078	0	0	-12.5625	12.9968	209.234	1414.4	27817.7	12344.8	-209.234	65.7928	65.6804	74.5317	0	0	1.38114	255.412	-743.251	250	375.784	0	18.1461	16.216	32.5004	1614205540904860	1
1149	0	0	149	1	1738.33	873.806	864.519	0	0	68.5519	34.2865	192.661	1454.15	27836.2	12323.6	-192.661	66.7514	63.2774	71.8187	0	0	1.14439	246.493	-737.799	250	353.528	0	17.4687	15.753	31.5169	1614205540924871	1
1150	0	0	150	1	1405.28	584.12	821.157	0	0	-5.73593	27.4909	185.101	1247.64	27810.9	12330.3	-185.101	57.8345	63.3032	72.5159	0	0	0.922076	221.867	-726.115	250	344.498	0	20.1885	18.0585	35.9483	1614205540944882	1
1151	0	0	151	1	1891.27	949.835	941.439	0	0	9.7556	25.8147	151.243	1607.99	27795.4	12332	-151.243	74.3048	64.1996	71.9395	0	0	1.23807	230.489	-733.075	250	370.535	0	15.8918	14.4688	29.2063	1614205540964893	1
1152	0	0	152	1	1766.19	878.807	887.378	0	0	1.52124	-0.0722397	186.893	1643.46	27803.6	12357.9	-186.893	75.9582	65.1881	71.4116	0	0	1.07936	227.457	-728.374	250	376.324	0	15.7622	14.1694	28.3122	1614205540984904	1
1153	0	0	153	1	1641.33	799.722	841.606	0	0	85.6202	48.5685	170.273	1405.14	27819.2	12309.3	-170.273	64.5138	65.5726	71.6494	0	0	1.2665	221.627	-727.007	250	334.212	0	18.1335	16.4311	32.9167	1614205541004914	1
1154	0	0	154	1	1403.38	617.253	786.123	0	0	83.4762	61.9272	121.765	1096.67	27721.7	12295.9	-121.765	50.6417	65.0186	70.6435	0	0	1.45803	250.196	-739.068	250	303.724	0	21.9733	20.472	41.4901	1614205541024925	1
1155	0	0	155	1	1793.14	715.849	1077.29	0	0	9.54935	31.0879	118.722	1622.82	27795.6	12326.8	-118.722	75.2791	61.3664	71.3647	0	0	1.8104	226.512	-727.62	250	396.785	0	15.2902	14.1318	28.8457	1614205541044936	1
1156	0	0	156	1	1644.08	740.367	903.716	0	0	-3.60913	11.3015	169.222	1419.24	27808.8	12346.5	-169.222	65.6699	64.0136	71.426	0	0	1.34096	284.941	-754.156	250	366.808	0	17.892	16.1739	32.2915	1614205541064947	1
1157	0	0	157	1	1832.91	891.452	941.458	0	0	88.6765	68.311	164.591	1283.18	27816.1	12289.5	-164.591	59.0807	63.766	71.695	0	0	1.02637	307.522	-765.525	250	323.138	0	19.5508	17.7624	35.4456	1614205541084958	1
1158	0	0	158	1	1560.7	787.461	773.237	0	0	41.2116	19.1259	166.393	1462.48	27863.6	12338.7	-166.393	67.1604	62.4982	70.7345	0	0	0.966584	254.994	-739.911	250	397.988	0	17.2178	15.7117	31.5034	1614205541104969	1
1159	0	0	159	1	1871.07	815.703	1055.36	0	0	72.5292	49.4253	134.486	1424.84	27832.3	12308.4	-134.486	65.6022	63.3016	73.7876	0	0	0.904158	295.595	-764.449	250	397.451	0	17.5952	16.2071	32.8069	1614205541124980	1
1160	0	0	160	1	1850.32	781.681	1068.64	0	0	72.1093	3.07601	150.714	1943.1	27832.7	12354.8	-150.714	89.0012	58.3905	68.5037	0	0	0.203576	227.095	-726.366	250	476.439	0	13.0821	12.0132	24.377	1614205541144991	1
1161	0	0	161	1	1637.98	666.802	971.182	0	0	50.189	-6.53589	157.707	1413.41	27755	12364.4	-157.707	64.7963	58.8887	67.2525	0	0	0.225461	225.524	-723.019	250	356.52	0	17.3428	15.9433	31.943	1614205541165002	1
1162	0	0	162	1	1811.58	888.923	922.657	0	0	17.6596	20.4035	140.586	1837.75	27787.5	12337.4	-140.586	84.8335	59.7589	69.2487	0	0	0.786012	249.739	-738.53	250	479.324	0	13.745	12.5958	25.6147	1614205541185012	1
1163	0	0	163	1	1898.55	862.215	1036.33	0	0	31.9285	21.2114	158.864	1886.37	27773.2	12336.6	-158.864	86.766	59.9884	69.8249	0	0	0.4694	234.748	-732.29	250	517.858	0	13.553	12.3522	25.0249	1614205541205023	1
1164	0	0	164	1	1820.32	880.134	940.183	0	0	29.3025	18.6421	182.252	1688.84	27775.8	12339.2	-182.252	77.6895	59.9045	68.412	0	0	0.708606	220.412	-723.919	250	408.531	0	14.9641	13.5311	27.1801	1614205541225034	1
1165	0	0	165	1	1285.65	668.009	617.639	0	0	-17.4762	98.7421	215.482	1218.13	27822.6	12358.8	-215.482	57.392	60.2713	69.6202	0	0	0.731748	245.001	-731.245	250	326.155	0	19.8971	17.8463	35.7211	1614205541245045	1
1166	0	0	166	1	1513.14	768.696	744.447	0	0	8.44328	43.9095	180.645	1153.15	27796.7	12313.9	-180.645	53.3521	59.9101	67.8969	0	0	0.656696	214.373	-715.745	250	252.148	0	21.1546	18.96	37.7773	1614205541265056	1
1167	0	0	167	1	1366.64	655.987	710.653	0	0	82.5646	70.5873	169.162	1194.01	27822.2	12287.3	-169.162	54.9906	59.6638	67.9732	0	0	0.365393	193.725	-708.168	250	272.927	0	20.3929	18.5102	36.8658	1614205541285067	1
1168	0	0	168	1	1446.71	695.265	751.45	0	0	-19.4938	18.0676	210.842	1118.35	27824.6	12339.8	-210.842	52.1474	57.7583	67.1565	0	0	0.869547	205.385	-710.986	250	320.806	0	21.4079	19.1002	38.3281	1614205541305078	1
1169	0	0	169	1	1577.57	816.954	760.621	0	0	12.6716	25.8625	176.702	1151.52	27792.5	12332	-176.702	53.1411	60.6606	68.4205	0	0	0.762017	267.653	-740.217	250	329.231	0	21.2705	19.1697	38.1198	1614205541325089	1
1170	0	0	170	1	1391.43	657.689	733.737	0	0	1.69865	42.2029	230.652	993.984	27803.4	12315.6	-230.652	46.3763	59.6516	66.7204	0	0	0.610454	245.235	-725.549	250	267.731	0	23.8442	21.2453	43.4411	1614205541345100	1
1171	0	0	171	1	1662.47	864.814	797.66	0	0	16.8999	5.45739	220.02	1374.86	27788.2	12352.4	-220.02	63.6516	58.061	67.6903	0	0	0.410218	259.942	-735.696	250	395.968	0	17.7524	15.9412	32.3312	1614205541365111	1
1172	0	0	172	1	1512.2	725.977	786.227	0	0	8.07781	50.4914	168.23	1294.63	27797.1	12307.3	-168.23	59.9456	59.575	64.4977	0	0	0.760447	252.702	-732.962	250	334.885	0	18.7224	16.8961	33.8913	1614205541385121	1
1173	0	0	173	1	1485.45	710.638	774.815	0	0	0.250544	53.6618	164.945	1173.79	27804.9	12304.2	-164.945	54.4702	59.2514	65.7103	0	0	0.801139	246.167	-728.815	250	310.806	0	20.5282	18.5013	37.0255	1614205541405132	1
1174	0	0	174	1	1813.6	948.449	865.148	0	0	74.9781	41.2582	216.443	1221.79	27829.8	12316.6	-216.443	56.2922	58.9841	67.9762	0	0	0.778586	270.965	-742.736	250	318.284	0	19.8606	17.8182	36.0324	1614205541425143	1
1175	0	0	175	1	1448.77	743.292	705.482	0	0	84.483	38.0787	155.045	1096.35	27820.3	12319.8	-155.045	50.3071	57.3998	65.0493	0	0	0.692058	214.189	-710.493	250	314.626	0	21.6736	19.7494	39.5603	1614205541445154	1
1177	0	0	177	1	1679.89	977.803	702.082	0	0	-1.14675	58.1188	225.471	1404.97	27806.3	12299.7	-225.471	65.6201	57.3506	66.0474	0	0	1.02436	262.807	-737.783	250	360.738	0	17.2133	15.3113	31.4056	1614205541485176	1
1178	0	0	178	1	1248.24	645.167	603.07	0	0	-5.57707	71.0423	121.77	1067.8	27810.7	12286.8	-121.77	49.943	57.6268	65.1469	0	0	1.06309	198.914	-704.098	250	282.703	0	21.6	19.9574	40.3364	1614205541505187	1
1179	0	0	179	1	1253.87	619.4	634.473	0	0	-11.2586	58.7717	164.453	1161.27	27816.4	12299.1	-164.453	54.0801	54.9535	64.0435	0	0	1.08152	191.454	-701.226	250	279.908	0	20.3089	18.2538	36.5586	1614205541525198	1
1180	0	0	180	1	1417.42	752.618	664.798	0	0	-4.88275	24.158	190.535	1217.89	27810	12333.7	-190.535	56.4494	57.456	66.1549	0	0	0.803589	219.51	-713.972	250	323.367	0	19.8731	17.757	35.4023	1614205541545209	1
1181	0	0	181	1	1585.54	726.759	858.777	0	0	9.03907	30.3942	160.655	1599.82	27796.1	12327.4	-160.655	73.9268	58.4066	64.2899	0	0	1.51226	234.184	-724.838	250	433.669	0	15.3882	13.9416	28.1902	1614205541565220	1
1182	0	0	182	1	1567.5	753.754	813.745	0	0	74.6235	10.4039	243.634	1465.33	27830.2	12347.4	-243.634	67.8853	56.6078	65.6242	0	0	0.268024	259.194	-733.597	250	392.845	0	16.3294	14.7905	31.1191	1614205541585230	1
1183	0	0	183	1	1447.75	649.081	798.668	0	0	92.281	10.275	187.875	1273.28	27812.5	12347.6	-187.875	58.3137	59.2312	66.2116	0	0	0.568223	219.649	-717.527	250	339.098	0	19.2535	17.4038	34.567	1614205541605241	1
1184	0	0	184	1	1614.31	818.583	795.73	0	0	101.192	18.8536	176.343	1469.9	27803.6	12339	-176.343	67.3251	57.804	64.3104	0	0	0.562055	263.87	-738.105	250	400.501	0	16.7113	15.1228	30.2977	1614205541625252	1
1185	0	0	185	1	1749.51	840.813	908.7	0	0	-1.80756	10.3521	190.974	1607.43	27806.9	12347.5	-190.974	74.3968	54.9355	65.676	0	0	1.01681	235.635	-725.236	250	459.656	0	15.3283	13.7046	27.5544	1614205541645263	1
1186	0	0	186	1	1439.31	604.534	834.773	0	0	-1.63755	59.4432	155.848	1359.6	27806.8	12298.4	-155.848	63.1977	57.6739	64.2683	0	0	1.47664	228.059	-719.35	250	343.74	0	17.7034	16.0208	32.2798	1614205541665274	1
1187	0	0	187	1	1843.64	895.265	948.371	0	0	71.9018	9.57449	127.003	1487.5	27733.2	12348.3	-127.003	68.3044	59.9701	64.2677	0	0	0.630822	213.44	-712.756	250	420.026	0	16.1391	15.0956	30.742	1614205541685285	1
1188	0	0	188	1	2089.72	1000.63	1089.09	0	0	28.6686	62.6195	182.555	1701.15	27776.5	12295.2	-182.555	78.6064	59.5514	66.2347	0	0	1.1102	248.727	-736.417	250	408.015	0	14.7038	13.2715	26.711	1614205541705296	1
1189	0	0	189	1	1875.09	1014.01	861.085	0	0	56.3981	34.6031	227.682	1697.32	27748.7	12323.2	-227.682	78.4363	57.3565	64.3273	0	0	1.11691	244.986	-726.793	250	422.952	0	14.4304	12.999	26.8011	1614205541725307	1
1190	0	0	190	1	1911.56	981.265	930.292	0	0	12.317	25.4341	224.213	1782.55	27792.8	12332.4	-224.213	82.7469	56.552	65.0901	0	0	1.15789	227.477	-724.731	250	433.453	0	13.8806	12.4001	25.5393	1614205541745318	1
1191	0	0	191	1	1719.26	848.087	871.171	0	0	3.5576	25.0128	228.542	1589.32	27801.6	12332.8	-228.542	73.9878	57.7209	63.9085	0	0	1.07256	244.437	-730.991	250	448.465	0	15.3648	13.7247	28.2343	1614205541765328	1
1192	0	0	192	1	2003.63	999.714	1003.92	0	0	50.031	34.398	205.509	1753.13	27755.1	12323.4	-205.509	80.7018	57.8524	63.2425	0	0	1.42084	249.514	-730.666	250	513.306	0	14.1127	12.7236	25.7244	1614205541785339	1
1193	0	0	193	1	1875.72	815.558	1060.17	0	0	23.6443	-0.11733	218.588	1580.01	27781.5	12358	-218.588	73.0333	56.0341	63.6431	0	0	1.26375	219.671	-714.949	250	417.716	0	15.3821	13.853	28.1373	1614205541805350	1
1194	0	0	194	1	1686.56	742.025	944.536	0	0	10.0367	10.9059	196.393	1456.23	27795.1	12346.9	-196.393	67.2592	57.2821	63.2229	0	0	0.886384	199.457	-708.917	250	411.053	0	16.7282	15.0352	30.0445	1614205541825361	1
1195	0	0	195	1	1654.06	811.391	842.673	0	0	75.6746	24.5395	236.547	1525.9	27829.1	12333.3	-236.547	70.5687	55.8094	62.8609	0	0	1.00327	212.7	-709.98	250	457.522	0	15.678	14.1393	29.4353	1614205541845372	1
1196	0	0	196	1	1834.13	912.153	921.978	0	0	17.3158	-12.1642	227.326	1628.18	27787.8	12370	-227.326	75.4977	58.0415	64.1385	0	0	0.974317	249.592	-730.104	250	471.949	0	15.0583	13.5472	27.782	1614205541865383	1
1198	0	0	198	1	1467.29	702.784	764.51	0	0	37.8839	60.6935	209.778	1652.25	27767.3	12396.8	-209.778	76.4215	54.9188	60.533	0	0	1.26925	188.114	-696.527	250	496.337	0	14.5571	13.1105	26.532	1614205541905405	1
1199	0	0	199	1	1591.29	803.991	787.302	0	0	56.0165	-0.028669	159.242	1557.84	27749.1	12357.9	-159.242	71.3866	54.0439	61.1164	0	0	0.398459	204.618	-702.218	250	426.526	0	15.3518	14.0211	28.3893	1614205541925416	1
1200	0	0	200	1	1611.16	736.881	874.282	0	0	82.8524	-3.32947	211.393	1535.24	27821.9	12361.2	-211.393	70.497	54.8943	62.7073	0	0	0.639637	198.779	-703.075	250	416.379	0	15.758	14.2114	28.6852	1614205541945427	1
1201	0	0	201	1	1716.39	734.787	981.604	0	0	28.8331	78.6962	153.959	1823.32	27776.3	12378.8	-153.959	84.5249	55.5657	62.2998	0	0	1.43014	267.126	-736.33	250	548	0	13.3493	12.2371	24.8041	1614205541965437	1
1202	0	0	202	1	1782.17	928.271	853.9	0	0	25.1671	77.2978	164.86	1753.48	27780	12380.2	-164.86	81.2643	53.1651	62.1976	0	0	1.87717	235.096	-715.982	250	439.726	0	13.7932	12.5382	25.3289	1614205541985448	1
1203	0	0	203	1	1546.85	655.483	891.371	0	0	-0.971295	13.7115	233.495	1305.27	27806.1	12344.1	-233.495	60.8749	54.7167	62.2725	0	0	0.86961	218.491	-713.364	250	390.125	0	17.9887	16.1	33.2349	1614205542005459	1
1204	0	0	204	1	1377.1	541.093	836.008	0	0	33.7582	-0.225274	150.677	1269.65	27771.4	12358.1	-150.677	58.3495	55.0655	64.1676	0	0	0.622291	204.252	-707.528	250	396.173	0	18.6665	17.1578	34.3635	1614205542025470	1
1205	0	0	205	1	1192.89	597.185	595.702	0	0	24.4055	-2.50546	163.631	1044.24	27780.7	12360.3	-163.631	48.0265	53.7509	62.4528	0	0	0.316327	203.585	-702.636	250	322.697	0	22.2301	20.276	40.282	1614205542045481	1
1206	0	0	206	1	1203.61	556.458	647.152	0	0	104.409	123.849	203.805	1126.73	27800.4	12333.7	-203.805	52.5548	52.6793	60.7238	0	0	0.510422	196.148	-696.831	250	269.905	0	20.3491	18.3133	36.4021	1614205542065492	1
1207	0	0	207	1	1406.75	840.37	566.376	0	0	78.5388	35.5468	215.176	1206.41	27826.3	12322.3	-215.176	55.5375	53.4842	61.001	0	0	0.669195	217.756	-707.52	250	356.608	0	19.3208	17.3363	35.0479	1614205542085503	1
1208	0	0	208	1	1621.56	960.797	660.76	0	0	59.4645	6.31289	281.758	1162.41	27845.3	12351.5	-281.758	54.7774	55.9319	62.225	0	0	0.355849	277.381	-738.335	250	392.076	0	19.1229	17.6712	39.6437	1614205542105514	1
1209	0	0	209	1	1639.66	702.159	937.504	0	0	-5.11174	20.0038	116.311	1173.78	27810.3	12337.8	-116.311	54.5935	55.8283	63.6861	0	0	1.07785	253.868	-727.682	250	295.889	0	19.6146	18.188	36.9321	1614205542125525	1
1210	0	0	210	1	1506.61	709.154	797.459	0	0	69.5047	43.8947	213.617	1231.38	27835.3	12313.9	-213.617	56.7297	53.5022	62.0116	0	0	0.393408	278.67	-737.005	250	367.786	0	18.9878	17.0434	34.489	1614205542145536	1
1211	0	0	211	1	1629.56	893.143	736.414	0	0	12.3661	45.3411	179.825	1198.74	27792.8	12312.5	-179.825	55.4252	57.5036	63.957	0	0	1.24791	237.783	-724.435	250	320.256	0	19.9807	17.9479	35.8424	1614205542165546	1
1212	0	0	212	1	1362.79	685.136	677.649	0	0	17.7847	31.9652	207.952	970.628	27787.4	12325.9	-207.952	44.8872	55.2801	61.9798	0	0	0.499706	233.563	-718.031	250	249.535	0	23.8643	21.3657	42.624	1614205542185557	1
1213	0	0	213	1	1102.15	565.391	536.763	0	0	3.30446	18.616	235.102	952.921	27801.8	12339.2	-235.102	44.4287	52.0048	62.2323	0	0	0.46641	189.32	-693.31	250	316.147	0	23.6462	21.1392	43.7461	1614205542205568	1
1214	0	0	214	1	1564.89	750.755	814.136	0	0	72.6704	102.486	166.458	1441.98	27832.1	12355	-166.458	66.8407	51.2374	60.1768	0	0	1.05632	287.241	-742.904	250	381.904	0	16.1568	14.7792	29.5566	1614205542225579	1
1215	0	0	215	1	1286.65	637.055	649.596	0	0	88.955	96.1356	188.815	1201.91	27815.8	12361.4	-188.815	55.6236	49.9872	59.1193	0	0	0.645485	216.853	-702.341	250	292.479	0	19.0127	17.2043	34.1259	1614205542245590	1
1216	0	0	216	1	1436.69	706.688	730	0	0	35.7422	9.04083	142.297	1191.6	27869.1	12348.8	-142.297	54.8034	52.259	59.5874	0	0	0.70969	231.705	-710.655	250	327.499	0	19.1757	17.7134	35.6621	1614205542265601	1
1217	0	0	217	1	998.797	520.108	478.688	0	0	50.1148	51.0871	200.027	674.251	27854.7	12306.8	-200.027	31.066	52.6594	61.6109	0	0	0.472579	193.693	-694.403	250	207.276	0	33.0752	29.7619	58.9642	1614205542285612	1
1218	0	0	218	1	1104.95	555.067	549.882	0	0	31.4052	86.7646	236.512	929.677	27873.4	12370.7	-236.512	43.4608	50.0167	56.8477	0	0	0.418705	224.699	-699.668	250	290.103	0	23.3466	21.1612	43.4389	1614205542305623	1
1219	0	0	219	1	1034.58	438.951	595.63	0	0	85.3314	102.705	197.219	947.122	27819.5	12354.8	-197.219	43.9179	50.2651	58.0519	0	0	0.64413	230.394	-705.372	250	280.166	0	23.5144	21.2855	41.9499	1614205542325634	1
1222	0	0	222	1	1137.56	588.229	549.331	0	0	29.922	38.2585	248.423	752.63	27874.9	12319.6	-248.423	35.1122	53.1408	60.2205	0	0	0.419581	198.7	-696.745	250	236.147	0	29.0048	26.1758	55.1153	1614205542385666	1
1224	0	0	224	1	1088.56	581.215	507.346	0	0	112.486	153.239	219.674	648.359	27792.3	12204.6	-219.674	30.5744	53.7839	61.4537	0	0	0.690029	245.408	-717.214	250	228.228	0	33.7947	30.3931	60.4967	1614205542425688	1
1226	0	0	226	1	1108.17	556.672	551.499	0	0	45.174	112.767	210.035	793.547	27760	12245.1	-210.035	37.0187	53.4618	60.8321	0	0	0.590241	253.375	-724.973	250	281.848	0	28.0526	25.4344	50.2205	1614205542465710	1
1228	0	0	228	1	1129.04	606.308	522.728	0	0	-5.38574	7.66546	258.746	746.007	27810.5	12250.5	-258.746	35.1261	52.9056	60.3205	0	0	0.242673	190.165	-691.17	250	244.779	0	29.0433	26.2259	56.0945	1614205542505732	1
1229	0	0	229	1	1506.93	888.808	618.12	0	0	34.2221	2.71361	292.063	1042.27	27870.6	12255.5	-292.063	49.5111	53.4512	63.4495	0	0	0.454746	244.74	-722.078	250	310.742	0	20.6265	19.1186	44.4121	1614205542525743	1
1230	0	0	230	1	1409.81	735.181	674.625	0	0	75.128	97.1743	263.59	1086.59	27829.7	12161	-263.59	51.1652	51.2802	60.6373	0	0	1.08656	267.042	-728.325	250	296.616	0	20.1276	18.4263	39.8462	1614205542545753	1
1233	0	0	233	1	1154.68	603.956	550.728	0	0	27.3313	127.899	199.629	832.476	27777.8	12229.9	-199.629	39.0252	53.961	60.773	0	0	0.870015	220.215	-706.763	250	229.41	0	26.904	24.2857	47.8179	1614205542605786	1
1235	0	0	235	1	1178.36	726.855	451.505	0	0	26.1306	58.2541	244.449	691.797	27878.7	12199.9	-244.449	32.3112	54.1752	62.4344	0	0	0.693011	228.427	-708.897	250	227.527	0	31.8358	28.6552	59.7867	1614205542645808	1
1237	0	0	237	1	959.516	505.372	454.144	0	0	-13.7101	44.5233	253.525	600.591	27818.9	12313.3	-253.525	28.3364	53.661	60.8325	0	0	0.88798	178.053	-685.816	250	215.981	0	35.8332	32.1073	68.1256	1614205542685830	1
1244	0	0	244	1	1197.06	618.848	578.212	0	0	-1.07904	30.76	208.039	824.284	27606.9	12227.4	-208.039	38.2653	52.326	57.9588	0	0	1.07915	193.103	-689.889	250	263.783	0	27.1765	24.2061	48.104	1614205542825906	1
1245	0	0	245	1	1002.23	550.843	451.388	0	0	-20.6795	-58.0571	223.016	565.693	27626.5	12216.6	-223.016	26.5094	53.7527	60.3948	0	0	0.70822	194.069	-689.326	250	209.564	0	38.8235	34.614	69.6969	1614205542845917	1
1246	0	0	246	1	1357.44	736.989	620.453	0	0	11.0226	104.537	156.218	909.67	27794.1	12253.3	-156.218	42.5199	52.7211	58.0783	0	0	0.950416	252.375	-719.663	250	267.48	0	24.4128	22.3513	44.2428	1614205542865928	1
1247	0	0	247	1	1229.35	586.036	643.317	0	0	50.4732	-44.7622	315.589	833.536	27655	12203.3	-315.589	40.2201	53.4611	61.9129	0	0	0.757761	227.679	-710.715	250	319.429	0	24.3938	22.8905	56.9098	1614205542885939	1
1248	0	0	248	1	1336.68	703.221	633.46	0	0	18.4965	51.5714	137.664	883.82	27786.6	12206.6	-137.664	40.9312	53.9766	59.945	0	0	1.06522	201.383	-692.262	250	252.989	0	25.3017	23.2441	46.7015	1614205542905950	1
1250	0	0	250	1	1730.5	764.463	966.033	0	0	4.82856	18.0253	93.5003	1446.51	27800.3	12240.2	-93.5003	67.2952	53.5219	61.5197	0	0	1.55767	202.36	-700.112	250	355.198	0	15.6482	14.7226	30.3407	1614205542945971	1
1251	0	0	251	1	1298.6	681.362	617.235	0	0	21.5484	84.5562	112.224	1073.72	27783.6	12273.3	-112.224	50.1243	54.3166	59.2482	0	0	1.4798	246.948	-712.819	250	336.568	0	20.5025	19.2715	39.1854	1614205542965982	1
1252	0	0	252	1	1391.41	720.726	670.685	0	0	63.5171	36.1016	100.604	962.569	27841.3	12222.1	-100.604	44.4552	53.5515	61.114	0	0	1.57169	222.185	-708.241	250	333.911	0	22.709	21.4464	43.8881	1614205542985993	1
1253	0	0	253	1	1646.32	902.309	744.013	0	0	15.1809	63.7705	138.1	1275.55	27790	12194.4	-138.1	59.2082	56.6862	62.7405	0	0	1.78344	244.919	-729.813	250	391.965	0	18.3861	16.8893	34.1465	1614205543006004	1
1254	0	0	254	1	1764.01	959.507	804.503	0	0	55.4572	27.2364	169.685	1699.57	27849.3	12131.3	-169.685	77.9764	55.9407	61.4913	0	0	1.75093	225.486	-717.904	250	540.406	0	14.3388	13.0842	26.4373	1614205543026015	1
1255	0	0	255	1	1711.51	860.632	850.883	0	0	26.9059	30.5366	192.952	1352.59	27877.9	12128	-192.952	62.3358	54.8375	61.6941	0	0	1.66043	242.09	-720.935	250	448.1	0	17.6167	15.8665	31.7189	1614205543046026	1
1256	0	0	256	1	1551.91	839.058	712.856	0	0	35.5315	51.2891	219.216	1459.74	27869.3	12206.9	-219.216	67.5785	54.7205	63.2055	0	0	1.63565	190.649	-698.486	250	459.482	0	16.3533	14.6709	29.941	1614205543066037	1
1257	0	0	257	1	1397.64	649.784	747.859	0	0	157.245	-2.48941	151.232	1313.63	27847.2	12061.3	-151.232	60.486	54.2144	61.7374	0	0	1.97264	235.869	-718.096	250	453.584	0	17.9343	16.4737	33.1126	1614205543086048	1
1263	0	0	263	1	1688.82	837.781	851.038	0	0	65.2428	-20.6803	162.477	1524.33	27739.9	11979.9	-162.477	69.7877	51.9121	58.471	0	0	1.00509	232.997	-715.625	250	444.1	0	15.4616	14.1458	28.6502	1614205543206113	1
1264	0	0	264	1	1151.29	634.116	517.169	0	0	47.4478	-91.7108	201.417	788.792	27658	12050.9	-201.417	36.5341	52.1071	58.8029	0	0	0.145456	183.646	-686.371	250	216.42	0	28.1347	25.7323	50.7099	1614205543226124	1
1265	0	0	265	1	1125.87	544.32	581.546	0	0	11.3725	39.3797	124.878	868.481	27694.1	12019.5	-124.878	40.2756	51.1326	57.4714	0	0	1.54941	225.514	-704.724	250	310.168	0	25.0752	23.1406	46.8178	1614205543246135	1
1269	0	0	269	1	1213.24	471.678	741.558	0	0	14.0625	-18.0891	55.3689	967.296	27691.4	12076.9	-55.3689	45.0554	49.4765	57.4752	0	0	0.868386	191.43	-685.184	250	302.979	0	20.8691	20.2538	42.9649	1614205543326178	1
1270	0	0	270	1	1210.12	717.231	492.892	0	0	84.5718	212.039	67.8071	689.633	27720.6	12046.1	-67.8071	33.6319	51.1523	59.807	0	0	1.58959	222.398	-702.771	250	327.351	0	28.1944	27.4595	56.2603	1614205543346189	1
1273	0	0	273	1	1340.99	548.335	792.657	0	0	57.1915	-2.42032	126.4	991.833	27648.3	12061.3	-126.4	45.566	48.3668	56.5823	0	0	0.81378	249.631	-711.144	250	335.78	0	21.9536	20.4874	41.2442	1614205543406222	1
1275	0	0	275	1	1337.4	658.344	679.051	0	0	16.3394	-41.0682	186.16	1103.21	27589.5	12000.3	-186.16	50.8721	46.6677	54.6493	0	0	0.818557	202.498	-688.338	250	306.173	0	20.1641	18.0637	36.2885	1614205543446244	1
1279	0	0	279	1	1639.49	829.942	809.551	0	0	20.3683	59.6693	131.239	1204.57	27685.1	12098.9	-131.239	55.8694	47.9988	55.3577	0	0	1.46226	230.478	-703.492	250	379.117	0	18.2752	16.8212	34.1348	1614205543526287	1
1281	0	0	281	1	1103.96	523.189	580.773	0	0	41.1622	44.3717	63.7349	812.75	27664.3	12114.1	-63.7349	37.8124	48.522	57.0356	0	0	1.0383	165.083	-672.683	250	276.628	0	24.5235	23.6976	49.6958	1614205543566309	1
1288	0	0	288	1	1042.37	572.119	470.255	0	0	-38.9391	-15.8189	97.7287	808.276	27644.8	12074.7	-97.7287	37.9897	48.1658	53.1472	0	0	0.853106	207.983	-690.597	250	281.114	0	25.108	23.7217	48.5897	1614205543706386	1
1289	0	0	289	1	939.601	364.218	575.383	0	0	9.47629	-36.3619	116.434	558.742	27696	12095.2	-116.434	25.8764	50.4404	54.8009	0	0	1.23713	192.448	-682.372	250	225.733	0	37.1016	34.622	70.0751	1614205543726396	1
1291	0	0	291	1	934.744	530.734	404.01	0	0	2.54486	7.25618	87.4384	550.673	27702.9	12151.3	-87.4384	25.6311	48.78	55.6501	0	0	0.913966	202.55	-690.106	250	221.656	0	36.3893	34.599	70.4032	1614205543766418	1
1293	0	0	293	1	792.427	378.816	413.611	0	0	2.11758	100.023	216.659	526.105	27803	12257.8	-216.659	24.6765	47.1953	55.2979	0	0	0.664732	193.476	-680.512	250	189.025	0	39.5564	35.4686	70.2345	1614205543806440	1
1296	0	0	296	1	1017.82	514.532	503.286	0	0	60.0756	71.1753	132.258	681.275	27844.7	12286.7	-132.258	31.4981	46.7808	53.8256	0	0	0.776416	214.032	-688.245	250	243.016	0	30.4366	28.2401	56.509	1614205543866473	1
1297	0	0	297	1	1034.95	564.684	470.261	0	0	-15.6285	53.3918	250.233	814.897	27820.8	12304.4	-250.233	38.455	46.7307	53.5454	0	0	0.905574	208.626	-687.393	250	240.779	0	25.5356	22.8393	48.4688	1614205543886484	1
1299	0	0	299	1	1116.9	585.369	531.535	0	0	76.9029	24.9898	205.596	759.225	27728.2	12233.2	-205.596	34.8689	45.0585	52.0988	0	0	0.596199	194.598	-677.172	250	251.314	0	27.8141	24.988	49.6838	1614205543926505	1
1300	0	0	300	1	1096.9	641.189	455.713	0	0	99.6484	59.9787	234.391	765.999	27605.8	12297.9	-234.391	35.5113	45.5311	52.4734	0	0	0.773537	201.139	-681.393	250	243.705	0	27.3239	24.4503	50.2089	1614205543946516	1
1301	0	0	301	1	826.223	432.727	393.496	0	0	60.5805	45.2712	272.613	444.044	27744.6	12312.6	-272.613	20.8643	46.1866	53.7699	0	0	0.407036	170.353	-666.456	250	214.766	0	43.9457	40.108	88.7526	1614205543966527	1
1302	0	0	302	1	930.93	322.808	608.122	0	0	91.2192	76.6254	95.1773	566.861	27713.9	12081.9	-95.1773	26.3296	45.762	54.1529	0	0	0.801021	221.679	-691.705	250	321.924	0	35.111	33.1945	67.0089	1614205543986538	1
1308	0	0	308	1	696.719	263.522	433.197	0	0	95.3095	12.9723	-63.3524	501.806	27809.5	11946.2	63.3524	23.9314	45.5448	51.9995	0	0	0.646126	190.744	-676.003	250	237.679	0	31.1687	32.1568	99.9477	1614205544106603	1
1311	0	0	311	1	843.716	404.95	438.767	0	0	4.90133	53.21	247.97	488.588	27800.2	12304.6	-247.97	22.9239	45.0896	53.0109	0	0	0.346768	194.555	-674.908	250	212.091	0	40.9649	36.6194	77.1135	1614205544166636	1
1312	0	0	312	1	1024	486.287	537.713	0	0	8.92762	52.5141	302.071	677.73	27796.2	12305.3	-302.071	32.5743	45.1438	53.0843	0	0	0.389095	185.674	-673.741	250	247.668	0	28.2276	25.9898	61.9931	1614205544186647	1
1314	0	0	314	1	852.883	422.73	430.153	0	0	17.4899	83.8334	148.924	525.263	27688	12274	-148.924	24.4293	44.0536	53.0559	0	0	0.539758	176.682	-668.247	250	207.091	0	38.8339	35.4701	69.6	1614205544226669	1
1320	0	0	320	1	978.977	345.6	633.377	0	0	79.8875	-31.3684	-87.2708	1061.36	27824.9	11890.9	87.2708	51.1779	42.7001	47.9317	0	0	0.541672	157.833	-656.516	250	408.585	0	14.9007	15.5156	52.7377	1614205544346734	1
1321	0	0	321	1	1122.86	450.502	672.358	0	0	75.7671	-35.7718	-35.6873	1187.27	27829	11895.3	35.6873	56.0316	42.0611	47.4846	0	0	0.25987	193.703	-672.787	250	487.49	0	14.2363	14.5598	39.1543	1614205544366745	1
1323	0	0	323	1	1021.01	462.935	558.077	0	0	-41.5781	46.4149	-63.8273	754.116	27846.7	11912.8	63.8273	36.707	44.6385	50.5571	0	0	0.865565	243.68	-695.229	250	366.152	0	20.7153	21.3504	64.7492	1614205544406767	1
1327	0	0	327	1	965.565	400.82	564.745	0	0	-16.1657	31.8987	255.83	469.029	27821.3	12226.3	-255.83	22.1417	43.9981	52.6943	0	0	0.524863	234.678	-689.551	250	243.45	0	41.8375	37.5422	80.5505	1614205544486810	1
1329	0	0	329	1	1058.72	547.126	511.598	0	0	2.0807	-7.49405	280.454	606.58	27803.1	12365.3	-280.454	28.7972	44.3933	51.7534	0	0	0.267299	290.094	-725.841	250	338.337	0	32.0119	29.2487	65.756	1614205544526832	1
1332	0	0	332	1	1030.48	402.915	627.565	0	0	-33.4284	1.64819	-57.8525	929.719	27838.6	11957.6	57.8525	44.9017	42.8497	51.0519	0	0	0.781681	175.034	-665.742	250	344.818	0	17.429	17.9797	51.7731	1614205544586865	1
1339	0	0	339	1	1127.5	548.739	578.765	0	0	-0.718536	89.913	138.576	805.463	27606.5	12267.9	-138.576	37.6866	44.625	52.1012	0	0	0.578865	268.885	-714.196	250	281.818	0	25.7757	23.6552	47.0052	1614205544726941	1
1340	0	0	340	1	881.874	387.852	494.022	0	0	-0.195406	74.4023	117.144	568.325	27606	12283.4	-117.144	26.5787	44.8181	51.4157	0	0	0.40142	231.909	-692.51	250	247.288	0	35.0026	32.5557	65.1318	1614205544746952	1
1343	0	0	343	1	876.379	337.198	539.181	0	0	-7.62413	10.6751	90.6038	650.449	27613.4	12347.2	-90.6038	30.3425	42.7058	51.2711	0	0	0.429307	205.736	-679.588	250	267.814	0	30.008	28.3288	57.1808	1614205544806985	1
1348	0	0	348	1	788.359	357.055	431.304	0	0	33.9881	95.7784	200.651	619.818	27671.5	12262.1	-200.651	28.8149	42.5863	49.7017	0	0	0.655009	181.848	-666.318	250	214.559	0	32.5692	29.4464	57.758	1614205544907039	1
1350	0	0	350	1	952.505	372.618	579.887	0	0	76.2188	101.658	144.63	779.596	27629.3	12355.8	-144.63	36.1826	41.3209	48.4942	0	0	0.329945	210.427	-676.991	250	270.782	0	25.8057	23.8563	47.1648	1614205544947061	1
1351	0	0	351	1	958.509	458.631	499.878	0	0	39.412	93.1599	166.447	767.703	27666.1	12264.7	-166.447	35.611	41.913	49.6467	0	0	0.280178	197.407	-673.775	250	243.052	0	26.5859	24.2832	47.8826	1614205544967072	1
1352	0	0	352	1	965.599	443.712	521.886	0	0	24.3233	21.4033	121.264	553.148	27780.8	12236.8	-121.264	25.5612	44.7755	51.5029	0	0	0.263439	248.759	-698.274	250	281.274	0	36.2534	33.7384	67.5791	1614205545267235	1
1353	0	0	353	1	965.599	443.712	521.886	0	0	24.3233	21.4033	121.264	553.148	27780.8	12236.8	-121.264	25.5612	44.7755	51.5029	0	0	0.263439	248.759	-698.274	250	281.274	0	36.2534	33.7384	67.5791	1614205545267235	1
1354	0	0	354	1	965.599	443.712	521.886	0	0	24.3233	21.4033	121.264	553.148	27780.8	12236.8	-121.264	25.5612	44.7755	51.5029	0	0	0.263439	248.759	-698.274	250	281.274	0	36.2534	33.7384	67.5791	1614205545267235	1
1355	0	0	355	1	965.599	443.712	521.886	0	0	24.3233	21.4033	121.264	553.148	27780.8	12236.8	-121.264	25.5612	44.7755	51.5029	0	0	0.263439	248.759	-698.274	250	281.274	0	36.2534	33.7384	67.5791	1614205545267235	1
1356	0	0	356	1	965.599	443.712	521.886	0	0	24.3233	21.4033	121.264	553.148	27780.8	12236.8	-121.264	25.5612	44.7755	51.5029	0	0	0.263439	248.759	-698.274	250	281.274	0	36.2534	33.7384	67.5791	1614205545267235	1
1357	0	0	357	1	965.599	443.712	521.886	0	0	24.3233	21.4033	121.264	553.148	27780.8	12236.8	-121.264	25.5612	44.7755	51.5029	0	0	0.263439	248.759	-698.274	250	281.274	0	36.2534	33.7384	67.5791	1614205545267235	1
1358	0	0	358	1	965.599	443.712	521.886	0	0	24.3233	21.4033	121.264	553.148	27780.8	12236.8	-121.264	25.5612	44.7755	51.5029	0	0	0.263439	248.759	-698.274	250	281.274	0	36.2534	33.7384	67.5791	1614205545267235	1
1359	0	0	359	1	965.599	443.712	521.886	0	0	24.3233	21.4033	121.264	553.148	27780.8	12236.8	-121.264	25.5612	44.7755	51.5029	0	0	0.263439	248.759	-698.274	250	281.274	0	36.2534	33.7384	67.5791	1614205545267235	1
1360	0	0	360	1	965.599	443.712	521.886	0	0	24.3233	21.4033	121.264	553.148	27780.8	12236.8	-121.264	25.5612	44.7755	51.5029	0	0	0.263439	248.759	-698.274	250	281.274	0	36.2534	33.7384	67.5791	1614205545267235	1
1361	0	0	361	1	965.599	443.712	521.886	0	0	24.3233	21.4033	121.264	553.148	27780.8	12236.8	-121.264	25.5612	44.7755	51.5029	0	0	0.263439	248.759	-698.274	250	281.274	0	36.2534	33.7384	67.5791	1614205545267235	1
1362	0	0	362	1	847.783	450.564	397.219	0	0	26.935	76.0468	232.228	503.305	27778.2	12281.8	-232.228	23.4764	45.511	50.0394	0	0	0.549683	196.331	-675.198	250	204.214	0	39.846	35.9355	72.5996	1614205545287246	1
1363	0	0	363	1	977.871	461.207	516.664	0	0	-7.096	111.547	117.049	767.745	27712.6	12246.3	-117.049	36.2517	42.2733	50.9811	0	0	0.78508	211.899	-680.78	250	266.388	0	26.0187	24.1304	48.1749	1614205545307257	1
1364	0	0	364	1	1032.25	554.674	477.58	0	0	55.1427	68.2677	180.637	744.131	27849.7	12289.6	-180.637	34.3046	43.4821	51.5781	0	0	0.426917	211.203	-682.822	250	253.121	0	27.9291	25.2781	50.1262	1614205545327268	1
1365	0	0	365	1	1216.36	515.439	700.92	0	0	-19.6032	5.82363	147.403	1212.52	27725.1	12352	-147.403	56.3824	42.6533	49.4295	0	0	0.609402	178.247	-670.574	250	324.294	0	17.5859	16.0275	32.3306	1614205545347279	1
1366	0	0	366	1	1233.19	633.327	599.859	0	0	37.4017	-28.8343	101.815	826.545	27668.1	12287	-101.815	38.1571	43.9078	50.6732	0	0	0.416368	202.758	-678.663	250	317.49	0	24.2808	22.9351	46.8055	1614205545367290	1
1367	0	0	367	1	1121.88	478.577	643.306	0	0	-0.305525	46.1448	165.92	900.026	27705.8	12311.7	-165.92	41.7322	42.8376	51.7318	0	0	0.498834	207.084	-681.951	250	375.542	0	23.5276	21.0707	42.0848	1614205545387301	1
1368	0	0	368	1	1332.3	655.77	676.532	0	0	-24.2449	-4.40786	236.003	836.734	27829.4	12262.6	-236.003	39.2773	44.174	51.5146	0	0	0.285893	249.879	-703.134	250	307.334	0	24.7288	22.1647	45.8683	1614205545407312	1
1369	0	0	369	1	1014.89	482.675	532.212	0	0	23.2525	98.5896	256.877	920.941	27781.9	12358.9	-256.877	43.4831	41.3626	49.2762	0	0	0.583391	192.483	-671.603	250	304.056	0	21.613	19.6629	42.0738	1614205545427323	1
1370	0	0	370	1	1187.87	552.895	634.973	0	0	79.4202	86.0227	145.819	1225.99	27725.7	12371.5	-145.819	56.701	40.9437	49.2007	0	0	0.526834	238.704	-696.698	250	397.324	0	17.1968	15.8083	31.7801	1614205545447334	1
1371	0	0	371	1	1151.86	606.751	545.105	0	0	31.5172	10.4224	314.268	824.943	27773.6	12347.4	-314.268	39.7281	43.3765	50.0766	0	0	0.461706	190.505	-674.023	250	298.338	0	22.7116	21.3762	52.366	1614205545467344	1
1372	0	0	372	1	1037.13	448.004	589.125	0	0	42.8912	11.0926	230.881	737.988	27861.9	12346.7	-230.881	34.1338	43.2469	50.4142	0	0	0.252958	218.876	-683.101	250	279.297	0	27.6211	25.0021	51.1475	1614205545487355	1
1373	0	0	373	1	818.616	318	500.616	0	0	66.1189	-8.46951	-102.299	680.688	27838.7	11868	102.299	33.0837	41.962	47.5499	0	0	0.595511	214.51	-676.994	250	286.212	0	21.7081	22.8724	83.8201	1614205545507366	1
1374	0	0	374	1	976.734	441.47	535.264	0	0	94.8994	36.3677	93.3475	604.749	27610.6	12321.5	-93.3475	27.9315	43.6862	50.0197	0	0	0.19725	209.653	-676.152	250	269.257	0	32.1638	30.3761	61.9498	1614205545527377	1
1375	0	0	375	1	892.501	484.806	407.694	0	0	62.085	97.111	123.006	695.743	27643.4	12360.4	-123.006	32.3635	42.6874	48.7866	0	0	0.288184	203.103	-674.228	250	266.886	0	28.3452	26.6341	53.0486	1614205545547388	1
1377	0	0	377	1	840.923	471.876	369.047	0	0	82.9102	84.0199	265.051	804.068	27821.9	12373.5	-265.051	37.7943	41.6743	48.8745	0	0	0.333976	219.72	-685.931	250	305.174	0	24.4007	22.2659	48.3493	1614205545587410	1
1378	0	0	378	1	1078.39	489.24	589.151	0	0	51.504	54.6939	175.929	791.507	27753.6	12303.1	-175.929	36.4286	43.4987	50.9932	0	0	0.294561	237.154	-696.911	250	286.218	0	26.3456	23.8443	47.4154	1614205545607421	1
1379	0	0	379	1	960.301	491.175	469.126	0	0	8.24816	40.2782	201.163	741.625	27697.2	12317.6	-201.163	34.3523	43.0145	49.0176	0	0	0.198475	192.208	-671.824	250	248.252	0	27.8246	24.7908	49.2396	1614205545627432	1
1380	0	0	380	1	962.003	522.683	439.32	0	0	-21.5281	23.0402	250.422	552.49	27727	12334.8	-250.422	26.0556	43.918	50.5377	0	0	0.46072	239.282	-693.105	250	277.309	0	35.7702	32.1089	67.6784	1614205545647443	1
1382	0	0	382	1	843.557	369.842	473.715	0	0	111.023	80.651	188.351	607.336	27694.1	12376.8	-188.351	28.0416	41.5533	47.6769	0	0	0.285743	249.473	-696.557	250	282.887	0	33.0262	29.8183	58.3904	1614205545687464	1
1383	0	0	383	1	945.723	584.379	361.344	0	0	23.7581	25.9706	324.657	505.235	27681.7	12331.9	-324.657	24.5276	40.9397	50.1316	0	0	0.21877	234.359	-687.485	250	232.109	0	34.5318	32.5984	84.0752	1614205545707475	1
1388	0	0	388	1	721.5	335.148	386.352	0	0	55.6273	105.947	235.436	522.63	27749.5	12351.6	-235.436	24.4476	40.3578	48.4406	0	0	0.163384	176.3	-658.781	250	225.76	0	36.7364	33.3881	68.1409	1614205545807530	1
1389	0	0	389	1	807.298	359.094	448.205	0	0	27.9775	77.8214	243.451	675.129	27777.2	12379.7	-243.451	31.5961	40.9137	46.071	0	0	0.508444	235.894	-682.44	250	299.011	0	28.778	26.0503	53.9974	1614205545827541	1
1390	0	0	390	1	856.647	430.869	425.778	0	0	108.757	364.916	256.271	568.429	27596.7	11992.9	-256.271	30.9696	41.8803	49.6797	0	0	0.713735	201.601	-673.661	250	253.691	0	30.249	29.6191	58.0604	1614205545847551	1
1391	0	0	391	1	972.204	436.804	535.399	0	0	-17.3232	-14.6064	168.965	622.09	27623.1	12073.5	-168.965	28.8702	42.1478	49.3165	0	0	0.870368	223.773	-685.34	250	244.787	0	32.7255	29.5127	58.3212	1614205545867562	1
1393	0	0	393	1	1098.2	586.54	511.657	0	0	15.4183	72.4973	108.078	686.453	27690.1	12285.3	-108.078	32.0257	43.2227	47.7627	0	0	0.337038	292.476	-718.395	250	287.756	0	28.3269	26.5629	53.8833	1614205545907584	1
1396	0	0	396	1	1022.88	460.348	562.53	0	0	98.9312	16.3857	224.065	513.5	27706.2	12042.5	-224.065	23.658	42.6002	49.035	0	0	0.508925	211.289	-680.318	250	222.858	0	39.015	35.0714	70.4696	1614205545967617	1
1397	0	0	397	1	1103.66	547.251	556.41	0	0	67.5749	54.2955	118.653	666.423	27637.9	12303.5	-118.653	30.7688	42.0425	50.2633	0	0	0.0713897	218.902	-687.212	250	276.413	0	29.8635	27.7807	55.7803	1614205545987628	1
1402	0	0	402	1	797.218	323.571	473.647	0	0	90.9817	35.797	-80.6218	511.834	27813.8	11923.4	80.6218	24.65	43.4486	52.3537	0	0	1.09497	177.844	-666.289	250	243.78	0	30.0296	30.983	102.606	1614205546087682	1
1403	0	0	403	1	1082.96	541.912	541.044	0	0	-9.25877	25.7983	176.794	512.755	27714.7	12033.1	-176.794	23.7806	43.0815	50.1976	0	0	0.855791	255.678	-698.195	250	313.418	0	39.634	35.5685	70.0209	1614205546107693	1
1404	0	0	404	1	1090.4	499.687	590.714	0	0	38.0891	0.911597	157.51	537.697	27667.4	12057.9	-157.51	24.6881	43.5284	50.7179	0	0	0.981548	209.901	-680.546	250	256.685	0	37.8305	34.7225	68.3654	1614205546127704	1
1405	0	0	405	1	1025.21	490.262	534.946	0	0	6.082	51.1304	119.069	531.829	27699.4	12007.7	-119.069	24.7426	42.9188	49.7737	0	0	0.787599	269.364	-704.421	250	293.01	0	37.027	34.1797	68.7508	1614205546147715	1
1413	0	0	413	1	891.747	428.848	462.9	0	0	80.3929	58.1231	242.219	558.426	27824.4	12200.1	-242.219	25.9408	40.0519	47.5506	0	0	0.26695	226.761	-678.19	250	251.425	0	34.6149	31.1366	64.9488	1614205546307802	1
1416	0	0	416	1	967.94	469.661	498.279	0	0	70.2859	45.8284	275.284	812.016	27834.5	12312	-275.284	38.1837	39.2334	46.4725	0	0	0.130903	210.047	-672.068	250	267.603	0	23.4263	21.3686	47.9709	1614205546367835	1
1417	0	0	417	1	803.036	444.956	358.08	0	0	-49.3818	126.64	253.576	601.269	27854.5	12330.9	-253.576	29.085	40.8513	46.1886	0	0	0.525043	218.206	-676.52	250	249.801	0	31.2082	28.1448	59.5615	1614205546387846	1
1420	0	0	420	1	889.946	494.358	395.587	0	0	-0.672365	93.6764	147.87	655.292	27805.8	12264.2	-147.87	30.6551	36.5178	44.2979	0	0	0.3633	209.547	-663.151	250	219.625	0	29.1546	26.5741	52.6136	1614205546447878	1
1421	0	0	421	1	1020.43	533.974	486.452	0	0	-2.63757	71.4603	284.941	604.193	27807.8	12286.4	-284.941	28.9012	40.2097	46.4844	0	0	0.687588	259.454	-692.981	250	230.483	0	30.551	27.8445	63.1853	1614205546467889	1
1422	0	0	422	1	833.103	420.601	412.503	0	0	-25.8287	35.787	230.9	604.57	27831	12322.1	-230.9	28.3988	40.9019	47.4908	0	0	0.37674	182.981	-664.391	250	226.731	0	32.4054	28.8723	59.2386	1614205546487900	1
1423	0	0	423	1	1135.4	605.315	530.081	0	0	-23.744	66.2736	108.959	686.99	27729.2	12092.2	-108.959	32.3154	42.813	47.6706	0	0	0.879616	206.997	-678.971	250	320.552	0	28.1829	26.328	53.4793	1614205546507911	1
1426	0	0	426	1	957.065	454.932	502.133	0	0	-8.2106	-3.35966	242.89	602.333	27813.4	12261.5	-242.89	28.2122	38.1989	46.2638	0	0	0.37279	202.19	-666.583	250	232.684	0	31.7314	28.4444	59.5778	1614205546567944	1
1427	0	0	427	1	1012.58	495.522	517.06	0	0	169.466	284.025	177.998	531.397	27635.7	11974.2	-177.998	26.8366	39.8859	46.5302	0	0	0.888924	225.384	-679.367	250	261.293	0	34.3229	31.6615	60.9409	1614205546587955	1
1429	0	0	429	1	1200.2	677.213	522.984	0	0	-0.21192	35.6059	236.999	754.747	27705.7	12023.3	-236.999	35.2723	39.5926	45.6555	0	0	0.928935	262.898	-703.041	250	295.069	0	26.111	23.304	48.3689	1614205546627976	1
1430	0	0	430	1	1031.37	518.216	513.155	0	0	64.5462	29.8881	305.128	763.795	27840.3	12328	-305.128	36.4758	40.1215	46.6987	0	0	0.106866	264.594	-703.525	250	309.467	0	23.9701	22.3523	53.6516	1614205546647987	1
1436	0	0	436	1	621.607	237.102	384.505	0	0	24.6918	85.9203	223.031	400.309	27780.4	12371.6	-223.031	18.6681	38.1657	46.3462	0	0	0.0971738	193.994	-656.829	250	176.484	0	46.8876	42.2499	84.627	1614205546768053	1
1441	0	0	441	1	788.689	446.565	342.123	0	0	61.1082	110.816	166.613	480.767	27644.4	12247	-166.613	22.3421	39.2488	46.0387	0	0	0.389207	220.609	-671.542	250	242.613	0	39.9147	36.5258	71.3441	1614205546868107	1
1443	0	0	443	1	774.642	356.367	418.275	0	0	26.6901	62.9485	206.914	538.76	27678.8	12294.9	-206.914	24.9555	39.1135	45.8257	0	0	0.0562103	184.107	-658.001	250	235.028	0	36.037	32.247	63.9222	1614205546908129	1
1444	0	0	444	1	886.439	478.975	407.464	0	0	-61.1294	73.8964	302.531	488.647	27666.9	12283.9	-302.531	24.0323	38.3624	45.8252	0	0	0.521327	215.659	-670.314	250	236.703	0	35.2759	32.4817	77.5307	1614205546928140	1
1445	0	0	445	1	839.085	531.39	307.696	0	0	42.0418	28.4921	222.745	546.122	27663.4	12329.3	-222.745	25.2313	39.8121	45.3216	0	0	0.0496351	243.694	-685.6	250	283.979	0	35.4283	31.9003	64.0878	1614205546948151	1
1446	0	0	446	1	778.347	389.701	388.646	0	0	-23.6918	-2.6623	132.489	564	27629.5	12360.5	-132.489	26.2853	40.1765	46.5042	0	0	0.575046	196.436	-664.64	250	252.818	0	34.3175	31.6658	62.8035	1614205546968162	1
1447	0	0	447	1	814.185	358.872	455.313	0	0	39.1852	46.224	151.186	572.873	27666.3	12311.6	-151.186	26.3973	38.0717	44.374	0	0	0.440343	212.37	-668.815	250	218.342	0	33.4781	30.5926	60.7691	1614205546988173	1
1448	0	0	448	1	731.297	376.032	355.265	0	0	-1.90237	33.4119	215.967	420.245	27607.7	12324.4	-215.967	19.5436	38.005	45.6526	0	0	0.334025	168.989	-647.68	250	191.814	0	45.2954	40.223	80.2833	1614205547008184	1
1449	0	0	449	1	649.658	343.371	306.287	0	0	51.6603	76.9907	111.28	415.45	27653.8	12280.9	-111.28	19.2924	38.7508	45.846	0	0	0.0481373	211.133	-665.582	250	210.526	0	44.3385	41.7165	83.1982	1614205547028194	1
1452	0	0	452	1	801.566	444.672	356.894	0	0	-22.6041	42.9606	230.073	535.674	27728.1	12314.9	-230.073	25.1483	37.2309	43.6994	0	0	0.471764	214.29	-666.954	250	261.627	0	35.0427	31.1413	63.729	1614205547088227	1
1453	0	0	453	1	852.705	347.78	504.924	0	0	6.37074	96.6804	106.775	507.324	27699.1	12261.2	-106.775	23.8293	38.1017	43.4865	0	0	0.215455	232.643	-676.377	250	230.255	0	35.8483	33.6746	67.4843	1614205547108238	1
1454	0	0	454	1	919.907	508.596	411.311	0	0	57.6509	-12.9977	137.589	617.043	27647.8	12370.8	-137.589	28.3077	39.2313	44.4756	0	0	0.0766683	218.109	-673.196	250	259.788	0	31.2312	29.0331	57.791	1614205547128249	1
1455	0	0	455	1	1058.32	478.155	580.164	0	0	59.2195	1.49603	199.627	912.762	27546.6	12356.3	-199.627	41.8808	37.2602	43.5285	0	0	0.285358	183.77	-655.299	250	302.953	0	21.7777	19.7687	39.3925	1614205547148260	1
1456	0	0	456	1	1007.08	446.166	560.913	0	0	30.8986	-12.6913	151.354	833.411	27574.9	12370.5	-151.354	38.3067	37.3098	44.8317	0	0	0.533489	204.66	-667.598	250	290.888	0	23.7375	21.7722	43.4042	1614205547168271	1
1457	0	0	457	1	1037.59	474.742	562.851	0	0	70.1631	-23.7363	147.919	958.877	27535.7	12381.6	-147.919	43.9205	37.8306	44.0296	0	0	0.219724	191.863	-660.128	250	323.858	0	20.8288	19.1907	38.6037	1614205547188282	1
1458	0	0	458	1	1144.13	584.177	559.949	0	0	56.4996	55.1019	236.565	1196.2	27549.3	12402.4	-236.565	55.5175	36.3515	42.6551	0	0	0.836096	203.544	-666.623	250	435.292	0	16.6186	15.0166	31.4541	1614205547208292	1
1459	0	0	459	1	1044.27	549.211	495.059	0	0	35.1754	75.9577	271.519	1179.87	27570.6	12381.5	-271.519	55.7361	36.2377	43.1269	0	0	1.03297	200.998	-664.59	250	404.127	0	16.2986	14.9221	33.1143	1614205547228303	1
1460	0	0	460	1	1378.37	666.294	712.08	0	0	45.0608	62.3969	245.455	1279.24	27560.8	12395.1	-245.455	59.6487	36.5264	44.5831	0	0	0.774313	186.105	-662.306	250	390.613	0	15.665	14.1724	30.2367	1614205547248314	1
1461	0	0	461	1	1276.86	612.827	664.028	0	0	35.0707	-30.124	204.673	1233.71	27570.8	12388	-204.673	56.8055	37.3639	44.8937	0	0	0.66496	201.689	-668.83	250	355.251	0	16.7164	15.0416	30.5301	1614205547268325	1
1462	0	0	462	1	1304.59	689.811	614.776	0	0	43.5385	-4.601	199.188	1386.61	27562.3	12362.4	-199.188	63.7042	34.7984	43.5403	0	0	0.553875	188.971	-665.756	250	426.044	0	14.8294	13.3937	27.2043	1614205547288336	1
1463	0	0	463	1	1195.89	617.774	578.115	0	0	10.9532	7.5018	268.775	1128.23	27594.9	12350.3	-268.775	53.1642	36.1958	42.1896	0	0	0.732578	204.198	-663.442	250	362.612	0	17.1011	15.533	34.2323	1614205547308347	1
1464	0	0	464	1	1151.46	516.264	635.197	0	0	43.4724	13.2227	209.517	1009.06	27562.3	12344.6	-209.517	46.4508	37.7301	44.2519	0	0	0.563529	206.613	-670.329	250	374.743	0	19.9369	18.0197	36.2562	1614205547328358	1
1465	0	0	465	1	1269.87	669.684	600.185	0	0	73.1454	-23.1224	283.885	943.513	27532.7	12381	-283.885	44.5152	37.7992	43.2744	0	0	0.0447746	209.707	-670.526	250	334.423	0	19.9077	18.3832	41.7653	1614205547348369	1
1467	0	0	467	1	1093.9	514.573	579.326	0	0	51.9983	72.9776	175.589	1054.32	27553.8	12384.5	-175.589	48.6508	36.5699	42.0301	0	0	0.591891	224.875	-673.136	250	338.233	0	18.8301	17.1601	34.359	1614205547388391	1
1468	0	0	468	1	1144.87	542.431	602.443	0	0	-19.0016	71.1556	215.027	1106.72	27525.2	12386.3	-215.027	51.9096	35.6705	43.207	0	0	0.865953	234.465	-681.802	250	390.592	0	17.9666	16.0349	32.6581	1614205547408401	1
1469	0	0	469	1	1198.57	644.551	554.022	0	0	47.9412	-25.7551	216.312	1011.08	27557.9	12383.6	-216.312	46.577	38.219	43.6655	0	0	0.211462	186.699	-661.686	250	305.844	0	19.8497	17.9504	36.3765	1614205547428412	1
1470	0	0	470	1	1317.79	744.17	573.624	0	0	46.8415	-24.4942	323.956	1179.56	27559	12382.3	-323.956	57.1426	35.9616	43.6979	0	0	0.308475	216.279	-670.029	250	420.514	0	15.2544	14.4986	36.9548	1614205547448423	1
1471	0	0	471	1	1113.52	549.988	563.533	0	0	52.7636	-27.3291	232.681	1146.8	27553.1	12385.2	-232.681	53.0299	37.0277	44.1179	0	0	0.206125	171.091	-654.601	250	425.225	0	17.4912	15.8213	32.9855	1614205547468434	1
1472	0	0	472	1	988.088	641.394	346.694	0	0	-17.0908	-8.32191	256.203	993.881	27523.3	12366.2	-256.203	46.8871	38.7767	44.3606	0	0	0.777557	205.835	-670.049	250	325.072	0	19.7426	17.8693	38.346	1614205547488445	1
1473	0	0	473	1	1078.79	603.779	475.015	0	0	-34.1008	48.9341	269.375	1261.15	27540.3	12408.6	-269.375	60.2627	36.7601	44.0049	0	0	0.843909	199.046	-668.691	250	490.23	0	15.4785	13.9936	31.2219	1614205547508456	1
1474	0	0	474	1	904.636	481.598	423.038	0	0	-25.7392	-19.7473	293.428	735.866	27531.9	12377.6	-293.428	35.4397	38.9978	43.5009	0	0	0.360674	217.349	-673.637	250	299.775	0	24.7091	22.8189	52.6484	1614205547528467	1
1475	0	0	475	1	1132.51	639.717	492.793	0	0	63.0977	13.5452	212.496	1106.58	27542.7	12344.3	-212.496	50.8812	37.9867	44.0692	0	0	0.0843052	198.674	-670.495	250	398.384	0	18.3598	16.6114	33.5754	1614205547548478	1
1476	0	0	476	1	860.408	484.23	376.178	0	0	40.8223	41.7273	340.013	724.343	27565	12316.1	-340.013	35.464	37.648	44.5568	0	0	0.37097	187.488	-659.231	250	268.759	0	23.297	22.4107	60.3823	1614205547568489	1
1477	0	0	477	1	856.83	401.664	455.165	0	0	60.8309	94.3786	215.513	846.503	27545	12363.1	-215.513	39.3162	37.1216	44.348	0	0	0.486675	172.055	-651.308	250	297.366	0	23.0557	20.9397	41.9373	1614205547588500	1
1478	0	0	478	1	725.427	333.326	392.101	0	0	-41.9479	62.9687	273.696	688.038	27548.1	12394.5	-273.696	33.0737	37.3665	44.8367	0	0	0.485489	190.871	-660.036	250	303.02	0	26.5139	24.1073	53.8162	1614205547608510	1
1479	0	0	479	1	611.639	327.384	284.255	0	0	-22.8085	57.2119	260.549	557.636	27529	12400.3	-260.549	26.4798	36.7462	44.4084	0	0	0.523502	237.069	-675.041	250	304.789	0	32.6698	29.5005	64.0214	1614205547628521	1
1480	0	0	480	1	739.912	342.699	397.213	0	0	-11.7855	26.7178	253.605	503.073	27517.9	12331.1	-253.605	23.6942	38.6825	45.5654	0	0	0.428606	201.542	-667.313	250	259.394	0	37.1231	33.4257	71.1508	1614205547648532	1
1481	0	0	481	1	788.957	345.881	443.076	0	0	-41.1478	83.158	208.076	698.577	27547.3	12374.3	-208.076	33.0252	35.3758	43.5612	0	0	0.669485	227.861	-669.039	250	259.551	0	27.1049	24.2593	48.4425	1614205547668543	1
1482	0	0	482	1	918.287	492.943	425.344	0	0	27.8101	-7.01441	277.163	679.565	27478.3	12364.9	-277.163	32.0596	36.1615	44.6323	0	0	0.40428	201.975	-662.422	250	262.01	0	26.7036	24.6289	55.5672	1614205547688554	1
1483	0	0	483	1	852.3	452.737	399.564	0	0	21.1548	65.2022	212.071	813.139	27485	12392.3	-212.071	37.7409	35.4829	44.6178	0	0	0.687284	211.321	-664.741	250	321.167	0	23.8729	21.4185	43.2656	1614205547708565	1
1484	0	0	484	1	709.145	297.408	411.737	0	0	2.31988	65.5204	222.681	434.372	27703.2	12292.3	-222.681	20.2782	37.0105	43.4469	0	0	0.130293	189.135	-655.544	250	203.666	0	42.9483	38.161	76.682	1614205547728576	1
1485	0	0	485	1	794.588	420.343	374.244	0	0	42.9915	91.8796	184.978	574.601	27562.8	12266	-184.978	26.6337	36.3712	43.9463	0	0	0.0880598	222.003	-670.742	250	259.564	0	33.0506	30.0301	58.9514	1614205547748587	1
1486	0	0	486	1	773.519	365.827	407.691	0	0	7.19507	9.66104	226.224	614.384	27598.6	12348.2	-226.224	28.5429	36.0203	40.959	0	0	0.536105	198.416	-655.265	250	280.878	0	30.5477	27.3979	55.2809	1614205547768598	1
1487	0	0	487	1	749.398	335.124	414.273	0	0	-19.91	-17.0264	294.985	513.464	27526.1	12374.9	-294.985	24.7072	36.7798	43.6894	0	0	0.361463	223.135	-668.947	250	224.303	0	33.7899	31.2636	73.1522	1614205547788609	1
1488	0	0	488	1	623.394	304.006	319.387	0	0	-16.0112	22.8321	253.269	427.766	27621.8	12335	-253.269	20.1633	38.1301	43.8169	0	0	0.398988	169.597	-645.027	250	215.277	0	42.8746	38.5245	81.3676	1614205547808619	1
1490	0	0	490	1	719.723	322.285	397.437	0	0	5.08413	49.3533	257.177	538.641	27501.1	12408.1	-257.177	25.346	34.9211	41.9915	0	0	0.446159	217.145	-662.986	250	269.467	0	33.3431	30.0871	64.8028	1614205547848641	1
1492	0	0	492	1	848.236	516.451	331.785	0	0	74.8794	-0.494287	319.631	558.823	27630.6	12358.3	-319.631	26.9167	36.8209	42.5896	0	0	0.449322	183.011	-651.412	250	257.156	0	30.2846	28.6837	71.397	1614205547888663	1
1493	0	0	493	1	820.432	495.492	324.94	0	0	46.252	66.8147	211.628	553.282	27559.6	12291	-211.628	25.5949	36.2553	43.1089	0	0	0.419759	229.138	-671.242	250	260.893	0	34.0008	30.6147	61.0808	1614205547908674	1
1494	0	0	494	1	938.084	550.813	387.271	0	0	-42.5374	27.665	274.056	588.578	27648.4	12330.2	-274.056	28.2199	36.2708	42.671	0	0	0.431471	236.122	-670.269	250	261.767	0	30.3066	27.4529	61.1433	1614205547928685	1
1495	0	0	495	1	814.485	448.074	366.411	0	0	-13.897	89.3432	324.483	697.157	27619.7	12368.2	-324.483	34.2839	33.9921	40.7562	0	0	0.242415	221.562	-663.066	250	337.261	0	23.6845	22.3824	56.4704	1614205547948696	1
1496	0	0	496	1	623.489	340.874	282.615	0	0	47.6924	25.9949	339.074	522.299	27558.1	12331.8	-339.074	25.5251	35.2769	41.1805	0	0	0.40431	177.853	-644.556	250	275.948	0	30.6094	29.5621	79.325	1614205547968707	1
1497	0	0	497	1	668.18	425.643	242.537	0	0	-34.3985	13.8326	363.801	546.926	27540.6	12344	-363.801	27.5929	34.9961	42.264	0	0	0.17074	205.767	-661.23	250	261.877	0	27.9118	27.7049	82.6861	1614205547988717	1
1498	0	0	498	1	581.423	269.533	311.89	0	0	-24.9202	34.6101	165.834	526.262	27531.1	12323.2	-165.834	24.5335	36.2275	41.6559	0	0	0.471847	178.83	-650.561	250	224.47	0	35.5461	32.1045	63.5827	1614205548008728	1
1500	0	0	500	1	613.694	241.382	372.312	0	0	21.5649	13.1117	150.467	291.01	27584.3	12344.7	-150.467	13.4071	36.3925	43.294	0	0	0.229639	153.367	-633.012	250	176.371	0	63.1668	57.8832	112.871	1614205548048750	1
1501	0	0	501	1	813.387	376.63	436.757	0	0	36.1697	-6.85272	307.505	641.989	27669.3	12364.7	-307.505	30.775	33.9638	40.721	0	0	0.147566	204.717	-654.357	250	293.975	0	26.2899	24.632	59.5522	1614205548068761	1
1502	0	0	502	1	717.445	417.791	299.654	0	0	23.5892	48.6702	184.572	550.852	27582.2	12408.8	-184.572	25.4309	34.3269	40.6617	0	0	0.126152	209.135	-654.126	250	273.206	0	33.6903	30.2949	59.788	1614205548088772	1
1503	0	0	503	1	511.292	310.297	200.995	0	0	-55.7871	0.537825	292.007	342.15	27561.9	12357.3	-292.007	16.6215	36.9801	44.3855	0	0	0.574958	185.707	-657.583	250	221.765	0	49.431	45.7083	106.068	1614205548108783	1
1504	0	0	504	1	583.14	305.282	277.858	0	0	62.9981	74.2826	203.601	511.722	27642.5	12383.2	-203.601	23.6379	35.2883	40.9289	0	0	0.0687805	179.037	-643.015	250	262.046	0	36.0775	32.5956	64.1591	1614205548128794	1
1506	0	0	506	1	645.516	279.126	366.39	0	0	51.5921	76.6087	97.64	499.596	27653.9	12380.9	-97.64	23.2389	35.3317	41.318	0	0	0.265867	182.65	-646.645	250	246.329	0	35.1487	33.4083	67.3166	1614205548168816	1
1508	0	0	508	1	706.761	335.928	370.833	0	0	35.1302	33.3918	159.436	527.695	27670.3	12324.4	-159.436	24.284	37.0066	42.0113	0	0	0.0804187	173.946	-644.595	250	214.089	0	35.6644	32.5265	64.3618	1614205548208837	1
1509	0	0	509	1	725.107	344.748	380.359	0	0	-11.5723	6.40858	234.254	487.869	27517.7	12351.4	-234.254	22.8122	33.7943	42.9617	0	0	0.243634	195.37	-651.746	250	234.206	0	37.222	33.4058	68.9605	1614205548228848	1
1511	0	0	511	1	700.759	384.206	316.553	0	0	-35.0598	57.361	142.2	478.24	27640.9	12300.5	-142.2	22.4591	36.0841	41.4976	0	0	0.436055	218.901	-663.215	250	268.018	0	38.226	34.8387	69.2728	1614205548268870	1
1512	0	0	512	1	728.748	312.893	415.855	0	0	-17.4177	15.1953	294.119	358.556	27722.9	12342.6	-294.119	17.2272	35.4673	42.0909	0	0	0.282682	193.796	-651.325	250	200.228	0	46.8035	43.0246	100.288	1614205548288881	1
1513	0	0	513	1	737.417	369.423	367.994	0	0	82.7087	80.0362	111.731	527.554	27622.8	12377.5	-111.731	24.4692	35.539	41.4453	0	0	0.312707	253.128	-668.756	250	269.732	0	34.1532	32.058	64.0746	1614205548308892	1
1514	0	0	514	1	748.104	416.755	331.349	0	0	51.4018	-4.50738	149.163	362.968	27753.7	12362.3	-149.163	16.6467	36.4101	41.9661	0	0	0.140021	208.085	-661.133	250	236.406	0	50.4401	46.6594	91.6261	1614205548328903	1
1515	0	0	515	1	523.97	315.591	208.38	0	0	-16.8016	56.8963	226.808	500.141	27622.6	12400.6	-226.808	23.4568	35.9142	41.3098	0	0	0.370989	147.896	-630.297	250	235.61	0	36.7489	32.7417	66.2598	1614205548348914	1
1516	0	0	516	1	799.913	434.679	365.234	0	0	12.9218	-11.3486	155.633	605.065	27792.2	12369.2	-155.633	27.8901	35.2177	40.7977	0	0	0.201676	194.133	-653.858	250	241.543	0	30.9633	28.2466	56.0732	1614205548368925	1
1517	0	0	517	1	841.032	480.939	360.094	0	0	44.971	8.64051	223.805	546.475	27760.2	12349.2	-223.805	25.2221	35.8538	42.1496	0	0	0.461754	197.421	-653.5	250	269.666	0	34.041	30.789	62.1146	1614205548388935	1
1520	0	0	520	1	697.103	282.491	414.612	0	0	-6.27905	38.7385	359.802	343.493	27612.1	12319.1	-359.802	17.167	35.3509	42.5693	0	0	0.0258719	217.973	-661.036	250	213.148	0	44.0026	42.8495	127.02	1614205548448968	1
1530	0	0	530	1	607.294	385.6	221.694	0	0	-1.34218	43.704	265.59	407.398	27507.5	12314.1	-265.59	19.2532	34.3782	39.6474	0	0	0.186479	195.473	-646.981	250	237.03	0	42.4655	38.363	83.5318	1614205548649077	1
1536	0	0	536	1	747.365	349.243	398.122	0	0	57.7084	59.656	237.128	456.073	27548.1	12397.8	-237.128	21.1797	33.9164	41.8262	0	0	0.0770891	225.62	-661.923	250	239.854	0	39.2163	35.4787	73.4038	1614205548769142	1
1538	0	0	538	1	497.609	241.359	256.25	0	0	9.37072	28.5429	224.492	303.655	27496.8	12329.3	-224.492	14.1078	35.4516	42.499	0	0	0.18031	214.087	-659.956	250	222.774	0	59.5094	53.3072	107.339	1614205548809164	1
1539	0	0	539	1	533.675	212.859	320.816	0	0	-22.3429	27.5613	198.722	285.804	27628.2	12330.3	-198.722	13.3226	34.8866	40.2988	0	0	0.136511	185.629	-643.695	250	167.955	0	62.7295	55.9802	109.409	1614205548829175	1
1547	0	0	547	1	663.294	410.135	253.16	0	0	-49.9797	52.553	278.277	393.366	27456.5	12404.9	-278.277	18.9816	34.2725	41.13	0	0	0.193323	209.605	-653.565	250	247.473	0	42.6368	38.9927	88.0981	1614205548989262	1
1548	0	0	548	1	607.764	349.836	257.928	0	0	-14.8222	55.0401	291.558	473.881	27521	12402.5	-291.558	22.7721	32.3655	39.0395	0	0	0.0781954	211.769	-650.94	250	292.115	0	34.7707	31.9621	74.3597	1614205549009273	1
1550	0	0	550	1	729.343	402.034	327.309	0	0	190.958	83.5311	227.224	467.732	27713.8	12374	-227.224	22.0057	34.265	40.6503	0	0	0.310457	201.736	-649.193	250	240.399	0	38.6087	34.3952	69.5838	1614205549049295	1
1551	0	0	551	1	521.813	355.249	166.564	0	0	-58.3992	45.7766	352.763	432.428	27564.6	12312.1	-352.763	21.8534	34.6698	41.1704	0	0	0.380346	173.934	-637.579	250	211.897	0	34.9854	33.9311	96.9783	1614205549069306	1
1552	0	0	552	1	703.259	301.517	401.742	0	0	-32.5557	8.91585	166.395	438.413	27638.4	12348.9	-166.395	20.4511	32.5933	41.1159	0	0	0.464945	209.943	-652.588	250	216.921	0	41.3159	37.2224	73.0433	1614205549089317	1
1553	0	0	553	1	627.103	296.682	330.421	0	0	1.94752	62.8561	192.515	310.924	27504.2	12394.6	-192.515	14.4476	34.7614	40.1818	0	0	0.196296	210.017	-654.5	250	247.409	0	57.8525	51.9287	101.281	1614205549109328	1
1555	0	0	555	1	677.388	388.718	288.67	0	0	58.3556	89.7228	281.536	492.764	27547.5	12367.8	-281.536	23.3788	34.0034	40.1153	0	0	0.130669	224.119	-653.563	250	289.771	0	34.482	32.023	71.6843	1614205549149350	1
1556	0	0	556	1	497.153	253.742	243.411	0	0	52.9467	91.8477	267.854	364.683	27552.9	12365.7	-267.854	17.2089	34.9107	41.5298	0	0	0.429716	157.871	-633.32	250	195.459	0	47.0362	43.4076	94.1353	1614205549169360	1
1558	0	0	558	1	550.308	266.777	283.532	0	0	-20.3447	-11.4835	266.96	319.703	27526.5	12369.3	-266.96	15.165	34.7821	41.1832	0	0	0.436464	195.484	-651.378	250	241.007	0	53.5477	48.8285	106.446	1614205549209382	1
1560	0	0	560	1	657.964	294.028	363.936	0	0	42.3768	98.9229	221.464	416.893	27563.4	12358.6	-221.464	19.4348	34.2179	40.6852	0	0	0.37401	179.276	-640.634	250	206.032	0	42.8245	38.9287	77.3965	1614205549249404	1
1563	0	0	563	1	584.849	305.564	279.285	0	0	-22.1457	52.4588	244.848	403.738	27528.3	12405	-244.848	19.051	33.2557	39.6459	0	0	0.0896636	193.824	-643.292	250	268.583	0	43.0537	38.6592	80.9471	1614205549309437	1
1564	0	0	564	1	563.495	249.342	314.153	0	0	11.0035	67.301	240.192	465.146	27495.2	12390.2	-240.192	21.779	34.1592	39.6406	0	0	0.461702	174.095	-638.561	250	271.069	0	38.228	34.4656	71.1621	1614205549329448	1
1566	0	0	566	1	653.28	399.374	253.905	0	0	6.30276	0.683441	287.005	486.507	27599.5	12357.2	-287.005	23.1532	34.4415	39.889	0	0	0.210664	159.841	-632.584	250	224.997	0	35.1529	32.3141	73.3353	1614205549369469	1
1568	0	0	568	1	687.202	266.139	421.064	0	0	46.712	-22.8941	-24.3923	404.894	27858.1	11683.1	24.3923	19.0788	33.4139	38.7095	0	0	0.118932	175.413	-636.155	250	195.612	0	35.2555	36.1254	94.023	1614205549409491	1
1571	0	0	571	1	619.303	376.698	242.605	0	0	11.3409	11.405	218.525	429.943	27494.8	12346.4	-218.525	19.923	34.1484	41.5771	0	0	0.255386	181.689	-642	250	220.468	0	42.3375	38.0636	76.2111	1614205549469524	1
1572	0	0	572	1	571.722	257.403	314.32	0	0	73.6871	-6.60301	124.188	319.533	27532.1	12364.4	-124.188	14.6675	35.2489	40.5737	0	0	0.107464	206.141	-654.45	250	206.774	0	55.4956	52.1054	103.049	1614205549489535	1
1573	0	0	573	1	615.816	291.383	324.433	0	0	54.7272	28.7773	239.68	379.53	27551.1	12329.1	-239.68	17.5938	34.1442	39.8669	0	0	0.292339	192.811	-647.259	250	244.635	0	46.4445	42.0778	86.8107	1614205549509546	1
1579	0	0	579	1	677.092	413.053	264.038	0	0	23.0376	84.4394	309.481	434.348	27582.8	12373.1	-309.481	20.99	33.0912	39.4432	0	0	0.438945	187.327	-642.181	250	186.521	0	37.0244	34.7685	83.9449	1614205549629611	1
1581	0	0	581	1	655.303	309.724	345.579	0	0	-10.6125	22.568	291.409	431.504	27516.8	12335.3	-291.409	20.6691	33.3546	38.7738	0	0	0.225009	207.524	-649.511	250	219.104	0	38.4435	35.3681	81.61	1614205549669633	1
1599	0	0	599	1	495.463	236.203	259.259	0	0	22.0721	-22.3389	134.498	374.643	27583.7	12380.2	-134.498	17.2688	31.5145	38.1253	0	0	0.379348	197.45	-638.643	250	209.001	0	46.4636	42.8598	84.5765	1614205550129883	1
1601	0	0	601	1	818.383	370.354	448.029	0	0	89.1181	72.6223	216.922	611.177	27815.7	12384.9	-216.922	28.262	32.4489	38.3171	0	0	0.482522	173.819	-636.228	250	208.064	0	29.6374	26.6091	53.4676	1614205550169905	1
1602	0	0	602	1	639.372	326.739	312.633	0	0	42.0239	60.7062	85.3007	401.952	27563.8	12396.8	-85.3007	18.6923	33.2248	38.5057	0	0	0.177605	167.559	-632.721	250	179.998	0	41.4275	39.6261	80.6939	1614205550189916	1
1604	0	0	604	1	600.943	299.841	301.102	0	0	79.3683	44.714	159.321	319.863	27526.5	12313.1	-159.321	14.6855	32.8395	38.8299	0	0	0.0467074	208.757	-649.05	250	229.398	0	55.248	50.3464	99.0093	1614205550229938	1
1607	0	0	607	1	462.004	246.55	215.454	0	0	-6.32957	1.6488	303.018	329.981	27512.5	12356.2	-303.018	15.8909	33.2263	38.7606	0	0	0.176424	206.682	-648.527	250	246.195	0	48.5983	45.3434	107.603	1614205550289971	1
1610	0	0	610	1	730.204	367.324	362.881	0	0	44.512	51.9471	326.186	384.125	27561.3	12305.9	-326.186	18.641	32.4168	39.8563	0	0	0.242585	204.435	-646.287	250	210.876	0	40.3146	38.2641	99.4556	1614205550350003	1
1612	0	0	612	1	608.82	274.501	334.318	0	0	29.1222	41.3439	278.05	404.236	27576.7	12316.5	-278.05	19.1001	32.6091	38.8914	0	0	0.0316465	179.899	-634.943	250	200.88	0	41.3624	37.7444	84.8673	1614205550390025	1
1613	0	0	613	1	659.651	323.56	336.091	0	0	117.833	109.326	253.559	313.679	27488	12248.5	-253.559	14.7611	31.8417	38.2446	0	0	0.232838	239.37	-653.523	250	234.353	0	53.2521	48.5633	102.514	1614205550410036	1
1615	0	0	615	1	730.102	351.654	378.448	0	0	19.2264	74.0912	148.694	558.474	27586.6	12383.4	-148.694	25.9206	30.5924	36.5113	0	0	0.22542	226.573	-650.062	250	275.408	0	31.4709	28.773	56.9486	1614205550450058	1
1617	0	0	617	1	726.346	399.047	327.299	0	0	-20.4095	-5.16931	251.631	475.337	27626.2	12363	-251.631	22.4052	31.5689	39.1927	0	0	0.476318	210.682	-652.769	250	243.165	0	36.3004	32.6822	69.5791	1614205550490080	1
1618	0	0	618	1	603.946	292.639	311.307	0	0	53.6997	172.912	300.308	394.022	27552.1	12284.6	-300.308	19.2546	31.2502	37.4895	0	0	0.576654	180.618	-633.683	250	249.091	0	39.4589	36.9476	86.7671	1614205550510091	1
1621	0	0	621	1	484.95	251.258	233.692	0	0	28.9052	16.0376	269.404	255.466	27477.3	12341.8	-269.404	12.0071	32.2766	39.301	0	0	0.140691	210.933	-648.955	250	232.585	0	64.3662	59.1628	130.396	1614205550570123	1
1622	0	0	622	1	643.662	331.661	312.001	0	0	-11.4485	62.0214	169.903	338.175	27517.6	12395.5	-169.903	15.7545	32.2898	38.3382	0	0	0.110751	238.889	-656.729	250	230.91	0	51.9377	46.8314	91.6415	1614205550590134	1
1624	0	0	624	1	610.487	324.52	285.967	0	0	-3.25507	43.2565	114.611	397.371	27509.4	12314.6	-114.611	18.5182	30.1058	38.0986	0	0	0.416997	185.954	-635.544	250	233.911	0	42.9031	39.617	79.0441	1614205550630156	1
1628	0	0	628	1	534.748	256.97	277.778	0	0	35.0497	26.145	250.549	402.854	27570.8	12331.7	-250.549	18.7804	30.3614	37.4226	0	0	0.0882734	180.386	-634.318	250	233.969	0	41.7459	37.7896	80.2941	1614205550710199	1
1629	0	0	629	1	457.649	264.486	193.163	0	0	65.3396	85.2235	331.646	258.401	27540.5	12272.6	-331.646	12.6058	31.7776	38.2661	0	0	0.196953	141.825	-614.309	250	159.062	0	57.4567	55.2059	144.862	1614205550730210	1
1632	0	0	632	1	570.228	332.925	237.303	0	0	-5.53353	29.53	262.748	311.694	27511.7	12328.3	-262.748	14.7128	30.8875	39.5172	0	0	0.271618	211.337	-648.309	250	242.137	0	53.1648	47.988	105.375	1614205550790243	1
1636	0	0	636	1	593.571	316.996	276.575	0	0	29.6192	101.378	273.117	344.74	27476.5	12356.1	-273.117	16.3765	31.1924	38.7298	0	0	0.335742	197.031	-643.509	250	205.414	0	47.141	43.6182	96.5428	1614205550870287	1
1637	0	0	637	1	454.353	227.375	226.978	0	0	-24.6451	-0.551166	336.517	308.947	27530.8	12358.4	-336.517	15.273	30.7386	37.7565	0	0	0.57507	149.686	-617.355	250	218.6	0	47.275	45.6064	122.819	1614205550890298	1
1642	0	0	642	1	546.449	374.82	171.629	0	0	5.30549	62.6382	206.142	295.318	27500.9	12394.9	-206.142	13.7316	29.7704	37.4653	0	0	0.313078	247.679	-650.885	250	254.867	0	57.6111	51.4958	101.747	1614205550990352	1
1643	0	0	643	1	629.129	333.055	296.074	0	0	-5.1055	117.337	179.669	457.606	27511.3	12340.2	-179.669	21.5143	31.1538	37.7986	0	0	0.259258	225.872	-648.846	250	277.635	0	38.3239	34.5871	67.7405	1614205551010363	1
1645	0	0	645	1	589.974	269.205	320.769	0	0	2.86389	-18.8406	125.198	465.358	27503.3	12376.7	-125.198	21.5519	31.58	37.1261	0	0	0.351752	183.947	-638.276	250	228.44	0	37.3665	34.6538	69.0858	1614205551050385	1
1646	0	0	646	1	548.316	243.079	305.237	0	0	-12.9637	24.4743	229.796	367.659	27519.1	12333.4	-229.796	17.1891	31.3184	38.1164	0	0	0.0613655	226.834	-651.662	250	256.919	0	46.8899	41.9365	85.5355	1614205551070396	1
1647	0	0	647	1	605.987	310.156	295.831	0	0	36.5176	-6.75807	136.021	419.188	27469.6	12364.6	-136.021	19.2782	30.6959	37.8115	0	0	0.23931	199.159	-641.677	250	228.907	0	41.4123	38.5089	76.0805	1614205551090407	1
1648	0	0	648	1	614.905	323.048	291.857	0	0	0.972859	-12.8369	292.211	294.912	27505.2	12370.7	-292.211	14.0946	31.79	37.1697	0	0	0.166235	212.295	-650.033	250	217.199	0	53.9648	49.9556	115.42	1614205551110417	1
1649	0	0	649	1	618.234	288.839	329.395	0	0	-5.49612	-5.10139	72.8321	330.641	27511.7	12362.9	-72.8321	15.4342	31.7652	37.0605	0	0	0.374984	235.066	-658.731	250	271.033	0	48.55	46.766	95.774	1614205551130428	1
1650	0	0	650	1	578.714	297.047	281.667	0	0	43.1405	24.8664	227.613	312.346	27463	12333	-227.613	14.4427	29.991	37.7206	0	0	0.0681121	211.983	-648.215	250	226.892	0	53.9491	48.84	99.5933	1614205551150439	1
1651	0	0	651	1	624.463	331.741	292.722	0	0	81.8436	12.5962	308.573	338.039	27524	12345.2	-308.573	16.1626	30.2054	37.9575	0	0	0.320934	201.422	-640.377	250	186.548	0	45.7027	42.9663	105.494	1614205551170450	1
1652	0	0	652	1	573.545	365.014	208.532	0	0	39.2769	23.0049	348.862	371.519	27566.5	12334.8	-348.862	18.2903	31.8401	37.2736	0	0	0.197626	201.039	-642.008	250	262.251	0	39.6592	38.7252	108.409	1614205551190461	1
1655	0	0	655	1	649.256	294.956	354.3	0	0	-10.4759	-4.44905	177.841	403.887	27417	12362.3	-177.841	18.7124	30.1095	37.3744	0	0	0.297209	194.61	-639.13	250	216.91	0	43.2428	39.0316	76.7466	1614205551250494	1
1656	0	0	656	1	608.031	316.996	291.035	0	0	56.6637	-9.3392	231.738	390.359	27549.2	12367.2	-231.738	18.0316	30.6381	36.7935	0	0	0.137399	173.583	-630.081	250	223.198	0	43.6957	39.7244	80.8594	1614205551270505	1
1657	0	0	657	1	560.013	272.139	287.874	0	0	23.293	33.1399	225.165	484.097	27482.9	12324.7	-225.165	22.4444	30.3205	37.3994	0	0	0.240645	166.789	-625.518	250	251.309	0	35.8923	32.2418	65.8066	1614205551290515	1
1659	0	0	659	1	667.939	340.198	327.741	0	0	20.2959	18.1975	273.667	571.393	27485.9	12339.6	-273.667	26.947	29.2704	36.4985	0	0	0.209665	214.775	-647.021	250	297.014	0	29.0166	26.5784	59.6471	1614205551330537	1
1660	0	0	660	1	642.85	282.333	360.517	0	0	-2.08926	-10.0278	213.746	594.573	27508.3	12367.9	-213.746	27.5949	31.0386	37.7993	0	0	0.210784	167.469	-630.513	250	245.194	0	30.187	27.0624	54.2962	1614205551350548	1
1661	0	0	661	1	573.337	290.223	283.114	0	0	66.5701	4.86687	169.678	327.019	27439.6	12353	-169.678	14.9735	30.1762	36.2981	0	0	0.182581	215.15	-642.085	250	200.91	0	52.4132	48.0926	94.1142	1614205551370559	1
1750	0	0	750	1	477.739	250.074	227.666	0	0	29.646	39.427	262.159	228.007	27675.8	11820.1	-262.159	10.6944	29.0772	35.9889	0	0	0.282852	224.161	-648.077	250	239.795	0	69.6548	63.1437	137.574	1614205553151529	1
1838	0	0	838	1	730.663	358.099	372.564	0	0	-36.9323	-1.57907	254.641	438.783	27842.1	12259.8	-254.641	20.8107	29.2125	35.3592	0	0	0.346783	222.306	-646.028	250	250.227	0	37.4602	33.7924	72.5145	1614205554992531	1
1839	0	0	839	1	431.41	226.365	205.045	0	0	52.4061	38.0882	244.192	469.545	27852.4	12220.1	-244.192	21.8165	28.9418	35.3883	0	0	0.20688	137.427	-610.049	250	230.006	0	35.6271	32.1364	67.8005	1614205555012542	1
1841	0	0	841	1	495.789	237.583	258.206	0	0	54.6295	29.4285	244.228	366.757	27850.2	12228.8	-244.228	17.0275	29.0072	36.131	0	0	0.306117	204.508	-641.042	250	233.531	0	45.0737	40.7044	85.7847	1614205555052564	1
1842	0	0	842	1	658.634	388.83	269.804	0	0	-30.2816	53.078	283.967	371.808	27835.4	12105.4	-283.967	17.8727	28.2583	36.6561	0	0	0.405308	227.971	-646.929	250	235.429	0	41.9259	38.2378	88.6211	1614205555072575	1
1844	0	0	844	1	710.764	362.151	348.613	0	0	-25.0047	53.5073	204.367	437.513	27830.1	12105	-204.367	20.475	29.6519	35.9797	0	0	0.275171	206.329	-644.656	250	254.08	0	39.2788	34.9567	69.5565	1614205555112597	1
1846	0	0	846	1	775.658	309.133	466.525	0	0	-1.43212	48.0086	226.734	451.834	27806.6	12110.5	-226.734	21.0872	28.951	37.1088	0	0	0.435257	217.7	-650.259	250	262.856	0	37.8755	33.6294	68.9914	1614205555152619	1
1848	0	0	848	1	775.828	396.521	379.307	0	0	1.29313	28.1996	239.793	459.258	27903.5	12130.3	-239.793	21.4629	29.4819	36.1614	0	0	0.0905368	212.883	-643.918	250	253.962	0	37.0553	33.0864	68.8615	1614205555192640	1
1849	0	0	849	1	565.751	282.409	283.342	0	0	20.6241	44.1112	267.113	494.757	27884.2	12214.1	-267.113	23.2961	29.6581	34.4075	0	0	0.510285	241.799	-647.452	250	221.816	0	33.3601	30.1727	66.1794	1614205555212651	1
1850	0	0	850	1	806.487	386.377	420.11	0	0	26.8569	-0.788927	209.397	572.762	27877.9	12159.3	-209.397	26.4138	28.1832	34.9468	0	0	0.164384	224.056	-645.089	250	272.357	0	30.2182	27.194	54.3836	1614205555232662	1
1851	0	0	851	1	659.328	298.09	361.238	0	0	59.1077	-34.4298	270.247	485.424	27845.7	12193	-270.247	22.7763	28.5148	35.3878	0	0	0.101512	179.754	-629.861	250	219.973	0	33.4954	30.5786	68.4253	1614205555252673	1
1853	0	0	853	1	608.622	308.352	300.27	0	0	-1.21631	52.1439	208.465	395.748	27806.4	12206	-208.465	18.4105	29.5686	35.4962	0	0	0.364969	186.947	-632.368	250	240.727	0	43.2034	38.3278	76.3724	1614205555292695	1
1854	0	0	854	1	719.282	372.625	346.657	0	0	35.1094	36.8874	283.674	622.036	27869.7	12121.6	-283.674	29.4406	29.0051	35.142	0	0	0.340787	195.801	-637.068	250	247.932	0	26.3816	24.2164	55.3536	1614205555312706	1
1855	0	0	855	1	909.313	366.401	542.912	0	0	22.4671	-11.7032	149.688	593.579	27882.3	12070.6	-149.688	27.3226	31.2979	38.4298	0	0	0.340538	190.345	-642.622	250	256.89	0	30.47	27.8818	55.3193	1614205555332717	1
1857	0	0	857	1	843.045	444.803	398.242	0	0	50.8092	86.5323	205.455	707.841	27854	12072	-205.455	32.8038	30.413	36.8856	0	0	0.712607	149.619	-621.839	250	243.504	0	25.332	22.9542	45.7436	1614205555372738	1
1858	0	0	858	1	810.513	383.808	426.706	0	0	-10.9822	46.79	233.723	606.511	27915.8	12111.7	-233.723	28.4204	28.5865	36.7121	0	0	0.258479	242.322	-656.311	250	345.907	0	28.5868	25.3716	52.8495	1614205555392749	1
1859	0	0	859	1	771.078	464.94	306.138	0	0	49.3194	-2.51207	262.251	719.302	27855.5	12161	-262.251	33.6115	28.4294	35.5994	0	0	0.140156	202.202	-640.382	250	311.194	0	23.633	21.5929	47.341	1614205555412760	1
1860	0	0	860	1	848.363	375.906	472.457	0	0	31.0752	-6.36312	282.155	764.944	27873.7	12164.9	-282.155	36.1622	27.4715	35.2722	0	0	0.22773	200.814	-638.797	250	370.096	0	21.6745	19.9163	45.7782	1614205555432771	1
1861	0	0	861	1	877.85	426.862	450.988	0	0	43.9209	18.7478	155.629	730.593	27860.9	12139.8	-155.629	33.5529	27.2148	35.1869	0	0	0.310422	189.542	-633.391	250	297.613	0	24.1023	21.985	44.0116	1614205555452782	1
1862	0	0	862	1	830.781	440.469	390.312	0	0	-21.1165	37.5841	269.961	640.764	27925.9	12120.9	-269.961	30.4786	28.2471	36.4219	0	0	0.544627	256.692	-663.174	250	305.034	0	26.0552	23.4683	52.6205	1614205555472793	1
1863	0	0	863	1	694.454	348.981	345.473	0	0	12.7479	88.3989	181.37	546.584	27892.1	12070.1	-181.37	25.4343	31.3995	37.0579	0	0	0.30661	208.243	-648.439	250	270.454	0	32.6192	29.484	57.8581	1614205555492804	1
1864	0	0	864	1	772.296	357.287	415.009	0	0	51.7002	30.5425	116.392	639.344	27853.1	12128	-116.392	29.4808	28.1712	35.4967	0	0	0.417846	219.478	-644.749	250	281.44	0	26.773	24.9624	50.2568	1614205555512815	1
1865	0	0	865	1	748.559	373.048	375.511	0	0	23.456	4.96876	177.108	639.891	27881.3	12153.6	-177.108	29.44	28.8471	36.8227	0	0	0.462841	221.328	-651.46	250	276.075	0	27.911	25.1956	50.0096	1614205555532826	1
1866	0	0	866	1	783.531	346.534	436.998	0	0	0.331041	60.0523	138.487	460.91	27904.5	12098.5	-138.487	21.4481	30.0822	36.5661	0	0	0.30985	239.154	-655.362	250	246.74	0	37.5127	34.2201	67.8644	1614205555552837	1
1867	0	0	867	1	736.931	301.597	435.334	0	0	56.9096	21.2753	202.522	431.789	27847.9	12137.2	-202.522	19.8384	30.0722	37.1063	0	0	0.105898	220.128	-646.739	250	237.013	0	40.3132	36.3911	72.0171	1614205555572847	1
1868	0	0	868	1	856.407	445.814	410.593	0	0	18.7414	23.0969	214.372	869.034	27886.1	12135.4	-214.372	40.2027	28.1518	34.7417	0	0	0.675548	170.743	-627.645	250	317.725	0	20.6675	18.4729	37.6135	1614205555592858	1
1869	0	0	869	1	949.346	537.058	412.288	0	0	20.3794	36.8959	193.405	823.528	27884.4	12121.6	-193.405	38.0159	27.737	34.2918	0	0	0.430966	225.61	-646.982	250	279.435	0	21.6915	19.4004	39.0386	1614205555612869	1
1870	0	0	870	1	799.139	284.037	515.102	0	0	40.0659	34.1324	199.815	587.099	27864.7	12124.4	-199.815	27.0343	29.8132	36.4773	0	0	0.365516	212.132	-645.447	250	269.623	0	30.1349	27.1105	54.0238	1614205555632880	1
1872	0	0	872	1	702.678	345.498	357.18	0	0	-16.5042	-25.9897	200.51	511.429	27921.3	12084.8	-200.51	23.7789	29.191	35.2815	0	0	0.209964	236.676	-650.799	250	246.15	0	34.0344	30.3404	60.2873	1614205555672902	1
1873	0	0	873	1	656.979	260.578	396.401	0	0	65.7764	53.0255	190.293	542.502	27839	12105.5	-190.293	24.95	29.0964	34.831	0	0	0.371957	204.736	-639.919	250	274.333	0	32.0112	28.8774	57.2818	1614205555692913	1
1874	0	0	874	1	745.6	338.931	406.669	0	0	19.358	5.47016	233.66	571.352	27885.4	12153.1	-233.66	26.5324	28.703	35.7626	0	0	0.646102	164.542	-622.078	250	240.507	0	30.1243	27.0867	55.9217	1614205555712924	1
1877	0	0	877	1	864.545	359.12	505.425	0	0	64.9986	-11.9023	154.303	815.151	27839.8	12170.4	-154.303	37.3306	28.3781	34.1639	0	0	0.0638204	190.278	-633.136	250	308.012	0	21.8463	20.0308	40.3097	1614205555772956	1
1879	0	0	879	1	670.15	296.067	374.083	0	0	-40.5931	11.4557	232.07	558.387	27845.7	12147.1	-232.07	26.3274	27.797	35.5891	0	0	0.370029	199.11	-631.83	250	248.589	0	30.2772	27.0643	56.1043	1614205555812978	1
1881	0	0	881	1	732.747	290.922	441.825	0	0	25.2137	25.546	216.735	674.571	27879.6	12133	-216.735	31.1915	28.4301	35.5202	0	0	0.542393	198.876	-638.117	250	295.645	0	26.0421	23.3213	47.3124	1614205555853000	1
1882	0	0	882	1	717.133	381.484	335.649	0	0	5.24439	46.8105	294.899	598.847	27899.6	12111.7	-294.899	28.6746	28.4673	34.7485	0	0	0.516851	178.094	-628.832	250	241.384	0	26.8483	24.5818	57.7212	1614205555873011	1
1883	0	0	883	1	579.01	282.046	296.965	0	0	-29.0418	75.3126	220.935	424.994	27933.8	12083.2	-220.935	20.0292	30.7042	36.578	0	0	0.515495	183.626	-633.361	250	226.411	0	40.4182	36.1024	72.3811	1614205555893022	1
1884	0	0	884	1	806.57	431.608	374.962	0	0	39.0312	45.4128	192.214	661.45	27865.8	12113.1	-192.214	30.4716	28.0679	35.6854	0	0	0.556894	196.904	-638.547	250	309.1	0	26.6144	23.9053	47.8249	1614205555913033	1
1885	0	0	885	1	681.099	261.47	419.629	0	0	47.0903	24.839	220.6	636.036	27857.7	12133.7	-220.6	29.3484	27.7387	35.4176	0	0	0.720434	191.272	-630.758	250	244.551	0	27.1849	24.4605	49.9078	1614205555933044	1
1886	0	0	886	1	711.543	332.693	378.85	0	0	33.3022	-23.6781	248.855	663.597	27871.5	12182.2	-248.855	30.9132	28.9013	36.0112	0	0	0.384598	184.03	-634.675	250	258.898	0	25.9353	23.4296	50.1787	1614205555953055	1
1887	0	0	887	1	900.428	414.344	486.084	0	0	22.4086	21.6019	213.692	727.297	27882.4	12136.9	-213.692	33.6173	28.8629	36.0477	0	0	0.264322	230.596	-645.762	250	317.025	0	24.5161	21.9451	44.4213	1614205555973065	1
1888	0	0	888	1	920.918	405.127	515.791	0	0	16.3994	10.7566	144.927	647.187	27888.4	12147.8	-144.927	29.8531	29.3504	35.9486	0	0	0.462383	229.821	-653.135	250	292	0	27.3443	25.0127	49.847	1614205555993076	1
1889	0	0	889	1	822.951	387.674	435.277	0	0	16.6956	33.0622	233.186	739.534	27888.1	12125.5	-233.186	34.3978	28.781	34.912	0	0	0.650849	206.799	-642.339	250	296.963	0	23.7518	21.2435	44.0941	1614205556013087	1
1890	0	0	890	1	944.136	446.957	497.178	0	0	45.3154	4.83878	244.634	1009.91	27859.5	12153.7	-244.634	46.8907	28.7644	35.4621	0	0	0.36615	170.714	-629.394	250	400.961	0	17.8302	16.1637	34.4131	1614205556033098	1
1891	0	0	891	1	749.906	386.174	363.732	0	0	48.7332	32.7434	197.317	622.029	27856.1	12125.8	-197.317	28.6042	29.7258	35.3552	0	0	0.633359	180.65	-628.607	250	243.054	0	28.392	25.6137	51.0093	1614205556053109	1
1892	0	0	892	1	791.8	417.196	374.604	0	0	32.4506	0.762419	256.751	781.451	27872.3	12157.8	-256.751	36.5027	27.0164	35.4649	0	0	0.348043	217.809	-643.17	250	351.663	0	21.8212	19.8166	43.2692	1614205556073120	1
1893	0	0	893	1	778.389	350.878	427.511	0	0	-36.9661	2.04194	244.004	776.941	27842.1	12156.5	-244.004	36.7108	29.1641	34.864	0	0	0.526462	200.567	-638.743	250	310.191	0	22.4373	20.1579	42.5775	1614205556093131	1
1894	0	0	894	1	799.763	433.921	365.842	0	0	41.2779	36.6459	193.216	543.157	27863.5	12121.9	-193.216	24.996	30.668	36.1711	0	0	0.225414	221.81	-648.52	250	239.315	0	32.5465	29.3636	58.1687	1614205556113142	1
1895	0	0	895	1	748.864	391.25	357.614	0	0	8.20938	20.0775	265.821	551.817	27896.6	12138.4	-265.821	25.9909	28.4754	36.3623	0	0	0.126503	181.156	-630.34	250	247.829	0	30.1907	27.2767	60.2647	1614205556133153	1
1896	0	0	896	1	605.554	283.594	321.959	0	0	54.9595	50.1063	286.765	352.875	27849.8	12108.4	-286.765	16.7096	28.0049	35.742	0	0	0.313172	203.13	-636.614	250	220.592	0	43.8545	40.4439	93.9638	1614205556153163	1
1897	0	0	897	1	510.838	290.976	219.862	0	0	-305.283	-203.535	250.361	306.736	27911.1	12162.7	-250.361	19.7086	29.7666	35.2841	0	0	0.630079	199.846	-633.97	250	207.14	0	53.8862	41.3657	79.9624	1614205556173174	1
1898	0	0	898	1	711.313	350.015	361.298	0	0	31.5694	40.2727	210.307	717.439	27873.2	12118.2	-210.307	33.14	28.0997	35.8342	0	0	0.436926	217.912	-644.438	250	286.607	0	24.6336	22.0408	44.6418	1614205556193185	1
1899	0	0	899	1	685.344	356.985	328.36	0	0	59.0517	75.4203	242.192	512.514	27845.8	12083.1	-242.192	23.8848	29.3334	34.8259	0	0	0.452362	198.212	-634.032	250	217.746	0	32.8396	29.8225	61.998	1614205556213196	1
1900	0	0	900	1	653.388	325.547	327.841	0	0	37.3559	66.4401	178.789	469.119	27867.4	12092.1	-178.789	21.6606	28.3134	34.9863	0	0	0.241089	200.865	-635.679	250	232.236	0	36.4229	32.9554	65.0178	1614205556233207	1
1901	0	0	901	1	811.524	323.923	487.601	0	0	8.95527	14.0669	233.498	646.714	27895.8	12144.5	-233.498	30.0969	28.0858	36.2981	0	0	0.393428	204.059	-641.192	250	292.451	0	26.8728	24.0131	49.9271	1614205556253218	1
1902	0	0	902	1	856.735	338.852	517.884	0	0	1.3164	26.7743	194.522	756.393	27903.5	12131.7	-194.522	35.0255	28.1678	34.8257	0	0	0.618838	164.028	-623.13	250	280.404	0	23.6242	21.0315	42.1503	1614205556273229	1
1906	0	0	906	1	682.877	345.599	337.278	0	0	-6.07077	-16.1358	218.553	566.398	27711.6	11676.4	-218.553	26.34	27.1768	34.9265	0	0	0.0565449	188.449	-633.768	250	240.611	0	30.2772	26.9003	54.891	1614205556353272	1
1910	0	0	910	1	585.472	271.853	313.619	0	0	-36.2904	-14.1792	285.275	398.261	27642.1	12272.4	-285.275	19.1527	28.3589	34.972	0	0	0.409017	224.313	-644.442	250	265.606	0	39.2037	35.7473	82.2777	1614205556433316	1
1911	0	0	911	1	574.813	276.558	298.254	0	0	37.4722	-6.81712	281.709	407.792	27668	12265	-281.709	19.2578	26.8223	35.0198	0	0	0.205374	178.389	-625.033	250	216.378	0	38.155	34.9727	80.4639	1614205556453327	1
1912	0	0	912	1	579.212	275.726	303.487	0	0	-9.668	35.007	306.464	344.618	27615.5	12223.2	-306.464	16.6547	27.4848	34.1275	0	0	0.38284	258.076	-661.579	250	270.625	0	43.3985	39.8544	97.2642	1614205556473338	1
1913	0	0	913	1	404.58	193.185	211.395	0	0	46.6638	35.4649	249.249	253.581	27658.8	12322.4	-249.249	11.8068	27.43	34.1698	0	0	0.0980281	199.365	-631.177	250	197.508	0	62.2149	56.1059	118.853	1614205556493349	1
1914	0	0	914	1	626.607	293.441	333.166	0	0	-6.75536	44.5036	217.44	338.97	27612.6	12213.7	-217.44	15.8023	27.2809	34.2114	0	0	0.2007	205.315	-632.317	250	215.099	0	48.6775	42.9617	86.5748	1614205556513360	1
1915	0	0	915	1	474.702	248.491	226.211	0	0	77.2	46.9508	230.134	359.932	27628.3	12211.2	-230.134	16.6433	27.641	35.1083	0	0	0.0798251	151.319	-610.513	250	167.502	0	45.9622	40.9709	84.2317	1614205556533371	1
1916	0	0	916	1	578.802	256.048	322.754	0	0	-32.4026	-28.0706	188.541	355.189	27638.2	12286.3	-188.541	16.5741	27.1121	33.6453	0	0	0.207748	201.043	-629.175	250	230.331	0	46.5963	41.4758	81.9579	1614205556553381	1
1917	0	0	917	1	526.418	287.822	238.596	0	0	-78.142	19.2481	250.161	298.88	27684	12238.9	-250.161	14.391	28.0405	34.5475	0	0	0.352817	216.605	-640.288	250	209.541	0	53.1456	47.1105	100.138	1614205556573392	1
1918	0	0	918	1	626.595	277.794	348.801	0	0	23.4386	12.7271	251.022	411.667	27682	12245.5	-251.022	19.2167	27.3647	33.4566	0	0	0.146948	181.346	-621.397	250	211.257	0	39.3306	35.412	75.222	1614205556593403	1
1919	0	0	919	1	563.778	346.731	217.047	0	0	-40.8038	79.966	344.78	405.79	27646.6	12178.2	-344.78	20.3434	27.568	32.9755	0	0	0.387203	218.34	-638.861	250	236.398	0	34.5058	33.2249	90.9718	1614205556613414	1
1921	0	0	921	1	609.449	256.187	353.262	0	0	-0.523964	73.7235	136.519	384.434	27706	12284.1	-136.519	17.9357	26.9088	33.3301	0	0	0.0769892	256.497	-650.049	250	224.879	0	42.5582	38.7636	76.6661	1614205556653436	1
1923	0	0	923	1	641.121	340.115	301.005	0	0	17.847	33.0232	157.955	356.437	27687.6	12225.2	-157.955	16.4485	26.7768	33.6493	0	0	0.42131	206.204	-632.954	250	224.571	0	46.4691	41.8724	82.6465	1614205556693458	1
1931	0	0	931	1	523.507	303.668	219.839	0	0	-36.7358	83.0204	265.545	366.654	27642.6	12274.8	-265.545	17.5812	28.1906	34.4235	0	0	0.199169	198.177	-629.163	250	232.358	0	43.0503	38.8712	84.8103	1614205556853545	1
1935	0	0	935	1	436.491	254.599	181.892	0	0	15.021	14.9591	325.162	325.488	27590.8	12243.2	-325.162	15.8265	27.6772	34.1273	0	0	0.200817	173.319	-620.691	250	189.187	0	44.5805	41.9612	108.42	1614205556933588	1
1937	0	0	937	1	583.586	338.369	245.218	0	0	6.21055	38.0073	223.782	479.726	27599.6	12220.2	-223.782	22.3147	27.7452	34.2545	0	0	0.147391	177.539	-624.14	250	234.496	0	35.1969	31.1763	63.5818	1614205556973610	1
1938	0	0	938	1	543.208	286.468	256.74	0	0	-55.4589	45.4136	296.947	377.422	27661.3	12212.8	-296.947	18.4115	27.8362	33.1165	0	0	0.424151	208.332	-635.163	250	239.983	0	39.9302	36.4498	86.0435	1614205556993621	1
1941	0	0	941	1	635.168	320.971	314.197	0	0	-31.2988	-17.4035	327.136	377.879	27637.1	12275.6	-327.136	18.6121	27.2207	32.819	0	0	0.733835	226.327	-639.709	250	264.43	0	37.9567	35.7699	92.6895	1614205557053654	1
1942	0	0	942	1	460.539	238.35	222.189	0	0	-24.9728	6.22517	344.053	256.663	27630.8	12252	-344.053	12.7513	26.2898	34.26	0	0	0.118493	167.882	-614.778	250	173.894	0	52.6396	50.57	142.79	1614205557073665	1
1943	0	0	943	1	749.702	354.95	394.751	0	0	40.67	48.1596	298.727	353.535	27664.8	12210	-298.727	16.8711	27.3715	33.575	0	0	0.207911	267.068	-653.338	250	214.637	0	42.6093	39.2871	93.5937	1614205557093676	1
1945	0	0	945	1	481.645	269.382	212.262	0	0	-22.1546	60.5178	186.422	442.049	27628	12197.7	-186.422	20.6555	27.4176	32.7544	0	0	0.195482	206.271	-631.191	250	248.823	0	37.7849	33.621	66.5845	1614205557133697	1
1946	0	0	946	1	459.494	271.851	187.643	0	0	-4.38014	11.048	272.403	349.664	27610.2	12247.1	-272.403	16.5593	27.5536	33.4962	0	0	0.0239634	200.974	-630.283	250	198.727	0	44.9256	40.577	90.0415	1614205557153708	1
1947	0	0	947	1	520.166	243.29	276.876	0	0	38.2784	101.015	292.973	360.42	27667.2	12356.5	-292.973	17.265	28.1813	33.5284	0	0	0.24238	167.164	-616.196	250	183.439	0	42.1366	39.2117	90.1793	1614205557173719	1
1948	0	0	948	1	572.119	266.609	305.509	0	0	-20.5785	30.3459	333.458	252.184	27626.4	12227.8	-333.458	12.4295	27.0513	34.2219	0	0	0.522736	192.433	-627.605	250	227.168	0	55.2025	52.1076	140.39	1614205557193730	1
1951	0	0	951	1	698.62	320.429	378.19	0	0	-16.785	18.0732	180.197	401.423	27622.6	12240.1	-180.197	18.6469	27.1122	33.3506	0	0	0.346385	185.601	-624.98	250	191.63	0	41.6463	37.1759	73.305	1614205557253763	1
1953	0	0	953	1	644.688	350.499	294.189	0	0	-35.114	52.0925	289.536	443.143	27640.9	12206.1	-289.536	21.3923	26.3634	33.6109	0	0	0.377389	241.14	-645.926	250	270.848	0	34.4136	31.261	73.2978	1614205557293785	1
1955	0	0	955	1	415.252	199.799	215.453	0	0	-15.9063	59.118	253.067	240.288	27621.7	12199.1	-253.067	11.3586	28.4852	35.0427	0	0	0.133846	186.491	-625.323	250	178.968	0	66.2791	59.0851	126.039	1614205557333806	1
1956	0	0	956	1	637.346	379.273	258.073	0	0	16.7564	60.6973	330.144	496.694	27688.7	12197.5	-330.144	24.2742	27.8731	34.0838	0	0	0.423551	219.102	-642.773	250	266.218	0	29.9144	28.2087	73.7212	1614205557353817	1
1957	0	0	957	1	716.468	262.642	453.825	0	0	55.7096	43.4175	192.212	338.221	27550.1	12214.8	-192.212	15.5513	27.3957	34.8408	0	0	0.08336	216.169	-641.3	250	197.598	0	49.267	44.2649	87.5783	1614205557373828	1
1958	0	0	958	1	586.574	293.74	292.835	0	0	23.275	82.3503	89.3284	343.781	27682.2	12275.5	-89.3284	16.0825	27.5761	34.5239	0	0	0.151592	207.987	-636.432	250	235.323	0	45.6991	43.2839	86.6991	1614205557393839	1
2000	0	0	0	1	1128.02	676.745	451.276	0	0	-92.065	-101.988	388.633	1194.89	27697.9	11762.2	-388.633	65.3998	47.5302	44.8223	0	0	0.709752	185.1	-673.125	250	503.772	0	13.0132	14.1034	56.0584	1614205561496073	2
2001	0	0	1	1	1098.09	725.64	372.447	0	0	-24.5448	-18.0632	449.102	1186.67	27730	11777.9	-449.102	67.599	49.0964	46.3745	0	0	1.17713	167.128	-666.523	250	514.191	0	12.3854	15.7332	71.5356	1614205561536095	2
2002	0	0	2	1	1098.09	725.64	372.447	0	0	-24.5448	-18.0632	449.102	1186.67	27730	11777.9	-449.102	67.599	49.0964	46.3745	0	0	1.17713	167.128	-666.523	250	514.191	0	12.3854	15.7332	71.5356	1614205561536095	2
2003	0	0	3	1	919.867	525.237	394.63	0	0	-54.2703	-25.8848	251.692	940.722	27660.1	11785.8	-251.692	46.4748	48.1761	45.4932	0	0	0.788073	127.243	-644.361	250	273.185	0	20.729	18.2645	43.1714	1614205561556106	2
2004	0	0	4	1	714.905	436.582	278.323	0	0	5.30815	-21.0602	271.685	584.023	27700.2	11780.9	-271.685	29.0443	50.6689	45.0909	0	0	0.968649	170.878	-660.228	250	271.151	0	31.6899	28.3778	70.5687	1614205561576117	2
2005	0	0	5	1	1004.09	611.87	392.216	0	0	-14.6625	-12.5437	478.743	989.34	27720.1	11772.4	-478.743	58.0997	50.7261	46.8738	0	0	0.835909	206.037	-687.303	250	461.212	0	14.4154	19.6886	93.0901	1614205561596127	2
2007	0	0	7	1	737.724	418.777	318.947	0	0	-107.872	-108.527	387.375	675.8	27713.7	11768.7	-387.375	37.1054	46.2806	44.9471	0	0	0.370432	142.811	-647.986	250	242.911	0	21.2653	23.055	94.0548	1614205561636149	2
2008	0	0	8	1	856.202	503.074	353.128	0	0	-66.239	-25.4745	329.061	719.894	27672.1	11785.4	-329.061	37.3419	48.8729	46.4291	0	0	0.456678	167.653	-663.656	250	266.458	0	22.772	22.1878	71.8734	1614205561656160	2
2010	0	0	10	1	979.233	551.94	427.294	0	0	-47.3033	-64.4729	154.747	759.302	27653.1	12023.7	-154.747	36.0941	47.5537	45.2817	0	0	0.445873	179.51	-669.378	250	242.423	0	28.1591	23.8723	46.2875	1614205561696182	2
2011	0	0	11	1	812.284	501.447	310.838	0	0	-62.3575	-52.0775	411.444	689.499	27668.2	11812	-411.444	38.1216	51.4767	47.1979	0	0	0.581046	194.106	-677.633	250	313.227	0	21.0054	24.1409	104.867	1614205561716193	2
2012	0	0	12	1	978.381	633.463	344.918	0	0	-116.308	-13.0532	516.658	893.219	27722.1	11772.9	-516.658	55.2261	48.7257	46.6394	0	0	0.809027	163.207	-662.572	250	398.978	0	15.2656	22.8094	108.476	1614205561736204	2
2013	0	0	13	1	788.43	482.876	305.554	0	0	-125.234	0.656406	513.769	641.101	27731.1	11759.2	-513.769	39.5854	49.8843	46.417	0	0	0.88256	201.114	-683.031	250	325.985	0	20.6033	30.7186	146.989	1614205561756215	2
2014	0	0	14	1	965.986	565.542	400.444	0	0	-110.293	-27.7627	352.743	931.754	27716.1	11787.6	-352.743	49.6165	48.6856	44.7295	0	0	1.03975	168.536	-663.168	250	351.797	0	17.2783	17.3678	61.2611	1614205561776226	2
2015	0	0	15	1	937.698	517.581	420.117	0	0	-73.109	-101.413	417.901	797.594	27678.9	11761.6	-417.901	44.6093	49.6796	47.2909	0	0	0.476276	159.283	-660.52	250	321.184	0	17.9998	21.1218	92.8774	1614205561796236	2
2016	0	0	16	1	891.05	500.205	390.845	0	0	-87.5659	-23.1254	305.592	749.248	27693.4	11783	-305.592	38.4144	47.1006	44.2779	0	0	0.807415	184.388	-668.359	250	290.068	0	22.7907	21.2308	61.3659	1614205561816247	2
2017	0	0	17	1	1079.77	703.214	376.551	0	0	-99.896	-0.416126	422.408	1148.01	27705.7	11760.3	-422.408	64.4594	46.4158	43.1307	0	0	0.913622	143.646	-649.928	250	494.975	0	12.8135	15.0246	63.7691	1614205561836258	2
2018	0	0	18	1	722.937	448.89	274.048	0	0	-77.9956	-92.0056	391.537	645.878	27683.8	11752.2	-391.536	35.3059	44.7252	43.7207	0	0	0.412667	163.955	-653.022	250	253.018	0	21.7347	23.9337	99.1671	1614205561856269	2
2019	0	0	19	1	962.727	618.358	344.368	0	0	-69.6902	-100.469	560.018	988.153	27675.5	11760.7	-560.018	64.3499	45.5461	45.2929	0	0	0.273516	139.522	-644.922	250	360.143	0	13.6916	23.2563	102.326	1614205561876280	2
2020	0	0	20	1	1054.88	608.781	446.097	0	0	-41.7838	-30.4995	501.402	965.736	27647.6	11790.4	-501.402	58.238	47.0446	46.1302	0	0	0.780259	166.818	-660.124	250	380.355	0	14.0962	20.4405	99.0459	1614205561896291	2
2021	0	0	21	1	876.365	541.24	335.125	0	0	-74.7248	-17.2645	394.635	810.797	27680.5	11777.1	-394.635	44.2785	48.046	45.3267	0	0	1.12222	163.476	-660.433	250	332.281	0	18.163	20.1609	82.2862	1614205561916302	2
2023	0	0	23	1	927.022	559.607	367.415	0	0	-105.092	-36.6912	534.3	765.006	27710.9	11796.6	-534.3	48.1493	48.4982	45.8715	0	0	0.65701	161.257	-657.766	250	258.315	0	17.5716	27.5102	129.642	1614205561956324	2
2026	0	0	26	1	756.776	463.506	293.27	0	0	-0.235823	-25.9223	394.499	654.599	27705.7	11785.8	-394.499	35.5195	47.6698	44.6237	0	0	0.443077	157.751	-653.953	250	274.579	0	22.1787	24.4516	101.391	1614205562016356	2
2027	0	0	27	1	858.961	562.668	296.293	0	0	-115.31	-75.6456	507.987	907.334	27721.1	11735.9	-507.987	55.8384	45.3696	43.3409	0	0	0.335471	167.833	-658.07	250	354.662	0	14.6347	21.0389	101.28	1614205562036367	2
2029	0	0	29	1	944.712	548.508	396.204	0	0	-94.4147	-27.4982	514.532	870.764	27700.2	11787.4	-514.532	53.5463	46.4981	44.7623	0	0	1.24221	205.573	-678.046	250	388.179	0	15.424	22.824	109.592	1614205562076389	2
2030	0	0	30	1	802.674	496.544	306.13	0	0	-47.0437	-23.4806	318.318	731.731	27652.9	11783.4	-318.318	37.5772	45.9647	43.1283	0	0	0.76112	160.912	-652.867	250	272.557	0	22.3665	21.4777	65.9078	1614205562096400	2
2031	0	0	31	1	915.475	537.902	377.573	0	0	-93.5068	-12.6614	349.628	782.443	27699.3	11772.5	-349.628	41.4318	44.3275	44.7181	0	0	0.901764	166.453	-657.097	250	304.872	0	19.6786	19.8098	70.2942	1614205562116411	2
2032	0	0	32	1	843.462	476.54	366.923	0	0	-26.9986	-34.7886	255.119	707.621	27732.5	11794.7	-255.119	34.8932	47.8249	43.9797	0	0	0.796231	174.438	-663.022	250	272.155	0	26.6864	23.5146	55.9889	1614205562136422	2
2033	0	0	33	1	907.516	594.639	312.878	0	0	-89.3142	-1.2133	421.496	642.007	27695.1	11761.1	-421.496	35.9457	48.8901	44.1898	0	0	0.792786	179.082	-663.984	250	266.011	0	21.7899	25.6979	111.451	1614205562156433	2
2034	0	0	34	1	650.896	391.118	259.778	0	0	-25.7432	-21.4971	263.168	565.427	27631.6	11781.4	-263.168	28.0232	46.8212	42.7877	0	0	0.578592	192.039	-665.533	250	250.995	0	31.9963	28.5388	69.3098	1614205562176443	2
2035	0	0	35	1	668.091	370.092	297.998	0	0	-72.3992	-88.5733	403.806	463.29	27678.2	11748.8	-403.806	25.5556	46.758	43.0871	0	0	0.382969	174.071	-656.06	250	215.619	0	29.3501	33.282	142.704	1614205562196454	2
2036	0	0	36	1	531.039	318.807	212.232	0	0	-103.533	-74.5838	309.754	441.06	27709.4	11734.8	-309.754	22.7476	46.4125	45.7659	0	0	0.384263	143.304	-645.82	250	194.711	0	36.6803	34.2278	103.653	1614205562216465	2
2037	0	0	37	1	668.971	417.327	251.644	0	0	-105.555	9.93308	463.428	517.592	27711.4	11749.9	-463.428	30.2178	47.4584	43.9683	0	0	0.832787	172.751	-659.01	250	235.676	0	25.1998	33.1034	155.946	1614205562236476	2
2038	0	0	38	1	1075.64	648.539	427.099	0	0	-9.77089	-94.991	391.235	1326.15	27715.3	11755.2	-391.235	72.0495	48.2711	43.3284	0	0	0.211655	146.612	-653.296	250	555.664	0	11.9809	13.0565	51.9589	1614205562256487	2
2039	0	0	39	1	1105.63	674.358	431.273	0	0	-17.274	-26.4342	300.992	1071.52	27722.8	11786.3	-300.992	54.2521	50.0807	44.6681	0	0	1.01639	139.925	-652.4	250	400.118	0	17.1144	15.8898	44.4068	1614205562276498	2
2040	0	0	40	1	744.26	446.478	297.782	0	0	-19.2107	-42.5466	379.275	611.826	27724.7	11802.4	-379.275	32.8077	47.936	44.4886	0	0	0.4103	165.625	-656.982	250	244.831	0	24.0981	25.6733	102.426	1614205562296509	2
2041	0	0	41	1	1030.69	686.709	343.986	0	0	-34.9615	-12.3868	490.198	808.151	27740.4	11772.3	-490.198	48.0931	48.8901	45.2909	0	0	0.801948	162.576	-659.205	250	304.787	0	16.8057	23.7558	114.018	1614205562316520	2
2042	0	0	42	1	960.482	598.391	362.091	0	0	-114.473	-104.006	398.986	832.617	27720.3	11764.2	-398.986	46.1987	47.3656	44.4137	0	0	0.569647	147.139	-649.83	250	294.382	0	17.4559	19.3937	80.3226	1614205562336531	2
2043	0	0	43	1	851.789	514.451	337.338	0	0	-112.686	-135.997	383.104	709.836	27718.5	11796.2	-383.104	39.0625	47.0925	44.059	0	0	0.362525	169.059	-658.762	250	261.928	0	20.4956	21.8348	87.8841	1614205562356542	2
2044	0	0	44	1	851.84	549.328	302.512	0	0	-28.1525	-83.6681	310.148	977.08	27733.6	11743.9	-310.148	49.8163	47.2853	43.9825	0	0	0.30206	132.989	-645.098	250	355.563	0	17.8319	16.8425	49.7607	1614205562376552	2
2045	0	0	45	1	669.875	360.434	309.441	0	0	-18.6388	-109.204	185.583	651.093	27724.1	11769.4	-185.583	31.1273	48.1594	43.8005	0	0	0.0821911	160.38	-654.989	250	235.907	0	31.9215	27.2302	55.0677	1614205562396563	2
2046	0	0	46	1	728.899	408.485	320.414	0	0	-94.3397	12.0048	483.289	445.114	27700.2	11747.9	-483.289	26.4728	48.5281	45.6124	0	0	0.422356	196.06	-673.921	250	243.367	0	28.948	39.961	193.61	1614205562416574	2
2047	0	0	47	1	844.411	559.22	285.191	0	0	-113.828	-10.5451	497.145	843.291	27719.6	11770.4	-497.145	51.0586	48.2315	45.4003	0	0	0.836581	151.572	-655.54	250	357.157	0	16.0584	22.7955	108.881	1614205562436585	2
2048	0	0	48	1	749.006	444.594	304.412	0	0	-36.6759	-101.02	524.112	759.137	27642.5	11761.2	-524.112	47.3425	46.0793	44.2387	0	0	0.204442	177.006	-660.977	250	354.066	0	17.1181	26.5022	127.488	1614205562456596	2
2049	0	0	49	1	860.133	433.727	426.405	0	0	-126.251	-29.0945	354.931	740.363	27732.1	11789	-354.931	39.6628	47.7949	43.6146	0	0	0.601139	161.717	-656.081	250	300.233	0	20.8279	21.1033	75.5162	1614205562476607	2
2050	0	0	50	1	1030.31	669.564	360.743	0	0	-35.1181	-20.7077	380.978	815.498	27740.6	11780.6	-380.978	43.8382	46.7269	44.3429	0	0	0.439365	148.798	-648.662	250	290.657	0	18.2882	19.7512	77.9232	1614205562496618	2
2051	0	0	51	1	789.718	493.771	295.947	0	0	-76.459	-70.5702	424.35	856.485	27682.3	11730.8	-424.35	48.0325	45.9479	43.5074	0	0	0.385508	165.499	-658.625	250	353.55	0	16.3581	19.3132	85.7078	1614205562516629	2
2052	0	0	52	1	779.489	450.215	329.274	0	0	-138.967	86.8537	524.279	402.987	27645.1	11772.7	-524.279	25.389	48.322	45.8617	0	0	0.831328	181.249	-664.211	250	224.785	0	30.7237	47.8521	227.657	1614205562536640	2
2053	0	0	53	1	1008.77	568.301	440.465	0	0	-21.0747	-24.3385	337.996	1015.25	27726.6	11784.2	-337.996	52.7472	47.0221	44.8524	0	0	1.10865	149.807	-654.495	250	388.712	0	16.3477	16.1262	53.8937	1614205562556651	2
2054	0	0	54	1	825.285	547.308	277.977	0	0	-63.6805	-58.1446	303.402	509.453	27669.5	11718.4	-303.402	25.9415	47.253	43.3899	0	0	0.343505	151.886	-650.045	250	206.513	0	32.5163	30.3196	87.8117	1614205562576661	2
2055	0	0	55	1	711.712	322.888	388.824	0	0	-50.3046	-80.6339	393.28	530.976	27656.1	11740.9	-393.28	28.9278	46.3202	45.1588	0	0	0.501121	145.478	-646.479	250	217.127	0	26.1848	29.1398	122.896	1614205562596672	2
2056	0	0	56	1	1111.72	561.717	550.003	0	0	-86.5071	-74.1069	263.545	921.466	27692.3	11734.3	-263.545	46.021	46.9848	43.6173	0	0	0.626306	140.184	-645.973	250	251.376	0	20.5553	18.1423	44.5031	1614205562616683	2
2057	0	0	57	1	868.847	607.832	261.016	0	0	-73.3207	-89.1141	416.826	695.942	27679.1	11749.3	-416.826	38.827	45.6539	43.8112	0	0	0.293847	159.755	-653.572	250	235.843	0	19.7475	23.0738	101.597	1614205562636694	2
2058	0	0	58	1	857.982	530.28	327.703	0	0	-95.1041	-90.0848	479.999	844.261	27700.9	11750.3	-479.999	50.3144	45.5673	43.5156	0	0	0.47837	161.563	-656.251	250	387.59	0	15.7962	21.4287	102.849	1614205562656705	2
2059	0	0	59	1	716.047	411.155	304.892	0	0	-61.7866	-61.0869	451.383	574.809	27767.3	11721.3	-451.383	32.973	46.4063	43.1213	0	0	0.299308	138.888	-639.611	250	228.899	0	22.7805	29.1065	138.18	1614205562676716	2
2060	0	0	60	1	660.322	384.114	276.208	0	0	-62.0826	-79.2778	423.241	541.745	27767.6	11739.5	-423.241	30.3179	44.758	42.9503	0	0	0.384485	149.095	-643.541	250	248.328	0	24.3712	29.0003	131.244	1614205562696727	2
2061	0	0	61	1	647.18	410.874	236.305	0	0	-89.6253	-50.5227	518.631	486.008	27695.4	11710.7	-518.631	30.0454	44.7417	43.415	0	0	0.446455	164.819	-651.419	250	215.222	0	25.6169	38.5495	189.674	1614205562716738	2
2062	0	0	62	1	797.995	482.651	315.343	0	0	-110.32	-60.2491	377.229	786.252	27716.1	11720.5	-377.229	42.6622	44.9257	43.8836	0	0	0.366871	152.63	-648.19	250	304.993	0	18.7289	19.7148	77.7647	1614205562736749	2
2063	0	0	63	1	795.626	354.133	441.492	0	0	26.9977	-35.3938	253.149	515.449	27778.1	11695.6	-253.149	25.3638	46.0195	43.6527	0	0	0.225623	169.322	-654.504	250	229.822	0	35.4834	31.18	74.6478	1614205562756760	2
2064	0	0	64	1	813.714	446.072	367.643	0	0	-20.0191	-170.38	253.772	680.453	27725.5	11730.9	-253.772	33.8972	47.9179	44.4947	0	0	0.167972	165.733	-658.758	250	245.47	0	27.5829	24.3861	58.1299	1614205562776770	2
2065	0	0	65	1	607.281	279.376	327.904	0	0	27.1911	-82.8924	389.582	337.789	27678.3	11743.1	-389.582	18.3103	47.1056	43.8919	0	0	0.252162	163.189	-650.746	250	192.471	0	40.5693	44.6592	187.691	1614205562796781	2
2066	0	0	66	1	730.685	473.786	256.899	0	0	10.1004	-79.6528	267.334	645.453	27695.4	11739.9	-267.334	31.9812	45.9648	42.4225	0	0	0.241385	151.763	-645.126	250	233.327	0	28.085	25.0274	62.1541	1614205562816792	2
2067	0	0	67	1	852.625	466.936	385.689	0	0	-58.1649	-140.068	296.377	737.453	27664	11700.6	-296.377	37.6137	44.3136	42.8248	0	0	0.45966	142.99	-642.312	250	251.87	0	22.8369	21.1249	59.8916	1614205562836803	2
2068	0	0	68	1	934.174	546.125	388.05	0	0	-34.9168	-51.5616	400.06	750.359	27740.4	11711.8	-400.06	40.979	47.872	45.2928	0	0	0.765139	176.798	-663.721	250	298.314	0	19.3172	21.5972	91.3541	1614205562856814	2
2069	0	0	69	1	827.433	480.396	347.037	0	0	-1.36191	-18.8092	429.143	684.194	27706.8	11778.7	-429.143	38.2348	49.2669	45.6485	0	0	0.911141	136.367	-648.524	250	251.743	0	20.619	24.8331	111.62	1614205562876825	2
2072	0	0	72	1	659.038	338.775	320.263	0	0	-68.3072	-66.8169	403.754	431.761	27674.1	11727	-403.754	23.7559	45.6363	43.0328	0	0	0.252634	168.973	-655.495	250	224.485	0	31.0686	35.141	152.234	1614205562936858	2
2073	0	0	73	1	723.157	393.94	329.217	0	0	8.45485	-11.7281	269.085	526.652	27697	11771.6	-269.085	26.1728	47.1931	44.0981	0	0	0.588457	139.382	-642.133	250	172.898	0	34.1315	30.569	75.8464	1614205562956868	2
2075	0	0	75	1	729.356	365.401	363.955	0	0	-9.2763	-104.79	235.14	532.65	27714.8	11765	-235.14	25.9771	46.0018	42.3236	0	0	0.27252	157.762	-649.744	250	198.349	0	35.5529	30.9353	69.5714	1614205562996890	2
2076	0	0	76	1	662.523	419.393	243.129	0	0	-75.3817	-55.3078	403.66	644.096	27681.2	11715.5	-403.66	35.45	45.8274	43.2984	0	0	0.216131	152.466	-646.698	250	276.244	0	21.6433	24.3278	103.858	1614205563016901	2
2077	0	0	77	1	906.079	531.723	374.355	0	0	-106.421	-48.2654	260.838	788.869	27712.2	11708.5	-260.838	39.5494	48.2268	44.126	0	0	0.725223	158.542	-656.333	250	267.409	0	23.9873	20.9517	50.9398	1614205563036912	2
2078	0	0	78	1	919.146	509.612	409.534	0	0	-57.0077	-90.9623	288.272	982.665	27662.8	11751.2	-288.272	49.5595	44.6817	43.094	0	0	0.351879	158.28	-652.906	250	309.066	0	18.1029	16.6592	44.9908	1614205563056923	2
2079	0	0	79	1	591.351	298.201	293.15	0	0	-11.4801	-91.5083	306.471	577.829	27717	11751.7	-306.471	29.3742	45.232	42.1842	0	0	0.26119	142.031	-640.883	250	226.729	0	28.5085	26.747	78.318	1614205563076934	2
2080	0	0	80	1	870.456	448.358	422.098	0	0	-65.3034	-85.107	283.064	613.685	27671.1	11745.3	-283.064	30.8806	45.1038	44.0603	0	0	0.348817	165.733	-654.564	250	255.106	0	28.1188	25.6601	68.4546	1614205563096945	2
2081	0	0	81	1	639.919	353.231	286.688	0	0	-22.4934	-112.86	322.761	484.617	27728	11773.1	-322.761	24.9896	45.5358	43.4782	0	0	0.137001	146.82	-644.441	250	171.591	0	32.3608	31.2151	99.8272	1614205563116956	2
2082	0	0	82	1	873.806	546.694	327.112	0	0	-91.9125	-74.4505	383.142	694.182	27697.7	11734.7	-383.142	37.7205	44.5479	44.9402	0	0	0.308192	154.251	-650.786	250	254.371	0	20.7121	22.1862	90.1697	1614205563136967	2
2086	0	0	86	1	804.125	442.622	361.503	0	0	-104.443	-18.2509	332.189	712.821	27710.3	11778.1	-332.189	37.3625	46.6254	44.2022	0	0	0.888639	187.77	-666.467	250	303.893	0	22.494	21.843	71.2622	1614205563217010	2
2088	0	0	88	1	705.823	388.693	317.13	0	0	-35.3167	-103.763	434.457	425.569	27740.8	11664.3	-434.457	24.0803	46.5833	44.3337	0	0	0.184293	177.841	-658.72	250	233.572	0	30.4902	37.8284	177.139	1614205563257032	2
2089	0	0	89	1	678.352	379.768	298.584	0	0	-37.8613	-10.4924	309.93	468.233	27743.3	11770.4	-309.93	23.9065	45.9849	43.0244	0	0	0.588619	165.816	-652.007	250	198.751	0	34.3349	32.667	96.6391	1614205563277043	2
2090	0	0	90	1	600.736	371.071	229.665	0	0	-45.4706	-57.8274	542.716	517.533	27651.3	11718	-542.716	32.74	46.8722	44.2489	0	0	0.724732	177.803	-658.655	250	245.899	0	24.5359	40.1175	189.042	1614205563297054	2
2091	0	0	91	1	832.043	572.897	259.146	0	0	-54.616	-64.4081	589.582	673.732	27760.1	11724.6	-589.582	45.1223	46.8457	43.6222	0	0	0.173193	149.119	-646.144	250	246.145	0	19.8304	35.4209	145.572	1614205563317065	2
2092	0	0	92	1	860.566	448.088	412.478	0	0	-72.3279	-70.827	300.056	880.441	27678.1	11731	-300.056	44.8092	45.8497	43.5774	0	0	0.571397	146.149	-647.673	250	265.215	0	19.7121	18.2636	51.952	1614205563337076	2
2093	0	0	93	1	984.412	550.151	434.261	0	0	-88.3745	-57.5403	312.047	843.704	27694.2	11717.8	-312.047	43.4088	45.3267	44.4108	0	0	0.778305	159.732	-653.334	250	276.318	0	19.9843	18.6913	56.4971	1614205563357086	2
2094	0	0	94	1	895.518	550.153	345.366	0	0	-79.3302	36.6527	563.033	552.351	27685.2	11723.2	-563.033	35.717	46.9104	45.3661	0	0	0.876157	182.678	-665.883	250	224.308	0	23.5415	40.0039	176.514	1614205563377097	2
2095	0	0	95	1	928.589	595.8	332.789	0	0	-65.0272	-2.11828	502.7	836.508	27670.8	11762	-502.7	50.5751	45.446	44.1668	0	0	1.10765	168.842	-658.213	250	418.152	0	15.7747	22.9912	110.256	1614205563397108	2
2096	0	0	96	1	865.292	468.477	396.815	0	0	-99.4833	-54.7206	371.642	754.087	27705.3	11714.9	-371.642	40.6278	45.8847	43.2692	0	0	0.540863	156.105	-650.835	250	276.803	0	19.8124	20.5876	79.3753	1614205563417119	2
2097	0	0	97	1	818.037	485.051	332.986	0	0	-46.4087	-59.4585	314.385	704.623	27652.2	11719.7	-314.385	36.0607	43.6312	42.5485	0	0	0.24095	169.683	-653.836	250	272.55	0	22.924	21.7761	66.8281	1614205563437130	2
2099	0	0	99	1	857.806	476.191	381.615	0	0	-63.4865	-57.6635	344.511	717.389	27669.3	11717.9	-344.511	37.6048	43.327	41.7329	0	0	0.641908	156.133	-647.155	250	249.103	0	21.1726	21.1255	74.0801	1614205563477152	2
2100	0	0	100	1	773.932	383.98	389.952	0	0	-4.53163	10.5122	418.654	615.354	27710	11749.4	-418.654	34.1074	45.9679	44.9079	0	0	0.536924	171.849	-659.807	250	280.583	0	22.3645	26.2709	115.702	1614205563497163	2
2101	0	0	101	1	629.231	452.601	176.629	0	0	-111.977	-37.7715	546.519	640.566	27717.8	11698	-546.519	40.9062	44.7	43.547	0	0	0.477376	161.036	-649.954	250	273.921	0	20.005	32.7166	150.939	1614205563517174	2
2102	0	0	102	1	1014.07	694.068	320.002	0	0	-103.833	-73.1107	355.752	1082.22	27709.7	11733.3	-355.752	57.6946	45.692	43.0545	0	0	0.689338	148.546	-649.959	250	431.831	0	14.7715	14.8882	53.424	1614205563537184	2
2103	0	0	103	1	844.295	486.258	358.036	0	0	14.2947	-101.518	325.506	922.363	27691.2	11761.7	-325.506	47.563	43.9256	43.0687	0	0	0.289422	140.716	-645.302	250	351.119	0	17.794	17.2048	55.1091	1614205563557195	2
2105	0	0	105	1	842.407	537.127	305.279	0	0	-87.6222	-100.898	417.142	668.458	27693.4	11761.1	-417.142	37.4437	45.0027	43.9721	0	0	0.317073	187.758	-664.683	250	312.04	0	20.3993	23.7978	105.143	1614205563597217	2
2106	0	0	106	1	648.178	338.232	309.946	0	0	-43.4833	-80.3835	248.929	505.13	27749	11740.6	-248.929	24.8492	44.2576	42.2343	0	0	0.246413	115.626	-627.613	250	215.932	0	35.7494	31.4915	74.3653	1614205563617228	2
2109	0	0	109	1	616.831	256.683	360.148	0	0	5.37814	-74.1279	253.295	360.774	27700.1	11834	-253.295	17.7339	46.0999	42.1697	0	0	0.163088	128.892	-633.046	250	161.973	0	49.8403	43.768	103.478	1614205563677261	2
2110	0	0	110	1	587.965	313.196	274.768	0	0	-76.6887	-93.1582	312.651	423.506	27682.5	11753.4	-312.651	21.7791	45.2546	42.2357	0	0	0.329998	163.352	-648.615	250	207.851	0	37.2469	35.3642	106.863	1614205563697272	2
2111	0	0	111	1	771.745	510.458	261.286	0	0	-135.643	-3.97466	523.923	723.992	27741.5	11763.9	-523.923	45.2754	44.8696	42.4257	0	0	0.652978	170.226	-654.278	250	334.439	0	17.6679	27.1256	127.996	1614205563717283	2
2112	0	0	112	1	712.677	350.087	362.59	0	0	-83.9476	-25.6106	295.675	585.917	27689.8	11785.5	-295.675	29.8268	45.1772	41.0249	0	0	0.268578	147.931	-643.913	250	244.089	0	28.5721	26.268	72.4249	1614205563737293	2
2113	0	0	113	1	854.554	484.2	370.355	0	0	-102.371	-44.264	610.717	630.558	27708.2	11704.5	-610.717	43.3372	43.8992	43.1696	0	0	0.610793	184.167	-661.039	250	261.789	0	21.0216	38.7827	151.769	1614205563757304	2
2114	0	0	114	1	533.77	313.826	219.943	0	0	-37.699	-96.4856	542.656	427.53	27743.2	11756.7	-542.656	27.2044	44.1021	42.5394	0	0	0.191018	161.213	-644.555	250	216.89	0	28.464	47.0323	221.712	1614205563777315	2
2117	0	0	117	1	713.947	345.297	368.65	0	0	-26.3059	-7.96051	351.611	436.353	27731.8	11767.8	-351.611	22.9266	45.9163	42.7809	0	0	0.596785	158.2	-649.139	250	212.656	0	33.7953	34.5078	123.612	1614205563837348	2
2118	0	0	118	1	742.088	408.299	333.788	0	0	-75.854	-116.891	221.121	679.005	27681.7	11777.1	-221.121	33.1872	44.345	41.9864	0	0	0.458533	166.24	-652.385	250	237.305	0	28.4855	24.4644	53.8345	1614205563857359	2
2119	0	0	119	1	691.712	423.414	268.298	0	0	-84.3136	-79.3271	424.251	504.918	27690.1	11739.5	-424.251	28.3711	43.4076	43.7168	0	0	0.36362	153.502	-644.655	250	207.1	0	25.7555	30.6149	139.998	1614205563877370	2
2121	0	0	121	1	597.669	362.015	235.653	0	0	-106.973	-58.3917	398.696	439.767	27712.8	11718.6	-398.696	24.2541	45.6437	43.1711	0	0	0.384869	140.85	-639.701	250	170.211	0	30.9158	34.1199	145.215	1614205563917392	2
2123	0	0	123	1	739.418	368.438	370.98	0	0	4.27606	-37.1917	387.02	365.654	27701.2	11797.1	-387.02	19.7194	46.4572	44.1901	0	0	0.598456	150.686	-645.58	250	196.371	0	38.0069	41.1852	171.566	1614205563957413	2
2125	0	0	125	1	582.209	325.39	256.819	0	0	-55.2673	12.7745	455.746	401.89	27661.1	11747.1	-455.746	23.1117	44.2315	43.7645	0	0	0.50985	155.035	-646.966	250	205.581	0	30.9001	40.7757	194.692	1614205563997435	2
2126	0	0	126	1	753.5	505.232	248.268	0	0	-29.2561	-49.6628	576.794	432.307	27734.7	11709.9	-576.794	28.4219	45.2357	43.861	0	0	0.356448	146.267	-642	250	197.915	0	29.2791	52.0687	224.609	1614205564017446	2
2127	0	0	127	1	716.29	444.858	271.432	0	0	-5.97632	-89.4998	445.542	474.457	27711.5	11749.7	-445.542	27.0534	46.8102	42.6499	0	0	0.387805	183.656	-660.713	250	223.715	0	27.6204	34.717	164.401	1614205564037457	2
2128	0	0	128	1	571.451	395.711	175.74	0	0	19.4075	-70.9165	397.341	482.43	27686.1	11731.1	-397.341	26.2875	43.3657	42.1224	0	0	0.210289	106.672	-621.477	250	185.176	0	27.9401	31.0916	133.454	1614205564057468	2
2129	0	0	129	1	577.389	341.358	236.031	0	0	-56.1417	-19.6179	454.053	327.169	27662	11779.5	-454.053	18.7728	42.7923	42.8377	0	0	0.308924	145.663	-638.024	250	181.647	0	37.0066	48.9354	237.134	1614205564077479	2
2130	0	0	130	1	576.08	288.144	287.935	0	0	-102.103	-22.9617	397.382	253.892	27707.9	11782.8	-397.382	13.9661	44.5499	43.8995	0	0	0.219485	134.002	-635.295	250	157.689	0	51.5059	57.3505	246.188	1614205564097490	2
2131	0	0	131	1	928.977	535.578	393.398	0	0	-16.2129	-86.834	221.635	791.305	27721.7	11747.1	-221.635	38.3195	44.6338	42.7619	0	0	0.324829	157.789	-651.219	250	270.881	0	24.9593	21.4857	47.4549	1614205564117501	2
2134	0	0	134	1	659.334	293.909	365.425	0	0	-101.278	-118.672	285.568	433.969	27707.1	11778.9	-285.568	22.098	43.6115	42.2038	0	0	0.372367	154.723	-642.227	250	176.757	0	38.1059	34.482	93.1219	1614205564177533	2
2137	0	0	137	1	686.03	312.823	373.206	0	0	64.8548	-24.608	169.07	489.97	27640.6	11684.8	-169.07	23.4255	45.3773	41.8326	0	0	0.342763	154.144	-645.693	250	170.003	0	41.2024	34.8476	68.1981	1614205564237566	2
2138	0	0	138	1	556.714	364.442	192.273	0	0	-35.4377	-69.0982	462.439	448.89	27740.9	11729.3	-462.439	26.0077	43.2658	43.2404	0	0	0.425346	171.77	-651.977	250	227.488	0	27.6124	36.6853	180.57	1614205564257577	2
2139	0	0	139	1	798.632	476.721	321.911	0	0	-93.1131	-50.1917	455.784	774.77	27698.9	11710.4	-455.784	44.8028	45.1669	43.7012	0	0	0.29102	152.652	-650.437	250	346.84	0	17.3104	22.142	104.464	1614205564277588	2
2140	0	0	140	1	766.626	481.807	284.819	0	0	-9.20197	-74.3053	384.979	831.062	27714.7	11734.5	-384.979	44.8218	44.4605	41.1429	0	0	0.246115	147.944	-645.857	250	339.1	0	17.6581	18.9648	76.0866	1614205564297599	2
2141	0	0	141	1	529.338	297.73	231.608	0	0	-19.6391	-47.285	486.854	294.741	27725.1	11807.2	-486.854	17.4932	43.92	43.5228	0	0	0.278163	147.68	-640.173	250	167.821	0	40.8817	57.6878	292.675	1614205564317609	2
2142	0	0	142	1	1189.13	752.678	436.456	0	0	-17.2128	-60.0508	333.721	1119.32	27722.7	11720.3	-333.721	57.9453	44.249	42.7414	0	0	0.203468	145.721	-647.283	250	378.863	0	14.8463	14.4423	47.7315	1614205564337620	2
2143	0	0	143	1	469.333	254.097	215.236	0	0	-25.1753	-32.5649	464.471	427.124	27730.7	11692.8	-464.471	24.7232	45.3067	42.7856	0	0	0.227112	131.294	-635.408	250	207.322	0	29.5584	39.4659	192.013	1614205564357631	2
2144	0	0	144	1	807.619	495.789	311.83	0	0	-37.9278	-112.325	337.887	724.552	27743.4	11772.5	-337.887	37.8307	44.5454	42.7815	0	0	0.177453	161.512	-650.628	250	254.451	0	21.4499	21.2895	72.4974	1614205564377642	2
2145	0	0	145	1	751.851	483.152	268.7	0	0	-42.2726	6.07317	460.628	583.229	27747.8	11753.8	-460.628	33.6558	46.7078	43.3459	0	0	0.514468	169.414	-653.995	250	275.949	0	22.4195	29.6793	139.476	1614205564397653	2
2146	0	0	146	1	826.682	504.667	322.015	0	0	-46.8701	-100.582	281.456	755.539	27652.7	11760.8	-281.456	37.919	44.9643	43.4738	0	0	0.3554	139.229	-643.679	250	244.855	0	23.2628	21.2934	56.1222	1614205564417664	2
2147	0	0	147	1	791.518	408.47	383.048	0	0	-7.71661	-92.5866	342.894	763.111	27713.2	11752.8	-342.894	39.8426	44.6063	43.0797	0	0	0.227447	186.322	-661.997	250	333.991	0	20.5028	20.391	70.8428	1614205564437675	2
2148	0	0	148	1	866.293	529.218	337.076	0	0	-95.2598	-90.0528	391.871	689.931	27701.1	11750.3	-391.871	37.8344	44.3591	42.6013	0	0	0.732122	146.121	-642.906	250	241.625	0	20.4715	22.3742	91.9719	1614205564457686	2
2150	0	0	150	1	829.667	417.191	412.475	0	0	-107.683	-88.3876	252.482	805.469	27713.5	11748.6	-252.482	40.2239	43.2082	41.6227	0	0	0.40435	184.568	-658.033	250	282.864	0	22.9827	20.0519	47.7544	1614205564497708	2
2151	0	0	151	1	556.622	348.074	208.548	0	0	-38.8308	-71.5794	396.413	414.508	27744.3	11731.8	-396.413	22.6011	47.2589	43.3419	0	0	0.328883	162.07	-653.58	250	195.357	0	33.1282	36.8832	156.461	1614205564517718	2
2153	0	0	153	1	746.443	368.478	377.965	0	0	-53.919	-107.491	209.894	381.274	27759.4	11767.7	-209.894	18.4584	45.4172	42.1075	0	0	0.466306	162.525	-648.998	250	152.923	0	50.0395	43.1263	91.6201	1614205564557740	2
2154	0	0	154	1	528.101	267.102	260.999	0	0	-112.448	-133.915	410.12	287.495	27718.3	11694.5	-410.12	16.1769	43.0093	41.3654	0	0	0.411735	129.13	-626.781	250	179.615	0	43.6941	49.8122	222.959	1614205564577751	2
2155	0	0	155	1	600.851	363.931	236.92	0	0	-39.3499	-77.7557	439.15	583.496	27744.8	11738	-439.15	33.0587	43.9177	41.7664	0	0	0.21437	142.574	-639.406	250	268.312	0	22.2568	27.6358	129.052	1614205564597762	2
2158	0	0	158	1	870.203	474.137	396.067	0	0	-66.1069	-10.9072	305.144	763.053	27671.9	11770.8	-305.144	38.9824	44.4838	42.5786	0	0	0.825529	162.5	-653.391	250	265.069	0	21.8651	20.5879	59.3382	1614205564657795	2
2159	0	0	159	1	652.928	396.872	256.056	0	0	-74.856	-82.8314	383.466	600.137	27680.7	11743.1	-383.466	32.5415	45.4376	42.8025	0	0	0.261665	123.731	-633.932	250	226.658	0	23.6521	25.5462	103.067	1614205564677806	2
2160	0	0	160	1	817.106	528.065	289.041	0	0	-71.768	-50.1712	576.286	689.372	27677.6	11710.4	-576.286	45.4022	44.6449	43.6033	0	0	0.374013	175.588	-654.7	250	256.138	0	19.0011	33.3579	142.389	1614205564697817	2
2161	0	0	161	1	875.201	522.082	353.119	0	0	-106.02	-92.713	480.522	792.234	27711.8	11752.9	-480.522	47.3463	44.5434	41.9888	0	0	0.537627	181.924	-661.389	250	344.943	0	16.5389	22.4483	107.658	1614205564717827	2
2162	0	0	162	1	1014.52	647.081	367.441	0	0	-25.0562	-56.8352	439.648	913.001	27730.5	11717.1	-439.648	51.6133	43.247	43.6604	0	0	0.420003	159.768	-652.194	250	339.675	0	14.9814	18.4976	85.6955	1614205564737838	2
2163	0	0	163	1	733.967	408.072	325.894	0	0	-12.0881	-154.315	342.931	469.817	27717.6	11714.9	-342.931	24.7832	43.5335	40.5208	0	0	0.352239	153.664	-640.767	250	214.498	0	31.2614	30.8565	109.017	1614205564757849	2
2164	0	0	164	1	811.05	485.327	325.723	0	0	-55.442	-28.0705	261.292	682.626	27760.9	11788	-261.292	33.894	44.6209	42.6097	0	0	0.628254	138.409	-638.939	250	207.501	0	26.4724	23.5383	57.4983	1614205564777860	2
2165	0	0	165	1	564.543	296.259	268.283	0	0	-5.44962	-80.2446	395.461	309.264	27710.9	11740.5	-395.461	16.8347	47.8503	44.6669	0	0	0.139131	150.191	-649.419	250	196.278	0	44.3775	49.0446	209.944	1614205564797871	2
2168	0	0	168	1	700.07	420.638	279.432	0	0	-42.8276	-102.23	225.205	421.937	27648.6	12061.4	-225.205	20.5286	45.7599	43.7842	0	0	0.253995	131.418	-637.735	250	175.438	0	44.7412	38.903	86.1125	1614205565138056	2
2169	0	0	169	1	700.07	420.638	279.432	0	0	-42.8276	-102.23	225.205	421.937	27648.6	12061.4	-225.205	20.5286	45.7599	43.7842	0	0	0.253995	131.418	-637.735	250	175.438	0	44.7412	38.903	86.1125	1614205565138056	2
2170	0	0	170	1	700.07	420.638	279.432	0	0	-42.8276	-102.23	225.205	421.937	27648.6	12061.4	-225.205	20.5286	45.7599	43.7842	0	0	0.253995	131.418	-637.735	250	175.438	0	44.7412	38.903	86.1125	1614205565138056	2
2171	0	0	171	1	700.07	420.638	279.432	0	0	-42.8276	-102.23	225.205	421.937	27648.6	12061.4	-225.205	20.5286	45.7599	43.7842	0	0	0.253995	131.418	-637.735	250	175.438	0	44.7412	38.903	86.1125	1614205565138056	2
2172	0	0	172	1	700.07	420.638	279.432	0	0	-42.8276	-102.23	225.205	421.937	27648.6	12061.4	-225.205	20.5286	45.7599	43.7842	0	0	0.253995	131.418	-637.735	250	175.438	0	44.7412	38.903	86.1125	1614205565138056	2
2173	0	0	173	1	700.07	420.638	279.432	0	0	-42.8276	-102.23	225.205	421.937	27648.6	12061.4	-225.205	20.5286	45.7599	43.7842	0	0	0.253995	131.418	-637.735	250	175.438	0	44.7412	38.903	86.1125	1614205565138056	2
2174	0	0	174	1	700.07	420.638	279.432	0	0	-42.8276	-102.23	225.205	421.937	27648.6	12061.4	-225.205	20.5286	45.7599	43.7842	0	0	0.253995	131.418	-637.735	250	175.438	0	44.7412	38.903	86.1125	1614205565138056	2
2175	0	0	175	1	700.07	420.638	279.432	0	0	-42.8276	-102.23	225.205	421.937	27648.6	12061.4	-225.205	20.5286	45.7599	43.7842	0	0	0.253995	131.418	-637.735	250	175.438	0	44.7412	38.903	86.1125	1614205565138056	2
2176	0	0	176	1	700.07	420.638	279.432	0	0	-42.8276	-102.23	225.205	421.937	27648.6	12061.4	-225.205	20.5286	45.7599	43.7842	0	0	0.253995	131.418	-637.735	250	175.438	0	44.7412	38.903	86.1125	1614205565138056	2
2177	0	0	177	1	700.07	420.638	279.432	0	0	-42.8276	-102.23	225.205	421.937	27648.6	12061.4	-225.205	20.5286	45.7599	43.7842	0	0	0.253995	131.418	-637.735	250	175.438	0	44.7412	38.903	86.1125	1614205565138056	2
2179	0	0	179	1	564.833	337.951	226.882	0	0	-257.733	16.4558	353.616	314.611	27763.9	11743.4	-353.616	18.0805	44.9211	41.5285	0	0	0.483137	154.673	-640.811	250	179.216	0	42.898	42.9686	156.899	1614205565178078	2
2182	0	0	182	1	503.235	186.613	316.622	0	0	-79.8842	-61.2598	249.538	295.484	27685.7	11721.5	-249.538	14.6261	42.5358	41.13	0	0	0.289436	133.415	-630.844	250	161.939	0	58.5455	50.9414	121.065	1614205565238111	2
2185	0	0	185	1	705.723	430.814	274.909	0	0	-76.4543	-47.8108	487.888	430.728	27682.3	11708	-487.888	25.705	44.2576	41.5405	0	0	0.188109	172.036	-647.009	250	207.886	0	28.5582	39.9573	197.924	1614205565298143	2
2188	0	0	188	1	742.731	503.307	239.423	0	0	-28.9152	-1.36787	441.782	446.794	27634.7	11761.2	-441.782	25.2856	44.7091	42.3832	0	0	0.530697	148.341	-642.734	250	208.678	0	28.6175	36.2853	168.463	1614205565358176	2
2190	0	0	190	1	733.064	396.021	337.043	0	0	-30.2189	-36.2703	316.463	478.863	27735.7	11696.5	-316.463	24.5074	43.5299	42.525	0	0	0.333823	186.364	-658.754	250	223.326	0	32.6093	31.0341	96.8011	1614205565398198	2
2191	0	0	191	1	860.266	552.93	307.336	0	0	-11.508	-68.1647	326.514	786.732	27717	11728.4	-326.514	40.5133	45.4016	42.3072	0	0	0.272781	153.072	-647.231	250	278.204	0	20.7311	19.9235	63.9075	1614205565418209	2
2193	0	0	193	1	812.175	424.772	387.403	0	0	7.15355	-43.5939	294.924	690.039	27698.3	11703.8	-294.924	34.7578	43.5106	40.7494	0	0	0.16319	137.76	-635.531	250	235.477	0	24.5115	22.4379	62.4997	1614205565458231	2
2194	0	0	194	1	892.614	545.292	347.322	0	0	2.24913	-73.9482	487.779	724.585	27703.2	11734.2	-487.779	43.1636	44.7799	42.2983	0	0	0.583342	160.38	-650.027	250	334.927	0	18.0228	24.9223	122.131	1614205565478242	2
2195	0	0	195	1	671.6	437.802	233.797	0	0	-12.404	-80.0286	343.441	403.656	27717.9	11740.2	-343.441	21.0658	45.8214	42.7085	0	0	0.219125	113.119	-626.226	250	171.763	0	37.0742	36.8627	129.746	1614205565498252	2
2196	0	0	196	1	658.038	384.627	273.411	0	0	-80.3485	-136.242	378.38	417.111	27686.2	11696.8	-378.38	22.7152	43.7289	41.4821	0	0	0.212009	164.7	-647.096	250	208.829	0	32.6343	34.6892	140.719	1614205565518263	2
2198	0	0	198	1	585.75	384.752	200.998	0	0	64.0421	24.5567	497.736	428.897	27741.1	11735.3	-497.736	25.8108	46.0944	43.0692	0	0	0.538867	156.913	-647.381	250	256.533	0	28.9784	41.6989	204.82	1614205565558285	2
2201	0	0	201	1	700.966	405.779	295.187	0	0	-63.3278	-50.7985	401.937	426.773	27669.1	11711	-401.937	23.4106	44.5892	41.8452	0	0	0.464205	138.185	-637.322	250	208.503	0	31.1862	35.1688	151.433	1614205565618318	2
2202	0	0	202	1	579.877	345.01	234.867	0	0	20.5304	-65.1386	315.354	464.538	27684.9	11725.4	-315.354	23.7264	44.7676	42.0676	0	0	0.351765	159.294	-646.598	250	223.221	0	34.0738	32.2631	99.5966	1614205565638329	2
2203	0	0	203	1	780.776	489.321	291.455	0	0	6.81269	19.5967	382.773	625.056	27698.7	11740.3	-382.773	33.6704	44.2625	42.3461	0	0	0.71501	141.72	-640.204	250	249.989	0	22.815	24.5765	97.7839	1614205565658340	2
2204	0	0	204	1	767.428	472.147	295.28	0	0	-87.1743	-46.9439	386.037	501.594	27693	11707.2	-386.037	27.2605	42.3952	41.3871	0	0	0.169368	177.623	-652.223	250	213.57	0	27.1424	29.2635	120.357	1614205565678350	2
2205	0	0	205	1	653.625	295.504	358.121	0	0	-74.1101	-29.978	455.565	322.657	27679.9	11690.2	-455.565	18.5846	43.271	41.4504	0	0	0.30692	174.917	-649.326	250	188.328	0	37.7196	49.411	238.652	1614205565698361	2
2206	0	0	206	1	784.15	481.413	302.737	0	0	-79.4067	-51.7544	228.463	543.384	27685.2	11712	-228.463	26.6255	43.5671	41.4458	0	0	0.384263	168.131	-649.783	250	220.72	0	34.4759	29.47	66.1808	1614205565718372	2
2207	0	0	207	1	526.622	303.321	223.301	0	0	-92.7162	-107.013	345.001	420.257	27698.5	11667.6	-345.001	22.2296	45.203	43.0991	0	0	0.0888646	129.692	-636.773	250	178.586	0	35.1345	35.1021	124.265	1614205565738383	2
2208	0	0	208	1	933.175	490.535	442.639	0	0	-75.3783	-58.8616	258.078	687.069	27681.2	11719.1	-258.078	34.1312	44.4695	41.6587	0	0	0.461798	165.531	-645.113	250	226.5	0	26.4982	23.2802	56.3904	1614205565758394	2
2210	0	0	210	1	653.898	321.892	332.006	0	0	-62.3241	-98.1943	307.761	377.564	27668.1	11758.4	-307.761	19.3124	42.5956	42.7569	0	0	0.446698	153.435	-642.467	250	206.217	0	40.8801	38.767	116.739	1614205565798416	2
2213	0	0	213	1	715.177	385.161	330.016	0	0	-62.1823	-57.1128	476.69	544.926	27668	11717.3	-476.69	32.0948	41.9563	42.3341	0	0	0.236302	128.995	-631.609	250	232.212	0	22.6013	31.0583	153.369	1614205565858449	2
2214	0	0	214	1	775.297	433.57	341.727	0	0	-52.9081	-32.3493	301.511	695.232	27758.4	11692.6	-301.511	35.3195	43.2037	41.9697	0	0	0.696587	149.249	-643.794	250	272.653	0	23.7398	22.1379	63.863	1614205565878459	2
2215	0	0	215	1	593.32	354.602	238.719	0	0	1.7899	-38.7826	397.573	271.276	27703.7	11699	-397.573	14.7582	45.7404	43.3037	0	0	0.116117	144.026	-640.079	250	167.557	0	49.2673	54.6991	236.396	1614205565898470	2
2217	0	0	217	1	811.705	432.915	378.79	0	0	-81.4207	-129.74	311.429	714.579	27687.2	11690.3	-311.429	36.9051	40.014	40.1645	0	0	0.522678	174.348	-648.204	250	294.496	0	22.0381	20.7082	63.0745	1614205565938492	2
2219	0	0	219	1	729.958	379.669	350.289	0	0	-83.6307	-66.2933	228.55	546.347	27689.5	11726.5	-228.55	26.7874	43.0738	40.7461	0	0	0.28497	135.092	-634.949	250	206.227	0	34.1464	29.2034	65.4647	1614205565978514	2
2220	0	0	220	1	590.399	265.348	325.051	0	0	-43.2467	-45.5183	263.621	428.448	27649.1	11705.7	-263.621	21.2471	44.2282	39.9928	0	0	0.261758	139.738	-634.648	250	180.152	0	40.3504	35.9095	87.972	1614205565998525	2
2223	0	0	223	1	645.891	325.073	320.817	0	0	-115.384	-71.953	429.626	410.808	27621.5	11732.2	-429.626	23.3176	44.1135	41.8124	0	0	0.162704	173.831	-651.341	250	220.682	0	30.9727	37.2142	171.105	1614205566058558	2
2229	0	0	229	1	684.112	379.424	304.688	0	0	-120.58	-50.1793	411.991	526.789	27726.4	11710.4	-411.991	29.4555	43.2699	41.5605	0	0	0.300173	167.021	-650.203	250	229.281	0	25.0276	28.6076	125.303	1614205566178623	2
2230	0	0	230	1	570.063	293.877	276.186	0	0	-102.01	-33.8644	365.819	277.438	27707.8	11694.1	-365.819	14.8869	43.5323	43.3352	0	0	0.158929	146.406	-640.298	250	153.181	0	49.3807	51.0883	199.961	1614205566198634	2
2231	0	0	231	1	710.533	428.552	281.98	0	0	-34.7944	-51.3033	376.451	621.67	27740.3	11711.5	-376.451	33.298	42.5923	42.7244	0	0	0.20954	163.544	-649.479	250	244.474	0	22.7082	24.1688	97.0769	1614205566218645	2
2236	0	0	236	1	632.202	262.362	369.84	0	0	-14.9112	-144.622	233.632	473.734	27720.4	11705.2	-233.632	23.2024	42.9672	40.1021	0	0	0.0886228	168.187	-643.64	250	197.87	0	38.5521	33.2937	75.6503	1614205566318699	2
2237	0	0	237	1	603.384	248.12	355.264	0	0	-107.898	-45.5689	415.533	315.812	27713.7	11705.8	-415.533	17.6549	42.5786	41.0013	0	0	0.318301	162.397	-642.636	250	221.584	0	39.983	46.1441	207.235	1614205566338710	2
2238	0	0	238	1	634.335	352.282	282.053	0	0	-90.1695	-25.7784	338.671	287.112	27795.7	11686	-338.671	15.0623	43.5742	42.8858	0	0	0.414411	173.117	-650.451	250	203.51	0	50.3583	49.5641	172.625	1614205566358721	2
2239	0	0	239	1	540.588	296.01	244.578	0	0	-11.659	-82.0649	431.341	299.664	27717.1	11642.6	-431.341	16.8405	42.571	41.0505	0	0	0.34789	140.953	-633.193	250	158.876	0	41.3686	50.402	237.259	1614205566378732	2
2240	0	0	240	1	636.735	358.146	278.588	0	0	-116.059	-75.3185	250.983	363.528	27721.9	11635.9	-250.983	18.1794	41.6834	40.8199	0	0	0.268515	173.56	-646.931	250	210.734	0	47.415	41.2865	98.6095	1614205566398743	2
2241	0	0	241	1	801.735	410.532	391.203	0	0	-90.6094	-127.208	404.318	611.438	27696.4	11687.8	-404.318	34.0377	42.2223	42.0361	0	0	0.408798	130.504	-633.107	250	211.313	0	21.8893	24.6256	106.68	1614205566418754	2
2242	0	0	242	1	661.168	389.234	271.934	0	0	-44.3971	-160.409	229.134	386.838	27749.9	11621.3	-229.134	19.0101	44.5648	41.4541	0	0	0.177644	151.373	-640.626	250	165.42	0	47.2791	41.1108	92.0927	1614205566438765	2
2243	0	0	243	1	690.922	439.281	251.642	0	0	-32.7075	-40.5294	394.775	450.707	27738.2	11700.8	-394.775	24.4949	44.4514	41.8139	0	0	0.424294	172.972	-651.513	250	216.858	0	30.075	33.3549	140.791	1614205566458775	2
2244	0	0	244	1	449.069	257.486	191.583	0	0	-34.3687	-16.2765	570.292	382.762	27739.8	11676.5	-570.292	24.8935	42.5532	41.2222	0	0	0.117879	144.426	-633.84	250	212.627	0	31.8585	56.8363	247.607	1614205566478786	2
2245	0	0	245	1	690.997	366.051	324.946	0	0	-126.719	-99.2514	338.675	591.575	27732.5	11659.8	-338.675	31.3903	43.3347	40.9555	0	0	0.354988	155.769	-640.055	250	235.318	0	25.2817	25.0203	84.9873	1614205566498797	2
2246	0	0	246	1	625.993	259.705	366.288	0	0	-102.423	-49.6353	289.746	350.596	27708.2	11610.2	-289.746	17.845	42.9716	40.2426	0	0	0.462182	183.309	-646.711	250	172.428	0	45.9184	41.5799	114.003	1614205566518808	2
2247	0	0	247	1	636.191	369.176	267.015	0	0	-42.4985	-16.6714	438.393	650.303	27748	11676.9	-438.393	36.7132	42.8917	40.9672	0	0	0.63822	152.262	-641.802	250	322.018	0	20.063	25.0779	114.637	1614205566538819	2
2248	0	0	248	1	751.61	357.854	393.756	0	0	-129.718	-47.9384	324.046	621.698	27735.5	11708.2	-324.046	32.6089	42.0896	41.2528	0	0	0.634262	131.679	-633.085	250	192.412	0	24.6875	23.5696	75.68	1614205566558830	2
2251	0	0	251	1	566.244	319.224	247.02	0	0	-58.0004	-51.1804	411.099	438.822	27763.5	11711.4	-411.099	24.2411	42.2504	40.7129	0	0	0.312684	125.828	-627.663	250	187.234	0	29.3947	33.8935	150.176	1614205566618863	2
2252	0	0	252	1	830.1	448.941	381.159	0	0	-113.751	-71.7061	445.296	429.631	27719.6	11632.3	-445.296	24.7282	43.8167	40.5119	0	0	0.399253	156.399	-642.21	250	216.008	0	29.2393	36.5261	171.795	1614205566638874	2
2254	0	0	254	1	792.514	442.985	349.529	0	0	-47.2332	-90.6621	331.501	630.06	27752.7	11651.2	-331.501	32.694	41.6552	41.0088	0	0	0.107502	151.889	-640.036	250	247.194	0	24.034	23.6715	78.8032	1614205566678895	2
2255	0	0	255	1	700.708	320.98	379.728	0	0	-65.0252	-61.8442	318.581	562.222	27670.8	11722.1	-318.581	28.9311	42.1233	40.4924	0	0	0.290114	185.024	-653.933	250	262.043	0	27.5095	26.2444	82.1475	1614205566698906	2
2261	0	0	261	1	547.313	274.271	273.041	0	0	-121.423	-31.1262	433.266	317.526	27727.2	11691.3	-433.266	18.0714	42.1255	39.3966	0	0	0.0212178	130.735	-627.931	250	191.015	0	38.5089	46.9391	216.745	1614205566818972	2
2263	0	0	263	1	635.853	303.176	332.677	0	0	-10.0713	-88.8942	391.902	282.7	27715.6	11649.5	-391.902	15.3571	42.57	40.0025	0	0	0.100168	129.693	-626.041	250	164.097	0	46.1019	50.8709	215.413	1614205566858993	2
2264	0	0	264	1	662.47	314.356	348.114	0	0	-41.9168	-118.322	270.11	313.976	27747.4	11579.2	-270.11	15.6682	43.0348	39.9646	0	0	0.176576	152.622	-638.887	250	196.515	0	52.7971	47.72	120.521	1614205566879004	2
2265	0	0	265	1	576.755	287.682	289.074	0	0	-72.5083	-92.1612	283.56	250.285	27778	11652.7	-283.56	12.6189	43.4073	41.1393	0	0	0.369108	122.403	-624.855	250	157.864	0	64.1921	58.7693	157.339	1614205566899015	2
2269	0	0	269	1	696.675	420.071	276.604	0	0	-12.0482	-113.324	274.361	441.803	27617.9	11673.9	-274.361	22.0417	42.5541	39.8456	0	0	0.111272	143.756	-633.949	250	169.002	0	38.0314	34.3479	87.8838	1614205566979059	2
2273	0	0	273	1	479.505	248.907	230.598	0	0	-17.2848	45.2222	523.459	225.627	27722.8	11615	-523.459	13.92	42.6154	41.9091	0	0	0.109578	130.031	-629.184	250	152.523	0	51.7309	80.1028	394.098	1614205567059102	2
2274	0	0	274	1	605.36	325.633	279.727	0	0	-70.563	-81.5181	260.538	483.247	27676.4	11741.7	-260.538	24.0208	40.2572	39.6064	0	0	0.530267	138.502	-628.374	250	192.703	0	35.1324	31.1651	76.6149	1614205567079113	2
2275	0	0	275	1	626.89	270.956	355.934	0	0	25.9984	-126.911	209.001	401.09	27679.5	11587.8	-209.001	19.3622	41.5723	38.4798	0	0	0.0393616	180.994	-647.071	250	220.137	0	46.1714	39.5401	84.2694	1614205567099124	2
2276	0	0	276	1	671.604	324.103	347.501	0	0	-70.8169	-123.706	462.791	388.669	27676.6	11684.3	-462.791	22.791	41.0943	39.0193	0	0	0.316466	144.319	-630.348	250	192.514	0	30.5517	40.7239	199.572	1614205567119135	2
2277	0	0	277	1	801.787	370.837	430.95	0	0	6.43572	-74.8011	288.9	464.515	27699	11735	-288.9	23.3131	41.5993	39.5302	0	0	0.168215	154.761	-638.961	250	189.917	0	35.1056	31.9857	87.4198	1614205567139146	2
2278	0	0	278	1	715.43	412.045	303.384	0	0	-105.415	-66.0615	431.341	542.508	27711.2	11726.3	-431.341	30.759	42.0675	40.0048	0	0	0.0999152	152.957	-637.633	250	228.983	0	23.671	28.3215	129.468	1614205567159157	2
2281	0	0	281	1	443.027	233.315	209.712	0	0	-34.0185	-57.8767	373.227	270.575	27739.5	11718.1	-373.227	14.4572	41.9775	39.1393	0	0	0.109538	135.493	-627.213	250	146.742	0	48.986	51.7931	207.335	1614205567219190	2
2284	0	0	284	1	543.658	315.982	227.676	0	0	23.1414	-99.7902	418.567	295.572	27682.3	11760	-418.567	16.4622	42.9114	39.2856	0	0	0.189277	150.894	-636.682	250	174.45	0	42.347	50.1077	227.181	1614205567279222	2
2285	0	0	285	1	486.934	255.478	231.457	0	0	-80.1249	-20.6083	248.989	320.115	27685.9	11680.8	-248.989	15.8736	40.5908	38.5713	0	0	0.157181	134.213	-625.487	250	190.949	0	53.0007	46.3696	108.698	1614205567299233	2
2289	0	0	289	1	592.306	330.748	261.558	0	0	-102.253	-98.7303	317.811	507.886	27807.7	11659.3	-317.811	26.3696	41.9922	39.547	0	0	0.439855	175.643	-649.196	250	220.465	0	30.2442	28.7697	89.0411	1614205567379277	2
2290	0	0	290	1	768.131	448.312	319.818	0	0	-83.1654	-100.732	319.766	615.571	27689	11661.3	-319.766	31.8747	40.8723	39.8823	0	0	0.291553	156.678	-639.089	250	216.038	0	25.0123	23.9774	75.0854	1614205567399288	2
2291	0	0	291	1	624.254	397.908	226.346	0	0	51.0731	-48.5578	401.767	344.38	27654.4	11708.8	-401.767	18.8481	43.3081	40.3188	0	0	0.454835	165.423	-645.75	250	219.531	0	37.6006	42.6023	185.252	1614205567419299	2
2293	0	0	293	1	805.457	461.572	343.885	0	0	-112.581	-87.293	285.806	743.216	27718.4	11747.5	-285.806	37.8677	40.7726	38.1655	0	0	0.67206	217.252	-659.905	250	274.676	0	22.5695	20.435	54.4016	1614205567459320	2
2296	0	0	296	1	393.562	253.754	139.808	0	0	-203.694	-208.166	368.683	216.375	27709.9	11768.7	-368.683	12.434	40.3055	39.1019	0	0	0.338979	162.159	-633.787	250	139.957	0	57.0925	59.5679	233.897	1614205567519353	2
2299	0	0	299	1	622.969	316.14	306.83	0	0	-34.5575	-37.414	324.426	276.717	27740	11697.6	-324.426	14.2455	41.1366	38.7077	0	0	0.139691	141.903	-632.152	250	161.61	0	52.2631	50.447	163.481	1614205567579386	2
2301	0	0	301	1	764.365	390.04	374.325	0	0	-90.7333	-31.4375	285.719	481.529	27696.6	11691.7	-285.719	24.396	42.6867	39.2834	0	0	0.565964	178.562	-648.93	250	220.606	0	34.2489	30.9553	82.4871	1614205567619407	2
2302	0	0	302	1	606.509	308.288	298.221	0	0	-59.3412	-51.413	381.393	332.572	27665.2	11711.6	-381.393	17.9299	42.6146	39.3907	0	0	0.213439	150.982	-636.627	250	196.545	0	39.8316	42.9501	174.845	1614205567639418	2
2304	0	0	304	1	654.204	273.596	380.608	0	0	-65.2516	-29.9262	315.956	352.885	27770.7	11590.5	-315.956	18.1334	42.5093	38.2455	0	0	0.378247	148.699	-633.048	250	205.601	0	42.6538	40.7544	124.441	1614205567679440	2
2307	0	0	307	1	657.652	311.19	346.462	0	0	-67.5524	-44.2618	300.682	372.722	27773	11704.5	-300.682	18.9599	40.9394	38.8946	0	0	0.0981554	175.8	-645.606	250	193.435	0	41.3662	38.3428	111.063	1614205567739473	2
2311	0	0	311	1	540.125	279.027	261.097	0	0	-10.9452	-19.5138	328.723	280.678	27616.8	11679.7	-328.723	14.4815	41.5412	39.7412	0	0	0.14492	149.531	-633.216	250	167.343	0	51.5841	50.3128	165.432	1614205567819516	2
2312	0	0	312	1	635.262	292.099	343.163	0	0	-44.063	-34.9459	220.216	384.368	27649.9	11595.5	-220.216	18.6695	40.6164	39.4987	0	0	0.505289	160.836	-639.735	250	186.897	0	46.9515	40.3341	88.6762	1614205567839527	2
2314	0	0	314	1	538.875	286.257	252.618	0	0	-104.725	-110.357	295.629	386.254	27610.9	11770.6	-295.629	19.7927	37.5831	38.3048	0	0	0.023611	143.653	-625.626	250	146.076	0	39.1032	35.9933	102.716	1614205567879549	2
2318	0	0	318	1	583.04	367.872	215.168	0	0	-84.598	-96.4747	366.008	342.011	27790.1	11657	-366.008	18.3395	40.2032	39.0257	0	0	0.200254	146.985	-631.004	250	172.364	0	39.0123	40.7744	158.369	1614205567959593	2
2319	0	0	319	1	673.669	414.072	259.597	0	0	-86.8214	-124.698	398.434	441.807	27692.6	11685.3	-398.434	24.4434	40.9061	40.7447	0	0	0.271217	133.639	-629.231	250	198.395	0	29.2931	32.643	140.724	1614205567979604	2
2320	0	0	320	1	699.375	241.253	458.122	0	0	-158.556	-110.176	257.881	526.453	27664.7	11670.7	-257.881	26.895	39.6628	38.7845	0	0	0.548176	169.019	-640.962	250	213.176	0	31.9982	28.0897	68.3106	1614205567999615	2
2321	0	0	321	1	627.59	291.21	336.38	0	0	-23.6728	-19.4141	139.303	560.219	27629.5	11679.6	-139.303	26.5752	39.8361	38.5824	0	0	0.394767	145.567	-629.142	250	185.476	0	35.0587	29.8806	55.8488	1614205568019625	2
2323	0	0	323	1	731.695	397.112	334.583	0	0	-75.5729	-104.122	317.031	418.969	27681.4	11664.7	-317.031	21.6284	40.7983	39.5671	0	0	0.213869	178.292	-648.053	250	190.7	0	35.7168	34.2257	106.574	1614205568059647	2
2324	0	0	324	1	561.312	282.961	278.351	0	0	-104.284	-80.5212	421.651	346.816	27710.1	11641.1	-421.651	19.5173	39.4928	38.9338	0	0	0.0747188	141.976	-629.064	250	185.999	0	35.183	41.4647	188.819	1614205568079658	2
2325	0	0	325	1	548.38	306.029	242.351	0	0	-3.26767	-77.0862	233.065	279.146	27708.7	11737.3	-233.065	13.5811	40.7752	38.045	0	0	0.116251	166.449	-638.24	250	173.819	0	62.8107	54.1971	121.822	1614205568099669	2
2327	0	0	327	1	667.399	393.438	273.961	0	0	-51.689	-39.382	450.074	414.291	27757.2	11599.9	-450.074	23.6789	40.041	38.601	0	0	0.0990114	153.858	-634.015	250	217.394	0	29.0466	37.5124	179.529	1614205568139691	2
2328	0	0	328	1	729.523	270.088	459.434	0	0	-100.309	-54.7427	290.604	372.294	27706.1	11615.3	-290.604	18.9475	40.6079	39.7523	0	0	0.241025	167.938	-642.387	250	185.487	0	42.4083	38.4511	106.87	1614205568159702	2
2329	0	0	329	1	529.732	256.244	273.488	0	0	-98.5599	-54.0216	337.762	280.392	27704.4	11714.2	-337.762	14.7216	39.7158	39.2586	0	0	0.166824	187.846	-649.3	250	215.522	0	49.644	48.3947	168.868	1614205568179713	2
2330	0	0	330	1	791.427	386.198	405.228	0	0	-38.4527	-5.42173	306.433	548.881	27743.9	11665.6	-306.433	27.9735	40.2894	38.5751	0	0	0.522995	145.027	-633.861	250	214.428	0	28.3183	26.8361	78.2658	1614205568199724	2
2331	0	0	331	1	672.15	303.093	369.057	0	0	-79.2761	-110.502	325.095	374.47	27784.8	11571.4	-325.095	19.4705	40.5105	37.9854	0	0	0.0365206	140.965	-626.854	250	173.771	0	38.8345	37.6585	121.384	1614205568219734	2
2333	0	0	333	1	592.233	313.669	278.564	0	0	-3.0312	-108.093	354.299	482.3	27708.5	11668.7	-354.299	25.451	40.3574	38.4167	0	0	0.0765567	137.159	-627.548	250	211.043	0	29.216	29.7389	109.59	1614205568259756	2
2336	0	0	336	1	479.766	206.022	273.744	0	0	-30.2806	-20.2942	188.474	228.552	27735.8	11680.5	-188.474	10.9702	39.3059	37.9771	0	0	0.255442	159.338	-633.678	250	183.48	0	79.49	67.5265	137.175	1614205568319789	2
2338	0	0	338	1	443.712	218.846	224.866	0	0	-61.9971	-160.236	554.12	205.998	27767.5	11621.1	-554.12	13.54	39.7212	39.4323	0	0	0.375974	139.046	-626.964	250	177.166	0	53.516	91.6995	429.758	1614205568359811	2
2340	0	0	340	1	517.518	268.847	248.671	0	0	-116.624	-47.6685	199.099	323.511	27622.8	12106.5	-199.099	15.8298	40.9337	38.6139	0	0	0.132106	173.396	-643.799	250	193.72	0	57.0089	47.6895	99.8448	1614205568399832	2
2345	0	0	345	1	586.271	375.125	211.146	0	0	28.8066	12.1466	285.816	284.83	27676.7	11648.1	-285.816	14.332	40.1138	38.228	0	0	0.376343	132.584	-623.615	250	160.961	0	54.5909	50.2766	134.314	1614205568499887	2
2346	0	0	346	1	511.265	291.597	219.668	0	0	-71.1424	-70.887	381.987	456.551	27776.6	11631.4	-381.987	24.6891	39.4826	37.9337	0	0	0.445232	119.627	-616.984	250	199.352	0	28.8178	31.0714	126.403	1614205568519898	2
2347	0	0	347	1	538.28	295.451	242.829	0	0	-74.5817	-228.833	259.995	296.409	27680.4	11789.4	-259.995	15.2592	37.8845	38.2545	0	0	0.0737147	152.084	-625.763	250	155.443	0	52.9248	47.6105	115.886	1614205568539909	2
2348	0	0	348	1	571.917	306.92	264.997	0	0	-120.981	-79.4346	466.271	393.409	27627.1	11739.7	-466.271	23.18	38.6723	37.6352	0	0	0.0380681	138.115	-623.938	250	197.792	0	29.4852	39.2956	191.508	1614205568559920	2
2352	0	0	352	1	558.773	267.297	291.476	0	0	41.9852	-51.6548	252.734	300.89	27763.2	11711.9	-252.734	14.8063	38.568	36.987	0	0	0.104268	138.906	-620.765	250	187.615	0	54.7241	48.0646	115.782	1614205568639963	2
2355	0	0	355	1	428.172	218.148	210.024	0	0	-79.3336	6.99948	325.168	198.352	27784.8	11653.2	-325.168	10.309	39.5626	38.4438	0	0	0.229411	165.759	-632.663	250	177.768	0	70.3649	68.4576	221.551	1614205568699996	2
2358	0	0	358	1	525.564	302.137	223.427	0	0	-97.9699	-131.445	437.013	399.215	27703.8	11692	-437.013	22.9327	40.2289	38.6928	0	0	0.143156	127.188	-622.771	250	208.2	0	30.3815	37.1629	175.315	1614205568760029	2
2359	0	0	359	1	674.544	409.705	264.839	0	0	-74.0709	-52.5931	346.62	341.765	27679.9	11712.8	-346.62	17.9721	40.2837	39.4133	0	0	0.327835	164.545	-638.689	250	154.356	0	40.5391	40.5403	146.545	1614205568780040	2
2360	0	0	360	1	646.492	344.598	301.894	0	0	-62.7442	-63.3016	290.33	460.729	27668.6	11723.5	-290.33	23.2634	40.2738	38.4191	0	0	0.216998	128.847	-623.204	250	193.703	0	34.439	31.5662	86.974	1614205568800050	2
2361	0	0	361	1	644.482	359.764	284.718	0	0	-32.8922	-38.7878	213.188	470.933	27738.4	11699	-213.188	22.7726	39.8244	38.1006	0	0	0.235416	136.217	-627.19	250	191.852	0	38.8429	33.1504	71.9973	1614205568820061	2
2364	0	0	364	1	551.136	287.667	263.47	0	0	-124.653	-3.51042	168.786	290.725	27630.8	11962.7	-168.786	14.2099	39.7688	37.1362	0	0	0.381247	173.851	-640.996	250	177.916	0	63.6717	53.4906	103.679	1614205568880094	2
2365	0	0	365	1	734.052	344.606	389.446	0	0	-90.8699	-88.4303	207.82	463.697	27696.7	11748.7	-207.82	22.5765	38.1726	36.7447	0	0	0.371459	149.676	-628.963	250	192.026	0	39.1662	33.2047	70.8468	1614205568900105	2
2366	0	0	366	1	592.849	332.208	260.642	0	0	-60.2091	-86.0719	486.61	342.919	27765.7	11646.6	-486.61	20.4857	39.3103	36.9173	0	0	0.129863	150.405	-630.617	250	206.649	0	33.3994	47.0951	233.621	1614205568920116	2
2369	0	0	369	1	464.086	266.327	197.759	0	0	-32.5352	-41.1486	407.859	216.253	27738	11701.4	-407.859	11.8815	40.8979	38.0512	0	0	0.0328372	129.673	-620.705	250	152.015	0	56.8266	65.1585	289.167	1614205568980148	2
2370	0	0	370	1	580.437	325.366	255.071	0	0	-46.7863	-74.6673	367.386	336.635	27652.6	11635.2	-367.386	17.939	39.1752	35.8622	0	0	0.298001	137.195	-621.849	250	166.789	0	38.8905	40.9614	158.385	1614205569000159	2
2373	0	0	373	1	626.539	367.031	259.508	0	0	-42.4509	-89.6298	356.17	315.75	27648.3	11749.9	-356.17	16.6886	38.48	37.8519	0	0	0.00769547	152.061	-630.857	250	178.988	0	41.8781	43.2951	163.137	1614205569060192	2
2378	0	0	378	1	690.794	317.778	373.016	0	0	1.62402	-102.821	293.816	400.295	27703.9	11663.4	-293.816	20.1895	38.5762	36.9508	0	0	0.115116	143.453	-625.721	250	147.186	0	38.6391	35.6761	99.6569	1614205569160247	2
2381	0	0	381	1	499.989	216.941	283.048	0	0	-63.5913	-85.7028	220.379	299.472	27669.4	11646.3	-220.379	14.5721	39.122	37.5017	0	0	0.178092	125.984	-617.009	250	125.483	0	58.5095	50.475	110.373	1614205569220279	2
2383	0	0	383	1	540.255	275.433	264.822	0	0	-60.4954	-42.1081	428.124	271.915	27666.3	11702.3	-428.124	15.2425	38.2611	38.2999	0	0	0.265803	153.681	-630.849	250	188.925	0	43.0969	52.5043	246.195	1614205569260301	2
2384	0	0	384	1	589.073	370.611	218.462	0	0	-128.993	-110.056	368.594	448.828	27635.2	11670.6	-368.594	24.4114	38.7969	37.6707	0	0	0.14445	132.694	-623.077	250	190.249	0	29.3389	30.8965	119.775	1614205569280312	2
2385	0	0	385	1	767.694	417.425	350.269	0	0	-53.9313	-31.5243	134.877	468.642	27659.8	11691.7	-134.877	22.2661	37.5525	36.4622	0	0	0.107814	173.449	-639.18	250	197.482	0	40.3675	34.3894	63.9991	1614205569300323	2
2387	0	0	387	1	451.877	235.104	216.773	0	0	-44.5404	-8.68799	388.93	293.812	27750	11668.9	-388.93	15.9147	38.8818	36.4495	0	0	0.222584	161.458	-632.691	250	171.672	0	42.5987	47.332	194.926	1614205569340345	2
2390	0	0	390	1	678.106	325.497	352.609	0	0	11.4452	-31.7953	170.756	458.64	27694	11692	-170.756	21.8408	39.0713	36.3928	0	0	0.27076	177.425	-642.775	250	213.963	0	41.3637	34.869	68.7499	1614205569400377	2
2391	0	0	391	1	532.909	282.366	250.542	0	0	-30.4432	57.8909	580.837	311.749	27735.9	11602.3	-580.837	20.5184	39.0673	37.4185	0	0	0.361629	160.107	-633.031	250	181.739	0	37.5368	67.1438	283.645	1614205569420388	2
2395	0	0	395	1	593.695	348.329	245.366	0	0	-37.7377	-87.0733	293.417	386.938	27743.2	11647.6	-293.417	19.5287	38.1502	37.5589	0	0	0.107338	142.146	-625.843	250	184.022	0	39.4575	36.6569	103.112	1614205569500432	2
2396	0	0	396	1	416.723	218.961	197.762	0	0	1.62667	-40.7919	402.575	187.209	27703.9	11701	-402.575	10.2278	38.9588	37.7909	0	0	0.344239	99.9232	-606.124	250	137.552	0	65.0261	73.1567	324.141	1614205569520443	2
2397	0	0	397	1	499.289	248.766	250.523	0	0	-101.508	-92.9116	201.611	237.805	27408.3	12351.1	-201.611	11.5856	38.6791	36.9635	0	0	0.305705	167.659	-632.542	250	151.671	0	74.7225	63.2935	132.47	1614205569540454	2
2397	0	0	397	1	647.032	363.878	283.154	0	0	-14.6778	-54.4475	468.777	546.143	27720.2	11615	-468.777	31.7894	39.3413	36.4128	0	0	0.319164	161.35	-634.931	250	260.652	0	22.3226	29.6816	143.659	1614205569540454	2
2405	0	0	405	1	490.677	268.378	222.299	0	0	-44.1049	-59.7821	652.166	280.962	27749.6	11620.3	-652.166	20.1946	38.0589	36.9213	0	0	0.214627	146.245	-625.289	250	188.721	0	42.449	86.1542	320.952	1614205569700541	2
2409	0	0	409	1	563.174	301.107	262.068	0	0	-90.2149	-48.2638	625.155	305.743	27795.7	11608.8	-625.155	21.3377	36.5517	36.2893	0	0	0.252017	210.267	-646.719	250	208.609	0	38.3708	73.6465	283.552	1614205569780584	2
2410	0	0	410	1	516.236	305.261	210.975	0	0	-43.7482	-31.9453	625.866	323.052	27749.2	11692.2	-625.866	22.4462	38.7755	37.0097	0	0	0.295802	166.573	-634.989	250	173.92	0	37.1412	72.6387	279.488	1614205569800595	2
2412	0	0	412	1	523.625	314.974	208.651	0	0	-134.23	-26.9656	421.527	282.787	27740.1	11687.2	-421.527	15.9882	38.598	37.4654	0	0	0.148655	182.791	-643.676	250	200.566	0	41.6787	49.6006	224.623	1614205569840617	2
2413	0	0	413	1	421.857	249.584	172.273	0	0	-7.5299	-5.32347	490.128	275.481	27713	11665.5	-490.128	16.3767	37.0139	36.0803	0	0	0.253644	168.175	-631.772	250	179.213	0	40.6508	58.1343	288.141	1614205569860628	2
2414	0	0	414	1	533.904	277.542	256.362	0	0	-51.9806	-4.72937	414.949	295.621	27757.5	11665	-414.949	16.3706	37.5151	36.529	0	0	0.290761	170.052	-632.646	250	205.469	0	40.1752	47.6472	211.397	1614205569880639	2
2415	0	0	415	1	619.661	326.552	293.109	0	0	-65.6911	-91.2009	513.735	401.049	27671.5	11651.8	-513.735	24.7264	36.2662	36.5905	0	0	0.255177	180.206	-637.157	250	191.95	0	27.7941	42.132	208.381	1614205569900650	2
2416	0	0	416	1	498.253	254.163	244.09	0	0	-5.36457	-121.988	486.933	353.359	27710.8	11682.5	-486.933	21.2095	36.6481	36.6452	0	0	0.189225	150.197	-626.223	250	202.892	0	31.8063	44.9368	227.258	1614205569920661	2
2420	0	0	420	1	540.318	281.278	259.039	0	0	-55.9661	-85.8634	211.247	332.727	27761.4	11646.4	-211.247	16.1067	37.5371	34.9795	0	0	0.212959	140.783	-620.291	250	167.633	0	52.4494	45.1453	96.6435	1614205570000704	2
2438	0	0	438	1	420.204	188.521	231.683	0	0	-166.473	-70.9744	33.6152	258.998	27274	12329.2	-33.6152	12.6417	37.133	35.0109	0	0	0.476273	167.015	-627.467	250	168.575	0	60.7787	56.8536	98.7988	1614205570440944	2
2445	0	0	445	1	608.028	277.084	330.943	0	0	-26.4349	10.5425	368.31	365.871	27831.6	11649.7	-368.31	19.4944	38.3151	35.475	0	0	0.643712	158.158	-630.544	250	218.637	0	35.8058	37.8442	144.465	1614205570581020	2
2449	0	0	449	1	527.493	284.943	242.549	0	0	52.4497	-125.618	523.873	372.275	27752.7	11686.2	-523.873	23.4108	36.3745	35.9251	0	0	0.192021	164.615	-630.706	250	217.331	0	29.539	46.4854	230.524	1614205570661064	2
2451	0	0	451	1	531.665	306.953	224.712	0	0	15.9373	-64.7769	204.618	303.935	27689.5	11725	-204.618	14.6015	37.2987	34.5622	0	0	0.353301	141.02	-618.138	250	184.704	0	58.035	49.2147	103.819	1614205570701086	2
2456	0	0	456	1	513.968	254.441	259.527	0	0	15.5588	-24.3409	464.632	233.011	27689.9	11584.9	-464.632	13.4823	37.0074	34.9659	0	0	0.0495169	156.098	-625.383	250	195.516	0	48.0279	64.6451	317.44	1614205570801140	2
2459	0	0	459	1	632.131	323.349	308.782	0	0	-76.8611	-89.2384	201.04	471.728	27682.7	11649.8	-201.04	22.8343	36.2262	33.6185	0	0	0.266429	137.132	-615.893	250	191.297	0	37.7896	32.1691	67.3795	1614205570861173	2
2460	0	0	460	1	595.078	295.556	299.522	0	0	4.05677	54.2486	288.849	358.042	27701.4	11606	-288.849	18.1601	37.0927	35.3897	0	0	0.715565	185.741	-637.161	250	195.905	0	42.3213	38.5926	104.395	1614205570881184	2
2461	0	0	461	1	511.165	301.208	209.958	0	0	-85.4886	-45.9993	209.144	372.102	27791	11706.2	-209.144	18.1144	37.1847	34.0753	0	0	0.114863	159.349	-628.133	250	193.979	0	47.1628	39.8374	85.3583	1614205570901195	2
2464	0	0	464	1	563.939	340.003	223.936	0	0	-47.9292	-64.9731	389.744	349.979	27753.4	11625.5	-389.744	18.984	35.219	35.2951	0	0	0.211736	173.083	-631.153	250	209.361	0	34.726	38.3296	162.374	1614205570961227	2
2472	0	0	472	1	608.985	331.806	277.179	0	0	-86.4841	-95.3873	269.376	365.006	27692.3	11655.9	-269.376	18.3046	36.8957	35.1968	0	0	0.071662	194.326	-641.646	250	206.813	0	43.2553	38.7164	97.4207	1614205571121314	2
2473	0	0	473	1	657.407	378.476	278.93	0	0	-118.68	-81.6056	614.189	462.902	27724.5	11642.2	-614.189	32.1959	34.7991	34.8253	0	0	0.0602181	182.641	-634.178	250	234.231	0	25.1404	46.7823	180.782	1614205571141325	2
2476	0	0	476	1	494.001	247.388	246.613	0	0	-77.1195	-54.0521	319.179	221.17	27782.6	11614.6	-319.179	11.4085	38.9438	36.412	0	0	0.439614	152	-626.986	250	176.566	0	63.8623	60.8977	192.856	1614205571201358	2
2480	0	0	480	1	557.627	350.157	207.47	0	0	-72.4332	-110.128	515.597	262.891	27777.9	11670.7	-515.597	16.3112	36.4763	35.6286	0	0	0.233157	165.52	-628.017	250	194.72	0	41.1917	63.0798	314.259	1614205571281402	2
2485	0	0	485	1	579.473	312.983	266.491	0	0	-71.5715	-100.596	235.671	321.055	27677.4	11561.5	-235.671	15.7684	34.5928	33.9843	0	0	0.373061	151.04	-618.323	250	186.864	0	50.7713	44.2196	100.762	1614205571381456	2
2487	0	0	487	1	710.092	480.948	229.144	0	0	-35.1321	-4.06049	208.909	353.956	27740.6	11664.3	-208.909	17.1484	35.6887	34.9667	0	0	0.15303	179.681	-631.946	250	187.848	0	48.7808	41.957	89.4183	1614205571421478	2
2489	0	0	489	1	648.325	352.843	295.482	0	0	-91.4272	-38.9242	192.993	338.369	27697.2	11599.5	-192.993	16.4108	36.9997	33.858	0	0	0.46381	170.346	-629.699	250	179.901	0	52.5851	44.1453	90.6936	1614205571461500	2
2496	0	0	496	1	542.158	278.728	263.43	0	0	-69.356	-29.1574	590.913	314.274	27774.8	11589.7	-590.913	21.0092	36.7469	34.131	0	0	0.293004	153.268	-622.537	250	190.862	0	36.5569	66.7616	274.718	1614205571601576	2
2501	0	0	501	1	620.48	271.959	348.52	0	0	-144.969	-106.102	348.748	361.173	27750.8	11666.7	-348.748	19.4368	35.2451	35.0016	0	0	0.337569	194.119	-640.449	250	202.813	0	35.6556	36.1162	131.003	1614205571701630	2
2502	0	0	502	1	474.281	237.08	237.2	0	0	-19.9483	-48.2006	332.237	320.88	27725.4	11608.8	-332.237	16.593	34.9395	32.9171	0	0	0.193047	178.785	-628.884	250	221.712	0	41.9441	40.8917	137.318	1614205571721641	2
2507	0	0	507	1	615.346	337.755	277.591	0	0	-49.3641	8.53628	245.783	438.102	27754.8	11751.3	-245.783	21.6428	35.6013	34.1378	0	0	0.599044	165.242	-629.126	250	183.831	0	37.3565	32.9386	76.3675	1614205571821696	2
2516	0	0	516	1	555.571	273.974	281.597	0	0	-13.4069	-45.2001	270.638	242.76	27718.9	11705.4	-270.638	12.0567	34.8521	34.2909	0	0	0.169923	165.954	-624.984	250	175.011	0	62.5136	55.5812	142.93	1614205572001794	2
2519	0	0	519	1	604.745	335.072	269.673	0	0	57.0708	-131.872	270.241	279.947	27648.4	11592.8	-270.241	13.9996	34.9597	33.7828	0	0	0.229621	157.584	-621.032	250	158.313	0	53.9899	48.5332	124.307	1614205572061827	2
2521	0	0	521	1	586.863	302.729	284.135	0	0	-21.9551	-114.084	571.43	297.49	27727.4	11674.6	-571.43	19.668	35.5342	34.1518	0	0	0.531902	199.655	-639.134	250	230.134	0	37.0885	66.1098	288.562	1614205572101848	2
2527	0	0	527	1	462.016	250.475	211.541	0	0	27.6893	-5.09394	216.554	205.306	27677.8	11665.3	-216.554	9.95606	35.8489	34.3057	0	0	0.0486142	150.797	-620.024	250	178.387	0	81.5014	70.3223	151.011	1614205572221914	2
2528	0	0	528	1	510.225	282.257	227.968	0	0	-58.7811	-46.9083	268.771	263.691	27664.6	11607.5	-268.771	13.1409	35.8282	34.0284	0	0	0.220901	159.716	-622.462	250	183.452	0	58.0002	51.8874	131.106	1614205572241925	2
2530	0	0	530	1	568.398	319.644	248.754	0	0	-113.82	-71.4971	148.274	350.366	27719.6	11731.7	-148.274	16.8917	36.3591	33.5361	0	0	0.424474	166.678	-627.283	250	186.376	0	51.9851	43.6089	82.4719	1614205572281947	2
2532	0	0	532	1	644.616	278.068	366.548	0	0	-97.29	-94.8165	247.133	421.849	27703.1	11655.4	-247.133	20.9544	34.5743	33.2862	0	0	0.344161	156.462	-622.55	250	193.285	0	38.5016	33.5668	78.6816	1614205572321968	2
2534	0	0	534	1	528.96	249.618	279.342	0	0	-36.063	-68.8217	402.281	262.383	27741.5	11729	-402.281	14.3713	34.8374	33.847	0	0	0.148568	172.816	-630.751	250	191.132	0	44.4729	50.2953	221.024	1614205572361990	2
2541	0	0	541	1	588.347	280.073	308.274	0	0	-92.1462	-79.0124	562.823	268.108	27797.6	11639.6	-562.823	17.4854	35.5869	34.1476	0	0	0.157161	108.983	-600.962	250	164.857	0	40.9683	70.1198	313.279	1614205572502066	2
2546	0	0	546	1	610.501	313.879	296.622	0	0	-18.4075	-24.7888	344.587	324.889	27723.9	11585.3	-344.587	16.9593	34.3428	33.6174	0	0	0.00858303	183.726	-629.901	250	202.425	0	40.211	40.3291	143.436	1614205572602121	2
2554	0	0	554	1	676.495	416.686	259.809	0	0	-88.4642	-42.3211	402.495	345.432	27694.3	11702.5	-402.495	19.028	35.0103	33.1357	0	0	0.330938	183.594	-634.499	250	213.65	0	34.5635	38.6839	166.283	1614205572762208	2
2558	0	0	558	1	538.911	309.387	229.525	0	0	-155.478	-47.173	226.803	257.747	27661.6	11607.7	-226.803	12.9437	33.5557	31.9716	0	0	0.133425	138.741	-609.848	250	185.809	0	61.9307	52.4567	117.172	1614205572842252	2
2560	0	0	560	1	544.947	301.843	243.104	0	0	-1.61191	-106.083	450.075	326.119	27707.1	11666.6	-450.075	18.729	33.807	32.3997	0	0	0.216656	174.428	-624.623	250	221.895	0	34.0401	43.7905	211.536	1614205572882273	2
2570	0	0	570	1	672.789	380.088	292.701	0	0	29.9083	-25.6456	176.771	296.666	27675.6	11685.9	-176.771	14.1641	34.2295	32.315	0	0	0.373118	170.818	-624.223	250	181.774	0	58.8458	49.7833	98.8136	1614205573082382	2
2587	0	0	587	1	439.404	222.223	217.181	0	0	-81.6103	-16.2238	165.3	241.664	27687.4	11576.8	-165.3	11.6325	33.6492	32.5173	0	0	0.154631	145.327	-613.747	250	173.842	0	71.725	60.5191	116.792	1614205573422568	2
2602	0	0	602	1	477.264	226.685	250.579	0	0	-70.4591	-61.052	310.198	220.92	27775.9	11621.6	-310.198	11.3131	34.3603	31.9115	0	0	0.331495	175.916	-626.672	250	173.631	0	61.652	58.1462	176.077	1614205573722731	2
2608	0	0	608	1	589.45	297.82	291.629	0	0	-111.904	-8.94493	350.869	356.838	27717.7	11669.2	-350.869	19.0011	30.9265	31.7033	0	0	0.29028	173.443	-621.738	250	237.222	0	34.6775	35.1275	127.507	1614205573842796	2
2622	0	0	622	1	561.342	347.003	214.339	0	0	-23.369	-52.4386	307.542	263.525	27828.5	11613	-307.542	13.3956	31.1268	30.6962	0	0	0.189068	176.445	-618.177	250	174.067	0	50.7054	47.6244	144.161	1614205574122949	2
2637	0	0	637	1	526.6	288.302	238.298	0	0	-138.411	-96.0824	476.088	284.319	27644.6	11756.3	-476.088	17.0344	31.4424	31.1656	0	0	0.261579	153.655	-612.294	250	196.958	0	36.0234	49.8774	246.385	1614205574423112	2
2668	0	0	668	1	570.844	365.694	205.149	0	0	-50.96	-49.7122	461.309	257.413	27656.8	11610.3	-461.309	14.8887	31.042	29.853	0	0	0.0489979	185.73	-619.445	250	188.306	0	40.2947	53.7322	263.65	1614205575143505	2
2670	0	0	670	1	434.203	183.215	250.988	0	0	-124.574	-27.4236	199.623	269.912	27431.4	12185.9	-199.623	13.2657	31.4435	28.1173	0	0	0.271713	171.732	-614.612	250	187.637	0	59.7315	50.4049	104.634	1614205575183527	2
2671	0	0	671	1	329.046	208.026	121.02	0	0	-53.3041	-100.91	499.401	211.818	27758.8	11761.1	-499.401	12.8618	31.6265	30.4804	0	0	0.266415	148.456	-606.612	250	159.468	0	47.6372	70.0195	353.004	1614205575203537	2
2725	0	0	725	1	565.494	301.481	264.013	0	0	-61.5389	-22.8958	163.932	299.364	27667.4	11583.5	-163.932	14.3349	29.1541	28.7798	0	0	0.0274451	194.931	-622.249	250	215.452	0	55.1674	46.6659	90.6621	1614205576284126	2
2731	0	0	731	1	559.365	222.854	336.511	0	0	-56.061	-113.156	206.252	284.831	27661.9	11574.1	-206.252	13.7791	29.2714	29.1193	0	0	0.390754	245	-640.087	250	255.214	0	55.6035	47.6295	101.6	1614205576404191	2
2792	0	0	792	1	532.958	278.885	254.073	0	0	-139.948	-3.34798	144.935	268.189	27646.1	11663.6	-144.935	13.1286	28.4678	27.257	0	0	0.217152	185.289	-614.152	250	190.287	0	60.4232	50.7221	94.6465	1614205577624856	2
2798	0	0	798	1	538.597	237.675	300.922	0	0	-71.7305	-78.0651	332.832	253.167	27677.6	11638.6	-332.832	13.1835	28.6042	27.0445	0	0	0.138099	166.491	-607.16	250	184.474	0	47.8013	46.9545	157.79	1614205577744921	2
2818	0	0	818	1	509.327	227.494	281.833	0	0	-53.6929	-32.2828	138.287	257.429	27659.5	11592.8	-138.287	12.2367	28.8561	26.9976	0	0	0.400914	183.938	-612.255	250	192.106	0	63.2975	54.0354	100.124	1614205578145139	2
2843	0	0	843	1	542.224	335.877	206.347	0	0	-50.9122	-13.7816	362.201	247.602	27756.4	11574.3	-362.201	13.14	28.21	27.8643	0	0	0.220752	178.997	-611.282	250	211.044	0	45.8362	48.2027	184.155	1614205578645412	2
2846	0	0	846	1	502.26	199.728	302.531	0	0	-61.8286	-68.6133	228.763	272.052	27667.6	11728.8	-228.763	13.2824	27.522	26.6001	0	0	0.129472	169.17	-604.132	250	189.924	0	54.5361	46.9694	105.664	1614205578705444	2
2851	0	0	851	1	617.74	420.777	196.964	0	0	-159.229	-129.625	391.722	315.556	27765	11590.5	-391.722	17.7072	25.4408	26.1722	0	0	0.229582	207.488	-615.483	250	233.622	0	32.7636	36.1723	153.474	1614205578805499	2
2967	0	0	967	1	415.099	211.662	203.436	0	0	-94.2351	-185.881	143.907	286.359	27500.7	12344.4	-143.907	13.8943	26.1127	24.0702	0	0	0.342462	184.864	-604.88	250	185.639	0	54.1109	46.6394	86.9317	1614205581206807	2
