# Supplementary material for: CaV1 and CaV2 calcium channels mediate the release of distinct pools of synaptic vesicles
Source: eLife. 2023 Feb 23;12:e81407. doi: 10.7554/eLife.81407 (PMC10023163; doi:10.7554/eLife.81407)
Supplement: Figure 5—figure supplement 1—source data 1. [file elife-81407-fig5-figsupp1-data1.zip › Figure 5 Supplement - Source Data 1/lin-7/4/4/cav1_to_cav1(lin-7).csv]

19.0716386053864
80.8420663769466
139.618232957178
66.8061319760382
106.613267276211
12.0204024197737
13.1194238865683
-143.302470883558
-54.6819990054501
-216.695178839971
-181.096983109543
-0.511013603532774
-172.360188539886
-153.150588134336
-206.553045219043
-35.4077905495942
-40.5335295711993
9.15825854216746
46.5848394958557
-11.5245383590263
51.2500010733529
46.6696258056763
-50.0952009158391
6.69950258998142
-28.344363482247
33.9250068330439
-244.679301335877
118.425935919146
-39.1862997821117
-1.54611614854366
11.8297417469221
67.7567204259976
-42.2462750660379
-107.745269251085
-189.06377795554
-102.968771831911
-102.94169505372
-11.6202304429171
-106.335881344636
-36.9893457076178
-17.4352073169466
65.403659771473
116.474399286435
47.713404856986
18.4429011650936
51.8115873809984
-32.241685871064
20.6883266521691
-48.004486568545
76.497343185667
117.091500224335
49.8593788029611
155.668406537701
178.964339533093
8.11188485892126
503.44541543704
-7.83784147079859
-79.336450111361
-56.7256545636228
-175.575112811963
0.223053770252591
-57.0164387229124
83.2575573636095
-19.8664867603766
-69.4441581013562
7.56842660839902
-127.41139824556
118.717119808993
242.443964057653
-73.5908880041425
0.259547732872306
-65.010506595685
-51.830939967298
2.57328194447473
89.1898072546937
66.3500962670587
-74.4617690755585
-188.666047757331
208.887518381991
-53.4663936501347
-0.180120723402069
-24.910936664397
34.6077531307383
45.0395992350677
79.4674188620957
38.1808261265323
39.2367445099844
130.920499849068
-37.3331945642094
33.5808170288874
87.1921388097653
3.86307441670579
64.1274264882268
34.1766852145811
-131.716539962341
88.4527283352218
91.4636877770208
-55.5162929648577
-1.10502783541961
7.38388217631291
-45.4771668602625
-59.3718733441965
212.376997026244
13.8644730006126
-92.9454341840828
-68.4438230809501
118.852086786213
-164.637518794603
1.98483952380411
-80.6779217904441
174.350047751523
-14.3927053280131
-90.8787262863043
27.0361110342237
10.4291063129604
-51.5320580976477
