# Supplementary material for: CaV1 and CaV2 calcium channels mediate the release of distinct pools of synaptic vesicles
Source: eLife. 2023 Feb 23;12:e81407. doi: 10.7554/eLife.81407 (PMC10023163; doi:10.7554/eLife.81407)
Supplement: Figure 5—figure supplement 1—source data 1. [file elife-81407-fig5-figsupp1-data1.zip › Figure 5 Supplement - Source Data 1/lin-7/4/4/cav1_to_rimb-1.csv]

399.995361076591
549.5695500176
565.476533093607
556.81735872829
580.733506813632
692.688929326966
610.851200319271
760.430092821623
690.646921332827
775.1148557605
759.678414901143
647.971833399744
695.950529292018
673.630930762863
727.217508622554
560.775865789162
703.701937376959
529.104057380873
543.18235911226
712.147434063493
488.891301954154
604.314490315897
691.719160788443
683.92502742789
609.429554522042
641.74796228779
708.667371930847
526.306670845651
689.078213642378
585.095840011519
582.54377393549
558.87426039245
588.950973508631
588.742210239486
726.90050752705
662.484300225594
657.252061760345
565.734390312076
463.74967417427
524.150597708707
534.342313490576
580.653401475088
464.280563796842
531.68908032042
586.209310591777
589.153267809988
637.469836225345
549.762055386577
659.20729486001
572.288260862282
555.64325012003
562.72422874474
510.512098060223
495.659802976844
562.375925637945
194.978904198562
732.851928632737
743.511468431108
631.79595049696
744.964305685416
510.144829113256
624.730266718566
417.734636083889
648.020937609213
626.521879142621
592.070085220986
558.873748661935
497.462247160914
137.617628689276
695.078477962202
624.851452740638
342.370411292531
586.896027578919
594.217773542591
365.768728505234
286.977377485805
566.464143717197
711.472040046593
209.713764027508
488.28894254356
519.312507002312
447.989813398662
408.533349419834
439.208861506971
278.075139277965
407.682861315972
458.126708208832
92.207436841057
528.801548779094
355.048540418714
287.062096351759
513.542719618697
458.702429282577
421.994147335428
518.000703736626
427.392965151473
398.413765597608
494.997397042552
364.939502745104
452.588651437354
437.753606934738
389.190905447454
585.539302828132
303.803961542945
587.084220302709
394.827672108238
434.451828932822
666.210023586548
281.223085536654
364.689207469094
462.970576084637
396.157026836908
308.746880077176
393.732766191851
317.533759579389
312.315562284527
