# Supplementary material for: CaV1 and CaV2 calcium channels mediate the release of distinct pools of synaptic vesicles
Source: eLife. 2023 Feb 23;12:e81407. doi: 10.7554/eLife.81407 (PMC10023163; doi:10.7554/eLife.81407)
Supplement: Figure 5—figure supplement 1—source data 1. [file elife-81407-fig5-figsupp1-data1.zip › Figure 5 Supplement - Source Data 1/lin-7/4/4/egl-to-egl(rimb)).csv]

128.611912193771
-20.9622767472381
-36.8692598232453
-28.2100854579282
-52.12623354327
-164.081656056604
-82.2439270489092
-231.822819551261
-162.039648062465
-246.507582490138
-231.071141630781
-119.364560129382
-167.343256021656
-145.023657492501
-198.610235352192
-32.1685925188001
-175.094664106597
-0.496784110510589
-14.5750858418985
-183.540160793131
39.7159713162084
-75.7072170455347
-163.111887518081
-155.317754157528
-80.8222812516804
-113.140689017428
-180.060098660485
2.30060242471086
-160.470940372016
-56.488566741157
-53.9365006651285
-30.2669871220885
-60.3437002382695
-60.1349369691241
-198.293234256688
-133.877026955232
-128.644788489983
-37.1271170417137
64.8575990960919
4.4566755616554
-5.73504022021439
-52.0461282047261
64.3267094735195
-3.08180705005793
-57.6020373214149
-60.5459945396258
-108.862562954983
-21.1547821162155
-130.600021589648
-43.6809875919196
-27.035976849668
-34.1169554743781
18.0951752101384
32.9474702935179
-33.7686523675827
333.6283690718
-204.244655362375
-214.904195160746
-103.188677226598
-216.357032415054
18.4624441571061
-96.1229934482042
110.872637186473
-119.413664338851
-97.9146058722588
-63.462811950624
-30.2664753915731
31.1450261094481
390.989644581086
-166.47120469184
-96.2441794702761
186.236861977831
-58.2887543085569
-65.6105002722295
162.838544765128
241.629895784557
-37.856870446835
-182.864766776231
318.893509242854
40.3183307268021
9.29476626805013
80.6174598717
120.073923850528
89.3984117633911
250.532133992397
120.92441195439
70.4805650615301
436.399836429305
-0.194275508731835
173.558732851648
241.545176918603
15.0645536516652
69.9048439877854
106.613125934934
10.6065695337359
101.214308118889
130.193507672754
33.60987622781
163.667770525258
76.0186218330084
90.8536663356238
139.416367822908
-56.9320295577697
224.803311727416
-58.476947032347
133.779601162124
94.1554443375401
-137.602750316187
247.384187733708
163.918065801268
65.6366971857253
132.450246433454
219.860393193186
134.874507078511
211.073513690973
216.291710985835
