# Supplementary material for: CaV1 and CaV2 calcium channels mediate the release of distinct pools of synaptic vesicles
Source: eLife. 2023 Feb 23;12:e81407. doi: 10.7554/eLife.81407 (PMC10023163; doi:10.7554/eLife.81407)
Supplement: Figure 5—figure supplement 1—source data 1. [file elife-81407-fig5-figsupp1-data1.zip › Figure 5 Supplement - Source Data 1/lin-7/4/4/lin-7_to_cav1.csv]

430.924856476508
436.231873352943
438.449005686947
436.941892677416
434.818240342727
430.677754196498
413.688680218002
398.706785018254
403.483537468997
420.5874517148
416.629842345628
423.392268608146
404.245532631689
404.587748199647
411.915682109207
409.036567766354
396.612659394712
412.524871635524
413.198014450016
394.185301290676
390.444450846058
395.611183965619
407.900924821155
386.778714495267
364.299746863275
376.498729867209
386.873827783216
384.599547530328
377.627839657885
375.633999402955
401.601270904117
367.869825496578
370.275823332624
357.269257783319
385.729746180092
410.529253392979
385.980387252137
357.112913354911
370.622666551706
354.184545321554
339.328923409532
370.21241447399
345.636054641196
362.552192244046
364.4462915599
358.884278175075
338.829946499405
343.938715055763
329.579475421935
339.560926361304
354.525127600886
354.87605404155
342.714219762369
288.52608482982
303.52921278177
303.772231840205
306.277970615327
300.933260584592
262.183132526967
328.503575027553
335.857496856213
315.558785048248
349.237165758484
335.111562365062
312.005039301257
273.130126545555
315.325421022615
328.795847776484
316.539172424124
313.343286002873
320.66129266486
316.72395470459
307.676232082526
315.12962263549
294.588980628178
282.258552255855
279.645178313283
319.009123548349
325.32687115611
323.869011837083
324.975400285908
314.867276328256
347.351088186791
324.051071969829
338.587471870513
345.512631016976
340.759161520822
334.147090961735
342.188310773025
345.536041487354
346.678634500833
322.036271177472
353.355330293423
369.387554882207
349.64999528493
331.825045607995
336.264065442909
334.162734719517
298.414727715204
344.943457062116
398.839157363542
398.839157363542
382.148089827391
382.148089827391
382.148089827391
382.148089827391
382.148089827391
382.148089827391
382.148089827391
382.148089827391
382.148089827391
365.254401351616
381.558082850886
378.572439382864
349.782529512406
363.421260961448
320.719639775416
399.263964339953
330.775388164289
324.141957337219
349.071421328848
372.581935530616
352.938255663219
367.013933420807
392.066131908126
364.755169409913
355.051853234541
321.577437354586
381.123348626905
373.068118346466
395.492387992519
375.909811749792
366.5205455051
353.117883046212
329.018161329062
381.200096009361
357.008672280506
349.680593671961
341.567943257869
338.60950408383
391.166158222524
305.919821891614
374.704226791444
373.499313778411
382.056115600917
357.522876034654
378.847162870617
389.671422393512
367.800827643521
353.639436599206
369.627851792924
369.014706560818
272.296266683101
352.180488421083
370.945282656096
359.797156287539
420.445245271327
381.153547283378
396.243766779113
325.595878133656
347.859031001197
334.043122102103
337.333305166987
387.932995560732
349.133868844183
364.884964306475
383.805975454106
350.889045477019
356.027196045543
353.278582910974
347.420740801979
353.8355072011
381.382283657891
373.38692344405
353.736582906346
353.819718744333
363.125304721496
368.025208581683
352.844920362881
391.526612180198
374.803151086198
363.635714652039
369.46034655887
353.798630691119
299.816111060682
324.047243779827
306.558665644858
351.300386413823
359.773218570819
312.691903186926
348.69967904974
358.078873347877
386.013035841552
358.479198178025
347.533565233298
317.939466910517
388.030014352087
350.362464542352
354.3154462604
367.623667376665
339.15243508801
348.6701523386
358.920465556526
379.869998567698
407.147495832174
369.609613403212
385.742523091169
344.991204979771
344.118180556579
361.991984193453
395.738129198671
382.308117746816
428.863651657157
401.890676806346
439.885087824234
383.724745119518
425.106740541007
310.307920381001
292.514547617593
342.121328755962
400.70603520222
331.955350567699
304.577185387243
390.760499429533
369.998360513957
141.701180591881
156.865952568689
327.45511677552
179.678969325487
305.536067796147
329.181983072096
323.837689955122
362.328321369027
304.892723907571
341.127985403626
367.206286165288
384.064748602908
316.943222345082
189.371345360392
134.206651241973
158.489087854003
174.126721306049
192.055350444651
128.30432779259
53.1980748802198
175.126708145493
160.218838180481
129.23328375979
184.291321237255
208.621540133339
337.322671607686
386.033979195789
368.978646695152
258.582259258055
163.009551455289
299.309512136941
197.051184237105
244.696339613009
349.504794478969
345.933082557036
233.391555001475
241.769315470319
247.052794360585
269.387939443666
344.691692764587
371.499774196476
275.90939685014
154.162110172489
158.602091350702
185.847756670082
213.969950838284
203.654068226744
209.672848048871
309.61002320547
309.61002320547
309.61002320547
309.61002320547
309.61002320547
309.61002320547
309.61002320547
309.61002320547
309.61002320547
309.61002320547
321.411148495408
247.940332082675
391.695461304909
293.307048017927
218.639757250097
262.225835879741
363.882527534082
349.36438320631
300.058458173786
337.846564761036
421.369301372637
247.597069255422
175.044168286644
218.485063293519
391.929659158061
304.833287937927
255.940064916067
289.655866565823
271.769013803096
245.773431965674
316.32145215627
351.501374064814
57.6805043796412
108.272317728202
238.965818051034
177.256876451509
195.228983987407
241.54589587545
182.338151315915
145.341022172954
159.774542073093
339.325205552115
384.381410348717
409.341762125347
342.007305132967
350.942509904882
384.264120148466
214.827424653089
348.359207103
88.7397946370947
170.695420656775
394.954901283782
351.968229631868
183.480651180005
231.292401996256
216.518827063137
227.593200411731
205.333858550996
224.731907544829
173.213205614651
203.143513597217
284.389936936735
239.860747171759
225.955331162335
125.379022854519
156.721075527093
123.062566495202
142.555473745415
156.130396605258
151.147773820834
158.380866657211
142.20304153191
169.284995440838
136.559653113509
120.027107723938
141.148229190741
114.594361989326
144.751373327217
145.382467551062
140.706272683707
106.419791306245
135.985451776971
118.190428541737
117.875689482527
130.084599734037
126.017466877205
138.912730951233
122.63694287448
90.1701186643804
131.749707643805
63.3291507946997
78.3705163304876
253.609308689629
112.114177036361
172.128322132794
111.833626705811
189.946466440433
98.6492289443231
205.67961291099
117.005370023853
213.652379298772
198.480674436876
128.518161087442
115.788913657823
100.184490407941
157.456393642147
244.412191707437
175.787270297493
140.206751344034
224.860103519153
234.942783987244
232.583717424535
96.4164356693436
197.123083303264
288.240328052212
204.369259631883
323.697151166678
211.503300657718
362.398569963352
325.70854068279
175.70587808072
74.916894069931
139.958977118691
69.5879724959668
194.526186945983
55.3355685684728
115.747154465149
289.564981198437
128.437058268642
210.097000263151
97.3092042550925
129.878601884564
134.334226820567
110.437542956784
142.041525022836
123.463163540117
87.3785127790652
175.835290429921
207.374747645244
73.1126084455718
114.195126018269
121.02326637338
165.037835470448
90.4584528907217
168.142419610558
389.663817563098
154.531981314583
92.6196536807183
93.0065124712564
123.341628236103
141.307823013216
35.6247791682254
171.907352470877
202.996713869019
107.86320605917
55.0570168907179
110.30324792489
76.8773966069093
140.531272951826
93.0571100524176
83.4022481064276
58.8320216975953
111.059926307935
94.2745621281465
86.7957109024173
90.7805417487689
92.0374134168123
54.9828641401946
90.6802563801539
94.3719806500558
38.7047536462778
100.425748661957
137.435944113964
4.36725777389802
131.300673552701
54.9466595755475
62.515851739121
92.7326056278216
22.852828385825
77.9145394045045
375.039619806907
372.221591905531
372.893373646162
319.733629038721
314.580234442979
294.036325858404
392.214802773327
400.478787417356
377.129772541459
357.275339657688
324.124373709637
357.400234688357
353.180950957278
326.784789258138
397.983230921378
356.42434744781
374.921895509699
354.824426384293
410.478986809583
362.316853982211
343.685700016962
378.547216558476
383.081204982358
341.670771708821
377.329381935386
371.341872445628
353.54590505029
394.670998459977
323.179612102471
382.27717841222
344.514515314531
342.723006601256
370.403805875165
382.618977066424
406.018861738252
351.00655634245
349.855541854246
378.320258171581
374.295828667531
383.442075853789
376.087464896595
357.903567034831
345.833434767352
371.343106003696
342.288944322601
351.615201439221
388.238827498659
334.341876455965
409.694959433567
359.641721652839
322.527012911651
345.866083356774
389.41406910156
392.658664783765
66.3083786741772
189.352231543373
211.569941727215
148.525926853941
221.042905422641
142.763614946656
156.861052702796
190.060345364443
218.469657384117
218.665328255454
163.754507419944
253.665095534652
217.540429202141
190.587343212868
131.441067642165
132.495063339018
188.665877720847
185.624719622574
172.167486693539
191.09759126123
152.296431525487
151.076708582194
239.820765966702
160.322007579001
160.617691604177
167.194102028159
146.765305925663
209.801554086342
83.8366929324366
228.366339196862
