# Supplementary material for: CaV1 and CaV2 calcium channels mediate the release of distinct pools of synaptic vesicles
Source: eLife. 2023 Feb 23;12:e81407. doi: 10.7554/eLife.81407 (PMC10023163; doi:10.7554/eLife.81407)
Supplement: Figure 5—figure supplement 1—source data 1. [file elife-81407-fig5-figsupp1-data1.zip › Figure 5 Supplement - Source Data 1/lin-7/4/4/lin-7_to_rimb-1.csv]

668.159489880074
664.048891790468
668.685337751209
679.777566387149
673.675656724736
674.420762720891
659.923661844705
662.307558369483
665.912912180274
667.865898090648
661.267508615294
658.514334668078
669.486105203168
663.524395887942
656.979350207926
654.364356431675
653.952133579247
666.230865983594
676.270433185409
661.266067854192
649.77740705221
664.877007124402
656.947189420027
651.137817062681
648.094809747608
644.572167790348
651.437380588271
653.367163314984
634.92922589294
632.462617514631
647.372134381623
645.846493802459
649.611210791658
634.458073785754
644.900906235756
627.681053954904
642.463859054011
636.312170879455
648.650411953678
648.794370722433
650.989342872243
649.411501774597
634.483015214762
638.484414914848
635.65054929032
637.49145528897
624.192801653511
644.976116799526
637.001912904052
662.572659000081
641.067634179943
644.519403410122
654.025323966795
648.493084504869
669.054541934524
658.380701025546
667.445892017584
664.984869098689
671.704400435887
669.98423446896
657.361448002053
653.265779252853
665.770216587627
671.144356047258
673.164367470641
647.519673986953
640.211607102296
644.213199940757
653.713728176383
650.394360519376
667.283156694353
648.429431136683
675.369544847426
667.75306117881
675.507918156762
673.630231602656
650.733601676009
658.266496591728
653.232845911463
649.227880928176
649.192734272194
657.540746565164
643.111041925358
641.001871843036
635.454984971577
603.589646416598
659.307021415158
653.734331768705
666.448015139898
628.88837000738
667.977993555747
615.884080714841
640.903071818864
646.226942143732
633.632662389031
638.208158918791
618.457956098944
636.478085209137
642.093631493088
637.581297708895
566.224213634219
566.224213634219
600.475855166938
600.475855166938
600.475855166938
600.475855166938
600.475855166938
600.475855166938
600.475855166938
600.475855166938
600.475855166938
586.572489020888
577.79231849078
630.864752239782
640.209675718574
586.958522821578
559.527425964816
547.030192435557
597.06472925966
602.57069087735
623.304316303718
613.757277354902
565.967699884495
609.12641685358
625.846892245909
627.823958239302
629.52745662047
598.306701345502
620.420181544428
626.727771960066
638.984548803484
623.065315932359
622.531476148844
623.436331600147
542.840165844747
635.034279584146
591.986781180798
564.213650437694
576.793298336239
590.940670897951
609.81326180259
622.027495046141
618.388330994594
580.275683247341
637.730351314451
566.914728212303
620.290765839334
600.119189424442
605.445184271402
606.306901154343
632.611389189316
584.923300126917
566.285282964445
601.12525135288
621.508375911284
564.984945485588
616.674716178948
584.731003607123
631.085064849161
636.48126421559
611.27305125235
609.703113274591
612.439530843552
634.534620764751
588.303335284028
563.117077881714
615.670110564986
606.15052384402
590.362147439091
626.28897377915
581.734507005238
579.059618282372
592.78426528043
595.467339054054
574.641657893166
561.997688418818
574.587155267593
608.791706672009
601.751340009287
623.561023191813
622.806291383798
613.738887077172
622.404466896716
573.370510887504
619.229162354339
568.541293337732
595.001490475413
606.566118841274
607.440061127407
595.546308039391
631.519540746765
621.169045962153
609.422221957599
643.841797996223
669.497380467878
629.672574219459
636.89338272215
652.008877826605
653.606356824714
618.966275038336
631.074770829691
633.773055874588
608.27404385163
598.287241030037
628.469298519423
612.901918484868
590.384771207633
586.695071643831
599.784390450372
613.841534315412
631.252419939949
636.764160155426
627.056599197973
584.341211384861
649.156606370974
630.373278471141
598.211837327897
478.925095334878
517.624451591742
525.739717180388
533.973227555291
437.405257686914
503.406399441321
478.890898817379
588.901303504972
491.694560061129
481.967168064844
527.651302767743
470.223329928367
480.614823205875
514.904686055159
547.056010763927
499.041871639953
468.615912080782
408.805363578482
407.052368616041
485.373836236184
338.793968865619
251.72643844037
318.206828560222
288.799140779307
345.97003600722
316.789405125341
328.068642305903
263.986707327867
367.598311657917
381.654594176971
341.260415212311
364.491457836284
420.881907273686
532.624672224647
563.731223065797
580.116706345683
504.027006984186
562.032673043183
584.195827408377
352.176033668975
221.82852451355
579.205597227348
579.688885945232
542.599933404035
167.439398737557
172.054082275739
190.483062093539
502.157296789084
639.973661215297
234.781103910227
532.114066731543
547.564553948443
611.670762147874
529.827513916456
621.115628927693
532.132545801771
510.458130161249
510.458130161249
510.458130161249
510.458130161249
510.458130161249
510.458130161249
510.458130161249
510.458130161249
510.458130161249
510.458130161249
555.252458652503
516.26674551848
566.896619865443
622.487001165251
554.507947624841
581.204916265915
538.841261390122
632.439800607717
641.990984254848
620.508969479999
624.571407403562
145.316856588512
585.85716846642
626.469253587498
649.175487271323
575.194957992146
586.632592659254
605.414479797981
645.579299756519
600.075977616954
623.403309466261
652.956099292787
256.985720811941
338.892027443055
553.996731609868
312.418148587696
569.355460576497
199.293566373699
303.490172074766
325.7035223356
277.302101788204
476.162577506675
588.444396977202
608.395363298467
539.166345759837
561.441893074378
598.340971102121
363.28607316753
536.880090428995
240.415932924645
293.219121344735
604.733872962626
645.040438375328
513.288164125086
562.973432150582
551.347750007868
596.492965643831
625.819575470689
578.975094944368
588.596571903463
547.645720694996
585.60274813204
530.417103948275
637.091384600611
617.155451965624
632.860819032772
641.83087962971
663.333973066125
643.612945166098
656.66471086369
650.114272862629
624.093171390106
613.768672518861
606.319068871791
641.069982947163
645.702670486329
645.957847820824
645.025065072434
643.786271993045
646.36390579872
625.784637506456
669.039643700871
637.631791088783
604.962610421262
578.006126609011
623.859281408926
655.380759039719
660.142387214737
590.44451967601
635.167009748318
622.059984425043
649.781405272281
561.692941263933
527.860386772543
611.871243718422
634.62296473783
599.941467075061
666.426581308344
623.682091814533
552.651459631552
596.58280806376
632.97992516502
593.311214296053
604.549808153715
583.26779988017
607.605234010356
632.159608605096
671.49873523604
618.979022170901
649.187550642899
647.50562154591
591.972164878014
610.704200265482
566.521594951968
612.982046300442
642.433556410711
634.314219362872
665.489163239019
643.280224053993
621.583779613424
583.541545077389
572.908451837189
658.675957821204
587.509358781846
595.593413721075
660.826261849046
661.907800718747
643.845660763669
573.990376983633
614.716369054284
653.113384609225
628.68725133597
626.881491993307
629.052681544339
620.358015597474
664.797802868323
648.234477339809
620.906680375521
-38.2680194003642
604.476633319542
624.46178060493
590.237680092554
635.883029617153
594.57909350276
643.021230612185
660.224577338899
658.524007140064
572.934447750557
615.216815980544
567.621450860277
579.036446205466
506.352391637703
646.372952195461
628.13799158943
545.85634700722
598.939669744188
654.734646206107
573.510178479706
593.896184560315
533.248296742344
587.314269532344
613.175725895593
618.400409919546
653.23500154031
599.175386763218
635.19089669297
592.805881224742
621.291288968485
629.302080281044
621.863929483678
589.381371084039
604.852936962503
596.759804519779
616.158274402309
628.179793742567
582.166518764136
597.206610166455
626.673315994622
608.090469665338
88.7024560194095
536.730159924076
497.643329105418
506.212040284512
382.193513243908
381.508302194372
385.733104717796
410.729456499903
493.36681668613
438.306829785888
470.221471783769
481.083375721728
400.219509744391
349.973142845904
349.845079109415
392.81977340196
438.796476516682
443.672204779647
417.918506044811
402.551012612312
350.002317765726
405.715072996731
432.798461715238
379.029645997862
414.621287087108
414.88377257299
401.012180938094
402.745819930946
366.255488264931
382.487491310079
432.520274335458
447.336205914327
424.388252368561
412.13676350031
391.946217392571
365.331856259158
391.521575998573
411.654826751032
460.828403692311
416.182074322252
427.389755014743
405.106022649448
431.722790235826
403.680043440441
436.507042179386
433.580452612727
400.184749365151
418.445601538675
385.965642730371
443.492133663049
397.013187690973
360.486759230491
370.638406344031
424.493587990633
412.127419619323
-52.8580218036805
538.527185907624
532.534563427225
487.964410312799
589.354957787173
478.321854692138
476.672086383052
552.196662072494
507.335308068228
513.817859210287
444.706893319542
553.655856553762
493.849363957279
540.950655717568
506.603408720506
484.11139601065
480.049224464579
541.452914128298
517.547533889376
477.44202946234
463.175550768383
511.54384483602
623.858300163689
493.145480699142
505.222677048583
472.258938899775
464.233797661929
466.248980626007
476.05005363246
543.784996411339
