# Supplementary material for: CaV1 and CaV2 calcium channels mediate the release of distinct pools of synaptic vesicles
Source: eLife. 2023 Feb 23;12:e81407. doi: 10.7554/eLife.81407 (PMC10023163; doi:10.7554/eLife.81407)
Supplement: Figure 5—figure supplement 1—source data 1. [file elife-81407-fig5-figsupp1-data1.zip › Figure 5 Supplement - Source Data 1/lin-7/4/4/rimb-1_to_egl-19.csv]

497.699449630404
498.020512635914
498.020512635914
459.681079676976
482.004589675028
498.509910138514
498.955468870542
465.407780495577
243.788817042473
439.873770363283
498.957575046102
515.236580777456
483.126484957518
489.735176479423
477.084086866383
502.888501236567
500.334178543865
489.018862480244
449.974498899556
476.58897260155
472.750989391128
480.083165938516
531.600255227733
476.191464991212
458.606082134323
489.114262665105
484.114356576437
497.430449509554
450.864814011021
500.86937055149
527.349268972506
514.739761513366
511.744744351235
487.286784849376
473.738209098566
507.681850525723
505.932873343346
476.509067851156
530.038317387294
502.982547451423
511.517376531328
500.07485680118
473.807031353757
489.033054091747
500.348420302405
518.801652398138
464.685549146019
490.865045140813
524.164404234364
498.046699649424
520.145650061643
500.824879869434
509.68418195337
565.32796235944
549.185437496473
542.638748232715
543.135818231994
593.144236094318
538.04051195847
506.011775152997
516.524403499264
537.622644651064
561.78862642894
486.925042336633
518.531298307287
488.890104255569
502.756633895589
531.992697987325
552.122825452826
491.832807797854
515.635492504836
500.822873987952
501.418453288388
522.20395584284
489.027588064702
604.448118633483
510.678572687112
516.379197046416
559.155301632512
516.743647499162
535.752130417358
526.896037743795
485.753390933193
543.311975666878
515.261514115041
524.5220848371
514.560545109219
564.018776999828
528.824983535876
495.148938112526
496.669845416472
539.879774327917
434.471091225377
498.679347870425
515.686351860605
473.237578659651
553.910476260951
522.886109449607
507.858559578014
477.125869608433
514.510839135304
543.35857252449
467.963908481609
494.738943889947
560.93758670767
514.96336830549
520.233528190934
466.165425913471
483.750457741101
521.85224273752
486.880401213469
541.2835176329
546.361613212558
544.472995898455
529.988862148565
469.624405770244
546.267617144738
574.440919570872
508.845227668043
527.537762578516
478.728386662036
512.951559087834
509.773664787849
516.841956212172
545.647004212641
520.296623423755
567.372628146545
540.325884677354
478.375470027822
507.085569166763
534.943074026288
512.235746559026
552.619293687659
548.815169987424
502.812909131363
522.922727046838
208.059330100528
208.059330100528
208.059330100528
208.059330100528
208.059330100528
208.059330100528
208.059330100528
208.059330100528
208.059330100528
208.059330100528
544.042130248297
528.640100516535
539.192305135216
470.31720080902
573.368980997478
536.473308679134
550.107104766273
525.111897228269
526.322924315981
550.95368140124
541.085134800437
530.603457436209
524.794294368324
517.643139518418
544.695098279465
554.037529486364
536.91249873745
582.571220455238
528.773121239364
487.764949415668
524.477042537638
587.013157521296
556.815910294524
557.214220257459
525.868639999496
526.39510642266
490.346813091877
556.776885639515
563.032510086095
562.012183074027
558.742900352153
555.208629272401
609.604263523158
613.251295922751
621.390874008988
563.566247829643
646.975643202976
570.641910868422
593.089916592992
604.759051937495
638.245500520013
596.400982056918
562.815873732126
572.481624561201
623.581398160422
621.488029340141
521.437033223082
574.216460279114
606.409319230558
683.508269185613
631.466117590267
540.875378850694
640.484978439804
506.41374584964
645.437635759377
557.837591276596
522.517296204634
535.756392915512
555.751694364845
492.687307664684
565.128687140453
638.851761139356
583.955045126349
525.993988225652
520.018045218821
497.255295015414
574.30910237693
560.167855853829
528.32194603918
683.827125721485
582.902914632611
535.196127389335
625.307859323136
451.262070886175
633.034223516271
564.101891160596
564.676208117301
540.967720066287
577.513986043017
611.460887027585
524.80026186574
669.380361774383
632.744863698358
543.535331723818
604.672477631165
707.217308854032
586.061602617382
587.72295240565
655.028998012137
156.18190241561
590.25696554832
649.888900174335
465.544010628782
486.144880899078
571.900236872264
634.061370525385
563.120939832797
533.825742124174
519.200664419591
572.341182076881
288.365420338337
509.235965428371
631.418317203764
570.01583190928
591.011100673618
486.507927234788
588.743429858832
588.600630463768
537.131341561054
551.56692271888
543.70301430943
604.450425397189
558.736280943255
657.704055403579
620.457171450283
555.116739380138
-158.540791051048
639.321701591559
647.735745825688
678.646298229412
583.254677884969
583.654843288275
590.93681239138
611.293906500493
584.621402416429
574.748944346729
629.673301637323
-199.042755854571
658.130497854324
590.186588734975
527.210130311146
652.684291088216
591.421094896198
638.959257020298
589.436014049313
644.785419933761
590.260877017215
616.9198915483
667.598076699226
615.323492433228
668.018862794928
604.358635799002
642.893242180025
686.37698532788
606.775875858862
647.193081909539
532.905478971415
557.892913718665
627.051420625504
589.241201916629
575.36669889771
621.152925164247
534.685306841747
595.540113516375
546.898359778327
651.951117424426
667.538642200119
549.480073013426
619.631817272154
587.313309212329
555.9592541051
658.809803340121
658.3401136231
589.730649566266
689.565310211582
479.128802800527
615.158979371098
-0.46272401217243
525.930732291573
643.869529833374
649.815424504835
562.704025319096
599.155743610599
632.017717939168
691.917198421955
514.013317812694
681.276864938792
-111.207731462383
