# Supplementary material for: CaV1 and CaV2 calcium channels mediate the release of distinct pools of synaptic vesicles
Source: eLife. 2023 Feb 23;12:e81407. doi: 10.7554/eLife.81407 (PMC10023163; doi:10.7554/eLife.81407)
Supplement: Figure 5—figure supplement 1—source data 1. [file elife-81407-fig5-figsupp1-data1.zip › Figure 5 Supplement - Source Data 1/lin-7/4/4/rimb-1_to_rimb-1(cav1).csv]

-30.9078236399575
-30.5867606344484
-30.5867606344484
-68.9261935933857
-46.6026835953337
-30.0973631318477
-29.6518043998196
-63.1994927747849
-284.818456227889
-88.7335029070794
-29.64969822426
-13.3706924929058
-45.4807883128444
-38.8720967909387
-51.523186403979
-25.7187720337945
-28.2730947264965
-39.5884107901177
-78.6327743708055
-52.0183006688123
-55.8562838792343
-48.5241073318459
2.9929819573706
-52.4158082791503
-70.0011911360391
-39.4930106052573
-44.4929166939248
-31.1768237608078
-77.7424592593409
-27.737902718872
-1.25800429785636
-13.8675117569958
-16.862528919127
-41.3204884209856
-54.869064171796
-20.9254227446393
-22.6743999270159
-52.0982054192057
1.43104411693162
-25.6247258189389
-17.0898967390342
-28.5324164691822
-54.8002419166053
-39.5742191786151
-28.2588529679572
-9.80562087222393
-63.9217241243434
-37.7422281295487
-4.44286903599755
-30.5605736209375
-8.46162320871849
-27.7823934009277
-18.9230913169915
36.7206890890782
20.5781642261106
14.0314749623528
14.528544961632
64.5369628239557
9.43323868810762
-22.5954981173647
-12.0828697710979
9.01537138070194
33.1813531585783
-41.6822309337288
-10.0759749630754
-39.7171690147927
-25.8506393747732
3.38542471696269
23.5155521824643
-36.7744654725077
-12.9717807655263
-27.7843992824103
-27.1888199819743
-6.4033174275221
-39.5796852056603
75.8408453631207
-17.9287005832496
-12.2280762239454
30.5480283621498
-11.8636257711998
7.14485714699617
-1.7112355265665
-42.8538823371684
14.7047023965158
-13.3457591553208
-4.08518843326169
-14.0467281611429
35.4115037294657
0.217710265513915
-33.458335157836
-31.9374278538901
11.2725010575548
-94.1361820449849
-29.9279253999368
-12.9209214097566
-55.3696946107113
25.3032029905887
-5.72116382075478
-20.7487136923476
-51.4814036619293
-14.0964341350584
14.7512992541276
-60.6433647887527
-33.8683293804145
32.330313437308
-13.6439049648718
-8.37374507942809
-62.4418473568905
-44.8568155292608
-6.7550305328416
-41.7268720568929
12.6762443625382
17.7543399421963
15.8657226280927
1.3815888782035
-58.9828675001183
17.6603438743757
45.8336463005096
-19.7620456023189
-1.06951069184584
-49.8788866083262
-15.6557141825281
-18.8336084825125
-11.76531705819
17.0397309422794
-8.31064984660702
38.7653548761834
11.7186114069925
-50.2318032425403
-21.5217041035987
6.33580075592613
-16.3715267113359
24.012020417297
20.2078967170626
-25.7943641389986
-5.68454622352442
-320.547943169834
-320.547943169834
-320.547943169834
-320.547943169834
-320.547943169834
-320.547943169834
-320.547943169834
-320.547943169834
-320.547943169834
-320.547943169834
15.4348569779347
0.0328272461727011
10.5850318648543
-58.2900724613421
44.7617077271159
7.86603540877218
21.4998314959109
-3.49537604209331
-2.28434895438045
22.3464081308782
12.4778615300754
1.99618416584667
-3.81297890203791
-10.9641337519436
16.0878250091034
25.4302562160017
8.30522546708812
53.9639471848757
0.165847969002016
-40.8423238546941
-4.13023073272348
58.4058842509337
28.208637024162
28.606946987097
-2.73863327086588
-2.21216684770229
-38.2604601784853
28.1696123691534
34.4252368157329
33.4049098036655
30.1356270817912
26.601356002039
80.9969902527962
84.6440226523889
92.7836007386256
34.9589745592809
118.368369932615
42.0346375980596
64.4826433226306
76.1517786671327
109.638227249651
67.7937087865564
34.2086004617638
43.8743512908393
94.9741248900598
92.8807560697794
-7.17024004727978
45.6091870087519
77.8020459601964
154.900995915251
102.858844319905
12.2681055803321
111.877705169442
-22.1935274207219
116.830362489015
29.2303180062343
-6.08997706572814
7.14911964515045
27.1444210944835
-35.9199656056783
36.521413870091
110.244487868994
55.3477718559868
-2.61328504470953
-8.58922805154111
-31.3519782549477
45.7018291065676
31.5605825834671
-0.285327231181554
155.219852451123
54.2956413622494
6.58885411897313
96.700586052774
-77.3452023841867
104.426950245909
35.4946178902344
36.0689348469393
12.3604467959256
48.9067127726546
82.8536137572235
-3.80701140462156
140.773088504021
104.137590427996
14.9280584534561
76.0652043608031
178.61003558367
57.4543293470203
59.1156791352885
126.421724741775
-372.425370854752
61.6496922779577
121.281626903973
-63.0632626415802
-42.4623923712836
43.2929636019023
105.454097255023
34.5136665624348
5.2184688538116
-9.40660885077091
43.7339088065189
-240.241852932025
-19.3713078419908
102.811043933402
41.4085586389181
62.4038274032562
-42.0993460355742
60.1361565884697
59.9933571934059
8.52406829069218
22.9596494485183
15.0957410390681
75.8431521268274
30.1290076728935
129.096782133217
91.849898179921
26.5094661097762
-687.14806432141
110.714428321197
119.128472555326
150.03902495905
54.6474046146075
55.0475700179129
62.3295391210183
82.6866332301313
56.0141291460666
46.1416710763667
101.066028366961
-727.650029124933
129.523224583962
61.5793154646133
-1.3971429592159
124.077017817854
62.8138216258365
110.351983749936
60.828740778951
116.178146663399
61.6536037468529
88.3126182779386
138.990803428864
86.7162191628656
139.411589524566
75.7513625286399
114.285968909663
157.769712057518
78.1686025884999
118.585808639177
4.29820570105289
29.2856404483034
98.4441473551421
60.6339286462669
46.7594256273485
92.5456518938852
6.07803357138505
66.932840246013
18.2910865079655
123.343844154065
138.931368929757
20.872799743064
91.0245440017923
58.7060359419672
27.351980834738
130.202530069759
129.732840352738
61.1233762959043
160.95803694122
-49.4784704698352
86.5517061007365
-529.069997282534
-2.67654097878881
115.262256563012
121.208151234473
34.0967520487345
70.5484703402369
103.410444668806
163.309925151593
-14.5939554576682
152.66959166843
-639.815004732745
