# Supplementary material for: CaV1 and CaV2 calcium channels mediate the release of distinct pools of synaptic vesicles
Source: eLife. 2023 Feb 23;12:e81407. doi: 10.7554/eLife.81407 (PMC10023163; doi:10.7554/eLife.81407)
Supplement: Figure 5—figure supplement 1—source data 1. [file elife-81407-fig5-figsupp1-data1.zip › Figure 5 Supplement - Source Data 1/lin-7/4/4/rimb-1_to_rimb-1(lin-7).csv]

32.0783985316975
49.4864914265254
49.4864914265254
53.6057651895026
50.8752150108303
43.4606536738684
39.4209283113432
53.853425680858
290.782178508864
80.2044244290246
44.0677726374288
30.8730138629435
58.4228461285838
30.4547304818516
52.6054818588564
30.6017639111869
21.3326304112798
29.3727009895319
57.525032451178
46.0184564407118
67.1293512019001
56.0646635863013
7.06768127092255
57.3657580652707
50.8210098695035
42.4389054049116
66.3968568856835
30.8290139485907
47.6753553161925
17.635607142709
5.33838011475746
20.524257323681
26.0268467965416
57.48602302775
73.6650530009265
44.4554403375951
35.2833686165104
67.1397495672463
15.7300820840119
40.6807112597944
17.9232271959736
41.4366018980418
28.092507587131
60.6835806152976
52.7541491876673
-0.117119229797026
39.7159764152511
55.5939865483579
-13.1892953813367
8.55539801777013
3.9170206733088
18.1834105747675
20.3574816480086
-5.01982465136643
13.1698728642059
-19.4814813873236
-8.57952909495725
-30.1000626706173
2.31221797043509
11.9492924775532
9.67603510339541
-31.2599755571628
-15.9565373229725
49.0343090121842
-4.35376087967052
41.4161914440938
35.7856270272405
-15.4541745663682
-20.772370639319
19.2016979064028
22.6236084557713
13.7578445499239
44.58562859618
4.60762404389243
48.6239131976017
-63.3658595904762
42.7145819858506
-14.5701158457578
-2.11287298516436
-0.143887696651291
-12.4565191342517
-7.54968456774259
30.4173705112771
-14.753752245555
-12.8240583113384
-13.6993525660801
19.9494922863923
-30.9551240564015
3.85673944994778
31.217840478992
30.7373444908153
13.2653007435511
103.892566719143
22.4607843400445
36.1269771525895
54.9077210144605
-24.9822438223382
29.0291219962146
39.4982478438287
46.083164293259
8.99082405385889
-10.6547113515298
67.105568603125
15.0159935989032
-18.1611352846394
20.3299406276674
0.387352495525192
47.4173852519907
53.1876593934085
18.2837401525412
49.250194992379
-48.2987910295542
1.54496327498236
-19.5923136763176
5.32460960458593
78.4796386945418
-8.42334492300688
-35.4519490850726
44.8169189860237
26.3813880169455
28.2431062996639
23.517099849867
20.368266290101
19.3393874547492
4.22466490377883
40.886673943889
-34.4230702497171
10.4426060378592
39.2638827934061
12.0787081826475
-20.7408780590322
23.5414618637569
-11.1980881544041
-14.0904967569459
61.2380239911363
11.1109719166452
328.18467377757
328.18467377757
328.18467377757
328.18467377757
328.18467377757
328.18467377757
328.18467377757
328.18467377757
328.18467377757
328.18467377757
16.8646828181827
-9.22024960752242
-22.8839471746051
27.6719065455727
-31.4877162171852
-0.642492031687652
-26.2150651655629
4.40492915875075
11.1888708642491
-33.8573516091728
7.54701842886425
-20.6000982967307
-5.36906234322487
10.2533997320188
-23.1058048909636
-40.7874653980161
-18.7333895230877
-62.3516126112827
-11.8594122592913
26.67701553597
-14.3685797908511
-34.1579851724982
-30.7168962385331
-40.2939714531585
-4.02261598129735
-26.9708514579343
-1.99768730610776
-18.109425388775
-35.388681993627
-16.261493169608
-23.6253990950645
-23.3875575539441
-38.7370469854559
-86.3122680292672
-92.743688690578
-42.2942406302082
-105.81259704317
-27.0591643242624
-51.2375327602895
-68.3068751211067
-119.145045366002
-50.3959444004304
-19.8155233612833
-15.1103291955569
-96.4624743817021
-75.8051140034622
-9.42457839213967
-37.1384979496161
-79.5031917563902
-147.986153160382
-72.9430391509741
-60.4069893366632
-113.564750083911
10.4488752582693
-143.060051416784
-46.8568279957854
4.97728774307507
-3.05219133146056
-9.71423417500228
29.0403972609238
-49.8502499370879
-64.7511222374578
-69.1547171479979
-23.5895686780914
18.5052115921571
39.2160201116112
-30.1574468183953
-38.3891301554504
-20.2112717663294
-135.44618289288
-21.4880197847833
-54.6747433734308
-136.967381289482
35.7748579385261
-67.9968244376723
-44.9955115431876
-61.0787273602728
-54.0897731091682
-66.1694802574475
-88.1875481304069
7.79699658068421
-126.78782243223
-114.165704172938
-15.5012646946743
-61.9005890271746
-153.758076754655
-60.7139809128948
-47.4590452609191
-105.063257556201
371.827838294774
-82.9987677625504
-94.2875419624743
58.2951686688393
5.79337081218728
-14.6272336160437
-72.0770887772233
-37.7013195145792
-18.220346470267
-8.14524633572546
-28.8457608357076
228.668440712474
18.5333320276186
-79.6974196599058
-26.4708219151726
-97.1795487348936
17.1217027439016
-66.2543166330743
-85.1897883524161
-29.4384255281057
-62.769316577258
-40.3735043002343
-58.2764586619069
-38.2297669770487
-125.539878610229
-79.9121468098692
-28.7090214258442
604.505437515996
-113.704950431096
-106.827319091604
-115.824727570514
-35.0534967428121
-40.5369233844558
-63.6666707387976
-61.7663604161498
-79.5845516413174
-46.8100353517239
-80.1289984819286
575.395412983704
-73.0483903264249
-40.856036018009
-5.52043360924472
-145.395030775406
-80.9777018548048
-123.705612555359
-18.8198753515662
-101.429976448317
-74.3689140141068
-86.3126543060116
-110.739560132755
-54.9746199366436
-169.435025902096
-63.3766442325687
-130.422633093714
-136.023933798249
-60.4301192811981
-119.615529265577
24.2624877768922
-23.5065748936886
-139.744337835473
-53.8034162320128
-65.7644767639122
-124.192169072194
2.7929070969858
-74.2858158838299
1.27775367566574
-84.9670848434489
-143.162223585779
-27.7288666182758
-124.154229686501
-62.8864180866585
-45.3130790697633
-153.618053992464
-104.11103004572
-59.7186148340461
-109.862156909299
23.312875411124
-121.816843874914
440.791415586193
34.2639224546438
-148.006266130085
-157.689167589398
-69.1713691803761
-92.4364151834761
-139.145790199411
-152.393715184242
-2.90688059409877
-135.75354519248
602.797690090636
