# Supplementary material for: CaV1 and CaV2 calcium channels mediate the release of distinct pools of synaptic vesicles
Source: eLife. 2023 Feb 23;12:e81407. doi: 10.7554/eLife.81407 (PMC10023163; doi:10.7554/eLife.81407)
Supplement: Figure 5—figure supplement 1—source data 1. [file elife-81407-fig5-figsupp1-data1.zip › Figure 5 Supplement - Source Data 1/lin-7/4/5.csv]

image-ID	cycle	z-step	frame	accum	photon-count	photon-count11	photon-count12	photon-count21	photon-count22	psfx	psfy	psfz	psf-photon-count	x	y	z	amp	background11	background12	background21	background22	maxResidualSlope	chisq	log-likelihood	accuracy	llr	time-point	precisionx	precisiony	precisionz	frame-timestamp	vis-probe
0	0	0	0	1	4069.18	1374.66	2694.52	0	0	133.425	77.2624	-377.092	3646.62	36043.2	9988.4	377.092	183.295	407.218	537.66	0	0	0.107768	252.431	-929.122	250	540.242	0	13.3823	14.9452	97.3596	1614205515270901	0
1	0	0	1	1	4317.45	1475.92	2841.53	0	0	79.227	167.217	-262.445	3313.14	35997.7	9998.1	262.445	157.75	405.831	540.126	0	0	2.65156	335.721	-967.551	250	544.379	0	14.1046	15.0259	73.7399	1614205515290912	0
2	0	0	2	1	3894.65	1404.54	2490.11	0	0	174.472	51.2045	-164.564	3623.42	36002.1	10014.5	164.564	161.94	395.276	522.665	0	0	0.625028	352.171	-974.348	250	609.097	0	13.521	14.0316	48.4493	1614205515310923	0
3	0	0	3	1	4733.06	1484.17	3248.88	0	0	133.271	153.211	-292.837	3962.06	36043.3	10012.1	292.837	190.544	408.23	535.201	0	0	3.51522	351.939	-980.94	250	700.607	0	11.9121	12.8359	69.5428	1614205515330933	0
4	0	0	4	1	4438.41	1372.57	3065.84	0	0	124.373	170.246	-406.587	3812.87	36052.2	9995.07	406.587	196.792	403.773	530.891	0	0	3.62997	393.107	-1002.9	250	691.046	0	13.0147	14.8445	95.8169	1614205515350944	0
5	0	0	5	1	4001.78	1520.61	2481.17	0	0	160.297	62.063	-362.732	3476.29	36016.3	10003.6	362.732	173.247	401.349	528.209	0	0	0.550124	436.766	-1020.73	250	613.022	0	13.7568	15.2564	97.6561	1614205515370955	0
6	0	0	6	1	3849.72	1608.93	2240.79	0	0	158.891	94.1343	21.215	2990.07	35918	10071.2	-21.215	130.107	402.119	535.98	0	0	1.664	370.694	-986.477	250	456.59	0	19.502	19.0146	42.5509	1614205515390966	0
7	0	0	7	1	4526.64	1235.12	3291.51	0	0	140.607	161.78	-552.516	4485.85	36036	10003.5	552.516	261.819	407.596	525.679	0	0	2.85123	314.923	-960.363	250	625.669	0	14.234	19.0117	80.6079	1614205515410977	0
8	0	0	8	1	3742.54	1241.01	2501.53	0	0	140.164	61.7075	-263.44	2891.36	36036.4	10004	263.44	135.77	399.684	530.363	0	0	0.982212	303.568	-953.405	250	426.104	0	16.0844	17.1512	89.0499	1614205515430988	0
9	0	0	9	1	5073.84	1584.34	3489.5	0	0	134.597	169.66	-391.173	4021.58	36042	9995.66	391.173	205.265	400.817	522.477	0	0	4.46288	389.603	-996.367	250	719.041	0	12.1025	13.6454	87.1058	1614205515450999	0
11	0	0	11	1	3886.16	1091.11	2795.06	0	0	134.284	65.5406	-363.094	3709.9	36042.3	10000.1	363.094	184.932	389.809	513.132	0	0	0.4532	341.534	-970.256	250	589.938	0	12.7792	14.1652	89.7193	1614205515491021	0
12	0	0	12	1	3857.98	1361.03	2496.95	0	0	106.426	83.2699	-319.166	3464.92	36070.2	9982.39	319.166	168.482	386.392	508.582	0	0	1.5362	262.247	-929.21	250	520.707	0	13.3957	14.5435	83.4982	1614205515511032	0
14	0	0	14	1	4061.94	1695.13	2366.81	0	0	116.208	77.4891	-233.503	2845.92	36060.4	9988.17	233.503	131.463	392.712	521.962	0	0	1.79748	395.199	-999.097	250	578.738	0	16.3637	17.2729	79.0269	1614205515551053	0
15	0	0	15	1	3616.24	1248.63	2367.61	0	0	110.768	66.5284	-282.902	3156.69	36065.8	9999.13	282.902	150.249	360.653	479.449	0	0	0.641771	316.713	-951.224	250	579.033	0	14.1721	15.1216	82.1014	1614205515831206	0
16	0	0	16	1	3616.24	1248.63	2367.61	0	0	110.768	66.5284	-282.902	3156.69	36065.8	9999.13	282.902	150.249	360.653	479.449	0	0	0.641771	316.713	-951.224	250	579.033	0	14.1721	15.1216	82.1014	1614205515831206	0
17	0	0	17	1	4165.57	1533.16	2632.41	0	0	116.15	87.5811	-397.681	3262.7	36060.4	9978.08	397.681	166.404	362.067	477.746	0	0	1.68099	395.661	-988.301	250	564.577	0	14.3719	16.2421	108.218	1614205515851217	0
18	0	0	18	1	4165.57	1533.16	2632.41	0	0	116.15	87.5811	-397.681	3262.7	36060.4	9978.08	397.681	166.404	362.067	477.746	0	0	1.68099	395.661	-988.301	250	564.577	0	14.3719	16.2421	108.218	1614205515851217	0
19	0	0	19	1	4165.57	1533.16	2632.41	0	0	116.15	87.5811	-397.681	3262.7	36060.4	9978.08	397.681	166.404	362.067	477.746	0	0	1.68099	395.661	-988.301	250	564.577	0	14.3719	16.2421	108.218	1614205515851217	0
20	0	0	20	1	4165.57	1533.16	2632.41	0	0	116.15	87.5811	-397.681	3262.7	36060.4	9978.08	397.681	166.404	362.067	477.746	0	0	1.68099	395.661	-988.301	250	564.577	0	14.3719	16.2421	108.218	1614205515851217	0
21	0	0	21	1	4165.57	1533.16	2632.41	0	0	116.15	87.5811	-397.681	3262.7	36060.4	9978.08	397.681	166.404	362.067	477.746	0	0	1.68099	395.661	-988.301	250	564.577	0	14.3719	16.2421	108.218	1614205515851217	0
22	0	0	22	1	4165.57	1533.16	2632.41	0	0	116.15	87.5811	-397.681	3262.7	36060.4	9978.08	397.681	166.404	362.067	477.746	0	0	1.68099	395.661	-988.301	250	564.577	0	14.3719	16.2421	108.218	1614205515851217	0
23	0	0	23	1	4165.57	1533.16	2632.41	0	0	116.15	87.5811	-397.681	3262.7	36060.4	9978.08	397.681	166.404	362.067	477.746	0	0	1.68099	395.661	-988.301	250	564.577	0	14.3719	16.2421	108.218	1614205515851217	0
24	0	0	24	1	4165.57	1533.16	2632.41	0	0	116.15	87.5811	-397.681	3262.7	36060.4	9978.08	397.681	166.404	362.067	477.746	0	0	1.68099	395.661	-988.301	250	564.577	0	14.3719	16.2421	108.218	1614205515851217	0
25	0	0	25	1	4165.57	1533.16	2632.41	0	0	116.15	87.5811	-397.681	3262.7	36060.4	9978.08	397.681	166.404	362.067	477.746	0	0	1.68099	395.661	-988.301	250	564.577	0	14.3719	16.2421	108.218	1614205515851217	0
28	0	0	28	1	3886.8	1379.13	2507.67	0	0	123.569	84.1093	-289.804	3536.32	36053	9981.55	289.804	168.824	367.322	482.245	0	0	1.22433	312.628	-949.281	250	591.962	0	12.7458	13.7116	75.4028	1614205515911249	0
29	0	0	29	1	4196.52	1109.02	3087.5	0	0	101.164	109.717	-472.407	4307.12	36075.4	9955.94	472.407	233.808	361.829	471.148	0	0	2.41242	280.675	-931.037	250	730.046	0	12.0404	14.9109	90.9819	1614205515931260	0
30	0	0	30	1	4121.6	1401.29	2720.31	0	0	137.666	84.088	-404.543	3687.56	36038.9	9981.57	404.543	188.868	356.716	465.213	0	0	0.504396	341.055	-959.692	250	610.705	0	12.6963	14.5139	98.0732	1614205515951271	0
31	0	0	31	1	4072.71	1518.39	2554.31	0	0	131.677	60.0743	-266.906	3338.68	36044.9	10005.6	266.906	157.176	362.471	476.897	0	0	0.921647	354.079	-969.385	250	645.576	0	13.3757	14.2575	74.5429	1614205515971282	0
32	0	0	32	1	4123.7	1264.19	2859.51	0	0	152.285	88.2756	-668.27	5567.88	36024.3	9977.38	668.27	365.291	356.897	450.814	0	0	0.438495	363.719	-974.048	250	681.436	0	14.7413	22.4623	58.8693	1614205515991293	0
33	0	0	33	1	4306.86	1436.52	2870.34	0	0	139.009	96.6582	-274.45	4200.82	36037.6	9969	274.45	198.627	354.236	467.603	0	0	1.54292	341.466	-964.594	250	732.964	0	10.6681	11.4685	59.8163	1614205516011304	0
34	0	0	34	1	3901.53	1408.29	2493.24	0	0	112.539	103.822	-281.065	3365.01	36064	9961.84	281.065	160.044	350.733	464.89	0	0	0.733566	270.767	-924.109	250	558.254	0	13.1449	14.0919	74.699	1614205516031315	0
35	0	0	35	1	4957.87	1300.24	3657.63	0	0	102.842	78.6186	-259.851	5228.74	36073.7	9987.04	259.851	245.586	346.737	464.03	0	0	2.56884	357.656	-971.735	250	1020.66	0	8.71944	9.2531	45.3038	1614205516051326	0
36	0	0	36	1	4126.49	1244.77	2881.72	0	0	128.71	85.366	-344.53	3779.44	36047.9	9980.29	344.53	186.192	357.361	464.998	0	0	1.21337	310.146	-947.193	250	603.682	0	11.9327	13.1724	78.9409	1614205516071337	0
37	0	0	37	1	4253.5	1437.79	2815.71	0	0	111.722	87.2821	-387.984	4158.47	36064.9	9978.38	387.984	210.718	347.782	462.376	0	0	1.82893	333.091	-954.771	250	728.168	0	11.1902	12.5302	81.1473	1614205516091348	0
38	0	0	38	1	4066.76	1362.95	2703.81	0	0	96.0123	103.676	-498.371	4196.99	36080.6	9961.98	498.371	233.398	350.956	458.398	0	0	1.68552	344.408	-963.327	250	744.231	0	12.7383	16.2697	89.2181	1614205516111358	0
39	0	0	39	1	3674.27	1116.96	2557.31	0	0	125.675	88.7359	-295.126	3310.34	36050.9	9976.92	295.126	158.526	349.473	459.443	0	0	2.29024	247.591	-911.068	250	558.717	0	13.28	14.3322	79.5722	1614205516131369	0
40	0	0	40	1	4543.12	1495.03	3048.08	0	0	116.449	88.3543	-303.472	3429.41	36060.1	9977.31	303.472	165.13	347.105	455.564	0	0	1.26692	376.359	-977.233	250	619.724	0	12.8276	13.863	77.8253	1614205516151380	0
42	0	0	42	1	2939.47	988.329	1951.15	0	0	126.19	109.166	-376.331	2731.96	36050.4	9956.49	376.331	137.266	339.484	445.023	0	0	1.29786	249.001	-909.19	250	463.782	0	16.1846	18.0819	116.314	1614205516191402	0
43	0	0	43	1	4650.4	1351.27	3299.13	0	0	116.092	93.9712	-244.609	4400.15	36060.5	9971.69	244.609	204.651	344.974	456.684	0	0	1.53678	346.862	-960.401	250	780.564	0	10.1771	10.8019	50.4092	1614205516211413	0
44	0	0	44	1	3972.88	1381.42	2591.47	0	0	110.866	82.8435	-294.576	3296.09	36065.7	9982.82	294.576	157.948	342.298	453.393	0	0	0.59743	315.13	-943.5	250	525.593	0	13.2814	14.2705	78.7733	1614205516231424	0
45	0	0	45	1	4519.98	1476.08	3043.9	0	0	169.869	66.8666	-213.42	3830.55	36006.7	9998.79	213.42	174.705	336.755	446.287	0	0	0.868517	369.035	-969.479	250	653.901	0	11.6012	12.1865	51.2321	1614205516251435	0
46	0	0	46	1	3747.11	1240	2507.11	0	0	169.497	58.5013	-197.945	3386.53	36007.1	10007.2	197.945	153.306	343.649	451.395	0	0	0.834702	320.311	-948.101	250	604.174	0	13.1991	13.8097	54.8491	1614205516271446	0
47	0	0	47	1	4492.43	1807.44	2684.99	0	0	100.079	76.3557	-305.32	3901.74	36076.5	9989.3	305.32	188.35	342.25	447.566	0	0	1.14466	267.322	-918.962	250	660.597	0	11.2892	12.1551	68.1844	1614205516291457	0
48	0	0	48	1	3758.55	1239.95	2518.6	0	0	131.445	107.198	-305.088	3651.31	36045.1	9958.46	305.088	175.944	343.951	448.526	0	0	1.90739	297.419	-935.061	250	635.321	0	11.9817	13.0107	72.9099	1614205516311467	0
49	0	0	49	1	4356.44	1503.98	2852.47	0	0	87.4409	108.228	-310.625	3523.49	36089.1	9957.43	310.625	170.954	338.972	446.9	0	0	2.55143	396.631	-982.768	250	637.626	0	12.3899	13.4239	74.4884	1614205516331478	0
50	0	0	50	1	4197.98	1150.42	3047.57	0	0	115.065	91.9167	-512.084	4004.54	36061.5	9973.74	512.084	225.327	340.958	442.916	0	0	1.33172	394.661	-984.855	250	634.196	0	13.5265	17.6957	91.623	1614205516351489	0
51	0	0	51	1	4415.25	1654.53	2760.72	0	0	44.5779	166.997	-294.848	3227.64	36032.3	9998.32	294.848	157.482	338.627	444.82	0	0	4.03901	351.489	-961.82	250	684.83	0	13.1671	14.2118	74.9273	1614205516371500	0
52	0	0	52	1	4578.39	1766.78	2811.6	0	0	138.388	80.9775	-297.773	3840.37	36038.2	9984.68	297.773	184.079	340.943	446.217	0	0	1.99656	430.671	-1004.51	250	712.144	0	11.3906	12.3153	68.8993	1614205516391511	0
53	0	0	53	1	3470.81	1162.92	2307.89	0	0	150.807	77.1721	-501.751	3499.46	36025.8	9988.49	501.751	195.037	334.378	436.882	0	0	0.784453	245.398	-906.455	250	451.354	0	14.898	19.4993	109.329	1614205516411522	0
54	0	0	54	1	4282.12	978.28	3303.84	0	0	99.7621	102.757	-423.563	4357.42	36076.8	9962.9	423.563	226.906	339.266	434.06	0	0	2.46531	292.019	-930.621	250	767.352	0	10.7931	12.5469	82.5367	1614205516431533	0
55	0	0	55	1	3839.97	1069.84	2770.13	0	0	177.673	99.2166	-357.113	4495.09	36098.6	9966.44	357.113	223.151	330.435	429.622	0	0	1.99951	259.998	-913.021	250	719.015	0	9.87684	10.9606	66.9977	1614205516451544	0
56	0	0	56	1	3469.58	977.156	2492.42	0	0	211.943	100.976	-531.14	3528.73	36064.3	9964.68	531.14	202.508	334.518	430.907	0	0	1.13593	236.796	-902.176	250	493.599	0	15.8336	21.0351	99.7956	1614205516471555	0
57	0	0	57	1	3596.12	1436.3	2159.82	0	0	116.728	86.3378	-274.836	3060.74	36059.9	9979.32	274.836	144.886	327.187	434.728	0	0	1.83658	343.152	-955.08	250	543.443	0	13.9578	14.927	78.4282	1614205516491566	0
58	0	0	58	1	3447.8	1094.99	2352.81	0	0	131.322	73.7057	-223.932	3001.46	36045.3	9991.95	223.932	137.763	326.621	431.859	0	0	0.317227	244.403	-902.811	250	463.927	0	14.3052	15.0962	66.4138	1614205516511576	0
60	0	0	60	1	3299.3	1053.48	2245.82	0	0	109.04	79.9104	-488.856	3033.79	36067.5	9985.75	488.856	167.314	328.114	419.762	0	0	2.03313	301.682	-929.642	250	526.647	0	16.3642	20.8364	122.584	1614205516551598	0
61	0	0	61	1	3792.79	1393.9	2398.89	0	0	126.885	82.2813	-279.46	3281.82	36049.7	9983.38	279.46	155.67	325.414	427.06	0	0	0.30938	321.572	-944.133	250	590.203	0	12.9502	13.889	74.4511	1614205516571609	0
62	0	0	62	1	4208.39	1278.21	2930.18	0	0	118.498	91.5306	-440.426	4027.86	36058.1	9974.13	440.426	212.452	329.11	426.824	0	0	1.46954	303.56	-933.809	250	713.67	0	11.7563	14.0641	92.7136	1614205516591620	0
63	0	0	63	1	3948.54	1119.49	2829.05	0	0	134.335	82.7012	-515.952	4197.99	36042.2	9982.96	515.952	237.029	326.669	423.932	0	0	0.32859	314.101	-939.14	250	641.71	0	12.7931	16.9291	86.6358	1614205516611631	0
66	0	0	66	1	3058.37	1134.27	1924.1	0	0	75.3546	146.954	-400.496	1918.41	36001.6	10018.4	400.496	98.6806	328.257	424.39	0	0	1.27205	294.665	-925.778	250	387.016	0	22.5258	25.4106	166.024	1614205516671664	0
68	0	0	68	1	4359.01	1527.94	2831.07	0	0	102.106	110.953	-418.097	4055.48	36074.5	9954.71	418.097	210.237	321.166	415.831	0	0	1.92697	332.207	-946.465	250	799.875	0	11.2601	12.9794	85.2098	1614205516711685	0
69	0	0	69	1	3449.16	1329.02	2120.14	0	0	121.467	153.24	-210.371	2302.13	36055.1	10012.1	210.371	105.809	323.92	423.948	0	0	1.80635	297.053	-927.23	250	409.24	0	18.2701	19.1587	79.2162	1614205516731696	0
70	0	0	70	1	4109.18	1348.75	2760.43	0	0	151.845	97.8227	-535.131	4039.48	36024.7	9967.84	535.131	231.839	323.157	411.257	0	0	0.367325	312.311	-935.006	250	620.698	0	13.6731	18.4481	85.7226	1614205516751707	0
72	0	0	72	1	3527.05	1145.44	2381.61	0	0	85.0166	105.662	-384.373	3367.85	36091.6	9960	384.373	170.667	321.655	418.603	0	0	1.31407	244.16	-900.686	250	576.041	0	12.9887	14.5152	92.6688	1614205516791729	0
73	0	0	73	1	4055.16	1338.99	2716.17	0	0	111.485	91.1675	-300.229	3272.83	36065.1	9974.49	300.229	157.362	318.531	416.396	0	0	1.38794	295.742	-925.549	250	582.703	0	12.8853	13.8981	77.3804	1614205516811740	0
74	0	0	74	1	2883.04	1004.47	1878.57	0	0	120.911	112.534	-217.765	2655.22	36055.7	9953.13	217.765	121.803	316.49	416.3	0	0	0.992012	253.354	-903.647	250	417.87	0	15.8394	16.6953	71.0276	1614205516831751	0
75	0	0	75	1	3669.7	1423.41	2246.29	0	0	111.663	76.8318	-258.603	2952.63	36064.9	9988.83	258.603	138.457	319.794	418.704	0	0	1.7102	309.483	-934.799	250	573.102	0	14.231	15.112	75.9758	1614205516851762	0
76	0	0	76	1	2961.58	888.994	2072.59	0	0	135.073	73.6926	-716.352	3499.45	36041.5	9991.97	716.352	243.43	312.765	396.751	0	0	1.15057	298.554	-924.852	250	414.731	0	24.9212	39.804	83.2013	1614205516871773	0
79	0	0	79	1	3460.34	1086.76	2373.58	0	0	97.0385	117.09	-312.636	3507.84	36079.5	9948.57	312.636	170.298	318.798	416.753	0	0	3.01382	291.768	-926.283	250	671.318	0	12.0919	13.089	72.9359	1614205516931805	0
80	0	0	80	1	3433.68	1415.55	2018.13	0	0	130.573	113.484	-626.992	3382.97	36046	9952.18	626.992	211.816	321.654	411.208	0	0	1.32665	357.153	-959.158	250	480.518	0	20.1152	29.0237	91.3366	1614205516951816	0
81	0	0	81	1	2940.62	868.766	2071.85	0	0	98.0079	110.324	-450.534	2248.18	36078.6	9955.34	450.534	119.757	311.541	406.884	0	0	0.730043	266.573	-907.541	250	368.321	0	20.2467	24.4353	158.42	1614205516971827	0
82	0	0	82	1	3587.03	1099.22	2487.81	0	0	102.065	91.193	-388.52	3232.95	36074.5	9974.47	388.52	163.994	313.807	410.848	0	0	1.08089	304.366	-928.59	250	544.455	0	13.4714	15.0797	98.1768	1614205516991838	0
83	0	0	83	1	3838.63	1422.92	2415.71	0	0	123.708	189.089	-327.148	2420.18	36052.9	9976.23	327.148	119.513	311.914	409.965	0	0	2.22593	357.852	-957.43	250	543.519	0	16.9147	18.5962	104.025	1614205517011849	0
85	0	0	85	1	3045.17	1078.15	1967.02	0	0	142.225	90.7351	-235.358	2273.94	36034.4	9974.92	235.358	105.028	305.861	404.81	0	0	1.32064	266.807	-907.439	250	383.372	0	18.0008	19.1383	88.1929	1614205517051871	0
88	0	0	88	1	3572.19	1214.72	2357.46	0	0	-56.7552	291.498	-601.899	3040.44	36034	9973.48	601.899	199.98	309.13	402.03	0	0	3.60491	289.275	-918.676	250	456.542	0	19.9594	26.2394	81.7882	1614205517111903	0
89	0	0	89	1	3727.59	1198.82	2528.77	0	0	123.592	111.224	-627.287	4108.97	36053	9954.44	627.287	257.491	301.004	375.641	0	0	0.746648	230.897	-886.341	250	503.638	0	16.0888	23.1614	72.4111	1614205517131914	0
91	0	0	91	1	3617.4	985.205	2632.19	0	0	99.9344	109.129	-523.101	3426.53	36076.6	9956.53	523.101	194.833	302.304	389.819	0	0	1.32609	293.82	-920.804	250	507.407	0	15.155	19.8484	95.7591	1614205517171936	0
92	0	0	92	1	3689.49	1270.84	2418.65	0	0	68.0215	128.895	-366.453	3671.49	36108.6	9936.77	366.453	184.608	298.783	385.901	0	0	2.13709	303.691	-923.589	250	721.639	0	11.3654	12.5972	76.0929	1614205517191947	0
93	0	0	93	1	3148.98	1267.31	1881.67	0	0	106.849	22.8672	-299.832	2242.66	36069.7	9943.13	299.832	108.318	300.312	396.017	0	0	1.16545	316.721	-931.551	250	405.677	0	17.9714	19.3107	110.646	1614205517211958	0
94	0	0	94	1	3024.67	951.299	2073.37	0	0	134.478	96.9	-309.011	2726.17	36042.1	9968.76	309.011	131.583	304.615	393.843	0	0	0.13896	303.299	-925.242	250	453.05	0	14.9166	16.2389	92.8506	1614205517231969	0
95	0	0	95	1	2715.59	1390.68	1324.91	0	0	129.233	128.128	-337.527	1798.25	36047.3	9937.53	337.527	88.3905	301.637	387.633	0	0	0.290162	291.534	-914.797	250	366.476	0	22.1971	24.4072	145.615	1614205517251980	0
98	0	0	98	1	3239.4	1193.74	2045.66	0	0	7.52232	190.942	-410.266	2102.21	36069.4	9974.38	410.266	111.223	300.905	390.851	0	0	2.20258	319.817	-928.861	250	476.567	0	19.7926	22.4638	138.508	1614205517312012	0
100	0	0	100	1	3699.38	1402.63	2296.75	0	0	119.646	150.485	-291.956	2536.3	36056.9	10014.8	291.956	121.947	292.607	386.91	0	0	2.02602	336.468	-937.379	250	495.982	0	15.7628	16.9283	91.4829	1614205517352034	0
102	0	0	102	1	3292.94	1017.88	2275.06	0	0	113.34	94.8809	-229.51	2755.73	36063.2	9970.78	229.51	127.118	294.052	384.927	0	0	1.21867	280.853	-911.962	250	486.343	0	14.7277	15.5605	69.4925	1614205517392056	0
103	0	0	103	1	3272.35	1278.03	1994.32	0	0	106.171	112.047	-424.237	2838.77	36070.4	9953.61	424.237	147.834	293.676	380.619	0	0	1.16211	299.495	-921.443	250	507.14	0	15.2439	17.7387	117.684	1614205517412067	0
104	0	0	104	1	3993.47	1260.39	2733.08	0	0	134.813	114.335	-293.233	3614.17	36041.8	9951.33	293.233	173.022	293.253	386.99	0	0	1.4199	274.298	-908.505	250	654.257	0	11.3188	12.2275	66.3505	1614205517432078	0
105	0	0	105	1	2501.04	736.559	1764.49	0	0	107.553	125.089	-518.327	2373.78	36069	9940.57	518.327	134.262	295.401	382.305	0	0	2.09508	245.625	-893.269	250	371.994	0	21.0722	27.4168	136.937	1614205517452089	0
106	0	0	106	1	3602.82	1138.12	2464.69	0	0	137.952	98.4775	-557.872	3829.08	36038.6	9967.18	557.872	224.496	300.894	380.471	0	0	0.392239	380.51	-967.19	250	602.034	0	14.5765	19.9847	84.2933	1614205517472099	0
107	0	0	107	1	2692.11	951.816	1740.29	0	0	130.803	84.3602	-240.676	2085.63	36045.8	9981.3	240.676	96.6507	291.975	386.899	0	0	0.367168	257.659	-898.393	250	394.043	0	19.1466	20.3375	95.8651	1614205517492110	0
108	0	0	108	1	3073.7	978.531	2095.17	0	0	194.638	65.0306	-214.031	2784.25	36081.6	10000.6	214.031	127.164	285.52	372.726	0	0	1.37951	273.116	-903.516	250	450.759	0	14.52	15.1886	64.786	1614205517512121	0
109	0	0	109	1	3062.67	1058.32	2004.35	0	0	87.1651	113.092	-337.108	3155.83	36089.4	9952.57	337.108	155.439	287.944	382.92	0	0	1.70187	231.283	-885.858	250	570.828	0	12.9414	14.1843	81.0436	1614205517532132	0
110	0	0	110	1	3701.94	1180.26	2521.67	0	0	99.9361	119.782	-511.282	3332.3	36076.6	9945.88	511.282	187.384	292.559	375.806	0	0	1.55006	277.753	-908.892	250	540.112	0	14.9135	19.2311	98.7522	1614205517552143	0
112	0	0	112	1	3198.54	981.319	2217.22	0	0	122.36	121.071	-511.148	3116.38	36054.2	9944.59	511.148	174.938	287.835	371.066	0	0	1.13738	246.974	-891.278	250	466.163	0	15.8009	20.5211	106.805	1614205517592165	0
113	0	0	113	1	2892.91	985.049	1907.87	0	0	177.966	111.76	-478.942	3277.29	36098.3	9953.9	478.942	178.701	290.484	374.432	0	0	1.79348	259.926	-899.305	250	567.879	0	14.2338	17.9574	110.402	1614205517612176	0
115	0	0	115	1	3434.08	1148.16	2285.93	0	0	87.7088	118.276	-323.733	3359.05	36088.9	9947.38	323.733	164.267	288.637	372.461	0	0	1.24177	270.443	-903.779	250	648.943	0	12.0065	13.0755	73.7385	1614205517652198	0
117	0	0	117	1	2763.32	1309	1454.31	0	0	-194.654	307.557	-454.006	1612.17	36072.3	9957.42	454.006	106.109	293.89	378.688	0	0	3.58394	273.846	-905.028	250	419.87	0	29.0962	28.9123	158.571	1614205517692219	0
119	0	0	119	1	2296.09	835.344	1460.74	0	0	129.049	95.7244	-544.018	1901.46	36047.5	9969.94	544.018	110.11	287.686	370.742	0	0	1.20499	220.18	-875.362	250	315.004	0	27.242	37.0259	166.109	1614205517732241	0
120	0	0	120	1	2604.44	1037.88	1566.56	0	0	94.2686	117.597	-315.508	2084.57	36082.3	9948.06	315.508	101.397	285.359	374.092	0	0	0.846694	261.268	-898.111	250	409.057	0	18.8728	20.456	115.902	1614205517752252	0
121	0	0	121	1	2216.54	939.557	1276.98	0	0	176.098	100.185	-145.834	1807.72	36100.1	9965.48	145.834	80.4594	283.087	370.42	0	0	0.360158	183.667	-856.668	250	327.089	0	22.8044	23.6762	76.1338	1614205517772263	0
123	0	0	123	1	2642.23	821.745	1820.48	0	0	118.442	121.461	-470.824	2467.46	36058.1	9944.2	470.824	133.599	285.386	366.092	0	0	1.20581	249.073	-891.524	250	410.084	0	18.1694	22.5448	140.734	1614205517812285	0
128	0	0	128	1	2759.33	1160.61	1598.72	0	0	102.739	88.466	-293.567	2690.74	36073.8	9977.19	293.567	128.966	281.89	363.903	0	0	0.266077	244.046	-888.528	250	510.253	0	14.6001	15.682	86.7766	1614205517912339	0
129	0	0	129	1	3105.33	975.351	2129.97	0	0	130.037	105.781	-420.111	2595.72	36046.5	9959.88	420.111	134.538	280.77	363.605	0	0	1.15573	263.304	-895.556	250	392.633	0	16.1387	18.8108	126.752	1614205517932350	0
133	0	0	133	1	3159.19	1128.58	2030.61	0	0	169.82	173.274	-724.611	4015.05	36006.8	9992.05	724.611	278.672	271.593	338.07	0	0	0.685308	297.049	-910.307	250	488.751	0	21.0205	31.6088	64.5552	1614205518012394	0
137	0	0	137	1	2338.41	687.503	1650.91	0	0	195.899	132.199	-347.268	2151	36080.3	9933.46	347.268	106.518	271.901	356.686	0	0	0.659347	276.003	-899.418	250	435.853	0	18.1183	19.912	120.271	1614205518092437	0
139	0	0	139	1	2834.11	1136.63	1697.48	0	0	103.658	122.904	-265.583	1958.02	36072.9	9942.76	265.583	92.4948	272.399	357.572	0	0	0.489662	286.92	-905.36	250	376.612	0	19.549	20.7921	106.029	1614205518132459	0
149	0	0	149	1	2169.52	883.66	1285.86	0	0	-61.4211	304.735	-461.281	1481.95	36038.7	9960.25	461.281	86.9941	274.51	354.389	0	0	2.7824	218.159	-870.302	250	337.531	0	27.0398	32.3746	179.428	1614205518332568	0
151	0	0	151	1	2167.46	1011.2	1156.25	0	0	-41.0832	236.211	-256.448	909.501	35918.7	10028.8	256.448	45.489	272.318	360.165	0	0	1.03709	216.811	-869.716	250	284.374	0	39.0246	41.3536	196.911	1614205518372590	0
165	0	0	165	1	3657.68	1717.87	1939.82	0	0	-99.6025	328.282	-442.179	2094.5	36076.9	9936.7	442.179	125.224	261.142	340.086	0	0	4.80763	339.55	-929.399	250	511.632	0	18.7224	21.3371	120.263	1614205518652742	0
174	0	0	174	1	2670.54	1035.25	1635.29	0	0	149.041	151.822	-590.023	2557.12	36027.5	9913.84	590.023	154.285	254.592	324.133	0	0	1.5715	301.37	-903.416	250	447.552	0	21.2973	29.3151	109.675	1614205518832840	0
178	0	0	178	1	3174.68	930.276	2244.4	0	0	120.527	136.347	-507.859	2793.21	36056.1	9929.31	507.859	156.404	251.5	326.386	0	0	0.952344	290.119	-900.055	250	505.129	0	16.4247	21.1274	111.202	1614205518912884	0
181	0	0	181	1	2247.2	640.414	1606.78	0	0	186.012	115.574	-299.994	2310.05	36090.2	9950.09	299.994	111.098	249.953	321.806	0	0	1.23224	218.743	-862.771	250	424.266	0	15.9671	17.229	97.4583	1614205518972917	0
186	0	0	186	1	2299.06	724.209	1574.86	0	0	146.078	120.861	-586.811	2773.59	36030.5	9944.8	586.811	166.81	249.764	319.304	0	0	0.266664	286.361	-896.556	250	425.027	0	19.4774	27.0638	102.995	1614205519072971	0
188	0	0	188	1	2673.79	814.319	1859.47	0	0	143.433	131.649	-468.379	2700.95	36033.1	9934.01	468.379	145.868	252.82	325.69	0	0	0.908431	270.02	-888.513	250	541.59	0	15.7327	19.5201	122.664	1614205519112993	0
191	0	0	191	1	2786.51	876.936	1909.57	0	0	116.779	140.579	-510.668	2406.03	36059.8	9925.08	510.668	135.124	245.449	323.187	0	0	0.50131	251.472	-879.229	250	417.257	0	18.9404	24.3851	126.2	1614205519173026	0
192	0	0	192	1	2556.88	888.603	1668.28	0	0	190.497	42.3136	-253.454	2377.27	36085.7	9923.69	253.454	111.133	243.714	319.194	0	0	0.885478	345.68	-925.591	250	505.039	0	15.5202	16.4072	82.6835	1614205519193037	0
196	0	0	196	1	2302.57	628.76	1673.81	0	0	106.895	73.8238	-467.834	2820.18	36069.7	9892.18	467.834	152.694	239.35	315.018	0	0	1.19195	232.683	-868.101	250	482.143	0	14.9258	18.4459	116.033	1614205519273080	0
197	0	0	197	1	2564.4	1020.87	1543.53	0	0	104.939	125.799	-314.693	1829.15	36071.6	9939.86	314.693	88.8998	244.535	321.92	0	0	1.41164	302.696	-903.457	250	390.216	0	19.9796	21.629	122.366	1614205519293091	0
198	0	0	198	1	2998.43	1125.09	1873.35	0	0	90.027	147.667	-270.507	2257.87	36086.6	9917.99	270.507	107.474	241.061	315.453	0	0	2.12366	268.082	-886.358	250	490.857	0	16.0587	17.0839	87.0549	1614205519313102	0
204	0	0	204	1	2696.81	1263.41	1433.4	0	0	-112.363	302.026	-426.082	1418.43	35990	9962.96	426.082	83.5058	242.921	321.498	0	0	2.30993	276.985	-887.747	250	410.07	0	26.2637	29.0383	168.529	1614205519433167	0
205	0	0	205	1	2891.14	948.614	1942.52	0	0	125.982	138.53	-523.97	2919.76	36050.6	9927.13	523.97	165.869	245.342	311.325	0	0	1.39067	281.983	-891.73	250	513.995	0	15.9906	20.9123	101.139	1614205519453178	0
206	0	0	206	1	2457.01	816.757	1640.26	0	0	85.0523	147.232	-341.561	2054.13	36091.5	9918.43	341.561	101.779	236.985	311.089	0	0	1.39403	212.151	-854.09	250	411.828	0	17.6853	19.3752	111.931	1614205519473189	0
207	0	0	207	1	2153.77	651.335	1502.43	0	0	101.097	165.652	-438.042	1843.06	36075.5	9900.01	438.042	97.5352	232.821	306.069	0	0	0.863326	278.153	-886.314	250	365.751	0	21.0923	24.8916	159.191	1614205519493200	0
209	0	0	209	1	2805.7	1261	1544.7	0	0	95.0507	99.3149	-180.266	1684.7	36081.5	9966.35	180.266	76.134	231.779	311.46	0	0	0.758696	287.537	-892.208	250	378.785	0	21.9294	22.8552	82.5445	1614205519533222	0
214	0	0	214	1	3014.29	1106.4	1907.88	0	0	60.9477	133.403	-327.024	2353.72	36115.6	9932.26	327.024	115.922	228.249	306.919	0	0	1.50695	287.091	-891.586	250	489.95	0	15.2877	16.706	92.5944	1614205519633276	0
219	0	0	219	1	2111.83	753.359	1358.47	0	0	127.904	66.5948	-392.57	2005.62	36148.3	9899.41	392.57	101.971	221.623	293.311	0	0	1.04194	232.372	-858.964	250	439.458	0	18.2202	20.4895	137.618	1614205519733331	0
220	0	0	220	1	2637.26	905.745	1731.51	0	0	108.096	147.533	-433.528	1910.87	36068.5	9918.13	433.528	100.467	222.548	294.281	0	0	1.46981	258.081	-871.953	250	344.029	0	19.9584	23.4106	152.25	1614205520013483	0
221	0	0	221	1	2637.26	905.745	1731.51	0	0	108.096	147.533	-433.528	1910.87	36068.5	9918.13	433.528	100.467	222.548	294.281	0	0	1.46981	258.081	-871.953	250	344.029	0	19.9584	23.4106	152.25	1614205520013483	0
222	0	0	222	1	2637.26	905.745	1731.51	0	0	108.096	147.533	-433.528	1910.87	36068.5	9918.13	433.528	100.467	222.548	294.281	0	0	1.46981	258.081	-871.953	250	344.029	0	19.9584	23.4106	152.25	1614205520013483	0
223	0	0	223	1	2637.26	905.745	1731.51	0	0	108.096	147.533	-433.528	1910.87	36068.5	9918.13	433.528	100.467	222.548	294.281	0	0	1.46981	258.081	-871.953	250	344.029	0	19.9584	23.4106	152.25	1614205520013483	0
224	0	0	224	1	2637.26	905.745	1731.51	0	0	108.096	147.533	-433.528	1910.87	36068.5	9918.13	433.528	100.467	222.548	294.281	0	0	1.46981	258.081	-871.953	250	344.029	0	19.9584	23.4106	152.25	1614205520013483	0
225	0	0	225	1	2637.26	905.745	1731.51	0	0	108.096	147.533	-433.528	1910.87	36068.5	9918.13	433.528	100.467	222.548	294.281	0	0	1.46981	258.081	-871.953	250	344.029	0	19.9584	23.4106	152.25	1614205520013483	0
226	0	0	226	1	2637.26	905.745	1731.51	0	0	108.096	147.533	-433.528	1910.87	36068.5	9918.13	433.528	100.467	222.548	294.281	0	0	1.46981	258.081	-871.953	250	344.029	0	19.9584	23.4106	152.25	1614205520013483	0
246	0	0	246	1	2045.77	1098.08	947.697	0	0	-184.981	331.651	-276.968	938.624	36062.6	9933.33	276.968	55.9832	222.079	297.3	0	0	2.57579	255.552	-869.464	250	295.344	0	35.4207	32.9736	159.038	1614205520353669	0
248	0	0	248	1	2095.4	929.736	1165.67	0	0	-204.419	296.249	-610.329	1245.3	36082	9968.73	610.329	93.3977	225.851	296.206	0	0	1.99098	228.488	-857.604	250	328.383	0	51.5755	54.4251	156.765	1614205520393690	0
249	0	0	249	1	2334.56	763.377	1571.18	0	0	101.662	162.341	-466.792	2134.26	36074.9	9903.32	466.792	115.651	217.477	285.967	0	0	1.16028	183.612	-832.872	250	393.622	0	18.5055	22.5892	137.23	1614205520413701	0
250	0	0	250	1	2004.9	768.186	1236.71	0	0	144.729	81.7274	-391.029	1882.01	36131.5	9884.27	391.029	95.4514	225.367	289.241	0	0	0.877703	231.903	-858.955	250	383.121	0	19.1923	21.687	146.598	1614205520433712	0
251	0	0	251	1	1781.28	690.987	1090.29	0	0	96.5413	79.5796	-434.27	1597.16	36080	9886.42	434.27	84.0053	224.808	289.529	0	0	0.664814	223.018	-852.981	250	312.846	0	23.5657	27.8289	187.103	1614205520453723	0
260	0	0	260	1	2256.63	784.78	1471.85	0	0	83.5772	137.05	-437.015	1997.27	36093	9828.95	437.016	105.456	214.849	274.981	0	0	0.884454	256.181	-865.363	250	424.503	0	18.6036	21.9207	141.727	1614205520633821	0
265	0	0	265	1	1565.78	455.171	1110.61	0	0	81.0562	85.608	-490.195	1453.05	36095.5	9880.39	490.195	80.4293	213.891	279.098	0	0	0.880362	207.709	-842.109	250	330.762	0	27.379	34.8042	200.552	1614205520733876	0
268	0	0	268	1	1785.48	664.056	1121.43	0	0	92.4632	161.818	-493.157	1485.91	36084.1	9903.84	493.157	82.4636	212.912	278.877	0	0	0.655352	186.541	-831.725	250	273.852	0	26.9465	33.8549	188.124	1614205520793908	0
269	0	0	269	1	2006.36	712.636	1293.72	0	0	96.6892	134.405	-244.508	1150.51	36079.9	9931.25	244.508	53.8069	218.492	285.316	0	0	0.404662	193.764	-836.411	250	255.967	0	29.4481	31.0872	148.196	1614205520813919	0
271	0	0	271	1	2421.56	909.808	1511.75	0	0	-187.161	309.131	-438.597	1164.51	36064.8	9955.85	438.597	75.052	214.747	280.153	0	0	2.24186	253.856	-863.729	250	299.955	0	33.0569	33.0552	186.501	1614205520853941	0
272	0	0	272	1	2372.79	639.859	1732.93	0	0	183.529	177.032	-617.805	2526.12	36092.7	9888.63	617.805	157.065	205.1	268.444	0	0	1.05988	237.923	-851.794	250	408.768	0	21.3872	29.5579	95.5056	1614205520873952	0
273	0	0	273	1	1918.32	795.484	1122.83	0	0	56.1755	249.947	-293.165	1037.87	36020.7	9915.37	293.165	51.6579	214.27	276.976	0	0	0.218361	178.831	-826.325	250	225.894	0	30.8279	33.3574	176.51	1614205520893963	0
275	0	0	275	1	1403.25	409.538	993.709	0	0	97.8319	107.798	-430.682	1393.16	36078.8	9858.2	430.682	72.9809	207.488	275.387	0	0	1.13419	174.552	-822.599	250	281.037	0	26.1581	30.7119	203.612	1614205520933985	0
277	0	0	277	1	2041.44	750.335	1291.11	0	0	158.911	135.075	-640.586	2164.8	36017.7	9930.58	640.586	137.24	205.466	264.47	0	0	0.652436	209.074	-839.106	250	276.797	0	26.2974	37.9729	112.915	1614205520974006	0
278	0	0	278	1	2269.54	630.698	1638.84	0	0	78.2573	144.041	-400.697	2098.56	36098.3	9921.62	400.697	107.887	211.772	274.517	0	0	0.595852	193.476	-834.735	250	401.178	0	17.0126	19.1847	123.565	1614205520994017	0
279	0	0	279	1	1445.06	543.629	901.432	0	0	-225.732	375.967	-561.801	734.982	36103.3	9889.01	561.801	56.8742	213.196	281.91	0	0	1.43984	205.662	-839.882	250	262.01	0	75.2597	76.114	254.953	1614205521014028	0
281	0	0	281	1	2084.27	700.554	1383.71	0	0	103.803	138.331	-541.111	1752.72	36072.8	9827.67	541.111	101.279	212.276	272.934	0	0	0.998423	210.573	-840.682	250	291.951	0	25.4015	33.4988	149.034	1614205521054050	0
282	0	0	282	1	1474.52	538.735	935.787	0	0	196.063	169.585	-423.415	1088.42	36080.2	9896.08	423.415	56.9993	207.398	267.799	0	0	0.797093	181.441	-823.904	250	281.867	0	32.3048	37.5651	249.899	1614205521074061	0
287	0	0	287	1	1460.31	519.006	941.301	0	0	110.568	147.041	-477.241	1025.65	36066	9818.96	477.241	55.9546	206.267	269.999	0	0	0.447619	178.093	-821.535	250	229.076	0	37.0781	46.0187	279.672	1614205521174115	0
288	0	0	288	1	1848.64	609.209	1239.43	0	0	126.976	122.011	-614.684	1365.1	36049.6	9843.99	614.684	84.3806	207.809	266.319	0	0	0.77043	213.691	-839.88	250	255.241	0	38.0672	54.1063	181.605	1614205521194126	0
289	0	0	289	1	2091.56	634.787	1456.77	0	0	130.495	98.4224	-474.552	1972.05	36046.1	9867.58	474.552	107.086	206.524	271.553	0	0	0.645381	237.85	-851.715	250	320.972	0	19.7706	24.8885	154.749	1614205521214137	0
291	0	0	291	1	1810.33	781.693	1028.64	0	0	103.67	73.0527	-420.204	1294.8	36072.9	9892.95	420.204	67.3027	204.635	272.148	0	0	0.653652	230.953	-848.685	250	259.911	0	27.5706	31.8654	216.791	1614205521254159	0
292	0	0	292	1	1751.74	743.68	1008.06	0	0	104.154	125.734	-319.777	945.573	36072.4	9840.27	319.777	46.0889	206.231	273.351	0	0	1.08071	224.868	-846.07	250	238.946	0	35.0578	38.0285	218.694	1614205521274170	0
294	0	0	294	1	2150.72	801.803	1348.91	0	0	123.926	191.823	-331.049	1763.98	36052.7	9873.84	331.049	87.3476	206.412	270.415	0	0	0.963682	222.812	-844.791	250	320.651	0	18.9815	20.9139	117.279	1614205521314192	0
296	0	0	296	1	1839.96	714.081	1125.88	0	0	104.431	78.7179	-488.019	1815.84	36072.2	9887.28	488.019	100.117	207.997	268.007	0	0	0.732147	185.485	-827.326	250	316.781	0	21.7677	27.6477	163.014	1614205521354213	0
297	0	0	297	1	1993.47	596.652	1396.82	0	0	121.019	105.89	-506.67	1834.29	36055.6	9860.11	506.67	102.577	205.377	270.572	0	0	0.841123	174.789	-823.443	250	321.425	0	22.4796	29.2418	156.762	1614205521374224	0
298	0	0	298	1	2048.72	617.01	1431.71	0	0	68.1001	168.907	-617.586	2057.94	36108.5	9797.09	617.586	128.414	206.55	265.877	0	0	0.855767	214.181	-840.482	250	299.001	0	25.4744	35.2208	112.036	1614205521394235	0
299	0	0	299	1	1885.34	561.48	1323.86	0	0	106.625	124.376	-514.273	1623.82	36070	9841.62	514.273	91.5102	203.634	266.043	0	0	0.910038	152.043	-809.421	250	265.737	0	25.4781	33.0092	168.393	1614205521414246	0
300	0	0	300	1	2258.03	801.363	1456.67	0	0	98.2753	102.01	-234.259	1996.41	36078.3	9863.99	234.259	92.517	204.347	272.202	0	0	0.815575	190.331	-829.211	250	375.087	0	17.1064	18.0667	81.2506	1614205521434257	0
301	0	0	301	1	2007.35	589.508	1417.84	0	0	133.162	104.47	-450.504	1845.94	36043.4	9861.53	450.504	98.1154	204.255	267.521	0	0	0.348285	186.299	-827.167	250	290.176	0	20.1945	24.6174	161.772	1614205521454268	0
302	0	0	302	1	1715	592.441	1122.56	0	0	128.304	175.161	-294.196	1451.31	36048.3	9890.5	294.196	70.155	202.187	273.392	0	0	1.12939	158.243	-812.551	250	262.933	0	22.8335	24.6763	132.274	1614205521474279	0
303	0	0	303	1	1993.77	667.908	1325.86	0	0	127.053	107.54	-337.626	1545.3	36049.5	9858.46	337.626	75.8607	204.297	265.826	0	0	0.50501	215.79	-839.934	250	295.784	0	21.6531	23.8547	141.542	1614205521494290	0
305	0	0	305	1	1714.98	628.882	1086.1	0	0	59.8282	167.238	-728.164	1751.29	36017.1	9599.44	728.164	123	202.035	258.665	0	0	1.49389	187.188	-824.18	250	247.631	0	41.4264	62.0134	121.577	1614205521534312	0
307	0	0	307	1	1614.39	529.414	1084.98	0	0	139.593	125.901	-522.845	1344.54	36037	9840.1	522.845	76.2443	202.862	261.772	0	0	0.686258	208.626	-833.742	250	264.691	0	30.8727	40.8043	202.444	1614205521574333	0
308	0	0	308	1	1510.36	488.175	1022.19	0	0	112.824	215.333	-442.673	967.612	36063.8	9850.33	442.673	51.8982	205.445	266.737	0	0	0.797233	228.252	-845.776	250	214.479	0	36.6427	43.5998	272.401	1614205521594344	0
309	0	0	309	1	1507.01	434.168	1072.84	0	0	103.538	162.036	-561.882	1087	36073	9903.62	561.882	64.0942	199.844	256.829	0	0	0.365683	170.771	-813.95	250	221.765	0	40.8092	54.4979	223.371	1614205521614355	0
310	0	0	310	1	1639.05	627.423	1011.63	0	0	40.5337	91.1955	-434.173	1141.07	36036.4	9874.8	434.173	60.4926	199.341	265.802	0	0	0.371655	206.293	-830.988	250	250.156	0	30.9291	36.4598	235.599	1614205521634366	0
311	0	0	311	1	1721.91	501.131	1220.78	0	0	94.5732	96.1309	-255.315	1630.6	36082	9869.87	255.315	76.4885	197.121	257.811	0	0	1.18436	197.565	-826.509	250	313.947	0	20.1304	21.3927	105.476	1614205521654377	0
312	0	0	312	1	1738.78	482.906	1255.88	0	0	101.107	91.4758	-556.073	1694.36	36075.5	9874.52	556.073	99.4693	200.146	259.324	0	0	1.27166	182.114	-821.904	250	308.737	0	26.4683	35.9147	151.122	1614205521674388	0
313	0	0	313	1	1867.77	426.613	1441.15	0	0	115.164	95.881	-338.662	1569.3	36061.4	9870.12	338.662	77.1101	195.545	254.866	0	0	0.508507	196.275	-824.763	250	257.716	0	20.9885	23.074	136.921	1614205521694399	0
314	0	0	314	1	1706.39	525.303	1181.09	0	0	156.664	96.8401	-356.645	1680.39	36119.6	9869.16	356.645	83.3406	196.528	255.522	0	0	0.666792	196.047	-825.297	250	342.05	0	19.7794	22.0215	136.991	1614205521714410	0
315	0	0	315	1	1789.04	630.269	1158.77	0	0	161.878	60.1122	-568.068	1764.35	36114.4	9905.89	568.068	105.007	196.529	255.984	0	0	0.327457	204.165	-829.976	250	269.42	0	25.9935	36.2303	149.53	1614205521734421	0
316	0	0	316	1	1684.23	542.083	1142.15	0	0	95.9055	95.1324	-430.518	1628.97	36080.7	9870.87	430.518	85.3504	195.229	259.4	0	0	0.475401	204.619	-830.73	250	316.415	0	21.9106	25.7375	170.312	1614205521754431	0
317	0	0	317	1	1619.13	533.356	1085.78	0	0	87.3193	98.1614	-471.661	1443.04	36089.3	9867.84	471.661	78.4161	200.122	260.574	0	0	0.71827	182.754	-821.399	250	248.28	0	25.9686	32.2658	199.154	1614205521774442	0
318	0	0	318	1	1778.39	398.987	1379.41	0	0	117.143	114.922	-472.743	1642.8	36059.4	9851.08	472.743	89.0975	196.894	254.859	0	0	0.634953	167.308	-811.368	250	303.027	0	22.8266	28.431	176.673	1614205521794453	0
319	0	0	319	1	1531.48	453.168	1078.31	0	0	82.4805	114.868	-525.516	1436.1	36094.1	9851.13	525.516	81.9839	200.324	259.093	0	0	0.790225	179.242	-818.601	250	263.505	0	28.8609	37.8209	180.078	1614205521814464	0
320	0	0	320	1	1438.08	433.459	1004.62	0	0	125.06	137.016	-551.292	1082.56	36051.5	9928.64	551.292	63.0451	198.741	254.148	0	0	0.452882	165.535	-809.918	250	225.587	0	39.9887	53.6735	233.085	1614205521834475	0
321	0	0	321	1	2066.22	654.383	1411.84	0	0	93.3378	109.692	-261.572	1614.08	36083.2	9856.31	261.572	76.0657	196.585	255.132	0	0	0.866226	189.333	-821.462	250	297.997	0	20.1971	21.4949	108.255	1614205521854486	0
322	0	0	322	1	1744.33	625.952	1118.37	0	0	160.683	168.062	-363.002	1326.81	36115.6	9897.6	363.002	66.5202	192.999	255.691	0	0	0.536932	164.842	-809.611	250	260.267	0	24.7173	27.5261	168.786	1614205521874497	0
323	0	0	323	1	1771.22	716.556	1054.66	0	0	142.814	118.989	-236.462	1313.83	36133.4	9847.01	236.462	60.8471	197.436	257.084	0	0	0.403808	182.858	-819.023	250	253.238	0	24.7169	26.2645	122.061	1614205521894508	0
324	0	0	324	1	1430.16	394.528	1035.64	0	0	65.4776	110.129	-462.021	1511.49	36111.1	9855.87	462.021	81.6554	194.781	255.743	0	0	0.611481	169.709	-812.529	250	274.751	0	24.1356	29.5376	183.415	1614205521914519	0
325	0	0	325	1	1609.78	467.149	1142.63	0	0	135.018	132.786	-734.064	2053.2	36041.6	9833.21	734.064	144.221	194.746	247.036	0	0	0.670977	196.742	-824.589	250	266.087	0	35.689	55.7215	109.397	1614205521934530	0
326	0	0	326	1	2229.99	730.193	1499.8	0	0	62.0984	109.3	-340.818	1752	36114.5	9856.7	340.818	86.7744	196.649	258.235	0	0	0.373871	216.494	-833.988	250	390.58	0	18.8579	20.7856	120.128	1614205521954540	0
327	0	0	327	1	1826.81	699.448	1127.36	0	0	85.0805	95.8379	-420.729	1854.34	36091.5	9870.16	420.729	96.5015	195.776	253.971	0	0	1.2869	183.272	-819.815	250	375.936	0	18.9321	21.9495	145.19	1614205521974551	0
328	0	0	328	1	2152.54	600.595	1551.94	0	0	121.604	101.207	-627.271	1905.29	36055	9864.79	627.271	119.543	194.309	247.983	0	0	0.596697	202.385	-828.236	250	294.397	0	27.7093	40.1767	125.771	1614205521994562	0
329	0	0	329	1	1833.77	743.507	1090.26	0	0	109.189	85.5931	-423.663	1461.75	36067.4	9880.41	423.663	76.0986	195.815	251.603	0	0	0.498322	199.332	-826.197	250	273.405	0	23.7919	27.7384	188.44	1614205522014573	0
330	0	0	330	1	2144.74	765.325	1379.42	0	0	112.08	142.138	-495.002	1550.73	36064.5	9823.86	495.002	85.9043	193.237	250.419	0	0	0.385264	215.493	-832.78	250	297.297	0	24.8451	31.4388	176.91	1614205522034584	0
331	0	0	331	1	1535.79	539.18	996.612	0	0	113.854	184.111	-506.43	1028.42	36062.7	9881.55	506.43	57.8391	193.918	252.914	0	0	0.641051	155.91	-803.315	250	198.631	0	37.6867	48.2253	250.301	1614205522054595	0
332	0	0	332	1	1654.66	525.785	1128.87	0	0	104.185	130.719	-508.393	1490.86	36072.4	9835.28	508.393	83.5952	194.874	251.74	0	0	0.49691	195.586	-823.045	250	289.046	0	26.6053	34.1815	179.898	1614205522074606	0
333	0	0	333	1	1308.31	442.355	865.957	0	0	96.4292	86.9097	-307.205	1157.95	36080.2	9879.09	307.205	55.9774	196.164	253.54	0	0	0.619519	171.915	-812.671	250	252.465	0	27.7839	29.9968	172.267	1614205522094617	0
334	0	0	334	1	2045.18	665.867	1379.31	0	0	131.084	109.166	-294.259	1829.74	36045.5	9856.83	294.259	87.6296	193.939	253.291	0	0	0.413469	194.516	-826.268	250	358.885	0	17.8486	19.2878	106.576	1614205522114628	0
335	0	0	335	1	1468.59	545.045	923.541	0	0	214.623	97.4357	-165.984	1182.08	36061.6	9868.56	165.984	53.0637	190.792	248.482	0	0	0.767894	182.974	-815.466	250	248.017	0	28.1176	29.2745	101.916	1614205522134638	0
336	0	0	336	1	1860.61	452.881	1407.73	0	0	174.508	115.489	-694.498	2714.54	36101.7	9850.51	694.498	182.649	190.28	238.413	0	0	0.686863	192.394	-819.787	250	344.27	0	23.8943	36.4235	85.9492	1614205522154649	0
337	0	0	337	1	1806.17	518.933	1287.24	0	0	109.802	95.5132	-325.075	1493.69	36066.8	9870.49	325.075	72.8603	192.12	250.971	0	0	1.0846	172.134	-811.692	250	297.457	0	21.7599	23.7466	137.838	1614205522174660	0
338	0	0	338	1	1714.38	464.44	1249.94	0	0	112.45	122.666	-553.87	1176.77	36064.1	9843.33	553.87	68.7396	193.293	248.623	0	0	0.547848	193.263	-821.166	250	216.823	0	36.7502	49.4251	211.51	1614205522194671	0
339	0	0	339	1	1822.65	842.555	980.096	0	0	111.716	120.983	-205.457	1162.39	36064.9	9845.02	205.457	53.091	195.617	254.215	0	0	1.07719	200.39	-825.289	250	231.355	0	28.1121	29.4465	120.422	1614205522214682	0
341	0	0	341	1	1935.32	516.23	1419.09	0	0	107.424	113.271	-229.124	1706.11	36069.2	9852.73	229.124	78.8338	195.463	255.018	0	0	0.560285	146.622	-802.477	250	272.299	0	19.314	20.365	90.8072	1614205522254704	0
343	0	0	343	1	1628.9	688.153	940.743	0	0	-24.6246	209.194	-422.142	794.062	36101.5	9856.47	422.142	43.0074	194.689	252.82	0	0	1.39159	208.963	-828.955	250	249.233	0	41.4592	47.6029	291.675	1614205522294726	0
344	0	0	344	1	1610.11	465.126	1144.99	0	0	114.291	93.0573	-711.219	1980.29	36062.3	9872.94	711.219	136.434	195.949	242.103	0	0	0.813691	157.195	-804.966	250	238.821	0	33.7555	52.9242	113.498	1614205522314737	0
345	0	0	345	1	1937.73	483.708	1454.02	0	0	81.0018	180.788	-465.837	2015.1	36095.6	9884.87	465.837	109.642	190.459	244.748	0	0	0.697877	200.416	-825.948	250	408.065	0	18.0814	22.0755	131.164	1614205522334747	0
346	0	0	346	1	1932.53	755.409	1177.12	0	0	137.149	138.153	-533.915	1942.79	36139.1	9827.85	533.915	111.328	189.593	245.119	0	0	0.719434	227.312	-837.884	250	353.195	0	21.5952	28.5896	132.532	1614205522354758	0
347	0	0	347	1	1224.04	584.097	639.94	0	0	227.008	90.11	-319.471	682.954	36049.2	9875.89	319.471	33.3112	191.628	249.166	0	0	0.496879	167.555	-808.25	250	189.352	0	45.8409	50.0847	300.724	1614205522374769	0
348	0	0	348	1	1277.42	432.542	844.881	0	0	87.3475	126.607	-282.509	943.647	36089.2	9839.39	282.509	45.1217	193.281	251.736	0	0	0.818379	201.864	-824.724	250	263.183	0	33.5163	35.8273	193.476	1614205522394780	0
349	0	0	349	1	1625.92	574.886	1051.03	0	0	106.611	126.667	-463.596	1230.8	36070	9839.33	463.596	66.2828	193.723	252.68	0	0	0.584499	202.159	-827.397	250	257.669	0	29.5793	36.2157	229.712	1614205522414791	0
350	0	0	350	1	1808.65	518.501	1290.15	0	0	86.614	101.894	-432.214	1135.21	36090	9864.11	432.214	59.6152	195.584	249.706	0	0	0.815162	231.769	-839.096	250	298.2	0	30.4438	35.9078	239.574	1614205522434802	0
351	0	0	351	1	1258.35	465.677	792.676	0	0	104.204	144.132	-487.819	1049.92	36072.4	9722.21	487.819	57.8314	193.813	248.589	0	0	0.995609	197.183	-822.522	250	269.149	0	35.5443	44.581	259.988	1614205522454813	0
352	0	0	352	1	1449.24	298.407	1150.83	0	0	134.404	120.148	-341.714	1266.1	36141.8	9845.85	341.714	62.3275	191.867	251.633	0	0	1.088	171.198	-810.565	250	250.542	0	25.5589	28.2063	168.567	1614205522474824	0
353	0	0	353	1	1804.67	464.313	1340.36	0	0	84.8798	204.116	-444.26	1295.03	36091.7	9861.54	444.26	69.51	188.907	245.68	0	0	0.649197	171.974	-809.045	250	226.366	0	26.6795	31.8021	195.729	1614205522494835	0
354	0	0	354	1	1259.49	434.048	825.439	0	0	190.212	114.08	-742.633	1314.55	36086	9851.92	742.633	93.758	192.815	241.08	0	0	0.963787	163.354	-805.904	250	224.72	0	57.4827	90.0685	169.872	1614205522514846	0
355	0	0	355	1	1474.38	580.054	894.321	0	0	87.2336	162.906	-371.784	783.229	36089.3	9902.75	371.784	39.5693	188.529	246.404	0	0	1.1221	193.906	-819.826	250	207.664	0	40.7832	45.2006	283.094	1614205522534856	0
356	0	0	356	1	1690.46	698.918	991.542	0	0	34.6288	131.523	-376.946	1197.65	36042.3	9834.48	376.946	61.0078	190.175	248.227	0	0	1.35532	251.023	-848.447	250	296.012	0	27.0456	30.0228	186.931	1614205522554867	0
357	0	0	357	1	1592.91	668.909	923.999	0	0	22.0309	166.137	-291.105	737.585	36054.9	9799.86	291.105	36.1016	187.427	246.718	0	0	0.938019	239.042	-843.233	250	264.233	0	41.4884	44.4957	237.394	1614205522574878	0
359	0	0	359	1	1820.57	646.934	1173.64	0	0	76.9679	143.848	-373.386	1116.35	36099.6	9822.15	373.385	56.3779	188.161	246.358	0	0	0.34543	212.49	-828.617	250	258.19	0	28.9557	32.0999	201.249	1614205522614900	0
360	0	0	360	1	1708.85	661.943	1046.91	0	0	162.003	102.578	-374.371	1398.34	36014.6	9863.42	374.371	70.1308	190.54	243.709	0	0	0.825218	186.228	-815.515	250	267.389	0	23.3157	26.1171	171.055	1614205522634911	0
361	0	0	361	1	1947.85	583.155	1364.7	0	0	109.856	127.965	-338.744	1585.7	36066.7	9838.04	338.744	78.0841	186.615	243.324	0	0	0.802526	251.219	-846.769	250	397.772	0	20.3415	22.2749	130.421	1614205522654922	0
362	0	0	362	1	1248.96	519.179	729.776	0	0	249.099	239.568	-706.819	1640.6	36126.8	9826.09	706.819	114.429	186.246	238.537	0	0	1.05655	195.339	-819.437	250	250.738	0	39.0956	55.435	117.136	1614205522674933	0
363	0	0	363	1	1457.57	666.375	791.198	0	0	115.583	125.274	-658.043	1234.18	36061	9840.73	658.043	79.791	193.982	246.653	0	0	0.0681541	216.533	-831.665	250	237.853	0	45.7924	67.411	185.023	1614205522694944	0
364	0	0	364	1	1627.63	697.745	929.881	0	0	93.6514	297.441	-506.678	966.367	36082.9	9768.22	506.678	56.4711	186.178	242.681	0	0	0.207589	214.98	-827.449	250	256.486	0	37.8479	47.98	227.306	1614205522714954	0
365	0	0	365	1	1842.41	699.594	1142.82	0	0	27.186	262.454	-558.373	1360.16	36049.7	9902.87	558.373	82.7716	185.93	242.611	0	0	1.14575	193.406	-819.272	250	267.55	0	30.7558	39.9758	151.906	1614205522734965	0
366	0	0	366	1	1757.47	640.041	1117.43	0	0	92.7893	121.185	-394.021	1247.33	36083.8	9844.82	394.021	63.6022	192.23	245.262	0	0	0.148537	211.544	-828.569	250	262.159	0	26.5361	29.7767	197.077	1614205522754976	0
367	0	0	367	1	1691.07	657.754	1033.32	0	0	107.878	149.469	-555.422	1636.07	36068.7	9816.53	555.422	95.7887	188.744	245.559	0	0	0.215407	186.07	-817.573	250	271.94	0	26.6467	35.4383	148.627	1614205522774987	0
368	0	0	368	1	2117.6	711.902	1405.69	0	0	75.6266	166.745	-324.352	1402.21	36101	9898.92	324.352	69.132	190.758	244.108	0	0	0.378322	193.198	-819.061	250	254.84	0	22.5438	24.6145	138.867	1614205522794998	0
369	0	0	369	1	1672.69	826.814	845.881	0	0	369.421	227.898	318.758	840.137	35807.2	9738.1	-318.758	43.0628	184.264	242.947	0	0	0.999653	205.445	-823.804	250	219.697	0	41.0708	42.3336	137.156	1614205522815009	0
370	0	0	370	1	1941.48	762.079	1179.4	0	0	94.2882	120.409	-296.928	1442.84	36082.3	9845.59	296.928	69.4683	187.574	237.163	0	0	0.928692	200.124	-820.17	250	309.002	0	21.7604	23.3844	130.602	1614205522835020	0
373	0	0	373	1	1364.27	461.874	902.391	0	0	144.406	101.918	-523.713	1030.91	36032.2	9864.08	523.713	58.5297	191.604	244.2	0	0	0.886399	185.324	-815.919	250	223.422	0	38.7727	51.9559	259.061	1614205522895053	0
374	0	0	374	1	1704.46	538.23	1166.23	0	0	124.169	113.069	-447.672	1549.81	36052.4	9852.93	447.672	82.2048	189.706	243.988	0	0	0.620666	206.624	-826.753	250	308.831	0	22.826	27.6077	182.039	1614205522915063	0
375	0	0	375	1	1471.35	460.246	1011.11	0	0	102.408	90.8371	-454.057	1417.47	36074.2	9775.5	454.057	75.7427	187.551	241.639	0	0	1.51675	182.402	-812.833	250	310.845	0	24.9994	30.4167	198.363	1614205522935074	0
377	0	0	377	1	1583.08	652.261	930.822	0	0	145.743	244.372	-723.959	1193.64	36130.5	9621.97	723.959	83.5727	185.61	236.292	0	0	0.713538	201.975	-820.59	250	229.01	0	55.9346	82.5498	163.521	1614205522975096	0
379	0	0	379	1	1564.32	748.323	815.995	0	0	47.1666	191.253	-668.299	1459.71	36029.8	9874.41	668.299	96.4192	179.979	231.608	0	0	0.448151	211.104	-824.285	250	268.812	0	38.4269	54.8278	137.906	1614205523015118	0
380	0	0	380	1	1891.35	660.103	1231.25	0	0	181.053	122.607	-456.832	1736.07	36095.2	9843.39	456.832	92.8803	185.684	235.976	0	0	0.391793	191.411	-817.238	250	317.732	0	20.4621	25.0281	163.759	1614205523035129	0
381	0	0	381	1	1990.43	959.928	1030.5	0	0	66.4283	88.6678	-332.937	1079.99	36110.2	9777.67	332.937	53.1923	184.27	236.737	0	0	1.32306	237.912	-838.518	250	280.118	0	28.7583	31.5703	185.673	1614205523055140	0
382	0	0	382	1	1816.53	689.142	1127.39	0	0	115.528	105.433	-272.844	1617.45	36061.1	9860.57	272.844	76.5418	182.122	235.467	0	0	1.12962	166.544	-803.426	250	349.925	0	19.4469	20.8073	109.267	1614205523075151	0
383	0	0	383	1	1779.04	701.567	1077.47	0	0	67.2699	158.168	-419.704	1060.92	36109.3	9807.83	419.704	55.4921	182.553	237.858	0	0	0.35036	231.762	-836.02	250	290.954	0	31.0378	35.8261	232.156	1614205523095162	0
384	0	0	384	1	1275.5	572.239	703.263	0	0	119.572	212.474	-424.258	629.135	36057	9853.19	424.258	33.2186	186.996	242.891	0	0	0.24716	223.54	-832.969	250	207.824	0	52.1279	60.8053	390.416	1614205523115172	0
386	0	0	386	1	1786.1	1017.4	768.698	0	0	-49.7211	171.879	-393.51	951.756	36027	9893.78	393.51	50.6571	186.354	238.869	0	0	1.44044	202.675	-821.22	250	239.881	0	32.9444	36.5708	225.526	1614205523155194	0
389	0	0	389	1	1839.15	796.04	1043.11	0	0	87.646	192.469	-200.696	1045.4	36088.9	9873.19	200.696	48.427	183.095	236.432	0	0	1.07909	213.287	-825.882	250	300.664	0	29.7421	31.2288	123.356	1614205523215227	0
391	0	0	391	1	1880.88	666.208	1214.67	0	0	122.058	130.053	-164.278	1288.99	36054.5	9835.95	164.278	57.9548	181.248	233.487	0	0	0.771033	226.531	-831.026	250	294.353	0	25.0816	26.055	90.0047	1614205523255249	0
393	0	0	393	1	1588.9	794.478	794.419	0	0	42.0578	177.158	-509	854.067	36034.9	9788.84	509	48.5361	181.103	238.211	0	0	0.580732	197.3	-817.34	250	220.107	0	43.6402	55.5492	277.324	1614205523295271	0
394	0	0	394	1	1701.08	644.521	1056.56	0	0	115.187	138.857	-408.333	1411.85	36061.4	9827.14	408.333	72.6924	181.451	230.722	0	0	0.616706	220.411	-828.596	250	325.407	0	23.2201	26.4319	176.661	1614205523315281	0
395	0	0	395	1	2216.49	857.073	1359.41	0	0	179.304	98.9945	-724.148	2743.74	35997.3	9867.01	724.148	191.619	177.462	219.36	0	0	1.11495	215.458	-826.215	250	385.233	0	25.2331	39.6007	80.61	1614205523335292	0
396	0	0	396	1	1835.55	920.762	914.793	0	0	137.013	112.001	-212.806	1419.3	36039.6	9854	212.806	64.878	180.687	234.154	0	0	0.523951	235.702	-837.017	250	348.324	0	22.2298	23.4722	98.8822	1614205523355303	0
397	0	0	397	1	1443.55	644.172	799.373	0	0	214.266	174.147	-347.562	701.829	36062	9791.85	347.562	35.0541	182.651	236.406	0	0	1.08764	215.531	-825.567	250	242.548	0	43.7685	48.3333	292.355	1614205523375314	0
400	0	0	400	1	1738.29	836.911	901.376	0	0	152.065	101.857	-491.482	1138.95	36024.5	9864.14	491.482	62.7715	180.032	231.684	0	0	0.950608	253.554	-843.043	250	258.383	0	32.01	41.416	245.292	1614205523435347	0
401	0	0	401	1	1954.67	687.538	1267.13	0	0	145.768	171.854	-639.083	1476.97	36030.8	9794.15	639.083	93.5686	180.173	228.885	0	0	0.339643	217.524	-826.064	250	243.458	0	35.1337	50.0929	148.34	1614205523455358	0
403	0	0	403	1	1698.05	732.868	965.183	0	0	87.2241	64.1761	-540.008	1202.17	35989.7	9901.82	540.008	69.8907	184.055	233.079	0	0	0.261828	187.351	-813.423	250	245.688	0	33.6524	45.0145	202.939	1614205523495379	0
405	0	0	405	1	1604.57	744.045	860.524	0	0	-81.612	223.89	-537.954	778.027	35959.2	9841.77	537.954	47.9119	182.019	233.835	0	0	1.08625	198.396	-817.88	250	252.501	0	50.7127	62.5171	257.912	1614205523535401	0
406	0	0	406	1	1715	724.178	990.823	0	0	41.6098	74.1555	-323.233	1183.41	36035.3	9792.19	323.233	58.2597	183.045	236.637	0	0	1.17432	188.568	-814.469	250	253.145	0	26.1284	28.4727	164.217	1614205523555412	0
407	0	0	407	1	1812.33	892.49	919.841	0	0	121.874	226.922	148.906	839.606	35855.4	10038.1	-148.906	38.4063	176.033	235.192	0	0	0.458183	230.756	-832.965	250	299.672	0	46.2581	44.1545	104.461	1614205523575423	0
408	0	0	408	1	1848.33	747.454	1100.88	0	0	119.28	80.0361	-516.836	1591.66	36057.3	9885.96	516.836	90.0348	181.549	228.669	0	0	0.866729	207.584	-822.294	250	346.032	0	24.4154	32.2685	165.282	1614205523595434	0
409	0	0	409	1	1377.36	480.283	897.081	0	0	174.226	76.1657	-653.618	1539.7	36102	9889.83	653.617	99.7278	180.104	226.9	0	0	0.515726	199.195	-817.904	250	232.077	0	35.5249	53.4205	149.485	1614205523615445	0
411	0	0	411	1	1689.38	751.358	938.019	0	0	130.008	146.471	-284.429	1087.98	36146.2	9819.53	284.429	52.0211	177.02	232.226	0	0	0.270635	201.484	-818.187	250	287.874	0	28.0697	30.1195	163.042	1614205523655467	0
412	0	0	412	1	1605.64	493.732	1111.91	0	0	111.044	90.0717	-460.682	1374.73	36065.5	9776.27	460.682	73.8403	178.767	225.909	0	0	1.73421	209.402	-822.105	250	290.344	0	25.2048	31.0316	201.305	1614205523675478	0
413	0	0	413	1	1916.09	912.224	1003.87	0	0	123.514	82.0443	-152.749	1099.19	36152.7	9784.3	152.749	49.0312	177.126	232.818	0	0	0.968198	272.4	-854.628	250	300.378	0	29.5708	30.7038	101.275	1614205523695488	0
414	0	0	414	1	1790.34	586.088	1204.25	0	0	114.124	51.7902	-535.578	1603.85	36062.5	9814.55	535.578	92.813	181.66	231.867	0	0	1.1686	223.756	-831.805	250	321.505	0	25.3317	33.9157	157.49	1614205523715499	0
419	0	0	419	1	1654.67	763.567	891.108	0	0	71.7744	124.154	-546.566	1182.47	36005.1	9841.85	546.566	68.9202	177.33	222.015	0	0	0.944571	193.945	-813.903	250	258.716	0	33.8196	44.9156	193.916	1614205523815554	0
421	0	0	421	1	1626.71	563.146	1063.57	0	0	90.6539	157.655	-611.391	1344.33	36085.9	9808.34	611.391	83.063	178.175	222.649	0	0	0.661085	215.755	-823.334	250	287.567	0	34.9962	48.4165	161.798	1614205523855576	0
423	0	0	423	1	1683.4	635.066	1048.33	0	0	81.4834	50.2173	-610.112	1365.42	36095.1	9816.12	610.112	85.3977	171.159	220.413	0	0	1.77542	220.373	-824.745	250	293.011	0	33.8138	47.881	159.744	1614205523895597	0
425	0	0	425	1	1587.11	666.165	920.941	0	0	120.273	61.1796	-416.9	1036.01	36056.3	9805.16	416.9	53.7022	173.509	221.637	0	0	0.925711	205.921	-818.839	250	266.007	0	30.9374	35.6981	249.017	1614205523935619	0
429	0	0	429	1	1594.57	732.542	862.027	0	0	149.553	99.0755	-135.308	1039.31	36027	9866.92	135.308	46.1338	171.075	224.134	0	0	0.404458	205.11	-817.747	250	270.564	0	31.0477	32.2501	100.385	1614205524015663	0
438	0	0	438	1	1649.23	628.774	1020.45	0	0	171.658	129.331	-348.193	1372.72	36104.6	9836.67	348.193	67.8901	168.549	219.402	0	0	0.393132	205.356	-817.791	250	317.136	0	22.3108	24.6344	149.303	1614205524195761	0
440	0	0	440	1	1406.79	615.327	791.464	0	0	83.3013	140.681	-322.68	834.721	36093.3	9825.32	322.68	40.9097	172.14	221.828	0	0	0.961351	212.827	-820.457	250	282.852	0	35.7538	38.8459	223.917	1614205524235783	0
446	0	0	446	1	1388.63	607.575	781.057	0	0	-122.404	254.613	-512.563	911.886	36000	9910.71	512.563	56.9866	167.548	222.469	0	0	1.39485	204.967	-816.462	250	284.96	0	40.5862	47.4135	216.372	1614205524355848	0
447	0	0	447	1	1576.48	751.199	825.283	0	0	142.375	117.947	-74.3651	882.896	36133.9	9947.71	74.3651	38.8325	167.404	222.861	0	0	0.901446	233.869	-830.305	250	267.971	0	38.4276	38.957	104.819	1614205524375859	0
457	0	0	457	1	1205.65	505.144	700.51	0	0	95.2883	111.851	-179.095	856.336	36181	9854.15	179.095	38.7231	164.719	218.782	0	0	0.453961	191.403	-808.384	250	281.348	0	35.8129	37.2877	135.374	1614205524575968	0
459	0	0	459	1	1560.44	556.023	1004.42	0	0	234.75	125.649	-726.653	1709.98	36041.5	9840.35	726.653	120.314	166.221	213.727	0	0	0.442084	225.382	-826.442	250	267.649	0	39.9467	59.6857	120.051	1614205524615990	0
461	0	0	461	1	1525.21	516.149	1009.06	0	0	110.557	162.99	-606.879	921.438	36066	9902.67	606.879	56.5973	165.268	216.906	0	0	0.778271	216.577	-821.224	250	285.515	0	49.3827	68.3106	234.663	1614205524656012	0
465	0	0	465	1	1595.9	655.391	940.513	0	0	123.159	166.651	-580.013	1324.3	36153.1	9799.35	580.013	79.3026	165.546	211.606	0	0	0.340622	191.504	-807.384	250	258.91	0	32.108	43.5632	167.599	1614205524736055	0
478	0	0	478	1	1625.45	629.67	995.781	0	0	114.897	145.378	-709.146	1842.22	36061.7	9820.62	709.146	125.705	162.215	210.733	0	0	0.833602	250.441	-836.99	250	323.67	0	33.7628	51.0702	111.939	1614205525096251	0
479	0	0	479	1	1575.97	516.455	1059.51	0	0	165.073	130.774	-156.538	1432.5	36111.2	9835.23	156.538	64.1586	161.417	215.541	0	0	0.315427	163.671	-793.167	250	311.342	0	21.9771	22.812	75.4163	1614205525116262	0
480	0	0	480	1	1675.62	638.638	1036.99	0	0	126.064	81.2768	-531.6	1551.93	36150.2	9785.06	531.6	88.9706	164.838	211.579	0	0	0.916415	225.437	-825.01	250	331.414	0	24.9687	33.5268	158.752	1614205525136273	0
481	0	0	481	1	1477.74	749.252	728.485	0	0	167.836	187.292	232.181	805.66	35909.1	9778.71	-232.181	37.5182	163.717	216.873	0	0	0.582513	187.932	-806.074	250	210.834	0	45.0293	44.3327	114.919	1614205525156284	0
482	0	0	482	1	1280.32	772.21	508.113	0	0	-8.37194	85.9021	-169.582	556.755	35985.6	9780.44	169.582	25.7125	163.354	213.108	0	0	0.445204	191.644	-806.273	250	236.013	0	53.1897	55.0944	193.132	1614205525176295	0
484	0	0	484	1	1371.46	409.693	961.763	0	0	158.428	129.529	-591.687	1301.94	36117.8	9836.47	591.688	78.6517	164.578	211.449	0	0	0.762988	211.024	-816.924	250	298.15	0	33.7317	46.9289	176.068	1614205525216317	0
485	0	0	485	1	1091.14	557.841	533.297	0	0	111.041	-15.9546	-571.252	576.244	36165.2	9882.3	571.252	35.3373	163.313	210.899	0	0	0.809876	186.095	-801.944	250	203.233	0	68.7398	94.9208	376.322	1614205525236328	0
486	0	0	486	1	1284.29	653.183	631.109	0	0	309.803	140.612	63.8138	558.365	35966.4	10024.7	-63.8138	25.1543	160.796	212.906	0	0	0.893908	191.253	-803.257	250	197.292	0	65.9005	62.3362	138.381	1614205525256338	0
487	0	0	487	1	1434.51	754.778	679.732	0	0	-123.877	279.626	-557.125	644.339	36101.1	9786.03	557.125	42.2431	161.598	212.817	0	0	1.23763	219.908	-820.166	250	217.416	0	61.94	74.8096	278.205	1614205525276349	0
488	0	0	488	1	1741.78	694.653	1047.13	0	0	175.522	154.65	-301.133	1268.59	36100.7	9811.35	301.133	61.3181	164.178	211.503	0	0	0.373395	212.454	-817.781	250	319.589	0	23.2743	25.1187	141.316	1614205525296360	0
491	0	0	491	1	1441.89	727.823	714.067	0	0	102.237	114.921	-236.186	745.078	36074.3	9851.08	236.186	34.5854	160.477	211.33	0	0	0.623915	160.786	-788.497	250	248.035	0	39.2174	41.4025	191.754	1614205525356393	0
493	0	0	493	1	1219.52	531.246	688.277	0	0	173.447	115.559	-170.501	885.935	36102.8	9850.44	170.501	39.7834	159.13	211.245	0	0	0.639746	168.21	-792.826	250	238.505	0	34.2909	35.7653	126.071	1614205525396415	0
494	0	0	494	1	1136.35	456.532	679.818	0	0	140.733	234.081	-190.11	509.391	36135.5	9731.92	190.11	23.6756	162.429	213.34	0	0	0.312084	182.954	-801.71	250	239.473	0	56.6935	59.5251	226.517	1614205525416426	0
504	0	0	504	1	1273.79	574.283	699.503	0	0	199.784	175.856	-144.987	757.38	35976.8	9889.8	144.987	34.1589	159.423	209.805	0	0	0.714548	158.248	-788.279	250	180.686	0	40.3493	41.6212	133.256	1614205525616535	0
505	0	0	505	1	1885.36	685.796	1199.56	0	0	162.783	160.085	-132.229	1179.05	36113.5	9805.92	132.229	52.748	160.106	211.975	0	0	0.219285	177.919	-799.704	250	269.709	0	26.6951	27.5238	84.4165	1614205525636545	0
506	0	0	506	1	1295.71	510.302	785.413	0	0	28.0484	172.245	-478.76	707.753	36148.5	9793.75	478.76	39.2502	159.304	211.515	0	0	0.451529	146.05	-780.856	250	211.792	0	46.8012	57.5258	328.03	1614205525656556	0
507	0	0	507	1	1299.37	601.958	697.413	0	0	157.928	190.284	-711.841	1099.67	35919	9875.38	711.841	75.2761	161.014	208.681	0	0	0.247748	177.733	-798.025	250	215.368	0	55.6318	83.2432	179.094	1614205525676567	0
508	0	0	508	1	1252.76	444.816	807.941	0	0	66.8379	174.411	-552.959	1244.16	36109.7	9791.59	552.959	73.1944	159.955	207.19	0	0	1.07363	186.492	-800.993	250	279.631	0	31.465	41.5639	170.6	1614205525696578	0
514	0	0	514	1	1533.44	667.645	865.791	0	0	113.176	28.8265	-239.785	996.918	36063.4	9837.51	239.785	46.3393	157.823	207.647	0	0	1.13906	209.108	-811.811	250	275.554	0	29.3054	30.9515	148.289	1614205525816644	0
515	0	0	515	1	1453.92	454.444	999.479	0	0	85.655	191.745	-515.308	933.14	36090.9	9774.25	515.308	53.0964	159.618	211.21	0	0	0.609001	158.766	-787.789	250	202.747	0	38.6177	49.5529	240.111	1614205525836654	0
516	0	0	516	1	1539.1	639.451	899.651	0	0	-40.2163	323.716	-643.498	937.142	36117.1	9841.6	643.498	64.5449	158.648	207.444	0	0	0.553049	177.094	-795.558	250	223.836	0	51.0734	69.6557	178.721	1614205525856665	0
517	0	0	517	1	1293.31	585.856	707.455	0	0	-28.79	206.804	-449.343	708.105	36006.1	9858.86	449.343	39.2237	157.267	207.958	0	0	0.547974	166.922	-791.414	250	250.7	0	43.7655	51.7547	305.983	1614205525876676	0
519	0	0	519	1	1488.71	508.273	980.437	0	0	160.815	182.028	-311.803	1218.38	36115.4	9783.97	311.803	59.5372	159.078	208.463	0	0	0.760169	203.706	-809.964	250	299.428	0	23.9061	26.1213	145.555	1614205525916698	0
520	0	0	520	1	1466.9	633.905	832.995	0	0	33.3462	122.721	-333.192	666.801	36043.6	9843.28	333.192	33.1052	159.144	207.888	0	0	0.239833	183.392	-799.907	250	219.297	0	42.9163	46.9796	270.897	1614205525936709	0
521	0	0	521	1	1292.47	384.264	908.202	0	0	173.472	108.394	-592.782	1468.11	36102.8	9857.61	592.782	88.9122	158.61	204.798	0	0	0.324726	161.31	-788.772	250	282.037	0	29.8627	41.8974	156.218	1614205525956720	0
523	0	0	523	1	1259.3	584.041	675.264	0	0	155.407	124.329	-117.247	564.091	36120.8	9742.01	117.247	25.0077	163.02	207.533	0	0	0.481836	192.695	-802.798	250	224.326	0	55.1634	56.847	171.366	1614205525996742	0
524	0	0	524	1	1277.59	471.584	806.003	0	0	156.06	83.1613	-688.523	998.43	36120.2	9783.18	688.523	67.0628	158.802	207.868	0	0	0.312287	200.224	-808.593	250	215.335	0	57.1668	89.3732	215.421	1614205526016753	0
526	0	0	526	1	951.113	345.87	605.243	0	0	149.77	139.165	-559.031	833.482	36126.5	9727.18	559.031	48.8593	159.403	205.114	0	0	0.36546	163.668	-788.35	250	218.368	0	47.4073	64.2619	273.076	1614205526056774	0
528	0	0	528	1	1396.88	551.973	844.91	0	0	98.8105	121.493	-362.834	983.698	36077.8	9844.51	362.834	49.1386	155.595	205.007	0	0	0.592447	165.222	-789.303	250	258.638	0	30.0796	33.2049	205.737	1614205526096796	0
533	0	0	533	1	1460.5	544.07	916.431	0	0	118.827	142.997	94.777	840.589	36057.8	9922.66	-94.777	37.2515	153.174	205.12	0	0	0.385096	153.043	-781.427	250	206.787	0	44.1138	41.9387	93.4218	1614205526196851	0
535	0	0	535	1	1216.45	597.535	618.916	0	0	-6.54549	70.2371	-300.711	663.081	36083.5	9796.1	300.711	32.6699	155.357	209.09	0	0	0.912518	177.161	-793.453	250	250.886	0	42.8002	45.7089	251.198	1614205526236872	0
536	0	0	536	1	1210.15	499.637	710.512	0	0	94.8443	81.2175	-208.737	863.605	36081.7	9785.12	208.737	39.469	154.842	200.633	0	0	0.470474	152.494	-780.764	250	224.391	0	33.6088	35.1891	147.01	1614205526256883	0
538	0	0	538	1	1326.65	581.174	745.474	0	0	83.1463	81.9005	-400.349	966.513	36093.4	9784.44	400.349	49.5548	157.88	208.065	0	0	0.784489	159.355	-788.402	250	208.778	0	31.5619	35.6589	238.313	1614205526296905	0
539	0	0	539	1	1405.42	529.555	875.861	0	0	99.9804	85.4763	-576.218	1227.61	36076.6	9780.86	576.218	73.516	160.104	203.98	0	0	1.35506	195.854	-805.613	250	256.539	0	33.7166	46.5389	182.528	1614205526316916	0
540	0	0	540	1	1035.21	426.682	608.526	0	0	143.509	214.326	-231.22	673.762	36132.7	9751.67	231.22	31.7266	156.998	207.338	0	0	0.994091	199.289	-806.763	250	213.315	0	41.9736	44.6806	199.437	1614205526336927	0
541	0	0	541	1	1228.93	417.532	811.396	0	0	137.991	145.121	-519.229	1017.97	36138.3	9820.88	519.229	57.5822	154.5	203.968	0	0	0.400784	153.433	-783.048	250	231.146	0	35.6323	46.6086	233.556	1614205526356938	0
542	0	0	542	1	1566.44	702.323	864.12	0	0	118.732	53.8982	-216.673	1204.78	36057.9	9812.44	216.673	55.1501	153.201	203.764	0	0	0.760661	172.127	-790.621	250	299.046	0	24.4734	25.6552	110.363	1614205526376949	0
543	0	0	543	1	1052.65	452.204	600.442	0	0	106.87	153.791	-660.714	878.237	36169.4	9712.55	660.714	56.9185	157.433	202.987	0	0	0.634002	172.306	-791.651	250	207.501	0	58.5365	84.9461	229.71	1614205526396960	0
544	0	0	544	1	1286.36	350.084	936.275	0	0	102.73	190.874	-419.797	1080.52	36073.9	9775.13	419.797	56.6174	154.676	203.762	0	0	0.387138	153.841	-783.15	250	267.404	0	28.4913	32.9496	209.9	1614205526416970	0
545	0	0	545	1	1108.96	526.479	582.481	0	0	217.848	215.863	-445.396	649.173	36158.1	9750.14	445.396	35.061	155.582	202.105	0	0	0.0453785	195.409	-802.18	250	218.231	0	47.3854	56.6283	355.214	1614205526436981	0
546	0	0	546	1	1517.96	649.043	868.913	0	0	68.8103	185.664	-433.989	920.15	36107.8	9780.34	433.989	48.8818	153.574	204.11	0	0	0.258274	177.78	-794.695	250	219.869	0	33.6026	39.6279	248.109	1614205526456992	0
550	0	0	550	1	1191.13	569.511	621.617	0	0	71.3445	167.667	-483.228	728.323	36105.2	9798.33	483.228	40.1987	155.873	204.32	0	0	0.596988	182.129	-795.591	250	201.763	0	45.3469	56.4721	324.63	1614205526537036	0
551	0	0	551	1	1373.02	447.005	926.017	0	0	144.592	118.424	-495.589	1137.21	36131.6	9747.92	495.589	62.8972	153.649	199.577	0	0	0.825431	204.461	-806.633	250	256.046	0	30.1791	38.9087	223.661	1614205526557047	0
552	0	0	552	1	1267.49	565.512	701.978	0	0	118.028	180.972	9.76619	758.563	36058.6	9785.03	-9.76619	33.5459	148.964	198.805	0	0	0.450105	171.358	-785.446	250	187.744	0	45.5363	44.389	100.116	1614205526577058	0
554	0	0	554	1	1291.42	634.623	656.8	0	0	55.0192	91.7774	-403.018	782.609	36121.6	9874.22	403.018	40.3635	152.323	202.652	0	0	0.813158	172.411	-789.206	250	219.2	0	38.0288	43.2516	284.323	1614205526617079	0
556	0	0	556	1	1159.4	495.311	664.087	0	0	159.466	148.237	-697.967	1203.95	36017.1	9817.76	697.967	81.0575	151.762	194.806	0	0	0.655148	154.951	-779.901	250	221.373	0	47.5731	71.7856	167.687	1614205526657101	0
557	0	0	557	1	1243.62	424.972	818.647	0	0	164.142	137.757	-489.28	1005.47	36112.1	9828.24	489.28	55.3471	152.225	198.792	0	0	0.713357	190.905	-797.35	250	235.634	0	33.4746	42.5927	251.676	1614205526677112	0
559	0	0	559	1	1382.84	547.925	834.919	0	0	66.4673	186.076	-395.56	1103.83	36110.1	9779.92	395.56	57.0174	155.159	201.563	0	0	0.781123	181.642	-796.214	250	270.327	0	26.9141	30.431	191.02	1614205526717134	0
561	0	0	561	1	1237.43	420.347	817.083	0	0	77.1826	94.636	-130.646	875.347	36099.4	9771.71	130.646	39.1052	153.078	199.789	0	0	0.582707	161.554	-783.169	250	209.595	0	34.8329	35.9613	110.241	1614205526757156	0
563	0	0	563	1	1387.85	712.685	675.162	0	0	175.119	205.994	-288.487	839.37	36101.1	9859.67	288.487	40.748	151.284	199.637	0	0	0.209515	161.223	-782.848	250	212.361	0	33.2578	35.9717	192.555	1614205526797177	0
565	0	0	565	1	1375.38	450.438	924.947	0	0	133.334	81.0417	-536.045	1286.82	36142.9	9785.3	536.045	74.061	156.508	198.078	0	0	0.601955	150.341	-780.507	250	208.778	0	29.2653	39.6071	184.774	1614205526837199	0
567	0	0	567	1	1322.87	509.079	813.786	0	0	105.548	168.849	-307.217	1002.31	36071	9797.15	307.217	48.8147	152.683	197.684	0	0	0.270109	160.284	-783.57	250	241.258	0	28.294	30.5596	170.2	1614205526877221	0
570	0	0	570	1	1711.3	632.148	1079.16	0	0	-13.0554	233.684	-486.837	1017.08	36090	9831.98	486.837	58.2413	152.799	203.632	0	0	0.943312	183.787	-799.166	250	260.699	0	32.2863	39.3563	206.873	1614205526937254	0
571	0	0	571	1	1424.32	568.776	855.545	0	0	61.6081	115.949	-462.889	920.404	36115	9750.39	462.889	49.7922	149.085	199.266	0	0	1.10275	168.444	-785.224	250	250.745	0	34.6929	42.4332	262.746	1614205526957265	0
572	0	0	572	1	1222.27	463.621	758.645	0	0	77.2836	48.9159	-596.385	1165.7	36099.3	9717.76	596.385	71.9557	153.528	197.631	0	0	1.64841	166.324	-787.677	250	275.593	0	36.07	50.3673	179.114	1614205526977276	0
575	0	0	575	1	1358.87	442.668	916.201	0	0	90.4641	138.369	-299.93	1089.87	36086.1	9827.63	299.93	52.6882	150.726	198.08	0	0	0.558082	132.821	-768.483	250	215.213	0	26.1749	28.1129	155.063	1614205527037308	0
577	0	0	577	1	1227.41	699.246	528.159	0	0	124.319	195.905	-128.91	518.939	36052.3	9770.09	128.91	23.432	152.719	200.36	0	0	0.185603	171.556	-787.685	250	161.545	0	57.4288	59.408	180.636	1614205527077330	0
579	0	0	579	1	1253.09	685.668	567.419	0	0	-205.525	358.834	-490.302	749.947	36083.1	9806.49	490.302	52.8699	154.739	201.758	0	0	1.23338	239.336	-823.668	250	237.466	0	49.6819	50.0541	238.994	1614205527117352	0
580	0	0	580	1	1066.6	537.937	528.662	0	0	252.489	375.104	127.35	613.851	35824.4	9790.22	-127.35	30.1824	149.816	200.506	0	0	0.36032	132.172	-767.497	250	182.516	0	54.4367	53.8811	119.802	1614205527137363	0
582	0	0	582	1	863.663	318.725	544.938	0	0	159.815	140.403	-400.461	629.02	36116.4	9825.6	400.461	32.1802	151.554	198.928	0	0	0.462431	189.199	-795.795	250	203.113	0	46.7509	53.0919	359.447	1614205527177385	0
584	0	0	584	1	1092.59	491.174	601.42	0	0	137.689	284.074	-471.335	669.716	36138.6	9781.59	471.335	37.6695	150.755	199.929	0	0	0.565318	126.483	-767.567	250	147.597	0	46.3708	57.3495	321.772	1614205527217406	0
586	0	0	586	1	1237.84	446.615	791.225	0	0	46.5043	140.041	-418.79	690.641	36130.1	9726.3	418.79	36.1568	151.434	199.649	0	0	0.566512	184.259	-793.732	250	188.099	0	43.2443	49.7869	323.344	1614205527257428	0
588	0	0	588	1	1234.29	481.684	752.603	0	0	132.494	173.965	-488.24	887.563	36044.1	9792.04	488.24	49.0019	148.189	197.331	0	0	0.243581	154.34	-777.5	250	207.23	0	37.351	47.1472	270.181	1614205527297450	0
590	0	0	590	1	904.097	360.309	543.788	0	0	155.724	92.0475	-420.748	780.371	36120.5	9774.29	420.748	40.46	148.916	197.092	0	0	0.550047	149.152	-775.833	250	233.771	0	38.6365	45.2754	312.537	1614205527337472	0
593	0	0	593	1	1417.8	551.093	866.709	0	0	139.599	83.9184	-109.145	942.762	36037	9782.42	109.145	41.5976	150.425	199.953	0	0	0.489237	179.953	-793.04	250	213.816	0	33.2115	34.1126	99.181	1614205527397504	0
597	0	0	597	1	1478.35	469.57	1008.78	0	0	135.308	67.8839	-238.978	1046.77	36041.3	9798.46	238.978	48.4435	151.582	198.321	0	0	0.0912615	149.576	-776.567	250	196.338	0	27.3835	29.0052	137.926	1614205527477548	0
598	0	0	598	1	1381.3	475.611	905.692	0	0	87.6292	134.319	-130.794	801.256	36089	9831.68	130.794	35.8889	150.881	197.623	0	0	0.478238	166.356	-785.515	250	217.954	0	37.7208	38.7022	118.882	1614205527497559	0
600	0	0	600	1	1713.33	605.837	1107.49	0	0	99.1901	118.5	-355.729	1191.69	36077.4	9747.84	355.729	59.265	149.508	195.141	0	0	0.519365	176.553	-790.258	250	283.201	0	24.4012	26.8821	163.228	1614205527537581	0
601	0	0	601	1	1374.48	608.523	765.959	0	0	111.952	141.214	-149.337	799.55	36064.6	9824.79	149.337	35.8902	146.841	198.54	0	0	0.629049	142.889	-771.287	250	202.127	0	37.3015	38.4421	123.83	1614205527557592	0
603	0	0	603	1	1014.77	409.469	605.302	0	0	65.7586	191.501	-740.863	1055.65	36210.5	9774.5	740.863	75.2281	148.159	192.475	0	0	0.309811	140	-770.109	250	197.398	0	61.8888	93.021	171.801	1614205527597613	0
604	0	0	604	1	1340.48	473.589	866.888	0	0	98.2719	171.51	-578.753	1267.12	36078.3	9794.49	578.753	75.964	152.717	195.418	0	0	0.380521	166.07	-786.061	250	244.34	0	32.1429	43.2418	164.89	1614205527617624	0
607	0	0	607	1	1504.36	522.508	981.852	0	0	231.698	159.162	-511.521	1207.99	36144.2	9806.84	511.521	68.4395	145.014	193.137	0	0	0.168794	194.891	-795.761	250	275.447	0	28.8973	37.045	189.907	1614205527677657	0
608	0	0	608	1	1295.54	536.911	758.626	0	0	15.1073	239.702	-421.825	675.647	36061.8	9825.96	421.825	36.4544	149.847	198.179	0	0	0.411247	177.341	-790.515	250	206.388	0	43.3081	49.7003	302.867	1614205527697668	0
609	0	0	609	1	1310.34	580.061	730.276	0	0	20.3361	202.314	-213.643	551.578	36056.6	9863.35	213.643	26.1373	147.564	196.988	0	0	0.391476	175.522	-786.679	250	223.499	0	49.7018	52.3729	214.467	1614205527717679	0
612	0	0	612	1	1319.51	496.08	823.427	0	0	123.22	107.443	-196.447	836.531	36153	9758.9	196.447	37.9627	149.015	194.687	0	0	0.372407	171.942	-785.405	250	211.698	0	34.3233	36.0296	141.929	1614205527777711	0
613	0	0	613	1	701.512	286.782	414.729	0	0	83.8186	89.5585	-497.469	332.104	36192.4	9677.12	497.469	18.4941	151.328	199.723	0	0	0.370695	122.177	-761.014	250	155.891	0	100.266	128.955	726.493	1614205527797722	0
614	0	0	614	1	1155.58	430.057	725.522	0	0	39.1007	224.977	-640.002	749.062	36137.5	9741.02	640.002	48.4567	150.307	197.46	0	0	0.802021	181.918	-792.78	250	188.372	0	62.3365	85.8783	238.94	1614205527817733	0
615	0	0	615	1	1568.4	698.502	869.901	0	0	-24.6465	196.634	-705.154	1368.74	36101.6	9769.37	705.154	96.1789	149.251	192.965	0	0	1.04142	196.18	-799.357	250	236.274	0	43.1009	61.0753	127.19	1614205527837744	0
616	0	0	616	1	1528.05	563.177	964.869	0	0	-47.7022	309.214	-559.331	747.43	36124.6	9756.45	559.331	47.514	145.161	193.08	0	0	0.858647	181.716	-788.629	250	223.022	0	48.6226	62.8413	230.802	1614205527857755	0
617	0	0	617	1	1294.11	734.441	559.67	0	0	26.7168	126.016	-169.16	748.238	36050.2	9740.33	169.16	34.2666	147.985	196.951	0	0	0.884813	165.85	-782.532	250	229.147	0	38.5167	39.9961	138.462	1614205527877766	0
618	0	0	618	1	1193.81	509.267	684.541	0	0	124.277	135.929	-199.506	583.419	36052.3	9630.75	199.506	26.5992	149.073	196.998	0	0	1.03481	193.536	-795.76	250	220.937	0	48.763	51.03	203.751	1614205527897777	0
619	0	0	619	1	1015.23	392.931	622.303	0	0	154.175	114.844	-223.05	718.43	36122.1	9751.5	223.05	33.0077	145.949	194.052	0	0	0.916212	141.545	-771.692	250	186.615	0	39.0997	41.4037	182.287	1614205527917788	0
623	0	0	623	1	1186.51	487.767	698.741	0	0	63.5425	185.942	-397.539	549.363	36113	9780.06	397.539	28.4269	146.042	197.204	0	0	0.388447	195.742	-794.254	250	191.391	0	52.3717	59.3167	373.891	1614205527997831	0
624	0	0	624	1	1595.18	586.747	1008.44	0	0	101.315	177.193	-257.19	1150.6	36075.3	9788.81	257.19	54.5842	144.545	193.965	0	0	0.898108	160.208	-779.247	250	230.69	0	24.4713	26.0109	125.426	1614205528017842	0
628	0	0	628	1	1276.76	361.198	915.565	0	0	203.21	201.286	-689.298	1278.32	36073	9764.71	689.298	85.9176	144.813	189.352	0	0	0.228963	197.66	-796.661	250	249.302	0	43.0866	61.8811	145.884	1614205528097886	0
629	0	0	629	1	1562.39	412.037	1150.35	0	0	172.018	139.647	-717.053	1368.98	36104.2	9726.69	717.053	94.2575	146.274	185.736	0	0	0.280311	165.737	-781.547	250	185.519	0	44.0244	67.2064	143.269	1614205528117897	0
632	0	0	632	1	1544.73	653.285	891.442	0	0	185.861	76.5571	-219.991	947.522	36090.4	9789.78	219.991	43.3919	145.19	191.787	0	0	0.559949	200.613	-799.005	250	247.589	0	30.0123	31.5207	138.334	1614205528177929	0
633	0	0	633	1	1229.28	404.844	824.44	0	0	137.212	167.312	-691.174	1234.96	36039.4	9798.69	691.174	82.5259	145.486	189.398	0	0	0.3521	169.085	-781.977	250	198.771	0	44.5743	66.4174	158.618	1614205528197940	0
634	0	0	634	1	1412.95	573.452	839.5	0	0	81.3452	255.925	-279.167	849.261	36095.2	9809.73	279.167	41.8733	143.323	191.74	0	0	0.684868	196.013	-794.881	250	239.455	0	31.6983	34.0287	172.539	1614205528217951	0
635	0	0	635	1	1501.77	556.79	944.983	0	0	113.592	184.941	-672.45	1473.61	36063	9681.4	672.45	96.7719	144.32	186.889	0	0	0.643375	225.194	-807.542	250	243.205	0	35.2377	51.08	129.775	1614205528237962	0
636	0	0	636	1	1601.38	450.447	1150.93	0	0	74.979	162.322	-320.437	1068.58	36101.6	9704.02	320.437	52.5366	145.755	193.728	0	0	1.01489	166.795	-782.993	250	212.917	0	26.3293	28.6598	159.13	1614205528257973	0
637	0	0	637	1	1325.06	610.133	714.922	0	0	54.9254	103.548	-237.588	688.58	36121.7	9862.45	237.588	32.1954	144.774	192.17	0	0	0.525872	162.268	-777.995	250	229.493	0	40.0089	42.5698	196.006	1614205528277984	0
639	0	0	639	1	1189.75	558.64	631.11	0	0	160.353	171.086	-43.8801	842.014	36115.9	9794.91	43.8801	37.1981	145.239	192.858	0	0	0.427784	191.382	-794.173	250	211.411	0	38.5706	38.5278	97.0704	1614205528318006	0
641	0	0	641	1	1442.57	401.995	1040.58	0	0	124.875	117.263	-751.191	1457.17	35952	9848.74	751.191	104.848	145.433	184.805	0	0	0.783949	211.149	-803.898	250	243.345	0	46.3711	74.061	134.62	1614205528358027	0
642	0	0	642	1	1562.76	586.063	976.696	0	0	279.297	220.367	-235.952	877.406	36096.6	9745.63	235.952	42.1617	142.343	189.987	0	0	0.631345	195.565	-794.223	250	214.963	0	30.8794	32.6627	146.786	1614205528378038	0
643	0	0	643	1	999.899	579.449	420.451	0	0	28.0457	213.972	26.6888	567.83	35849.6	9752.03	-26.6888	25.8382	147.385	194.032	0	0	0.75511	179.989	-787.317	250	182.409	0	59.2733	57.4466	127.511	1614205528398049	0
647	0	0	647	1	1541.78	606.828	934.948	0	0	105.842	139.943	-135.61	1094.5	36070.7	9726.4	135.61	48.9911	145.658	190.776	0	0	0.870706	180.241	-790.442	250	276.921	0	27.4157	28.1294	87.318	1614205528478093	0
648	0	0	648	1	1205.97	423.237	782.732	0	0	204.803	101.914	-446.452	912.128	36071.4	9764.43	446.452	48.4469	148.032	189.736	0	0	0.640048	192.911	-795.393	250	217.815	0	33.8809	40.9637	276.683	1614205528498104	0
651	0	0	651	1	1047.19	451.77	595.424	0	0	73.0288	168.693	-330.724	562.705	36003.9	9996.63	330.724	27.8577	144.521	193.141	0	0	0.91075	158.761	-776.723	250	187.546	0	48.9244	53.5702	304.526	1614205528558136	0
655	0	0	655	1	1510.66	635.292	875.365	0	0	41.946	129.947	-379.471	1009.09	36035	9836.05	379.471	51.3956	145.358	193.461	0	0	0.843596	205.995	-801.07	250	286.551	0	28.5222	31.7383	197.644	1614205528638180	0
656	0	0	656	1	1258.17	558.062	700.11	0	0	329.473	324.104	-754.825	1184.29	36146.1	9741.56	754.825	93.2335	141.376	183.783	0	0	1.21751	174.011	-782.618	250	221.067	0	54.2058	79.2372	128.347	1614205528658191	0
658	0	0	658	1	1393.19	595.367	797.825	0	0	102.696	86.4611	88.6583	972.166	35874.6	9879.54	-88.6583	42.8845	145.206	192.903	0	0	0.528758	223.694	-809.017	250	249.644	0	37.417	35.6596	79.1023	1614205528698213	0
659	0	0	659	1	1715.42	745.862	969.559	0	0	129.65	97.985	-189.329	1111.37	36046.9	9768.36	189.329	50.2236	144.731	193.709	0	0	0.491466	214.8	-804.194	250	257.988	0	26.1579	27.4445	103.548	1614205528718224	0
661	0	0	661	1	955.426	435.224	520.202	0	0	183.138	51.4069	-580.231	540.37	36093.1	9814.93	580.231	32.6306	142.631	189.545	0	0	0.816617	199.484	-794.472	250	215.715	0	73.4851	103.203	409.604	1614205528758245	0
665	0	0	665	1	1447.41	778.112	669.296	0	0	120.896	47.6447	-142.006	807.453	36055.7	9719.04	142.006	35.9203	149.749	191.392	0	0	0.775052	178.271	-789.749	250	244.296	0	36.7917	38.002	123.151	1614205528838289	0
666	0	0	666	1	1483.37	607.002	876.371	0	0	151.904	111.85	-200.75	746.95	36024.7	9754.49	200.75	33.9316	147.459	193.223	0	0	0.534395	151.995	-773.8	250	205.948	0	37.9964	40.0298	161.201	1614205528858300	0
668	0	0	668	1	1074.19	498.662	575.524	0	0	106.454	158.384	-576.204	641.83	36169.8	9608.3	576.204	38.3164	145.295	187.516	0	0	0.64698	171.102	-782.079	250	194.652	0	60.7436	82.0998	321.611	1614205528898322	0
670	0	0	670	1	1248.1	546.415	701.69	0	0	140.299	132.294	-11.2195	799.642	35936.6	9933.37	11.2195	35.0054	144.533	190.046	0	0	0.495308	173.665	-785.164	250	200.413	0	41.8911	41.2355	97.2573	1614205528938343	0
671	0	0	671	1	1378.97	573.712	805.255	0	0	65.6544	159.469	-630.817	861.783	36110.9	9706.87	630.817	54.4759	147.524	191.176	0	0	0.48532	180.864	-787.1	250	192.966	0	52.6024	73.7745	222.427	1614205528958354	0
672	0	0	672	1	1027.43	365.993	661.435	0	0	282.227	33.7339	-721.014	804.436	35994	9732.95	721.014	58.2205	145.258	190.544	0	0	1.01272	188.303	-791.698	250	205.481	0	76.9726	115.881	229.391	1614205528978365	0
673	0	0	673	1	1318.28	569.747	748.536	0	0	106.178	70.3712	-327.884	888.884	36070.4	9795.97	327.884	43.4532	146.248	191.083	0	0	0.512163	181.994	-789.183	250	265.539	0	31.6657	34.4251	204.681	1614205528998376	0
674	0	0	674	1	1478.3	413.326	1064.97	0	0	11.5896	168.182	-692.878	1236.77	36065.3	9797.82	692.878	84.5153	142.44	184.778	0	0	0.287487	190.041	-790.526	250	217.38	0	44.3841	63.3307	142.912	1614205529018387	0
675	0	0	675	1	1236.48	476.604	759.874	0	0	122.325	85.8026	-347.607	825.741	36153.9	9880.2	347.607	40.766	143.787	187.472	0	0	0.244474	155.51	-774.25	250	214.931	0	33.8782	37.4128	229.892	1614205529038398	0
676	0	0	676	1	1483.7	665.177	818.528	0	0	120.275	177.955	-484.352	819.159	36056.3	9788.04	484.352	45.1205	143.086	187.671	0	0	0.570216	192.493	-792.045	250	209.49	0	39.2006	49.1161	284.372	1614205529058409	0
677	0	0	677	1	1255.96	449.636	806.325	0	0	200.616	115.403	-390.974	958.966	36075.6	9750.94	390.974	48.7615	143.029	188.239	0	0	0.108991	185.939	-788.339	250	223.159	0	30.2287	33.9208	227.017	1614205529078420	0
678	0	0	678	1	1512.77	630.535	882.237	0	0	97.9626	226.873	-692.187	1350.44	36078.6	9639.47	692.187	91.2168	144.235	183.009	0	0	0.258234	202.766	-798.456	250	239.774	0	39.9627	57.5038	131.538	1614205529098431	0
679	0	0	679	1	992.16	286.644	705.516	0	0	145.842	148.726	-469.467	870.667	36130.4	9717.62	469.467	47.127	143.981	188.839	0	0	0.155106	166.213	-779.932	250	195.07	0	36.2451	44.9974	282.791	1614205529118442	0
683	0	0	683	1	1628.17	661.675	966.49	0	0	59.8858	130.456	-502.442	801.751	36116.7	9735.88	502.442	44.962	144.569	190.478	0	0	1.08647	207.086	-801.663	250	236.471	0	41.5008	52.8291	281.19	1614205529198485	0
685	0	0	685	1	1298.32	486.705	811.617	0	0	92.3766	72.1384	-437.321	802.203	36084.2	9794.2	437.321	42.3467	144.429	190.088	0	0	0.637074	170.589	-783.023	250	217.644	0	37.8056	44.7701	301.14	1614205529238507	0
686	0	0	686	1	1065.29	367.872	697.417	0	0	119.733	151.277	-423.008	1003.76	36056.8	9814.72	423.008	52.3182	139.595	184.873	0	0	1.00142	177.439	-783.05	250	289.383	0	29.5208	34.2454	225.949	1614205529258518	0
687	0	0	687	1	1144.9	393.279	751.616	0	0	119.769	120.981	-556.204	942.245	36056.8	9745.36	556.204	55.1337	142.5	184.065	0	0	1.51531	150.916	-770.44	250	213.44	0	39.8657	53.8633	229.065	1614205529278529	0
688	0	0	688	1	1277.89	506.395	771.5	0	0	122.293	144.566	-673.645	1189.8	36153.9	9622.12	673.645	78.0805	141.897	186.289	0	0	1.19641	174.641	-784.241	250	230.511	0	43.5521	64.4291	166.073	1614205529298540	0
690	0	0	690	1	1178.21	481.186	697.025	0	0	102.321	21.9199	-506.466	587.466	36074.3	9744.76	506.466	33.3209	144.723	190.084	0	0	1.2516	159.545	-776.043	250	196.15	0	56.7077	73.67	400.347	1614205529338561	0
693	0	0	693	1	1552.89	500.771	1052.12	0	0	109.653	140.77	-660.881	1399.21	36066.9	9825.23	660.881	90.6925	142.413	180.331	0	0	0.80002	193.58	-792.23	250	254.975	0	35.3849	51.5649	139.36	1614205529398594	0
694	0	0	694	1	1041.28	428.318	612.958	0	0	139.146	145.794	-427.933	600.168	36137.1	9820.21	427.933	31.3652	140.804	185.885	0	0	0.326566	174.068	-781.203	250	193.372	0	48.8276	57.3538	385.732	1614205529418605	0
695	0	0	695	1	1180.47	369.897	810.574	0	0	153.354	99.8647	-613.93	850.635	36122.9	9766.48	613.93	52.6124	143.546	184.898	0	0	0.80793	161.6	-776.241	250	214.796	0	50.8771	73.5358	248.869	1614205529438616	0
696	0	0	696	1	1235.95	486.828	749.122	0	0	246.806	95.9396	-158.459	727.812	36129.1	9670.74	158.459	32.7507	146.912	193.431	0	0	0.0651553	198.859	-797.761	250	196.035	0	39.9783	41.718	140.681	1614205529458627	0
697	0	0	697	1	1346.93	443.326	903.604	0	0	76.4851	77.397	-526.44	916.013	36100.1	9689.28	526.44	52.5367	147.69	191.058	0	0	0.787626	188.149	-793.101	250	228.214	0	38.6756	51.1151	243.884	1614205529478638	0
698	0	0	698	1	1300.85	539.175	761.672	0	0	103.988	57.4181	-336.462	739.524	35972.9	9808.92	336.462	36.3686	144.264	189.464	0	0	0.423852	190.351	-792.192	250	223.973	0	37.7545	41.1234	249.691	1614205529498649	0
700	0	0	700	1	1310.21	570.24	739.968	0	0	128.802	-3.80587	-494.865	767.345	36047.8	9870.15	494.865	43.2861	142.739	185.448	0	0	1.05593	177.311	-781.763	250	216.446	0	41.8828	54.3266	316.386	1614205529538670	0
702	0	0	702	1	1417	616.474	800.529	0	0	96.9223	89.4945	-371.59	1058.96	36079.7	9776.85	371.59	53.1503	142.165	183.49	0	0	0.390062	166.014	-777.552	250	265.911	0	26.8175	29.7389	190.429	1614205529578692	0
703	0	0	703	1	1743.15	668.71	1074.43	0	0	88.0943	79.9258	-588.097	1415.82	36088.5	9786.42	588.097	85.9564	142.353	181.429	0	0	0.858749	189.974	-791.381	250	286.87	0	28.5376	39.6419	146.852	1614205529598703	0
704	0	0	704	1	1287.43	498.427	789	0	0	87.9842	58.9026	-165.241	778.999	36088.6	9707.78	165.241	35.0172	142.927	185.069	0	0	0.955324	208.55	-797.946	250	244.689	0	36.7459	38.0521	133.103	1614205529618714	0
705	0	0	705	1	1421.99	503.631	918.361	0	0	78.0292	129.891	-508.537	816.605	36098.6	9736.45	508.537	45.9233	141.216	185.768	0	0	0.769204	197.918	-793.343	250	229.504	0	41.0358	52.6462	273.879	1614205529638725	0
706	0	0	706	1	1750.04	569.467	1180.57	0	0	57.8159	39.7096	-295.738	1087.22	36118.8	9726.97	295.738	52.6302	141.337	185.752	0	0	0.576523	189.681	-789.731	250	230.674	0	25.2764	27.1719	151.871	1614205529658736	0
707	0	0	707	1	1613.26	612.758	1000.5	0	0	89.3169	190.892	-127.587	771.715	36087.3	9675.45	127.587	34.9357	139.389	187.074	0	0	0.780906	241.926	-814.15	250	243.208	0	37.8352	38.9372	116.371	1614205529678747	0
708	0	0	708	1	1235.22	525.184	710.041	0	0	78.3204	47.3024	-674.202	927.112	35998.6	9819.04	674.202	62.2904	141.471	182.298	0	0	0.650695	182.828	-784.173	250	206.81	0	53.7908	81.1275	201.343	1614205529698758	0
709	0	0	709	1	1297.37	445.669	851.7	0	0	48.5222	90.1336	-308.783	696.981	36128.1	9776.21	308.783	33.9773	139.588	186.16	0	0	0.757397	218.598	-803.614	250	225.531	0	38.8803	42.2357	236.895	1614205529718768	0
710	0	0	710	1	1621.46	376.97	1244.49	0	0	144.441	104.959	-401.962	1228.22	36131.8	9761.38	401.962	62.7635	138.152	182.493	0	0	0.259038	234.028	-812.252	250	331.869	0	23.679	27.0344	181.434	1614205529738779	0
711	0	0	711	1	1415.34	483.354	931.982	0	0	114.379	164.708	-204.196	806.094	36161.9	9701.63	204.196	37.0455	140.657	185.79	0	0	0.279622	171.625	-780.203	250	198.38	0	34.4401	36.042	144.931	1614205529758790	0
712	0	0	712	1	1375.39	563.661	811.733	0	0	124.379	164.809	-146.844	678.839	36052.2	9801.19	146.844	30.5513	140.681	188.074	0	0	0.911329	170.996	-779.401	250	199.229	0	42.497	43.947	140.817	1614205529778801	0
713	0	0	713	1	1599.36	550.496	1048.87	0	0	103.802	155.909	-541.201	986.965	36072.8	9710.43	541.201	57.0927	141.87	183.804	0	0	0.474108	209.648	-798.022	250	242.613	0	36.7772	48.3654	214.027	1614205530058954	0
714	0	0	714	1	1599.36	550.496	1048.87	0	0	103.802	155.909	-541.201	986.965	36072.8	9710.43	541.201	57.0927	141.87	183.804	0	0	0.474108	209.648	-798.022	250	242.613	0	36.7772	48.3654	214.027	1614205530058954	0
715	0	0	715	1	1599.36	550.496	1048.87	0	0	103.802	155.909	-541.201	986.965	36072.8	9710.43	541.201	57.0927	141.87	183.804	0	0	0.474108	209.648	-798.022	250	242.613	0	36.7772	48.3654	214.027	1614205530058954	0
716	0	0	716	1	1599.36	550.496	1048.87	0	0	103.802	155.909	-541.201	986.965	36072.8	9710.43	541.201	57.0927	141.87	183.804	0	0	0.474108	209.648	-798.022	250	242.613	0	36.7772	48.3654	214.027	1614205530058954	0
717	0	0	717	1	1599.36	550.496	1048.87	0	0	103.802	155.909	-541.201	986.965	36072.8	9710.43	541.201	57.0927	141.87	183.804	0	0	0.474108	209.648	-798.022	250	242.613	0	36.7772	48.3654	214.027	1614205530058954	0
718	0	0	718	1	1599.36	550.496	1048.87	0	0	103.802	155.909	-541.201	986.965	36072.8	9710.43	541.201	57.0927	141.87	183.804	0	0	0.474108	209.648	-798.022	250	242.613	0	36.7772	48.3654	214.027	1614205530058954	0
719	0	0	719	1	1599.36	550.496	1048.87	0	0	103.802	155.909	-541.201	986.965	36072.8	9710.43	541.201	57.0927	141.87	183.804	0	0	0.474108	209.648	-798.022	250	242.613	0	36.7772	48.3654	214.027	1614205530058954	0
720	0	0	720	1	1599.36	550.496	1048.87	0	0	103.802	155.909	-541.201	986.965	36072.8	9710.43	541.201	57.0927	141.87	183.804	0	0	0.474108	209.648	-798.022	250	242.613	0	36.7772	48.3654	214.027	1614205530058954	0
721	0	0	721	1	1599.36	550.496	1048.87	0	0	103.802	155.909	-541.201	986.965	36072.8	9710.43	541.201	57.0927	141.87	183.804	0	0	0.474108	209.648	-798.022	250	242.613	0	36.7772	48.3654	214.027	1614205530058954	0
722	0	0	722	1	1599.36	550.496	1048.87	0	0	103.802	155.909	-541.201	986.965	36072.8	9710.43	541.201	57.0927	141.87	183.804	0	0	0.474108	209.648	-798.022	250	242.613	0	36.7772	48.3654	214.027	1614205530058954	0
724	0	0	724	1	1339.53	457.057	882.472	0	0	133.52	148.797	-617.525	1045.33	36142.7	9717.54	617.525	64.7531	141.511	180.841	0	0	0.193889	180.458	-785.489	250	237.168	0	41.4921	58.4719	193.305	1614205530098976	0
726	0	0	726	1	1254.62	593.774	660.846	0	0	146.797	146.228	-29.704	641.45	36129.4	9819.77	29.704	28.1709	135.928	184.556	0	0	0.405113	178.835	-782.896	250	222.034	0	50.0779	49.5915	120.818	1614205530138997	0
728	0	0	728	1	1447.59	561.29	886.301	0	0	116.101	99.4123	-546.658	1062.17	36060.5	9766.93	546.658	61.6858	138.844	180.8	0	0	1.18251	171.258	-779.78	250	248.284	0	34.5496	46.6914	205.335	1614205530179019	0
729	0	0	729	1	1369.75	574.58	795.166	0	0	114.456	79.2657	-523.344	962.155	36062.1	9787.08	523.344	54.7835	140.072	183.37	0	0	0.29525	193.767	-789.324	250	221.439	0	36.3052	48.2005	238.058	1614205530199030	0
732	0	0	732	1	1166.5	464.292	702.211	0	0	193.277	219.629	-212.027	626.016	36083	9746.37	212.027	29.273	136.063	186.161	0	0	0.1417	206.952	-796.523	250	252.668	0	43.3696	45.5328	186.148	1614205530259063	0
733	0	0	733	1	1320.3	503.686	816.612	0	0	91.0358	69.4724	-476.282	896.524	36085.5	9796.87	476.282	49.0152	138.603	181.925	0	0	0.766679	211.749	-797.163	250	276.849	0	35.0728	43.781	270.445	1614205530279074	0
734	0	0	734	1	1057.22	392.746	664.476	0	0	190.21	57.0709	-272.022	713.4	36086	9709.61	272.022	33.704	140.031	184.534	0	0	0.946806	182.712	-786.361	250	234.008	0	38.2986	40.6627	221.95	1614205530299084	0
735	0	0	735	1	1518.01	672.042	845.969	0	0	51.0306	33.774	-251.62	729.704	36125.6	9633.25	251.62	34.463	140.829	184.848	0	0	1.15467	182.652	-785.805	250	224.931	0	36.9783	39.3455	195.326	1614205530319095	0
737	0	0	737	1	1602.42	492.931	1109.49	0	0	79.688	151.284	-103.736	1223.26	36096.9	9715.06	103.736	54.747	135.066	181.242	0	0	0.986068	171.741	-779.661	250	310.229	0	24.6269	25.0107	71.1064	1614205530359117	0
742	0	0	742	1	1511.07	479.038	1032.03	0	0	78.5308	78.7574	-158.535	754.531	35998.4	9787.58	158.535	33.906	139.131	184.172	0	0	0.398879	210.04	-799.639	250	251.925	0	37.8642	39.2874	132.03	1614205530459172	0
743	0	0	743	1	1185.37	518.882	666.483	0	0	150.059	195.949	-433.991	514.691	36126.2	9670.39	433.991	27.2566	136.6	181.853	0	0	0.447495	187.729	-786.209	250	220.513	0	56.0152	66.6824	428.944	1614205530479183	0
746	0	0	746	1	1095.5	392.291	703.204	0	0	115.941	142.189	-467.782	734.148	36060.6	9724.15	467.782	39.6921	139.742	181.41	0	0	0.304106	217.027	-799.84	250	238.014	0	42.0269	51.7188	325.514	1614205530539215	0
747	0	0	747	1	1600.82	636.756	964.064	0	0	88.3942	159.894	-421.958	877.255	36088.2	9806.11	421.958	45.8512	137.527	181.712	0	0	0.142891	203.313	-795.449	250	287.617	0	33.2257	38.3686	249.313	1614205530559226	0
748	0	0	748	1	1304.98	331.018	973.959	0	0	77.7669	171.674	-640.319	1609.31	36098.8	9694.67	640.319	102.574	136.58	172.298	0	0	0.65953	186.435	-784.123	250	253.356	0	28.3582	39.9213	114.617	1614205530579237	0
749	0	0	749	1	1122.99	430.02	692.971	0	0	371.426	258.248	-731.266	992.204	36104.1	9608.09	731.266	75.8279	135.941	178.097	0	0	0.954976	173.104	-777.667	250	208.072	0	58.8604	82.9292	151.042	1614205530599248	0
752	0	0	752	1	1229.21	377.413	851.795	0	0	150.302	114.957	-734.778	1087.06	36125.9	9651.72	734.778	76.5949	137.713	175.314	0	0	0.996759	185.062	-784.44	250	229.854	0	56.7216	90.0326	175.648	1614205530659281	0
754	0	0	754	1	1387.23	547.076	840.15	0	0	143.976	93.5272	10.1401	899.885	36231.9	9673.15	-10.1401	39.1843	137.728	182.999	0	0	0.188988	186.95	-787.211	250	243.443	0	37.5326	36.7945	83.2809	1614205530699302	0
755	0	0	755	1	1572.38	375.242	1197.13	0	0	110.571	69.9806	-563.816	1642.51	36165.7	9696.7	563.816	97.3483	136.644	174.898	0	0	0.799686	181.449	-782.486	250	322.746	0	23.2491	31.8122	130.483	1614205530719313	0
756	0	0	756	1	1667.23	615.565	1051.67	0	0	137.108	124.891	-86.1647	1144.47	36139.1	9741.45	86.1647	50.4942	136.421	177.724	0	0	0.864132	181.305	-781.92	250	248.815	0	26.657	27.0938	75.1839	1614205530739324	0
757	0	0	757	1	1381.7	334.911	1046.79	0	0	38.0701	159.171	-467.395	1075.72	36138.5	9707.17	467.395	58.8385	137.315	178.947	0	0	0.410976	198.561	-791.445	250	270.954	0	28.4916	34.6643	205.741	1614205530759335	0
758	0	0	758	1	1747.58	668.169	1079.41	0	0	74.741	127.105	-606.862	1490.39	36101.8	9739.24	606.862	91.8726	140.513	179.834	0	0	1.02382	209.983	-800.986	250	299.585	0	28.3163	39.2212	132.907	1614205530779346	0
762	0	0	762	1	1272.71	692.077	580.636	0	0	63.9275	95.2736	-181.622	655.554	36112.7	9771.07	181.622	29.7869	134.937	181.649	0	0	0.904215	186.993	-785.173	250	256.489	0	42.1515	44.1516	160.968	1614205530859390	0
763	0	0	763	1	1464.38	603.992	860.388	0	0	65.3393	122.92	-681.074	1141.37	36111.2	9743.42	681.074	76.1391	135.071	174.376	0	0	0.689266	202.382	-792.617	250	273.538	0	44.4333	65.6721	160.14	1614205530879400	0
764	0	0	764	1	1270.46	547.826	722.631	0	0	163.989	127.243	-70.0309	784.008	36012.6	9838.76	70.0309	34.4816	133.058	179.946	0	0	0.100346	171.657	-776.539	250	187.552	0	39.2271	39.5456	105.16	1614205530899411	0
766	0	0	766	1	1374.37	481.267	893.098	0	0	147.071	153.103	37.0954	801.013	36029.5	9713.24	-37.0954	35.1347	132.092	179.363	0	0	0.156516	189.781	-785.25	250	263.057	0	42.1092	40.6704	90.0034	1614205530939433	0
771	0	0	771	1	1296.27	570.956	725.318	0	0	171.078	61.08	-158.019	679.631	36204.8	9705.6	158.019	30.3037	134.783	179.947	0	0	1.08373	213.07	-797.111	250	243.789	0	41.6976	43.2534	146.283	1614205531039488	0
774	0	0	774	1	1099.52	471.202	628.322	0	0	126.495	163.463	-37.4384	542.686	36050.1	9802.54	37.4384	23.9617	136.057	180.537	0	0	0.0339958	182.203	-783.185	250	246.771	0	57.8857	57.5046	142.994	1614205531099520	0
776	0	0	776	1	1300.63	478.131	822.502	0	0	127.145	95.0745	-265.271	787.273	36149.1	9771.27	265.271	37.0379	131.425	175.297	0	0	0.666941	202.707	-792.224	250	263.489	0	33.8733	36.244	186.814	1614205531139542	0
784	0	0	784	1	1314.38	599.601	714.775	0	0	168.784	111.276	-618.968	871.293	36007.8	9755.06	618.968	54.1234	134.8	173.676	0	0	0.644015	190.771	-785.42	250	249.029	0	49.1533	70.594	233.297	1614205531299629	0
785	0	0	785	1	1084.14	405.952	678.186	0	0	18.2483	17.3456	-591.868	660.518	36058.7	9749.33	591.868	41.5427	134.273	176.144	0	0	0.852563	208.315	-793.16	250	270.156	0	57.7396	78.149	274.538	1614205531319640	0
786	0	0	786	1	1234.47	580.839	653.63	0	0	55.2316	139.558	-234.312	542.705	36121.4	9726.78	234.312	25.4253	133.892	178.131	0	0	0.505414	216.787	-795.385	250	247.816	0	48.5914	51.4141	233.395	1614205531339651	0
790	0	0	790	1	1056.21	375.635	680.575	0	0	149.012	93.7134	-509.981	701.279	36027.6	9772.63	509.981	39.3287	133.615	174.139	0	0	1.25847	212.872	-795.464	250	239.942	0	46.6551	61.813	333.571	1614205531419695	0
791	0	0	791	1	1161.54	465.696	695.848	0	0	97.3947	158.363	-582.494	699.369	36079.2	9608.32	582.494	42.0257	134.199	177.012	0	0	0.425312	177.578	-778.786	250	194.71	0	55.0877	74.5533	283.257	1614205531439706	0
793	0	0	793	1	1529.99	660.688	869.298	0	0	123.491	162.372	9.90729	732.133	35953.4	9803.63	-9.90729	32.2286	135.276	178.484	0	0	0.42922	219.65	-799.684	250	211.779	0	45.0184	43.8301	99.4668	1614205531479727	0
795	0	0	795	1	1306.68	458.611	848.07	0	0	36.0684	243.644	-612.185	907.581	36140.5	9722.36	612.185	57.4819	133.427	173.658	0	0	0.569271	166.774	-774.521	250	254.529	0	44.748	60.178	188.096	1614205531519749	0
796	0	0	796	1	1526.25	588.152	938.096	0	0	174.861	138.043	-683.216	1297.24	36201	9827.96	683.216	86.0524	133.753	167.828	0	0	0.542044	182.856	-781.233	250	242.723	0	39.758	59.2768	147.959	1614205531539760	0
798	0	0	798	1	1436.96	551.953	885.002	0	0	133.755	122.049	-141.802	697.941	36042.8	9744.29	141.802	31.1256	132.516	179.314	0	0	0.347644	223.75	-800.063	250	231.439	0	40.865	42.3086	133.015	1614205531579782	0
799	0	0	799	1	1115.83	486.823	629.007	0	0	69.6033	119.7	-257.196	702.997	36107	9746.64	257.196	33.1882	132.887	180.032	0	0	0.844109	226.549	-802.194	250	286.27	0	38.0092	40.4991	198.496	1614205531599793	0
809	0	0	809	1	1512.57	627.102	885.467	0	0	41.2187	105.887	-304.561	665.488	36035.7	9760.45	304.561	32.431	137.696	177.595	0	0	0.199118	211.968	-796.849	250	258.798	0	39.7114	43.0599	241.443	1614205531799902	0
810	0	0	810	1	1149.27	318.165	831.1	0	0	169.471	61.7013	-587.579	980.526	36106.8	9704.98	587.579	59.4644	132.337	173.627	0	0	0.579183	188.254	-782.219	250	230.005	0	40.1407	56.8685	217.746	1614205531819913	0
811	0	0	811	1	1083.87	496.109	587.765	0	0	60.2339	63.9443	-351.694	535.338	36116.3	9702.74	351.694	26.7088	134.298	177.983	0	0	1.27018	188.235	-782.905	250	207.293	0	50.0095	55.0921	337.93	1614205531839924	0
812	0	0	812	1	1388.56	625.789	762.769	0	0	113.172	174.11	-54.9349	674.213	36063.4	9791.89	54.9349	29.938	130.969	175.348	0	0	0.705939	216.911	-795.963	250	219.607	0	45.2955	45.2573	116.319	1614205531859934	0
813	0	0	813	1	1598.8	643.474	955.328	0	0	51.7458	149.213	-452.285	850.325	36025.2	9816.79	452.285	45.7401	131.777	175.975	0	0	1.18383	237.585	-808.634	250	300.306	0	34.7486	41.7002	259.102	1614205531879945	0
819	0	0	819	1	1132.85	512.57	620.284	0	0	-6.76717	199.087	-532.429	606.15	35884.4	9866.57	532.429	35.7554	131.085	173.521	0	0	0.639421	215.421	-795.852	250	271.427	0	55.1285	70.316	302.407	1614205532000011	0
821	0	0	821	1	1215.05	519.274	695.775	0	0	63.9216	128.092	-18.2089	643.704	35813.7	9937.57	18.2089	28.5019	129.501	171.837	0	0	0.586903	191.38	-782.01	250	241.416	0	48.6729	47.9328	114.244	1614205532040033	0
823	0	0	823	1	1640.62	697.652	942.966	0	0	82.5958	168.263	-241.933	738.9	36094	9797.74	241.933	34.7695	130.401	172.342	0	0	0.140508	252.641	-811.96	250	272.939	0	35.5116	37.5794	174.443	1614205532080054	0
824	0	0	824	1	1414.49	676.674	737.819	0	0	81.5996	132.849	-44.9545	857.008	36095	9733.49	44.9545	37.9064	131.462	173.16	0	0	0.78737	164.373	-772.031	250	222.114	0	36.2005	35.9599	91.0975	1614205532100065	0
825	0	0	825	1	1484.42	616.488	867.927	0	0	94.4423	160.965	-568.78	1084.67	36082.1	9805.04	568.78	64.4038	130.043	171.257	0	0	0.423721	183.68	-782.038	250	290.827	0	34.3771	45.939	181.944	1614205532120076	0
831	0	0	831	1	1394.05	629.405	764.641	0	0	136.452	213.811	245.096	753.004	35840.8	9951.51	-245.096	35.4702	129.25	174.624	0	0	0.304635	205.686	-790.446	250	232.838	0	42.4484	42.1323	112.13	1614205532240141	0
832	0	0	832	1	1126.47	406.773	719.7	0	0	126.458	95.5494	-596.925	969.612	36050.1	9770.79	596.925	59.0344	130.506	169.399	0	0	0.17567	172.104	-774.439	250	248.209	0	40.9861	58.0727	211.264	1614205532260152	0
838	0	0	838	1	1454.57	566.872	887.697	0	0	161.919	63.4935	-14.1723	695.875	35815.3	10002.2	14.1723	30.2819	131.424	174.072	0	0	0.456794	202.928	-790.144	250	232.752	0	46.1876	45.4788	108.204	1614205532380218	0
866	0	0	866	1	1379.98	622.451	757.527	0	0	91.0801	128.488	-34.7378	673.51	35886.2	10036.8	34.7378	29.6913	125.349	167.745	0	0	0.815186	192.77	-780.507	250	248.543	0	45.6626	45.0777	111.266	1614205532940523	0
875	0	0	875	1	1129.05	509.07	619.981	0	0	-103.784	314.912	-584.616	716.49	35981.4	9750.75	584.616	48.0944	128.534	167.005	0	0	0.968035	176.646	-775.259	250	219.484	0	52.2227	65.2861	218.011	1614205533120621	0
889	0	0	889	1	1080.41	473.033	607.375	0	0	67.2984	223.261	-558.075	709.583	35910	9942.06	558.075	42.3271	125.976	165.11	0	0	0.851746	180.261	-774.787	250	252.238	0	48.7229	63.828	251.646	1614205533400774	0
890	0	0	890	1	872.291	377.342	494.949	0	0	54.9907	-30.1173	-541.263	383.375	36221.3	9697.14	541.263	23.1379	128.298	167.797	0	0	1.6624	186.917	-779.636	250	265.358	0	84.6917	111.987	493.637	1614205533420784	0
892	0	0	892	1	998.492	467.166	531.326	0	0	87.6325	164.759	177.923	542.209	35790	9801.24	-177.923	24.8336	127.379	167.742	0	0	0.464611	183.057	-776.832	250	222.722	0	60.9585	58.1391	141.908	1614205533460806	0
893	0	0	893	1	898.519	463.25	435.269	0	0	371.376	339.81	-233.413	414.127	36004.5	10024.8	233.413	21.7506	122.24	160.826	0	0	0.916625	168.766	-765.883	250	179.291	0	55.0322	58.2183	255.401	1614205533480817	0
895	0	0	895	1	1163.06	471.597	691.46	0	0	187.738	132.641	33.7294	578.548	36188.2	9634.04	-33.7294	25.2912	125.397	166.95	0	0	0.306979	213.66	-791.586	250	264.043	0	56.4249	54.4056	120.678	1614205533520839	0
899	0	0	899	1	1279.59	583.166	696.421	0	0	46.2009	127.755	-259.217	642.391	35931.1	9738.59	259.217	30.5258	129.52	166.922	0	0	0.351043	203.969	-788.202	250	250.574	0	39.7908	42.4631	212.716	1614205533600882	0
908	0	0	908	1	981.524	395.556	585.968	0	0	284.979	-34.3333	-469.675	533.734	36090.9	9801.01	469.675	30.1643	123.994	163.925	0	0	0.980557	213.245	-789.272	250	243.438	0	52.8944	64.9816	415.881	1614205533780981	0
920	0	0	920	1	1103	611.286	491.711	0	0	86.1856	160.755	-285.736	525.626	36090.4	9805.25	285.736	25.3074	125.399	165.113	0	0	0.358869	197.093	-782.324	250	248.967	0	48.3922	51.7728	278.522	1614205534021111	0
921	0	0	921	1	1203.87	426.469	777.396	0	0	43.5134	180.938	-324.968	730.514	36133.1	9884.72	324.968	36.3323	124.997	161.459	0	0	0.606287	214.897	-789.463	250	256.724	0	34.5844	37.9501	211.453	1614205534041122	0
926	0	0	926	1	1228.01	555.076	672.938	0	0	81.1557	167.94	-89.9711	535.282	36195.1	9798.06	89.9711	23.9754	124.764	165.052	0	0	0.53429	187.932	-778.152	250	181.017	0	53.0302	53.7121	149.414	1614205534141177	0
942	0	0	942	1	1212.07	561.536	650.532	0	0	-33.3871	299.281	-714.587	1069.48	36110.3	9666.72	714.587	78.0814	121.637	155.653	0	0	0.373229	209.013	-784.577	250	297.57	0	51.3147	73.2876	140.602	1614205534461351	0
943	0	0	943	1	1216.88	454.917	761.958	0	0	155.387	37.8965	-753.977	1207.41	36120.9	9728.78	753.977	89.2219	123.411	156.669	0	0	1.1489	214.108	-788.132	250	246.269	0	52.1966	87.3698	151.487	1614205534481362	0
947	0	0	947	1	1104.83	432.106	672.72	0	0	-98.3351	190.304	-506.521	740.911	36175.3	9775.7	506.521	44.5374	124.788	161.727	0	0	0.729843	210.168	-788.983	250	222.635	0	42.2251	50.3	241.545	1614205534561406	0
949	0	0	949	1	1131.08	527.282	603.794	0	0	138.942	76.3746	-237.957	510.338	36137.3	9590.65	237.957	23.6001	122.278	160.87	0	0	0.862239	188.233	-775.364	250	242.706	0	49.7978	52.907	251.744	1614205534601427	0
954	0	0	954	1	1235.66	424.112	811.551	0	0	183.922	161.037	-651.8	1203.82	35992.7	9705.3	651.8	77.334	122.394	156.338	0	0	0.463824	179.483	-771.303	250	258.657	0	37.7001	53.8108	151.42	1614205534701482	0
977	0	0	977	1	878.355	360.767	517.589	0	0	144.023	186.224	-70.4491	417.416	36132.2	9779.78	70.4491	18.5812	119.954	159.968	0	0	0.18967	196.949	-778.172	250	201.822	0	67.8348	68.7688	182.749	1614205535261787	0
979	0	0	979	1	1135.25	542.512	592.734	0	0	167.152	-10.5739	-438.111	478.459	36208.8	9677.59	438.111	25.6197	123.193	160.895	0	0	0.913431	204.86	-782.725	250	240.253	0	56.9291	68.4912	481.192	1614205535301809	0
980	0	0	980	1	978.843	463.406	515.437	0	0	47.8947	72.8307	7.71469	586.883	35829.7	9893.17	-7.71469	25.9524	120.132	159.413	0	0	0.640189	204.411	-782.093	250	241.911	0	52.7076	51.3918	117.133	1614205535321820	0
983	0	0	983	1	976.27	414.713	561.558	0	0	197.204	76.7374	-542.179	754.699	36079	9689.94	542.179	43.7865	122.703	154.789	0	0	0.595302	173.838	-761.899	250	210.959	0	44.7626	60.6356	278.699	1614205535381852	0
998	0	0	998	1	999.005	422.437	576.568	0	0	320.428	191.017	6.42235	504.867	36254.8	9575.66	-6.42235	23.0087	119.063	158.119	0	0	0.360949	196.457	-776.965	250	201.341	0	59.7991	57.9534	132.316	1614205535682016	0
1000	0	0	0	1	6729.77	3197.25	3532.53	0	0	239.102	-170.638	276.134	4540.92	35937.5	9937.32	-276.134	229.727	199.165	245.05	0	0	11.4824	1360.17	-1399.42	182.589	3009.57	0	9.03915	8.40693	18.7333	1614205537863204	1
1002	0	0	2	1	6068.15	2631.67	3436.48	0	0	-1.42754	109.973	-527.57	4880.89	36178	9656.71	527.57	333.481	204.572	228.528	0	0	14.4816	1407.04	-1390.3	218.156	3181.59	0	11.1741	14.6511	36.5403	1614205537903225	1
1006	0	0	6	1	5747.12	2372.58	3374.53	0	0	34.3829	119.188	-559.699	5361.77	36142.2	9647.49	559.699	378.672	191.458	209.556	0	0	13.8634	1139.48	-1249.35	225.75	2987.76	0	10.9031	14.6329	32.2904	1614205537983269	1
1008	0	0	8	1	5444.69	2239.11	3205.58	0	0	62.8991	120.078	-595.282	5485.56	36113.7	9646.6	595.282	402.781	196.36	212.706	0	0	14.6869	1131.54	-1250.22	250	3188.03	0	12.0026	16.4773	31.7731	1614205538023291	1
1009	0	0	9	1	5247.22	2782.85	2464.37	0	0	184.584	-99.7777	293.653	3134.83	35892.3	9966.12	-293.653	152.417	197.891	240.069	0	0	11.1283	910.2	-1161.97	250	2221.47	0	12.6791	11.7568	27.5817	1614205538043302	1
1012	0	0	12	1	5917.4	2081.25	3836.15	0	0	41.5219	26.7073	-576.1	7530.13	36135.1	9640.31	576.1	543.24	171.814	174.022	0	0	11.1315	1338.39	-1330.73	187.009	3633.83	0	8.01457	11.2886	23.8845	1614205538103334	1
1013	0	0	13	1	5413.6	1880.81	3532.78	0	0	125.322	43.5342	-617.718	7377.44	36150.9	9623.49	617.718	559.513	162.715	161.549	0	0	10.9115	1332.6	-1335.58	208.966	3185.41	0	9.32938	13.0691	23.7243	1614205538123345	1
1014	0	0	14	1	5556.77	2077.4	3479.37	0	0	122.929	-144.126	100.483	4808.05	36053.7	9811.15	-100.483	226.522	162.666	204.891	0	0	9.28235	1349.58	-1363.09	221.295	3038.02	0	8.36391	8.03702	16.2781	1614205538143356	1
1017	0	0	17	1	5600.39	2185.85	3414.54	0	0	23.935	96.7361	-491.129	5019.08	36152.6	9669.94	491.129	328.243	171.463	186.71	0	0	12.8405	968.38	-1165.63	214.094	2985.97	0	9.01201	11.7967	34.298	1614205538203389	1
1018	0	0	18	1	5509.56	1949.05	3560.51	0	0	45.0981	99.1048	-548.964	5423.45	36131.5	9667.58	548.964	377.668	172.662	187.727	0	0	12.3112	1018.74	-1193.97	222.104	2823.59	0	10.0306	13.525	31.5431	1614205538223400	1
1019	0	0	19	1	4711.48	1694.74	3016.75	0	0	21.6644	5.94058	-569.388	5970.39	36154.9	9661.08	569.388	429.888	158.213	165.636	0	0	9.29434	1062.01	-1206.54	250	2841.13	0	9.42612	13.2773	28.3372	1614205538243411	1
1020	0	0	20	1	6512.73	2276.81	4235.91	0	0	19.9804	105.63	-534.002	6615.35	36156.6	9661.05	534.002	453.971	174.387	187.505	0	0	13.1045	1062.78	-1221.68	162.34	3121.07	0	8.09896	10.6796	26.0592	1614205538263422	1
1022	0	0	22	1	5726.49	2113.64	3612.85	0	0	62.858	75.6406	-556.067	5940.46	36113.7	9691.04	556.067	416.58	174.904	187.279	0	0	12.3319	1148.35	-1262.42	207.347	3127.46	0	9.49213	12.9575	29.8618	1614205538303443	1
1023	0	0	23	1	5242.21	2015.1	3227.1	0	0	47.1206	80.3719	-560.583	5164.39	36129.5	9686.31	560.583	364.148	163.203	172.163	0	0	11.0897	1026.16	-1190.96	228.898	2643.02	0	10.529	14.3922	32.4	1614205538323454	1
1024	0	0	24	1	5040.73	1837.98	3202.75	0	0	34.1798	15.4113	-591.911	6297.36	36142.4	9651.61	591.911	464.229	158.349	164.449	0	0	9.67585	1173.57	-1252	238.3	2823.02	0	9.62749	13.8185	27.2027	1614205538343465	1
1025	0	0	25	1	5485.97	2031.71	3454.26	0	0	74.172	83.8344	-599.543	6188.23	36102.4	9682.85	599.543	456.031	165.5	173.622	0	0	11.2499	1080.02	-1224.13	212.079	2507.24	0	10.2159	14.1916	27.4405	1614205538363476	1
1026	0	0	26	1	5037.53	2139.14	2898.39	0	0	39.2734	100.588	-523.469	4241.55	36137.3	9666.09	523.469	287.133	170.59	185.106	0	0	11.7686	1018.93	-1191.37	250	2383.84	0	11.4544	15.3036	39.6065	1614205538383487	1
1027	0	0	27	1	4906.21	1595.04	3311.18	0	0	154.765	-71.488	-11.9314	3515.04	36121.5	9738.51	11.9314	166.256	143.126	180.301	0	0	8.56907	1111.57	-1239.49	249.869	2121.27	0	9.16597	9.2868	22.3605	1614205538403498	1
1030	0	0	30	1	5187.04	1698.22	3488.82	0	0	155.63	-67.8485	4.54438	3929.74	36120.6	9734.87	-4.54438	185.13	142.184	177.676	0	0	7.93609	1075.18	-1243.75	222.622	2065.98	0	8.45974	8.48281	19.5542	1614205538463530	1
1031	0	0	31	1	4932.43	1921.16	3011.27	0	0	-14.0352	118.046	-514.222	4976.19	36190.6	9648.63	514.222	335.889	160.98	177.507	0	0	10.8751	823.399	-1098.38	250	2287.28	0	9.55506	12.3706	32.0665	1614205538483541	1
1032	0	0	32	1	4929.18	1605.95	3323.23	0	0	129.687	-71.4313	-13.372	4031.74	36146.6	9738.45	13.372	190.151	144.609	176.493	0	0	8.38564	1004.95	-1197.36	246.423	2233.46	0	8.06847	8.18029	19.9048	1614205538503552	1
1033	0	0	33	1	4552.31	2018.05	2534.26	0	0	31.2408	126.937	-579.757	4704.53	36145.3	9639.74	579.757	340.067	160.818	170.135	0	0	11.2884	892.257	-1123.57	250	2240.1	0	12.0402	16.2748	33.0144	1614205538523563	1
1036	0	0	36	1	4854.94	1684.04	3170.9	0	0	-3.13389	46.7537	-545.392	5559.97	36179.7	9620.27	545.392	387.959	145.967	159.922	0	0	10.6499	1109.51	-1227.97	243.628	2898.84	0	9.25642	12.3396	29.1294	1614205538583596	1
1038	0	0	38	1	4907.5	1802.33	3105.16	0	0	15.8362	-43.0619	-88.4965	4081.91	36160.7	9710.08	88.4965	198.048	143.808	178.923	0	0	9.06707	1012.6	-1190.34	249.415	2538.24	0	7.3715	7.62812	24.8493	1614205538623618	1
1039	0	0	39	1	5344.57	1740.1	3604.46	0	0	97.0302	38.9584	-527.005	6109.07	36179.2	9628.06	527.005	415.446	145.706	150.679	0	0	8.37438	995.661	-1157.75	197.559	2676.55	0	7.96303	10.7402	28.1379	1614205538643629	1
1040	0	0	40	1	4704.96	1573.6	3131.36	0	0	27.2626	-32.7668	-158.369	4124.21	36149.3	9699.79	158.369	207.802	137.982	167.097	0	0	7.76787	807.665	-1090.15	250	2419.17	0	6.82575	7.17397	30.5396	1614205538663639	1
1041	0	0	41	1	4546	1801.7	2744.31	0	0	13.7929	-41.8701	-64.2949	3844.16	36162.8	9708.89	64.2949	184.371	135.39	164.973	0	0	7.65317	853.452	-1102.63	250	2146.38	0	7.72404	7.93264	23.3674	1614205538683650	1
1042	0	0	42	1	4415.23	1742.26	2672.97	0	0	27.45	-33.09	-68.5845	3892	36149.1	9700.11	68.5845	186.579	131.049	156.994	0	0	7.94283	902.313	-1120.67	250	2238.58	0	7.46293	7.70801	23.2097	1614205538703661	1
1044	0	0	44	1	4501.19	1701.94	2799.25	0	0	-9.93869	-0.802522	-390.79	4393.72	36186.5	9667.82	390.79	262.565	138.231	156.95	0	0	8.05161	872.178	-1094.32	250	2455.42	0	7.59196	9.13021	37.344	1614205538743683	1
1045	0	0	45	1	4150.81	1599.25	2551.56	0	0	-1.1492	107.341	-444.204	3916.49	36177.7	9659.34	444.204	245.407	145.011	158.164	0	0	8.81155	647.117	-1001.76	250	1863.24	0	9.4113	11.77	40.4172	1614205538763694	1
1046	0	0	46	1	4825.22	1749.05	3076.17	0	0	23.0501	-51.5482	-72.4311	4306.92	36153.5	9718.57	72.4311	207.206	133.142	162.614	0	0	7.12886	896.529	-1130.08	238.277	2321.08	0	6.89559	7.11891	21.6431	1614205538783705	1
1047	0	0	47	1	4972.58	2071.82	2900.76	0	0	-6.62876	58.3353	-196.542	3749.61	36183.2	9708.35	196.542	195.004	145.232	161.607	0	0	8.64295	772.707	-1055.31	233.361	2118.41	0	7.2648	7.65651	36.3206	1614205538803716	1
1048	0	0	48	1	4545.73	1828.24	2717.5	0	0	11.7553	91.6386	-385.814	3836.95	36164.8	9675.04	385.814	227.406	143.252	160.73	0	0	8.79284	694.707	-1026.84	250	2031.64	0	8.52399	10.1621	41.4128	1614205538823727	1
1049	0	0	49	1	4547.24	1602.06	2945.18	0	0	102.648	-43.2213	-141.137	4041.91	36173.6	9710.24	141.137	201.091	130.075	158.839	0	0	6.40182	1009.76	-1173.36	250	2205.5	0	6.9101	7.20857	29.178	1614205538843738	1
1050	0	0	50	1	4309.89	1557.18	2752.7	0	0	27.1464	-48.4916	-86.7275	3918.83	36149.4	9715.51	86.7275	189.748	130.414	162.18	0	0	5.85206	962.574	-1158.88	250	2211.82	0	7.36774	7.64359	24.7067	1614205538863748	1
1051	0	0	51	1	4895.97	1751.1	3144.87	0	0	105.923	-50.3713	-82.1363	4565.26	36170.3	9717.39	82.1363	219.908	124.775	150.416	0	0	6.50649	911.385	-1124.01	217.444	2281.68	0	6.36673	6.57169	20.9264	1614205538883759	1
1052	0	0	52	1	4890.95	1460.81	3430.14	0	0	93.3843	23.4453	-544.579	6206.58	36182.9	9643.58	544.579	431.552	132.112	135.26	0	0	7.38775	921.227	-1118.25	213.164	2247.37	0	7.98865	10.9704	26.5545	1614205538903770	1
1053	0	0	53	1	4658.73	1574.31	3084.42	0	0	7.24921	-43.7654	-149.871	4256.89	36169.3	9710.79	149.871	214.049	129.34	155.474	0	0	7.53125	916.756	-1126.59	246.389	2465.8	0	6.51177	6.79932	27.9638	1614205538923781	1
1054	0	0	54	1	4877.71	1982.74	2894.98	0	0	-18.7248	90.5444	-420.604	4317.29	36195.3	9676.14	420.604	264.924	145.183	161.724	0	0	9.36578	751.612	-1059.41	242.104	2348.24	0	8.26826	10.1418	37.2338	1614205538943792	1
1055	0	0	55	1	4419.78	1808.45	2611.32	0	0	0.398447	107.244	-453.743	4225.96	36176.2	9659.44	453.743	267.138	140.505	153.828	0	0	8.97793	751.516	-1050.46	250	2289.97	0	8.91812	11.2237	37.127	1614205538963803	1
1056	0	0	56	1	4792.34	1793.88	2998.46	0	0	-15.1412	82.4476	-399.849	4066.7	36191.7	9684.23	399.849	244.649	142.384	158.611	0	0	8.70556	753.293	-1055.45	246.019	2157.43	0	8.28189	9.96258	38.8173	1614205538983814	1
1057	0	0	57	1	4261.14	1670.33	2590.81	0	0	1.21754	99.2284	-419.933	3816.6	36175.4	9667.45	419.933	233.606	138.782	154.41	0	0	8.5498	654.323	-1010.95	250	2036.6	0	9.05358	11.1019	41.0408	1614205539003825	1
1059	0	0	59	1	3955.41	1656.95	2298.46	0	0	33.7141	30.7542	-46.3501	3010.23	36142.9	9735.93	46.3501	143.193	129.766	154.014	0	0	7.8302	559.76	-964.652	250	1811.85	0	9.48746	9.72108	26.7194	1614205539043846	1
1060	0	0	60	1	3974.36	1847.12	2127.24	0	0	-33.4771	1.63738	-13.5474	3192.77	36110.4	9765.04	13.5474	152.436	128.691	154.163	0	0	7.63095	540.833	-955.268	250	1865.22	0	9.34033	9.44907	22.7285	1614205539063857	1
1061	0	0	61	1	4772.78	2044.14	2728.64	0	0	39.3448	-36.1194	118.946	3976.42	36037.6	9802.8	-118.946	183.201	123.491	155.067	0	0	6.88608	667.197	-1017.23	230.243	2047.41	0	9.15308	8.49652	17.3756	1614205539083868	1
1062	0	0	62	1	4343.25	1907.14	2436.12	0	0	51.7451	17.7091	2.97283	3465.94	36124.8	9748.97	-2.97283	162.525	127.574	152.505	0	0	8.00796	554.951	-952.966	250	1719.07	0	8.91301	8.96145	20.7693	1614205539103879	1
1063	0	0	63	1	4029.78	1494.41	2535.37	0	0	29.4874	-63.7112	-11.4502	3850.08	36147.1	9730.73	11.4502	181.675	115.89	140.466	0	0	5.92416	691.024	-1013.32	250	1836.82	0	7.73712	7.8195	18.8111	1614205539123890	1
1064	0	0	64	1	3917.79	1392.61	2525.18	0	0	43.0947	36.6439	-171.166	3338.46	36133.5	9730.04	171.166	169.472	127.741	149.267	0	0	7.99111	572.301	-969.803	250	1912.92	0	7.82077	8.25164	36.6924	1614205539143901	1
1065	0	0	65	1	4573.45	1919.86	2653.59	0	0	108.302	-29.2375	197.275	3491.08	35968.6	9895.58	-197.275	160.103	123.917	155.45	0	0	6.54468	723.016	-1063.18	250	1596.47	0	10.5721	9.45964	19.1388	1614205539163912	1
1066	0	0	66	1	4376.06	1701.68	2674.38	0	0	9.9432	61.2494	-381.117	3763.24	36166.6	9705.43	381.117	221.69	131.174	144.763	0	0	9.23186	675.727	-1020.45	250	2310.23	0	8.30247	9.82199	41.4935	1614205539183923	1
1067	0	0	67	1	4268.37	1627.14	2641.24	0	0	12.72	68.9819	-363.6	3452.09	36163.9	9697.7	363.6	200.368	126.071	146.279	0	0	8.77689	720.087	-1028.73	250	2067.27	0	8.69005	10.1467	45.0542	1614205539203934	1
1068	0	0	68	1	4455.52	1865.95	2589.57	0	0	100.599	29.0471	-108.002	3354.5	36175.6	9737.63	108.002	163.823	121.814	137.761	0	0	8.05271	632.191	-995.917	247.252	1913.05	0	7.87004	8.16579	29.5694	1614205539223945	1
1069	0	0	69	1	4551.12	1844.59	2706.54	0	0	-2.1859	16.7809	-32.0343	3394.05	36178.8	9749.9	32.0343	161.55	126.038	149.997	0	0	9.30892	672.472	-1014.3	250	2095.26	0	8.63087	8.74426	22.4557	1614205539243955	1
1071	0	0	71	1	3842.03	1488.66	2353.37	0	0	55.9604	52.3911	-449.64	2780.98	36220.3	9714.29	449.64	173.896	127.33	136.704	0	0	7.8796	761.699	-1050.64	250	1824.32	0	12.1946	15.7645	56.7732	1614205539283977	1
1074	0	0	74	1	2998.12	1436.23	1561.89	0	0	87.4936	20.4393	-63.6085	1901.73	36188.8	9746.24	63.6085	90.7347	117.156	134.516	0	0	7.16973	594.767	-956.45	250	1274.36	0	13.4274	13.8372	42.2293	1614205539344010	1
1075	0	0	75	1	2924.23	1630.69	1293.55	0	0	165.936	-69.4905	285.589	2376.08	35911	9935.83	-285.589	113.679	120.801	141.097	0	0	5.93282	528.609	-948.932	250	1349.23	0	13.4964	12.4093	28.5793	1614205539364021	1
1076	0	0	76	1	3043.01	1394.61	1648.39	0	0	285.692	-205.606	224.329	2317.6	35890.9	9972.29	-224.329	120.601	108.773	129.166	0	0	4.43863	606.272	-969.408	250	1154.52	0	13.508	12.5299	24.3662	1614205539384032	1
1085	0	0	85	1	2347.58	1133.51	1214.07	0	0	75.3701	29.7318	189.699	1549.96	36001.6	9936.27	-189.699	71.0877	115.568	134.522	0	0	4.34172	420.047	-883.359	250	804.04	0	21.2796	19.1876	37.8412	1614205539564130	1
1090	0	0	90	1	2127.3	1078.12	1049.18	0	0	-285.789	-316.471	108.09	1677.14	35964.1	9983.49	-108.09	119.313	98.934	116.99	0	0	4.37493	812.17	-1050.29	250	1528.08	0	17.009	17.5117	24.6414	1614205539664184	1
1091	0	0	91	1	2214.52	1010.23	1204.29	0	0	32.278	9.06122	131.008	1554.6	36044.6	9956.94	-131.008	71.6145	112.788	130.037	0	0	4.49426	372.572	-856.921	250	794.788	0	20.4995	19.0612	37.9934	1614205539684195	1
1092	0	0	92	1	2604.65	1235.13	1369.51	0	0	-5.20501	94.8151	-422.353	1709.17	36181.8	9671.87	422.353	104.879	108.672	123.111	0	0	6.87689	594.551	-941.581	250	1278.77	0	17.0378	21.0791	79.1875	1614205539704206	1
1095	0	0	95	1	3290.8	1408.54	1882.26	0	0	189.351	-174.618	169.742	1817.03	36086.9	9941.3	-169.742	87.7021	108.582	126.459	0	0	5.09912	648.693	-983.579	250	1174.24	0	17.3756	16.2845	31.5055	1614205539764239	1
1096	0	0	96	1	2525.06	1175.04	1350.02	0	0	73.8528	-81.9918	121.3	2034.72	36102.7	9848.67	-121.3	93.9002	105.397	125.608	0	0	5.94844	449.82	-885.322	250	1183.61	0	15.5302	14.5768	29.3479	1614205539784250	1
1101	0	0	101	1	2711.93	1045.72	1666.21	0	0	132.526	-81.7133	-14.8691	2126.75	36143.7	9748.73	14.8691	100.516	101.438	118.078	0	0	5.74805	825.166	-1065.34	250	1326.82	0	12.1701	12.4333	30.9028	1614205539884304	1
1102	0	0	102	1	1638.7	834.622	804.074	0	0	45.6149	38.765	171.296	1167.37	36031.3	10026.9	-171.296	53.6625	95.9803	104.893	0	0	2.31021	310.032	-805.699	250	539.692	0	25.104	22.8797	45.1613	1614205540164457	1
1103	0	0	103	1	1638.7	834.622	804.074	0	0	45.6149	38.765	171.296	1167.37	36031.3	10026.9	-171.296	53.6625	95.9803	104.893	0	0	2.31021	310.032	-805.699	250	539.692	0	25.104	22.8797	45.1613	1614205540164457	1
1117	0	0	117	1	1627.7	923.371	704.334	0	0	50.1312	-4.30966	218.98	1178.46	36026.8	9970.31	-218.98	54.2898	98.1949	108.359	0	0	2.85489	278.391	-796.113	250	551.539	0	25.0907	22.7825	45.302	1614205540284522	1
1118	0	0	118	1	1677.78	813.792	863.984	0	0	71.6498	-11.4812	254.27	1271.98	35905.6	9977.48	-254.27	59.161	97.8359	111.055	0	0	3.39289	276.34	-792.096	250	694.93	0	22.8855	20.8547	44.2165	1614205540304533	1
1119	0	0	119	1	2212.57	1304.37	908.198	0	0	27.7082	48.415	249.179	1603.38	35849.9	10017.2	-249.179	74.9117	96.3866	108.7	0	0	3.77044	392.799	-851.323	250	1202.42	0	18.3514	16.5531	34.9679	1614205540324544	1
1120	0	0	120	1	1758.57	962.76	795.81	0	0	87.6672	58.1988	247.682	1572.98	35889.6	10007.5	-247.682	73.1969	96.0016	105.219	0	0	3.65568	291.326	-799.707	250	757.036	0	18.6639	16.8319	35.253	1614205540344555	1
1122	0	0	122	1	1924.08	1029.99	894.084	0	0	47.0099	71.2313	213.215	1596.75	35930.3	9994.43	-213.215	73.9272	92.3116	100.674	0	0	3.1202	250.061	-774.131	250	734.696	0	18.3117	16.5612	33.03	1614205540384577	1
1123	0	0	123	1	1915.2	1030.86	884.348	0	0	50.8086	-35.2237	186.722	1410.35	35926.5	10001.2	-186.722	64.7067	96.2576	107.325	0	0	3.41944	265.444	-785.542	250	774.803	0	21.2288	19.2556	38.1449	1614205540404587	1
1124	0	0	124	1	1798.39	858.204	940.183	0	0	63.4407	33.9471	129.374	1547.71	35913.8	10031.7	-129.374	71.2113	95.2929	101.723	0	0	2.93866	250.323	-776.243	250	765.802	0	18.6917	17.424	35.2831	1614205540424598	1
1126	0	0	126	1	1900.41	1027.3	873.111	0	0	11.4118	46.7287	185.891	1371.61	35965.9	10018.9	-185.891	63.4534	98.3606	104.502	0	0	3.31711	342.407	-823.689	250	686.056	0	21.7774	19.5821	38.6551	1614205540464620	1
1127	0	0	127	1	1755.56	901.974	853.584	0	0	33.852	26.2395	171.503	1436.53	36043.1	10039.4	-171.503	66.0599	96.2002	105.093	0	0	2.4379	304.396	-800.609	250	486.58	0	20.7113	18.8698	37.3401	1614205540484631	1
1129	0	0	129	1	1773.57	780.333	993.241	0	0	69.9727	52.3909	139.577	1402.93	36006.9	10013.3	-139.577	64.5905	95.7044	102.082	0	0	2.59477	265.935	-781.745	250	522.634	0	20.6625	19.1175	38.4133	1614205540524653	1
1131	0	0	131	1	2122.63	1165.34	957.286	0	0	36.3165	35.3483	230.526	1687.52	35940.9	10030.3	-230.526	78.2084	91.6239	99.4208	0	0	2.8366	278.112	-787.763	250	686.66	0	17.2688	15.5755	31.8054	1614205540564675	1
1133	0	0	133	1	2176.55	1166.72	1009.83	0	0	38.061	30.0509	200.285	1714.41	35839.5	10035.6	-200.285	78.9425	93.6797	104.772	0	0	4.11726	325.513	-813.175	250	909.642	0	17.4806	15.7691	31.3913	1614205540604696	1
1149	0	0	149	1	2519.08	1154.01	1365.08	0	0	89.3538	-31.6108	198.122	2015.84	35887.9	9997.61	-198.122	92.4194	88.7829	99.7101	0	0	3.455	345.218	-821.594	250	880.446	0	14.8677	13.3734	26.798	1614205540924871	1
1151	0	0	151	1	2508.38	1262.35	1246.04	0	0	8.06043	24.4446	190.517	1931.84	35969.2	9941.56	-190.517	89.2808	85.1062	98.5076	0	0	3.7291	456.891	-872.523	250	986.159	0	15.266	13.6645	27.3014	1614205540964893	1
1152	0	0	152	1	2924.35	1505.12	1419.22	0	0	40.4837	14.3679	193.208	2391.61	35936.8	9951.63	-193.208	109.905	87.3705	96.9468	0	0	4.19702	402.34	-843.037	250	1166.35	0	12.56	11.3783	22.8197	1614205540984904	1
1153	0	0	153	1	3043.06	1481.21	1561.85	0	0	6.68098	39.5524	186.114	2332.88	35970.6	9926.45	-186.114	107.95	92.0488	105.005	0	0	5.33253	545.029	-916.555	250	1319.73	0	13.2271	11.8291	23.7551	1614205541004914	1
1154	0	0	154	1	2566.86	1233.52	1333.33	0	0	122.036	-120.623	237.934	1846.77	35954.9	9986.96	-237.934	87.0136	89.8908	104.762	0	0	3.88885	491.285	-888.578	250	1181.21	0	15.7429	14.4088	29.7981	1614205541024925	1
1155	0	0	155	1	2657.35	1196.23	1461.12	0	0	53.2967	-12.2921	163.549	2008.57	36023.6	9878.63	-163.549	92.0312	92.2718	107.246	0	0	4.96247	454.203	-867.89	250	1218.06	0	15.1426	13.8628	27.6992	1614205541044936	1
1156	0	0	156	1	2847.39	1321.49	1525.91	0	0	69.5829	-36.5479	191.148	2106.54	35907.7	9902.89	-191.148	96.5663	90.4502	107.347	0	0	5.50074	529.93	-908.849	250	1296.07	0	14.5116	13.0847	26.2623	1614205541064947	1
1157	0	0	157	1	3877.98	1655.72	2222.26	0	0	64.1858	45.3794	167.98	3245.44	35913.1	9920.62	-167.98	149.066	89.0568	103.59	0	0	6.13851	491.123	-891.463	246.446	1361.36	0	9.72485	8.82401	18.0013	1614205541084958	1
1158	0	0	158	1	3102.37	1414.93	1687.44	0	0	23.184	-7.03619	221.275	2312.91	35854.4	9973.04	-221.275	106.977	85.6336	98.242	0	0	5.07417	476.045	-882.381	250	1395.23	0	12.8559	11.5712	23.6061	1614205541104969	1
1159	0	0	159	1	2496.92	1088.88	1408.03	0	0	33.3983	-32.8727	9.07062	1917.99	36043.5	9799.55	-9.07062	89.8824	89.276	101.411	0	0	5.54755	569.608	-911.875	250	1394.31	0	13.0534	13.1019	30.5267	1614205541124980	1
1160	0	0	160	1	2366.14	995.826	1370.31	0	0	114.796	-30.9533	272.022	1696	35862.5	9897.29	-272.022	79.6287	86.2378	101.787	0	0	5.28547	448.899	-852.969	250	1080.09	0	16.4513	14.9764	33.4416	1614205541144991	1
1162	0	0	162	1	2778.12	1066.04	1712.08	0	0	131.362	-34.957	209.691	2041.04	35845.9	9901.3	-209.691	93.9827	84.0689	99.0605	0	0	5.04654	401.12	-841.08	250	1070.98	0	14.4206	12.9499	26.2449	1614205541185012	1
1163	0	0	163	1	2324.86	964.837	1360.02	0	0	72.7789	56.183	170.482	1912.49	35804.8	9909.82	-170.482	87.9167	84.2525	97.2872	0	0	5.15219	315.802	-802.356	250	1101.68	0	15.254	13.8327	27.7011	1614205541205023	1
1164	0	0	164	1	3053.13	1345.07	1708.05	0	0	72.6354	54.6248	251.216	2087.51	35805	9911.38	-251.216	97.2513	85.3937	100.716	0	0	5.61323	482.177	-881.77	250	1138.44	0	13.8204	12.4837	26.7368	1614205541225034	1
1165	0	0	165	1	2402.83	1220.96	1181.87	0	0	82.027	-55.7318	281.158	1850.93	35895.2	9922.07	-281.158	87.4552	82.5774	96.9709	0	0	4.57413	346.88	-813.95	250	1048.47	0	14.7331	13.486	30.7718	1614205541245045	1
1166	0	0	166	1	2314.23	1107.71	1206.53	0	0	54.1889	-44.285	332.164	1487.3	35923.1	9910.63	-332.164	72.5587	81.9175	96.5176	0	0	4.21864	386.491	-820.495	250	896.884	0	16.5616	15.8243	41.7883	1614205541265056	1
1167	0	0	167	1	2458.21	1102.02	1356.18	0	0	48.7307	-14.0289	290.065	1681.34	35928.5	9880.37	-290.065	79.6812	83.0741	97.5303	0	0	5.07461	409.421	-836.396	250	1044.12	0	15.8765	14.7242	34.047	1614205541285067	1
1168	0	0	168	1	2257.25	1057.36	1199.89	0	0	74.1886	-5.0098	238.292	1481.49	35903.1	9871.35	-238.292	68.5023	81.3488	95.0325	0	0	4.81341	397.813	-829.33	250	859.704	0	18.733	16.9768	35.1535	1614205541305078	1
1170	0	0	170	1	2231.99	982.549	1249.44	0	0	37.6877	-36.1389	269.001	1789.59	35939.6	9902.48	-269.001	84.0974	80.7423	93.7648	0	0	4.47793	448.909	-851.797	250	970.807	0	15.2035	13.8659	30.7554	1614205541345100	1
1171	0	0	171	1	2142.45	1059.27	1083.18	0	0	56.2756	-1.9448	198.25	1758.57	35921	9868.29	-198.25	80.6888	73.6001	88.9277	0	0	3.899	346.641	-802.368	250	791.379	0	15.7483	14.2565	28.5015	1614205541365111	1
1172	0	0	172	1	2011.92	1023.11	988.803	0	0	28.9405	-46.509	255.583	1485.19	35948.3	9912.85	-255.583	69.5238	77.2761	88.4637	0	0	3.51156	267.139	-765.291	250	655.367	0	17.919	16.2179	34.9332	1614205541385121	1
1173	0	0	173	1	1887.33	904.922	982.411	0	0	32.6463	-3.04653	169.049	1334.56	36044.3	9869.39	-169.049	61.2959	77.7718	86.6233	0	0	3.50843	391.803	-824.891	250	797.911	0	20.3822	18.6355	36.906	1614205541405132	1
1174	0	0	174	1	1953.83	955.397	998.428	0	0	76.0613	49.9403	270.491	1522.31	35901.2	9916.06	-270.491	71.4359	75.8927	86.8307	0	0	3.56643	349.96	-808.077	250	658.855	0	17.1623	15.6232	34.5094	1614205541425143	1
1175	0	0	175	1	2331.69	1185.04	1146.65	0	0	64.341	-20.0493	221.422	1797.09	35912.9	9886.39	-221.422	82.7611	78.4746	90.5422	0	0	4.21958	316.304	-791.964	250	741.307	0	15.5865	14.0775	28.6507	1614205541445154	1
1176	0	0	176	1	2085.85	1080.25	1005.6	0	0	20.6587	19.289	259.804	1385.59	35856.9	9946.71	-259.804	64.9452	77.2484	87.3588	0	0	3.55393	360.081	-811.791	250	872.827	0	19.0286	17.2545	37.1327	1614205541465165	1
1177	0	0	177	1	1976.42	986.685	989.733	0	0	31.3743	23.6144	193.326	1398.16	35945.9	9942.39	-193.326	64.3629	79.3645	89.4859	0	0	3.72747	404.003	-833.605	250	828.042	0	19.7731	17.8452	35.3887	1614205541485176	1
1178	0	0	178	1	1777.37	800.457	976.909	0	0	38.9983	-53.8815	128.498	1419.3	36037.9	9820.56	-128.498	65.3989	74.3452	84.8849	0	0	3.94515	351.261	-805.681	250	755.556	0	18.6065	17.3088	35.0614	1614205541505187	1
1179	0	0	179	1	1910.06	808.022	1102.04	0	0	60.9295	-3.39026	9.85948	1436.89	36115.7	9670.41	-9.85948	67.1585	70.1286	79.6155	0	0	3.78289	391.93	-809.995	250	794.326	0	15.4353	15.5538	36.02	1614205541525198	1
1180	0	0	180	1	1826.02	791.623	1034.4	0	0	104.949	-111.604	286.279	1069.64	35972	9878.29	-286.279	51.3544	74.9844	86.6244	0	0	3.73112	374.67	-808.507	250	661.167	0	22.9959	21.3764	48.4966	1614205541545209	1
1181	0	0	181	1	2156.09	734.937	1421.16	0	0	106.592	-4.25444	11.4343	1535.46	36169.6	9671.28	-11.4343	71.7066	70.5467	80.6898	0	0	3.48283	432.603	-835.92	250	797.882	0	14.7502	14.7455	33.9915	1614205541565220	1
1182	0	0	182	1	2370.34	932.731	1437.61	0	0	77.3664	-96.2988	100.861	1709.25	36099.2	9763.32	-100.861	79.2611	66.8449	82.2982	0	0	2.96979	479.179	-865.771	250	860.816	0	14.9943	14.2871	28.9666	1614205541585230	1
1183	0	0	183	1	2073.8	752.649	1321.15	0	0	44.1369	-75.9163	13.1641	1555.83	36132.4	9742.94	-13.1641	73.0132	69.3461	80.3001	0	0	3.01645	467.004	-857.091	250	743.344	0	14.4185	14.5307	33.3554	1614205541605241	1
1184	0	0	184	1	2378.61	943.412	1435.2	0	0	172.537	12.9549	-10.4958	1649.44	36203.4	9654.07	10.4958	78.0994	69.0227	78.5968	0	0	3.61211	454.666	-854.529	250	847.92	0	13.1755	13.3011	32.5185	1614205541625252	1
1185	0	0	185	1	2304.77	679.904	1624.87	0	0	75.7369	-39.5185	-14.2891	1808.2	36200.5	9606.88	14.2891	84.9072	66.9011	80.5916	0	0	2.39585	481.587	-864.95	250	915.86	0	12.225	12.3591	30.2961	1614205541645263	1
1191	0	0	191	1	2199.71	845.821	1353.88	0	0	79.1197	-31.2835	-19.9159	1684.21	36197.1	9698.3	19.9159	79.1553	66.5432	77.6356	0	0	2.73591	383.856	-814.516	250	794.401	0	12.7624	12.9366	32.5368	1614205541765328	1
1194	0	0	194	1	2177.24	804.98	1372.26	0	0	162.571	-127.713	83.3914	1639.21	36113.7	9794.73	-83.3914	77.2661	68.9587	79.9639	0	0	2.56522	401.851	-829.469	250	766.631	0	15.0502	14.6009	30.1204	1614205541825361	1
1195	0	0	195	1	2100.69	760.179	1340.51	0	0	118.955	67.7187	-624.933	2385.91	36157.3	9599.3	624.933	182.068	69.531	69.2557	0	0	2.90467	334.12	-786.794	250	686.233	0	18.6431	25.9137	45.7274	1614205541845372	1
1196	0	0	196	1	1657.79	704.455	953.335	0	0	15.8531	180.494	-563.363	1518.19	36160.7	9586.19	563.363	109.098	71.0679	74.4663	0	0	3.20102	253.013	-752.379	250	550.625	0	22.8339	30.553	63.0696	1614205541865383	1
1199	0	0	199	1	1698.73	519.19	1179.54	0	0	95.725	-90.68	-17.0374	1394.85	36180.5	9658.04	17.0374	65.9136	60.5237	72.6672	0	0	1.52884	314.676	-772.336	250	525.347	0	14.7343	15.0313	37.1646	1614205541925416	1
1200	0	0	200	1	1624.71	570.007	1054.7	0	0	77.6069	-82.7255	-41.0779	1390.24	36198.6	9650.09	41.0779	66.0223	62.2189	72.434	0	0	1.90635	312.852	-769.565	250	613.597	0	14.2711	14.7391	40.3081	1614205541945427	1
1203	0	0	203	1	2052.56	948.503	1104.05	0	0	80.8863	-64.5495	179.721	1519.61	36095.7	9831.23	-179.721	69.7594	65.9876	77.4212	0	0	2.39712	334.207	-781.307	250	628.746	0	17.179	15.5598	31.1756	1614205542005459	1
1204	0	0	204	1	2036.26	810.2	1226.06	0	0	67.0076	-53.9722	84.8425	1704.22	36109.6	9720.99	-84.8425	78.7058	62.5581	72.3821	0	0	2.2573	312.128	-769.832	250	679.577	0	14.1797	13.5387	28.1886	1614205542025470	1
1207	0	0	207	1	2006	657.193	1348.8	0	0	79.9545	-15.8438	-8.28534	1457.63	36096.6	9682.86	8.28534	68.3241	65.4372	77.8795	0	0	2.6165	409.631	-816.495	250	700.305	0	14.763	14.902	35.883	1614205542085503	1
1208	0	0	208	1	1861.94	789.766	1072.18	0	0	102.779	-25.3843	241.468	1272.14	35874.5	9891.73	-241.468	58.9164	67.3609	79.5767	0	0	2.96481	352.117	-795.952	250	654.418	0	20.011	17.9991	37.7299	1614205542105514	1
1211	0	0	211	1	2167.13	732.622	1434.51	0	0	6.60676	-0.551726	23.5726	1587.76	36070.3	9667.57	-23.5726	74.5171	64.1985	76.1606	0	0	2.79829	346.656	-788.461	250	703.332	0	14.1629	13.9865	30.968	1614205542165546	1
1214	0	0	214	1	1867.22	732.627	1134.59	0	0	-5.98478	2.83049	28.1711	1349.26	36082.9	9664.19	-28.1711	63.4434	66.7022	79.0238	0	0	3.39474	306.8	-773.306	250	689.794	0	16.7274	16.4831	36.1489	1614205542225579	1
1216	0	0	216	1	2152.34	827.548	1324.79	0	0	-17.7543	8.6665	21.3763	1736.26	36094.7	9658.35	-21.3763	82.0103	65.0628	77.8969	0	0	3.13516	339.665	-788.938	250	786.774	0	13.0848	12.9278	28.615	1614205542265601	1
1217	0	0	217	1	2332.03	877.946	1454.09	0	0	90.4765	-5.2672	30.1691	1926.16	36086.1	9672.29	-30.1691	89.545	64.2849	79.4542	0	0	3.14871	421.624	-831.398	250	839.373	0	12.2703	12.0705	26.2996	1614205542285612	1
1220	0	0	220	1	2120.38	902.093	1218.29	0	0	120.449	-53.4104	86.4806	1747.14	36056.1	9720.43	-86.4806	80.704	64.3025	75.2408	0	0	2.78027	402.071	-815.955	250	723.599	0	14.1319	13.4226	27.8876	1614205542345645	1
1222	0	0	222	1	2079.47	763.633	1315.84	0	0	84.5155	-5.50876	-20.9433	1638.92	36092.1	9672.53	20.9433	77.0447	63.8354	74.5175	0	0	2.64385	396.999	-813.173	250	729.828	0	12.873	13.0677	32.7458	1614205542385666	1
1223	0	0	223	1	2296.11	948.692	1347.42	0	0	61.048	3.32617	42.2578	1747.7	36115.5	9663.69	-42.2578	81.1542	65.4588	77.3209	0	0	3.16728	388.29	-813.865	250	715.121	0	13.4071	13.1975	28.4408	1614205542405677	1
1225	0	0	225	1	2007.02	783.066	1223.95	0	0	147.772	-226.336	282.363	1152	35929.1	9893.36	-282.363	59.5932	65.4516	81.9022	0	0	1.85376	347.724	-787.694	250	640.216	0	19.4389	19.2664	41.0225	1614205542445699	1
1226	0	0	226	1	1878.87	892.472	986.4	0	0	51.9554	32.0201	203.924	1197.35	35925.3	9834.32	-203.924	55.085	66.2469	79.8355	0	0	2.73252	305.098	-767.973	250	608.783	0	21.3774	19.2544	38.4547	1614205542465710	1
1228	0	0	228	1	2005.25	742.018	1263.23	0	0	0.326563	71.6921	-30.656	1181.83	36076.6	9694.99	30.656	56.575	66.9563	79.383	0	0	3.32332	324.783	-780.295	250	632.043	0	17.2597	17.4703	45.1047	1614205542505732	1
1229	0	0	229	1	1869.02	721.179	1147.84	0	0	33.3599	-48.648	71.5348	1686.81	36043.6	9715.67	-71.5348	78.2369	62.0561	74.959	0	0	2.20192	324.01	-780.008	250	674.934	0	14.1985	13.626	28.4389	1614205542525743	1
1231	0	0	231	1	2136.65	821.886	1314.76	0	0	111.477	-38.8305	64.5175	1678.37	36065.1	9705.85	-64.5175	77.6115	61.7542	73.9845	0	0	2.58758	441.648	-839.44	250	714.843	0	14.1689	13.6085	28.6584	1614205542565764	1
1232	0	0	232	1	2236.69	875.272	1361.41	0	0	-67.7787	99.3629	-78.4504	1563.98	36144.7	9667.32	78.4504	77.9376	64.8243	75.0722	0	0	3.95546	358.717	-796.26	250	854.777	0	12.1803	12.6477	39.0441	1614205542585775	1
1237	0	0	237	1	2186.48	882.421	1304.06	0	0	-20.1417	51.1392	-2.78838	1401.52	36097.1	9715.54	2.78838	66.8224	62.3798	72.7204	0	0	2.90955	340.078	-789.199	250	683.09	0	14.8368	14.8078	35.0151	1614205542685830	1
1238	0	0	238	1	1823.47	722.075	1101.4	0	0	119.649	-5.68693	35.0301	1523.89	36156.6	9672.71	-35.0301	70.8478	61.2718	73.1346	0	0	2.80593	311.109	-771.237	250	718.994	0	14.74	14.516	31.6287	1614205542705841	1
1239	0	0	239	1	2109.27	834.782	1274.49	0	0	103.829	-27.686	223.004	1582.78	35973.1	9894.03	-223.004	72.9164	62.1747	74.6875	0	0	2.28622	391.458	-820.714	250	769.017	0	16.1338	14.4467	29.6777	1614205542725852	1
1240	0	0	240	1	1947.64	889.813	1057.83	0	0	18.6551	74.64	159.08	1502.13	35958.6	9891.36	-159.08	69.6806	64.2798	73.5579	0	0	2.65693	331.979	-786.787	250	661.656	0	16.9071	15.39	30.8205	1614205542745862	1
1241	0	0	241	1	1926.43	833.239	1093.19	0	0	69.4396	-14.0395	216.395	1481.88	36007.5	9880.38	-216.395	68.1415	60.6759	73.5259	0	0	2.10635	334.143	-786.994	250	704.786	0	16.9643	15.2901	31.0592	1614205542765873	1
1242	0	0	242	1	2189.95	960.755	1229.19	0	0	29.9971	32.9505	104.934	1536.34	36046.9	9733.73	-104.934	71.146	61.1188	76.2301	0	0	3.22731	386.399	-807.731	250	797.901	0	16.0785	15.0217	30.5161	1614205542785884	1
1243	0	0	243	1	2210.3	904.337	1305.96	0	0	28.3642	-2.85301	224.916	1608.19	35948.9	9869.19	-224.916	74.3883	60.3304	72.4343	0	0	2.649	399.707	-817.535	250	811.667	0	15.6166	14.071	28.872	1614205542805895	1
1244	0	0	244	1	2113.9	990.627	1123.27	0	0	81.8648	42.1134	215.097	1508.15	35895.4	9923.89	-215.097	69.4618	63.2495	72.8846	0	0	2.3804	434.684	-833.577	250	645.752	0	16.8501	15.101	30.6011	1614205542825906	1
1248	0	0	248	1	1964	973.848	990.147	0	0	62.2107	-51.1981	290.062	1325.88	35915.1	9917.54	-290.062	62.9622	60.0269	70.7196	0	0	1.57623	422.852	-827.417	250	639.05	0	17.3063	15.9727	37.2281	1614205542905950	1
1249	0	0	249	1	2074.66	914.637	1160.02	0	0	95.8017	-21.5795	157.796	1485.54	35881.5	9887.92	-157.796	67.9808	62.4462	73.114	0	0	2.2064	367.853	-803.222	250	671.099	0	17.1602	15.6282	31.3665	1614205542925961	1
1250	0	0	250	1	2357.71	1080.22	1277.49	0	0	69.956	5.57634	227.849	1927.63	35907.3	9860.76	-227.849	88.8856	62.4778	74.2898	0	0	2.82272	422.986	-838.668	250	930.132	0	13.4317	12.1384	25.0661	1614205542945971	1
1251	0	0	251	1	2436.97	1214.62	1222.35	0	0	-2.48268	66.7439	203.605	2152.63	35880.1	9899.26	-203.605	100.293	60.529	70.455	0	0	3.44064	427.154	-842.013	250	794.838	0	12.1086	10.7833	21.9266	1614205542965982	1
1252	0	0	252	1	2343.96	1038.97	1304.99	0	0	17.2213	-11.6935	196.967	2171.35	35860.4	9878.03	-196.967	100.113	60.7301	71.4335	0	0	2.59683	386.417	-816.945	250	865.316	0	12.1088	10.8763	22.043	1614205542985993	1
1253	0	0	253	1	2749.21	1256.47	1492.74	0	0	81.078	-18.5702	206.863	2493.23	35896.2	9884.91	-206.863	114.408	61.3643	71.9162	0	0	2.33929	390.6	-820.483	250	1017.27	0	10.7532	9.67595	19.8047	1614205543006004	1
1254	0	0	254	1	2203.33	1063.89	1139.44	0	0	98.8215	-37.4275	211.877	1836.79	35878.4	9903.77	-211.877	84.44	62.2355	72.3654	0	0	2.56597	422.137	-829.974	250	867.805	0	14.121	12.6439	25.7669	1614205543026015	1
1255	0	0	255	1	2240.08	1120.05	1120.02	0	0	28.5362	61.8244	200.865	1933.18	35849.1	9904.18	-200.865	89.4366	63.9954	72.9954	0	0	3.36635	356.618	-808.176	250	765.892	0	13.5119	12.1362	24.508	1614205543046026	1
1256	0	0	256	1	2406.43	1138.46	1267.97	0	0	32.4277	55.4246	146.239	1880.9	35845.2	9910.58	-146.239	86.8839	63.0155	70.8903	0	0	3.57208	461.996	-858.386	250	815.687	0	13.584	12.4538	25.3484	1614205543066037	1
1257	0	0	257	1	2214.42	892.207	1322.21	0	0	85.6276	-59.1311	227.892	1696.08	35891.6	9925.47	-227.892	78.4221	58.7379	71.6881	0	0	1.60086	431.964	-832.977	250	840.33	0	14.7823	13.2647	27.6143	1614205543086048	1
1258	0	0	258	1	2372.99	1150.41	1222.58	0	0	24.2687	58.7524	179.103	2062.01	35853.3	9907.25	-179.103	95.2887	58.779	68.0909	0	0	2.77367	363.361	-795.135	250	911.365	0	12.4281	11.1931	22.7204	1614205543106059	1
1259	0	0	259	1	2416.56	1196.7	1219.87	0	0	6.56607	45.1625	160.15	2127.3	35871	9920.84	-160.15	98.4981	60.4595	67.9223	0	0	2.6473	322.985	-784.167	250	808.162	0	12.1298	10.9551	22.3666	1614205543126069	1
1260	0	0	260	1	2483.31	1194.94	1288.37	0	0	38.4216	40.157	178.1	2191.55	35839.2	9925.84	-178.1	100.846	59.656	69.833	0	0	3.14392	387.171	-813.426	250	996.844	0	11.8725	10.7194	21.8305	1614205543146080	1
1261	0	0	261	1	2234.71	997.846	1236.86	0	0	77.3821	43.0125	143.868	1905.99	35899.9	9922.99	-143.868	87.5899	58.8467	66.399	0	0	2.4961	329.599	-782.332	250	758.977	0	13.1316	12.0441	24.6203	1614205543166091	1
1262	0	0	262	1	2259.53	1075.2	1184.32	0	0	19.575	49.8062	199.082	1978.77	35858	9916.19	-199.082	91.5263	59.0356	69.7699	0	0	3.62771	390.083	-810.218	250	846.39	0	12.9705	11.5877	23.5356	1614205543186102	1
1263	0	0	263	1	2167.07	866.058	1301.01	0	0	60.2716	-45.731	154.362	1862.77	35917	9912.07	-154.362	85.4238	56.8938	67.9417	0	0	1.91534	354.068	-793.799	250	818.19	0	13.4691	12.3097	25.1043	1614205543206113	1
1264	0	0	264	1	2347.26	1226.82	1120.44	0	0	36.3058	48.4606	183.53	1694.63	35841.3	9917.54	-183.53	78.0823	60.0051	67.7758	0	0	3.20134	358.108	-793.221	250	698.106	0	14.821	13.3793	26.9594	1614205543226124	1
1265	0	0	265	1	2331.46	1194.91	1136.55	0	0	88.7179	24.4933	205.882	2091.01	35888.5	9941.51	-205.882	96.0207	57.1225	66.7609	0	0	2.46202	283.466	-754.938	250	807.555	0	12.2174	10.9556	22.3323	1614205543246135	1
1266	0	0	266	1	2670.13	1220.43	1449.7	0	0	84.4658	39.4872	162.534	2437.76	35892.8	9926.51	-162.533	111.835	57.5795	68.8821	0	0	3.07479	349.212	-796.657	250	963.928	0	10.7509	9.73067	19.966	1614205543266146	1
1267	0	0	267	1	2246.68	893.964	1352.72	0	0	62.0952	42.062	124.52	1887.04	35915.2	9923.94	-124.52	86.9563	60.6445	69.0634	0	0	2.81753	340.133	-791.412	250	841.385	0	13.2188	12.2767	25.2203	1614205543286157	1
1268	0	0	268	1	2361.62	995.761	1365.86	0	0	42.6672	-11.8431	101.348	2136.57	35934.6	9878.18	-101.348	98.5689	58.2498	65.8997	0	0	2.56017	332.462	-786.271	250	925.535	0	11.4323	10.8254	22.4632	1614205543306168	1
1269	0	0	269	1	2279.61	1045.31	1234.3	0	0	18.2394	67.8422	149.835	1944.62	35959	9898.16	-149.835	90.1705	58.9377	66.1013	0	0	2.95805	401.221	-824.329	250	863.304	0	12.8805	11.7598	23.952	1614205543326178	1
1270	0	0	270	1	2320.44	1057.67	1262.77	0	0	61.4388	23.5366	185.413	1959.57	35915.8	9942.46	-185.413	89.8716	59.9905	67.7729	0	0	2.56732	396.789	-830.677	250	894.846	0	13.0536	11.8224	23.9028	1614205543346189	1
1271	0	0	271	1	2211.27	943.455	1267.81	0	0	56.2773	38.4234	170.074	2068.38	35921	9927.58	-170.074	94.9834	56.669	64.6801	0	0	2.12255	393.936	-815.547	250	896.425	0	12.1758	11.0559	22.5502	1614205543366200	1
1272	0	0	272	1	2333.39	987.241	1346.15	0	0	25.6481	-19.4022	138.57	1923.16	35951.6	9885.74	-138.57	88.5563	57.177	67.8047	0	0	2.2822	406.4	-822.443	250	899.165	0	13.0179	11.9698	24.4174	1614205543386211	1
1273	0	0	273	1	2213.9	840.746	1373.15	0	0	25.9239	-12.7155	141.044	1952.09	35951.3	9879.06	-141.044	89.8646	57.6682	67.4062	0	0	2.08208	369.787	-802.108	250	869.411	0	12.8582	11.8298	24.106	1614205543406222	1
1274	0	0	274	1	2412.55	1049.32	1363.23	0	0	11.9967	-20.5171	185.578	2121.27	35965.3	9886.86	-185.578	97.8113	56.4658	66.804	0	0	2.01899	348.365	-794.134	250	921.088	0	12.0702	10.8305	22.025	1614205543426233	1
1275	0	0	275	1	2220.2	1045.46	1174.74	0	0	15.5855	37.0932	161.917	2084.29	35961.7	9928.91	-161.917	96.2437	55.4496	61.724	0	0	2.53819	327.072	-773.272	250	886.713	0	11.9459	10.8124	22.1312	1614205543446244	1
1276	0	0	276	1	2321.4	1158.26	1163.14	0	0	43.2818	51.2399	163.107	2136.26	35934	9914.76	-163.107	98.3815	55.315	62.8519	0	0	2.20892	383.057	-801.885	250	846.7	0	11.6849	10.6312	21.7665	1614205543466255	1
1277	0	0	277	1	2269.77	1093.16	1176.61	0	0	68.5946	54.485	158.896	2115.26	35908.7	9911.51	-158.896	97.2712	56.226	61.8199	0	0	2.77609	290.739	-760.395	250	920.232	0	11.7678	10.7462	22.0094	1614205543486266	1
1278	0	0	278	1	2125.56	1008.51	1117.06	0	0	42.1406	34.145	189.829	2039.98	35935.1	9931.85	-189.829	93.8253	54.5943	59.8134	0	0	2.35842	237.312	-726.413	250	666.498	0	12.0881	10.9193	22.2151	1614205543506277	1
1279	0	0	279	1	1514.01	551.41	962.6	0	0	48.3199	-26.4537	108.189	1529.8	35928.9	9892.79	-108.189	70.4776	52.7538	61.8773	0	0	1.67217	185.452	-696.58	250	603.311	0	15.0419	14.1486	29.0637	1614205543526287	1
1280	0	0	280	1	1489.41	567.212	922.198	0	0	68.6406	-26.0478	128.437	1250.64	35908.6	9892.39	-128.437	57.3919	51.8458	59.905	0	0	1.68889	215.046	-707.339	250	507.982	0	18.1838	16.9035	34.3191	1614205543546298	1
1281	0	0	281	1	1422.6	595.704	826.892	0	0	48.2976	-24.0364	181.283	1193.12	35929	9890.38	-181.283	54.7116	53.6076	60.985	0	0	2.10341	213.748	-710.606	250	550.487	0	19.5314	17.7449	35.4565	1614205543566309	1
1282	0	0	282	1	1500.36	542.576	957.783	0	0	41.817	-34.2219	127.736	1271.82	35935.4	9900.56	-127.736	58.5153	51.1241	60.5934	0	0	1.23696	264.398	-730.543	250	566.652	0	17.8877	16.593	33.7323	1614205543586320	1
1283	0	0	283	1	1693.52	645.76	1047.76	0	0	20.3575	15.574	111.621	1373.16	35956.9	9950.43	-111.621	63.5461	52.0676	60.0857	0	0	2.07379	271.142	-738.702	250	606.505	0	16.4919	15.4028	31.4773	1614205543606331	1
1284	0	0	284	1	1639.5	655.294	984.207	0	0	20.2391	-35.1977	94.5814	1497.67	35957	9901.54	-94.5814	69.3874	52.7931	58.7628	0	0	1.73313	236.244	-717.167	250	634.189	0	14.9249	14.1105	29.3546	1614205543626342	1
1285	0	0	285	1	1768.44	828.544	939.901	0	0	106.398	-22.2937	143.081	1756.34	35970.5	9888.63	-143.081	80.4678	50.6926	58.6485	0	0	1.64203	215.795	-708.894	250	665.739	0	13.506	12.3822	25.3091	1614205543646353	1
1286	0	0	286	1	1452.46	529.026	923.438	0	0	36.981	-14.5667	136.399	1242.22	35940.3	9880.91	-136.399	57.1178	53.1799	60.3723	0	0	1.94288	250.776	-725.015	250	613.942	0	18.4566	17.1195	34.5797	1614205543666364	1
1287	0	0	287	1	1893.28	883.334	1009.94	0	0	17.2307	52.4428	65.125	1596.1	36059.7	9813.9	-65.125	74.582	53.2625	59.3128	0	0	2.41792	304.124	-749.084	250	719.098	0	13.5846	13.0443	27.6839	1614205543686375	1
1288	0	0	288	1	1514.27	814.286	699.986	0	0	189.679	-74.0915	233.154	1044.19	35887.2	9940.43	-233.154	49.1259	54.1401	57.2932	0	0	1.66654	289.031	-736.399	250	437.436	0	21.564	19.3386	39.7565	1614205543706386	1
1289	0	0	289	1	1500.26	691.421	808.842	0	0	72.411	-62.9538	221.733	1028.72	35904.9	9929.29	-221.733	47.5229	51.6608	59.5973	0	0	1.5507	327.007	-762.596	250	572.972	0	21.8963	19.7441	40.2092	1614205543726396	1
1290	0	0	290	1	1881.27	888.995	992.279	0	0	56.3103	54.6883	165.395	1615.67	35921	9911.31	-165.395	74.3388	51.5117	56.0384	0	0	2.34	312.633	-752.445	250	615.075	0	14.412	13.1483	26.7057	1614205543746407	1
1291	0	0	291	1	1918.58	741.651	1176.93	0	0	5.5111	-15.5479	109.106	1740.26	35971.8	9881.89	-109.106	80.701	50.1656	57.9021	0	0	1.76949	218.203	-711.792	250	601.732	0	13.1801	12.2873	25.327	1614205543766418	1
1292	0	0	292	1	1829.09	863.756	965.336	0	0	58.3466	9.39593	122.618	1670.91	36018.6	9856.95	-122.618	76.8275	54.5667	57.9378	0	0	2.10732	261.894	-734.244	250	741.756	0	13.8846	13.0358	26.8248	1614205543786429	1
1293	0	0	293	1	1680.91	837.814	843.097	0	0	94.5833	-18.0517	142.847	1458.46	35982.3	9884.39	-142.847	66.7975	53.5093	56.5901	0	0	1.66172	267.744	-732.709	250	571.464	0	15.8883	14.6643	29.8457	1614205543806440	1
1294	0	0	294	1	1790.18	805.929	984.253	0	0	57.8642	-34.3713	170.775	1573.35	35919.4	9900.71	-170.775	72.0926	50.9717	59.817	0	0	1.72522	245.221	-723.503	250	617.717	0	15.0217	13.6527	27.6795	1614205543826451	1
1295	0	0	295	1	1950.48	807.4	1143.08	0	0	-7.37174	0.90772	41.7228	1865.16	36084.3	9765.77	-41.7228	87.4992	53.3505	57.5224	0	0	2.17643	254.75	-730.994	250	767.842	0	11.4224	11.1776	24.4427	1614205543846462	1
1296	0	0	296	1	1537.67	595.271	942.399	0	0	25.3593	47.6776	-43.7823	1364.7	36151.2	9719	43.7823	65.0511	51.5198	55.6909	0	0	2.34939	271.034	-730.063	250	659.446	0	13.1083	13.3858	37.1433	1614205543866473	1
1297	0	0	297	1	1378.13	633.043	745.085	0	0	-66.4926	97.8195	-32.342	1178.98	36143.4	9768.52	32.342	57.8266	51.797	57.2197	0	0	2.62448	215.679	-702.288	250	543.715	0	14.8973	15.2217	39.447	1614205543886484	1
1298	0	0	298	1	1213.51	530.601	682.905	0	0	-61.1201	29.6879	-60.8225	954.107	36138	9736.99	60.8225	46.6005	52.4375	55.9198	0	0	1.85844	191.914	-687.592	250	482.309	0	17.3992	17.9333	54.1182	1614205543906494	1
1299	0	0	299	1	1613.76	725.29	888.469	0	0	-20.1821	26.6313	79.0209	1718.45	36097.1	9740.05	-79.0209	80.618	49.926	54.4177	0	0	2.32422	160.033	-675.935	250	676.858	0	12.591	11.9622	25.1641	1614205543926505	1
1300	0	0	300	1	1817.85	907.645	910.204	0	0	27.3621	53.5923	136.457	1755.54	36049.6	9812.75	-136.457	81.2132	48.5525	55.5192	0	0	2.52668	261.745	-725.418	250	704.077	0	13.0895	12.0303	24.7014	1614205543946516	1
1302	0	0	302	1	1652.36	668.113	984.244	0	0	-15.1715	77.5631	40.4067	1470.87	36092.1	9788.78	-40.4067	69.758	50.0797	54.6995	0	0	2.8034	267.711	-724.931	250	706.537	0	13.6176	13.3152	29.0439	1614205543986538	1
1303	0	0	303	1	1894.01	904.163	989.849	0	0	51.0745	-24.699	120.68	1686.86	36025.8	9791.38	-120.68	77.5755	49.5582	54.6301	0	0	1.7794	321.238	-750.982	250	718.2	0	13.4045	12.5565	25.9309	1614205544006549	1
1304	0	0	304	1	1236.73	549.455	687.276	0	0	28.2664	67.1607	-133.763	1084.87	36148.3	9699.52	133.763	54.0718	52.3327	54.6151	0	0	2.16664	234.003	-708.231	250	529.035	0	14.6653	15.3638	63.2063	1614205544026560	1
1305	0	0	305	1	1302.21	685.982	616.231	0	0	69.9	-55.6163	283.583	840.015	35907.4	9921.96	-283.583	39.7534	49.8124	55.0882	0	0	1.41764	237.424	-707.093	250	390.111	0	24.4037	22.4503	50.9038	1614205544046571	1
1306	0	0	306	1	1152.72	564.005	588.717	0	0	48.6209	-3.0572	70.8926	911.722	36028.3	9869.4	-70.8926	42.1868	49.8247	56.7386	0	0	1.52039	214.018	-699.162	250	348.865	0	22.2565	21.6053	45.0188	1614205544066582	1
1307	0	0	307	1	1218.03	584.242	633.783	0	0	48.1015	-21.8413	205.431	1126.31	36028.8	9888.18	-205.431	51.7731	46.6125	54.3346	0	0	1.37961	198.544	-687.189	250	430.004	0	19.5121	17.6102	35.4379	1614205544086593	1
1308	0	0	308	1	1147.88	483.761	664.12	0	0	-10.9332	48.9464	178.588	950.364	35988.2	9917.05	-178.588	44.1931	48.0112	52.6954	0	0	1.8821	179.071	-676.174	250	344.245	0	22.8209	20.453	40.8263	1614205544106603	1
1309	0	0	309	1	1303.71	517.485	786.226	0	0	2.0908	41.606	123.77	935.616	36074.8	9924.39	-123.77	43.4905	50.202	54.3634	0	0	2.24358	225.575	-700.457	250	420.393	0	22.8518	21.108	42.9287	1614205544126614	1
1310	0	0	310	1	1159.59	569.214	590.374	0	0	58.4896	0.671858	237.391	833.083	36018.4	9965.33	-237.391	38.5421	48.0322	54.1278	0	0	1.48834	205.637	-688.199	250	315.654	0	25.4575	23.1422	47.6004	1614205544146625	1
1311	0	0	311	1	1129.5	587.441	542.054	0	0	90.4557	9.66884	185.819	904.267	35986.5	9956.33	-185.819	41.4065	46.38	52.3001	0	0	1.56528	196.436	-679.726	250	281.855	0	23.859	21.5739	42.7474	1614205544166636	1
1312	0	0	312	1	1078.99	592.793	486.194	0	0	-17.4653	21.177	197.554	896.012	35994.7	9944.82	-197.554	41.686	46.9221	51.7116	0	0	1.39626	194.033	-678.129	250	340.254	0	23.9066	21.384	42.5246	1614205544186647	1
1313	0	0	313	1	1324.45	565.128	759.323	0	0	1.22418	46.5615	163.093	1093.86	35976	9919.44	-163.093	50.7092	46.3158	51.0868	0	0	1.83893	188.716	-677.595	250	356.175	0	19.7666	17.8352	35.9095	1614205544206658	1
1314	0	0	314	1	1187.16	594.826	592.329	0	0	-2.97811	42.7931	176.185	1047.51	35980.2	9923.21	-176.185	48.5788	44.7105	50.0353	0	0	1.99279	197.876	-679.307	250	453.052	0	20.4254	18.3014	36.7175	1614205544226669	1
1315	0	0	315	1	1164.61	533.571	631.042	0	0	-7.87787	27.1454	134.611	1135.66	35985.1	9938.85	-134.611	52.7745	43.9671	51.0404	0	0	1.62027	168.605	-667.824	250	439.153	0	18.7064	17.0886	34.6668	1614205544246680	1
1316	0	0	316	1	1147.45	635.649	511.801	0	0	60.5932	59.7254	200.091	988.349	36016.3	9906.27	-200.091	45.5474	46.0611	51.1026	0	0	1.40157	175.272	-671.297	250	303.674	0	21.6274	19.5127	38.961	1614205544266691	1
1317	0	0	317	1	1102.35	480.034	622.312	0	0	13.0219	27.2905	216.463	871.777	36063.9	9938.71	-216.463	40.3992	46.8289	50.8415	0	0	1.39726	190.273	-678.14	250	329.124	0	24.3582	21.8054	43.756	1614205544286702	1
1318	0	0	318	1	1333.51	653.603	679.91	0	0	44.7036	60.5052	216.813	1098.76	36032.2	9905.5	-216.813	50.8417	48.1808	52.0242	0	0	1.56945	198.614	-684.009	250	369.255	0	19.7865	17.8394	35.9988	1614205544306712	1
1319	0	0	319	1	1056.48	511.366	545.117	0	0	-19.6457	25.726	167.302	940.084	36096.6	9940.27	-167.302	43.7232	46.4727	49.7825	0	0	1.37529	167.285	-666.207	250	280.644	0	22.5386	20.3796	40.7665	1614205544326723	1
1320	0	0	320	1	1084.14	619.729	464.414	0	0	-1.70762	63.4723	209.862	1056.47	36078.6	10002.2	-209.862	49.2337	41.2066	46.0436	0	0	1.22058	176.33	-661.34	250	314.863	0	19.5403	17.4174	35.0883	1614205544346734	1
1321	0	0	321	1	1147.34	535.795	611.544	0	0	12.2638	-3.97375	201.143	985.524	36064.7	9969.97	-201.143	45.5063	43.6483	49.4711	0	0	0.956969	170.429	-665.127	250	287.436	0	21.4617	19.2845	38.4466	1614205544366745	1
1322	0	0	322	1	1099.57	604.087	495.486	0	0	60.1542	-17.9409	215.541	890.807	36016.8	9983.94	-215.541	40.9788	45.1669	49.1593	0	0	1.05699	210.657	-684.154	250	301.664	0	23.5031	21.2819	42.6932	1614205544386756	1
1325	0	0	325	1	1057.24	570.437	486.8	0	0	-21.4923	66.9949	172.769	892.205	36098.4	9899	-172.769	41.7103	43.9293	47.3351	0	0	1.25805	165.544	-659.283	250	254.185	0	23.0798	20.8068	41.5397	1614205544446789	1
1326	0	0	326	1	1033.36	483.015	550.35	0	0	-8.40288	55.723	142.193	773.057	36085.3	9910.28	-142.193	36.0142	42.3647	47.5412	0	0	1.12839	190.003	-666.688	250	238.076	0	25.9823	23.6711	47.5684	1614205544466800	1
1327	0	0	327	1	808.793	440.364	368.429	0	0	73.2472	-38.1611	219.581	641.436	36003.7	10004.2	-219.581	29.5406	42.792	48.4527	0	0	0.709279	157.647	-652.622	250	190.394	0	31.3846	28.2579	56.9481	1614205544486810	1
1330	0	0	330	1	871.502	322.679	548.823	0	0	-47.9989	129.696	-402.94	723.741	36124.9	9736.64	402.94	44.2095	41.814	45.9798	0	0	1.03388	179.066	-659.528	250	278.846	0	23.7967	28.5846	109.66	1614205544546843	1
1331	0	0	331	1	616.09	415.205	200.885	0	0	-6.63411	69.9924	178.734	488.155	35983.9	9995.67	-178.734	22.7399	40.8343	45.7762	0	0	0.768365	128.241	-632.582	250	187.549	0	39.8466	35.7923	70.3203	1614205544566854	1
1332	0	0	332	1	1115.07	549.07	566.004	0	0	118.57	-62.2936	236.849	613.932	36058	10028.3	-236.849	28.5112	42.5325	48.7192	0	0	0.69092	193.962	-669.612	250	225.926	0	32.2933	29.1261	60.1887	1614205544586865	1
1333	0	0	333	1	1100.7	515.563	585.137	0	0	60.0579	129.372	198.331	919.3	36016.9	10035.9	-198.331	42.9489	39.9705	47.9699	0	0	1.23819	234.234	-687.7	250	271.764	0	21.9268	19.8354	39.4937	1614205544606876	1
1334	0	0	334	1	1203.05	533.564	669.483	0	0	53.1389	43.5841	171.289	845.098	36023.8	10022.1	-171.289	38.8387	44.1388	51.4867	0	0	1.28232	202.241	-682.633	250	300.859	0	24.8439	22.5449	44.9455	1614205544626887	1
1335	0	0	335	1	1087.73	544.688	543.047	0	0	-27.0065	42.4301	226.377	633.97	36004.3	10023.2	-226.377	29.7736	42.4347	49.5924	0	0	0.955624	256.261	-699.486	250	257.687	0	31.4722	28.0254	57.1138	1614205544646898	1
1336	0	0	336	1	1016.07	479.957	536.112	0	0	0.456459	65.3063	118.728	577.403	35976.8	9900.69	-118.728	26.9526	45.4043	51.1848	0	0	1.40041	208.551	-683.773	250	266.592	0	34.5125	31.9684	64.2848	1614205544666909	1
1337	0	0	337	1	1090.44	455.406	635.035	0	0	17.3569	-9.4241	-173.819	824.299	36159.2	9676.44	173.819	41.9721	45.2676	49.6596	0	0	0.935866	238.17	-696.977	250	386.448	0	17.869	18.8639	89.0023	1614205544686919	1
1338	0	0	338	1	1373.52	531.358	842.16	0	0	60.2884	14.9865	122.19	1273.27	35917	9951.01	-122.19	58.5576	46.6882	53.1148	0	0	1.56562	213.759	-695.195	250	436.243	0	16.9896	15.8712	32.3974	1614205544706930	1
1339	0	0	339	1	1767.89	858.364	909.522	0	0	-2.96763	83.1228	147.069	1727.18	35880.6	9982.54	-147.069	80.6784	45.6555	51.8801	0	0	2.63584	220.433	-703.294	250	598.425	0	13.0358	11.8834	24.2574	1614205544726941	1
1340	0	0	340	1	1613.61	773.734	839.877	0	0	56.9733	2.4403	220.631	1482.95	35920.3	9963.56	-220.631	68.3086	45.5024	52.5719	0	0	1.22453	227.937	-702.413	250	499.016	0	15.0157	13.5826	27.8303	1614205544746952	1
1341	0	0	341	1	1565.44	646.682	918.76	0	0	79.1548	55.1919	134.522	1361.98	35898.1	10010.5	-134.522	62.7414	43.9271	52.6935	0	0	1.27145	255.511	-711.953	250	449.218	0	16.0005	14.6925	29.9611	1614205544766963	1
1342	0	0	342	1	1518.44	763.599	754.839	0	0	22.7436	65.1086	115.859	1401.25	35854.9	10000.6	-115.859	65.1439	46.2087	49.9211	0	0	1.81611	179.076	-675.533	250	480.218	0	15.1875	14.1702	29.2667	1614205544786974	1
1343	0	0	343	1	1604.52	660.116	944.409	0	0	75.95	16.6616	177.425	1357.89	35901.3	9949.34	-177.425	62.1879	47.3018	54.4894	0	0	1.0258	236.801	-711.77	250	416.561	0	16.6404	15.0865	30.3482	1614205544806985	1
1349	0	0	349	1	1263.01	610.799	652.215	0	0	99.3251	43.9821	97.5813	1211.6	35877.9	10021.7	-97.5813	55.9848	42.993	50.0593	0	0	1.28168	170.688	-664.475	250	396.949	0	17.0033	15.934	32.913	1614205544927050	1
1350	0	0	350	1	1239.86	482.447	757.414	0	0	15.1644	-20.6527	128.625	1313.79	35862.4	9986.65	-128.625	60.669	42.6338	48.0629	0	0	1.13815	144.372	-650.032	250	413.03	0	16.0664	14.8433	30.411	1614205544947061	1
1352	0	0	352	1	953.353	360.874	592.478	0	0	63.0791	-14.1857	217.954	750.152	36013.8	9780.87	-217.954	34.5175	40.691	49.689	0	0	1.39948	207.088	-677.069	250	318.983	0	26.9044	24.3108	49.083	1614205545267235	1
1353	0	0	353	1	953.353	360.874	592.478	0	0	63.0791	-14.1857	217.954	750.152	36013.8	9780.87	-217.954	34.5175	40.691	49.689	0	0	1.39948	207.088	-677.069	250	318.983	0	26.9044	24.3108	49.083	1614205545267235	1
1354	0	0	354	1	953.353	360.874	592.478	0	0	63.0791	-14.1857	217.954	750.152	36013.8	9780.87	-217.954	34.5175	40.691	49.689	0	0	1.39948	207.088	-677.069	250	318.983	0	26.9044	24.3108	49.083	1614205545267235	1
1355	0	0	355	1	953.353	360.874	592.478	0	0	63.0791	-14.1857	217.954	750.152	36013.8	9780.87	-217.954	34.5175	40.691	49.689	0	0	1.39948	207.088	-677.069	250	318.983	0	26.9044	24.3108	49.083	1614205545267235	1
1356	0	0	356	1	953.353	360.874	592.478	0	0	63.0791	-14.1857	217.954	750.152	36013.8	9780.87	-217.954	34.5175	40.691	49.689	0	0	1.39948	207.088	-677.069	250	318.983	0	26.9044	24.3108	49.083	1614205545267235	1
1357	0	0	357	1	953.353	360.874	592.478	0	0	63.0791	-14.1857	217.954	750.152	36013.8	9780.87	-217.954	34.5175	40.691	49.689	0	0	1.39948	207.088	-677.069	250	318.983	0	26.9044	24.3108	49.083	1614205545267235	1
1358	0	0	358	1	953.353	360.874	592.478	0	0	63.0791	-14.1857	217.954	750.152	36013.8	9780.87	-217.954	34.5175	40.691	49.689	0	0	1.39948	207.088	-677.069	250	318.983	0	26.9044	24.3108	49.083	1614205545267235	1
1359	0	0	359	1	953.353	360.874	592.478	0	0	63.0791	-14.1857	217.954	750.152	36013.8	9780.87	-217.954	34.5175	40.691	49.689	0	0	1.39948	207.088	-677.069	250	318.983	0	26.9044	24.3108	49.083	1614205545267235	1
1360	0	0	360	1	953.353	360.874	592.478	0	0	63.0791	-14.1857	217.954	750.152	36013.8	9780.87	-217.954	34.5175	40.691	49.689	0	0	1.39948	207.088	-677.069	250	318.983	0	26.9044	24.3108	49.083	1614205545267235	1
1361	0	0	361	1	953.353	360.874	592.478	0	0	63.0791	-14.1857	217.954	750.152	36013.8	9780.87	-217.954	34.5175	40.691	49.689	0	0	1.39948	207.088	-677.069	250	318.983	0	26.9044	24.3108	49.083	1614205545267235	1
1367	0	0	367	1	943.169	349.555	593.614	0	0	60.0056	-3.263	89.7386	671.008	35917.3	9969.26	-89.7386	30.9521	43.785	49.2512	0	0	1.41572	215.328	-682.245	250	309.352	0	28.6712	27.4853	56.3662	1614205545387301	1
1370	0	0	370	1	1010.24	470.911	539.329	0	0	27.1684	51.0955	175.524	931.184	35850.4	9914.9	-175.524	42.9677	42.8861	48.9707	0	0	1.74733	173.358	-663.325	250	364.302	0	22.3878	20.2142	40.4184	1614205545447334	1
1371	0	0	371	1	1023.22	483.592	539.623	0	0	5.10215	20.9234	227.753	1053.73	35872.5	9845.42	-227.753	49.0169	40.8083	48.1101	0	0	1.34177	190.425	-667.24	250	383.37	0	19.602	17.5205	36.0229	1614205545467344	1
1372	0	0	372	1	1209.21	432.007	777.208	0	0	68.4696	19.576	117.366	1114.21	35908.8	9846.76	-117.366	51.2624	40.8149	46.7888	0	0	1.30795	181.388	-667.946	250	395.773	0	18.1573	17.0071	34.6967	1614205545487355	1
1373	0	0	373	1	1152.03	520.997	631.03	0	0	-22.2961	-9.17535	185.91	1157.95	35899.9	9875.52	-185.91	53.8409	39.5304	46.6158	0	0	0.987832	193.586	-672.257	250	450.583	0	17.9818	16.1252	32.419	1614205545507366	1
1374	0	0	374	1	1057.83	473.015	584.815	0	0	-2.266	-38.7972	210.827	1032.65	35879.9	9805.48	-210.827	47.9477	39.6549	47.1644	0	0	0.637103	161.452	-652.459	250	315.624	0	19.9392	17.7622	36.0302	1614205545527377	1
1375	0	0	375	1	1160.97	573.091	587.882	0	0	21.3887	-16.037	122.962	988.585	35856.2	9882.38	-122.962	45.6289	40.4858	46.5593	0	0	1.00397	153.252	-650.563	250	338.151	0	20.3136	18.9027	38.3344	1614205545547388	1
1376	0	0	376	1	1196.87	539.157	657.712	0	0	56.2611	-29.4218	127.895	1063.42	35821.3	9895.76	-127.895	48.8477	39.79	47.4143	0	0	0.612179	149.474	-650.17	250	320.028	0	19.1144	17.7541	36.0691	1614205545567399	1
1377	0	0	377	1	1028.95	493.925	535.022	0	0	48.9556	4.95872	166.474	1137.34	35828.6	9861.38	-166.474	52.1487	39.7468	46.8166	0	0	1.19319	150.956	-648.616	250	351.242	0	18.2476	16.6881	33.4916	1614205545587410	1
1378	0	0	378	1	1153.83	517.906	635.929	0	0	83.2105	-22.5779	149.87	1216.08	35894.1	9888.92	-149.87	55.6714	40.5403	46.6158	0	0	0.634375	119.861	-636.035	250	352.231	0	17.2138	15.779	31.9991	1614205545607421	1
1379	0	0	379	1	1084.78	459.736	625.039	0	0	87.0754	70.0291	99.696	1054.67	35890.2	9895.97	-99.696	48.903	41.7511	46.0305	0	0	1.56302	177.314	-662.709	250	341.437	0	18.6788	17.6407	36.3591	1614205545627432	1
1380	0	0	380	1	1030.75	442.649	588.1	0	0	49.57	49.9084	165.23	1087.74	35927.7	9916.09	-165.23	50.0486	39.8523	46.019	0	0	1.41586	163.035	-654.975	250	392.977	0	18.8716	17.1608	34.6508	1614205545647443	1
1381	0	0	381	1	886.67	418.42	468.25	0	0	43.9516	7.62351	254.295	882.732	36033	9958.38	-254.295	41.1388	39.0587	47.383	0	0	0.769469	153.456	-648.124	250	298.571	0	22.1327	20.1401	43.3327	1614205545667453	1
1382	0	0	382	1	941.214	361.125	580.089	0	0	8.17256	3.47561	106.163	825.841	35969.1	9962.52	-106.163	38.3065	39.617	44.9692	0	0	1.06227	127.923	-634.024	250	255.114	0	23.2977	21.8377	44.4745	1614205545687464	1
1383	0	0	383	1	771.882	263.335	508.547	0	0	8.77658	20.8383	94.4378	697.01	35968.5	9945.16	-94.4378	32.4035	40.6027	46.6498	0	0	1.09322	167.888	-651.89	250	292.45	0	27.2129	25.6328	52.378	1614205545707475	1
1384	0	0	384	1	850.237	496.838	353.399	0	0	17.6813	-30.2897	204.436	738.42	35959.6	9996.29	-204.436	34.0916	39.9326	44.7368	0	0	0.860267	182.683	-654.832	250	287.751	0	26.8848	24.1141	48.1648	1614205545727486	1
1385	0	0	385	1	839.136	366.722	472.414	0	0	12.8927	9.24303	162.197	866.332	35964.4	9956.76	-162.197	39.9444	39.4988	44.7088	0	0	0.913744	164.259	-652.409	250	340.866	0	23.136	21.0231	42.0157	1614205545747497	1
1386	0	0	386	1	884.374	480.143	404.231	0	0	51.1742	12.856	86.2206	633.775	35926.1	9953.14	-86.2206	29.2899	41.3447	44.7014	0	0	0.727356	174.02	-654.77	250	204.136	0	28.9639	27.8538	57.6932	1614205545767508	1
1387	0	0	387	1	840.862	402.155	438.707	0	0	40.7389	-46.1707	138.903	690.471	35936.5	10012.2	-138.903	31.7575	40.5436	45.5945	0	0	0.33159	170.667	-653.741	250	205.062	0	28.3484	26.1978	52.8252	1614205545787519	1
1388	0	0	388	1	682.293	277.596	404.697	0	0	-36.5813	-4.16677	294.481	622.624	36013.8	9870.51	-294.481	30.0878	38.9866	46.0533	0	0	0.577864	153.238	-647.487	250	239.409	0	28.7117	26.5188	61.9521	1614205545807530	1
1389	0	0	389	1	733.788	286.843	446.945	0	0	-1.47471	-25.3938	150.152	626.732	35978.7	9891.73	-150.152	28.99	36.4357	42.9534	0	0	0.534848	199.136	-653.86	250	279.519	0	30.3642	27.575	55.0081	1614205545827541	1
1390	0	0	390	1	810.288	396.561	413.727	0	0	64.5668	27.3746	131.485	617.703	35912.7	9938.63	-131.485	28.3952	40.7789	44.7175	0	0	0.66596	171.502	-652.068	250	233.931	0	31.1223	28.9477	58.2754	1614205545847551	1
1391	0	0	391	1	944.014	378.38	565.634	0	0	1.18227	72.9264	179.526	891.511	35976.1	9893.07	-179.526	41.472	38.3648	45.5483	0	0	1.23664	196.957	-664.58	250	322.661	0	22.4849	20.155	40.2129	1614205545867562	1
1392	0	0	392	1	981.641	457.44	524.202	0	0	64.6927	-10.3573	164.896	941.359	36012.2	9876.7	-164.896	43.0956	39.0441	45.8129	0	0	0.724803	138.856	-642.473	250	304.208	0	21.4989	19.6468	39.3263	1614205545887573	1
1393	0	0	393	1	1008.35	401.336	607.017	0	0	73.3272	22.78	128.013	1113.06	35903.9	9843.56	-128.013	51.1449	37.2316	42.688	0	0	0.906021	168.046	-650.723	250	378.073	0	17.7222	16.4684	33.5672	1614205545907584	1
1394	0	0	394	1	1007.46	554.235	453.225	0	0	15.6687	56.3418	71.1282	1006.2	35861.9	9909.66	-71.1282	47.0219	38.9371	45.0811	0	0	1.41996	187.325	-660.137	250	353.305	0	18.5679	17.738	37.0769	1614205545927595	1
1396	0	0	396	1	1373.52	733.485	640.036	0	0	18.285	-28.6213	169.403	1377.36	35859.3	9894.96	-169.403	63.4156	39.0913	44.1347	0	0	0.753363	208.347	-674.803	250	469.891	0	15.2303	13.7898	28.0619	1614205545967617	1
1397	0	0	397	1	1042.51	484.792	557.72	0	0	71.3763	-26.0916	139.347	988.382	35905.9	9892.43	-139.347	45.3023	39.2107	45.5219	0	0	0.674414	158.92	-654.101	250	358.085	0	20.3596	18.7938	38.0373	1614205545987628	1
1398	0	0	398	1	1186.73	599.185	587.544	0	0	1.06178	52.671	175.123	1133.74	35876.5	9913.33	-175.123	52.5871	38.4561	44.3108	0	0	1.63059	197.464	-667.311	250	475.904	0	18.0534	16.172	32.6584	1614205546007639	1
1399	0	0	399	1	1265.87	497.553	768.313	0	0	73.1618	-25.6426	149.264	1122.51	35904.1	9891.98	-149.264	51.4064	37.7491	43.9647	0	0	1.05378	208.49	-672.998	250	386.451	0	18.0124	16.5278	33.5262	1614205546027650	1
1400	0	0	400	1	1052.26	365.978	686.285	0	0	48.9884	61.7472	136.096	1064.32	35928.3	9904.25	-136.096	49.1594	37.9676	45.7661	0	0	1.21988	140.168	-639.739	250	333.323	0	18.8122	17.3335	35.1439	1614205546047660	1
1401	0	0	401	1	1341.18	600.193	740.985	0	0	-45.7939	15.1695	225.792	1295.25	36023.1	9851.17	-225.792	61.0927	37.2062	46.7272	0	0	1.37391	223	-685.208	250	491.153	0	15.8142	14.0629	29.3152	1614205546067671	1
1402	0	0	402	1	1085.99	479.299	606.691	0	0	-39.9232	29.3946	194.114	1196.52	36017.2	9836.95	-194.114	56.073	37.8393	44.751	0	0	1.22624	185.143	-659.534	250	416.425	0	17.093	15.2212	30.8363	1614205546087682	1
1403	0	0	403	1	1189.45	456.019	733.432	0	0	53.5155	35.4935	149.873	1112.68	35923.7	9830.85	-149.873	51.1391	39.5538	45.8368	0	0	0.969973	188.975	-664.386	250	365.396	0	18.3625	16.8534	34.1009	1614205546107693	1
1404	0	0	404	1	1002.76	385.397	617.359	0	0	43.9927	41.2411	66.0514	829.99	35833.6	9825.1	-66.0514	38.5758	38.6661	46.0229	0	0	1.24725	191.349	-659.205	250	298.925	0	22.0313	21.2848	44.3961	1614205546127704	1
1405	0	0	405	1	924.453	398.935	525.518	0	0	24.3471	63.8397	161.799	948.661	35952.9	9902.16	-161.799	43.8816	36.9724	46.1501	0	0	1.32275	179.149	-657.187	250	297.586	0	21.105	19.0798	38.3223	1614205546147715	1
1409	0	0	409	1	870.741	386.225	484.516	0	0	-43.0029	21.1734	205.149	819.921	35920.6	9845.17	-205.149	38.4934	39.3182	46.9323	0	0	1.33435	205.21	-676.843	250	360.438	0	24.337	21.7062	43.5391	1614205546227759	1
1410	0	0	410	1	950.685	468.155	482.53	0	0	-15.2131	-10.8971	190.928	869.405	35892.8	9877.24	-190.928	40.3575	37.323	45.2575	0	0	0.839476	191.673	-662.725	250	340.915	0	22.9314	20.5142	40.9608	1614205546247769	1
1416	0	0	416	1	742.497	371.026	371.471	0	0	33.6107	6.91827	149.389	674.134	35844	9859.42	-149.389	30.9928	39.6128	45.8562	0	0	0.781305	151.313	-646.145	250	244.61	0	29.0994	26.8219	53.1891	1614205546367835	1
1417	0	0	417	1	1061.06	554.679	506.383	0	0	-31.2391	21.3466	369.031	844.709	35908.8	9745.33	-369.031	42.7174	37.9762	46.4866	0	0	1.55661	183.917	-662.297	250	384.166	0	19.2768	19.1623	58.2344	1614205546387846	1
1418	0	0	418	1	1113.14	510.77	602.367	0	0	52.5262	36.0235	162.964	849.779	35924.7	9830.32	-162.964	39.0331	38.6332	45.0207	0	0	1.08336	210.603	-669.173	250	306.232	0	23.3698	21.3248	42.6699	1614205546407857	1
1419	0	0	419	1	806.212	457.312	348.9	0	0	-33.1386	71.3457	354.311	777.704	35910.7	9695.33	-354.311	39.0911	37.5047	45.0965	0	0	1.41113	174.459	-655.24	250	325.013	0	21.0638	20.543	58.3673	1614205546427868	1
1420	0	0	420	1	1156.98	489.259	667.726	0	0	-8.45823	40.5754	144.4	902.133	35886.1	9825.77	-144.4	41.9419	37.6674	43.023	0	0	1.37361	209.562	-665.998	250	319.831	0	21.6899	19.7498	39.8231	1614205546447878	1
1421	0	0	421	1	1223.33	437.476	785.857	0	0	18.3913	31.1958	267.82	959.482	35958.9	9835.14	-267.82	45.1691	37.0769	44.9915	0	0	1.24329	216.309	-674.152	250	375.602	0	19.8918	18.0275	39.9875	1614205546467889	1
1422	0	0	422	1	1100.39	518.15	582.243	0	0	-20.1408	45.8109	242.61	936.653	35997.4	9820.53	-242.61	44.1111	36.4818	44.2137	0	0	1.5206	184.128	-654.602	250	351.031	0	20.6271	18.3999	38.9876	1614205546487900	1
1423	0	0	423	1	1073.88	489.176	584.701	0	0	9.31374	-12.3251	230.512	669.514	35967.9	9779.01	-230.512	31.1191	37.1903	44.925	0	0	1.00344	179.101	-653.385	250	232.281	0	28.6181	25.6826	52.6609	1614205546507911	1
1424	0	0	424	1	808.702	383.218	425.484	0	0	77.1053	25.987	29.5079	618.94	36199.1	9641.03	-29.5079	28.8376	36.7917	44.0907	0	0	1.54303	145.887	-635.982	250	274.166	0	27.0749	26.7571	58.961	1614205546527922	1
1425	0	0	425	1	978.086	477.364	500.721	0	0	33.189	9.31716	176.952	569.486	35944.1	9857.02	-176.952	26.166	37.304	44.437	0	0	1.0837	201.528	-663.247	250	233.433	0	33.6986	30.6232	60.3119	1614205546547933	1
1426	0	0	426	1	736.195	332.021	404.174	0	0	13.0368	32.3157	127.801	638.095	35964.2	9834.03	-127.801	29.5504	35.607	42.6538	0	0	0.905208	176.703	-648.709	250	250.332	0	29.2195	26.8987	53.9378	1614205546567944	1
1430	0	0	430	1	844.931	294.384	550.548	0	0	14.1256	38.2345	199.804	504.075	36062.8	9828.11	-199.804	23.3135	38.295	45.4196	0	0	1.34564	209.536	-665.631	250	233.688	0	38.1432	34.0609	67.4089	1614205546647987	1
1431	0	0	431	1	787.457	292.993	494.464	0	0	38.6812	13.6223	221.391	486.534	36038.2	9852.72	-221.391	22.4629	37.6793	43.8461	0	0	1.08013	159.52	-643.241	250	225.208	0	38.571	34.8502	69.9274	1614205546667998	1
1434	0	0	434	1	836.682	356.17	480.512	0	0	-35.4615	49.9472	162.191	731.705	35913.1	9916.05	-162.191	34.286	37.6602	42.8477	0	0	1.1314	197.154	-659.519	250	308.529	0	26.2656	23.6791	47.4391	1614205546728031	1
1435	0	0	435	1	1070.6	545.97	524.631	0	0	302.045	-59.3928	290.367	720.206	35974.2	9826.07	-290.367	36.5469	38.9831	47.5675	0	0	1.51831	249.889	-688.767	250	448.122	0	25.2723	22.3511	53.0402	1614205546748042	1
1436	0	0	436	1	887.188	391.067	496.121	0	0	22.6731	16.1201	181.161	837.643	35854.9	9850.22	-181.161	38.5666	37.8241	44.144	0	0	1.31378	151.833	-643.147	250	245.816	0	23.6521	21.3872	42.5144	1614205546768053	1
1445	0	0	445	1	1060.7	386.844	673.852	0	0	74.8149	59.0915	-20.812	599.015	36101.8	9807.25	20.812	28.3264	37.3525	44.756	0	0	1.13122	205.103	-664.467	250	245.745	0	25.9302	26.2359	66.0185	1614205546948151	1
1446	0	0	446	1	866.44	431.807	434.633	0	0	146.412	-1.39444	156.846	625.588	36129.8	9867.74	-156.846	28.7483	35.1029	43.6356	0	0	0.853307	191.842	-653.136	250	267.204	0	30.3401	27.6951	54.9784	1614205546968162	1
1448	0	0	448	1	824.045	429.674	394.371	0	0	150.886	70.5574	73.1804	598.618	36125.4	9895.44	-73.1804	27.9736	35.2151	42.9242	0	0	1.12022	192.935	-653.445	250	246.467	0	29.0751	27.8677	57.3888	1614205547008184	1
1453	0	0	453	1	692.583	376.024	316.559	0	0	19.4605	32.0004	216.257	456.02	36057.5	9834.34	-216.257	21.1136	33.1687	40.9834	0	0	0.650857	135.817	-620.718	250	182.993	0	39.4687	35.2473	70.9144	1614205547108238	1
1456	0	0	456	1	608.651	277.694	330.957	0	0	-18.9885	52.7116	188.883	367.234	35896.6	9913.29	-188.883	17.1289	37.1904	44.0136	0	0	1.26369	191.45	-654.415	250	239.849	0	50.7595	45.2383	88.9903	1614205547168271	1
1457	0	0	457	1	633.147	285.71	347.437	0	0	24.5853	-3.80785	124.061	441.22	35853	9969.81	-124.061	20.3552	35.3909	41.7922	0	0	0.666418	183.477	-645.692	250	204.621	0	40.9506	38.1094	75.9044	1614205547188282	1
1458	0	0	458	1	598.313	285.341	312.971	0	0	51.3828	-28.5554	121.064	494.244	35925.9	9894.9	-121.064	22.7294	34.0934	41.7166	0	0	0.413041	145.601	-624.835	250	198.09	0	36.4342	33.9742	68.0438	1614205547208292	1
1463	0	0	463	1	643.886	261.63	382.256	0	0	101.201	72.9495	36.2678	543.481	35876.1	9893.05	-36.2678	25.4506	34.6564	40.7684	0	0	0.791846	129.497	-621.114	250	194.915	0	29.8161	29.274	63.6761	1614205547308347	1
1467	0	0	467	1	809.83	373.476	436.354	0	0	25.8779	-16.6757	77.2436	691.953	35851.7	9883.02	-77.2436	32.0786	35.0453	42.1111	0	0	0.904405	139.342	-627.105	250	229.257	0	25.6085	24.5591	50.4357	1614205547388391	1
1468	0	0	468	1	780.476	316.515	463.962	0	0	136.903	63.9676	141.812	672.993	35940	9902.03	-141.812	31.0998	35.8332	41.4345	0	0	1.43565	175.19	-646.674	250	237.094	0	27.7714	25.525	51.2255	1614205547408401	1
1469	0	0	469	1	1068.52	489.031	579.489	0	0	15.5132	-33.5467	114.169	1187.63	35862.1	9899.89	-114.169	54.9452	34.4625	39.768	0	0	0.700263	152.126	-638.196	250	322.471	0	16.1466	15.019	30.989	1614205547428412	1
1470	0	0	470	1	1002.37	424.566	577.808	0	0	36.4476	-37.6834	79.2653	1048.63	35841.2	9904.02	-79.2653	48.5466	34.3227	40.3375	0	0	0.45616	161.319	-640.497	250	358.427	0	17.3707	16.6157	34.6539	1614205547448423	1
1472	0	0	472	1	913.278	355.18	558.098	0	0	68.1785	3.23162	76.7806	707.958	35809.4	9863.11	-76.7806	32.6955	36.0728	40.5116	0	0	0.988713	182.311	-646.232	250	239.204	0	24.8037	24.0018	49.7232	1614205547488445	1
1475	0	0	475	1	1262.01	609.052	652.958	0	0	-22.593	68.3872	158.583	1274.87	35900.2	9897.61	-158.583	59.6598	34.0007	40.29	0	0	1.77764	152.822	-638.374	250	332.556	0	15.496	13.9761	28.4893	1614205547548478	1
1476	0	0	476	1	958.878	306.847	652.031	0	0	19.6468	65.1596	123.313	1142.09	35858	9900.84	-123.313	53.0736	33.2529	39.0131	0	0	1.41837	157.994	-636.044	250	315.073	0	16.5919	15.3358	31.4102	1614205547568489	1
1477	0	0	477	1	932.247	379.113	553.134	0	0	40.7556	17.3591	193.736	1152.49	35836.8	9848.98	-193.736	52.971	32.7059	40.4065	0	0	0.987789	128.99	-623.613	250	367.168	0	16.951	15.2919	30.9313	1614205547588500	1
1478	0	0	478	1	820.971	360.322	460.65	0	0	20.2995	-12.529	94.2748	701.944	35857.3	9878.87	-94.2748	32.5138	34.9228	42.659	0	0	0.780905	136.046	-627.183	250	237.607	0	25.9187	24.5117	49.6437	1614205547608510	1
1479	0	0	479	1	1093	509.015	583.98	0	0	133.914	-16.6254	187.105	818.503	36042.7	9882.97	-187.105	37.5649	36.0658	42.6738	0	0	0.807687	187.117	-656.181	250	280.301	0	23.7876	21.4836	42.9306	1614205547628521	1
1480	0	0	480	1	952.819	403.24	549.579	0	0	30.8238	24.9737	157.909	904.891	35846.8	9841.37	-157.909	41.6414	35.1912	39.9671	0	0	1.02313	168.182	-641.977	250	273.624	0	21.1601	19.3504	38.8782	1614205547648532	1
1481	0	0	481	1	1048.7	421.102	627.595	0	0	30.0307	45.9106	69.6597	763.333	35947.2	9920.09	-69.6597	35.5447	34.3951	41.8885	0	0	1.29857	175.483	-645.599	250	264.798	0	23.0173	22.0226	45.7618	1614205547668543	1
1482	0	0	482	1	903.176	375.298	527.878	0	0	-1.04834	-7.97696	75.6894	896.181	35878.6	9874.32	-75.6894	41.7741	33.7586	41.4563	0	0	1.01172	166.479	-639.682	250	291.321	0	20.0884	19.134	39.3047	1614205547688554	1
1483	0	0	483	1	943.149	395.836	547.313	0	0	32.5792	-22.9396	93.1068	804.751	35845	9889.28	-93.1068	37.2075	36.4424	41.5129	0	0	0.84233	144.941	-634.177	250	271.484	0	22.7064	21.61	44.4311	1614205547708565	1
1484	0	0	484	1	1294.08	560.381	733.699	0	0	47.9924	17.4014	132.738	1385.69	35929.3	9848.94	-132.738	63.7289	35.0511	41.2387	0	0	1.03979	136.548	-633.096	250	376.356	0	14.4011	13.3422	27.3776	1614205547728576	1
1485	0	0	485	1	1195.91	524.293	671.621	0	0	28.9352	17.9269	200.67	998.478	36048	9848.41	-200.67	46.0013	37.5458	42.3202	0	0	1.24258	197.824	-666.232	250	366.58	0	19.9166	17.9498	36.0064	1614205547748587	1
1486	0	0	486	1	865.461	347.504	517.957	0	0	2.38211	-18.7903	101.853	641.941	36074.5	9885.13	-101.853	29.8136	34.431	42.3474	0	0	0.820564	151.798	-632.514	250	241.313	0	28.3116	26.4394	53.421	1614205547768598	1
1491	0	0	491	1	1094.84	449.787	645.053	0	0	68.7422	9.49693	168.274	939.898	36008.2	9856.84	-168.274	43.0394	35.975	41.7678	0	0	0.792681	152.552	-638.211	250	288.57	0	20.8225	18.999	38.0696	1614205547868652	1
1497	0	0	497	1	993.494	357.075	636.419	0	0	61.0456	-18.3522	128.673	952.712	35916.2	9884.69	-128.673	43.7354	33.4775	41.6011	0	0	0.875053	159.471	-640.071	250	309.368	0	19.9849	18.5302	37.5253	1614205547988717	1
1498	0	0	498	1	902.251	325.639	576.611	0	0	20.9967	-41.0304	168.417	735.248	35956.3	9907.37	-168.417	33.8557	33.2088	40.3407	0	0	0.690995	171.032	-640.695	250	231.8	0	25.5277	23.0308	46.2284	1614205548008728	1
1499	0	0	499	1	854.267	396.927	457.34	0	0	58.3982	58.0254	113.77	803.801	36018.5	9907.97	-113.77	37.1768	34.487	41.3307	0	0	1.14532	147.932	-633.192	250	236.482	0	22.956	21.4232	43.5693	1614205548028739	1
1500	0	0	500	1	961.31	379.498	581.813	0	0	-26.8156	-23.7897	242.82	874.066	36004.1	9890.13	-242.82	41.1636	31.7565	39.9316	0	0	0.818943	127.152	-617.699	250	297.191	0	20.9373	18.702	39.9195	1614205548048750	1
1501	0	0	501	1	998.053	354.817	643.237	0	0	60.6307	33.1502	136.912	968.256	35916.6	9833.19	-136.912	44.5182	33.2679	39.0721	0	0	0.984127	153.727	-631.083	250	286.239	0	19.4206	17.9362	36.4134	1614205548068761	1
1502	0	0	502	1	789.566	413.218	376.347	0	0	28.0733	50.8916	208.147	799.736	35949.2	9915.11	-208.147	36.9878	35.4276	40.8791	0	0	1.09557	158.225	-639.748	250	194.826	0	23.8257	21.3427	42.9691	1614205548088772	1
1504	0	0	504	1	911.112	419.507	491.605	0	0	-11.0234	58.269	121.288	815.646	36087.9	9907.73	-121.288	38.1272	33.3662	38.1337	0	0	0.898692	181.8	-639.493	250	217.782	0	22.2457	20.4878	41.7533	1614205548128794	1
1505	0	0	505	1	644.799	369.892	274.907	0	0	-48.4224	-16.4495	292.456	620.725	36025.7	9882.79	-292.456	30.0918	33.5169	38.5894	0	0	0.70643	154.982	-629.305	250	254.789	0	27.0628	24.8767	57.7696	1614205548148805	1
1506	0	0	506	1	719.998	321.844	398.154	0	0	22.1987	-31.7889	180.958	664.449	35955.1	9898.13	-180.958	30.5832	31.0047	38.2573	0	0	0.318979	134.368	-616.274	250	222.196	0	27.3742	24.5984	49.2137	1614205548168816	1
1507	0	0	507	1	862.691	475.653	387.038	0	0	-14.4952	83.1671	242.402	795.817	35991.8	9882.83	-242.402	37.5976	32.0189	37.1242	0	0	1.0057	201.089	-643.943	250	262.495	0	22.5199	20.206	42.29	1614205548188826	1
1508	0	0	508	1	582.01	310.596	271.414	0	0	-13.5803	64.3869	219.444	545.423	35990.8	9901.61	-219.444	25.541	32.5429	40.096	0	0	0.741146	172.703	-632.045	250	189.728	0	32.9386	29.2412	59.3058	1614205548208837	1
1509	0	0	509	1	813.681	442.944	370.736	0	0	-7.22714	1.97476	238.567	728.488	36084.1	9864.37	-238.567	34.067	31.5186	37.3023	0	0	0.7215	141.221	-617.507	250	216.881	0	24.5765	22.0177	45.912	1614205548228848	1
1510	0	0	510	1	1000.6	519.292	481.312	0	0	35.9006	72.4938	133.155	756.907	36140.7	9893.51	-133.155	35.0859	34.0096	39.6194	0	0	1.07717	169.135	-640.335	250	258.424	0	24.2286	22.4227	45.1794	1614205548248859	1
1512	0	0	512	1	802.617	389.981	412.636	0	0	46.2045	69.3816	214.139	674.384	36130.4	9896.62	-214.139	31.2222	33.7872	39.8549	0	0	0.38839	184.873	-643.743	250	229.589	0	27.2572	24.5417	49.3939	1614205548288881	1
1513	0	0	513	1	769.383	447.91	321.473	0	0	15.8256	6.86354	245.388	708.907	36061.1	9859.48	-245.388	33.0641	32.9971	38.8304	0	0	0.532999	146.353	-626.737	250	244.35	0	25.472	22.9648	48.341	1614205548308892	1
1514	0	0	514	1	719.221	366.307	352.913	0	0	-41.5448	-26.265	173.202	505.067	36118.5	9892.61	-173.202	23.6235	34.8117	38.891	0	0	0.422224	147.126	-625.833	250	164.693	0	35.8643	32.3294	64.1531	1614205548328903	1
1515	0	0	515	1	715.031	325.426	389.605	0	0	11.3105	43.027	206.759	664.714	36065.6	9922.97	-206.759	30.8018	35.7567	40.707	0	0	0.541551	206.127	-657.083	250	246.5	0	28.3642	25.2812	50.5712	1614205548348914	1
1518	0	0	518	1	868.676	501.67	367.006	0	0	10.5032	62.5966	263.74	592.006	36066.4	9903.4	-263.74	27.9381	35.4107	40.9407	0	0	0.754645	144.707	-628.156	250	175.358	0	30.2264	27.2572	59.266	1614205548408946	1
1519	0	0	519	1	901.36	466.198	435.162	0	0	4.45312	21.0525	188.021	795.946	36072.5	9944.95	-188.021	36.7988	34.9629	38.7383	0	0	1.10101	190.511	-647.355	250	300.546	0	23.8131	21.3572	42.591	1614205548428957	1
1520	0	0	520	1	947.212	572.021	375.191	0	0	34.7001	63.3605	284.722	904.252	35942.6	9902.64	-284.722	42.9196	34.4819	39.5447	0	0	1.03263	126.178	-620.485	250	257.654	0	19.8057	18.1926	41.429	1614205548448968	1
1521	0	0	521	1	873.63	389.008	484.623	0	0	73.6284	61.0285	182.372	723.638	36103	9904.97	-182.372	33.2897	35.4857	40.6464	0	0	0.880088	149.034	-632.949	250	225.414	0	26.1775	23.6445	47.0844	1614205548468979	1
1522	0	0	522	1	707.868	410.141	297.727	0	0	10.1975	36.7408	211.699	683.545	35967.1	9929.26	-211.699	31.6884	36.6593	39.3621	0	0	0.70416	163.978	-638.133	250	231.158	0	27.5861	24.6516	49.3319	1614205548488990	1
1523	0	0	523	1	868.28	423	445.28	0	0	75.747	55.2703	164.742	686.287	36001.2	9910.73	-164.742	31.5455	35.0212	37.7652	0	0	0.229305	169.668	-638.512	250	185.965	0	26.9038	24.511	49.0453	1614205548509001	1
1524	0	0	524	1	884.341	515.663	368.678	0	0	35.8629	-9.53925	194.577	907.127	36041.1	9875.88	-194.577	41.6914	35.171	39.0409	0	0	0.699841	177.69	-644.072	250	290.603	0	21.1285	19.1373	38.2705	1614205548529012	1
1526	0	0	526	1	799.769	404.238	395.531	0	0	-5.79987	62.8005	145.094	813.53	35983.1	9903.2	-145.094	37.9031	33.988	39.2489	0	0	0.955646	141.28	-625.383	250	237.956	0	22.9258	20.8275	42.0066	1614205548569033	1
1527	0	0	527	1	810.957	409.74	401.217	0	0	-11.3846	62.6569	196.672	794.012	35889	9803.68	-196.672	37.0272	32.7807	38.4588	0	0	1.00621	135.892	-621.996	250	226.301	0	23.3977	20.8806	41.7533	1614205548589044	1
1533	0	0	533	1	658.872	293.874	364.999	0	0	1.9175	109.046	231.078	451.239	35975.3	9856.95	-231.078	21.2709	33.1289	36.1549	0	0	0.336277	162.603	-627.42	250	218.7	0	38.3028	34.5013	69.3775	1614205548709110	1
1534	0	0	534	1	623.116	317.443	305.673	0	0	5.67326	101.486	220.893	563.025	36071.3	9864.51	-220.893	26.4166	31.7551	37.4525	0	0	0.464416	177.412	-631.926	250	192.117	0	31.2746	28.064	56.3269	1614205548729121	1
1536	0	0	536	1	675.691	387.571	288.12	0	0	54.6403	21.8851	269.908	597.467	36022.3	9844.46	-269.908	28.012	31.8959	37.7935	0	0	0.0405352	136.781	-618.393	250	223.259	0	28.5833	26.172	57.8628	1614205548769142	1
1537	0	0	537	1	546.671	331.076	215.596	0	0	-1.35254	49.4641	117.574	587.872	36078.3	9916.54	-117.574	27.3944	32.2919	36.3095	0	0	0.42143	167.98	-627.773	250	229.553	0	29.4616	27.231	55.3171	1614205548789153	1
1538	0	0	538	1	577.102	330.467	246.635	0	0	106.242	72.9615	117.633	323.454	36070.3	9893.04	-117.633	14.9754	33.4845	36.9061	0	0	0.0599454	206.257	-645.929	250	209.556	0	52.1596	48.7195	97.7428	1614205548809164	1
1539	0	0	539	1	554.75	306.586	248.164	0	0	-3.26389	38.0979	284.347	370.71	35980.5	9828.24	-284.347	17.6737	33.3461	38.2471	0	0	0.17515	199.689	-647.91	250	226.771	0	44.5288	40.5703	91.9725	1614205548829175	1
1541	0	0	541	1	647.199	333.871	313.328	0	0	-11.9794	22.0387	174.51	533.461	35989.2	9844.3	-174.51	24.7513	33.3768	37.847	0	0	0.432292	188.647	-640.804	250	216.849	0	33.8421	30.4735	60.2665	1614205548869197	1
1571	0	0	571	1	634.744	313.972	320.772	0	0	19.5062	25.7686	229.887	478.534	35858.1	9940.23	-229.887	22.2163	31.906	37.0942	0	0	0.715674	142.886	-617.995	250	190.371	0	36.4641	32.682	66.7999	1614205549469524	1
1574	0	0	574	1	572.104	294.944	277.16	0	0	-42.6239	25.7059	195.19	492.227	35920.2	9940.29	-195.19	23.0854	31.8077	37.485	0	0	0.486807	165.091	-627.115	250	199.657	0	35.8038	31.9296	63.4639	1614205549529557	1
1575	0	0	575	1	525.671	265.946	259.725	0	0	66.3855	0.496917	173.174	454.79	35811.2	9865.84	-173.174	20.8215	33.5021	36.2409	0	0	0.540226	132.623	-613.222	250	170.948	0	38.9299	35.7297	70.0432	1614205549549567	1
1581	0	0	581	1	508.569	268.563	240.005	0	0	7.89129	30.2437	123.936	266.436	35869.7	9935.76	-123.936	12.3548	33.6	36.7005	0	0	0.473889	130.506	-607.788	250	141.838	0	63.2599	58.6274	117.25	1614205549669633	1
1605	0	0	605	1	583.982	289.41	294.572	0	0	-179.061	132.079	221.113	339.546	35957	9933.58	-221.113	17.6478	31.2968	35.7034	0	0	1.00484	161.82	-617.729	250	188.047	0	47.7918	40.9322	82.0052	1614205550249949	1
1610	0	0	610	1	757.041	360.771	396.27	0	0	30.2122	19.3216	128.818	663.133	35847.4	10046.3	-128.818	30.5835	30.1797	36.043	0	0	0.800307	126.351	-608.686	250	199.054	0	26.378	24.4063	49.2319	1614205550350003	1
1681	0	0	681	1	651.338	369.985	281.354	0	0	52.1297	-20.6631	260.608	453.072	35825.5	9687.68	-260.608	21.1594	30.537	37.2138	0	0	0.596009	185.626	-631.024	250	210.248	0	36.729	33.5041	72.9862	1614205551770777	1
1718	0	0	718	1	760.729	379.745	380.984	0	0	-45.3465	44.9267	257.652	664.525	35823.3	9622.09	-257.652	31.7121	27.8288	33.8832	0	0	0.950874	139.297	-607.935	250	245.748	0	24.8269	22.2321	48.5602	1614205552511180	1
1765	0	0	765	1	851.121	250.626	600.495	0	0	69.4922	56.2415	25.5739	691.735	36206.8	9610.78	-25.5739	32.3819	29.0393	34.265	0	0	0.880974	157.163	-621.107	250	219.134	0	21.9582	21.7358	48.4418	1614205553451692	1
1771	0	0	771	1	790.828	434.729	356.099	0	0	89.5348	-5.78558	311.318	530.345	35987.4	9672.81	-311.318	25.4074	29.3939	36.3395	0	0	0.354788	194.904	-637.521	250	260.365	0	29.5159	27.6669	68.2064	1614205553571758	1
1778	0	0	778	1	778.175	420.892	357.283	0	0	8.87039	26.3553	225.375	540.154	35868.7	9740.33	-225.375	25.0998	29.6184	37.1331	0	0	0.871176	173.848	-628.009	250	194.927	0	32.1092	28.6573	58.6087	1614205553711834	1
1782	0	0	782	1	962.869	447.044	515.826	0	0	53.538	16.572	235.099	653.278	35824.1	9650.45	-235.099	30.2262	33.4127	39.2329	0	0	1.51057	219.658	-659.837	250	376.91	0	27.6783	25.0364	51.7736	1614205553791878	1
1987	0	0	987	1	599.538	284.085	315.453	0	0	-24.7107	44.7253	242.325	569.256	35802.7	9921.27	-242.325	26.8394	24.9936	30.6752	0	0	0.358827	221.779	-631.51	250	280.836	0	28.0408	24.9657	52.9407	1614205557974155	1
2001	0	0	1	1	1503.43	926.232	577.193	0	0	-66.2155	-23.3855	381.607	1407.15	35943.8	9690.41	-381.607	75.9417	51.1058	49.3576	0	0	1.36967	300.315	-754.777	250	648.473	0	11.7606	12.6495	49.0924	1614205561536095	2
2002	0	0	2	1	1503.43	926.232	577.193	0	0	-66.2155	-23.3855	381.607	1407.15	35943.8	9690.41	-381.607	75.9417	51.1058	49.3576	0	0	1.36967	300.315	-754.777	250	648.473	0	11.7606	12.6495	49.0924	1614205561536095	2
2003	0	0	3	1	1699.99	1072.02	627.973	0	0	-56.3229	-43.499	298.779	2040.7	35933.9	9710.52	-298.779	103.503	47.8972	45.3294	0	0	1.43322	282.052	-732.533	250	958.947	0	9.76538	9.0213	25.1127	1614205561556106	2
2004	0	0	4	1	1915.69	1090.39	825.307	0	0	-40.1925	-58.1614	281.419	2227.28	35917.8	9725.18	-281.419	111.518	49.351	46.4125	0	0	1.37262	318.514	-756.034	250	1034.28	0	9.46898	8.56307	22.3281	1614205561576117	2
2005	0	0	5	1	1868.27	1189.33	678.945	0	0	-33.0244	-37.2348	318.941	1967.6	35910.6	9704.25	-318.941	100.892	48.8413	49.0351	0	0	1.43604	422	-822.688	250	983.731	0	9.79346	9.32606	28.5177	1614205561596127	2
2006	0	0	6	1	1544.77	1018.82	525.952	0	0	-115.708	-52.7415	277.272	1873.68	35893.6	9719.76	-277.272	95.0292	49.2249	46.8245	0	0	2.0025	300.069	-749.855	250	853.018	0	11.0151	9.78711	25.2074	1614205561616138	2
2007	0	0	7	1	1832.56	1222.49	610.075	0	0	-44.0552	-40.212	318.672	1974.99	35921.7	9707.23	-318.672	101.354	45.9366	44.0495	0	0	1.69012	312.176	-750.895	250	977.454	0	9.55463	9.09573	27.5115	1614205561636149	2
2009	0	0	9	1	1577.34	963.999	613.339	0	0	-90.0205	-9.57654	290.065	1360.39	35967.6	9676.6	-290.065	69.1935	47.737	46.7576	0	0	1.58294	403.226	-805.33	250	669.452	0	14.0062	12.7907	34.4236	1614205561676171	2
2010	0	0	10	1	1483.8	899.128	584.673	0	0	-77.6794	0.983065	346.713	1376.02	35955.3	9666.04	-346.714	72.5453	47.5236	47.4104	0	0	2.05146	344.349	-772.054	250	676.709	0	12.405	12.4743	42.6991	1614205561696182	2
2011	0	0	11	1	1866.98	1133.53	733.451	0	0	-92.1423	-13.7282	359.951	1760.59	35969.7	9680.75	-359.951	93.9083	49.7045	48.0592	0	0	2.02716	421.307	-813.69	250	929.173	0	10.0251	10.2576	36.4614	1614205561716193	2
2014	0	0	14	1	1500.26	875.34	624.925	0	0	-48.5827	-3.97186	310.695	1319.16	35926.2	9670.99	-310.695	67.5023	48.3713	46.832	0	0	1.65168	348.101	-768.005	250	656.089	0	13.8126	13.1249	38.4338	1614205561776226	2
2015	0	0	15	1	1990.98	1250.94	740.032	0	0	-48.8548	-35.1613	271.239	2114.2	35926.5	9702.18	-271.239	105.407	46.9938	47.207	0	0	1.88279	471.547	-836.523	250	1015.8	0	9.94126	8.88949	22.5689	1614205561796236	2
2017	0	0	17	1	1567.81	996.085	571.725	0	0	-55.3879	-27.3849	331.313	1634.67	35933	9694.41	-331.313	84.7865	48.001	47.4842	0	0	1.60436	347.189	-777.765	250	821.121	0	11.0649	10.7936	34.7797	1614205561836258	2
2018	0	0	18	1	1604.05	957.076	646.972	0	0	-85.7534	-8.59584	296.102	1646.41	35963.4	9675.62	-296.102	83.9705	47.0786	45.3378	0	0	1.95341	388.639	-802.052	250	787.243	0	11.6963	10.777	29.5106	1614205561856269	2
2019	0	0	19	1	2174.56	1327.55	847.01	0	0	-37.8411	-22.7409	304.942	2384.18	35915.4	9689.76	-304.942	121.235	46.7402	44.7682	0	0	1.83132	324.225	-759.884	222.756	1122.61	0	8.4534	7.90648	22.3812	1614205561876280	2
2020	0	0	20	1	1400.46	885.925	514.54	0	0	-108.15	-49.4442	338.036	1726.01	35886.1	9716.46	-338.036	90.8509	47.4825	46.3403	0	0	1.55836	321.425	-749.84	250	909.081	0	10.429	10.1371	33.5333	1614205561896291	2
2021	0	0	21	1	1618.97	981.319	637.654	0	0	-49.7834	-36.5227	276.091	1839.58	35927.4	9703.54	-276.091	91.9729	45.6075	44.4629	0	0	1.48859	272.34	-723.04	250	870.958	0	10.9386	9.83574	25.2851	1614205561916302	2
2022	0	0	22	1	1523.39	937.16	586.23	0	0	-32.0529	-32.6927	332.001	1670.55	35909.7	9699.71	-332.001	86.4584	45.4159	44.3235	0	0	1.27254	270.351	-719.55	250	822.989	0	10.6884	10.409	33.5541	1614205561936313	2
2023	0	0	23	1	1344.16	883.852	460.308	0	0	-46.0106	-40.6718	333.204	1205.24	35923.6	9707.69	-333.204	62.5051	49.5013	47.4155	0	0	1.19402	355.529	-770.38	250	603.75	0	14.4363	14.1063	46.3045	1614205561956324	2
2024	0	0	24	1	1360.48	888.661	471.818	0	0	-67.5873	-40.4916	302.072	1585.22	35945.2	9707.51	-302.072	80.7178	46.9408	45.3863	0	0	0.9669	285.895	-728.289	250	698.267	0	11.9235	11.0513	31.4148	1614205561976335	2
2025	0	0	25	1	1624.11	1004.37	619.744	0	0	-29.6666	-58.3083	243.207	2037.1	35907.3	9725.33	-243.207	99.7668	43.9385	42.1522	0	0	0.937995	217.563	-691.545	250	893.415	0	10.501	9.13663	21.4702	1614205561996345	2
2026	0	0	26	1	1327.79	825.724	502.069	0	0	-91.0595	-75.2436	277.292	1451.79	35869	9742.26	-277.292	73.1514	45.8956	41.4777	0	0	0.750262	232.742	-693.214	250	588.285	0	13.3381	11.9348	30.4658	1614205562016356	2
2027	0	0	27	1	1469.32	887.337	581.986	0	0	-52.8604	-30.27	331.27	1452.13	35930.5	9697.29	-331.27	75.2835	46.6251	44.7541	0	0	1.16375	279.337	-719.935	250	688.447	0	12.098	11.795	37.9441	1614205562036367	2
2028	0	0	28	1	1693.19	1026.88	666.307	0	0	-51.0637	-35.1736	296.604	1658.69	35928.7	9702.19	-296.604	83.9735	48.0209	47.7784	0	0	1.95201	426.455	-809.528	250	807.048	0	11.6886	10.7893	30.1185	1614205562056378	2
2029	0	0	29	1	1386.54	757.568	628.975	0	0	-90.4521	5.85725	300.733	1208.67	35968.1	9661.16	-300.733	61.9719	45.1929	44.1668	0	0	1.67023	311.914	-740.75	250	573.259	0	14.8854	13.8148	38.7501	1614205562076389	2
2030	0	0	30	1	1267.29	737.851	529.441	0	0	-28.542	-62.3364	238.761	1449.44	35906.1	9729.36	-238.761	70.8164	43.6336	40.5217	0	0	0.911763	214.79	-676.881	250	552.838	0	14.0342	12.18	28.1135	1614205562096400	2
2031	0	0	31	1	1412.18	862.657	549.521	0	0	-50.4208	-32.5876	337.399	1323.04	35928	9699.61	-337.399	68.8698	46.0389	45.3017	0	0	1.42681	250.694	-705.767	250	649.139	0	12.9018	12.7172	42.3966	1614205562116411	2
2033	0	0	33	1	1696.17	1143.94	552.226	0	0	-39.7545	-45.066	288.581	2056.07	35917.4	9712.09	-288.581	103.406	47.0835	43.6712	0	0	1.56371	264.349	-716.142	250	907.131	0	9.83302	8.9678	23.9301	1614205562156433	2
2034	0	0	34	1	1444.73	977.244	467.49	0	0	-31.6572	-74.0685	268.127	1657.59	35909.3	9741.09	-268.127	82.2955	45.427	42.5238	0	0	0.359421	234.912	-696.879	250	736.699	0	12.0868	10.7992	26.9052	1614205562176443	2
2035	0	0	35	1	1368.51	897.005	471.501	0	0	-36.8038	-66.6629	327.063	1388.83	35914.4	9733.68	-327.063	71.6582	45.9884	43.3767	0	0	0.952144	244.655	-698.581	250	706.821	0	12.6193	12.1888	38.638	1614205562196454	2
2036	0	0	36	1	1266.44	778.411	488.03	0	0	-67.138	-18.6529	287.216	1507.36	35944.7	9685.67	-287.216	76.1322	44.1153	42.5534	0	0	1.12107	202.612	-680.337	250	642.658	0	12.5229	11.4361	30.4122	1614205562216465	2
2037	0	0	37	1	1575.16	977.145	598.017	0	0	-80.8323	-72.9361	252.641	1618.63	35958.4	9640.3	-252.641	80.2655	44.8018	43.1358	0	0	1.42617	298.537	-733.44	250	706.706	0	12.6464	11.0531	26.4651	1614205562236476	2
2038	0	0	38	1	1238.21	794.175	444.034	0	0	-32.4788	-31.8627	294.848	1423.5	35910.1	9698.88	-294.848	71.8523	45.2305	43.0745	0	0	1.28535	216.777	-689.576	250	622.56	0	13.087	12.0507	33.1655	1614205562256487	2
2039	0	0	39	1	1578.14	1029.68	548.459	0	0	-66.8123	-18.8126	339.26	1318.98	35944.4	9685.83	-339.26	68.9452	45.1963	45.0789	0	0	1.4548	311.769	-750.127	250	620.104	0	12.8168	12.6985	42.4775	1614205562276498	2
2041	0	0	41	1	1404.73	823.998	580.736	0	0	-70.6755	3.6543	319.038	1338.55	35948.3	9663.37	-319.038	69.1488	45.4037	44.316	0	0	1.46672	302.636	-733.188	250	583.723	0	13.146	12.6128	38.1875	1614205562316520	2
2042	0	0	42	1	1575.17	1067.43	507.749	0	0	-79.6488	18.8694	350.896	1448.85	35957.3	9648.15	-350.896	76.7753	46.4578	45.8647	0	0	1.95635	364.255	-778.314	250	730.215	0	11.6859	11.7986	40.8109	1614205562336531	2
2043	0	0	43	1	1362.87	807.776	555.096	0	0	-52.2433	-14.1006	323.926	1206.27	35929.8	9681.12	-323.926	62.259	46.6425	45.5728	0	0	1.49357	319.069	-748.03	250	577.519	0	14.3723	13.9185	43.4866	1614205562356542	2
2044	0	0	44	1	1106.14	727.509	378.629	0	0	-62.0563	-16.8499	312.416	971.865	35939.7	9683.87	-312.416	49.8318	45.6572	43.0723	0	0	0.904236	262.959	-709.898	250	396.684	0	17.5999	16.7073	49.5171	1614205562376552	2
2045	0	0	45	1	1351.45	799.334	552.119	0	0	-58.8048	-21.0575	265.572	1290.14	35936.4	9688.08	-265.572	64.2709	45.0972	45.6793	0	0	1.35748	323.737	-759.428	250	544.786	0	15.0478	13.415	33.4352	1614205562396563	2
2046	0	0	46	1	1335.01	837.959	497.052	0	0	-42.7034	-42.0629	324.97	1376	35920.3	9709.08	-324.97	70.9141	42.8605	42.5064	0	0	0.858281	234.524	-692.644	250	672.171	0	12.4933	12.0227	38.0034	1614205562416574	2
2047	0	0	47	1	1050.11	648.174	401.932	0	0	-76.8428	-42.8893	288.793	805.778	35954.4	9709.91	-288.793	40.7577	47.4363	44.9492	0	0	1.07334	253.542	-705.637	250	393.294	0	22.2191	20.1914	54.7575	1614205562436585	2
2048	0	0	48	1	1061.96	670.771	391.19	0	0	-40.4429	-23.8722	317.109	1259.04	35918	9690.89	-317.109	64.555	46.1697	42.1732	0	0	1.14376	215.715	-685.489	250	665.841	0	13.9727	13.3331	39.9802	1614205562456596	2
2049	0	0	49	1	1351.46	879.349	472.114	0	0	-99.8974	-11.8234	314.363	1247.59	35977.5	9678.84	-314.363	64.5632	45.2413	45.6233	0	0	1.58645	338.949	-760.038	250	650.952	0	14.1462	13.3508	40.0405	1614205562476607	2
2050	0	0	50	1	1238.3	719.67	518.635	0	0	-84.1047	-15.4861	313.598	1097.39	35961.7	9682.51	-313.598	56.5423	44.666	42.2848	0	0	1.15926	295.305	-723.302	250	571.274	0	15.7125	14.8472	44.0355	1614205562496618	2
2051	0	0	51	1	1182.14	672.201	509.941	0	0	-51.3014	-24.5803	322.806	994.989	35928.9	9691.6	-322.806	51.2784	46.9761	45.0024	0	0	0.928076	317.855	-751.017	250	464.438	0	17.0772	16.4663	51.4998	1614205562516629	2
2052	0	0	52	1	1436.68	917.334	519.344	0	0	-41.5114	-28.952	322.059	1524.79	35919.1	9695.97	-322.059	78.439	44.7119	45.2889	0	0	1.02982	275.125	-717.277	250	715.922	0	11.6882	11.2231	34.9517	1614205562536640	2
2053	0	0	53	1	1297.27	827.622	469.647	0	0	-29.4655	-28.4741	300.595	1606.75	35907.1	9695.49	-300.595	81.3889	42.519	43.1311	0	0	1.38387	219.287	-689.045	250	717.015	0	11.4949	10.6657	30.2552	1614205562556651	2
2054	0	0	54	1	1750.77	1011.05	739.717	0	0	-27.8589	-44.0659	247.479	1982.74	35905.5	9711.09	-247.479	97.3447	43.8605	42.8018	0	0	1.46862	270.313	-713.328	250	906.714	0	10.6793	9.3156	22.1191	1614205562576661	2
2055	0	0	55	1	1474.79	929.835	544.953	0	0	-59.3109	-26.4771	282.317	1684.77	35936.9	9693.5	-282.317	84.6961	42.6573	42.66	0	0	1.22128	271.648	-724.051	250	807.031	0	11.4072	10.3417	27.2129	1614205562596672	2
2056	0	0	56	1	1354.41	914.516	439.892	0	0	-49.4283	-34.788	339.541	1393.32	35927	9701.81	-339.541	72.63	44.7075	43.4022	0	0	0.974349	279.368	-721.798	250	629.914	0	12.1771	12.0368	40.2954	1614205562616683	2
2058	0	0	58	1	1457	812.81	644.189	0	0	-66.5977	-13.1876	286.444	1576.54	35944.2	9680.21	-286.444	79.6169	45.1134	43.8038	0	0	1.43657	309.41	-742.569	250	726.927	0	12.1614	11.1121	29.4303	1614205562656705	2
2060	0	0	60	1	1164.92	657.736	507.183	0	0	-70.0777	-18.2872	322.21	1131.6	35947.7	9685.31	-322.21	58.477	42.1604	42.47	0	0	0.974516	269.662	-708.199	250	519.243	0	14.7554	14.1847	44.2612	1614205562696727	2
2061	0	0	61	1	1248.16	801.254	446.909	0	0	-83.4732	-13.9985	298.092	1132.91	35961.1	9681.02	-298.092	57.7971	45.6549	43.7004	0	0	1.479	324.233	-748.011	250	560.863	0	15.884	14.6813	40.8122	1614205562716738	2
2062	0	0	62	1	996.427	581.612	414.815	0	0	-114.548	-30.8089	275.682	1075.63	35892.5	9697.83	-275.682	54.533	44.7435	43.5677	0	0	1.23953	218.308	-683.418	250	446.142	0	17.2348	15.3258	39.4208	1614205562736749	2
2063	0	0	63	1	1321.47	799.437	522.035	0	0	-43.471	-42.1414	277.127	1373.33	35921.1	9709.16	-277.127	68.6342	44.9177	42.7577	0	0	0.969398	218.926	-685.503	250	556.827	0	13.9024	12.5153	32.2839	1614205562756760	2
2064	0	0	64	1	1528.26	930.724	597.534	0	0	-52.8786	-25.6642	298.822	1581.86	35930.5	9692.68	-298.822	80.2511	46.0529	44.7777	0	0	1.16503	298.104	-736.908	250	707.432	0	11.9295	11.0685	30.9487	1614205562776770	2
2065	0	0	65	1	1570.99	923.341	647.652	0	0	-43.5131	-51.5108	267.268	1604.16	35921.1	9718.53	-267.268	79.7011	46.0531	44.7803	0	0	1.09847	294.994	-737.122	250	698.459	0	12.5185	11.1405	27.9056	1614205562796781	2
2066	0	0	66	1	1275.41	764.22	511.191	0	0	-46.9911	-51.2975	292.232	1093.68	35924.6	9718.32	-292.232	55.1674	44.798	42.01	0	0	0.816177	248.901	-700.006	250	515.566	0	16.4236	15.0627	41.2424	1614205562816792	2
2067	0	0	67	1	1352.85	844.758	508.088	0	0	-24.6777	-50.9365	270.278	1377.44	35902.3	9717.96	-270.278	68.4321	42.9906	42.7121	0	0	1.09238	245.886	-699.416	250	615.097	0	13.9201	12.3981	31.4943	1614205562836803	2
2068	0	0	68	1	1143.29	720.257	423.036	0	0	-81.1164	-5.19754	328.763	1183.86	35958.7	9672.22	-328.763	61.6347	44.1084	42.4627	0	0	1.23643	232.583	-695.324	250	546.038	0	14.2179	13.8182	43.6982	1614205562856814	2
2069	0	0	69	1	1329.54	811.204	518.337	0	0	-81.1623	-7.88959	304.67	1287.46	35958.8	9674.91	-304.67	65.9528	46.5293	44.4271	0	0	1.19533	364.287	-773.632	250	617.151	0	14.1146	13.1938	37.526	1614205562876825	2
2072	0	0	72	1	1191.3	705.891	485.407	0	0	-100.019	-72.7308	294.045	1162.67	35977.6	9640.09	-294.045	59.303	47.1834	44.1415	0	0	1.28294	289.12	-733.193	250	505.07	0	15.8509	14.4609	39.736	1614205562936858	2
2073	0	0	73	1	1209.03	752.375	456.654	0	0	-71.6243	-4.61263	372.294	1182.93	35949.2	9671.63	-372.294	63.4793	45.0103	42.0019	0	0	1.44801	252.386	-704.917	250	555.805	0	13.2416	14.009	52.174	1614205562956868	2
2074	0	0	74	1	1371.74	810.121	561.616	0	0	-51.5373	-36.3062	285.844	1425.36	35929.1	9703.33	-285.844	71.6885	43.7259	42.5372	0	0	1.29613	259.818	-709.635	250	635.012	0	13.1374	11.9555	31.9087	1614205562976879	2
2075	0	0	75	1	1004.03	617.568	386.461	0	0	-70.903	1.64898	386.684	957.944	35948.5	9665.37	-386.684	51.998	43.992	41.9099	0	0	0.780464	212.89	-678.943	250	444.786	0	15.4119	16.8388	66.2164	1614205562996890	2
2076	0	0	76	1	1345.81	829.242	516.568	0	0	-62.8207	4.77565	262.204	1468.83	35940.4	9662.25	-262.204	73.2781	43.0099	41.7911	0	0	1.50799	267.309	-714.576	250	640.663	0	13.2562	11.8191	28.744	1614205563016901	2
2077	0	0	77	1	986.867	632.156	354.711	0	0	-74.9033	10.3144	364.134	999.049	35952.5	9656.71	-364.134	53.3681	45.1378	42.988	0	0	1.27238	232.138	-694.14	250	479.721	0	15.5364	16.1682	59.1296	1614205563036912	2
2078	0	0	78	1	1143.07	661.906	481.164	0	0	-39.3578	-50.1403	292.31	836.375	36016.6	9617.5	-292.31	42.155	45.2563	42.1336	0	0	0.953006	238.604	-693.302	250	363.392	0	20.8831	19.232	52.8176	1614205563056923	2
2079	0	0	79	1	1188.31	764.752	423.562	0	0	-110.103	-24.8513	254.812	1239.84	35888	9691.87	-254.812	62.1125	45.0688	44.1011	0	0	1.4949	227.765	-694.872	250	506.806	0	15.8776	13.8196	33.194	1614205563076934	2
2080	0	0	80	1	1237.86	690.178	547.686	0	0	-45.4819	-85.3283	289.533	1188.76	35923.1	9652.69	-289.533	59.8921	43.1399	42.1653	0	0	0.593161	200.383	-675.095	250	458.527	0	15.1765	13.9556	37.9286	1614205563096945	2
2081	0	0	81	1	1225.46	689.482	535.982	0	0	-81.9906	36.1553	296.603	1218.63	35959.6	9630.87	-296.603	62.4687	43.7207	41.4626	0	0	1.28979	264.558	-710.174	250	513.347	0	14.6462	13.4758	37.0185	1614205563116956	2
2082	0	0	82	1	1302.96	837.353	465.605	0	0	-53.6756	-28.834	259.464	1349.54	35931.3	9695.85	-259.464	66.922	44.5287	40.734	0	0	0.945773	222.908	-687.174	250	531.079	0	14.466	12.8092	30.8873	1614205563136967	2
2083	0	0	83	1	1549.15	921.262	627.89	0	0	-41.2303	-28.7506	241.455	1797	35918.8	9695.77	-241.455	88.154	44.8893	41.9318	0	0	1.32733	267.255	-717.611	250	756.365	0	11.7177	10.212	23.6884	1614205563156977	2
2084	0	0	84	1	1598.13	1005.38	592.749	0	0	-50.3772	-13.6368	301.423	1630.14	35928	9680.66	-301.423	82.8733	43.4442	43.1348	0	0	1.33995	244.663	-699.418	250	716.742	0	11.3634	10.6143	29.9227	1614205563176988	2
2085	0	0	85	1	1223.04	692.681	530.354	0	0	-96.9669	24.0823	307.688	1124.34	35974.6	9642.94	-307.688	58.1171	45.4379	43.0688	0	0	1.33458	275.707	-723.791	250	499.602	0	15.6158	14.5736	41.954	1614205563196999	2
2086	0	0	86	1	1289.55	701.994	587.559	0	0	-69.0878	-7.16222	282.851	1182.83	35946.7	9674.18	-282.851	59.6672	45.3766	44.3048	0	0	1.3647	310.814	-738.922	250	528.821	0	15.6993	14.3072	37.4745	1614205563217010	2
2087	0	0	87	1	1273.04	736.207	536.832	0	0	-17.2332	-7.65099	285.21	1317.58	35894.8	9674.67	-285.21	66.1546	43.1763	42.9957	0	0	1.3053	268.611	-709.056	250	578.064	0	14.0777	12.8466	34.0309	1614205563237021	2
2088	0	0	88	1	1024.88	623.757	401.125	0	0	-136.36	-16.5579	343.657	921.362	35914.3	9683.58	-343.657	49.1453	45.5191	44.742	0	0	1.60586	226.327	-694.117	250	466.629	0	17.2038	17.1358	58.7752	1614205563257032	2
2089	0	0	89	1	1054.2	625.726	428.471	0	0	-44.5063	-25.4862	264.964	1266.5	35922.1	9692.51	-264.964	62.9275	45.401	43.689	0	0	0.908886	209.483	-685.799	250	558.878	0	15.2987	13.6359	33.6776	1614205563277043	2
2090	0	0	90	1	1309.52	819.61	489.915	0	0	-61.238	-2.42404	359.703	1375.83	35938.8	9669.44	-359.703	73.0213	47.1819	46.5172	0	0	1.3738	287.489	-733.889	250	637.519	0	12.0766	12.501	44.9289	1614205563297054	2
2091	0	0	91	1	1068.25	606.884	461.366	0	0	-39.5225	-28.6222	333.469	850.544	35917.1	9695.64	-333.469	44.101	45.9398	44.105	0	0	0.942124	246.477	-694.892	250	427.426	0	19.0869	18.7191	61.8658	1614205563317065	2
2092	0	0	92	1	1169.17	749.351	419.823	0	0	-5.21745	-49.5158	281.911	1175.08	35882.8	9716.54	-281.911	58.7209	43.4689	40.747	0	0	0.867484	224.421	-686.244	250	484.085	0	15.6902	14.1136	37.037	1614205563337076	2
2093	0	0	93	1	1253.84	741.981	511.858	0	0	-40.8111	-21.6644	262.922	1169.98	35918.4	9688.68	-262.922	58.0592	42.9989	40.729	0	0	0.922456	223.55	-679.604	250	439.305	0	16.1245	14.3572	35.0932	1614205563357086	2
2094	0	0	94	1	1050.77	608.491	442.281	0	0	-25.1876	-58.8451	205.4	989.839	35902.8	9725.87	-205.4	47.6384	44.6769	41.8197	0	0	0.890234	192.746	-670.801	250	414.265	0	20.7684	17.6606	37.937	1614205563377097	2
2095	0	0	95	1	1124.39	556.925	567.47	0	0	-93.651	4.98462	324.74	947.458	35971.3	9662.04	-324.74	49.3682	44.3072	43.3937	0	0	1.09792	271.062	-708.516	250	503.872	0	17.4372	16.7974	52.5998	1614205563397108	2
2096	0	0	96	1	917.563	599.05	318.513	0	0	-72.6192	-16.3206	376.168	678.728	35950.2	9683.34	-376.168	36.517	46.3543	43.9139	0	0	0.83732	205.974	-680.075	250	343.814	0	21.6904	23.1609	90.1258	1614205563417119	2
2098	0	0	98	1	1141.78	742.283	399.494	0	0	-40.6501	-25.2562	311.116	997.085	35918.3	9692.28	-311.116	50.9153	44.9962	43.7442	0	0	0.944879	308.765	-731.707	250	482.469	0	17.209	16.2777	48.4454	1614205563457141	2
2099	0	0	99	1	1207.63	694.147	513.479	0	0	-107.206	10.6548	325.507	1304.57	35984.8	9656.37	-325.507	68.2793	42.3464	42.0111	0	0	1.52604	262.519	-704.448	250	622.953	0	12.9814	12.4882	38.8964	1614205563477152	2
2100	0	0	100	1	949.122	499.245	449.877	0	0	-78.345	-2.58118	289.579	859.906	35955.9	9669.6	-289.579	43.6434	44.6846	42.6523	0	0	0.987131	264.288	-700.299	250	397.966	0	20.4072	18.7362	50.2931	1614205563497163	2
2101	0	0	101	1	1025.41	608.274	417.135	0	0	-48.227	-5.19257	237.018	1034.7	35925.8	9672.21	-237.018	50.8073	44.7988	42.4614	0	0	0.91358	241.704	-691.922	250	421.009	0	19.0152	16.6212	37.7466	1614205563517174	2
2103	0	0	103	1	1176.84	742.266	434.576	0	0	-116.384	-36.971	311.914	1340.38	35894.3	9703.99	-311.914	69.4693	44.3789	41.6002	0	0	1.27842	250.189	-698.292	250	690.375	0	13.2047	12.3167	36.2858	1614205563557195	2
2104	0	0	104	1	1214.62	743.89	470.728	0	0	-40.2093	-14.3012	305.253	1205.3	35917.8	9681.32	-305.253	61.3496	43.3941	41.8502	0	0	1.56978	209.138	-677.779	250	598.726	0	14.5596	13.6858	39.2616	1614205563577206	2
2105	0	0	105	1	1249.97	764.735	485.235	0	0	-54.309	-34.9558	288.468	1092.17	35931.9	9701.98	-288.468	55.0412	44.3447	43.6476	0	0	0.81398	217.252	-682.589	250	431.4	0	16.5377	15.1098	40.9934	1614205563597217	2
2106	0	0	106	1	1402.86	885.167	517.693	0	0	-42.3998	-4.69729	248.957	1492.14	35920	9671.72	-248.957	73.644	44.9899	42.4906	0	0	1.62566	224.515	-688.851	250	604.486	0	13.5612	11.9626	27.9909	1614205563617228	2
2107	0	0	107	1	1423.69	880.25	543.444	0	0	-57.3634	-24.5481	298.086	1703.47	35935	9691.57	-298.086	86.4404	44.6695	43.1788	0	0	1.32335	281.293	-716.149	250	799.344	0	11.1142	10.2956	28.5979	1614205563637239	2
2108	0	0	108	1	805.595	435.127	370.468	0	0	-124.651	5.84313	302.025	742.369	35902.6	9661.18	-302.025	38.4542	45.4629	43.8077	0	0	1.43092	261.516	-700.579	250	348.424	0	22.7057	21.1224	59.9669	1614205563657250	2
2109	0	0	109	1	1095	604.804	490.198	0	0	-126.737	3.14417	318.098	893.086	35904.7	9663.88	-318.098	46.7465	44.8415	41.9934	0	0	1.24622	274.046	-703.02	250	484.129	0	18.4997	17.6344	53.1932	1614205563677261	2
2110	0	0	110	1	1106.88	717.629	389.251	0	0	-51.4781	-2.05456	294.863	1219.57	35929.1	9669.08	-294.863	61.8194	42.8237	42.0036	0	0	1.45312	225.3	-689.921	250	516.474	0	14.6234	13.5846	37.2743	1614205563697272	2
2111	0	0	111	1	1154.98	620.22	534.76	0	0	-101.922	14.1081	317.873	1115.07	35979.5	9652.91	-317.873	58.0109	44.8086	43.8749	0	0	1.31627	326.202	-745.552	250	557.494	0	15.37	14.5986	44.1537	1614205563717283	2
2112	0	0	112	1	1148.03	591.83	556.203	0	0	-53.9447	4.24971	308.233	986.099	35931.5	9662.77	-308.233	50.453	45.6838	44.3681	0	0	1.08655	334.565	-754.033	250	458.836	0	17.5127	16.5991	48.3165	1614205563737293	2
2113	0	0	113	1	966.962	559.506	407.456	0	0	-53.1149	8.7694	314.555	966.723	35930.7	9658.25	-314.555	49.6833	43.4332	42.7103	0	0	0.912139	223.742	-685.251	250	447.9	0	17.2835	16.5322	49.5796	1614205563757304	2
2114	0	0	114	1	1209.41	663.376	546.032	0	0	-39.1464	-22.2929	264.326	1310.11	35916.7	9689.31	-264.326	65.0474	42.8188	41.4118	0	0	0.983926	255.479	-697.139	250	552.11	0	14.5846	12.9951	32.0165	1614205563777315	2
2115	0	0	115	1	1037.33	550.772	486.563	0	0	-44.1134	-6.38727	243.326	1146.36	35921.7	9673.41	-243.326	56.4227	44.2897	41.8544	0	0	1.05088	238.395	-695.281	250	471.944	0	17.1202	15.0344	34.6632	1614205563797326	2
2116	0	0	116	1	988.312	552.38	435.931	0	0	-77.2056	22.2436	279.476	944.5	35954.8	9644.78	-279.476	47.7956	42.7764	42.3519	0	0	1.17749	193.855	-666.847	250	374.59	0	18.8344	17.0227	44.2015	1614205563817337	2
2117	0	0	117	1	912.357	549.196	363.161	0	0	-33.3503	-23.7441	335.359	896.542	35911	9690.76	-335.359	46.5319	42.7098	40.6569	0	0	0.632874	237.408	-685.784	250	421.822	0	17.6904	17.4048	57.5821	1614205563837348	2
2119	0	0	119	1	991.658	571.168	420.49	0	0	-123.974	-22.4058	317.553	950.091	35901.9	9689.43	-317.553	49.5693	43.1275	42.1462	0	0	1.20496	273.412	-707.435	250	435.714	0	17.3757	16.4508	50.2501	1614205563877370	2
2120	0	0	120	1	842.62	457.784	384.836	0	0	-54.1108	-78.61	316.911	801.249	35931.7	9645.97	-316.911	41.1421	41.7558	41.0068	0	0	0.50017	205.563	-666.606	250	356.4	0	20.0642	19.1698	59.2307	1614205563897381	2
2121	0	0	121	1	1201.46	672.224	529.234	0	0	-44.5493	13.6379	297.519	1227.36	35922.2	9653.38	-297.519	62.3672	42.335	40.0672	0	0	1.14002	204.172	-671.017	250	528.016	0	14.3743	13.3862	36.8482	1614205563917392	2
2122	0	0	122	1	1268.54	781.304	487.239	0	0	-85.2625	15.5118	341.69	1083.62	35962.9	9651.51	-341.69	57.0865	42.6692	43.1969	0	0	1.23648	279.757	-720.841	250	515.489	0	14.8144	14.7073	49.6949	1614205563937402	2
2125	0	0	125	1	948.028	543.916	404.112	0	0	-34.4137	11.7663	261.886	917.979	35912	9655.25	-261.886	45.6582	44.6717	42.5748	0	0	1.09444	199.109	-673.494	250	356.085	0	20.2644	18.0963	43.8576	1614205563997435	2
2127	0	0	127	1	628.937	379.583	249.354	0	0	-151.826	2.98123	417.363	418.282	35929.8	9664.04	-417.363	23.7178	46.2207	44.7633	0	0	0.951787	201.245	-674.901	250	295.974	0	31.204	36.8632	162.042	1614205564037457	2
2128	0	0	128	1	1238.59	718.778	519.815	0	0	-37.6925	-19.8099	269.142	1179.25	35915.3	9686.83	-269.142	58.7061	42.1407	39.8062	0	0	0.833854	262.607	-698.284	250	514.807	0	15.7255	14.0963	35.1047	1614205564057468	2
2129	0	0	129	1	1042.54	598.092	444.451	0	0	-74.8822	-71.0971	288.23	974.542	35952.5	9638.46	-288.23	49.2532	45.3265	41.3591	0	0	0.789962	222.454	-682.247	250	419.455	0	18.3934	16.7626	44.908	1614205564077479	2
2130	0	0	130	1	984.179	618.2	365.979	0	0	-116.33	-30.4373	310.378	1082.36	35894.3	9697.46	-310.378	56.0543	43.6079	43.4207	0	0	0.885735	206.626	-682.184	250	513.11	0	15.8594	14.789	43.9469	1614205564097490	2
2131	0	0	131	1	1007.13	608.756	398.371	0	0	-39.7439	-3.46195	292.063	1084.46	35917.3	9670.48	-292.063	54.793	42.8922	41.7029	0	0	1.27656	246.333	-698.871	250	554.864	0	16.2992	15.0853	40.9549	1614205564117501	2
2132	0	0	132	1	910.171	564.677	345.494	0	0	159.671	-243.859	253.677	614.093	36016.9	9611.9	-253.677	32.5183	43.2902	40.8636	0	0	0.371557	197.101	-667.607	250	253.325	0	28.2255	25.1724	59.3649	1614205564137511	2
2133	0	0	133	1	1069.82	663.793	406.031	0	0	-43.3808	-8.63262	331.625	899.257	35921	9675.65	-331.625	46.6319	42.3211	41.1406	0	0	0.914221	257.797	-703.256	250	469.23	0	17.6735	17.38	56.404	1614205564157522	2
2134	0	0	134	1	1054.8	664.597	390.205	0	0	-87.7632	31.0096	337.804	1057.81	35965.4	9636.01	-337.804	55.7099	44.7677	42.605	0	0	1.51262	192.698	-674.139	250	434.152	0	15.4427	15.1548	49.8755	1614205564177533	2
2137	0	0	137	1	1378.41	873.664	504.748	0	0	-80.7927	-48.461	339.566	1325.62	35958.4	9615.82	-339.566	69.4271	44.1154	43.9121	0	0	1.70128	282.351	-730.565	250	651.965	0	12.6837	12.4605	42.0228	1614205564237566	2
2138	0	0	138	1	972.651	499.778	472.872	0	0	-88.7037	-60.4843	244.032	734.006	35966.3	9627.84	-244.032	36.3033	44.1125	42.1936	0	0	0.97712	254.659	-701.216	250	353.397	0	25.6826	22.1874	51.8237	1614205564257577	2
2139	0	0	139	1	1074.89	598.282	476.606	0	0	-58.419	-39.6727	248.998	806.937	35936	9706.69	-248.998	39.8011	43.296	41.6579	0	0	0.821119	225.584	-690.036	250	319.716	0	23.1024	20.1997	47.8239	1614205564277588	2
2140	0	0	140	1	1111.12	688.758	422.358	0	0	-57.913	-73.9631	344.439	1017.28	35935.5	9641.32	-344.439	53.3135	44.8694	42.5678	0	0	0.971906	235.614	-701.036	250	459.649	0	15.7956	15.7822	54.5047	1614205564297599	2
2141	0	0	141	1	1076.8	601.628	475.169	0	0	-98.4134	17.5766	304.35	929.192	35976	9649.44	-304.35	47.9064	44.932	42.8719	0	0	1.33675	227.248	-690.938	250	392.976	0	18.5244	17.2321	49.122	1614205564317609	2
2142	0	0	142	1	1080.83	640.409	440.418	0	0	-44.1103	-3.36385	300.805	995.737	35921.7	9670.38	-300.805	50.6062	43.0468	40.8699	0	0	0.883734	213.148	-674.508	250	454.14	0	17.2537	16.1713	45.3791	1614205564337620	2
2145	0	0	145	1	1058.44	580.142	478.3	0	0	-84.4744	19.9221	286.4	1086.31	35962.1	9647.1	-286.4	55.2513	41.0957	40.8005	0	0	1.09636	226.903	-683.885	250	456.357	0	16.2266	14.7604	39.2665	1614205564397653	2
2150	0	0	150	1	1016.49	568.603	447.886	0	0	-40.7987	5.29676	261.809	1105.59	35918.4	9661.72	-261.809	54.9789	43.3874	41.4165	0	0	1.01037	255.024	-702.806	250	438.467	0	16.9987	15.1925	36.8045	1614205564497708	2
2153	0	0	153	1	963.633	529.14	434.492	0	0	-77.36	-18.1202	357.147	815.456	35955	9685.14	-357.147	43.2701	41.8654	43.7083	0	0	0.478204	234.881	-690.421	250	375.537	0	18.3733	18.8424	69.4607	1614205564557740	2
2154	0	0	154	1	927.446	578.106	349.34	0	0	-73.0449	11.8277	349.76	1022.77	35950.6	9655.19	-349.76	54.0489	41.5816	39.8762	0	0	1.45732	240.294	-689.059	250	442.689	0	15.1624	15.3403	53.0704	1614205564577751	2
2155	0	0	155	1	876.595	424.89	451.706	0	0	-110.96	29.0971	372.988	648.233	35988.6	9637.92	-372.988	35.1945	43.5788	42.48	0	0	0.617164	260.486	-702.889	250	327.406	0	22.1193	23.2782	89.4311	1614205564597762	2
2156	0	0	156	1	1344.95	724.442	620.505	0	0	-96.3594	-69.1292	237.742	1208.9	35974	9636.49	-237.742	59.7152	42.7679	40.2312	0	0	1.00289	269.099	-702.719	250	502.639	0	16.3988	14.0862	32.4146	1614205564617773	2
2157	0	0	157	1	1063.9	600.016	463.883	0	0	-33.5	-2.01219	338.663	1111.95	35911.1	9669.03	-338.663	57.9248	43.774	42.395	0	0	1.31378	255.672	-702.291	250	570.694	0	14.6885	14.6093	48.4817	1614205564637784	2
2158	0	0	158	1	957.967	619.863	338.103	0	0	-50.4103	7.38049	271.68	1046.23	35928	9659.64	-271.68	52.3772	43.6335	41.2332	0	0	0.99914	189.885	-663.123	250	436.326	0	17.5299	15.8346	39.55	1614205564657795	2
2159	0	0	159	1	1115.97	681.998	433.969	0	0	-66.9704	-74.9035	268.184	1128.77	35944.6	9642.26	-268.184	56.3016	41.1765	40.6318	0	0	0.668237	231.909	-684.576	250	475.373	0	16.2963	14.5357	36.6069	1614205564677806	2
2160	0	0	160	1	883.856	509.284	374.573	0	0	-108.46	-39.281	377.898	798.03	35986.1	9606.64	-377.898	43.2865	43.936	43.5863	0	0	1.02813	229.18	-699.289	250	384.186	0	18.3701	19.4727	76.7844	1614205564697817	2
2161	0	0	161	1	818.138	574.227	243.911	0	0	-98.927	9.30549	346.009	686.092	35976.5	9657.71	-346.009	36.3414	43.0484	41.8521	0	0	0.886425	226.755	-680.856	250	335.324	0	22.0456	22.0566	76.3586	1614205564717827	2
2162	0	0	162	1	960.041	530.033	430.008	0	0	-73.0193	38.6349	343.658	776.91	35950.6	9628.39	-343.658	41.0106	44.0991	42.0325	0	0	0.556524	224.906	-686.227	250	322.823	0	19.8725	19.8013	67.58	1614205564737838	2
2163	0	0	163	1	864.728	453.658	411.07	0	0	-60.3818	-83.5768	342.009	604.098	35938	9650.94	-342.009	31.6306	43.1606	41.7377	0	0	0.3833	230.671	-685.221	250	280	0	24.8741	24.8507	86.4924	1614205564757849	2
2165	0	0	165	1	1176.45	650.816	525.637	0	0	-138.78	-15.437	260.885	1167.87	35916.7	9682.46	-260.885	59.3082	42.458	41.55	0	0	1.43397	299.256	-724.161	250	499.156	0	16.0724	14.1176	34.4287	1614205564797871	2
2166	0	0	166	1	971.128	585.814	385.314	0	0	-71.1466	2.32863	337.008	807.643	35948.8	9664.69	-337.008	42.2403	45.6318	42.1657	0	0	0.877889	224.556	-693.555	250	360.272	0	19.7299	19.5516	64.2981	1614205564817882	2
2167	0	0	167	1	1259.08	716.202	542.873	0	0	-78.8223	-4.53604	293.741	1253.4	35956.4	9671.56	-293.741	63.7661	41.8023	41.1136	0	0	1.34402	207.29	-675.135	250	525.917	0	14.2366	13.1196	35.8082	1614205564837893	2
2168	0	0	168	1	1097.38	674.148	423.235	0	0	-98.995	-39.3634	277.838	1019.61	35976.6	9606.72	-277.838	51.5079	42.2853	40.7373	0	0	1.0396	231.347	-684.92	250	412.932	0	17.6761	15.7794	40.8986	1614205565138056	2
2169	0	0	169	1	1097.38	674.148	423.235	0	0	-98.995	-39.3634	277.838	1019.61	35976.6	9606.72	-277.838	51.5079	42.2853	40.7373	0	0	1.0396	231.347	-684.92	250	412.932	0	17.6761	15.7794	40.8986	1614205565138056	2
2170	0	0	170	1	1097.38	674.148	423.235	0	0	-98.995	-39.3634	277.838	1019.61	35976.6	9606.72	-277.838	51.5079	42.2853	40.7373	0	0	1.0396	231.347	-684.92	250	412.932	0	17.6761	15.7794	40.8986	1614205565138056	2
2171	0	0	171	1	1097.38	674.148	423.235	0	0	-98.995	-39.3634	277.838	1019.61	35976.6	9606.72	-277.838	51.5079	42.2853	40.7373	0	0	1.0396	231.347	-684.92	250	412.932	0	17.6761	15.7794	40.8986	1614205565138056	2
2172	0	0	172	1	1097.38	674.148	423.235	0	0	-98.995	-39.3634	277.838	1019.61	35976.6	9606.72	-277.838	51.5079	42.2853	40.7373	0	0	1.0396	231.347	-684.92	250	412.932	0	17.6761	15.7794	40.8986	1614205565138056	2
2173	0	0	173	1	1097.38	674.148	423.235	0	0	-98.995	-39.3634	277.838	1019.61	35976.6	9606.72	-277.838	51.5079	42.2853	40.7373	0	0	1.0396	231.347	-684.92	250	412.932	0	17.6761	15.7794	40.8986	1614205565138056	2
2174	0	0	174	1	1097.38	674.148	423.235	0	0	-98.995	-39.3634	277.838	1019.61	35976.6	9606.72	-277.838	51.5079	42.2853	40.7373	0	0	1.0396	231.347	-684.92	250	412.932	0	17.6761	15.7794	40.8986	1614205565138056	2
2175	0	0	175	1	1097.38	674.148	423.235	0	0	-98.995	-39.3634	277.838	1019.61	35976.6	9606.72	-277.838	51.5079	42.2853	40.7373	0	0	1.0396	231.347	-684.92	250	412.932	0	17.6761	15.7794	40.8986	1614205565138056	2
2176	0	0	176	1	1097.38	674.148	423.235	0	0	-98.995	-39.3634	277.838	1019.61	35976.6	9606.72	-277.838	51.5079	42.2853	40.7373	0	0	1.0396	231.347	-684.92	250	412.932	0	17.6761	15.7794	40.8986	1614205565138056	2
2177	0	0	177	1	1097.38	674.148	423.235	0	0	-98.995	-39.3634	277.838	1019.61	35976.6	9606.72	-277.838	51.5079	42.2853	40.7373	0	0	1.0396	231.347	-684.92	250	412.932	0	17.6761	15.7794	40.8986	1614205565138056	2
2178	0	0	178	1	985.029	548.835	436.194	0	0	-71.7114	-50.737	307.243	1038.17	35949.3	9618.1	-307.243	53.0692	42.116	40.5082	0	0	0.792777	183.496	-660.714	250	490.817	0	16.357	15.2775	44.7493	1614205565158067	2
2179	0	0	179	1	992.387	624.379	368.008	0	0	-116.339	13.388	261.119	1131	35894.3	9653.63	-261.119	57.1842	41.1513	40.6721	0	0	1.32458	210.796	-673.911	250	463.149	0	16.4012	14.4313	35.1098	1614205565178078	2
2180	0	0	180	1	911.209	532.23	378.978	0	0	-47.6126	-34.1417	292.497	762.022	35925.2	9701.16	-292.497	38.465	42.2037	40.3155	0	0	0.744777	201.665	-666.748	250	299.166	0	22.137	20.3562	56.0886	1614205565198089	2
2181	0	0	181	1	1127.2	687.581	439.624	0	0	-82.6854	-2.65517	374.925	821.955	35960.3	9669.68	-374.925	44.2877	42.7181	40.909	0	0	1.24579	214.859	-674.342	250	394.631	0	17.7984	18.9208	72.2968	1614205565218100	2
2183	0	0	183	1	1086.53	628.136	458.395	0	0	-126.729	-27.4451	252.19	1152.17	35904.7	9694.47	-252.19	57.9436	40.5994	38.406	0	0	1.00722	181.131	-658.744	250	464.145	0	16.2833	14.1346	33.5947	1614205565258122	2
2184	0	0	184	1	1277.45	727.885	549.563	0	0	-72.637	-44.3275	355.462	1139.77	35950.2	9611.69	-355.462	60.3201	41.0661	41.6757	0	0	1.1626	243.755	-692.756	250	539.823	0	13.6752	13.8964	50.3246	1614205565278133	2
2185	0	0	185	1	1246.35	742.102	504.253	0	0	-41.0322	5.51748	271.786	1455.22	35918.6	9661.5	-271.786	72.7559	40.3564	39.0103	0	0	1.27932	243.117	-689.93	250	605.81	0	12.8637	11.6035	29.053	1614205565298143	2
2186	0	0	186	1	982.468	573.583	408.884	0	0	-41.7134	-15.4237	300.925	1045.04	35919.3	9682.44	-300.925	53.0494	42.288	39.4142	0	0	0.775542	219.401	-674.002	250	443.811	0	16.4383	15.3591	43.0888	1614205565318154	2
2187	0	0	187	1	1282.5	783.959	498.541	0	0	-26.5715	-86.4881	270.473	1208.42	35904.2	9653.85	-270.473	60.0774	41.8313	40.203	0	0	0.620079	232.888	-686.806	250	499.513	0	15.3853	13.8067	34.8035	1614205565338165	2
2188	0	0	188	1	1004.31	636.313	367.997	0	0	-28.0679	9.35589	341.319	1024.93	35905.7	9657.67	-341.319	53.5231	43.5456	42.9051	0	0	1.06883	275.618	-715.81	250	566.896	0	15.6751	15.6477	52.788	1614205565358176	2
2189	0	0	189	1	826.978	496.318	330.66	0	0	-39.8123	18.8388	284.593	808.032	35917.4	9648.18	-284.593	40.7525	40.7051	40.9998	0	0	0.627293	198.316	-667.27	250	324.086	0	21.0427	19.2592	51.2891	1614205565378187	2
2190	0	0	190	1	816.39	428.997	387.394	0	0	-81.0683	36.0363	300.092	682.295	35958.7	9630.98	-300.092	35.0406	41.1501	41.7672	0	0	0.659084	259.166	-700.296	250	332.851	0	23.8237	22.051	63.0071	1614205565398198	2
2191	0	0	191	1	1124.75	706.949	417.801	0	0	-82.8125	-52.209	369.662	851.645	35960.4	9619.57	-369.662	45.6554	42.5976	40.5398	0	0	0.849052	271.582	-705.832	250	411.182	0	17.3958	18.1101	69.0372	1614205565418209	2
2192	0	0	192	1	830.629	471.353	359.277	0	0	-22.6762	-26.4824	335.209	631.809	35900.3	9693.5	-335.209	32.7595	41.6421	41.5587	0	0	0.267608	215.71	-676.138	250	299.424	0	24.0709	23.6219	79.8585	1614205565438220	2
2193	0	0	193	1	728.652	411.358	317.294	0	0	-122.659	13.5364	312.41	562.707	35900.6	9653.48	-312.41	29.3425	42.7596	40.1867	0	0	0.997853	237.03	-677.366	250	286.962	0	27.8821	26.3175	78.1525	1614205565458231	2
2194	0	0	194	1	1029.85	637.51	392.336	0	0	-79.1142	-75.5986	282.999	711.884	35956.7	9642.96	-282.999	35.8981	41.7302	40.4977	0	0	1.14033	215.872	-674.519	250	327.835	0	23.9695	21.7001	57.7602	1614205565478242	2
2196	0	0	196	1	879.534	528.818	350.716	0	0	-96.9606	-36.7088	375.639	659.636	35974.6	9604.07	-375.639	35.6232	41.2693	41.0345	0	0	0.856028	196.754	-662.829	250	314.706	0	21.3982	22.5961	88.9837	1614205565518263	2
2198	0	0	198	1	911.161	533.655	377.506	0	0	-49.0733	-66.963	360.78	685.852	35926.7	9634.32	-360.78	36.3497	42.1768	40.0912	0	0	0.458491	203.456	-664.201	250	337.768	0	21.2505	21.9243	81.9723	1614205565558285	2
2199	0	0	199	1	748.635	481.778	266.857	0	0	-123.783	27.3989	381.796	554.663	35901.7	9639.62	-381.796	30.4103	40.4269	40.2488	0	0	0.926016	195.468	-656.771	250	253.21	0	24.2918	26.0771	103.766	1614205565578296	2
2201	0	0	201	1	842.449	518.869	323.58	0	0	-65.3679	9.49321	256.924	692.718	35943	9657.53	-256.924	34.501	42.502	41.251	0	0	1.03857	228.334	-683.743	250	328.783	0	25.8824	22.9748	55.0382	1614205565618318	2
2202	0	0	202	1	1004.8	552.79	452.011	0	0	-53.1266	-1.09057	272.843	915.031	35930.7	9668.11	-272.843	45.8108	40.1038	40.0895	0	0	0.731564	224.446	-676.307	250	364.606	0	19.1807	17.3455	44.0089	1614205565638329	2
2203	0	0	203	1	933.711	635.594	298.118	0	0	-79.8221	-56.4556	404.067	893.658	35957.4	9623.82	-404.067	49.2396	41.8314	40.638	0	0	0.706381	231.832	-681.035	250	411.347	0	15.7288	17.6464	74.3719	1614205565658340	2
2204	0	0	204	1	931.339	521.065	410.274	0	0	-78.7028	-26.952	382.12	791.429	35956.3	9594.31	-382.12	42.8113	43.5234	41.798	0	0	1.17683	238.693	-687.852	250	361.852	0	18.3161	19.7331	78.0477	1614205565678350	2
2205	0	0	205	1	1127.59	701.618	425.967	0	0	-95.6815	-5.55276	398.832	695.757	35973.3	9572.91	-398.832	38.286	42.8936	41.3135	0	0	0.720728	263.379	-699.457	250	311.985	0	19.9429	22.3452	91.9733	1614205565698361	2
2206	0	0	206	1	1204.97	646.206	558.764	0	0	-83.1026	-40.9573	326.709	1184.31	35960.7	9608.32	-326.709	61.4879	40.9602	39.9684	0	0	0.943036	273.119	-700.898	250	585.558	0	13.9474	13.4004	42.5645	1614205565718372	2
2207	0	0	207	1	778.272	416.262	362.009	0	0	-138.431	14.5194	321.275	847.955	35916.4	9652.5	-321.275	44.7071	40.7202	40.3586	0	0	1.11315	203.27	-665.335	250	394.173	0	18.5283	17.7506	54.9593	1614205565738383	2
2208	0	0	208	1	910.978	488.928	422.051	0	0	-106.599	-10.5234	346.709	669.556	35984.2	9577.88	-346.709	35.4935	41.5871	40.6799	0	0	0.880336	224.068	-674.741	250	283.805	0	22.1844	22.2898	77.6954	1614205565758394	2
2209	0	0	209	1	939.22	512.663	426.557	0	0	-95.367	-41.5994	305.237	843.833	35973	9608.96	-305.237	43.2972	41.1331	39.2177	0	0	0.660935	252.654	-685.742	250	398.921	0	19.5765	18.1344	52.6182	1614205565778405	2
2210	0	0	210	1	848.656	517.567	331.088	0	0	-51.223	7.73204	361.079	700.875	35928.8	9659.29	-361.079	37.2167	42.3165	39.6274	0	0	0.711243	234.185	-684.32	250	350.626	0	20.8129	21.6671	79.1426	1614205565798416	2
2211	0	0	211	1	986.845	549.298	437.547	0	0	-149.177	14.1271	257.59	1106.86	35927.1	9652.89	-257.59	56.5503	40.1892	40.0695	0	0	1.1606	240.001	-687.283	250	440.142	0	16.5677	14.5036	35.0296	1614205565818427	2
2212	0	0	212	1	676.104	381.206	294.898	0	0	-97.9725	-5.4261	299.364	543.291	35875.9	9672.45	-299.364	27.8513	41.3232	41.1212	0	0	0.688847	183.417	-655.429	250	267.968	0	29.5324	27.3081	77.6259	1614205565838438	2
2214	0	0	214	1	994.842	553.894	440.949	0	0	-36.4565	-93.047	249.048	986.211	35914.1	9660.41	-249.048	48.5045	40.1763	39.6729	0	0	0.361213	215.909	-674.288	250	395.182	0	18.831	16.5941	39.3691	1614205565878459	2
2215	0	0	215	1	874.822	525.802	349.02	0	0	6.41981	-72.7095	221.677	736.125	35871.2	9640.07	-221.677	35.6152	41.8131	40.2159	0	0	0.73098	203.313	-666.969	250	333.84	0	26.1171	22.3609	49.5558	1614205565898470	2
2216	0	0	216	1	1031.45	547.724	483.727	0	0	-73.412	-60.4667	220.642	786.429	35951	9627.83	-220.642	38.3419	41.52	40.2477	0	0	0.921677	251.58	-691.551	250	326.849	0	24.4462	20.8583	46.3527	1614205565918481	2
2217	0	0	217	1	970.884	529.765	441.119	0	0	-26.0098	-2.74526	253.932	1155.03	35903.6	9669.77	-253.932	57.0698	40.5282	39.6036	0	0	1.00908	186.977	-659.784	250	449.205	0	16.2758	14.3983	34.2536	1614205565938492	2
2218	0	0	218	1	904.189	525.193	378.996	0	0	-123.964	-8.00998	282.326	935.7	35901.9	9675.03	-282.326	47.8396	37.9967	39.4471	0	0	0.985982	227.615	-677.132	250	390.882	0	18.1158	16.3508	43.3081	1614205565958503	2
2220	0	0	220	1	956.827	521.739	435.088	0	0	-44.8117	-60.8039	290.222	906.545	35922.4	9628.16	-290.222	45.6576	40.6467	38.7077	0	0	0.574347	206.249	-669.527	250	329.097	0	18.798	17.223	47.0086	1614205565998525	2
2221	0	0	221	1	1176.43	764.182	412.253	0	0	-44.6042	-84.6948	321.339	1293.2	35922.2	9652.05	-321.339	66.5593	41.9533	41.8437	0	0	0.49747	238.784	-690.894	250	571.053	0	13.152	12.6499	39.4427	1614205566018536	2
2222	0	0	222	1	1120.67	714.637	406.035	0	0	-58.5329	-74.0271	341.817	1093.57	35936.1	9641.39	-341.817	57.2028	41.0628	40.196	0	0	0.773549	229.703	-687.243	250	524.745	0	14.4773	14.3885	49.1913	1614205566038547	2
2223	0	0	223	1	1110.7	702.543	408.159	0	0	-51.0609	-63.7829	300.673	1208.1	35928.7	9631.14	-300.673	61.3001	40.0454	39.8439	0	0	0.708829	195.869	-666.445	250	503.422	0	14.2961	13.2766	37.9536	1614205566058558	2
2224	0	0	224	1	1139.85	675.145	464.701	0	0	-98.9275	-45.632	293.908	1010.77	35976.5	9612.99	-293.908	51.5353	40.1853	40.3487	0	0	0.793206	232.346	-685.604	250	409.162	0	16.9892	15.4664	43.0882	1614205566078568	2
2226	0	0	226	1	893.631	620.431	273.2	0	0	-33.5888	-60.0734	360.868	718.553	35911.2	9627.43	-360.868	38.0187	41.2573	39.4238	0	0	0.620206	185.082	-657.377	250	344.304	0	20.2838	20.8697	78.0418	1614205566118590	2
2227	0	0	227	1	985.392	609.611	375.781	0	0	-35.7768	-5.65049	279.307	987.273	35913.4	9672.67	-279.307	49.4808	39.7807	38.3978	0	0	0.743546	187.627	-657.481	250	380.647	0	17.6665	16.0769	41.5034	1614205566138601	2
2228	0	0	228	1	863.839	526.945	336.893	0	0	-43.2147	-27.2178	235.25	719.132	35920.8	9694.24	-235.25	35.1847	40.7067	37.9802	0	0	0.617825	175.332	-649.084	250	332.031	0	25.5548	22.187	50.3254	1614205566158612	2
2229	0	0	229	1	1058.5	661.97	396.528	0	0	-89.444	-43.4282	410.127	1023.56	35967	9610.79	-410.127	56.7487	39.898	39.2329	0	0	1.00626	242.968	-678.041	250	543.507	0	13.6835	15.5426	65.7893	1614205566178623	2
2230	0	0	230	1	1305.02	815.262	489.756	0	0	-104.792	-27.9497	339.384	1124.88	35982.4	9595.31	-339.384	59.2392	41.4353	42.4252	0	0	1.46401	347.53	-753.118	250	592.53	0	14.2929	14.0538	47.4677	1614205566198634	2
2232	0	0	232	1	952.277	493.678	458.599	0	0	-104.464	0.333281	344.953	694.009	35982.1	9567.03	-344.953	36.753	41.9395	42.4058	0	0	0.981414	224.752	-684.057	250	338.495	0	21.6381	21.693	75.3419	1614205566238656	2
2233	0	0	233	1	1292.77	709.046	583.726	0	0	-53.4259	-59.3259	268.236	1194.37	35931	9626.69	-268.236	59.4423	39.8487	39.6483	0	0	1.02122	206.621	-670.57	250	493.395	0	15.3408	13.6759	34.5474	1614205566258666	2
2234	0	0	234	1	960.413	564.681	395.731	0	0	-51.8254	-97.7703	262.598	873.118	35929.4	9665.13	-262.598	43.3542	40.718	39.2286	0	0	0.569338	181.827	-657.568	250	366.995	0	20.4977	18.323	45.0286	1614205566278677	2
2235	0	0	235	1	1072.07	547.848	524.223	0	0	-50.5769	-66.0202	278.646	849.762	35928.2	9633.38	-278.646	42.5302	40.4458	40.4575	0	0	0.868872	247.281	-683.948	250	425.284	0	20.3818	18.42	48.5059	1614205566298688	2
2237	0	0	237	1	1035.3	558.85	476.447	0	0	-49.713	-69.4286	282.499	830.582	35927.3	9636.79	-282.499	41.6635	40.5874	40.1799	0	0	0.547401	234.712	-686.197	250	360.339	0	20.6539	18.7679	50.0657	1614205566338710	2
2238	0	0	238	1	840.461	479.919	360.543	0	0	-121.815	-61.9033	276.336	695.732	35899.8	9629.26	-276.336	35.3316	41.2248	39.3735	0	0	1.21517	226.751	-674.253	250	323.215	0	24.566	21.8739	56.617	1614205566358721	2
2239	0	0	239	1	861.244	463.962	397.282	0	0	-82.9995	0.556524	328.516	706.35	35960.6	9566.8	-328.516	36.7997	39.5935	39.2744	0	0	0.802588	201.199	-661.643	250	294.393	0	21.5232	21.0263	67.5063	1614205566378732	2
2240	0	0	240	1	1021.32	586.425	434.898	0	0	-60.3751	-61.2047	290.788	673.097	35938	9628.57	-290.788	33.9829	40.9022	38.7244	0	0	0.646927	250.385	-687.841	250	270.899	0	24.5424	22.4927	61.7144	1614205566398743	2
2241	0	0	241	1	839.504	453.037	386.468	0	0	-32.1135	-56.7474	356	543.657	35909.7	9624.11	-356	28.649	42.0131	40.5623	0	0	0.629856	219.502	-677.662	250	262.743	0	26.5152	27.0431	100.465	1614205566418754	2
2242	0	0	242	1	915.373	581.06	334.313	0	0	-39.7346	14.5332	406.69	605.55	35917.3	9652.49	-406.69	33.3021	41.7944	40.3096	0	0	0.403009	252.995	-693.1	250	321.538	0	22.0575	25.31	107.454	1614205566438765	2
2243	0	0	243	1	944.495	573.677	370.818	0	0	-58.0647	-61.1198	293.917	801.432	35935.7	9628.48	-293.917	40.5274	41.3796	40.7004	0	0	0.28332	235.784	-686.11	250	386.918	0	20.9766	19.3046	53.98	1614205566458775	2
2244	0	0	244	1	1368.48	791.73	576.746	0	0	-46.3171	-43.3504	297.283	1127.86	35923.9	9610.71	-297.283	57.0754	40.6106	39.7013	0	0	0.77606	259.932	-689.395	250	482.195	0	15.3299	14.1749	39.817	1614205566478786	2
2245	0	0	245	1	738.843	385.758	353.084	0	0	-28.649	-90.5804	236.341	623.942	35906.3	9657.94	-236.341	30.4598	40.7066	37.6116	0	0	0.297201	196.806	-658.054	250	264.299	0	29.1251	25.4077	57.5856	1614205566498797	2
2246	0	0	246	1	973.696	623.386	350.31	0	0	-74.3712	-17.827	343.288	961.91	35952	9585.19	-343.288	50.4942	42.7975	39.412	0	0	1.05924	194.181	-663	250	443.428	0	16.3487	16.3367	55.0756	1614205566518808	2
2247	0	0	247	1	1116.55	688.547	428	0	0	-31.1578	-81.1139	229.903	1018.71	35908.8	9648.47	-229.903	49.5711	39.4381	38.6322	0	0	0.508503	206.909	-669.438	250	358.762	0	18.7697	16.2424	36.873	1614205566538819	2
2248	0	0	248	1	750.539	475.717	274.822	0	0	-77.4032	5.42329	338.682	596.703	35955	9661.6	-338.682	31.2886	39.7524	38.9683	0	0	0.51007	230.012	-672.138	250	304.917	0	24.5691	24.4018	82.3115	1614205566558830	2
2249	0	0	249	1	904.04	569.592	334.449	0	0	-40.0709	-66.2408	448.802	777.796	35917.7	9633.6	-448.802	44.4346	38.7379	38.8204	0	0	0.310573	168.942	-643.51	250	364.583	0	16.4022	20.8417	98.002	1614205566578841	2
2250	0	0	250	1	830.065	402.42	427.645	0	0	-69.1663	-46.9144	257.353	617.375	35946.8	9614.27	-257.353	30.6299	40.7315	38.5099	0	0	0.434565	183.894	-653.165	250	244.111	0	28.3425	24.9407	60.3696	1614205566598852	2
2251	0	0	251	1	993.004	530.392	462.612	0	0	-19.7984	-93.6373	302.472	780.644	35897.4	9661	-302.472	39.5981	41.2482	39.1629	0	0	0.52449	194.887	-660.453	250	347.104	0	21.1394	19.7438	56.6698	1614205566618863	2
2252	0	0	252	1	655.683	329.652	326.031	0	0	-128.455	-1.57398	416.722	394.777	35906.4	9668.59	-416.722	22.212	41.1157	39.4647	0	0	0.617944	224.874	-669.114	250	292.454	0	31.7232	37.2534	163.289	1614205566638874	2
2253	0	0	253	1	692.12	309.873	382.247	0	0	-151.348	-72.0515	234.416	611.954	35929.3	9639.41	-234.416	30.759	40.2584	38.0737	0	0	0.693933	157.875	-640.756	250	248.903	0	29.3878	25.1052	57.1709	1614205566658884	2
2254	0	0	254	1	767.892	483.693	284.199	0	0	-35.3518	-2.22832	301.044	694.521	35913	9669.25	-301.044	35.2742	41.7648	38.8338	0	0	0.566758	198.35	-666.564	250	333.686	0	23.5125	22.0457	62.0068	1614205566678895	2
2255	0	0	255	1	1202.88	739.118	463.761	0	0	-47.3072	-41.8233	349.581	977.554	35924.9	9609.18	-349.581	51.3239	39.7456	39.1169	0	0	0.653603	286.285	-707.809	250	480.408	0	15.5638	15.7026	55.5978	1614205566698906	2
2256	0	0	256	1	782.961	446.622	336.339	0	0	-46.6761	-90.3959	314.729	521.326	35924.3	9657.76	-314.729	26.7229	40.8355	39.2133	0	0	0.146291	176.388	-647.025	250	223.447	0	29.438	28.1516	86.3179	1614205566718917	2
2257	0	0	257	1	838.35	502.815	335.535	0	0	-34.5556	-84.0098	404.586	565.74	35912.2	9651.37	-404.586	31.0861	40.8988	39.5478	0	0	0.75521	188.069	-655.651	250	273.47	0	23.3354	26.5202	114.48	1614205566738928	2
2258	0	0	258	1	848.472	493.573	354.899	0	0	-38.02	-64.8246	384.281	784.697	35915.6	9632.18	-384.281	42.3343	38.3407	38.3465	0	0	0.647606	182.171	-649.139	250	375.441	0	17.5795	19.0077	77.0198	1614205566758939	2
2259	0	0	259	1	774.731	504.019	270.713	0	0	-131.229	-54.2255	389.149	676.693	35909.2	9621.59	-389.149	37.2633	40.2184	38.9188	0	0	0.831301	177.927	-650.043	250	319.049	0	20.0404	21.7497	88.6451	1614205566778950	2
2260	0	0	260	1	785.302	428.385	356.918	0	0	-65.5267	-6.28394	254.488	770.625	35943.1	9673.3	-254.488	38.2628	38.4917	36.7563	0	0	0.556131	161.492	-639.267	250	317.858	0	22.739	20.1208	47.7828	1614205566798961	2
2261	0	0	261	1	810.847	519.007	291.84	0	0	-104.952	-41.2778	252.777	696.596	35882.9	9608.64	-252.777	34.7735	39.3252	37.4338	0	0	0.652664	188.249	-648.776	250	279.449	0	25.3245	21.9676	52.4038	1614205566818972	2
2262	0	0	262	1	721.744	396.09	325.655	0	0	-72.538	-58.9372	408.195	523.854	35950.1	9626.3	-408.195	28.934	40.6486	37.9935	0	0	0.437021	171.505	-643.73	250	243.594	0	24.8322	28.2563	122.217	1614205566838983	2
2263	0	0	263	1	827.272	510.56	316.711	0	0	-79.3746	-60.3725	365.961	628.328	35957	9627.73	-365.961	33.5733	38.5961	38.3142	0	0	0.481981	170.487	-641.335	250	283.565	0	22.1168	22.9238	87.9432	1614205566858993	2
2264	0	0	264	1	1027.63	575.524	452.107	0	0	-61.5314	-46.193	233.401	898.712	35939.1	9613.55	-233.401	43.9969	37.6624	35.6352	0	0	0.603575	213.17	-660.079	250	341.746	0	20.4073	17.6167	40.1729	1614205566879004	2
2265	0	0	265	1	811.944	466.892	345.052	0	0	-58.6794	-65.6192	261.051	655.609	35936.3	9632.98	-261.051	32.5236	40.4483	38.5201	0	0	0.688839	190.026	-656.323	250	280.333	0	26.5651	23.5416	57.7609	1614205566899015	2
2267	0	0	267	1	726.351	438.433	287.917	0	0	-24.7724	-5.09656	366.883	547.358	35902.4	9572.46	-366.883	29.0972	39.1228	37.288	0	0	0.761091	154.377	-633.373	250	222.953	0	25.1672	26.5245	100.109	1614205566939037	2
2268	0	0	268	1	889.07	494.759	394.311	0	0	-93.1036	-75.305	218.421	831.48	35871	9642.67	-218.421	40.6756	39.6296	37.8232	0	0	0.514102	214.47	-664.433	250	314.753	0	22.9032	19.4542	42.8767	1614205566959048	2
2269	0	0	269	1	835.269	443.828	391.441	0	0	-48.8273	-60.9096	247.654	709.965	35926.4	9628.27	-247.654	34.9216	40.1517	38.7079	0	0	0.541434	211.682	-664.995	250	295.032	0	25.2839	22.1227	52.304	1614205566979059	2
2270	0	0	270	1	773.426	441.381	332.045	0	0	-51.575	-72.39	328.662	528.728	35929.2	9639.75	-328.662	27.3612	41.3127	40.1606	0	0	0.545717	176.817	-652.08	250	294.947	0	28.3888	27.6496	91.056	1614205566999070	2
2274	0	0	274	1	695.718	379.769	315.948	0	0	-63.657	6.33618	372.844	540.452	35941.3	9561.02	-372.844	29.0005	38.1722	37.0437	0	0	0.733021	187.878	-649.903	250	225.586	0	24.8053	26.5531	102.18	1614205567079113	2
2276	0	0	276	1	650.641	439.891	210.749	0	0	-71.6744	6.58323	480.814	380.038	35949.3	9560.78	-480.814	22.4649	38.8501	37.1866	0	0	0.507666	180.148	-643.546	250	218.88	0	30.6103	42.7089	206.503	1614205567119135	2
2277	0	0	277	1	821.797	488.294	333.503	0	0	-66.4717	-24.2209	358.934	604.984	35944.1	9591.58	-358.934	32.0802	39.3277	39.2764	0	0	0.663981	232.828	-670.475	250	347.568	0	23.2731	24.0612	89.4588	1614205567139146	2
2280	0	0	280	1	851.106	492.59	358.515	0	0	-110.956	-43.7497	285.03	693.404	35888.9	9611.11	-285.03	35.2832	40.6563	37.9157	0	0	0.917647	208.923	-663.596	250	304.191	0	24.1315	21.693	57.7068	1614205567199179	2
2281	0	0	281	1	708.99	441.296	267.694	0	0	-93.7047	-27.7465	392.463	392.773	35971.3	9595.11	-392.463	21.4818	39.1147	37.8676	0	0	0.477018	179.176	-644.924	250	229.741	0	32.7056	36.0122	150.003	1614205567219190	2
2283	0	0	283	1	767.202	445.366	321.835	0	0	-50.1128	-62.079	335.487	518.226	35927.7	9629.44	-335.487	26.9376	39.9161	38.1226	0	0	0.646645	196.767	-659.455	250	233.814	0	28.1316	27.6712	93.7605	1614205567259211	2
2284	0	0	284	1	838.468	472.219	366.249	0	0	-49.4983	-100.917	198.372	704.161	35927.1	9668.28	-198.372	33.9027	38.76	37.694	0	0	0.429586	156.851	-637.898	250	268.711	0	27.0579	23.1405	48.7579	1614205567279222	2
2285	0	0	285	1	677.419	365.608	311.811	0	0	-75.7141	-118.28	304.847	590.512	35953.3	9585.98	-304.847	30.2765	37.725	37.4738	0	0	0.59841	159.811	-634.248	250	277.189	0	26.0237	24.3923	71.8367	1614205567299233	2
2286	0	0	286	1	876.73	407.201	469.53	0	0	-83.8485	-35.8344	251.095	837.359	35961.4	9603.19	-251.095	41.5547	38.3072	35.7069	0	0	0.521306	155.926	-633.831	250	330.257	0	21.2577	18.5374	43.8363	1614205567319244	2
2287	0	0	287	1	772.037	404.987	367.05	0	0	-61.7374	0.914444	510.855	411.806	35939.3	9566.45	-510.855	25.1057	41.1637	41.4547	0	0	0.794928	219.339	-674.55	250	247.61	0	28.8404	43.6573	213.886	1614205567339255	2
2288	0	0	288	1	632.109	328.888	303.221	0	0	-26.68	-70.798	496.689	368.269	35904.3	9538.5	-496.689	22.1568	39.3765	38.9648	0	0	0.316846	172.02	-644.02	250	201.601	0	31.5722	45.4654	228.399	1614205567359266	2
2289	0	0	289	1	761.853	402.045	359.808	0	0	-107.54	-74.6291	349.968	617.423	35885.5	9641.99	-349.968	32.8037	39.5028	36.8432	0	0	0.594885	227.434	-669.246	250	325.791	0	23.2701	23.2318	82.5456	1614205567379277	2
2290	0	0	290	1	820.754	470.784	349.969	0	0	-103.219	-73.8176	306.79	729.534	35881.2	9641.18	-306.79	37.5476	40.1984	39.6297	0	0	0.689988	210.323	-666.955	250	335.234	0	22.047	20.4576	60.401	1614205567399288	2
2292	0	0	292	1	848.709	536.49	312.219	0	0	-26.2295	-72.7272	287.208	749.92	35903.8	9640.09	-287.208	37.6402	39.1411	38.5433	0	0	0.337589	211.447	-663.551	250	344.258	0	22.1973	20.2502	55.0299	1614205567439309	2
2293	0	0	293	1	602.76	348.572	254.188	0	0	-117.863	14.2344	326.05	330.927	35895.8	9652.79	-326.05	17.3852	38.0707	37.4895	0	0	0.47745	196.301	-649.661	250	213.244	0	42.4614	40.9839	132.18	1614205567459320	2
2296	0	0	296	1	848.999	449.362	399.637	0	0	-57.6813	-38.9811	273.175	769.899	35935.3	9606.34	-273.175	38.4672	37.865	36.0074	0	0	0.497938	191.014	-649.733	250	317.356	0	21.8749	19.6386	50.0647	1614205567519353	2
2297	0	0	297	1	799.955	540.727	259.228	0	0	-65.1797	-37.7616	288.42	783.459	35942.8	9605.12	-288.42	39.5434	37.3565	36.0548	0	0	0.477887	186.193	-648.554	250	360.903	0	20.8219	19.02	51.543	1614205567539364	2
2298	0	0	298	1	757.255	441.451	315.804	0	0	-74.9091	-1.06906	229.842	480.482	35952.5	9668.09	-229.842	23.6339	38.9723	38.5504	0	0	0.784476	206.796	-659.319	250	247.138	0	36.9324	31.9691	71.4911	1614205567559375	2
2299	0	0	299	1	683.711	415.795	267.916	0	0	-71.3974	-21.8732	379.864	426.955	35949	9589.23	-379.864	23.0292	39.0577	38.5381	0	0	0.418479	175.752	-644.58	250	238.918	0	30.7681	33.2745	133.761	1614205567579386	2
2300	0	0	300	1	603.461	252.613	350.849	0	0	-135.794	-59.4043	295.539	294.131	35913.7	9626.76	-295.539	15.1773	38.8354	37.5113	0	0	0.515622	190.772	-646.7	250	229.839	0	50.9102	46.6194	132.296	1614205567599397	2
2302	0	0	302	1	890.241	545.208	345.033	0	0	-74.0627	-38.2154	378.869	535.295	35951.7	9605.58	-378.869	28.8569	37.929	38.4029	0	0	0.917758	238.364	-669.646	250	300.306	0	24.8262	26.5956	107.072	1614205567639418	2
2304	0	0	304	1	664.558	380.307	284.251	0	0	-127.439	-56.5147	332.021	588.575	35905.4	9623.88	-332.021	31.0196	37.6504	36.8786	0	0	0.511515	201.501	-649.791	250	288.831	0	24.5615	23.7743	79.0139	1614205567679440	2
2305	0	0	305	1	855.472	525.849	329.623	0	0	-50.9451	-33.9875	338.61	618.23	35928.5	9601.35	-338.609	32.211	40.0621	37.2535	0	0	0.567664	192.022	-650.176	250	267.685	0	23.8253	23.6206	79.8399	1614205567699451	2
2306	0	0	306	1	865.274	421.948	443.326	0	0	-49.3085	-70.3019	188.742	710.361	35926.9	9637.66	-188.742	34.0713	38.0698	37.6846	0	0	0.529506	163.662	-640.696	250	265.149	0	27.0219	22.8874	47.6224	1614205567719462	2
2307	0	0	307	1	707.91	429.163	278.747	0	0	-18.3335	-4.85011	250.127	542.59	35895.9	9671.87	-250.127	26.7371	38.2434	35.9798	0	0	0.817703	182.278	-644.346	250	267.414	0	31.5912	27.8317	65.0193	1614205567739473	2
2308	0	0	308	1	520.509	288.065	232.444	0	0	-99.6048	-17.9639	344.6	397.302	35877.5	9684.98	-344.6	20.9843	38.2499	36.7525	0	0	0.439942	206.94	-657.873	250	227.908	0	34.8151	34.5741	121.133	1614205567759484	2
2310	0	0	310	1	566.6	310.571	256.028	0	0	-66.6284	-121.329	235.884	340.079	35944.2	9589.03	-235.884	16.7183	38.3645	37.6539	0	0	0.587517	162.37	-633.117	250	195.773	0	50.2632	43.7424	100.195	1614205567799506	2
2312	0	0	312	1	942.544	435.594	506.95	0	0	-70.5063	-40.5314	275.563	681.849	35948.1	9607.89	-275.563	34.1847	37.8585	36.9859	0	0	0.583481	178.243	-647.256	250	286.378	0	24.3491	21.8532	56.5709	1614205567839527	2
2313	0	0	313	1	795.022	443	352.022	0	0	-73.4663	-15.8295	267.316	542.869	35951.1	9583.19	-267.316	27.1503	39.1799	37.5386	0	0	0.583556	221.544	-668.923	250	244.007	0	30.786	27.5726	68.4492	1614205567859538	2
2314	0	0	314	1	850.479	528.045	322.434	0	0	-137.958	-36.2636	341.933	700.333	36015.6	9503.96	-341.933	37.3009	40.2571	38.7426	0	0	1.05158	190.386	-659.149	250	336.603	0	20.9754	20.8256	71.5445	1614205567879549	2
2315	0	0	315	1	756.604	401.065	355.539	0	0	-68.6094	11.4604	291.248	698.831	35946.2	9555.9	-291.248	35.4929	40.0266	36.5204	0	0	0.978959	175.011	-644.171	250	287.17	0	23.37	21.6234	57.9231	1614205567899560	2
2316	0	0	316	1	1037.54	590.966	446.572	0	0	-52.9071	-41.8859	226.879	774.315	35930.5	9609.25	-226.879	37.7498	39.9017	38.7073	0	0	0.926441	194.916	-658.125	250	282.314	0	24.1328	20.7698	46.7438	1614205567919571	2
2317	0	0	317	1	711.031	418.256	292.775	0	0	-111.934	32.6508	391.223	484.365	35889.9	9634.37	-391.223	26.6769	39.4737	37.8578	0	0	0.482777	204.708	-661.901	250	288.808	0	26.953	29.3786	119.708	1614205567939582	2
2318	0	0	318	1	674.435	385.274	289.161	0	0	-112.799	-47.7079	335.62	577.56	35890.7	9615.07	-335.62	30.3856	37.9035	36.2061	0	0	0.415864	226.344	-663.599	250	282.221	0	25.0035	24.2862	81.5541	1614205567959593	2
2319	0	0	319	1	802.547	491.046	311.501	0	0	-22.8452	-73.494	248.49	745.678	35900.4	9640.85	-248.49	36.5983	38.4559	36.39	0	0	0.296705	187.262	-648.254	250	336.832	0	23.8173	20.8507	49.1516	1614205567979604	2
2320	0	0	320	1	671.641	381.079	290.562	0	0	-154.41	-4.87336	366.358	378.024	35932.4	9572.23	-366.358	20.6387	38.6695	36.545	0	0	0.493554	165.424	-635.13	250	225.928	0	34.4159	36.2279	136.666	1614205567999615	2
2321	0	0	321	1	784.511	449.669	334.842	0	0	-65.5468	-22.3322	223.434	684.874	35943.1	9589.69	-223.434	33.4554	38.7306	35.9622	0	0	0.73691	178.062	-643.996	250	284.699	0	26.6617	22.9788	50.6388	1614205568019625	2
2322	0	0	322	1	565.335	310.097	255.237	0	0	-49.6494	-47.5525	236.75	386.47	35927.3	9614.91	-236.75	18.9149	39.8509	37.007	0	0	0.39299	169.648	-642.258	250	208.217	0	45.0164	39.0525	88.9581	1614205568039636	2
2323	0	0	323	1	791.113	422.62	368.493	0	0	-34.5217	-66.6399	328.167	505.282	35912.1	9634	-328.167	26.0862	38.2985	36.9992	0	0	0.581043	245.979	-675.306	250	290.581	0	28.8384	27.9761	91.8601	1614205568059647	2
2324	0	0	324	1	858.223	513.772	344.451	0	0	-49.07	-42.6328	314.129	625.86	35926.7	9609.99	-314.129	32.0356	40.0426	36.2981	0	0	0.484883	221.148	-664.599	250	287.086	0	24.729	23.4666	70.6571	1614205568079658	2
2325	0	0	325	1	915.213	524.591	390.622	0	0	-48.4698	-17.3677	226.286	741.309	35926.1	9584.73	-226.286	36.1768	36.5072	35.7136	0	0	0.690199	214.401	-655.554	250	329.551	0	24.2635	21.0126	46.9347	1614205568099669	2
2326	0	0	326	1	922.161	573.636	348.525	0	0	-110.741	-63.7306	258.717	828.951	35888.7	9631.09	-258.717	41.552	39.5206	38.0698	0	0	0.766029	231.758	-671.744	250	366.957	0	21.4601	18.7197	45.6193	1614205568119680	2
2327	0	0	327	1	482.038	268.214	213.824	0	0	-80.0494	1.95615	467.319	384.009	35858	9565.4	-467.319	22.4037	38.7502	38.073	0	0	0.521065	159.596	-634.931	250	264.08	0	30.5476	41.3358	198.451	1614205568139691	2
2329	0	0	329	1	727.559	444.844	282.716	0	0	-32.3969	-35.9446	300.618	471.13	35910	9603.3	-300.618	23.8636	37.3245	36.3863	0	0	0.575635	210.446	-659.527	250	266.179	0	32.2754	30.0279	86.6329	1614205568179713	2
2330	0	0	330	1	498.421	283.704	214.717	0	0	-148.939	-30.9277	306.285	354.725	35926.9	9598.29	-306.285	18.5286	37.4841	36.527	0	0	0.373428	193.483	-646.148	250	242.487	0	40.8832	38.1749	113.035	1614205568199724	2
2331	0	0	331	1	849.216	434.43	414.786	0	0	-71.2478	-66.4111	293.985	676.813	35948.8	9633.77	-293.985	34.3025	38.9423	35.8985	0	0	0.428602	219.301	-660.104	250	341.246	0	23.8038	21.8657	60.3804	1614205568219734	2
2332	0	0	332	1	899.529	557.185	342.345	0	0	-87.7158	-27.2705	292.033	566.667	35965.3	9594.63	-292.033	28.804	37.376	35.503	0	0	0.599443	196.757	-650.998	250	218.409	0	27.7092	25.3559	69.5037	1614205568239745	2
2333	0	0	333	1	533.788	327.381	206.407	0	0	-182.002	27.1839	372.087	341.672	35959.9	9639.84	-372.087	19.0017	40.8465	38.0503	0	0	0.480548	169.942	-641.895	250	213.643	0	38.1503	39.9304	153.973	1614205568259756	2
2334	0	0	334	1	677.15	325.256	351.894	0	0	-37.2133	14.4746	284.223	477.925	35914.8	9652.55	-284.223	24.0782	36.9886	36.3257	0	0	0.378242	194.04	-646.252	250	246.099	0	32.6866	29.9476	79.6172	1614205568279767	2
2335	0	0	335	1	805.345	458.48	346.864	0	0	-44.146	-79.8099	378.994	504.855	35921.7	9547.51	-378.994	27.1616	38.8799	37.9405	0	0	0.681784	181.351	-648.955	250	261.971	0	26.3407	28.4135	114.309	1614205568299778	2
2336	0	0	336	1	628.936	358.434	270.502	0	0	-61.0404	-67.1191	336.48	483.88	35938.6	9634.48	-336.48	25.211	38.3455	35.5635	0	0	0.334008	164.414	-634.736	250	245.934	0	29.3929	28.9436	97.8343	1614205568319789	2
2337	0	0	337	1	706.257	394.623	311.634	0	0	-57.5223	-22.2496	212.26	521.771	35935.1	9589.61	-212.26	25.3357	37.1417	36.4986	0	0	0.459637	185.933	-646.732	250	224.827	0	34.4489	29.5188	63.8705	1614205568339800	2
2338	0	0	338	1	872.785	548.206	324.579	0	0	-77.2526	-26.029	343.746	562.89	35954.9	9593.39	-343.746	29.5629	38.4773	37.1208	0	0	0.870921	242.528	-678.449	250	321.062	0	25.3527	25.3279	87.9823	1614205568359811	2
2339	0	0	339	1	888.865	474.689	414.176	0	0	-55.7625	-88.6736	290.833	614.963	35933.4	9556.37	-290.833	31.0552	38.428	37.2814	0	0	0.842839	210.594	-664.349	250	271.313	0	25.9993	24.0684	66.0638	1614205568379822	2
2343	0	0	343	1	704.121	337.622	366.499	0	0	-122.294	-70.6731	311.634	457.429	35900.2	9638.03	-311.634	23.7433	38.9056	36.6676	0	0	0.616978	213.641	-655.547	250	263.533	0	32.6797	30.615	92.284	1614205568459865	2
2346	0	0	346	1	973.379	657.655	315.725	0	0	-87.15	-4.83481	386.888	828.016	35964.8	9572.2	-386.888	45.0625	36.5364	34.4387	0	0	0.553736	175.617	-639.087	250	381.041	0	16.421	17.9021	70.1054	1614205568519898	2
2347	0	0	347	1	808.453	454.056	354.397	0	0	-77.0713	-12.9096	294.953	625.075	35954.7	9580.27	-294.953	31.7894	37.4576	35.8165	0	0	0.630184	204.814	-655.508	250	273.194	0	25.1595	23.305	64.3191	1614205568539909	2
2348	0	0	348	1	742.665	424.049	318.616	0	0	-58.432	-69.0026	283.021	580.659	35936	9636.36	-283.021	29.1711	37.7349	36.0307	0	0	0.55604	175.827	-644.603	250	229.439	0	27.6543	25.1386	66.9345	1614205568559920	2
2349	0	0	349	1	840.725	478.257	362.468	0	0	-147.523	-24.9692	368.588	513.616	36025.1	9592.33	-368.588	27.9892	37.7796	36.4228	0	0	0.664752	210.471	-652.104	250	290.815	0	25.6706	27.0764	103.477	1614205568579931	2
2350	0	0	350	1	662.508	437.04	225.469	0	0	-117.731	-38.1738	387.703	398.497	35995.3	9505.87	-387.703	21.8321	37.3062	36.4565	0	0	0.547284	166.596	-637.115	250	200.431	0	31.6569	34.4816	142.267	1614205568599941	2
2352	0	0	352	1	1005.42	488.287	517.132	0	0	-56.1627	-22.343	284.72	757.327	35933.8	9589.7	-284.72	38.1178	38.3209	36.2281	0	0	0.756466	241.008	-674.313	250	329.327	0	21.765	19.9139	52.6835	1614205568639963	2
2353	0	0	353	1	797.252	404.922	392.33	0	0	-11.4785	-66.1428	222.253	641.807	35889.1	9633.5	-222.253	31.0756	36.9251	35.0983	0	0	0.359864	214.065	-652.759	250	257.255	0	28.1286	24.0667	53.3732	1614205568659974	2
2354	0	0	354	1	876.524	464.946	411.578	0	0	-49.7784	-71.1701	233.955	624.376	35927.4	9638.53	-233.955	30.5032	38.175	37.4268	0	0	0.641496	224.732	-669.908	250	286.223	0	28.5908	24.7789	56.689	1614205568679985	2
2358	0	0	358	1	633.09	288.048	345.042	0	0	-97.2756	-61.5859	224.742	432.894	35875.2	9628.95	-224.742	21.2614	37.7927	37.3101	0	0	0.359419	229.499	-665.177	250	235.181	0	40.7957	34.6195	77.4536	1614205568760029	2
2359	0	0	359	1	757.239	455.118	302.121	0	0	-148.694	-4.2703	354.434	672.006	35926.6	9571.63	-354.434	36.3032	38.3749	37.7	0	0	0.839691	185.566	-653.523	250	309.979	0	20.8427	21.3616	76.4465	1614205568780040	2
2360	0	0	360	1	763.95	489.422	274.528	0	0	-118.201	35.2524	386.342	750.629	35995.8	9532.11	-386.342	41.2692	37.4664	36.9601	0	0	1.02748	190.96	-651.264	250	363.154	0	17.9074	19.4121	76.9059	1614205568800050	2
2361	0	0	361	1	934.897	445.672	489.225	0	0	146.987	-283.359	297.892	580.25	35929.9	9551.74	-297.892	32.4057	38.3693	37.3055	0	0	0.437136	231.795	-669.866	250	311.848	0	25.3049	24.5212	66.4724	1614205568820061	2
2364	0	0	364	1	730.391	397.068	333.323	0	0	-57.1867	-48.2145	153.91	626.453	35835.1	9615.58	-153.91	29.8441	36.5646	33.8133	0	0	0.505792	193.425	-642.781	250	247.653	0	30.1331	25.5611	49.4109	1614205568880094	2
2366	0	0	366	1	556.589	224.311	332.278	0	0	-83.2321	41.9556	309.381	384.716	35960.8	9625.06	-309.381	19.8989	37.3706	35.2483	0	0	0.566351	202.886	-649.262	250	228.022	0	37.9132	35.5421	105.015	1614205568920116	2
2369	0	0	369	1	564.429	269.829	294.6	0	0	-125.598	-14.1997	363.308	302.488	35903.5	9581.56	-363.308	16.3117	37.254	35.8209	0	0	0.468706	199.157	-643.083	250	216.472	0	42.4662	44.231	167.213	1614205568980148	2
2370	0	0	370	1	728.695	398.399	330.295	0	0	-61.2484	-27.3823	300.929	442.702	35938.9	9594.74	-300.929	22.5142	38.1861	36.4315	0	0	0.712307	187.31	-647.238	250	233.65	0	34.3055	32.0468	91.8888	1614205569000159	2
2372	0	0	372	1	938.113	535.156	402.957	0	0	-47.0198	-17.2758	381.949	623.15	35924.6	9584.64	-381.949	33.5643	38.8668	37.1723	0	0	0.70135	250.003	-684.101	250	304.505	0	21.6862	23.6006	93.589	1614205569040181	2
2373	0	0	373	1	762.999	454.414	308.585	0	0	-79.5662	-89.4028	321.483	561.169	35957.2	9557.1	-321.483	29.0454	37.4298	36.0441	0	0	0.499252	192.12	-647.187	250	279.576	0	26.2765	25.3066	79.6024	1614205569060192	2
2374	0	0	374	1	843.708	522.017	321.691	0	0	-49.5278	-42.3198	376.757	599.73	35927.1	9609.68	-376.757	32.1696	35.3406	34.4211	0	0	0.211951	179.54	-637.437	250	285.094	0	21.8638	23.3407	92.313	1614205569080203	2
2376	0	0	376	1	652.424	370.547	281.876	0	0	-64.7957	-21.7581	286.405	583.427	35942.4	9589.12	-286.405	29.435	35.6289	34.347	0	0	0.46947	172.352	-636.004	250	268.807	0	26.7296	24.4907	65.6308	1614205569120225	2
2377	0	0	377	1	727.044	413.002	314.042	0	0	-95.2333	-55.6795	323.858	594.667	35972.8	9523.38	-323.858	30.8911	36.1382	34.4294	0	0	0.531022	157.435	-631.88	250	253.49	0	24.5526	23.4416	74.4864	1614205569140236	2
2378	0	0	378	1	769.453	469.914	299.539	0	0	-29.3882	-87.0209	340.807	504.295	35907	9654.38	-340.807	26.302	37.1686	34.3801	0	0	0.545308	202.173	-650.752	250	270.19	0	27.8049	27.6605	95.038	1614205569160247	2
2379	0	0	379	1	683.812	391.299	292.514	0	0	-74.43	3.41431	328.802	372.995	35952	9563.95	-328.802	19.4094	36.8852	36.114	0	0	0.615859	227.32	-658.96	250	252.915	0	37.3986	36.7246	119.407	1614205569180257	2
2383	0	0	383	1	587.48	322.623	264.857	0	0	-163.771	-52.9531	349.905	356.721	35941.7	9620.31	-349.905	19.2898	37.2069	35.8516	0	0	0.234142	201.868	-647.514	250	223.842	0	36.9188	37.0059	134.18	1614205569260301	2
2384	0	0	384	1	709.625	378.336	331.289	0	0	-55.9802	-39.9366	255.571	550.535	35933.6	9607.3	-255.571	27.2364	36.31	33.8905	0	0	0.411645	190.874	-644.791	250	298.12	0	30.1257	26.565	63.7411	1614205569280312	2
2385	0	0	385	1	698.723	395.981	302.742	0	0	-91.6248	-54.9184	351.65	436.861	35969.2	9622.28	-351.65	23.1384	36.3795	35.3644	0	0	0.562413	213.837	-650.874	250	281.517	0	30.8853	31.0093	113.114	1614205569300323	2
2386	0	0	386	1	672.803	372.692	300.111	0	0	-106.218	-35.0071	391.839	304.188	35983.8	9602.37	-391.839	16.6728	36.2272	36.0127	0	0	0.339182	178.005	-637.784	250	183.753	0	40.1909	44.1681	186.21	1614205569320334	2
2388	0	0	388	1	702.604	358.893	343.711	0	0	-65.4008	14.2568	335.753	432.992	35943	9553.1	-335.753	22.6306	35.7145	34.1651	0	0	0.625212	226.059	-655.154	250	241.708	0	31.6289	31.4329	104.658	1614205569360356	2
2390	0	0	390	1	740.166	445.38	294.786	0	0	-107.349	-26.7815	300.581	608.144	35984.9	9594.14	-300.581	31.2267	36.3401	34.2781	0	0	0.596144	152.541	-627.26	250	262.33	0	25.2084	23.2953	66.0223	1614205569400377	2
2391	0	0	391	1	783.345	463.307	320.039	0	0	-32.1013	-76.1595	368.931	459.784	35909.7	9543.86	-368.931	24.5029	36.2788	35.3467	0	0	0.48092	220.658	-657.325	250	254.085	0	28.5	30.0101	117.048	1614205569420388	2
2392	0	0	392	1	822.515	399	423.515	0	0	-52.7318	-21.8508	306.689	504.77	35930.3	9589.21	-306.689	25.7422	34.8409	34.2923	0	0	0.35259	219.948	-651.398	250	276.884	0	29.0062	27.3994	80.7509	1614205569440399	2
2393	0	0	393	1	870.539	442.67	427.869	0	0	-25.0348	-17.9612	214.267	675.226	35902.6	9585.32	-214.267	32.6997	34.8326	35.0388	0	0	0.687468	217.488	-654.675	250	274.08	0	26.5789	22.7929	49.7658	1614205569460410	2
2394	0	0	394	1	652.363	416.114	236.249	0	0	-62.6608	-15.7037	312.085	448.299	35940.3	9583.06	-312.085	22.9851	35.4348	33.0751	0	0	0.642946	198.942	-643.086	250	256.798	0	32.0949	30.6037	91.2493	1614205569480421	2
2395	0	0	395	1	825.071	445.686	379.385	0	0	-92.4759	-81.4856	297.149	680.999	35970.1	9549.19	-297.149	34.7507	36.68	34.9246	0	0	0.63565	194.612	-650.87	250	283.127	0	23.0692	21.2828	59.6362	1614205569500432	2
2396	0	0	396	1	750.126	397.941	352.185	0	0	-44.1657	2.48001	224.894	536.153	35921.8	9564.88	-224.894	26.1941	35.4013	33.7312	0	0	0.545587	226.471	-656.159	250	244.957	0	32.1606	27.9675	61.5286	1614205569520443	2
2397	0	0	397	1	860.34	410.778	449.562	0	0	-67.7134	-27.4947	307.548	452.088	35945.3	9594.86	-307.548	23.1136	35.2629	35.002	0	0	0.396594	248.608	-665.119	250	241.985	0	32.2223	30.348	90.3463	1614205569540454	2
2399	0	0	399	1	601.791	341.006	260.785	0	0	-120.067	-72.8078	255.936	519.978	35898	9640.17	-255.936	26.1024	34.2694	34.6006	0	0	0.365066	180.996	-636.961	250	250.025	0	31.1905	27.1937	66.3101	1614205569580475	2
2402	0	0	402	1	809.044	391.418	417.627	0	0	-98.9575	17.3519	334.115	629.028	35976.6	9550.01	-334.115	33.071	36.0677	35.187	0	0	1.00797	234.192	-670.229	250	297.351	0	22.7751	22.3199	73.2715	1614205569640508	2
2403	0	0	403	1	795.426	462.791	332.635	0	0	-141.423	-53.0072	380.363	453.294	36019	9520.71	-380.363	24.8681	34.9821	33.5811	0	0	0.467308	188.908	-639.721	250	249.342	0	27.4169	29.472	118.105	1614205569660519	2
2404	0	0	404	1	640.415	358.757	281.658	0	0	-84.5912	-44.2679	424.725	444.847	35962.2	9511.97	-424.725	24.9493	34.3722	35.0025	0	0	0.660196	222.229	-655.871	250	266.482	0	26.5383	31.6322	144.253	1614205569680530	2
2405	0	0	405	1	860.246	505.998	354.248	0	0	-82.155	-86.0459	328.1	819.584	35959.8	9553.75	-328.1	42.6339	35.6536	35.3025	0	0	0.706025	206.973	-652.648	250	381.152	0	18.2051	17.6701	57.0338	1614205569700541	2
2406	0	0	406	1	836.979	479.156	357.823	0	0	-56.01	-43.1318	344.899	646.103	35933.6	9610.49	-344.899	33.838	34.6879	33.7315	0	0	0.291441	198.859	-641.333	250	299.217	0	21.4831	21.4928	75.2557	1614205569720552	2
2407	0	0	407	1	868.538	455.466	413.071	0	0	-82.0261	-20.3826	243.481	477.272	35959.6	9587.74	-243.481	23.6128	37.5643	34.0711	0	0	0.626923	210.757	-650.159	250	216.048	0	35.5607	30.9996	70.9672	1614205569740563	2
2408	0	0	408	1	742.126	417.491	324.635	0	0	-59.4115	-43.3405	238.144	522.471	35937	9610.7	-238.144	25.6306	34.4606	33.8923	0	0	0.169573	188.229	-638.157	250	220.109	0	32.1118	27.8322	64.362	1614205569760573	2
2409	0	0	409	1	733.752	440.84	292.913	0	0	-75.2116	-6.78627	273.446	489.076	35952.8	9574.15	-273.446	24.5704	35.5876	35.3664	0	0	0.619563	157.539	-631.71	250	219.964	0	32.2827	29.1816	74.4114	1614205569780584	2
2411	0	0	411	1	628.318	320.537	307.781	0	0	-89.9297	18.6892	276.492	328.513	35967.5	9548.67	-276.492	16.6348	35.7176	34.0209	0	0	0.433666	202.908	-641.682	250	194.536	0	46.3921	41.8566	107.243	1614205569820606	2
2412	0	0	412	1	537.034	301.126	235.909	0	0	-140.305	8.59035	432.933	331.12	35918.2	9558.77	-432.933	18.953	34.6508	34.1515	0	0	0.466531	184.472	-636.78	250	230.577	0	34.0006	41.974	191.122	1614205569840617	2
2413	0	0	413	1	712.909	379.878	333.031	0	0	-55.449	-60.1009	214.899	457.784	35933.1	9627.46	-214.899	22.1937	34.9729	34.2617	0	0	0.325786	197.292	-638.403	250	197.431	0	37.9174	32.3697	70.9089	1614205569860628	2
2415	0	0	415	1	662.601	367.818	294.782	0	0	-58.8366	-37.8644	265.464	459.423	35936.4	9605.22	-265.464	22.8617	34.779	34.0569	0	0	0.181545	195.664	-639.279	250	202.482	0	34.4475	30.6791	76.7527	1614205569900650	2
2416	0	0	416	1	838.576	433.449	405.128	0	0	-39.549	-51.6746	244.171	672.671	35917.2	9619.04	-244.171	32.9977	35.9056	34.3151	0	0	0.45134	208.211	-651.302	250	303.811	0	25.5991	22.3132	52.2058	1614205569920661	2
2417	0	0	417	1	746.26	422.019	324.241	0	0	-117.186	-17.1173	342.22	613.142	35895.1	9584.48	-342.22	32.4781	35.1491	34.6917	0	0	0.709271	214.261	-648.14	250	290.451	0	22.7007	22.5424	77.2835	1614205569940672	2
2418	0	0	418	1	795.157	446.71	348.448	0	0	-125.769	-17.1045	269.505	713.275	35903.7	9584.46	-269.505	36.2074	33.9596	34.8467	0	0	0.776584	175.485	-638.339	250	283.028	0	22.6783	20.1619	51.0214	1614205569960682	2
2421	0	0	421	1	776.553	389.717	386.836	0	0	-73.4317	-74.0268	206.571	508.121	35951	9541.73	-206.571	24.6256	35.9343	34.0431	0	0	0.333094	202.47	-645.755	250	221.417	0	35.1043	29.8955	63.8036	1614205570280857	2
2435	0	0	435	1	547.694	313.515	234.179	0	0	-117.796	-48.7914	204.628	312.444	35895.7	9616.15	-204.628	15.3229	35.9912	33.0375	0	0	0.337743	230.173	-653.034	250	222.448	0	55.3454	46.4305	98.0423	1614205570380911	2
2436	0	0	436	1	651.622	416.612	235.01	0	0	-128.929	-14.8569	232.263	507.617	35906.9	9582.22	-232.263	25.3392	34.3783	32.6634	0	0	0.85255	212.264	-639.827	250	251.255	0	32.9861	28.3468	63.6586	1614205570400922	2
2437	0	0	437	1	588.653	333.596	255.056	0	0	-94.4372	-81.0307	135.957	457.377	35872.4	9548.73	-135.957	21.8682	34.6853	33.773	0	0	0.631639	230.807	-659.36	250	253.894	0	40.2895	34.1718	63.5147	1614205570420933	2
2439	0	0	439	1	789.745	493.972	295.773	0	0	-37.9329	-111.175	338.201	585.174	35915.5	9578.88	-338.201	30.5563	35.8375	33.2706	0	0	0.433677	212.745	-650.962	250	320.808	0	23.9846	23.8617	80.6739	1614205570460955	2
2440	0	0	440	1	732.044	398.068	333.977	0	0	1.41013	-83.7858	147.162	419.109	35876.2	9651.15	-147.162	19.8069	37.0678	33.8604	0	0	0.311105	179.317	-640.032	250	206.407	0	44.4565	37.9257	71.3506	1614205570480966	2
2441	0	0	441	1	809.412	432.953	376.459	0	0	-69.0727	-86.2771	239.279	628.977	35946.7	9553.98	-239.279	30.9125	33.0335	33.2302	0	0	0.521679	184.931	-634.109	250	257.255	0	26.6853	23.2859	53.9853	1614205570500977	2
2442	0	0	442	1	743.483	429.521	313.962	0	0	-89.7043	-68.7274	273.834	378.913	35967.3	9536.43	-273.834	19.0461	35.4866	34.4335	0	0	0.405198	191.573	-640.481	250	188.66	0	40.975	36.6362	94.4231	1614205570520988	2
2446	0	0	446	1	805.408	492.437	312.971	0	0	-98.9599	-24.3827	448.322	711.767	35976.6	9492.08	-448.322	40.8677	35.0326	35.1297	0	0	0.744688	235.946	-667.004	250	380.323	0	17.1807	21.754	100.372	1614205570601031	2
2447	0	0	447	1	613.909	327.005	286.905	0	0	-83.6294	-39.5384	383.453	450.878	35961.2	9507.24	-383.453	24.4352	34.2468	33.4679	0	0	0.587656	167.274	-627.505	250	215.435	0	27.7152	29.8703	121.254	1614205570621042	2
2448	0	0	448	1	657.672	395.967	261.706	0	0	-26.8715	-51.7572	364.942	342.917	35904.5	9619.12	-364.942	18.1891	34.2719	34.0516	0	0	0.436345	159.568	-625.539	250	183.959	0	36.884	38.2976	149.413	1614205570641053	2
2449	0	0	449	1	665.063	349.721	315.341	0	0	-47.0766	-8.2513	366.906	375.024	35924.7	9575.61	-366.906	19.9709	34.4592	32.7171	0	0	0.571824	210.417	-645.289	250	215.1	0	33.6469	35.6577	135.584	1614205570661064	2
2450	0	0	450	1	953.659	560.118	393.541	0	0	-50.9551	-30.0139	250.141	697.959	35928.6	9597.37	-250.141	34.4279	32.9624	31.2194	0	0	0.163955	200.852	-640.948	250	267.01	0	23.6592	20.8032	49.1487	1614205570681075	2
2451	0	0	451	1	664.146	330.278	333.869	0	0	-102.49	-51.0039	265.179	467.979	35880.4	9618.36	-265.179	23.4887	34.2234	33.851	0	0	0.533626	184.155	-636.579	250	221.919	0	33.8311	29.6877	74.4144	1614205570701086	2
2453	0	0	453	1	648.372	325.664	322.708	0	0	-84.1648	-24.5589	210.05	408.746	35961.8	9591.92	-210.05	19.9306	35.5692	33.6171	0	0	0.493007	180.348	-637.648	250	188.9	0	42.5927	36.1932	77.3789	1614205570741107	2
2454	0	0	454	1	635.106	364.527	270.578	0	0	-66.5454	30.5025	360.666	337.958	35944.1	9536.86	-360.666	18.0206	34.4336	33.6047	0	0	0.102937	200.029	-640.873	250	212.191	0	37.3666	38.8127	145.191	1614205570761118	2
2457	0	0	457	1	689.505	340.389	349.116	0	0	-45.0057	-97.1549	246.029	377.663	35922.6	9564.86	-246.029	18.5665	34.2265	32.9358	0	0	0.346045	215.187	-651.196	250	240.497	0	42.597	37.6567	87.8828	1614205570821151	2
2458	0	0	458	1	874.307	553.427	320.88	0	0	-26.2016	-47.0486	236.035	524.121	36003.5	9514.75	-236.035	25.5788	34.2378	32.572	0	0	0.445113	233.725	-652.076	250	270.245	0	32.039	27.8055	63.5856	1614205570841162	2
2459	0	0	459	1	627.86	308.515	319.346	0	0	-91.773	4.62032	366.559	288.881	35969.4	9562.74	-366.559	15.5024	35.3112	32.9975	0	0	0.275963	188.004	-636.872	250	237.42	0	43.4396	45.6063	172.485	1614205570861173	2
2460	0	0	460	1	699.119	408.681	290.438	0	0	-101.331	-0.197585	370.632	471.784	35978.9	9567.56	-370.632	25.4398	33.2722	33.024	0	0	0.53432	243.646	-661.77	250	302.699	0	26.82	28.3414	108.697	1614205570881184	2
2461	0	0	461	1	608.122	291.115	317.006	0	0	-75.9809	-67.427	276.376	324.448	35953.6	9535.13	-276.376	16.2843	34.2993	33.9211	0	0	0.567749	179.344	-632.381	250	233.858	0	46.4682	41.846	109.606	1614205570901195	2
2463	0	0	463	1	750.98	394.108	356.872	0	0	-27.5924	-51.9068	456.93	438.795	35905.2	9519.61	-456.93	25.2284	32.8978	32.7753	0	0	0.549871	219.457	-642.947	250	259.029	0	25.6567	33.4944	161.918	1614205570941216	2
2465	0	0	465	1	680.891	390.746	290.145	0	0	-123.171	-49.4518	397.703	442.447	35901.1	9517.15	-397.703	24.4716	33.0619	31.9484	0	0	0.415678	239.485	-652.91	250	287.015	0	27.0515	29.9629	126.056	1614205570981238	2
2466	0	0	466	1	720.817	343.385	377.432	0	0	-34.3092	-14.5806	368.206	376.151	35911.9	9581.94	-368.206	20.0207	34.8409	33.5061	0	0	0.718761	203.529	-645.959	250	250.428	0	33.7467	35.7323	137.436	1614205571001249	2
2467	0	0	467	1	733.487	347.645	385.842	0	0	-30.8854	-9.21801	324.884	397.962	35908.5	9576.58	-324.884	20.5143	35.5635	32.7301	0	0	0.437378	229.386	-651.027	250	272.4	0	35.0398	34.1553	107.747	1614205571021260	2
2468	0	0	468	1	531.44	265.193	266.247	0	0	-78.3735	-6.63956	337.298	260.542	35956	9574	-337.298	13.6373	32.9444	33.5146	0	0	0.412082	175.211	-626.65	250	207.021	0	49.2339	49.0656	168.715	1614205571041271	2
2469	0	0	469	1	988.218	495.301	492.916	0	0	-59.5718	-43.5759	265.035	735.144	35937.2	9610.94	-265.035	36.5687	32.3499	32.3801	0	0	0.379855	218.354	-648	250	349.006	0	21.9393	19.4873	48.8064	1614205571061282	2
2470	0	0	470	1	751.311	384.076	367.234	0	0	-19.6664	-23.3244	361.601	435.285	35897.3	9590.68	-361.601	23.0204	34.6064	33.4141	0	0	0.522808	198.588	-642.633	250	226.266	0	29.9346	31.0043	116.605	1614205571081293	2
2471	0	0	471	1	770.567	443.071	327.496	0	0	-42.1445	-35.445	281.575	430.517	35919.7	9602.81	-281.575	21.5741	33.4348	31.796	0	0	0.212344	213.59	-643.814	250	256.558	0	34.8199	31.64	83.6132	1614205571101304	2
2472	0	0	472	1	763.248	467.294	295.955	0	0	-86.755	33.2359	260.409	531.604	35864.7	9534.12	-260.409	26.7349	33.7755	33.1377	0	0	0.643158	193.152	-639.392	250	269.143	0	29.9678	26.4173	64.3075	1614205571121314	2
2473	0	0	473	1	749.073	385.888	363.185	0	0	-75.4872	-11.885	160.808	484.311	35853.4	9579.25	-160.808	23.2701	34.3001	32.7901	0	0	0.376854	193.642	-641.124	250	223.462	0	37.3929	31.725	61.268	1614205571141325	2
2474	0	0	474	1	578.251	351.776	226.476	0	0	-107.006	-51.8189	329.235	482.578	35884.9	9619.18	-329.235	25.2352	33.503	31.7631	0	0	0.561028	186.333	-635.893	250	264.305	0	28.4807	27.3203	89.2166	1614205571161336	2
2475	0	0	475	1	685.263	396.73	288.533	0	0	-52.1722	-75.2897	444.677	360.677	35929.8	9542.99	-444.677	20.5599	33.97	32.3268	0	0	0.451908	187.8	-634.405	250	247.929	0	31.1124	39.4732	186.966	1614205571181347	2
2476	0	0	476	1	801.296	422.247	379.048	0	0	14.9866	-48.811	140.731	545.759	35862.6	9616.17	-140.731	25.7879	33.5646	31.4126	0	0	0.370261	237.625	-651.647	250	264.932	0	33.4411	28.4423	53.7555	1614205571201358	2
2477	0	0	477	1	757.732	368.545	389.187	0	0	-102.717	-25.6676	281.922	502.242	35980.3	9493.37	-281.922	25.4743	34.3995	32.3479	0	0	0.89655	212.977	-647.944	250	254.21	0	30.5581	27.5352	72.2442	1614205571221369	2
2479	0	0	479	1	691.694	417.561	274.133	0	0	-82.3153	-52.2389	352.005	436.97	35959.9	9519.94	-352.005	23.1063	33.1101	33.0139	0	0	0.217657	200.636	-640.845	250	255.353	0	29.7233	30.0133	110.003	1614205571261391	2
2481	0	0	481	1	777.337	471.389	305.948	0	0	-46.8182	-85.1318	345.422	547.919	35924.4	9552.83	-345.422	28.7193	33.3653	31.9927	0	0	0.307566	160.259	-621.366	250	258.24	0	24.474	24.6962	86.66	1614205571301413	2
2482	0	0	482	1	813.605	418.732	394.873	0	0	-23.6382	-71.9682	375.444	404.64	35901.2	9539.67	-375.444	21.6608	34.226	33.1833	0	0	0.258092	216.981	-649.918	250	255.974	0	31.0698	33.0424	132.049	1614205571321423	2
2484	0	0	484	1	746.056	416.613	329.443	0	0	-113.583	-63.3503	314.192	406.26	35991.2	9531.05	-314.192	21.0656	35.227	32.0681	0	0	0.314218	206.673	-644.894	250	226.794	0	34.8713	32.8814	99.5493	1614205571361445	2
2486	0	0	486	1	648.777	333.742	315.034	0	0	-74.6485	-32.1308	223.678	455.426	35952.3	9499.83	-223.678	22.2704	34.121	31.4308	0	0	0.714315	222.616	-649.338	250	235.785	0	37.0091	31.7316	69.9318	1614205571401467	2
2488	0	0	488	1	568.998	322.302	246.696	0	0	-101.807	-68.1348	190.208	489.11	35879.8	9635.5	-190.208	23.7358	32.442	31.1128	0	0	0.397875	190.072	-635.286	250	214.636	0	35.6964	29.8485	61.8183	1614205571441489	2
2489	0	0	489	1	675.531	340.563	334.968	0	0	-49.9058	-42.3271	299.422	457.317	35927.5	9609.69	-299.422	23.185	34.9012	32.2289	0	0	0.711519	202.37	-641.846	250	273.253	0	32.2063	29.9206	84.9581	1614205571461500	2
2490	0	0	490	1	543.102	285.6	257.502	0	0	-103.412	-8.70061	484.836	306.176	35881.4	9576.06	-484.836	18.2615	32.8424	31.8351	0	0	0.428765	213.777	-643.055	250	230.445	0	35.0738	49.1298	239.701	1614205571481511	2
2491	0	0	491	1	654.407	376.103	278.304	0	0	-51.4008	-5.1403	244.982	321.874	35929	9572.5	-244.982	15.8726	32.5028	31.9909	0	0	0.531913	255.176	-655.317	250	290.143	0	48.4965	42.8244	99.3941	1614205571501522	2
2492	0	0	492	1	734.859	409.04	325.819	0	0	-38.036	-78.9869	285.407	507.937	35915.6	9546.69	-285.407	25.4972	33.6691	31.6105	0	0	0.342573	172.07	-628.566	250	237.165	0	29.7664	27.2899	72.9342	1614205571521532	2
2493	0	0	493	1	620.955	285.915	335.04	0	0	-61.7471	-31.7689	263.416	489.306	35939.3	9499.47	-263.416	24.341	33.6749	32.1868	0	0	0.269195	208.726	-641.687	250	230.287	0	32.184	28.6295	70.6329	1614205571541543	2
2494	0	0	494	1	679.152	399.489	279.663	0	0	-93.7459	-73.6116	380.862	375.686	35971.3	9541.31	-380.862	20.3827	34.8013	34.2549	0	0	0.513213	210.175	-647.353	250	224.11	0	33.0824	35.4516	143.955	1614205571561554	2
2495	0	0	495	1	808.398	496.994	311.403	0	0	-84.067	-79.8029	266.826	644.277	35961.7	9547.5	-266.826	32.2228	33.3187	33.381	0	0	0.510677	218.335	-648.102	250	279.771	0	24.9311	22.1953	55.787	1614205571581565	2
2497	0	0	497	1	675.266	385.208	290.058	0	0	-85.5538	-51.1877	257.776	423.679	35963.2	9518.89	-257.776	21.0923	33.5643	32.1043	0	0	0.59092	203.017	-641.124	250	220.961	0	37.2507	32.6683	79.3729	1614205571621587	2
2498	0	0	498	1	582.759	309.319	273.44	0	0	-31.2344	5.06519	378.731	269	36008.5	9562.29	-378.731	14.448	33.7294	32.3602	0	0	0.411008	201.21	-634.661	250	211.799	0	44.5305	48.6388	194.036	1614205571641598	2
2499	0	0	499	1	639.942	300.966	338.975	0	0	-135.148	-109.534	379.03	283.103	36012.8	9577.23	-379.03	15.5528	33.161	32.7333	0	0	0.264009	210.379	-639.255	250	259.279	0	41.4421	44.9792	182.41	1614205571661609	2
2500	0	0	500	1	563.426	345.816	217.61	0	0	-152.876	18.2887	499.049	269.665	35930.8	9549.07	-499.049	16.5192	34.3625	34.3159	0	0	0.408512	206.05	-641.337	250	218.114	0	39.179	57.0723	280.973	1614205571681620	2
2501	0	0	501	1	667.154	344.486	322.668	0	0	-60.5759	-8.88774	409.831	424.201	35938.2	9476.59	-409.831	23.4118	31.1822	31.3851	0	0	0.575301	198.414	-630.654	250	260.56	0	27.1102	31.5805	137.034	1614205571701630	2
2503	0	0	503	1	674.055	346.387	327.668	0	0	-74.2514	-49.0857	379.359	350.909	35951.9	9616.45	-379.359	18.9274	32.2888	31.8365	0	0	0.0951535	219.973	-647.329	250	254.474	0	34.2582	36.6588	148.83	1614205571741652	2
2504	0	0	504	1	835.719	443.853	391.866	0	0	-101.33	-64.1413	330.996	435.713	35978.9	9531.84	-330.996	22.7844	33.5201	32.4341	0	0	0.301675	212.333	-646.592	250	226.697	0	31.1673	30.1776	100.014	1614205571761663	2
2505	0	0	505	1	563.013	330.032	232.981	0	0	-76.0231	-7.30231	248.351	403.621	35854	9574.66	-248.351	20.0167	32.7999	31.0621	0	0	0.399649	191.062	-632.075	250	208.666	0	39.0302	34.3815	79.9503	1614205571781674	2
2506	0	0	506	1	832.538	417.435	415.103	0	0	-54.9641	-77.811	241.015	585.158	35932.6	9545.51	-241.015	28.7106	32.6473	30.558	0	0	0.649859	239.592	-656.304	250	303.944	0	28.0889	24.5832	56.6519	1614205571801685	2
2507	0	0	507	1	702.568	433.774	268.794	0	0	-1.59221	8.48177	476.701	388.288	35879.2	9558.88	-476.701	22.7513	33.3153	32.8684	0	0	0.272317	226.193	-648.934	250	268.46	0	28.6427	39.3458	190.525	1614205571821696	2
2509	0	0	509	1	646.103	379.199	266.904	0	0	-36.3944	-59.8342	120.749	286.87	35914	9527.53	-120.749	13.5366	33.0439	31.4272	0	0	0.224383	236.033	-651.36	250	218.862	0	60.8148	52.5392	94.9783	1614205571861718	2
2511	0	0	511	1	719.903	461.355	258.548	0	0	-74.6141	-29.3823	328.291	619.885	35952.2	9596.74	-328.291	32.1776	33.0725	30.9836	0	0	0.541959	222.039	-645.538	250	312.735	0	22.6175	21.9404	70.3334	1614205571901739	2
2512	0	0	512	1	505.418	300.591	204.827	0	0	-105.822	-94.3504	270.252	423.725	35983.4	9562.05	-270.252	21.3614	33.2452	32.3056	0	0	0.303652	179.394	-628.777	250	220.578	0	36.1339	32.3383	81.7302	1614205571921750	2
2513	0	0	513	1	669.181	359.432	309.749	0	0	-49.0936	-77.1703	328.125	526.958	35926.7	9544.87	-328.125	27.2571	34.0703	32.1869	0	0	0.388171	180.972	-633.501	250	289.047	0	26.433	25.805	83.6869	1614205571941761	2
2518	0	0	518	1	921.61	535.63	385.98	0	0	-36.2338	-3.16346	212.475	605.528	35913.8	9570.52	-212.475	29.3837	33.1045	31	0	0	0.60402	210.3	-644.795	250	304.789	0	28.51	24.5931	52.7373	1614205572041816	2
2519	0	0	519	1	625.514	368.44	257.074	0	0	-112.857	5.56891	252.16	360.092	35890.8	9661.45	-252.16	18.0876	32.9622	31.6106	0	0	0.49783	194.908	-633.688	250	224.143	0	43.2022	37.7775	89.0619	1614205572061827	2
2521	0	0	521	1	550.248	279.676	270.572	0	0	-71.1023	-77.3758	245.924	337.239	35849	9545.08	-245.924	16.6332	32.9128	31.3581	0	0	0.154839	209.634	-638.941	250	230.426	0	46.6093	40.8639	95.4903	1614205572101848	2
2522	0	0	522	1	607.449	319.098	288.351	0	0	-42.8722	-27.0518	219.143	399.638	35920.5	9594.41	-219.143	19.4113	33.3738	31.8569	0	0	0.258058	172.326	-627.247	250	223.069	0	41.7971	35.9593	78.6554	1614205572121859	2
2523	0	0	523	1	729.188	425.788	303.4	0	0	-64.3941	-84.0006	223.171	565.116	35942	9551.7	-223.171	27.5354	31.8353	31.4259	0	0	0.403493	186.727	-632.173	250	233.885	0	29.7259	25.659	57.1519	1614205572141870	2
2524	0	0	524	1	739.413	392.334	347.079	0	0	-79.7803	-15.1106	315.809	441.335	35957.4	9582.47	-315.809	22.7535	33.9965	32.0949	0	0	0.447595	225.648	-651.825	250	250.05	0	31.8702	30.4259	92.3892	1614205572161881	2
2525	0	0	525	1	477.895	240.236	237.659	0	0	-90.9261	-17.3258	205.139	252.972	35868.9	9584.69	-205.139	12.3418	34.6003	31.999	0	0	0.295039	188.492	-630.409	250	199.61	0	66.6371	56.5612	118.188	1614205572181892	2
2526	0	0	526	1	865.323	459.382	405.941	0	0	-75.8463	-20.8316	297.832	585.861	35953.4	9588.19	-297.832	29.8235	31.6002	30.4476	0	0	0.291814	234.532	-648.651	250	314.241	0	24.9001	23.1	64.8096	1614205572201903	2
2527	0	0	527	1	635.932	385.617	250.315	0	0	-21.3683	-4.49925	201.747	403.646	35899	9571.86	-201.747	19.4799	33.0064	32.3673	0	0	0.335663	180.816	-628.208	250	219.911	0	42.4362	36.3228	76.0822	1614205572221914	2
2528	0	0	528	1	756.284	374.591	381.692	0	0	-91.9706	-18.2742	349.316	441.544	35969.6	9485.97	-349.316	23.3605	32.2789	30.5307	0	0	0.488621	241.527	-653.189	250	273.348	0	29.2707	29.479	104.286	1614205572241925	2
2529	0	0	529	1	728.134	396.843	331.29	0	0	-9.05595	-33.411	445.925	504.948	35986.3	9501.11	-445.925	28.6698	33.0494	32.5195	0	0	0.461028	201.697	-641.172	250	316.304	0	22.9378	29.0463	136.665	1614205572261936	2
2530	0	0	530	1	675.1	352.63	322.47	0	0	-14.3378	-43.2281	197.132	427.187	35991.6	9510.93	-197.132	20.4975	32.851	31.9571	0	0	0.286147	186.699	-628.695	250	239.515	0	40.5649	34.3437	72.0837	1614205572281947	2
2531	0	0	531	1	749.081	453.13	295.951	0	0	-71.9539	-28.2488	290.132	520.948	35949.6	9495.95	-290.132	26.3637	32.0984	31.1265	0	0	0.440424	234.733	-653.068	250	276.62	0	28.3154	25.9549	70.991	1614205572301957	2
2532	0	0	532	1	521.785	248.403	273.382	0	0	-118.899	-34.6014	190.132	261.085	35896.8	9502.3	-190.132	12.7603	32.6975	32.6576	0	0	0.558521	203.602	-635.97	250	198.993	0	65.0217	54.2066	111.828	1614205572321968	2
2533	0	0	533	1	880.48	569.518	310.962	0	0	-82.0749	-40.8837	285.817	665.969	35959.7	9508.58	-285.817	33.6638	32.3323	30.9481	0	0	0.455653	189.534	-633.963	250	268.134	0	22.9912	20.832	55.8166	1614205572341979	2
2535	0	0	535	1	550.214	319.871	230.343	0	0	-109.906	-57.8051	352.875	337.444	35887.8	9525.5	-352.875	17.9667	33.8983	31.7333	0	0	0.25834	201.489	-638.488	250	218.426	0	37.9309	38.1188	138.981	1614205572382001	2
2536	0	0	536	1	695.948	325.874	370.074	0	0	-22.9934	-75.8496	435.817	485.205	35900.6	9543.55	-435.817	27.3728	32.8885	32.1711	0	0	0.418004	208.941	-637.708	250	274.789	0	23.8646	29.332	136.233	1614205572402012	2
2538	0	0	538	1	597.872	340.758	257.114	0	0	-171.77	-51.8912	233.617	340.959	35949.7	9718.91	-233.617	17.305	31.9722	31.327	0	0	0.36346	252.068	-654.22	250	240.483	0	46.3346	39.1049	89.4336	1614205572442034	2
2539	0	0	539	1	494.933	291.959	202.975	0	0	-67.4161	-92.3657	430.987	251.735	35945	9460.41	-430.987	14.2174	32.0248	30.0082	0	0	0.491468	198.179	-628.025	250	234.794	0	43.0066	52.5955	244.173	1614205572462045	2
2540	0	0	540	1	773.059	464.688	308.371	0	0	-99.582	-29.1608	178.724	568.622	35877.5	9496.86	-178.724	27.5488	30.8748	29.996	0	0	0.748008	251.304	-652.428	250	239.996	0	30.8402	25.7477	52.2957	1614205572482055	2
2541	0	0	541	1	575.12	314.874	260.246	0	0	-72.1173	1.22661	367.261	477.664	35949.7	9566.13	-367.261	25.546	30.4816	31.5399	0	0	0.157889	208.12	-636.597	250	310.088	0	25.7854	27.2826	104.222	1614205572502066	2
2542	0	0	542	1	795.624	429.781	365.844	0	0	-10.6804	-58.6718	202.542	518.172	35888.3	9526.37	-202.542	24.8886	31.8853	31.0956	0	0	0.477108	227.336	-650.72	250	290.867	0	33.3514	28.2379	60.2093	1614205572522077	2
2543	0	0	543	1	588.358	351.729	236.628	0	0	-53.904	-80.9449	471.719	429.081	35931.5	9548.65	-471.719	25.1794	32.5477	33.5219	0	0	0.11078	193.255	-637.72	250	258.007	0	25.5908	35.0138	172.039	1614205572542088	2
2545	0	0	545	1	754.379	379.165	375.214	0	0	-54.3936	-78.6606	222.463	489.419	35932	9646.02	-222.463	23.7985	31.6133	30.6362	0	0	0.221727	174.072	-622.63	250	234.156	0	33.7941	29.0997	64.6374	1614205572582110	2
2546	0	0	546	1	612.573	311.221	301.352	0	0	-70.934	-73.4261	249.763	391.511	35848.9	9541.13	-249.763	19.3468	32.451	31.6001	0	0	0.29437	208.459	-640.689	250	237.961	0	40.0865	35.2031	83.6308	1614205572602121	2
2547	0	0	547	1	681.269	379.251	302.018	0	0	-37.2824	-24.4465	257.236	438.712	35914.9	9591.81	-257.236	21.6923	31.6819	30.6048	0	0	0.334464	168.039	-622.125	250	225.172	0	35.2019	31.2203	75.3992	1614205572622132	2
2550	0	0	550	1	495.079	270.475	224.603	0	0	-86.2938	-68.1107	182.689	307.515	35864.2	9635.47	-182.689	14.8284	33.0469	31.5899	0	0	0.371933	199.276	-632.409	250	221.766	0	56.0058	46.9928	94.9643	1614205572682164	2
2552	0	0	552	1	726.472	406.075	320.397	0	0	-54.8859	-1.24858	211.903	394.837	35832.8	9568.61	-211.903	19.207	32.0033	31.5455	0	0	0.656626	186.745	-630.539	250	231.132	0	41.9372	36.2	77.6015	1614205572722186	2
2553	0	0	553	1	606.532	380.292	226.24	0	0	-92.2664	-13.0007	397.461	481.895	35870.2	9580.36	-397.461	26.4626	31.9785	30.5647	0	0	0.570527	203.231	-638.113	250	324.623	0	24.9014	27.7655	114.622	1614205572742197	2
2554	0	0	554	1	692.804	351.414	341.39	0	0	-59.0843	-29.0083	181.378	433.096	35837	9596.37	-181.378	20.8064	32.5409	32.2767	0	0	0.546383	189.567	-632.312	250	258.42	0	40.3176	34.1356	69.1947	1614205572762208	2
2555	0	0	555	1	697.575	351.306	346.269	0	0	-57.5437	-53.3025	456.774	445.634	35935.1	9521	-456.774	25.6767	31.9628	31.3608	0	0	0.154472	191.785	-630.973	250	260.542	0	24.8717	32.4995	155.91	1614205572782219	2
2556	0	0	556	1	481.789	274.508	207.282	0	0	3.48903	-97.1914	352.645	251.865	35874.1	9564.89	-352.645	13.2555	33.1849	30.8332	0	0	0.14585	173.473	-625.943	250	181.98	0	49.7668	50.6632	185.709	1614205572802230	2
2559	0	0	559	1	688.289	425.54	262.749	0	0	77.1979	-195.88	321.698	332.932	35999.7	9464.26	-321.698	17.5979	31.4814	29.5896	0	0	0.271721	234.623	-648.284	250	266.64	0	38.8477	37.6865	119.418	1614205572862263	2
2560	0	0	560	1	753.48	392.123	361.358	0	0	-55.2511	13.3705	264.91	533.269	35932.9	9553.99	-264.91	26.6394	32.3678	30.181	0	0	0.34853	227.25	-644.301	250	251.833	0	29.0089	26.0752	63.5994	1614205572882273	2
2561	0	0	561	1	697.248	397.993	299.255	0	0	-61.0631	-36.825	424.934	364.284	35938.7	9504.53	-424.934	20.3615	32.2728	31.5633	0	0	0.431565	233.951	-647.938	250	237.304	0	30.9564	37.2329	169.562	1614205572902284	2
2562	0	0	562	1	566.61	318.211	248.399	0	0	-149.168	78.0583	389.36	249.658	35927.1	9489.3	-389.36	13.9825	33.8682	31.4187	0	0	0.438944	172.196	-624.372	250	198.73	0	45.8954	50.6688	204.456	1614205572922295	2
2566	0	0	566	1	711.418	364.895	346.523	0	0	-34.5963	-72.5491	214.807	440.664	35912.2	9540.25	-214.807	21.3022	31.493	29.4117	0	0	0.26388	225.215	-643.96	250	254.537	0	37.5529	32.242	69.9155	1614205573002339	2
2567	0	0	567	1	620.634	301.478	319.155	0	0	-93.9133	-38.7379	213.341	505.933	35871.9	9506.44	-213.341	24.7327	31.8659	30.8082	0	0	0.737199	209.313	-636.512	250	272.573	0	33.4483	28.2329	61.5444	1614205573022350	2
2568	0	0	568	1	778.86	405.391	373.469	0	0	-53.6181	-23.1726	108.672	630.958	35831.6	9590.53	-108.672	29.8882	29.8329	28.277	0	0	0.138716	219.341	-638.573	250	308.046	0	27.4774	24.0124	43.202	1614205573042361	2
2569	0	0	569	1	728.438	442.583	285.854	0	0	-88.2824	-84.246	384.954	394.065	35965.9	9452.29	-384.954	21.4461	31.3172	30.0375	0	0	0.45689	243.176	-652.991	250	261.207	0	30.1565	32.5609	132.955	1614205573062371	2
2570	0	0	570	1	547.498	292.622	254.876	0	0	21.2351	-52.9302	131.278	286.431	35856.4	9620.29	-131.278	13.5095	31.487	29.9215	0	0	0.116979	204.949	-632.085	250	225.444	0	59.9694	51.286	94.3359	1614205573082382	2
2572	0	0	572	1	500.069	269.829	230.24	0	0	-103.02	-50.6127	400.981	321.6	35881	9518.31	-400.981	17.749	31.5306	28.7924	0	0	0.13247	311.263	-659.522	250	303.405	0	35.6531	39.5736	167.803	1614205573122404	2
2573	0	0	573	1	704.867	346.178	358.688	0	0	-86.1256	-51.6037	258.72	459.708	35963.7	9519.3	-258.72	22.9002	31.5217	30.3174	0	0	0.208116	199.535	-634.355	250	252.709	0	33.6498	29.5301	72.0331	1614205573142415	2
2576	0	0	576	1	686.425	408.189	278.236	0	0	-60.5501	-38.6905	337.996	496.631	35938.2	9506.39	-337.996	25.8945	31.2348	30.8327	0	0	0.530413	253.943	-654.986	250	308.76	0	26.5238	26.2441	89.8177	1614205573202448	2
2577	0	0	577	1	761.564	502.676	258.888	0	0	-36.6007	-58.1087	354.595	375.964	35914.2	9525.81	-354.595	19.7985	32.4285	31.291	0	0	0.353413	215.335	-642.149	250	238.482	0	33.6529	34.3493	127.246	1614205573222459	2
2578	0	0	578	1	868.938	388.259	480.679	0	0	-83.3024	-94.8581	146.045	501.156	35861.2	9562.56	-146.045	23.9396	31.2782	30.1655	0	0	0.650647	227.714	-644.447	250	281.13	0	35.3239	30.0408	56.8309	1614205573242470	2
2579	0	0	579	1	664.292	353.476	310.817	0	0	-106.121	-59.3586	363.729	427.688	35983.7	9527.06	-363.729	22.9397	31.9509	30.227	0	0	0.395303	186.083	-628.408	250	253.781	0	29.185	30.0448	113.62	1614205573262480	2
2581	0	0	581	1	658.372	345.977	312.395	0	0	-62.0023	-69.9591	301.796	540.829	35939.6	9537.66	-301.796	27.5082	31.5536	31.021	0	0	0.352813	212.783	-637.981	250	295.231	0	26.5415	24.7867	71.7874	1614205573302502	2
2583	0	0	583	1	580.976	340.956	240.02	0	0	-110.135	-9.86422	275.309	377.125	35888.1	9477.56	-275.309	19.1214	32.0109	31.6967	0	0	0.623692	215.093	-639.585	250	264.776	0	39.3037	35.1894	90.7332	1614205573342524	2
2584	0	0	584	1	761.644	408.03	353.614	0	0	-52.4269	-2.88268	332.007	578.246	35930	9470.58	-332.007	30.0386	31.3811	31.2463	0	0	0.596373	228.101	-646.863	250	302.522	0	23.427	23.1237	75.9031	1614205573362535	2
2585	0	0	585	1	488.06	292.183	195.876	0	0	-127.178	8.79127	303.301	361.257	35905.1	9558.57	-303.301	18.749	31.662	30.4649	0	0	0.417674	206.962	-636.927	250	264.775	0	37.9457	35.5157	101.922	1614205573382546	2
2586	0	0	586	1	639.187	302.543	336.644	0	0	-9.79254	-47.0735	360.399	349.158	35887.4	9514.77	-360.399	18.4375	32.4901	29.7907	0	0	0.398418	238.86	-652.973	250	292.055	0	35.9502	36.7811	138.055	1614205573402557	2
2587	0	0	587	1	750.979	423.542	327.436	0	0	-4.80265	-52.9632	442	373.249	35882.4	9520.66	-442	21.1308	31.273	30.8834	0	0	0.291346	222.705	-644.596	250	233.77	0	29.7205	37.0288	176.061	1614205573422568	2
2589	0	0	589	1	623.218	370.428	252.79	0	0	-48.2019	-13.7149	438.287	372.506	35925.8	9581.08	-438.288	21.0389	31.4225	29.9827	0	0	0.155023	230.767	-637.357	250	248.369	0	29.5689	37.1753	171.042	1614205573462589	2
2590	0	0	590	1	693.929	424.452	269.477	0	0	-25.2621	-32.8829	200.727	413.31	35902.9	9500.58	-200.727	19.8862	30.6517	29.8397	0	0	0.476329	209.249	-632.763	250	219.388	0	40.4367	34.3173	72.5651	1614205573482600	2
2592	0	0	592	1	489.595	288.014	201.581	0	0	-119.856	16.0899	426.737	238.051	35897.8	9451.61	-426.737	13.4878	31.406	31.2228	0	0	0.479662	224.131	-643.463	250	224.287	0	45.2766	54.4283	248.037	1614205573522622	2
2594	0	0	594	1	629.496	294.903	334.592	0	0	-108.625	-84.3732	286.161	349.987	35886.6	9552.07	-286.161	17.8135	30.5635	30.3033	0	0	0.247826	213.298	-637.291	250	234.017	0	40.4637	36.7455	99.6463	1614205573562644	2
2595	0	0	595	1	532.518	270.302	262.216	0	0	-45.5322	3.59085	454.547	260.073	35923.1	9464.11	-454.547	14.9194	30.1561	30.3968	0	0	0.170798	179.585	-617.938	250	204.155	0	40.0089	52.8693	253.683	1614205573582655	2
2596	0	0	596	1	586.138	347.007	239.131	0	0	-108.459	-69.3794	268.727	379.951	35886.4	9537.08	-268.727	19.1361	30.932	30.3508	0	0	0.67873	216.191	-640.932	250	281.168	0	39.0928	34.5884	87.5874	1614205573602666	2
2597	0	0	597	1	599.179	325.873	273.306	0	0	-59.6101	-68.4682	157.816	330.666	35837.6	9536.17	-157.816	15.7575	31.6345	30.9724	0	0	0.438327	220.709	-640.674	250	214.169	0	52.3311	44.3344	85.4705	1614205573622677	2
2598	0	0	598	1	701.162	388.494	312.668	0	0	-84.4678	-20.529	210.733	378.661	35962.1	9488.23	-210.733	18.4769	31.2519	30.3639	0	0	0.645004	217.528	-640.03	250	257.892	0	43.5464	36.9997	79.5147	1614205573642688	2
2599	0	0	599	1	878.512	539.763	338.75	0	0	-47.0174	-63.1376	257.831	782.266	35924.6	9530.84	-257.831	38.6758	29.0293	28.6729	0	0	0.625053	201.776	-630.505	250	302.371	0	20.2568	17.9117	43.7631	1614205573662698	2
2600	0	0	600	1	627.662	378.716	248.946	0	0	-92.1172	60.8004	394.899	400.125	35870.1	9506.56	-394.899	22.0853	31.9979	32.0856	0	0	0.293448	213.686	-644.474	250	296.824	0	29.4547	32.5587	134.904	1614205573682709	2
2602	0	0	602	1	738.538	413.941	324.596	0	0	-25.2775	-48.4482	369.271	411.141	35902.9	9516.15	-369.271	21.8792	30.3228	29.3239	0	0	0.162005	260.615	-652.732	250	289.005	0	29.5563	30.9556	120.642	1614205573722731	2
2603	0	0	603	1	526.904	319.64	207.264	0	0	-30.9601	-112.559	270.276	305.568	35908.6	9580.26	-270.276	15.2244	31.4437	29.113	0	0	0.117793	204.868	-632.673	250	219.875	0	47.8045	43.1438	108.534	1614205573742742	2
2604	0	0	604	1	728.883	479.783	249.1	0	0	-53.8943	-66.8757	169.482	502.081	35931.5	9534.58	-169.482	23.9697	30.9813	30.0088	0	0	0.390751	238.612	-646.426	250	250.899	0	34.7791	29.4305	58.5594	1614205573762753	2
2605	0	0	605	1	830.597	493.68	336.918	0	0	-56.2883	-59.2207	158.21	539.221	35834.2	9526.92	-158.21	25.6922	31.3089	29.8981	0	0	0.484034	204.62	-639.754	250	227.686	0	32.7666	27.738	54.1345	1614205573782764	2
2606	0	0	606	1	705.511	399.348	306.162	0	0	-80.9143	-60.1834	250.638	571.94	35858.9	9527.88	-250.638	28.333	31.7344	29.953	0	0	0.54826	210.667	-643.401	250	275.038	0	27.9869	24.4109	57.9465	1614205573802775	2
2607	0	0	607	1	578.536	316.69	261.846	0	0	-120.723	23.6062	310.83	371.25	35898.7	9543.75	-310.83	19.3531	31.2533	30.9721	0	0	0.372579	215.364	-637.739	250	298.689	0	36.3311	34.2199	102.442	1614205573822786	2
2608	0	0	608	1	512.739	287.963	224.776	0	0	-34.8113	-135.131	335.015	342.699	36012.1	9503.17	-335.015	17.9132	31.0774	29.406	0	0	0.0837162	174.898	-617.835	250	212.301	0	37.0448	36.5908	124.95	1614205573842796	2
2609	0	0	609	1	529.256	314.628	214.628	0	0	-189.776	-94.2897	325.318	284.387	35967.7	9462.33	-325.318	15.3276	32.1146	30.9731	0	0	0.321707	211.661	-636.152	250	211.197	0	45.1365	43.1197	139.779	1614205573862807	2
2610	0	0	610	1	851.204	393.027	458.177	0	0	-24.7917	-58.5921	173.913	481.943	35902.4	9526.29	-173.913	22.9613	31.9807	29.4788	0	0	0.411543	222.881	-642.43	250	274.975	0	36.3028	30.7	61.2947	1614205573882818	2
2611	0	0	611	1	689.29	384.448	304.843	0	0	-28.2608	-27.0913	315.257	388.601	35905.9	9494.79	-315.257	19.8751	30.4995	29.156	0	0	0.51517	180.155	-623.482	250	236.483	0	34.5531	32.8943	100.845	1614205573902829	2
2615	0	0	615	1	643.081	362.538	280.543	0	0	-43.1142	-41.9245	280.242	424.526	35920.7	9509.63	-280.242	21.2541	28.8763	29.9266	0	0	0.138794	179.418	-616.429	250	198.749	0	33.6059	30.45	81.6233	1614205573982873	2
2619	0	0	619	1	737.333	413.095	324.238	0	0	-45.0342	3.005	305.872	437.306	35922.6	9464.7	-305.872	22.3126	30.1288	29.316	0	0	0.255064	225.636	-638.841	250	236.171	0	31.3027	29.6107	86.3426	1614205574062916	2
2620	0	0	620	1	668.886	302.713	366.174	0	0	-111.508	-35.3897	333.313	318.215	35889.4	9503.09	-333.313	16.7113	31.3581	30.0372	0	0	0.387188	247.999	-652.866	250	254	0	40.3605	39.1706	131.256	1614205574082927	2
2621	0	0	621	1	722.321	363.348	358.973	0	0	-114.592	-47.9315	305.955	442.427	35892.5	9515.63	-305.955	22.824	32.0012	29.574	0	0	0.604351	215.727	-638.461	250	260.63	0	31.7015	29.361	85.6846	1614205574102938	2
2628	0	0	628	1	532.407	214.7	317.707	0	0	-96.7402	-86.2858	175.513	240.785	35874.7	9553.99	-175.513	11.6182	30.1877	28.8543	0	0	0.251762	216.569	-632.589	250	212.322	0	68.6673	57.7837	114.052	1614205574243014	2
2631	0	0	631	1	680.549	380.952	299.597	0	0	-50.4876	-5.57718	512.776	391.526	35928.1	9473.28	-512.776	23.8958	29.7894	29.1132	0	0	0.232221	244.719	-645.641	250	261.411	0	26.6437	40.3129	195.796	1614205574303047	2
2633	0	0	633	1	584.926	270.034	314.892	0	0	-31.6401	-95.7362	277.27	370.689	35909.2	9563.44	-277.27	18.5211	30.4237	29.9236	0	0	0.199374	216.271	-640.934	250	231.788	0	39.0049	35.532	92.6967	1614205574343069	2
2640	0	0	640	1	692.737	348.035	344.702	0	0	-80.7333	-21.1922	266.38	438.372	35858.7	9588.55	-266.38	21.9358	29.7994	28.7849	0	0	0.438704	240.9	-645.394	250	287.67	0	33.7651	30.0802	74.6985	1614205574483145	2
2641	0	0	641	1	521.401	303.631	217.77	0	0	-120.825	-50.6139	231.314	306.759	35898.8	9617.97	-231.314	15.2237	29.124	27.5624	0	0	0.331339	217.059	-633.254	250	262.451	0	49.6653	42.2843	95.5062	1614205574503156	2
2643	0	0	643	1	689.697	384.017	305.68	0	0	-92.5033	53.0381	383.485	426.063	35970.1	9613.98	-383.485	23.2893	28.5714	28.891	0	0	0.54642	237.692	-640.138	250	295.925	0	27.1259	29.2154	116.887	1614205574543178	2
2644	0	0	644	1	619.807	394.015	225.792	0	0	-115.965	-58.6386	234.134	293.602	35993.6	9626	-234.134	14.5626	30.5565	28.623	0	0	0.145192	185.69	-622.842	250	199.14	0	52.5485	44.9468	102.033	1614205574563189	2
2646	0	0	646	1	820.256	399.619	420.637	0	0	-51.7725	9.23304	209.566	685.418	35929.4	9458.47	-209.566	33.3457	29.1018	27.885	0	0	0.909388	224.407	-638.566	250	297.004	0	24.4011	20.9281	45.1157	1614205574603211	2
2648	0	0	648	1	608.812	277.355	331.457	0	0	-57.0077	-37.0699	283.41	296.262	35934.6	9504.77	-283.41	14.8899	32.0628	30.8582	0	0	0.503478	211.845	-634.941	250	238.725	0	48.3502	44.0442	118.049	1614205574643232	2
2649	0	0	649	1	639.473	308.36	331.112	0	0	-50.1207	-58.8027	322.122	458.303	35927.7	9526.5	-322.122	23.5919	30.6716	29.2645	0	0	0.4643	195.955	-627.029	250	285.766	0	29.222	28.1317	89.227	1614205574663243	2
2650	0	0	650	1	699.888	382.354	317.534	0	0	-112.275	-1.4097	415.472	348.916	35989.9	9469.11	-415.472	19.532	30.4967	28.8064	0	0	0.265335	162.22	-613.617	250	229.549	0	31.8101	37.156	161.386	1614205574683254	2
2652	0	0	652	1	567.502	273.891	293.611	0	0	10.4383	52.971	366.411	261.345	35867.2	9414.73	-366.411	13.9591	29.5263	28.4704	0	0	0.545454	211.841	-631.467	250	257.429	0	44.5925	46.1966	177.93	1614205574723276	2
2654	0	0	654	1	623.852	328.836	295.017	0	0	-52.4578	-80.5307	395.157	387.843	36029.7	9448.57	-395.157	21.1677	30.4864	29.1763	0	0	0.497907	167.728	-616.63	250	232.843	0	29.5943	33.0515	139.777	1614205574763298	2
2655	0	0	655	1	582.498	335.51	246.987	0	0	-61.609	-43.7573	464.806	354.082	35939.2	9511.46	-464.806	20.5693	30.0237	28.8189	0	0	0.124464	215.907	-633.672	250	270.338	0	29.7647	39.7744	192.683	1614205575063461	2
2656	0	0	656	1	582.498	335.51	246.987	0	0	-61.609	-43.7573	464.806	354.082	35939.2	9511.46	-464.806	20.5693	30.0237	28.8189	0	0	0.124464	215.907	-633.672	250	270.338	0	29.7647	39.7744	192.683	1614205575063461	2
2657	0	0	657	1	582.498	335.51	246.987	0	0	-61.609	-43.7573	464.806	354.082	35939.2	9511.46	-464.806	20.5693	30.0237	28.8189	0	0	0.124464	215.907	-633.672	250	270.338	0	29.7647	39.7744	192.683	1614205575063461	2
2658	0	0	658	1	582.498	335.51	246.987	0	0	-61.609	-43.7573	464.806	354.082	35939.2	9511.46	-464.806	20.5693	30.0237	28.8189	0	0	0.124464	215.907	-633.672	250	270.338	0	29.7647	39.7744	192.683	1614205575063461	2
2659	0	0	659	1	582.498	335.51	246.987	0	0	-61.609	-43.7573	464.806	354.082	35939.2	9511.46	-464.806	20.5693	30.0237	28.8189	0	0	0.124464	215.907	-633.672	250	270.338	0	29.7647	39.7744	192.683	1614205575063461	2
2660	0	0	660	1	582.498	335.51	246.987	0	0	-61.609	-43.7573	464.806	354.082	35939.2	9511.46	-464.806	20.5693	30.0237	28.8189	0	0	0.124464	215.907	-633.672	250	270.338	0	29.7647	39.7744	192.683	1614205575063461	2
2661	0	0	661	1	582.498	335.51	246.987	0	0	-61.609	-43.7573	464.806	354.082	35939.2	9511.46	-464.806	20.5693	30.0237	28.8189	0	0	0.124464	215.907	-633.672	250	270.338	0	29.7647	39.7744	192.683	1614205575063461	2
2662	0	0	662	1	582.498	335.51	246.987	0	0	-61.609	-43.7573	464.806	354.082	35939.2	9511.46	-464.806	20.5693	30.0237	28.8189	0	0	0.124464	215.907	-633.672	250	270.338	0	29.7647	39.7744	192.683	1614205575063461	2
2663	0	0	663	1	582.498	335.51	246.987	0	0	-61.609	-43.7573	464.806	354.082	35939.2	9511.46	-464.806	20.5693	30.0237	28.8189	0	0	0.124464	215.907	-633.672	250	270.338	0	29.7647	39.7744	192.683	1614205575063461	2
2664	0	0	664	1	582.498	335.51	246.987	0	0	-61.609	-43.7573	464.806	354.082	35939.2	9511.46	-464.806	20.5693	30.0237	28.8189	0	0	0.124464	215.907	-633.672	250	270.338	0	29.7647	39.7744	192.683	1614205575063461	2
2666	0	0	666	1	537.062	284.827	252.235	0	0	-26.2994	2.51323	411.633	254.395	35903.9	9465.19	-411.633	14.0233	29.2514	29.3134	0	0	0.249798	230.952	-641.899	250	223.019	0	42.5013	49.6794	219.71	1614205575103483	2
2667	0	0	667	1	670.133	354.333	315.8	0	0	-34.6535	-57.741	317.734	405.429	35912.3	9525.44	-317.734	20.7718	29.4971	28.9721	0	0	0.36952	197.418	-625.523	250	264.845	0	32.621	31.1363	97.6268	1614205575123494	2
2668	0	0	668	1	574.338	246.1	328.238	0	0	-28.9938	-17.2743	135.906	384.908	35906.6	9584.63	-135.906	18.2617	28.7972	27.7882	0	0	0.309704	218.013	-630.234	250	238.221	0	43.599	37.4172	69.3973	1614205575143505	2
2670	0	0	670	1	473.789	278.446	195.343	0	0	-64.1412	10.6174	357.804	324.506	35842.1	9457.08	-357.804	17.2236	29.0636	28.4815	0	0	0.475892	183.9	-618.921	250	210.569	0	36.5016	37.7892	140.054	1614205575183527	2
2671	0	0	671	1	585.801	350.552	235.249	0	0	-75.7449	9.59734	351.081	359.435	35953.3	9358.44	-351.081	19.0177	27.7738	27.8228	0	0	0.521501	216.905	-626.003	250	276.289	0	33.1275	33.6373	121.639	1614205575203537	2
2672	0	0	672	1	837.354	555.19	282.163	0	0	-41.8587	4.61117	355.711	524.553	35919.5	9463.09	-355.711	27.7062	28.4853	27.8951	0	0	0.259434	205.361	-626.25	250	268.743	0	23.6075	24.3317	88.0288	1614205575223548	2
2673	0	0	673	1	658.865	360.056	298.81	0	0	-102.273	-64.1072	176.29	454.201	35880.2	9531.81	-176.29	21.9597	28.8773	27.7167	0	0	0.317595	238.897	-641.585	250	222.678	0	37.031	30.902	62.2497	1614205575243559	2
2674	0	0	674	1	784.579	415.826	368.753	0	0	-42.3992	-11.6862	226.601	463.315	35920	9479.39	-226.601	22.6092	29.604	27.7501	0	0	0.555215	212.49	-636.438	250	256.831	0	34.268	29.7109	65.8254	1614205575263570	2
2675	0	0	675	1	554.654	288.794	265.86	0	0	-129.516	-23.4269	290.51	287.963	36007.1	9491.13	-290.51	14.8004	28.7772	28.0178	0	0	0.294569	245.577	-637.432	250	249.338	0	46.3441	42.515	117.045	1614205575283581	2
2677	0	0	677	1	678.629	384.944	293.684	0	0	-22.6103	-28.1647	333.844	437.126	35900.2	9495.87	-333.844	22.6412	30.5605	28.3534	0	0	0.671966	238.79	-646.811	250	296.708	0	29.9193	29.3136	97.1445	1614205575323603	2
2683	0	0	683	1	535.238	278.461	256.776	0	0	237.879	-290.481	395.345	339.021	35938.7	9459.2	-395.345	21.5917	27.0396	27.7197	0	0	0.672309	224.051	-631.82	250	237.851	0	28.848	33.0002	140.947	1614205575443668	2
2684	0	0	684	1	686.767	442.641	244.125	0	0	-84.0855	-32.9001	394.064	354.405	35961.7	9500.6	-394.064	19.3721	29.5309	28.9847	0	0	0.31845	252.525	-647.749	250	273.24	0	32.0853	35.4975	148.863	1614205575463679	2
2685	0	0	685	1	718.159	411.718	306.441	0	0	-53.2	-52.0201	327.721	401.202	35930.8	9519.72	-327.721	20.7416	29.7131	27.3553	0	0	0.253209	248.822	-649.043	250	291.109	0	32.1764	31.2477	101.147	1614205575483690	2
2686	0	0	686	1	618.818	322.822	295.996	0	0	-35.5668	-23.6297	268.518	298.159	35913.2	9391.67	-268.518	14.8306	30.5974	28.1285	0	0	0.34511	195.289	-624.515	250	159.201	0	48.5791	43.414	108.702	1614205575503701	2
2687	0	0	687	1	621.387	298.435	322.952	0	0	-49.4066	-90.2852	201.768	355.246	35927	9458.33	-201.768	17.118	30.4109	29.2977	0	0	0.595876	226.978	-637.563	250	207.278	0	46.2453	39.5307	83.455	1614205575523712	2
2689	0	0	689	1	637.576	340.381	297.195	0	0	-76.3787	-41.2991	285.095	518.464	35954	9509	-285.095	26.1659	28.4741	27.6499	0	0	0.328569	260.24	-649.652	250	305.757	0	27.5034	24.9503	67.0185	1614205575563734	2
2691	0	0	691	1	603.754	328.978	274.776	0	0	-57.7457	-14.0005	126.34	429.562	35835.7	9581.36	-126.34	20.4365	29.8897	28.4802	0	0	0.394181	231.912	-641.954	250	255.291	0	39.5966	34.2339	62.5485	1614205575603755	2
2692	0	0	692	1	670.52	476.32	194.2	0	0	-129.423	-71.0764	310.275	462.95	35907.4	9538.78	-310.275	24.063	28.5984	27.3521	0	0	0.770951	262.287	-642.184	250	297.707	0	28.7366	26.9511	80.4997	1614205575623766	2
2693	0	0	693	1	697.941	358.16	339.781	0	0	78.4751	7.55477	210.78	408.145	35998.4	9559.81	-210.78	19.8872	28.8637	27.1692	0	0	0.254139	208.23	-627.469	250	243.679	0	39.0391	33.5169	71.4826	1614205575643777	2
2694	0	0	694	1	602.29	357.733	244.557	0	0	29.5194	52.2217	325.138	274.023	35947.7	9515.14	-325.138	14.2171	31.1382	28.9477	0	0	0.437758	183.533	-624.373	250	238.325	0	46.791	45.3409	144.318	1614205575663788	2
2695	0	0	695	1	631.275	344.05	287.224	0	0	-49.7443	-50.2434	420.956	317.659	35927.3	9418.28	-420.956	17.6803	29.2004	28.2343	0	0	0.424676	255.618	-646.616	250	264.927	0	33.9404	40.125	182.921	1614205575683799	2
2697	0	0	697	1	696.021	375.39	320.631	0	0	-6.04372	53.818	280.333	438.909	35883.6	9513.54	-280.333	22.1589	28.4821	27.937	0	0	0.69045	245.593	-639.002	250	291.514	0	32.2844	29.1172	76.1631	1614205575723821	2
2698	0	0	698	1	635.339	312.284	323.055	0	0	-28.5065	-5.0681	292.403	336.551	35906.1	9472.77	-292.403	16.9876	29.4677	27.2096	0	0	0.499306	208.953	-624.385	250	215.065	0	40.7161	37.7029	102.824	1614205575743832	2
2699	0	0	699	1	628.92	264.844	364.076	0	0	-42.4224	-47.7603	213.471	365.725	35920	9515.46	-213.471	17.6966	29.9773	28.282	0	0	0.739111	190.584	-625.226	250	233.635	0	43.9086	37.5279	81.3829	1614205575763843	2
2700	0	0	700	1	572.486	301.182	271.304	0	0	-108.002	-54.439	371.131	360.174	35885.9	9522.14	-371.131	19.4356	29.3711	27.5698	0	0	0.323344	187.863	-621.518	250	219.818	0	32.7097	34.0639	132.327	1614205575783853	2
2701	0	0	701	1	552.226	301.062	251.164	0	0	-119.915	-1.90605	344.201	377.82	35997.5	9469.61	-344.201	20.0776	28.2107	27.7818	0	0	0.428378	214.835	-631.333	250	275.684	0	32.0735	32.2029	111.985	1614205575803864	2
2702	0	0	702	1	888.463	497.357	391.106	0	0	-64.5047	15.2219	232.055	731.728	35942.1	9452.48	-232.055	36.0369	27.3041	26.4677	0	0	0.880296	235.483	-644.054	250	339.387	0	21.82	18.8978	42.8057	1614205575823875	2
2704	0	0	704	1	537.816	294.908	242.908	0	0	-40.7298	-2.93928	145.673	433.985	35918.3	9570.3	-145.673	20.6928	29.239	27.6268	0	0	0.498837	184.561	-616.517	250	215.32	0	38.8828	33.3836	62.81	1614205575863897	2
2706	0	0	706	1	751.726	387.099	364.627	0	0	-40.4242	-83.6969	247.248	534.745	35918	9551.4	-247.248	26.276	27.847	28.6402	0	0	0.233156	205.737	-628.614	250	235.345	0	28.6467	25.2222	59.9826	1614205575903919	2
2708	0	0	708	1	716.978	375.985	340.992	0	0	-66.1341	-18.483	412.763	395.364	35943.7	9486.18	-412.763	21.8841	29.0741	27.808	0	0	0.348196	222.489	-632.885	250	280.235	0	28.032	32.7017	141.983	1614205575943941	2
2710	0	0	710	1	592.306	318.992	273.314	0	0	-54.1806	5.2605	327.801	300.015	35931.8	9462.44	-327.801	15.554	28.9186	27.885	0	0	0.293026	259.111	-645.018	250	265.862	0	41.5867	40.7845	132.183	1614205575983962	2
2713	0	0	713	1	540.879	313.805	227.074	0	0	-60.8822	-69.2243	179.541	335.726	35938.5	9536.92	-179.541	16.0882	27.7643	28.4704	0	0	0.267085	196.629	-622.09	250	206.272	0	48.573	41.015	83.2439	1614205576043995	2
2716	0	0	716	1	547.098	278.121	268.977	0	0	-46.2567	-80.7397	483.211	324.948	35923.9	9448.78	-483.211	19.3016	28.8419	28.5499	0	0	0.437878	212.515	-630.471	250	294.687	0	31.3222	43.7922	218.142	1614205576104028	2
2717	0	0	717	1	565.965	295.957	270.008	0	0	-80.8544	-83.5607	228.052	399.534	35858.8	9451.6	-228.052	19.5745	27.2949	27.6698	0	0	0.383221	166.307	-609.743	250	216.164	0	38.448	32.9647	74.8851	1614205576124039	2
2718	0	0	718	1	606.994	323.951	283.043	0	0	-104.943	-25.0293	190.247	471.281	35882.9	9492.73	-190.247	22.9512	27.9754	27.044	0	0	0.557352	198.492	-625.45	250	264.208	0	34.8731	29.1698	60.4603	1614205576144050	2
2720	0	0	720	1	610.486	371.85	238.636	0	0	-76.624	-34.2204	118.696	357.116	35854.6	9601.58	-118.696	16.9948	28.9606	27.6253	0	0	0.530853	205.127	-626.802	250	241.338	0	46.5499	40.0548	72.4447	1614205576184071	2
2725	0	0	725	1	512.243	265.959	246.284	0	0	-91.0036	-67.536	471.687	257.98	35868.9	9435.58	-471.687	15.1835	29.2201	27.5613	0	0	0.509567	223.121	-628.474	250	251.542	0	39.4558	52.7318	259.88	1614205576284126	2
2727	0	0	727	1	593.226	272.364	320.862	0	0	-66.781	-22.9888	297.174	361.175	35944.4	9391.03	-297.174	18.3458	29.4112	27.3412	0	0	0.315979	199.201	-624.089	250	234.57	0	37.6204	34.7854	97.8897	1614205576324148	2
2728	0	0	728	1	677.701	392.944	284.757	0	0	-17.2426	-105.503	231.232	414.098	35994.5	9473.54	-231.232	20.1647	28.4312	27.8492	0	0	0.206507	231.755	-637.272	250	239.298	0	37.5004	32.5955	73.7319	1614205576344159	2
2729	0	0	729	1	583.111	358.477	224.634	0	0	-97.8741	-77.9873	366.928	271.995	35975.5	9446.03	-366.928	14.6112	28.5097	28.464	0	0	0.333102	219.394	-630.042	250	194.525	0	42.237	43.8354	172.103	1614205576364170	2
2732	0	0	732	1	640.781	380.674	260.107	0	0	-74.3891	-16.9889	292.61	468.907	35952	9484.69	-292.61	23.7936	27.2064	26.6062	0	0	0.520596	217.093	-627.1	250	313.598	0	29.1233	26.8415	74.0028	1614205576424202	2
2733	0	0	733	1	684.508	373.296	311.212	0	0	-64.7275	-30.1174	375.094	337.354	35942.3	9497.82	-375.094	18.1069	27.9809	26.8353	0	0	0.201778	224.807	-627.044	250	265.603	0	33.774	36.0622	142.456	1614205576444213	2
2734	0	0	734	1	537	266.465	270.535	0	0	-65.0569	3.87961	522.393	354.793	35942.7	9463.82	-522.393	21.9026	28.0272	28.3066	0	0	0.240924	240.311	-637.598	250	251.424	0	28.491	44.1986	213.218	1614205576464224	2
2736	0	0	736	1	653.116	370.91	282.207	0	0	-80.5158	4.80078	189.628	333.727	35958.1	9462.9	-189.628	16.2048	28.9435	27.7564	0	0	0.603544	210.424	-629.536	250	223.548	0	48.5555	41.1048	83.8495	1614205576504246	2
2738	0	0	738	1	701.392	448.557	252.835	0	0	-86.3903	-10.8982	290.874	508.459	35964	9478.6	-290.874	25.8498	28.0045	27.0495	0	0	0.802237	211.23	-626.92	250	295.162	0	27.4696	25.198	68.5336	1614205576544268	2
2739	0	0	739	1	579.308	369.267	210.041	0	0	-53.4621	-13.5993	561.516	391.658	35931.1	9481.3	-561.516	25.232	28.2649	26.2676	0	0	0.402213	222.621	-629.72	250	241.291	0	26.4316	45.654	201.009	1614205576564278	2
2741	0	0	741	1	593.521	296.878	296.643	0	0	-6.70796	34.9267	320.009	389.522	35884.3	9432.77	-320.009	20.081	27.4822	26.1763	0	0	0.342815	242.343	-632.176	250	266.423	0	32.8419	31.1834	97.1199	1614205576604300	2
2742	0	0	742	1	592.458	295.955	296.503	0	0	-123.245	-17.7883	202.866	440.672	35901.2	9485.49	-202.866	21.6924	27.9257	25.8028	0	0	0.569213	201.623	-621.279	250	228.13	0	36.1835	30.4625	64.3245	1614205576624311	2
2743	0	0	743	1	719.995	339.664	380.331	0	0	-48.2569	-37.7056	274.587	372.369	35925.9	9505.41	-274.587	18.5966	28.0271	27.6144	0	0	0.150024	242.566	-641.87	250	295.325	0	37.7775	34.0345	88.273	1614205576644322	2
2745	0	0	745	1	672.934	324.474	348.46	0	0	-97.1581	-15.6898	246.28	351.934	35875.1	9483.39	-246.28	17.5068	27.8483	26.9318	0	0	0.225752	229.913	-634.507	250	230.792	0	42.016	36.4629	85.2151	1614205576684344	2
2746	0	0	746	1	644.854	341.27	303.585	0	0	-79.9118	-49.5486	375.738	363.652	35957.5	9517.25	-375.738	19.5772	27.3981	26.8295	0	0	0.221787	200.511	-625.595	250	280.596	0	31.3208	33.2237	132.207	1614205576704355	2
2747	0	0	747	1	622.171	352.511	269.659	0	0	-94.9393	-22.5822	258.256	506.939	35972.5	9490.28	-258.256	25.3394	27.4199	28.0365	0	0	0.479419	174.145	-614.602	250	278.014	0	29.3083	25.7273	62.9433	1614205576724366	2
2748	0	0	748	1	676.221	342.346	333.875	0	0	-81.9835	-97.688	304.722	477.79	35959.6	9465.73	-304.722	24.4721	28.7167	26.8233	0	0	0.67429	234.19	-637.307	250	310.097	0	28.455	26.6336	77.1987	1614205576744377	2
2749	0	0	749	1	578.58	339.825	238.756	0	0	-147.05	-55.2369	324.154	420.204	35925	9423.28	-324.154	22.1751	28.7544	26.51	0	0	0.422617	231.546	-633.677	250	280.073	0	30.3449	28.9125	92.168	1614205576764387	2
2751	0	0	751	1	499.232	251.508	247.724	0	0	-122.697	-7.4489	225.405	290.116	35900.6	9475.15	-225.405	14.4191	27.625	26.3182	0	0	0.264378	222.017	-625.808	250	199.828	0	51.6725	44.158	97.5527	1614205576804409	2
2753	0	0	753	1	591.577	290.939	300.638	0	0	-81.6881	-88.5242	310.552	364.587	35859.6	9456.56	-310.552	18.7339	27.6688	26.3806	0	0	0.27847	214.278	-626.405	250	268.736	0	35.5283	33.4476	100.757	1614205576844431	2
2754	0	0	754	1	773.311	397.565	375.746	0	0	-58.3654	-61.7204	333.507	525.081	35936	9529.42	-333.507	27.2829	26.0853	25.7208	0	0	0.463858	236.939	-634.444	250	292.538	0	23.839	23.3855	78.1143	1614205576864442	2
2755	0	0	755	1	575.853	298.068	277.785	0	0	-121.335	-56.5048	216.324	351.22	35899.3	9524.21	-216.324	17.3171	27.7856	27.3366	0	0	0.233628	219.199	-631.626	250	251.134	0	44.2223	37.2847	81.9809	1614205576884453	2
2756	0	0	756	1	638.164	370.292	267.872	0	0	-190.132	-4.11584	336.661	406.365	35968.1	9471.82	-336.661	22.0849	27.3486	26.6101	0	0	0.741399	308.854	-663.12	250	322.135	0	29.7872	29.0888	97.4144	1614205576904464	2
2757	0	0	757	1	647.201	426.451	220.749	0	0	-83.6194	-15.8578	383.276	379.853	35961.2	9483.56	-383.276	20.5903	27.1668	25.4577	0	0	0.398143	213.694	-625.056	250	228.646	0	29.6273	32.0842	127.691	1614205576924475	2
2758	0	0	758	1	616.623	287.969	328.654	0	0	41.0793	-70.0137	182.258	362.333	35936.2	9438.05	-182.258	17.2928	26.9816	25.625	0	0	0.251357	242.697	-632.881	250	250.962	0	44.2362	37.3783	76.1897	1614205576944486	2
2761	0	0	761	1	566.07	301.778	264.293	0	0	-79.334	-50.1562	392.454	333.851	35956.9	9517.86	-392.454	18.2144	27.5379	25.173	0	0	0.269371	276.526	-645.879	250	307.252	0	32.9964	36.2135	149.657	1614205577004518	2
2762	0	0	762	1	629.667	366.299	263.368	0	0	-136.625	-39.0881	276.406	300.195	36014.2	9506.79	-276.406	15.3321	27.9269	26.8193	0	0	0.238195	230.721	-636.477	250	235.814	0	45.2883	40.663	105.761	1614205577024529	2
2764	0	0	764	1	658.899	372.342	286.557	0	0	-24.7598	-31.0395	242.458	334.321	35902.4	9399.08	-242.458	16.3801	27.535	26.1893	0	0	0.41043	233.116	-635.792	250	253.952	0	44.2209	38.3387	89.3536	1614205577064551	2
2769	0	0	769	1	483.583	241.85	241.734	0	0	-77.7724	-33.8001	345.588	255.435	35855.7	9501.5	-345.588	13.4319	28.0654	25.2165	0	0	0.0568995	248.892	-635.479	250	242.03	0	46.1186	46.1074	161.761	1614205577164605	2
2770	0	0	770	1	552.643	266.439	286.205	0	0	24.7695	-131.598	163.844	271.879	35952.5	9499.64	-163.844	12.9347	27.3686	26.2123	0	0	0.401371	224.339	-623.286	250	228.28	0	59.23	50.2402	97.9016	1614205577184616	2
2772	0	0	772	1	669.956	398.19	271.765	0	0	-36.2595	-22.0418	244.608	507.269	35913.9	9489.74	-244.607	24.923	28.0375	25.2079	0	0	0.241753	216.485	-626.17	250	295.879	0	29.9392	26.2407	60.4828	1614205577224638	2
2773	0	0	773	1	612.513	295.654	316.859	0	0	-83.7283	5.01473	293.87	349.553	35961.3	9462.69	-293.87	17.8203	28.1302	27.4109	0	0	0.656643	215.632	-628.053	250	263.988	0	38.459	35.5045	98.2735	1614205577244649	2
2776	0	0	776	1	493.239	257.858	235.38	0	0	-180.873	-106.568	266.869	297.807	35958.8	9474.61	-266.869	15.4474	27.64	26.1046	0	0	0.232566	210.734	-620.211	250	214.408	0	46.2609	40.6661	101.451	1614205577304682	2
2778	0	0	778	1	425.246	213.828	211.418	0	0	-31.3673	-22.8298	195.536	202.456	35909	9390.87	-195.536	9.73783	27.8402	25.6529	0	0	0.205358	178.606	-606.655	250	210.29	0	76.2547	64.6971	133.673	1614205577344703	2
2781	0	0	781	1	586.167	250.804	335.363	0	0	-53.9688	-57.0987	240.314	373.246	35931.6	9425.14	-240.314	18.3053	26.6903	27.1802	0	0	0.670421	191.217	-617.92	250	230.137	0	39.6894	34.3343	80.8527	1614205577404736	2
2783	0	0	783	1	641.296	291.265	350.031	0	0	-5.70261	-46.9456	333.008	300.894	35983	9414.99	-333.008	15.5595	26.6474	25.579	0	0	0.0920327	204.571	-619.528	250	227.112	0	40.2178	38.9827	132.02	1614205577444758	2
2785	0	0	785	1	634.737	329.312	305.425	0	0	-68.5349	45.2623	325.333	340.952	35946.1	9422.44	-325.333	17.7777	28.0698	26.4442	0	0	0.633809	254.194	-644.932	250	290.686	0	36.5391	35.1817	112.216	1614205577484780	2
2792	0	0	792	1	556.736	318.666	238.069	0	0	-42.5103	-21.5589	370.158	300.718	35920.1	9489.26	-370.158	16.038	26.9258	26.7699	0	0	0.283961	199.552	-616.405	250	224.816	0	37.3735	39.6966	155.63	1614205577624856	2
2793	0	0	793	1	642.494	352.033	290.461	0	0	-116.444	-6.33323	340.922	382.489	35894.4	9474.03	-340.922	20.2517	27.9842	25.9251	0	0	0.436642	220.153	-625.634	250	287.502	0	31.9582	31.6741	107.158	1614205577644867	2
2794	0	0	794	1	599.223	309.449	289.774	0	0	-133.617	-19.6491	306.37	325.544	35911.6	9487.35	-306.37	16.9203	27.2784	25.6339	0	0	0.345927	218.629	-623.912	250	252.216	0	39.1544	36.6147	106.973	1614205577664878	2
2799	0	0	799	1	524.965	300.09	224.875	0	0	-48.467	-32.4612	481.083	303.505	35926.1	9400.5	-481.083	17.9102	27.7648	26.8561	0	0	0.454231	200.622	-617.92	250	260.947	0	33.0059	45.9743	227.6	1614205577764932	2
2804	0	0	804	1	573.529	282.787	290.742	0	0	-39.7639	21.8857	419.948	303.517	35917.4	9445.81	-419.948	16.8842	27.0906	25.183	0	0	0.259305	246.511	-636.202	250	266.873	0	34.4255	40.7105	179.761	1614205577864987	2
2807	0	0	807	1	594.044	334.3	259.744	0	0	-14.0575	-39.9878	439.367	397.7	35891.7	9507.69	-439.367	22.4472	27.3678	26.811	0	0	0.374169	171.546	-607.809	250	256.115	0	26.7195	33.1062	154.764	1614205577925019	2
2809	0	0	809	1	578.878	228.824	350.053	0	0	-43.7132	-76.162	169.419	408.501	35921.3	9444.2	-169.419	19.4701	26.4977	24.6446	0	0	0.439991	242.645	-629.734	250	247.72	0	39.4215	33.3937	66.2877	1614205577965041	2
2812	0	0	812	1	576.796	341.22	235.576	0	0	-109.75	26.3699	271.633	331.828	35887.7	9540.99	-271.633	16.8664	26.1342	24.7423	0	0	0.192702	177.543	-602.129	250	226.352	0	40.8461	36.386	91.4564	1614205578025074	2
2813	0	0	813	1	563.73	306.891	256.839	0	0	22.9427	35.3005	278.984	304.868	35854.7	9432.4	-278.984	15.3277	27.2022	24.3927	0	0	0.218944	238.37	-627.482	250	257.81	0	44.2481	39.8804	102.995	1614205578045085	2
2816	0	0	816	1	822.457	327.085	495.372	0	0	-55.4104	-31.667	163.56	580.924	35933	9499.37	-163.56	27.7612	24.5806	23.0248	0	0	0.68538	248.309	-631.227	250	286.158	0	27.7561	23.4953	46.5901	1614205578105118	2
2817	0	0	817	1	570.164	294.445	275.719	0	0	-83.1698	-4.46269	381.191	324.936	35960.8	9472.16	-381.191	17.5926	26.4232	24.9535	0	0	0.489652	204.706	-617.809	250	261.108	0	33.8974	36.651	145.277	1614205578125128	2
2818	0	0	818	1	560.321	321.601	238.72	0	0	-3.34119	-22.9246	402.472	297.317	35980.6	9390.96	-402.472	16.2404	27.1781	26.0702	0	0	0.527392	207.841	-618.479	250	267.174	0	36.3231	40.9274	176.895	1614205578145139	2
2819	0	0	819	1	428.062	210.508	217.555	0	0	-146.37	-30.3492	488.288	215.265	35924.3	9398.39	-488.288	13.014	25.2907	26.8609	0	0	0.458768	191.863	-608.947	250	228.46	0	43.0855	61.488	309.806	1614205578165150	2
2824	0	0	824	1	660.985	319.216	341.769	0	0	-61.1884	-39.3462	319.628	389.861	35938.8	9507.05	-319.628	20.0652	25.8894	24.595	0	0	0.159783	229.264	-627.293	250	280.049	0	31.9085	30.5697	95.5532	1614205578265205	2
2826	0	0	826	1	595.261	327.031	268.229	0	0	-66.2611	2.90936	179.713	461.608	35943.9	9464.79	-179.713	22.2808	25.7159	23.3882	0	0	0.341255	238.121	-627.615	250	253.285	0	34.2216	29.0844	58.4276	1614205578305227	2
2827	0	0	827	1	619.921	310.682	309.238	0	0	-71.4539	-101.422	433.765	331.107	35949.1	9469.46	-433.765	18.7816	25.5306	25.1786	0	0	0.263585	234.947	-629.237	250	262.232	0	30.4604	37.547	174.377	1614205578325237	2
2830	0	0	830	1	470.079	247.434	222.645	0	0	-126.024	-14.47	449.822	236.175	35904	9482.17	-449.822	13.6595	26.7478	25.1716	0	0	0.143325	242.139	-629.064	250	243.525	0	41.668	53.5712	251.985	1614205578385270	2
2831	0	0	831	1	429.669	184.669	244.999	0	0	-57.8326	-29.6774	430.709	212.664	35935.4	9397.72	-430.709	11.9414	27.0908	25.3266	0	0	0.36519	201.291	-613.364	250	237.481	0	47.2502	57.6545	267.637	1614205578405281	2
2835	0	0	835	1	508.596	305.635	202.961	0	0	-31.536	-38.7719	360.049	395.694	35909.1	9506.47	-360.049	20.912	26.1295	24.9621	0	0	0.374506	175.131	-602.795	250	252.202	0	29.3435	30.2355	113.047	1614205578485325	2
2836	0	0	836	1	573.412	265.891	307.521	0	0	-58.3425	-23.6002	239.98	300.784	35935.9	9491.3	-239.98	14.7853	25.7036	24.8	0	0	0.0499093	209.097	-617.289	250	230.028	0	47.5012	41.434	95.4218	1614205578505335	2
2842	0	0	842	1	617.596	330.441	287.154	0	0	-90.109	-48.8076	346.371	333.082	35967.7	9416.85	-346.371	17.5652	24.5765	25.3087	0	0	0.325137	248.27	-634.071	250	280.731	0	34.4344	34.1399	123.824	1614205578625401	2
2844	0	0	844	1	537.461	295.736	241.725	0	0	-67.8535	-5.88038	230.183	384.556	35945.5	9473.58	-230.183	18.8814	25.6976	25.1796	0	0	0.439769	226.821	-630.344	250	246.15	0	38.4431	33.3159	74.8101	1614205578665423	2
2851	0	0	851	1	459.97	251.786	208.184	0	0	-33.0805	-11.6001	167.784	213.991	35811	9578.96	-167.784	10.2284	26.4771	25.9143	0	0	0.138899	180.692	-608.27	250	205.018	0	72.9462	62.17	120.454	1614205578805499	2
2854	0	0	854	1	504.617	311.308	193.309	0	0	-167.296	-75.4761	346.562	291.204	35945.2	9443.52	-346.562	15.7424	25.2248	25.0765	0	0	0.428747	215.85	-620.92	250	238.226	0	38.4934	38.3381	138.064	1614205578865532	2
2855	0	0	855	1	547.532	287.737	259.795	0	0	-140.762	-172.474	292.386	258.512	35918.7	9440.85	-292.386	13.5222	25.054	24.3801	0	0	0.185595	200.428	-611.982	250	219.423	0	47.8356	43.744	122.856	1614205578885543	2
2856	0	0	856	1	482.132	257.111	225.021	0	0	-16.1902	-77.9602	297.335	303.826	35993.5	9446	-297.335	15.3419	26.2035	24.2312	0	0	0.211376	216.773	-619.675	250	255.839	0	42.4267	39.2609	111.111	1614205578905553	2
2858	0	0	858	1	658.504	340.396	318.107	0	0	-161.578	72.8692	348.575	325.958	35939.5	9394.83	-348.575	17.8191	26.2801	25.7019	0	0	0.591557	243.66	-640.374	250	321.018	0	34.7264	34.8414	123.171	1614205578945575	2
2859	0	0	859	1	562.016	288.18	273.836	0	0	270.165	-361.427	240.628	263.1	35906.4	9530.15	-240.628	17.0016	25.0002	25.8275	0	0	0.136577	213.578	-620.399	250	234.219	0	47.8728	45.375	90.4353	1614205578965586	2
2861	0	0	861	1	551.298	272.994	278.305	0	0	-149.437	22.9523	280.083	298.289	35927.4	9544.41	-280.083	15.4347	25.3298	24.2413	0	0	0.0954164	235.462	-624.345	250	225.443	0	43.2341	39.0588	101.771	1614205579005608	2
2862	0	0	862	1	567.325	257.317	310.007	0	0	-144.103	-21.9652	235.988	355.708	35922	9489.67	-235.988	17.8783	26.0673	24.1269	0	0	0.408757	244.226	-628.856	250	246.839	0	40.701	34.9305	79.2354	1614205579025619	2
2864	0	0	864	1	537.046	276.694	260.352	0	0	-67.8586	-73.3712	357.938	313.291	35845.8	9441.41	-357.938	16.6139	26.317	24.8971	0	0	0.608457	218.345	-623.071	250	265.755	0	36.3358	37.2087	139.568	1614205579065641	2
2866	0	0	866	1	585.895	339.349	246.545	0	0	-49.8384	51.066	493.457	279.846	35927.4	9416.63	-493.457	16.7693	25.7613	24.3877	0	0	0.147557	222.365	-619.258	250	243.745	0	34.3056	48.698	238.244	1614205579105662	2
2867	0	0	867	1	649.007	375.014	273.992	0	0	-109.997	-46.3573	439.684	335.842	35987.6	9414.4	-439.684	19.1815	26.3494	24.8616	0	0	0.323124	225.134	-624.46	250	275.143	0	30.3754	37.2875	173.917	1614205579125673	2
2872	0	0	872	1	508.44	260.692	247.748	0	0	-95.0344	-34.9969	406.301	347.992	35873	9502.7	-406.301	19.2509	25.3257	23.2373	0	0	0.143505	216.908	-620.124	250	290.2	0	30.2888	34.1458	145.273	1614205579225728	2
2877	0	0	877	1	602.499	274.384	328.115	0	0	-104.121	-23.4666	246.255	383.093	35981.7	9391.51	-246.255	19.0796	25.3027	24.2382	0	0	0.374704	239.523	-628.454	250	244.402	0	37.3626	32.2501	75.592	1614205579325782	2
2880	0	0	880	1	593.037	284.688	308.349	0	0	-26.2341	4.37052	175.334	404.6	35903.8	9463.33	-175.334	19.4048	24.32	23.4961	0	0	0.285559	227.593	-619.76	250	241.102	0	38.3994	32.6095	65.1814	1614205579385815	2
2883	0	0	883	1	468.002	204.806	263.196	0	0	-74.5181	47.4123	417.061	241.781	35852.5	9420.29	-417.061	13.5091	26.1552	25.3064	0	0	0.413992	247.984	-630.373	250	268.828	0	41.9373	48.9576	217.494	1614205579445848	2
2884	0	0	884	1	450.313	216.184	234.129	0	0	-57.1273	-69.878	314.883	250.362	35934.7	9437.92	-314.883	12.8378	26.5416	24.3442	0	0	0.485756	222.886	-620.939	250	237.291	0	48.9484	46.4534	143.112	1614205579465859	2
2885	0	0	885	1	592.034	370.806	221.228	0	0	-132.635	-81.94	349.794	348.115	35910.6	9449.98	-349.794	18.6322	25.3218	23.4035	0	0	0.276543	244.834	-630.236	250	272.864	0	32.7459	32.8886	117.442	1614205579485869	2
2890	0	0	890	1	688.985	373.711	315.274	0	0	-24.648	18.3257	276.252	381.669	35902.3	9449.38	-276.252	19.1312	24.4089	23.4581	0	0	0.499758	239.319	-628.186	250	291.279	0	34.8825	31.4625	80.9986	1614205579585924	2
2897	0	0	897	1	572.356	352.913	219.443	0	0	-48.3065	38.8534	239.061	383.437	35925.9	9428.85	-239.061	18.972	25.4319	23.2528	0	0	0.458925	198.429	-609.207	250	259.527	0	37.3786	32.4497	74.0812	1614205579726000	2
2917	0	0	917	1	556.746	271.872	284.874	0	0	-65.4971	-56.033	224.734	368.715	35943.1	9424.07	-224.734	17.9842	25.4898	22.9616	0	0	0.141175	195.169	-610.846	250	204.032	0	40.022	34.2177	76.0803	1614205580206262	2
2918	0	0	918	1	475.654	264.554	211.1	0	0	-86.2443	-17.201	495.904	354.006	35963.8	9385.24	-495.904	21.3082	24.0066	23.5199	0	0	0.162059	238.888	-627.396	250	314.958	0	27.1187	38.7126	189.393	1614205580226273	2
2920	0	0	920	1	500.312	230.825	269.486	0	0	-92.8673	14.2805	307.929	268.586	35870.8	9453.42	-307.929	13.854	24.7757	24.8182	0	0	0.494921	205.635	-612.306	250	234.673	0	45.4569	42.5146	126.822	1614205580266294	2
2924	0	0	924	1	477.959	233.22	244.739	0	0	-132.165	-58.5799	323.206	346.617	35910.1	9426.62	-323.206	18.1847	24.225	23.2426	0	0	0.477243	222.803	-617.093	250	280.979	0	34.1922	32.4958	104.318	1614205580346338	2
2926	0	0	926	1	556.543	263.134	293.409	0	0	-114.349	17.8832	294.549	257.785	35892.3	9449.82	-294.549	13.2711	24.3167	23.1812	0	0	0.189987	262.959	-633.172	250	257.681	0	47.9554	43.8791	122.028	1614205580386360	2
2927	0	0	927	1	498.727	250.054	248.672	0	0	-94.3604	84.0938	473.973	288.721	35972	9383.61	-473.973	17.1275	24.2039	25.1251	0	0	0.178179	211.506	-612.945	250	259.696	0	32.8199	44.7625	215.208	1614205580406371	2
2929	0	0	929	1	519.894	299.838	220.056	0	0	-92.5259	35.4225	407.072	252.418	35870.5	9432.28	-407.072	14.0168	24.7985	23.7263	0	0	0.38696	210.119	-613.315	250	249.455	0	40.1972	45.3858	195.434	1614205580446393	2
2931	0	0	931	1	578.391	303.013	275.378	0	0	-36.6466	-59.0924	310.572	268.867	35914.3	9427.13	-310.572	13.71	24.3059	24.7308	0	0	0.396234	258.26	-634.533	250	262.976	0	44.9672	42.2322	130.694	1614205580486414	2
2933	0	0	933	1	506.886	272.353	234.532	0	0	-105.792	-0.845399	345.269	317.45	35883.7	9368.89	-345.269	16.8191	25.8194	25.1102	0	0	0.365361	227.489	-626.856	250	238.854	0	36.607	36.4066	127.912	1614205580526436	2
2934	0	0	934	1	573.226	287.751	285.475	0	0	-67.3565	30.3659	189.003	343.544	35945	9437.33	-189.003	16.7047	24.684	24.2497	0	0	0.330831	237.767	-625.707	250	249.534	0	44.2957	37.3454	77.0645	1614205580546447	2
2939	0	0	939	1	545.71	247.194	298.516	0	0	-62.0023	-14.3467	280.855	302.099	35939.6	9382.39	-280.855	15.1939	24.5304	23.4871	0	0	0.463262	220.863	-616.316	250	232.999	0	42.7942	38.8514	102.489	1614205580646501	2
2941	0	0	941	1	500.013	290.398	209.615	0	0	-85.0819	-42.2781	245.429	261.36	35863	9410.32	-245.429	12.9325	24.2916	21.7616	0	0	0.272879	257.821	-623.788	250	230.788	0	52.3771	45.1355	105.42	1614205580686523	2
2942	0	0	942	1	564.222	323.995	240.227	0	0	-89.9331	8.27999	292.31	342.859	35867.9	9459.42	-292.31	17.4935	23.5478	23.3935	0	0	0.161574	248.151	-624.517	250	265.144	0	36.7633	33.6899	93.1214	1614205580706534	2
2943	0	0	943	1	532.479	253.423	279.056	0	0	-140.196	-98.8994	294.229	274.451	36017.8	9466.94	-294.229	14.1938	24.1354	22.88	0	0	0.297157	250.149	-626.174	250	254.724	0	44.572	41.2529	115.16	1614205580726545	2
2947	0	0	947	1	429.675	216.496	213.18	0	0	-133.313	-24.7526	506.858	210.376	35911.3	9392.79	-506.858	12.9247	23.5357	24.0891	0	0	0.0593162	246.803	-625.503	250	247.08	0	42.8285	63.6159	318.036	1614205580806589	2
2949	0	0	949	1	535.001	310.043	224.958	0	0	-61.3588	-29.4001	319.331	289.277	35939	9397.44	-319.331	14.8903	25.9768	24.8211	0	0	0.40791	210.202	-617.741	250	217.492	0	42.0511	40.1632	126.685	1614205580846610	2
2950	0	0	950	1	506.292	278.229	228.064	0	0	-19.823	-53.8275	349.886	355.275	35897.4	9421.87	-349.886	18.6176	25.6997	23.5193	0	0	0.524828	231.713	-624.538	250	279.567	0	32.8613	32.8307	118.275	1614205580866621	2
2951	0	0	951	1	445.517	236.801	208.716	0	0	-34.1988	-37.8473	367.854	264.362	35911.8	9405.89	-367.854	14.0598	25.3654	24.1852	0	0	0.140847	187.695	-606.579	250	240.243	0	41.3746	43.175	169.077	1614205580886632	2
2958	0	0	958	1	593.883	244.428	349.454	0	0	-84.0777	52.4669	215.224	321.08	35961.7	9415.23	-215.224	15.8768	26.2345	23.5706	0	0	0.47149	234.226	-623.83	250	235.151	0	46.2063	39.1516	84.2983	1614205581026709	2
2960	0	0	960	1	505.882	213.493	292.389	0	0	-85.4008	56.7253	401.556	255.586	35863.3	9410.97	-401.556	14.1518	23.8555	24.7011	0	0	0.36077	251.924	-632.987	250	291.396	0	39.343	44.1067	189.868	1614205581066730	2
2964	0	0	964	1	560.641	329.769	230.871	0	0	-114.092	44.6659	328.715	267.622	35991.7	9423.03	-328.715	14.1291	24.1408	23.3342	0	0	0.44912	279.056	-637.207	250	256.259	0	42.7016	41.1048	134.134	1614205581146774	2
2966	0	0	966	1	466.109	250.288	215.821	0	0	-101.742	-29.7487	118.191	354.669	35879.7	9497.45	-118.191	16.9971	24.1199	23.6541	0	0	0.567627	247.797	-630.484	250	300.244	0	43.9674	37.4836	68.0665	1614205581186796	2
2971	0	0	971	1	506.036	260.306	245.73	0	0	-59.8667	-17.839	464.238	291.518	35937.5	9385.88	-464.238	16.9077	24.4925	24.0912	0	0	0.44611	282.224	-640.738	250	278.4	0	32.9343	44.2226	214.067	1614205581286850	2
2973	0	0	973	1	529.017	281.009	248.008	0	0	-115.545	15.5372	337.913	260.268	35993.1	9452.16	-337.913	13.7761	22.8084	22.6772	0	0	0.293836	203.279	-604.577	250	196.539	0	42.1885	41.6719	142.226	1614205581326872	2
2978	0	0	978	1	552.176	335.869	216.308	0	0	-116.441	63.2259	424.497	275.636	35894.4	9404.47	-424.497	15.6578	23.8663	23.0619	0	0	0.234331	302.161	-640.468	250	284.974	0	35.4455	41.8949	186.665	1614205581426926	2
2981	0	0	981	1	736.192	474.549	261.643	0	0	-71.0868	-105.625	384.797	423.538	35948.7	9374	-384.797	23.0361	23.6134	22.9151	0	0	0.278601	285.33	-638.035	250	292.441	0	25.3316	27.462	111.795	1614205581486959	2
2993	0	0	993	1	513.785	236.993	276.793	0	0	-18.3528	-1.25518	291.136	229.503	35896	9468.96	-291.136	11.5716	22.813	23.0065	0	0	0.166182	213.063	-606.143	250	219.144	0	53.1397	48.9847	135.831	1614205581727090	2
2995	0	0	995	1	600.63	314.688	285.942	0	0	-79.4354	-0.518713	269.782	298.621	35957	9468.22	-269.782	14.9952	22.0672	23.2081	0	0	0.21176	213.573	-610.845	250	245.85	0	42.768	38.3527	97.8966	1614205581767112	2
