# Supplementary material for: CaV1 and CaV2 calcium channels mediate the release of distinct pools of synaptic vesicles
Source: eLife. 2023 Feb 23;12:e81407. doi: 10.7554/eLife.81407 (PMC10023163; doi:10.7554/eLife.81407)
Supplement: Figure 5—figure supplement 1—source data 1. [file elife-81407-fig5-figsupp1-data1.zip › Figure 5 Supplement - Source Data 1/lin-7/4/5/cav1_to_cav1(lin-7).csv]

-26.4959749976988
-71.9945044469277
-67.5920190888355
-26.3923832802902
-17.4949642671854
-53.3936711393326
-151.683425277399
-33.6936865204916
-33.2936107504356
-27.6948747359565
-27.3942018604794
0.503113880906312
-9.29601005155564
-3.89434913317382
-3.89434913317382
-9.29753918405913
-9.29753918405913
-9.29753918405913
-9.29753918405913
-9.29753918405913
-9.29753918405913
-9.29753918405913
-9.29753918405913
-9.29753918405913
-16.6970132229835
5.69910534204973
-30.7970100300881
-24.7933683691517
-45.3976448540125
-32.0989149899397
-5.70000038613216
4.00381854498846
-21.7972041165413
-4.79749377094413
10.900020640147
-18.7977148721548
-9.59765587357833
-19.3008110187438
-9.198507585279
-3.99682090121496
-62.9943999812604
-62.5931254561874
6.80416101427545
-24.6005124057483
19.399330993183
-8.19819692068268
-37.3944715034086
-31.4965387037082
-43.8959611584432
7.10016010914114
28.9006963433421
-5.39956998954585
-9.79735125717707
-24.3954370217762
-2.19637688241346
-19.9967358498616
-11.5981377774078
-27.4967994144463
-68.091428040796
4.79891894673347
-14.592383415802
-44.9990906389939
21.8997204461921
-4.59808330004307
-14.0013202852788
-4.7959100806911
-28.1954339471558
9.79798837658018
-23.7014641457208
8.89901437571098
4.80191356102296
-16.7978194641473
-35.2980177812933
-35.6982360077018
-16.7011217246763
6.89919474235649
38.8961997605875
-0.00283593911444768
-27.5989514134417
-22.4036843579888
-0.298100019841513
-12.7919742533413
-6.49864552615327
0.698752289579716
-27.901592914408
-0.703223897289718
-31.0991908211581
-23.897051027634
11.9058734628634
19.6985944601183
6.89758074224665
-15.502614499128
28.5987959184931
19.1978079249602
2.59932967062196
-22.1987726472726
12.597911054283
30.4005508387854
-11.6026736481435
4.10232578318391
-23.2002972218106
-62.8954214247278
10.5956984573786
3.19710795090941
-31.000241058995
-150.989850976024
7.19618951617304
-42.207274333683
-13.6049301943422
20.498218608649
-39.2025824016091
-36.6042176484771
-9.90557129039371
15.9942177586345
-0.0105573762630229
1.89666847283661
16.8933539172576
-79.699829801124
-19.1052605086734
21.7934205426864
5.79062918820273
11.800682900277
45.8955161928316
78.5905374226131
-1.20662465798523
-1.20662465798523
-1.20662465798523
-1.20662465798523
-1.20662465798523
-1.20662465798523
-1.20662465798523
-7.10432104077336
12.3010435818796
5.19113082329568
61.7882431590479
10.2885695814548
23.2798598935406
25.7876555611438
14.3912095232881
10.1953635379978
-4.90090817565942
22.9889043595758
-49.0070423851575
9.08429287382023
-52.0047372857589
28.5939039068908
33.5889618265937
3.07966614239558
10.4900335454513
-3.72165377396595
-20.1178603065055
-23.6142852181802
3.18955927996285
2.68157566825539
-17.0133365953152
2.48870000342868
-14.1154174005933
38.7750313546494
0.281780287376023
8.58517035004479
-26.3152020604757
-21.4108117333381
-20.2156673868958
-52.654921316127
-32.7184496886184
-5.91689964696707
3.29117630991095
-33.313190920795
12.2860614174715
5.78676619639009
-8.313900458641
49.8859533856739
44.6915198514107
10.9862129817047
19.5857536885451
-10.3167859344685
24.3832212445195
-18.2050316795503
13.4840063950978
45.8902634938786
63.682596410079
41.3839393930102
-28.1194939161578
44.7840651398874
21.78610525767
-14.7147081429503
-2.31234108518402
-5.22091116514639
-7.01216826500604
2.68081943721336
10.4874587227387
-24.2159143663303
-8.11413687785534
31.9831271966759
-2.91384444740834
-5.61796049556142
-4.81770438641979
-0.51653599065321
31.7840304328347
-7.4134730999358
25.8883345008871
69.3796926599025
-20.513025879045
19.4814421119299
0.281433239462785
20.2851884015981
2.66368375716411
72.0824205164172
21.9847989003611
16.2833410614912
19.5910442748282
-27.4193014565753
-14.8245482382481
29.8788292824684
-55.1149153015649
-3.01876222124702
57.0794260743787
-8.71835448815546
13.1706564201668
-20.0089370845089
14.082265086683
-1.02202206979564
31.290463706624
-262.533905078919
12.5823817968776
-37.5148154811322
-17.3165054878555
4.47175979901658
60.7484917875045
-39.9132499492334
25.4820482402574
40.4720882475958
-8.6153477510743
39.5766589850173
-12.7164661378702
-42.7103144070206
19.1865644819336
-15.2190788191947
-34.8262180819293
-8.32041404781921
-72.4143710408825
-30.1163431831155
-7.72576222972566
-45.2148062997439
-38.9254133080321
-80.0090955222622
-110.518195707853
-34.4257103963537
-214.288440840566
-12.4114998705409
32.2890861119522
76.4784316881487
-4.22812340810924
82.9730925314507
-7.22232206621993
-64.618184111001
16.1767365438791
25.3779154918229
-13.423745043001
-42.7143850213834
34.8810297209784
23.5793097661153
-69.707748367211
64.1978574194727
111.283677925501
-28.2184118529622
-3.70896758154413
83.375373343908
-8.02140215274994
41.4808114141779
80.4732077376248
-160.627751831773
-84.1274905299651
48.0809992595314
95.487944219909
-103.290472875939
31.3733553043057
30.9771925373279
4.58321389443154
33.0831165755953
65.7651545763074
-92.9109169967778
43.7763694776077
78.7745247206258
-150.713101674024
39.9741978196762
-6.31884250448638
21.1715701706053
47.3817767155124
-63.6156062687805
45.6730429485178
-26.1179678376066
33.0842031841239
51.066683877616
50.4729231694364
56.7644363359504
8.08221817530284
-11.9059380167455
13.7748816079256
11.9732176172183
23.6731144293226
6.87257207573566
62.968147707259
68.5786363704319
-11.8226417824262
99.6622186769528
4.17170372921828
88.3679155451391
38.0724929118078
35.475219313681
61.8675794099909
-11.126795756958
51.8867202022011
-52.6218350715935
42.3797520741937
40.3724292346888
29.6711851377622
31.3845153952134
73.1732441932982
1.27504087823763
20.2803191223938
45.2679539274031
29.5630090538398
16.3796599276902
-17.4290598312364
13.3764562098077
-245.326006526593
46.6793519346538
68.8726819947478
60.3643029312152
-25.6257332298046
50.7715758926643
-32.727191052596
-28.424760251095
19.2802736690792
7.6675679084583
-5.12077022543963
140.771606684495
8.57463767326408
74.4765085504187
-7.92059288058954
-13.1149263923216
83.2692431756223
122.65684902091
67.7665336520295
31.8708304871107
54.8688722059596
-19.533569914478
-17.4501767115653
52.3681220655999
43.2724504182916
5.57377690765861
3.27012459578691
34.4643623328666
20.6739237370712
-30.3247253729423
25.4769470906103
-6.74250086207758
31.8609267399515
51.9849364657202
46.1747008921884
-117.717139326502
26.8672327640088
-220.13179448399
0.964318768274097
1.67008218035335
-65.7947272956008
-34.7190634403378
76.3666153898885
-195.112470719039
-22.8293219495317
23.3777351711178
-14.0367964623729
-45.0314236834747
100.046419657192
-133.104313531869
41.1613585486848
-75.7346877029777
0.674862056948768
-4.42485751825734
84.1876260961362
-13.4263395671296
5.86803773197607
8.85114449635876
60.6629874797945
46.9657549274489
14.4745936562031
-12.9222962373751
-12.9328076972597
84.1485142511883
4.56710117220064
-2.82070357015618
67.3785348461752
53.1703922650267
59.3558828632449
30.3586929204102
-96.82317425988
-21.9138957559771
9.97196432741475
18.7734145532231
18.861496714635
28.8658415184036
49.0644045990193
17.556597140494
-71.1216408760301
58.3718667800567
62.0696192613614
92.1605638446563
-17.5243466466709
3.06189850173541
3.06189850173541
3.06189850173541
3.06189850173541
3.06189850173541
3.06189850173541
3.06189850173541
3.06189850173541
3.06189850173541
3.06189850173541
72.9629752145993
59.6784682529105
-9.2295388212151
-7.62648512107262
13.2673450666698
15.7749982779278
16.2617740797214
55.8502013199468
27.1625998982709
-71.3264086149065
56.4558298542834
-9.13602210168028
18.4763985625104
29.0595097861005
34.3463885863021
56.1530004321903
162.156246916566
95.9598166629366
69.3665987998465
68.7614036965242
32.0662643042306
42.9710879934646
41.4668976723769
-57.1186524844816
-40.2376751474731
135.061165002757
-19.6241420309889
79.3711178853337
-61.9313371062963
-11.0322060683393
51.6643757747879
-42.1286746123587
9.44642372857925
-116.323975731779
70.763705707519
131.279708619499
-26.9329696942441
37.267385709376
-34.0305205759287
37.0610721675766
46.560732588041
-6.32575618383271
-44.52198216744
-185.314436426081
-256.003675613458
24.2751300282107
25.2653929738008
12.3762364747963
-228.90156332733
-19.6289537214616
-254.393881000156
-183.488638208357
-88.3319899806374
-159.702996262931
151.559882706148
-279.7243360582
-65.1904581585404
118.450320325021
-138.633832242573
21.1756256300432
20.6762682048429
63.3883113378542
125.375177362992
40.5552738509286
51.1646788791404
105.571788947884
67.5437451851467
-77.0388780263675
62.4724077639985
139.05692006075
-240.010404586392
9.25879318525404
185.041472111727
