# Supplementary material for: CaV1 and CaV2 calcium channels mediate the release of distinct pools of synaptic vesicles
Source: eLife. 2023 Feb 23;12:e81407. doi: 10.7554/eLife.81407 (PMC10023163; doi:10.7554/eLife.81407)
Supplement: Figure 5—figure supplement 1—source data 1. [file elife-81407-fig5-figsupp1-data1.zip › Figure 5 Supplement - Source Data 1/lin-7/4/5/cav1_to_rimb-1.csv]

417.457318011202
405.093676980276
421.675771517486
438.535786422737
427.524830298131
418.547707506423
433.230421034928
427.539073824872
428.167162574009
423.347044082951
427.425562560038
424.568612846331
425.181018574003
437.396347699218
437.396347699218
416.226728334226
416.226728334226
416.226728334226
416.226728334226
416.226728334226
416.226728334226
416.226728334226
416.226728334226
416.226728334226
415.895349294773
403.492551183695
409.414135781655
433.504884031972
398.966331598753
397.659794158215
403.47397905141
430.308435963831
412.426483806328
418.5670978694
411.249481581541
410.818562060431
415.405122164371
392.457661411543
410.602065594641
422.876076004428
409.85428583471
417.502041164287
433.604629071298
391.763049867102
411.129434459264
412.882241103947
421.236722560043
411.851437022244
409.517191698844
410.314434863089
423.50402079077
406.132590255595
417.096696812787
421.575667836329
426.305935966539
415.998334495725
411.661217827692
412.168713967421
424.906335837255
401.986170083346
443.974634350223
390.684502210392
414.562458806093
415.207132175317
391.918728512643
427.840867245577
419.841923276861
398.84187250301
386.604741205239
404.435027767195
419.522024903756
411.128065680765
401.438509257136
399.976224985159
391.836795439442
404.569245169645
401.782808457672
389.497178479414
399.520944988781
374.202910348333
417.091466608628
447.200382641855
411.038975486077
399.120214638078
383.914554339772
386.902683321638
396.505568951176
412.354869708983
445.983412697246
406.954741912574
395.117987384354
383.648594469665
412.237221744588
402.118458038134
403.377115531879
403.057090908344
399.679851144258
423.343455400856
385.100077403858
421.613223746583
393.668504614052
403.919018379176
385.801358647193
390.643766733399
390.401687506979
395.925521823989
387.109545200812
344.053205834247
370.964226713582
405.12262109228
372.911169512678
364.534060062313
368.915748329626
379.620014167802
344.282006257756
387.470989690595
374.976421892363
370.359884766691
366.494546816863
377.62540104027
353.904009506703
415.542430704973
401.00688004338
386.92647047605
366.758024161161
366.758024161161
366.758024161161
366.758024161161
366.758024161161
366.758024161161
366.758024161161
377.527719290043
417.885002431369
356.564891087997
365.747153399232
343.917809028939
298.908465776734
345.710782890441
361.266818657867
383.655744000138
398.526936651175
351.732731261425
342.27674081592
318.321091323964
354.391976381336
383.590592513676
356.955703987162
288.461969777458
352.582683052296
277.598098212522
292.251695832503
311.573236081826
346.440278443686
299.459371825254
320.170690771945
341.085838524192
309.322777502381
277.778811601234
299.551212228635
323.22892110985
304.959729553248
332.927430261188
305.046890300273
60.247865822621
282.991962895048
304.423132687018
355.955377001479
313.509650286705
330.152481806577
331.283111765191
320.879404410665
346.852964231632
377.051930122703
330.440728741487
331.715685460065
303.060669231287
319.098941594897
368.249411689965
318.671870847746
370.248138744017
333.556809481583
331.141045260993
278.997716054175
333.444747832833
334.788573500733
313.199454686106
332.776698954887
281.255185261973
331.622062102153
295.031036017874
337.505042698107
301.756682502444
319.587178682759
322.051714327394
323.696722273326
298.34931416281
300.217826672535
309.041957902176
327.248685055802
323.796818363462
349.732615186174
319.180659989073
320.376729359745
306.421867332079
297.518969944285
328.728170151218
194.687963925568
336.399098962189
327.231006931117
316.0665743522
362.696287270821
280.447410973171
255.531750735827
295.91592735174
293.362518721773
294.853135963069
311.94945440345
294.613114965083
240.358825258951
344.550375407096
308.751713333713
276.686096194691
364.690140232193
86.5536154559777
308.743664734968
302.060410431488
301.476001804363
242.809405302451
132.51018553102
310.121480404068
312.737151409678
261.328249913324
312.266057080731
287.678674623337
303.826965589298
326.020658742218
336.279132677493
287.375166433998
236.533753075899
282.73714529218
288.574531500493
296.525797549744
251.69586709364
298.564578221882
239.356301142721
315.963402305937
248.614468335014
239.691051654907
375.002540152025
333.046717217312
357.084211353871
315.069669312765
239.482737629311
286.801061600698
272.07126118596
269.841660297945
277.345758074782
288.490514895468
260.880480619577
302.183965398279
311.106182432824
295.825326946095
328.600231044682
423.152683128155
361.832905123229
285.28796032794
351.885871846967
300.341432112844
277.089298949846
312.87033337207
286.323219265611
169.56031521552
206.355917619825
317.01282899344
379.531873514909
414.272860805057
264.552899639679
286.838564507092
309.928367038025
322.496604631688
232.389035020598
299.350489743258
287.919521443033
293.251527804579
259.912438987816
273.450983529674
292.861757936491
249.397455320835
321.242763166079
285.397968808935
269.315915243016
288.856096084815
328.859564098409
234.567811316814
270.827248743284
224.034285881611
305.71109040426
365.846299947574
265.377261078906
254.803492649975
259.592788054888
248.672301024828
248.625441336062
312.626453478759
268.078529616727
230.82444740658
242.34277595083
258.975005629916
262.591513816857
277.358205995301
244.790522417712
244.076386668847
352.265259613978
253.994213210888
307.08194085785
263.278902584261
251.061166710144
329.904131875261
283.171494350561
260.547583778145
300.214657227138
239.331243626511
203.137576420198
294.556698996956
227.914210817977
274.413416205993
140.734907104237
306.721046915878
277.897131303183
224.91264641871
243.61402532789
263.076164752962
231.804305706723
248.020829175945
299.48750529758
219.737700132904
282.126598295938
304.745266012498
261.55169894292
302.886191122736
281.874331404764
312.659009045907
264.398309438056
209.983519997568
241.386596267039
249.998574818474
249.133967855178
200.536004978519
104.258036188618
243.588831439898
264.739810486721
255.128270176432
232.680802451712
213.320938534966
262.948970630554
247.349194146238
282.865852155879
154.138812476613
192.004237140642
341.866158669243
279.254990879472
251.481320318224
226.626104077262
118.458662144407
197.622783259485
231.694847773539
406.646836931799
278.475983978722
245.829721088285
243.139380271921
223.889971773347
286.512620229467
184.177420065778
201.348741788595
138.492981882537
319.487383169904
198.819996608279
168.083017129295
259.223850574839
258.514929848108
372.459856949677
245.687472799462
221.659115705563
124.11870883383
217.347925257953
227.238022382338
264.013764713451
269.594886233146
208.041905952592
143.428813829651
215.575528753299
283.577187222534
311.478764129159
257.251448735213
175.145447051098
178.23196241515
225.776591765803
314.637524975948
246.542508301358
259.091418657259
189.349068125422
219.401224730729
220.298844319699
160.05887168158
246.603131685279
268.2830402812
256.827676214223
217.676685399823
255.467566503528
184.418264355143
184.418264355143
184.418264355143
184.418264355143
184.418264355143
184.418264355143
184.418264355143
184.418264355143
184.418264355143
184.418264355143
222.946237479733
307.539210896775
228.889432344269
247.508860467871
221.014308494898
266.982430085769
189.774696847508
140.262027157169
199.635276539029
218.592021068554
173.49817631907
190.970753566482
276.426876739712
182.416079930099
108.024219999086
156.791357533562
224.666688054265
215.05308951555
242.505667252055
211.807602340468
223.352129848707
256.623430702301
231.394279168529
270.556359246304
166.954170125206
240.973268972342
255.697682701681
273.578382209758
194.065047316057
212.440797573679
221.328620552355
218.783606511264
96.7514407039416
212.094096684919
226.209685644415
347.809184267589
200.639472541396
232.315981428528
211.708008854952
195.252961947011
197.643825265881
252.376651817707
256.866840885388
236.146266236618
266.567655838579
271.672318850466
215.11508673865
272.665705924035
291.429511414372
227.521397754917
324.660506149023
388.045180422152
178.071902160198
314.938800743246
241.070677979005
134.65889397982
431.922630944962
169.816655547791
144.096365296904
273.145404460218
276.677699075477
366.883973225158
318.555243141385
162.912646889214
222.873044985547
289.585836547903
107.849752011894
142.9460494587
273.340977579017
217.959694539557
234.539938069607
169.092276599975
148.705015365751
