# Supplementary material for: CaV1 and CaV2 calcium channels mediate the release of distinct pools of synaptic vesicles
Source: eLife. 2023 Feb 23;12:e81407. doi: 10.7554/eLife.81407 (PMC10023163; doi:10.7554/eLife.81407)
Supplement: Figure 5—figure supplement 1—source data 1. [file elife-81407-fig5-figsupp1-data1.zip › Figure 5 Supplement - Source Data 1/lin-7/4/5/egl-to-egl(rimb)).csv]

112.512723117114
100.149082086187
116.731176623398
133.591191528649
122.580235404042
113.603112612334
128.28582614084
122.594478930783
123.222567679921
118.402449188863
122.48096766595
119.624017952243
120.236423679915
132.451752805129
132.451752805129
111.282133440138
111.282133440138
111.282133440138
111.282133440138
111.282133440138
111.282133440138
111.282133440138
111.282133440138
111.282133440138
110.950754400685
98.5479562896071
104.469540887567
128.560289137884
94.0217367046644
92.7151992641266
98.5293841573221
125.363841069742
107.48188891224
113.622502975311
106.304886687452
105.873967166342
110.460527270283
87.5130665174547
105.657470700553
117.93148111034
104.909690940622
112.557446270199
128.66003417721
86.818454973014
106.184839565176
107.937646209859
116.292127665954
106.906842128155
104.572596804755
105.369839969
118.559425896681
101.187995361506
112.152101918698
116.63107294224
121.36134107245
111.053739601637
106.716622933604
107.224119073333
119.961740943167
97.0415751892579
139.030039456135
85.7399073163033
109.617863912004
110.262537281229
86.9741336185543
122.896272351489
114.897328382773
93.8972776089213
81.660146311151
99.4904328731063
114.577430009667
106.183470786676
96.4939143630472
95.0316300910708
86.8922005453533
99.6246502755566
96.8382135635838
84.5525835853259
94.5763500946923
69.2583154542444
112.14687171454
142.255787747767
106.094380591989
94.17561974399
78.9699594456833
81.9580884275492
91.5609740570872
107.410274814894
141.038817803157
102.010147018485
90.1733924902655
78.7039995755767
107.2926268505
97.1738631440458
98.4325206377907
98.1124960142552
94.7352562501692
118.398860506768
80.1554825097701
116.668628852494
88.7239097199636
98.9744234850878
80.856763753105
85.699171839311
85.4570926128908
90.9809269299003
82.1649503067238
39.1086109401585
66.019631819494
100.178026198191
67.9665746185892
59.5894651682247
63.9711534355374
74.6754192737135
39.3374113636673
82.5263947965068
70.0318269982745
65.4152898726024
61.5499519227742
72.6808061461816
48.9594146126146
110.597835810884
96.0622851492917
81.9818755819615
61.8134292670729
61.8134292670729
61.8134292670729
61.8134292670729
61.8134292670729
61.8134292670729
61.8134292670729
72.5831243959547
112.94040753728
51.6202961939089
60.8025585051437
38.9732141348504
-6.03612911735399
40.7661879963525
56.3222237637783
78.7111491060496
93.5823417570864
46.7881363673368
37.3321459218314
13.3764964298753
49.4473814872472
78.6459976195874
52.0111090930732
-16.4826251166305
47.6380881582081
-27.3464966815664
-12.6928990615852
6.62864118773723
41.4956835495977
-5.48522306883388
15.226095877857
36.1412436301034
4.37818260829226
-27.165783292854
-5.39338266545383
18.2843262157621
0.0151346591592301
27.9828353671001
0.102295406184567
-244.696729071467
-21.95263199904
-0.521462207070726
51.0107821073907
8.56505539261707
25.2078869124889
26.3385168711029
15.9348095165769
41.9083693375433
72.1073352286148
25.4961338473986
26.7710905659769
-1.88392566280163
14.1543467008087
63.3048167958768
13.7272759536572
65.3035438499282
28.6122145874942
26.1964503669042
-25.9468788399136
28.5001529387446
29.8439786066447
8.25485979201767
27.8321040607989
-23.6894096321157
26.6774672080646
-9.91355887621467
32.5604478040186
-3.1879123916442
14.6425837886709
17.1071194333053
18.7521273792372
-6.59528073127876
-4.72676822155336
4.097363008088
22.3040901617132
18.8522234693737
44.788020292086
14.236065094985
15.4321344656564
1.47727243799091
-7.42562494980302
23.78357525713
-110.256630968521
31.4545040681005
22.2864120370286
11.121979458112
57.7516923767325
-24.4971839209175
-49.4128441582616
-9.02866754234856
-11.5820761723153
-10.0914589310196
7.00485950936127
-10.3314799290056
-64.5857696351377
39.6057805130076
3.8071184396249
-28.258498699397
59.7455453381044
-218.390979438111
3.79906984087938
-2.88418446260039
-3.46859308972489
-62.1351895916378
-172.434409363068
5.17688550997991
7.79255651558924
-43.6163449807646
7.32146218664275
-17.2659202707509
-1.11762930479017
21.0760638481297
31.3345377834048
-17.5694284600904
-68.4108418181895
-22.2074496019086
-16.370063393595
-8.41879734434406
-53.2487278004483
-6.38001667220669
-65.588293751367
11.0188074118487
-56.3301265590744
-65.2535432391815
70.0579452579368
28.1021223232237
52.1396164597827
10.1250744186764
-65.4618572647778
-18.1435332933906
-32.8733337081285
-35.1029345961433
-27.5988368193066
-16.4540799986207
-44.0641142745117
-2.76062949580955
6.16158753873606
-9.11926794799365
23.6556361505936
118.208088234067
56.8883102291402
-19.6566345661486
46.941276952879
-4.60316278124446
-27.8552959442422
7.92573847798121
-18.6213756284778
-135.384279678568
-98.5886772742633
12.0682340993517
74.5872786208201
109.328265910968
-40.3916952544096
-18.1060303869963
4.98377214393622
17.5520097375993
-72.55555987349
-5.59410515083073
-17.0250734510555
-11.693067089509
-45.0321559062722
-31.4936113644144
-12.0828369575975
-55.5471395732529
16.298168271991
-19.5466260851535
-35.6286796510722
-16.088498809273
23.9149692043211
-70.3767835772742
-34.1173461508042
-80.9103090124772
0.766495510171808
60.9017050534858
-39.5673338151828
-50.1411022441134
-45.3518068392004
-56.2722938692605
-56.3191535580263
7.68185858467041
-36.8660652773615
-74.1201474875088
-62.601818943258
-45.9695892641721
-42.3530810772318
-27.5863888987878
-60.1540724763763
-60.8682082252417
47.3206647198895
-50.9503816832002
2.13734596376162
-41.6656923098271
-53.8834281839445
24.9595369811723
-21.7731005435271
-44.3970111159433
-4.72993766695072
-65.6133512675769
-101.80701847389
-10.3878958971327
-77.0303840761117
-30.5311786880957
-164.209687789851
1.77645202178974
-27.047463590905
-80.0319484753782
-61.3305695661984
-41.8684301411267
-73.1402891873659
-56.9237657181438
-5.45708959650801
-85.2068947611842
-22.8179965981508
-0.199328881590191
-43.3928959511686
-2.05840377135246
-23.0702634893241
7.71441415181835
-40.5462854560319
-94.9610748965206
-63.5579986270495
-54.9460200756148
-55.8106270389108
-104.408589915569
-200.686558705471
-61.3557634541903
-40.2047844073677
-49.8163247176562
-72.2637924423761
-91.6236563591228
-41.9956242635344
-57.5954007478504
-22.0787427382093
-150.805782417476
-112.940357753447
36.9215637751549
-25.6896040146166
-53.4632745758645
-78.3184908168259
-186.485932749682
-107.321811634603
-73.2497471205497
101.702242037711
-26.4686109153663
-59.1148738058037
-61.8052146221671
-81.0546231207409
-18.4319746646215
-120.76717482831
-103.595853105493
-166.451613011552
14.5427882758158
-106.124598285809
-136.861577764794
-45.7207443192492
-46.4296650459801
67.5152620555891
-59.2571220946265
-83.2854791885256
-180.825886060258
-87.5966696361356
-77.70657251175
-40.9308301806377
-35.3497086609423
-96.9026889414963
-161.515781064438
-89.3690661407891
-21.3674076715542
6.53416923507029
-47.6931461588756
-129.79914784299
-126.712632478939
-79.1680031282849
9.69293008185923
-58.4020865927305
-45.8531762368293
-115.595526768666
-85.5433701633592
-84.6457505743892
-144.885723212508
-58.3414632088097
-36.6615546128887
-48.1169186798652
-87.267909494265
-49.47702839056
-120.526330538945
-120.526330538945
-120.526330538945
-120.526330538945
-120.526330538945
-120.526330538945
-120.526330538945
-120.526330538945
-120.526330538945
-120.526330538945
-81.9983574143553
2.59461600268696
-76.0551625498192
-57.4357344262171
-83.9302863991907
-37.9621648083194
-115.169898046581
-164.68256773692
-105.309318355059
-86.3525738255339
-131.446418575018
-113.973841327606
-28.5177181543768
-122.528514963989
-196.920374895002
-148.153237360526
-80.2779068398231
-89.8915053785386
-62.4389276420334
-93.1369925536201
-81.5924650453817
-48.3211641917878
-73.5503157255589
-34.3882356477843
-137.990424768883
-63.971325921746
-49.2469121924078
-31.3662126843301
-110.879547578032
-92.5037973204089
-83.6159743417338
-86.1609883828241
-208.193154190147
-92.850498209169
-78.7349092496734
42.8645893735011
-104.305122352693
-72.6286134655602
-93.2365860391365
-109.691632947077
-107.300769628207
-52.5679430763812
-48.0777540087001
-68.7983286574708
-38.3769390555099
-33.2722760436227
-89.8295081554388
-32.2788889700532
-13.5150834797168
-77.423197139171
19.7159112549343
83.1005855280637
-126.87269273389
9.99420584915788
-63.8739169150831
-170.285700914268
126.978036050874
-135.127939346297
-160.848229597184
-31.7991904338705
-28.2668958186114
61.9393783310697
13.6106482472969
-142.031948004875
-82.0715499085418
-15.3587583461849
-197.094842882194
-161.998545435388
-31.6036173150715
-86.9849003545314
-70.4046568244812
-135.852318294114
-156.239579528337
