# Supplementary material for: CaV1 and CaV2 calcium channels mediate the release of distinct pools of synaptic vesicles
Source: eLife. 2023 Feb 23;12:e81407. doi: 10.7554/eLife.81407 (PMC10023163; doi:10.7554/eLife.81407)
Supplement: Figure 5—figure supplement 1—source data 1. [file elife-81407-fig5-figsupp1-data1.zip › Figure 5 Supplement - Source Data 1/lin-7/4/5/lin-7_to_cav1.csv]

132.203714922449
-108.253756064936
-72.4523591914403
-43.952224639841
177.399349783365
-65.3512711489602
-81.1487219081901
16.0228372328056
-82.8557613539379
-61.7554039398819
-85.1544186006722
-86.8544140346639
-43.9589594910067
-59.7582424813518
-72.6529835722904
-32.6577184319613
-67.5551780648093
-51.7661534470026
-50.8656018178663
-120.852531401841
-76.8661440658034
-75.5511846487207
-109.948233588693
-90.9618444500666
-109.44941416353
-79.5602851386284
-93.0616640822846
-79.3603336367014
-116.755439680113
-107.954154643048
-83.7631311863661
-113.46158201139
-95.0565341152978
-103.861868549822
-79.6626674925719
-100.562952165266
-113.151766166273
-99.5619519513202
-125.556700469286
-106.45416981521
-121.957926544514
-105.655383734338
-73.1657622040439
-40.6701741775687
32.1241024846313
-55.0677386148527
-77.3649740994224
-63.7648696865799
101.110040947628
-96.8611396780398
-94.1599682329179
-105.866019462352
-109.067878935595
-150.562481788234
-119.067324150295
158.703940426596
178.798414708072
68.1038747853163
105.596718196444
25.1007427549557
-112.056053508779
-17.1968865281451
-32.9828483344609
-73.9677020259696
38.3901402127522
38.3901402127522
42.8987163363126
164.097628335985
219.791608157902
180.093078642072
139.395059858885
143.194033826447
155.88941142676
103.791351856176
26.5882459819331
62.792201003118
128.789623906996
230.188819531242
181.794577445187
100.503072717416
132.901546243833
99.1053626435096
114.796192214701
46.1126103399656
162.008932422847
156.606245515657
215.298300626935
26.224595087624
207.209780579906
223.809172676556
264.907881004488
264.707644589878
174.506025563613
146.607759608065
141.212345552085
166.613712235143
130.108994924391
148.714176181573
121.407423457989
25.4140108932625
168.506936443846
156.811433046118
212.802290948879
123.80294666392
31.8214109723922
-45.9558330058571
97.7126612741777
-99.85596423479
-29.4699136413692
-62.6668246852641
-133.653355683084
-130.746204104624
-127.36005878124
-43.9746736385714
-87.5450558569792
-90.9430690065201
-110.753957596804
-128.852752571962
-25.9802053949461
-39.8634984398086
-26.8577200140571
195.210623331848
-0.555403127182217
-13.1548907458418
-24.9540055623802
-16.3561182584672
13.6365858134232
-22.356154561392
-45.7548145968176
140.610376933488
144.419324360882
-6.85955853680935
26.137307044577
4.63879550566344
-74.9553643854742
-27.3626726396396
-86.8561810995743
96.6102759007335
111.110680370868
62.2123449437931
22.8345701020007
120.814040107587
174.305749746163
154.606712310495
188.211200815087
162.41531719052
189.609482229884
209.312699395421
173.511657147312
191.308798722981
220.608736251299
224.507766290961
178.105510254631
216.408271043161
198.706211691351
230.505453579644
169.805886192218
211.706916246338
152.70754130702
228.406711463002
181.203079368155
176.90535265713
154.505742396082
135.112677515121
110.709649840173
153.902935709819
148.70519082321
118.111531997587
118.412544343497
104.411362419676
108.004989730012
135.707133834607
161.007626079314
134.604543869595
140.810463314287
161.110523700903
140.710828549265
134.309285850824
112.801728333819
112.709137580547
99.2110942371219
129.412263850965
10.0224205411141
182.503243026476
164.804931489009
148.707656530423
97.9121156943729
51.1158958715096
87.4117369416854
150.309262934687
-14.5702851082824
-81.4631963789725
-73.6707011901963
-68.2659229025812
-27.3663871131357
20.1225947068306
-22.373772168241
43.9258330421944
-78.5602442317977
162.306042374134
41.4140091940353
40.9111631038031
81.5067874091037
-5.0943239683329
51.2994709554041
83.2008345328286
75.0025789595165
93.706425066157
89.5058537735094
84.6034835986284
53.4084214333052
5.80350572043972
37.5085383088663
-26.8967303209647
-8.90611597620591
4.99876829831192
52.896650604438
-28.6904758604287
-15.5921854870467
65.9935800650637
-55.1658700107582
85.7948725532624
11.6899283503371
52.7887761036327
45.890867563292
65.3907006351365
92.9092666248325
-89.4567463486383
152.701639977036
189.096861209408
149.39973807113
171.592624091769
214.794123933803
168.401892884074
191.790926507565
207.296238132752
55.9274256875942
55.9274256875942
55.9274256875942
55.9274256875942
55.9274256875942
55.9274256875942
55.9274256875942
55.9274256875942
55.9274256875942
55.9274256875942
152.398874205632
219.307111657668
197.217641557247
160.917438898039
169.813080237785
189.823694521518
213.512040107715
248.410011977219
241.115222326196
175.61104941048
179.509980943083
142.006932201679
36.7005243907406
100.599896242813
101.202527131878
110.094778313651
105.300769112844
143.601317281507
133.192366898911
55.9138408077852
91.0106245284405
157.003516108067
93.6104214225197
57.5129026992145
165.81792379955
207.807905908099
210.410133653037
163.810517607912
193.207349889803
165.610585784445
141.408726552349
46.6167718781726
52.5189268415561
146.019850218603
236.120720592444
116.809043572895
149.11767999694
176.912819491445
225.715519539684
160.932810544167
145.019930551221
159.040388031295
183.620619657297
110.819200476304
72.3214150537824
101.827707042212
-129.351379529508
125.615884407525
105.519368756897
6.92026706106844
31.5165371501571
156.606938095989
95.5205752042166
214.816913918476
-32.0765711725471
-60.0857380685411
-55.6899360348398
12.2193228480319
173.107356182591
216.698790115122
143.810143510804
193.610423305137
218.011943064485
129.709063126167
207.609386547112
228.508760408477
260.31495992541
169.509732517057
211.709242528188
232.917101631756
212.412572058405
27.0119528353171
222.918255036806
122.506326228387
191.113261852355
224.710994288878
140.417108755966
21.7171904401985
-4.78837414601003
61.5159124225029
153.511690717838
113.408254040049
51.2081638247546
65.6108672990158
153.119495511695
120.507080966898
-18.1917990064539
44.0119799189706
114.609654341875
77.9119734677006
78.9091273602462
-14.3852278721752
-70.9896433689792
-60.6901148056131
8.61551293981756
-48.7895072295432
4.10589112604066
3.30885695514735
-2.797439848473
127.108970710957
-33.2913805569624
102.604936749769
68.5077453500053
28.6130273015224
86.6088863084296
180.723967414771
94.4158953742663
-1.58524923607183
47.4177887648257
-8.59313426608423
-0.589572949254944
89.2202464145594
80.5178126326136
211.603273002169
149.503264622341
258.51454621648
200.003950560778
112.70428194078
222.287198044382
244.241546405086
246.451486498809
-137.046795074573
82.3438018024608
201.033567830207
245.647188569681
267.00614574083
