# Supplementary material for: CaV1 and CaV2 calcium channels mediate the release of distinct pools of synaptic vesicles
Source: eLife. 2023 Feb 23;12:e81407. doi: 10.7554/eLife.81407 (PMC10023163; doi:10.7554/eLife.81407)
Supplement: Figure 5—figure supplement 1—source data 1. [file elife-81407-fig5-figsupp1-data1.zip › Figure 5 Supplement - Source Data 1/lin-7/4/5/lin-7_to_rimb-1.csv]

350.949091627412
138.621079180266
120.824447262206
112.905863169904
367.661371131162
112.110112138562
99.7257118506677
257.477256847826
145.150396828947
137.639741651499
137.135707490186
137.527543294902
155.962227569067
155.291406164743
124.865689268223
145.229463779317
137.632150434267
203.885449475387
200.135950222109
133.912274078783
210.041808221908
114.083269583531
103.736537222303
186.046114439323
111.160201603776
173.25397504315
185.413102452472
173.514494016705
151.489679066475
141.094917574406
192.4891362784
189.940736393703
153.112197846625
189.395034422971
188.509293113944
195.505375196557
127.113068025839
188.863276363336
161.729422144861
140.820420179469
168.676219318109
148.382958099053
206.684187911207
226.841199307633
245.401046153245
214.836822857273
202.685964396416
198.650233429169
318.208689224663
183.001668478839
174.843850341731
216.427427652514
229.107687912245
204.881356881047
228.037534389252
342.944367021795
373.292643732049
365.802255429913
402.267467179609
396.475035313557
154.249913098454
391.795011454782
305.960949035914
219.283732420667
460.963899416849
460.963899416849
405.021672518531
381.960615779892
406.653214692797
407.08451734245
404.498333922998
410.1167113296
436.522712720864
437.020640540981
475.996266359554
441.74615609083
441.875970790807
421.905403868306
397.081539889678
362.905659416872
364.640238512478
348.612732951708
403.351607751549
315.403835820067
310.212906518096
328.727866536374
364.982284228026
243.713011312448
293.596227081001
293.371394208578
291.450205781457
293.01115316862
325.700872995414
321.524797022234
293.543921587861
278.515991084398
317.713769513826
279.983111837722
329.914927090573
311.576620298238
321.363529445556
295.514096806266
340.091039699557
357.94098747036
262.682366852241
136.469719393393
302.298815411112
150.657693616336
222.401751547903
210.876244836098
142.352042786923
95.9132905225924
183.645133123493
256.423848283488
77.8734367542093
66.0134189980054
140.528642916444
137.307531255519
287.33081706204
183.964620876624
143.803134670026
291.18040843356
122.47758973845
122.322450538773
119.585831813594
130.962543392005
170.176030537779
132.680606626465
129.909428165105
306.278032609767
248.135398740294
150.603682777215
162.46936686847
158.278281012248
140.656015079941
175.589440298329
148.824510191713
317.82110005261
311.644185873996
313.113162488935
180.784114900081
287.762831019489
327.513725304801
326.238940611049
289.222157340777
269.29558475882
299.862462433641
274.415948069593
289.945435687605
303.811142211918
296.954011315556
302.189149713628
328.10369291771
300.968302057769
318.517508630699
315.48849530426
327.755898438318
310.793625486302
321.409668204498
307.966852559581
342.876762155098
329.408419729411
332.46443608508
292.932401591479
318.331504162921
350.556371029743
337.427122756406
304.466039210613
297.919743658847
308.943141091528
348.792596568001
328.224932857298
318.812112824005
345.055185364206
305.676261657241
300.262653462545
303.366055728107
314.81367361993
368.454144716587
321.111089613896
311.945496491589
296.98866210811
261.627171446864
341.508521813081
335.097694821852
321.663687815486
305.737211865078
293.160894421701
310.759061903198
310.997575078913
221.086390899403
192.336292946486
238.383295681811
206.497997483773
199.336323543681
258.012324981752
245.311172814643
231.415053502871
172.744792201076
328.614886917687
307.624880645253
325.943961585246
343.862972282332
372.41567270437
398.116974533277
381.499091083086
372.377685954816
343.157970754975
347.850467057026
364.216704412138
340.375865119375
383.59109769659
343.566508380489
393.19869632593
448.743904228486
414.075891684188
415.751410943856
353.659294931953
361.344673672505
432.137198152104
202.915475280086
418.970511446874
468.930944018572
466.118399712799
454.456427489076
450.694188337806
325.189821817235
153.082109059964
359.137274633467
380.673341387719
372.11357604403
412.095621385339
391.808000618617
353.632118417558
417.945607109225
380.14925219346
218.261210226494
218.261210226494
218.261210226494
218.261210226494
218.261210226494
218.261210226494
218.261210226494
218.261210226494
218.261210226494
218.261210226494
376.893339224353
307.662111081696
245.817087786552
256.102857465452
281.763872830121
208.952776862618
277.590636261713
281.91318561781
250.411005642301
293.310647215538
299.175547919182
327.953711026359
394.998165516376
383.188312681839
366.220261236344
413.554788563419
376.443980225162
363.454019613371
423.250119959888
305.110276489791
316.979210262329
346.078091018444
317.633757377509
310.711408538587
251.789301773828
305.432534627118
290.546485771043
299.632917039693
312.603072818118
298.751267067037
316.630901975561
288.675005938025
273.436967735321
244.377294063259
216.498526685686
320.696669964043
257.483915353605
281.672436967336
252.324904817189
157.830871844231
244.111384836939
109.858037180824
230.146102914947
257.24886754846
252.625935505577
205.094773720837
128.653408215479
274.783314437922
257.485650429215
276.162271045541
293.915344782286
324.300153095686
252.249377038617
246.110069062677
265.607726852842
331.146875405833
356.895045490342
280.886077402494
317.5408625214
361.506225025307
306.977799180651
292.855453176791
277.096558205969
317.376815932956
296.016240595676
294.843037676856
247.33342827559
303.240379349285
295.921546424037
240.427310587951
274.462268007534
324.337665328803
235.530139977276
336.657162113628
275.32758329804
281.502805538901
263.290563366118
292.165911099928
334.303752667347
290.479390864803
294.684070748601
326.586260574011
342.567632156486
321.717793557891
244.886554553475
332.327392525869
359.517799803882
319.954252040585
317.336840061293
311.599730425241
329.547427461748
316.566970474887
358.813251690895
359.276252636173
306.134667020069
352.444791342376
368.762063008264
349.999444700425
391.76608354336
318.611555734478
360.58233012968
350.468681400471
340.958405438909
317.072269042295
329.18148557645
209.461882056548
282.440279074432
313.533468943784
281.975849799197
365.676644224743
340.927600563813
255.911626668767
273.625626581947
334.109901068372
349.543326577787
250.424090643155
332.651109656519
352.153526952989
434.228215508072
81.3516135588761
17.2590562098303
101.251676750642
107.029292387138
143.058216730278
44.9341414495066
302.023773545436
