# Supplementary material for: CaV1 and CaV2 calcium channels mediate the release of distinct pools of synaptic vesicles
Source: eLife. 2023 Feb 23;12:e81407. doi: 10.7554/eLife.81407 (PMC10023163; doi:10.7554/eLife.81407)
Supplement: Figure 5—figure supplement 1—source data 1. [file elife-81407-fig5-figsupp1-data1.zip › Figure 5 Supplement - Source Data 1/lin-7/4/5/rimb-1_to_egl-19.csv]

197.751512040832
197.751512040832
184.468153731774
178.879054329562
200.771835417683
194.84323766104
193.011053715534
199.037206971974
214.077902558591
194.386391919503
223.097816525395
195.280223329377
199.179672470163
201.842761303356
211.418457941691
201.228691280576
193.658474763106
205.215649688864
191.727083674381
181.93096601939
183.585590839553
186.214406806634
197.776137668647
194.257326413972
212.508852497587
180.562302574985
196.869570412655
190.680038432394
168.677665569638
172.90292261626
201.543159952525
235.491810932239
205.767858860323
201.53944502
219.673808031475
229.032402122015
212.448719066597
205.445152213986
203.230054944583
192.014572973472
175.56064740385
209.21725820889
192.486235562603
196.511848446411
203.563153813346
204.202041369928
210.159045342461
197.052420337037
198.189659399664
195.378117228294
206.619053179267
200.479881141262
198.110688683839
214.811852967807
191.574842157119
201.867245498717
183.25951019015
181.832655414109
192.430635294826
207.026385042969
204.593074008801
226.828522896751
211.928709350796
193.061274755666
217.806740077165
224.309005718031
223.648310928227
228.899985386466
222.175144480887
240.766855838527
243.307286242874
198.685318761552
204.517805573807
213.686597176158
225.682071014548
210.818030424318
234.304896316607
217.40986103077
205.889832899928
218.665768315823
205.416735876744
202.678729659361
210.994137403235
185.180509056445
210.252961686645
201.075843681308
207.84543797078
209.062347320512
210.642057286837
222.199504956156
208.515555198512
217.802262448145
192.968747432693
225.307683590639
200.778169247795
242.681318847375
239.317294760982
223.456164816351
214.575769172392
227.949717765747
232.329691264422
211.218611751541
223.024343696619
233.175380105298
212.559060886029
217.93372458122
242.766560268101
240.569348211393
223.469448679934
243.611208608243
227.606229204888
214.064755066793
239.844128259829
214.310551756069
227.652593880037
233.731385046871
221.359117035667
236.072502096504
257.216392207731
242.908076224488
186.89912620293
245.141672379614
219.268410676115
225.71329309469
227.751803553598
234.919574951731
197.266035283024
225.872969537675
223.684159660857
231.682623797991
231.797084604619
232.340628973983
240.113111082195
252.595645135927
211.69880530133
249.656416358885
235.452181611534
217.297589763679
218.271924873385
208.672211219582
256.903383273224
256.903383273224
256.903383273224
256.903383273224
256.903383273224
256.903383273224
256.903383273224
256.903383273224
256.903383273224
256.903383273224
259.38739011842
253.207136613288
196.784609326514
208.543016933283
212.170442587078
264.661066246212
235.022628338578
216.116948383271
248.448798135967
244.367390548068
247.396459564603
243.624495002165
252.966645905075
215.059306361181
250.436461230023
233.914777928047
260.17694332575
255.409856678405
262.22939673411
227.299341951802
223.579512695127
250.577775159079
277.273201171251
288.428832576286
262.812093122942
244.023629243638
278.994225066635
256.574822628347
232.282498237219
238.745690165862
244.986392728057
238.064077089748
275.888086948209
249.969016178045
234.597272360068
230.712890037394
262.858452737419
241.749646131997
244.802999846892
257.31008375153
251.385213579102
268.668581768634
227.506681132214
204.953753271748
257.716319580293
264.355764980992
289.590901824406
260.199086427761
226.823285101571
255.552673227408
252.941323236315
272.299043026374
299.704778786487
255.304260170877
272.306268333756
243.617676279791
256.444244381521
277.652937458737
243.851229606225
287.348625685147
251.103007488029
218.156421035681
260.197088794212
263.938591442668
245.2378388582
234.353879889346
249.694386445153
230.726100654407
278.549804472565
235.714421488436
246.962299881867
262.425187062283
274.773081946529
213.258288961617
298.387634444494
251.741629892058
247.292244487267
268.126628447819
252.174203586932
321.507360993292
273.672921492907
260.917156848853
249.438748081251
313.729936606516
310.255568170345
285.31913360949
293.43013669661
269.64945779647
259.27965454488
225.087957084579
286.048351358491
267.042027295582
309.832964930862
350.769146160572
267.593052003511
270.293833118743
260.844368409329
253.261208957731
276.276578996734
273.902363423163
213.54922044967
285.146117768723
268.110869649448
269.391958170796
274.492333062553
283.83916615216
252.353616383029
236.282722796714
233.129272991679
287.536018894098
269.001276582734
289.538337160582
330.121074556071
316.015135231966
275.906535360402
272.32731540082
289.086211427566
261.737038128718
307.883893187114
287.457318391502
272.358555193328
262.423260144958
277.001321647058
299.694659307625
275.791228489354
348.237519460454
290.635661507244
287.292209717016
245.711632922328
272.840945873671
235.208655299371
244.716728046784
334.753297233554
249.782926092041
291.215668282253
278.734934895416
321.497804713923
264.331808560397
292.976730613693
290.470358396444
249.312925267681
247.319087488344
337.782722361571
291.734993608807
273.468125433181
251.35108214544
283.912765231362
311.089690446614
314.265783427942
327.219878990516
314.260729947731
247.910221348557
312.924627131153
284.911597188118
300.465908065555
309.880092302516
277.092060954827
288.2858038786
332.614296751181
246.687879767327
306.197894732995
260.929129998476
276.208197470001
246.505587981774
257.445137097042
319.974914770399
264.241773884583
343.523492490534
293.783057816749
310.002672424118
294.631633238103
310.953899707987
319.292336970455
281.855220520963
263.446705077837
307.230221677346
313.689294618795
347.625755239525
311.654632933853
273.37725734464
281.582661668195
271.623768841051
296.7772504155
312.613759792992
326.373917406072
258.54782548931
276.763502840295
273.348704635613
314.205018611563
310.258861335831
326.377776301393
285.82317743891
310.771789707054
356.393940211266
309.771940022612
263.750632503878
317.488564301515
323.568234293918
358.639739377068
352.284275430953
279.13138458375
308.433417805441
287.325093561929
290.913996051298
276.859131422767
333.879962342937
318.941350358655
326.122698606647
299.251703511673
290.595499351097
331.036503580828
367.118099017043
371.190975644284
308.71567690037
315.039491938634
295.435424911491
271.318598886937
307.688855434084
286.599590745456
372.908547229345
338.066675982431
288.112156652438
335.031088820819
301.061857953908
355.789537669494
341.612956562894
328.787623398232
351.159688846514
317.326700849335
362.962402900008
275.979790979807
276.898818808015
327.991875262909
309.211409508833
338.292607537835
369.273833142965
317.393839847995
316.32539901846
341.023736968316
281.629107180936
266.388769961835
329.174521867877
390.085518393029
259.653279272297
322.294929218762
341.863483382054
331.5041607815
344.252152100715
356.033468036327
277.006486195663
293.411168100676
334.791547654408
317.974518360563
247.880557422563
370.418615669376
293.685368475504
321.678252950082
287.273503743294
326.094741858273
284.041012506197
323.606951894653
367.288445486702
346.155220341469
334.997667079791
367.650160189711
386.351443079278
351.786482063722
369.911061465107
347.992965299243
169.739989778423
401.310079342264
400.07487060381
305.323385500204
368.908527227519
329.224604005893
242.583912371054
373.970103680957
298.573865962957
283.196755569043
357.003997254571
329.338170804927
330.432744942889
352.103067028635
341.269313917885
372.681140887722
323.840376440319
365.059927981929
383.922334400228
345.57485998531
394.15432397625
338.104370794805
398.882895050199
300.263296484678
379.426021120784
340.429426071685
363.639745435121
357.46768449153
349.282913059022
324.324489480314
335.244145627981
412.316757334844
399.198583477173
332.589448853327
379.617682340402
376.695245271454
303.072098568708
385.066235570728
430.874961053196
346.884829493454
408.120676791623
360.279769619679
383.580204496517
368.739721332884
348.21029011708
394.877485699388
371.248762921245
311.727613279356
341.710913587027
393.356169092032
381.119517625841
348.691223590322
332.43537137768
389.143322144104
362.480560237134
388.8217670669
368.830521235534
407.827545642685
389.061166800853
376.503793670185
350.665880625038
397.67823665433
326.37783689627
327.370592584448
282.77918303672
253.45652957568
231.957872264575
410.222058238527
366.736711086138
350.632938715586
372.89405626243
477.707954759913
372.77752710602
358.679494948206
358.679494948206
358.679494948206
358.679494948206
358.679494948206
358.679494948206
358.679494948206
358.679494948206
358.679494948206
358.679494948206
416.011890247471
358.671784748571
308.771330172007
451.693858958941
487.976914406892
410.685177215302
367.814288958332
395.989412214611
345.424770185753
390.490569758251
405.287675907501
357.94643095557
355.220945905279
476.970079799823
411.452506483038
354.040996505144
344.352445157514
349.091812508559
288.485248544417
351.495894035463
446.856284613241
382.460729456827
408.271057047117
363.979377630996
373.768613438406
368.947348438891
409.684160779689
316.095618689091
333.00654914508
379.03989293865
405.592706959491
336.407863989181
421.356427897459
448.859688793305
401.251041946205
317.696991925848
458.421225272821
463.157360053261
366.842459147476
400.013456822919
376.536551264668
369.355354570485
399.344016393425
393.06230561066
376.410041531512
389.178193501211
453.816779956178
399.241298875357
370.178746225203
413.134921315737
345.106382023609
362.126904254226
389.859465647874
443.479188811951
408.694001216056
444.089240794583
344.215977620657
365.755289571174
380.537129405311
373.298903069986
425.209373460973
344.841593965342
328.254900609358
475.372062853763
406.005180598753
363.038833025494
389.615994869906
391.773726629384
382.347715735945
479.615894563005
438.786479122333
424.102763048166
434.499242564976
387.184267293269
412.545636065595
392.797095785358
463.188107362501
426.988106326073
383.918818964703
426.619302687468
356.210676110863
467.788345263347
372.266369037621
383.600110115807
446.534201761286
465.890264847243
362.777482095509
397.93009443015
391.388959634736
400.897032382149
461.368646611409
376.981502163828
378.091360329272
429.504186376507
389.392007944196
357.867013169322
416.20679162872
430.79062376143
391.743532398294
462.04358492796
357.211356677693
334.877127474239
385.944669354401
463.894674344192
448.274472056841
422.506125001964
396.966345979199
445.539097388748
417.708624383813
479.549290930117
426.016119900727
426.421724344098
430.779819893312
438.121309233844
434.435469978373
459.353814768856
441.713512479713
447.382830186496
434.998538552147
457.020806912846
460.612313117774
444.994373616522
510.783129416559
421.792241753959
473.037272043228
483.557435307597
437.725526222384
361.960156588015
476.851891408973
459.957820846972
457.451855214727
464.995940954097
433.707358385662
482.842322183209
412.957730953574
398.53725730197
470.908029867562
386.461257123952
474.276104755263
476.288545030955
416.307496331203
388.848125175718
