# Supplementary material for: CaV1 and CaV2 calcium channels mediate the release of distinct pools of synaptic vesicles
Source: eLife. 2023 Feb 23;12:e81407. doi: 10.7554/eLife.81407 (PMC10023163; doi:10.7554/eLife.81407)
Supplement: Figure 5—figure supplement 1—source data 1. [file elife-81407-fig5-figsupp1-data1.zip › Figure 5 Supplement - Source Data 1/lin-7/4/5/rimb-1_to_rimb-1(cav1).csv]

107.193082853257
107.193082853257
120.476441162315
126.065540564527
104.172759476405
110.101357233048
111.933541178554
105.907387922114
90.8666923354976
110.558202974586
81.8467783686938
109.664371564711
105.764922423925
103.101833590732
93.5261369523978
103.715903613513
111.286120130982
99.7289452052246
113.217511219707
123.013628874698
121.359004054535
118.730188087455
107.168457225442
110.687268480116
92.4357423965012
124.382292319104
108.075024481434
114.264556461694
136.266929324451
132.041672277828
103.401434941563
69.4527839618495
99.1767360337653
103.405149874088
85.270786862613
75.9121927720735
92.4958758274915
99.4994426801022
101.714539949506
112.930021920616
129.383947490238
95.7273366851987
112.458359331486
108.432746447677
101.381441080743
100.74255352416
94.7855495516269
107.892174557051
106.754935494424
109.566477665794
98.3255417148212
104.464713752826
106.83390621025
90.1327419262816
113.36975273697
103.077349395371
121.685084703939
123.111939479979
112.513959599262
97.9182098511192
100.351520885288
78.1160719973377
93.0158855432928
111.883320138422
87.1378548169232
80.6355891760577
81.2962839658612
76.0446095076222
82.7694504132014
64.1777390555617
61.637308651214
106.259276132536
100.426789320281
91.2579977179303
79.2625238795408
94.1265644697705
70.6396985774809
87.5347338633183
99.0547619941608
86.2788265782656
99.5278590173439
102.265865234727
93.9504574908533
119.764085837644
94.6916332074434
103.86875121278
97.0991569233083
95.882247573576
94.302537607251
82.7450899379328
96.4290396955766
87.1423324459429
111.975847461395
79.6369113034489
104.166425646294
62.2632760467131
65.6273001331065
81.4884300777376
90.3688257216963
76.9948771283416
72.6149036296665
93.7259831425472
81.920251197469
71.7692147887901
92.385534008059
87.0108703128681
62.1780346259875
64.3752466826954
81.4751462141539
61.3333862858453
77.3383656892001
90.8798398272957
65.1004666342596
90.6340431380195
77.2920010140515
71.2132098472175
83.5854778584217
68.8720927975846
47.7282026863577
62.0365186695999
118.045468691158
59.8029225144746
85.6761842179731
79.2313017993984
77.1927913404907
70.0250199423572
107.678559611064
79.0716253564133
81.260435233231
73.2619710960971
73.1475102894692
72.6039659201051
64.8314838118931
52.3489497581613
93.2457895927582
55.2881785352038
69.4924132825545
87.6470051304095
86.6726700207037
96.2723836745063
48.0412116208645
48.0412116208645
48.0412116208645
48.0412116208645
48.0412116208645
48.0412116208645
48.0412116208645
48.0412116208645
48.0412116208645
48.0412116208645
45.5572047756687
51.7374582808006
108.159985567574
96.4015779608053
92.7741523070108
40.2835286478767
69.9219665555102
88.8276465108174
56.4957967581213
60.5772043460202
57.5481353294854
61.3200998919237
51.9779489890134
89.885288532907
54.5081336640651
71.0298169660418
44.7676515683379
49.5347382156833
42.7151981599782
77.6452529422859
81.3650821989613
54.3668197350089
27.6713937228378
16.515762317802
42.1325017711461
60.9209656504499
25.950369827453
48.3697722657416
72.6620966568698
66.1989047282259
59.9582021660317
66.8805178043403
29.0565079458793
54.9755787160429
70.3473225340203
74.2317048566947
42.0861421566697
63.1949487620914
60.1415950471965
47.634511142558
53.5593813149862
36.2760131254545
77.4379137618744
99.9908416223407
47.2282753137952
40.5888299130966
15.3536930696828
44.745508466327
78.1213097925174
49.39192166668
52.0032716577734
32.6455518677139
5.23981610760165
49.6403347232117
32.6383265603326
61.326918614297
48.5003505125678
27.2916574353512
61.093365287863
17.5959692089418
53.8415874060593
86.7881738584074
44.7475060998768
41.0060034514208
59.7067560358882
70.5907150047424
55.2502084489352
74.2184942396816
26.3947904215238
69.2301734056527
57.9822950122216
42.5194078318054
30.1715129475597
91.6863059324714
6.55696044959404
53.2029650020304
57.6523504068209
36.8179664462696
52.7703913071564
-16.5627660992031
31.271673401181
44.0274380452356
55.5058468128373
-8.78534171242791
-5.31097327625685
19.6254612845987
11.5144581974782
35.2951370976189
45.6649403492083
79.8566378095093
18.896243535597
37.9025675985067
-4.88837003677327
-45.8245512664835
37.3515428905775
34.650761775345
44.1002264847593
51.6833859363578
28.6680158973541
31.0422314709249
91.3953744444188
19.798477125365
36.8337252446399
35.5526367232924
30.452261831535
21.1054287419283
52.5909785110598
68.6618720973747
71.8153219024098
17.4085759999907
35.9433183113542
15.4062577335062
-25.1764796619827
-11.0705403378779
29.0380595336865
32.6172794932681
15.8583834665224
43.2075567653701
-2.93929829302579
17.4872765025866
32.58603970076
42.5213347491299
27.9432732470304
5.24993558646383
29.1533664047347
-43.2929245663654
14.3089333868447
17.6523851770726
59.2329619717602
32.1036490204169
69.7359395947169
60.2278668473045
-29.8087023394655
55.1616688020476
13.728926611835
26.2096599986726
-16.5532098198346
40.6127863336915
11.9678642803956
14.4742364976446
55.6316696264075
57.6255074057444
-32.838127467483
13.2096012852817
31.4764694609075
53.5935127486482
21.0318296627265
-6.14509555252516
-9.32118853385327
-22.2752840964276
-9.31613505364294
57.0343735455317
-7.98003223706473
20.03299770597
4.47868682853368
-4.93549740842718
27.8525339392618
16.6587910154885
-27.6697018570922
58.2567151267613
-1.25329983890697
44.0154648956122
28.736397424087
58.4390069123147
47.4994577970465
-15.0303198763104
40.702821009505
-38.578897596446
11.1615370773397
-5.05807753002955
10.3129616559854
-6.00930481389878
-14.3477420763666
23.0893743731249
41.4978898162517
-2.28562678325761
-8.74469972470615
-42.6811603454371
-6.71003803976419
31.567337549448
23.3619332258932
33.3208260530373
8.16734447858835
-7.66916489890355
-21.4293225119836
46.3967694047788
28.1810920537937
31.5958902584753
-9.26042371747462
-5.3142664417428
-21.4331814073048
19.1214174551787
-5.8271948129659
-51.4493453171781
-4.82734512852403
41.1939623902108
-12.5439694074266
-18.6236393998297
-53.6951444829792
-47.3396805368648
25.813210310338
-3.48882291135305
17.6195013321594
14.0305988427899
28.0854634713214
-28.9353674488484
-13.9967554645664
-21.1781037125584
5.69289138241584
14.3490955429916
-26.0919086867398
-62.1735041229549
-66.2463807501954
-3.77108200628209
-10.0948970445461
9.50916998259709
33.6259960071511
-2.74426053999559
18.3450041486321
-67.9639523352562
-33.1220810883424
16.8324382416504
-30.0864939267303
3.88273694018062
-50.8449427754058
-36.668361668806
-23.8430285041431
-46.2150939524254
-12.3821059552465
-58.0178080059195
28.9648039142812
28.0457760860736
-23.0472803688208
-4.26681461474436
-33.3480126437462
-64.3292382488762
-12.4492449539066
-11.3808041243719
-36.079142074228
23.3154877131528
38.555824932253
-24.2299269737887
-85.1409234989405
45.291315621791
-17.3503343246739
-36.9188884879659
-26.5595658874117
-39.3075572066264
-51.0888731422383
27.9381086984249
11.5334267934122
-29.8469527603193
-13.0299234664744
57.0640374715258
-65.4740207752875
11.2592264185841
-16.7336580559931
17.6710911507944
-21.1501469641844
20.9035823878912
-18.662357000565
-62.3438505926133
-41.2106254473802
-30.0530721857031
-62.7055652956224
-81.40684818519
-46.841887169634
-64.9664665710188
-43.0483704051549
135.204605115665
-96.3654844481753
-95.1302757097219
-0.378790606115217
-63.9639323334304
-24.2800091118042
62.3606825230345
-69.0255087868682
6.37072893113145
21.7478393250458
-52.0594023604826
-24.393575910839
-25.4881500488009
-47.1584721345462
-36.3247190237962
-67.7365459936336
-18.8957815462309
-60.1153330878406
-78.9777395061392
-40.6302650912221
-89.2097290821621
-33.1597759007163
-93.9383001561109
4.68129840941037
-74.4814262266955
-35.4848311775968
-58.6951505410325
-52.5230895974419
-44.3383181649333
-19.3798945862254
-30.2995507338928
-107.372162440755
-94.2539885830847
-27.6448539592384
-74.6730874463137
-71.7506503773657
1.87249632538078
-80.1216406766398
-125.930366159108
-41.9402345993658
-103.176081897534
-55.3351747255911
-78.6356096024283
-63.7951264387957
-43.2656952229918
-89.9328908052994
-66.3041680271563
-6.7830183852675
-36.7663186929385
-88.411574197944
-76.1749227317523
-43.7466286962335
-27.4907764835916
-84.1987272500155
-57.535965343046
-83.8771721728117
-63.8859263414452
-102.882950748597
-84.1165719067649
-71.5591987760963
-45.7212857309496
-92.7336417602419
-21.4332420021819
-22.4259976903595
22.1654118573679
51.4880653184082
72.9867226295137
-105.277463344439
-61.7921161920494
-45.6883438214973
-67.9494613683419
-172.763359865825
-67.8329322119316
-53.734900054118
-53.734900054118
-53.734900054118
-53.734900054118
-53.734900054118
-53.734900054118
-53.734900054118
-53.734900054118
-53.734900054118
-53.734900054118
-111.067295353383
-53.7271898544823
-3.82673527791849
-146.749264064852
-183.032319512804
-105.740582321214
-62.869694064244
-91.0448173205223
-40.4801752916646
-85.5459748641624
-100.343081013412
-53.0018360614813
-50.2763510111909
-172.025484905735
-106.507911588949
-49.0964016110556
-39.4078502634256
-44.1472176144707
16.4593463496713
-46.5512991413743
-141.911689719152
-77.5161345627384
-103.326462153029
-59.0347827369078
-68.8240185443174
-64.0027535448025
-104.7395658856
-11.1510237950024
-28.0619542509921
-74.0952980445618
-100.648112065403
-31.463269095093
-116.411833003371
-143.915093899217
-96.3064470521167
-12.7523970317598
-153.476630378733
-158.212765159173
-61.8978642533875
-95.0688619288303
-71.5919563705793
-64.410759676397
-94.3994214993363
-88.1177107165713
-71.4654466374232
-84.233598607123
-148.87218506209
-94.2967039812684
-65.2341513311148
-108.190326421649
-40.1617871295202
-57.1823093601379
-84.9148707537861
-138.534593917862
-103.749406321967
-139.144645900495
-39.2713827265688
-60.8106946770858
-75.5925345112228
-68.354308175898
-120.264778566885
-39.896999071254
-23.3103057152694
-170.427467959675
-101.060585704665
-58.0942381314053
-84.6713999758176
-86.829131735296
-77.4031208418564
-174.671299668917
-133.841884228244
-119.158168154077
-129.554647670888
-82.2396723991806
-107.601041171507
-87.8525008912693
-158.243512468413
-122.043511431984
-78.9742240706146
-121.67470779338
-51.2660812167742
-162.843750369258
-67.3217741435328
-78.6555152217188
-141.589606867197
-160.945669953155
-57.8328872014208
-92.985499536062
-86.4443647406479
-95.9524374880602
-156.42405171732
-72.0369072697395
-73.1467654351836
-124.559591482419
-84.4474130501076
-52.9224182752332
-111.262196734631
-125.846028867341
-86.7989375042052
-157.098990033872
-52.266761783605
-29.932532580151
-81.000074460313
-158.950079450104
-143.329877162752
-117.561530107876
-92.0217510851107
-140.59450249466
-112.764029489725
-174.604696036029
-121.071525006639
-121.47712945001
-125.835224999224
-133.176714339756
-129.490875084284
-154.409219874768
-136.768917585625
-142.438235292408
-130.053943658058
-152.076212018757
-155.667718223685
-140.049778722434
-205.838534522471
-116.847646859871
-168.092677149139
-178.612840413509
-132.780931328296
-57.0155616939264
-171.907296514884
-155.013225952884
-152.507260320639
-160.051346060009
-128.762763491573
-177.897727289121
-108.013136059486
-93.592662407882
-165.963434973473
-81.5166622298639
-169.331509861175
-171.343950136867
-111.362901437114
-83.9035302816301
