# Supplementary material for: CaV1 and CaV2 calcium channels mediate the release of distinct pools of synaptic vesicles
Source: eLife. 2023 Feb 23;12:e81407. doi: 10.7554/eLife.81407 (PMC10023163; doi:10.7554/eLife.81407)
Supplement: Figure 5—figure supplement 1—source data 1. [file elife-81407-fig5-figsupp1-data1.zip › Figure 5 Supplement - Source Data 1/lin-7/4/5/rimb-1_to_rimb-1(lin-7).csv]

113.286425763788
113.286425763788
130.319168869984
140.536543792525
118.475554816494
129.293634719608
124.111013657046
105.799023535139
92.5224602237904
110.339751104799
90.1134946693528
120.406673466474
114.487922000655
103.809660821604
105.6251282189
124.239460420064
121.947160324835
113.854076986278
125.027111207452
130.200643702246
138.082186230949
145.002403125971
116.659280274391
120.961058509107
90.9635412496755
141.689605402684
118.288074100252
127.755064115867
153.846678516249
147.930093504619
108.916835600659
68.3513996571564
113.148954672917
108.99757723364
88.2024655626046
75.6846423823627
100.819419353731
105.934932101827
109.19680952407
125.556789088612
134.803741182131
107.36367786488
110.420415089637
110.064239503343
110.750295107569
112.557860695055
109.121734226141
123.839886729394
114.571852921919
120.171988019338
103.503037599388
109.310811976851
108.472076964568
107.774075198929
125.832369710646
112.192812230282
134.910635561686
135.573736335195
129.703704205942
99.3518499666825
101.982855973551
72.9016519538127
96.4281215108385
122.164600414162
90.1897135873805
85.1613814418342
82.7896990229965
60.6709711632138
100.885487578958
71.6157368710228
59.5121090237772
115.46218596648
112.289810897262
99.9280807302239
74.9201496404894
98.2797543063607
85.9046151376679
99.3651937946888
109.948355306231
91.7313785761216
111.742956678863
123.499925039239
105.321521733542
137.49122166666
92.6084281856747
108.021120930913
108.784677114407
90.4574182823162
96.1201734895294
91.1964743660537
114.187944809728
98.0421211429457
121.54988250192
89.2857127140196
112.231523695842
74.7658214325311
77.9016946282318
88.9809712361384
85.7929219608704
83.4616467922751
78.8843051906697
105.511004980119
91.3439964657846
71.800593871787
105.504600520835
101.962947609321
67.2342312098444
72.0614234379173
80.3265289759511
71.3477906040862
84.2712036935663
102.761594591517
65.10791121281
107.861255801483
87.4158289817424
55.3196034651701
93.3409417689872
65.9280933233349
44.6335823643676
58.2352959169766
127.12835305744
63.6698477844802
81.5643976727588
88.4083352567504
75.8557625337489
79.200919028739
110.953506575945
80.8466044819761
73.5226966771916
68.5224162776867
84.4759211400415
79.5625366332279
66.8336433126497
42.5976236305978
89.7007065642501
54.8810201908491
73.6093030793672
98.8742791445147
89.6051621099468
98.1429436915823
40.3230347820318
40.3230347820318
40.3230347820318
40.3230347820318
40.3230347820318
40.3230347820318
40.3230347820318
40.3230347820318
40.3230347820318
40.3230347820318
44.5895324114754
65.3958991044674
119.096565029588
97.287075479926
107.539277593361
38.601937555577
79.0372865637291
99.4986339421775
68.0601831862768
72.132631716333
65.8348965022196
59.3958538410843
48.7620049729339
105.510085676884
66.8103817362826
70.5076790272724
37.260363767502
54.7090066189412
53.6542598472843
81.2320703376936
88.4373149335988
52.1369137792972
23.2733569106058
6.74866165395724
37.9365495418715
69.7728044025462
14.2626441608336
41.6019712051639
79.4215052684995
72.7998669640801
79.0742974639688
76.8670719100919
46.5387764315565
54.4374914505715
83.3359617858805
88.011290378272
47.6761638356656
70.772832874216
63.8862219018592
52.1231941850638
46.3730599411538
44.1958925105682
88.5720453698996
111.302625854441
41.8894586976712
30.7043019167359
3.23052051839113
48.3811998733108
85.2282309291513
54.1696573420668
57.2506569414945
43.1463979505315
-2.31548773456234
51.9357911169609
40.6078765232596
69.9859460937842
51.2791379405935
31.1408519973556
72.5427788508132
13.372673474285
63.9865996636981
88.1464224635201
51.7831203364767
40.2598059615739
73.3039615183989
82.8859509381764
60.2842620034608
85.1594910699314
29.9060776855513
76.8249899772454
67.6381119261823
49.8873944502011
38.0425418733321
96.5358316627644
18.9841412417991
52.7322975276802
55.8261405559642
37.6557857287953
55.7875843866896
-11.2414068059115
49.0083078000316
48.7730960710323
60.5889172056231
-12.6940008201964
-10.9458142887925
17.6077661455383
22.8627736169037
27.7622880138479
50.2285342707437
87.7107006297665
14.4599429415066
33.1395841416052
-7.92824194396599
-43.6736454980601
51.9395239422556
50.0901093663524
54.6295639023447
64.9534363361417
29.7294292402548
30.4043333533846
93.81538369587
16.5441206126889
44.1657260757675
33.0535557867188
39.32040369694
23.2111854345276
57.9945338582729
83.4641410941877
91.6103198155361
15.161919104441
34.4003127658361
11.2121129612096
-49.5815599122761
-16.4414026398554
31.3603981478773
45.6461647743818
27.1451400396218
54.5240978527509
-4.03656770586895
15.5290218649752
36.0518888709812
50.7841664643274
31.1365190889774
6.51443346811357
42.1711801711826
-29.0745578526294
20.5200708749144
19.8503154425453
59.6478536666073
25.8116971588715
68.2771056213132
69.4251048264377
-30.6361177973704
57.8103373336016
13.4707985062159
22.0353760553662
-19.1551786927484
51.7423804578684
3.95625865684633
9.27434827994512
58.9880715949475
38.3891457478567
-52.7570897594887
13.2361303142206
44.6051807348122
58.9612411171474
36.755353756871
-6.05390451731
-27.2102752817409
-24.5075864800274
13.8732978773696
54.1801099998702
-2.15238633206536
19.3819156169375
6.05585170693303
-12.5552825783743
30.9352066200699
14.803456277954
-41.3630206648413
69.2669316347565
-7.20602094151764
44.8490458060805
30.2386379650416
53.5664149217228
37.8911143968835
-19.9465105399941
30.1897029391876
-37.1435465872892
11.8948239808633
1.26771604728492
8.41219639500559
-17.0251038346287
-13.7821723355119
21.0827507487375
53.2710553490397
-14.6213042160889
-32.511266215759
-55.042217541577
-15.157248515392
33.3293175877516
17.7249578866067
34.3745827702733
2.87447434566639
-18.1726457784571
-20.5932593762227
49.6471634540176
28.9166485403948
37.5526500572523
-1.4030501419511
0.706840269649547
-28.9817924100898
29.4294606768999
-0.671131861075992
-41.6602533542864
-1.77787353329768
58.5117479237306
-18.177828969503
-30.0810722786446
-70.7476586185076
-59.8725386649312
34.485775547917
-2.66824108814035
19.3798613211802
27.7825367002843
22.319510335732
-35.4085313324576
-13.603478222034
-42.1233357946221
-4.07029441453415
2.95173335293293
-34.7325698749519
-61.7526766208721
-65.1512007340316
0.295532259940956
-5.73938811285552
3.52143024361067
34.6566282445892
5.14860977986245
22.4469428922275
-57.7218096245124
-16.7946870559499
29.6911577808387
-33.0099149049638
21.253633175038
-68.5817423629596
-47.8898181289005
-24.8132645162914
-43.3076000819092
-29.3761829097166
-69.2553734424182
44.2403307041859
31.0439309785252
-12.9528671469416
-4.61677764735578
-32.9408817083131
-72.822825370069
-24.3626535854964
-20.74223568862
-48.0900818809969
5.1744567145106
20.7139349483805
-26.8716259161956
-95.262806721963
43.6346371197906
-31.6561275007589
-21.0932242369563
-29.8751249363595
-30.1426657074335
-51.9004795766778
24.6125830654855
-1.27256155766008
-31.9559752781097
-10.2984874052745
72.1058616315349
-50.9901998106907
14.5065475893098
-21.5505109286678
12.0743424942957
-7.68642732153967
16.6258937073399
-12.6645293717702
-78.4005491737807
-59.5971909873297
-48.7707127221765
-73.6830610003926
-80.6034811102109
-58.9456433538617
-60.3541145477611
-39.6969571116024
142.359857387284
-109.255436776049
-90.6525800667841
-5.66335037383033
-59.3874072888902
-27.1052367638076
67.3569512448194
-54.8419758252749
10.6009984606899
40.3488721553695
-32.2037505067528
-11.559747092022
-4.2681808038069
-53.0030350092347
-25.5824918154867
-91.982173183158
-21.5848722307092
-68.0689215988859
-85.6967723711787
-40.0221763734298
-82.7573524541367
-11.263334955609
-111.948005548333
23.7103038595196
-69.0038615415651
-47.5690525614518
-66.3906271743726
-53.5174096699229
-31.0338490346512
-35.0988741182482
-35.7475909745226
-106.72722996544
-103.115917891471
-24.0304518170924
-70.8490726226628
-66.3804036140791
2.90379912537901
-80.7596345164166
-129.467663024694
-34.9084763490901
-111.092840950623
-49.4812818343744
-62.4453053888901
-78.067833598001
-46.0690898924113
-83.0867493280639
-65.6744051353417
-2.1492056713505
-40.7371685166472
-72.2491109442381
-65.2035455181103
-39.9736037055845
-51.2135257712762
-101.774939405837
-55.9739078029706
-85.6265955544259
-67.5843165047081
-110.64500518468
-81.6702382832045
-68.7531433772929
-35.9945676859315
-100.970401771734
-18.2969628478932
-6.4720186352497
31.9603218663578
45.7476650542485
63.2117712031068
-114.997427638147
-68.8515099812248
-49.5064376295668
-89.7095523546341
-172.775639008654
-99.7559883047907
-61.2308919219467
-61.2308919219467
-61.2308919219467
-61.2308919219467
-61.2308919219467
-61.2308919219467
-61.2308919219467
-61.2308919219467
-61.2308919219467
-61.2308919219467
-114.800180622904
-54.3463093626306
1.58955621425775
-137.958693289813
-205.995618610817
-112.972404706186
-56.1222543026488
-97.056109178211
-64.1166077455237
-85.9914800953447
-111.987575924129
-66.1820081980877
-55.3078161753183
-183.728561506501
-115.727282995693
-59.9499788511966
-19.1327117866931
-42.6348365402519
0.271019685693318
-55.5609596209288
-154.456052888858
-72.9816158999784
-106.911486883113
-62.1091455445967
-64.0799208460885
-87.3434413675677
-117.656545784059
-9.39748601362589
-27.78331291008
-84.6096495726706
-110.556819003174
-36.7368993336713
-125.747471295988
-139.133333166163
-93.3170108173108
5.1371774258223
-152.153900218906
-176.623849968721
-84.2785693885635
-115.636244001198
-83.9982676174295
-73.6786849541568
-106.521062153213
-103.599543289416
-86.9275847601821
-92.4573359791357
-151.063536366684
-95.8007104137396
-70.3854629667294
-104.297407013906
-51.0902794544418
-73.5067317752473
-100.48627119399
-150.181182780088
-105.967328959097
-134.129690926944
-44.6223606473177
-58.7566739146605
-92.4813740369464
-82.8152638893262
-133.098045654715
-50.6478253136847
-47.1862966969238
-179.223235328111
-91.5544921340952
-69.3899399548682
-88.5386500842324
-103.010719296599
-92.0808206500333
-185.543528504651
-146.745004545741
-143.852896737371
-145.770895876205
-87.468651857529
-108.587511322581
-91.4236929572289
-171.979581231652
-130.234330848329
-76.6440035712731
-130.828605486906
-45.371153300428
-158.750658810426
-74.4795242732544
-93.9593615715021
-167.728938987264
-174.469547246215
-65.6026226565518
-105.284155897494
-99.4720917495106
-98.3240925443897
-172.370445967706
-73.5179656951404
-81.5802566330858
-145.838923493906
-96.3716889656607
-27.5734429359254
-125.570050216174
-134.718035622671
-111.208703111941
-174.155350061912
-51.2437314970193
-32.2283407291434
-86.6009975613961
-152.224728884172
-156.029921353016
-143.285616500456
-86.1085596779812
-166.923714994355
-116.627028608815
-171.028311387479
-133.595382019314
-127.877770470968
-130.514080454883
-144.561773911817
-144.934413593826
-177.430346995297
-134.398927482689
-150.634253502503
-132.563672507164
-176.979365078929
-154.955012170638
-149.100257379145
-213.103191589162
-131.616842949155
-186.183272798506
-178.088208965419
-129.303745849826
-84.9042489853236
-183.113852221828
-171.750406823277
-158.380746374754
-170.297924967421
-148.894020546344
-177.384169879155
-133.909194809818
-89.5362532745676
-183.321871115026
-105.339529892921
-175.981766669243
-192.058988517954
-113.103514475632
-98.7175292304964
