# Supplementary material for: CaV1 and CaV2 calcium channels mediate the release of distinct pools of synaptic vesicles
Source: eLife. 2023 Feb 23;12:e81407. doi: 10.7554/eLife.81407 (PMC10023163; doi:10.7554/eLife.81407)
Supplement: Figure 5—figure supplement 1—source data 1. [file elife-81407-fig5-figsupp1-data1.zip › Figure 5 Supplement - Source Data 1/lin-7/6/1.csv]

image-ID	cycle	z-step	frame	accum	photon-count	photon-count11	photon-count12	photon-count21	photon-count22	psfx	psfy	psfz	psf-photon-count	x	y	z	amp	background11	background12	background21	background22	maxResidualSlope	chisq	log-likelihood	accuracy	llr	time-point	precisionx	precisiony	precisionz	frame-timestamp	vis-probe
45	0	0	45	1	1248.65	566.294	682.353	0	0	-9.56509	26.65	-42.3129	560.703	7783.05	34256.4	42.3129	26.2659	112.143	154.182	0	0	0.150153	180.219	-764.459	250	187.956	0	46.3133	46.6991	173.476	1607208186321404	0
49	0	0	49	1	793.361	468.759	324.602	0	0	102.186	-55.8591	27.766	407.711	7671.29	34239.2	-27.766	18.8119	111.149	149.304	0	0	0.0798095	187.074	-764.564	250	181.534	0	66.9089	66.6779	208.14	1607208186401447	0
57	0	0	57	1	801.704	407.719	393.985	0	0	99.5976	-41.9407	-18.7012	374.9	7972.86	33826.7	18.7012	17.3159	108.058	146.652	0	0	0.359396	172.565	-756.506	250	178.549	0	69.2841	69.6305	246.494	1607208186561535	0
63	0	0	63	1	1104.73	506.094	598.636	0	0	57.3216	-25.1452	166.992	773.977	7716.16	34208.5	-166.992	33.8912	108.217	145.771	0	0	0.382492	157.724	-750.098	250	193.495	0	39.495	37.9643	87.2866	1607208186681600	0
65	0	0	65	1	1228.6	619.13	609.469	0	0	112.637	46.498	308.276	623.89	7860.16	33837.9	-308.276	28.5526	109.939	148.017	0	0	0.358575	197.145	-770.837	250	212.506	0	49.5795	47.3122	101.168	1607208186721622	0
67	0	0	67	1	1097.72	599.158	498.562	0	0	41.5886	7.34012	231.963	496.378	8030.87	34076.4	-231.963	21.8713	110.504	153.18	0	0	0.381829	168.825	-757.91	250	185.373	0	63.2579	59.9386	130.593	1607208186761644	0
76	0	0	76	1	1439.63	805.806	633.826	0	0	40.3372	53.4896	235.114	1030.02	7832.8	34229.6	-235.114	45.7163	112.771	149.567	0	0	0.526098	198.908	-774.313	250	230.04	0	30.9973	29.2213	64.0629	1607208186941742	0
89	0	0	89	1	1208.63	626.966	581.661	0	0	138.038	22.4236	363.296	633.772	7834.76	34161	-363.296	29.8294	106.216	147.102	0	0	0.330318	136.443	-736.465	250	183.624	0	46.1209	45.6815	114.887	1607208187201883	0
96	0	0	96	1	1135.29	591.048	544.239	0	0	39.7341	15.5276	309.231	651.546	8032.73	34167.9	-309.23	29.843	107.339	145.507	0	0	0.513198	157.624	-748.94	250	188.617	0	46.8543	45.0969	96.2496	1607208187341960	0
97	0	0	97	1	1431.92	621.199	810.723	0	0	82.2525	-30.5738	233.992	712.105	7990.21	34114.3	-233.992	31.2438	106.285	144.676	0	0	0.44814	211.474	-775.529	250	243.085	0	43.8293	41.3218	90.6305	1607208187361970	0
102	0	0	102	1	1068.07	594.828	473.242	0	0	246.425	53.1096	389.651	676.161	8025.35	34030.6	-389.651	33.012	106.8	143.201	0	0	0.576206	171.978	-755.272	250	189.933	0	41.4032	41.6039	115.818	1607208187462025	0
103	0	0	103	1	939.664	497.636	442.028	0	0	125.699	26.9527	372.559	549.176	7946.76	33957.1	-372.559	25.8814	104.765	146.032	0	0	0.41712	161.653	-748.114	250	192.872	0	52.2552	52.0887	136.714	1607208187482036	0
121	0	0	121	1	1456.22	697.189	759.031	0	0	97.4292	27.5362	-22.2864	660.411	7875.37	33956.5	22.2864	30.6625	107.075	141.808	0	0	0.622476	193.278	-762.311	250	195.886	0	38.9724	39.2624	139.804	1607208187842232	0
125	0	0	125	1	1216.65	742.904	473.751	0	0	289.052	-189.025	291.077	587.234	7783.41	34173.1	-291.077	29.3873	106.932	145.501	0	0	0.961768	253.676	-794.16	250	215.821	0	49.3058	47.5621	100.385	1607208187922276	0
126	0	0	126	1	971.224	500.869	470.356	0	0	189.291	4.86565	161.111	486.865	8082.49	34078.9	-161.111	21.58	104.071	142.575	0	0	0.714034	153.708	-743.999	250	175.97	0	60.8634	58.285	133.783	1607208187942286	0
132	0	0	132	1	1147.62	653.985	493.638	0	0	110.05	-35.1881	124.113	512.421	7962.41	34019.3	-124.113	22.8634	105.931	142.038	0	0	0.364138	188.489	-760.852	250	184.598	0	56.8781	55.2807	131.608	1607208188062352	0
134	0	0	134	1	1233.73	550.736	682.991	0	0	251.039	54.2245	282.472	611.067	7821.42	34228.8	-282.472	28.4771	104.785	141.409	0	0	0.268152	136.342	-735.268	250	183.745	0	48.9737	45.9061	99.0337	1607208188102374	0
137	0	0	137	1	1045.69	498.81	546.878	0	0	72.8285	111.97	167.395	530.914	7999.63	34171.1	-167.395	23.7659	104.501	141.857	0	0	0.135716	148.989	-740.591	250	141.538	0	55.0649	53.0605	120.393	1607208188162406	0
139	0	0	139	1	1057.85	556.394	501.455	0	0	35.6245	69.3277	256.936	635.528	7937.18	34213.7	-256.936	28.5502	105.236	144.914	0	0	0.526543	160.393	-748.452	250	190.228	0	48.1526	45.6661	102.36	1607208188202428	0
144	0	0	144	1	1062.75	559.17	503.583	0	0	117.009	-62.8949	295.468	653.311	8055.11	34146.6	-295.468	29.6478	101.222	134.362	0	0	0.40357	201.487	-762.596	250	190.967	0	45.8162	43.7869	96.8969	1607208188302483	0
157	0	0	157	1	1049.77	664.666	385.108	0	0	112.3	52.791	419.17	854.161	8059.82	33931.3	-419.17	40.7714	104.57	136.482	0	0	0.17943	176.577	-754.695	250	204.472	0	32.7213	33.8898	102.475	1607208188562624	0
159	0	0	159	1	1172.57	684.927	487.642	0	0	63.4942	-15.4951	319.092	638.069	7909.31	34099.2	-319.092	29.3084	108.266	141.65	0	0	0.581463	177.646	-758.167	250	195.604	0	47.6333	46.1756	99.124	1607208188602646	0
166	0	0	166	1	1026.86	587.387	439.477	0	0	76.4383	99.6353	216.896	568.729	7896.36	34083.7	-216.896	25.2864	100.862	138.365	0	0	0.403729	191.783	-759.675	250	231.157	0	52.1967	49.6062	108.994	1607208188742722	0
169	0	0	169	1	1204.22	787.575	416.644	0	0	94.6546	-93.4712	361.541	733.129	7977.81	33977.9	-361.541	34.7891	101.323	137.124	0	0	0.255818	174.751	-751.334	250	178.542	0	39.0094	38.7697	96.2247	1607208188802755	0
171	0	0	171	1	1180.99	702.981	478.006	0	0	50.721	-36.7797	392.03	1007.44	7922.08	34020.8	-392.03	47.761	101.838	135.366	0	0	0.544483	147.308	-739.467	250	234.081	0	28.1504	28.5791	79.7319	1607208188842777	0
172	0	0	172	1	1090.86	530.764	560.094	0	0	106.72	51.8887	242.598	750.825	7965.74	34031.8	-242.598	33.2696	102.777	138.335	0	0	0.195133	129.983	-730.52	250	173.809	0	40.7106	38.2461	83.2697	1607208188862788	0
177	0	0	177	1	1304.38	611.77	692.615	0	0	58.6322	32.2869	449.052	718.878	7914.17	34151.1	-449.052	34.7034	104.42	139.388	0	0	0.504533	162.665	-747.608	250	190.035	0	37.6622	40.2136	135.672	1607208188962842	0
179	0	0	179	1	1142.07	560.784	581.291	0	0	71.0663	19.4587	314.082	719.366	8101.05	34064.3	-314.082	32.9562	102.582	137.534	0	0	0.882384	196.209	-762.087	250	213.951	0	41.6459	40.1145	85.9041	1607208189002864	0
187	0	0	187	1	1310.04	704.287	605.75	0	0	90.9279	46.5796	316.355	851.176	7981.53	34037.1	-316.355	39.1323	103.001	137.846	0	0	0.536931	177.442	-754.556	250	190.595	0	35.4495	34.0688	77.8469	1607208189162951	0
194	0	0	194	1	1233.26	655.832	577.424	0	0	77.9676	-67.0998	386.274	740.335	7994.49	34150.8	-386.274	35.159	100.733	137.803	0	0	0.616748	175.806	-753.559	250	200.136	0	37.8822	38.1831	105.485	1607208189303027	0
195	0	0	195	1	1188.4	702.557	485.846	0	0	16.86	28.8683	187.564	711.875	7955.94	33955.2	-187.564	31.3833	102.57	138.427	0	0	0.678604	144.227	-736.053	250	169.505	0	42.0308	39.9021	90.403	1607208189323038	0
198	0	0	198	1	1577.28	1004.42	572.861	0	0	112.213	39.4042	353.357	1006.63	7960.25	33944.7	-353.357	47.1764	100.708	137.639	0	0	0.789716	208.27	-767.717	250	222.16	0	29.1713	28.6841	74.42	1607208189383071	0
199	0	0	199	1	1006.94	488.454	518.489	0	0	0.204002	56.1426	53.876	643.605	7773.28	33927.9	-53.876	30.1862	101.496	136.647	0	0	0.391387	151.705	-740.433	250	196.583	0	41.3079	40.7788	118.668	1607208189403082	0
200	0	0	200	1	1081.06	455.464	625.596	0	0	129.214	88.5283	267.969	582.086	7943.25	34194.5	-267.969	26.2958	102.928	137.445	0	0	0.583605	155.568	-742.092	250	158.746	0	51.4824	48.8932	103.95	1607208189423093	0
203	0	0	203	1	1187.4	692.679	494.721	0	0	87.7988	-42.563	228.36	750.183	7885	34225.9	-228.36	32.8567	102.91	136.154	0	0	0.330273	148.892	-739.334	250	168.77	0	40.8221	38.4498	84.92	1607208189483126	0
204	0	0	204	1	1232.68	435.461	797.221	0	0	54.1287	49.7883	124.541	718.273	7819.01	34332.9	-124.541	32.4069	98.3536	136.418	0	0	0.563954	153.219	-739.434	250	204.059	0	39.5355	38.3624	90.6465	1607208189503136	0
207	0	0	207	1	765.86	404.492	361.368	0	0	263.07	-304.922	344.809	395.755	7809.39	34089.7	-344.809	23.2435	97.4293	134.825	0	0	0.872633	158.013	-738.31	250	189.92	0	60.8439	68.9357	137.1	1607208189563169	0
210	0	0	210	1	983.094	573.7	409.394	0	0	27.6235	27.4748	407.913	441.886	8044.84	34155.9	-407.913	21.0589	101.45	136.059	0	0	0.247064	194.58	-756.886	250	167.917	0	61.5117	63.1912	186.544	1607208189623202	0
213	0	0	213	1	1304.17	660.564	643.606	0	0	62.9499	-79.5644	-70.1619	600.283	8109.17	34262.9	70.1619	27.7198	98.8958	131.278	0	0	0.216002	168.012	-744.314	250	182.386	0	39.8312	40.8894	164.47	1607208189683235	0
229	0	0	229	1	982.861	525.764	457.098	0	0	110.004	66	114.442	520.928	8062.12	34117.4	-114.442	23.6757	100.62	137.534	0	0	0.175079	202.9	-762.505	250	178.378	0	53.928	52.5145	125.628	1607208190003409	0
260	0	0	260	1	1228.15	548.422	679.732	0	0	52.2846	33.373	275.737	779.48	7820.86	34050.4	-275.737	35.0357	97.2723	132.767	0	0	0.50358	164.075	-743.061	250	194.261	0	38.1801	36.1443	77.4247	1607208190723801	0
272	0	0	272	1	1196.77	502.545	694.222	0	0	96.4369	24.1765	199.996	681.678	7876.36	34159.2	-199.996	29.7733	99.3235	131.295	0	0	0.424254	154.474	-737.956	250	170.532	0	43.5546	41.299	92.7652	1607208190963932	0
279	0	0	279	1	985.298	493.835	491.464	0	0	120.892	-17.57	184.178	533.704	7752.25	34201	-184.178	23.2589	101.052	132.838	0	0	0.251439	201.058	-760.549	250	208.639	0	55.2369	52.8072	120.009	1607208191104008	0
280	0	0	280	1	926.867	523.693	403.174	0	0	185.37	32.1272	327.698	679.707	7887.09	34051.6	-327.698	31.7695	96.312	129.503	0	0	0.139555	139.334	-728.48	250	197.91	0	42.2055	40.6973	96.333	1607208191124019	0
281	0	0	281	1	1064.3	558.153	506.146	0	0	41.4076	26.6952	74.3309	591.705	7732.07	34156.7	-74.3309	27.2582	98.687	131.988	0	0	0.747783	171.404	-747.403	250	201.327	0	45.1703	44.8018	122.564	1607208191144030	0
287	0	0	287	1	962.797	486.669	476.128	0	0	121.033	-79.632	287.663	463.449	7951.43	34163.4	-287.663	20.993	96.8622	131.3	0	0	0.737044	157.127	-737.425	250	163.356	0	62.9302	60.112	128.193	1607208191264095	0
288	0	0	288	1	966.446	546.619	419.826	0	0	110.981	-80.4509	260.59	442.743	7861.82	34064.5	-260.59	19.746	97.2146	128.306	0	0	0.629355	174.114	-745.609	250	174.572	0	66.1825	62.7626	134.657	1607208191284106	0
292	0	0	292	1	1078.63	572.17	506.462	0	0	46.7369	-31.4577	233.035	644.522	7826.4	34115.2	-233.035	28.3517	99.4241	128.984	0	0	0.198112	177.946	-749.318	250	183.224	0	46.0574	43.6814	96.422	1607208191364150	0
295	0	0	295	1	1355.47	728.811	626.66	0	0	29.8121	-34.5901	296.632	850.187	8042.65	34218	-296.632	38.6754	95.214	127.455	0	0	0.526983	152.191	-734.243	250	201.556	0	34.5098	32.8886	70.235	1607208191424183	0
322	0	0	322	1	1366.85	828.805	538.048	0	0	79.5398	-54.5954	308.443	983.178	7793.6	34138.3	-308.443	44.9201	96.0893	129.57	0	0	0.680657	212.945	-764.153	250	252.862	0	30.1448	28.8615	62.0809	1607208191964477	0
336	0	0	336	1	1282.63	705.159	577.466	0	0	-48.2291	50.8299	272.67	1046.06	7821.71	34232.2	-272.67	48.2228	92.8412	126.952	0	0	1.14022	174.964	-743.663	250	262.89	0	27.8132	26.0789	56.3531	1607208192244629	0
340	0	0	340	1	1176.63	649.934	526.701	0	0	79.6805	34.2112	298.808	1007.51	7992.78	34149.2	-298.808	45.768	94.1191	124.887	0	0	0.514961	170.365	-741.876	250	237.61	0	29.1856	27.8364	59.1294	1607208192324673	0
341	0	0	341	1	1376.32	750.114	626.21	0	0	84.5235	-21.8412	381.581	874.002	7888.28	34105.6	-381.581	41.2103	96.6388	132.409	0	0	0.680357	177.791	-752.547	250	252.182	0	32.0606	32.1574	86.7576	1607208192344684	0
343	0	0	343	1	1138.73	707.524	431.206	0	0	96.6777	-133.37	432.033	482.848	7975.78	34117.4	-432.033	23.8644	95.5903	129.971	0	0	0.377171	169.998	-741.61	250	184.231	0	52.7203	55.5921	179.977	1607208192384706	0
348	0	0	348	1	1476.75	797.969	678.781	0	0	57.3689	24.0675	254.134	1132.66	7815.77	34159.3	-254.135	50.3203	97.2117	130.201	0	0	0.692224	191.974	-758.053	250	248.486	0	26.7116	25.2389	54.6979	1607208192484760	0
350	0	0	350	1	940.654	428.291	512.364	0	0	-15.5506	61.0561	344.626	613.662	7888.69	34222	-344.626	29.1552	95.7762	127.666	0	0	0.402709	147.177	-730.79	250	192.893	0	45.5979	44.2556	102.189	1607208192524782	0
351	0	0	351	1	1513.19	858.099	655.091	0	0	0.123553	-33.4696	326.914	915.308	7773.36	34117.2	-326.914	42.696	94.6231	129.564	0	0	0.650207	194.885	-757.329	250	222.207	0	31.7588	30.4755	72.3711	1607208192544793	0
360	0	0	360	1	1252.96	662.819	590.145	0	0	-42.2831	6.7897	280.653	941.647	7915.42	34276.3	-280.653	43.2657	94.0564	127.214	0	0	0.962689	163.027	-739.837	250	206.763	0	30.9633	29.2868	62.7425	1607208192724891	0
363	0	0	363	1	1390.83	738.37	652.462	0	0	6.3912	-32.1921	242.928	1020.21	7966.41	34115.9	-242.928	45.3716	93.799	123.949	0	0	0.174475	185.47	-748.919	250	242.434	0	28.9835	27.2352	59.5783	1607208192784924	0
373	0	0	373	1	819.033	437.991	381.043	0	0	78.0172	20.5573	353.648	483.934	8094.1	34063.2	-353.648	22.6428	92.0627	126.209	0	0	0.0469654	133.922	-722.207	250	164.659	0	56.7251	55.7333	134.169	1607208192985033	0
374	0	0	374	1	1114.03	589.96	524.068	0	0	-24.1497	-68.7561	348.053	618.531	7897.29	33953.2	-348.053	29.4982	92.251	126.369	0	0	0.64459	175.801	-742.115	250	222.358	0	44.2968	43.2727	102.796	1607208193005043	0
375	0	0	375	1	923.046	423.647	499.399	0	0	42.7977	27.5635	172.763	465.14	7830.34	33956.5	-172.763	20.4625	95.1334	123.952	0	0	0.330232	144.05	-728.215	250	171.51	0	60.2746	57.8971	132.111	1607208193025054	0
379	0	0	379	1	1186.95	632.563	554.383	0	0	36.9058	-25.2547	275.873	885.051	8035.55	34109	-275.873	39.7342	94.0361	126.299	0	0	0.635758	173.195	-742.218	250	207.404	0	33.246	31.5366	67.6007	1607208193105098	0
380	0	0	380	1	1119.32	579.569	539.749	0	0	85.1463	47.133	84.3688	632.331	7887.65	33837.3	-84.3688	29.0374	93.7766	126.956	0	0	0.122452	204.686	-757.347	250	214.919	0	42.1103	41.3477	108.708	1607208193125109	0
382	0	0	382	1	1064.83	532.04	532.793	0	0	21.021	85.8973	333.188	796.463	7852.12	33898.2	-333.188	37.4781	95.9823	131.381	0	0	0.408184	148.454	-733.672	250	181.537	0	35.8677	34.8637	77.5506	1607208193165131	0
387	0	0	387	1	1259.36	570.849	688.51	0	0	15.7994	32.9417	172.65	801.019	7857.34	34250.1	-172.65	35.4335	96.9484	128.075	0	0	0.430385	144.835	-731.839	250	214.71	0	36.0464	34.3627	78.8001	1607208193265185	0
395	0	0	395	1	1217.47	629.091	588.378	0	0	-26.5028	34.8822	305.114	725.339	7899.64	34048.8	-305.114	33.6984	92.7297	125.569	0	0	0.309137	209.22	-757.715	250	220.44	0	39.2202	37.3661	79.9316	1607208193425272	0
396	0	0	396	1	1123.73	634.116	489.614	0	0	171.012	0.670898	247.206	593.84	7901.45	33983.4	-247.206	26.3999	94.3444	125.057	0	0	0.54746	171.856	-741.352	250	188.132	0	48.8909	46.2367	100.268	1607208193445283	0
405	0	0	405	1	1149.65	623.603	526.046	0	0	24.5921	-67.3646	295.944	1079.21	7948.21	33852.1	-295.944	49.2737	90.8319	123.438	0	0	0.795546	179.896	-746.387	250	256.329	0	26.9143	25.6536	55.1667	1607208193625381	0
407	0	0	407	1	1294.73	638.293	656.432	0	0	82.3031	-58.0867	86.0795	721.469	7790.84	33942.5	-86.0795	32.8308	94.2228	128.704	0	0	0.506692	148.596	-731.357	250	168.868	0	37.6421	37.0111	97.2192	1607208193665403	0
412	0	0	412	1	1004.49	530.152	474.341	0	0	71.8476	51.253	234.699	629.148	7900.95	33833.1	-234.699	27.8154	92.7176	125.17	0	0	0.254597	143.95	-727.691	250	174.468	0	45.9482	43.2463	94.6892	1607208193765458	0
423	0	0	423	1	1090.31	534.751	555.554	0	0	20.7111	-21.6044	-59.631	529.378	7852.43	34005.7	59.631	24.505	93.457	126.043	0	0	0.215475	156.152	-732.295	250	178.177	0	44.4449	45.1764	175.973	1607208193985577	0
425	0	0	425	1	1008.03	554.2	453.834	0	0	13.2129	-13.1252	208.803	611.572	7859.93	33897.5	-208.803	26.8936	91.2977	124.349	0	0	0.775736	175.255	-740.36	250	173.061	0	46.8809	44.3022	98.7813	1607208194025599	0
431	0	0	431	1	945.034	545.094	399.941	0	0	99.9415	17.6699	358.233	525.366	7972.52	34066.1	-358.233	24.6143	89.9993	123.031	0	0	0.137471	166.063	-736.744	250	174.107	0	51.734	50.9462	124.717	1607208194145665	0
434	0	0	434	1	997.326	489.889	507.437	0	0	74.4406	17.8491	283.75	421.11	7898.36	34265.2	-283.75	18.9416	93.8027	123.799	0	0	0.33659	167.974	-738.787	250	177.417	0	68.1254	64.7439	136.977	1607208194205697	0
443	0	0	443	1	1140.09	484.871	655.214	0	0	111.895	40.8164	64.4558	582.867	8060.22	34142.6	-64.4558	26.8891	92.838	124.243	0	0	0.173822	183.587	-744.398	250	176.946	0	44.348	43.8704	124.474	1607208194385795	0
444	0	0	444	1	984.941	587.759	397.182	0	0	64.1503	-42.5927	344.927	480.216	7908.65	34126.3	-344.927	22.4288	94.7911	124.941	0	0	0.409131	183.671	-744.997	250	185.082	0	57.9589	56.7425	131.542	1607208194405806	0
448	0	0	448	1	1317.31	603.691	713.618	0	0	134.488	-52.2425	401.186	793.202	7937.97	34235.6	-401.186	37.8322	92.315	125.276	0	0	0.269874	184.851	-746.771	250	223.784	0	33.589	34.3018	99.8821	1607208194485850	0
450	0	0	450	1	983.058	604.295	378.763	0	0	36.9102	-26.5237	505.255	721.65	7935.89	34110.2	-505.255	36.361	91.4622	124.118	0	0	0.1669	170.616	-739.272	250	200.366	0	34.0157	39.5046	159.011	1607208194525872	0
460	0	0	460	1	1078.26	635.191	443.074	0	0	46.969	4.15012	344.172	773.61	7925.83	34079.6	-344.172	36.1117	91.0889	120.972	0	0	0.210033	151.58	-729.736	250	170.822	0	35.9011	35.3109	81.0849	1607208194725981	0
464	0	0	464	1	1027.49	555.058	472.432	0	0	164.285	73.7225	392.087	557.317	7908.18	34109.7	-392.087	26.6389	92.0953	123.74	0	0	0.519176	151.85	-730.729	250	172.97	0	47.2375	47.9926	133.263	1607208194806024	0
466	0	0	466	1	1036.81	526.426	510.387	0	0	6.16036	80.8307	70.2547	534.325	7866.98	34301.9	-70.2547	25.0792	92.6788	122.45	0	0	0.146974	164.508	-735.419	250	219.563	0	47.5719	47.0105	130.199	1607208194846046	0
467	0	0	467	1	1065.65	532.729	532.919	0	0	80.4263	2.81352	221.608	634.077	7792.71	34080.9	-221.608	27.7422	90.3084	120.937	0	0	0.210386	177.74	-739.692	250	186.96	0	45.1866	42.8228	94.2779	1607208194866057	0
469	0	0	469	1	1078.25	608.166	470.086	0	0	-3.9464	-1.0025	288.313	521.122	7877.09	34184.4	-288.313	23.7553	93.6526	123.992	0	0	0.563644	185.158	-746.309	250	183.253	0	55.0402	52.1761	110.345	1607208194906079	0
470	0	0	470	1	923.134	493.58	429.554	0	0	23.7651	3.56074	261.598	555.411	7849.38	34279.5	-261.598	24.8324	88.9303	121.791	0	0	0.113626	147.914	-725.913	250	187.114	0	51.2126	48.32	103.725	1607208194926090	0
471	0	0	471	1	1189.48	632.76	556.724	0	0	49.6865	-43.6671	181.745	537.158	7923.11	34227.1	-181.745	23.4682	92.8319	124.736	0	0	0.201541	188.813	-749.604	250	203.965	0	52.7846	50.4732	115.243	1607208194946100	0
472	0	0	472	1	1180.32	634.764	545.559	0	0	-15.13	-4.49391	267.012	781.278	7888.27	34187.9	-267.012	35.3239	91.1293	124.023	0	0	0.856382	165.525	-737.433	250	213.739	0	36.9808	34.8455	74.8139	1607208194966111	0
476	0	0	476	1	979.529	562.866	416.663	0	0	53.0836	7.48279	289.084	528.411	7919.72	34076.2	-289.084	23.8616	93.6904	122.189	0	0	0.0295107	203.913	-752.074	250	203.829	0	54.1242	51.8521	109.245	1607208195046155	0
477	0	0	477	1	762.85	368.116	394.734	0	0	29.3594	23.2591	291.186	466.21	7943.44	33960.8	-291.186	21.1727	89.8259	122.762	0	0	0.100626	162.779	-732.981	250	149.102	0	60.2714	57.3861	122.153	1607208195066166	0
484	0	0	484	1	1357.16	666.895	690.263	0	0	184.491	-10.4015	376.23	701.57	7887.97	33894.8	-376.23	33.4095	92.0668	122.994	0	0	0.266686	215.239	-759.828	250	182.023	0	38.5277	38.3867	101.129	1607208195206242	0
486	0	0	486	1	1184.39	604.026	580.368	0	0	160.703	88.4188	380.018	598.75	7911.76	33995.3	-380.018	28.6032	90.4	124.786	0	0	0.280458	175.242	-740.914	250	171.719	0	44.0904	44.4585	118.592	1607208195246264	0
487	0	0	487	1	1047.94	521.012	526.925	0	0	93.6138	51.1901	490.145	587.814	7978.85	34132.2	-490.145	29.0765	88.2581	119.314	0	0	0.247342	149.5	-725.711	250	185.457	0	41.4191	46.562	179.32	1607208195266275	0
489	0	0	489	1	1142.9	583.991	558.914	0	0	70.0754	70.9008	446.964	782.294	7902.73	33913.2	-446.964	37.8198	90.6422	122.471	0	0	0.369705	194.372	-750.887	250	236.09	0	32.6114	34.7916	115.991	1607208195566438	0
490	0	0	490	1	1142.9	583.991	558.914	0	0	70.0754	70.9008	446.964	782.294	7902.73	33913.2	-446.964	37.8198	90.6422	122.471	0	0	0.369705	194.372	-750.887	250	236.09	0	32.6114	34.7916	115.991	1607208195566438	0
491	0	0	491	1	1142.9	583.991	558.914	0	0	70.0754	70.9008	446.964	782.294	7902.73	33913.2	-446.964	37.8198	90.6422	122.471	0	0	0.369705	194.372	-750.887	250	236.09	0	32.6114	34.7916	115.991	1607208195566438	0
492	0	0	492	1	1142.9	583.991	558.914	0	0	70.0754	70.9008	446.964	782.294	7902.73	33913.2	-446.964	37.8198	90.6422	122.471	0	0	0.369705	194.372	-750.887	250	236.09	0	32.6114	34.7916	115.991	1607208195566438	0
493	0	0	493	1	1142.9	583.991	558.914	0	0	70.0754	70.9008	446.964	782.294	7902.73	33913.2	-446.964	37.8198	90.6422	122.471	0	0	0.369705	194.372	-750.887	250	236.09	0	32.6114	34.7916	115.991	1607208195566438	0
494	0	0	494	1	1142.9	583.991	558.914	0	0	70.0754	70.9008	446.964	782.294	7902.73	33913.2	-446.964	37.8198	90.6422	122.471	0	0	0.369705	194.372	-750.887	250	236.09	0	32.6114	34.7916	115.991	1607208195566438	0
495	0	0	495	1	1142.9	583.991	558.914	0	0	70.0754	70.9008	446.964	782.294	7902.73	33913.2	-446.964	37.8198	90.6422	122.471	0	0	0.369705	194.372	-750.887	250	236.09	0	32.6114	34.7916	115.991	1607208195566438	0
496	0	0	496	1	1142.9	583.991	558.914	0	0	70.0754	70.9008	446.964	782.294	7902.73	33913.2	-446.964	37.8198	90.6422	122.471	0	0	0.369705	194.372	-750.887	250	236.09	0	32.6114	34.7916	115.991	1607208195566438	0
497	0	0	497	1	1142.9	583.991	558.914	0	0	70.0754	70.9008	446.964	782.294	7902.73	33913.2	-446.964	37.8198	90.6422	122.471	0	0	0.369705	194.372	-750.887	250	236.09	0	32.6114	34.7916	115.991	1607208195566438	0
498	0	0	498	1	1142.9	583.991	558.914	0	0	70.0754	70.9008	446.964	782.294	7902.73	33913.2	-446.964	37.8198	90.6422	122.471	0	0	0.369705	194.372	-750.887	250	236.09	0	32.6114	34.7916	115.991	1607208195566438	0
514	0	0	514	1	1012.13	643.78	368.349	0	0	176.084	-49.9116	390.85	448.074	7996.04	34034	-390.85	21.4559	87.6224	117.447	0	0	0.296695	225.692	-758.276	250	189.438	0	57.1308	57.6517	162.101	1607208195886613	0
518	0	0	518	1	1213.86	611.242	602.623	0	0	19.4486	20.8456	331.563	773.836	8053.01	34162.5	-331.563	36.0623	89.033	119.845	0	0	0.317514	167.486	-735.019	250	195.167	0	35.9333	34.8001	77.113	1607208195966656	0
525	0	0	525	1	997.652	498.75	498.902	0	0	54.8675	65.8693	50.3197	495.248	7818.27	33818.5	-50.3197	23.0912	90.4418	120.312	0	0	0.11773	197.939	-749.421	250	178.52	0	50.027	49.9143	147.089	1607208196106733	0
535	0	0	535	1	1001.85	555.614	446.237	0	0	27.2575	38.6684	336.952	665.807	7945.54	33845.7	-336.952	31.1251	89.0303	119.48	0	0	0.459001	143.188	-723.434	250	169.175	0	41.2385	40.0137	90.3775	1607208196306841	0
537	0	0	537	1	869.19	471.186	398.003	0	0	-18.2578	9.28999	132.507	414.835	7891.4	34174.1	-132.507	18.7753	91.0201	118.395	0	0	0.64577	184.566	-739.842	250	208.883	0	63.8426	62.1226	145.708	1607208196346863	0
547	0	0	547	1	1475.65	734.054	741.596	0	0	64.7345	1.68498	189.453	731.899	7908.07	33783.1	-189.452	31.9398	90.7874	119.941	0	0	0.610167	181.79	-740.673	250	205.002	0	38.685	37.0431	83.7476	1607208196546972	0
559	0	0	559	1	1104.45	603.187	501.264	0	0	41.6718	31.5921	247.938	781.12	7831.47	34052.1	-247.938	34.7107	88.8648	117.941	0	0	0.297379	172.507	-737.576	250	221.267	0	36.4421	34.4035	74.6102	1607208196787103	0
561	0	0	561	1	1244.31	790.625	453.684	0	0	21.5347	70.9583	255.011	626.627	7851.61	33913.1	-255.011	28.2071	88.7349	117.565	0	0	0.33399	203.074	-750.265	250	222.358	0	44.7713	42.164	90.6858	1607208196827125	0
562	0	0	562	1	1056.94	658.777	398.162	0	0	39.9948	-13.1227	483.094	826.267	7932.81	34096.8	-483.094	40.7792	87.957	116.148	0	0	0.615252	190.469	-745.915	250	244.685	0	29.7789	33.2905	124.74	1607208196847136	0
580	0	0	580	1	1085.69	698.134	387.557	0	0	72.3165	91.7046	381.05	699.964	8099.8	34091.7	-381.05	33.2773	84.6312	116.125	0	0	0.161182	154.242	-724.588	250	211.29	0	36.9895	37.2987	99.135	1607208197207332	0
588	0	0	588	1	1005.82	461.09	544.735	0	0	126.194	26.3322	222.217	479.237	7946.27	34057.4	-222.217	21.0362	90.0404	118.919	0	0	0.34995	174.985	-736.929	250	207.623	0	58.7664	55.6786	122.726	1607208197367419	0
595	0	0	595	1	1073.75	636.822	436.929	0	0	95.1113	78.8944	299.581	482.013	7778.03	34104.5	-299.581	22.0547	84.9459	113.157	0	0	0.305845	163.97	-726.144	250	185.491	0	56.5106	53.9259	113.609	1607208197507495	0
599	0	0	599	1	1015.7	614.192	401.512	0	0	81.9779	-102.709	154.37	587.788	7890.82	33787.8	-154.37	25.9808	86.6111	114.474	0	0	0.381679	160.277	-728.048	250	182.067	0	45.8182	44.6301	103.311	1607208197587539	0
600	0	0	600	1	923.826	352.183	571.642	0	0	91.8977	32.1778	267.929	538.941	7980.56	34250.9	-267.929	24.0697	84.231	118.194	0	0	0.149489	149.178	-720.887	250	188.62	0	51.7828	48.6581	104.742	1607208197607550	0
638	0	0	638	1	1295.35	707.48	587.869	0	0	37.2919	12.1868	242.228	790.601	7935.51	33772.6	-242.228	35.0011	84.5595	115.619	0	0	0.18473	204.213	-747.232	250	190.45	0	35.5109	33.5425	73.063	1607208198367964	0
653	0	0	653	1	1270.64	626.491	644.145	0	0	2.77493	-32.8124	225.013	723.779	7870.37	33917.2	-225.013	32.0117	88.1373	121.384	0	0	0.311957	176.209	-739.549	250	210.02	0	39.4663	36.9974	82.0418	1607208198668127	0
655	0	0	655	1	934.604	501.482	433.122	0	0	99.4025	-40.0266	411.232	558.063	7873.4	34024.1	-411.232	26.5837	85.8195	116.492	0	0	0.318858	128.112	-712.951	250	175.157	0	45.5182	46.7193	140.899	1607208198708149	0
667	0	0	667	1	1090.45	656.286	434.16	0	0	21.9416	90.4501	399.116	658.97	7950.86	33893.6	-399.116	31.6004	87.0339	114.444	0	0	0.554811	193.917	-744.28	250	200.857	0	38.8782	39.7968	111.732	1607208198948280	0
670	0	0	670	1	1021.83	614.182	407.653	0	0	105.12	18.7001	181.451	663.992	7967.34	33865.7	-181.451	29.0121	87.8523	118.243	0	0	0.337488	182.756	-739.982	250	192.448	0	42.0678	40.061	91.1996	1607208199008313	0
674	0	0	674	1	935.906	548.908	386.998	0	0	38.7309	-12.716	323.383	552.262	8033.73	34096.4	-323.383	25.5026	84.1526	113.459	0	0	0.776836	152.295	-721.825	250	188.33	0	48.7582	47.3317	102.927	1607208199088356	0
677	0	0	677	1	1251.05	514.401	736.648	0	0	35.0533	19.0799	191.39	878.726	7738.43	34164.3	-191.39	38.5506	84.7697	114.704	0	0	0.431939	145.461	-722.06	250	212.664	0	31.5973	30.1017	68.2524	1607208199148389	0
678	0	0	678	1	896.321	401.936	494.385	0	0	9.61074	22.6934	316.236	669.065	7863.53	34061	-316.236	30.9617	86.004	116.057	0	0	0.45211	154.083	-725.807	250	217.484	0	41.1204	39.431	84.8212	1607208199168400	0
687	0	0	687	1	1129.01	489.893	639.117	0	0	69.5315	-17.8098	209.157	580.095	8002.93	34201.2	-209.157	25.3026	83.1359	113.253	0	0	0.268821	196.395	-743.086	250	207.683	0	47.3762	45.0132	100.427	1607208199348498	0
688	0	0	688	1	901.26	563.638	337.623	0	0	51.2306	-18.0099	290.174	498.481	8021.23	34101.7	-290.174	22.5128	83.7557	111.83	0	0	0.748658	217.175	-751.421	250	246.795	0	54.6286	52.2423	110.768	1607208199368509	0
690	0	0	690	1	1063.02	478.12	584.9	0	0	29.2522	-22.1442	286.623	687.846	7843.89	34105.9	-286.623	31.0981	85.588	115.107	0	0	0.698253	168.226	-731.321	250	186.578	0	40.5332	38.5362	82.1159	1607208199408531	0
692	0	0	692	1	972.119	550.128	421.991	0	0	-38.4157	71.7912	289.498	742.245	7911.56	34310.9	-289.498	34.5169	86.335	115.01	0	0	0.728408	188.912	-741.819	250	253.196	0	36.982	35.0315	74.5538	1607208199448552	0
697	0	0	697	1	913.298	477.309	435.989	0	0	5.1569	-3.78466	-161.538	442.57	8166.96	34087.5	161.538	21.1046	86.4277	113.552	0	0	0.910583	182.01	-736.748	250	216.405	0	48.8108	49.7707	274.746	1607208199548607	0
744	0	0	744	1	1050.96	561.567	489.397	0	0	-0.0942353	29.5774	292.092	682.536	7972.89	34153.8	-292.092	31.2223	84.3624	113.642	0	0	0.30872	185.908	-739.059	250	224.02	0	40.3595	38.2123	81.251	1607208200569163	0
757	0	0	757	1	893.499	496.618	396.881	0	0	69.6433	-13.7246	294.612	411.936	8002.82	34097.4	-294.612	18.6229	84.1844	113.045	0	0	0.389803	159.373	-725.088	250	186.231	0	66.0519	63.2479	133.898	1607208200829304	0
758	0	0	758	1	1131.08	612.026	519.05	0	0	86.4507	-33.3251	450.734	568.277	7986.01	34117	-450.734	27.5204	82.4603	111.251	0	0	0.372752	165.357	-725.844	250	189.615	0	42.4915	45.2542	155.55	1607208200849315	0
765	0	0	765	1	741.548	296.004	445.544	0	0	-6.12672	5.97954	202.188	486.095	7779.61	34077.7	-202.188	21.4845	85.9217	112.751	0	0	0.289822	160.656	-726.93	250	190.141	0	56.0787	53.1782	118.682	1607208200989391	0
766	0	0	766	1	1133.53	597.359	536.166	0	0	62.0909	81.7409	267.551	796.05	7910.71	34002	-267.551	35.9035	83.9605	110.963	0	0	0.495256	137.834	-714.053	250	186.056	0	34.5767	32.8594	70.1294	1607208201009402	0
777	0	0	777	1	960.841	537.768	423.073	0	0	46.9406	2.04784	228.904	650.517	8025.52	33982	-228.904	28.6024	83.013	110.116	0	0	0.68424	186.088	-736.85	250	173.268	0	42.128	40.0386	87.7251	1607208201229522	0
786	0	0	786	1	918.688	531.891	386.798	0	0	36.2533	66.6162	401.472	578.388	7936.55	33817.8	-401.472	27.5839	83.8814	112.67	0	0	0.318529	172.343	-731.17	250	209.987	0	43.4814	44.4707	127.733	1607208201409620	0
794	0	0	794	1	734.368	344.594	389.774	0	0	75.3059	-46.8833	29.2567	361.808	7698.17	34030.9	-29.2567	16.6955	84.6023	112.637	0	0	0.393999	174.666	-730.382	250	222.017	0	65.6961	65.7205	204.653	1607208201569707	0
800	0	0	800	1	859.846	473.906	385.939	0	0	20.2633	13.1043	214.699	557.133	7753.22	34170.3	-214.699	24.5357	82.5948	115.046	0	0	0.271975	152.328	-720.167	250	168.681	0	49.3187	46.5621	103.19	1607208201689773	0
802	0	0	802	1	1009.21	474.816	534.391	0	0	67.0327	-17.5663	260.026	793.602	7905.77	33802.3	-260.026	35.2309	85.8778	112.798	0	0	0.318675	150.656	-721.686	250	234.779	0	35.4704	33.5747	72.3153	1607208201729795	0
803	0	0	803	1	1306.35	652.725	653.621	0	0	58.0456	67.5013	272.979	807.159	8014.42	34016.2	-272.979	36.4039	80.5525	112.254	0	0	0.219453	188.3	-738.381	250	224.628	0	33.8825	32.0924	68.9556	1607208201749805	0
804	0	0	804	1	942.851	473.716	469.134	0	0	77.9864	1.84791	315.194	510.732	7994.47	33982.2	-315.194	23.3853	81.3314	111.146	0	0	0.482392	148.945	-717.4	250	173.824	0	52.3367	50.5607	108.694	1607208201769816	0
807	0	0	807	1	1198.22	599.06	599.165	0	0	38.1596	-3.10971	340.29	773.323	7934.64	33987.2	-340.29	36.0646	81.9935	109.585	0	0	0.294023	166.962	-725.995	250	180.772	0	34.374	33.7103	76.594	1607208201829849	0
808	0	0	808	1	996.364	490.612	505.753	0	0	58.7987	51.6223	358.204	911.01	7814.34	34032.1	-358.204	42.8582	83.596	108.981	0	0	0.446746	200.816	-739.068	250	245.331	0	29.1732	28.75	69.4396	1607208201849860	0
810	0	0	810	1	999.36	494.707	504.653	0	0	168.407	127.27	287.34	456.602	7904.05	33956.5	-287.34	21.1482	81.8147	113.237	0	0	0.420365	178.07	-732.077	250	185.16	0	57.9751	55.1071	117.468	1607208201889882	0
813	0	0	813	1	949.299	500.835	448.464	0	0	23.7598	55.6547	296.633	669.948	7849.38	34028.1	-296.633	30.6768	83.3606	113.064	0	0	0.867296	172.107	-730.021	250	195.826	0	40.7485	38.731	82.4507	1607208201949914	0
816	0	0	816	1	984.436	460.312	524.124	0	0	162.197	49.3773	261.656	585.677	7910.26	34034.3	-261.656	26.2966	87.579	114.153	0	0	0.197968	203.031	-747.067	250	204.443	0	47.4709	44.8068	96.3965	1607208202009947	0
821	0	0	821	1	1191.41	665.467	525.944	0	0	65.8713	127.768	436.598	831.557	8006.59	34055.6	-436.598	40.4433	82.8983	112.804	0	0	0.899594	157.767	-722.926	250	200.095	0	29.5401	31.3331	99.5488	1607208202110002	0
823	0	0	823	1	1084.78	591.202	493.581	0	0	88.2156	110.47	278.142	555.094	7984.25	34172.6	-278.142	25.2997	82.0804	110.902	0	0	0.667318	182.455	-731.332	250	167.103	0	48.5094	46.0777	97.452	1607208202150023	0
824	0	0	824	1	1071.2	640.425	430.771	0	0	110.456	29.9368	451.971	670.006	7862.34	34053.8	-451.971	32.3865	84.9292	114.827	0	0	0.604337	177.381	-734.543	250	235.854	0	36.8131	39.2472	134.197	1607208202170034	0
826	0	0	826	1	1159.9	671.62	488.283	0	0	18.9573	31.1393	285.828	664.502	7854.18	34152.2	-285.828	30.1717	83.5617	111.437	0	0	0.651346	195.798	-741.011	250	213.902	0	41.3287	39.1131	83.1263	1607208202210056	0
830	0	0	830	1	1265.65	627.26	638.391	0	0	25.6261	-2.69728	293.806	715.623	7947.17	33887.1	-293.806	32.5147	83.2453	110.414	0	0	0.270929	188.652	-739.598	250	201.305	0	38.2826	36.5733	77.5889	1607208202290100	0
834	0	0	834	1	928.963	512.504	416.459	0	0	27.3483	-37.1254	133.046	556.075	7845.79	33821.9	-133.046	24.8324	82.3953	111.85	0	0	0.151708	177.607	-732.67	250	169.555	0	46.9791	45.4893	107.053	1607208202370143	0
837	0	0	837	1	1170.69	655.785	514.903	0	0	-20.1616	57.1313	237.645	819.625	7793.64	34225.9	-237.645	36.9273	83.0195	111.732	0	0	0.745435	216.201	-753.515	250	272.963	0	33.5501	31.4077	68.8701	1607208202430176	0
842	0	0	842	1	1003.32	430.045	573.271	0	0	62.3015	47.6038	-68.4978	578.442	7910.5	33936.5	68.4977	26.8755	81.1683	109.551	0	0	0.180202	158.818	-720.027	250	165.024	0	37.8141	38.4518	150.907	1607208202530230	0
855	0	0	855	1	780.337	439.353	340.984	0	0	74.6032	45.7194	71.4811	433.944	7898.2	34237.3	-71.4811	20.01	83.6595	111.718	0	0	0.412075	162.638	-724.635	250	167.275	0	56.4481	55.8443	154.908	1607208202790372	0
856	0	0	856	1	1329.51	686.764	642.742	0	0	92.7661	21.8773	315.561	884.407	7979.69	34061.8	-315.561	40.536	83.0585	112.529	0	0	1.03501	226.957	-759.66	250	238.283	0	31.185	29.984	64.4917	1607208202810383	0
859	0	0	859	1	1167.96	657.984	509.975	0	0	105.64	-61.5892	266.964	645.46	7867.16	34245	-266.964	28.7953	82.7363	112.439	0	0	0.290772	178.39	-733.433	250	213.048	0	42.9786	40.4595	87.433	1607208202870416	0
864	0	0	864	1	1028.8	587.675	441.126	0	0	13.4865	-37.8891	254.24	742.553	7859.65	34022	-254.24	33.1378	80.338	109.459	0	0	0.749535	142.338	-712.937	250	187.635	0	36.9129	34.6422	75.3735	1607208202970470	0
867	0	0	867	1	1074.37	516.238	558.13	0	0	52.2407	-5.49688	73.3006	561.545	8119.88	34188.9	-73.3006	25.7397	83.9482	111.787	0	0	0.460052	203.506	-743.253	250	188.632	0	44.1427	44.0314	120.76	1607208203030503	0
868	0	0	868	1	1189.38	541.344	648.035	0	0	123.071	35.0632	161.253	755.786	7750.07	34148.3	-161.253	33.3001	81.9575	109.413	0	0	0.888007	188.787	-736.82	250	265.809	0	35.3028	33.8785	78.442	1607208203050514	0
870	0	0	870	1	930.131	367.059	563.072	0	0	224.747	34.5119	167.496	479.113	7947.37	34049.2	-167.496	21.4824	79.9912	109.569	0	0	0.258495	170.766	-725.531	250	179.919	0	54.1964	51.6316	119.261	1607208203090536	0
873	0	0	873	1	1270.11	574.968	695.139	0	0	178.673	-17.1333	268.243	585.11	7993.45	34100.9	-268.243	26.298	84.5666	112.296	0	0	0.269425	186.725	-739.048	250	183.55	0	47.167	44.5586	95.7289	1607208203150568	0
877	0	0	877	1	1019.78	529.651	490.124	0	0	20.4609	36.3169	157.372	557.504	7952.34	34047.4	-157.372	24.7767	82.288	109.099	0	0	0.532256	178.01	-731.095	250	185.134	0	46.9471	45.1135	104.16	1607208203230612	0
886	0	0	886	1	921.405	446.018	475.387	0	0	79.3359	-4.07034	233.121	472.43	7993.12	33988.1	-233.121	20.7349	84.5507	113.266	0	0	0.166176	147.898	-720.2	250	160.175	0	58.4216	55.3559	120.615	1607208203410710	0
892	0	0	892	1	1021.75	580.836	440.911	0	0	21.8701	-11.8467	336.598	506.123	7950.93	34095.6	-336.598	23.6181	81.2007	109.956	0	0	0.56407	160.182	-722.902	250	184.844	0	51.7622	50.4649	113.611	1607208203530775	0
893	0	0	893	1	1320.2	708.85	611.348	0	0	66.7186	29.4567	333.142	730.988	7906.08	34153.9	-333.142	33.9126	85.9226	115.622	0	0	1.00039	202.393	-747.47	250	190.679	0	37.367	36.3308	80.8397	1607208203550786	0
900	0	0	900	1	1295.92	604.718	691.207	0	0	8.22204	9.02037	325.109	726.177	7864.92	33975	-325.109	33.7671	80.0246	112.427	0	0	0.728645	200.777	-744.014	250	239.328	0	36.7888	35.4734	78.1243	1607208203690862	0
908	0	0	908	1	1119.24	543.846	575.398	0	0	36.3487	41.551	208.17	685.849	7936.45	34042.2	-208.17	30.1997	80.0231	107.574	0	0	0.204044	190.649	-735.362	250	192.132	0	39.0936	37.0574	83.0022	1607208203850950	0
910	0	0	910	1	1128.53	607.97	520.558	0	0	58.6488	-19.3969	111.193	489.399	7914.15	34202.8	-111.193	22.0517	83.08	109.836	0	0	0.794318	165.999	-725.362	250	187.2	0	51.9267	51.1121	124.248	1607208203890971	0
912	0	0	912	1	1319.85	534.942	784.904	0	0	62.3697	46.5255	150.002	916.845	7910.43	34136.9	-150.002	40.7096	83.1837	108.639	0	0	0.943855	147.504	-719.137	250	217.585	0	28.9645	28.0092	65.4673	1607208203930993	0
913	0	0	913	1	1119.45	625.096	494.35	0	0	173.232	-182.94	284.114	601.148	7899.23	34266.7	-284.114	28.5119	81.0583	112.266	0	0	0.0868888	178.825	-732.591	250	223.295	0	43.6397	42.7274	90.0818	1607208203951004	0
931	0	0	931	1	716.424	303.238	413.186	0	0	234.548	218.456	-337.773	443.885	8037.23	34164.2	337.773	25.0496	79.0489	104.79	0	0	0.320134	156.269	-717.295	250	165.16	0	48.1992	54.0856	308.249	1607208204311200	0
940	0	0	940	1	1093.08	538.049	555.035	0	0	32.9588	-5.50856	230.016	627.544	7840.18	33889.9	-230.016	27.6457	78.1885	107.056	0	0	0.655276	153.739	-716.889	250	200.937	0	42.8212	40.51	88.9027	1607208204491298	0
941	0	0	941	1	887.546	409.49	478.057	0	0	74.679	27.6403	422.388	462.417	7997.78	34155.7	-422.388	22.0499	79.5917	107.38	0	0	0.155092	175.113	-727.756	250	193.863	0	52.2222	54.4096	168.468	1607208204511309	0
943	0	0	943	1	1167.16	597.766	569.394	0	0	355.113	-43.9362	165.449	508.234	7717.35	34127.7	-165.449	24.4947	79.5986	107.126	0	0	0.46352	194.67	-736.504	250	227.52	0	50.6051	45.7336	106.804	1607208204551331	0
946	0	0	946	1	850.973	416.167	434.806	0	0	12.2533	0.85737	41.6862	446.579	7860.89	34182.5	-41.6862	20.7625	80.0513	108.14	0	0	0.396503	161.603	-721.371	250	188.565	0	52.7378	52.5901	157.403	1607208204611364	0
947	0	0	947	1	1155.65	622.125	533.525	0	0	-41.2178	-63.9654	327.308	772.273	8014.02	34147.7	-327.308	36.5794	80.988	105.809	0	0	0.225757	197.814	-741.183	250	217.311	0	34.0125	32.8751	72.2822	1607208204631375	0
948	0	0	948	1	996.101	582.411	413.69	0	0	38.4724	-31.6553	263.974	505.986	7934.33	33916.1	-263.974	22.5782	82.6335	109.182	0	0	0.479465	190.215	-736.094	250	173.868	0	53.6922	50.8023	109.293	1607208204651386	0
949	0	0	949	1	993.447	509.818	483.629	0	0	56.5678	33.5135	223.225	888.694	7916.23	33751.2	-223.225	39.0967	78.8995	107.406	0	0	0.252722	170.106	-725.302	250	225.928	0	30.6475	28.946	64.2246	1607208204671396	0
953	0	0	953	1	805.925	413.725	392.201	0	0	74.2744	-6.61337	344.702	418.381	7798.87	33990.7	-344.702	19.4908	80.679	108.898	0	0	0.327526	154.962	-717.475	250	178.49	0	61.9018	60.6677	140.362	1607208204751440	0
959	0	0	959	1	1067.69	496.928	570.766	0	0	97.3768	-6.53265	179.63	687.318	7975.08	33990.6	-179.63	29.9681	79.4216	108.663	0	0	0.0938364	208.588	-743.84	250	174.839	0	39.0818	37.3182	84.971	1607208204871505	0
960	0	0	960	1	811.413	443.151	368.262	0	0	51.6329	-70.1012	259.704	414.453	8020.83	34054.2	-259.704	18.4822	82.0915	110.231	0	0	0.0805297	163.208	-724.212	250	210.099	0	65.1424	61.853	133.204	1607208204891516	0
961	0	0	961	1	1184.57	599.611	584.959	0	0	57.1974	58.0317	129.723	654.828	8015.26	34125.4	-129.723	29.4913	79.3888	106.162	0	0	0.329967	200.019	-738.983	250	201.982	0	38.726	37.7171	88.9609	1607208204911527	0
980	0	0	980	1	1088.88	680.349	408.534	0	0	55.3759	35.3505	215.518	764.943	7817.76	34247.7	-215.518	33.6054	77.9251	105.202	0	0	0.396733	197.767	-738.005	250	243.038	0	35.0536	33.1407	73.9542	1607208205371778	0
982	0	0	982	1	1118.6	529.269	589.328	0	0	10.8958	34.5188	332.994	706.613	7762.58	34049.2	-332.994	33.0512	83.1718	111.979	0	0	0.822997	139.987	-714.682	250	210.789	0	38.0042	36.661	81.6735	1607208205411800	0
985	0	0	985	1	1180.2	515.586	664.618	0	0	44.8437	97.5277	259.752	752.109	7927.96	33986.2	-259.752	33.9985	79.3849	104.95	0	0	0.226775	166.081	-723.471	250	188.401	0	35.426	33.712	72.1082	1607208205471832	0
988	0	0	988	1	982.064	410.465	571.599	0	0	13.7688	8.37813	90.591	615.014	7660.05	34175	-90.591	28.2416	80.8736	105.579	0	0	0.397184	155.812	-718.231	250	205.06	0	40.074	39.5191	101.906	1607208205531865	0
989	0	0	989	1	814.544	384.258	430.286	0	0	-3.35441	2.20804	269.473	397.872	7876.49	33882.2	-269.473	17.9599	78.9075	106.97	0	0	0.433372	172.799	-723.314	250	153.886	0	66.6631	62.7883	134.157	1607208205551876	0
992	0	0	992	1	904.94	351.525	553.415	0	0	79.4792	-1.35529	10.5654	583.129	8092.64	34184.7	-10.5654	27.0289	77.961	101.332	0	0	0.30886	188.603	-729.524	250	207.551	0	38.7203	39.0801	125.92	1607208205611909	0
996	0	0	996	1	1110.08	628.181	481.901	0	0	116.135	53.4514	352.579	1035.29	7956.33	34129.9	-352.579	48.592	80.6113	107.223	0	0	0.533186	189.921	-740.446	250	249.894	0	25.6933	25.1699	59.6715	1607208205691952	0
1010	0	0	10	1	457.206	238.201	219.005	0	0	25.4783	49.3695	40.0442	245.831	8146.64	34134	-40.0442	12.1748	32.8666	41.4227	0	0	0.109353	167.151	-631.609	250	193.261	0	69.8551	62.3509	133	1607208208113271	1
1013	0	0	13	1	578.359	197.494	380.865	0	0	84.3913	39.9636	-106.549	318.749	8187.39	33944.1	106.549	15.7566	33.8582	41.9884	0	0	0.223687	171.996	-638.687	250	163.805	0	47.5229	46.2274	106.943	1607208208173303	1
1018	0	0	18	1	682.078	243.565	438.514	0	0	245.364	91.4826	-1.40961	344.77	8126.08	34091.9	1.40961	17.5335	32.6662	40.8336	0	0	0.261789	202.189	-651.006	250	189.131	0	48.2124	44.1522	91.6524	1607208208273358	1
1022	0	0	22	1	577.176	242.042	335.134	0	0	108.577	207.813	77.5358	263.908	7764.56	34274.5	-77.5358	13.7102	32.8501	41.7539	0	0	0.429412	179.291	-638.794	250	201.423	0	63.2139	56.242	119.297	1607208208353402	1
1024	0	0	24	1	587.313	262.169	325.144	0	0	40.8491	67.0984	131.731	293.519	8031.61	34116.3	-131.731	14.8063	32.2621	40.7979	0	0	0.347165	200.38	-648.563	250	217.371	0	56.7262	50.6877	109.889	1607208208393423	1
1031	0	0	31	1	633.847	293.325	340.522	0	0	186.943	36.7962	366.917	280.335	7985.18	34146.6	-366.917	16.1582	32.058	40.9512	0	0	0.272437	232.796	-660.372	250	225.279	0	43.9606	56.7179	256.054	1607208208533500	1
1036	0	0	36	1	661.463	361.754	299.709	0	0	83.8275	-19.6344	133.216	384.063	8088.29	34003.7	-133.216	19.1657	31.2199	39.4832	0	0	0.173475	203.342	-643.879	250	230.704	0	43.8121	39.1144	85.4645	1607208208633554	1
1040	0	0	40	1	529.939	358.658	171.282	0	0	-130.575	90.5937	506.863	248.382	8003.72	34092.8	-506.863	16.9809	32.8956	40.8517	0	0	0.382003	182.025	-639.517	250	187.433	0	46.569	86.0953	343.633	1607208208713598	1
1042	0	0	42	1	508.373	231.034	277.339	0	0	143.203	3.30516	68.1469	242.578	8028.92	33881.1	-68.1469	11.938	32.5809	40.7979	0	0	0.109797	155.461	-625.83	250	171.081	0	71.0057	63.3359	136.722	1607208208753619	1
1045	0	0	45	1	682.762	302.923	379.839	0	0	66.7385	23.5414	224.401	417.72	8105.38	33761.2	-224.401	21.6093	30.5372	39.9504	0	0	0.220061	160.712	-625.995	250	197.708	0	35.6815	34.157	97.591	1607208208813652	1
1050	0	0	50	1	579.944	286.626	293.318	0	0	57.7196	-43.7597	-54.7608	315.727	8014.74	33828.5	54.7608	15.4339	31.4883	39.6773	0	0	0.350518	190.598	-641.367	250	188.394	0	50.2674	47.5343	99.5284	1607208208913707	1
1057	0	0	57	1	601.57	248.937	352.634	0	0	171.647	15.8225	-104.632	321.482	8000.47	33868.6	104.632	15.9345	31.3193	39.1789	0	0	0.345794	175.834	-634.48	250	191.06	0	45.6203	44.648	102.576	1607208209053783	1
1061	0	0	61	1	698.803	312.103	386.7	0	0	125.292	16.3291	91.0805	345.592	8146.49	34167.1	-91.0805	17.0771	30.1817	39.4643	0	0	0.181293	216.38	-648.89	250	237.333	0	49.1951	43.564	93.6644	1607208209133826	1
1063	0	0	63	1	829.376	329.104	500.272	0	0	90.1164	-68.4945	-52.9411	488	8082	33952.9	52.9411	23.8384	30.7631	38.5216	0	0	0.104231	189.655	-642.096	250	206.618	0	33.1293	31.335	65.5512	1607208209173848	1
1068	0	0	68	1	656.182	301.514	354.668	0	0	133.064	-44.3615	41.0173	373.592	8039.06	33829.1	-41.0173	18.2854	30.5968	38.5078	0	0	0.0739935	195.51	-640.225	250	185.573	0	45.8958	40.8161	89.146	1607208209273903	1
1072	0	0	72	1	669.268	323.039	346.229	0	0	160.69	-77.4649	156.228	369.598	8111.09	33862.2	-156.228	18.7936	31.486	39.2937	0	0	0.328184	196.619	-644.669	250	181.524	0	44.0928	39.8545	91.1294	1607208209353946	1
1079	0	0	79	1	623.624	380.359	243.265	0	0	51.1963	-5.36842	130.282	280.235	8120.92	33989.4	-130.282	14.012	30.9229	40.2637	0	0	0.0822628	236.845	-657.522	250	219.304	0	58.9068	52.7349	115.033	1607208209494023	1
1080	0	0	80	1	567.95	252.756	315.195	0	0	93.8948	72.2812	206.485	343.121	8078.23	33911.8	-206.485	17.679	29.9726	40.7517	0	0	0.252196	231.064	-648.551	250	227.187	0	43.7794	41.0094	110.705	1607208209514034	1
1082	0	0	82	1	599.097	276.788	322.31	0	0	49.8169	3.6395	233.903	287.069	8122.3	33781.1	-233.903	14.9344	31.4119	40.6845	0	0	0.448928	165.304	-629.565	250	184.407	0	50.4389	49.1265	145.591	1607208209554055	1
1088	0	0	88	1	532.635	278.789	253.846	0	0	68.6609	32.4961	280.408	279.057	8103.46	33851.9	-280.408	14.8632	29.3662	38.7659	0	0	0.0532277	163.598	-624.294	250	198.669	0	47.1793	48.9746	171.522	1607208209674121	1
1092	0	0	92	1	619.004	328.625	290.379	0	0	53.9419	-4.04725	202.915	307.686	8018.52	33888.4	-202.915	15.7872	31.2788	38.9892	0	0	0.081103	211.597	-646.982	250	203.59	0	49.0679	46.3965	121.746	1607208209754164	1
1105	0	0	105	1	537.375	346.876	190.499	0	0	343.973	-270.349	312.247	269.06	7828.15	34154.8	-312.247	18.9191	29.2724	40.0474	0	0	0.595396	179.101	-628.878	250	191.676	0	39.4727	45.9832	175.499	1607208210014306	1
1108	0	0	108	1	608.793	277.405	331.389	0	0	117.644	13.6945	-109.763	286.669	8154.14	34070	109.763	14.1368	30.2513	38.472	0	0	0.282142	200.674	-642.665	250	216.951	0	50.1319	49.4827	114.238	1607208210334480	1
1109	0	0	109	1	608.793	277.405	331.389	0	0	117.644	13.6945	-109.763	286.669	8154.14	34070	109.763	14.1368	30.2513	38.472	0	0	0.282142	200.674	-642.665	250	216.951	0	50.1319	49.4827	114.238	1607208210334480	1
1110	0	0	110	1	608.793	277.405	331.389	0	0	117.644	13.6945	-109.763	286.669	8154.14	34070	109.763	14.1368	30.2513	38.472	0	0	0.282142	200.674	-642.665	250	216.951	0	50.1319	49.4827	114.238	1607208210334480	1
1111	0	0	111	1	608.793	277.405	331.389	0	0	117.644	13.6945	-109.763	286.669	8154.14	34070	109.763	14.1368	30.2513	38.472	0	0	0.282142	200.674	-642.665	250	216.951	0	50.1319	49.4827	114.238	1607208210334480	1
1121	0	0	121	1	571.766	289.523	282.243	0	0	3.34858	-18.2232	181.603	418.869	8069.11	33703.3	-181.603	21.5104	28.1461	38.0075	0	0	0.336313	207.027	-640.887	250	260.643	0	36.6976	33.3909	82.5847	1607208210414524	1
1124	0	0	124	1	703.43	347.406	356.024	0	0	65.3952	67.4045	78.351	334.141	8007.07	33916.7	-78.351	16.5982	29.99	38.7448	0	0	0.395172	247	-654.281	250	214.218	0	50.2159	44.5417	96.6666	1607208210474557	1
1131	0	0	131	1	594.005	256.726	337.279	0	0	69.5017	2.68406	-25.812	332.483	8102.62	33782.1	25.812	16.224	29.1205	38.2378	0	0	0.0983695	181.157	-630.552	250	220.631	0	48.8994	45.039	92.2492	1607208210614633	1
1134	0	0	134	1	549.981	244.331	305.65	0	0	42.1588	101.781	273.327	251.49	8030.3	34181.3	-273.327	13.4685	29.8875	37.7996	0	0	0.242398	170.381	-625.556	250	206.506	0	52.3474	54.1684	179.571	1607208210674666	1
1135	0	0	135	1	629.263	367.282	261.981	0	0	169.98	111.843	247.995	325.709	8002.14	33772.6	-247.995	17.2944	29.2612	39.0163	0	0	0.323849	171.892	-626.823	250	209.678	0	42.1224	41.703	129.329	1607208210694676	1
1137	0	0	137	1	502.14	229.296	272.844	0	0	66.0185	13.3342	235.163	270.134	8006.44	34070.4	-235.163	14.0397	28.6513	36.7469	0	0	0.320685	240.116	-647.892	250	216.644	0	51.3325	50.1668	147.681	1607208210734698	1
1138	0	0	138	1	462.225	225.309	236.917	0	0	7.45633	67.5651	-51.4623	209.361	7965.34	34215.5	51.4623	10.4269	29.439	38.4234	0	0	0.214742	208.266	-638.107	250	204.919	0	72.7617	68.2198	139.854	1607208210754709	1
1139	0	0	139	1	531.889	296.243	235.646	0	0	49.4503	42.4351	180.97	272.628	8023.01	33941.6	-180.97	13.9056	27.7422	38.4173	0	0	0.338949	220.307	-646.338	250	229.357	0	54.3567	49.9202	124.664	1607208210774720	1
1143	0	0	143	1	493.698	267.455	226.242	0	0	118.291	80.4642	260.62	319.964	8053.83	33803.9	-260.62	16.9095	28.5937	37.0585	0	0	0.0609389	214.371	-640.365	250	240.667	0	42.0362	42.3542	136.229	1607208210854764	1
1157	0	0	157	1	594.158	352.158	242	0	0	133.006	54.5747	45.0854	297.298	8138.77	33829.8	-45.0854	14.6465	28.4362	36.8916	0	0	0.148087	210.002	-636.851	250	195.853	0	55.7045	49.1133	106.701	1607208211134916	1
1159	0	0	159	1	567.786	286.352	281.435	0	0	-15.1578	-28.4115	32.6002	289.733	8087.62	33813.2	-32.6002	14.403	28.8163	37.4012	0	0	0.212708	196.911	-637.166	250	192.827	0	57.2828	50.3944	108.647	1607208211174938	1
1166	0	0	166	1	513.335	186.476	326.859	0	0	58.7128	26.2809	180.886	260.156	8013.75	34157.1	-180.886	13.2369	27.431	37.8825	0	0	0.119097	232.514	-647.172	250	241.109	0	56.8645	52.1738	129.744	1607208211315014	1
1175	0	0	175	1	565.452	276.741	288.711	0	0	66.8197	119.069	145.685	312.003	8105.3	33865	-145.685	15.93	27.8392	36.8863	0	0	0.12379	201.526	-636.539	250	204.046	0	49.5758	44.5413	99.4363	1607208211495112	1
1180	0	0	180	1	500.468	255.859	244.609	0	0	8.32424	-47.3845	123.928	360.579	7964.48	33832.1	-123.928	18.1667	28.7494	37.5383	0	0	0.0799276	167.715	-624.589	250	203.033	0	45.2188	39.7768	88.005	1607208211595167	1
1182	0	0	182	1	763.591	417.292	346.299	0	0	59.7082	-27.2682	120.169	408.4	8012.75	33812	-120.169	20.3436	27.9107	37.0926	0	0	0.185574	222.644	-645.999	250	238.161	0	39.9782	35.4567	78.129	1607208211635189	1
1183	0	0	183	1	603.033	433.32	169.713	0	0	100.827	33.2559	-39.3255	307.122	8071.29	33950.8	39.3255	15.0219	30.0207	36.3972	0	0	0.130325	220.914	-648.571	250	217.533	0	50.9592	47.6584	98.4559	1607208211655200	1
1187	0	0	187	1	619.692	284.208	335.485	0	0	86.2679	-16.1698	157.676	358.093	8085.85	33900.6	-157.676	18.0127	28.1604	35.8268	0	0	0.0222245	206.897	-638.054	250	259.03	0	43.7817	39.4767	90.3852	1607208211735243	1
1208	0	0	208	1	527.003	260.941	266.062	0	0	82.3678	-31.0536	352.497	324.448	7990.09	33915.5	-352.497	18.3905	27.5533	36.1455	0	0	0.304469	169.368	-621.033	250	204.194	0	36.4761	45.1987	198.31	1607208212155472	1
1221	0	0	221	1	521.303	231.304	289.999	0	0	86.3433	-29.763	-18.9831	352.774	8185.44	34013.8	18.9831	17.1743	26.5942	36.4131	0	0	0.274094	185.071	-627.744	250	219.39	0	45.2017	41.4143	85.2906	1607208212415614	1
1226	0	0	226	1	697.495	314.662	382.833	0	0	93.0721	-59.2885	121.717	322.635	8178.71	33844	-121.717	16.0847	27.3628	35.4399	0	0	0.387187	256.326	-653.22	250	235.893	0	49.8288	43.8537	96.2022	1607208212515668	1
1231	0	0	231	1	528.527	233.727	294.8	0	0	75.2795	47.6681	222.539	299.806	8096.84	33836.7	-222.539	15.512	27.0399	37.0492	0	0	0.411145	194.236	-633.872	250	219.872	0	46.5221	44.2893	127.968	1607208212615723	1
1233	0	0	233	1	571.408	261.694	309.714	0	0	175.516	92.0906	191.381	317.535	8096.26	33792.3	-191.381	16.4384	26.9329	35.967	0	0	0.299098	225.133	-638.412	250	239.979	0	45.6292	42.2199	107.175	1607208212655744	1
1235	0	0	235	1	596.393	303.184	293.209	0	0	-19.6471	45.8113	-63.5125	273.57	8092.11	34037.9	63.5125	13.6852	27.4759	36.6595	0	0	0.180868	230.327	-648.167	250	211.955	0	53.8531	50.9281	105.055	1607208212695766	1
1236	0	0	236	1	567.562	308.729	258.832	0	0	213.881	36.2479	-46.2501	269.264	8157.56	34047.5	46.2501	13.4061	27.2416	35.6972	0	0	0.24968	180.827	-624.402	250	185.311	0	55.7645	51.9658	106.578	1607208212715777	1
1246	0	0	246	1	545.006	218.604	326.401	0	0	109.637	-18.8536	65.4109	311.552	8062.48	33803.6	-65.4109	15.282	27.9101	34.9071	0	0	0.0503149	236.212	-647.461	250	232.267	0	52.8618	46.5372	101.241	1607208212915886	1
1248	0	0	248	1	548.235	256.004	292.231	0	0	24.7543	15.2171	22.2915	358.855	8047.71	33869.2	-22.2915	17.6685	27.4035	36.0483	0	0	0.00686901	191.381	-632.97	250	206.507	0	45.5086	40.771	87.196	1607208212955908	1
1250	0	0	250	1	556.114	259.362	296.752	0	0	75.5223	13.2108	-56.8066	331.069	7897.28	34170.2	56.8066	16.1915	26.9088	34.8919	0	0	0.113963	177.455	-622.614	250	193.463	0	45.1478	42.913	88.9669	1607208212995930	1
1254	0	0	254	1	563.098	328.906	234.192	0	0	120.112	37.0116	110.847	364.526	7952.35	33747.7	-110.847	18.1278	28.3324	35.5077	0	0	0.238869	166.379	-618.079	250	206.799	0	44.833	39.4585	85.619	1607208213075973	1
1257	0	0	257	1	573.301	284.929	288.372	0	0	139.514	9.09188	188.817	261.844	8032.61	33775.6	-188.817	13.3522	27.6274	35.4363	0	0	0.22229	188.044	-629.897	250	215.545	0	55.641	51.5904	130.264	1607208213136006	1
1265	0	0	265	1	552.666	219.462	333.204	0	0	54.0705	38.2439	31.942	245.62	7918.73	33846.2	-31.942	12.0761	27.2929	35.6405	0	0	0.0682684	176.765	-625.059	250	200.49	0	65.0241	58.1885	125.415	1607208213296093	1
1272	0	0	272	1	458.101	244.473	213.628	0	0	11.9787	0.889234	51.4396	225.617	8060.48	33783.9	-51.4396	11.167	26.4678	36.1778	0	0	0.257498	177.17	-621.754	250	196.741	0	71.4194	62.5943	135.506	1607208213436169	1
1274	0	0	274	1	539.755	290.815	248.94	0	0	138.783	-51.8682	140.08	321.699	8133	34035.9	-140.08	16.1481	24.758	35.4373	0	0	0.271222	206.986	-630.972	250	196.041	0	47.1662	41.9993	95.6594	1607208213476191	1
1301	0	0	301	1	416.885	195.711	221.174	0	0	12.7542	15.5858	392.228	190.865	8059.71	34068.1	-392.228	11.2293	26.8192	36.5401	0	0	0.346292	204.195	-632.257	250	243.618	0	57.667	81.2546	382.758	1607208214016485	1
1304	0	0	304	1	612.253	363.964	248.29	0	0	13.7932	-30.4454	149.589	460.407	7959.01	33815.2	-149.589	23.3253	27.5245	34.7836	0	0	0.223981	197.415	-630.433	250	225.988	0	34.3903	30.6694	69.7938	1607208214076518	1
1305	0	0	305	1	660.618	397.656	262.962	0	0	48.0039	47.3464	212.382	361.371	8124.12	33936.7	-212.382	18.6666	27.2679	36.2029	0	0	0.245283	200.944	-634.59	250	225.016	0	39.5904	37.3066	102.535	1607208214096529	1
1306	0	0	306	1	502.515	219.497	283.017	0	0	96.9274	12.7316	-42.0477	331.437	7975.53	33871.7	42.0477	16.1762	26.2848	35.7256	0	0	0.0410343	179.965	-622.183	250	186.21	0	46.4168	43.343	88.6436	1607208214116540	1
1307	0	0	307	1	566.941	297.465	269.476	0	0	-11.9939	46.5862	58.7628	263.35	7984.79	33837.8	-58.7627	13.1969	27.4159	35.8474	0	0	0.441931	181.697	-624.044	250	206.79	0	61.0876	53.3852	116.823	1607208214136551	1
1314	0	0	314	1	655.961	375.497	280.464	0	0	143.147	58.0377	287.54	332.541	8028.97	33826.4	-287.54	17.8448	26.4941	36.939	0	0	0.175649	206.882	-636.501	250	222.817	0	37.8075	39.9695	144.704	1607208214276627	1
1318	0	0	318	1	637.357	305.199	332.158	0	0	33.2324	-32.5366	5.24917	316.59	8138.89	34016.6	-5.24917	15.5142	27.4741	34.2631	0	0	0.297281	205.737	-632.721	250	203.756	0	49.9931	45.5891	96.0175	1607208214356671	1
1322	0	0	322	1	511.015	292.139	218.876	0	0	192.976	-193.195	215.894	234.769	7779.82	33878.3	-215.894	13.0746	26.8733	35.3118	0	0	0.241951	227.445	-644.252	250	216.78	0	55.77	54.4242	147.91	1607208214436714	1
1324	0	0	324	1	550.261	294.684	255.576	0	0	108.65	12.0104	41.439	261.959	7963.81	33872.4	-41.439	12.8174	27.7756	34.8402	0	0	0.134072	234.488	-647.04	250	205.578	0	61.6672	55.2125	118.969	1607208214476736	1
1328	0	0	328	1	571.636	278.92	292.717	0	0	27.4359	27.7368	-237.252	264.568	8144.68	34056	237.252	13.6559	26.8862	34.7311	0	0	0.205777	234.665	-637.213	250	205.192	0	44.8139	45.7753	176.801	1607208214556780	1
1330	0	0	330	1	477.912	221.253	256.659	0	0	91.3843	10.7971	205.689	296.098	7981.08	33873.6	-205.689	15.1738	26.6843	35.4064	0	0	0.0778927	188.236	-623.761	250	200.53	0	47.9776	45.1172	121.746	1607208214596801	1
1333	0	0	333	1	785.895	465.59	320.305	0	0	97.4459	42.4205	-22.4659	463.939	8074.67	33842	22.4659	22.707	27.711	35.7858	0	0	0.757048	221.891	-644.152	250	251.763	0	34.9244	31.7963	66.1415	1607208214656834	1
1334	0	0	334	1	582.203	217.796	364.407	0	0	41.7068	55.9092	-47.0193	312.44	8030.75	33828.5	47.0193	15.4161	27.3182	34.8034	0	0	0.187565	215.742	-638.316	250	209.377	0	48.1341	45.01	93.1799	1607208214676845	1
1354	0	0	354	1	558.005	289.944	268.06	0	0	73.9603	-3.67058	-9.28737	262.372	7799.18	33987.7	9.28737	12.7919	26.4719	35.3099	0	0	0.23111	226.386	-641.061	250	204.611	0	59.5501	54.8376	112.575	1607208215357215	1
1355	0	0	355	1	558.005	289.944	268.06	0	0	73.9603	-3.67058	-9.28737	262.372	7799.18	33987.7	9.28737	12.7919	26.4719	35.3099	0	0	0.23111	226.386	-641.061	250	204.611	0	59.5501	54.8376	112.575	1607208215357215	1
1356	0	0	356	1	558.005	289.944	268.06	0	0	73.9603	-3.67058	-9.28737	262.372	7799.18	33987.7	9.28737	12.7919	26.4719	35.3099	0	0	0.23111	226.386	-641.061	250	204.611	0	59.5501	54.8376	112.575	1607208215357215	1
1357	0	0	357	1	558.005	289.944	268.06	0	0	73.9603	-3.67058	-9.28737	262.372	7799.18	33987.7	9.28737	12.7919	26.4719	35.3099	0	0	0.23111	226.386	-641.061	250	204.611	0	59.5501	54.8376	112.575	1607208215357215	1
1358	0	0	358	1	558.005	289.944	268.06	0	0	73.9603	-3.67058	-9.28737	262.372	7799.18	33987.7	9.28737	12.7919	26.4719	35.3099	0	0	0.23111	226.386	-641.061	250	204.611	0	59.5501	54.8376	112.575	1607208215357215	1
1359	0	0	359	1	558.005	289.944	268.06	0	0	73.9603	-3.67058	-9.28737	262.372	7799.18	33987.7	9.28737	12.7919	26.4719	35.3099	0	0	0.23111	226.386	-641.061	250	204.611	0	59.5501	54.8376	112.575	1607208215357215	1
1360	0	0	360	1	558.005	289.944	268.06	0	0	73.9603	-3.67058	-9.28737	262.372	7799.18	33987.7	9.28737	12.7919	26.4719	35.3099	0	0	0.23111	226.386	-641.061	250	204.611	0	59.5501	54.8376	112.575	1607208215357215	1
1361	0	0	361	1	558.005	289.944	268.06	0	0	73.9603	-3.67058	-9.28737	262.372	7799.18	33987.7	9.28737	12.7919	26.4719	35.3099	0	0	0.23111	226.386	-641.061	250	204.611	0	59.5501	54.8376	112.575	1607208215357215	1
1362	0	0	362	1	558.005	289.944	268.06	0	0	73.9603	-3.67058	-9.28737	262.372	7799.18	33987.7	9.28737	12.7919	26.4719	35.3099	0	0	0.23111	226.386	-641.061	250	204.611	0	59.5501	54.8376	112.575	1607208215357215	1
1363	0	0	363	1	558.005	289.944	268.06	0	0	73.9603	-3.67058	-9.28737	262.372	7799.18	33987.7	9.28737	12.7919	26.4719	35.3099	0	0	0.23111	226.386	-641.061	250	204.611	0	59.5501	54.8376	112.575	1607208215357215	1
1366	0	0	366	1	436.949	263.976	172.973	0	0	233.614	-10.1646	155.213	231.269	8038.17	33894.6	-155.213	11.9019	26.9027	34.4545	0	0	0.154715	222.751	-638.346	250	196.413	0	64.1582	57.6147	132.574	1607208215417248	1
1369	0	0	369	1	593.924	282.223	311.701	0	0	83.719	12.4132	-109.474	296.689	7988.74	34171	109.474	14.627	26.8105	34.097	0	0	0.0977868	204.884	-632.019	250	197.317	0	46.163	45.5669	105.388	1607208215477281	1
1380	0	0	380	1	625.77	268.084	357.686	0	0	85.3252	5.16692	263.678	361.366	7887.48	33779.6	-263.678	19.0428	25.1773	33.7835	0	0	0.212478	229.484	-633.48	250	258.136	0	35.8773	36.1157	119.772	1607208215697401	1
1382	0	0	382	1	534.271	230.104	304.167	0	0	46.6362	41.2695	26.4531	315.049	8125.48	34142.1	-26.4531	15.5042	25.1276	33.7132	0	0	0.0250629	218.049	-631.741	250	205.185	0	49.6582	44.6281	95.1195	1607208215737423	1
1384	0	0	384	1	605.764	269.33	336.434	0	0	5.58547	24.3693	-124.385	318.29	8166.53	34059.4	124.385	15.9316	25.9649	33.6695	0	0	0.104519	214.324	-632.978	250	212.825	0	41.8455	41.1957	98.9159	1607208215777444	1
1396	0	0	396	1	392.336	184.207	208.128	0	0	1.06282	37.8266	57.6287	182.461	7772.42	34245.2	-57.6287	9.096	26.3464	33.9843	0	0	0.275062	170.865	-614.173	250	209.224	0	86.0639	75.1108	162.41	1607208216017575	1
1410	0	0	410	1	546.803	234.621	312.183	0	0	-9.36596	95.6721	274.486	269.166	7882.51	33788.7	-274.486	14.5536	25.415	34.7497	0	0	0.373371	242.947	-640.75	250	232.642	0	45.976	47.153	160.612	1607208216297728	1
1419	0	0	419	1	692.364	354.878	337.486	0	0	296.006	32.7265	-96.3684	343.899	7876.11	34150.7	96.3684	17.8574	24.4324	34.6281	0	0	0.562959	228.06	-638.911	250	222.345	0	40.1053	37.8152	82.8886	1607208216477826	1
1423	0	0	423	1	449.867	252.621	197.246	0	0	41.6902	74.9221	-2.74545	242.729	7731.79	34108.5	2.74545	12.0089	25.8783	35.5226	0	0	0.555949	167.79	-613.743	250	174.021	0	63.501	57.9267	120.014	1607208216557869	1
1432	0	0	432	1	496.108	261.99	234.118	0	0	107.688	-11.5881	128.852	353.826	8064.43	33995.7	-128.852	17.6261	23.4314	33.981	0	0	0.0346292	200.563	-621.741	250	215.231	0	43.0252	38.2229	85.0764	1607208216737967	1
1434	0	0	434	1	500.039	231.077	268.962	0	0	124.05	63.2706	36.9255	256.844	8147.73	34020.5	-36.9255	12.6535	26.4452	34.4707	0	0	0.294104	217.24	-634.695	250	182.05	0	61.5898	54.9326	117.748	1607208216777989	1
1435	0	0	435	1	459.991	182.449	277.542	0	0	45.791	53.8429	-39.6593	237.089	8026.67	34129.5	39.6593	11.6813	26.335	34.4146	0	0	0.410299	204.848	-626.523	250	185.524	0	62.2626	58.6582	119.401	1607208216798000	1
1463	0	0	463	1	554.845	319.251	235.594	0	0	71.5057	-35.2546	335.062	364.947	7901.29	34218.6	-335.062	20.3733	24.6006	33.0195	0	0	0.161224	176.515	-617.444	250	248.027	0	32.0079	37.5726	156.746	1607208217358305	1
1465	0	0	465	1	706.278	371.601	334.677	0	0	45.6614	-20.2727	28.7319	326.561	8126.46	34203.7	-28.7319	15.9991	25.6033	34.5549	0	0	0.166486	285.171	-665.773	250	249.594	0	48.8037	43.9017	93.7565	1607208217398327	1
1470	0	0	470	1	592.706	351.492	241.215	0	0	46.5375	21.5596	162.571	280.566	8125.58	34062.2	-162.571	14.1983	25.8105	34.6423	0	0	0.154339	170.384	-612.055	250	167.321	0	52.6484	47.7606	111.169	1607208217498381	1
1473	0	0	473	1	756.684	385.255	371.429	0	0	139.58	-13.8901	42.9718	331.556	8032.54	33998	-42.9718	16.2337	26.1952	33.5672	0	0	0.182248	233.562	-646.94	250	225.456	0	48.0732	43.2757	93.408	1607208217558414	1
1480	0	0	480	1	638.247	301.862	336.385	0	0	42.0235	49.9062	107.488	283.08	7930.78	34133.5	-107.488	14.1518	24.9583	33.9606	0	0	0.152729	221.84	-633.233	250	227.506	0	54.3975	48.0389	104.29	1607208217698490	1
1481	0	0	481	1	611.053	277.387	333.666	0	0	82.4719	56.2683	22.751	297.314	8089.65	34027.5	-22.751	14.6094	24.396	34.2573	0	0	0.183609	253.37	-647.95	250	201.14	0	52.5275	46.9411	99.9837	1607208217718501	1
1482	0	0	482	1	503.31	294.662	208.649	0	0	119.925	-62.9124	248.61	310.541	8151.86	34047	-248.61	16.3606	24.3856	33.4282	0	0	0.115694	225.614	-638.516	250	263.654	0	41.3363	40.6025	129.344	1607208217738512	1
1483	0	0	483	1	565.833	222.06	343.774	0	0	-11.2459	63.5244	7.74643	390.583	7984.05	34119.9	-7.74643	19.5219	26.6665	34.6245	0	0	0.244421	172.174	-619.482	250	192.47	0	40.578	36.6529	77.2327	1607208217758523	1
1485	0	0	485	1	552.158	215.294	336.864	0	0	124.289	-20.715	151.585	289.722	7848.51	34104.4	-151.585	14.5508	25.3904	34.0429	0	0	0.43213	220.296	-632.304	250	232.206	0	51.8654	46.6031	106.184	1607208217798545	1
1487	0	0	487	1	466.319	206.31	260.009	0	0	25.345	-11.133	77.0977	251.102	8047.12	34094.9	-77.0977	12.443	24.3463	33.62	0	0	0.289653	188.927	-619.906	250	207.384	0	61.6656	54.5372	117.88	1607208217838567	1
1492	0	0	492	1	555.356	244.479	310.877	0	0	172.646	-15.9471	4.53129	297.533	7999.47	34000	-4.53129	14.5858	25.7405	32.4662	0	0	0.255701	207.609	-626.887	250	183.14	0	51.6915	47.4189	99.6394	1607208217938621	1
1496	0	0	496	1	429.524	147.478	282.046	0	0	205.788	160.045	221.807	198.166	8165.65	34023.3	-221.807	10.6248	25.1184	34.007	0	0	0.0338858	212.372	-628.964	250	230.44	0	65.0921	61.6354	175.089	1607208218018665	1
1502	0	0	502	1	470.364	217.202	253.162	0	0	-28.5577	-147.511	85.9175	246.827	8001.36	33832.6	-85.9175	12.7703	25.2381	33.3215	0	0	0.526374	195.286	-621.421	250	207.886	0	61.2203	54.5683	118.281	1607208218138730	1
1508	0	0	508	1	608.469	358.214	250.255	0	0	25.1172	-43.2843	164.878	399.428	8047.34	33927.7	-164.878	20.317	24.3318	33.924	0	0	0.0210026	171.879	-614.195	250	215.527	0	36.9667	33.3464	79.6964	1607208218258796	1
1509	0	0	509	1	600.319	327.268	273.051	0	0	27.6647	13.3044	35.4011	284.178	7945.14	33771.4	-35.4011	13.9991	26.1267	32.8484	0	0	0.429564	202.786	-627.238	250	212.471	0	55.2922	49.3874	106.457	1607208218278806	1
1510	0	0	510	1	582.946	265.786	317.16	0	0	110.843	62.0609	155.914	302.593	7961.62	33722.7	-155.914	15.2878	25.9362	34.2975	0	0	0.281527	203.915	-629.87	250	190.036	0	49.7369	44.4311	102.509	1607208218298817	1
1511	0	0	511	1	649.711	357.094	292.617	0	0	110.316	36.6927	122.042	353.053	8061.8	34047	-122.042	17.6019	23.7349	32.4793	0	0	0.0429417	216.61	-631.793	250	230.728	0	43.1763	38.1674	83.493	1607208218318828	1
1516	0	0	516	1	616.304	264.198	352.106	0	0	-5.63635	-7.8985	28.5284	313.306	8078.1	34191.3	-28.5284	15.5281	25.8279	34.4862	0	0	0.338418	186.222	-624.387	250	203.071	0	50.8852	45.3502	96.4728	1607208218418883	1
1519	0	0	519	1	647.192	372.674	274.518	0	0	66.3805	9.8378	160.409	332.32	7906.42	34073.9	-160.409	16.7569	25.7461	34.4952	0	0	0.269165	216.831	-632.274	250	224.134	0	45.124	41.0351	94.6878	1607208218478915	1
1520	0	0	520	1	575.846	247.766	328.08	0	0	368.379	274.577	-149.552	252.065	8003.06	34008.5	149.552	15.4202	23.7415	31.8973	0	0	0.374458	186.951	-612.251	250	191.004	0	43.3454	42.1844	107.22	1607208218498926	1
1521	0	0	521	1	671.355	361.154	310.2	0	0	70.455	-38.8487	120.529	394.525	8101.67	34022.9	-120.529	19.6457	23.7084	34.0861	0	0	0.12216	211.401	-630.51	250	237.125	0	39.1549	34.6127	76.7714	1607208218518937	1
1522	0	0	522	1	701.378	354.433	346.945	0	0	87.8739	14.3032	121.829	443.249	8084.25	33969.8	-121.829	22.0592	24.334	33.0513	0	0	0.304808	193.96	-623.632	250	221.617	0	35.3108	31.3115	68.5343	1607208218538948	1
1523	0	0	523	1	548.729	284.656	264.073	0	0	67.2415	27.5321	103.62	265.753	8104.88	33956.5	-103.62	13.1957	24.424	34.2538	0	0	0.0524843	202.096	-625.253	250	188.037	0	57.9735	51.0263	111.183	1607208218558959	1
1530	0	0	530	1	529.691	256.692	272.999	0	0	17.4293	-4.02616	232.943	257.337	7955.37	33888.4	-232.943	13.4513	25.7612	34.4079	0	0	0.220528	162.529	-610.557	250	193.76	0	51.4839	49.9853	148.946	1607208218699035	1
1531	0	0	531	1	505.821	295.876	209.945	0	0	89.7645	124.781	5.98398	251.653	8082.36	34058.6	-5.98398	12.5646	25.3354	33.0008	0	0	0.2055	223.976	-631.443	250	223.441	0	59.8583	54.6973	113.424	1607208218719046	1
1533	0	0	533	1	475.125	240.466	234.659	0	0	28.4439	-15.4257	194.007	260.472	7944.36	34099.1	-194.007	13.3689	24.456	33.0718	0	0	0.251954	215.092	-631.09	250	210.324	0	52.9954	49.3759	127.25	1607208218759068	1
1534	0	0	534	1	510.397	299.362	211.035	0	0	37.6195	-57.2204	-107.756	241.61	8034.84	33842	107.756	11.9466	25.6514	33.7887	0	0	0.243777	207.014	-628.807	250	234.068	0	56.1609	54.6267	126.249	1607208218779079	1
1541	0	0	541	1	564.072	250.792	313.28	0	0	30.0732	21.1383	73.4161	260.476	7942.73	33962.9	-73.4161	12.9097	25.3426	34.0294	0	0	0.241013	202.256	-626.697	250	166.512	0	60.0335	53.1873	115.509	1607208218919155	1
1544	0	0	544	1	566.203	265.749	300.454	0	0	66.8881	31.599	251.904	306.932	8005.57	33753.1	-251.904	16.0887	25.7785	33.7631	0	0	0.0761861	170.367	-614.67	250	211.362	0	42.5035	42.0951	133.454	1607208218979188	1
1550	0	0	550	1	649.171	260.622	388.549	0	0	136.474	37.9074	69.4435	415.197	8035.65	34145.5	-69.4435	20.4876	23.2249	31.6059	0	0	0.0406962	259.073	-646.348	250	234.547	0	37.5848	33.1455	72.7535	1607208219099253	1
1552	0	0	552	1	615.48	292.075	323.405	0	0	33.3644	15.4064	54.2648	379.289	8039.1	34068.3	-54.2648	18.7146	24.8579	32.9422	0	0	0.344998	175.626	-614.279	250	225.077	0	41.709	37.2085	80.5783	1607208219139275	1
1557	0	0	557	1	472.347	218.987	253.36	0	0	44.2001	44.9156	192.011	243.884	7828.94	34238.1	-192.011	12.5026	25.5365	33.5839	0	0	0.0824062	166.884	-611.655	250	213.622	0	57.6428	53.0793	135.781	1607208219239330	1
1562	0	0	562	1	505.047	247.495	257.552	0	0	160.33	-74.1543	-145.887	259.592	8111.45	33958.6	145.887	12.9891	24.2574	33.2838	0	0	0.292339	181.641	-617.529	250	188.711	0	49.0977	49.0023	128.908	1607208219339384	1
1570	0	0	570	1	526.292	249.368	276.923	0	0	142.621	1.75786	-8.40461	368.252	8029.5	34082	8.40461	17.9797	25.0393	33.121	0	0	0.100931	192.56	-622.276	250	230.859	0	41.8661	38.8162	80.2182	1607208219499471	1
1586	0	0	586	1	703.348	388.53	314.818	0	0	113.445	21.678	75.6327	345.192	7759.69	34261.4	-75.6327	17.0003	23.6282	31.8768	0	0	0.317547	228.579	-631.435	250	227.206	0	45.2633	39.6992	86.7243	1607208219819646	1
1619	0	0	619	1	567.169	309.769	257.4	0	0	290.722	-20.0618	95.3478	264.448	7981.06	33804.8	-95.3478	13.7556	22.5452	32.3002	0	0	0.324027	189.151	-614.276	250	234.532	0	56.3699	47.8973	107.231	1607208220560049	1
1623	0	0	623	1	518.23	218.099	300.131	0	0	173.795	45.2987	-189.32	246.995	8297.31	34138.1	189.32	12.5903	23.4315	30.7616	0	0	0.312865	206.59	-622.424	250	200.975	0	47.0425	47.8034	151.722	1607208220640092	1
1636	0	0	636	1	389.439	193.311	196.128	0	0	139.165	41.5155	118.961	257.172	8032.96	33942.5	-118.961	12.8397	24.5798	32.1253	0	0	0.0481143	158.313	-604.826	250	217.205	0	58.4187	51.8838	113.091	1607208220900234	1
1639	0	0	639	1	445.034	237.229	207.804	0	0	148.803	75.3225	-0.701553	202.393	7724.34	34207.7	0.701553	9.99474	24.8583	33.4526	0	0	0.305964	221.014	-635.823	250	222.072	0	74.33	67.712	140.826	1607208220960267	1
1642	0	0	642	1	479.872	262.148	217.724	0	0	-21.5234	23.5621	193.714	331.026	7894.66	33960.5	-193.714	17.2071	23.9281	32.5123	0	0	0.229125	217.742	-621.861	250	218.601	0	41.6911	38.4806	99.0233	1607208221020299	1
1645	0	0	645	1	558.732	266.791	291.942	0	0	36.4555	9.95796	148.954	300.876	7936.34	34073.8	-148.954	15.1711	23.3034	32.8358	0	0	0.213574	176.836	-613.409	250	209.805	0	48.3407	43.6206	99.1841	1607208221080332	1
1646	0	0	646	1	456.855	253.407	203.448	0	0	155.878	-41.8049	262.702	260.835	7816.92	34025.9	-262.702	13.8541	24.5908	33.102	0	0	0.516907	179.552	-612.115	250	184.791	0	47.6982	47.8931	160.444	1607208221100343	1
1650	0	0	650	1	515.174	207.787	307.387	0	0	93.0363	3.50905	-15.7211	278.915	8079.08	34080.2	15.7211	13.5914	23.4858	31.5485	0	0	0.0926195	237.774	-632.427	250	243.053	0	53.2886	49.2913	100.44	1607208221180387	1
1659	0	0	659	1	458.779	216.072	242.707	0	0	-13.0229	-29.795	131.628	214.267	7985.82	34013.9	-131.628	10.8708	24.9247	33.2482	0	0	0.0894565	205.715	-625.686	250	219.387	0	69.3223	61.4273	135.398	1607208221360485	1
1675	0	0	675	1	448.711	189.358	259.353	0	0	53.6556	20.0532	21.1241	239.154	7819.48	34063.7	-21.1241	11.7222	22.8853	32.5286	0	0	0.187235	191.438	-614.643	250	186.543	0	63.1531	56.7012	120.194	1607208221680659	1
1681	0	0	681	1	518.274	266.136	252.137	0	0	39.9366	27.1283	199.598	294.464	7833.2	33857.3	-199.598	15.1274	23.5333	31.7799	0	0	0.234607	186.601	-615.453	250	218.234	0	46.0573	42.9373	113.546	1607208221800724	1
1682	0	0	682	1	581.404	300.173	281.231	0	0	106.224	-42.5894	145.96	317.739	8065.9	33927	-145.96	15.9364	23.111	32.3421	0	0	0.335716	219.813	-625.875	250	239.497	0	46.2434	41.1534	94.4752	1607208221820735	1
1684	0	0	684	1	514.321	275.942	238.379	0	0	96.8153	-54.8897	39.3569	313.126	7975.65	33939.3	-39.3569	15.3152	23.5438	30.532	0	0	0.128446	196.62	-616.546	250	196.057	0	48.8776	43.679	95.0233	1607208221860757	1
1694	0	0	694	1	523.531	249.285	274.246	0	0	61.9492	-6.10346	222.448	238.551	7910.85	33890.5	-222.448	12.3331	23.7748	32.7165	0	0	0.0645343	192.034	-616.224	250	217.658	0	54.5104	52.4806	152.159	1607208222060866	1
1696	0	0	696	1	588.019	344.554	243.465	0	0	-43.3151	102.544	289.075	298.522	7816.8	34080.8	-289.075	16.4598	22.2629	32.6933	0	0	0.441802	232.14	-632.635	250	249.7	0	38.4864	40.8773	145.666	1607208222100888	1
1698	0	0	698	1	494.106	252.003	242.103	0	0	143.371	101.023	270.974	264.712	8028.75	33883	-270.974	14.138	22.9011	31.8569	0	0	0.0504105	216.361	-625.162	250	235.542	0	44.874	46.4745	156.913	1607208222140910	1
1711	0	0	711	1	513.592	252.315	261.277	0	0	14.422	-27.3558	-151.091	231.41	8257.36	34111.1	151.091	11.6063	23.4146	31.9258	0	0	0.210932	210.636	-623.71	250	204.553	0	53.374	53.5262	141.265	1607208222401051	1
1752	0	0	752	1	523.323	239.829	283.494	0	0	53.6785	-0.627442	127.211	277.197	7719.8	34084.4	-127.211	13.845	23.4152	32.8485	0	0	0.187165	204.471	-624.268	250	236.056	0	53.6893	47.8469	105.648	1607208223221498	1
1753	0	0	753	1	531.426	252.413	279.013	0	0	73.848	67.1951	-6.97096	288.04	8197.93	34215.8	6.97096	14.1733	23.9153	31.8157	0	0	0.184201	235.532	-634.725	250	228.996	0	51.8632	47.6139	97.9751	1607208223241509	1
1757	0	0	757	1	663.881	356.938	306.943	0	0	47.6743	30.9131	211.179	309.616	7825.47	34252.1	-211.179	15.9655	22.8316	32.8108	0	0	0.244115	199.944	-619.157	250	230.131	0	43.0862	40.5	113.041	1607208223321553	1
1764	0	0	764	1	536.448	276.571	259.877	0	0	83.5676	-31.7334	4.08472	287.678	7789.57	34115.5	-4.08472	14.0141	23.5961	32.7428	0	0	0.32591	202.755	-622.101	250	233.945	0	53.3547	48.0664	101.239	1607208223461629	1
1770	0	0	770	1	577.105	288.305	288.801	0	0	28.0463	72.0342	116.668	276.477	7745.43	34111.3	-116.668	13.9374	23.2765	33.4641	0	0	0.386386	217.264	-633.137	250	224.825	0	54.0391	47.6008	104.406	1607208223581694	1
1772	0	0	772	1	656.142	327.029	329.113	0	0	257.284	1.1595	212.696	337.959	7815.18	34082.6	-212.696	17.9611	22.217	31.8846	0	0	0.227673	209.259	-621.091	250	231.117	0	38.5783	36.1837	101.734	1607208223621716	1
1773	0	0	773	1	549.149	205.752	343.397	0	0	100.355	-36.4625	26.2774	314.019	7872.45	34120.2	-26.2774	15.3176	23.0358	31.2774	0	0	0.109571	186.076	-614.199	250	205.046	0	48.9139	43.6219	93.8454	1607208223641727	1
1776	0	0	776	1	520.433	213.397	307.036	0	0	75.1673	-36.0135	-76.0441	279.997	7797.97	34020.1	76.0441	13.6955	24.1313	30.8942	0	0	0.129194	207.836	-625.587	250	199.254	0	49.1809	47.3328	101.187	1607208223701760	1
1778	0	0	778	1	474.376	224.053	250.323	0	0	45.5527	54.0445	-66.0018	217.133	7827.59	34129.3	66.0018	10.7224	23.9675	32.5841	0	0	0.260385	185.157	-611.197	250	198.211	0	64.0341	60.7557	126.207	1607208223741781	1
1785	0	0	785	1	502.998	252.15	250.848	0	0	-25.6392	-7.71887	24.917	283.055	7699.46	34091.4	-24.917	14.1132	24.1498	33.1524	0	0	0.0724394	216.591	-630.811	250	221.558	0	54.3287	48.4405	103.405	1607208223881858	1
1789	0	0	789	1	488.512	209.839	278.673	0	0	6.48641	13.22	156.361	303.585	7766.99	34170.2	-156.361	15.4427	23.5445	31.8663	0	0	0.123418	230.763	-632.362	250	226.844	0	47.8237	42.7417	98.3018	1607208223961901	1
1791	0	0	791	1	530.345	268.778	261.567	0	0	20.585	52.4759	-81.3924	290.902	7852.56	34130.9	81.3924	14.451	23.9177	31.9666	0	0	0.190694	197.638	-619.044	250	219.308	0	47.176	45.0631	96.2379	1607208224001923	1
1793	0	0	793	1	644.808	263.705	381.103	0	0	-15.5759	-8.8992	-23.4025	389.308	7789.06	34192.3	23.4025	19.3033	24.5918	32.3581	0	0	0.296531	232.056	-636.991	250	253.24	0	38.9947	35.7008	73.5898	1607208224041945	1
1794	0	0	794	1	502.271	266.84	235.431	0	0	59.4322	49.095	208.911	262.354	7913.37	34134.3	-208.911	13.518	23.3144	32.0518	0	0	0.149319	248.03	-634.638	250	200.508	0	50.561	47.6236	130.396	1607208224061956	1
1796	0	0	796	1	531.224	295.029	236.195	0	0	-32.1363	63.9319	-15.6286	244.004	7905.28	34119.4	15.6286	12.273	24.4989	32.9802	0	0	0.0660939	213.945	-628.956	250	197.709	0	60.2541	55.1718	113.027	1607208224101977	1
1799	0	0	799	1	595.701	253.409	342.292	0	0	-27.4688	-65.7469	211.118	263.944	7701.29	34049.8	-211.118	13.9076	21.996	33.2692	0	0	0.226446	197.69	-612.834	250	194.435	0	48.6763	45.5338	130.122	1607208224162010	1
1804	0	0	804	1	466.625	205.29	261.336	0	0	38.333	53.2934	37.722	267.64	7735.15	34130.1	-37.722	13.2279	24.0842	31.4049	0	0	0.353148	216.81	-627.814	250	235.167	0	56.8153	50.5484	109.188	1607208224262065	1
1814	0	0	814	1	523.992	287.387	236.605	0	0	78.6964	40.3498	45.8795	273.242	7894.1	34143	-45.8796	13.4279	23.1457	32.6401	0	0	0.369201	194.529	-618.221	250	217.271	0	56.254	49.6595	108.03	1607208224462174	1
1816	0	0	816	1	492.669	239.575	253.094	0	0	44.2998	105.983	233.354	223.026	7729.18	34077.4	-233.354	11.7273	23.8185	33.3827	0	0	0.183813	190.49	-617.392	250	211.037	0	56.7974	55.4331	164.508	1607208224502195	1
1817	0	0	817	1	587.535	279.824	307.711	0	0	64.3756	95.9279	151.276	339.618	7908.42	34187.1	-151.276	17.2725	22.4556	30.5635	0	0	0.262386	195.8	-618.182	250	226.098	0	42.0398	37.9647	85.9557	1607208224522206	1
1822	0	0	822	1	450.855	212.03	238.825	0	0	65.1902	21.2878	-204.168	217.853	8206.59	34062.4	204.168	11.0551	23.857	31.9585	0	0	0.167123	218.585	-628.816	250	209.663	0	53.4095	54.5152	183.975	1607208224622261	1
1828	0	0	828	1	518.305	241.14	277.165	0	0	110.529	78.1992	93.5128	337.18	7961.93	34105.2	-93.5128	16.8059	22.0322	32.6255	0	0	0.29913	211.053	-624.579	250	207.168	0	44.8506	39.5474	86.166	1607208224742326	1
1830	0	0	830	1	449.182	244.778	204.404	0	0	-28.6713	12.204	184.208	215.79	7802.15	34270.8	-184.208	11.198	25.4802	32.305	0	0	0.222868	164.524	-608.031	250	168.036	0	64.8692	59.2636	145.524	1607208224782348	1
1834	0	0	834	1	616.182	309.476	306.706	0	0	100.347	4.32099	118.598	284.984	7972.11	34079.4	-118.598	14.1594	22.8758	31.8154	0	0	0.276845	209.01	-625.49	250	229.034	0	52.4057	46.6213	101.244	1607208224862392	1
1843	0	0	843	1	467.902	208.048	259.854	0	0	155.963	30.7851	-24.4734	243.987	8215.48	34152.6	24.4734	11.9682	22.5805	30.9108	0	0	0.22411	228.078	-627.544	250	226.61	0	58.868	54.6777	110.924	1607208225042490	1
1905	0	0	905	1	716.034	377.026	339.008	0	0	19.7879	75.6122	284.032	423.163	7853.35	34207.4	-284.032	22.793	22.6796	31.4174	0	0	0.469217	201.966	-620.45	250	246.049	0	28.9406	30.1897	104.21	1607208226383220	1
1916	0	0	916	1	516.4	229.179	287.221	0	0	180.233	14.1498	-123.837	249.242	8091.55	34069.6	123.837	12.4316	23.4105	30.207	0	0	0.0577604	190.9	-610.38	250	207.182	0	50.3607	50.0422	120.834	1607208226603340	1
1940	0	0	940	1	628.588	328.302	300.286	0	0	-1.9909	6.82012	95.0187	316.692	7675.81	34076.9	-95.0187	15.8703	23.0199	31.6921	0	0	0.4162	213.604	-625.931	250	211.163	0	48.0414	42.0433	91.3392	1607208227083601	1
1953	0	0	953	1	489.115	220.269	268.846	0	0	-2.94967	44.0469	-75.8774	272.685	7776.43	34139.3	75.8774	13.5904	23.2236	31.8176	0	0	0.265931	191.486	-614.082	250	202.869	0	50.5103	47.5951	100.326	1607208227343743	1
1954	0	0	954	1	663.135	371.138	291.997	0	0	-15.1762	22.5157	90.6035	348.476	7689	34160.9	-90.6035	17.5351	23.8536	32.1418	0	0	0.467355	216.923	-624.209	250	210.423	0	44.3372	38.6946	84.2921	1607208227363754	1
1974	0	0	974	1	553.829	255.988	297.841	0	0	68.2233	22.9634	92.0934	295.243	7904.58	34260.1	-92.0934	14.6134	23.4155	32.2924	0	0	0.38417	201.364	-620.771	250	198.808	0	51.9131	45.5612	99.7413	1607208227763972	1
1982	0	0	982	1	640.331	358.761	281.571	0	0	43.502	32.9412	111.635	312.618	7829.64	34250.1	-111.635	15.6074	23.4153	31.1411	0	0	0.207652	232.234	-629.256	250	235.551	0	48.2687	42.4486	92.4331	1607208227924059	1
1984	0	0	984	1	673.194	311.419	361.775	0	0	-1.64196	-8.12752	53.9774	382.07	7775.12	34091.9	-53.9774	18.9778	22.2561	31.012	0	0	0.311918	189.179	-614.244	250	215.905	0	40.3062	35.3561	77.2639	1607208227964081	1
1986	0	0	986	1	512.749	234.526	278.223	0	0	54.3899	-21.0384	22.0661	257.178	7719.09	34304.1	-22.0661	12.5763	22.869	32.4581	0	0	0.241728	165.756	-604.424	250	219.564	0	59.1064	53.0209	113.111	1607208228004102	1
1991	0	0	991	1	533.313	247.666	285.648	0	0	133.967	-11.5249	-166.034	255.901	8038.15	34194.9	166.034	12.8116	22.5072	30.4518	0	0	0.102072	210.054	-618.235	250	206.633	0	46.9006	47.5634	135.636	1607208228104157	1
1993	0	0	993	1	608.116	245.095	363.021	0	0	4.14014	43.0824	-4.5692	281.159	7769.34	34140.3	4.5692	13.9367	23.8925	29.9788	0	0	0.137536	199.782	-618.754	250	210.647	0	52.4718	47.4083	99.2812	1607208228144179	1
1996	0	0	996	1	512.839	205.781	307.058	0	0	87.372	12.0232	-75.754	241.873	7985.09	34071.7	75.754	11.8472	22.9391	31.6782	0	0	0.207028	220.35	-624.364	250	214.593	0	56.6159	54.7392	113.972	1607208228204211	1
1999	0	0	999	1	549.364	277.985	271.379	0	0	30.5437	7.01747	71.4306	325.954	8041.92	34076.7	-71.4306	16.1297	22.0099	32.2062	0	0	0.0857004	161.254	-603.377	250	197.283	0	46.6765	41.2653	90.0446	1607208228264244	1
2000	0	0	0	1	649.132	300.068	349.064	0	0	66.8532	-2.13183	-84.1894	551.498	8105.27	34085.9	84.1894	28.7818	17.7624	17.9992	0	0	0.249866	208.146	-592.245	250	304.836	0	25.2855	21.4817	42.5197	1607208231546031	2
2001	0	0	1	1	572.819	326.204	246.616	0	0	30.3998	15.3117	-91.8513	555.246	8141.72	34168.1	91.8513	28.9529	17.8871	18.1569	0	0	0.273806	193.625	-583.925	250	278.379	0	25.4117	21.3783	41.7687	1607208231586053	2
2002	0	0	2	1	572.819	326.204	246.616	0	0	30.3998	15.3117	-91.8513	555.246	8141.72	34168.1	91.8513	28.9529	17.8871	18.1569	0	0	0.273806	193.625	-583.925	250	278.379	0	25.4117	21.3783	41.7687	1607208231586053	2
2003	0	0	3	1	904.623	487.714	416.91	0	0	1.74741	26.5174	-105.581	868.649	8170.37	34156.9	105.581	45.1854	17.2378	18.7098	0	0	0.525281	231.518	-607.377	170.966	432.701	0	17.4735	14.4555	28.0202	1607208231606064	2
2004	0	0	4	1	827.309	424.73	402.579	0	0	14.3345	35.3561	-97.3875	743.525	8157.79	34148	97.3875	38.7891	19.4964	19.2008	0	0	0.50637	275.917	-628.3	210.091	372.746	0	20.3397	16.9486	32.7449	1607208231626075	2
2005	0	0	5	1	758.893	428.959	329.934	0	0	15.6683	101.712	-135.484	740.412	8156.45	34181.3	135.484	38.1984	17.2452	18.4054	0	0	0.487002	234	-607.348	229.67	359.492	0	20.0841	16.8358	31.2727	1607208231646086	2
2006	0	0	6	1	624.252	339.378	284.874	0	0	39.3975	50.0402	-163.618	744.194	8132.72	34133.3	163.618	37.4815	17.3848	17.4056	0	0	0.532007	225.987	-596.367	250	359.852	0	19.8744	16.9109	31.0185	1607208231666097	2
2007	0	0	7	1	801.675	399.631	402.044	0	0	9.27713	29.0356	-130.45	727.574	8162.84	34154.3	130.45	37.2727	18.4538	18.1568	0	0	0.467252	217.146	-603.175	213.067	320.054	0	20.7614	17.2981	32.2445	1607208231686107	2
2008	0	0	8	1	902.209	497.596	404.613	0	0	20.8105	30.1163	-131.017	1026.93	8151.31	34153.3	131.017	52.4853	18.3776	18.8085	0	0	0.480366	232.459	-613.386	175.957	508.515	0	15.5293	12.9559	24.5257	1607208231706118	2
2009	0	0	9	1	704.524	401.589	302.934	0	0	10.9055	38.5185	-79.05	653.467	8161.21	34144.9	79.05	34.4945	17.1105	18.1436	0	0	0.298037	237.783	-605.375	250	376.213	0	21.5324	18.0061	36.8834	1607208231726129	2
2010	0	0	10	1	735.258	374.967	360.291	0	0	2.04953	78.5439	-158.522	809.115	8170.07	34204.5	158.522	41.2646	17.0612	18.0915	0	0	0.307292	213.371	-595.818	240.138	419.037	0	18.629	15.6636	28.9092	1607208231746140	2
2011	0	0	11	1	752.426	424.876	327.549	0	0	-2.67063	41.7403	-143.508	681.807	8174.79	34141.6	143.508	34.8365	17.986	18.6348	0	0	0.438198	202.093	-593.479	237.802	336.067	0	21.9928	18.2819	33.8194	1607208231766151	2
2012	0	0	12	1	786.475	428.75	357.725	0	0	-10.1987	80.7707	-116.395	729.017	8182.32	34202.3	116.395	38.0398	17.4937	18.5826	0	0	0.69528	253.247	-610.497	217.818	370.431	0	20.3522	16.8772	32.0152	1607208231786162	2
2013	0	0	13	1	546.094	279.524	266.57	0	0	-6.99675	65.5973	60.3465	518.132	8179.12	34117.8	-60.3465	29.837	15.7773	17.3249	0	0	0.239821	217.191	-585.573	250	341.946	0	20.6104	21.1525	73.6963	1607208231806173	2
2014	0	0	14	1	660.547	312.058	348.488	0	0	-4.71549	32.0794	-120.117	652.251	8176.84	34151.3	120.117	33.7111	17.7591	18.1247	0	0	0.487718	261.77	-614.501	250	369.77	0	22.5742	18.6761	35.1412	1607208231826184	2
2015	0	0	15	1	737.17	406.263	330.907	0	0	15.8366	92.7693	-192.176	796.919	8156.28	34190.3	192.176	40.2784	16.0755	17.1738	0	0	0.634392	198.413	-585.165	229.555	410.111	0	18.1667	15.7625	28.8043	1607208231846195	2
2016	0	0	16	1	956.037	499.441	456.596	0	0	-10.003	48.8699	-115.068	1039.48	8182.12	34134.5	115.068	54.0329	18.0948	17.4442	0	0	0.421992	300.217	-632.002	154.582	507.884	0	15.0856	12.5049	23.8421	1607208231866206	2
2017	0	0	17	1	752.522	349.153	403.369	0	0	-19.5768	43.287	-95.7731	694.15	8191.7	34140.1	95.7731	36.5556	15.976	17.0489	0	0	0.710945	291.169	-624.987	220.491	443.202	0	20.3425	16.8153	32.9863	1607208231886216	2
2018	0	0	18	1	749.518	347.456	402.062	0	0	-2.9798	32.0482	-137.965	729.634	8175.1	34151.3	137.965	37.345	14.8355	17.2727	0	0	0.572844	233.865	-599.332	217.227	455.921	0	19.8549	16.369	30.9176	1607208231906227	2
2019	0	0	19	1	677.724	383.766	293.958	0	0	41.3735	92.4692	-153.756	637.269	8130.75	34190.6	153.756	32.4308	16.3497	17.4744	0	0	0.1787	261.788	-608.259	250	349.852	0	22.4939	19.0852	34.9309	1607208231926238	2
2020	0	0	20	1	573.461	305.096	268.365	0	0	40.4687	52.3152	-48.8439	386.39	8131.65	34131.1	48.8439	20.7042	18.1793	17.8602	0	0	0.247888	214.035	-588.104	250	271.046	0	33.024	28.5929	66.1999	1607208231946249	2
2021	0	0	21	1	602.924	304.767	298.157	0	0	41.2596	70.8464	-107.754	389.9	8130.86	34112.5	107.754	20.2175	18.1357	18.8367	0	0	0.244867	229.085	-591.32	250	229.822	0	35.5122	29.7152	55.813	1607208231966260	2
2022	0	0	22	1	665.45	384.522	280.928	0	0	71.5666	41.3136	-89.6611	711.042	8200.21	34142.1	89.6611	37.0407	16.2825	16.831	0	0	0.0338544	200.909	-579.657	250	352.049	0	19.8604	16.6576	33.0168	1607208231986271	2
2023	0	0	23	1	820.445	428.843	391.602	0	0	-14.1054	61.4661	-94.6804	823.482	8186.23	34121.9	94.6805	43.4169	16.3563	17.1768	0	0	0.644534	233.551	-597.743	192.322	381.362	0	17.6662	14.6459	28.6931	1607208232006282	2
2024	0	0	24	1	601.884	270.401	331.483	0	0	16.087	118.701	-76.4901	551.301	8156.03	34164.3	76.4901	29.4677	16.2423	16.6966	0	0	0.577146	200.67	-578.805	250	276.582	0	24.1038	20.3763	41.474	1607208232026293	2
2025	0	0	25	1	606.004	275.613	330.391	0	0	17.5038	20.1884	-165.343	720.377	8154.62	34163.2	165.343	36.2709	16.5524	17.4068	0	0	0.496536	184.552	-576.562	250	349.697	0	20.4078	17.2869	31.6731	1607208232046304	2
2026	0	0	26	1	585.337	216.512	368.825	0	0	18.9618	95.8394	-144.065	626.048	8153.16	34187.2	144.065	32.1131	16.2571	18.0369	0	0	0.330198	200.238	-579.731	250	326.822	0	22.9826	19.2842	35.566	1607208232066315	2
2029	0	0	29	1	449.254	226.731	222.523	0	0	66.9608	75.1938	-177.992	465.559	8204.82	34108.2	177.992	23.3846	15.9643	16.7148	0	0	0.246599	201.821	-576.543	250	279.709	0	29.1322	25.2083	44.7961	1607208232126347	2
2030	0	0	30	1	632.25	298.906	333.344	0	0	16.145	88.2081	-157.299	639.169	8155.98	34194.8	157.299	32.5797	16.5377	18.0898	0	0	0.176234	217.541	-590.54	250	394.446	0	22.6821	19.1285	34.9697	1607208232146358	2
2031	0	0	31	1	549.756	276.157	273.599	0	0	-11.9736	-31.7738	-126.248	427.839	8184.09	34215.2	126.248	22.0474	17.4246	17.7544	0	0	0.417116	172.584	-572.726	250	216.569	0	32.7339	27.1449	50.6384	1607208232166369	2
2032	0	0	32	1	509.979	294.236	215.744	0	0	10.6718	79.7785	18.3309	501.476	8161.45	34103.6	-18.3309	28.1688	15.9001	18.3212	0	0	0.365575	229.919	-589.117	250	316.67	0	22.7163	21.4927	67.2322	1607208232186380	2
2034	0	0	34	1	501.92	224.72	277.2	0	0	-2.33418	20.3259	-80.9884	437.669	8174.45	34163.1	80.9884	23.1158	15.5381	16.4311	0	0	0.100826	188.27	-571.12	250	299.389	0	29.6991	24.8368	50.3723	1607208232226402	2
2035	0	0	35	1	655.799	347.705	308.095	0	0	86.6487	71.558	-214.22	739.918	8185.13	34211.5	214.22	36.8913	15.8032	15.6077	0	0	0.531078	234.4	-592.024	250	369.1	0	18.6544	16.5446	30.9807	1607208232246413	2
2036	0	0	36	1	805.542	439.286	366.256	0	0	6.78729	95.878	-107.989	832.883	8165.33	34187.2	107.989	43.6124	17.5108	17.0312	0	0	0.570778	263.576	-613.634	202.662	443.985	0	17.8362	14.9396	28.3126	1607208232266423	2
2037	0	0	37	1	869.111	493.687	375.425	0	0	26.0392	20.4571	-104.372	808.561	8146.08	34162.9	104.372	41.8842	18.1402	19.2384	0	0	0.352997	232.434	-612.658	188.191	376.467	0	18.7535	15.6529	30.2274	1607208232286434	2
2038	0	0	38	1	793.826	384.738	409.088	0	0	-3.58705	80.8247	-162.844	844.019	8175.71	34202.2	162.844	43.0532	17.2045	15.3253	0	0	0.806388	249.372	-604.388	198.943	447.376	0	17.4347	14.8581	27.2979	1607208232306445	2
2039	0	0	39	1	930.4	480.904	449.495	0	0	1.53792	48.4112	-156.038	1054.68	8170.58	34135	156.038	53.5973	17.3444	17.3365	0	0	0.844021	182.448	-589.211	159.157	490.62	0	14.8783	12.4895	23.3285	1607208232326456	2
2040	0	0	40	1	842.078	418.187	423.891	0	0	15.9675	46.2832	-108.643	947.7	8156.15	34137.1	108.643	49.1515	16.3346	16.5817	0	0	0.602907	246.304	-608.757	181.683	479.881	0	15.8442	13.1598	25.3666	1607208232346467	2
2041	0	0	41	1	716.359	343.655	372.704	0	0	27.0739	37.6274	-154.415	734.025	8145.05	34145.8	154.415	37.1028	17.9865	17.1251	0	0	0.470985	236.58	-603.843	250	323.555	0	20.2615	17.1528	31.5183	1607208232366478	2
2042	0	0	42	1	851.932	420.154	431.777	0	0	83.2609	-7.74975	-121.808	879.485	8188.52	34191.1	121.808	44.8437	15.8172	16.4688	0	0	0.0521305	192.311	-583.373	175.77	427.275	0	16.9356	14.2066	27.0679	1607208232386489	2
2043	0	0	43	1	980.048	512.082	467.966	0	0	12.5276	7.15638	-193.399	1149.95	8159.59	34176.2	193.399	57.4718	17.685	17.4648	0	0	0.592516	270.906	-625.414	147.195	532.757	0	13.6604	11.8864	22.1168	1607208232406500	2
2044	0	0	44	1	838.441	457.015	381.426	0	0	-6.20573	31.9595	-170.376	948.985	8178.33	34151.4	170.376	47.9884	16.3133	16.6164	0	0	0.488095	222.661	-594.925	183.068	474.296	0	15.946	13.4939	24.999	1607208232426511	2
2045	0	0	45	1	716.973	320.557	396.415	0	0	94.2336	105.83	-166.798	793.04	8177.55	34177.2	166.798	40.1926	17.4733	17.2816	0	0	0.453169	291.18	-624.125	248.847	427.15	0	18.7516	16.0754	29.244	1607208232446522	2
2047	0	0	47	1	622.458	323.78	298.678	0	0	-7.60131	13.0115	-188.135	541.55	8179.72	34170.4	188.135	27.2232	18.276	17.0086	0	0	0.267082	254.081	-601.45	250	295.654	0	26.081	22.6735	40.7173	1607208232486543	2
2048	0	0	48	1	842.054	389.144	452.91	0	0	12.5023	63.5201	-163.874	811.152	8159.62	34119.9	163.874	41.1008	17.2747	17.3049	0	0	0.398862	224.692	-604.73	188.05	354.269	0	18.4383	15.6323	28.6442	1607208232506554	2
2049	0	0	49	1	996.726	493.044	503.682	0	0	48.0319	27.4977	-192.116	1064.49	8124.09	34155.9	192.116	53.026	17.7289	17.986	0	0	0.132963	239.966	-612.865	144.641	518.484	0	14.592	12.7036	23.622	1607208232526565	2
2050	0	0	50	1	803.345	430.134	373.211	0	0	-5.19282	38.3854	-118.236	854.638	8177.31	34145	118.236	44.2467	16.6618	16.3598	0	0	0.260075	209.933	-594.128	197.238	381.039	0	17.4238	14.4327	27.4093	1607208232546576	2
2051	0	0	51	1	641.699	297.284	344.415	0	0	9.07677	69.7405	-101.912	524.589	8163.04	34113.6	101.912	27.4279	16.7858	16.9199	0	0	0.185613	256.574	-602.39	250	308.336	0	26.3269	21.9008	41.594	1607208232566587	2
2052	0	0	52	1	639.49	284.059	355.431	0	0	-8.40793	76.2353	-70.3271	611.789	8180.53	34107.1	70.3271	32.7316	16.7989	17.8904	0	0	0.341401	242.381	-603.283	250	358.94	0	22.301	18.7974	39.3277	1607208232586598	2
2054	0	0	54	1	406.149	175.284	230.865	0	0	-30.9265	6.70486	-207.367	330.555	8203.05	34176.7	207.367	16.6537	15.8989	15.9203	0	0	0.345814	177.626	-566.508	250	302.324	0	38.4417	34.0076	61.0812	1607208232626620	2
2055	0	0	55	1	645.961	335.187	310.774	0	0	-8.07301	45.0067	-109.06	689.277	8180.19	34138.4	109.06	35.9192	16.4394	16.5019	0	0	0.472385	217.117	-589.506	250	352.356	0	20.7658	17.1659	32.7239	1607208232646631	2
2056	0	0	56	1	663.678	314.859	348.819	0	0	-18.0605	48.5928	-206.696	711.216	8190.18	34234.4	206.696	35.8486	16.988	16.0615	0	0	0.61078	246.544	-598.659	250	385.863	0	19.6764	17.2368	32.0934	1607208232666641	2
2057	0	0	57	1	679.621	307.47	372.151	0	0	37.6482	69.7533	-220.41	613.291	8134.47	34213.3	220.41	30.6365	16.3539	17.19	0	0	0.0344707	228.468	-592.536	250	347.678	0	22.2321	19.8112	36.9467	1607208232686652	2
2058	0	0	58	1	623.093	312.895	310.198	0	0	50.1184	86.8979	-146.535	480.355	8122	34196.1	146.535	24.4659	15.796	16.6281	0	0	0.314782	227.181	-580.449	250	273.026	0	28.503	24.0949	44.0058	1607208232706663	2
2060	0	0	60	1	509.177	203.611	305.566	0	0	12.3266	24.9513	-89.6922	427.884	8159.79	34158.4	89.6922	22.4177	15.2299	17.6748	0	0	0.272913	242.294	-598.282	250	338.147	0	30.7401	25.5283	51.1441	1607208232746685	2
2061	0	0	61	1	544.072	316.211	227.861	0	0	4.18152	53.7269	-84.7205	407.876	8167.94	34129.7	84.7205	21.5171	15.6986	17.6999	0	0	0.237532	250.616	-601.008	250	295.588	0	32.0706	26.5834	53.671	1607208232766696	2
2062	0	0	62	1	667.304	364.019	303.284	0	0	7.69858	94.5818	-135.994	629.703	8164.42	34188.5	135.994	32.4803	15.1014	14.8726	0	0	0.368739	192.981	-572.367	250	305.43	0	21.9019	18.3843	33.9978	1607208232786707	2
2063	0	0	63	1	395.49	199.061	196.429	0	0	57.2589	52.5333	-117.475	272.265	8214.52	34130.8	117.475	13.9846	15.9211	17.8185	0	0	0.183651	219.074	-585.758	250	241.201	0	48.0422	39.9208	74.7349	1607208232806718	2
2064	0	0	64	1	532.211	228.542	303.67	0	0	13.7232	0.421406	-176.665	480.945	8158.4	34183	176.665	24.121	15.025	15.8583	0	0	0.58643	201.802	-575.27	250	336.139	0	28.112	24.0454	43.2667	1607208232826729	2
2065	0	0	65	1	516.887	264.607	252.281	0	0	-26.9005	7.64483	-187.605	430.466	8199.02	34175.7	187.605	21.7466	16.4916	17.3523	0	0	0.327694	262.882	-606.607	250	296.153	0	31.6495	27.3071	48.7378	1607208232846739	2
2066	0	0	66	1	547.399	214.945	332.454	0	0	10.0013	82.2005	-253.153	417.642	8162.12	34200.8	253.153	20.9935	16.4137	16.4996	0	0	0.16853	247.114	-592.896	250	272.021	0	29.539	27.2735	51.6946	1607208232866750	2
2067	0	0	67	1	619.495	275.363	344.132	0	0	23.631	69.613	-96.1082	482.307	8148.49	34113.8	96.1082	25.234	17.2432	17.6332	0	0	0.214733	232.472	-588.821	250	266.194	0	28.475	23.8011	45.7404	1607208232886761	2
2068	0	0	68	1	778.926	390.333	388.593	0	0	-2.77278	95.218	-141.79	762.647	8174.89	34187.8	141.79	39.3274	15.7402	16.8369	0	0	0.666544	227.284	-594.742	205.842	369.837	0	19.0872	15.9594	29.6813	1607208232906772	2
2070	0	0	70	1	560.166	289.658	270.508	0	0	-11.1432	78.139	-48.598	495.852	8183.26	34204.9	48.598	26.8975	15.9002	14.8044	0	0	0.314902	251.073	-591.954	250	373.731	0	25.1283	21.7178	49.7369	1607208232946794	2
2071	0	0	71	1	642.093	343.812	298.282	0	0	-16.4563	-2.64271	-137.743	751.307	8188.58	34186	137.743	38.5142	15.4639	15.3652	0	0	0.553334	244.69	-596.191	250	454.152	0	19.139	16.0122	29.9155	1607208232966805	2
2072	0	0	72	1	704.8	331.04	373.759	0	0	32.7491	61.3496	-49.8389	731.254	8139.37	34122	49.8389	39.2297	16.2749	16.7513	0	0	0.270952	271.532	-610.494	246.92	408.538	0	18.3452	15.85	36.5567	1607208232986816	2
2074	0	0	74	1	462.302	249.436	212.866	0	0	-18.1422	13.1063	-218.21	495.461	8190.26	34170.3	218.21	24.8454	15.7663	15.4782	0	0	0.281712	212.891	-578.458	250	292.113	0	26.2364	23.4039	43.1487	1607208233026838	2
2075	0	0	75	1	580.347	292.366	287.981	0	0	10.7499	70.679	-193.488	550.706	8161.37	34112.7	193.488	27.7333	15.9232	16.0259	0	0	0.296538	242.805	-592.41	250	308.793	0	24.6431	21.4647	38.6471	1607208233046848	2
2076	0	0	76	1	669.949	315.07	354.878	0	0	69.2929	46.6084	-157.458	651.804	8202.49	34136.8	157.458	32.8021	17.0477	18.5629	0	0	0.26241	272.45	-621.959	250	356.587	0	22.5819	19.0525	34.9235	1607208233066859	2
2077	0	0	77	1	445.423	237.868	207.555	0	0	79.0189	118.414	-129.453	335.068	8192.76	34164.6	129.453	17.2898	17.7149	16.6463	0	0	0.220445	237.981	-587.777	250	293	0	40.1401	33.9143	61.2158	1607208233086870	2
2078	0	0	78	1	643.404	285.64	357.764	0	0	19.2579	12.3597	-190.256	697.028	8152.86	34171	190.256	34.8278	17.9204	17.6811	0	0	0.370755	238.241	-607.722	250	368.68	0	20.9766	18.2549	33.1567	1607208233106881	2
2079	0	0	79	1	1128.7	559.958	568.738	0	0	2.9171	39.3123	-110.033	1339.75	8169.2	34144.1	110.033	69.5627	14.6128	14.9684	0	0	0.893592	260.89	-616.254	104.629	777.285	0	11.6648	9.66367	18.9076	1607208233126892	2
2080	0	0	80	1	765.199	419.829	345.37	0	0	-10.1303	50.6194	-99.2194	813.186	8182.25	34132.8	99.2194	42.6642	16.6606	16.548	0	0	0.385078	268.981	-612.605	215.195	438.121	0	17.9452	14.8708	28.7895	1607208233146903	2
2081	0	0	81	1	461.924	184.194	277.73	0	0	24.891	76.0026	-99.2661	447.832	8147.23	34107.4	99.2661	23.4054	15.6868	17.1035	0	0	0.279454	188.924	-570.443	250	255.357	0	29.7235	24.8065	47.6479	1607208233166914	2
2082	0	0	82	1	722.423	351.059	371.364	0	0	29.7578	42.4373	-88.2831	601.299	8142.36	34140.9	88.2831	31.4762	16.1717	17.6432	0	0	0.311514	275.255	-613.954	240.556	382.969	0	22.9784	19.1874	38.3869	1607208233186925	2
2083	0	0	83	1	847.963	425.393	422.569	0	0	38.6058	56.6026	-163.704	863.045	8133.51	34126.8	163.704	43.5089	15.8186	15.5764	0	0	0.38057	224.014	-593.812	173.824	419.739	0	16.942	14.4372	26.7166	1607208233206936	2
2084	0	0	84	1	717.518	378.94	338.578	0	0	-6.55033	26.9756	-160.832	599.747	8178.67	34156.4	160.832	30.4132	16.5037	16.4652	0	0	0.264696	252.384	-597.227	239.124	344.43	0	23.7157	19.9856	36.4037	1607208233226947	2
2085	0	0	85	1	769.886	381.462	388.424	0	0	10.7385	0.143482	-158.597	726.128	8161.38	34183.2	158.597	36.6552	15.6825	15.6209	0	0	0.232272	220.821	-587.42	204.248	353.297	0	19.8062	16.7531	30.8644	1607208233246957	2
2086	0	0	86	1	650.671	329.638	321.033	0	0	92.3209	35.2104	-124.152	698.231	8179.46	34148.2	124.152	35.6246	16.3598	15.6526	0	0	0.293964	197.634	-578.803	250	323.261	0	20.5952	17.2078	32.2427	1607208233266968	2
2087	0	0	87	1	628.287	322.88	305.408	0	0	18.4189	41.3551	-148.323	681.525	8153.7	34142	148.323	34.5979	15.6394	16.4203	0	0	0.361347	197.857	-580.83	250	312.98	0	21.0339	17.585	32.6297	1607208233286979	2
2088	0	0	88	1	592.369	285.966	306.403	0	0	13.9799	55.0709	-211.664	558.789	8158.14	34128.3	211.664	27.9715	15.5879	15.8552	0	0	0.489293	235.258	-588.207	250	312.565	0	23.832	21.0443	38.7031	1607208233306990	2
2089	0	0	89	1	610.511	275.284	335.227	0	0	25.6431	54.1854	-91.4927	623.729	8146.48	34129.2	91.4927	32.6466	14.393	14.9456	0	0	0.429368	198.859	-575.533	250	342.673	0	21.3928	17.8582	35.2271	1607208233327001	2
2090	0	0	90	1	585.337	265.849	319.489	0	0	-42.1548	37.0409	-162.831	476.51	8114.62	34146.3	162.831	24.4205	15.5316	16.8898	0	0	0.488206	285.854	-614.324	250	328.17	0	28.732	24.0102	43.746	1607208233347012	2
2091	0	0	91	1	419.327	248.496	170.831	0	0	41.1623	16.8253	-136.454	358.592	8230.62	34166.6	136.454	18.2062	15.4925	15.9427	0	0	0.205423	240.834	-576.259	250	225.755	0	36.8438	31.0389	56.7438	1607208233367023	2
2092	0	0	92	1	559.636	263.557	296.079	0	0	-12.2097	73.4239	-194.91	474.742	8184.33	34209.6	194.91	24.0349	14.7893	16.2767	0	0	0.281182	224.752	-587.535	250	308.474	0	27.9706	24.0558	43.5284	1607208233387034	2
2093	0	0	93	1	692.845	328.517	364.328	0	0	-27.113	34.9298	-68.8147	691.941	8199.23	34148.5	68.8147	37.0802	16.2464	16.3513	0	0	0.693328	221.494	-592.75	250	377.072	0	19.7125	16.6017	35.1369	1607208233407045	2
2095	0	0	95	1	673.47	324.333	349.137	0	0	-1.26556	39.6996	-105.071	703.883	8173.39	34143.7	105.071	36.6873	16.7192	16.5833	0	0	0.375033	299.698	-620.513	250	429.152	0	20.444	16.9274	32.4078	1607208233447066	2
2096	0	0	96	1	704.112	387.11	317.002	0	0	-8.04031	61.3573	-127.72	637.098	8180.16	34122	127.72	32.9261	15.9835	16.9726	0	0	0.331415	251.468	-604.914	246.892	344.709	0	22.3765	18.4965	34.6248	1607208233467077	2
2097	0	0	97	1	838.672	417.258	421.413	0	0	-6.01275	30.1014	-139.447	950.136	8178.13	34153.3	139.447	48.6228	14.705	15.6002	0	0	0.591364	226.891	-597.331	172.829	494.838	0	15.6424	12.9775	24.6134	1607208233487088	2
2098	0	0	98	1	575.302	239.245	336.057	0	0	-22.3884	12.5137	-169.677	568.328	8194.51	34170.9	169.677	28.8231	15.831	14.1088	0	0	0.312451	249.656	-593.586	250	327.193	0	23.842	20.4506	36.9705	1607208233507099	2
2099	0	0	99	1	591.925	271.51	320.416	0	0	2.99191	33.9147	-146.106	614.789	8169.13	34149.5	146.106	31.3114	16.0787	16.3774	0	0	0.470881	204.208	-581.367	250	319.558	0	23.1481	19.3047	35.6285	1607208233527110	2
2100	0	0	100	1	720.689	389.917	330.773	0	0	-2.05633	16.9841	-147.107	868.484	8174.18	34166.4	147.107	44.204	14.5135	15.1739	0	0	0.481978	241.634	-594.319	220.158	470.295	0	16.7774	14.0137	26.31	1607208233547121	2
2101	0	0	101	1	464.51	198.53	265.98	0	0	76.7874	52.7943	-261.376	379.012	8194.99	34230.3	261.376	18.8468	14.934	15.6134	0	0	0.101838	215.569	-572.629	250	224.655	0	31.2691	28.9676	55.6364	1607208233567132	2
2102	0	0	102	1	590.185	300.861	289.324	0	0	31.4782	60.079	-151.906	479.231	8140.64	34223	151.906	24.2991	13.8959	15.0697	0	0	0.109556	251.071	-583.621	250	299.303	0	27.6279	23.1327	42.719	1607208233587143	2
2103	0	0	103	1	514.923	242.884	272.039	0	0	12.1062	32.6786	-136.975	507.092	8160.01	34150.7	136.975	25.8856	15.2351	15.888	0	0	0.102141	233.814	-584.211	250	276.459	0	26.993	22.4356	41.5719	1607208233607154	2
2104	0	0	104	1	462.67	186.199	276.472	0	0	15.3121	98.7558	-218.42	443.281	8156.81	34184.3	218.42	22.353	15.3563	15.5212	0	0	0.438745	205.781	-572.107	250	250.912	0	28.6845	25.6661	46.9912	1607208233627164	2
2107	0	0	107	1	577.098	245.619	331.479	0	0	33.5487	75.5423	-189.695	664.347	8138.57	34107.8	189.695	33.3861	14.5787	14.9379	0	0	0.393669	187.792	-570.478	250	330.597	0	20.4007	17.7964	32.3508	1607208233687197	2
2108	0	0	108	1	882.489	423.948	458.542	0	0	40.3645	35.389	-107.334	884.305	8131.76	34148	107.334	45.6832	17.2004	16.545	0	0	0.494107	228.478	-604.332	170.734	398.987	0	16.8902	14.1517	27.1339	1607208233707208	2
2109	0	0	109	1	635.918	317.184	318.734	0	0	-10.507	36.3439	-133.856	642.962	8182.63	34147	133.856	33.0488	15.4759	15.4006	0	0	0.470825	206.364	-580.128	250	302.425	0	21.8431	18.1283	33.8147	1607208233727219	2
2112	0	0	112	1	533.236	270.232	263.004	0	0	31.0238	124.413	-101.493	476.267	8141.1	34158.6	101.493	25.0801	14.0466	15.4106	0	0	0.0645139	235.589	-581.019	250	283.149	0	26.9603	22.5291	43.3647	1607208233787252	2
2114	0	0	114	1	461.961	218.317	243.644	0	0	62.874	15.4946	-266.6	340.807	8208.91	34167.9	266.6	16.8924	16.918	15.7924	0	0	0.077845	226.141	-587	250	275.58	0	34.4116	32.848	63.4142	1607208233827273	2
2115	0	0	115	1	619.832	278.919	340.913	0	0	23.5853	93.5185	-168.744	640.952	8148.53	34189.5	168.744	32.5421	14.4967	15.8102	0	0	0.291752	201.382	-573.313	250	359.565	0	21.5543	18.3627	33.4684	1607208233847284	2
2116	0	0	116	1	567.181	356.615	210.566	0	0	65.6918	57.6502	-41.6127	489.408	8206.09	34125.7	41.6127	26.2991	14.8054	15.5668	0	0	0.219922	197.627	-573.414	250	292.465	0	24.8012	21.6297	52.3102	1607208233867295	2
2117	0	0	117	1	474.186	179.378	294.808	0	0	6.25329	21.2216	-172.09	421.693	8165.87	34162.2	172.09	21.2343	14.8689	15.0827	0	0	0.148863	209.618	-571.206	250	274.758	0	31.2954	26.6189	47.7719	1607208233887306	2
2118	0	0	118	1	554.118	264.612	289.506	0	0	-4.83793	13.8019	-149.731	437.569	8176.96	34169.6	149.731	22.2561	16.4428	15.8616	0	0	0.098415	265.424	-604.807	250	333.039	0	31.2529	26.3044	47.581	1607208233907317	2
2119	0	0	119	1	616.262	314.856	301.406	0	0	60.9342	58.8992	-86.99	514.712	8210.85	34124.5	86.99	26.9188	15.6164	15.3557	0	0	0.123189	236.967	-585.627	250	323.91	0	25.5979	21.5728	42.4351	1607208233927328	2
2120	0	0	120	1	642.712	287.975	354.737	0	0	20.9283	56.1065	-205.91	643.257	8151.19	34127.3	205.91	32.1913	14.061	14.2422	0	0	0.32945	209.829	-573.227	250	306.833	0	20.4945	18.0097	33.2563	1607208233947339	2
2121	0	0	121	1	597.876	298.096	299.779	0	0	-1.27645	102.838	-135.566	499.315	8173.4	34180.2	135.566	25.8553	16.6662	15.5116	0	0	0.408571	230.312	-589.446	250	341.623	0	27.4368	23.0874	42.0177	1607208233967350	2
2122	0	0	122	1	622.487	284.604	337.882	0	0	17.6931	3.71367	-210.17	669.898	8154.43	34179.7	210.17	33.3462	15.0017	15.451	0	0	0.277085	270.709	-602.087	250	398.566	0	20.3235	17.9523	33.198	1607208233987361	2
2123	0	0	123	1	607.894	271.763	336.131	0	0	76.6497	106.424	-115.271	487.867	8195.13	34176.6	115.271	25.2899	14.4041	15.1052	0	0	0.2141	214.036	-572.556	250	272.916	0	26.8892	22.5921	42.3691	1607208234007372	2
2125	0	0	125	1	617.161	295.871	321.29	0	0	2.3765	52.9424	-111.521	570.719	8169.74	34130.4	111.521	29.6534	14.8581	15.0333	0	0	0.349112	228.223	-581.844	250	322.599	0	23.7174	19.6119	37.1805	1607208234047393	2
2126	0	0	126	1	408.288	186.243	222.045	0	0	19.6656	59.3549	-136.836	317.083	8152.45	34223.7	136.836	16.2137	15.2399	15.2579	0	0	0.152556	179.413	-556.311	250	188.945	0	40.8496	34.0334	62.458	1607208234067404	2
2127	0	0	127	1	521.984	249.889	272.095	0	0	52.8679	103.173	-138.05	603.301	8218.91	34179.9	138.05	30.9397	14.734	15.0949	0	0	0.376491	202.7	-574.512	250	300.637	0	22.5474	19.1106	35.285	1607208234087415	2
2128	0	0	128	1	645.937	320.074	325.863	0	0	25.1815	47.8031	-107.09	533.196	8146.94	34135.6	107.09	27.6392	15.0521	15.448	0	0	0.27994	220.17	-580.522	250	292.519	0	25.1982	20.9408	39.9833	1607208234107426	2
2129	0	0	129	1	611.194	285.841	325.352	0	0	22.5567	50.25	-230.179	570.944	8149.56	34133.1	230.179	28.4737	14.9381	16.6227	0	0	0.0701788	184.199	-571.764	250	295.692	0	23.0249	20.6185	38.5741	1607208234127437	2
2130	0	0	130	1	428.961	204.021	224.939	0	0	82.3673	82.3382	-196.004	297.059	8189.41	34101	196.004	14.878	14.0164	14.9295	0	0	0.329784	235.716	-575.052	250	264.459	0	41.4866	36.4555	64.0643	1607208234147448	2
2131	0	0	131	1	469.713	214.515	255.197	0	0	73.6245	22.4347	-212.833	383.285	8198.16	34160.9	212.833	18.9903	14.9032	16.5154	0	0	0.175666	253.084	-585.246	250	304.15	0	33.6561	29.7887	54.0247	1607208234167459	2
2132	0	0	132	1	433.996	173.082	260.915	0	0	24.7181	1.69252	-280.402	397.897	8147.4	34181.7	280.402	19.8127	14.2446	15.6292	0	0	0.356125	196.078	-569.535	250	275.99	0	28.9811	27.4876	53.2649	1607208234187470	2
2133	0	0	133	1	439.248	218.7	220.549	0	0	26.4277	62.7053	-175.547	429.329	8245.35	34120.7	175.547	21.623	13.6386	13.7435	0	0	0.268785	187.537	-557.995	250	240.627	0	29.4962	25.3784	45.3419	1607208234207481	2
2134	0	0	134	1	708.587	367.384	341.203	0	0	16.1792	28.4922	-101.816	674.254	8155.94	34154.9	101.816	35.0545	14.9786	15.2271	0	0	0.433131	261.031	-586.232	229.438	359.885	0	20.4824	17.0457	32.9534	1607208234227491	2
2135	0	0	135	1	547.861	209.392	338.469	0	0	62.4785	10.3461	-143.801	405.127	8109.64	34173	143.801	20.4492	15.983	15.1439	0	0	0.168822	297.271	-601.224	250	286.495	0	33.0256	28.0282	50.8351	1607208234247502	2
2136	0	0	136	1	482.799	234.245	248.554	0	0	75.7206	86.8878	-251.921	382.283	8196.06	34196.2	251.921	19.11	14.8831	14.6412	0	0	0.0890506	252.323	-582.768	250	298.776	0	30.7394	28.5985	54.2479	1607208234267513	2
2137	0	0	137	1	752.667	351.189	401.478	0	0	-32.3365	37.6957	-124.718	842.868	8104.8	34145.7	124.718	43.8055	14.3059	15.0683	0	0	0.749797	287.535	-605.891	202.997	431.076	0	17.0082	14.0081	26.819	1607208234287524	2
2138	0	0	138	1	1002.54	489.276	513.265	0	0	22.6776	17.2808	-150.892	1174.26	8149.44	34166.1	150.892	59.3811	15.8105	15.4488	0	0	0.567823	320.206	-644.505	131.228	651.573	0	13.2441	11.1883	21.1399	1607208234307535	2
2139	0	0	139	1	811.683	435.312	376.371	0	0	17.1183	22.0791	-129.693	989.912	8155	34161.3	129.693	50.6311	14.9022	14.2758	0	0	0.507599	229.696	-589.632	177.976	535.083	0	14.931	12.4934	23.7403	1607208234327546	2
2140	0	0	140	1	724.035	389.719	334.316	0	0	-2.72691	49.2296	-86.9777	715.225	8174.85	34134.2	86.9777	37.7208	16.1663	16.3795	0	0	0.574583	216.371	-581.522	233.234	349.987	0	19.6535	16.3434	32.4992	1607208234347557	2
2141	0	0	141	1	545.303	228.943	316.36	0	0	-3.91427	49.6999	-168.217	531.333	8176.03	34133.7	168.217	26.9258	15.5494	15.8658	0	0	0.279188	250.026	-597.522	250	303.691	0	25.8434	21.8274	39.5059	1607208234367568	2
2142	0	0	142	1	631.817	289.981	341.836	0	0	-5.8969	11.4697	-189.82	592.291	8178.02	34171.9	189.82	29.7476	15.3084	15.2309	0	0	0.300181	230.418	-585.362	250	309.737	0	23.0291	19.9185	36.1214	1607208234387579	2
2143	0	0	143	1	608.867	351.204	257.663	0	0	87.6135	110.496	-118.551	684	8184.17	34172.5	118.551	35.42	14.3738	15.221	0	0	0.281032	212.211	-577.217	250	413.397	0	20.1425	16.8773	31.8599	1607208234407589	2
2144	0	0	144	1	545.605	319.128	226.477	0	0	27.347	39.4551	-68.6355	426.025	8144.77	34143.9	68.6355	22.5685	15.0822	15.7643	0	0	0.20008	200.349	-571.647	250	258.441	0	29.458	24.9229	53.0857	1607208234427600	2
2145	0	0	145	1	638.929	229.17	409.758	0	0	59.8588	94.5465	-247.081	562.113	8211.92	34188.5	247.081	28.1544	14.2058	15.1269	0	0	0.0920785	196.655	-566.99	250	310.222	0	22.0311	20.3606	38.4516	1607208234447611	2
2146	0	0	146	1	487.798	264.962	222.836	0	0	60.6442	21.5675	-74.4215	443.393	8211.14	34161.8	74.4215	23.2986	14.3553	15.7111	0	0	0.230527	234.687	-584.301	250	284.279	0	28.2907	24.0051	50.2936	1607208234467622	2
2147	0	0	147	1	635.542	296.781	338.761	0	0	34.0484	33.9057	-137.14	671.472	8138.07	34149.5	137.14	34.1541	15.2518	15.0502	0	0	0.326791	219.711	-581.373	250	368.768	0	20.8853	17.5179	32.6916	1607208234487633	2
2148	0	0	148	1	651.79	310.146	341.644	0	0	-24.9544	31.325	-156.052	705.03	8197.07	34152.1	156.052	36.005	13.8885	14.127	0	0	0.666704	220.123	-576.826	250	360.672	0	19.5376	16.3701	30.3578	1607208234507644	2
2149	0	0	149	1	646.14	356.013	290.126	0	0	-1.93304	26.9186	-78.9121	732.67	8174.05	34156.5	78.9121	38.7536	14.2756	15.3851	0	0	0.490493	223.702	-585.315	250	423.936	0	18.5092	15.4635	31.8694	1607208234527655	2
2150	0	0	150	1	482.938	230.181	252.757	0	0	-4.82468	-17.7881	-89.3111	359.633	8176.94	34101.5	89.3111	18.9043	15.2001	15.7815	0	0	0.0893348	193.244	-565.68	250	246.914	0	35.4279	29.5761	57.7769	1607208234547666	2
2151	0	0	151	1	473.428	191.58	281.848	0	0	-11.706	55.0741	-242.373	308.16	8183.83	34228	242.373	15.4796	14.8128	13.9417	0	0	0.124777	237.463	-579.388	250	251.011	0	37.556	34.158	64.9286	1607208234567677	2
2152	0	0	152	1	503.732	186.168	317.564	0	0	-53.1966	-33.2102	-156.587	285.255	8125.66	34116.9	156.587	14.6731	15.1301	15.3495	0	0	0.250632	219.998	-569.995	250	218.163	0	44.797	37.5766	67.4084	1607208234587688	2
2154	0	0	154	1	620.183	330.977	289.206	0	0	47.4667	4.35053	-90.3494	607.111	8124.65	34179	90.3494	31.6118	14.2262	13.5602	0	0	0.210539	296.264	-586.816	250	338.208	0	21.6105	18.3119	35.8903	1607208234627709	2
2155	0	0	155	1	655.079	319.479	335.6	0	0	-1.20475	29.0593	-139.564	648.638	8173.32	34154.3	139.564	33.1518	15.4669	15.5156	0	0	0.368309	227.865	-591.548	250	367.767	0	21.7584	18.1146	33.6669	1607208234647720	2
2156	0	0	156	1	591.123	248.942	342.181	0	0	4.80099	74.6588	-60.4472	520.916	8167.32	34108.7	60.4472	27.9432	15.2335	15.2635	0	0	0.321236	207.986	-574.453	250	285.723	0	24.3703	20.7584	45.0184	1607208234667731	2
2157	0	0	157	1	704.086	362.407	341.679	0	0	-21.0612	34.0877	-138.847	872.695	8193.18	34149.3	138.847	44.8635	15.2912	14.5935	0	0	0.528722	207.557	-583.627	230.16	421.288	0	16.6708	13.8963	26.1148	1607208234687742	2
2158	0	0	158	1	727.833	456.994	270.839	0	0	-2.76782	74.191	-104.451	818.682	8174.89	34109.2	104.451	42.8806	16.2052	15.8681	0	0	0.637288	213.896	-590.323	228.722	406.65	0	17.6911	14.7344	28.0711	1607208234707753	2
2159	0	0	159	1	1043.71	510.449	533.265	0	0	8.34442	93.511	-163.641	1251.72	8163.78	34189.5	163.641	63.8289	14.3085	14.4478	0	0	1.02386	225.022	-590.634	116.639	648.386	0	12.1985	10.3637	19.5259	1607208234727764	2
2160	0	0	160	1	707.312	328.731	378.581	0	0	-12.9847	97.1452	-97.4117	683.014	8185.1	34185.9	97.4117	36.151	14.7541	14.3655	0	0	0.803557	205.714	-569.245	224.256	337.443	0	19.8297	16.5995	31.9492	1607208234747775	2
2161	0	0	161	1	392.743	172.46	220.283	0	0	86.1355	101.365	-226.626	265.509	8185.64	34181.7	226.626	13.3098	13.8587	14.7894	0	0	0.0413087	232.615	-568.642	250	255.274	0	44.347	39.991	72.7767	1607208234767786	2
2162	0	0	162	1	512.229	296.264	215.966	0	0	-28.8466	26.2676	-131.442	531.243	8200.97	34157.1	131.442	27.4558	13.7654	14.7061	0	0	0.362932	226.665	-572.641	250	332.228	0	25.0045	20.6835	38.7596	1607208234787797	2
2163	0	0	163	1	753.459	367.159	386.299	0	0	3.23737	102.869	-154.483	793.913	8168.88	34180.2	154.483	40.7396	14.2217	15.0052	0	0	0.499127	244.676	-596.719	201.93	474.679	0	17.8143	15.0118	27.8014	1607208234807807	2
2164	0	0	164	1	658.555	317.429	341.126	0	0	-4.85216	47.7845	-136.614	558.973	8176.97	34135.6	136.614	28.6874	15.2762	15.0709	0	0	0.33008	215.181	-578.63	250	315.696	0	24.5341	20.3817	37.7123	1607208234827818	2
2165	0	0	165	1	533.141	276.865	256.276	0	0	-38.715	10.06	-124.83	489.351	8210.83	34173.3	124.83	25.4351	13.9878	14.1034	0	0	0.225393	206.08	-566.963	250	290.249	0	26.6774	22.1891	41.4707	1607208234847829	2
2166	0	0	166	1	549.905	248.665	301.24	0	0	-0.440964	95.0198	-166.935	582.876	8072.9	34188	166.935	29.7566	12.9778	12.9038	0	0	0.549409	224.494	-565.142	250	313.193	0	22.2974	18.9349	34.5305	1607208234867840	2
2167	0	0	167	1	594.659	290.822	303.837	0	0	13.1276	30.0548	-153.829	658.084	8158.99	34153.3	153.829	33.3275	13.7064	13.9496	0	0	0.249657	257.151	-598.226	250	414.588	0	20.7108	17.3858	32.2125	1607208234887851	2
2170	0	0	170	1	584.293	310.65	273.643	0	0	81.8793	14.55	-116.139	509.325	8189.9	34168.8	116.139	26.0687	15.0392	15.1634	0	0	0.361462	226.463	-582.048	250	331.594	0	26.4445	22.1528	41.6449	1607208234947884	2
2172	0	0	172	1	458.782	253.761	205.022	0	0	60.6335	65.0383	-77.191	422.185	8111.49	34118.3	77.191	22.2243	14.5766	15.782	0	0	0.0466865	225.64	-581.994	250	281.129	0	29.7411	25.1077	51.6826	1607208234987905	2
2173	0	0	173	1	525.052	203.678	321.374	0	0	-2.00099	27.7874	-146.552	490.371	8174.12	34155.6	146.552	24.9841	14.1661	14.1675	0	0	0.405058	282.1	-595.276	250	366.281	0	26.9861	22.5346	41.3758	1607208235007916	2
2174	0	0	174	1	401.192	227.034	174.158	0	0	83.2336	109.956	-40.0241	319.604	8188.55	34173.1	40.0241	17.305	13.0009	15.1809	0	0	0.15641	197.446	-560.717	250	270.813	0	34.6133	30.3401	75.2551	1607208235027927	2
2175	0	0	175	1	358.474	181.996	176.478	0	0	189.968	165.511	14.244	199.994	8181.47	34217.2	-14.244	11.4347	13.4898	14.5631	0	0	0.226289	186.681	-548.099	250	187.119	0	48.1494	45.0558	141.32	1607208235047938	2
2186	0	0	186	1	496.091	289.158	206.933	0	0	107.004	151.624	-93.1015	392.511	8164.78	34131.4	93.1015	20.8356	14.2635	14.0611	0	0	0.137247	230.938	-567.944	250	262.94	0	31.4889	26.3528	50.5868	1607208235348102	2
2187	0	0	187	1	664.626	291.77	372.856	0	0	53.4378	60.6142	-264.114	612.587	8118.68	34222.4	264.114	30.5381	14.0781	14.2739	0	0	0.099017	264.415	-592.916	244.74	360.323	0	19.83	18.4416	35.8747	1607208235368113	2
2188	0	0	188	1	523.694	250.868	272.826	0	0	-21.4488	29.751	-120.982	476.814	8193.57	34153.6	120.982	24.7343	14.9876	15.7517	0	0	0.371607	227.869	-582.884	250	282.81	0	28.1212	23.2267	43.6505	1607208235388123	2
2189	0	0	189	1	547.759	271.313	276.446	0	0	-17.5441	95.808	-127.626	362.325	8090	34187.2	127.626	18.8836	13.8152	15.3759	0	0	0.0557556	225.219	-575.391	250	267.306	0	35.1835	29.1585	54.0867	1607208235408134	2
2190	0	0	190	1	508.879	188.198	320.681	0	0	13.6595	61.8039	-239.992	516.703	8158.46	34221.2	239.992	25.8468	13.8293	15.0069	0	0	0.28764	227.311	-580.244	250	319.357	0	24.1212	21.6886	41.0945	1607208235428145	2
2191	0	0	191	1	563.989	281.431	282.558	0	0	76.6392	113.036	-134.397	443.883	8195.14	34170	134.397	22.822	13.2485	15.0556	0	0	0.50508	157.949	-546.441	250	241.911	0	28.9992	24.2937	45.0131	1607208235448156	2
2192	0	0	192	1	466.396	203.085	263.311	0	0	30.5797	89.7614	-56.9505	418.432	8241.2	34093.6	56.9505	22.4413	13.3653	14.2307	0	0	0.242342	260.492	-576.617	250	320.318	0	28.0451	24.2244	53.5766	1607208235468167	2
2195	0	0	195	1	902.377	428.335	474.042	0	0	-2.61213	42.7324	-94.8261	862.429	8174.73	34140.6	94.8261	45.2465	14.5311	14.0272	0	0	0.657964	293.101	-612.347	147.19	461.824	0	16.3218	13.5621	26.5625	1607208235528200	2
2196	0	0	196	1	476.165	178.269	297.896	0	0	-1.13051	38.2839	-169.916	378.943	8173.25	34145.1	169.916	19.1549	14.3361	14.2962	0	0	0.302681	305.351	-603.052	250	309.236	0	33.8718	28.6851	51.4267	1607208235548211	2
2197	0	0	197	1	458.488	248.46	210.028	0	0	-5.2448	110.213	-8.04172	352.86	8177.36	34172.8	8.04172	19.6809	12.4442	13.7635	0	0	0.262617	247.361	-571.241	250	291.039	0	29.4457	26.7568	75.5992	1607208235568222	2
2198	0	0	198	1	636.267	300.684	335.583	0	0	6.32157	109.621	-187.878	730.315	8165.8	34173.4	187.878	37.1562	13.9031	14.0876	0	0	0.316262	255.7	-596.02	250	405.491	0	18.5345	16.0403	29.3232	1607208235588232	2
2199	0	0	199	1	535.79	221.378	314.412	0	0	-18.8685	63.2764	-71.8308	424.813	8190.99	34120.1	71.8308	22.7308	14.3915	15.3846	0	0	0.328257	270.066	-601.64	250	351.391	0	29.1646	24.456	51.2001	1607208235608243	2
2200	0	0	200	1	689.253	325.661	363.592	0	0	1.3947	100.676	-222.182	696.694	8170.73	34182.4	222.182	35.2303	13.9376	14.2861	0	0	0.45088	233.966	-583.935	229.265	333.514	0	18.736	16.7234	31.2782	1607208235628254	2
2201	0	0	201	1	560.382	238.808	321.575	0	0	14.5535	-37.3017	-201.095	299.421	8157.57	34121	201.095	14.9291	14.7392	14.3276	0	0	0.0902452	276.473	-592.667	250	259.777	0	41.1698	36.2774	64.9097	1607208235648265	2
2202	0	0	202	1	537.012	280.905	256.107	0	0	3.12833	65.7631	-133.094	627.811	8168.99	34217.3	133.094	32.2948	14.1914	15.5289	0	0	0.555518	258.699	-594.927	250	351.927	0	21.9761	18.1722	34.3159	1607208235668276	2
2203	0	0	203	1	611.797	315.51	296.286	0	0	5.78193	53.6245	-210.667	667.909	8166.34	34229.4	210.667	33.4835	13.0572	14.1958	0	0	0.366453	224.324	-572.642	250	348.775	0	19.7064	17.1415	32.0821	1607208235688287	2
2204	0	0	204	1	644.96	275.913	369.047	0	0	11.7809	40.7712	-179.51	602.254	8160.34	34142.6	179.51	30.2873	13.6121	13.2423	0	0	0.237641	209.807	-568.401	247.901	330.527	0	21.8679	18.7259	34.1948	1607208235708298	2
2205	0	0	205	1	507.013	234.452	272.56	0	0	52.5261	23.2827	-206.238	423.42	8219.25	34160.1	206.238	21.0236	12.8318	14.9302	0	0	0.195918	253.046	-580.843	250	306.294	0	29.6225	26.0023	47.1494	1607208235728309	2
2206	0	0	206	1	665.535	302.159	363.376	0	0	65.2697	92.8185	-135.253	628.573	8206.51	34190.2	135.253	32.1778	13.3751	13.3135	0	0	0.568703	297.694	-591.463	233.999	352.759	0	21.0791	17.8402	33.1917	1607208235748320	2
2207	0	0	207	1	402.489	179.927	222.562	0	0	1.97513	126.933	-71.6631	433.46	8170.15	34156.1	71.6631	23.3413	13.2511	13.4248	0	0	0.446672	217.254	-564.912	250	272.089	0	27.5724	23.2573	48.2009	1607208235768330	2
2210	0	0	210	1	477.88	229.775	248.105	0	0	-52.9101	54.2033	9.37986	310.256	8225.03	34129.2	-9.37986	17.5963	14.5656	14.5084	0	0	0.300005	237.832	-568.519	250	227.165	0	33.3413	30.9723	93.5816	1607208235828363	2
2211	0	0	211	1	642.37	320.086	322.284	0	0	2.31698	9.44766	-191.6	644.515	8169.8	34173.9	191.6	32.2941	13.8232	14.225	0	0	0.262587	212.255	-573.449	250	318.889	0	20.8529	18.0232	32.942	1607208235848374	2
2212	0	0	212	1	600.083	250.755	349.328	0	0	13.1543	92.4787	-94.74	455.298	8158.97	34090.9	94.74	23.9725	13.9766	14.3762	0	0	0.191294	279.995	-588.273	250	270.614	0	27.7938	23.3277	44.617	1607208235868385	2
2213	0	0	213	1	559.764	206.853	352.911	0	0	-27.9702	25.5226	-154.186	442.095	8200.09	34157.9	154.186	22.6026	15.1182	13.6272	0	0	0.218471	208.209	-574.787	250	256.577	0	29.4896	24.9401	45.1024	1607208235888396	2
2214	0	0	214	1	479.911	233.291	246.62	0	0	88.5162	102.742	-158.696	431.715	8183.26	34180.3	158.696	21.9197	13.9551	13.8602	0	0	0.333468	200.701	-562.611	250	289.257	0	29.7427	25.3566	45.6294	1607208235908407	2
2215	0	0	215	1	538.628	284.924	253.704	0	0	-17.4087	31.4009	-108.744	389.224	8189.53	34152	108.744	20.3109	14.5459	13.6713	0	0	0.312931	206.411	-565.281	250	234.476	0	32.5884	27.0497	50.7501	1607208235928418	2
2217	0	0	217	1	400.797	173.084	227.713	0	0	-1.5296	6.01058	-178.589	349.255	8173.65	34177.4	178.589	17.5666	13.8995	13.8496	0	0	0.221385	343.553	-581.26	250	291.565	0	36.0102	30.8761	55.004	1607208235968439	2
2218	0	0	218	1	542.589	298.957	243.632	0	0	76.8131	-20.9432	-138.18	460.186	8194.97	34104.7	138.18	23.2639	13.394	13.7837	0	0	0.0450966	192.391	-561.688	250	252.594	0	28.1041	23.6828	43.4363	1607208235988450	2
2219	0	0	219	1	529.819	246.852	282.967	0	0	24.6017	40.5834	-203.587	436.761	8147.52	34142.8	203.587	21.8067	14.1737	14.073	0	0	0.302076	209.909	-568.173	250	244.968	0	28.8285	25.3235	46.111	1607208236008461	2
2220	0	0	220	1	504.502	222.874	281.628	0	0	15.488	14.6591	-97.5843	439.12	8156.63	34168.7	97.5843	22.8737	14.0111	14.1508	0	0	0.168391	197.988	-560.349	250	251.312	0	28.9773	24.2163	46.743	1607208236028472	2
2221	0	0	221	1	507.439	245.906	261.534	0	0	4.88818	83.8291	-145.179	504.32	8167.23	34199.2	145.179	25.8654	13.8775	13.5072	0	0	0.426487	228.001	-572.089	250	328.185	0	25.8761	21.7349	39.886	1607208236048483	2
2222	0	0	222	1	665.696	330.563	335.133	0	0	88.3729	23.4254	-201.021	561.864	8183.41	34160	201.021	27.8814	13.5987	13.5035	0	0	0.195057	239.598	-580.766	236.43	289.629	0	23.0055	20.1655	36.9542	1607208236068494	2
2223	0	0	223	1	561.852	225.842	336.01	0	0	19.3607	42.6589	-215.654	551.245	8152.76	34240.4	215.654	27.5084	13.5028	13.4423	0	0	0.338018	238.915	-579.222	250	322.705	0	22.9187	20.216	37.8721	1607208236088505	2
2224	0	0	224	1	765.125	307.566	457.559	0	0	-7.69544	11.9205	-138.99	696.053	8179.82	34171.5	138.99	35.599	14.9792	14.3542	0	0	0.210658	277.664	-597.75	197.269	364.71	0	20.1319	16.8561	31.3405	1607208236108516	2
2226	0	0	226	1	462.666	235.514	227.152	0	0	46.8557	73.4678	-103.167	389.577	8224.92	34109.9	103.167	20.2487	13.5261	14.6126	0	0	0.183583	273.497	-585.953	250	291.829	0	31.9634	26.7767	50.9622	1607208236148538	2
2227	0	0	227	1	685.828	310.801	375.027	0	0	87.0891	48.5382	-210.238	501.053	8085.03	34134.8	210.238	24.9015	15.0231	15.453	0	0	0.393611	279.257	-608.614	244.185	320.762	0	26.122	22.9994	42.4195	1607208236168548	2
2228	0	0	228	1	629.414	278.915	350.499	0	0	8.61293	72.889	-157.682	582.922	8163.51	34210.2	157.682	29.6675	12.6754	13.3686	0	0	0.30167	231.636	-572.911	250	338.035	0	22.4835	18.8652	34.8896	1607208236188559	2
2229	0	0	229	1	573.207	290.564	282.643	0	0	-18.2686	49.4426	-111.164	525.766	8190.39	34133.9	111.164	27.4508	14.1134	14.518	0	0	0.302514	235.828	-574	250	326.186	0	25.0401	20.6584	39.2526	1607208236208570	2
2230	0	0	230	1	711.006	358.46	352.546	0	0	9.65668	26.6363	-182.448	706.491	8162.46	34156.7	182.448	35.4662	14.6923	14.1593	0	0	0.356009	209.664	-579.077	220.827	347.182	0	19.4894	16.7586	30.7098	1607208236228581	2
2231	0	0	231	1	562.706	286.585	276.121	0	0	2.91727	38.7346	-134.29	592.352	8169.2	34144.6	134.29	30.3523	13.2099	14.0463	0	0	0.351428	226.022	-576.123	250	319.716	0	22.543	18.6477	35.0143	1607208236248592	2
2233	0	0	233	1	511.75	258.696	253.054	0	0	-4.29384	37.0786	-93.2637	353.683	8176.41	34146.3	93.2637	18.571	15.4501	14.9583	0	0	0.327932	291.204	-607.565	250	319.199	0	36.0171	29.9107	57.711	1607208236288614	2
2234	0	0	234	1	739.917	369.804	370.113	0	0	37.2903	54.7289	-147.913	689.779	8134.83	34128.7	147.913	34.9788	14.357	15.1829	0	0	0.249684	238.306	-589.546	209.768	361.551	0	20.2021	16.9653	31.5891	1607208236308625	2
2235	0	0	235	1	718.861	364.926	353.935	0	0	44.4269	93.2444	-152.314	743.708	8127.69	34189.8	152.314	37.8612	13.3411	13.971	0	0	0.484743	249.298	-586.885	208.661	444.091	0	18.4179	15.6261	29.031	1607208236328636	2
2236	0	0	236	1	561.358	265.818	295.54	0	0	4.97201	103.478	-137.024	526.524	8167.15	34179.6	137.024	27.212	13.4609	13.6672	0	0	0.53736	250.988	-576.599	250	291.082	0	24.7377	20.7227	38.24	1607208236348646	2
2237	0	0	237	1	630.957	308.868	322.089	0	0	45.9848	41.3028	-173.569	574.095	8126.14	34142.1	173.569	28.7735	14.1591	14.8659	0	0	0.361517	207.156	-575.999	250	315.283	0	23.4239	20.0047	36.5337	1607208236368657	2
2238	0	0	238	1	369.916	217.437	152.48	0	0	30.5424	37.8408	-190.052	246.513	8241.24	34145.5	190.052	12.3238	14.0342	13.3593	0	0	0.0652182	189.836	-549.754	250	237.307	0	48.3721	42.3718	74.812	1607208236388668	2
2240	0	0	240	1	400.4	181.535	218.865	0	0	18.8089	67.5316	-144.715	354.234	8252.97	34215.5	144.715	18.0721	13.8298	13.6308	0	0	0.139558	176.408	-548.933	250	215.019	0	35.4694	29.7718	54.4775	1607208236428690	2
2241	0	0	241	1	566.923	253.061	313.862	0	0	176.431	98.0547	-127.835	446.943	8195.01	34185	127.835	23.1997	14.1062	13.3181	0	0	0.468689	208.14	-562.898	250	289.712	0	28.7164	24.0364	44.3225	1607208236448701	2
2242	0	0	242	1	483.361	244.09	239.271	0	0	3.77552	100.999	-199.713	492.833	8168.34	34182	199.713	24.98	12.6295	12.2306	0	0	0.276471	188.186	-550.065	250	313.33	0	24.7838	21.7369	39.496	1607208236468712	2
2243	0	0	243	1	465.828	193.795	272.033	0	0	-5.20714	38.1456	-323.798	383.064	8177.33	34244.9	323.798	19.3402	13.1599	13.4109	0	0	0.193606	211.814	-557.68	250	232.147	0	26.5655	25.7062	58.4362	1607208236488723	2
2244	0	0	244	1	397.043	208.406	188.637	0	0	57.0612	63.9566	-184.287	269.942	8214.72	34119.4	184.287	13.5211	13.0069	13.5716	0	0	0.0471054	223.085	-559.105	250	232.734	0	44.2356	38.4245	67.6898	1607208236508734	2
2245	0	0	245	1	525.518	218.969	306.549	0	0	-35.9732	76.4794	-255.059	485.592	8208.09	34306.2	255.059	24.6526	13.5996	13.1415	0	0	0.379081	246.342	-574.533	250	254.044	0	23.6855	22.0302	42.2861	1607208236528745	2
2246	0	0	246	1	527.695	207.58	320.115	0	0	18.8891	15.2861	-313.43	479.548	8153.23	34267.8	313.43	24.0319	13.8293	13.5007	0	0	0.0991655	234.962	-571.508	250	294.664	0	22.3361	21.7083	47.4686	1607208236548755	2
2247	0	0	247	1	433.708	224.052	209.656	0	0	10.0396	56.3908	-140.2	305.845	8062.42	34226.7	140.2	15.6358	13.072	14.3749	0	0	0.0603812	174.529	-545.344	250	211.905	0	40.7418	33.6521	61.9879	1607208236568766	2
2248	0	0	248	1	395.316	193.051	202.265	0	0	-3.15669	11.0667	-135.604	310.77	8175.28	34172.3	135.604	15.903	13.8969	13.6783	0	0	0.363793	258.244	-583.871	250	270.415	0	40.2583	33.6273	61.2826	1607208236588777	2
2249	0	0	249	1	637.816	288.372	349.444	0	0	24.1044	12.2804	-190.365	632.972	8148.02	34171.1	190.365	31.601	12.6238	13.5769	0	0	0.199919	202.098	-560.58	248.206	333.562	0	20.7491	17.9298	32.8891	1607208236608788	2
2250	0	0	250	1	578.847	234.887	343.96	0	0	-30.4474	35.1869	-195.546	409.428	8202.57	34148.2	195.546	20.7167	14.0259	14.0378	0	0	0.346996	324.964	-602.25	250	271.553	0	30.6067	26.5726	47.8602	1607208236628799	2
2253	0	0	253	1	468.907	263.825	205.082	0	0	0.44618	8.40668	-141.821	409.271	8171.67	34175	141.821	20.8602	12.7709	13.5991	0	0	0.0742526	236.616	-563.319	250	245.675	0	30.9517	25.8017	47.5181	1607208236688832	2
2254	0	0	254	1	545.199	228.174	317.026	0	0	33.7607	35.9733	-125.116	495.167	8238.02	34147.4	125.116	25.3485	13.1535	13.0373	0	0	0.232181	211.521	-567.322	250	323.728	0	25.8305	21.6066	40.3882	1607208236708843	2
2255	0	0	255	1	599.732	291.836	307.896	0	0	61.7357	93.2388	-177.703	621.847	8210.04	34189.8	177.703	31.358	12.2753	12.6884	0	0	0.426388	220.752	-567.598	250	346.263	0	20.6652	17.8755	32.6395	1607208236728854	2
2256	0	0	256	1	505.687	257.615	248.072	0	0	-1.79609	34.5431	-163.815	484.09	8173.92	34148.8	163.815	24.5124	12.8133	12.3977	0	0	0.220541	190.021	-552.977	250	268.923	0	26.1498	22.0796	40.194	1607208236748864	2
2257	0	0	257	1	519.155	250.273	268.882	0	0	-14.1381	21.1833	-102.313	472.234	8186.26	34162.2	102.313	24.6977	13.0687	13.4065	0	0	0.57849	187.954	-555.283	250	260.202	0	26.6971	22.1351	42.588	1607208236768875	2
2259	0	0	259	1	452.294	205.069	247.226	0	0	-21.6027	76.7606	-253.023	342.563	8193.72	34206.3	253.023	17.3205	12.6733	14.4368	0	0	0.323966	213.54	-562.431	250	228.458	0	33.2725	30.3609	56.9184	1607208236808897	2
2260	0	0	260	1	527.045	259.987	267.058	0	0	72.3889	54.5389	-200.947	564.598	8199.39	34228.5	200.947	28.1258	11.7168	12.6286	0	0	0.275613	167.639	-542.969	250	317.907	0	22.1295	19.2385	35.6929	1607208236828908	2
2261	0	0	261	1	478.788	224.899	253.889	0	0	65.3207	55.3236	-174.152	335.091	8206.46	34227.7	174.152	16.7961	13.2202	13.2202	0	0	0.16593	195.155	-555.606	250	238.846	0	36.606	31.3389	56.6053	1607208236848919	2
2262	0	0	262	1	444.227	194.02	250.208	0	0	50.5656	69.8674	-133.169	313.009	8221.21	34213.2	133.169	15.9923	12.8241	13.4025	0	0	0.137494	243.942	-569.829	250	263.908	0	38.8412	32.5617	60.3628	1607208236868930	2
2263	0	0	263	1	397.007	200.136	196.871	0	0	-72.7455	-29.5872	8.26823	284.572	8145.21	34013.6	-8.26823	16.2735	13.2733	14.0642	0	0	0.145719	255.753	-572.476	250	265.189	0	35.0933	32.4761	97.9988	1607208236888941	2
2264	0	0	264	1	488.349	233.274	255.075	0	0	35.6497	92.9575	-228.471	295.278	8136.47	34190.1	228.471	14.8152	13.0512	13.4259	0	0	0.335271	207.61	-556.801	250	217.288	0	38.7466	35.0983	64.65	1607208236908952	2
2267	0	0	267	1	357.708	127.652	230.057	0	0	44.4573	135.449	-264.468	244.833	8127.66	34247.3	264.468	12.4329	13.2381	13.7628	0	0	0.176259	193.896	-551.477	250	199.212	0	43.4905	40.6566	77.466	1607208236968984	2
2268	0	0	268	1	423.901	206.695	217.206	0	0	-21.7538	-6.16404	-219.395	459.756	8193.87	34189.5	219.395	23.0506	13.1511	14.3923	0	0	0.282332	172.786	-551.514	250	271.58	0	27.0651	23.9675	44.1807	1607208236988995	2
2271	0	0	271	1	449.931	165.879	284.052	0	0	25.8518	57.2515	-226.349	347.138	8146.27	34126.1	226.349	17.325	12.3926	13.79	0	0	0.120187	200.616	-555.685	250	211.61	0	33.728	30.1685	55.5985	1607208237049028	2
2272	0	0	272	1	438.242	164.218	274.024	0	0	-34.6287	0.23069	-298.295	334.488	8107.09	34183.2	298.295	16.9033	13.2254	14.5625	0	0	0.246471	199.386	-558.259	250	225.476	0	31.7763	30.5475	61.7915	1607208237069039	2
2273	0	0	273	1	600.352	299.955	300.397	0	0	10.9927	4.26185	-207.674	613.17	8161.13	34179.1	207.674	30.5714	12.8737	13.8041	0	0	0.322355	224.146	-561.253	250	323.676	0	21.1654	18.5486	34.2413	1607208237089050	2
2274	0	0	274	1	601.916	318.145	283.771	0	0	-17.0227	67.3244	-106.311	554.203	8189.14	34116.1	106.311	29.0713	12.9167	14.0741	0	0	0.477267	182.46	-558.135	250	277.918	0	23.2938	19.233	36.8895	1607208237109061	2
2275	0	0	275	1	488.526	229.756	258.77	0	0	59.323	69.3455	-184.72	464.645	8212.46	34213.7	184.72	23.2882	12.447	13.1233	0	0	0.139569	185.354	-549.121	250	246.485	0	26.8119	23.1477	42.1231	1607208237129071	2
2276	0	0	276	1	416.3	182.26	234.04	0	0	-5.29848	103.359	-236.444	278.79	8177.42	34179.7	236.444	14.1175	12.834	13.1915	0	0	0.120318	229.953	-559.499	250	248.086	0	40.1217	36.4323	67.2374	1607208237149082	2
2277	0	0	277	1	457.687	236.915	220.772	0	0	26.2774	61.3186	-155.414	478.08	8145.84	34122.1	155.414	24.2309	11.7919	13.1662	0	0	0.287782	168.638	-540.9	250	250.758	0	26.2953	22.052	40.5479	1607208237169093	2
2278	0	0	278	1	443.462	223.399	220.063	0	0	40.697	13.2087	-151.643	369.171	8131.42	34170.2	151.643	18.6104	14.4102	13.5344	0	0	0.180598	195.113	-558.936	250	273.258	0	34.4978	29.3728	53.0307	1607208237189104	2
2279	0	0	279	1	404.995	235.547	169.448	0	0	-4.06876	27.8385	44.0163	287.744	8176.19	34155.5	-44.0163	16.3963	12.9485	13.0366	0	0	0.270935	242.161	-567.818	250	270.756	0	32.9428	32.5522	110.885	1607208237209115	2
2280	0	0	280	1	447.926	179.862	268.064	0	0	7.98877	5.70167	-172.038	547.398	8164.13	34177.7	172.038	27.5281	12.8157	12.4946	0	0	0.19781	209.844	-560.266	250	279.293	0	23.5015	20.0825	36.5555	1607208237229126	2
2281	0	0	281	1	607.39	308.882	298.508	0	0	3.93546	31.6066	-137.948	629.878	8168.18	34151.8	137.949	32.1886	13.4309	12.6554	0	0	0.23666	246.237	-579.005	250	359.535	0	21.1306	17.6399	32.8678	1607208237249137	2
2282	0	0	282	1	693.599	369.37	324.228	0	0	-6.82522	108.264	-160.618	703.978	8178.95	34174.8	160.618	36.174	12.8294	12.5647	0	0	0.524918	222.441	-574.92	210.897	328.713	0	18.8277	15.963	29.387	1607208237269148	2
2283	0	0	283	1	608.218	303.607	304.611	0	0	-22.6365	21.7394	-175.003	521.496	8194.76	34161.6	175.003	26.4243	13.0475	13.947	0	0	0.318121	266.727	-585.899	250	335.903	0	24.9279	21.1381	38.4252	1607208237289159	2
2285	0	0	285	1	340.194	182.04	158.154	0	0	-70.4561	42.358	-77.9556	219.221	8142.92	34141	77.9556	11.874	12.909	13.782	0	0	0.267591	176.204	-542.525	250	205.05	0	51.2989	42.3595	87.179	1607208237329180	2
2286	0	0	286	1	369.097	167.945	201.153	0	0	59.9046	133.063	-181.696	256.813	8112.22	34249.6	181.696	13.0715	13.4042	14.2949	0	0	0.132178	178.243	-549.799	250	202.285	0	46.8468	40.2965	71.5322	1607208237349191	2
2287	0	0	287	1	519.575	246.261	273.315	0	0	-17.9523	53.695	-169.786	487.16	8190.07	34129.7	169.786	24.7758	12.0986	11.6419	0	0	0.276736	264.868	-577.063	250	319.019	0	25.3012	21.4778	38.9891	1607208237369202	2
2288	0	0	288	1	547.299	251.061	296.237	0	0	-22.8584	18.8486	-185.935	477.895	8194.98	34164.5	185.935	24.1418	13.7309	13.6116	0	0	0.295193	232.367	-575.681	250	293.622	0	26.7628	23.0603	41.6276	1607208237389213	2
2290	0	0	290	1	524.156	204.024	320.132	0	0	-0.685781	-0.314137	-202.943	533.867	8172.81	34183.7	202.943	26.6958	12.4774	13.8968	0	0	0.18879	212.212	-563.862	250	298.881	0	23.9363	20.7992	38.0256	1607208237429235	2
2291	0	0	291	1	422.003	203.712	218.29	0	0	32.0837	34.8287	-128.6	296.299	8140.04	34148.6	128.6	15.142	12.3258	12.712	0	0	0.210435	217.197	-556.855	250	231.284	0	40.339	33.588	62.2313	1607208237449246	2
2292	0	0	292	1	272.39	119.745	152.645	0	0	-36.6686	46.9128	-404.23	219.894	8208.79	34236.1	404.23	11.3023	12.9946	12.8728	0	0	0.166827	182.183	-542.211	250	187.104	0	38.191	38.3822	121.294	1607208237469257	2
2293	0	0	293	1	461.453	205.7	255.753	0	0	57.3391	68.7611	-262.582	339.924	8214.44	34214.3	262.582	16.9619	12.3609	13.8091	0	0	0.0581443	214.137	-557.423	250	250.084	0	32.6015	30.3041	57.5734	1607208237489268	2
2294	0	0	294	1	531.338	246.204	285.134	0	0	64.9877	67.8811	-166.124	525.985	8107.13	34115.5	166.124	26.4779	12.8884	13.4534	0	0	0.305635	273.494	-585.423	250	290.552	0	24.5007	20.8875	38.0743	1607208237509279	2
2295	0	0	295	1	509.668	313.577	196.091	0	0	-18.7313	-7.81068	-157.858	388.024	8190.85	34191.2	157.858	19.7243	12.4773	12.5052	0	0	0.0909471	238.284	-556.176	250	237.343	0	31.7735	26.8084	48.685	1607208237529289	2
2296	0	0	296	1	504.085	229.648	274.437	0	0	-16.4099	82.7618	-237.486	479.763	8188.53	34200.3	237.486	24.2465	11.9154	12.0648	0	0	0.223916	190.858	-548.264	250	287.345	0	24.051	21.7438	41.0864	1607208237549300	2
2297	0	0	297	1	503.333	180.338	322.995	0	0	9.13077	75.5446	-248.423	492.023	8262.65	34207.5	248.423	24.6972	13.2732	12.7689	0	0	0.37614	211.327	-565.102	250	296.993	0	23.664	21.7773	41.647	1607208237569311	2
2298	0	0	298	1	543.453	301.943	241.51	0	0	-37.8103	-92.9326	-158.23	360.453	8110.27	34176.7	158.23	18.5718	13.4704	13.4591	0	0	0.0804136	222.655	-564.472	250	199.01	0	34.546	29.4844	52.9826	1607208237589322	2
2299	0	0	299	1	424.926	188.686	236.24	0	0	-27.112	3.25579	-129.885	241.8	8099.57	34180.1	129.885	12.4851	13.5302	14.7431	0	0	0.211397	237.286	-571.516	250	257.158	0	50.8213	42.1295	77.6575	1607208237609333	2
2300	0	0	300	1	460.488	199.269	261.219	0	0	3.79287	32.2799	-139.86	402.962	8168.33	34151.1	139.86	20.5754	12.2743	12.4841	0	0	0.120766	228.101	-565.115	250	278.21	0	30.6769	25.4914	47.0304	1607208237629344	2
2301	0	0	301	1	558.143	264.098	294.044	0	0	37.1431	31.156	-211.489	538.071	8134.98	34152.2	211.489	26.7599	13.1617	13.1348	0	0	0.422922	244.573	-575.302	250	313.303	0	23.2505	20.6096	38.2443	1607208237649355	2
2302	0	0	302	1	600.488	256.798	343.69	0	0	-37.9833	-18.1392	-168.268	594.763	8210.1	34201.5	168.268	30.2923	12.0941	13.1689	0	0	0.436214	204.713	-562.309	250	304.775	0	21.8465	18.4155	34.0186	1607208237669366	2
2303	0	0	303	1	432.334	159.595	272.739	0	0	20.4628	77.6438	-110.249	248.35	8052	34006.1	110.249	12.9122	13.407	14.4981	0	0	0.10388	226.87	-568.66	250	232.931	0	48.3361	40.5659	75.061	1607208237689377	2
2304	0	0	304	1	563.597	275.792	287.805	0	0	17.6545	96.4018	-198.695	489.743	8154.47	34186.6	198.695	24.7358	13.3075	12.9142	0	0	0.351629	188.83	-555.925	250	259.827	0	25.3739	22.2971	40.444	1607208237709387	2
2305	0	0	305	1	534.248	345.089	189.159	0	0	31.0805	61.0045	-139.841	354.563	8240.7	34222	139.841	18.0757	13.0972	13.8931	0	0	0.112845	232.73	-566.933	250	240.553	0	35.1713	29.3827	54.4893	1607208237729398	2
2307	0	0	307	1	395.269	201.717	193.552	0	0	-93.9335	-60.1904	-124.436	296.071	8166.39	34143.9	124.436	15.7893	12.2989	12.7723	0	0	0.40121	238.891	-559.177	250	207.498	0	40.2238	32.6392	60.8098	1607208237769420	2
2308	0	0	308	1	479.64	194.023	285.618	0	0	114.406	-5.46559	-324.382	253.534	8157.37	34089.2	324.382	12.6777	14.7214	14.4193	0	0	0.17363	271.392	-592.569	250	273.84	0	39.0582	39.3038	90.2522	1607208237789431	2
2309	0	0	309	1	566.026	256.748	309.278	0	0	67.3448	69.4651	-213.624	450.751	8104.78	34113.9	213.624	22.4755	14.3568	13.4473	0	0	0.162936	260.624	-576.937	250	267.651	0	27.2773	24.5076	45.1844	1607208237809442	2
2310	0	0	310	1	423.669	202.713	220.956	0	0	180.614	187.167	-84.4554	271.062	8091.17	34095.9	84.4554	14.7705	13.3003	13.4774	0	0	0.24233	206.254	-555.228	250	237.435	0	42.1583	35.4558	69.1119	1607208237829453	2
2311	0	0	311	1	451.375	197.544	253.831	0	0	43.7254	62.0175	-156.15	350.092	8228.05	34121.4	156.15	17.6995	13.0426	12.4601	0	0	0.0852741	210.252	-557.128	250	230.356	0	34.7588	29.6527	53.1202	1607208237849464	2
2312	0	0	312	1	532.42	245.298	287.121	0	0	64.2794	49.2932	-228.517	520.545	8207.5	34233.8	228.517	25.8476	13.1087	12.9558	0	0	0.189953	205.21	-564.366	250	272.452	0	23.3461	21.0114	39.9152	1607208237869475	2
2313	0	0	313	1	518.116	273.727	244.389	0	0	51.7943	-26.0791	-94.0499	499.838	8219.99	34109.8	94.0499	25.9697	13.2868	13.4578	0	0	0.114267	180.053	-552.216	250	290.923	0	25.2176	21.2636	41.3518	1607208237889486	2
2314	0	0	314	1	587.93	281.219	306.711	0	0	44.8798	104.063	-159.923	397.232	8127.24	34179	159.923	20.2137	13.2857	12.7292	0	0	0.341245	217.871	-562.886	250	272.736	0	31.1118	26.6765	47.9691	1607208237909496	2
2315	0	0	315	1	601.522	273.487	328.034	0	0	49.6304	11.3396	-119.863	602.607	8222.15	34172	119.863	30.8308	12.0527	11.9794	0	0	0.194114	243.288	-574.27	250	340.604	0	21.1995	17.8455	33.8167	1607208237929507	2
2316	0	0	316	1	524.626	303.727	220.899	0	0	24.3528	42.749	-98.1577	555.391	8147.77	34140.6	98.1577	28.9292	12.3386	12.7022	0	0	0.143543	204.434	-560.277	250	293.159	0	22.6752	18.8691	36.7985	1607208237949518	2
2317	0	0	317	1	695.994	294.822	401.172	0	0	50.2037	22.1713	-213.042	698.719	8221.58	34161.2	213.042	34.6652	12.0405	13.4266	0	0	0.2773	217.788	-569.562	209.885	401.649	0	18.4896	16.3539	30.5496	1607208237969529	2
2318	0	0	318	1	560.997	289.331	271.666	0	0	2.11991	39.5355	-248.705	538.358	8170	34243.5	248.705	26.9078	12.8678	13.2675	0	0	0.257446	247.196	-572.713	250	304.2	0	22.2669	20.1801	38.7925	1607208237989540	2
2319	0	0	319	1	343.279	123.452	219.827	0	0	36.4525	105.254	-421.744	173.671	8235.33	34277.4	421.744	8.96153	13.2532	13.1669	0	0	0.337055	167.927	-537.666	250	182.488	0	46.7657	47.9782	164.144	1607208238009551	2
2320	0	0	320	1	561.301	236.315	324.986	0	0	-5.97594	46.4024	-123.696	493.857	8178.1	34137	123.696	25.5173	13.6702	13.3181	0	0	0.555963	223.238	-570.75	250	306.079	0	26.2193	21.7055	40.5298	1607208238029562	2
2321	0	0	321	1	511.016	256.173	254.842	0	0	41.2386	125.371	-77.2198	375.713	8130.88	34157.7	77.2198	20.0295	12.1407	12.7304	0	0	0.245566	223.191	-561.22	250	262.621	0	30.5932	25.9261	52.9704	1607208238049573	2
2322	0	0	322	1	434.006	185.185	248.82	0	0	-8.02925	45.8568	-401.258	345.642	8180.15	34237.2	401.258	17.6539	13.3617	11.7634	0	0	0.16446	209.132	-552.897	250	269.246	0	25.2933	25.2564	79.4973	1607208238069584	2
2323	0	0	323	1	529.22	218.01	311.21	0	0	-8.01873	75.0531	-321.258	459.204	8180.14	34208	321.258	23.3233	13.9087	12.7659	0	0	0.461763	276.371	-587.909	250	300.933	0	22.3713	21.8217	49.5098	1607208238089595	2
2324	0	0	324	1	552.377	261.886	290.491	0	0	26.9239	35.4199	-142.233	648.284	8145.2	34148	142.233	32.9336	12.2636	11.8404	0	0	0.162222	226.923	-561.711	250	303.535	0	20.0823	16.853	31.544	1607208238109605	2
2325	0	0	325	1	530.89	263.546	267.344	0	0	6.75733	66.1534	-156.634	508.741	8165.36	34117.2	156.634	25.8834	12.9022	12.5236	0	0	0.290037	204.79	-557.841	250	276.922	0	25.0457	21.1382	38.4734	1607208238129616	2
2326	0	0	326	1	526.766	239.771	286.995	0	0	84.4159	94.324	-196.498	548.038	8187.36	34188.7	196.498	27.5147	12.6447	13.1627	0	0	0.227547	234.373	-566.925	250	294.714	0	23.0815	20.1877	36.7344	1607208238149627	2
2327	0	0	327	1	605.073	243.147	361.926	0	0	23.1002	114.013	-223.306	625.408	8149.02	34169	223.306	31.6039	13.6383	13.1453	0	0	0.361701	188.89	-559.444	250	311.105	0	19.9969	18.0236	33.8018	1607208238169638	2
2328	0	0	328	1	689.754	368.021	321.733	0	0	52.5632	36.7007	-142.2	654.684	8119.56	34146.7	142.2	33.1591	13.2294	13.7145	0	0	0.243913	219.455	-572.238	221.682	408.367	0	20.5729	17.2595	32.3521	1607208238189649	2
2329	0	0	329	1	478.201	270.433	207.768	0	0	82.8547	20.8828	-169.685	407.558	8188.93	34162.5	169.685	20.3665	13.5231	12.3875	0	0	0.229062	205.476	-559.07	250	279.917	0	30.6525	26.362	47.3473	1607208238209660	2
2330	0	0	330	1	421.163	171.607	249.556	0	0	44.1353	-18.6456	-128.092	256.297	8227.64	34102.4	128.092	13.055	12.7726	12.2121	0	0	0.14695	200.779	-543.62	250	205.584	0	45.9725	38.8982	70.3108	1607208238229671	2
2331	0	0	331	1	435.799	165.071	270.728	0	0	-2.96184	32.3914	-215.504	293.515	8175.08	34250.7	215.504	14.6938	12.2537	11.7098	0	0	0.10114	207.495	-544.451	250	224.292	0	38.5385	34.0018	62.7995	1607208238249682	2
2332	0	0	332	1	532.1	173.012	359.087	0	0	43.2065	31.1674	-243.228	410.993	8128.91	34251.9	243.228	20.3913	12.1298	12.7011	0	0	0.0974598	235.684	-568.28	250	259.566	0	27.9434	25.399	48.3235	1607208238269693	2
2333	0	0	333	1	542.387	289.366	253.021	0	0	28.1811	-2.87071	-108.99	518.028	8143.94	34186.3	108.99	26.733	12.7156	13.3286	0	0	0.203565	245.696	-572.708	250	326.725	0	24.6198	20.6136	39.4756	1607208238289703	2
2334	0	0	334	1	427.027	224.292	202.735	0	0	64.1822	91.2877	-179.672	366.575	8207.6	34191.8	179.672	18.466	12.8034	12.909	0	0	0.26148	235.169	-563.217	250	272.689	0	33.1155	28.7422	51.3395	1607208238309714	2
2335	0	0	335	1	475.225	189.914	285.311	0	0	51.4361	16.9896	-208.199	423.49	8120.68	34166.4	208.199	21.0123	12.417	13.3907	0	0	0.227382	193.539	-550.548	250	243.318	0	28.7985	25.3975	46.4823	1607208238329725	2
2336	0	0	336	1	568.593	255.337	313.256	0	0	19.5345	60.1927	-208.117	432.865	8152.59	34123.2	208.117	21.6742	13.8814	13.0621	0	0	0.193219	211.729	-568.332	250	263.492	0	28.2652	25.083	45.8069	1607208238349736	2
2337	0	0	337	1	563.634	291.256	272.378	0	0	70.9106	164.245	-92.1068	485.857	8200.87	34118.8	92.1068	25.9097	12.0057	11.7935	0	0	0.4295	273.573	-568.448	250	341.047	0	24.4236	20.6316	39.7217	1607208238369747	2
2339	0	0	339	1	513.835	263.812	250.023	0	0	111.828	68.9141	-171.779	359.127	8159.95	34114.5	171.779	18.053	12.1467	13.1063	0	0	0.21579	177.478	-542.589	250	241.611	0	34.0014	28.9172	51.7602	1607208238409769	2
2342	0	0	342	1	640.107	306.775	333.331	0	0	2.85046	2.90647	-193.685	645.116	8169.27	34180.5	193.685	32.2951	12.9633	11.5791	0	0	0.388355	201.149	-557.093	235.589	325.823	0	19.8466	17.3428	31.909	1607208238469802	2
2343	0	0	343	1	490.505	261.538	228.967	0	0	-31.4238	47.2249	-227.848	431.383	8203.54	34136.2	227.848	21.7698	13.2313	13.0068	0	0	0.182704	225.615	-570.593	250	310.938	0	27.3911	24.6543	45.9282	1607208238489812	2
2344	0	0	344	1	473.88	185.529	288.351	0	0	25.0343	39.5322	-211.541	466.441	8147.09	34143.9	211.541	23.2578	12.4508	11.1745	0	0	0.0958831	263.16	-570.655	250	311.948	0	25.2698	22.5031	41.7706	1607208238509823	2
2345	0	0	345	1	393.242	174.53	218.712	0	0	12.4336	58.6272	-67.863	344.213	8159.69	34124.8	67.863	18.32	11.7224	13.6338	0	0	0.185391	178.394	-542.566	250	272.513	0	32.9678	27.681	60.0278	1607208238529834	2
2348	0	0	348	1	362.385	135.568	226.817	0	0	42.5085	57.5959	-145.131	199.113	8229.27	34125.8	145.131	10.1067	12.9333	13.7806	0	0	0.267669	247.614	-563.653	250	249.537	0	59.5824	50.0358	89.854	1607208238589867	2
2352	0	0	352	1	370.716	179.063	191.652	0	0	46.9368	12.0291	-381.367	276.869	8224.84	34271	381.367	13.961	12.3521	12.9225	0	0	0.181906	190.743	-543.051	250	227.485	0	31.939	32.4378	91.3029	1607208238669911	2
2354	0	0	354	1	423.16	203.144	220.016	0	0	60.9248	6.47891	-167.132	313.769	8210.86	34077.2	167.132	15.6921	11.8977	12.0968	0	0	0.174002	211.194	-552.013	250	227.434	0	37.6198	32.5185	57.3306	1607208238709932	2
2356	0	0	356	1	434.392	172.12	262.272	0	0	3.61165	52.7689	-348.074	327.048	8168.51	34230.3	348.074	16.5592	12.1654	12.2729	0	0	0.208677	239.484	-559.357	250	250.906	0	28.5859	27.9963	70.0539	1607208238749954	2
2358	0	0	358	1	509.92	180.291	329.629	0	0	23.3267	21.9272	-207.979	384.125	8148.79	34161.5	207.979	19.1331	12.7933	12.6864	0	0	0.187033	206.767	-560.606	250	240.294	0	31.1621	27.5214	50.2106	1607208238789976	2
2359	0	0	359	1	374.042	153.166	220.876	0	0	40.3574	72.5742	-325.195	296.997	8131.76	34210.5	325.195	14.9806	11.3343	11.8264	0	0	0.168769	210.653	-546.621	250	248.652	0	31.5969	30.8996	70.3917	1607208238809987	2
2360	0	0	360	1	403.592	227.806	175.786	0	0	79.3405	84.1405	-56.5645	208.204	8192.44	34198.9	56.5645	11.1144	12.7241	13.4136	0	0	0.0136954	213.816	-553.806	250	231.541	0	51.8649	44.7685	101.217	1607208238829998	2
2363	0	0	363	1	597.708	273.415	324.293	0	0	-4.22527	27.386	-155.928	558.62	8176.35	34156	155.928	28.3647	12.4139	12.7394	0	0	0.46794	216.495	-563.095	250	306.515	0	23.1612	19.3954	35.7755	1607208238890030	2
2364	0	0	364	1	415.177	243.512	171.665	0	0	98.4887	-4.08855	-210.707	364.385	8272.95	34187.5	210.707	18.0291	11.8405	13.0485	0	0	0.132754	232.831	-562.72	250	304.615	0	32.6844	28.8276	52.3575	1607208238910041	2
2365	0	0	365	1	437.971	233.447	204.523	0	0	-60.1016	45.9148	-185.5	320.408	8232.22	34237.1	185.5	16.4373	12.5273	12.548	0	0	0.181209	202.958	-546.224	250	183.196	0	36.8642	31.4283	56.9047	1607208238930052	2
2366	0	0	366	1	492.109	260.609	231.5	0	0	-31.17	70.8834	-239.202	429.836	8203.29	34212.2	239.202	21.7603	13.382	12.4941	0	0	0.20385	222.013	-562.055	250	325.011	0	26.7667	24.3836	46.3808	1607208238950063	2
2367	0	0	367	1	701.889	329.302	372.587	0	0	9.79325	33.571	-185.418	607.365	8162.33	34149.8	185.418	30.4877	11.7577	11.9432	0	0	0.237019	293.039	-583.369	197.43	346.176	0	20.8742	17.8959	32.8937	1607208238970074	2
2368	0	0	368	1	401.374	198.684	202.69	0	0	72.895	47.2257	-166.876	352.686	8298.55	34136.2	166.876	17.6907	13.545	12.7742	0	0	0.136059	184.874	-548.29	250	283.656	0	34.9218	29.9515	53.3992	1607208238990085	2
2369	0	0	369	1	422.965	200.613	222.351	0	0	53.8755	-9.26656	-197.223	447.616	8118.24	34192.6	197.223	22.2147	12.2035	13.0089	0	0	0.094373	180.096	-548.788	250	284.371	0	27.5592	24.0828	43.8368	1607208239010096	2
2370	0	0	370	1	550.939	335.213	215.726	0	0	17.6826	103.35	21.2627	410.528	8154.44	34179.7	-21.2627	23.1371	12.9928	12.526	0	0	0.388138	264.629	-570.979	250	234.021	0	24.8905	23.8452	72.8868	1607208239030107	2
2372	0	0	372	1	324.725	153.19	171.535	0	0	29.3135	78.3351	-294.72	176.464	8142.81	34204.7	294.72	8.88579	12.0965	12.906	0	0	0.167027	184.198	-540.167	250	192.977	0	55.1826	52.8767	106.51	1607208239070128	2
2374	0	0	374	1	374.573	186.303	188.27	0	0	-19.9466	7.58608	-219.231	323.558	8192.07	34175.8	219.231	16.2252	12.0598	12.2271	0	0	0.0867804	213.985	-559.607	250	260.961	0	35.3005	31.4512	57.5933	1607208239110150	2
2376	0	0	376	1	486.816	200.547	286.27	0	0	-0.238027	52.9651	-319.876	300.465	8172.36	34230.1	319.876	15.1795	13.2381	12.6439	0	0	0.240006	250.505	-570.942	250	258.263	0	32.6021	31.5239	71.6612	1607208239150172	2
2378	0	0	378	1	417.664	177.113	240.551	0	0	-63.5927	83.8363	-183.763	401.268	8136.05	34199.2	183.763	20.7491	12.2192	11.6286	0	0	0.409145	263.938	-565.641	250	314.039	0	29.5547	25.3018	45.6649	1607208239190194	2
2379	0	0	379	1	515.599	189.642	325.958	0	0	69.2062	-0.81448	-264.904	358.123	8102.91	34084.5	264.904	17.7235	13.0243	12.7856	0	0	0.158602	271.16	-574.012	250	236.386	0	30.4046	29.0507	55.7933	1607208239210205	2
2381	0	0	381	1	422.897	246.136	176.761	0	0	-58.4881	6.85917	-106.817	340.856	8230.61	34176.5	106.817	18.026	10.9542	13.3447	0	0	0.356893	271.736	-564.379	250	261.725	0	34.2315	28.1084	54.6843	1607208239250227	2
2382	0	0	382	1	484.088	205.545	278.544	0	0	34.0705	21.9556	-192.582	265.313	8237.71	34161.4	192.582	13.2297	12.8704	13.601	0	0	0.178018	216.361	-559.948	250	235.04	0	44.8675	39.145	69.3932	1607208239270237	2
2383	0	0	383	1	379.135	187.496	191.639	0	0	32.4248	8.45806	-190.528	285.764	8239.36	34174.9	190.528	14.2453	12.5403	12.22	0	0	0.167898	151.797	-530.916	250	203.34	0	40.8659	35.8628	63.7229	1607208239290248	2
2384	0	0	384	1	405.753	165.413	240.34	0	0	12.2391	-26.6388	-407.096	239.37	8159.88	34210	407.096	12.1643	13.3673	13.4668	0	0	0.256802	210.435	-562.089	250	231.776	0	36.4912	36.5893	118.383	1607208239310259	2
2386	0	0	386	1	361.478	169.09	192.388	0	0	60.4813	33.7446	-240.936	298.288	8111.64	34149.6	240.936	14.7828	10.9189	11.2336	0	0	0.102888	182.421	-525.694	250	179.824	0	35.6988	32.6071	61.6375	1607208239350281	2
2387	0	0	387	1	399.688	184.217	215.471	0	0	-66.2322	18.522	-64.5375	282.273	8039.03	34065.2	64.5375	15.3625	12.2046	12.7265	0	0	0.13232	174.033	-541.284	250	248.173	0	39.1246	32.9961	70.8709	1607208239370292	2
2388	0	0	388	1	401.978	219.978	182	0	0	18.6299	52.1755	-320.468	250.023	8253.15	34230.9	320.468	12.5923	12.9317	11.7864	0	0	0.117529	197.961	-541.971	250	210.666	0	37.2257	36.496	84.2382	1607208239390303	2
2389	0	0	389	1	595.327	285.762	309.565	0	0	-17.5951	105.024	-133.747	353.41	8189.72	34178	133.747	18.3997	12.7675	12.973	0	0	0.384973	233.767	-562.604	250	260.711	0	34.4515	28.7881	52.7385	1607208239410314	2
2390	0	0	390	1	346.31	174.203	172.107	0	0	37.4818	72.0495	-269.788	214.2	8134.64	34310.7	269.788	10.7225	12.6477	12.2676	0	0	0.253449	202.665	-549.091	250	235.151	0	47.5361	45.0462	86.8729	1607208239430325	2
2391	0	0	391	1	517.899	232.704	285.195	0	0	7.09675	-11.5051	-241.699	467.965	8165.02	34194.9	241.699	23.2732	12.4006	11.9221	0	0	0.232428	191.457	-549.534	250	280.243	0	24.7524	22.5735	43.0177	1607208239450336	2
2392	0	0	392	1	572.129	269.287	302.842	0	0	-30.3162	27.8348	-151.918	618.202	8202.44	34155.5	151.918	31.6638	10.053	10.9579	0	0	0.516848	222.531	-550.141	250	343.469	0	20.0772	16.6956	31.359	1607208239470346	2
2393	0	0	393	1	449.775	201.031	248.744	0	0	52.6947	42.4017	-145.956	498.561	8219.09	34141	145.956	25.2234	11.9919	12.2219	0	0	0.258487	236.283	-566.734	250	317.99	0	25.1129	21.1528	39.0925	1607208239490357	2
2394	0	0	394	1	376.361	180.898	195.463	0	0	2.3627	55.8769	-119.872	278.395	8169.76	34127.5	119.872	14.4029	12.4919	12.1653	0	0	0.232391	187.315	-546.867	250	245.494	0	42.366	35.0558	64.7369	1607208239510368	2
2395	0	0	395	1	561.187	265	296.187	0	0	7.19358	83.3244	-243.341	559.394	8164.93	34199.7	243.341	28.1278	12.0045	11.7967	0	0	0.349299	263.685	-576.101	250	377.192	0	20.8835	19.0166	36.3482	1607208239530379	2
2396	0	0	396	1	412.415	194.292	218.123	0	0	83.5857	16.4248	-170.242	385.577	8188.19	34167	170.242	19.2586	11.707	12.0858	0	0	0.0662344	170.753	-534.714	250	235.071	0	31.4276	26.8184	48.3809	1607208239550390	2
2397	0	0	397	1	433.329	203.692	229.637	0	0	-36.4582	67.0572	-295.075	284.275	8208.58	34216	295.075	14.4744	12.5672	11.9759	0	0	0.155739	218.549	-549.847	250	229.452	0	34.5587	33.2158	68.1296	1607208239570401	2
2398	0	0	398	1	545.356	226.771	318.584	0	0	-15.3813	2.16149	-289.146	440.244	8187.5	34181.2	289.146	22.1137	11.4759	12.273	0	0	0.269495	155.218	-532.931	250	247.73	0	24.1698	22.9789	45.4299	1607208239590412	2
2399	0	0	399	1	449.338	187.712	261.626	0	0	36.5199	74.2937	-192.647	393.739	8235.26	34208.8	192.647	19.7633	11.8364	12.2212	0	0	0.312682	210.238	-556.474	250	250.687	0	30.1505	26.2679	47.5836	1607208239610423	2
2400	0	0	400	1	340.662	124.899	215.762	0	0	-14.4439	55.1125	-331.232	219.282	8086.9	34227.9	331.232	11.1253	12.2961	12.9218	0	0	0.106241	206.576	-547.124	250	209.703	0	42.4881	41.3117	96.9801	1607208239630434	2
2403	0	0	403	1	370.065	177.372	192.693	0	0	26.2684	40.7745	-35.2384	206.071	8145.85	34142.6	35.2384	11.1487	12.6159	12.6168	0	0	0.128786	222.55	-553.591	250	224.952	0	50.2262	43.9441	110.292	1607208239690466	2
2404	0	0	404	1	526.08	249.348	276.732	0	0	72.6849	78.8604	-114.715	500.826	8199.1	34204.2	114.715	25.836	11.9947	12.0012	0	0	0.387935	241.05	-570.269	250	364.598	0	24.6942	20.7192	39.298	1607208239710477	2
2405	0	0	405	1	418.954	158.3	260.654	0	0	42.0347	36.615	-251.88	351.584	8130.09	34146.8	251.88	17.4635	12.5023	12.6695	0	0	0.171343	261.753	-565.267	250	271.929	0	31.5241	29.1966	55.6697	1607208239730488	2
2406	0	0	406	1	410.219	192.623	217.597	0	0	95.2654	113.725	-211.974	200.129	8176.52	34169.3	211.974	10.0756	12.9339	12.4907	0	0	0.0946984	224.454	-558.271	250	220.403	0	55.7397	49.754	89.0791	1607208239750499	2
2407	0	0	407	1	393.288	133.796	259.492	0	0	103.984	160.494	14.7437	201.14	8068.14	34022.9	-14.7437	11.3628	11.3294	12.602	0	0	0.0904533	172.9	-529.8	250	209.508	0	45.3784	42.819	131.598	1607208239770510	2
2408	0	0	408	1	392.328	172.991	219.337	0	0	66.7536	113.114	-45.4921	302.204	8205.03	34070.3	45.4921	16.3287	11.7183	12.7421	0	0	0.0923043	210.167	-553.889	250	254.991	0	35.0781	30.7051	71.9983	1607208239790521	2
2409	0	0	409	1	362.679	198.713	163.966	0	0	202.182	-154.471	-156.578	343.48	8169.26	34138.5	156.578	18.0912	12.054	12.157	0	0	0.280007	179.505	-542.268	250	250.15	0	34.6706	29.7755	53.0002	1607208239810532	2
2411	0	0	411	1	402.667	158.852	243.815	0	0	-0.158063	40.0546	-193.345	329.17	8172.28	34143.3	193.345	16.5408	12.3424	11.7816	0	0	0.408443	190.389	-543.819	250	228.674	0	35.5232	30.8403	55.3618	1607208239850553	2
2412	0	0	412	1	419.718	161.488	258.23	0	0	24.585	121.938	-234.688	348.363	8147.54	34161.1	234.688	17.6297	12.2228	11.7385	0	0	0.0825046	193.961	-544.115	250	271.238	0	31.5745	28.8434	53.9573	1607208239870564	2
2414	0	0	414	1	310.074	169.743	140.331	0	0	-28.3139	107.476	14.5521	169.485	7901.45	34175.6	-14.5521	9.62286	12.3882	12.1623	0	0	0.19555	185.189	-540.009	250	231.663	0	54.5233	51.5679	154.878	1607208239910586	2
2417	0	0	417	1	422.205	222.703	199.502	0	0	-20.7602	165.931	-116.445	205.593	8192.88	34216.8	116.445	10.992	12.0085	12.4377	0	0	0.0611293	211.294	-551.282	250	239.395	0	54.1533	44.9231	83.7651	1607208239970619	2
2422	0	0	422	1	387.367	191.443	195.924	0	0	14.8629	-29.0811	-266.661	280.626	8157.26	34212.5	266.661	13.9579	13.458	13.4328	0	0	0.177701	215.799	-562.006	250	248.117	0	38.964	36.3663	70.2609	1607208240070673	2
2423	0	0	423	1	347.311	137.365	209.947	0	0	-26.1777	51.8285	-156.333	234.487	8098.64	34131.6	156.333	12.0052	12.6824	12.0066	0	0	0.214865	189.299	-540.005	250	168.782	0	49.6542	41.7161	74.8188	1607208240090684	2
2426	0	0	426	1	400.042	244.763	155.279	0	0	-33.663	-44.0283	-104.151	228.851	8106.12	34127.8	104.151	12.0322	11.1886	10.9942	0	0	0.0771826	211.704	-536.867	250	208.567	0	48.0961	39.8031	75.7575	1607208240150717	2
2437	0	0	437	1	303.466	145.671	157.795	0	0	10.6307	7.15024	-227.126	254.914	8261.15	34275.9	227.126	12.6855	11.2523	11.0431	0	0	0.116936	171.205	-525.566	250	178.412	0	41.9976	37.9772	70.5045	1607208240470891	2
2440	0	0	440	1	343.664	154.075	189.589	0	0	-1.84774	-13.7979	-169.847	243.417	8173.97	34197.2	169.847	12.2684	10.7937	12.4442	0	0	0.0853607	194.555	-538.957	250	235.293	0	47.4736	39.8815	71.6137	1607208240530924	2
2443	0	0	443	1	569.141	258.945	310.196	0	0	-35.664	66.6189	-262.719	441.772	8207.78	34216.4	262.719	22.399	11.5312	11.3436	0	0	0.188869	253.181	-569.029	250	338.465	0	24.3562	22.591	43.6527	1607208240590957	2
2444	0	0	444	1	610.959	290.834	320.125	0	0	26.9482	95.3453	-168.44	760.954	8145.17	34187.7	168.44	38.6329	10.5978	10.8624	0	0	0.515582	203.35	-557.808	232.828	408.979	0	16.8178	14.367	26.7468	1607208240610968	2
2445	0	0	445	1	324.064	154.125	169.94	0	0	-66.3686	-62.937	-397.048	215.214	8138.83	34246.3	397.048	11.127	12.0976	12.1999	0	0	0.191756	194.805	-544.334	250	213.601	0	38.5171	38.6534	118.655	1607208240630978	2
2447	0	0	447	1	306.399	121.442	184.957	0	0	22.9516	16.8494	-288.637	209.022	8248.83	34166.5	288.637	10.4344	12.072	11.7278	0	0	0.307067	203.054	-541.553	250	248.614	0	46.3041	44.9445	89.4665	1607208240671000	2
2448	0	0	448	1	384.539	177.633	206.907	0	0	-79.6472	88.142	-330.176	222.244	8251.77	34294.6	330.176	11.5611	12.3674	11.3102	0	0	0.301356	246.931	-560.864	250	241.213	0	39.1484	39.0655	91.7982	1607208240691011	2
2450	0	0	450	1	418.281	198.813	219.469	0	0	73.5652	110.805	-183.964	385.875	8198.21	34172.2	183.964	19.4988	11.4031	11.5195	0	0	0.193816	168.232	-533.73	250	250.15	0	30.2953	26.3429	47.1956	1607208240731033	2
2451	0	0	451	1	454.749	222.186	232.563	0	0	-39.3024	-2.03058	-128.135	461.097	8111.76	34185.4	128.135	23.919	10.7155	10.4684	0	0	0.248344	241.421	-551.884	250	274.173	0	25.8034	21.4484	40.2562	1607208240751044	2
2453	0	0	453	1	443.035	201.918	241.117	0	0	-5.47835	9.04603	-232.969	320.179	8177.6	34174.3	232.969	15.9833	12.0219	10.9555	0	0	0.283824	248.702	-557.165	250	221.285	0	34.1546	31.0469	58.1578	1607208240791066	2
2454	0	0	454	1	371.93	191.115	180.814	0	0	26.0334	74.3098	-314.453	248.795	8245.75	34208.7	314.453	12.5563	11.2226	11.8679	0	0	0.097	206.528	-535.066	250	179.473	0	37.5346	36.6188	79.2985	1607208240811077	2
2455	0	0	455	1	415.62	184.33	231.289	0	0	3.62311	61.6074	-185.979	427.312	8168.5	34221.4	185.979	21.5518	11.1829	10.662	0	0	0.242592	226.507	-544.356	250	248.42	0	27.4836	23.5658	43.057	1607208240831087	2
2457	0	0	457	1	414.429	184.072	230.357	0	0	44.9583	-13.4174	-276.992	412.147	8226.82	34196.8	276.992	20.4522	11.3296	10.6037	0	0	0.125485	246.626	-552.223	250	302.458	0	25.0673	23.9765	47.3204	1607208240871109	2
2459	0	0	459	1	379.686	170.328	209.358	0	0	-45.0377	10.6597	-229.596	214.998	8217.16	34172.7	229.596	10.8554	11.5631	11.6452	0	0	0.153978	203.073	-541.713	250	222.783	0	49.2869	44.6321	81.7992	1607208240911131	2
2461	0	0	461	1	466.81	259.402	207.408	0	0	-44.0607	30.249	-236.452	412.693	8216.18	34252.8	236.452	20.8576	11.9305	12.4545	0	0	0.294863	187.117	-544.729	250	258.208	0	27.632	24.8535	47.0651	1607208240951153	2
2462	0	0	462	1	443.898	190.297	253.602	0	0	51.3287	73.8623	-108.542	343.756	8120.79	34109.5	108.542	17.8059	11.4359	11.1332	0	0	0.0279119	207.401	-543.123	250	225.484	0	33.5111	28.1428	52.7877	1607208240971164	2
2464	0	0	464	1	387.359	190.827	196.532	0	0	15.0103	80.262	-174.931	297.044	8157.11	34202.8	174.931	15.0372	11.3353	11.6529	0	0	0.132378	202.292	-540.382	250	256.705	0	38.8927	33.1466	59.3904	1607208241011186	2
2465	0	0	465	1	383.653	193.415	190.238	0	0	39.4284	74.3232	-113.15	251.249	8232.35	34109.1	113.15	12.9984	11.5487	12.5223	0	0	0.19941	271.433	-567.713	250	280.366	0	45.3565	37.8928	70.6479	1607208241031196	2
2466	0	0	466	1	377.982	204.562	173.42	0	0	24.8752	35.0934	-208.111	282.994	8147.25	34148.3	208.111	14.1103	11.981	12.1253	0	0	0.213677	187.28	-544.333	250	264.148	0	40.2563	35.4759	64.2783	1607208241051207	2
2467	0	0	467	1	387.917	197.275	190.642	0	0	33.3599	46.584	-127.437	310.404	8238.42	34037.1	127.437	15.8883	11.0032	11.6345	0	0	0.187414	217.733	-546.989	250	251.825	0	37.0409	31.0245	56.8344	1607208241071218	2
2468	0	0	468	1	508.609	245.236	263.373	0	0	-59.5395	6.71129	-203.726	489.414	8132	34176.7	203.726	24.9169	11.5778	11.8529	0	0	0.323356	212.038	-556.508	250	289.453	0	24.5406	21.3332	39.1855	1607208241091229	2
2471	0	0	471	1	328.668	145.062	183.607	0	0	8.06654	124.093	-41.6611	177.144	8164.05	34158.9	41.6611	9.68593	11.5977	11.7598	0	0	0.173549	211.945	-545.255	250	222.634	0	56.2032	48.8511	117.769	1607208241151262	2
2472	0	0	472	1	385.858	201.449	184.409	0	0	31.2221	18.6554	-286.42	309.62	8240.56	34164.7	286.42	15.4367	11.4647	11.6022	0	0	0.141527	195.977	-537.969	250	237.097	0	32.3835	31.2206	61.5778	1607208241171273	2
2475	0	0	475	1	333.837	137.394	196.443	0	0	40.9506	6.58925	-299.079	178.912	8131.17	34276.5	299.079	8.92015	12.7426	12.5992	0	0	0.0657561	179.917	-540.095	250	197.281	0	54.1769	52.6564	109.186	1607208241231305	2
2478	0	0	478	1	414.314	148.114	266.201	0	0	69.2879	68.6993	-392.189	264.401	8202.49	34214.3	392.189	13.4413	11.3523	11.9547	0	0	0.0621337	201.655	-546.103	250	247.433	0	32.112	32.2757	94.5763	1607208241291338	2
2479	0	0	479	1	448.099	175.945	272.154	0	0	72.1872	17.8053	-209.154	314.634	8099.93	34165.6	209.154	15.5906	11.2334	10.8326	0	0	0.186683	250.483	-552.998	250	1	0	35.4595	31.4564	57.6129	1607208241311349	2
2480	0	0	480	1	477.304	198.011	279.292	0	0	17.4848	-45.2318	-143.808	342.057	8154.64	34129	143.808	17.3695	11.5332	11.6955	0	0	0.271259	250.202	-558.004	250	267.816	0	34.7578	29.0931	53.3587	1607208241331360	2
2482	0	0	482	1	328.814	158.048	170.766	0	0	49.749	35.3973	-272.944	257.667	8222.03	34247.6	272.944	12.8183	10.9193	10.6476	0	0	0.323722	187.332	-528.389	250	239.979	0	38.0798	35.9884	70.6109	1607208241371382	2
2484	0	0	484	1	373.584	216.939	156.645	0	0	29.1302	43.8823	-60.7632	189.857	8043.33	34139.5	60.7632	10.1066	10.9748	11.8743	0	0	0.188058	379.546	-552.25	250	251.258	0	54.3087	46.0954	102.992	1607208241411403	2
2486	0	0	486	1	462.541	243.911	218.63	0	0	29.2818	20.6595	-332.948	402.373	8242.5	34262.4	332.948	20.1922	10.7933	10.8439	0	0	0.130062	221.766	-544.935	250	265.9	0	23.3442	23.0491	54.1815	1607208241451425	2
2487	0	0	487	1	438.266	194.946	243.32	0	0	13.9676	86.8105	-193.605	382.963	8257.81	34196.2	193.605	19.3329	11.6753	12.035	0	0	0.182592	208.25	-552.915	250	263.049	0	30.7323	26.7586	48.142	1607208241471436	2
2488	0	0	488	1	345.587	189.93	155.657	0	0	-28.6138	70.2074	-88.3625	265.532	8200.73	34113.2	88.3625	14.1245	11.0856	11.7599	0	0	0.155388	202.692	-542.861	250	215.29	0	41.3112	34.3371	67.5015	1607208241491447	2
2489	0	0	489	1	346.295	157.023	189.272	0	0	16.2052	33.329	-184.184	245.231	8255.58	34150.1	184.184	12.2983	11.0136	11.683	0	0	0.1377	237.574	-544.028	250	228.713	0	45.9894	39.5003	69.9916	1607208241511458	2
2490	0	0	490	1	355.885	142.349	213.537	0	0	36.3268	26.9834	-311.039	360.821	8235.45	34256.1	311.039	18.0574	10.4049	10.716	0	0	0.119229	237.101	-535.634	250	227.444	0	26.441	25.6925	55.4096	1607208241531469	2
2491	0	0	491	1	311.926	146.877	165.049	0	0	-4.74774	53.5053	-139.514	190.135	8176.87	34229.5	139.514	9.75107	11.5991	12.0271	0	0	0.206865	294.914	-566.514	250	211.668	0	59.7879	49.38	90.6967	1607208241551480	2
2493	0	0	493	1	444.939	172.872	272.067	0	0	42.2951	90.8584	-238.407	446.631	8229.49	34192.2	238.407	22.3775	11.1743	10.2961	0	0	0.214014	199.842	-537.87	250	257.822	0	24.3922	22.508	42.728	1607208241591502	2
2495	0	0	495	1	390.076	206.664	183.412	0	0	-21.3631	72.3054	-134.719	298.701	8193.48	34111.1	134.719	15.4625	10.9871	10.702	0	0	0.256166	191.564	-533.57	250	223.066	0	37.9436	31.6489	57.5111	1607208241631523	2
2498	0	0	498	1	398.23	170.733	227.497	0	0	23.4446	24.6902	-95.2683	187.75	8148.68	34158.7	95.2683	9.78463	11.8491	12.2369	0	0	0.173254	329.369	-575.76	250	228.911	0	59.0405	49.2465	95.3258	1607208241691556	2
2499	0	0	499	1	395.498	158.021	237.476	0	0	-8.40422	72.946	-197.643	365.512	8180.52	34210.1	197.643	18.4767	10.9891	10.3817	0	0	0.1772	221.191	-536.733	250	261.131	0	30.8772	26.8348	48.8831	1607208241711567	2
2504	0	0	504	1	370.166	171.962	198.203	0	0	35.3788	69.6749	-79.776	241.764	8136.74	34113.7	79.776	12.7473	11.1501	11.9473	0	0	0.254344	221.37	-545.523	250	199.009	0	44.7629	37.672	76.4931	1607208241811621	2
2505	0	0	505	1	293.235	137.592	155.643	0	0	45.9645	24.1113	-218.337	228.422	8225.82	34159.3	218.337	11.3326	11.5817	11.3651	0	0	0.147129	146.017	-516.584	250	164.038	0	47.3028	42.6832	77.5656	1607208241831632	2
2506	0	0	506	1	413.897	199.54	214.356	0	0	13.002	85.654	-190.396	376.756	8159.12	34197.4	190.396	19.0304	10.9831	10.3751	0	0	0.233167	190.739	-538.739	250	234.962	0	30.2095	26.2515	47.4399	1607208241851643	2
2507	0	0	507	1	397.157	177.945	219.213	0	0	-30.5574	86.769	-173.95	335.016	8103.02	34196.3	173.95	17.1748	11.1116	11.2503	0	0	0.090102	196.885	-535.083	250	226.061	0	34.3798	29.2293	52.5866	1607208241871654	2
2508	0	0	508	1	379.288	179.835	199.453	0	0	11.9256	56.8777	-345.071	214.313	8160.19	34126.5	345.071	10.8404	11.2702	11.7148	0	0	0.23227	216.096	-541.318	250	191.02	0	40.8127	40.7318	100.051	1607208241891665	2
2510	0	0	510	1	391.764	185.047	206.717	0	0	-74.52	26.7765	-316.822	275.396	8246.64	34256.3	316.822	14.1533	11.1463	11.1286	0	0	0.122557	260.351	-559.795	250	296.222	0	33.1916	32.2636	71.1173	1607208241931687	2
2513	0	0	513	1	438.991	214.233	224.758	0	0	-20.3245	35.1545	-207.455	269.889	8192.44	34148.2	207.455	13.588	11.8522	11.7252	0	0	0.403362	408.344	-568.037	250	297.178	0	41.5659	36.5398	65.894	1607208241991719	2
2514	0	0	514	1	415.192	203.463	211.729	0	0	-18.8685	28.0238	-107.166	294.141	8190.99	34155.4	107.166	15.3656	11.8613	11.7313	0	0	0.221524	223.678	-553.84	250	238.858	0	39.2752	32.5233	61.4736	1607208242011730	2
2515	0	0	515	1	389.159	188.264	200.895	0	0	-24.2827	50.0939	-208.664	264.703	8096.74	34133.3	208.664	13.3638	12.0606	12.2383	0	0	0.149199	248.141	-566.206	250	271.743	0	42.5808	37.342	67.8467	1607208242031741	2
2516	0	0	516	1	488.345	239.216	249.129	0	0	13.2134	37.642	-104.965	368.276	8059.25	34046.1	104.965	19.1351	11.788	11.9696	0	0	0.337294	227.398	-558.448	250	258.742	0	32.1405	26.7714	50.6394	1607208242051752	2
2517	0	0	517	1	416.981	167.598	249.383	0	0	-5.69277	86.3937	-206.74	258.822	8177.81	34196.6	206.74	13.0897	10.9328	11.7339	0	0	0.107486	213.745	-541.386	250	173.418	0	42.812	37.38	67.2273	1607208242071763	2
2518	0	0	518	1	470.877	151.444	319.434	0	0	-28.6558	39.1158	-247.978	445.19	8200.78	34144.3	247.978	22.4153	11.4849	11.7453	0	0	0.444677	203.153	-545.309	250	217.695	0	25.0463	22.9246	43.4934	1607208242091774	2
2519	0	0	519	1	563.429	234.685	328.744	0	0	60.5955	56.0696	-243.385	527.274	8211.18	34227	243.385	26.2104	10.9757	10.4514	0	0	0.196869	244.809	-550.709	250	300.499	0	21.2392	19.4222	37.611	1607208242111785	2
2520	0	0	520	1	413.397	153.391	260.006	0	0	-10.6995	80.4115	-351.874	422.962	8182.82	34202.6	351.874	21.58	10.172	9.98199	0	0	0.148745	180.198	-526.823	250	278.012	0	21.2708	21.0046	52.1635	1607208242131796	2
2527	0	0	527	1	412.954	194.672	218.282	0	0	-22.7397	56.565	-91.9494	318.465	8194.86	34027.2	91.9494	16.8466	11.1073	11.233	0	0	0.280459	205.309	-539.405	250	254.327	0	35.1329	29.2933	56.2247	1607208242271872	2
2531	0	0	531	1	376.715	143.073	233.643	0	0	42.3158	-13.5502	-213.771	348.229	8229.46	34196.9	213.771	17.2552	12.0188	11.4897	0	0	0.251494	212.591	-543.523	250	229.566	0	32.744	29.4021	54.0382	1607208242351916	2
2533	0	0	533	1	431.811	216.503	215.308	0	0	-49.955	78.3261	-318.071	254.197	8222.08	34204.7	318.071	13.0522	11.6661	10.6365	0	0	0.180393	255.889	-549.554	250	254.577	0	35.0585	34.5142	77.3665	1607208242391937	2
2537	0	0	537	1	398.743	170.728	228.015	0	0	-30.6023	78.7224	-290.179	258.069	8202.72	34204.3	290.179	13.1389	11.5698	11.5873	0	0	0.297798	161.054	-526.022	250	180.8	0	37.5613	35.9294	71.7312	1607208242471981	2
2538	0	0	538	1	404.961	150.486	254.475	0	0	16.4946	4.41862	-369.078	283.112	8255.29	34278.6	369.078	14.2793	11.3564	11.1984	0	0	0.0676013	190.194	-536.205	250	225.591	0	30.4472	30.7674	82.9673	1607208242491992	2
2539	0	0	539	1	406.988	166.703	240.285	0	0	-9.09064	-60.6053	-254.507	252.078	8181.21	34144.3	254.507	12.6046	12.3608	11.189	0	0	0.184319	203.673	-545.991	250	203.242	0	41.1457	38.5148	73.6359	1607208242512003	2
2540	0	0	540	1	351.872	136.517	215.355	0	0	5.21407	27.7828	-247.342	306.569	8166.91	34255.3	247.342	15.2924	10.9501	10.8132	0	0	0.259285	246.282	-548.004	250	217.684	0	34.4521	31.33	59.7969	1607208242532014	2
2541	0	0	541	1	448.14	249.042	199.098	0	0	-4.65066	43.1801	-209.086	338.408	8276.43	34239.9	209.086	16.9829	10.4285	11.3582	0	0	0.130035	224.654	-545.034	250	268.973	0	33.2184	28.839	53.0685	1607208242552025	2
2542	0	0	542	1	446.237	192.571	253.667	0	0	-37.0289	73.1066	-286.524	370.525	8209.15	34209.9	286.524	18.8688	10.9313	11.407	0	0	0.426712	180.75	-537.334	250	263.952	0	27.1939	25.7809	50.8869	1607208242572035	2
2543	0	0	543	1	358.468	157.995	200.473	0	0	34.7783	91.5443	-358.388	283.128	8237	34291.2	358.388	14.3987	11.1872	10.6895	0	0	0.447288	170.596	-528.265	250	215.162	0	30.0374	30.4628	79.0471	1607208242592046	2
2545	0	0	545	1	357.933	107.402	250.531	0	0	0.472433	23.4466	-390.831	239.556	8271.31	34259.6	390.831	12.1683	11.7572	11.3882	0	0	0.197248	259.165	-562.7	250	261.406	0	34.6913	34.8867	103.866	1607208242632068	2
2546	0	0	546	1	493.356	174.085	319.271	0	0	-11.2789	49.1807	-336.836	264.295	8083.74	34233.9	336.836	13.396	11.5881	11.3238	0	0	0.260202	243.402	-557.126	250	227.707	0	34.1599	33.3462	80.9186	1607208242652079	2
2548	0	0	548	1	284.27	110.221	174.05	0	0	-6.62367	92.8714	-432.387	170.735	8178.74	34289.8	432.387	8.84968	11.0614	11.3997	0	0	0.242267	231.514	-543.953	250	201.941	0	45.593	45.957	160.264	1607208242692101	2
2553	0	0	553	1	460.779	198.446	262.333	0	0	22.6733	7.75571	-237.723	376.908	8149.45	34175.6	237.723	18.711	11.1662	10.4478	0	0	0.278115	310.699	-575.049	250	271.468	0	28.8246	26.3513	49.9261	1607208242792155	2
2554	0	0	554	1	353.867	164.511	189.356	0	0	2.59969	24.6229	-236.214	318.837	8169.52	34158.8	236.214	15.9067	11.2563	10.4534	0	0	0.0986329	165.801	-520.759	250	202.629	0	33.5215	30.4609	57.346	1607208242812166	2
2555	0	0	555	1	416.557	227.307	189.251	0	0	-10.5249	44.2047	-81.5715	368.444	8182.65	34139.2	81.5714	19.5208	9.80718	11.1598	0	0	0.455345	204.245	-538.852	250	300.577	0	29.8579	24.74	50.8674	1607208242832177	2
2557	0	0	557	1	337.427	153.328	184.099	0	0	-23.3376	87.8268	-257.507	267.639	8195.46	34195.2	257.507	13.5729	9.96709	11.0512	0	0	0.214449	227.866	-533.179	250	230.851	0	37.6764	34.691	65.0072	1607208242872199	2
2559	0	0	559	1	440.266	178.081	262.185	0	0	39.1002	45.0979	-309.101	240.699	8133.02	34138.3	309.101	12.0653	10.6819	11.0261	0	0	0.102647	237.788	-546.455	250	262.575	0	38.1688	37.3086	79.8438	1607208242912221	2
2560	0	0	560	1	415.029	194.533	220.496	0	0	60.6403	49.2695	-231.514	428.325	8211.14	34233.8	231.514	21.2703	11.2602	10.9293	0	0	0.153091	231.383	-551.953	250	269.371	0	26.1466	23.6195	44.9997	1607208242932232	2
2561	0	0	561	1	562.109	251.653	310.457	0	0	64.4827	72.1047	-213.818	553.374	8207.3	34210.9	213.818	27.6088	10.338	10.8106	0	0	0.246257	221.735	-544.483	250	319.746	0	21.1895	18.7603	35.178	1607208242952243	2
2562	0	0	562	1	434.058	177.707	256.351	0	0	53.5327	16.8598	-398.606	301.74	8218.25	34266.2	398.606	15.2693	11.6552	12.0637	0	0	0.0720843	204.021	-541.19	250	224.839	0	28.4861	28.9293	87.3433	1607208242972253	2
2563	0	0	563	1	415.252	170.031	245.221	0	0	34.6598	0.810446	-288.568	333.734	8237.12	34282.2	288.568	16.6174	10.3339	10.9316	0	0	0.0824416	179.343	-526.373	250	203.27	0	29.5707	28.4503	56.5621	1607208242992264	2
2565	0	0	565	1	426.979	153.055	273.924	0	0	82.8635	54.461	-232.803	314.928	8188.92	34128.9	232.803	15.6399	11.0075	10.5301	0	0	0.0948352	223.625	-547.013	250	250.307	0	33.9182	30.8934	57.6902	1607208243032286	2
2571	0	0	571	1	367.533	145.115	222.418	0	0	69.0257	-19.6947	-344.355	291.521	8202.75	34203.1	344.355	14.5846	11.524	11.2341	0	0	0.0938881	238.762	-545.992	250	239.108	0	30.959	30.8431	77.1821	1607208243152351	2
2573	0	0	573	1	358.417	193.417	165	0	0	54.7902	44.787	21.54	207.516	8117.33	34138.6	-21.54	11.5841	11.892	11.5418	0	0	0.0785017	173.095	-526.348	250	221.187	0	44.2769	42.2371	134.577	1607208243192373	2
2575	0	0	575	1	431.122	184.268	246.854	0	0	22.1748	95.2974	-273.094	308.944	8149.95	34187.7	273.094	15.5772	11.1967	11.554	0	0	0.341836	221.72	-550.429	250	240.797	0	33.0125	31.1375	59.7763	1607208243232395	2
2577	0	0	577	1	419.726	172.46	247.266	0	0	5.2136	88.7808	-309.465	359.918	8166.91	34194.3	309.465	18.2631	10.6212	11.469	0	0	0.461689	185.13	-534.437	250	255.344	0	27.1036	26.0981	54.7757	1607208243272417	2
2578	0	0	578	1	486.768	272.422	214.346	0	0	-23.6342	-12.1274	-144.211	452.677	8195.75	34195.5	144.211	23.1759	9.41687	11.05	0	0	0.265129	237.203	-551.542	250	300.361	0	26.0289	21.5626	40.5934	1607208243292428	2
2579	0	0	579	1	474.126	232.57	241.556	0	0	13.2739	-12.1764	-125.985	350.172	8158.85	34195.6	125.985	17.9389	10.9218	11.1278	0	0	0.137886	178.076	-536.344	250	242.829	0	33.3549	27.803	52.0073	1607208243312439	2
2580	0	0	580	1	506.823	280.75	226.073	0	0	66.4789	110.65	-271.956	400.456	8205.3	34272.1	271.956	20.1852	11.2912	10.5044	0	0	0.373648	289.128	-562.828	250	298.272	0	25.5371	24.2791	47.5021	1607208243332450	2
2581	0	0	581	1	422.571	211.265	211.306	0	0	-53.6618	34.4959	-363.423	232.156	8225.78	34248.5	363.423	11.9001	11.3348	11.1244	0	0	0.0609579	203.276	-537.809	250	198.839	0	36.0207	36.0055	95.6891	1607208243352460	2
2582	0	0	582	1	420.172	189.361	230.811	0	0	-27.4724	60.1177	-250.054	371.746	8199.59	34123.3	250.054	18.7679	11.6493	10.5065	0	0	0.371235	197.057	-536.371	250	218.937	0	28.3197	26.3614	50.1599	1607208243372471	2
2583	0	0	583	1	390.88	160.84	230.04	0	0	-15.5153	40.8598	-214.186	227.712	8187.64	34142.5	214.186	11.4469	10.8481	11.4776	0	0	0.141517	196.69	-540.784	250	197.159	0	47.5359	41.8327	75.5652	1607208243392482	2
2584	0	0	584	1	280.45	132.597	147.853	0	0	-1.0769	-24.5533	-219.402	182.197	8272.86	34207.9	219.402	9.08587	10.7764	11.1185	0	0	0.056224	187.677	-526.08	250	185.236	0	57.9059	51.375	93.6655	1607208243412493	2
2585	0	0	585	1	320.485	154.972	165.513	0	0	48.4092	13.2458	-178.278	206.611	8223.37	34170.1	178.278	10.3134	10.4937	11.0401	0	0	0.181755	168.801	-522.206	250	212.661	0	53.047	45.7935	80.9851	1607208243432504	2
2586	0	0	586	1	329.74	148.472	181.268	0	0	5.75991	2.83175	-191.864	180.304	8166.36	34180.6	191.864	9.02412	11.0063	11.0769	0	0	0.195292	215.953	-537.994	250	212.71	0	60.5303	52.4742	92.6014	1607208243452515	2
2589	0	0	589	1	357.461	138.608	218.852	0	0	33.1768	72.8154	-341.125	207.343	8138.94	34210.2	341.125	10.4846	11.7671	11.7351	0	0	0.142298	196.604	-538.727	250	254.748	0	42.5275	42.0341	103.63	1607208243512548	2
2594	0	0	594	1	363.542	163.515	200.027	0	0	-13.6229	80.2607	-295.188	238.479	8185.74	34202.8	295.188	12.1027	11.0218	10.3148	0	0	0.201681	183.161	-525.793	250	206.182	0	38.8687	37.2866	76.3919	1607208243612602	2
2596	0	0	596	1	349.587	173.164	176.424	0	0	71.8206	-9.71063	-257.227	216.381	8199.96	34193.1	257.227	10.6946	10.6069	10.6831	0	0	0.119055	192.289	-528.462	250	187.199	0	46.2187	43.1467	81.8545	1607208243652624	2
2597	0	0	597	1	308.631	140.846	167.785	0	0	-89.1617	-1.99889	-315.447	197.52	8161.62	34185.4	315.447	10.1896	10.6946	10.7467	0	0	0.153991	204.729	-536.814	250	223.708	0	44.7586	43.3771	94.3458	1607208243672635	2
2601	0	0	601	1	363.747	156.255	207.492	0	0	78.1358	55.7266	-77.7418	200.556	8093.98	34127.7	77.7418	10.534	11.1511	11.5571	0	0	0.230019	428.419	-554.89	250	229.673	0	53.1575	44.6137	91.4102	1607208243752678	2
2602	0	0	602	1	376.78	137.617	239.163	0	0	36.234	29.7264	-311.155	259.43	8135.89	34153.7	311.155	12.9873	11.487	11.2782	0	0	0.117	245.264	-558.308	250	221.755	0	36.0352	35.3049	76.8511	1607208243772689	2
2604	0	0	604	1	303.792	134.999	168.793	0	0	11.3425	-28.5248	-426.603	159.562	8260.44	34211.9	426.603	8.15417	11.3174	11.7568	0	0	0.265367	192.76	-534.981	250	184.838	0	49.3541	49.6903	175.936	1607208243812711	2
2605	0	0	605	1	351.013	169.706	181.306	0	0	-108.991	-16.6389	-91.5971	175.3	7982.13	34100.4	91.5971	9.58178	10.3724	11.212	0	0	0.314081	234.162	-543.451	250	201.437	0	59.9474	48.5473	94.7955	1607208243832722	2
2606	0	0	606	1	397.822	158.251	239.571	0	0	-13.5617	53.8845	-234.423	380.018	8185.68	34129.5	234.423	19.0965	10.5762	10.8999	0	0	0.283967	246.253	-552.289	250	268.497	0	28.692	25.8561	48.3509	1607208243852733	2
2608	0	0	608	1	404.485	153.239	251.246	0	0	11.7846	86.7592	-230.774	302.704	8060.68	34196.3	230.774	15.2208	10.1122	9.99631	0	0	0.118399	242.14	-546.581	250	240.213	0	34.3757	30.9971	58.0389	1607208243892755	2
2609	0	0	609	1	514.657	245.714	268.943	0	0	73.5292	101.519	-198.171	332.699	8198.25	34181.5	198.171	16.7296	10.9476	11.5344	0	0	0.293269	230.051	-540.996	250	218.076	0	34.1067	29.9566	53.7157	1607208243912766	2
2610	0	0	610	1	461.009	178.09	282.919	0	0	-83.316	15.4529	-340.648	255.202	8155.78	34267.6	340.648	13.1674	10.9534	11.3835	0	0	0.0858815	236.166	-547.758	250	283.017	0	34.678	33.9482	81.293	1607208243932776	2
2612	0	0	612	1	405.352	192.011	213.341	0	0	11.9832	107.342	-178.672	200.923	8160.14	34275.4	178.672	10.2266	11.2971	10.9644	0	0	0.278535	250.763	-553.879	250	236.435	0	54.5554	47.0034	83.0918	1607208243972798	2
2613	0	0	613	1	427.543	157.289	270.254	0	0	19.8642	66.3448	-246.417	299.513	8152.26	34216.7	246.417	14.9803	10.5042	10.8436	0	0	0.240824	204.262	-530.568	250	220.101	0	34.9531	31.7499	60.2552	1607208243992809	2
2616	0	0	616	1	411.679	199.892	211.786	0	0	31.5817	59.9001	-83.0057	240.914	8240.2	34123.5	83.0057	12.6695	11.2002	10.6209	0	0	0.28854	280.965	-565.508	250	242.673	0	44.5704	37.5375	74.0229	1607208244052842	2
2617	0	0	617	1	398	187.307	210.692	0	0	17.113	22.3405	-157.069	269.369	8254.67	34161	157.069	13.6059	10.5715	10.9332	0	0	0.136577	203.355	-534.859	250	191.91	0	41.9172	35.3501	63.6603	1607208244072853	2
2620	0	0	620	1	291.88	101.417	190.463	0	0	-80.2034	-110.531	-227.357	195.008	8152.66	34094.6	227.357	10.0865	11.1421	11.271	0	0	0.231754	168.738	-527.231	250	161.755	0	52.7533	48.3756	86.9771	1607208244132885	2
2621	0	0	621	1	463.181	203.729	259.453	0	0	-14.3877	57.6093	-146.839	347.978	8186.51	34125.8	146.839	17.8396	10.6954	10.3842	0	0	0.292904	352.951	-581.668	250	289.84	0	32.9636	27.5295	50.1604	1607208244152896	2
2622	0	0	622	1	411.713	198.149	213.564	0	0	-24.844	109.193	-239.791	327.378	8097.3	34173.9	239.791	16.6817	11.9886	10.7909	0	0	0.474151	173.249	-533.37	250	216.694	0	32.3482	29.6884	56.1969	1607208244172907	2
2624	0	0	624	1	412.124	148.808	263.316	0	0	-49.7138	99.3266	-431.898	240.851	8221.83	34283.4	431.898	12.6027	10.739	10.563	0	0	0.321562	235.063	-542.906	250	234.537	0	31.963	32.6746	111.952	1607208244212929	2
2626	0	0	626	1	438.631	221.862	216.769	0	0	71.1167	34.6874	-234.392	358.992	8200.66	34248.4	234.392	17.7846	10.0441	11.0616	0	0	0.106236	197.991	-526.965	250	224.204	0	30.355	27.2235	51.4611	1607208244252951	2
2627	0	0	627	1	420.153	207.441	212.713	0	0	96.7812	21.0882	-178.592	305.322	8175	34162.3	178.592	15.2209	12.2619	11.0543	0	0	0.0936342	244.208	-565.625	250	273.918	0	38.217	33.0282	58.8945	1607208244272962	2
2631	0	0	631	1	305.51	157.944	147.566	0	0	-9.15729	113.856	-56.3343	168.611	8181.28	34069.5	56.3343	9.15578	11.0475	10.8351	0	0	0.182473	219.253	-534.888	250	196.415	0	59.0423	50.6593	110.396	1607208244353005	2
2634	0	0	634	1	389.206	142.119	247.086	0	0	51.0184	17.6685	-227.862	189.815	8220.76	34165.7	227.862	9.40101	10.3207	10.9549	0	0	0.257268	209.785	-536.237	250	212.284	0	54.3778	49.3041	89.9273	1607208244413038	2
2635	0	0	635	1	347.07	142.024	205.046	0	0	-30.6792	3.81675	-388.288	234.112	8202.8	34279.2	388.288	11.9421	10.4598	10.1258	0	0	0.108059	172.983	-521.156	250	209.122	0	34.0293	34.4596	100.31	1607208244433049	2
2636	0	0	636	1	361.565	152.638	208.927	0	0	55.256	78.0377	-441.16	207.418	8216.52	34304.7	441.16	10.7008	10.9921	11.0884	0	0	0.151694	223.055	-534.881	250	232.196	0	37.3374	38.3438	138.626	1607208244453060	2
2637	0	0	637	1	490.626	252.089	238.537	0	0	67	34.5337	-318.89	317.25	8204.78	34248.5	318.89	15.8754	11.1147	10.8125	0	0	0.167475	216.528	-546.858	250	271.571	0	29.4723	28.7503	64.9682	1607208244473071	2
2638	0	0	638	1	553.413	301.944	251.469	0	0	63.3192	43.6515	-293.23	401.125	8208.46	34239.4	293.23	20.0243	10.9173	11.705	0	0	0.0988138	229.248	-560.239	250	270.333	0	25.5613	24.3311	49.2811	1607208244493082	2
2639	0	0	639	1	499.477	266.144	233.332	0	0	1.11643	40.691	-227.607	282.469	8171	34242.4	227.607	14.1264	11.1565	9.62494	0	0	0.211057	251.522	-557.202	250	250.044	0	37.0965	33.275	62.9503	1607208244513092	2
2640	0	0	640	1	445.629	159.455	286.174	0	0	-33.239	51.6862	-252.557	377.867	8205.36	34231.4	252.557	19.0859	10.2584	9.67497	0	0	0.106038	213.043	-537.539	250	250.348	0	27.1642	24.9019	48.1794	1607208244533103	2
2641	0	0	641	1	310.714	123.934	186.779	0	0	48.5136	114.894	-167.923	261.525	8123.61	34168.1	167.923	13.3044	10.1555	10.431	0	0	0.191087	280.585	-529.978	250	215.1	0	41.7327	35.728	63.893	1607208244553114	2
2649	0	0	649	1	275.263	96.6358	178.627	0	0	-4.16181	71.5857	-182.793	180.221	8275.94	34111.8	182.793	9.12703	10.9075	11.3416	0	0	0.160142	205.896	-532.41	250	219.885	0	60.2943	51.9679	90.2717	1607208244713201	2
2650	0	0	650	1	521.013	216.603	304.411	0	0	7.50851	-32.9913	-279.689	380.376	8164.61	34216.4	279.689	18.9779	10.0131	10.1513	0	0	0.203329	249.482	-551.265	250	267.687	0	26.5533	24.8812	49.1943	1607208244733212	2
2651	0	0	651	1	438.804	173.986	264.818	0	0	1.39352	92.0088	-127.556	219.058	8270.39	34091.4	127.556	11.3555	10.5294	10.1438	0	0	0.265279	206.696	-532.877	250	189.16	0	49.2508	41.3831	74.053	1607208244753223	2
2654	0	0	654	1	348.208	146.15	202.058	0	0	24.9623	4.03657	-276.726	230.386	8147.16	34179.3	276.726	11.4666	10.1049	11.2886	0	0	0.105308	195.917	-533.734	250	222.873	0	42.7198	40.2615	77.114	1607208244813256	2
2655	0	0	655	1	367.379	160.259	207.12	0	0	61.5893	15.2544	-265.76	230.47	8210.19	34168.1	265.76	11.4226	10.9811	12.0878	0	0	0.117614	185.131	-534.01	250	206.613	0	44.3801	41.7596	78.6612	1607208244833267	2
2657	0	0	657	1	316.042	122.892	193.15	0	0	-0.125831	-77.8655	-470.184	257.221	8172.25	34261.3	470.184	13.5	10.43	10.256	0	0	0.324679	167.296	-523.339	250	211.536	0	30.3558	30.3861	122.738	1607208244873289	2
2659	0	0	659	1	353.183	159.595	193.588	0	0	-2.49777	48.7338	-396.153	227.056	8174.62	34234.3	396.153	11.5797	10.2235	10.7575	0	0	0.210921	193.763	-525.792	250	192.197	0	35.753	35.3869	105.454	1607208244913310	2
2661	0	0	661	1	418.658	211.811	206.847	0	0	74.2582	-85.4908	-222.947	253.777	8197.52	34069.6	222.947	12.6044	10.7582	10.8047	0	0	0.141939	186.775	-533.334	250	177.753	0	41.6486	38.4119	69.3652	1607208244953332	2
2664	0	0	664	1	346.394	131.922	214.473	0	0	102.536	96.7692	-134.914	214.685	8268.9	34186.3	134.914	10.9954	10.6486	10.4142	0	0	0.191244	172.32	-519.718	250	173.295	0	50.9507	42.899	77.6094	1607208245013365	2
2666	0	0	666	1	376.584	174.202	202.382	0	0	-4.63908	61.4939	-116.306	305.932	8176.76	34121.9	116.306	15.8955	10.0899	11.8463	0	0	0.2951	169.411	-526.615	250	225.267	0	36.9733	30.2932	57.5491	1607208245053387	2
2667	0	0	667	1	293.122	152.972	140.15	0	0	18.2041	93.5255	33.7145	191.698	8153.92	34089.9	-33.7145	10.8591	10.2329	12.0404	0	0	0.144201	205.971	-534.933	250	213.271	0	44.5693	43.641	146.979	1607208245073398	2
2668	0	0	668	1	375.139	193.803	181.336	0	0	-0.378637	76.8394	-145.306	203.881	8172.5	34206.2	145.306	10.4549	10.3784	9.91079	0	0	0.139299	248.694	-545.3	250	205.275	0	52.907	44.2667	80.1294	1607208245093409	2
2680	0	0	680	1	398.398	186.818	211.58	0	0	49.3173	31.7627	-142.154	268.52	8122.8	34151.6	142.154	13.5985	11.3611	10.6822	0	0	0.106689	315.047	-565.548	250	245.242	0	42.3542	35.7033	64.9921	1607208245433594	2
2681	0	0	681	1	400.222	221.944	178.278	0	0	-12.0158	11.7867	-240.624	212.79	8283.8	34271.3	240.624	10.6387	10.13	10.5989	0	0	0.065962	222.413	-529.838	250	203.155	0	47.6009	43.2506	80.828	1607208245453605	2
2683	0	0	683	1	269.003	111.329	157.675	0	0	-6.22749	2.66245	-416.46	163.213	8178.35	34280.4	416.46	8.33542	10.9052	10.5545	0	0	0.17538	207.649	-529.777	250	232.224	0	47.2728	47.5202	160.96	1607208245493626	2
2684	0	0	684	1	373.13	159.778	213.352	0	0	-25.5552	-41.7756	-162.593	177.389	8098.02	34025.8	162.593	9.02414	10.6992	11.3461	0	0	0.250002	180.022	-527.165	250	177.906	0	61.5646	52.3665	92.359	1607208245513637	2
2686	0	0	686	1	464.601	210.977	253.624	0	0	31.9644	59.8805	-250.759	283.084	8239.82	34223.2	250.759	14.1221	10.5419	10.4109	0	0	0.107449	210.898	-539.93	250	202.208	0	35.91	33.1066	63.3218	1607208245553659	2
2687	0	0	687	1	500.963	201.225	299.738	0	0	43.4607	83.3867	-169.626	442.793	8228.32	34199.7	169.626	22.3685	10.5297	10.4778	0	0	0.204207	212.349	-539.175	250	295.785	0	26.3528	22.6449	41.2527	1607208245573670	2
2688	0	0	688	1	458.186	217.546	240.64	0	0	-12.8419	2.22928	-50.855	228.944	8184.96	34181.2	50.855	12.3472	10.9223	11.6712	0	0	0.169002	268.714	-555.54	250	242.084	0	44.713	38.5469	90.3363	1607208245593681	2
2692	0	0	692	1	384.243	145.022	239.22	0	0	42.4917	89.5873	-236.001	251.273	8229.29	34093.8	236.001	12.5858	10.1652	11.4127	0	0	0.0153669	218.68	-538.226	250	199.268	0	41.2399	38.0827	68.9124	1607208245673725	2
2693	0	0	693	1	293.95	113.583	180.367	0	0	0.390803	33.6703	-265.078	166.798	8271.39	34149.7	265.078	8.34488	10.7146	9.78725	0	0	0.101188	242.549	-520.845	250	194.482	0	55.9467	53.0825	101.279	1607208245693735	2
2695	0	0	695	1	352.174	174.445	177.73	0	0	-20.0667	-11.225	-126.936	202.435	8192.19	34094.9	126.936	10.4455	10.6352	10.7919	0	0	0.0649912	169.008	-521.462	250	201.176	0	54.033	45.0547	81.7271	1607208245733757	2
2696	0	0	696	1	371.298	187.863	183.435	0	0	55.8187	34.7254	-152.791	315.988	8215.96	34148.7	152.791	15.9239	10.4755	9.76921	0	0	0.106244	232.812	-537.785	250	241.987	0	35.4314	30.1167	54.5554	1607208245753768	2
2697	0	0	697	1	429.113	238.464	190.649	0	0	-14.6688	33.7888	-186.699	440.352	8186.79	34149.6	186.699	22.2216	10.7749	11.0322	0	0	0.315267	257.444	-563.064	250	329.213	0	26.7829	22.9338	41.6754	1607208245773779	2
2698	0	0	698	1	378.457	147.287	231.17	0	0	-45.8918	5.56089	-229.575	397.088	8118.35	34177.8	229.575	20.0486	9.12947	10.3071	0	0	0.230451	249.858	-540.895	250	280.133	0	27.1472	24.1181	45.184	1607208245793790	2
2701	0	0	701	1	403.586	181.426	222.16	0	0	48.5001	71.0766	-218.676	256.911	8223.28	34112.3	218.676	12.8241	10.4769	11.008	0	0	0.243175	205.633	-535.666	250	191.55	0	41.3416	37.3284	67.2947	1607208245853823	2
2705	0	0	705	1	432.196	165.851	266.345	0	0	-52.7977	26.0996	-184.227	295.593	8125.26	34157.3	184.227	15.0944	10.3413	10.8859	0	0	0.106962	251.597	-551.005	250	252.297	0	37.7283	32.0897	57.793	1607208245933866	2
2706	0	0	706	1	364.962	134.285	230.677	0	0	-57.1009	-29.4913	-164.587	217.27	8129.56	34113.2	164.587	11.1575	10.5367	10.0298	0	0	0.271043	199.204	-530.397	250	199.742	0	49.7032	42.07	74.9428	1607208245953877	2
2709	0	0	709	1	460.8	205.544	255.256	0	0	40.184	23.4113	-203.434	481.434	8231.6	34160	203.434	23.9442	9.99946	10.6638	0	0	0.24982	183.778	-535.449	250	286.608	0	24.0294	21.1066	38.7842	1607208246013910	2
2710	0	0	710	1	444.555	198.694	245.861	0	0	46.4243	115.584	-136.108	389.619	8225.36	34167.5	136.108	20.0698	10.4146	10.0517	0	0	0.194842	219.573	-536.885	250	290.069	0	29.1861	24.7202	45.4432	1607208246033921	2
2711	0	0	711	1	317.751	160.659	157.092	0	0	15.2195	38.3432	-206.849	207.558	8156.9	34244.7	206.849	10.3714	10.1584	10.1147	0	0	0.202457	232.736	-534.397	250	197.358	0	50.6447	44.1616	80.3721	1607208246053932	2
2715	0	0	715	1	383.919	163.6	220.318	0	0	61.0418	89.5782	-135.017	195.267	8210.74	34193.5	135.017	9.99352	9.60115	10.5054	0	0	0.0991336	200.445	-526.427	250	167.374	0	54.3445	45.657	83.8414	1607208246133975	2
2716	0	0	716	1	339.027	125.134	213.893	0	0	67.0593	2.01993	-275.595	209.921	8204.72	34181.4	275.595	10.4072	11.1978	10.6685	0	0	0.204841	348.5	-557.711	250	243.396	0	46.0348	44.1103	85.9069	1607208246153986	2
2718	0	0	718	1	329.592	133.621	195.971	0	0	-11.4676	-37.7242	-315.112	250.267	8183.59	34221.1	315.112	12.5952	9.53916	9.81191	0	0	0.189641	192.668	-523.391	250	200.918	0	35.6587	34.3149	75.5257	1607208246194008	2
2720	0	0	720	1	373.681	158.121	215.56	0	0	26.2844	138.625	-74.2611	257.256	8145.84	34144.4	74.2611	13.8108	9.69245	9.32515	0	0	0.227728	208.755	-531.253	250	255.285	0	39.2169	33.1673	67.7491	1607208246234030	2
2721	0	0	721	1	263.623	131.554	132.069	0	0	15.5379	-2.21918	-344.764	192.688	8256.24	34185.6	344.764	9.68514	10.6297	10.3955	0	0	0.150878	148.413	-511.467	250	221.632	0	43.4819	43.6134	108.384	1607208246254041	2
2724	0	0	724	1	390.458	204.466	185.992	0	0	-15.0488	19.5268	-186.994	252.075	8187.17	34263.5	186.994	12.7045	10.7444	8.95777	0	0	0.0104932	255.266	-545.288	250	249.962	0	42.2097	36.715	66.2462	1607208246314073	2
2725	0	0	725	1	373.825	158.593	215.232	0	0	-20.3502	-35.3854	-272.648	190.331	8192.47	34218.8	272.648	9.54483	10.4898	10.9514	0	0	0.276536	256.874	-545.731	250	211.667	0	50.8703	47.452	91.8116	1607208246334084	2
2726	0	0	726	1	397.157	156.947	240.21	0	0	40.6748	40.6324	-259.587	327.252	8231.11	34142.8	259.587	16.2761	9.49023	9.81381	0	0	0.174504	200.691	-521.959	250	244.446	0	30.4515	28.5014	54.0954	1607208246354095	2
2727	0	0	727	1	340.388	150.815	189.572	0	0	29.5811	53.5625	-98.3026	200.329	8242.2	34129.8	98.3026	10.437	9.89443	10.3953	0	0	0.386094	242.352	-538.282	250	219.168	0	52.0962	43.3317	83.3327	1607208246374106	2
2730	0	0	730	1	398.401	152.884	245.516	0	0	-15.5016	90.0635	-214.604	313.963	8187.62	34193	214.604	15.9125	10.4518	10.184	0	0	0.251915	206.929	-527.842	250	196.882	0	34.1849	30.3292	55.5195	1607208246434139	2
2732	0	0	732	1	314.646	120.423	194.223	0	0	-54.6097	15.7746	-302.263	192.507	8226.73	34167.6	302.263	9.80185	10.7207	10.2793	0	0	0.334763	256.027	-543.459	250	236.555	0	46.0047	45.0678	93.4364	1607208246474160	2
2736	0	0	736	1	315.055	157.716	157.339	0	0	-21.1776	13.3551	-111.044	197.337	8193.3	34170	111.044	10.2836	11.3579	10.5871	0	0	0.276001	181.118	-525.513	250	231.114	0	55.4407	46.238	85.7544	1607208246554204	2
2738	0	0	738	1	330.656	159.683	170.973	0	0	49.2264	58.9838	-290.515	293.454	8222.55	34224.1	290.515	14.6876	10.4646	10.2252	0	0	0.362777	211.8	-530.169	250	213.146	0	32.3675	31.0115	62.9614	1607208246594226	2
2745	0	0	745	1	362.317	157.776	204.541	0	0	-4.12127	60.5062	-300.095	226.208	8176.24	34222.5	300.095	11.4236	10.4336	10.0722	0	0	0.201744	193.698	-524.012	250	234.877	0	40.3486	38.4304	80.3603	1607208246734302	2
2760	0	0	760	1	381.689	154.085	227.603	0	0	-41.3541	102.882	-166.646	186.972	8113.81	34180.2	166.646	9.67268	10.333	10.6706	0	0	0.0944626	201.269	-530.161	250	204.894	0	57.1711	48.3999	85.883	1607208247034466	2
2761	0	0	761	1	396.041	126.372	269.67	0	0	26.2803	71.1444	-322.34	291.58	8145.84	34211.9	322.34	14.7199	10.1034	9.55335	0	0	0.341457	244.805	-533.947	250	251.722	0	30.3513	29.5896	67.6079	1607208247054476	2
2766	0	0	766	1	407.863	198.984	208.879	0	0	-53.2899	87.313	-136.948	260.768	8125.75	34195.7	136.948	13.663	10.2829	9.83523	0	0	0.220744	235.232	-538.045	250	242.899	0	41.6957	34.7078	63.4904	1607208247154531	2
2767	0	0	767	1	289.517	121.428	168.089	0	0	-35.8169	93.8065	-178.667	183.211	8207.94	34288.9	178.667	9.40977	9.75754	10.7771	0	0	0.123336	167.6	-515.683	250	180.843	0	57.5254	49.149	87.5453	1607208247174542	2
2770	0	0	770	1	258.922	133.094	125.828	0	0	-23.8215	8.37101	-346.986	175.333	8195.94	34175	346.986	8.88381	10.1523	9.96943	0	0	0.144861	167.014	-507.978	250	149.368	0	46.5072	46.486	116.021	1607208247234574	2
2771	0	0	771	1	297.049	123.907	173.143	0	0	-35.8229	21.3487	-267.603	225.937	8207.94	34261.7	267.603	11.3942	9.74353	10.1567	0	0	0.185304	213.394	-532.521	250	229.346	0	42.2969	39.4179	75.6718	1607208247254585	2
2772	0	0	772	1	350.168	115.235	234.933	0	0	-23.7416	54.8849	-373.522	254.351	8195.86	34228.2	373.522	12.9874	9.7337	9.2616	0	0	0.167142	210.084	-529.378	250	238.186	0	31.3543	31.1339	85.6929	1607208247274596	2
2774	0	0	774	1	334.197	130.816	203.381	0	0	-22.6913	-9.24164	-308.094	203.275	8095.15	34093	308.094	10.2484	9.99829	9.38865	0	0	0.03396	196.56	-525.549	250	212.268	0	41.9605	41.6826	89.798	1607208247314618	2
2776	0	0	776	1	378.692	166.562	212.13	0	0	-59.1366	9.11605	-176.274	220.464	8231.26	34273.9	176.274	11.2955	10.1966	10.0816	0	0	0.147748	208.575	-530.982	250	205.868	0	48.5068	41.4071	74.3851	1607208247354640	2
2779	0	0	779	1	345.536	151.385	194.151	0	0	114.881	30.1698	-250.262	294.15	8156.9	34153.2	250.262	14.5884	10.8436	10.2763	0	0	0.184733	216.187	-541.429	250	234.059	0	35.0497	32.3615	61.8631	1607208247414673	2
2780	0	0	780	1	368.642	201.095	167.548	0	0	28.8665	10.1431	-163.318	279.407	8143.25	34173.2	163.318	14.0427	9.70224	9.38132	0	0	0.121651	254.178	-536.041	250	235.978	0	38.9256	33.1714	59.7856	1607208247434683	2
2783	0	0	783	1	300.389	129.871	170.518	0	0	44.1608	103.813	-130.546	166.931	8127.96	34079.6	130.546	8.60037	9.51335	9.87471	0	0	0.285634	250.32	-525.266	250	209.992	0	61.6514	52.1159	93.7051	1607208247494716	2
2784	0	0	784	1	376.228	135.881	240.347	0	0	-4.87413	-18.9635	-344.879	281.685	8176.99	34202.3	344.879	14.1998	10.028	10.0071	0	0	0.164135	203.764	-525.43	250	209.498	0	30.8562	30.3628	75.0435	1607208247514727	2
2785	0	0	785	1	402.37	152.61	249.759	0	0	51.478	82.7129	-220.913	292.814	8220.3	34200.3	220.913	14.6424	9.9739	9.47423	0	0	0.0683232	243.695	-540.859	250	224.784	0	35.2916	31.8733	58.9973	1607208247534738	2
2786	0	0	786	1	351.977	160.132	191.844	0	0	91.1748	101.538	-186.447	277.492	8280.27	34181.5	186.447	13.9808	9.18498	8.9647	0	0	0.154114	207.655	-523.845	250	254.013	0	37.699	32.8355	58.4621	1607208247554749	2
2788	0	0	788	1	386.205	165.721	220.484	0	0	15.7579	2.61463	-205.999	229.334	8156.36	34081.1	205.999	11.426	10.3756	10.3693	0	0	0.142391	198.104	-528.559	250	263.966	0	46.225	41.2436	73.1452	1607208247594771	2
2791	0	0	791	1	411.776	213.113	198.663	0	0	33.0789	106.943	-153.236	341.452	8238.7	34176.1	153.236	17.4539	9.94946	9.87333	0	0	0.128304	194.126	-528.612	250	202.846	0	32.5334	27.7086	50.2206	1607208247654803	2
2792	0	0	792	1	342.331	179.664	162.667	0	0	28.2047	20.581	-297.516	216.835	8243.58	34162.8	297.516	10.8349	10.4346	10.0779	0	0	0.17064	220.945	-525.649	250	208.666	0	41.8092	40.8665	83.5972	1607208247674814	2
2794	0	0	794	1	283.886	130.702	153.184	0	0	-39.8893	68.3264	-263.761	196.671	8212.01	34214.7	263.761	9.98832	10.0422	10.3834	0	0	0.185256	228.998	-537.396	250	245.621	0	48.413	44.9403	85.5911	1607208247714836	2
2795	0	0	795	1	344.082	185.989	158.093	0	0	-27.5133	-43.6269	35.0917	169.588	8099.97	34127.3	-35.0917	9.72528	10.0572	9.55648	0	0	0.187858	280.163	-541.239	250	239.444	0	48.587	47.1728	158.275	1607208247734847	2
2798	0	0	798	1	350.064	193.44	156.624	0	0	76.7722	86.3933	-140.092	242.514	8195.01	34196.6	140.092	12.3649	10.023	9.59557	0	0	0.209302	163.591	-511.827	250	199.993	0	44.4768	37.5723	68.3357	1607208247794880	2
2799	0	0	799	1	289.399	144.472	144.927	0	0	-7.51929	-0.193241	-162.968	155.752	8279.3	34183.6	162.968	7.88119	9.97303	10.7847	0	0	0.118757	210.019	-526.108	250	199.444	0	68.8337	58.0306	102.8	1607208247814890	2
2800	0	0	800	1	274.446	112.916	161.53	0	0	38.2803	42.1509	-325.199	185.763	8133.84	34141.2	325.199	9.32694	9.62874	9.79288	0	0	0.0581182	210.526	-527.138	250	218.92	0	45.1581	44.668	102.703	1607208247834901	2
2803	0	0	803	1	382.3	190.441	191.859	0	0	-24.3515	91.5457	-143.075	198.633	8196.47	34191.5	143.075	10.287	9.93617	10.7355	0	0	0.125364	205.923	-528.233	250	175.014	0	54.0819	45.0918	82.0073	1607208247894934	2
2805	0	0	805	1	316.957	116.507	200.449	0	0	13.2136	65.6593	-454.595	266.479	8258.57	34217.4	454.595	13.823	9.32667	10.0472	0	0	0.0410164	182.725	-524.401	250	228.917	0	29.0395	29.2306	105.63	1607208247934956	2
2806	0	0	806	1	427.571	198.642	228.929	0	0	65.6038	8.00481	-254.193	334.579	8206.18	34175.4	254.193	16.55	9.85243	9.21983	0	0	0.10389	201.707	-532.434	250	235.838	0	29.9759	28.0316	53.6959	1607208247954967	2
2808	0	0	808	1	342.862	186.888	155.973	0	0	12.7256	58.5008	-323.635	206.864	8159.39	34224.5	323.634	10.4412	10.3773	10.8338	0	0	0.164927	237.786	-545.059	250	237.273	0	42.9477	41.4648	94.3021	1607208247994989	2
2809	0	0	809	1	342.364	127.137	215.227	0	0	77.4454	26.1113	-249.16	235.271	8194.33	34157.3	249.16	11.647	10.1455	10.2486	0	0	0.241341	284.537	-550.387	250	260.147	0	42.662	39.4045	74.1585	1607208248014999	2
2823	0	0	823	1	356.776	184.728	172.047	0	0	62.8746	47.3442	-250.501	265.501	8208.91	34235.7	250.501	13.1839	9.97018	9.54298	0	0	0.183852	176.288	-513.872	250	183.404	0	37.2543	34.3165	66.0883	1607208248295152	2
2832	0	0	832	1	371.004	170.98	200.024	0	0	49.4093	-42.0419	-391.022	231.929	8222.37	34225.4	391.022	11.7131	9.87039	9.98304	0	0	0.216512	195.954	-524.916	250	212.516	0	34.1906	34.4839	103.296	1607208248475250	2
2835	0	0	835	1	357.347	151.244	206.102	0	0	41.0634	41.6774	-343.82	287.624	8131.06	34241.4	343.82	14.4683	10.0484	8.89009	0	0	0.215329	210.71	-525.087	250	239.798	0	29.2203	28.8386	73.0931	1607208248535283	2
2836	0	0	836	1	314.055	146.984	167.071	0	0	63.5817	-6.37653	-241.552	231.874	8307.86	34189.8	241.552	11.4549	9.38473	10.1442	0	0	0.176202	223.889	-531.829	250	227.015	0	43.2051	39.5878	73.5431	1607208248555294	2
2837	0	0	837	1	410.786	210.433	200.352	0	0	-26.851	47.0088	-149.216	353.061	8198.97	34136.4	149.216	18.1202	9.50547	9.38948	0	0	0.267715	299.585	-555.267	250	275.767	0	31.3874	26.182	48.0179	1607208248575305	2
2838	0	0	838	1	359.34	115.754	243.587	0	0	90.7083	106.986	-446.622	207.239	8280.73	34275.7	446.622	10.7901	10.2533	10.3196	0	0	0.100187	227.177	-537.329	250	174.278	0	36.4046	37.0874	135.463	1607208248595315	2
2839	0	0	839	1	380.635	176.646	203.988	0	0	5.73538	96.9201	-367.216	231.611	8266.04	34285.8	367.216	11.8461	9.46057	9.40672	0	0	0.102528	208.903	-523.06	250	210.457	0	34.1413	34.4323	90.8646	1607208248615326	2
2840	0	0	840	1	355.298	116.105	239.193	0	0	-46.4024	40.8841	-331.241	208.165	8218.52	34242.2	331.241	10.6258	9.51315	10.065	0	0	0.0773246	227.817	-527.228	250	212.751	0	40.3994	39.4787	91.8636	1607208248635337	2
2848	0	0	848	1	340.868	178.154	162.714	0	0	-44.5193	91.7003	-136.141	278.736	8216.64	34091.7	136.141	14.5759	9.63253	9.54185	0	0	0.559803	216.413	-534.218	250	238.256	0	38.4025	32.2081	58.0468	1607208248795424	2
2851	0	0	851	1	283.482	121.637	161.846	0	0	-16.3054	59.8099	-239.601	213.599	8188.43	34223.2	239.601	10.7496	9.22293	9.12742	0	0	0.118698	203.982	-515.132	250	215.735	0	45.3419	40.8044	77.0712	1607208248855457	2
2852	0	0	852	1	307.821	154.296	153.525	0	0	-25.0722	-0.880573	-266.823	182.521	8197.19	34184.3	266.823	9.16219	9.31918	10.4005	0	0	0.179727	218.412	-528.758	250	181.536	0	52.048	48.4894	91.0381	1607208248875468	2
2853	0	0	853	1	308.654	150.664	157.99	0	0	61.0925	60.5784	-281.968	201.6	8210.69	34222.5	281.968	10.0718	10.0914	8.95292	0	0	0.119724	159.029	-508.456	250	196.385	0	44.4195	42.4389	85.5906	1607208248895479	2
2856	0	0	856	1	341.33	142.786	198.544	0	0	-99.315	3.51364	-292.781	233.253	8171.78	34179.9	292.781	12.0694	9.45209	9.30763	0	0	0.196705	232.771	-527.93	250	230.234	0	38.2628	36.2985	72.6157	1607208248955512	2
2858	0	0	858	1	426.172	170.023	256.149	0	0	2.84473	26.645	-338.421	341.781	8268.94	34256.4	338.421	17.2352	9.46412	9.63858	0	0	0.237343	219.428	-535.908	250	263.485	0	25.7853	25.2984	60.462	1607208248995533	2
2862	0	0	862	1	430.48	195.492	234.988	0	0	-48.3194	47.6097	-246.115	277.224	8220.44	34235.4	246.115	14.0584	8.95708	9.32445	0	0	0.0716841	241.396	-529.055	250	235.347	0	35.2589	31.9138	60.7644	1607208249075577	2
2864	0	0	864	1	370.586	157.638	212.948	0	0	-52.7866	13.3275	-183.011	257.482	8224.91	34269.7	183.011	13.1393	9.41488	9.56667	0	0	0.264063	233.654	-534.697	250	230.553	0	41.0721	35.1604	63.6156	1607208249115599	2
2866	0	0	866	1	318.564	142.211	176.352	0	0	18.3827	66.0423	-298.722	172.666	8253.4	34217	298.722	8.69242	10.0787	10.0451	0	0	0.104785	204.899	-529.197	250	222.074	0	51.1496	49.2179	101.777	1607208249155621	2
2867	0	0	867	1	421.821	186.552	235.268	0	0	7.74579	16.7424	-280.568	246.189	8164.37	34266.3	280.568	12.3045	9.84439	9.44981	0	0	0.0996863	240.183	-540.061	250	245.696	0	38.1137	35.9374	71.1284	1607208249175631	2
2868	0	0	868	1	365.229	135.145	230.084	0	0	-27.2445	-61.8364	-356.563	293.497	8199.36	34145.6	356.563	14.917	9.61205	9.7994	0	0	0.328573	205.912	-530.054	250	249.01	0	28.6331	28.8367	73.4084	1607208249195642	2
2870	0	0	870	1	334.518	180.537	153.981	0	0	25.9972	-5.6577	-293.637	253.354	8245.78	34189	293.637	12.6345	9.85568	10.3772	0	0	0.145032	173.333	-518.13	250	214.038	0	36.936	35.6625	71.3635	1607208249235664	2
2872	0	0	872	1	361.802	117.043	244.758	0	0	27.4984	80.7837	-290.459	389.432	8144.62	34202.3	290.459	19.611	9.24594	8.91	0	0	0.243605	180.825	-518.269	250	242.966	0	24.3567	23.2292	46.9242	1607208249275686	2
2876	0	0	876	1	302.089	148.514	153.576	0	0	48.8664	50.0243	-187.568	179.949	8123.25	34133.4	187.568	8.99474	9.76616	9.30664	0	0	0.296507	170.594	-509.173	250	167.559	0	56.9496	49.5629	88.1432	1607208249355730	2
2878	0	0	878	1	367.488	159.869	207.619	0	0	145.703	54.0518	-288.885	231.206	8225.74	34229	288.885	11.6142	9.43421	9.6987	0	0	0.215983	191.719	-523.634	250	203.042	0	39.3978	37.4636	75.5036	1607208249395751	2
2886	0	0	886	1	357.547	205.61	151.937	0	0	2.74253	56.4791	-125.32	204.375	8169.38	34126.9	125.32	10.5425	8.82238	9.80417	0	0	0.243673	205.728	-520.157	250	219.172	0	50.9038	41.7869	77.8278	1607208249555839	2
2899	0	0	899	1	298.366	134.534	163.833	0	0	-10.1826	30.2446	-198.31	192.408	8281.96	34153.1	198.31	9.67165	9.07675	8.6344	0	0	0.235365	212.308	-520.045	250	207.247	0	51.7386	45.2593	80.4007	1607208249815980	2
2906	0	0	906	1	347.221	163.916	183.305	0	0	49.3682	63.5614	-286.433	204.95	8222.41	34219.5	286.433	10.2589	8.96849	9.85174	0	0	0.172116	208.345	-523.901	250	186.845	0	44.2212	41.9641	82.7144	1607208249956056	2
2923	0	0	923	1	338.091	151.243	186.849	0	0	-64.795	75.4933	-330.721	162.968	8236.92	34307.2	330.721	8.41147	9.57373	10.1188	0	0	0.259407	221.839	-518.449	250	208.871	0	49.8795	49.6819	114.021	1607208250396296	2
2936	0	0	936	1	363.326	122.757	240.569	0	0	80.7012	114.661	-292.285	272.778	8290.74	34268	292.285	13.8075	9.85112	9.57484	0	0	0.22074	227.853	-535.811	250	185.16	0	33.4671	32.252	65.3117	1607208250656438	2
2939	0	0	939	1	362.492	155.92	206.572	0	0	5.41944	-9.81273	-241.782	222.778	8166.7	34193.2	241.782	11.0836	9.46903	9.06062	0	0	0.159636	187.378	-518.56	250	199.945	0	43.9345	40.036	75.4148	1607208250716471	2
2940	0	0	940	1	273.172	99.1297	174.042	0	0	-35.752	78.258	-398.686	190.785	8207.87	34304.4	398.686	9.84054	9.81024	9.19182	0	0	0.04507	213.123	-520.688	250	218.001	0	38.7732	39.5549	120.639	1607208250736481	2
2941	0	0	941	1	395.378	177.903	217.475	0	0	-60.5787	17.0363	-180.307	258.302	8133.04	34166.3	180.307	13.2335	9.37398	10.1284	0	0	0.222135	196.076	-523.955	250	211.036	0	41.6192	35.1725	63.1924	1607208250756492	2
2942	0	0	942	1	304.416	127.38	177.036	0	0	45.2424	32.1491	-185.411	199.845	8226.54	34151.2	185.411	9.97668	9.57463	10.4998	0	0	0.273735	259.891	-539.248	250	238.933	0	53.0981	45.803	81.1095	1607208250776503	2
2943	0	0	943	1	301.524	157.62	143.904	0	0	-26.7986	-10.1567	-121.498	168.872	8099.26	34093.9	121.498	8.757	9.66436	9.5731	0	0	0.167447	225.956	-523.29	250	225.836	0	61.3259	51.1003	93.6495	1607208250796514	2
2944	0	0	944	1	396.994	170.571	226.423	0	0	-6.67719	24.101	-221.246	238.822	8178.8	34159.3	221.246	11.9489	9.24774	9.10641	0	0	0.231176	210.069	-523.724	250	216.037	0	42.2009	37.5457	68.9664	1607208250816525	2
2946	0	0	946	1	279.785	118.56	161.224	0	0	23.9878	55.2062	-211.736	221.059	8148.13	34128.2	211.736	11.0472	9.26699	9.07044	0	0	0.13609	254.493	-536.78	250	244.531	0	45.4402	40.3184	73.1942	1607208250856547	2
2973	0	0	973	1	356.888	185.748	171.14	0	0	3.75611	-145.432	-121.511	186.889	8168.36	34129.5	121.511	9.89197	9.93355	9.6142	0	0	0.123405	270.683	-538.741	250	212.174	0	55.479	47.1495	85.1785	1607208251396841	2
2974	0	0	974	1	385.993	156.596	229.397	0	0	48.8934	66.8909	-268.128	278.662	8222.89	34216.2	268.128	13.9184	9.62939	9.14744	0	0	0.21899	166.993	-510.073	250	198.593	0	34.0282	32.0433	62.3925	1607208251416852	2
2986	0	0	986	1	227.562	100.908	126.654	0	0	49.0803	57.5201	-223.061	141.528	8222.7	34225.5	223.061	7.04576	10.1165	9.0046	0	0	0.105165	190.505	-514.105	250	187.423	0	68.0452	61.5315	114.323	1607208251656983	2
2988	0	0	988	1	297.353	158.524	138.829	0	0	16.7438	-33.7507	-9.63384	161.601	8155.38	34117.5	9.63384	8.91965	9.72547	9.63165	0	0	0.186562	204.334	-520.838	250	206.384	0	54.6798	49.3086	140.27	1607208251697005	2
2993	0	0	993	1	370.596	209.083	161.513	0	0	49.6493	-22.873	-276.702	225.095	8222.13	34206.3	276.702	11.1636	10.1921	8.92915	0	0	0.093572	207.939	-526.371	250	226.035	0	40.73	39.0761	77.8541	1607208251797059	2
