# Supplementary material for: CaV1 and CaV2 calcium channels mediate the release of distinct pools of synaptic vesicles
Source: eLife. 2023 Feb 23;12:e81407. doi: 10.7554/eLife.81407 (PMC10023163; doi:10.7554/eLife.81407)
Supplement: Figure 5—figure supplement 1—source data 1. [file elife-81407-fig5-figsupp1-data1.zip › Figure 5 Supplement - Source Data 1/lin-7/6/1/cav1_to_cav1(lin-7).csv]

-222.251159541325
-297.717778413969
197.106604716424
-243.55768323598
102.893171704491
83.5041880747103
-166.793884335175
-121.751124031984
26.8835033492305
28.0295181597739
108.298603990654
94.1926774340445
39.3954143488681
-169.117655344931
121.815458218905
66.821752646747
-175.081975196643
-0.730238464799186
-76.0288247851913
57.6964164404399
197.948304282163
-24.9176145680467
-25.0917742664424
104.993550440415
34.6985575055805
61.4640784750609
-54.0927034518299
145.424595780993
70.3053720024454
8.17770216820827
102.493564108143
112.487229228225
-21.3636819843032
-59.1545428871013
-124.100322253789
-242.997894151893
-96.1187709838323
43.8576339729243
25.6855624242071
81.6424016972069
-62.3169910137003
-88.4559793989119
-210.904520896047
-11.8886484816594
-198.392726195789
-33.0986720136189
-39.6053266929994
-99.1517696644787
2.76146438729666
-139.160524895711
-177.015189014672
7.87125480957548
-45.2327988500274
14.9094389887523
-135.349987151239
-118.77367218684
-141.415896589018
-132.568081866268
8.61905703227785
140.750846838568
58.4314852774442
4.591322262213
66.4361515534929
124.52115013671
58.4176148951283
-160.834293825226
-0.411993290063037
42.4843766149443
161.937668954432
-17.0553466134534
137.465810721611
-9.55334901804417
64.898195976506
44.9404721318733
-138.710771855025
64.1840489706356
-42.6231422311503
-89.3141465748904
-11.3533792490252
0.287373093595306
-32.4534290810752
-186.251426019446
-103.427144401719
-103.881581466196
-185.641446006177
-95.4061806872614
-97.4612680075916
-2.27774344467616
89.2789070736308
88.2837598260103
42.9023173689839
7.89141963055044
88.0167858253099
88.0167858253099
88.0167858253099
88.0167858253099
88.0167858253099
88.0167858253099
88.0167858253099
88.0167858253099
88.0167858253099
88.0167858253099
83.4872838931424
45.9844889940086
82.8256415359083
163.934910032904
-86.2857297648789
174.69476728514
-55.1951052803197
48.5691296424757
-5.23141262713398
127.072696743224
30.1719079339273
-129.748047071855
158.379857721195
-66.1040608591338
202.565817481043
60.4673831560667
-5.02055815403583
137.653426848248
168.093988339135
73.0243699980583
-198.299353347591
-36.0628431940877
-17.2785971747708
60.0000680306293
-79.7325842463633
-157.505794993214
181.646235848826
-10.4206828145943
48.4992360436627
23.0701047731982
-111.521798199576
37.8394997585838
139.267519386129
174.689479397488
-144.772116364267
-190.675130639314
160.734352301695
108.987751884762
115.141791684504
65.7260620068591
-55.7446985755687
61.5624443520919
-26.1238997972341
16.9967951553299
77.9359089707777
-13.5693541575529
-32.4140832894427
-101.157482696848
138.9257524399
101.938739677005
-194.713288121808
79.2380451808385
-121.131416056391
53.2106522607482
-150.008291344933
-14.3155713785236
80.9176676491279
-179.15042239098
36.2251463295015
39.0362696359352
41.208634441713
110.354714887522
9.53511864739085
-62.1221845215932
19.5799528717816
32.2265983257184
-86.9126848576943
-47.9732432550518
-138.990116363942
32.709306324834
54.4555716728228
7.61144000258901
-191.368956798595
-115.197125108754
25.239617218469
110.60061111492
201.242793490903
-41.4326014862108
94.8251443753506
89.8304567191499
40.3477510260018
-189.90319134747
-106.600707028103
61.1975468043056
-265.669291174136
87.405677369914
62.5285975390925
-8.05510211018373
