# Supplementary material for: CaV1 and CaV2 calcium channels mediate the release of distinct pools of synaptic vesicles
Source: eLife. 2023 Feb 23;12:e81407. doi: 10.7554/eLife.81407 (PMC10023163; doi:10.7554/eLife.81407)
Supplement: Figure 5—figure supplement 1—source data 1. [file elife-81407-fig5-figsupp1-data1.zip › Figure 5 Supplement - Source Data 1/lin-7/6/1/cav1_to_rimb-1.csv]

334.04069448142
443.956208145308
321.70153011959
414.112888914831
421.697563522492
173.180858330925
298.201640880892
322.449355963825
136.69994195467
196.394560763172
195.686197833911
296.306543612744
362.572354718606
365.352908618705
124.481085663363
258.200380317674
309.032395234022
166.102763993436
207.687359935037
124.08953217958
201.523961475963
276.965877365616
294.833379880401
259.682560829293
294.936988410798
250.371348028009
252.753700099925
112.858995362283
233.751686496722
178.569278459505
288.536570295139
288.538585933489
467.873629716782
209.366406709752
251.320697822153
271.714683251437
373.003849861616
130.056567476877
29.9006750469416
128.697997543819
377.323618538318
284.65192847684
383.577774925358
315.603024182048
419.074208673665
213.61438710547
334.077885064133
347.581779975106
108.490924502297
369.147189431391
307.472494774058
180.758910792712
293.987927344773
208.565066714818
340.66149195391
249.388927179516
395.885568944548
204.034601965952
217.802437516744
119.705836291207
343.54935482244
404.226444651085
156.467153283305
396.4964323116
406.227155003991
267.713570208678
305.057605775692
328.228412422708
334.854189351965
446.083645215258
385.7890941064
365.101720253297
399.268598865438
231.069259576572
224.032440293056
120.8822087484
267.281251825701
198.636893459785
248.199745222813
269.130321047964
274.022267101787
239.117740172813
391.776419172333
274.403311421986
263.907904181844
215.611940216972
262.731847448787
276.073894690406
297.972032176709
374.356480066224
314.17060922673
200.102784452898
353.712979189717
353.712979189717
353.712979189717
353.712979189717
353.712979189717
353.712979189717
353.712979189717
353.712979189717
353.712979189717
353.712979189717
221.507178164564
119.991769636781
467.817016347271
339.755344600428
265.079050564731
398.197615043431
366.863231907195
401.038489804519
256.13942526382
103.606168981856
258.656374190814
396.390342113908
412.368873458541
153.427487895337
376.803692415331
382.127363483873
338.713784589294
316.637232271005
311.991802788889
162.937380106352
410.303820036668
333.825715476825
151.615336649851
172.486810384744
334.936029836306
194.460861726213
43.0767280948094
197.41023723043
191.150155221843
199.253970168866
405.10997188108
312.596596275405
213.991823059721
358.670423014828
498.223465149022
394.343262002578
393.031206086933
211.26725611903
242.638018065962
296.08307511346
390.306884756159
336.042501303917
359.413420714744
300.742262275136
203.542389663278
179.759879663394
337.661742410601
307.828351067077
322.519907336642
441.068555619455
335.831416370482
337.673952496032
234.779505958093
226.070343243948
260.567240746339
352.230722518059
48.1058109037403
405.614788168634
260.753977638404
198.488052743483
256.840390129804
241.645429766413
239.833759664401
259.173485792558
365.210864536333
273.514565171132
233.131646976868
261.607815505027
222.657822420868
133.942918278106
420.425135941157
173.664446746141
443.70759171413
290.110593322817
161.681120750021
323.380344383655
402.768011759123
420.34473384907
257.383229932442
190.901818450056
169.00573468212
305.237995143103
431.690226330891
302.642168542534
478.742779526594
389.762494336483
74.8991790246
221.80821227685
