# Supplementary material for: CaV1 and CaV2 calcium channels mediate the release of distinct pools of synaptic vesicles
Source: eLife. 2023 Feb 23;12:e81407. doi: 10.7554/eLife.81407 (PMC10023163; doi:10.7554/eLife.81407)
Supplement: Figure 5—figure supplement 1—source data 1. [file elife-81407-fig5-figsupp1-data1.zip › Figure 5 Supplement - Source Data 1/lin-7/6/1/egl-to-egl(rimb)).csv]

-48.001098091685
-157.916611755572
-35.6619337298544
-128.073292525096
-135.657967132756
112.858738058811
-12.1620444911568
-36.4097595740895
149.339654435065
89.6450356265632
90.3533985558242
-10.2669472230082
-76.5327583288708
-79.3133122289692
161.558510726372
27.8392160720614
-22.9927988442869
119.936832396299
78.3522364546989
161.950064210156
84.5156349137724
9.07371902411978
-8.7937834906661
26.3570355604425
-8.89739202106284
35.668248361726
33.2858962898099
173.180601027452
52.2879098930134
107.470317930231
-2.49697390540314
-2.49898954375385
-181.834033327046
76.6731896799829
34.7188985675821
14.3249131382981
-86.9642534718805
155.983028912859
256.138921342794
157.341598845916
-91.2840221485822
1.38766791289527
-97.5381785356221
-29.5634277923127
-133.034612283929
72.4252092842653
-48.0382886743973
-61.5421835853704
177.548671887438
-83.1075930416555
-21.4328983843225
105.280685597023
-7.94833095503782
77.474529674917
-54.6218955641743
36.6506692102193
-109.845972554813
82.0049944237835
68.2371588729911
166.333760098529
-57.509758432705
-118.18684826135
129.57244310643
-110.456835921865
-120.187558614256
18.3260261810574
-19.0180093859562
-42.1888160329727
-48.8145929622297
-160.044048825523
-99.7494977166643
-79.0621238635613
-113.229002475702
54.9703368131632
62.007156096679
165.157387641335
18.7583445640339
87.4027029299505
37.839851166922
16.9092753417717
12.0173292879481
46.9218562169226
-105.736822782597
11.6362849677498
22.1316922078913
70.4276561727638
23.3077489409479
9.96570169932966
-11.9324357869737
-88.3168836764889
-28.1310128369951
85.9368119368373
-67.6733827999815
-67.6733827999815
-67.6733827999815
-67.6733827999815
-67.6733827999815
-67.6733827999815
-67.6733827999815
-67.6733827999815
-67.6733827999815
-67.6733827999815
64.5324182251716
166.047826752954
-181.777419957536
-53.7157482106923
20.9605458250044
-112.158018653696
-80.8236355174595
-114.998893414784
29.9001711259152
182.433427407879
27.3832221989214
-110.350745724172
-126.329277068806
132.612108494399
-90.7640960255958
-96.0877670941372
-52.6741881995586
-30.5976358812695
-25.9522063991535
123.102216283383
-124.264223646933
-47.7861190870899
134.424259739884
113.552786004992
-48.8964334465709
91.5787346635225
242.962868294926
88.6293591593057
94.8894411678921
86.7856262208697
-119.070375491345
-26.5569998856699
72.047773330014
-72.6308266250926
-212.183868759286
-108.303665612842
-106.991609697197
74.7723402707052
43.4015783237737
-10.0434787237245
-104.267288366424
-50.0029049141813
-73.3738243250082
-14.7026658854011
82.4972067264571
106.279716726342
-51.6221460208653
-21.7887546773418
-36.4803109469067
-155.028959229719
-49.7918199807464
-51.6343561062968
51.2600904316423
59.9692531457877
25.4723556433964
-66.191126128324
237.933785485995
-119.575191778898
25.2856187513316
87.551543646252
29.1992062599311
44.3941666233222
46.2058367253339
26.8661105971769
-79.1712681465979
12.5250312186035
52.9079494128673
24.4317808847081
63.3817739688675
152.096678111629
-134.385539551422
112.375149643594
-157.667995324395
-4.07099693308191
124.358475639714
-37.3407479939196
-116.728415369387
-134.305137459334
28.6563664572932
95.1377779396789
117.033861707616
-19.1983987533677
-145.650629941156
-16.6025721527985
-192.703183136859
-103.722897946747
211.140417365135
64.2313841128853
