# Supplementary material for: CaV1 and CaV2 calcium channels mediate the release of distinct pools of synaptic vesicles
Source: eLife. 2023 Feb 23;12:e81407. doi: 10.7554/eLife.81407 (PMC10023163; doi:10.7554/eLife.81407)
Supplement: Figure 5—figure supplement 1—source data 1. [file elife-81407-fig5-figsupp1-data1.zip › Figure 5 Supplement - Source Data 1/lin-7/6/1/lin-7_to_cav1.csv]

136.435689654916
288.426488697545
147.25784177817
-248.027002589572
58.7589168107079
3.64689035516676
174.014000542122
52.1136318351473
205.918164198547
341.093361168254
228.333903063454
191.860364392514
115.31724423824
201.385860982447
246.750339710279
281.420465619714
208.30761260984
224.550638257087
341.544095263378
282.058693950359
193.247937342063
-122.92604777552
182.841588100404
182.841588100404
182.841588100404
182.841588100404
349.798479831419
166.441301344601
325.698729333255
16.5028081597666
254.06474387975
68.4291226456826
-55.4058378622994
162.962000172465
274.156031214448
323.372933871122
294.371619107542
19.0664730212138
275.168675240586
187.203236123189
237.265342850684
194.440491105581
237.54679397687
154.078726862035
242.693488905032
345.232779326949
286.586693129122
314.310955838597
155.266035260001
199.76156689711
281.032049096308
227.991875226022
-79.2664089968439
231.381075539712
275.711730314935
142.895961406937
291.98621384238
188.139317884017
111.061373706363
193.698759360695
244.21996151301
170.617011674285
199.284271556067
240.664883545038
204.937927851866
15.1631806054884
161.11435641883
184.413105462429
173.701074510212
266.08836117106
240.708176088267
-39.2894490267227
-39.2894490267227
-39.2894490267227
-39.2894490267227
-39.2894490267227
-39.2894490267227
-39.2894490267227
-39.2894490267227
-39.2894490267227
-39.2894490267227
204.501594392506
-9.08376574143585
161.001380174852
114.941348490045
199.14380959661
-223.360592997235
151.38591876381
-83.2558130807647
-168.025426604583
160.648527021272
209.295827503896
46.5651234195157
-106.877661411287
76.6125588666346
165.716538920644
134.541070293541
-30.0871877610534
159.963654788624
195.673244065447
19.7151041594534
-75.2099693497985
84.3253967889141
107.711936017689
221.36970941823
215.390861447904
190.586660817884
210.770351380133
254.408864188228
126.065059892137
47.1026892626414
-11.0980442429482
105.093285745943
172.172798614834
192.401570778056
216.785758004387
144.438734249185
134.59567292152
2.23629742826597
235.303395863231
87.3976562169992
269.088901095669
43.3535759589486
95.0048159222279
-175.17070662659
220.531284638113
78.8920081648848
-243.478898137464
217.340378379517
250.288368821421
170.081379480724
-236.727674137082
51.7667613193244
12.090844604254
-49.8165886465231
118.35496658547
88.341943448786
-71.8226800684079
69.7459175034019
205.376013605486
127.816418972869
108.696340280929
-84.7443150007803
204.581187577764
236.542610470842
-162.000748410732
124.174710433601
-186.735937305966
-127.808363051596
-159.259595192822
-87.1385579766302
-66.7318948532265
-60.7830161559086
-107.178696111856
-182.163335619669
-179.968722076354
-88.8943855079233
-176.933443810749
-44.0511468923705
-40.8496790046975
-154.353009522703
-179.134017207671
-64.4654001890849
-150.309243797172
-81.3795382274311
228.20299330275
11.9457554562014
-216.625640938701
36.1845048032064
177.840730775972
-136.824329505291
134.719020801347
-191.24213846474
-153.065889246054
-234.34688758948
-130.667241760075
-182.243873012441
-124.002299432852
-301.952874585846
13.9407140704006
-159.180330917437
51.1026436252887
91.8544774126476
