# Supplementary material for: CaV1 and CaV2 calcium channels mediate the release of distinct pools of synaptic vesicles
Source: eLife. 2023 Feb 23;12:e81407. doi: 10.7554/eLife.81407 (PMC10023163; doi:10.7554/eLife.81407)
Supplement: Figure 5—figure supplement 1—source data 1. [file elife-81407-fig5-figsupp1-data1.zip › Figure 5 Supplement - Source Data 1/lin-7/6/1/lin-7_to_rimb-1.csv]

49.4707070016229
137.450535637367
91.9592578279226
257.69923630538
149.957148269979
166.928788911879
176.869969482246
186.421343607079
300.210776645297
316.360402757047
344.358882793727
330.180426252649
28.735823371404
213.756514729121
325.093152339003
248.300764378182
160.536673567178
242.575415201485
290.683715537394
260.714983910671
303.689136741355
283.718162884954
83.9628110060476
83.9628110060476
83.9628110060476
83.9628110060476
381.003113426046
294.753991960537
305.337938596273
110.027723447565
389.358744236102
198.419799696749
138.933599090637
266.688651790799
329.497021207248
247.213924544743
297.395984710882
138.125845166996
251.033617364224
381.124727269282
356.298578047474
223.39717124806
243.712909010945
308.697193142816
95.0573873187095
207.249823635371
275.43156224511
303.85183588379
152.358899325107
95.4806177946921
322.968114958858
293.114224763602
220.328149129731
443.713174480527
363.804826925738
407.773462776819
336.931419834655
121.862201868673
158.497347957105
396.019092251554
191.249860918404
347.596851536837
361.760552393676
334.630265857337
129.445877275044
495.434383604195
356.258046402021
100.129091120685
342.089621109801
289.310816711404
331.924958655003
411.482090767906
411.482090767906
411.482090767906
411.482090767906
411.482090767906
411.482090767906
411.482090767906
411.482090767906
411.482090767906
411.482090767906
284.522565363128
148.793163843704
473.998040338804
60.8016973931735
81.0177859105606
270.052451263309
472.125361293543
249.053554103204
387.72143053824
200.440085470298
120.123616106524
145.478370984791
186.72421382301
21.2356122150704
111.057120640358
223.758083862922
217.430083798812
160.820911723975
100.222412018891
184.626078618454
299.655408653518
151.392493453241
248.181496699446
104.442456517358
352.167458051619
256.549444820168
434.382872590875
452.262544884532
170.166147679927
66.6050668201788
273.893990001816
240.038793850254
154.383535389708
201.362914002108
193.719285406671
352.733628269169
146.891103053473
228.553697563802
320.24418326014
315.618941713888
398.978931607293
128.424973557961
174.377802255887
230.629701132686
187.293897215928
173.203167915592
269.733806483335
385.445784185704
-70.1276668321225
258.394178994422
331.016218783032
354.463661979597
250.720070036616
373.640459241597
135.83152330482
250.026243345179
347.840125327835
467.206586158834
242.576067499711
304.918966202269
385.986515171942
339.149344265301
299.145897628219
-22.0924264804235
412.21510218519
-41.8928887412403
224.505309782173
338.437811058113
375.364268157926
339.273580900244
271.109543897539
392.011405807338
300.216829492725
423.602198115237
321.515905284261
279.816335354837
290.453656275429
230.447335925812
246.116582200328
448.38691887254
371.504995306688
239.932515814638
409.339924341362
201.030264480585
48.0159402747522
211.065521800578
230.836350632158
219.412115298626
-15.7099259170827
231.011540558597
132.82436742038
451.103902431445
333.649958797119
387.944202675782
158.026117675166
222.526644454018
364.527028953817
274.366273195934
95.3638058697361
338.526348944913
214.182017668092
166.896103352643
