# Supplementary material for: CaV1 and CaV2 calcium channels mediate the release of distinct pools of synaptic vesicles
Source: eLife. 2023 Feb 23;12:e81407. doi: 10.7554/eLife.81407 (PMC10023163; doi:10.7554/eLife.81407)
Supplement: Figure 5—figure supplement 1—source data 1. [file elife-81407-fig5-figsupp1-data1.zip › Figure 5 Supplement - Source Data 1/lin-7/6/1/rimb-1_to_egl-19.csv]

185.289951170471
250.234626520636
250.234626520636
272.481908894788
257.463972119866
268.874924292955
228.689024681877
264.528708723046
253.483220975242
259.44990045311
290.287385596199
270.75815218057
300.78323186926
265.722038211781
276.33944134503
272.136721138879
274.841368237263
285.830563377876
274.729889568825
248.634679853792
226.863474599155
219.066660488897
294.462355917291
273.856567869901
262.028202642272
260.306026564023
268.072954865005
285.848314254123
273.568738164206
307.321175601301
243.982258299471
278.611377168618
306.877596320584
279.330567000878
252.292304047216
294.630795713587
264.356472175976
251.806071568273
244.843324779496
302.263596211342
269.84205498228
277.75572514773
286.835484063995
286.259514974277
248.481736738926
229.291637110702
274.380868997392
249.252002172787
262.961457348541
310.233795525175
274.537649965958
320.248584214329
260.699399240257
242.630090093262
263.264936055744
259.900951941869
278.982652975392
303.406722118496
271.324553233309
306.126030950669
281.527788805091
235.868798147803
288.401788266077
302.640485946064
300.381635250833
230.547662948746
295.971339141546
247.365297289081
294.557982084872
296.118513993115
261.641152509939
266.536972482216
274.3158011903
232.271934855919
240.493510919991
226.950482925087
279.969708545206
274.15712083871
277.585345873122
251.401232479679
250.303807810284
239.859866040642
216.884616619067
331.899929884035
305.415772668923
295.98715255475
270.260889299272
268.27962671392
278.292519042952
300.130652400047
268.523651541975
279.61527149937
323.140409252966
270.09181100125
260.543253750515
270.34761897345
224.413135027575
233.38544755974
280.061816613768
246.052108839096
312.311396924604
264.663824801624
293.671258525814
270.332716667916
283.402517121656
297.618526579197
243.494956346967
284.136294542943
266.398532735253
302.869570388568
261.831931762703
281.282338684039
326.120430361698
242.716705527379
244.190546849106
268.858364183776
299.708064450479
260.655362859598
328.088453483346
258.373940197249
222.421155748736
311.175783320788
207.572887617192
256.616066928236
259.935738024964
268.002433511127
268.904021295697
285.256806372417
291.173676168153
243.862516601184
322.921566406279
312.056855879517
239.79222730696
295.356709042648
275.734060536062
257.513190449001
311.943319462167
215.928042242063
238.585220329242
274.223020570535
251.349645715665
290.694638253139
258.542068299943
278.770528587331
297.124542232817
296.028500745851
300.863798373051
279.955160043835
270.495349113262
316.138885199682
194.133982338008
260.587449504696
295.06848644514
203.352223111793
275.456907428561
295.453243294996
305.657386951545
257.623678826818
249.550220756202
292.688946879196
209.648075448276
285.892030880099
300.371515956154
313.954434814957
270.322755739122
270.663237651854
284.988191923618
274.52278473281
277.57589912965
282.502233336578
247.003309859891
294.151005056789
296.29640154052
257.771366856072
318.913026288945
318.562976339235
271.974486623523
312.520953408981
278.412851086599
236.863522371568
300.353687912233
293.295077407045
288.343995213487
283.303846945091
275.40713985699
245.988464309728
264.254756982788
285.646859410805
285.721970352541
287.913338664701
286.769902071585
305.087233273858
185.144197581354
286.384589933485
282.263427529382
265.088944590138
266.726919810244
274.042205269474
228.893322050095
245.500173074241
278.12692177156
225.945401857807
333.707968654609
371.151193621685
305.94968192868
280.139454356264
312.350845732683
299.260928990723
364.092303457102
298.757216226208
199.141593679953
282.874182702195
257.20199795438
298.962783544441
280.560540852803
331.451172685382
321.67637351705
272.688617816082
289.194073401719
312.848149716905
326.526729800396
332.762774453575
340.898490848223
194.769256009698
253.735902732595
267.316364904866
306.604673958602
238.487936358015
223.937255361601
272.368295309767
274.345015456005
332.994427807407
287.6649668358
236.570594938516
241.504598807031
277.333729558784
274.611532060604
268.518630982289
287.218778548471
296.828889537821
241.049517049203
253.907663174366
280.37186045188
298.134090586806
284.920158282846
241.272630736694
338.109208896967
335.053923518797
198.255388336755
304.456905009451
305.767877344635
377.066324415558
224.409534722705
215.803358159399
268.391459186518
237.959600930917
326.176642778308
105.698022491528
269.056807052308
362.270393774546
263.86165993541
234.737653845965
195.47373695943
176.04597816525
312.351364956179
336.04216280223
300.488847109009
240.981047398418
326.116358989704
245.383953505509
321.48622974311
305.038525099499
378.34914792806
272.072485256518
236.25639953783
312.034240794197
300.93206653975
245.817847486287
252.765691969533
300.27881451933
257.3292489331
221.606221478298
291.777871248232
304.754104290943
312.472917785828
270.220167518281
259.202275320182
320.17909022345
230.126179529849
243.232429916145
286.221330070402
246.735565415838
280.429890045667
295.301326535497
246.008585636126
250.40797263656
315.151437745692
366.214259984237
279.658759645234
298.645621302443
254.267282168687
257.128863563346
308.852891173836
277.671681647844
378.996237785734
360.162550746405
323.942062956772
262.347417595003
383.188403694829
237.822346912846
266.407783032817
265.147053366865
299.73506360902
302.131006933523
256.804431605018
182.575028426792
335.651636681443
336.482938645695
343.137815600599
282.950752986399
215.381680309867
116.152160723512
377.168076681133
298.39701192471
297.85839379887
281.968996628028
301.615760665329
311.509033597213
260.748737855261
283.709238299023
292.802875180725
330.279070061355
297.559108764799
352.223622439553
222.242195704865
244.367685685262
317.027031028825
231.384774279217
282.881535632008
127.010232982233
271.644563038393
264.465064193679
269.082148407204
252.959037110712
30.826936861311
316.0600186101
281.476911664671
196.518189667113
201.99381255226
401.663574255246
291.121770657093
329.691004118627
260.871914439085
277.269052628239
348.706732283197
400.090825208121
304.047125551748
229.092912567503
285.780041049253
361.889195118994
295.255308565967
339.857635422508
321.76638676431
351.289419553221
208.611926873375
277.653179037447
311.656288639362
247.828126883807
289.918804024797
244.510431330138
267.395510146205
340.372925816537
281.656143306849
323.99981792934
210.627896358881
247.332129921982
354.72539141689
148.355961621288
379.283191440867
368.296370780939
283.964415830575
348.720410779817
370.368395324804
306.074954341435
340.579949454335
276.460171318664
253.101823858517
302.08135662492
224.96170904403
324.686556063905
277.461057705179
225.149004247251
251.51630843008
380.795457230575
289.592232111707
290.986180488486
195.406454045176
127.600274468023
294.445948128188
295.825391121791
336.862988644734
301.359715144295
245.863550739312
342.337703445111
338.474162159837
320.413628212744
397.268615453861
277.722558788268
306.662940093585
402.121821315566
328.488979620575
385.136493874907
404.86959368693
221.598469610861
330.712407746254
260.234316458347
272.417433448325
277.117138891645
310.240870810867
230.866006889097
339.40927111567
327.15756922722
358.29481954022
381.828445541163
279.004160507127
319.985505518169
216.466258407374
265.293556674864
283.489366074064
310.623097837051
276.527489290034
348.557062665066
358.536158193994
286.746817934418
282.986689741272
386.662836091229
326.523095446053
277.776042920032
263.656608817761
304.136780964312
313.605725937123
275.214896223584
190.725961843476
239.371219993362
376.693545140482
76.8902594753272
276.235000889901
185.983244359595
307.617147043344
301.040063173918
308.036371229246
278.447320437914
324.388255274644
352.019485452489
232.432194835848
275.59716536033
211.348193744721
368.140614152471
335.261421246621
278.816227809817
249.371190598104
322.437231295091
348.941740331979
371.3204623198
339.110533308762
339.057601442335
305.545670734278
333.150851948907
233.482337631514
353.004051293923
289.757469533128
340.120285162106
259.521608543517
313.571413944061
313.881966929315
305.81713173852
264.431663308289
374.793993684885
265.09653607642
231.812227445494
293.181028819647
226.464801703849
420.867982820739
326.7806363743
155.751816607219
361.912241176145
342.346874559735
295.209533183443
303.013309346974
363.193173366704
269.112589504726
311.538879311196
284.897666506306
232.301659276403
304.481931647839
230.905774444218
218.130048064762
330.299154315369
327.376178555616
293.376508877409
323.729504573967
313.564100101903
309.100039193821
245.0422457686
362.817190709116
328.519179138722
316.440545722075
323.31170165052
328.631651120686
302.152869277055
328.681458787541
298.669461204307
346.278882472885
302.832923002472
229.013771356706
270.685135052496
245.946993817488
357.38137144384
303.011013041592
347.04823679907
323.147406363347
178.62590209331
373.254645523146
258.61614784813
253.587384793886
203.885540010924
295.852823267436
335.156072706723
383.488087666527
230.726227077896
342.983169548617
342.444715834477
332.958059073069
196.114932222128
310.35645993895
383.388587580499
232.726225791943
309.769540637459
377.053160104253
312.635275609959
288.005960918577
294.797579721504
338.068254605314
346.606240169604
268.22008760602
412.162784291977
291.14991947978
419.699677955119
409.947926859208
349.427105829076
290.513904150292
314.374961992711
307.700320538483
334.700198111819
282.523777940696
401.461610264785
348.619879300251
365.785149014311
372.118798401039
308.49220572886
295.005711920523
354.433021287354
265.909610051487
219.966982353995
351.091211210609
260.169289754183
374.26237972287
344.401862889117
391.140805991316
426.034036965437
282.877225703545
363.204986529781
241.521557853837
322.275430774476
182.769679582729
281.191656916115
241.006270482714
260.213485508364
343.592224807217
346.949489454833
243.647863397084
339.128245097352
