# Supplementary material for: CaV1 and CaV2 calcium channels mediate the release of distinct pools of synaptic vesicles
Source: eLife. 2023 Feb 23;12:e81407. doi: 10.7554/eLife.81407 (PMC10023163; doi:10.7554/eLife.81407)
Supplement: Figure 5—figure supplement 1—source data 1. [file elife-81407-fig5-figsupp1-data1.zip › Figure 5 Supplement - Source Data 1/lin-7/6/1/rimb-1_to_rimb-1(cav1).csv]

-100.749645219264
-35.8049698690993
-35.8049698690993
-13.5576874949475
-28.5756242698699
-17.1646720967801
-57.3505717078588
-21.5108876666891
-32.5563754144932
-26.5896959366255
4.24778920646349
-15.2814442091658
14.7436354795245
-20.3175581779542
-9.70015504470575
-13.9028752508566
-11.1982281524724
-0.209033011858992
-11.3097068209099
-37.4049165359429
-59.1761217905805
-66.9729359008379
8.42275952755517
-12.1830285198339
-24.0113937474634
-25.733569825712
-17.9666415247302
-0.19128213561271
-12.4708582255298
21.2815792115653
-42.0573380902642
-7.42821922111762
20.837999930849
-6.70902938885774
-33.7472923425194
8.59119932385147
-21.6831242137596
-34.2335248214622
-41.1962716102389
16.2239998216064
-16.197541407455
-8.28387124200526
0.795887674259575
0.219918584542029
-37.5578596508094
-56.7479592790332
-11.6587273923433
-36.7875942169485
-23.0781390411939
24.1941991354397
-11.5019464237776
34.2089878245934
-25.3401971494786
-43.4095062964734
-22.7746603339911
-26.1386444478667
-7.05694341434355
17.3671257287606
-14.715043156426
20.0864345609334
-4.51180758464398
-50.1707982419321
2.36219187634197
16.6008895563282
14.3420388610975
-55.4919334409897
9.93174275181082
-38.674299100654
8.51838569513711
10.0789176033795
-24.3984438797961
-19.5026239075196
-11.7237951994357
-53.7676615338169
-45.5460854697449
-59.0891134646481
-6.06988784452915
-11.882475551025
-8.45425051661368
-34.6383639100568
-35.7357885794518
-46.179730349093
-69.1549797706684
45.8603334943
19.3761762791873
9.94755616501425
-15.7787070904633
-17.7599696758152
-7.74707734678304
14.0910560103111
-17.5159448477607
-6.42432489036582
37.1008128632311
-15.9477853884855
-25.4963426392205
-15.6919774162852
-61.6264613621606
-52.6541488299954
-5.97777977596706
-39.9874875506393
26.2718005348688
-21.3757715881111
7.63166213607838
-15.7068797218199
-2.63707926807911
11.578930189462
-42.5446400427682
-1.9033018467926
-19.6410636544824
16.8299739988324
-24.2076646270325
-4.75725770569625
40.0808339719624
-43.3228908623569
-41.8490495406295
-17.1812322059595
13.6684680607432
-25.3842335301379
42.0488570936104
-27.6656561924865
-63.6184406409993
25.1361869310531
-78.4667087725429
-29.4235294614991
-26.1038583647714
-18.0371628786088
-17.1355750940384
-0.782790017317893
5.1340797784178
-42.1770797885511
36.8819700165441
26.0172594897813
-46.2473690827755
9.31711265291233
-10.3055358536731
-28.5264059407345
25.9037230724316
-70.111554147672
-47.4543760604938
-11.8165758192008
-34.6899506740701
4.65504186340331
-27.4975280897925
-7.26906780240461
11.0849458430821
9.98890435611611
14.824201983316
-6.08443634590003
-15.5442472764735
30.0992888099463
-91.9056140517278
-25.4521468850398
9.02889005540419
-82.6873732779422
-10.5826889611744
9.41364690526098
19.6177905618097
-28.4159175629175
-36.4893756335332
6.64935048946063
-76.391520941459
-0.147565509636479
14.3319195664189
27.9148384252221
-15.7168406506134
-15.3763587378817
-1.05140446611767
-11.5168116569257
-8.46369726008561
-3.53736305315761
-39.0362865298448
8.11140866705318
10.2568051507842
-28.2682295336635
32.8734298992094
32.5233799494999
-14.0651097662121
26.4813570192455
-7.62674530313598
-49.1760740181671
14.3140915224976
7.25548101730965
2.3043988237514
-2.73574944464417
-10.632456532745
-40.0511320800069
-21.7848394069479
-0.39273697893077
-0.317626037194714
1.87374227496548
0.730305681849131
19.0476368841228
-100.895398808381
0.344993543749297
-3.77616886035321
-20.9506517995978
-19.3126765794914
-11.9973911202615
-57.1462743396405
-40.5394233154948
-7.91267461817552
-60.0941945319282
47.6683722648741
85.1115972319494
19.9100855389443
-5.90014203347164
26.3112493429471
13.2213326009878
78.052707067367
12.7176198364723
-86.8980027097823
-3.16541368754042
-28.8375984353552
12.9231871547054
-5.47905553693272
45.4115762956462
35.6367771273144
-13.3509785736533
3.15447701198354
26.8085533271696
40.487133410661
46.7231780638394
54.8588944584881
-91.2703403800369
-32.3036936571407
-18.7232314848698
20.5650775688664
-47.5516600317205
-62.1023410281341
-13.6713010799685
-11.6945809337303
46.9548314176718
1.62537044606506
-49.4690014512198
-44.5349975827048
-8.70586683095098
-11.4280643291313
-17.5209654074461
1.17918215873578
10.7892931480856
-44.9900793405322
-32.1319332153689
-5.66773593785547
12.0944941970702
-1.11943810688899
-44.7669656530416
52.0696125072318
49.0143271290617
-87.7842080529808
18.4173086197152
19.7282809548997
91.0267280258231
-61.6300616670305
-70.2362382303363
-17.6481372032176
-48.0799954588183
40.1370463885723
-180.341573898208
-16.9827893374277
76.230797384811
-22.1779364543254
-51.3019425437706
-90.5658594303059
-109.993618224486
26.3117685664438
50.0025664124951
14.4492507192736
-45.0585489913174
40.0767625999688
-40.6556428842268
35.4466333533746
18.9989287097633
92.3095515383247
-13.9671111332173
-49.7831968519058
25.9946444044617
14.8924701500146
-40.2217489034483
-33.2739044202026
14.2392181295945
-28.7103474566356
-64.4333749114376
5.73827485849688
18.714507901208
26.4333213960927
-15.8194288714549
-26.8373210695536
34.1394938337144
-55.9134168598866
-42.8071664735908
0.181733680667094
-39.3040309738972
-5.6097063440684
9.26173014576125
-40.0310107536097
-35.6316237531755
29.1118413559561
80.1746635945019
-6.38083674450172
12.6060249127077
-31.7723142210489
-28.910732826389
22.8132947841004
-8.36791474189158
92.9566413959983
74.1229543566697
37.9024665670368
-23.6921787947322
97.1488073050932
-48.2172494768893
-19.6318133569184
-20.8925430228701
13.6954672192842
16.0914105437878
-29.2351647847172
-103.464567962943
49.6120402917077
50.4433422559596
57.098219210864
-3.0888434033368
-70.6579160798683
-169.887435666224
91.1284802913979
12.3574155349743
11.8187974091343
-4.07059976170785
15.5761642755933
25.4694372074773
-25.290858534474
-2.33035809071225
6.76327879098972
44.2394736716196
11.5195123750636
66.1840260498175
-63.7974006848708
-41.6719107044737
30.9874346390898
-54.6548221105186
-3.15806075772707
-159.029363407502
-14.3950333513421
-21.5745321960567
-16.9574479825314
-33.0805592790239
-255.212659528424
30.0204222203647
-4.56268472506417
-89.5214067226225
-84.045783837475
115.623977865511
5.08217426735791
43.6514077288921
-25.1676819506501
-8.77054376149681
62.6671358934618
114.051228818385
18.0075291620124
-56.9466838222324
-0.259555340482621
75.849598729259
9.21571217623205
53.8180390327725
35.7267903745742
65.2498231634854
-77.4276695163608
-8.38641735228884
25.6166922496268
-38.2114695059281
3.8792076350619
-41.5291650595973
-18.6440862435302
54.3333294268014
-4.38345308288626
37.9602215396044
-75.4117000308543
-38.707466467753
68.6857950271551
-137.683634768448
93.2435950511317
82.2567743912041
-2.0751805591608
62.6808143900817
84.3287989350683
20.0353579516996
54.5403530645999
-9.57942507107146
-32.9377725312188
16.0417602351845
-61.0778873457057
38.6469596741699
-8.57853868455641
-60.8905921424848
-34.5232879596551
94.7558608408399
3.55263572197146
4.94658409875046
-90.633142344559
-158.439321921713
8.40635173845294
9.78579473205536
50.8233922549989
15.3201187545601
-40.1760456504235
56.298107055376
52.4345657701015
34.3740318230084
111.229019064125
-8.31703760146775
20.62334370385
116.082224925831
42.4493832308399
99.0968974851712
118.829997297194
-64.4411267788746
44.6728113565187
-25.8052799313882
-13.6221629414104
-8.92245749809081
24.2012744211315
-55.1735895006386
53.3696747259346
41.1179728374846
72.2552231504851
95.7888491514277
-7.035435882608
33.9459091284334
-69.5733379823614
-20.7460397148716
-2.5502303156718
24.5835014473159
-9.5121070997011
62.5174662753307
72.4965618042588
0.707221544682398
-3.05290664846325
100.623239701494
40.4834990563177
-8.26355346970377
-22.3829875719748
18.0971845745771
27.5661295473874
-10.8247001661512
-95.313634546259
-46.6683763963738
90.6539487507471
-209.149336914408
-9.80459549983425
-100.05635203014
21.5775506536083
15.0004667841822
21.9967748395102
-7.59227595182165
38.3486588849082
65.9798890627535
-53.607401553887
-10.4424310294053
-74.691402645014
82.1010177627359
49.2218248568861
-7.22336857991831
-36.6684057916318
36.3976349053555
62.9021439422431
85.2808659300645
53.0709369190263
53.0180050525996
19.5060743445429
47.1112555591717
-52.557258758221
66.9644549041877
3.71787314339235
54.0806887723702
-26.5179878462186
27.5318175543252
27.8423705395799
19.777535348785
-21.6079330814464
88.7543972951498
-20.9430603133151
-54.2273689442409
7.14143242991122
-59.5747946858864
134.828386431003
40.7410399845648
-130.287779782517
75.8726447864101
56.3072781699993
9.16993679370717
16.9737129572386
77.1535769769689
-16.9270068850092
25.4992829214607
-1.14192988342984
-53.737937113332
18.4423352581034
-55.1338219455174
-67.909548324973
44.259557925634
41.3365821658808
7.33691248767354
37.6899081842312
27.5245037121676
23.0604428040861
-40.9973506211354
76.777594319381
42.479582748987
30.4009493323392
37.2721052607849
42.5920547309506
16.1132728873199
42.6418623978061
12.6298648145712
60.2392860831496
16.7933266127366
-57.0258250330298
-15.3544613372396
-40.0926025722474
71.3417750541048
16.971416651857
61.0086404093345
37.1078099736114
-107.413694296425
87.2150491334105
-27.4234485416055
-32.4522115958498
-82.1540563788112
9.8132268777008
49.1164763169872
97.4484912767912
-55.3133693118398
56.9435731588819
56.405119444742
46.9184626833339
-89.9246641676073
24.3168635492148
97.3489911907636
-53.3133705977925
23.7299442477233
91.0135637145177
26.5956792202232
1.96636452884195
8.75798333176863
52.0286582155786
60.5666437798682
-17.8195087837157
126.123187902242
5.1103230900444
133.660081565384
123.908330469472
63.3875094393406
4.47430776055626
28.3353656029758
21.6607241487472
48.6606017220838
-3.51581844903922
115.42201387505
62.580282910516
79.7455526245758
86.079202011304
22.452609339125
8.96611553078765
68.3934248976184
-20.1299863382483
-66.0726140357401
65.0516148208735
-25.870306635552
88.2227833331344
58.3622664993818
105.10120960158
139.994440575701
-3.16237068619012
77.1653901400459
-44.5180385358981
36.2358343847409
-103.269916807007
-4.8479394736205
-45.0333259070212
-25.8261108813713
57.5526284174812
60.909893065098
-42.3917329926517
53.0886487076168
