# Supplementary material for: CaV1 and CaV2 calcium channels mediate the release of distinct pools of synaptic vesicles
Source: eLife. 2023 Feb 23;12:e81407. doi: 10.7554/eLife.81407 (PMC10023163; doi:10.7554/eLife.81407)
Supplement: Figure 5—figure supplement 1—source data 1. [file elife-81407-fig5-figsupp1-data1.zip › Figure 5 Supplement - Source Data 1/lin-7/6/1/rimb-1_to_rimb-1(lin-7).csv]

-111.900735441352
-31.810420639631
-31.810420639631
-16.6152833037195
-31.991913970407
-12.0552356212283
-60.7224299950758
-24.1012164733474
-33.6857674537823
-31.288670913902
13.1373949299377
-22.8208078652751
21.2652797375049
-34.4508132594383
-15.118181475842
-6.51770434123682
-21.600726590601
-10.632838885278
-16.4695261355155
-26.1562070581858
-62.9393215477721
-75.2699521154464
-2.76377416477771
-26.3461401973836
-23.0905896533004
-24.8785909337967
-10.8936532814405
-20.5388271293705
-3.91591519654321
30.7662916390327
-57.1192557947143
-9.5409167249818
29.2431731104916
-1.44200701234513
-31.7000379611454
16.0687281981736
-30.2481173852357
-40.1320612940035
-43.2721343612502
19.024964424174
-12.8293523719476
-13.8980004293444
1.74896077038647
-0.849408535359544
-48.2722959179373
-53.1878957345361
-18.7218545353171
-49.5848961348674
-40.0962340497063
21.2381742368889
-20.6428228845434
47.5910575884518
-8.96723715111875
-29.4870314734471
-23.8871536080042
-35.6371738422204
-1.32980840683013
1.23142414946051
-9.46988090155719
17.4783847205617
4.63232899308059
-60.7589431706474
6.36059288101387
23.6331891673326
15.8588122988622
-62.6762547228536
7.27332780657889
-51.4488322748584
-4.33178710129869
5.62419413048701
-21.3318503117298
-25.58731918583
-22.5706807975621
-65.7691896434699
-48.4480421521512
-64.2035701033346
-10.4841894615747
-7.02951880855835
-15.0362463088495
-38.9480566931743
-44.1301269207797
-52.6187334896676
-66.5901576968317
36.2874920472095
27.4249582773882
0.506810217430029
-22.5851995237244
-30.9973187067117
-12.8564204581235
10.9519965833388
-22.2399481022512
-7.67176976196424
48.7438720800237
1.93512486926193
-28.566916815078
-9.88579400211165
-72.2428671381858
-52.2077194251797
-13.3302550242188
-38.2764689719843
20.2456855255914
-13.0405853391785
-8.52835795322608
-16.7713997605752
-3.49688157250785
-5.58751723820387
-50.1576902337983
0.415779162416584
-14.6319596789472
15.0242310284957
-33.7982653747677
11.548148304144
35.5714464197554
-48.2297949063504
-47.7698891255823
-37.0424177161694
7.48720359974686
-18.8318007120797
18.8125716095092
-29.0820264065587
-53.63810699635
28.0935414997803
-74.5946826542786
-27.0747015517954
-25.7803766298748
-27.435847343364
-26.8343937178179
-1.22476126613765
3.92951374819677
-44.6864990661779
35.560347532537
18.134880027621
-46.3622269122861
1.09710259837448
-14.0092474211742
-46.412078932357
38.6277396686492
-76.5366688962677
-38.201111581835
-15.9620831208304
-49.3476589384481
-3.68786987858766
-43.1535575225353
-1.19690369548334
13.0931278772223
10.8667164062645
7.2757336744362
-3.09461041328905
-24.9074500040515
25.1385599843125
-72.7224064776856
-27.7212117145318
6.0488127218814
-86.6596534570017
-14.5218389014954
7.70914505700785
29.9914103467927
-37.0204232667566
-15.4977473114159
-0.676192883795011
-59.9459111578726
14.6408462666841
10.8743206256731
-1.48213578913055
-23.4973569799331
-21.8119969722611
-1.17038435432914
-9.77031274390902
-23.7832700961335
-0.27194366832191
-49.1714512595572
20.3620023728145
25.9263273664692
-33.4132305965177
23.3624720184671
32.429669668767
-17.2901037916927
8.38593491111897
-6.34879778491086
-67.0456882435901
7.09625581434375
8.13639400286411
-4.82171936250961
-1.15392498635993
-30.3935090992127
-43.2436993212432
-19.8528242352113
7.59301150057945
-4.53511653365422
22.3090871945242
-0.0787989239324816
-3.85754966654349
-96.8152200237782
11.6333910667818
-15.5559268966063
-22.8844552657938
-25.2723436743581
-18.6018895811794
-61.9815051420592
-29.0366705538981
-4.8161593381119
-60.2891183843312
31.2433876962314
84.4498862323089
20.222623437814
-2.38008139739759
44.2257853542069
-5.79469053974753
106.73107141225
39.9347636083257
-56.4824352422002
-3.10076037851468
-25.0277679409373
2.91178534922801
-4.20354446795318
29.939530384574
34.9192103220339
-18.9608328299
-0.935814926811872
32.6387212547343
51.0271536309956
56.0140012861375
58.3350756661748
-126.427398016793
-22.0288311596996
7.16221421962837
22.1720392985262
-54.7346749817916
-49.1930254600993
-9.80647671810948
-27.7398486823949
51.8544961361877
3.22287579570548
-57.5884320641853
-38.486862568825
-12.9771998396973
-8.35850356459196
-21.5288638682614
1.3243671219534
5.28761078540992
-47.9501315272028
-3.38014069504425
-18.4502443487836
7.28532842157074
2.16239317421787
-45.3992121550327
63.1151491070705
53.770203776483
-91.8096443190589
20.8975187546494
24.8282801838941
86.9281035117529
-50.818008248465
-56.9861677925801
-21.8533343550444
-47.0611608735489
42.3362353822122
-203.542166164847
-10.254232226147
79.0152581261718
-27.8956533523015
-69.3592207616093
-94.6426578811916
-116.55177676442
5.81775421502243
60.6644027824696
-7.74935463791189
-36.189627289561
33.1111302909812
-44.4354328562549
25.8649773718898
37.6511203844893
109.744015589065
-23.1479211779952
-46.7806331810607
41.565272788026
23.1629365693952
-41.7697468814949
-45.5152795726972
16.6121855293204
-25.5740302272425
-62.5016010699619
1.32678546129318
-6.46973551431802
46.1320728480532
11.0307825025302
-18.6211826286381
34.284123304933
-49.221734872619
-51.6532006212474
-16.9290539905705
-51.4177419374246
-2.60273751026762
-3.89429111009304
-42.8847061866109
-45.1311714651747
9.5370332474813
97.5654293410771
-35.3764342749237
28.1785809374051
-30.4772889175692
-12.8357804910665
26.9829910617264
-12.5379627503207
82.3284221302165
81.9416549438938
43.7878279183169
-27.3320798561581
69.8937871172566
-34.612007134434
-14.6241933303281
-7.90768120036228
12.1437675327834
31.0426349510526
-16.622463492884
-114.615525147514
42.5162408257529
38.5180878986284
48.3038742304998
8.68821631356695
-66.8256912095203
-176.385014867352
94.2909262608155
11.7045678578397
52.5220204103207
3.16785905715733
7.40946528469067
11.2061459023025
-35.6095906440751
6.12172682972232
3.58685526675981
50.2900402248633
11.9962817378873
66.4750109746528
-36.714472595806
-44.6666697451801
35.4941196634682
-54.260640872053
-4.02758621862085
-180.424102308592
-44.2508775780152
-29.06844682261
-23.6992446295881
-31.7000629040995
-213.68784623178
38.6008337116837
8.22831053280242
-88.2610628270013
-84.8456479473207
128.851801188426
11.5676284237707
49.9207127445407
-16.7839903164022
15.2072746038975
50.3670177797758
133.347050313063
14.6444819021272
-44.1802484046348
-0.0390654530565371
74.5589155734888
22.5642504845673
52.3608004650232
29.6766880462528
79.3746628195731
-84.9805182434284
2.00129038094747
1.40888653887669
-39.9886601077487
-39.2334135016026
-33.9417326997827
-20.2637135849182
42.8103356307111
28.2827724548479
44.4894171769993
-65.8408690750184
-46.4073832213035
80.6422314422598
-126.240123956391
105.863222204571
76.0507442209564
-20.565508599735
45.2781063211587
96.4192549837426
34.1672875643744
51.5366408406917
-27.5190084965616
-32.326581616624
24.780954965092
-69.9473979000504
27.9610022426714
0.160590929419413
-44.101570947365
-43.6719372952248
105.23578929279
-4.95552580162985
-1.5459989861447
-88.6657523255672
-172.713522498376
14.1719356796239
-0.935200043022633
59.2387521181627
21.8425824753285
-79.3001432123165
54.4741116026853
53.6561643009736
38.3685329657746
126.00158865975
-16.1339442900389
42.684740732042
118.040545051925
46.8900208561681
119.734319925057
126.474209711119
-35.3889326216777
73.6056414397244
-21.0824004851929
-16.0785159927182
-18.2283403059628
26.9976095597085
-57.3396844217787
63.4913536797176
46.0831973846325
89.4236406911332
114.157956901974
-19.8473352583023
37.635890784095
-69.3361000978184
-13.0716756766087
4.25772833234441
27.4118189765359
-1.18301232458907
83.0829302651546
84.1215680949645
-15.0883670105213
-12.2740939694486
95.1095258607384
32.8617178788772
-4.79974985605077
-7.44852748964331
24.2363464766095
29.1695692899884
-5.45723419122805
-94.3369902728591
-45.4094966148186
87.98352496796
-198.401262500709
-21.9856615970311
-76.9842909994222
20.5340918099973
41.7891923015304
50.0889382783134
6.99093051976524
16.5767649350673
51.437834746961
-69.6154354371683
-23.6718734465685
-62.654825271311
103.039151091343
64.54950526221
-9.61772836929958
-63.1999163660585
28.0629163884078
85.6139953733655
112.333176763495
67.8122359954541
64.9376979783738
37.7348091211315
57.4905217229752
-45.8752779882998
36.9632679302449
16.3933857571174
19.8019435787064
-20.5300755339995
21.3657683533893
50.6116770321605
35.4436240352807
-50.5243711068106
78.4271097120618
-33.7008723393992
-71.5976453190378
16.095534383312
-56.8985441050318
143.544806104488
67.3812142279021
-155.391394669034
79.0877606752474
55.3526107243852
10.0236291887086
-10.605866789545
57.3047230783268
-38.7260740401071
13.6259016612967
-8.46158133913559
-43.8498524392198
-3.61934838495654
-51.3973015140109
-75.8386117198352
32.8909174604087
32.7693485943637
28.233144921378
37.7936735102485
25.4959242640762
34.0946852434718
-43.5405242524939
68.1539466445793
63.5849614219114
39.5423154642085
21.6752087834248
22.0987261033915
19.5228999920764
33.8963334574328
9.44531247980922
66.2422325312073
29.2683504407687
-45.8638922570972
-1.01883020364767
-26.8266311505722
95.7164234860102
14.6453836299079
78.5817556618858
48.096647261671
-115.287627980677
104.378283120896
-29.4073736781647
-27.4094190839278
-98.2475818698222
17.125815923675
49.5019697458665
84.2336831815119
-75.2462252579717
48.5472364491943
43.9588659699984
52.134961471289
-89.9369278593658
27.5300553039851
84.8032445136705
-54.8759858685007
25.4511919853103
89.9959484024403
22.8501050247505
17.4419550639577
2.24486839613746
62.9563648813164
66.9213745859015
6.08606171464635
110.889632511273
-7.31752222430077
143.932321579472
138.886060790188
74.5145075531473
-21.7531949405384
39.1764951231635
21.4747217206568
56.0234214325828
-1.03135462071441
122.617741815036
71.7219795319288
96.800857451577
85.7287657573361
47.6415494352659
-1.21908521706791
62.1721794673176
-8.0138545554255
-68.0141670347948
71.8064577530458
-36.2826825053562
67.655587046429
63.2357289449938
129.751405503241
146.85581367022
3.40168888610424
105.426299901341
-39.685523082062
23.4175760573635
-111.52870277769
-8.55636896298893
-51.9672369905093
-35.4369774048173
61.5296753029761
67.2406591926192
-53.0771101873834
54.7029176807846
