# Supplementary material for: CaV1 and CaV2 calcium channels mediate the release of distinct pools of synaptic vesicles
Source: eLife. 2023 Feb 23;12:e81407. doi: 10.7554/eLife.81407 (PMC10023163; doi:10.7554/eLife.81407)
Supplement: Figure 5—figure supplement 1—source data 1. [file elife-81407-fig5-figsupp1-data1.zip › Figure 5 Supplement - Source Data 1/lin-7/6/2.csv]

image-ID	cycle	z-step	frame	accum	photon-count	photon-count11	photon-count12	photon-count21	photon-count22	psfx	psfy	psfz	psf-photon-count	x	y	z	amp	background11	background12	background21	background22	maxResidualSlope	chisq	log-likelihood	accuracy	llr	time-point	precisionx	precisiony	precisionz	frame-timestamp	vis-probe
21	0	0	21	1	1274.73	737.595	537.133	0	0	75.627	37.7157	548.811	853.157	7598.19	32650.8	-548.811	45.0026	114.802	158.38	0	0	0.498659	186.302	-771.896	250	241.782	0	31.6056	39.7809	173.052	1607208185841142	0
22	0	0	22	1	1149.18	591.364	557.816	0	0	-10.6618	-10.0851	278.9	753.178	7584.82	32698.6	-278.9	34.2086	116.755	157.071	0	0	0.478077	189.034	-771.166	250	221.518	0	42.7702	40.3787	86.1308	1607208185861153	0
26	0	0	26	1	1516.68	833.575	683.105	0	0	-21.0848	100.888	527.979	868.869	7694.91	32587.6	-527.979	45.3702	114.777	158.975	0	0	0.951631	204.567	-780.371	250	228.967	0	31.0334	37.6131	153.085	1607208185941197	0
49	0	0	49	1	1096.41	766.971	329.443	0	0	106.803	34.0058	500.49	965.471	7567.02	32654.5	-500.49	48.1775	108.11	148.792	0	0	0.214724	168.041	-755.135	250	215.143	0	28.0618	32.1439	127.431	1607208186401447	0
56	0	0	56	1	1171.36	635.789	535.567	0	0	-32.0952	35.5275	326.731	630.257	7606.26	32752.6	-326.731	29.7183	111.068	153.331	0	0	0.424421	184.799	-764.559	250	233.915	0	48.2438	46.4329	102.702	1607208186541524	0
60	0	0	60	1	1102.9	645.105	457.795	0	0	53.2726	50.0036	352.994	869.913	7720.21	32439.2	-352.994	40.8674	112.356	154.107	0	0	0.396714	128.79	-740.207	250	148.555	0	35.0303	34.4433	82.7037	1607208186621567	0
63	0	0	63	1	1373.09	657.155	715.931	0	0	5.79467	53.6113	151.227	1150.06	7568.37	32734.5	-151.227	51.5722	110.473	149.911	0	0	0.859729	155.193	-751.423	250	244.806	0	26.7739	25.6152	59.4919	1607208186681600	0
70	0	0	70	1	1326	684.994	641.008	0	0	82.9323	63.6605	222.801	818.354	7590.89	32724.5	-222.801	36.1159	111.88	152.787	0	0	0.306485	188.279	-768.652	250	218.529	0	38.8658	36.6137	80.8423	1607208186821676	0
87	0	0	87	1	1515.88	822.686	693.199	0	0	10.4049	39.9598	300.919	1047.57	7464.1	32847.8	-300.919	48.1069	110.898	149.847	0	0	0.260174	160.781	-754.686	250	256.71	0	30.1769	28.6572	61.1624	1607208187161862	0
91	0	0	91	1	916.572	438.363	478.209	0	0	51.9191	-11.6978	-40.6233	558.882	7522.24	32799.8	40.6233	25.8176	108.822	148.454	0	0	0.231299	143.358	-743.625	250	159.375	0	45.9663	46.8908	175.023	1607208187241905	0
93	0	0	93	1	1089.94	546.435	543.507	0	0	35.554	113.651	240.586	657.646	7538.61	32774.1	-240.586	29.6781	112.946	152.116	0	0	0.302756	154.338	-751.942	250	228.146	0	47.3743	44.915	97.0239	1607208187281927	0
121	0	0	121	1	1078.28	543.43	534.85	0	0	83.8787	-37.9931	174.646	624.872	7390.62	32626.8	-174.646	27.2564	106.878	145.989	0	0	0.628956	155.11	-746.812	250	176.941	0	49.0241	46.6753	106.826	1607208187842232	0
126	0	0	126	1	1321.64	627.663	693.977	0	0	-3.06364	-34.4584	239.293	731.554	7477.56	32623.3	-239.293	32.5626	110.051	149.441	0	0	0.770943	174.709	-761.888	250	207.747	0	43.1433	40.3936	88.402	1607208187942286	0
129	0	0	129	1	1095.98	506.065	589.918	0	0	28.758	5.76112	312.933	777.999	7645.06	32782.4	-312.933	35.7582	108.822	146.998	0	0	0.545404	151.81	-745.849	250	192.813	0	39.6784	38.2589	81.8401	1607208188002319	0
130	0	0	130	1	1203.47	583.36	620.11	0	0	68.6703	93.9214	331.069	1040.1	7505.49	32893.5	-331.069	48.6721	108.442	150.127	0	0	0.763496	155.061	-751.191	250	253.722	0	29.4413	28.721	63.529	1607208188022330	0
132	0	0	132	1	990.399	491.694	498.705	0	0	116.598	21.9021	114.517	619.344	7557.22	32766.2	-114.517	27.9212	105.346	144.027	0	0	0.244704	165.465	-751.881	250	215.992	0	46.8786	45.7667	109.731	1607208188062352	0
135	0	0	135	1	1079.25	580.226	499.02	0	0	49.7425	12.5625	269.569	601.779	7624.08	32675.9	-269.569	26.9178	107.767	144.759	0	0	0.57385	141.122	-740.741	250	183.45	0	51.4343	48.7967	104.146	1607208188122385	0
137	0	0	137	1	1036.54	501.878	534.665	0	0	3.4568	17.2117	224.69	644.842	7670.36	32770.9	-224.69	28.5826	108.559	141.838	0	0	0.848072	141.31	-739.442	250	170.577	0	47.8423	45.1228	98.9259	1607208188162406	0
139	0	0	139	1	802.661	426.094	376.567	0	0	91.1736	21.8842	322.37	400.408	7582.65	32766.3	-322.37	18.4307	107.05	145.787	0	0	0.143354	132.437	-735.656	250	168.34	0	75.2475	72.5439	157.695	1607208188202428	0
140	0	0	140	1	1563.77	769.263	794.51	0	0	21.9156	38.2565	254.001	1104.61	7452.58	32550.6	-254.001	49.4155	108.796	147.598	0	0	1.15343	190.057	-766.552	250	223.832	0	28.7515	27.0016	58.5833	1607208188222439	0
145	0	0	145	1	942.446	498.167	444.279	0	0	56.9923	-46.6239	473.823	478.23	7716.49	32535.8	-473.823	23.5341	108.473	146.31	0	0	0.211526	176.688	-756.994	250	171.136	0	55.5438	60.9957	229.214	1607208188322494	0
147	0	0	147	1	1165.78	703.932	461.852	0	0	25.3141	10.6004	353.365	664.461	7449.19	32578.2	-353.365	31.239	108.706	144.79	0	0	0.158193	193.613	-765.812	250	192.85	0	44.7326	44.0213	105.006	1607208188362515	0
149	0	0	149	1	1292.22	570.205	722.014	0	0	-12.2968	7.04128	156.539	759.228	7486.8	32681.4	-156.539	33.878	104.339	144.133	0	0	0.254537	165.243	-752.762	250	178.253	0	39.3541	37.7082	86.5771	1607208188402537	0
160	0	0	160	1	1112.44	547.828	564.613	0	0	-21.9625	9.33757	414.459	670.403	7596.12	32778.8	-414.459	32.3351	107.453	140.647	0	0	0.643965	148.821	-742.973	250	171.205	0	41.705	43.0583	128.454	1607208188622657	0
169	0	0	169	1	1133.83	529.025	604.809	0	0	100.15	74.4664	182.819	551.036	7474.01	32514.4	-182.819	24.3101	105.238	142.171	0	0	0.246324	177.041	-755.939	250	184.849	0	54.4345	51.8285	117.119	1607208188802755	0
174	0	0	174	1	1050.24	473.086	577.151	0	0	77.568	43.7325	245.133	764.154	7596.25	32545.1	-245.133	33.86	105.159	145.383	0	0	0.211543	112.482	-726.747	250	162.001	0	40.6642	38.2441	83.2053	1607208188902810	0
176	0	0	176	1	1107.02	629.227	477.791	0	0	265.743	-23.683	141.383	483.272	7408.08	32512.8	-141.383	22.1375	107.252	143.634	0	0	0.345507	150.471	-746.092	250	176.999	0	60.0217	57.4647	135.478	1607208188942831	0
178	0	0	178	1	1124.03	565.373	558.655	0	0	39.535	29.5187	243.362	882.788	7434.97	32559.3	-243.362	39.1594	102.196	138.656	0	0	0.613428	182.424	-758.034	250	228.177	0	34.6687	32.694	71.2146	1607208188982853	0
182	0	0	182	1	1137.21	614.494	522.711	0	0	65.7145	46.3941	261.744	749.125	7608.11	32642.1	-261.744	33.4657	104.085	141.084	0	0	0.509283	174.189	-751.868	250	196.284	0	40.9717	38.7284	84.5549	1607208189062897	0
194	0	0	194	1	845.631	444.013	401.618	0	0	255.43	371.964	334.368	463.437	7617.71	32715.2	-334.368	26.8291	101.018	139.882	0	0	0.56644	165.887	-744.609	250	160.959	0	52.8379	60.6251	115.429	1607208189303027	0
210	0	0	210	1	882.372	398.528	483.844	0	0	-7.3783	65.5915	316.077	455.074	7481.88	32822.2	-316.077	21.2609	101.513	140.146	0	0	0.723217	143.829	-735.513	250	188.983	0	64.2157	61.4428	132.671	1607208189623202	0
219	0	0	219	1	1112.24	511.545	600.693	0	0	-11.9583	41.5867	113.886	508.07	7486.46	32846.2	-113.886	23.322	103.107	139.502	0	0	0.332702	195.144	-762.637	250	207.545	0	55.3811	53.7565	129.011	1607208189803300	0
220	0	0	220	1	979.379	623.892	355.487	0	0	49.2493	31.8916	291.805	558.71	7624.57	32556.9	-291.805	25.3323	103.516	140.134	0	0	0.501178	160.214	-746.178	250	178.336	0	53.8884	51.5549	113.147	1607208189823311	0
227	0	0	227	1	1226.17	669.636	556.536	0	0	136.032	-36.5222	287.033	681.072	7737.11	32625.3	-287.033	30.7234	103.295	136.824	0	0	0.79928	160.728	-744.64	250	190.08	0	44.5051	42.2807	90.3903	1607208189963387	0
247	0	0	247	1	939.992	525.089	414.902	0	0	-3.64235	8.82194	313.397	608.371	7677.46	32580	-313.397	28.1634	101.932	135.652	0	0	0.524628	121.819	-725.022	250	148.1	0	48.685	46.6831	99.6555	1607208190463660	0
258	0	0	258	1	1462.17	998.74	463.435	0	0	20.8585	-1.75992	487.669	1103.78	7652.96	32590.6	-487.669	54.7313	97.1552	133.93	0	0	0.183541	166.743	-746.422	250	240.179	0	23.7003	26.6283	101.583	1607208190683779	0
259	0	0	259	1	1250.4	646.208	604.194	0	0	64.2556	84.9998	100.021	665.211	7609.56	32603.5	-100.021	30.6571	102.089	136.766	0	0	0.251277	179.027	-753.103	250	193.873	0	41.5639	41.0224	101.555	1607208190703790	0
261	0	0	261	1	1143.21	692.549	450.661	0	0	50.7058	76.8049	516.92	645.67	7623.11	32711.3	-516.92	32.8383	98.5838	134.951	0	0	0.621347	160.094	-742.675	250	205.886	0	38.9666	46.4965	188.009	1607208190743812	0
266	0	0	266	1	964.572	400.752	563.82	0	0	57.6429	2.40743	179.511	605.146	7616.18	32686.1	-179.511	26.459	98.9303	137.341	0	0	0.631951	155.949	-741.043	250	182.361	0	48.8024	46.7815	105.931	1607208190843867	0
273	0	0	273	1	1024.03	622.004	402.023	0	0	121.682	116.313	382.921	554.364	7552.14	32572.2	-382.921	26.5183	99.0801	134.591	0	0	0.145407	178.972	-751.014	250	185.336	0	49.3762	49.8863	133.4	1607208190983943	0
275	0	0	275	1	1153.16	592.675	560.489	0	0	78.9374	60.1977	487.139	738.2	7694.54	32628.3	-487.139	36.45	98.9838	136.002	0	0	0.568543	187.101	-753.917	250	207.089	0	35.0706	39.2886	150.402	1607208191023965	0
278	0	0	278	1	1351.85	660.892	690.959	0	0	-17.0365	67.1488	473.111	795.848	7690.86	32721	-473.111	39.4464	102.852	140.817	0	0	0.554184	173.933	-752.348	250	219.564	0	33.2607	36.2829	132.272	1607208191083997	0
280	0	0	280	1	1113.96	548.291	565.669	0	0	9.33836	37.3787	443.052	719.62	7664.48	32651.1	-443.052	34.8679	100.308	135.509	0	0	0.096494	167.796	-745.704	250	219.836	0	37.2194	39.1481	129.696	1607208191124019	0
285	0	0	285	1	1304.01	555.937	748.073	0	0	69.6004	81.8502	259.173	816.13	7604.22	32606.6	-259.173	36.6523	97.8385	134.639	0	0	0.283386	190.299	-757.36	250	196.318	0	36.5667	34.5991	74.3388	1607208191224074	0
287	0	0	287	1	1200.98	706.842	494.136	0	0	23.2489	30.9225	406.957	725.149	7550.91	32557.9	-406.957	34.5789	98.4778	136.24	0	0	0.250677	172.626	-746.724	250	207.902	0	37.6667	38.6706	114.315	1607208191264095	0
289	0	0	289	1	1225.72	533.948	691.774	0	0	71.2368	60.0139	35.6121	641.301	7502.92	32528.8	-35.6121	29.9202	98.6497	134.852	0	0	0.107439	159.856	-742.525	250	202.913	0	40.6207	40.4828	122.223	1607208191304117	0
292	0	0	292	1	1244.37	671.558	572.812	0	0	-52.8563	-34.8664	420.025	1196.24	7527.36	32623.7	-420.025	58.4976	97.8378	133.32	0	0	0.532788	183.381	-753.187	250	271.259	0	22.77	23.5329	72.3525	1607208191364150	0
294	0	0	294	1	1354.18	716.832	637.351	0	0	102.034	39.7444	350.219	891.579	7571.79	32748.4	-350.219	41.7185	99.8129	134.242	0	0	0.244732	167.911	-747.569	250	185.815	0	32.7305	31.9313	75.4659	1607208191404172	0
298	0	0	298	1	1050.74	589.219	461.522	0	0	162.484	180.517	519.639	521.714	7611	32607.6	-519.639	27.3254	97.6793	135.687	0	0	0.00606316	177.633	-748.431	250	162.214	0	46.3863	56.1203	223.819	1607208191484215	0
300	0	0	300	1	1190.09	714.597	475.492	0	0	25.3443	20.4207	366.02	685.985	7748.14	32568.4	-366.02	32.3892	97.1189	132.51	0	0	0.417493	181.898	-750.432	250	194.453	0	40.871	40.4765	102.286	1607208191524237	0
304	0	0	304	1	1043.83	508.326	535.509	0	0	110.486	20.5275	249.093	562.308	7463.67	32668	-249.093	24.8773	97.8688	131.196	0	0	0.363095	143.644	-732.268	250	177.027	0	52.8933	49.7623	107.519	1607208191604281	0
310	0	0	310	1	1151.2	659.482	491.714	0	0	-2.81938	116.386	316.335	684.057	7576.98	32671.8	-316.335	32.287	98.8183	132.935	0	0	0.373983	180.103	-749.6	250	181.773	0	42.1385	40.4514	86.4777	1607208191724346	0
315	0	0	315	1	1157.53	718.816	438.717	0	0	15.0049	-21.6845	342.147	549.34	7559.16	32710.2	-342.147	25.7491	99.1046	134.076	0	0	0.0996611	153.815	-738.73	250	146.86	0	52.2025	50.7839	117.025	1607208191824401	0
317	0	0	317	1	1269.88	683.654	586.224	0	0	-16.7792	95.2277	428.099	792.56	7690.6	32593.3	-428.099	38.676	97.1477	133.729	0	0	0.483097	155.926	-739.325	250	191.016	0	33.4604	35.039	109.276	1607208191864422	0
319	0	0	319	1	1044.36	555.27	489.092	0	0	198.448	118.639	371.214	552.325	7674.69	32669.5	-371.214	26.7309	95.9038	130.213	0	0	0.134649	175.354	-746.233	250	169.324	0	49.0856	48.5923	124.692	1607208191904444	0
331	0	0	331	1	1124.17	579.48	544.692	0	0	90.414	-18.4191	314.056	807.096	7583.41	32607.2	-314.056	36.9137	97.3538	134.743	0	0	0.525358	152.169	-739.353	250	204.757	0	36.7387	35.2903	76.2316	1607208192144575	0
343	0	0	343	1	1264.75	682.993	581.759	0	0	18.6235	21.8747	342.655	751.219	7555.54	32666.6	-342.655	35.2207	96.109	130.194	0	0	0.509124	195.339	-755.438	250	228.235	0	37.9917	36.9727	85.0936	1607208192384706	0
349	0	0	349	1	1267.62	654.522	613.103	0	0	159.372	-51.6066	-66.2187	559.564	7414.79	32540.8	66.2187	25.8483	101.088	130.43	0	0	0.279548	185.114	-753.962	250	180.4	0	42.6033	43.4322	176.109	1607208192504771	0
351	0	0	351	1	1039.28	529.632	509.648	0	0	17.3765	-46.6109	347.514	557.093	7656.44	32834.8	-347.514	26.2172	98.9304	132.431	0	0	0.45838	201.597	-760.399	250	261.046	0	51.121	49.8754	117.314	1607208192544793	0
363	0	0	363	1	797.972	423.05	374.922	0	0	256.173	293.441	416.305	619.878	7716.63	32694	-416.305	33.4104	93.9439	127.525	0	0	0.1195	129.662	-721.438	250	202.372	0	38.3809	42.0313	118.742	1607208192784924	0
364	0	0	364	1	1655.37	810.625	844.745	0	0	77.2802	-0.843778	231.197	931.62	7596.54	32589.7	-231.197	40.8734	99.5264	131.8	0	0	0.0597567	234.723	-778.775	250	240.01	0	32.5363	30.8521	67.5795	1607208192804934	0
366	0	0	366	1	1198.37	697.456	500.915	0	0	14.2602	-14.6233	310.244	967.444	7659.56	32703.1	-310.244	44.4899	95.5633	127.216	0	0	0.345143	169.088	-743.63	250	215.69	0	30.3909	29.1109	62.2303	1607208192844956	0
370	0	0	370	1	1141.68	603.033	538.652	0	0	-3.64254	-5.64827	182.342	629.348	7577.8	32594.5	-182.342	27.7907	98.1932	130.291	0	0	0.256137	173.616	-747.532	250	188.512	0	46.1564	44.0083	99.6813	1607208192925000	0
379	0	0	379	1	1122.72	501.609	621.114	0	0	34.1637	14.2262	169.389	661.053	7440.34	32574.6	-169.389	29.095	94.4764	128.761	0	0	0.302896	170.994	-742.04	250	168.608	0	43.2515	41.5059	94.6712	1607208193105098	0
383	0	0	383	1	1350.59	926.002	424.593	0	0	61.5178	19.0454	465.731	958.578	7711.96	32569.8	-465.731	46.6512	102.166	131.268	0	0	0.121305	169.287	-748.386	250	224.407	0	27.9791	30.4395	106.795	1607208193185142	0
385	0	0	385	1	908.609	488.455	420.154	0	0	28.5809	12.8509	357.781	852.446	7645.24	32775.3	-357.781	40.1195	96.664	129.251	0	0	0.456347	170.41	-743.953	250	210.441	0	33.3038	32.8788	79.7469	1607208193225163	0
388	0	0	388	1	1187.16	670.766	516.394	0	0	56.3047	8.92702	458.669	905.835	7617.52	32679.6	-458.669	43.9376	97.6886	131.947	0	0	0.201148	146.562	-735.644	250	209.138	0	29.1392	31.4826	109.737	1607208193285196	0
396	0	0	396	1	949.115	497.43	451.685	0	0	308.353	339.974	264.337	493.737	7664.45	32846.8	-264.337	27.2245	93.507	124.524	0	0	0.433085	133.129	-722.745	250	178.989	0	50.07	50.9624	101.45	1607208193445283	0
398	0	0	398	1	1090.18	535.827	554.354	0	0	40.0268	80.7334	349.565	683.212	7534.13	32607.7	-349.565	32.2594	91.9394	127.602	0	0	0.10651	164.798	-736.667	250	161.355	0	40.3197	39.696	93.7034	1607208193485305	0
401	0	0	401	1	1007.7	545.93	461.765	0	0	56.9898	33.7757	258.253	542.251	7816.15	32854	-258.253	24.1625	96.7166	126.354	0	0	0.199076	164.661	-740.347	250	196.941	0	53.7977	50.9263	109.086	1607208193545338	0
402	0	0	402	1	1039.34	566.682	472.659	0	0	76.1365	41.5628	443.609	1021.68	7597.68	32646.9	-443.609	49.1803	94.6855	129.909	0	0	0.401669	136.841	-728.162	250	216.579	0	26.0601	27.8126	100.103	1607208193565349	0
404	0	0	404	1	1178.16	466.121	712.04	0	0	33.4446	80.1008	5.56221	515.745	7540.72	32708	-5.56221	24.3782	94.6839	126.861	0	0	0.184327	154.872	-732.497	250	170.049	0	47.1496	47.5732	153.181	1607208193605370	0
409	0	0	409	1	994.605	540.808	453.797	0	0	-39.397	38.7856	407.574	613.853	7613.56	32749.4	-407.574	29.7434	91.6332	128.041	0	0	0.902309	150.506	-730.182	250	147.988	0	42.3513	43.3206	129.001	1607208193705425	0
414	0	0	414	1	806.663	370.987	435.676	0	0	-129.1	269.271	371.618	347.655	7703.26	32718.2	-371.618	18.9346	93.4963	128.534	0	0	0.842926	145.873	-728.355	250	174.737	0	69.4148	69.8539	174.687	1607208193805479	0
425	0	0	425	1	1225.21	550.894	674.313	0	0	11.9113	75.2126	351.03	671.407	7562.25	32613.3	-351.03	31.8414	93.4866	128.218	0	0	0.337488	184.145	-749.352	250	203.482	0	41.3193	40.428	95.8634	1607208194025599	0
428	0	0	428	1	1224.92	705.591	519.331	0	0	95.3997	149.869	493.191	830.189	7678.08	32638.3	-493.191	41.7909	92.121	128.815	0	0	0.602694	141.918	-727.609	250	197.488	0	29.9427	33.9554	129.21	1607208194085632	0
429	0	0	429	1	1099.02	478.589	620.433	0	0	138.632	155.887	257.806	561.179	7535.19	32731.9	-257.806	25.7664	95.7468	127.478	0	0	0.49594	216.19	-761.386	250	243.175	0	50.5748	47.8868	102.686	1607208194105643	0
434	0	0	434	1	1320.71	595.931	724.775	0	0	46.8059	61.2781	166.311	774.61	7427.69	32627.2	-166.311	34.3271	93.3731	128.889	0	0	0.208419	172.521	-742.703	250	203.142	0	36.7456	35.1771	80.637	1607208194205697	0
439	0	0	439	1	1152.46	543.952	608.509	0	0	3.20289	5.65367	333.396	900.923	7670.62	32682.8	-333.396	42.1364	95.0413	126.237	0	0	0.66527	173.098	-745.037	250	229.345	0	31.9611	30.9291	68.689	1607208194305752	0
441	0	0	441	1	1102.41	659.36	443.048	0	0	2.6596	-11.9663	439.352	686.42	7471.84	32600.8	-439.352	33.251	95.7731	130.838	0	0	0.571399	198.68	-755.695	250	230.759	0	38.2161	40.2333	132.411	1607208194345774	0
449	0	0	449	1	923.474	470.796	452.678	0	0	61.6921	55.2769	223.865	455.864	7612.13	32732.9	-223.865	20.1195	93.8071	127.508	0	0	0.315032	132.684	-722.761	250	155.143	0	63.0746	59.5816	131.084	1607208194505861	0
454	0	0	454	1	1100.31	543.219	557.089	0	0	162.444	164.22	433.705	591.599	7710.7	32823.2	-433.705	29.1946	92.2078	124.895	0	0	0.425101	167.647	-737.213	250	199.993	0	42.3888	44.948	141.83	1607208194605915	0
459	0	0	459	1	807.069	470.242	336.828	0	0	379.892	311.313	370.33	393.176	7592.91	32875.5	-370.33	23.3091	91.8641	123.4	0	0	0.222622	176.729	-739.445	250	199.271	0	60.7008	59.9336	141.461	1607208194705970	0
471	0	0	471	1	1109.91	673.512	436.396	0	0	25.4561	33.2595	404.921	855.869	7748.02	32754.9	-404.921	40.7809	90.8475	124.09	0	0	0.723887	137.928	-723.655	250	200.772	0	31.0861	31.8196	92.7188	1607208194946100	0
476	0	0	476	1	844.726	383.234	461.492	0	0	-40.3106	-15.6553	272.119	521.464	7514.81	32704.1	-272.119	23.8167	93.5948	124.42	0	0	0.69931	166.099	-737.236	250	163.937	0	54.6123	51.5572	110.326	1607208195046155	0
477	0	0	477	1	1157.29	606.391	550.898	0	0	155.708	203.681	320.004	636.189	7717.43	32584.5	-320.004	30.7896	89.8893	123.05	0	0	0.592799	147.531	-726.148	250	170.61	0	42.0692	41.0916	87.7607	1607208195066166	0
479	0	0	479	1	1193.36	592.334	601.028	0	0	87.6561	15.8796	266.539	716.426	7586.16	32772.3	-266.539	31.9234	92.3305	123.904	0	0	0.316323	174.539	-740.106	250	202.265	0	40.6925	38.4502	82.29	1607208195106188	0
481	0	0	481	1	1228.3	639.05	589.253	0	0	112.017	14.9835	0.213624	660.757	7561.8	32573.8	-0.213624	30.6936	93.5572	125.332	0	0	0.13658	162.348	-737.833	250	182.93	0	37.4536	37.6932	123.937	1607208195146209	0
485	0	0	485	1	1082.8	655.051	427.748	0	0	97.4729	56.5001	376.597	758.196	7576.35	32632	-376.597	35.8029	94.4626	125.73	0	0	0.461826	162.764	-737.542	250	178.63	0	36.4013	36.1942	94.696	1607208195226253	0
486	0	0	486	1	1152.32	746.205	406.116	0	0	-25.759	-9.2616	297.12	787.631	7599.92	32598.1	-297.12	36.2978	94.0476	127.253	0	0	0.528466	179.407	-746.96	250	202.333	0	36.7246	34.9963	74.5558	1607208195246264	0
487	0	0	487	1	1266.86	724.804	542.059	0	0	61.2892	13.7656	403.39	715.495	7512.87	32575.1	-403.39	33.915	89.8507	122.475	0	0	0.146721	171.804	-738.135	250	175.447	0	36.729	37.8008	109.758	1607208195266275	0
489	0	0	489	1	1030.74	625.459	405.283	0	0	29.6535	-18.6893	241.573	556.553	7743.83	32906.5	-241.573	24.6233	91.444	125.163	0	0	0.219835	188.861	-747.847	250	179.71	0	51.773	48.8806	106.355	1607208195566438	0
490	0	0	490	1	1030.74	625.459	405.283	0	0	29.6535	-18.6893	241.573	556.553	7743.83	32906.5	-241.573	24.6233	91.444	125.163	0	0	0.219835	188.861	-747.847	250	179.71	0	51.773	48.8806	106.355	1607208195566438	0
491	0	0	491	1	1030.74	625.459	405.283	0	0	29.6535	-18.6893	241.573	556.553	7743.83	32906.5	-241.573	24.6233	91.444	125.163	0	0	0.219835	188.861	-747.847	250	179.71	0	51.773	48.8806	106.355	1607208195566438	0
492	0	0	492	1	1030.74	625.459	405.283	0	0	29.6535	-18.6893	241.573	556.553	7743.83	32906.5	-241.573	24.6233	91.444	125.163	0	0	0.219835	188.861	-747.847	250	179.71	0	51.773	48.8806	106.355	1607208195566438	0
493	0	0	493	1	1030.74	625.459	405.283	0	0	29.6535	-18.6893	241.573	556.553	7743.83	32906.5	-241.573	24.6233	91.444	125.163	0	0	0.219835	188.861	-747.847	250	179.71	0	51.773	48.8806	106.355	1607208195566438	0
494	0	0	494	1	1030.74	625.459	405.283	0	0	29.6535	-18.6893	241.573	556.553	7743.83	32906.5	-241.573	24.6233	91.444	125.163	0	0	0.219835	188.861	-747.847	250	179.71	0	51.773	48.8806	106.355	1607208195566438	0
495	0	0	495	1	1030.74	625.459	405.283	0	0	29.6535	-18.6893	241.573	556.553	7743.83	32906.5	-241.573	24.6233	91.444	125.163	0	0	0.219835	188.861	-747.847	250	179.71	0	51.773	48.8806	106.355	1607208195566438	0
496	0	0	496	1	1030.74	625.459	405.283	0	0	29.6535	-18.6893	241.573	556.553	7743.83	32906.5	-241.573	24.6233	91.444	125.163	0	0	0.219835	188.861	-747.847	250	179.71	0	51.773	48.8806	106.355	1607208195566438	0
497	0	0	497	1	1030.74	625.459	405.283	0	0	29.6535	-18.6893	241.573	556.553	7743.83	32906.5	-241.573	24.6233	91.444	125.163	0	0	0.219835	188.861	-747.847	250	179.71	0	51.773	48.8806	106.355	1607208195566438	0
498	0	0	498	1	1030.74	625.459	405.283	0	0	29.6535	-18.6893	241.573	556.553	7743.83	32906.5	-241.573	24.6233	91.444	125.163	0	0	0.219835	188.861	-747.847	250	179.71	0	51.773	48.8806	106.355	1607208195566438	0
503	0	0	503	1	1284.47	641.218	643.252	0	0	-29.9817	137.485	312.46	778.983	7504.48	32551	-312.46	37.1992	90.4852	123.825	0	0	0.567371	166.803	-736.658	250	224.299	0	35.3553	33.9165	72.6915	1607208195666493	0
513	0	0	513	1	1264.54	693.888	570.654	0	0	8.89424	30.9358	355.814	811.347	7664.93	32557.9	-355.814	38.3428	93.1828	124.623	0	0	0.358752	186.723	-746.614	250	194.066	0	34.381	33.6661	81.1493	1607208195866602	0
514	0	0	514	1	1099.88	509.439	590.44	0	0	72.7325	-26.6471	274.717	712.084	7501.43	32515.8	-274.717	31.8328	91.4929	125.759	0	0	0.43707	177.63	-742.93	250	215.691	0	40.7941	38.6464	83.0442	1607208195886613	0
521	0	0	521	1	1198.91	736.358	462.549	0	0	98.8882	88.0228	376.367	846.093	7574.93	32500.8	-376.367	40.146	91.063	121.768	0	0	0.972244	152.948	-731.007	250	185.679	0	32.0706	32.1361	83.2816	1607208196026689	0
522	0	0	522	1	882.229	411.283	470.946	0	0	10.6584	148.837	-75.2069	421.051	7563.5	32639.3	75.2069	20.2699	92.6864	122.079	0	0	0.486383	139.983	-722.908	250	148.175	0	52.3457	53.1432	210.397	1607208196046700	0
523	0	0	523	1	1238.09	646.713	591.377	0	0	31.4574	37.5344	383.033	910.636	7742.02	32850.3	-383.033	43.1596	90.5491	123.224	0	0	0.688651	139.408	-724.405	250	215.984	0	29.7385	29.8797	80.5402	1607208196066711	0
526	0	0	526	1	1312.11	543.334	768.779	0	0	57.1302	21.7553	256.14	755.087	7716.35	32766.4	-256.14	33.5677	91.976	123.284	0	0	0.195233	190.587	-749.638	250	199.414	0	38.4157	36.3756	78.3507	1607208196126743	0
527	0	0	527	1	1326.25	640.842	685.412	0	0	50.6392	59.0951	336.218	864.399	7523.52	32729	-336.218	40.3672	92.8643	123.391	0	0	0.321145	153.69	-732.404	250	180.953	0	32.6452	31.7828	71.2237	1607208196146754	0
529	0	0	529	1	1107.99	572.53	535.458	0	0	60.6839	84.8349	316.704	590.71	7513.48	32504	-316.704	27.3799	90.2593	120.852	0	0	0.29462	192.862	-747.358	250	193.273	0	46.9086	45.495	97.1503	1607208196186776	0
534	0	0	534	1	1507.23	771.032	736.203	0	0	5.16822	101.686	348.094	1107.63	7668.65	32487.1	-348.094	52.8316	94	123.715	0	0	0.896059	194.886	-754.419	250	275.466	0	25.4964	25.0027	57.6452	1607208196286831	0
538	0	0	538	1	1415.28	650.781	764.496	0	0	33.9515	70.528	347.827	958.793	7639.87	32618	-347.827	45.1987	88.6628	122.642	0	0	0.41215	182.139	-742.8	250	224.907	0	28.8088	28.218	66.227	1607208196366874	0
539	0	0	539	1	1469.36	751.785	717.578	0	0	5.50353	60.3118	258.255	1117.44	7568.66	32528.5	-258.255	50.437	90.7334	125.365	0	0	1.0309	189.639	-749.717	250	289.947	0	26.2383	24.5903	53.355	1607208196386885	0
540	0	0	540	1	1226.35	647.59	578.763	0	0	-60.1717	178.647	458.825	546.784	7733.99	32609.5	-458.825	27.9842	93.3634	125.2	0	0	0.268487	143.589	-727.028	250	191.044	0	44.3495	47.914	162.374	1607208196406896	0
545	0	0	545	1	1388.66	535.082	853.581	0	0	89.4291	58.5705	256.436	756.993	7684.05	32629.9	-256.436	33.768	94.1827	126.613	0	0	0.461837	195.122	-753.181	250	211.056	0	38.8003	36.4355	78.6288	1607208196506950	0
549	0	0	549	1	1118.68	480.159	638.526	0	0	91.7315	21.0641	279.498	758.012	7582.09	32667.4	-279.498	34.01	90.4182	120.861	0	0	0.307202	122.754	-714.904	250	167.528	0	38.0631	35.9843	76.6891	1607208196586994	0
551	0	0	551	1	994.204	531.144	463.06	0	0	-9.46242	64.6794	373.221	705.261	7583.62	32823.1	-373.221	33.7494	92.9604	122.405	0	0	0.574255	167.588	-737.247	250	230.469	0	38.4406	38.1101	97.9857	1607208196627016	0
554	0	0	554	1	1391.59	693.119	698.473	0	0	72.6063	21.2877	290.476	591.357	7601.21	32467.9	-290.476	26.7089	93.2867	126.378	0	0	0.467359	152.17	-731.791	250	194.556	0	48.807	46.5295	98.8417	1607208196687049	0
565	0	0	565	1	1050.96	556.998	493.964	0	0	38.8363	104.001	424.048	589.047	7535.32	32783.8	-424.048	28.4433	90.6503	123.768	0	0	0.35135	169.86	-737.063	250	194.158	0	43.2436	45.5139	139.956	1607208196907168	0
578	0	0	578	1	1325.27	868.953	456.319	0	0	14.0035	2.62161	361.441	985.15	7560.16	32586.2	-361.441	46.5245	89.8493	122.55	0	0	0.663766	164.719	-735.704	250	195.622	0	28.0678	27.721	68.518	1607208197167310	0
583	0	0	583	1	1312.53	652.924	659.602	0	0	59.4075	31.2537	158.564	853.351	7614.41	32657.2	-158.564	37.6595	91.56	120.949	0	0	0.229742	176.893	-740.792	250	192.408	0	32.7652	31.5765	73.1723	1607208197267365	0
600	0	0	600	1	1325.92	777.684	548.236	0	0	35.3817	88.4879	311.489	926.043	7538.78	32699.7	-311.489	42.9558	91.4993	122.772	0	0	0.582318	181.82	-745.914	250	239.162	0	30.6971	29.6122	62.9978	1607208197607550	0
607	0	0	607	1	965.523	530.254	435.269	0	0	18.2664	35.3928	-35.8694	432.974	7456.23	32553.4	35.8694	20.2213	89.4108	117.25	0	0	0.938411	172.241	-733.426	250	186.985	0	52.7589	53.3071	198.205	1607208197747626	0
610	0	0	610	1	1199.64	664.306	535.335	0	0	-40.3278	-1.83176	492.551	870.136	7614.49	32590.7	-492.551	43.8818	89.0949	120.677	0	0	0.513105	165.099	-734.568	250	215.723	0	28.1676	31.8973	122.515	1607208197807659	0
612	0	0	612	1	1098.26	657.384	440.872	0	0	60.8085	12.0378	390.84	785.793	7712.67	32875.8	-390.84	37.1335	86.1168	117.602	0	0	0.913956	146.317	-722.313	250	218.49	0	33.3349	33.9053	94.1473	1607208197847681	0
619	0	0	619	1	1254.14	692.568	561.574	0	0	69.3422	-26.9458	265.186	838.88	7504.82	32815.1	-265.186	37.3282	85.9789	119.023	0	0	0.745135	170.588	-736.463	250	205.933	0	33.9896	32.1311	69.5205	1607208197987757	0
639	0	0	639	1	1216.41	696.668	519.739	0	0	76.3069	53.6355	254.229	877.069	7697.17	32834.2	-254.229	39.0724	87.8536	116.325	0	0	0.0920183	175.055	-737.682	250	244.537	0	32.4882	30.6354	66.2026	1607208198387975	0
643	0	0	643	1	1374.22	752.216	622.008	0	0	32.1431	-18.7157	303.847	821.637	7542.02	32607.5	-303.847	37.5118	90.7092	120.544	0	0	0.201675	174.309	-740.239	250	207.379	0	34.7449	33.338	70.9475	1607208198468018	0
644	0	0	644	1	1039.47	557.962	481.507	0	0	33.6068	33.5809	225.953	780.54	7640.21	32555.2	-225.953	34.4711	89.6975	120.211	0	0	0.368928	156.138	-731.247	250	187.382	0	36.5793	34.5605	76.2051	1607208198488029	0
645	0	0	645	1	891.226	458.057	433.169	0	0	50.5654	109.73	230.293	397.118	7623.25	32678.4	-230.293	17.8046	85.9283	117.24	0	0	0.605952	176.608	-734.82	250	188.182	0	68.477	65.0022	141.322	1607208198508040	0
658	0	0	658	1	1431.84	594.646	837.196	0	0	66.0792	12.9322	249	908.795	7508.08	32476.2	-249	40.2118	90.4638	121.286	0	0	0.432129	168.528	-737.852	250	197.175	0	31.9465	30.2469	65.5939	1607208198768182	0
663	0	0	663	1	1172.06	726.929	445.131	0	0	96.4731	63.7398	289.468	741.605	7577.35	32525.1	-289.468	33.6442	88.2403	117.384	0	0	0.308635	174.235	-736.593	250	160.991	0	38.0875	36.1568	76.6306	1607208198868236	0
666	0	0	666	1	1204.56	750.83	453.731	0	0	-35.313	-63.9563	365.314	737.124	7609.47	32553.1	-365.314	35.466	87.6259	117.284	0	0	0.841932	154.544	-728.101	250	184.353	0	35.872	35.4823	89.597	1607208198928269	0
680	0	0	680	1	1081.4	644.246	437.158	0	0	-10.126	158.514	449.396	734.396	7683.95	32629.6	-449.396	36.6166	86.2824	115.609	0	0	0.616108	183.314	-739.17	250	207.625	0	33.2019	35.2896	116.083	1607208199208422	0
681	0	0	681	1	1501.91	727.016	774.897	0	0	-6.79914	8.00603	330.735	1099.86	7680.62	32680.5	-330.735	51.4923	85.4571	116.009	0	0	0.838172	194.023	-744.401	250	265.701	0	25.3168	24.4364	54.1777	1607208199228432	0
682	0	0	682	1	1059.17	544.741	514.429	0	0	29.7313	-39.4326	218.818	873.829	7444.77	32528.6	-218.818	38.3766	86.7681	117.752	0	0	0.780553	142.497	-722.832	250	206.242	0	32.5229	30.701	68.559	1607208199248443	0
690	0	0	690	1	843.93	412.25	431.68	0	0	89.4498	39.9072	333.479	448.709	7783.69	32847.9	-333.479	20.8238	87.7787	118.407	0	0	0.139871	155.756	-728.628	250	185.385	0	60.6752	58.7879	131.022	1607208199408531	0
700	0	0	700	1	1077.49	562.255	515.231	0	0	59.3279	94.6893	394.389	726.041	7614.49	32593.8	-394.389	34.6474	89.307	117.635	0	0	0.387544	169.566	-735.963	250	223.652	0	36.016	36.8786	101.538	1607208199608639	0
701	0	0	701	1	1212.07	624.403	587.667	0	0	76.2516	57.8293	286.145	882.878	7497.91	32630.7	-286.145	39.9602	85.7621	118.336	0	0	0.409601	167.565	-732.777	250	185.163	0	31.9982	30.2999	64.8436	1607208199628650	0
709	0	0	709	1	1352.56	798.314	554.247	0	0	53.6419	22.6322	251.836	877.322	7520.52	32566.2	-251.836	38.9478	87.5104	119.97	0	0	0.275739	184.147	-742.37	250	206.264	0	32.6369	30.8618	66.9378	1607208199788738	0
710	0	0	710	1	1054.94	489.812	565.128	0	0	70.1526	61.0237	391.673	556.373	7504.01	32727.1	-391.673	26.3761	88.9533	119.051	0	0	0.205484	154.464	-728.138	250	204.909	0	46.9073	47.4884	131.829	1607208199808748	0
714	0	0	714	1	1146.99	617.468	529.517	0	0	38.3163	53.6146	449.526	1005.5	7635.5	32734.5	-449.526	48.7019	85.8294	116.426	0	0	0.903946	158.468	-730.509	250	236.073	0	25.1117	26.7681	89.6938	1607208199888792	0
717	0	0	717	1	1192.87	704.605	488.267	0	0	37.9412	32.6305	316.536	795.418	7536.22	32655.8	-316.536	36.6618	88.9352	120.133	0	0	0.470708	173.819	-739.335	250	203.279	0	35.2916	33.963	73.258	1607208199948825	0
718	0	0	718	1	1120.25	562.862	557.387	0	0	92.4686	72.662	275.164	804.815	7481.69	32615.8	-275.164	36.3047	87.2494	116.295	0	0	0.454746	180.216	-739.632	250	216.428	0	35.1157	33.1709	70.6792	1607208199968836	0
720	0	0	720	1	1030.84	485.07	545.773	0	0	18.3011	-17.7505	323.283	591.715	7755.18	32805.9	-323.283	27.4164	87.95	118.782	0	0	0.447184	144.021	-721.807	250	184.82	0	46.6355	45.0892	98.1355	1607208200008857	0
724	0	0	724	1	1150.61	589.006	561.605	0	0	78.5851	-7.38025	305.685	802.252	7595.24	32695.9	-305.685	36.5025	87.1777	115.954	0	0	0.242791	165.486	-730.176	250	211.659	0	35.0753	33.6724	71.558	1607208200088901	0
725	0	0	725	1	1260.59	726.107	534.478	0	0	61.7753	54.9	308.29	827.799	7711.71	32633.6	-308.29	37.9658	87.4808	119.18	0	0	0.615416	170.776	-735.782	250	209.795	0	33.9022	32.4667	69.5426	1607208200108912	0
726	0	0	726	1	909.659	574.117	335.542	0	0	36.6356	27.0243	219.492	600.91	7637.18	32661.5	-219.492	26.4573	86.9537	116.773	0	0	0.243513	165.106	-731.499	250	205.607	0	46.434	43.9186	97.1843	1607208200128923	0
728	0	0	728	1	954.42	562.141	392.278	0	0	-11.1472	41.7471	541.781	699.419	7585.31	32746.4	-541.781	36.8759	84.9007	117.131	0	0	0.731876	155.969	-727.343	250	223.539	0	33.4755	41.2123	175.245	1607208200168945	0
729	0	0	729	1	991.682	663.366	328.315	0	0	31.6247	-21.8014	301.077	737.63	7542.54	32710.3	-301.077	33.6225	84.1867	114.103	0	0	0.40331	164.876	-728.28	250	216.289	0	37.4326	35.7965	76.4659	1607208200449097	0
730	0	0	730	1	991.682	663.366	328.315	0	0	31.6247	-21.8014	301.077	737.63	7542.54	32710.3	-301.077	33.6225	84.1867	114.103	0	0	0.40331	164.876	-728.28	250	216.289	0	37.4326	35.7965	76.4659	1607208200449097	0
731	0	0	731	1	991.682	663.366	328.315	0	0	31.6247	-21.8014	301.077	737.63	7542.54	32710.3	-301.077	33.6225	84.1867	114.103	0	0	0.40331	164.876	-728.28	250	216.289	0	37.4326	35.7965	76.4659	1607208200449097	0
732	0	0	732	1	991.682	663.366	328.315	0	0	31.6247	-21.8014	301.077	737.63	7542.54	32710.3	-301.077	33.6225	84.1867	114.103	0	0	0.40331	164.876	-728.28	250	216.289	0	37.4326	35.7965	76.4659	1607208200449097	0
733	0	0	733	1	991.682	663.366	328.315	0	0	31.6247	-21.8014	301.077	737.63	7542.54	32710.3	-301.077	33.6225	84.1867	114.103	0	0	0.40331	164.876	-728.28	250	216.289	0	37.4326	35.7965	76.4659	1607208200449097	0
734	0	0	734	1	991.682	663.366	328.315	0	0	31.6247	-21.8014	301.077	737.63	7542.54	32710.3	-301.077	33.6225	84.1867	114.103	0	0	0.40331	164.876	-728.28	250	216.289	0	37.4326	35.7965	76.4659	1607208200449097	0
735	0	0	735	1	991.682	663.366	328.315	0	0	31.6247	-21.8014	301.077	737.63	7542.54	32710.3	-301.077	33.6225	84.1867	114.103	0	0	0.40331	164.876	-728.28	250	216.289	0	37.4326	35.7965	76.4659	1607208200449097	0
736	0	0	736	1	977.932	502.073	475.859	0	0	-7.31545	75.5252	387.505	417.295	7581.48	32812.3	-387.505	20.0405	83.9292	115.639	0	0	0.147729	173.224	-731.871	250	155.397	0	60.3637	60.7354	166.901	1607208200469108	0
737	0	0	737	1	977.932	502.073	475.859	0	0	-7.31545	75.5252	387.505	417.295	7581.48	32812.3	-387.505	20.0405	83.9292	115.639	0	0	0.147729	173.224	-731.871	250	155.397	0	60.3637	60.7354	166.901	1607208200469108	0
738	0	0	738	1	977.932	502.073	475.859	0	0	-7.31545	75.5252	387.505	417.295	7581.48	32812.3	-387.505	20.0405	83.9292	115.639	0	0	0.147729	173.224	-731.871	250	155.397	0	60.3637	60.7354	166.901	1607208200469108	0
739	0	0	739	1	977.932	502.073	475.859	0	0	-7.31545	75.5252	387.505	417.295	7581.48	32812.3	-387.505	20.0405	83.9292	115.639	0	0	0.147729	173.224	-731.871	250	155.397	0	60.3637	60.7354	166.901	1607208200469108	0
742	0	0	742	1	1326.17	750.266	575.902	0	0	5.19273	60.3806	380.116	920.388	7568.97	32628.1	-380.116	43.9184	85.8166	118.614	0	0	0.329448	168.648	-734.583	250	222.011	0	28.8296	28.6976	76.6689	1607208200529141	0
746	0	0	746	1	1232.67	649.207	583.465	0	0	-46.3784	-57.2568	157.769	785.188	7520.88	32646.1	-157.769	35.3427	84.6095	115.738	0	0	0.572795	165.835	-731.593	250	193.843	0	34.2291	32.7826	76.2397	1607208200609184	0
751	0	0	751	1	1218.47	572.555	645.916	0	0	61.9019	-57.5627	315.348	867.388	7611.92	32646.4	-315.348	39.8661	86.1911	113.901	0	0	0.407943	163.179	-728.505	250	188.908	0	32.0357	30.8761	66.618	1607208200709239	0
752	0	0	752	1	1235.8	539.567	696.23	0	0	7.68117	13.0401	253.989	949.072	7666.14	32675.4	-253.989	42.4601	87.1155	116.231	0	0	0.579979	181.608	-739.919	250	199.191	0	30.1017	28.2911	61.2115	1607208200729250	0
754	0	0	754	1	850.062	494.995	355.067	0	0	33.7656	9.0067	354.39	533.095	7440.73	32579.8	-354.39	25.0376	82.1498	113.362	0	0	0.721019	138.493	-714.114	250	168.644	0	48.8099	48.1352	116.258	1607208200769272	0
758	0	0	758	1	1254.32	679.929	574.388	0	0	88.4162	-18.5609	192.091	710.997	7585.4	32707	-192.091	30.9484	86.8855	116.14	0	0	0.520836	196.038	-745.01	250	221.271	0	39.4002	37.4873	84.9632	1607208200849315	0
759	0	0	759	1	1099.04	479.309	619.727	0	0	137.411	63.2427	80.4843	643.882	7536.41	32525.6	-80.4843	29.7596	85.8515	117.768	0	0	0.54558	155.867	-726.659	250	181.391	0	39.4484	38.9686	103.797	1607208200869326	0
767	0	0	767	1	942.045	520.856	421.189	0	0	14.7888	105.872	163.846	435.288	7659.03	32482.9	-163.846	19.6307	86.1882	116.294	0	0	0.899668	170.385	-733.043	250	206.499	0	60.7303	58.4264	132.731	1607208201029413	0
772	0	0	772	1	1013.1	501.593	511.512	0	0	19.6833	-0.833561	303.593	693.683	7554.48	32789	-303.593	31.7403	85.4644	114.955	0	0	0.393823	164.462	-729.557	250	199.559	0	39.8884	38.2742	81.2258	1607208201129468	0
773	0	0	773	1	1384.34	870.42	513.918	0	0	-20.7447	3.44714	321.586	982.666	7694.56	32685	-321.586	45.9225	87.691	116.748	0	0	0.597653	171.352	-734.631	250	236.174	0	28.4609	27.404	59.3767	1607208201149479	0
776	0	0	776	1	1083.32	504.057	579.258	0	0	14.479	-5.77463	265.959	767.199	7659.34	32694.3	-265.959	34.418	85.7199	116.027	0	0	0.494324	150.293	-723.917	250	223.502	0	36.7567	34.7759	75.8225	1607208201209511	0
778	0	0	778	1	1200	523.77	676.232	0	0	44.1349	19.5377	184.91	708.29	7629.69	32868.3	-184.91	31.0501	88.7113	118.487	0	0	0.64067	155.602	-727.436	250	197.596	0	39.3996	37.7159	85.6006	1607208201249533	0
781	0	0	781	1	1130.42	548.37	582.048	0	0	52.7152	17.6233	354.132	625.659	7720.77	32670.9	-354.132	29.3241	86.8564	112.58	0	0	0.303661	165.483	-729.543	250	211.038	0	42.7157	42.0917	100.008	1607208201309566	0
782	0	0	782	1	1134.44	607.281	527.155	0	0	39.2771	-9.10206	337.188	730.856	7734.2	32597.9	-337.188	34.0225	88.2608	116.206	0	0	0.270046	166.081	-732.755	250	169.996	0	37.5894	36.7284	82.353	1607208201329577	0
783	0	0	783	1	1191.89	556.498	635.394	0	0	-14.2728	-13.7756	204.207	851.717	7488.77	32801.9	-204.207	37.6849	85.8926	116.031	0	0	0.742557	178.234	-739.261	250	213.492	0	32.8479	31.0777	69.8591	1607208201349588	0
784	0	0	784	1	1176.65	581.973	594.682	0	0	178.484	-30.7781	344.311	802.489	7794.32	32918.6	-344.311	37.7812	87.0317	117.583	0	0	0.814858	162.904	-730.515	250	176.342	0	33.9822	33.0981	77.1458	1607208201369598	0
786	0	0	786	1	820.642	370.831	449.811	0	0	66.0247	-14.6761	116.407	519.506	7508.14	32603.5	-116.407	23.3286	86.0836	114.487	0	0	0.0776585	155.598	-725.641	250	121.67	0	50.2057	49.2658	118.221	1607208201409620	0
789	0	0	789	1	981.827	550.501	431.326	0	0	12.681	26.883	373.752	678.613	7661.14	32860.9	-373.752	32.1838	85.0135	115.541	0	0	0.62772	173.772	-732.844	250	230.245	0	38.6691	38.4057	99.9976	1607208201469653	0
797	0	0	797	1	1204.81	569.292	635.516	0	0	-3.38736	-12.2913	257.519	926.894	7577.55	32601.1	-257.519	41.5812	86.6881	116.385	0	0	1.19072	145.401	-723.07	250	204.126	0	30.7404	28.9168	62.4879	1607208201629740	0
798	0	0	798	1	1124.94	569.057	555.885	0	0	-47.4368	35.8336	379.557	647.767	7621.6	32752.3	-379.557	31.2909	87.6141	117.405	0	0	1.08643	155.493	-727.211	250	236.301	0	40.1422	40.0011	106.46	1607208201649751	0
800	0	0	800	1	1074.34	445.534	628.802	0	0	26.1631	35.6454	366.58	804.568	7647.66	32553.2	-366.58	38.0286	87.856	117.829	0	0	0.42338	158.023	-728.71	250	196.969	0	33.4294	33.1051	83.3611	1607208201689773	0
801	0	0	801	1	1245.89	560.628	685.265	0	0	12.4176	54.9952	145.298	767.932	7561.74	32533.8	-145.298	34.4979	86.6887	116	0	0	0.304922	217.454	-756.487	250	229.271	0	35.0232	33.6779	78.4409	1607208201709784	0
812	0	0	812	1	854.519	452.999	401.519	0	0	6.64059	86.7716	487.942	675.656	7667.18	32601.7	-487.942	33.7094	82.9436	111.565	0	0	0.304511	147.501	-718.654	250	179.539	0	35.0911	39.383	147.433	1607208201929904	0
815	0	0	815	1	967.269	546.506	420.763	0	0	-22.6136	197.236	427.594	633.484	7596.77	32690.6	-427.594	31.8909	81.9858	110.995	0	0	0.338993	163.86	-725.7	250	195.378	0	37.3111	39.3402	119.779	1607208201989936	0
820	0	0	820	1	868.875	511.701	357.174	0	0	95.9781	-108.45	370.886	515.005	7677.5	32498	-370.886	24.6289	87.2191	115.856	0	0	0.596992	174.717	-736.744	250	189.331	0	50.5759	50.7387	129.845	1607208202089991	0
822	0	0	822	1	1115.99	512.042	603.949	0	0	41.7939	116.901	344.737	863.08	7632.03	32571.6	-344.737	40.9895	86.2362	114.908	0	0	0.407408	151.483	-724.215	250	228.716	0	31.0967	30.5996	69.913	1607208202130013	0
823	0	0	823	1	870.188	504.023	366.165	0	0	43.101	9.45948	367.116	538.683	7630.72	32679	-367.116	25.3658	82.1609	113.218	0	0	0.499681	213.232	-748.434	250	228.909	0	47.8515	47.6021	121.153	1607208202150023	0
830	0	0	830	1	889.915	391.442	498.474	0	0	-50.0737	251.464	297.269	536.729	7624.23	32835.7	-297.269	26.9341	83.769	114.368	0	0	0.352344	170.856	-731.123	250	171.073	0	46.7053	45.2411	94.4634	1607208202290100	0
837	0	0	837	1	976.289	346.042	630.247	0	0	38.8285	10.5468	-29.6334	604.224	7435.67	32578.3	29.6334	28.0592	84.583	114.062	0	0	0.227635	166.371	-728.994	250	195.34	0	37.9811	38.5917	139.065	1607208202430176	0
838	0	0	838	1	927.089	479.202	447.887	0	0	-24.2062	21.8041	334.448	794.331	7698.03	32866	-334.448	37.4763	84.4345	112.512	0	0	0.992463	146.466	-720.091	250	220.126	0	33.9023	32.8513	73.3613	1607208202450187	0
839	0	0	839	1	955.655	510.013	445.642	0	0	-18.9374	68.889	384.446	467.457	7792.42	32719.3	-384.446	22.4839	82.7145	112.512	0	0	0.408848	164.02	-725.558	250	190.1	0	53.6975	53.757	145.793	1607208202470198	0
842	0	0	842	1	896.118	455.212	440.906	0	0	77.5594	-22.8299	206.88	508.942	7396.94	32611.7	-206.88	22.1783	86.3009	115.813	0	0	0.279862	167.112	-733.287	250	204.511	0	54.6188	51.7498	115.688	1607208202530230	0
843	0	0	843	1	1147.8	519.414	628.39	0	0	74.3353	19.1131	200.889	871.323	7599.48	32569.7	-200.889	38.0617	87.0609	116.532	0	0	0.141994	149.217	-723.238	250	199.292	0	32.388	30.816	69.3725	1607208202550241	0
852	0	0	852	1	814.964	440.433	374.531	0	0	48.94	101.331	322.768	393.272	7525.22	32686.8	-322.768	18.3826	84.4345	110.718	0	0	0.300792	180.069	-731.18	250	186.625	0	66.8739	65.0891	139.377	1607208202730339	0
855	0	0	855	1	1032.2	586.412	445.791	0	0	231.812	-112.356	406.157	601.755	7740.99	32701.2	-406.158	29.9493	84.1454	114.155	0	0	0.185015	170.624	-729.855	250	176.302	0	40.5672	41.7851	123.784	1607208202790372	0
865	0	0	865	1	1099.48	473.973	625.511	0	0	60.7785	32.8546	287.937	619.101	7613.04	32755.3	-287.937	27.9798	84.9613	113.751	0	0	0.247669	155.827	-723.409	250	184.621	0	44.6103	42.4508	90.1936	1607208202990481	0
868	0	0	868	1	961.749	574.683	387.066	0	0	-14.2845	-30.7373	325.214	605.165	7488.79	32519.9	-325.214	28.298	81.5918	111.319	0	0	0.229146	155.686	-721.404	250	200.648	0	43.8667	42.2358	93.014	1607208203050514	0
869	0	0	869	1	820.505	503.347	317.157	0	0	-43.054	55.7402	555.442	517.337	7716.87	32533.1	-555.442	27.9818	84.9095	109.364	0	0	0.611932	164.054	-724.852	250	209.071	0	43.8498	55.7036	237.748	1607208203070525	0
870	0	0	870	1	1338.21	770.787	567.419	0	0	6.07183	78.4135	378.499	896.572	7667.75	32610.1	-378.499	42.8805	82.2343	113.19	0	0	0.198075	190.632	-742.001	250	222.224	0	28.9737	28.8934	76.2265	1607208203090536	0
880	0	0	880	1	767.829	455.361	312.468	0	0	-35.5848	30.9573	383.86	549.68	7609.75	32657.5	-383.86	26.4549	83.5674	110.651	0	0	0.497774	145.467	-717.782	250	172.297	0	45.9806	45.9831	124.058	1607208203290645	0
884	0	0	884	1	1094.9	660.158	434.741	0	0	89.3872	-6.27267	452.246	838.037	7584.43	32694.8	-452.246	40.509	82.2422	111.944	0	0	0.495063	174.439	-732.944	250	225.828	0	29.3852	31.3994	107.363	1607208203370688	0
886	0	0	886	1	1047.74	577.779	469.965	0	0	-11.3904	-59.0002	380.452	548.919	7685.21	32548.2	-380.452	26.3089	84.7839	111.401	0	0	0.474809	190.04	-738.452	250	212.604	0	46.6629	46.5412	124.281	1607208203410710	0
887	0	0	887	1	1129.89	364.522	765.37	0	0	57.4489	38.5702	-53.9963	704.484	7417.05	32550.3	53.9963	32.6905	84.7355	112.164	0	0	0.433621	180.727	-737.294	250	216.525	0	31.9628	32.4681	124.964	1607208203430721	0
893	0	0	893	1	1266.83	680.854	585.974	0	0	59.3099	-1.72283	246.967	1049.17	7614.51	32690.2	-246.967	46.3632	85.1663	112.609	0	0	0.188052	145.214	-720.073	250	212.978	0	27.0695	25.6662	55.8093	1607208203550786	0
894	0	0	894	1	1400.46	895.821	504.637	0	0	19.5176	-25.1777	338.081	1055.33	7654.3	32514.3	-338.081	49.3261	81.6844	109.736	0	0	0.458872	170.652	-729.098	250	261.547	0	25.6625	24.979	56.5645	1607208203570797	0
895	0	0	895	1	1337.59	762.014	575.579	0	0	4.96082	55.6253	309.174	834.854	7668.86	32632.9	-309.174	38.6612	82.6406	112.616	0	0	0.512381	165.788	-728.606	250	208.443	0	32.7449	31.1548	66.8125	1607208203590808	0
901	0	0	901	1	1026.97	496.534	530.434	0	0	73.63	-1.99884	366.795	812.589	7500.53	32590.8	-366.795	38.1617	81.988	111.664	0	0	0.402766	143.441	-716.439	250	186.853	0	32.2893	32.1539	81.2154	1607208203710873	0
902	0	0	902	1	1247.52	580.608	666.907	0	0	1.06093	74.3251	247.862	946.854	7573.1	32614.2	-247.862	42.722	84.4541	113.798	0	0	0.517859	199.24	-747.015	250	231.929	0	29.5195	27.7099	60.1584	1607208203730884	0
904	0	0	904	1	1284.84	653.467	631.371	0	0	52.4854	33.1643	388.657	939.344	7521.67	32854.6	-388.657	44.4407	82.5643	113.01	0	0	0.208645	197.586	-744.324	250	256.223	0	27.6197	27.9573	77.0077	1607208203770906	0
905	0	0	905	1	1298.55	600.937	697.618	0	0	43.7764	59.2125	334.803	928.337	7430.72	32629.3	-334.803	43.3572	84.8034	112.841	0	0	0.769833	192.033	-744.058	250	232.1	0	29.333	28.495	63.6181	1607208203790917	0
922	0	0	922	1	930.756	390.641	540.114	0	0	-42.1078	86.8234	463.834	397.726	7715.93	32601.7	-463.834	19.8113	81.7117	111.636	0	0	0.226826	142.184	-713.888	250	167.176	0	58.1219	63.0546	222.731	1607208204131102	0
933	0	0	933	1	942.313	430.253	512.06	0	0	6.85654	9.53539	-20.0814	433.442	7467.64	32579.3	20.0814	20.261	82.7671	111.222	0	0	0.579552	152.774	-718.264	250	171.993	0	52.1797	52.6507	184.283	1607208204351222	0
938	0	0	938	1	917.21	514.138	403.072	0	0	7.01157	26.7749	313.327	429.784	7467.49	32761.4	-313.327	19.8716	84.3259	113.347	0	0	0.209164	158.656	-723.291	250	194.979	0	62.636	59.8822	128.282	1607208204451277	0
941	0	0	941	1	991.11	479.26	511.849	0	0	165.998	4.33901	33.9662	420.422	7707.14	32783.8	-33.9662	19.5261	81.1543	108.195	0	0	0.192263	149.511	-716.029	250	155.238	0	55.4641	55.7807	170.611	1607208204511309	0
943	0	0	943	1	1296.56	730.689	565.874	0	0	37.6683	2.17169	335.342	678.614	7735.81	32686.3	-335.342	31.5689	80.936	109.846	0	0	0.305869	175.307	-728.942	250	216.579	0	39.0266	38.0652	85.3503	1607208204551331	0
945	0	0	945	1	917.896	518.647	399.249	0	0	214.92	327.952	277.512	391.759	7757.88	32958.5	-277.512	20.5664	80.3841	108.487	0	0	0.180082	134.102	-707.52	250	156.186	0	59.7646	61.4334	120.591	1607208204591353	0
946	0	0	946	1	1096.05	591.369	504.684	0	0	37.6145	-18.2064	198.439	518.31	7735.87	32806.3	-198.439	22.6642	84.2651	112.786	0	0	0.461901	183.551	-735.785	250	178.178	0	52.5632	50.1829	112.646	1607208204611364	0
953	0	0	953	1	1034.68	433.46	601.225	0	0	2.06396	12.278	169.846	582.093	7572.1	32676.2	-169.846	25.776	84.2695	112.627	0	0	0.125342	183.979	-736.753	250	180.766	0	46.158	44.1073	100.769	1607208204751440	0
956	0	0	956	1	1224.87	643.129	581.742	0	0	55.3186	78.9704	326.271	838.368	7618.5	32709.2	-326.271	39.0515	80.9843	109.958	0	0	0.97545	135.833	-711.82	250	186.482	0	31.8703	30.9493	67.543	1607208204811473	0
962	0	0	962	1	754.665	401.018	353.647	0	0	6.5323	-19.1822	250.625	508.451	7467.97	32907	-250.625	22.6833	81.9793	108.549	0	0	0.159123	156.295	-719.421	250	183.66	0	53.4113	50.1939	108.439	1607208204931538	0
965	0	0	965	1	1227.27	631.224	596.047	0	0	57.0534	13.119	298.574	851.501	7716.43	32874.7	-298.574	38.6616	79.9312	107.238	0	0	0.293576	159.144	-721.982	250	197.302	0	31.8734	30.5908	64.9544	1607208204991571	0
967	0	0	967	1	1158.34	646.682	511.656	0	0	80.8731	38.8453	233.176	652.341	7592.95	32749.3	-233.176	28.7547	82.5029	111.868	0	0	0.583808	160.627	-723.938	250	187.065	0	42.2594	39.7769	87.2495	1607208205031593	0
968	0	0	968	1	1268.03	688.122	579.907	0	0	30.3804	-14.7082	198.142	738.273	7543.78	32603.5	-198.142	32.3239	83.2802	109.036	0	0	0.201413	176.499	-730.545	250	180.933	0	36.8886	35.1906	79.3544	1607208205311745	0
969	0	0	969	1	1268.03	688.122	579.907	0	0	30.3804	-14.7082	198.142	738.273	7543.78	32603.5	-198.142	32.3239	83.2802	109.036	0	0	0.201413	176.499	-730.545	250	180.933	0	36.8886	35.1906	79.3544	1607208205311745	0
970	0	0	970	1	1268.03	688.122	579.907	0	0	30.3804	-14.7082	198.142	738.273	7543.78	32603.5	-198.142	32.3239	83.2802	109.036	0	0	0.201413	176.499	-730.545	250	180.933	0	36.8886	35.1906	79.3544	1607208205311745	0
971	0	0	971	1	1268.03	688.122	579.907	0	0	30.3804	-14.7082	198.142	738.273	7543.78	32603.5	-198.142	32.3239	83.2802	109.036	0	0	0.201413	176.499	-730.545	250	180.933	0	36.8886	35.1906	79.3544	1607208205311745	0
972	0	0	972	1	1268.03	688.122	579.907	0	0	30.3804	-14.7082	198.142	738.273	7543.78	32603.5	-198.142	32.3239	83.2802	109.036	0	0	0.201413	176.499	-730.545	250	180.933	0	36.8886	35.1906	79.3544	1607208205311745	0
973	0	0	973	1	1268.03	688.122	579.907	0	0	30.3804	-14.7082	198.142	738.273	7543.78	32603.5	-198.142	32.3239	83.2802	109.036	0	0	0.201413	176.499	-730.545	250	180.933	0	36.8886	35.1906	79.3544	1607208205311745	0
974	0	0	974	1	1268.03	688.122	579.907	0	0	30.3804	-14.7082	198.142	738.273	7543.78	32603.5	-198.142	32.3239	83.2802	109.036	0	0	0.201413	176.499	-730.545	250	180.933	0	36.8886	35.1906	79.3544	1607208205311745	0
975	0	0	975	1	1268.03	688.122	579.907	0	0	30.3804	-14.7082	198.142	738.273	7543.78	32603.5	-198.142	32.3239	83.2802	109.036	0	0	0.201413	176.499	-730.545	250	180.933	0	36.8886	35.1906	79.3544	1607208205311745	0
976	0	0	976	1	1268.03	688.122	579.907	0	0	30.3804	-14.7082	198.142	738.273	7543.78	32603.5	-198.142	32.3239	83.2802	109.036	0	0	0.201413	176.499	-730.545	250	180.933	0	36.8886	35.1906	79.3544	1607208205311745	0
977	0	0	977	1	1268.03	688.122	579.907	0	0	30.3804	-14.7082	198.142	738.273	7543.78	32603.5	-198.142	32.3239	83.2802	109.036	0	0	0.201413	176.499	-730.545	250	180.933	0	36.8886	35.1906	79.3544	1607208205311745	0
979	0	0	979	1	786.722	477.527	309.194	0	0	-22.8673	45.6328	554.123	458.32	7696.69	32642.8	-554.123	24.6139	82.3114	112.025	0	0	0.20222	168.899	-728.311	250	198.519	0	49.0749	62.0482	270.544	1607208205351767	0
980	0	0	980	1	1120.61	439.178	681.435	0	0	88.8855	25.1436	162.924	742.875	7684.59	32663.3	-162.924	32.6412	83.9561	109.909	0	0	0.221868	165.06	-728.756	250	184.171	0	36.2257	34.7636	80.3507	1607208205371778	0
987	0	0	987	1	996.359	474.06	522.3	0	0	79.7405	-2.17346	229.717	642.556	7594.08	32491.3	-229.717	28.172	81.0849	108.002	0	0	0.163492	174.774	-729.183	250	224.898	0	42.4473	40.2647	88.1471	1607208205511854	0
989	0	0	989	1	986.584	568.723	417.862	0	0	44.547	-11.6458	43.6117	582.607	7529.61	32500.8	-43.6117	26.9051	81.9937	109.776	0	0	0.274291	169.508	-729.769	250	190.384	0	41.1388	41.221	123.456	1607208205551876	0
990	0	0	990	1	1012.07	518.822	493.244	0	0	117.418	-44.3606	238.036	692.595	7755.72	32533.5	-238.036	30.4611	80.5426	105.894	0	0	0.391255	150.196	-716.325	250	181.252	0	39.3534	37.1053	81.4322	1607208205571887	0
992	0	0	992	1	905.329	453.251	452.078	0	0	70.961	31.8525	404.199	612.98	7702.52	32656.6	-404.199	29.0659	83.1961	110.029	0	0	0.168218	134.252	-711.562	250	184.635	0	41.1806	42.1111	121.769	1607208205611909	0
996	0	0	996	1	1039.32	553.587	485.729	0	0	7.33891	10.5625	192.969	722.284	7467.16	32578.3	-192.969	31.8259	82.3775	111.814	0	0	0.895392	171.579	-729.682	250	199.614	0	37.7413	35.7992	80.7344	1607208205691952	0
997	0	0	997	1	1058.92	445.611	613.306	0	0	-42.731	-33.4887	263.423	565.827	7517.23	32821.6	-263.423	25.7581	78.6517	108.148	0	0	0.724052	190.634	-734.974	250	187.469	0	46.9199	44.1231	95.6091	1607208205711963	0
1000	0	0	0	1	612.274	359.49	252.785	0	0	26.5608	68.9107	64.5544	313.762	7547.6	32519.9	-64.5544	15.6434	33.9143	44.8398	0	0	0.253063	175.44	-644.623	250	191.547	0	56.6831	50.2047	108.56	1607208207913162	1
1005	0	0	5	1	643.645	267.17	376.475	0	0	54.235	132.592	327.593	373.498	7619.59	32456.2	-327.593	20.8256	34.0367	42.7925	0	0	0.129776	187.846	-647.917	250	214.659	0	35.4543	41.1547	159.403	1607208208013216	1
1010	0	0	10	1	585.922	336.728	249.194	0	0	135.742	78.0973	115.601	298.628	7737.4	32610.4	-115.601	14.9787	34.3038	43.0501	0	0	0.106906	197.145	-647.82	250	202.96	0	58.1917	51.7464	110.939	1607208208113271	1
1014	0	0	14	1	520.677	239.164	281.513	0	0	86.8363	196.83	321.611	248.092	7586.98	32591.3	-321.611	13.9912	33.607	43.0467	0	0	0.0505008	168.556	-636.422	250	170.624	0	51.8233	59.4391	225.145	1607208208193314	1
1019	0	0	19	1	576.639	306.102	270.537	0	0	21.6896	3.89819	93.4298	363.265	7652.13	32485.3	-93.4298	18.0888	33.511	43.2023	0	0	0.088327	185.989	-644.922	250	200.027	0	48.8183	43.3251	92.9038	1607208208293369	1
1020	0	0	20	1	527.781	238.311	289.47	0	0	-136.552	137.1	359.834	314.234	7710.71	32950	-359.834	19.1529	31.7516	42.7792	0	0	0.35292	219.034	-654.743	250	205.629	0	37.8145	47.1367	203.973	1607208208313380	1
1022	0	0	22	1	556.637	296.183	260.454	0	0	65.819	-14.7891	259.011	368.31	7807.32	32603.6	-259.011	19.3937	33.5077	42.807	0	0	0.233903	187.703	-641.835	250	215.11	0	39.6526	39.6946	128.085	1607208208353402	1
1023	0	0	23	1	742.442	463.958	278.484	0	0	91.385	42.5669	180.151	408.73	7781.75	32645.9	-180.151	20.775	33.9678	42.3657	0	0	0.22804	189.662	-648.567	250	174.406	0	40.66	36.9282	89.599	1607208208373412	1
1028	0	0	28	1	553.668	230.611	323.057	0	0	-14.9667	-10.3936	213.264	331.937	7589.13	32698.9	-213.264	17.3424	31.6744	39.8284	0	0	0.26544	231.027	-653.266	250	220.838	0	45.4025	42.7638	116.628	1607208208473467	1
1030	0	0	30	1	557.403	239.598	317.804	0	0	48.7096	3.18015	-17.7315	288.031	7724.77	32685.3	17.7315	14.0866	33.9465	41.7774	0	0	0.0351487	194.299	-647.713	250	213.752	0	58.5151	54.8594	112.4	1607208208513489	1
1031	0	0	31	1	613.724	284.656	329.068	0	0	53.9378	200.849	94.5395	320.228	7619.88	32687	-94.5395	16.681	32.7591	42.5206	0	0	0.346801	228.787	-663.785	250	229.909	0	52.1951	46.7117	99.1029	1607208208533500	1
1033	0	0	33	1	645.955	353.289	292.666	0	0	90.2074	138.623	288.149	378.416	7583.61	32549.9	-288.149	20.5224	30.9899	39.8744	0	0	0.232698	187.761	-639.866	250	215.958	0	35.6394	37.6047	129.587	1607208208573521	1
1035	0	0	35	1	665.266	358.952	306.314	0	0	72.3957	-58.6219	215.501	289.145	7800.74	32747.1	-215.501	14.9657	33.0078	41.7387	0	0	0.0806145	186.51	-644.803	250	229.737	0	52.5853	49.9561	139.111	1607208208613543	1
1036	0	0	36	1	620.376	315.311	305.065	0	0	-10.7639	67.0367	198.7	329.753	7784.24	32521.8	-198.7	17.1929	32.0738	41.3973	0	0	0.137132	204.95	-649.928	250	221.745	0	46.8324	43.3255	112.07	1607208208633554	1
1042	0	0	42	1	635.802	366.809	268.993	0	0	18.1274	-61.4926	91.7524	283.334	7556.03	32550.7	-91.7524	14.1411	33.4351	42.3962	0	0	0.20473	192.413	-647.527	250	196.791	0	61.6719	54.5113	117.328	1607208208753619	1
1056	0	0	56	1	714.404	395.304	319.1	0	0	176.635	-55.3592	358.819	315.874	7696.5	32444.9	-358.819	18.2689	30.578	41.1032	0	0	0.112717	207.309	-649.207	250	223.377	0	38.3836	48.4029	220.696	1607208209033772	1
1068	0	0	68	1	567.257	329.369	237.888	0	0	34.1383	-3.17852	-70.1749	250.861	7639.68	32791.3	70.1749	12.3308	30.9777	40.142	0	0	0.434893	191.479	-637.385	250	208.576	0	61.5193	59.2496	123.543	1607208209273903	1
1074	0	0	74	1	719.367	341.28	378.087	0	0	53.1267	18.3786	193.241	408.318	7620.69	32670.1	-193.241	20.8783	30.5169	39.9333	0	0	0.177392	220.247	-654.894	250	222.088	0	38.1517	35.3941	90.5765	1607208209393968	1
1084	0	0	84	1	459.007	249.975	209.032	0	0	12.7802	50.6251	547.193	228.612	7661.04	32737.5	-547.193	15.7655	32.0467	41.3992	0	0	0.447986	206.532	-648.368	250	212.351	0	52.7755	108.283	401.209	1607208209594077	1
1091	0	0	91	1	569.951	295.43	274.521	0	0	96.1964	-9.12658	192.112	348.426	7677.28	32498.3	-192.112	17.7553	30.8301	39.2958	0	0	0.346688	196.464	-640.526	250	203.516	0	44.6564	41.559	104.905	1607208209734153	1
1095	0	0	95	1	608.131	297.912	310.219	0	0	-55.729	77.2569	291.594	273.459	7729.55	32511.6	-291.594	15.1121	30.3293	40.0159	0	0	0.168825	222.76	-652.583	250	250.702	0	46.9398	50.092	178.509	1607208209814197	1
1098	0	0	98	1	481.935	198.228	283.707	0	0	88.6001	85.2236	-166.083	232.427	7585.22	32802.6	166.083	11.7733	30.0858	38.2143	0	0	0.225983	210.801	-643.081	250	236.718	0	56.7084	56.8137	163.808	1607208209874230	1
1106	0	0	106	1	511.526	202.216	309.31	0	0	17.519	3.54834	202.169	233.869	7656.3	32485.6	-202.169	12.0652	31.0059	40.4722	0	0	0.369272	241.249	-655.424	250	219.504	0	63.9804	60.194	158.896	1607208210034317	1
1122	0	0	122	1	566.263	254.513	311.751	0	0	232.976	-148.004	-189.522	268.198	7739.82	32637.2	189.522	14.1083	30.0518	37.5309	0	0	0.234627	205.376	-641.427	250	209.49	0	46.1803	47.899	158.477	1607208210434535	1
1127	0	0	127	1	661.588	288.894	372.694	0	0	94.79	69.6052	295.07	291.18	7579.03	32519.2	-295.07	15.6788	31.0588	39.5713	0	0	0.132116	220.408	-650.761	250	223.143	0	45.5913	48.8807	175.537	1607208210534589	1
1136	0	0	136	1	521.676	233.932	287.744	0	0	-37.5056	1.13341	232.692	259.337	7611.67	32687.3	-232.692	13.7557	30.4367	39.7932	0	0	0.163582	152.375	-621.094	250	195.309	0	54.4407	52.5749	155.697	1607208210714687	1
1139	0	0	139	1	637.265	326.31	310.956	0	0	-8.2713	9.01915	171.909	324.089	7781.75	32679.5	-171.909	16.6358	30.5603	39.5108	0	0	0.100839	244.319	-660.313	250	241.056	0	48.7774	44.1423	104.915	1607208210774720	1
1142	0	0	142	1	725.097	373.574	351.522	0	0	101.416	5.44024	161.695	393.425	7672.06	32483.7	-161.695	19.8144	30.2271	38.2659	0	0	0.112913	226.928	-651.485	250	218.459	0	41.115	37.3811	85.7106	1607208210834753	1
1144	0	0	144	1	632.801	314.73	318.072	0	0	0.047045	70.0498	248.106	300.278	7574.11	32817.8	-248.106	15.9272	28.4883	38.7731	0	0	0.104832	216.969	-646.763	250	263.831	0	45.7476	44.7237	139.92	1607208210874775	1
1147	0	0	147	1	671.464	342.253	329.212	0	0	-5.00929	-10.0665	170.305	361.348	7678.83	32698.5	-170.305	18.5158	28.584	38.5653	0	0	0.309743	235.456	-648.988	250	256.189	0	43.1582	38.988	93.2712	1607208210934807	1
1150	0	0	150	1	758.78	393.989	364.792	0	0	-15.9158	56.5845	144.145	421.337	7789.4	32831.2	-144.145	21.5788	29.0243	38.1135	0	0	0.34661	236.51	-653.848	250	249.883	0	38.3384	34.0323	76.4654	1607208210994840	1
1153	0	0	153	1	627.088	327.676	299.412	0	0	4.14701	51.0368	154.568	284.213	7669.67	32737.1	-154.568	14.5071	30.8417	39.8031	0	0	0.382923	198.19	-642.109	250	198.497	0	56.6614	50.513	115.321	1607208211054873	1
1155	0	0	155	1	622.854	269.023	353.831	0	0	161.247	208.799	140.649	320.727	7711.89	32878.3	-140.649	16.9447	29.1144	38.8415	0	0	0.44806	172.784	-630.271	250	169.891	0	48.0699	43.3651	95.8412	1607208211094894	1
1156	0	0	156	1	601.723	282.827	318.896	0	0	23.8073	2.70385	405.452	292.925	7749.67	32486.5	-405.452	17.4496	31.018	39.6825	0	0	0.184345	190.955	-641.165	250	228.591	0	40.4614	59.4433	278.769	1607208211114905	1
1193	0	0	193	1	619.354	285.859	333.495	0	0	75.5019	129.041	165.904	353.081	7697.98	32758.8	-165.904	18.1725	28.6242	36.7374	0	0	0.100303	221.224	-644.003	250	262.998	0	43.5405	39.6768	91.8994	1607208211855308	1
1225	0	0	225	1	610.664	388.409	222.255	0	0	40.8845	53.3172	210.61	278.086	7732.6	32535.5	-210.61	14.3773	29.1208	37.4899	0	0	0.24305	237.237	-655.091	250	231.015	0	52.0347	49.1526	133.376	1607208212495657	1
1272	0	0	272	1	663.366	365.366	298	0	0	105.161	43.6942	97.5464	332.401	7767.98	32744.4	-97.5464	16.4852	27.7366	35.0935	0	0	0.196318	219.772	-644.08	250	242.986	0	49.0908	43.313	93.2833	1607208213436169	1
1273	0	0	273	1	519.642	239.801	279.84	0	0	28.3993	52.395	286.531	287.274	7745.08	32735.7	-286.531	15.4414	26.8807	37.4332	0	0	0.360841	164.231	-618.976	250	172.036	0	43.9632	46.2849	166.545	1607208213456180	1
1278	0	0	278	1	583.527	263.938	319.589	0	0	67.795	118.04	-75.158	304.256	7606.03	32869.4	75.158	15.246	26.7975	35.8766	0	0	0.129234	214.523	-638.21	250	250.509	0	47.6221	45.6645	95.448	1607208213556235	1
1290	0	0	290	1	739.128	345.062	394.066	0	0	-4.12605	-36.2403	315.855	369.486	7677.95	32525.4	-315.855	20.4792	28.1325	35.8591	0	0	0.665632	227.586	-647.926	250	231.156	0	33.9366	37.7611	145.834	1607208213796366	1
1304	0	0	304	1	515.612	268.108	247.505	0	0	-45.8523	133.738	278.4	254.566	7620.01	32853.7	-278.4	14.0578	25.9442	36.8596	0	0	0.366729	194.245	-630.191	250	234.736	0	47.7247	49.4813	172.121	1607208214076518	1
1305	0	0	305	1	567.452	223.917	343.535	0	0	-4.7478	16.176	3.53774	286.929	7678.57	32871.6	-3.53774	14.2139	26.8234	35.8968	0	0	0.116222	213.893	-636.483	250	207.481	0	55.6686	50.0801	105.008	1607208214096529	1
1313	0	0	313	1	565.464	294.416	271.048	0	0	4.45128	38.2739	-38.3515	258.275	7669.37	32849.5	38.3515	12.7966	27.633	36.3322	0	0	0.0869377	209.844	-633.171	250	216.166	0	59.6057	55.0513	112.616	1607208214256616	1
1413	0	0	413	1	604.796	314.893	289.903	0	0	63.9242	28.9713	192.047	283.607	7609.9	32759.2	-192.047	14.4868	26.4964	34.7396	0	0	0.17872	242.158	-650.103	250	245.264	0	50.8103	47.1753	120.737	1607208216357760	1
1428	0	0	428	1	522.275	195.585	326.69	0	0	-96.8249	-43.2994	-1.71824	301.991	7571.33	32632.1	1.71824	15.5177	26.5884	34.8585	0	0	0.500873	221.399	-643.016	250	217.307	0	51.292	45.7729	95.8838	1607208216657924	1
1461	0	0	461	1	519.395	277.155	242.24	0	0	121.142	128.636	157.574	240.943	7752	32858.8	-157.574	12.3617	25.8978	34.6984	0	0	0.0418354	196.592	-626.176	250	192.301	0	60.7877	54.9382	126.653	1607208217318283	1
1471	0	0	471	1	534.144	271.245	262.899	0	0	29.1312	91.5015	-64.549	327.072	7545.03	32696.6	64.549	16.3249	24.642	32.7284	0	0	0.446835	243.087	-643.625	250	276.52	0	43.3574	41.5695	85.5367	1607208217518392	1
1473	0	0	473	1	551.488	234.422	317.066	0	0	89.7473	56.6939	12.524	254.543	7683.73	32831.1	-12.524	12.4965	26.0715	34.1863	0	0	0.485104	203.43	-626.17	250	182.353	0	61.7609	55.5735	117.663	1607208217558414	1
1519	0	0	519	1	476.889	221.479	255.41	0	0	-5.23826	39.9831	105.065	230.688	7679.06	32648.5	-105.065	11.6328	25.0337	34.3724	0	0	0.0776323	201.594	-630.948	250	240.95	0	66.8388	58.1054	126.718	1607208218478915	1
1543	0	0	543	1	514.262	202.456	311.805	0	0	40.2483	98.8789	150.571	244.822	7633.57	32589.6	-150.571	12.4958	25.2727	34.9401	0	0	0.149045	198.332	-624.285	250	207.256	0	60.0278	54.3102	123.034	1607208218959177	1
1551	0	0	551	1	590.308	286.911	303.397	0	0	41.6714	39.6669	153.486	266.833	7632.15	32549.2	-153.486	13.4929	26.6365	34.9206	0	0	0.207235	198.402	-632.087	250	191.049	0	56.503	50.9702	116.174	1607208219119264	1
1557	0	0	557	1	559.38	277.718	281.662	0	0	44.4745	48.7442	-60.3215	248.796	7629.35	32739.4	60.3215	12.2692	24.5932	33.8669	0	0	0.271169	205.148	-625.021	250	201.543	0	57.8218	54.815	112.581	1607208219239330	1
1600	0	0	600	1	672.289	330.072	342.217	0	0	-100.805	-14.2856	186.886	291.106	7575.31	32503.4	-186.886	15.6192	26.1496	34.6201	0	0	0.584601	179.727	-619.829	250	177.715	0	48.5072	44.134	110.695	1607208220099798	1
1680	0	0	680	1	466.106	256.89	209.216	0	0	-16.4477	61.5149	100.612	252.375	7690.27	32826.3	-100.612	12.7978	23.5025	32.7469	0	0	0.351225	243.541	-633.311	250	289.21	0	59.669	52.0681	113.916	1607208221780713	1
1690	0	0	690	1	606.902	295.578	311.324	0	0	12.493	1.42103	372.281	293.563	7760.99	32687.1	-372.281	16.9733	23.091	33.1814	0	0	0.361661	182.781	-617.722	250	218.3	0	36.9765	48.9321	224.425	1607208221980822	1
1709	0	0	709	1	477.224	239.243	237.981	0	0	-57.3947	90.363	281.714	216.304	7731.21	32697.8	-281.714	11.9153	24.448	32.0673	0	0	0.149979	260.31	-645.92	250	282.372	0	54.3364	56.7846	195.83	1607208222361029	1
1723	0	0	723	1	464.998	263.588	201.41	0	0	21.0272	-44.9993	545.012	228.302	7652.79	32534.2	-545.012	16.0196	23.3403	33.1	0	0	0.443956	231.181	-633.446	250	216.86	0	45.3492	94.7287	356.103	1607208222641182	1
1733	0	0	733	1	499.593	249.421	250.172	0	0	76.2889	60.7834	222.176	259.67	7597.53	32727.4	-222.176	13.4509	23.9537	31.593	0	0	0.196799	196.413	-621.904	250	253.293	0	50.7297	48.3873	137.959	1607208222841291	1
1740	0	0	740	1	503.244	280.205	223.039	0	0	73.7549	-31.1808	333.438	246.77	7699.73	32620	-333.438	13.7452	23.5364	33.0151	0	0	0.149729	190.413	-617.852	250	220.429	0	45.3872	53.1754	226.253	1607208222981367	1
1753	0	0	753	1	468.519	189.314	279.206	0	0	56.6358	124.622	9.54302	248.472	7716.84	32763.2	-9.54302	12.4378	24.2169	33.0003	0	0	0.132172	184.66	-617.764	250	184.908	0	60.2753	55.0902	115.034	1607208223241509	1
1758	0	0	758	1	639.592	276.271	363.321	0	0	61.5615	13.0432	234.082	343.99	7612.26	32476.1	-234.082	17.8757	24.4117	33.2884	0	0	0.0926033	237.223	-642.768	250	265.168	0	38.4974	37.688	112.207	1607208223341563	1
1761	0	0	761	1	404.647	163.614	241.033	0	0	-7.45427	116.015	202.697	237.872	7780.93	32771.8	-202.697	12.5272	23.1685	31.7744	0	0	0.20886	166.545	-602.303	250	239.349	0	55.1491	51.7443	136.873	1607208223401596	1
1768	0	0	768	1	568.471	218.129	350.342	0	0	-6.9521	39.1061	-79.5509	262.977	7680.77	32749	79.5509	13.1169	24.6067	33.0508	0	0	0.213202	216.236	-632.726	250	203.94	0	53.0326	50.6649	106.898	1607208223541672	1
1769	0	0	769	1	588.31	234.227	354.083	0	0	75.8018	72.4576	73.5428	301.931	7598.02	32516.4	-73.5428	14.9862	24.0003	33.0649	0	0	0.0554767	213.808	-622.125	250	197.82	0	51.3011	45.4824	98.8283	1607208223561683	1
1772	0	0	772	1	539.95	255.603	284.347	0	0	10.0012	27.168	219.401	263.368	7763.48	32462	-219.401	13.7133	23.7498	33.5126	0	0	0.123518	209.07	-627.69	250	205.029	0	50.122	47.6204	136.14	1607208223621716	1
1778	0	0	778	1	517.917	237.15	280.767	0	0	119.215	147.089	180.238	228.565	7454.94	32641.1	-180.238	11.8746	23.6345	32.3684	0	0	0.0977175	173.127	-607.18	250	180.644	0	59.5684	54.2098	133.473	1607208223741781	1
1784	0	0	784	1	486.185	251.509	234.675	0	0	141.507	297.89	45.2452	296.162	7631.97	32689.6	-45.2452	16.2471	22.7471	31.3299	0	0	0.383659	169.909	-605.482	250	219.136	0	46.7264	42.6862	89.9627	1607208223861847	1
1820	0	0	820	1	476.869	256.739	220.13	0	0	-64.7548	-56.2287	113.631	287.637	7638.92	32844.4	-113.631	14.8389	23.6561	33.213	0	0	0.495843	232.123	-639.901	250	260.794	0	52.1305	45.3535	100.822	1607208224582239	1
1844	0	0	844	1	527.106	266.138	260.969	0	0	41.0778	61.9862	173.311	320.944	7732.4	32526.8	-173.311	16.3842	24.3669	31.5769	0	0	0.205559	211.484	-628.592	250	260.632	0	44.5219	40.6873	96.8368	1607208225062501	1
1880	0	0	880	1	502.964	235.271	267.692	0	0	130.873	4.7468	490.699	243.16	7642.61	32683.7	-490.699	15.7918	23.6559	32.0118	0	0	0.404134	233.184	-634.591	250	272.107	0	42.4572	78.508	342.336	1607208225882947	1
1881	0	0	881	1	486.253	194.875	291.377	0	0	57.2475	0.0845735	-121.528	255.319	7716.23	32588.7	121.528	12.6358	23.0445	31.7923	0	0	0.310172	207.84	-621.098	250	222.713	0	50.5793	50.308	118.525	1607208225902958	1
1897	0	0	897	1	450.446	237.609	212.837	0	0	-181.605	276.332	70.746	283.423	7656.11	32711.1	-70.746	17.2381	22.1355	31.8217	0	0	0.45537	205.983	-620.101	250	235.518	0	47.5915	40.2077	86.3429	1607208226223133	1
1903	0	0	903	1	576.812	267.718	309.094	0	0	49.3574	46.0355	200.701	283.772	7724.12	32642.4	-200.701	14.5872	23.1536	31.6773	0	0	0.431279	190.436	-614.724	250	190.566	0	47.519	44.1312	117.881	1607208226343198	1
1918	0	0	918	1	593.079	310.307	282.772	0	0	27.3404	16.5138	173.468	263.224	7845.8	32572.3	-173.468	13.4105	22.4524	32.7	0	0	0.192669	222.59	-630.349	250	223.898	0	52.8023	47.7425	117.532	1607208226643361	1
1922	0	0	922	1	492.787	224.967	267.82	0	0	70.2411	29.295	75.9543	233.045	7603.58	32758.8	-75.9543	11.5009	23.3136	32.6376	0	0	0.211427	208.18	-619.699	250	190.245	0	65.6256	57.7598	126.337	1607208226723405	1
1965	0	0	965	1	576.76	291.745	285.015	0	0	-48.3711	28.3811	199.868	306.901	7522.87	32560.4	-199.868	16.1473	24.6298	30.8898	0	0	0.348588	227.907	-632.279	250	276.071	0	44.3295	41.2587	106.675	1607208227583874	1
1970	0	0	970	1	462.035	219.148	242.887	0	0	97.3665	-32.3003	41.6273	214.271	7476.79	32820.4	-41.6273	10.4705	23.8114	32.3152	0	0	0.405855	215.734	-627.825	250	234.622	0	71.9992	63.706	137.904	1607208227683928	1
1973	0	0	973	1	493.464	281.554	211.91	0	0	9.98704	-1.85795	489.01	264.585	7663.83	32690.3	-489.01	17.1834	22.7654	32.9427	0	0	0.265791	246.841	-637.205	250	265.468	0	38.8432	71.3195	311.746	1607208227743961	1
1974	0	0	974	1	628.085	397.466	230.619	0	0	65.6455	28.5006	193.061	344.675	7608.17	32759.6	-193.061	17.6099	22.6676	32.0576	0	0	0.393237	177.481	-610.465	250	194.051	0	39.9449	37.073	96.6747	1607208227763972	1
1996	0	0	996	1	583.523	374.166	209.357	0	0	-36.6245	354.92	577.973	301.28	7610.78	32732.2	-577.973	23.4974	22.0091	32.5594	0	0	0.126827	216.083	-624.321	250	254.715	0	33.2314	78.5686	244.837	1607208228204211	1
2001	0	0	1	1	663.79	299.267	364.523	0	0	49.3766	32.1204	-134.145	523.511	7724.1	32756	134.145	26.6155	20.5939	21.2055	0	0	0.182123	243.4	-616.605	250	328.232	0	29.0526	24.4269	44.9148	1607208231586053	2
2002	0	0	2	1	663.79	299.267	364.523	0	0	49.3766	32.1204	-134.145	523.511	7724.1	32756	134.145	26.6155	20.5939	21.2055	0	0	0.182123	243.4	-616.605	250	328.232	0	29.0526	24.4269	44.9148	1607208231586053	2
2006	0	0	6	1	635.914	291.501	344.413	0	0	-9.90335	60.2001	-52.5117	491.49	7683.72	32628.3	52.5117	26.533	18.768	20.2524	0	0	0.62856	216.677	-599.499	250	251.725	0	27.4587	23.5238	53.7463	1607208231666097	2
2008	0	0	8	1	877.961	360.123	517.837	0	0	-24.8235	48.5972	-101.924	782.347	7698.64	32739.5	101.924	41.1363	19.3214	19.3898	0	0	0.746906	320.126	-650.637	189.697	414.297	0	19.51	16.1932	31.0931	1607208231706118	2
2009	0	0	9	1	931.113	481.939	449.173	0	0	26.5455	50.783	-60.841	885.329	7746.94	32737.4	60.841	47.1708	18.2982	19.1866	0	0	0.613516	303.835	-639.949	167.681	452.116	0	16.5598	14.1614	31.0738	1607208231726129	2
2010	0	0	10	1	612.768	334.468	278.3	0	0	35.8956	72.7475	30.0026	621.229	7737.58	32715.4	-30.0026	34.9593	19.0382	18.8749	0	0	0.541887	218.073	-604.366	250	391.457	0	19.5925	19.1229	59.908	1607208231746140	2
2011	0	0	11	1	977.268	549.264	428.004	0	0	3.91494	70.0693	-18.0092	924.367	7769.57	32718.1	18.0092	50.8656	20.2321	21.274	0	0	0.682303	375.923	-695.69	165.891	557.343	0	15.4751	13.8519	36.527	1607208231766151	2
2012	0	0	12	1	813.784	437.578	376.206	0	0	19.2947	95.0275	21.5132	753.954	7754.19	32693.1	-21.5132	42.4373	18.8846	20.1799	0	0	0.35388	286.1	-643.144	217.59	416.501	0	16.8755	16.2301	49.3213	1607208231786162	2
2015	0	0	15	1	905.398	464.116	441.282	0	0	-27.7985	52.1992	9.04603	643.238	7701.62	32735.9	-9.04603	36.1836	18.2495	20.3863	0	0	0.555124	315.892	-642.799	179.506	415.061	0	19.4144	18.0509	54.2457	1607208231846195	2
2019	0	0	19	1	784.627	467.137	317.489	0	0	43.8329	18.5305	88.941	614.321	7729.65	32669.9	-88.941	35.7457	17.9306	19.4252	0	0	0.197505	326.933	-647.418	224.275	401.915	0	17.8634	19.8774	71.2158	1607208231926238	2
2020	0	0	20	1	761.44	351.14	410.299	0	0	-29.5086	25.648	-77.331	591.982	7703.33	32762.5	77.331	31.5671	18.3155	19.8009	0	0	0.58082	229.359	-599.608	239.817	288	0	23.9628	20.0892	41.3091	1607208231946249	2
2027	0	0	27	1	792.255	385.493	406.762	0	0	46.2307	101.155	30.3801	740.69	7727.25	32687	-30.3801	41.7747	18.5756	19.9815	0	0	0.38481	318.149	-643.745	225.753	478.525	0	16.7605	16.4897	51.5273	1607208232086325	2
2028	0	0	28	1	678.997	385.291	293.706	0	0	25.0114	76.4836	94.7979	607.033	7748.47	32711.7	-94.7979	35.5532	17.7766	19.8898	0	0	0.341256	236.74	-611.347	250	366.676	0	17.8811	20.229	72.0282	1607208232106336	2
2031	0	0	31	1	760.065	356.101	403.964	0	0	-13.1139	16.0516	-72.4462	593.986	7686.93	32772.1	72.4462	31.612	17.4137	17.678	0	0	0.161898	245.557	-604.547	226.521	321.234	0	23.2786	19.6562	40.721	1607208232166369	2
2036	0	0	36	1	728.664	412.207	316.457	0	0	-0.405254	79.1813	84.8694	618.828	7773.89	32709	-84.8694	36.149	17.8385	18.7207	0	0	0.346823	288.371	-629.066	250	397.171	0	17.8759	19.5796	68.263	1607208232266423	2
2037	0	0	37	1	621.074	272.953	348.12	0	0	-16.7778	16.3045	36.2462	344.049	7690.6	32672.2	-36.2462	19.5803	17.1526	19.9693	0	0	0.510698	257.101	-603.647	250	288.364	0	31.5731	31.0744	104.962	1607208232286434	2
2040	0	0	40	1	481.993	286.828	195.165	0	0	-31.6371	76.1754	199.879	318.482	7805.12	32712	-199.879	20.9665	16.9667	19.8084	0	0	0.42997	187.056	-576.398	250	254.082	0	27.0516	41.9116	167.664	1607208232346467	2
2041	0	0	41	1	674.551	373.343	301.208	0	0	33.6937	103.715	-6.43049	465.018	7739.79	32684.4	6.43049	25.7537	17.4002	17.6276	0	0	0.450737	227.125	-596.835	250	293.748	0	25.7783	23.8833	65.621	1607208232366478	2
2042	0	0	42	1	649.822	253.503	396.319	0	0	56.0429	39.4608	-109.677	573.929	7717.44	32748.7	109.677	29.5723	18.2187	18.7394	0	0	0.255629	277.549	-629.135	250	359.6	0	25.3017	21.2006	40.1681	1607208232386489	2
2043	0	0	43	1	633.792	322.822	310.969	0	0	28.1541	74.3681	-98.2762	599.234	7745.33	32713.8	98.2762	31.3122	18.3579	18.8619	0	0	0.444932	225.168	-604.061	250	287.745	0	24.1104	20.2995	38.8386	1607208232406500	2
2047	0	0	47	1	815.456	364.144	451.312	0	0	-34.6691	67.7799	-4.65823	559.731	7708.49	32720.4	4.65823	31.3418	17.9661	19.0486	0	0	0.540956	288.03	-631.067	208.489	360.164	0	22.1143	20.2215	57.0389	1607208232486543	2
2051	0	0	51	1	901.691	426.974	474.717	0	0	-5.46713	91.6486	-97.0336	785	7679.29	32696.5	97.0336	41.4372	18.0567	18.5666	0	0	0.690106	253.502	-622.486	174.25	331.599	0	18.9549	15.9219	30.5152	1607208232566587	2
2052	0	0	52	1	700.186	340.171	360.014	0	0	84.8537	79.3891	-160.131	672.44	7688.63	32708.8	160.131	33.9625	17.8652	18.3418	0	0	0.27388	293.618	-639.878	250	342.321	0	22.0779	18.8586	34.1754	1607208232586598	2
2053	0	0	53	1	800.364	380.939	419.425	0	0	-21.2653	46.933	19.6092	494.71	7695.09	32641.5	-19.6092	27.9354	17.246	19.165	0	0	0.549679	322.796	-635.923	212.616	343.583	0	23.5431	22.2889	69.8925	1607208232606609	2
2054	0	0	54	1	819.122	392.788	426.334	0	0	-15.7426	54.4088	-88.8098	871.797	7689.56	32733.7	88.8098	46.1018	16.7159	18.1635	0	0	0.565602	266.021	-617.051	198.206	464.186	0	16.9791	14.1239	28.1873	1607208232626620	2
2055	0	0	55	1	768.264	386.972	381.293	0	0	55.8233	82.5305	-38.7933	603.816	7717.66	32705.6	38.7933	32.6163	17.0143	18.9329	0	0	0.218026	312.533	-647.239	226.061	369.152	0	21.6478	19.1639	46.6747	1607208232646631	2
2060	0	0	60	1	538.424	271.827	266.597	0	0	-48.3348	65.2957	246.208	342.525	7722.16	32722.8	-246.208	23.9382	17.6863	18.4927	0	0	0.156484	248.702	-600.125	250	274.405	0	25.2076	43.805	172.422	1607208232746685	2
2064	0	0	64	1	749.397	400.08	349.316	0	0	-8.78137	89.0604	-51.6882	600.774	7682.6	32699.1	51.6882	32.562	18.9235	20.6404	0	0	0.389056	269.951	-630.1	250	380.628	0	22.9877	19.8883	45.233	1607208232826729	2
2065	0	0	65	1	818.804	410.342	408.463	0	0	-3.3038	65.2102	87.6374	485.754	7677.12	32722.9	-87.6374	28.423	19.8461	19.9938	0	0	0.492973	302.495	-649.699	218.501	389.336	0	22.5827	24.8558	88.3035	1607208232846739	2
2068	0	0	68	1	841.685	418.204	423.48	0	0	56.3771	77.8904	-98.5224	864.198	7717.1	32710.3	98.5224	45.0278	18.5694	19.59	0	0	0.527713	273.904	-636.887	201.827	423.386	0	17.6702	14.9329	28.8227	1607208232906772	2
2069	0	0	69	1	983.161	460.91	522.251	0	0	17.6426	78.8932	-88.7823	844.079	7656.18	32709.2	88.7823	44.4542	18.8954	19.6145	0	0	0.815057	274.784	-639.1	155.816	402.135	0	17.9643	15.1488	29.7366	1607208232926783	2
2073	0	0	73	1	583.895	318.677	265.218	0	0	-43.1288	73.6066	31.0773	445.04	7716.95	32714.5	-31.0773	25.4908	17.425	17.6552	0	0	0.340253	219.779	-590.228	250	319.106	0	25.1018	24.4945	77.8822	1607208233006827	2
2075	0	0	75	1	734.538	334.809	399.728	0	0	-16.6989	65.9994	-75.7581	673.887	7690.52	32722.1	75.7581	35.9664	17.5141	19.3573	0	0	0.558795	278.837	-620.807	249.02	421.266	0	21.0974	17.7197	36.6241	1607208233046848	2
2076	0	0	76	1	706.441	396.345	310.096	0	0	61.4357	81.7539	-72.9233	679.989	7712.04	32706.4	72.9233	35.9658	19.3071	19.3819	0	0	0.343909	264.339	-617.458	250	360.218	0	21.2556	18.2461	37.3235	1607208233066859	2
2077	0	0	77	1	663.688	328.126	335.562	0	0	42.7879	60.6713	-77.2156	612.198	7730.69	32727.5	77.2156	32.2622	18.4975	18.6653	0	0	0.241146	221.93	-599.165	250	289.913	0	23.1408	19.6629	39.9535	1607208233086870	2
2084	0	0	84	1	686.066	307.133	378.933	0	0	66.2264	17.9585	-164.229	617.935	7707.25	32770.2	164.229	30.9444	16.6965	16.5192	0	0	0.279724	247.57	-604.1	250	296.277	0	23.1417	19.835	36.041	1607208233226947	2
2086	0	0	86	1	548.915	275.554	273.362	0	0	24.89	150.713	-25.1415	336.429	7748.59	32637.4	25.1415	18.6377	15.2874	17.1928	0	0	0.312294	232.335	-583.391	250	229.153	0	33.8853	30.257	78.7586	1607208233266968	2
2090	0	0	90	1	601.642	280.267	321.375	0	0	-15.0437	74.5394	-70.6914	610.959	7688.86	32713.6	70.6914	32.7271	16.1715	16.2066	0	0	0.329602	280.538	-609.525	250	380.231	0	21.9928	18.6544	38.6269	1607208233347012	2
2095	0	0	95	1	731.925	393.409	338.515	0	0	7.45767	32.3917	-88.8606	684.389	7766.02	32755.7	88.8606	35.9247	16.2399	17.9975	0	0	0.540929	264.1	-614.988	237.256	357.536	0	20.7621	17.2922	34.5297	1607208233447066	2
2096	0	0	96	1	775.152	333.198	441.954	0	0	-39.7693	-27.2018	-18.8907	464.504	7713.59	32715.7	18.8907	25.8062	17.6113	18.9321	0	0	0.464755	321.929	-638.402	225.413	326.873	0	26.4694	23.7479	64.2015	1607208233467077	2
2097	0	0	97	1	986.995	490.997	495.998	0	0	-22.7658	71.5345	-117.884	1020.32	7696.59	32716.6	117.884	53.2961	16.7816	17.9368	0	0	0.739214	268.48	-624.45	144.215	494.025	0	15.1773	12.6032	24.0752	1607208233487088	2
2098	0	0	98	1	808.301	378.275	430.027	0	0	48.2808	50.7843	-81.7867	657.305	7725.2	32737.4	81.7867	34.4891	16.6884	17.5182	0	0	0.0973425	247.936	-609.39	200.061	330.38	0	21.2596	17.9721	36.3337	1607208233507099	2
2101	0	0	101	1	575.906	295.401	280.505	0	0	54.4551	123.355	-25.7867	435.135	7719.03	32764.4	25.7867	23.8592	16.2945	17.4133	0	0	0.554292	211.559	-582.035	250	259.419	0	27.5336	24.682	63.6168	1607208233567132	2
2102	0	0	102	1	836.896	393.391	443.504	0	0	-3.19875	85.372	-70.4643	576.6	7677.02	32702.8	70.4643	30.851	18.6343	19.0131	0	0	0.587505	302.292	-634.039	201.887	360.373	0	24.2669	20.6616	42.6291	1607208233587143	2
2103	0	0	103	1	869.878	518.559	351.319	0	0	41.8498	73.2742	-17.0079	827.706	7731.63	32714.9	17.0079	45.3222	16.9509	18.3459	0	0	0.515667	317.763	-633.929	180.413	483.271	0	16.0133	14.502	38.5736	1607208233607154	2
2105	0	0	105	1	709.647	335.249	374.399	0	0	68.8586	129.16	-147.49	640.098	7704.62	32758.6	147.49	32.8687	16.4205	17.3066	0	0	0.489358	281.843	-622.422	247.737	314.256	0	22.3004	18.8856	34.6421	1607208233647175	2
2106	0	0	106	1	560.848	291.421	269.427	0	0	25.4609	100.697	25.3298	396.733	7748.02	32687.4	-25.3298	22.3717	17.0624	17.5827	0	0	0.194797	264.216	-608.125	250	300.33	0	28.1073	27.3535	85.0853	1607208233667186	2
2107	0	0	107	1	622.407	311.513	310.894	0	0	29.1542	20.1927	-65.6164	539.692	7744.33	32668.3	65.6164	28.6074	17.1258	16.9037	0	0	0.288157	229.95	-598.407	250	314.422	0	24.8304	21.3678	45.1304	1607208233687197	2
2108	0	0	108	1	584.353	278.769	305.583	0	0	-45.5643	-33.902	-101.73	439.969	7719.38	32722.4	101.73	23.2399	16.9749	17.043	0	0	0.255863	271.413	-612.363	250	282.683	0	30.899	25.7394	49.0857	1607208233707208	2
2109	0	0	109	1	758.007	373.465	384.542	0	0	57.4973	58.3076	-73.8892	817.944	7715.98	32729.8	73.8892	43.1187	15.7855	16.4483	0	0	0.252177	229.083	-589.922	214.081	410.976	0	17.1772	14.6211	30.3624	1607208233727219	2
2110	0	0	110	1	661.138	359.076	302.062	0	0	37.7096	34.8471	-107.516	638.658	7735.77	32753.3	107.516	32.999	16.3921	16.3176	0	0	0.492593	198.592	-580.076	250	350.17	0	22.1109	18.5429	35.2981	1607208233747230	2
2111	0	0	111	1	712.713	367.447	345.266	0	0	-20.9829	-24.2694	-44.4467	711.087	7694.8	32712.8	44.4467	38.6295	15.1822	16.1431	0	0	0.298063	233.637	-586.835	233.069	381.009	0	18.379	15.9609	37.9503	1607208233767241	2
2115	0	0	115	1	707.152	324.147	383.006	0	0	19.5689	57.9417	-54.7967	562.873	7654.25	32730.2	54.7967	30.1545	16.8072	16.3372	0	0	0.411008	308.101	-626.959	246.142	370.607	0	23.3506	20.1174	44.7696	1607208233847284	2
2116	0	0	116	1	499.743	269.887	229.856	0	0	25.6936	59.6399	-108.641	363.963	7747.79	32728.5	108.641	18.8745	15.5344	16.3711	0	0	0.19511	198.834	-575.056	250	263.103	0	36.0399	30.0801	56.752	1607208233867295	2
2118	0	0	118	1	751.664	432.116	319.548	0	0	45.8368	31.7896	-28.5342	694.098	7727.64	32656.7	28.5342	37.607	16.4088	16.6326	0	0	0.345654	250.738	-608.227	221.082	369.352	0	18.6706	16.6613	42.0747	1607208233907317	2
2123	0	0	123	1	383.576	190.554	193.021	0	0	36.0588	74.1043	-156.613	337.886	7737.42	32714	156.613	17.1286	15.7054	17.4192	0	0	0.0412301	197.923	-571.684	250	231.464	0	39.5802	33.6105	60.2684	1607208234007372	2
2125	0	0	125	1	611.234	319.229	292.005	0	0	62.7224	60.533	-25.3754	569.271	7710.76	32727.6	25.3754	30.9173	15.9018	16.7546	0	0	0.345908	241.435	-606.116	250	367.426	0	21.801	19.4876	50.4123	1607208234047393	2
2126	0	0	126	1	612.912	319.599	293.313	0	0	47.1058	52.536	-57.454	524.688	7726.37	32735.6	57.454	27.946	16.7143	18.219	0	0	0.371133	248.689	-609.222	250	326.462	0	25.0748	21.5774	48.4739	1607208234067404	2
2127	0	0	127	1	681.913	359.485	322.428	0	0	50.2419	71.1848	-91.6874	500.631	7723.24	32717	91.6874	26.1753	18.3879	18.2265	0	0	0.611291	230.907	-601.23	250	288.347	0	27.9553	23.6867	45.6857	1607208234087415	2
2128	0	0	128	1	562.308	297.607	264.701	0	0	-23.4298	78.401	81.2525	427.075	7796.91	32709.7	-81.2525	25.0165	17.707	18.0937	0	0	0.389718	317.417	-625.086	250	384.483	0	24.3881	26.6396	93.8176	1607208234107426	2
2132	0	0	132	1	537.232	358.115	179.118	0	0	-6.35136	86.5607	273.102	380.388	7779.83	32701.6	-273.102	27.1825	16.9297	16.1824	0	0	0.135694	244.81	-599.206	250	278.615	0	23.1089	42.5391	159.346	1607208234187470	2
2133	0	0	133	1	778.639	444.784	333.855	0	0	82.0032	13.2382	-134.67	863.481	7691.48	32774.9	134.67	43.7498	15.4397	16.0483	0	0	0.309975	226.571	-594.193	201.161	418.98	0	17.1721	14.4359	27.1606	1607208234207481	2
2134	0	0	134	1	762.681	403.211	359.471	0	0	25.1403	67.8976	32.3302	665.285	7748.34	32720.2	-32.3302	37.5239	16.5216	17.6763	0	0	0.318383	261.915	-618.194	220.932	431.963	0	17.7378	17.2999	55.0553	1607208234227491	2
2139	0	0	139	1	546.691	286.042	260.649	0	0	-14.8718	-31.8054	18.1725	348.1	7688.69	32720.3	-18.1725	19.6675	15.9213	17.1929	0	0	0.199313	199.149	-574.902	250	277.113	0	31.1926	29.5259	93.3926	1607208234327546	2
2142	0	0	142	1	555.688	248.233	307.455	0	0	-7.64601	54.465	-69.9025	372.146	7681.47	32634	69.9025	19.859	15.3869	15.8857	0	0	0.453469	234.886	-588.324	250	246.165	0	33.6222	28.3975	59.3005	1607208234387579	2
2144	0	0	144	1	640.877	323.459	317.418	0	0	-32.3327	46.0042	-43.9786	642.609	7706.15	32742.1	43.9786	35.0431	16.2426	17.0235	0	0	0.460249	238.378	-601.318	250	361.379	0	20.3304	17.5668	41.814	1607208234427600	2
2145	0	0	145	1	552.051	215.228	336.823	0	0	32.375	48.4263	-83.233	436.303	7741.11	32739.7	83.233	22.9115	16.3827	17.5835	0	0	0.105303	248.984	-599.74	250	284.485	0	30.4378	25.6028	51.5205	1607208234447611	2
2146	0	0	146	1	634.348	329.966	304.382	0	0	37.1319	94.816	-88.0303	694.846	7736.35	32693.3	88.0303	36.6004	15.2499	15.3379	0	0	0.59179	214.837	-580.981	250	323.852	0	19.6482	16.7605	32.6941	1607208234467622	2
2147	0	0	147	1	606.076	274.31	331.765	0	0	-13.7747	1.96493	-143.742	423.603	7687.6	32686.5	143.742	21.6398	14.2095	16.1954	0	0	0.216998	246.589	-593.517	250	266.979	0	31.4906	26.4047	48.248	1607208234487633	2
2149	0	0	149	1	437.656	241.638	196.018	0	0	65.6907	37.2274	-333.777	277.555	7707.79	32850.6	333.777	13.9195	15.9551	16.0681	0	0	0.132581	207.84	-571.447	250	209.618	0	36.8316	36.793	88.3367	1607208234527655	2
2154	0	0	154	1	824.458	343.163	481.295	0	0	-13.6574	72.0801	-108.365	693.233	7687.48	32716.1	108.365	36.3151	16.2757	16.3966	0	0	0.535588	310.068	-633.995	187.341	463.192	0	20.5735	17.1482	32.4918	1607208234627709	2
2156	0	0	156	1	768.486	342.452	426.034	0	0	-10.8893	65.5802	-131.493	642.325	7684.71	32722.6	131.493	33.1759	14.6051	15.343	0	0	0.246901	247.683	-602.582	198.623	328.641	0	21.6162	17.9788	33.6145	1607208234667731	2
2157	0	0	157	1	487.238	249.916	237.322	0	0	79.8471	104.033	-59.5477	476.1	7693.63	32684.1	59.5477	25.4541	14.741	15.353	0	0	0.186619	209.911	-574.69	250	296.258	0	26.1164	22.6895	49.1292	1607208234687742	2
2159	0	0	159	1	631.09	265.564	365.526	0	0	-58.6215	-1.55182	-79.293	356.619	7632.78	32690	79.293	19.171	14.9311	15.5449	0	0	0.190197	224.382	-580.589	250	294.001	0	34.8089	29.4116	59.0936	1607208234727764	2
2161	0	0	161	1	422.719	203.562	219.157	0	0	114.514	44.327	-78.3929	333.92	7658.97	32743.8	78.3929	17.523	15.1486	15.0798	0	0	0.14438	271.641	-595.773	250	261.817	0	37.3352	31.486	63.5883	1607208234767786	2
2166	0	0	166	1	648.107	389.104	259.003	0	0	43.9893	26.2387	-107.385	704.127	7729.49	32761.9	107.385	36.3347	15.1428	15.1258	0	0	0.229455	208.816	-584.995	250	415.016	0	19.8376	16.6718	31.882	1607208234867840	2
2167	0	0	167	1	575.27	324.66	250.61	0	0	6.65971	23.3072	-152.394	535.915	7766.82	32764.8	152.394	27.176	15.6798	15.3754	0	0	0.188042	264.699	-590.37	250	261.425	0	25.7454	21.7246	39.6372	1607208234887851	2
2168	0	0	168	1	558.76	306.457	252.303	0	0	1.34922	41.1192	-117.617	389.73	7772.13	32747	117.617	20.1593	16.6235	17.6974	0	0	0.174119	282.16	-621.331	250	307.863	0	35.1465	29.0546	54.41	1607208234907862	2
2170	0	0	170	1	629.064	307.758	321.305	0	0	33.4663	64.8053	-108.566	544.179	7740.01	32723.3	108.566	28.2083	15.8056	16.7882	0	0	0.311465	265.347	-603.227	250	329.546	0	25.2905	21.1839	40.2405	1607208234947884	2
2173	0	0	173	1	583.283	349.603	233.68	0	0	12.8635	62.1118	-25.0358	469.694	7760.62	32726	25.0358	25.6708	15.1202	16.3387	0	0	0.422052	274.741	-606.777	250	302.4	0	25.4312	22.5517	58.8053	1607208235007916	2
2174	0	0	174	1	578.508	277.608	300.9	0	0	-6.36181	34.1148	-152.665	482.58	7680.18	32754	152.665	24.5626	15.6873	16.5775	0	0	0.333715	296.674	-611.431	250	314.064	0	28.6596	23.9518	43.7365	1607208235027927	2
2188	0	0	188	1	740.282	322.588	417.694	0	0	61.8994	82.7483	-100.729	632.6	7711.58	32705.4	100.729	32.9317	14.15	15.3063	0	0	0.527747	239.329	-588.057	209.124	350.401	0	21.273	17.9827	34.5628	1607208235388123	2
2189	0	0	189	1	683.39	390.301	293.088	0	0	24.1604	103.84	-63.5215	544.12	7749.32	32684.3	63.5215	29.1695	14.4678	14.6202	0	0	0.410286	269.328	-597.749	237.648	421.169	0	23.1486	20.0205	42.3927	1607208235408134	2
2191	0	0	191	1	609.963	298.687	311.276	0	0	-5.91639	75.4845	-105.635	487.05	7679.74	32712.7	105.635	25.5175	15.9189	16.1938	0	0	0.175857	268.595	-602.005	250	345.064	0	27.7791	23.1929	43.6921	1607208235448156	2
2192	0	0	192	1	526.166	245.328	280.837	0	0	2.80798	6.61375	-98.8975	370.138	7671.01	32681.9	98.8975	19.3089	14.6612	15.4259	0	0	0.101192	223.169	-585.942	250	282.203	0	34.6166	29.1019	55.402	1607208235468167	2
2195	0	0	195	1	673.644	315.593	358.051	0	0	15.264	42.0858	-53.5561	541.799	7758.22	32646.4	53.5561	29.0309	14.8295	15.5615	0	0	0.285595	349.378	-628.427	250	373.424	0	23.3655	20.1068	45.4912	1607208235528200	2
2197	0	0	197	1	633.996	326.161	307.835	0	0	33.3969	73.6839	-109.083	451.104	7640.42	32614.8	109.083	23.4073	15.0592	15.9899	0	0	0.432193	334.336	-613.518	250	303.877	0	29.2969	24.5926	46.298	1607208235568222	2
2199	0	0	199	1	580.532	278.312	302.22	0	0	63.7285	38.5282	-192.577	400.309	7709.75	32749.6	192.577	19.9374	15.8428	15.2461	0	0	0.348211	280.693	-598.997	250	242.636	0	32.5676	28.5656	51.424	1607208235608243	2
2201	0	0	201	1	523.561	246.449	277.111	0	0	-30.0982	92.833	-203.426	476.365	7703.92	32795	203.426	24.2934	13.8957	14.0558	0	0	0.0800802	261.749	-584.345	250	318.731	0	26.3851	23.2124	42.1344	1607208235648265	2
2202	0	0	202	1	371.913	181.058	190.855	0	0	8.48904	29.4854	24.0435	239.297	7764.99	32758.7	-24.0435	13.4523	14.2548	15.3899	0	0	0.148688	208.523	-571.258	250	217.231	0	41.973	39.9149	129.552	1607208235668276	2
2205	0	0	205	1	670.18	300.825	369.355	0	0	46.3765	83.1403	-90.5653	632.393	7727.1	32705	90.5653	33.1591	14.8925	15.2244	0	0	0.552688	249.859	-596.679	250	346.585	0	21.2566	18.0704	35.1929	1607208235728309	2
2206	0	0	206	1	470.073	247.03	223.043	0	0	10.6621	114.376	-19.737	294.878	7762.82	32673.8	19.737	16.2939	13.9229	15.4374	0	0	0.303163	206.217	-566.262	250	242.409	0	36.8578	33.2512	88.3375	1607208235748320	2
2207	0	0	207	1	459.684	208.264	251.42	0	0	-24.26	32.4642	-207.991	364.082	7698.08	32755.7	207.991	18.3436	14.6297	15.2185	0	0	0.129321	248.031	-584.293	250	263.334	0	34.5343	30.2971	55.0473	1607208235768330	2
2209	0	0	209	1	439.17	244.97	194.201	0	0	8.10631	50.6988	50.7235	277.199	7765.37	32737.4	-50.7235	15.8203	15.1688	15.0054	0	0	0.12748	217.324	-572.501	250	245.853	0	35.8969	36.0092	123.012	1607208235808352	2
2213	0	0	213	1	619.687	317.377	302.31	0	0	41.748	67.9737	-51.9162	484.841	7731.73	32720.2	51.9162	25.967	14.2268	14.1798	0	0	0.170518	207.55	-568.544	250	270.73	0	25.0476	21.7943	49.3103	1607208235888396	2
2214	0	0	214	1	586.886	289.206	297.68	0	0	20.105	66.9927	-193.869	388.75	7653.72	32721.1	193.869	19.5306	14.3895	15.3232	0	0	0.428804	240.824	-581.363	250	224.403	0	32.9298	28.6757	51.3981	1607208235908407	2
2215	0	0	215	1	552.945	334.434	218.51	0	0	-4.3575	55.61	-23.6008	432.047	7777.84	32732.5	23.6008	23.7031	12.9326	14.1797	0	0	0.171585	198.264	-560.226	250	286.264	0	25.9852	22.9797	60.5416	1607208235928418	2
2216	0	0	216	1	449.178	259.168	190.01	0	0	-8.50767	67.3159	164.954	379.219	7781.99	32720.8	-164.954	23.9098	14.4015	15.8563	0	0	0.408791	217.877	-576.535	250	311.124	0	22.8525	31.0414	121.895	1607208235948429	2
2217	0	0	217	1	523.617	282.775	240.841	0	0	16.0121	74.5969	45.1181	360.997	7757.47	32713.5	-45.1181	20.5401	13.7555	15.3099	0	0	0.301251	236.255	-581.042	250	302.903	0	27.7849	27.8321	93.8204	1607208235968439	2
2218	0	0	218	1	475.216	259.291	215.925	0	0	-1.04792	44.0978	-45.6837	317.554	7674.87	32744	45.6837	17.1564	13.66	14.8764	0	0	0.34981	219.537	-563.758	250	235.458	0	35.9837	30.9996	74.0804	1607208235988450	2
2220	0	0	220	1	454.072	275.914	178.158	0	0	75.1792	50.9175	-262.712	300.07	7698.3	32836.9	262.712	14.9199	13.6481	14.7617	0	0	0.0528745	230.617	-569.979	250	230.609	0	37.6642	35.1567	67.0062	1607208236028472	2
2221	0	0	221	1	468.013	277.811	190.202	0	0	44.0532	-8.3878	-2.39413	313.583	7729.43	32696.9	2.39413	17.2887	14.5859	14.9553	0	0	0.108678	247.376	-583.709	250	255.339	0	34.3448	32.0036	91.8859	1607208236048483	2
2224	0	0	224	1	471.6	220.905	250.696	0	0	53.6344	113.316	-47.1409	396.434	7719.85	32674.8	47.1409	21.4196	15.4052	15.7169	0	0	0.375366	265.063	-590.627	250	271.397	0	30.3285	26.7665	61.4337	1607208236108516	2
2230	0	0	230	1	592.155	292.482	299.673	0	0	82.1623	54.6174	-79.0013	462.365	7691.32	32733.5	79.0013	24.2619	14.8612	15.1376	0	0	0.26483	272.409	-603.875	250	290.698	0	27.7534	23.4507	47.4554	1607208236228581	2
2235	0	0	235	1	556.752	269.502	287.25	0	0	22.607	94.7478	-161.685	485.784	7750.87	32793.1	161.685	24.7293	14.6191	13.7513	0	0	0.447686	272.102	-593	250	289.771	0	26.8633	23.063	41.4964	1607208236328636	2
2236	0	0	236	1	621.724	312.332	309.392	0	0	56.37	58.5239	-88.1595	525.228	7717.11	32729.6	88.1595	27.4581	15.047	15.4212	0	0	0.388712	258.155	-602.126	250	343.39	0	25.0831	21.1831	41.7743	1607208236348646	2
2237	0	0	237	1	555.613	283.063	272.55	0	0	36.1902	77.0008	-7.7922	371.074	7737.29	32711.1	7.7922	20.4535	14.6169	15.5095	0	0	0.218064	255.267	-589.2	250	297.83	0	29.8666	27.464	76.724	1607208236368657	2
2241	0	0	241	1	445.74	225.714	220.026	0	0	90.4357	141.054	-70.0579	230.822	7683.04	32746.7	70.0579	12.3672	13.9528	14.9082	0	0	0.074696	292.697	-593.602	250	231.808	0	49.8634	42.3166	88.369	1607208236448701	2
2247	0	0	247	1	500.335	217.156	283.179	0	0	13.554	82.9349	-15.4826	334.615	7759.93	32705.2	15.4826	18.4348	14.0938	15.4299	0	0	0.249129	223.39	-579.942	250	303.318	0	32.9087	29.7948	80.881	1607208236568766	2
2248	0	0	248	1	492.087	237.969	254.118	0	0	3.82137	28.5431	-208.137	391.199	7769.66	32859.3	208.137	19.5666	13.3023	14.8055	0	0	0.301057	200.42	-566.069	250	275.414	0	31.9794	27.9822	50.7925	1607208236588777	2
2252	0	0	252	1	431.55	227.172	204.378	0	0	8.09956	73.2502	-12.894	299.849	7765.38	32714.9	12.894	16.543	13.9486	14.8159	0	0	0.1972	206.514	-561.697	250	239.481	0	36.0111	32.5549	89.4457	1607208236668821	2
2253	0	0	253	1	440.871	200.373	240.498	0	0	259.538	337.01	-102.652	266.918	7713.26	32750.1	102.652	16.2233	14.2748	14.1068	0	0	0.164901	241.114	-577.552	250	276.383	0	41.4063	34.7836	63.533	1607208236688832	2
2257	0	0	257	1	437.783	185.378	252.406	0	0	59.4013	17.6143	-141.091	276.197	7714.08	32670.9	141.091	13.9675	13.3838	13.9545	0	0	0.244783	183.596	-548.794	250	190.792	0	44.6448	37.996	68.5093	1607208236768875	2
2259	0	0	259	1	486.465	238.605	247.859	0	0	40.8756	102.431	-105.414	457.239	7732.6	32685.7	105.414	23.8752	12.4979	13.9897	0	0	0.0962085	232.227	-568.307	250	309.224	0	27.1978	23.0367	43.6731	1607208236808897	2
2260	0	0	260	1	602.253	314.174	288.079	0	0	77.9114	102.613	-102.978	505.328	7695.57	32685.5	102.978	26.35	13.1125	14.1273	0	0	0.21939	233.115	-579.772	250	302.839	0	25.2314	21.3698	40.5206	1607208236828908	2
2268	0	0	268	1	602.889	343.637	259.252	0	0	34.122	85.0979	-18.01	491.522	7739.36	32703	18.01	26.9605	14.3306	15.2749	0	0	0.331818	246.486	-594.074	250	321.206	0	23.6083	21.4419	56.8152	1607208236988995	2
2269	0	0	269	1	468.291	206.659	261.632	0	0	-26.3228	104.989	68.4931	290.52	7799.8	32683.2	-68.4931	16.9475	14.2562	14.4621	0	0	0.332636	227.981	-571.054	250	255.832	0	32.3287	34.4819	118.942	1607208237009006	2
2270	0	0	270	1	494.92	296.949	197.971	0	0	-10.4331	83.5637	-3.4827	408.615	7783.91	32704.6	3.4827	22.7864	13.1552	13.051	0	0	0.409514	218.593	-564.015	250	299.074	0	26.295	24.1866	67.1795	1607208237029017	2
2271	0	0	271	1	684.274	358.601	325.673	0	0	1.4807	16.9959	-240.353	515.514	7772	32771.1	240.353	25.7064	14.5285	14.2794	0	0	0.353499	241.484	-583.778	235.498	290.483	0	23.9574	21.9188	41.6139	1607208237049028	2
2272	0	0	272	1	557.189	324.029	233.16	0	0	49.3501	89.5933	-101.543	570.009	7724.13	32698.5	101.543	29.7263	13.6267	14.2896	0	0	0.306667	240.499	-583.633	250	330.848	0	22.8748	19.4076	36.9853	1607208237069039	2
2273	0	0	273	1	638.172	276.586	361.586	0	0	26.9748	83.0751	-98.7717	518.945	7746.51	32705.1	98.7717	27.1518	13.4809	14.8336	0	0	0.595238	222.237	-577.21	250	257.781	0	24.8734	20.9515	40.3506	1607208237089050	2
2274	0	0	274	1	567.533	329.462	238.071	0	0	26.4189	58.8934	-46.1864	402.242	7747.06	32828.9	46.1864	21.6421	14.6355	15.3439	0	0	0.0141781	300.637	-606.734	250	303.112	0	29.6703	25.6369	60.7123	1607208237109061	2
2277	0	0	277	1	473.059	227.173	245.886	0	0	87.5416	66.7195	-164.939	344.868	7685.94	32721.4	164.939	17.3524	13.3263	13.4391	0	0	0.232587	221.774	-568.362	250	267.219	0	36.1395	30.8471	55.2225	1607208237169093	2
2280	0	0	280	1	442.037	204.391	237.645	0	0	46.1134	20.737	-196.902	286.023	7727.37	32767.4	196.902	14.2289	13.3816	13.518	0	0	0.172372	258.326	-568.486	250	211.225	0	41.9504	36.9432	66.1356	1607208237229126	2
2281	0	0	281	1	451.763	235.818	215.945	0	0	7.3819	51.4544	-41.1137	303.924	7766.1	32836.3	41.1137	16.4471	14.0211	15.2269	0	0	0.176254	233.983	-567.263	250	224.855	0	37.4507	32.2961	79.2178	1607208237249137	2
2291	0	0	291	1	588.44	297.359	291.081	0	0	-26.0288	64.2754	-136.662	482.378	7699.85	32723.9	136.662	24.9498	13.4559	13.5724	0	0	0.393679	285.577	-590.068	250	321.974	0	26.7965	22.3616	41.3139	1607208237449246	2
2292	0	0	292	1	530.587	211.638	318.948	0	0	-5.83066	52.5729	-171.474	411.081	7679.65	32735.6	171.474	20.8286	13.6553	14.6703	0	0	0.3936	214.231	-572.418	250	243.482	0	31.4108	26.5551	47.9108	1607208237469257	2
2294	0	0	294	1	401.023	247.728	153.296	0	0	43.2862	19.5999	28.3981	266.638	7730.19	32768.5	-28.3981	14.955	13.7697	14.8786	0	0	0.144599	250.631	-579.701	250	285.523	0	37.1098	36.021	118.354	1607208237509279	2
2295	0	0	295	1	496.611	215.566	281.044	0	0	2.1168	86.6972	-122.798	356.862	7771.36	32801.1	122.798	18.523	13.2137	13.475	0	0	0.105094	276.816	-589.134	250	284.982	0	34.755	28.949	53.498	1607208237529289	2
2297	0	0	297	1	343.632	180.462	163.17	0	0	4.94034	78.3044	-65.9732	213.402	7768.54	32809.5	65.9732	11.4155	13.3211	14.165	0	0	0.270206	229.881	-561.98	250	251.558	0	52.7544	44.5798	95.5193	1607208237569311	2
2301	0	0	301	1	638.16	350.438	287.723	0	0	23.8911	49.2071	-43.7522	436.168	7749.59	32738.9	43.7522	23.4925	14.1116	14.9239	0	0	0.243075	259.24	-593.986	250	317.293	0	27.2735	23.6919	56.7029	1607208237649355	2
2302	0	0	302	1	415.345	230.734	184.611	0	0	15.4743	97.5125	-34.9444	337.398	7758.01	32790.3	34.9444	18.4034	14.3534	15.1958	0	0	0.393913	231.513	-581.16	250	279.006	0	33.766	29.7423	73.5913	1607208237669366	2
2304	0	0	304	1	435.853	238.381	197.472	0	0	-48.0746	21.5036	129.168	258.335	7721.9	32667	-129.168	15.8552	12.728	14.2401	0	0	0.101298	184.348	-549.613	250	224.102	0	31.5058	39.0775	147.798	1607208237709387	2
2307	0	0	307	1	340.459	173.761	166.697	0	0	-30.5005	110.781	-2.24378	204.355	7704.32	32677.4	2.24378	11.5118	12.3634	13.1886	0	0	0.106192	175.055	-537.656	250	197.459	0	47.2114	43.9076	125.44	1607208237769420	2
2308	0	0	308	1	451.563	193.279	258.284	0	0	6.93492	58.5593	-157.742	283.265	7666.89	32729.6	157.742	14.3889	13.7056	14.1968	0	0	0.159362	228.838	-567.664	250	239.867	0	43.9785	37.0373	66.381	1607208237789431	2
2309	0	0	309	1	409.805	169.49	240.315	0	0	49.3511	72.0339	-101.086	330.146	7724.13	32716.1	101.086	17.1721	12.4824	13.8679	0	0	0.136219	208.127	-560.569	250	281.841	0	36.314	30.5586	58.6052	1607208237809442	2
2310	0	0	310	1	612.33	310.506	301.824	0	0	48.1052	60.0835	-125.144	621.062	7725.38	32728.1	125.144	31.8244	12.942	14.2278	0	0	0.28494	226.306	-576.197	250	334.937	0	21.4536	17.9716	34.0242	1607208237829453	2
2313	0	0	313	1	410.526	213.648	196.878	0	0	-24.7376	72.3918	-125.405	337.737	7798.22	32715.7	125.405	17.5832	12.3404	12.6888	0	0	0.426997	213.358	-553.687	250	244.938	0	35.6171	29.7406	54.8949	1607208237889486	2
2320	0	0	320	1	505.37	250.327	255.043	0	0	-12.6973	73.546	-17.3635	354.059	7686.52	32714.6	17.3635	19.5705	12.1375	13.2501	0	0	0.113985	234.105	-568.124	250	271.254	0	29.7981	26.7935	72.1649	1607208238029562	2
2325	0	0	325	1	448.323	190.719	257.604	0	0	0.874615	14.0337	-213.685	323.656	7772.61	32873.8	213.685	16.1663	13.4552	12.7469	0	0	0.264976	208.231	-554.051	250	195.029	0	36.4192	32.591	59.2943	1607208238129616	2
2326	0	0	326	1	550.364	265.446	284.918	0	0	-7.7947	37.4027	-183.714	367.382	7681.62	32750.7	183.714	18.5275	14.0773	14.9987	0	0	0.183389	233.893	-581.953	250	296.291	0	34.8874	29.7866	53.4206	1607208238149627	2
2327	0	0	327	1	618.974	296.299	322.675	0	0	60.7601	46.9143	-90.5307	548.302	7712.72	32741.2	90.5307	28.58	13.3028	14.7593	0	0	0.277941	177.159	-558.854	250	321.887	0	23.5273	19.7559	39.3068	1607208238169638	2
2328	0	0	328	1	517.695	283.295	234.401	0	0	19.258	77.5989	170.174	338.881	7754.22	32710.5	-170.174	21.3948	14.2572	14.7681	0	0	0.33742	201.231	-566.445	250	273.257	0	24.9813	34.7008	136.044	1607208238189649	2
2329	0	0	329	1	575.794	239.631	336.162	0	0	58.3286	49.5681	-197.328	322.234	7615.49	32638.9	197.328	16.0625	13.2747	13.6513	0	0	0.263541	211.432	-565.923	250	211.022	0	37.4147	32.9999	59.2207	1607208238209660	2
2332	0	0	332	1	426.298	226.624	199.674	0	0	67.6014	115.61	-144.849	303.29	7705.88	32772.2	144.849	15.5364	12.5037	14.1341	0	0	0.336062	222.219	-561.119	250	220.17	0	40.1822	33.8399	61.4947	1607208238269693	2
2333	0	0	333	1	481.513	269.623	211.89	0	0	27.7179	69.4658	-16.1999	386.035	7646.1	32718.7	16.1999	21.1775	12.3655	14.0213	0	0	0.196917	176.319	-549.448	250	245.962	0	27.7828	25.1489	68.6578	1607208238289703	2
2336	0	0	336	1	455.697	270.1	185.597	0	0	42.3193	69.5706	-0.577175	272.656	7731.16	32718.6	0.577175	15.0707	13.1519	12.782	0	0	0.262906	229.637	-564.953	250	254.042	0	37.2951	34.66	98.8747	1607208238349736	2
2337	0	0	337	1	493.81	242.048	251.763	0	0	36.8586	8.799	-25.3826	333.848	7636.96	32679.7	25.3826	18.1385	12.5995	13.7103	0	0	0.360764	213.851	-563.11	250	284.174	0	32.1801	29.0456	75.848	1607208238369747	2
2338	0	0	338	1	513.553	258.359	255.194	0	0	-21.4016	71.6716	-180.904	396.257	7695.22	32716.5	180.904	20.166	13.6436	14.9472	0	0	0.289151	225.232	-570.703	250	275.044	0	32.2079	27.5551	49.3289	1607208238389758	2
2341	0	0	341	1	646.763	298.062	348.701	0	0	39.7518	124.875	-133.162	510.387	7733.73	32762.9	133.162	26.4093	14.3907	13.801	0	0	0.478782	322.955	-620.117	250	330.795	0	25.5749	21.6534	39.7839	1607208238449791	2
2342	0	0	342	1	441.514	217.938	223.576	0	0	35.995	101.915	50.7134	401.323	7737.49	32686.2	-50.7134	22.9032	12.1237	13.1711	0	0	0.201625	212.948	-558.846	250	290.263	0	24.0107	24.6453	82.0418	1607208238469802	2
2343	0	0	343	1	492.966	296.262	196.705	0	0	24.3467	65.4995	-86.5529	399.997	7749.13	32722.6	86.5529	21.0294	12.2794	13.1444	0	0	0.18178	317.552	-576.833	250	260.555	0	29.9119	25.1669	49.9902	1607208238489812	2
2353	0	0	353	1	564.495	313.749	250.746	0	0	20.8383	18.3115	-140.197	438.92	7752.64	32769.8	140.197	22.3111	13.8165	14.3972	0	0	0.288624	259.712	-590.745	250	343.558	0	29.7399	24.9562	45.9276	1607208238689921	2
2354	0	0	354	1	524.898	268.104	256.794	0	0	63.7945	64.806	-85.6237	415.279	7709.69	32723.3	85.6237	21.7474	12.8527	14.0526	0	0	0.329986	212.706	-559.16	250	264.841	0	29.3884	24.8264	49.5914	1607208238709932	2
2355	0	0	355	1	534.076	236.333	297.743	0	0	-153.553	-184.777	-207.9	362.646	7628.05	32673.9	207.9	20.3696	13.4323	13.7677	0	0	0.481071	246.612	-578.252	250	216.902	0	31.9445	29.4912	50.3822	1607208238729943	2
2357	0	0	357	1	395.603	193.337	202.267	0	0	-144.646	-259.381	-62.5677	326.047	7619.15	32748.5	62.5677	21.1367	12.6064	14.2178	0	0	0.300741	280.958	-584.209	250	250.094	0	32.102	29.5955	57.8166	1607208238769965	2
2358	0	0	358	1	529.067	256.71	272.357	0	0	56.9128	76.8441	-146.197	642.152	7716.57	32711.3	146.197	32.6316	12.7236	12.6664	0	0	0.644437	207.306	-562.6	250	345.984	0	20.4724	17.4424	32.2406	1607208238789976	2
2359	0	0	359	1	573.641	295.286	278.355	0	0	53.6021	55.9181	-64.9878	540.192	7719.88	32732.2	64.9878	28.6316	12.1567	12.7489	0	0	0.21855	246.425	-569.739	250	362.032	0	22.2808	19.0879	41.1452	1607208238809987	2
2360	0	0	360	1	310.427	179.316	131.111	0	0	33.6981	65.5669	-112.045	204.341	7839.44	32822.2	112.045	10.5723	12.8095	13.6011	0	0	0.161658	216.732	-553.29	250	245.181	0	57.1605	47.6823	89.2477	1607208238829998	2
2361	0	0	361	1	437.817	203.967	233.851	0	0	53.5596	105.939	-49.3773	278.963	7719.92	32682.2	49.3773	15.0314	13.1798	13.5182	0	0	0.175122	205.129	-555.046	250	222.575	0	39.5638	34.935	79.4355	1607208238850009	2
2362	0	0	362	1	368.721	220.014	148.707	0	0	23.1724	74.3081	64.4327	287.601	7750.31	32713.8	-64.4327	16.5188	12.9802	12.6483	0	0	0.160418	197.525	-548.576	250	250.614	0	32.1327	33.6804	116.214	1607208238870020	2
2363	0	0	363	1	420.935	218.696	202.239	0	0	10.7796	52.4347	-278.047	281.362	7762.7	32735.7	278.047	14.1073	12.2054	13.1946	0	0	0.200691	199.971	-553.409	250	203.386	0	37.2274	35.156	68.3276	1607208238890030	2
2364	0	0	364	1	637.669	289.001	348.668	0	0	40.3762	21.0803	-138.114	534.953	7733.1	32767.1	138.114	27.1477	12.6573	14.1609	0	0	0.351695	346.393	-606.255	250	380.568	0	24.4929	20.5357	38.403	1607208238910041	2
2365	0	0	365	1	627.886	270.859	357.028	0	0	1.25891	33.506	-165.163	619.793	7672.56	32754.6	165.163	31.3451	12.5218	13.2731	0	0	0.418376	284.025	-587.275	250	344.891	0	21.3587	17.9957	33.1867	1607208238930052	2
2366	0	0	366	1	460.93	248.134	212.795	0	0	26.2814	97.4655	-82.506	313.015	7747.2	32790.3	82.506	16.5732	14.0463	13.8453	0	0	0.340297	265.369	-582.326	250	285.428	0	38.2561	32.4371	63.8714	1607208238950063	2
2370	0	0	370	1	525.818	234.823	290.995	0	0	73.3878	14.0202	-132.923	526.21	7700.09	32774.1	132.923	26.6926	13.8307	13.9311	0	0	0.264321	237.735	-581.957	250	355.23	0	25.2134	21.2329	39.3836	1607208239030107	2
2371	0	0	371	1	461.639	211.827	249.812	0	0	67.3053	132.361	-105.922	271.11	7606.52	32755.4	105.922	14.2196	12.5353	13.6594	0	0	0.21153	255.62	-569.998	250	230.785	0	43.2109	36.192	68.288	1607208239050118	2
2372	0	0	372	1	457.351	208.065	249.286	0	0	51.3986	54.51	-116.559	330.129	7722.08	32733.6	116.559	16.9779	13.0296	12.8435	0	0	0.124567	294.78	-579.739	250	253.201	0	36.8212	30.9303	57.5853	1607208239070128	2
2373	0	0	373	1	603.766	328.328	275.438	0	0	-2.64153	83.6768	-55.7879	529.101	7776.12	32704.5	55.7879	28.5431	13.0111	13.1876	0	0	0.48911	237.5	-570.496	250	355.242	0	22.8209	19.6667	43.4385	1607208239090139	2
2374	0	0	374	1	468.197	247.658	220.538	0	0	68.7711	29.0394	-121.959	333.847	7704.71	32759.1	121.959	17.0538	12.7271	13.0468	0	0	0.0131069	215.898	-553.757	250	229.34	0	36.6481	30.6818	57.1011	1607208239110150	2
2375	0	0	375	1	386.251	194.432	191.819	0	0	-14.7031	42.7664	-94.5038	298.019	7688.52	32745.4	94.5038	15.6847	13.0443	13.3275	0	0	0.123057	205.382	-555.573	250	242.305	0	39.9929	33.2154	64.2481	1607208239130161	2
2376	0	0	376	1	466.271	265.632	200.639	0	0	0.993446	-49.125	-281.248	247.13	7672.83	32737.6	281.248	12.3563	14.2939	13.0696	0	0	0.223999	221.964	-560.846	250	202.305	0	42.2335	40.4428	81.376	1607208239150172	2
2378	0	0	378	1	495.562	266.197	229.364	0	0	18.3353	75.338	0.671634	463.804	7755.15	32712.8	-0.671634	25.7526	11.0173	12.0986	0	0	0.295452	191.979	-544.374	250	318.845	0	22.3797	20.6957	59.4255	1607208239190194	2
2379	0	0	379	1	376.907	195.227	181.681	0	0	72.9347	112.456	-206.071	302.808	7700.55	32775.3	206.071	15.2509	11.9797	13.1216	0	0	0.24883	213.139	-555.709	250	219.33	0	38.3152	33.8741	60.8787	1607208239210205	2
2380	0	0	380	1	465.089	189.54	275.549	0	0	39.5812	-0.858725	-239.355	351.814	7733.9	32789	239.355	17.4176	11.9369	13.2122	0	0	0.183048	206.081	-547.289	250	225.72	0	32.4744	29.7499	55.5826	1607208239230216	2
2382	0	0	382	1	456.023	222.948	233.075	0	0	24.8803	56.7149	-37.2405	378.812	7748.6	32731.4	37.2405	20.496	12.1058	12.7089	0	0	0.0400111	219.299	-561.199	250	310.293	0	29.0142	25.4381	62.6435	1607208239270237	2
2385	0	0	385	1	407.999	248.403	159.596	0	0	58.7861	56.7847	0.0739551	278.32	7714.69	32731.4	-0.0739551	15.352	12.2458	12.7881	0	0	0.145769	229.184	-561.036	250	248.491	0	35.8787	33.2332	96.8969	1607208239330270	2
2386	0	0	386	1	460.066	198.928	261.138	0	0	-30.2891	12.7516	-190.419	285.944	7704.11	32775.4	190.419	14.4553	12.4484	12.9608	0	0	0.28537	189.469	-547.472	250	215.802	0	41.3959	35.7993	63.8627	1607208239350281	2
2389	0	0	389	1	606.864	279.887	326.977	0	0	49.0534	111.823	-137.563	540.661	7724.43	32776	137.563	27.7987	13.451	13.3519	0	0	0.424232	221.026	-572.005	250	298.148	0	24.0006	20.3603	37.4733	1607208239410314	2
2390	0	0	390	1	659.848	334.927	324.921	0	0	-19.4121	36.7309	-74.1274	403.802	7693.23	32751.4	74.1274	21.5261	13.9446	14.5551	0	0	0.259361	250.904	-585.807	248.663	315.322	0	30.4161	25.5416	52.926	1607208239430325	2
2392	0	0	392	1	442.641	192.595	250.047	0	0	-13.8236	43.0437	-222.642	329.189	7687.64	32745.1	222.642	16.5306	12.8266	12.5747	0	0	0.20112	254.142	-576.352	250	268.977	0	35.0166	31.262	58.0249	1607208239470346	2
2393	0	0	393	1	428.723	163.854	264.869	0	0	-22.4958	-18.5583	-125.626	289.1	7696.32	32707	125.626	14.9391	13.0448	13.8419	0	0	0.268655	211.974	-563.136	250	226.301	0	42.3707	35.3977	65.2567	1607208239490357	2
2394	0	0	394	1	650.858	359.872	290.986	0	0	53.9665	16.4703	-135.503	735.844	7719.51	32771.7	135.503	37.3277	12.6958	13.0866	0	0	0.150728	274.519	-588.872	237.225	438.641	0	18.4372	15.5472	29.3025	1607208239510368	2
2395	0	0	395	1	424.635	238.654	185.98	0	0	92.3031	30.1719	-254.647	333.51	7681.18	32758	254.647	16.526	13.3703	12.9427	0	0	0.291697	242.188	-576.065	250	298.157	0	33.5801	31.1658	59.9042	1607208239530379	2
2398	0	0	398	1	433.059	197.78	235.279	0	0	31.5431	73.2587	-124.701	389.834	7642.28	32714.9	124.701	20.0601	13.3343	14.1103	0	0	0.217455	197.456	-551.374	250	235.046	0	32.3507	27.1897	50.3399	1607208239590412	2
2400	0	0	400	1	379.142	160.229	218.913	0	0	-4.34884	4.9033	-337.791	215.855	7777.83	32783.2	337.791	10.8803	12.7926	13.3859	0	0	0.333456	189.885	-548.673	250	199.761	0	43.134	43.071	103.442	1607208239630434	2
2404	0	0	404	1	529.394	218.878	310.516	0	0	69.9024	71.6809	-163.002	431.349	7703.58	32716.5	163.002	21.744	12.8407	11.9419	0	0	0.181744	208.109	-557.563	250	254.715	0	28.636	24.6646	44.4588	1607208239710477	2
2405	0	0	405	1	459.014	175.72	283.294	0	0	34.5742	76.8488	-253.951	259.188	7738.91	32711.3	253.951	12.9678	13.217	12.675	0	0	0.256831	200.852	-553.167	250	214.535	0	41.2214	38.83	73.8584	1607208239730488	2
2407	0	0	407	1	533.883	239.011	294.873	0	0	119.955	87.0249	-88.3094	475.999	7653.53	32701.1	88.3094	24.9755	12.1491	12.9589	0	0	0.341113	220.534	-568.328	250	272.479	0	25.6325	21.7255	42.6391	1607208239770510	2
2408	0	0	408	1	556.331	256.737	299.594	0	0	-15.2823	55.7553	-118.106	501.813	7689.1	32732.4	118.106	26.0972	12.2272	13.3407	0	0	0.375425	199.735	-557.977	250	267.556	0	25.3074	20.9164	39.6955	1607208239790521	2
2410	0	0	410	1	438.522	216.773	221.749	0	0	37.4555	68.3254	-77.3405	265.164	7736.02	32620.2	77.3405	13.9948	12.4848	12.0723	0	0	0.280363	240.482	-564.888	250	263.853	0	42.4509	36.2118	72.325	1607208239830543	2
2413	0	0	413	1	465.621	160.901	304.72	0	0	86.6677	30.4342	-163.136	336.777	7686.81	32658	163.136	16.878	13.454	12.8004	0	0	0.208045	283.741	-589.139	250	268.862	0	36.7068	31.5433	56.2931	1607208239890575	2
2414	0	0	414	1	494.573	218.194	276.38	0	0	-33.9138	-13.5706	-151.461	325.171	7707.73	32702.1	151.461	16.6453	12.7787	13.5179	0	0	0.0363959	219.05	-564.114	250	237.056	0	37.8915	31.9919	57.7583	1607208239910586	2
2416	0	0	416	1	565.943	256.56	309.383	0	0	23.02	68.6722	-236.914	383.327	7750.46	32819.1	236.914	19.1684	12.7057	12.9032	0	0	0.20456	214.295	-560.515	250	227.848	0	30.0011	27.3564	51.4983	1607208239950608	2
2418	0	0	418	1	465.067	210.804	254.263	0	0	-8.20921	29.4992	-75.7685	232.651	7682.03	32659	75.7685	12.3489	12.1979	13.5748	0	0	0.085491	207.856	-549.703	250	214.106	0	48.2409	40.703	83.8966	1607208239990630	2
2419	0	0	419	1	538.011	260.567	277.444	0	0	20.6195	58.7228	-106.918	447.124	7653.2	32729.4	106.918	23.2265	12.2882	13.5748	0	0	0.423237	207.058	-562.723	250	290.749	0	27.8246	23.1675	44.3931	1607208240010641	2
2420	0	0	420	1	516.165	255.982	260.183	0	0	36.0862	80.4145	-75.0066	515.822	7737.39	32707.7	75.0066	27.3123	13.791	13.2304	0	0	0.496927	215.489	-566.687	250	342.823	0	24.1614	20.7126	41.8797	1607208240030652	2
2421	0	0	421	1	597.741	274.307	323.435	0	0	71.4576	90.4097	-35.9016	489.806	7702.02	32697.7	35.9016	26.5095	12.8906	11.8725	0	0	0.267619	263.39	-578.068	250	314.47	0	23.3614	20.8548	49.6566	1607208240050662	2
2424	0	0	424	1	448.775	230.559	218.217	0	0	41.0417	47.7222	-65.0211	306.773	7732.44	32640.8	65.0211	16.2678	13.5407	14.1539	0	0	0.548095	244.029	-580.86	250	240.856	0	37.9539	32.5535	69.7093	1607208240110695	2
2425	0	0	425	1	368.154	138.785	229.368	0	0	102.849	139.624	-163.959	196.504	7770.29	32748.2	163.959	10.0611	11.9987	12.8914	0	0	0.314617	222.134	-556.339	250	229.63	0	58.3806	49.5359	87.8319	1607208240130706	2
2427	0	0	427	1	485.869	184.218	301.651	0	0	-14.7734	42.7025	-175.646	422.223	7688.59	32745.4	175.646	21.3885	11.1631	12.1148	0	0	0.218507	229.667	-557.717	250	278.464	0	28.6846	24.2751	44.1566	1607208240450880	2
2428	0	0	428	1	485.869	184.218	301.651	0	0	-14.7734	42.7025	-175.646	422.223	7688.59	32745.4	175.646	21.3885	11.1631	12.1148	0	0	0.218507	229.667	-557.717	250	278.464	0	28.6846	24.2751	44.1566	1607208240450880	2
2429	0	0	429	1	485.869	184.218	301.651	0	0	-14.7734	42.7025	-175.646	422.223	7688.59	32745.4	175.646	21.3885	11.1631	12.1148	0	0	0.218507	229.667	-557.717	250	278.464	0	28.6846	24.2751	44.1566	1607208240450880	2
2430	0	0	430	1	485.869	184.218	301.651	0	0	-14.7734	42.7025	-175.646	422.223	7688.59	32745.4	175.646	21.3885	11.1631	12.1148	0	0	0.218507	229.667	-557.717	250	278.464	0	28.6846	24.2751	44.1566	1607208240450880	2
2431	0	0	431	1	485.869	184.218	301.651	0	0	-14.7734	42.7025	-175.646	422.223	7688.59	32745.4	175.646	21.3885	11.1631	12.1148	0	0	0.218507	229.667	-557.717	250	278.464	0	28.6846	24.2751	44.1566	1607208240450880	2
2432	0	0	432	1	485.869	184.218	301.651	0	0	-14.7734	42.7025	-175.646	422.223	7688.59	32745.4	175.646	21.3885	11.1631	12.1148	0	0	0.218507	229.667	-557.717	250	278.464	0	28.6846	24.2751	44.1566	1607208240450880	2
2433	0	0	433	1	485.869	184.218	301.651	0	0	-14.7734	42.7025	-175.646	422.223	7688.59	32745.4	175.646	21.3885	11.1631	12.1148	0	0	0.218507	229.667	-557.717	250	278.464	0	28.6846	24.2751	44.1566	1607208240450880	2
2434	0	0	434	1	485.869	184.218	301.651	0	0	-14.7734	42.7025	-175.646	422.223	7688.59	32745.4	175.646	21.3885	11.1631	12.1148	0	0	0.218507	229.667	-557.717	250	278.464	0	28.6846	24.2751	44.1566	1607208240450880	2
2435	0	0	435	1	485.869	184.218	301.651	0	0	-14.7734	42.7025	-175.646	422.223	7688.59	32745.4	175.646	21.3885	11.1631	12.1148	0	0	0.218507	229.667	-557.717	250	278.464	0	28.6846	24.2751	44.1566	1607208240450880	2
2436	0	0	436	1	485.869	184.218	301.651	0	0	-14.7734	42.7025	-175.646	422.223	7688.59	32745.4	175.646	21.3885	11.1631	12.1148	0	0	0.218507	229.667	-557.717	250	278.464	0	28.6846	24.2751	44.1566	1607208240450880	2
2441	0	0	441	1	521.416	261.024	260.392	0	0	-161.058	-28.1239	-20.9403	296.674	7735.22	32716.6	20.9403	17.521	11.8421	13.6723	0	0	0.272254	274.407	-576.745	250	245.863	0	34.1527	29.6391	81.0114	1607208240550935	2
2442	0	0	442	1	420.208	229.277	190.931	0	0	30.2122	99.5213	-67.4318	377.931	7743.27	32688.6	67.4318	20.1798	11.6614	11.9096	0	0	0.40858	216.151	-550.164	250	274.307	0	29.8456	25.8005	53.7853	1607208240570946	2
2443	0	0	443	1	674.234	260.866	413.368	0	0	38.5394	42.9645	-155.484	570.512	7635.28	32745.2	155.484	28.7962	11.6094	13.4028	0	0	0.0606497	250.057	-584.026	218.527	317.755	0	22.6566	19.0537	35.4327	1607208240590957	2
2444	0	0	444	1	542.133	215.959	326.174	0	0	36.3093	90.3747	-193.585	491.343	7637.51	32697.8	193.585	24.737	12.7633	13.7615	0	0	0.353115	332.794	-608.493	250	276.83	0	25.5605	22.4898	40.4863	1607208240610968	2
2446	0	0	446	1	486.315	202.33	283.986	0	0	-29.7525	-35.0688	-80.1133	297.329	7703.57	32623.9	80.1133	15.8379	12.1891	13.0656	0	0	0.210242	203.034	-550.759	250	199.38	0	38.5324	32.3975	65.7101	1607208240650989	2
2447	0	0	447	1	423.044	167.615	255.429	0	0	8.60304	71.7498	-99.6166	299.034	7764.88	32716.4	99.6166	15.6615	12.2567	12.7761	0	0	0.098167	260.357	-568.024	250	232.119	0	39.2485	32.8105	62.4927	1607208240671000	2
2448	0	0	448	1	543.686	269.137	274.549	0	0	-13.3103	102.96	-77.3297	502.885	7687.13	32685.2	77.3297	26.9515	11.5927	13.5597	0	0	0.549645	239.562	-561.252	250	318.873	0	23.8872	20.2176	41.4051	1607208240691011	2
2449	0	0	449	1	408.093	164.402	243.691	0	0	76.8772	-18.626	-387.735	275.48	7696.6	32806.8	387.735	13.8878	12.8771	12.2131	0	0	0.043535	244.536	-567.958	250	279.618	0	31.6005	32.2474	96.4872	1607208240711022	2
2451	0	0	451	1	523.374	220.255	303.119	0	0	4.82101	14.8668	17.7023	245.259	7669	32673.6	-17.7023	13.7493	12.547	14.3794	0	0	0.141493	275.311	-572.693	250	272.495	0	39.6694	37.7602	119.995	1607208240751044	2
2453	0	0	453	1	439.388	211.163	228.225	0	0	91.7818	104.753	-213.487	273.616	7681.7	32783	213.487	13.7408	11.9458	12.2227	0	0	0.248589	248.408	-563.193	250	240.172	0	41.19	36.7421	66.501	1607208240791066	2
2455	0	0	455	1	404.34	162.109	242.23	0	0	-7.95381	32.4009	-323.191	226.189	7781.43	32855.4	323.191	11.4179	11.6459	11.7664	0	0	0.299373	216.61	-546.46	250	223.329	0	40.5398	39.9619	90.8095	1607208240831087	2
2456	0	0	456	1	361.151	123.37	237.781	0	0	34.031	88.6653	-189.31	195.807	7739.45	32799.1	189.31	9.86554	12.2412	12.572	0	0	0.189069	197.872	-539.768	250	170.937	0	57.8699	50.6209	89.1148	1607208240851098	2
2458	0	0	458	1	444.521	253.861	190.66	0	0	43.6689	31.9559	-90.0791	298.774	7729.81	32756.2	90.0791	15.5829	12.0655	13.395	0	0	0.209756	273.853	-575.662	250	311.086	0	38.9452	32.6757	64.8495	1607208240891120	2
2465	0	0	465	1	481.567	277.522	204.045	0	0	56.6545	28.8246	-51.9563	356.008	7716.83	32659.7	51.9563	18.9821	12.1107	11.9322	0	0	0.164099	216.537	-555.792	250	273.431	0	31.2205	27.2702	61.6261	1607208241031196	2
2468	0	0	468	1	329.016	148.44	180.576	0	0	-29.6718	13.6728	-168.61	168.471	7803.15	32774.5	168.61	8.56591	12.2918	12.9336	0	0	0.0519951	234.65	-554.328	250	208.659	0	68.2218	58.0911	102.536	1607208241091229	2
2470	0	0	470	1	539.726	253.062	286.664	0	0	11.5839	-2.37965	-187.381	406.274	7662.24	32690.9	187.381	20.3261	12.2261	12.6572	0	0	0.168001	174.957	-544.533	250	241.086	0	30.1007	26.2407	46.9909	1607208241131251	2
2471	0	0	471	1	465.143	242.59	222.553	0	0	56.9014	35.1497	-170.818	327.38	7716.58	32753	170.818	16.3941	12.0182	12.9677	0	0	0.123947	249.641	-569.852	250	255.33	0	36.9054	31.5083	56.7618	1607208241151262	2
2472	0	0	472	1	473.504	254.803	218.701	0	0	65.9792	84.5517	-126.38	427.591	7707.5	32703.6	126.38	21.9501	12.7359	13.1894	0	0	0.306218	198.742	-556.633	250	269.865	0	29.2387	24.7619	45.6614	1607208241171273	2
2475	0	0	475	1	316.96	154.869	162.091	0	0	21.5638	91.5024	-127.456	196.741	7751.92	32796.3	127.456	10.1581	12.5601	13.404	0	0	0.249398	259.618	-564.832	250	225.994	0	59.4027	49.6486	90.6644	1607208241231305	2
2476	0	0	476	1	413.192	231.782	181.41	0	0	-25.2296	153.17	229.137	218.394	7798.71	32734.6	-229.137	14.9469	11.9191	12.879	0	0	0.0949163	209.101	-548.487	250	222.025	0	33.0915	54.8479	214.286	1607208241251316	2
2480	0	0	480	1	445.353	240.434	204.919	0	0	60.3988	68.6595	-128.151	379.225	7812.74	32719.5	128.151	19.405	11.3484	12.3929	0	0	0.169986	164.587	-536.035	250	235.248	0	31.5739	26.5755	49.425	1607208241331360	2
2487	0	0	487	1	443.865	259.613	184.252	0	0	4.8231	50.6578	-18.2019	259.976	7768.66	32737.5	18.2019	14.2776	12.5431	14.0412	0	0	0.331722	257.123	-570.346	250	289.53	0	40.0144	35.6102	97.7358	1607208241471436	2
2489	0	0	489	1	663.634	313.594	350.04	0	0	61.4359	55.0414	-157.74	615.1	7712.04	32733.1	157.74	30.9992	12.2004	11.9799	0	0	0.524232	222.578	-560.867	219.703	304.509	0	20.9706	17.8693	33.0233	1607208241511458	2
2490	0	0	490	1	550.764	299.757	251.006	0	0	86.0781	59.2337	-140.114	401.857	7687.4	32728.9	140.114	20.3942	12.3779	13.926	0	0	0.192954	267.96	-588.149	250	270.621	0	31.4025	26.231	48.4847	1607208241531469	2
2496	0	0	496	1	526.905	253.776	273.129	0	0	76.9728	102.99	-104.964	366.321	7696.51	32685.2	104.964	19.0825	11.6858	13.5615	0	0	0.182526	192.931	-550.357	250	250.348	0	32.5957	27.5391	52.2526	1607208241651534	2
2497	0	0	497	1	383.003	187.121	195.881	0	0	59.3252	99.2411	-80.2811	347.536	7714.16	32688.9	80.2811	18.361	11.1013	10.435	0	0	0.127403	194.839	-535.136	250	234.985	0	31.8755	27.4831	53.9476	1607208241671545	2
2498	0	0	498	1	442.834	154.956	287.877	0	0	65.347	84.1511	-122.903	323.325	7708.13	32704	122.903	16.6272	11.2418	12.128	0	0	0.283959	249.432	-568.145	250	245.821	0	36.145	30.5452	56.4608	1607208241691556	2
2499	0	0	499	1	437.715	227.329	210.386	0	0	71.471	59.6283	-157.961	238.242	7702.01	32728.5	157.961	12.0069	12.4236	13.1064	0	0	0.112655	237.295	-560.367	250	215.945	0	49.9243	42.33	75.7902	1607208241711567	2
2500	0	0	500	1	455.429	240.617	214.812	0	0	-86.2964	-43.7428	102.469	227.991	7760.12	32732.2	-102.469	13.9351	12.9131	13.5037	0	0	0.0943836	236.767	-564.104	250	248.822	0	36.5355	41.3394	154.086	1607208241731578	2
2501	0	0	501	1	528.737	282.364	246.373	0	0	-22.0023	29.612	-184.461	394.559	7695.82	32758.5	184.461	19.9525	11.2699	12.2845	0	0	0.16474	233.037	-556.034	250	273.826	0	30.4105	25.944	46.9938	1607208241751589	2
2507	0	0	507	1	404.392	161.551	242.841	0	0	58.2844	36.3987	-249.428	193.294	7715.2	32652.1	249.428	9.58664	12.6912	13.5695	0	0	0.179956	316.492	-577.262	250	236.617	0	55.65	51.9381	97.253	1607208241871654	2
2510	0	0	510	1	507.281	294.703	212.579	0	0	-16.519	104.653	-76.5595	476	7790	32783.1	76.5595	25.5518	11.5068	12.1002	0	0	0.307351	221.198	-555.438	250	307.571	0	24.6897	20.8302	42.4602	1607208241931687	2
2511	0	0	511	1	772.053	423.05	349.003	0	0	54.68	24.379	-151.714	798.245	7718.8	32763.8	151.714	40.2121	12.0417	11.1259	0	0	0.38472	255.376	-579.238	166.217	445.13	0	16.6975	14.232	26.678	1607208241951698	2
2513	0	0	513	1	446.281	193.09	253.191	0	0	64.7374	1.71914	-228.103	318.513	7708.74	32786.4	228.103	15.7437	10.9575	12.5356	0	0	0.131143	209.691	-548.19	250	241.729	0	35.4234	31.9319	58.9676	1607208241991719	2
2514	0	0	514	1	441.943	212.463	229.48	0	0	29.6263	108.129	4.18292	305.328	7743.85	32680	-4.18292	17.0329	11.8597	12.3467	0	0	0.167161	218.409	-551.09	250	254.711	0	32.378	30.4657	87.9671	1607208242011730	2
2516	0	0	516	1	469.971	162.164	307.807	0	0	-8.87058	59.2816	-249.002	369.237	7782.35	32828.5	249.002	18.5504	11.0345	11.1117	0	0	0.332393	201.294	-540.955	250	285.157	0	29.0693	26.6899	50.8997	1607208242051752	2
2520	0	0	520	1	360.475	173.768	186.707	0	0	-54.7599	-35.4317	-114.117	190.821	7728.58	32723.9	114.117	10.0387	11.9254	12.7301	0	0	0.248412	181.277	-537.363	250	204.118	0	59.4964	49.2459	92.3133	1607208242131796	2
2521	0	0	521	1	434.414	221.283	213.131	0	0	32.8133	13.6187	-275.916	302.094	7740.67	32774.5	275.916	15.0284	11.7454	13.515	0	0	0.298199	238.926	-570.855	250	277.647	0	35.316	33.4558	64.1366	1607208242151807	2
2522	0	0	522	1	348.388	185.075	163.313	0	0	60.5347	173.384	-152.047	205.285	7613.29	32614.8	152.047	10.6794	11.9071	12.729	0	0	0.168802	211.378	-547.12	250	228.186	0	54.8721	46.9102	83.099	1607208242171818	2
2523	0	0	523	1	355.348	196.775	158.573	0	0	96.5182	54.9317	-86.2422	256.931	7676.96	32733.2	86.2422	13.4244	11.2415	11.7095	0	0	0.117856	235.436	-541.456	250	243.866	0	43.305	36.327	71.8872	1607208242191828	2
2524	0	0	524	1	561.809	303.179	258.63	0	0	53.2394	75.1556	-106.054	486.709	7720.24	32713	106.054	25.2467	11.976	11.5687	0	0	0.352306	216.27	-555.015	250	281.28	0	25.0807	21.2379	40.1014	1607208242211839	2
2525	0	0	525	1	539.959	306.787	233.171	0	0	66.1703	18.7912	-118.856	540.902	7707.31	32769.3	118.856	27.6641	11.945	11.9089	0	0	0.206361	185.012	-546.331	250	294.287	0	23.3132	19.5964	36.9902	1607208242231850	2
2526	0	0	526	1	494.442	234.071	260.371	0	0	-9.63235	70.1937	-86.0294	495.843	7783.11	32717.9	86.0294	26.2736	10.9456	11.4224	0	0	0.324125	207.199	-546.859	250	289.31	0	23.8869	20.0216	39.7876	1607208242251861	2
2527	0	0	527	1	397.013	221.6	175.413	0	0	34.3225	53.2239	29.735	387.832	7739.16	32734.9	-29.735	21.7986	11.1206	12.2489	0	0	0.317226	168.179	-534.528	250	256.324	0	24.9492	24.1969	78.1414	1607208242271872	2
2528	0	0	528	1	445.951	158.206	287.745	0	0	37.6874	98.488	-80.1478	346.299	7636.13	32689.7	80.1478	18.3341	11.6104	11.8131	0	0	0.333346	193.015	-536.468	250	228.257	0	32.6519	28.0401	55.6085	1607208242291883	2
2529	0	0	529	1	417.828	164.167	253.661	0	0	46.8903	34.285	-34.9495	208.163	7726.59	32654.2	34.9495	11.2322	11.4509	12.0259	0	0	0.144218	244.152	-554.382	250	249.087	0	48.4419	43.0376	107.456	1607208242311894	2
2530	0	0	530	1	456.22	231.423	224.797	0	0	6.13362	61.696	-103.234	284.077	7667.69	32726.4	103.234	14.8342	11.6007	11.355	0	0	0.100428	196.82	-540.048	250	240.161	0	40.2147	33.5629	63.2578	1607208242331905	2
2533	0	0	533	1	376.347	182.469	193.877	0	0	108.15	39.0601	-241.653	307.862	7665.33	32749.1	241.653	15.2696	11.5707	12.53	0	0	0.176428	241.482	-569.767	250	265.304	0	36.0869	32.7277	61.6877	1607208242391937	2
2535	0	0	535	1	445.495	229.658	215.838	0	0	3.33814	26.2243	-230.393	295.459	7770.14	32761.9	230.393	14.7436	11.4571	10.505	0	0	0.242609	321.389	-560.314	250	249.696	0	36.1691	32.8842	61.7747	1607208242431959	2
2538	0	0	538	1	389.742	151.666	238.076	0	0	61.5678	39.2618	-257.715	361.767	7711.91	32848.5	257.715	17.9572	11.0258	11.172	0	0	0.126044	348.428	-555.325	250	255.983	0	29.3279	27.3671	52.5949	1607208242491992	2
2539	0	0	539	1	399.806	206.67	193.135	0	0	25.4972	67.1205	-225.873	373.983	7747.98	32820.7	225.873	18.6965	10.5923	11.2078	0	0	0.255049	252.428	-561.38	250	318.042	0	29.6579	26.6131	49.6728	1607208242512003	2
2542	0	0	542	1	552.415	275.029	277.385	0	0	22.2076	33.1729	-73.2855	326.574	7751.27	32655.3	73.2855	17.258	11.1517	12.1618	0	0	0.162304	217.278	-552.537	250	234.442	0	34.2619	29.1147	60.5045	1607208242572035	2
2544	0	0	544	1	688.211	318.112	370.099	0	0	-4.66422	12.6788	-198.336	718.323	7678.48	32675.8	198.336	36.0073	10.9379	11.2919	0	0	0.461557	232.784	-559.719	195.569	350.19	0	17.6497	15.4221	28.6162	1607208242612057	2
2545	0	0	545	1	594.788	349.965	244.823	0	0	35.9503	41.3275	-188.459	635.218	7737.53	32746.8	188.459	31.7563	11.4025	11.6876	0	0	0.273011	224.076	-558.197	250	338.924	0	19.8447	17.2114	31.8198	1607208242632068	2
2546	0	0	546	1	455.644	179.659	275.985	0	0	87.5296	106.087	-177.878	348.509	7685.95	32781.7	177.878	17.6107	11.4654	12.3465	0	0	0.089787	255.02	-563.523	250	241.108	0	34.0426	29.272	52.2956	1607208242652079	2
2548	0	0	548	1	443.492	226.905	216.587	0	0	-8.91556	62.4638	-165.914	324.848	7682.74	32725.7	165.914	16.5234	12.068	11.8219	0	0	0.213699	223.357	-552.05	250	212.623	0	36.5479	31.0311	55.6687	1607208242692101	2
2549	0	0	549	1	430.442	232.095	198.346	0	0	14.8218	44.9951	-2.12098	221.023	7758.66	32743.1	2.12098	12.231	11.811	11.6866	0	0	0.117077	273.922	-568.607	250	224.721	0	43.8456	40.0465	115.313	1607208242712112	2
2550	0	0	550	1	357.725	160.572	197.152	0	0	9.21591	111.222	-171.715	249.376	7764.26	32676.9	171.715	12.7348	11.8457	12.157	0	0	0.276489	204.526	-544.871	250	225.558	0	45.9846	39.7991	69.7927	1607208242732123	2
2551	0	0	551	1	431.067	258.206	172.861	0	0	-36.7726	66.6072	-171.708	336.937	7810.25	32821.2	171.708	17.2553	11.1022	11.2466	0	0	0.262891	246.527	-551.045	250	242.453	0	34.2197	29.1142	52.501	1607208242752134	2
2554	0	0	554	1	359.706	179.577	180.129	0	0	16.56	171.592	-18.6798	210.811	7657.26	32616.5	18.6798	11.8072	11.7528	11.5388	0	0	0.147074	166.385	-529.831	250	216.475	0	45.9205	41.4754	108.12	1607208242812166	2
2556	0	0	556	1	432.391	182.393	249.999	0	0	8.43441	26.1726	-232.851	295.971	7765.05	32762	232.851	14.7526	11.2522	11.705	0	0	0.0622252	223.232	-548.866	250	221.404	0	36.9456	33.3893	62.3387	1607208242852188	2
2557	0	0	557	1	465.853	194.925	270.927	0	0	-22.0738	44.5241	-159.164	400.429	7695.89	32644	159.164	20.4368	10.3503	10.9174	0	0	0.0758848	206.21	-541.016	250	262.836	0	29.2194	24.6548	44.9837	1607208242872199	2
2559	0	0	559	1	373.614	193.548	180.066	0	0	63.1186	93.3187	-92.644	274.151	7810.02	32794.5	92.644	14.3628	10.947	11.4857	0	0	0.149389	235.643	-547.167	250	257.794	0	40.2898	34.0582	65.9127	1607208242912221	2
2560	0	0	560	1	411.404	198.741	212.664	0	0	42.9735	62.779	-343.679	264.674	7730.51	32825	343.679	13.3528	11.1303	11.3691	0	0	0.225879	186.389	-536.125	250	242.463	0	33.4654	33.5394	82.6968	1607208242932232	2
2561	0	0	561	1	467.034	238.508	228.526	0	0	97.7505	-20.103	-267.472	444.433	7775.39	32808.2	267.472	21.9927	10.8638	11.4255	0	0	0.120774	305.026	-567.525	250	320.118	0	24.4371	22.9245	44.4111	1607208242952243	2
2566	0	0	566	1	395.077	188.935	206.142	0	0	75.9532	103.097	-268.178	257.683	7697.53	32685	268.178	12.9538	11.4639	11.3748	0	0	0.219604	243.539	-546.571	250	204.836	0	38.8415	37.1055	71.0519	1607208243052297	2
2567	0	0	567	1	478.126	223.066	255.06	0	0	34.5168	-41.6518	-338.625	291.403	7738.96	32829.8	338.625	14.6023	12.0107	13.0208	0	0	0.329574	243.355	-566.813	250	259.901	0	32.5287	32.4877	78.2145	1607208243072308	2
2568	0	0	568	1	593.935	263.08	330.855	0	0	43.4462	-8.16977	-84.2116	455.359	7730.03	32696.7	84.2116	23.8106	11.8333	11.3654	0	0	0.0438538	263.773	-563.058	250	305.758	0	26.0564	22.3154	44.0213	1607208243092319	2
2569	0	0	569	1	412.797	163.634	249.163	0	0	43.9628	65.9774	-174.635	262.487	7829.18	32722.2	174.635	13.1997	11.1019	11.7981	0	0	0.175838	310.205	-577.578	250	288.074	0	43.2497	37.3856	66.5386	1607208243112330	2
2571	0	0	571	1	358.586	175.967	182.619	0	0	-24.9863	95.5482	-53.2473	288.784	7798.47	32692.6	53.2473	15.7215	11.5141	11.786	0	0	0.297082	201.129	-534.095	250	202.404	0	36.8602	32.0589	71.5356	1607208243152351	2
2574	0	0	574	1	386.334	223.196	163.139	0	0	48.6696	91.7058	-72.5252	324.571	7724.81	32696.4	72.5252	17.217	11.8818	12.6374	0	0	0.276	222.945	-552.965	250	232.124	0	34.7243	29.932	61.5463	1607208243212384	2
2575	0	0	575	1	368.589	176.139	192.45	0	0	-62.6018	3.1698	41.9825	195.484	7736.42	32685.3	-41.9825	11.3213	10.9279	11.4122	0	0	0.346089	262.901	-560.112	250	255.718	0	43.8321	43.8972	147.926	1607208243232395	2
2576	0	0	576	1	471.927	229.533	242.394	0	0	86.7961	116.774	-67.7717	305.81	7686.68	32671.4	67.7717	16.3116	12.2244	12.4725	0	0	0.241429	263.67	-569.268	250	259.578	0	36.6508	31.5734	65.5919	1607208243252406	2
2577	0	0	577	1	448.903	212.384	236.519	0	0	-14.5848	51.2564	-31.2262	327.956	7688.41	32736.9	31.2262	17.945	11.4159	11.4635	0	0	0.25732	248.988	-563.585	250	290.595	0	31.8645	27.9992	70.4853	1607208243272417	2
2579	0	0	579	1	403.079	192.155	210.924	0	0	86.9249	36.5155	-202.65	254.355	7686.56	32751.6	202.65	12.6351	11.4463	11.6091	0	0	0.0972621	187.083	-537.033	250	199.922	0	44.2758	38.8172	70.0501	1607208243312439	2
2580	0	0	580	1	392.262	225.947	166.315	0	0	57.2118	113.291	-126.044	267.169	7716.27	32774.5	126.044	13.8083	11.0591	11.7799	0	0	0.135705	248.253	-556.448	250	229.94	0	42.489	35.7288	65.8128	1607208243332450	2
2581	0	0	581	1	455.179	174.487	280.692	0	0	-23.203	23.4627	-235.213	279.152	7697.02	32764.7	235.213	14.0115	11.245	11.0261	0	0	0.164454	203.88	-538.541	250	181.096	0	38.1649	34.6292	64.9743	1607208243352460	2
2586	0	0	586	1	422.803	211.381	211.422	0	0	-75.3618	-104.506	-94.7223	243.914	7649.52	32693.3	94.7223	13.2537	11.6704	12.2205	0	0	0.411793	184.569	-540.217	250	205.561	0	45.601	38.5204	73.3868	1607208243452515	2
2587	0	0	587	1	369.478	158.987	210.49	0	0	24.1557	117.979	-176.778	199.864	7649.66	32670.2	176.778	10.1831	11.7829	11.427	0	0	0.137614	240.169	-551.899	250	209.117	0	55.302	48.345	84.434	1607208243472526	2
2588	0	0	588	1	453.461	189.395	264.066	0	0	27.7612	34.3961	-147.371	298.593	7646.06	32654.1	147.371	15.1305	12.55	12.4215	0	0	0.15856	249.349	-569.475	250	226.28	0	40.1861	34.1196	61.5331	1607208243492537	2
2596	0	0	596	1	335.608	179.52	156.088	0	0	46.1818	51.8133	-51.0525	210.175	7826.96	32736.3	51.0525	11.239	11.3751	12.5996	0	0	0.0928086	162.756	-528.272	250	217.647	0	49.3242	42.7302	99.9836	1607208243652624	2
2598	0	0	598	1	388.975	191.591	197.384	0	0	-17.569	60.6269	-169.818	210.734	7791.05	32727.5	169.818	10.7269	10.7131	11.6283	0	0	0.10152	202.621	-541.999	250	223.984	0	52.8297	44.7929	79.7693	1607208243692646	2
2603	0	0	603	1	420.145	241.298	178.847	0	0	46.0899	91.2295	476.643	245.457	7627.73	32696.9	-476.643	23.384	11.3753	13.5975	0	0	0.0680188	200.073	-554.07	250	225.661	0	37.8345	93.8439	250.183	1607208243792700	2
2605	0	0	605	1	392.871	206.872	185.999	0	0	72.4382	23.7301	-233.081	259.668	7701.04	32864.1	233.081	12.8493	12.3236	13.0028	0	0	0.0592791	288.512	-582.974	250	285.365	0	43.1865	39.3412	72.8217	1607208243832722	2
2608	0	0	608	1	349.436	196.389	153.047	0	0	-39.3507	126.511	212.183	252.494	7713.17	32661.6	-212.183	16.9353	9.68885	11.2141	0	0	0.200552	167.031	-522.901	250	257.393	0	27.3742	43.0994	167.353	1607208243892755	2
2612	0	0	612	1	387.067	167.518	219.549	0	0	6.0384	59.4332	-240.948	279.174	7767.44	32728.7	240.948	13.9793	10.8733	10.7813	0	0	0.255394	262.792	-555.081	250	222.862	0	37.3738	34.1914	64.5402	1607208243972798	2
2613	0	0	613	1	413.812	178.741	235.071	0	0	19.5722	52.4648	-123.775	287.097	7753.91	32735.7	123.775	14.7657	10.8845	11.6347	0	0	0.146733	252.197	-562.48	250	273.261	0	39.9912	33.2588	62.0454	1607208243992809	2
2618	0	0	618	1	483.864	191.984	291.88	0	0	-6.64881	46.585	-79.1587	241.479	7680.47	32741.6	79.1587	12.8028	10.8661	11.6165	0	0	0.198239	308.186	-573.047	250	250.533	0	44.8201	37.4732	76.376	1607208244092864	2
2619	0	0	619	1	475.087	252.036	223.051	0	0	45.7638	35.0851	-183.22	409.092	7727.72	32852.7	183.22	20.4383	9.92883	10.659	0	0	0.154815	215.313	-539.069	250	275.292	0	28.1896	24.2809	44.2367	1607208244112875	2
2621	0	0	621	1	347.96	159.008	188.952	0	0	-28.858	40.5412	-114.03	230.21	7702.68	32747.6	114.03	12.0256	11.0762	11.7645	0	0	0.267883	232.225	-550.98	250	193.125	0	48.776	40.2692	75.7374	1607208244152896	2
2622	0	0	622	1	386.535	175.302	211.233	0	0	37.0134	52.4551	-287.166	243.594	7736.47	32835.3	287.166	12.1865	10.717	10.2394	0	0	0.0247363	205.944	-534.608	250	220.422	0	38.5645	37.2415	75.0758	1607208244172907	2
2623	0	0	623	1	382.012	181.243	200.769	0	0	8.29916	64.9661	-47.5603	252.936	7765.18	32822.8	47.5603	13.6483	9.93879	11.5647	0	0	0.0398907	210.005	-537.208	250	202.478	0	39.8664	34.1076	81.9801	1607208244192918	2
2632	0	0	632	1	379.541	171.755	207.786	0	0	10.4408	24.4774	-91.1925	303.559	7763.04	32763.7	91.1925	15.8951	10.5754	10.6477	0	0	0.212427	243.856	-548.383	250	232.072	0	36.5213	30.5181	59.6488	1607208244373016	2
2633	0	0	633	1	447.442	172.108	275.334	0	0	37.0972	51.0108	-265.28	315.179	7636.72	32737.1	265.28	15.7139	10.7723	10.7351	0	0	0.123029	225.208	-548.595	250	258.386	0	32.1706	30.2691	58.6138	1607208244393027	2
2645	0	0	645	1	408.722	191.77	216.952	0	0	42.5624	72.7495	-141.007	307.524	7730.92	32715.4	141.007	15.6741	10.7219	11.6569	0	0	0.287904	207.555	-546.034	250	219.616	0	37.5093	31.6786	57.9499	1607208244633158	2
2647	0	0	647	1	329.255	157.869	171.386	0	0	99.7858	-5.43797	-265.072	235.275	7773.35	32693.9	265.072	11.6444	10.6724	10.5754	0	0	0.0494993	192.751	-529.943	250	200.333	0	41.9865	39.9064	76.5	1607208244673180	2
2648	0	0	648	1	481.439	201.751	279.688	0	0	-27.3591	42.2982	-86.812	405.411	7701.18	32745.8	86.812	21.508	11.1896	11.6414	0	0	0.42151	241.752	-556.132	250	273.152	0	28.6223	23.8447	47.5031	1607208244693191	2
2649	0	0	649	1	408.741	179.104	229.637	0	0	25.4811	-7.88262	-255.692	240.186	7748	32796	255.692	11.9168	10.7481	11.6562	0	0	0.0793113	187.283	-531.521	250	194.217	0	43.0045	40.0955	75.5553	1607208244713201	2
2656	0	0	656	1	402.336	148.34	253.997	0	0	-29.7969	-35.7788	-333.658	205.904	7803.28	32823.9	333.659	10.426	10.3525	11.0468	0	0	0.136778	224.858	-539.393	250	209.761	0	42.0343	41.9751	98.8911	1607208244853278	2
2659	0	0	659	1	383.115	133.9	249.215	0	0	27.936	135.685	-48.354	245.238	7745.54	32652.5	48.354	13.3465	11.266	11.7473	0	0	0.252736	225.767	-554.356	250	229.424	0	41.9905	36.7055	84.3312	1607208244913310	2
2660	0	0	660	1	368.445	171.506	196.939	0	0	16.9418	84.0082	-58.2614	279.951	7756.54	32704.1	58.2614	15.0218	10.7706	10.3155	0	0	0.0453269	239.039	-539.605	250	240.742	0	37.3935	32.3972	70.1177	1607208244933321	2
2669	0	0	669	1	380.203	205.032	175.17	0	0	48.9258	113.524	29.4407	215.526	7724.55	32674.6	-29.4407	12.1691	10.2803	10.6745	0	0	0.233206	203.29	-531.364	250	227.765	0	40.3642	39.8313	126.498	1607208245393572	2
2670	0	0	670	1	380.203	205.032	175.17	0	0	48.9258	113.524	29.4407	215.526	7724.55	32674.6	-29.4407	12.1691	10.2803	10.6745	0	0	0.233206	203.29	-531.364	250	227.765	0	40.3642	39.8313	126.498	1607208245393572	2
2671	0	0	671	1	380.203	205.032	175.17	0	0	48.9258	113.524	29.4407	215.526	7724.55	32674.6	-29.4407	12.1691	10.2803	10.6745	0	0	0.233206	203.29	-531.364	250	227.765	0	40.3642	39.8313	126.498	1607208245393572	2
2672	0	0	672	1	380.203	205.032	175.17	0	0	48.9258	113.524	29.4407	215.526	7724.55	32674.6	-29.4407	12.1691	10.2803	10.6745	0	0	0.233206	203.29	-531.364	250	227.765	0	40.3642	39.8313	126.498	1607208245393572	2
2673	0	0	673	1	380.203	205.032	175.17	0	0	48.9258	113.524	29.4407	215.526	7724.55	32674.6	-29.4407	12.1691	10.2803	10.6745	0	0	0.233206	203.29	-531.364	250	227.765	0	40.3642	39.8313	126.498	1607208245393572	2
2674	0	0	674	1	380.203	205.032	175.17	0	0	48.9258	113.524	29.4407	215.526	7724.55	32674.6	-29.4407	12.1691	10.2803	10.6745	0	0	0.233206	203.29	-531.364	250	227.765	0	40.3642	39.8313	126.498	1607208245393572	2
2675	0	0	675	1	380.203	205.032	175.17	0	0	48.9258	113.524	29.4407	215.526	7724.55	32674.6	-29.4407	12.1691	10.2803	10.6745	0	0	0.233206	203.29	-531.364	250	227.765	0	40.3642	39.8313	126.498	1607208245393572	2
2676	0	0	676	1	380.203	205.032	175.17	0	0	48.9258	113.524	29.4407	215.526	7724.55	32674.6	-29.4407	12.1691	10.2803	10.6745	0	0	0.233206	203.29	-531.364	250	227.765	0	40.3642	39.8313	126.498	1607208245393572	2
2677	0	0	677	1	380.203	205.032	175.17	0	0	48.9258	113.524	29.4407	215.526	7724.55	32674.6	-29.4407	12.1691	10.2803	10.6745	0	0	0.233206	203.29	-531.364	250	227.765	0	40.3642	39.8313	126.498	1607208245393572	2
2678	0	0	678	1	380.203	205.032	175.17	0	0	48.9258	113.524	29.4407	215.526	7724.55	32674.6	-29.4407	12.1691	10.2803	10.6745	0	0	0.233206	203.29	-531.364	250	227.765	0	40.3642	39.8313	126.498	1607208245393572	2
2680	0	0	680	1	397.224	182.242	214.982	0	0	-64.5035	29.8185	-138.587	233.569	7638.66	32758.3	138.587	12.1858	11.0372	11.6371	0	0	0.264163	215.868	-545.322	250	195.355	0	48.4967	39.9722	73.1799	1607208245433594	2
2682	0	0	682	1	369.577	178.488	191.089	0	0	-46.811	15.3346	-144.841	190.129	7620.97	32772.8	144.841	9.81292	11.6995	12.2705	0	0	0.320521	222.119	-546.897	250	197.48	0	59.9775	49.9732	90.1975	1607208245473616	2
2683	0	0	683	1	482.903	227.548	255.354	0	0	48.1315	-0.963111	-265.842	412.017	7725.35	32689.4	265.842	20.4177	10.8467	10.7669	0	0	0.127823	247.711	-556.184	250	269.023	0	25.4942	24.2671	46.8756	1607208245493626	2
2684	0	0	684	1	370.783	131.472	239.311	0	0	-25.1077	25.7529	-268.585	213.803	7698.93	32762.4	268.585	10.7555	10.2672	11.5375	0	0	0.18004	199.14	-533.271	250	182.539	0	46.3653	43.2032	82.1256	1607208245513637	2
2686	0	0	686	1	358.144	198.489	159.655	0	0	92.2053	73.2244	-85.388	252.733	7681.28	32714.9	85.388	13.2411	10.3956	11.921	0	0	0.167562	188.174	-535.221	250	223.3	0	43.0441	36.265	72.49	1607208245553659	2
2688	0	0	688	1	411.367	198.252	213.116	0	0	53.1798	101.906	-126.854	323.077	7720.3	32686.2	126.854	16.6538	10.002	10.3452	0	0	0.165427	249.334	-542.162	250	271.271	0	34.4734	29.3756	53.8098	1607208245593681	2
2696	0	0	696	1	464.32	221.564	242.756	0	0	11.8517	65.7369	-116.572	282.938	7661.97	32622.7	116.572	14.6553	10.3646	11.4407	0	0	0.285747	278.5	-560.651	250	245.852	0	39.754	33.0879	61.9495	1607208245753768	2
2700	0	0	700	1	474.665	263.46	211.205	0	0	-27.174	66.1846	-155.251	369.423	7700.99	32722	155.251	18.966	9.62832	10.2421	0	0	0.142723	176.138	-528.508	250	233.391	0	30.6944	25.769	47.1793	1607208245833812	2
2710	0	0	710	1	341.5	217.882	123.618	0	0	61.5796	90.5467	-106.457	209.2	7711.9	32797.3	106.457	10.8705	11.0783	10.9411	0	0	0.0761462	272.731	-551.26	250	237.934	0	52.2199	43.9372	81.9762	1607208246033921	2
2711	0	0	711	1	397.616	171.102	226.515	0	0	-57.452	108.928	-107.044	246.022	7731.27	32778.9	107.044	13.1722	10.3538	10.734	0	0	0.396591	301.294	-562.784	250	277.802	0	43.8625	36.3313	68.3671	1607208246053932	2
2712	0	0	712	1	540.275	268.802	271.473	0	0	-13.2142	-16.7033	-161.444	612.581	7687.03	32705.2	161.444	31.0488	10.6166	11.0848	0	0	0.226464	212.879	-543.595	250	280.965	0	20.5098	17.3847	32.1439	1607208246073942	2
2713	0	0	713	1	453.912	219.314	234.598	0	0	-18.4869	23.5286	-95.2359	410.13	7791.97	32665	95.2358	21.5673	10.5764	10.8092	0	0	0.315453	197.256	-539.196	250	244.646	0	28.0941	23.5836	45.5107	1607208246093953	2
2714	0	0	714	1	446.372	238.435	207.938	0	0	30.5366	111.554	-46.1906	401.728	7742.94	32676.6	46.1906	21.7674	10.6917	11.4204	0	0	0.34945	305.614	-562.872	250	294.453	0	26.7438	23.5384	54.6096	1607208246113964	2
2715	0	0	715	1	387.696	161.726	225.969	0	0	81.5898	110.44	-156.446	330.204	7691.89	32777.4	156.446	16.81	9.69627	11.2853	0	0	0.144831	158.682	-516.797	250	234.847	0	34.4549	29.0597	52.8418	1607208246133975	2
2719	0	0	719	1	332.137	184.515	147.622	0	0	133.071	122.154	-148.341	181.514	7640.41	32666	148.341	9.3186	11.0125	11.6912	0	0	0.0877525	198.589	-532.227	250	198.789	0	60.7963	51.7871	92.1239	1607208246214019	2
2725	0	0	725	1	399.036	175.684	223.352	0	0	38.1217	2.80065	-164.781	303.877	7735.36	32685.7	164.781	15.2402	10.3955	10.8752	0	0	0.311573	199.842	-534.776	250	249.88	0	37.389	32.2832	57.681	1607208246334084	2
2727	0	0	727	1	373.078	165.415	207.663	0	0	149.253	89.3538	-188.295	203.403	7723.89	32798.4	188.295	10.2691	10.5928	10.9985	0	0	0.226333	213.319	-540.495	250	207.552	0	53.323	46.3479	82.1997	1607208246374106	2
2733	0	0	733	1	504.671	250.873	253.798	0	0	-19.0095	87.4614	-125.751	375.164	7692.83	32700.7	125.751	19.5475	10.5785	10.8658	0	0	0.330031	205.878	-542.268	250	255.724	0	30.8367	25.8654	47.7596	1607208246494171	2
2734	0	0	734	1	417.307	185.541	231.766	0	0	49.807	64.0345	-160.44	331.652	7723.67	32724.1	160.44	16.7359	11.1106	11.8243	0	0	0.309697	261.457	-568.712	250	293.399	0	35.3689	30.1232	54.494	1607208246514182	2
2736	0	0	736	1	378.441	174.668	203.773	0	0	73.3465	53.0168	-185.608	210.667	7700.13	32735.1	185.608	10.5223	10.6538	11.1355	0	0	0.164036	212.557	-537.421	250	213.334	0	52.2481	45.1613	80.354	1607208246554204	2
2737	0	0	737	1	357.413	176.661	180.752	0	0	77.8378	-28.7843	-331.543	235.645	7795.3	32816.9	331.543	11.7685	10.7841	10.99	0	0	0.156044	206.216	-534.454	250	195.515	0	37.723	37.6973	89.4973	1607208246574215	2
2739	0	0	739	1	387.075	215.641	171.433	0	0	41.756	126.812	-108.626	268.164	7731.72	32661.3	108.626	14.0554	10.3445	10.8554	0	0	0.212935	215.678	-542.571	250	229.072	0	40.6586	34.45	64.2028	1607208246614237	2
2747	0	0	747	1	354.478	164.368	190.109	0	0	-12.2457	59.292	-94.8805	274.356	7785.73	32828.5	94.8805	14.4525	9.56401	9.62512	0	0	0.176911	212.42	-526.602	250	198.125	0	38.6764	32.0077	62.1649	1607208246774324	2
2759	0	0	759	1	342.621	216.562	126.06	0	0	-19.9111	92.3771	-69.5466	200.405	7793.39	32795.4	69.5466	10.7861	10.7944	10.9094	0	0	0.155996	285.003	-546.461	250	225.936	0	51.5106	43.6464	90.9137	1607208247014455	2
2765	0	0	765	1	332.905	152.196	180.71	0	0	60.6154	73.7509	-176.222	168.155	7812.52	32814.1	176.222	8.45107	10.9759	10.2893	0	0	0.271315	259.887	-555.591	250	246.184	0	63.4458	55.2632	97.3424	1607208247134520	2
2766	0	0	766	1	377.986	229.126	148.861	0	0	-6.03652	-36.191	-18.0699	249.019	7779.52	32724.7	18.0699	13.7318	10.5572	10.9708	0	0	0.205934	276.421	-548.556	250	244.542	0	38.9838	34.846	94.6917	1607208247154531	2
2770	0	0	770	1	342.958	201.635	141.323	0	0	18.6644	13.8145	-128.847	259.817	7754.82	32774.3	128.847	13.2849	10.4407	9.68276	0	0	0.0975223	231.608	-541.93	250	273.225	0	42.4708	35.6977	65.3628	1607208247234574	2
2771	0	0	771	1	393.901	247.595	146.306	0	0	-16.2855	50.0588	-161.212	326.584	7789.77	32738.1	161.212	16.6406	11.0354	9.92935	0	0	0.0926951	187.768	-526.323	250	213.171	0	34.6899	29.5266	53.329	1607208247254585	2
2775	0	0	775	1	393.715	186.24	207.476	0	0	-9.18814	109.233	65.7362	260.764	7782.67	32678.9	-65.7362	15.1334	10.1463	11.3772	0	0	0.192093	207.255	-536.633	250	246.285	0	32.3218	34.1128	118.519	1607208247334629	2
2780	0	0	780	1	338.998	133.521	205.477	0	0	-17.6543	27.1693	-107.873	210.766	7691.47	32761	107.873	11.0014	10.2587	10.3317	0	0	0.158742	185.094	-523.987	250	199.237	0	51.0584	42.3026	79.647	1607208247434683	2
2782	0	0	782	1	405.565	205.152	200.414	0	0	-31.1812	90.4806	2.61608	227.237	7705	32797.3	-2.61608	12.7972	10.5274	10.9664	0	0	0.0480034	242.412	-550.732	250	245.61	0	40.2654	37.2724	109.027	1607208247474705	2
2783	0	0	783	1	310.357	151.133	159.224	0	0	35.3156	18.4022	-205.815	209.048	7837.82	32769.7	205.815	10.395	10.2004	10.6122	0	0	0.069869	214.378	-529.518	250	221.651	0	50.4366	44.9411	80.6738	1607208247494716	2
2786	0	0	786	1	395.515	183.926	211.589	0	0	-5.41535	105.769	-150.761	231.924	7679.24	32682.4	150.761	11.9494	10.5675	10.5104	0	0	0.183764	186.54	-526.355	250	188.856	0	47.36	40.3479	71.6223	1607208247554749	2
2788	0	0	788	1	309.894	178.904	130.99	0	0	63.2864	91.0207	112.863	200.12	7710.19	32697.1	-112.863	11.8669	9.87531	10.7306	0	0	0.0164381	245.912	-545.539	250	250.678	0	37.6462	45.4572	166.274	1607208247594771	2
2789	0	0	789	1	280.888	104.087	176.801	0	0	-3.04275	48.4147	-340.372	162.379	7776.52	32839.4	340.372	8.21933	10.1274	10.2474	0	0	0.24904	200.225	-523.584	250	228.321	0	50.8362	50.5465	123.823	1607208247614782	2
2794	0	0	794	1	313.431	114.498	198.932	0	0	-13.0594	-16.0096	-299.219	226.246	7786.54	32804.1	299.219	11.3666	10.6899	10.9528	0	0	0.182095	173.825	-522.218	250	194.242	0	41.2191	40.1193	82.5916	1607208247714836	2
2802	0	0	802	1	328.681	178.813	149.869	0	0	-17.3323	40.5478	-165.917	239.459	7790.81	32847.3	165.917	12.1713	10.0007	11.3887	0	0	0.0976411	269.4	-553.722	250	241.785	0	46.5958	39.0384	70.3653	1607208247874923	2
2810	0	0	810	1	333.137	179.606	153.531	0	0	23.352	135.837	41.1531	218.026	7750.13	32652.3	-41.1531	12.4727	10.675	10.2006	0	0	0.359555	188.73	-520.086	250	252.893	0	39.6605	39.5488	127.761	1607208248035010	2
2812	0	0	812	1	360.624	161.441	199.183	0	0	5.99594	66.0531	-288.856	244.395	7767.48	32821.7	288.856	12.3105	10.0162	9.2633	0	0	0.210665	207.621	-529.684	250	248.235	0	37.1931	35.8173	72.5717	1607208248075032	2
2817	0	0	817	1	431.996	191.116	240.88	0	0	-22.879	60.2738	-70.3316	293.624	7696.7	32727.9	70.3316	15.737	9.25265	9.37678	0	0	0.110357	266.682	-532.109	250	235.52	0	34.8872	29.5036	61.7369	1607208248175087	2
2818	0	0	818	1	485.493	249.98	235.514	0	0	-16.0626	9.72505	-47.678	345.23	7789.54	32778.4	47.678	18.6711	9.74538	10.9821	0	0	0.0908652	233.823	-545.375	250	273.291	0	30.0688	25.9175	61.5469	1607208248195098	2
2819	0	0	819	1	318.649	181.292	137.356	0	0	44.7419	77.4929	-267.596	210.818	7728.74	32810.3	267.596	10.5536	10.0608	10.0433	0	0	0.143223	214.533	-533.391	250	217.989	0	44.9467	42.6887	82.0667	1607208248215108	2
2828	0	0	828	1	300.341	167.87	132.471	0	0	57.0182	16.7655	-33.9004	174.883	7816.12	32771.4	33.9004	9.43083	10.0199	10.224	0	0	0.0880314	163.409	-515.942	250	189.019	0	53.9759	47.8517	120.559	1607208248395207	2
2836	0	0	836	1	377.199	161.752	215.446	0	0	3.35113	29.9596	-260.581	305.812	7770.13	32758.2	260.581	15.2773	9.66403	10.3711	0	0	0.175327	222.329	-540.94	250	288.524	0	32.9659	30.5379	58.3399	1607208248555294	2
2837	0	0	837	1	373.261	196.741	176.52	0	0	0.764519	43.9782	-136.717	258.588	7772.72	32744.2	136.717	13.2477	9.99202	10.2187	0	0	0.313134	175.428	-520.213	250	188.007	0	42.6995	35.5197	65.3052	1607208248575305	2
2841	0	0	841	1	360.43	166.313	194.117	0	0	61.4021	1.89142	-241.703	295.801	7811.74	32786.3	241.703	14.6202	9.51625	9.87082	0	0	0.182546	315.099	-528.475	250	266.324	0	34.3654	31.855	59.9731	1607208248655348	2
2844	0	0	844	1	312.97	138.95	174.02	0	0	33.4564	29.1602	-277.19	227.827	7740.02	32858.6	277.19	11.351	10.1649	10.5324	0	0	0.108767	172.541	-519.521	250	176.738	0	42.051	40.1452	77.9877	1607208248715381	2
2849	0	0	849	1	422.003	207.011	214.992	0	0	50.8439	81.4474	-96.3984	384.611	7722.64	32706.7	96.3984	20.0852	8.77689	9.4686	0	0	0.156256	251.383	-541.991	250	269.171	0	28.0754	23.7949	46.0911	1607208248815435	2
2850	0	0	850	1	474.421	266.438	207.983	0	0	-1.29843	51.9839	-160.585	267.419	7774.78	32835.8	160.585	13.582	9.57578	11.223	0	0	0.0906155	222.776	-536.073	250	225.065	0	41.867	34.8222	63.4249	1607208248835446	2
2856	0	0	856	1	343.112	164.578	178.533	0	0	-9.7754	19.3989	-114.186	213.725	7783.26	32768.7	114.186	11.0872	9.31875	9.54201	0	0	0.128647	203.333	-523.189	250	209.314	0	49.1482	40.7632	76.3902	1607208248955512	2
2857	0	0	857	1	270.032	129.061	140.971	0	0	10.0923	-18.6892	-130.214	147.883	7763.39	32707.2	130.214	7.56342	10.0724	10.6086	0	0	0.213234	193.147	-522.692	250	175.996	0	72.1906	60.6134	110.132	1607208248975523	2
2871	0	0	871	1	331.119	201.856	129.263	0	0	20.2913	32.7437	78.064	257.96	7753.19	32755.4	-78.064	14.9305	9.14767	11.0375	0	0	0.0120458	205.429	-535.014	250	259.207	0	31.205	33.5242	123.707	1607208249255675	2
2881	0	0	881	1	445.389	191.182	254.206	0	0	21.6216	56.4679	-172.762	431.874	7751.86	32831.3	172.762	21.7646	9.4357	10.2271	0	0	0.219981	227.816	-549.045	250	293.719	0	26.6661	22.6188	41.4973	1607208249455784	2
2885	0	0	885	1	342.119	181.071	161.048	0	0	-51.2251	52.8253	-101.698	182.466	7824.71	32735.3	101.698	9.68389	9.16356	10.0585	0	0	0.195999	213.719	-523.754	250	214.886	0	55.7077	46.0486	88.504	1607208249535828	2
2890	0	0	890	1	358.737	171.889	186.848	0	0	20.3686	44.8306	-266.41	256.295	7753.11	32743.3	266.41	12.7968	9.92699	10.0961	0	0	0.140296	194.549	-526.494	250	221.651	0	37.9148	35.5607	68.6564	1607208249635882	2
2891	0	0	891	1	271.079	115.259	155.82	0	0	-43.6536	13.6176	-188.395	171.782	7717.47	32674.9	188.395	8.72618	9.7281	10.8796	0	0	0.152432	251.941	-532.895	250	237.008	0	61.4209	53.284	93.6006	1607208249655893	2
2892	0	0	892	1	317.513	135.471	182.042	0	0	-0.589362	53.5671	-120.762	176.984	7674.41	32634.9	120.762	9.1553	9.99474	10.7034	0	0	0.0772275	227.618	-535.523	250	219.733	0	60.4197	50.2057	92.6922	1607208249675904	2
2894	0	0	894	1	366.451	195.09	171.36	0	0	-117.237	-29.0576	-124.777	203.796	7691.4	32717.5	124.777	10.9815	10.6131	10.8435	0	0	0.187565	194.816	-531.208	250	187.333	0	53.6935	43.6478	80.3261	1607208249715926	2
2896	0	0	896	1	303.049	180.994	122.055	0	0	-3.61171	167.732	23.5534	190.155	7777.09	32720.1	-23.5534	10.9209	9.27614	10.7077	0	0	0.13318	244.393	-537.107	250	239.842	0	43.9843	42.191	133.921	1607208249755948	2
2909	0	0	909	1	394.206	135.139	259.067	0	0	16.5179	55.4298	-215.977	257.984	7657.3	32832.4	215.977	12.9024	9.45114	10.0782	0	0	0.0876207	206.411	-529.755	250	228.074	0	40.5412	35.7873	65.7356	1607208250016089	2
2924	0	0	924	1	299.181	123.2	175.981	0	0	38.0914	44.4546	-112.46	215.944	7835.05	32743.7	112.46	11.1351	9.88765	9.7315	0	0	0.180974	275.112	-530.291	250	226.477	0	49.0291	41.1589	76.8521	1607208250416307	2
2930	0	0	930	1	324.799	112.136	212.663	0	0	-81.8454	-135.022	-198.038	211.799	7755.67	32723.8	198.038	11.1142	10.4449	9.46438	0	0	0.250764	212.133	-531.646	250	201.698	0	48.3147	43.3784	76.4919	1607208250536373	2
2932	0	0	932	1	348.246	161.784	186.462	0	0	-1.37989	112.671	-19.6468	182.604	7774.86	32775.1	19.6468	10.1121	9.80496	9.9522	0	0	0.18255	264.824	-541.939	250	240.664	0	50.0441	44.7214	118.527	1607208250576394	2
2933	0	0	933	1	383.228	206.126	177.102	0	0	39.559	49.1779	-50.8364	345.001	7733.92	32739	50.8364	18.4607	9.62679	10.2693	0	0	0.149355	200.489	-533.532	250	295.99	0	29.9341	25.9205	60.1336	1607208250596405	2
2934	0	0	934	1	303.847	122.263	181.584	0	0	-2.27325	85.1961	10.0184	163.468	7676.09	32702.9	-10.0184	9.17	10.2488	10.9734	0	0	0.346537	217.394	-538.135	250	232.756	0	53.7233	50.7351	153.431	1607208250616416	2
2940	0	0	940	1	361.852	143.397	218.455	0	0	-5.89743	54.4259	-119.874	179.264	7779.38	32733.7	119.874	9.29019	9.58513	9.7356	0	0	0.260403	217.304	-528.397	250	183.511	0	58.3656	48.3988	89.6371	1607208250736481	2
2941	0	0	941	1	342.854	153.223	189.63	0	0	-6.1173	19.8337	-256.416	219.183	7679.94	32768.3	256.416	10.9566	9.68359	9.70358	0	0	0.324444	167.161	-513.353	250	189.128	0	44.2213	40.9153	77.9181	1607208250756492	2
2959	0	0	959	1	365.895	171.073	194.821	0	0	57.698	69.8957	49.931	231.206	7616.12	32718.2	-49.931	13.1213	9.59456	10.0762	0	0	0.200545	223.922	-530.576	250	236.054	0	35.9809	36.8196	125.374	1607208251116689	2
2960	0	0	960	1	346.157	142.124	204.033	0	0	59.988	59.7287	-139.102	257.109	7813.15	32828.1	139.102	13.0688	10.2999	9.91478	0	0	0.138339	182.737	-522.752	250	187.264	0	42.7223	36.0409	65.7968	1607208251136699	2
2961	0	0	961	1	320.189	138.433	181.757	0	0	-31.3832	40.3831	-206.243	195.176	7705.2	32747.8	206.243	9.86549	9.68545	9.84107	0	0	0.0732144	177.937	-514.678	250	186.333	0	52.5645	46.0368	83.213	1607208251156710	2
2969	0	0	969	1	321.803	156.584	165.219	0	0	45.1719	54.833	-42.1623	199.348	7628.65	32733.3	42.1623	10.7233	9.34173	10.3754	0	0	0.217879	212.425	-526.75	250	213.012	0	47.5409	41.7053	101.973	1607208251316797	2
2971	0	0	971	1	388.308	210.612	177.696	0	0	-60.596	-104.884	-104.148	208.433	7734.42	32693.7	104.148	11.1899	9.95255	10.4293	0	0	0.357224	226.022	-537.51	250	198.333	0	50.3345	42.6859	79.8062	1607208251356819	2
2972	0	0	972	1	331.856	147.348	184.507	0	0	47.856	53.9832	-55.9073	217.583	7725.62	32634.5	55.9073	11.6006	9.89402	9.69131	0	0	0.1451	210.026	-530.967	250	232.077	0	45.555	39.5359	87.5471	1607208251376830	2
2973	0	0	973	1	311.385	150.021	161.364	0	0	-27.0379	117.608	-79.2233	160.661	7601.2	32770.2	79.2233	8.66074	9.26939	10.0089	0	0	0.1017	265.084	-541.284	250	207.317	0	60.7473	50.9468	103.017	1607208251396841	2
2981	0	0	981	1	328.986	136.232	192.754	0	0	32.9616	192.362	15.7953	194.257	7740.52	32695.4	-15.7953	11.1247	9.83761	10.2906	0	0	0.10399	221.16	-528.536	250	220.522	0	43.9275	42.4112	127.153	1607208251556928	2
2993	0	0	993	1	403.497	185.42	218.078	0	0	118.245	107.915	-170.564	318.733	7754.9	32779.9	170.564	16.163	9.2274	9.48395	0	0	0.292872	275.086	-550.361	250	262.664	0	34.0899	29.2393	52.6275	1607208251797059	2
