# Supplementary material for: CaV1 and CaV2 calcium channels mediate the release of distinct pools of synaptic vesicles
Source: eLife. 2023 Feb 23;12:e81407. doi: 10.7554/eLife.81407 (PMC10023163; doi:10.7554/eLife.81407)
Supplement: Figure 5—figure supplement 1—source data 1. [file elife-81407-fig5-figsupp1-data1.zip › Figure 5 Supplement - Source Data 1/lin-7/6/2/cav1_to_cav1(lin-7).csv]

0.670237908306262
-18.7166997199474
104.693609209714
-30.7169026756892
-4.37555579651689
148.807524557513
-39.632828435876
-16.0167632730863
-157.565975838599
-93.7527406557037
-74.2234375166263
-202.110933652854
-115.43951624299
30.2844467680188
-122.375479262315
-54.7543041986291
23.1292130336551
56.8498550304748
-29.5469127531142
-130.894399352871
132.735556169888
-137.79433492939
-113.723283803284
-17.7903470441115
-105.000898724197
12.2953818513997
-170.181899717632
-149.474330265187
11.6236090733973
11.7740987455509
-136.6511232733
-135.185343531308
38.869168800702
141.712902388172
88.3617715325481
62.705129876239
18.0095825230155
17.6294712704939
13.9869001715888
-34.9245331955135
99.1095378735154
83.5771604444944
66.3749093225824
12.3162629021544
-34.311342582927
-78.1752597337572
-66.1016256333587
-38.022811965212
18.9121450252696
159.945626542087
-134.944790962834
-23.0566678116857
-45.6519565734243
99.6885117585689
74.1420784156408
-8.39897159400152
-43.6532328144785
-167.116431285931
34.8536785247388
112.595556646144
6.86594476115351
54.8298852592761
-12.334743034462
-146.109859526137
123.884642167855
31.373074313723
16.1490471413663
41.2593800672739
-57.336518424042
190.784968419195
0.664366206186969
-63.6578252740865
3.27441288292812
96.2337816710242
-30.1663354124457
81.5034794816211
-72.2058225006922
-165.398024263272
68.4007961124344
-118.228168605398
3.97126012507397
90.1529937359101
-33.3693412685197
135.920140455766
-88.8541543987731
127.425198851037
-26.8349783764997
-25.5493211456933
-18.5797131400786
9.14130794013909
-74.2423032600018
112.331882230693
112.331882230693
112.331882230693
112.331882230693
112.331882230693
112.331882230693
112.331882230693
112.331882230693
112.331882230693
112.331882230693
-79.4738331295612
78.768025736802
-77.9865645127875
-3.17014516134532
-32.2594538599369
117.740803231683
103.037282831824
-83.4078123222489
-64.523392164886
91.5328247832895
46.2108534367535
-12.9391400652967
140.643962235725
88.5009815349595
-17.4248104423978
-35.8658149144858
27.1103343526238
-78.7296891024353
-28.7652838664235
15.9360445558541
-64.5178865180833
-127.633428389157
24.5396776484449
85.3642182711355
-112.990259076508
75.3245788420572
-49.4859716467336
54.5980576300453
21.9855981456476
-66.3153046854059
-3.88500150801792
24.3808418491717
88.4402619631919
78.6131242085276
-135.819902255123
159.374681568425
24.1423045880756
-96.2059657467298
-65.5145682866296
-102.513309293049
26.9433686813263
-61.4294519919213
-110.382201099716
136.483644780746
-8.03656255784608
115.45851064268
37.9670038196746
-24.357978297935
-62.1476649160559
-62.1476649160559
-62.1476649160559
-62.1476649160559
-62.1476649160559
-62.1476649160559
-62.1476649160559
-36.6037640714694
-36.6037640714694
-36.6037640714694
-36.6037640714694
-25.3989093497985
-75.3995083503023
14.8509827965918
64.9063227538163
-146.389638174724
-19.2182373591986
-44.5513509008861
82.5305633764356
-60.3943147659193
91.8612914203468
55.7397269470021
4.03016545851187
119.662473080007
142.339174152023
-127.215811138727
160.854317701214
-82.5737321146516
36.1692800996134
-13.4287006715313
10.8763491437012
62.2429670235042
-20.4814318358813
75.3849671058688
-5.83980486236487
98.9125999152966
44.383308565416
29.3170619136736
2.79403523974088
-151.215617366118
72.1012056031323
184.517234381987
-193.907480447407
12.3453877839738
-76.3124358101122
135.831662785873
2.00241206768624
-91.0478461250914
133.45852039803
74.8735119636958
11.2760327366204
-18.6163798728185
100.124114787547
-166.092831778243
11.8051192650164
73.8145799472359
73.0517400214794
-88.4930041395673
-19.5212111141473
-101.342568550736
-162.662209080008
123.732793851937
-119.637545381802
-143.128770600882
91.6728461080165
132.604350659073
119.600361210933
117.281672694568
-28.4604226137617
13.326690625513
-161.316445812152
89.2342027139121
-17.1527421540532
-47.2277516996801
-47.2277516996801
-47.2277516996801
-47.2277516996801
-47.2277516996801
-47.2277516996801
-47.2277516996801
-47.2277516996801
-47.2277516996801
-47.2277516996801
99.38312055814
84.7551524294286
17.0396290875478
-48.1162684050751
171.936745307777
103.396073718891
-119.985400663888
-101.515839528164
