# Supplementary material for: CaV1 and CaV2 calcium channels mediate the release of distinct pools of synaptic vesicles
Source: eLife. 2023 Feb 23;12:e81407. doi: 10.7554/eLife.81407 (PMC10023163; doi:10.7554/eLife.81407)
Supplement: Figure 5—figure supplement 1—source data 1. [file elife-81407-fig5-figsupp1-data1.zip › Figure 5 Supplement - Source Data 1/lin-7/6/2/cav1_to_rimb-1.csv]

146.655725968118
138.740206532126
85.370246307637
173.398273473857
96.6248436829119
124.658157442234
138.612644546465
122.365035315779
185.734619497056
153.093874444483
149.015136322265
345.14635678141
267.694445486017
48.9028128376849
128.991422838128
135.435892618192
112.624463970667
30.7608993589638
112.309747797393
320.867946454091
87.5111100697213
312.366978536542
234.933728201926
94.8385208342515
316.600742084844
192.75813154949
377.120193477997
333.203834144435
141.300469682788
101.920430722352
180.33399745759
166.108434121907
162.100403017244
31.247784624964
104.398775989383
122.192037746267
156.177003219094
98.6546147370645
115.516803340965
221.430674168329
68.6323837971577
33.0850840714556
86.3548355954626
159.723955544599
228.546090776319
284.316733235861
222.32047511674
129.677046585191
153.149878645814
45.104917632023
261.551414561101
157.099654857695
157.166961397477
86.8915063764507
69.3678261705245
178.36262359178
178.743319816989
359.283105227434
16.5906625522548
21.0188071126031
173.78509330592
69.0068829786796
188.782801301571
321.910812277347
77.3601693403798
51.7178812862476
117.027175471554
4.28552566508006
222.887009863043
-136.441232619029
148.754738539868
174.828857112025
91.3406429164133
23.0035350168146
195.01174464943
79.3790013094585
169.822641051662
311.328100038372
67.4830099360297
282.325595839018
99.5605148192699
-27.7978684097507
57.1865685125704
-33.0232759468927
199.984831671707
66.2280732359613
106.606517786247
211.990563368134
174.367719971797
167.193066553686
255.861633991502
-92.8162890739404
-92.8162890739404
-92.8162890739404
-92.8162890739404
-92.8162890739404
-92.8162890739404
-92.8162890739404
-92.8162890739404
-92.8162890739404
-92.8162890739404
273.587691825971
125.043933065117
291.122813382462
230.695394411996
182.969999483747
-67.5972408598172
-9.09896688300796
181.632690821614
285.134496424431
151.367828684357
122.580187996951
224.766808991699
40.7081100748292
77.4835243377893
154.306838653978
87.6015120832417
220.64122453962
147.93247887016
208.277455725183
129.247136616541
180.071767314745
316.3800372447
157.071399658897
-51.6519501079274
162.488575557913
-20.1304733216857
215.808727977426
148.616277470992
112.329145115262
301.698525998047
218.304729997915
177.401602215326
77.7001503804713
59.3703204599587
337.18655251888
-104.416562267499
155.770943440482
246.117328419434
252.650880615725
200.140033151987
77.6750910720475
200.811756662526
267.091684821509
-60.9173998181323
130.414061006657
50.8228799635908
106.77371009866
118.243210987745
172.211889474031
172.211889474031
172.211889474031
172.211889474031
172.211889474031
172.211889474031
172.211889474031
94.0747281826079
94.0747281826079
94.0747281826079
94.0747281826079
182.703005333195
218.805878753814
136.038066759047
74.6540645321948
319.375377626955
134.689892125014
255.258444498337
161.862334523637
128.358493963326
44.8284649721281
72.8982066009376
26.819775793283
26.9512001966868
45.3837049178583
182.595460300359
-143.724783454916
248.241455377225
1.37521447501786
186.241026664607
82.8257416510351
142.692511136021
228.825108870311
104.627297784715
131.248557392413
138.761630300181
149.161875638969
105.296518476662
45.4518802599596
324.597867945275
-34.2513059023258
-58.393300293832
345.743829206403
179.506335462356
197.792492977067
-4.11450473277364
89.3376133740276
300.876870887532
88.2988188103518
100.586060921694
133.351421560576
140.688338374199
110.703843108757
353.246311206716
115.312794979593
152.983649891539
90.0138077922784
260.477141904968
184.785057506713
130.622584532033
307.696649966707
60.3742703472381
295.157457484438
218.902305363936
-8.03788367973175
6.83824299423213
-127.384342828951
-43.5564629832224
159.683687547349
103.720316774907
157.387091182623
-54.6036544791314
110.091411485959
215.889088241394
215.889088241394
215.889088241394
215.889088241394
215.889088241394
215.889088241394
215.889088241394
215.889088241394
215.889088241394
215.889088241394
60.5979327317218
62.9819699585169
217.297166536588
271.834824226695
52.8647592193411
49.5165968454203
296.012681606688
148.49658030393
