# Supplementary material for: CaV1 and CaV2 calcium channels mediate the release of distinct pools of synaptic vesicles
Source: eLife. 2023 Feb 23;12:e81407. doi: 10.7554/eLife.81407 (PMC10023163; doi:10.7554/eLife.81407)
Supplement: Figure 5—figure supplement 1—source data 1. [file elife-81407-fig5-figsupp1-data1.zip › Figure 5 Supplement - Source Data 1/lin-7/6/2/egl-to-egl(rimb)).csv]

-12.2328767010622
-4.31735726507031
49.0526029594184
-38.9754242068011
37.7980055841435
9.76469182482106
-4.18979527940974
12.0578139512763
-51.3117702300005
-18.6710251774275
-14.5922870552095
-210.723507514354
-133.271596218961
85.5200364293705
5.43142642892781
-1.01304335113673
21.798385296388
103.661949908092
22.1131014696621
-186.445097187036
46.9117391973341
-177.944129269486
-100.510878934871
39.5843284328039
-182.177892817788
-58.3352822824345
-242.697344210941
-198.78098487738
-6.87762041573296
32.5024185447037
-45.9111481905347
-31.6855848548512
-27.677553750189
103.175064642091
30.0240732776729
12.2308115207888
-21.7541539520389
35.7682345299909
18.9060459260909
-87.0078249012731
65.7904654698978
101.3377651956
48.0680136715928
-25.301106277544
-94.1232415092636
-149.893883968805
-87.8976258496841
4.74580268186401
-18.7270293787587
89.3179316350324
-127.128565294046
-22.6768055906396
-22.7441121304219
47.5313428906047
65.0550230965309
-43.9397743247246
-44.3204705499338
-224.860255960379
117.832186714801
113.404042154452
-39.3622440388644
65.4159662883758
-54.359952034516
-187.487963010291
57.0626799266756
82.7049679808079
17.3956737955014
130.137323601975
-88.4641605959878
270.864081886084
-14.331889272813
-40.4060078449693
43.0822063506421
111.419314250241
-60.5888953823742
55.0438479575969
-35.3997917846064
-176.905250771317
66.9398393310257
-147.902746571963
34.8623344477855
162.220717676806
77.2362807544851
167.446125213948
-65.5619824046516
68.1947760310941
27.816331480808
-77.5677141010783
-39.9448707047413
-32.7702172866302
-121.438784724447
227.239138340996
227.239138340996
227.239138340996
227.239138340996
227.239138340996
227.239138340996
227.239138340996
227.239138340996
227.239138340996
227.239138340996
-139.164842558916
9.37891620193841
-156.699964115407
-96.2725451449405
-48.5471502166911
202.020090126873
143.521816150063
-47.2098415545588
-150.711647157375
-16.9449794173015
11.8426612701041
-90.3439597246434
93.7147391922263
56.9393249292661
-19.8839893869226
46.8213371838137
-86.218375272565
-13.5096296031043
-73.8546064581278
5.17571265051447
-45.6489180476892
-181.957187977645
-22.6485503918411
186.074799374983
-28.0657262908571
154.553322588741
-81.3858787103709
-14.1934282039365
22.0937041517936
-167.275676730991
-83.8818807308598
-42.978752948271
56.7226988865841
75.0525288070967
-202.763703251825
238.839411534555
-21.3480941734269
-111.694479152378
-118.22803134867
-65.7171838849317
56.7477581950079
-66.3889073954706
-132.668835554454
195.340249085188
4.00878826039843
83.5999693034646
27.6491391683958
16.1796382793109
-37.7890402069752
-37.7890402069752
-37.7890402069752
-37.7890402069752
-37.7890402069752
-37.7890402069752
-37.7890402069752
40.3481210844475
40.3481210844475
40.3481210844475
40.3481210844475
-48.2801560661392
-84.3830294867585
-1.61521749199164
59.7687847348607
-184.9525283599
-0.267042857958586
-120.835595231281
-27.439485256582
6.06435530372983
89.5943842949273
61.5246426661179
107.603073473772
107.471649070369
89.0391443491972
-48.1726110333038
278.147632721972
-113.81860611017
133.047634792038
-51.8181773975521
51.5971076160204
-8.26966186896607
-94.4022596032555
29.7955514823407
3.17429187464222
-4.338781033126
-14.7390263719135
29.1263307903937
88.9709690070958
-190.175018678219
168.674155169381
192.816149560887
-211.320979939348
-45.0834861953008
-63.3696437100116
138.537353999829
45.0852358930279
-166.454021620477
46.1240304567036
33.8367883453611
1.07142770647988
-6.26548910714337
23.7190061582987
-218.823461939661
19.1100542874628
-18.5608006244838
44.409041474777
-126.054292637913
-50.3622082396578
3.80026473502221
-173.273800699651
74.0485789198174
-160.734608217383
-84.4794560968803
142.460732946787
127.584606272823
261.807192096006
177.979312250278
-25.2608382802937
30.7025324921487
-22.964241915568
189.026503746187
24.3314377810966
-81.4662389743389
-81.4662389743389
-81.4662389743389
-81.4662389743389
-81.4662389743389
-81.4662389743389
-81.4662389743389
-81.4662389743389
-81.4662389743389
-81.4662389743389
73.8249165353336
71.4408793085386
-82.8743172695322
-137.411974959639
81.5580900477144
84.9062524216351
-161.589832339632
-14.073731036875
