# Supplementary material for: CaV1 and CaV2 calcium channels mediate the release of distinct pools of synaptic vesicles
Source: eLife. 2023 Feb 23;12:e81407. doi: 10.7554/eLife.81407 (PMC10023163; doi:10.7554/eLife.81407)
Supplement: Figure 5—figure supplement 1—source data 1. [file elife-81407-fig5-figsupp1-data1.zip › Figure 5 Supplement - Source Data 1/lin-7/6/2/lin-7_to_cav1.csv]

-32.7230114392178
46.8384675645057
143.910464359853
-2.82028380563042
75.3798427004294
73.9090712211446
214.125301828018
183.344027354604
-14.4807114179048
121.783612291071
17.5410098804632
-0.85562916163326
189.205057755809
201.72122648284
-28.3106501078018
124.562471437163
23.8079849580026
20.5106517204704
51.8881165702533
98.6559593935517
148.789888554417
-31.6512248541567
79.4769859615617
142.875145867722
-1.46257035379404
9.3602845238247
179.037016119633
95.3505217976081
-44.6179804451922
74.5305637381362
167.178262868709
60.4981955354469
84.2701908977397
171.961344374436
85.7930348858081
148.75110883512
157.061417299547
135.465543873745
-19.5756497995808
95.8466224325666
-3.69847844076321
52.0839097105645
45.7926923879349
-1.61160479682349
-23.5711180928774
126.548899853547
-57.9220741312938
62.3928279748943
81.1679092145305
43.6032765681393
47.3736594237971
20.2159985790295
-3.12656068157685
69.494162205342
157.474075130804
126.568173445717
69.7661583281179
-9.80327742143254
105.320656213097
103.933432021203
37.0180592446268
166.392318469655
69.9812239667817
17.7296852985128
188.79794493559
-140.154598328836
29.1979902822113
16.2476387663582
149.667967042872
40.5065040547897
125.696722095991
50.3828678856225
126.638105017201
256.300039134064
-7.82819270042455
-62.4404829224313
-141.468399516005
60.7054251918353
-3.37860674564945
2.72212663129449
