# Supplementary material for: CaV1 and CaV2 calcium channels mediate the release of distinct pools of synaptic vesicles
Source: eLife. 2023 Feb 23;12:e81407. doi: 10.7554/eLife.81407 (PMC10023163; doi:10.7554/eLife.81407)
Supplement: Figure 5—figure supplement 1—source data 1. [file elife-81407-fig5-figsupp1-data1.zip › Figure 5 Supplement - Source Data 1/lin-7/6/2/lin-7_to_rimb-1.csv]

274.193964791837
274.432260657428
80.8469598434313
194.581809373809
231.088391832262
-156.40330484623
39.7467486688038
24.8953730577668
112.401709045014
32.9766963262373
101.013310024588
227.881582499329
-63.6092678612658
116.393408380358
245.506331105571
232.090457199058
9.64670149436279
113.16237492692
35.9114385493158
204.71180350647
160.188833221921
37.1532796660431
228.107641068586
59.133011678714
253.950035528429
106.213409552645
-0.323161564938346
219.119294924923
33.086514240189
53.4271097301644
-119.237053578319
30.508853220781
-103.368511229077
165.732145272777
-4.48569958941152
140.235173327092
-39.9345833542466
-18.2721936066155
-26.7350628362838
183.929110533412
-24.1895515117467
-76.3215656019529
-53.6549059601457
53.4183845822554
174.301007978836
-115.23791649942
143.269778904047
-49.3340137366649
90.8027042960966
165.070524593699
196.331163050829
55.4265169342725
268.266971172525
-50.0530752151608
7.69109939626651
19.339172905231
193.95028153764
85.4601684523077
98.5344453750258
-20.2510376068458
264.340033923479
-69.057210925057
14.2422777089814
243.50276367968
174.994848912113
244.45793070272
91.0726609329686
-29.7053728482679
146.897134833824
88.4698777939193
111.123316281817
58.9838037238806
65.6048887486359
37.8109758427818
57.8949359145736
260.138500180921
95.4452860224119
69.4938103124005
54.2613683750096
73.101764076735
