# Supplementary material for: CaV1 and CaV2 calcium channels mediate the release of distinct pools of synaptic vesicles
Source: eLife. 2023 Feb 23;12:e81407. doi: 10.7554/eLife.81407 (PMC10023163; doi:10.7554/eLife.81407)
Supplement: Figure 5—figure supplement 1—source data 1. [file elife-81407-fig5-figsupp1-data1.zip › Figure 5 Supplement - Source Data 1/lin-7/6/2/rimb-1_to_egl-19.csv]

146.194091957826
146.194091957826
55.9685627647996
116.160881607324
159.124465348286
141.39883994959
171.570558908705
147.121745950164
117.355782524679
115.113006216114
130.066795922055
120.107879936164
149.732128041334
119.206842871914
171.674589701408
80.6300511593508
201.282265911486
130.400415009251
137.086082950689
147.762733409632
117.089774222244
80.5572475382178
94.1955483911079
71.8271568732525
105.485359939383
119.205252464606
130.505581807178
84.6526198473694
89.6622734275879
120.668569423506
64.9067186222819
122.294314687111
101.490580903082
114.439274290929
140.220386343644
136.855358650977
118.672059528999
96.4179415336876
184.121306180226
119.74766228009
104.693389132881
139.389884497195
145.115593954233
81.1395076672779
135.787950213227
129.60174128646
139.129739812932
127.767637730343
127.814223747853
127.832173601302
155.654930494507
101.474401118241
71.9642947377215
156.162488743041
107.750993375656
140.666296435837
122.17079117339
139.696853545
129.052844934409
192.864747600146
173.962336046749
124.511731049381
153.179887018665
99.0742867239678
56.3172767784708
124.068822434165
154.797111757634
131.011307695258
83.9056666173819
171.073507309477
96.2139954641571
96.426278789917
88.3726208892331
35.6108269382275
81.9541228288763
153.561950057247
188.664977961467
186.018018167371
146.918749010329
166.760222795325
105.486514303811
113.602205256859
139.009364326179
87.7616695184988
66.916311745179
131.189252540884
10.9995197760254
130.483003351026
144.236186216433
184.44482515681
127.522752881756
146.859277784944
122.448471634543
175.854379105673
138.102086285609
67.6657166469049
185.118516756469
183.977524084199
158.657021332794
96.4713183327513
156.711740486924
126.239854406547
108.272572837282
106.99910729799
186.058201906464
128.774035682254
139.331732545441
105.020327270107
157.40823052956
230.885940044376
166.424661516096
133.878972329498
101.398772074332
124.419013416453
90.7209672509634
137.812817923896
184.371354684645
178.924480053189
196.010008437381
122.099959248488
145.184216160535
197.61782942096
97.0394143058256
153.944771742899
218.005788211791
110.715033149507
97.2865675577414
156.966091382739
208.014105793867
208.978055210464
162.159267540977
191.364962769905
106.861353729335
95.2658520813638
83.1866092635901
129.48319455305
135.651911635559
196.570917911547
94.7132982226321
239.646594636994
105.409324033128
129.655217095777
154.448313485806
-1.52079929651518
136.450739122563
59.7418232362652
136.913463062989
35.0843697065466
103.407815391991
157.830330757235
129.067683479305
154.903817816012
177.890530471926
119.395635330242
24.5631662881315
47.7790016914587
120.60696159269
132.379220610561
278.665518282163
111.440430489871
152.283350366321
172.717521423616
159.020353904532
98.8211269109961
181.552137608898
131.991894905892
39.2086273471141
134.963583118621
171.811123006686
129.893190186238
109.449468823561
91.934686500419
156.257379699811
132.912864341153
168.933651361818
158.114325631537
127.332373623234
136.186420237693
154.883691031606
116.242004125474
108.52479434188
100.421076185423
148.613680713908
108.072276736551
54.6800937714106
206.378190913583
110.996642251012
140.886195089166
59.1032031903815
104.522440303535
100.046152106013
71.2327334649744
108.722994162705
196.593074753251
67.3131693960204
70.6755510035509
137.996201166141
101.693907661323
105.438132644267
184.85115246199
109.513011632189
109.513011632189
109.513011632189
109.513011632189
109.513011632189
109.513011632189
109.513011632189
109.513011632189
109.513011632189
109.513011632189
139.759941951539
135.321308777435
61.0367236886013
43.1766209390116
72.141678956792
166.600037320517
82.9336694374433
142.541547612847
61.6098587338274
119.03185917774
239.934151614831
178.20865859163
151.461270034255
99.1966742324694
225.712865097117
62.7308236319441
138.109272784517
109.14346365755
188.353750454902
204.944305484227
211.345619552423
178.882841311792
125.639977849554
101.511000787483
91.448405793617
109.022428533986
109.883149737583
114.605491900216
168.90725802767
121.571552286896
94.5288193006927
217.383611870202
144.655109236603
145.003845216594
132.240089083545
229.484681711274
136.794817319322
168.99636962443
-13.6278573394338
93.8379033833444
124.651573683725
136.532272110169
183.777653205023
151.013381031618
38.5259536065096
105.749096231382
82.5704063717567
89.9508015014362
190.462166782036
173.932501261974
195.0130470285
128.61392725139
71.1382749439726
154.525815215689
122.344462808152
95.938458822653
172.154508455322
149.466900352287
251.748665078274
26.9992574332464
185.883647040951
73.6021154152841
240.33917800559
180.958436129273
214.650820304214
92.2904148895796
190.642570513621
126.700606650742
227.401757451997
187.107360176553
121.836278034116
127.718834456358
76.7360522714189
105.783848788076
110.271182618806
146.847162045466
125.261770014498
52.190992364056
42.6275816440757
32.6056834761184
231.30152094784
195.012442469309
33.9212310139046
170.609442129105
96.6713469069146
174.083763280563
164.738360168736
100.547938208743
190.046006892801
123.2261756677
190.689523067951
211.50737707533
184.772214089015
58.9459237894043
135.353195585827
164.849922030855
121.109440443546
184.669502569937
246.554272263769
122.237888871336
153.869490876601
112.455118158268
112.455118158268
112.455118158268
112.455118158268
112.455118158268
112.455118158268
112.455118158268
112.455118158268
112.455118158268
112.455118158268
69.6004098687627
59.6250134601578
119.389951373378
126.030726321973
90.0825157213912
113.463385189047
33.8756931363459
110.952819364447
152.444921013706
162.309287006217
91.23293411536
169.628701154255
129.98772575118
125.932665371914
32.468944936114
126.924415585221
163.79034858384
94.6101506606792
132.421643572448
115.667626850554
236.373878038568
113.384340591598
232.552891613603
225.6207739897
250.830803344463
183.371428517206
181.757194110221
198.297238088795
167.017663033377
118.671575622713
146.181415591789
255.171100827723
74.596881534002
108.858559979075
228.765045371714
223.052323739914
245.050921722883
126.320581207336
213.13376000943
109.533614784999
214.994385414153
173.18503133806
236.185983563093
188.900931815966
185.378987652031
238.460599140308
203.686447958233
124.187321627833
225.67534547871
205.224518268169
161.388064796491
172.348966511308
202.981855398295
228.839571521708
167.200371886705
106.154067544518
50.2860824564632
100.359695555653
179.235876076069
117.606050692259
241.749568960404
161.34393405783
200.284194070809
147.976706152953
80.3372462675252
187.019860953416
111.267531930614
32.3175950522564
257.275716705291
125.597617179505
50.0262380864078
129.427142488315
96.6043849376365
40.5880035792979
135.677597793154
184.179025696212
