# Supplementary material for: CaV1 and CaV2 calcium channels mediate the release of distinct pools of synaptic vesicles
Source: eLife. 2023 Feb 23;12:e81407. doi: 10.7554/eLife.81407 (PMC10023163; doi:10.7554/eLife.81407)
Supplement: Figure 5—figure supplement 1—source data 1. [file elife-81407-fig5-figsupp1-data1.zip › Figure 5 Supplement - Source Data 1/lin-7/6/2/rimb-1_to_rimb-1(cav1).csv]

11.771242690771
11.771242690771
-78.4542865022559
-18.2619676597315
24.7016160812309
6.97599068253476
37.1477096416493
12.6988966831086
-17.0670667423765
-19.3098430509417
-4.35605334499996
-14.3149693308915
15.3092787742789
-15.2160063951414
37.2517404343525
-53.7927981077046
66.8594166444309
-4.02243425780398
2.66323368363373
13.3398841425769
-17.3330750448113
-53.8656017288376
-40.2273008759475
-62.5956923938029
-28.9374893276727
-15.2175968024494
-3.91726745987762
-49.7702294196861
-44.7605758394675
-13.7542798435497
-69.5161306447735
-12.1285345799442
-32.932268363973
-19.983574976126
5.79753707658892
2.43250938392157
-15.7507897380565
-38.0049077333679
49.698456913171
-14.6751869869659
-29.7294601341746
4.96703523014003
10.6927446871778
-53.2833415997775
1.36510094617188
-4.82110798059512
4.70689054587638
-6.65521153671216
-6.60862551920218
-6.59067566575322
21.232081227452
-32.9484481488144
-62.4585545293339
21.7396394759853
-26.6718558913999
6.24344716878113
-12.2520580936653
5.27400427794419
-5.3700043326462
58.4418983330906
39.5394867796931
-9.91111821767481
18.7570377516095
-35.3485625430876
-78.1055724885846
-10.3540268328907
20.374262490579
-3.41154157179699
-50.5171826496735
36.6506580424211
-38.2088538028984
-37.9965704771384
-46.0502283778224
-98.8120223288279
-52.4687264381791
19.1391007901912
54.2421286944118
51.5951689003159
12.4958997432732
32.3373735282694
-28.936334963244
-20.8206440101967
4.58651505912349
-46.6611797485566
-67.5065375218765
-3.23359672617153
-123.42332949103
-3.9398459160293
9.81333694937712
50.0219758897547
-6.90009638529955
12.436428517889
-11.9743776325122
41.4315298386173
3.67923701855398
-66.7571326201505
50.6956674894136
49.5546748171437
24.2341720657387
-37.9515309343042
22.2888912198687
-8.18299486050819
-26.1502764297729
-27.4237419690653
51.6353526394087
-5.64881358480125
4.90888327838547
-29.4025219969481
22.9853812625042
96.4630907773208
32.0018122490401
-0.543876937557798
-33.0240771927238
-10.0038358506026
-43.701882016092
3.38996865684021
49.9485054175893
44.5016307861333
61.5871591703253
-12.3228900185677
10.7613668934791
63.1949801539049
-37.3834349612298
19.5219224758439
83.5829389447354
-23.7078161175486
-37.1362817093141
22.5432421156838
73.5912565268118
74.5552059434085
27.736418273922
56.9421135028497
-27.5614955377205
-39.1569971856916
-51.2362400034654
-4.93965471400588
1.22906236850395
62.148068644492
-39.7095510444233
105.223745369938
-29.0135252339278
-4.76763217127882
20.0254642187501
-135.943648563571
2.02788985550796
-74.6810260307902
2.49061379593331
-99.3384795605089
-31.0150338750645
23.4074814901796
-5.35516578775059
20.4809685489563
43.467681204871
-15.0272139368135
-109.859682978924
-86.6438475755967
-13.8158876743655
-2.04362865649455
144.242669015108
-22.9824187771846
17.8605010992651
38.2946721565604
24.597504637477
-35.6017223560593
47.1292883418428
-2.43095436116346
-95.2142219199413
0.540733851565165
37.3882737396307
-4.52965908081751
-24.9733804434945
-42.4881627666364
21.8345304327559
-1.50998492590224
34.5108020947628
23.6914763644818
-7.09047564382126
1.76357097063737
20.4608417645504
-18.1808451415818
-25.8980549251755
-34.0017730816326
14.1908314468528
-26.350572530504
-79.7427554956448
71.9553416465278
-23.4262070160439
6.46334582211057
-75.319646076674
-29.90040896352
-34.3766971610421
-63.190115802081
-25.6998551043507
62.1702254861957
-67.109679871035
-63.7472982635045
3.57335189908554
-32.728941605732
-28.9847166227883
50.4283031949344
-24.9098376348666
-24.9098376348666
-24.9098376348666
-24.9098376348666
-24.9098376348666
-24.9098376348666
-24.9098376348666
-24.9098376348666
-24.9098376348666
-24.9098376348666
5.33709268448365
0.898459510379325
-73.3861255784541
-91.2462283280438
-62.2811703102634
32.1771880534616
-51.4891798296121
8.11869834579193
-72.812990533228
-15.3909900893159
105.511302347775
43.7858093245741
17.0384207671996
-35.226175034586
91.2900158300617
-71.6920256351113
3.68642351746166
-25.279385609505
53.9309011878468
70.5214562171714
76.9227702853677
44.4599920447363
-8.78287141750116
-32.9118484795727
-42.9744434734384
-25.400420733069
-24.5396995294723
-19.8173573668391
34.4844087606143
-12.8512969801595
-39.8940299663627
82.9607626031466
10.2322599695472
10.5809959495382
-2.18276018351025
95.0618324442185
2.37196805226631
34.5735203573749
-148.050706606489
-40.584945883711
-9.77127558333086
2.10942284311386
49.3548039379675
16.5905317645629
-95.8968956605459
-28.6737530356731
-51.8524428952987
-44.4720477656192
56.0393175149802
39.5096519949184
60.5901977614449
-5.8089220156653
-63.2845743230828
20.1029659486339
-12.078386458903
-38.4843904444024
37.7316591882663
15.0440510852313
117.325815811218
-107.423591833809
51.460797773896
-60.8207338517714
105.916328738535
46.5355868622173
80.2279710371586
-42.1324343774759
56.2197212465653
-7.72224261631345
92.9789081849412
52.6845109094975
-12.5865712329396
-6.70401481069712
-57.6867969956365
-28.6390004789791
-24.1516666482494
12.4243127784102
-9.1610792525571
-82.2318569029994
-91.7952676229797
-101.817165790937
96.8786716807845
60.589593202254
-100.501618253151
36.18659286205
-37.7515023601409
39.6609140135079
30.3155109016807
-33.8749110583121
55.6231576257451
-11.1966735993556
56.2666738008957
77.0845278082743
50.3493648219592
-75.4769254776511
0.930346318771626
30.4270727637995
-13.3134088235092
50.2466533028819
112.131422996714
-12.1849603957198
19.4466416095456
-21.9677311087871
-21.9677311087871
-21.9677311087871
-21.9677311087871
-21.9677311087871
-21.9677311087871
-21.9677311087871
-21.9677311087871
-21.9677311087871
-21.9677311087871
-64.8224393982928
-74.7978358068976
-15.0328978936777
-8.39212294508252
-44.3403335456642
-20.9594640780088
-100.547156130709
-23.4700299026081
18.0220717466509
27.8864377391619
-43.1899151516955
35.2058518872
-4.4351235158756
-8.49018389514094
-101.953904330941
-7.49843368183429
29.3674993167842
-39.8126986063762
-2.00120569460705
-18.7552224165011
101.951028771513
-21.0385086754577
98.1300423465473
91.1979247226445
116.407954077407
48.9485792501509
47.334344843166
63.8743888217396
32.5948137663217
-15.7512736443423
11.7585663247337
120.748251560668
-59.8259677330534
-25.5642892879805
94.3421961046588
88.6294744728584
110.628072455827
-8.10226805971979
78.7109107423748
-24.8892344820561
80.5715361470975
38.7621820710046
101.763134296038
54.4780825489106
50.9561383849759
104.037749873252
69.2635986911773
-10.2355276392227
91.2524962116549
70.8016690011136
26.9652155294352
37.926117244253
68.5590061312396
94.416722254653
32.77752261965
-28.2687817225378
-84.1367668105922
-34.0631537114023
44.8130268090135
-16.8167985747968
107.326719693348
26.9210847907743
65.861344803754
13.5538568858974
-54.0856029995302
52.5970116863609
-23.1553173364409
-102.105254214799
122.852867438236
-8.82523208755083
-84.3966111806476
-4.99570677873999
-37.8184643294189
-93.8348456877575
1.25474852609841
49.7561764291568
