# Supplementary material for: CaV1 and CaV2 calcium channels mediate the release of distinct pools of synaptic vesicles
Source: eLife. 2023 Feb 23;12:e81407. doi: 10.7554/eLife.81407 (PMC10023163; doi:10.7554/eLife.81407)
Supplement: Figure 5—figure supplement 1—source data 1. [file elife-81407-fig5-figsupp1-data1.zip › Figure 5 Supplement - Source Data 1/lin-7/6/2/rimb-1_to_rimb-1(lin-7).csv]

19.644559691802
19.644559691802
-102.884464068557
-9.56381098705606
20.7772413494749
-1.92009302044971
21.2457663876485
-7.68130999631467
-10.2965776254823
-41.3104296957572
10.798083824182
-30.0619452569736
2.49910664928029
7.16606563548703
17.2704536424862
-65.3888624019455
40.1592615575391
-23.7267993013156
9.76452612461435
2.00031595851033
-17.3903506421848
-54.6242395457994
-39.2204721812668
-85.4637522528537
-19.9171817123352
-22.438870342321
-6.55572920518898
-50.4855182055035
-36.2436382703672
-19.2813323190421
-60.3635949854906
-16.228137263719
-27.989201226068
-25.5521914520796
2.60858823261515
19.1677136636608
-53.18758172042
-35.4658376601656
47.1206255634934
-17.5478030172853
-28.1061074394311
6.41119245268783
22.598877436405
-51.3958071281304
-6.22719914312256
8.72337972768946
-16.0366631721918
-32.810594826522
-8.69300670610392
-5.38568485315773
25.3297442042931
-32.1410567690327
-45.8773776526832
14.6590219252212
-52.5459429064067
-3.07659518708169
-10.4863361132302
5.83334935210223
-10.1952518719845
33.0077278027238
15.6415938041573
12.2743039537272
8.79288993134105
-30.5494797769861
-100.093146389954
-2.64968001628586
18.650977196703
-19.3200824825253
-56.6384096051188
79.8689027490545
-34.5013789031291
-31.4532420687174
-54.4550382515627
-90.2371827111056
-32.5508437682911
27.6345899757289
54.4792948105642
44.6283866206359
5.6150375371617
21.2608584703121
-10.8793985525081
-26.6067165134737
-17.5043178499764
-42.1679378923
-71.053815123596
-40.0689992937478
-141.630062681732
5.35837971669025
35.5808906305465
48.6916442692382
-16.6511377673232
-16.4641503930507
2.22507073149609
32.9560031327201
-2.18319434536534
-53.0576277092259
37.5186235221481
31.4795385413745
9.79740592651069
-21.8938255563626
63.3152413360658
-21.1909144022065
-44.1086825343882
-18.904263239936
65.1799573395583
-4.78907782533133
-5.33910043772266
-14.4685036239462
5.19342450267868
127.283128996587
16.0751996731851
8.05310500642008
-50.8487180573393
-27.5023191505825
-52.1222910510623
-10.0506881449619
15.0278558728096
20.5893608936458
62.630775263242
-23.4923344300551
-3.74972524107216
89.5320125168291
-31.5411054848882
30.3617028653753
107.667951538308
-20.4728340492948
-25.0397787278343
33.0507989769358
84.7244044707768
89.1655488031356
23.6542201024531
67.7966091594717
-48.6083209902608
-52.4196558222175
-37.9750472639971
-10.2826258181631
-0.449991539077018
38.3767010367628
-36.2615856857519
140.115522428387
-12.4046499010728
1.01635715684824
5.39811264495074
-140.015807095253
19.7635047260264
-59.8943376547068
-3.76073968201308
-95.205671061427
-29.0864747909873
31.1869837045488
-23.8956735536922
11.1162551682173
48.8617413770153
-14.4207767475928
-105.446703777852
-55.3367776717751
-18.8810109562583
-1.00719486609523
145.549112258883
-38.5083436772111
5.2911588060706
29.9156978182727
33.9229890878159
-15.4644536209598
60.6532334200892
17.3634523956571
-58.5040247005345
1.49736340676827
15.366581678365
9.15812860403821
-11.8229719813753
-28.0454120669165
7.73893637360743
18.5680877821906
50.8887191435424
17.3708792112739
-5.03724949571915
20.9956330124915
34.8736601048513
-4.20723857028861
-12.62965186785
-35.48982223645
28.3950939758906
-7.21638023302512
-65.2707349723714
75.564982825741
-23.5620880027091
-4.11847496940754
-68.1942144679342
-21.1968722614329
-74.4034742189615
-78.5511722721349
-31.6276623728045
84.4233667622502
-80.9593011306642
-47.1716713608403
-7.82489478334173
-38.7033249995875
-61.3078170341105
44.3131548285746
-11.7767151541993
-11.7767151541993
-11.7767151541993
-11.7767151541993
-11.7767151541993
-11.7767151541993
-11.7767151541993
-11.7767151541993
-11.7767151541993
-11.7767151541993
-2.57894695723735
-18.2748573510835
-47.1547034318501
-81.2572401374673
-93.0697766584562
16.8706212033067
-57.9247082723814
39.600257314698
-78.6116253684377
11.8910325535981
132.133732739945
62.136796145991
23.5679054907487
-57.4376637687637
85.7669388832219
-70.0941701256743
12.4235999525918
-30.6538216521549
68.2755749493408
52.8859245522544
50.8237847939672
35.2051291724929
-5.51246304653614
-24.9471830398215
-51.7262934309911
-37.2859238498349
-29.9372895573106
-15.5929430469441
25.583872641113
2.8331805774651
-64.2189793852558
83.5320074733827
21.9965597431401
32.311259606613
-24.3463304781653
112.551840880704
-1.4877105532214
44.4794165708408
-159.557887270959
-28.6186864165902
-15.1798938250286
18.5318659095647
30.0430480617106
13.7597463507409
-88.2486286125968
-55.1161743782141
-39.8481630127353
-24.3701569974946
54.4965903278135
81.0152890202698
83.9854360577156
-37.9817319518552
-70.6959157688798
21.6141874349305
13.7237656615289
-30.428331308176
32.8001001084813
-13.1858713372894
125.509463701412
-129.226053923514
51.2081133429747
-83.0587237352411
105.317748578011
75.6684256089866
92.7163926346984
-51.2023757030111
84.8549332640214
-20.9445376372751
63.7140204511488
21.2041614378431
-24.6191408085615
-25.2782386607578
-68.5796860242626
-18.2753500994659
-8.46474306307573
28.3556082414216
8.27957483679347
-76.6983725334867
-93.9436014322491
-108.406405146037
72.8297961399257
42.4951894934275
-88.39547616868
85.540869932418
-58.4301869293959
27.7940844500736
24.1071619487811
-19.9946032840235
94.6150406713896
-0.814663079294405
87.3375457814582
96.9275577202498
51.155819354899
-52.2826025836657
-6.32109972020044
5.58028571372415
-3.15687373068067
65.4600271398631
122.930094727788
-43.8697282138965
2.12766565555285
-41.1529773206603
-41.1529773206603
-41.1529773206603
-41.1529773206603
-41.1529773206603
-41.1529773206603
-41.1529773206603
-41.1529773206603
-41.1529773206603
-41.1529773206603
-35.0889331947837
-35.895695661311
-29.5161638072314
7.81545666778766
-39.4990741179718
-35.2550286841324
-121.460210187295
-21.1455566669501
42.5804376675042
41.5702126460856
-42.9797569405491
-3.80634023987659
-27.4995447587353
14.4216158627969
-103.2084275653
-25.6784785362725
51.3291781389307
-42.5245307187652
-4.58218624847359
-11.8816285330286
112.402955050158
-46.3972932158395
114.785384821418
95.0039445280781
121.680589983207
32.7744846940695
53.6797934531351
49.6051976001108
0.480777460972604
1.83502823866729
38.0208361317273
105.07463676772
-65.2400580586655
-33.7548234319074
116.880320708744
97.0071827265165
132.252679413366
-40.9867123000149
97.6218181105905
-19.5521847694472
79.7004413969917
63.465679795856
92.0109581072611
51.712941194648
42.9167210406449
100.299821572335
107.171280609269
-18.3224207065141
113.028522295113
68.2701924185567
8.98093664008775
38.4172444665128
94.5052331389888
70.5924179264985
29.2827048504914
-45.6063594957559
-104.082981353313
-30.8602243054083
27.7161745011836
32.8444745325651
83.7298457676734
16.3386264007677
67.5229035619341
13.3743540960859
-51.9353069551653
39.4369356707975
-0.305105141367676
-80.0807517345929
132.604624187239
1.00069302412521
-60.4674501226436
-20.2952286386353
-70.5430288663047
-50.9113795058038
-14.9883387926311
57.9357475022625
