# Supplementary material for: CaV1 and CaV2 calcium channels mediate the release of distinct pools of synaptic vesicles
Source: eLife. 2023 Feb 23;12:e81407. doi: 10.7554/eLife.81407 (PMC10023163; doi:10.7554/eLife.81407)
Supplement: Figure 5—figure supplement 1—source data 1. [file elife-81407-fig5-figsupp1-data1.zip › Figure 5 Supplement - Source Data 1/lin-7/6/3.csv]

image-ID	cycle	z-step	frame	accum	photon-count	photon-count11	photon-count12	photon-count21	photon-count22	psfx	psfy	psfz	psf-photon-count	x	y	z	amp	background11	background12	background21	background22	maxResidualSlope	chisq	log-likelihood	accuracy	llr	time-point	precisionx	precisiony	precisionz	frame-timestamp	vis-probe
6	0	0	6	1	931.367	390.276	541.091	0	0	63.0523	-35.7586	129.915	538.157	7411.45	32325.6	-129.915	23.963	116.024	157.558	0	0	0.968465	196.446	-771.982	250	198.943	0	56.8572	55.2413	130.161	1607208185721077	0
7	0	0	7	1	931.367	390.276	541.091	0	0	63.0523	-35.7586	129.915	538.157	7411.45	32325.6	-129.915	23.963	116.024	157.558	0	0	0.968465	196.446	-771.982	250	198.943	0	56.8572	55.2413	130.161	1607208185721077	0
8	0	0	8	1	931.367	390.276	541.091	0	0	63.0523	-35.7586	129.915	538.157	7411.45	32325.6	-129.915	23.963	116.024	157.558	0	0	0.968465	196.446	-771.982	250	198.943	0	56.8572	55.2413	130.161	1607208185721077	0
9	0	0	9	1	931.367	390.276	541.091	0	0	63.0523	-35.7586	129.915	538.157	7411.45	32325.6	-129.915	23.963	116.024	157.558	0	0	0.968465	196.446	-771.982	250	198.943	0	56.8572	55.2413	130.161	1607208185721077	0
10	0	0	10	1	931.367	390.276	541.091	0	0	63.0523	-35.7586	129.915	538.157	7411.45	32325.6	-129.915	23.963	116.024	157.558	0	0	0.968465	196.446	-771.982	250	198.943	0	56.8572	55.2413	130.161	1607208185721077	0
11	0	0	11	1	931.367	390.276	541.091	0	0	63.0523	-35.7586	129.915	538.157	7411.45	32325.6	-129.915	23.963	116.024	157.558	0	0	0.968465	196.446	-771.982	250	198.943	0	56.8572	55.2413	130.161	1607208185721077	0
12	0	0	12	1	931.367	390.276	541.091	0	0	63.0523	-35.7586	129.915	538.157	7411.45	32325.6	-129.915	23.963	116.024	157.558	0	0	0.968465	196.446	-771.982	250	198.943	0	56.8572	55.2413	130.161	1607208185721077	0
13	0	0	13	1	931.367	390.276	541.091	0	0	63.0523	-35.7586	129.915	538.157	7411.45	32325.6	-129.915	23.963	116.024	157.558	0	0	0.968465	196.446	-771.982	250	198.943	0	56.8572	55.2413	130.161	1607208185721077	0
14	0	0	14	1	931.367	390.276	541.091	0	0	63.0523	-35.7586	129.915	538.157	7411.45	32325.6	-129.915	23.963	116.024	157.558	0	0	0.968465	196.446	-771.982	250	198.943	0	56.8572	55.2413	130.161	1607208185721077	0
15	0	0	15	1	931.367	390.276	541.091	0	0	63.0523	-35.7586	129.915	538.157	7411.45	32325.6	-129.915	23.963	116.024	157.558	0	0	0.968465	196.446	-771.982	250	198.943	0	56.8572	55.2413	130.161	1607208185721077	0
25	0	0	25	1	1009.63	510.243	499.388	0	0	200.015	102.323	120.15	564.094	7473.81	32386.8	-120.15	26.1244	116.214	158.377	0	0	0.199076	147.384	-751.688	250	178.801	0	52.7176	51.247	121.41	1607208185921186	0
36	0	0	36	1	1727.73	880.172	847.563	0	0	-20.1645	-14.1011	277.633	1099.56	7395	32204.3	-277.633	50.0377	117.252	161.081	0	0	1.1831	214.658	-789.262	250	297.483	0	29.7805	28.0726	60.301	1607208186141306	0
41	0	0	41	1	1122.73	556.578	566.156	0	0	13.2533	2.84787	-64.8693	496.694	7361.59	32287	64.8693	23.0602	119.01	159.56	0	0	0.457138	137.284	-748.083	250	165.795	0	52.5187	53.456	209.203	1607208186241360	0
43	0	0	43	1	1030.35	440.229	590.125	0	0	264.202	-11.7019	189.91	571.252	7509.28	32201.9	-189.91	25.7981	116.28	156.568	0	0	0.608876	172.051	-763.39	250	180.266	0	54.5557	51.4866	117.813	1607208186281382	0
60	0	0	60	1	1102.9	645.105	457.795	0	0	53.2726	50.0036	352.994	869.913	7720.21	32439.2	-352.994	40.8674	112.356	154.107	0	0	0.396714	128.79	-740.207	250	148.555	0	35.0303	34.4433	82.7037	1607208186621567	0
70	0	0	70	1	1030.36	485.433	544.926	0	0	47.8211	-10.2609	144.059	805.173	7526.34	32001.1	-144.059	35.6569	115.103	152.965	0	0	0.999876	146.061	-749.901	250	218.176	0	38.2459	37.1953	86.4905	1607208186821676	0
74	0	0	74	1	948.127	464.096	484.031	0	0	8.09439	22.5702	-9.79051	421.802	7366.75	32267.3	9.79051	19.7738	111.956	153.224	0	0	0.891276	161.536	-751.511	250	216.397	0	62.6157	62.881	211.627	1607208186901720	0
75	0	0	75	1	1297.35	675.665	621.686	0	0	57.3438	7.71614	81.4512	631.936	7417.16	32481.4	-81.4512	28.9195	112.704	154.511	0	0	0.217666	157.719	-755.623	250	160.229	0	45.9965	45.5754	120.301	1607208186921731	0
77	0	0	77	1	1132.95	647.373	485.576	0	0	35.3371	-15.7998	118.448	680.624	7439.16	32305.6	-118.448	30.6358	115.633	156.296	0	0	0.348364	177.488	-766.462	250	222.515	0	44.5094	43.5316	103.714	1607208186961753	0
94	0	0	94	1	711.584	319.299	392.285	0	0	82.9879	146.596	-306.329	329.079	7590.83	32342.6	306.329	17.1914	108.251	148.007	0	0	0.296002	151.273	-744.89	250	159.608	0	77.6542	83.8626	510.664	1607208187301938	0
99	0	0	99	1	1065.72	586.726	478.992	0	0	99.1746	75.3998	266.741	568.415	7474.99	32413.8	-266.741	25.5533	112.496	148.649	0	0	0.220995	170.125	-757.307	250	165.524	0	55.2006	52.0526	110.855	1607208187401992	0
100	0	0	100	1	1135.53	500.673	634.86	0	0	64.4224	78.939	313.24	716.263	7509.74	32210.9	-313.24	33.0807	109.93	147.787	0	0	0.679162	147.848	-746.18	250	198.587	0	42.7828	41.3114	88.0695	1607208187422003	0
117	0	0	117	1	979.647	558.21	421.437	0	0	44.1884	-3.93411	119.799	524.006	7430.31	32194.1	-119.799	23.5568	108.075	146.522	0	0	0.483998	160.907	-749.242	250	185.573	0	55.6852	54.6106	129.32	1607208187762188	0
124	0	0	124	1	995.266	509.213	486.053	0	0	62.1441	20.3773	28.933	610.739	7312.7	32369.1	-28.933	28.3407	112.8	148.645	0	0	0.558612	179.924	-762.388	250	224.951	0	44.6268	44.7393	138.111	1607208187902265	0
127	0	0	127	1	928.387	481.569	446.818	0	0	166.386	181.411	238.951	503.368	7706.75	32307.8	-238.951	23.2738	109.595	144.982	0	0	0.676542	163.658	-751.842	250	186.829	0	59.0687	56.1065	121.128	1607208187962297	0
150	0	0	150	1	920.102	467.797	452.305	0	0	19.6523	12.1113	285.693	421.337	7454.85	32178.1	-285.693	19.0926	109.066	146.275	0	0	0.635405	183.078	-761.718	250	229.5	0	72.9229	69.2331	146.539	1607208188422548	0
152	0	0	152	1	1063.37	503.152	560.218	0	0	37.1486	44.9674	142.239	699.467	7337.69	32244.9	-142.239	31.2709	107.054	147.486	0	0	0.510778	178.274	-760.352	250	207.294	0	42.5885	41.0599	95.3376	1607208188462570	0
164	0	0	164	1	1449.81	598.375	851.431	0	0	87.3523	48.3931	-23.5329	790.625	7486.81	32440.8	23.5329	36.8451	106.526	145.009	0	0	0.530602	186.285	-761.974	250	203.78	0	32.8966	33.0672	116.89	1607208188702701	0
166	0	0	166	1	1022.65	542.027	480.619	0	0	301.041	-54.9873	-98.4527	560.185	7372.78	32444.5	98.4527	27.2013	106.322	141.673	0	0	0.726672	159.782	-747.434	250	197.188	0	42.7106	42.6104	182.901	1607208188742722	0
170	0	0	170	1	1077.27	542.311	534.958	0	0	-7.16292	59.2851	339.723	673.556	7382	32230.6	-339.723	31.8486	108.721	146.145	0	0	0.429861	196.796	-764.365	250	207.217	0	44.4625	42.9373	97.6983	1607208188822766	0
176	0	0	176	1	1107.02	629.227	477.791	0	0	265.743	-23.683	141.383	483.272	7408.08	32512.8	-141.383	22.1375	107.252	143.634	0	0	0.345507	150.471	-746.092	250	176.999	0	60.0217	57.4647	135.478	1607208188942831	0
183	0	0	183	1	769.047	445.779	323.268	0	0	48.93	161.039	101.015	434.619	7425.57	32228.5	-101.015	20.5602	105.825	143.429	0	0	0.171976	134.658	-734.969	250	143.916	0	62.6567	61.7493	151.778	1607208189082908	0
187	0	0	187	1	1176.27	569.209	607.057	0	0	-78.2087	-82.4639	282.546	661.272	7453.05	32272.6	-282.546	31	105.534	144.35	0	0	0.562039	172.112	-753.547	250	192.365	0	45.4884	42.8508	92.0453	1607208189162951	0
189	0	0	189	1	1301.71	818.748	482.959	0	0	-32.5912	-39.7684	309.968	779.304	7407.43	32229.9	-309.968	36.3057	109.519	144.282	0	0	0.591539	172.275	-754.676	250	183.559	0	39.259	37.4738	80.441	1607208189202973	0
190	0	0	190	1	1150.15	609.342	540.805	0	0	4.87144	94.0497	263.302	612.146	7469.63	32395.1	-263.302	27.8964	108.388	144.436	0	0	0.391233	197.128	-766.691	250	212.089	0	49.9892	47.1383	100.388	1607208189222984	0
193	0	0	193	1	958.845	521.645	437.2	0	0	338.129	28.4601	-464.58	610.234	7435.35	32460.7	464.58	38.402	104.609	138.984	0	0	0.873862	161.806	-745.909	250	194.142	0	51.8186	66.1602	282.963	1607208189283017	0
194	0	0	194	1	988.829	537.428	451.401	0	0	35.4751	53.0905	128.284	707.272	7439.03	32436.1	-128.284	31.9381	105.417	142.851	0	0	0.243949	179.663	-756.055	250	209.5	0	41.1089	39.8631	93.9129	1607208189303027	0
195	0	0	195	1	942.761	517.612	425.149	0	0	92.9377	55.6085	253.732	625.044	7481.22	32234.2	-253.732	27.8343	107.632	145.809	0	0	0.200182	145.717	-743.176	250	176.548	0	49.7507	46.6998	100.71	1607208189323038	0
197	0	0	197	1	696.19	387.816	308.374	0	0	44.7854	22.398	121.037	330.124	7330.05	32068.1	-121.037	14.8733	106.902	143.252	0	0	0.0953692	144.506	-739.744	250	154.883	0	86.6538	84.8304	200.824	1607208189363060	0
200	0	0	200	1	1168.8	696.623	472.179	0	0	60.787	-15.9463	134.009	650.409	7413.71	32405.4	-134.009	28.9138	108.657	145.532	0	0	0.168417	190.349	-764.406	250	232.044	0	45.7055	44.4879	104.306	1607208189423093	0
202	0	0	202	1	1374.8	732.602	642.201	0	0	90.2935	-7.32816	206.88	929.148	7384.21	32396.8	-206.88	40.4937	102.943	140.346	0	0	0.411729	168.698	-750.518	250	194.056	0	33.258	31.4719	70.4667	1607208189463115	0
207	0	0	207	1	1022.85	472.475	550.375	0	0	14.4266	44.7619	13.2141	506.949	7460.07	32245.1	-13.2141	23.8312	106.148	140.131	0	0	0.401585	170.787	-751.523	250	204.936	0	51.003	50.9768	162.528	1607208189563169	0
214	0	0	214	1	1078.55	523.406	555.144	0	0	38.7511	39.2606	215.143	722.128	7535.41	32449.9	-215.143	31.8097	104.522	144.651	0	0	0.731359	140.955	-738.846	250	179.745	0	42.4678	40.104	89.2311	1607208189703245	0
222	0	0	222	1	1030.79	485.28	545.511	0	0	71.1953	-43.087	-173.05	537.797	7303.65	32432.6	173.05	25.5823	102.44	136.946	0	0	0.811419	160.255	-743.179	250	184.555	0	44.3038	45.0539	263.786	1607208189863333	0
225	0	0	225	1	1127.52	585.907	541.609	0	0	108.827	17.3782	-145.987	525.314	7365.67	32372.1	145.987	24.7466	105.782	140.489	0	0	0.163099	209.132	-770.479	250	246.158	0	45.7204	46.6659	243.014	1607208189923365	0
226	0	0	226	1	1025.94	495.858	530.085	0	0	176.22	113.913	-701.643	963.702	7397.94	32375.3	701.643	72.6856	105.427	133.931	0	0	0.254345	132.401	-733.202	250	175.768	0	64.8173	100.36	200.367	1607208189943376	0
241	0	0	241	1	1159.77	507.049	652.724	0	0	9.38781	-27.0545	49.6516	731.906	7365.45	32316.9	-49.6516	33.9223	101.515	137.157	0	0	0.488631	132.507	-730.976	250	171.954	0	36.8195	36.462	107.669	1607208190343594	0
252	0	0	252	1	1217.99	650.867	567.126	0	0	0.839376	321.009	280.452	546.001	7473.66	32068.5	-280.452	28.347	101.806	140.481	0	0	0.419918	154.964	-743.038	250	173.668	0	48.799	49.9285	98.1794	1607208190563714	0
253	0	0	253	1	1366.1	625.949	740.147	0	0	-13.7592	9.71716	115.86	906.3	7388.6	32379.8	-115.86	41.3752	101.374	138.053	0	0	0.900025	177.474	-754.035	250	183.055	0	31.6227	30.7345	73.4258	1607208190583725	0
257	0	0	257	1	1212.78	625.668	587.117	0	0	80.8973	148.951	142.134	519.021	7592.92	32439.9	-142.134	23.7839	100.824	135.272	0	0	0.178013	159.48	-742.489	250	182.638	0	53.681	51.9213	120.497	1607208190663769	0
268	0	0	268	1	1427	616.985	810.02	0	0	11.4659	33.7272	137.841	918.276	7363.37	32455.4	-137.841	41.2678	101.619	136.597	0	0	0.894623	247.079	-788.151	250	265.529	0	31.7178	30.5088	71.4139	1607208190883888	0
270	0	0	270	1	1211.49	709.238	502.254	0	0	108.004	33.6308	310.327	872.153	7366.5	32355.9	-310.327	39.8966	98.5567	133.811	0	0	0.308613	143.605	-733.877	250	187.361	0	34.2018	32.6994	74.0477	1607208190923910	0
276	0	0	276	1	870.506	370.346	500.16	0	0	151.164	-80.5386	-13.9113	557.359	7323.34	32270.7	13.9113	25.8942	105.486	135.941	0	0	1.17391	174.577	-752.91	250	263.657	0	45.1096	45.9719	162.618	1607208191043976	0
277	0	0	277	1	1017.23	537.681	479.545	0	0	20.4429	-13.0522	129.195	705.631	7354.4	32502.2	-129.195	31.6453	100.188	130.406	0	0	0.959616	175.9	-747.635	250	226.582	0	40.0803	38.9996	92.1219	1607208191063986	0
286	0	0	286	1	960.884	471.213	489.672	0	0	66.756	26.2212	212.514	620.61	7308.08	32363.3	-212.514	27.1856	97.7441	131.409	0	0	0.254754	165.435	-742.345	250	228.379	0	47.5516	45.0126	100.052	1607208191244085	0
289	0	0	289	1	1225.72	533.948	691.774	0	0	71.2368	60.0139	35.6121	641.301	7502.92	32528.8	-35.6121	29.9202	98.6497	134.852	0	0	0.107439	159.856	-742.525	250	202.913	0	40.6207	40.4828	122.223	1607208191304117	0
293	0	0	293	1	991.685	592.451	399.234	0	0	62.2052	71.4543	355.225	564.162	7611.62	32417.7	-355.225	26.5842	102.244	133.687	0	0	0.727458	161.231	-743.304	250	160.75	0	50.5379	49.8865	119.094	1607208191384161	0
296	0	0	296	1	1119.33	400.438	718.892	0	0	3.32842	11.2919	-131.927	555.174	7371.51	32378.2	131.927	26.2086	100.325	135.137	0	0	0.255215	162.775	-743.112	250	184.508	0	42.4423	43.239	209.535	1607208191444193	0
297	0	0	297	1	1300.68	670.379	630.299	0	0	43.8849	-20.8894	301.927	682.937	7530.28	32410.4	-301.927	31.0906	99.032	136.314	0	0	0.144871	173.195	-747.867	250	181.395	0	43.4225	41.6277	89.1835	1607208191464204	0
312	0	0	312	1	1056.99	480.851	576.14	0	0	123.632	17.9674	137.847	544.682	7450.53	32471.2	-137.847	24.2112	100.432	136.182	0	0	0.251065	137.403	-731.263	250	165.934	0	52.7194	51.1004	119.16	1607208191764368	0
321	0	0	321	1	1000.7	500.285	500.414	0	0	-8.40051	11.9943	274.187	598.034	7582.56	32377.5	-274.187	27.1113	102.243	135.042	0	0	0.374755	158.408	-742.651	250	183.02	0	50.1262	47.2952	100.675	1607208191944466	0
322	0	0	322	1	946.027	518.442	427.585	0	0	5.10899	-42.6997	340.631	685.488	7369.73	32332.5	-340.631	32.2163	97.7968	131.128	0	0	0.293644	155.956	-737.976	250	175.794	0	41.843	40.4497	92.9336	1607208191964477	0
324	0	0	324	1	1228.41	535.605	692.807	0	0	154.573	109.008	98.5014	758.361	7419.59	32280.5	-98.5014	35.3071	102.663	133.549	0	0	0.949064	160.93	-744.443	250	212.012	0	35.9267	35.5621	89.0941	1607208192004499	0
325	0	0	325	1	1016.92	501.027	515.893	0	0	140.042	29.5914	28.0847	587.658	7633.44	32260.3	-28.0847	27.3305	97.9802	132.406	0	0	0.224229	157.875	-737.989	250	189.258	0	43.6505	43.7467	134.881	1607208192024510	0
326	0	0	326	1	1105.8	645.143	460.657	0	0	-71.0925	-21.6598	232.264	670.146	7545.59	32411.2	-232.264	30.452	100.692	132.982	0	0	0.357856	163.835	-743.983	250	180.251	0	43.9756	41.2057	90.5717	1607208192044520	0
330	0	0	330	1	1088.84	604.356	484.482	0	0	26.4047	64.9084	328.958	516.257	7547.76	32224.9	-328.958	24.1196	98.365	132.159	0	0	0.59253	164.093	-740.913	250	166.609	0	55.339	53.6031	117.807	1607208192124564	0
332	0	0	332	1	1484.57	670.427	814.139	0	0	26.2959	28.6367	303.879	1155.14	7348.54	32261.2	-303.879	52.9063	99.86	133.255	0	0	1.1583	139.009	-732.96	250	211.566	0	26.185	24.9739	53.2502	1607208192164586	0
340	0	0	340	1	1045.67	577.28	468.395	0	0	-51.7222	8.46213	267.317	853.625	7426.56	32381	-267.317	39.1026	98.2311	129.231	0	0	0.750203	182.354	-749.563	250	259.817	0	34.4843	32.491	69.7437	1607208192324673	0
341	0	0	341	1	1326.72	717.605	609.111	0	0	33.106	34.2703	222.407	904.395	7541.05	32355.2	-222.407	39.9099	97.7247	132.56	0	0	0.964702	173.331	-748.754	250	171.485	0	33.0554	31.1885	69.1586	1607208192344684	0
345	0	0	345	1	1428.7	677.994	750.711	0	0	69.7006	68.3588	184.458	960.498	7404.8	32221.5	-184.458	42.351	102.669	136.547	0	0	0.903484	208.394	-769.905	250	269.494	0	31.1933	29.7696	67.6831	1607208192424727	0
346	0	0	346	1	1259.23	499.849	759.379	0	0	64.2575	-29.2718	6.96526	911.316	7310.58	32319.1	-6.96526	42.2132	98.5903	132.985	0	0	0.38099	174.051	-749.035	250	228.628	0	28.4184	28.5498	92.2927	1607208192444738	0
347	0	0	347	1	1241.16	505.558	735.6	0	0	16.4515	-10.4922	168.914	631.087	7258.73	32300.3	-168.914	27.8098	99.287	133.071	0	0	0.661303	166.741	-744.928	250	148.651	0	46.1666	44.2119	100.992	1607208192464749	0
349	0	0	349	1	1267.62	654.522	613.103	0	0	159.372	-51.6066	-66.2187	559.564	7414.79	32540.8	66.2187	25.8483	101.088	130.43	0	0	0.279548	185.114	-753.962	250	180.4	0	42.6033	43.4322	176.109	1607208192504771	0
352	0	0	352	1	1419.4	869.363	550.038	0	0	96.0658	14.6628	73.1984	825.806	7478.09	32474.5	-73.1984	37.8407	100.985	131.311	0	0	0.858732	194.683	-757.239	250	228.026	0	33.0127	32.6715	90.337	1607208192564804	0
353	0	0	353	1	944.983	605.12	339.863	0	0	136.632	65.0856	188.253	589.283	7437.53	32324.4	-188.253	25.9756	100.824	133.777	0	0	0.454121	149.644	-736.334	250	160.964	0	49.6608	47.3495	107.325	1607208192584815	0
359	0	0	359	1	1169.75	453.971	715.775	0	0	10.3805	55.7791	183.984	946.823	7464.12	32333.7	-183.984	42.0084	97.3875	133.555	0	0	0.676517	147.548	-736.054	250	177.606	0	31.1494	29.4671	67.105	1607208192704880	0
360	0	0	360	1	865.5	508.189	357.311	0	0	35.5012	16.8094	151.151	521.927	7439	32372.7	-151.151	23.1317	103.382	135.866	0	0	0.308384	166.744	-746.195	250	258.629	0	55.3993	53.6064	123.907	1607208192724891	0
361	0	0	361	1	1720.21	780.45	939.765	0	0	12.5953	26.9816	158.968	1294.85	7561.56	32462.2	-158.968	57.5179	99.4986	132.294	0	0	0.654689	193.43	-759.916	250	241.853	0	22.8991	21.9305	50.9188	1607208192744902	0
362	0	0	362	1	1111.35	398.208	713.14	0	0	-86.955	76.2194	348.897	885.092	7661.12	32412.9	-348.897	43.3988	95.6816	131.572	0	0	1.02895	166.203	-742.66	250	225.317	0	31.4762	30.4413	71.9023	1607208192764913	0
363	0	0	363	1	934.289	502.315	431.975	0	0	84.9344	-13.5753	-157.715	586.219	7389.57	32403.1	157.715	27.6807	99.1149	131.653	0	0	0.292511	188.129	-750.707	250	207.066	0	40.0012	40.8326	223.602	1607208192784924	0
368	0	0	368	1	1000.41	560.603	439.805	0	0	82.9823	-46.1707	274.786	733.763	7391.52	32236.4	-274.786	32.8195	97.013	129.292	0	0	0.666258	146.381	-730.421	250	187.533	0	40.5653	38.257	82.1244	1607208192884978	0
369	0	0	369	1	922.618	477.179	445.439	0	0	-55.5201	22.0482	76.3522	582.904	7330.7	32467.1	-76.3522	27.4717	96.8993	129.372	0	0	0.84526	206.719	-762.949	250	220.729	0	44.7961	44.1798	119.425	1607208192904989	0
376	0	0	376	1	824.341	297.649	526.692	0	0	83.1772	-6.95643	104.492	501.068	7590.64	32197.1	-104.492	22.6396	98.3646	130.879	0	0	0.586414	119.051	-719.725	250	169.26	0	54.8917	54.007	132.685	1607208193045065	0
381	0	0	381	1	1216.01	594.834	621.18	0	0	29.5142	-35.9608	225.702	837.622	7444.99	32325.8	-225.702	36.8549	96.5643	130.326	0	0	0.560986	189.899	-752.872	250	215.235	0	35.5501	33.5103	74.276	1607208193145120	0
384	0	0	384	1	1014.77	463.434	551.335	0	0	43.049	48.6844	-52.3904	540.048	7531.11	32340.8	52.3904	25.1459	100.154	131.402	0	0	1.10387	168.868	-744.343	250	177.308	0	44.2215	44.9649	173.928	1607208193205152	0
386	0	0	386	1	1151.88	585.148	566.728	0	0	51.2497	2.53569	262.682	600.886	7522.91	32287.3	-262.682	26.7667	97.7335	133.31	0	0	0.326238	178.954	-750.802	250	208.487	0	49.3876	46.8906	100.495	1607208193245174	0
389	0	0	389	1	1304.54	545.201	759.337	0	0	44.0471	35.9349	63.3109	778.82	7330.79	32154.2	-63.3109	36.0239	96.9573	130.133	0	0	0.780413	183.376	-748.595	250	210.122	0	33.9949	33.7591	95.8606	1607208193305207	0
390	0	0	390	1	1059.21	574.285	484.921	0	0	51.5096	28.7441	156.799	570.282	7422.99	32261.1	-156.799	25.1975	96.6654	128.825	0	0	0.707627	182.329	-747.879	250	209.042	0	49.6159	47.8578	110.275	1607208193325218	0
394	0	0	394	1	865.692	396.629	469.063	0	0	63.1529	44.7212	-16.9794	404.478	7511.01	32245.1	16.9794	18.8762	98.9498	131.132	0	0	0.621043	145.111	-732.761	250	202.054	0	60.1307	60.8121	213.051	1607208193405261	0
395	0	0	395	1	843.595	417.203	426.392	0	0	111.965	102.847	-185.043	362.552	7362.54	32486	185.043	17.6637	95.02	128.755	0	0	0.291838	173.994	-742.682	250	182.177	0	62.2756	63.7411	366.698	1607208193425272	0
396	0	0	396	1	1273.12	531.117	742.005	0	0	5.33807	38.6195	97.3401	865.5	7369.5	32251.2	-97.3401	39.8829	99.3433	132.494	0	0	0.482738	150.967	-737.32	250	208.36	0	31.9847	31.2114	78.3972	1607208193445283	0
412	0	0	412	1	993.782	525.434	468.348	0	0	48.0094	-50.3308	102.404	702.629	7326.83	32340.2	-102.404	31.8361	93.6965	124.712	0	0	0.429088	159.489	-735.67	250	217.08	0	38.4818	37.7878	94.2605	1607208193765458	0
413	0	0	413	1	954.207	572.312	381.895	0	0	-6.9069	-21.2844	303.506	562.214	7581.07	32410.8	-303.506	25.8719	96.2194	129.962	0	0	0.116634	176.769	-747.142	250	209.984	0	51.5088	49.0625	104.815	1607208193785468	0
414	0	0	414	1	1160.73	679.301	481.428	0	0	68.4792	48.9752	352.271	576.851	7406.02	32141.2	-352.271	27.056	96.3657	131.004	0	0	0.265563	141.903	-729.517	250	173.568	0	48.6811	47.7004	114.022	1607208193805479	0
416	0	0	416	1	1053.93	585.424	468.505	0	0	95.7349	121.967	77.6919	474.994	7378.77	32068.2	-77.6919	22.2963	94.9511	129.834	0	0	0.179957	183.119	-748.991	250	194.669	0	54.7503	54.0742	144.434	1607208193845501	0
422	0	0	422	1	1153.23	506.209	647.018	0	0	76.4558	24.3174	252.876	564.178	7398.04	32265.5	-252.876	25.0154	94.5237	129.399	0	0	0.678233	165.363	-741.382	250	188.734	0	51.9757	48.9148	105.562	1607208193965567	0
427	0	0	427	1	1000.92	417.003	583.915	0	0	-42.4265	-10.7081	239.898	560.286	7317.61	32400.2	-239.898	25.2489	95.3159	130.614	0	0	0.206384	161.472	-738.117	250	149.896	0	51.7518	48.6667	106.065	1607208194065621	0
430	0	0	430	1	914.518	482.438	432.08	0	0	61.2877	2.66053	76.7164	471.874	7512.87	32486.5	-76.7164	21.6058	92.1556	125.762	0	0	0.638718	143.755	-725.786	250	150.429	0	55.3353	54.9895	148.111	1607208194125654	0
431	0	0	431	1	982.068	536.939	445.13	0	0	27.202	7.85363	139.994	535.571	7247.98	32182.3	-139.994	23.8816	93.4679	126.822	0	0	0.151319	153.354	-731.67	250	165.336	0	51.717	50.1668	116.388	1607208194145665	0
437	0	0	437	1	1074.5	529.794	544.701	0	0	-7.72347	44.596	162.612	792.7	7382.56	32344.9	-162.612	35.4363	94.6846	128.923	0	0	0.447484	148.353	-731.815	250	216.312	0	35.9663	34.1975	78.6997	1607208194265730	0
443	0	0	443	1	982.506	433.603	548.903	0	0	183.03	50.375	-572.239	769.388	7391.13	32438.8	572.239	49.7599	94.8	125.113	0	0	0.654802	158.038	-735.615	250	183.068	0	52.3228	82.8523	256.308	1607208194385795	0
446	0	0	446	1	1051.35	521.46	529.891	0	0	-0.587302	62.6193	238.567	717.017	7574.75	32326.9	-238.567	32.1762	94.749	127.1	0	0	0.238031	134.644	-725.042	250	174.397	0	40.558	38.0276	82.9374	1607208194445828	0
448	0	0	448	1	1055.76	506.503	549.26	0	0	23.8789	46.3978	186.132	571.29	7350.96	32243.4	-186.132	25.2256	93.9781	128.603	0	0	0.212895	188.396	-750.541	250	214.605	0	50.0284	47.4148	107.322	1607208194485850	0
450	0	0	450	1	1241.69	589.271	652.421	0	0	-3.42291	46.6806	179.971	855.689	7278.6	32342.8	-179.971	38.0476	92.1097	126.46	0	0	0.353178	153.731	-733.192	250	164.865	0	33.4429	31.6005	72.0948	1607208194525872	0
454	0	0	454	1	885.459	480.406	405.053	0	0	62.2402	74.3608	373.833	616.488	7711.24	32115.8	-373.833	29.1989	95.3323	125.186	0	0	0.47045	161.21	-736.156	250	205.668	0	44.3114	44.3175	113.752	1607208194605915	0
458	0	0	458	1	1077.05	566.281	510.769	0	0	61.887	11.6123	268.859	548.516	7412.61	32178.6	-268.859	24.4944	93.0702	126.426	0	0	0.456808	141.789	-726.892	250	163.825	0	52.747	50.0022	106.781	1607208194685959	0
459	0	0	459	1	870.684	413.725	456.96	0	0	86.9315	15.663	-138.016	434.733	7487.23	32473.5	138.016	20.4097	94.4279	124.385	0	0	0.240849	177.667	-744.347	250	193.909	0	51.9494	53.0793	269.043	1607208194705970	0
461	0	0	461	1	1086.4	610.646	475.758	0	0	27.7223	49.0177	144.301	501.463	7546.44	32340.5	-144.301	22.4456	95.8872	128.712	0	0	0.520254	180.708	-748.253	250	195.151	0	55.4643	53.4929	124.311	1607208194745991	0
464	0	0	464	1	1220.81	711.511	509.298	0	0	32.0574	-54.9514	327.356	717.22	7442.44	32145.5	-327.356	33.3263	93.5745	127.482	0	0	0.0929469	159.147	-736.61	250	189.267	0	39.6213	38.3267	84.9389	1607208194806024	0
465	0	0	465	1	1121.32	616.523	504.798	0	0	50.3206	-39.1192	250.528	737.575	7424.18	32329	-250.528	32.6662	93.5998	124.324	0	0	0.57258	157.176	-734.456	250	168.713	0	39.5802	37.3525	81.2159	1607208194826035	0
469	0	0	469	1	1040.22	562.257	477.962	0	0	70.272	29.8384	184.545	662.463	7603.55	32459.3	-184.545	29.0028	90.4975	122.82	0	0	0.518134	189.491	-744.416	250	216.509	0	42.6654	40.6919	92.399	1607208194906079	0
475	0	0	475	1	1074.6	545.531	529.065	0	0	-8.3302	2.91687	32.5323	523.099	7582.49	32187.3	-32.5323	24.481	93.0542	126.23	0	0	0.71445	180.287	-743.732	250	203.697	0	47.9904	47.9023	145.221	1607208195026144	0
483	0	0	483	1	956.212	512.225	443.986	0	0	-64.3369	15.4911	279.694	616.428	7439.18	32174.7	-279.694	28.5716	95.898	125.759	0	0	0.874459	139.252	-727.131	250	184.553	0	46.451	43.784	93.1747	1607208195186231	0
501	0	0	501	1	1007.07	510.668	496.399	0	0	1.87907	-6.86781	71.4239	623.332	7372.96	32197	-71.4239	28.8262	93.789	127.04	0	0	0.321651	173.406	-741.656	250	214.487	0	42.1891	41.691	114.491	1607208195626471	0
502	0	0	502	1	1056.02	554.36	501.659	0	0	77.7421	23.2981	284.564	631.089	7396.76	32266.5	-284.564	28.4082	93.2649	126.985	0	0	0.187143	155.812	-734.161	250	184.227	0	46.0375	43.6071	92.8728	1607208195646482	0
505	0	0	505	1	1086.03	481.453	604.577	0	0	43.2243	-4.53477	-102.495	635.096	7331.62	32294.4	102.495	29.4995	97.7801	127.109	0	0	0.315662	174.519	-745.051	250	222.58	0	36.5651	37.5458	163.967	1607208195706515	0
506	0	0	506	1	1112.04	602.191	509.847	0	0	54.1795	-74.9365	284.568	776.353	7420.32	32464.4	-284.568	35.1012	92.3964	119.866	0	0	0.596568	162.002	-734.597	250	199.019	0	36.9861	35.3556	75.2954	1607208195726525	0
509	0	0	509	1	1082.51	667.847	414.663	0	0	179.153	34.5248	-63.1158	482.311	7395.01	32355	63.1158	22.4947	94.8737	126.266	0	0	0.732048	206.052	-756.213	250	206.596	0	48.2363	48.9233	192.536	1607208195786558	0
518	0	0	518	1	1143.79	522.052	621.742	0	0	-109.95	122.636	27.1669	540.676	7285.47	32366.5	-27.1669	26.9956	88.9184	120.849	0	0	0.780829	192.882	-745.482	250	207.189	0	43.1974	42.6317	129.207	1607208195966656	0
531	0	0	531	1	844.926	508.499	336.427	0	0	117.348	52.2094	161.564	377.62	7456.81	32337.3	-161.564	16.6816	93.1965	123.791	0	0	0.742219	158.366	-734.082	250	162.09	0	73.2569	70.1999	161.406	1607208196226798	0
546	0	0	546	1	1255.5	602.948	652.549	0	0	37.7108	32.3809	180.323	834.834	7536.45	32357.1	-180.323	36.7209	92.2362	123.254	0	0	0.564367	156.043	-731.435	250	189.789	0	34.0618	32.5335	74.3187	1607208196526961	0
552	0	0	552	1	1046.45	528.057	518.391	0	0	79.7828	-26.9716	156.321	801.798	7494.38	32316.8	-156.321	35.1804	91.9757	120.928	0	0	0.624704	146.411	-727.911	250	199.925	0	35.0398	33.7571	78.4921	1607208196647027	0
554	0	0	554	1	1391.59	693.119	698.473	0	0	72.6063	21.2877	290.476	591.357	7601.21	32467.9	-290.476	26.7089	93.2867	126.378	0	0	0.467359	152.17	-731.791	250	194.556	0	48.807	46.5295	98.8417	1607208196687049	0
556	0	0	556	1	1328.64	638.962	689.682	0	0	-6.50143	-23.5211	123.177	734.908	7481	32313.4	-123.177	33.258	94.5377	125.072	0	0	0.411419	153.492	-733.247	250	214.19	0	37.4627	36.3571	86.6257	1607208196727070	0
559	0	0	559	1	1077.95	619.875	458.07	0	0	38.3836	36.9081	150.15	584.437	7436.12	32352.6	-150.15	25.9795	88.2249	119.231	0	0	0.146162	189.645	-744.022	250	205.555	0	46.3788	44.6751	103.489	1607208196787103	0
560	0	0	560	1	933.512	455.079	478.434	0	0	355.373	165.13	282.547	556.367	7418.11	32124.7	-282.547	28.5264	89.2026	119.793	0	0	0.816715	151.304	-726.594	250	186.209	0	48.1898	43.1499	92.3608	1607208196807114	0
562	0	0	562	1	1225.83	603.119	622.707	0	0	25.758	107.787	361.451	700.16	7448.74	32182.1	-361.451	33.4433	91.1476	120.84	0	0	1.09182	161.99	-733.381	250	169.558	0	38.4871	38.155	92.9208	1607208196847136	0
564	0	0	564	1	1078.92	503.17	575.751	0	0	92.7233	90.3516	206.22	613.69	7481.44	32199.5	-206.22	27.1613	93.4406	122.857	0	0	0.514857	182.649	-746.447	250	194.259	0	46.2979	44.0324	97.8072	1607208196887157	0
567	0	0	567	1	1110.26	643.161	467.098	0	0	26.2489	-38.3682	224.909	486.616	7448.25	32228.6	-224.909	21.4194	94.7685	127.617	0	0	0.0468235	172.539	-742.261	250	196.629	0	59.6366	56.2274	124.013	1607208196947190	0
568	0	0	568	1	1135.81	655.702	480.109	0	0	20.2443	26.3502	274.728	673.499	7553.92	32363.2	-274.728	30.3815	90.6102	122.016	0	0	0.633195	181.63	-740.746	250	197.57	0	42.4575	40.0736	85.715	1607208196967201	0
570	0	0	570	1	1361.36	647.438	713.927	0	0	37.0085	68.8948	-578.9	1024.09	7537.15	32320.6	578.9	65.8867	94.0761	119.55	0	0	0.0817989	151.687	-730.778	250	252.92	0	39.1621	64.5425	196.637	1607208197007223	0
572	0	0	572	1	982.827	550.825	432.002	0	0	96.135	73.6187	201.031	507.49	7577.69	32415.5	-201.031	22.362	92.3406	121.745	0	0	0.259943	160.156	-732.317	250	168.076	0	55.5769	52.7126	117.986	1607208197047245	0
586	0	0	586	1	997.209	504.996	492.213	0	0	65.084	56.491	-736.275	814.764	7509.08	32432.7	736.275	63.1896	90.8836	117.43	0	0	0.192494	173.074	-737.044	250	172.877	0	80.4485	134.376	264.275	1607208197327397	0
591	0	0	591	1	1088.34	601.953	486.392	0	0	4.53217	-0.615979	91.873	746.273	7469.97	32290.5	-91.873	34.2864	91.5374	120.719	0	0	0.362001	148.148	-728.55	250	209.261	0	35.3644	34.7954	89.0173	1607208197427452	0
592	0	0	592	1	1033.05	475.883	557.166	0	0	1.77209	52.1917	84.3635	558.427	7572.39	32138	-84.3635	25.9521	92.5494	123.368	0	0	0.340252	214.331	-758.427	250	209.707	0	46.5185	45.6122	120.001	1607208197447463	0
597	0	0	597	1	918.61	370.865	547.745	0	0	20.8032	-11.5134	-55.0722	597.94	7453.7	32102	55.0722	27.6967	92.5386	122.009	0	0	0.28388	142.527	-724.547	250	174.786	0	38.9534	39.7189	153.863	1607208197547517	0
599	0	0	599	1	949.465	460.033	489.432	0	0	31.4677	51.9224	348.719	716.551	7642.35	32237.9	-348.719	33.7108	89.5967	121.303	0	0	0.118097	159.097	-733.022	250	217.106	0	38.1949	37.3411	87.8236	1607208197587539	0
603	0	0	603	1	1233.37	653.121	580.244	0	0	64.2016	-66.7842	272.427	845.951	7509.96	32257	-272.427	37.9087	93.4273	125.331	0	0	0.193999	150.066	-730.276	250	193.496	0	34.6041	32.862	70.7244	1607208197667582	0
607	0	0	607	1	965.523	530.254	435.269	0	0	18.2664	35.3928	-35.8694	432.974	7456.23	32553.4	35.8694	20.2213	89.4108	117.25	0	0	0.938411	172.241	-733.426	250	186.985	0	52.7589	53.3071	198.205	1607208197747626	0
612	0	0	612	1	1196.76	624.006	572.756	0	0	-2.90268	-7.56251	307.285	654.259	7477.4	31998.4	-307.285	30.1488	93.7258	125.399	0	0	0.392757	153.153	-732.872	250	159.985	0	43.8052	41.9192	89.2792	1607208197847681	0
614	0	0	614	1	967.879	479.228	488.65	0	0	5.5805	2.36362	283.959	766.344	7369.26	32387.1	-283.959	34.7761	92.058	122.012	0	0	0.742909	157.19	-733.245	250	211.342	0	37.6732	35.6305	75.6857	1607208197887702	0
618	0	0	618	1	1162.06	655.867	506.193	0	0	33.6802	29.2261	322.175	855.589	7640.14	32260.6	-322.175	39.5834	93.6055	120.81	0	0	0.855685	176.531	-741.945	250	190.785	0	33.3685	32.2506	69.453	1607208197967746	0
620	0	0	620	1	1112.19	536.195	575.993	0	0	-3.65075	80.0537	313.708	700.313	7478.15	32209.8	-313.708	32.7303	90.7284	123.479	0	0	0.583029	179.596	-741.664	250	209.213	0	40.0039	38.3291	82.0207	1607208198007768	0
621	0	0	621	1	1065.43	524.805	540.628	0	0	197.315	109.947	-43.2202	499.627	7476.51	32379.2	43.2202	23.8628	92.307	122.489	0	0	0.298112	173.542	-740.373	250	184.297	0	45.674	46.3026	173.488	1607208198027779	0
638	0	0	638	1	979.375	436.139	543.236	0	0	1.97421	22.7578	165.067	718.54	7472.53	32267.1	-165.067	31.9058	87.3624	115.765	0	0	0.700598	145.115	-721.218	250	178.043	0	38.001	36.3238	83.4472	1607208198367964	0
642	0	0	642	1	907.353	443.913	463.44	0	0	222.319	337.383	365.307	436.832	7650.82	32251.4	-365.307	24.1082	86.9673	116.619	0	0	0.396562	161.633	-728.578	250	182.625	0	52.7618	58.1874	129.826	1607208198448007	0
652	0	0	652	1	734.904	394.675	340.229	0	0	14.7202	99.5193	188.945	353.165	7360.12	32389.6	-188.945	15.8086	87.8347	116.627	0	0	0.445279	164.614	-730.1	250	204.589	0	76.1097	72.5459	162.356	1607208198648116	0
658	0	0	658	1	1431.84	594.646	837.196	0	0	66.0792	12.9322	249	908.795	7508.08	32476.2	-249	40.2118	90.4638	121.286	0	0	0.432129	168.528	-737.852	250	197.175	0	31.9465	30.2469	65.5939	1607208198768182	0
672	0	0	672	1	1017.36	634.755	382.607	0	0	-69.493	106.113	350.141	675.838	7543.99	32383	-350.141	33.0944	85.9808	115.236	0	0	0.645549	142.616	-719.242	250	164.552	0	38.4812	37.6119	88.3556	1607208199048334	0
676	0	0	676	1	902.15	531.661	370.49	0	0	-1.45113	0.871681	240.864	569.659	7376.29	32289	-240.864	25.3812	85.3624	116.456	0	0	0.783366	169.681	-731.808	250	239.31	0	48.9494	45.9496	99.728	1607208199128378	0
678	0	0	678	1	1232.5	601.971	630.529	0	0	59.017	-15.262	92.1222	745.353	7515.14	32404.8	-92.1222	33.9043	89.4392	118.971	0	0	0.269861	180.588	-741.94	250	227.252	0	35.2432	34.8426	89.4134	1607208199168400	0
685	0	0	685	1	995.414	399.491	595.923	0	0	61.0545	68.6845	177.002	685.225	7513.11	32420.5	-177.002	30.2778	87.2553	118.578	0	0	0.455859	176.45	-739.559	250	181.296	0	40.1211	38.3834	87.4976	1607208199308476	0
686	0	0	686	1	939.98	467.989	471.991	0	0	19.1466	77.3445	90.7764	537.531	7455.35	32411.8	-90.7764	24.9775	88.437	119.203	0	0	0.44451	183.752	-741.969	250	205.078	0	47.5514	46.7444	119.32	1607208199328487	0
693	0	0	693	1	1100.93	549.946	550.988	0	0	-42.2547	37.4147	60.5562	592.706	7317.44	32352.1	-60.5562	27.9802	87.7381	115.825	0	0	0.652716	195.735	-742.126	250	202.697	0	41.342	40.9228	117.42	1607208199468563	0
705	0	0	705	1	1126.85	607.28	519.566	0	0	52.9973	12.4941	182.761	846.088	7421.5	32377	-182.761	37.0297	88.4141	118.616	0	0	0.200486	186.971	-744.062	250	190.331	0	33.1912	31.7704	72.3251	1607208199708694	0
706	0	0	706	1	1241.78	604.115	637.669	0	0	92.6117	86.9506	98.0573	559.096	7381.89	32302.6	-98.0573	25.7687	90.1475	120.839	0	0	0.250498	156.53	-729.947	250	187.495	0	46.6065	45.7897	113.972	1607208199728705	0
708	0	0	708	1	1030.85	467.742	563.105	0	0	-27.9425	87.4952	255.96	783.209	7502.44	32401.7	-255.96	35.8505	88.5117	118.28	0	0	0.405897	173.445	-737.369	250	199.426	0	35.6504	33.6069	72.368	1607208199768727	0
713	0	0	713	1	861.801	446.11	415.691	0	0	-78.1777	-6.05273	9.58702	475.938	7453.02	32495.2	-9.58702	22.8276	86.5173	115.894	0	0	0.60251	157.049	-726.31	250	206.171	0	48.8	48.8409	155.423	1607208199868781	0
716	0	0	716	1	998.36	515.188	483.173	0	0	51.7059	17.4401	129.902	610.954	7522.45	32471.7	-129.902	27.3364	90.5855	117.667	0	0	0.266957	159.022	-731.862	250	216.112	0	43.8132	42.8455	101.243	1607208199928814	0
719	0	0	719	1	1029.11	457.275	571.835	0	0	-42.1695	-34.8016	27.3554	568.153	7417.01	32424.3	-27.3554	26.8037	91.3722	120.018	0	0	0.857434	154.701	-729.246	250	197.265	0	42.8009	42.7474	132.941	1607208199988847	0
759	0	0	759	1	1099.04	479.309	619.727	0	0	137.411	63.2427	80.4843	643.882	7536.41	32525.6	-80.4843	29.7596	85.8515	117.768	0	0	0.54558	155.867	-726.659	250	181.391	0	39.4484	38.9686	103.797	1607208200869326	0
760	0	0	760	1	821.788	338.012	483.776	0	0	-57.6678	-25.3369	-542.15	818.584	7432.51	32414.8	542.15	52.2732	85.0502	112.593	0	0	1.14005	165.542	-731.892	250	232.485	0	42.5456	65.5643	219.228	1607208200889337	0
762	0	0	762	1	826.63	395.351	431.279	0	0	63.1657	-19.136	19.4874	470.574	7411.33	32209.3	-19.4874	21.7813	86.5237	116.163	0	0	0.114092	144.858	-719.888	250	164.686	0	50.9159	51.2404	160.962	1607208200929359	0
765	0	0	765	1	1023.27	393.546	629.723	0	0	29.2854	9.67436	230.357	675.95	7445.21	32080.8	-230.357	29.8316	92.8105	120.411	0	0	0.964571	156.668	-731.098	250	193.462	0	42.446	40.2736	87.9621	1607208200989391	0
766	0	0	766	1	1112.16	551.18	560.984	0	0	137.941	37.4145	8.69673	502.141	7436.22	32352.1	-8.69673	23.4424	89.4409	120.535	0	0	0.312837	177.234	-738.135	250	162.442	0	47.8783	48.0895	154.836	1607208201009402	0
767	0	0	767	1	942.045	520.856	421.189	0	0	14.7888	105.872	163.846	435.288	7659.03	32482.9	-163.846	19.6307	86.1882	116.294	0	0	0.899668	170.385	-733.043	250	206.499	0	60.7303	58.4264	132.731	1607208201029413	0
775	0	0	775	1	796.084	443.106	352.977	0	0	82.6069	-65.7473	-51.6351	437.481	7491.55	32355.6	51.6351	20.1476	88.7048	114.834	0	0	0.27828	152.413	-722.783	250	176.345	0	51.7342	52.5908	208.301	1607208201189500	0
777	0	0	777	1	755.98	267.73	488.251	0	0	82.9171	42.2642	-80.2379	403.857	7391.58	32247.6	80.2379	18.7446	85.2381	114.2	0	0	0.30532	159.64	-724.049	250	179.649	0	54.438	55.3026	224.2	1607208201229522	0
790	0	0	790	1	1301.83	637.913	663.915	0	0	31.7851	-49.5847	98.6237	1048.76	7442.72	32439.1	-98.6237	47.7133	87.0822	114.265	0	0	0.159243	179.501	-739.432	250	241.064	0	25.1684	24.7025	62.6527	1607208201489664	0
791	0	0	791	1	973.882	470.252	503.63	0	0	239.918	-64.3898	-429.864	619.482	7334.24	32354.2	429.864	35.8906	88.3352	114.042	0	0	0.423195	184.342	-736.635	250	253.134	0	44.3043	56.84	294.33	1607208201509675	0
796	0	0	796	1	915.528	653.524	262.003	0	0	4.39908	-48.4706	376.679	534.464	7470.1	32238.7	-376.679	25.4614	89.9009	118.196	0	0	0.324844	169.662	-735.114	250	170.488	0	49.5093	49.1266	129.471	1607208201609729	0
808	0	0	808	1	1100.91	605.699	495.207	0	0	97.5132	59.9044	61.33	574.267	7576.31	32429.3	-61.33	26.6115	84.7792	113.685	0	0	0.441294	145.065	-718.872	250	188.348	0	42.9792	42.4596	121.629	1607208201849860	0
814	0	0	814	1	1161.47	630.084	531.389	0	0	2.01316	131.308	191.931	493.28	7572.15	32058.9	-191.931	22.351	86.9746	116.156	0	0	0.715481	176.854	-734.62	250	163.383	0	54.2514	51.4436	115.513	1607208201969925	0
816	0	0	816	1	1116.38	521.151	595.225	0	0	68.7817	122.236	-214.459	593.641	7505.38	32366.9	214.459	29.4772	86.4862	114.427	0	0	0.0676441	223.498	-757.882	250	248.17	0	36.6286	37.8554	226.947	1607208202009947	0
818	0	0	818	1	1055.89	596.138	459.752	0	0	30.9859	-38.9635	270.139	865.557	7543.17	32029.8	-270.139	38.7974	85.9641	114.468	0	0	0.610772	141.628	-720.394	250	199.979	0	32.599	30.8162	66.3613	1607208202049969	0
824	0	0	824	1	954.828	412.83	541.998	0	0	-6.05583	-24.8686	24.6565	547.302	7281.24	32414.4	-24.6565	25.5831	82.6569	110.813	0	0	0.806996	163.422	-725.458	250	182.89	0	43.2263	42.9836	133.337	1607208202170034	0
825	0	0	825	1	749.991	430.052	319.939	0	0	48.8846	5.38553	1.61714	344.248	7525.28	32483.8	-1.61714	16.0118	80.5214	111.503	0	0	1.25424	169.46	-724.352	250	218.147	0	66.438	67.1744	217.874	1607208202190045	0
826	0	0	826	1	1187.15	585.989	601.156	0	0	146.611	-9.16633	106.681	617.623	7626.87	32199.3	-106.681	27.9409	86.7063	117.88	0	0	0.416397	154.134	-725.321	250	169.961	0	42.4412	41.7931	102.231	1607208202210056	0
828	0	0	828	1	1056.47	502.643	553.824	0	0	-25.5994	-37.7268	250.9	578.717	7400.44	32327.6	-250.9	26.0495	85.111	114.636	0	0	0.22078	214.458	-751.008	250	228.791	0	47.7001	44.6815	97.2241	1607208202250078	0
833	0	0	833	1	1075.9	514.51	561.39	0	0	-6.88601	11.4688	-60.0776	671.008	7481.39	32378	60.0776	31.3034	87.5176	115.091	0	0	0.103926	180.84	-738.397	250	222.311	0	33.7826	34.2748	133.041	1607208202350132	0
844	0	0	844	1	971.402	398.092	573.31	0	0	32.1581	62.1388	49.9321	642.576	7342.68	32427	-49.9321	30.0234	83.2592	115.621	0	0	0.156268	179.059	-735.104	250	216.809	0	38.1179	37.7609	110.167	1607208202570252	0
845	0	0	845	1	984.514	449.905	534.609	0	0	-35.0186	-4.16325	2.97285	708.234	7409.86	32393.7	-2.97285	33.4683	87.2385	114.277	0	0	0.716437	202.186	-749.258	250	215.851	0	33.1865	33.4343	109.013	1607208202590263	0
849	0	0	849	1	947.759	497.823	449.936	0	0	59.3712	34.1427	232.858	472.936	7514.79	32455	-232.858	20.8618	84.6812	113.628	0	0	0.106724	187.631	-737.233	250	154.434	0	58.0227	54.8279	119.936	1607208202670307	0
851	0	0	851	1	945.63	424.457	521.174	0	0	11.6581	-66.8668	-103.397	653.365	7363.18	32356.7	103.397	30.5031	87.7162	113.06	0	0	0.425617	178.059	-735.094	250	237.449	0	33.8223	34.4083	152.914	1607208202710329	0
871	0	0	871	1	995.878	438.85	557.028	0	0	17.2773	5.99685	109.238	683.906	7257.9	32283.8	-109.238	31.1009	83.4526	114.582	0	0	0.428282	157.158	-725.088	250	183.183	0	38.0227	37.146	89.7447	1607208203110546	0
872	0	0	872	1	900.836	462.954	437.882	0	0	52.4202	10.9697	7.9569	668.548	7322.42	32378.5	-7.9569	31.0985	83.3238	114.908	0	0	0.376049	150.394	-720.743	250	197.481	0	35.6326	35.8578	114.055	1607208203130557	0
873	0	0	873	1	1020.29	562.656	457.633	0	0	-20.581	37.3674	276.299	543.866	7395.42	32352.1	-276.299	24.8336	87.2642	113.677	0	0	0.411504	189.646	-741.037	250	214.145	0	50.6684	47.6235	101.489	1607208203150568	0
887	0	0	887	1	1129.89	364.522	765.37	0	0	57.4489	38.5702	-53.9963	704.484	7417.05	32550.3	53.9963	32.6905	84.7355	112.164	0	0	0.433621	180.727	-737.294	250	216.525	0	31.9628	32.4681	124.964	1607208203430721	0
914	0	0	914	1	1013.74	424.372	589.365	0	0	8.88915	37.021	106.238	817.703	7365.95	32252.8	-106.238	37.4762	84.0722	115.376	0	0	0.419287	131.073	-714.004	250	184.037	0	31.9186	31.012	75.684	1607208203971015	0
924	0	0	924	1	1115.32	438.899	676.421	0	0	-5.37465	-38.7503	112.177	867.525	7380.21	32328.6	-112.177	39.4885	83.9872	110.102	0	0	0.459819	166.521	-728.944	250	209.534	0	29.9665	29.1198	71.1227	1607208204171124	0
927	0	0	927	1	877.274	492.764	384.51	0	0	-38.1653	21.0743	227.049	522.935	7413.01	32169.1	-227.049	23.4867	86.0618	115.399	0	0	0.209702	151.118	-723.758	250	182.786	0	52.3189	49.2762	108.189	1607208204231157	0
936	0	0	936	1	882.639	447.587	435.052	0	0	-8.74749	-0.312462	208.708	685.431	7483.25	32090.8	-208.708	30.3223	85.6227	117.289	0	0	0.111838	152.559	-724.989	250	186.728	0	40.6168	38.3667	85.5625	1607208204411255	0
954	0	0	954	1	979.591	433.484	546.107	0	0	97.4018	53.9775	170.565	516.446	7277.44	32235.9	-170.565	22.7449	82.9116	110.376	0	0	0.472115	179.812	-732.929	250	185.506	0	51.5096	49.0981	112.428	1607208204771451	0
955	0	0	955	1	753.103	358.361	394.742	0	0	40.4798	42.1957	124.103	446.755	7334.36	32247.6	-124.103	20.1677	80.6971	108.936	0	0	0.443377	146.481	-712.187	250	180.066	0	56.5661	55.0306	130.214	1607208204791462	0
957	0	0	957	1	1046.06	439.73	606.328	0	0	-14.5291	40.6017	112.181	847.529	7389.37	32448.6	-112.181	38.9619	80.9121	109.452	0	0	0.513217	133.323	-708.178	250	195.809	0	30.185	29.2465	70.7425	1607208204831484	0
985	0	0	985	1	728.3	317.228	411.072	0	0	101.469	-73.9132	-717.831	604.731	7472.69	32463.4	717.831	47.8085	83.8916	107.829	0	0	0.538253	145.929	-717.309	250	184.86	0	98.0841	174.84	331.935	1607208205471832	0
986	0	0	986	1	1003.68	453.53	550.145	0	0	37.099	-46.0166	3.98891	552.699	7537.06	32335.9	-3.98891	25.6761	85.3853	110.272	0	0	0.46598	170.81	-729.738	250	190.02	0	42.0098	42.3225	140.659	1607208205491843	0
987	0	0	987	1	996.359	474.06	522.3	0	0	79.7405	-2.17346	229.717	642.556	7594.08	32491.3	-229.717	28.172	81.0849	108.002	0	0	0.163492	174.774	-729.183	250	224.898	0	42.4473	40.2647	88.1471	1607208205511854	0
988	0	0	988	1	1254.12	700.963	553.157	0	0	-2.83314	-28.0122	430.519	703.206	7776.31	32118.5	-430.519	34.0167	83.6997	112.084	0	0	0.301695	175.148	-732.634	250	195.911	0	35.3967	36.8867	116.926	1607208205531865	0
989	0	0	989	1	986.584	568.723	417.862	0	0	44.547	-11.6458	43.6117	582.607	7529.61	32500.8	-43.6117	26.9051	81.9937	109.776	0	0	0.274291	169.508	-729.769	250	190.384	0	41.1388	41.221	123.456	1607208205551876	0
995	0	0	995	1	1105.45	497.01	608.444	0	0	134.447	47.9237	-722.343	1152.29	7539.37	32341.6	722.343	88.3516	85.6579	106.232	0	0	0.570665	197.013	-747.009	250	229.179	0	53.8333	88.3322	177.062	1607208205671941	0
999	0	0	999	1	1099.71	449.512	650.201	0	0	-11.7323	56.0032	-690.143	797.986	7386.57	32333.5	690.143	58.9147	82.4259	107.341	0	0	0.588557	142.569	-715.147	250	203.179	0	67.5541	112.014	231.752	1607208205751985	0
1000	0	0	0	1	612.274	359.49	252.785	0	0	26.5608	68.9107	64.5544	313.762	7547.6	32519.9	-64.5544	15.6434	33.9143	44.8398	0	0	0.253063	175.44	-644.623	250	191.547	0	56.6831	50.2047	108.56	1607208207913162	1
1001	0	0	1	1	572.688	324.465	248.223	0	0	57.456	-15.0527	132.066	384.583	7417.04	32304.9	-132.066	19.224	33.8527	43.8614	0	0	0.345122	176.8	-643.849	250	242.943	0	45.3319	40.3785	89.1259	1607208207933173	1
1005	0	0	5	1	643.645	267.17	376.475	0	0	54.235	132.592	327.593	373.498	7619.59	32456.2	-327.593	20.8256	34.0367	42.7925	0	0	0.129776	187.846	-647.917	250	214.659	0	35.4543	41.1547	159.403	1607208208013216	1
1008	0	0	8	1	682.38	339.955	342.424	0	0	3.89854	-42.667	88.1292	344.998	7570.26	32332.5	-88.1292	17.2336	36.3324	44.0934	0	0	0.219734	200.235	-654.068	250	205.161	0	52.7295	46.1884	100.012	1607208208073249	1
1015	0	0	15	1	643.155	316.104	327.051	0	0	-33.5174	-2.3384	-22.5766	394.502	7408.36	32292.2	22.5766	19.6854	34.8094	42.849	0	0	0.348087	164.811	-637.187	250	202.643	0	43.333	39.9755	82.2226	1607208208213325	1
1019	0	0	19	1	576.639	306.102	270.537	0	0	21.6896	3.89819	93.4298	363.265	7652.13	32485.3	-93.4298	18.0888	33.511	43.2023	0	0	0.088327	185.989	-644.922	250	200.027	0	48.8183	43.3251	92.9038	1607208208293369	1
1025	0	0	25	1	699.691	397.651	302.041	0	0	98.6381	87.0301	191.565	422.629	7674.84	32402.1	-191.565	21.7068	32.4237	41.5418	0	0	0.192932	174.156	-639.544	250	195.146	0	37.792	35.0726	87.7791	1607208208413434	1
1034	0	0	34	1	650.065	297.941	352.123	0	0	49.5217	39.2397	46.053	328.221	7524.64	32350.3	-46.053	16.1758	32.8844	41.1084	0	0	0.197378	189.691	-644.122	250	189.649	0	53.1223	47.2542	102.69	1607208208593532	1
1049	0	0	49	1	579.766	279.254	300.512	0	0	28.081	54.6455	-195.631	266.371	7446.42	32334.9	195.631	13.5897	33.4542	41.1873	0	0	0.171109	197.589	-646.583	250	204.533	0	49.624	49.866	166.996	1607208208893696	1
1051	0	0	51	1	489.839	168.94	320.899	0	0	56.5591	-39.4722	16.1011	226.304	7318.28	32030.3	-16.1011	11.0605	32.657	42.0846	0	0	0.146221	181.92	-638.569	250	177.61	0	75.5745	68.5611	144.865	1607208208933718	1
1053	0	0	53	1	672.754	260.695	412.058	0	0	-0.404724	30.7923	-127.11	371.948	7375.25	32358.7	127.11	18.6699	30.5304	41.2052	0	0	0.280332	178.53	-635.114	250	206.51	0	39.4389	38.1878	92.2067	1607208208973739	1
1054	0	0	54	1	623.946	254.618	369.329	0	0	-3.51616	23.1214	-121.533	342.416	7478.02	32366.4	121.533	17.162	33.0824	41.6771	0	0	0.312466	263.598	-673.873	250	236.71	0	43.1013	42.1313	101.462	1607208208993750	1
1056	0	0	56	1	714.404	395.304	319.1	0	0	176.635	-55.3592	358.819	315.874	7696.5	32444.9	-358.819	18.2689	30.578	41.1032	0	0	0.112717	207.309	-649.207	250	223.377	0	38.3836	48.4029	220.696	1607208209033772	1
1058	0	0	58	1	596.551	309.263	287.288	0	0	46.4177	138.31	-219.727	285.839	7527.74	32350.9	219.727	14.9837	32.7069	41.1066	0	0	0.342177	203.247	-651.161	250	211.089	0	44.4441	45.2775	163.388	1607208209073794	1
1060	0	0	60	1	650.037	292.178	357.858	0	0	-110.652	-130.03	-81.8014	400.161	7485.49	32320.2	81.8014	21.059	33.3345	40.6364	0	0	0.312746	174.345	-636.936	250	166.773	0	37.6161	36.3192	78.4965	1607208209113816	1
1062	0	0	62	1	530.788	257.513	273.275	0	0	120.367	-15.6156	147.668	235.736	7653.11	32106.1	-147.668	11.8193	32.3487	41.3958	0	0	0.254904	157.295	-630.629	250	205.89	0	69.9712	62.7554	140.694	1607208209153837	1
1064	0	0	64	1	585.046	330.037	255.009	0	0	-22.3365	11.6138	176.804	345.942	7397.18	32178.6	-176.804	17.8662	31.1866	41.6408	0	0	0.156107	188.699	-637.624	250	182.195	0	45.7992	41.483	100.672	1607208209193859	1
1067	0	0	67	1	682.403	309.556	372.847	0	0	32.9671	-32.5054	31.2171	370.223	7441.53	32222.7	-31.2171	18.1827	31.8558	41.8652	0	0	0.186913	193.681	-643.921	250	195.837	0	47.3401	42.2125	90.8527	1607208209253892	1
1069	0	0	69	1	434.076	176.221	257.855	0	0	139.799	-2.54442	52.1374	203.586	7334.7	32093.1	-52.1374	9.98527	31.6147	39.496	0	0	0.208248	168.848	-632.387	250	195.107	0	83.1028	74.5003	159.03	1607208209293914	1
1071	0	0	71	1	554.698	235.767	318.931	0	0	8.41762	58.8031	99.145	272.234	7466.08	32131.4	-99.145	13.6964	32.1752	40.5103	0	0	0.161955	182.481	-638.678	250	193.459	0	62.4905	54.7263	117.045	1607208209333935	1
1081	0	0	81	1	593.854	299.447	294.407	0	0	36.1643	84.9242	-6.88467	372.137	7538	32503.9	6.88467	18.4693	30.9648	39.926	0	0	0.247921	198.334	-645.568	250	195.554	0	44.5691	41.2072	84.9759	1607208209534044	1
1089	0	0	89	1	578.279	264.901	313.378	0	0	55.1952	66.7577	-63.1052	279.277	7618.63	32223.1	63.1052	13.8037	31.7409	39.653	0	0	0.0661261	219.624	-653.377	250	218.473	0	55.2091	52.8909	110.451	1607208209694132	1
1091	0	0	91	1	569.951	295.43	274.521	0	0	96.1964	-9.12658	192.112	348.426	7677.28	32498.3	-192.112	17.7553	30.8301	39.2958	0	0	0.346688	196.464	-640.526	250	203.516	0	44.6564	41.559	104.905	1607208209734153	1
1093	0	0	93	1	578.841	257.283	321.559	0	0	60.4233	52.0202	-493.658	310.28	7513.74	32337.5	493.658	18.2013	30.8632	39.2993	0	0	0.299949	194.551	-640.593	250	223.881	0	47.989	59.1603	275.096	1607208209774175	1
1098	0	0	98	1	657.819	318.38	339.438	0	0	19.5858	-2.30841	34.0581	330.058	7454.91	31993.2	-34.0581	16.2674	31.9176	41.0862	0	0	0.190226	230.884	-661.34	250	232.969	0	52.373	47.1514	100.509	1607208209874230	1
1100	0	0	100	1	588.182	251.111	337.071	0	0	66.4747	19.4602	-95.2028	296.456	7408.03	32270.4	95.2028	14.5968	31.397	40.6842	0	0	0.083203	202.644	-647.768	250	203.169	0	50.8744	49.3884	109.077	1607208209914251	1
1106	0	0	106	1	511.526	202.216	309.31	0	0	17.519	3.54834	202.169	233.869	7656.3	32485.6	-202.169	12.0652	31.0059	40.4722	0	0	0.369272	241.249	-655.424	250	219.504	0	63.9804	60.194	158.896	1607208210034317	1
1123	0	0	123	1	704.826	341.093	363.733	0	0	84.6594	49.0145	-16.2525	347.022	7389.84	32340.5	16.2525	17.0072	31.0569	39.69	0	0	0.269211	212.241	-645.865	250	240.005	0	48.089	43.7652	90.8083	1607208210454546	1
1126	0	0	126	1	511.298	245.795	265.503	0	0	-0.559162	39.0496	19.0706	238.017	7275.74	32151.1	-19.0706	11.8199	31.2231	38.3055	0	0	0.18426	169.062	-628.534	250	185.855	0	69.6591	62.3083	131.672	1607208210514578	1
1142	0	0	142	1	725.097	373.574	351.522	0	0	101.416	5.44024	161.695	393.425	7672.06	32483.7	-161.695	19.8144	30.2271	38.2659	0	0	0.112913	226.928	-651.485	250	218.459	0	41.115	37.3811	85.7106	1607208210834753	1
1145	0	0	145	1	563.301	260.081	303.22	0	0	39.5537	203.426	67.4796	273.345	7534.61	32485.1	-67.4796	14.2253	29.6774	38.5881	0	0	0.184313	248.57	-654.592	250	252.79	0	58.2804	52.436	111.879	1607208210894785	1
1149	0	0	149	1	464.37	198.685	265.685	0	0	111.745	8.64405	-115.789	260.211	7562.08	32380.9	115.789	12.8423	30.8639	38.5396	0	0	0.0955711	170.341	-627.163	250	198.093	0	55.0915	54.3078	129.03	1607208210974829	1
1151	0	0	151	1	461.587	263.752	197.835	0	0	53.9399	12.5432	-4.11781	269.537	7520.22	32377	4.11781	13.1845	31.1254	40.4377	0	0	0.29676	193.741	-637.671	250	177.08	0	61.8853	56.77	118.061	1607208211014851	1
1155	0	0	155	1	623.928	268.833	355.094	0	0	38.0212	59.6189	-118.052	272.883	7436.48	32230.2	118.052	13.6289	30.2076	39.7505	0	0	0.385601	200.091	-642.502	250	215.313	0	52.1699	51.2812	120.629	1607208211094894	1
1162	0	0	162	1	579.659	309.948	269.71	0	0	22.4244	-13.9631	35.3413	304.806	7252.76	32104.5	-35.3413	15.0092	29.1177	37.7002	0	0	0.236672	176.484	-631.453	250	186.825	0	54.5893	48.8571	104.37	1607208211234971	1
1166	0	0	166	1	674.065	403.254	270.812	0	0	75.3185	24.5714	170.25	362.158	7598.5	32464.6	-170.25	18.327	30.2306	38.2052	0	0	0.429973	179.418	-633.93	250	211.825	0	43.7129	39.9255	94.1185	1607208211315014	1
1169	0	0	169	1	445.413	208.505	236.908	0	0	17.4849	96.3821	211.826	228.753	7357.36	32193.5	-211.826	11.9608	29.8971	38.8928	0	0	0.364691	214.021	-646.257	250	217.732	0	63.0199	59.3789	160.736	1607208211375047	1
1171	0	0	171	1	617.969	265.6	352.369	0	0	55.0318	99.9445	-13.6169	345.239	7519.13	32289.6	13.6169	17.1527	29.9866	38.3873	0	0	0.184471	189.982	-641.073	250	230.806	0	46.8029	43.4135	89.1061	1607208211415069	1
1172	0	0	172	1	462.266	172.96	289.306	0	0	146.769	40.3773	-547.596	290.46	7427.39	32249.5	547.596	17.7554	32.4286	37.7699	0	0	0.112296	168.259	-630.953	250	210.744	0	55.8001	74.0805	336.784	1607208211435080	1
1176	0	0	176	1	532.052	232.762	299.29	0	0	117.209	-46.2602	55.0469	252.758	7556.61	32037.1	-55.0469	12.3879	30.8047	39.0949	0	0	0.380467	166.994	-629.352	250	177.621	0	67.0833	59.6333	128.926	1607208211515123	1
1180	0	0	180	1	687.566	400.352	287.214	0	0	7.62882	10.8138	52.274	342.469	7466.87	32179.4	-52.274	16.9819	28.515	38.1611	0	0	0.0596624	163.291	-622.818	250	180.312	0	49.034	43.1906	93.4276	1607208211595167	1
1182	0	0	182	1	611.465	309.267	302.197	0	0	86.4976	-27.8067	87.7884	293.835	7487.66	32118.3	-87.7884	14.4861	28.6651	37.5196	0	0	0.309875	212.812	-641.757	250	270.612	0	56.4784	49.7602	107.641	1607208211635189	1
1186	0	0	186	1	555.767	331.23	224.536	0	0	-3.88012	47.6805	134.82	360.752	7578.04	32341.8	-134.82	18.3393	29.555	37.5349	0	0	0.237778	222.078	-649.067	250	221.767	0	45.0581	39.6749	87.8646	1607208211715232	1
1199	0	0	199	1	392.616	161.418	231.199	0	0	-56.4349	98.0572	-330.965	201.255	7231.96	32391.1	330.965	11.1377	29.2095	37.8236	0	0	0.351267	183.912	-628.008	250	183.14	0	58.2731	60.1953	308.669	1607208211975374	1
1200	0	0	200	1	696.295	302.328	393.968	0	0	117.474	267.23	60.4575	334.147	7357.03	32122.3	-60.4575	17.9186	29.6911	38.0704	0	0	0.676943	199.214	-639.949	250	228.963	0	46.8654	42.018	89.2231	1607208211995385	1
1201	0	0	201	1	487.069	206.806	280.264	0	0	42.9507	37.5501	49.2644	273.118	7531.21	32053	-49.2644	13.4761	28.5733	38.3374	0	0	0.0739715	220.296	-642.965	250	228.497	0	60.3892	53.7096	116.052	1607208212015396	1
1202	0	0	202	1	735.717	361.259	374.458	0	0	141.057	47.168	46.0403	412.566	7532.76	32043.4	-46.0403	20.3187	31.4944	38.422	0	0	0.417137	192.116	-642.079	250	221.567	0	41.5987	37.2618	80.6434	1607208212035407	1
1207	0	0	207	1	653.329	306.039	347.29	0	0	42.3829	38.0144	156.666	347.375	7631.44	32351.5	-156.666	17.5789	28.3358	37.8861	0	0	0.211338	228.756	-647.791	250	217.893	0	45.0761	40.5128	94.065	1607208212135461	1
1213	0	0	213	1	606.807	325.478	281.329	0	0	30.3921	-11.9912	235.352	268.997	7543.77	32202.2	-235.352	14.0478	30.075	39.445	0	0	0.246168	184.822	-636.581	250	224.914	0	52.4257	51.1956	153.651	1607208212255526	1
1215	0	0	215	1	566.317	242.09	324.227	0	0	54.1897	-43.118	-125.118	387.307	7420.31	32034	125.118	19.1766	29.6591	39.0869	0	0	0.213958	187.183	-638.026	250	256.1	0	36.8951	36.7788	89.422	1607208212295548	1
1217	0	0	217	1	713.646	296.046	417.6	0	0	-7.25266	-52.9684	-68.3262	436.569	7382.09	32243.2	68.3262	21.6506	28.6861	37.8601	0	0	0.415766	271.214	-662.862	250	275.869	0	35.5342	33.4415	70.3299	1607208212335570	1
1218	0	0	218	1	633.086	332.86	300.226	0	0	3.11913	-27.3939	-30.2625	484.711	7371.72	32117.9	30.2625	23.8979	27.5512	37.1029	0	0	0.464686	226.699	-649.354	250	237.248	0	33.3073	30.6713	62.9349	1607208212355581	1
1221	0	0	221	1	702.171	252.364	449.807	0	0	9.20658	32.9041	-105.7	446.445	7465.29	32256.9	105.7	22.2581	29.5435	37.4292	0	0	0.413867	238.747	-656.395	250	254.485	0	32.8727	31.8388	72.6195	1607208212415614	1
1224	0	0	224	1	613.538	321.715	291.823	0	0	71.7639	54.856	-91.6475	333.619	7602.06	32334.6	91.6475	16.4937	30.2286	38.4195	0	0	0.475637	230.1	-652.623	250	215.653	0	44.5048	43.0503	95.0056	1607208212475646	1
1228	0	0	228	1	817.668	365.592	452.076	0	0	140.673	32.2044	9.91948	431.727	7533.15	32357.3	-9.91948	21.149	28.1587	35.3871	0	0	0.366181	239.359	-647.938	250	251.915	0	37.9776	34.3845	73.6482	1607208212555690	1
1230	0	0	230	1	581.72	284.437	297.283	0	0	11.8047	16.6015	96.2559	289.35	7462.7	32173.6	-96.2559	14.4617	29.8525	36.8268	0	0	0.470731	212.519	-642.125	250	189.742	0	57.2505	50.3872	107.462	1607208212595712	1
1231	0	0	231	1	448.056	217.013	231.043	0	0	8.32592	31.9551	268.372	251.021	7565.83	32257.9	-268.372	13.3839	30.41	38.8415	0	0	0.290217	177.566	-629.683	250	206.935	0	53.6405	54.3355	181.525	1607208212615723	1
1232	0	0	232	1	597.601	274.009	323.592	0	0	17.7681	54.2979	-219.632	291.012	7456.73	32235.5	219.632	14.9894	30.5686	39.2395	0	0	0.315764	195.395	-642.023	250	235.43	0	43.7796	44.1999	159.832	1607208212635733	1
1237	0	0	237	1	524.732	256.357	268.375	0	0	37.6808	12.4371	-38.3327	267.198	7536.48	32177.7	38.3327	13.107	28.935	36.28	0	0	0.36145	199.153	-633.297	250	205.944	0	57.5487	54.3766	110.969	1607208212735788	1
1239	0	0	239	1	564.167	181.96	382.207	0	0	-82.4266	-6.71159	72.0087	326.134	7457.27	32196.9	-72.0087	16.7855	29.3914	38.0723	0	0	0.184428	239.387	-654.419	250	233.63	0	50.8304	44.1329	95.685	1607208212775810	1
1240	0	0	240	1	658.555	329.816	328.738	0	0	12.8827	51.8672	-68.4281	369.34	7461.62	32437.3	68.4281	18.345	28.8142	37.7413	0	0	0.299347	193.803	-635.335	250	218.826	0	41.2654	39.0024	81.7359	1607208212795821	1
1241	0	0	241	1	596.704	273.428	323.276	0	0	45.7659	75.4203	-93.8215	273.619	7528.39	32413.7	93.8215	13.6255	30.0313	37.5897	0	0	0.116209	259.245	-664.306	250	210.907	0	52.577	51.4427	113.624	1607208212815832	1
1242	0	0	242	1	581.807	270.293	311.515	0	0	-27.7708	89.1618	-29.7666	267.824	7402.61	32300.3	29.7666	13.5279	28.3149	37.4836	0	0	0.292172	215.57	-641.877	250	204.852	0	57.7053	53.1654	107.66	1607208212835842	1
1243	0	0	243	1	580.627	253.24	327.387	0	0	44.5497	38.4589	23.1399	311.811	7529.61	32351	-23.1399	15.3394	29.0686	37.6183	0	0	0.197851	204.153	-638.893	250	187.75	0	52.9828	47.5074	102.019	1607208212855853	1
1245	0	0	245	1	490.512	207.356	283.156	0	0	97.4823	75.1693	293.934	266.351	7576.34	32015.4	-293.934	14.3389	28.6093	37.2285	0	0	0.278284	201.073	-636.603	250	199.203	0	48.0169	51.2276	183.942	1607208212895875	1
1246	0	0	246	1	556.486	235.77	320.717	0	0	61.9128	-9.7588	197.385	323.114	7611.91	32299.6	-197.385	16.5294	28.9105	36.2004	0	0	0.0776639	223.939	-645.466	250	212.845	0	45.9484	43.0554	111.184	1607208212915886	1
1251	0	0	251	1	570.349	179.638	390.711	0	0	126.837	23.6463	-264.866	280.656	7447.32	32266.2	264.866	14.6259	30.0242	38.0747	0	0	0.245512	190.143	-633.067	250	218.465	0	43.7544	44.6784	191.269	1607208213015941	1
1257	0	0	257	1	816.595	406.501	410.094	0	0	82.4131	40.3049	-6.46641	432.408	7491.75	32149.9	6.46641	21.1656	28.2683	35.2754	0	0	0.24369	201.936	-639.821	250	236.378	0	37.43	34.2565	71.6932	1607208213136006	1
1265	0	0	265	1	542.374	193.72	348.654	0	0	-52.587	63.4296	-22.7352	280.715	7427.43	32326.1	22.7352	14.2298	27.5537	36.9442	0	0	0.0946624	228.528	-640.289	250	238.783	0	55.0303	50.0461	102.627	1607208213296093	1
1268	0	0	268	1	545.034	262.254	282.781	0	0	78.6132	17.4581	-92.8119	258.898	7595.21	32073.1	92.8119	12.7284	27.6777	38.0918	0	0	0.212702	170.059	-621.837	250	182.553	0	56.0956	54.5656	117.946	1607208213356126	1
1269	0	0	269	1	725.961	305.294	420.667	0	0	54.3454	0.594958	27.7846	353.513	7519.81	32189.6	-27.7846	17.3096	26.6871	36.2164	0	0	0.440749	233.712	-650.214	250	226.409	0	46.0823	41.531	88.7375	1607208213376137	1
1270	0	0	270	1	597.322	275.331	321.99	0	0	175.03	39.8287	20.9336	273.417	7598.45	32050.7	-20.9336	13.4858	27.7275	36.0157	0	0	0.0873893	204.007	-634.895	250	203.521	0	58.8509	52.7936	112.228	1607208213396148	1
1271	0	0	271	1	602.245	238.91	363.335	0	0	-1.96741	24.4995	-174.162	298.885	7476.47	32265.3	174.162	15.1777	28.2153	36.8566	0	0	0.224447	219.141	-641.686	250	246.049	0	43.5602	43.3906	128.352	1607208213416158	1
1278	0	0	278	1	633.599	279.976	353.622	0	0	11.5064	-1.23901	-171.813	362.551	7462.99	32191.4	171.813	18.3099	28.4077	36.4896	0	0	0.280457	240.037	-652.775	250	221.347	0	36.2476	36.5341	106.808	1607208213556235	1
1282	0	0	282	1	639.182	288.063	351.119	0	0	129.72	70.1258	-67.2589	344.205	7444.44	32120.1	67.2589	17.0063	29.7794	37.8697	0	0	0.391411	170.411	-627.703	250	206.65	0	44.068	42.3007	88.3926	1607208213636278	1
1286	0	0	286	1	388.694	188.559	200.135	0	0	75.4289	8.37155	171.649	200.904	7399.07	32181.8	-171.649	10.164	29.7715	37.6522	0	0	0.276617	141.238	-612.877	250	174.742	0	76.3049	69.4109	163.992	1607208213716322	1
1289	0	0	289	1	548.858	284.373	264.485	0	0	42.1784	29.8508	-217.687	257.931	7432.32	32359.7	217.687	13.19	29.3195	36.502	0	0	0.100116	203.266	-634.646	250	219.454	0	47.859	48.4158	177.597	1607208213776355	1
1292	0	0	292	1	593.445	251.304	342.141	0	0	2.70692	65.7072	95.1703	321.887	7372.13	32323.8	-95.1703	16.2238	28.0221	37.4031	0	0	0.0833549	193.496	-635.841	250	226.93	0	50.9346	44.1577	96.0515	1607208213836387	1
1293	0	0	293	1	702.847	292.434	410.413	0	0	-22.3961	-2.52143	-40.6036	414.76	7297.58	32093	40.6036	20.625	27.8385	36.0684	0	0	0.503486	244.005	-658.395	250	266.756	0	37.4357	35.0772	71.5647	1607208213856398	1
1296	0	0	296	1	774.812	449.462	325.35	0	0	58.2243	44.5067	59.9163	346.875	7615.6	32345	-59.9163	17.1231	28.7191	36.7658	0	0	0.538039	274.336	-663.767	250	247.879	0	47.9531	42.404	92.7305	1607208213916431	1
1297	0	0	297	1	601.279	281.736	319.543	0	0	-19.458	16.7507	-83.1787	277.933	7394.3	32273.1	83.1787	13.8809	28.2417	36.5579	0	0	0.03651	207.744	-638.769	250	198.601	0	52.2926	49.975	106.792	1607208213936442	1
1298	0	0	298	1	654.592	377.853	276.739	0	0	-28.5853	66.7558	78.6205	321.398	7403.43	32422.4	-78.6205	16.3067	26.7747	35.7044	0	0	0.325746	243.703	-647.632	250	248.063	0	49.8553	43.3869	94.8695	1607208213956453	1
1299	0	0	299	1	581.215	266.052	315.163	0	0	-125.413	-102.77	207.37	286.082	7400.59	32093.6	-207.37	15.9129	27.4489	36.4544	0	0	0.546641	220.431	-644.707	250	219.323	0	47.8138	44.3772	119.244	1607208213976464	1
1302	0	0	302	1	684.232	283.623	400.608	0	0	-16.1509	-52.4393	-148.025	368.539	7490.65	32242.6	148.025	18.6159	28.5121	37.191	0	0	0.226048	211.642	-641.21	250	211.264	0	36.9036	36.5539	96.9451	1607208214036496	1
1303	0	0	303	1	652.783	246.15	406.633	0	0	71.3449	66.1137	10.6298	288.657	7403.16	32323.4	-10.6298	14.2103	28.4653	35.9706	0	0	0.253925	246.952	-651.744	250	191.646	0	55.8861	50.3371	106.513	1607208214056507	1
1304	0	0	304	1	573.413	206.33	367.083	0	0	67.4311	150.847	190.102	298.109	7307.41	32139	-190.102	15.5744	28.3714	37.654	0	0	0.3283	212.068	-644.657	250	219.575	0	48.9467	45.1847	113.251	1607208214076518	1
1306	0	0	306	1	597.507	277.956	319.551	0	0	46.4202	22.2318	51.7064	341.994	7428.08	32267.6	-51.7064	16.8418	27.8316	36.1209	0	0	0.207045	182.333	-629.146	250	202.739	0	48.2075	42.6746	92.7965	1607208214116540	1
1307	0	0	307	1	598.213	239.778	358.435	0	0	-4.83562	34.0618	-308.272	291.293	7479.34	32355.4	308.272	15.6256	28.1486	36.6927	0	0	0.367918	229.578	-647.773	250	243.611	0	41.2937	41.835	202.831	1607208214136551	1
1309	0	0	309	1	658.802	327.945	330.857	0	0	65.974	-21.688	119.774	346.557	7408.53	32211.9	-119.774	17.2477	28.0646	35.9197	0	0	0.0963858	210.687	-638.492	250	218.737	0	46.7786	41.4244	89.8812	1607208214176573	1
1311	0	0	311	1	577.774	224.692	353.082	0	0	72.2812	14.5898	3.18015	328.538	7402.22	32275.3	-3.18015	16.0467	26.6844	35.3409	0	0	0.178264	237.875	-647.782	250	222.51	0	48.7863	44.133	92.5767	1607208214216594	1
1316	0	0	316	1	572.723	238.268	334.455	0	0	-18.6458	26.3159	-91.9389	279.248	7592.81	32363.2	91.9389	13.9761	28.814	35.7463	0	0	0.236275	192.09	-632.806	250	209.06	0	50.9644	49.2474	108.551	1607208214316649	1
1317	0	0	317	1	694.888	318.543	376.345	0	0	11.7055	-41.6407	147.047	374.218	7462.79	32132.2	-147.047	18.9657	28.9537	36.9672	0	0	0.138668	199.973	-635.613	250	240.767	0	42.8217	38.0543	85.6286	1607208214336660	1
1318	0	0	318	1	744.097	339.229	404.868	0	0	41.0355	72.5071	82.0564	425.19	7433.46	32117.7	-82.0564	21.2246	28.295	35.8867	0	0	0.29987	220.222	-643.134	250	233.767	0	38.885	34.4196	74.2852	1607208214356671	1
1332	0	0	332	1	475.203	171.859	303.343	0	0	112.127	47.0606	134.252	299.347	7561.69	32143.1	-134.252	14.9937	29.1717	37.4057	0	0	0.216113	163.941	-622.728	250	185.119	0	53.8192	47.7403	105.14	1607208214636823	1
1333	0	0	333	1	565.587	276.581	289.006	0	0	53.1816	18.8455	103.206	252.108	7620.64	32071.7	-103.206	12.5269	29.5389	35.9939	0	0	0.161654	199.539	-633.475	250	205.557	0	64.4625	57.3996	121.78	1607208214656834	1
1334	0	0	334	1	494.414	195.493	298.92	0	0	-59.37	21.2784	-58.2312	249.958	7434.21	32069.2	58.2312	12.6399	27.1209	36.2198	0	0	0.41759	188.126	-626.695	250	166.064	0	58.2207	55.1904	112.595	1607208214676845	1
1340	0	0	340	1	544.192	306.402	237.79	0	0	44.3977	38.4333	192.748	329.078	7529.76	32151.7	-192.748	16.864	27.369	35.0111	0	0	0.206376	227.334	-641.327	250	196.682	0	44.3083	41.0699	104.565	1607208214796910	1
1344	0	0	344	1	537.611	258.267	279.344	0	0	23.5524	46.2031	105.764	346.664	7550.61	32144	-105.764	17.3735	26.4017	35.404	0	0	0.113092	204.649	-634.212	250	216.209	0	45.9432	40.3463	87.759	1607208214876954	1
1354	0	0	354	1	526.956	171.265	355.691	0	0	-12.2526	21.8233	-402.652	306.888	7486.75	32168.4	402.652	17.1932	27.1926	34.4476	0	0	0.397481	196.13	-627.553	250	216.654	0	40.5253	43.4714	248.5	1607208215357215	1
1355	0	0	355	1	526.956	171.265	355.691	0	0	-12.2526	21.8233	-402.652	306.888	7486.75	32168.4	402.652	17.1932	27.1926	34.4476	0	0	0.397481	196.13	-627.553	250	216.654	0	40.5253	43.4714	248.5	1607208215357215	1
1356	0	0	356	1	526.956	171.265	355.691	0	0	-12.2526	21.8233	-402.652	306.888	7486.75	32168.4	402.652	17.1932	27.1926	34.4476	0	0	0.397481	196.13	-627.553	250	216.654	0	40.5253	43.4714	248.5	1607208215357215	1
1357	0	0	357	1	526.956	171.265	355.691	0	0	-12.2526	21.8233	-402.652	306.888	7486.75	32168.4	402.652	17.1932	27.1926	34.4476	0	0	0.397481	196.13	-627.553	250	216.654	0	40.5253	43.4714	248.5	1607208215357215	1
1358	0	0	358	1	526.956	171.265	355.691	0	0	-12.2526	21.8233	-402.652	306.888	7486.75	32168.4	402.652	17.1932	27.1926	34.4476	0	0	0.397481	196.13	-627.553	250	216.654	0	40.5253	43.4714	248.5	1607208215357215	1
1359	0	0	359	1	526.956	171.265	355.691	0	0	-12.2526	21.8233	-402.652	306.888	7486.75	32168.4	402.652	17.1932	27.1926	34.4476	0	0	0.397481	196.13	-627.553	250	216.654	0	40.5253	43.4714	248.5	1607208215357215	1
1360	0	0	360	1	526.956	171.265	355.691	0	0	-12.2526	21.8233	-402.652	306.888	7486.75	32168.4	402.652	17.1932	27.1926	34.4476	0	0	0.397481	196.13	-627.553	250	216.654	0	40.5253	43.4714	248.5	1607208215357215	1
1361	0	0	361	1	526.956	171.265	355.691	0	0	-12.2526	21.8233	-402.652	306.888	7486.75	32168.4	402.652	17.1932	27.1926	34.4476	0	0	0.397481	196.13	-627.553	250	216.654	0	40.5253	43.4714	248.5	1607208215357215	1
1362	0	0	362	1	526.956	171.265	355.691	0	0	-12.2526	21.8233	-402.652	306.888	7486.75	32168.4	402.652	17.1932	27.1926	34.4476	0	0	0.397481	196.13	-627.553	250	216.654	0	40.5253	43.4714	248.5	1607208215357215	1
1363	0	0	363	1	526.956	171.265	355.691	0	0	-12.2526	21.8233	-402.652	306.888	7486.75	32168.4	402.652	17.1932	27.1926	34.4476	0	0	0.397481	196.13	-627.553	250	216.654	0	40.5253	43.4714	248.5	1607208215357215	1
1364	0	0	364	1	702.396	274.668	427.729	0	0	36.186	54.7367	-166.477	360.295	7438.31	32235.1	166.477	18.2098	26.6349	35.9239	0	0	0.266083	210.101	-635.462	250	212.366	0	36.1839	36.1603	102.28	1607208215377226	1
1368	0	0	368	1	538.336	233.806	304.53	0	0	10.6654	19.9763	-87.0631	277.33	7463.83	32269.9	87.0631	13.754	27.4728	36.2298	0	0	0.226674	191.957	-628.238	250	198.547	0	52.1335	49.9784	107.487	1607208215457270	1
1374	0	0	374	1	632.159	292.794	339.365	0	0	82.7085	70.7672	4.52719	305.867	7391.79	32318.7	-4.52719	15.0568	27.6813	36.8799	0	0	0.170529	194.233	-634.786	250	195.7	0	52.9393	47.5814	99.9555	1607208215577335	1
1375	0	0	375	1	566.759	241.902	324.857	0	0	-16.7362	65.0164	148.205	372.244	7291.92	32224.8	-148.205	19.1167	25.9318	35.2034	0	0	0.259689	215.837	-636.918	250	228.239	0	41.072	36.2371	82.4451	1607208215597346	1
1377	0	0	377	1	521.093	276.84	244.253	0	0	110.874	12.2408	163.22	251.137	7463.29	32078.3	-163.22	12.6597	27.4114	37.3393	0	0	0.378658	224.468	-644.823	250	209.134	0	60.508	54.7478	128.348	1607208215637368	1
1379	0	0	379	1	631.698	307.518	324.18	0	0	11.8032	53.4622	33.283	368.874	7462.7	32236.4	-33.283	18.3232	26.8705	36.4987	0	0	0.385789	200.608	-633.678	250	222.382	0	44.445	39.1675	84.6111	1607208215677390	1
1380	0	0	380	1	613.241	309.487	303.754	0	0	2.4145	22.9048	105.24	327.053	7472.09	32067.6	-105.24	16.428	27.9185	36.3728	0	0	0.227631	221.564	-647.755	250	239.717	0	49.6038	43.5892	93.7445	1607208215697401	1
1381	0	0	381	1	650.214	250.52	399.694	0	0	-19.9146	57.3258	-55.2554	284.937	7594.07	32232.5	55.2554	14.2737	28.1631	36.4765	0	0	0.175686	231.642	-651.081	250	215.601	0	52.552	49.3569	101.748	1607208215717412	1
1384	0	0	384	1	559.439	256.751	302.689	0	0	17.6484	-40.2088	46.3488	330.281	7656.17	32031.1	-46.3488	16.3086	27.7161	36.0909	0	0	0.180925	192.051	-631.755	250	222.078	0	49.8117	44.1022	95.4379	1607208215777444	1
1391	0	0	391	1	442.506	187.468	255.038	0	0	8.48831	73.3557	-459.71	221.644	7266.69	32415.8	459.71	12.7766	25.566	34.1958	0	0	0.160135	180.977	-618.374	250	234.108	0	59.7719	68.7321	337.252	1607208215917521	1
1393	0	0	393	1	649.278	264.452	384.825	0	0	-22.1058	12.3589	36.4528	310.074	7596.27	32078.2	-36.4528	15.4799	27.2721	36.4081	0	0	0.1768	200.773	-630.887	250	209.988	0	52.2265	46.4126	99.4301	1607208215957542	1
1394	0	0	394	1	679.801	311.681	368.12	0	0	46.3823	74.6358	35.4924	350.451	7428.12	32115.5	-35.4924	17.3644	27.534	37.4213	0	0	0.229214	233.229	-647.95	250	260.082	0	46.7375	41.8056	89.5938	1607208215977553	1
1395	0	0	395	1	612.538	270.715	341.823	0	0	-48.0539	126.523	-0.869773	349.745	7522.55	32063.7	0.869773	17.996	27.9575	36.1585	0	0	0.413208	183.561	-626.724	250	196.796	0	44.331	40.5129	84.0193	1607208215997564	1
1396	0	0	396	1	634.415	313.606	320.809	0	0	74.1525	0.534003	77.1295	358.441	7500.01	32090	-77.1295	17.6487	27.0772	35.9863	0	0	0.0407593	193.636	-630.715	250	217.366	0	45.7272	40.5757	87.9203	1607208216017575	1
1399	0	0	399	1	613.087	252.684	360.403	0	0	34.5824	49.0391	-60.4442	332.349	7439.92	32340.5	60.4442	16.416	25.8612	34.6214	0	0	0.0448177	163.025	-613.768	250	204.67	0	44.408	41.7047	86.6785	1607208216077608	1
1400	0	0	400	1	601.705	246.237	355.467	0	0	-6.90124	5.33453	-40.2089	360.92	7481.4	32184.8	40.2089	17.8729	26.6306	33.8936	0	0	0.426325	207.867	-633.143	250	225.771	0	42.0035	39.2553	80.1112	1607208216097619	1
1401	0	0	401	1	568.424	195.482	372.942	0	0	-20.3019	34.5704	-68.4126	309.951	7494.8	32255.3	68.4126	15.4897	27.4532	35.9893	0	0	0.128967	238.984	-649.111	250	254.539	0	47.5886	44.9815	93.8779	1607208216117630	1
1411	0	0	411	1	558.316	221.54	336.776	0	0	76.6476	26.2629	-178.149	246.949	7497.51	32263.6	178.149	12.427	27.7667	34.3474	0	0	0.241952	194.38	-630.803	250	187.64	0	50.6719	50.9703	157.94	1607208216317739	1
1423	0	0	423	1	640.241	277.965	362.276	0	0	28.4301	50.3193	219.245	382.15	7446.07	32040.2	-219.245	19.8588	24.8579	35.11	0	0	0.29038	197.663	-627.101	250	231.929	0	35.9352	34.1295	97.0213	1607208216557869	1
1427	0	0	427	1	488.27	204.374	283.896	0	0	-11.7265	-1.1242	-39.7379	253.699	7386.57	32291	39.7379	12.5749	26.2936	34.4627	0	0	0.36464	207.648	-630.612	250	197.992	0	59.2434	54.7751	111.47	1607208216637913	1
1431	0	0	431	1	567.184	243.786	323.398	0	0	3.0975	-60.2935	-114.365	290.079	7471.4	32250.5	114.365	14.4657	28.0821	36.3626	0	0	0.0944532	164.799	-618.937	250	185.717	0	48.2304	47.0353	110.473	1607208216717956	1
1432	0	0	432	1	491.326	222.446	268.881	0	0	22.085	-9.9303	-155.168	286.504	7352.76	32200.1	155.168	14.37	28.0284	35.3043	0	0	0.0480487	174.657	-619.184	250	199.349	0	45.4983	45.6717	125.528	1607208216737967	1
1434	0	0	434	1	581.613	301.186	280.427	0	0	-33.1664	79.7413	-109.015	333.543	7408.01	32309.8	109.015	16.9776	26.2054	35.1769	0	0	0.415939	191.038	-625.756	250	218.419	0	41.0453	39.811	89.8367	1607208216777989	1
1447	0	0	447	1	679.371	382.758	296.613	0	0	55.4108	-30.5147	-88.6405	418.78	7419.09	32220.7	88.6405	20.5597	27.0125	35.191	0	0	0.076469	228.752	-640.542	250	250.201	0	34.8678	33.7752	73.6512	1607208217038131	1
1451	0	0	451	1	506.748	222.12	284.628	0	0	7.24905	-47.3384	-168.767	327.945	7367.59	32237.5	168.767	16.5611	26.5911	33.6971	0	0	0.255638	217.629	-634.403	250	212.165	0	38.8744	38.6496	113.816	1607208217118174	1
1452	0	0	452	1	598.636	272.004	326.632	0	0	-7.80304	-19.1909	-11.3179	378.97	7482.3	32109.7	11.3179	18.742	26.5446	35.0559	0	0	0.46738	204.527	-631.496	250	202.313	0	41.6876	38.0703	78.679	1607208217138185	1
1456	0	0	456	1	574.715	261.789	312.925	0	0	4.03487	51.3343	-162.24	305.248	7370.81	32238.5	162.24	15.4884	25.4615	35.1646	0	0	0.423727	231.308	-643.742	250	229.202	0	42.2821	41.6799	114.94	1607208217218229	1
1458	0	0	458	1	746.402	294.175	452.227	0	0	80.3545	-4.35966	45.1646	350.323	7394.15	32094.9	-45.1646	17.1428	27.386	36.1679	0	0	0.424763	218.013	-640.306	250	241.133	0	47.1157	42.0534	90.4645	1607208217258251	1
1468	0	0	468	1	634.014	283.712	350.303	0	0	54.2072	2.35578	59.7787	289.929	7420.29	32287.5	-59.7787	14.2589	26.8847	34.2592	0	0	0.135758	224.99	-640.439	250	258.94	0	55.5069	49.2367	106.751	1607208217458360	1
1472	0	0	472	1	682.089	335.278	346.811	0	0	101.691	9.88132	30.6377	357.396	7572.13	32080.6	-30.6377	17.4618	26.2442	34.0509	0	0	0.221943	231.701	-645.08	250	246.163	0	45.0536	40.4815	86.5061	1607208217538403	1
1474	0	0	474	1	547.741	208.367	339.374	0	0	-23.5778	25.3237	99.397	270.063	7498.08	32264.5	-99.397	13.6573	25.9132	34.5835	0	0	0.320756	276.986	-654.211	250	217.93	0	57.8644	50.5586	109.873	1607208217578425	1
1478	0	0	478	1	577.835	259.236	318.598	0	0	-40.7208	-22.3371	54.2253	320.266	7415.56	32013.2	-54.2253	16.1141	25.4959	34.4611	0	0	0.193101	182.932	-619.564	250	187.514	0	49.2626	43.4642	94.7087	1607208217658469	1
1479	0	0	479	1	505.447	246.335	259.112	0	0	3.83245	58.6593	-67.2159	286.201	7371.01	32330.8	67.2159	14.2613	25.2362	35.1778	0	0	0.114488	251.953	-641.334	250	235.224	0	51.1044	47.55	98.4152	1607208217678480	1
1481	0	0	481	1	590.476	296.211	294.265	0	0	39.9184	-62.1729	109.482	313.607	7534.24	32152.7	-109.482	15.6603	25.9286	36.0228	0	0	0.159545	244.296	-643.938	250	226.913	0	50.3164	44.4743	97.6533	1607208217718501	1
1484	0	0	484	1	528.441	206.852	321.589	0	0	11.4166	-10.5022	-91.5274	390.208	7363.42	32200.7	91.5274	19.3176	27.3021	34.8415	0	0	0.179529	180.361	-621.035	250	208.195	0	36.9951	35.7893	78.147	1607208217778534	1
1485	0	0	485	1	628.688	351.863	276.825	0	0	-2.02499	89.804	14.2881	392.756	7476.53	32200	-14.2881	19.6983	24.9544	34.4898	0	0	0.275369	188.831	-625.651	250	237.954	0	40.1495	35.9722	75.8149	1607208217798545	1
1488	0	0	488	1	685.767	224.509	461.259	0	0	-5.97696	37.504	-76.5227	368.509	7380.82	32252.3	76.5227	18.3644	24.3953	34.414	0	0	0.460066	242.964	-642.152	250	255.756	0	39.3201	36.9123	77.2711	1607208217858578	1
1493	0	0	493	1	521.726	210.138	311.589	0	0	68.5373	220.792	-293.758	231.306	7605.28	32368	293.758	12.9356	26.3216	34.6701	0	0	0.0556666	227.201	-634.643	250	232.798	0	47.575	49.2841	215.432	1607208217958632	1
1496	0	0	496	1	517.444	251.285	266.159	0	0	-7.97878	12.7897	141.441	321.068	7582.14	32376.7	-141.441	16.3186	25.7207	34.215	0	0	0.276254	181.405	-620.839	250	196.031	0	47.4837	42.1392	94.7408	1607208218018665	1
1497	0	0	497	1	792.258	378.853	413.405	0	0	16.0921	13.5154	130.83	398.09	7657.73	32376	-130.83	20.0475	27.0157	35.3127	0	0	0.296013	247.388	-652.696	250	245.124	0	40.0273	35.5284	78.2029	1607208218038676	1
1499	0	0	499	1	555.136	243.008	312.128	0	0	19.698	45.0866	61.9899	308.164	7355.14	32145.1	-61.9899	15.3182	25.6063	34.0326	0	0	0.35228	213.75	-633.6	250	217.115	0	51.5577	45.1038	98.0965	1607208218078697	1
1503	0	0	503	1	561.538	232.004	329.534	0	0	133.902	52.9778	-75.9903	316.141	7440.26	32336.5	75.9903	15.5904	25.1865	34.8279	0	0	0.095425	203.599	-627.683	250	202.616	0	45.7473	43.3517	91.5804	1607208218158741	1
1505	0	0	505	1	498.982	258.036	240.946	0	0	-3.5698	51.6728	-54.7806	250.169	7478.07	32337.8	54.7806	12.4598	26.1158	35.9863	0	0	0.222552	186.67	-621.372	250	237.351	0	59.4614	55.1217	113.085	1607208218198763	1
1510	0	0	510	1	610.816	312.539	298.277	0	0	21.6893	-17.3314	81.094	277.157	7353.15	32008.2	-81.094	13.755	26.2464	34.6996	0	0	0.209082	178.925	-622.517	250	194.071	0	57.4428	50.6679	109.648	1607208218298817	1
1517	0	0	517	1	483.686	215.171	268.515	0	0	-11.0507	71.6861	3.90416	230.013	7485.55	32317.8	-3.90416	11.5126	27.1257	35.206	0	0	0.114609	211.728	-634.081	250	212.584	0	67.7942	60.9105	127.524	1607208218438894	1
1521	0	0	521	1	477.183	228.295	248.887	0	0	-50.3407	109.338	124.427	235.492	7624.5	32180.5	-124.427	12.2848	26.0806	34.1588	0	0	0.335805	212.704	-629.613	250	231.391	0	63.3596	56.1086	121.624	1607208218518937	1
1522	0	0	522	1	583.151	274.226	308.925	0	0	80.608	-21.5958	58.873	260.893	7593.21	32211.8	-58.873	12.7891	25.6567	34.6996	0	0	0.400843	193.199	-625.262	250	207.587	0	61.19	54.1571	117.933	1607208218538948	1
1524	0	0	524	1	537.223	281.576	255.647	0	0	-27.0454	61.2384	-76.7597	257.594	7401.89	32128.9	76.7597	12.9693	26.2188	34.2198	0	0	0.130837	271.302	-655.406	250	243.146	0	54.2435	51.9406	109.175	1607208218578970	1
1530	0	0	530	1	562.634	250.517	312.117	0	0	114.147	63.6847	96.4605	362.458	7659.33	32325.8	-96.4605	18.0292	25.2741	33.1812	0	0	0.211533	209.128	-630.771	250	225.767	0	43.6058	38.3313	83.3024	1607208218699035	1
1531	0	0	531	1	605.409	331.421	273.988	0	0	46.7572	52.7002	197.29	362.69	7627.06	32237.1	-197.29	18.6392	24.9267	35.1836	0	0	0.243318	187.436	-618.357	250	201.999	0	39.0578	36.346	96.2203	1607208218719046	1
1532	0	0	532	1	579.831	292.734	287.097	0	0	-2.38744	107.69	5.69554	293.429	7576.55	32281.8	-5.69554	14.7825	26.5164	34.6623	0	0	0.204569	178.743	-622.723	250	181.489	0	52.9758	47.9424	100.008	1607208218739057	1
1533	0	0	533	1	519.362	257.595	261.768	0	0	72.56	48.5788	-0.505871	276.433	7601.26	32340.9	0.505871	13.5586	25.3669	33.3417	0	0	0.0651266	203.029	-627.17	250	199.003	0	55.7524	50.5478	106.196	1607208218759068	1
1535	0	0	535	1	541.804	204.123	337.681	0	0	44.8087	66.8208	-276.93	293.117	7529.35	32322.7	276.93	15.4488	25.7191	33.8989	0	0	0.0552918	207.395	-628.986	250	237.546	0	39.6079	40.5356	172.927	1607208218799090	1
1536	0	0	536	1	606.719	233.691	373.028	0	0	49.3856	68.4843	92.7153	336.224	7425.11	32321	-92.7153	16.7858	24.9827	34.2489	0	0	0.286477	198.462	-627.066	250	231.121	0	46.6934	40.9352	89.6137	1607208218819101	1
1537	0	0	537	1	653.265	317.648	335.616	0	0	44.6577	11.775	46.71	307.676	7429.84	32278.1	-46.71	15.131	25.6678	34.4051	0	0	0.210529	205.085	-629.086	250	228.384	0	51.918	46.0286	99.8568	1607208218839112	1
1538	0	0	538	1	543.142	208.56	334.581	0	0	-4.5053	73.5918	-141.845	301.785	7479.01	32216.3	141.845	15.329	25.1297	33.6101	0	0	0.0980503	166.201	-613.725	250	215.772	0	42.7303	42.215	106.732	1607208218859122	1
1540	0	0	540	1	624.527	257.468	367.059	0	0	-4.80391	13.086	-12.5096	343.114	7479.3	32177.1	12.5096	16.9847	24.2804	33.4106	0	0	0.270608	207.215	-627.968	250	212.08	0	44.6902	40.6217	83.4699	1607208218899144	1
1541	0	0	541	1	647.934	298.784	349.15	0	0	83.0554	-7.88575	-19.8375	346.027	7491.1	32297.7	19.8375	16.8569	25.3831	33.5545	0	0	0.0692883	196.046	-626.542	250	235.024	0	44.7552	41.1867	84.8442	1607208218919155	1
1542	0	0	542	1	603.847	267.369	336.478	0	0	68.2107	204.632	-85.3603	266.035	7505.95	32085.2	85.3603	13.8327	26.8075	35.2263	0	0	0.245564	202.802	-630.921	250	193.929	0	50.6181	49.8332	104.859	1607208218939166	1
1547	0	0	547	1	489.863	173.646	316.217	0	0	27.001	135.35	-351.439	264.682	7447.5	32353.8	351.439	14.682	26.022	34.3016	0	0	0.180438	195.144	-625.134	250	243.718	0	43.7482	45.0719	242.071	1607208219039221	1
1554	0	0	554	1	545.151	251.775	293.376	0	0	-43.6358	-108.984	-1.01433	246.103	7617.8	32299.2	1.01433	12.4472	24.6621	34.132	0	0	0.489322	191.386	-621.638	250	185.348	0	61.3368	56.0767	116.577	1607208219179297	1
1555	0	0	555	1	632.204	260.348	371.856	0	0	13.6818	119.405	-137.447	321.317	7560.48	32270.1	137.447	16.4378	25.9267	34.0002	0	0	0.232644	223.066	-636.036	250	240.708	0	40.3476	39.9548	99.6236	1607208219199308	1
1556	0	0	556	1	641.35	299.69	341.661	0	0	95.7053	70.0074	-78.132	348.6	7378.8	32219.8	78.132	17.2307	26.2631	34.587	0	0	0.354329	190.548	-626.052	250	221.302	0	41.6656	39.7047	84.0258	1607208219219319	1
1558	0	0	558	1	519.675	253.474	266.201	0	0	2.13673	41.3821	-55.9729	297.322	7572.02	32148.8	55.9729	14.7629	26.8611	33.4629	0	0	0.123074	186.423	-623.061	250	211.023	0	49.065	46.2834	96.009	1607208219259340	1
1560	0	0	560	1	504.587	260.431	244.156	0	0	-0.608523	-34.0379	-137.085	256.773	7475.11	32224.2	137.085	12.8727	26.3874	33.8805	0	0	0.242686	200.58	-629.818	250	228.326	0	50.96	50.2696	127.945	1607208219299362	1
1562	0	0	562	1	654.616	278.282	376.335	0	0	5.40826	104.716	-300.087	327.614	7469.09	32384.4	300.087	17.6738	26.2833	34.4605	0	0	0.155635	193.742	-626.556	250	223.67	0	35.6991	36.5116	164.596	1607208219339384	1
1569	0	0	569	1	482.175	216.255	265.921	0	0	75.9435	-7.65175	-560.022	263.829	7498.22	32297.5	560.022	16.2766	26.2015	32.8579	0	0	0.281109	175.419	-616.693	250	211.542	0	59.1888	80.6844	361.168	1607208219479460	1
1577	0	0	577	1	482.1	175.065	307.036	0	0	12.9736	44.1272	-381.908	302.793	7461.53	32245.7	381.908	16.755	25.4396	33.4195	0	0	0.303662	229.63	-637.708	250	241.935	0	39.8026	41.6117	237.151	1607208219639547	1
1578	0	0	578	1	562.923	282.282	280.641	0	0	-57.911	-8.24438	-7.84975	265.468	7333.09	32098.8	7.84975	13.3754	24.5692	33.508	0	0	0.440822	224.408	-635.093	250	207.446	0	56.3942	51.3449	105.435	1607208219659558	1
1579	0	0	579	1	674.998	256.307	418.692	0	0	73.8574	-8.4314	37.9074	407.527	7500.3	32099	-37.9074	19.9286	26.2544	34.7512	0	0	0.0770867	212.319	-637.17	250	211.942	0	39.9775	35.886	77.337	1607208219679569	1
1580	0	0	580	1	454.486	163.066	291.42	0	0	17.9702	76.9132	-161.595	232.049	7456.53	32212.9	161.595	11.7979	26.5366	34.6621	0	0	0.318918	207.878	-635.492	250	231.713	0	54.1647	54.2742	150.792	1607208219699580	1
1581	0	0	581	1	603.535	237.688	365.847	0	0	86.8769	43.1301	-281.771	284.879	7487.28	32147.1	281.771	14.973	25.3655	34.6175	0	0	0.297863	193.503	-623.312	250	238.444	0	41.1247	42.0671	182.388	1607208219719591	1
1582	0	0	582	1	520.242	264.34	255.902	0	0	-10.9321	66.3222	122.848	265.987	7286.11	32123.9	-122.848	13.546	24.7383	33.7285	0	0	0.178674	175.972	-613.634	250	198.419	0	56.7472	49.7152	108.5	1607208219739602	1
1583	0	0	583	1	491.843	134.219	357.624	0	0	19.3189	16.8721	-44.1901	370.871	7255.86	32073.6	44.1901	18.2695	25.8003	33.8085	0	0	0.352521	164.485	-613.193	250	233.539	0	40.4783	38.0089	77.6978	1607208219759613	1
1584	0	0	584	1	522.279	254.992	267.287	0	0	12.9297	-19.6966	70.1803	316.01	7461.57	32110.2	-70.1803	15.6791	24.9959	33.7511	0	0	0.17227	250.28	-645.536	250	273.261	0	50.0886	43.9835	95.7582	1607208219779624	1
1591	0	0	591	1	606.361	243.204	363.157	0	0	73.9063	-36.211	173.514	283.388	7599.91	32027.1	-173.514	14.364	25.6083	34.2219	0	0	0.219562	249.784	-649.991	250	220.123	0	51.5061	46.8981	113.189	1607208219919700	1
1593	0	0	593	1	464.518	235.954	228.564	0	0	46.2317	-23.2386	-51.5458	276.113	7428.27	32113.8	51.5458	13.5111	25.5787	34.2288	0	0	0.113948	159.856	-610.386	250	202.788	0	53.2555	50.5437	103.324	1607208219959722	1
1596	0	0	596	1	645.23	321.465	323.765	0	0	29.0778	3.34018	148.815	396.467	7644.74	32286.5	-148.815	20.0114	26.0929	33.8189	0	0	0.189749	222.865	-641.038	250	231.49	0	38.8854	34.992	78.9541	1607208220019754	1
1600	0	0	600	1	672.289	330.072	342.217	0	0	-100.805	-14.2856	186.886	291.106	7575.31	32503.4	-186.886	15.6192	26.1496	34.6201	0	0	0.584601	179.727	-619.829	250	177.715	0	48.5072	44.134	110.695	1607208220099798	1
1603	0	0	603	1	520.664	275.012	245.653	0	0	366.433	-92.2667	-24.1396	238.877	7606.37	32182.8	24.1396	13.0796	26.2319	33.6228	0	0	0.307289	185.434	-622.764	250	168.096	0	61.8351	54.3812	111.043	1607208220159831	1
1605	0	0	605	1	574.527	261.606	312.921	0	0	-17.7209	20.9031	208.324	319.764	7492.22	32169.3	-208.324	16.6919	23.8804	32.7454	0	0	0.375477	191.798	-620.734	250	204.104	0	42.2346	39.5034	107.799	1607208220459994	1
1606	0	0	606	1	574.527	261.606	312.921	0	0	-17.7209	20.9031	208.324	319.764	7492.22	32169.3	-208.324	16.6919	23.8804	32.7454	0	0	0.375477	191.798	-620.734	250	204.104	0	42.2346	39.5034	107.799	1607208220459994	1
1607	0	0	607	1	574.527	261.606	312.921	0	0	-17.7209	20.9031	208.324	319.764	7492.22	32169.3	-208.324	16.6919	23.8804	32.7454	0	0	0.375477	191.798	-620.734	250	204.104	0	42.2346	39.5034	107.799	1607208220459994	1
1608	0	0	608	1	574.527	261.606	312.921	0	0	-17.7209	20.9031	208.324	319.764	7492.22	32169.3	-208.324	16.6919	23.8804	32.7454	0	0	0.375477	191.798	-620.734	250	204.104	0	42.2346	39.5034	107.799	1607208220459994	1
1609	0	0	609	1	574.527	261.606	312.921	0	0	-17.7209	20.9031	208.324	319.764	7492.22	32169.3	-208.324	16.6919	23.8804	32.7454	0	0	0.375477	191.798	-620.734	250	204.104	0	42.2346	39.5034	107.799	1607208220459994	1
1610	0	0	610	1	574.527	261.606	312.921	0	0	-17.7209	20.9031	208.324	319.764	7492.22	32169.3	-208.324	16.6919	23.8804	32.7454	0	0	0.375477	191.798	-620.734	250	204.104	0	42.2346	39.5034	107.799	1607208220459994	1
1611	0	0	611	1	574.527	261.606	312.921	0	0	-17.7209	20.9031	208.324	319.764	7492.22	32169.3	-208.324	16.6919	23.8804	32.7454	0	0	0.375477	191.798	-620.734	250	204.104	0	42.2346	39.5034	107.799	1607208220459994	1
1612	0	0	612	1	574.527	261.606	312.921	0	0	-17.7209	20.9031	208.324	319.764	7492.22	32169.3	-208.324	16.6919	23.8804	32.7454	0	0	0.375477	191.798	-620.734	250	204.104	0	42.2346	39.5034	107.799	1607208220459994	1
1613	0	0	613	1	574.527	261.606	312.921	0	0	-17.7209	20.9031	208.324	319.764	7492.22	32169.3	-208.324	16.6919	23.8804	32.7454	0	0	0.375477	191.798	-620.734	250	204.104	0	42.2346	39.5034	107.799	1607208220459994	1
1614	0	0	614	1	574.527	261.606	312.921	0	0	-17.7209	20.9031	208.324	319.764	7492.22	32169.3	-208.324	16.6919	23.8804	32.7454	0	0	0.375477	191.798	-620.734	250	204.104	0	42.2346	39.5034	107.799	1607208220459994	1
1618	0	0	618	1	500.283	274.402	225.881	0	0	12.5804	30.1909	271.568	248.617	7661.24	32259.7	-271.568	13.2672	25.178	32.8321	0	0	0.32346	210.976	-628.244	250	211.994	0	50.0206	50.8873	172.051	1607208220540038	1
1637	0	0	637	1	616.52	223.435	393.085	0	0	15.6646	-24.6876	-20.6598	295.464	7458.84	32214.9	20.6598	14.5215	24.8432	33.9229	0	0	0.247554	216.296	-632.469	250	213.411	0	51.7267	47.3297	96.8195	1607208220920245	1
1640	0	0	640	1	488.603	241.244	247.36	0	0	21.8852	37.183	-114.786	235.21	7452.62	32252.7	114.786	11.7264	24.2414	34.1949	0	0	0.10196	163.173	-610.907	250	168.204	0	56.8758	55.2257	126.575	1607208220980278	1
1641	0	0	641	1	491.116	256.309	234.808	0	0	22.579	48.4238	123.884	342.757	7551.58	32042.1	-123.884	17.2631	24.9818	33.7712	0	0	0.179856	152.5	-607.692	250	190.103	0	44.8043	39.5923	86.6926	1607208221000288	1
1649	0	0	649	1	562.099	318.318	243.782	0	0	13.7492	18.0393	40.2809	262.677	7560.41	32471.1	-40.2809	12.9922	23.6238	32.5739	0	0	0.209895	244.551	-639.426	250	245.32	0	58.5389	51.97	112.122	1607208221160376	1
1655	0	0	655	1	551.176	265.651	285.525	0	0	8.37172	69.5624	-78.2754	305.737	7466.13	32220.3	78.2754	15.2717	26.0832	33.2725	0	0	0.162301	209.844	-633.455	250	234.28	0	46.1226	44.1065	93.4314	1607208221280441	1
1656	0	0	656	1	551.271	272.662	278.609	0	0	23.412	3.65936	8.59309	338.436	7550.75	32186.5	-8.59309	16.6367	25.5187	33.7056	0	0	0.21957	246.314	-644.429	250	251.043	0	46.3753	42.1316	88.5423	1607208221300452	1
1661	0	0	661	1	590.29	311.772	278.517	0	0	3.48137	54.4352	-77.5747	301.03	7471.02	32235.4	77.5747	15.0083	24.6052	33.4565	0	0	0.206433	233.261	-641.256	250	206.144	0	46.9433	44.4456	93.4258	1607208221400506	1
1662	0	0	662	1	561.366	243.67	317.696	0	0	39.3825	14.4368	126.656	360.099	7534.78	32275.4	-126.656	18.0323	24.6618	33.1675	0	0	0.150229	183.571	-620.656	250	218.691	0	42.5918	37.9528	83.7404	1607208221420517	1
1671	0	0	671	1	479.911	260.503	219.408	0	0	29.2798	89.7741	5.53983	254.509	7345.56	32299.7	-5.53983	12.6659	24.8249	33.0071	0	0	0.182421	163.342	-610.396	250	187.114	0	59.735	53.8897	112.39	1607208221600615	1
1672	0	0	672	1	576.564	282.744	293.82	0	0	136.59	67.054	-67.6785	324.597	7537.23	32123.1	67.6785	16.0371	25.8509	32.712	0	0	0.231361	183.494	-618.125	250	221.583	0	43.7504	42.0963	88.3097	1607208221620626	1
1673	0	0	673	1	582.693	255.201	327.492	0	0	99.8573	72.4866	-8.83331	303.474	7573.96	32416.7	8.83331	14.9334	24.8961	32.0332	0	0	0.298487	222.178	-629.814	250	226.366	0	49.9592	45.7018	94.9307	1607208221640637	1
1679	0	0	679	1	663.439	349.647	313.792	0	0	76.3923	13.3926	-8.20332	322.119	7597.43	32176.8	8.20332	15.722	24.7255	33.7626	0	0	0.118859	260.471	-644.253	250	257.403	0	47.9885	43.9607	90.9596	1607208221760703	1
1680	0	0	680	1	728.258	384.154	344.103	0	0	23.4914	-30.6259	58.0362	456.845	7650.33	32220.8	-58.0362	22.5648	24.8591	32.024	0	0	0.326905	189.79	-622.129	250	205.577	0	35.1283	31.022	68.2454	1607208221780713	1
1685	0	0	685	1	533.526	282.293	251.233	0	0	-15.3579	35.2349	-7.59525	275.604	7489.86	32154.9	7.59525	13.7211	24.8446	33.2674	0	0	0.257618	213.279	-629.899	250	229.233	0	54.9771	49.7759	102.96	1607208221880768	1
1689	0	0	689	1	587.643	234.423	353.22	0	0	90.0331	101.188	-37.6256	330.326	7583.79	32388	37.6256	16.3875	24.0074	33.1492	0	0	0.135546	190.353	-618.533	250	188.533	0	44.794	41.7872	84.6354	1607208221960811	1
1691	0	0	691	1	536.406	260.42	275.986	0	0	34.3465	36.6355	-30.1129	301.297	7539.81	32253.2	30.1129	14.8249	25.7019	33.3872	0	0	0.215384	177.925	-617.548	250	196.976	0	49.9062	46.2804	95.0031	1607208222000833	1
1699	0	0	699	1	533.848	273.528	260.32	0	0	18.9315	18.1278	0.603796	343.781	7455.57	32172.1	-0.603796	16.93	24.5933	34.3138	0	0	0.30305	183.135	-621.048	250	175.25	0	45.4805	41.0596	85.5815	1607208222160920	1
1701	0	0	701	1	501.54	207.26	294.28	0	0	-27.4393	5.49932	-56.2848	305.805	7501.94	32284.3	56.2848	15.254	24.5953	32.8869	0	0	0.342016	186.079	-620.419	250	203.607	0	47.1394	44.3543	90.9412	1607208222200942	1
1707	0	0	707	1	516.419	291.689	224.73	0	0	131.981	23.337	-1.33177	272.668	7541.84	32067.2	1.33177	13.327	24.7175	34.3003	0	0	0.127354	211.712	-632.52	250	246.023	0	56.4749	51.5592	107.061	1607208222321008	1
1708	0	0	708	1	607.948	315.626	292.322	0	0	-33.6841	-14.0648	264.319	302.171	7607.84	32204.2	-264.319	16.2638	25.0484	34.3995	0	0	0.433068	206.658	-631.04	250	219.467	0	41.4967	41.9993	140.205	1607208222341019	1
1710	0	0	710	1	549.03	277.341	271.689	0	0	38.4972	46.3204	273.544	258.544	7436	32143.9	-273.544	13.7631	24.7882	32.8654	0	0	0.126196	220.54	-630.625	250	256.653	0	47.6168	48.6996	166.095	1607208222381040	1
1715	0	0	715	1	516.964	191.188	325.776	0	0	-14.8097	69.1628	-38.6754	367.26	7489.31	32220.7	38.6754	18.3941	23.7352	32.1324	0	0	0.181188	232.509	-636.391	250	251.145	0	39.9114	36.8961	75.149	1607208222481095	1
1716	0	0	716	1	485.804	166.363	319.44	0	0	117.291	98.4905	-386.396	259.481	7556.53	32390.7	386.396	14.4512	26.0498	33.7245	0	0	0.281756	200.775	-625.557	250	202.206	0	46.0778	49.1885	275.08	1607208222501106	1
1722	0	0	722	1	585.988	254.8	331.188	0	0	-12.3248	53.5494	142.654	304.017	7486.83	32336	-142.654	15.5396	24.4264	33.3384	0	0	0.382558	232.301	-635.638	250	237.21	0	48.8171	42.9801	97.8783	1607208222621171	1
1727	0	0	727	1	505.518	205.493	300.025	0	0	323.628	23.6712	-63.716	235.455	7649.17	32365.8	63.716	12.3923	24.8955	31.3592	0	0	0.402032	176.057	-611.234	250	181.11	0	58.0263	53.7005	112.204	1607208222721226	1
1735	0	0	735	1	641.571	226.441	415.13	0	0	-42.6974	50.5607	-124.127	293.331	7417.54	32338.9	124.127	14.939	22.9483	32.0592	0	0	0.417117	214.25	-626.481	250	223.322	0	43.733	42.4179	100.335	1607208222881313	1
1742	0	0	742	1	559.029	275.654	283.375	0	0	4.23685	23.6569	142.442	263.223	7470.26	32266.2	-142.442	13.3477	23.8163	32.1421	0	0	0.502452	225.992	-631.647	250	263.318	0	55.6757	49.2522	111.132	1607208223021389	1
1745	0	0	745	1	494.487	190.304	304.183	0	0	-2.01989	33.0301	65.7179	238.861	7675.84	32057.5	-65.7179	11.9267	26.0073	35.2719	0	0	0.269167	183.945	-623.823	250	196	0	66.52	58.0701	125.849	1607208223081422	1
1748	0	0	748	1	527.202	274.871	252.331	0	0	52.0323	89.1261	-12.2815	283.283	7522.13	32300.4	12.2815	14.0399	25.1406	32.5892	0	0	0.190447	234.615	-634.457	250	230.222	0	52.8744	48.8446	100.514	1607208223141454	1
1751	0	0	751	1	548.455	197.887	350.568	0	0	-52.5678	100.215	-116.988	257.49	7527.07	32388.9	116.988	13.2848	24.8872	33.8968	0	0	0.172199	216.688	-633.031	250	200.039	0	50.3013	49.5513	113.516	1607208223201487	1
1756	0	0	756	1	599.36	266.856	332.504	0	0	76.943	53.3199	-180.77	336.575	7497.22	32336.2	180.77	17.014	24.8719	32.4109	0	0	0.112743	287.468	-654.331	250	287.804	0	36.7598	36.7071	112.613	1607208223301542	1
1757	0	0	757	1	526.992	257.765	269.227	0	0	96.565	58.7318	182.787	254.081	7676.92	32430.4	-182.787	12.9499	23.9841	33.6825	0	0	0.191216	192.544	-617.936	250	235.638	0	55.1271	50.432	126.752	1607208223321553	1
1758	0	0	758	1	639.592	276.271	363.321	0	0	61.5615	13.0432	234.082	343.99	7612.26	32476.1	-234.082	17.8757	24.4117	33.2884	0	0	0.0926033	237.223	-642.768	250	265.168	0	38.4974	37.688	112.207	1607208223341563	1
1759	0	0	759	1	612.446	297.988	314.459	0	0	14.4291	42.0495	-107.596	307.968	7460.07	32148.1	107.596	15.3631	24.2051	31.9719	0	0	0.254142	243.32	-639.744	250	262.579	0	43.1773	42.0414	95.3502	1607208223361574	1
1760	0	0	760	1	655.701	281.361	374.34	0	0	218.633	309.382	117.704	311.817	7355.53	32179.8	-117.704	17.7011	23.0864	33.3331	0	0	0.296936	240.042	-638.131	250	255.226	0	43.7265	39.2516	83.4692	1607208223381585	1
1762	0	0	762	1	421.218	187.516	233.702	0	0	87.6565	63.8071	-370.534	199.976	7486.5	32525	370.534	10.9827	24.7491	33.2071	0	0	0.132751	151.384	-600.862	250	182.827	0	57.9824	60.7618	345.49	1607208223421607	1
1764	0	0	764	1	641.943	228.587	413.356	0	0	47.2626	88.087	-247.894	293.469	7427.24	32301.4	247.894	15.3274	23.6909	32.279	0	0	0.279432	206.111	-624.107	250	212.083	0	39.1293	39.9247	153.39	1607208223461629	1
1766	0	0	766	1	523.325	208.363	314.962	0	0	170.783	-41.3376	-64.7859	277.17	7602.7	32131.9	64.7859	13.6127	25.4618	33.6611	0	0	0.297439	232.303	-637.365	250	221.178	0	52.0068	49.5367	103.739	1607208223501651	1
1769	0	0	769	1	588.31	234.227	354.083	0	0	75.8018	72.4576	73.5428	301.931	7598.02	32516.4	-73.5428	14.9862	24.0003	33.0649	0	0	0.0554767	213.808	-622.125	250	197.82	0	51.3011	45.4824	98.8283	1607208223561683	1
1771	0	0	771	1	474.62	219.895	254.725	0	0	220.079	144.175	-101.829	227.031	7453.74	32444.6	101.829	11.7383	24.0414	31.8496	0	0	0.173587	212.837	-626.322	250	200.434	0	56.4976	54.7257	121.883	1607208223601705	1
1772	0	0	772	1	539.95	255.603	284.347	0	0	10.0012	27.168	219.401	263.368	7763.48	32462	-219.401	13.7133	23.7498	33.5126	0	0	0.123518	209.07	-627.69	250	205.029	0	50.122	47.6204	136.14	1607208223621716	1
1773	0	0	773	1	633.596	234.295	399.301	0	0	-9.86181	41.1597	-102.163	372.561	7384.7	32248.7	102.163	18.6705	22.7052	33.447	0	0	0.138716	224.853	-628.769	250	264.118	0	37.0198	35.2597	77.2044	1607208223641727	1
1775	0	0	775	1	612.776	293.553	319.222	0	0	52.6941	6.94295	-33.1468	356.536	7421.81	32183.2	33.1468	17.4386	24.5469	33.3974	0	0	0.091835	203.507	-627.909	250	233.602	0	42.3081	39.4823	80.1993	1607208223681749	1
1776	0	0	776	1	488.861	237.392	251.469	0	0	35.2073	69.5701	23.0231	349.712	7339.63	32220.3	-23.0231	17.3222	24.1126	31.7929	0	0	0.084042	172.308	-610.842	250	220.484	0	44.0382	39.3256	84.0361	1607208223701760	1
1787	0	0	787	1	627.491	292.728	334.763	0	0	49.0378	60.99	157.099	337.02	7624.78	32328.5	-157.099	17.0901	24.1064	32.2716	0	0	0.170151	224.404	-633.408	250	256.75	0	43.3133	38.9917	90.488	1607208223921879	1
1788	0	0	788	1	494.549	197.153	297.396	0	0	-7.37672	43.5277	-33.677	220.805	7382.22	32246.3	33.677	10.9815	25.315	34.3439	0	0	0.314401	212.957	-629.315	250	229.157	0	67.5461	61.6573	125.285	1607208223941890	1
1790	0	0	790	1	491.665	194.528	297.137	0	0	67.9048	38.7333	-210.02	222.419	7506.26	32251.1	210.02	11.3302	26.7869	33.145	0	0	0.230089	230.147	-643.766	250	217.11	0	53.2557	53.9851	192.506	1607208223981912	1
1799	0	0	799	1	542.038	254.672	287.366	0	0	17.8204	31.5992	190.379	322.611	7656	32357.9	-190.379	16.5857	22.7406	32.6168	0	0	0.190572	216.68	-627.817	250	242.527	0	42.5479	39.0433	101.525	1607208224162010	1
1801	0	0	801	1	452.479	224.294	228.186	0	0	13.1944	97.0857	-121.019	252.148	7461.31	32392.1	121.019	12.7661	23.2735	31.9017	0	0	0.270491	215.519	-627.047	250	248.671	0	50.7822	49.7767	115.996	1607208224202032	1
1805	0	0	805	1	551.065	203.706	347.359	0	0	-28.5323	47.4626	-75.0777	275.06	7503.03	32342	75.0777	13.8188	24.177	32.9097	0	0	0.176474	246.02	-641.739	250	245.445	0	50.5318	47.7612	100.484	1607208224282076	1
1807	0	0	807	1	495.235	252.994	242.241	0	0	7.30049	57.9666	42.3164	313.177	7467.2	32431.2	-42.3164	15.6017	23.9601	33.1343	0	0	0.234612	205.185	-624.965	250	222.09	0	49.6904	43.5892	95.1055	1607208224322097	1
1822	0	0	822	1	621.34	298.355	322.985	0	0	15.3712	-17.2875	-116.244	319.588	7558.79	32406.8	116.244	15.8841	25.2174	32.7631	0	0	0.168751	213.763	-630.182	250	229.012	0	42.0692	41.3082	96.9633	1607208224622261	1
1832	0	0	832	1	489.487	230.217	259.269	0	0	-26.8968	156.813	97.3306	285.506	7401.74	32232.7	-97.3306	14.896	23.1645	32.4331	0	0	0.0746008	205.016	-619.643	250	182.903	0	51.4949	44.7429	97.2213	1607208224822370	1
1862	0	0	862	1	565.657	262.536	303.121	0	0	-43.7097	8.1284	3.89642	402.369	7518.21	32182.1	-3.89642	20.1844	23.5046	32.3926	0	0	0.394819	256.673	-634.419	250	261.142	0	37.9833	34.2764	72.0602	1607208225522751	1
1865	0	0	865	1	617.743	290.331	327.412	0	0	7.85224	148.033	6.02583	318.95	7466.65	32042.1	-6.02583	16.2392	24.7203	31.994	0	0	0.135234	218.12	-634.357	250	245.773	0	46.6045	42.3578	88.4825	1607208225582784	1
1866	0	0	866	1	624.811	347.221	277.591	0	0	-74.3631	38.9488	11.0167	273.168	7449.2	32151.2	-11.0167	13.9444	23.4605	32.6461	0	0	0.226275	208.871	-624.02	250	202.298	0	54.7099	48.4045	102.089	1607208225602795	1
1867	0	0	867	1	666.174	286.476	379.697	0	0	186.84	267.409	163.327	332.074	7586.64	32022.4	-163.327	18.2973	23.8971	32.3176	0	0	0.114963	237.744	-639.419	250	224.358	0	40.7682	37.1761	84.5479	1607208225622806	1
1869	0	0	869	1	455.82	182.238	273.582	0	0	62.2471	13.8855	91.6166	237.818	7611.57	32176.3	-91.6166	11.768	24.656	32.5925	0	0	0.233177	203.545	-620.708	250	200.978	0	64.5418	57.1844	123.464	1607208225662827	1
1885	0	0	885	1	529.521	250.624	278.896	0	0	54.7508	72.0667	-216.685	282.67	7619.07	32317.4	216.685	14.5256	24.4282	33.1893	0	0	0.482464	165.074	-609.529	250	212.63	0	41.9147	42.5972	148.886	1607208225983002	1
1890	0	0	890	1	568.492	287.219	281.274	0	0	37.3522	66.5537	-49.0736	304.635	7636.47	32123.6	49.0736	15.0747	24.8752	33.9238	0	0	0.159951	204.033	-626.859	250	243.843	0	47.9942	45.1989	92.1522	1607208226083056	1
1896	0	0	896	1	525.839	251.872	273.966	0	0	119.757	-5.69263	-75.5103	251.331	7554.06	32096.2	75.5103	12.296	25.4994	31.0941	0	0	0.228398	224.55	-632.16	250	235.479	0	54.7339	53.3282	113.552	1607208226203122	1
1898	0	0	898	1	613.257	264.397	348.86	0	0	-8.13149	-39.0704	138.922	313.272	7382.97	32129.6	-138.922	15.914	23.9715	32.2471	0	0	0.199258	198.157	-622.255	250	231.205	0	47.5711	41.8236	93.6012	1607208226243143	1
1910	0	0	910	1	536.292	272.241	264.051	0	0	71.1229	52.0744	-48.3237	277.061	7602.7	32138.1	48.3237	13.616	25.6578	32.9643	0	0	0.231241	227.517	-638.381	250	251.534	0	52.5323	49.5803	102.042	1607208226483274	1
1911	0	0	911	1	567.508	263.328	304.179	0	0	7.87467	83.2596	-300.139	306.774	7466.63	32306.2	300.139	16.466	22.8105	31.7542	0	0	0.189285	279.299	-651.4	250	268.918	0	36.9165	37.6088	167.329	1607208226503285	1
1924	0	0	924	1	562.493	271.942	290.551	0	0	4.80348	-0.907589	-34.8216	300.707	7469.7	32191.1	34.8215	14.8349	25.065	32.0448	0	0	0.219223	188.268	-619.654	250	250.333	0	49.1927	45.8245	93.2037	1607208226763427	1
1935	0	0	935	1	627.663	209.827	417.837	0	0	33.0087	-44.1804	-150.203	356.676	7441.49	32134.7	150.203	17.833	24.373	32.5958	0	0	0.293201	203.431	-624.925	250	231.238	0	35.8781	35.9279	95.6067	1607208226983547	1
1941	0	0	941	1	502.383	206.03	296.354	0	0	-16.8432	-46.1236	231.951	238.927	7391.68	32336	-231.951	12.6271	22.8588	31.585	0	0	0.295425	228.922	-627.85	250	213.336	0	52.5842	50.0346	152.427	1607208227103612	1
1942	0	0	942	1	463.59	196.91	266.681	0	0	65.3753	2.9077	-74.6736	220.658	7508.78	32286.9	74.6736	10.8129	23.8347	31.5099	0	0	0.171325	199.209	-620.848	250	216.271	0	62.3199	59.9416	125.922	1607208227123623	1
1944	0	0	944	1	558.377	294.644	263.733	0	0	68.7415	-37.2716	103.786	269.466	7405.76	32028.1	-103.786	13.3573	24.6251	33.2647	0	0	0.085578	198.848	-625.625	250	200.535	0	57.1176	50.4786	109.66	1607208227163645	1
1945	0	0	945	1	532.311	203.145	329.166	0	0	59.1446	22.0181	-117.855	245.999	7515.02	32068.5	117.855	12.1849	24.6944	32.4348	0	0	0.345448	206.958	-626.274	250	216.94	0	52.8189	52.5897	123.552	1607208227183656	1
1946	0	0	946	1	801.835	452.96	348.875	0	0	96.9891	30.6449	105.137	462.838	7576.83	32159.5	-105.137	22.9607	24.1705	31.8838	0	0	0.0829278	232.062	-637.847	250	213.041	0	34.0947	30.0029	65.3111	1607208227203667	1
1957	0	0	957	1	588.832	225.853	362.979	0	0	2.76492	91.3864	51.7696	280.517	7471.74	32098.8	-51.7696	14.1066	23.8085	32.0794	0	0	0.18866	194.874	-620.772	250	222.922	0	54.2322	48.0081	103.074	1607208227423786	1
1958	0	0	958	1	585.45	225.779	359.671	0	0	-6.71534	-31.9731	210.862	295.57	7481.22	32122.5	-210.862	15.4099	24.7034	33.338	0	0	0.217099	249.743	-643.292	250	253.502	0	45.996	42.9922	118.76	1607208227443797	1
1963	0	0	963	1	484.158	199.993	284.165	0	0	137.738	67.1647	-70.8112	221.287	7635.74	32322.3	70.8112	10.9388	23.0073	33.268	0	0	0.180681	224.958	-631.86	250	219.311	0	62.9985	59.8018	123.687	1607208227543852	1
1978	0	0	978	1	539.145	267.181	271.964	0	0	-51.2844	-33.1052	5.32659	242.799	7525.78	32322.9	-5.32659	12.202	24.4621	32.251	0	0	0.294218	209.461	-626.054	250	250.251	0	61.7611	55.3974	117.235	1607208227844015	1
1979	0	0	979	1	493.614	247.032	246.582	0	0	5.54154	62.9967	53.522	240.869	7668.28	32127.2	-53.522	12.0336	23.8243	31.037	0	0	0.105525	190.91	-611.538	250	223.437	0	62.8571	55.1505	119.319	1607208227864026	1
1983	0	0	983	1	598.624	266.136	332.488	0	0	13.3953	37.6854	164.142	337.969	7660.43	32451.5	-164.142	17.2393	23.2939	31.9444	0	0	0.0751654	205.628	-623.952	250	191.951	0	42.4903	38.286	90.3819	1607208227944070	1
1986	0	0	986	1	605.3	294.994	310.306	0	0	14.4567	81.5645	98.7636	359.464	7460.04	32407.6	-98.7636	18.1346	22.9612	32.3992	0	0	0.299642	240.48	-631.365	250	221.998	0	42.3177	37.0653	81.2074	1607208228004102	1
1995	0	0	995	1	512.821	193.038	319.783	0	0	107.491	298.327	202.058	236.353	7566.33	31991.5	-202.058	13.3334	24.4378	32.1162	0	0	0.118459	181.241	-613.503	250	164.164	0	52.8686	50.9385	127.223	1607208228184200	1
2000	0	0	0	1	775.498	279.651	495.848	0	0	4.41904	23.8678	-339.854	659.935	7370.42	32365.6	339.854	33.2665	19.3813	19.9483	0	0	0.446355	235.805	-614.1	237.879	346.53	0	18.268	18.0988	43.2139	1607208231546031	2
2003	0	0	3	1	514.717	235.181	279.536	0	0	20.3422	-15.755	-348.896	429.598	7354.5	32405.3	348.896	21.5817	18.3945	18.2196	0	0	0.455896	239.007	-601.166	250	320.072	0	25.3629	25.5645	64.4957	1607208231606064	2
2004	0	0	4	1	579.509	284.699	294.81	0	0	72.0032	-41.7209	-636.183	364.303	7402.5	32431.2	636.183	20.897	20.8957	19.5933	0	0	0.104109	255.365	-614.423	250	317.447	0	32.8042	34.5963	179.744	1607208231626075	2
2005	0	0	5	1	609.856	234.978	374.877	0	0	62.446	60.2683	-462.236	396.196	7412.05	32428.9	462.236	20.5672	21.3052	20.9827	0	0	0.245102	246.928	-618.224	250	326.189	0	25.8239	26.3563	103.371	1607208231646086	2
2007	0	0	7	1	614.789	266.456	348.333	0	0	48.8908	53.2831	-300.181	558.004	7425.61	32435.9	300.181	27.946	19.7153	19.3423	0	0	0.404918	312.376	-641.253	250	346.658	0	22.1609	21.5487	45.0406	1607208231686107	2
2013	0	0	13	1	727.606	272.063	455.544	0	0	-5.87134	-44.015	-491.206	687.983	7380.71	32433.5	491.206	36.3712	19.263	17.31	0	0	0.246457	235.251	-609.28	250	477.208	0	15.3112	15.4185	65.174	1607208231806173	2
2016	0	0	16	1	635.556	294.028	341.528	0	0	-48.5474	52.264	-403.805	588.302	7423.39	32436.9	403.805	30.3424	19.8697	19.1655	0	0	0.562711	247.843	-614.539	250	372.989	0	18.1549	18.4259	56.6119	1607208231866206	2
2017	0	0	17	1	523.259	220.429	302.829	0	0	79.4095	63.3717	-422.306	330.04	7395.09	32425.8	422.306	16.8896	21.4629	20.3708	0	0	0.222672	286.597	-628.793	250	320.089	0	30.734	31.2675	110.516	1607208231886216	2
2018	0	0	18	1	673.204	295.053	378.151	0	0	-9.55515	43.0136	-406.171	514.369	7384.4	32446.1	406.171	26.2958	19.163	18.7686	0	0	0.187642	251.478	-610.092	250	361.538	0	20.4542	20.6435	64.7597	1607208231906227	2
2021	0	0	21	1	619.467	278.899	340.568	0	0	35.2674	-0.984521	-515.677	499.475	7439.23	32490.1	515.677	26.617	21.0848	19.4982	0	0	0.325391	214.359	-606.963	250	395.266	0	21.0647	21.3298	101.265	1607208231966260	2
2022	0	0	22	1	773.8	357.637	416.163	0	0	-13.1133	51.3433	-302.686	711.352	7387.95	32437.8	302.686	35.9526	18.5139	19.2021	0	0	0.463717	255.79	-619.84	231.48	414.906	0	17.8518	17.1476	35.6252	1607208231986271	2
2023	0	0	23	1	890.406	279.38	611.026	0	0	-13.8167	53.0373	-381.417	902.179	7388.66	32436.1	381.417	46.0132	19.7676	18.8236	0	0	0.850735	264.666	-624.177	184.721	542.062	0	13.0551	13.1099	36.0957	1607208232006282	2
2024	0	0	24	1	592.135	223.636	368.499	0	0	-32.3669	12.3482	-372.596	581.459	7407.21	32476.8	372.596	29.6154	19.3084	19.5441	0	0	0.617989	215.273	-605.113	250	331.228	0	19.1354	19.3668	52.0644	1607208232026293	2
2025	0	0	25	1	764.612	376.363	388.25	0	0	68.7454	56.4893	-457.594	587.833	7405.75	32432.7	457.594	30.4379	19.9015	18.8328	0	0	0.422538	275.42	-632.086	241.016	370.448	0	17.7665	18.0982	68.6283	1607208232046304	2
2026	0	0	26	1	622.43	273.181	349.249	0	0	87.773	33.0908	-391.684	451.188	7386.73	32456.1	391.684	22.8356	19.3396	19.1708	0	0	0.299534	273.397	-613.789	250	267.322	0	23.4436	23.7117	71.1151	1607208232066315	2
2029	0	0	29	1	725.841	282.402	443.439	0	0	-38.1967	34.8092	-323.545	748.4	7413.04	32454.4	323.545	38.0619	18.1259	18.6702	0	0	0.528559	285.363	-640.514	250	387.156	0	16.2865	15.9431	35.7537	1607208232126347	2
2030	0	0	30	1	871.314	332.395	538.919	0	0	70.6871	-9.07356	-344.092	830.586	7403.81	32398.6	344.092	41.5602	18.743	17.1913	0	0	0.214973	225.233	-605.758	182.162	463.505	0	14.3658	14.4044	35.7034	1607208232146358	2
2032	0	0	32	1	495.984	247.774	248.211	0	0	53.0423	-20.9423	-453.382	420.07	7421.46	32410.4	453.382	21.628	19.0972	17.6981	0	0	0.0697692	275.644	-616.71	250	311.491	0	23.3447	23.9024	93.8685	1607208232186380	2
2033	0	0	33	1	606.606	256.388	350.219	0	0	16.4022	47.0836	-327.645	594.714	7358.44	32442.1	327.645	29.9639	17.2692	17.1721	0	0	0.465442	263.221	-605.237	250	343.381	0	19.3148	19.0021	43.8843	1607208232206391	2
2034	0	0	34	1	579.317	247.492	331.824	0	0	-10.1367	-52.0228	-392.049	568.623	7384.98	32441.5	392.049	28.9389	18.619	18.3846	0	0	0.211755	227.302	-609.563	250	350.27	0	18.9109	19.1083	56.6489	1607208232226402	2
2035	0	0	35	1	686.024	314.344	371.68	0	0	-2.98997	-4.37732	-260.332	570.993	7377.83	32393.9	260.332	28.4887	17.7442	17.4577	0	0	0.359911	271.295	-614.914	250	323.303	0	22.6809	21.2408	40.5303	1607208232246413	2
2038	0	0	38	1	487.074	144.728	342.346	0	0	-25.5601	0.335227	-615.118	450.486	7400.4	32389.2	615.118	25.4483	16.1499	16.8298	0	0	0.0655853	227.947	-582.076	250	286.198	0	24.7961	25.9023	128.717	1607208232306445	2
2039	0	0	39	1	732.216	318.7	413.515	0	0	-4.31672	15.273	-358.923	731.105	7379.16	32374.2	358.923	36.9643	17.437	17.2063	0	0	0.401052	206.283	-584.399	239.368	413.77	0	15.6205	15.6213	39.744	1607208232326456	2
2044	0	0	44	1	754.426	307.838	446.588	0	0	75.0771	14.6687	-373.318	645.038	7399.42	32474.5	373.318	32.4644	20.5276	19.0953	0	0	0.386209	328.889	-656.606	250	497.568	0	17.5531	17.8136	49.5164	1607208232426511	2
2045	0	0	45	1	700.27	285.468	414.802	0	0	2.08535	49.1804	-325.017	708.756	7372.75	32440	325.017	35.7913	18.162	18.4564	0	0	0.691262	294.357	-634.673	250	388.785	0	17.1056	16.7078	37.9162	1607208232446522	2
2046	0	0	46	1	685.689	303.17	382.518	0	0	68.4484	54.0987	-370.33	532.313	7406.05	32435.1	370.33	26.8918	19.3963	18.9638	0	0	0.451863	284.689	-629.253	250	358.263	0	20.6094	20.79	56.8431	1607208232466532	2
2048	0	0	48	1	709.292	282.937	426.355	0	0	-39.5999	-47.643	-358.133	619.118	7314.78	32437.1	358.133	31.5295	17.3286	16.6921	0	0	0.372032	256.879	-613.298	249.564	312.997	0	17.583	17.7396	45.9068	1607208232506554	2
2049	0	0	49	1	715.893	314.793	401.1	0	0	-5.40264	-23.5009	-361.873	692.42	7380.24	32413	361.873	34.9825	19.2851	18.8429	0	0	0.360691	252.389	-614.242	250	395.986	0	16.731	16.7781	43.7941	1607208232526565	2
2050	0	0	50	1	847.746	317.264	530.482	0	0	15.5408	47.6175	-390.84	856.289	7359.3	32441.5	390.84	43.5147	20.3388	18.8357	0	0	0.753016	269.098	-639.21	203.118	488.823	0	13.522	13.6696	39.5665	1607208232546576	2
2056	0	0	56	1	549.915	239.062	310.853	0	0	8.81665	-13.8092	-524.732	430.19	7366.02	32403.3	524.732	23.0884	17.1446	17.2647	0	0	0.27802	295.816	-618.051	250	357.956	0	23.3741	23.4321	111.817	1607208232666641	2
2057	0	0	57	1	517.739	158.705	359.034	0	0	8.22769	31.8638	-519.779	378.445	7366.61	32357.6	519.779	20.2467	16.5892	17.3475	0	0	0.104845	226.605	-586.421	250	247.185	0	26.0287	26.1179	119.734	1607208232686652	2
2058	0	0	58	1	555.704	180.203	375.501	0	0	-5.3374	92.548	-391.594	363.176	7380.18	32396.6	391.594	18.6535	16.2731	16.1386	0	0	0.334338	253.613	-592.49	250	265.297	0	26.5384	26.9705	78.3777	1607208232706663	2
2059	0	0	59	1	523.637	246.806	276.831	0	0	34.9128	-13.7445	-285.144	491.533	7339.93	32403.2	285.144	24.4469	17.0303	17.6806	0	0	0.180453	188.823	-577.312	250	260.984	0	24.722	23.8827	47.0208	1607208232726674	2
2061	0	0	61	1	657.561	242.563	414.998	0	0	-57.6559	-39.2459	-671.84	584.898	7432.5	32428.7	671.84	34.4941	17.6291	14.6606	0	0	0.496242	271.221	-608.199	250	380.236	0	20.3183	22.6787	94.8872	1607208232766696	2
2062	0	0	62	1	533.721	220.874	312.847	0	0	-33.5825	51.4615	-425.143	453.668	7408.42	32437.7	425.143	23.4225	17.1059	17.9504	0	0	0.131966	234.529	-601.827	250	304.92	0	21.9903	22.2788	74.257	1607208232786707	2
2063	0	0	63	1	610.183	255.654	354.529	0	0	2.99494	0.649745	-448.278	521.62	7371.85	32388.9	448.278	26.8824	18.6005	17.584	0	0	0.109805	229.633	-601.994	250	358.673	0	19.4913	19.8454	73.4351	1607208232806718	2
2065	0	0	65	1	441.293	226.185	215.108	0	0	-276.207	-398.403	-312.626	361.108	7352.07	32389.3	312.626	34.0637	16.9726	16.6819	0	0	0.440192	250.328	-595.882	250	270.604	0	28.4552	46.6316	44.6546	1607208232846739	2
2066	0	0	66	1	597.311	284.139	313.172	0	0	61.2861	50.8208	-377.658	471.29	7413.21	32438.3	377.658	23.8292	18.156	18.9676	0	0	0.124205	231.007	-609.101	250	295.948	0	22.6544	22.8889	63.4891	1607208232866750	2
2067	0	0	67	1	623.687	264.122	359.565	0	0	73.5152	32.7482	-452.319	509.647	7400.99	32456.4	452.319	26.2663	19.4771	19.8246	0	0	0.369361	268.152	-627.596	250	381.452	0	20.4615	20.8331	77.9678	1607208232886761	2
2070	0	0	70	1	733.24	271.404	461.836	0	0	-43.0258	-62.9112	-416.194	511.95	7417.87	32452.4	416.194	26.4145	18.045	18.3095	0	0	0.414192	290.719	-624.184	247.411	349.62	0	20.0249	20.408	67.1273	1607208232946794	2
2071	0	0	71	1	748.776	293.458	455.318	0	0	95.9946	25.2586	-400.835	641.126	7378.51	32463.9	400.835	32.5088	17.1096	18.4211	0	0	0.294434	326.348	-622.739	234.463	351.515	0	16.9695	17.1456	51.1536	1607208232966805	2
2072	0	0	72	1	616.941	221.895	395.046	0	0	-31.3282	-36.696	-307.068	656.727	7406.17	32426.2	307.068	33.1783	16.3091	17.3847	0	0	0.351437	217.162	-593.031	250	329.868	0	18.3642	17.7711	37.3865	1607208232986816	2
2078	0	0	78	1	580.773	259.412	321.361	0	0	-19.785	35.2074	-317.409	439.375	7394.63	32454	317.409	22.23	16.4013	17.5447	0	0	0.454035	316.898	-626.027	250	325.653	0	25.6132	24.9334	54.6438	1607208233106881	2
2079	0	0	79	1	559.611	248.189	311.422	0	0	43.4374	43.0224	-394.124	467.581	7331.4	32446.1	394.124	23.7063	16.644	17.7566	0	0	0.215356	291.898	-620.537	250	405.996	0	21.8863	22.2817	65.2129	1607208233126892	2
2080	0	0	80	1	563.086	220.234	342.853	0	0	-25.9205	10.1317	-660.99	480.991	7400.76	32379.4	660.99	27.8219	17.6546	16.3785	0	0	0.41714	277.962	-609.967	250	396.274	0	24.6506	27.3188	119.298	1607208233146903	2
2081	0	0	81	1	521.115	264.584	256.531	0	0	-32.0154	28.8886	-426.096	313.283	7307.2	32360.6	426.096	16.1375	16.2149	16.7743	0	0	0.186699	267.516	-601.213	250	256.873	0	29.8458	30.6267	103.658	1607208233166914	2
2082	0	0	82	1	369.738	147.062	222.676	0	0	-6.20386	-35.6033	-424.924	305.969	7381.04	32425.1	424.924	15.6704	15.465	16.1728	0	0	0.380874	180.204	-562.997	250	238.435	0	30.4323	30.7449	106.455	1607208233186925	2
2083	0	0	83	1	619.916	271.308	348.608	0	0	48.4599	-9.33311	-457.531	490.958	7426.04	32498.5	457.531	25.324	19.289	17.0495	0	0	0.106129	271.212	-620.463	250	344.019	0	20.1071	20.6422	81.75	1607208233206936	2
2085	0	0	85	1	575.05	317.964	257.086	0	0	1.63478	67.3519	-312.365	358.646	7373.21	32421.8	312.365	18.1399	17.1327	17.4476	0	0	0.364143	239.704	-599.217	250	296.186	0	30.9834	30.2014	65.328	1607208233246957	2
2087	0	0	87	1	603.707	217.442	386.265	0	0	-1.87819	-4.29813	-490.597	549.885	7376.72	32393.8	490.597	28.9677	16.8121	15.5326	0	0	0.300637	268.266	-601.971	250	448.138	0	17.9015	18.1493	74.8561	1607208233286979	2
2088	0	0	88	1	581.896	255.437	326.459	0	0	100.767	2.26646	-356.599	474.628	7373.73	32387.2	356.599	23.8255	16.6588	16.1086	0	0	0.373945	256.18	-599.209	250	371.751	0	22.2166	22.3823	58.1245	1607208233306990	2
2092	0	0	92	1	426.208	187.552	238.656	0	0	53.6359	11.1065	-467.381	280.94	7420.86	32378.4	467.381	14.565	16.2446	16.6469	0	0	0.206351	229.348	-583.4	250	259.946	0	32.4667	33.3421	132.091	1607208233387034	2
2093	0	0	93	1	534.056	248.854	285.203	0	0	7.00879	14.0264	-458.648	486.919	7367.83	32375.5	458.648	25.2045	15.474	16.6377	0	0	0.0236968	263.169	-606.049	250	402.88	0	20.2039	20.5575	74.8071	1607208233407045	2
2094	0	0	94	1	633.332	283.807	349.526	0	0	54.8205	47.9835	-396.068	490.029	7419.68	32441.2	396.068	24.8581	16.5573	16.0628	0	0	0.0250476	243.838	-594.991	250	297.826	0	20.391	20.7125	62.4942	1607208233427056	2
2099	0	0	99	1	586.835	185.722	401.113	0	0	-37.3859	50.9017	-364.079	537.041	7312.57	32438.3	364.079	27.4628	15.6474	16.7261	0	0	0.292538	320.879	-623.997	250	353.224	0	19.5811	19.6643	50.3981	1607208233527110	2
2100	0	0	100	1	614.945	226.187	388.758	0	0	24.6292	-2.69731	-396.726	623.681	7350.21	32392.2	396.726	31.577	15.6852	17.3243	0	0	0.267506	229.294	-596.299	250	372.043	0	17.0605	17.3939	49.818	1607208233547121	2
2104	0	0	104	1	617.853	278.941	338.912	0	0	1.96124	-21.394	-413.395	536.612	7372.88	32410.9	413.395	27.3461	17.9757	16.5639	0	0	0.267281	280.912	-623.49	250	414.963	0	19.0001	19.2888	63.4244	1607208233627164	2
2112	0	0	112	1	577.33	241.406	335.924	0	0	34.8429	48.3636	-413.714	487.766	7340	32440.8	413.714	24.8664	17.3812	16.6453	0	0	0.291953	266.239	-612.933	250	368.719	0	20.4023	20.8172	68.0204	1607208233787252	2
2113	0	0	113	1	476.682	203.593	273.089	0	0	-25.07	34.8925	-319.639	494.416	7300.25	32454.3	319.639	25.0507	14.2439	14.8908	0	0	0.238783	260.488	-582.012	250	363.261	0	21.7852	21.3303	47.0725	1607208233807263	2
2117	0	0	117	1	557.961	189.768	368.194	0	0	-24.1957	-39.6118	-365.695	466.655	7399.04	32429.1	365.695	23.6886	15.2876	16.3559	0	0	0.463273	200.314	-579.765	250	274.917	0	22.121	22.1723	58.121	1607208233887306	2
2119	0	0	119	1	741.504	288.72	452.784	0	0	19.9096	64.899	-347.472	587.753	7354.93	32324.6	347.473	29.744	17.345	16.8771	0	0	0.576592	249.36	-606.647	232.117	359.828	0	18.8491	18.8296	46.6433	1607208233927328	2
2120	0	0	120	1	647.77	278.988	368.782	0	0	0.760509	9.46147	-362.554	598.967	7374.08	32380	362.554	30.2598	16.9746	16.2618	0	0	0.294	298.099	-621.757	250	431.396	0	18.0852	18.1842	47.3771	1607208233947339	2
2121	0	0	121	1	764.892	368.595	396.298	0	0	17.9267	45.9847	-318.241	583.409	7356.91	32343.5	318.241	29.353	18.1024	17.5893	0	0	0.32603	233.394	-600.366	226.825	353.911	0	20.1535	19.7845	44.0407	1607208233967350	2
2122	0	0	122	1	635.374	270.159	365.215	0	0	26.1052	0.0527944	-367.674	572.723	7348.74	32389.4	367.674	28.8419	17.0502	17.3098	0	0	0.299699	274.04	-611.122	250	353.719	0	18.9193	18.9937	50.5762	1607208233987361	2
2124	0	0	124	1	725.051	293.349	431.702	0	0	3.4311	2.21921	-419.882	580.248	7371.41	32387.3	419.882	29.6187	16.1483	15.9429	0	0	0.345422	256.126	-607.534	230.329	368.282	0	17.5016	17.7974	57.9112	1607208234027382	2
2129	0	0	129	1	620.06	248.028	372.033	0	0	-5.94554	47.59	-369.675	565.69	7380.79	32441.6	369.675	28.7423	16.9603	17.3667	0	0	0.657899	223.084	-590.459	250	378.476	0	19.0641	19.0391	50.5351	1607208234127437	2
2130	0	0	130	1	622.731	222.004	400.727	0	0	102.665	-10.8189	-556.221	442.142	7371.84	32400.3	556.221	24.1831	17.6796	16.4832	0	0	0.391608	292.893	-621.871	250	345.585	0	23.2049	23.5045	121.976	1607208234147448	2
2131	0	0	131	1	472.374	167.534	304.84	0	0	52.1159	22.3736	-365.861	307.319	7322.72	32367.1	365.861	15.4634	14.7746	16.033	0	0	0.132266	258.174	-585.817	250	264.899	0	31.7151	32.3528	84.7807	1607208234167459	2
2135	0	0	135	1	666.278	295.747	370.531	0	0	-25.2531	-7.39573	-346.116	575.54	7400.09	32396.9	346.116	29.1475	15.8188	15.9766	0	0	0.0555894	260.21	-605.62	250	359.943	0	18.8813	18.8633	46.009	1607208234247502	2
2136	0	0	136	1	698.226	229.699	468.527	0	0	-4.12577	35.9097	-453.791	644.415	7378.97	32453.3	453.791	33.3716	16.5594	16.993	0	0	0.282144	269.987	-613.871	250	376.031	0	16.0422	16.2112	58.1203	1607208234267513	2
2137	0	0	137	1	664.179	316.863	347.316	0	0	-2.19303	40.4418	-366.129	539.422	7377.03	32448.7	366.129	27.353	16.5523	16.0938	0	0	0.596724	254.018	-606.835	250	445.931	0	19.5127	19.5036	51.8191	1607208234287524	2
2138	0	0	138	1	625.089	237.082	388.007	0	0	-40.7333	55.3263	-401.15	548.372	7415.57	32433.8	401.15	28.2266	15.7347	16.248	0	0	0.535887	244.62	-596.278	250	321.554	0	18.3669	18.5783	55.0541	1607208234307535	2
2140	0	0	140	1	414.925	218.021	196.904	0	0	-357.539	-182.807	-329.471	323.297	7333.74	32472.6	329.471	23.7498	14.7195	15.007	0	0	0.491333	233.476	-582.106	250	220.95	0	35.063	27.0076	59.2202	1607208234347557	2
2141	0	0	141	1	546.567	219.015	327.552	0	0	84.9208	-14.133	-372.829	372.819	7389.58	32503.3	372.829	18.7424	16.1584	16.954	0	0	0.0499107	229.242	-590.586	250	285.164	0	27.1883	27.5113	75.7332	1607208234367568	2
2148	0	0	148	1	695.147	299.626	395.522	0	0	0.23267	39.2459	-352.77	538.237	7374.61	32449.9	352.77	27.2334	15.7683	16.4742	0	0	0.50714	227.2	-591.776	248.466	309.4	0	20.0219	19.8467	49.7	1607208234507644	2
2150	0	0	150	1	532.541	245.264	287.277	0	0	97.3707	11.393	-436.787	412.4	7377.13	32378.1	436.787	21.1206	16.0238	14.8038	0	0	0.338188	249.889	-592.561	250	333.899	0	22.6982	23.1479	84.4401	1607208234547666	2
2151	0	0	151	1	653.473	215.088	438.385	0	0	60.5158	55.7361	-332.574	613.913	7314.32	32333.8	332.574	30.8665	15.7288	14.4985	0	0	0.395577	287.186	-607.957	250	411.208	0	17.7574	17.7314	41.9646	1607208234567677	2
2152	0	0	152	1	591.846	196.966	394.879	0	0	9.73679	-9.26396	-467.087	552.703	7365.1	32398.8	467.087	28.714	16.1225	14.6923	0	0	0.332737	337.762	-619.824	250	398.36	0	17.4932	17.8143	68.8477	1607208234587688	2
2153	0	0	153	1	491.978	250.672	241.306	0	0	51.2997	3.93767	-516.507	258.595	7423.2	32385.6	516.507	13.7826	18.3743	16.8363	0	0	0.231634	282.092	-615.404	250	282.85	0	35.9456	36.4015	179.621	1607208234607698	2
2155	0	0	155	1	825.189	288.805	536.384	0	0	28.8687	-17.2733	-295.759	751.704	7445.63	32506.4	295.759	37.4725	15.4471	15.9312	0	0	0.0863598	320.895	-623.848	181.898	379.057	0	16.3683	15.7797	32.221	1607208234647720	2
2158	0	0	158	1	446.588	193.871	252.717	0	0	3.53601	27.2368	-245.026	318.129	7371.3	32362.3	245.026	15.8724	14.2431	15.2092	0	0	0.120971	182.034	-559.577	250	230.539	0	37.1053	33.9422	63.0733	1607208234707753	2
2160	0	0	160	1	426.183	198.975	227.207	0	0	-0.954743	48.7123	-432.011	337.097	7375.79	32340.8	432.011	17.3346	15.4764	14.5585	0	0	0.0970986	232.347	-576.946	250	271.393	0	26.9475	27.2158	96.7552	1607208234747775	2
2163	0	0	163	1	688.889	297.384	391.505	0	0	11.0009	5.35826	-324.404	535.347	7363.84	32384.1	324.404	26.8753	16.8001	16.1831	0	0	0.531583	231.735	-588.352	250	313.835	0	20.9867	20.7971	47.3112	1607208234807807	2
2164	0	0	164	1	724.43	358.083	366.347	0	0	-67.9449	30.6997	-67.8488	590.501	7542.45	32458.5	67.8488	32.1145	15.7692	16.7381	0	0	0.474619	305.632	-630.968	232.746	300.206	0	22.4495	18.7892	39.7332	1607208234827818	2
2165	0	0	165	1	775.938	357.172	418.767	0	0	-0.300502	-32.6907	-265.821	664.184	7375.14	32422.2	265.821	33.127	16.2788	16.0286	0	0	0.314275	271.117	-615.857	206.061	354.696	0	19.2224	17.9707	34.8771	1607208234847829	2
2169	0	0	169	1	872.166	332.526	539.64	0	0	-10.1233	-6.5933	-446.205	784.482	7384.96	32396.1	446.205	40.4661	16.4042	15.2531	0	0	0.490423	336.283	-635.77	166.672	509.914	0	13.3452	13.5488	47.8487	1607208234927873	2
2171	0	0	171	1	635.025	251.079	383.947	0	0	97.1615	-12.736	-464.086	521.189	7377.34	32402.2	464.086	27.0168	17.666	15.618	0	0	0.207592	267.375	-606.763	250	313.191	0	18.7182	19.0724	75.779	1607208234967895	2
2175	0	0	175	1	499.28	235.936	263.345	0	0	28.1945	-10.8914	-425.174	437.869	7346.65	32400.4	425.174	22.3222	16.6983	16.8509	0	0	0.0824401	219.841	-581.876	250	303.528	0	22.4299	23.0193	78.3802	1607208235047938	2
2190	0	0	190	1	666.483	302.389	364.093	0	0	28.7961	8.55696	-376.442	565.175	7346.04	32380.9	376.442	28.5065	15.8656	15.1146	0	0	0.213475	296.818	-613.751	250	403.165	0	18.1861	18.5472	50.8134	1607208235428145	2
2193	0	0	193	1	597.498	230.783	366.715	0	0	106.912	69.9602	-424.94	442.129	7367.59	32419.2	424.94	22.7128	16.4793	15.1117	0	0	0.373301	283.294	-605.798	250	349.389	0	21.4556	21.8167	75.698	1607208235488178	2
2194	0	0	194	1	636.66	206.851	429.809	0	0	14.9892	30.7353	-524.621	525.371	7359.85	32458.4	524.621	28.1659	16.0936	15.6782	0	0	0.307739	264.286	-610.191	250	405.554	0	19.0426	19.1276	88.5757	1607208235508189	2
2196	0	0	196	1	407.807	180.719	227.089	0	0	-19.4166	63.6836	-378.133	310.644	7394.26	32425.5	378.133	15.8783	15.3324	14.7687	0	0	0.552496	234.119	-579.326	250	325.408	0	30.0094	30.2631	85.3078	1607208235548211	2
2198	0	0	198	1	551.189	244.696	306.493	0	0	12.7006	7.007	-276.737	469.713	7362.14	32382.5	276.737	23.4264	14.6223	15.2019	0	0	0.341029	222.565	-583.632	250	274.462	0	24.9115	23.6922	45.6851	1607208235588232	2
2200	0	0	200	1	551.09	230.711	320.379	0	0	53.9872	-9.84429	-525.184	457.023	7420.51	32399.3	525.184	24.4902	15.7775	14.4421	0	0	0.220154	300.168	-605.928	250	372.203	0	20.9093	21.117	102.261	1607208235628254	2
2202	0	0	202	1	385.829	198.018	187.811	0	0	-48.0092	-26.7488	-296.46	342.233	7323.19	32316.6	296.46	17.3492	13.3984	13.5989	0	0	0.291486	247.937	-568.528	250	277.508	0	30.3866	29.6109	59.8441	1607208235668276	2
2204	0	0	204	1	424.671	167.858	256.814	0	0	-25.388	48.6438	-232.579	371.323	7400.23	32440.5	232.579	18.7048	13.5239	13.72	0	0	0.218545	227.737	-573.881	250	253.414	0	31.555	28.3957	53.0149	1607208235708298	2
2210	0	0	210	1	641.727	330.116	311.611	0	0	51.6695	-19.4558	-262.012	453.962	7422.83	32409	262.012	22.4666	15.2191	14.5419	0	0	0.0237309	251.281	-591.485	250	274.863	0	26.0034	24.6004	47.4181	1607208235828363	2
2211	0	0	211	1	649.842	325.152	324.69	0	0	-48.3327	-7.59816	-182.873	620.796	7423.17	32397.1	182.873	31.5986	14.5209	14.9652	0	0	0.551515	244.081	-591.204	250	344.137	0	21.846	18.766	33.9006	1607208235848374	2
2219	0	0	219	1	479.763	195.84	283.923	0	0	68.26	-33.0445	-570.477	261.45	7406.24	32422.5	570.477	14.4153	15.0287	15.2702	0	0	0.262052	284.029	-596.526	250	258.52	0	36.2347	36.9834	199.196	1607208236008461	2
2220	0	0	220	1	347.88	194.736	153.144	0	0	-142.723	-286.531	-155.031	188.293	7417.9	32177.7	155.031	12.0286	13.4638	14.4377	0	0	0.338412	219.594	-560.53	250	239.156	0	58.5389	57.4776	81.4465	1607208236028472	2
2222	0	0	222	1	519.573	262.662	256.911	0	0	62.2792	-5.93343	-292.982	319.54	7412.22	32295.8	292.982	15.8831	14.2828	15.3798	0	0	0.156515	195.119	-554.373	250	213.609	0	34.2769	33.144	66.2398	1607208236068494	2
2225	0	0	225	1	711.071	339.279	371.792	0	0	41.7754	-14.055	-280.053	573.974	7432.73	32503.2	280.053	28.504	15.8405	15.1103	0	0	0.212218	301.717	-616.177	232.021	367.981	0	20.8084	19.9894	39.6962	1607208236128527	2
2227	0	0	227	1	476.751	219.79	256.961	0	0	5.3996	28.972	-409.078	295.785	7469.1	32460.2	409.078	15.0764	15.098	14.6201	0	0	0.0686238	248.134	-588.727	250	222.754	0	30.6433	30.9217	100.852	1607208236168548	2
2228	0	0	228	1	530.705	226.464	304.241	0	0	61.2754	59.9382	-533.886	315.323	7413.23	32429.2	533.886	17.0074	15.2612	13.5789	0	0	0.190215	256.334	-588.129	250	310.32	0	28.3937	28.5448	143.222	1607208236188559	2
2229	0	0	229	1	379.301	167.349	211.953	0	0	10.4893	-35.1314	-517.218	256.966	7464.01	32424.6	517.218	13.756	15.5117	15.0354	0	0	0.283052	241.635	-576.337	250	284.763	0	35.0136	34.7003	171.579	1607208236208570	2
2232	0	0	232	1	550.577	226.534	324.043	0	0	25.047	47.9564	-255.229	390.333	7349.79	32441.2	255.229	19.4618	13.598	14.3485	0	0	0.119605	235.38	-579.798	250	279.561	0	29.592	27.3859	52.0289	1607208236268603	2
2234	0	0	234	1	422.451	157.822	264.629	0	0	67.4134	-24.5733	-611.124	380.311	7407.09	32414.1	611.124	21.4348	15.2751	13.6335	0	0	0.120063	265.114	-576.798	250	315.03	0	26.893	27.9439	148.259	1607208236308625	2
2237	0	0	237	1	417.74	191.483	226.257	0	0	-223.141	-333.668	-465.385	212.332	7398.66	32424.2	465.385	16.0395	14.2724	13.9763	0	0	0.431475	274.443	-586.523	250	257.2	0	32.6857	48.2256	124.776	1607208236368657	2
2238	0	0	238	1	494.967	190.877	304.09	0	0	-18.2188	60.2176	-416.024	364.794	7393.06	32428.9	416.024	18.7579	13.2476	14.5383	0	0	0.433566	248.994	-581.585	250	310.032	0	25.0554	25.2707	80.1001	1607208236388668	2
2239	0	0	239	1	615.079	243.739	371.339	0	0	37.5322	83.0784	-277.953	512.677	7436.97	32406.1	277.953	25.7499	13.8161	14.6883	0	0	0.604896	230.792	-580.342	250	255.998	0	22.5062	21.4118	41.3894	1607208236408679	2
2240	0	0	240	1	515.586	190.168	325.418	0	0	39.6325	72.3919	-310.026	442.365	7434.87	32317.1	310.026	22.273	13.7911	14.9646	0	0	0.290538	175.559	-557.076	250	287.038	0	24.4532	23.7852	50.3066	1607208236428690	2
2242	0	0	242	1	474.094	214.743	259.351	0	0	24.7845	-3.85845	-329.6	374.454	7449.72	32493	329.6	18.7642	14.7552	13.5448	0	0	0.167995	232.078	-567.259	250	260.098	0	26.7722	26.7057	63.511	1607208236468712	2
2244	0	0	244	1	449.932	179.095	270.836	0	0	0.723834	-15.9061	-241.233	337.569	7374.12	32405.4	241.233	16.808	14.0501	14.5913	0	0	0.122732	230.03	-575.39	250	217.82	0	34.9749	31.9771	59.4837	1607208236508734	2
2245	0	0	245	1	418.214	212.968	205.246	0	0	-43.9722	-44.0802	-342.25	278.08	7418.81	32333.9	342.25	14.151	13.445	13.9764	0	0	0.273099	228.096	-569.061	250	237.139	0	34.1674	34.0495	83.1084	1607208236528745	2
2246	0	0	246	1	489.81	241.021	248.789	0	0	36.6078	-16.6109	-337.61	381.026	7338.23	32406.1	337.61	19.0801	14.8532	13.7165	0	0	0.152764	204.103	-562.873	250	278.431	0	26.0721	26.3178	64.3434	1607208236548755	2
2249	0	0	249	1	596.492	269.183	327.309	0	0	47.3275	17.2301	-238.888	514.093	7427.17	32372.3	238.888	25.4616	15.6376	15.0806	0	0	0.343112	235.523	-585.875	250	275.578	0	24.4429	22.5341	42.4974	1607208236608788	2
2250	0	0	250	1	495.849	231.558	264.291	0	0	-53.7588	91.5483	138.772	328.993	7528.26	32397.6	-138.772	20.43	14.711	15.4487	0	0	0.0764037	278.041	-597.89	250	293.17	0	26.1667	33.337	124.013	1607208236628799	2
2251	0	0	251	1	627.213	277.202	350.011	0	0	60.2557	-19.6743	-294.607	512.137	7414.24	32409.2	294.607	25.456	14.398	14.3576	0	0	0.231718	221.721	-575.399	250	338.071	0	22.0349	21.3659	43.6067	1607208236648810	2
2253	0	0	253	1	490.457	234.282	256.175	0	0	-19.783	-36.7303	-583.762	292.991	7394.62	32426.2	583.762	16.3398	15.2113	15.0549	0	0	0.0723247	302.783	-611.469	250	299.607	0	33.1512	33.8729	179.512	1607208236688832	2
2254	0	0	254	1	523.968	267.431	256.537	0	0	53.0227	45.5327	-237.253	480.437	7421.48	32344	237.253	23.8559	13.1836	14.2503	0	0	0.183618	188.538	-558.332	250	277.777	0	25.2762	22.931	43.068	1607208236708843	2
2255	0	0	255	1	440.574	212.504	228.07	0	0	-23.7115	12.5943	-342.006	405.614	7398.55	32376.9	342.006	20.5465	13.5262	14.1487	0	0	0.301381	222.892	-562.848	250	272.5	0	24.6816	24.5669	58.8013	1607208236728854	2
2256	0	0	256	1	319.683	144.822	174.861	0	0	15.9246	16.1872	-283.066	220.878	7458.58	32473	283.066	11.0278	13.4645	14.3203	0	0	0.0766778	194.348	-555.189	250	199.264	0	47.52	45.2722	88.3803	1607208236748864	2
2258	0	0	258	1	469	224.503	244.497	0	0	125.312	34.3698	-430.617	261.345	7349.19	32454.8	430.617	13.4197	14.1125	14.022	0	0	0.209131	276.241	-588.607	250	266.304	0	32.8937	33.5776	120.994	1607208236788886	2
2261	0	0	261	1	526.779	214.089	312.69	0	0	-10.8255	41.4013	-408.734	400.148	7485.33	32447.8	408.734	20.4683	13.3189	13.3839	0	0	0.0519579	232.477	-570.278	250	284.311	0	22.7954	22.9477	71.9828	1607208236848919	2
2262	0	0	262	1	352.995	138.332	214.663	0	0	-4.41164	35.9358	-460.839	275.133	7379.25	32353.6	460.839	14.2928	14.4381	13.4498	0	0	0.19196	267.386	-585.777	250	295.62	0	31.0834	31.4277	123.028	1607208236868930	2
2263	0	0	263	1	503.342	248.517	254.826	0	0	-10.694	3.86586	-363.722	350.698	7385.53	32385.6	363.722	17.7506	14.4734	13.4916	0	0	0.224959	263.267	-593.654	250	322.771	0	26.9364	27.2209	72.5527	1607208236888941	2
2264	0	0	264	1	440.517	169.618	270.899	0	0	-39.1301	112.156	-496.231	299.99	7413.97	32377	496.231	16.1187	14.8204	15.383	0	0	0.324457	232.825	-577.073	250	311.721	0	29.4303	30.1014	121.869	1607208236908952	2
2265	0	0	265	1	542.875	249.597	293.278	0	0	-5.39067	61.4054	-408.507	321.785	7380.23	32427.8	408.507	16.4866	14.9827	14.0651	0	0	0.243064	263.16	-587.057	250	283.985	0	27.9597	28.2414	91.2807	1607208236928962	2
2267	0	0	267	1	405.313	197.518	207.795	0	0	-58.6633	-8.30247	-359.97	314.022	7433.5	32397.8	359.97	16.0704	13.2208	15.7006	0	0	0.0574721	246.932	-579.212	250	295.687	0	30.8103	30.9457	76.9886	1607208236968984	2
2275	0	0	275	1	516.403	208.498	307.906	0	0	12.9807	33.4345	-300.991	375.181	7361.86	32356.1	300.991	18.8212	14.645	13.8576	0	0	0.28154	222.234	-573.594	250	263.407	0	28.3078	27.5408	57.49	1607208237129071	2
2278	0	0	278	1	619.636	260.826	358.81	0	0	-12.5874	-11.7819	-323.32	426.225	7387.43	32401.3	323.32	21.4726	13.4861	13.7934	0	0	0.138639	246.342	-578.02	250	322.169	0	24.2676	23.8756	53.5549	1607208237189104	2
2279	0	0	279	1	354.11	212.991	141.119	0	0	-61.0239	-35.2696	-204.867	287.128	7336.2	32424.8	204.867	14.6144	12.4174	13.2998	0	0	0.0654151	195.948	-548.594	250	240.872	0	40.5356	35.3642	63.5595	1607208237209115	2
2282	0	0	282	1	493.642	233.006	260.637	0	0	32.4634	-23.5689	-262.164	363.109	7342.38	32413.1	262.164	18.0046	13.045	13.2603	0	0	0.185873	250.26	-573.357	250	246.591	0	30.5626	28.8247	55.0239	1607208237269148	2
2283	0	0	283	1	466.436	125.072	341.364	0	0	36.9241	42.5689	-447.301	428.317	7437.58	32446.6	447.301	22.0529	13.1489	13.1441	0	0	0.133861	171.238	-547.509	250	280.605	0	20.9035	21.2302	77.1094	1607208237289159	2
2284	0	0	284	1	509.126	239.663	269.463	0	0	59.0936	42.1527	-402.912	373.271	7415.41	32447	402.912	18.9485	14.2485	13.4666	0	0	0.120693	250.67	-583.819	250	288.328	0	24.2725	24.6749	77.9242	1607208237309170	2
2285	0	0	285	1	685.687	235.649	450.038	0	0	46.3406	82.6581	-419.494	610.967	7428.16	32406.5	419.494	31.3425	13.1838	12.9964	0	0	0.520666	232.256	-573.804	219.533	376.269	0	15.6411	15.9509	50.6981	1607208237329180	2
2286	0	0	286	1	555.126	242.597	312.529	0	0	59.6064	-17.7026	-429.719	507.44	7414.89	32407.2	429.719	25.8732	14.2673	13.9385	0	0	0.0704882	309.797	-580.573	250	363.407	0	18.645	19.0449	65.9138	1607208237349191	2
2287	0	0	287	1	596.234	259.174	337.06	0	0	47.1089	18.7461	-631.687	381.623	7427.39	32370.8	631.687	21.6425	16.235	14.8296	0	0	0.324301	224.707	-581.836	250	360.806	0	28.4966	30.1155	151.259	1607208237369202	2
2289	0	0	289	1	426.94	184.164	242.775	0	0	75.6736	-55.2973	-396.973	320.607	7398.83	32444.8	396.973	16.2252	13.481	13.0776	0	0	0.0216389	223.665	-563.731	250	268.14	0	27.7258	28.1721	88.2235	1607208237409224	2
2293	0	0	293	1	571.932	220.113	351.819	0	0	7.67527	48.4314	-602.06	348.238	7466.83	32440.7	602.06	19.4552	14.7486	14.277	0	0	0.178727	295.105	-608.433	250	318.252	0	28.9945	29.8518	151.525	1607208237489268	2
2298	0	0	298	1	419.689	197.918	221.771	0	0	-17.7709	15.2576	-458.816	285.443	7392.61	32374.2	458.816	14.8262	13.7445	13.8974	0	0	0.157684	214.645	-566.441	250	256.799	0	30.2697	30.7965	116.749	1607208237589322	2
2299	0	0	299	1	384.153	152.046	232.107	0	0	23.0972	55.4031	-393.467	262.57	7451.4	32433.8	393.467	13.3527	14.4833	13.7843	0	0	0.0858495	183.358	-557.431	250	226.881	0	33.6804	34.0511	104.101	1607208237609333	2
2300	0	0	300	1	588.9	228.158	360.742	0	0	33.123	62.3714	-477.178	513.081	7441.38	32426.8	477.178	26.854	14.9381	13.6282	0	0	0.29955	261.725	-594.118	250	387.485	0	18.0579	18.3665	72.0535	1607208237629344	2
2311	0	0	311	1	650.253	292.248	358.005	0	0	58.0615	8.2118	-271.495	422.829	7416.44	32481	271.495	20.9661	13.6146	14.1462	0	0	0.0865083	308.017	-609.398	250	286.065	0	26.8277	25.4532	49.1391	1607208237849464	2
2314	0	0	314	1	522.585	251.528	271.057	0	0	125.871	-41.9604	-260.534	454.88	7348.63	32431.5	260.534	22.5464	13.5078	13.338	0	0	0.164581	208.597	-564.947	250	311.087	0	25.2966	23.6976	45.8994	1607208237909496	2
2315	0	0	315	1	480.599	220.383	260.216	0	0	31.5526	25.3748	-170.182	265.63	7343.29	32364.1	170.182	13.3292	13.6174	14.5394	0	0	0.333973	212.6	-561.419	250	250.156	0	46.4804	39.8379	70.266	1607208237929507	2
2317	0	0	317	1	595.496	227.619	367.877	0	0	-12.081	-0.827518	-490.877	589.039	7386.92	32390.3	490.877	31.072	12.8838	12.3524	0	0	0.359536	253.004	-575.941	250	416.447	0	15.8415	16.0674	63.43	1607208237969529	2
2318	0	0	318	1	478.206	219.126	259.08	0	0	-9.58169	26.6219	-361.19	420.647	7384.42	32362.9	361.19	21.3139	14.1573	14.7928	0	0	0.247973	238.912	-576.188	250	377.825	0	23.7117	23.6916	60.7589	1607208237989540	2
2319	0	0	319	1	556.399	200.819	355.58	0	0	-10.2092	-22.683	-496.637	472.56	7385.05	32412.2	496.637	25.0247	14.3958	12.6675	0	0	0.232547	250.29	-577.271	250	332.77	0	19.1905	19.3294	83.3002	1607208238009551	2
2324	0	0	324	1	354.97	144.02	210.95	0	0	-6.83138	11.4377	-548.094	276.243	7381.67	32378.1	548.094	15.0224	13.2084	12.7047	0	0	0.211692	163.782	-537.388	250	262.785	0	32.0028	32.1553	162.804	1607208238109605	2
2331	0	0	331	1	533.798	276.308	257.49	0	0	-17.885	36.6114	-180.57	381.564	7392.73	32352.9	180.57	19.306	13.1899	14.0384	0	0	0.492972	292.382	-586.65	250	293.662	0	32.8561	28.0023	49.9709	1607208238249682	2
2339	0	0	339	1	382.842	216.859	165.983	0	0	87.7166	-0.292388	-400.166	210.825	7386.78	32389.8	400.166	10.6666	14.6907	13.97	0	0	0.126276	267.202	-582.802	250	287.897	0	41.3268	42.2474	135.081	1607208238409769	2
2340	0	0	340	1	487.635	172.781	314.854	0	0	16.6101	-42.2701	-461.141	401.087	7358.23	32431.8	461.141	20.7979	13.5835	13.6426	0	0	0.0767512	245.961	-573.703	250	289.855	0	22.353	22.6701	87.5198	1607208238429780	2
2345	0	0	345	1	483.73	171.103	312.627	0	0	-44.3795	72.136	-251.801	261.755	7419.22	32317.4	251.801	13.3105	13.313	13.3195	0	0	0.378613	291.661	-582.942	250	274.975	0	41.3738	38.2827	71.82	1607208238529834	2
2347	0	0	347	1	456.387	191.176	265.211	0	0	47.6986	-5.24205	-386.454	336.742	7426.8	32394.7	386.454	16.9828	12.0566	12.2912	0	0	0.0816012	218.965	-554.613	250	271.304	0	26.2743	26.8085	76.7587	1607208238569856	2
2348	0	0	348	1	416.902	191.636	225.267	0	0	19.5006	36.7499	-295.513	266.714	7355.34	32352.8	295.513	13.3613	12.1751	14.2258	0	0	0.125923	174.153	-543.209	250	240.543	0	38.7683	37.2224	73.6142	1607208238589867	2
2349	0	0	349	1	466.351	167.816	298.535	0	0	22.9426	4.85203	-637.73	376.534	7451.56	32384.7	637.73	21.4481	13.0215	12.2224	0	0	0.142796	201.673	-555.146	250	305.764	0	27.4617	29.1118	141.711	1607208238609878	2
2350	0	0	350	1	457.968	173.609	284.359	0	0	60.9357	2.5102	-561.726	303.645	7413.56	32486.7	561.726	16.6013	13.2676	12.8559	0	0	0.0713052	229.755	-559.907	250	253.703	0	29.6144	30.334	157.86	1607208238629889	2
2351	0	0	351	1	420.988	178.78	242.208	0	0	-0.822144	10.4804	-347.385	434.39	7375.66	32379	347.385	21.9118	13.3933	12.0203	0	0	0.14307	275.856	-588.614	250	321.235	0	22.1759	22.2015	55.7521	1607208238649900	2
2352	0	0	352	1	450.595	173.379	277.216	0	0	24.2838	-30.4721	-481.687	337.382	7450.22	32420	481.687	17.6643	13.6197	13.2272	0	0	0.240987	212.976	-560.833	250	276.987	0	25.7043	26.0029	108.395	1607208238669911	2
2356	0	0	356	1	515.981	195.24	320.742	0	0	55.6939	35.6863	-309.7	457.56	7418.81	32353.8	309.7	22.8823	13.3451	11.8173	0	0	0.212889	211.814	-557.472	250	270.849	0	22.3505	21.9214	47.9979	1607208238749954	2
2368	0	0	368	1	426.482	153.889	272.593	0	0	74.4302	45.0257	-311.707	348.025	7400.07	32444.1	311.707	17.42	12.3774	13.0454	0	0	0.14003	198.941	-554.122	250	227.224	0	28.9213	28.1003	60.7171	1607208238990085	2
2369	0	0	369	1	494.709	205.205	289.504	0	0	-27.6822	-40.1568	-324.539	493.169	7402.52	32429.7	324.539	24.9403	12.6965	12.2265	0	0	0.431222	205.465	-554.695	250	315.488	0	20.5433	20.1928	46.2256	1607208239010096	2
2372	0	0	372	1	353.46	174.8	178.66	0	0	-219.406	-122.512	-468.545	181.547	7394.93	32412.4	468.545	10.5433	13.4943	12.0149	0	0	0.296197	171.591	-536.388	250	188.791	0	40.9222	40.4088	170.868	1607208239070128	2
2379	0	0	379	1	386.036	186.46	199.576	0	0	18.7169	-13.7923	-299.813	246.412	7356.12	32303.6	299.813	12.3087	12.9976	12.0892	0	0	0.117492	210.016	-550.141	250	236.339	0	39.6718	38.9024	81.0402	1607208239210205	2
2381	0	0	381	1	472.87	202.929	269.941	0	0	-51.5423	-26.3465	-354.967	370.485	7426.38	32415.8	354.967	18.9072	12.8139	13.4393	0	0	0.339507	278.17	-591.316	250	270.523	0	25.5714	25.6184	64.6065	1607208239250227	2
2383	0	0	383	1	429.851	197.076	232.776	0	0	-53.9987	-1.30772	-387.772	306.109	7329.18	32390.8	387.772	15.7026	12.9812	13.4825	0	0	0.259319	244.659	-570.852	250	289.443	0	28.9696	29.7508	84.0219	1607208239290248	2
2384	0	0	384	1	387.35	204.488	182.862	0	0	60.4026	31.0199	-292.38	291.835	7414.1	32458.1	292.38	14.546	11.4567	12.0813	0	0	0.200185	224.131	-554.373	250	229.967	0	34.0511	32.7258	65.993	1607208239310259	2
2387	0	0	387	1	521.872	191.111	330.761	0	0	-12.0239	20.9612	-456.727	397.943	7386.86	32468.2	456.727	20.637	12.9401	13.0845	0	0	0.199573	225.591	-560.138	250	263.732	0	22.2214	22.5126	83.3664	1607208239370292	2
2388	0	0	388	1	499.177	247.449	251.728	0	0	-52.6922	-32.2122	-300.606	455.177	7427.53	32421.7	300.606	23.1225	14.0278	12.5222	0	0	0.40536	253.569	-576.887	250	254.792	0	22.9846	22.3692	47.1406	1607208239390303	2
2391	0	0	391	1	584.734	239.903	344.83	0	0	64.8548	-14.41	-402.86	476.669	7409.65	32403.9	402.86	24.1135	13.2082	14.2577	0	0	0.165129	285.47	-591.713	250	356.475	0	20.1083	20.4817	61.7021	1607208239450336	2
2396	0	0	396	1	377.805	156.965	220.84	0	0	45.8247	36.1106	-382.968	265.625	7329.02	32453.1	382.968	13.4262	12.5261	13.5981	0	0	0.151728	191.216	-547.72	250	215.297	0	33.3223	33.8887	95.6705	1607208239550390	2
2397	0	0	397	1	542.509	213.882	328.628	0	0	16.2289	28.5741	-487.94	343.479	7358.61	32460.6	487.94	18.0455	13.314	12.6294	0	0	0.214159	309.13	-573.614	250	321.67	0	24.9221	25.2521	105.092	1607208239570401	2
2403	0	0	403	1	426.954	188.966	237.988	0	0	-14.7583	61.9922	-290.548	312.263	7389.6	32327.5	290.548	15.7886	12.4258	12.7139	0	0	0.267662	229.408	-559.53	250	262.594	0	32.7696	31.2883	62.2927	1607208239690466	2
2411	0	0	411	1	349.943	168.357	181.587	0	0	27.5168	-30.4284	-482.982	185.433	7446.98	32419.9	482.982	9.71401	13.6009	13.551	0	0	0.0955217	244.307	-571.862	250	238.909	0	44.1485	44.6241	193.521	1607208239850553	2
2412	0	0	412	1	484.457	166.592	317.865	0	0	60.1388	49.542	-437.678	377.135	7414.36	32439.6	437.678	19.3513	13.9584	14.1228	0	0	0.172644	273.701	-591.571	250	299.42	0	23.8765	24.2748	86.7032	1607208239870564	2
2425	0	0	425	1	440.7	198.454	242.246	0	0	-4.04852	7.48328	-346.16	247.645	7378.89	32382	346.16	12.4951	12.1281	12.4842	0	0	0.0276512	276.305	-568.697	250	242.37	0	36.6454	36.6429	90.1264	1607208240130706	2
2426	0	0	426	1	555.254	241.363	313.891	0	0	150.168	92.2396	-438.748	412.901	7423.99	32496.6	438.748	21.5456	12.5518	12.558	0	0	0.524107	254.245	-577.234	250	386.843	0	20.9578	21.5387	75.4767	1607208240150717	2
2437	0	0	437	1	431.062	179.297	251.766	0	0	28.288	31.7135	-360.533	303.546	7446.21	32457.4	360.533	15.3023	12.3135	11.7776	0	0	0.15266	189.788	-549.951	250	241.836	0	29.269	29.3706	78.1384	1607208240470891	2
2438	0	0	438	1	398.285	163.628	234.657	0	0	10.3199	23.9942	-327.165	252.77	7364.52	32365.5	327.165	12.7126	12.7356	13.1888	0	0	0.0752803	318.684	-577.583	250	256.067	0	37.764	37.3542	85.3133	1607208240490902	2
2440	0	0	440	1	406.285	209.766	196.519	0	0	-11.2009	20.0192	-373.679	204.557	7286.38	32369.5	373.679	10.3794	12.1631	11.8127	0	0	0.102254	203.525	-541.673	250	234.928	0	41.0623	41.9426	115.232	1607208240530924	2
2445	0	0	445	1	466.559	178.397	288.162	0	0	39.05	-12.328	-455.293	410.515	7435.45	32401.8	455.293	21.1593	12.0122	12.7866	0	0	0.301868	206.235	-552.097	250	316.413	0	21.4932	21.949	80.4825	1607208240630978	2
2450	0	0	450	1	472.82	141.513	331.307	0	0	30.977	54.5678	-625.342	376.598	7443.52	32334.9	625.342	21.275	12.0267	11.4101	0	0	0.106608	185.763	-544.14	250	280.695	0	26.2663	27.3691	134.162	1607208240731033	2
2453	0	0	453	1	391.909	130.681	261.229	0	0	-71.4033	-6.11873	-386.555	268.572	7346.58	32395.6	386.555	13.8455	11.2365	11.1218	0	0	0.139863	229.46	-547.615	250	247.241	0	30.6022	31.278	88.7461	1607208240791066	2
2457	0	0	457	1	432.599	153.639	278.96	0	0	-62.3547	11.3936	-729.312	365.266	7437.19	32378.1	729.312	22.1215	11.7071	10.7681	0	0	0.2693	261.556	-559.003	250	289.018	0	30.681	36.3508	129.46	1607208240871109	2
2463	0	0	463	1	529.444	177.212	352.232	0	0	38.0648	121.274	-452.859	312.258	7436.44	32467.5	452.859	16.3412	13.2381	13.0988	0	0	0.105868	268.269	-585.722	250	281.489	0	26.9685	27.5871	102.112	1607208240991175	2
2464	0	0	464	1	472.466	199.031	273.434	0	0	13.8515	-9.77417	-397.868	308.286	7460.65	32498.9	397.868	15.6285	13.3231	12.3973	0	0	0.190183	228.801	-563.503	250	287.884	0	28.2437	28.7032	89.39	1607208241011186	2
2466	0	0	466	1	390.745	150.151	240.594	0	0	0.276791	27.3396	-211.942	280.246	7474.22	32461.8	211.942	14.0186	10.9965	11.5861	0	0	0.0235876	314.35	-583.592	250	275.5	0	39.6447	34.8044	62.9426	1607208241051207	2
2467	0	0	467	1	432.661	186.171	246.49	0	0	-5.75032	-11.2136	-492.658	238.198	7480.25	32400.7	492.658	12.5709	11.7188	10.9284	0	0	0.0790314	201.154	-536.016	250	230.602	0	33.0796	33.295	144.736	1607208241071218	2
2469	0	0	469	1	409.824	183.975	225.849	0	0	78.6154	16.7406	-463.425	323.21	7395.89	32372.8	463.425	16.7339	12.2672	12.0697	0	0	0.0866401	216.567	-556.583	250	267.174	0	25.9732	26.492	102.159	1607208241111240	2
2473	0	0	473	1	414.176	191.331	222.845	0	0	70.9803	-24.526	-528.334	248.358	7403.52	32414	528.334	13.3517	12.2115	11.7661	0	0	0.215128	213.877	-545.669	250	248.602	0	33.3873	33.4252	169.15	1607208241191284	2
2477	0	0	477	1	394.866	150.377	244.489	0	0	9.85177	52.8154	-459.21	293.312	7364.99	32436.3	459.21	15.2255	12.2403	12.8161	0	0	0.29121	248.252	-570.48	250	341.035	0	28.7066	29.0076	108.794	1607208241271327	2
2481	0	0	481	1	424.973	174.545	250.428	0	0	-77.4353	-36.8324	-438.508	302.915	7452.28	32426.3	438.508	15.8387	12.4052	11.8149	0	0	0.199095	254.166	-563.38	250	272.945	0	27.1981	27.4298	99.9116	1607208241351371	2
2482	0	0	482	1	393.621	154.91	238.711	0	0	-1.09247	-2.55254	-595.28	383.931	7375.93	32392.1	595.28	21.4174	11.6444	11.5822	0	0	0.215668	221.323	-544.7	250	304.735	0	24.6629	25.5422	127.211	1607208241371382	2
2483	0	0	483	1	450.673	154.972	295.701	0	0	-8.83953	27.1976	-632.088	421.308	7383.68	32362.3	632.088	23.9288	11.3778	11.561	0	0	0.0802443	243.68	-556.458	250	322.381	0	24.1703	25.3514	120.268	1607208241391393	2
2484	0	0	484	1	345.473	178.83	166.644	0	0	-81.5275	59.743	-356.301	270.199	7356.71	32429.4	356.301	14.0151	11.2466	12.3628	0	0	0.27913	226.368	-554.607	250	239.43	0	32.4512	32.2473	80.4932	1607208241411403	2
2488	0	0	488	1	349.604	152.926	196.679	0	0	11.3604	14.1232	-398.044	306.69	7363.48	32475	398.044	15.5666	11.6083	12.1686	0	0	0.138149	220.791	-553.598	250	259.921	0	28.0916	28.4824	85.2021	1607208241491447	2
2491	0	0	491	1	485.117	223.297	261.82	0	0	-4.1553	56.814	-443.941	327.753	7379	32432.3	443.941	16.9445	12.807	12.3983	0	0	0.240231	261.233	-573.727	250	303.966	0	25.9593	26.1686	95.4472	1607208241551480	2
2492	0	0	492	1	504.349	176.735	327.614	0	0	-15.9228	-4.57284	-565.15	457.219	7390.76	32394.1	565.15	25.1346	12.5918	10.7942	0	0	0.325225	208.866	-554.874	250	385.562	0	20.1039	20.4661	102.396	1607208241571491	2
2493	0	0	493	1	374.122	147.513	226.609	0	0	2.85892	2.46523	-513.445	243.297	7371.98	32486.7	513.445	12.9738	12.3838	12.1236	0	0	0.142081	190.298	-545.685	250	236.037	0	33.9105	34.0282	159.592	1607208241591502	2
2494	0	0	494	1	500.131	219.342	280.789	0	0	-9.78941	26.928	-303.81	393.691	7384.63	32462.2	303.81	19.827	11.1208	12.0369	0	0	0.253945	195.902	-546.695	250	271.462	0	25.6286	24.5961	50.9452	1607208241611512	2
2495	0	0	495	1	439.805	131.395	308.411	0	0	-34.1681	-32.1633	-564.484	406.29	7409.01	32421.7	564.484	22.4435	11.7204	10.3111	0	0	0.257815	273.833	-561.696	250	356.503	0	21.7432	22.0012	112.255	1607208241631523	2
2504	0	0	504	1	359.729	175.243	184.486	0	0	-62.2369	61.268	-232.551	193.177	7437.08	32328.2	232.551	9.86906	12.4037	12.4368	0	0	0.375844	224.561	-552.497	250	192.697	0	55.0837	49.6242	91.0968	1607208241811621	2
2505	0	0	505	1	510.782	238.091	272.692	0	0	-40.6902	14.8254	-375.446	373.731	7415.53	32374.7	375.446	19.0843	12.8856	12.2472	0	0	0.157473	276.269	-582.301	250	299.678	0	24.1269	24.4643	66.9834	1607208241831632	2
2512	0	0	512	1	477.878	211.025	266.852	0	0	-39.7101	73.7732	-390.867	320.711	7414.55	32315.7	390.867	16.5238	12.0395	12.6498	0	0	0.361259	258.326	-575.447	250	287.52	0	27.2388	27.5221	78.2613	1607208241971709	2
2518	0	0	518	1	272.872	108.745	164.127	0	0	-40.1403	41.1636	-562.721	198.241	7414.98	32348.3	562.721	10.9104	11.1588	10.318	0	0	0.363392	230.507	-537.678	250	275.716	0	40.3884	40.8861	210.009	1607208242091774	2
2529	0	0	529	1	322.956	129.934	193.022	0	0	-162.309	-52.7251	-64.9279	196.136	7337.83	32143.2	64.9279	11.3181	11.2245	11.4819	0	0	0.362216	204.765	-541.142	250	190.519	0	52.0861	42.5362	91.4564	1607208242311894	2
2532	0	0	532	1	470.084	233.704	236.38	0	0	45.8208	38.7381	-355.203	268.19	7428.68	32450.4	355.203	13.5009	12.0064	13.4345	0	0	0.0143345	219.646	-554.591	250	207.543	0	34.1593	34.1219	86.5905	1607208242371926	2
2534	0	0	534	1	384.143	174.894	209.25	0	0	-17.7265	52.7809	-561.813	229.343	7392.57	32336.7	561.813	12.5854	12.9428	11.349	0	0	0.196352	237.45	-563.927	250	261.959	0	36.8303	37.145	192.563	1607208242411948	2
2536	0	0	536	1	355.676	170.536	185.14	0	0	-31.9944	21.0531	-401.083	184.096	7406.83	32368.4	401.083	9.42391	10.8619	11.6471	0	0	0.15183	188.7	-531.406	250	221.182	0	43.3112	44.0489	133.483	1607208242451970	2
2540	0	0	540	1	509.735	224.983	284.752	0	0	41.6526	25.8812	-354.647	390.474	7432.85	32463.3	354.647	19.634	11.1651	11.128	0	0	0.086219	214.15	-550.547	250	280.138	0	23.2758	23.3094	59.5845	1607208242532014	2
2541	0	0	541	1	388.622	169.807	218.815	0	0	-9.68419	36.9095	-356.279	328.561	7384.52	32352.6	356.279	16.6561	10.9148	11.5467	0	0	0.240197	187.88	-542.202	250	231.288	0	27.3686	27.191	68.4044	1607208242552025	2
2543	0	0	543	1	558.259	205.234	353.025	0	0	79.3808	30.436	-423.914	417.701	7395.12	32458.7	423.914	21.3021	12.0457	11.511	0	0	0.221315	265.61	-566.725	250	303.223	0	20.8386	21.1325	71.8588	1607208242592046	2
2547	0	0	547	1	417.122	204.468	212.654	0	0	42.2497	56.1093	-438.319	211.332	7432.25	32433.1	438.319	10.8587	11.8295	12.2824	0	0	0.112997	238.831	-561.308	250	264.002	0	37.986	38.5694	140.237	1607208242672090	2
2558	0	0	558	1	379.709	162.024	217.685	0	0	12.7593	69.4972	-382.799	250.335	7362.08	32419.7	382.799	12.7498	11.8867	11.5304	0	0	0.165223	229.847	-550.249	250	244.731	0	33.4105	33.7935	96.6384	1607208242892210	2
2570	0	0	570	1	411.234	192.961	218.273	0	0	-25.0192	71.5547	-359.716	247.47	7399.86	32317.9	359.716	12.653	10.6891	11.0416	0	0	0.41657	240.626	-547.319	250	245.286	0	34.2079	34.1744	87.615	1607208243132341	2
2584	0	0	584	1	340.351	146.924	193.426	0	0	-1.09007	-26.9005	-440.276	267.294	7475.59	32416.4	440.276	13.7449	11.1895	10.8658	0	0	0.241422	226.419	-546.059	250	252.086	0	30.0173	30.2361	111.612	1607208243412493	2
2593	0	0	593	1	396.375	153.904	242.471	0	0	9.54885	66.8665	-301.372	332.886	7365.29	32322.6	301.372	16.7898	11.1738	10.6241	0	0	0.135645	219.579	-545.848	250	251.591	0	28.8306	27.9247	58.0147	1607208243592591	2
2594	0	0	594	1	333.546	129.092	204.454	0	0	-20.6866	51.6173	-595.817	321.445	7395.53	32437.5	595.817	17.9449	10.8897	9.60567	0	0	0.160805	200.987	-534.258	250	298.498	0	27.0522	27.9074	140.2	1607208243612602	2
2595	0	0	595	1	302.906	145.859	157.046	0	0	50.2558	-48.996	-481.757	186.916	7424.24	32438.5	481.757	9.79507	11.8307	12.5161	0	0	0.0858756	245.666	-561.524	250	224.209	0	42.3061	42.889	183.672	1607208243632613	2
2604	0	0	604	1	394.512	172.582	221.93	0	0	-19.3231	-10.9998	-429.005	247.287	7394.16	32400.5	429.005	12.6989	11.9067	11.4578	0	0	0.111489	216.738	-549.684	250	232.38	0	32.6516	33.2271	117.207	1607208243812711	2
2607	0	0	607	1	512.704	185.772	326.932	0	0	-16.3973	21.6301	-344.01	355.318	7391.24	32367.9	344.01	17.9858	11.3121	11.1732	0	0	0.26106	242.799	-558.721	250	279.14	0	25.759	25.6013	62.3882	1607208243872744	2
2616	0	0	616	1	502.37	253.754	248.616	0	0	5.17477	3.06391	-291.749	317.95	7369.67	32486.1	291.749	15.9098	10.5316	11.0368	0	0	0.125579	267.235	-566.791	250	271.353	0	30.8079	29.5561	59.0955	1607208244052842	2
2630	0	0	630	1	319.305	143.989	175.315	0	0	65.0742	25.7315	-440.034	166.099	7409.43	32363.8	440.034	8.51126	11.8881	10.5766	0	0	0.106965	199.678	-536.055	250	240.092	0	45.3022	46.2638	178.403	1607208244332994	2
2643	0	0	643	1	297.371	105.051	192.321	0	0	-42.2938	45.6847	-426.165	162.004	7317.47	32443.5	426.165	8.37677	10.2726	11.5041	0	0	0.173165	179.808	-526.323	250	197.795	0	47.0859	47.9661	161.945	1607208244593136	2
2646	0	0	646	1	334.565	166.791	167.774	0	0	-28.5709	50.4086	-92.6917	171.466	7503.07	32438.8	92.6917	9.07588	11.2202	12.5831	0	0	0.0799165	192.103	-540.07	250	226.446	0	63.0393	52.1536	101.241	1607208244653169	2
2651	0	0	651	1	368.947	140.112	228.835	0	0	94.8722	0.600035	-484.968	222.097	7379.63	32388.9	484.968	11.6454	10.8183	11.3039	0	0	0.0596675	206.895	-541.872	250	242.044	0	35.3336	35.9647	148.489	1607208244753223	2
2653	0	0	653	1	318.912	133.919	184.992	0	0	78.1315	-10.22	-318.448	205.861	7396.37	32399.7	318.448	10.2656	11.8891	11.5187	0	0	0.125354	158.633	-524.776	250	190.168	0	44.27	43.9152	98.8154	1607208244793245	2
2654	0	0	654	1	316.098	133.212	182.886	0	0	39.6915	22.5336	-445.762	192.927	7434.81	32466.6	445.762	9.91023	11.301	11.3627	0	0	0.0947304	232.24	-550.511	250	243.267	0	40.1403	40.8589	155.052	1607208244813256	2
2658	0	0	658	1	475.805	212.799	263.007	0	0	65.2834	33.2188	-411.804	330.008	7409.22	32356.3	411.804	16.7721	10.5104	10.4665	0	0	0.11367	272.815	-558.271	250	293.037	0	24.9816	25.3533	81.0053	1607208244893300	2
2661	0	0	661	1	525.442	177.762	347.68	0	0	-0.537421	51.0429	-403.907	311.612	7475.04	32438.1	403.907	15.9159	10.7475	11.2316	0	0	0.20141	277.702	-567.494	250	270.498	0	26.9327	26.9955	82.3677	1607208244953332	2
2666	0	0	666	1	385.159	164.233	220.926	0	0	-34.7415	9.18348	-324.287	229.634	7409.58	32380.3	324.287	11.6423	11.0288	10.6312	0	0	0.107857	192.606	-535.068	250	201.705	0	38.1994	37.9354	86.3297	1607208245053387	2
2687	0	0	687	1	489.879	242.665	247.215	0	0	-33.1819	24.3637	-493.433	272.607	7408.02	32365.1	493.433	14.4501	10.1171	10.382	0	0	0.111915	276.116	-557.437	250	298.845	0	28.6358	29.0097	118.233	1607208245573670	2
2693	0	0	693	1	303.125	107.641	195.484	0	0	49.2698	-9.90696	-594.563	194.401	7325.57	32399.4	594.563	10.8309	10.4327	10.151	0	0	0.1955	170.819	-517.013	250	214.564	0	42.592	44.7324	236.19	1607208245693735	2
2697	0	0	697	1	481.511	200.753	280.758	0	0	84.5718	43.8521	-412.95	276.707	7489.59	32445.3	412.95	14.0901	12.1803	11.5662	0	0	0.179221	273.616	-572.629	250	255.502	0	29.9764	30.3043	101.247	1607208245773779	2
2698	0	0	698	1	382.665	134.283	248.382	0	0	-60.2018	-0.858344	-632.382	264.184	7335.38	32390.4	632.382	15.1394	9.97425	9.83537	0	0	0.257095	255.888	-550.254	250	286.277	0	34.175	36.1905	175.942	1607208245793790	2
2701	0	0	701	1	376.886	172.677	204.209	0	0	35.6733	-44.6162	-272.08	251.089	7438.83	32434.1	272.08	12.4672	11.0952	10.4592	0	0	0.279696	242.748	-546.5	250	231.626	0	38.8458	36.9384	72.3948	1607208245853823	2
2706	0	0	706	1	358.269	132.137	226.132	0	0	40.1393	38.2663	-591.395	288.591	7434.36	32351.2	591.395	16.0182	10.5335	10.012	0	0	0.263832	302.869	-563.333	250	329.139	0	29.9106	30.9291	156.646	1607208245953877	2
2707	0	0	707	1	310.398	140.36	170.038	0	0	31.675	47.4689	-101.594	154.998	7343.17	32242.4	101.594	8.05209	10.1715	11.6345	0	0	0.111233	174.93	-524.592	250	202.364	0	68.0222	56.5136	108.628	1607208245973888	2
2709	0	0	709	1	409.434	218.19	191.244	0	0	72.145	42.0574	-392.338	306.984	7402.36	32347.4	392.338	15.5472	11.3229	10.8462	0	0	0.281656	205.327	-541.803	250	226.06	0	27.3445	27.6683	82.4669	1607208246013910	2
2717	0	0	717	1	476.471	215.912	260.56	0	0	9.79606	-9.63148	-339.336	343.527	7464.7	32498.8	339.336	17.266	12.6465	11.3281	0	0	0.126481	232.06	-557.357	250	279.333	0	26.9475	26.8826	66.675	1607208246173997	2
2718	0	0	718	1	502.565	212.205	290.36	0	0	52.071	140.933	-486.931	314.62	7422.43	32447.9	486.931	16.8169	11.1856	11.6356	0	0	0.310442	231.272	-559.885	250	270.3	0	25.5978	26.1531	102.234	1607208246194008	2
2721	0	0	721	1	300.198	127.944	172.254	0	0	194.506	135.644	-440.805	157.367	7379.65	32453.2	440.805	8.40547	11.0188	10.5532	0	0	0.140863	187.663	-526.298	250	192.313	0	45.8176	46.4347	173.673	1607208246254041	2
2728	0	0	728	1	472.647	182.68	289.968	0	0	-33.845	18.9983	-650.676	362.91	7408.69	32370.5	650.676	20.877	9.80331	9.95707	0	0	0.255626	200.072	-527.523	250	275.109	0	26.6631	28.8302	128.524	1607208246394117	2
2729	0	0	729	1	355.19	142.444	212.746	0	0	-56.6058	73.696	-508.484	255.594	7331.79	32415.5	508.484	13.7707	10.7686	10.9431	0	0	0.284828	175.93	-528.035	250	254.922	0	30.6408	31.1639	133.365	1607208246414128	2
2735	0	0	735	1	322.734	160.572	162.163	0	0	75.6375	23.7889	-406.911	182.826	7398.86	32365.7	406.911	9.27397	11.3055	11.2887	0	0	0.130865	263.28	-555.379	250	249.584	0	43.329	44.1624	142.62	1607208246534193	2
2736	0	0	736	1	325.224	188.821	136.403	0	0	-96.0978	-43.3637	-2.92871	215.022	7470.94	32133.9	2.9287	12.3601	11.2606	10.7656	0	0	0.23882	223.827	-544.984	250	218.528	0	43.5974	38.6882	110.699	1607208246554204	2
2737	0	0	737	1	336.269	149.617	186.652	0	0	-25.4983	-8.43744	-268.349	168.206	7300.68	32397.9	268.349	8.44337	10.9587	11.203	0	0	0.026817	212.916	-538.44	250	237.96	0	57.2013	54.5467	102.788	1607208246574215	2
2738	0	0	738	1	316.886	140.651	176.235	0	0	19.7321	-5.65039	-369.197	217.702	7454.77	32494.8	369.197	10.9715	9.68657	9.72699	0	0	0.110126	241.792	-535.763	250	236.55	0	36.6062	36.8982	100.542	1607208246594226	2
2740	0	0	740	1	407.331	125.806	281.525	0	0	-53.5842	52.5792	-422.667	255.735	7428.42	32336.9	422.667	13.2587	10.6539	10.5025	0	0	0.296707	239.175	-539.151	250	197.104	0	30.6353	30.9639	103.629	1607208246634248	2
2741	0	0	741	1	408.918	170.269	238.649	0	0	-10.0568	45.8243	-343.864	255.073	7384.9	32443.3	343.864	12.9285	10.4531	11.7614	0	0	0.294573	238.577	-548.521	250	262.72	0	34.8099	34.229	82.5414	1607208246654258	2
2752	0	0	752	1	286.03	143.837	142.193	0	0	18.7386	-15.3901	-415.157	171.076	7356.1	32504.6	415.157	8.70374	11.7063	10.5548	0	0	0.188059	194.439	-534.704	250	220.154	0	44.5462	45.6211	159.398	1607208246874378	2
2755	0	0	755	1	305.789	128.054	177.735	0	0	64.1512	38.7064	-443.975	170.908	7510.01	32450.5	443.975	8.78024	10.7716	10.5593	0	0	0.128006	231.161	-543.166	250	219.284	0	43.6804	44.5164	169.717	1607208246934411	2
2756	0	0	756	1	304.6	140.596	164.004	0	0	-0.522846	19.3981	-286.279	160.874	7475.02	32370.1	286.279	8.06148	10.8738	10.9552	0	0	0.133007	166.315	-517.397	250	167.916	0	57.8482	55.2801	108.952	1607208246954422	2
2774	0	0	774	1	359.645	160.537	199.108	0	0	39.2318	-17.8907	-270.75	205.122	7435.27	32407.4	270.75	10.1744	10.7226	10.553	0	0	0.05443	199.014	-535.493	250	207.736	0	46.825	44.6092	85.8478	1607208247314618	2
2798	0	0	798	1	331.514	138.711	192.803	0	0	-14.5276	3.0756	-260.457	209.225	7489.03	32486.1	260.457	10.4702	10.1968	9.94943	0	0	0.0492487	229.337	-540.002	250	208.186	0	45.8353	42.9071	81.4582	1607208247794880	2
2811	0	0	811	1	253.305	148.276	105.029	0	0	-57.2848	-3.25774	-152.264	134.26	7432.13	32392.8	152.264	6.92836	10.7206	10.3399	0	0	0.0800813	179.261	-520.396	250	201.87	0	78.7876	66.5391	116.247	1607208248055021	2
2820	0	0	820	1	294.933	119.528	175.405	0	0	-64.147	24.4611	-514.412	183.666	7438.99	32365	514.412	9.9044	10.7764	9.97273	0	0	0.205222	200.423	-526.904	250	186.526	0	40.674	40.6779	190.218	1607208248235119	2
2834	0	0	834	1	315.585	116.183	199.403	0	0	24.5074	25.1757	-460.943	178.179	7350.33	32464	460.943	9.2234	9.4379	10.3024	0	0	0.08845	245.765	-524.576	250	209.456	0	41.4842	42.2283	161.51	1607208248515272	2
2835	0	0	835	1	380.257	165.798	214.459	0	0	102.431	40.2605	-344.562	245.384	7471.73	32349.2	344.562	12.3389	9.82753	10.3008	0	0	0.121665	262.924	-548.886	250	229.649	0	34.9163	34.3767	84.8551	1607208248535283	2
2848	0	0	848	1	423.816	210.344	213.472	0	0	32.51	38.854	-26.3802	244.821	7541.65	32051.7	26.3802	13.3069	9.53643	10.1675	0	0	0.261846	208.319	-532.363	250	207.503	0	38.762	34.2038	88.5633	1607208248795424	2
2873	0	0	873	1	344.707	128.404	216.303	0	0	71.9069	74.1074	-362.419	202.097	7402.59	32315.4	362.419	10.2311	10.29	9.83824	0	0	0.033157	282.741	-541.505	250	209.078	0	39.6491	39.8751	106.611	1607208249295697	2
2895	0	0	895	1	290.981	144.04	146.941	0	0	76.9624	57.3314	259.857	146.965	7497.2	32033.2	-259.857	10.3066	9.04978	10.0949	0	0	0.0635461	231.708	-530.351	250	241.259	0	43.5358	78.9671	318.994	1607208249735937	2
2897	0	0	897	1	376.079	168.766	207.313	0	0	15.0868	17.9305	-482.016	227.397	7459.41	32471.2	482.016	11.9042	10.7697	10.8985	0	0	0.0605679	202.818	-534.443	250	209.631	0	34.1543	34.5032	141.737	1607208249775958	2
2899	0	0	899	1	387.904	162.419	225.485	0	0	-52.4155	-72.2256	-331.394	259.703	7427.26	32461.7	331.394	13.2718	10.0119	9.77576	0	0	0.316752	247.64	-542.301	250	217.03	0	32.6707	32.4889	76.7777	1607208249815980	2
2928	0	0	928	1	307.663	157.94	149.723	0	0	63.9423	35.9669	-473.718	165.102	7410.56	32453.2	473.718	8.59963	9.90657	9.61796	0	0	0.125605	188.976	-515.331	250	217.676	0	43.3676	43.9759	181.943	1607208250496351	2
2929	0	0	929	1	313.373	120.498	192.875	0	0	63.0679	59.7499	-461.253	172.305	7411.43	32529.1	461.253	8.93992	9.35455	9.44926	0	0	0.233969	174.129	-509.456	250	187.588	0	41.3604	42.1626	165.538	1607208250516362	2
2935	0	0	935	1	363.388	193.3	170.088	0	0	150.943	-157.493	-404.598	192.245	7423.22	32347.7	404.598	10.127	10.0329	10.1963	0	0	0.197283	256.333	-541.166	250	201.098	0	38.7795	40.763	131.796	1607208250636427	2
2945	0	0	945	1	333.91	103.307	230.602	0	0	15.5256	80.3827	-310.832	168.496	7458.98	32408.8	310.832	8.52223	9.39978	9.94638	0	0	0.164768	204.526	-527.463	250	189.479	0	50.6398	49.2642	104.585	1607208250836536	2
2962	0	0	962	1	342.568	166.354	176.214	0	0	-21.1764	-0.865355	-256.336	249.191	7396.02	32390.4	256.336	12.4842	8.55134	9.10036	0	0	0.0901985	245.416	-525.114	250	239.059	0	38.0842	35.2884	66.0371	1607208251176721	2
2965	0	0	965	1	300.901	156.433	144.468	0	0	27.8306	118.6	-93.6369	155.427	7446.67	32171.2	93.6369	8.21262	9.92086	10.0228	0	0	0.262271	272.326	-517.67	250	173.562	0	65.2302	54.2881	103.24	1607208251236754	2
2968	0	0	968	1	327.94	144.211	183.729	0	0	41.2026	-6.9248	-666.882	220.115	7433.3	32396.4	666.882	12.7594	9.61407	9.29364	0	0	0.227022	161.39	-509.743	250	204.461	0	41.4057	46.6732	205.531	1607208251296787	2
2975	0	0	975	1	314.605	142.582	172.022	0	0	103.617	-28.8162	-369.812	178.53	7470.54	32418.3	369.812	8.97929	9.3719	9.1016	0	0	0.124435	188.85	-515.169	250	193.844	0	43.1357	43.2535	120.992	1607208251436863	2
2980	0	0	980	1	389.762	127.785	261.977	0	0	-13.4525	19.6013	-601.011	306.794	7388.29	32369.9	601.011	17.1602	10.1173	9.99031	0	0	0.0854161	213.624	-527.125	250	283.579	0	28.8228	29.8466	148.197	1607208251536917	2
2983	0	0	983	1	317.358	146.179	171.18	0	0	-29.8033	98.4576	-198.214	216.119	7504.3	32291	198.214	11.0441	9.30908	9.73302	0	0	0.175916	196.154	-517.302	250	182.382	0	47.2808	41.2002	73.1978	1607208251596950	2
2990	0	0	990	1	369.067	140.8	228.267	0	0	41.7471	-9.09786	-294.699	214.032	7432.75	32298.9	294.699	10.6551	9.60119	9.7089	0	0	0.0691177	219.01	-522.19	250	198.232	0	42.0906	40.7078	82.5647	1607208251737026	2
2995	0	0	995	1	276.368	127.717	148.651	0	0	-21.5082	-21.0237	-372.429	179.215	7396.35	32410.5	372.429	9.09652	9.57668	9.81896	0	0	0.143752	172.332	-512.272	250	178.897	0	43.393	43.7737	119.767	1607208251837081	2
