# Supplementary material for: CaV1 and CaV2 calcium channels mediate the release of distinct pools of synaptic vesicles
Source: eLife. 2023 Feb 23;12:e81407. doi: 10.7554/eLife.81407 (PMC10023163; doi:10.7554/eLife.81407)
Supplement: Figure 5—figure supplement 1—source data 1. [file elife-81407-fig5-figsupp1-data1.zip › Figure 5 Supplement - Source Data 1/lin-7/6/3/cav1_to_cav1(lin-7).csv]

-15.7453815931149
-15.7453815931149
-15.7453815931149
-15.7453815931149
-15.7453815931149
-15.7453815931149
-15.7453815931149
-15.7453815931149
-15.7453815931149
-15.7453815931149
-44.8014410255928
87.1930827009492
-1.87508076184895
137.734112683276
12.0065096396065
326.883790068336
18.1574301853652
-154.487111682261
14.1027432506489
44.7709922880349
-68.7646491396299
129.774591891473
111.378721311616
-96.9512106616676
125.361258893427
136.261119646748
26.1533170506773
-88.2247039587055
-139.837756521953
57.8627077397541
-186.779146894398
78.205429964135
49.8801450973297
69.2596294276736
-54.0905269320465
-128.033907975645
-104.188263343814
96.5937762763679
183.104696406914
-87.0895111970203
-91.7829608089996
77.7668399389986
-75.9005977517663
-158.313883712985
-77.2508554498454
-66.4925387634903
-27.3315023530486
243.522159872919
-74.522597752697
-42.5004867310672
-153.69598800192
-62.2220048513846
-3.29540520232331
-199.894220530696
-93.6515944744242
-161.136503843049
-14.4724020591784
-80.3059394978191
-42.2838568774969
-131.122536736275
9.6506922098597
-39.6540405968808
28.5613322110148
137.370450572536
-36.5290438958764
133.181426374584
15.9771752992492
-59.5440640267043
12.28677955686
75.7571302226643
-52.5473110986422
-57.4584885461336
-209.307923223249
-122.448229483372
-3.62034981073157
-0.792711717265774
-46.7591091149516
-75.9772489468305
10.8263281126892
-95.2223992072468
56.6369121488715
-178.123337194484
176.516909018435
-1.73149580293102
21.1266159321276
66.1283651483645
105.409314995995
47.5771537919536
99.3261095673042
-181.77156818541
33.9082775858624
-64.7869277688224
-21.1504807083002
149.027107122598
203.633796047674
33.0310971916915
-123.050469590497
-118.600610190322
44.9025037688989
-45.4587002732878
-126.907179542181
52.1900342416557
33.1285961403592
-87.554907147136
301.217950192698
117.930928204791
-117.673896340268
27.886518664247
160.545197708831
-13.4381581481939
-55.5784097473152
181.946619470309
132.709603844007
84.4790893855497
31.5833415766319
-21.2638140651979
-137.747319918515
-49.340334211036
-106.120068467331
-7.14819586034355
8.61848408152582
27.3259753416642
-64.3605617247631
24.7436532461979
-29.7669477054042
169.09331967212
130.051100780292
128.125880797234
87.7136544356581
10.4855497347162
41.9845795732253
-26.8393012639863
-71.4606155710062
40.8233648926725
222.338938040622
204.722748414984
161.436330916196
88.1000470741019
-203.185214566631
308.617239623491
-89.3218077592319
139.934275950189
117.401422651968
-36.7729496064712
63.107765922774
152.789768961084
-95.455175234114
-111.295839885592
-11.6563643675363
2.53433525154105
-43.6178111196023
-58.7015247059062
-75.2648148971057
-79.5427175627701
-58.0615096625697
-7.41749534165137
-46.184144570092
-151.813246598755
-101.136940569915
-102.816689090025
-144.06330166883
-87.6494269118593
89.5742928205982
220.337222032675
-29.2716133921676
-53.4798220054254
-9.02544990847309
46.5148495265457
-105.344618129693
-74.3351235825794
87.8103702133776
-39.9264727128357
293.903773583159
-13.4102557151091
308.003872092522
-151.308822167284
-110.90208031132
189.857234217456
-22.2171752802351
-33.62036611855
-136.721539647962
-78.1184738777483
-89.2482901322437
-64.3519424228725
-42.8603907119214
-101.354042910181
-46.5393440720873
-216.958643811329
30.9561791046726
-31.685114630207
126.707437116616
227.376612641045
8.80799427993043
22.2977037053497
-136.531086343024
-114.676810371173
28.0843388067442
-88.5791178824911
326.311179457814
-124.471889163484
23.8976666271483
-33.4328922923305
