# Supplementary material for: CaV1 and CaV2 calcium channels mediate the release of distinct pools of synaptic vesicles
Source: eLife. 2023 Feb 23;12:e81407. doi: 10.7554/eLife.81407 (PMC10023163; doi:10.7554/eLife.81407)
Supplement: Figure 5—figure supplement 1—source data 1. [file elife-81407-fig5-figsupp1-data1.zip › Figure 5 Supplement - Source Data 1/lin-7/6/3/cav1_to_rimb-1.csv]

71.7220828002028
71.7220828002028
71.7220828002028
71.7220828002028
71.7220828002028
71.7220828002028
71.7220828002028
71.7220828002028
71.7220828002028
71.7220828002028
55.2951644984423
163.615992853483
76.2526227889648
228.898545304408
148.110478451003
405.546645812301
95.5137172338291
-54.8464955988493
103.720354715144
156.900792676606
33.4664146422474
221.659212943909
191.662667464738
-19.1834077864114
250.070147352097
218.574812904411
98.0732310533785
17.5297123991113
-48.6968749573534
134.517742896776
-86.0206272924188
160.393849734326
138.890368638433
149.182829821919
46.0692393897261
-27.537184134344
-5.01555885132984
186.464568919338
241.059193908717
6.52622397263258
-2.6488160502704
165.676319131137
36.8653055295144
-77.0697539112189
7.65144334055003
22.8568475381508
53.4932062409935
320.252154269085
13.9376610893923
77.0390033805852
-62.9839368717548
21.6003820915612
68.6437367421386
-106.920330276029
-16.9122891365369
-46.8244415247282
105.879745044236
5.80611449148637
66.9151099500159
-27.8741229020052
123.260851598501
42.8736051325759
113.783306816011
249.025720876816
74.7270958525696
231.055882922876
90.5089869688454
33.9593292249629
118.84273781921
154.720890327648
21.2763002590218
8.2179099067107
-105.619736677811
-15.3602139230643
87.1634531176351
94.1441686445214
47.7593439280208
41.1043437046792
137.287890773776
-4.9264863083954
134.960067226591
-90.8176854809244
277.949608040708
90.1287883644582
125.328826905177
165.33600872229
169.775769373977
131.819974718932
193.885050842506
-88.9233776104047
110.442615246873
12.7055470950145
94.7077075807174
222.260184309245
267.955302446204
114.339801581198
-42.3605807662789
-6.09239139565034
100.520450666245
39.6532411390399
-33.7890675102208
161.069247453735
106.670688277201
-16.1674362671874
412.429906978814
194.767490017119
-9.46613837097902
134.067829209249
238.847767457431
75.9404061616005
66.7716426215666
281.596635214024
212.728423755201
157.489555452317
112.798310074097
53.4945337593017
-38.9411480234776
38.1375964966355
-32.0974463115272
87.0985292330079
114.713343878168
124.973249814317
58.3148409151763
120.394979935201
62.9012463303516
242.694306399571
211.860620641331
215.480176066689
172.869947008294
119.308288876833
145.493570433209
88.9224190676396
36.6066912279348
133.355193266856
317.054435925271
281.304456759641
272.61164896964
183.394781160649
-93.1634510029908
380.693660970428
-2.85065059103727
252.486136703905
205.081753307029
63.1186474501083
154.257394512686
266.060933363991
-9.99373676683172
-0.168380733121012
97.3224733809002
82.7276042297708
63.1940979018218
48.9969793772871
24.2558396668101
-2.40311329106044
34.4879790220875
74.5043189325297
58.7425853318855
-46.4794208366111
11.5362379988801
-7.3838891038904
-25.6143334070657
9.1098515507656
168.49558816052
294.25568495621
63.3729595922596
77.8433618384661
91.0983565858915
125.667347068615
-5.47019140587872
5.15150490898304
176.559682775915
76.6673271841864
382.786026152728
89.3476975898157
390.968755201393
-74.3249400799068
3.02803739601586
296.180590926146
63.9597950557072
66.8202236513098
-50.7933769369411
14.136515924969
21.2000583392401
19.0957470325375
21.4974027526114
-21.6279561788251
40.7793935572408
-112.278630940753
107.144475497651
51.9244781475354
202.899396183322
306.99412520921
72.2030214228544
93.9809782322482
-42.923894669002
-9.1078602239977
132.703823322739
34.8819387678777
446.215103098748
-8.7296187675347
129.236777500206
51.3663150116117
