# Supplementary material for: CaV1 and CaV2 calcium channels mediate the release of distinct pools of synaptic vesicles
Source: eLife. 2023 Feb 23;12:e81407. doi: 10.7554/eLife.81407 (PMC10023163; doi:10.7554/eLife.81407)
Supplement: Figure 5—figure supplement 1—source data 1. [file elife-81407-fig5-figsupp1-data1.zip › Figure 5 Supplement - Source Data 1/lin-7/6/3/egl-to-egl(rimb)).csv]

-21.0210157050496
-21.0210157050496
-21.0210157050496
-21.0210157050496
-21.0210157050496
-21.0210157050496
-21.0210157050496
-21.0210157050496
-21.0210157050496
-21.0210157050496
-37.4479340068101
70.8728943482311
-16.4904757162876
136.155446799155
55.3673799457501
312.803547307049
2.77061872857666
-147.589594104102
10.9772562098915
64.1576941713538
-59.276683863005
128.916114438656
98.9195689594853
-111.926506291664
157.327048846844
125.831714399159
5.33013254812613
-75.2133861061411
-141.439973462606
41.7746443915239
-178.763725797671
67.6507512290736
46.1472701331804
56.4397313166664
-46.6738591155263
-120.280282639596
-97.7586573565823
93.7214704140861
148.316095403465
-86.2168745326198
-95.3919145555228
72.9332206258841
-55.877792975738
-169.812852416471
-85.0916551647024
-69.8862509671017
-39.249892264259
227.509055763832
-78.8054374158601
-15.7040951246672
-155.727035377007
-71.1427164136912
-24.0993617631138
-199.663428781281
-109.655387641789
-139.567540029981
13.1366465389838
-86.9369840137661
-25.8279885552365
-120.617221407258
30.5177530932488
-49.8694933726765
21.0402083107583
156.282622371564
-18.0160026526828
138.312784417623
-2.234111536407
-58.7837692802896
26.0996393139576
61.9777918223954
-71.4667982462306
-84.5251885985417
-198.362835183063
-108.103312428317
-5.57964538761735
1.401070139269
-44.9837545772316
-51.6387548005732
44.5447922685235
-97.6695848136478
42.2169687213391
-183.560783986177
185.206509535456
-2.61431014079426
32.5857283999248
72.5929102170376
77.0326708687244
39.0768762136795
101.141952337253
-181.666476115657
17.6995167416208
-80.0375514102379
1.96460907546498
129.517085803993
175.212203940951
21.5967030759457
-135.103679271531
-98.8354899009028
7.77735216099245
-53.0898573662125
-126.532166015473
68.326148948483
13.927589771949
-108.91053477244
319.686808473562
102.024391511866
-102.209236876231
41.3247307039965
146.104668952179
-16.8026923436519
-25.9714558836858
188.853536708772
119.985325249949
64.7464569470649
20.0552115688442
-39.2485647459507
-131.68424652873
-54.6055020086169
-124.84054481678
-5.64456927224455
21.9702453729151
32.2301513090642
-34.4282575900761
27.6518814299488
-29.8418521749009
149.951207894319
119.117522136079
122.737077561436
80.1268485030414
26.5651903715807
52.7504719279568
-3.82067943761285
-56.1364072773176
40.6120947616037
224.311337420018
188.561358254388
179.868550464387
90.6516826553961
-185.906549508243
287.950562465176
-95.5937490962897
159.743038198652
112.338654801777
-29.6244510551442
61.5142960074336
173.317834858739
-102.736835272084
-92.9114792383734
4.57937487564777
-10.0154942754816
-29.5490006034306
-43.7461191279654
-68.4872588384424
-95.1462117963129
-58.2551194831649
-18.2387795727227
-34.0005131733669
-139.222519341864
-81.2068605063723
-100.126987609143
-118.357431912318
-83.6332469544868
75.7524896552677
201.512586450957
-29.3701389129928
-14.8997366667863
-1.64474191936097
32.9242485633622
-98.2132899111311
-87.5915935962694
83.8165842706621
-16.075771321066
290.042927647475
-3.39540091543677
298.225656696141
-167.068038585159
-89.7150611092366
203.437492420893
-28.7833034495452
-25.9228748539426
-143.536475442193
-78.6065825802834
-71.5430401660124
-73.6473514727149
-71.245695752641
-114.371054684078
-51.9637049480116
-205.021729446005
14.4013769923986
-40.818620357717
110.15629767807
214.251026703958
-20.5400770823981
1.23787972699574
-135.666993174254
-101.85095872925
39.9607248174871
-57.8611597373747
353.472004593496
-101.472717272787
36.4936789949534
-41.3767834936407
