# Supplementary material for: CaV1 and CaV2 calcium channels mediate the release of distinct pools of synaptic vesicles
Source: eLife. 2023 Feb 23;12:e81407. doi: 10.7554/eLife.81407 (PMC10023163; doi:10.7554/eLife.81407)
Supplement: Figure 5—figure supplement 1—source data 1. [file elife-81407-fig5-figsupp1-data1.zip › Figure 5 Supplement - Source Data 1/lin-7/6/3/lin-7_to_cav1.csv]

-134.16304213191
5.37514057998851
-45.9811505570979
45.2160092375234
13.2080061992638
-58.5745549188941
26.4180729712825
9.78110885297428
-9.37108705117862
212.370959849424
-61.0556178724291
-24.536781315368
-3.19257313536946
10.5495040689821
20.4829944410012
285.404088272891
111.400509469713
90.2150926560971
162.422137633759
183.32524673322
-123.729671380417
164.806485055204
-59.7086508285902
16.7650090622737
303.810145331696
32.8196396856474
-57.0814981348776
-38.3910946807264
84.9192463912368
-48.689970444153
-108.131186358572
-2.09750924423861
-16.2803730762644
81.2826160968943
117.414117596771
-62.5176359532525
81.0478018801114
62.4447080462633
59.949225540804
307.078098646958
140.170498784024
204.327421761911
40.0827156131163
-151.055198878094
145.41696602626
281.922325924515
291.27615012223
53.8947058143931
152.059463443155
252.200698724962
46.4849099352286
155.62069623495
69.2850236405357
56.7720336147395
7.04062481661094
143.66056788318
110.930413560502
85.0510758272831
171.171687022514
120.252102792565
-95.7147546313063
-46.0736346374251
3.43565582215888
11.250339436363
335.089097428849
92.6516373168524
53.2535911679006
177.428103860788
-9.4351985207395
290.797902239396
153.334792342543
312.464075892982
66.4061281718605
127.656096800467
184.404636446478
109.301138458621
-37.8079792430508
-30.7558926090605
146.802490833361
53.0799120861557
24.5624479317121
-106.84269125589
189.855664780509
92.9742305947002
-17.2606971059431
109.285776045806
43.8422390689884
-14.0118676740822
86.0335929714092
25.9211688280739
26.9449136107432
181.208006022527
181.93204032669
213.189674296045
302.829039948811
226.191571907239
191.884185288731
207.684879777036
158.550536969899
158.550536969899
158.550536969899
158.550536969899
158.550536969899
158.550536969899
158.550536969899
158.550536969899
158.550536969899
158.550536969899
77.6176124548692
56.8888122065182
-17.8144997739946
24.993199811659
230.254254024185
86.762330526235
243.673111423763
145.895373206018
354.650884662595
-158.735231695391
286.625807926088
181.66524945862
268.562720541973
235.194743848268
-17.1958017285142
141.427488100897
83.2241389955198
76.8510987847658
257.48572795546
5.07308044127058
77.6694974378297
73.1211988318864
-2.88612666948029
82.5298865578443
45.5124243455102
209.85071280221
45.9691978495575
185.952242242511
22.5154320812617
274.234612342963
76.2769185407888
269.035638499838
-37.5720689603186
192.874226946125
77.0892029679962
125.594816470013
37.7026012155184
27.8736655524626
10.1977544690235
42.8238274046089
123.959741953269
-13.4278124214507
1.39663471178937
247.152050200519
22.6828430934256
205.887412506294
164.286070308404
158.4232541405
88.9833422836673
155.68998250844
93.8134781313129
50.725506466777
36.780747702287
-5.7963723607827
35.0738812464879
111.876250557045
147.515084081751
43.2428223861025
242.057632147167
-26.0378326429491
95.5068634745548
97.6126608204686
66.2934231104919
212.397296235387
103.068077839805
-44.6246255263541
46.4374152587952
77.8411400982623
156.576408977064
227.163274178631
105.44254735405
178.073135688453
113.95195048855
146.722233780041
200.624170549592
334.464129938206
183.268972671933
118.415135143307
-107.485997395619
196.130423657698
160.050177322286
160.050177322286
160.050177322286
160.050177322286
160.050177322286
160.050177322286
160.050177322286
160.050177322286
160.050177322286
160.050177322286
149.679821974401
104.608159859494
67.7280122274824
300.419143881241
-84.5275656457925
102.800973438065
169.238159060475
91.1896161409677
81.9337621012892
-20.1659273884943
220.957958218944
-29.5051717548013
197.782896468168
180.306687269644
172.098087191516
0.658023179999873
104.17631053802
142.0019816329
59.9713281168733
273.55572192508
177.363680036629
159.269241545597
112.2490053898
-13.3254527920617
6.7349592617793
48.4424232474339
-25.2180232603241
62.9624573884212
339.056788817339
53.9293469368931
-24.1629288937002
10.9511008058835
1.65794092685974
-67.1132723459777
165.651060060398
92.6858069352165
-164.643032010503
12.8631533574408
240.693739345428
-109.65277131656
-105.663763814515
9.66229334860327
42.6064109411382
117.656926897525
49.2625437564602
71.9145291386521
43.7312587130036
91.8796359478183
58.4906560355557
-54.8937209953838
8.15512676347498
-87.826398907735
-26.9559244399534
64.314594077754
159.452798092396
264.474330973269
158.241893213679
333.106192753192
204.220361633026
79.5547473559782
262.506162281756
252.452912807559
149.781551244887
235.076397440764
25.1852217183623
130.767768197762
169.928177639125
-33.535250890036
60.5105528695058
251.388256278158
261.026898620989
204.738581349375
215.257067280261
197.796532849152
82.170457520082
35.0886166902237
272.707384614128
-24.4381831565588
-69.4745761973318
352.506525230168
