# Supplementary material for: CaV1 and CaV2 calcium channels mediate the release of distinct pools of synaptic vesicles
Source: eLife. 2023 Feb 23;12:e81407. doi: 10.7554/eLife.81407 (PMC10023163; doi:10.7554/eLife.81407)
Supplement: Figure 5—figure supplement 1—source data 1. [file elife-81407-fig5-figsupp1-data1.zip › Figure 5 Supplement - Source Data 1/lin-7/6/3/lin-7_to_rimb-1.csv]

-29.1531406942413
94.9238073856905
61.5594089821425
145.5180038053
101.781189952122
52.0140975278664
135.729387193227
107.737163831247
83.0522224220076
286.541406132186
27.5773301074805
70.9531602035968
108.918336020648
108.724491983292
114.933323557791
383.583032357579
195.518754995559
178.633691350871
239.713312310876
270.318314736971
-19.8629136240706
264.618211388552
52.923670305463
113.599640535438
385.539772267311
120.654570961706
53.7849749498819
50.5807315128513
160.329550891423
63.1267029821065
-5.10063219835138
99.2708376288174
82.2698833651375
169.623406016995
189.815017562691
43.9440303310985
163.097413192772
158.050155345329
148.340733788558
396.786657451095
228.793150388603
292.276276282715
141.190528542586
-70.5639781038735
225.103455615528
370.521733113514
379.659392088131
158.752912733285
246.373442360749
333.049019772316
131.758341565564
236.106400611738
160.355285660524
159.186484245292
105.773754190799
231.824492354699
208.493998300029
174.867404489334
264.211373895454
208.833495731218
1.05341607422815
54.2087437855444
91.9057859325985
109.54877774206
425.351694739889
194.547799367319
143.475045642375
266.679160851618
81.4784141146047
384.170908711854
245.694725615824
405.308493255554
158.471080549592
216.424135096066
269.635495497871
193.64608500123
54.5250258957676
56.5286386010594
221.705144702431
156.706484522099
111.603934891347
-14.3037459552288
271.397200105577
185.203701281171
72.0045818080034
186.333115479418
132.873431694545
81.201080512903
171.97646564016
113.543936334667
129.705697835379
268.015981126064
266.378413023758
306.711221810714
397.790061061089
309.090871226319
283.636868652568
300.524059102747
248.088811042024
248.088811042024
248.088811042024
248.088811042024
248.088811042024
248.088811042024
248.088811042024
248.088811042024
248.088811042024
248.088811042024
166.237164505746
148.292855714153
70.5655806250543
103.867334731302
315.321474134467
176.991878250501
328.953850558624
244.438125485245
450.559549385747
-75.1999196859433
380.234676813394
265.696125486029
356.957604730746
323.006330084027
74.9940308896403
231.161415804421
176.138007089801
170.212108554635
340.193248441254
92.2066267533701
168.921862287294
155.092314281414
86.2434678067111
169.440766883945
129.6666399694
297.172276130947
130.363214123503
267.122720164502
111.700612800301
366.371250619122
169.70415786223
348.894581820212
49.8707386850874
284.94767517917
159.765036668457
215.515770808979
123.193744072647
131.593620549458
112.716956338729
150.177215387059
204.274724866089
78.6522993243634
95.949075322249
322.836233930302
117.058086633198
304.675126254657
262.092695031948
241.209414754805
194.788359054375
256.503887282452
192.852022258056
153.29577141098
134.131632958284
84.800413640558
124.563533694713
202.49270410883
236.860802326937
137.313563024785
330.09302481257
67.0765352335948
197.768344284879
195.233752413344
150.58577326233
306.770106745509
193.693775367225
50.8835557739367
140.959089574982
168.301403199006
233.951614287227
315.289523846368
194.502663318475
266.944864621226
189.133938515472
218.305965846623
286.630125746389
426.626109659006
267.253570743844
221.989978524656
-1.23824519503978
293.828804059784
249.969541798237
249.969541798237
249.969541798237
249.969541798237
249.969541798237
249.969541798237
249.969541798237
249.969541798237
249.969541798237
249.969541798237
253.433403070379
193.882494405716
157.845987265759
389.968948832015
19.700338027309
192.721361109714
263.48424823604
181.920892650873
178.077768729865
64.6185875453702
312.249929964823
73.8040888640826
294.709463918123
282.079718738038
261.392158303683
103.654930239532
199.913327071754
229.658413300727
154.297864063341
363.305252069669
275.860409420642
244.740600585614
203.672034500516
88.0086084549548
101.791088205253
154.910269280088
65.4811032641737
154.657974709939
437.097746137963
150.082800758439
75.2189060388191
106.68144168875
112.033756515062
40.6108336524667
252.807239493468
174.167205724993
-63.3915029693162
102.952122479302
336.482088013308
-1.51813828164813
-9.16182850814948
126.639612322062
128.228460663348
203.509133749831
131.054380854846
175.58826425748
129.115009273559
185.391746114401
165.137532030756
40.3678074734125
104.449576778927
9.09968587639014
75.0529209921915
150.505315037783
251.463228983735
348.566762009519
244.801561092339
424.2608850572
302.039081497311
182.496470996834
360.191476190354
343.941537973606
231.374987888641
331.068677066716
117.963168580427
219.957105461981
255.449702120179
55.4067943613736
155.362128296816
331.107570035223
349.095807246431
299.772414916362
301.541549562618
285.469717027911
186.344521872797
132.216681743299
372.555135293689
85.5720523771088
26.2151728743338
441.339785848908
