# Supplementary material for: CaV1 and CaV2 calcium channels mediate the release of distinct pools of synaptic vesicles
Source: eLife. 2023 Feb 23;12:e81407. doi: 10.7554/eLife.81407 (PMC10023163; doi:10.7554/eLife.81407)
Supplement: Figure 5—figure supplement 1—source data 1. [file elife-81407-fig5-figsupp1-data1.zip › Figure 5 Supplement - Source Data 1/lin-7/6/3/rimb-1_to_egl-19.csv]

77.0488973965985
118.921966102153
113.907550281361
106.703955667293
105.023633787881
127.88921470593
107.085663335984
113.514502337945
136.337515252235
142.612287035525
127.460461383769
125.65174366011
149.269245398453
113.356828316497
143.373982918609
127.388910035726
86.0369553851924
86.0885732594215
147.382530409326
132.186032959609
96.5101741953513
80.0981569515825
79.3699953856376
151.66791634927
137.70955450767
115.189116152414
167.396492376582
111.079671869036
146.406689228708
110.877258782217
72.4973477611529
97.4570482155214
125.241690864499
95.2129497062888
116.041647520207
95.6583134126231
106.944832328274
113.888722816071
135.727112208566
123.048883028885
154.420777201321
107.711868120252
137.250633445496
165.687000542821
71.7385992155723
107.894480727708
120.712013134918
156.910892018557
122.300160891533
97.0415847199183
93.2016919570742
59.7752716109462
86.7266159452229
112.720624427635
169.619519035783
110.389587005324
113.406759104117
156.511460361071
189.764669942419
114.074958410154
51.4870760808881
87.012623607563
66.1281574703135
108.872133401637
94.5696915182962
134.589570964101
105.156331791564
104.712444781842
86.6814116207279
145.339704078655
142.583706747017
108.834808203694
186.457047431293
181.097956838865
144.923023819636
83.7415636703045
81.6360254720603
107.639689674619
64.4747151409865
152.640780356724
73.8137618158362
53.4248764177028
96.0971280427329
59.1402895495594
121.564466115513
94.3937200260661
103.692710611191
119.188911137608
103.289568992135
123.247362112317
160.174305458822
113.724324228133
95.7062486288996
77.3719703236857
62.4021514297092
122.908460141007
84.1641735040539
74.0670761723122
104.592211777286
-105.703208776413
-4.2190602018818
157.119778326425
101.174415037527
106.300316421417
74.3498876837439
151.423181540071
97.1270529921021
110.205287311259
117.219931623302
73.9191984615645
0.974138922148995
139.218057875994
108.140386280818
23.8565057146443
128.597843321801
51.2017116999814
16.2883675905068
89.0875399264514
114.107840858105
30.7879610389755
70.8807330029485
117.65823497478
163.079802852437
81.8616728827765
62.1670774047161
85.3350002522384
62.424961449924
123.408780995058
68.9295669844178
73.8787155361242
97.3558267542867
145.292983093761
132.128439491149
107.304689339006
119.914703912105
79.1309276859392
87.0622459104525
49.8308730241224
127.264226685085
86.1943209219098
71.9218712883085
88.9934486195089
88.7134463870607
147.655234593294
143.988612266556
90.8235006584291
88.4788350891686
67.0479840462176
107.749928638634
81.2274756850347
54.1194687667921
88.1400251568775
138.922281206585
9.89034566571718
70.0584963139081
74.7414326185753
48.0205653169287
153.996314918815
85.3050029384394
78.1559922519809
40.4267133225549
125.994687857659
112.647464380181
102.445276319198
33.3419483395701
87.8604932476192
120.869498014279
129.882813201733
153.377345979676
92.1364399131344
87.2161452349428
172.833674805523
162.692854909958
34.7028364623693
79.866919826909
114.334370235534
86.0143668747587
156.464027835671
111.518583602228
80.2328368747912
126.834640939403
71.1804224278349
11.0056741518929
115.230840612869
50.4825054334615
125.338861511744
138.078193859586
99.6714220043104
45.4558597751311
68.9397825347332
99.0207226452585
138.925869293485
82.2610832923529
96.0635128063695
66.9581650630535
137.765585296231
171.986526834098
127.836942430487
89.5165420620215
177.02181677509
149.616196922529
102.392146848637
8.9929993773876
59.6459401843822
11.0608775809887
37.96792333743
-90.0905797780615
115.397348059068
40.7187562504478
59.2178412634348
123.82964407088
58.4160680427194
140.892855768492
99.0151551708586
126.714937929359
21.0275511294567
61.1093772867316
44.0847348541101
123.013129098599
107.947242042217
92.9628568869412
67.4346831752882
177.801407073177
53.9477559465267
171.23597955162
64.5438380262603
91.3500304775116
91.0728997273982
125.492090251169
47.8189932413843
79.482967773467
67.6038082263476
55.811038881915
130.029579839895
77.4209544092082
117.103092499499
96.2040626329799
29.6507333433037
-10.4464429472464
44.2070170456027
135.752182797372
116.77668789501
144.879877269825
59.9364553320956
139.991215908474
61.3831202118126
-171.545954834324
142.563752025289
137.920363063742
21.0328561386268
133.729146817936
200.720447194424
70.4429996097642
22.8722281093324
75.9430729202395
111.70415114328
65.5248547452757
38.5777043475791
170.109110528851
7.29122989579264
-279.148380502367
17.4340913821979
-269.938040688528
115.699798211401
125.592906124602
127.763035942804
190.481198932757
32.9053047710659
63.9790747305487
83.5228512160793
-127.047374783764
67.8745765103013
65.4879649708018
70.733634100121
-59.2064716611094
-13.0065439005957
100.076851495593
