# Supplementary material for: CaV1 and CaV2 calcium channels mediate the release of distinct pools of synaptic vesicles
Source: eLife. 2023 Feb 23;12:e81407. doi: 10.7554/eLife.81407 (PMC10023163; doi:10.7554/eLife.81407)
Supplement: Figure 5—figure supplement 1—source data 1. [file elife-81407-fig5-figsupp1-data1.zip › Figure 5 Supplement - Source Data 1/lin-7/6/3/rimb-1_to_rimb-1(cav1).csv]

15.6942011086539
-26.1788675969001
-21.1644517761088
-13.9608571620411
-12.280535282629
-35.1461162006781
-14.3425648307311
-20.7714038326922
-43.5944167469825
-49.8691885302724
-34.7173628785167
-32.9086451548574
-56.5261468932003
-20.6137298112444
-50.6308844133564
-34.645811530474
6.70614312006001
6.65452524583088
-54.6394319040737
-39.4429344543569
-3.76707569009886
12.6449415536699
13.3731031196148
-58.9248178440175
-44.9664560024175
-22.4460176471621
-74.6533938713292
-18.3365733637838
-53.6635907234559
-18.1341602769644
20.2457507440995
-4.71394971026893
-32.4985923592467
-2.46985120103636
-23.2985490149549
-2.91521490737068
-14.2017338230216
-21.1456243108187
-42.9840137033134
-30.3057845236326
-61.6776786960691
-14.9687696149995
-44.5075349402432
-72.9439020375685
21.0044992896801
-15.1513822224551
-27.968914629666
-64.1677935133048
-29.5570623862804
-4.2984862146659
-0.458593451821798
32.9678268943062
6.01648256002954
-19.9775259223825
-76.8764205305306
-17.6464885000714
-20.6636605988642
-63.7683618558185
-97.0215714371661
-21.3318599049016
41.2560224243643
5.73047489768942
26.614941034939
-16.1290348963848
-1.82659301304375
-41.8464724588484
-12.4132332863119
-11.9693462765899
6.06168688452453
-52.5966055734025
-49.8406082417641
-16.0917096984413
-93.7139489260408
-88.3548583336124
-52.1799253143836
9.00153483494796
11.1070730331921
-14.8965911693667
28.2683833642659
-59.8976818514711
18.9293366894162
39.3182220875497
-3.35402953748053
33.602808955693
-28.8213676102605
-1.65062152081373
-10.9496121059383
-26.4458126323552
-10.5464704868828
-30.5042636070648
-67.4312069535699
-20.9812257228805
-2.96315012364721
15.3711281815667
30.3409470755432
-30.1653616357544
8.57892500119851
18.6760223329402
-11.8491132720337
198.446307281665
96.9621587071342
-64.3766798211727
-8.43131653227465
-13.5572179161645
18.3932108215085
-58.6800830348184
-4.38395448684969
-17.4621888060065
-24.4768331180494
18.8239000436879
91.7689595831034
-46.474959370742
-15.3972877755659
68.8865927906081
-35.8547448165482
41.541386805271
76.4547309147456
3.65555857880099
-21.3647423528528
61.9551374662769
21.8623655023039
-24.9151364695281
-70.3367043471844
10.8814256224759
30.5760211005363
7.40809825301403
30.3181370553284
-30.6656824898055
23.8135315208347
18.8643829691282
-4.61272824903426
-52.5498845885086
-39.3853409858966
-14.5615908337531
-27.1716054068529
13.6121708193132
5.68085259479994
42.91222548113
-34.5211281798329
6.5487775833426
20.821227216944
3.74964988574357
4.02965211819173
-54.9121360880417
-51.2455137613033
1.91959784682331
4.26426341608385
25.6951144590348
-15.0068301333813
11.5156228202177
38.6236297384603
4.60307334837489
-46.179182701333
82.8527528395352
22.6846021913443
18.0016658866771
44.7225331883237
-61.2532164135628
7.43809556681299
14.5871062532715
52.3163851826976
-33.2515893524069
-19.9043658749288
-9.70217781394604
59.4011501656823
4.88260525763326
-28.1263995090267
-37.139714696481
-60.6342474744233
0.606658592118038
5.5269532703096
-80.0905763002702
-69.9497564047051
58.0402620428831
12.8761786783434
-21.5912717302817
6.72873163049371
-63.7209293304186
-18.7754850969759
12.5102616304612
-34.0915424341511
21.5626760774176
81.7374243533595
-22.4877421076162
42.2605930717909
-32.5957630064913
-45.335095354334
-6.92832349905802
47.2872387301213
23.8033159705192
-6.27762414000608
-46.182770788233
10.4820152128996
-3.32041430111713
25.784933442199
-45.0224867909783
-79.2434283288458
-35.093843925235
3.22655644323095
-84.2787182698376
-56.8730984172762
-9.64904834338449
83.7500991278648
33.0971583208702
81.6822209242637
54.7751751678225
182.833678283314
-22.654249553816
52.0243422548047
33.5252572418176
-31.0865455656276
34.327030462533
-48.1497572632397
-6.27205666560621
-33.9718394241063
71.7155473757957
31.6337212185208
48.6583636511423
-30.2700305933467
-15.2041435369647
-0.219758381688735
25.3084153299642
-85.0583085679245
38.7953425587257
-78.492881046368
28.1992604789921
1.39306802774081
1.67019877785424
-32.748991745917
44.9241052638681
13.2601307317855
25.1392902789048
36.9320596233374
-37.2864813346423
15.3221440960442
-24.3599939942469
-3.46096412772749
63.0923651619487
103.189541452499
48.5360814596497
-43.00908429212
-24.0335893897573
-52.1367787645722
32.8066431731568
-47.2481174032218
31.3599782934398
264.289053339577
-49.820653520037
-45.1772645584897
71.7102423666256
-40.9860483126831
-107.977348689172
22.3000988954882
69.8708703959201
16.8000255850129
-18.9610526380275
27.2182437599768
54.1653941576733
-77.3660120235982
85.4518686094598
371.89147900762
75.3090071230545
362.681139193781
-22.9566997061484
-32.84980761935
-35.0199374375516
-97.7381004275048
59.8377937341866
28.7640237747037
9.22024728917313
219.790473289017
24.8685219949512
27.2551335344506
22.0094644051314
151.949570166362
105.749642405848
-7.33375299034014
