# Supplementary material for: CaV1 and CaV2 calcium channels mediate the release of distinct pools of synaptic vesicles
Source: eLife. 2023 Feb 23;12:e81407. doi: 10.7554/eLife.81407 (PMC10023163; doi:10.7554/eLife.81407)
Supplement: Figure 5—figure supplement 1—source data 1. [file elife-81407-fig5-figsupp1-data1.zip › Figure 5 Supplement - Source Data 1/lin-7/6/3/rimb-1_to_rimb-1(lin-7).csv]

19.198170174488
-23.2258997775862
-22.4406589654282
-15.7769667356661
-15.2785720260144
-35.0711799566052
-17.2339217658737
-21.3380239906073
-44.2738046327504
-55.9627018136962
-35.2962436754897
-33.4658062521194
-59.9593642400941
-22.1660256299401
-51.8692702080116
-37.5591909307041
6.66201171707507
4.96319637767738
-53.4364182589197
-39.9746610769471
-1.89916007081047
13.2071139229192
15.9498730397827
-61.7486794223441
-44.6269187815124
-24.1152937417755
-70.3544034628358
-17.4011170255981
-52.4933018116899
-15.8637993476332
24.3258948593939
-3.11102110165666
-28.4949962666615
-5.63325167323637
-25.230091972644
-0.448672420945513
-10.4403980162897
-23.4189124638287
-45.1796589459082
-33.4583719071125
-62.686825432691
-16.2859313198314
-46.1845560541879
-70.1105631585051
21.939290705297
-7.2550413834615
-27.5760108714967
-69.7269409863766
-28.5116946963062
-2.35295646203667
1.9521236340297
32.610890302527
9.29158651020407
-22.7969572933762
-72.4795045021674
-13.8792013084749
-19.1554393831502
-61.2905902446546
-92.4554249097782
-22.2937858842852
47.445374592171
8.40928548193187
31.9084248126783
-12.15103950911
0.733843011235876
-42.1045405382938
-10.4072383763851
-5.3646086954468
6.3328861164955
-53.2073954110456
-50.1367166002419
-18.3393568901483
-92.1078120379862
-91.6917087376751
-52.3641897016532
11.5550663280846
19.6157643892147
-12.3831978864946
27.4650658213068
-67.0748233549639
22.5084894960819
43.4696138341278
-0.162407530777273
21.9465373418971
-27.9200990162935
-0.344272575319337
-9.38501383772382
-22.774324046055
-6.04563995427452
-28.9812259976788
-66.9810949896892
-21.4806981394904
0.405875528893375
14.1918365242491
38.9576150200119
-31.66736862783
6.85343532823754
17.4094370658786
-13.0212233471357
206.405282839154
100.519615078199
-70.5693743298471
-15.2948838420489
-15.4636724833108
13.3072687704771
-56.8673545266793
-5.27256153686903
-18.2006896586536
-25.0343260640439
16.2785668222386
92.9634872089446
-53.3810528833674
-13.748737342743
70.4658644859592
-31.8558017972537
41.0130248919268
68.2027764494414
2.4913043434608
-21.9163947344059
62.9488310742854
23.0447736179667
-31.5993108787261
-69.0344249832197
3.44383599213688
33.9802412161334
9.10146782762604
30.4744948111511
-30.3283276936927
21.8339759898663
23.3200325090293
-3.68046227957166
-49.1729443169534
-35.9446504409498
-18.785864024132
-29.9426811831945
11.6345627557057
4.55443184558317
42.429968010867
-36.1043114724198
0.624573473265627
22.5065598732072
-0.872733154719754
0.354572610747709
-59.1270177194492
-48.9634695591594
7.2823709221193
5.675358631579
28.380427467524
-14.3578046796138
13.768252813119
41.1627441883356
6.04367598910903
-44.5455431032788
85.0723919143456
21.274525196699
23.0229553572171
42.0759867806919
-65.5078229756909
10.0526441754446
10.6012383637317
53.0905616089949
-34.8886372616325
-21.121213048471
-9.71606906117449
66.3612296985593
2.64672123816126
-22.908648980112
-40.2730397121813
-62.3707796805611
-1.94414155767299
4.88133678646773
-77.3826954469805
-69.5064653972295
61.8144352423587
9.10909677137533
-23.993373589612
9.00783159397179
-69.0673387908173
-24.0086723751701
16.4093157957432
-25.1753642107469
19.292050517859
81.6385129932387
-18.6174202371258
40.8334760838698
-37.5900317502455
-53.2043025021849
-14.1959647477997
42.0918676398906
25.3278971027139
-6.9255735125007
-45.1792262664931
6.10473551779432
-1.25374805354659
28.5435662988893
-43.1910079235531
-79.7054920177798
-34.8570240761619
4.22940787789048
-85.7774912681634
-58.219088695656
-10.9723824613902
84.3490794348691
33.243173821651
84.2801546043447
56.0257095791094
197.495290550261
-26.4423865442041
55.2294653517165
34.5027695617246
-35.672957174942
37.4224232862471
-50.0494026591623
-9.59689868619898
-32.103839311254
75.1980973633763
26.1120293076128
54.241991250612
-31.3391604809403
-18.2165679339778
0.298823205455847
27.3394280659923
-86.3797054723727
39.7866348575699
-74.631103202315
19.9500149886553
3.34396873623336
2.07467192564945
-37.5988162283611
46.2327437792665
6.89697368908674
25.4530995947389
37.9642095463969
-32.1773983373314
7.70335338899167
-19.5369833994773
-7.26237153876355
62.9411091376242
113.483890697753
50.6594538519676
-51.1426710822234
-27.3063471116075
-52.7885918445209
33.5759188647207
-43.202641200809
32.9749592168228
270.504669750586
-43.0012289274782
-52.490883969378
72.5312126477729
-41.5852953938484
-109.147810386981
13.1175375628009
66.2601182218386
14.314770568184
-28.1933753283374
25.5317741454637
53.1489643533969
-76.5114942720138
82.9047229240059
376.746157094265
78.7117611650538
371.230323713324
-29.6230620543865
-37.0009946938517
-37.7203992778959
-103.566914005132
60.5664727795483
24.6506807464102
10.0241682420638
226.105605530491
22.9588619048518
21.9912764416295
24.1550827410538
149.59835470124
107.820997388553
-7.36489041119421
