# Supplementary material for: CaV1 and CaV2 calcium channels mediate the release of distinct pools of synaptic vesicles
Source: eLife. 2023 Feb 23;12:e81407. doi: 10.7554/eLife.81407 (PMC10023163; doi:10.7554/eLife.81407)
Supplement: Figure 5—figure supplement 1—source data 1. [file elife-81407-fig5-figsupp1-data1.zip › Figure 5 Supplement - Source Data 1/lin-7/6/4.csv]

image-ID	cycle	z-step	frame	accum	photon-count	photon-count11	photon-count12	photon-count21	photon-count22	psfx	psfy	psfz	psf-photon-count	x	y	z	amp	background11	background12	background21	background22	maxResidualSlope	chisq	log-likelihood	accuracy	llr	time-point	precisionx	precisiony	precisionz	frame-timestamp	vis-probe
4	0	0	4	1	1217.25	685.002	532.251	0	0	55.6989	11.2307	300.038	646.558	7319.14	31381.7	-300.038	29.3826	121.604	166.759	0	0	1.07739	186.694	-776.482	250	179.708	0	50.3745	48.343	102.843	1607208185400903	0
24	0	0	24	1	1211.52	600.583	610.932	0	0	62.0683	4.71111	86.5195	746.176	7512.09	31487.8	-86.5195	34.0622	118.233	158.569	0	0	0.523689	140.992	-750.36	250	194.956	0	39.8982	39.539	102.839	1607208185901175	0
26	0	0	26	1	1297.94	644.617	653.318	0	0	3.69051	35.1395	228.08	954.559	7371.15	31656.7	-228.08	42.4457	116.995	155.714	0	0	0.651095	139.502	-748.129	250	187.209	0	33.9933	31.8661	70.1304	1607208185941197	0
27	0	0	27	1	1083.75	479.278	604.468	0	0	-1.18236	84.2001	99.9261	593.622	7475.68	31607.7	-99.9261	27.6424	119.244	158.57	0	0	0.749907	170.862	-764.624	250	200.825	0	49.6807	48.6704	120.331	1607208185961208	0
28	0	0	28	1	1042.16	548.543	493.619	0	0	88.4885	-65.0534	349.452	559.785	7684.99	31756.9	-349.452	26.262	114.807	158.627	0	0	0.127912	165.771	-759.713	250	203.311	0	54.8009	53.7797	138.764	1607208185981219	0
29	0	0	29	1	1040.82	611.379	429.44	0	0	8.65715	-39.6538	311.145	493.584	7465.84	31831.2	-311.145	22.759	115.062	160.5	0	0	0.86639	159.338	-757.549	250	187.158	0	63.7292	60.7781	131.889	1607208186001229	0
32	0	0	32	1	1483.35	621.646	861.707	0	0	25.4426	-14.1636	152.56	779.38	7648.38	31606.4	-152.56	34.4826	122.236	162.265	0	0	0.933219	161.327	-763.538	250	187.29	0	40.8472	39.4523	91.3244	1607208186061262	0
33	0	0	33	1	1006.79	363.172	643.618	0	0	35.2938	33.0933	-186.999	553.459	7239.89	31359.8	186.999	26.6643	120.609	162.204	0	0	0.288528	151.597	-756.168	250	177.664	0	46.3628	47.3575	280.14	1607208186081273	0
42	0	0	42	1	963.597	522.15	441.448	0	0	-163.79	277.605	-105.511	416.244	7239.65	31513.9	105.511	22.9051	115.747	158.291	0	0	1.29587	179.808	-767.702	250	196.422	0	53.4111	54.4136	223.335	1607208186261371	0
44	0	0	44	1	1006.7	462.251	544.454	0	0	4.76649	-24.1954	-42.8746	663.008	7270.41	31417.1	42.8746	30.8118	114.65	157.016	0	0	0.732617	162.463	-759.127	250	193.815	0	39.956	40.3689	151.167	1607208186301393	0
46	0	0	46	1	946.285	594.423	351.862	0	0	295.75	304.184	-83.54	430.505	7577.39	31686.7	83.54	23.6845	117.666	155.365	0	0	0.271051	177.645	-766.757	250	179.556	0	51.3159	53.5738	204.668	1607208186341415	0
46	0	0	46	1	1137.53	516.03	621.499	0	0	42.9844	-15.156	199.591	674.867	7232.2	31507.7	-199.591	29.4915	116.219	156.681	0	0	0.444685	132.554	-744.425	250	179.471	0	47.3148	45.1049	101.203	1607208186341415	0
56	0	0	56	1	1049.41	503.712	545.701	0	0	149.272	-28.6328	143.569	533.311	7524.55	31820.2	-143.569	23.6067	115.273	156.097	0	0	0.297705	168.909	-759.639	250	155.285	0	57.6275	55.7991	130.365	1607208186541524	0
64	0	0	64	1	1182.26	660.018	522.243	0	0	-72.7329	25.8956	74.7575	494.587	7447.57	31765.6	-74.7575	23.4912	114.281	157.565	0	0	0.527706	162.622	-757.485	250	161.586	0	57.2167	56.2206	151.74	1607208186701611	0
69	0	0	69	1	1390.71	643.644	747.062	0	0	37.4795	38.0586	134.849	718.266	7437.02	31554.2	-134.849	32.2055	115.82	157.573	0	0	0.265299	161.71	-758.58	250	157.032	0	42.7142	41.3354	96.628	1607208186801665	0
76	0	0	76	1	950.718	575.007	375.711	0	0	382.656	-169.55	188.85	574.993	7689.8	31662.1	-188.85	29.3399	110.51	147.771	0	0	0.64628	158.28	-752.004	250	186.668	0	52.291	46.4583	105.002	1607208186941742	0
79	0	0	79	1	881.727	546.584	335.143	0	0	-3.23412	6.93693	161.595	411.137	7378.07	31485.6	-161.595	18.2667	113.065	155.361	0	0	0.94859	145.993	-748.869	250	179.065	0	74.6854	71.4372	162.608	1607208187001774	0
83	0	0	83	1	759.914	452.934	306.98	0	0	-110.942	-108.439	267.261	415.264	7286.46	31601	-267.261	19.7432	113.912	150.392	0	0	0.868421	136.843	-741.678	250	142.432	0	73.2755	68.6499	146.82	1607208187081818	0
86	0	0	86	1	876.476	452.573	423.902	0	0	202.229	21.4755	201.945	380.194	7272.27	31371.4	-201.945	16.84	114.691	154.992	0	0	0.311206	186.935	-767.145	250	182.936	0	82.3171	77.6369	174.497	1607208187141851	0
91	0	0	91	1	911.159	471.375	439.784	0	0	24.4141	14.7877	117.752	572.591	7350.43	31378.1	-117.752	25.904	114.036	152.144	0	0	0.364953	115.536	-732.494	250	136.45	0	51.9181	50.7495	120.912	1607208187241905	0
95	0	0	95	1	1017.03	458.863	558.165	0	0	-9.06826	51.5044	-53.686	628.954	7483.57	31441.1	53.686	29.5532	113.389	150.219	0	0	0.603681	128.205	-738.632	250	173.862	0	40.4919	40.8767	156.869	1607208187321949	0
100	0	0	100	1	769.989	417.368	352.621	0	0	1.31645	56.1376	234.228	588.553	7273.86	31536.1	-234.228	26.3275	114.313	153.544	0	0	0.340232	143.677	-746.946	250	186.946	0	53.7376	50.3011	109.826	1607208187422003	0
101	0	0	101	1	913.284	532.732	380.552	0	0	169.364	-5.43158	359.642	619.703	7504.46	31597.7	-359.642	29.2707	112.661	151.388	0	0	0.742766	139.23	-744.288	250	174.566	0	48.3922	47.7666	117.613	1607208187442014	0
103	0	0	103	1	1192.29	666.768	525.526	0	0	3.49963	-19.1004	190.398	681.015	7271.68	31611.3	-190.398	29.977	110.767	150.422	0	0	0.660388	157.606	-752.46	250	182.979	0	45.8212	43.4071	98.0373	1607208187482036	0
107	0	0	107	1	1000.94	614.626	386.316	0	0	54.4408	42.0391	218.81	442.273	7320.4	31350.9	-218.81	19.4656	114.568	151.88	0	0	0.531788	172.943	-760.985	250	153.316	0	70.8383	67.0866	147.962	1607208187562079	0
109	0	0	109	1	1107.52	631.197	476.322	0	0	106.66	163.555	332.631	598.811	7367.84	31428.7	-332.631	28.581	113.193	151.122	0	0	0.307561	164.144	-756.291	250	182.954	0	50.1425	48.713	107.136	1607208187602101	0
112	0	0	112	1	987.303	512.521	474.782	0	0	1.23827	2.91052	178.174	640.298	7273.94	31489.7	-178.174	28.2781	113.07	152.688	0	0	0.342951	134.803	-743.768	250	179.697	0	48.627	46.3575	105.021	1607208187662134	0
116	0	0	116	1	1155.44	546.625	608.819	0	0	26.3884	71.1389	270.35	535.537	7348.45	31321.8	-270.35	24.2484	112.551	150.618	0	0	0.55909	161.398	-754.01	250	200.397	0	58.2214	55.1992	119.526	1607208187742178	0
121	0	0	121	1	1053.99	560.691	493.301	0	0	85.7217	32.1012	132.081	680.399	7388.78	31360.8	-132.081	30.3913	113.34	149.614	0	0	0.553712	134.452	-741.159	250	144.892	0	44.3051	42.9343	101.035	1607208187842232	0
123	0	0	123	1	1408.57	833.762	574.808	0	0	28.2206	-38.7307	339.91	994.42	7346.62	31730.6	-339.91	46.4968	114.351	151.106	0	0	0.479622	208.533	-777.356	250	225.832	0	31.3547	30.5002	69.6293	1607208187882254	0
142	0	0	142	1	1066.32	640.601	425.723	0	0	106.273	-46.4515	161.525	565.267	7368.23	31339.7	-161.525	24.7482	113.866	149.632	0	0	0.478887	139.4	-743.59	250	185.959	0	54.5868	52.3311	121.119	1607208188262461	0
148	0	0	148	1	1092.47	598.542	493.933	0	0	112.374	47.3349	259.582	473.897	7461.79	31744.2	-259.582	21.1352	110.902	149.79	0	0	0.262032	149.557	-746.444	250	177.73	0	66.1538	62.3033	135.673	1607208188382526	0
150	0	0	150	1	1278.73	772.43	506.297	0	0	6.73471	-9.04632	247.177	861.255	7268.45	31501.6	-247.177	38.3752	110.572	146.75	0	0	0.559751	184.778	-759.815	250	197.33	0	36.7644	34.6028	74.921	1607208188422548	0
158	0	0	158	1	1026.4	488.5	537.896	0	0	141.294	24.054	-42.8883	571.664	7333.21	31468.5	42.8883	26.5048	107.325	146.801	0	0	0.342089	156.047	-748.179	250	169.002	0	44.4867	45.2636	169.783	1607208188582635	0
165	0	0	165	1	945.748	570.815	374.933	0	0	14.8673	76.8959	388.87	524.047	7359.97	31714.6	-388.87	25.0556	110.604	148.095	0	0	0.584541	128.569	-735.979	250	152.499	0	54.853	55.2974	151.776	1607208188722711	0
177	0	0	177	1	1229.96	578.559	651.402	0	0	12.4269	8.89871	212.847	891.465	7262.75	31384	-212.847	39.2929	106.269	145.128	0	0	0.794196	168.972	-753.753	250	216.564	0	34.9007	32.9796	73.3158	1607208188962842	0
181	0	0	181	1	970.323	464.249	506.074	0	0	204.796	11.8718	-206.778	451.893	7469.02	31680	206.778	22.1301	106.172	144.616	0	0	0.300398	212.366	-773.132	250	184.815	0	53.7146	55.0681	339.301	1607208189042886	0
185	0	0	185	1	1204.28	644.919	559.36	0	0	35.3317	59.1426	215.417	705.856	7538.83	31533.1	-215.417	31.2203	106.52	143.917	0	0	0.318516	180.845	-754.893	250	148.417	0	43.427	41.0125	91.0386	1607208189122929	0
186	0	0	186	1	1039.39	600.834	438.556	0	0	40.4379	-12.7688	193.226	816.107	7434.06	31704.7	-193.226	35.6764	108.244	142.927	0	0	0.732234	126.781	-733.687	250	168.798	0	37.762	36.0956	81.4877	1607208189142940	0
194	0	0	194	1	1003.28	597.832	405.444	0	0	64.4579	120.451	363.285	439.398	7410.04	31671.1	-363.285	20.9611	106.395	143.864	0	0	0.756196	177.095	-755.717	250	192.184	0	64.9137	64.4869	159.721	1607208189303027	0
195	0	0	195	1	1140.08	657.632	482.451	0	0	267.991	83.4711	47.8989	525.503	7405.83	31508.8	-47.8989	25.4707	109.373	145.474	0	0	1.004	160.503	-749.822	250	133.415	0	50.3142	49.8005	147.684	1607208189323038	0
206	0	0	206	1	1167.24	567.727	599.515	0	0	108.88	-77.7277	335.688	616.304	7564.94	31769.6	-335.688	28.7836	106.928	140.293	0	0	0.200947	136.774	-737.34	250	178.457	0	48.4478	47.1846	105.714	1607208189543158	0
208	0	0	208	1	823.078	472.743	350.335	0	0	179.11	-7.70497	154.171	353.258	7395.05	31400.6	-154.171	15.6498	105.705	140.346	0	0	0.694354	155.619	-742.099	250	165.187	0	82.8017	79.8438	184.352	1607208189583180	0
211	0	0	211	1	986.76	537.298	449.462	0	0	18.7656	3.85906	31.5332	513.599	7256.41	31389	-31.5332	23.9072	105.532	142.092	0	0	0.808891	135.884	-734.469	250	168.028	0	51.7568	51.8205	157.914	1607208189643213	0
212	0	0	212	1	895.23	461.137	434.093	0	0	3.63263	42.3618	250.096	392.761	7271.55	31450.2	-250.096	17.6218	103.971	141.982	0	0	0.277729	153.709	-744.675	250	158.504	0	76.892	71.9233	155.36	1607208189663224	0
219	0	0	219	1	1100.16	601.943	498.219	0	0	104.448	-78.6045	339.47	566.4	7569.37	31670.8	-339.47	26.5119	103.239	142.764	0	0	0.439781	108.19	-720.97	250	143.299	0	51.8832	50.5801	116.206	1607208189803300	0
222	0	0	222	1	1109.18	535.133	574.047	0	0	-3.00758	-22.8178	-13.2074	531.508	7477.51	31515.4	13.2074	24.8535	105.427	142.197	0	0	0.0555938	140.238	-737.29	250	156.013	0	48.3174	48.5367	166.641	1607208189863333	0
241	0	0	241	1	980.997	518.309	462.688	0	0	392.488	43.3842	315.596	561.749	7679.97	31847.8	-315.596	29.7156	98.8754	135.796	0	0	0.631824	154.699	-738.23	250	169.48	0	52.2102	44.7138	96.6384	1607208190343594	0
254	0	0	254	1	1198.96	564.454	634.509	0	0	221.674	2.22979	-59.8721	558.927	7452.15	31490.3	59.8721	26.2046	102.975	137.481	0	0	0.893299	196.073	-761.091	250	203.362	0	43.3835	44.2028	172.347	1607208190603736	0
256	0	0	256	1	1101.37	664.35	437.021	0	0	36.7675	-43.5666	106.268	649.005	7338.07	31336.8	-106.268	29.3893	99.7839	137.376	0	0	0.703102	142.593	-733.774	250	178.053	0	43.4044	42.4741	104.104	1607208190643758	0
257	0	0	257	1	931.428	463.721	467.707	0	0	28.9846	95.2922	389.626	584.345	7644.84	31696.2	-389.626	27.9659	102.368	135.616	0	0	0.238591	129.777	-728.211	250	155.593	0	47.3792	48.1832	131.022	1607208190663769	0
262	0	0	262	1	1021.91	429.113	592.797	0	0	80.5191	-15.7394	138.225	740.062	7493.64	31608	-138.225	32.7747	102.422	134.164	0	0	0.234814	189.676	-758.86	250	219.857	0	39.2326	38.0911	89.3749	1607208190763823	0
273	0	0	273	1	959.246	611.185	348.062	0	0	10.9757	20.1767	293.786	664.997	7662.84	31771.4	-293.786	30.3435	100.139	132.94	0	0	0.315942	180.067	-749.374	250	193.308	0	44.7813	42.5152	89.9896	1607208190983943	0
284	0	0	284	1	883.994	424.549	459.445	0	0	60.7167	-31.7516	133.728	557.877	7214.46	31424.7	-133.728	24.7917	102.289	137.157	0	0	0.567715	147.889	-736.534	250	156.654	0	51.6086	50.2031	118.137	1607208191204063	0
292	0	0	292	1	844.532	420.66	423.872	0	0	44.9404	73.8242	230.677	613.187	7230.24	31518.4	-230.677	27.2692	99.379	134.664	0	0	0.294273	152.652	-739.278	250	176.366	0	48.258	45.6672	99.847	1607208191364150	0
295	0	0	295	1	864.559	401.648	462.911	0	0	-28.9523	-63.0756	62.4726	578.078	7304.13	31755	-62.4726	26.9876	99.3224	134.775	0	0	0.912354	149.68	-736.823	250	175.457	0	45.9443	45.5144	129.821	1607208191424183	0
296	0	0	296	1	886.852	484.577	402.274	0	0	262.852	-91.4151	142.345	402.763	7510.63	31783.3	-142.345	18.495	99.5966	134.486	0	0	0.448516	150.075	-736.571	250	125.444	0	69.2638	66.8963	157.671	1607208191444193	0
297	0	0	297	1	827.082	432.746	394.336	0	0	26.3572	6.8004	103.871	431.505	7248.82	31485.8	-103.871	19.6476	98.3331	135.792	0	0	0.516207	148.671	-734.593	250	202.109	0	63.9672	62.8124	153.075	1607208191464204	0
325	0	0	325	1	891.253	507.277	383.975	0	0	35.5075	24.8051	132.779	522.715	7339.33	31268.4	-132.779	23.4236	101.5	135.348	0	0	0.553775	133.498	-729.34	250	167.755	0	54.2646	52.7636	123.709	1607208192024510	0
326	0	0	326	1	1052.04	510.602	541.442	0	0	15.7918	5.3645	161.563	574.375	7259.39	31387.5	-161.563	25.4052	98.2638	135.041	0	0	0.589183	161.1	-742.448	250	165.31	0	50.427	48.4119	110.605	1607208192044520	0
330	0	0	330	1	765.835	380.975	384.859	0	0	64.9754	25.2819	93.1391	376.072	7210.2	31467.3	-93.1391	17.1658	96.4166	132.415	0	0	0.373497	140.037	-728.301	250	164.459	0	71.6763	70.6149	178.691	1607208192124564	0
379	0	0	379	1	699.621	377.423	322.198	0	0	55.7774	49.0088	-131.292	334.853	7119.74	31443.6	131.292	15.7834	97.8748	130.953	0	0	0.312648	123.313	-721.01	250	162.398	0	67.9745	69.5331	340.561	1607208193105098	0
380	0	0	380	1	946.689	500.854	445.835	0	0	189.936	184.945	222.309	475.579	7284.56	31706.3	-222.309	22.026	97.8497	132.473	0	0	0.11551	149.119	-735.575	250	171.541	0	59.3335	56.124	123.111	1607208193125109	0
387	0	0	387	1	956.818	554.928	401.89	0	0	383.552	341.747	277.085	417.345	7489.59	31449.8	-277.085	24.7235	95.5422	128.618	0	0	0.452159	189.592	-751.687	250	188.271	0	60.4804	60.0839	111.476	1607208193265185	0
388	0	0	388	1	840.446	447.353	393.093	0	0	208.369	9.17154	202.429	405.819	7266.13	31383.7	-202.429	17.9834	102.156	132.747	0	0	0.560331	167.757	-742.243	250	156.256	0	72.2316	68.4463	153.882	1607208193285196	0
390	0	0	390	1	996.925	616.775	380.15	0	0	63.469	-23.4946	346.87	609.432	7311.37	31615.7	-346.87	28.4508	98.7888	131.723	0	0	0.431993	160.803	-741.443	250	175.403	0	46.9062	45.9743	107.528	1607208193325218	0
391	0	0	391	1	1009.95	593.983	415.972	0	0	-49.6893	-33.3077	213.644	475.051	7424.53	31525.9	-213.644	21.2877	96.4141	132.22	0	0	0.554115	174.826	-745.301	250	206.958	0	60.8106	57.1758	127.468	1607208193345229	0
399	0	0	399	1	1212.5	744.163	468.339	0	0	11.2195	35.5338	212.642	692.607	7263.96	31756	-212.642	30.6337	99.6647	134.613	0	0	0.771346	156.216	-739.071	250	191.307	0	43.0672	40.4948	90.1011	1607208193505316	0
413	0	0	413	1	831.439	439.371	392.069	0	0	15.2166	-42.2803	149.595	540.157	7259.96	31534.8	-149.595	23.9662	94.3084	129.717	0	0	0.787142	157.067	-736.268	250	162.973	0	52.3026	50.1604	116.435	1607208193785468	0
418	0	0	418	1	848.69	513.118	335.573	0	0	-6.92764	22.2086	300.961	438.985	7381.77	31869	-300.961	20.204	96.0155	129.659	0	0	0.666649	151.188	-733.758	250	151.688	0	65.4807	62.1978	132.495	1607208193885523	0
419	0	0	419	1	1392.21	467.35	924.858	0	0	-19.8085	-55.9033	31.2936	691.366	7394.65	31747.8	-31.2936	32.3906	95.8529	127.137	0	0	0.672499	189.698	-751.501	250	188.837	0	36.7679	36.6459	113.038	1607208193905534	0
440	0	0	440	1	1035.87	575.215	460.655	0	0	85.0458	-84.6576	270.182	441.481	7289.79	31876.2	-270.182	19.7971	96.8629	129.701	0	0	0.22632	180.442	-749.321	250	198.616	0	66.3104	62.9155	134.625	1607208194325763	0
448	0	0	448	1	958.726	466.199	492.527	0	0	31.5028	-25.0807	-21.6704	504.734	7144.02	31517.6	21.6704	23.4245	95.9809	125.643	0	0	0.214578	169.317	-740.995	250	164.221	0	47.7002	48.3244	173.269	1607208194485850	0
455	0	0	455	1	998.444	566.541	431.903	0	0	-7.13413	-15.3525	190.879	452.747	7381.97	31906.6	-190.879	19.9841	91.4034	125.594	0	0	0.781854	167.831	-736.92	250	204.744	0	62.3991	59.1012	133.296	1607208194625926	0
457	0	0	457	1	830.756	525.481	305.275	0	0	155.22	-101.067	371.072	581.852	7319.28	31494	-371.072	27.9288	94.137	126.946	0	0	0.329009	123.954	-719.856	250	185.432	0	46.249	46.4625	120.112	1607208194665948	0
473	0	0	473	1	1235.64	589.03	646.611	0	0	50.0643	68.0921	318.145	645.006	7324.78	31623.8	-318.145	29.8591	95.9298	127.609	0	0	0.38591	218.85	-766.866	250	222.425	0	44.3744	42.8321	92.026	1607208194986122	0
479	0	0	479	1	930.012	446.177	483.835	0	0	100.114	-7.0651	289.173	434.858	7573.71	31698.9	-289.173	19.5844	95.4377	126.96	0	0	0.435187	137.833	-726.164	250	179.752	0	66.8485	63.5761	134.421	1607208195106188	0
480	0	0	480	1	1140.04	636.396	503.641	0	0	-16.5084	64.0998	291.953	656.602	7391.35	31627.8	-291.953	30.3181	91.9388	123.765	0	0	0.703676	204.461	-754.867	250	176.487	0	43.2303	40.8534	86.8829	1607208195126199	0
482	0	0	482	1	817.798	291.541	526.257	0	0	28.9142	-25.0293	-138.358	349.165	7445.59	31716.9	138.358	16.424	92.6578	127.7	0	0	0.263199	163.939	-735.089	250	188.872	0	64.8866	66.3842	334.294	1607208195166220	0
488	0	0	488	1	1157.4	557.965	599.435	0	0	35.4835	63.0097	362.219	820.048	7339.36	31529.2	-362.219	38.7857	94.0559	128.137	0	0	0.311891	127.654	-721.959	250	158.918	0	33.8995	33.4646	83.1357	1607208195286286	0
513	0	0	513	1	1290.34	582.055	708.286	0	0	56.1357	6.61248	1.9077	754.161	7318.7	31585.6	-1.9077	35.0566	93.9399	126.635	0	0	1.13082	176.632	-743.593	250	215.011	0	33.0369	33.3869	108.631	1607208195866602	0
515	0	0	515	1	859.169	487.3	371.869	0	0	49.888	-62.8731	351.571	525.837	7324.95	31854.4	-351.571	24.7319	91.8736	122.513	0	0	0.391347	145.703	-726.805	250	175.214	0	51.8617	50.9645	121.988	1607208195906624	0
523	0	0	523	1	1032.81	612.991	419.821	0	0	-15.9932	-32.9724	195.403	766.12	7191.51	31525.5	-195.403	33.8842	94.2808	127.25	0	0	0.413489	146.377	-730.741	250	201.197	0	37.7923	35.7223	81.0091	1607208196066711	0
526	0	0	526	1	998.18	468.436	529.744	0	0	-47.0971	77.0789	-64.0696	562.032	7421.94	31714.5	64.0696	26.8098	94.6842	127.364	0	0	0.86047	154.407	-733.822	250	184.478	0	40.8159	41.6192	159.717	1607208196126743	0
548	0	0	548	1	960.021	436.19	523.831	0	0	20.5622	11.8442	38.9093	676.466	7154.96	31480.7	-38.9093	31.4601	93.607	124.253	0	0	0.377987	175.141	-742.589	250	234.271	0	37.5052	37.4498	113.076	1607208196566983	0
550	0	0	550	1	1069.1	578.64	490.459	0	0	97.6967	5.19533	231.462	700.448	7476.46	31886	-231.462	30.7316	93.0143	124.805	0	0	0.166792	175.171	-742.728	250	174.94	0	41.7498	39.4259	86.3333	1607208196607005	0
562	0	0	562	1	1136.73	608.352	528.373	0	0	28.7557	27.1626	28.2111	545.277	7346.08	31365.7	-28.2111	25.435	92.7659	121.517	0	0	0.594702	180.181	-743.325	250	218.252	0	45.1774	45.2333	140.091	1607208196847136	0
566	0	0	566	1	1167.09	594.746	572.347	0	0	-26.7234	-86.7765	397.303	745.255	7301.9	31579.3	-397.303	36.2253	91.0954	123.411	0	0	0.693819	132.675	-721	250	197.616	0	35.1311	35.7739	102.242	1607208196927179	0
568	0	0	568	1	1055.62	699.67	355.947	0	0	22.4001	30.514	337.56	767.529	7252.78	31561.7	-337.56	35.8934	92.7719	124.582	0	0	0.287622	152.901	-731.589	250	182.915	0	36.6982	35.6138	80.5124	1607208196967201	0
576	0	0	576	1	1092.97	698.173	394.797	0	0	49.2586	26.7987	384.653	728.863	7524.9	31764.7	-384.653	34.4525	93.8836	122.843	0	0	0.395569	161.127	-735.858	250	165.825	0	37.2597	37.5474	100.999	1607208197127288	0
600	0	0	600	1	1031.97	564.619	467.354	0	0	24.2354	-61.5361	189.89	576.977	7450.27	31753.4	-189.89	25.3141	93.1718	121.423	0	0	0.621511	186.623	-746.414	250	180.995	0	49.0497	46.7657	106.384	1607208197607550	0
605	0	0	605	1	708.324	368.558	339.766	0	0	-72.4591	-17.0582	-177.995	385.236	7148.32	31509.6	177.995	18.8563	91.4982	123.19	0	0	0.907175	153.728	-730.095	250	189.05	0	57.1221	58.1297	334.501	1607208197707604	0
606	0	0	606	1	811.648	435.829	375.82	0	0	20.4562	48.2282	285.52	483.005	7354.38	31843	-285.52	21.9707	92.9718	125.02	0	0	0.727078	156.954	-733.833	250	185.004	0	59.0504	55.7607	118.802	1607208197727615	0
608	0	0	608	1	1250.72	606.972	643.745	0	0	-38.76	-19.779	292.415	741.171	7313.94	31811.3	-292.415	34.2046	90.5807	121.291	0	0	0.730357	152.06	-729.632	250	174.077	0	38.1495	36.1972	77.3546	1607208197767637	0
615	0	0	615	1	1034.85	591.382	443.466	0	0	157.105	-65.4344	230.366	621.078	7616.38	31657.7	-230.366	27.405	89.7629	118.654	0	0	0.214267	154.352	-727.28	250	160.412	0	45.6348	43.2337	95.7492	1607208197907713	0
616	0	0	616	1	1048.95	594.722	454.224	0	0	60.9065	-1.19432	335.262	847.957	7513.25	31693.1	-335.262	39.3416	88.0363	119.143	0	0	0.189314	159.586	-730.501	250	226.603	0	32.782	32.0046	71.7085	1607208197927724	0
624	0	0	624	1	991.017	383.142	607.875	0	0	42.5955	208.762	191.716	484.194	7332.24	31782.1	-191.716	22.4662	96.4592	128.129	0	0	0.782393	178.47	-746.652	250	195.999	0	56.2193	54.1571	120.601	1607208198087811	0
630	0	0	630	1	756.025	371.019	385.006	0	0	64.6384	-18.4322	2.66378	433.287	7609.18	31710.3	-2.66378	20.0824	91.2082	119.536	0	0	0.378836	142.742	-722.373	250	163.243	0	55.2465	55.8019	185.069	1607208198207877	0
648	0	0	648	1	1067.84	546.063	521.774	0	0	75.672	26.321	48.644	516.959	7299.17	31565.9	-48.644	23.8858	89.0012	122.014	0	0	0.149817	150.468	-727.155	250	176.883	0	48.686	48.4082	142.564	1607208198568073	0
651	0	0	651	1	949.299	481.99	467.308	0	0	96.5684	-7.71432	349.438	658.144	7477.59	31799.3	-349.438	30.7179	90.5559	121.37	0	0	0.119422	166.292	-735.121	250	166.766	0	42.014	41.1514	96.9073	1607208198628106	0
652	0	0	652	1	898.454	336.456	561.998	0	0	40.3158	-43.0252	266.77	646.279	7434.18	31635.2	-266.77	28.8849	91.1451	124.126	0	0	0.211726	156.568	-733.569	250	204.897	0	44.6175	42.1007	90.8849	1607208198648116	0
653	0	0	653	1	1146.98	525.819	621.165	0	0	109.917	39.1949	166.96	629.981	7464.24	31553	-166.96	27.7048	91.2543	125.27	0	0	0.783648	171.767	-740.609	250	180.111	0	44.8512	42.7259	97.9796	1607208198668127	0
659	0	0	659	1	768.469	440.795	327.674	0	0	396.071	-138.918	255.033	433.837	7477.07	31731.1	-255.033	22.711	90.9101	118.947	0	0	0.572972	149.256	-725.399	250	147.982	0	64.7506	54.8226	118.023	1607208198788193	0
661	0	0	661	1	1148.13	591.821	556.31	0	0	41.4548	69.14	238.166	523.756	7532.71	31523.1	-238.166	23.3372	90.6669	122.94	0	0	0.1037	175.03	-741.241	250	207.698	0	54.063	51.0084	110.905	1607208198828214	0
664	0	0	664	1	894.379	459.249	435.13	0	0	86.2448	19.4897	288.338	614.869	7487.92	31672.4	-288.338	27.7182	90.8454	120.693	0	0	0.480192	137.091	-721.551	250	168.279	0	46.528	44.1662	93.5656	1607208198888247	0
672	0	0	672	1	804.282	453.584	350.697	0	0	-5.45981	-9.28756	99.921	381.906	7380.3	31501.8	-99.921	17.5139	88.565	119.105	0	0	0.328416	124.451	-713.219	250	139.127	0	67.7271	66.3324	164.326	1607208199048334	0
673	0	0	673	1	986.193	404.864	581.329	0	0	53.1908	-4.38007	70.7328	736.786	7620.63	31596.6	-70.7328	33.7955	91.7617	121.251	0	0	0.342684	141.781	-725.364	250	200.169	0	35.2139	35.1066	97.7024	1607208199068345	0
681	0	0	681	1	947.671	493.727	453.944	0	0	371.963	165.277	236.655	483.554	7600.84	31725.9	-236.655	24.7257	87.2069	117.188	0	0	0.910155	149.01	-723.015	250	182.554	0	55.4329	48.3044	106.038	1607208199228432	0
682	0	0	682	1	1082.47	456.419	626.048	0	0	4.89795	-27.456	153.57	638.178	7469.6	31619.7	-153.57	28.3285	90.5249	120.762	0	0	0.412155	158.72	-732.963	250	184.956	0	43.3372	41.5392	96.3015	1607208199248443	0
685	0	0	685	1	880.502	473.852	406.65	0	0	107.117	-100.27	93.8346	558.679	7367.38	31692.5	-93.8346	25.4663	89.7352	120.353	0	0	0.718806	146.428	-724.049	250	194.916	0	46.9895	46.6411	118.78	1607208199308476	0
686	0	0	686	1	1165.53	501.797	663.73	0	0	139.067	-18.2669	173.187	563.65	7435.09	31710.1	-173.187	24.647	90.5756	118.517	0	0	0.2909	174.442	-737.997	250	168.395	0	49.2195	47.3592	108.618	1607208199328487	0
689	0	0	689	1	1081.94	687.104	394.841	0	0	152.191	-77.1231	186.13	515.059	7521.63	31569.7	-186.13	22.5759	88.446	119.206	0	0	0.136988	147.256	-724.352	250	174.462	0	53.8224	51.5764	117.717	1607208199388520	0
692	0	0	692	1	955.578	602.954	352.624	0	0	-9.89142	9.50708	360.024	634.638	7384.73	31782	-360.024	30.1259	89.9867	117.655	0	0	1.00623	139.037	-720.057	250	188.89	0	42.5228	41.8032	102.103	1607208199448552	0
693	0	0	693	1	887.742	466.621	421.12	0	0	74.6812	59.0471	116.529	449.439	7599.14	31732.5	-116.529	20.3804	90.0274	119.375	0	0	0.0926539	156.814	-729.574	250	192.97	0	58.552	57.1381	137.379	1607208199468563	0
696	0	0	696	1	675.804	361.278	314.527	0	0	60.7769	-6.72069	71.0824	321.243	7513.38	31698.6	-71.0824	14.7196	89.3403	119.815	0	0	0.281293	120.207	-711.873	250	141.099	0	78.5767	78.3267	216.662	1607208199528596	0
702	0	0	702	1	936.74	531.491	405.249	0	0	114.105	-27.2191	291.052	701.134	7659.38	31619.4	-291.052	31.6311	88.5553	116.51	0	0	0.324961	194.197	-746.141	250	237.113	0	40.3958	38.4504	81.7673	1607208199648661	0
715	0	0	715	1	998.311	664.333	333.978	0	0	94.0026	2.98389	230.074	670.932	7480.16	31589.2	-230.074	29.4186	89.98	120.408	0	0	0.362203	177.907	-740.398	250	207.861	0	42.8935	40.475	88.5894	1607208199908803	0
716	0	0	716	1	1104.13	536.128	567.997	0	0	38.8042	51.9106	224.15	652.845	7336.04	31540.3	-224.15	28.8785	88.1548	118.962	0	0	0.488127	142.085	-720.363	250	178.48	0	43.0809	40.6225	89.6901	1607208199928814	0
719	0	0	719	1	903.573	445.306	458.267	0	0	131.919	-71.7737	-431.138	433.209	7541.9	31564.3	431.138	24.6038	90.521	119.042	0	0	0.297615	165.992	-731.616	250	166.767	0	65.176	86.6723	458.556	1607208199988847	0
723	0	0	723	1	923.985	461.493	462.492	0	0	-2.90235	-17.2743	59.637	549.84	7377.74	31709.2	-59.637	25.5083	90.7912	120.148	0	0	0.362787	149.089	-726.413	250	178.984	0	46.0698	45.6698	131.395	1607208200068890	0
727	0	0	727	1	1094.05	565.718	528.332	0	0	180.774	110.482	77.1939	558.661	7293.73	31581.4	-77.1939	26.3529	88.9046	115.817	0	0	0.639606	177.786	-737.447	250	189.606	0	44.338	43.9546	119.271	1607208200148934	0
736	0	0	736	1	1109.08	580.93	528.147	0	0	15.1031	27.6943	372.482	666.735	7359.74	31664.2	-372.482	31.5988	89.6712	116.787	0	0	0.500519	158.259	-729.917	250	199.009	0	40.1681	39.8043	102.113	1607208200469108	0
737	0	0	737	1	1109.08	580.93	528.147	0	0	15.1031	27.6943	372.482	666.735	7359.74	31664.2	-372.482	31.5988	89.6712	116.787	0	0	0.500519	158.259	-729.917	250	199.009	0	40.1681	39.8043	102.113	1607208200469108	0
738	0	0	738	1	1109.08	580.93	528.147	0	0	15.1031	27.6943	372.482	666.735	7359.74	31664.2	-372.482	31.5988	89.6712	116.787	0	0	0.500519	158.259	-729.917	250	199.009	0	40.1681	39.8043	102.113	1607208200469108	0
739	0	0	739	1	1109.08	580.93	528.147	0	0	15.1031	27.6943	372.482	666.735	7359.74	31664.2	-372.482	31.5988	89.6712	116.787	0	0	0.500519	158.259	-729.917	250	199.009	0	40.1681	39.8043	102.113	1607208200469108	0
741	0	0	741	1	963.304	543.351	419.953	0	0	25.3177	16.0402	351.037	552.777	7449.18	31875.2	-351.037	25.9715	87.8956	116.482	0	0	0.270011	170.897	-735.023	250	203.458	0	48.6169	48.1191	132.573	1607208200509130	0
748	0	0	748	1	775.897	315.687	460.21	0	0	4.09112	69.8848	-284.056	372.938	7271.09	31323	284.056	18.9844	89.3537	117.647	0	0	0.282875	161.362	-729.936	250	158.764	0	61.5206	65.0873	404.336	1607208200649206	0
755	0	0	755	1	848.169	485.656	362.514	0	0	36.1471	-45.1708	168.351	444.393	7538.01	31637.4	-168.351	19.507	87.6823	116.359	0	0	0.501941	144.553	-719.603	250	153.667	0	61.1409	58.6555	135.049	1607208200789282	0
757	0	0	757	1	929.507	421.221	508.286	0	0	-27.2395	101.779	127.801	680.518	7402.08	31689.8	-127.801	31.5625	87.2078	116.061	0	0	0.922798	202.479	-750.488	250	215.842	0	38.0782	37.1121	86.9904	1607208200829304	0
761	0	0	761	1	1025.38	524.826	500.553	0	0	271.836	-10.1833	38.0998	521.727	7501.64	31602.4	-38.0998	24.9551	90.3716	118.93	0	0	0.401998	152.824	-727.376	250	171.468	0	46.515	46.1128	140.758	1607208200909348	0
764	0	0	764	1	891.896	415.887	476.008	0	0	61.1947	-37.9617	-62.0937	465.529	7512.97	31729.8	62.0937	21.4392	87.1188	116.301	0	0	0.526278	141.024	-718.438	250	166.294	0	48.5104	49.4178	196.159	1607208200969380	0
769	0	0	769	1	1109.86	650.168	459.688	0	0	30.2978	16.7825	228.859	606.108	7344.54	31774.8	-228.859	26.7502	87.0098	114.51	0	0	0.730078	147.883	-723.414	250	148.296	0	45.9839	43.5039	95.2952	1607208201069435	0
773	0	0	773	1	912.263	398.488	513.775	0	0	31.8824	-33.1203	175.955	464.401	7442.62	31924.3	-175.955	20.3581	89.9435	119.813	0	0	0.493382	160.047	-730.831	250	176.721	0	59.5232	56.977	130.375	1607208201149479	0
775	0	0	775	1	849.563	434.962	414.601	0	0	48.5186	80.6494	-369.44	467.855	7525.64	31511.6	369.44	25.0148	86.6533	114.025	0	0	0.114481	163.334	-726.79	250	183.84	0	53.1942	61.9422	375.121	1607208201189500	0
784	0	0	784	1	865.296	552.792	312.504	0	0	114.107	-63.7058	251.317	544.736	7559.71	31755.6	-251.317	24.1311	85.5169	113.944	0	0	0.672474	187.338	-737.754	250	194.6	0	51.2239	48.2731	104.864	1607208201369598	0
788	0	0	788	1	1044.03	445.867	598.165	0	0	-7.83522	7.74118	157.995	756.956	7183.36	31484.8	-157.995	33.7193	85.6611	112.706	0	0	0.53832	189.303	-740.407	250	241.896	0	35.5783	34.1805	78.9322	1607208201449642	0
793	0	0	793	1	720.754	336.47	384.284	0	0	-346.635	176.045	-400.283	353.117	7522.16	31615.5	400.283	26.7794	85.6946	115.685	0	0	0.909483	140.892	-716.016	250	144.013	0	101.012	80.6543	381.581	1607208201549697	0
795	0	0	795	1	773.941	330.207	443.734	0	0	40.7185	22.9007	-129.081	450.375	7533.44	31669	129.081	21.1543	88.1163	116.082	0	0	0.602938	150.458	-723.343	250	153.102	0	48.3388	49.558	241.303	1607208201589718	0
796	0	0	796	1	809.775	421.428	388.348	0	0	80.6192	55.2535	-47.3301	400.547	7194.56	31437.3	47.3301	18.6323	88.3475	117.75	0	0	0.384616	153.875	-724.387	250	177.34	0	56.5933	57.3178	219.181	1607208201609729	0
809	0	0	809	1	753.521	393.77	359.751	0	0	48.7115	36.0201	221.192	347.816	7625.11	31456.5	-221.192	15.3131	84.6254	114.809	0	0	0.554945	147.296	-719.93	250	131.536	0	78.2882	74.0356	163.041	1607208201869871	0
816	0	0	816	1	1035.22	571.432	463.789	0	0	27.331	-15.6815	332.635	719.331	7247.85	31607.9	-332.635	33.4629	87.4403	118.297	0	0	0.0983987	155.195	-728.787	250	200.521	0	38.2494	37.1661	82.9646	1607208202009947	0
819	0	0	819	1	909.833	548.928	360.905	0	0	76.884	-41.6366	278.277	736.82	7596.94	31733.5	-278.277	33.0154	87.9983	113.505	0	0	0.50523	161.193	-728.855	250	183.069	0	38.3941	36.369	77.6678	1607208202069980	0
820	0	0	820	1	1068.42	464.366	604.049	0	0	82.6699	-37.8322	56.8707	482.714	7491.49	31630.1	-56.8707	22.1319	87.8849	119.385	0	0	0.254465	158.387	-729.641	250	162.147	0	52.3119	51.837	151.014	1607208202089991	0
822	0	0	822	1	931.484	522.87	408.614	0	0	9.15885	18.5257	150.753	563.53	7565	31673.4	-150.753	25.1104	85.8889	117.032	0	0	0.0532589	192.076	-744.488	250	204.767	0	47.7858	45.8862	106.009	1607208202130013	0
825	0	0	825	1	1105.42	549.458	555.959	0	0	45.6204	43.7157	-251.139	512.837	7329.22	31349.2	251.139	25.4867	87.4603	114.146	0	0	0.717348	175.337	-734.991	250	214.353	0	43.5989	45.6076	289.59	1607208202190045	0
828	0	0	828	1	1032.18	483.835	548.347	0	0	47.1326	43.7614	176.381	593.46	7427.37	31448.8	-176.381	26.1375	85.5598	116.988	0	0	0.359344	177.965	-737.599	250	187.674	0	45.9436	43.8442	99.9282	1607208202250078	0
831	0	0	831	1	855.451	481.193	374.258	0	0	-11.893	-32.714	246.785	515.385	7386.73	31824.3	-246.785	23.0626	85.51	115.45	0	0	0.52971	147.14	-721.04	250	163.927	0	53.7542	50.3638	109.721	1607208202310111	0
833	0	0	833	1	844.407	471.411	372.996	0	0	10.5435	39.1798	153.557	402.912	7563.62	31553	-153.557	17.9809	89.2635	118.364	0	0	0.290279	167.733	-732.636	250	195.434	0	66.7857	64.0097	147.858	1607208202350132	0
834	0	0	834	1	994.341	584.649	409.692	0	0	29.4249	4.89745	296.851	491.329	7445.08	31786.6	-296.851	22.3562	86.5903	114.423	0	0	0.386409	168.305	-731.556	250	203.649	0	55.996	53.596	113.288	1607208202370143	0
840	0	0	840	1	934.203	510.808	423.395	0	0	-18.6884	-40.3502	282.992	435.544	7393.53	31632.6	-282.992	19.8794	87.399	116.433	0	0	0.312349	160.287	-727.635	250	161.277	0	63.4117	59.7541	127.711	1607208202490209	0
853	0	0	853	1	772.276	360.033	412.243	0	0	49.4038	-7.6774	219.623	492.374	7425.1	31599.9	-219.623	21.573	83.685	112.949	0	0	0.166027	152.515	-720.264	250	178.922	0	55.6482	52.8347	116.442	1607208202750350	0
859	0	0	859	1	721.756	334.152	387.604	0	0	79.8498	-25.009	322.482	311.996	7593.97	31716.9	-322.482	14.3533	83.9121	114.162	0	0	0.232205	144.058	-715.521	250	156.535	0	85.7044	82.7201	180.385	1607208202870416	0
868	0	0	868	1	953.41	468.066	485.345	0	0	72.9399	13.4997	-40.6346	460.904	7202.24	31379.4	40.6346	21.3106	84.8638	113.649	0	0	0.369663	149.368	-720.75	250	159.396	0	49.0101	49.8662	187.186	1607208203050514	0
869	0	0	869	1	1167.81	643.437	524.375	0	0	65.0963	20.7977	233.523	546.979	7608.72	31770.7	-233.523	24.0808	85.9482	113.154	0	0	0.172917	152.306	-721.134	250	152.611	0	50.7168	47.9967	104.727	1607208203070525	0
873	0	0	873	1	1280.76	554.857	725.907	0	0	58.8057	-6.94487	98.7535	630.412	7316.03	31698.8	-98.7535	28.6116	89.6269	116.917	0	0	0.745973	188.042	-743.691	250	209.484	0	41.4074	40.9847	102.697	1607208203150568	0
877	0	0	877	1	1080.35	539.956	540.395	0	0	43.017	67.4868	195.893	753.341	7431.48	31823.7	-195.893	33.278	84.8218	112.077	0	0	0.501575	167.263	-727.471	250	179.044	0	36.161	34.4573	77.8943	1607208203230612	0
880	0	0	880	1	1020.14	452.672	567.471	0	0	94.8684	70.1286	231.084	509.907	7279.97	31422.4	-231.084	22.58	86.1113	117.887	0	0	0.321366	161.434	-728.065	250	176.878	0	54.6004	51.4363	113.227	1607208203290645	0
882	0	0	882	1	1146.86	552.571	594.294	0	0	6.25301	-63.5364	174.425	836.267	7468.25	31755.4	-174.425	36.9043	84.0257	112.082	0	0	0.442748	162.524	-726.53	250	224.34	0	32.6732	31.14	71.8048	1607208203330666	0
885	0	0	885	1	1062.06	491.412	570.648	0	0	-25.8655	-15.7153	135.401	643.4	7600.03	31607.9	-135.401	29.0755	83.8871	111.209	0	0	0.178469	156.652	-722.044	250	184.734	0	40.4784	39.2413	92.2894	1607208203390699	0
891	0	0	891	1	919.403	456.609	462.794	0	0	46.6444	35.3087	87.1386	503.776	7228.54	31556.9	-87.1386	23.1302	85.2375	115.214	0	0	0.436874	153.678	-724.164	250	172.8	0	50.0821	49.4153	128.534	1607208203510764	0
893	0	0	893	1	1226.87	667.471	559.402	0	0	45.4706	-14.0762	154.531	574.113	7528.69	31706	-154.531	25.2993	86.9722	113.811	0	0	0.297622	184.457	-736.486	250	208.852	0	46.7994	45.3538	105.089	1607208203550786	0
894	0	0	894	1	903.208	446.189	457.019	0	0	75.7543	107.187	248.697	507.398	7398.75	31584.7	-248.697	22.8242	82.7663	110.725	0	0	0.217021	144.371	-715.622	250	167.124	0	53.1316	50.2786	107.866	1607208203570797	0
895	0	0	895	1	1089.08	612.604	476.476	0	0	47.1704	7.27549	323.195	788.86	7427.33	31784.3	-323.195	36.3976	85.6091	114.243	0	0	0.759213	172.639	-732.38	250	202.773	0	34.8245	33.8099	73.4237	1607208203590808	0
903	0	0	903	1	1090.09	488.68	601.408	0	0	6.56322	-17.2113	-16.288	564.959	7467.94	31808.8	16.288	26.3621	89.6515	116.51	0	0	0.435697	151.835	-726.952	250	172.885	0	41.5043	41.8636	146.872	1607208203750895	0
906	0	0	906	1	801.849	427.776	374.073	0	0	24.9126	-10.2497	301.356	501.881	7449.59	31801.8	-301.356	22.9056	83.2193	114.04	0	0	0.373997	167.978	-727.564	250	188.299	0	54.0877	51.7485	110.416	1607208203810928	0
917	0	0	917	1	987.33	602.166	385.163	0	0	102.328	35.6431	217.674	557.697	7571.49	31755.9	-217.674	24.4573	85.3609	113.595	0	0	0.137599	154.185	-721.938	250	188.912	0	49.7368	46.8305	103.897	1607208204031048	0
922	0	0	922	1	844.596	397.221	447.375	0	0	40.0446	39.5707	-84.6805	498.764	7235.14	31453	84.6805	23.222	82.1128	112.426	0	0	0.277762	152.581	-719.265	250	167.287	0	43.7133	44.5567	180.322	1607208204131102	0
929	0	0	929	1	888.558	481.501	407.057	0	0	-17.8853	-49.743	242.814	644.843	7293.07	31841.3	-242.814	28.878	84.4516	113.686	0	0	0.736597	148.202	-720.093	250	188.529	0	42.9118	40.1698	88.0404	1607208204271178	0
935	0	0	935	1	817.7	432.989	384.712	0	0	68.7879	2.77015	301.22	510.12	7505.37	31788.8	-301.22	23.1638	85.8461	114.77	0	0	0.527264	121.687	-707.792	250	152.079	0	53.9586	51.7904	109.699	1607208204391244	0
937	0	0	937	1	1043.13	496.648	546.485	0	0	71.2229	14.1813	120.896	575.333	7502.94	31877	-120.896	25.8255	85.9947	115.336	0	0	0.156431	159.043	-724.178	250	169.074	0	45.7048	44.6697	106.29	1607208204431266	0
940	0	0	940	1	784.33	364.161	420.169	0	0	73.4035	21.3776	112.671	478.593	7401.1	31570.8	-112.671	21.6058	85.5784	112.761	0	0	0.166432	155.839	-724.085	250	184.371	0	53.8164	52.7085	127.384	1607208204491298	0
944	0	0	944	1	946.92	456.08	490.841	0	0	78.5711	59.3409	374.826	543.498	7395.93	31831.9	-374.826	25.6682	86.8174	115.088	0	0	0.222647	134.008	-715.13	250	145.47	0	48.1558	47.9434	124.856	1607208204571342	0
947	0	0	947	1	810.701	378.422	432.278	0	0	24.3267	-21.6561	256.328	518.823	7250.85	31514.2	-256.328	23.1193	82.4022	110.021	0	0	0.641483	154.148	-720.264	250	138.709	0	52.5436	49.5666	106.866	1607208204631375	0
948	0	0	948	1	984.606	489.035	495.571	0	0	346.852	-42.6552	290.119	506.664	7625.95	31834.2	-290.119	25.1103	79.7821	110.491	0	0	0.678354	152.839	-717.837	250	162.297	0	51.8517	46.6366	101.41	1607208204651386	0
955	0	0	955	1	979.136	530.72	448.416	0	0	25.7304	42.2426	261.889	618.468	7448.77	31550	-261.889	27.7586	82.0885	111.407	0	0	0.177917	167.314	-724.911	250	173.868	0	44.2133	41.5077	89.4194	1607208204791462	0
964	0	0	964	1	1094.59	535.792	558.8	0	0	38.0363	60.5687	132.541	581.636	7237.14	31432	-132.541	26.2283	85.1921	112.654	0	0	0.42742	176.422	-732.13	250	195.906	0	44.6984	43.4667	102.283	1607208204971560	0
967	0	0	967	1	974.349	483.95	490.399	0	0	38.4053	44.5254	162.927	572.149	7336.44	31448	-162.927	25.3309	83.3707	112.424	0	0	0.471694	143.15	-716.856	250	182.726	0	46.4256	44.5408	102.398	1607208205031593	0
978	0	0	978	1	1093.85	636.1	457.748	0	0	38.7087	69.8304	306.191	838.625	7236.47	31622.1	-306.191	38.614	83.999	110.792	0	0	0.729817	165.299	-726.58	250	218.36	0	32.6047	31.2929	66.4433	1607208205331756	0
979	0	0	979	1	1059.07	569.772	489.301	0	0	78.8098	-25.944	313.363	754.604	7296.03	31717.8	-313.363	34.5131	83.3531	111.051	0	0	0.389756	177.428	-733.463	250	197.965	0	36.3141	34.8891	74.9552	1607208205351767	0
980	0	0	980	1	905.832	460.521	445.31	0	0	-20.0568	38.9012	276.966	494.568	7494.56	31553.3	-276.966	22.5913	81.4664	113.206	0	0	0.268569	175.72	-724.93	250	178.404	0	54.5192	51.1256	109.79	1607208205371778	0
981	0	0	981	1	906.449	455.831	450.618	0	0	44.2576	-21.4971	207.756	502.972	7330.58	31713.4	-207.756	21.9897	85.6962	114.318	0	0	0.463549	212.344	-751.489	250	234.62	0	54.7373	52.0519	116.142	1607208205391789	0
984	0	0	984	1	1017.83	532.729	485.1	0	0	-15.0408	-3.17991	48.6515	524.123	7190.56	31396.1	-48.6515	24.4724	80.8244	108.927	0	0	0.365455	169.576	-727.035	250	162.448	0	45.3523	45.1419	133.017	1607208205451821	0
985	0	0	985	1	792.476	410.515	381.961	0	0	77.8868	-64.2515	128.434	466.869	7197.29	31457.2	-128.434	20.8067	82.9167	111.407	0	0	0.61267	142.502	-714.357	250	187.276	0	55.6318	54.1575	128.518	1607208205471832	0
992	0	0	992	1	846.13	403.751	442.379	0	0	48.9859	-5.9402	-25.9157	384.293	7525.17	31797.5	25.9157	17.8051	82.545	109.603	0	0	0.142237	170.984	-726.99	250	182.313	0	58.0793	59.1391	213.617	1607208205611909	0
1003	0	0	3	1	684.409	318.625	365.784	0	0	164.611	-102.336	63.7697	311.893	7409.55	31694.6	-63.7697	15.5258	33.9638	42.9252	0	0	0.0843608	196.96	-648.638	250	205.69	0	56.738	50.94	110.602	1607208207973194	1
1006	0	0	6	1	587.55	294.087	293.463	0	0	24.1034	52.3827	130.814	288.815	7350.74	31539.8	-130.814	14.5764	34.5665	45.0041	0	0	0.404052	179.642	-643.198	250	183.739	0	60.0587	53.0278	116.831	1607208208033227	1
1007	0	0	7	1	693.23	302.41	390.82	0	0	90.498	113.923	176.751	317.857	7483.66	31378.6	-176.751	16.3388	35.2806	44.3363	0	0	0.105211	230.737	-670.942	250	210.517	0	51.9243	47.485	112.7	1607208208053238	1
1009	0	0	9	1	618.44	314.377	304.063	0	0	105.054	10.3511	-16.6948	288.006	7369.45	31581.9	16.6948	14.0406	35.3689	42.659	0	0	0.159136	181.366	-646.295	250	184.375	0	60.1229	55.808	114.089	1607208208093260	1
1019	0	0	19	1	596.464	309.1	287.364	0	0	99.3369	17.556	98.8833	311.756	7674.14	31674.3	-98.8833	15.4242	33.4001	42.9474	0	0	0.380815	215.542	-653.096	250	224.294	0	56.8443	50.1449	107.465	1607208208293369	1
1021	0	0	21	1	628.484	291.664	336.82	0	0	46.0815	35.5517	-93.7093	302.296	7428.42	31556.7	93.7093	14.9433	33.8472	41.3664	0	0	0.484346	217.874	-651.834	250	197.33	0	50.5843	49.3889	109.271	1607208208333391	1
1035	0	0	35	1	524.893	232.369	292.524	0	0	-0.99247	-77.9898	67.1213	297.499	7276.17	31470.9	-67.1213	14.8715	34.2657	41.3255	0	0	0.364611	177.277	-639.194	250	184.05	0	59.2812	52.479	113.663	1607208208613543	1
1041	0	0	41	1	611.024	249.117	361.907	0	0	122.85	41.6377	256.596	285.319	7550.97	31849.6	-256.596	14.9948	33.0961	42.037	0	0	0.244153	199.446	-644.55	250	192.429	0	50.3795	50.145	160.512	1607208208733609	1
1055	0	0	55	1	457.794	198.225	259.57	0	0	-23.6475	0.542316	-55.9176	221.187	7199.17	31492	55.9175	11.0151	32.814	41.8682	0	0	0.197596	182.112	-640.08	250	174.55	0	71.7724	68.0267	139.577	1607208209013761	1
1062	0	0	62	1	627.926	289.211	338.715	0	0	-10.5625	1.67165	71.9667	380.499	7285.74	31391.2	-71.9667	19.0173	30.7264	39.6785	0	0	0.364667	200.544	-642.825	250	224.65	0	45.3302	39.8802	86.698	1607208209153837	1
1101	0	0	101	1	592.64	226.511	366.129	0	0	52.3078	51.2218	-3.26088	270.362	7422.19	31341.7	3.26088	13.294	31.9106	40.1286	0	0	0.211726	200.451	-643.386	250	188.108	0	61.7085	56.3861	117.204	1607208209934262	1
1182	0	0	182	1	783.953	311.559	472.394	0	0	-17.9834	22.5146	122.283	363.119	7592.14	31370.4	-122.283	18.4266	29.5044	38.2165	0	0	0.276847	237.686	-656.87	250	224.036	0	45.3377	39.8988	86.9205	1607208211635189	1
1184	0	0	184	1	559.752	270.895	288.857	0	0	76.5078	89.3459	267.314	289.101	7696.97	31602.5	-267.314	15.3533	29.005	38.5836	0	0	0.097877	175.034	-627.713	250	228.078	0	46.2465	47.3792	155.499	1607208211675210	1
1194	0	0	194	1	706.951	309.619	397.331	0	0	32.5452	16.0648	-84.5506	364.801	7541.61	31376.8	84.5506	17.9998	29.8283	37.2231	0	0	0.308032	214.036	-646.481	250	205.551	0	40.9117	39.7488	85.4542	1607208211875319	1
1198	0	0	198	1	633.706	338.091	295.615	0	0	124.529	92.044	244.038	317.698	7449.63	31898.8	-244.038	16.6895	29.9672	38.0193	0	0	0.34092	191.136	-634.564	250	217.672	0	44.0277	43.541	131.347	1607208211955363	1
1205	0	0	205	1	527.513	262.182	265.33	0	0	14.9638	52.0513	-53.1251	319.65	7260.22	31440.5	53.1251	15.8472	29.074	35.9679	0	0	0.0803877	181.021	-630.185	250	195.468	0	47.5738	44.7935	93.1154	1607208212095439	1
1208	0	0	208	1	692.993	388.604	304.389	0	0	2.74772	39.4416	-86.3982	356.386	7671.07	31752.1	86.3982	17.7498	30.5195	37.5354	0	0	0.310908	262.669	-663.434	250	253.133	0	42.0204	40.0952	88.004	1607208212155472	1
1214	0	0	214	1	623.479	302.424	321.055	0	0	25.6126	53.0285	124.464	338.864	7548.55	31937.8	-124.464	17.07	29.3317	37.5792	0	0	0.126568	206.441	-640.392	250	229.679	0	48.0591	42.6035	92.4098	1607208212275537	1
1215	0	0	215	1	586.198	344.521	241.678	0	0	0.839762	-40.8767	215.208	284.769	7374	31334.1	-215.208	14.8586	29.2106	37.7658	0	0	0.158646	216.077	-643.72	250	249.651	0	50.673	47.5487	132.817	1607208212295548	1
1220	0	0	220	1	577.296	298.52	278.776	0	0	113.194	-44.9634	82.4083	324.893	7460.97	31537.5	-82.4083	16.0079	29.827	37.3573	0	0	0.174308	199.752	-638.385	250	210.478	0	52.2155	45.8725	99.5456	1607208212395603	1
1225	0	0	225	1	618.921	329.52	289.401	0	0	60.4544	-12.5035	31.2478	277.459	7513.71	31505.1	-31.2478	13.5729	28.9022	38.4842	0	0	0.249135	188.678	-633.765	250	173.216	0	60.3099	54.0087	115.396	1607208212495657	1
1234	0	0	234	1	509.082	286.011	223.071	0	0	89.9943	148.865	171.211	263.546	7384.51	31343.7	-171.211	13.6587	27.7081	36.7973	0	0	0.238328	225.049	-644.588	250	267.738	0	56.1581	50.9256	120.819	1607208212675755	1
1248	0	0	248	1	732.296	341.225	391.071	0	0	17.323	-42.096	199.737	338.756	7357.52	31534.7	-199.737	17.4974	26.9823	36.8744	0	0	0.238029	262.367	-657.652	250	246.118	0	42.9071	39.6163	106.453	1607208212955908	1
1249	0	0	249	1	599.157	248.288	350.87	0	0	69.0039	47.6597	90.9612	294.396	7405.5	31943.2	-90.9612	14.6088	30.1665	37.0186	0	0	0.21204	210.396	-641.943	250	179.052	0	56.3525	49.901	107.403	1607208212975919	1
1252	0	0	252	1	669.02	418.205	250.815	0	0	60.5417	34.0838	95.7051	328.603	7413.96	31558.1	-95.7051	16.3088	28.0799	35.7812	0	0	0.0697513	198.896	-634.016	250	203.456	0	49.84	43.9594	94.8173	1607208213035951	1
1255	0	0	255	1	452.783	219.615	233.168	0	0	39.1321	8.88534	-25.0602	230.035	7435.37	31982	25.0602	11.2726	28.0871	37.6578	0	0	0.114757	208.036	-641.794	250	204.749	0	67.8576	63.5832	128.676	1607208213095984	1
1259	0	0	259	1	459.36	221.286	238.074	0	0	17.2399	-22.6421	-117.936	291.294	7158.28	31515.2	117.936	14.4765	28.5165	35.3193	0	0	0.284426	210.266	-641.584	250	202.608	0	47.5625	46.6837	111.809	1607208213176028	1
1266	0	0	266	1	568.54	346.404	222.136	0	0	62.4461	73.3278	32.1193	279.835	7312.39	31319.6	-32.1193	13.8287	28.6441	36.3787	0	0	0.0885222	196.623	-634.486	250	235.804	0	58.0348	52.3347	111.506	1607208213316104	1
1272	0	0	272	1	483.151	162.124	321.026	0	0	128.869	158.695	-189.827	239.994	7245.97	31433.5	189.827	12.5501	29.6251	36.9854	0	0	0.164604	177.231	-627.083	250	169.027	0	51.2312	52.0413	167.152	1607208213436169	1
1283	0	0	283	1	593.803	333.746	260.057	0	0	95.0366	91.8946	267.849	282.169	7379.46	31799.3	-267.849	14.9875	29.3402	36.1064	0	0	0.367684	210.658	-638.192	250	241.538	0	47.4381	48.2198	157.569	1607208213656289	1
1284	0	0	284	1	606.028	199.616	406.411	0	0	154.772	-14.3083	-80.4247	273.206	7917.69	31407.2	80.4247	13.4139	25.9189	34.7189	0	0	0.165451	230.542	-640.784	250	254.794	0	52.4966	50.68	107.781	1607208213676300	1
1287	0	0	287	1	623.684	245.164	378.52	0	0	-42.1695	-7.05845	147.157	325.824	7317.35	31499.6	-147.157	16.771	29.9363	36.1967	0	0	0.248432	185.275	-629.265	250	206.904	0	48.7088	43.5344	97.0869	1607208213736333	1
1288	0	0	288	1	509.871	243.187	266.684	0	0	57.5572	-31.5345	-90.7352	233.512	7516.6	31524.1	90.7352	11.4656	30.4414	37.585	0	0	0.208224	211.157	-642.417	250	226.976	0	62.6445	61.0775	135.081	1607208213756344	1
1289	0	0	289	1	568.496	221.133	347.364	0	0	2.81649	-22.9037	-15.2072	384.66	7172.7	31415.8	15.2072	18.9654	27.7441	34.5016	0	0	0.241819	189.459	-627.487	250	216.067	0	41.3533	37.8533	78.6194	1607208213776355	1
1291	0	0	291	1	542.017	225.646	316.371	0	0	343.58	13.152	29.0476	257.323	7130.92	31479.4	-29.0476	13.7755	28.3971	36.803	0	0	0.341222	213.136	-641.609	250	233.998	0	62.8734	53.2925	114.837	1607208213816376	1
1295	0	0	295	1	579.24	299.983	279.257	0	0	5.4829	-16.7376	-2.72837	327.765	7269.7	31310	2.72837	16.1556	27.9859	36.0875	0	0	0.210625	207.411	-640.803	250	207.854	0	49.1222	44.7918	93.1101	1607208213896420	1
1296	0	0	296	1	708.57	262.149	446.42	0	0	38.755	2.74467	-17.8075	382.829	7236.43	31390.2	17.8075	18.7508	27.2172	35.206	0	0	0.191325	262.314	-663.533	250	252.35	0	41.3217	38.3595	79.0168	1607208213916431	1
1329	0	0	329	1	727.863	432.691	295.171	0	0	152.03	61.8105	105.541	353.931	7621.45	31829.4	-105.541	17.689	28.4141	37.5289	0	0	0.176578	216.884	-646.085	250	191.565	0	46.6616	40.9959	88.7466	1607208214576790	1
1332	0	0	332	1	542.122	226.277	315.845	0	0	-25.1525	42.5845	-155.45	292.722	7300.33	31450	155.45	14.9158	27.0405	36.0023	0	0	0.112275	162.085	-616.849	250	189.945	0	44.448	44.1224	119.245	1607208214636823	1
1338	0	0	338	1	484.089	256.808	227.281	0	0	-151.449	-254.739	241.293	244.063	7625.95	31647.6	-241.293	15.6952	26.7392	35.959	0	0	0.512672	233.57	-642.894	250	228.726	0	47.4563	49.1529	139.875	1607208214756889	1
1339	0	0	339	1	497.994	226.182	271.812	0	0	52.3848	30.0893	-7.3834	302.547	7322.46	31562.1	7.3834	14.8291	27.5607	35.9166	0	0	0.111785	172.631	-620.673	250	185.913	0	52.6595	48.2792	100.038	1607208214776899	1
1343	0	0	343	1	665.364	328.712	336.652	0	0	78.3801	-17.8459	207.24	358.156	7196.8	31510.4	-207.24	18.3822	26.3719	36.5439	0	0	0.228585	208.454	-637.002	250	260.81	0	40.096	37.6526	103.881	1607208214856943	1
1345	0	0	345	1	485.373	258.252	227.121	0	0	1.79761	-86.229	73.2423	217.008	7373.04	31678.4	-73.2423	10.87	29.7657	36.2454	0	0	0.12629	176.776	-627.523	250	193.448	0	75.6223	67.0397	144.481	1607208214896965	1
1346	0	0	346	1	651.228	283.157	368.071	0	0	-25.5872	0.143174	7.29283	356.954	7201.11	31492.4	-7.29283	17.7802	27.2185	36.0247	0	0	0.251116	215.076	-640.819	250	247.605	0	45.248	40.667	86.0854	1607208214916976	1
1348	0	0	348	1	552.584	284.027	268.557	0	0	260.054	-48.2042	111.179	394.797	7513.43	31740.1	-111.179	20.3093	27.3827	36.9047	0	0	0.517854	210.112	-639.274	250	224.356	0	41.1645	35.5821	79.517	1607208214956998	1
1353	0	0	353	1	534.29	303.66	230.63	0	0	-13.7911	55.8909	115.701	266.816	7388.63	31436.7	-115.701	13.5532	28.3344	35.2515	0	0	0.407434	206.181	-633.427	250	220.692	0	59.7025	52.1885	112.619	1607208215057052	1
1373	0	0	373	1	600.041	258.939	341.102	0	0	30.2652	33.5901	-87.3782	269.285	7543.9	31558.6	87.3782	13.3258	28.0453	35.6824	0	0	0.231906	216.085	-637.993	250	225.604	0	53.3035	51.4973	112.011	1607208215557324	1
1385	0	0	385	1	663.467	318.9	344.566	0	0	71.2532	-1.94632	65.6877	316.277	7602.57	31793.5	-65.6877	15.5399	27.6607	36.9676	0	0	0.206182	217.652	-642.209	250	217.594	0	52.6279	46.4213	100.832	1607208215797455	1
1387	0	0	387	1	756.713	377.464	379.249	0	0	28.078	64.472	18.1444	341.693	7546.08	31727.1	-18.1444	16.9247	28.6566	35.9402	0	0	0.139063	222.189	-648.357	250	263.272	0	47.9051	42.9498	91.6688	1607208215837477	1
1390	0	0	390	1	509.733	288.988	220.745	0	0	-127.203	36.1745	296.382	271.815	7502.04	31456.4	-296.382	15.5611	26.3845	35.7864	0	0	0.0812586	208.099	-633.37	250	220.548	0	43.7469	45.9414	170.035	1607208215897510	1
1392	0	0	392	1	557.032	177.843	379.188	0	0	-0.588907	-38.8724	212.409	296.112	7475.09	31730.8	-212.409	15.4339	26.8019	35.2522	0	0	0.28444	181.958	-623.161	250	229.315	0	47.5072	44.3483	124.34	1607208215937531	1
1393	0	0	393	1	559.633	246.051	313.583	0	0	15.2211	26.9633	146.874	327.078	7259.96	31365.9	-146.874	16.5684	26.5397	34.7865	0	0	0.111869	173.275	-619.519	250	213.748	0	46.9822	41.9408	94.7471	1607208215957542	1
1394	0	0	394	1	542.863	336.025	206.838	0	0	-260.875	-134.144	182.377	327.895	7436.4	31527	-182.377	21.1216	27.0936	34.736	0	0	0.695885	210.514	-635.969	250	253.078	0	44.0973	35.4709	83.9739	1607208215977553	1
1400	0	0	400	1	652.65	321.859	330.791	0	0	-20.741	-21.0364	54.9161	385.346	7196.26	31413.9	-54.9161	19.2508	25.3664	33.9702	0	0	0.188646	228.903	-641.382	250	238.599	0	41.7192	36.615	80.3816	1607208216097619	1
1404	0	0	404	1	527.656	277.163	250.493	0	0	175.902	-22.7738	254.28	233.185	7497.92	31914	-254.28	12.3383	28.4815	35.6901	0	0	0.106648	176.933	-625.005	250	192.739	0	56.9139	56.6337	181.253	1607208216177662	1
1406	0	0	406	1	641.483	307.229	334.254	0	0	276.158	157.205	160.731	298.238	7796.3	31235.7	-160.731	16.1059	25.5906	33.5382	0	0	0.195796	232.911	-642.355	250	231.097	0	47.8776	42.4362	99.1535	1607208216217684	1
1407	0	0	407	1	557.891	251.926	305.966	0	0	6.8809	39.7299	117.333	273.826	7567.28	31851.5	-117.333	13.8032	28.1105	36.5808	0	0	0.245268	205.984	-637.877	250	245.208	0	58.6887	51.3696	111.433	1607208216237695	1
1429	0	0	429	1	412.79	224.351	188.439	0	0	-11.3755	101.557	-42.9252	202.456	7485.88	31690	42.9252	10.2118	26.8106	35.7306	0	0	0.17725	168.105	-617.135	250	186.155	0	73.1582	68.5057	137.723	1607208216677935	1
1442	0	0	442	1	477.139	229.519	247.62	0	0	62.8913	74.9945	241.299	242.197	7311.95	31616.9	-241.299	12.6845	27.6598	35.3673	0	0	0.0197636	160.862	-614.18	250	206.039	0	55.4283	54.2948	164.961	1607208216938076	1
1446	0	0	446	1	650.872	326.471	324.4	0	0	35.5694	15.3773	171.492	326.455	7638.25	31377.5	-171.492	16.5949	26.6013	34.7661	0	0	0.0884927	230.126	-643.45	250	238.516	0	45.6728	41.6759	99.4558	1607208217018120	1
1449	0	0	449	1	435.253	200.422	234.831	0	0	-1.0472	34.563	-127.064	238.502	7276.23	31358.3	127.064	11.9792	26.7307	35.2689	0	0	0.0364135	196.62	-624.692	250	231.691	0	56.0158	55.0327	133.308	1607208217078153	1
1460	0	0	460	1	711.654	275.718	435.936	0	0	-30.2154	-54.7279	151.67	390.599	7405.06	31846.3	-151.67	20.0947	26.2991	35.0071	0	0	0.683591	220.759	-644.15	250	254.227	0	39.1183	34.8094	80.9346	1607208217298272	1
1467	0	0	467	1	590.034	228.855	361.179	0	0	93.0932	141.611	36.1964	320.523	7580.73	31749.6	-36.1964	16.1199	28.3109	34.8947	0	0	0.216595	191.583	-631.766	250	209.854	0	50.3086	44.7513	96.0558	1607208217438349	1
1481	0	0	481	1	629.734	320.668	309.066	0	0	155.897	-83.5995	277.827	288.516	7816.9	31277.2	-277.827	15.6226	25.9056	33.8975	0	0	0.206876	217.413	-632.476	250	228.072	0	42.8033	44.4906	156.606	1607208217718501	1
1485	0	0	485	1	532.746	254.223	278.523	0	0	-32.4049	-60.5684	129.736	273.665	7407.25	31652.8	-129.736	14.0019	26.3406	33.8399	0	0	0.358387	196.472	-625.565	250	180.191	0	55.8894	49.3077	109.372	1607208217798545	1
1509	0	0	509	1	474.02	204.348	269.672	0	0	127.654	-3.68957	-93.4545	293.611	7446.51	31994.6	93.4545	14.4159	25.884	35.0489	0	0	0.186484	177.69	-616.675	250	195.306	0	47.9409	47.1518	102.305	1607208218278806	1
1523	0	0	523	1	559.177	248.873	310.304	0	0	-7.05988	7.56298	29.4357	263.992	7381.9	31983.3	-29.4357	13.1021	25.0109	33.8995	0	0	0.236116	203.242	-627.395	250	221.055	0	59.0609	52.7102	112.315	1607208218558959	1
1525	0	0	525	1	670.023	329.925	340.097	0	0	0.334137	-3.92029	-2.29834	306.613	7274.85	31297.2	2.29834	15.1415	26.8317	34.6969	0	0	0.0544428	219.493	-639.016	250	261.292	0	51.4725	46.9168	97.2005	1607208218598981	1
1531	0	0	531	1	527.396	260.002	267.395	0	0	28.5413	61.3516	-51.8208	246.881	7445.96	31431.2	51.8208	12.2255	26.2119	34.226	0	0	0.339448	216.698	-637.918	250	247.296	0	59.6203	55.7616	114.151	1607208218719046	1
1546	0	0	546	1	492.823	245.073	247.751	0	0	109.865	6.49321	-64.1192	259.03	7364.64	31486.1	64.1192	12.6607	26.7406	34.0193	0	0	0.173802	258.159	-648.46	250	238.919	0	56.811	54.0352	112.241	1607208219019210	1
1553	0	0	553	1	652.384	216.213	436.171	0	0	-5.31777	61.6118	-29.5143	299.448	7280.5	31430.9	29.5143	14.929	25.9638	33.5644	0	0	0.466111	260.793	-651.813	250	222.005	0	50.2871	46.2729	94.9518	1607208219159286	1
1558	0	0	558	1	662.962	249.311	413.65	0	0	-14.0872	-50.4671	-128.788	300.424	7289.27	31543	128.788	15.0896	25.5022	33.0967	0	0	0.210099	218.868	-634.993	250	215.866	0	43.9404	43.3065	106.344	1607208219259340	1
1561	0	0	561	1	663.537	362.979	300.558	0	0	22.8563	-11.5748	217.621	443.568	7850.28	31404.5	-217.62	23.0107	24.8648	33.1217	0	0	0.23426	283.745	-666.489	250	292.16	0	31.4867	29.9921	83.8734	1607208219319373	1
1568	0	0	568	1	510.051	243.292	266.758	0	0	-1.72943	31.5026	175.522	245.889	7476.23	31959.4	-175.522	12.6317	26.8502	35.4957	0	0	0.276368	189.377	-628.472	250	198.34	0	59.4927	53.9636	130.706	1607208219459449	1
1569	0	0	569	1	442.219	188.8	253.419	0	0	-6.21948	-43.87	-124.875	252.51	7480.72	31636.1	124.875	12.6404	26.6539	33.4899	0	0	0.290198	213.027	-631.336	250	207.301	0	52.6462	51.9086	126.44	1607208219479460	1
1575	0	0	575	1	613.419	238.316	375.103	0	0	34.4405	-15.3326	-90.503	318.145	7340.4	31607.6	90.503	15.6742	25.197	33.4773	0	0	0.195327	184.161	-622.132	250	205.679	0	44.2939	43.2159	92.7391	1607208219599526	1
1595	0	0	595	1	585.756	274.907	310.849	0	0	51.5763	24.1079	23.0947	328.872	7422.92	31568.1	-23.0947	16.1337	25.055	33.186	0	0	0.301405	216.134	-630.964	250	208.117	0	47.9787	43.131	91.8095	1607208219999744	1
1618	0	0	618	1	498.548	235.269	263.279	0	0	14.6346	45.2059	123.642	235.837	7559.53	31347.7	-123.642	11.8931	26.0634	34.7258	0	0	0.287911	194.213	-625.952	250	200.511	0	65.2051	57.2926	125.599	1607208220540038	1
1621	0	0	621	1	500.697	241.308	259.388	0	0	-64.3562	59.1071	-72.8972	285.191	7439.2	31433.5	72.8972	14.5503	26.1447	33.4573	0	0	0.281767	239.343	-641.411	250	225.993	0	49.2206	46.5102	97.5426	1607208220600070	1
1624	0	0	624	1	470.013	208.87	261.143	0	0	42.449	131.6	2.51595	221.634	7332.39	31460.6	-2.51595	11.1396	26.9739	34.8176	0	0	0.282447	209.701	-634.146	250	229.287	0	69.0625	63.007	131.15	1607208220660103	1
1643	0	0	643	1	610.624	306.461	304.164	0	0	63.4518	43.3227	-208.543	267.043	7610.37	31449.2	208.543	13.6082	25.8518	33.1938	0	0	0.128063	238.225	-642.534	250	270.826	0	44.8657	45.6084	158.231	1607208221040310	1
1658	0	0	658	1	410.511	207.306	203.205	0	0	-86.2769	-19.1428	197.588	224.976	7361.46	31511.7	-197.587	12.0234	24.8095	32.9315	0	0	0.310437	161.816	-606.309	250	161.936	0	59.967	54.7993	144.816	1607208221340474	1
1665	0	0	665	1	687.769	289.379	398.39	0	0	23.4928	57.7118	-28.8288	399.482	7351.35	31534.5	28.8288	19.7634	25.0167	32.9904	0	0	0.488509	214.564	-637.378	250	234.559	0	38.2075	35.2182	72.1842	1607208221480550	1
1666	0	0	666	1	588.33	389.176	199.154	0	0	11.7452	-16.6992	83.7788	276.343	7562.42	31608.9	-83.7788	13.7537	25.0315	32.5573	0	0	0.338785	188.969	-621.586	250	211.037	0	56.7601	49.7728	107.924	1607208221500561	1
1675	0	0	675	1	733.381	309.792	423.589	0	0	6.73458	43.0739	-2.04311	386.912	7268.45	31349.8	2.04311	19.1673	24.8971	33.8818	0	0	0.188133	290.472	-661.131	250	246.496	0	40.4872	36.5056	76.5433	1607208221680659	1
1700	0	0	700	1	631.657	282.454	349.204	0	0	189.934	60.2543	86.4685	312.024	7583.55	31631.6	-86.4685	15.6347	25.8209	33.3408	0	0	0.434453	224.69	-634.611	250	235.796	0	50.9496	44.3895	96.6675	1607208222180931	1
1701	0	0	701	1	644.692	305.709	338.983	0	0	27.7789	24.7258	213.55	295.435	7745.7	31567.5	-213.55	15.2901	25.5136	33.5216	0	0	0.261775	227.047	-640.62	250	252.794	0	46.6535	44.1744	121.529	1607208222200942	1
1703	0	0	703	1	547.52	306.547	240.973	0	0	21.1399	30.9422	130.884	370.493	7553.02	31660.9	-130.884	18.6628	26.06	33.1409	0	0	0.161724	215.406	-635.108	250	260.74	0	42.2354	37.32	81.9102	1607208222240964	1
1714	0	0	714	1	542.81	274.592	268.217	0	0	84.0419	-26.1179	49.2974	257.578	7589.78	31618.3	-49.2974	12.6047	24.4168	32.6831	0	0	0.158017	225.638	-635.153	250	221.98	0	60.9321	53.8755	117.233	1607208222461084	1
1716	0	0	716	1	506.673	236.595	270.078	0	0	-15.0241	72.6198	-33.3837	306.828	7489.52	31619.3	33.3837	15.3766	25.9782	33.3854	0	0	0.252096	232.094	-636.385	250	256.461	0	48.8025	45.25	91.9848	1607208222501106	1
1717	0	0	717	1	618.379	276.687	341.692	0	0	-50.4864	-93.703	119.363	341.126	7425.33	31586.3	-119.363	17.6285	25.3323	33.204	0	0	0.227007	232.319	-643.774	250	204.591	0	44.8417	39.7976	86.5928	1607208222521117	1
1735	0	0	735	1	685.523	313.295	372.228	0	0	-21.5422	42.0611	172.909	357.988	7496.04	31450.5	-172.909	18.4995	24.9854	32.6818	0	0	0.42443	250.634	-643.66	250	258.036	0	40.6737	36.5031	87.7109	1607208222881313	1
1736	0	0	736	1	509.937	246.793	263.143	0	0	7.79846	1.51998	50.5979	253.978	7566.36	31690.4	-50.5979	12.5825	24.7846	33.7982	0	0	0.28776	261.107	-648.902	250	223.895	0	62.2387	54.6472	118.385	1607208222901324	1
1738	0	0	738	1	637.271	279.618	357.653	0	0	-84.7769	51.2257	-17.2844	306.933	7459.62	31640.7	17.2844	15.7605	24.8426	33.3448	0	0	0.354469	214.528	-630.949	250	220.676	0	48.7876	44.0223	90.2591	1607208222941345	1
1740	0	0	740	1	580.355	302.779	277.576	0	0	117.962	26.4466	113.472	259.283	7655.52	31565.8	-113.472	12.8877	25.2243	33.1917	0	0	0.160823	274.183	-655.111	250	243.632	0	59.6077	52.7201	114.439	1607208222981367	1
1741	0	0	741	1	627.325	315.129	312.196	0	0	41.7633	0.465743	120.988	400.095	7333.08	31691.4	-120.988	19.9829	24.5829	32.0384	0	0	0.17782	207.342	-627.626	250	219.213	0	38.7243	34.4381	75.4864	1607208223001378	1
1743	0	0	743	1	498.923	233.369	265.555	0	0	116.207	58.0309	229.672	285.172	7657.27	31733.5	-229.672	14.81	24.9427	33.8155	0	0	0.557421	222.877	-634.923	250	261.64	0	47.0263	45.0975	132.1	1607208223041400	1
1746	0	0	746	1	615.867	272.98	342.886	0	0	-23.6725	-15.7194	97.0288	297.205	7298.85	31508.3	-97.0288	14.99	25.0079	31.9286	0	0	0.463542	234.753	-641.562	250	247.918	0	52.0143	45.6194	98.9984	1607208223101433	1
1749	0	0	749	1	586.7	273.386	313.314	0	0	-9.62862	-91.0298	233.033	271.152	7484.13	31483.9	-233.033	14.4432	25.7116	32.427	0	0	0.439927	244.795	-649.919	250	234.372	0	48.5455	46.7635	137.591	1607208223161465	1
1753	0	0	753	1	591.619	337.522	254.097	0	0	29.2278	46.5223	147.055	384.777	7245.95	31446	-147.055	19.475	23.339	31.2058	0	0	0.137293	262.218	-642.88	250	296.746	0	38.373	34.209	78.1705	1607208223241509	1
1757	0	0	757	1	527.945	273.383	254.562	0	0	8.93652	14.8076	141.487	347.105	7565.22	31776.7	-141.487	17.5649	24.022	32.3676	0	0	0.107605	199.306	-623.719	250	211.99	0	43.3641	38.3988	86.1345	1607208223321553	1
1761	0	0	761	1	635.946	286.995	348.95	0	0	22.9752	54.3778	97.0899	290.791	7451.53	31737.2	-97.0899	14.5639	25.3206	34.0158	0	0	0.0628347	229.219	-636.074	250	225.005	0	53.7435	47.0168	103.307	1607208223401596	1
1774	0	0	774	1	544.781	323.747	221.034	0	0	-24.2193	-0.836299	167.66	326.442	7498.72	31593.1	-167.66	16.8093	25.8253	33.5429	0	0	0.403863	216.695	-637.122	250	215.922	0	45.3469	40.9104	96.3673	1607208223661738	1
1778	0	0	778	1	493.925	184.584	309.341	0	0	-76.8209	-1.83283	152.725	295.503	7551.32	31594.1	-152.725	15.4742	25.3826	33.1827	0	0	0.164189	177.384	-613.814	250	197.719	0	49.9276	44.2665	100.861	1607208223741781	1
1782	0	0	782	1	406.776	169.651	237.125	0	0	-46.5506	11.7058	37.785	191.368	7222.07	31381.2	-37.785	9.64228	23.9912	33.1893	0	0	0.146836	162.624	-604.455	250	200.615	0	78.984	69.9184	150.281	1607208223821825	1
1789	0	0	789	1	667.031	373.379	293.652	0	0	56.0788	39.1355	27.7682	372.842	7418.42	31453.4	-27.7682	18.3215	25.1076	32.8685	0	0	0.360184	267.852	-654.95	250	258.618	0	42.5728	37.9188	81.7133	1607208223961901	1
1795	0	0	795	1	559.823	224.968	334.855	0	0	59.1862	84.347	30.1227	333.313	7415.31	31507.9	-30.1227	16.5147	24.0854	32.9258	0	0	0.347425	251.376	-638.134	250	247.775	0	46.7119	41.7972	89.2583	1607208224081967	1
1800	0	0	800	1	526.929	212.508	314.421	0	0	7.67819	48.457	-17.995	268.353	7267.5	31444.1	17.995	13.2995	23.6646	32.6625	0	0	0.25655	220.069	-628.911	250	225.354	0	55.6508	50.5181	104.066	1607208224182021	1
1801	0	0	801	1	602.962	395.326	207.636	0	0	44.7378	-10.5452	177.901	265.987	7330.1	31403.4	-177.901	13.5287	24.8844	32.2855	0	0	0.136169	238.98	-638.368	250	200.64	0	53.4534	49.1549	119.934	1607208224202032	1
1803	0	0	803	1	504.474	254.104	250.37	0	0	140.277	104.44	230.356	249.42	7433.88	31587.4	-230.356	13.0711	24.9128	33.2161	0	0	0.330837	250.294	-644.507	250	242.978	0	52.3703	50.8643	148.687	1607208224242054	1
1809	0	0	809	1	618.861	256.522	362.338	0	0	41.8279	-51.0563	165.256	321.1	7532.33	31942.3	-165.256	16.3024	24.9943	33.1549	0	0	0.185927	242.792	-644.384	250	247.044	0	45.528	41.3476	97.6721	1607208224362119	1
1812	0	0	812	1	573.669	262.513	311.156	0	0	63.068	67.1586	-7.22258	300.983	7212.11	31425.4	7.22258	14.8242	25.7099	33.8775	0	0	0.0843357	221.642	-634.33	250	226.421	0	51.2181	46.8865	97.5212	1607208224422152	1
1814	0	0	814	1	587.922	270.329	317.593	0	0	44.3726	-0.410375	114.041	278.399	7629.45	31393.3	-114.041	13.873	25.0889	32.2091	0	0	0.0916161	246.557	-636.506	250	214.346	0	54.988	49.0514	105.606	1607208224462174	1
1817	0	0	817	1	483.338	170.807	312.531	0	0	22.6472	-48.5249	-192.417	243.273	7252.53	31341.8	192.417	12.3391	24.7287	32.5927	0	0	0.118877	210.124	-627.759	250	218.745	0	49.3123	49.9552	162.568	1607208224522206	1
1823	0	0	823	1	554.063	271.593	282.47	0	0	-10.6183	34.6681	202.73	264.056	7584.78	31557.6	-202.73	13.7376	25.1716	33.9957	0	0	0.473723	257.738	-646.327	250	257.328	0	52.3606	48.4555	129.879	1607208224642272	1
1828	0	0	828	1	601.837	286.557	315.28	0	0	0.104124	91.5339	163.743	339.815	7474.4	31700	-163.743	17.5342	26.1861	32.5788	0	0	0.109564	249.893	-647.578	250	246.216	0	43.671	39.4477	90.936	1607208224742326	1
1843	0	0	843	1	526.535	279.025	247.51	0	0	148.656	100.278	124.34	276.292	7525.16	31790.9	-124.34	13.9743	25.1032	33.719	0	0	0.247231	231.679	-635.162	250	243.136	0	54.7716	48.9013	106.911	1607208225042490	1
1845	0	0	845	1	527.721	258.052	269.669	0	0	5.95923	15.2153	27.6134	337.772	7568.2	31577	-27.6134	16.7111	24.3542	33.1041	0	0	0.248807	244.9	-645.126	250	259.654	0	46.7006	41.4213	88.9658	1607208225082511	1
1847	0	0	847	1	444.897	229.063	215.833	0	0	-28.4764	130.083	278.184	211.784	7502.98	31860.8	-278.184	11.6157	25.5514	34.3831	0	0	0.287989	179.803	-617.335	250	175.354	0	56.6137	58.6384	201.397	1607208225122533	1
1858	0	0	858	1	553.434	255.668	297.766	0	0	83.8948	-11.2875	90.8477	305.717	7490.27	31404.2	-90.8477	15.0834	24.9141	33.2884	0	0	0.0339939	224.908	-634.041	250	229.937	0	51.6524	45.4276	98.3285	1607208225442708	1
1863	0	0	863	1	562.673	225.4	337.273	0	0	23.0237	43.4212	28.8901	313.861	7451.48	31648.5	-28.8901	15.5197	26.2926	32.7325	0	0	0.194253	206.587	-630.846	250	221.392	0	50.347	45.0339	96.5794	1607208225542762	1
1864	0	0	864	1	536.961	299.68	237.281	0	0	35.5643	15.3696	223.48	265.038	7438.94	31875.8	-223.48	13.7515	24.9744	32.5868	0	0	0.177266	212.34	-630.346	250	249.799	0	50.1031	48.1479	138.529	1607208225562773	1
1877	0	0	877	1	468.874	205.498	263.376	0	0	-35.102	-43.7951	73.9044	232.158	7210.62	31536.4	-73.9044	11.7056	24.5716	32.3964	0	0	0.0998944	224.749	-632.069	250	238.919	0	66.0374	57.5594	126.837	1607208225822915	1
1885	0	0	885	1	653.892	293.48	360.412	0	0	68.3692	33.7033	-109.681	402.13	7705.11	31458.9	109.681	19.8926	24.1946	31.4139	0	0	0.153749	210.964	-626.506	250	235.223	0	33.7753	32.9022	75.9409	1607208225983002	1
1887	0	0	887	1	684.394	210.59	473.803	0	0	-0.478862	-13.2481	142.712	394.019	7474.98	31605.5	-142.712	19.9787	24.511	32.0621	0	0	0.361593	220.963	-635.753	250	290.512	0	38.6227	34.3012	76.8178	1607208226023024	1
1893	0	0	893	1	593.277	282.903	310.374	0	0	85.8522	44.4756	169.338	292.999	7687.63	31547.7	-169.338	14.8399	24.9121	33.401	0	0	0.179534	185.265	-616.84	250	217.833	0	49.8386	45.1151	107.747	1607208226143089	1
1898	0	0	898	1	470.68	252.881	217.8	0	0	26.7695	57.3568	55.4154	259.589	7248.41	31335.5	-55.4154	12.896	24.0372	32.7841	0	0	0.444179	206.045	-622.885	250	198.678	0	59.2515	52.2741	113.797	1607208226243143	1
1908	0	0	908	1	526.485	258.506	267.979	0	0	108.302	22.4079	-117.396	234.504	7565.52	31370.5	117.396	11.5933	24.8872	33.0965	0	0	0.285341	235.576	-638.602	250	283.395	0	56.8337	55.8783	130.197	1607208226443252	1
1912	0	0	912	1	778.286	387.827	390.46	0	0	100.245	-4.52992	64.3322	390.397	7473.92	31596.8	-64.3322	19.1503	24.0138	32.4674	0	0	0.308901	246.289	-640.68	250	235.935	0	40.9499	36.1182	78.8117	1607208226523296	1
1913	0	0	913	1	557.425	260.458	296.967	0	0	50.6517	28.6879	-50.3687	301.505	7423.85	31663.2	50.3687	14.799	24.5208	32.2514	0	0	0.0444461	200.001	-623.618	250	219.939	0	48.1828	45.6452	93.3393	1607208226543307	1
1926	0	0	926	1	523.955	195.535	328.42	0	0	68.6351	21.0089	-39.0736	326.566	7405.87	31371.9	39.0736	15.9714	26.2155	34.1674	0	0	0.105275	194.502	-627.932	250	223.397	0	46.5994	43.5261	88.9332	1607208226803449	1
1928	0	0	928	1	510.059	191.861	318.198	0	0	33.5955	29.7844	-82.5401	253.087	7241.58	31462.8	82.5401	12.5013	24.4829	32.9818	0	0	0.215881	187.493	-620.114	250	221.147	0	54.794	52.7088	112.449	1607208226843470	1
1929	0	0	929	1	553.162	262.298	290.864	0	0	45.7878	63.4917	196.693	245.085	7628.03	31728	-196.693	12.6113	24.8336	32.4583	0	0	0.295157	214.795	-625.16	250	251.307	0	56.2873	52.3069	134.952	1607208226863481	1
1950	0	0	950	1	545.1	287.402	257.698	0	0	98.1658	37.6478	-74.1738	273.486	7575.65	31654.2	74.1738	13.431	25.2866	33.5117	0	0	0.188567	236.466	-643.688	250	261.027	0	52.613	49.8658	105.569	1607208227283710	1
1951	0	0	951	1	516.108	274.958	241.15	0	0	30.2449	-15.123	74.6994	235.864	7344.6	31707	-74.6994	11.67	24.8576	32.843	0	0	0.456142	244.716	-639.544	250	242.724	0	65.9171	58.0326	126.85	1607208227303721	1
1967	0	0	967	1	585.889	293.327	292.561	0	0	9.75714	5.68082	109.915	371.666	7564.4	31686.2	-109.915	18.633	24.4585	31.7877	0	0	0.248528	224.257	-631.544	250	260.414	0	41.9566	36.8621	79.7498	1607208227623895	1
1969	0	0	969	1	521.724	269.479	252.245	0	0	-71.0845	-58.0633	175.798	248.303	7346.26	31650.3	-175.798	13.1069	24.8438	32.6262	0	0	0.363646	210.098	-629.227	250	215.463	0	56.276	50.5305	124.699	1607208227663917	1
1970	0	0	970	1	561.746	242.332	319.415	0	0	12.395	-28.111	183.807	255.647	7362.45	31720	-183.807	13.1178	24.8482	34.1748	0	0	0.468699	217.829	-630.707	250	236.356	0	55.3644	50.3933	129.09	1607208227683928	1
1973	0	0	973	1	643.665	296.083	347.582	0	0	7.28921	-6.45192	150.149	291.907	7467.21	31897.7	-150.149	14.8069	23.8352	32.9663	0	0	0.304515	195.604	-620.256	250	205.854	0	50.1093	44.8897	103.208	1607208227743961	1
1979	0	0	979	1	496.293	187.106	309.187	0	0	10.3628	36.4869	-51.175	247.507	7264.82	31456.1	51.1749	12.2515	23.6434	31.8447	0	0	0.17157	192.013	-619.797	250	227.027	0	57.6155	53.7613	110.338	1607208227864026	1
1982	0	0	982	1	564.456	256.924	307.532	0	0	55.6064	38.0881	-43.5555	281.43	7518.55	31354.8	43.5555	13.8161	23.8682	32.735	0	0	0.290701	207.028	-623.425	250	237.564	0	51.9494	48.5131	98.4782	1607208227924059	1
1991	0	0	991	1	605.983	277.13	328.852	0	0	124.358	98.881	173.077	280.502	7250.48	31393.7	-173.077	14.3571	25.1326	32.6624	0	0	0.216435	204.01	-630.138	250	237.307	0	51.0362	46.8934	111.493	1607208228104157	1
1992	0	0	992	1	587.618	262.282	325.337	0	0	-1.11374	20.0997	177.016	306.347	7176.63	31572.1	-177.016	15.7309	22.7666	32.942	0	0	0.224785	239.902	-638.341	250	223.83	0	45.7145	41.3256	103.069	1607208228124168	1
1997	0	0	997	1	500.966	253.878	247.087	0	0	34.4695	56.2304	268.625	227.898	7539.69	31835	-268.625	12.1139	23.9928	32.905	0	0	0.0771622	206.172	-626.472	250	200.537	0	53.3868	54.3297	184.2	1607208228224222	1
2010	0	0	10	1	402.362	205.092	197.27	0	0	32.2005	-3.91529	166.715	292.771	7840.94	31297.2	-166.715	18.4878	18.5057	18.0088	0	0	0.0898557	244.453	-594.392	250	244.746	0	30.7437	42.3292	169.813	1607208231746140	2
2019	0	0	19	1	374.861	215.591	159.27	0	0	106.131	80.9668	-141.889	248.415	7767.01	31311.9	141.889	12.6451	17.6852	17.2454	0	0	0.116574	204.924	-574.731	250	228.53	0	53.7857	45.5178	80.6114	1607208231926238	2
2020	0	0	20	1	576.478	368.823	207.655	0	0	9.01085	83.3738	102.979	479.664	7864.13	31309.5	-102.979	28.3579	17.511	17.3624	0	0	0.225241	162.538	-566.597	250	306.99	0	21.3455	24.4907	86.2238	1607208231946249	2
2021	0	0	21	1	546.592	312.41	234.182	0	0	43.4867	9.73012	-90.4453	495.598	7829.65	31383.2	90.4453	25.8173	17.5858	17.7392	0	0	0.0989381	211.881	-583.331	250	271.128	0	27.7874	23.6203	45.7572	1607208231966260	2
2032	0	0	32	1	337.733	181.28	156.453	0	0	10.025	29.669	-257.199	222.808	7763.46	31363.2	257.199	11.1131	18.212	16.6882	0	0	0.110843	174.908	-566.591	250	215.808	0	52.4724	49.3956	95.126	1607208232186380	2
2046	0	0	46	1	415.132	194.77	220.363	0	0	18.7889	-10.9148	-137.246	244.039	7854.35	31304.2	137.246	12.415	16.4207	16.804	0	0	0.247823	186.894	-566.365	250	243.113	0	53.6342	45.3125	81.2972	1607208232466532	2
2050	0	0	50	1	375.663	171.623	204.039	0	0	-8.94427	7.90527	60.1204	293.022	7882.08	31385	-60.1204	16.8793	17.0383	17.321	0	0	0.105771	179.223	-568.168	250	236.722	0	34.8883	35.9489	125.387	1607208232546576	2
2051	0	0	51	1	383.647	256.164	127.483	0	0	5.32517	3.47874	221.579	303.419	7867.81	31289.8	-221.579	20.5067	17.2148	16.9088	0	0	0.228148	193.159	-575.617	250	285.065	0	28.136	45.1012	177.647	1607208232566587	2
2066	0	0	66	1	384.882	231.06	153.822	0	0	8.62714	5.85821	141.591	365.723	7864.51	31287.4	-141.591	22.4955	15.2826	15.6228	0	0	0.388052	166.031	-554.673	250	310.885	0	24.4772	30.9634	117.824	1607208232866750	2
2070	0	0	70	1	461.508	307.096	154.412	0	0	36.0464	15.5437	192.775	263.168	7837.09	31377.4	-192.775	17.0744	16.6571	18.6223	0	0	0.102913	193.155	-576.903	250	240.862	0	32.015	47.9949	196.341	1607208232946794	2
2071	0	0	71	1	454.244	260.088	194.156	0	0	-43.6721	-18.3564	168.448	287.656	7817.15	31311.6	-168.448	18.4777	16.0217	15.4727	0	0	0.321351	219.719	-575.569	250	305.036	0	29.2147	40.164	159.826	1607208232966805	2
2072	0	0	72	1	467.815	271.877	195.938	0	0	12.3013	48.2535	-121.363	375.364	7860.84	31344.6	121.363	19.3469	15.6748	15.4696	0	0	0.17881	244.367	-588.725	250	283.054	0	34.9858	29.174	53.8845	1607208232986816	2
2074	0	0	74	1	402.592	188.875	213.717	0	0	23.5729	7.89922	23.1373	210.734	7849.57	31285.3	-23.1373	11.8165	16.9462	17.7686	0	0	0.336804	195.459	-575.245	250	212.581	0	49.8026	47.9765	154.344	1607208233026838	2
2084	0	0	84	1	440.823	244.467	196.355	0	0	73.7078	28.0099	-129.106	326.573	7799.43	31265.2	129.106	16.6132	16.2456	17.3835	0	0	0.181556	208.382	-581.562	250	277.422	0	40.9619	34.3718	62.8678	1607208233226947	2
2085	0	0	85	1	501.176	276.551	224.626	0	0	41.3422	7.61891	159.404	281.175	7831.8	31285.6	-159.404	17.5684	16.9912	17.847	0	0	0.512293	228.507	-589.372	250	309.103	0	31.1706	42.1288	169.566	1607208233246957	2
2087	0	0	87	1	475.079	306.181	168.897	0	0	-20.3505	73.9992	-110.854	396.638	7793.83	31318.9	110.854	20.7926	15.7481	14.8016	0	0	0.18238	206.352	-571.458	250	244.653	0	32.7221	27.3547	50.5178	1607208233286979	2
2088	0	0	88	1	352.383	164.843	187.541	0	0	-2.42785	95.4265	66.9369	251.835	7875.57	31297.5	-66.9369	14.5784	15.5434	16.1594	0	0	0.0732802	186.882	-564.903	250	218.663	0	38.1376	40.2039	140.931	1607208233306990	2
2094	0	0	94	1	512.555	278.054	234.501	0	0	-8.79079	68.0367	-108.96	418.992	7782.27	31324.9	108.96	21.9013	15.6004	15.7269	0	0	0.165118	203.995	-572.082	250	283.216	0	31.4393	26.1368	48.8739	1607208233427056	2
2097	0	0	97	1	472.297	282.715	189.582	0	0	38.5413	-30.2375	210.472	285.173	7834.6	31323.5	-210.472	19.0694	15.4528	15.9061	0	0	0.105466	201.103	-562.261	250	229.744	0	28.4389	44.8695	180.606	1607208233487088	2
2099	0	0	99	1	409.211	228.521	180.69	0	0	-6.34089	-2.41988	-80.6795	312.029	7879.48	31395.3	80.6795	16.4912	14.6958	16.0385	0	0	0.101721	156.373	-547.126	250	186.54	0	39.589	33.3811	67.0315	1607208233527110	2
2107	0	0	107	1	492.135	279.02	213.115	0	0	20.177	40.9983	-44.0312	488.907	7852.96	31351.9	44.0312	26.3292	14.2432	15.2398	0	0	0.165833	227.979	-575.235	250	318.679	0	24.7118	21.4524	51.1133	1607208233687197	2
2120	0	0	120	1	469.437	253.351	216.086	0	0	-14.3178	126.563	30.5904	274.457	7787.8	31366	-30.5904	15.7062	16.4179	15.7222	0	0	0.34878	261.728	-589.964	250	279.111	0	37.6808	36.5533	114.651	1607208233947339	2
2121	0	0	121	1	444.444	265.169	179.275	0	0	-6.38544	55.6828	23.2774	350.298	7879.53	31337.2	-23.2774	19.7586	16.575	15.7364	0	0	0.0953464	171.17	-560.568	250	266.334	0	31.0551	29.5283	91.3185	1607208233967350	2
2122	0	0	122	1	383.986	206.08	177.906	0	0	-27.2648	90.0048	-28.2208	385.85	7900.4	31302.9	28.2208	21.317	15.3106	15.0629	0	0	0.184054	171.515	-557.025	250	286.557	0	29.8281	26.6019	66.4584	1607208233987361	2
2123	0	0	123	1	464.309	234.366	229.943	0	0	45.3527	97.4795	2.87957	282.815	7827.79	31395.1	-2.87957	15.7101	15.4495	15.545	0	0	0.298039	178.953	-557.519	250	223.876	0	37.7588	35.5206	101.827	1607208234007372	2
2128	0	0	128	1	361.281	218.12	143.161	0	0	44.1599	13.179	-53.1347	216.337	7828.98	31379.7	53.1347	11.5348	15.3463	14.0368	0	0	0.218204	206.605	-563.854	250	217.991	0	52.7827	46.228	102.095	1607208234107426	2
2129	0	0	129	1	334.366	190.996	143.371	0	0	14.3937	93.2168	33.2886	164.22	7858.75	31299.7	-33.2886	9.30598	15.8483	15.7153	0	0	0.212809	218.152	-568.866	250	259.044	0	59.9558	58.9208	190.986	1607208234127437	2
2135	0	0	135	1	330.941	191.995	138.946	0	0	40.2189	8.65753	182.994	272.696	7832.92	31384.2	-182.994	17.5001	14.668	14.7871	0	0	0.1486	203.969	-568.573	250	269.706	0	29.8265	43.0361	173.315	1607208234247502	2
2136	0	0	136	1	395.486	216.385	179.101	0	0	56.4317	50.1267	224.458	243.375	7916.37	31342.8	-224.458	16.3524	14.4974	15.5633	0	0	0.210659	180.601	-555.427	250	214.651	0	32.2563	53.0925	213.044	1607208234267513	2
2138	0	0	138	1	363.038	178.875	184.164	0	0	-20.0493	78.5371	-167.387	195.476	7793.53	31414	167.387	9.99416	14.4599	14.4824	0	0	0.285261	226.932	-566.068	250	232.197	0	61.814	52.9172	92.7956	1607208234307535	2
2139	0	0	139	1	443.27	281.319	161.951	0	0	-99.03	29.9663	159.148	231.823	7872.51	31362.9	-159.148	14.923	15.9115	15.4038	0	0	0.170516	195.927	-568.567	250	211.288	0	35.9336	47.0351	184.957	1607208234327546	2
2145	0	0	145	1	321.92	192.487	129.433	0	0	30.3738	47.8196	172.413	159.872	7842.77	31245.4	-172.413	10.1098	15.4838	17.1633	0	0	0.320519	167.34	-553.64	250	215.512	0	49.9513	70.4156	293.913	1607208234447611	2
2149	0	0	149	1	483.872	234.847	249.025	0	0	-7.28361	59.8525	-281.737	244.733	7780.76	31432.7	281.737	12.3341	14.724	14.1133	0	0	0.462405	214.207	-571.193	250	248.484	0	42.8503	40.9589	82.0527	1607208234527655	2
2151	0	0	151	1	444.885	252.889	191.997	0	0	82.3766	37.3683	-50.213	272.907	7890.42	31355.5	50.213	14.5561	14.7389	13.5572	0	0	0.0981711	168.141	-545.821	250	208.492	0	42.0715	36.459	82.2671	1607208234567677	2
2160	0	0	160	1	531.457	275.829	255.627	0	0	25.5964	-25.2076	-14.5678	483.814	7847.54	31318.4	14.5678	26.5586	13.793	14.0939	0	0	0.285035	175.498	-552.717	250	290.055	0	23.4144	21.2092	57.417	1607208234747775	2
2161	0	0	161	1	341.355	197.075	144.28	0	0	-67.1204	110.069	196.336	192.213	7840.6	31282.8	-196.336	12.7363	15.2249	16.1411	0	0	0.110369	157.583	-550.048	250	193.483	0	40.4411	60.9705	242.889	1607208234767786	2
2162	0	0	162	1	430.628	267.725	162.904	0	0	-23.1947	46.0327	36.0904	279.205	7896.33	31346.9	-36.0904	15.9153	14.8236	14.3151	0	0	0.247084	207.73	-564.092	250	255.708	0	35.6768	34.8222	113.167	1607208234787797	2
2163	0	0	163	1	418.425	207.015	211.41	0	0	16.0923	49.094	-1.53965	416.962	7857.05	31343.8	1.53965	23.0818	14.4401	14.4188	0	0	0.328048	168.198	-549.417	250	254.387	0	26.5215	24.282	68.9265	1607208234807807	2
2164	0	0	164	1	359.57	237.699	121.872	0	0	6.25736	40.2476	99.087	211.631	7866.88	31352.7	-99.087	12.4634	14.6638	15.8182	0	0	0.199367	191.244	-556.527	250	188.246	0	41.9395	47.2815	176.652	1607208234827818	2
2166	0	0	166	1	382.427	244.092	138.335	0	0	6.01589	34.0915	77.7082	240.988	7867.12	31358.8	-77.7082	13.977	14.5648	13.9289	0	0	0.37302	209.511	-561.664	250	259.636	0	38.3151	40.7977	145.828	1607208234867840	2
2170	0	0	170	1	414.973	244.876	170.097	0	0	-33.4076	-67.8348	-6.71401	324.508	7208.93	31460.7	6.71401	18.2491	14.1725	14.3784	0	0	0.212475	178.353	-552.776	250	232.13	0	33.0418	29.9565	84.4083	1607208234947884	2
2187	0	0	187	1	391.524	250.651	140.873	0	0	65.7541	21.8741	63.6943	236.892	7807.39	31271.4	-63.6943	13.5343	14.0298	14.1564	0	0	0.115825	181.94	-550.299	250	240.518	0	39.0369	40.7473	145.043	1607208235368113	2
2188	0	0	188	1	403.327	227.612	175.715	0	0	59.4075	-15.4263	-100.925	254.681	7813.73	31408.3	100.925	13.1627	14.443	14.3351	0	0	0.150372	214.68	-561.778	250	212.198	0	47.8038	40.6003	76.2	1607208235388123	2
2190	0	0	190	1	534.829	289.135	245.694	0	0	-31.4581	46.6059	-32.7468	294.561	7804.94	31346.3	32.7468	16.1718	15.5434	15.2171	0	0	0.368255	283.223	-588.368	250	296.387	0	38.62	33.9126	84.3034	1607208235428145	2
2191	0	0	191	1	489.019	315.478	173.541	0	0	13.8776	26.5556	114.506	317.998	7859.26	31266.7	-114.506	18.9707	14.9838	15.7508	0	0	0.133404	228.6	-571.039	250	259.649	0	28.5178	33.5571	124.393	1607208235448156	2
2219	0	0	219	1	324.345	199.875	124.47	0	0	10.9156	93.6053	100.886	214.85	7862.22	31299.3	-100.886	12.6866	14.0523	13.8716	0	0	0.0754884	179.732	-543.921	250	215.663	0	40.3049	46.2601	166.477	1607208236008461	2
2223	0	0	223	1	419.345	243.53	175.815	0	0	21.8004	53.8648	14.9919	291.454	7851.34	31339	-14.9919	16.2773	13.8153	14.2536	0	0	0.175794	167.926	-545.405	250	240.013	0	34.9128	32.8589	100.913	1607208236088505	2
2224	0	0	224	1	328.185	175.82	152.365	0	0	84.3471	-55.5543	-222.431	208.613	7788.79	31448.5	222.431	10.3175	14.0601	13.1675	0	0	0.108135	171.899	-544.338	250	169.985	0	54.1703	49.4317	91.4903	1607208236108516	2
2236	0	0	236	1	457.812	287.199	170.613	0	0	15.1292	40.4554	104.766	366.963	7858.01	31252.8	-104.766	21.6829	14.3582	14.5706	0	0	0.142797	179.097	-557.432	250	258.405	0	25.1376	28.7673	104.353	1607208236348646	2
2237	0	0	237	1	467.01	295.405	171.605	0	0	-5.162	73.1719	45.1431	410.462	7878.3	31319.7	-45.1431	23.4461	13.6465	13.644	0	0	0.313424	175.994	-548.204	250	284.699	0	24.5225	24.4416	79.9596	1607208236368657	2
2238	0	0	238	1	411.18	216.41	194.77	0	0	81.1851	114.708	62.8498	276.162	7891.62	31278.2	-62.8498	15.8405	13.4922	14.501	0	0	0.0906776	221.59	-564.691	250	220.674	0	33.6684	35.2497	122.699	1607208236388668	2
2247	0	0	247	1	381.611	214.8	166.811	0	0	43.29	14.5839	-92.9555	267.61	7829.85	31378.3	92.9555	13.9217	13.0246	13.1781	0	0	0.108209	162.153	-539.796	250	185.004	0	43.6392	37.0292	71.0844	1607208236568766	2
2255	0	0	255	1	415.95	248.662	167.288	0	0	50.404	119.235	31.8932	256.519	7822.74	31373.3	-31.8932	14.5137	13.25	13.0866	0	0	0.275813	207.263	-552.47	250	215.691	0	37.147	36.5575	115.718	1607208236728854	2
2261	0	0	261	1	415.086	238.081	177.005	0	0	106.299	78.9868	-132.295	291.211	7866.5	31413.6	132.295	14.8852	13.1127	12.2201	0	0	0.471589	186.859	-546.754	250	214.155	0	41.1073	34.8199	62.692	1607208236848919	2
2262	0	0	262	1	410.26	189.734	220.526	0	0	15.3257	33.7439	-101.095	313.973	7857.81	31359.2	101.095	16.339	12.9999	13.6709	0	0	0.167922	200.958	-552.58	250	208.149	0	38.3093	31.9502	60.957	1607208236868930	2
2267	0	0	267	1	302.163	143.653	158.511	0	0	26.4043	27.3075	201.026	175.192	7846.74	31265.9	-201.026	11.4743	13.3211	13.561	0	0	0.0942651	181.049	-539.095	250	169.096	0	42.4088	64.6749	262.993	1607208236968984	2
2268	0	0	268	1	379.544	243.813	135.731	0	0	-25.7542	104.986	189.26	346.355	7898.89	31287.9	-189.26	22.5231	14.0636	14.2384	0	0	0.221674	196.27	-556.284	250	310.948	0	23.6579	34.4703	133.191	1607208236988995	2
2269	0	0	269	1	481.799	242.418	239.381	0	0	-1.46837	79.271	-69.1641	364.367	7874.61	31313.6	69.1641	19.4844	13.5233	13.0928	0	0	0.130261	193.948	-552.89	250	259.045	0	32.2471	27.4551	56.5688	1607208237009006	2
2271	0	0	271	1	311.027	145.955	165.072	0	0	7.31324	66.8166	131.598	168.568	7865.83	31326.1	-131.598	10.2325	13.6552	12.8314	0	0	0.0937932	174.223	-534.084	250	185.295	0	47.7909	58.8225	220.932	1607208237049028	2
2282	0	0	282	1	295.018	192.086	102.932	0	0	13.9429	80.3112	-134.56	206.215	7759.54	31312.6	134.56	10.6021	12.965	13.5913	0	0	0.0721851	143.232	-526.56	250	201.64	0	57.227	47.9707	86.2203	1607208237269148	2
2294	0	0	294	1	427.957	250.355	177.602	0	0	46.6658	58.7869	84.8248	366.681	7826.47	31234.5	-84.8248	21.2545	12.8686	12.1758	0	0	0.210568	198.933	-546.796	250	317.084	0	24.8473	27.2646	96.1467	1607208237509279	2
2295	0	0	295	1	363.445	204.358	159.087	0	0	65.587	86.2328	-12.6655	293.105	7807.55	31306.7	12.6655	16.0852	13.1752	12.6745	0	0	0.129557	160.063	-533.018	250	218.372	0	35.3965	32.4313	86.7714	1607208237529289	2
2301	0	0	301	1	375.942	171.052	204.89	0	0	8.82665	31.0937	145.37	229.174	7864.31	31262.1	-145.37	14.1227	12.8814	12.5123	0	0	0.131145	182.831	-544.382	250	217.987	0	34.7205	44.1444	170.85	1607208237649355	2
2307	0	0	307	1	369.247	196.513	172.734	0	0	75.0879	104.068	-92.2905	245.89	7897.71	31288.8	92.2905	12.9038	12.828	12.2479	0	0	0.241692	184.112	-537.945	250	209.164	0	46.1176	39.3415	74.1858	1607208237769420	2
2317	0	0	317	1	380.928	202.781	178.147	0	0	28.9266	23.7928	48.8363	327.51	7844.21	31269.4	-48.8363	18.6103	11.6698	12.4578	0	0	0.281307	168.734	-532.678	250	238.951	0	28.2086	28.4456	96.9986	1607208237969529	2
2318	0	0	318	1	343.24	161.994	181.246	0	0	62.281	3.52658	-20.5333	217.233	7910.52	31289.7	20.5333	11.8149	13.4556	13.5233	0	0	0.0441875	168.491	-535.709	250	192.499	0	47.6295	43.2903	114.538	1607208237989540	2
2324	0	0	324	1	407.598	261.813	145.785	0	0	-29.8118	37.4819	-130.358	210.003	7902.95	31355.4	130.358	10.8731	13.2162	12.1609	0	0	0.259044	228.689	-554.613	250	216.366	0	55.2699	46.2795	83.7133	1607208238109605	2
2331	0	0	331	1	312.979	137.631	175.348	0	0	-36.1039	123.595	160.966	183.714	7909.24	31369	-160.966	11.6454	12.6296	12.4066	0	0	0.257047	209.721	-543.004	250	236.519	0	40.8369	54.7316	211.718	1607208238249682	2
2335	0	0	335	1	409.023	255.793	153.23	0	0	-66.564	72.4794	71.6327	327.398	7840.04	31220.8	-71.6327	19.315	12.3254	12.5458	0	0	0.222172	198.587	-545.721	250	261.723	0	27.2509	28.8795	100.827	1607208238329725	2
2339	0	0	339	1	418.78	243.624	175.156	0	0	-27.5721	82.0217	26.2695	231.05	7900.71	31310.9	-26.2696	13.1508	13.2821	12.9805	0	0	0.17487	197.975	-547.8	250	204.98	0	41.0797	39.8064	124.644	1607208238409769	2
2340	0	0	340	1	359.405	218.3	141.105	0	0	10.6765	20.6952	166.416	235.932	7862.46	31372.2	-166.416	14.8852	13.6254	12.5987	0	0	0.0845734	191.432	-546.034	250	252.618	0	33.8282	45.4674	179.457	1607208238429780	2
2347	0	0	347	1	367.972	151.37	216.602	0	0	101.121	52.7819	33.9389	186.299	7871.68	31340.1	-33.9389	10.4628	12.3273	12.2634	0	0	0.172314	181.669	-535.467	250	207.507	0	49.1683	47.6121	156.65	1607208238569856	2
2356	0	0	356	1	387.771	189.613	198.159	0	0	147.712	45.5208	-233.182	217.004	7825.09	31447	233.182	10.8215	13.0411	12.5864	0	0	0.301237	167.443	-533.949	250	193.191	0	49.8602	45.8254	86.0662	1607208238749954	2
2362	0	0	362	1	417.621	251.1	166.521	0	0	-11.9782	66.1787	-130.304	366.232	7785.46	31326.7	130.304	18.9341	12.7993	12.6267	0	0	0.118634	209.556	-557.334	250	275.439	0	33.3223	27.7844	50.9396	1607208238870020	2
2363	0	0	363	1	373.827	201.922	171.906	0	0	137.227	11.0562	-33.0568	308.824	7835.57	31282.2	33.0568	16.6904	12.2405	12.1153	0	0	0.184979	147.645	-527.085	250	191.384	0	34.2669	30.4849	75.6438	1607208238890030	2
2364	0	0	364	1	398.732	247.275	151.456	0	0	46.5914	-29.8246	31.4918	292.824	7826.55	31323.1	-31.4918	16.5103	12.9027	12.0512	0	0	0.580633	202.47	-551.026	250	302.437	0	32.7518	31.9856	102.822	1607208238910041	2
2365	0	0	365	1	445.377	254.749	190.629	0	0	-8.54559	17.8346	38.1838	312.141	7881.69	31275.4	-38.1838	17.7491	12.2496	12.7428	0	0	0.333609	241.302	-557.28	250	250.963	0	30.3494	29.853	98.3277	1607208238930052	2
2373	0	0	373	1	454.062	246.83	207.232	0	0	30.1739	40.543	-71.1816	353.091	7842.97	31352.4	71.1816	18.6696	12.1797	11.783	0	0	0.132141	215.254	-555.809	250	264.41	0	32.1593	27.3949	56.572	1607208239090139	2
2374	0	0	374	1	428.201	252.301	175.9	0	0	-1.74581	86.5533	133.35	367.872	7874.89	31306.3	-133.35	22.4239	11.7476	12.5087	0	0	0.299099	206.269	-548.551	250	270.026	0	22.6944	28.1711	102.771	1607208239110150	2
2394	0	0	394	1	311.371	161.38	149.991	0	0	5.35895	125.343	160.589	159.753	7867.78	31267.6	-160.589	10.0367	12.1081	12.9057	0	0	0.151263	210.52	-544.209	250	219.171	0	46.2364	61.9131	245.592	1607208239510368	2
2398	0	0	398	1	402.93	180.97	221.96	0	0	-8.72028	72.6224	-47.9674	235.813	7881.86	31419.9	47.9674	12.7799	12.1092	11.7252	0	0	0.124705	205.075	-543.531	250	215.97	0	44.6747	38.6519	87.9916	1607208239590412	2
2427	0	0	427	1	446.055	276.747	169.308	0	0	14.8051	54.3119	39.5971	408.418	7858.33	31338.6	-39.5971	23.1448	12.12	11.6605	0	0	0.168958	185.945	-540.975	250	299.784	0	23.957	23.5395	75.7602	1607208240450880	2
2428	0	0	428	1	446.055	276.747	169.308	0	0	14.8051	54.3119	39.5971	408.418	7858.33	31338.6	-39.5971	23.1448	12.12	11.6605	0	0	0.168958	185.945	-540.975	250	299.784	0	23.957	23.5395	75.7602	1607208240450880	2
2429	0	0	429	1	446.055	276.747	169.308	0	0	14.8051	54.3119	39.5971	408.418	7858.33	31338.6	-39.5971	23.1448	12.12	11.6605	0	0	0.168958	185.945	-540.975	250	299.784	0	23.957	23.5395	75.7602	1607208240450880	2
2430	0	0	430	1	446.055	276.747	169.308	0	0	14.8051	54.3119	39.5971	408.418	7858.33	31338.6	-39.5971	23.1448	12.12	11.6605	0	0	0.168958	185.945	-540.975	250	299.784	0	23.957	23.5395	75.7602	1607208240450880	2
2431	0	0	431	1	446.055	276.747	169.308	0	0	14.8051	54.3119	39.5971	408.418	7858.33	31338.6	-39.5971	23.1448	12.12	11.6605	0	0	0.168958	185.945	-540.975	250	299.784	0	23.957	23.5395	75.7602	1607208240450880	2
2432	0	0	432	1	446.055	276.747	169.308	0	0	14.8051	54.3119	39.5971	408.418	7858.33	31338.6	-39.5971	23.1448	12.12	11.6605	0	0	0.168958	185.945	-540.975	250	299.784	0	23.957	23.5395	75.7602	1607208240450880	2
2433	0	0	433	1	446.055	276.747	169.308	0	0	14.8051	54.3119	39.5971	408.418	7858.33	31338.6	-39.5971	23.1448	12.12	11.6605	0	0	0.168958	185.945	-540.975	250	299.784	0	23.957	23.5395	75.7602	1607208240450880	2
2434	0	0	434	1	446.055	276.747	169.308	0	0	14.8051	54.3119	39.5971	408.418	7858.33	31338.6	-39.5971	23.1448	12.12	11.6605	0	0	0.168958	185.945	-540.975	250	299.784	0	23.957	23.5395	75.7602	1607208240450880	2
2435	0	0	435	1	446.055	276.747	169.308	0	0	14.8051	54.3119	39.5971	408.418	7858.33	31338.6	-39.5971	23.1448	12.12	11.6605	0	0	0.168958	185.945	-540.975	250	299.784	0	23.957	23.5395	75.7602	1607208240450880	2
2436	0	0	436	1	446.055	276.747	169.308	0	0	14.8051	54.3119	39.5971	408.418	7858.33	31338.6	-39.5971	23.1448	12.12	11.6605	0	0	0.168958	185.945	-540.975	250	299.784	0	23.957	23.5395	75.7602	1607208240450880	2
2444	0	0	444	1	329.954	170.029	159.925	0	0	13.6835	63.3436	175.88	199.017	7859.46	31329.6	-175.88	12.6523	12.2626	11.8911	0	0	0.222072	185.53	-537.783	250	224.322	0	37.6652	52.5899	210.249	1607208240610968	2
2453	0	0	453	1	433.986	236.452	197.534	0	0	3.29333	30.5242	122.143	217.434	7869.85	31262.7	-122.143	13.0886	11.9363	11.231	0	0	0.104986	183.645	-532.973	250	185.879	0	36.501	43.5743	160.91	1607208240791066	2
2459	0	0	459	1	411.204	216.167	195.038	0	0	-27.2855	93.6816	-112.675	260.111	7900.43	31398.9	112.675	13.6965	11.9744	11.1699	0	0	0.32222	178.233	-531.834	250	184.538	0	43.3383	36.4867	66.6133	1607208240911131	2
2462	0	0	462	1	312.685	195.911	116.773	0	0	117.517	-21.4466	200.649	195.94	7855.28	31314.7	-200.649	12.9185	11.6939	11.8261	0	0	0.252091	223.216	-541.77	250	231.8	0	36.6161	56.014	228.005	1607208240971164	2
2489	0	0	489	1	274.643	144.8	129.843	0	0	64.8259	-7.16105	-225.604	210.793	7808.31	31400.1	225.604	10.4167	11.8247	10.6904	0	0	0.285663	160.688	-522.895	250	200.691	0	49.3989	45.5563	84.6122	1607208241511458	2
2521	0	0	521	1	315.504	189.197	126.307	0	0	-35.5273	58.7939	153.068	200.781	7809.01	31234.4	-153.068	12.5752	11.6667	12.2704	0	0	0.134355	154.002	-522.741	250	194.002	0	36.9188	48.5923	192.364	1607208242151807	2
2538	0	0	538	1	356.234	196.348	159.886	0	0	-34.1317	55.7473	28.7517	256.047	7807.61	31337.2	-28.7517	14.5882	11.2954	11.2303	0	0	0.266918	193.203	-535.074	250	242.447	0	35.3516	34.106	108.573	1607208242491992	2
2543	0	0	543	1	345.825	149.24	196.584	0	0	56.6932	101.006	63.7329	228.823	7816.45	31291.9	-63.7329	13.1229	11.8402	12.0503	0	0	0.222766	213.056	-547.514	250	234.974	0	37.7582	39.868	138.293	1607208242592046	2
2544	0	0	544	1	331.881	169.058	162.823	0	0	14.0365	101.087	124.791	190.748	7859.1	31291.8	-124.791	11.5094	11.044	12.1716	0	0	0.0566004	181.009	-531.644	250	213.828	0	39.8906	48.8887	182.195	1607208242612057	2
2588	0	0	588	1	369.434	168.412	201.022	0	0	-41.0974	-41.0619	-62.6457	201.355	7914.24	31334.3	62.6457	10.89	11.4651	10.5591	0	0	0.146819	196.92	-533.373	250	201.565	0	51.0591	43.6108	93.1801	1607208243492537	2
2622	0	0	622	1	326.11	164.264	161.846	0	0	14.8986	-17.6924	-70.0782	267.03	7459.6	31510.3	70.0782	14.1497	10.2871	10.1651	0	0	0.168344	186.965	-520.695	250	233.519	0	39.3559	33.3682	69.5755	1607208244172907	2
2637	0	0	637	1	362.218	208.68	153.537	0	0	24.3171	140.515	45.036	229.682	7848.82	31252.4	-45.036	13.1758	12.0419	10.864	0	0	0.187593	254.572	-547.871	250	245.708	0	38.5776	38.6425	125.134	1607208244473071	2
2646	0	0	646	1	303.67	153.803	149.867	0	0	86.4966	2.43251	-169.592	166.431	7886.3	31390.5	169.592	8.30799	10.5501	10.6692	0	0	0.224878	159.949	-513.751	250	178.309	0	64.6755	55.8926	98.182	1607208244653169	2
2659	0	0	659	1	360.933	211.764	149.169	0	0	87.349	3.28246	-106.938	177.929	7885.45	31389.6	106.938	9.15238	10.9987	10.4623	0	0	0.142917	180.598	-525.854	250	179.898	0	60.5809	51.2488	94.3758	1607208244913310	2
2667	0	0	667	1	337.833	177.431	160.402	0	0	62.8699	151.853	-140.01	163.528	7810.27	31340.7	140.01	8.48326	11.0975	10.8361	0	0	0.107527	195.263	-528.052	250	188.076	0	65.088	55.2396	98.5975	1607208245073398	2
2790	0	0	790	1	340.447	214.342	126.105	0	0	-79.5048	91.5054	132.953	178.851	7852.99	31301.4	-132.953	11.1391	11.0146	10.8868	0	0	0.136935	181.14	-524.842	250	223.273	0	40.9684	50.904	188.48	1607208247634792	2
2806	0	0	806	1	382.408	227.79	154.618	0	0	3.37484	21.9244	-118.201	210.193	7869.77	31371	118.201	10.8477	10.1045	9.89628	0	0	0.258728	197.891	-524.632	250	166.739	0	50.7613	42.4331	78.0967	1607208247954967	2
2838	0	0	838	1	359.921	196.941	162.98	0	0	27.0447	75.3479	-3.80686	242.267	7846.1	31317.6	3.80686	13.399	10.6113	10.43	0	0	0.143874	217.706	-525.128	250	207.321	0	38.5266	35.5199	99.6222	1607208248595315	2
2840	0	0	840	1	262.33	147.357	114.973	0	0	60.9538	24.6713	102.686	171.99	7513.21	31766.9	-102.686	10.1018	10.7339	10.9068	0	0	0.210698	218.482	-535.764	250	249.528	0	44.626	51.3828	190.486	1607208248635337	2
2948	0	0	948	1	235.441	102.701	132.74	0	0	-57.5635	-28.5125	-78.0738	128.763	7831.04	31321.8	78.0738	6.92958	9.9299	10.1799	0	0	0.215131	157.976	-506.192	250	157.956	0	75.8023	63.7371	128.96	1607208250896569	2
