# Supplementary material for: CaV1 and CaV2 calcium channels mediate the release of distinct pools of synaptic vesicles
Source: eLife. 2023 Feb 23;12:e81407. doi: 10.7554/eLife.81407 (PMC10023163; doi:10.7554/eLife.81407)
Supplement: Figure 5—figure supplement 1—source data 1. [file elife-81407-fig5-figsupp1-data1.zip › Figure 5 Supplement - Source Data 1/lin-7/6/4/cav1_to_cav1(lin-7).csv]

119.701561244561
166.491056145082
-53.438441748116
52.1803852255252
77.2274421350521
-122.773119180718
166.629834080508
84.1413675404219
-32.1865594675182
60.9976526616083
59.4519586221104
-32.4074992796595
-75.9062806274305
-85.3237019709923
67.1111813863536
151.853948354314
80.0941246546208
-67.0923309044883
96.6712567684481
142.973998355879
182.957890603815
-26.4452461005203
78.6283931688304
-84.5680495739725
143.748392183297
116.267473854296
8.58654491388006
184.115543992484
181.213000172873
-125.26588906
183.617495052033
-59.8480454522614
-3.99152671504271
63.5107207487163
-104.432708870008
80.9176422793971
-6.69971985467055
149.910112471447
-48.289967020919
-38.7420896737458
80.8437189032629
-11.2233062018313
155.328856096574
72.9827459528678
36.7938143672727
66.1689785840899
122.964279362586
5.40302365518437
125.223901023575
165.987611541335
96.6070719193485
63.7545212415462
51.7431743190245
18.5073555632662
-41.7616127101574
-171.577428423807
-57.234633172382
-4.97803460637078
218.37967933069
76.0714953528732
-16.406151042218
-57.9747207012442
-147.722432150505
180.354617942445
83.3645692630053
-61.8074450731438
80.2391655425163
-198.724266771187
-34.5979694915877
-206.505809279053
-106.675079964545
-272.367424466494
-97.8078220877287
-234.719639728544
35.1347665145986
-59.1029336037682
47.8369561186773
-18.3797637193784
-49.9115127190926
21.7920027738219
-34.3001337379173
-232.831972677497
-72.5608873308702
-63.641049214395
-62.8023589733275
-157.107114265589
149.463806390741
-40.5889365342518
-59.5943654429429
-33.836940563524
-74.3525908330557
-88.9516830060456
-204.901486175466
-207.574413456518
106.931654304401
12.485204616496
-173.537937433768
62.5478467804678
-32.2808739681132
-91.0047735527551
4.18233323246022
85.9002277975815
-39.9329952698172
153.427703419111
11.4475414359767
69.3467305755294
155.785050210481
45.3079420114373
39.1392784450763
-82.9037364319083
-51.68408253901
111.017787806606
-138.9749411913
39.2154938994063
8.42437402513679
164.056971273603
69.0703482312856
11.2427807428212
128.406685044101
-88.68639164653
-47.5399996526685
-66.5891470485585
-66.5891470485585
-66.5891470485585
-66.5891470485585
-166.889230410787
132.38291282018
70.7434684736763
-58.0692965954549
73.232408306696
-15.3655247817151
-159.953246184778
-208.214018063445
157.451907984749
-4.10550604038872
-47.2334870111299
76.8391039249436
43.9187714506261
-4.0662511439732
264.344715371422
-97.6619891480914
37.0161608048766
45.6815371529337
61.3377057458783
150.824981032481
140.227949235847
-169.549268637031
151.196068514688
-102.790827991095
-20.565974821704
24.8278353031201
47.578896272702
44.6284039582933
16.712306053174
-121.391664817609
-139.694768776855
63.2834064195558
-64.046880736656
133.731542586167
-71.9022803842818
12.904950182703
18.9737547248042
-112.719261921549
-104.506827887726
-111.286326415211
3.40817218098891
10.7604635330099
-243.902551879426
-64.8368662739558
-132.924142617372
30.9964712205219
-169.233930570161
-25.0539598093892
-19.8373128097592
77.9975307174536
27.9056438703628
81.0871191118677
-115.843863459082
-148.855695891478
105.595279402893
-122.83824429613
24.364763340127
-17.2744211443969
-58.3862378980775
