# Supplementary material for: CaV1 and CaV2 calcium channels mediate the release of distinct pools of synaptic vesicles
Source: eLife. 2023 Feb 23;12:e81407. doi: 10.7554/eLife.81407 (PMC10023163; doi:10.7554/eLife.81407)
Supplement: Figure 5—figure supplement 1—source data 1. [file elife-81407-fig5-figsupp1-data1.zip › Figure 5 Supplement - Source Data 1/lin-7/6/4/cav1_to_rimb-1.csv]

460.782422184346
355.530650616814
565.310837116936
450.860110988853
355.078534161117
579.693620633956
304.732806933016
515.704727838058
599.022576721809
520.910105156921
407.822424417785
601.951978903011
524.322485259125
559.696131934375
454.55879107088
299.896600717035
467.198774337543
606.583573559796
494.694984755857
432.492230458469
354.358367649131
582.189080524609
421.231604739056
624.584856342726
443.109046297497
445.123466043793
557.095297655758
403.793431366432
390.867732854711
625.825789599156
396.791800600464
536.179487414041
568.136695397605
495.751104158981
605.954306369948
509.507493327359
495.464226049438
357.446717412417
538.225375730859
540.32940888019
456.33601612309
463.019388173607
407.054555479279
517.543052938827
537.803037695499
405.999993007463
399.535963342116
408.333789592782
407.352955982513
420.624593187649
356.148494568506
435.898275557616
381.551222547974
572.123284763418
609.373621462035
674.765945724841
516.1416777173
576.144676217215
382.671189755674
514.224629576196
598.687358564986
662.078458331323
664.978378018761
353.981536986288
506.499475395032
593.53614477617
449.812335035995
709.131409828458
593.192734183927
670.874659010684
594.658022302236
752.212010076724
681.545728374933
690.986271810134
521.234933280399
586.612771799792
417.501477441687
532.713373440574
535.096487346143
523.311650516413
571.128935062368
710.846596710287
645.816610248525
553.717061178955
652.430967945658
600.307859060746
429.467156986493
581.877790360428
613.747673047399
494.093144327739
550.842311164284
673.609911865227
679.915635128449
696.871307523683
359.348459141749
465.284952938033
665.711975200826
393.781854051851
576.949195013771
552.593592658252
500.638637671049
430.990309262806
516.246952949728
357.206584282974
475.449878079313
474.058621365579
322.814601035312
409.218802928008
462.452268473919
587.794630235565
540.27059693807
391.671050650919
621.457588954847
414.21012033534
468.141976744255
302.481707572109
437.109415643577
532.094258319912
371.689659029276
588.078099069253
589.890193834161
578.96411661805
578.96411661805
578.96411661805
578.96411661805
617.454516075997
469.583489915336
414.392719810026
557.118393287166
426.141256096218
485.315334935867
651.417122568399
649.461215278452
356.957377543427
459.872359687064
630.727460042066
415.927551084636
435.284849685571
595.676518635477
243.477433629198
642.817641011936
416.60204497248
449.628643880738
411.082197530721
434.765039874203
405.836001931197
642.588472486359
347.305022136696
573.119506646961
533.466592399329
489.245173179423
410.14958752956
557.980307431786
426.746699023444
634.433099526404
604.582055680663
515.718501217605
536.780550397487
346.256115352115
631.570600536643
459.241109979665
503.235506914551
586.825781725818
565.843547266841
577.520063139587
450.114539897198
569.973156962898
730.626259276234
523.537478919474
573.155484820925
493.759495810384
638.940548689096
589.753159694401
446.487283287644
442.399102536665
556.962398377216
481.974276104753
660.059386613759
661.522460353453
405.620442548827
630.055618325299
576.823081238897
604.110969807754
511.556872279592
