# Supplementary material for: CaV1 and CaV2 calcium channels mediate the release of distinct pools of synaptic vesicles
Source: eLife. 2023 Feb 23;12:e81407. doi: 10.7554/eLife.81407 (PMC10023163; doi:10.7554/eLife.81407)
Supplement: Figure 5—figure supplement 1—source data 1. [file elife-81407-fig5-figsupp1-data1.zip › Figure 5 Supplement - Source Data 1/lin-7/6/4/egl-to-egl(rimb)).csv]

54.2602197785254
159.511991346057
-50.2681951540653
64.1825309740179
159.964107801754
-64.6509786710849
210.309835029855
-0.662085875186676
-83.9799347589378
-5.86746319405029
107.220217545086
-86.9093369401398
-9.2798432962536
-44.6534899715043
60.4838508919911
215.146041245836
47.8438676253281
-91.5409315969246
20.347657207014
82.5504115044023
160.68427431374
-67.1464385617383
93.8110372238152
-109.542214379855
71.933595665374
69.919175919078
-42.0526556928871
111.249210596439
124.17490910816
-110.783147636284
118.250841362407
-21.1368454511703
-53.0940534347337
19.2915378038906
-90.9116644070764
5.53514863551209
19.5784159134328
157.595924550455
-23.1827337679879
-25.2867669173193
58.7066258397808
52.0232537892643
107.988086483592
-2.50041097595567
-22.7603957326282
109.042648955408
115.506678620755
106.70885237009
107.689685980358
94.4180487752219
158.894147394365
79.1443664052549
133.491419414897
-57.0806428005471
-94.3309794991637
-159.72330376197
-1.09903575442877
-61.1020342543434
132.371452207197
0.818012386675036
-83.6447166021153
-147.035816368452
-149.93573605589
161.061104976583
8.54316656783885
-78.4935028132986
65.2303069268764
-194.088767865587
-78.1500922210562
-155.832017047813
-79.6153803393645
-237.169368113853
-166.503086412062
-175.943629847263
-6.19229131752763
-71.5701298369204
97.5411645211843
-17.6707314777032
-20.0538453832723
-8.26900855354143
-56.0862930994972
-195.803954747416
-130.773968285654
-38.6744192160841
-137.388325982787
-85.2652170978745
85.575484976378
-66.8351483975566
-98.7050310845279
20.9494976351325
-35.7996692014131
-158.567269902356
-164.872993165578
-181.828665560812
155.694182821122
49.7576890248383
-150.669333237955
121.26078791102
-61.9065530508997
-37.5509506953804
14.4040042918223
84.0523327000647
-1.20431098685731
157.836057679897
39.5927638835583
40.9840205972923
192.228040927559
105.823839034863
52.5903734889525
-72.7519882726938
-25.2279549751984
123.371591311952
-106.414946991976
100.832521627532
46.9006652186163
212.560934390762
77.9332263192937
-17.051616357041
143.352982933595
-73.0354571063817
-74.8475518712894
-63.9214746551788
-63.9214746551788
-63.9214746551788
-63.9214746551788
-102.411874113126
45.4591520475351
100.649922152845
-42.0757513242952
88.9013858666531
29.7273070270039
-136.374480605527
-134.418573315581
158.085264419444
55.170282275807
-115.684818079195
99.1150908782347
79.7577922772998
-80.6338766726058
271.565208333674
-127.774999049065
98.440596990391
65.4139980821328
103.96044443215
80.2776020886686
109.206640031674
-127.545830523488
167.737619826175
-58.0768646840897
-18.4239504364577
25.7974687834485
104.893054433311
-42.9376654689149
88.2959429394268
-119.390457563533
-89.5394137177918
-0.67585925473395
-21.7379084346157
168.786526610756
-116.527958573772
55.8015319832066
11.8071350483206
-71.783139762947
-50.8009053039696
-62.4774211767162
64.9281020656726
-54.9305150000273
-215.583617313363
-8.49483695660274
-58.1128428580541
21.2831461524875
-123.897906726224
-74.7105177315298
68.5553586752267
72.6435394262062
-41.9197564143451
33.0683658581183
-145.016744650888
-146.479818390582
109.422199414044
-115.012976362428
-61.7804392760263
-89.0683278448832
3.4857696832787
