# Supplementary material for: CaV1 and CaV2 calcium channels mediate the release of distinct pools of synaptic vesicles
Source: eLife. 2023 Feb 23;12:e81407. doi: 10.7554/eLife.81407 (PMC10023163; doi:10.7554/eLife.81407)
Supplement: Figure 5—figure supplement 1—source data 1. [file elife-81407-fig5-figsupp1-data1.zip › Figure 5 Supplement - Source Data 1/lin-7/6/4/lin-7_to_cav1.csv]

-56.7798083881244
21.2780825663285
230.133441121645
1.83353247070772
132.367702423719
59.5760494326496
24.2243447116853
-80.7110578959218
-42.273622314322
90.5949967764536
217.563216710128
307.589947083776
201.495083693466
269.565398674455
-184.384725308119
36.6621097610696
71.7000974915682
-148.791763919282
191.630200744687
95.436604713308
154.513623592153
191.298525374506
29.5774592435409
-246.85105080506
49.0199588765172
-256.475376866867
-86.6292752505215
162.081467771175
32.5764424565714
-155.479324262855
493.744569803897
29.6450637234739
142.089055126606
-2.22092311927918
-77.6173869012346
141.269853200953
58.9506112622257
-19.1754159604388
55.8539680250469
120.833463688243
-14.1139203652019
-57.7018615200359
-68.5554714612008
-41.3005252963267
-22.8280756857675
123.896267793265
134.017766343837
-4.51650993539806
8.42423416582824
183.559172709734
-41.0077598362623
92.729437531525
87.2088864986436
14.6910900289658
-164.115362526813
543.274904640231
-71.4272049806677
-3.16078706212647
-62.331001728533
332.533267818664
109.148704647432
-174.090850982611
14.2284828106312
525.524462644524
-26.7795218851752
-258.654710120099
-292.586899693466
154.303010361946
165.710157426729
70.8932534782361
57.2238005838481
-21.5220354012927
451.489471547939
-212.591752500157
34.0821263593789
-36.62751822461
47.3683388247737
303.276816266851
159.534736899783
68.9274696934808
260.163261188831
49.5050070361613
25.6743443053929
108.266706173137
110.444828442494
105.03710956571
259.897447203533
62.8897458461834
119.156792633861
52.5289010696215
35.2314851422925
184.064770501063
49.4156036761487
16.7509827029862
201.927867497739
-104.610685273772
76.6549017030775
10.9313662846544
151.06050572891
23.140018288992
-16.3917622838635
-61.3121550543983
78.3247977947613
112.130818607435
56.3003958015033
130.879744447568
87.7508587303855
38.7313971059702
110.543811822321
40.0198598398019
-162.841205120098
16.4356264725502
314.84035579062
106.015780370828
161.631097415204
-18.2421413084558
-53.417314515631
136.11257072763
-120.685285885553
215.17753801445
5.52261325621657
-174.069555757509
-68.2221089396917
315.098005382613
53.3789607224353
236.670079745512
108.058143405575
290.024368826333
59.2411121316072
-23.7129624869704
184.073801376286
7.6038953635798
61.5895306112434
82.8092601037679
-108.801934411473
51.29404421039
-64.9672472015809
-106.874127979972
-172.004853699153
27.9241991445815
270.999219633526
65.5433915532994
-117.467524564672
-77.1159837590749
