# Supplementary material for: CaV1 and CaV2 calcium channels mediate the release of distinct pools of synaptic vesicles
Source: eLife. 2023 Feb 23;12:e81407. doi: 10.7554/eLife.81407 (PMC10023163; doi:10.7554/eLife.81407)
Supplement: Figure 5—figure supplement 1—source data 1. [file elife-81407-fig5-figsupp1-data1.zip › Figure 5 Supplement - Source Data 1/lin-7/6/4/lin-7_to_rimb-1.csv]

550.60156995117
522.30065253551
325.780445690936
527.66089906345
312.611675347687
464.081318840601
551.340771534375
507.929869253903
628.34299146862
502.485410772531
359.859652750685
228.268914532862
256.374397769796
275.00500447362
620.195391565503
549.569208798675
354.906282552129
554.965938167037
397.446940008509
426.290613232708
364.401378439219
393.297480501618
513.868013633873
680.793093658682
477.235717493586
674.869741481783
675.347850951637
443.063484541148
558.261598789417
629.85363237714
-33.0658168676673
530.538925654302
371.59889692224
612.278987452952
680.640740323026
474.899412599945
544.400208264753
436.99592768677
519.902048010372
340.464027956725
557.997625401538
639.760207775947
573.756553006377
626.8777609965
484.417653919012
437.153253716955
365.69504213196
434.941973943813
449.700943193397
349.62027506945
512.66390938917
511.770592876423
442.07805673415
591.040447895066
586.395654609238
-16.0369393993169
494.865751845833
482.585553259363
594.970634195448
192.216340267289
493.898906770179
631.783424540605
431.357233965813
-12.6085876557117
531.275677847148
671.707300862283
721.535917018247
463.9446099345
385.02541227658
482.971665205345
527.228103771289
576.818125533289
23.5550835797621
628.196502342253
459.553140646425
565.753271437457
474.623692997673
244.75554756266
392.013733087599
497.721456859636
252.747480744112
498.755488805669
519.074514403492
375.398153581624
496.26022705853
368.788483229759
196.610042662665
409.989049048068
356.649647732327
443.419284712085
481.826439576069
351.775324275259
413.547443978463
480.051330796228
273.33108201381
614.762514357051
357.299193040495
550.88987105094
379.045636446635
564.649836570781
458.513852119802
536.196019937608
422.15026877866
377.404878323858
552.167873257091
420.034748572443
450.488169374352
545.140625844135
470.537851517478
475.030990010357
571.214590571879
583.265048730707
207.840513759282
505.879740153281
330.013736495026
497.559340360745
500.217468661551
354.166387827747
554.927113907295
333.141319411734
491.03020543174
617.669971613443
641.12174010888
176.18064746384
448.895339249637
236.479586637644
506.213434689251
251.222735258503
445.373086359999
522.294356044253
389.293180184053
576.972286175569
379.652942107838
387.104170987353
612.802183275595
413.093088421723
582.474986874309
604.070582569537
604.509566325087
553.562586927263
283.631952358157
534.09600224633
688.561128163219
510.193395753078
