# Supplementary material for: CaV1 and CaV2 calcium channels mediate the release of distinct pools of synaptic vesicles
Source: eLife. 2023 Feb 23;12:e81407. doi: 10.7554/eLife.81407 (PMC10023163; doi:10.7554/eLife.81407)
Supplement: Figure 5—figure supplement 1—source data 1. [file elife-81407-fig5-figsupp1-data1.zip › Figure 5 Supplement - Source Data 1/lin-7/6/4/rimb-1_to_egl-19.csv]

539.230416978728
469.047278449563
552.123948792847
483.338235200217
438.388623813158
546.747088633287
526.517308396546
565.84822007708
564.363846616738
492.731565860664
511.430663920803
530.421904768138
552.915926227683
521.535534424544
537.790467344006
487.856158801658
568.229621462013
474.885611893356
519.706437507923
518.772483625246
519.849018015133
457.374483544665
550.151544768361
586.225754990173
475.353565092379
484.661814323694
552.879343994346
485.552453857299
578.153111287391
436.310169142147
530.378572623089
568.710386019678
415.470810101679
549.451395115178
533.353619970145
546.710930970914
559.066567788401
527.661935285358
531.139194366373
528.05118120945
-81.1543581680617
524.894394207216
456.394424333213
482.433067212851
571.107761941277
556.017084805697
525.442633982935
413.710735672115
577.552307623288
558.554636689898
592.15459979238
486.149525875977
482.859193840768
497.972034075703
519.995729824373
560.99648880976
593.044660180987
558.737495483923
544.602057714887
462.379433994291
560.863634785479
505.989632058465
577.841301469251
591.56558699026
556.97827375548
601.867125259532
560.056515175214
558.01782981464
579.679840635097
582.171898368282
516.899661010089
541.977114939944
445.087055664268
476.600974704397
542.798917578004
513.143488968371
585.303022486785
511.167020251296
562.910621901257
577.796803915808
507.508303204895
531.544474318174
531.544474318174
531.544474318174
531.544474318174
531.544474318174
531.544474318174
531.544474318174
531.544474318174
531.544474318174
531.544474318174
537.35027954364
582.182772463633
534.472223469782
541.866911636213
456.253156690042
546.214963731489
489.589602223487
521.466652274741
557.435033033495
580.94407494099
103.175886562551
570.029395033382
527.104366139389
526.874029661509
489.941749819483
547.112083179883
523.702454886179
532.572523749051
9.91905839403989
517.625571173909
