# Supplementary material for: CaV1 and CaV2 calcium channels mediate the release of distinct pools of synaptic vesicles
Source: eLife. 2023 Feb 23;12:e81407. doi: 10.7554/eLife.81407 (PMC10023163; doi:10.7554/eLife.81407)
Supplement: Figure 5—figure supplement 1—source data 1. [file elife-81407-fig5-figsupp1-data1.zip › Figure 5 Supplement - Source Data 1/lin-7/6/4/rimb-1_to_rimb-1(cav1).csv]

24.1877750158565
-45.9953635133079
37.0813068299758
-31.7044067626539
-76.654018149713
31.7044466704156
11.4746664336744
50.8055781142084
49.3212046538665
-22.3110761022072
-3.61197804206859
15.379262805267
37.8732842648114
6.49289246167245
22.747825381135
-27.1864831612129
53.1869794991417
-40.1570300695148
4.66379554505147
3.72984166237438
4.80637605226184
-57.6681584182061
35.1089028054903
71.1831130273022
-39.6890768704925
-30.3808276391774
37.8367020314745
-29.4901881055721
63.1104693245197
-78.7324728207241
15.3359306602179
53.6677440568074
-99.5718318611925
34.4087531523073
18.3109780072737
31.6682890080428
44.0239258255297
12.6192933224866
16.0965524035018
13.0085392465789
-596.197000130933
9.85175224434533
-58.6482176296577
-32.6095747500203
56.0651199784061
40.9744428428257
10.399992020064
-101.331906290756
62.5096656604164
43.5119947270268
77.1119578295093
-28.8931160868942
-32.1834481221031
-17.0706078871681
4.95308786150235
45.9538468468891
78.0020182181161
43.6948535210522
29.5594157520154
-52.6632079685805
45.8209928226079
-9.05300990440628
62.7986595063794
76.5229450273891
41.9356317926085
86.8244832966611
45.0138732123432
42.9751878517691
64.6371986722261
67.1292564054111
1.85701904721827
26.9344729770728
-69.9555862986035
-38.4416672584739
27.7562756151328
-1.89915299449967
70.2603805239141
-3.87562171157515
47.8679799383863
62.7541619529366
-7.534338757976
16.5018323553031
16.5018323553031
16.5018323553031
16.5018323553031
16.5018323553031
16.5018323553031
16.5018323553031
16.5018323553031
16.5018323553031
16.5018323553031
22.3076375807686
67.1401305007621
19.4295815069108
26.8242696733414
-58.7894852728296
31.1723217686176
-25.4530397393846
6.42401031187001
42.3923910706235
65.9014329781185
-411.86675540032
54.9867530705105
12.0617241765176
11.8313876986376
-25.1008921433877
32.0694412170124
8.65981292330798
17.5298817861803
-505.123583568831
2.58292921103748
