# Supplementary material for: CaV1 and CaV2 calcium channels mediate the release of distinct pools of synaptic vesicles
Source: eLife. 2023 Feb 23;12:e81407. doi: 10.7554/eLife.81407 (PMC10023163; doi:10.7554/eLife.81407)
Supplement: Figure 5—figure supplement 1—source data 1. [file elife-81407-fig5-figsupp1-data1.zip › Figure 5 Supplement - Source Data 1/lin-7/6/4/rimb-1_to_rimb-1(lin-7).csv]

23.0980557754956
-48.000883337736
36.7807704891165
-30.4481280496075
-77.2018798692898
31.0677411800461
13.7432548088764
49.9876489809085
48.3716902539309
-21.0908721206069
-4.70939771029953
16.0603238002332
36.5882060999029
3.69424229630386
21.1466579188673
-28.493735432221
52.7395079710841
-41.4976217724325
4.23870864129276
6.25658288594423
5.55998466256642
-57.6877649603903
35.9121509163142
71.3500262051602
-38.1136235543599
-29.2406824451464
37.146907622071
-28.1444247814252
64.75368751924
-77.2226444800071
16.7735666777462
51.0740698517366
-97.7405365871527
35.9543109637962
17.9711811749912
30.1449596603761
45.4223229493728
13.2072954902269
17.1284861369859
14.225910263307
-603.992792021774
7.38269747051891
-56.9381299859742
-32.9004058375067
54.4052131467834
40.3362388300557
10.7411007525934
-98.8848074772668
60.4143458421167
43.7733476561443
76.3851988801907
-27.7786115615927
-31.3473774544073
-14.2381123908126
6.01206145609649
44.0412193160137
77.6961153103985
43.7076725508286
29.7826583706246
-54.7845696888544
42.6056980507965
-10.4714347278423
61.0945835247367
76.2221732412127
40.0806133832102
86.7847039825028
46.7856226186996
45.2656221732104
61.2634680283027
67.5392790732112
3.38687580773694
27.6802254030481
-66.8891213391034
-39.6704934663358
26.1231452346692
-2.48333733275831
69.2689090748645
-3.28987895865066
47.6692559086769
61.276788322888
-4.2339422015375
16.9589083217579
16.9589083217579
16.9589083217579
16.9589083217579
16.9589083217579
16.9589083217579
16.9589083217579
16.9589083217579
16.9589083217579
16.9589083217579
22.5182600438093
65.5551828777752
22.4463226181251
26.5162127558469
-57.4218992648766
27.6347352535049
-25.9651274632051
4.7290925820671
41.4745258275088
67.2534159356182
-413.605947566499
52.7114865010935
14.5707315589825
14.2981375448762
-25.4604514884777
31.3247588790655
10.2877453636102
17.1400049811127
-498.266423146433
2.04227792799793
