# Supplementary material for: CaV1 and CaV2 calcium channels mediate the release of distinct pools of synaptic vesicles
Source: eLife. 2023 Feb 23;12:e81407. doi: 10.7554/eLife.81407 (PMC10023163; doi:10.7554/eLife.81407)
Supplement: Figure 5—figure supplement 1—source data 1. [file elife-81407-fig5-figsupp1-data1.zip › Figure 5 Supplement - Source Data 1/lin-7/6/5.csv]

image-ID	cycle	z-step	frame	accum	photon-count	photon-count11	photon-count12	photon-count21	photon-count22	psfx	psfy	psfz	psf-photon-count	x	y	z	amp	background11	background12	background21	background22	maxResidualSlope	chisq	log-likelihood	accuracy	llr	time-point	precisionx	precisiony	precisionz	frame-timestamp	vis-probe
27	0	0	27	1	990.074	581.68	408.394	0	0	74.8404	-42.213	398.422	656.927	7499.32	28744.3	-398.422	31.1711	118.572	158.722	0	0	0.474133	134.436	-745.745	250	149.127	0	45.3359	46.1516	132.913	1607208185961208	0
28	0	0	28	1	813.106	415.926	397.18	0	0	60.4334	64.097	348.073	579.185	7314.41	28737.6	-348.073	27.193	120.103	163.578	0	0	0.427272	136.317	-749.179	250	172.768	0	53.6494	52.601	123.687	1607208185981219	0
29	0	0	29	1	1102.31	467.79	634.521	0	0	71.2785	5.69125	-269.501	625.475	7303.56	29095	269.501	31.2033	119.438	161.369	0	0	0.294486	164.438	-761.206	250	172.2	0	42.9804	45.4631	289.96	1607208186001229	0
32	0	0	32	1	1339.03	646.507	692.521	0	0	94.1871	19.4915	105.986	957.491	7280.65	28782.2	-105.986	43.3421	117.412	157.583	0	0	0.290933	146.693	-752.453	250	224.46	0	31.9453	31.2174	76.4437	1607208186061262	0
39	0	0	39	1	945.99	531.08	414.911	0	0	104.673	21.2496	284.041	568.99	7270.17	28680.8	-284.041	25.5946	120.331	160.836	0	0	0.735718	162.519	-761.084	250	189.81	0	57.2391	54.2193	115.019	1607208186201338	0
40	0	0	40	1	978.042	503.294	474.748	0	0	72.6172	-76.3785	380.752	468.449	7302.22	28977.8	-380.752	22.2634	116.46	159.975	0	0	0.372145	152.258	-753.312	250	160.903	0	63.2085	63.5366	172.753	1607208186221349	0
63	0	0	63	1	927.494	582.245	345.249	0	0	46.9315	-13.1187	357.684	510.599	7327.91	28715.2	-357.684	23.9665	112.333	153.976	0	0	0.169153	132.517	-741.354	250	135.283	0	58.5542	57.9391	142.292	1607208186681600	0
69	0	0	69	1	730.872	314.264	416.607	0	0	102.906	-30.9224	257.765	597.957	7172.27	29032	-257.765	26.4956	113.968	157.787	0	0	0.255821	127.891	-741.839	250	144.875	0	53.9354	50.6677	109.599	1607208186801665	0
76	0	0	76	1	982.716	607.993	374.723	0	0	22.0644	85.4574	423.613	672.669	7253.12	29114.9	-423.613	32.4471	112.092	150.897	0	0	0.545471	144.495	-746.176	250	166.151	0	41.9977	43.9774	135.051	1607208186941742	0
83	0	0	83	1	1065.87	619.558	446.316	0	0	43.1075	39.7974	256.965	536.332	7132.41	29060.9	-256.965	23.9449	114.402	153.561	0	0	0.422454	137.458	-744.014	250	161.445	0	59.0041	55.6852	119.649	1607208187081818	0
85	0	0	85	1	990.266	375.008	615.259	0	0	35.5807	-33.5103	93.2196	605.77	7339.26	28835.3	-93.2196	27.6038	115.819	153.044	0	0	0.596375	144.319	-748.152	250	182.615	0	48.412	47.7184	122.175	1607208187121840	0
89	0	0	89	1	1081.92	540.214	541.708	0	0	56.5382	51.0942	450.354	469.276	7517.62	29049.6	-450.354	22.6951	114.623	153.277	0	0	0.412608	126.356	-738.316	250	135.248	0	59.1961	63.2367	215.847	1607208187201883	0
94	0	0	94	1	998.219	377.006	621.213	0	0	49.9239	-46.5091	-48.2302	577.521	7324.92	29147.2	48.2302	26.6387	112.781	149.689	0	0	0.4162	119.586	-734.379	250	142.108	0	44.4947	45.2687	175.4	1607208187301938	0
99	0	0	99	1	911.831	520.318	391.513	0	0	-17.373	102.751	307.321	468.073	7591.53	28699	-307.321	21.9878	114.057	150.76	0	0	0.298489	170.341	-758.328	250	171.989	0	65.1059	62.5458	131.778	1607208187401992	0
103	0	0	103	1	1242.34	581.782	660.554	0	0	47.0281	4.10029	92.794	938.477	7427.47	28897.3	-92.794	42.8039	111.676	147.368	0	0	0.31478	155.692	-749.82	250	236.999	0	31.0634	30.7569	78.4618	1607208187482036	0
114	0	0	114	1	775.353	501.425	273.928	0	0	16.1618	-26.3013	275.5	661.416	7259.02	28927.7	-275.5	29.797	110.819	151.456	0	0	0.115951	128.543	-737.966	250	186.208	0	47.6547	44.9035	96.3814	1607208187702156	0
128	0	0	128	1	949.783	624.66	325.123	0	0	70.4446	-28.3694	293.863	545.088	7304.4	28929.8	-293.863	24.6358	110.517	149.212	0	0	0.409848	168.783	-756.797	250	168.581	0	57.1188	54.4003	115.981	1607208187982308	0
131	0	0	131	1	1081.51	688.898	392.615	0	0	27.5889	-50.477	316.455	706.21	7446.91	29051.5	-316.455	32.5901	112.107	148.887	0	0	0.503665	125.128	-735.565	250	165.222	0	43.8933	42.1554	91.1808	1607208188042341	0
137	0	0	137	1	1189.17	595.451	593.716	0	0	46.521	29.8681	336.166	677.371	7328.32	28771.9	-336.166	31.5378	111.245	148.942	0	0	0.878903	152.385	-748.753	250	173.613	0	44.9304	43.7538	98.3784	1607208188162406	0
145	0	0	145	1	1025.48	559.401	466.077	0	0	127.656	134.924	429.48	578.927	7247.18	28866.1	-429.48	28.1605	111.075	150.636	0	0	0.491813	131.814	-738.139	250	140.158	0	47.7489	50.227	157.826	1607208188322494	0
146	0	0	146	1	895.012	443.953	451.06	0	0	21.3083	1.30497	-24.9647	508.326	7453.19	28700.8	24.9647	23.6599	108.301	144.255	0	0	0.133857	152.867	-747.059	250	161.498	0	50.259	50.9701	182.092	1607208188342504	0
152	0	0	152	1	736.371	379.892	356.479	0	0	88.4057	43.4214	-20.6021	419.085	7286.43	28858	20.6021	19.5194	110.362	147.135	0	0	0.256784	130.24	-735.781	250	143.519	0	61.5247	61.8854	219.365	1607208188462570	0
153	0	0	153	1	774.217	444.261	329.956	0	0	91.9245	18.488	361.663	432.045	7382.58	28783.3	-361.663	20.2622	109.595	144.917	0	0	0.550455	173.628	-756.545	250	181.838	0	68.1804	67.1753	165.775	1607208188482581	0
158	0	0	158	1	1184.69	559.654	625.036	0	0	109.197	-16.4989	-162.499	523.635	7265.64	29017.6	162.499	24.7751	111.35	145.265	0	0	0.543769	152.606	-746.152	250	173.659	0	46.6865	47.6432	269.399	1607208188582635	0
162	0	0	162	1	935.99	567.763	368.228	0	0	38.9494	6.69918	121.346	451.139	7535.21	28695.4	-121.346	20.298	107.521	142.88	0	0	0.228453	181.665	-756.204	250	179.778	0	63.8805	62.6325	148.401	1607208188662679	0
172	0	0	172	1	1087.99	609.592	478.394	0	0	94.2594	-59.8011	308.796	738.363	7280.58	28961.2	-308.796	33.7588	107.728	143.598	0	0	0.193138	176.694	-757.675	250	169.252	0	41.7034	39.8721	85.5838	1607208188862788	0
173	0	0	173	1	1155.71	704.154	451.552	0	0	95.6076	-7.74381	291.576	703.72	7279.23	29008.8	-291.576	31.7352	107.984	142.982	0	0	0.224961	127.458	-733.833	250	168.903	0	44.125	42.0125	88.9165	1607208188882799	0
175	0	0	175	1	1080.04	452.024	628.018	0	0	31.3882	-17.9355	145.689	723.002	7343.45	29118.7	-145.689	32.0546	108.006	142.438	0	0	0.223956	119.548	-729.099	250	155.658	0	41.1399	39.8834	92.7993	1607208188922820	0
176	0	0	176	1	1117.8	707.764	410.032	0	0	101.384	-45.0204	376.041	649.06	7273.46	29145.7	-376.041	30.6386	108.608	144.011	0	0	0.208984	157.911	-748.359	250	145.388	0	44.9796	44.7557	117.944	1607208188942831	0
181	0	0	181	1	800.324	391.829	408.495	0	0	32.5491	46.7196	150.934	357.337	7242.63	28755	-150.934	15.9208	109.244	142.678	0	0	0.218519	140.316	-739.577	250	154.501	0	81.8762	78.9912	182.696	1607208189042886	0
186	0	0	186	1	1100.74	533.21	567.535	0	0	99.1212	-17.9048	214.848	672.388	7275.72	28919.3	-214.848	29.3307	108.723	144.529	0	0	0.556621	131.491	-736.469	250	171.751	0	46.4515	43.8853	97.4863	1607208189142940	0
201	0	0	201	1	734.14	392.856	341.285	0	0	41.6725	-76.9886	138.225	351.439	7233.51	29177.7	-138.225	15.649	111.04	147.839	0	0	0.516394	132.433	-737.178	250	148.904	0	84.0568	82.0562	191.856	1607208189443104	0
205	0	0	205	1	983.715	518.202	465.513	0	0	243.797	326.749	278.066	690.794	7330.36	29172.6	-278.066	36.5646	105.407	141.335	0	0	0.70114	149.581	-741.587	250	202.797	0	38.6665	39.7473	78.3722	1607208189523147	0
214	0	0	214	1	1119.28	700.619	418.664	0	0	34.1318	19.8601	348.263	710.401	7440.37	28981.2	-348.263	33.3	108.11	140.814	0	0	0.687701	129.775	-732.805	250	149.717	0	41.8959	41.0188	95.5318	1607208189703245	0
219	0	0	219	1	837.235	484.246	352.989	0	0	10.9641	23.6203	356.074	434.528	7363.88	28877.8	-356.074	20.5167	103.989	139.056	0	0	0.198912	161.342	-744.397	250	183.137	0	66.161	64.7256	156.699	1607208189803300	0
225	0	0	225	1	1132.31	727.834	404.479	0	0	42.7239	-46.4008	307.239	698.339	7332.12	28947.8	-307.239	31.9482	107.215	142.508	0	0	0.190971	146.234	-741.409	250	175.78	0	43.705	41.8743	89.7516	1607208189923365	0
231	0	0	231	1	913.9	425.917	487.982	0	0	61.4407	-63.7025	-239.266	442.68	7413.06	28965.1	239.266	21.8349	105.04	138.516	0	0	0.59156	150.969	-739.897	250	168.244	0	54.7696	56.8253	378.671	1607208190323583	0
232	0	0	232	1	913.9	425.917	487.982	0	0	61.4407	-63.7025	-239.266	442.68	7413.06	28965.1	239.266	21.8349	105.04	138.516	0	0	0.59156	150.969	-739.897	250	168.244	0	54.7696	56.8253	378.671	1607208190323583	0
233	0	0	233	1	913.9	425.917	487.982	0	0	61.4407	-63.7025	-239.266	442.68	7413.06	28965.1	239.266	21.8349	105.04	138.516	0	0	0.59156	150.969	-739.897	250	168.244	0	54.7696	56.8253	378.671	1607208190323583	0
234	0	0	234	1	913.9	425.917	487.982	0	0	61.4407	-63.7025	-239.266	442.68	7413.06	28965.1	239.266	21.8349	105.04	138.516	0	0	0.59156	150.969	-739.897	250	168.244	0	54.7696	56.8253	378.671	1607208190323583	0
235	0	0	235	1	913.9	425.917	487.982	0	0	61.4407	-63.7025	-239.266	442.68	7413.06	28965.1	239.266	21.8349	105.04	138.516	0	0	0.59156	150.969	-739.897	250	168.244	0	54.7696	56.8253	378.671	1607208190323583	0
236	0	0	236	1	913.9	425.917	487.982	0	0	61.4407	-63.7025	-239.266	442.68	7413.06	28965.1	239.266	21.8349	105.04	138.516	0	0	0.59156	150.969	-739.897	250	168.244	0	54.7696	56.8253	378.671	1607208190323583	0
237	0	0	237	1	913.9	425.917	487.982	0	0	61.4407	-63.7025	-239.266	442.68	7413.06	28965.1	239.266	21.8349	105.04	138.516	0	0	0.59156	150.969	-739.897	250	168.244	0	54.7696	56.8253	378.671	1607208190323583	0
238	0	0	238	1	913.9	425.917	487.982	0	0	61.4407	-63.7025	-239.266	442.68	7413.06	28965.1	239.266	21.8349	105.04	138.516	0	0	0.59156	150.969	-739.897	250	168.244	0	54.7696	56.8253	378.671	1607208190323583	0
239	0	0	239	1	913.9	425.917	487.982	0	0	61.4407	-63.7025	-239.266	442.68	7413.06	28965.1	239.266	21.8349	105.04	138.516	0	0	0.59156	150.969	-739.897	250	168.244	0	54.7696	56.8253	378.671	1607208190323583	0
240	0	0	240	1	913.9	425.917	487.982	0	0	61.4407	-63.7025	-239.266	442.68	7413.06	28965.1	239.266	21.8349	105.04	138.516	0	0	0.59156	150.969	-739.897	250	168.244	0	54.7696	56.8253	378.671	1607208190323583	0
246	0	0	246	1	824.877	375.26	449.617	0	0	168.753	21.0208	349.453	430.781	7604.73	28880.4	-349.453	20.2761	103.982	132.536	0	0	0.031179	143.662	-732.701	250	143.566	0	66.5036	65.258	152.11	1607208190443649	0
255	0	0	255	1	1295.21	833.37	461.842	0	0	71.4404	48.3297	264.674	891.622	7203.74	29152.1	-264.674	39.8798	102.892	138.097	0	0	0.396008	130.98	-731.769	250	173.512	0	34.3405	32.3927	69.6245	1607208190623747	0
258	0	0	258	1	1133.86	691.921	441.939	0	0	170.554	-65.4099	161.361	506.427	7503.27	28767.5	-161.361	22.3476	104.488	134.454	0	0	0.41879	172.601	-748.511	250	209.788	0	57.4677	55.4216	128.997	1607208190683779	0
261	0	0	261	1	1260.2	519.642	740.557	0	0	53.9063	-7.95119	262.013	981.591	7221.27	28909.4	-262.013	43.6778	106.761	139.28	0	0	0.534607	114.459	-725.942	250	196.151	0	31.7574	30.1415	64.7009	1607208190743812	0
263	0	0	263	1	904.023	482.044	421.979	0	0	153.536	109.004	129.86	480.871	7320.96	28593.1	-129.86	21.9793	105.511	138.13	0	0	0.577376	140.316	-736.536	250	164.433	0	58.368	57.1764	134.321	1607208190783834	0
267	0	0	267	1	825.684	494.585	331.1	0	0	88.4053	47.175	372.599	586.517	7286.44	29153.2	-372.599	27.6425	105.876	138.461	0	0	0.293478	145.746	-740.624	250	188.236	0	49.1069	48.7509	125.26	1607208190863877	0
269	0	0	269	1	889.365	408.493	480.872	0	0	47.631	-19.4987	19.8356	382.759	7227.55	29219.9	-19.8356	17.7424	105.704	137.362	0	0	0.559363	136.944	-733.151	250	166.307	0	67.3304	67.8444	215.42	1607208190903899	0
271	0	0	271	1	973.209	499.121	474.088	0	0	39.5604	-32.4554	296.162	487.896	7135.96	29033.5	-296.162	22.1533	105.134	137.643	0	0	0.26843	167.609	-746.916	250	183.468	0	61.6041	58.8866	124.789	1607208190943921	0
276	0	0	276	1	714.531	464.508	250.024	0	0	185.979	-117.991	539.677	386.391	7786.82	28919.7	-539.677	21.1706	101.14	134.599	0	0	0.342533	151.32	-738.836	250	182.004	0	61.7667	78.4696	378.225	1607208191043976	0
276	0	0	276	1	1008.26	442.364	565.899	0	0	-8.91058	43.6364	-171.181	471.712	7383.75	29156.7	171.181	22.7588	103.841	137.446	0	0	0.632604	141.89	-735.61	250	160.552	0	49.7726	50.5058	284.667	1607208191043976	0
277	0	0	277	1	977.599	524.388	453.212	0	0	47.3972	14.6452	341.75	592.34	7427.1	28787.1	-341.75	27.6268	103.01	135.77	0	0	0.474524	167.512	-747.069	250	183.799	0	49.1657	48.1383	109.641	1607208191063986	0
281	0	0	281	1	966.77	490.523	476.247	0	0	51.4651	-17.896	264.858	740.219	7323.38	28819.6	-264.858	32.9842	104.924	136.037	0	0	0.263997	123.413	-728.342	250	167.081	0	41.3025	39.1887	83.8335	1607208191144030	0
283	0	0	283	1	862.899	575.136	287.763	0	0	124.382	14.0287	336.016	563.11	7449.78	28787.7	-336.016	26.153	103.651	135.865	0	0	0.530107	134.213	-732.757	250	160.16	0	52.1472	50.8049	113.419	1607208191184052	0
292	0	0	292	1	707.798	391.298	316.5	0	0	362	-25.833	339.787	424.85	7311.82	28727.9	-339.787	22.0211	104.098	134.617	0	0	0.929875	132.875	-729.097	250	156.551	0	66.5358	60.9373	138.838	1607208191364150	0
296	0	0	296	1	918.526	458.01	460.517	0	0	243.747	10.0882	186.137	467.507	7529.73	28891.3	-186.137	20.9657	101.311	134.928	0	0	0.204776	117.389	-721.796	250	167.914	0	61.931	58.8674	134.553	1607208191444193	0
300	0	0	300	1	944.845	440.504	504.34	0	0	85.5114	9.75474	59.2337	555.894	7189.67	29190.6	-59.2337	25.5518	104.11	133.946	0	0	0.408039	133.329	-730.221	250	160.991	0	48.1333	47.9602	139.327	1607208191524237	0
304	0	0	304	1	1174.93	629.144	545.788	0	0	1.06992	60.6672	167.808	705.187	7274.11	29040.1	-167.808	31.4995	104.968	137.493	0	0	0.677131	138.923	-736.092	250	157.354	0	41.7329	39.8008	91.2616	1607208191604281	0
305	0	0	305	1	683.925	375.05	308.876	0	0	51.84	24.1493	181.817	326.185	7123.68	29275.9	-181.817	14.2997	103.781	139.935	0	0	0.205069	115.08	-722.224	250	145.234	0	90.354	86.4559	195.315	1607208191624292	0
308	0	0	308	1	1061.1	545.577	515.527	0	0	43.774	39.6614	257.697	523.247	7331.07	28961.4	-257.697	23.3656	101.727	134.104	0	0	0.694981	127.821	-727.047	250	152.754	0	57.0061	53.7538	115.468	1607208191684324	0
316	0	0	316	1	796.95	468.668	328.281	0	0	107.167	50.7102	115.451	421.037	7267.67	28751	-115.451	19.0595	101.736	137.361	0	0	0.350963	116.273	-722.01	250	133.111	0	66.7603	64.8628	155.46	1607208191844411	0
317	0	0	317	1	1098.24	522.158	576.079	0	0	142.34	79.0138	165.66	559.724	7332.16	29121.4	-165.66	24.8864	104.143	134.947	0	0	0.749819	149.845	-738.561	250	162.663	0	51.637	49.8793	114.351	1607208191864422	0
321	0	0	321	1	795.125	389.56	405.565	0	0	28.7826	77.3528	-18.02	437.681	7246.4	28724.4	18.02	20.6532	100.121	134.526	0	0	0.0371121	144.482	-734.271	250	183.655	0	55.8165	56.449	195.65	1607208191944466	0
327	0	0	327	1	716.602	341.183	375.419	0	0	62.8904	-25.3582	297.102	450.046	7311.95	28827.1	-297.102	20.389	100.345	135.158	0	0	1.12029	110.499	-717.396	250	147.165	0	65.6259	62.7168	133.477	1607208192064531	0
329	0	0	329	1	659.089	314.412	344.677	0	0	92.1006	-56.2038	-277.753	370.287	7282.74	29057.3	277.753	18.5974	101.551	131.742	0	0	0.600374	136.869	-728.353	250	151.01	0	65.7353	69.0852	466.211	1607208192104553	0
340	0	0	340	1	898.498	433.834	464.664	0	0	78.753	-0.805149	169.964	454.249	7395.75	28802.5	-169.964	19.866	100.83	133.349	0	0	0.122548	128.665	-725.261	250	155.729	0	64.0583	61.6234	140.262	1607208192324673	0
346	0	0	346	1	1025.92	549.672	476.25	0	0	328.418	26.5081	76.2041	517.681	7544.72	28775.2	-76.2041	25.5278	99.0322	127.675	0	0	0.904332	148.703	-732.566	250	171.765	0	49.7339	47.6456	130.834	1607208192444738	0
349	0	0	349	1	783.146	467.207	315.938	0	0	113.102	5.14263	276.26	503.878	7162.08	29095.6	-276.26	22.5531	101.697	136.315	0	0	0.204355	131.025	-729.029	250	157.822	0	59.6877	56.6268	120.204	1607208192504771	0
360	0	0	360	1	603.306	331.801	271.505	0	0	224.944	-128.215	292.314	368.858	7249.56	28830.3	-292.314	17.369	101.052	131.951	0	0	0.729765	139.552	-729.312	250	122.029	0	77.541	74.2869	158.63	1607208192724891	0
365	0	0	365	1	876.438	487.568	388.87	0	0	63.7574	5.51894	215.361	432.43	7211.42	29194.9	-215.361	18.9162	99.6058	133.965	0	0	0.287592	147.451	-733.694	250	168.167	0	68.2798	64.9416	143.171	1607208192824945	0
368	0	0	368	1	958.059	479.881	478.178	0	0	11.8702	-54.0975	168.241	506.116	7263.31	28855.8	-168.241	22.3257	101.841	132.263	0	0	0.286109	152.509	-738.251	250	164.632	0	57.3226	54.7933	126.268	1607208192884978	0
369	0	0	369	1	794.036	318.706	475.33	0	0	-12.5402	-20.2098	251.017	471.527	7287.72	29021.3	-251.017	21.1404	100.953	133.921	0	0	0.0489368	139.292	-730.555	250	141.842	0	63.0137	59.2052	127.701	1607208192904989	0
372	0	0	372	1	884.908	429.41	455.498	0	0	54.9185	-2.41672	179.717	382.298	7220.26	28804.2	-179.717	16.7131	97.4628	129.692	0	0	0.511556	150.954	-733.628	250	169.674	0	74.9034	72.0024	162.809	1607208192965022	0
373	0	0	373	1	877.872	470.992	406.88	0	0	78.6972	146.625	170.305	505.603	7296.14	28954.1	-170.305	22.8643	99.3683	130.149	0	0	0.571029	129.302	-725.697	250	154.507	0	55.3437	53.0652	121.105	1607208192985033	0
389	0	0	389	1	944.314	441.028	503.285	0	0	11.1977	-25.8743	89.6205	564.6	7263.98	28728	-89.6205	25.8817	102.297	134.637	0	0	0.0239961	139.937	-731.954	250	163.047	0	48.7275	47.8919	124.099	1607208193305207	0
420	0	0	420	1	932.919	531.652	401.267	0	0	22.0555	53.5429	279.919	629.542	7253.12	28847.9	-279.919	28.5687	100.491	130.538	0	0	0.496948	158.64	-737.86	250	155.664	0	47.0066	44.3938	94.2431	1607208193925545	0
425	0	0	425	1	828.559	466.692	361.868	0	0	15.2806	44.1277	159.052	362.838	7259.9	28757.6	-159.052	16.153	96.7415	128.331	0	0	0.474655	167.066	-739.959	250	143.685	0	77.0577	73.7691	169.441	1607208194025599	0
430	0	0	430	1	827.907	502.013	325.895	0	0	27.6431	-42.6231	296.476	397.875	7347.2	29243	-296.475	18.1133	98.8552	127.772	0	0	0.357445	169.187	-741.382	250	197.972	0	72.85	69.4278	147.089	1607208194125654	0
435	0	0	435	1	931.876	482.529	449.346	0	0	98.0674	14.1726	213.838	576.769	7276.77	28787.6	-213.838	25.2057	99.848	130.536	0	0	0.632925	136.24	-728.93	250	153.311	0	51.4848	48.7419	107.946	1607208194225708	0
444	0	0	444	1	740.32	452.669	287.651	0	0	304.316	-228.19	439.288	402.687	7768.14	28830.6	-439.288	22.9147	97.1358	127.43	0	0	0.816397	144.946	-729.766	250	166.727	0	57.0427	61.6363	194.22	1607208194405806	0
455	0	0	455	1	866.279	424.622	441.657	0	0	111.993	49.8338	290.273	821.393	7362.51	29050.9	-290.273	37.2108	96.1142	124.998	0	0	0.683241	138.573	-726.765	250	198.878	0	35.7628	33.8806	71.8178	1607208194625926	0
456	0	0	456	1	970.517	514.206	456.311	0	0	78.5342	-35.8759	294.171	573.838	7196.65	28837.6	-294.171	25.9385	98.1192	128.775	0	0	0.35897	148.078	-731.181	250	179.695	0	51.2461	48.773	103.66	1607208194645937	0
459	0	0	459	1	1023.63	431.142	592.489	0	0	44.0189	52.2729	-214.599	605.473	7231.16	29048.4	214.599	29.6085	96.546	126.171	0	0	0.48053	149.091	-731.68	250	173.587	0	38.103	39.1893	243.147	1607208194705970	0
463	0	0	463	1	1127.09	611.036	516.057	0	0	48.0281	-18.8068	202.706	750.912	7127.49	29019.9	-202.706	32.796	96.7289	127.604	0	0	0.313857	160.76	-738.97	250	214.957	0	38.9931	37.1858	83.5104	1607208194786013	0
464	0	0	464	1	1030.04	620.976	409.067	0	0	5.56121	-56.9591	207.672	656.532	7169.96	28759	-207.672	28.9346	99.8508	129.413	0	0	0.510177	156.387	-738.635	250	175.972	0	44.953	42.4628	95.2856	1607208194806024	0
474	0	0	474	1	939.028	488.169	450.86	0	0	43.4309	7.27498	304.439	488.572	7431.07	28794.5	-304.439	22.2894	98.815	129.261	0	0	0.606457	123.54	-721.895	250	148.832	0	59.5283	57.2684	120.895	1607208195006133	0
479	0	0	479	1	1193.73	684.335	509.398	0	0	1.80232	-52.0052	279.856	750.423	7373.04	28754.1	-279.856	34.0385	97.4751	129.347	0	0	0.687743	142.587	-730.279	250	185.514	0	39.4601	37.1416	79.6475	1607208195106188	0
481	0	0	481	1	787.574	436.286	351.288	0	0	25.418	-50.771	276.709	419.259	7349.42	29151.5	-276.709	18.8905	98.7265	128.969	0	0	0.380422	163.33	-740.111	250	155.417	0	69.7042	65.9678	140.64	1607208195146209	0
502	0	0	502	1	959.361	450.545	508.815	0	0	16.5787	-6.78995	-51.3956	479.813	7258.6	28708.9	51.3956	22.2529	96.0611	128.593	0	0	0.494506	150.319	-732.718	250	180.444	0	49.537	50.3403	193.011	1607208195646482	0
503	0	0	503	1	1098.97	528.662	570.304	0	0	67.1806	59.0881	357.129	656.443	7407.32	28942	-357.129	30.8826	96.6302	126.856	0	0	0.524893	177.553	-746.053	250	200.192	0	42.6581	41.9072	101.16	1607208195666493	0
506	0	0	506	1	740.453	387.341	353.112	0	0	129.46	-84.4913	145.716	456.453	7544.36	28886.2	-145.716	20.2087	95.6674	126.708	0	0	0.390589	136.09	-723.986	250	130.052	0	60.991	59.4851	138.92	1607208195726525	0
521	0	0	521	1	1003.8	606.989	396.81	0	0	52.2922	-15.9705	191.764	515.105	7322.55	29017	-191.764	22.4809	97.1124	128.474	0	0	0.35611	173.685	-746.701	250	226.481	0	56.1016	53.6526	121.004	1607208196026689	0
528	0	0	528	1	1191.15	582.026	609.124	0	0	27.9318	-9.0245	150.679	743.897	7147.59	29209.4	-150.679	32.9364	95.1736	127.913	0	0	0.474253	135.351	-724.765	250	175.793	0	38.1142	36.8301	85.2409	1607208196166765	0
539	0	0	539	1	806.293	448.117	358.176	0	0	-12.047	-20.8796	70.8411	520.295	7187.57	29121.6	-70.8411	24.1233	95.6531	125.417	0	0	0.0908043	130.268	-719.451	250	149.197	0	49.9045	49.3542	137.343	1607208196386885	0
540	0	0	540	1	732.815	337.51	395.305	0	0	73.4326	50.3754	-23.0426	350.386	7401.07	28552	23.0426	16.3451	94.7123	124.953	0	0	0.168912	138.139	-723.745	250	151.665	0	67.4131	68.1365	244.219	1607208196406896	0
544	0	0	544	1	720.445	449.077	271.368	0	0	47.1177	-108.076	342.54	472.18	7228.06	29009.5	-342.54	22.3558	94.0856	121.75	0	0	0.287276	113.02	-710.801	250	134.818	0	57.8266	57.257	130.2	1607208196486940	0
546	0	0	546	1	817.136	411.268	405.868	0	0	-155.325	-140.098	381.268	418.874	7231.19	28941.8	-381.268	22.0086	92.2149	122.467	0	0	0.535988	143.741	-725.008	250	143.733	0	59.601	58.6143	156.678	1607208196526961	0
552	0	0	552	1	862.258	509.43	352.828	0	0	11.8458	-6.77343	117.47	573.87	7263.33	28808.5	-117.47	25.9723	93.3209	124.301	0	0	0.558906	136.651	-723.274	250	205.088	0	47.2618	46.0953	110.057	1607208196647027	0
554	0	0	554	1	1053.28	581.275	472.001	0	0	83.1241	10.6505	146.55	679.541	7291.72	28890.8	-146.55	30.0215	93.0513	123.406	0	0	0.358981	146.96	-728.341	250	166.259	0	41.0781	39.7192	92.2765	1607208196687049	0
555	0	0	555	1	784.554	474.605	309.949	0	0	25.4779	-1.45066	309.13	462.125	7249.7	28902.9	-309.13	21.1955	91.3061	123.271	0	0	0.269417	137.044	-720.519	250	152.826	0	60.7169	58.3436	124.409	1607208196707059	0
558	0	0	558	1	918.063	440.5	477.563	0	0	49.3445	87.6932	203.719	580.523	7225.84	29013	-203.719	25.7495	96.6158	127.031	0	0	1.20284	138.25	-727.41	250	169.276	0	49.2335	47.0479	104.715	1607208196767092	0
562	0	0	562	1	895.72	502.28	393.44	0	0	124.83	47.1877	335.397	461.389	7349.67	28953.9	-335.397	21.4813	94.1702	126.665	0	0	0.416685	164.752	-736.706	250	174.05	0	60.6183	58.6948	131.939	1607208196847136	0
567	0	0	567	1	921.291	478.659	442.633	0	0	201.763	-13.0344	142.421	445.219	7372.4	28715.1	-142.421	19.9338	96.3159	122.641	0	0	0.480436	151.863	-730.987	250	169.583	0	61.6107	59.5794	140.133	1607208196947190	0
569	0	0	569	1	711.001	413.077	297.924	0	0	12.3794	18.2399	238.209	378.476	7262.8	28783.5	-238.209	16.8173	92.3513	124.187	0	0	0.525243	132.016	-719.229	250	134.084	0	75.3011	70.8269	153.534	1607208196987212	0
571	0	0	571	1	976.772	606.26	370.512	0	0	20.3811	-42.2601	405.497	641.279	7254.8	28943.7	-405.497	30.652	92.6282	121.242	0	0	0.576507	182.381	-743.535	250	227.803	0	41.0562	41.9198	122.499	1607208197027234	0
573	0	0	573	1	850.72	474.223	376.496	0	0	219.12	-118.916	306.768	378.727	7454.7	28721.3	-306.768	17.9188	91.8003	122.353	0	0	0.410635	155.975	-729.264	250	139.731	0	72.2563	69.572	149.345	1607208197067256	0
584	0	0	584	1	854.362	477.519	376.842	0	0	23.3656	-34.6872	330.71	453.979	7351.47	28936.1	-330.71	21.1265	92.2529	122.963	0	0	0.23702	150.1	-728.476	250	178.115	0	61.1583	59.067	131.236	1607208197287375	0
585	0	0	585	1	1176.49	577.745	598.745	0	0	60.8848	3.26376	244.95	849.17	7313.96	29197.1	-244.95	37.5	93.3029	124.659	0	0	0.52169	148.14	-731.501	250	197.288	0	34.4956	32.7164	70.9239	1607208197307386	0
587	0	0	587	1	827.113	473.816	353.297	0	0	51.7986	27.5153	402.048	615.732	7422.7	29073.2	-402.048	29.2107	89.7274	121.897	0	0	0.541034	131.301	-719.075	250	163.144	0	42.366	43.3616	125.633	1607208197347408	0
589	0	0	589	1	865.584	480.354	385.23	0	0	93.4931	50.4007	271.495	410.997	7381.01	29050.3	-271.495	18.4334	92.24	124.89	0	0	0.15325	113.08	-710.95	250	128.652	0	69.6259	65.4069	139.756	1607208197387430	0
591	0	0	591	1	984.24	411.546	572.693	0	0	-9.1347	13.791	-180.768	464.183	7583.29	28887.6	180.768	22.4047	92.5064	120.62	0	0	0.14389	141.987	-723.17	250	148.503	0	47.8892	48.7769	285.73	1607208197427452	0
592	0	0	592	1	786.89	432.634	354.256	0	0	120.061	-25.301	124.333	386.585	7254.78	29126	-124.333	17.2568	95.6184	124.817	0	0	0.400309	146.938	-729.066	250	147.611	0	70.4863	68.8247	163.982	1607208197447463	0
594	0	0	594	1	932.163	470.043	462.12	0	0	59.5617	-45.518	95.1824	543.163	7215.62	29146.2	-95.1824	24.658	95.0942	123.515	0	0	0.133297	162.159	-735.37	250	168.297	0	48.9022	48.273	123.636	1607208197487484	0
596	0	0	596	1	932.732	447.424	485.308	0	0	17.2433	12.1211	187.031	671.701	7257.94	28889.3	-187.031	29.5495	96.4857	125.386	0	0	0.855369	128.555	-722.437	250	176.161	0	42.8094	40.8163	92.435	1607208197527506	0
601	0	0	601	1	764.184	434.091	330.094	0	0	-71.881	2.16184	-185.531	382.809	7247.4	28998.9	185.531	18.8074	93.7773	123.018	0	0	0.297202	133.176	-720.532	250	175.398	0	57.4828	58.6152	344.948	1607208197627561	0
602	0	0	602	1	982.7	574.922	407.778	0	0	2.79321	38.2306	105.694	647.982	7272.39	29162.2	-105.694	29.7529	92.0861	119.638	0	0	0.380191	142.011	-724.651	250	186.282	0	40.6705	39.6704	97.7099	1607208197647572	0
608	0	0	608	1	897.115	437.572	459.543	0	0	9.68217	-5.85616	189.1	543.533	7165.84	29006.9	-189.1	23.9087	91.5782	124.657	0	0	0.297328	144.326	-726.253	250	169.12	0	52.1535	49.575	111.675	1607208197767637	0
609	0	0	609	1	826.779	517.567	309.212	0	0	-43.6971	-60.0638	-110.28	359.666	7318.88	29260.4	110.28	17.0259	93.4417	125.477	0	0	0.272993	134.349	-722.508	250	153.801	0	61.9565	63.2443	286.027	1607208197787648	0
611	0	0	611	1	892.279	438.96	453.319	0	0	146.921	110.383	273.272	378.114	7128.26	29090	-273.272	17.2502	93.5214	121.763	0	0	0.659033	170.054	-738.116	250	152.946	0	73.9437	70.505	148.685	1607208197827670	0
613	0	0	613	1	1465.01	856.125	608.889	0	0	58.0846	43.4359	317.476	1227.57	7316.76	28858	-317.476	56.5471	91.5705	120.967	0	0	1.02025	153.568	-730.699	250	238.147	0	23.5769	22.6973	48.9074	1607208197867691	0
614	0	0	614	1	827.461	417.071	410.39	0	0	37.3226	24.3528	353.318	365.722	7337.52	29076.4	-353.318	17.1742	95.836	123.901	0	0	0.274666	142.61	-724.668	250	169.484	0	75.0986	73.913	175.18	1607208197887702	0
615	0	0	615	1	729.699	425.113	304.586	0	0	63.0429	-61.9847	-113.843	445.077	7212.14	28963.4	113.843	20.7055	94.7086	124.197	0	0	0.117732	154.552	-732.293	250	147.828	0	50.8792	52.0426	243.679	1607208197907713	0
618	0	0	618	1	1018.72	538.953	479.769	0	0	46.8395	31.7582	157.249	659.279	7328	28969.3	-157.249	29.1547	90.9694	121.836	0	0	0.525815	173.239	-739.449	250	186.971	0	41.9456	40.3791	93.2525	1607208197967746	0
621	0	0	621	1	1266.81	706.077	560.728	0	0	15.9397	-15.9756	271.858	770.399	7259.24	28718.1	-271.858	34.6425	92.9578	122.406	0	0	0.45895	193.495	-750.172	250	202.42	0	37.6903	35.6259	76.1129	1607208198027779	0
622	0	0	622	1	1057.09	655.875	401.213	0	0	77.3711	-6.62666	59.7886	539.615	7496.79	28908	-59.7886	24.7661	93.5061	120.04	0	0	0.535938	158.132	-729.955	250	191.51	0	47.1282	47.0798	136.757	1607208198047790	0
631	0	0	631	1	1111.07	578.445	532.62	0	0	47.9381	3.70853	204.413	733.797	7326.9	29097	-204.413	32.094	92.2962	119.015	0	0	0.599745	143.454	-725.31	250	185.071	0	38.7279	37.0312	82.8008	1607208198227888	0
632	0	0	632	1	1012.82	465.916	546.904	0	0	52.0437	-3.55186	-96.6647	587.395	7322.8	29104.3	96.6647	27.2247	93.3445	122.024	0	0	0.605309	156.708	-730.34	250	169.117	0	38.7535	39.8021	169.988	1607208198247898	0
635	0	0	635	1	1041.46	508.532	532.928	0	0	85.7807	24.9935	149.776	540.255	7289.06	29175.4	-149.775	23.8709	95.9797	126.132	0	0	0.817846	163.423	-735.443	250	149.548	0	51.9125	50.0903	116.087	1607208198307931	0
636	0	0	636	1	895.819	471.174	424.644	0	0	49.7085	16.797	279.875	543.546	7424.79	28685.3	-279.875	24.4483	92.6077	122.281	0	0	0.152626	174.428	-737.772	250	184.458	0	52.5839	50.0218	106.147	1607208198327942	0
637	0	0	637	1	955.537	501.987	453.55	0	0	64.8667	27.0617	64.1519	667.123	7309.97	29073.7	-64.1519	30.7384	92.6618	121.525	0	0	0.215174	138.779	-723.627	250	197.695	0	38.4575	38.2536	108.989	1607208198347953	0
643	0	0	643	1	780.575	428.813	351.762	0	0	37.219	-36.5984	59.7075	463.16	7237.96	29137.3	-59.7075	21.3102	93.7538	119.933	0	0	0.383301	142.565	-723.954	250	166.314	0	54.4374	54.2892	158.821	1607208198468018	0
644	0	0	644	1	770.66	491.378	279.282	0	0	-5.2512	-31.6117	343.402	577.094	7479.75	28933	-343.402	27.2016	90.9	120.715	0	0	0.198387	134.494	-719.794	250	153.293	0	47.6015	46.1048	106.531	1607208198488029	0
648	0	0	648	1	1002.47	655.186	347.28	0	0	61.5104	-11.5725	420.422	594.244	7412.99	28913	-420.422	28.341	92.9087	122.63	0	0	0.265866	139.889	-722.713	250	158.851	0	43.9004	45.7242	140.139	1607208198568073	0
652	0	0	652	1	1012.43	663.582	348.843	0	0	21.4213	4.98732	308.212	704.743	7353.42	29095.7	-308.212	32.3361	90.9794	122.358	0	0	0.621647	127.196	-716.205	250	150.627	0	40.2506	38.642	82.2662	1607208198648116	0
658	0	0	658	1	907.351	521.253	386.098	0	0	33.7934	-21.4061	151.08	398.808	7341.05	29022.5	-151.08	17.6257	95.2714	122.507	0	0	0.352272	148.875	-727.826	250	180.902	0	68.9839	66.8471	155.187	1607208198768182	0
664	0	0	664	1	915.207	539.112	376.095	0	0	20.5452	66.347	328.179	498.19	7154.98	29134	-328.179	23.2957	94.4273	122.87	0	0	1.02958	129.445	-718.547	250	170.747	0	56.0217	54.2005	117.899	1607208198888247	0
665	0	0	665	1	891.633	557.499	334.134	0	0	81.2202	20.9977	354.4	554.526	7293.62	29179.4	-354.4	25.951	90.5936	119.48	0	0	0.595737	153.182	-726.714	250	184.737	0	49.0689	48.2663	115.232	1607208198908258	0
668	0	0	668	1	993.743	602.27	391.473	0	0	250.101	132.8	382.531	507.41	7623.04	28868.3	-382.531	25.1285	88.0453	119.191	0	0	0.598853	164.035	-732.035	250	203.621	0	49.6112	49.7109	133.728	1607208198968291	0
669	0	0	669	1	907.059	480.274	426.784	0	0	70.606	14.7718	223.924	540.536	7702.87	28886.6	-223.924	23.7018	88.9451	117.364	0	0	0.392778	109.823	-704.84	250	120.912	0	52.0291	49.3361	108.327	1607208198988302	0
671	0	0	671	1	1130.27	665.919	464.353	0	0	28.8081	-17.6925	268.118	711.052	7346.03	29018.8	-268.118	31.8372	91.4464	119.597	0	0	0.445941	148.867	-727.355	250	158.715	0	40.364	38.1833	81.6874	1607208199028323	0
675	0	0	675	1	671.602	343.929	327.673	0	0	97.99	-83.2819	-174.994	432.667	7276.85	28984.7	174.994	20.6718	90.0874	118.587	0	0	0.317563	128.642	-714.491	250	154.026	0	51.1199	52.1411	312.815	1607208199108367	0
679	0	0	679	1	890.567	501.451	389.116	0	0	-54.5716	-34.2458	268.537	548.493	7230.09	29035.3	-268.537	25.1424	89.8533	120.606	0	0	0.844568	129.249	-716.564	250	153.191	0	50.9156	47.8672	103.167	1607208199188411	0
680	0	0	680	1	1196.96	690.667	506.297	0	0	47.5614	26.8048	353.749	719.874	7526.6	29073.9	-353.749	33.7725	92.961	119.273	0	0	0.377256	149.06	-726.931	250	189.493	0	38.3291	37.766	89.4622	1607208199208422	0
681	0	0	681	1	1030.89	594.273	436.617	0	0	32.0568	-15.2495	229.511	821.101	7342.78	29016.3	-229.511	36.1579	91.5841	120.461	0	0	0.0932012	152.735	-729.458	250	158.437	0	35.1449	33.2587	73.1151	1607208199228432	0
683	0	0	683	1	1070.9	697.963	372.939	0	0	249.707	133.301	473.029	593.653	7822.75	28967.4	-473.029	30.3212	85.7932	112.201	0	0	0.758655	170.5	-731.697	250	214.2	0	39.3002	42.998	154.027	1607208199268454	0
684	0	0	684	1	1083.34	565.035	518.309	0	0	26.5788	-38.3959	314.997	780.969	7547.58	29039.5	-314.997	35.9734	91.7051	119.035	0	0	0.608401	147.607	-727.422	250	170.329	0	36.2782	34.8747	74.9122	1607208199288465	0
685	0	0	685	1	1228.17	673.209	554.957	0	0	85.4235	-39.8499	323.893	667.456	7389.08	28941.3	-323.893	30.7587	90.7796	120.745	0	0	0.740715	169.145	-736.112	250	183.121	0	42.1966	40.5739	88.7455	1607208199308476	0
686	0	0	686	1	990.536	601.217	389.319	0	0	32.7905	31.709	320.251	424.147	7541.37	29069	-320.251	19.6075	91.3676	119.791	0	0	0.462863	167.466	-734.506	250	202.163	0	65.1775	63.003	144.698	1607208199328487	0
690	0	0	690	1	1024.67	627.325	397.344	0	0	132.782	37.8142	437.959	548.826	7441.38	28963.2	-437.959	26.4145	92.4777	121.393	0	0	0.667918	165.444	-736.04	250	185.096	0	46.5336	48.9906	159.174	1607208199408531	0
691	0	0	691	1	936.387	484.553	451.834	0	0	21.5161	-94.3697	283.156	685.223	7452.98	28995.8	-283.156	31.2184	90.6042	116.488	0	0	0.551079	131.498	-716.736	250	179.707	0	41.1706	39.348	83.3765	1607208199428541	0
694	0	0	694	1	828.949	439.097	389.852	0	0	100.216	6.50745	64.3797	465.3	7274.62	29094.2	-64.3797	21.3488	91.546	118.977	0	0	0.134991	132.121	-716.146	250	140.551	0	54.4769	54.1705	154.384	1607208199488574	0
696	0	0	696	1	1012.02	526.562	485.462	0	0	41.9186	-38.4475	276.07	649.382	7332.92	29139.2	-276.07	29.1491	91.064	120.151	0	0	0.379741	164.466	-733.732	250	171.374	0	43.9359	41.6776	89.1528	1607208199528596	0
699	0	0	699	1	950.866	552.134	398.732	0	0	-2.87476	-19.3518	111.948	673.922	7377.71	28920.8	-111.948	30.6751	89.9385	117.904	0	0	0.519474	151.278	-724.155	250	161.119	0	39.3269	38.3346	93.0477	1607208199588629	0
702	0	0	702	1	1026.55	573.613	452.939	0	0	49.0408	-1.53034	334.89	604.264	7425.46	29002.6	-334.89	28.0611	89.3044	118.575	0	0	0.693881	151.785	-726.777	250	182.427	0	45.4893	44.3634	98.982	1607208199648661	0
707	0	0	707	1	841.378	440.785	400.593	0	0	57.3587	-6.43605	176.844	384.787	7516.8	28808.2	-176.844	16.8217	90.4506	118.333	0	0	0.191568	171.641	-736.489	250	169.169	0	71.3666	68.7813	156.06	1607208199748716	0
709	0	0	709	1	857.312	499.793	357.519	0	0	47.197	-10.129	387.955	582.038	7327.64	28911.5	-387.955	27.5247	92.2074	121.996	0	0	0.41867	143.485	-726.307	250	186.092	0	45.735	46.3219	126.913	1607208199788738	0
711	0	0	711	1	762.426	391.289	371.136	0	0	123.175	67.2287	257.725	452.41	7152.01	29232.8	-257.725	20.2433	89.2995	119.473	0	0	0.463181	146.997	-723.99	250	151.903	0	61.9552	58.4012	125.362	1607208199828759	0
713	0	0	713	1	939.452	497.66	441.792	0	0	43.2672	-19.6936	229.87	483.857	7331.57	29220.1	-229.87	21.2713	94.1503	122.685	0	0	0.203157	147.262	-727.43	250	163.467	0	59.2532	56.2237	122.915	1607208199868781	0
714	0	0	714	1	1022.04	550.024	472.013	0	0	98.8057	-10.3343	360.222	617.533	7475.35	28812.1	-360.222	28.9422	93.645	122.998	0	0	0.696292	147.358	-726.173	250	145.958	0	44.8395	44.2139	108.094	1607208199888792	0
715	0	0	715	1	769.861	380.833	389.028	0	0	40.6465	12.3802	-0.329155	398.358	7533.51	28988.7	0.329155	18.5621	91.1151	118.465	0	0	0.0662277	158.441	-730.423	250	165.571	0	59.1684	59.9224	199.621	1607208199908803	0
720	0	0	720	1	722.599	434.2	288.399	0	0	75.6267	7.10733	163.333	382.758	7697.85	28794.6	-163.333	16.7885	88.7876	116.549	0	0	0.510305	154.151	-726.536	250	205.63	0	70.7525	68.3263	156.272	1607208200008857	0
723	0	0	723	1	928.119	542.987	385.132	0	0	18.2377	14.2305	379.012	708.179	7356.6	28887.2	-379.012	33.5656	89.8396	120.146	0	0	0.390991	127.219	-714.786	250	147.69	0	37.805	37.7348	99.9068	1607208200068890	0
726	0	0	726	1	1215.16	580.023	635.142	0	0	67.1664	-45.6234	315.169	834.941	7407.33	28947	-315.169	38.3048	87.7398	118.35	0	0	0.0951078	165.643	-732.81	250	166.621	0	33.6399	32.2884	69.9577	1607208200128923	0
729	0	0	729	1	971.255	454.968	516.287	0	0	96.4399	60.4322	132.325	451.667	7278.4	28940.6	-132.325	20.2762	88.996	118.368	0	0	0.659508	151.053	-724.644	250	153.357	0	58.9198	56.9405	133.844	1607208200449097	0
730	0	0	730	1	971.255	454.968	516.287	0	0	96.4399	60.4322	132.325	451.667	7278.4	28940.6	-132.325	20.2762	88.996	118.368	0	0	0.659508	151.053	-724.644	250	153.357	0	58.9198	56.9405	133.844	1607208200449097	0
731	0	0	731	1	971.255	454.968	516.287	0	0	96.4399	60.4322	132.325	451.667	7278.4	28940.6	-132.325	20.2762	88.996	118.368	0	0	0.659508	151.053	-724.644	250	153.357	0	58.9198	56.9405	133.844	1607208200449097	0
732	0	0	732	1	971.255	454.968	516.287	0	0	96.4399	60.4322	132.325	451.667	7278.4	28940.6	-132.325	20.2762	88.996	118.368	0	0	0.659508	151.053	-724.644	250	153.357	0	58.9198	56.9405	133.844	1607208200449097	0
733	0	0	733	1	971.255	454.968	516.287	0	0	96.4399	60.4322	132.325	451.667	7278.4	28940.6	-132.325	20.2762	88.996	118.368	0	0	0.659508	151.053	-724.644	250	153.357	0	58.9198	56.9405	133.844	1607208200449097	0
734	0	0	734	1	971.255	454.968	516.287	0	0	96.4399	60.4322	132.325	451.667	7278.4	28940.6	-132.325	20.2762	88.996	118.368	0	0	0.659508	151.053	-724.644	250	153.357	0	58.9198	56.9405	133.844	1607208200449097	0
735	0	0	735	1	971.255	454.968	516.287	0	0	96.4399	60.4322	132.325	451.667	7278.4	28940.6	-132.325	20.2762	88.996	118.368	0	0	0.659508	151.053	-724.644	250	153.357	0	58.9198	56.9405	133.844	1607208200449097	0
736	0	0	736	1	879.384	429.552	449.833	0	0	-2.09854	3.60861	174.558	620.674	7376.94	29097.1	-174.558	27.4559	85.1903	116.036	0	0	0.611727	128.743	-712.721	250	153.981	0	43.9208	41.8775	95.1743	1607208200469108	0
737	0	0	737	1	879.384	429.552	449.833	0	0	-2.09854	3.60861	174.558	620.674	7376.94	29097.1	-174.558	27.4559	85.1903	116.036	0	0	0.611727	128.743	-712.721	250	153.981	0	43.9208	41.8775	95.1743	1607208200469108	0
738	0	0	738	1	879.384	429.552	449.833	0	0	-2.09854	3.60861	174.558	620.674	7376.94	29097.1	-174.558	27.4559	85.1903	116.036	0	0	0.611727	128.743	-712.721	250	153.981	0	43.9208	41.8775	95.1743	1607208200469108	0
739	0	0	739	1	879.384	429.552	449.833	0	0	-2.09854	3.60861	174.558	620.674	7376.94	29097.1	-174.558	27.4559	85.1903	116.036	0	0	0.611727	128.743	-712.721	250	153.981	0	43.9208	41.8775	95.1743	1607208200469108	0
742	0	0	742	1	897.492	425.198	472.294	0	0	67.487	-25.5194	96.8412	560.074	7307.35	29126.2	-96.8412	25.3947	91.8947	120.575	0	0	0.543909	150.26	-727.957	250	166.735	0	47.0197	46.398	117.458	1607208200529141	0
746	0	0	746	1	1008.53	667.152	341.381	0	0	77.2129	-56.4704	391.997	678.569	7397.29	29057.5	-391.997	32.2096	91.0857	117.677	0	0	0.106334	133.353	-719.882	250	179.772	0	39.1221	39.6933	118.625	1607208200609184	0
751	0	0	751	1	1190.76	529.735	661.029	0	0	62.6305	-73.2967	311.876	815.195	7411.87	28974.7	-311.876	37.4677	90.5904	119.296	0	0	0.30005	156.329	-729.869	250	188.191	0	34.723	33.4624	71.7783	1607208200709239	0
756	0	0	756	1	823.189	363.627	459.562	0	0	118.625	-92.0865	-307.347	406.462	7156.56	28594.8	307.347	20.9336	89.3319	118.254	0	0	0.570714	128.602	-713.8	250	165.316	0	58.0519	63.039	428.151	1607208200809293	0
757	0	0	757	1	634.019	313.833	320.186	0	0	3.45004	-18.7761	311.329	486.133	7371.39	29119.5	-311.329	22.4244	88.5601	117.856	0	0	0.481364	143.197	-720.676	250	162.846	0	56.8205	54.3697	116.109	1607208200829304	0
758	0	0	758	1	907.946	497.595	410.351	0	0	139.691	9.451	351.631	515.116	7434.47	28792.3	-351.631	24.1415	90.9849	117.865	0	0	0.731731	120.395	-711.493	250	136.519	0	52.6755	51.8836	122.169	1607208200849315	0
760	0	0	760	1	833.191	443.729	389.462	0	0	74.6772	-14.6467	146.787	438.3	7300.16	29015.7	-146.787	19.329	88.5086	116.115	0	0	0.0614955	161.696	-728.073	250	167.934	0	61.2369	59.3787	137.987	1607208200889337	0
761	0	0	761	1	841.961	418.306	423.655	0	0	64.8088	-34.7093	-147.633	637.689	7409.69	29135.4	147.633	30.0033	91.5761	118.139	0	0	0.132442	125.832	-715.134	250	195.391	0	34.9245	35.7438	191.104	1607208200909348	0
766	0	0	766	1	1060.86	656.62	404.241	0	0	85.2618	-1.93022	288.068	567.012	7289.58	29102.7	-288.068	25.5248	88.4581	115.703	0	0	0.431741	146.768	-722.808	250	146.327	0	49.4896	47.348	102.804	1607208201009402	0
768	0	0	768	1	1012.83	358.247	654.578	0	0	11.4598	35.4168	108.602	811.31	7363.38	29165	-108.602	37.1051	89.5578	116.835	0	0	0.772034	128.27	-714.731	250	197.296	0	32.5161	31.7208	77.6125	1607208201049424	0
774	0	0	774	1	790.756	385.211	405.545	0	0	41.8241	-28.8836	-2.04099	348.612	7333.02	29129.6	2.04099	16.1869	90.3313	116.8	0	0	0.221961	124.999	-713.039	250	137.602	0	67.0749	67.8337	229.031	1607208201169489	0
778	0	0	778	1	1101.27	581.842	519.429	0	0	41.5392	-14.9124	304.639	730.614	7233.64	29115.6	-304.639	33.3261	88.6572	116.913	0	0	0.320525	128.799	-714.094	250	183.565	0	38.3529	36.9264	78.315	1607208201249533	0
782	0	0	782	1	762.134	438.78	323.353	0	0	111.377	99.7071	351.791	427.033	7662.1	29001	-351.791	20.1916	83.1852	114.528	0	0	0.325104	119.04	-705.25	250	157.035	0	60.6706	59.7048	141.477	1607208201329577	0
786	0	0	786	1	1185.16	639.157	546	0	0	4.58438	-82.5812	260.592	970.939	7469.92	28884.3	-260.592	43.7506	88.1176	116.066	0	0	0.921151	167.07	-732.504	250	227.83	0	29.4241	27.7885	60.0339	1607208201409620	0
787	0	0	787	1	1326.45	745.651	580.795	0	0	-15.3789	-19.2239	206.247	915.859	7290.56	29119.9	-206.247	40.5373	88.7682	116.748	0	0	0.945928	180.463	-738.966	250	244.799	0	30.8481	29.1907	65.5873	1607208201429631	0
789	0	0	789	1	856.426	574.337	282.09	0	0	16.3809	29.7739	388.118	464.087	7657.44	28772	-388.118	22.0594	87.1552	114.986	0	0	0.364464	104.699	-700.228	250	137.972	0	55.5123	55.9284	152.759	1607208201469653	0
797	0	0	797	1	871.602	534.62	336.982	0	0	56.8056	-44.9655	241.893	456.171	7218.37	28946.4	-241.893	20.1208	90.4427	116.614	0	0	0.119736	156.952	-727.265	250	171.822	0	61.6602	58.3115	126.938	1607208201629740	0
802	0	0	802	1	829.197	492.808	336.388	0	0	33.8832	57.4104	184.684	429.604	7241.3	29143	-184.684	18.9791	89.9679	116.823	0	0	0.194706	116.43	-707.161	250	148.147	0	63.4048	60.5801	137.161	1607208201729795	0
803	0	0	803	1	873.437	441.138	432.299	0	0	135.878	-44.4061	165.819	613.179	7438.28	28945.8	-165.819	26.854	86.7695	114.174	0	0	0.104576	140.042	-717.505	250	184.431	0	44.3382	42.5787	98.7684	1607208201749805	0
805	0	0	805	1	1012	595.942	416.055	0	0	32.7868	16.0196	238.49	588.409	7441.71	28985	-238.49	26.0411	89.4367	116.468	0	0	0.291555	148.325	-722.152	250	159.094	0	47.8573	45.2279	98.2483	1607208201789827	0
806	0	0	806	1	1026.09	502.029	524.059	0	0	30.9627	29.5649	143.277	718.788	7343.88	29170.8	-143.277	32.0643	88.1195	115.387	0	0	0.409297	131.832	-714.864	250	171.197	0	37.3483	36.1663	84.4728	1607208201809838	0
810	0	0	810	1	967.46	548.917	418.542	0	0	133.002	-24.2167	388.458	676.658	7441.16	29124.9	-388.458	32.0456	85.2351	114.006	0	0	0.048996	167.413	-730.879	250	197.876	0	38.1624	38.6072	106.516	1607208201889882	0
811	0	0	811	1	1058.65	518.771	539.883	0	0	116.95	39.4007	16.7021	580.866	7257.89	28862	-16.7021	27.0663	85.957	116.453	0	0	0.592353	163.924	-727.846	250	204.29	0	41.3647	41.2861	130.14	1607208201909893	0
813	0	0	813	1	875.789	527.731	348.058	0	0	-31.4235	-36.1997	339.065	764.801	7406.26	28937.6	-339.065	36.2451	87.4652	115.041	0	0	0.452056	154.656	-726.281	250	166.292	0	35.4668	34.3053	78.0908	1607208201949914	0
814	0	0	814	1	1073.5	628.569	444.927	0	0	32.4217	8.73622	391.923	661.628	7242.76	28892.7	-391.923	31.3658	89.4625	117.928	0	0	0.520962	151.121	-727.326	250	176.405	0	39.7249	40.3401	111.605	1607208201969925	0
815	0	0	815	1	895.362	405.817	489.545	0	0	121.533	-27.097	250.349	622.911	7253.31	29028.2	-250.349	27.5299	91.3519	118.314	0	0	0.278837	133.142	-718.879	250	157.554	0	45.9659	43.4214	93.974	1607208201989936	0
816	0	0	816	1	788.395	462.34	326.055	0	0	164.789	-65.737	469.878	494.065	7409.37	28967.1	-469.878	24.553	90.925	116.365	0	0	0.206355	137.323	-716.858	250	174.128	0	49.1914	53.4589	195.518	1607208202009947	0
818	0	0	818	1	824.83	409.186	415.645	0	0	44.6212	-37.3664	283.153	560.479	7330.22	28739.4	-283.153	25.2456	88.5046	115.252	0	0	0.340235	115.134	-707.32	250	138.638	0	49.8584	47.394	100.918	1607208202049969	0
819	0	0	819	1	1134.81	535.064	599.745	0	0	21.7208	15.0021	136.731	694.758	7353.12	29085.7	-136.731	31.094	89.1638	115.578	0	0	0.562029	148.294	-723.863	250	187.204	0	38.5679	37.4744	87.9091	1607208202069980	0
820	0	0	820	1	1112.97	604.259	508.713	0	0	40.4066	-19.82	218.527	789.063	7334.43	28921.2	-218.527	34.5897	87.734	116.205	0	0	0.639867	157.624	-728.033	250	211.376	0	35.7943	33.9263	75.3951	1607208202089991	0
821	0	0	821	1	1214.51	591.945	622.561	0	0	74.239	-38.9218	161.195	1107.82	7300.6	29040	-161.195	48.5304	88.7335	116.578	0	0	0.523309	163.356	-733.449	250	258.438	0	25.3614	24.3697	56.8689	1607208202110002	0
822	0	0	822	1	933.845	578.065	355.779	0	0	61.0399	-29.811	363.156	534.29	7313.8	28931.2	-363.156	25.1115	88.949	118.113	0	0	0.202457	138.176	-718.704	250	132.846	0	49.9678	49.431	123.459	1607208202130013	0
825	0	0	825	1	840.636	483.722	356.914	0	0	74.4238	20.8909	199.421	418.321	7300.42	28880.5	-199.421	18.2758	87.9334	117.145	0	0	0.827264	135.667	-715.766	250	135.48	0	66.0741	62.8014	140.639	1607208202190045	0
826	0	0	826	1	855.093	544.123	310.97	0	0	0.481693	-64.6528	465.413	514.339	7474.02	29065.7	-465.413	25.4495	87.5918	116.657	0	0	0.384187	113.937	-706.631	250	161.781	0	47.1203	50.6249	182.989	1607208202210056	0
829	0	0	829	1	759.912	336.662	423.25	0	0	53.0662	-46.312	26.7433	387.13	7321.77	29047.4	-26.7433	17.904	89.1887	117.407	0	0	0.362828	129.989	-715.159	250	131.805	0	62.2814	62.4766	195.981	1607208202270089	0
832	0	0	832	1	1145.56	649.69	495.867	0	0	130.385	-10.3736	250.32	714.603	7144.79	29111.1	-250.32	31.6089	87.637	115.463	0	0	0.705863	150.203	-723.417	250	189.642	0	39.56	37.4925	81.0431	1607208202330121	0
834	0	0	834	1	1215.87	601.366	614.504	0	0	75.5952	0.704234	260.567	784.985	7398.91	28900.7	-260.567	34.8586	86.712	114.475	0	0	0.533633	154.754	-725.709	250	174.579	0	36.0647	34.1341	73.2053	1607208202370143	0
845	0	0	845	1	992.404	539.136	453.268	0	0	88.0595	-4.20979	360.158	629.899	7386.44	28805.9	-360.158	29.5152	88.7239	116.352	0	0	0.466662	157.993	-728.28	250	159.824	0	42.9029	42.3228	103.302	1607208202590263	0
846	0	0	846	1	666.224	400.765	265.459	0	0	31.3768	-55.2114	270.477	342.284	7542.78	29056.3	-270.477	15.3623	85.3019	114.323	0	0	0.211801	188.637	-736.004	250	155.237	0	79.855	75.4951	162.108	1607208202610274	0
849	0	0	849	1	966.44	527.706	438.734	0	0	55.5691	13.5628	197.157	584.055	7319.27	28987.5	-197.157	25.5343	86.0125	113.499	0	0	0.150942	148.624	-719.844	250	189.821	0	46.9325	44.8045	100.729	1607208202670307	0
850	0	0	850	1	797.9	461.975	335.925	0	0	-38.2011	50.8387	246.448	585.718	7213.72	29049.9	-246.448	26.5993	85.0459	112.821	0	0	0.207339	128.001	-710.092	250	185.745	0	46.3946	43.5568	94.5581	1607208202690318	0
851	0	0	851	1	782.592	448.914	333.677	0	0	24.0632	9.29559	245.932	520.825	7251.12	28991.8	-245.932	23.1375	86.7565	112.07	0	0	0.607827	134.962	-714.08	250	157.422	0	53.066	50.1852	108.148	1607208202710329	0
855	0	0	855	1	868.713	487.698	381.015	0	0	35.4839	-59.6373	193.177	502.729	7339.36	28961	-193.177	22.0091	86.4878	115.157	0	0	0.556952	163.51	-726.955	250	183.824	0	54.5353	51.9124	117.735	1607208202790372	0
857	0	0	857	1	827.98	451.013	376.966	0	0	37.2415	-32.9589	126.626	548.35	7337.6	28535.7	-126.626	24.5409	88.8753	112.388	0	0	0.226644	107.892	-703.277	250	144.74	0	47.7645	46.7261	111.813	1607208202830394	0
858	0	0	858	1	647.932	483.283	164.649	0	0	147.189	-45.4731	362.879	470.117	7626.29	28847.2	-362.879	22.2047	83.2582	110.457	0	0	0.724955	145.054	-714.703	250	160.735	0	54.6145	54.1174	135.279	1607208202850405	0
859	0	0	859	1	1153.27	709.09	444.183	0	0	149.757	-20.1415	318.839	811.196	7524.06	28921.5	-318.839	37.3834	85.995	114.158	0	0	0.398034	146.267	-722.865	250	166.83	0	34.0124	32.8679	71.1549	1607208202870416	0
860	0	0	860	1	840.391	495.843	344.548	0	0	83.3585	-30.7351	406.629	562.831	7490.8	29131.5	-406.629	26.7329	85.8231	113.039	0	0	0.542013	162.577	-726.534	250	204.427	0	45.1572	46.3122	135.845	1607208202890427	0
861	0	0	861	1	958	516.333	441.668	0	0	93.9085	44.5752	253.83	644.664	7181.27	29155.8	-253.83	28.6573	85.3699	115.107	0	0	0.312068	139.253	-716.399	250	153.32	0	43.3832	40.7295	87.9699	1607208202910438	0
862	0	0	862	1	833.736	404.826	428.91	0	0	-20.8522	141.197	-291.775	522.869	7196.37	28560.9	291.775	27.3196	83.4236	112.393	0	0	0.579551	140.383	-713.506	250	180.722	0	42.649	45.4435	268.336	1607208202930448	0
866	0	0	866	1	910.804	473.757	437.047	0	0	37.8465	-23.629	358.934	523.036	7336.99	28825.4	-358.934	24.5981	87.2939	113.53	0	0	0.518763	173.687	-732.618	250	167.014	0	50.6131	49.9702	121.718	1607208203010492	0
873	0	0	873	1	793.547	514.197	279.35	0	0	376.582	-135.643	433.375	517.814	7596.22	28837.7	-433.375	29.0925	85.4229	111.487	0	0	0.994801	135.237	-713.111	250	171.131	0	45.0306	44.2775	140.741	1607208203150568	0
873	0	0	873	1	850.229	399.961	450.267	0	0	8.11123	-39.0359	250.481	584.267	7267.07	29040.1	-250.481	26.062	85.9716	114.166	0	0	0.539262	131.706	-712.516	250	159.974	0	47.6481	44.7113	97.0064	1607208203150568	0
876	0	0	876	1	1015.57	628.908	386.658	0	0	19.8235	64.728	293.269	449.229	7255.36	29036	-293.269	20.5787	85.6225	116.22	0	0	0.675726	166.015	-729.307	250	201.826	0	60.6668	57.6127	122.232	1607208203210601	0
878	0	0	878	1	1025.82	499.465	526.359	0	0	115.241	29.6752	355.872	646.278	7359.26	28971.4	-355.872	30.2963	87.275	115.43	0	0	0.242705	140.068	-718.262	250	177.553	0	41.6279	40.7745	98.2447	1607208203250623	0
879	0	0	879	1	847.773	383.361	464.412	0	0	97.6229	-5.28205	198.227	418.184	7376.88	28607.7	-198.227	18.2125	89.4566	116.245	0	0	0.49371	130.783	-714.771	250	143.004	0	66.526	63.3352	141.871	1607208203270634	0
883	0	0	883	1	986.949	516.734	470.216	0	0	10.6851	17.8972	264.907	781.388	7264.5	29082.8	-264.907	35.1212	87.2222	115.113	0	0	0.853835	122.23	-710.118	250	192.373	0	36.0819	34.0096	72.8305	1607208203350677	0
887	0	0	887	1	949.904	561.949	387.955	0	0	27.1506	-14.9345	235.914	821.676	7347.69	29016	-235.914	36.2938	86.0546	115.354	0	0	0.399303	138.239	-718.58	250	204.332	0	34.3463	32.4113	71.0023	1607208203430721	0
889	0	0	889	1	768.78	401.004	367.776	0	0	63.6936	-30.9513	45.5403	402.695	7211.49	28932.4	-45.5403	18.5339	86.0078	113.989	0	0	0.196871	140.069	-714.93	250	154.265	0	60.2101	60.1034	181.238	1607208203470743	0
890	0	0	890	1	997.186	515.979	481.206	0	0	93.2931	31.1372	231.179	667.511	7381.21	28969.9	-231.179	29.363	83.6476	112.641	0	0	0.288187	154.957	-723.506	250	211.515	0	41.6054	39.0528	85.7911	1607208203490754	0
891	0	0	891	1	866.118	355.79	510.328	0	0	67.031	10.0153	75.8574	501.167	7307.81	28991	-75.8574	22.9611	83.2348	113.703	0	0	0.240113	139.661	-714.874	250	173.021	0	49.7314	49.3205	133.395	1607208203510764	0
894	0	0	894	1	1009.66	529.345	480.319	0	0	65.036	83.0822	375.275	567.952	7210.14	28918	-375.275	26.942	86.5712	114.103	0	0	0.313235	137.903	-716.431	250	165.968	0	45.7303	45.849	118.429	1607208203570797	0
895	0	0	895	1	964.448	614.974	349.474	0	0	96.4251	-64.592	397.185	459.623	7278.42	28966	-397.185	21.8823	86.1007	116.293	0	0	0.184347	147.125	-719.322	250	187.489	0	55.3949	56.148	161.489	1607208203590808	0
898	0	0	898	1	708.753	414.259	294.494	0	0	56.0496	-114.713	392.119	447.451	7318.79	28717.1	-392.119	21.5963	85.9759	114.661	0	0	0.546627	118.32	-706.578	250	140.01	0	56.0828	57.7292	173.561	1607208203650841	0
900	0	0	900	1	990.258	517.451	472.807	0	0	172.907	-30.3754	187.815	441.289	7201.93	28732.5	-187.815	19.3491	84.5739	111.208	0	0	0.154836	193.524	-736.991	250	203.691	0	60.9954	58.0799	132.484	1607208203690862	0
901	0	0	901	1	1002.71	571.141	431.568	0	0	63.7589	0.159034	321.963	835.141	7211.42	29000.9	-321.963	38.4329	86.1083	113.411	0	0	0.147383	151.367	-722.494	250	193.635	0	33.0562	32.074	69.2603	1607208203710873	0
905	0	0	905	1	1257.7	691.581	566.118	0	0	20.256	-47.857	311.325	769.19	7155.26	28949.3	-311.326	35.4132	87.3912	112.812	0	0	0.340692	140.86	-718.744	250	175.387	0	36.0939	34.557	73.9292	1607208203790917	0
906	0	0	906	1	1223.44	625.372	598.067	0	0	93.3484	-64.197	267.506	962.53	7281.49	29065.3	-267.506	42.9578	84.583	110.728	0	0	0.672754	119.284	-706.83	250	202.329	0	29.2869	27.6706	59.6771	1607208203810928	0
911	0	0	911	1	654.185	376.69	277.495	0	0	43.9593	31.5025	220.37	363.082	7231.22	28969.6	-220.37	15.9817	88.4736	114.001	0	0	0.489506	126.044	-709.557	250	155.091	0	75.5765	71.666	157.791	1607208203910982	0
912	0	0	912	1	760.077	395.959	364.118	0	0	39.1884	-14.3613	189.392	432.573	7435.31	28915.8	-189.392	18.9151	86.7521	114.225	0	0	0.362772	150.274	-721.229	250	155.639	0	62.9402	60.1924	135.828	1607208203930993	0
914	0	0	914	1	929.825	544.532	385.293	0	0	125.233	7.61536	-0.81467	537.63	7249.61	28993.4	0.814671	24.9661	83.4769	108.719	0	0	0.382118	165.578	-724.503	250	178.045	0	42.6954	43.1519	143.919	1607208203971015	0
917	0	0	917	1	818.42	531.071	287.349	0	0	110.912	19.314	148.264	405.903	7263.93	28981.7	-148.264	17.9338	85.0943	111.901	0	0	0.583401	168.427	-727.645	250	170.224	0	64.9124	62.6724	145.457	1607208204031048	0
918	0	0	918	1	850.798	441.003	409.795	0	0	102.158	-77.4586	228.21	533.746	7372.34	28879.2	-228.21	23.4539	86.7655	113.569	0	0	0.310314	149.847	-721.92	250	192.193	0	52.2051	49.396	108.64	1607208204051059	0
920	0	0	920	1	1126.59	530.538	596.052	0	0	4.76099	-15.2798	193.862	779.324	7170.76	29116	-193.862	34.2954	85.0012	111.626	0	0	0.272299	158.047	-724.571	250	187.824	0	35.2723	33.5026	75.7536	1607208204091080	0
922	0	0	922	1	775.115	395.374	379.741	0	0	98.9149	-90.525	245.881	409.351	7574.91	28792.6	-245.881	18.1566	83.9973	112.531	0	0	0.034126	122.201	-704.937	250	145.142	0	66.8787	63.5484	137.354	1607208204131102	0
923	0	0	923	1	1066.84	679.29	387.551	0	0	65.8431	-25.2242	359.112	767.361	7408.66	28827	-359.112	35.9964	83.7937	110.027	0	0	0.772049	144.316	-717.701	250	198.149	0	34.4963	34.0259	83.0449	1607208204151113	0
924	0	0	924	1	858.228	523.525	334.703	0	0	160.551	-19.8758	186.46	377.299	7313.95	29120.6	-186.46	16.5109	88.3901	116.705	0	0	0.147438	147.921	-722.289	250	158.805	0	72.4797	69.3575	157.468	1607208204171124	0
925	0	0	925	1	987.105	537.179	449.926	0	0	43.5689	27.7158	229.405	541.14	7331.27	28873.7	-229.405	23.8681	88.4299	115.479	0	0	0.758356	144.621	-721.458	250	163.107	0	51.5175	48.733	106.705	1607208204191135	0
927	0	0	927	1	830.713	437.127	393.587	0	0	138.164	51.8882	385.668	474.96	7236.68	29048.8	-385.668	22.5207	84.5399	113.033	0	0	0.549994	130.285	-710.407	250	179.283	0	53.5099	54.2937	158.625	1607208204231157	0
929	0	0	929	1	893.647	517.781	375.866	0	0	48.3806	110.551	316.971	625.146	7226.8	28890.5	-316.971	29.1907	84.0257	112.481	0	0	0.279928	126.745	-709.674	250	173.396	0	42.68	41.4267	93.9695	1607208204271178	0
930	0	0	930	1	1148.62	584.559	564.056	0	0	70.3164	-42.6046	183.966	843.953	7304.52	28944	-183.966	36.7872	85.2498	110.452	0	0	0.38238	155.627	-724.089	250	217.899	0	32.5662	31.0906	71.437	1607208204291189	0
935	0	0	935	1	825.258	532.686	292.572	0	0	-15.2636	-12.921	286.329	495.601	7390.1	28914.3	-286.329	22.6275	87.5112	114.064	0	0	0.335155	119.39	-705.784	250	113.859	0	55.7013	52.6937	111.581	1607208204391244	0
937	0	0	937	1	824.101	371.293	452.809	0	0	81.3355	23.5831	-154.114	575.782	7393.17	28778.2	154.114	27.2326	83.8074	110.613	0	0	0.122591	127.658	-709.111	250	173.212	0	37.3967	38.2228	204.284	1607208204431266	0
938	0	0	938	1	935.786	555.331	380.456	0	0	71.5892	-58.5468	332.69	649.559	7203.59	28959.9	-332.69	30.1774	83.6527	111.798	0	0	0.11423	159.997	-724.679	250	219.655	0	41.2628	40.0681	89.6442	1607208204451277	0
939	0	0	939	1	712.387	319.403	392.983	0	0	126.483	112.873	205.274	473.226	7647	29087.5	-205.274	21.0933	85.0694	111.243	0	0	0.178501	136.086	-713.281	250	155.178	0	56.4368	53.8526	119.913	1607208204471287	0
940	0	0	940	1	812.807	464.21	348.598	0	0	0.479319	36.6128	323.31	380.99	7474.02	28864.8	-323.31	17.7674	87.1989	112.999	0	0	0.26344	122.883	-707.316	250	146.159	0	70.6438	67.7552	146.303	1607208204491298	0
941	0	0	941	1	752.199	446.123	306.076	0	0	-19.2041	-19.9017	345.247	816.658	7294.38	29021	-345.247	38.6476	81.8472	112.53	0	0	0.310095	112.4	-701.702	250	178.58	0	32.4285	31.5638	73.8088	1607208204511309	0
942	0	0	942	1	696.166	416.754	279.412	0	0	25.1241	-14.0534	247.107	432.475	7349.72	28716.1	-247.107	19.1938	86.6056	113.542	0	0	0.323666	127.524	-710.74	250	152.509	0	63.8955	60.3672	130.157	1607208204531320	0
944	0	0	944	1	770.088	324.582	445.506	0	0	28.1042	-33.7367	108.737	371.567	7346.74	28935.1	-108.737	16.827	84.5609	112.503	0	0	0.576434	114.961	-701.735	250	129.078	0	68.4426	66.9774	163.669	1607208204571342	0
949	0	0	949	1	882.189	463.745	418.444	0	0	70.9935	-32.6264	250.81	657.911	7503.17	28934	-250.81	29.0809	87.6282	109.896	0	0	0.23029	141.584	-716.641	250	170.189	0	42.4692	40.1632	86.7969	1607208204671396	0
953	0	0	953	1	764.336	485.27	279.066	0	0	379.563	355.255	353.142	460.935	7593.24	29044.4	-353.142	28.5828	81.2573	107.592	0	0	0.990512	150.902	-716.472	250	209.392	0	48.2523	49.9991	103.421	1607208204751440	0
959	0	0	959	1	832.64	468.37	364.271	0	0	-84.8018	65.0862	-268.096	373.489	7459.64	28936	268.096	19.2769	86.4461	111.842	0	0	0.33386	152.995	-721.676	250	192.217	0	58.2809	60.793	371.606	1607208204871505	0
962	0	0	962	1	873.612	463.919	409.693	0	0	54.2957	44.9269	29.9603	549.784	7220.88	29055.8	-29.9603	25.6336	84.323	110.808	0	0	0.495205	130.725	-709.727	250	157.872	0	42.8914	42.9321	132.653	1607208204931538	0
963	0	0	963	1	874.523	392.765	481.758	0	0	69.3344	12.7428	202.897	563.853	7305.51	28988.3	-202.897	24.6252	82.5813	111.09	0	0	0.171724	158.06	-723.015	250	178.429	0	48.1445	45.7932	102.484	1607208204951549	0
965	0	0	965	1	1018.13	603.978	414.154	0	0	61.4756	-1.13965	398.011	504.741	7313.36	29101.9	-398.011	23.891	83.6471	109.94	0	0	0.259705	143.336	-713.465	250	165.706	0	49.7796	51.0416	144.162	1607208204991571	0
968	0	0	968	1	1188.94	541.111	647.834	0	0	49.2107	-34.6861	229.36	917.221	7325.63	29035.7	-229.36	40.2867	84.1447	111.232	0	0	0.433453	136.486	-714.281	250	174.988	0	30.4785	28.8272	63.8225	1607208205311745	0
969	0	0	969	1	1188.94	541.111	647.834	0	0	49.2107	-34.6861	229.36	917.221	7325.63	29035.7	-229.36	40.2867	84.1447	111.232	0	0	0.433453	136.486	-714.281	250	174.988	0	30.4785	28.8272	63.8225	1607208205311745	0
970	0	0	970	1	1188.94	541.111	647.834	0	0	49.2107	-34.6861	229.36	917.221	7325.63	29035.7	-229.36	40.2867	84.1447	111.232	0	0	0.433453	136.486	-714.281	250	174.988	0	30.4785	28.8272	63.8225	1607208205311745	0
971	0	0	971	1	1188.94	541.111	647.834	0	0	49.2107	-34.6861	229.36	917.221	7325.63	29035.7	-229.36	40.2867	84.1447	111.232	0	0	0.433453	136.486	-714.281	250	174.988	0	30.4785	28.8272	63.8225	1607208205311745	0
972	0	0	972	1	1188.94	541.111	647.834	0	0	49.2107	-34.6861	229.36	917.221	7325.63	29035.7	-229.36	40.2867	84.1447	111.232	0	0	0.433453	136.486	-714.281	250	174.988	0	30.4785	28.8272	63.8225	1607208205311745	0
973	0	0	973	1	1188.94	541.111	647.834	0	0	49.2107	-34.6861	229.36	917.221	7325.63	29035.7	-229.36	40.2867	84.1447	111.232	0	0	0.433453	136.486	-714.281	250	174.988	0	30.4785	28.8272	63.8225	1607208205311745	0
974	0	0	974	1	1188.94	541.111	647.834	0	0	49.2107	-34.6861	229.36	917.221	7325.63	29035.7	-229.36	40.2867	84.1447	111.232	0	0	0.433453	136.486	-714.281	250	174.988	0	30.4785	28.8272	63.8225	1607208205311745	0
975	0	0	975	1	1188.94	541.111	647.834	0	0	49.2107	-34.6861	229.36	917.221	7325.63	29035.7	-229.36	40.2867	84.1447	111.232	0	0	0.433453	136.486	-714.281	250	174.988	0	30.4785	28.8272	63.8225	1607208205311745	0
976	0	0	976	1	1188.94	541.111	647.834	0	0	49.2107	-34.6861	229.36	917.221	7325.63	29035.7	-229.36	40.2867	84.1447	111.232	0	0	0.433453	136.486	-714.281	250	174.988	0	30.4785	28.8272	63.8225	1607208205311745	0
977	0	0	977	1	1188.94	541.111	647.834	0	0	49.2107	-34.6861	229.36	917.221	7325.63	29035.7	-229.36	40.2867	84.1447	111.232	0	0	0.433453	136.486	-714.281	250	174.988	0	30.4785	28.8272	63.8225	1607208205311745	0
980	0	0	980	1	912.835	453.814	459.021	0	0	-3.62763	-3.79965	292.732	536.876	7179.15	29104.5	-292.732	24.5301	83.8393	111.78	0	0	0.327474	152.524	-721.032	250	192.474	0	50.6778	48.2011	101.914	1607208205371778	0
988	0	0	988	1	869.971	534.549	335.421	0	0	198.752	112.924	212.555	451.058	7574.73	28788.5	-212.555	20.3686	82.1446	107.631	0	0	0.129062	172.362	-725.516	250	161.646	0	58.1681	55.0375	122.33	1607208205531865	0
992	0	0	992	1	856.694	450.934	405.76	0	0	12.4365	-24.0471	295.711	579.414	7262.74	29025.1	-295.711	26.4187	86.8883	113.367	0	0	0.336173	164.472	-726.675	250	181.602	0	47.7131	45.3932	96.1517	1607208205611909	0
1000	0	0	0	1	588.179	284.226	303.953	0	0	-5.72281	17.8336	-128.827	315.009	7679.54	28783.9	128.827	15.8158	36.3594	44.8201	0	0	0.338889	153.709	-638.453	250	182.163	0	47.5964	47.16	116.59	1607208207913162	1
1003	0	0	3	1	652.707	299.242	353.465	0	0	140.284	-23.2047	-149.435	317.561	7533.54	28725.3	149.435	15.8251	36.3343	42.5429	0	0	0.296313	158.655	-634.45	250	180.205	0	45.1918	45.7517	126.438	1607208207973194	1
1023	0	0	23	1	478.275	219.878	258.397	0	0	133.147	24.308	288.963	242.341	7640.33	28976.8	-288.963	12.9895	34.4159	41.8168	0	0	0.119998	150.013	-628.123	250	192.148	0	56.762	60.0415	213.657	1607208208373412	1
1039	0	0	39	1	554.106	256.008	298.098	0	0	32.363	3.60047	-174.317	258.199	7342.48	28798.1	174.317	13.0066	34.3143	41.1677	0	0	0.288917	221.247	-657.607	250	228.785	0	52.5946	53.2492	162.614	1607208208693587	1
1044	0	0	44	1	561.766	315.204	246.562	0	0	-15.8661	-19.7389	38.9657	377.879	7390.71	29020.8	-38.9657	18.8039	33.5215	41.3989	0	0	0.315439	157.876	-633.824	250	179.933	0	46.6654	41.454	89.2072	1607208208793641	1
1060	0	0	60	1	495.049	211.217	283.831	0	0	70.8865	5.31758	59.9018	244.209	7303.95	29095.4	-59.9018	11.9915	33.613	40.996	0	0	0.247692	188.948	-642.606	250	201.201	0	71.1861	63.6876	136.205	1607208209113816	1
1082	0	0	82	1	595.352	309.976	285.377	0	0	27.3215	43.49	97.1922	300.484	7447.18	28957.6	-97.1922	15.0126	32.2295	39.5565	0	0	0.264181	195.183	-638.388	250	239.042	0	56.8786	49.9173	107.257	1607208209554055	1
1090	0	0	90	1	536.661	244.082	292.579	0	0	31.8703	22.6844	182.103	243.867	7342.97	28878.7	-182.103	12.4577	32.8398	40.6799	0	0	0.0470044	167.851	-635.582	250	185.007	0	64.6389	59.1447	144.465	1607208209714142	1
1097	0	0	97	1	629.875	358.314	271.561	0	0	49.0231	-18.6499	155.952	302.941	7226.16	28920.1	-155.952	15.2777	32.1935	40.1435	0	0	0.0758151	203.805	-646.943	250	219.824	0	53.8804	48.6914	110.817	1607208209854219	1
1120	0	0	120	1	663.691	321.939	341.752	0	0	68.4066	11.0019	192.611	304.082	7306.43	28990.1	-192.611	15.5176	32.9833	38.9328	0	0	0.284351	227.579	-652.999	250	255.037	0	51.5483	47.9814	119.236	1607208210394513	1
1151	0	0	151	1	501.225	226.075	275.151	0	0	49.5405	56.3628	12.2235	245.439	7125.98	28944.7	-12.2235	12.0907	30.6053	38.1336	0	0	0.310552	197.05	-639.034	250	227.992	0	66.8048	60.7324	128.028	1607208211014851	1
1153	0	0	153	1	475.15	211.573	263.577	0	0	51.4944	52.1332	202.849	244.903	7622.33	29048.6	-202.849	12.6042	31.7154	38.832	0	0	0.27849	221.806	-650.31	250	227.653	0	61.2835	57.4729	150.65	1607208211054873	1
1166	0	0	166	1	476.231	243.759	232.472	0	0	-36.726	46.1884	-0.543435	266.662	7311.91	28954.9	0.543435	13.3979	30.4812	38.2995	0	0	0.12049	223.806	-654.398	250	234.742	0	60.6526	54.8557	114.614	1607208211315014	1
1168	0	0	168	1	543.322	305.846	237.476	0	0	76.2403	-11.9019	105.393	243.659	7398.26	29212.3	-105.393	12.0695	31.1592	38.6958	0	0	0.464194	180.289	-630.122	250	169.557	0	68.6647	60.9723	130.181	1607208211355036	1
1171	0	0	171	1	520.456	303.796	216.66	0	0	132.957	73.7501	-43.5378	269.338	7640.52	28827.7	43.5378	13.2902	30.5966	36.8934	0	0	0.22368	201.305	-640.506	250	203.106	0	57.3072	54.3457	111.745	1607208211415069	1
1174	0	0	174	1	497.993	242.892	255.101	0	0	86.5662	-25.6534	28.9598	273.677	7288.27	29126.4	-28.9598	13.3555	30.5055	38.1485	0	0	0.252948	150.908	-618.168	250	169.335	0	61.3864	55.1011	117.584	1607208211475101	1
1177	0	0	177	1	587.962	251.744	336.218	0	0	10.7458	0.041666	265.335	324.159	7264.43	29001	-265.335	17.2447	28.2907	37.3335	0	0	0.13282	231.543	-652.107	250	247.023	0	41.1201	41.2964	136.764	1607208211535134	1
1180	0	0	180	1	582.451	226.357	356.093	0	0	95.5813	102.517	150.133	273.273	7677.9	28998.2	-150.133	13.8896	29.0417	37.1137	0	0	0.173523	189.218	-633.417	250	208.976	0	57.3317	51.5588	115.231	1607208211595167	1
1185	0	0	185	1	476.295	245.817	230.478	0	0	133.473	109.544	72.3356	229.764	7341.03	29190.5	-72.3356	11.5049	30.7303	37.6631	0	0	0.217965	180.385	-630.861	250	210.239	0	71.539	63.8252	136.1	1607208211695221	1
1189	0	0	189	1	633.643	348.434	285.209	0	0	83.4385	63.3142	254.66	350.747	7191.74	29037.4	-254.66	18.4376	28.375	35.85	0	0	0.139184	166.873	-619.969	250	200.092	0	38.9264	38.7325	120.581	1607208211775265	1
1192	0	0	192	1	479.56	210.842	268.719	0	0	33.6155	30.9868	-185.815	290.25	7341.23	28970.1	185.815	14.7037	29.5864	37.663	0	0	0.274854	191.319	-636.726	250	218.603	0	44.4175	44.8912	141.814	1607208211835298	1
1201	0	0	201	1	593.781	256.584	337.197	0	0	30.0679	24.1888	35.9816	311.061	7245.11	28976.9	-35.9816	15.3331	29.695	38.0812	0	0	0.303837	173.213	-630.264	250	188.241	0	53.7778	48.0103	103.01	1607208212015396	1
1209	0	0	209	1	573.329	303.349	269.98	0	0	22.5428	68.4291	17.3435	263.066	7551.62	28733.3	-17.3435	13.0544	29.3689	37.0355	0	0	0.425368	167.826	-621.477	250	203.355	0	61.82	55.9004	117.687	1607208212175483	1
1212	0	0	212	1	664.474	300.99	363.484	0	0	31.8033	17.4117	14.4918	432.483	7343.04	29083.3	-14.4918	21.2561	28.5599	34.7823	0	0	0.100396	194.435	-631.02	250	226.831	0	37.7548	34.345	72.9508	1607208212235516	1
1222	0	0	222	1	596.737	303.987	292.75	0	0	61.1678	30.0133	252.397	305.419	7313.67	29070.7	-252.397	16.0196	28.1142	36.8338	0	0	0.262116	261.142	-653.423	250	246.116	0	44.1461	43.9486	138.684	1607208212435625	1
1228	0	0	228	1	616.344	229.646	386.698	0	0	30	31.3027	-2.57189	355.591	7344.84	28969.8	2.57189	17.4962	29.8241	37.7716	0	0	0.226734	202.252	-641.673	250	206.648	0	46.228	42.1356	88.0868	1607208212555690	1
1235	0	0	235	1	606.895	346.922	259.973	0	0	39.5391	-1.48389	252.639	279.644	7434.96	28902.9	-252.639	14.7035	29.5135	36.7926	0	0	0.149334	233.486	-649.484	250	214.727	0	49.0052	48.6534	152.706	1607208212695766	1
1241	0	0	241	1	530.894	202.416	328.478	0	0	17.3914	28.7813	-206.231	251.938	7457.11	28872.6	206.231	12.8738	30.6277	37.4492	0	0	0.0814184	186.392	-631.823	250	214.671	0	49.9355	50.5347	176.788	1607208212815832	1
1248	0	0	248	1	512.622	272.53	240.092	0	0	92.7107	26.567	-55.4906	225.786	7381.79	29074.2	55.4906	11.0488	29.8617	38.3842	0	0	0.238628	125.732	-605.958	250	152.845	0	68.2892	64.5296	132.764	1607208212955908	1
1251	0	0	251	1	597.296	227.4	369.896	0	0	398.601	-210.51	-2.35424	267.249	7374.88	28514	2.35424	16.117	29.8372	35.6042	0	0	0.604783	197.427	-636.587	250	207.565	0	58.0221	50.8547	99.6178	1607208213015941	1
1261	0	0	261	1	554.936	268.345	286.591	0	0	-10.2762	-26.0655	31.8188	263.044	7385.12	29027.1	-31.8188	13.0552	28.8594	36.9959	0	0	0.145234	218.567	-644.994	250	218.63	0	62.4241	55.4109	118.585	1607208213216049	1
1265	0	0	265	1	423.812	194.87	228.942	0	0	-7.12601	-15.5483	-74.394	232.464	7282.31	28817.3	74.394	11.5306	28.8606	36.3126	0	0	0.07152	173.925	-623.635	250	208.414	0	63.3248	60.1857	127.42	1607208213296093	1
1266	0	0	266	1	503.763	287.078	216.685	0	0	56.1772	129.389	282.905	258.954	7617.64	29071	-282.905	13.9979	29.8567	37.8553	0	0	0.283124	169.978	-626.695	250	217.086	0	49.9829	52.5998	179.605	1607208213316104	1
1267	0	0	267	1	449.41	240.675	208.735	0	0	55.2406	21.0932	44.889	228.306	7219.94	28880.3	-44.889	11.2175	29.9678	36.4973	0	0	0.120333	164.558	-621.853	250	194.589	0	72.1076	64.4464	138.604	1607208213336115	1
1275	0	0	275	1	508.356	235.828	272.528	0	0	-0.117137	56.7614	177.598	224.483	7374.96	29044	-177.598	11.5669	29.4018	38.1145	0	0	0.199303	179.05	-629.738	250	198.307	0	67.1729	60.6584	147.235	1607208213496202	1
1277	0	0	277	1	525.005	262.341	262.664	0	0	109.181	4.10996	170.993	305.101	7664.3	28897.3	-170.993	15.4197	28.2436	35.5629	0	0	0.10186	186.585	-629.944	250	217.131	0	50.1946	45.7519	107.929	1607208213536224	1
1280	0	0	280	1	539.997	291.618	248.379	0	0	89.6665	-80.513	400.597	283.905	7185.51	28981.9	-400.597	17.1138	28.4189	36.4493	0	0	0.176655	221.876	-646.249	250	222.411	0	39.7758	56.9999	272.999	1607208213596257	1
1283	0	0	283	1	504.368	288.946	215.422	0	0	55.7971	-97.3276	278.867	259.785	7518.36	28799.4	-278.867	14.09	28.7336	36.9315	0	0	0.0646482	194.082	-636.829	250	215.107	0	49.1623	51.3868	179.751	1607208213656289	1
1285	0	0	285	1	492.269	241.698	250.571	0	0	-26.4559	-46.8998	227.772	224.739	7500.96	28848.6	-227.772	11.8898	28.2334	36.8688	0	0	0.253601	167.677	-621.22	250	194.129	0	60.8872	57.988	171.232	1607208213696311	1
1289	0	0	289	1	498.834	197.123	301.711	0	0	-9.77045	108.462	188.996	241.932	7384.61	28792.9	-188.996	12.6678	28.3667	37.0557	0	0	0.447757	165.458	-620.97	250	181.187	0	60.0981	55.1897	138.005	1607208213776355	1
1290	0	0	290	1	549.28	240.85	308.43	0	0	7.43539	-35.0126	47.5032	355.696	7267.74	29036.1	-47.5032	17.6062	29.6551	37.2636	0	0	0.145503	207.99	-638.71	250	227.723	0	47.3795	41.8557	90.7379	1607208213796366	1
1292	0	0	292	1	531.55	263.705	267.845	0	0	151.739	-46.1839	579.123	288.065	7721.4	28947.6	-579.123	21.2778	26.2917	35.7477	0	0	0.27123	175.121	-619.753	250	228.625	0	38.9234	85.2136	296.535	1607208213836387	1
1292	0	0	292	1	668.235	256.096	412.139	0	0	62.6539	-17.1864	-22.0061	360.848	7112.87	28918.6	22.0061	17.6008	28.4322	36.5976	0	0	0.085641	199.404	-637.995	250	230.327	0	44.354	41.2864	85.0017	1607208213836387	1
1294	0	0	294	1	554.467	316.12	238.347	0	0	20.6698	-119.337	215.999	344.916	7254.51	28821.4	-215.999	18.2732	27.4326	36.1645	0	0	0.468328	207.276	-640.266	250	239.771	0	40.5766	38.68	108.032	1607208213876409	1
1295	0	0	295	1	488.848	217.65	271.198	0	0	94.5206	87.5673	290.509	272.783	7379.98	29013.2	-290.509	14.6742	29.2057	37.9525	0	0	0.106357	184.491	-630.659	250	184.75	0	47.5233	50.2718	178.215	1607208213896420	1
1298	0	0	298	1	496.394	237.634	258.761	0	0	77.9329	66.5466	116.027	252.973	7296.91	29034.2	-116.027	12.6555	28.6773	37.1011	0	0	0.229737	205.179	-639.395	250	171.361	0	63.4427	56.1819	120.923	1607208213956453	1
1303	0	0	303	1	607.492	297.399	310.093	0	0	118.046	10.8852	4.02135	297.424	7555.77	28890.5	-4.02135	14.5099	29.2496	35.988	0	0	0.202528	196.158	-635.354	250	165.766	0	54.6644	49.9967	104.956	1607208214056507	1
1304	0	0	304	1	525.552	238.352	287.2	0	0	92.6099	17.2324	182.073	273.275	7282.23	28983.8	-182.073	13.8748	29.5421	38.492	0	0	0.372104	183.501	-634.635	250	214.944	0	55.9638	51.2383	126.034	1607208214076518	1
1305	0	0	305	1	607.051	324.071	282.98	0	0	84.138	15.2657	-15.7145	326.85	7290.7	29185.1	15.7145	15.9481	29.6648	35.6649	0	0	0.178354	162.858	-618.764	250	163.496	0	48.9038	45.2007	93.5561	1607208214096529	1
1311	0	0	311	1	464.978	290.562	174.416	0	0	104.53	13.872	193.748	252.695	7768.61	28987.2	-193.748	12.887	27.3174	35.5648	0	0	0.0536432	194.571	-632.582	250	207.618	0	57.746	53.2332	137.023	1607208214216594	1
1312	0	0	312	1	548.625	258.675	289.95	0	0	56.9601	54.489	-262.944	256.317	7317.88	28647.6	262.944	13.3834	29.4774	35.8229	0	0	0.208224	195.514	-633.927	250	234.53	0	46.7028	47.4436	202.334	1607208214236605	1
1323	0	0	323	1	527.453	316.07	211.384	0	0	14.7351	8.85927	-95.7	242.242	7260.45	28992.2	95.7	12.0078	29.6626	36.5912	0	0	0.197683	222.824	-645.145	250	199.047	0	58.9234	57.5017	127.594	1607208214456725	1
1327	0	0	327	1	585.294	322.764	262.53	0	0	13.5385	73.8414	121.98	322.015	7460.96	29026.9	-121.98	16.3107	28.9025	36.0465	0	0	0.332372	216.968	-642.906	250	203.762	0	50.0004	44.1337	95.173	1607208214536769	1
1328	0	0	328	1	402.068	209.477	192.591	0	0	28.1685	69.6888	-18.6099	223.793	7346.67	29031	18.6099	11.0852	30.4852	37.5498	0	0	0.151654	165.378	-623.003	250	155.108	0	70.4477	65.3368	133.687	1607208214556780	1
1332	0	0	332	1	561.665	355.064	206.602	0	0	49.7407	41.7504	70.5203	273.204	7325.1	29059	-70.5203	13.5206	28.3688	36.0932	0	0	0.288578	174.709	-627.032	250	189.275	0	59.5448	52.6785	114.093	1607208214636823	1
1336	0	0	336	1	499.514	234.787	264.727	0	0	92.1664	-42.8212	102.402	241.131	7481.99	28844.6	-102.402	11.9371	29.3096	35.3267	0	0	0.149255	190.155	-627.302	250	172.96	0	67.7663	59.6723	127.99	1607208214716867	1
1341	0	0	341	1	641.72	275.564	366.157	0	0	76.8541	-36.8795	32.8953	435.008	7297.99	29137.6	-32.8953	21.2535	28.1233	35.235	0	0	0.210665	205.795	-637.229	250	224.404	0	38.1874	34.1975	74.0722	1607208214816921	1
1347	0	0	347	1	632.519	367.89	264.629	0	0	105.277	34.2515	77.9926	316.189	7568.54	28966.8	-77.9926	15.5974	27.8038	35.3101	0	0	0.152305	241.38	-649.864	250	240.199	0	51.8781	45.5887	99.4191	1607208214936987	1
1365	0	0	365	1	476.568	232.07	244.498	0	0	40.8113	30.8965	121.433	231.473	7334.03	28970.2	-121.433	11.5876	27.179	34.979	0	0	0.0567871	234.023	-642.081	250	209.559	0	67.2749	59.5288	129.234	1607208215397237	1
1371	0	0	371	1	520.788	220.49	300.299	0	0	27.7803	-82.3743	5.34275	233.372	7147.74	28983.8	-5.34275	11.4976	29.0857	36.3621	0	0	0.209551	186.991	-628.178	250	205.73	0	68.5781	63.0314	131.653	1607208215517303	1
1373	0	0	373	1	400.299	183.548	216.751	0	0	-59.0007	85.7772	295.415	197.774	7334.18	28915.3	-295.415	10.9809	28.3541	37.2628	0	0	0.149087	203.158	-633.771	250	209.392	0	61.5524	65.888	239.102	1607208215557324	1
1374	0	0	374	1	487.561	255.033	232.528	0	0	347.967	-40.9494	173.11	243.714	7525.17	28842.7	-173.11	13.574	26.4555	34.8245	0	0	0.378454	231.284	-641.94	250	225.756	0	58.629	50.6408	124.68	1607208215577335	1
1378	0	0	378	1	510.017	265.913	244.104	0	0	5.82821	-66.9754	213.356	247.648	7369.01	28968.4	-213.356	12.9466	27.8104	35.8548	0	0	0.331791	199.746	-631.269	250	183.511	0	56.7198	52.9934	147.275	1607208215657379	1
1385	0	0	385	1	518.942	245.986	272.955	0	0	57.742	-11.0143	-42.7445	234.973	7317.1	29111.7	42.7445	11.4784	28.2842	35.9785	0	0	0.363851	146.293	-611.937	250	175.57	0	64.5163	61.1027	124.782	1607208215797455	1
1387	0	0	387	1	493.921	289.618	204.303	0	0	132.652	1.61215	26.7517	251.706	7441.51	28999.4	-26.7517	12.3011	29.455	36.4071	0	0	0.0515387	185.71	-627.483	250	187.553	0	65.1807	58.9733	125.243	1607208215837477	1
1388	0	0	388	1	653.096	356.159	296.937	0	0	33.4156	46.8875	114	364.09	7241.76	29053.8	-114	18.2493	28.2971	35.8917	0	0	0.17786	200.398	-637.607	250	227.043	0	44.4918	39.3429	84.7797	1607208215857488	1
1389	0	0	389	1	581.182	319.825	261.358	0	0	63.2961	-44.3098	204.891	348.978	7112.22	29145	-204.891	17.9509	28.2479	35.4741	0	0	0.199762	153.657	-614.629	250	191.149	0	41.761	39.1373	104.183	1607208215877499	1
1395	0	0	395	1	594.179	261.919	332.26	0	0	211.222	109.263	188.034	267.219	7163.62	29190.8	-188.034	13.9874	28.8947	36.8057	0	0	0.47933	167.079	-621.371	250	169.745	0	54.9141	50.4798	124.978	1607208215997564	1
1396	0	0	396	1	455.797	230.673	225.123	0	0	51.6538	17.902	50.9708	247.079	7422.85	28983.2	-50.9708	12.1523	28.338	36.2834	0	0	0.451608	199.714	-631.665	250	182.547	0	66.0526	58.7618	126.737	1607208216017575	1
1397	0	0	397	1	565.01	288.505	276.505	0	0	37.5271	-21.6824	48.0664	373.433	7237.65	29122.4	-48.0664	18.3643	28.8578	36.6033	0	0	0.295111	235.949	-650.958	250	262.056	0	44.6951	39.8302	86.2709	1607208216037586	1
1400	0	0	400	1	459.666	222.387	237.279	0	0	57.1353	-44.3398	-105.336	249.091	7218.04	29145.1	105.336	12.2699	27.5486	36.6482	0	0	0.267263	174.794	-622.681	250	197.817	0	56.365	54.9656	125.568	1607208216097619	1
1401	0	0	401	1	490.695	258.325	232.37	0	0	69.9442	-33.4217	383.762	275.115	7603.88	28934.8	-383.762	16.0855	29.3988	34.8901	0	0	0.269107	194.75	-629.838	250	225.287	0	42.3355	57.7153	267.165	1607208216117630	1
1406	0	0	406	1	652.469	402.729	249.739	0	0	44.6509	47.8497	319.642	288.799	7130.87	29052.9	-319.642	15.8559	28.167	35.036	0	0	0.286498	171.296	-621.765	250	179.216	0	42.4602	48.1195	185.748	1607208216217684	1
1409	0	0	409	1	480.055	260.373	219.681	0	0	61.1164	-27.2833	254.984	224.113	7214.06	29028.3	-254.984	11.7911	29.2117	35.5416	0	0	0.299141	175.881	-621.072	250	168.836	0	59.6063	59.6343	188.244	1607208216277717	1
1417	0	0	417	1	636.695	317.866	318.829	0	0	156.897	-8.23955	61.1237	282.706	7317.6	29109	-61.1237	13.9131	27.6312	35.9662	0	0	0.271054	163.797	-616.585	250	201.792	0	57.5823	51.234	110.968	1607208216437804	1
1420	0	0	420	1	592.874	243.036	349.839	0	0	88.9678	54.0103	-338.708	285.435	7584.85	28747.7	338.708	15.437	27.7183	35.2264	0	0	0.137004	243.601	-645.258	250	200.158	0	41.9381	43.0016	235.189	1607208216497837	1
1423	0	0	423	1	578.88	290.369	288.511	0	0	29.4967	63.1399	-79.8286	307.783	7245.68	28937.9	79.8286	15.2909	29.8349	35.7178	0	0	0.411156	225.137	-647.463	250	242.676	0	47.2707	45.6036	98.5942	1607208216557869	1
1427	0	0	427	1	480.432	216.308	264.124	0	0	-20.3688	17.9367	-21.3889	231.485	7195.89	29182.4	21.3889	11.5178	27.606	35.9661	0	0	0.413397	189.048	-627.46	250	207.02	0	66.4736	60.9438	124.446	1607208216637913	1
1433	0	0	433	1	564.136	260.79	303.345	0	0	127.062	45.3093	116.726	263.829	7347.44	28856.1	-116.726	13.1579	28.463	35.4261	0	0	0.484038	215.419	-641.076	250	229.833	0	60.7703	53.5151	115.667	1607208216757978	1
1435	0	0	435	1	580.009	320.297	259.713	0	0	-68.5717	44.0266	330.316	416.304	7343.75	28957	-330.316	23.6907	26.6023	34.4194	0	0	0.335665	168.022	-617.748	250	226.812	0	28.87	33.1313	131.31	1607208216798000	1
1436	0	0	436	1	531.806	272.233	259.573	0	0	20.4634	-46.0248	-65.9512	311.56	7354.38	28847.8	65.9512	15.3386	26.0637	34.3726	0	0	0.554762	211.84	-634.368	250	233.635	0	47.1908	44.5092	93.2478	1607208216818011	1
1440	0	0	440	1	585.017	238.228	346.789	0	0	20.5612	49.9029	-119.899	294.816	7354.28	29050.8	119.899	14.7483	27.1407	35.6533	0	0	0.186889	203.938	-633.552	250	235.121	0	46.1937	45.3209	107.31	1607208216898055	1
1446	0	0	446	1	606.368	324.587	281.781	0	0	233.113	137.664	157.807	331.411	7540.37	28863.4	-157.807	17.4347	27.3098	34.7024	0	0	0.388037	235.464	-648.033	250	226.82	0	45.055	40.3215	92.4538	1607208217018120	1
1456	0	0	456	1	502.392	266.578	235.814	0	0	17.9263	-57.0848	149.99	279.229	7257.25	29157.8	-149.99	14.1692	28.6039	35.1566	0	0	0.0808152	215.96	-642.49	250	223.899	0	55.5355	49.6827	111.499	1607208217218229	1
1466	0	0	466	1	530.917	257.57	273.347	0	0	22.159	34.388	186.307	314.517	7352.68	28966.7	-186.307	16.1343	27.9895	33.781	0	0	0.283529	239.904	-647.224	250	260.531	0	47.0729	43.0127	105.584	1607208217418338	1
1470	0	0	470	1	470.701	201.789	268.912	0	0	-7.87912	1.08073	-42.8261	291.015	7482.38	29000	42.8261	14.4125	27.4768	33.8157	0	0	0.0586636	161.246	-614.753	250	182.121	0	51.4875	48.4097	99.2016	1607208217498381	1
1472	0	0	472	1	484.817	288.616	196.201	0	0	-74.4705	-83.2195	399.603	228.275	7449.31	28785.3	-399.603	14.0926	28.1557	35.7478	0	0	0.283868	188.791	-628.996	250	211.788	0	47.6855	67.6844	321.37	1607208217538403	1
1473	0	0	473	1	510.374	267.211	243.163	0	0	-1.92621	32.0401	223.778	254.724	7177.45	28969	-223.778	13.3284	27.4434	35.2457	0	0	0.192454	252.822	-654.899	250	242.637	0	54.1536	51.3643	146.107	1607208217558414	1
1474	0	0	474	1	579.994	307.163	272.831	0	0	29.4441	-14.1775	188.401	300.95	7245.74	29015.2	-188.401	15.4085	27.973	34.2602	0	0	0.131348	184.544	-624.674	250	202.661	0	48.8465	45.2746	111.787	1607208217578425	1
1483	0	0	483	1	552.937	250.295	302.643	0	0	87.4544	-37.0407	12.6622	299.743	7586.37	29038.1	-12.6622	14.6084	28.4129	34.0244	0	0	0.0350252	217.096	-639.844	250	233.764	0	53.6046	48.7302	103.945	1607208217758523	1
1484	0	0	484	1	679.048	345.916	333.132	0	0	89.8965	38.9145	140.287	331.417	7583.92	28862.5	-140.287	16.6146	27.3836	33.5051	0	0	0.148653	210.615	-634.499	250	212.775	0	47.1827	42.0749	92.7779	1607208217778534	1
1487	0	0	487	1	697.117	282.182	414.934	0	0	-7.89802	-32.9376	99.7066	429.803	7283.08	28934.3	-99.7066	21.5894	27.8567	35.0943	0	0	0.0286461	203.238	-637.285	250	213.203	0	38.347	33.4905	72.6457	1607208217838567	1
1489	0	0	489	1	728.468	395.37	333.098	0	0	109.278	-29.2481	-54.6358	325.23	7464.88	28831	54.6358	15.856	27.8993	34.6302	0	0	0.151298	229.959	-641.378	250	217.934	0	46.5705	44.1083	91.7463	1607208217878589	1
1491	0	0	491	1	434.929	168.723	266.207	0	0	48.0276	24.6385	21.0035	201.107	7326.81	29175.7	-21.0035	9.86959	28.8686	35.6422	0	0	0.139587	169.585	-619.663	250	199.537	0	79.2944	71.7923	151.726	1607208217918610	1
1508	0	0	508	1	414.264	192.827	221.437	0	0	19.0147	-9.90789	-119.578	199.148	7256.17	28811.6	119.578	9.90142	27.6124	35.3573	0	0	0.10059	163.074	-614.956	250	217.581	0	68.0575	66.6992	159.112	1607208218258796	1
1516	0	0	516	1	609.69	231.486	378.204	0	0	36.5157	-12.8418	-155.712	319.754	7637.3	28814.6	155.712	16.0016	27.0658	34.2025	0	0	0.23151	208.378	-632.331	250	231.258	0	40.5361	40.9435	112.591	1607208218418883	1
1536	0	0	536	1	587.452	339.626	247.827	0	0	21.1762	26.0682	-38.0655	295.886	7552.98	28875.3	38.0655	14.58	28.7069	33.9483	0	0	0.190147	207.193	-638.428	250	231.606	0	51.2291	48.1299	99.4699	1607208218819101	1
1537	0	0	537	1	591.171	326.281	264.889	0	0	49.162	-33.5	136.223	339.438	7226.02	28934.9	-136.223	17.0162	27.4661	32.934	0	0	0.0279415	209.764	-635.984	250	239.366	0	46.0028	41.1074	90.1045	1607208218839112	1
1556	0	0	556	1	584.326	358.767	225.559	0	0	103.842	-14.6766	302.246	259.141	7370.66	29115.4	-302.246	14.0289	26.4117	34.7612	0	0	0.0235124	204.285	-629.465	250	235.749	0	47.1039	51.1894	193.362	1607208219219319	1
1566	0	0	566	1	599.36	311.061	288.299	0	0	125.698	16.6319	-57.035	296.329	7448.46	28984.4	57.035	14.4963	27.5302	33.9375	0	0	0.242612	208.946	-635.455	250	197.901	0	49.9481	47.618	99.0472	1607208219419428	1
1568	0	0	568	1	635.66	318.832	316.828	0	0	28.2075	0.334641	-93.5951	328.713	7545.95	28901.1	93.5951	16.2344	26.458	32.3318	0	0	0.170481	199.328	-624.855	250	230.262	0	42.0223	41.1707	91.3507	1607208219459449	1
1571	0	0	571	1	531.253	285.571	245.682	0	0	229.887	117.778	244.872	250.388	7344.27	28684	-244.872	13.495	26.7932	33.8482	0	0	0.409783	186.19	-619.243	250	193.112	0	51.7274	50.6957	154.127	1607208219519482	1
1572	0	0	572	1	578.726	295.945	282.781	0	0	12.7788	71.1424	-26.7359	265.843	7362.06	28630.9	26.7359	13.2171	28.0198	34.6246	0	0	0.302292	214.094	-636.994	250	182.181	0	57.6957	53.2235	109.005	1607208219539493	1
1573	0	0	573	1	489.456	229.296	260.159	0	0	-28.8098	39.5916	-58.632	249.642	7503.31	28762.1	58.632	12.5081	26.678	34.6148	0	0	0.392351	200.775	-630.618	250	208.715	0	58.0585	55.0191	112.843	1607208219559504	1
1604	0	0	604	1	555.687	324.306	231.381	0	0	34.1729	36.3287	39.0177	283.921	7739.31	28964.7	-39.0177	14.0095	26.2622	34.1414	0	0	0.0166786	206.175	-630.625	250	190.567	0	56.1385	49.6834	107.675	1607208220439983	1
1621	0	0	621	1	530.542	300.502	230.04	0	0	41.5673	-25.979	127.852	253.351	7432.93	29027	-127.852	12.6781	24.9723	32.8162	0	0	0.232245	256.655	-651.277	250	240.988	0	59.563	52.8361	116.324	1607208220600070	1
1622	0	0	622	1	524.896	212.96	311.937	0	0	28.6889	49.2734	-100.626	245.593	7346.15	29151.1	100.626	12.2149	27.2666	33.8952	0	0	0.616736	212.782	-634.398	250	236.718	0	55.3659	53.9588	122.003	1607208220620081	1
1631	0	0	631	1	603.18	293.119	310.062	0	0	2.71146	6.5481	-19.2159	276.547	7272.47	28894.9	19.2159	13.6537	25.5818	32.8466	0	0	0.304322	234.037	-641.553	250	234.721	0	54.8531	50.1932	102.97	1607208220800179	1
1638	0	0	638	1	679.749	382.691	297.058	0	0	34.7897	53.4706	48.022	304.685	7639.03	28847.9	-48.022	15.0875	25.2148	32.6093	0	0	0.190761	239.62	-645.189	250	243.137	0	51.3589	45.5775	98.8732	1607208220940256	1
1640	0	0	640	1	518.048	205.086	312.963	0	0	125.695	56.4637	215.621	239.056	7647.79	28944.6	-215.621	12.3461	25.8698	34.2784	0	0	0.308316	231.805	-642.758	250	222.624	0	57.0096	53.9487	151.554	1607208220980278	1
1652	0	0	652	1	554.997	291.284	263.713	0	0	32.1708	3.35298	175.459	306.423	7243.01	28698.7	-175.459	15.6022	25.5638	32.9144	0	0	0.249209	234.813	-638.279	250	232.738	0	47.4132	43.4892	104.51	1607208221220408	1
1654	0	0	654	1	603.394	377.533	225.862	0	0	54.771	-10.1165	30.1907	318.847	7519.39	28811.9	-30.1907	15.6074	27.3911	32.7248	0	0	0.211916	200.889	-629.489	250	212.237	0	49.9148	45.3709	96.7928	1607208221260430	1
1658	0	0	658	1	517.898	253.702	264.196	0	0	22.6986	52.3641	134.378	267.288	7750.78	28849	-134.378	13.5069	25.0468	32.7716	0	0	0.177593	198.33	-619.528	250	245.485	0	56.3656	49.7652	109.711	1607208221340474	1
1660	0	0	660	1	406.4	212.278	194.122	0	0	47.3056	26.9205	117.712	269.074	7227.87	29173.5	-117.712	13.4384	25.7388	33.0123	0	0	0.139533	207.208	-628.31	250	221.11	0	56.9467	50.5375	109.145	1607208221380495	1
1664	0	0	664	1	476.366	237.586	238.779	0	0	-44.5487	66.0598	78.7128	213.376	7319.73	28935	-78.7128	10.891	25.4832	34.2805	0	0	0.172182	217.375	-633.551	250	208.268	0	71.9354	62.5559	136.215	1607208221460539	1
1665	0	0	665	1	420.197	198.699	221.498	0	0	-57.2076	31.8514	171.282	245.83	7332.39	28969.2	-171.282	12.8558	25.6012	33.0422	0	0	0.097313	195.663	-625.782	250	206.315	0	57.8059	51.8948	123.851	1607208221480550	1
1667	0	0	667	1	603.503	311.217	292.285	0	0	93.4332	-29.8466	96.5216	285.047	7779.71	28931.2	-96.5216	14.0801	24.7034	32.8583	0	0	0.10732	185.311	-619.598	250	199.138	0	55.0247	48.0967	104.649	1607208221520572	1
1667	0	0	667	1	520.49	250.943	269.547	0	0	16.3806	31.776	173.03	353.197	7159.14	29168.6	-173.03	18.0496	24.7593	33.3719	0	0	0.333965	161.572	-609.614	250	211.407	0	41.1756	37.2447	89.585	1607208221520572	1
1669	0	0	669	1	601.545	355.211	246.334	0	0	136.716	25.9177	-3.59718	262.638	7736.42	28875.5	3.59718	12.8451	25.3462	33.1673	0	0	0.130999	185.158	-614.974	250	207.315	0	58.5336	53.4107	111.108	1607208221560594	1
1674	0	0	674	1	496.454	276.02	220.435	0	0	140.071	-90.9913	332.253	240.43	7533.75	28992.4	-332.253	13.6263	26.5851	33.2943	0	0	0.170238	173.085	-618.426	250	205.415	0	47.6809	55.8484	232.624	1607208221660648	1
1683	0	0	683	1	444.594	248.21	196.385	0	0	-25.3239	0.222622	214.658	289.092	7200.84	28901.2	-214.658	15.1576	24.9728	32.6603	0	0	0.412013	238.093	-639.224	250	264.75	0	46.5945	44.0102	121.643	1607208221840746	1
1691	0	0	691	1	554.285	248.406	305.879	0	0	59.385	44.9378	-114	297.936	7315.46	28956.1	114	14.7893	26.2218	33.7684	0	0	0.108398	212.612	-631.114	250	226.664	0	45.3068	44.4615	104.154	1607208222000833	1
1707	0	0	707	1	464.286	197.291	266.995	0	0	34.5837	-10.1778	85.6856	242.029	7240.6	29110.9	-85.6856	11.9944	25.5097	32.5901	0	0	0.24232	215.825	-630.976	250	258.889	0	63.9774	56.7337	121.703	1607208222321008	1
1713	0	0	713	1	497.108	229.537	267.571	0	0	-5.19921	-5.52185	98.8185	227.735	7180.72	29006.6	-98.8185	11.4268	26.7532	33.3695	0	0	0.137976	217.775	-631.886	250	223.506	0	68.6957	60.5229	128.759	1607208222441073	1
1730	0	0	730	1	525.622	259.399	266.223	0	0	53.7299	-26.6301	-42.7267	348.615	7221.45	28728.7	42.7267	17.0311	25.5624	32.6406	0	0	0.238585	199.924	-625.466	250	232.342	0	42.9001	40.2361	83.0764	1607208222781258	1
1739	0	0	739	1	466.337	238.53	227.807	0	0	24.9924	-25.7705	60.9233	232.984	7449.51	28528.5	-60.9233	11.5091	24.2192	32.664	0	0	0.276643	220.066	-628.066	250	227.89	0	66.3132	58.4279	128.169	1607208222961356	1
1741	0	0	741	1	609.038	273.694	335.344	0	0	113.225	10.1828	-32.0799	306.73	7361.28	28791.6	32.0799	14.9611	25.2369	33.719	0	0	0.384175	242.97	-644.261	250	236.763	0	49.6966	46.008	93.6187	1607208223001378	1
1743	0	0	743	1	744.779	350.542	394.238	0	0	63.0042	38.6509	-0.904323	422.542	7411.5	28962.4	0.904323	20.7113	24.1846	31.942	0	0	0.0669733	220.437	-635.393	250	207.026	0	36.621	33.2114	70.1016	1607208223041400	1
1746	0	0	746	1	414.141	246.423	167.718	0	0	190.411	160.056	388.671	195.765	7583.07	28940.7	-388.671	11.637	26.2558	32.8047	0	0	0.137385	205.303	-627.125	250	220.507	0	55.2009	76.215	343.71	1607208223101433	1
1750	0	0	750	1	527.975	286.135	241.839	0	0	43.2783	22.8795	217.562	284.207	7331.56	28978.2	-217.562	14.6962	26.2872	33.1864	0	0	0.306162	215.677	-633.481	250	228.489	0	48.3225	45.9175	127.238	1607208223181476	1
1771	0	0	771	1	454.763	244.373	210.39	0	0	-19.0708	-73.3498	42.7082	289.163	7393.91	28576.1	-42.7082	14.4604	24.9665	33.5322	0	0	0.388155	188.221	-621.345	250	206.045	0	54.2925	47.9203	104.573	1607208223601705	1
1775	0	0	775	1	457.864	262.103	195.761	0	0	54.0762	-22.4057	175.5	232.162	7320.76	29023.5	-175.5	11.7874	26.3569	33.4648	0	0	0.311343	178.176	-618.194	250	197.941	0	62.2425	57.0116	137.083	1607208223681749	1
1783	0	0	783	1	429.325	237.46	191.865	0	0	138.397	-0.0663488	76.6415	198.117	7635.08	29001.1	-76.6415	9.75986	25.387	33.136	0	0	0.242676	189.361	-616.714	250	174.783	0	78.3716	69.3	150.91	1607208223841836	1
1785	0	0	785	1	539.344	268.547	270.798	0	0	146.846	-58.736	96.7375	314.82	7526.97	29059.8	-96.7375	15.6259	24.5898	32.8226	0	0	0.336644	210.877	-628.214	250	204.043	0	49.2516	43.5767	95.5264	1607208223881858	1
1789	0	0	789	1	520.563	244.322	276.241	0	0	-20.3516	34.5116	27.364	324.899	7295.53	28866.9	-27.364	16.2328	25.6361	33.0629	0	0	0.319936	209.503	-629.479	250	230.62	0	48.3489	42.695	91.9434	1607208223961901	1
1790	0	0	790	1	459.905	159.51	300.395	0	0	-52.2475	30.0899	-16.1958	335.909	7427.09	28971	16.1958	16.9354	27.3714	34.2395	0	0	0.475447	190.869	-625.231	250	228.049	0	45.7335	41.8222	86.5562	1607208223981912	1
1793	0	0	793	1	495.498	307.842	187.656	0	0	51.1352	41.0015	64.984	300.546	7722.35	28960.1	-64.984	14.8548	24.6271	32.7745	0	0	0.170934	242.01	-623.134	250	204.533	0	52.1123	45.7496	100.396	1607208224041945	1
1798	0	0	798	1	565.413	292.359	273.054	0	0	14.3053	14.2292	-107.34	271.994	7260.88	29186.2	107.34	13.5214	25.7664	32.6833	0	0	0.367689	221.54	-634.149	250	251.951	0	49.2722	48.0138	110.126	1607208224141999	1
1804	0	0	804	1	549.302	254.759	294.543	0	0	26.2436	-16.9116	220.778	278.259	7448.26	28719	-220.778	14.4493	25.1656	31.9649	0	0	0.0535489	227.649	-631.103	250	208.551	0	48.3107	46.0537	130.149	1607208224262065	1
1808	0	0	808	1	538.669	270.107	268.562	0	0	-5.27205	-26.2183	276.282	256.913	7679.09	28728.3	-276.282	13.8287	25.4931	32.5914	0	0	0.0995336	185.041	-619.012	250	218.137	0	48.2337	49.5369	169.354	1607208224342108	1
1811	0	0	811	1	433.541	175.621	257.92	0	0	77.9204	-18.7509	113.147	263.403	7396.58	28920.2	-113.147	13.0726	25.8282	33.6144	0	0	0.0878045	184.458	-616.365	250	202.572	0	59.2459	52.2012	113.201	1607208224402141	1
1812	0	0	812	1	568.352	243.409	324.944	0	0	64.5206	28.5108	70.3743	301.812	7509.64	28972.5	-70.3743	14.8854	26.5489	32.7906	0	0	0.166899	207.372	-632.187	250	239.619	0	52.6808	46.638	101.458	1607208224422152	1
1814	0	0	814	1	499.449	262.465	236.985	0	0	33.7558	-28.9775	213.669	255.273	7640.06	28930.4	-213.669	13.2084	25.6007	33.0876	0	0	0.178453	173.654	-613.616	250	202.259	0	53.261	50.4407	140.297	1607208224462174	1
1818	0	0	818	1	501.818	226.85	274.968	0	0	-8.81171	-62.1826	132.8	264.063	7184.33	29162.9	-132.8	13.423	25.2753	33.1811	0	0	0.323371	178.589	-618.856	250	213.511	0	56.9413	50.2404	111.136	1607208224542217	1
1828	0	0	828	1	543.16	287.137	256.023	0	0	68.5109	-5.2517	108.263	308.815	7605.31	28906.7	-108.263	15.3192	25.5793	33.3585	0	0	0.207687	191.346	-622.428	250	216.942	0	50.663	45.0597	97.4727	1607208224742326	1
1832	0	0	832	1	512.051	266.441	245.61	0	0	167.199	-37.1165	240.815	235.68	7606.28	28838.9	-240.815	12.3802	25.5304	32.4455	0	0	0.221291	198.116	-623.036	250	242.132	0	54.8903	53.6721	164.722	1607208224822370	1
1833	0	0	833	1	507.233	287.959	219.274	0	0	37.76	23.9745	47.8977	281.785	7337.08	29176.4	-47.8977	13.8909	26.7542	33.2464	0	0	0.0980623	222.681	-633.293	250	211.96	0	56.1499	50.061	107.934	1607208224842381	1
1836	0	0	836	1	670.144	376.021	294.123	0	0	120.167	20.6731	186.131	348.922	7553.65	29080	-186.131	17.7541	24.0632	32.3938	0	0	0.29779	235.492	-635.703	250	238.432	0	40.6152	37.5051	94.3968	1607208224902413	1
1845	0	0	845	1	422.955	176.579	246.376	0	0	54.8041	-34.9372	-137.44	206.29	7220.38	29135.7	137.44	10.2457	25.6648	32.7907	0	0	0.152149	187.277	-612.688	250	188.422	0	61.6231	61.2091	158.236	1607208225082511	1
1848	0	0	848	1	528.472	240.417	288.054	0	0	52.1877	14.9332	121.602	302.668	7222.99	28986.1	-121.602	15.1075	25.2712	32.9872	0	0	0.103391	209.315	-627.152	250	232.607	0	50.649	45.1344	97.8892	1607208225422697	1
1849	0	0	849	1	528.472	240.417	288.054	0	0	52.1877	14.9332	121.602	302.668	7222.99	28986.1	-121.602	15.1075	25.2712	32.9872	0	0	0.103391	209.315	-627.152	250	232.607	0	50.649	45.1344	97.8892	1607208225422697	1
1850	0	0	850	1	528.472	240.417	288.054	0	0	52.1877	14.9332	121.602	302.668	7222.99	28986.1	-121.602	15.1075	25.2712	32.9872	0	0	0.103391	209.315	-627.152	250	232.607	0	50.649	45.1344	97.8892	1607208225422697	1
1851	0	0	851	1	528.472	240.417	288.054	0	0	52.1877	14.9332	121.602	302.668	7222.99	28986.1	-121.602	15.1075	25.2712	32.9872	0	0	0.103391	209.315	-627.152	250	232.607	0	50.649	45.1344	97.8892	1607208225422697	1
1852	0	0	852	1	528.472	240.417	288.054	0	0	52.1877	14.9332	121.602	302.668	7222.99	28986.1	-121.602	15.1075	25.2712	32.9872	0	0	0.103391	209.315	-627.152	250	232.607	0	50.649	45.1344	97.8892	1607208225422697	1
1853	0	0	853	1	528.472	240.417	288.054	0	0	52.1877	14.9332	121.602	302.668	7222.99	28986.1	-121.602	15.1075	25.2712	32.9872	0	0	0.103391	209.315	-627.152	250	232.607	0	50.649	45.1344	97.8892	1607208225422697	1
1854	0	0	854	1	528.472	240.417	288.054	0	0	52.1877	14.9332	121.602	302.668	7222.99	28986.1	-121.602	15.1075	25.2712	32.9872	0	0	0.103391	209.315	-627.152	250	232.607	0	50.649	45.1344	97.8892	1607208225422697	1
1855	0	0	855	1	528.472	240.417	288.054	0	0	52.1877	14.9332	121.602	302.668	7222.99	28986.1	-121.602	15.1075	25.2712	32.9872	0	0	0.103391	209.315	-627.152	250	232.607	0	50.649	45.1344	97.8892	1607208225422697	1
1856	0	0	856	1	528.472	240.417	288.054	0	0	52.1877	14.9332	121.602	302.668	7222.99	28986.1	-121.602	15.1075	25.2712	32.9872	0	0	0.103391	209.315	-627.152	250	232.607	0	50.649	45.1344	97.8892	1607208225422697	1
1857	0	0	857	1	528.472	240.417	288.054	0	0	52.1877	14.9332	121.602	302.668	7222.99	28986.1	-121.602	15.1075	25.2712	32.9872	0	0	0.103391	209.315	-627.152	250	232.607	0	50.649	45.1344	97.8892	1607208225422697	1
1858	0	0	858	1	413.83	207.219	206.611	0	0	53.9775	22.4518	41.8627	253.208	7121.54	28978.6	-41.8627	12.4399	25.8374	33.2785	0	0	0.168824	205.183	-627.829	250	203.522	0	61.8844	55.407	119.097	1607208225442708	1
1863	0	0	863	1	462.462	186.835	275.627	0	0	-2.47945	10.8783	-42.7602	208.294	7277.66	28990.2	42.7602	10.3082	24.147	33.6583	0	0	0.192372	224.096	-631.997	250	215.312	0	69.9849	64.9767	130.831	1607208225542762	1
1865	0	0	865	1	621.878	261.077	360.801	0	0	54.5002	93.7026	221.021	284.615	7718.98	29007	-221.021	14.8377	25.152	33.2689	0	0	0.318211	222.124	-639.285	250	247.883	0	47.1489	45.2459	126.993	1607208225582784	1
1867	0	0	867	1	561.802	290.408	271.394	0	0	81.1276	-22.748	125.478	396.53	7293.71	28924.1	-125.478	19.7459	24.6056	31.681	0	0	0.344301	209.091	-624.568	250	247.975	0	38.9882	34.5279	75.6779	1607208225622806	1
1871	0	0	871	1	602.617	262.704	339.913	0	0	-96.6433	-4.31632	220.096	266.652	7670.8	28905.7	-220.096	14.4471	25.9243	34.0275	0	0	0.376487	226.314	-634.55	250	224.977	0	50.0682	47.0348	132.844	1607208225702849	1
1876	0	0	876	1	516.7	230.797	285.903	0	0	59.8995	-24.4206	244.662	258.844	7314.94	29025.5	-244.662	13.5414	24.8097	33.0931	0	0	0.317522	237.966	-640.016	250	232.919	0	49.5586	48.7956	152.025	1607208225802904	1
1879	0	0	879	1	505.641	263.842	241.799	0	0	60.7375	-14.5504	207.247	367.936	7114.78	29015.6	-207.247	18.9049	23.3092	31.4374	0	0	0.0112392	169.177	-607.547	250	222.037	0	36.997	34.953	94.3597	1607208225862936	1
1884	0	0	884	1	471.036	239.56	231.476	0	0	66.8197	-26.4319	508.442	293.893	7706.66	28828.2	-508.442	19.5593	23.2746	32.5211	0	0	0.211462	208.14	-619.766	250	239.645	0	35.4166	68.8804	284.699	1607208225962991	1
1889	0	0	889	1	654.784	314.618	340.166	0	0	86.5272	-18.5866	-16.8288	370.161	7587.29	28920	16.8288	18.0224	25.7931	31.7834	0	0	0.316191	165.192	-612.168	250	220.564	0	41.5526	38.386	79.9875	1607208226063045	1
1894	0	0	894	1	512.306	265.083	247.223	0	0	51.8892	20.0343	195.783	243.431	7721.59	28881.4	-195.783	12.4623	24.8897	33.2796	0	0	0.0767636	202.63	-625.71	250	191.819	0	56.9731	52.9592	137.819	1607208226163100	1
1898	0	0	898	1	574.194	282.441	291.754	0	0	52.837	19.4045	59.3235	422.451	7322	28981.7	-59.3235	20.8045	25.7442	32.6044	0	0	0.238387	195.897	-628.714	250	273.788	0	38.0015	33.7693	73.6081	1607208226243143	1
1906	0	0	906	1	533.088	259.079	274.009	0	0	61.925	48.5642	-194.412	253.385	7213.26	29052.2	194.412	12.8627	25.3371	32.6689	0	0	0.351735	229.035	-634.483	250	232.73	0	47.1903	47.5741	156.002	1607208226403231	1
1907	0	0	907	1	479.833	302.654	177.179	0	0	-23.2992	30.5836	222.109	232.299	7298.48	28671.5	-222.109	12.2192	25.0651	33.3419	0	0	0.291489	218.767	-630.01	250	236.089	0	56.71	53.8738	154.758	1607208226423242	1
1909	0	0	909	1	569.331	261.433	307.898	0	0	-6.91105	0.99134	299.438	281.795	7381.75	28701.1	-299.438	15.3762	23.076	32.0057	0	0	0.309605	220.111	-628.401	250	238.331	0	41.3195	44.4338	166.593	1607208226463263	1
1914	0	0	914	1	471.557	267.178	204.379	0	0	13.1539	-9.5307	69.6014	215.908	7262.03	29209.9	-69.6014	10.7123	25.2427	33.4057	0	0	0.246744	243.68	-636.509	250	230.271	0	72.0123	63.2397	136.888	1607208226563318	1
1918	0	0	918	1	517.734	233.1	284.634	0	0	22.9978	49.5016	-148.918	235.351	7451.5	28851.9	148.918	11.8541	26.1574	32.6836	0	0	0.222911	207.61	-625.873	250	239.566	0	53.3452	53.1239	142.416	1607208226643361	1
1921	0	0	921	1	514.225	246.871	267.354	0	0	-8.73523	10.1502	-24.0668	284.778	7383.58	28990.9	24.0668	14.1091	25.3992	33.7758	0	0	0.0559013	225.97	-639.745	250	224.887	0	53.2226	48.8832	99.5076	1607208226703394	1
1922	0	0	922	1	580.558	271.827	308.731	0	0	132.122	-52.5369	30.1304	298.83	7741.02	28953.9	-30.1304	14.6126	25.6021	31.5674	0	0	0.264695	175.256	-616.199	250	191.78	0	52.4165	46.872	101.605	1607208226723405	1
1924	0	0	924	1	640.715	319.91	320.805	0	0	40.1718	-43.1212	309.11	311.599	7633.65	28745.2	-309.11	17.0733	25.682	32.9595	0	0	0.297403	199.793	-625.408	250	203.005	0	38.4296	42.5316	162.61	1607208226763427	1
1926	0	0	926	1	684.287	352.595	331.693	0	0	110.41	24.0481	201.734	408.702	7463.75	28877.4	-201.734	20.921	24.2022	32.6465	0	0	0.0846759	201.088	-626.98	250	247.222	0	34.6828	32.1296	85.4848	1607208226803449	1
1927	0	0	927	1	470.78	200.162	270.618	0	0	0.131878	-67.897	-0.0832303	321.517	7275.05	29168.6	0.0832303	15.9057	25.0813	33.116	0	0	0.205026	205.441	-627.971	250	214.584	0	48.0356	43.3646	91.1258	1607208226823459	1
1935	0	0	935	1	618.906	307.912	310.994	0	0	68.1528	51.8344	90.9465	312.383	7406.35	29048.9	-90.9465	15.5121	24.4235	32.1358	0	0	0.220636	199.689	-621.882	250	206.925	0	49.4608	43.4745	94.3449	1607208226983547	1
1936	0	0	936	1	648.676	308.708	339.968	0	0	-27.2418	1.67423	138.991	372.44	7501.74	29099	-138.991	19.0226	24.7289	32.2042	0	0	0.0247116	187.717	-619.017	250	212.217	0	40.3957	36.0592	80.0324	1607208227003558	1
1939	0	0	939	1	500.499	261.858	238.641	0	0	111.892	73.8395	240.422	225.916	7761.25	29026.9	-240.422	11.8093	26.1099	33.18	0	0	0.347341	198.432	-621.928	250	211.711	0	58.3518	56.7276	170.559	1607208227063590	1
1941	0	0	941	1	506.763	256.159	250.604	0	0	-7.40734	-23.8454	211.814	264.939	7382.25	29024.9	-211.814	13.8129	24.9254	32.2771	0	0	0.367803	189.563	-619.25	250	194.184	0	51.0577	47.7105	130.966	1607208227103612	1
1944	0	0	944	1	451.631	241.061	210.569	0	0	-31.7137	43.9045	152.267	213.786	7207.23	28957.2	-152.267	11.015	24.6938	31.7561	0	0	0.214447	222.348	-631.484	250	216.526	0	66.8914	59.4924	135.243	1607208227163645	1
1947	0	0	947	1	558.206	272.681	285.525	0	0	3.65059	22.8226	41.1187	325.977	7271.53	28978.2	-41.1187	16.1731	24.4514	31.324	0	0	0.246334	190.212	-616.042	250	209.221	0	47.5828	42.0525	90.7961	1607208227223677	1
1952	0	0	952	1	477.1	296.923	180.177	0	0	-34.2999	-15.3363	370.241	213.924	7409.14	29116.1	-370.241	12.49	25.3588	31.5196	0	0	0.113197	228.35	-634.988	250	222.881	0	50.5211	66.3006	298.315	1607208227323732	1
1956	0	0	956	1	582.658	302.249	280.409	0	0	42.6246	31.8456	-54.5309	282.044	7132.9	28969.2	54.5309	13.8698	24.6112	32.1273	0	0	0.165159	276.8	-650.48	250	219.069	0	50.6857	48.1042	99.0585	1607208227403775	1
1960	0	0	960	1	526.239	324.991	201.248	0	0	44.5745	-24.5406	39.0774	292.904	7828.57	28925.9	-39.0774	14.3696	24.5915	31.8328	0	0	0.250892	205.648	-622.973	250	193.803	0	53.1869	47.3438	102.514	1607208227483819	1
1967	0	0	967	1	583.34	288.639	294.701	0	0	47.6097	10.3001	210.503	316.125	7626.21	28891.1	-210.503	16.2837	26.0537	32.5946	0	0	0.401806	222.225	-634.724	250	218.387	0	44.0013	41.8408	112.644	1607208227623895	1
1969	0	0	969	1	578.876	295.037	283.839	0	0	77.0326	55.7671	264.815	265.899	7596.79	29045	-264.815	14.0457	25.5703	32.8143	0	0	0.358033	164.178	-608.576	250	171.141	0	47.6319	48.1494	158.058	1607208227663917	1
1970	0	0	970	1	525.886	211.929	313.957	0	0	38.335	-7.14543	-150.681	305.92	7336.51	28808.9	150.681	15.2878	23.7084	32.325	0	0	0.251519	240.188	-640.953	250	221.301	0	41.6037	41.479	109.147	1607208227683928	1
1973	0	0	973	1	578.281	325.792	252.489	0	0	-65.4229	-0.227045	202.338	264.121	7539.92	28901.6	-202.338	13.9949	26.265	31.4576	0	0	0.544284	215.725	-632.286	250	219.654	0	51.9901	48.4402	125.765	1607208227743961	1
1978	0	0	978	1	484.17	249.024	235.145	0	0	134.01	-30.7576	28.1606	248.459	7440.15	29031.8	-28.1606	12.1364	24.1006	32.2032	0	0	0.111414	209.774	-618.565	250	187.518	0	61.8883	55.3808	118.969	1607208227844015	1
1980	0	0	980	1	581.532	311.927	269.604	0	0	16.9892	34.5023	53.7294	330.971	7557.17	28966.6	-53.7294	16.4171	25.2555	32.9726	0	0	0.290437	178.486	-615.611	250	181.311	0	47.7844	42.0429	92.0969	1607208227884037	1
1983	0	0	983	1	482.677	205.059	277.619	0	0	-6.38823	-27.665	-0.732559	233.782	7680.21	29028.7	0.732559	11.5599	25.7012	32.3052	0	0	0.167963	219.539	-626.552	250	215.319	0	65.2665	58.9307	123.792	1607208227944070	1
1992	0	0	992	1	707.545	324.296	383.249	0	0	179.68	-56.7729	23.7767	386.977	7494.14	28958.2	-23.7767	19.0484	24.3327	32.1007	0	0	0.378035	196.78	-621.566	250	229.142	0	40.6575	36.1927	78.7461	1607208228124168	1
1997	0	0	997	1	491.987	217.13	274.856	0	0	-148.472	98.6437	-138.975	227.396	7423.65	29101.7	138.975	12.3758	26.4666	31.8002	0	0	0.601324	246.866	-637.165	250	237.235	0	51.933	51.7235	130.753	1607208228224222	1
1999	0	0	999	1	423.682	220.018	203.663	0	0	8.17375	1.79351	13.3844	209.763	7267.01	28999.3	-13.3844	10.3494	25.4422	32.7809	0	0	0.107491	209.599	-622.343	250	207.864	0	73.0315	65.9031	137.859	1607208228264244	1
2000	0	0	0	1	450.83	258.842	191.988	0	0	49.1155	20.304	-138.995	358.575	7425.38	28681.8	138.995	18.1708	19.3682	18.3871	0	0	0.218828	130.401	-555.547	250	202.871	0	39.1036	33.2192	59.557	1607208231546031	2
2001	0	0	1	1	432.933	233.185	199.748	0	0	45.6807	52.1126	-27.4699	278.787	7528.48	28749.6	27.4699	15.1316	18.4734	18.878	0	0	0.173515	131.435	-554.863	250	182.709	0	42.9774	38.072	98.3221	1607208231586053	2
2002	0	0	2	1	432.933	233.185	199.748	0	0	45.6807	52.1126	-27.4699	278.787	7528.48	28749.6	27.4699	15.1316	18.4734	18.878	0	0	0.173515	131.435	-554.863	250	182.709	0	42.9774	38.072	98.3221	1607208231586053	2
2003	0	0	3	1	535.954	288.53	247.424	0	0	30.9858	11.2445	-49.1657	272.917	7443.51	28989.8	49.1657	14.6116	19.9032	19.7767	0	0	0.0564235	180.279	-579.545	250	171.762	0	46.6686	40.8603	93.1618	1607208231606064	2
2005	0	0	5	1	393.137	226.619	166.518	0	0	53.0547	84.9925	-122.716	210.01	7421.45	28716.7	122.716	10.8125	19.0946	19.0305	0	0	0.334223	151.406	-562.515	250	182.739	0	63.9592	54.0218	97.1751	1607208231646086	2
2006	0	0	6	1	428.343	259.859	168.485	0	0	25.375	-77.2703	-347.907	287.536	7449.13	28779.4	347.907	14.4922	20.7052	20.1196	0	0	0.100592	179.404	-582.536	250	230.067	0	37.2022	37.8561	98.1912	1607208231666097	2
2007	0	0	7	1	535.465	342.362	193.103	0	0	-31.2465	45.7357	-195.281	438.613	7306.43	28756	195.281	22.2275	19.1959	18.6154	0	0	0.364259	151.509	-567.346	250	233.784	0	31.4903	27.4447	49.3435	1607208231686107	2
2008	0	0	8	1	448.58	196.144	252.436	0	0	-45.3035	23.5647	-201.507	374.534	7420.14	28778.2	201.507	18.9995	17.9532	17.8527	0	0	0.157365	163.951	-564.354	250	187.952	0	35.3867	31.0907	55.7215	1607208231706118	2
2009	0	0	9	1	533.955	288.465	245.49	0	0	-12.4667	19.2023	-212.944	430.312	7387.31	28682.9	212.944	21.5708	18.0656	17.2077	0	0	0.326392	240.682	-588.559	250	299.928	0	30.7943	27.4598	50.0285	1607208231726129	2
2010	0	0	10	1	483.62	303.756	179.863	0	0	4.1811	82.4293	-289.26	359.556	7370.66	28819	289.26	18.1744	20.1765	18.7959	0	0	0.473682	159.119	-570.118	250	208.891	0	32.7444	31.773	64.359	1607208231746140	2
2012	0	0	12	1	554.177	342.665	211.512	0	0	-16.0456	88.7931	-113.312	420.147	7390.89	28812.6	113.312	22.0249	18.2549	17.7396	0	0	0.36992	193.979	-576.691	250	246.154	0	32.7203	27.3516	50.1918	1607208231786162	2
2017	0	0	17	1	473.377	236.702	236.674	0	0	36.3466	32.8447	-197.142	354.023	7438.15	28768.9	197.142	17.6505	18.9935	18.3183	0	0	0.152299	131.887	-555.714	250	206.286	0	38.1642	33.7015	60.137	1607208231886216	2
2019	0	0	19	1	487.881	246.915	240.965	0	0	-18.5003	-56.5503	-167.149	306.593	7293.68	28958	167.149	15.5594	16.8349	17.9502	0	0	0.172746	190.789	-570.538	250	165.836	0	43.5624	37.0083	65.5875	1607208231926238	2
2022	0	0	22	1	411.062	243.818	167.244	0	0	26.1053	5.74642	-93.7897	288.948	7348.73	28796	93.7897	15.0551	17.652	17.2797	0	0	0.0774196	211.429	-579.981	250	229.712	0	45.1418	38.116	72.2245	1607208231986271	2
2023	0	0	23	1	495.485	270.786	224.698	0	0	5.05293	-8.9578	-76.3777	359.324	7369.79	28711	76.3777	18.9953	19.1267	19.0297	0	0	0.417433	169.845	-575.528	250	236.844	0	37.4837	31.7092	63.792	1607208232006282	2
2024	0	0	24	1	645.432	341.981	303.451	0	0	21.3141	73.0387	-147.018	573.268	7353.53	28728.7	147.018	29.2309	19.6824	18.9765	0	0	0.339767	167.291	-577.65	250	252.246	0	25.7194	21.7428	39.3652	1607208232026293	2
2027	0	0	27	1	503.311	338.372	164.939	0	0	-24.1231	-12.4975	-35.3784	353.554	7498.62	28714.6	35.3784	19.324	16.5176	17.9831	0	0	0.424464	169.421	-563.86	250	238.821	0	33.7928	29.5718	73.9951	1607208232086325	2
2029	0	0	29	1	556.113	256.622	299.492	0	0	-11.8638	48.107	-189.363	443.888	7386.7	28753.6	189.363	22.4081	18.2356	18.8541	0	0	0.129923	160.026	-570.104	250	250.925	0	31.3984	27.0061	48.3521	1607208232126347	2
2032	0	0	32	1	427.324	280.143	147.181	0	0	-45.4419	102.288	-11.6915	349.942	7420.28	28699.5	11.6915	19.6718	17.4992	17.5102	0	0	0.159801	173.576	-568.099	250	225.423	0	32.7794	29.8448	80.5009	1607208232186380	2
2033	0	0	33	1	519.741	323.759	195.982	0	0	35.8848	54.8932	-188.343	384.224	7338.96	28647.2	188.343	19.2432	19.5677	18.4957	0	0	0.0952419	157.223	-568.905	250	246.242	0	35.9331	31.4417	55.9105	1607208232206391	2
2034	0	0	34	1	399.385	196.571	202.814	0	0	22.1506	20.8595	-190.41	314.403	7352.69	28780.9	190.41	15.711	17.7321	18.7369	0	0	0.0529504	179.844	-572.597	250	211.606	0	42.8638	37.2815	65.8885	1607208232226402	2
2036	0	0	36	1	392.847	231.424	161.423	0	0	62.3796	-50.581	-217.393	224.96	7511.78	28752.7	217.393	11.1341	17.8587	18.9031	0	0	0.279027	159.251	-559.958	250	194.467	0	57.0742	51.3491	92.7945	1607208232266423	2
2040	0	0	40	1	412.156	179.796	232.36	0	0	-17.2162	-17.9789	-214.647	315.839	7392.06	28819.7	214.647	15.8207	17.5242	17.2783	0	0	0.229429	160.66	-559.443	250	184.335	0	40.5608	36.316	65.7491	1607208232346467	2
2042	0	0	42	1	479.685	219.591	260.094	0	0	43.1468	-1.42885	-228.192	329.458	7431.35	28803.2	228.192	16.3092	17.1175	17.6137	0	0	0.246688	155.724	-555.673	250	188.665	0	38.3582	35.128	64.4703	1607208232386489	2
2044	0	0	44	1	493.406	277.047	216.359	0	0	47.5766	59.5581	-195.82	437.047	7426.92	28742.2	195.82	21.8428	17.1275	16.9016	0	0	0.257949	173.173	-564.188	250	207.89	0	30.4426	26.7768	48.1417	1607208232426511	2
2045	0	0	45	1	432.938	220.2	212.738	0	0	-12.5907	56.8027	-153.28	439.948	7387.43	28744.9	153.28	22.4816	16.7253	18.5181	0	0	0.232817	181.129	-565.397	250	236.36	0	31.6294	26.3063	47.8037	1607208232446522	2
2046	0	0	46	1	417.379	237.206	180.173	0	0	29.1391	-31.4678	-334.126	292.572	7345.7	28833.2	334.126	14.6562	17.8998	16.0177	0	0	0.34242	176.079	-563.105	250	228.401	0	34.5086	34.8073	86.6866	1607208232466532	2
2048	0	0	48	1	612.667	307.23	305.437	0	0	28.2002	48.8778	-184.637	564.07	7446.3	28752.9	184.637	28.2806	18.2285	16.8746	0	0	0.288485	170.469	-571.603	250	255.342	0	24.7453	21.542	38.8427	1607208232506554	2
2049	0	0	49	1	478.757	265.545	213.212	0	0	141.607	-6.64895	-235.088	277.614	7532.21	28808.4	235.088	13.7679	18.4581	17.353	0	0	0.29065	155.016	-556.019	250	168.023	0	44.5508	41.421	77.165	1607208232526565	2
2050	0	0	50	1	438.964	235.723	203.24	0	0	25.3546	-22.1063	-194.931	414.116	7449.15	28724.2	194.931	20.628	17.4305	17.4457	0	0	0.310128	174.244	-564.553	250	231.475	0	32.5389	28.603	51.0918	1607208232546576	2
2051	0	0	51	1	523.069	250.818	272.251	0	0	18.041	53.3358	-137.411	428.976	7356.8	28848.1	137.411	21.9179	18.0647	17.0336	0	0	0.267784	146.743	-556.48	250	219.334	0	32.2542	27.1097	49.0835	1607208232566587	2
2052	0	0	52	1	537.58	277.413	260.167	0	0	13.964	24.5788	-169.258	577.714	7360.88	28777.2	169.258	29.0797	16.7915	16.9283	0	0	0.276607	160.642	-564.757	250	274.485	0	24.3448	20.7523	37.5007	1607208232586598	2
2053	0	0	53	1	490.559	269.525	221.034	0	0	48.8973	42.3881	-102.998	555.685	7425.6	28659.7	102.998	28.7699	17.6031	15.5849	0	0	0.243599	196.534	-575.894	250	316.819	0	24.7847	20.91	39.1992	1607208232606609	2
2054	0	0	54	1	511.818	250.113	261.705	0	0	4.34117	12.28	-156.032	361.141	7370.5	28789.5	156.032	18.2823	17.4514	17.8038	0	0	0.0931861	169.444	-567.591	250	175.308	0	37.9798	32.1037	57.2205	1607208232626620	2
2059	0	0	59	1	475.675	250.932	224.743	0	0	-7.83968	86.3981	-119.819	470.306	7382.68	28715.3	119.819	24.5051	16.0941	16.0537	0	0	0.197275	175.193	-563.468	250	234.456	0	28.5488	23.8082	43.8465	1607208232726674	2
2063	0	0	63	1	527.878	316.928	210.951	0	0	18.736	69.5716	-171.041	525.492	7356.1	28732.2	171.041	26.5627	17.2551	15.6981	0	0	0.163066	176.612	-566.748	250	267.284	0	25.9913	22.3721	40.1574	1607208232806718	2
2064	0	0	64	1	488.226	310.515	177.711	0	0	-6.0618	35.9703	-38.9871	361.545	7480.56	28765.8	38.9871	19.6277	18.2484	17.8842	0	0	0.248727	193.624	-578.603	250	233.998	0	34.4936	29.8382	71.926	1607208232826729	2
2068	0	0	68	1	464.593	227.608	236.985	0	0	-105.764	21.747	-200.744	276.749	7480.6	28780	200.744	14.4207	17.176	18.3117	0	0	0.239435	189.288	-571.554	250	176.734	0	46.8259	40.126	70.9968	1607208232906772	2
2071	0	0	71	1	502.875	277.251	225.624	0	0	27.9303	109.1	-134.944	395.676	7346.91	28692.6	134.944	20.4102	17.0603	17.5183	0	0	0.147885	144.297	-555.18	250	202.862	0	34.1954	28.8566	52.1462	1607208232966805	2
2074	0	0	74	1	397.642	203.692	193.95	0	0	38.3805	58.3404	-263.311	230.92	7436.12	28843.1	263.311	11.5216	17.3365	17.0222	0	0	0.0178801	135.444	-545.755	250	142.344	0	49.4546	47.0136	90.195	1607208233026838	2
2075	0	0	75	1	430.711	233.804	196.907	0	0	111.227	89.5862	-223.451	315.77	7363.27	28712.2	223.451	15.8041	17.0369	17.1258	0	0	0.101788	173.888	-561.268	250	206.988	0	39.7787	35.9848	65.695	1607208233046848	2
2079	0	0	79	1	452.913	258.167	194.746	0	0	32.0551	21.8186	139.884	363.107	7243.13	29078.9	-139.884	22.1911	17.5185	17.4484	0	0	0.151409	172.634	-564.423	250	273.495	0	25.6076	32.29	122.619	1607208233126892	2
2080	0	0	80	1	406.956	223.702	183.254	0	0	-89.1145	-3.42519	-329.733	261.5	7463.95	28805.2	329.733	13.5009	17.106	16.8428	0	0	0.167919	161.367	-559.034	250	189.074	0	38.5672	38.3924	89.7024	1607208233146903	2
2081	0	0	81	1	662.701	378.787	283.914	0	0	50.4508	-10.3303	-103.051	675.118	7424.05	28712.4	103.051	34.8699	17.4497	16.0406	0	0	0.298467	130.857	-551.407	250	305.172	0	21.0088	17.8113	33.5814	1607208233166914	2
2082	0	0	82	1	624.109	332.843	291.266	0	0	58.7009	69.3219	-169.791	685.121	7415.8	28732.4	169.791	34.4726	17.9361	16.4466	0	0	0.193852	174.165	-571.372	250	304.22	0	20.8904	18.0635	32.7093	1607208233186925	2
2083	0	0	83	1	407.049	196.422	210.627	0	0	52.9153	7.04971	-211.996	458.249	7421.58	28695	211.996	22.7074	18.2588	17.1885	0	0	0.0528094	142.648	-553.545	250	216.194	0	29.1042	26.3256	47.9104	1607208233206936	2
2084	0	0	84	1	393.591	187.449	206.141	0	0	-9.10054	29.0056	-67.1639	227.197	7383.94	28872.4	67.1639	12.1248	16.3206	16.4909	0	0	0.0928774	169.087	-555.654	250	157.463	0	52.9467	44.7955	93.8911	1607208233226947	2
2087	0	0	87	1	539.406	258.749	280.657	0	0	40.2637	50.818	-125.747	343.688	7434.24	28651.3	125.747	17.6004	17.0653	16.4749	0	0	0.36604	159.892	-557.472	250	177.646	0	38.6518	32.4693	59.2542	1607208233286979	2
2088	0	0	88	1	512.943	222.155	290.788	0	0	-65.3504	32.9885	-391.223	411.779	7440.19	28768.8	391.223	21.2495	17.1257	17.2131	0	0	0.293967	176.784	-566.659	250	222.239	0	23.7838	24.1708	70.5132	1607208233306990	2
2089	0	0	89	1	523.761	229.466	294.295	0	0	-26.8075	39.0197	-131.529	557.249	7401.65	28663.1	131.529	28.8129	15.5647	17.4446	0	0	0.345023	152.321	-556.982	250	235.087	0	24.9375	20.5675	38.4635	1607208233327001	2
2090	0	0	90	1	468.206	219.349	248.858	0	0	49.7849	2.00869	-232.968	512.969	7424.72	28700.1	232.968	25.3766	15.6076	15.5588	0	0	0.157396	174.032	-561.117	250	274.644	0	24.5904	22.6045	42.3217	1607208233347012	2
2091	0	0	91	1	500.06	284.965	215.095	0	0	-24.8855	2.6813	-118.769	512.469	7399.73	28699.4	118.769	26.6056	15.3572	16.0646	0	0	0.335618	170.132	-555.326	250	264.8	0	26.3248	21.9087	40.8769	1607208233367023	2
2097	0	0	97	1	315.801	172.025	143.776	0	0	-45.1063	93.5833	-181.484	196.902	7419.95	28807.8	181.484	10.1367	17.0643	16.3293	0	0	0.159285	143.606	-543.383	250	165.996	0	62.9935	54.8915	95.1591	1607208233487088	2
2098	0	0	98	1	427.415	232.684	194.731	0	0	1.7031	21.0018	-167.361	425.596	7472.8	28780.7	167.361	21.4829	16.461	15.7432	0	0	0.11073	182.982	-566.636	250	228.435	0	31.428	26.8179	47.8387	1607208233507099	2
2099	0	0	99	1	483.361	223.141	260.22	0	0	37.0918	57.6795	-169.217	306.476	7337.75	28744.1	169.217	15.4287	16.2372	18.15	0	0	0.0671236	177.191	-562.55	250	170.32	0	43.3627	36.8032	65.5742	1607208233527110	2
2104	0	0	104	1	365.126	163.608	201.519	0	0	18.0031	69.7413	-52.4469	182.083	7356.84	28732	52.4469	9.7838	17.0737	16.0653	0	0	0.185288	170.257	-552.492	250	162.506	0	64.1929	55.3472	123.178	1607208233627164	2
2105	0	0	105	1	544.702	243.25	301.452	0	0	-3.85394	98.1038	-57.7873	462.151	7478.35	28703.6	57.7873	24.9674	14.286	16.2646	0	0	0.307771	196.855	-564.059	250	256.356	0	26.3842	22.5362	50.0063	1607208233647175	2
2106	0	0	106	1	704.834	326.958	377.876	0	0	3.01731	81.8321	-118.623	750.692	7371.82	28719.9	118.623	39.0098	15.8096	16.7991	0	0	0.608936	157.497	-561.695	244.559	355.39	0	19.0986	15.877	29.9098	1607208233667186	2
2107	0	0	107	1	604.237	357.207	247.031	0	0	5.12136	-12.8968	-119.305	581.07	7469.38	28715	119.305	29.9286	16.7376	16.4999	0	0	0.240333	159.76	-560.713	250	268.665	0	24.1765	20.2015	37.5345	1607208233687197	2
2108	0	0	108	1	630.202	366.641	263.562	0	0	-43.8899	38.7274	-128.913	593.621	7418.73	28763	128.913	30.904	15.8135	16.4943	0	0	0.645489	269.607	-601.165	250	325.295	0	23.377	19.2896	36.0662	1607208233707208	2
2109	0	0	109	1	411.185	165.953	245.233	0	0	-30.8095	12.6087	-165.052	332.73	7405.65	28689.5	165.052	16.9424	15.5173	15.7264	0	0	0.0439933	199.105	-565.267	250	192.971	0	38.7746	32.9718	58.515	1607208233727219	2
2110	0	0	110	1	401.865	229.547	172.317	0	0	16.6895	5.17827	-145.721	279.469	7457.81	28696.9	145.721	14.1702	15.6742	17.1401	0	0	0.244051	174.683	-556.174	250	191.433	0	46.8137	39.3518	70.529	1607208233747230	2
2111	0	0	111	1	518.064	281.826	236.238	0	0	-20.3504	33.5003	-146.518	437.589	7395.19	28668.6	146.518	22.4104	15.706	15.019	0	0	0.199067	152.652	-545.05	250	210.674	0	30.2399	25.3614	45.9877	1607208233767241	2
2112	0	0	112	1	464.116	231.95	232.166	0	0	-31.7736	48.1583	-290.682	353.799	7506.27	28753.6	290.682	17.928	16.6985	16.1557	0	0	0.436956	156.78	-554.85	250	192.622	0	31.1556	30.1301	61.0103	1607208233787252	2
2114	0	0	114	1	330.079	194.768	135.311	0	0	68.7948	65.8346	-9.5616	222.602	7405.71	28735.9	9.56159	12.2098	16.1999	17.1065	0	0	0.0832403	147.565	-546.934	250	197.239	0	48.8031	44.385	124.986	1607208233827273	2
2117	0	0	117	1	402.586	161.817	240.769	0	0	-16.7737	-20.174	-320.577	320.891	7391.61	28821.9	320.577	16.174	15.1665	15.1891	0	0	0.18084	155.54	-543.109	250	183.48	0	31.8114	31.4402	71.105	1607208233887306	2
2119	0	0	119	1	439.229	212.371	226.858	0	0	-10.8455	55.9886	-194.186	339.46	7385.69	28745.8	194.186	17.1337	16.5586	15.8747	0	0	0.172747	183.905	-562.863	250	206.525	0	37.7235	32.8141	58.6368	1607208233927328	2
2120	0	0	120	1	623.754	397.022	226.732	0	0	46.2592	11.4444	-135.261	533.792	7428.24	28690.6	135.261	27.0944	15.8229	16.0973	0	0	0.0704709	171.014	-563.963	250	241.773	0	25.6763	21.7055	39.8546	1607208233947339	2
2122	0	0	122	1	413.945	172.675	241.27	0	0	-53.3609	54.6324	-152.601	278.854	7428.2	28647.4	152.601	14.4338	15.7936	15.2923	0	0	0.276178	187.091	-559.229	250	206.267	0	45.3224	38.0502	67.9089	1607208233987361	2
2123	0	0	123	1	377.648	180.802	196.847	0	0	43.6467	41.3235	-260.143	273.167	7430.85	28760.4	260.143	13.5841	14.6301	15.186	0	0	0.223434	156.474	-541.596	250	200.45	0	40.799	38.2895	72.9968	1607208234007372	2
2125	0	0	125	1	425.736	212.352	213.384	0	0	-19.5089	124.008	-174.289	254.787	7394.35	28777.4	174.289	13.1338	15.6544	14.067	0	0	0.0601323	176.801	-546.884	250	189.678	0	47.4147	41.0118	71.8415	1607208234047393	2
2126	0	0	126	1	435.499	173.69	261.809	0	0	20.5853	3.12552	-261.228	359.162	7354.25	28798.6	261.228	17.851	14.3925	15.0563	0	0	0.0911963	153.863	-545.698	250	220.27	0	31.8292	29.9276	56.9028	1607208234067404	2
2127	0	0	127	1	418.468	159.108	259.36	0	0	154.204	163.318	-38.7191	208.344	7519.62	28738.1	38.7191	11.4861	16.6028	15.8644	0	0	0.0357985	163.636	-555.24	250	174.207	0	53.8437	47.2233	112.223	1607208234087415	2
2130	0	0	130	1	293.853	167.671	126.183	0	0	2.88541	9.48196	-479.041	181.596	7371.96	28792.3	479.041	9.50033	15.3511	15.3565	0	0	0.10027	172.346	-542.757	250	192.213	0	46.5288	47.1585	199.031	1607208234147448	2
2138	0	0	138	1	308.181	138.16	170.021	0	0	-19.9799	100.476	-136.599	228.553	7295.16	28800.9	136.599	11.879	16.1116	16.4937	0	0	0.209471	143.399	-544.6	250	165.098	0	55.4758	46.5769	83.0061	1607208234307535	2
2142	0	0	142	1	422.008	197.481	224.527	0	0	-0.210808	12.0221	-253.207	294.588	7474.71	28789.7	253.207	14.695	16.1802	15.819	0	0	0.0524581	169.338	-550.557	250	188.617	0	39.476	36.909	69.7857	1607208234387579	2
2143	0	0	143	1	625.37	297.25	328.12	0	0	12.8832	68.0493	-174.162	507.58	7461.62	28733.7	174.162	25.6553	15.3481	15.8001	0	0	0.396902	211.196	-565.193	250	283.997	0	26.3771	22.5314	40.5086	1607208234407589	2
2147	0	0	147	1	411.239	288.946	122.293	0	0	44.0129	90.5722	-66.9889	229.606	7430.49	28910.5	66.9889	12.2225	14.9186	15.8027	0	0	0.167497	218.044	-566.115	250	208.431	0	50.344	43.3463	90.7906	1607208234487633	2
2149	0	0	149	1	490.481	243.153	247.328	0	0	-39.043	115.043	-178.71	313.591	7413.88	28985.7	178.71	16.2034	16.1409	15.1059	0	0	0.364517	186.306	-562.72	250	190.036	0	39.5735	34.5425	60.4364	1607208234527655	2
2150	0	0	150	1	401.558	188.596	212.963	0	0	44.869	58.9291	-278.03	254.324	7429.63	28742.8	278.03	12.7083	16.0024	16.9903	0	0	0.302812	172.021	-551.18	250	196.755	0	43.8922	41.9462	81.5274	1607208234547666	2
2153	0	0	153	1	505.179	274.008	231.17	0	0	26.9339	53.8438	-155.933	346.018	7347.91	28747.9	155.933	17.5138	14.8538	15.4711	0	0	0.157314	183.235	-555.475	250	185.542	0	37.1322	31.2852	56.3899	1607208234607698	2
2159	0	0	159	1	411.501	201.753	209.748	0	0	68.5566	93.4487	-192.602	234.046	7405.94	28808	192.602	11.7607	15.6486	15.9996	0	0	0.325127	211.138	-566.851	250	209.044	0	52.6031	46.4388	81.2173	1607208234727764	2
2161	0	0	161	1	385.066	160.89	224.176	0	0	-43.3075	60.7345	-325.105	198.152	7418.15	28741	325.105	10.1289	16.1205	16.0358	0	0	0.0908769	137.008	-537.69	250	161.465	0	49.2016	48.8455	113.193	1607208234767786	2
2162	0	0	162	1	465.644	253.075	212.569	0	0	34.6	85.4182	-153.332	395.138	7340.24	28716.3	153.332	20.1009	14.5113	15.869	0	0	0.0475978	181.503	-558.358	250	212.222	0	32.7938	27.7632	50.0458	1607208234787797	2
2164	0	0	164	1	403.77	255.889	147.881	0	0	5.11838	-13.2082	-133.443	289.375	7369.72	28814.9	133.443	14.7889	15.9563	15.6763	0	0	0.22578	183.995	-560.977	250	219.52	0	44.657	37.4665	67.5093	1607208234827818	2
2165	0	0	165	1	392.519	208.165	184.354	0	0	-47.7478	89.4268	-26.5196	228.279	7422.59	28712.3	26.5196	12.7059	14.3968	15.0215	0	0	0.171616	176.764	-541.385	250	197.946	0	46.2345	41.1432	105.677	1607208234847829	2
2166	0	0	166	1	374.811	190.37	184.441	0	0	22.5227	46.6951	-187.441	227.162	7352.32	28655.4	187.441	11.3888	14.6327	14.6856	0	0	0.199577	196.633	-555.09	250	187.703	0	53.2228	46.0975	81.3438	1607208234867840	2
2168	0	0	168	1	271.963	137.435	134.528	0	0	3.29425	105.229	-495.378	139.251	7371.55	28796.2	495.379	7.4249	14.8358	15.0318	0	0	0.145323	157.289	-541.312	250	182.124	0	58.599	59.4306	257.842	1607208234907862	2
2170	0	0	170	1	526.161	278.48	247.682	0	0	34.5973	-5.91225	-120.091	397.33	7439.9	28708	120.091	20.3525	15.4719	15.0677	0	0	0.215302	201.193	-560.465	250	228.755	0	32.7596	27.6455	50.7778	1607208234947884	2
2171	0	0	171	1	406.866	189.972	216.894	0	0	-14.591	35.239	-186.277	341.345	7389.43	28766.5	186.277	17.2293	15.6342	15.6555	0	0	0.105478	181.01	-556.967	250	217.783	0	37.4599	32.2427	57.4381	1607208234967895	2
2173	0	0	173	1	295.998	145.984	150.014	0	0	26.1653	-32.235	-159.004	177.677	7348.68	28734.3	159.004	8.94347	14.6118	15.4704	0	0	0.251177	168.169	-545.362	250	173.964	0	69.1128	58.445	103.629	1607208235007916	2
2175	0	0	175	1	423.87	178.969	244.9	0	0	82.7258	-28.7144	-207.117	207.756	7292.11	28830.5	207.117	10.2793	15.3867	15.6207	0	0	0.107883	181.261	-550.366	250	215.962	0	58.2347	51.875	92.6622	1607208235047938	2
2186	0	0	186	1	421.401	222.824	198.577	0	0	-52.98	99.9777	-242.565	243.18	7427.82	28801.4	242.565	12.4721	14.4304	14.3089	0	0	0.125028	205.27	-562.314	250	185.915	0	44.9317	41.684	77.3101	1607208235348102	2
2190	0	0	190	1	507.085	234.601	272.484	0	0	-43.4347	45.2927	-198.563	472.92	7418.27	28756.4	198.563	24.0439	15.1867	15.1069	0	0	0.459651	177.961	-561.47	250	267.481	0	27.0893	23.5737	42.8136	1607208235428145	2
2191	0	0	191	1	507.059	297.175	209.884	0	0	51.8366	74.6053	-138.2	426.58	7422.66	28727.1	138.2	21.7562	14.2998	14.7543	0	0	0.239774	153.994	-540.928	250	237.794	0	30.1508	25.4147	46.4331	1607208235448156	2
2192	0	0	192	1	460.666	228.628	232.039	0	0	1.59913	109.171	-162.5	383.555	7373.24	28692.6	162.5	19.6629	14.5111	14.8071	0	0	0.370936	165.241	-546.533	250	232.607	0	33.1232	28.1645	50.0982	1607208235468167	2
2193	0	0	193	1	482.125	241.39	240.735	0	0	86.2373	-2.10891	-248.636	490.913	7388.26	28704.2	248.636	24.2512	15.6682	14.4868	0	0	0.16383	168.189	-556.304	250	294.753	0	24.6803	23.0156	44.1237	1607208235488178	2
2194	0	0	194	1	535.759	317.286	218.473	0	0	66.403	51.7814	-25.3619	501.181	7408.1	28650.3	25.3619	27.1953	14.9424	15.619	0	0	0.234817	157.827	-551.049	250	261.846	0	23.5776	20.9927	54.2544	1607208235508189	2
2195	0	0	195	1	449.145	181.503	267.642	0	0	-22.4108	91.5141	-293.109	358.158	7496.91	28809.9	293.109	18.2519	13.159	15.635	0	0	0.360585	190.834	-550.471	250	162.537	0	29.9375	28.7644	56.225	1607208235528200	2
2196	0	0	196	1	409.725	243.584	166.141	0	0	-13.0018	67.6726	-271.821	241.188	7487.5	28833.7	271.821	12.1707	13.7021	15.7216	0	0	0.247296	188.275	-553.796	250	189.307	0	44.9808	42.2213	79.8548	1607208235548211	2
2197	0	0	197	1	371.919	192.547	179.372	0	0	16.8758	62.1109	-192.265	230.219	7357.96	28739.6	192.265	11.5669	13.5113	14.5657	0	0	0.0624889	156.929	-536.712	250	204.552	0	51.5549	44.536	78.8831	1607208235568222	2
2198	0	0	198	1	311.692	166.426	145.266	0	0	10.2186	31.5562	-219.754	232.325	7464.28	28869.8	219.754	11.5927	13.3053	13.2733	0	0	0.073992	186.594	-533.143	250	194.564	0	48.2311	43.3508	78.9222	1607208235588232	2
2200	0	0	200	1	357.607	184.301	173.307	0	0	48.1645	-2.47616	-264.588	272.428	7426.34	28804.2	264.588	13.4972	14.0833	14.2353	0	0	0.430531	164.793	-539.057	250	200.627	0	39.7674	37.9414	72.4623	1607208235628254	2
2205	0	0	205	1	464.008	266.407	197.601	0	0	-33.0595	27.4355	-135.047	324.241	7308.24	28874	135.047	16.7501	13.9414	14.6725	0	0	0.271999	184.859	-550.011	250	225.561	0	38.3905	31.9784	58.2754	1607208235728309	2
2207	0	0	207	1	460.674	218.943	241.731	0	0	-44.5989	-13.7899	-111.145	376.19	7319.78	28715.9	111.145	19.738	15.5699	13.6465	0	0	0.250574	163.023	-545.869	250	190.859	0	33.6646	28.1924	51.852	1607208235768330	2
2208	0	0	208	1	498.591	216.714	281.877	0	0	57.1543	27.8693	-130.239	464.343	7417.35	28773.9	130.239	23.6303	13.9153	14.9147	0	0	0.146612	174.039	-546.24	250	248.201	0	27.9702	23.4052	43.5	1607208235788341	2
2209	0	0	209	1	493.8	227.261	266.539	0	0	90.4645	90.2292	-146.105	436.069	7384.04	28811.2	146.105	22.1877	15.581	14.6491	0	0	0.0519225	183.687	-556.717	250	228.645	0	30.0599	25.5824	45.8815	1607208235808352	2
2218	0	0	218	1	530.645	267.672	262.973	0	0	55.3848	84.5836	-208.26	372.391	7419.12	28717.2	208.26	18.6469	13.7924	14.6046	0	0	0.0983386	218.681	-569.926	250	230.533	0	32.5316	28.9913	52.2635	1607208235988450	2
2219	0	0	219	1	572.321	290.048	282.273	0	0	21.3859	15.4338	-135.454	631.766	7353.45	28686.6	135.454	32.1804	13.3942	14.4317	0	0	0.25183	168.995	-549.326	250	299.662	0	21.2522	17.7723	33.1881	1607208236008461	2
2220	0	0	220	1	464.82	227.023	237.797	0	0	35.8695	11.9897	-140.336	402.994	7338.97	28690.1	140.336	20.4299	14.8024	14.5576	0	0	0.0977298	164.965	-540.539	250	204.988	0	32.0762	27.147	49.2567	1607208236028472	2
2221	0	0	221	1	403.433	193.342	210.091	0	0	9.37125	-8.15654	366.027	222.511	7265.81	29108.9	-366.027	18.303	13.8866	14.483	0	0	0.31641	170.532	-543.154	250	183.019	0	35.8024	89.8952	274.344	1607208236048483	2
2222	0	0	222	1	351.794	185.041	166.753	0	0	13.2064	61.2165	-233.3	259.688	7461.29	28740.5	233.3	12.9913	15.465	14.9772	0	0	0.24641	130.391	-535.219	250	179.178	0	44.7185	40.7843	75.7455	1607208236068494	2
2225	0	0	225	1	476.373	280.387	195.986	0	0	-3.36136	16.1337	-202.974	295.601	7378.2	28685.9	202.974	14.8045	14.2997	12.8967	0	0	0.229646	225.411	-563.302	250	190.142	0	39.7439	35.2202	63.2194	1607208236128527	2
2226	0	0	226	1	360.147	181.797	178.351	0	0	9.87065	90.2042	-194.78	348.353	7464.63	28811.2	194.78	17.6079	13.1183	13.2998	0	0	0.0928829	136.401	-528.232	250	195.199	0	34.0759	29.8692	53.1375	1607208236148538	2
2232	0	0	232	1	367.768	226.34	141.428	0	0	36.5723	-15.2893	-312.061	220.39	7437.93	28717.4	312.061	11.0022	15.6096	15.9499	0	0	0.144047	150.506	-546.414	250	185.438	0	46.279	45.9565	100.137	1607208236268603	2
2233	0	0	233	1	357.957	181.168	176.788	0	0	-20.0015	-3.54474	-104.301	306.95	7394.84	28904.9	104.301	16.0474	15.1191	14.9177	0	0	0.268771	162.518	-546.641	250	211.089	0	40.5935	34.0509	63.2158	1607208236288614	2
2234	0	0	234	1	410.615	222.764	187.851	0	0	123.805	96.6504	-297.936	247.037	7350.7	28705.1	297.936	12.4928	13.0173	14.7283	0	0	0.1842	137.115	-528.21	250	183.399	0	41.003	39.7152	80.0102	1607208236308625	2
2235	0	0	235	1	439.44	286.044	153.395	0	0	-2.99964	-12.9196	-77.7332	375.172	7377.84	28814.7	77.7332	19.8524	13.8699	13.3391	0	0	0.278358	126.465	-525.24	250	203.833	0	31.9686	26.9713	53.9232	1607208236328636	2
2236	0	0	236	1	410.019	209.656	200.362	0	0	4.65326	59.4206	-177.138	410.942	7370.19	28642.7	177.138	20.7599	14.9211	14.2055	0	0	0.164137	155.243	-542.698	250	238.855	0	31.0338	26.6228	47.5998	1607208236348646	2
2237	0	0	237	1	433.025	248.12	184.905	0	0	-38.6665	14.2341	-115.176	407.889	7413.51	28787.5	115.176	21.3196	13.8287	13.1297	0	0	0.389273	159.358	-538.13	250	254.533	0	30.4525	25.3692	47.0214	1607208236368657	2
2238	0	0	238	1	390.591	196.922	193.669	0	0	9.94898	49.4615	-47.9494	262.569	7265.23	28851.9	47.9494	14.1396	14.7172	13.7682	0	0	0.209425	134.579	-528.409	250	173.036	0	43.0195	37.0539	84.1389	1607208236388668	2
2240	0	0	240	1	405.471	149.646	255.824	0	0	76.9035	3.20095	-277.887	337.872	7497.26	28798.5	277.887	16.7541	14.8405	14.2904	0	0	0.190908	142.223	-536.633	250	206.164	0	32.2467	31.1199	61.1776	1607208236428690	2
2241	0	0	241	1	443.897	232.572	211.325	0	0	-215.835	-18.01	-289.464	288.702	7491.02	28819.8	289.464	16.2168	14.3229	13.4746	0	0	0.380512	182.495	-546.335	250	169.532	0	34.2321	31.7586	63.5351	1607208236448701	2
2242	0	0	242	1	489.263	249.279	239.984	0	0	81.6641	15.5883	-195.757	289.969	7492.5	28686.5	195.757	14.3935	14.4932	15.149	0	0	0.0838141	149.738	-543.042	250	200.486	0	42.5553	37.4167	66.1171	1607208236468712	2
2244	0	0	244	1	444.25	170.137	274.113	0	0	-3.13469	106.099	-191.138	346.867	7377.98	28795.3	191.138	17.6566	13.8828	13.2583	0	0	0.392833	174.214	-543.133	250	194.877	0	34.4543	30.1786	53.544	1607208236508734	2
2247	0	0	247	1	376.827	163.174	213.653	0	0	19.1903	98.2402	-46.594	205.936	7355.65	28803.2	46.594	11.1484	14.8523	14.0032	0	0	0.314092	180.345	-544.083	250	141.627	0	53.3625	46.6646	105.815	1607208236568766	2
2249	0	0	249	1	416.07	275.446	140.623	0	0	56.3065	-3.48899	-122.244	325.539	7418.19	28705.6	122.244	16.6164	13.9974	13.4722	0	0	0.151598	162.026	-536.18	250	213.448	0	37.7743	31.9793	58.3845	1607208236608788	2
2250	0	0	250	1	376.918	137.21	239.707	0	0	56.3254	79.2748	-266.516	300.154	7418.18	28822.1	266.516	15.0157	15.5939	14.4459	0	0	0.180352	176.736	-550.06	250	203.163	0	36.3563	34.8787	67.6095	1607208236628799	2
2251	0	0	251	1	496.265	230.97	265.296	0	0	40.7926	-12.529	-126.996	467.073	7334.05	28714.6	126.996	23.8134	14.1099	14.1012	0	0	0.0628857	159.861	-541.686	250	217.535	0	27.6617	23.3162	43.1062	1607208236648810	2
2254	0	0	254	1	490.623	255.482	235.14	0	0	-13.84	31.0621	-198.258	362.962	7488.34	28870.3	198.258	18.2632	13.7071	14.1147	0	0	0.222844	180.393	-545.278	250	194.433	0	33.552	29.2673	52.5768	1607208236708843	2
2256	0	0	256	1	314.813	173.658	141.155	0	0	-34.7172	11.3158	-194.796	162.441	7509.22	28690.8	194.796	8.21465	13.9954	14.0353	0	0	0.174388	154.513	-532.259	250	161.092	0	70.651	62.1974	108.31	1607208236748864	2
2258	0	0	258	1	511.377	208.799	302.578	0	0	-39.7322	-51.5328	-342.261	368.663	7514.23	28853.3	342.261	18.748	13.4653	14.3006	0	0	0.0858726	158.599	-542.287	250	217.54	0	26.272	26.337	64.0207	1607208236788886	2
2259	0	0	259	1	415.039	212.146	202.893	0	0	65.4655	42.3186	-247.007	267.278	7409.04	28759.4	247.007	13.2589	14.6255	15.0211	0	0	0.187764	172.422	-550.04	250	189.884	0	42.5238	39.3105	74.2302	1607208236808897	2
2260	0	0	260	1	374.857	212.164	162.693	0	0	21.5365	48.8294	-215.782	201.126	7452.96	28653.3	215.782	10.0411	14.8847	13.7734	0	0	0.401817	203.861	-553.913	250	205.877	0	56.6477	51.1552	92.5629	1607208236828908	2
2261	0	0	261	1	395.143	193.287	201.856	0	0	-7.81202	63.9938	-68.7766	280.717	7282.99	28737.7	68.7766	15.0063	13.8153	13.8888	0	0	0.127585	176.356	-545.263	250	197.467	0	41.0653	34.528	72.0146	1607208236848919	2
2271	0	0	271	1	438.152	215.844	222.308	0	0	-49.7196	-2.4347	-256.116	257.994	7424.56	28804.2	256.116	13.0349	13.6897	13.0164	0	0	0.304898	201.212	-547.411	250	225.421	0	40.8184	38.4973	73.1435	1607208237049028	2
2272	0	0	272	1	350.674	184.419	166.255	0	0	33.3019	-0.770287	-301.214	226.06	7540.86	28802.5	301.214	11.2784	14.2638	14.1191	0	0	0.253602	182.297	-544.454	250	213.302	0	43.9672	43.4996	90.8642	1607208237069039	2
2275	0	0	275	1	331.795	190.204	141.591	0	0	20.0288	73.7261	-68.9004	272.032	7354.81	28827.7	68.9004	14.4763	13.3094	13.5552	0	0	0.222102	111.287	-514.22	250	135.96	0	41.5203	35.2689	73.2876	1607208237129071	2
2277	0	0	277	1	363.18	169.553	193.626	0	0	85.7014	27.5679	-265.914	283.117	7488.46	28774.2	265.914	14.0416	13.3171	13.233	0	0	0.170403	168.567	-534.11	250	201.237	0	37.5579	35.4585	68.3253	1607208237169093	2
2280	0	0	280	1	283.203	181.519	101.684	0	0	-1.53082	-7.71479	-167.346	195.763	7376.37	28809.5	167.346	9.87491	13.4925	13.7763	0	0	0.257474	172.846	-538.892	250	194.983	0	60.4722	51.5727	90.3496	1607208237229126	2
2281	0	0	281	1	438.041	192.839	245.202	0	0	-32.4813	-15.6363	-156.753	382.449	7307.66	28817.4	156.753	19.526	12.7745	12.5344	0	0	0.509118	171.073	-537.797	250	240.754	0	31.7294	26.8947	48.4869	1607208237249137	2
2285	0	0	285	1	401.099	194.705	206.394	0	0	-6.76969	29.4153	-282.856	360.899	7381.61	28772.3	282.856	18.1162	13.2394	13.7556	0	0	0.114834	174.888	-540.49	250	226.724	0	29.6197	28.072	55.3795	1607208237329180	2
2288	0	0	288	1	378.154	167.976	210.178	0	0	-2.83677	42.3065	-266.069	235.444	7377.68	28859.1	266.069	11.8005	13.6128	13.2636	0	0	0.216169	162.336	-534.675	250	162.307	0	44.2258	41.677	80.3742	1607208237389213	2
2289	0	0	289	1	360.383	217.687	142.696	0	0	11.296	15.6286	-77.1997	237.623	7463.2	28786.1	77.1997	12.5415	13.0215	14.2393	0	0	0.320972	151.318	-534.294	250	202.264	0	47.9048	40.1606	82.0607	1607208237409224	2
2290	0	0	290	1	352.639	188.591	164.048	0	0	20.5776	66.7673	-193.597	250.274	7453.92	28834.6	193.597	12.5728	13.7865	13.4826	0	0	0.184454	194.325	-547.236	250	236.487	0	46.6512	40.9101	72.4771	1607208237429235	2
2294	0	0	294	1	367.739	170.355	197.384	0	0	35.7394	43.6257	-263.538	214.117	7438.76	28758.1	263.538	10.6637	13.2209	13.6018	0	0	0.0621759	185.785	-545.113	250	197.326	0	48.7124	45.8742	87.6801	1607208237509279	2
2298	0	0	298	1	275.999	129.526	146.473	0	0	-29.5915	-29.2495	-245.694	178.979	7205.11	28631.7	245.694	8.97839	15.0198	14.1467	0	0	0.0878111	159.053	-538.607	250	158.969	0	60.7165	56.4787	106.884	1607208237589322	2
2302	0	0	302	1	350.712	153.773	196.94	0	0	32.5077	23.5698	-316.795	209.249	7342.33	28678.5	316.795	10.4801	13.3329	13.2852	0	0	0.162092	155.607	-531.043	250	187.42	0	45.007	44.4448	99.6672	1607208237669366	2
2305	0	0	305	1	310.83	140.242	170.587	0	0	-12.9747	45.6822	-299.464	214.362	7288.15	28756.1	299.464	10.8208	14.4032	13.2525	0	0	0.189578	131.421	-524.807	250	156.155	0	45.3917	44.0648	93.6987	1607208237729398	2
2310	0	0	310	1	268.789	118.972	149.817	0	0	-37.2971	6.03151	-176.528	209.403	7412.14	28696.1	176.528	10.6425	13.7559	14.026	0	0	0.140443	127.474	-522.003	250	157.255	0	56.4641	48.5448	84.9179	1607208237829453	2
2319	0	0	319	1	349.99	207.845	142.145	0	0	12.8476	59.7399	-143.533	192.426	7461.65	28742	143.533	9.82158	14.105	13.828	0	0	0.162994	162.46	-540.648	250	185.286	0	62.0623	51.9388	92.6251	1607208238009551	2
2324	0	0	324	1	316.852	132.179	184.674	0	0	100.639	30.7412	-67.3732	199.315	7274.2	28870.7	67.3732	10.5146	13.2638	12.8953	0	0	0.0555747	172.765	-529.744	250	185.82	0	55.4202	47.0944	97.6468	1607208238109605	2
2326	0	0	326	1	368.149	162.884	205.265	0	0	37.6486	25.1243	-227.34	263.046	7436.85	28876.3	227.34	13.0545	14.2656	13.1588	0	0	0.138958	162.982	-536.639	250	162.72	0	42.5512	39.1849	72.5558	1607208238149627	2
2333	0	0	333	1	428.467	257.586	170.881	0	0	92.2413	63.9463	-328.153	214.736	7282.6	28737.8	328.153	10.8062	14.7232	13.9983	0	0	0.143723	214.197	-558.91	250	190.96	0	44.0482	43.5353	104.636	1607208238289703	2
2338	0	0	338	1	382.993	176.297	206.696	0	0	-98.6292	-71.3126	-319.251	270.82	7473.47	28873.1	319.251	14.0697	14.1076	12.9025	0	0	0.335159	166.816	-536.006	250	143.772	0	34.4831	34.2105	77.807	1607208238389758	2
2343	0	0	343	1	313.017	142.13	170.888	0	0	-127.142	60.1501	-326.982	149.427	7402.32	28841.3	326.982	7.90276	13.5785	12.8035	0	0	0.217731	163.955	-531.637	250	168.683	0	57.2491	56.7449	133.487	1607208238489812	2
2348	0	0	348	1	402.295	197.112	205.184	0	0	-14.8643	22.7163	-44.0625	235.623	7389.7	28579.7	44.0625	12.7712	14.8497	14.0365	0	0	0.137774	205.827	-556.832	250	228.933	0	47.1623	41.0381	95.6962	1607208238589867	2
2349	0	0	349	1	410.45	235.254	175.197	0	0	3.89628	30.7611	-171.59	279.617	7470.6	28870.6	171.59	14.1007	13.0614	13.0108	0	0	0.129895	148.146	-526.196	250	173.834	0	42.4442	36.2437	64.2502	1607208238609878	2
2353	0	0	353	1	388.962	226.538	162.424	0	0	-46.7837	1.50866	-192.88	299.409	7421.62	28700.6	192.88	15.2003	12.9765	13.0598	0	0	0.248177	166.04	-533.574	250	172.01	0	39.0199	34.0509	60.4285	1607208238689921	2
2354	0	0	354	1	352.226	183.172	169.053	0	0	62.1443	47.9993	-225.281	225.191	7412.36	28753.7	225.281	11.1829	12.9668	13.3393	0	0	0.219032	163.596	-530.692	250	216.771	0	49.1738	44.3902	81.6837	1607208238709932	2
2359	0	0	359	1	320.449	188.394	132.055	0	0	23.1821	83.548	-126.396	171.898	7451.32	28817.9	126.396	8.86465	12.9981	13.1199	0	0	0.117369	129.855	-518.591	250	142.603	0	66.5389	55.7591	100.426	1607208238809987	2
2365	0	0	365	1	353.913	136.491	217.422	0	0	-24.791	69.3262	-150.365	201.354	7299.97	28732.4	150.365	10.3552	12.739	12.835	0	0	0.0997646	162.066	-530.569	250	189.479	0	57.1599	47.8641	85.4447	1607208238930052	2
2368	0	0	368	1	324.227	176.092	148.135	0	0	8.21157	26.6202	-129.531	208.021	7366.63	28675.5	129.531	10.6621	13.6591	13.4653	0	0	0.29507	159.67	-535.14	250	177.943	0	57.1205	47.613	86.0577	1607208238990085	2
2369	0	0	369	1	414.773	217.339	197.435	0	0	-35.5319	28.9188	-149.853	347.084	7410.37	28673.2	149.853	17.8235	12.7446	13.2136	0	0	0.302644	147.234	-532.397	250	172.417	0	34.9687	29.2362	53.0389	1607208239010096	2
2371	0	0	371	1	356.745	168.54	188.205	0	0	50.854	21.4622	-324.28	277.537	7423.65	28780.3	324.28	13.8884	13.2798	13.4611	0	0	0.147898	143.853	-526.973	250	197.142	0	34.3997	34.2501	78.797	1607208239050118	2
2372	0	0	372	1	339.95	181.569	158.382	0	0	48.1625	11.4766	-197.166	209.353	7326.68	28690.6	197.166	10.4051	12.8266	14.0943	0	0	0.146883	261.428	-536.617	250	199.177	0	55.38	48.6013	85.8101	1607208239070128	2
2376	0	0	376	1	482.972	268.11	214.862	0	0	25.5649	54.9657	-142.356	364.318	7349.28	28746.8	142.356	18.5517	13.2051	13.0715	0	0	0.259784	224.035	-550.227	250	185.475	0	33.6734	28.2363	51.4855	1607208239150172	2
2379	0	0	379	1	320.988	184.752	136.236	0	0	-21.1995	-47.127	-132.129	259.991	7296.38	28848.9	132.129	13.401	12.4434	12.788	0	0	0.273439	170.189	-533.725	250	183.405	0	44.9937	37.455	68.4332	1607208239210205	2
2381	0	0	381	1	298.122	179.08	119.042	0	0	43.929	37.5624	-201.985	185.363	7330.91	28764.2	201.985	9.23055	13.3884	13.4599	0	0	0.172938	145.188	-528.145	250	163.558	0	61.0982	54.0079	96.3096	1607208239250227	2
2385	0	0	385	1	339.475	146.651	192.824	0	0	23.4119	68.0533	-285.772	254.056	7351.43	28733.7	285.772	12.7605	13.6322	13.4102	0	0	0.167508	166.016	-539.102	250	176.457	0	39.8806	38.3024	76.7366	1607208239330270	2
2388	0	0	388	1	395.621	148.391	247.23	0	0	-98.6527	-2.12061	-263.825	197.967	7373.83	28803.9	263.825	10.2113	13.583	12.5816	0	0	0.248805	189.709	-541.995	250	187.737	0	50.6548	47.6334	91.2111	1607208239390303	2
2390	0	0	390	1	367.175	183.06	184.115	0	0	2.1923	10.0465	-163.595	257.924	7372.65	28692	163.595	13.0252	12.7597	13.0619	0	0	0.0636687	156.054	-530.577	250	153.813	0	45.9611	38.987	69.0485	1607208239430325	2
2395	0	0	395	1	345.109	176.569	168.54	0	0	2.9661	26.8038	-137.466	208.885	7272.21	28774.9	137.466	10.6752	12.0709	12.6802	0	0	0.125673	133.871	-511.254	250	178.896	0	55.0486	45.7213	82.807	1607208239530379	2
2401	0	0	401	1	379.551	177.554	201.997	0	0	-38.7698	41.3375	-85.1809	284.619	7413.61	28760.4	85.1809	15.1669	12.7182	12.4321	0	0	0.21235	230.217	-552.527	250	232.55	0	39.8301	33.1451	65.1076	1607208239650445	2
2404	0	0	404	1	313.117	135.623	177.494	0	0	-26.7746	114.921	-241.643	211.516	7301.95	28786.5	241.643	10.7996	11.2289	12.782	0	0	0.0867108	150.322	-518.498	250	190.041	0	48.7081	44.5189	81.9595	1607208239710477	2
2406	0	0	406	1	350.031	213.846	136.185	0	0	-12.8243	12.6073	-75.5799	231.756	7487.32	28689.5	75.5799	12.3084	13.3905	13.6304	0	0	0.367587	151.282	-530.315	250	190.279	0	48.9248	41.1908	83.4236	1607208239750499	2
2407	0	0	407	1	500.315	331.631	168.683	0	0	69.3382	53.7138	-148.526	360.202	7405.16	28748	148.526	18.2072	12.2852	12.7657	0	0	0.0958238	160.626	-527.42	250	197.36	0	33.4791	28.1491	51.3044	1607208239770510	2
2426	0	0	426	1	322.34	142.156	180.183	0	0	29.4375	63.7641	-311.418	283.026	7345.4	28738	311.418	14.2459	13.056	12.1838	0	0	0.158198	174.457	-533.967	250	185.317	0	33.4332	32.8257	72.7194	1607208240150717	2
2442	0	0	442	1	320.972	144.441	176.531	0	0	17.1577	80.7915	-255.078	278.096	7357.68	28720.9	255.078	13.96	12.408	12.4197	0	0	0.329903	185.982	-537.417	250	192.845	0	37.6745	35.0923	66.6101	1607208240570946	2
2443	0	0	443	1	418.302	221.699	196.603	0	0	-40.7244	-6.84466	-140.64	428.899	7415.56	28708.9	140.64	22.1147	12.0347	12.412	0	0	0.197336	135.494	-520.013	250	220.691	0	28.4111	23.7408	43.5863	1607208240590957	2
2455	0	0	455	1	386.636	208.219	178.417	0	0	-11.6444	19.5567	-160.59	309.548	7386.48	28682.5	160.59	15.7093	12.1989	12.1211	0	0	0.329539	207.011	-542.131	250	218.305	0	37.9995	32.126	57.4589	1607208240831087	2
2470	0	0	470	1	436.367	211.777	224.59	0	0	-56.2784	32.8606	-57.0186	230.139	7530.78	28768.9	57.0186	12.5412	12.3092	13.0138	0	0	0.172296	172.821	-534.368	250	199.196	0	46.1241	38.995	87.456	1607208241131251	2
2477	0	0	477	1	397.297	201.09	196.207	0	0	11.0338	74.8006	-143.691	346.706	7363.81	28726.9	143.691	17.7425	11.8213	13.0425	0	0	0.283479	184.629	-541.2	250	213.272	0	34.5034	28.7463	52.5124	1607208241271327	2
2478	0	0	478	1	351.41	165.053	186.358	0	0	-6.67359	9.00386	-230.4	254.846	7381.51	28792.7	230.4	12.7269	12.265	12.3056	0	0	0.0750843	117.037	-510.302	250	136.685	0	42.5616	38.5953	71.276	1607208241291338	2
2479	0	0	479	1	454.208	263.534	190.674	0	0	102.993	-38.3335	-217.541	382.987	7570.83	28740.4	217.541	18.9374	11.7319	11.7152	0	0	0.243238	161.349	-529.916	250	212.82	0	29.7102	26.5968	49.2144	1607208241311349	2
2492	0	0	492	1	327.366	158.356	169.01	0	0	39.5711	45.0394	-389.118	177.041	7434.93	28756.7	389.118	8.97143	12.2635	12.8647	0	0	0.107871	206.577	-538.509	250	174.387	0	46.2062	47.0272	139.882	1607208241571491	2
2495	0	0	495	1	319.906	170.589	149.318	0	0	-21.1068	77.0617	-303.238	278.425	7395.95	28724.7	303.238	14.16	12.1486	11.7969	0	0	0.179221	183.728	-534.65	250	222.279	0	33.8619	32.9438	69.273	1607208241631523	2
2504	0	0	504	1	334.7	161.326	173.374	0	0	8.52148	5.29779	-176.004	223.466	7565.64	28796.4	176.004	11.2234	11.3543	11.7329	0	0	0.0853647	143.071	-509.563	250	151.743	0	49.9408	42.8919	75.5203	1607208241811621	2
2507	0	0	507	1	454.825	261.909	192.916	0	0	13.2279	81.5977	-120.9	349.651	7361.61	28720.1	120.9	18.1091	11.9701	12.0052	0	0	0.265359	186.257	-535.384	250	229.742	0	33.5854	28.0352	51.6914	1607208241871654	2
2508	0	0	508	1	308.671	169.161	139.51	0	0	7.31818	-0.179835	-55.2407	245.466	7367.52	28702.3	55.2407	13.1429	12.4301	13.0123	0	0	0.181397	167.429	-528.358	250	184.945	0	43.8891	37.7664	84.5729	1607208241891665	2
2512	0	0	512	1	367.566	139.158	228.408	0	0	-42.3208	73.5823	-330.237	362.533	7317.5	28728.2	330.237	18.5749	11.2994	11.5947	0	0	0.34754	119.691	-508.539	250	205.917	0	25.3002	24.9564	57.7928	1607208241971709	2
2529	0	0	529	1	318.898	155.142	163.756	0	0	81.9394	91.872	-265.713	228.392	7292.9	28709.9	265.713	11.4467	12.5575	12.3411	0	0	0.149401	172.081	-531.146	250	147.178	0	44.2226	41.8876	80.479	1607208242311894	2
2530	0	0	530	1	460.352	256.8	203.552	0	0	28.8994	3.75242	-195.058	298.24	7445.6	28698.3	195.058	14.857	11.6752	12.4058	0	0	0.234778	173.787	-527.694	250	235.287	0	38.3545	33.6713	59.821	1607208242331905	2
2532	0	0	532	1	354.501	199.973	154.528	0	0	-27.3969	98.007	-115.675	253.134	7402.24	28703.7	115.675	13.3193	12.0743	11.7192	0	0	0.183863	216.169	-544.621	250	242.992	0	44.3978	37.1461	67.7963	1607208242371926	2
2533	0	0	533	1	315.302	182.531	132.771	0	0	57.1824	10.7541	-187.634	186.395	7417.32	28791	187.634	9.27446	11.8289	11.7909	0	0	0.1423	148.192	-514.442	250	170.766	0	58.783	51.5919	90.5763	1607208242391937	2
2536	0	0	536	1	361.148	195.504	165.644	0	0	-18.0799	81.5355	-174.2	260.566	7392.92	28819.9	174.2	13.2956	11.8692	11.0406	0	0	0.199438	148.661	-516.986	250	181.062	0	42.5903	36.714	64.7864	1607208242451970	2
2538	0	0	538	1	344.197	118.863	225.334	0	0	-5.99995	15.7497	-337.727	282.741	7380.84	28686.3	337.727	14.2662	12.4484	11.7448	0	0	0.243803	179.569	-529.486	250	223.325	0	31.8865	31.7076	77.5033	1607208242491992	2
2539	0	0	539	1	301.115	138.879	162.236	0	0	-2.69985	38.185	-424.243	251.768	7377.54	28763.6	424.243	12.9065	10.8149	12.0968	0	0	0.053666	147.389	-513.575	250	196.087	0	32.2804	32.441	108.469	1607208242512003	2
2541	0	0	541	1	306.625	179.385	127.24	0	0	41.9708	31.7517	-25.1644	164.979	7432.53	28670.3	25.1644	8.96157	13.2658	11.4223	0	0	0.15941	160.813	-520.843	250	142.431	0	60.3465	54.0328	136.166	1607208242552025	2
2542	0	0	542	1	320.5	184.742	135.758	0	0	-28.4624	82.3433	-272.999	186.103	7502.96	28819.1	272.999	9.45504	12.2418	11.5142	0	0	0.195096	164.386	-522.567	250	141.467	0	50.7746	48.8097	94.5914	1607208242572035	2
2543	0	0	543	1	341.853	168.811	173.042	0	0	-15.1897	57.576	-356.667	214.156	7390.03	28843.8	356.667	10.8983	12.2731	12.446	0	0	0.170354	177.959	-530.658	250	166.406	0	39.9586	40.0555	104.561	1607208242592046	2
2545	0	0	545	1	309.852	154.359	155.493	0	0	-16.3057	40.0013	-239.341	148.353	7391.15	28861.4	239.341	7.44528	12.8113	11.5667	0	0	0.132797	167.004	-521.791	250	165.438	0	67.6545	62.6098	117.508	1607208242632068	2
2553	0	0	553	1	328.571	174.649	153.922	0	0	64.2569	77.1768	-288.832	274.547	7410.24	28724.6	288.832	13.7711	11.875	11.7852	0	0	0.118616	151.209	-521.691	250	198.489	0	35.238	34.1085	68.4959	1607208242792155	2
2558	0	0	558	1	400.095	174.511	225.585	0	0	56.1162	-7.37766	-290.797	234.93	7318.72	28709.5	290.797	11.6763	12.1977	12.3852	0	0	0.232196	202.568	-547.079	250	227.406	0	41.4093	40.2406	81.3699	1607208242892210	2
2559	0	0	559	1	342.102	193.839	148.263	0	0	14.9391	12.3907	-135.366	221.702	7459.56	28689.7	135.366	11.3045	11.6222	12.8434	0	0	0.126212	187.611	-534.143	250	173.641	0	51.7137	43.1389	78.3426	1607208242912221	2
2574	0	0	574	1	299.553	136.514	163.039	0	0	-18.4728	-25.6016	-313.091	241.783	7492.97	28827.3	313.091	12.1817	12.0648	11.5964	0	0	0.145462	157.246	-521.972	250	205.188	0	37.739	37.2695	82.2753	1607208243212384	2
2579	0	0	579	1	283.681	116.725	166.956	0	0	-0.701282	35.1687	-165.068	165.785	7375.54	28866.2	165.068	8.38965	12.1222	11.6524	0	0	0.116092	178.331	-523.565	250	179.598	0	66.6297	56.768	99.5269	1607208243312439	2
2600	0	0	600	1	278.761	129.973	148.788	0	0	58.4417	95.6698	-325.776	153.876	7316.4	28805.7	325.776	7.79088	11.5314	11.4591	0	0	0.0675807	141.476	-511.548	250	144.458	0	54.755	55.054	128.043	1607208243732667	2
2605	0	0	605	1	343.167	142.598	200.568	0	0	-81.2974	51.4792	-110.634	224.182	7456.14	28750.3	110.634	11.9861	12.1614	12.1208	0	0	0.301387	192.961	-534.804	250	199.689	0	50.0966	40.7359	75.8096	1607208243832722	2
2610	0	0	610	1	406.491	185.794	220.698	0	0	-24.4025	63.7578	-140.925	240.778	7399.24	28837.6	140.925	12.4217	12.2979	10.9112	0	0	0.147067	152.358	-516.61	250	168.963	0	46.5854	39.1912	70.1052	1607208243932776	2
2627	0	0	627	1	301.505	174.936	126.569	0	0	9.90832	-6.03184	-220.046	189.547	7464.59	28807.8	220.046	9.43342	11.4084	10.9146	0	0	0.0755005	159.352	-514.674	250	141.45	0	54.4986	49.3356	89.5882	1607208244272962	2
2630	0	0	630	1	313.062	179.72	133.342	0	0	158.347	172.175	240.408	154.96	7116.83	29028.2	-240.408	10.7107	11.7719	11.8951	0	0	0.189203	165.57	-518.78	250	187.299	0	44.0236	76.1173	298.789	1607208244332994	2
2643	0	0	643	1	369.208	172.895	196.313	0	0	44.5654	27.4056	-139.274	208.569	7429.94	28774.3	139.274	10.5782	11.15	11.3006	0	0	0.282573	140.146	-507.027	250	169.638	0	52.8781	44.4609	80.3472	1607208244593136	2
2645	0	0	645	1	292.932	124.638	168.294	0	0	25.8459	7.58923	-269.554	154.705	7348.99	28993.5	269.554	7.69294	11.0405	11.1998	0	0	0.130598	137.446	-504.75	250	154.576	0	60.3833	57.8351	110.688	1607208244633158	2
2647	0	0	647	1	351.65	125.57	226.08	0	0	-38.5084	18.8425	-273.328	189.094	7313.69	28683.2	273.328	9.54783	11.6784	11.4085	0	0	0.0959624	182.05	-526.596	250	196.312	0	50.2722	47.8038	92.9437	1607208244673180	2
2656	0	0	656	1	362.103	222.792	139.311	0	0	-5.41009	65.612	47.366	177.108	7280.59	28935.4	-47.366	10.1237	10.9575	11.1967	0	0	0.0706947	188.52	-522.545	250	176.131	0	47.2967	47.4046	159.163	1607208244853278	2
2663	0	0	663	1	445.887	191.385	254.503	0	0	39.6836	26.9682	-87.6694	271.087	7335.16	28675.1	87.6694	14.1615	10.8802	10.5482	0	0	0.0987108	178.54	-521.735	250	200.65	0	39.6643	33.4608	65.1178	1607208244993354	2
2669	0	0	669	1	275.571	129.542	146.028	0	0	-56.5478	77.0253	-296.641	178.099	7232.07	28625.1	296.641	9.1432	11.2763	11.2121	0	0	0.256232	173.216	-512.593	250	163.264	0	49.8268	48.4496	99.2487	1607208245393572	2
2670	0	0	670	1	275.571	129.542	146.028	0	0	-56.5478	77.0253	-296.641	178.099	7232.07	28625.1	296.641	9.1432	11.2763	11.2121	0	0	0.256232	173.216	-512.593	250	163.264	0	49.8268	48.4496	99.2487	1607208245393572	2
2671	0	0	671	1	275.571	129.542	146.028	0	0	-56.5478	77.0253	-296.641	178.099	7232.07	28625.1	296.641	9.1432	11.2763	11.2121	0	0	0.256232	173.216	-512.593	250	163.264	0	49.8268	48.4496	99.2487	1607208245393572	2
2672	0	0	672	1	275.571	129.542	146.028	0	0	-56.5478	77.0253	-296.641	178.099	7232.07	28625.1	296.641	9.1432	11.2763	11.2121	0	0	0.256232	173.216	-512.593	250	163.264	0	49.8268	48.4496	99.2487	1607208245393572	2
2673	0	0	673	1	275.571	129.542	146.028	0	0	-56.5478	77.0253	-296.641	178.099	7232.07	28625.1	296.641	9.1432	11.2763	11.2121	0	0	0.256232	173.216	-512.593	250	163.264	0	49.8268	48.4496	99.2487	1607208245393572	2
2674	0	0	674	1	275.571	129.542	146.028	0	0	-56.5478	77.0253	-296.641	178.099	7232.07	28625.1	296.641	9.1432	11.2763	11.2121	0	0	0.256232	173.216	-512.593	250	163.264	0	49.8268	48.4496	99.2487	1607208245393572	2
2675	0	0	675	1	275.571	129.542	146.028	0	0	-56.5478	77.0253	-296.641	178.099	7232.07	28625.1	296.641	9.1432	11.2763	11.2121	0	0	0.256232	173.216	-512.593	250	163.264	0	49.8268	48.4496	99.2487	1607208245393572	2
2676	0	0	676	1	275.571	129.542	146.028	0	0	-56.5478	77.0253	-296.641	178.099	7232.07	28625.1	296.641	9.1432	11.2763	11.2121	0	0	0.256232	173.216	-512.593	250	163.264	0	49.8268	48.4496	99.2487	1607208245393572	2
2677	0	0	677	1	275.571	129.542	146.028	0	0	-56.5478	77.0253	-296.641	178.099	7232.07	28625.1	296.641	9.1432	11.2763	11.2121	0	0	0.256232	173.216	-512.593	250	163.264	0	49.8268	48.4496	99.2487	1607208245393572	2
2678	0	0	678	1	275.571	129.542	146.028	0	0	-56.5478	77.0253	-296.641	178.099	7232.07	28625.1	296.641	9.1432	11.2763	11.2121	0	0	0.256232	173.216	-512.593	250	163.264	0	49.8268	48.4496	99.2487	1607208245393572	2
2688	0	0	688	1	277.461	164.304	113.157	0	0	26.9366	-0.227639	-84.5968	136.542	7347.9	28802	84.5968	7.15304	11.2112	11.374	0	0	0.0988559	175.148	-514.889	250	192.279	0	75.5674	64.0862	124.915	1607208245593681	2
2689	0	0	689	1	287.753	150.898	136.855	0	0	25.5608	18.5363	7.61279	195.306	7249.62	28882.9	-7.61279	10.8469	10.8468	10.9195	0	0	0.161482	160.12	-510.723	250	177.603	0	46.0944	43.0974	127.213	1607208245613692	2
2701	0	0	701	1	199.383	95.0397	104.344	0	0	-7.59634	-8.12887	-392.108	128.297	7382.44	28809.9	392.108	6.51694	11.4293	10.5448	0	0	0.160718	123.544	-495.123	250	140.343	0	58.1419	59.2877	185.842	1607208245853823	2
2710	0	0	710	1	330.036	140.6	189.436	0	0	-1.52652	59.1864	-254.262	166.935	7376.37	28941.9	254.262	8.37564	12.1826	11.462	0	0	0.0945182	145.087	-512.926	250	145.899	0	58.5441	54.8491	104.35	1607208246033921	2
2724	0	0	724	1	307.616	129.069	178.547	0	0	-63.3272	6.67869	-235.536	186.411	7438.17	28894.7	235.536	9.46883	11.4043	10.8499	0	0	0.15542	172.475	-521.177	250	197.047	0	52.9823	48.9587	90.4047	1607208246314073	2
2746	0	0	746	1	283.924	149.824	134.099	0	0	12.8476	61.0673	-128.677	158.979	7361.99	28840.3	128.677	8.17454	10.715	11.3805	0	0	0.135875	165.167	-514.478	250	162.319	0	67.3284	55.8679	101.635	1607208246754313	2
2754	0	0	754	1	285.678	164.777	120.901	0	0	22.0504	76.4138	-80.7304	193.817	7452.45	28825	80.7304	10.2434	11.1551	10.9144	0	0	0.169175	170.611	-524.966	250	201.732	0	53.7543	45.2439	89.2104	1607208246914400	2
2756	0	0	756	1	455.126	221.292	233.834	0	0	13.724	58.9684	-205.006	257.734	7460.78	28842.4	205.006	12.9216	11.2959	10.6793	0	0	0.15038	157.039	-511.326	250	137.63	0	41.3866	36.666	66.1887	1607208246954422	2
2763	0	0	763	1	293.632	155.257	138.376	0	0	35.7924	21.1845	-336.487	177.383	7538.37	28780.6	336.487	8.89967	10.6189	11.0684	0	0	0.136335	167.804	-516.179	250	190.578	0	46.9863	47.2687	113.636	1607208247094498	2
2764	0	0	764	1	262.385	168.092	94.2937	0	0	32.0629	21.9996	-233.48	146.101	7442.44	28879.4	233.48	7.25178	10.502	10.9809	0	0	0.237164	175.863	-512.643	250	144.727	0	67.1953	61.7618	113.195	1607208247114509	2
2776	0	0	776	1	312.661	157.48	155.181	0	0	78.727	72.3426	-187.605	194.212	7495.43	28829.1	187.605	9.72459	10.96	11.9119	0	0	0.0809583	164.572	-520.395	250	175.896	0	55.9865	48.4844	85.3884	1607208247354640	2
2838	0	0	838	1	246.758	130.297	116.461	0	0	-6.22107	41.9218	-252.218	148.696	7480.72	28759.8	252.218	7.44867	10.8117	10.1883	0	0	0.117075	168.141	-512.329	250	161.79	0	63.0564	58.6125	111.317	1607208248595315	2
2840	0	0	840	1	249.559	113.261	136.298	0	0	-36.6041	3.67709	-238.823	205.984	7511.1	28897.7	238.823	10.3631	9.41964	10.2915	0	0	0.242564	140.808	-499.501	250	164.331	0	46.9123	43.1137	79.3829	1607208248635337	2
2871	0	0	871	1	249.65	96.515	153.135	0	0	-3.88174	14.3611	-156.71	147.82	7478.38	28887	156.71	7.49585	10.629	10.4158	0	0	0.187016	154.862	-506.647	250	158.964	0	71.17	60.385	106.011	1607208249255675	2
2886	0	0	886	1	333.389	152.415	180.974	0	0	-87.2009	33.4405	-217.115	294.139	7462.04	28768.3	217.115	15.1562	9.78917	9.82989	0	0	0.115689	173.907	-514.8	250	220.752	0	34.8504	30.5324	56.1399	1607208249555839	2
2924	0	0	924	1	279.896	146.496	133.399	0	0	74.6849	-24.1235	-260.869	220.027	7499.48	28726.2	260.869	10.8756	9.5563	9.69875	0	0	0.280686	154.862	-502.479	250	173.718	0	42.584	40.2056	76.6031	1607208250416307	2
2949	0	0	949	1	347.086	179.008	168.078	0	0	-31.3073	26.1701	-136.331	179.41	7406.15	28675.9	136.331	9.2563	10.67	10.3556	0	0	0.145574	178.671	-516.338	250	175.246	0	59.1928	49.4208	88.9512	1607208250916580	2
2952	0	0	952	1	189.224	91.8396	97.384	0	0	11.1975	90.9771	2.05835	119.742	7363.64	28810.4	-2.05835	6.67458	10.4868	10.4916	0	0	0.0575813	152.338	-505.524	250	148.139	0	71.5978	66.2979	191.693	1607208250976612	2
2966	0	0	966	1	268.392	154.824	113.568	0	0	-5.01597	78.9054	-125.704	168.664	7379.86	28722.8	125.704	8.74332	10.3612	10.5058	0	0	0.212003	178.77	-518.442	250	173.16	0	62.2841	51.7255	93.8593	1607208251256765	2
2991	0	0	991	1	269.615	115.684	153.931	0	0	71.126	52.5697	-247.645	158.07	7503.03	28649.5	247.645	7.85127	10.4448	10.9327	0	0	0.0925182	156.553	-509.823	250	162.886	0	61.1118	56.9475	105.86	1607208251757037	2
