# Supplementary material for: CaV1 and CaV2 calcium channels mediate the release of distinct pools of synaptic vesicles
Source: eLife. 2023 Feb 23;12:e81407. doi: 10.7554/eLife.81407 (PMC10023163; doi:10.7554/eLife.81407)
Supplement: Figure 5—figure supplement 1—source data 1. [file elife-81407-fig5-figsupp1-data1.zip › Figure 5 Supplement - Source Data 1/lin-7/6/5/cav1_to_cav1(lin-7).csv]

169.983147964619
-14.1047650996288
-48.0780612207072
-50.6822951910281
-54.5733896901029
-41.8250976463542
0.817571771110124
-175.012416212117
-99.700944517529
-216.660371345916
4.36578344983172
168.472777468435
-30.1434980296735
264.933308440679
88.3753380676699
-81.6898134173234
-36.5410800162299
97.7881694808448
-2.44531568622006
-89.5155954735628
126.767151417061
-49.8234172072707
50.9624859514888
-80.9058483432373
208.964684795527
-62.344613642179
-66.7744687292407
-9.80667007165448
-81.3983251965428
-86.8609436873912
-64.4808675340528
-123.336854761865
-26.359882510842
95.8146938836207
26.1816980202902
-10.0449950077173
69.604699652331
69.604699652331
69.604699652331
69.604699652331
69.604699652331
69.604699652331
69.604699652331
69.604699652331
69.604699652331
69.604699652331
266.35770275783
-151.386442171924
172.422368648299
-118.175413872196
1.78964798615652
-68.931291755609
-132.017315306171
-211.343334694682
445.52028233389
27.9477583854905
95.1429286985995
-10.4641105734454
117.736459461452
-16.0611328958812
190.80923931919
-167.920256711865
-73.9107827696444
-239.295955534043
-11.973559078182
-61.6144603078938
-21.2478275470194
-81.1171292741865
-22.3558335561484
-66.4128124861663
62.8614007224905
213.286682935553
-189.299911633779
-84.8220986945025
-146.494394406047
-72.7524044817228
-59.1118213759419
-112.370291580808
-46.3574656621358
-63.8071792812962
-82.4093899805639
-69.7955805392339
-14.1145057992253
-54.9038667938676
432.64982475025
13.6042066628133
-138.093790809947
-117.308146152272
-218.914785419508
-159.637438064752
98.6253529459309
43.3335745369768
-5.97340876092949
-67.9389237295209
65.3727604533115
205.738814882321
-24.0764612954681
-211.129451427197
-165.547244229363
84.3932078438638
-117.882381917503
-110.374539791382
-69.6691860569663
-46.6687283819238
-89.3841411315907
-120.32438982002
7.0731120224018
45.2206507653245
-68.5790140217023
-86.9371524542084
126.946352775754
10.0221036096909
-44.3121324423155
72.2236496289834
32.1042272938721
244.496422343043
-98.7632917122619
-139.149283670483
-80.2806709289689
-97.8965009214326
-83.5346581732574
-179.803382150566
-43.5019193656326
-222.686244465548
-19.55708855799
-12.9847727766683
-130.783415722426
-15.5487370442088
-67.8960811368897
156.856858118649
-24.9165833139132
-29.4807415892192
-67.754516644728
99.430587981813
-40.3020790249429
-116.279796573161
138.233570542078
72.908966420252
1.63193470532951
-5.97149116132186
-198.871881960943
-63.4631388960142
285.412889583514
363.89015207471
-0.762324813434134
-67.588699153378
-117.527512783316
175.860200128285
-3.84359619189672
478.2856896193
199.023982856696
47.2163850973457
190.916529316038
97.9882963823229
107.452691186997
-76.9054979765842
-21.6421933070023
37.1978827006724
79.5500793829788
183.288136580592
-12.1647159369923
-208.234169883345
-28.2286355329443
141.672578725439
188.273448542038
364.838829133429
18.3082144843875
65.0589275777356
-63.1859322414593
-63.1859322414593
-63.1859322414593
-63.1859322414593
-63.1859322414593
-63.1859322414593
-63.1859322414593
25.0118921665326
25.0118921665326
25.0118921665326
25.0118921665326
-46.3166036635794
47.8837618032794
67.7954789881069
-162.3753254012
18.0228659704308
102.160692601215
-46.3352671877428
55.2127415215919
-62.5273834988866
7.08299312026156
-20.9206844208111
-119.185384085756
315.796924096941
131.578134263154
-62.6633536759091
325.977290999007
-123.46553387428
-113.315953735394
96.0216695214167
96.9057838092367
-12.7516925826112
87.2966819382946
-78.5625530850357
64.5999401534837
-95.6489958445609
-93.8964453356339
65.7929212653553
1.55547290762934
1.98018825662166
-6.01716514281725
-47.4699166236669
-27.2514806337549
-37.3199396935506
123.921632084808
-26.8236000991301
-207.55743181164
59.6551016015537
53.350752996851
193.146051504577
-25.4390855286856
-134.808678165601
-93.7244973926745
-3.67505721023826
22.1120762772034
290.022553048389
183.195318500399
136.405041685695
-174.048892004014
-120.453453420378
2.7416963573005
260.630921161854
-80.9360037947326
-92.3558954093987
15.5096382781558
56.6467252038201
-86.2659621075582
1.07552502577892
-129.42441751356
37.5107025106818
-37.1016960266306
-129.839005254959
-64.8109385913731
-8.40633125409386
-126.018349266467
-133.930493356716
-186.630858813601
-68.1782873907487
-112.144996837861
95.0007756977475
-95.3349472729678
-80.2872892459282
34.5332707318003
-181.959285919549
242.286440133054
74.1576207122298
-39.3677896439185
-6.09431851260706
-111.825639162763
-111.43301400827
-37.3409576774839
49.9828279920721
61.8605426309041
-139.088798507439
295.126677747732
136.932393532285
-52.4463739091316
22.5235002000036
5.36679561000165
161.53964288252
244.27079380333
117.971500058114
-128.045807076461
-39.2220092516836
-38.7454946237021
-22.213983538345
-22.213983538345
-22.213983538345
-22.213983538345
-22.213983538345
-22.213983538345
-22.213983538345
-22.213983538345
-22.213983538345
-22.213983538345
-172.8421316006
242.372343748398
-84.2854782373033
