# Supplementary material for: CaV1 and CaV2 calcium channels mediate the release of distinct pools of synaptic vesicles
Source: eLife. 2023 Feb 23;12:e81407. doi: 10.7554/eLife.81407 (PMC10023163; doi:10.7554/eLife.81407)
Supplement: Figure 5—figure supplement 1—source data 1. [file elife-81407-fig5-figsupp1-data1.zip › Figure 5 Supplement - Source Data 1/lin-7/6/5/cav1_to_rimb-1.csv]

-45.3629302399459
-4.25947776921385
343.898891797278
47.5254206563186
-47.763990296975
230.989705951321
-29.3788764498677
316.801340805316
376.107230505848
354.984392766903
83.7570672916117
244.949225891814
388.845371648124
-112.863611486042
120.972893999762
193.692014933953
184.04490657369
264.979138562907
25.3065866618745
137.212502333216
-75.5289405366748
119.286086083379
22.361505634799
278.861810480063
-101.851106233444
220.516647953202
266.861353643591
356.537121681893
400.636679791431
31.0238765962058
181.277878578185
441.838514539188
411.990446906329
198.72884278655
118.491330953013
194.306426421135
190.197857323699
190.197857323699
190.197857323699
190.197857323699
190.197857323699
190.197857323699
190.197857323699
190.197857323699
190.197857323699
190.197857323699
59.0324010258555
424.760351319517
-23.9604015393488
185.721343369958
-145.57961433864
404.544369993851
484.151199934371
327.59350330607
50.1569271837943
382.888388071849
14.5784401081546
72.6716426449093
9.32261008918431
-12.9664723195092
88.8631202446886
465.584338762055
298.424898753103
564.991772078207
207.718693507817
20.7156901102207
362.051163997734
0.484121897825389
82.8600952766537
312.825265245257
37.5263788462144
-27.1848571508563
380.88189669832
102.005478344228
464.143224408184
123.109000047942
276.755987697856
84.3232173796459
209.652066900981
-0.560471166660136
118.096902583449
29.0927165972607
475.687156468037
53.7419420996084
-31.1367314071322
286.115700131973
122.67358679423
317.496601690083
316.63075929711
53.587397556119
20.7077958560876
-3.40068506330863
386.696674472423
-17.6331004535386
169.352533796013
80.1704924700425
263.638907121334
494.578661794483
399.447848418062
-205.908341740735
280.703971757666
214.478017599035
77.3964063853273
149.620604808031
172.125073201332
284.657341928669
195.685379482456
-40.9229130743188
53.3745064880859
210.239125995911
-56.1076860996982
178.021545834559
439.885318549448
292.177819134668
280.77579902274
71.506555884167
386.406379844004
416.002241713737
156.862798664148
265.48462809734
416.856452301945
294.200894607817
499.788129220251
384.172426321831
111.482090815811
317.187134023799
240.252382412593
216.142626687702
-8.90753076495457
113.476400566222
339.826105043736
347.935261663537
425.322780661183
-83.1996674095317
321.666734180508
401.653751908034
142.019111437789
139.870032999366
331.746203551898
264.193623990854
419.815850234485
428.014802955935
42.6285830708694
39.7719509467897
259.336831806348
244.185161742869
305.11298204141
266.120485183405
257.75723900985
87.0060159203604
227.480491433133
173.36930610468
257.585101173794
181.075012222413
209.592683836305
350.572171458323
379.056302364224
156.485057712482
223.244707661477
11.88795519618
160.381334535945
516.053524321498
457.579824233697
26.3218482754783
182.011136990022
-47.8388238641965
129.44800533168
174.181614848512
201.171153340285
201.171153340285
201.171153340285
201.171153340285
201.171153340285
201.171153340285
201.171153340285
327.047303796666
327.047303796666
327.047303796666
327.047303796666
373.07323548248
283.544490594122
199.780823543828
-101.636264348475
350.121144865152
17.7070383898572
268.143687744127
355.631105905926
354.936732845224
396.150192784567
369.753796244382
381.795921484107
160.810433280822
97.488087648846
371.305466096259
-59.2802923719682
222.221761817411
406.302446060356
165.058494838049
202.056114076709
406.772316982278
337.387311825878
130.494832524408
165.373419219737
164.054180615636
292.277461201862
193.079966451536
-6.58804026842699
322.160086243304
168.007657140188
291.512313326024
182.979122979952
137.428862655896
271.725556043864
293.216060152026
400.30879052716
131.606988007967
43.2073931016712
244.949902797736
235.976101373068
323.433459518932
257.666512721604
205.199120602108
-205.328522516997
21.4027686053159
119.505218020757
330.992582021754
434.117370250799
-144.638105248789
74.7744696679038
19.9597223795754
300.236310776963
299.287370737326
210.128634488938
-145.859559475444
342.159904938071
256.203982799485
210.463373959537
203.031340832309
242.306949825386
196.895569046221
225.710810014596
-25.1962459591086
19.7536589948977
276.675046067568
241.26250368802
320.877540330141
241.334295203749
136.832759799956
259.601169322403
244.61052204264
117.667412032915
398.361656660061
-18.1386738185392
57.8797041229445
365.963584139452
122.920020359208
316.462822316033
166.034806215022
197.735927822258
147.015925166401
14.7083813511163
239.070163874683
248.283321830055
77.5896950715432
274.752451509972
-34.1209537494433
178.272257471897
136.959409640509
220.467064561799
150.092464085192
327.292522969266
240.28965316356
348.045006554861
280.916800623625
280.916800623625
280.916800623625
280.916800623625
280.916800623625
280.916800623625
280.916800623625
280.916800623625
280.916800623625
280.916800623625
385.090081410228
-22.054315652942
286.855469849947
