# Supplementary material for: CaV1 and CaV2 calcium channels mediate the release of distinct pools of synaptic vesicles
Source: eLife. 2023 Feb 23;12:e81407. doi: 10.7554/eLife.81407 (PMC10023163; doi:10.7554/eLife.81407)
Supplement: Figure 5—figure supplement 1—source data 1. [file elife-81407-fig5-figsupp1-data1.zip › Figure 5 Supplement - Source Data 1/lin-7/6/5/egl-to-egl(rimb)).csv]

248.877331796422
207.77387932569
-140.384490240802
155.988980900158
251.278391853451
-27.475304394844
232.893278006344
-113.286939248839
-172.592828949371
-151.469991210426
119.757334264865
-41.4348243353379
-185.330970091647
316.378013042518
82.5415075567144
9.82238662252348
19.4694949827863
-61.4647370064304
178.207814894602
66.301899223261
279.043342093151
84.2283154730976
181.152895921678
-75.347408923586
305.36550778992
-17.0022463967252
-63.3469520871149
-153.022720125417
-197.122278234954
172.490524960271
22.2365229782918
-238.324112982711
-208.476045349853
4.78555876992687
85.0230706034636
9.20797513534126
13.3165442327772
13.3165442327772
13.3165442327772
13.3165442327772
13.3165442327772
13.3165442327772
13.3165442327772
13.3165442327772
13.3165442327772
13.3165442327772
144.482000530621
-221.245949763041
227.474803095825
17.7930581865185
349.094015895116
-201.029968437375
-280.636798377895
-124.079101749594
153.357474372682
-179.373986515373
188.935961448322
130.842758911567
194.191791467292
216.480873875986
114.651281311788
-262.069937205579
-94.9104971966262
-361.47737052173
-4.20429195134056
182.798711446256
-158.536762441257
203.030279658651
120.654306279823
-109.310863688781
165.988022710262
230.699258707333
-177.367495141843
101.508923212248
-260.628822851708
80.4054015085349
-73.2415861413792
119.191184176831
-6.13766534450406
204.074872723137
85.4174989730273
174.421684959216
-272.17275491156
149.772459456868
234.651132963609
-82.6012985754969
80.8408147622467
-113.982200133607
-113.116357740633
149.927004000358
182.806605700389
206.915086619785
-183.182272915947
221.147502010015
34.1618677604638
123.343909086434
-60.1245055648578
-291.064260238007
-195.933446861585
409.422743297211
-77.1895702011898
-10.963616042558
126.117995171149
53.8937967484453
31.3893283551442
-81.1429403721922
7.82902207402003
244.437314630795
150.139895068391
-6.72472443943479
259.622087656175
25.4928557219173
-236.370916992972
-88.663417578191
-77.2613974662636
132.007845672309
-182.891978287527
-212.487840157261
46.6516028923288
-61.9702265408632
-213.342050745468
-90.6864930513402
-296.273727663774
-180.658024765355
92.0323107406657
-113.672732467323
-36.7379808561163
-12.6282251312259
212.421932321431
90.0380009902547
-136.311703487259
-144.42086010706
-221.808379104707
286.714068966008
-118.152332624031
-198.139350351557
61.495290118688
63.6443685571103
-128.231801995422
-60.6792224343772
-216.301448678008
-224.500401399458
160.885818485607
163.742450609687
-55.8224302498711
-40.6707601863927
-101.598580484933
-62.606083626928
-54.2428374533738
116.508385636116
-23.966089876656
30.1450954517968
-54.0706996173176
22.4393893340639
-6.07828227982827
-147.057769901847
-175.541900807748
47.0293438439949
-19.7303061050006
191.626446360297
43.1330670205316
-312.539122765022
-254.06542267722
177.192553280998
21.5032645664542
251.353225420673
74.0663962247963
29.3327867079643
2.34324821619157
2.34324821619157
2.34324821619157
2.34324821619157
2.34324821619157
2.34324821619157
2.34324821619157
-123.532902240189
-123.532902240189
-123.532902240189
-123.532902240189
-169.558833926003
-80.0300890376457
3.73357801264865
305.150665904952
-146.606743308676
185.807363166619
-64.62928618765
-152.11670434945
-151.422331288748
-192.635791228091
-166.239394687906
-178.28151992763
42.7039682756549
106.026313907631
-167.791064539782
262.794693928445
-18.7073602609344
-202.788044503879
38.4559067184273
1.45828747976702
-203.257915425802
-133.872910269401
73.0195690320688
38.1409823367394
39.4602209408404
-88.7630596453855
10.4344351049403
210.102441824904
-118.645684686828
35.5067444162887
-87.9979117695475
20.5352785765244
66.085538900581
-68.2111544873878
-89.7016585955498
-196.794388970684
71.9074135485098
160.307008454805
-41.4355012412598
-32.4616998165911
-119.919057962456
-54.1521111651273
-1.68471904563194
408.842924073473
182.111632951161
84.0091835357198
-127.478180465278
-230.602968694322
348.152506805265
128.739931888573
183.554679176901
-96.7219092204869
-95.772969180849
-6.61423293246116
349.373961031921
-138.645503381595
-52.6895812430084
-6.94897240306091
0.483060724167444
-38.7925482689097
6.61883251025574
-22.1964084581195
228.710647515585
183.760742561579
-73.160644511092
-37.7481021315434
-117.363138773664
-37.8198936472727
66.6816417565205
-56.0867677659262
-41.0961204861633
85.8469895235612
-194.847255103585
221.653075375016
145.634697433532
-162.449182582975
80.5943811972684
-112.948420759556
37.4795953414541
5.77847373421901
56.4984763900757
188.80602020536
-35.5557623182067
-44.7689202735783
125.924706484933
-71.2380499534956
237.63535530592
25.2421440845792
66.5549919159675
-16.9526630053224
53.4219374712848
-123.77812141279
-36.7752516070832
-144.530604998385
-77.4023990671485
-77.4023990671485
-77.4023990671485
-77.4023990671485
-77.4023990671485
-77.4023990671485
-77.4023990671485
-77.4023990671485
-77.4023990671485
-77.4023990671485
-181.575679853751
225.568717209419
-83.34106829347
