# Supplementary material for: CaV1 and CaV2 calcium channels mediate the release of distinct pools of synaptic vesicles
Source: eLife. 2023 Feb 23;12:e81407. doi: 10.7554/eLife.81407 (PMC10023163; doi:10.7554/eLife.81407)
Supplement: Figure 5—figure supplement 1—source data 1. [file elife-81407-fig5-figsupp1-data1.zip › Figure 5 Supplement - Source Data 1/lin-7/6/5/lin-7_to_cav1.csv]

347.260224492927
205.361795544862
295.63987507005
9.98818415563528
43.6943543256612
-47.7147848929471
104.13878983095
5.25730795603158
-113.988636810768
-38.4205128727726
-215.551484781303
273.027723586029
-30.6723813068875
38.8265096068108
305.485546548223
-65.3695017580194
-81.0382527563115
331.745090029158
-16.8715284348118
-155.93300614794
-2.39832050198947
-98.7569212720691
222.885741437859
-7.92322123468784
-36.4155592542875
1.22352978775871
95.4869451053237
119.552745925043
31.3347690512519
60.7191584583115
37.7080863633482
-51.2989394227916
266.896892003789
-117.618036664139
26.4749309476574
324.708164114783
-158.555615696724
185.414770607684
164.864989261808
52.3665055856718
-80.0083608103205
378.430747332137
-226.943665111331
-79.3061050100068
33.4790737284093
-50.7765484736074
216.846383807542
-62.1617071742949
-66.7461545265778
422.977049919108
-4.8134357339095
-84.4399886836218
113.401828972564
-0.913769350431721
-24.2518342901049
146.193862227366
-56.395245437252
224.648206592426
-9.58968187893879
-196.369374172041
-5.88454229966192
189.40626356429
25.4334573672468
-35.6480172442452
95.7736254442607
-107.080115419421
-242.254502624616
-193.928522781428
78.2019486249173
-115.624186383947
-136.663125328912
261.986413867174
-217.679039432812
-133.070524589584
-34.9742084706832
255.113403934915
-95.6623851800323
-161.182262784433
11.181553856547
0.964776429476842
18.6445125355631
5.39796002596722
203.233773219475
-98.3579205232636
9.24783475116328
136.518970190971
117.422875829674
-165.763260792476
-100.608642843975
237.823218871808
246.750635443959
-58.1077539286962
130.000549335386
-30.1031934120829
-77.0149185349919
303.120693382528
215.046628939517
-115.086826083534
17.5599241931895
103.680471053251
206.360517606759
19.1638135968715
40.3553494896414
172.812001510182
395.195712477249
85.4241957273489
-9.21063914441038
-66.1438428662259
302.690474478506
305.169562919613
-82.8356196167833
185.633078636102
414.134640630449
-128.693012806166
-21.5800264318377
-11.1614766730127
437.680440928592
-196.961393219958
398.088583402024
188.273323920139
-138.031473967294
-27.2075486247813
-111.935611948019
-164.935190816394
-106.293230302405
134.253434268659
29.1696730224348
68.2228329554828
240.838001991579
-12.5725956543447
75.6874654584362
-26.2836590206825
288.827170572654
177.142572901643
-41.3189058630051
83.2231486452147
378.569223303452
-96.5747924260222
120.66882564499
350.411957307508
56.0671265958326
165.502709003845
298.375416148919
-171.455128693269
265.233234668751
270.592087490738
-19.9000867450295
202.458363939418
-133.719271319138
-121.426298925319
-121.426298925319
-121.426298925319
-121.426298925319
-121.426298925319
-121.426298925319
-121.426298925319
-121.426298925319
-121.426298925319
-121.426298925319
-222.177608515341
-67.136592646194
372.168942438112
-46.8394931003604
330.650514791463
-32.2209659280325
-231.319625272656
371.454318570085
246.389724198217
382.907617794899
-22.3391947960872
-135.416665959993
-25.7205303808314
55.457695710872
-96.9620749292308
115.295104115115
38.5157172949648
397.601556364495
303.972864709271
125.86794725721
-81.294721484448
57.4816987084951
149.426852732214
413.061434316852
34.9865885431636
-135.281581492575
-72.4765755032167
55.9138099962865
-210.232690067172
486.781110400097
287.099652661052
247.774483911363
3.33128322763969
200.310795114328
92.3181794735128
213.315027951931
332.074988193455
150.961349924648
71.3259275756109
-78.3535728746074
