# Supplementary material for: CaV1 and CaV2 calcium channels mediate the release of distinct pools of synaptic vesicles
Source: eLife. 2023 Feb 23;12:e81407. doi: 10.7554/eLife.81407 (PMC10023163; doi:10.7554/eLife.81407)
Supplement: Figure 5—figure supplement 1—source data 1. [file elife-81407-fig5-figsupp1-data1.zip › Figure 5 Supplement - Source Data 1/lin-7/6/5/lin-7_to_rimb-1.csv]

25.1618425481611
-35.9092437681757
217.36811301046
33.6354587999595
257.12243679017
330.238220824504
194.890589419047
114.232156094065
153.642385127991
224.995525773011
176.537466671813
288.852061292597
189.893670037058
448.723040598197
68.2928435825925
360.96745431497
235.180662027342
239.403083033907
425.954239813491
270.340908134218
205.58942337762
210.756023637558
-27.6033424628295
318.803836713472
305.706859234102
205.350775765193
139.990944543664
110.071490985447
310.363245664703
-249.87331360218
263.326592450507
51.8108144179278
311.169179771183
113.742490132314
280.051606407178
138.286664573003
214.743107621656
37.9222652422031
86.8196628649021
29.1517082773389
270.331813949801
189.54914717027
150.218582003356
55.4380919235155
249.341303843783
268.927486047854
129.644465561429
218.285442495715
419.700257394976
229.945209749203
-117.260620652232
226.314338316555
264.41462231812
266.573028404066
294.202663895932
82.4980696732382
372.330915088285
206.15033592633
205.56713037712
216.001380555288
150.677595736965
81.3316755045489
204.361460072076
346.759198212138
236.588266481769
287.588039318245
376.574890684984
423.241218415238
220.073697593216
356.108344873664
378.472031698213
174.755135110518
284.804909185343
261.621284163433
344.068079184461
-12.6410696820094
171.771328755214
415.39047568947
91.7113301703648
192.534110212422
83.530390191132
286.49941443561
102.286833735732
391.83610881196
202.384370644198
237.882280709637
22.6516132680881
201.708084034395
249.061199239612
277.742862077888
102.126579103449
168.807017241859
68.6094496632359
410.914874134716
45.6676973227732
55.1400472176138
114.399274814954
168.437872975966
351.368281339997
221.708462633705
140.076162394551
-80.4176854453654
-133.207897172062
0.372048597339017
206.950848905475
264.038570597866
386.646875888808
129.232508590263
88.4646253883657
185.299451211929
-67.4395178721279
50.4379550739795
91.4623321733343
407.034879966221
170.129348214054
204.539422258178
174.141799092838
400.968335736143
117.714632410454
231.155800499513
134.315097959079
191.153787100702
344.660103698716
239.358196071789
-37.8100009966038
-234.107953419571
27.4556792089716
199.083938857442
180.300865132762
213.524028240758
-187.459080828165
258.634077033086
241.575446907646
298.430934150827
101.628177970808
207.947465620211
202.063478351178
420.293661637705
-43.6566569831703
-30.437781016808
156.636636717114
210.849207148829
170.970219550509
395.696963004157
146.683473685021
78.9097257039575
411.789189983199
319.08113089349
369.113127940309
219.579029813121
219.579029813121
219.579029813121
219.579029813121
219.579029813121
219.579029813121
219.579029813121
219.579029813121
219.579029813121
219.579029813121
210.357172360058
224.606906532234
248.899481084714
158.78901905923
146.795843475673
260.534946734737
247.237030079192
69.9160360757669
159.675519399781
123.361921585081
216.86116467855
285.504250704693
-93.6935404377728
-62.6836237415882
444.009774138642
89.2792010270641
227.105659324741
196.18144768538
-14.3119320929145
114.983566733001
402.936851012484
285.484000344626
337.196796058346
269.514488182427
261.078168143093
190.415543661453
212.504530595699
352.721691450795
201.151456487518
169.672359496872
131.440671116372
284.818831208864
44.3325118613393
140.473681973453
268.96049656421
205.757266516488
269.937915250233
196.288030944237
338.570193575444
233.524723698381
