# Supplementary material for: CaV1 and CaV2 calcium channels mediate the release of distinct pools of synaptic vesicles
Source: eLife. 2023 Feb 23;12:e81407. doi: 10.7554/eLife.81407 (PMC10023163; doi:10.7554/eLife.81407)
Supplement: Figure 5—figure supplement 1—source data 1. [file elife-81407-fig5-figsupp1-data1.zip › Figure 5 Supplement - Source Data 1/lin-7/6/5/rimb-1_to_egl-19.csv]

290.248035500805
251.258729410365
251.258729410365
-2.71695531819933
255.511889837722
202.045090392865
187.940115610316
195.745477916087
279.389552320557
143.587835879702
154.977589643469
209.366378732451
-10.5393205246146
160.170793276586
247.72771055355
226.439910858717
277.397245046221
210.913008880994
271.831735548341
301.446969936675
175.781307864454
243.966146380397
148.417685176359
174.471572395953
232.277900583224
219.507918058171
123.443659296139
226.924689972504
195.398217027694
255.391697503372
111.90139170664
181.464042179156
311.660553164318
172.053426502185
246.889121706943
223.719021311903
223.274217889328
209.562612413221
259.621108493877
137.142307397324
244.890499029298
-140.375374981115
180.926983487698
260.336099742508
238.886734953274
276.514717918777
95.4027520675045
322.000828595043
209.98790961644
302.212625268337
272.394361687315
266.640795179628
167.09319821648
206.879218656362
207.498177406389
224.102691579919
282.81135537037
239.64969106339
269.487177552463
210.070909311697
277.730703098143
284.000771416948
295.235629405131
241.678709973745
232.908391397643
146.175971100805
218.190513374524
282.480210453035
324.215409598615
215.701879906679
189.882702214582
159.078644855024
260.091830596051
169.723362369532
141.652058908196
198.673689743275
249.420121217976
70.5629953728021
-6.37888224838753
232.395392801562
206.440317202938
163.295119204624
231.180951618153
235.002858178734
147.307927552436
260.057070671457
296.960623243751
165.849178020235
268.66620541587
199.149778117091
219.780539493215
112.263893073901
175.302688824715
216.330333390164
245.773385790962
266.395892384251
259.051143637822
316.241263061278
184.865930399683
159.446037209542
217.046756562504
118.586922700528
172.216154329828
74.3787974482257
230.124974310864
199.182825490101
154.567928302688
254.429208802412
267.101853992721
259.993950950622
-163.529670958091
242.764161729276
274.146530960435
175.30396452469
259.075809140428
66.8016015442226
248.51715107141
149.590492811378
313.831026436957
185.052683467831
84.6681131527221
195.97215769974
173.783741566498
302.976447574019
168.373333043644
154.993747082572
265.399354625006
152.819241510577
235.052915960048
124.294463726248
303.123328621077
147.383658240342
211.056435688723
324.884876207929
199.592790876213
171.758155266976
203.325238446389
131.102507696734
217.189731503302
154.237177874442
128.923885994813
191.532951140787
106.64423611751
199.190924943683
149.936109963437
219.959706282316
281.985111878272
272.067925975251
183.139986534923
273.022815170796
241.407294528941
68.8091003217305
105.247955376195
199.395809685324
117.762644146205
130.184866729182
379.72984634911
119.44001202354
271.113557461897
217.418766784067
165.40484719861
209.083346498199
281.219377540267
294.696364827108
194.619316185577
256.348533586101
207.855785997435
95.5820892011834
186.314976545989
221.067920804748
158.995081220579
266.823882195826
160.871559852458
211.265978870975
157.314308974102
298.744626391988
221.074271957397
215.361162144018
235.045098028826
261.533756451077
279.562523286266
233.200341199801
230.824379567242
171.794072206107
271.045748375331
220.327099531314
241.220020778605
215.595820906856
236.829362859873
255.550711197833
217.652454786741
229.00665875326
279.506240545401
263.131402809209
182.650849447949
148.445699459215
274.439278142905
198.892806665335
303.20055522371
177.532369098753
124.606787732282
107.88754455297
244.99351150525
236.036750519517
291.408633271029
167.038000991462
99.2326592357713
142.478783403389
231.969010082492
132.96779798864
178.579197185958
-123.879751835218
202.035735973346
-30.6126441811757
260.157017678459
7.93166168938478
273.508589356676
295.2997799474
295.2997799474
295.2997799474
295.2997799474
295.2997799474
295.2997799474
295.2997799474
295.2997799474
295.2997799474
295.2997799474
154.159247018684
50.6953604513728
155.412473812856
26.2949778110524
87.8071081127964
120.774173834816
158.834650617733
144.163827109049
223.847199238626
103.690652745634
165.931570519297
229.11337124155
103.673212098907
105.594002766684
216.093142172456
266.409088024528
291.001453620458
150.09201493195
238.916046564609
341.440086723462
