# Supplementary material for: CaV1 and CaV2 calcium channels mediate the release of distinct pools of synaptic vesicles
Source: eLife. 2023 Feb 23;12:e81407. doi: 10.7554/eLife.81407 (PMC10023163; doi:10.7554/eLife.81407)
Supplement: Figure 5—figure supplement 1—source data 1. [file elife-81407-fig5-figsupp1-data1.zip › Figure 5 Supplement - Source Data 1/lin-7/6/5/rimb-1_to_rimb-1(cav1).csv]

86.7336339443282
47.7443278538885
47.7443278538885
-206.231356874676
51.9974882812458
-1.46931116361156
-15.5742859461607
-7.7689236403894
75.8751507640809
-59.9265656767748
-48.5368119130071
5.85197717597475
-214.053722081091
-43.3436082798908
44.2133089970739
22.9255093022402
73.8828434897441
7.3986073245178
68.3173339918649
97.9325683801981
-27.7330936920225
40.4517448239203
-55.0967163801179
-29.042829160524
28.763499026747
15.9935165016941
-80.0707422603373
23.4102884160275
-8.11618452878247
51.8772959468952
-91.6130098498361
-22.050359377321
108.146151607842
-31.4609750542913
43.3747201504666
20.2046197554264
19.7598163328512
6.04821085674484
56.1067069374003
-66.3720941591528
41.3760974728211
-343.889776537591
-22.5874180687788
56.8216981860314
35.3723333967973
73.0003163623005
-108.111649488972
118.486427038566
6.47350805996393
98.6982237118609
68.8799601308383
63.1263936231517
-36.4212033399963
3.36481709988584
3.98377584991249
20.5882900234428
79.2969538138932
36.135289506914
65.972775995986
6.55650775522008
74.2163015416663
80.4863698604713
91.721227848655
38.1643084172683
29.3939898411663
-57.3384304556712
14.6761118180475
78.9658088965589
120.701008042139
12.1874783502026
-13.631699341895
-44.4357567014522
56.5774290395748
-33.7910391869445
-61.8623426482809
-4.84071181320178
45.9057196614995
-132.951406183674
-209.893283804864
28.8809912450852
2.92591564646136
-40.2192823518526
27.6665500616764
31.4884566222572
-56.2064740040405
56.5426691149805
93.4462216872744
-37.6652235362417
65.1518038593931
-4.36462343938547
16.2661379367382
-91.2505084825752
-28.2117127317615
12.8159318336875
42.258984234486
62.8814908277745
55.5367420813454
112.726861504801
-18.6484711567937
-44.0683643469347
13.5323550060275
-84.9274788559487
-31.2982472266485
-129.135604108251
26.6105727543872
-4.33157606637542
-48.946473253789
50.9148072459357
63.5874524362443
56.4795493941456
-367.044072514567
39.2497601727991
70.632129403959
-28.2104370317866
55.5614075839512
-136.712800012254
45.0027495149334
-53.9239087450987
110.316624880481
-18.4617180886453
-118.846288403754
-7.5422438567366
-29.7306599899784
99.4620460175429
-35.1410685128321
-48.5206544739049
61.8849530685293
-50.6951600458997
31.5385144035718
-79.2199378302284
99.6089270646007
-56.1307433161346
7.54203413224604
121.370474651452
-3.92161068026326
-31.7562462895003
-0.189163110087975
-72.4118938597421
13.6753299468255
-49.2772236820347
-74.5905155616638
-11.9814504156893
-96.8701654389661
-4.32347661279346
-53.5782915930395
16.4453047258394
78.4707103217952
68.553524418774
-20.3744150215534
69.5084136143196
37.8928929724643
-134.705301234746
-98.2664461802815
-4.1185918711526
-85.7517574102712
-73.329534827295
176.215444792633
-84.074389532936
67.59915590542
13.9043652275905
-38.1095543578667
5.56894494172229
77.7049759837901
91.181963270632
-8.89508537089932
52.834132029624
4.34138444095879
-107.932312355293
-17.1994250104872
17.5535192482712
-44.5193203358976
63.3094806393492
-42.6428417040188
7.75157731449872
-46.2000925823741
95.2302248355118
17.5598704009208
11.8467605875412
31.5306964723495
58.0193548946008
76.0481217297893
29.6859396433247
27.3099780107659
-31.7203293503699
67.5313468188542
16.8126979748376
37.705619222128
12.0814193503793
33.3149613033966
52.0363096413566
14.1380532302646
25.4922571967836
75.9918389889244
59.6170012527327
-20.8635521085271
-55.0687020972618
70.9248765864286
-4.62159489114129
99.6861536672332
-25.9820324577231
-78.9076138241944
-95.6268570035063
41.4791099487738
32.5223489630407
87.894231714552
-36.476400565014
-104.281742320705
-61.0356181530879
28.4546085260154
-70.5466035678364
-24.9352043705185
-327.394153391695
-1.47866558313035
-234.127045737652
56.6426161219824
-195.582739867092
69.9941878001991
91.7853783909231
91.7853783909231
91.7853783909231
91.7853783909231
91.7853783909231
91.7853783909231
91.7853783909231
91.7853783909231
91.7853783909231
91.7853783909231
-49.3551545377923
-152.819041105104
-48.1019277436208
-177.219423745424
-115.70729344368
-82.7402277216606
-44.6797509387434
-59.3505744474278
20.3327976821492
-99.8237488108425
-37.5828310371799
25.5989696850738
-99.8411894575693
-97.9203987897927
12.5787406159798
62.8946864680511
87.4870520639815
-53.4223866245266
35.4016450081326
137.925685166985
