# Supplementary material for: CaV1 and CaV2 calcium channels mediate the release of distinct pools of synaptic vesicles
Source: eLife. 2023 Feb 23;12:e81407. doi: 10.7554/eLife.81407 (PMC10023163; doi:10.7554/eLife.81407)
Supplement: Figure 5—figure supplement 1—source data 1. [file elife-81407-fig5-figsupp1-data1.zip › Figure 5 Supplement - Source Data 1/lin-7/6/5/rimb-1_to_rimb-1(lin-7).csv]

-81.2398660041254
-11.6986830751775
-11.6986830751775
227.023617302446
-46.4116431404436
16.7494072243644
-9.07071142325731
15.0572391847018
-80.7865726321543
55.0110292897007
48.9555211605912
6.06444674317754
192.683620376574
31.6419062691093
-52.9881698624813
-35.566868413578
-47.2007516768317
-10.1071289713582
-63.6290327591341
-117.302558458978
16.6113372672407
-8.88274853780604
56.0743674401892
40.2440145412838
-20.8224230955675
-18.7934765346727
68.7850822401961
-9.79483311801232
47.1561836590554
-38.4422919562967
83.8714461127311
13.050962778103
-103.332942367109
25.5125665915984
-48.4698774039425
-32.0237265379255
3.68514862850498
17.88377997524
-71.7740902918486
80.2192695675913
-51.8990729768448
312.707686195681
42.7973763222762
-50.6668668246675
-30.8098621724675
-68.1063056751955
108.628863780097
-111.58499659301
5.99910676269428
-100.340178831804
-62.9537141702749
-64.0780217784595
44.6497433628756
18.4512105589201
-20.4370833446046
-32.2111301726254
-58.5434133781346
-44.0549776889857
-47.2973962586184
-0.164514834297734
-73.8760537980961
-65.5912806886772
-94.9506831205799
-8.07645541780948
-27.4817267966719
58.2664077365807
-17.9231569925178
-72.3925634054867
-115.587012260519
-2.55830424578016
13.8193594902223
34.3352781969843
-23.3474950845084
28.3369581431507
35.6314129847706
27.4823503337248
-28.731882378841
147.513933825139
222.420998305013
-20.1764853317291
-16.4650827350051
44.6117807848495
-22.1711921283495
-48.1907859132552
50.8956564597975
-50.7916477806248
-108.876846399609
32.2294325844305
-54.7970495365043
2.83737450182525
-30.0500442760203
65.1753453944111
38.3843236746652
-6.7713751993615
-35.9925934741259
-71.3269243249269
-59.4735106211447
-113.02879154027
48.056462627781
71.6932187917591
-24.5932051617492
107.393663896273
41.158784806823
108.943009638107
-48.9382031831992
10.7104763982461
47.4393885934151
-45.9512859588976
-77.6621552402794
-74.4085758308647
343.088537001197
-21.9384675358633
-77.9417216713009
48.8080595115425
-45.431862018333
141.30929268567
-59.211527005129
50.8335883676664
-121.271526119057
24.2432997121978
86.1157523123402
36.6640508772361
57.8550041414928
-75.4006357779945
31.4387639494125
38.9583911574591
-57.5654072785546
58.9176208113349
-49.9956663436169
108.302206032891
-70.8172979091469
91.7443512255195
-3.9285622148127
-109.267360737609
-27.7661568310832
41.1285548250089
41.4039387048797
63.4405918389712
12.218103921361
45.6093731219953
52.3413224893338
8.50372988113668
95.224467526903
23.6873936459597
72.0227952884561
-4.7236359263552
-135.073515722754
-85.9498394977272
-9.28117756897336
-67.1667851238526
-20.4325699427354
105.065379632495
113.426879024879
-27.6727946764513
110.849262976022
77.8454991788058
-183.931099035959
108.30088193576
-62.506434003335
-9.57135612783895
55.2810476735795
-32.7770187979368
-88.5367166250253
-90.0935425481002
17.2165471214466
-74.1173706823829
-17.541657192658
83.6452096656176
-0.456146893237019
-30.6032541181194
39.967043610508
-71.9368578407666
9.2453998371675
-2.85109350783023
21.3488053006549
-72.489041093253
-15.3928126300016
-26.4062825898582
-43.2952634537542
-54.3105488645488
-81.2006109453723
7.63759461693917
-37.1920221741057
28.8990894009767
-20.1781204125
-6.18847942326465
-38.8458668954263
35.7256605767288
-44.0284043507854
-61.7254668333517
-36.6786986863153
-55.393844531729
-64.3988466907977
-59.7360142700381
27.8075006763029
56.2889440922481
-77.4969438822009
-0.2641367342585
-92.6167780084979
57.357883740231
80.1364158795805
97.7528986519428
-38.7031634617488
-55.3552822745514
-72.7605217892087
65.3870395775048
102.287099626839
40.7914425157251
-12.2273440792414
74.0937247486399
45.4078705472057
259.87002828715
11.3242363890495
229.117837673679
-81.7369143605647
169.864570587361
-89.4711182206775
-141.214698502827
-141.214698502827
-141.214698502827
-141.214698502827
-141.214698502827
-141.214698502827
-141.214698502827
-141.214698502827
-141.214698502827
-141.214698502827
37.6269449232423
116.846174622318
46.1124030670653
177.990277884004
131.846643045326
76.1607135338381
62.3992146277378
79.938174654344
19.4648091989693
116.62136766034
67.2285584887613
-2.31126872664754
136.08479047129
124.830645461501
5.87026039293778
-35.5878191766824
-87.4656007857811
46.2930480011673
-41.0188515259288
-112.216467074973
