# Supplementary material for: CaV1 and CaV2 calcium channels mediate the release of distinct pools of synaptic vesicles
Source: eLife. 2023 Feb 23;12:e81407. doi: 10.7554/eLife.81407 (PMC10023163; doi:10.7554/eLife.81407)
Supplement: Figure 5—figure supplement 1—source data 1. [file elife-81407-fig5-figsupp1-data1.zip › Figure 5 Supplement - Source Data 1/lin-7/9/1.csv]

image-ID	cycle	z-step	frame	accum	photon-count	photon-count11	photon-count12	photon-count21	photon-count22	psfx	psfy	psfz	psf-photon-count	x	y	z	amp	background11	background12	background21	background22	maxResidualSlope	chisq	log-likelihood	accuracy	llr	time-point	precisionx	precisiony	precisionz	frame-timestamp	vis-probe
0	0	0	0	1	16749.4	8011.18	8738.25	0	0	334.204	-119.324	99.3277	14371.7	11724.7	22243.8	-99.3277	732.873	3288.56	3839.66	0	0	21.4679	778.891	-1391.27	176.356	1293.85	0	10.8623	9.9945	23.2009	1614811059509705	0
1	0	0	1	1	20340.8	8265	12075.8	0	0	309.682	-39.923	-43.526	16756.3	11848.8	22264.1	43.526	788.126	3205.28	3721	0	0	21.0223	1303	-1647.11	116.943	1009.27	0	9.13046	8.47107	18.7306	1614811059529716	0
5	0	0	5	1	19419.9	9967.23	9452.69	0	0	319.61	-134.328	39.6941	14274.4	11739.3	22159.2	-39.6941	706.898	3117.26	3637.33	0	0	21.4958	793.247	-1390.33	125.012	1432.48	0	10.7328	9.89786	22.1388	1614811059609760	0
7	0	0	7	1	16092.3	5688.37	10403.9	0	0	366.148	-37.4688	47.6347	14119.1	11792.4	22261.7	-47.6347	713.513	3074.28	3586.66	0	0	22.2812	1018.37	-1504.66	178.661	1002.21	0	11.0975	9.68835	21.7966	1614811059649781	0
35	0	0	35	1	14974.8	5356.93	9617.86	0	0	375.728	40.8133	58.2066	10426.2	11782.8	22283	-58.2066	533.022	2525.59	2955.75	0	0	15.96	937.91	-1446.24	170.335	774.651	0	13.7179	11.7907	26.5997	1614811060210086	0
36	0	0	36	1	14015.4	6250.88	7764.5	0	0	212.73	-1.39646	-79.2725	9503.17	11846.1	22225.6	79.2725	423.941	2554.33	2991.59	0	0	14.6017	732.794	-1345.03	196.311	954.397	0	14.0779	13.6659	31.0276	1614811060230097	0
39	0	0	39	1	12702.6	5653.72	7048.88	0	0	292.833	-18.9675	17.1973	10411.8	11766	22243.1	-17.1973	489.23	2479.7	2906.9	0	0	14.8752	586.112	-1266.91	231.692	902.062	0	13.4343	12.3473	27.2031	1614811060290130	0
41	0	0	41	1	11859.7	5806.09	6053.64	0	0	341.466	-163.049	98.5115	9248.85	11717.4	22287.6	-98.5115	485.091	2441.52	2856.9	0	0	13.5985	609.992	-1278.84	250	968.541	0	14.2342	13.2147	30.231	1614811060330152	0
51	0	0	51	1	11843.7	4690.27	7153.43	0	0	396.302	-39.8638	126.208	9203.12	11762.2	22264	-126.208	495.505	2275.37	2664.89	0	0	14.4141	690.679	-1309.8	244.542	652.411	0	14.6563	12.3821	29.6241	1614811060530261	0
59	0	0	59	1	11852.9	5508.68	6344.26	0	0	288.109	-52.7591	80.1499	8708.26	11770.8	22177.3	-80.1499	418.188	2189.73	2569.64	0	0	13.1952	558.586	-1242.39	235.437	744.318	0	15.075	13.8742	32.2482	1614811060690348	0
60	0	0	60	1	11784.1	5540.11	6243.99	0	0	339.626	-134.85	122.731	9009.69	11719.2	22259.4	-122.731	468.821	2161.73	2539.74	0	0	13.0164	571.194	-1247.39	235.328	852.375	0	13.7889	12.77	30.5614	1614811060710359	0
63	0	0	63	1	11547.5	4827.43	6720.09	0	0	257.388	-21.2733	1.47843	8639.93	11901.1	22345.1	-1.47843	396.271	2123.97	2483.11	0	0	8.01105	767.653	-1339.48	240.194	536.62	0	14.8747	13.9429	30.5053	1614811060770392	0
67	0	0	67	1	10787.1	4981.44	5805.61	0	0	291.152	-118.384	49.7034	8021.27	11767.7	22242.9	-49.7034	388.185	2096.04	2447.36	0	0	12.8717	506.986	-1210.76	250	830.382	0	15.7794	14.6793	33.1588	1614811060850435	0
69	0	0	69	1	10590.8	4530.96	6059.83	0	0	316.794	16.4274	36.3422	8243.1	11841.7	22307.4	-36.3422	395.646	2059.09	2417.19	0	0	11.5437	748.399	-1330.4	250	647.712	0	15.4681	14.0588	31.3543	1614811060890457	0
75	0	0	75	1	11978.4	4494.45	7483.99	0	0	219.742	-8.46983	-100.357	8316.04	11938.8	22332.3	100.357	372.246	1976.21	2322.06	0	0	9.98557	828.174	-1367.82	208.843	670.889	0	13.8515	13.5612	32.6653	1614811061010522	0
80	0	0	80	1	11193.3	4252.63	6940.71	0	0	178.831	-21.5911	-186.399	6973.84	11979.7	22345.4	186.399	309.501	1915.47	2249.66	0	0	5.56244	847.42	-1369.79	231.518	684.522	0	14.9486	15.1195	49.1686	1614811061110577	0
82	0	0	82	1	10285.5	5335.54	4949.95	0	0	347.048	-54.206	156.245	7766.5	11711.8	22278.4	-156.245	400.513	1889.68	2253.73	0	0	13.4222	557.736	-1228.09	250	805.229	0	14.9793	13.7939	36.3557	1614811061150599	0
84	0	0	84	1	10683.3	4319.42	6363.88	0	0	89.0284	-44.2428	-228.072	5829.21	11969.8	22268.4	228.072	258.177	1896.03	2229.09	0	0	8.72309	592.199	-1245.24	250	705.174	0	17.2862	17.613	64.8184	1614811061190620	0
87	0	0	87	1	10536.8	5007.66	5529.15	0	0	210.553	14.3275	-24.8055	6686.01	11848.3	22309.5	24.8055	298.79	1856.07	2187.6	0	0	8.16531	618.57	-1255.44	250	692.076	0	17.9502	17.0061	36.8899	1614811061250653	0
93	0	0	93	1	9068.7	4423.19	4645.51	0	0	250.9	-8.66943	-26.9643	6112.21	11808	22232.9	26.9643	277.659	1800.4	2132.93	0	0	9.75663	550.138	-1217.85	250	664.647	0	19.0658	18.0758	39.3115	1614811061370718	0
95	0	0	95	1	10669.1	5333.94	5335.16	0	0	254.855	-116.844	61.9747	8370.86	11804	22141.7	-61.9747	398.5	1745.98	2067.57	0	0	10.7826	436.128	-1158.91	233.514	737.31	0	13.9281	13.1758	30.1133	1614811061410740	0
96	0	0	96	1	10065.7	3960.89	6104.85	0	0	151.451	-4.16666	-174.897	6591.65	11907.4	22228.3	174.897	290.215	1773.29	2086.6	0	0	9.74776	566.637	-1225.99	250	770.229	0	15.4194	15.6472	49.1278	1614811061430751	0
100	0	0	100	1	10020.7	4800.27	5220.39	0	0	127.908	-55.0703	-116.225	6173.88	11931	22279.3	116.225	270.811	1707.98	2028.72	0	0	6.18934	561.244	-1219.96	250	624.325	0	17.2747	17.0797	44.0992	1614811061510795	0
104	0	0	104	1	9298.51	4374.58	4923.93	0	0	287.682	-80.486	59.2999	7666.7	11771.2	22205	-59.2999	367.254	1678.35	1988.83	0	0	9.15179	404.742	-1139.05	250	680.306	0	15.0361	13.8987	31.8265	1614811061590838	0
110	0	0	110	1	9551.17	3473.21	6077.96	0	0	265.133	-38.5881	-36.9698	6338.64	11893.4	22362.4	36.9698	290.111	1621.59	1922.56	0	0	7.40866	700.026	-1283.52	250	557.499	0	17.3259	16.3472	35.9365	1614811061710904	0
115	0	0	115	1	8324.39	4194.54	4129.85	0	0	307.846	-100.791	141.35	6641.88	11751	22225.3	-141.35	334.382	1568.43	1866.52	0	0	9.73423	420.824	-1140.53	250	625.209	0	16.0532	15.1292	38.1383	1614811061810958	0
116	0	0	116	1	7180.57	2937.96	4242.62	0	0	312.415	47.2636	-71.2624	4849.41	11846.1	22276.6	71.2624	228.581	1583.34	1864.61	0	0	7.72025	628.686	-1243.91	250	441.029	0	21.4069	20.0551	44.9508	1614811061830969	0
119	0	0	119	1	8974.14	4506.13	4468.01	0	0	244.05	-108.469	64.0641	6365.55	11814.8	22332.7	-64.0641	300.829	1546.31	1822.72	0	0	5.6444	498.155	-1178.37	250	562.462	0	17.2316	16.3378	37.2979	1614811061891002	0
122	0	0	122	1	8068.51	4157.9	3910.61	0	0	288.851	-144.951	50.0929	6420.2	11770	22269.5	-50.0929	313.868	1515.13	1805.01	0	0	9.62295	449.452	-1150.75	250	609.91	0	16.7219	15.6431	35.3159	1614811061951034	0
124	0	0	124	1	7944.81	3917.51	4027.3	0	0	315.618	-32.3012	125.079	5759.8	11743.2	22156.8	-125.079	285.397	1502.98	1783.32	0	0	10.4607	440.308	-1146.08	250	587.415	0	18.5077	17.0722	41.6101	1614811061991056	0
128	0	0	128	1	9193.77	3550.17	5643.6	0	0	379.537	-69.7481	140.552	6291.51	11779	22393.6	-140.552	335.215	1463.1	1738.6	0	0	8.77533	597.774	-1223.18	250	474.572	0	16.7064	14.6966	36.6744	1614811062071100	0
129	0	0	129	1	7361.73	3660.41	3701.32	0	0	172.516	-125.368	-42.0469	5047.04	11886.3	22249.9	42.0469	227.121	1469.54	1736.63	0	0	6.77837	441.637	-1144.22	250	517.958	0	20.6044	20.0301	43.6988	1614811062091111	0
131	0	0	131	1	8158.79	4223.41	3935.37	0	0	175.454	-40.0975	-85.9549	4890.31	11883.4	22164.6	85.9549	216.077	1454.06	1717.96	0	0	9.1344	489.706	-1167.35	250	571.137	0	20.6368	20.0863	46.531	1614811062131133	0
133	0	0	133	1	9247.53	3569.67	5677.86	0	0	204.42	104.179	-144.561	6030.33	11954.1	22319.3	144.561	271.991	1448.23	1704.19	0	0	6.94795	624.073	-1233.98	250	610.891	0	15.4996	15.413	44.0095	1614811062171154	0
137	0	0	137	1	8339.92	3510.62	4829.3	0	0	280.248	316.342	-160.75	4605.15	11977.9	22406.1	160.75	238.317	1405.36	1635.8	0	0	8.38659	663.946	-1251.38	250	757.043	0	17.9847	17.9379	49.1301	1614811062251198	0
139	0	0	139	1	7812.86	3985.3	3827.56	0	0	179.547	-56.6559	-38.0243	6301.19	11879.3	22181.2	38.0243	279.428	1401.1	1647.1	0	0	7.99531	313.016	-1074.19	250	474.677	0	16.4806	15.731	34.5545	1614811062291220	0
143	0	0	143	1	7390.81	3719.5	3671.31	0	0	81.4281	-124.847	-216.297	4170.7	11977.4	22249.4	216.297	187.187	1391.92	1634.13	0	0	6.28575	379.269	-1105.94	250	536.727	0	20.531	21.2179	75.5333	1614811062371263	0
144	0	0	144	1	7562.35	2455.34	5107	0	0	151.263	-7.37899	-208.693	5283.79	12007.3	22331.2	208.693	234.085	1366.66	1609.27	0	0	4.09888	497.835	-1165.28	250	448.919	0	16.3868	16.7737	57.937	1614811062391274	0
146	0	0	146	1	6431.14	2454.37	3976.78	0	0	372.388	6.27256	28.8997	4719.59	11786.1	22217.9	-28.8997	238.138	1356.4	1592.46	0	0	6.86146	408.148	-1118.02	250	372.792	0	22.0237	19.1439	41.8749	1614811062431296	0
153	0	0	153	1	7039.7	2591.3	4448.4	0	0	151.231	-13.3079	-314.95	4600.67	12007.3	22337.1	314.95	212.295	1308.92	1536.4	0	0	3.06411	516.354	-1170.11	250	509.394	0	17.1568	17.8388	81.5895	1614811062571372	0
154	0	0	154	1	7684.9	3553.01	4131.9	0	0	126.927	-108.978	-10.7447	5183.51	11832.3	22133.8	10.7447	231.243	1311.68	1546.97	0	0	8.15546	452.32	-1136.76	250	646.2	0	19.5837	18.8746	40.7214	1614811062591383	0
158	0	0	158	1	6868.55	3403.04	3465.51	0	0	346.839	-18.9671	207.814	4580.06	11712	22243.1	-207.814	239.276	1291.14	1531.39	0	0	9.06306	352.03	-1087.53	250	489.727	0	20.0953	19.1528	56.9608	1614811062671427	0
159	0	0	159	1	7501.01	4010.91	3490.09	0	0	263.316	-140.586	127.909	5226.44	11795.5	22165.4	-127.909	259.144	1274.49	1507.03	0	0	7.86242	328.129	-1071.68	250	514.351	0	18.341	17.6227	42.8263	1614811062691438	0
168	0	0	168	1	7425.46	3498.94	3926.53	0	0	355.725	-64.6897	175.078	4973.37	11703.1	22189.2	-175.078	260.947	1219.47	1456.83	0	0	8.54666	409.499	-1109.92	250	570.704	0	18.4943	17.1026	47.2102	1614811062871536	0
170	0	0	170	1	7113.1	2797.17	4315.94	0	0	191.656	-21.2717	-189.352	4972	11966.9	22245.5	189.352	221.533	1221.33	1446.95	0	0	3.79715	436.314	-1122.19	250	434.961	0	16.8031	16.9579	55.3519	1614811062911558	0
174	0	0	174	1	7252.51	3074.52	4177.99	0	0	127.706	46.8202	-321.667	3937.16	12030.8	22376.7	321.667	182.085	1195.89	1417.39	0	0	1.35202	504.461	-1153.87	250	427.907	0	19.2353	19.8431	93.2472	1614811062991601	0
176	0	0	176	1	5998.66	3042.99	2955.67	0	0	216.56	-70.4097	11.8832	4393.86	11842.3	22294.6	-11.8832	199.731	1190.74	1406.88	0	0	4.22017	324.948	-1063.65	250	432.234	0	22.1536	20.8537	45.7376	1614811063031623	0
178	0	0	178	1	5812.68	2440.73	3371.95	0	0	204.286	-40.2999	-34.21	4621.25	11854.6	22264.5	34.21	206.174	1187.15	1403.19	0	0	5.5162	345.346	-1075.04	250	497.135	0	20.6999	19.6273	42.98	1614811063071645	0
181	0	0	181	1	6597.89	3602.01	2995.88	0	0	307.744	-43.7485	114.747	4054.45	11751.1	22168.3	-114.747	199.428	1173.4	1384.83	0	0	6.56302	311.338	-1056.55	250	438.799	0	23.3195	21.4728	51.3806	1614811063131677	0
182	0	0	182	1	5907.14	2879.67	3027.47	0	0	349.404	-67.4089	204.842	3762.81	11709.5	22191.9	-204.842	198.745	1167.39	1380.44	0	0	9.05307	303.075	-1051.75	250	553.795	0	23.068	21.9081	64.7894	1614811063151688	0
205	0	0	205	1	5705.03	2580.55	3124.47	0	0	265.016	-56.3062	-84.7685	4581.35	11893.5	22180.8	84.7685	209.827	1038.63	1237.26	0	0	6.08855	429.124	-1102.99	250	437.365	0	18.3982	17.7384	41.0261	1614811063611939	0
208	0	0	208	1	5287.87	2617.08	2670.78	0	0	233.495	-59.9401	-104.701	4219.52	11925	22284.1	104.701	190.572	1028.15	1234.14	0	0	6.08938	427.95	-1104.67	250	417.196	0	19.5991	19.1867	47.0808	1614811063671972	0
210	0	0	210	1	5349.93	2701.24	2648.68	0	0	47.7538	-64.3607	-167.677	3314.73	11911.4	22188.9	167.677	145.389	1037.32	1235.61	0	0	4.82626	293.122	-1034.48	250	485.512	0	23.7369	24.0134	74.2983	1614811063711993	0
211	0	0	211	1	6119.91	2289.2	3830.71	0	0	189.48	-50.4806	-117.316	4768.14	11969	22274.7	117.316	211.793	1024.45	1214.5	0	0	4.79207	364.24	-1069.65	250	382.209	0	17.3128	17.0023	44.1111	1614811063732004	0
213	0	0	213	1	5524.64	2594.82	2929.83	0	0	41.6963	-44.6828	-278.202	2310.84	12017.2	22368.5	278.202	104.41	1037.22	1231.7	0	0	2.48111	366.398	-1069.14	250	366.86	0	31.0057	32.0038	128.885	1614811063772026	0
216	0	0	216	1	5881.18	3325.81	2555.37	0	0	160.15	-10.6774	47.3411	3080.22	11799	22234.9	-47.3411	138.184	1025.63	1226.48	0	0	4.65116	377.993	-1077.28	250	489.78	0	29.8944	28.2648	63.2492	1614811063832059	0
221	0	0	221	1	6176.19	2238.84	3937.35	0	0	364.221	-7.21999	25.3646	4442.88	11794.3	22231.4	-25.3646	222.034	988.597	1176.04	0	0	7.63552	355.4	-1060.71	250	387.666	0	20.0461	17.6135	38.6038	1614811063932113	0
225	0	0	225	1	5084.97	2129.86	2955.1	0	0	274.62	-68.5208	61.4647	3582.03	11784.2	22292.7	-61.4647	169.929	983.004	1170.85	0	0	3.71202	272.083	-1019.44	250	380.851	0	24.6003	22.82	52.4107	1614811064012157	0
226	0	0	226	1	5293.35	1926.62	3366.73	0	0	210.308	-44.5692	-111.983	3754.59	11948.2	22268.8	111.983	167.79	970.529	1152.63	0	0	3.12454	398.244	-1079.05	250	332.607	0	21.3456	20.8995	52.9514	1614811064032168	0
227	0	0	227	1	5091.94	2297.15	2794.79	0	0	127.003	-31.7264	-197.662	3104.82	11931.9	22255.9	197.662	136.779	981.414	1163.83	0	0	4.23852	338.86	-1050.59	250	380.565	0	23.9566	24.3526	81.9381	1614811064052179	0
235	0	0	235	1	4608.28	2075.66	2532.62	0	0	91.8416	56.4026	-395.537	2669.37	11967	22267.4	395.537	127.017	956.128	1134.69	0	0	3.64622	342.445	-1052.99	250	381.455	0	25.7672	26.1655	168.167	1614811064212266	0
237	0	0	237	1	5246.08	2774.65	2471.43	0	0	182.526	-142.784	-96.5336	3826.84	11876.3	22167.6	96.5336	173.717	944.297	1113.54	0	0	4.81442	318.983	-1037.91	250	458.432	0	20.6211	20.5259	48.6756	1614811064252288	0
238	0	0	238	1	5380.02	2397.91	2982.11	0	0	117.089	-36.4307	-173.16	3130.88	11941.8	22260.6	173.16	137.234	941.629	1123.02	0	0	3.82132	300.647	-1029.29	250	383.747	0	23.9685	24.1358	75.6889	1614811064272299	0
239	0	0	239	1	5100.22	2998.77	2101.45	0	0	198.751	-38.1699	109.545	3823.1	11760.4	22162.7	-109.545	177.708	932.007	1110.76	0	0	5.76343	263.937	-1011.8	250	438.298	0	22.7001	21.4025	50.6421	1614811064292309	0
241	0	0	241	1	4853.8	2794.74	2059.06	0	0	302.934	123.542	153.479	2855.04	11755.9	22100.6	-153.479	141.837	920.558	1101.81	0	0	5.20933	335.738	-1043.91	250	354.219	0	28.5519	26.8508	69.8667	1614811064332331	0
243	0	0	243	1	6216.74	2647.96	3568.78	0	0	344.983	-99.2039	3.03795	4840.47	11913.2	22124.1	-3.03795	239.2	885.224	1055.54	0	0	7.55324	458.571	-1097.33	250	406.276	0	17.0565	15.4772	33.6933	1614811064372353	0
247	0	0	247	1	4553.2	1832.31	2720.89	0	0	21.0196	-105.456	-378.464	2226.66	12037.8	22329.6	378.464	106.761	908.992	1086.41	0	0	2.82626	315.526	-1032.68	250	352.754	0	29.5523	30.3989	186.114	1614811064452397	0
249	0	0	249	1	5470.21	2695.15	2775.06	0	0	279.306	33.8286	-61.1934	2750.94	11879.2	22389.7	61.1934	126.676	909.459	1078.29	0	0	3.21811	452.88	-1101.55	250	380.077	0	29.1453	27.5652	61.145	1614811064492418	0
252	0	0	252	1	4616.96	1652.78	2964.19	0	0	156.067	-15.7397	-178.486	2982.05	12002.5	22239.9	178.486	131.481	884.919	1051.27	0	0	2.7006	386.707	-1067.63	250	358.554	0	24.0469	24.395	77.3361	1614811064552451	0
254	0	0	254	1	4960.38	2803.78	2156.59	0	0	126.927	-46.7488	-113.096	2600.3	11931.9	22270.9	113.096	113.943	894.271	1062.54	0	0	3.54271	334.813	-1041.86	250	358.289	0	29.7097	29.3245	74.679	1614811064592473	0
256	0	0	256	1	4764.77	2234.77	2530	0	0	110.388	15.1207	-360.396	2475.92	11948.5	22308.7	360.396	115.914	887.182	1055.99	0	0	2.92523	370.073	-1057.63	250	384.103	0	26.4953	27.2094	153.403	1614811064632495	0
258	0	0	258	1	4509.61	2261.36	2248.25	0	0	229.329	-47.0409	75.2616	2783.08	11829.5	22271.2	-75.2616	129.33	871.784	1050.29	0	0	3.16029	321.115	-1032.12	250	353.395	0	30.0803	28.173	65.237	1614811064672516	0
259	0	0	259	1	5484.75	2776.39	2708.36	0	0	263.368	-77.9775	183.94	3248.64	11695.8	22102.8	-183.94	160.557	869.77	1038.36	0	0	6.29022	278.722	-1009.88	250	529.689	0	23.8054	23.2342	65.9762	1614811064692527	0
264	0	0	264	1	4372.11	2092.45	2279.66	0	0	33.2881	-70.6323	-466.261	2232.74	12025.6	22294.8	466.261	110.926	857.005	1025.75	0	0	1.89122	322.439	-1030.24	250	346.843	0	29.8961	30.9789	220.88	1614811064792582	0
265	0	0	265	1	4651.44	2369.1	2282.34	0	0	123.768	-22.0928	-86.339	2954.48	11935.1	22246.3	86.339	129.108	855.247	1023.68	0	0	3.09271	303.939	-1020.92	250	338.724	0	26.5367	25.9315	59.6909	1614811064812593	0
267	0	0	267	1	5329.43	2029.57	3299.86	0	0	164.955	28.003	-190.37	3162.58	11993.6	22395.5	190.37	140.181	843.452	1008.6	0	0	2.0859	386.226	-1061.88	250	382.6	0	21.9692	22.2399	72.6091	1614811064852615	0
268	0	0	268	1	4942.61	2002.2	2940.41	0	0	261.562	41.0691	-130.866	3565.54	11897	22282.8	130.866	162.929	834.098	996.714	0	0	4.79619	383.219	-1059.06	250	370.929	0	20.178	19.7984	53.8672	1614811064872625	0
270	0	0	270	1	3982.84	1620.69	2362.15	0	0	257.906	-117.475	-43.4334	3506.9	11900.6	22242	43.4334	162.4	835.726	989.722	0	0	3.59567	305.373	-1019.16	250	283.519	0	22.0761	21.2602	46.6625	1614811064912647	0
277	0	0	277	1	4544.64	2148.92	2395.72	0	0	85.0575	70.3237	-366.898	2054.07	12073.5	22452.8	366.898	96.7662	825.07	976.54	0	0	1.91041	425.637	-1077.56	250	341.516	0	30.6118	31.3009	180.468	1614811065052724	0
281	0	0	281	1	4443.13	2079.6	2363.54	0	0	108.983	14.4686	-314.856	2364.93	12049.5	22409	314.856	108.553	805.873	956.437	0	0	1.96664	365.011	-1046.51	250	365.081	0	26.5079	27.3568	124.78	1614811065132767	0
282	0	0	282	1	3791.66	1939.44	1852.23	0	0	130.619	-127.573	-90.2519	2178.9	11928.2	22351.8	90.2519	97.2393	812.674	963.531	0	0	0.686252	321.422	-1024.47	250	343.505	0	33.9734	33.7913	78.5654	1614811065152778	0
283	0	0	283	1	4595.24	1610.4	2984.84	0	0	132.112	-19.604	-346.401	2988.83	12026.4	22343.4	346.401	139.468	801.584	952.434	0	0	2.09841	375.33	-1050.25	250	354.794	0	20.7961	21.5264	114.071	1614811065172789	0
285	0	0	285	1	4119.03	1768.58	2350.45	0	0	176.037	-103.073	-66.7656	2694.15	11882.8	22227.6	66.7656	120.328	799.692	948.891	0	0	4.00953	263.131	-993.821	250	331.656	0	28.0853	27.4762	61.0496	1614811065212811	0
287	0	0	287	1	4915.89	1992.7	2923.19	0	0	183.821	28.9076	-104.449	3407.92	11974.7	22195.3	104.449	150.981	782.209	939.145	0	0	5.04699	276.197	-999.453	250	315.877	0	21.5676	21.0684	51.3614	1614811065252832	0
290	0	0	290	1	4821.9	2243.7	2578.2	0	0	162.557	-85.587	-123.353	3389.99	11996	22309.8	123.353	150.358	780.022	926.084	0	0	2.74462	399.755	-1058.71	250	339.716	0	20.9817	20.963	55.5502	1614811065312865	0
294	0	0	294	1	5398.08	1777.9	3620.18	0	0	280.337	120.035	-181.749	3736.79	11977.8	22303.5	181.749	175.543	768.152	910.671	0	0	5.63655	420.746	-1068.51	250	412.413	0	17.278	17.2105	54.2306	1614811065392909	0
296	0	0	296	1	4005.53	2051.91	1953.62	0	0	114.334	-9.7244	-133.811	2573.1	11944.5	22233.9	133.811	112.363	769.434	922.479	0	0	4.39722	299.354	-1006.21	250	345.292	0	27.5491	27.4109	75.4047	1614811065432931	0
297	0	0	297	1	4518.93	2384.65	2134.28	0	0	246.157	-37.3097	36.652	3044.55	11812.7	22161.8	-36.652	140.412	763.55	908.017	0	0	5.63759	320.909	-1018.21	250	379.875	0	25.7207	24.0202	53.937	1614811065452941	0
298	0	0	298	1	4782.74	1919.45	2863.29	0	0	153.434	6.96637	-164.624	3214.54	12005.1	22316.9	164.624	141.445	766.43	908.962	0	0	2.98369	372.437	-1043.23	250	369.229	0	21.1406	21.3575	64.9884	1614811065472952	0
299	0	0	299	1	3960.31	2025.26	1935.05	0	0	110.812	2.89837	-196.326	2149.95	11948	22221.3	196.326	94.4747	766.78	911.143	0	0	3.57037	263.958	-988.64	250	301.741	0	30.7239	31.218	103.968	1614811065492963	0
300	0	0	300	1	4180.11	1877.5	2302.61	0	0	61.8317	-32.0046	-343.336	2462.04	11997	22256.2	343.336	114.36	769.688	905.999	0	0	1.96098	297.438	-1004.9	250	397.726	0	24.6326	25.4616	134.69	1614811065512974	0
308	0	0	308	1	4545.15	1914.28	2630.87	0	0	141.602	-19.4858	-178.889	2867.64	12016.9	22343.3	178.889	126.119	741.279	882.971	0	0	1.6785	356.24	-1031.44	250	319.352	0	23.0248	23.3523	74.0904	1614811065673061	0
315	0	0	315	1	4859.3	2519.2	2340.11	0	0	133.835	-14.9898	-27.5949	3675.32	11925	22139.5	27.5949	161.054	711.654	856.612	0	0	3.32775	263.371	-982.854	250	329.233	0	20.6645	19.7639	42.8468	1614811065813138	0
316	0	0	316	1	3855.75	1901.71	1954.04	0	0	119.936	-25.4296	-51.356	2785.96	11938.9	22150	51.356	121.615	721.066	863.802	0	0	2.63566	237.907	-971.787	250	297.204	0	26.8155	25.796	56.6166	1614811065833149	0
319	0	0	319	1	4684.07	2633.03	2051.04	0	0	186.687	-6.9336	-29.4101	3208.01	11971.8	22231.1	29.4101	142.159	702.862	850.296	0	0	2.7323	399.075	-1048.28	250	351.246	0	23.4027	22.2457	48.1917	1614811065893181	0
320	0	0	320	1	3733.45	1827.05	1906.41	0	0	152.049	-70.1577	-122.356	2365.59	12006.5	22294.3	122.356	104.395	713.86	855.982	0	0	1.86713	374.808	-1038.15	250	316.648	0	28.8452	28.7109	75.823	1614811065913192	0
322	0	0	322	1	4844.37	2626.59	2217.78	0	0	143.561	-81.7747	-34.2645	2966.58	12015	22306	34.2645	131.143	707.035	851.175	0	0	2.30352	351.239	-1025.09	250	292.064	0	25.0463	24.1622	52.5438	1614811065953214	0
323	0	0	323	1	4066.69	1874.77	2191.92	0	0	142.753	-92.0089	-125.422	2667.79	12015.8	22316.2	125.422	118.029	698.854	845.656	0	0	1.71665	305.303	-1002.87	250	307.209	0	25.3234	25.3951	67.4578	1614811065973225	0
324	0	0	324	1	4450.46	2238.93	2211.53	0	0	127.78	-6.4537	-291.491	2232.8	12030.7	22330.3	291.491	101.564	706.221	845.851	0	0	3.1899	446.727	-1071.67	250	417.783	0	26.5678	27.5419	113.311	1614811065993236	0
325	0	0	325	1	4382.46	1673.68	2708.78	0	0	225.041	-6.9881	-175.629	2703.99	11933.5	22330.8	175.629	121.54	701.873	849.402	0	0	2.27931	323.638	-1013.25	250	333.358	0	23.6698	23.8474	74.0898	1614811066013247	0
330	0	0	330	1	4333.92	1937.67	2396.25	0	0	164.99	-11.0542	-179.596	3132.72	11993.5	22235.2	179.596	138.401	685.626	825.479	0	0	3.0837	380.652	-1037.75	250	396.751	0	20.3968	20.6628	65.2095	1614811066113301	0
331	0	0	331	1	4357.91	1760.14	2597.78	0	0	99.2252	5.54814	-334.775	2365.24	12059.3	22418	334.775	109.42	687.26	827.758	0	0	2.25241	368.872	-1032.54	250	387.698	0	24.669	25.4506	126.699	1614811066133312	0
333	0	0	333	1	3927.61	1948.63	1978.99	0	0	220.616	-73.6977	-110.16	2618.67	11937.9	22297.9	110.16	117.916	676.376	815.34	0	0	3.27041	406.524	-1048.43	250	327.094	0	25.5637	25.145	62.8743	1614811066173334	0
336	0	0	336	1	4364.65	1933.4	2431.25	0	0	184.59	-129.313	-30.9927	3462.53	11973.9	22253.8	30.9927	156.815	669.764	807.285	0	0	1.44925	389.339	-1039.1	250	369.919	0	20.7645	20.0288	43.4852	1614811066233366	0
339	0	0	339	1	4382.97	2554.81	1828.16	0	0	246.471	-97.13	61.9028	2957.75	11812.4	22221.7	-61.9028	139.312	663.966	806.948	0	0	3.84467	351.533	-1020.72	250	354.439	0	24.595	23.2395	53.1759	1614811066293399	0
341	0	0	341	1	4444.06	2220.72	2223.34	0	0	163.492	-78.1379	-65.6151	3387.23	11995	22202.7	65.6151	149.93	662.239	797.946	0	0	2.51498	332.128	-1010.19	250	306.849	0	20.781	20.2147	44.9878	1614811066333421	0
343	0	0	343	1	3554.56	1711.45	1843.11	0	0	102.868	-97.1303	-177.592	2672.63	11956	22321.3	177.592	118.151	664.302	803.216	0	0	1.60468	275.767	-982.903	250	339.025	0	23.6022	24.0184	75.4562	1614811066373443	0
345	0	0	345	1	3300.32	1816.36	1483.96	0	0	87.7051	-43.7069	-41.6728	2327.98	11871.5	22168.2	41.6728	101.597	662.621	801.642	0	0	3.96183	277.216	-982.587	250	455.901	0	31.1295	29.7507	64.9648	1614811066413465	0
348	0	0	348	1	5138.51	2220.13	2918.38	0	0	93.5775	-23.9762	-326.884	2808.71	12064.9	22347.8	326.884	129.516	650.869	789.703	0	0	2.68272	420.469	-1052.63	250	369.68	0	20.4307	21.0514	101.097	1614811066473497	0
350	0	0	350	1	3967.87	1933.89	2033.98	0	0	134.731	-7.29952	-89.3642	2247.3	11924.1	22331.1	89.3642	98.3358	649.217	791.295	0	0	1.95058	351.52	-1018.06	250	315.741	0	30.455	29.8628	68.7994	1614811066513519	0
352	0	0	352	1	3757.49	1782.19	1975.3	0	0	198.359	-71.7115	-57.5051	2870.1	11960.2	22295.9	57.5051	128.111	638.33	784.25	0	0	3.05548	326.017	-1004.68	250	345.339	0	24.3492	23.3587	51.5017	1614811066553541	0
353	0	0	353	1	4333.17	1545.1	2788.07	0	0	102.457	-3.49732	-738.056	4027.26	12056.1	22327.3	738.056	256.45	644.629	767.59	0	0	1.98266	349.036	-1014.45	250	399.156	0	23.8265	29.8557	104.284	1614811066573552	0
355	0	0	355	1	4860.25	1779.61	3080.64	0	0	331.268	370.804	-81.3583	2689.13	12026.6	22451.3	81.3583	152.4	619.428	755.726	0	0	2.96878	421.304	-1047.57	250	500.104	0	21.0108	22.0016	44.2828	1614811066613573	0
357	0	0	357	1	3971.08	1910.78	2060.3	0	0	154.624	-26.6036	-140.369	2534.52	12003.9	22350.4	140.369	111.408	630.861	773.64	0	0	1.99212	410.429	-1045.06	250	383.06	0	25.2792	25.215	70.8527	1614811066653595	0
358	0	0	358	1	4237.82	2242.23	1995.59	0	0	77.5029	64.5496	-225.053	2024.01	11981.4	22259.3	225.053	89.8949	641.35	777.071	0	0	3.16192	316.572	-999.824	250	381.655	0	29.3001	29.8287	106.719	1614811066673606	0
360	0	0	360	1	4605.59	2224.06	2381.53	0	0	374.889	-94.3131	111.322	3015.99	11783.6	22218.8	-111.322	159.441	623.992	760.419	0	0	4.02913	370.268	-1023	250	367.564	0	23.1425	20.3958	47.909	1614811066713628	0
361	0	0	361	1	3730.61	2030.54	1700.07	0	0	147.754	-31.1632	-299.545	1930.05	11911.1	22255.3	299.545	88.4491	623.758	766.358	0	0	2.10438	366.481	-1024.75	250	434.316	0	28.9587	30.0046	126.604	1614811066733639	0
362	0	0	362	1	3866.09	1721.73	2144.37	0	0	132.929	-36.9966	-753.237	3749.18	12025.6	22360.8	753.237	246.082	624.976	741.386	0	0	1.77911	426.408	-1052.96	250	414.743	0	26.0919	33.0311	106.379	1614811066753650	0
363	0	0	363	1	4553.16	2023.23	2529.93	0	0	169.241	-12.6495	-214.901	2765.86	11989.3	22336.5	214.901	123.176	617.737	752.946	0	0	1.96825	382.949	-1030.51	250	347.887	0	21.3461	21.7856	75.5187	1614811066773661	0
365	0	0	365	1	4174.5	2436.25	1738.25	0	0	117.887	-70.0234	-16.7183	2590.99	11941	22294.2	16.7183	114.202	619.14	759.488	0	0	3.06301	323.563	-999.223	250	395.785	0	27.5317	26.215	56.7057	1614811066813682	0
366	0	0	366	1	4303.73	2092.05	2211.68	0	0	44.6812	43.8538	-421.01	1861.32	12014.2	22280	421.01	89.4178	626.024	760.96	0	0	3.82019	343.103	-1010.08	250	416.272	0	30.4186	31.2165	211.38	1614811066833693	0
368	0	0	368	1	3979.6	2292.26	1687.34	0	0	115.006	7.18539	-228.572	2117.27	11943.9	22217	228.572	93.8317	614.824	750.577	0	0	4.01455	321.86	-999.391	250	403.273	0	27.6031	28.2174	101.375	1614811066873715	0
370	0	0	370	1	4319.81	2619.02	1700.79	0	0	117.297	-5.35631	-52.1868	2708.1	11941.6	22229.5	52.1868	118.098	614.492	746.845	0	0	3.1632	285.299	-980.316	250	409.626	0	25.6862	24.7452	54.0159	1614811066913737	0
371	0	0	371	1	3598.25	1451.25	2147	0	0	65.686	45.6847	-699.742	2572.48	12092.8	22278.2	699.742	155.502	610.317	741.357	0	0	1.9426	445.529	-1061.96	250	406.988	0	32.4148	39.529	154.689	1614811066933748	0
372	0	0	372	1	3535.9	1065.29	2470.61	0	0	95.0837	-58.8885	-640.382	3019.63	12063.4	22283.1	640.382	173.836	600.122	726.672	0	0	1.87537	282.513	-978.705	250	310.623	0	24.0433	28.4228	137.091	1614811066953759	0
373	0	0	373	1	3727.85	1466.29	2261.56	0	0	142.746	-52.3713	-131.033	2671.4	12015.8	22376.2	131.033	117.393	605.082	740.448	0	0	1.71165	324.978	-999.654	250	344.739	0	23.7465	23.597	64.2819	1614811066973770	0
378	0	0	378	1	4173.39	1831.89	2341.5	0	0	150.874	-18.2354	-13.2436	3282.47	12007.6	22242.4	13.2436	144.669	584.7	729.16	0	0	4.16578	291.812	-981.595	250	358.636	0	21.3866	20.3255	43.9595	1614811067073824	0
379	0	0	379	1	3996.14	1790.59	2205.54	0	0	87.3773	-51.6207	-140.715	2954.81	11971.5	22176.1	140.715	129.107	592.304	723.09	0	0	2.8974	296.816	-984.477	250	452.706	0	21.2754	21.1259	59.711	1614811067093835	0
381	0	0	381	1	3769.57	1574.96	2194.61	0	0	151.207	50.7647	-129.58	2875.25	12007.3	22273.1	129.58	126.691	583.329	716.745	0	0	2.48046	271.683	-969.222	250	322.791	0	21.7472	21.5275	57.9809	1614811067133857	0
385	0	0	385	1	3379.31	1432.6	1946.71	0	0	288.023	61.2249	-25.8197	2124.94	11870.5	22163	25.8197	98.8671	583.569	722.017	0	0	5.39802	343.74	-1008.41	250	388.393	0	31.6479	29.2954	63.5714	1614811067213900	0
387	0	0	387	1	3761.16	1443.8	2317.36	0	0	40.0993	-66.1098	-674.724	3450.63	12118.4	22389.9	674.724	207.097	578.977	698.722	0	0	0.811569	331.524	-998.36	250	355.538	0	21.8998	26.7766	109.104	1614811067253922	0
388	0	0	388	1	3939.25	1444.93	2494.31	0	0	172.039	-29.0883	-110.356	2671.07	11986.5	22253.3	110.356	117.895	578.867	715.444	0	0	2.30991	320.777	-994.132	250	301.196	0	23.86	23.4351	58.2634	1614811067273933	0
391	0	0	391	1	4235.54	1813.61	2421.93	0	0	220.188	-7.11859	90.6827	2571.48	11838.7	22231.3	-90.6827	119.265	573.251	709.808	0	0	2.8785	313.659	-989.833	250	344.68	0	26.8019	25.2506	60.7128	1614811067333966	0
392	0	0	392	1	3856.69	1735.59	2121.1	0	0	208.329	-105.679	-17.1196	3060.82	11850.5	22230.2	17.1196	138.924	572.241	699.388	0	0	2.47959	256.609	-959.575	250	441.023	0	22.076	21.0682	45.6296	1614811067353977	0
393	0	0	393	1	3866.29	1632.76	2233.52	0	0	201.443	31.8258	-97.8057	2493.58	11957.1	22192.4	97.8057	111.065	569.333	705.201	0	0	2.96546	301.089	-980.042	250	323.954	0	25.6015	24.8276	58.6591	1614811067373988	0
396	0	0	396	1	4667.7	1742.94	2924.75	0	0	92.3622	-43.5513	-329.709	2681.79	12066.2	22367.4	329.709	124.008	568.524	687.153	0	0	1.62568	367.202	-1012	250	332.783	0	19.9844	20.5558	100.571	1614811067434020	0
398	0	0	398	1	3520.79	1389.45	2131.34	0	0	123.873	-73.5342	-433.881	2591.27	12034.6	22297.7	433.881	126.64	563.038	688.513	0	0	0.340261	309.178	-982.89	250	360.211	0	20.9573	21.5805	150.528	1614811067474042	0
400	0	0	400	1	3992.75	1879.77	2112.98	0	0	108.021	-38.7897	-75.6062	2399.35	11950.8	22362.6	75.6062	104.731	566.301	696.5	0	0	1.81917	298.703	-979.246	250	296.084	0	27.3821	26.479	59.4731	1614811067514064	0
401	0	0	401	1	3375.28	1275.53	2099.75	0	0	29.178	-86.1947	-422.384	2083.02	12029.7	22310.4	422.384	101.35	567.489	689.245	0	0	3.01227	285.138	-972.595	250	400.328	0	25.7947	26.5417	182.574	1614811067534075	0
402	0	0	402	1	3722.8	1970.48	1752.32	0	0	101.075	-43.9817	7.90596	2741.85	11957.8	22268.2	-7.90596	120.9	560.49	689.232	0	0	2.64471	253.037	-957.326	250	331.819	0	25.3034	23.813	51.8846	1614811067554086	0
403	0	0	403	1	3213.12	1503.1	1710.02	0	0	146.125	41.5481	-152.487	1871.37	12012.4	22382	152.487	82.3469	561.052	686.886	0	0	1.89097	308.659	-982.5	250	271.919	0	31.7114	31.6849	92.6715	1614811067574097	0
405	0	0	405	1	2666.12	1290.35	1375.77	0	0	42.413	-18.5895	-347.891	1473.57	12016.4	22342.4	347.891	68.5668	563.81	684.694	0	0	1.9114	233.854	-945.737	250	285.544	0	35.6116	36.8422	195.953	1614811067614118	0
406	0	0	406	1	3248.65	1405.55	1843.11	0	0	69.2758	50.1471	-505.347	1868.71	12089.2	22273.7	505.347	94.2343	554.375	677.785	0	0	2.63468	363.431	-1011.15	250	302.653	0	30.3033	31.944	223.823	1614811067634129	0
412	0	0	412	1	3836.97	1437.95	2399.02	0	0	80.4041	18.363	-636.451	3000.52	12078.1	22305.5	636.451	169.516	542.303	651.922	0	0	1.04314	313.534	-980.369	250	375.047	0	23.0371	27.1721	135.377	1614811067754195	0
413	0	0	413	1	4202.45	1976.49	2225.96	0	0	143.899	34.7298	-101.882	2201.52	12014.6	22388.8	101.882	96.6889	543.539	666.181	0	0	2.736	381.391	-1015.94	250	321.319	0	28.1405	27.5991	66.3413	1614811067774206	0
414	0	0	414	1	4068.27	1717.95	2350.31	0	0	83.0677	-26.8302	-166.605	2857.22	12075.5	22350.7	166.605	124.795	542.081	663.545	0	0	2.09155	313.282	-983.092	250	388.036	0	20.5943	20.6707	62.9384	1614811067794216	0
416	0	0	416	1	3737.91	1560.49	2177.42	0	0	161.636	-50.6992	-199.301	2670.78	11996.9	22274.9	199.301	118.565	538.818	655.515	0	0	2.82397	289.275	-969.341	250	352.683	0	20.9453	21.2857	71.1866	1614811067834238	0
417	0	0	417	1	3794.14	1535.41	2258.73	0	0	56.9741	-29.1545	-271.951	1996.9	12101.5	22452.7	271.951	89.7977	539.285	655.726	0	0	0.17246	340.392	-994.32	250	327.91	0	26.5852	27.4122	107.026	1614811067854249	0
419	0	0	419	1	3953.4	1304.88	2648.52	0	0	80.5233	16.8245	-322.944	2435.37	12078	22307	322.944	112.025	537.048	659.198	0	0	2.78441	310.346	-979.354	250	329.436	0	21.5434	22.2555	103.547	1614811067894271	0
420	0	0	420	1	2886.38	1422.06	1464.32	0	0	65.2895	-136.519	-244.505	1480.25	11993.6	22360.7	244.505	67.3226	538.788	656.206	0	0	1.91987	237.325	-942.744	250	286.648	0	35.5414	37.0563	138.908	1614811067914282	0
421	0	0	421	1	2599.89	1283.14	1316.75	0	0	155.632	-58.2203	-78.4752	1589.94	11903.2	22282.4	78.4752	70.0462	533.688	650.331	0	0	2.56113	258.324	-952.466	250	311.624	0	39.1307	38.1245	86.3125	1614811067934293	0
423	0	0	423	1	3444.38	1699.9	1744.48	0	0	123.982	-7.49946	-111.771	2007.48	11934.9	22231.7	111.771	87.7614	528.06	651.989	0	0	3.45854	279.026	-961.866	250	360.216	0	30.3315	29.9456	74.5287	1614811067974314	0
424	0	0	424	1	3701.32	1649.07	2052.25	0	0	139.383	14.4678	-24.386	2409.16	11919.5	22409	24.386	105.7	535.621	660.042	0	0	1.7006	290.856	-969.885	250	361.922	0	27.5188	26.2496	56.6113	1614811067994325	0
425	0	0	425	1	4180.55	1757.61	2422.94	0	0	100.879	-9.12679	-157.861	2608.8	12057.6	22432.6	157.861	113.897	522.314	643.066	0	0	1.82113	314.153	-978.962	250	295.577	0	22.3786	22.3822	66.1363	1614811068014336	0
426	0	0	426	1	3055.14	1104.12	1951.03	0	0	94.0499	-55.8454	-720.767	2771.36	12064.5	22280	720.767	175.063	521.746	632.455	0	0	1.93324	296.923	-969.771	250	319.799	0	29.408	36.7206	133.274	1614811068034347	0
427	0	0	427	1	4050.07	1279.18	2770.89	0	0	70.4083	-49.7613	-231.139	2437	12088.1	22373.6	231.139	108.06	527.947	643.455	0	0	1.73224	292.093	-968.736	250	288.873	0	22.3032	22.7886	83.107	1614811068054358	0
428	0	0	428	1	3567.28	1280.05	2287.23	0	0	245.88	99.8047	-66.1004	2033.07	11912.6	22224	66.1004	92.8411	525.812	640.172	0	0	4.27763	297.838	-970.78	250	321.531	0	30.1185	29.0241	64.0344	1614811068074369	0
431	0	0	431	1	3071.42	1383.62	1687.8	0	0	129.142	-27.0478	-119.098	2026.31	12029.4	22350.9	119.098	88.6869	514.192	633.83	0	0	2.16927	285.229	-961.526	250	317.795	0	29.3798	29.0427	74.9708	1614811068134402	0
432	0	0	432	1	3702.13	1213.63	2488.5	0	0	21.2575	-225.679	-523.371	2139.95	12137.3	22449.9	523.371	121.301	516.649	622.507	0	0	0.609136	310.818	-975.406	250	305.734	0	23.6286	26.6575	172.89	1614811068154413	0
433	0	0	433	1	3759.74	1784.43	1975.31	0	0	151.718	-87.7516	-80.1032	2381.17	11907.1	22212.3	80.1032	105.384	518.694	627.477	0	0	1.77709	259.501	-949.504	250	328.349	0	25.7403	25.3134	57.3717	1614811068174423	0
434	0	0	434	1	3989.52	1752.35	2237.17	0	0	199.098	10.8123	-85.8654	2272.14	11959.4	22313	85.8654	100.953	515.342	630.701	0	0	3.52783	324.83	-983.78	250	341.589	0	26.9866	26.1583	59.7268	1614811068194434	0
436	0	0	436	1	3359.51	1025.53	2333.98	0	0	42.8554	-85.6331	-753.77	2949.9	12115.7	22309.8	753.77	196.649	496.949	587.868	0	0	0.782371	294.484	-963.376	250	304.563	0	28.5967	36.8558	113.908	1614811068494598	0
437	0	0	437	1	3359.51	1025.53	2333.98	0	0	42.8554	-85.6331	-753.77	2949.9	12115.7	22309.8	753.77	196.649	496.949	587.868	0	0	0.782371	294.484	-963.376	250	304.563	0	28.5967	36.8558	113.908	1614811068494598	0
438	0	0	438	1	3359.51	1025.53	2333.98	0	0	42.8554	-85.6331	-753.77	2949.9	12115.7	22309.8	753.77	196.649	496.949	587.868	0	0	0.782371	294.484	-963.376	250	304.563	0	28.5967	36.8558	113.908	1614811068494598	0
439	0	0	439	1	2963.99	1195.04	1768.95	0	0	52.0055	-52.3661	-327.464	1952.07	12106.5	22376.2	327.464	90.2576	497.826	605.063	0	0	1.24837	267.159	-949.76	250	278.485	0	25.4864	26.3707	127.836	1614811068514609	0
440	0	0	440	1	2963.99	1195.04	1768.95	0	0	52.0055	-52.3661	-327.464	1952.07	12106.5	22376.2	327.464	90.2576	497.826	605.063	0	0	1.24837	267.159	-949.76	250	278.485	0	25.4864	26.3707	127.836	1614811068514609	0
441	0	0	441	1	2963.99	1195.04	1768.95	0	0	52.0055	-52.3661	-327.464	1952.07	12106.5	22376.2	327.464	90.2576	497.826	605.063	0	0	1.24837	267.159	-949.76	250	278.485	0	25.4864	26.3707	127.836	1614811068514609	0
442	0	0	442	1	2963.99	1195.04	1768.95	0	0	52.0055	-52.3661	-327.464	1952.07	12106.5	22376.2	327.464	90.2576	497.826	605.063	0	0	1.24837	267.159	-949.76	250	278.485	0	25.4864	26.3707	127.836	1614811068514609	0
443	0	0	443	1	2963.99	1195.04	1768.95	0	0	52.0055	-52.3661	-327.464	1952.07	12106.5	22376.2	327.464	90.2576	497.826	605.063	0	0	1.24837	267.159	-949.76	250	278.485	0	25.4864	26.3707	127.836	1614811068514609	0
444	0	0	444	1	2963.99	1195.04	1768.95	0	0	52.0055	-52.3661	-327.464	1952.07	12106.5	22376.2	327.464	90.2576	497.826	605.063	0	0	1.24837	267.159	-949.76	250	278.485	0	25.4864	26.3707	127.836	1614811068514609	0
445	0	0	445	1	2963.99	1195.04	1768.95	0	0	52.0055	-52.3661	-327.464	1952.07	12106.5	22376.2	327.464	90.2576	497.826	605.063	0	0	1.24837	267.159	-949.76	250	278.485	0	25.4864	26.3707	127.836	1614811068514609	0
446	0	0	446	1	2963.99	1195.04	1768.95	0	0	52.0055	-52.3661	-327.464	1952.07	12106.5	22376.2	327.464	90.2576	497.826	605.063	0	0	1.24837	267.159	-949.76	250	278.485	0	25.4864	26.3707	127.836	1614811068514609	0
447	0	0	447	1	2963.99	1195.04	1768.95	0	0	52.0055	-52.3661	-327.464	1952.07	12106.5	22376.2	327.464	90.2576	497.826	605.063	0	0	1.24837	267.159	-949.76	250	278.485	0	25.4864	26.3707	127.836	1614811068514609	0
448	0	0	448	1	2963.99	1195.04	1768.95	0	0	52.0055	-52.3661	-327.464	1952.07	12106.5	22376.2	327.464	90.2576	497.826	605.063	0	0	1.24837	267.159	-949.76	250	278.485	0	25.4864	26.3707	127.836	1614811068514609	0
449	0	0	449	1	2963.99	1195.04	1768.95	0	0	52.0055	-52.3661	-327.464	1952.07	12106.5	22376.2	327.464	90.2576	497.826	605.063	0	0	1.24837	267.159	-949.76	250	278.485	0	25.4864	26.3707	127.836	1614811068514609	0
450	0	0	450	1	2963.99	1195.04	1768.95	0	0	52.0055	-52.3661	-327.464	1952.07	12106.5	22376.2	327.464	90.2576	497.826	605.063	0	0	1.24837	267.159	-949.76	250	278.485	0	25.4864	26.3707	127.836	1614811068514609	0
451	0	0	451	1	3462.83	1225.72	2237.11	0	0	142.839	-85.136	-206.929	2764.31	12015.7	22309.3	206.929	123.133	494.997	599.968	0	0	0.663109	273.506	-953.591	250	301.417	0	19.2499	19.7819	67.4008	1614811068534620	0
453	0	0	453	1	3205.38	1240.75	1964.62	0	0	212.078	-286.99	166.291	2024.63	11747.1	22411.5	-166.291	115.387	492.808	608.443	0	0	1.33689	263.588	-948.1	250	410.15	0	26.3301	29.8102	68.4494	1614811068574641	0
454	0	0	454	1	3681.78	1592.92	2088.86	0	0	113.789	-48.9082	-94.8479	2508.06	12044.7	22273.1	94.8479	109.732	493.306	598.215	0	0	1.36195	240.604	-936.077	250	279.318	0	23.9067	23.3524	55.2037	1614811068594652	0
455	0	0	455	1	3221.89	1497.44	1724.45	0	0	6.64254	-35.4023	-544.222	1967.96	12052.2	22359.2	544.222	103.009	497.191	601.856	0	0	1.68676	281.849	-955.71	250	307.717	0	28.2493	30.429	208.946	1614811068614663	0
456	0	0	456	1	3293.75	1270.74	2023.01	0	0	76.3885	-1.21549	-173.783	2125.34	11982.5	22325.1	173.783	92.8675	498.929	600.818	0	0	1.91644	258.413	-946.074	250	290.54	0	26.0061	26.3064	81.7167	1614811068634674	0
458	0	0	458	1	3113.4	1430.29	1683.12	0	0	128.878	1.50299	-136.695	2415.29	12029.6	22422	136.695	105.667	491.958	592.904	0	0	1.54049	332.905	-981.445	250	283.778	0	23.5816	23.527	65.2425	1614811068674696	0
461	0	0	461	1	4187.91	1414.56	2773.35	0	0	163.268	-51.5269	-130.267	3540.91	12094.9	22275.7	130.267	156.22	476.54	578.65	0	0	2.21651	314.314	-970.795	250	369.094	0	16.1082	15.9689	43.4614	1614811068734729	0
462	0	0	462	1	2805.43	1306.92	1498.5	0	0	53.5717	84.5305	-333.504	1739.55	12005.3	22239.3	333.504	81.0198	491.906	591.285	0	0	1.13008	260.841	-944.914	250	303.397	0	28.0226	29.0877	141.923	1614811068754739	0
463	0	0	463	1	3408.91	1380.89	2028.01	0	0	90.3764	-4.04451	-94.9755	2723.2	11968.5	22228.2	94.9755	118.674	480.461	587.403	0	0	2.40987	223.882	-925.467	250	338.085	0	21.9515	21.4788	50.2869	1614811068774750	0
464	0	0	464	1	3829.67	1394.39	2435.27	0	0	253.159	-22.9464	3.35153	2628.45	12005	22247.1	-3.35153	120.368	474.632	569.165	0	0	3.11216	332.212	-976.991	250	267.294	0	23.5439	22.0503	48.3645	1614811068794761	0
465	0	0	465	1	3363.04	1297.21	2065.84	0	0	110.275	23.0346	-480.58	2826.73	12048.2	22300.8	480.58	140.393	481.671	574.613	0	0	2.37953	269.399	-946.445	250	388.803	0	18.4881	19.2179	133.266	1614811068814772	0
466	0	0	466	1	3323.06	1580.87	1742.18	0	0	61.8798	-27.5929	-127.475	2411.32	11997	22351.4	127.475	105.147	486.823	590.171	0	0	2.09998	324.087	-975.984	250	394.137	0	23.8323	23.6772	63.5781	1614811068834783	0
467	0	0	467	1	3480.01	1453.59	2026.42	0	0	59.5817	-90.0292	-368.047	2384.64	12098.9	22314.2	368.047	113.047	478.566	572.751	0	0	1.18905	242.888	-933.545	250	308.688	0	20.3878	21.0892	122.922	1614811068854794	0
469	0	0	469	1	3249.44	1424.8	1824.64	0	0	116.669	-56.2519	-31.3661	2421.42	12041.9	22280.4	31.3661	106.192	479.521	582.945	0	0	1.69144	238.602	-932.487	250	302.298	0	25.8034	24.6149	53.6383	1614811068894816	0
471	0	0	471	1	3433.17	1507.48	1925.69	0	0	118.82	-75.2765	-160.064	1953.21	12039.7	22299.5	160.064	85.9052	471.893	572.474	0	0	2.0257	300.163	-960.621	250	298.277	0	27.7859	27.9976	84.1094	1614811068934838	0
472	0	0	472	1	3848.5	1335.12	2513.37	0	0	75.6172	-34.4305	-343.845	2667.04	12082.9	22358.3	343.845	123.931	471.883	572.472	0	0	2.12667	248.5	-934.542	250	335.852	0	18.4108	18.9683	98.4636	1614811068954848	0
473	0	0	473	1	3469.22	1926.08	1543.13	0	0	116.381	-29.7367	-60.0906	2386.15	11942.5	22253.9	60.0906	104.13	472.361	576.836	0	0	2.40822	258.257	-942.253	250	320.009	0	25.5175	24.5808	54.2278	1614811068974859	0
474	0	0	474	1	3558.57	1789.75	1768.82	0	0	96.0516	-56.7036	-55.8568	2181.6	11962.8	22280.9	55.8568	95.3084	476.561	577.667	0	0	2.01713	290.411	-957.181	250	330.844	0	28.0167	26.9249	59.3731	1614811068994870	0
475	0	0	475	1	3148.27	1495.54	1652.73	0	0	298.809	20.3148	-18.3552	2214.97	11859.7	22303.5	18.3552	103.596	470.674	572.107	0	0	2.40331	221.312	-922.345	250	266.908	0	27.4657	25.3112	54.9504	1614811069014881	0
476	0	0	476	1	3087.72	1140.77	1946.95	0	0	125.345	-54.6469	-303.16	2128.19	12033.2	22278.8	303.16	97.6009	474.929	569.506	0	0	1.16953	260.234	-940.104	250	283.802	0	22.9262	23.7127	102.67	1614811069034892	0
477	0	0	477	1	2872.14	1586.23	1285.91	0	0	95.4925	-90.2671	-16.1929	2353.66	11863.7	22115.1	16.1929	104.012	464.09	563.457	0	0	1.47379	248.682	-934.961	250	321.586	0	26.2654	25.1298	54.2394	1614811069054903	0
478	0	0	478	1	3138.73	1215.44	1923.29	0	0	179.771	-68.3878	-294.256	1816.34	12078.4	22392.2	294.256	83.9194	463.578	565.786	0	0	1.05131	294.417	-955.024	250	283.479	0	26.542	27.4066	113.254	1614811069074914	0
479	0	0	479	1	3329.98	1621.87	1708.11	0	0	71.8937	-43.8204	-152.595	1974.19	11987	22168.3	152.595	86.2102	468.131	571.567	0	0	2.9059	248.682	-936.238	250	349.474	0	27.8109	27.815	81.8092	1614811069094925	0
480	0	0	480	1	3681.48	1463.87	2217.61	0	0	120.589	14.7925	-45.6467	2171.32	12037.9	22408.7	45.6467	94.7757	465.004	568.488	0	0	1.05696	300.995	-962.23	250	268.957	0	28.0952	26.9634	58.6474	1614811069114936	0
481	0	0	481	1	3203.34	1310.05	1893.29	0	0	179.57	27.0908	-66.9415	2156.75	11979	22296.7	66.9415	95.2604	468.228	567.664	0	0	2.64296	316.129	-966.996	250	303.499	0	27.5782	26.5556	58.936	1614811069134947	0
482	0	0	482	1	3284.04	1209.13	2074.92	0	0	104.256	-65.1795	-697.574	2419.43	12153.9	22389	697.574	149.156	461.543	554.301	0	0	1.26435	352.213	-984.937	250	354.182	0	29.6466	36.5085	139.496	1614811069154957	0
483	0	0	483	1	3254.05	1781.31	1472.74	0	0	88.0275	-42.9315	-64.5696	2237.1	11871.2	22167.5	64.5696	97.5374	470.656	566.908	0	0	2.7264	236.165	-927.893	250	380.416	0	26.9258	25.9627	57.7505	1614811069174968	0
484	0	0	484	1	3694.33	1462.16	2232.17	0	0	43.4287	-178.426	-257.786	2580.68	12115.1	22402.6	257.786	120.63	463.554	563.273	0	0	1.50067	280.613	-950.856	250	349.502	0	18.7122	20.0325	74.3022	1614811069194979	0
486	0	0	486	1	3627.64	1303.25	2324.38	0	0	160.051	42.0998	-262.754	2165.19	11998.5	22182.1	262.754	98.0318	461.75	560.015	0	0	3.47206	244.562	-931.539	250	306.686	0	22.7061	23.3138	88.6821	1614811069235001	0
491	0	0	491	1	3101.87	1309.26	1792.62	0	0	165.844	-70.5954	-123.671	2607.79	12092.3	22294.8	123.671	115.427	452.783	549.136	0	0	1.17323	259.55	-937.74	250	312.382	0	21.2065	21.0506	55.7433	1614811069335055	0
492	0	0	492	1	2837.54	1302.68	1534.87	0	0	392.949	230.343	223.607	1355.08	11765.6	22093.5	-223.607	76.7429	452.416	557.836	0	0	2.90271	270.052	-945.025	250	317.626	0	39.7731	36.384	109.915	1614811069355066	0
494	0	0	494	1	2918.82	1005.56	1913.25	0	0	60.9711	17.4847	-338.767	1842.31	12097.5	22406	338.767	85.324	454.196	552.168	0	0	0.593447	289.134	-950.172	250	263.319	0	25.8664	26.762	134.811	1614811069395088	0
496	0	0	496	1	3398.25	1551.25	1847	0	0	140.605	-55.0367	-114.124	2281.79	12017.9	22279.2	114.124	100.283	445.56	546.31	0	0	1.3581	214.841	-914.312	250	295.845	0	24.4128	24.1179	61.2436	1614811069435110	0
497	0	0	497	1	3576.81	1595.6	1981.21	0	0	203.019	1.36124	-18.9161	2433.59	12055.2	22222.8	18.9161	108.571	441.125	544.446	0	0	2.03472	289.204	-948.511	250	278.261	0	24.8459	23.4723	50.7595	1614811069455121	0
498	0	0	498	1	2835.31	1236.21	1599.1	0	0	76.9035	-15.6494	-266.359	1897.63	12081.6	22439.1	266.359	85.0645	451.277	545.442	0	0	0.462873	226.862	-920.525	250	235.152	0	25.7774	26.5296	102.261	1614811069475132	0
499	0	0	499	1	2640.33	986.778	1653.55	0	0	113.559	-5.41416	-134.195	1511.63	12045	22329.3	134.195	66.0053	450.124	551.592	0	0	0.665889	257.979	-934.755	250	210.131	0	36.2294	36.0359	98.6335	1614811069495143	0
500	0	0	500	1	3102.57	1414.6	1687.97	0	0	78.2465	-21.8382	-260.267	1794.74	12080.3	22445.3	260.267	80.2648	450.018	542.845	0	0	0.563894	295.249	-951.862	250	282.649	0	27.2578	27.9976	107.284	1614811069515154	0
501	0	0	501	1	2918.24	1127.9	1790.34	0	0	117.987	-88.5053	-197.631	2197.55	12040.5	22412.3	197.631	97.4315	443.937	537.833	0	0	0.649502	254.224	-932.447	250	246.95	0	23.1624	23.6825	78.6856	1614811069535164	0
502	0	0	502	1	3437.35	1408.87	2028.48	0	0	203.713	44.1279	-173.345	1937.78	11954.8	22279.7	173.345	86.7027	445.74	534.445	0	0	2.56174	269.37	-939.158	250	257.41	0	26.5336	26.505	82.3747	1614811069555175	0
505	0	0	505	1	3057.12	1053.69	2003.43	0	0	69.0048	-63.5411	-176.121	2306.82	12089.5	22287.7	176.121	101.203	439.474	531.82	0	0	0.344952	234.171	-920.834	250	246.668	0	22.5299	22.7987	71.7486	1614811069615208	0
508	0	0	508	1	2954.27	1150.4	1803.87	0	0	35.7198	-5.85266	-731.816	2431.26	12122.8	22329.7	731.816	153.639	443.208	525.115	0	0	1.74548	270.106	-938.365	250	275.965	0	31.5085	39.7136	141.052	1614811069675241	0
510	0	0	510	1	3006.78	1270.63	1736.15	0	0	39.7537	-21.6798	-330.276	1477.95	12118.8	22445.2	330.276	68.2697	443.87	533.651	0	0	0.712794	261.533	-934.587	250	222.943	0	31.5762	32.6812	160.294	1614811069715263	0
512	0	0	512	1	3130.17	1282.58	1847.59	0	0	158.387	-34.4454	-285.918	2125.65	12099.8	22457.9	285.918	97.009	431.258	520.928	0	0	1.26308	315.453	-959.599	250	267.349	0	22.1075	22.8273	91.8647	1614811069755284	0
513	0	0	513	1	2871.04	1386.84	1484.19	0	0	77.842	-40.3176	-155.862	2124.39	12080.7	22364.2	155.862	92.764	440.43	528.224	0	0	1.18154	219.005	-912.862	250	232.047	0	24.9209	24.9415	74.4269	1614811069775295	0
515	0	0	515	1	3194.1	1394.79	1799.31	0	0	25.7566	-71.2389	-353.034	1433.26	12132.8	22395.1	353.034	67.3483	436.925	530.833	0	0	0.103878	256.155	-929.893	250	267.351	0	32.3217	33.2855	181.858	1614811069815317	0
516	0	0	516	1	2353.43	1210.67	1142.76	0	0	124.062	-47.5111	-43.7792	1512.12	11934.8	22271.7	43.7792	66.1986	433.854	531.392	0	0	1.80838	218.488	-913.206	250	209.861	0	38.7253	37.1032	81.0231	1614811069835328	0
518	0	0	518	1	2688.22	1278.58	1409.65	0	0	89.7602	-27.2064	-180.29	1489.44	11969.1	22351	180.29	65.1883	434.734	526.811	0	0	1.44833	221.77	-911.856	250	235.092	0	34.4266	34.7013	110.25	1614811069875350	0
520	0	0	520	1	2845.54	1208.06	1637.48	0	0	64.0818	3.02315	-414.937	1783.33	11994.8	22320.8	414.937	85.2787	441.05	524.645	0	0	1.11487	212.504	-910.385	250	298.813	0	26.6065	27.3661	185.208	1614811069915372	0
521	0	0	521	1	3028.27	962.654	2065.62	0	0	135.09	-2.9347	-209.745	2163.34	12023.4	22326.8	209.745	95.6101	430.476	519.997	0	0	1.7617	235.089	-921.188	250	298.09	0	22.9656	23.4862	80.4791	1614811069935382	0
523	0	0	523	1	2472.41	1102.7	1369.71	0	0	161.604	-5.25318	-95.5322	1827.61	11996.9	22229.4	95.5322	80.3984	428.791	524.533	0	0	2.54304	219.82	-911.978	250	261.394	0	30.3299	29.7885	69.8998	1614811069975404	0
527	0	0	527	1	2370.82	1071.29	1299.52	0	0	151.01	-54.6678	-299.418	1398.95	12007.5	22278.8	299.418	64.2836	427.732	518.677	0	0	1.67699	223.24	-912.104	250	270.51	0	32.8638	34.0753	144.951	1614811070055448	0
529	0	0	529	1	3384.57	1565.88	1818.69	0	0	20.8668	2.35803	-84.917	1962.86	12038	22321.5	84.917	85.7819	429.58	520.256	0	0	2.01663	227.379	-915.789	250	285.341	0	28.7256	28.0526	63.9536	1614811070095470	0
530	0	0	530	1	2837	1150.26	1686.74	0	0	55.5746	-57.7195	-277.114	1871.62	12102.9	22381.6	277.114	84.595	423.009	512.432	0	0	0.881555	223.956	-912.565	250	282.584	0	25.0734	25.8868	102.597	1614811070115480	0
533	0	0	533	1	2179.8	943.213	1236.59	0	0	29.0349	31.7059	-474.162	1534.52	12129.5	22391.8	474.162	75.8385	424.985	513.974	0	0	0.424427	229.757	-916.066	250	258.523	0	31.5174	32.7039	226.643	1614811070175513	0
534	0	0	534	1	2565.16	986.408	1578.76	0	0	137.186	34.0065	-754.703	2316.32	12121	22289.8	754.703	150.518	420.679	502.854	0	0	1.1926	272.153	-934.271	250	236.553	0	35.0618	43.0963	140.145	1614811070195524	0
536	0	0	536	1	3181.85	1442.65	1739.2	0	0	242.524	253.039	-34.4916	1799.92	12115.3	22569.1	34.4916	86.6204	414.555	495.182	0	0	2.0075	307.074	-949.357	250	281.528	0	29.4605	28.3078	61.091	1614811070235546	0
538	0	0	538	1	2932.09	1340.54	1591.56	0	0	122.757	-21.5214	-175.681	2040.76	12035.8	22345.4	175.681	89.475	414.091	503.886	0	0	1.39593	302.727	-950.384	250	281.08	0	24.7827	25.0164	78.1086	1614811070275568	0
540	0	0	540	1	2442.73	1082.64	1360.09	0	0	109.324	-73.9757	-190.11	1459.85	12049.2	22397.8	190.11	64.3954	414.738	507.002	0	0	1.29561	271.521	-935.105	250	275.5	0	33.9469	34.4362	112.268	1614811070315589	0
541	0	0	541	1	2535.32	1503.95	1031.38	0	0	144.219	-84.4219	53.6099	1539.03	11914.6	22208.9	-53.6099	69.7114	412.529	505.366	0	0	1.48656	209.392	-903.796	250	213.548	0	38.0554	36.2033	81.702	1614811070335600	0
542	0	0	542	1	2900.74	1177.33	1723.41	0	0	198.215	121.943	-35.6459	1932.13	12159.6	22799.9	35.6459	87.0767	402.542	488.193	0	0	0.269363	308.926	-950.402	250	352.743	0	28.9215	27.4532	59.5844	1614811070355611	0
543	0	0	543	1	2657.54	987.878	1669.66	0	0	163.312	-12.4287	-83.9249	1532.95	11995.2	22336.3	83.9249	67.4305	412.904	499.483	0	0	1.29505	230.158	-912.9	250	240.808	0	35.6493	34.8401	79.4723	1614811070375622	0
544	0	0	544	1	2931.62	1285.93	1645.69	0	0	-2.8209	22.0405	-702.373	2228.84	12061.7	22202.1	702.373	136.02	416.802	496.159	0	0	2.32838	231.291	-912.379	250	295.258	0	30.9298	37.53	141.737	1614811070395633	0
545	0	0	545	1	3029.82	1393.99	1635.83	0	0	96.5175	35.5244	-74.8352	2033.3	12062	22388	74.8352	88.685	408.665	502.38	0	0	1.04876	266.978	-930.716	250	269.849	0	27.6115	26.6406	59.5961	1614811070415644	0
546	0	0	546	1	2341.87	1067.77	1274.1	0	0	18.7325	-3.87764	-713.898	1702.49	12040.1	22327.7	713.898	105.417	417.349	500.203	0	0	1.92581	211.905	-903.364	250	247.124	0	41.5404	51.598	191.612	1614811070435655	0
547	0	0	547	1	2914.29	1447.58	1466.71	0	0	157.258	-25.8443	-47.5504	2110.95	12100.9	22250	47.5504	92.7388	403.539	495.711	0	0	2.28783	212.69	-902.276	250	289.495	0	26.8284	25.7739	56.4672	1614811070455666	0
549	0	0	549	1	2642.06	1063.52	1578.54	0	0	5.63899	-103.31	-689.913	1950.93	12152.9	22327.5	689.913	121.587	409.787	493.03	0	0	1.28199	236.507	-915.487	250	261.607	0	33.0132	40.231	149.487	1614811070495688	0
550	0	0	550	1	2509.11	1084.26	1424.86	0	0	121.31	21.2508	-285.616	1411.83	12037.2	22402.3	285.616	64.0511	413.653	498.02	0	0	0.892058	228.101	-910.48	250	224.998	0	32.4592	33.4594	134.703	1614811070515698	0
551	0	0	551	1	2816.44	988.992	1827.45	0	0	159.996	-61.4349	-354.941	1661.64	12098.2	22385.3	354.941	78.5014	409.829	492.375	0	0	0.832296	271.729	-930.387	250	284.513	0	26.7793	27.6425	152.068	1614811070535709	0
552	0	0	552	1	3116.15	1021.33	2094.81	0	0	26.3779	27.8505	-733.754	2685.74	12132.1	22296	733.754	169.38	409.017	482.437	0	0	1.52382	256.362	-922.665	250	255.871	0	27.7445	34.3122	121.858	1614811070555720	0
553	0	0	553	1	2910.09	1118.17	1791.91	0	0	177.948	6.2922	-93.867	2107.95	12080.2	22317.5	93.867	93.1064	401.971	482.46	0	0	1.32242	261.886	-926.752	250	271.601	0	25.4519	24.8948	58.4034	1614811070575731	0
554	0	0	554	1	2718.23	1223.84	1494.39	0	0	208.232	-3.1176	-12.7004	1726.32	11950.3	22327	12.7004	77.2511	402.533	494.419	0	0	1.17428	258.256	-924.825	250	243.427	0	33.2725	31.387	67.793	1614811070595742	0
556	0	0	556	1	2879.3	1346.97	1532.32	0	0	68.2402	-45.8454	-358.437	1651.35	12090.3	22369.7	358.437	77.3079	404.931	487.956	0	0	0.232819	241.275	-916.538	250	310.048	0	27.1794	27.9179	156.818	1614811070635764	0
560	0	0	560	1	2900.39	871.211	2029.18	0	0	384.767	238.679	-1.29393	1476.68	11973.1	22483.8	1.29393	78.8687	389.858	481.049	0	0	2.20733	299.308	-942.098	250	302.513	0	36.565	31.4604	66.8992	1614811070715807	0
562	0	0	562	1	2909.18	1211.95	1697.23	0	0	175.372	83.8674	-201.523	1747.46	11983.1	22240	201.523	78.4139	396.087	484.651	0	0	2.78553	223.013	-905.664	250	266.95	0	27.1907	27.5975	91.5512	1614811070755829	0
565	0	0	565	1	2912.89	1311.49	1601.39	0	0	52.7754	28.1807	-309.048	1874.75	12105.7	22295.7	309.048	85.7723	398.49	484.827	0	0	2.30467	239.842	-913.849	250	255.506	0	24.0614	24.8882	108.703	1614811070815862	0
568	0	0	568	1	2882.81	1614.3	1268.52	0	0	114.416	3.73084	-114.019	1470.38	12044.1	22419.8	114.019	64.2175	398.438	484.35	0	0	1.93334	277.74	-932.501	250	279.137	0	35.7414	35.2753	88.9476	1614811070875895	0
569	0	0	569	1	2896.57	1293.4	1603.17	0	0	80.0209	30.2548	-177.717	1450.95	11978.8	22293.6	177.717	63.5357	398.515	485.125	0	0	2.28981	215.375	-901.56	250	243.449	0	33.9468	34.1836	107.355	1614811070895905	0
570	0	0	570	1	2607.1	1283.07	1324.02	0	0	79.5039	12.8727	-226.84	1259.92	11979.4	22311	226.84	55.7029	397.772	484.225	0	0	2.22593	222.118	-904.575	250	274.17	0	37.3177	38.1486	136.889	1614811070915916	0
571	0	0	571	1	2592.8	1105.56	1487.23	0	0	148.841	-45.956	-93.882	1444.12	12009.7	22369.8	93.882	63.4835	395.644	478.544	0	0	1.27378	235.483	-911.217	250	221.248	0	36.6277	35.9032	84.6474	1614811070935927	0
572	0	0	572	1	2111.86	937.242	1174.61	0	0	126.938	81.0381	-399.194	1112.2	12031.6	22342.5	399.194	53.3766	401.13	481.774	0	0	0.806373	222.343	-904.457	250	244.739	0	39.8939	40.9187	260.986	1614811070955938	0
575	0	0	575	1	2735.77	1077.57	1658.2	0	0	61.7837	2.48893	-442.054	1956.59	12096.7	22421	442.054	94.8397	394.736	475.398	0	0	1.87201	206.4	-896.179	250	284.003	0	23.4819	24.3131	169.085	1614811071015971	0
576	0	0	576	1	3460.81	1349.29	2111.52	0	0	209.105	235.435	-148.218	1927.47	12148.7	22487	148.218	91.2675	381.269	467.203	0	0	1.22648	288.066	-933.348	250	319.745	0	24.2861	24.2113	68.7224	1614811071035982	0
577	0	0	577	1	2639.43	912.555	1726.88	0	0	129.975	5.43077	-68.5843	1447.35	12028.5	22318.4	68.5843	63.2271	384.342	472.915	0	0	1.70557	227.875	-905.153	250	240.833	0	37.4122	36.3504	80.2756	1614811071055993	0
578	0	0	578	1	2050.88	1086.95	963.936	0	0	81.6317	-24.5964	-440.654	948.738	12076.9	22348.4	440.654	46.0396	393.644	479.927	0	0	1.73727	235.44	-911.371	250	248.027	0	47.8414	49.1874	348.77	1614811071076004	0
580	0	0	580	1	2422.57	1116.95	1305.62	0	0	212.41	68.3671	-86.0053	1634.99	11946.1	22355.1	86.0053	73.3497	390.422	469.413	0	0	1.13796	249.331	-915.913	250	265.991	0	32.1038	31.0584	71.3372	1614811071116025	0
582	0	0	582	1	2617.33	795.509	1821.82	0	0	61.6231	-9.9577	-759.56	2631.33	12096.9	22234.1	759.56	171.955	384.18	461.699	0	0	1.93133	240.643	-911.762	250	308.321	0	29.7429	38.4247	121.875	1614811071156047	0
583	0	0	583	1	2315.7	988.028	1327.67	0	0	32.9588	-0.142275	-746.594	2168.33	12125.6	22324	746.594	139.375	383.375	456.994	0	0	1.05984	212.149	-896.996	250	266.821	0	34.4167	43.3548	146.239	1614811071176058	0
585	0	0	585	1	2727.32	1248.18	1479.14	0	0	164.059	19.8676	-40.7059	1843.87	12094.1	22204.3	40.7059	81.1407	380.76	463.96	0	0	2.42062	192.138	-886.51	250	259.738	0	29.8583	28.5821	62.2611	1614811071216080	0
587	0	0	587	1	2923.14	1319.84	1603.3	0	0	171.72	-17.9711	-8.57871	2474.13	12086.5	22341.8	8.57871	109.662	377.425	459.794	0	0	1.4025	278.793	-930.881	250	273.037	0	22.7997	21.5971	46.9251	1614811071256102	0
590	0	0	590	1	2803.99	1470.26	1333.72	0	0	69.6948	-26.3362	-135.275	1577.03	12088.8	22350.2	135.275	68.754	381.125	465.103	0	0	1.11964	210.772	-895.549	250	218.247	0	31.9878	31.8391	88.0457	1614811071316134	0
592	0	0	592	1	2425.07	1108	1317.07	0	0	57.3646	79.667	-414.51	1245.12	12101.2	22343.8	414.51	59.8865	384.106	466.78	0	0	1.62651	275.691	-926.372	250	238.794	0	35.4781	36.514	240.439	1614811071356156	0
593	0	0	593	1	2775.35	1069.38	1705.96	0	0	70.4664	27.0546	-165.459	1822.09	12088.1	22296.8	165.459	79.637	378.509	462.656	0	0	2.12897	246.722	-912.542	250	249.202	0	26.8629	26.9887	81.8471	1614811071376167	0
597	0	0	597	1	3179.89	1072.18	2107.71	0	0	89.738	-15.6479	-155.298	1896	12068.8	22239.8	155.298	82.7168	381.601	463.037	0	0	2.10094	245.161	-912.454	250	287.302	0	26.2293	26.2507	77.5726	1614811071456211	0
598	0	0	598	1	2344.24	848.892	1495.35	0	0	142.99	-39.8076	-238.028	1741.84	12015.5	22264	238.028	77.7787	378.733	458.889	0	0	1.6189	182.478	-881.662	250	286.661	0	26.0673	26.7502	98.892	1614811071476221	0
601	0	0	601	1	2929.06	1310.09	1618.98	0	0	36.9698	-1.43	-328.779	1366.07	12121.6	22424.9	328.779	63.0356	376.871	456.756	0	0	1.0926	238.282	-907.252	250	237.354	0	31.6991	32.8632	158.345	1614811071536254	0
602	0	0	602	1	2451.8	1058.24	1393.56	0	0	18.4883	-41.4781	-450.843	1155.88	12140	22365.3	450.843	56.6408	375.248	462.374	0	0	1.21873	221.67	-900.153	250	237.58	0	38.8487	39.8699	280.357	1614811071556265	0
603	0	0	603	1	2956.63	1163.35	1793.29	0	0	55.156	44.2071	-176.288	1988.58	12103.4	22379.3	176.288	87.1996	370.823	454.057	0	0	1.45638	218.786	-897.751	250	250.318	0	24.1332	24.3001	75.802	1614811071576276	0
605	0	0	605	1	2696.08	1272.43	1423.65	0	0	42.0048	-42.9982	-175.287	1627.9	12016.9	22267.2	175.287	71.3234	371.291	453.841	0	0	1.27306	232.336	-903.89	250	243.403	0	29.3561	29.6711	92.8858	1614811071616298	0
608	0	0	608	1	2759.9	992.423	1767.48	0	0	87.1517	-43.9944	-275.78	1486.44	12071.4	22367.8	275.78	67.0365	372.172	449.973	0	0	1.13128	238.01	-906.21	250	210.401	0	29.7046	30.4907	120.707	1614811071676330	0
609	0	0	609	1	2563.85	1161.04	1402.81	0	0	107.799	32.6554	-367.425	1669.68	12150.4	22390.8	367.425	78.4492	368.476	449.766	0	0	1.54767	253.182	-912.432	250	243.111	0	26.0329	26.5631	151.671	1614811071696341	0
613	0	0	613	1	2662.61	972.208	1690.4	0	0	92.3739	67.0298	-58.1419	1423.55	12066.1	22256.8	58.1419	62.2515	372.153	449.376	0	0	1.62611	199.72	-886.409	250	211.601	0	37.6317	36.1536	79.4753	1614811071776385	0
614	0	0	614	1	2524.61	1043.84	1480.77	0	0	216.018	48.3713	42.1833	1632.39	12042.2	22275.5	-42.1833	74.3741	362.488	446.592	0	0	1.29457	260.308	-915.905	250	245.012	0	33.8813	31.5473	71.019	1614811071796396	0
615	0	0	615	1	2569.03	1436.91	1132.12	0	0	181.526	-58.5867	-58.116	1823.57	11977	22282.8	58.116	80.8195	364.199	441.109	0	0	1.62844	206.896	-888.097	250	225.418	0	28.9921	27.8526	61.6989	1614811071816407	0
616	0	0	616	1	2645.35	902.821	1742.53	0	0	181.946	36.9618	-209.807	1930.86	12076.2	22286.9	209.807	86.3539	361.936	443.41	0	0	2.20807	251.305	-910.91	250	300.861	0	23.668	23.9346	81.6499	1614811071836418	0
617	0	0	617	1	3002.52	1047.33	1955.18	0	0	103.332	-27.5555	-245.15	2033.09	12154.8	22451.1	245.15	90.5171	362.523	442.308	0	0	0.867294	220.041	-894.814	250	249.118	0	22.2033	22.6413	84.2076	1614811071856429	0
618	0	0	618	1	2395.15	1106.64	1288.51	0	0	35.4568	6.00636	-204.184	1210.52	12023.4	22317.8	204.184	53.2745	364.589	446.857	0	0	0.984992	213.921	-892.794	250	240.132	0	37.9299	38.7292	130.361	1614811071876439	0
619	0	0	619	1	2908.84	1273.28	1635.56	0	0	10.6828	-36.0878	-271.127	1642.63	12147.8	22359.9	271.127	74.1517	362.47	444.969	0	0	1.09524	230.199	-899.153	250	248.641	0	26.8697	27.4911	106.453	1614811071896450	0
621	0	0	621	1	2454.16	1187.01	1267.15	0	0	295.279	195.252	5.07531	1466.76	12062.6	22726.5	-5.07531	71.0859	350.447	423.275	0	0	1.34758	287.262	-924.107	250	340.541	0	34.9357	32.3376	70.0918	1614811071936472	0
623	0	0	623	1	2135.77	956.196	1179.58	0	0	28.9986	-0.0323863	-259.728	1054.3	12029.9	22323.9	259.728	47.2166	367.43	448.833	0	0	0.883575	193.068	-882.164	250	222.029	0	41.7727	42.3528	163.649	1614811071976494	0
624	0	0	624	1	3242.98	1188.93	2054.05	0	0	143.495	-37.1168	-215.801	2098.64	12114.7	22361	215.801	93.0955	358.373	437.757	0	0	1.39323	247.968	-908.415	250	281.723	0	21.6809	22.1097	77.1977	1614811071996505	0
625	0	0	625	1	2694.63	1199.87	1494.76	0	0	26.4437	36.5438	-347.001	1528.91	12132.1	22486.6	347.001	71.2564	363.463	441.585	0	0	0.991262	192.961	-881.219	250	241.835	0	27.9362	28.6857	149.411	1614811072016516	0
626	0	0	626	1	2651.12	1015.41	1635.71	0	0	77.0126	-62.729	-684.946	2451.87	12081.5	22286.9	684.946	148.598	360.254	431.796	0	0	0.843568	227.118	-896.785	250	328.256	0	25.1186	30.9329	122.51	1614811072036527	0
630	0	0	630	1	2641.75	1055.23	1586.52	0	0	206.344	-29.3211	-69.1116	1727.51	11952.2	22253.5	69.1116	76.9245	354.737	429.46	0	0	2.75145	200.959	-884.747	250	233.417	0	29.8471	28.6943	64.1083	1614811072116570	0
631	0	0	631	1	2896.96	1194.02	1702.93	0	0	180.396	-121.575	-179.117	1887.7	12077.8	22345.8	179.117	85.1174	351.781	430.952	0	0	1.64548	253.711	-908.815	250	242.219	0	24.2217	24.7144	77.4506	1614811072136581	0
633	0	0	633	1	2685.27	1162.59	1522.68	0	0	99.039	-5.85687	-62.7934	1300.22	12059.5	22429.4	62.7934	56.6091	355.82	439.358	0	0	1.41529	201.772	-883.72	250	194.293	0	40.5976	39.1703	85.881	1614811072176603	0
634	0	0	634	1	2761.9	1211.48	1550.42	0	0	0.686912	53.8189	-592.754	1541.59	12157.8	22469.3	592.754	83.6896	359.324	434.039	0	0	1.35639	242.238	-904.787	250	262.993	0	33.2661	37.0434	213.64	1614811072196614	0
637	0	0	637	1	2049.66	817.909	1231.75	0	0	165.05	-34.408	-228.984	1293.43	11993.5	22258.6	228.984	57.8118	353.475	432.419	0	0	1.54699	159.689	-861.293	250	226.818	0	34.0338	34.8103	125.797	1614811072256646	0
639	0	0	639	1	2147.33	929.736	1217.59	0	0	41.1164	-41.4082	-191.29	1127.25	12117.4	22265.6	191.29	49.5138	351.499	435.431	0	0	0.293119	199.115	-881.571	250	204.286	0	40.6052	41.2057	134.647	1614811072296668	0
647	0	0	647	1	1964.58	776.58	1188	0	0	119.448	186.877	-489.358	923.821	12138.7	22435.9	489.358	47.8779	350.185	427.677	0	0	0.547478	228.128	-894.664	250	191.783	0	46.1961	48.7502	310.131	1614811072456755	0
649	0	0	649	1	1716.22	813.996	902.223	0	0	8.16641	-14.722	-335.761	1002.76	12050.7	22238.9	335.761	46.5528	349.562	422.065	0	0	1.06163	168.691	-863.952	250	247.946	0	41.3735	42.6345	213.68	1614811072496777	0
651	0	0	651	1	2441.66	1046.68	1394.97	0	0	135.379	64.4845	-165.883	1310.6	12222.5	22857.3	165.883	57.8041	340.442	412.919	0	0	0.299698	292.563	-923.296	250	288.475	0	34.7518	34.9053	106.152	1614811072536799	0
652	0	0	652	1	2231.65	1130.16	1101.48	0	0	79.3733	-34.3546	-56.745	1402.4	11979.5	22258.5	56.745	61.0874	344.416	421.602	0	0	1.01622	186.739	-873.611	250	197.781	0	37.1024	35.7179	78.5499	1614811072556810	0
653	0	0	653	1	3163.17	1077.31	2085.87	0	0	268.083	194.236	-55.258	2031.72	12089.8	22627.9	55.258	96.3081	339.397	417.76	0	0	2.36141	275.219	-915.948	250	330.697	0	24.1789	23.0958	50.4618	1614811072576821	0
655	0	0	655	1	2350.09	1046.22	1303.87	0	0	132.697	-26.1579	-297.213	1662.11	12025.8	22350	297.213	75.8931	345.161	420.51	0	0	1.42364	229.283	-894.102	250	270.086	0	25.349	26.2404	109.431	1614811072616843	0
656	0	0	656	1	2112.86	953.759	1159.1	0	0	3.83876	-33.2731	-734.238	1827.96	12154.7	22257.5	734.238	117.078	348.055	409.416	0	0	1.04716	182.991	-870.683	250	245.926	0	37.0154	46.1474	158.481	1614811072636854	0
660	0	0	660	1	2083.69	786.306	1297.38	0	0	384.901	37.7048	73.2913	1174.54	11773.6	22286.1	-73.2913	61.0036	340.828	419.391	0	0	2.08015	227.592	-892.105	250	230.696	0	45.4042	38.4828	87.6841	1614811072716897	0
662	0	0	662	1	2778.04	1100.29	1677.75	0	0	258.51	157.918	54.9407	1673.58	12099.3	22664.2	-54.9407	79.4101	330.11	409.875	0	0	1.58529	251.945	-901.815	250	263.146	0	30.7688	28.6195	65.3564	1614811072756919	0
663	0	0	663	1	2093.57	834.85	1258.72	0	0	181.232	-86.8064	50.4455	1525.21	12076.9	22211.3	-50.4455	69.6373	334.023	409.636	0	0	0.906013	172.184	-863.337	250	205.215	0	34.6767	32.7818	74.0494	1614811072776930	0
664	0	0	664	1	2162.98	934.404	1228.58	0	0	64.2392	-82.8031	-487.733	1304.86	12094.3	22406.6	487.733	65.891	349.847	418.454	0	0	0.881599	219.141	-890.384	250	234.898	0	33.3802	34.9486	248.857	1614811072796941	0
665	0	0	665	1	2216.76	1082.56	1134.19	0	0	147.443	-2.25417	-11.9387	1289.22	12011.1	22326.1	11.9387	56.7698	340.525	417.603	0	0	0.980806	199.008	-878.315	250	216.853	0	41.0765	39.1723	84.3127	1614811072816952	0
667	0	0	667	1	2322.71	1083.48	1239.23	0	0	195.982	-1.32825	-170.017	1269.36	12062.2	22225.5	170.017	56.4665	335.795	408.289	0	0	2.08562	223.584	-887.552	250	222.447	0	35.5514	35.6925	109.361	1614811072856973	0
672	0	0	672	1	2310.73	917.321	1393.41	0	0	99.2382	-41.6998	-388.644	1301.58	12059.3	22365.5	388.644	61.7523	341.138	407.522	0	0	0.751695	244.187	-902.466	250	195.946	0	31.9094	32.3728	206.395	1614811072957028	0
674	0	0	674	1	2510.1	898.931	1611.17	0	0	162.664	73.8359	-207.902	1448.7	12294.8	22748.3	207.902	64.7894	324.34	395.673	0	0	0.998035	264.444	-906.516	250	332	0	29.5482	30.039	101.888	1614811072997050	0
681	0	0	681	1	2571.34	1042.87	1528.47	0	0	6.96606	31.5245	-563.706	1766.05	12151.6	22491.6	563.706	93.3642	333.828	399.688	0	0	0.497852	206.47	-879.434	250	296.354	0	26.7803	29.2081	187.673	1614811073137126	0
682	0	0	682	1	2233.22	973.078	1260.15	0	0	101.946	-4.54303	-160.55	1319.91	12056.6	22328.4	160.55	57.644	334.537	405.98	0	0	1.03541	217.484	-884.211	250	227.604	0	34.8975	35.0182	104.837	1614811073157137	0
684	0	0	684	1	2240.29	919.537	1320.75	0	0	166.121	-258.241	-620.781	1745.43	12092.1	22382.8	620.781	113.463	328.327	394.128	0	0	0.279152	236.95	-893.524	250	267.757	0	26.0449	31.6109	143.152	1614811073197159	0
685	0	0	685	1	2287.77	1094.06	1193.71	0	0	86.9551	37.9865	-111.824	1374.28	11971.9	22385.5	111.824	60.0244	329.865	403.181	0	0	1.90608	201.581	-877.253	250	226.423	0	35.0869	34.3864	86.101	1614811073217170	0
692	0	0	692	1	2530.76	1170.49	1360.27	0	0	46.5232	-90.1911	-242.797	1682.58	12012.3	22214.7	242.797	75.4534	327.246	399.161	0	0	1.6029	214.834	-881.719	250	319.748	0	25.1053	26.0303	96.6015	1614811073357246	0
709	0	0	709	1	2103.63	1037.7	1065.93	0	0	52.4652	4.52996	-479.223	1264.77	12106.1	22419	479.223	62.642	319.887	387.988	0	0	0.558939	234.094	-889.015	250	224.142	0	33.394	34.9264	244.075	1614811073697431	0
711	0	0	711	1	1929.11	844.355	1084.76	0	0	105.897	-23.166	-91.8015	1194.98	12052.6	22247.3	91.8015	52.1383	315.45	387.638	0	0	1.35649	174.554	-859.196	250	201.138	0	40.3619	39.3773	91.5786	1614811073737453	0
712	0	0	712	1	2285.18	972.552	1312.63	0	0	240.775	-97.8072	18.9071	1018.72	12017.4	22421.6	-18.9071	47.1698	311.82	384.457	0	0	0.985466	202.255	-871.437	250	196.446	0	48.8702	46.272	101.569	1614811073757464	0
713	0	0	713	1	2011.48	910.516	1100.96	0	0	144.631	63.3212	-100.149	936.555	12213.2	22958.1	100.149	41.2675	312.45	375.532	0	0	1.09909	239.539	-888.617	250	280.571	0	49.4258	48.5086	116.343	1614811073777475	0
714	0	0	714	1	2138.51	878.291	1260.22	0	0	139.95	-17.4527	-255.399	1495.49	12018.6	22241.6	255.399	67.0912	315.997	383.063	0	0	1.24987	168.028	-855.268	250	207.894	0	27.4811	28.3612	107.25	1614811073797486	0
715	0	0	715	1	1863.45	921.986	941.468	0	0	148.336	-34.7286	-220.699	1210.7	12010.2	22358.6	220.699	53.8122	316.21	386.179	0	0	0.601419	194.541	-868.771	250	230.709	0	34.6817	35.4563	125.795	1614811073817496	0
716	0	0	716	1	2600.94	896.608	1704.33	0	0	341.82	-110.122	-70.5655	1738.12	12215.3	22434	70.5655	84.9519	294.897	363.338	0	0	2.5068	311.866	-918.382	250	281.539	0	26.3667	24.6125	54.5378	1614811073837507	0
718	0	0	718	1	1978.56	999.335	979.229	0	0	230.857	-52.5064	51.5401	1104.15	11828	22276.7	-51.5401	50.9356	317.04	381.86	0	0	1.3095	200.563	-871.84	250	254.059	0	45.9622	42.9966	97.8465	1614811073877529	0
719	0	0	719	1	2404.82	1309.87	1094.95	0	0	129.579	-17.6189	-53.405	1340.22	11929.3	22341.5	53.405	58.5511	314.53	382.251	0	0	0.912151	197.598	-870.398	250	211.843	0	37.0082	35.6898	78.1758	1614811073897540	0
720	0	0	720	1	2094.23	701.773	1392.46	0	0	157.01	9.48761	-91.4697	1199.43	12300.5	22912.3	91.4697	52.7139	306.562	373.359	0	0	1.33732	236.398	-886.18	250	257.933	0	39.1117	38.3357	88.9164	1614811073917551	0
725	0	0	725	1	1981.29	806.815	1174.48	0	0	56.0893	0.366245	-703.466	1624.56	12102.4	22423.1	703.466	99.0409	309.061	380.779	0	0	0.87673	215.749	-878.946	250	227.972	0	37.2735	46.3707	178.61	1614811074017605	0
728	0	0	728	1	2132.75	1119.73	1013.02	0	0	198.404	151.991	-85.0666	1020.72	11960.1	22271.5	85.0666	46.4317	310.15	380.301	0	0	2.69148	214.748	-876.399	250	253.43	0	45.4309	43.9354	100.146	1614811074077638	0
731	0	0	731	1	2218.31	1137.68	1080.62	0	0	18.8307	-68.5715	-567.83	1074.5	12139.7	22492.1	567.83	57.7784	310.944	371.697	0	0	0.713878	237.519	-885.547	250	251.046	0	41.6474	45.7128	293.584	1614811074137671	0
733	0	0	733	1	2438.87	1075.07	1363.8	0	0	161.242	3.97033	-107.306	1518.88	11997.3	22419.5	107.306	66.8369	310.545	374.868	0	0	1.20049	209.601	-874.778	250	210.559	0	30.6327	30.2233	74.2639	1614811074177693	0
736	0	0	736	1	1909.62	926.013	983.603	0	0	44.2436	60.9304	-456.413	824.489	12114.3	22362.6	456.413	40.3896	307.573	380.105	0	0	1.27426	166.289	-851.517	250	179.466	0	49.3037	51.1003	351.196	1614811074237725	0
737	0	0	737	1	1670.65	692.902	977.749	0	0	-103.761	-59.9636	-621.792	841.784	12162.6	22383.8	621.792	49.0762	309.879	377.226	0	0	1.05851	201.427	-870.33	250	223.944	0	57.7927	64.6945	315.131	1614811074257736	0
738	0	0	738	1	2516.47	1082.63	1433.84	0	0	126.918	-22.7427	-117.257	1666.62	12031.6	22246.9	117.257	72.9095	304.389	376.71	0	0	1.31721	220.27	-879.381	250	246.262	0	27.8689	27.5334	70.4395	1614811074277747	0
742	0	0	742	1	1806.48	1028.23	778.248	0	0	140.253	20.9111	-22.6577	1177.07	12018.3	22402.6	22.6577	51.6758	308.344	371.185	0	0	0.505553	209.099	-873.35	250	192.107	0	42.346	40.4207	87.35	1614811074357791	0
743	0	0	743	1	2361.33	939.901	1421.43	0	0	132.392	-69.2584	-34.4421	1590.05	12026.1	22293.4	34.4421	69.9876	300.39	369.364	0	0	1.21267	227.082	-881.687	250	232.531	0	31.0455	29.7908	64.8818	1614811074377802	0
744	0	0	744	1	1994.78	1197.75	797.027	0	0	122.255	-74.398	24.1506	1097.16	11936.6	22198.9	-24.1506	48.9352	303.735	369.552	0	0	0.928231	199.901	-866.625	250	188.173	0	45.997	43.5778	95.6007	1614811074397812	0
745	0	0	745	1	1896.98	942.005	954.974	0	0	1.45555	-1.28397	-614.751	1258.28	12157.1	22424.8	614.751	69.9185	302.889	370.599	0	0	0.448433	185.24	-860.456	250	239.968	0	39.1563	45.0412	239.694	1614811074417823	0
751	0	0	751	1	2220.86	935.849	1285.01	0	0	105.619	48.0011	-185.939	1335.53	12252.2	22873.8	185.939	58.7379	293.341	360.151	0	0	0.318301	216.37	-872.473	250	283.018	0	31.6727	31.7989	101.825	1614811074537889	0
754	0	0	754	1	2681.54	791.101	1890.44	0	0	115.84	6.19789	-224.224	1773.57	12341.7	22915.6	224.224	78.5052	288.495	354.018	0	0	1.67461	294.994	-908.531	250	311.847	0	23.1096	23.574	83.1933	1614811074597921	0
754	0	0	754	1	2025.59	901.252	1124.34	0	0	44.5715	-29.1517	-425.287	963.208	12014.3	22253.3	425.287	46.4013	304.964	367.693	0	0	0.597152	187.81	-860.514	250	230.439	0	41.0543	42.2016	293.637	1614811074597921	0
760	0	0	760	1	2309.73	1152.3	1157.43	0	0	61.1361	-81.7705	-601.71	1231.94	12097.4	22405.6	601.711	68.5277	296.99	359.195	0	0	0.484699	212.237	-869.575	250	206.378	0	37.7815	43.1556	244.385	1614811074717987	0
761	0	0	761	1	1878.29	1081.22	797.069	0	0	143.447	-22.7319	15.3096	1059.32	11915.4	22346.6	-15.3096	46.9519	299.449	367.664	0	0	0.874214	197.328	-865.559	250	224.375	0	47.3846	44.8168	97.7014	1614811074737998	0
766	0	0	766	1	1853.82	865.239	988.585	0	0	144.413	7.73326	-298.712	829.397	12014.1	22316.1	298.712	37.9506	297.024	361.727	0	0	0.0794555	162.356	-845.906	250	164.536	0	46.3343	48.1738	202.011	1614811074838052	0
767	0	0	767	1	1765.22	676.982	1088.24	0	0	181.173	43.5267	-13.1562	931.219	12077	22479.6	13.1562	41.3812	297.345	361.081	0	0	0.737888	207.307	-868.396	250	165.517	0	52.7	49.6562	107.415	1614811074858063	0
768	0	0	768	1	2244.05	1167.49	1076.57	0	0	120.505	15.4592	-119.047	1096.28	12038	22408	119.047	47.9305	298.284	361.325	0	0	1.1083	200.201	-865.625	250	217.336	0	41.1428	40.6718	105.053	1614811074878074	0
775	0	0	775	1	2193.49	805.411	1388.08	0	0	341.237	267.879	75.4953	1461.27	12116.3	22753.6	-75.4953	77.0314	282.095	342.888	0	0	1.78496	220.214	-870.656	250	325.961	0	30.8692	28.3335	63.9777	1614811075018150	0
776	0	0	776	1	2069.94	811.765	1258.17	0	0	149.333	16.2713	-266.289	1083.61	12108.8	22407.2	266.289	48.9307	291.982	357.117	0	0	1.57917	236.426	-881.997	250	225.187	0	36.0732	37.2051	142.229	1614811075038161	0
777	0	0	777	1	1491	788.19	702.812	0	0	228.838	200.451	-74.0566	792.267	11929.7	22123.4	74.0566	37.0188	296.504	356.103	0	0	1.67046	205.551	-866.22	250	193.348	0	55.6565	54.1784	120.583	1614811075058172	0
780	0	0	780	1	2033.87	869.24	1164.63	0	0	153.171	46.502	-13.482	1159.5	12005.3	22277.3	13.482	51.1917	292.407	354.558	0	0	0.488247	160.767	-844.543	250	194.786	0	42.1253	39.9438	86.464	1614811075118205	0
783	0	0	783	1	1664.73	741.331	923.398	0	0	120.545	-225.07	-711.501	1412.28	12038	22249.9	711.501	98.4921	286.066	345.289	0	0	0.64457	202.157	-861.538	250	229.488	0	37.7943	47.1102	155.397	1614811075178237	0
786	0	0	786	1	1809.45	896.731	912.72	0	0	377.351	18.0208	315.311	1267.71	11880.8	22106.5	-315.311	71.8997	279.946	344.693	0	0	1.97331	177.842	-848.577	250	197.777	0	31.8889	32.3897	120.885	1614811075238270	0
788	0	0	788	1	1727.43	810.939	916.496	0	0	176.194	-48.9147	-66.6844	1028.87	12082	22273.1	66.6844	45.4778	280.829	347.704	0	0	0.564153	222.065	-870.759	250	204.856	0	44.9148	43.2875	96.2826	1614811075278292	0
789	0	0	789	1	1587.52	725.733	861.789	0	0	160.209	-49.6529	-218.167	1120.07	11998.3	22273.8	218.167	49.9232	285.805	349.119	0	0	0.330979	241.647	-882.078	250	237.375	0	35.6715	36.4405	128.6	1614811075298303	0
792	0	0	792	1	2347.45	752.248	1595.2	0	0	135.985	31.136	-187.69	1561.54	12321.5	22890.7	187.69	68.8249	275.899	335.249	0	0	1.07568	244.562	-878.809	250	290.588	0	26.1274	26.4142	85.0381	1614811075358336	0
795	0	0	795	1	2620.53	1142.61	1477.93	0	0	223.043	-57.5616	4.40801	1532.83	12035.1	22281.7	-4.40801	69.5559	277.987	344.878	0	0	1.29984	260.679	-888.17	250	255.357	0	31.4105	29.4638	64.6826	1614811075418368	0
797	0	0	797	1	1888.56	915.903	972.656	0	0	154.519	-95.7986	-6.57223	1095.09	12103.7	22419.6	6.57223	48.9488	278.923	346.811	0	0	0.286699	196.953	-858.045	250	194.268	0	43.6106	41.8316	90.1601	1614811075458390	0
802	0	0	802	1	2227.66	865.426	1362.24	0	0	142.034	18.8173	-203.822	1393.14	12315.5	22903	203.822	61.6039	271.593	335.617	0	0	0.745218	266.969	-890.953	250	294.437	0	28.7411	29.2443	97.8152	1614811075558444	0
809	0	0	809	1	1746.78	647.12	1099.66	0	0	7.51248	-237.285	-599.688	1035.14	12151	22461.5	599.688	64.1081	285.657	342.936	0	0	0.745537	249.199	-883.571	250	235.701	0	39.7131	46.4513	234.61	1614811075698521	0
814	0	0	814	1	2049.08	936.649	1112.43	0	0	117.507	38.4946	-106.817	1091.74	11941.4	22185.7	106.817	47.7877	280.141	338.64	0	0	2.03421	188.804	-853.166	250	241.116	0	40.5736	39.7697	97.821	1614811075798575	0
817	0	0	817	1	2167.71	813.394	1354.32	0	0	203.633	72.3019	-241.201	1278.8	11954.9	22251.5	241.201	58.334	280.16	336.991	0	0	1.7893	206.009	-861.784	250	252.329	0	30.0458	30.5984	112.236	1614811075858608	0
822	0	0	822	1	1986.47	698.322	1288.15	0	0	372.682	126.51	-108.47	1593.99	12284.1	22994.6	108.47	80.6676	259.216	313.312	0	0	2.12711	212.324	-857.813	250	274.998	0	25.9794	23.5607	57.2868	1614811075958662	0
829	0	0	829	1	1803.03	915.161	887.869	0	0	176.995	-65.2398	-21.6071	1058.95	12081.2	22389.1	21.6071	47.1134	268.101	333.335	0	0	0.376603	198.483	-856.152	250	206.47	0	44.16	41.9381	90.9609	1614811076098739	0
833	0	0	833	1	1577.03	822.731	754.296	0	0	98.253	-36.9658	-0.126705	846.441	11960.6	22261.1	0.126705	37.214	274.912	336.541	0	0	1.0473	189.748	-851.151	250	207.223	0	56.834	53.6025	115.98	1614811076178782	0
838	0	0	838	1	2376.95	936.11	1440.84	0	0	200.62	91.0954	-39.1751	1383.67	12256.9	22830.7	39.1751	62	261.951	322.842	0	0	1.47551	272.117	-887.428	250	269.076	0	32.9571	31.3439	67.9025	1614811076278837	0
841	0	0	841	1	2498.64	1242.28	1256.36	0	0	63.6598	-75.4043	-195.705	1148.68	11995.2	22299.6	195.705	50.6637	274.975	333.464	0	0	0.607682	187.293	-850.916	250	223.267	0	34.886	35.6754	118.419	1614811076338869	0
845	0	0	845	1	2031.03	1166.49	864.542	0	0	88.8852	-171.506	-49.4375	1098.82	11970	22196.4	49.4375	49.8992	267.142	327.563	0	0	0.116866	210.107	-859.372	250	201.537	0	40.631	40.4201	86.3518	1614811076418913	0
849	0	0	849	1	1886.72	925.624	961.099	0	0	131.038	-61.2176	-98.9826	815.93	12027.5	22385.1	98.9827	35.8327	270.043	331.749	0	0	0.958217	241.422	-874.658	250	186.762	0	53.5694	52.6447	125.688	1614811076498957	0
852	0	0	852	1	2061.68	922.456	1139.22	0	0	214.781	61.9752	-76.9434	1115.17	12043.4	22461.2	76.9434	49.9985	269.079	330.573	0	0	2.03989	232.719	-871.847	250	229.766	0	39.8014	38.2891	86.0578	1614811076558989	0
853	0	0	853	1	1962.52	908.548	1053.97	0	0	345.405	240.247	12.0135	1363.14	12112.1	22781.2	-12.0135	70.0391	256.859	314	0	0	1.53564	238.988	-870.742	250	280.132	0	31.8527	28.7857	62.4074	1614811076579000	0
853	0	0	853	1	1628.6	1017.43	611.162	0	0	-7.5746	-54.2715	-231.746	811.85	11966.8	22278.5	231.746	36.2789	268.06	331.07	0	0	0.819996	201.535	-855.636	250	199.996	0	47.4951	48.3356	175.752	1614811076579000	0
865	0	0	865	1	1552.7	689.849	862.855	0	0	-16.4956	5.36004	-475.323	793.564	12175	22418.1	475.323	39.4507	268.231	321.913	0	0	0.149912	210.42	-858.7	250	209.137	0	48.0368	49.8371	342.822	1614811076819131	0
868	0	0	868	1	2259.06	995.48	1263.58	0	0	88.7468	-29.6773	-155.057	1203.31	12069.8	22353.5	155.057	52.5191	258.615	319.542	0	0	0.316225	232.931	-868.094	250	245.864	0	34.2644	34.2081	100.791	1614811076879164	0
869	0	0	869	1	2399.72	872.416	1527.3	0	0	263.194	20.2088	-18.2325	1251.74	12094.6	22303.6	18.2325	57.3105	253.356	317.029	0	0	0.855642	256.34	-877.003	250	227.317	0	36.133	33.8589	73.5251	1614811076899175	0
874	0	0	874	1	2156.87	831.932	1324.94	0	0	190.909	39.3751	-164.404	1501.17	12266.6	22882.4	164.404	66.8044	250.674	307.299	0	0	1.14747	292.964	-894.329	250	304.987	0	26.5277	26.3897	79.4942	1614811076999229	0
875	0	0	875	1	2126.67	1051.87	1074.81	0	0	146.681	-58.5269	-100.596	1109.01	12111.5	22382.4	100.596	48.8121	257.77	316.187	0	0	0.360646	277.178	-888.068	250	258.942	0	38.6131	37.9609	91.3059	1614811077019240	0
877	0	0	877	1	1992.55	1068.66	923.883	0	0	181.034	168.489	-84.9767	909.936	12276.5	22853	84.9767	41.3999	249.138	308.784	0	0	0.298068	269.712	-881.221	250	306.702	0	45.7967	44.4818	100.95	1614811077059262	0
877	0	0	877	1	2017.99	932.724	1085.27	0	0	166.713	-5.28551	-72.4558	969.206	11991.8	22229.5	72.4558	42.6395	259.986	318.163	0	0	1.28329	206.766	-855.012	250	213.021	0	45.5383	44.2676	98.5283	1614811077059262	0
885	0	0	885	1	1919.94	878.883	1041.06	0	0	-2.13775	-0.792224	-363.474	1139.9	12160.7	22424.3	363.474	53.5856	258.715	314.305	0	0	0.405576	199.442	-851.177	250	254.375	0	31.9168	32.62	182.252	1614811077219349	0
888	0	0	888	1	1677.95	660.217	1017.73	0	0	215.381	-73.5622	-214.622	1020.01	12042.8	22397.4	214.622	46.2487	253.322	314.862	0	0	1.12031	204.385	-853.194	250	223.595	0	36.9192	37.5526	129.69	1614811077279382	0
892	0	0	892	1	1635.86	837.595	798.265	0	0	35.6704	-26.6623	-216.682	839.955	11923.5	22350.5	216.682	37.0841	256.262	315.37	0	0	0.55686	195.38	-847.668	250	242.495	0	45.4914	46.4238	162.523	1614811077359425	0
893	0	0	893	1	1848.34	828.902	1019.44	0	0	149.808	43.9195	-25.4287	1021.07	12108.4	22379.6	25.4287	44.9481	249.569	311.232	0	0	0.624742	238.854	-868.714	250	219.679	0	44.3532	42.1726	91.162	1614811077379436	0
896	0	0	896	1	1558.98	802.351	756.632	0	0	314.705	379.642	-202.033	717.097	12242.5	22741.5	202.033	41.1861	242.459	295.608	0	0	1.44204	218.016	-852.909	250	251.451	0	42.6265	47.3941	137.523	1614811077439469	0
898	0	0	898	1	2049.38	767.065	1282.31	0	0	244.974	-79.6384	-73.2752	1328.01	12112.9	22303.8	73.2752	60.4392	248.828	303.015	0	0	1.80946	230.487	-861.534	250	222.073	0	31.9381	30.972	69.7658	1614811077479491	0
900	0	0	900	1	1943.25	997.196	946.052	0	0	66.8262	-9.26604	-295.463	813.291	12191.4	22532.4	295.463	36.9311	253.638	305.67	0	0	0.365467	240.621	-867.788	250	195.295	0	44.0612	45.6104	190.273	1614811077519512	0
901	0	0	901	1	1833.19	874.357	958.834	0	0	91.887	41.1192	-149.681	901.131	11967	22282.7	149.681	39.4011	254.409	311.538	0	0	1.11854	231.143	-865.44	250	277.747	0	45.084	44.8174	129.978	1614811077539523	0
902	0	0	902	1	1784.02	741.166	1042.86	0	0	250.118	169.787	-110.123	1055.79	12207.4	22752	110.123	49.3533	244.308	298.692	0	0	0.932291	220.621	-856.849	250	249.803	0	37.2089	36.4652	90.2684	1614811077559534	0
904	0	0	904	1	1604.22	833.172	771.043	0	0	95.1608	-24.2798	-142.341	1137.41	12063.4	22348.1	142.341	49.6169	250.559	309.335	0	0	0.57391	205.624	-852.406	250	240.175	0	36.1266	35.8998	101.463	1614811077599556	0
905	0	0	905	1	1799.02	843.094	955.929	0	0	76.9081	-62.7002	-417.789	908.394	12081.6	22386.5	417.789	43.7926	252.856	310.655	0	0	0.29553	185.514	-840.788	250	189.729	0	39.9794	40.8277	280.547	1614811077619567	0
909	0	0	909	1	1799.62	977.12	822.497	0	0	254.041	-177.811	-53.7853	1043.08	12103.8	22202.7	53.7853	49.5664	241.288	298.328	0	0	1.18834	214.572	-851.397	250	207.674	0	39.3561	39.1083	84.0083	1614811077699610	0
911	0	0	911	1	1683.27	722.597	960.675	0	0	40.4139	-71.1165	-357.377	702.388	12118.1	22295.3	357.377	33.0293	251.367	307.47	0	0	0.447641	231.469	-862.221	250	216.032	0	50.0383	51.6727	288.934	1614811077739632	0
914	0	0	914	1	1543.59	765.069	778.521	0	0	22.5893	-71.6738	-385.294	652.791	12135.9	22395.5	385.294	31.1154	248.736	306.541	0	0	0.248889	228.112	-861.537	250	222.971	0	54.3303	55.3281	344.908	1614811077799665	0
917	0	0	917	1	1795.62	853.066	942.556	0	0	131.462	10.9072	-87.1742	1108.66	12027.1	22312.9	87.1742	48.4938	245.682	308.674	0	0	1.32133	230.336	-863.52	250	243.115	0	38.8399	37.9779	86.5205	1614811077859698	0
919	0	0	919	1	1872.06	949.81	922.253	0	0	21.1445	10.7291	-480.294	898.437	12037.7	22313.1	480.294	44.5928	249.727	307.936	0	0	0.561547	205.405	-850.653	250	242.198	0	41.8934	43.6936	301.774	1614811077899719	0
923	0	0	923	1	2026.38	847.058	1179.33	0	0	122.126	-17.3655	-171.409	1141.72	12036.4	22341.2	171.409	50.0201	247.843	305.143	0	0	0.906888	192.688	-845.364	250	194.203	0	34.5779	34.8751	107.23	1614811077979763	0
924	0	0	924	1	1828.82	757.749	1071.07	0	0	186.48	-55.5638	-34.6711	1039.14	11972	22279.7	34.6711	46.1837	247.218	303.725	0	0	1.38295	217.771	-857.225	250	231.516	0	42.8212	40.6757	88.7215	1614811077999774	0
925	0	0	925	1	1856.36	978.408	877.948	0	0	61.3257	3.56466	-62.8109	1203.91	11997.5	22320.3	62.8109	52.3906	245.672	304.01	0	0	0.69928	191.955	-843.307	250	208.203	0	36.5633	35.4833	77.8622	1614811078019785	0
928	0	0	928	1	1558.6	729.099	829.498	0	0	76.9551	21.6825	-401.923	692.957	12181.2	22601.1	401.923	32.9535	246.823	303.05	0	0	0.425665	215.858	-853.531	250	218.656	0	51.5322	52.5868	342.732	1614811078079818	0
932	0	0	932	1	1983.71	959.832	1023.88	0	0	112.493	-26.4751	-233.262	1097.49	12145.7	22450	233.262	48.7023	242.403	301.39	0	0	0.68165	215.425	-851.965	250	219.71	0	33.9737	34.5873	125.247	1614811078159861	0
936	0	0	936	1	2049.35	932.701	1116.65	0	0	297.222	211.467	-22.719	1283.87	12160.3	22810	22.719	62.4277	232.369	287.999	0	0	1.87611	220.711	-850.333	250	365.457	0	32.2953	30.0641	64.8363	1614811078239905	0
941	0	0	941	1	1585.09	711.49	873.604	0	0	129.54	-51.3162	-327.332	875.4	12029	22275.5	327.332	40.6002	242.553	298.457	0	0	1.14079	190.846	-840.048	250	232.939	0	39.7687	41.1959	198.866	1614811078339959	0
942	0	0	942	1	1923.56	909.659	1013.9	0	0	72.2053	-137.018	-593.763	1041.66	12186	22460.9	593.763	58.8776	244.32	293.651	0	0	0.474471	243.006	-867.279	250	246.336	0	39.0472	43.9339	251.482	1614811078359970	0
945	0	0	945	1	1816.94	860.7	956.236	0	0	258.089	17.7722	-39.0126	1077.04	11900.4	22306.1	39.0126	49.029	235.482	293.479	0	0	2.32711	208.764	-848.273	250	244.705	0	39.8334	37.6699	81.9133	1614811078680144	0
946	0	0	946	1	1816.94	860.7	956.236	0	0	258.089	17.7722	-39.0126	1077.04	11900.4	22306.1	39.0126	49.029	235.482	293.479	0	0	2.32711	208.764	-848.273	250	244.705	0	39.8334	37.6699	81.9133	1614811078680144	0
947	0	0	947	1	1816.94	860.7	956.236	0	0	258.089	17.7722	-39.0126	1077.04	11900.4	22306.1	39.0126	49.029	235.482	293.479	0	0	2.32711	208.764	-848.273	250	244.705	0	39.8334	37.6699	81.9133	1614811078680144	0
948	0	0	948	1	1816.94	860.7	956.236	0	0	258.089	17.7722	-39.0126	1077.04	11900.4	22306.1	39.0126	49.029	235.482	293.479	0	0	2.32711	208.764	-848.273	250	244.705	0	39.8334	37.6699	81.9133	1614811078680144	0
949	0	0	949	1	1816.94	860.7	956.236	0	0	258.089	17.7722	-39.0126	1077.04	11900.4	22306.1	39.0126	49.029	235.482	293.479	0	0	2.32711	208.764	-848.273	250	244.705	0	39.8334	37.6699	81.9133	1614811078680144	0
950	0	0	950	1	1816.94	860.7	956.236	0	0	258.089	17.7722	-39.0126	1077.04	11900.4	22306.1	39.0126	49.029	235.482	293.479	0	0	2.32711	208.764	-848.273	250	244.705	0	39.8334	37.6699	81.9133	1614811078680144	0
951	0	0	951	1	1816.94	860.7	956.236	0	0	258.089	17.7722	-39.0126	1077.04	11900.4	22306.1	39.0126	49.029	235.482	293.479	0	0	2.32711	208.764	-848.273	250	244.705	0	39.8334	37.6699	81.9133	1614811078680144	0
952	0	0	952	1	1816.94	860.7	956.236	0	0	258.089	17.7722	-39.0126	1077.04	11900.4	22306.1	39.0126	49.029	235.482	293.479	0	0	2.32711	208.764	-848.273	250	244.705	0	39.8334	37.6699	81.9133	1614811078680144	0
953	0	0	953	1	1816.94	860.7	956.236	0	0	258.089	17.7722	-39.0126	1077.04	11900.4	22306.1	39.0126	49.029	235.482	293.479	0	0	2.32711	208.764	-848.273	250	244.705	0	39.8334	37.6699	81.9133	1614811078680144	0
954	0	0	954	1	1816.94	860.7	956.236	0	0	258.089	17.7722	-39.0126	1077.04	11900.4	22306.1	39.0126	49.029	235.482	293.479	0	0	2.32711	208.764	-848.273	250	244.705	0	39.8334	37.6699	81.9133	1614811078680144	0
955	0	0	955	1	1816.94	860.7	956.236	0	0	258.089	17.7722	-39.0126	1077.04	11900.4	22306.1	39.0126	49.029	235.482	293.479	0	0	2.32711	208.764	-848.273	250	244.705	0	39.8334	37.6699	81.9133	1614811078680144	0
956	0	0	956	1	1816.94	860.7	956.236	0	0	258.089	17.7722	-39.0126	1077.04	11900.4	22306.1	39.0126	49.029	235.482	293.479	0	0	2.32711	208.764	-848.273	250	244.705	0	39.8334	37.6699	81.9133	1614811078680144	0
957	0	0	957	1	1816.94	860.7	956.236	0	0	258.089	17.7722	-39.0126	1077.04	11900.4	22306.1	39.0126	49.029	235.482	293.479	0	0	2.32711	208.764	-848.273	250	244.705	0	39.8334	37.6699	81.9133	1614811078680144	0
958	0	0	958	1	1816.94	860.7	956.236	0	0	258.089	17.7722	-39.0126	1077.04	11900.4	22306.1	39.0126	49.029	235.482	293.479	0	0	2.32711	208.764	-848.273	250	244.705	0	39.8334	37.6699	81.9133	1614811078680144	0
959	0	0	959	1	2125.84	1040.71	1085.13	0	0	180.631	-79.3683	-98.7609	1313.15	12077.5	22303.6	98.7609	58.4401	233.028	292.469	0	0	1.13806	209.921	-848.92	250	228.398	0	31.4293	30.8389	73.183	1614811078700155	0
960	0	0	960	1	1792.17	814.858	977.316	0	0	321.296	122.821	238.997	977.299	11936.9	22101.4	-238.997	50.6795	236.083	291.596	0	0	1.76339	168.621	-827.673	250	220.215	0	39.7202	39.3909	126.938	1614811078720166	0
964	0	0	964	1	1886.09	792.531	1093.56	0	0	233.556	-54.9207	-147.759	1157.24	12323.6	22976.7	147.759	52.2069	228.396	278.244	0	0	1.399	227.799	-853.161	250	264.945	0	32.6588	32.4579	93.7927	1614811078800210	0
968	0	0	968	1	1556.48	833.538	722.938	0	0	135.834	24.5724	-129.193	928.859	12022.7	22299.3	129.193	40.7172	235.454	295.64	0	0	1.48601	192.775	-840.177	250	224.283	0	43.2382	42.9075	114.638	1614811078880253	0
971	0	0	971	1	1736.89	670.824	1066.06	0	0	195.824	65.0598	-140.235	881.671	12261.7	22856.7	140.235	39.3653	228.549	278.835	0	0	0.628142	212.029	-845.516	250	249.717	0	43.4141	42.8363	120.116	1614811078940286	0
971	0	0	971	1	1647.31	938.893	708.418	0	0	122.824	-41.2323	-9.22305	785.916	12035.7	22265.4	9.22305	34.573	234.24	286.21	0	0	0.543656	181.24	-831.156	250	195.826	0	56.0621	53.1509	115.138	1614811078940286	0
972	0	0	972	1	1786.67	839.341	947.333	0	0	226.422	-84.081	-3.40503	1146.19	12031.8	22308.3	3.40503	52.246	227.201	284.794	0	0	1.32217	177.519	-828.12	250	197.732	0	37.6796	35.6619	77.6404	1614811078960297	0
979	0	0	979	1	1562.97	726.86	836.107	0	0	129.771	46.2312	-97.1851	907.328	12028.7	22277.6	97.1851	39.7956	230.923	288.887	0	0	0.878903	179.591	-831.342	250	209.193	0	45.2665	44.2343	104.203	1614811079100373	0
984	0	0	984	1	1409.34	686.386	722.956	0	0	68.3099	-1.7556	-94.1142	793.367	11990.6	22225.9	94.1142	34.5632	236.649	290.805	0	0	0.965061	160.455	-822.817	250	210.919	0	52.3208	51.4354	119.895	1614811079200428	0
993	0	0	993	1	1565.4	846.951	718.446	0	0	42.1916	-11.6255	-60.7113	934.801	11917	22335.5	60.7113	40.7282	231.081	287.926	0	0	0.492407	190.451	-836.594	250	181.079	0	45.6628	44.2057	96.751	1614811079380526	0
996	0	0	996	1	1693.69	744.682	949.013	0	0	183.339	-17.8024	-61.7577	892.403	12074.8	22541	61.7577	39.4289	228.51	280.56	0	0	0.712653	198.639	-838.952	250	221.963	0	46.9569	45.152	99.4462	1614811079440559	0
1000	0	0	0	1	924.968	500.573	424.395	0	0	62.8476	19.453	81.5336	758.73	12295	22703	-81.5336	35.4549	64.3882	73.3685	0	0	0.187916	131.576	-678.935	250	178.718	0	30.6177	28.2935	54.7603	1614811081661768	1
1001	0	0	1	1	899.509	495.679	403.83	0	0	59.2471	37.6723	107.375	694.214	12298.6	22684.8	-107.375	32.4528	62.2397	73.3638	0	0	0.498044	149.525	-685.937	250	197.101	0	33.8193	30.5922	57.2822	1614811081681779	1
1002	0	0	2	1	831.043	335.908	495.135	0	0	60.5748	29.571	21.4463	597.951	12297.3	22692.9	-21.4463	28.1321	63.7184	74.7173	0	0	0.656272	121.43	-672.775	250	152.163	0	35.8655	34.3769	71.2536	1614811081701790	1
1003	0	0	3	1	766.276	410.954	355.322	0	0	109.738	33.0045	183.097	740.049	12347.8	22689.5	-183.097	34.8688	60.997	71.1512	0	0	0.308412	120.488	-669.228	250	178.814	0	31.6971	28.049	58.0159	1614811081721801	1
1004	0	0	4	1	913.048	420.649	492.398	0	0	72.5454	56.4943	161.62	697.009	12285.3	22666	-161.62	32.7351	63.2337	73.452	0	0	0.155728	141.888	-683.656	250	208.921	0	34.2	30.3244	60.3993	1614811081741812	1
1005	0	0	5	1	676.321	338.422	337.899	0	0	138.266	-89.7021	175.483	321.228	11920.6	22014.9	-175.483	15.3798	61.3004	69.1624	0	0	0.145912	130.216	-670.737	250	131.232	0	69.3233	62.6371	125.205	1614811081761823	1
1005	0	0	5	1	1077.39	405.85	671.539	0	0	51.3705	-4.59407	46.6617	953.024	12306.5	22727.1	-46.6617	44.709	61.6238	70.2396	0	0	0.497308	123.382	-673.63	250	218.932	0	23.3216	22.1265	44.9287	1614811081761823	1
1006	0	0	6	1	884.63	478.484	406.147	0	0	69.3935	43.9419	137.091	753.554	12288.4	22678.5	-137.091	35.2582	62.4229	71.2185	0	0	0.206576	131.899	-675.813	250	188.746	0	31.4682	28.1002	53.7019	1614811081781833	1
1007	0	0	7	1	1147.43	523.583	623.845	0	0	83.5318	3.5181	135.58	853.944	12274.3	22719	-135.58	39.9104	60.4619	71.3213	0	0	0.203962	162.59	-690.623	250	211.101	0	27.8571	25.0113	47.4736	1614811081801844	1
1008	0	0	8	1	862.955	413.605	449.35	0	0	88.3615	29.1965	52.7864	891.969	12269.5	22693.3	-52.7864	41.7376	60.9372	69.7448	0	0	0.487784	117.588	-669.469	250	217.164	0	25.0548	23.4135	47.4319	1614811081821855	1
1009	0	0	9	1	700.246	346.474	353.772	0	0	-25.0194	-42.7584	2.8782	512.242	11984.2	22466.3	-2.8782	24.6145	61.0004	69.5758	0	0	0.343358	134.538	-675.967	250	161.831	0	39.0649	37.7078	81.182	1614811081841866	1
1010	0	0	10	1	968.577	386.764	581.813	0	0	83.5925	8.54425	-116.721	571.049	12274.2	22813.6	116.721	27.5227	62.802	71.6832	0	0	0.189584	132.709	-676.631	250	172.071	0	30.6791	31.2759	106.217	1614811081861877	1
1011	0	0	11	1	963.903	533.783	430.12	0	0	4.74822	49.764	167.501	873.718	12353.1	22672.7	-167.501	41.4585	60.5546	69.0865	0	0	0.803077	124.066	-670.901	250	203.141	0	27.0122	23.7424	48.0528	1614811081881888	1
1012	0	0	12	1	822.492	402.126	420.366	0	0	142.431	-29.1611	183.554	499.525	12315.1	22652	-183.554	23.6781	61.094	70.612	0	0	0.297678	172.244	-692.901	250	156.889	0	45.6726	40.6217	83.8258	1614811081901899	1
1013	0	0	13	1	585.093	252.29	332.803	0	0	-22.1694	-11.1494	-146.765	312.335	11981.4	22434.7	146.765	15.4344	62.0331	69.5063	0	0	0.341853	157.695	-685.841	250	179.802	0	51.935	53.0387	219.149	1614811081921910	1
1014	0	0	14	1	865.959	424.24	441.718	0	0	32.507	36.1384	121.794	801.157	12325.3	22686.3	-121.794	37.5834	62.5701	70.2086	0	0	0.0321468	129.58	-674.65	250	182.859	0	29.4249	26.4379	49.7709	1614811081941921	1
1015	0	0	15	1	828.795	322.528	506.267	0	0	92.9506	-2.5726	-126.071	598.044	12264.9	22725.1	126.071	28.9155	61.7271	70.0253	0	0	0.277698	103.055	-659.306	250	176.494	0	28.8689	29.4713	106.322	1614811081961932	1
1016	0	0	16	1	879.917	359.264	520.653	0	0	37.8898	9.21432	169.828	716.303	12320	22713.3	-169.828	33.7722	59.7893	70.2982	0	0	0.205333	123.233	-669.562	250	166.181	0	32.4434	28.9695	58.3415	1614811081981942	1
1017	0	0	17	1	982.688	331.484	651.204	0	0	70.088	25.5284	75.4372	798.524	12287.8	22697	-75.4372	37.3127	61.2227	72.5441	0	0	0.582196	150.915	-683.887	250	208.444	0	28.7685	26.5503	51.8497	1614811082001953	1
1018	0	0	18	1	1151.91	515.168	636.745	0	0	36.3871	58.425	166.579	861.159	12321.5	22664.1	-166.579	40.6324	61.5222	70.9286	0	0	0.821209	147.618	-683.054	250	191.947	0	27.5364	24.4044	49.261	1614811082021964	1
1019	0	0	19	1	817.52	322.328	495.192	0	0	111.462	-18.0994	17.8648	546.464	12246.4	22740.6	-17.8648	25.7169	62.2382	72.8045	0	0	0.383925	122.745	-671.663	250	165.975	0	38.5807	37.1031	77.1284	1614811082041975	1
1020	0	0	20	1	712.733	302.163	410.571	0	0	50.945	0.54312	30.3336	593.757	12306.9	22622.3	-30.3336	27.9123	61.0546	69.1376	0	0	0.296104	121.513	-667.342	250	161.627	0	35.3944	34.0202	69.948	1614811082061986	1
1021	0	0	21	1	918.746	355.075	563.67	0	0	70.5969	0.466982	71.158	628.463	12287.2	22722	-71.158	29.3718	61.9191	70.9878	0	0	0.564234	129.321	-673.09	250	193.115	0	35.7096	33.3214	65.1951	1614811082081997	1
1022	0	0	22	1	961.012	387.901	573.111	0	0	62.507	52.676	152.179	750.336	12295.3	22669.8	-152.179	35.2018	61.7235	70.9924	0	0	0.738731	144.75	-682.665	250	196.35	0	31.487	28.0045	54.9598	1614811082102008	1
1023	0	0	23	1	829.256	370.768	458.488	0	0	294.201	-275.192	140.917	528.083	12462.3	22499.4	-140.917	31.1073	58.2555	63.7429	0	0	0.480017	164.752	-682.417	250	192.886	0	37.4886	38.6896	61.1106	1614811082122019	1
1024	0	0	24	1	1041.81	489.052	552.759	0	0	47.8995	26.4022	149.408	958.615	12309.9	22696.1	-149.408	44.9726	61.1938	69.2239	0	0	0.617284	120.246	-669.724	250	223.93	0	24.8207	22.1864	43.4373	1614811082142030	1
1025	0	0	25	1	859.743	389.363	470.381	0	0	36.1746	21.1198	178.852	695.41	12321.7	22701.4	-178.852	32.8551	61.4729	69.346	0	0	0.801189	135.294	-674.89	250	190.286	0	33.399	29.7629	60.7598	1614811082162041	1
1027	0	0	27	1	825.313	322.939	502.374	0	0	29.471	13.7242	113.866	703.033	12328.4	22708.8	-113.866	32.9737	60.3588	68.1125	0	0	0.194248	142.227	-676.452	250	178.259	0	32.6983	29.6341	55.2661	1614811082202062	1
1028	0	0	28	1	868.526	373.739	494.787	0	0	57.0352	-7.56915	26.7242	694.709	12300.8	22730	-26.7242	32.6639	60.1886	67.315	0	0	0.365012	142.811	-676.583	250	191.994	0	30.0257	28.9345	59.9378	1614811082222073	1
1029	0	0	29	1	969.065	443.856	525.209	0	0	82.078	55.8326	35.2474	823.259	12275.8	22666.6	-35.2474	38.6819	59.8384	68.1955	0	0	0.362256	138.372	-676.581	250	188.685	0	26.1109	24.6634	50.8424	1614811082242084	1
1032	0	0	32	1	660.089	308.201	351.888	0	0	86.8867	3.09583	175.592	414.691	12271	22619.7	-175.592	19.5063	58.7712	67.4008	0	0	0.317945	131.429	-668.13	250	134.342	0	54.2395	48.2895	97.2454	1614811082302117	1
1033	0	0	33	1	639.25	320.571	318.679	0	0	19.5589	-16.9024	67.5536	532.895	11939.6	22440.4	-67.5536	25.0815	58.1486	66.1495	0	0	0.189073	127.615	-667.404	250	175.004	0	40.4623	37.5407	73.9429	1614811082322128	1
1034	0	0	34	1	573.086	246.287	326.799	0	0	-40.0616	-42.2988	122.03	339.235	11899.6	22465.8	-122.03	16.2689	57.6651	66.0782	0	0	0.571863	118.394	-658.752	250	136.11	0	64.5009	57.4769	107.191	1614811082342139	1
1036	0	0	36	1	954.304	409.218	545.086	0	0	112.286	14.0003	50.8888	557.11	12245.6	22608.8	-50.8888	26.0793	57.6543	65.2948	0	0	0.395969	141.869	-671.351	250	166.689	0	37.8849	35.6356	71.8839	1614811082382160	1
1037	0	0	37	1	635.631	291.186	344.445	0	0	16.2508	8.42918	-14.9288	387.486	11942.9	22315.4	14.9288	18.4215	57.5615	67.3478	0	0	0.170813	110.21	-657.501	250	143.442	0	49.3976	48.4106	107.596	1614811082402171	1
1039	0	0	39	1	579.416	328.225	251.191	0	0	27.1868	28.8171	1.4013	350.811	11932	22394.7	-1.4013	16.618	56.6437	66.247	0	0	0.228613	151.989	-676.123	250	155.195	0	55.2332	53.3467	114.355	1614811082442193	1
1040	0	0	40	1	657.392	326.847	330.545	0	0	-17.4088	29.6201	-221.595	366.078	11976.6	22294.2	221.595	18.8548	57.0991	64.0647	0	0	0.222739	122.773	-661.077	250	145.37	0	41.8982	42.5645	228.343	1614811082462204	1
1041	0	0	41	1	620.115	272.125	347.99	0	0	74.9342	20.3381	37.0562	447.779	12282.9	22602.5	-37.0562	20.995	58.2212	66.896	0	0	0.363413	134.763	-669.887	250	139.497	0	46.2199	43.8851	89.5256	1614811082482215	1
1042	0	0	42	1	668.065	301.11	366.956	0	0	44.1905	15.4906	-55.2376	374.984	12214	22707	55.2376	17.8564	58.3243	66.7618	0	0	0.38629	94.7465	-649.509	250	136.851	0	47.5528	47.9273	122.02	1614811082502226	1
1044	0	0	44	1	775.466	497.05	278.415	0	0	0.113088	-16.439	100.791	462.821	11959.1	22340.3	-100.791	21.8549	57.4968	64.9002	0	0	0.35582	140.039	-669.393	250	180.527	0	47.4565	43.0066	80.3741	1614811082542248	1
1045	0	0	45	1	632.567	284.17	348.397	0	0	-205.049	-190.952	12.2471	386.313	12164.2	22714.1	-12.2471	22.1615	57.2348	66.5898	0	0	0.37082	136.511	-669.676	250	160.04	0	47.3261	44.8698	88.5277	1614811082562258	1
1046	0	0	46	1	633.27	311.982	321.288	0	0	91.2342	33.4755	54.4513	430.736	12266.6	22689	-54.4513	20.1552	57.5287	65.4371	0	0	0.184849	109.523	-656.405	250	131.229	0	48.7198	45.4965	91.5238	1614811082582269	1
1047	0	0	47	1	734.411	282.248	452.163	0	0	142.527	60.0938	116.136	484.637	12215.3	22562.7	-116.136	22.7357	57.7437	64.5938	0	0	0.199845	168.547	-685.477	250	143.862	0	45.5802	41.143	76.593	1614811082602280	1
1049	0	0	49	1	622.547	269.587	352.96	0	0	102.689	1.37888	96.1229	311.853	12255.2	22621.4	-96.1229	14.5561	58.5193	66.5408	0	0	0.111954	134.638	-668.467	250	139.346	0	70.1669	64.1689	119.646	1614811082642302	1
1050	0	0	50	1	582.641	202.262	380.379	0	0	309.252	126.255	-352.749	324.035	12048.6	22396.9	352.749	19.4283	59.2625	67.0746	0	0	0.5008	125.903	-665.261	250	154.42	0	49.9663	51.5897	270.872	1614811082662313	1
1052	0	0	52	1	732.78	385.042	347.738	0	0	127.194	-54.5449	99.9984	352.07	12330.3	22677.4	-99.9984	16.5431	55.1072	62.6475	0	0	0.0234915	123.32	-658.505	250	135.619	0	60.3206	55.0573	103.301	1614811082702335	1
1053	0	0	53	1	572.464	327.589	244.874	0	0	117.564	-75.2412	-39.0339	361.633	12240.3	22698.1	39.0339	17.2913	57.1041	63.3947	0	0	0.0703736	111.174	-654.277	250	143.691	0	49.188	49.3872	121.217	1614811082722346	1
1055	0	0	55	1	703.576	291.976	411.6	0	0	57.2966	24.7611	-45.8232	495.939	12300.5	22598.1	45.8232	23.557	56.2962	62.572	0	0	0.0507334	139.883	-665.987	250	149.849	0	36.0097	36.0283	89.6848	1614811082762367	1
1056	0	0	56	1	751.289	373.873	377.416	0	0	54.9489	62.1824	101.258	518.328	12302.9	22560.6	-101.258	24.2827	55.325	63.0343	0	0	0.532219	133.044	-664.76	250	153.319	0	41.771	37.9851	71.2971	1614811082782378	1
1058	0	0	58	1	645.557	270.519	375.037	0	0	56.2184	19.1784	-88.1773	607.585	12301.6	22703.3	88.1773	29.0983	54.0714	62.6034	0	0	0.270896	116.847	-651.928	250	188.575	0	28.0599	28.5087	81.5962	1614811082822400	1
1059	0	0	59	1	653.076	242.619	410.457	0	0	6.4151	-3.81347	-60.5047	609.498	12351.4	22626.6	60.5047	29.2229	55.7648	62.2746	0	0	0.372975	121.719	-658.112	250	181.739	0	29.0834	29.1625	75.3213	1614811082842411	1
1066	0	0	66	1	757.097	370.423	386.674	0	0	42.9491	89.582	43.8996	452.009	12314.9	22632.9	-43.8996	21.3655	55.357	63.232	0	0	0.18499	136.658	-664.713	250	155.658	0	44.6282	42.3917	85.6519	1614811082982487	1
1069	0	0	69	1	678.937	374.11	304.827	0	0	104.709	-39.3544	24.7975	409.739	12153.5	22662.2	-24.7975	19.2916	55.604	62.5768	0	0	0.117891	111.917	-653.464	250	141.983	0	48.1029	45.9697	95.95	1614811083042520	1
1071	0	0	71	1	603.73	320.617	283.112	0	0	41.7154	119.493	194.302	294.797	12316.1	22503.3	-194.302	14.0956	54.832	63.1407	0	0	0.182012	121.375	-655.756	250	129.209	0	71.415	63.9241	132.378	1614811083082542	1
1072	0	0	72	1	630.867	324.845	306.022	0	0	87.6494	25.5562	-16.3432	415.492	12270.2	22696.9	16.3432	19.6315	56.4997	61.533	0	0	0.283928	115.328	-653.6	250	152.241	0	44.4399	43.6339	100.059	1614811083102553	1
1073	0	0	73	1	588.492	304.403	284.089	0	0	139.976	15.7239	183.281	397.564	12317.5	22607.1	-183.281	18.7797	53.7384	61.8422	0	0	0.0892672	126.694	-656.716	250	130.648	0	53.8368	47.9399	98.2839	1614811083402716	1
1074	0	0	74	1	588.492	304.403	284.089	0	0	139.976	15.7239	183.281	397.564	12317.5	22607.1	-183.281	18.7797	53.7384	61.8422	0	0	0.0892672	126.694	-656.716	250	130.648	0	53.8368	47.9399	98.2839	1614811083402716	1
1075	0	0	75	1	588.492	304.403	284.089	0	0	139.976	15.7239	183.281	397.564	12317.5	22607.1	-183.281	18.7797	53.7384	61.8422	0	0	0.0892672	126.694	-656.716	250	130.648	0	53.8368	47.9399	98.2839	1614811083402716	1
1076	0	0	76	1	588.492	304.403	284.089	0	0	139.976	15.7239	183.281	397.564	12317.5	22607.1	-183.281	18.7797	53.7384	61.8422	0	0	0.0892672	126.694	-656.716	250	130.648	0	53.8368	47.9399	98.2839	1614811083402716	1
1077	0	0	77	1	588.492	304.403	284.089	0	0	139.976	15.7239	183.281	397.564	12317.5	22607.1	-183.281	18.7797	53.7384	61.8422	0	0	0.0892672	126.694	-656.716	250	130.648	0	53.8368	47.9399	98.2839	1614811083402716	1
1078	0	0	78	1	588.492	304.403	284.089	0	0	139.976	15.7239	183.281	397.564	12317.5	22607.1	-183.281	18.7797	53.7384	61.8422	0	0	0.0892672	126.694	-656.716	250	130.648	0	53.8368	47.9399	98.2839	1614811083402716	1
1079	0	0	79	1	588.492	304.403	284.089	0	0	139.976	15.7239	183.281	397.564	12317.5	22607.1	-183.281	18.7797	53.7384	61.8422	0	0	0.0892672	126.694	-656.716	250	130.648	0	53.8368	47.9399	98.2839	1614811083402716	1
1080	0	0	80	1	588.492	304.403	284.089	0	0	139.976	15.7239	183.281	397.564	12317.5	22607.1	-183.281	18.7797	53.7384	61.8422	0	0	0.0892672	126.694	-656.716	250	130.648	0	53.8368	47.9399	98.2839	1614811083402716	1
1081	0	0	81	1	588.492	304.403	284.089	0	0	139.976	15.7239	183.281	397.564	12317.5	22607.1	-183.281	18.7797	53.7384	61.8422	0	0	0.0892672	126.694	-656.716	250	130.648	0	53.8368	47.9399	98.2839	1614811083402716	1
1082	0	0	82	1	588.492	304.403	284.089	0	0	139.976	15.7239	183.281	397.564	12317.5	22607.1	-183.281	18.7797	53.7384	61.8422	0	0	0.0892672	126.694	-656.716	250	130.648	0	53.8368	47.9399	98.2839	1614811083402716	1
1083	0	0	83	1	588.492	304.403	284.089	0	0	139.976	15.7239	183.281	397.564	12317.5	22607.1	-183.281	18.7797	53.7384	61.8422	0	0	0.0892672	126.694	-656.716	250	130.648	0	53.8368	47.9399	98.2839	1614811083402716	1
1084	0	0	84	1	588.492	304.403	284.089	0	0	139.976	15.7239	183.281	397.564	12317.5	22607.1	-183.281	18.7797	53.7384	61.8422	0	0	0.0892672	126.694	-656.716	250	130.648	0	53.8368	47.9399	98.2839	1614811083402716	1
1085	0	0	85	1	588.492	304.403	284.089	0	0	139.976	15.7239	183.281	397.564	12317.5	22607.1	-183.281	18.7797	53.7384	61.8422	0	0	0.0892672	126.694	-656.716	250	130.648	0	53.8368	47.9399	98.2839	1614811083402716	1
1086	0	0	86	1	588.492	304.403	284.089	0	0	139.976	15.7239	183.281	397.564	12317.5	22607.1	-183.281	18.7797	53.7384	61.8422	0	0	0.0892672	126.694	-656.716	250	130.648	0	53.8368	47.9399	98.2839	1614811083402716	1
1087	0	0	87	1	588.492	304.403	284.089	0	0	139.976	15.7239	183.281	397.564	12317.5	22607.1	-183.281	18.7797	53.7384	61.8422	0	0	0.0892672	126.694	-656.716	250	130.648	0	53.8368	47.9399	98.2839	1614811083402716	1
1092	0	0	92	1	566.615	312.185	254.43	0	0	105.76	-14.4959	199.263	349.564	12351.7	22637.3	-199.263	16.5669	53.9121	61.3602	0	0	0.148423	120.873	-653.24	250	132.157	0	60.5601	53.8711	113.338	1614811083502771	1
1095	0	0	95	1	642.473	334.26	308.213	0	0	146.142	-29.1361	60.27	536.539	12311.4	22751.6	-60.27	25.2179	51.3343	57.8877	0	0	0.562057	163.133	-672.268	250	161.14	0	37.3628	35.0613	70.3034	1614811083562803	1
1097	0	0	97	1	557.22	342.988	214.232	0	0	-6.62544	-33.1431	259.245	316.289	11766.5	22058	-259.245	15.5506	51.4755	57.9653	0	0	0.221627	102.507	-640.146	250	109.896	0	60.612	54.856	132.812	1614811083602825	1
1098	0	0	98	1	579.636	232.085	347.551	0	0	65.5502	11.6877	145.638	447.292	12292.3	22710.8	-145.638	20.9404	52.9945	59.0885	0	0	0.16781	122.768	-653.951	250	165.403	0	47.8623	43.0559	82.3263	1614811083622836	1
1100	0	0	100	1	498.271	262.962	235.309	0	0	43.3176	-58.9441	131.946	275.791	11915.9	22083.8	-131.946	13.0072	51.5312	59.6326	0	0	0.2717	125.826	-651.62	250	129.886	0	75.6744	68.0668	127.633	1614811083662858	1
1104	0	0	104	1	683.345	377.371	305.974	0	0	81.1672	53.2055	82.3574	536.09	12276.7	22669.3	-82.3574	25.0679	52.9745	59.3703	0	0	0.348039	95.2041	-640.318	250	140.551	0	38.9948	35.7764	69.4315	1614811083742901	1
1110	0	0	110	1	673.802	310.074	363.728	0	0	-208.15	-181.77	134.122	382.753	12167.3	22704.9	-134.122	21.9028	53.3238	60.1991	0	0	0.736294	117.468	-651.765	250	107.881	0	53.0182	45.2208	80.6957	1614811083862967	1
1121	0	0	121	1	493.497	253.493	240.003	0	0	16.8952	44.1863	51.0179	370.134	11942.3	22080.3	-51.0179	17.459	49.168	57.9918	0	0	0.311266	102.573	-638.265	250	143.37	0	52.8437	49.2076	98.7739	1614811084083087	1
1128	0	0	128	1	424.424	211.45	212.974	0	0	8.50163	-40.3854	101.512	200.797	11751.4	22164.9	-101.512	9.48507	50.2188	57.376	0	0	0.346704	105.42	-639.163	250	120.002	0	100.538	90.8706	168.965	1614811084223163	1
1131	0	0	131	1	681.935	370.964	310.971	0	0	44.7095	30.734	200.279	480.558	11715.2	22093.8	-200.279	22.804	48.823	56.6331	0	0	0.333867	122.116	-648.352	250	165.018	0	42.5732	37.8816	80.5615	1614811084283196	1
1139	0	0	139	1	584.421	326.708	257.713	0	0	-2.89708	-28.0065	90.6067	367.707	11762.8	22152.5	-90.6067	17.3924	49.2856	56.3366	0	0	0.284168	138.273	-655.332	250	154.726	0	54.9083	49.9116	94.6037	1614811084443283	1
1139	0	0	139	1	757.703	265.839	491.864	0	0	289.007	-254.776	25.1707	325.141	12367.8	22479	-25.1707	18.3924	49.0679	57.4702	0	0	0.445408	151.286	-659.81	250	148.58	0	51.2326	55.531	98.2533	1614811084443283	1
1151	0	0	151	1	625.074	303.271	321.803	0	0	-7.51139	-113.203	-13.0655	329.198	11867.1	22237.7	13.0655	16.034	49.4858	56.7517	0	0	0.319244	130.763	-651.343	250	129.831	0	52.7097	52.333	116.204	1614811084683414	1
1153	0	0	153	1	480.651	305.592	175.06	0	0	-15.0113	-2.05367	18.6519	273.022	11974.2	22226.2	-18.6519	13.0161	50.5635	57.9083	0	0	0.153958	132.666	-652.042	250	157.874	0	67.7571	65.2221	135.493	1614811084723435	1
1157	0	0	157	1	547.977	333.053	214.925	0	0	-162.754	-256.564	-176.277	291.27	12022.3	22381.1	176.277	17.9161	49.7669	56.9119	0	0	0.445273	99.3855	-635.038	250	128.019	0	42.8178	48.6868	200.864	1614811084803479	1
1158	0	0	158	1	555.268	339.012	216.256	0	0	53.4702	-32.47	217.042	316.508	11905.7	22057.3	-217.042	15.1399	49.8761	57.2588	0	0	0.34908	104.419	-638.189	250	141.291	0	63.0491	56.4881	123.929	1614811084823490	1
1160	0	0	160	1	548.715	284.295	264.421	0	0	69.621	-1.69136	110.118	373.489	11789.9	22325.5	-110.118	17.4443	49.0088	57.3974	0	0	0.415706	112.846	-642.843	250	128.721	0	55.2216	50.1696	92.5162	1614811084863512	1
1167	0	0	167	1	522.453	262.956	259.497	0	0	13.2525	2.26622	-15.2502	335.374	11746.6	22321.6	15.2502	15.9545	47.9153	54.976	0	0	0.132694	119.639	-640.672	250	146.312	0	51.7852	50.7499	113.511	1614811085003588	1
1178	0	0	178	1	486.081	222.001	264.079	0	0	35.6066	-10.1529	-77.7853	269.176	11823.9	22234.3	77.7853	12.892	48.9317	56.9964	0	0	0.270927	100.452	-636.475	250	120.8	0	59.1481	60.2311	165.64	1614811085223708	1
1193	0	0	193	1	500.277	290.609	209.668	0	0	54.1414	43.2191	98.3428	220.655	11905.1	22081.3	-98.3428	10.323	47.9552	56.8089	0	0	0.355005	149.986	-656.618	250	135.186	0	90.5204	82.3304	153.447	1614811085523871	1
1196	0	0	196	1	551.508	246.06	305.448	0	0	65.576	16.7958	-58.1165	356.18	12292.3	22705.7	58.1165	16.9409	50.1187	56.6998	0	0	0.0954771	110.058	-642.406	250	154.647	0	46.4028	46.7524	120.716	1614811085583904	1
1201	0	0	201	1	653.987	284.631	369.356	0	0	26.6799	-39.2794	-9.02752	473.473	12331.2	22761.8	9.02752	22.5102	48.5704	56.1296	0	0	0.301001	138.508	-654.336	250	174.445	0	37.7466	36.8757	81.6475	1614811085683958	1
1205	0	0	205	1	501.474	218.066	283.408	0	0	82.1178	0.18911	-11.0002	486.441	12275.7	22722.3	11.0002	22.9633	48.4312	55.927	0	0	0.461066	107.849	-639.901	250	154.016	0	36.8348	36.1906	80.0149	1614811085764002	1
1208	0	0	208	1	603.473	382.515	220.958	0	0	51.6031	39.5575	200.944	427.471	12306.2	22782.6	-200.944	20.2754	50.6173	55.6721	0	0	0.236711	124.431	-648.154	250	155.472	0	47.8494	42.7777	90.091	1614811085824035	1
1209	0	0	209	1	502.833	260.261	242.572	0	0	23.07	10.9073	155.46	344.841	12334.8	22711.6	-155.46	16.2533	50.1339	56.6608	0	0	0.312251	144.91	-658.433	250	149.713	0	60.1737	53.7388	104.323	1614811085844046	1
1210	0	0	210	1	673.64	298.708	374.932	0	0	120.5	-17.7527	68.9299	444.263	12337	22740.2	-68.9299	20.7929	46.7999	55.7965	0	0	0.313631	109.938	-638.012	250	132.311	0	44.4144	41.2825	80.7661	1614811085864056	1
1212	0	0	212	1	571.594	234.442	337.153	0	0	148.134	10.5118	-12.4063	446.755	12309.4	22712	12.4063	21.1772	48.6685	55.16	0	0	0.253072	147.684	-658.67	250	176.003	0	39.3457	38.8342	86.7173	1614811085904078	1
1216	0	0	216	1	556.221	258.361	297.86	0	0	36.0697	-20.0128	-26.8743	565.751	12321.8	22742.5	26.8743	26.8773	47.2873	55.4482	0	0	0.558957	110.716	-639.917	250	168.309	0	30.9338	30.6409	70.6118	1614811085984122	1
1217	0	0	217	1	503.145	266.461	236.683	0	0	104.401	74.2053	212.909	265.033	11854.8	22050.3	-212.909	12.612	46.7732	53.1359	0	0	0.0768247	96.7543	-628.685	250	114.826	0	73.394	65.4123	141.018	1614811086004133	1
1222	0	0	222	1	537.96	281.172	256.788	0	0	82.8747	56.327	259.648	233.362	11976	22068.2	-259.648	11.2807	48.0936	55.0471	0	0	0.213226	124.444	-643.412	250	118.963	0	80.0528	72.7252	175.226	1614811086104187	1
1224	0	0	224	1	477.654	250.954	226.701	0	0	54.8297	51.0539	139.397	344.933	12004	22073.5	-139.397	16.1677	47.6565	54.1703	0	0	0.109439	148.609	-653.121	250	137.862	0	58.9317	52.7367	99.977	1614811086144209	1
1227	0	0	227	1	513.099	239.533	273.566	0	0	54.5187	47.1476	72.8471	329.247	12004.3	22077.4	-72.8471	15.4213	46.5344	54.4909	0	0	0.209289	95.149	-629.29	250	133.568	0	58.9088	54.4898	106.291	1614811086204242	1
1240	0	0	240	1	635.897	362.489	273.408	0	0	-71.6101	-50.264	-99.0193	329.43	12230.1	22972.1	99.0193	16.3643	46.7594	53.57	0	0	0.145212	139.745	-650.39	250	148.114	0	45.0435	45.5988	140.094	1614811086464383	1
1246	0	0	246	1	549.134	375.289	173.846	0	0	-1.20335	98.6245	55.217	288.133	11761.1	22324.9	-55.217	13.7318	47.4595	53.3052	0	0	0.499533	123.367	-641.008	250	141.712	0	65.0062	60.704	120.693	1614811086584449	1
1253	0	0	253	1	474.764	239.924	234.84	0	0	34.5744	52.2893	-20.2897	211.36	12024.3	22271.6	20.2897	10.0453	47.1995	53.9469	0	0	0.214126	140.895	-650.426	250	135.938	0	79.2135	78.1423	179.945	1614811086724525	1
1262	0	0	262	1	522.421	270.643	251.778	0	0	-0.121727	39.7162	222.685	295.923	11760	22084.8	-222.685	14.2573	45.3574	52.4858	0	0	0.136945	93.1873	-625.131	250	130.723	0	64.5181	57.0025	127.025	1614811086904623	1
1264	0	0	264	1	437.648	204.385	233.263	0	0	-33.161	-49.0625	12.7666	217.596	11793	22372.9	-12.7666	10.4778	45.4867	53.7477	0	0	0.112627	118.911	-637.379	250	137.746	0	80.1345	76.6099	161.256	1614811086944645	1
1265	0	0	265	1	525.763	277.679	248.085	0	0	21.4699	18.2904	-260.761	306.292	12137.1	22504.9	260.761	16.0969	47.1446	53.1649	0	0	0.244414	113.002	-636.491	250	152.086	0	46.4261	47.2505	261.873	1614811086964656	1
1269	0	0	269	1	577.117	284.922	292.195	0	0	227.449	-68.9895	-87.5731	260.854	12230.1	22891.1	87.5731	12.8478	44.6548	52.7314	0	0	0.468073	144.788	-646.006	250	153.391	0	56.6984	57.6872	165.447	1614811087044699	1
1281	0	0	281	1	585.03	307.245	277.785	0	0	243.083	74.4194	57.7982	277.258	11915.4	22050.1	-57.7982	13.4237	45.1116	53.4902	0	0	0.490162	140.466	-647.502	250	151.43	0	66.5781	61.6936	122.154	1614811087284830	1
1286	0	0	286	1	540.346	255.75	284.596	0	0	64.2032	58.9999	58.918	238.291	11695.7	22364.5	-58.918	11.1761	45.7101	53.5895	0	0	0.303391	120.382	-637.666	250	125.771	0	78.655	73.238	145.626	1614811087384885	1
1299	0	0	299	1	446.829	312.102	134.727	0	0	65.8514	104.65	287.929	297.101	11893.3	22119.5	-287.929	14.6195	46.0174	52.2847	0	0	0.274753	111.606	-632.842	250	123.857	0	59.2414	55.5102	142.094	1614811087645026	1
1311	0	0	311	1	463.587	283.027	180.56	0	0	75.9811	78.0422	61.1108	246.366	11883.2	22345.5	-61.1108	11.5713	46.4809	52.0435	0	0	0.0254124	107.703	-631.792	250	125.069	0	75.9295	70.8399	140.414	1614811087885157	1
1316	0	0	316	1	643.062	337.626	305.436	0	0	66.2682	-48.2574	80.2747	280.476	11992.6	22272.4	-80.2747	13.1582	45.1662	51.7431	0	0	0.242166	115.647	-635.084	250	125.81	0	67.8625	62.8448	121.74	1614811087985212	1
1324	0	0	324	1	672.384	463.286	209.098	0	0	46.2261	-2.04399	154.992	425.59	11813.3	22126.6	-154.992	19.9962	44.887	51.4596	0	0	0.321737	129.894	-642.597	250	124.248	0	46.8936	42.0833	82.044	1614811088145299	1
1326	0	0	326	1	538.085	332.02	206.065	0	0	133.485	137.983	105.609	293.612	11726.1	22385.2	-105.609	13.9461	44.1306	51.7565	0	0	0.0489113	139.803	-643.066	250	143.903	0	65.2084	59.13	109.649	1614811088185321	1
1363	0	0	363	1	463.151	270.738	192.413	0	0	109.714	101.258	95.0143	237.011	12248.1	22720.9	-95.0143	11.1508	44.5561	51.0668	0	0	0.223038	117.032	-633.306	250	127.268	0	80.1612	73.6222	136.793	1614811088925724	1
1365	0	0	365	1	625.593	343.701	281.892	0	0	104.423	40.8664	237.602	277.937	11854.8	22083.7	-237.602	13.3106	45.7229	52.6862	0	0	0.415156	150.6	-651.629	250	153.498	0	67.9274	60.7972	139.81	1614811088965746	1
1368	0	0	368	1	507.241	300.403	206.839	0	0	128.045	-37.9006	12.0732	291.703	12030.5	22361.7	-12.0732	13.778	45.4714	50.9758	0	0	0.0845617	138.266	-644.62	250	136.084	0	59.5528	57.7079	123.159	1614811089025778	1
1371	0	0	371	1	581.594	302.894	278.7	0	0	55.615	31.836	94.4825	361.051	11704.3	22192.3	-94.4825	16.8807	44.2778	51.086	0	0	0.145343	149.641	-649.833	250	158.357	0	53.5225	48.8946	91.9506	1614811089085811	1
1374	0	0	374	1	526.322	331.517	194.805	0	0	32.3793	22.6334	127.159	247.086	12225.8	22600.2	-127.159	11.5907	44.8518	52.7545	0	0	0.139752	122.561	-638.473	250	138.859	0	79.6217	71.3739	132.778	1614811089145844	1
1384	0	0	384	1	487.005	241.559	245.446	0	0	-3.42392	25.3297	-195.676	237.064	11863	22298.5	195.676	11.9736	44.8542	51.2808	0	0	0.381189	128.311	-635.755	250	141.515	0	58.186	58.794	298.225	1614811089345953	1
1387	0	0	387	1	429.722	220.411	209.311	0	0	86.3093	-24.0552	-40.5369	282.308	11872.9	22048.9	40.5369	13.3942	43.365	50.3998	0	0	0.0898791	92.7026	-620.464	250	141.226	0	56.6976	56.4458	137.069	1614811089405985	1
1401	0	0	401	1	503.51	260.921	242.589	0	0	14.2338	-29.9045	202.993	278.988	11745.6	22054.8	-202.993	13.3602	45.2045	51.6599	0	0	0.159293	139.47	-643.275	250	152.597	0	68.987	61.1454	130.252	1614811089686138	1
1405	0	0	405	1	649.624	374.449	275.176	0	0	38.6874	25.2069	101.898	290.035	11920.5	22099.3	-101.898	13.5835	45.2609	51.5132	0	0	0.418262	130.377	-641.072	250	129.804	0	66.9484	61.0301	113.662	1614811089766181	1
1414	0	0	414	1	515.068	286.514	228.554	0	0	99.5378	138.816	-194.095	244.801	11859.7	22284.7	194.095	12.4636	43.9674	50.9584	0	0	0.255914	126.203	-636.863	250	152.265	0	55.6388	56.2095	276.588	1614811089946279	1
1415	0	0	415	1	509.115	300.212	208.903	0	0	47.7401	24.3501	256.078	362.315	11911.5	22000.5	-256.078	17.5267	43.4466	49.1432	0	0	0.0535403	128.46	-636.859	250	159.421	0	49.816	45.5744	108.638	1614811089966290	1
1424	0	0	424	1	502.583	225.079	277.504	0	0	49.977	53.6492	-128.357	238.787	11909.2	22270.2	128.357	11.5894	44.5011	50.4368	0	0	0.184843	135.236	-643.439	250	96.8794	0	59.2802	60.4409	224.857	1614811090146388	1
1426	0	0	426	1	473.724	243.931	229.793	0	0	312.916	-115.426	106.451	222.759	11945.3	22040.6	-106.451	11.4039	43.4142	49.956	0	0	0.0707967	132.231	-638.386	250	121.432	0	81.9488	73.3187	134.865	1614811090186410	1
1431	0	0	431	1	484.05	331.892	152.158	0	0	42.715	46.1375	126.256	249.419	11717.2	22377.4	-126.256	11.6919	44.2117	50.5014	0	0	0.216773	131.51	-639.524	250	131.397	0	77.6429	69.5833	129.92	1614811090286465	1
1432	0	0	432	1	513.581	312.505	201.076	0	0	47.0093	-6.15491	-3.03467	226.613	11812.5	22230.3	3.03467	10.7114	44.5037	50.0064	0	0	0.213063	106.709	-626.943	250	117.297	0	73.5568	72.4786	157.985	1614811090306476	1
1438	0	0	438	1	549.439	264.193	285.246	0	0	38.3982	50.8305	140.526	369.3	11721.5	22372.7	-140.526	17.3454	42.6133	48.6856	0	0	0.0726201	129.595	-636.027	250	145.981	0	52.4432	46.7228	89.3633	1614811090426541	1
1442	0	0	442	1	423.502	234.666	188.836	0	0	14.9143	58.4834	-183.795	250.741	11944.3	22265.4	183.795	12.5519	42.9129	49.0655	0	0	0.0510279	101.154	-621.632	250	151.155	0	54.115	54.8375	266.481	1614811090506585	1
1455	0	0	455	1	425.707	247.623	178.084	0	0	-0.993866	4.5288	130.265	256.933	11760.9	22120	-130.265	12.1386	44.623	49.7138	0	0	0.0522024	124.81	-637.785	250	133.085	0	75.609	67.6612	125.76	1614811090766726	1
1457	0	0	457	1	607.646	304.754	302.892	0	0	27.2283	71.5568	244.719	375.813	12031.6	22152.6	-244.719	18.1715	43.6863	49.6884	0	0	0.568151	134.036	-638.654	250	144.809	0	49.1459	44.2998	102.804	1614811090806748	1
1459	0	0	459	1	613.309	276.031	337.277	0	0	-26.5703	116.801	2.49528	363.649	11786.5	22207	-2.49528	17.6432	42.639	49.3745	0	0	0.721309	134.008	-638.056	250	154.881	0	45.9781	44.5055	94.3698	1614811090846770	1
1462	0	0	462	1	509.174	262.294	246.88	0	0	29.8974	36.3574	49.5302	312.261	11730	22088.2	-49.5302	14.6912	41.8729	50.2682	0	0	0.24741	122.212	-632.328	250	131.251	0	58.0528	54.2537	108.615	1614811090906803	1
1465	0	0	465	1	430.383	275.125	155.258	0	0	29.2406	16.2856	3.6778	221.912	12328.6	22805.9	-3.6778	10.5016	43.2912	49.2568	0	0	0.510588	144.447	-640.033	250	154.521	0	75.1704	73.1484	156.749	1614811090966835	1
1465	0	0	465	1	584.965	340.786	244.18	0	0	47.8986	35.3668	99.7217	346.738	11712	22188.8	-99.7217	16.2257	42.837	48.498	0	0	0.187249	114.522	-626.888	250	153.016	0	54.7114	49.8453	93.3021	1614811090966835	1
1466	0	0	466	1	492.876	263.224	229.652	0	0	57.6971	63.6574	137.135	275.444	12001.2	22060.9	-137.135	12.9175	43.1593	51.8099	0	0	0.467312	117.707	-631.092	250	125.95	0	70.9429	63.4544	119.502	1614811090986846	1
1475	0	0	475	1	508.627	276.375	232.252	0	0	63.7081	3.45234	-279.451	261.373	11995.2	22220.7	279.451	13.8842	44.5555	50.4245	0	0	0.183031	109.188	-630.116	250	156.884	0	53.1123	54.745	307.655	1614811091166944	1
1493	0	0	493	1	452.057	241.062	210.995	0	0	53.9804	40.6016	99.3045	243.845	11805.6	22183.6	-99.3045	11.4063	42.9865	50.464	0	0	0.268093	124.312	-634.838	250	145.29	0	77.9087	70.8869	132.075	1614811091527140	1
1502	0	0	502	1	568.447	273.14	295.306	0	0	137.875	18.2743	-180.643	250.919	12319.6	22803.9	180.643	12.4829	44.0162	49.7388	0	0	0.433225	144.498	-642.826	250	116.474	0	54.1013	55.4467	269.252	1614811091707238	1
1504	0	0	504	1	524.761	321.721	203.04	0	0	85.6494	20.4381	219.667	238.882	11873.6	22104.1	-219.667	11.3694	43.1537	49.4112	0	0	0.128393	141.389	-641.44	250	144.5	0	78.0652	69.7323	152.964	1614811091747260	1
1519	0	0	519	1	510.441	253.426	257.015	0	0	52.5384	-17.5739	-130.42	298.921	12205.6	22540.7	130.42	14.505	43.7125	49.2474	0	0	0.243363	109.072	-627.769	250	147.585	0	47.2181	48.5532	182.893	1614811092047424	1
1521	0	0	521	1	520.896	273.123	247.772	0	0	61.0261	14.1569	181.764	254.705	11898.2	22010.7	-181.764	12.009	42.0919	49.785	0	0	0.0569105	110.895	-627.378	250	123.829	0	74.6418	66.7104	136.084	1614811092087445	1
1522	0	0	522	1	549.268	299.464	249.804	0	0	29.0917	-20.9623	-25.3029	309.785	11830.4	22145.5	25.3029	14.7294	43.7486	49.2171	0	0	0.127282	117.047	-630.015	250	134.052	0	52.2251	51.8423	120.761	1614811092107456	1
1525	0	0	525	1	578.026	260.623	317.403	0	0	62.9197	-13.6539	210.698	266.267	11896.3	22038.5	-210.698	12.6733	43.3184	49.1252	0	0	0.0554189	125.172	-633.41	250	120.88	0	70.3772	63.2285	135.736	1614811092167489	1
1530	0	0	530	1	421.682	229.27	192.412	0	0	16.7941	-4.90982	53.3581	207.419	12241.4	22528.1	-53.3581	9.77312	42.6853	49.0156	0	0	0.225739	120.153	-631.179	250	150.513	0	86.2688	81.0292	161.354	1614811092267544	1
1539	0	0	539	1	499.778	293.735	206.043	0	0	106.785	40.2475	57.0954	223.742	12251.1	22482.9	-57.0954	10.4736	42.5716	48.8051	0	0	0.10923	134.605	-636.918	250	148.106	0	80.7665	75.0839	149.761	1614811092447642	1
1541	0	0	541	1	451.065	236.605	214.461	0	0	81.255	59.9282	91.4973	230.457	12176.9	22463.2	-91.4973	10.779	43.0086	49.4442	0	0	0.235351	133.122	-637.188	250	134.473	0	81.6312	74.4405	140.123	1614811092487663	1
1547	0	0	547	1	497.95	231.898	266.052	0	0	13.1185	102.115	154.694	246.714	11746.8	22122.1	-154.694	11.7288	43.5145	48.4116	0	0	0.40422	99.9668	-621.801	250	124.335	0	77.433	69.0719	132.854	1614811092607729	1
1547	0	0	547	1	578.582	300.063	278.519	0	0	-12.001	-28.9232	-160.47	264.342	12369.8	22851.1	160.47	13.1362	42.4226	48.6744	0	0	0.403769	112.863	-626.515	250	133.889	0	51.4844	52.275	231.341	1614811092607729	1
1554	0	0	554	1	374.455	206.952	167.503	0	0	89.3279	53.5915	-44.9964	237.062	12268.5	22768.5	44.9964	11.2667	43.3704	48.9087	0	0	0.256128	114.567	-627.185	250	147.854	0	65.6349	64.9867	161.961	1614811092747805	1
1557	0	0	557	1	634.013	325.309	308.704	0	0	-13.3146	56.1218	80.3877	394.988	12271.5	22666.4	-80.3877	18.7414	42.885	49.3206	0	0	0.214595	140.279	-643.252	250	177.977	0	47.6293	43.3617	84.2416	1614811092807838	1
1558	0	0	558	1	569.391	305.084	264.307	0	0	94.4074	-21.7071	181.024	366.818	12263.4	22644.5	-181.024	17.3066	42.3072	49.7228	0	0	0.365089	141.221	-639.241	250	144.672	0	52.7755	46.7596	95.952	1614811092827849	1
1559	0	0	559	1	638.074	371.757	266.316	0	0	53.8675	25.3751	211.146	446.559	12403.6	22697.1	-211.146	21.2356	41.7725	47.8366	0	0	0.0961035	112.946	-627.108	250	153.729	0	42.1738	37.7813	81.8454	1614811092847860	1
1560	0	0	560	1	572.521	335.344	237.177	0	0	36.9759	53.1705	125.663	449.546	12320.9	22669.3	-125.663	21.099	41.3317	48.7826	0	0	0.129868	118.742	-630.972	250	147.275	0	43.0712	38.5186	72.5232	1614811092867870	1
1563	0	0	563	1	609.066	228.479	380.587	0	0	19.8871	41.424	-51.2239	438.635	12338	22681.1	51.2239	20.9639	42.7695	49.3628	0	0	0.371881	91.8892	-619.038	250	118.257	0	36.2032	35.9086	89.9101	1614811092927903	1
1564	0	0	564	1	494.277	202.724	291.553	0	0	107.553	6.07411	-67.6155	218.928	12250.3	22417.4	67.6155	10.4289	43.9573	50.3728	0	0	0.121047	129.538	-635.719	250	116.906	0	70.006	70.3236	187.093	1614811092947914	1
1565	0	0	565	1	585.979	236.709	349.27	0	0	116.912	-11.745	20.8499	544.054	12440.2	22734.2	-20.8499	25.5916	40.9546	47.4758	0	0	0.266937	153.485	-644.396	250	176.584	0	32.3258	31.0818	64.4592	1614811092967925	1
1566	0	0	566	1	610.957	313.089	297.868	0	0	122.248	8.34243	86.9204	337.785	12335.3	22714.1	-86.9204	15.7835	43.5277	50.1505	0	0	0.292486	114.609	-630.838	250	111.731	0	56.317	51.9306	98.576	1614811092987936	1
1567	0	0	567	1	484.573	269.004	215.569	0	0	90.7666	68.5676	8.63314	238.244	12267.1	22653.9	-8.63314	11.2556	42.6281	49.2477	0	0	0.270859	119.162	-630.792	250	121.999	0	70.8987	68.2849	145.23	1614811093007947	1
1568	0	0	568	1	630.439	271.561	358.878	0	0	69.7028	87.4973	57.444	303.058	12387.8	22635	-57.444	14.2635	42.0958	50.3323	0	0	0.229463	123.816	-633.132	250	125.977	0	60.1277	56.3739	111.527	1614811093027958	1
1569	0	0	569	1	706.535	353.195	353.34	0	0	98.0688	28.7584	78.7594	378.806	12359.4	22693.7	-78.7594	17.6898	41.7237	47.8577	0	0	0.117696	146.671	-642.227	250	184.324	0	49.2593	45.2742	87.8617	1614811093047969	1
1570	0	0	570	1	869.428	479.873	389.555	0	0	36.4471	56.6837	117.352	650.728	12321.4	22665.8	-117.352	30.5421	40.8847	48.6805	0	0	0.502323	168.313	-651.502	250	218.738	0	30.2154	27.1054	51.1671	1614811093067979	1
1571	0	0	571	1	773.845	461.235	312.61	0	0	124.12	-28.9106	171.263	613.606	12333.4	22751.4	-171.263	28.9426	41.2763	47.9331	0	0	0.348468	150.985	-643.942	250	193.685	0	31.9521	28.4922	57.8343	1614811093087990	1
1572	0	0	572	1	579.485	320.921	258.564	0	0	41.4212	-14.0695	219.02	307.805	12316.4	22636.9	-219.02	14.723	43.4691	50.4774	0	0	0.189153	117.889	-632.566	250	119.341	0	60.9021	54.5888	120.259	1614811093108001	1
1573	0	0	573	1	591.042	285.462	305.581	0	0	122.943	31.6767	-3.23736	413.938	12434.2	22690.8	3.23736	19.5535	42.0509	47.3778	0	0	0.230014	112.582	-625.547	250	125.306	0	40.3601	39.2925	86.2142	1614811093128012	1
1574	0	0	574	1	496.556	335.42	161.136	0	0	116.829	0.9215	85.4776	261.925	12340.7	22721.6	-85.4776	12.2364	41.3493	49.032	0	0	0.180733	133.391	-635.812	250	129.096	0	70.9949	65.4337	123.746	1614811093148023	1
1575	0	0	575	1	707.602	372.915	334.687	0	0	63.7008	23.6544	98.8902	567.016	12393.8	22698.8	-98.8902	26.4855	42.4802	48.4592	0	0	0.0835568	121.98	-631.927	250	174.84	0	34.2087	31.2589	59.0873	1614811093168034	1
1576	0	0	576	1	600.294	300.605	299.69	0	0	74.9767	0.707264	109.049	333.585	12382.5	22721.8	-109.049	15.5748	43.5008	48.9413	0	0	0.0241671	144.725	-642.711	250	160.701	0	57.5557	52.5813	97.1941	1614811093188045	1
1577	0	0	577	1	695.982	355.508	340.474	0	0	88.382	-0.019752	121.29	477.754	12269.5	22722.5	-121.29	22.3076	41.8241	50.1424	0	0	0.0769042	146.001	-641.715	250	178.067	0	41.1299	37.3466	68.9692	1614811093208056	1
1578	0	0	578	1	650.336	325.38	324.956	0	0	25.4791	18.9806	-94.1038	319.55	12232.7	22703.5	94.1038	15.3765	44.3211	49.595	0	0	0.39734	134.114	-639.135	250	158.876	0	46.1591	46.9388	141.626	1614811093228067	1
1579	0	0	579	1	585.292	300.641	284.651	0	0	98.3739	-10.8192	-8.56215	425.037	12359.1	22733.3	8.56215	20.0642	43.0522	49.2709	0	0	0.401982	102.937	-623.975	250	131.255	0	39.8784	39.0134	86.0321	1614811093248077	1
1580	0	0	580	1	755.526	381.24	374.286	0	0	96.2287	19.5933	102.554	634.7	12361.3	22702.9	-102.554	29.616	42.7879	48.409	0	0	0.172835	154.868	-646.134	250	180.147	0	31.039	28.2075	53.1748	1614811093268088	1
1581	0	0	581	1	778.737	363.686	415.052	0	0	126.436	52.9594	96.7914	447.888	12331.1	22769.2	-96.7914	20.9626	40.5408	49.7434	0	0	0.159293	153.562	-645.806	250	145.231	0	42.7108	38.7354	72.7772	1614811093288099	1
1582	0	0	582	1	674.104	333.908	340.196	0	0	83.8373	29.2743	59.2039	432.066	12274	22792.9	-59.2039	20.2057	41.8721	47.625	0	0	0.160524	122.49	-632.459	250	151.31	0	42.3399	39.5147	79.0796	1614811093308110	1
1583	0	0	583	1	645.882	372.771	273.112	0	0	139.386	55.605	214.515	525.028	12318.1	22666.9	-214.514	25.0252	42.8995	49.5797	0	0	0.402854	104.222	-626.868	250	151.167	0	36.6056	32.5945	71.5009	1614811093328121	1
1584	0	0	584	1	672.568	317.87	354.698	0	0	28.8356	33.448	31.8432	461.228	12329	22689	-31.8432	21.7499	43.8385	47.522	0	0	0.396193	110.334	-628.284	250	137.925	0	38.395	36.5688	76.2738	1614811093348132	1
1585	0	0	585	1	744.269	296.663	447.606	0	0	106.009	7.86282	7.50265	680.732	12351.5	22714.6	-7.50265	32.055	40.2825	46.7233	0	0	0.13093	129.905	-633.047	250	204.445	0	25.6796	24.8185	52.6252	1614811093628285	1
1586	0	0	586	1	744.269	296.663	447.606	0	0	106.009	7.86282	7.50265	680.732	12351.5	22714.6	-7.50265	32.055	40.2825	46.7233	0	0	0.13093	129.905	-633.047	250	204.445	0	25.6796	24.8185	52.6252	1614811093628285	1
1587	0	0	587	1	744.269	296.663	447.606	0	0	106.009	7.86282	7.50265	680.732	12351.5	22714.6	-7.50265	32.055	40.2825	46.7233	0	0	0.13093	129.905	-633.047	250	204.445	0	25.6796	24.8185	52.6252	1614811093628285	1
1588	0	0	588	1	744.269	296.663	447.606	0	0	106.009	7.86282	7.50265	680.732	12351.5	22714.6	-7.50265	32.055	40.2825	46.7233	0	0	0.13093	129.905	-633.047	250	204.445	0	25.6796	24.8185	52.6252	1614811093628285	1
1589	0	0	589	1	744.269	296.663	447.606	0	0	106.009	7.86282	7.50265	680.732	12351.5	22714.6	-7.50265	32.055	40.2825	46.7233	0	0	0.13093	129.905	-633.047	250	204.445	0	25.6796	24.8185	52.6252	1614811093628285	1
1590	0	0	590	1	560.03	221.048	338.982	0	0	110.974	-48.812	-164.647	345.42	12346.5	22771.3	164.647	17.0662	40.4386	48.3183	0	0	0.432607	149.587	-642.256	250	168.894	0	39.9035	40.5419	181.244	1614811093648295	1
1591	0	0	591	1	560.03	221.048	338.982	0	0	110.974	-48.812	-164.647	345.42	12346.5	22771.3	164.647	17.0662	40.4386	48.3183	0	0	0.432607	149.587	-642.256	250	168.894	0	39.9035	40.5419	181.244	1614811093648295	1
1592	0	0	592	1	560.03	221.048	338.982	0	0	110.974	-48.812	-164.647	345.42	12346.5	22771.3	164.647	17.0662	40.4386	48.3183	0	0	0.432607	149.587	-642.256	250	168.894	0	39.9035	40.5419	181.244	1614811093648295	1
1593	0	0	593	1	560.03	221.048	338.982	0	0	110.974	-48.812	-164.647	345.42	12346.5	22771.3	164.647	17.0662	40.4386	48.3183	0	0	0.432607	149.587	-642.256	250	168.894	0	39.9035	40.5419	181.244	1614811093648295	1
1594	0	0	594	1	560.03	221.048	338.982	0	0	110.974	-48.812	-164.647	345.42	12346.5	22771.3	164.647	17.0662	40.4386	48.3183	0	0	0.432607	149.587	-642.256	250	168.894	0	39.9035	40.5419	181.244	1614811093648295	1
1595	0	0	595	1	560.03	221.048	338.982	0	0	110.974	-48.812	-164.647	345.42	12346.5	22771.3	164.647	17.0662	40.4386	48.3183	0	0	0.432607	149.587	-642.256	250	168.894	0	39.9035	40.5419	181.244	1614811093648295	1
1596	0	0	596	1	560.03	221.048	338.982	0	0	110.974	-48.812	-164.647	345.42	12346.5	22771.3	164.647	17.0662	40.4386	48.3183	0	0	0.432607	149.587	-642.256	250	168.894	0	39.9035	40.5419	181.244	1614811093648295	1
1597	0	0	597	1	560.03	221.048	338.982	0	0	110.974	-48.812	-164.647	345.42	12346.5	22771.3	164.647	17.0662	40.4386	48.3183	0	0	0.432607	149.587	-642.256	250	168.894	0	39.9035	40.5419	181.244	1614811093648295	1
1598	0	0	598	1	560.03	221.048	338.982	0	0	110.974	-48.812	-164.647	345.42	12346.5	22771.3	164.647	17.0662	40.4386	48.3183	0	0	0.432607	149.587	-642.256	250	168.894	0	39.9035	40.5419	181.244	1614811093648295	1
1599	0	0	599	1	560.03	221.048	338.982	0	0	110.974	-48.812	-164.647	345.42	12346.5	22771.3	164.647	17.0662	40.4386	48.3183	0	0	0.432607	149.587	-642.256	250	168.894	0	39.9035	40.5419	181.244	1614811093648295	1
1600	0	0	600	1	598.562	337.646	260.916	0	0	40.1192	71.2353	-117.686	273.773	12417.4	22750.9	117.686	13.2809	43.7146	48.9427	0	0	0.173664	117.024	-630.102	250	127.45	0	51.5792	52.5557	182.071	1614811093668306	1
1601	0	0	601	1	617.402	306.734	310.668	0	0	71.8739	9.53202	4.63112	434.73	12286	22712.9	-4.63112	20.4826	41.5626	48.8362	0	0	0.148115	143.847	-640.558	250	167.906	0	39.3967	38.3368	81.528	1614811093688317	1
1602	0	0	602	1	660.202	365.613	294.59	0	0	135.255	40.7834	53.6745	356.201	12322.2	22582	-53.6745	16.7162	41.9859	50.3919	0	0	0.179417	165.304	-650.48	250	164.874	0	51.4408	47.9951	96.2231	1614811093708328	1
1603	0	0	603	1	423.819	192.086	231.733	0	0	38.6548	-41.6491	164.024	287.286	12319.2	22664.5	-164.024	13.584	42.7533	49.3784	0	0	0.250616	113.153	-628.071	250	125.255	0	66.7662	59.3528	118.284	1614811093728339	1
1604	0	0	604	1	593.671	310.464	283.207	0	0	80.4802	-26.025	135.676	410.364	12377	22648.8	-135.676	19.2165	42.893	48.8032	0	0	0.102783	122.129	-632.628	250	147.963	0	47.5941	42.6445	80.9298	1614811093748350	1
1605	0	0	605	1	661.266	312.887	348.378	0	0	9.99477	53.4203	100.859	587.259	12347.8	22669.1	-100.859	27.6834	42.0406	48.0222	0	0	0.429729	141.136	-640.644	250	182.512	0	33.053	29.7675	56.4689	1614811093768361	1
1606	0	0	606	1	680.305	256.288	424.018	0	0	-24.3522	-29.5549	-120.054	401.873	12382.2	22851.7	120.054	19.7087	43.4258	48.5597	0	0	0.331343	104.031	-625.011	250	148.814	0	35.5223	36.136	126.354	1614811093788372	1
1607	0	0	607	1	726.478	271.788	454.69	0	0	137.509	35.4082	14.046	599.788	12320	22587.4	-14.046	28.3045	41.578	48.7512	0	0	0.159048	129.342	-636.905	250	168.298	0	29.4436	28.2657	59.5345	1614811093808383	1
1608	0	0	608	1	572.673	323.659	249.014	0	0	48.355	25.9307	153.279	374.977	12309.5	22696.5	-153.279	17.6004	42.3559	49.169	0	0	0.182532	124.021	-632.279	250	158.108	0	51.7372	46.1928	90.1135	1614811093828393	1
1609	0	0	609	1	642.517	312.641	329.877	0	0	52.5583	-9.03915	130.216	461.414	12404.9	22731.5	-130.216	21.6081	42.179	48.9951	0	0	0.300407	124.235	-635.011	250	147.435	0	42.2354	38.1975	71.6327	1614811093848404	1
1610	0	0	610	1	618.631	314.074	304.557	0	0	101.358	57.9467	143.228	471.272	12356.1	22664.5	-143.228	22.0705	42.0043	47.2368	0	0	0.200499	117.542	-627.897	250	143.103	0	41.381	36.7707	70.7908	1614811093868415	1
1612	0	0	612	1	661.129	365.659	295.471	0	0	73.4296	-59.5357	95.5471	527.803	12384.1	22682.4	-95.5471	24.7916	41.6553	48.4192	0	0	0.09249	115.044	-628.813	250	136.991	0	36.2896	33.2128	63.1789	1614811093908437	1
1613	0	0	613	1	723.851	378.504	345.347	0	0	71.9709	-38.6133	173.343	473.658	12385.5	22661.4	-173.343	22.3624	42.7246	48.4948	0	0	0.288476	107.716	-625.9	250	133.083	0	41.1486	36.6154	74.4746	1614811093928448	1
1614	0	0	614	1	729.902	349.168	380.734	0	0	32.3272	45.8951	147.038	459.298	12325.5	22676.6	-147.038	21.6012	41.8059	48.805	0	0	0.350461	121.87	-632.382	250	158.579	0	42.4813	37.711	73.2929	1614811093948459	1
1615	0	0	615	1	740.191	309.676	430.515	0	0	104.177	0.254793	100.118	520.641	12353.3	22722.2	-100.118	24.3029	43.6338	48.5983	0	0	0.432513	116.819	-632.49	250	135.776	0	37.4425	34.2892	64.2623	1614811093968470	1
1616	0	0	616	1	545.35	260.785	284.566	0	0	118.833	35.5563	77.0979	479.79	12338.7	22686.9	-77.0979	22.4336	41.649	48.952	0	0	0.0834934	113.326	-627.662	250	160.258	0	39.4228	36.2313	70.6956	1614811093988481	1
1617	0	0	617	1	731.052	336.695	394.356	0	0	114.604	8.77401	148.946	626.829	12342.9	22713.7	-148.946	29.3516	41.4267	48.2461	0	0	0.0966091	126.906	-634.773	250	181.528	0	31.6529	28.3144	55.0698	1614811094008492	1
1618	0	0	618	1	546.398	275.166	271.231	0	0	122.381	36.883	243.597	491.987	12335.1	22685.6	-243.597	23.6352	41.9898	47.8624	0	0	0.213581	111.88	-627.367	250	164.396	0	37.4831	33.7813	78.5731	1614811094028502	1
1619	0	0	619	1	680.051	331.79	348.261	0	0	100.39	-30.2007	38.5609	358.638	12357.1	22653	-38.5609	16.8355	42.0566	48.3886	0	0	0.260051	115.629	-628.529	250	122.745	0	49.7006	46.9923	96.3136	1614811094048513	1
1620	0	0	620	1	831.159	390.169	440.991	0	0	72.5741	4.39502	126.912	544.573	12285.3	22718.1	-126.912	25.4438	42.2258	48.7573	0	0	0.181702	142.902	-643.227	250	169.063	0	36.1307	32.6622	61.2175	1614811094068524	1
1621	0	0	621	1	666.552	300.765	365.787	0	0	61.7083	-8.03066	108.263	631.87	12395.8	22730.5	-108.263	29.5347	40.9744	47.9971	0	0	0.306481	176.367	-658.014	250	219.209	0	30.8226	28.1184	52.6308	1614811094088535	1
1622	0	0	622	1	584.476	334.537	249.939	0	0	-4.30441	-53.299	142.468	512.717	12362.1	22775.8	-142.468	24.4054	41.8435	48.9727	0	0	0.189964	185.173	-660.861	250	205.608	0	38.1788	33.8609	65.3284	1614811094108546	1
1623	0	0	623	1	509.727	278.389	231.338	0	0	42.0809	24.69	71.1691	450.158	12315.8	22697.8	-71.1691	21.0928	42.1516	47.4825	0	0	0.136251	117.888	-629.433	250	172.442	0	41.0947	38.2206	75.4573	1614811094128557	1
1624	0	0	624	1	595.284	393.979	201.305	0	0	62.4154	40.9075	259.413	424.95	11896.8	22083.6	-259.413	20.5551	41.0228	47.9309	0	0	0.182684	113.648	-625.435	250	156.183	0	41.905	38.1311	92.5605	1614811094148568	1
1624	0	0	624	1	591.285	276.546	314.739	0	0	55.6479	-46.9005	-22.8569	512.705	12401.9	22769.4	22.8569	24.3559	40.9395	48.7112	0	0	0.555024	109.553	-625.816	250	180.866	0	32.222	31.8001	72.5327	1614811094148568	1
1625	0	0	625	1	696.853	360.033	336.82	0	0	109.461	7.48224	120.174	388.727	12248.4	22615.3	-120.174	18.1528	42.6694	48.5099	0	0	0.151152	138.595	-640.155	250	134.251	0	49.8865	45.0191	83.5867	1614811094168579	1
1626	0	0	626	1	753.747	409.297	344.45	0	0	76.518	34.3799	156.108	571.782	12381	22688.1	-156.109	26.7953	41.2456	47.2996	0	0	0.0592529	92.7033	-617.63	250	167.333	0	34.2763	30.4905	60.2915	1614811094188590	1
1627	0	0	627	1	681.355	309.798	371.558	0	0	37.426	-23.4359	6.12887	414.699	12320.4	22745.9	-6.12887	19.6162	41.9898	48.7109	0	0	0.174899	134.514	-636.419	250	143.152	0	41.1171	39.9729	85.2253	1614811094208601	1
1628	0	0	628	1	690.373	322.651	367.721	0	0	41.8419	-49.2283	129.309	505.342	12415.7	22771.7	-129.309	23.7926	41.2456	48.2425	0	0	0.216179	153.388	-643.833	250	172.955	0	38.2924	34.454	65.1392	1614811094228611	1
1629	0	0	629	1	677.324	311.983	365.34	0	0	89.3896	71.6595	-18.5336	399.522	12368.1	22750.5	18.5336	18.9567	42.0573	49.3251	0	0	0.0919558	142.099	-641.172	250	133.329	0	41.4749	40.5263	91.1815	1614811094248622	1
1630	0	0	630	1	700.39	319.462	380.927	0	0	35.9553	85.1635	80.2909	535.878	12321.9	22637.3	-80.2909	25.2501	41.56	47.8458	0	0	0.536391	120.679	-631.348	250	175.89	0	35.0744	32.3954	62.8124	1614811094268633	1
1632	0	0	632	1	610.594	302.462	308.132	0	0	142.012	-20.0524	101.954	335.556	12315.5	22742.5	-101.954	15.7279	42.7666	49.3045	0	0	0.109102	135.093	-637.652	250	133.132	0	56.6577	51.8352	96.5751	1614811094308655	1
1633	0	0	633	1	565.853	289.065	276.788	0	0	81.3623	23.9389	111.486	377.486	12376.1	22598.9	-111.486	17.6184	42.3584	49.855	0	0	0.377568	132.909	-636.251	250	153.004	0	51.3802	46.3304	86.2104	1614811094328666	1
1634	0	0	634	1	628.99	387.898	241.092	0	0	53.0269	31.9532	121.04	472.351	12304.8	22690.5	-121.04	22.0964	42.0839	49.0814	0	0	0.165178	148.902	-644.636	250	183.027	0	41.2297	37.1333	69.5796	1614811094348677	1
1635	0	0	635	1	628.607	281.717	346.89	0	0	65.2618	68.3021	122.139	457.903	12392.2	22654.2	-122.139	21.4523	42.0298	48.7875	0	0	0.373794	135.826	-639.658	250	165.789	0	42.3801	38.1292	71.408	1614811094368688	1
1636	0	0	636	1	617.269	311.939	305.33	0	0	70.5364	62.4453	47.3513	510.411	12387	22660	-47.3513	23.969	41.7757	47.793	0	0	0.265309	132.933	-635.725	250	162.339	0	35.5818	33.447	68.1607	1614811094388699	1
1637	0	0	637	1	519.832	261.705	258.126	0	0	35.7948	-18.5138	77.4738	458.97	12322	22741	-77.4738	21.5352	42.3369	48.5092	0	0	0.192759	89.8148	-617.675	250	130.893	0	40.8844	37.9268	73.7863	1614811094408710	1
1642	0	0	642	1	528.184	307.439	220.745	0	0	33.0951	23.8106	-62.9732	294.77	12125.4	22599	62.9732	14.077	42.0189	48.8553	0	0	0.278573	119.984	-628.859	250	121.473	0	51.6013	51.9272	134.895	1614811094508764	1
1645	0	0	645	1	600.287	416.956	183.332	0	0	79.4108	77.7461	202.524	309.073	11879.8	22146.4	-202.524	14.6723	41.1972	47.4458	0	0	0.243158	136.756	-634.904	250	165.301	0	60.4275	53.7897	113.718	1614811094568797	1
1659	0	0	659	1	491.673	219	272.673	0	0	96.9572	-10.3667	148.481	392.438	11762.6	22134.9	-148.481	18.3793	41.5916	47.7203	0	0	0.169158	108.812	-624.47	250	145.458	0	49.3398	44.0789	84.8314	1614811094848949	1
1661	0	0	661	1	452.218	271.721	180.497	0	0	2.55335	63.6433	230.558	254.921	11757.3	22160.5	-230.558	12.3191	42.4136	47.4632	0	0	0.4689	127	-632.438	250	140.095	0	71.2596	63.4099	142.209	1614811094888971	1
1665	0	0	665	1	445.521	181.975	263.546	0	0	125.016	25.9154	57.6108	251.775	12133.2	22696.6	-57.6108	11.7908	41.4487	47.37	0	0	0.204546	113.918	-624.89	250	134.244	0	70.5898	66.1341	132.005	1614811094969015	1
1671	0	0	671	1	505.77	268.43	237.34	0	0	384.999	-66.767	105.214	239.693	12271.8	22390.6	-105.214	12.9175	38.5522	46.9518	0	0	0.231419	145.154	-635.102	250	144.793	0	74.7397	62.3317	114.477	1614811095089080	1
1672	0	0	672	1	447.27	243.682	203.588	0	0	94.2304	3.55639	147.474	283.555	11865	22121	-147.474	13.2687	40.983	47.6919	0	0	0.31421	108.515	-622.284	250	125.82	0	67.3527	60.1848	115.11	1614811095109091	1
1673	0	0	673	1	495.822	300.839	194.984	0	0	61.2575	-1.90375	178.209	261.868	11997.6	22026.8	-178.209	12.3432	40.4227	46.9645	0	0	0.0455418	128.261	-629.69	250	136.374	0	71.2621	63.9885	128.813	1614811095129102	1
1674	0	0	674	1	467.378	318.04	149.337	0	0	-18.4498	-34.2195	-139.946	206.912	12276.6	22956	139.946	10.2073	41.2965	47.8541	0	0	0.03759	149.366	-638.147	250	149.9	0	65.2418	66.3881	264.277	1614811095149113	1
1700	0	0	700	1	446.251	237.162	209.09	0	0	64.3274	101.194	104.653	218.688	11994.5	22123	-104.653	10.292	41.5813	46.803	0	0	0.212478	111.026	-622.889	250	128.512	0	84.2126	77.2656	142.2	1614811095669396	1
1704	0	0	704	1	491.985	275.281	216.704	0	0	15.9496	-0.165664	-70.967	278.155	12042.9	22423.7	70.9669	13.3376	42.1661	47.6005	0	0	0.00695093	117.932	-627.925	250	126.374	0	53.6322	54.0623	145.54	1614811095749440	1
1708	0	0	708	1	556.584	284.416	272.169	0	0	175.438	-13.4832	55.6424	281.885	12182.4	22736	-55.6424	13.3095	40.6028	47.9475	0	0	0.0523254	167.372	-645.527	250	153.13	0	63.0254	59.0926	117.492	1614811095829483	1
1728	0	0	728	1	454.372	269.41	184.962	0	0	48.5217	79.0997	330.336	298.35	11811	22045.4	-330.336	14.9942	40.8732	46.4265	0	0	0.175492	99.7271	-618.204	250	132.16	0	52.2408	51.0209	150.864	1614811096229701	1
1732	0	0	732	1	538.568	217.536	321.032	0	0	287.954	-112.372	-64.868	285.021	11970.2	22137.2	64.868	14.5083	40.4919	46.6025	0	0	0.358588	121.18	-624.13	250	130.874	0	49.8777	50.5681	131.275	1614811096309745	1
1736	0	0	736	1	477.776	251.948	225.828	0	0	-7.00733	-26.7898	59.7869	233.463	11667.2	22350.6	-59.7869	11.0675	41.6382	46.2769	0	0	0.115607	110.847	-622.172	250	127.519	0	75.5871	70.1874	140.409	1614811096389788	1
1742	0	0	742	1	471.432	223.251	248.181	0	0	38.6465	-4.65783	42.0076	230.487	12219.5	22826.8	-42.0076	10.835	41.1745	47.0646	0	0	0.294717	108.165	-621.835	250	141.171	0	74.8088	71.4001	144.327	1614811096509854	1
1743	0	0	743	1	489.745	219.864	269.882	0	0	37.8212	-85.4185	-350.199	222.16	12021	22209.9	350.199	12.732	41.5344	47.1724	0	0	0.131344	119.697	-627.983	250	133.51	0	62.509	66.349	381.986	1614811096529865	1
1746	0	0	746	1	534.483	262.269	272.214	0	0	52.4991	-10.0209	-73.4203	303.793	11906.7	22234.2	73.4203	14.5107	39.4738	47.2074	0	0	0.363485	112.121	-621.839	250	130.292	0	48.7111	49.6182	132.594	1614811096589897	1
1747	0	0	747	1	514.388	327.685	186.704	0	0	-17.0232	-41.9118	36.8686	240.774	12075.9	22465.4	-36.8686	11.4894	40.557	46.478	0	0	0.202971	139.977	-635.269	250	149.23	0	70.9693	66.9181	136.7	1614811096609908	1
1755	0	0	755	1	491.67	292.662	199.008	0	0	-8.48029	6.66028	104.331	258.452	11868	22317.2	-104.331	12.2203	41.3541	47.8314	0	0	0.275834	133.951	-632.544	250	143.295	0	72.5876	65.4293	120.93	1614811096769995	1
1768	0	0	768	1	638.773	346.022	292.751	0	0	29.2992	-36.4836	-12.7227	317.689	11929.9	22061.3	12.7227	15.1003	40.82	46.6618	0	0	0.206177	117.528	-625.88	250	141.036	0	50.6935	49.7846	111.869	1614811097030137	1
1776	0	0	776	1	475.9	288.094	187.806	0	0	221.618	131.827	-120.575	212.749	12036.6	22391.3	120.575	10.6631	39.7264	48.1733	0	0	0.350952	127.395	-629.135	250	116.604	0	63.568	64.2656	217.614	1614811097190224	1
1788	0	0	788	1	564.876	280.338	284.537	0	0	160.801	-0.406694	-133.483	259.899	12396.4	22822.5	133.483	12.6727	39.5008	47.3442	0	0	0.230389	117.717	-624.075	250	143.71	0	52.5251	53.9814	201.02	1614811097430355	1
1790	0	0	790	1	379.583	151.312	228.271	0	0	112.188	111.123	-283.654	173.575	11946.7	22412	283.654	9.3201	40.0314	47.0117	0	0	0.0969455	101.807	-615.864	250	101.752	0	76.6048	77.8585	418.905	1614811097470377	1
1795	0	0	795	1	466.774	253.474	213.3	0	0	37.889	17.1273	-143.522	208.051	12220.3	22805	143.522	10.1493	40.6269	46.4056	0	0	0.0147872	110.005	-618.835	250	111.699	0	64.1142	65.7624	267.559	1614811097570431	1
1800	0	0	800	1	506.574	320.081	186.493	0	0	120.334	23.0338	190.107	348.766	11938.5	22101.5	-190.107	16.4704	40.382	45.5388	0	0	0.291121	118.503	-624.75	250	146.305	0	53.7518	47.7664	98.7785	1614811097670486	1
1802	0	0	802	1	613.961	275.696	338.265	0	0	49.0148	89.6316	35.9163	324.232	12209.2	22632.8	-35.9163	15.3325	40.0677	46.4352	0	0	0.181985	138.99	-635.024	250	142.538	0	52.788	50.4647	102.524	1614811097710508	1
1803	0	0	803	1	591.083	326.758	264.325	0	0	114.502	77.0746	-58.6392	255.577	11944.4	22147.1	58.6392	12.2201	41.1052	46.5008	0	0	0.436349	118.685	-627.51	250	126.312	0	58.3205	58.5615	151.417	1614811097730518	1
1806	0	0	806	1	508.432	317.01	191.422	0	0	95.3781	-53.2805	52.1792	272.956	12162.8	22775.8	-52.1792	12.828	38.8863	47.1219	0	0	0.21641	125.116	-624.462	250	132.036	0	64.3367	60.2108	120.435	1614811097790551	1
1816	0	0	816	1	437.63	251.636	185.994	0	0	28.2469	46.6523	135.836	230.991	12030.6	22077.9	-135.836	10.8589	40.8306	45.5	0	0	0.146481	125.119	-625.156	250	136.167	0	80.6485	72.1378	135.565	1614811097990660	1
1841	0	0	841	1	531.263	275.82	255.444	0	0	281.269	27.6865	46.9287	260.124	12475.2	22595.1	-46.9287	12.7978	37.5679	44.6776	0	0	0.198785	121.313	-621.715	250	147.332	0	64.3024	59.1777	119.036	1614811098490933	1
1843	0	0	843	1	514.37	263.189	251.181	0	0	0.800336	-42.4493	-167.926	243.961	12058.1	22366.3	167.926	12.1606	39.7676	47.2822	0	0	0.129858	127.622	-629.569	250	141.243	0	54.9873	55.5922	253.679	1614811098530954	1
1860	0	0	860	1	547.896	288.376	259.521	0	0	19.7435	0.41118	41.1725	258.025	12437.8	22522.7	-41.1725	12.1656	37.5799	46.3051	0	0	0.0631016	137.027	-628.317	250	163.228	0	66.4927	62.7274	125.328	1614811098871140	1
1876	0	0	876	1	384.301	234.835	149.467	0	0	288.207	-81.8256	65.7961	197.097	11671	22306	-65.7961	9.81933	39.712	45.5372	0	0	0.121772	98.4336	-613.408	250	106.684	0	86.3875	79.22	155.575	1614811099191314	1
1879	0	0	879	1	531.536	254.43	277.106	0	0	42.6918	13.1331	114.989	247.275	11816.8	22510	-114.989	11.5758	39.2023	47.0568	0	0	0.17619	130.784	-627.73	250	148.626	0	74.9405	67.8536	124.838	1614811099251347	1
1882	0	0	882	1	429.298	267.8	161.498	0	0	39.7811	72.6779	15.3374	229.46	12118.7	22749.5	-15.3374	10.869	39.7364	45.5582	0	0	0.12608	112.579	-618.273	250	130.143	0	71.0338	68.5881	143.749	1614811099311379	1
1884	0	0	884	1	496.208	280.016	216.193	0	0	86.9523	10.4059	160.077	229.456	11971.9	22014.5	-160.077	10.7565	40.8886	46.0279	0	0	0.379378	125.545	-627.181	250	140.491	0	81.8086	73.1989	142.248	1614811099351401	1
1894	0	0	894	1	403.167	213.244	189.923	0	0	-83.825	7.05878	-329.148	182.848	12142.7	22516.1	329.148	10.3772	39.677	46.6984	0	0	0.0557058	133.21	-626.92	250	157.438	0	73.925	76.2291	420.35	1614811099551510	1
1899	0	0	899	1	342.885	184.976	157.909	0	0	39.4722	55.8716	-93.0429	235.911	12119	22467.3	93.0429	11.3522	40.3019	46.8534	0	0	0.0508077	94.3957	-613.066	250	119.737	0	60.3553	60.9381	180.609	1614811099651565	1
1912	0	0	912	1	541.915	308.799	233.116	0	0	108.122	51.8496	-168.147	262.545	12050.4	22471.3	168.147	12.9554	39.0524	46.1901	0	0	0.100347	148.925	-634.04	250	140.993	0	50.9981	51.5367	232.125	1614811099911706	1
1913	0	0	913	1	479.617	248.391	231.226	0	0	106.256	-19.4099	-27.6445	296.964	12151.9	22542.6	27.6445	14.0636	40.3709	46.1971	0	0	0.0539541	131.794	-630.013	250	135.081	0	53.0592	52.4791	122.415	1614811099931717	1
1924	0	0	924	1	424.339	227.747	196.592	0	0	92.5689	46.4569	-115.849	215.049	12165.6	22576.4	115.849	10.3759	38.1271	45.6123	0	0	0.37435	137.682	-628.985	250	152.745	0	63.8591	64.4242	217.978	1614811100151837	1
1927	0	0	927	1	464.354	286.161	178.193	0	0	33.6195	34.285	141.086	281.441	11726.3	22090.2	-141.086	13.2182	38.3484	44.4621	0	0	0.208069	119.008	-619.457	250	133.314	0	65.3119	58.1639	110.811	1614811100211870	1
1934	0	0	934	1	384.133	196.891	187.242	0	0	-19.269	7.59429	-133.249	176.006	11878.8	22216.6	133.249	8.63927	39.6538	46.8777	0	0	0.0902024	138.71	-631.47	250	141.864	0	76.3886	78.1181	293.639	1614811100351946	1
1944	0	0	944	1	432.99	269.288	163.702	0	0	97.0939	3.50742	222.757	225.458	11961.8	22121	-222.757	10.748	37.6903	45.5667	0	0	0.200718	124.627	-622	250	132.916	0	78.4369	70.0084	155.412	1614811100552055	1
1950	0	0	950	1	468.836	236.188	232.648	0	0	296.333	29.7166	-91.6305	280.792	12061.5	22393.8	91.6305	14.1973	38.657	45.2575	0	0	0.235497	136.227	-629.569	250	158.775	0	48.9222	48.725	140.619	1614811100672120	1
1954	0	0	954	1	460.776	225.592	235.185	0	0	102.633	125.697	-176.244	214.051	12354.9	22995.4	176.244	10.7437	39.3406	45.8199	0	0	0.196142	136.174	-629.304	250	155.922	0	60.5495	61.3915	284.637	1614811100752164	1
1965	0	0	965	1	475.378	287.46	187.918	0	0	136.356	-14.8481	147.056	215.484	11822.8	22338.7	-147.056	10.1181	40.4703	47.0367	0	0	0.222647	133.228	-631.895	250	118.342	0	86.8833	77.6895	148.426	1614811100972284	1
1966	0	0	966	1	639.412	260.557	378.855	0	0	41.0272	-54.358	85.4224	344.916	11818.5	22178.9	-85.4224	16.2341	38.7412	44.9244	0	0	0.257255	137.976	-630.882	250	164.69	0	52.1742	48.0822	92.2587	1614811100992295	1
1967	0	0	967	1	620.088	310.603	309.485	0	0	20.9049	-50.2319	11.5342	308.844	11938.3	22274.4	-11.5342	14.6765	39.2303	45.3696	0	0	0.149164	158.832	-640.767	250	166.196	0	53.3732	51.5068	109.133	1614811101012306	1
1989	0	0	989	1	451.065	201.465	249.6	0	0	244.984	95.7474	-215.771	217.867	11913.5	22427.4	215.771	11.4461	39.5691	46.3102	0	0	0.414077	105.456	-616.688	250	136.736	0	58.0331	59.3519	303.105	1614811101452545	1
2000	0	0	0	1	877.681	345.018	532.663	0	0	107.896	-4.84301	-92.2298	774.34	12249.9	22528	92.2298	37.4964	70.8778	63.906	0	0	0.153621	143.084	-683.132	250	249.827	0	24.224	24.0761	59.5555	1614811104934441	2
2001	0	0	1	1	1078.07	502.728	575.345	0	0	11.2578	16.3065	46.4576	1037.23	12246.9	22506.9	-46.4576	51.247	68.5549	64.6659	0	0	0.389719	188.239	-699.508	250	276.848	0	23.6125	20.7532	35.4446	1614811104954452	2
2015	0	0	15	1	744.616	321.412	423.204	0	0	-1.15432	38.2439	80.749	598.862	12259.3	22484.9	-80.749	30.0707	70.4796	62.3195	0	0	0.545083	168.948	-692.021	250	229.614	0	40.6316	34.5183	59.1043	1614811105234605	2
2020	0	0	20	1	664.809	319.877	344.932	0	0	77.5026	-3.29645	-16.649	439.644	12380	22526.5	16.649	21.2663	67.7765	62.6682	0	0	0.411719	124.425	-668.036	250	174.822	0	47.3138	44.8931	83.5943	1614811105334659	2
2026	0	0	26	1	722.923	219.734	503.189	0	0	23.3425	-14.5282	-59.6273	500.618	12334.5	22537.7	59.6273	24.3178	70.1515	63.5071	0	0	0.494079	170.995	-693.216	250	235.085	0	38.4141	37.607	81.5904	1614811105454725	2
2027	0	0	27	1	668.409	245.158	423.251	0	0	68.288	45.1772	47.6667	524.64	12289.6	22577.6	-47.6667	25.7655	67.691	61.2296	0	0	0.0589329	153.346	-681.661	250	200.316	0	43.9629	38.8999	66.2689	1614811105474736	2
2030	0	0	30	1	1021.38	423.453	597.924	0	0	90.229	72.4734	42.843	771.307	12267.6	22450.7	-42.843	37.9205	67.355	62.672	0	0	0.440235	140.927	-678.512	250	194.722	0	30.6255	27.1013	46.0422	1614811105534768	2
2031	0	0	31	1	721.088	238.171	482.917	0	0	22.6721	27.5623	16.8304	611.825	12235.5	22495.6	-16.8304	29.9584	67.3322	61.1808	0	0	0.298155	152.696	-680.789	250	200.242	0	36.3224	33.0634	57.2813	1614811105554779	2
2032	0	0	32	1	561.368	293.193	268.175	0	0	19.2731	54.5786	-97.0346	341.25	12238.9	22468.6	97.0346	16.6905	67.5437	61.1203	0	0	0.628773	129.496	-668.631	250	197.352	0	50.7267	49.9901	129.061	1614811105574790	2
2040	0	0	40	1	779.344	246.749	532.595	0	0	55.647	43.6724	-17.326	523.379	12302.2	22479.5	17.326	25.4108	66.5944	60.831	0	0	0.400473	169.336	-689.209	250	224.912	0	39.2865	37.0544	69.8756	1614811105734877	2
2045	0	0	45	1	611.977	229.81	382.168	0	0	67.2139	20.7216	-87.3678	367.565	12290.6	22502.4	87.3678	17.8017	65.7061	58.8697	0	0	0.43531	155.156	-676.77	250	188.605	0	47.3063	47.0484	115.746	1614811105834932	2
2046	0	0	46	1	657.415	293.583	363.832	0	0	141.426	-8.12455	-8.60218	325.89	12216.4	22431.6	8.60218	15.8204	65.2209	61.041	0	0	0.651684	152.137	-679.03	250	211.941	0	63.1974	59.6427	107.694	1614811105854943	2
2047	0	0	47	1	681.379	258.776	422.604	0	0	98.3366	67.5618	-66.5432	473.621	12259.5	22555.3	66.5432	22.989	65.0169	59.1765	0	0	0.399165	132.577	-668.506	250	184.844	0	38.8253	37.7512	84.0881	1614811105874954	2
2059	0	0	59	1	626.625	269.775	356.85	0	0	7.63425	17.229	104.8	348.389	12350.2	22505.9	-104.8	17.6268	65.5668	60.1235	0	0	0.38035	152.629	-677.116	250	168.843	0	67.5243	56.7103	97.4157	1614811106115084	2
2060	0	0	60	1	787.323	375.051	412.272	0	0	86.9595	26.8747	33.4984	366.044	12270.9	22496.3	-33.4984	17.8708	65.2778	62.4687	0	0	0.29296	144.456	-676.018	250	202.234	0	61.5522	54.993	92.6309	1614811106135095	2
2061	0	0	61	1	720.355	374.626	345.729	0	0	38.2814	-9.25856	181.446	590.997	12319.6	22532.4	-181.446	31.1321	63.3179	59.7156	0	0	0.411686	152.123	-677.617	250	228.243	0	37.5481	31.8027	69.5703	1614811106155106	2
2062	0	0	62	1	597.173	270.184	326.989	0	0	16.9491	1.29627	47.4093	371.874	12241.2	22521.9	-47.4093	18.3501	65.2141	57.5167	0	0	0.552959	130.098	-664.685	250	169.845	0	59.9114	53.2836	89.7538	1614811106175117	2
2063	0	0	63	1	774.583	268.077	506.506	0	0	97.3479	-5.94673	86.2815	520.531	12360.2	22429.4	-86.2815	25.852	64.5745	59.8267	0	0	0.570591	148.819	-677.076	250	253.3	0	45.5491	39.0251	66.2139	1614811106195128	2
2064	0	0	64	1	711.653	263.155	448.498	0	0	20.3378	34.3649	-155.355	544.337	12237.8	22488.8	155.355	26.9847	65.0829	58.5105	0	0	0.528153	158.616	-681.25	250	242.283	0	29.407	29.5114	103.548	1614811106215139	2
2065	0	0	65	1	612.665	244.976	367.689	0	0	45.5011	-0.408446	-110.654	282.147	12212.7	22523.6	110.654	13.7399	63.8018	58.174	0	0	0.50202	151.644	-674.231	250	186.622	0	57.9352	58.6411	163.202	1614811106235150	2
2066	0	0	66	1	721.786	267.777	454.009	0	0	38.2443	-29.8173	105.385	346.325	12319.6	22453.3	-105.385	17.443	62.9857	57.0285	0	0	0.751965	147.276	-671.158	250	188.109	0	66.2263	56.0237	96.7491	1614811106255161	2
2074	0	0	74	1	647.198	210.561	436.637	0	0	100.249	35.0426	-88.6523	462.268	12257.6	22488.1	88.6523	22.3986	62.0815	57.9378	0	0	0.339203	138.363	-666.809	250	202.608	0	37.9512	37.2023	90.7042	1614811106415248	2
2075	0	0	75	1	830.226	365.214	465.011	0	0	7.06737	40.2512	53.9006	646.999	12251.1	22582.6	-53.9006	32.1147	61.2638	56.3624	0	0	0.377591	142.51	-669.272	250	218.687	0	35.0003	30.4231	52.0214	1614811106435259	2
2076	0	0	76	1	634.953	281.752	353.201	0	0	-44.5477	13.0293	46.8652	319.482	12302.7	22609.8	-46.8652	16.0641	61.8148	55.2336	0	0	0.429293	158.154	-671.985	250	159.53	0	67.2153	59.3248	100.15	1614811106455270	2
2077	0	0	77	1	774.791	355.192	419.599	0	0	80.4119	-30.3223	4.95782	629.604	12277.4	22553.5	-4.95782	30.5634	60.9184	57.7001	0	0	0.345391	148.958	-673.628	250	211.325	0	33.7016	31.0979	54.8706	1614811106475280	2
2078	0	0	78	1	765.316	297.242	468.074	0	0	68.3068	68.9471	9.51094	582.798	12289.5	22454.2	-9.51094	28.4563	60.6078	55.5935	0	0	0.103755	160.318	-676.074	250	231.506	0	35.9203	33.0004	57.779	1614811106495291	2
2080	0	0	80	1	606.959	277.084	329.876	0	0	78.0219	45.6816	121.255	445.455	12279.8	22477.5	-121.255	22.5489	60.8929	57.7972	0	0	0.234227	142.424	-669.88	250	175.099	0	51.6438	43.0862	77.1493	1614811106535313	2
2084	0	0	84	1	938.035	409.327	528.709	0	0	30.3609	52.1605	7.5141	856.169	12327.5	22471	-7.5141	41.8834	61.4738	58.3444	0	0	0.515135	184.598	-695.389	250	380.173	0	25.4153	23.2042	40.872	1614811106615357	2
2092	0	0	92	1	586.741	260.002	326.739	0	0	-42.4741	4.0076	75.0031	423.054	12201	22519.2	-75.0031	21.4566	59.1996	55.7159	0	0	0.189434	166.811	-677.799	250	164.245	0	52.7572	45.1067	76.3637	1614811106775444	2
2095	0	0	95	1	630.297	277.054	353.244	0	0	0.210992	59.8242	9.72139	474.23	12258	22563	-9.72139	23.3777	60.1189	53.8326	0	0	0.265885	166.328	-674.976	250	192.613	0	43.1818	39.3008	69.212	1614811106835477	2
2100	0	0	100	1	755.712	272.524	483.187	0	0	53.5914	23.8939	-124.654	489.654	12304.2	22499.3	124.654	23.9209	60.3381	55.1043	0	0	1.04807	165.791	-679.399	250	313.755	0	32.8069	33.0887	98.8041	1614811106935531	2
2101	0	0	101	1	721.136	243.286	477.85	0	0	160.594	-34.9312	-47.108	318.307	12296.9	22558.1	47.108	15.474	61.0675	56.1351	0	0	0.639039	148.102	-668.042	250	200.313	0	57.1537	55.5525	116.029	1614811106955542	2
2108	0	0	108	1	525.975	175.576	350.399	0	0	97.1026	51.0606	20.9043	324.022	12360.4	22571.8	-20.9043	15.8058	56.4753	53.3877	0	0	0.271625	155.385	-666.279	250	198.293	0	63.2667	57.0321	97.6128	1614811107095618	2
2112	0	0	112	1	651.507	258.943	392.564	0	0	2.47259	-4.22941	157.52	290.467	12455	22527.4	-157.52	15.1651	58.7876	55.974	0	0	0.468041	163.563	-672.118	250	179.053	0	74.7028	62.0657	123.499	1614811107175662	2
2121	0	0	121	1	601.549	210.586	390.963	0	0	30.8561	9.02573	101.565	311.043	12227.3	22514.1	-101.565	15.6369	57.3448	54.1981	0	0	0.294053	159.728	-665.497	250	158.724	0	71.138	60.362	103.31	1614811107355760	2
2122	0	0	122	1	576.096	333.786	242.311	0	0	28.3547	42.0027	-25.8913	476.014	12229.8	22580.8	25.8913	23.1735	56.6313	51.7207	0	0	0.219461	147.72	-663.671	250	226.282	0	39.3261	37.2606	72.1868	1614811107375771	2
2123	0	0	123	1	609.883	278.276	331.607	0	0	30.0696	41.4661	127.086	381.379	12228.1	22481.7	-127.086	19.4578	57.7222	53.0966	0	0	0.309923	137.085	-659.136	250	152.393	0	57.9042	48.242	87.3764	1614811107395782	2
2125	0	0	125	1	612.559	257.082	355.476	0	0	-16.9444	-24.2365	-82.3468	393.038	12275.1	22547.4	82.3468	19.305	56.9238	52.7478	0	0	0.524452	159.275	-670.802	250	186.45	0	42.4448	41.788	98.9502	1614811107435803	2
2129	0	0	129	1	532.941	296.124	236.817	0	0	21.7334	61.0867	41.4871	384.275	12236.4	22462.1	-41.4871	18.9859	58.8774	53.1431	0	0	0.387772	132.51	-658.384	250	230.362	0	55.3151	48.9788	83.0899	1614811107515847	2
2130	0	0	130	1	689.543	295.844	393.7	0	0	-29.2779	17.7229	62.5844	419.12	12287.5	22505.4	-62.5844	21.061	59.9585	54.4616	0	0	0.368073	165.337	-675.252	250	201.57	0	52.5667	45.4939	77.0579	1614811107535858	2
2131	0	0	131	1	695.055	278.225	416.83	0	0	209.734	-59.4337	119.993	409.116	12347.4	22482.9	-119.993	21.1206	58.6881	55.7876	0	0	0.84098	150.057	-667.943	250	220.883	0	55.0169	45.4082	81.3566	1614811107555869	2
2132	0	0	132	1	537.04	245.451	291.588	0	0	25.3409	59.1577	63.8854	428.681	12332.5	22563.7	-63.8854	21.3052	57.4599	50.7245	0	0	0.149778	139.756	-656.742	250	166.734	0	50.1093	43.5541	74.2309	1614811107575880	2
2133	0	0	133	1	701.334	332.688	368.647	0	0	57.8097	36.8177	92.9521	494.564	12300	22486.3	-92.9521	24.7028	57.3513	52.4005	0	0	0.460487	154.128	-666.248	250	204.43	0	45.0188	38.3169	65.9186	1614811107595891	2
2136	0	0	136	1	443.26	240.015	203.245	0	0	-12.1245	129.387	21.4597	216.971	11772	22194.5	-21.4597	10.9027	56.7302	51.6005	0	0	0.320001	126.636	-650.094	250	132.332	0	90.8578	81.9136	139.164	1614811107655923	2
2137	0	0	137	1	456.777	186.412	270.365	0	0	-83.5718	25.6739	-25.2914	246.428	12042.8	22397.8	25.2914	12.4496	55.6631	50.869	0	0	0.296199	128.104	-649.732	250	168.288	0	72.8289	68.0642	130.347	1614811107675934	2
2138	0	0	138	1	640.088	190.701	449.387	0	0	23.3557	21.2663	76.8414	362.675	12334.5	22501.9	-76.8414	18.0647	56.8474	52.9551	0	0	0.232275	149.948	-661.293	250	181.978	0	60.3892	51.8467	87.851	1614811107695945	2
2142	0	0	142	1	567.089	272.929	294.16	0	0	-21.8337	9.27318	76.5482	414.859	12180.4	22513.9	-76.5482	20.897	56.0161	51.575	0	0	0.441236	150.335	-665.225	250	203.795	0	52.4262	44.8577	76.0126	1614811107775989	2
2143	0	0	143	1	571.953	226.927	345.026	0	0	112.557	-2.59987	-111.824	270.331	12245.3	22525.8	111.824	13.1427	56.7503	53.1821	0	0	0.795822	172.952	-674.59	250	226.294	0	58.3582	58.6471	162.701	1614811107796000	2
2146	0	0	146	1	627.941	308.851	319.09	0	0	29.5492	31.7638	131.463	422.172	12228.6	22491.4	-131.463	21.5824	57.8648	52.7087	0	0	0.407351	141.397	-662.442	250	168.466	0	52.361	43.6753	79.9537	1614811107856032	2
2158	0	0	158	1	685.819	274.056	411.764	0	0	57.0319	-53.3628	-58.5118	482.455	12300.8	22576.5	58.5118	23.3971	57.4412	52.8325	0	0	0.446376	153.103	-667.78	250	204.156	0	36.6413	35.8761	77.8565	1614811108096163	2
2159	0	0	159	1	641.854	366.68	275.174	0	0	-3.72321	12.1364	31.938	608.634	12261.9	22511	-31.938	30.0622	56.6966	51.4365	0	0	0.488123	148.121	-663.181	250	256.579	0	34.7872	31.084	52.9736	1614811108116174	2
2180	0	0	180	1	479.653	188.251	291.402	0	0	-33.1968	78.1301	160.338	267.126	11693.4	22146.1	-160.338	14.182	54.6365	48.9666	0	0	0.347669	132.577	-648.036	250	141.872	0	76.6279	63.5063	126.43	1614811108536403	2
2181	0	0	181	1	731.196	252.744	478.451	0	0	27.5252	53.2108	-59.1567	491.131	12330.3	22569.6	59.1567	23.9123	56.6133	52.2985	0	0	0.225473	181.16	-676.852	250	212.813	0	35.847	34.7504	74.9933	1614811108556414	2
2182	0	0	182	1	582.491	242.16	340.331	0	0	86.8726	-14.5414	-30.1653	369.089	12271	22537.7	30.1653	17.8309	55.269	51.0826	0	0	0.510954	142.281	-657.681	250	173.999	0	49.8077	47.6901	92.9776	1614811108576425	2
2189	0	0	189	1	739.642	303.209	436.434	0	0	34.8553	76.692	34.6481	333.831	12323	22446.5	-34.6481	16.463	56.4871	52.2433	0	0	0.481289	175.228	-672.682	250	202.73	0	61.837	55.4414	93.5601	1614811108716501	2
2201	0	0	201	1	695.015	243.96	451.056	0	0	115.403	69.2462	44.1047	517.889	12342.1	22553.6	-44.1047	25.4721	53.0161	51.3129	0	0	0.292248	122.946	-646.878	250	167.281	0	40.6954	35.9255	60.7821	1614811108956632	2
2202	0	0	202	1	833.88	363.904	469.976	0	0	27.1667	45.8815	15.7026	589.882	12231	22477.3	-15.7026	28.8959	54.7407	50.0889	0	0	0.274853	186.752	-677.3	250	239.504	0	34.393	31.2411	54.3584	1614811108976643	2
2205	0	0	205	1	750.935	314.304	436.63	0	0	-3.40361	7.58745	59.6937	514.083	12261.6	22515.6	-59.6937	25.5925	55	51.2027	0	0	0.285617	197.923	-682.854	250	213.431	0	42.0401	36.521	61.8119	1614811109036675	2
2208	0	0	208	1	578.872	275.257	303.615	0	0	-47.067	-36.0606	-152.008	450.861	12205.6	22559.2	152.008	22.7494	54.4125	48.11	0	0	0.440795	137.2	-651.514	250	221.148	0	31.7352	32.1265	111.879	1614811109096708	2
2213	0	0	213	1	508.077	214.545	293.533	0	0	-59.5199	41.1388	16.4466	333.537	12317.7	22482	-16.4466	16.7807	52.0912	48.5273	0	0	0.347025	144.649	-650.587	250	183.12	0	57.6789	51.8183	89.5331	1614811109196762	2
2223	0	0	223	1	582.969	292.875	290.094	0	0	91.7878	54.023	-152.406	364.261	12266.1	22469.1	152.406	17.9666	52.1151	49.1828	0	0	0.25657	137.533	-650.667	250	177.009	0	40.2382	40.0909	137.674	1614811109396871	2
2228	0	0	228	1	562.961	288.663	274.298	0	0	54.7582	95.7898	60.1341	267.62	12303.1	22527	-60.1341	13.3019	53.3247	48.7415	0	0	0.345994	147.537	-657.98	250	164.994	0	76.3636	67.487	112.913	1614811109496926	2
2233	0	0	233	1	513.145	185.563	327.583	0	0	47.5033	28.1686	15.578	311.775	12310.3	22594.7	-15.578	15.2044	52.4581	50.1669	0	0	0.25055	141.292	-651.903	250	151.381	0	62.6967	57.4033	98.6702	1614811109596980	2
2237	0	0	237	1	666.734	232.543	434.191	0	0	109.51	36.3461	-14.9559	446.537	12248.3	22486.8	14.9559	21.64	53.2223	49.8288	0	0	0.329773	132.335	-650.277	250	211.08	0	42.3591	39.6108	73.5199	1614811109677024	2
2240	0	0	240	1	686.573	297.947	388.626	0	0	155.442	-6.04015	93.355	342.958	12401.7	22529.2	-93.355	17.1661	52.5985	49.7888	0	0	0.617464	155.863	-660.801	250	204.557	0	62.1404	53.0552	90.308	1614811109737057	2
2241	0	0	241	1	550.909	224.647	326.262	0	0	84.4391	28.0197	91.584	398.411	12373.1	22594.8	-91.584	19.8467	51.4233	47.042	0	0	0.20873	107.863	-633.367	250	138.03	0	52.9585	45.0875	77.053	1614811109757068	2
2242	0	0	242	1	755.276	297.465	457.811	0	0	108.575	5.75902	-76.2478	472.811	12348.9	22517.4	76.2478	22.8543	52.4936	50.1899	0	0	0.579624	167.197	-665.393	250	232.621	0	35.6833	35.1027	79.5053	1614811109777078	2
2247	0	0	247	1	546.886	227.566	319.32	0	0	74.429	7.44411	-48.4062	249.961	12283.4	22615.4	48.4062	12.0717	51.0188	47.798	0	0	0.406322	151.345	-652.332	250	158.704	0	67.3292	65.6307	135.753	1614811109877133	2
2254	0	0	254	1	542.277	238.516	303.762	0	0	38.9351	64.1561	65.2864	446.673	12318.9	22558.7	-65.2864	22.1736	49.7745	48.8827	0	0	0.168414	120.126	-640.629	250	177.822	0	46.5878	40.3058	68.5557	1614811110017209	2
2255	0	0	255	1	620.63	265.154	355.476	0	0	39.3684	31.1733	33.8217	376.948	12318.5	22492	-33.8217	18.4793	51.0376	48.0877	0	0	0.295788	138.045	-650.154	250	176.963	0	53.0251	47.464	80.4847	1614811110037220	2
2258	0	0	258	1	692.11	309.305	382.805	0	0	62.431	16.0547	27.8325	506.446	12195.8	22606.8	-27.8325	24.7092	50.7784	46.9075	0	0	0.159582	147.606	-652.606	250	168.025	0	39.2849	35.6251	60.7124	1614811110097253	2
2263	0	0	263	1	468.116	255.16	212.955	0	0	90.6231	40.9845	161.352	228.782	12366.9	22581.8	-161.352	11.8517	51.7274	48.5454	0	0	0.103453	115.787	-637.363	250	144.864	0	88.4013	73.4563	148.908	1614811110197307	2
2274	0	0	274	1	474.326	190.06	284.266	0	0	9.31592	81.4049	-68.7128	380.863	12248.9	22541.4	68.7128	18.6889	51.7505	47.0581	0	0	0.378253	119.242	-639.782	250	166.836	0	42.7451	41.7303	92.871	1614811110417427	2
2282	0	0	282	1	651.388	297.234	354.154	0	0	14.5332	90.042	172.401	431.265	12343.3	22433.1	-172.401	22.7917	51.4882	46.7953	0	0	0.332313	169.008	-662.827	250	185.313	0	46.6191	39.1639	81.6987	1614811110577514	2
2283	0	0	283	1	649.528	225.714	423.814	0	0	-0.257588	34.6083	126.903	513.94	12358.1	22488.6	-126.903	26.3771	48.8263	48.3768	0	0	0.153576	143.867	-649.372	250	197.352	0	41.1063	33.8671	62.1608	1614811110597525	2
2307	0	0	307	1	585.685	255.735	329.95	0	0	-8.99138	63.1326	107.874	341.088	12267.2	22559.7	-107.874	17.4148	48.3351	45.0514	0	0	0.298446	139.706	-645.16	250	151.877	0	59.9909	49.8693	86.9701	1614811111077787	2
2313	0	0	313	1	648.894	330.776	318.118	0	0	109.995	-3.56521	-69.4821	352.591	12247.8	22526.7	69.4821	17.0348	50.8112	45.4876	0	0	0.246809	156.801	-655.294	250	209.77	0	45.7871	45.1151	101.6	1614811111197852	2
2321	0	0	321	1	747.389	322.178	425.211	0	0	153.043	82.7735	-5.42635	383.936	12304.5	22540	5.42635	18.8188	47.6638	43.4963	0	0	0.280005	164.273	-651.03	250	204.844	0	46.2628	43.5152	78.5077	1614811111357939	2
2323	0	0	323	1	703.93	352.31	351.62	0	0	68.0328	-25.311	145.466	470.287	12389.5	22548.5	-145.466	24.1509	49.3603	46.0171	0	0	0.376276	149.122	-652.569	250	180.717	0	43.744	36.5811	70.3961	1614811111397961	2
2328	0	0	328	1	625.282	276.417	348.865	0	0	20.2534	55.9643	23.2319	480.291	12237.9	22566.9	-23.2319	23.6191	48.7646	44.003	0	0	0.471911	140.259	-643.203	250	184.031	0	39.9476	36.0179	62.2091	1614811111498016	2
2336	0	0	336	1	665.526	304.908	360.618	0	0	45.236	21.5826	48.5423	403.784	12412.3	22501.6	-48.5423	19.8474	48.5461	46.2036	0	0	0.17455	120.271	-636.348	250	166.79	0	49.7078	43.8872	74.1708	1614811111658103	2
2341	0	0	341	1	587.53	349.288	238.242	0	0	83.9428	1.56034	137.388	357.832	12473.2	22521.6	-137.388	18.2523	46.4232	46.0735	0	0	0.622491	142.751	-642.953	250	198.979	0	56.4687	47.2163	88.2067	1614811111758157	2
2342	0	0	342	1	522.404	186.761	335.643	0	0	-30.1619	-21.9995	-24.12	389.12	12288.3	22545.2	24.12	19.1983	49.1422	45.0608	0	0	0.587434	184.325	-666.218	250	201.926	0	44.8001	42.4899	81.4184	1614811111778168	2
2345	0	0	345	1	621.13	267.523	353.607	0	0	24.3176	6.70792	31.3344	449.785	12233.9	22616.1	-31.3344	22.0685	48.7701	42.7717	0	0	0.380924	167.84	-651.057	250	197.17	0	42.709	38.6614	65.9596	1614811111838201	2
2347	0	0	347	1	486.014	267.022	218.992	0	0	44.3841	57.7707	56.4232	235.239	12313.5	22565	-56.4232	11.6257	47.2496	44.3925	0	0	0.191475	100.449	-620.827	250	125.098	0	82.7212	72.4453	122.414	1614811111878223	2
2355	0	0	355	1	544.534	198.147	346.387	0	0	8.50921	126.184	-138.536	248.397	12249.7	22496.6	138.536	12.4601	47.2564	44.0553	0	0	0.191992	128.321	-635.09	250	137.853	0	55.0559	55.0204	174.985	1614811112038310	2
2363	0	0	363	1	598.583	303.026	295.558	0	0	44.1753	8.08247	161.222	400.882	12313.7	22614.7	-161.222	20.8142	47.0035	43.7967	0	0	0.168056	131.384	-636.45	250	177.362	0	48.8922	41.2395	83.3	1614811112198397	2
2371	0	0	371	1	526.393	254.805	271.589	0	0	61.0649	-22.3471	0.65726	274.065	12296.8	22545.5	-0.65726	13.3047	48.47	41.9807	0	0	0.31791	146.649	-640.182	250	171.876	0	64.5011	60.5843	109.125	1614811112358484	2
2383	0	0	383	1	570.912	208.113	362.799	0	0	-12.3859	112.071	132.522	334.156	12270.6	22411.1	-132.522	17.4311	46.5098	42.7588	0	0	0.166562	165.494	-649.406	250	177.662	0	59.1444	49.1817	89.5583	1614811112598615	2
2386	0	0	386	1	421.763	198.191	223.572	0	0	83.1668	16.8853	-155.207	199.645	12274.7	22506.3	155.207	9.83296	47.4921	44.7562	0	0	0.327642	150.276	-646.633	250	138.805	0	68.1805	68.9129	242.725	1614811112658648	2
2388	0	0	388	1	561.455	231.708	329.747	0	0	62.2956	-1.21825	-94.7837	274.329	12096.2	22524.4	94.7837	13.298	46.0039	42.8445	0	0	0.285779	146.093	-637.287	250	141.292	0	53.6281	53.8705	134.743	1614811112698669	2
2391	0	0	391	1	499.35	239.056	260.295	0	0	68.2996	40.1361	28.488	300.698	12389.2	22483	-28.488	14.6883	46.8415	46.134	0	0	0.278986	169.48	-654.037	250	178.407	0	64.0496	57.3122	96.9726	1614811112758702	2
2407	0	0	407	1	610.91	322.406	288.504	0	0	74.2597	16.165	192.579	329.582	12383.2	22606.7	-192.579	17.4192	45.1761	43.263	0	0	0.212361	127.642	-631.922	250	167.597	0	55.6987	47.4848	108.541	1614811113078876	2
2428	0	0	428	1	442.392	197.326	245.066	0	0	92.1356	88.3511	127.876	216.033	12365.4	22534.5	-127.876	11.0248	45.4886	44.0448	0	0	0.620429	147.706	-640.269	250	172.823	0	91.0232	76.1757	136.818	1614811113499105	2
2429	0	0	429	1	588.682	294.88	293.802	0	0	-4.49991	26.8844	0.135056	469.595	12262.7	22496.3	-0.135056	23.07	44.7822	42.7019	0	0	0.397675	130.627	-634.613	250	188.996	0	38.7489	35.5008	62.9639	1614811113519116	2
2430	0	0	430	1	528.564	190.563	338.001	0	0	-13.2768	13.1739	6.0656	408.618	12371.1	22609.6	-6.0656	20.1306	45.7807	42.5981	0	0	0.591333	177.94	-651.896	250	192.141	0	44.5628	40.8321	71.5277	1614811113539127	2
2432	0	0	432	1	495.096	217.38	277.716	0	0	-47.3968	42.4982	-38.015	271.358	12305.6	22680	38.015	13.4832	45.8956	40.9588	0	0	0.379339	110.08	-621.342	250	145.336	0	58.299	55.675	112.925	1614811113579149	2
2436	0	0	436	1	476.94	246.906	230.034	0	0	68.5531	-9.56457	-123.559	314.303	12289.3	22532.7	123.559	15.3289	46.6753	42.5661	0	0	0.540067	158.62	-647.771	250	193.272	0	44.8226	45.4755	135.554	1614811113659192	2
2442	0	0	442	1	575.014	259.146	315.868	0	0	-23.245	16.5639	161.662	277.09	12381.1	22506.6	-161.662	14.6095	45.9063	42.662	0	0	0.659687	174.92	-652.587	250	199.048	0	69.0177	57.1643	115.808	1614811113779258	2
2443	0	0	443	1	557.772	260.512	297.26	0	0	51.5921	18.4992	21.2815	285.308	12405.9	22504.7	-21.2815	13.9158	46.5471	42.6121	0	0	0.513212	126.03	-632.201	250	185.927	0	64.6783	59.0386	101	1614811113799269	2
2444	0	0	444	1	503.247	192.149	311.098	0	0	15.9482	28.103	-75.4032	326.563	12242.2	22594.7	75.4032	15.9077	46.056	41.3464	0	0	0.227967	146.658	-640.885	250	174.259	0	46.3812	45.4369	105.181	1614811113819280	2
2449	0	0	449	1	488.967	237.167	251.799	0	0	6.28733	16.1831	120.969	409.475	12251.9	22507	-120.969	20.8985	44.8115	41.2503	0	0	0.416353	160.853	-645.52	250	192.06	0	48.6579	40.5544	72.3406	1614811113919334	2
2457	0	0	457	1	527.823	275.983	251.84	0	0	64.3497	70.9427	119.777	337.324	12293.5	22452.2	-119.777	17.1183	44.9899	42.1578	0	0	0.356739	160.754	-645.671	250	201.752	0	58.5817	49.193	87.4134	1614811114079421	2
2459	0	0	459	1	666.188	287.668	378.52	0	0	-47.4723	0.798699	38.987	371.257	12405.3	22522.4	-38.987	18.6439	44.3143	41.3855	0	0	0.624718	175.59	-651.128	250	202.775	0	50.5308	44.7077	75.4815	1614811114119443	2
2463	0	0	463	1	498.276	148.935	349.341	0	0	36.6476	101.715	-176.565	257.591	12221.5	22521.1	176.565	12.9612	43.6288	41.5021	0	0	0.132444	145.666	-634.974	250	145.977	0	49.6643	50.607	190.564	1614811114199487	2
2465	0	0	465	1	522.834	220.204	302.63	0	0	1.53735	34.9352	-36.9789	306.699	12256.6	22687.5	36.9789	14.9937	44.1695	40.5034	0	0	0.396119	102.188	-616.185	250	127.673	0	52.6017	49.9278	100.138	1614811114239508	2
2466	0	0	466	1	464.987	218.112	246.875	0	0	-23.0864	82.3252	58.0512	292.633	12281.3	22440.8	-58.0512	14.7458	44.8039	40.5261	0	0	0.528535	172.574	-651.928	250	182.24	0	64.7399	56.2411	94.817	1614811114259519	2
2468	0	0	468	1	532.721	247.128	285.594	0	0	43.417	60.5374	61.3941	232.697	12314.4	22562.3	-61.3941	11.5239	45.2068	42.7926	0	0	0.313598	142.68	-635.623	250	141.371	0	82.533	71.9077	121.525	1614811114299541	2
2470	0	0	470	1	677.739	274.768	402.971	0	0	22.7885	59.7783	67.1421	530.143	12335.1	22563	-67.1421	26.3923	44.6891	42.2035	0	0	0.21973	175.83	-653.157	250	195.399	0	37.548	32.3312	55.4488	1614811114339563	2
2471	0	0	471	1	690.435	337.024	353.411	0	0	37.9382	-2.83397	102.81	590.749	12319.9	22526	-102.81	29.6838	45.493	42.5765	0	0	0.409758	130.607	-636.389	250	202.375	0	34.6742	29.4692	51.2814	1614811114359574	2
2474	0	0	474	1	642.901	324.769	318.132	0	0	77.8691	0.315519	32.6083	522.078	12280	22522.8	-32.6083	25.4682	43.7663	42.7095	0	0	0.184004	160.423	-646.098	250	191.637	0	36.8809	33.1603	56.0201	1614811114419607	2
2475	0	0	475	1	431.898	192.592	239.306	0	0	75.7639	73.89	42.406	246.885	12182.4	22548.9	-42.406	12.1439	44.2862	40.4503	0	0	0.506853	143.663	-633.001	250	163.195	0	74.8699	66.6912	112.406	1614811114439617	2
2476	0	0	476	1	659.989	356.649	303.34	0	0	-29.0578	84.6852	50.7779	482.508	12287.2	22538.1	-50.7779	24.3189	44.2992	41.418	0	0	0.316657	165.913	-647.521	250	194.729	0	39.8203	34.8255	59.0856	1614811114459628	2
2495	0	0	495	1	448.207	200.01	248.197	0	0	-60.7464	-6.04795	-30.3269	262.656	12318.9	22628.9	30.3269	13.1043	43.6282	41.4876	0	0	0.639974	164.456	-639.927	250	172.619	0	61.3225	58.491	112.799	1614811114839835	2
2520	0	0	520	1	581.895	316.744	265.152	0	0	58.3399	4.73847	4.8822	346.463	12399.2	22618.1	-4.8822	16.8292	41.7812	39.2271	0	0	0.44292	137.207	-628.467	250	172.381	0	50.1754	46.6438	81.5433	1614811115340108	2
2526	0	0	526	1	443.917	201.53	242.387	0	0	60.9552	19.437	-84.1496	199.34	12296.9	22503.7	84.1496	9.65427	43.5245	40.4269	0	0	0.404025	159.376	-638.344	250	183.33	0	72.4259	72.0379	172.488	1614811115460173	2
2538	0	0	538	1	500.496	209.41	291.086	0	0	10.7898	63.4901	66.7285	305.917	12347.1	22459.7	-66.7285	15.2725	42.9279	41.1163	0	0	0.218649	117.06	-622.012	250	138.167	0	62.8106	53.7864	91.2127	1614811115700304	2
2543	0	0	543	1	453.574	198.268	255.307	0	0	19.9706	53.1223	55.4912	210.22	12238.2	22470	-55.4912	10.4228	42.9233	39.9166	0	0	0.173584	158.649	-637.85	250	173.625	0	88.5541	77.028	130.044	1614811115800358	2
2545	0	0	545	1	376.508	218.808	157.7	0	0	47.3396	7.34152	130.43	277.801	12210.8	22615.5	-130.43	14.1488	43.0376	40.1332	0	0	0.0654752	132.33	-626.46	250	140.331	0	68.797	58.0288	105.134	1614811115840380	2
2547	0	0	547	1	723.606	339.225	384.382	0	0	-1.29038	48.2498	76.922	493.806	12259.5	22574.6	-76.922	24.7791	42.4311	40.0123	0	0	0.314412	131.55	-628.022	250	169.448	0	39.6355	33.6048	57.8959	1614811115880402	2
2567	0	0	567	1	548.999	253.116	295.883	0	0	98.5034	66.035	27.2206	328.923	12359	22656.4	-27.2206	16.0958	42.5064	38.7781	0	0	0.266454	156.257	-633.896	250	155.715	0	54.7195	49.1723	83.91	1614811116280620	2
2575	0	0	575	1	590.99	340.535	250.455	0	0	38.0251	66.9131	83.7086	382.873	12419.5	22555.9	-83.7086	19.1487	41.5018	39.2456	0	0	0.557571	171.244	-642.355	250	206.854	0	50.0134	42.6781	73.0394	1614811116440707	2
2585	0	0	585	1	540.077	260.494	279.582	0	0	80.0368	77.0144	98.6506	377.682	12377.5	22645.5	-98.6506	18.9649	40.7366	38.8059	0	0	0.0526599	130.982	-624.319	250	159.708	0	50.5891	42.9165	73.7457	1614811116640816	2
2592	0	0	592	1	390.632	229.583	161.05	0	0	-13.6304	47.2546	-10.502	185.863	12271.8	22475.9	10.502	9.15619	41.4879	38.8161	0	0	0.271834	145.412	-629.731	250	152.322	0	88.3442	81.7424	149.635	1614811116780892	2
2597	0	0	597	1	709.077	341.96	367.117	0	0	90.2217	6.39706	52.5842	477.687	12367.3	22516.8	-52.5842	23.4268	41.3749	38.8568	0	0	0.44189	157.096	-636.897	250	201.114	0	39.8108	35.0445	59.3519	1614811116880947	2
2611	0	0	611	1	401.433	156.565	244.867	0	0	107.6	50.0336	-149.413	212.531	12250.2	22473.1	149.413	10.4716	41.9452	39.5797	0	0	0.210028	146.173	-628.594	250	170.909	0	61.4467	61.2533	208.776	1614811117161099	2
2630	0	0	630	1	483.258	216.33	266.928	0	0	-0.90801	34.2968	-2.38417	378.997	12259.1	22488.9	2.38417	18.604	40.6834	36.3679	0	0	0.268501	170.666	-636.141	250	176.245	0	44.3362	40.8451	73.7478	1614811117541307	2
2650	0	0	650	1	491.876	184.338	307.537	0	0	-62.3997	74.1239	131.124	229.264	12220.9	22648.4	-131.124	12.1072	40.477	36.8	0	0	0.184207	151.292	-628.478	250	155.164	0	79.502	65.3515	118.777	1614811117941524	2
2654	0	0	654	1	338.014	159.102	178.911	0	0	-13.023	-21.7062	-19.6136	219.249	12271.2	22544.9	19.6136	10.763	41.629	37.747	0	0	0.286384	134.533	-623.77	250	133.227	0	73.0319	68.9464	130.521	1614811118021568	2
2685	0	0	685	1	504.775	216.499	288.276	0	0	113.252	68.5132	-112.391	303.088	12244.6	22554.3	112.391	14.8115	39.5419	36.0278	0	0	0.101171	113.085	-610.069	250	161.522	0	43.9874	43.7988	121.831	1614811118641906	2
2687	0	0	687	1	497.953	198.567	299.386	0	0	31.7562	45.8887	58.9824	243.929	12326.1	22576.9	-58.9824	12.073	39.3179	36.5865	0	0	0.12352	147.144	-625.351	250	151.253	0	73.6709	64.1815	108.884	1614811118681928	2
2695	0	0	695	1	480.247	159.739	320.508	0	0	25.0824	30.6923	129.379	219.522	12432.4	22592.1	-129.379	11.2174	39.0764	37.8689	0	0	0.427166	137.452	-622.291	250	167.115	0	83.6795	69.5349	126.761	1614811118842015	2
2714	0	0	714	1	482.166	209.078	273.088	0	0	-12.4066	26.6364	-28.6028	214.738	12170.9	22695.8	28.6028	10.537	39.777	36.5583	0	0	0.325307	136.752	-618.047	250	126.397	0	71.8918	67.891	131.987	1614811119222222	2
2717	0	0	717	1	497.871	196.525	301.346	0	0	1.0826	22.9457	-106.376	218.83	12257.1	22599.9	106.376	10.7331	40.2771	36.4311	0	0	0.346767	134.119	-621.764	250	148.45	0	60.7878	60.3304	163.497	1614811119282255	2
2721	0	0	721	1	535.992	302.59	233.402	0	0	98.922	62.272	108.337	275.376	12358.6	22759.9	-108.337	13.8628	38.4167	36.4429	0	0	0.0651034	133.503	-618.44	250	148.2	0	66.9373	56.0725	97.4382	1614811119362298	2
2749	0	0	749	1	531.57	208.179	323.391	0	0	-35.7999	62.6412	-119.467	317.294	12294	22659.8	119.467	15.8208	38.0633	34.7117	0	0	0.389608	141.283	-618.867	250	158.049	0	40.1565	40.0945	115.419	1614811119922603	2
2752	0	0	752	1	620.618	293.311	327.307	0	0	19.8984	81.4437	78.7768	531.59	12337.9	22541.4	-78.7768	26.6724	37.0554	35.821	0	0	0.335835	163.737	-632.294	250	263.305	0	35.0409	29.9586	51.4856	1614811119982636	2
2784	0	0	784	1	498.059	205.713	292.347	0	0	41.3981	24.2403	38.3379	249.926	12316.4	22598.6	-38.3379	12.2577	38.339	36.9825	0	0	0.10916	124.684	-614.954	250	129.201	0	70.1647	62.6845	105.579	1614811120622985	2
2785	0	0	785	1	481.025	236.531	244.494	0	0	12.5712	-25.6345	114.461	232.617	12345.3	22548.8	-114.461	11.8231	38.4841	35.4221	0	0	0.445886	142.408	-622.057	250	149.053	0	78.408	65.4687	114.977	1614811120642996	2
2786	0	0	786	1	501.398	261.371	240.027	0	0	26.598	101.257	-52.9016	221.771	12331.2	22621.2	52.9016	10.8859	37.7839	36.1804	0	0	0.263682	178.212	-631.948	250	156.225	0	65.2308	63.6029	131.559	1614811120663006	2
2787	0	0	787	1	511.763	250.771	260.992	0	0	113.16	49.2153	87.047	403.019	12344.3	22673.3	-87.047	20.0716	36.4354	36.1367	0	0	0.0831908	125.704	-613.389	250	178.83	0	45.7867	38.7812	66.7956	1614811120683017	2
2790	0	0	790	1	459.303	203.168	256.135	0	0	-3.95023	16.8238	22.7453	239.383	12262.1	22606	-22.7453	11.8015	37.4575	34.3205	0	0	0.156884	166.771	-623.998	250	172.529	0	69.75	62.9756	107.486	1614811120743050	2
2804	0	0	804	1	417.144	160.179	256.964	0	0	-10.8252	6.30462	-11.4787	241.369	12269	22616.5	11.4787	11.8495	37.0479	33.5667	0	0	0.0589607	181.267	-634.101	250	174.221	0	64.2004	60.2665	110.698	1614811121023203	2
2819	0	0	819	1	559.738	202.466	357.272	0	0	169.301	137.224	29.1902	259.038	12387.9	22585.3	-29.1902	12.9656	36.1565	35.2755	0	0	0.193721	142.153	-617.156	250	172.899	0	64.5217	57.8211	97.4431	1614811121323366	2
2828	0	0	828	1	571.468	238.327	333.141	0	0	26.2785	21.0789	188.485	322.671	12431.2	22601.7	-188.485	17.0992	36.5732	33.5608	0	0	0.299815	158.137	-622.029	250	185.894	0	51.8816	43.9403	98.3064	1614811121503464	2
2835	0	0	835	1	485.698	210.897	274.801	0	0	69.696	-22.6065	-22.2231	264.133	12288.1	22645.4	22.2231	12.7797	35.8275	33.6535	0	0	0.0787312	164.91	-623.31	250	195.553	0	57.623	54.8893	104.168	1614811121643540	2
2836	0	0	836	1	602.079	254.856	347.223	0	0	66.4925	-38.9761	79.4621	297.781	12391	22661.8	-79.4621	14.7854	36.2489	35.0984	0	0	0.286961	154.72	-622.733	250	213.826	0	60.3498	51.718	88.3109	1614811121663551	2
2858	0	0	858	1	457.601	249.539	208.062	0	0	-47.3533	-28.0677	143.342	259.997	12405.2	22650.9	-143.342	13.6907	36.1929	34.7374	0	0	0.269019	151.826	-622.984	250	138.675	0	67.2946	55.3454	106.045	1614811122103791	2
2871	0	0	871	1	464.132	187.187	276.945	0	0	2.44343	2.73653	96.5472	384.166	12255.7	22620.1	-96.5472	19.3805	34.5345	32.2356	0	0	0.392532	192.775	-634.677	250	231.577	0	46.323	39.1959	67.4658	1614811122363933	2
2884	0	0	884	1	395.68	182.637	213.043	0	0	-115.61	10.8667	-27.7935	194.635	12274.1	22612	27.7935	10.0125	35.2371	32.0796	0	0	0.274081	160.355	-618.466	250	166.725	0	72.8747	68.4344	131.813	1614811122624074	2
2893	0	0	893	1	558.883	245.577	313.306	0	0	-40.2738	62.0725	-10.4047	435.752	12298.5	22660.4	10.4047	21.699	34.1678	32.2758	0	0	0.106685	154.834	-617.765	250	184.644	0	35.6206	33.011	60.4557	1614811122804172	2
2898	0	0	898	1	503.351	225.493	277.858	0	0	63.7679	-11.733	50.8862	361.674	12294.1	22634.6	-50.8862	17.7492	33.9304	31.5574	0	0	0.139372	139.363	-608.895	250	195.643	0	46.9731	41.7214	70.7289	1614811122904227	2
2902	0	0	902	1	618.753	227.811	390.942	0	0	18.702	52.3178	-123.948	343.337	12339.1	22869.5	123.948	16.8846	35.6251	32.7885	0	0	0.2028	155.082	-620.529	250	176.162	0	36.7853	36.5654	107.725	1614811122984271	2
2907	0	0	907	1	479.365	206.838	272.527	0	0	-40.3822	-1.91912	186.271	229.917	12398.2	22624.7	-186.271	12.3922	34.0441	33.5818	0	0	0.145844	140.461	-610.631	250	186.469	0	69.7228	58.7228	131.831	1614811123084325	2
2936	0	0	936	1	453.059	245.188	207.871	0	0	-132.495	142.72	28.2332	207.764	12390.7	22480.1	-28.2332	11.1659	34.7658	31.2417	0	0	0.321	161.23	-616.136	250	160.44	0	74.5724	64.8649	110.297	1614811123664641	2
2943	0	0	943	1	410.152	201.41	208.742	0	0	135.112	53.9404	-25.2307	260.314	12422	22568.9	25.2307	12.6503	35.0245	32.4087	0	0	0.0729845	133.063	-608.706	250	149.713	0	57.2388	54.2282	104.297	1614811123804717	2
2948	0	0	948	1	343.277	163.254	180.023	0	0	-59.9804	12.9739	29.9501	176.251	12318.2	22609.8	-29.9501	8.88114	35.276	32.0854	0	0	0.0698167	118.543	-600.165	250	147.7	0	90.9507	81.4284	137.878	1614811123904772	2
2965	0	0	965	1	423.598	192.196	231.402	0	0	48.8204	-20.4878	-27.9443	213.42	12408.7	22643.3	27.9443	10.3392	33.756	33.3179	0	0	0.310594	130.831	-605.1	250	172.451	0	69.5171	66.2591	126.225	1614811124244957	2
