# Supplementary material for: CaV1 and CaV2 calcium channels mediate the release of distinct pools of synaptic vesicles
Source: eLife. 2023 Feb 23;12:e81407. doi: 10.7554/eLife.81407 (PMC10023163; doi:10.7554/eLife.81407)
Supplement: Figure 5—figure supplement 1—source data 1. [file elife-81407-fig5-figsupp1-data1.zip › Figure 5 Supplement - Source Data 1/lin-7/9/1/cav1_to_cav1(lin-7).csv]

-252.895707949141
-157.366257489859
-308.151023341663
-195.564085465969
-185.471791203036
-188.536570145119
-226.803083309769
-224.121445645171
-213.27706602907
-274.006059851516
-244.517082676448
-61.7297765886142
-225.859908196708
-128.84524898915
-47.2074883056084
-10.8239967405389
-234.76449041966
-76.0659460354
-122.984727361316
-207.520970788351
-279.813485590097
-146.950201797848
-92.7498126843529
-252.57419929712
-53.4700911528562
-250.080537935784
-149.552013482851
-126.849321312122
-204.043887561256
-307.471109927574
-103.37881838105
-144.043081240019
-211.116405388591
-47.2802266923572
34.4147401245391
-201.070742915621
-85.6895905595484
-3.88373325625798
-233.10679358929
0.626244867416972
-267.606165689187
-261.61897112189
-267.177411425313
-308.558470794771
-95.4405185030737
46.0479650959642
-138.242765110397
-153.321012014647
-293.58703916259
-302.368255056484
-192.221215127087
-92.9491099187944
-174.488728174376
-71.765997613551
31.0114140877813
-211.794812613418
-217.500495081735
-177.154447278022
-89.6865399315247
-110.056579767817
-78.6356173641361
-213.400840681792
-100.08097256476
-291.871626797074
-342.242381540771
-222.861517633875
14.5577510560615
-41.7571763097258
-76.7684792957334
-98.5905336906799
-58.993435767381
-164.38245187953
-379.309488440354
-19.909287533781
-115.331685534988
36.4344645754027
-111.995516481395
-140.862102623734
131.749379778743
82.7947973170048
-39.1358582351131
17.7564926866944
-163.345855062522
-128.784591135034
-27.527505886992
-44.0774889093991
-118.749740191455
-258.839757477002
-16.2331222421381
-126.124633575102
-67.854771872775
11.5550350792328
-203.481794102401
-186.493694430097
-103.288703287511
-32.6059975365642
-18.1822029593059
-9.86950069630257
10.5151886977001
-51.7712078282129
-86.1638217019245
95.9928638625242
-74.0832187727065
-84.5828023647518
-213.245435074587
-110.039813540941
-44.526417088684
-216.036944422005
45.9423047353703
-57.6024303406302
-61.234352727246
24.5983415272312
100.364531867544
8.60069426763948
-75.5430454958914
-234.030677482635
-123.925785805204
30.5413152056244
-11.4376929130412
-74.9128202825195
-38.5724737568926
-132.054995302948
-123.982855830665
10.7280596403798
-4.4816820054657
35.9946836122508
-71.5693044339532
-145.52429383597
-48.2955517283735
-220.656579058599
112.617192539063
-76.8412967444929
-188.950538743393
-182.183465896767
-142.348760515379
61.7627652049778
-11.8898706568507
-16.3092112715385
-5.34117109448925
-83.9556906080106
38.2361099739028
10.5447029830138
4.96718662976491
22.1186051519144
44.8524759212196
54.9933034734022
-53.624908296264
149.725622040813
23.2007358933115
9.8332376764447
-108.303897998354
-126.620918116041
-1.0212288973562
106.057092983519
-6.14211899856673
80.6218409739922
-146.884493958049
25.4237317148254
170.666937581856
-159.374072545746
-48.6788511298619
49.6477120965428
49.6477120965428
49.6477120965428
94.4724803633471
94.4724803633471
94.4724803633471
94.4724803633471
94.4724803633471
94.4724803633471
94.4724803633471
94.4724803633471
94.4724803633471
94.4724803633471
94.4724803633471
94.4724803633471
-15.2083557581027
-110.263166751345
-24.1823257251635
46.4683187315131
-24.5361108413417
79.9017378530953
10.1710031535513
-75.4218528818965
-107.633109784274
-69.6529305207405
-0.751775314889528
4.91640056345932
42.1794760709527
-20.4074515578795
-7.22577794533572
65.5738329267406
-104.751156081649
-71.0240782800975
-120.221125031832
-27.239722842507
-261.655709107934
88.5857730767275
-141.493188516677
75.0865079024916
-48.5017434018773
134.817452317588
-216.765448171227
120.197473962518
-123.529931499055
23.094781300817
-341.415678317699
111.449043934572
-36.7984631605468
-55.8620442736938
126.499440866777
18.970548509471
130.40057964985
79.5146794852881
-77.0992712717671
15.862251234048
69.4369777341744
155.146577875385
152.604462286803
68.665385991404
125.876325262368
-96.1092691099911
-13.3775693681964
-19.8927584929152
3.13318570510091
-88.4052480635837
-43.809506486421
8.49503390704922
96.2791977636407
121.226157536883
37.7767655752505
247.599533151384
25.3458422642761
74.0400613137863
-157.137503015991
452.585684904148
-7.78661541459951
-67.4943865494279
74.8015660988567
14.5882841449602
-5.60572381281963
87.161924738135
69.7430111786816
96.0772174123522
49.6726637818501
32.6453932063196
-43.8443299595383
79.059094052951
90.7141132208162
-89.1999690543889
32.422242152159
87.5687617113326
-51.0003406571268
-37.3128840097306
27.1695981072262
20.4211709706397
122.39929908116
206.376312306315
0.000367084157915087
54.1378105367075
-25.0725060270888
-20.3386873073396
66.8851484817897
-44.9231671041744
55.2822414293623
63.1861261578924
66.2887059218374
21.915685059048
-34.0987462335906
-49.9647626436999
141.434463774585
107.739232097403
94.8434400300757
-46.6160386854463
65.4211674822691
133.936792525688
-22.8446884034383
-23.9596050107866
-60.4164234264026
6.67570455621171
182.867147873803
-3.74644194118082
108.640417082497
333.938849104179
5.10721810757241
88.1404107099843
195.367889268677
10.092819471105
-98.8029522774596
52.7306273468675
104.83600661379
198.713499770292
-68.2767898215898
16.9571520499921
160.867928704993
-46.4564788019088
537.016483140484
-77.3795714133921
276.105597862486
22.414709762721
34.8142393052294
-189.033737381749
309.97844666944
-50.661850608336
109.844522055457
-5.33218200237388
-49.2849853374973
55.8617025925414
500.311153661733
211.762308559875
25.7615542378153
90.2333038873876
14.799604866148
-89.7129978060912
126.931036371509
-38.8104895386605
71.7301649334804
608.072243211205
-65.0887015963417
18.9306530345602
208.802544468708
-161.145342979358
-46.2999973452424
629.348267818605
127.679555912127
-79.9502615457095
204.472120003851
57.1656713526208
89.1055601596054
136.45178271391
-52.655762694314
57.7867713659762
-20.6570825027193
-150.597283143961
164.246246010556
568.777872122002
658.434030878896
-58.9175619078815
111.078808839531
-51.363409097321
-11.0419967309026
154.491967424387
74.6158996185404
389.276638563366
119.651874514762
-212.758411841547
-46.3745361531473
-46.2362260344889
-257.204544384989
-0.133573588274885
-53.5631175467897
626.376673394461
-23.7979504741998
125.842305422942
631.910399198594
188.36693290051
-157.59265810854
-98.5909640304671
681.684926552229
88.0213918110421
-87.5776841609331
538.862371444007
-35.8402081499953
-130.974019473022
50.3413133106405
118.763731820003
407.666260959912
-70.2796909996941
170.665567500488
53.4586216943026
31.3044272580701
584.63597528946
102.435472724505
568.545437743822
-91.6169749386572
166.185103662126
69.6079726406642
-43.1598539454462
98.2964542675545
461.393380688729
43.2560254087621
268.610552684553
-66.9402503654564
446.789285864848
45.2045176621323
86.2918392896136
-39.89224698615
40.111240346956
128.180776346973
-5.10648393925294
1.88062650489155
22.5221925605874
-66.0097662649459
-18.5341656382152
314.54870935333
176.159182659812
460.75747299365
-32.4701553648592
210.474144268988
-91.9928134534021
-91.9928134534021
-91.9928134534021
-91.9928134534021
-91.9928134534021
-91.9928134534021
-91.9928134534021
-91.9928134534021
-91.9928134534021
-91.9928134534021
-91.9928134534021
-91.9928134534021
-91.9928134534021
-91.9928134534021
20.2793961175666
-224.9331610464
693.46928876275
-18.3392158338829
561.831596894346
-35.870877346777
-5.59246635259842
-31.0583305130167
-95.1425123929912
-58.8167013333004
200.007890974459
