# Supplementary material for: CaV1 and CaV2 calcium channels mediate the release of distinct pools of synaptic vesicles
Source: eLife. 2023 Feb 23;12:e81407. doi: 10.7554/eLife.81407 (PMC10023163; doi:10.7554/eLife.81407)
Supplement: Figure 5—figure supplement 1—source data 1. [file elife-81407-fig5-figsupp1-data1.zip › Figure 5 Supplement - Source Data 1/lin-7/9/1/cav1_to_rimb-1.csv]

634.920875173935
522.144808225738
672.22339453367
569.430249972833
564.858672662936
546.723513977595
601.72381592109
615.39759598871
592.665571097663
636.070855056234
630.32698150197
432.501534880488
600.456869622591
502.749470965919
409.267928678968
368.373752462954
625.302457093458
421.192616935172
496.158512637958
573.479987518171
629.753398304598
495.276752874841
446.425803013553
619.642099037934
428.709396109276
624.276623946294
517.07485079555
509.928760831754
583.121647765969
670.44536650287
503.653661419325
499.887818138926
551.836263700883
404.376490965806
334.550611000355
545.521904990706
426.054410100638
354.171958906845
600.019253685077
350.742015519118
611.319563475343
645.66125154309
622.891567949388
684.237359417624
436.865051074394
308.599779520046
509.702510349147
517.193063642688
657.331999528236
677.460324530566
534.200525269312
448.517277887753
514.927173687924
418.181059984861
324.432544009665
579.640200781359
585.499097172065
558.080494493664
438.535052649211
459.297016703378
424.052200674698
555.869183818257
448.509492389239
653.02053621332
692.783596703492
551.13383513183
330.285598481612
424.392559367985
411.154429299138
450.576821649833
415.095236942223
533.720814187513
740.405373297155
360.443056831544
462.274241648935
327.938479592536
472.055402151946
492.845170322784
229.616202891753
274.606921613427
406.556430990717
331.538699885885
515.69963820514
459.702118708185
375.807085748573
394.278110788106
461.834567803438
610.989527860416
364.275255198041
466.311734895142
406.153593191346
339.326568564189
532.579958203904
515.166000274836
441.249522871207
376.274563710736
362.556733739584
355.976076130999
335.655615173855
414.452326125
421.209663019581
261.400973672127
429.998533262125
426.344282971546
576.410979144501
438.882934646092
401.667851483078
559.425925849177
297.655011717463
421.926290647018
413.016692336478
316.732786317923
268.648698891026
345.776540370061
417.044456504413
601.53018251992
476.56987378214
322.074198595954
365.736635195259
429.627180441479
378.322663471234
472.147514626231
466.752094709958
315.415708361201
336.488604037906
321.095295916828
405.551416759248
473.467668265428
387.948181080901
563.262583016294
229.649723419465
416.382887828197
549.430895849895
540.469233480864
475.708372473113
285.202870434376
351.434246517521
381.889260088148
348.038063493448
431.07276078522
320.489918294545
340.25660837501
320.960929252062
311.505699727517
314.746719530118
287.344351459087
395.363782312786
206.89196349922
310.715045843688
348.169332116755
467.243272152329
470.924629410762
380.382229592309
254.296532719221
337.395755845562
263.779452032213
493.545529804367
324.737633713448
179.390840737593
504.822391129852
403.726594947617
278.412436786482
278.412436786482
278.412436786482
247.29667719618
247.29667719618
247.29667719618
247.29667719618
247.29667719618
247.29667719618
247.29667719618
247.29667719618
247.29667719618
247.29667719618
247.29667719618
247.29667719618
360.068731477149
519.203195254348
357.517438631592
301.361097410088
377.896845699463
283.241177916614
315.160396151492
409.224999698661
445.620492758455
404.934595135383
338.566348346103
350.809421918195
289.523937319842
355.551847774823
346.238176413466
276.905063305981
451.834953495829
419.621381230441
490.370909805839
363.560810986299
596.641934817453
260.858875453472
465.39049835733
284.219737611078
397.254878420779
201.288139482291
560.076965149576
224.951690451031
448.010872433013
306.172187276228
689.018690407844
237.29546229347
375.777212544439
378.215769117975
230.990032364021
324.601677633087
228.443438155013
280.011384638648
426.828246556506
312.577983670853
261.06668555404
197.175808502649
205.252178113202
275.265163591743
214.910072968371
447.752141556171
373.742968857652
370.388663500911
343.630017724143
421.815040641864
384.471775717509
334.831772567479
247.086569351704
219.513581390383
285.726985583864
127.994794113663
322.727638788991
281.362097451307
500.696547061154
-42.2249107778553
361.052332792828
384.960872892916
276.644491998108
329.518747226713
325.219059718562
237.85459541704
288.509913517908
248.759772116704
273.0910543061
302.820865632719
402.9920177895
264.256659072646
293.285550456065
426.881225240759
294.745982289034
272.722124737076
399.219783308225
388.61616331698
329.779215385861
327.830899269946
229.226192212107
148.547210784967
344.363680256491
287.542329332653
390.073541826459
337.717091336206
262.102122271761
357.319449578532
283.568115490081
276.813396965084
270.444676452506
308.426850706353
357.2671568636
386.566451781895
206.698901739153
226.37586905848
248.01683781897
383.567024802494
280.739319580462
203.089512829145
349.581140917355
358.156347961078
406.962904934175
323.864688402831
164.454241366926
348.862134756266
223.168620799021
79.3705632273632
340.027156702214
249.46116055228
162.286442492419
319.552310462153
444.175026742938
288.3215392149
254.610894188387
151.432769389627
407.60615873606
302.724729311711
186.390570752923
372.517546062336
-126.773166453553
419.055480382856
114.55986299194
328.190007791462
277.084257812836
570.542136198579
85.7272569177585
367.244912122034
239.550354380044
354.044931607204
370.950540501777
291.921656359526
-122.233760091702
143.513414611072
315.686477239717
255.176440871815
351.408282831886
417.830526079917
222.740516462822
366.088290023428
293.400322277084
-177.805874411792
397.066275461329
335.883466251562
125.169062707024
531.743893657382
411.649276424076
-222.212399770535
223.367524477846
427.282908578429
152.905250403761
310.975639510543
248.856468899325
197.232331361753
383.407609077854
303.713612084539
360.850113595596
488.609573695296
177.87224073246
-160.530970604545
-257.653478749467
393.763245045022
237.609366449757
419.994231497458
357.417426330569
211.188324309478
284.545314425384
19.9227387398678
227.403531457181
538.115450016492
387.133838896352
376.456170289726
587.727992034517
327.168061803808
394.864144582069
-226.742099413103
360.328959800358
224.344483577217
-229.010722065672
161.500133080979
492.377795509346
443.140847635645
-256.713241367997
260.38281169525
432.922082374607
-139.29912769558
382.387743357162
462.886821949134
306.401535800294
249.223945739956
7.29493594528321
417.761987578124
167.202814937235
290.354422142525
299.18493021647
-177.247198601111
239.624048831269
-168.210812826866
425.906552705808
175.23375152611
286.802035763489
411.136365440238
243.774152841786
-75.7263849446463
284.178752210522
87.4109666995937
415.157601720086
-53.271188327828
298.701092139221
261.568849685107
350.357138429921
284.88918375504
212.155200166424
348.700203810768
339.959178662029
324.68109967485
412.83335965468
368.482464888264
55.7717667496327
172.497993896039
-48.6660681312278
368.896610002012
133.370973350342
455.743601370355
455.743601370355
455.743601370355
455.743601370355
455.743601370355
455.743601370355
455.743601370355
455.743601370355
455.743601370355
455.743601370355
455.743601370355
455.743601370355
455.743601370355
455.743601370355
313.098451496768
545.046744678759
-278.446562438712
360.186601339621
-158.319682288122
369.316711362742
347.550212748974
367.919879559082
428.975786976924
425.145325892721
177.283702897133
