# Supplementary material for: CaV1 and CaV2 calcium channels mediate the release of distinct pools of synaptic vesicles
Source: eLife. 2023 Feb 23;12:e81407. doi: 10.7554/eLife.81407 (PMC10023163; doi:10.7554/eLife.81407)
Supplement: Figure 5—figure supplement 1—source data 1. [file elife-81407-fig5-figsupp1-data1.zip › Figure 5 Supplement - Source Data 1/lin-7/9/1/egl-to-egl(rimb)).csv]

-283.382394820666
-170.606327872469
-320.684914180401
-217.891769619564
-213.320192309668
-195.185033624326
-250.185335567821
-263.859115635441
-241.127090744394
-284.532374702965
-278.788501148701
-80.9630545272194
-248.918389269322
-151.21099061265
-57.7294483256992
-16.8352721096853
-273.763976740189
-69.654136581903
-144.620032284689
-221.941507164902
-278.214917951329
-143.738272521572
-94.8873226602846
-268.103618684665
-77.1709157560072
-272.738143593026
-165.536370442282
-158.390280478485
-231.5831674127
-318.906886149602
-152.115181066056
-148.349337785658
-200.297783347614
-52.8380106125369
16.9878693529135
-193.983424637438
-74.5159297473692
-2.63347855357642
-248.480773331808
0.796464834151266
-259.781083122074
-294.122771189821
-271.353087596119
-332.698879064355
-85.3265707211249
42.9387008332233
-158.164029995878
-165.654583289419
-305.793519174968
-325.921844177297
-182.662044916044
-96.9787975344843
-163.388693334655
-66.6425796315925
27.1059363436034
-228.101720428091
-233.960616818797
-206.542014140396
-86.9965722959423
-107.758536350109
-72.513720321429
-204.330703464988
-96.9710120359705
-301.482055860051
-341.245116350223
-199.595354778561
21.2528818716564
-72.8540790147163
-59.6159489458696
-99.0383412965639
-63.5567565889542
-182.182333834244
-388.866892943886
-8.90457647827498
-110.735761295666
23.6000007607327
-120.516921798677
-141.306689969515
121.922277461515
76.9315587398414
-55.0179506374479
19.999780467384
-164.161157851871
-108.163638354916
-24.2686053953039
-42.7396304348367
-110.29608745017
-259.451047507147
-12.7367748447723
-114.773254541873
-54.615112838077
12.2119117890797
-181.041477850635
-163.627519921567
-89.711042517938
-24.7360833574676
-11.0182533863153
-4.43759577773017
15.8828651794138
-62.9138457717308
-69.6711826663122
90.1375066811415
-78.4600529088566
-74.8058026182771
-224.872498791232
-87.3444542928228
-50.1293711298094
-207.887445495908
53.8834686358059
-70.3878102937488
-61.4782119832089
34.8056940353454
82.8897814622433
5.76193998320741
-65.5059761511438
-249.991702166652
-125.031393428872
29.4642817573149
-14.1981548419899
-78.0887000882103
-26.7841831179649
-120.609034272962
-115.21361435669
36.122771992068
15.0498763153628
30.4431844364408
-54.0129364059794
-121.929187912159
-36.4097007276323
-211.724102663025
121.888756933804
-64.8444074749277
-197.892415496626
-188.930753127595
-124.169892119844
66.3356099188932
0.104233835747436
-30.3507797348793
3.50041685982069
-79.5342804319516
31.0485620587242
11.281871978259
30.5775511012071
40.0327806257519
36.791760823151
64.1941288941816
-43.8253019595177
144.646516854049
40.8234345095807
3.36914823651387
-115.70479179906
-119.386149057493
-28.8437492390403
97.2419476340474
14.1427245077066
87.7590283210557
-142.007049451098
26.8008466398205
172.147639615676
-153.283910776583
-52.188114594348
73.1260435667864
73.1260435667864
73.1260435667864
104.241803157089
104.241803157089
104.241803157089
104.241803157089
104.241803157089
104.241803157089
104.241803157089
104.241803157089
104.241803157089
104.241803157089
104.241803157089
104.241803157089
-8.53025112388059
-167.664714901079
-5.97895827832326
50.1773829431804
-26.3583653461938
68.2973024366547
36.3780842017768
-57.6865193453923
-94.0820124051861
-53.3961147821137
12.9721320071658
0.729058435073966
62.0145430334269
-4.01336742155399
5.30030393980269
74.6334170472874
-100.29647314256
-68.0829008771725
-138.83242945257
-12.0223306330299
-245.103454464184
90.6796048997967
-113.852018004061
67.3187427421908
-45.7163980675105
150.250340870978
-208.538484796307
126.586789902238
-96.4723920797442
45.3662930770406
-337.480210054575
114.243018059798
-24.2387321911701
-26.6772887647057
120.548447989248
26.9368027201817
123.095042198256
71.5270957146204
-75.2897662032374
38.9604966824154
90.4717947992285
154.36267185062
146.286302240067
76.2733167615261
136.628407384898
-96.2136612029026
-22.2044885043833
-18.8501831476424
7.90846262912601
-70.2765602885956
-32.9332953642406
16.7067077857901
104.451911001564
132.024898962885
65.8114947694048
223.543686239605
28.8108415642782
70.1763829019619
-149.158066707885
393.763391131124
-9.51385243955883
-33.4223925396473
74.8939883551611
22.0197331265554
26.3194206347071
113.683884936228
63.0285668353608
102.778708236565
78.4474260471688
48.71761472055
-51.4535374362313
87.2818212806233
58.252929897204
-75.34274488749
56.7924980642347
78.8163556161926
-47.6813029549558
-37.0776829637107
21.7592649674079
23.707581083323
122.312288141162
202.991269568302
7.1748000967782
63.9961510206158
-38.5350614731906
13.8213890170628
89.4363580815079
-5.78096922526311
67.9703648631876
74.7250833881844
81.0938039007633
43.1116296469154
-5.72867651033084
-35.0279714286262
144.839578614115
125.162611294789
103.521642534299
-32.0285444492256
70.7991607728072
148.448967524124
1.95733943591404
-6.61786760780888
-55.4244245809059
27.6737919504376
187.084238986343
2.67634559700309
128.369859554248
272.167917125906
11.5113236510551
102.077319800988
189.25203786085
31.9861698911154
-92.6365463896691
63.2169411383693
96.9275861648821
200.105710963642
-56.0676783827912
48.8137510415581
165.147909600346
-20.9790657090671
478.311646806822
-67.5170000295875
236.978617361328
23.3484725618073
74.454222540433
-219.00365584531
265.81122343551
-15.7064317687655
111.988125973225
-2.50645125393567
-19.4120601485083
59.6168239937433
473.772240444971
208.025065742197
35.8520031135522
96.3620394814534
0.130197521382797
-66.2920457266482
128.797963890447
-14.5498096701594
58.1381580761845
529.34435476506
-45.5277951080607
15.6550141017069
226.369417646245
-180.205413304113
-60.1107960708068
573.750880123804
128.170955875423
-75.7444282251599
198.633229949508
40.5628408427256
102.682011453944
154.306148991516
-31.8691287245856
47.8248682687299
-9.31163324232693
-137.071093342027
173.666239620808
512.069450957813
609.191959102736
-42.2247646917531
113.929113903512
-68.455751144189
-5.87894597729974
140.350156043791
66.9931659278845
331.615741613401
124.134948896088
-186.576969663223
-35.5953585430834
-24.9176899364575
-236.189511681248
24.3704185494607
-43.3256642287997
578.280579766371
-8.79047944708873
127.193996776052
580.549202418941
190.03834727229
-140.839315156078
-91.6023672823758
608.251721721266
91.1556686580188
-81.3836020213384
490.837608048849
-30.8492630038927
-111.348341595865
45.1369445529745
102.314534613313
344.243544407986
-66.223507224855
184.335665416034
61.1840582107434
52.3535501367987
528.78567895438
111.914431522
519.749293180135
-74.3680723525395
176.304728827159
64.7364445897801
-59.5978850869687
107.764327511482
427.264865297915
67.3597281427465
264.127513653675
-63.6191213668171
404.809668681097
52.8373882140477
89.9696306681617
1.18134192334765
66.6492965982288
139.383280186845
2.83827654250126
11.5793016912394
26.8573806784188
-61.2948793014111
-16.9439845349953
295.766713603636
179.04048645723
400.204548484497
-17.3581296487428
218.167507002927
-104.205121017087
-104.205121017087
-104.205121017087
-104.205121017087
-104.205121017087
-104.205121017087
-104.205121017087
-104.205121017087
-104.205121017087
-104.205121017087
-104.205121017087
-104.205121017087
-104.205121017087
-104.205121017087
38.4400288565012
-193.50826432549
629.985042791981
-8.6481209863523
509.858162641391
-17.7782310094735
3.98826760429438
-16.3813992058131
-77.4373066236549
-73.6068455394525
174.254777456135
