# Supplementary material for: CaV1 and CaV2 calcium channels mediate the release of distinct pools of synaptic vesicles
Source: eLife. 2023 Feb 23;12:e81407. doi: 10.7554/eLife.81407 (PMC10023163; doi:10.7554/eLife.81407)
Supplement: Figure 5—figure supplement 1—source data 1. [file elife-81407-fig5-figsupp1-data1.zip › Figure 5 Supplement - Source Data 1/lin-7/9/1/lin-7_to_cav1.csv]

465.812642241413
454.221565521962
459.575070141473
489.535402188285
431.275763551555
-301.563266967849
491.64925089867
442.829491805052
464.697001062381
441.957096533584
84.4936586255353
536.945057789209
480.110545496784
439.787332709213
58.5332532994398
472.582692436776
463.299316366454
489.804460460731
456.58410543561
453.162937322504
463.219898710529
411.797704438341
475.307339032926
440.627881856304
418.044955172321
470.144867127423
481.804119633623
491.780451408365
490.191009426748
425.609388094359
386.664138443211
35.9402746875203
29.5665661839703
361.955782915531
-57.4824717001102
-3.89295953438705
-51.9601238730502
381.188795700025
416.646422810471
-28.0040688684276
389.965699193581
436.800421201562
307.181219810547
377.776752786925
72.965255351246
469.003198413615
426.799862313197
389.172822656161
362.055080254966
470.297238339994
443.77550815896
425.058286305022
343.394476070582
326.765334594373
445.160264656333
407.013007576628
407.013007576628
407.013007576628
407.013007576628
407.013007576628
407.013007576628
407.013007576628
407.013007576628
407.013007576628
407.013007576628
407.013007576628
407.013007576628
407.013007576628
407.013007576628
407.013007576628
452.148042626275
513.536345607612
-367.971722570055
470.034191810919
-251.926167037182
428.253541185113
384.931880788823
-237.580477080362
-295.992588007783
-373.6811860208
-298.121165337881
341.523328836203
-165.747781049289
-105.486905547721
43.9310599748278
-278.759182804632
-148.407016142515
-179.305372238585
-196.199461743141
-260.800352279126
466.135736144694
534.099082471177
468.122165327812
533.880199785122
498.047107453829
521.327460366589
481.976506637595
513.285559751297
-316.927202263534
-225.102061299836
-202.998042449999
-199.82344887099
629.6699696244
-167.434131485395
-38.481599061899
-351.676521556285
-110.175620682876
212.580158798723
567.753320807857
-278.008919888744
-179.329678414208
-239.208071161625
-72.9648374309436
-58.308292227488
-285.359902406777
-143.906479466859
449.257213923309
-291.396139665107
34.3884974198736
-305.415134876341
342.616090966862
-121.91550280236
-306.327596760377
-383.892850460459
-237.112121573471
-134.591902781845
-318.437793036908
-113.761183495299
-265.993063041624
-155.606997529339
-206.607094790714
-156.427315715137
-94.7999911621082
-324.189268631733
-124.738972365922
-241.180891606735
-368.419711007755
566.132937413677
-303.126057921127
-214.43478941172
-96.1516105157389
-246.753415020194
558.801483301369
-263.681230132279
284.11038719783
-319.215905924844
-259.887653209073
-299.190503988608
297.560552635143
269.263498822289
206.365149499139
-331.674837331881
627.24718918277
498.795468870449
422.684131228296
400.721320783854
531.321282939891
456.750990097997
476.79597748585
218.679306688235
583.278071976671
500.280484464947
410.292242712658
473.66498130218
500.224863582858
454.397948678259
527.567715583376
429.08300658704
546.234546681033
509.495096284729
526.302329262729
536.598053020323
464.277666230413
426.027625060746
530.301803627546
508.48237530356
539.691191336249
520.992966470123
453.111154468734
477.032113784458
511.107452344488
511.107452344488
511.107452344488
511.107452344488
511.107452344488
551.225413200133
551.225413200133
551.225413200133
551.225413200133
551.225413200133
551.225413200133
551.225413200133
551.225413200133
551.225413200133
551.225413200133
581.343561755213
467.577584683637
390.856762191201
451.985799625894
477.250566130726
473.941579523376
635.700590449382
393.566113719957
470.192732890871
558.454908872274
475.776656297512
507.512153852145
492.362323472615
465.296930372868
518.07744528398
481.680832366579
504.87473707645
478.366049185748
467.630759634892
471.101163592812
551.823383965453
564.723150169
475.248310462302
-264.393556118423
585.491569304279
368.729671139215
509.870561505573
514.981896066991
596.147089921426
549.252184431349
432.934830463291
509.223706173219
438.526588050579
462.576042743036
491.178370398946
492.259267166861
512.267902876221
276.967045496673
-227.34960048299
-311.703607134357
-295.552003410936
356.60174687811
212.055185622277
-256.307570722118
-242.82199334789
647.34342800649
-171.285107695727
89.7762472955656
418.440370136213
-348.912330763007
-176.09773359149
-208.329933013199
511.767973460741
-87.7729061810423
-142.891540738397
142.928231275193
-104.397472043591
-260.098894868261
60.9477341908641
622.535309769813
18.8088719567677
495.619777425851
-223.825138878117
356.832969298928
-185.164400690817
436.226734595748
-182.484620493255
499.515457899575
55.6995386541676
420.059449497381
-239.972303095776
9.96882064601959
387.689958760599
-268.793934775058
224.752009716834
172.168833495005
130.997373487586
250.940286821104
285.610030333923
-369.276437917932
-174.333243505174
-193.896868125576
78.9127345837514
727.943946363346
-117.104993575766
-242.028980702577
-91.7887954949474
9.17535564480931
