# Supplementary material for: CaV1 and CaV2 calcium channels mediate the release of distinct pools of synaptic vesicles
Source: eLife. 2023 Feb 23;12:e81407. doi: 10.7554/eLife.81407 (PMC10023163; doi:10.7554/eLife.81407)
Supplement: Figure 5—figure supplement 1—source data 1. [file elife-81407-fig5-figsupp1-data1.zip › Figure 5 Supplement - Source Data 1/lin-7/9/1/lin-7_to_rimb-1.csv]

-32.834462786428
-32.9653800862106
-33.2039750638796
-82.1758493290417
-16.3825168325893
463.706935847829
-48.6408290709951
-21.7667063151384
-15.4939127879152
-5.96982620899507
316.766374561983
-33.0967908332677
-84.2387026288416
-43.0365728650795
325.429765790253
-59.4744763563212
-7.40133968102236
-59.3201995974414
-24.6389374677437
-51.5876314418383
7.87162450234973
-29.4240758695487
-28.7274183768204
-26.9169346459057
-159.08291704407
-46.1802023373857
-58.7635014803782
-66.7298193103597
-43.584137266058
-7.16257552143361
6.32835641704514
365.42493459706
399.965722756086
33.3192976161154
385.57263775761
381.441874377324
356.434694221873
-2.14308121003342
45.9864497276103
364.999590833075
93.5783606437308
-2.31645016295079
71.710154986964
21.531199927651
266.48961571178
-62.7208395137732
21.8162882476154
-18.6089215922875
-13.9497071527985
-39.3740278567129
-73.9427106112671
-39.2662021446504
113.800663219503
-16.194858693445
-7.33107802332415
-36.992704856686
-36.992704856686
-36.992704856686
-36.992704856686
-36.992704856686
-36.992704856686
-36.992704856686
-36.992704856686
-36.992704856686
-36.992704856686
-36.992704856686
-36.992704856686
-36.992704856686
-36.992704856686
-36.992704856686
-76.2395462105887
-58.0386110282761
607.020542390597
-31.6416500307678
455.431676791519
-8.55189111320942
92.254574194314
430.152858641979
601.851214816545
650.715749767665
592.972792497858
-62.4348277424924
474.572716796756
371.516148906598
295.281526266353
470.410080574999
533.980479011936
577.245462075498
517.645908391802
466.508715013075
-30.6873617603087
-79.3974789676195
-17.4866665626905
-58.7310294529379
-73.5407051586353
-81.0533475758093
-48.6641673823469
-66.5521760431402
521.72088963028
399.312165447187
370.81499152367
369.790540284966
-19.4334697871636
562.384081163384
313.805980880334
608.391047758207
522.065963913888
159.344249696445
-4.27712666809748
462.228632965147
619.21921530804
470.952496555085
438.586041388515
344.796401599076
548.211013543547
585.482853959835
9.88782232717858
515.471237035505
290.85639281584
642.992371722121
54.3787810000176
467.223689282704
504.202534231872
628.150174644252
448.012634343399
473.047596306427
475.340672186454
427.135040344034
434.634324075545
595.685161417394
529.593022403733
592.340550366505
393.553131985876
600.920483384089
328.901640160328
559.493596677099
637.224994060354
-85.0951871084089
636.083273226644
375.923191156109
351.916186378199
545.109440966553
-75.8799148693724
493.186130504659
85.3553707335686
486.497190372755
527.876554547431
483.161825825904
52.5453255185821
51.474261100384
128.04990928583
614.378506241832
-134.025124315445
-19.0585623651823
-2.90109926951845
9.15366422330771
-138.412383544743
-51.9712284773632
-70.9771685087217
64.5161866981744
-181.307931872569
-74.4996625012154
3.76012954727048
-111.271580886034
-94.3568540002852
-51.8074937370511
-79.6126228459834
-41.4881704573672
-167.293098109811
-81.2076525316752
-129.103567730624
-122.306801886662
-11.4335943457445
28.2716337885649
-101.471920362561
-97.9447572979443
-80.6838987415795
-29.0270355573994
-48.7716053858421
-63.614338206462
-90.5070949553156
-90.5070949553156
-90.5070949553156
-90.5070949553156
-90.5070949553156
-96.204845391585
-96.204845391585
-96.204845391585
-96.204845391585
-96.204845391585
-96.204845391585
-96.204845391585
-96.204845391585
-96.204845391585
-96.204845391585
-162.035452923286
-25.845863178467
-36.9130980054997
-49.4031002970441
-103.244522823003
-78.3586962472036
-146.318384096488
-35.7623773913911
-45.8621132964799
-146.126190820909
-85.651370630465
-116.506197928058
-113.952048767111
-57.8559250788603
-93.6973799025982
-72.7500740867781
-81.8905847779115
-68.9704075175887
-84.4818820876681
-26.1312264190492
-136.999800134079
-112.371336464636
-52.2940923290898
474.231754694778
-150.270848629607
29.3525016012863
-114.527507763622
-65.813095094265
-164.257477629981
-113.531345878258
-46.965875318012
-60.3634469618246
-93.0233628457972
-40.1224328513363
-119.186482528723
-115.163594205227
-66.4679706122988
153.230049537886
479.180656033885
596.462490197562
596.878728442451
127.305355650709
48.4106120893375
498.471987502813
385.840241111784
-62.0996273458732
370.884992359242
267.074250719856
71.6019838618122
565.664157015697
392.098766600517
649.816750191747
18.167172417383
328.592713032493
436.327037714935
226.854388413039
458.812942543944
445.889040810558
279.325517048797
-154.803814841434
363.764411015243
21.4604166256977
429.918897490199
64.5856306432543
415.590643758656
83.4086168538233
343.861494541768
-189.662015313683
262.883134815092
-139.375424871967
654.429210466811
473.032806623685
131.650854053049
413.387845181689
151.74746529165
184.160103633661
250.80002557495
137.751399457582
117.96887081696
640.485413778893
467.027496613444
403.381673999418
254.397513740485
-146.389033462754
499.191637893809
533.316723550697
397.763121558026
393.496454589735
