# Supplementary material for: CaV1 and CaV2 calcium channels mediate the release of distinct pools of synaptic vesicles
Source: eLife. 2023 Feb 23;12:e81407. doi: 10.7554/eLife.81407 (PMC10023163; doi:10.7554/eLife.81407)
Supplement: Figure 5—figure supplement 1—source data 1. [file elife-81407-fig5-figsupp1-data1.zip › Figure 5 Supplement - Source Data 1/lin-7/9/1/rimb-1_to_egl-19.csv]

309.1684783618
294.461102007484
291.760819664374
414.153132456846
383.642853637553
370.305408416501
278.632121528641
278.616207546947
265.686287582324
323.527401078132
327.401820096627
225.86920827442
332.850333025377
377.930442703033
307.826580001642
368.438240445157
298.543456634263
341.594010082186
276.53446175102
276.342543273164
322.453745196141
292.237912376586
341.886375814964
399.683656884186
346.368355871433
298.485904821169
304.138809183347
339.171459459576
264.264841672692
336.1062154967
336.665370979252
364.908845218015
424.540459700194
475.700560301721
282.699133814829
323.509075024303
264.514437471356
340.950733921316
259.873395854403
326.62352484015
362.281239551641
397.130545966582
325.690512495581
-273.556830249967
64.9689831245378
362.830654776433
244.422388053532
304.146697830591
270.560325046925
378.778877056397
309.049465217115
-365.647371472525
398.770445680817
331.975683970948
321.267021236959
399.070047629993
264.316116613129
311.479561502303
291.261513738827
337.592438256332
288.10840980482
351.873642674716
397.089114432638
283.915159337044
433.379107436809
448.244859382281
383.558172497625
387.23563141705
383.158089755048
344.056826597538
310.959768466226
435.642688468164
316.144863061079
329.994201491467
374.301035174864
341.673409764964
306.704050071861
360.570263755762
434.672485913321
322.018976284653
425.958704419641
487.137294664728
350.412034021061
347.366591199385
382.426828115335
290.751472140004
411.482472302454
357.502515751516
258.051775232954
316.731936988519
182.016671269306
396.350203981619
463.380808565169
406.924522409827
301.154599036821
455.221472737994
442.853772758906
343.958861024996
403.479362189228
422.55347828662
341.679126176012
298.587517717282
300.577837008252
432.355114720667
282.049352124861
407.344715739793
284.023882941849
381.589483599393
398.839109690329
364.961720753545
330.636529488092
266.396822275576
345.389453192303
423.968602605626
483.026656249411
333.283604490502
348.549907670927
265.930613103334
328.222324825612
344.070317327602
472.583241100863
463.384135263066
481.29920601023
296.699405322524
398.180639055568
277.496661330402
293.923473768944
355.566547083461
336.324108839694
320.145509081667
399.596917836276
494.925037835314
342.439552691547
356.825604734713
532.42712448422
421.672164656891
388.560266215849
404.319668059412
398.883285101572
429.500207258705
470.447247830754
364.440098465933
376.158462888445
454.764181166989
499.52957521132
408.50020573568
501.759510207248
506.976753391162
367.429682038841
377.692051070015
425.682425427534
407.103602588464
580.27638681194
486.049885857752
395.884783927435
472.975778180862
412.295328220127
505.406317983976
