# Supplementary material for: CaV1 and CaV2 calcium channels mediate the release of distinct pools of synaptic vesicles
Source: eLife. 2023 Feb 23;12:e81407. doi: 10.7554/eLife.81407 (PMC10023163; doi:10.7554/eLife.81407)
Supplement: Figure 5—figure supplement 1—source data 1. [file elife-81407-fig5-figsupp1-data1.zip › Figure 5 Supplement - Source Data 1/lin-7/9/1/rimb-1_to_rimb-1(cav1).csv]

-42.3700019914686
-57.0773783457844
-59.7776606888947
62.6146521035771
32.1043732842845
18.7669280632326
-72.9063588246281
-72.9222728063214
-85.8521927709444
-28.0110792751366
-24.1366602566413
-125.669272078849
-18.6881473278918
26.3919623497641
-43.7119003516273
16.8997600918883
-52.995023719006
-9.94447027108254
-75.0040186022488
-75.1959370801051
-29.0847351571283
-59.3005679766829
-9.65210453830514
48.1451765309175
-5.17012448183596
-53.0525755320996
-47.3996711699219
-12.3670208936928
-87.2736386805773
-15.4322648565685
-14.8731093740171
13.3703648647461
73.0019793469255
124.162079948452
-68.8393465384397
-28.0294053289654
-87.0240428819125
-10.5877464319528
-91.6650844988653
-24.9149555131189
10.7427591983724
45.592065613313
-25.8479678576878
-625.095310603236
-286.569497228731
11.2921744231644
-107.116092299737
-47.3917825226781
-80.978155306344
27.2403967031278
-42.4890151361542
-717.185851825794
47.2319653275481
-19.5627963823208
-30.2714591163094
47.5315672767247
-87.2223637401403
-40.0589188509657
-60.2769666144413
-13.9460420969372
-63.4300705484493
0.335162321447569
45.550634079369
-67.6233210162245
81.8406270835403
96.7063790290122
32.0196921443567
35.6971510637813
31.6196094017796
-7.4816537557308
-40.578711887043
84.1042081148953
-35.3936172921894
-21.544278861802
22.7625548215947
-9.86507058830466
-44.8344302814075
9.0317834024936
83.1340055600522
-29.5195040686158
74.4202240663726
135.598814311459
-1.12644633220771
-4.17188915388397
30.8883477620657
-60.7870082132649
59.9439919491851
5.96403539824678
-93.4867051203146
-34.8065433647498
-169.521809083963
44.8117236283506
111.8423282119
55.3860420565579
-50.3838813164475
103.682992384725
91.3152924056376
-7.57961932827311
51.9408818359589
71.014997933351
-9.85935417725705
-52.9509626359868
-50.9606433450172
80.8166343673984
-69.4891282284079
55.8062353865243
-67.5145974114203
30.0510032461243
47.3006293370599
13.423240400276
-20.9019508651763
-85.1416580776931
-6.14902716096549
72.4301222523573
131.488175896142
-18.2548758627672
-2.98857268234133
-85.6078672499352
-23.3161555276565
-7.46816302566731
121.044760747594
111.845654909797
129.760725656961
-54.8390750307444
46.6421587022996
-74.0418190228665
-57.6150065843249
4.02806673019222
-15.2143715135753
-31.3929712716017
48.0584374830069
143.386557482045
-9.09892766172197
5.2871243814443
180.888644130951
70.1336843036224
37.0217858625801
52.7811877061431
47.3448047483034
77.9617269054361
118.908767477486
12.9016181126644
24.619982535176
103.22570081372
147.991094858051
56.9617253824108
150.221029853979
155.438273037893
15.891201685572
26.1535707167459
74.1439450742655
55.5651222351953
228.737906458671
134.511405504483
44.3463035741661
121.437297827593
60.7568478668582
153.867837630707
