# Supplementary material for: CaV1 and CaV2 calcium channels mediate the release of distinct pools of synaptic vesicles
Source: eLife. 2023 Feb 23;12:e81407. doi: 10.7554/eLife.81407 (PMC10023163; doi:10.7554/eLife.81407)
Supplement: Figure 5—figure supplement 1—source data 1. [file elife-81407-fig5-figsupp1-data1.zip › Figure 5 Supplement - Source Data 1/lin-7/9/1/rimb-1_to_rimb-1(lin-7).csv]

-44.2141644832664
-51.1093121563536
-43.0448592208813
83.3073297149331
40.7066449046088
4.06557332710872
-41.2907991132306
-64.4223682024713
-66.1345335474798
-1.91298406557326
-9.0231628290785
-95.1604052538351
-29.6754711917129
50.1790826710931
-29.5166240501676
25.0780981184325
-53.9019082607847
45.6881381083476
-63.4353752794304
-81.5804437289662
10.2772741589506
-44.1160646240114
-32.8188609896351
22.9593146426432
-12.4284295220477
-19.1226943060137
-24.291584826773
21.3496856038655
-93.8971052645811
-29.7081899427903
3.75657570680778
7.58789108843303
72.5298311322404
157.15107973351
-69.0159054654214
-54.079466937048
-74.2925723535118
-15.8292104233115
-69.8066281774882
-11.507064430818
43.1248834283015
43.6069680316505
-2.80174319367143
-576.07643878298
-272.018772005955
34.0079154766754
-115.124978362424
-49.1445728143044
-71.9863845114596
14.861931478692
-35.6070699918164
-662.344584409029
42.5498050911156
-21.6718148832588
12.3448388263496
51.1475473398314
-72.2670998276644
-35.0410407797535
-81.8937368113129
13.7810425182361
-39.3213836498107
7.85909907847599
27.5996413162502
-53.4950575048679
105.129274654548
89.3091760742427
51.0538698290638
5.04803816296408
29.311595183859
16.4380663492593
-82.6139581912939
80.7861812749288
-42.6891567808852
29.7789535476822
54.7024569657951
-21.2881614537582
-46.5203241283307
11.6668717205939
96.7560778716543
-48.7234328721534
110.377673337036
173.944361399404
-3.27400325475901
-43.4467095900873
25.1857969440534
-50.2860539736248
34.6818972872425
5.13200391941427
-45.7535530120822
-23.9125863708978
-195.873122558121
84.2053212485753
101.457461994411
70.4621184306634
-37.5717952353698
90.113807313217
38.9435920658034
-4.63060714470703
80.6643060510251
104.67076803694
-39.2975730389262
-46.1789108745616
-15.5675732026502
107.393306911828
-73.4036581419859
-7.78760235192385
-29.6852111430162
25.564689661227
46.0300659571258
24.1752612815035
-15.6187920110406
-106.611265313379
-5.68309396387122
42.4470925537153
119.30798414255
-2.59118379647043
38.4891059896217
-66.5602086260624
-66.2509854298678
-26.0641449917384
86.9845163718619
127.610869923014
103.118211152119
-32.449672977531
69.0166188900148
-54.1920956569174
-42.4928654221676
-50.1732772195719
-20.1281167939032
-44.4994219851487
39.7899277377601
147.056605037262
-90.4209072354752
-23.6877377874662
105.958019622016
23.7687418401802
44.7389207170709
34.3216526615615
53.3928751116455
53.0890611584764
75.7063978822734
-17.634644422782
-8.89180142675104
102.070181927673
147.674106830596
15.2784869396855
119.429753627755
131.339395225528
-21.2832809042375
-4.72389694690355
28.3015318208381
19.1516688869669
107.310271655941
119.56060748432
85.136193665965
132.49921430949
38.1855528585802
133.355501410148
