# Supplementary material for: CaV1 and CaV2 calcium channels mediate the release of distinct pools of synaptic vesicles
Source: eLife. 2023 Feb 23;12:e81407. doi: 10.7554/eLife.81407 (PMC10023163; doi:10.7554/eLife.81407)
Supplement: Figure 5—figure supplement 1—source data 1. [file elife-81407-fig5-figsupp1-data1.zip › Figure 5 Supplement - Source Data 1/lin-7/9/2.csv]

image-ID	cycle	z-step	frame	accum	photon-count	photon-count11	photon-count12	photon-count21	photon-count22	psfx	psfy	psfz	psf-photon-count	x	y	z	amp	background11	background12	background21	background22	maxResidualSlope	chisq	log-likelihood	accuracy	llr	time-point	precisionx	precisiony	precisionz	frame-timestamp	vis-probe
40	0	0	40	1	5358.77	2091.11	3267.65	0	0	-275.909	-164.226	67.1763	4631.34	11537.5	5944.51	-67.1763	266.621	1244.7	1547.27	0	0	7.10095	338.339	-1078.87	250	502.904	0	22.2638	17.9341	39.4349	1614811060310141	0
42	0	0	42	1	5948.58	2739.42	3209.16	0	0	-91.793	-36.2434	-81.9524	5570.87	10954.7	5318.22	81.9524	251.51	1164.38	1448.21	0	0	6.3989	376.801	-1091.86	250	560.34	0	16.6034	15.9108	36.1753	1614811060350163	0
43	0	0	43	1	5612.81	2793.69	2819.12	0	0	-109.681	-175.762	3.90613	4483.94	11072.3	5457.74	-3.90613	215.652	1176.87	1460.19	0	0	4.95374	426.744	-1115.89	250	508.706	0	21.0041	20.2686	43.1179	1614811060370174	0
65	0	0	65	1	5869.69	2847.6	3022.09	0	0	-169.488	-151.686	74.2386	5112.51	11032.4	5433.67	-74.2386	258.402	1030.89	1277.95	0	0	5.98882	425.362	-1103.03	250	468.687	0	17.4191	16.1095	37.0177	1614811060810413	0
74	0	0	74	1	5755.05	2362.48	3392.57	0	0	-245.559	-122.09	70.8701	4822.55	11507.1	6002.03	-70.8701	260.697	1044.21	1291.21	0	0	6.99871	432.03	-1105.2	250	486.59	0	19.3206	16.2695	36.7547	1614811060990511	0
75	0	0	75	1	4898.43	2493.01	2405.42	0	0	-153.766	-92.6038	-8.88658	4668.3	11016.7	5374.58	8.88658	221.991	973.889	1217.64	0	0	5.01459	365.593	-1068.37	250	445.574	0	18.7266	17.3953	37.7689	1614811061010522	0
77	0	0	77	1	5424.37	2868.74	2555.63	0	0	-81.0055	-60.7387	31.757	4873	11043.6	5243.06	-31.757	223.779	980.02	1208.23	0	0	5.56167	349.739	-1061.57	250	573.019	0	18.5485	17.278	38.6561	1614811061050544	0
80	0	0	80	1	4992.59	2212	2780.59	0	0	-122.928	-84.6953	7.31713	4058.31	11085.5	5466.34	-7.31713	189.743	972.438	1209.2	0	0	5.44868	401.811	-1085.1	250	551.494	0	21.731	20.2688	44.3199	1614811061110577	0
81	0	0	81	1	4751.87	2592.29	2159.57	0	0	-144.959	-88.3245	38.0435	3996.57	11007.9	5370.3	-38.0435	191.37	948.253	1195.54	0	0	5.80301	355.612	-1060.83	250	452.097	0	21.8454	20.2113	45.3859	1614811061130588	0
83	0	0	83	1	5064.46	1988.19	3076.27	0	0	-152.203	-83.0368	-77.5633	5252.16	11413.8	5863.32	77.5633	246.675	1004.57	1237.4	0	0	5.71982	370.875	-1073.48	250	482.149	0	16.0476	15.294	34.4688	1614811061170609	0
88	0	0	88	1	4178.3	1942.78	2235.52	0	0	-91.1576	-39.0787	-1.43959	3925.14	10954.1	5321.06	1.43959	178.889	921.829	1153.11	0	0	5.54543	320.937	-1042.58	250	411.71	0	22.2048	20.6513	45.0889	1614811061270664	0
96	0	0	96	1	4100.45	1770.33	2330.11	0	0	-225.402	-158.237	-127.529	3168.96	11088.3	5539.88	127.529	162.656	884.963	1108.87	0	0	4.7655	247.302	-999.338	250	300.846	0	23.5689	21.7861	56.4185	1614811061430751	0
97	0	0	97	1	3974.95	1614.55	2360.4	0	0	-297.427	-177.588	34.0875	3781.46	11559	5957.87	-34.0875	225.154	921.643	1150.23	0	0	7.47037	326.105	-1041.21	250	386.517	0	24.5501	18.7563	39.2189	1614811061450762	0
117	0	0	117	1	4017.71	2037.2	1980.51	0	0	-108.633	-41.0729	-18.9405	3825.7	10971.6	5323.05	18.9405	175.138	800.182	1003.93	0	0	2.94729	311.081	-1023.49	250	383.433	0	21.0435	19.5905	42.7194	1614811061850980	0
117	0	0	117	1	4050.21	1990.74	2059.47	0	0	-193.97	-141.22	-37.9678	3597.15	11455.5	6021.16	37.9678	178.371	856.054	1053.61	0	0	4.20582	288.951	-1015.14	250	357.707	0	22.147	20.2133	43.6395	1614811061850980	0
122	0	0	122	1	3841.88	1833.65	2008.24	0	0	-309.381	-234.88	42.3172	3357.78	11471.3	6015.16	-42.3172	214.922	827.586	1026.01	0	0	5.65635	258.978	-997.137	250	353.394	0	26.0532	20.1842	40.0125	1614811061951034	0
129	0	0	129	1	4386.56	2211.73	2174.83	0	0	-206.176	-273.173	-85.8833	3104.41	11168.8	5654.81	85.8833	173.582	772.467	958.285	0	0	5.47623	312.629	-1016.43	250	421.017	0	21.7495	23.0418	44.028	1614811062091111	0
136	0	0	136	1	4027.94	1948.78	2079.16	0	0	-164.298	-161.847	-62.8996	3152.5	11027.2	5443.83	62.8996	153.527	738.999	930.479	0	0	3.73119	317.72	-1015.91	250	315.556	0	22.7846	21.8663	47.439	1614811062231187	0
137	0	0	137	1	3739.86	1439.73	2300.13	0	0	-293.802	-164.982	-15.8116	2884.45	11555.4	5945.26	15.8116	166.724	782.879	967.727	0	0	5.47021	260.546	-992.054	250	390.115	0	28.9826	22.4048	46.0363	1614811062251198	0
138	0	0	138	1	3758.6	2031.47	1727.13	0	0	-212.78	-136.722	56.7379	3238.32	11075.7	5518.36	-56.7379	168.112	733.19	923.556	0	0	4.99257	316.016	-1014.37	250	382.448	0	23.7974	20.8621	47.0903	1614811062271209	0
139	0	0	139	1	3765.31	1865.12	1900.19	0	0	-207.742	-310.282	6.75827	2770.33	11170.3	5592.26	-6.75827	167.464	743.623	923.788	0	0	3.58652	384.242	-1047.95	250	482.072	0	24.7753	27.3644	45.536	1614811062291220	0
140	0	0	140	1	3939.87	2194.39	1745.48	0	0	-193.298	-204.41	7.77552	2862.63	11155.9	5586.05	-7.77552	149.09	739.781	920.969	0	0	2.94336	334.339	-1022.71	250	425.355	0	25.732	24.3364	49.9821	1614811062311231	0
144	0	0	144	1	3894.46	1944.79	1949.67	0	0	-216.481	-212.517	-29.0844	3572.69	11179.1	5693.82	29.0844	189.823	732.27	910.104	0	0	5.48518	307.178	-1009.03	250	481.009	0	20.3616	19.1273	38.5218	1614811062391274	0
148	0	0	148	1	4448.03	2121.54	2326.48	0	0	-178.046	-128.655	49.5399	3121.33	11539.3	6008.6	-49.5399	155.761	756.078	930.887	0	0	3.6439	253.698	-984.648	250	413.505	0	24.6584	22.4341	50.6698	1614811062471318	0
150	0	0	150	1	4145.55	2336.23	1809.32	0	0	-184.265	-256.519	37.1338	3078.07	11047.2	5538.5	-37.1339	169.378	698.077	883.936	0	0	3.50436	376.152	-1038.87	250	444.527	0	22.619	22.7107	44.9771	1614811062511340	0
160	0	0	160	1	3860.72	2014.15	1846.57	0	0	-274.409	-226.472	14.8863	2853.58	11137.3	5608.11	-14.8863	168.232	672.678	850.317	0	0	4.85466	394.463	-1041.67	250	499.492	0	25.836	22.119	43.4674	1614811062711449	0
160	0	0	160	1	3769.36	1679.39	2089.97	0	0	-176.841	-142.271	28.6919	2970.17	11538.1	6022.21	-28.6919	147.799	716.577	894.198	0	0	1.75224	302.611	-1004.34	250	343.671	0	25.1717	23.0073	50.725	1614811062711449	0
166	0	0	166	1	3602.89	1963.35	1639.54	0	0	-222.707	-241.54	-8.58655	3009.36	11185.3	5623.18	8.58655	166.546	664.171	832.498	0	0	3.2612	358.785	-1025.69	250	487.922	0	22.9028	21.8406	42.3176	1614811062831514	0
170	0	0	170	1	3662.17	1499.17	2163.01	0	0	-215.453	-201.044	-82.4338	3024.65	11277.7	5782	82.4338	158.091	665.572	836.034	0	0	4.09691	302.606	-998.15	250	432.155	0	22.0954	21.0387	44.6252	1614811062911558	0
174	0	0	174	1	3758.49	2114.18	1644.31	0	0	-125.636	-115.289	136.086	2968.42	11586.5	6094.89	-136.086	146.815	686.008	856.573	0	0	3.2865	296.672	-995.796	250	429.502	0	24.0159	22.9187	57.5343	1614811062991601	0
179	0	0	179	1	3137.92	1535.42	1602.5	0	0	-291.449	-259.311	-26.7296	2214.28	11254	5541.29	26.7296	137.679	618.524	793.556	0	0	4.02542	295.647	-988.176	250	317.276	0	31.668	27.3069	49.9132	1614811063091656	0
180	0	0	180	1	3470.68	1490.25	1980.43	0	0	-95.8688	-112.556	-120.543	2750.78	11357.4	5892.84	120.543	126.043	650.655	825.01	0	0	3.12469	259.179	-973.779	250	385.737	0	23.9696	23.6318	60.6758	1614811063111667	0
183	0	0	183	1	3118.86	1705.81	1413.05	0	0	-176.151	-393.773	26.2662	2439.61	11138.8	5775.41	-26.2662	176.097	623.239	789.196	0	0	2.97173	318.169	-1001.42	250	460.666	0	24.3527	34.0823	45.6247	1614811063171699	0
186	0	0	186	1	3166.47	1501.33	1665.14	0	0	-311.264	-262.343	154.412	2310.21	11174.2	5544.32	-154.412	159.757	595.588	768.21	0	0	4.0763	275.783	-975.936	250	339.477	0	29.8247	24.3983	55.3494	1614811063231732	0
205	0	0	205	1	3114.88	1485.49	1629.39	0	0	-276.722	-268.346	12.216	2048.19	11239.3	5550.33	-12.216	127.015	566.471	719.843	0	0	4.16474	285.696	-975.123	250	318.724	0	32.0445	28.8611	52.8506	1614811063611939	0
213	0	0	213	1	3483.14	1689.51	1793.63	0	0	-111.512	-101.188	-25.0845	2910.36	11074.1	5283.51	25.0845	134.68	545.583	701.088	0	0	2.48289	353.855	-1006.11	250	437.539	0	22.7623	21.4805	46.5154	1614811063772026	0
216	0	0	216	1	3230.33	1490.8	1739.53	0	0	-136.736	-47.5765	-0.791377	2122.36	10999.7	5329.56	0.791377	99.2269	533.5	692.286	0	0	3.39675	289.148	-971.51	250	316.34	0	31.1205	28.6885	62.6918	1614811063832059	0
220	0	0	220	1	2324.37	830.394	1493.98	0	0	-70.4436	-129.79	-185.655	2310.29	11332	5910.07	185.655	105.671	559.136	711.454	0	0	1.6911	251.547	-956.045	250	347.298	0	24.7556	25.2483	79.4299	1614811063912102	0
230	0	0	230	1	2736.15	1201.35	1534.8	0	0	-225.579	-74.1489	-19.7237	2103.93	11487.2	5954.09	19.7237	106.303	542.857	689.258	0	0	3.08406	237.378	-945.981	250	335.713	0	31.6813	27.286	58.4459	1614811064112211	0
238	0	0	238	1	3278.78	1576.34	1702.44	0	0	-217.163	-303.885	53.6932	2530.14	11080.1	5685.52	-53.6932	155.242	499.849	639.976	0	0	4.02011	272.754	-955.299	250	355.302	0	22.8208	24.301	43.634	1614811064272299	0
251	0	0	251	1	2727.35	1144.06	1583.29	0	0	-290.045	-209.236	-171.223	1777.51	11252.6	5690.54	171.223	103.595	491.142	611.562	0	0	3.91607	254.347	-943.462	250	295.417	0	31.0742	27.0908	75.4613	1614811064532440	0
254	0	0	254	1	2876.88	934.712	1942.17	0	0	-177.883	-111.452	-99.2657	2349.92	11439.5	5891.73	99.2657	113.25	501.494	628.811	0	0	3.06863	288.782	-963.776	250	355.718	0	24.8388	23.5689	55.5166	1614811064592473	0
258	0	0	258	1	3093.05	1187.18	1905.87	0	0	-101.098	-40.7587	-272.737	1883.39	11263	5821.04	272.737	87.6274	497.116	619.159	0	0	2.55235	274.243	-954.568	250	349.476	0	26.896	27.3095	104.399	1614811064672516	0
259	0	0	259	1	2876.46	1444.67	1431.79	0	0	-109.223	-42.2466	-67.6193	2088.53	10972.2	5324.23	67.6193	95.1081	464.893	586.898	0	0	1.9067	231.347	-927.96	250	283.139	0	28.3842	26.9256	59.8069	1614811064692527	0
261	0	0	261	1	2488.98	874.645	1614.34	0	0	-147.436	-112.558	-166.915	2048.43	11110	5494.2	166.915	96.4286	471.031	583.748	0	0	0.829614	238.663	-931.642	250	341.698	0	25.4724	25.4433	76.4984	1614811064732549	0
267	0	0	267	1	2695.66	1205.3	1490.36	0	0	-199.065	-103.482	-31.6501	2041.17	11161.7	5485.12	31.6501	100.552	459.073	578.038	0	0	2.00452	277.553	-949.541	250	334.05	0	29.3752	26.3991	56.7977	1614811064852615	0
269	0	0	269	1	2686.27	1206.85	1479.42	0	0	-60.2571	-84.6308	-58.3575	2051.64	11022.9	5366.61	58.3575	92.117	459.567	574.251	0	0	1.40436	266.587	-944.662	250	294.284	0	28.8427	27.8533	61.195	1614811064892636	0
270	0	0	270	1	2790.86	1444.71	1346.16	0	0	-244.864	-350.421	-179.021	1381.43	11207.5	5732.06	179.021	93.132	462.822	584.901	0	0	1.69794	262.759	-942.881	250	319.549	0	32.8228	41.5436	84.0178	1614811064912647	0
273	0	0	273	1	2514.76	1076.21	1438.55	0	0	-266.467	-244.589	-51.1638	1924.69	11229.1	5526.57	51.1638	112.247	450.917	566.198	0	0	3.45821	235.62	-924.639	250	276.482	0	29.5524	26.9348	51.4526	1614811064972680	0
275	0	0	275	1	2257.85	1149.35	1108.5	0	0	-211.062	-320.631	-39.8359	1774.65	11173.7	5702.27	39.8359	108.461	450.024	569.679	0	0	2.78502	230.281	-924.772	250	248.516	0	29.4618	33.8622	53.8571	1614811065012702	0
279	0	0	279	1	2667.11	1146.86	1520.25	0	0	-114.396	-106.496	-26.496	1667.86	11176.7	5488.14	26.496	77.389	453.661	562.687	0	0	1.16991	224.266	-921.074	250	297.472	0	35.3849	33.5233	72.6385	1614811065092745	0
280	0	0	280	1	2906.69	1546.32	1360.37	0	0	-62.1646	5.74239	60.0831	2668.86	10925.1	5276.24	-60.0831	122.169	432.316	550.85	0	0	2.48639	237	-923.855	250	353.298	0	22.916	21.485	49.3237	1614811065112756	0
287	0	0	287	1	2329.71	1137.96	1191.75	0	0	-110.785	-79.7152	4.83655	1916.71	11073.4	5361.7	-4.83655	88.8702	436.864	547.017	0	0	1.77237	255.041	-932.502	250	356.211	0	31.1164	29.0096	63.3973	1614811065252832	0
288	0	0	288	1	2531.66	1262.93	1268.73	0	0	-222.895	-276.714	-150.281	1368.39	11185.5	5558.69	150.281	78	437.454	544.281	0	0	2.09054	244.732	-927.089	250	313.557	0	34.5205	37.2169	88.5315	1614811065272843	0
293	0	0	293	1	2228.83	828.732	1400.1	0	0	-56.0512	-69.8874	-181.846	1666.23	11317.6	5850.17	181.846	74.6579	447.908	557.699	0	0	1.54587	193.893	-904.723	250	238.236	0	30.9435	31.2732	98.6418	1614811065372898	0
297	0	0	297	1	2426.33	1039.06	1387.27	0	0	-292.892	-193.096	36.8441	1601.52	11454.8	5973.38	-36.8441	95.5905	440.21	548.607	0	0	1.98701	184.304	-897.44	250	214.895	0	39.1989	30.8399	63.724	1614811065452941	0
299	0	0	299	1	2315.74	1084.99	1230.75	0	0	-114.433	-101.144	-102.082	1516.47	11077	5482.78	102.082	69.9252	423.107	526.886	0	0	2.06044	194.902	-898.006	250	263.76	0	35.261	34.4422	82.3987	1614811065492963	0
303	0	0	303	1	2495.9	1063.78	1432.12	0	0	-100.06	-118.922	67.5757	1657.29	11062.7	5600.22	-67.5757	78.9043	421.386	524.566	0	0	2.15828	234.316	-917.767	250	277.106	0	35.0877	32.9571	75.797	1614811065573007	0
307	0	0	307	1	2797.49	1266.32	1531.17	0	0	-108.332	-137.674	-179.126	1799.63	11369.9	6017.61	179.126	83.757	431.883	531.535	0	0	2.32015	216.942	-911.189	250	247.238	0	27.4887	27.8142	86.7352	1614811065653050	0
308	0	0	308	1	2201.48	921.085	1280.39	0	0	-147.445	-213.838	-37	1723.11	11110	5396.16	37	86.2475	406.347	511.544	0	0	2.09969	257.368	-928.034	250	253.728	0	30.6851	30.9099	62.9516	1614811065673061	0
309	0	0	309	1	2724.54	1483.84	1240.71	0	0	-145.343	-161.062	187.596	1680.05	11008.3	5343.38	-187.596	87.6472	400.447	509.329	0	0	2.10788	246.612	-920.563	250	271.632	0	30.3389	29.9127	85.3927	1614811065693072	0
312	0	0	312	1	2408.9	1366.85	1042.05	0	0	-127.011	-95.5893	57.017	1874.14	10890.3	5377.57	-57.017	89.5011	398.926	502.882	0	0	1.77551	187.329	-889.33	250	244.737	0	30.3717	28.3113	64.848	1614811065753105	0
314	0	0	314	1	2234.84	1107.12	1127.73	0	0	-117.889	-62.9481	-0.0296616	1726.5	11379.5	5843.23	0.0296616	80.0082	423.372	524.096	0	0	1.73708	172.936	-887.442	250	231.176	0	33.7974	31.3804	68.6625	1614811065793127	0
316	0	0	316	1	1918.61	952.517	966.091	0	0	-137.557	-16.0106	-265.138	1637.56	11299.5	5796.29	265.138	77.1846	416.885	510.856	0	0	2.35146	203.383	-900.898	250	262.787	0	27.9129	28.3454	106.591	1614811065833149	0
317	0	0	317	1	2589.3	1139.19	1450.11	0	0	-152.222	-134.803	-15.244	1755.8	11513.5	6014.74	15.244	84.3732	423.301	528.849	0	0	1.95423	201.137	-902.683	250	268.817	0	32.2695	30.2642	65.514	1614811065853159	0
323	0	0	323	1	2628.04	1244.66	1383.39	0	0	-180.539	-243.736	-186.389	1447.05	11242.8	5725.04	186.389	76.088	405.64	507.585	0	0	1.67309	212.039	-902.818	250	306.807	0	30.8069	33.2562	94.4081	1614811065973225	0
324	0	0	324	1	2518.44	1157.53	1360.91	0	0	-164.704	-111.651	83.4154	1720.16	11027.6	5393.63	-83.4154	85.5414	388.117	490.745	0	0	2.19713	281.286	-934.234	250	296.528	0	32.1518	29.6288	68.9846	1614811065993236	0
328	0	0	328	1	2354.62	1099.09	1255.53	0	0	-123.792	-58.9482	-78.0493	1848.61	11385.4	5938.89	78.0493	84.9812	411.954	506.422	0	0	2.06119	231.039	-913.403	250	256.558	0	29.3896	28.0559	63.6081	1614811066073279	0
330	0	0	330	1	2693.81	1366.6	1327.21	0	0	-171.402	-187.473	-167.572	1670.64	11333.3	5868.09	167.572	82.8149	402.533	493.431	0	0	2.14478	234.12	-911.674	250	272.678	0	27.8724	28.44	82.9753	1614811066113301	0
331	0	0	331	1	2345.25	1178.82	1166.44	0	0	-202.742	-176.228	-76.2002	1601.16	11265	5856.85	76.2002	81.2151	398.405	491.396	0	0	2.59464	212.467	-901.082	250	234.739	0	32.4877	30.5212	66.2401	1614811066133312	0
337	0	0	337	1	2438.18	1287.43	1150.75	0	0	-29.96	-77.8812	8.29552	1342.74	11490.9	5957.82	-8.29552	60.3512	403.472	501.341	0	0	1.05735	198.999	-895.035	250	279.956	0	42.9521	40.6399	88.4446	1614811066253377	0
339	0	0	339	1	2043.65	1081.13	962.516	0	0	-99.1559	-86.0187	61.9827	1898.87	11061.8	5268.34	-61.9827	89.2976	377.263	469.499	0	0	2.12829	250.192	-915.704	250	255.311	0	29.4431	27.4723	63.1841	1614811066293399	0
341	0	0	341	1	1692.63	635.331	1057.3	0	0	-110.165	16.7666	-133.623	1564.33	11272.1	5863.17	133.623	71.1316	391.944	488.032	0	0	1.94881	209.713	-899.338	250	232.14	0	32.2816	31.5672	85.7057	1614811066333421	0
345	0	0	345	1	2293.72	1224.66	1069.05	0	0	-88.3475	-51.8983	59.3445	1497.48	10951.3	5333.88	-59.3445	69.5497	369.964	466.546	0	0	1.18859	214.914	-896.335	250	266.523	0	37.1781	34.4822	79.4698	1614811066413465	0
346	0	0	346	1	2299.07	1176	1123.06	0	0	-91.4115	-21.4401	12.2257	1893.7	10954.4	5303.42	-12.2257	86.5168	362.551	462.256	0	0	1.54871	217.077	-896.82	250	320.718	0	29.3622	27.253	59.7952	1614811066433475	0
350	0	0	350	1	2218.66	976.341	1242.32	0	0	-27.2211	-47.6291	-81.1338	1473.03	11089.5	5329.61	81.1338	65.1068	378.982	464.648	0	0	1.29148	236.951	-907.695	250	323.558	0	35.8392	34.7329	79.04	1614811066513519	0
353	0	0	353	1	1906.27	967.974	938.295	0	0	-149.415	-89.0241	-220.571	1313.16	11311.3	5968.96	220.571	62.0283	385.585	474.271	0	0	1.60983	219.98	-902.439	250	229.598	0	34.0991	34.4218	120.236	1614811066573552	0
357	0	0	357	1	2233	1200.14	1032.86	0	0	-130.75	-152.078	32.145	1620.38	11093.3	5434.06	-32.145	78.4935	367.137	461.127	0	0	2.52791	215.468	-894.376	250	242.411	0	33.0323	31.1459	68.9371	1614811066653595	0
358	0	0	358	1	1741.03	806.402	934.626	0	0	-348.78	-371.518	-53.94	911.589	11211.7	5753.16	53.94	78.6819	366.763	462.587	0	0	1.2564	185.978	-880.748	250	242.729	0	60.6303	57.7013	76.8538	1614811066673606	0
361	0	0	361	1	1889.83	962.449	927.382	0	0	-108.314	-88.3651	9.44776	1230.27	11070.9	5370.35	-9.44776	57.1514	361.342	454.255	0	0	1.8569	206.411	-888.74	250	255.806	0	43.9545	41.0746	89.6328	1614811066733639	0
367	0	0	367	1	1836.67	1041.5	795.169	0	0	-284.142	-197.737	-190.118	1163.1	11246.7	5878.36	190.118	66.5906	366.597	455.114	0	0	1.81719	181.962	-876.705	250	238.035	0	39.8861	35.1694	105.096	1614811066853704	0
370	0	0	370	1	1979.07	908.219	1070.85	0	0	-299.746	-228.502	65.6172	1205.86	11561.3	6108.44	-65.6172	75.9252	371.799	458.377	0	0	2.94295	214.498	-894.529	250	237.881	0	47.186	37.522	76.7825	1614811066913737	0
379	0	0	379	1	1657.37	813.63	843.744	0	0	-117.079	-56.8371	-77.8242	1221.39	11179.3	5737.46	77.8242	55.9296	354.264	443.142	0	0	2.2653	166.137	-867.199	250	252.356	0	41.4145	39.5396	89.2189	1614811067093835	0
381	0	0	381	1	2151.58	925.411	1226.17	0	0	-35.8482	-24.3311	-196.058	1457.65	11297.4	6003.93	196.058	64.809	362.411	442.411	0	0	1.77178	162.451	-866.119	250	239.77	0	31.4713	31.8843	105.14	1614811067133857	0
388	0	0	388	1	1805.45	897.738	907.714	0	0	-129.722	3.9905	-73.2099	1181.54	11391.3	5776.29	73.2099	54.3216	355.718	441.618	0	0	1.50636	164.911	-866.715	250	220.743	0	42.8286	40.8667	90.8338	1614811067273933	0
395	0	0	395	1	1755.03	657.236	1097.79	0	0	-82.676	12.7785	-27.1349	1304.27	11045.3	5269.2	27.1349	58.798	336.213	421.659	0	0	1.946	196.434	-877.22	250	265.144	0	39.9123	37.5796	81.2794	1614811067414009	0
397	0	0	397	1	1680.65	806.749	873.905	0	0	-216.587	-153.397	-217.437	1167.98	11278.8	5933.68	217.437	59.5729	343.173	421.539	0	0	2.18931	189.483	-874.774	250	240.041	0	36.1166	34.6624	118.574	1614811067454031	0
409	0	0	409	1	2355.28	1038.46	1316.82	0	0	-172.469	-207.931	-160.553	1327.03	11234.7	5888.55	160.553	66.829	332.939	410.221	0	0	1.93325	191.048	-872.372	250	225.209	0	31.8107	33.0383	92.3384	1614811067694162	0
419	0	0	419	1	2051.68	1190.98	860.703	0	0	-168.832	-4.79749	127.029	1329.48	11430.4	5984.4	-127.029	66.2012	330.162	409.584	0	0	1.67133	198.889	-875.57	250	236.551	0	37.9453	34.9771	85.8126	1614811067894271	0
426	0	0	426	1	2430.66	1296.46	1134.21	0	0	14.5585	10.89	46.3441	1452.08	10948	5370.75	-46.3441	64.8252	312.133	390.933	0	0	0.677371	202.918	-872.655	250	267.811	0	35.9731	33.828	75.8398	1614811068034347	0
427	0	0	427	1	2111.18	977.339	1133.85	0	0	-186.112	12.0695	76.2709	1593.31	11547.4	6067.19	-76.2709	79.1265	336.177	404.209	0	0	3.27423	207.288	-880.136	250	263.395	0	32.8547	29.2891	67.5124	1614811068054358	0
428	0	0	428	1	1883.51	856.118	1027.39	0	0	-56.2708	-44.9757	-173.48	1107.43	11317.9	5924.92	173.48	49.4167	327.201	404.99	0	0	0.581452	198.599	-874.934	250	239.077	0	40.0747	40.2367	124.609	1614811068074369	0
429	0	0	429	1	2232.17	900.462	1331.7	0	0	-106.514	-78.7138	-86.2036	1485.97	11368.1	5858.99	86.2036	67.9184	328.473	402.081	0	0	0.614242	211.658	-881.763	250	222.149	0	32.4635	31.3049	71.9941	1614811068094380	0
430	0	0	430	1	1778.15	751.856	1026.3	0	0	-42.8087	-36.638	-48.6398	1183.36	10905.7	5318.62	48.6398	52.493	307.212	385.769	0	0	1.13149	191.604	-866.008	250	236.576	0	41.5814	39.7363	86.9202	1614811068114391	0
436	0	0	436	1	2217.84	1008.91	1208.93	0	0	-127.594	-89.8907	-128.823	1443.57	11389.2	5969.83	128.823	66.7711	313.273	383.617	0	0	1.41647	190.571	-866.177	250	222.201	0	30.9067	30.4069	81.6091	1614811068494598	0
437	0	0	437	1	2217.84	1008.91	1208.93	0	0	-127.594	-89.8907	-128.823	1443.57	11389.2	5969.83	128.823	66.7711	313.273	383.617	0	0	1.41647	190.571	-866.177	250	222.201	0	30.9067	30.4069	81.6091	1614811068494598	0
438	0	0	438	1	2217.84	1008.91	1208.93	0	0	-127.594	-89.8907	-128.823	1443.57	11389.2	5969.83	128.823	66.7711	313.273	383.617	0	0	1.41647	190.571	-866.177	250	222.201	0	30.9067	30.4069	81.6091	1614811068494598	0
469	0	0	469	1	1505.46	828.617	676.844	0	0	-238.758	-84.7646	38.0652	916.6	11500.3	6064.36	-38.0652	48.0067	305.054	378.222	0	0	1.58239	179.32	-858.568	250	238.026	0	55.0199	46.4273	102.045	1614811068894816	0
472	0	0	472	1	1757.08	923.732	833.35	0	0	-27.6193	-53.3052	-148.041	1195.43	11289.2	5933.25	148.041	52.8749	301.965	376.172	0	0	2.21358	152.197	-843.912	250	217.002	0	37.0531	36.8359	106.146	1614811068954848	0
486	0	0	486	1	1997.93	925.607	1072.33	0	0	-107.262	-157.01	-162.222	1352.58	11368.8	5937.29	162.222	63.3701	292.167	365.272	0	0	1.36067	190.288	-860.253	250	197.572	0	30.6957	31.0939	91.6607	1614811069235001	0
490	0	0	490	1	1700.9	774.539	926.365	0	0	-181.713	-34.1701	128.059	919.922	11144.3	5515.47	-128.059	46.4146	280.289	353.593	0	0	1.20129	197.465	-857.621	250	214.603	0	50.4737	45.8868	113.412	1614811069315045	0
496	0	0	496	1	1594.57	739.127	855.442	0	0	-126.955	-114.1	-152.326	1099.76	11089.6	5695.06	152.326	51.1453	280.45	349.304	0	0	1.40935	156.548	-838.952	250	203.138	0	37.3737	37.2908	107.905	1614811069435110	0
505	0	0	505	1	1590.28	771.294	818.985	0	0	-273.957	-182.927	11.9145	966.69	11136.9	5464.91	-11.9145	54.9692	266.537	340.37	0	0	1.09574	189.411	-849.491	250	225.527	0	49.2055	40.5	83.093	1614811069615208	0
506	0	0	506	1	1905.82	919.819	986.001	0	0	-75.5396	10.2027	-111.314	1138.91	11237.5	5869.74	111.314	51.0368	280.551	347.669	0	0	1.51237	197.129	-858.254	250	262.566	0	38.6011	37.7543	93.7504	1614811069635219	0
508	0	0	508	1	1561.69	690.724	870.964	0	0	-104.415	41.228	-43.7401	1075.83	10967.4	5240.75	43.7401	48.9558	267.503	337.98	0	0	1.52559	183.056	-846.987	250	237.258	0	42.6455	39.976	87.1865	1614811069675241	0
510	0	0	510	1	1551.05	856.871	694.178	0	0	-76.7149	-30.0174	-53.3996	1039.07	11039.3	5312	53.3996	46.6089	271.268	334.744	0	0	1.11995	201.697	-856.122	250	233.235	0	43.9073	41.818	91.9685	1614811069715263	0
511	0	0	511	1	1882.32	628.047	1254.27	0	0	-28.9892	-44.3508	-221.363	1307.7	11290.6	5824.63	221.363	58.4543	277.549	344.183	0	0	0.65747	183.687	-849.598	250	226.513	0	30.4457	30.9241	108.937	1614811069735273	0
512	0	0	512	1	1943.78	815.215	1128.57	0	0	-43.3932	-59.078	-143.15	1369.19	11205.3	5839.36	143.15	60.8477	278.879	345.109	0	0	1.01444	206.255	-863.243	250	244.682	0	31.1506	30.9952	87.97	1614811069755284	0
513	0	0	513	1	1608.58	784.718	823.857	0	0	-237.714	-117.962	-128.881	832.117	11300	5798.58	128.881	42.6679	274.791	339.854	0	0	1.4605	163.922	-839.841	250	211.884	0	50.5191	45.5231	119.767	1614811069775295	0
517	0	0	517	1	1847.14	957.68	889.456	0	0	-70.6054	-82.4918	-43.1516	1215.34	11232.5	5862.77	43.1516	54.8137	271.763	341.585	0	0	1.71022	202.098	-858.78	250	238.616	0	38.024	36.3472	79.2829	1614811069855339	0
522	0	0	522	1	1827.28	960.737	866.548	0	0	-119.203	-24.7194	-111.676	1175	11281.1	5904.66	111.676	53.7053	272.728	341.153	0	0	1.60886	200.683	-857.57	250	219.216	0	36.7536	35.5723	88.6526	1614811069955393	0
530	0	0	530	1	1427.66	627.373	800.285	0	0	-39.63	-67.7218	-44.5931	981.294	11400.9	5848	44.5931	43.6697	272.554	335.741	0	0	0.57195	175.174	-844.619	250	218.159	0	46.8934	44.9258	98.3021	1614811070115480	0
541	0	0	541	1	1934.78	854.701	1080.07	0	0	2.62037	48.7259	-274.534	1192.52	11259	5831.21	274.534	54.0703	265.732	329.36	0	0	0.910778	191.636	-850.35	250	254.764	0	31.7099	32.3036	124.213	1614811070335600	0
547	0	0	547	1	1713.5	831.699	881.804	0	0	-31.0594	-14.8913	-76.1836	1110.33	11292.6	5795.17	76.1836	49.0157	258.093	326.061	0	0	1.5223	184.991	-845.599	250	221.495	0	40.0305	38.7435	86.7776	1614811070455666	0
548	0	0	548	1	1682.71	758.349	924.362	0	0	-35.7625	-113.105	-154.758	1299.77	11098	5494.75	154.758	58.3233	259.159	324.522	0	0	1.55956	232.57	-867.864	250	308.875	0	31.1743	31.5487	91.8772	1614811070475677	0
549	0	0	549	1	1718.97	801.197	917.775	0	0	5.55684	-59.1506	-100.298	978.709	11256	5640.11	100.298	43.0412	262.409	331.419	0	0	0.630374	196.618	-852.295	250	233.235	0	44.8351	43.6975	104.062	1614811070495688	0
561	0	0	561	1	1761.85	857.805	904.041	0	0	-152.628	-161.205	97.9745	992.854	11513.9	5941.49	-97.9745	50.2884	254.628	318.782	0	0	0.816622	210.088	-856.829	250	226.262	0	43.8355	41.4067	96.2401	1614811070735818	0
563	0	0	563	1	1610.15	764.55	845.598	0	0	-123.082	-106.901	-56.6176	817.213	11285	5787.52	56.6176	37.9423	256.259	315.572	0	0	1.00826	208.177	-852.801	250	218.132	0	52.7227	50.5128	110.866	1614811070775840	0
568	0	0	568	1	1676.5	935.472	741.03	0	0	-176.878	-50.5822	102.064	1116.78	11239.1	5432.22	-102.064	55.7225	251.218	313.443	0	0	1.4856	213.469	-856.672	250	271.078	0	40.1267	36.2634	85.9453	1614811070875895	0
570	0	0	570	1	1640.62	876.26	764.361	0	0	-65.5056	-7.95603	-44.7542	980.394	11028.1	5190.28	44.7542	43.7806	241.686	307.997	0	0	0.655374	181.067	-836.662	250	224.393	0	44.8462	42.7374	92.7734	1614811070915916	0
576	0	0	576	1	1684.11	854.808	829.3	0	0	-48.0555	-55.8865	-304.372	1000.21	11309.6	5935.83	304.372	46.4482	255.098	313.383	0	0	0.886767	199.989	-849.352	250	256.607	0	35.7272	36.8277	157.626	1614811071035982	0
577	0	0	577	1	1632.47	855.428	777.042	0	0	-145.352	-88.7717	31.4991	905.077	11406.9	5769.39	-31.4991	43.2605	250.747	316.083	0	0	1.08224	175.625	-837.009	250	210.395	0	49.534	45.9075	105.761	1614811071055993	0
579	0	0	579	1	1557.63	705.397	852.238	0	0	-192.486	-132.803	79.9071	1100.27	11553.7	6112.4	-79.9071	56.3819	250.229	315.717	0	0	1.73011	185.324	-841.203	250	221.276	0	40.5298	36.4024	84.0778	1614811071096014	0
582	0	0	582	1	1498.13	855.3	642.826	0	0	-60.8084	11.7141	43.3909	781.307	11621.4	6067.55	-43.3909	35.5466	255.499	319.28	0	0	1.29112	169.787	-835.739	250	207.255	0	59.1654	55.4832	124.469	1614811071156047	0
585	0	0	585	1	1609.93	719.823	890.103	0	0	-187.575	-149.838	-130.414	1012.7	11150.2	5631.14	130.414	49.814	240.92	302.244	0	0	1.55036	211.659	-851.343	250	241.221	0	38.2554	36.7433	97.4439	1614811071216080	0
587	0	0	587	1	1584.81	817.464	767.347	0	0	-34.7971	-11.0588	-191.664	1073.75	11296.4	5990.66	191.664	47.675	245.944	306.051	0	0	0.856245	180.323	-837.139	250	229.922	0	35.773	36.2187	116.843	1614811071256102	0
588	0	0	588	1	1581.9	904.564	677.331	0	0	-214.859	-204.616	-26.8409	879.501	11077.8	5486.6	26.8409	46.366	235.35	295.955	0	0	1.08108	220.162	-854.506	250	258.808	0	47.0998	43.9531	89.0435	1614811071276113	0
595	0	0	595	1	1482.11	687.473	794.635	0	0	-154.328	-153.454	-150.77	1033.71	11216.6	5734.41	150.77	49.6166	239.581	296.146	0	0	1.76012	193.222	-840.452	250	192.61	0	36.085	36.0443	103.261	1614811071416189	0
597	0	0	597	1	1325.77	672.922	652.85	0	0	-264.107	-90.8705	-276.075	747.4	11326.4	5970.81	276.075	40.3214	242.542	298.227	0	0	1.10885	204.56	-846.08	250	252.802	0	47.7252	42.8024	163.147	1614811071456211	0
603	0	0	603	1	1684.72	772.65	912.066	0	0	-248.857	9.4104	18.5597	1102.03	11510.4	5970.19	-18.5597	57.7242	242.555	304.674	0	0	2.23248	205.295	-848.266	250	240.849	0	41.8578	34.5628	74.4271	1614811071576276	0
606	0	0	606	1	1348.18	624.319	723.858	0	0	-193.102	31.2694	-125.348	811.204	11355	5749.01	125.348	39.0866	240.58	301.358	0	0	1.33576	195.375	-842.039	250	181.596	0	48.9571	45.5739	119.041	1614811071636309	0
608	0	0	608	1	1833.09	1042.31	790.778	0	0	-136.277	-192.766	-38.2926	902.358	11198.5	5674.07	38.2926	44.0888	234.212	291.702	0	0	1.01001	198.097	-839.927	250	204.618	0	44.8933	44.5064	93.0267	1614811071676330	0
608	0	0	608	1	1479.84	648.593	831.245	0	0	-10.0652	-26.6632	-84.7915	776.666	11471	6105.92	84.7915	34.1404	243.996	308.834	0	0	1.04896	162.289	-827.922	250	252.797	0	55.258	53.4894	121.303	1614811071676330	0
609	0	0	609	1	1952.9	806.32	1146.58	0	0	-27.2634	-94.5202	-203.183	1221.74	11288.8	6074.12	203.183	54.7979	241.735	299.575	0	0	0.544649	215.897	-852.932	250	239.599	0	30.7189	31.4364	104.979	1614811071696341	0
612	0	0	612	1	1934.77	783.175	1151.59	0	0	-84.6025	-24.1269	-102.903	1256.27	11346.2	6003.73	102.903	56.5119	238.018	294.617	0	0	0.722833	220.369	-853.564	250	237.068	0	32.743	31.7581	76.6544	1614811071756374	0
613	0	0	613	1	1698.93	844.634	854.294	0	0	-6.23916	-29.6071	-80.6691	1150.27	11267.8	6009.21	80.6691	50.5243	242.321	300.344	0	0	0.577562	182.323	-836.674	250	243.099	0	37.3835	36.1013	81.7423	1614811071776385	0
617	0	0	617	1	1751.61	1087.22	664.384	0	0	-36.5209	-10.8491	-48.4673	1229.1	11298.1	5990.45	48.4673	54.3521	239.018	295.449	0	0	0.356729	193.333	-841.339	250	242.919	0	35.4836	33.9909	74.2774	1614811071856429	0
628	0	0	628	1	1682.05	752.973	929.08	0	0	-97.2033	-22.3279	-78.8138	1208.75	11358.8	5902.27	78.8138	54.6601	232.594	286.693	0	0	2.13582	188.65	-835.779	250	199.977	0	34.3689	32.8805	74.318	1614811072076548	0
639	0	0	639	1	1430.73	681.242	749.484	0	0	-310.48	-367.974	145.758	722.665	10974.1	5550.29	-145.758	60.2831	217.906	275.498	0	0	1.09903	168.307	-820.063	250	203.918	0	53.1044	54.1653	95.306	1614811072296668	0
649	0	0	649	1	1345.44	761.815	583.624	0	0	-80.8478	18.5251	-281.764	852.49	11342.4	5861.42	281.764	39.4571	226.686	281.069	0	0	1.08163	192.627	-834.121	250	236.873	0	40.0571	40.955	158.873	1614811072496777	0
650	0	0	650	1	1225.14	728.657	496.484	0	0	-104.944	-97.9592	-53.449	763.672	10967.9	5479.6	53.449	35.0491	216.294	274.243	0	0	0.804787	157.499	-813.918	250	182.002	0	53.1171	50.7323	110.648	1614811072516788	0
652	0	0	652	1	1601.3	866.563	734.739	0	0	-94.0948	28.4866	-4.20191	1181.75	11455.3	5951.11	4.20191	53.8443	228.393	278.926	0	0	1.34533	166.005	-823.626	250	182.659	0	36.7005	34.1212	74.3949	1614811072556810	0
657	0	0	657	1	1648.94	899.846	749.09	0	0	-66.2101	-8.30591	96.4627	1289.03	11626.8	5987.91	-96.4627	59.9058	225.053	284.382	0	0	1.28737	151.05	-816.803	250	197.445	0	33.8006	31.8586	74.9964	1614811072656864	0
664	0	0	664	1	1049.64	478.018	571.622	0	0	-165.755	-219.359	27.3411	712.992	11028.7	5601	-27.3411	36.9948	213.129	267.628	0	0	0.596786	209.039	-838.333	250	186.354	0	54.7692	53.7571	110.94	1614811072796941	0
666	0	0	666	1	1639.73	726.662	913.072	0	0	-43.498	21.77	-43.446	753.472	10906.4	5459.53	43.446	33.4192	214.187	270.797	0	0	1.15564	199.464	-833.269	250	220.399	0	54.8468	52.3334	113.484	1614811072836962	0
671	0	0	671	1	1539.3	579.871	959.428	0	0	-67.3892	-28.3897	-237.44	951.462	11229.3	5808.67	237.44	43.1276	218.07	271.525	0	0	0.814534	180.174	-825.62	250	194.721	0	36.385	37.0711	134.346	1614811072937017	0
675	0	0	675	1	1206.06	479.108	726.955	0	0	-96.1616	-139.679	-69.7788	599.086	11058.8	5521.32	69.7787	27.7449	215.26	268.464	0	0	0.978647	138.058	-803.227	250	156.408	0	65.277	63.3734	140.088	1614811073017061	0
680	0	0	680	1	1400.43	636.388	764.042	0	0	-81.1391	-26.2641	-16.3967	826.148	11043.7	5407.9	16.3967	37.3176	210.546	264.335	0	0	0.791099	211.243	-838.542	250	195.457	0	50.2692	47.1535	102.256	1614811073117115	0
689	0	0	689	1	1548.53	725.373	823.16	0	0	-36.5593	8.22988	-223.568	879.667	11298.1	5871.71	223.568	39.3564	214.445	267.655	0	0	0.632143	181.756	-824.552	250	237.76	0	39.6577	40.4348	141.686	1614811073297213	0
690	0	0	690	1	1359.75	745.827	613.918	0	0	-16.6532	-75.5457	38.226	1022.69	10879.6	5357.53	-38.226	46.1989	203.906	258.42	0	0	1.13368	188.962	-823.665	250	229.859	0	41.0755	38.6858	86.5268	1614811073317224	0
691	0	0	691	1	1394.12	651.263	742.854	0	0	-7.29482	23.2997	-44.272	824.306	10969.9	5258.68	44.272	36.2191	208.432	257.087	0	0	0.791117	215.947	-836.933	250	238.31	0	49.6706	47.2902	102.832	1614811073337235	0
693	0	0	693	1	1111.12	473.36	637.765	0	0	48.7538	108.363	-540.247	514.474	10714.5	5273.28	540.247	26.833	203.529	256.182	0	0	0.931701	194.322	-823.064	250	243.801	0	68.9814	74.9072	492.917	1614811073657409	0
694	0	0	694	1	1111.12	473.36	637.765	0	0	48.7538	108.363	-540.247	514.474	10714.5	5273.28	540.247	26.833	203.529	256.182	0	0	0.931701	194.322	-823.064	250	243.801	0	68.9814	74.9072	492.917	1614811073657409	0
695	0	0	695	1	1111.12	473.36	637.765	0	0	48.7538	108.363	-540.247	514.474	10714.5	5273.28	540.247	26.833	203.529	256.182	0	0	0.931701	194.322	-823.064	250	243.801	0	68.9814	74.9072	492.917	1614811073657409	0
696	0	0	696	1	1111.12	473.36	637.765	0	0	48.7538	108.363	-540.247	514.474	10714.5	5273.28	540.247	26.833	203.529	256.182	0	0	0.931701	194.322	-823.064	250	243.801	0	68.9814	74.9072	492.917	1614811073657409	0
697	0	0	697	1	1111.12	473.36	637.765	0	0	48.7538	108.363	-540.247	514.474	10714.5	5273.28	540.247	26.833	203.529	256.182	0	0	0.931701	194.322	-823.064	250	243.801	0	68.9814	74.9072	492.917	1614811073657409	0
698	0	0	698	1	1111.12	473.36	637.765	0	0	48.7538	108.363	-540.247	514.474	10714.5	5273.28	540.247	26.833	203.529	256.182	0	0	0.931701	194.322	-823.064	250	243.801	0	68.9814	74.9072	492.917	1614811073657409	0
699	0	0	699	1	1111.12	473.36	637.765	0	0	48.7538	108.363	-540.247	514.474	10714.5	5273.28	540.247	26.833	203.529	256.182	0	0	0.931701	194.322	-823.064	250	243.801	0	68.9814	74.9072	492.917	1614811073657409	0
700	0	0	700	1	1111.12	473.36	637.765	0	0	48.7538	108.363	-540.247	514.474	10714.5	5273.28	540.247	26.833	203.529	256.182	0	0	0.931701	194.322	-823.064	250	243.801	0	68.9814	74.9072	492.917	1614811073657409	0
701	0	0	701	1	1111.12	473.36	637.765	0	0	48.7538	108.363	-540.247	514.474	10714.5	5273.28	540.247	26.833	203.529	256.182	0	0	0.931701	194.322	-823.064	250	243.801	0	68.9814	74.9072	492.917	1614811073657409	0
702	0	0	702	1	1111.12	473.36	637.765	0	0	48.7538	108.363	-540.247	514.474	10714.5	5273.28	540.247	26.833	203.529	256.182	0	0	0.931701	194.322	-823.064	250	243.801	0	68.9814	74.9072	492.917	1614811073657409	0
703	0	0	703	1	1111.12	473.36	637.765	0	0	48.7538	108.363	-540.247	514.474	10714.5	5273.28	540.247	26.833	203.529	256.182	0	0	0.931701	194.322	-823.064	250	243.801	0	68.9814	74.9072	492.917	1614811073657409	0
704	0	0	704	1	1111.12	473.36	637.765	0	0	48.7538	108.363	-540.247	514.474	10714.5	5273.28	540.247	26.833	203.529	256.182	0	0	0.931701	194.322	-823.064	250	243.801	0	68.9814	74.9072	492.917	1614811073657409	0
705	0	0	705	1	1111.12	473.36	637.765	0	0	48.7538	108.363	-540.247	514.474	10714.5	5273.28	540.247	26.833	203.529	256.182	0	0	0.931701	194.322	-823.064	250	243.801	0	68.9814	74.9072	492.917	1614811073657409	0
706	0	0	706	1	1111.12	473.36	637.765	0	0	48.7538	108.363	-540.247	514.474	10714.5	5273.28	540.247	26.833	203.529	256.182	0	0	0.931701	194.322	-823.064	250	243.801	0	68.9814	74.9072	492.917	1614811073657409	0
707	0	0	707	1	1111.12	473.36	637.765	0	0	48.7538	108.363	-540.247	514.474	10714.5	5273.28	540.247	26.833	203.529	256.182	0	0	0.931701	194.322	-823.064	250	243.801	0	68.9814	74.9072	492.917	1614811073657409	0
714	0	0	714	1	1523.05	614.308	908.741	0	0	-45.5214	-49.9187	-252.472	804.057	11307.1	5929.86	252.472	36.4642	209.136	260.748	0	0	1.11788	167.231	-815.372	250	184.102	0	41.7253	42.6867	159.738	1614811073797486	0
721	0	0	721	1	1236.36	614.804	621.559	0	0	-58.3347	-23.8681	-201.746	689.851	11419.6	6003.47	201.746	30.8972	211.354	259.082	0	0	0.770263	135.381	-798.872	250	166.988	0	50.2038	50.9183	170.349	1614811073937562	0
723	0	0	723	1	1216.37	591.393	624.974	0	0	-84.9697	-12.6034	-37.8788	698.82	10947.9	5294.58	37.8788	31.4788	199.025	252.335	0	0	0.287201	177.171	-815.155	250	189.083	0	57.1247	53.9568	116.924	1614811073977584	0
731	0	0	731	1	1327.11	514	813.115	0	0	-116.172	-59.3294	-104.943	987.965	11178.4	5739.95	104.943	45.2274	202.509	252.069	0	0	0.667816	129.879	-793.088	250	183.292	0	37.9441	36.6781	89.432	1614811074137671	0
733	0	0	733	1	1356	633.848	722.152	0	0	-112.242	-40.6142	63.332	839.623	11074.8	5621.57	-63.332	39.4599	200.168	251.711	0	0	1.18241	174.92	-814.577	250	217.213	0	48.652	44.9599	106.578	1614811074177693	0
735	0	0	735	1	1522.21	689.87	832.344	0	0	-54.594	-10.6942	-90.6947	934.994	10917.5	5392.33	90.6947	41.5785	198.887	248.523	0	0	1.9954	197.668	-824.475	250	226.247	0	40.8456	39.8291	91.815	1614811074217714	0
739	0	0	739	1	1398.96	560.163	838.796	0	0	-73.6512	-29.4191	-16.0378	828.899	11434.9	6009.02	16.0378	37.3369	205.781	255.824	0	0	0.79212	163.067	-809.837	250	169.104	0	49.4346	46.4588	100.981	1614811074297758	0
743	0	0	743	1	1395.57	732.672	662.895	0	0	-89.4578	-40.4346	-185.827	933.596	11151.7	5521.73	185.827	42.2043	197.097	244.898	0	0	0.748599	196.921	-822.865	250	232.269	0	36.7806	36.7829	117.113	1614811074377802	0
746	0	0	746	1	1286.02	506.702	779.32	0	0	4.53286	26.3172	-72.6728	830.335	11257	5953.28	72.6728	36.3935	204.306	250.407	0	0	0.231839	182.056	-818.085	250	198.737	0	47.6358	45.8502	102.236	1614811074437834	0
748	0	0	748	1	1323.23	523.965	799.264	0	0	1.45037	-54.0895	-11.4646	1050.37	10961.2	5336.07	11.4646	46.4479	198.315	238.63	0	0	0.119749	232.054	-839.503	250	309.12	0	38.7592	36.5858	79.6094	1614811074477856	0
749	0	0	749	1	1485.74	663.287	822.457	0	0	-197.83	-96.1661	-97.5639	814.953	11160.4	5577.47	97.5639	39.822	198.632	248.621	0	0	1.19354	190.149	-820.308	250	212.954	0	45.5705	42.2206	98.6666	1614811074497867	0
752	0	0	752	1	1085.15	604.345	480.809	0	0	-11.9741	-20.5264	149.815	770.534	11273.6	5601.49	-149.815	35.8971	199.223	250.165	0	0	0.654113	161.176	-806.3	250	218.975	0	51.5259	49.7311	136.852	1614811074557900	0
753	0	0	753	1	1335.96	605.287	730.674	0	0	-165.222	-56.0642	-109.694	859.755	11127.8	5736.68	109.694	40.5557	199.339	246.457	0	0	1.40505	146.553	-799.718	250	231.722	0	42.3995	40.4107	100.333	1614811074577911	0
755	0	0	755	1	1288.98	498.347	790.633	0	0	-113.4	-6.51831	-119.887	660.736	11076	5587.48	119.887	30.0894	196.444	244.834	0	0	1.21888	186.118	-815.712	250	237.11	0	54.7654	53.3958	137.295	1614811074617932	0
759	0	0	759	1	1204.58	453.426	751.157	0	0	-315.384	-149.548	-116.051	776.701	11078.7	5630.85	116.051	45.9885	190.055	238.885	0	0	1.6005	165.724	-803.758	250	198.755	0	51.8396	38.7496	93.6325	1614811074697976	0
759	0	0	759	1	1524.13	693.762	830.371	0	0	24.1889	5.1537	-66.0852	808.389	11337.1	5874.79	66.0852	35.289	199.325	251.518	0	0	0.685374	192.847	-822.678	250	195.862	0	49.1236	47.4387	103.988	1614811074697976	0
761	0	0	761	1	1384.04	611.018	773.025	0	0	-76.8183	-107.746	-44.5266	804.984	11338.4	5788.37	44.5266	36.6179	196.404	247.912	0	0	1.01832	170.297	-809.541	250	201.086	0	48.5013	46.5718	101.179	1614811074737998	0
763	0	0	763	1	1136.92	525.455	611.462	0	0	-43.7029	-44.0945	-255.482	704.969	11305.3	5824.38	255.482	31.9721	199.65	247.411	0	0	0.829508	186.685	-818.324	250	232.361	0	46.2317	47.3332	178.196	1614811074778019	0
764	0	0	764	1	1628.46	684.212	944.245	0	0	-12.7863	-16.6783	-127.259	1129.06	11274.4	5697.3	127.259	49.6502	197.294	246.119	0	0	1.04501	191.089	-820.824	250	211.815	0	32.9786	32.5126	86.2897	1614811074798030	0
767	0	0	767	1	1314.84	588.803	726.033	0	0	-48.8993	11.9204	-167.315	913.524	11210.8	5569.04	167.315	40.5977	194.857	240.718	0	0	0.924208	162.809	-805.132	250	229.856	0	38.0816	38.2939	115.719	1614811074858063	0
771	0	0	771	1	1267.29	599.907	667.384	0	0	-152.834	-147.264	-157.7	660.113	11215.1	5728.22	157.7	31.5669	195.577	237.783	0	0	0.827612	203.824	-823.981	250	186.431	0	50.1801	50.212	148.085	1614811074938107	0
773	0	0	773	1	1302.97	607.589	695.382	0	0	-1.25169	17.9594	-113.565	997.764	11163.2	5662.66	113.565	43.8078	193.799	241.387	0	0	0.713015	206.801	-825.778	250	236.259	0	37.4388	36.682	91.9037	1614811074978128	0
775	0	0	775	1	1550.54	710.158	840.382	0	0	-154.825	-181.249	-307.594	723.586	11316.7	5861.87	307.594	36.8125	199.027	241.699	0	0	1.22935	203.176	-824.702	250	216.318	0	40.573	42.7701	179.244	1614811075018150	0
776	0	0	776	1	1298.93	594.585	704.346	0	0	12.3524	-21.3334	-86.3907	772.577	11249.2	5801.61	86.3907	33.8166	195.543	244.936	0	0	0.882273	164.462	-806.458	250	242.623	0	49.8188	48.3572	110.241	1614811075038161	0
777	0	0	777	1	1506.41	802.829	703.585	0	0	-66.929	-67.5231	2.36437	668.425	11129.2	5748.14	-2.36437	30.2995	193.799	240.069	0	0	0.914815	192.087	-817.826	250	220.711	0	59.5036	56.0422	122.254	1614811075058172	0
780	0	0	780	1	978.519	512.259	466.26	0	0	-311.3	-93.2289	46.3454	659.439	11572.9	6072.83	-46.3454	39.253	194.42	239.465	0	0	1.25484	183.809	-813.686	250	169.938	0	68.5672	48.6412	105.251	1614811075118205	0
785	0	0	785	1	1334.44	659.51	674.928	0	0	-6.09058	26.0741	-180.916	838.502	11267.7	5953.53	180.916	36.9825	194.648	240.088	0	0	1.08403	186.419	-814.935	250	222.7	0	41.3595	41.435	130.505	1614811075218259	0
788	0	0	788	1	1511.63	733.122	778.508	0	0	-22.6404	60.752	-228.801	852.557	11284.2	5918.85	228.801	38.253	195.485	238.254	0	0	0.725397	205.882	-823.393	250	258.134	0	38.5946	39.131	140.215	1614811075278292	0
789	0	0	789	1	1071.49	474.222	597.267	0	0	-86.7733	-115.119	-63.2905	565.268	11448	5895.4	63.2905	25.8428	193.496	241.834	0	0	1.12177	147.545	-795.423	250	186.8	0	66.7111	64.425	141.683	1614811075298303	0
791	0	0	791	1	1174.82	651.273	523.551	0	0	-52.1389	3.18671	124.542	997.283	11513	5976.41	-124.542	46.5335	191.951	240.156	0	0	1.18315	168.183	-806.122	250	241.69	0	39.6607	37.8812	92.5276	1614811075338325	0
798	0	0	798	1	1242.24	620.314	621.924	0	0	-40.3833	48.9787	-244.888	854.897	11302	5830.96	244.888	38.6446	191.312	235.767	0	0	0.535958	179.065	-811.314	250	215.275	0	37.6927	38.3978	141.077	1614811075478401	0
800	0	0	800	1	1299.71	654.612	645.097	0	0	-177.071	-73.144	-217.163	657.817	11438.7	5953.08	217.163	31.5608	192.998	234.634	0	0	1.1408	186.456	-814.112	250	198.62	0	48.4091	47.6703	165.894	1614811075518423	0
803	0	0	803	1	1327.28	743.927	583.354	0	0	-29.3046	-12.2683	-44.1773	783.742	10892.2	5393.91	44.1773	34.6018	183.064	231.111	0	0	1.14823	218.19	-826.545	250	245.221	0	49.1285	46.9745	101.912	1614811075578455	0
803	0	0	803	1	1302.34	525.792	776.552	0	0	-52.2984	-8.49011	-214.789	801.18	11313.9	5988.09	214.789	35.9081	191.76	235.964	0	0	0.602584	198.112	-818.617	250	235.357	0	41.0925	41.8663	144.398	1614811075578455	0
804	0	0	804	1	1410.69	845.98	564.71	0	0	-73.737	-148.681	108.949	772.257	11036.3	5530.32	-108.949	37.4276	183.772	230.942	0	0	0.457605	213.117	-824.549	250	209.161	0	48.7892	46.8992	110.648	1614811075598466	0
811	0	0	811	1	1408.95	766.587	642.366	0	0	-80.5188	-27.5549	132.569	708.796	10943.5	5608.52	-132.569	33.586	184.567	229.513	0	0	1.16317	176.037	-805.936	250	223.086	0	53.8758	51.0773	127.567	1614811075738543	0
822	0	0	822	1	1331.6	751.557	580.041	0	0	-65.7979	-53.457	-77.246	715.451	11128.1	5634.42	77.246	32.0169	184.11	225.988	0	0	0.422507	213.654	-821.811	250	243.05	0	51.3058	49.5669	112.197	1614811075958662	0
827	0	0	827	1	1386.91	725.654	661.255	0	0	-82.1708	2.20347	9.91545	935.578	11443.4	5977.4	-9.91545	42.5159	185.175	232.55	0	0	1.21673	171.418	-804.452	250	229.927	0	42.3762	39.5631	86.35	1614811076058717	0
828	0	0	828	1	1334.46	845.493	488.969	0	0	-44.2429	2.11968	-8.81858	711.188	11006.8	5180.2	8.81858	31.7186	181.015	222.593	0	0	0.446032	183.387	-805.789	250	228.607	0	54.2621	51.4114	111.091	1614811076078728	0
846	0	0	846	1	1297.36	769.687	527.677	0	0	-72.7899	-47.5756	-136.972	668.898	11334.4	6027.18	136.972	29.9721	182.027	223.22	0	0	0.497743	193.738	-812.498	250	227.153	0	51.2294	50.5596	140.917	1614811076438924	0
849	0	0	849	1	1341.36	819.883	521.48	0	0	-97.7668	-31.0638	71.1725	759.424	11459	6110.32	-71.1725	35.4991	183.887	227.781	0	0	1.04661	189.865	-811.241	250	197.678	0	51.5776	47.8056	110.891	1614811076498957	0
857	0	0	857	1	1537.06	963.471	573.586	0	0	-40.8811	-27.7186	5.61074	697.655	11501.8	6007.32	-5.61074	31.2211	184.184	229.82	0	0	0.84172	185.215	-809.654	250	192.299	0	56.3332	53.0242	115.529	1614811076659044	0
877	0	0	877	1	1321.42	732.725	588.697	0	0	-42.1159	-51.4384	-25.1172	860.896	11403.4	6031.04	25.1172	38.3597	177.957	216.557	0	0	0.619866	171.758	-800.176	250	190.15	0	44.0278	41.78	91.2482	1614811077059262	0
878	0	0	878	1	1616.36	911.178	705.186	0	0	-66.0373	-13.7536	110.263	755.474	11228	6093.01	-110.263	35.2866	174.999	213.543	0	0	1.00282	212.101	-818.677	250	219.504	0	49.9725	47.3781	112.255	1614811077079273	0
882	0	0	882	1	1346.7	644.389	702.308	0	0	-87.589	-88.0901	35.5766	826.66	11448.8	5968.03	-35.5766	38.3255	175.137	216.77	0	0	0.791936	166.321	-797.178	250	187.126	0	46.1871	43.2268	96.6595	1614811077159316	0
885	0	0	885	1	1522.19	772.037	750.151	0	0	-108.528	76.8455	-144.987	685.975	11370.1	6002.41	144.987	31.3691	178.138	214.641	0	0	1.14616	166.722	-796.489	250	208.473	0	48.1643	47.337	135.049	1614811077219349	0
890	0	0	890	1	1049.57	461.597	587.973	0	0	-82.2673	-50.5549	-10.3137	443.712	11343.8	5731.18	10.3137	20.1237	174.14	216.082	0	0	0.633433	154.491	-790.13	250	158.54	0	84.4043	79.0036	171.696	1614811077319403	0
892	0	0	892	1	1557.76	742.164	815.595	0	0	-70.783	-84.3923	-136.818	712.996	11033.4	5466.03	136.818	32.1011	169.647	213.433	0	0	0.863477	192.519	-807.633	250	220.992	0	46.8021	46.5754	128.03	1614811077359425	0
893	0	0	893	1	1391.89	834.091	557.8	0	0	-64.2868	26.7737	-59.5359	750.65	11425.5	5853.17	59.5359	33.5082	172.755	214.874	0	0	0.686086	205.754	-816.347	250	220.206	0	48.6251	46.5139	102.25	1614811077379436	0
911	0	0	911	1	1015.18	558.149	457.029	0	0	-101.762	-97.0082	-119.047	636.856	11263.7	5677.97	119.047	29.1377	170.402	208.626	0	0	0.575842	210.148	-816.251	250	201.217	0	52.4451	51.6176	133.092	1614811077739632	0
926	0	0	926	1	1232.62	666.361	566.263	0	0	-43.1202	-42.813	-173.272	673.37	11404.4	5922.75	173.272	29.9263	169.478	211.845	0	0	0.617191	167.477	-795.339	250	160.975	0	48.0726	48.2603	148.933	1614811078039796	0
927	0	0	927	1	1401.98	664.758	737.225	0	0	-88.6691	-60.594	71.8459	628.562	11549.6	5940.53	-71.8459	29.3737	168.19	209.933	0	0	0.411925	179.415	-799.998	250	180.307	0	59.4754	55.2755	128.545	1614811078059807	0
929	0	0	929	1	1174.55	621.276	553.278	0	0	20.6822	30.3041	-73.3137	527.422	10941.9	5351.34	73.3137	23.0651	164.273	205.903	0	0	0.502824	155.534	-786.679	250	218.423	0	67.4339	65.1121	144.433	1614811078099828	0
931	0	0	931	1	1304.69	716.544	588.15	0	0	-32.5106	-21.2044	-155.728	691.294	11294.1	5901.15	155.728	30.5527	166.61	208.823	0	0	0.557655	193.947	-806.63	250	209.231	0	47.5361	47.4449	139.077	1614811078139850	0
937	0	0	937	1	975.018	533.879	441.139	0	0	4.64844	27.44	-203.312	779.392	11256.9	6051.82	203.312	34.4572	166.978	204.578	0	0	0.894309	166.451	-791.741	250	208.319	0	40.4197	40.7589	136.907	1614811078259916	0
969	0	0	969	1	1080.16	614.067	466.091	0	0	-79.8302	5.15418	-94.811	553.478	10942.8	5376.49	94.811	24.8435	156.697	201.661	0	0	0.655045	162.729	-786.327	250	182.053	0	61.2736	59.4095	137.367	1614811078900264	0
972	0	0	972	1	1075.79	586.693	489.095	0	0	-19.4987	-34.9342	36.2354	701.148	10882.4	5416.57	-36.2354	31.4826	155.696	197.63	0	0	0.878739	168.865	-787.371	250	222.923	0	52.5519	49.243	110.037	1614811078960297	0
973	0	0	973	1	1137.42	554.48	582.944	0	0	-40.3301	-65.7869	36.0023	825.466	10903.3	5447.43	-36.0023	37.432	154.073	198.826	0	0	0.484346	156.237	-781.614	250	200.092	0	44.3358	41.6686	93.4752	1614811078980308	0
986	0	0	986	1	1279.41	637.114	642.3	0	0	-3.63034	-39.3929	59.5769	657.03	11165.5	5520.69	-59.5769	29.6435	157.686	198.235	0	0	0.313498	191.257	-799.516	250	208.377	0	56.3467	52.8669	123.721	1614811079240450	0
999	0	0	999	1	1114.73	525.714	589.02	0	0	-53.9338	-45.5627	-8.74915	706.983	11016.5	5327.54	8.74915	31.7108	153.917	194.555	0	0	0.321633	168.944	-787.42	250	169.588	0	50.7926	47.8362	104.106	1614811079500591	0
1000	0	0	0	1	555.726	297.91	257.816	0	0	-58.5415	21.9285	108.188	410.184	11220.5	5459.37	-108.188	19.7358	45.3766	50.9868	0	0	0.515325	117.443	-633.681	250	143.02	0	47.3554	42.514	79.3282	1614811081661768	1
1002	0	0	2	1	529.644	234.071	295.573	0	0	15.3832	26.1027	57.2263	533.266	11146.5	5554.86	-57.2263	25.1231	42.8394	51.0871	0	0	0.337447	118.989	-634.373	250	153.605	0	35.4736	32.8732	65.4628	1614811081701790	1
1003	0	0	3	1	673.549	410.421	263.128	0	0	-39.3576	59.9486	281.682	372.058	11101.6	5521.01	-281.682	18.5914	45.774	51.0264	0	0	0.244683	111.504	-633.292	250	186.621	0	47.1174	43.454	110.793	1614811081721801	1
1004	0	0	4	1	641.192	331.6	309.592	0	0	-67.9321	28.838	261.896	425.771	11130.2	5452.46	-261.896	21.3163	44.0918	51.4793	0	0	0.544808	118.612	-635.201	250	177.039	0	42	37.9473	93.2024	1614811081741812	1
1005	0	0	5	1	408.486	180.489	227.996	0	0	1.14653	110.979	-33.0066	344.426	11160.8	5569.64	33.0066	16.643	45.0002	53.661	0	0	0.22171	97.4926	-626.348	250	145.555	0	48.0325	47.2342	108.787	1614811081761823	1
1006	0	0	6	1	546.803	218.425	328.379	0	0	-86.1384	-14.3799	217.272	388.92	11248.1	5396.02	-217.272	19.357	44.983	52.0983	0	0	0.541593	106.336	-629.221	250	145.665	0	48.713	42.7302	94.2963	1614811081781833	1
1007	0	0	7	1	572.935	330.459	242.476	0	0	-97.268	180.233	320.668	340.665	11159.5	5400.73	-320.668	18.121	45.3411	51.3882	0	0	0.442165	104.822	-629.304	250	128.99	0	47.0793	44.7054	126.461	1614811081801844	1
1011	0	0	11	1	625.011	315.493	309.519	0	0	-36.5528	34.1083	118.328	517.809	11098.8	5447.19	-118.328	24.7151	43.2409	49.7925	0	0	0.474095	118.417	-633.333	250	153.608	0	37.7884	33.6731	63.1587	1614811081881888	1
1013	0	0	13	1	622.752	230.028	392.724	0	0	-28.3037	-47.4791	-79.9573	336.37	11190.2	5728.1	79.9573	16.3836	46.1873	50.3706	0	0	0.217393	131.467	-640.094	250	137.426	0	44.7233	45.2347	127.899	1614811081921910	1
1015	0	0	15	1	583.805	336.833	246.972	0	0	-32.581	24.5503	208.407	428.594	11094.8	5456.75	-208.407	20.7527	42.3195	51.24	0	0	0.317834	96.8638	-623.119	250	126.512	0	44.1285	39.0169	85.158	1614811081961932	1
1017	0	0	17	1	619.389	261.622	357.767	0	0	-46.0455	7.65863	202.948	549.15	11108.3	5473.64	-202.948	26.6872	44.1115	49.1078	0	0	0.389431	127.29	-637.751	250	170.437	0	35.1628	31.2139	66.5375	1614811082001953	1
1018	0	0	18	1	500.055	257.289	242.766	0	0	-281.214	-96.6338	283.078	266.99	11144.2	5378.61	-283.078	17.1618	41.6553	49.563	0	0	0.688238	132.274	-636.104	250	122.461	0	65.2871	48.8748	122.449	1614811082021964	1
1021	0	0	21	1	802.202	440.279	361.923	0	0	-20.0299	40.6338	297.869	489.97	11182	5440.67	-297.869	24.5174	42.2203	51.4285	0	0	0.372357	114.718	-631.713	250	160.903	0	34.7413	32.418	88.0461	1614811082081997	1
1024	0	0	24	1	453.506	248.897	204.609	0	0	16.3666	66.6184	425.582	376.202	11145.6	5414.68	-425.582	20.135	42.6253	50.8751	0	0	0.329222	96.7405	-622.014	250	131.863	0	37.5029	42.6783	199.776	1614811082142030	1
1025	0	0	25	1	519.506	261.196	258.31	0	0	-94.12	41.3953	381.391	377.975	11156.4	5439.9	-381.391	20.3704	42.549	50.2457	0	0	0.438229	111.374	-628.915	250	148.115	0	38.532	39.4245	149.792	1614811082162041	1
1027	0	0	27	1	702.136	365.209	336.927	0	0	2.52574	53.7355	126.319	531.473	11059.7	5427.56	-126.319	25.1115	42.5598	48.837	0	0	0.593641	120.364	-632.753	250	166.648	0	36.9987	32.8202	61.825	1614811082202062	1
1028	0	0	28	1	470.771	282.482	188.289	0	0	32.5201	-9.32017	385.77	311.568	11229.1	5390.96	-385.77	16.2854	44.2729	52.1581	0	0	0.220704	85.0528	-618.445	250	123.77	0	47.4297	49.9975	195.558	1614811082222073	1
1031	0	0	31	1	636.287	348.427	287.86	0	0	-61.216	131.715	218.89	436.401	11123.5	5349.59	-218.89	21.672	41.3627	48.9302	0	0	0.737975	123.293	-632.765	250	161.106	0	41.7874	36.9423	81.9838	1614811082282106	1
1032	0	0	32	1	579.71	288.986	290.724	0	0	33.3531	-0.0495867	103.778	550.124	11128.6	5381.69	-103.778	25.7877	43.6667	48.8946	0	0	0.25203	73.5898	-611.717	250	139.634	0	35.4703	32.6441	60.6508	1614811082302117	1
1033	0	0	33	1	463.881	240.715	223.166	0	0	-76.3379	51.2805	298.62	400.277	11138.6	5430.02	-298.62	20.4735	40.8745	49.5523	0	0	0.466135	91.6658	-616.516	250	132.998	0	40.8911	37.904	103.544	1614811082322128	1
1034	0	0	34	1	519.312	274.267	245.045	0	0	-85.2905	61.6908	127.209	406.224	11247.2	5519.27	-127.209	19.8566	43.6932	47.9082	0	0	0.588978	105.069	-624.677	250	142.761	0	47.1024	41.315	77.7823	1614811082342139	1
1035	0	0	35	1	707.184	306.065	401.118	0	0	8.59503	43.4018	-10.9684	567.727	11053.7	5437.9	10.9684	27.0497	42.0857	47.3633	0	0	0.469187	124.841	-633.212	250	172.737	0	29.7021	28.743	63.6978	1614811082362149	1
1036	0	0	36	1	611.635	349.981	261.654	0	0	-110.528	-27.3907	178.613	367.803	11172.8	5508.69	-178.613	18.3886	41.7888	48.6977	0	0	0.513465	101.152	-620.988	250	107.296	0	51.1011	44.0269	90.6161	1614811082382160	1
1037	0	0	37	1	557.605	329.079	228.526	0	0	6.99788	-14.8408	190.4	458.163	11154.9	5396.48	-190.4	21.8616	42.4747	48.2887	0	0	0.189098	118.514	-629.907	250	175.62	0	41.9508	37.216	77.4283	1614811082402171	1
1038	0	0	38	1	554.145	257.801	296.345	0	0	-21.6234	35.6437	96.918	501.658	11083.9	5545.32	-96.918	23.8191	41.3231	47.5342	0	0	0.44318	96.7239	-617.471	250	136.365	0	37.8436	34.0716	64.4964	1614811082422182	1
1039	0	0	39	1	470.784	205.416	265.368	0	0	-25.262	73.2155	111.655	442.306	11087.5	5507.74	-111.655	21.091	41.9635	46.6435	0	0	0.51757	103.753	-619.78	250	143.671	0	42.7375	38.3702	71.5717	1614811082442193	1
1041	0	0	41	1	495.398	256.894	238.505	0	0	16.8935	34.5069	53.3501	275.452	11045.4	5446.79	-53.3501	12.9824	42.2788	49.1488	0	0	0.435793	91.8407	-616.374	250	148.48	0	65.4132	60.8539	121.358	1614811082482215	1
1042	0	0	42	1	558.146	196.242	361.904	0	0	-103.021	35.9864	182.701	299.438	11165.3	5544.97	-182.701	14.8852	42.4475	47.8436	0	0	0.460569	112.741	-626.741	250	137.065	0	62.3841	53.729	110.76	1614811082502226	1
1043	0	0	43	1	636.483	402.556	233.927	0	0	-99.9846	-1.52599	300.174	501.01	11062.6	5482.83	-300.174	25.9998	39.382	47.6937	0	0	0.478544	83.0547	-609.14	250	123.771	0	32.4876	30.0828	82.016	1614811082522237	1
1044	0	0	44	1	652.124	243.42	408.704	0	0	16.6112	62.7492	147.033	585.402	11145.3	5518.21	-147.033	27.6431	41.3493	48.993	0	0	0.600114	101.208	-624.126	250	147.087	0	33.6421	29.7613	57.9794	1614811082542248	1
1045	0	0	45	1	507.252	257.982	249.27	0	0	-81.2592	53.1783	169.776	343.832	11143.5	5527.78	-169.776	16.8521	42.0364	46.9319	0	0	0.320552	98.8527	-617.875	250	148.531	0	54.6465	47.4357	95.6749	1614811082562258	1
1046	0	0	46	1	409.389	213.504	195.885	0	0	-148.766	164.207	45.6867	311.342	11410.3	6014.71	-45.6867	16.2399	41.651	47.6642	0	0	0.289816	130.821	-632.037	250	171.61	0	53.7313	49.0282	98.1751	1614811082582269	1
1046	0	0	46	1	639.596	276.306	363.291	0	0	8.84607	34.2675	70.5896	457.931	11053.4	5447.03	-70.5896	21.5878	40.6205	46.3777	0	0	0.12916	115.752	-624.879	250	151.738	0	40.0729	36.7822	72.3335	1614811082582269	1
1047	0	0	47	1	675.718	322.549	353.169	0	0	-12.4406	35.7985	120.804	548.663	11074.7	5345.84	-120.804	25.9911	40.5691	46.8571	0	0	0.356302	109.087	-623.754	250	143.099	0	35.1168	31.2223	58.7046	1614811082602280	1
1048	0	0	48	1	503.265	202.504	300.761	0	0	22.4022	96.8867	242.368	300.553	11139.5	5384.41	-242.368	14.5697	42.9639	49.4996	0	0	0.333407	109.564	-625.402	250	145.488	0	59.8815	54.3765	125.083	1614811082622291	1
1049	0	0	49	1	614.766	336.415	278.351	0	0	-17.3322	-5.18587	273.182	438.703	11179.3	5486.49	-273.182	21.7065	41.7644	47.9718	0	0	0.317022	118.976	-629.301	250	160.793	0	39.5623	36.4365	90.9656	1614811082642302	1
1050	0	0	50	1	579.485	278.618	300.866	0	0	-52.5905	-26.8267	112.196	589.306	11015.2	5408.47	-112.196	28.3361	39.0486	45.5666	0	0	0.449678	100.822	-617.213	250	183.444	0	31.9606	28.5549	53.7755	1614811082662313	1
1051	0	0	51	1	589.982	294.211	295.771	0	0	-11.5088	60.8054	192.944	491.971	11073.8	5420.5	-192.944	23.5951	40.5644	48.2206	0	0	0.627818	82.0472	-611.191	250	137.332	0	38.6188	33.9213	71.7059	1614811082682324	1
1052	0	0	52	1	555.444	323.61	231.834	0	0	29.3663	32.1295	293.705	540.231	11132.6	5548.83	-293.705	26.6791	40.8451	47.9248	0	0	0.462503	110.139	-625.107	250	179.636	0	31.514	29.504	78.2642	1614811082702335	1
1053	0	0	53	1	663.043	376.371	286.672	0	0	9.33839	61.0352	212.591	547.88	11052.9	5519.92	-212.591	26.2809	39.884	46.8143	0	0	0.394591	120.684	-626.574	250	181.545	0	34.1306	30.1736	66.225	1614811082722346	1
1054	0	0	54	1	489.21	296.768	192.441	0	0	-18.4745	-43.4853	234.502	378.241	11080.7	5524.79	-234.502	18.4929	40.6167	45.7424	0	0	0.391077	106.537	-620.191	250	140.491	0	47.0153	41.9877	96.2019	1614811082742357	1
1055	0	0	55	1	703.48	324.315	379.166	0	0	1.51353	31.1171	253.316	566.636	11060.7	5450.18	-253.316	27.5993	38.9719	46.9717	0	0	0.412986	127.023	-630.405	250	177.422	0	31.4392	28.3065	68.3397	1614811082762367	1
1056	0	0	56	1	579.599	275.443	304.156	0	0	-29.6276	55.1756	45.7076	466.598	11191.5	5525.78	-45.7076	22.3066	40.8613	47.0209	0	0	0.619041	99.7107	-619.07	250	112.863	0	38.0372	35.4697	71.9173	1614811082782378	1
1059	0	0	59	1	535.664	288.381	247.283	0	0	-8.60851	78.0213	389.653	365.873	11070.9	5502.94	-389.653	19.2145	40.9392	46.4552	0	0	0.244868	117.943	-624.566	250	142.379	0	39.318	41.3707	161.103	1614811082842411	1
1061	0	0	61	1	642.517	299.167	343.35	0	0	32.3542	110.696	261.387	375.327	11129.6	5470.26	-261.387	18.3333	41.836	47.3733	0	0	0.337333	104.769	-621.86	250	132.875	0	46.5015	42.831	102.649	1614811082882433	1
1062	0	0	62	1	524.791	277.947	246.843	0	0	-9.05801	27.5701	76.1525	301.84	11171	5453.73	-76.1525	14.2832	41.7391	47.9047	0	0	0.477005	101.766	-619.12	250	142.046	0	60.6914	55.5751	107.625	1614811082902444	1
1063	0	0	63	1	480.37	221.86	258.51	0	0	-8.51675	58.4377	197.727	465.358	11170.4	5522.52	-197.727	22.3243	41.4968	47.5012	0	0	0.665177	99.2939	-619.681	250	140.074	0	40.7231	35.8564	76.0522	1614811082922455	1
1064	0	0	64	1	631.955	310.662	321.292	0	0	-48.6518	17.2945	257.616	407.724	11210.6	5464.01	-257.616	20.2143	40.7313	46.7795	0	0	0.561991	137.618	-635.656	250	168.434	0	42.5467	38.6354	93.2176	1614811082942465	1
1066	0	0	66	1	520.728	339.082	181.646	0	0	-101.83	-40.5581	154.896	380.158	11064.4	5422.2	-154.896	18.8417	41.2312	45.3869	0	0	0.30563	120.508	-624.181	250	140.188	0	49.1295	42.497	83.6932	1614811082982487	1
1067	0	0	67	1	585.373	238.41	346.963	0	0	22.3759	31.6734	289.863	357.535	11139.5	5549.29	-289.863	17.6426	41.7714	47.3815	0	0	0.520421	128.828	-631.573	250	149.297	0	47.0466	43.8495	114.573	1614811083002498	1
1069	0	0	69	1	627.932	291.122	336.81	0	0	-61.5305	77.4702	133.972	431.94	11123.8	5403.83	-133.971	20.9157	39.5313	48.211	0	0	0.699861	149.871	-641.407	250	163.696	0	43.6974	38.5255	72.9919	1614811083042520	1
1070	0	0	70	1	524.767	285.051	239.716	0	0	-41.9116	-5.15946	217.248	426.445	11104.2	5386.8	-217.248	20.7948	39.0397	46.9164	0	0	0.325503	106.169	-618.042	250	147.009	0	42.2676	37.6425	83.4322	1614811083062531	1
1071	0	0	71	1	608.827	288.028	320.799	0	0	-67.3925	45.2891	170.087	554.364	11030	5535.67	-170.087	26.9753	38.0332	45.2509	0	0	0.563677	109.33	-619.787	250	166.592	0	33.7721	29.3413	60.1201	1614811083082542	1
1073	0	0	73	1	707.081	398.973	308.108	0	0	-9.90452	43.0035	38.4917	485.111	11072.2	5537.96	-38.4917	23.0553	39.4152	43.7677	0	0	0.215555	128.449	-627.257	250	192.256	0	35.6539	33.3635	68.4915	1614811083402716	1
1074	0	0	74	1	707.081	398.973	308.108	0	0	-9.90452	43.0035	38.4917	485.111	11072.2	5537.96	-38.4917	23.0553	39.4152	43.7677	0	0	0.215555	128.449	-627.257	250	192.256	0	35.6539	33.3635	68.4915	1614811083402716	1
1075	0	0	75	1	707.081	398.973	308.108	0	0	-9.90452	43.0035	38.4917	485.111	11072.2	5537.96	-38.4917	23.0553	39.4152	43.7677	0	0	0.215555	128.449	-627.257	250	192.256	0	35.6539	33.3635	68.4915	1614811083402716	1
1076	0	0	76	1	707.081	398.973	308.108	0	0	-9.90452	43.0035	38.4917	485.111	11072.2	5537.96	-38.4917	23.0553	39.4152	43.7677	0	0	0.215555	128.449	-627.257	250	192.256	0	35.6539	33.3635	68.4915	1614811083402716	1
1077	0	0	77	1	707.081	398.973	308.108	0	0	-9.90452	43.0035	38.4917	485.111	11072.2	5537.96	-38.4917	23.0553	39.4152	43.7677	0	0	0.215555	128.449	-627.257	250	192.256	0	35.6539	33.3635	68.4915	1614811083402716	1
1078	0	0	78	1	707.081	398.973	308.108	0	0	-9.90452	43.0035	38.4917	485.111	11072.2	5537.96	-38.4917	23.0553	39.4152	43.7677	0	0	0.215555	128.449	-627.257	250	192.256	0	35.6539	33.3635	68.4915	1614811083402716	1
1079	0	0	79	1	707.081	398.973	308.108	0	0	-9.90452	43.0035	38.4917	485.111	11072.2	5537.96	-38.4917	23.0553	39.4152	43.7677	0	0	0.215555	128.449	-627.257	250	192.256	0	35.6539	33.3635	68.4915	1614811083402716	1
1080	0	0	80	1	707.081	398.973	308.108	0	0	-9.90452	43.0035	38.4917	485.111	11072.2	5537.96	-38.4917	23.0553	39.4152	43.7677	0	0	0.215555	128.449	-627.257	250	192.256	0	35.6539	33.3635	68.4915	1614811083402716	1
1081	0	0	81	1	707.081	398.973	308.108	0	0	-9.90452	43.0035	38.4917	485.111	11072.2	5537.96	-38.4917	23.0553	39.4152	43.7677	0	0	0.215555	128.449	-627.257	250	192.256	0	35.6539	33.3635	68.4915	1614811083402716	1
1082	0	0	82	1	707.081	398.973	308.108	0	0	-9.90452	43.0035	38.4917	485.111	11072.2	5537.96	-38.4917	23.0553	39.4152	43.7677	0	0	0.215555	128.449	-627.257	250	192.256	0	35.6539	33.3635	68.4915	1614811083402716	1
1083	0	0	83	1	707.081	398.973	308.108	0	0	-9.90452	43.0035	38.4917	485.111	11072.2	5537.96	-38.4917	23.0553	39.4152	43.7677	0	0	0.215555	128.449	-627.257	250	192.256	0	35.6539	33.3635	68.4915	1614811083402716	1
1084	0	0	84	1	707.081	398.973	308.108	0	0	-9.90452	43.0035	38.4917	485.111	11072.2	5537.96	-38.4917	23.0553	39.4152	43.7677	0	0	0.215555	128.449	-627.257	250	192.256	0	35.6539	33.3635	68.4915	1614811083402716	1
1085	0	0	85	1	707.081	398.973	308.108	0	0	-9.90452	43.0035	38.4917	485.111	11072.2	5537.96	-38.4917	23.0553	39.4152	43.7677	0	0	0.215555	128.449	-627.257	250	192.256	0	35.6539	33.3635	68.4915	1614811083402716	1
1086	0	0	86	1	707.081	398.973	308.108	0	0	-9.90452	43.0035	38.4917	485.111	11072.2	5537.96	-38.4917	23.0553	39.4152	43.7677	0	0	0.215555	128.449	-627.257	250	192.256	0	35.6539	33.3635	68.4915	1614811083402716	1
1087	0	0	87	1	707.081	398.973	308.108	0	0	-9.90452	43.0035	38.4917	485.111	11072.2	5537.96	-38.4917	23.0553	39.4152	43.7677	0	0	0.215555	128.449	-627.257	250	192.256	0	35.6539	33.3635	68.4915	1614811083402716	1
1088	0	0	88	1	479.601	276.769	202.832	0	0	-97.3003	29.4583	126.009	409.919	11059.9	5451.84	-126.009	20.1299	38.5469	44.9168	0	0	0.259594	99.1806	-612.726	250	136.799	0	45.0225	39.1753	73.7145	1614811083422727	1
1089	0	0	89	1	501.736	268.16	233.576	0	0	-111.114	-39.8868	152.77	362.293	11073.7	5521.19	-152.77	18.0507	38.0376	45.4092	0	0	0.414496	118.244	-621.586	250	133.401	0	50.447	43.3726	85.5615	1614811083442738	1
1090	0	0	90	1	438.934	218.14	220.794	0	0	-116.53	31.0382	279.067	387.348	11178.8	5450.26	-279.067	20.0678	39.1215	45.2354	0	0	0.350571	110.402	-618.005	250	141.458	0	42.2392	38.0998	97.4518	1614811083462749	1
1091	0	0	91	1	525.134	254.581	270.553	0	0	-65.9598	70.4275	306.779	293.9	11128.2	5510.53	-306.779	15.0327	39.4184	46.4092	0	0	0.376223	104.157	-616.028	250	130.943	0	53.0532	49.9816	138.728	1614811083482760	1
1092	0	0	92	1	573.735	298.604	275.132	0	0	36.4271	65.2712	228.272	568.072	11125.5	5416.03	-228.272	27.2547	37.8436	44.7944	0	0	0.336611	123.043	-625.444	250	179.585	0	31.7151	28.4582	64.5199	1614811083502771	1
1094	0	0	94	1	439.24	246.511	192.729	0	0	-130.45	-23.8604	439.285	343.593	11192.7	5405.5	-439.285	19.7376	38.5549	45.9072	0	0	0.360177	100.955	-613.962	250	153.882	0	37.0076	43.0505	211.639	1614811083542792	1
1095	0	0	95	1	711.744	417.608	294.136	0	0	5.69865	29.8368	298.325	479.465	11156.2	5451.46	-298.325	23.8438	38.197	46.3529	0	0	0.420208	115.211	-621.055	250	155.594	0	34.1524	31.9293	86.474	1614811083562803	1
1096	0	0	96	1	444.877	201.645	243.232	0	0	-57.7279	45.9042	93.4097	339.025	11020.3	5535.06	-93.4097	16.3211	39.0297	45.3377	0	0	0.526313	98.4505	-612.872	250	124.899	0	53.1719	47.765	90.4193	1614811083582814	1
1097	0	0	97	1	544.53	271.621	272.909	0	0	33.8154	67.6349	123.311	499.628	11128.1	5513.33	-123.311	23.4883	39.4205	45.3092	0	0	0.355586	91.099	-611.61	250	162.562	0	37.7395	33.8916	63.5431	1614811083602825	1
1098	0	0	98	1	552.82	277.74	275.08	0	0	-29.4983	11.7222	154.425	360.748	11191.4	5469.58	-154.425	17.2312	38.8515	44.7622	0	0	0.463053	105.561	-614.962	250	154.062	0	51.1892	45.3913	88.6447	1614811083622836	1
1099	0	0	99	1	644.386	297.302	347.084	0	0	-58.4522	88.101	203.486	529.253	11120.7	5492.86	-203.486	25.9521	38.6732	45.6049	0	0	0.796105	123.5	-627.182	250	175.054	0	34.5538	30.5368	65.6134	1614811083642847	1
1100	0	0	100	1	491.209	277.817	213.392	0	0	-67.9259	153.536	305.783	259.329	11130.2	5327.76	-305.783	13.417	40.3603	47.3538	0	0	0.260305	137.336	-632.571	250	166.115	0	59.9629	56.3077	154.86	1614811083662858	1
1104	0	0	104	1	560.844	225.045	335.799	0	0	-48.825	122.077	115.46	406.968	11210.7	5359.22	-115.46	19.7349	39.5428	46.5563	0	0	0.587165	99.7002	-616.004	250	130.055	0	45.2561	40.5276	75.3127	1614811083742901	1
1105	0	0	105	1	640.776	353.281	287.495	0	0	-27.5652	15.2083	226.068	527.458	11189.5	5366.43	-226.068	25.6428	39.6849	45.0923	0	0	0.281774	102.607	-617.903	250	173.733	0	34.4644	30.7804	68.9658	1614811083762912	1
1106	0	0	106	1	470.424	273.394	197.03	0	0	-128.333	134.314	244.086	354.492	11190.6	5346.99	-244.086	18.4467	40.7043	45.5484	0	0	0.45878	125.699	-626.896	250	183.104	0	48.2639	42.3548	98.4428	1614811083782923	1
1108	0	0	108	1	572.807	322.026	250.782	0	0	-42.331	-15.271	148.347	454.693	11104.6	5396.91	-148.347	21.8226	38.527	45.518	0	0	0.242331	120.393	-626.362	250	154.689	0	41.058	36.348	70.729	1614811083822945	1
1115	0	0	115	1	603.683	286.803	316.879	0	0	-81.9238	137.359	246.611	455.344	11144.2	5343.94	-246.611	23.0649	38.782	45.0251	0	0	0.514675	116.633	-623.729	250	162.489	0	37.753	33.5436	78.961	1614811083963021	1
1118	0	0	118	1	412.298	236.177	176.121	0	0	-19.1257	106.928	336.502	320.097	11081.4	5474.03	-336.502	16.3908	37.9295	45.3737	0	0	0.181227	108.384	-616.065	250	140.83	0	46.3779	45.4793	138.882	1614811084023054	1
1122	0	0	122	1	604.093	270.828	333.264	0	0	-23.7648	-41.6174	205.634	430.471	11185.7	5323.6	-205.634	20.8671	38.8594	47.0508	0	0	0.314151	114.016	-621.979	250	135.351	0	42.4282	37.4369	81.6347	1614811084103098	1
1123	0	0	123	1	701.77	287.766	414.004	0	0	13.3298	-10.1821	144.807	581.749	11148.6	5491.48	-144.807	27.452	38.4568	44.3364	0	0	0.498983	118.4	-619.18	250	172.579	0	32.6502	29.1083	56.2807	1614811084123108	1
1124	0	0	124	1	758.049	402.893	355.156	0	0	-22.1764	42.5987	230.526	658.463	11084.4	5339.04	-230.526	32.0054	36.6282	45.0418	0	0	0.541891	123.885	-626.595	250	202.71	0	27.3586	24.2665	56.0565	1614811084143119	1
1130	0	0	130	1	696.868	373.137	323.732	0	0	-100.02	63.8054	134.472	439.562	11162.3	5417.5	-134.472	21.6805	38.2667	44.089	0	0	0.43405	136.274	-628.458	250	152.593	0	41.843	36.2984	69.1367	1614811084263185	1
1133	0	0	133	1	476.077	219.873	256.204	0	0	-32.9937	79.9785	231.488	251.834	11194.9	5401.32	-231.488	12.3174	39.6122	46.1499	0	0	0.147622	105.523	-615.604	250	121.817	0	69.0066	61.801	139.923	1614811084323217	1
1135	0	0	135	1	595.444	288.187	307.256	0	0	-135.27	-71.3807	207.863	386.164	11097.9	5453.02	-207.863	19.9367	40.0426	44.248	0	0	0.326367	125.36	-624.621	250	121.016	0	45.8712	39.6993	85.6298	1614811084363239	1
1137	0	0	137	1	641.038	338.84	302.198	0	0	19.4554	15.0431	143.417	518.08	11142.5	5366.6	-143.417	24.3926	37.9105	43.8622	0	0	0.0572188	112.391	-618.976	250	160.917	0	36.2157	32.2975	62.1704	1614811084403261	1
1138	0	0	138	1	650.83	323.084	327.745	0	0	40.4886	48.9879	247.773	548.648	11121.4	5432.31	-247.773	26.4743	37.8759	44.52	0	0	0.230886	100.544	-615.495	250	189.353	0	32.041	29.0157	68.7631	1614811084423272	1
1140	0	0	140	1	463.407	240.573	222.833	0	0	-48.8913	20.0125	210.956	372.155	11210.8	5461.29	-210.956	18.1432	38.4656	45.4592	0	0	0.129165	125.85	-626.229	250	162.904	0	47.9574	42.4687	92.7472	1614811084463294	1
1141	0	0	141	1	619.43	282.042	337.388	0	0	-41.9966	70.9474	206.92	522.252	11203.9	5410.35	-206.92	25.4149	38.5212	45.1105	0	0	0.557834	151.545	-639.346	250	175.082	0	34.9429	30.8814	66.9579	1614811084483305	1
1142	0	0	142	1	689.252	477.798	211.453	0	0	-11.2578	18.5011	310.132	547.894	11073.5	5462.8	-310.132	27.5429	37.1314	44.2377	0	0	0.494014	108.367	-615.949	250	174.749	0	29.1905	27.6269	76.9232	1614811084503315	1
1143	0	0	143	1	527.174	279.557	247.617	0	0	-57.4458	77.254	261.892	485.391	11119.7	5503.71	-261.892	24.2353	37.9549	44.5342	0	0	0.731423	106.795	-616.545	250	168.543	0	34.829	31.6428	77.3175	1614811084523326	1
1144	0	0	144	1	811.252	303.599	507.653	0	0	-21.0428	49.3046	182.307	490.708	11083.3	5531.66	-182.307	23.5223	37.1559	43.575	0	0	0.440333	140.925	-628.719	250	180.313	0	37.3774	32.7913	68.1948	1614811084543337	1
1145	0	0	145	1	519.47	278.018	241.452	0	0	25.6787	31.7771	87.6759	403.077	11136.2	5549.18	-87.6759	18.9232	38.0486	44.8306	0	0	0.254812	117.158	-619.975	250	160.128	0	45.0289	41.0332	78.235	1614811084563348	1
1146	0	0	146	1	474.54	237.378	237.162	0	0	14.3232	21.7405	267.725	338.715	11147.6	5459.56	-267.725	16.5609	37.297	45.3946	0	0	0.256751	104.187	-612.787	250	166.093	0	48.9866	44.866	112.251	1614811084583359	1
1150	0	0	150	1	551.086	282.205	268.881	0	0	-13.6453	82.4311	304.855	423.18	11275.2	5398.87	-304.855	21.2434	37.6358	43.9009	0	0	0.472811	116.238	-618.595	250	159.132	0	37.511	35.401	96.0183	1614811084663403	1
1151	0	0	151	1	499.997	238.022	261.975	0	0	-8.12003	88.274	373.158	302.107	11170	5393.03	-373.158	15.7143	38.463	44.8631	0	0	0.397753	110.979	-617.519	250	158.696	0	46.9233	48.1962	172.62	1614811084683414	1
1152	0	0	152	1	602.803	302.289	300.514	0	0	-48.3749	18.7553	353.151	437.495	11110.6	5462.54	-353.151	22.7803	37.1612	45.6056	0	0	0.506162	126.13	-626.823	250	177.39	0	33.217	33.1666	109.986	1614811084703424	1
1153	0	0	153	1	386.864	214.499	172.365	0	0	-93.9455	119.732	407.921	280.942	11156.2	5461.23	-407.921	15.4178	37.5459	44.808	0	0	0.259049	130.441	-622.907	250	164.894	0	46.5519	50.5723	218.476	1614811084723435	1
1154	0	0	154	1	656.624	326.198	330.426	0	0	-70.2877	-33.2105	130.594	460.815	11032.9	5514.51	-130.594	22.3702	36.8302	42.819	0	0	0.220405	127.221	-623.994	250	157.577	0	39.4871	34.7429	66.0779	1614811084743446	1
1155	0	0	155	1	612.653	367.564	245.089	0	0	-22.1767	2.03326	232.849	525.25	11084.4	5479.27	-232.849	25.5666	37.1965	43.6873	0	0	0.301255	130.266	-624.484	250	166.043	0	33.5825	30.1211	68.8265	1614811084763457	1
1156	0	0	156	1	518.34	200.212	318.129	0	0	-89.5881	-0.928118	151.01	440.915	11151.8	5581.89	-151.01	21.6171	36.9445	42.3024	0	0	0.352039	111.826	-613.021	250	133.813	0	41.1884	35.9563	70.2299	1614811084783468	1
1157	0	0	157	1	493.107	241.748	251.359	0	0	-12.1009	70.8159	144.181	314.759	11074.4	5410.48	-144.181	14.9738	37.3716	43.0353	0	0	0.442872	131.353	-622.739	250	162.729	0	57.558	50.8757	97.3885	1614811084803479	1
1158	0	0	158	1	563.148	258.877	304.271	0	0	-51.9815	43.7548	99.0147	317.319	11213.9	5736.53	-99.0147	15.2371	38.2862	44.2047	0	0	0.327381	107.064	-613.254	250	138.968	0	56.2979	50.5872	95.1269	1614811084823490	1
1160	0	0	160	1	439.7	219.711	219.989	0	0	29.3022	6.64376	306.321	330.028	11132.6	5474.66	-306.321	16.4299	37.0998	42.9522	0	0	0.201802	114.973	-612.795	250	140.526	0	46.9725	44.7932	122.871	1614811084863512	1
1162	0	0	162	1	576.566	319.435	257.13	0	0	-52.4946	55.1546	289.621	324.388	11114.8	5525.81	-289.621	16.3496	37.8886	44.1015	0	0	0.364124	133.474	-626.404	250	176.842	0	48.8479	45.287	119.433	1614811084903533	1
1163	0	0	163	1	640.318	270.941	369.377	0	0	-9.76053	26.7869	158.149	443.483	11072	5554.17	-158.149	21.0684	36.7298	43.2133	0	0	0.309793	132.266	-625.427	250	153.192	0	41.4786	36.4948	72.3812	1614811084923544	1
1164	0	0	164	1	545.82	319.032	226.788	0	0	-8.73442	-20.2158	190.03	370.928	11071	5501.52	-190.03	17.7748	34.6009	42.1759	0	0	0.195405	109.01	-608.566	250	151.795	0	47.3812	41.7701	87.8605	1614811084943555	1
1165	0	0	165	1	449.492	182.922	266.569	0	0	44.9626	32.5173	289.413	213.826	11216.6	5548.44	-289.413	10.5132	37.3037	43.7285	0	0	0.206669	101.188	-609.457	250	132.491	0	73.3448	68.6106	181.185	1614811084963566	1
1170	0	0	170	1	531.089	242.558	288.531	0	0	-17.152	-19.9764	228.277	341.331	11179.1	5600.94	-228.277	16.5911	37.1458	43.3255	0	0	0.310138	121.155	-616.187	250	154.094	0	50.5668	45.151	102.218	1614811085063621	1
1171	0	0	171	1	524.019	270.845	253.174	0	0	-8.14521	-25.8671	140.666	267.718	11070.4	5407.51	-140.666	12.7072	37.079	42.6504	0	0	0.282438	124.624	-617.755	250	135.837	0	67.129	59.5137	113.165	1614811085083631	1
1172	0	0	172	1	575.211	360.013	215.198	0	0	-19.6259	119.778	225.828	366.811	11181.5	5361.52	-225.828	17.9301	37.5421	43.3254	0	0	0.418509	126.803	-621.597	250	165.456	0	47.2398	42.2048	94.0308	1614811085103642	1
1173	0	0	173	1	441.676	195.783	245.893	0	0	-7.14724	80.3133	253.551	341.748	11169.1	5500.65	-253.551	16.7192	37.5348	43.6474	0	0	0.311527	108.38	-612.588	250	139.162	0	49.3204	44.6731	106.328	1614811085123653	1
1174	0	0	174	1	679.036	337.674	341.362	0	0	-22.2916	50.0814	185.504	490.454	11084.6	5431.22	-185.504	23.5382	35.0126	41.9315	0	0	0.464228	147.069	-626.84	250	180.071	0	36.5236	32.0346	67.1495	1614811085143664	1
1175	0	0	175	1	600.055	278.236	321.819	0	0	-29.4187	96.194	248.08	449.849	11191.3	5484.77	-248.08	22.1459	35.8014	43.0153	0	0	0.453688	127.979	-621.729	250	176.582	0	37.3862	33.8817	79.9666	1614811085163675	1
1176	0	0	176	1	622.399	246.788	375.611	0	0	14.1735	-25.8426	162.191	486.201	11147.7	5606.8	-162.191	23.0331	37.6118	43.6212	0	0	0.215238	110.161	-616.191	250	167.637	0	38.2188	33.8569	67.688	1614811085183686	1
1177	0	0	177	1	604.226	316.265	287.961	0	0	-14.5151	8.5549	239.852	529.906	11076.8	5572.41	-239.852	25.7934	35.9493	41.9639	0	0	0.287671	116.63	-615.48	250	180.182	0	32.6396	29.3328	68.0943	1614811085203697	1
1178	0	0	178	1	677.636	362.438	315.197	0	0	-28.1546	-24.7012	250.032	800.303	11090.4	5506	-250.032	39.3851	34.3881	41.235	0	0	0.615978	118.435	-615.755	250	263.85	0	21.7007	19.5669	46.9695	1614811085223708	1
1179	0	0	179	1	533.083	284.336	248.747	0	0	5.3732	29.6938	185.36	497.912	11056.9	5551.27	-185.36	23.6998	37.9423	41.9583	0	0	0.461072	93.9131	-606.675	250	173.061	0	36.9613	32.5981	67.5095	1614811085243719	1
1180	0	0	180	1	635.478	309.356	326.122	0	0	17.4344	14.5025	119.042	347.777	11144.5	5466.8	-119.042	16.3498	37.2135	43.9355	0	0	0.644894	126.333	-622.516	250	156.825	0	52.4279	47.1056	87.2837	1614811085263730	1
1181	0	0	181	1	567.656	277.567	290.089	0	0	-31.0626	49.2808	46.5759	411.774	11093.3	5531.68	-46.5759	19.683	38.3036	44.2014	0	0	0.331564	101.432	-611.695	250	159.932	0	41.7836	38.8744	78.6753	1614811085283740	1
1182	0	0	182	1	676.672	357.173	319.499	0	0	2.42226	16.9156	203.102	571.134	11059.8	5464.38	-203.102	27.3349	35.6429	43.2601	0	0	0.678648	109.76	-613.087	250	182.694	0	31.7655	28.0754	60.6879	1614811085303751	1
1183	0	0	183	1	657.228	278.788	378.44	0	0	-41.5858	32.5273	153.934	510.424	11103.8	5448.77	-153.934	24.4868	35.8395	42.9228	0	0	0.703177	177.126	-641.313	250	224.986	0	35.8308	31.4915	62.3953	1614811085323762	1
1185	0	0	185	1	503.135	245.341	257.794	0	0	-66.3204	64.8764	200.271	385.982	11128.6	5416.42	-200.271	18.9315	36.6801	43.3294	0	0	0.619566	103.473	-610.99	250	145.833	0	45.6994	40.0202	85.7705	1614811085363784	1
1186	0	0	186	1	527.285	246.745	280.54	0	0	-37.5814	29.4217	175.608	452.727	11099.8	5551.54	-175.608	21.7741	36.6507	43.4543	0	0	0.35359	98.4536	-609.068	250	142.668	0	40.1464	35.2787	72.5036	1614811085383795	1
1188	0	0	188	1	498.649	280.745	217.904	0	0	76.7022	25.0857	339.599	291.14	11184.9	5555.87	-339.599	14.6811	35.6326	43.8588	0	0	0.165307	109.698	-612.016	250	143.168	0	49.7515	48.8895	154.905	1614811085423817	1
1189	0	0	189	1	559.851	347.661	212.19	0	0	4.38458	-1.52702	169.672	482.196	11157.5	5482.83	-169.672	22.8864	35.9796	42.2673	0	0	0.416223	108.544	-612.232	250	174.789	0	37.854	33.5536	67.6594	1614811085443828	1
1190	0	0	190	1	418.52	202.226	216.294	0	0	-103.695	-126.623	-153.307	256.959	11265.6	5707.58	153.307	13.4673	37.1483	41.9797	0	0	0.268632	130.78	-619.707	250	133.47	0	47.689	48.8347	204.998	1614811085463839	1
1192	0	0	192	1	546.581	221.47	325.111	0	0	-44.4299	30.0113	-15.8864	344.209	11106.7	5650.61	15.8864	16.6393	36.3212	42.5214	0	0	0.303913	113.928	-614.192	250	144.443	0	44.4369	43.239	96.1081	1614811085503860	1
1193	0	0	193	1	495.874	227.274	268.6	0	0	-74.9418	50.955	249.532	429.887	11137.2	5530	-249.532	21.4906	35.4786	42.8093	0	0	0.704471	92.8895	-603.619	250	144.813	0	38.7059	34.4593	82.9644	1614811085523871	1
1195	0	0	195	1	425.562	213.59	211.972	0	0	10.8955	16.1456	245.897	331.244	11151	5564.81	-245.897	16.0553	36.9126	43.6124	0	0	0.336944	138.407	-625.589	250	156.246	0	51.1699	46.2116	108.882	1614811085563893	1
1196	0	0	196	1	488.562	219.385	269.177	0	0	-30.2385	64.2829	136.865	248.098	11192.2	5516.68	-136.865	11.8531	37.4297	43.2003	0	0	0.207045	102.523	-609.229	250	138.014	0	72.0496	63.8148	120.719	1614811085583904	1
1197	0	0	197	1	682.435	318.743	363.692	0	0	-55.6893	87.7774	-12.9709	387.463	11118	5692.5	12.9709	18.9151	35.2875	41.7344	0	0	0.442592	125.68	-616.885	250	126.194	0	39.2436	38.2321	83.3047	1614811085603915	1
1198	0	0	198	1	551.222	278.098	273.124	0	0	22.9051	47.3349	159.834	522.919	11139	5533.63	-159.834	24.681	34.9947	42.0706	0	0	0.434792	119.485	-616.971	250	165.545	0	34.8998	30.8086	61.6872	1614811085623926	1
1199	0	0	199	1	516.796	271.135	245.661	0	0	62.8617	49.1165	230.729	380.701	11198.7	5531.84	-230.729	18.2105	36.9839	43.5556	0	0	0.190152	101.944	-610.734	250	151.986	0	45.6581	40.9949	93.4594	1614811085643937	1
1201	0	0	201	1	522.783	248.477	274.306	0	0	-30.2826	21.7268	219.334	393.245	11192.2	5559.23	-219.334	19.0904	36.1693	42.4352	0	0	0.354332	128.778	-621.498	250	155.356	0	44.0893	39.186	87.1227	1614811085683958	1
1202	0	0	202	1	414.665	132.581	282.084	0	0	-195.558	-181.606	-232.557	219.259	11257.8	5762.57	232.557	13.2849	36.9939	43.1697	0	0	0.637201	126.954	-619.251	250	137.388	0	52.6147	52.6851	278.968	1614811085703969	1
1203	0	0	203	1	426.881	166.032	260.849	0	0	-16.0017	58.8513	4.55976	342.414	11177.9	5522.11	-4.55976	16.3995	36.2112	42.0879	0	0	0.470715	80.1571	-597.092	250	106.832	0	46.0703	44.1392	93.8188	1614811085723980	1
1204	0	0	204	1	576.525	281.776	294.749	0	0	-54.1298	-29.3014	252.795	521.523	11116.4	5510.6	-252.795	25.9537	34.7726	40.651	0	0	0.331617	116.848	-613.423	250	153.511	0	31.7735	28.6593	69.0334	1614811085743991	1
1205	0	0	205	1	607.249	283.052	324.198	0	0	-63.4481	-34.4733	299.338	436.109	11125.7	5515.77	-299.338	22.3087	35.9771	41.5144	0	0	0.286494	112.699	-611.646	250	157.247	0	35.4526	33.1121	89.5464	1614811085764002	1
1207	0	0	207	1	457.893	189.183	268.71	0	0	34.1392	91.0756	33.0159	378.742	11127.8	5589.54	-33.0159	17.9553	36.9147	42.9444	0	0	0.396265	102.441	-610.819	250	144.154	0	43.8702	41.8115	84.6605	1614811085804024	1
1209	0	0	209	1	573.312	314.694	258.617	0	0	-14.4689	15.7634	256.238	556.946	11076.7	5465.54	-256.238	27.2836	34.3703	42.8286	0	0	0.379064	70.6932	-593.581	250	143.374	0	30.1965	27.3436	66.7794	1614811085844046	1
1210	0	0	210	1	566.559	285.07	281.489	0	0	32.2112	120.55	402.258	417.418	11129.7	5460.41	-402.258	21.9783	36.4262	42.2543	0	0	0.49084	125.799	-620.394	250	210.078	0	32.5532	35.3823	145.597	1614811085864056	1
1211	0	0	211	1	578.231	315.164	263.067	0	0	35.1424	16.6979	251.589	355.329	11027.1	5464.6	-251.589	17.1878	34.2633	42.0212	0	0	0.104917	97.6375	-603.435	250	128.433	0	46.136	41.9653	101.111	1614811085884067	1
1212	0	0	212	1	451.981	239.753	212.228	0	0	22.4552	60.6038	367.422	437.238	11139.5	5520.36	-367.422	22.5107	35.4813	43.3709	0	0	0.271146	98.2351	-607.136	250	147.011	0	32.4486	32.9776	116.495	1614811085904078	1
1213	0	0	213	1	610.442	250.552	359.889	0	0	-16.0756	57.1053	112.126	568.198	11078.3	5523.85	-112.126	26.9734	35.3138	41.7865	0	0	0.598551	116.621	-615.555	250	163.804	0	32.0689	28.5528	53.7667	1614811085924089	1
1214	0	0	214	1	442.117	276.033	166.084	0	0	59.5566	34.4613	20.2456	204.593	11301.7	5646.16	-20.2456	9.63031	37.6175	44.0475	0	0	0.0702318	92.9898	-606.116	250	116.078	0	79.1684	75.8358	156.7	1614811085944100	1
1215	0	0	215	1	477.859	205.187	272.672	0	0	28.9383	54.7944	-22.4339	327.429	11033.3	5725.49	22.4339	15.5821	36.636	41.0954	0	0	0.337259	104.025	-608.073	250	133.113	0	46.0646	45.1294	103.663	1614811085964111	1
1216	0	0	216	1	524.728	207.88	316.848	0	0	-37.5473	-13.4951	-17.9862	322.248	11000.1	5395.14	17.9862	15.5467	34.8622	40.248	0	0	0.261423	103.007	-603.381	250	133.106	0	46.0636	45.2958	101.17	1614811085984122	1
1217	0	0	217	1	515.684	243.28	272.404	0	0	-3.14734	20.6005	90.4208	269.05	11264.7	5660.02	-90.4208	12.7041	35.4297	42.8045	0	0	0.204938	111.236	-610.249	250	118.387	0	65.0185	58.8233	110.622	1614811086004133	1
1218	0	0	218	1	383.43	213.957	169.473	0	0	-91.9808	-72.7877	-17.0579	240.898	10954.9	5354.77	17.0579	11.9793	35.915	39.9594	0	0	0.220878	103.011	-604.425	250	128.652	0	59.8937	58.484	132.003	1614811086024144	1
1221	0	0	221	1	488.359	234.653	253.706	0	0	-87.9152	-29.0687	-25.1392	354.876	11150.2	5610.03	25.1392	17.5121	35.4792	41.4068	0	0	0.431639	110.242	-608.492	250	128.193	0	41.8327	40.6513	92.6669	1614811086084176	1
1223	0	0	223	1	490.262	218.006	272.256	0	0	-29.1075	32.413	70.6009	299.022	11091.4	5448.89	-70.6009	14.2412	35.9567	41.1797	0	0	0.150988	123.356	-615.29	250	144.526	0	56.6219	52.001	101.884	1614811086124198	1
1225	0	0	225	1	614.175	278.518	335.657	0	0	-13.7495	5.94582	98.57	406.105	11175.7	5475.35	-98.57	19.2293	35.0608	42.8748	0	0	0.24469	149.184	-629.537	250	176.655	0	43.9233	39.6904	74.1031	1614811086164220	1
1226	0	0	226	1	677.704	344.275	333.429	0	0	-16.4187	39.2058	239.021	467.582	11178.3	5541.75	-239.021	22.7551	34.6142	41.339	0	0	0.319066	116.538	-611.968	250	166.522	0	36.224	32.3397	75.5681	1614811086184231	1
1227	0	0	227	1	487.595	265.111	222.484	0	0	22.1787	13.7003	284.062	357.864	11040.1	5567.26	-284.062	17.6187	35.0434	42.2646	0	0	0.250229	86.632	-598.948	250	120.652	0	44.1555	41.0356	106.937	1614811086204242	1
1228	0	0	228	1	495.866	266.821	229.045	0	0	-73.8529	40.1072	313.738	323.045	11036.5	5540.85	-313.738	16.6279	34.998	41.7294	0	0	0.470943	101.17	-605.315	250	136.951	0	45.6997	42.9868	123.032	1614811086224253	1
1229	0	0	229	1	447.121	204.938	242.183	0	0	-101.051	-37.6511	349.015	264.084	11163.3	5518.95	-349.015	14.1378	34.3058	41.8505	0	0	0.120793	143.278	-620.484	250	162.664	0	51.2703	49.9874	165.417	1614811086244264	1
1230	0	0	230	1	397.857	218.651	179.206	0	0	8.95167	3.79826	180.233	248.103	11153	5577.16	-180.233	11.7891	36.3125	42.2123	0	0	0.245976	108.881	-609.996	250	129.057	0	71.1574	63.1438	128.494	1614811086264274	1
1235	0	0	235	1	444.194	255.227	188.967	0	0	-126	-59.6319	231.809	259.145	11188.3	5640.59	-231.809	13.3616	34.6457	41.6337	0	0	0.346323	138.797	-620.19	250	141.176	0	62.2277	54.2424	125.661	1614811086364329	1
1240	0	0	240	1	521.1	218.842	302.257	0	0	-56.7894	11.4053	165.614	311.372	11119	5569.55	-165.615	15.0578	34.7712	40.8067	0	0	0.354915	135.579	-618.729	250	150.456	0	55.9254	49.2625	98.5685	1614811086464383	1
1242	0	0	242	1	558.173	323.796	234.377	0	0	-9.13291	-1.83863	188.605	329.743	11071.4	5483.14	-188.605	15.7758	34.4053	40.4964	0	0	0.321875	118.606	-611.032	250	153.394	0	52.6435	46.6015	96.7857	1614811086504405	1
1243	0	0	243	1	441.764	210.745	231.019	0	0	5.32084	51.6198	196.582	370.053	11056.9	5629	-196.582	17.6777	35.0376	41.4617	0	0	0.310375	97.1693	-602.709	250	138.114	0	47.4545	41.6973	88.7268	1614811086524416	1
1244	0	0	244	1	484.411	251.321	233.09	0	0	-40.2481	32.8053	68.1787	335.765	11202.2	5448.5	-68.1787	16.0553	35.0565	41.1184	0	0	0.420537	110.803	-609.241	250	118.596	0	50.1563	46.1291	90.6881	1614811086544427	1
1245	0	0	245	1	500.118	229.437	270.681	0	0	-75.232	-8.92924	-153.056	229.257	11237.2	5689.55	153.056	11.5548	35.0567	42.1136	0	0	0.35934	106.639	-607.16	250	117.584	0	54.692	55.835	228.374	1614811086564438	1
1246	0	0	246	1	487.99	263.234	224.755	0	0	-138.408	-6.45171	117.762	309.043	11200.7	5587.41	-117.762	15.5943	33.2162	40.5944	0	0	0.268208	122.313	-610.433	250	147.09	0	55.039	47.8167	88.8202	1614811086584449	1
1247	0	0	247	1	456.101	166.55	289.551	0	0	-2.53518	9.55742	43.9943	284.695	11064.8	5571.4	-43.9943	13.4812	34.8298	40.8671	0	0	0.100676	99.3846	-603.017	250	119.84	0	57.7224	54.0473	108.299	1614811086604460	1
1248	0	0	248	1	537.762	234.07	303.692	0	0	-211.207	-72.3255	222.597	350.431	11074.1	5553.63	-222.597	19.5762	34.6287	40.8058	0	0	0.632244	116.132	-611.373	250	133.509	0	47.9149	38.6514	85.7354	1614811086624471	1
1251	0	0	251	1	507.598	209.018	298.58	0	0	33.9201	-11.4257	115.8	334.124	11028.3	5492.73	-115.8	15.6732	35.4638	42.1507	0	0	0.302395	91.6039	-601.756	250	130.376	0	53.2785	48.1433	89.0713	1614811086684503	1
1252	0	0	252	1	458.115	229.011	229.104	0	0	-45.6512	27.7475	229.207	368.121	11107.9	5553.21	-229.207	18.0277	34.476	41.5027	0	0	0.261422	113.74	-609.174	250	147.515	0	45.4414	40.4506	92.6333	1614811086704514	1
1255	0	0	255	1	636.081	286.8	349.281	0	0	-32.3066	36.9878	168.434	400.868	11094.6	5543.97	-168.434	19.2185	34.7399	41.3679	0	0	0.373861	136.198	-619.991	250	154.847	0	44.239	38.825	78.7522	1614811086764547	1
1256	0	0	256	1	567.797	337.385	230.412	0	0	-19.9554	33.4439	102.431	370.843	11082.2	5547.52	-102.431	17.5972	36.087	41.4871	0	0	0.352087	106.526	-608.804	250	131.02	0	47.7328	42.8627	80.3926	1614811086784558	1
1257	0	0	257	1	579.77	285.511	294.259	0	0	-27.733	57.9347	128.249	300.44	11090	5523.03	-128.249	14.3245	35.9857	42.2174	0	0	0.374473	126.787	-617.513	250	151.951	0	59.1366	52.3686	98.3109	1614811086804569	1
1258	0	0	258	1	568.855	287.546	281.309	0	0	34.7549	-8.22378	236.64	445.087	11127.2	5489.52	-236.64	21.433	34.5286	39.4955	0	0	0.269845	107.784	-606.365	250	147.46	0	37.7764	34.2663	78.4018	1614811086824580	1
1259	0	0	259	1	506.951	250.822	256.129	0	0	-46.8062	-137.954	-37.4751	281.064	11208.7	5718.91	37.4751	14.0356	35.7922	40.4871	0	0	0.423803	135.232	-617.642	250	148.006	0	49.6961	50.3852	120.149	1614811086844590	1
1260	0	0	260	1	465.79	272.667	193.123	0	0	-38.4836	50.4729	-123.244	226.186	11399.7	5829.47	123.244	11.1379	35.3414	41.9275	0	0	0.391398	114.746	-610.944	250	142.925	0	57.2251	57.6623	200.992	1614811086864601	1
1261	0	0	261	1	526.12	255.984	270.136	0	0	13.6643	140.054	110.322	228.639	11347.6	5640.23	-110.322	10.9279	35.3867	40.9761	0	0	0.387564	124.684	-613.72	250	127.565	0	75.0511	67.3965	124.378	1614811086884612	1
1275	0	0	275	1	406.749	179.049	227.7	0	0	9.05287	91.6896	-105.844	199.649	11352.2	6087.23	105.844	9.72675	35.8967	41.1951	0	0	0.0808505	117.82	-610.695	250	113.002	0	65.6261	66.448	209.283	1614811087164765	1
1316	0	0	316	1	432.883	196.077	236.806	0	0	-48.7542	64.5085	-60.3462	223.728	11310.3	5715.77	60.3462	10.9193	35.376	40.1336	0	0	0.121892	92.5781	-597.82	250	108.1	0	60.9147	60.7311	155.919	1614811087985212	1
1322	0	0	322	1	518.422	277.387	241.035	0	0	16.1025	28.2989	26.8105	227.069	11444.8	5951.3	-26.8105	10.7369	36.0132	40.5599	0	0	0.261587	138.966	-621.192	250	146.183	0	70.0645	66.4279	137.07	1614811088105277	1
1328	0	0	328	1	380.143	168.906	211.237	0	0	-40.7922	89.284	3.1277	289.458	11402	5790.66	-3.1277	14.0306	34.8093	40.8204	0	0	0.391694	114.135	-608.495	250	124.456	0	52.672	50.7977	106.849	1614811088225342	1
1329	0	0	329	1	596.426	297.348	299.078	0	0	-15.5223	74.5503	70.1195	401.649	10978.1	5705.73	-70.1195	19.1183	32.8243	38.8374	0	0	0.381121	139.018	-618.193	250	158.181	0	41.6648	38.1447	74.6383	1614811088245353	1
1335	0	0	335	1	558.456	252.195	306.261	0	0	45.5742	59.5376	59.3753	406.113	11315.7	5720.74	-59.3753	19.08	33.5027	40.6401	0	0	0.102061	138.828	-621.025	250	174.99	0	41.4525	38.4532	76.2391	1614811088365419	1
1362	0	0	362	1	505.413	260.116	245.297	0	0	-92.159	89.9205	-122.017	254.588	11353.7	5790.02	122.017	12.8481	35.0652	40.1525	0	0	0.15418	95.3908	-599.554	250	116.608	0	49.5925	49.8369	170.553	1614811088905713	1
1369	0	0	369	1	392.111	207.41	184.702	0	0	-39.8443	58.0598	-205.174	233.772	11301.4	5821.88	205.174	11.9953	35.295	40.1722	0	0	0.290023	121.375	-612.105	250	156.845	0	51.9355	52.6001	267.668	1614811089045789	1
1371	0	0	371	1	507.361	251.967	255.394	0	0	-49.1674	6.97171	117.728	357.417	11011.8	5673.65	-117.728	17.1358	32.6927	38.7125	0	0	0.534004	148.217	-620.257	250	158.28	0	47.9117	42.7657	79.6858	1614811089085811	1
1383	0	0	383	1	506.602	245.76	260.842	0	0	15.249	52.7389	53.2967	307.759	11146.7	6126.18	-53.2966	14.5275	32.6942	37.3743	0	0	0.129877	118.069	-603.676	250	149.352	0	52.0672	48.5408	97.662	1614811089325942	1
1384	0	0	384	1	402.983	187.537	215.446	0	0	10.3631	5.9302	25.2137	215.236	11251.2	6073.33	-25.2137	10.1879	32.9633	40.3481	0	0	0.145204	96.0025	-596.239	250	110.293	0	73.0138	69.4822	140.429	1614811089345953	1
1396	0	0	396	1	439.473	240.31	199.163	0	0	44.5401	13.9803	220.68	246.743	11017.7	5367.66	-220.68	11.7839	32.5843	38.4708	0	0	0.148393	113.424	-602.202	250	127.227	0	66.0201	59.3142	131.486	1614811089586083	1
1400	0	0	400	1	506.213	253.899	252.313	0	0	-12.8514	57.3622	96.0978	383.287	11174.8	5623.26	-96.0978	18.1781	33.1728	38.1836	0	0	0.354811	107.635	-601.512	250	127.239	0	44.4031	39.9979	75.7269	1614811089666127	1
1402	0	0	402	1	370.468	162.897	207.571	0	0	-34.0227	100.828	-181.908	184.061	11096.3	5480.13	181.908	9.35058	32.9039	39.4512	0	0	0.249337	119.525	-604.999	250	140.18	0	64.8313	66.2197	304.347	1614811089706149	1
1407	0	0	407	1	434.146	169.317	264.828	0	0	9.35009	55.1586	58.2648	272.088	11252.2	5525.8	-58.2648	12.8558	32.3823	38.3295	0	0	0.405715	127.212	-607.961	250	157.974	0	59.3247	54.8164	108.86	1614811089806203	1
1411	0	0	411	1	403.472	175.975	227.497	0	0	-26.7255	-31.9064	56.9377	292.173	10989.3	5612.87	-56.9377	13.939	32.5398	39.454	0	0	0.171198	116.67	-604.247	250	154.087	0	55.7218	51.5277	102.202	1614811089886247	1
1421	0	0	421	1	442.494	230.626	211.869	0	0	7.68389	42.1435	258.871	253.553	11154.2	5339.5	-258.871	12.3624	32.2786	39.5252	0	0	0.310532	139.473	-614.252	250	159.266	0	61.5124	55.6016	136.718	1614811090086356	1
1435	0	0	435	1	497.865	252.943	244.923	0	0	-7.4433	14.2222	96.3997	238.981	11169.4	5367.42	-96.3997	11.2956	32.6239	39.0588	0	0	0.257188	156.389	-621.908	250	140.044	0	70.2596	63.6033	118.471	1614811090366508	1
1453	0	0	453	1	415.24	227	188.24	0	0	30.4767	53.0406	30.21	205.215	11330.8	5826.9	-30.21	9.69009	32.3871	39.3026	0	0	0.313699	136.241	-612.261	250	167.778	0	75.9594	71.5633	144.96	1614811090726704	1
1463	0	0	463	1	497.928	236.366	261.562	0	0	-106.197	91.599	9.38214	232.417	11068.8	5489.36	-9.38214	11.6065	32.0954	38.5189	0	0	0.352774	121.013	-606.431	250	128.933	0	63.1624	59.7635	123.212	1614811090926813	1
1479	0	0	479	1	413.734	198.524	215.21	0	0	-23.796	53.8182	-75.5912	251.513	11285.4	5925.78	75.5912	12.1996	32.2524	38.2799	0	0	0.0705859	117.6	-603.792	250	140.034	0	52.8334	52.5524	141.398	1614811091246988	1
1502	0	0	502	1	451.475	258.012	193.464	0	0	-48.9831	-74.9201	236.613	271.166	11011.6	5556.22	-236.613	13.496	31.207	37.6885	0	0	0.249172	96.0192	-591.089	250	105.551	0	57.1126	51.19	119.397	1614811091707238	1
1504	0	0	504	1	423.442	224.617	198.825	0	0	68.4394	48.5673	193.418	260.005	11093.5	6030.69	-193.418	12.2936	31.2938	37.6764	0	0	0.0932422	130.41	-606.978	250	129.333	0	63.5841	56.4866	119.332	1614811091747260	1
1508	0	0	508	1	460.458	317.246	143.212	0	0	-88.4689	-37.828	553.816	237.131	10851.7	6017.43	-553.816	14.9482	31.469	37.2352	0	0	0.364493	128.409	-604.674	250	140.81	0	46.1144	69.8479	372.095	1614811091827304	1
1511	0	0	511	1	431.792	240.359	191.433	0	0	-9.79746	46.0394	-9.02564	257.534	11171.7	6033.22	9.02564	12.3214	32.4263	37.3312	0	0	0.295747	103.652	-596.497	250	131.241	0	56.4769	54.6049	120.594	1614811091887336	1
1513	0	0	513	1	407.397	170.711	236.686	0	0	33.118	-12.812	-234.998	240.787	11228.5	5992.41	234.998	12.4324	32.2955	36.8131	0	0	0.0914376	146.819	-613.398	250	147.602	0	49.0841	50.2778	276.443	1614811091927358	1
1546	0	0	546	1	625.907	331.499	294.408	0	0	5.81607	85.4089	178.109	419.865	11156.1	6093.51	-178.109	20.0267	29.6311	37.7264	0	0	0.276285	138.064	-610.022	250	161.177	0	40.0982	35.4847	73.051	1614811092587718	1
1549	0	0	549	1	470.671	262.276	208.395	0	0	20.6344	-2.16016	22.3764	282.627	11240.9	6081.42	-22.3764	13.3586	32.5134	37.1462	0	0	0.114005	128.805	-608.689	250	153.531	0	54.1326	52.004	107.204	1614811092647751	1
1577	0	0	577	1	423.775	247.349	176.426	0	0	-0.506646	45.309	78.987	280.948	11361.7	6033.95	-78.987	13.2753	32.3833	37.7623	0	0	0.513361	134.103	-610.641	250	172.767	0	58.7169	53.3383	103.116	1614811093208056	1
1578	0	0	578	1	484.695	254.084	230.611	0	0	6.39691	-31.9652	47.7317	285.708	11155.5	6111.23	-47.7317	13.5218	31.8379	37.3705	0	0	0.215399	123.561	-603.598	250	134.421	0	55.4331	51.9266	104.575	1614811093228067	1
1583	0	0	583	1	417.908	171.624	246.285	0	0	-121.345	87.3301	-65.4986	203.435	11482.6	5991.93	65.4986	10.314	32.6438	38.4181	0	0	0.528215	99.122	-595.551	250	107.947	0	63.694	63.0156	160.816	1614811093328121	1
1590	0	0	590	1	485.101	269.233	215.868	0	0	81.7065	-35.8954	455.869	246.103	10880.9	6015.5	-455.869	13.6042	32.0312	37.5631	0	0	0.190424	119.478	-601.677	250	169.321	0	47.9669	58.4263	300.773	1614811093648295	1
1591	0	0	591	1	485.101	269.233	215.868	0	0	81.7065	-35.8954	455.869	246.103	10880.9	6015.5	-455.869	13.6042	32.0312	37.5631	0	0	0.190424	119.478	-601.677	250	169.321	0	47.9669	58.4263	300.773	1614811093648295	1
1592	0	0	592	1	485.101	269.233	215.868	0	0	81.7065	-35.8954	455.869	246.103	10880.9	6015.5	-455.869	13.6042	32.0312	37.5631	0	0	0.190424	119.478	-601.677	250	169.321	0	47.9669	58.4263	300.773	1614811093648295	1
1593	0	0	593	1	485.101	269.233	215.868	0	0	81.7065	-35.8954	455.869	246.103	10880.9	6015.5	-455.869	13.6042	32.0312	37.5631	0	0	0.190424	119.478	-601.677	250	169.321	0	47.9669	58.4263	300.773	1614811093648295	1
1594	0	0	594	1	485.101	269.233	215.868	0	0	81.7065	-35.8954	455.869	246.103	10880.9	6015.5	-455.869	13.6042	32.0312	37.5631	0	0	0.190424	119.478	-601.677	250	169.321	0	47.9669	58.4263	300.773	1614811093648295	1
1595	0	0	595	1	485.101	269.233	215.868	0	0	81.7065	-35.8954	455.869	246.103	10880.9	6015.5	-455.869	13.6042	32.0312	37.5631	0	0	0.190424	119.478	-601.677	250	169.321	0	47.9669	58.4263	300.773	1614811093648295	1
1596	0	0	596	1	485.101	269.233	215.868	0	0	81.7065	-35.8954	455.869	246.103	10880.9	6015.5	-455.869	13.6042	32.0312	37.5631	0	0	0.190424	119.478	-601.677	250	169.321	0	47.9669	58.4263	300.773	1614811093648295	1
1597	0	0	597	1	485.101	269.233	215.868	0	0	81.7065	-35.8954	455.869	246.103	10880.9	6015.5	-455.869	13.6042	32.0312	37.5631	0	0	0.190424	119.478	-601.677	250	169.321	0	47.9669	58.4263	300.773	1614811093648295	1
1598	0	0	598	1	485.101	269.233	215.868	0	0	81.7065	-35.8954	455.869	246.103	10880.9	6015.5	-455.869	13.6042	32.0312	37.5631	0	0	0.190424	119.478	-601.677	250	169.321	0	47.9669	58.4263	300.773	1614811093648295	1
1599	0	0	599	1	485.101	269.233	215.868	0	0	81.7065	-35.8954	455.869	246.103	10880.9	6015.5	-455.869	13.6042	32.0312	37.5631	0	0	0.190424	119.478	-601.677	250	169.321	0	47.9669	58.4263	300.773	1614811093648295	1
1628	0	0	628	1	420.192	164.676	255.517	0	0	-27.0259	48.9315	-61.6944	190.859	11288.6	5930.67	61.6944	9.23912	31.5336	37.6278	0	0	0.310935	113.911	-599.027	250	109.192	0	69.5343	68.8411	176.381	1614811094228611	1
1629	0	0	629	1	375.519	198.195	177.325	0	0	-13.0153	0.51593	23.4422	207.983	11374.3	5979.08	-23.4422	9.90281	32.9362	37.9568	0	0	0.164179	110.055	-598.961	250	132.558	0	73.4095	69.8999	143.429	1614811094248622	1
1638	0	0	638	1	426.287	217.407	208.88	0	0	-77.4943	61.794	19.7819	260.188	10940.4	5419.51	-19.7819	12.7283	29.9843	36.2207	0	0	0.326173	140.899	-607.038	250	151.584	0	56.412	53.1303	108.691	1614811094428720	1
1640	0	0	640	1	598.122	326.485	271.636	0	0	14.513	20.1736	84.9679	397.174	11546	6059.09	-84.9679	18.6811	31.7668	37.2824	0	0	0.312589	126.479	-608.203	250	152.616	0	42.1566	38.4736	73.6889	1614811094468742	1
1656	0	0	656	1	447.322	145.829	301.493	0	0	-143.945	-175.507	-181.416	209.468	11006.9	5557.15	181.416	11.7239	29.8335	37.7085	0	0	0.243934	122.069	-599.014	250	137.775	0	52.126	54.347	242.478	1614811094788917	1
1678	0	0	678	1	512.189	298.243	213.946	0	0	17.8255	2.37627	141.95	351.735	11044.4	5678.24	-141.95	16.5674	29.3909	36.2155	0	0	0.308636	133.69	-605.666	250	144.178	0	47.5823	42.3025	81.0947	1614811095229156	1
1679	0	0	679	1	468.279	284.59	183.689	0	0	-37.9147	33.2161	253.22	224.927	11199.8	5647.4	-253.22	11.0837	30.6271	36.991	0	0	0.345325	132.162	-606.874	250	143.691	0	67.0467	60.4938	146.877	1614811095249167	1
1691	0	0	691	1	434.153	205.863	228.291	0	0	93.4741	-12.7717	64.2849	221.123	11168.1	6092.03	-64.2849	10.3387	32.0479	35.843	0	0	0.114774	129.136	-604.692	250	142.776	0	71.6356	67.0784	132.41	1614811095489298	1
1692	0	0	692	1	482.62	188.619	294.002	0	0	-40.5735	24.6778	-82.0356	228.607	11401.8	6054.58	82.0356	11.1389	31.1947	36.5122	0	0	0.186012	144.894	-609.629	250	157.263	0	55.8121	56.2137	155.497	1614811095509309	1
1695	0	0	695	1	441.74	199.734	242.006	0	0	-8.13054	-247.255	106.035	216.793	11369.4	6027.53	-106.035	11.642	31.8473	37.7078	0	0	0.095672	147.054	-615.055	250	155.665	0	70.3447	71.5612	116.375	1614811095569342	1
1702	0	0	702	1	533.286	183.878	349.407	0	0	39.2631	62.7936	164.797	474.312	11122.7	6016.47	-164.797	22.3708	31.175	37.1511	0	0	0.262796	128.63	-608.918	250	165.701	0	36.2663	32.221	65.0702	1614811095709418	1
1703	0	0	703	1	719.553	302.386	417.167	0	0	12.0077	-1.01363	158.992	597.017	11050.3	5980.61	-158.992	28.2281	30.5194	36.8596	0	0	0.322007	155.279	-619.017	250	216.631	0	29.3021	25.9859	52.0341	1614811095729429	1
1704	0	0	704	1	568.42	326.748	241.671	0	0	-63.2738	97.5962	319.815	398.545	11125.5	5981.66	-319.815	20.5355	31.5323	38.3805	0	0	0.336496	149.434	-618.25	250	184.847	0	35.6369	34.2289	98.3982	1614811095749440	1
1705	0	0	705	1	539.946	334.155	205.791	0	0	31.1056	75.0216	210.575	532.388	11031.2	6004.24	-210.575	25.445	30.3684	36.4953	0	0	0.319057	120.799	-603.45	250	196.633	0	31.4471	28.0268	61.4342	1614811095769451	1
1706	0	0	706	1	602.258	342.59	259.667	0	0	-15.5443	52.3993	126.791	468.616	11077.8	6026.86	-126.791	22.2466	30.6268	36.547	0	0	0.454363	119.293	-603.495	250	151.644	0	36.4888	32.3233	61.4094	1614811095789461	1
1707	0	0	707	1	526.87	265.708	261.162	0	0	59.5845	29.4484	265.082	459.369	11102.3	6049.81	-265.082	22.2837	30.8109	36.8414	0	0	0.153766	131.782	-606.821	250	182.732	0	34.0976	31.3624	77.5432	1614811095809472	1
1708	0	0	708	1	645.609	358.86	286.75	0	0	-23.9802	71.0578	155.783	542.89	11086.2	6008.2	-155.783	25.9587	31.9613	36.6105	0	0	0.802523	137.089	-613.994	250	203.346	0	32.0382	28.293	56.2784	1614811095829483	1
1709	0	0	709	1	574.443	291.733	282.71	0	0	-32.3442	64.8015	181.226	542.105	11094.6	6014.46	-181.226	26.1043	31.6358	37.986	0	0	0.457253	121.704	-607.184	250	209.256	0	31.9252	28.0634	58.6728	1614811095849494	1
1710	0	0	710	1	596.731	285.71	311.021	0	0	53.3909	-15.5522	144.088	495.364	11108.5	6094.81	-144.088	23.2383	30.3061	37.4439	0	0	0.314351	90.6424	-591.316	250	120.066	0	34.8053	31.2444	60.6237	1614811095869505	1
1711	0	0	711	1	552.032	272.189	279.843	0	0	-22.6284	82.4583	188.984	556.199	11084.9	5996.8	-188.984	26.7935	30.1702	35.6226	0	0	0.430388	144.299	-613.243	250	170.252	0	30.3903	26.8589	56.5558	1614811095889516	1
1713	0	0	713	1	629.524	356.339	273.185	0	0	3.88249	83.2572	165.911	466.294	11058.4	5996	-165.911	22.1919	29.5848	36.7371	0	0	0.311772	137.43	-608.865	250	178.01	0	36.3942	32.1081	64.8673	1614811095929538	1
1714	0	0	714	1	602.676	345.803	256.873	0	0	-74.4748	61.5222	284.32	381.036	11136.7	6017.74	-284.32	19.3449	31.5725	37.1697	0	0	0.627413	151.946	-616.253	250	194.347	0	39.2953	36.0117	93.5387	1614811095949549	1
1715	0	0	715	1	600.904	332.393	268.511	0	0	-214.799	126.769	103.082	318.563	11177.4	5952.49	-103.082	17.5842	31.3803	36.8332	0	0	0.667627	129.666	-606.162	250	166.283	0	51.6665	41.9557	77.3483	1614811095969559	1
1716	0	0	716	1	601.131	297.925	303.206	0	0	66.2803	76.0551	176.328	437.967	11095.6	6003.21	-176.328	20.6709	32.1705	38.0541	0	0	0.541923	114.51	-604.223	250	164.154	0	39.3827	35.1156	71.8756	1614811095989570	1
1717	0	0	717	1	518.64	244.17	274.47	0	0	18.1359	0.697368	91.4569	364.858	11044.1	6078.56	-91.4569	17.1484	30.9137	37.0406	0	0	0.268586	94.2842	-590.721	250	132.229	0	45.6666	41.7724	78.8273	1614811096009581	1
1718	0	0	718	1	485.852	274.235	211.617	0	0	-40.4559	20.0285	73.4731	311.544	11102.7	6059.23	-73.4731	14.8884	30.959	37.4684	0	0	0.300702	137.374	-609.58	250	140.686	0	51.9151	47.6717	92.7253	1614811096029592	1
1719	0	0	719	1	603.874	305.888	297.987	0	0	79.3893	32.6463	169.55	370.855	11082.5	5946.95	-169.55	17.419	31.0246	37.2721	0	0	0.358255	109.262	-596.972	250	157.366	0	45.8861	40.6665	82.4802	1614811096049603	1
1720	0	0	720	1	529.179	233.044	296.134	0	0	-16.7038	55.8765	177.753	446.297	11079	6023.38	-177.753	21.3517	29.8483	37.6313	0	0	0.289807	124.3	-605.183	250	157.058	0	37.9178	33.2175	69.1958	1614811096069614	1
1721	0	0	721	1	609.472	302.412	307.06	0	0	36.6848	3.33545	119.422	509.57	11025.6	6075.92	-119.422	23.8821	29.1096	36.3283	0	0	0.206405	130.306	-605.32	250	153.134	0	33.364	30.0903	56.4464	1614811096089625	1
1722	0	0	722	1	566.714	282.571	284.143	0	0	68.2881	22.8677	195.604	444.952	10994	5956.73	-195.604	21.0404	29.9064	37.2339	0	0	0.158858	120.632	-602.968	250	169.692	0	37.7189	33.4741	71.571	1614811096109636	1
1723	0	0	723	1	527.133	245.866	281.268	0	0	7.02416	78.83	138.504	410.048	11154.9	6000.43	-138.504	19.4189	30.8012	36.4495	0	0	0.528636	123.897	-605.65	250	179.886	0	41.4842	36.8493	70.4748	1614811096129647	1
1724	0	0	724	1	576.044	255.078	320.966	0	0	79.7047	51.9349	213.219	379.643	11082.2	6027.33	-213.219	18.0426	30.7819	38.238	0	0	0.173682	134.474	-610.058	250	180.859	0	43.6102	38.7889	85.9761	1614811096149658	1
1727	0	0	727	1	634.779	255.627	379.151	0	0	-26.995	22.5813	163.09	321.551	11188.9	5957.02	-163.09	15.3684	31.9975	36.984	0	0	0.358274	129.122	-608.984	250	135.861	0	52.5878	46.3558	92.6111	1614811096209690	1
1728	0	0	728	1	505.863	251.971	253.891	0	0	68.4926	3.05728	165.859	428.209	11093.4	5976.54	-165.859	20.1142	31.571	37.76	0	0	0.146335	98.0464	-594.575	250	148.191	0	40.2609	36.0077	72.3236	1614811096229701	1
1729	0	0	729	1	499.58	241.063	258.517	0	0	-8.75302	64.7328	84.7603	419.32	11071	6014.53	-84.7603	19.8843	30.3753	36.6904	0	0	0.358869	121.412	-602.035	250	170.591	0	39.535	35.8232	68.9443	1614811096249712	1
1730	0	0	730	1	584.621	249.726	334.895	0	0	-7.75321	53.562	67.1319	452.548	11070	6025.7	-67.1319	21.4512	30.7336	37.1307	0	0	0.4063	147.019	-615.645	250	190.947	0	36.4242	33.3329	65.9967	1614811096269723	1
1732	0	0	732	1	686.731	300.389	386.342	0	0	1.3806	81.1396	174.774	495.737	11060.9	5998.12	-174.774	23.6417	30.5681	36.9195	0	0	0.443214	126.493	-606.321	250	181.009	0	34.5501	30.4774	62.5092	1614811096309745	1
1734	0	0	734	1	540.755	272.229	268.525	0	0	75.595	33.3507	114.945	549.918	11086.3	6045.91	-114.945	25.6795	30.3035	36.1076	0	0	0.224824	122.756	-603.939	250	181.792	0	31.2482	28.1546	53.1339	1614811096349767	1
1735	0	0	735	1	411.584	174.881	236.703	0	0	47.0867	-24.401	119.192	339.716	11015.2	6004	-119.192	15.925	30.6331	37.6023	0	0	0.280804	109.774	-598.132	250	161.071	0	49.6949	44.7588	83.5286	1614811096369777	1
1736	0	0	736	1	561.411	334.352	227.059	0	0	-0.586192	8.13093	224.107	511.928	11062.8	6071.13	-224.107	24.6867	30.7516	35.4778	0	0	0.300367	123.062	-602.88	250	203.536	0	32.274	28.8571	64.5319	1614811096389788	1
1737	0	0	737	1	510.966	298.614	212.351	0	0	39.7007	87.516	224.746	424.91	11022.6	5991.74	-224.746	20.3948	30.2584	36.4694	0	0	0.376593	105.029	-595.063	250	154.175	0	38.1379	34.3132	77.0371	1614811096409799	1
1738	0	0	738	1	582.364	274.782	307.581	0	0	21.8892	10.3241	152.077	490.267	11040.4	6068.94	-152.077	23.1006	31.1123	36.4547	0	0	0.375452	118.62	-602.755	250	175.505	0	35.2231	31.4042	61.662	1614811096429810	1
1739	0	0	739	1	588.168	260.398	327.77	0	0	59.0256	45.8925	104.162	455.096	11102.9	6033.37	-104.162	21.2843	30.9503	37.3675	0	0	0.53766	108.638	-599.801	250	168.21	0	37.4109	33.8809	63.8556	1614811096449821	1
1740	0	0	740	1	538.976	240.032	298.944	0	0	48.3214	41.7326	-2.30591	509.851	11013.9	6037.53	2.30591	24.1149	31.4303	37.0014	0	0	0.32914	122.101	-606.151	250	193.171	0	29.8646	28.9518	62.4455	1614811096469832	1
1741	0	0	741	1	619.627	302.358	317.269	0	0	-11.0992	13.1369	88.3444	505.256	11073.4	6066.12	-88.3444	23.9073	31.4301	38.1422	0	0	0.687295	127.921	-610.071	250	165.802	0	33.8758	30.7861	58.861	1614811096489843	1
1742	0	0	742	1	530.853	246.779	284.074	0	0	20.4547	63.2669	106.68	479.402	11041.8	6115.65	-106.68	22.5708	29.9104	36.0352	0	0	0.241213	99.3794	-591.616	250	153.312	0	35.1754	31.6682	59.56	1614811096509854	1
1743	0	0	743	1	559.457	313.43	246.027	0	0	65.2822	-24.7612	218.908	463.894	10997	6004.36	-218.908	22.1603	30.1343	36.0742	0	0	0.382233	130.245	-607.559	250	168.085	0	35.3595	31.6545	70.6833	1614811096529865	1
1744	0	0	744	1	566.653	312.921	253.732	0	0	-119.614	83.5021	288.8	298.691	11082.2	5995.76	-288.8	15.6106	31.1857	36.757	0	0	0.293057	136.351	-609.394	250	161.868	0	48.2717	44.1141	115.654	1614811096549875	1
1745	0	0	745	1	483.547	239.096	244.451	0	0	52.9395	-22.9276	252.108	392.392	11109	6002.53	-252.108	19.0025	30.082	36.6124	0	0	0.10745	114.592	-599.128	250	166.714	0	39.6738	36.2291	87.4793	1614811096569886	1
1746	0	0	746	1	579.571	272.743	306.828	0	0	-14.97	2.31684	270.804	310.096	11077.2	5977.28	-270.804	15.3063	31.0559	36.1009	0	0	0.18313	141.301	-609.844	250	172.988	0	48.7436	44.7828	111.657	1614811096589897	1
1747	0	0	747	1	603.382	344.971	258.411	0	0	8.09578	51.1558	245.451	356.786	11054.2	6028.1	-245.451	17.3017	30.756	37.6398	0	0	0.505709	113.716	-598.073	250	143.595	0	44.4569	39.8362	94.8752	1614811096609908	1
1748	0	0	748	1	457.849	282.831	175.018	0	0	-22.5992	89.6748	270.851	402.102	11084.9	5989.59	-270.851	19.9242	29.4907	37.7457	0	0	0.177005	99.8768	-591.29	250	135.5	0	37.5391	34.4943	87.3623	1614811096629919	1
1749	0	0	749	1	704.079	283.17	420.91	0	0	29.9828	12.6947	43.3157	551.511	11032.3	6066.57	-43.3157	25.9485	29.4661	36.9235	0	0	0.416298	138.097	-609.807	250	193.403	0	29.3713	27.6305	55.52	1614811096649930	1
1750	0	0	750	1	438.153	224.541	213.612	0	0	25.2484	44.6846	-49.584	205.265	10937.4	5237.3	49.584	9.80175	29.2544	37.4446	0	0	0.283996	143.069	-609.402	250	145.61	0	66.0865	65.3077	156.995	1614811096669941	1
1750	0	0	750	1	487.318	227.267	260.051	0	0	26.3538	-16.5117	218.271	348.4	11035.9	5996.11	-218.271	16.7024	30.4025	37.2828	0	0	0.102124	143.35	-614.179	250	161.867	0	46.5499	41.6051	92.8474	1614811096669941	1
1751	0	0	751	1	605.739	308.757	296.982	0	0	-77.2497	62.7806	221.952	425.464	11039.9	6016.48	-221.952	21.1047	29.6973	37.6031	0	0	0.262833	143.364	-612.191	250	174.906	0	37.8642	33.1142	75.5387	1614811096689952	1
1752	0	0	752	1	648.989	352.452	296.537	0	0	-35.8129	33.3955	119.134	449.587	10998.4	6045.86	-119.134	21.4533	30.8868	35.6034	0	0	0.365607	138.322	-608.442	250	143.194	0	37.5208	33.4022	63.0016	1614811096709963	1
1753	0	0	753	1	593.894	360.39	233.504	0	0	-16.4499	25.9219	184.264	394.745	10979.1	5953.68	-184.264	18.8917	30.2713	36.6018	0	0	0.230396	112.798	-598.494	250	150.177	0	42.4668	37.2317	77.7688	1614811096729974	1
1754	0	0	754	1	562.412	297.907	264.506	0	0	-3.84601	51.6879	110.059	386.189	11165.8	6027.57	-110.059	18.263	30.8986	36.3593	0	0	0.371352	106.595	-596.233	250	164.786	0	43.5844	38.9333	73.0895	1614811096749984	1
1755	0	0	755	1	557.037	265.468	291.569	0	0	-35.5	97.1472	157.971	337.26	11097.8	5982.11	-157.971	16.25	31.5325	37.2898	0	0	0.308907	124.048	-606.131	250	138.89	0	49.8038	44.1764	87.0556	1614811096769995	1
1757	0	0	757	1	535.001	318.34	216.661	0	0	-39.0645	23.7481	110.082	367.013	11001.7	6055.51	-110.082	17.5239	30.1936	35.5213	0	0	0.273904	153.592	-614.261	250	156.247	0	44.9798	40.283	75.4081	1614811096810017	1
1758	0	0	758	1	523.401	232.586	290.815	0	0	28.2264	68.0103	119.022	310.715	11034	6011.25	-119.022	14.6187	30.6141	37.6833	0	0	0.240605	109.803	-598.414	250	150.898	0	54.1106	48.4432	90.2323	1614811096830028	1
1759	0	0	759	1	481.394	232.776	248.618	0	0	30.2374	84.3319	128.893	432.922	11032	6094.59	-128.893	20.4103	31.3433	36.7999	0	0	0.544467	128.034	-608.749	250	172.452	0	39.4371	35.4688	66.6848	1614811096850039	1
1760	0	0	760	1	506.866	303.835	203.032	0	0	9.37314	6.53624	254.104	322.042	11052.9	6072.72	-254.104	15.675	31.2404	37.1793	0	0	0.183437	117.673	-601.996	250	140.535	0	48.5426	44.1618	106.013	1614811096870050	1
1761	0	0	761	1	655.548	354.014	301.534	0	0	-0.117486	-7.66277	188.364	511.736	11062.4	5987.26	-188.364	24.4325	30.4583	36.9665	0	0	0.372461	118.889	-603.901	250	169.306	0	33.4914	29.4847	62.1001	1614811096890061	1
1762	0	0	762	1	588.874	313.597	275.276	0	0	26.3275	31.5097	9.68279	486.78	11035.9	6047.75	-9.68279	23.0372	30.0315	37.5059	0	0	0.199125	126.653	-603.869	250	160.544	0	31.8062	30.4601	63.3694	1614811096910072	1
1763	0	0	763	1	503.49	225.553	277.938	0	0	-157.303	-180.069	158.937	282.612	11020.2	6060.01	-158.937	15.3986	30.1346	37.1824	0	0	0.494478	150.948	-614.419	250	143.996	0	55.247	48.9973	93.7674	1614811096930083	1
1764	0	0	764	1	535.52	226.842	308.679	0	0	-27.6565	51.5773	136.965	378.701	11089.9	6027.68	-136.965	18.0584	30.9983	37.1631	0	0	0.487735	125.269	-604.388	250	165.838	0	44.8023	39.5579	75.9319	1614811096950093	1
1765	0	0	765	1	507.306	268.995	238.31	0	0	75.7361	87.8705	257.02	389.486	11086.2	5991.39	-257.02	18.8526	30.5553	37.0591	0	0	0.482743	124.391	-605.385	250	163.675	0	40.112	36.7584	88.7677	1614811096970104	1
1766	0	0	766	1	575.351	260.301	315.05	0	0	66.3937	28.7217	78.196	514.862	10995.9	5950.88	-78.196	24.0621	30.5258	36.1827	0	0	0.0891289	133.894	-608.034	250	203.761	0	32.4614	29.824	58.1841	1614811096990115	1
1767	0	0	767	1	443.132	256.734	186.398	0	0	14.6031	10.7648	329.677	304.121	11047.7	6068.5	-329.677	15.3717	31.7412	37.1603	0	0	0.24354	99.3458	-595.193	250	141.831	0	46.048	44.7156	133.291	1614811097010126	1
1769	0	0	769	1	538.772	300.303	238.469	0	0	42.0006	11.1808	138.215	477.687	11020.3	6068.08	-138.215	22.3975	29.8818	35.4909	0	0	0.0557553	117.479	-597.973	250	182.048	0	35.5433	31.898	61.1145	1614811097050148	1
1770	0	0	770	1	539.798	284.835	254.962	0	0	-15.1882	52.9164	203.934	500.367	11077.4	6026.34	-203.934	24.0815	29.4944	36.5911	0	0	0.595787	138.967	-611.277	250	190.116	0	33.2459	29.2439	63.9559	1614811097070159	1
1772	0	0	772	1	586.209	285.616	300.593	0	0	-0.849739	64.7418	110.071	435.733	11063.1	6014.52	-110.071	20.6141	30.0178	37.6416	0	0	0.250945	127.946	-607.479	250	175.511	0	39.0653	34.8173	65.2715	1614811097110181	1
1773	0	0	773	1	581.314	260.661	320.653	0	0	-15.884	33.2139	189.663	365.866	11078.1	6046.05	-189.663	17.532	30.7324	37.7926	0	0	0.434403	110.419	-598.41	250	150.788	0	45.7653	40.2441	85.0781	1614811097130192	1
1774	0	0	774	1	560.391	348.292	212.099	0	0	-5.65511	31.9857	109.686	438.419	11067.9	6047.27	-109.686	20.7204	31.0874	37.1338	0	0	0.346937	124.475	-605.406	250	159.14	0	38.9374	34.8301	65.4172	1614811097150202	1
1776	0	0	776	1	565.511	367.833	197.678	0	0	53.8474	39.4582	103.818	463.095	11008.4	6139.46	-103.818	21.6608	31.0665	36.1538	0	0	0.296118	106.563	-595.94	250	150.144	0	36.5091	33.1261	62.4674	1614811097190224	1
1777	0	0	777	1	444.196	239.248	204.949	0	0	28.2353	6.58124	157.895	280.742	11133.7	5973.02	-157.895	13.2269	31.8225	36.4922	0	0	0.122034	108.155	-595.361	250	129.107	0	59.8853	53.5274	105.071	1614811097210235	1
1778	0	0	778	1	521.201	285.731	235.469	0	0	-3.63983	70.0328	246.432	414.176	11065.9	6009.23	-246.432	20.17	31.0018	36.2182	0	0	0.498353	115.961	-600.513	250	164.049	0	38.4851	34.5746	81.4621	1614811097230246	1
1779	0	0	779	1	688.402	285.791	402.611	0	0	52.0268	-11.0439	75.0982	463.559	11109.9	6090.3	-75.0982	21.7003	30.9806	36.5307	0	0	0.482444	114.78	-601.343	250	161.078	0	35.6771	33.2169	64.8362	1614811097250257	1
1780	0	0	780	1	653.731	411.172	242.559	0	0	17.4526	24.2267	125.285	550.05	11044.8	6055.03	-125.285	25.8685	30.0087	35.9979	0	0	0.226843	131.626	-607.446	250	192.829	0	31.2937	27.9472	52.9968	1614811097270268	1
1781	0	0	781	1	698.53	306.859	391.672	0	0	67.6894	26.445	121.123	490.052	11094.2	6052.82	-121.123	22.8938	30.7254	36.6029	0	0	0.172684	125.759	-606.255	250	191.01	0	35.023	31.5632	59.4442	1614811097290279	1
1782	0	0	782	1	648.034	353.679	294.354	0	0	6.50151	59.9045	242.567	488.875	11055.8	6019.36	-242.567	23.699	30.3389	36.471	0	0	0.268109	118.827	-601.905	250	178.939	0	33.0104	29.5504	69.592	1614811097310290	1
1783	0	0	783	1	789.747	344.537	445.209	0	0	31.7932	4.38469	193.066	570.965	11130.1	5975.22	-193.066	27.102	29.6843	35.6822	0	0	0.327966	140.85	-612.373	250	211.12	0	29.6157	26.434	56.1656	1614811097330300	1
1784	0	0	784	1	464.604	248.495	216.109	0	0	-17.7815	30.2273	51.1895	338.525	11080	6049.03	-51.1895	16.0893	31.4928	36.4905	0	0	0.303201	109.67	-597.204	250	138.672	0	46.7701	43.559	87.8094	1614811097350311	1
1785	0	0	785	1	564.546	265.837	298.709	0	0	11.7899	-23.2945	126.496	502.18	11050.5	6002.89	-126.496	23.6852	30.2095	36.179	0	0	0.467056	108.09	-597.467	250	147.903	0	34.1355	30.4651	57.7612	1614811097370322	1
1786	0	0	786	1	525.02	229.614	295.405	0	0	38.4398	32.3622	79.4439	563.158	11023.8	6046.9	-79.4439	26.395	30.0973	36.3385	0	0	0.18556	116.961	-603.43	250	196.367	0	29.8017	27.3391	53.3622	1614811097390333	1
1787	0	0	787	1	673.977	299.237	374.74	0	0	-11.8397	10.0973	125.899	599.132	11074.1	6069.16	-125.899	28.375	29.6514	36.3166	0	0	0.369149	124.762	-605.8	250	194.606	0	28.8881	25.7487	48.8945	1614811097410344	1
1788	0	0	788	1	554.713	314.376	240.337	0	0	1.25319	67.0104	267.431	455.562	11160.7	6012.25	-267.431	22.3501	30.3882	38.5971	0	0	0.417945	129.762	-608.305	250	203.371	0	34.2728	31.2005	78.5491	1614811097430355	1
1789	0	0	789	1	421.289	187.457	233.832	0	0	-10.3106	112.722	341.002	285.178	11072.6	5966.54	-341.002	14.611	31.5284	38.8003	0	0	0.359347	111.952	-600.917	250	141.337	0	47.806	46.9836	147.173	1614811097450366	1
1790	0	0	790	1	518.844	320.174	198.67	0	0	23.7692	54.0359	245.476	379.724	10938.8	6025.22	-245.476	18.3582	30.3288	36.8955	0	0	0.464686	133.378	-609.452	250	171.408	0	41.6807	37.3851	88.8461	1614811097470377	1
1791	0	0	791	1	609.332	223.144	386.188	0	0	3.03075	13.6349	130.905	468.639	11158.9	6065.63	-130.905	22.1164	31.3625	38.6799	0	0	0.350379	108.15	-602.075	250	159.675	0	37.3252	33.2184	62.8969	1614811097490388	1
1792	0	0	792	1	564.935	297.384	267.551	0	0	-6.5588	46.041	188.527	342.356	11068.8	6033.22	-188.527	16.3647	30.975	37.8612	0	0	0.613308	121.879	-604.45	250	176	0	48.9954	42.9901	90.6011	1614811097510399	1
1793	0	0	793	1	480.246	248	232.246	0	0	-2.27108	3.03714	110.101	226.291	11064.5	5976.56	-110.101	10.6842	30.971	37.8231	0	0	0.264228	138.14	-610.439	250	135.192	0	73.6219	66.141	122.005	1614811097530409	1
1794	0	0	794	1	530.135	226.578	303.557	0	0	16.3206	9.46443	58.4321	360.704	11045.9	5970.14	-58.4321	16.9848	30.4052	36.7403	0	0	0.223	106.259	-595.233	250	143.805	0	44.6045	41.4857	82.1292	1614811097550420	1
1795	0	0	795	1	661.942	342.256	319.686	0	0	-10.7345	42.9625	202.973	485.226	11172.7	6036.3	-202.973	23.3066	30.1295	36.4109	0	0	0.513755	142.715	-612.14	250	188.04	0	34.4583	30.3263	65.8302	1614811097570431	1
1797	0	0	797	1	473.188	197.599	275.59	0	0	20.0721	-5.01065	215.101	379.678	11141.8	6084.27	-215.101	18.1865	30.314	36.7511	0	0	0.236567	181.688	-624.065	250	173.912	0	42.9587	38.5268	84.7688	1614811097610453	1
1798	0	0	798	1	600.027	273.55	326.477	0	0	24.2595	61.9924	181.617	615.902	11038	6017.27	-181.617	29.2181	30.7257	36.3315	0	0	0.879514	97.9333	-594.396	250	227.297	0	28.1536	24.8871	51.9969	1614811097630464	1
1799	0	0	799	1	533.364	247.673	285.69	0	0	-24.7847	-7.575	167.36	399.029	11087	5987.18	-167.36	19.089	30.8451	38.5397	0	0	0.497702	97.3841	-594.963	250	155.559	0	42.7597	37.7509	76.5529	1614811097650475	1
1801	0	0	801	1	451.599	205.287	246.312	0	0	20.7893	2.51121	82.7823	361.277	11141.1	5977.09	-82.7823	16.9743	30.2983	38.1832	0	0	0.297258	116.136	-600.807	250	153.608	0	46.0746	42.2045	80.566	1614811097690497	1
1802	0	0	802	1	605.01	258.367	346.643	0	0	39.8563	46.2228	170.977	464.883	11022.4	6033.04	-170.977	21.9263	30.3117	35.9492	0	0	0.257984	146.646	-613.703	250	189.007	0	36.4986	32.3342	66.0648	1614811097710508	1
1806	0	0	806	1	434.222	251.198	183.023	0	0	37.9073	42.7057	174.66	338.026	11124	6036.55	-174.66	15.9573	30.3996	36.9575	0	0	0.24121	132.867	-607.071	250	166.744	0	49.4314	43.8339	89.8911	1614811097790551	1
1807	0	0	807	1	551.395	225.215	326.179	0	0	12.9212	52.6503	73.8251	443.746	11149	6026.61	-73.8251	20.9216	30.1837	35.8511	0	0	0.130809	110.548	-596.783	250	161.887	0	36.9029	33.7703	66.4042	1614811097810562	1
1808	0	0	808	1	495.13	351.778	143.353	0	0	23.7848	14.7223	250.172	424.527	11038.5	6064.54	-250.172	20.5622	29.0625	35.5542	0	0	0.227651	130.738	-601.557	250	167.851	0	36.6328	33.2637	79.6931	1614811097830573	1
1809	0	0	809	1	541.467	277.51	263.958	0	0	91.9198	25.9558	166.262	375.32	11070	6053.3	-166.262	17.6116	29.9014	36.8018	0	0	0.0546614	133.575	-607.862	250	167.406	0	44.9967	39.8841	80.4236	1614811097850584	1
1810	0	0	810	1	434.815	270.284	164.53	0	0	33.011	24.6069	272.809	294.887	11029.3	6054.65	-272.809	14.4043	30.8297	38.6179	0	0	0.0975449	110.317	-598.937	250	145.38	0	51.2883	47.2847	120.899	1614811097870595	1
1812	0	0	812	1	489.392	270.558	218.833	0	0	-22.9556	87.1582	102.514	432.487	11085.2	5992.1	-102.514	20.6453	30.7137	37.3222	0	0	0.373477	126.309	-606.42	250	174.512	0	38.9059	35.0797	65.703	1614811097910616	1
1813	0	0	813	1	485.711	235.859	249.852	0	0	13.3253	36.3623	263.423	363.967	11048.9	5943.24	-263.423	17.7598	29.3851	35.629	0	0	0.415367	155.637	-612.998	250	183.11	0	41.7878	37.9276	94.0958	1614811097930627	1
1814	0	0	814	1	529.825	297.238	232.587	0	0	0.267288	40.8372	98.1336	487.108	11062	6038.42	-98.1336	22.9948	29.9311	37.1314	0	0	0.418312	138.345	-611.761	250	180.053	0	34.9121	31.2755	59.2837	1614811097950638	1
1815	0	0	815	1	626.602	321.623	304.979	0	0	-21.0802	51.3606	147.047	357.23	10983.7	6027.9	-147.047	17.0165	29.5017	35.7942	0	0	0.515891	113.09	-596.901	250	143.499	0	46.6832	40.9481	79.8993	1614811097970649	1
1816	0	0	816	1	584.844	380.082	204.763	0	0	113.074	27.0316	404.694	359.932	10949.2	6052.23	-404.694	18.9098	29.5436	36.6677	0	0	0.172529	120.551	-599.984	250	162.856	0	34.6825	37.4242	162.174	1614811097990660	1
1817	0	0	817	1	544.485	280.903	263.582	0	0	25.1392	61.3066	47.1404	411.933	11136.8	6117.61	-47.1404	19.4391	30.8798	38.3623	0	0	0.221348	116.921	-603	250	165.311	0	39.2801	36.7079	73.5421	1614811098010671	1
1818	0	0	818	1	595.671	353.117	242.554	0	0	-19.6268	96.9126	121.573	593.791	11081.9	6082.01	-121.573	28.3668	29.3319	34.5551	0	0	0.434313	131.826	-602.753	250	235.509	0	28.4567	25.5321	48.1465	1614811098030682	1
1819	0	0	819	1	553.241	289.174	264.068	0	0	3.95052	72.0971	248.853	323.168	11158	6007.16	-248.853	15.7259	30.133	37.7834	0	0	0.481056	133.432	-608.369	250	159.043	0	48.2019	43.3914	104.221	1614811098050693	1
1820	0	0	820	1	653.588	376.903	276.685	0	0	20.7709	13.5083	57.1432	544.908	11041.5	6065.75	-57.1432	25.6399	30.1536	36.0416	0	0	0.342221	124.098	-603.49	250	191.151	0	30.0254	27.9904	56.005	1614811098070704	1
1821	0	0	821	1	534.546	281.54	253.006	0	0	15.9207	50.0039	85.6432	431.154	11046.3	6029.26	-85.6432	20.3003	30.604	36.5225	0	0	0.666109	117.991	-600.964	250	183.217	0	38.612	35.0742	67.57	1614811098090715	1
1822	0	0	822	1	576.145	325.512	250.633	0	0	28.1007	43.7997	187.738	365.677	11034.2	6035.46	-187.738	17.3428	30.1415	38.8602	0	0	0.180661	124.729	-607.954	250	148.419	0	45.9137	40.4775	85.7514	1614811098110725	1
1823	0	0	823	1	470.67	189.21	281.46	0	0	53.2878	55.8485	-23.2459	425.559	11009	6023.41	23.2459	20.1985	30.1445	36.1192	0	0	0.217715	114.507	-597.737	250	167.349	0	33.8997	33.2403	75.1422	1614811098390878	1
1824	0	0	824	1	470.67	189.21	281.46	0	0	53.2878	55.8485	-23.2459	425.559	11009	6023.41	23.2459	20.1985	30.1445	36.1192	0	0	0.217715	114.507	-597.737	250	167.349	0	33.8997	33.2403	75.1422	1614811098390878	1
1825	0	0	825	1	470.67	189.21	281.46	0	0	53.2878	55.8485	-23.2459	425.559	11009	6023.41	23.2459	20.1985	30.1445	36.1192	0	0	0.217715	114.507	-597.737	250	167.349	0	33.8997	33.2403	75.1422	1614811098390878	1
1826	0	0	826	1	470.67	189.21	281.46	0	0	53.2878	55.8485	-23.2459	425.559	11009	6023.41	23.2459	20.1985	30.1445	36.1192	0	0	0.217715	114.507	-597.737	250	167.349	0	33.8997	33.2403	75.1422	1614811098390878	1
1827	0	0	827	1	470.67	189.21	281.46	0	0	53.2878	55.8485	-23.2459	425.559	11009	6023.41	23.2459	20.1985	30.1445	36.1192	0	0	0.217715	114.507	-597.737	250	167.349	0	33.8997	33.2403	75.1422	1614811098390878	1
1828	0	0	828	1	470.67	189.21	281.46	0	0	53.2878	55.8485	-23.2459	425.559	11009	6023.41	23.2459	20.1985	30.1445	36.1192	0	0	0.217715	114.507	-597.737	250	167.349	0	33.8997	33.2403	75.1422	1614811098390878	1
1829	0	0	829	1	470.67	189.21	281.46	0	0	53.2878	55.8485	-23.2459	425.559	11009	6023.41	23.2459	20.1985	30.1445	36.1192	0	0	0.217715	114.507	-597.737	250	167.349	0	33.8997	33.2403	75.1422	1614811098390878	1
1830	0	0	830	1	470.67	189.21	281.46	0	0	53.2878	55.8485	-23.2459	425.559	11009	6023.41	23.2459	20.1985	30.1445	36.1192	0	0	0.217715	114.507	-597.737	250	167.349	0	33.8997	33.2403	75.1422	1614811098390878	1
1831	0	0	831	1	470.67	189.21	281.46	0	0	53.2878	55.8485	-23.2459	425.559	11009	6023.41	23.2459	20.1985	30.1445	36.1192	0	0	0.217715	114.507	-597.737	250	167.349	0	33.8997	33.2403	75.1422	1614811098390878	1
1832	0	0	832	1	470.67	189.21	281.46	0	0	53.2878	55.8485	-23.2459	425.559	11009	6023.41	23.2459	20.1985	30.1445	36.1192	0	0	0.217715	114.507	-597.737	250	167.349	0	33.8997	33.2403	75.1422	1614811098390878	1
1833	0	0	833	1	470.67	189.21	281.46	0	0	53.2878	55.8485	-23.2459	425.559	11009	6023.41	23.2459	20.1985	30.1445	36.1192	0	0	0.217715	114.507	-597.737	250	167.349	0	33.8997	33.2403	75.1422	1614811098390878	1
1834	0	0	834	1	470.67	189.21	281.46	0	0	53.2878	55.8485	-23.2459	425.559	11009	6023.41	23.2459	20.1985	30.1445	36.1192	0	0	0.217715	114.507	-597.737	250	167.349	0	33.8997	33.2403	75.1422	1614811098390878	1
1835	0	0	835	1	470.67	189.21	281.46	0	0	53.2878	55.8485	-23.2459	425.559	11009	6023.41	23.2459	20.1985	30.1445	36.1192	0	0	0.217715	114.507	-597.737	250	167.349	0	33.8997	33.2403	75.1422	1614811098390878	1
1836	0	0	836	1	470.67	189.21	281.46	0	0	53.2878	55.8485	-23.2459	425.559	11009	6023.41	23.2459	20.1985	30.1445	36.1192	0	0	0.217715	114.507	-597.737	250	167.349	0	33.8997	33.2403	75.1422	1614811098390878	1
1837	0	0	837	1	674.927	316.839	358.088	0	0	7.0649	55.442	171.911	579.107	11055.2	6023.82	-171.911	27.4982	29.0487	36.4623	0	0	0.453666	142.032	-614.594	250	219.031	0	29.6234	25.9877	53.7485	1614811098410889	1
1839	0	0	839	1	483.865	274.757	209.109	0	0	-69.0682	77.1731	167.736	418.766	11131.3	6002.09	-167.736	20.4379	29.4039	36.3962	0	0	0.496407	121.237	-600.374	250	153.677	0	39.6528	34.6222	70.5378	1614811098450911	1
1840	0	0	840	1	539.641	258.831	280.809	0	0	5.24926	4.86374	40.1763	418.404	11057	5974.74	-40.1763	19.7865	29.2579	35.0234	0	0	0.343622	117.481	-596.023	250	177.26	0	37.2597	35.0345	70.7227	1614811098470922	1
1841	0	0	841	1	611.326	271.14	340.186	0	0	50.4038	43.1351	177.217	358.751	11111.5	6036.13	-177.217	16.9187	30.7504	35.4953	0	0	0.0995005	157.231	-616.727	250	161.621	0	46.4341	41.3312	84.766	1614811098490933	1
1842	0	0	842	1	432.689	208.612	224.076	0	0	-15.439	8.83248	99.5623	303.575	10978	5273.15	-99.5623	14.3809	29.2788	35.0923	0	0	0.158317	120.061	-596.029	250	128.591	0	53.3748	48.1775	89.8266	1614811098510943	1
1842	0	0	842	1	588.694	259.611	329.083	0	0	5.76129	31.5306	46.5873	402.846	11156.2	6047.73	-46.5873	19.0419	31.677	37.0529	0	0	0.284077	117.535	-603.355	250	167.448	0	39.8743	37.2148	75.3533	1614811098510943	1
1843	0	0	843	1	733.801	344.289	389.512	0	0	35.0093	-8.57501	182.343	479.033	11027.3	5988.18	-182.343	22.6794	30.5309	37.2787	0	0	0.296671	150.855	-615.749	250	173.899	0	35.5839	31.6864	65.928	1614811098530954	1
1844	0	0	844	1	517.939	251.061	266.878	0	0	48.81	14.5747	211.113	251.505	11013.5	6064.69	-211.113	11.9686	31.0094	36.4344	0	0	0.383005	130.939	-606.864	250	148.169	0	64.1118	57.5079	124.783	1614811098550965	1
1846	0	0	846	1	591.361	297.568	293.794	0	0	51.6314	5.0918	216.422	514.147	11110.3	6074.17	-216.422	24.5094	29.2315	36.5697	0	0	0.569359	107.836	-595.7	250	176.881	0	31.95	28.7917	64.0974	1614811098590987	1
1848	0	0	848	1	549.343	234.569	314.774	0	0	-16.6585	17.7411	31.241	411.929	11078.9	6061.52	-31.241	19.6117	30.4218	38.4268	0	0	0.396922	108.379	-598.367	250	148.38	0	38.5155	36.2778	73.1475	1614811098631009	1
1849	0	0	849	1	554.418	303.799	250.619	0	0	5.58362	44.4782	13.5111	459.547	11056.7	6034.78	-13.5111	21.8381	30.69	36.255	0	0	0.373391	131.908	-607.854	250	193.367	0	33.4137	31.7844	66.5759	1614811098651020	1
1850	0	0	850	1	684.557	294.646	389.912	0	0	75.7699	28.3368	68.6112	473.36	10986.5	6050.92	-68.6112	22.1242	31.1018	36.9039	0	0	0.297401	147.501	-619.519	250	178.39	0	35.0933	32.4339	63.9987	1614811098671031	1
1851	0	0	851	1	521.664	225.185	296.478	0	0	28.7154	13.4737	54.8112	432.187	11033.5	6065.79	-54.8112	20.3127	31.34	36.3813	0	0	0.10291	108.99	-598.101	250	160.965	0	37.354	35.0429	70.2497	1614811098691041	1
1852	0	0	852	1	602.778	308.262	294.516	0	0	47.874	32.4979	302.538	460.74	11114	6046.76	-302.538	22.8022	30.0119	36.2178	0	0	0.0835627	127.861	-604.999	250	188.944	0	31.897	30.2228	82.4931	1614811098711052	1
1853	0	0	853	1	687.247	373.391	313.856	0	0	-3.22397	53.6382	77.3106	691.531	11065.5	6025.62	-77.3106	32.7213	29.6566	35.4836	0	0	0.441349	142.914	-613.809	250	245.986	0	24.4725	22.2406	43.9211	1614811098731063	1
1854	0	0	854	1	612.236	324.144	288.092	0	0	68.27	29.1757	191.407	456.131	11093.7	6050.08	-191.407	21.5448	30.0785	36.1928	0	0	0.438353	108.694	-595.601	250	137.485	0	36.7631	32.75	69.2606	1614811098751074	1
1855	0	0	855	1	566.511	377.327	189.184	0	0	-17.781	25.8227	356.327	437.775	11080	6053.44	-356.327	22.6104	31.0992	35.8157	0	0	0.312519	111.2	-599.566	250	162.015	0	31.1103	31.0373	101.872	1614811098771085	1
1856	0	0	856	1	604.262	312.49	291.772	0	0	54.3186	13.1056	140.454	463.019	11007.9	6066.15	-140.454	21.6836	29.4178	35.524	0	0	0.0994911	135.553	-606.921	250	161.485	0	36.5212	32.7273	62.9424	1614811098791096	1
1867	0	0	867	1	494.276	247.712	246.565	0	0	48.9111	40.5192	318.542	244.036	11212.7	6038.74	-318.542	12.1784	29.9507	37.3614	0	0	0.318113	117.517	-598.668	250	163.472	0	56.4599	54.2046	158.887	1614811099011216	1
1871	0	0	871	1	398.382	239.46	158.922	0	0	-14.2428	15.9065	15.0785	230.436	11176.2	6063.35	-15.0785	10.9879	31.0583	36.0209	0	0	0.327915	126.284	-602.561	250	155.269	0	64.0251	61.3919	127.882	1614811099091259	1
1884	0	0	884	1	362.547	208.639	153.908	0	0	46.4198	58.0129	207.449	190.267	11115.5	6120.91	-207.449	9.05374	30.3885	37.0719	0	0	0.17075	109.449	-596.069	250	133.01	0	83.7298	74.855	162.109	1614811099351401	1
1895	0	0	895	1	359.833	183.351	176.481	0	0	63.9851	-24.7773	-130.29	187.9	11396.9	6104.04	130.29	9.11535	31.5546	36.9182	0	0	0.122094	119.248	-601.147	250	140.995	0	64.8118	66.4339	247.037	1614811099571521	1
1897	0	0	897	1	612.015	286.612	325.403	0	0	21.7819	13.1119	-46.7493	298.706	11538.8	5966.49	46.7493	14.2471	29.6695	36.4324	0	0	0.182921	138.88	-607.643	250	169.8	0	45.9985	45.6762	109.269	1614811099611543	1
1899	0	0	899	1	398.951	131.672	267.279	0	0	1.09662	0.0144913	-16.0877	224.147	11160.8	5580.95	16.0877	10.6916	30.7698	35.5354	0	0	0.210915	105.917	-592.322	250	151.691	0	62.5685	61.608	136.283	1614811099651565	1
1909	0	0	909	1	523.721	302.462	221.259	0	0	70.9659	-15.5373	253.177	273.292	10991.3	6094.8	-253.177	13.2116	28.9091	35.4398	0	0	0.139614	118.592	-594.23	250	144.147	0	55.0919	50.2128	121.385	1614811099851674	1
1920	0	0	920	1	476.086	258.338	217.749	0	0	47.838	32.643	74.4078	239.532	11014.4	6046.62	-74.4078	11.2167	29.8987	36.2994	0	0	0.253007	119.012	-596.414	250	117.322	0	66.4506	61.2945	118.694	1614811100071793	1
1923	0	0	923	1	413.205	177.716	235.488	0	0	44.9147	56.2953	58.5194	194.15	11017.3	5225.68	-58.5194	9.12018	28.4516	36.7784	0	0	0.0882965	112.401	-593.222	250	150.627	0	79.905	73.899	144.73	1614811100131826	1
1932	0	0	932	1	473.702	217.348	256.354	0	0	-42.6215	-17.7416	110.546	270.504	11603.2	5997.34	-110.546	12.9461	28.9947	35.2673	0	0	0.0813521	129.401	-600.174	250	139.765	0	59.4961	53.2342	99.0694	1614811100311924	1
1947	0	0	947	1	420.326	227.903	192.423	0	0	-289.886	-168.576	122.477	202.142	11053.2	6148.18	-122.477	13.0381	28.6185	35.2311	0	0	0.259073	156.437	-612.655	250	130.193	0	83.2331	59.9473	104.037	1614811100612088	1
1948	0	0	948	1	334.832	193.959	140.872	0	0	29.4925	37.8581	161.037	271.993	11032.8	5343.78	-161.037	12.8201	27.8291	34.2595	0	0	0.208302	121.477	-590.827	250	140.794	0	59.0388	52.1273	103.863	1614811100632098	1
1968	0	0	968	1	409.813	186.884	222.929	0	0	-68.9399	73.9885	-171.631	265.892	11430.2	6005.27	171.631	13.5227	29.0343	34.0432	0	0	0.379388	144.447	-601.104	250	168.215	0	42.979	43.4827	192.165	1614811101032316	1
1971	0	0	971	1	421.569	219.847	201.722	0	0	-29.812	64.9375	-36.9967	200.191	11191.7	5516.02	36.9967	9.68032	28.7252	36.4396	0	0	0.310855	123.779	-597.43	250	134.04	0	67.2701	66.0575	152.682	1614811101092349	1
1976	0	0	976	1	415.852	230.915	184.937	0	0	-36.8669	71.2652	251.446	318.336	11198.8	6008	-251.446	15.6927	28.6377	35.829	0	0	0.530126	122.239	-597.586	250	149.218	0	47.2073	42.5401	103.021	1614811101192404	1
1988	0	0	988	1	436.175	177.065	259.11	0	0	73.0897	109.501	-229.448	196.453	11387.8	5969.76	229.448	10.1503	29.469	36.8737	0	0	0.241448	101.108	-590.181	250	110.951	0	59.3719	60.5332	310.38	1614811101432534	1
1995	0	0	995	1	348.189	180.195	167.994	0	0	-32.2692	62.3161	389.413	184.623	11094.5	5518.64	-389.413	9.75402	29.5413	35.9539	0	0	0.188135	133.149	-601.299	250	137.169	0	64.7353	68.3828	275.836	1614811101572611	1
2000	0	0	0	1	966.118	449.135	516.983	0	0	5.78314	-6.66204	21.1177	1134.55	11056.5	5487.96	-21.1177	55.7531	49.9234	46.4201	0	0	0.601979	145.367	-653.931	250	326.784	0	18.4234	16.5978	28.8039	1614811104934441	2
2001	0	0	1	1	667.263	311.155	356.108	0	0	-10.8452	47.1386	-19.3778	716.103	11073.1	5533.82	19.3778	35.2122	50.8154	48.212	0	0	0.645464	115.773	-639.992	250	183.881	0	26.3352	24.4344	45.9795	1614811104954452	2
2002	0	0	2	1	1039.72	426.409	613.31	0	0	-8.59968	14.8438	-16.4367	1435.39	11070.9	5466.46	16.4367	70.3987	49.7091	46.1425	0	0	0.899051	96.9717	-634.799	250	394.562	0	14.0158	13.0259	24.3383	1614811104974463	2
2003	0	0	3	1	1158.59	507.1	651.493	0	0	5.01604	3.87646	20.5883	1421.01	11057.2	5477.42	-20.5883	69.8377	50.3317	47.144	0	0	0.745157	123.386	-649.179	216.4	409.652	0	15.1521	13.6323	23.7713	1614811104994474	2
2004	0	0	4	1	1073.04	520.834	552.203	0	0	56.1666	47.597	15.2898	1145.47	11105.8	5533.36	-15.2898	55.8949	52.8428	48.7339	0	0	0.968364	146.669	-658.838	250	292.465	0	18.3416	16.6675	29.335	1614811105014485	2
2005	0	0	5	1	819.125	377.884	441.241	0	0	17.8239	63.2526	83.8046	1154.61	11044.4	5517.71	-83.8046	57.9288	49.6181	46.1301	0	0	0.922303	159.842	-663.677	250	327.803	0	19.1961	16.2917	28.6004	1614811105034496	2
2006	0	0	6	1	1028.22	530.957	497.264	0	0	-16.1411	-6.10467	88.9501	1146.98	11078.4	5487.4	-88.9501	57.9682	50.1923	46.4943	0	0	0.926107	141.352	-651.118	250	313.497	0	19.4845	16.4848	28.8469	1614811105054507	2
2007	0	0	7	1	1171.35	459.115	712.234	0	0	-0.973146	69.4929	9.3866	1613.72	11063.2	5511.47	-9.3866	79.6746	49.3698	47.816	0	0	1.67157	137.974	-656.046	211.682	514.365	0	13.3123	11.9937	21.2466	1614811105074518	2
2008	0	0	8	1	1540.01	724.295	815.71	0	0	-11.7436	56.8516	70.3037	2319.32	11074	5524.11	-70.3037	116.536	48.4196	45.0049	0	0	2.24886	139.299	-659.613	125.497	772.916	0	10.3026	8.75226	15.8195	1614811105094529	2
2009	0	0	9	1	1536.38	727.182	809.202	0	0	-9.89741	-27.5377	42.6136	2088.67	11072.2	5508.84	-42.6136	103.682	50.1047	46.4121	0	0	0.959855	154.231	-667.553	129.22	650.373	0	11.1234	9.72596	17.2535	1614811105114539	2
2010	0	0	10	1	758.815	353.019	405.796	0	0	52.5527	-24.435	8.08819	868.512	11109.4	5505.74	-8.08819	42.2515	52.54	47.5127	0	0	0.198555	125.145	-646.853	250	237.773	0	23.1233	21.3503	37.834	1614811105134550	2
2011	0	0	11	1	1121.13	617.899	503.226	0	0	1.14962	61.7855	61.7174	1413.08	11061.1	5519.17	-61.7174	70.575	51.3746	45.5753	0	0	1.37361	125.709	-649.08	228.509	410.872	0	15.842	13.6465	23.9981	1614811105154561	2
2012	0	0	12	1	1202.29	535.91	666.383	0	0	7.09444	-4.76554	25.5463	1732.05	11055.2	5486.07	-25.5463	85.1697	48.392	46.5179	0	0	0.995232	126.901	-649.725	198.02	528.637	0	12.7535	11.3916	19.905	1614811105174572	2
2013	0	0	13	1	1186.42	600.698	585.719	0	0	-5.57892	18.5174	56.4033	1336.16	11067.8	5462.78	-56.4033	66.5052	50.8788	46.8408	0	0	0.989421	145.552	-658.788	207.625	373.66	0	16.701	14.4669	25.2237	1614811105194583	2
2014	0	0	14	1	1304.96	622.3	682.657	0	0	67.3415	-10.8579	12.6374	1445.19	11094.6	5492.16	-12.6374	70.2429	50.6704	47.3892	0	0	0.33862	108.704	-642.687	175.267	406.046	0	14.7385	13.4987	23.7737	1614811105214594	2
2015	0	0	15	1	1482.47	650.948	831.519	0	0	-19.2618	-10.6151	1.68072	1966.73	11081.5	5491.92	-1.68072	96.9755	49.2632	47.3684	0	0	1.47556	136.232	-658.394	137.877	571.093	0	11.0909	10.107	18.1777	1614811105234605	2
2016	0	0	16	1	1305.7	571.364	734.332	0	0	10.1274	-4.84218	-1.43377	1790.44	11052.1	5486.14	1.43377	87.539	48.4519	45.2228	0	0	0.862463	132.638	-652.08	168.789	578.729	0	11.8175	10.8624	19.656	1614811105254616	2
2017	0	0	17	1	934.804	411.678	523.126	0	0	95.2417	-34.5453	30.9879	982.457	11066.7	5515.85	-30.9879	47.9461	49.3657	46.5698	0	0	0.0972719	123.071	-643.339	250	267.288	0	21.3036	19.0188	32.8458	1614811105274627	2
2018	0	0	18	1	931.808	428.847	502.96	0	0	-1.29966	-15.3629	-0.0203324	1231.49	11063.6	5496.66	0.0203324	60.3993	49.6124	46.2259	0	0	0.6097	120.58	-643.587	250	339.81	0	16.5228	15.1569	27.2197	1614811105294638	2
2019	0	0	19	1	1061.19	503.543	557.646	0	0	66.3512	51.545	-0.780021	1308	11095.6	5529.42	0.780021	63.6297	50.7544	47.3854	0	0	0.937084	134.982	-653.379	250	397.889	0	15.7117	14.4655	26.1617	1614811105314648	2
2020	0	0	20	1	858.08	356.91	501.17	0	0	79.6834	-30.7875	61.0474	901.048	11082.2	5512.09	-61.0474	44.3644	48.93	46.58	0	0	0.125968	119.94	-640.579	250	242.024	0	23.7673	20.6758	35.685	1614811105334659	2
2021	0	0	21	1	944.796	488.339	456.457	0	0	-1.46719	3.74146	54.7124	972.364	11063.7	5477.56	-54.7124	48.2999	49.4506	47.6319	0	0	0.642247	117.306	-642.827	250	253.91	0	22.2372	19.3206	33.1392	1614811105354670	2
2022	0	0	22	1	994	537.965	456.035	0	0	-8.26739	-4.77301	33.2418	1250.29	11070.5	5486.07	-33.2418	61.8399	48.7908	45.473	0	0	0.846588	133.531	-649.023	250	350.453	0	17.0386	15.1238	26.1625	1614811105374681	2
2023	0	0	23	1	911.763	434.584	477.179	0	0	45.8839	11.7993	32.0918	970.131	11116	5469.5	-32.0918	47.4537	48.9836	45.2456	0	0	0.222005	112.232	-637.43	250	249.35	0	21.2401	19.1307	32.9125	1614811105394692	2
2024	0	0	24	1	1068.78	445.268	623.509	0	0	73.3548	60.1459	38.5123	982.036	11088.6	5520.81	-38.5123	48.1715	49.6166	47.337	0	0	0.838476	138.594	-651.902	249.71	281.317	0	21.5023	19.0504	32.8076	1614811105414703	2
2025	0	0	25	1	881.709	448.366	433.343	0	0	-4.23351	-17.939	63.1819	1078.45	11066.5	5499.24	-63.1819	53.7771	49.9656	46.9226	0	0	0.683827	141.279	-653.55	250	315.904	0	20.3386	17.5201	30.3694	1614811105434714	2
2026	0	0	26	1	929.582	409.803	519.778	0	0	4.48781	-2.98184	31.0782	1237.48	11057.8	5484.28	-31.0782	60.9671	47.4212	46.021	0	0	0.659666	131.237	-646.761	250	321.64	0	17.1661	15.2596	26.3013	1614811105454725	2
2027	0	0	27	1	827.782	399.173	428.608	0	0	88.6462	-21.4175	36.8336	777.627	11073.3	5502.72	-36.8336	37.9786	49.4338	47.1906	0	0	0.213379	108.082	-634.588	250	195.516	0	26.7029	23.7729	40.5773	1614811105474736	2
2028	0	0	28	1	808.677	370.271	438.407	0	0	68.3047	45.7919	58.5373	772.799	11093.6	5535.17	-58.5373	38.0822	49.0047	45.5883	0	0	0.751475	136.019	-644.205	250	184.048	0	27.0864	23.5961	40.6422	1614811105494746	2
2029	0	0	29	1	772.781	342.32	430.461	0	0	-22.2088	55.9637	32.4587	1012.56	11084.5	5525	-32.4587	50.4586	48.3517	47.3141	0	0	1.1427	129.743	-646.215	250	278.708	0	20.6632	18.1526	31.323	1614811105514757	2
2030	0	0	30	1	1282.35	591.602	690.747	0	0	72.4868	-4.15646	22.1003	1461.73	11089.4	5485.46	-22.1003	71.1534	47.7461	44.3855	0	0	0.192888	136.043	-649.933	172.049	422.198	0	14.4706	13.1291	22.9338	1614811105534768	2
2031	0	0	31	1	893.74	444.73	449.011	0	0	17.6424	-6.0047	41.3848	1209.87	11044.6	5487.31	-41.3848	59.59	47.7664	45.8129	0	0	0.400827	109.892	-636.657	250	321.569	0	17.7023	15.6504	26.9916	1614811105554779	2
2032	0	0	32	1	918.111	419.084	499.027	0	0	10.6314	63.6883	-14.6288	1085	11051.6	5517.27	14.6288	53.1942	48.6574	44.6382	0	0	0.899733	109.855	-635.321	250	299.576	0	17.7295	16.4457	30.7025	1614811105574790	2
2033	0	0	33	1	799.631	400.609	399.022	0	0	-23.949	24.395	68.0152	677.744	11086.2	5556.56	-68.0152	34.0696	48.8605	46.0817	0	0	0.89199	122.773	-638.823	250	187.419	0	30.9497	26.4534	45.4171	1614811105594801	2
2034	0	0	34	1	1043.63	417.591	626.04	0	0	68.1627	82.2423	14.342	1087.53	11093.8	5498.72	-14.342	53.2578	48.1125	45.0661	0	0	0.841302	131.189	-646.207	250	279.763	0	18.5407	16.9412	29.5668	1614811105614812	2
2035	0	0	35	1	1104.87	538.35	566.52	0	0	-18.2058	-10.7389	33.3508	1410.54	11080.5	5492.04	-33.3508	69.9807	47.8022	44.6059	0	0	0.889613	150.055	-656.841	225.812	431.272	0	15.1843	13.4509	23.409	1614811105634823	2
2036	0	0	36	1	910.188	398.337	511.852	0	0	-24.3506	9.05828	5.11186	980.939	11086.6	5571.9	-5.11186	48.4811	48.6532	47.3161	0	0	1.03076	109.362	-636.563	250	275.799	0	20.4437	18.6296	32.7679	1614811105654834	2
2037	0	0	37	1	1328.05	469.964	858.084	0	0	2.14436	-20.1128	13.0722	1534.73	11060.1	5501.41	-13.0722	75.3857	48.2313	44.3219	0	0	0.943281	126.096	-646.515	162.129	385.513	0	13.7289	12.4155	22.0151	1614811105674845	2
2038	0	0	38	1	1399.73	589.163	810.568	0	0	76.9806	-26.8275	8.91378	1625.09	11084.9	5508.13	-8.91378	78.9355	48.8199	44.6642	0	0	0.337484	192.603	-677.219	148.739	507.14	0	13.0021	11.9025	21.2895	1614811105694855	2
2039	0	0	39	1	1204.94	590.987	613.958	0	0	66.4835	47.8134	26.263	1477.5	11095.4	5533.15	-26.263	72.1965	47.4557	44.495	0	0	0.842403	95.2997	-630.512	192.192	398.888	0	14.3837	12.8863	22.615	1614811105714866	2
2040	0	0	40	1	1346.53	649.055	697.476	0	0	55.7004	-24.4941	77.4176	1700.67	11106.2	5505.79	-77.4176	84.3587	49.78	45.7207	0	0	0.523607	127.424	-650.255	162.141	555.892	0	13.5397	11.6829	20.7618	1614811105734877	2
2041	0	0	41	1	1082.27	520.177	562.09	0	0	64.5726	29.0808	28.9	1079.43	11097.3	5452.22	-28.9	52.7029	49.8564	45.5293	0	0	0.544034	105.11	-634.37	240.613	295.535	0	19.2904	17.3549	30.1224	1614811105754888	2
2042	0	0	42	1	1084.1	567.501	516.599	0	0	76.0111	29.2251	-35.4547	1107.76	11085.9	5452.08	35.4547	53.5697	49.1308	44.8982	0	0	0.261726	150.423	-653.287	237.049	366.989	0	16.8453	16.0267	31.7606	1614811105774899	2
2043	0	0	43	1	879.138	472.987	406.152	0	0	31.2338	73.143	70.9726	1095.11	11130.7	5507.82	-70.9726	54.6044	48.49	45.9715	0	0	1.05844	136.102	-651.431	250	283.852	0	19.8172	17.0865	29.7213	1614811105794910	2
2044	0	0	44	1	1393.26	565.821	827.444	0	0	-13.6998	80.6063	27.5475	1721.94	11076	5500.35	-27.5475	85.7763	48.3334	44.3591	0	0	1.78564	167.811	-667.163	148.984	547.475	0	12.6029	11.2067	19.6752	1614811105814921	2
2045	0	0	45	1	1451.42	718.853	732.57	0	0	74.3438	-28.2923	19.0302	1745.9	11087.6	5509.59	-19.0302	84.9827	47.3343	44.276	0	0	0.147206	134.751	-651.088	137.303	533.151	0	12.3426	11.1721	19.7693	1614811105834932	2
2046	0	0	46	1	1207.73	661.466	546.26	0	0	52.2592	-13.7611	73.6019	1429.86	11109.7	5495.06	-73.6019	70.8109	47.8749	44.219	0	0	0.527639	108.203	-636.539	191.591	357.969	0	15.5241	13.4593	23.672	1614811105854943	2
2047	0	0	47	1	746.37	349.639	396.731	0	0	73.1928	-24.078	104.436	911.056	11088.7	5505.38	-104.436	45.691	47.8673	44.7371	0	0	0.173225	111.656	-633.574	250	246.137	0	23.6608	20.0335	35.3479	1614811105874954	2
2048	0	0	48	1	709.359	311.819	397.54	0	0	-24.0636	75.617	-62.2744	578.451	11086.3	5505.34	62.2744	28.6036	48.5765	46.3469	0	0	0.757247	154.459	-653.181	250	232.138	0	28.748	27.7601	59.279	1614811105894964	2
2049	0	0	49	1	1071.15	514.885	556.264	0	0	-1.59643	49.7653	21.744	1168.7	11063.9	5431.54	-21.744	57.7052	46.397	43.9977	0	0	0.95446	115.331	-635.433	234.69	313.243	0	17.5303	15.6053	27.2632	1614811105914975	2
2050	0	0	50	1	712.946	358.087	354.859	0	0	-30.1208	-4.18628	57.5452	693.486	11092.4	5485.49	-57.5452	34.7865	49.9943	46.147	0	0	0.629536	116.941	-637.624	250	218.658	0	30.0619	26.1335	44.5895	1614811105934986	2
2051	0	0	51	1	1093.2	545.249	547.95	0	0	24.7722	-2.8822	79.8629	1152.4	11137.1	5484.18	-79.8629	57.4329	46.9518	44.6016	0	0	0.687168	105.65	-632.21	228.522	279.575	0	18.8975	16.2322	28.313	1614811105954997	2
2052	0	0	52	1	1342.48	622.042	720.439	0	0	3.77534	9.74064	28.5098	1889.14	11058.5	5471.56	-28.5098	93.047	47.8042	43.8232	0	0	1.12983	122.799	-647.134	157.757	596.547	0	11.6943	10.4178	18.3459	1614811105975008	2
2053	0	0	53	1	1500.53	659.641	840.888	0	0	-8.55547	-5.42228	31.6392	1691.47	11070.8	5486.72	-31.6392	83.6345	47.2245	44.4216	0	0	1.06838	146.645	-655.443	129.489	474.09	0	12.9328	11.4676	20.0572	1614811105995019	2
2054	0	0	54	1	1173.64	514.23	659.413	0	0	-8.72303	-8.15178	32.6663	1483.68	11071	5489.45	-32.6663	73.3844	46.1743	42.8475	0	0	0.905467	151.296	-653.039	196.329	458.939	0	14.3396	12.7168	22.188	1614811106015030	2
2055	0	0	55	1	1161.96	609.237	552.721	0	0	-3.98035	-34.0015	75.4379	1446.91	11066.2	5515.3	-75.4379	72.5433	45.2883	44.2488	0	0	0.813033	173.061	-664.089	200.946	434.055	0	15.3444	13.0065	23.0704	1614811106035041	2
2056	0	0	56	1	781.837	370.493	411.345	0	0	30.4808	59.2937	35.88	790.408	11131.4	5521.67	-35.88	38.9248	46.8647	44.391	0	0	0.69738	105.772	-629.105	250	222.098	0	25.4382	22.5802	38.797	1614811106055052	2
2057	0	0	57	1	1223.63	677.415	546.212	0	0	69.2201	-12.3614	48.7546	1401.04	11092.7	5493.66	-48.7546	68.6859	48.8322	43.8722	0	0	0.564531	142.663	-652.573	188.02	422.856	0	15.5073	13.7455	23.9855	1614811106075062	2
2058	0	0	58	1	1166.22	500.496	665.727	0	0	66.218	65.5324	9.44114	1273.03	11095.7	5515.43	-9.44114	62.1365	48.1214	44.2099	0	0	0.821681	132.853	-646.81	204.512	336.652	0	15.9432	14.5761	25.8973	1614811106095073	2
2059	0	0	59	1	827.083	334.473	492.61	0	0	18.3035	43.8912	1.03023	1155.82	11044	5537.07	-1.03023	56.5614	46.2587	43.3694	0	0	0.636674	109.19	-631.123	250	312.812	0	17.0432	15.5669	28.0105	1614811106115084	2
2060	0	0	60	1	923.753	419.544	504.208	0	0	15.5483	-4.40376	49.2515	949.548	11046.7	5485.7	-49.2515	46.8948	45.8039	43.9426	0	0	0.486443	137.169	-643.869	250	255.254	0	21.8662	19.1898	32.924	1614811106135095	2
2061	0	0	61	1	1028.96	422.658	606.3	0	0	-3.83786	-9.08228	49.3749	1027.62	11066.1	5490.38	-49.3749	50.9934	46.2403	43.8633	0	0	0.798707	112.412	-633.471	250	233.79	0	20.396	17.8096	30.6854	1614811106155106	2
2062	0	0	62	1	882.375	388.427	493.949	0	0	18.1446	-33.7828	49.5913	1078.17	11044.1	5515.08	-49.5913	53.2823	45.4172	43.5196	0	0	0.694535	123.897	-638.922	250	281.858	0	19.4196	16.9571	29.4474	1614811106175117	2
2063	0	0	63	1	571.695	289.654	282.041	0	0	45.0147	19.8375	65.6601	576.369	11017.2	5461.46	-65.6601	28.4882	51.0103	46.8278	0	0	0.560482	109.934	-635.203	250	195.238	0	36.3012	31.6738	53.9975	1614811106195128	2
2064	0	0	64	1	1510.17	756.794	753.373	0	0	93.5125	63.2506	11.0744	1839.08	11068.4	5517.71	-11.0744	89.6772	46.303	44.4067	0	0	1.29365	141.305	-653.912	127.05	587.032	0	11.6577	10.5475	18.7766	1614811106215139	2
2065	0	0	65	1	1111.89	487.304	624.584	0	0	-27.0166	73.9109	52.1128	1633.74	11089.3	5507.05	-52.1128	82.1762	47.4677	43.8926	0	0	1.98788	146.339	-656.341	221.121	523.812	0	13.5046	11.6955	20.6084	1614811106235150	2
2066	0	0	66	1	975.943	503.351	472.592	0	0	-29.3356	-15.2817	60.3313	1161.7	11091.6	5496.58	-60.3313	58.3225	47.6099	44.9415	0	0	0.855419	135.184	-649.056	250	288.229	0	18.5705	16.0108	27.8558	1614811106255161	2
2067	0	0	67	1	1254.81	629.602	625.212	0	0	-9.66123	-15.3192	40.343	1745.27	11071.9	5496.62	-40.343	86.5312	46.0436	43.6995	0	0	0.906525	140.934	-651.054	175.232	519.977	0	12.6398	11.0877	19.4772	1614811106275171	2
2068	0	0	68	1	1005.63	547.315	458.318	0	0	-13.9026	74.4151	63.3347	1205.76	11076.2	5506.54	-63.3347	60.6115	46.5038	42.7529	0	0	1.28895	127.398	-642.688	250	342.401	0	17.6995	15.2106	26.5752	1614811106295182	2
2069	0	0	69	1	1079.23	510.555	568.672	0	0	78.6894	57.7061	67.7879	1205.4	11083.2	5523.25	-67.7879	59.6273	45.1516	42.7291	0	0	0.849509	103.883	-627.677	226.212	308.272	0	17.722	15.2796	26.7838	1614811106315193	2
2070	0	0	70	1	1069.35	504.497	564.854	0	0	48.3742	12.1601	65.6186	1086.69	11013.9	5469.14	-65.6186	53.6756	47.4944	44.2083	0	0	0.672896	143.596	-650.462	238.152	325.235	0	19.6927	17.1784	29.8075	1614811106335204	2
2071	0	0	71	1	1229.86	550.35	679.506	0	0	13.4399	60.1031	-0.298438	1576.73	11048.8	5520.86	0.298438	77.3619	45.7771	43.6655	0	0	1.4028	161.43	-654.664	181.199	522.844	0	12.9757	11.8261	21.3738	1614811106355215	2
2072	0	0	72	1	1338.24	676.533	661.704	0	0	75.3274	-0.796051	43.6305	1537.28	11086.6	5482.1	-43.6305	75.2184	47.0914	44.7784	0	0	0.458582	157.161	-660.567	159.063	473.605	0	14.2448	12.6394	21.9983	1614811106375226	2
2073	0	0	73	1	1176.32	620.663	555.655	0	0	58.375	-23.5884	50.8324	1348.49	11103.5	5504.89	-50.8324	66.2336	45.3701	43.1937	0	0	0.355326	132.886	-643.936	194.776	361.803	0	15.8524	13.9546	24.378	1614811106395237	2
2074	0	0	74	1	1005.15	447.444	557.71	0	0	51.8777	59.6777	19.1349	1122.14	11110	5521.28	-19.1349	54.8959	46.3618	42.3624	0	0	0.898227	123.316	-637.197	250	254.146	0	17.8066	16.1338	28.329	1614811106415248	2
2075	0	0	75	1	1105.58	523.948	581.633	0	0	2.20666	-20.2592	24.8538	1369.6	11060.1	5501.56	-24.8538	67.438	44.9826	41.5189	0	0	0.688082	141.268	-644.173	213.687	387.778	0	15.0614	13.4617	23.5787	1614811106435259	2
2076	0	0	76	1	1235.32	527.389	707.934	0	0	81.4612	-19.2283	45.7517	1536.7	11080.5	5500.53	-45.7517	75.2419	45.011	44.4345	0	0	0.348014	126.608	-644.299	179.801	489.461	0	14.1982	12.5032	21.8286	1614811106455270	2
2077	0	0	77	1	1047.82	569.61	478.214	0	0	47.5967	57.6901	20.4065	1005.98	11114.3	5423.61	-20.4065	49.2377	45.616	43.0658	0	0	0.676546	127.391	-638.458	240.471	316.002	0	19.7304	17.8422	31.0918	1614811106475280	2
2078	0	0	78	1	1208.79	604.053	604.741	0	0	-9.89782	31.4164	26.3444	1498.66	11072.2	5449.88	-26.3444	74.1239	46.5946	43.6563	0	0	1.18617	121.566	-641.475	188.239	451.388	0	14.161	12.5563	22.0313	1614811106495291	2
2079	0	0	79	1	1012.83	497.98	514.85	0	0	82.154	-22.8957	69.1845	1202.49	11079.8	5504.2	-69.1845	59.3497	45.5681	42.1659	0	0	0.325655	119.984	-635.415	250	338.796	0	17.7926	15.4129	26.9679	1614811106515302	2
2080	0	0	80	1	1117.5	459.41	658.092	0	0	76.4448	0.448629	82.3805	1378.89	11085.5	5480.85	-82.3805	68.39	46.3228	42.5955	0	0	0.561586	117.353	-637.526	214.302	378.528	0	15.9397	13.7225	24.1544	1614811106535313	2
2081	0	0	81	1	1330.07	561.433	768.642	0	0	71.535	11.0852	43.9645	1549.77	11090.4	5470.21	-43.9645	75.864	45.0302	41.6708	0	0	0.608916	131.28	-641.971	153.611	439.678	0	13.822	12.2645	21.4618	1614811106555324	2
2082	0	0	82	1	1359.33	581.035	778.295	0	0	62.1793	12.7009	8.89562	1387.87	11099.7	5468.6	-8.89562	67.4511	46.9569	44.1379	0	0	0.902285	168.295	-663.18	153.63	421.19	0	14.7741	13.5642	24.0101	1614811106575335	2
2083	0	0	83	1	922.807	483.39	439.418	0	0	77.3018	-20.3993	8.71824	1057.47	11084.6	5501.7	-8.71824	51.3472	46.0997	42.7248	0	0	0.252696	123.262	-635.762	250	299.492	0	18.6341	17.1022	30.2492	1614811106595346	2
2084	0	0	84	1	787.017	337.851	449.165	0	0	26.8819	-38.9427	7.00764	710.443	11035.4	5520.24	-7.00764	34.7137	45.3082	42.7236	0	0	0.265991	139.117	-639.468	250	231.846	0	26.5376	24.3067	42.9765	1614811106615357	2
2085	0	0	85	1	761.066	421.273	339.793	0	0	89.3503	-11.1021	54.8211	699.012	11072.6	5492.4	-54.8211	34.3075	45.6345	43.6887	0	0	0.554685	101.126	-623.763	250	182.224	0	29.1394	25.5531	43.5137	1614811106635368	2
2086	0	0	86	1	839.152	424.685	414.467	0	0	17.1468	-4.06201	74.7649	878.583	11144.8	5485.36	-74.7649	43.7624	45.7535	42.7769	0	0	0.482028	149.43	-646.729	250	270.726	0	23.7896	20.4922	35.3738	1614811106655379	2
2087	0	0	87	1	747.068	335.387	411.681	0	0	-11.466	5.28734	-36.0444	945.697	11073.7	5476.01	36.0444	46.3287	46.2227	43.7929	0	0	0.603408	130.599	-640.165	250	294.635	0	19.1218	18.1367	35.5151	1614811106675389	2
2088	0	0	88	1	931.991	396.995	534.996	0	0	3.21917	-16.3887	15.4881	1218.46	11059	5497.69	-15.4881	59.8552	46.5053	42.7004	0	0	0.634487	119.76	-636.213	250	350.252	0	16.6377	15.0396	26.4377	1614811106695400	2
2089	0	0	89	1	857.275	409.668	447.606	0	0	-21.3039	62.843	3.40937	881.721	11083.6	5518.12	-3.40937	43.7075	46.6121	42.585	0	0	0.71511	128.383	-638.04	250	253.069	0	21.5724	19.6475	35.1465	1614811106715411	2
2090	0	0	90	1	775.799	377.778	398.021	0	0	4.50018	10.9272	40.975	631.123	11057.8	5470.37	-40.975	31.1786	46.0362	43.7246	0	0	0.630392	136.033	-639.377	250	194.139	0	31.556	27.8383	47.2565	1614811106735422	2
2091	0	0	91	1	877.453	413.531	463.923	0	0	31.9078	39.7568	1.44907	909.62	11030.4	5441.54	-1.44907	44.3891	45.7797	41.5866	0	0	0.585375	134.683	-641.211	250	302.285	0	20.7839	19.1391	34.4634	1614811106755433	2
2092	0	0	92	1	915.777	452.151	463.626	0	0	4.88209	10.049	76.1605	815.507	11057.4	5471.25	-76.1605	40.7588	45.8027	42.6876	0	0	0.717788	115.454	-630.105	250	222.064	0	25.5461	21.8562	37.6917	1614811106775444	2
2093	0	0	93	1	1032.01	507.095	524.916	0	0	9.6033	-16.155	50.6411	1351.36	11052.7	5497.46	-50.6411	66.8692	43.6756	41.0364	0	0	0.674806	116.488	-632.238	238.094	369.134	0	15.6202	13.638	23.8411	1614811106795455	2
2094	0	0	94	1	1063.2	510.393	552.807	0	0	51.3266	-9.78987	12.2447	1147.06	11110.6	5491.09	-12.2447	55.8265	47.8461	43.6171	0	0	0.33711	143.546	-648.166	240.069	349.757	0	17.5199	16.1107	28.3703	1614811106815466	2
2095	0	0	95	1	1406.35	695.57	710.78	0	0	-1.91688	-11.9089	51.6712	1688.52	11064.2	5493.21	-51.6712	83.8088	43.9749	43.588	0	0	0.826846	149.497	-652.73	140.275	560.064	0	13.0907	11.351	19.9561	1614811106835477	2
2096	0	0	96	1	891.261	427.557	463.704	0	0	66.0723	70.4346	31.7423	1018.38	11095.8	5510.53	-31.7423	49.9632	45.7316	42.9626	0	0	1.15181	138.612	-643.298	250	312.267	0	19.8353	17.7584	30.6741	1614811106855487	2
2097	0	0	97	1	864.288	378.347	485.941	0	0	39.7047	-15.4232	19.0287	901.935	11022.6	5496.72	-19.0287	44.0237	44.0578	41.7175	0	0	0.469457	111.949	-627.976	250	244.353	0	21.5329	19.6	33.9942	1614811106875498	2
2098	0	0	98	1	774.658	383.791	390.868	0	0	38.4511	37.606	77.3225	806.752	11123.5	5543.35	-77.3225	40.1261	45.8715	43.3526	0	0	0.912005	122.678	-635.11	250	219.401	0	25.7851	22.0919	38.3518	1614811106895509	2
2099	0	0	99	1	816.661	448.813	367.848	0	0	87.7376	-13.6199	93.7987	927.162	11074.2	5494.92	-93.7987	46.2142	45.1714	43.8622	0	0	0.308428	107.452	-628.318	250	276.096	0	22.9646	19.5203	34.0938	1614811106915520	2
2100	0	0	100	1	1016	423.585	592.415	0	0	7.61832	58.866	72.9281	1215.25	11054.6	5522.09	-72.9281	60.8181	44.8851	40.8883	0	0	1.00666	126.139	-636.13	247.357	329.62	0	17.489	14.916	26.2699	1614811106935531	2
2101	0	0	101	1	1125.35	496.938	628.412	0	0	92.1533	34.1594	17.1239	1275.81	11069.8	5447.14	-17.1239	62.0916	45.1037	41.2615	0	0	0.753884	165.757	-656.858	206.65	432.961	0	15.8199	14.3001	25.2113	1614811106955542	2
2102	0	0	102	1	1131.01	540.567	590.445	0	0	-3.11938	5.15027	40.9387	1310.13	11065.4	5476.15	-40.9387	64.8415	44.8313	41.4052	0	0	0.803192	130.216	-639.098	204.572	351.303	0	15.9688	14.0666	24.4498	1614811106975553	2
2103	0	0	103	1	945.503	496.977	448.527	0	0	-1.80122	-0.475943	37.7134	1016.52	11064.1	5481.78	-37.7134	50.2461	44.4245	42.2848	0	0	0.811404	102.121	-623.244	250	255.678	0	20.0318	17.7054	30.4117	1614811106995564	2
2104	0	0	104	1	876.183	372.602	503.582	0	0	67.1919	-2.25346	31.5968	831.895	11094.7	5483.55	-31.5968	40.5951	45.0358	41.1387	0	0	0.392314	120.595	-629.981	250	223.104	0	23.5912	21.3077	36.5683	1614811107015575	2
2105	0	0	105	1	1452.05	642.776	809.276	0	0	67.534	-1.23755	11.2249	1733.82	11094.4	5482.54	-11.2249	84.2443	43.9405	42.3779	0	0	0.668146	125.265	-640.59	131.095	507.346	0	12.0537	11.0186	19.5034	1614811107035586	2
2106	0	0	106	1	909.862	424.996	484.866	0	0	30.9142	10.8133	13.135	1141.7	11031.3	5470.49	-13.135	55.7405	45.4552	42.3629	0	0	0.727467	125.852	-637.614	250	378.345	0	17.4123	15.9039	27.9123	1614811107055596	2
2107	0	0	107	1	943.982	456.593	487.39	0	0	41.6717	49.2983	42.6131	1186.81	11120.2	5531.66	-42.6131	58.3834	45.5282	43.7557	0	0	0.914392	142.297	-645.837	250	339.451	0	17.6281	15.53	27.0133	1614811107075607	2
2108	0	0	108	1	1067.84	481.748	586.088	0	0	24.6292	9.3739	19.9217	1293.77	11037.6	5471.93	-19.9217	63.3165	45.0473	41.7313	0	0	0.772637	172.144	-655.104	228.185	421.305	0	15.6942	14.2081	24.8478	1614811107095618	2
2109	0	0	109	1	1348.99	647.258	701.736	0	0	68.372	3.93694	12.8856	1395.93	11093.5	5477.36	-12.8856	67.8469	44.7153	42.9093	0	0	0.5846	129.135	-642.019	151.103	390.211	0	14.6329	13.374	23.484	1614811107115629	2
2110	0	0	110	1	1320.9	646.009	674.895	0	0	-6.9506	-23.3959	32.9655	1384.81	11069.2	5504.7	-32.9655	68.4935	46.3096	44.0112	0	0	0.960946	129.476	-643.684	160.646	396.524	0	15.3521	13.562	23.6396	1614811107135640	2
2111	0	0	111	1	1145.17	575.534	569.637	0	0	-10.5541	-11.4056	35.7292	1425.53	11072.8	5492.71	-35.7292	70.6036	43.0619	40.7653	0	0	1.03008	114.207	-630.456	195.598	400.401	0	14.6124	12.8937	22.4913	1614811107155651	2
2112	0	0	112	1	1078.97	529.285	549.687	0	0	-20.3437	-2.60022	17.2072	1209.09	11082.6	5483.9	-17.2072	59.804	45.3031	42.3626	0	0	0.988445	115.671	-633.931	225.823	347.941	0	16.6586	15.0232	26.2537	1614811107175662	2
2113	0	0	113	1	963.869	366.34	597.529	0	0	-16.8522	62.9418	-10.5505	1285	11079.1	5518.02	10.5505	63.4819	44.3371	40.8844	0	0	1.32383	159.515	-649.442	250	413.327	0	14.8638	13.6752	25.3015	1614811107195673	2
2114	0	0	114	1	1181.83	485.703	696.132	0	0	83.0932	55.8472	39.5449	1340.08	11078.8	5525.11	-39.5449	65.6933	45.2122	41.9117	0	0	0.845299	102.829	-628.263	190.552	367.175	0	15.6437	13.824	24.1691	1614811107215684	2
2115	0	0	115	1	1194.67	589.422	605.244	0	0	-8.43731	62.9846	66.3374	1310.78	11070.7	5517.98	-66.3374	65.751	42.6759	41.0972	0	0	0.99985	119.5	-634.021	181.217	332.825	0	16.1807	13.7884	24.3002	1614811107235695	2
2116	0	0	116	1	1174.73	504.014	670.717	0	0	66.2255	56.6409	7.03088	1562.88	11095.7	5524.32	-7.03088	76.1654	44.9142	41.1849	0	0	1.12941	112.279	-633.804	190.782	460.767	0	12.9764	11.8541	21.2983	1614811107255705	2
2117	0	0	117	1	1425.27	660.866	764.406	0	0	6.88128	40.5188	56.9483	1761.23	11055.4	5540.44	-56.9483	87.5115	42.0503	39.5846	0	0	1.3317	128.345	-638.369	129.803	533.769	0	12.3295	10.6161	18.933	1614811107275716	2
2118	0	0	118	1	1175.05	613.364	561.683	0	0	4.65903	54.0896	54.8292	1520	11057.6	5526.87	-54.8292	75.6121	45.266	39.7975	0	0	1.38145	145.507	-646.495	188.684	474.016	0	14.086	12.2002	21.6171	1614811107295727	2
2119	0	0	119	1	1197.2	521.228	675.973	0	0	-5.04991	65.351	43.9862	1496.66	11067.3	5515.61	-43.9862	74.503	44.145	40.9732	0	0	1.48582	130.344	-640.654	182.751	452.79	0	14.155	12.3399	21.6914	1614811107315738	2
2120	0	0	120	1	940.484	473.863	466.621	0	0	57.3316	-34.6341	38.1628	1074.12	11104.6	5515.93	-38.1628	52.605	44.8157	41.2358	0	0	0.448424	122.931	-635.489	250	289.645	0	18.866	16.8239	29.2618	1614811107335749	2
2121	0	0	121	1	1153.25	536.913	616.334	0	0	78.015	40.3763	21.7959	1248.48	11083.9	5540.58	-21.7959	60.867	45.3003	43.185	0	0	1.05477	143.718	-647.964	201.728	370.221	0	16.4139	14.7413	25.7806	1614811107355760	2
2122	0	0	122	1	1026.48	569.106	457.37	0	0	6.43141	73.561	59.0347	1229.28	11055.8	5507.4	-59.0347	61.3566	44.259	41.9034	0	0	1.51826	97.2608	-624.103	243.825	307.509	0	17.1597	14.8127	25.8606	1614811107375771	2
2123	0	0	123	1	1215.95	530.046	685.903	0	0	76.5612	49.7418	21.9848	1562.12	11085.4	5531.22	-21.9848	76.2338	44.0687	40.6921	0	0	1.19699	176.051	-660.706	177.122	559.149	0	13.2419	11.898	21.0363	1614811107395782	2
2124	0	0	124	1	1036.66	466.919	569.744	0	0	-3.486	54.6482	81.1436	1225.41	11065.7	5526.31	-81.1436	61.6686	43.9731	41.0495	0	0	1.20321	134.668	-639.322	236.843	412.949	0	17.4247	14.7027	26.0092	1614811107415793	2
2125	0	0	125	1	911.506	394.29	517.216	0	0	79.9	-21.9198	-9.14017	968.5	11082	5503.22	9.14017	46.9006	45.4923	43.5398	0	0	0.509796	120.445	-635.273	250	284.379	0	19.6663	18.3172	33.4338	1614811107435803	2
2126	0	0	126	1	954.298	436.661	517.637	0	0	68.6175	58.1994	15.6284	1156.87	11093.3	5522.76	-15.6284	56.4654	44.469	41.8056	0	0	1.11975	132.102	-639.119	250	368.683	0	17.1523	15.5421	27.3327	1614811107455814	2
2127	0	0	127	1	1125.29	637.671	487.623	0	0	86.7742	47.3389	34.5831	1170.2	11075.1	5533.62	-34.5831	57.2372	45.2378	42.1218	0	0	1.00328	111.474	-632.729	208.65	325.437	0	17.5805	15.5932	27.1434	1614811107475825	2
2128	0	0	128	1	899.283	443.064	456.219	0	0	-6.38695	56.1835	48.7957	1183.08	11068.6	5524.78	-48.7957	58.9296	43.9906	41.2394	0	0	1.2485	110.89	-629.911	250	311.85	0	17.5307	15.1892	26.5336	1614811107495836	2
2129	0	0	129	1	1228.31	567.164	661.149	0	0	51.6516	49.9592	32.6882	1424.33	11110.3	5531	-32.6882	69.8089	43.5513	40.3408	0	0	1.05536	127.698	-637.314	172.541	393.007	0	14.4542	12.8828	22.6316	1614811107515847	2
2130	0	0	130	1	980.771	521.332	459.439	0	0	-9.77447	-24.0774	64.5242	1213.34	11072	5505.38	-64.5242	60.6426	43.7826	41.1482	0	0	0.716951	139.542	-643.921	250	344.633	0	17.4111	14.9412	26.1978	1614811107535858	2
2131	0	0	131	1	914.601	413.923	500.678	0	0	55.0234	42.8594	56.7034	935.141	11106.9	5538.1	-56.7034	46.094	43.6586	42.368	0	0	0.535915	117.907	-630.499	250	230.29	0	21.8842	19.0511	33.0222	1614811107555869	2
2132	0	0	132	1	714.067	358.92	355.147	0	0	56.9921	53.3351	63.2549	657.077	11104.9	5527.63	-63.2549	32.4844	45.8382	42.0171	0	0	0.675253	97.9266	-620.325	250	145.301	0	30.5744	26.5809	45.7446	1614811107575880	2
2133	0	0	133	1	840.572	394.268	446.304	0	0	-7.63852	57.2885	35.0068	1170.84	11069.9	5523.67	-35.0068	58.1311	42.9268	40.2548	0	0	1.00781	120.652	-630.272	250	341.684	0	17.2452	15.1411	26.3983	1614811107595891	2
2135	0	0	135	1	1018.02	467.319	550.705	0	0	64.2302	-18.0609	21.6824	1166.07	11097.7	5499.36	-21.6824	56.8008	44.8985	42.2772	0	0	0.491794	135.975	-641.353	249.902	359.921	0	17.2907	15.6824	27.3189	1614811107635912	2
2136	0	0	136	1	883.172	409.464	473.708	0	0	44.5152	-26.9521	5.4108	1008.18	11117.4	5508.25	-5.4108	49.0761	44.4188	41.5969	0	0	0.314052	119.896	-631.67	250	302.959	0	19.0492	17.5486	31.2349	1614811107655923	2
2137	0	0	137	1	1095.66	402.974	692.682	0	0	-11.9072	65.5706	16.5103	1201.24	11074.2	5515.39	-16.5103	59.5338	42.4484	39.3105	0	0	1.25624	164.202	-647.334	207.55	359.788	0	16.2702	14.5803	25.6892	1614811107675934	2
2138	0	0	138	1	1061.66	548.106	513.551	0	0	22.2466	-21.8092	40.4696	1251.47	11040	5503.11	-40.4696	61.5909	44.2494	40.5049	0	0	0.522094	141.59	-641.751	226.163	363.744	0	16.4621	14.5828	25.4353	1614811107695945	2
2139	0	0	139	1	1225.68	543.361	682.317	0	0	85.1681	-3.28494	41.6905	1507.19	11076.8	5484.59	-41.6905	73.6811	43.2919	41.2502	0	0	0.686245	117.511	-635.24	174.325	479.538	0	14.0641	12.4759	21.7496	1614811107715956	2
2140	0	0	140	1	1163.91	576.932	586.974	0	0	50.5509	-27.8688	40.9186	1281.22	11111.4	5509.17	-40.9186	62.8108	43.2085	40.9184	0	0	0.0936505	106.521	-627.515	190.514	319.613	0	16.0876	14.2837	24.9226	1614811107735967	2
2141	0	0	141	1	1411.14	731.417	679.719	0	0	80.7253	12.0417	21.9619	1555.83	11081.2	5469.26	-21.9619	75.7215	43.9502	40.8511	0	0	0.739122	150.338	-648.441	135.969	483.857	0	13.3269	12.046	21.1512	1614811107755978	2
2142	0	0	142	1	875.915	386.739	489.176	0	0	70.2527	33.4547	12.474	1076.57	11091.7	5547.51	-12.474	52.3828	44.5939	42.1115	0	0	0.437624	108.814	-628.9	250	331.475	0	18.2851	16.6274	29.2795	1614811107775989	2
2143	0	0	143	1	978.951	375.618	603.332	0	0	54.2061	23.3898	-13.9936	1030.05	11107.7	5557.57	13.9936	49.9586	43.2576	40.7144	0	0	0.727972	112.276	-626.956	250	272.253	0	17.9307	16.7845	31.1354	1614811107796000	2
2144	0	0	144	1	861.287	419.553	441.735	0	0	59.2784	67.4086	96.2733	1072.95	11102.6	5513.55	-96.2733	53.8208	44.7544	41.4512	0	0	1.20623	118.717	-633.865	250	317.34	0	19.7048	16.7451	29.56	1614811107816011	2
2145	0	0	145	1	910.525	411.854	498.671	0	0	-7.64618	-20.0956	-20.3364	1117.75	11069.9	5501.4	20.3364	54.7797	43.4028	39.0816	0	0	0.487227	135.016	-634.824	250	342.339	0	16.3509	15.2875	29.0435	1614811107836021	2
2146	0	0	146	1	1054.43	423.633	630.8	0	0	4.34479	-14.1775	8.67247	1353.28	11057.9	5495.48	-8.67247	66.3715	42.3239	39.7849	0	0	0.895892	134.416	-637.492	223.251	418.08	0	14.6135	13.2746	23.5597	1614811107856032	2
2147	0	0	147	1	1063.24	481.931	581.305	0	0	-1.66631	43.3331	35.4555	1326.1	11063.9	5537.63	-35.4555	65.6437	44.1706	42.0361	0	0	1.12825	135.571	-641.913	228.822	375.717	0	15.7188	13.7786	24.0793	1614811107876043	2
2148	0	0	148	1	1051.41	385.276	666.137	0	0	74.0548	-9.56286	-43.2815	977.37	11087.9	5490.86	43.2815	47.2036	43.6638	41.4776	0	0	0.244037	130.017	-632.826	231.155	282.963	0	17.9946	17.2985	34.6596	1614811107896054	2
2149	0	0	149	1	1010.93	625.89	385.035	0	0	20.2148	73.8559	61.5461	923.086	11042	5507.1	-61.5461	45.9736	44.0902	39.7561	0	0	0.791709	156.424	-645.368	244.961	277.736	0	21.8893	19.0103	32.9512	1614811107916065	2
2150	0	0	150	1	1119.29	535.889	583.398	0	0	76.1324	56.0764	44.6282	1475.39	11085.8	5524.88	-44.6282	72.4448	42.8467	39.7623	0	0	1.26986	128.748	-635.334	201.391	472.738	0	14.1755	12.476	21.9546	1614811107936076	2
2151	0	0	151	1	1115.21	419.675	695.539	0	0	-12.2956	55.414	31.0043	1471.35	11074.6	5525.55	-31.0043	73.0629	42.024	39.3534	0	0	1.63223	129.859	-636.404	200.32	447.648	0	13.935	12.2653	21.5829	1614811107956087	2
2152	0	0	152	1	907.935	390.535	517.401	0	0	50.3641	-31.7466	-1.46838	1060.03	11111.6	5513.05	1.46838	51.523	43.3565	41.4083	0	0	0.378768	163.033	-651.246	250	323.657	0	17.9533	16.6184	29.956	1614811107976098	2
2153	0	0	153	1	1164.21	513.526	650.681	0	0	87.2147	0.843921	23.8439	1465.81	11074.7	5480.46	-23.8439	71.3429	42.6139	40.4843	0	0	0.320549	151.377	-648.141	188.574	493.147	0	14.0126	12.6377	22.0581	1614811107996109	2
2154	0	0	154	1	981.893	481.139	500.753	0	0	69.8541	-32.463	101.607	1063.41	11092.1	5513.76	-101.607	53.2969	44.0397	41.9158	0	0	0.345902	164.212	-651.355	250	326.171	0	19.9467	16.8779	30.0195	1614811108016120	2
2155	0	0	155	1	814.394	426.592	387.802	0	0	75.7774	-19.8805	48.0185	864.726	11086.1	5501.18	-48.0185	42.3786	42.3787	40.9403	0	0	0.217457	129.613	-631.226	250	292.897	0	23.0903	20.3573	34.9744	1614811108036130	2
2156	0	0	156	1	1157.2	622.4	534.805	0	0	59.4336	-30.0852	35.6784	1452.29	11102.5	5511.39	-35.6784	71.044	43.4755	40.5636	0	0	0.351396	128.414	-637.684	192.307	411.579	0	14.3139	12.7737	22.407	1614811108056141	2
2157	0	0	157	1	942.587	449.802	492.785	0	0	83.0553	10.7929	33.46	1087.35	11078.9	5470.51	-33.46	53.0541	43.389	41.9814	0	0	0.60125	115.209	-630.569	250	313.521	0	18.657	16.6673	28.6806	1614811108076152	2
2158	0	0	158	1	904.424	420.199	484.224	0	0	44.4721	-33.9893	61.9513	886.529	11117.4	5515.29	-61.9513	43.7993	43.7122	41.4765	0	0	0.1645	141.873	-640.55	250	238.385	0	22.9643	19.9902	34.6743	1614811108096163	2
2159	0	0	159	1	1152.33	536.818	615.509	0	0	77.213	-22.3289	47.4349	1289.38	11084.7	5503.63	-47.4349	63.1816	41.8862	39.8695	0	0	0.0477423	147.287	-641.345	189.61	374.695	0	16.0031	14.1045	24.6178	1614811108116174	2
2160	0	0	160	1	1206.97	485.53	721.443	0	0	-23.0593	-10.8787	13.0626	1509.23	11085.3	5492.18	-13.0626	74.6584	43.4836	39.4168	0	0	1.02514	129.172	-637.803	176.309	436.26	0	13.3347	12.0652	21.436	1614811108396327	2
2161	0	0	161	1	1206.97	485.53	721.443	0	0	-23.0593	-10.8787	13.0626	1509.23	11085.3	5492.18	-13.0626	74.6584	43.4836	39.4168	0	0	1.02514	129.172	-637.803	176.309	436.26	0	13.3347	12.0652	21.436	1614811108396327	2
2162	0	0	162	1	1206.97	485.53	721.443	0	0	-23.0593	-10.8787	13.0626	1509.23	11085.3	5492.18	-13.0626	74.6584	43.4836	39.4168	0	0	1.02514	129.172	-637.803	176.309	436.26	0	13.3347	12.0652	21.436	1614811108396327	2
2163	0	0	163	1	1206.97	485.53	721.443	0	0	-23.0593	-10.8787	13.0626	1509.23	11085.3	5492.18	-13.0626	74.6584	43.4836	39.4168	0	0	1.02514	129.172	-637.803	176.309	436.26	0	13.3347	12.0652	21.436	1614811108396327	2
2164	0	0	164	1	1206.97	485.53	721.443	0	0	-23.0593	-10.8787	13.0626	1509.23	11085.3	5492.18	-13.0626	74.6584	43.4836	39.4168	0	0	1.02514	129.172	-637.803	176.309	436.26	0	13.3347	12.0652	21.436	1614811108396327	2
2165	0	0	165	1	1206.97	485.53	721.443	0	0	-23.0593	-10.8787	13.0626	1509.23	11085.3	5492.18	-13.0626	74.6584	43.4836	39.4168	0	0	1.02514	129.172	-637.803	176.309	436.26	0	13.3347	12.0652	21.436	1614811108396327	2
2166	0	0	166	1	1206.97	485.53	721.443	0	0	-23.0593	-10.8787	13.0626	1509.23	11085.3	5492.18	-13.0626	74.6584	43.4836	39.4168	0	0	1.02514	129.172	-637.803	176.309	436.26	0	13.3347	12.0652	21.436	1614811108396327	2
2167	0	0	167	1	1206.97	485.53	721.443	0	0	-23.0593	-10.8787	13.0626	1509.23	11085.3	5492.18	-13.0626	74.6584	43.4836	39.4168	0	0	1.02514	129.172	-637.803	176.309	436.26	0	13.3347	12.0652	21.436	1614811108396327	2
2168	0	0	168	1	1206.97	485.53	721.443	0	0	-23.0593	-10.8787	13.0626	1509.23	11085.3	5492.18	-13.0626	74.6584	43.4836	39.4168	0	0	1.02514	129.172	-637.803	176.309	436.26	0	13.3347	12.0652	21.436	1614811108396327	2
2169	0	0	169	1	1206.97	485.53	721.443	0	0	-23.0593	-10.8787	13.0626	1509.23	11085.3	5492.18	-13.0626	74.6584	43.4836	39.4168	0	0	1.02514	129.172	-637.803	176.309	436.26	0	13.3347	12.0652	21.436	1614811108396327	2
2170	0	0	170	1	1206.97	485.53	721.443	0	0	-23.0593	-10.8787	13.0626	1509.23	11085.3	5492.18	-13.0626	74.6584	43.4836	39.4168	0	0	1.02514	129.172	-637.803	176.309	436.26	0	13.3347	12.0652	21.436	1614811108396327	2
2171	0	0	171	1	1206.97	485.53	721.443	0	0	-23.0593	-10.8787	13.0626	1509.23	11085.3	5492.18	-13.0626	74.6584	43.4836	39.4168	0	0	1.02514	129.172	-637.803	176.309	436.26	0	13.3347	12.0652	21.436	1614811108396327	2
2172	0	0	172	1	1206.97	485.53	721.443	0	0	-23.0593	-10.8787	13.0626	1509.23	11085.3	5492.18	-13.0626	74.6584	43.4836	39.4168	0	0	1.02514	129.172	-637.803	176.309	436.26	0	13.3347	12.0652	21.436	1614811108396327	2
2173	0	0	173	1	1206.97	485.53	721.443	0	0	-23.0593	-10.8787	13.0626	1509.23	11085.3	5492.18	-13.0626	74.6584	43.4836	39.4168	0	0	1.02514	129.172	-637.803	176.309	436.26	0	13.3347	12.0652	21.436	1614811108396327	2
2174	0	0	174	1	1123.41	535.616	587.794	0	0	75.9049	42.7251	46.4923	1430.16	11086	5538.23	-46.4923	70.1675	42.4659	41.726	0	0	1.15235	130.59	-639.259	203.239	412.994	0	14.7705	12.9314	22.6698	1614811108416337	2
2175	0	0	175	1	1034.56	482.629	551.936	0	0	40.0746	21.4753	-0.466746	1276.76	11121.8	5559.48	0.466746	62.1319	43.1763	40.3538	0	0	1.07918	126.085	-633.579	234.308	357.597	0	15.1527	13.9851	25.2339	1614811108436348	2
2176	0	0	176	1	1135.35	512.86	622.495	0	0	45.3537	13.1435	35.2454	1235.34	11116.6	5567.82	-35.2454	60.4799	43.2894	39.564	0	0	0.767443	130.339	-635.504	196.705	355.766	0	16.3614	14.651	25.5015	1614811108456359	2
2177	0	0	177	1	1232.67	583.488	649.187	0	0	14.7685	-19.879	59.104	1509.06	11047.5	5501.18	-59.104	74.8016	41.3623	39.9462	0	0	0.734605	108.088	-626.002	167.367	442.875	0	14.1051	12.2071	21.545	1614811108476370	2
2178	0	0	178	1	1132.31	520.299	612.016	0	0	66.1289	70.6912	14.5222	1407.36	11095.8	5510.27	-14.5222	68.8051	43.4166	40.2308	0	0	1.0842	110.803	-629.115	199.216	469.289	0	14.2116	12.9241	22.8539	1614811108496381	2
2179	0	0	179	1	1022.23	559.62	462.606	0	0	62.7587	42.1069	79.2794	1317.71	11099.2	5538.85	-79.2794	65.4326	41.5315	41.3773	0	0	0.695404	119.144	-631.479	238.126	390.512	0	16.1523	13.783	24.4511	1614811108516392	2
2180	0	0	180	1	693.302	329.839	363.463	0	0	54.6062	22.0925	19.0611	724.751	11107.3	5558.87	-19.0611	35.3282	44.1514	41.5161	0	0	0.456931	144.997	-640.753	250	224.801	0	26.2505	23.8651	41.3028	1614811108536403	2
2181	0	0	181	1	943.456	366.682	576.775	0	0	68.5268	-33.1747	6.96701	990.198	11093.4	5514.48	-6.96701	48.1207	43.077	39.8366	0	0	0.179674	137.62	-635.724	250	316.81	0	19.1563	17.5993	31.3414	1614811108556414	2
2182	0	0	182	1	738.995	395.857	343.138	0	0	-9.48525	-8.86638	32.526	765.749	11071.7	5490.17	-32.526	37.8819	42.2274	39.1799	0	0	0.341529	141.493	-632.517	250	237.393	0	25.005	22.2384	38.1385	1614811108576425	2
2183	0	0	183	1	922.013	493.386	428.627	0	0	48.6561	-9.51699	49.4435	872.821	11113.3	5490.82	-49.4435	42.8761	43.6819	42.0868	0	0	0.41634	110.482	-626.213	250	245.015	0	23.1106	20.4346	35.0324	1614811108596436	2
2184	0	0	184	1	869.411	428.751	440.66	0	0	80.1552	-4.29282	19.7564	815.973	11081.8	5485.59	-19.7564	39.6868	43.9393	40.3331	0	0	0.321653	117.894	-627.213	250	246.113	0	23.4616	21.3808	36.9951	1614811108616446	2
2185	0	0	185	1	796.643	330.854	465.789	0	0	11.6622	-9.14769	29.2695	746.489	11050.6	5490.45	-29.2695	36.7013	41.9935	41.2095	0	0	0.670385	120.065	-626.62	250	216.027	0	25.862	23.0822	39.3605	1614811108636457	2
2186	0	0	186	1	731.351	356.865	374.486	0	0	-9.21194	-27.9751	73.6537	792.39	11071.5	5509.28	-73.6537	39.7416	42.623	39.5945	0	0	0.263162	130.449	-630.575	250	221.837	0	25.4056	21.6516	37.587	1614811108656468	2
2187	0	0	187	1	563.171	238.394	324.777	0	0	-24.1344	36.4323	15.1876	527.441	11086.4	5544.53	-15.1876	26.1516	42.0987	41.4861	0	0	0.663979	126.297	-628.347	250	184.218	0	34.8131	31.2031	53.8824	1614811108676479	2
2188	0	0	188	1	775.193	363.394	411.799	0	0	41.6597	47.0908	23.3308	771.727	11020.6	5533.87	-23.3308	37.7799	42.6168	39.5996	0	0	0.67218	129.853	-630.221	250	264.004	0	24.4674	22.0461	38.2841	1614811108696490	2
2189	0	0	189	1	872.446	371.1	501.346	0	0	10.4363	56.0642	-10.5617	897.925	11051.8	5524.9	10.5617	44.0024	42.1116	38.7424	0	0	0.777774	121.131	-625.721	250	269.097	0	20.0644	18.5185	34.2176	1614811108716501	2
2190	0	0	190	1	796.299	467.654	328.644	0	0	86.6425	-21.4306	55.7486	765.496	11075.3	5502.73	-55.7486	37.5961	44.3191	40.4513	0	0	0.277194	98.4546	-618.567	250	237.992	0	26.1379	22.9246	39.4117	1614811108736512	2
2191	0	0	191	1	929.592	421.69	507.902	0	0	41.7992	48.878	-0.378599	1097.6	11120.1	5532.08	0.378599	53.5161	42.1519	39.2355	0	0	0.729786	121.343	-627.13	250	333.795	0	17.0976	15.7348	28.4477	1614811108756523	2
2192	0	0	192	1	1034.54	511.733	522.803	0	0	78.6869	50.633	62.6249	1209.2	11083.2	5530.33	-62.6249	59.6632	43.874	40.9453	0	0	0.868787	103.942	-624.646	237.263	334.914	0	17.3672	15.0385	26.381	1614811108776534	2
2193	0	0	193	1	957.974	508.271	449.704	0	0	66.7636	48.4277	17.0983	1167.69	11095.2	5532.53	-17.0983	56.9533	43.83	39.2269	0	0	0.876813	134.512	-636.657	250	386.07	0	16.7374	15.1771	26.8515	1614811108796544	2
2194	0	0	194	1	979.023	425.281	553.741	0	0	66.0153	64.604	20.7127	1226.94	11095.9	5516.36	-20.7127	60.0037	42.0977	39.3046	0	0	0.843204	139.363	-637.558	250	386.077	0	16.0328	14.4748	25.3895	1614811108816555	2
2195	0	0	195	1	874.029	374.582	499.447	0	0	3.65302	-19.3955	78.1387	1001.58	11058.6	5500.7	-78.1387	50.1288	40.8014	39.0683	0	0	0.744988	126.793	-629.516	250	293.168	0	20.4078	17.3586	30.3725	1614811108836566	2
2196	0	0	196	1	953.29	489.062	464.228	0	0	69.4677	-37.4879	45.4641	1033.88	11092.5	5518.79	-45.4641	50.7008	43.6382	40.0801	0	0	0.388388	131.406	-635.458	250	296.502	0	19.5152	17.2612	30.0356	1614811108856577	2
2197	0	0	197	1	838.902	321.644	517.258	0	0	-14.0146	-21.9711	36.2485	896.602	11076.3	5503.27	-36.2485	44.4724	41.819	39.0456	0	0	0.829672	114.139	-622.773	250	242.097	0	21.7165	19.1681	33.0999	1614811108876588	2
2198	0	0	198	1	873.945	393.833	480.112	0	0	43.1887	40.6136	56.3984	1116.44	11118.7	5540.35	-56.3984	55.091	43.0342	38.2853	0	0	0.649576	113.487	-625.251	250	301.861	0	18.1414	15.866	27.8173	1614811108896599	2
2199	0	0	199	1	900.439	523.306	377.133	0	0	-30.7061	-2.73863	74.1024	907.352	11093	5583.7	-74.1024	45.7969	42.8038	39.4321	0	0	0.884663	117.96	-626.143	250	245.464	0	22.3805	19.1261	33.2089	1614811108916610	2
2200	0	0	200	1	671.218	377.448	293.77	0	0	-1.36516	47.3614	48.613	714.355	11063.6	5533.6	-48.613	35.4988	41.958	39.018	0	0	0.463388	131.357	-628.96	250	222.682	0	27.1333	23.5532	40.5989	1614811108936621	2
2201	0	0	201	1	827.57	489.833	337.737	0	0	45.3038	-12.834	92.3035	698.528	11116.6	5494.13	-92.3035	34.8969	42.9967	41.0152	0	0	0.453415	103.157	-619.029	250	172.654	0	28.942	24.73	42.8541	1614811108956632	2
2202	0	0	202	1	787.605	331.923	455.683	0	0	49.4944	-26.8257	-3.16545	773.073	11112.4	5508.13	3.16545	37.5593	43.3639	40.8739	0	0	0.435938	131.31	-632.596	250	262.204	0	23.6738	22.0229	39.7259	1614811108976643	2
2203	0	0	203	1	888.639	332.259	556.379	0	0	-1.88318	67.5094	-7.0354	902.191	11064.1	5513.45	7.0354	44.4304	41.4651	39.8764	0	0	0.938503	131.394	-630.189	250	250.59	0	20.2425	18.5647	33.6766	1614811108996653	2
2204	0	0	204	1	669.15	271.146	398.004	0	0	-16.1186	68.3261	-16.524	663.392	11078.4	5512.63	16.524	32.7671	43.5555	39.9862	0	0	0.693744	134.104	-633.414	250	223.368	0	26.2794	24.4344	45.7213	1614811109016664	2
2205	0	0	205	1	907.277	320.69	586.586	0	0	83.8143	53.8964	44.6884	994.711	11078.1	5527.06	-44.6884	48.8181	40.9149	37.6901	0	0	0.803391	135.996	-630.618	250	286.11	0	19.7321	17.3608	30.1866	1614811109036675	2
2206	0	0	206	1	761.88	437.43	324.45	0	0	70.6591	-39.0073	98.1379	744.43	11091.3	5520.31	-98.1379	37.2656	41.4129	39.411	0	0	0.320807	130.649	-629.128	250	236.471	0	26.9323	22.8007	40.0649	1614811109056686	2
2207	0	0	207	1	723.81	361.796	362.014	0	0	63.0288	-26.6303	65.5189	784.305	11098.9	5507.93	-65.5189	38.7051	43.7897	39.2212	0	0	0.296246	131.387	-631.293	250	233.235	0	25.4341	22.195	38.3912	1614811109076697	2
2208	0	0	208	1	989.447	512.74	476.707	0	0	-7.3385	52.0824	60.1633	1053.22	11069.6	5528.88	-60.1633	52.6387	42.7736	40.0023	0	0	0.983568	110.475	-624.66	250	299.035	0	19.4543	16.6805	29.16	1614811109096708	2
2209	0	0	209	1	938.585	398.189	540.396	0	0	1.20215	88.9435	-7.5619	1066.15	11061.1	5492.02	7.5619	52.6459	41.6456	39.9605	0	0	1.27038	148.921	-642.725	250	353.126	0	17.3876	16.0475	29.0158	1614811109116719	2
2210	0	0	210	1	817.823	374.965	442.858	0	0	37.1196	-33.2845	45.1188	941.919	11025.1	5514.58	-45.1188	46.3294	41.5228	42.4761	0	0	0.344473	130.267	-634.549	250	285.037	0	21.4025	18.7983	32.3996	1614811109136730	2
2211	0	0	211	1	662.443	279.828	382.615	0	0	-14.9428	-16.6141	-3.67053	665.19	11077.2	5497.91	3.67053	32.7327	42.0824	40.5951	0	0	0.34138	144.41	-636.38	250	222.799	0	27.0717	24.9189	44.6044	1614811109156741	2
2212	0	0	212	1	826.257	353.187	473.07	0	0	86.6523	56.5241	54.1504	874.739	11075.3	5524.44	-54.1504	43.059	43.0865	38.7194	0	0	0.706902	136.759	-634.438	250	241.546	0	22.6944	19.8317	34.3954	1614811109176752	2
2213	0	0	213	1	873.428	325.991	547.437	0	0	90.7109	15.1151	-13.0474	943.055	11071.2	5565.84	13.0474	45.6379	41.2213	38.9971	0	0	0.254617	123.065	-626.095	250	271.487	0	19.2473	17.9403	33.0576	1614811109196762	2
2214	0	0	214	1	988.73	453.085	535.645	0	0	71.6015	54.2521	33.8914	1126.42	11090.3	5526.71	-33.8914	55.1577	42.5894	40.3805	0	0	0.6929	128.243	-633.942	250	330.638	0	17.792	15.8153	27.5026	1614811109216773	2
2215	0	0	215	1	1092.81	505.16	587.646	0	0	55.2622	36.6264	49.0054	1266.22	11106.7	5544.33	-49.0054	62.2328	40.6091	38.5126	0	0	0.641344	150.509	-641.125	203.187	355.699	0	16.0333	14.0699	24.669	1614811109236784	2
2216	0	0	216	1	1063.24	500.053	563.189	0	0	79.5366	65.4838	32.6772	1271.3	11082.4	5515.48	-32.6772	62.2971	41.0612	39.0646	0	0	0.93865	128.128	-633.069	215.652	348.137	0	15.768	14.0299	24.458	1614811109256795	2
2217	0	0	217	1	965.536	434.884	530.652	0	0	8.27079	53.7761	26.8657	1066.81	11054	5527.18	-26.8657	52.6266	41.3468	38.9627	0	0	0.792061	107.428	-619.921	250	287.175	0	18.3061	16.2396	28.3079	1614811109276806	2
2218	0	0	218	1	949.906	494.201	455.705	0	0	50.9146	38.1976	81.0688	1043.81	11111	5542.76	-81.0688	51.9133	41.3691	40.549	0	0	0.673488	86.059	-612.74	250	249.381	0	19.7817	16.8825	29.7003	1614811109296817	2
2219	0	0	219	1	752.93	384.625	368.305	0	0	6.1996	31.0205	57.8236	734.489	11056.1	5549.94	-57.8236	36.4865	42.7483	39.0221	0	0	0.521068	122.168	-626.216	250	202.612	0	26.805	23.1829	39.9977	1614811109316828	2
2220	0	0	220	1	1103.18	494.374	608.803	0	0	6.07535	-19.9895	41.5669	1344.76	11056.2	5501.29	-41.5669	66.4293	40.6011	39.1486	0	0	0.453759	141.26	-638.172	201.059	442.105	0	15.2394	13.3694	23.3454	1614811109336839	2
2221	0	0	221	1	858.378	357.314	501.064	0	0	89.3097	56.6812	-25.4885	976.895	11072.6	5524.28	25.4885	47.3804	42.3754	40.7224	0	0	0.810577	98.0836	-619.473	250	289.407	0	18.4665	17.2862	33.002	1614811109356850	2
2222	0	0	222	1	1055.8	556.877	498.922	0	0	80.994	23.1155	39.1962	1316.94	11080.9	5557.84	-39.1962	64.3845	42.0001	37.3783	0	0	0.686358	116.177	-626.48	216.521	374.847	0	15.3305	13.6267	23.8815	1614811109376861	2
2223	0	0	223	1	977.865	449.365	528.5	0	0	-24.156	38.8623	-10.9202	1056.88	11086.4	5542.1	10.9202	52.1928	42.0491	39.6263	0	0	1.17498	147.757	-642.63	250	308.373	0	17.4098	16.0119	29.5481	1614811109396871	2
2224	0	0	224	1	907.18	474.529	432.651	0	0	-24.6482	10.1099	85.6706	1103.81	11086.9	5570.85	-85.6706	55.863	41.0919	38.7489	0	0	1.01488	122.052	-626.512	250	290.881	0	18.717	15.809	27.8308	1614811109416882	2
2225	0	0	225	1	725.228	300.474	424.754	0	0	79.4125	-29.1472	-1.26086	812.336	11082.5	5610.11	1.26086	39.3947	42.3572	39.5365	0	0	0.394335	168.739	-648.976	250	334.557	0	22.5663	20.8623	37.5605	1614811109436893	2
2226	0	0	226	1	633.665	289.199	344.466	0	0	-17.5457	42.5319	-3.65291	558.769	11079.8	5538.43	3.65291	27.5724	41.91	39.0609	0	0	0.472539	108.157	-617.883	250	170.707	0	31.3038	28.6678	51.8181	1614811109456904	2
2227	0	0	227	1	721.181	285.455	435.726	0	0	32.7723	60.1211	49.0426	744.008	11029.5	5520.84	-49.0426	36.7596	41.702	38.64	0	0	0.803579	120.598	-622.989	250	212.203	0	25.9229	22.7512	39.2294	1614811109476915	2
2228	0	0	228	1	876.22	344.563	531.657	0	0	64.452	61.7492	25.6134	920.497	11097.5	5519.21	-25.6134	45.0511	41.6835	38.2006	0	0	0.730036	124.635	-626.174	250	243.16	0	20.6583	18.5974	32.364	1614811109496926	2
2229	0	0	229	1	900.516	440.494	460.022	0	0	25.0117	20.4445	19.5744	987.231	11037.2	5560.52	-19.5744	48.327	40.8369	37.9446	0	0	0.75951	137.044	-631.052	250	317.365	0	19.239	17.3775	30.324	1614811109516937	2
2230	0	0	230	1	809.853	457.695	352.158	0	0	-11.9678	60.4476	98.7717	933.835	11074.2	5520.51	-98.7717	47.4992	42.0672	39.3842	0	0	0.883461	115.599	-624.001	250	233.805	0	21.9794	18.3278	32.4463	1614811109536948	2
2231	0	0	231	1	808.089	361.275	446.814	0	0	42.3217	39.8022	104.788	786.43	11119.6	5541.16	-104.788	39.5782	41.2208	39.1175	0	0	0.464903	115.965	-621.104	250	216.307	0	25.5128	21.4814	38.0812	1614811109556959	2
2232	0	0	232	1	802.936	423.961	378.975	0	0	-3.62825	70.5804	42.2974	798.752	11065.9	5510.38	-42.2974	39.7564	40.8207	39.3242	0	0	0.78053	116.305	-622.14	250	219.074	0	24.218	21.1609	36.333	1614811109576969	2
2233	0	0	233	1	789.373	351.275	438.098	0	0	41.3079	9.8527	21.8745	897.929	11120.6	5571.11	-21.8745	43.8445	40.6006	38.6224	0	0	0.244946	136.184	-632.245	250	290.745	0	21.0669	19.0999	33.0236	1614811109596980	2
2234	0	0	234	1	765.3	362.157	403.143	0	0	89.0138	2.86417	5.80465	784.62	11072.9	5578.1	-5.80465	38.0579	43.0332	40.5011	0	0	0.372755	113.123	-625.172	250	242.195	0	23.8197	21.9183	38.5375	1614811109616991	2
2235	0	0	235	1	900.837	442.336	458.501	0	0	63.859	67.9559	46.7484	963.789	11098.1	5513	-46.7484	47.4582	42.2712	41.2737	0	0	0.772042	141.092	-636.838	250	305.125	0	20.8155	18.3161	31.5942	1614811109637002	2
2236	0	0	236	1	753.949	365.66	388.288	0	0	81.5793	67.3088	32.8979	902.996	11080.3	5513.65	-32.8979	44.2596	43.1185	39.4558	0	0	0.677692	109.64	-622.25	250	259.332	0	21.5576	19.248	33.2792	1614811109657013	2
2237	0	0	237	1	906.176	432.308	473.867	0	0	22.6938	27.2628	2.32102	753.444	11139.2	5454.04	-2.32102	36.7981	43.5373	39.5552	0	0	0.557611	143.002	-637.019	250	222.412	0	24.2411	22.3302	39.9558	1614811109677024	2
2238	0	0	238	1	766.846	422.56	344.286	0	0	58.5288	68.0328	35.8379	712.051	11103.4	5512.93	-35.8379	34.9779	43.1201	38.6302	0	0	0.499993	120.952	-624.858	250	218.496	0	26.5986	23.8132	41.0185	1614811109697035	2
2239	0	0	239	1	834.425	358.864	475.561	0	0	62.3558	32.7024	18.9739	1015.93	11099.6	5548.26	-18.9739	49.518	41.6453	39.417	0	0	0.375322	126.934	-630.96	250	302.49	0	18.9423	17.1305	29.9374	1614811109717046	2
2240	0	0	240	1	956.048	356.146	599.902	0	0	73.379	60.4775	-11.6906	1005.85	11088.5	5520.48	11.6906	48.895	42.2584	38.8167	0	0	0.603458	116.232	-624.879	250	308.094	0	18.0946	16.8397	31.2304	1614811109737057	2
2241	0	0	241	1	958.293	409.845	548.448	0	0	45.4318	50.1922	60.5297	838.04	11116.5	5530.77	-60.5297	41.4329	42.0588	38.9279	0	0	0.751466	160.694	-644.405	250	256.552	0	23.5934	20.5206	35.619	1614811109757068	2
2242	0	0	242	1	743.202	376.918	366.284	0	0	11.4426	-21.7144	94.4581	723.327	11150.5	5602.67	-94.4581	36.3983	41.0245	39.9115	0	0	0.324179	161.23	-644.709	250	214.206	0	27.7276	23.3768	40.8483	1614811109777078	2
2243	0	0	243	1	903.378	439.18	464.198	0	0	47.3805	58.7454	46.3762	1027.48	11114.5	5522.21	-46.3762	50.6127	42.2473	40.4774	0	0	1.11505	130.196	-633.604	250	252.319	0	19.5375	17.1833	29.816	1614811109797089	2
2244	0	0	244	1	812.31	339.442	472.867	0	0	69.7834	-31.1547	15.5739	921.702	11092.1	5512.46	-15.5739	44.8525	43.1055	40.8409	0	0	0.180335	124.991	-632.151	250	283.28	0	20.8731	18.9953	33.2307	1614811109817100	2
2245	0	0	245	1	907.013	373.213	533.799	0	0	64.7421	35.9531	7.83728	938.788	11097.2	5545.01	-7.83728	45.6675	41.9466	39.7029	0	0	0.801458	149.851	-639.587	250	288.368	0	20.0349	18.3098	32.4178	1614811109837111	2
2246	0	0	246	1	1076.25	453.587	622.665	0	0	78.0386	49.4655	-16.0212	1299.4	11083.9	5531.49	16.0212	63.0391	41.653	39.0351	0	0	1.1596	134.893	-634.562	212.125	436.02	0	14.4006	13.3924	25.1098	1614811109857122	2
2247	0	0	247	1	1111.4	603.336	508.061	0	0	21.8059	37.2681	61.0804	1157.31	11040.5	5543.69	-61.0804	57.382	41.1073	38.7708	0	0	1.22296	134.321	-634.349	198.607	361.528	0	17.6596	15.2408	26.7446	1614811109877133	2
2248	0	0	248	1	934.579	439.815	494.765	0	0	-1.19721	67.0356	9.29514	943.658	11063.5	5513.92	-9.29514	46.5769	40.2639	38.194	0	0	0.899121	116.883	-622.882	250	300.735	0	19.6959	17.7818	31.3577	1614811109897144	2
2249	0	0	249	1	921.24	509.585	411.655	0	0	78.1905	-0.35282	20.6478	926.225	11083.7	5481.65	-20.6478	45.061	41.3314	38.1215	0	0	0.154611	136.776	-632.227	250	274.477	0	20.4787	18.629	32.3067	1614811109917155	2
2250	0	0	250	1	972.717	426.168	546.549	0	0	-23.5047	76.2245	29.3066	1156.37	11085.8	5504.74	-29.3066	57.7654	40.817	38.8673	0	0	1.09906	99.3266	-617.298	250	315.334	0	16.958	15.0176	26.0887	1614811109937166	2
2251	0	0	251	1	946.574	447.229	499.345	0	0	85.338	47.0993	58.1615	1207.98	11076.6	5533.86	-58.1615	59.4822	39.4736	37.9245	0	0	0.625924	123.516	-626.839	250	380.727	0	16.7945	14.5524	25.5492	1614811109957177	2
2252	0	0	252	1	669.731	400.705	269.026	0	0	-33.0281	-20.8457	83.2983	650.33	11095.3	5502.15	-83.2983	32.9892	42.4127	36.7967	0	0	0.54183	137.253	-629.556	250	221.904	0	29.9494	25.4641	44.0807	1614811109977187	2
2253	0	0	253	1	871.595	405.544	466.051	0	0	58.5079	46.8551	34.1929	969.96	11103.4	5534.1	-34.1929	47.5092	41.7527	37.5321	0	0	0.847164	112.278	-620.986	250	302.778	0	19.8705	17.7404	30.9154	1614811109997198	2
2254	0	0	254	1	808.897	442.65	366.247	0	0	-22.4853	30.4758	136.26	861.308	11084.7	5550.48	-136.26	44.7224	40.2013	38.762	0	0	0.584081	136.056	-630.182	250	261.19	0	23.1613	19.041	36.2697	1614811110017209	2
2255	0	0	255	1	609.419	324.003	285.416	0	0	-35.0074	-5.07274	75.4649	617.396	11097.3	5486.37	-75.4649	31.2283	42.0937	39.9805	0	0	0.317316	111.209	-620.616	250	169.7	0	31.8887	27.1996	46.6598	1614811110037220	2
2256	0	0	256	1	933.608	451.483	482.125	0	0	47.1786	-22.6857	62.99	935.308	11114.7	5503.99	-62.99	46.1788	42.7625	38.5667	0	0	0.203515	107.56	-619.941	250	236.937	0	21.4314	18.7406	32.5719	1614811110057231	2
2257	0	0	257	1	941.84	457.292	484.548	0	0	61.1062	-13.3098	49.5553	982.532	11100.8	5494.61	-49.5553	48.2103	39.7496	37.4171	0	0	0.342695	123.015	-622.419	250	230.005	0	19.9163	17.6083	30.4598	1614811110077242	2
2258	0	0	258	1	910.078	406.228	503.85	0	0	-18.5655	-13.7578	35.7117	1016.04	11080.8	5495.06	-35.7118	50.4476	40.4147	38.242	0	0	0.569093	115.302	-622.168	250	271.91	0	19.2024	16.9586	29.3228	1614811110097253	2
2259	0	0	259	1	864.036	384.709	479.327	0	0	21.4249	29.0935	67.4858	924.806	11140.5	5551.87	-67.4858	45.9356	41.8029	38.6337	0	0	0.667901	128.369	-629.475	250	257.588	0	21.7182	18.7225	32.6097	1614811110117264	2
2260	0	0	260	1	922.238	320.411	601.827	0	0	55.5043	-18.948	-28.313	1082.86	11106.4	5500.25	28.313	52.4181	40.6936	38.0006	0	0	0.337393	126.775	-628.137	250	294.354	0	16.3251	15.5218	29.9574	1614811110137275	2
2261	0	0	261	1	620.093	233.783	386.31	0	0	62.3103	-15.6538	-27.6978	559.92	11099.6	5496.95	27.6978	27.0864	41.6753	38.2602	0	0	0.222794	117.813	-619.037	250	195.083	0	29.6863	28.3638	54.8487	1614811110157285	2
2262	0	0	262	1	853.13	341.505	511.625	0	0	42.9794	25.5115	15.6105	894.86	11118.9	5555.45	-15.6105	43.6582	40.5748	38.2649	0	0	0.331259	130.303	-626.417	250	299.981	0	20.8622	18.9688	33.1651	1614811110177296	2
2263	0	0	263	1	651.293	348.094	303.199	0	0	-32.7893	52.4911	45.418	571.969	11194.7	5528.47	-45.418	28.6946	42.4014	38.3779	0	0	0.544536	148.446	-632.64	250	189.041	0	32.7648	28.6598	49.3218	1614811110197307	2
2264	0	0	264	1	672.386	300.649	371.737	0	0	63.6007	-26.4281	30.3268	689.848	11098.3	5607.39	-30.3268	33.6826	42.13	38.8594	0	0	0.0963249	95.477	-612.112	250	222.968	0	27.3078	24.5798	42.3177	1614811110217318	2
2265	0	0	265	1	613.547	271.391	342.156	0	0	22.6813	65.2158	40.1067	543.616	11039.6	5515.74	-40.1067	26.8579	41.2854	38.5792	0	0	0.237216	132.698	-626.911	250	193.565	0	34.2572	30.2695	51.6835	1614811110237329	2
2266	0	0	266	1	803.199	304.129	499.07	0	0	52.9819	43.148	-25.3473	814.079	11108.9	5537.81	25.3472	39.5044	41.0432	36.8425	0	0	0.613017	146.692	-631.542	250	236.807	0	20.8884	19.7373	38.2154	1614811110257340	2
2267	0	0	267	1	628.227	296.641	331.586	0	0	-23.9175	-12.0266	-16.4445	553.309	11086.2	5493.33	16.4445	27.2558	41.5284	40.0615	0	0	0.570949	138.553	-629.716	250	176.344	0	31.051	29.0256	53.5947	1614811110277351	2
2268	0	0	268	1	986.659	400.612	586.047	0	0	55.3126	41.595	34.7539	1154.07	11106.6	5539.36	-34.7539	56.5249	41.7438	38.0428	0	0	0.983467	128.078	-628.149	245.896	335.346	0	17.1036	15.2436	26.658	1614811110297362	2
2269	0	0	269	1	808.783	353.517	455.266	0	0	-36.3559	-20.5445	28.772	916.327	11098.6	5601.5	-28.772	45.7079	40.0714	38.7776	0	0	0.630807	143.535	-634.191	250	241.199	0	20.8579	18.4962	31.9519	1614811110317373	2
2270	0	0	270	1	679.168	301.455	377.713	0	0	45.0596	61.2491	1.13696	736.741	11116.9	5519.71	-1.13696	35.9667	42.4675	39.6825	0	0	0.516672	113.911	-621.489	250	228.457	0	24.564	22.6569	40.5357	1614811110337384	2
2271	0	0	271	1	694.667	278.17	416.497	0	0	41.5174	29.3723	-68.3927	657.363	11120.4	5551.59	68.3927	31.8789	42.479	37.974	0	0	0.574773	133.282	-624.667	250	198.857	0	23.6211	23.0566	51.286	1614811110357394	2
2272	0	0	272	1	640.111	319.285	320.827	0	0	-27.8371	18.2942	97.6132	598.472	11090.1	5562.67	-97.6132	30.4901	40.4695	38.7818	0	0	0.556169	142.446	-630.172	250	208.481	0	32.7174	27.3618	47.6639	1614811110377405	2
2273	0	0	273	1	714.584	384.527	330.057	0	0	32.2632	46.9506	11.4383	555.226	11129.7	5633.67	-11.4383	27.1562	42.6884	39.4089	0	0	0.578065	135.286	-629.538	250	180.793	0	32.4909	29.615	51.9852	1614811110397416	2
2274	0	0	274	1	713.072	299.271	413.801	0	0	113.594	-57.6022	-45.9363	649.497	11048.3	5538.9	45.9363	31.4793	41.2539	38.1443	0	0	0.17756	96.6749	-610.791	250	208.665	0	25.0575	24.0613	49.5082	1614811110417427	2
2275	0	0	275	1	737.88	360.154	377.725	0	0	65.8723	40.6905	80.6523	851.559	11096	5540.27	-80.6523	42.2941	40.6136	39.0732	0	0	0.594722	114.922	-622.466	250	253.969	0	23.5384	20.1036	35.1178	1614811110437438	2
2276	0	0	276	1	577.29	330.495	246.796	0	0	23.6844	49.3251	79.6063	578.116	11138.2	5531.63	-79.6063	28.8795	40.3524	39.6726	0	0	0.465596	144.168	-631.445	250	211.471	0	33.7181	28.6343	49.476	1614811110457449	2
2277	0	0	277	1	660.511	351.744	308.767	0	0	-10.171	59.4596	-10.3439	531.487	11072.4	5521.5	10.3439	26.1937	42.9719	38.0138	0	0	0.514812	141.623	-632.307	250	186.805	0	32.1314	29.7185	55.1318	1614811110477460	2
2278	0	0	278	1	690.865	312.251	378.614	0	0	68.9451	-9.37395	88.9417	521.232	11093	5590.33	-88.9417	25.9395	41.5987	39.4771	0	0	0.164465	118.795	-620.172	250	190.84	0	37.5427	32.1583	55.1429	1614811110497471	2
2279	0	0	279	1	691.336	394.788	296.548	0	0	-22.9505	-53.6756	141.85	607.713	11184.9	5534.98	-141.85	31.77	40.5874	38.3177	0	0	0.449507	115.622	-616.955	250	176.853	0	31.6176	26.0786	50.2017	1614811110517482	2
2280	0	0	280	1	633.088	269.796	363.292	0	0	71.9021	-7.51489	-61.5545	619.807	11090	5588.47	61.5545	29.9377	41.1694	38.4985	0	0	0.0880717	132.991	-624.24	250	234.14	0	25.4765	24.8578	53.1854	1614811110537493	2
2281	0	0	281	1	865.575	402.721	462.854	0	0	62.6466	-6.61107	16.76	837.97	11099.3	5487.91	-16.76	40.7733	42.1189	40.054	0	0	0.662748	113.775	-623.868	250	239.055	0	22.5854	20.6443	35.7567	1614811110557503	2
2282	0	0	282	1	872.494	428.618	443.876	0	0	49.0714	54.6492	94.9302	816.412	11112.8	5526.31	-94.9302	40.9128	40.6093	38.1128	0	0	0.895579	128.16	-627.371	250	226.955	0	24.388	20.6692	36.3357	1614811110577514	2
2283	0	0	283	1	801.56	412.942	388.618	0	0	38.9284	34.0091	63.8026	730.943	11123	5546.95	-63.8026	36.1619	41.8807	39.2049	0	0	0.494835	127.518	-627.893	250	222.308	0	26.891	23.3219	40.2849	1614811110597525	2
2284	0	0	284	1	794.712	319.069	475.643	0	0	4.10869	19.3349	-30.0796	642.232	11058.2	5561.63	30.0796	31.3609	41.1347	37.2333	0	0	0.411761	111.887	-614.853	250	178.488	0	25.8911	24.4295	47.6459	1614811110617536	2
2285	0	0	285	1	686.819	293.708	393.111	0	0	-42.14	57.832	7.49348	827.9	11104.4	5523.13	-7.49348	41.3486	41.8836	38.8257	0	0	0.887558	108.644	-619.303	250	257.687	0	22.0563	19.9685	35.4357	1614811110637547	2
2286	0	0	286	1	942.027	445.81	496.217	0	0	-17.0281	58.8673	55.0575	1126.71	11079.3	5522.09	-55.0575	56.4242	38.9502	36.6214	0	0	0.964019	127.268	-624.556	250	331.418	0	17.5932	15.1428	26.5656	1614811110657558	2
2287	0	0	287	1	981.183	485.472	495.711	0	0	77.0828	24.641	43.6811	1188.71	11084.8	5556.32	-43.6811	58.1992	39.825	38.0842	0	0	0.491177	133.618	-631.697	243.788	358.664	0	16.831	14.8421	25.841	1614811110677569	2
2288	0	0	288	1	605.389	281.947	323.442	0	0	-35.3752	31.9509	65.2815	508.943	11097.6	5549.01	-65.2815	25.6746	41.3607	38.5423	0	0	0.67822	136.896	-629.543	250	184.588	0	37.415	32.0025	54.8895	1614811110697580	2
2289	0	0	289	1	905.66	424.961	480.699	0	0	49.949	42.26	5.49676	960.217	11112	5538.7	-5.49676	46.7818	40.5437	37.1226	0	0	0.582046	122.401	-623.241	250	303.654	0	19.0794	17.5009	31.3143	1614811110717591	2
2290	0	0	290	1	673.149	325.111	348.038	0	0	89.7086	-2.27958	51.3671	816.628	11072.2	5583.24	-51.3671	40.0321	40.3275	37.4575	0	0	0.399055	109.091	-616.215	250	217.785	0	23.7602	20.9322	35.9212	1614811110737602	2
2291	0	0	291	1	679.545	298.025	381.52	0	0	33.1498	-19.4194	-22.8915	746.378	11128.8	5600.38	22.8915	36.2488	40.2735	38.645	0	0	0.498366	105.242	-615.371	250	231.35	0	23.0734	21.8023	41.2191	1614811110757612	2
2292	0	0	292	1	969.096	368.203	600.894	0	0	68.6287	-28.6718	26.658	1185.12	11093.3	5509.97	-26.658	57.8019	41.7333	37.567	0	0	0.309841	123.683	-627.74	250	359.831	0	16.515	14.8992	26.1307	1614811110777623	2
2293	0	0	293	1	866.232	385.115	481.117	0	0	-32.2957	22.9798	102.977	846.38	11094.6	5557.98	-102.977	43.3064	39.7938	38.0984	0	0	0.848747	141.952	-630.809	250	252.57	0	23.6183	19.649	34.8664	1614811110797634	2
2294	0	0	294	1	1047.85	495.288	552.561	0	0	74.6516	32.1362	-4.60996	1137.09	11087.3	5548.82	4.60996	55.1613	41.3205	38.0896	0	0	0.686093	167.155	-646.71	219.719	376.455	0	16.3749	15.1324	27.6145	1614811110817645	2
2296	0	0	296	1	650.438	293.489	356.949	0	0	60.8829	-21.2578	15.5973	660.754	11101	5502.56	-15.5973	32.1587	40.0941	38.6507	0	0	0.362136	131.65	-624.906	250	236.269	0	27.5755	25.1713	43.5894	1614811110857667	2
2297	0	0	297	1	853.504	354.437	499.066	0	0	64.2446	56.6358	5.16637	1017.1	11097.7	5524.32	-5.16637	49.5595	41.5833	38.5186	0	0	0.651127	115.202	-623.941	250	301.831	0	18.3553	16.8243	30.0637	1614811110877678	2
2298	0	0	298	1	865.924	436.09	429.834	0	0	59.0558	-31.133	68.9302	835.8	11102.9	5512.43	-68.9302	41.3242	40.7568	37.5156	0	0	0.194653	142.612	-632.602	250	254.942	0	23.5375	20.4263	35.5163	1614811110897689	2
2299	0	0	299	1	866.199	356.202	509.998	0	0	-2.12054	15.6055	38.1774	813.442	11064.4	5565.35	-38.1774	40.2292	40.1579	39.3605	0	0	0.797896	147.986	-635.599	250	289.469	0	23.7792	20.8932	35.7625	1614811110917700	2
2300	0	0	300	1	834.722	378.33	456.391	0	0	66.1821	44.7108	-11.9394	953.024	11095.7	5536.25	11.9394	46.2621	40.8619	37.7348	0	0	0.764346	113.249	-620.626	250	309.138	0	18.7743	17.4763	32.446	1614811110937710	2
2301	0	0	301	1	1021.08	502.059	519.022	0	0	-0.076023	34.1654	27.5411	1094.26	11062.3	5546.79	-27.5411	54.0019	40.4307	38.9708	0	0	0.840972	134.511	-632.396	230.342	342.796	0	17.9292	15.8444	27.5598	1614811110957721	2
2302	0	0	302	1	880.728	438.445	442.283	0	0	42.671	64.9063	71.5623	832.393	11119.2	5516.05	-71.5623	41.3965	40.0951	36.7666	0	0	0.759133	147.539	-631.896	250	237.996	0	23.4152	20.2221	35.1786	1614811110977732	2
2303	0	0	303	1	931.423	446.927	484.496	0	0	41.5638	59.7955	28.4775	1035.92	11120.4	5521.16	-28.4775	50.8431	40.3903	39.1198	0	0	0.796177	132.313	-629.484	250	321.829	0	18.7077	16.716	29.0083	1614811110997743	2
2304	0	0	304	1	789.919	405.843	384.076	0	0	63.921	61.0622	15.7605	816.01	11098	5519.9	-15.7605	39.8567	40.4734	39.5762	0	0	0.63499	134.22	-631.135	250	240.311	0	22.8702	20.7152	36.0169	1614811111017754	2
2305	0	0	305	1	770.726	373.749	396.977	0	0	58.631	46.3015	3.05756	737.009	11103.3	5534.66	-3.05756	35.8756	41.5006	41.2997	0	0	0.673417	145.875	-634.122	250	261.089	0	24.9821	22.8858	40.452	1614811111037765	2
2306	0	0	306	1	797.483	378.841	418.642	0	0	52.3004	-12.4145	85.7763	918.626	11109.6	5593.37	-85.7763	45.7208	40.1484	38.4159	0	0	0.315737	138.427	-633.033	250	254.4	0	21.8876	18.7755	32.8005	1614811111057776	2
2307	0	0	307	1	855.419	361.842	493.576	0	0	49.5002	60.9708	0.308309	808.076	11112.4	5519.99	-0.308309	39.4219	42.0012	39.3026	0	0	0.768125	118.289	-624.492	250	236.659	0	22.4727	20.7365	37.2005	1614811111077787	2
2308	0	0	308	1	757.476	339.923	417.553	0	0	88.6278	37.5224	-54.7595	849.803	11073.3	5543.44	54.7595	41.0905	42.503	38.3262	0	0	0.557417	130.442	-629.368	250	275.222	0	19.4651	18.6725	39.4392	1614811111097798	2
2309	0	0	309	1	770.735	361.159	409.576	0	0	-31.2231	-14.3203	46.9488	757.578	11093.5	5495.62	-46.9488	37.8952	40.401	37.5551	0	0	0.603519	135.268	-628.146	250	228.785	0	25.1671	22.0261	37.8703	1614811111117809	2
2310	0	0	310	1	1081.95	520.964	560.984	0	0	70.1883	-9.27099	39.2015	1203.49	11091.7	5490.57	-39.2015	58.8339	40.6303	38.051	0	0	0.320357	146.515	-639.612	205.918	390.612	0	16.5762	14.7873	25.6724	1614811111137819	2
2311	0	0	311	1	934.754	358.606	576.148	0	0	71.8848	65.8024	-1.55758	1062.12	11090	5515.16	1.55758	51.7381	40.0195	36.0949	0	0	0.976408	113.855	-618.669	250	330.38	0	17.0961	15.7914	28.6719	1614811111157830	2
2312	0	0	312	1	868.713	404.714	463.999	0	0	43.7804	53.1249	34.1034	961.761	11118.1	5527.83	-34.1034	47.2145	40.2818	37.9265	0	0	0.769359	151.862	-636.018	250	314.999	0	19.9777	17.7789	30.8626	1614811111177841	2
2313	0	0	313	1	875.031	426.079	448.952	0	0	4.39183	28.0759	93.7979	898.02	11057.9	5552.88	-93.7979	45.2534	40.0796	37.3028	0	0	0.661821	96.511	-611.099	250	232.325	0	22.3657	18.7899	33.0773	1614811111197852	2
2314	0	0	314	1	1056.97	528.018	528.948	0	0	83.002	19.6937	55.0429	1044.53	11078.9	5561.27	-55.0429	51.2917	39.6726	38.5899	0	0	0.644451	129.612	-626.995	213.923	320.882	0	19.1741	16.7315	29.0244	1614811111217863	2
2315	0	0	315	1	801.211	321.103	480.109	0	0	37.9696	-10.0618	38.8335	962.664	11124	5491.36	-38.8335	47.2139	41.2154	37.1607	0	0	0.222402	155.202	-637.777	250	305.569	0	20.0645	17.9589	31.0611	1614811111237874	2
2316	0	0	316	1	862.35	437.301	425.049	0	0	58.0873	-33.463	27.2619	835.363	11103.8	5514.76	-27.2619	40.7947	39.449	36.0724	0	0	0.139177	173.61	-642.286	250	276.031	0	22.1585	19.9903	34.7638	1614811111257885	2
2317	0	0	317	1	787.546	377.353	410.193	0	0	-23.1741	44.2441	34.4615	717.821	11085.4	5536.72	-34.4615	35.7563	39.1666	39.0283	0	0	0.603514	124.649	-624.043	250	190.212	0	26.2458	22.9747	39.4289	1614811111277896	2
2318	0	0	318	1	884.613	406.359	478.254	0	0	-5.95532	71.4309	10.469	1021.61	11068.2	5509.53	-10.469	50.5313	38.3739	37.5175	0	0	0.993957	142.377	-631.36	250	338.678	0	18.2016	16.3876	28.7765	1614811111297907	2
2319	0	0	319	1	1032.06	450.723	581.335	0	0	46.207	53.9408	14.0006	1218.24	11115.7	5527.02	-14.0006	59.5377	40.8012	37.013	0	0	0.755751	122.507	-626.542	222.1	370.757	0	15.6628	14.2346	25.2927	1614811111317918	2
2320	0	0	320	1	865.133	388.439	476.694	0	0	-6.17508	46.2186	7.14397	737.031	11068.4	5534.74	-7.14397	36.3226	41.8788	39.2212	0	0	0.82122	132.116	-628.924	250	225.241	0	24.8469	22.4639	39.7658	1614811111337928	2
2321	0	0	321	1	848.647	382.319	466.328	0	0	39.0128	58.3753	60.6718	830.196	11122.9	5522.58	-60.6718	41.1189	41.0048	37.1132	0	0	0.702107	138.554	-629.589	250	226.963	0	23.41	20.3833	35.4083	1614811111357939	2
2322	0	0	322	1	692.552	328.32	364.233	0	0	4.38015	62.0312	7.51321	679.996	11057.9	5518.93	-7.51321	33.4831	41.1351	37.6089	0	0	0.642445	121.518	-621.817	250	207.615	0	26.3374	23.9097	42.3327	1614811111377950	2
2323	0	0	323	1	806.575	383.66	422.915	0	0	-0.161145	-16.803	53.1979	783.211	11062.4	5498.1	-53.1979	38.8802	38.5461	38.9189	0	0	0.404563	127.016	-624.443	250	230.975	0	24.8387	21.4864	36.862	1614811111397961	2
2324	0	0	324	1	714.622	375.16	339.461	0	0	-31.6844	39.2746	69.6795	693.734	11093.9	5541.69	-69.6795	35.0224	40.5789	37.951	0	0	0.784083	154.4	-632.892	250	206.916	0	27.9748	23.7846	41.2426	1614811111417972	2
2325	0	0	325	1	725.782	346.961	378.821	0	0	65.4506	-20.3216	24.7943	675.575	11096.5	5501.62	-24.7943	32.9299	39.5492	37.674	0	0	0.241569	150.748	-632.051	250	250.494	0	27.1738	24.5795	42.245	1614811111437983	2
2326	0	0	326	1	949.045	517.789	431.256	0	0	69.4319	30.8408	17.0222	935.214	11092.5	5550.12	-17.0222	45.5374	39.877	37.3986	0	0	0.760587	125.061	-623.683	250	271.249	0	19.9802	18.1064	31.6907	1614811111457994	2
2327	0	0	327	1	1033.07	500.868	532.203	0	0	61.056	16.2896	58.7351	1199.17	11100.9	5564.67	-58.7351	59.0216	40.3573	38.181	0	0	0.544888	150.964	-637.585	223.511	409.523	0	16.9485	14.8172	25.8985	1614811111478005	2
2328	0	0	328	1	664.75	228.257	436.493	0	0	-42.1599	30.7769	-16.9832	584.845	11104.4	5550.18	16.9832	29.0285	40.101	38.9251	0	0	0.681396	131.069	-625.521	250	180.585	0	28.9295	26.8662	49.8578	1614811111498016	2
2329	0	0	329	1	729.389	333.933	395.456	0	0	23.9787	6.58943	106.196	633.588	11137.9	5574.37	-106.196	31.9631	39.8572	37.175	0	0	0.502627	128.453	-621.3	250	199.188	0	30.6797	25.9418	45.4476	1614811111518026	2
2330	0	0	330	1	642.928	303.422	339.506	0	0	18.5065	-34.8936	43.2323	590.65	11043.8	5516.19	-43.2323	29.1348	40.0593	37.6064	0	0	0.454087	147.426	-629.637	250	197.018	0	31.6163	27.8398	47.7233	1614811111538037	2
2331	0	0	331	1	758.15	306.985	451.164	0	0	72.3532	48.6762	-14.1629	753.531	11089.6	5532.28	14.1629	36.5703	39.5011	36.6709	0	0	0.235802	121.251	-618.611	250	254.549	0	22.8389	21.2913	39.6714	1614811111558048	2
2332	0	0	332	1	581.16	296.838	284.323	0	0	40.343	47.0306	99.7256	521.145	11121.6	5533.93	-99.7256	26.1852	40.8853	38.6428	0	0	0.324505	124.121	-622.406	250	180.756	0	37.2041	31.3835	54.7235	1614811111578059	2
2333	0	0	333	1	664.297	310.391	353.906	0	0	60.532	56.644	52.8621	678.171	11101.4	5524.32	-52.8621	33.4159	39.5909	37.5274	0	0	0.420626	111.356	-614.093	250	200.84	0	27.9385	24.4541	42.0777	1614811111598070	2
2334	0	0	334	1	1043.63	548.456	495.175	0	0	59.8951	-29.605	43.5264	1129.65	11102	5510.91	-43.5264	55.3747	40.5523	35.8404	0	0	0.272905	129.016	-627.709	214.363	326.672	0	17.316	15.3989	26.97	1614811111618081	2
2335	0	0	335	1	824.894	406.316	418.578	0	0	65.5133	-31.0867	57.5983	969.393	11096.4	5512.39	-57.5983	47.7106	39.517	36.7187	0	0	0.382589	180.882	-647.791	250	358.617	0	20.2129	17.6871	30.8259	1614811111638092	2
2336	0	0	336	1	685.942	396.946	288.996	0	0	-18.5877	-3.31384	115.091	732.711	11080.8	5484.61	-115.091	37.5325	40.6776	38.7133	0	0	0.640664	120.716	-623.103	250	184.66	0	27.174	22.6404	40.4381	1614811111658103	2
2337	0	0	337	1	703.52	301.587	401.933	0	0	41.9421	19.5535	-23.534	575.772	11120	5561.41	23.534	27.9336	41.1814	37.7281	0	0	0.555867	137.217	-627.017	250	223.584	0	28.9572	27.4711	52.4822	1614811111678114	2
2338	0	0	338	1	752.199	427.142	325.057	0	0	38.424	76.6695	26.5854	633.434	11123.5	5504.29	-26.5854	31.1637	40.2091	39.1742	0	0	0.912146	140.871	-629.95	250	230.894	0	29.09	26.183	44.6927	1614811111698125	2
2339	0	0	339	1	733.388	283.696	449.692	0	0	6.37898	70.1532	61.541	754	11055.9	5510.81	-61.541	37.6474	38.4608	36.385	0	0	0.722633	136.073	-624.597	250	254.492	0	25.3153	21.7938	37.6374	1614811111718135	2
2340	0	0	340	1	770.218	362.876	407.342	0	0	-26.2626	52.2579	79.6309	817.212	11088.5	5528.7	-79.6309	41.3813	40.2436	38.4838	0	0	0.885889	110.299	-616.552	250	220.147	0	24.2922	20.4485	35.7686	1614811111738146	2
2341	0	0	341	1	1057.45	438.272	619.176	0	0	71.5428	34.0386	34.7204	993.247	11090.4	5546.92	-34.7204	48.5564	39.0322	38.1339	0	0	0.653759	154.551	-635.865	211.352	269.002	0	19.4744	17.2824	29.9013	1614811111758157	2
2342	0	0	342	1	720.733	295.13	425.603	0	0	34.0102	28.3579	26.8214	777.953	11127.9	5552.6	-26.8214	38.0992	39.4559	36.672	0	0	0.552069	127.753	-623.44	250	265.247	0	23.7252	21.3134	36.8866	1614811111778168	2
2343	0	0	343	1	747.358	413.365	333.993	0	0	-1.67137	9.00982	93.0993	696.804	11063.9	5571.95	-93.0993	35.1355	38.6987	37.4521	0	0	0.344903	132.097	-622.841	250	232	0	28.0611	23.6143	41.07	1614811111798179	2
2344	0	0	344	1	518.457	249.417	269.04	0	0	-1.27576	35.9835	-13.9918	439.963	11163.2	5544.98	13.9918	21.5685	40.6697	37.5825	0	0	0.461851	121.35	-618.738	250	161.31	0	37.8507	35.131	65.3376	1614811111818190	2
2345	0	0	345	1	606.867	279.566	327.301	0	0	40.0239	-37.1097	36.1384	617.254	11121.9	5518.41	-36.1384	30.2811	39.8991	36.2855	0	0	0.303953	121.774	-615.905	250	182.997	0	29.6356	26.5005	45.6678	1614811111838201	2
2346	0	0	346	1	767.585	362.25	405.336	0	0	10.7527	38.0282	42.3112	832.891	11051.5	5542.93	-42.3112	41.1589	39.5414	37.2378	0	0	0.697606	151.544	-635.901	250	291.184	0	22.9568	20.0925	34.7353	1614811111858212	2
2347	0	0	347	1	718.695	308.803	409.892	0	0	52.5554	2.94329	-2.91177	558.003	11109.4	5578.02	2.91177	27.0873	39.9924	38.5185	0	0	0.30313	144.066	-629.095	250	162.55	0	31.1743	29.0821	51.7707	1614811111878223	2
2348	0	0	348	1	458.374	256.875	201.498	0	0	-42.0218	38.2019	86.5415	437.03	11104.3	5542.76	-86.5415	22.297	41.3676	38.0181	0	0	0.439782	92.6243	-605.582	250	148.595	0	43.614	36.6178	63.1211	1614811111898234	2
2349	0	0	349	1	756.413	369.755	386.658	0	0	63.6683	50.3797	74.9293	735.19	11098.3	5530.58	-74.9293	36.4684	39.9786	37.6142	0	0	0.554212	132.71	-627.034	250	240.689	0	26.5026	22.7591	39.5221	1614811111918244	2
2350	0	0	350	1	754.445	369.671	384.774	0	0	22.6092	-30.4673	51.8174	749.015	11039.7	5511.77	-51.8174	37.0004	39.8538	37.4989	0	0	0.54949	138.622	-627.257	250	226.228	0	25.5963	22.3831	38.6154	1614811111938255	2
2351	0	0	351	1	697.289	279.034	418.255	0	0	47.4329	45.5431	16.5288	581.936	11114.5	5535.42	-16.5288	28.4242	39.3698	36.4607	0	0	0.165453	121.703	-615.893	250	182.83	0	30.3501	27.5712	48.0707	1614811111958266	2
2352	0	0	352	1	728.211	267.565	460.645	0	0	24.8121	39.2566	42.9124	710.538	11137.1	5541.7	-42.9124	35.0201	40.2668	36.3296	0	0	0.44001	131.527	-623.593	250	235.276	0	26.3316	23.2352	40.1428	1614811111978277	2
2353	0	0	353	1	619.639	281.997	337.641	0	0	87.3758	-8.22205	-29.5253	515.84	11074.5	5589.18	29.5253	24.9188	41.837	38.0283	0	0	0.346705	117.372	-619.249	250	191.297	0	32.0783	30.5643	59.4453	1614811111998288	2
2354	0	0	354	1	768.016	296.201	471.814	0	0	72.4349	7.46112	26.0013	858.522	11089.5	5573.5	-26.0013	41.8308	37.9256	35.9605	0	0	0.235734	130.388	-621.714	250	268.414	0	21.5464	19.4472	33.5131	1614811112018299	2
2355	0	0	355	1	820.582	439.605	380.977	0	0	30.1317	45.4828	-28.4793	823.914	11032.1	5535.48	28.4793	40.1035	39.5994	37.4967	0	0	0.739355	143.964	-630.876	250	326.75	0	20.6413	19.4387	37.5478	1614811112038310	2
2356	0	0	356	1	754.171	295.534	458.637	0	0	-0.0631453	12.9994	75.6174	761.466	11162	5567.96	-75.6174	38.0996	38.9747	37.9221	0	0	0.798803	153.831	-634.704	250	241.874	0	25.6079	21.9519	37.9746	1614811112058321	2
2357	0	0	357	1	707.954	266.776	441.178	0	0	50.2563	-8.04637	-135.266	667.227	11111.7	5589.01	135.266	32.6998	40.8735	37.4225	0	0	0.445071	132.897	-625.103	250	257.772	0	20.8109	21.0482	64.6524	1614811112078332	2
2358	0	0	358	1	900.184	416.718	483.466	0	0	55.9144	-18.7296	69.5793	988.325	11106	5599.69	-69.5793	48.8591	38.9998	37.5923	0	0	0.316213	157.748	-640.18	250	283.926	0	20.1299	17.4414	30.4253	1614811112098343	2
2359	0	0	359	1	718.974	351.041	367.932	0	0	1.66879	-28.5995	36.4042	801.72	11060.6	5509.9	-36.4042	39.6079	38.0707	35.7415	0	0	0.528308	140.841	-624.61	250	245.983	0	23.2574	20.514	35.4239	1614811112118353	2
2360	0	0	360	1	746.224	367.615	378.609	0	0	28.1428	61.3173	37.7411	817.395	11133.8	5519.64	-37.7411	40.299	40.7234	35.9324	0	0	0.52487	138.812	-627.695	250	301.443	0	22.9186	20.3793	35.3723	1614811112138364	2
2361	0	0	361	1	630.671	296.343	334.328	0	0	70.3132	33.3907	73.6886	615.939	11091.6	5547.57	-73.6886	30.4832	40.1871	37.0839	0	0	0.376332	108.85	-612.405	250	183.152	0	31.1733	26.8533	46.3071	1614811112158375	2
2362	0	0	362	1	958.269	483.301	474.968	0	0	50.0133	53.7744	58.6075	1134.98	11111.9	5527.19	-58.6075	56.0678	38.4838	36.2343	0	0	0.524911	130.117	-625.004	245.92	334.35	0	17.4121	15.1483	26.6074	1614811112178386	2
2363	0	0	363	1	691.398	274.995	416.403	0	0	50.8557	-2.28459	16.194	728.636	11111.1	5483.58	-16.194	35.489	39.0055	38.5291	0	0	0.297052	125.539	-622.299	250	218.36	0	25.119	22.9459	39.4921	1614811112198397	2
2364	0	0	364	1	567.684	231.214	336.47	0	0	51.2846	-48.7119	-74.2697	448.772	11110.6	5629.67	74.2697	21.7817	39.7043	37.6805	0	0	0.00765581	156.985	-632.198	250	183.937	0	32.9795	32.3608	73.5309	1614811112218408	2
2365	0	0	365	1	726.677	378.294	348.382	0	0	-15.0244	30.4142	75.4666	791.927	11077.3	5550.55	-75.4666	39.8192	39.6503	37.3325	0	0	0.637071	146.224	-630.113	250	248.879	0	24.7903	21.0116	36.5834	1614811112238419	2
2366	0	0	366	1	638.498	275.353	363.145	0	0	46.0829	56.8988	-4.18721	696.095	11115.8	5524.06	4.18721	33.9338	40.198	37.684	0	0	0.536838	111.357	-615.225	250	207.845	0	25.1169	23.265	42.1312	1614811112258430	2
2367	0	0	367	1	898.362	346.141	552.222	0	0	69.2668	41.1294	18.2862	905.355	11092.7	5539.83	-18.2862	44.1302	39.0383	36.8349	0	0	0.316716	121.932	-619.985	250	257.955	0	20.465	18.4873	32.3294	1614811112278441	2
2368	0	0	368	1	747.041	382.916	364.125	0	0	53.992	22.5588	59.7489	743.899	11107.9	5558.4	-59.7489	36.6595	40.8836	36.9305	0	0	0.445106	135.701	-626.004	250	279.928	0	25.88	22.6686	39.1173	1614811112298451	2
2369	0	0	369	1	680.091	348.107	331.985	0	0	34.7411	54.6397	52.9731	691.954	11127.2	5526.32	-52.9731	34.1957	39.6119	37.4161	0	0	0.518207	133.202	-623.549	250	224.402	0	27.3996	23.9315	41.2414	1614811112318462	2
2370	0	0	370	1	826.382	367.7	458.682	0	0	59.1102	62.1635	-2.2483	880.701	11102.8	5518.8	2.2483	42.9143	39.3974	35.7957	0	0	0.540526	162.009	-636.501	250	312.738	0	20.0447	18.5542	33.6667	1614811112338473	2
2371	0	0	371	1	923.683	517.53	406.153	0	0	55.619	18.594	52.3689	824.813	11106.3	5562.37	-52.3689	40.5366	39.6276	36.672	0	0	0.221526	151.529	-634.112	250	266.972	0	23.2497	20.4808	35.3452	1614811112358484	2
2372	0	0	372	1	609.275	216.568	392.707	0	0	-6.88777	100.254	-47.8609	549.117	11069.1	5480.71	47.8609	27.1472	39.7727	35.8624	0	0	0.55593	165.356	-638.704	250	218.432	0	28.0885	26.9866	55.2461	1614811112378495	2
2373	0	0	373	1	987.069	439.632	547.437	0	0	79.6151	47.6603	12.4561	1052.07	11082.3	5533.3	-12.4561	51.2315	39.5014	37.92	0	0	0.754197	143.199	-633.574	239.942	332.837	0	17.9383	16.2384	28.6106	1614811112398506	2
2374	0	0	374	1	629.986	320.365	309.621	0	0	22.0467	5.43361	34.2242	508.668	11139.9	5575.53	-34.2242	24.9855	37.3718	36.5478	0	0	0.197652	129.423	-616.415	250	197.053	0	35.2972	31.4995	53.3037	1614811112418517	2
2375	0	0	375	1	700.757	341.554	359.203	0	0	-2.76695	22.8181	65.7886	637.051	11065	5558.14	-65.7886	31.7912	38.0658	34.539	0	0	0.354858	138.392	-621.846	250	193.122	0	29.3438	25.2142	43.4585	1614811112438528	2
2376	0	0	376	1	674.04	320.108	353.932	0	0	57.3627	12.5955	54.8447	578.196	11104.6	5568.36	-54.8447	28.4281	39.4421	37.4406	0	0	0.282867	125.076	-619.935	250	183.138	0	32.4921	28.5858	48.7034	1614811112458539	2
2377	0	0	377	1	715.859	255.914	459.945	0	0	34.1287	51.1022	-156.541	445.218	11127.8	5529.86	156.541	22.0642	40.3011	37.9804	0	0	0.425957	126.826	-622.357	250	186.156	0	29.3557	29.4119	101.527	1614811112478550	2
2378	0	0	378	1	694.078	344.837	349.241	0	0	-18.3246	5.53986	40.8549	582.968	11080.6	5475.76	-40.8549	28.9809	37.9688	35.4621	0	0	0.521327	142.862	-624.379	250	217.24	0	31.125	27.4553	46.7689	1614811112498560	2
2379	0	0	379	1	760.817	419.8	341.017	0	0	-7.42	14.362	58.8206	702.197	11069.7	5566.6	-58.8206	34.9916	39.2348	35.5719	0	0	0.37421	135.037	-622.865	250	200.036	0	26.9722	23.3604	40.2065	1614811112518571	2
2380	0	0	380	1	684.591	252.256	432.335	0	0	-53.8243	55.3243	-15.6253	646.948	11116.1	5525.64	15.6253	32.3439	39.7032	37.2181	0	0	0.72679	99.3636	-609.382	250	190.105	0	25.9056	23.9885	44.7062	1614811112538582	2
2381	0	0	381	1	833.198	397.04	436.158	0	0	55.57	58.9842	22.5685	873.858	11106.3	5521.98	-22.5685	42.7594	37.6876	36.7216	0	0	0.909558	137.899	-627.539	250	254.014	0	21.0916	18.9709	32.906	1614811112558593	2
2382	0	0	382	1	980.32	476.617	503.703	0	0	62.8697	39.8998	98.0817	1064.36	11099	5541.06	-98.0817	53.2762	38.8491	36.9209	0	0	0.851302	146.774	-632.205	238.713	315.278	0	18.9689	16.0423	28.5885	1614811112578604	2
2383	0	0	383	1	981.615	464.782	516.833	0	0	48.0864	23.5754	-1.77649	908.267	11113.8	5557.38	1.77649	44.1506	38.7585	36.7075	0	0	0.570175	123.32	-621.176	237.363	231.617	0	19.6934	18.2183	32.778	1614811112598615	2
2384	0	0	384	1	660.696	319.563	341.134	0	0	17.6615	50.7742	-22.8357	533.221	11144.3	5530.19	22.8357	26.0401	39.3455	36.7102	0	0	0.459814	148.989	-625.95	250	240.013	0	30.7541	28.8054	54.934	1614811112618626	2
2385	0	0	385	1	725.844	338.394	387.45	0	0	32.6362	21.1986	82.5889	638.91	11228.9	5559.76	-82.5889	31.846	38.2057	35.0056	0	0	0.194457	130.058	-616.891	250	196.561	0	29.5305	25.3706	43.9288	1614811112638637	2
2386	0	0	386	1	548.373	206.203	342.17	0	0	-4.8887	-13.0948	-54.0231	495.009	11067.1	5494.4	54.0231	24.1934	38.9435	34.7205	0	0	0.167968	142.864	-622.143	250	198.773	0	30.4841	29.4136	62.1833	1614811112658648	2
2387	0	0	387	1	713.148	283.504	429.644	0	0	4.87198	46.9069	-30.7046	553.605	11157	5534.05	30.7046	27.0827	39.7465	35.5027	0	0	0.611897	144.741	-624.566	250	201.583	0	28.9744	27.2805	53.7841	1614811112678659	2
2388	0	0	388	1	526.959	279.897	247.061	0	0	-10.0832	-3.8513	30.4537	311.265	11072.3	5584.81	-30.4537	15.3927	39.3667	35.8517	0	0	0.291995	142.118	-622.623	250	162.349	0	55.9423	50.0521	84.7624	1614811112698669	2
2389	0	0	389	1	688.703	358.472	330.231	0	0	-6.00569	22.2291	20.4182	603.749	11167.9	5558.73	-20.4182	29.7739	38.606	34.9789	0	0	0.547504	146.043	-626.963	250	205.269	0	29.2013	26.2779	45.6132	1614811112718680	2
2390	0	0	390	1	607.661	288.316	319.345	0	0	34.4219	-34.7832	-47.344	597.843	11127.5	5516.08	47.344	29.0164	38.8286	36.8342	0	0	0.303253	133.038	-623.302	250	219.801	0	26.4304	25.4467	52.1952	1614811112738691	2
2391	0	0	391	1	845.843	405.746	440.097	0	0	52.3976	43.8039	-22.6868	891.106	11109.5	5537.16	22.6868	43.2572	39.3156	35.7677	0	0	0.570396	104.573	-610.683	250	280.243	0	19.1423	18.02	34.5275	1614811112758702	2
2392	0	0	392	1	925.074	416.529	508.545	0	0	71.5949	37.8499	32.0467	1098.05	11090.3	5543.11	-32.0467	53.6604	37.0494	36.5273	0	0	0.549804	140.7	-627.116	250	341.186	0	17.4531	15.5022	26.9466	1614811112778713	2
2393	0	0	393	1	669.028	257.081	411.947	0	0	32.9394	32.924	-56.7078	628.435	11129	5548.04	56.7078	30.5113	39.0413	35.9531	0	0	0.245826	146.228	-628.388	250	209.574	0	24.6073	23.7618	50.3798	1614811112798724	2
2394	0	0	394	1	544.104	235.992	308.112	0	0	36.0374	15.1188	-47.2051	700.424	11125.9	5565.84	47.2051	33.9594	38.0249	37.565	0	0	0.434584	141.063	-626.028	250	248.453	0	23.0507	22.1626	44.617	1614811112818735	2
2395	0	0	395	1	678.886	272.144	406.743	0	0	79.5634	-9.66381	-11.745	675.84	11082.4	5590.62	11.745	32.7079	40.1293	35.3419	0	0	0.122438	138.423	-625.286	250	215.526	0	25.1504	23.646	43.8714	1614811112838746	2
2396	0	0	396	1	727.097	395.362	331.735	0	0	18.2969	11.1365	31.2778	754.807	11143.6	5569.82	-31.2778	37.081	37.985	35.8975	0	0	0.304284	126.605	-617.058	250	230.032	0	24.3557	21.7646	37.362	1614811112858757	2
2397	0	0	397	1	932.525	402.211	530.314	0	0	61.6966	29.3736	59.7796	1001.4	11100.2	5551.59	-59.7796	49.3317	38.0466	34.9462	0	0	0.558142	138.161	-624.82	250	304.381	0	19.3304	16.862	29.4743	1614811112878767	2
2398	0	0	398	1	1037.56	515.712	521.845	0	0	60.6243	46.5546	63.5414	1174.14	11101.3	5534.41	-63.5414	57.9951	39.112	36.3325	0	0	0.775679	124.63	-624.986	214.684	354.121	0	17.0382	14.7714	26.0252	1614811112898778	2
2399	0	0	399	1	698.129	349.33	348.799	0	0	6.36716	-0.0697098	68.5613	623.998	11155.6	5581.03	-68.5613	31.0823	39.6069	36.1941	0	0	0.420253	124.532	-619.141	250	217.483	0	30.4663	26.2463	45.1838	1614811112918789	2
2400	0	0	400	1	706.589	318.324	388.265	0	0	-8.59133	41.9914	-36.9564	774.955	11070.9	5538.97	36.9564	38.0085	37.5877	35.4911	0	0	0.292433	131.147	-618.098	250	299.112	0	21.0747	19.8061	39.1779	1614811112938800	2
2401	0	0	401	1	802.287	459.584	342.703	0	0	78.8032	50.0925	59.894	703.077	11083.1	5530.87	-59.894	34.6569	40.179	37.0827	0	0	0.651642	125.101	-621.565	250	241.43	0	27.2843	23.7019	40.9324	1614811112958811	2
2402	0	0	402	1	636.829	327.828	309.002	0	0	23.9433	39.1038	2.09205	632.509	11038.3	5541.86	-2.09205	30.9104	37.8632	34.5046	0	0	0.601901	138.983	-620.909	250	234.801	0	26.9477	24.7292	44.3263	1614811112978822	2
2403	0	0	403	1	755.935	343.256	412.68	0	0	-31.8039	29.9581	51.2165	757.351	11094.1	5551	-51.2165	37.9738	38.0494	36.3275	0	0	0.670324	128.477	-620.935	250	215.438	0	24.8835	21.514	37.1677	1614811112998833	2
2404	0	0	404	1	997.773	463.789	533.984	0	0	77.6773	-20.9195	63.3248	942.054	11084.2	5502.22	-63.3248	46.399	38.0482	35.8523	0	0	0.217796	149.087	-631.516	226.603	288.257	0	20.6601	17.9796	31.2728	1614811113018844	2
2405	0	0	405	1	801.582	426.338	375.244	0	0	7.61191	36.3109	41.5107	903.495	11054.6	5544.65	-41.5107	44.6648	38.5295	36.1716	0	0	0.722786	127.419	-621.464	250	261.147	0	21.0912	18.4591	32.01	1614811113038855	2
2406	0	0	406	1	957.739	507.514	450.225	0	0	-4.97963	2.10111	89.1942	834.285	11067.2	5578.86	-89.1942	42.0295	37.4886	35.0049	0	0	0.594279	191.141	-650.345	240.204	287.651	0	23.2867	19.6958	34.384	1614811113058866	2
2407	0	0	407	1	709.993	301.471	408.523	0	0	-1.3763	17.851	10.0562	610.54	11063.6	5563.11	-10.0562	30.0048	39.4645	36.9636	0	0	0.694307	171.796	-640.031	250	215.253	0	29.0522	26.3578	46.077	1614811113078876	2
2408	0	0	408	1	679.508	325.887	353.621	0	0	47.0517	58.1638	29.7087	576.644	11114.9	5522.8	-29.7087	28.2838	38.5966	34.5936	0	0	0.642709	133.857	-619.163	250	207.243	0	30.6405	27.5427	47.5749	1614811113098887	2
2409	0	0	409	1	715.995	231.397	484.597	0	0	38.7557	11.6433	-33.4452	706.418	11123.2	5569.32	33.4452	34.2514	38.4838	36.5481	0	0	0.389241	133.699	-621.454	250	219.355	0	23.2637	22.2108	43.2587	1614811113118898	2
2410	0	0	410	1	695.093	291.219	403.874	0	0	66.5706	16.6902	-43.4524	748.319	11095.3	5564.27	43.4524	36.1698	38.5678	35.3061	0	0	0.183883	142.192	-623.71	250	265.779	0	21.4906	20.6579	41.8321	1614811113399051	2
2411	0	0	411	1	695.093	291.219	403.874	0	0	66.5706	16.6902	-43.4524	748.319	11095.3	5564.27	43.4524	36.1698	38.5678	35.3061	0	0	0.183883	142.192	-623.71	250	265.779	0	21.4906	20.6579	41.8321	1614811113399051	2
2412	0	0	412	1	695.093	291.219	403.874	0	0	66.5706	16.6902	-43.4524	748.319	11095.3	5564.27	43.4524	36.1698	38.5678	35.3061	0	0	0.183883	142.192	-623.71	250	265.779	0	21.4906	20.6579	41.8321	1614811113399051	2
2413	0	0	413	1	695.093	291.219	403.874	0	0	66.5706	16.6902	-43.4524	748.319	11095.3	5564.27	43.4524	36.1698	38.5678	35.3061	0	0	0.183883	142.192	-623.71	250	265.779	0	21.4906	20.6579	41.8321	1614811113399051	2
2414	0	0	414	1	695.093	291.219	403.874	0	0	66.5706	16.6902	-43.4524	748.319	11095.3	5564.27	43.4524	36.1698	38.5678	35.3061	0	0	0.183883	142.192	-623.71	250	265.779	0	21.4906	20.6579	41.8321	1614811113399051	2
2415	0	0	415	1	661.957	387.081	274.875	0	0	55.0316	-11.2564	23.3702	622.544	11106.9	5492.56	-23.3702	30.3552	37.5863	35.8914	0	0	0.201117	132.309	-618.659	250	194.127	0	28.6203	25.9953	44.57	1614811113419062	2
2416	0	0	416	1	661.957	387.081	274.875	0	0	55.0316	-11.2564	23.3702	622.544	11106.9	5492.56	-23.3702	30.3552	37.5863	35.8914	0	0	0.201117	132.309	-618.659	250	194.127	0	28.6203	25.9953	44.57	1614811113419062	2
2417	0	0	417	1	661.957	387.081	274.875	0	0	55.0316	-11.2564	23.3702	622.544	11106.9	5492.56	-23.3702	30.3552	37.5863	35.8914	0	0	0.201117	132.309	-618.659	250	194.127	0	28.6203	25.9953	44.57	1614811113419062	2
2418	0	0	418	1	661.957	387.081	274.875	0	0	55.0316	-11.2564	23.3702	622.544	11106.9	5492.56	-23.3702	30.3552	37.5863	35.8914	0	0	0.201117	132.309	-618.659	250	194.127	0	28.6203	25.9953	44.57	1614811113419062	2
2419	0	0	419	1	661.957	387.081	274.875	0	0	55.0316	-11.2564	23.3702	622.544	11106.9	5492.56	-23.3702	30.3552	37.5863	35.8914	0	0	0.201117	132.309	-618.659	250	194.127	0	28.6203	25.9953	44.57	1614811113419062	2
2420	0	0	420	1	661.957	387.081	274.875	0	0	55.0316	-11.2564	23.3702	622.544	11106.9	5492.56	-23.3702	30.3552	37.5863	35.8914	0	0	0.201117	132.309	-618.659	250	194.127	0	28.6203	25.9953	44.57	1614811113419062	2
2421	0	0	421	1	661.957	387.081	274.875	0	0	55.0316	-11.2564	23.3702	622.544	11106.9	5492.56	-23.3702	30.3552	37.5863	35.8914	0	0	0.201117	132.309	-618.659	250	194.127	0	28.6203	25.9953	44.57	1614811113419062	2
2422	0	0	422	1	661.957	387.081	274.875	0	0	55.0316	-11.2564	23.3702	622.544	11106.9	5492.56	-23.3702	30.3552	37.5863	35.8914	0	0	0.201117	132.309	-618.659	250	194.127	0	28.6203	25.9953	44.57	1614811113419062	2
2423	0	0	423	1	661.957	387.081	274.875	0	0	55.0316	-11.2564	23.3702	622.544	11106.9	5492.56	-23.3702	30.3552	37.5863	35.8914	0	0	0.201117	132.309	-618.659	250	194.127	0	28.6203	25.9953	44.57	1614811113419062	2
2424	0	0	424	1	661.957	387.081	274.875	0	0	55.0316	-11.2564	23.3702	622.544	11106.9	5492.56	-23.3702	30.3552	37.5863	35.8914	0	0	0.201117	132.309	-618.659	250	194.127	0	28.6203	25.9953	44.57	1614811113419062	2
2425	0	0	425	1	847.018	328.667	518.351	0	0	79.6614	37.0613	66.2083	756.183	11082.3	5543.9	-66.2083	37.3129	37.9317	35.426	0	0	0.428168	123.101	-615.623	250	226.241	0	25.1856	21.7563	37.7271	1614811113439073	2
2426	0	0	426	1	730.8	372.566	358.233	0	0	75.337	-59.2308	56.565	569.218	11086.6	5540.53	-56.565	28.0709	38.3111	35.9432	0	0	0.0911454	155.093	-629.633	250	215.584	0	32.5353	28.4725	48.9028	1614811113459084	2
2427	0	0	427	1	700.812	349.652	351.16	0	0	40.6207	32.9532	67.6718	666.622	11121.3	5548.01	-67.6718	33.0148	38.5044	35.4984	0	0	0.476494	133.759	-621.147	250	239.048	0	28.2735	24.475	42.3174	1614811113479094	2
2428	0	0	428	1	726.752	391.887	334.865	0	0	86.4431	71.0002	11.4008	693.154	11075.5	5509.96	-11.4008	33.8407	39.1384	35.1351	0	0	0.777902	137.137	-620.851	250	221.557	0	25.4059	23.1988	40.8257	1614811113499105	2
2429	0	0	429	1	799.604	374.159	425.445	0	0	-0.783634	44.0256	68.3249	874.412	11063	5536.93	-68.3249	43.714	37.0602	35.0424	0	0	0.594466	127.329	-618.182	250	259.471	0	22.0023	18.7364	32.7595	1614811113519116	2
2430	0	0	430	1	771.361	341.838	429.524	0	0	72.7566	-9.19981	-10.7772	665.311	11089.2	5590.16	10.7772	32.2113	37.3581	35.5897	0	0	0.337857	121.083	-614.35	250	199.761	0	25.4585	23.8427	43.4962	1614811113539127	2
2431	0	0	431	1	817.15	348.699	468.451	0	0	68.4635	50.074	2.3177	900.784	11093.5	5530.89	-2.3177	43.827	38.8722	34.3165	0	0	0.557716	132.456	-620.785	250	277.891	0	19.5942	18.0383	32.6226	1614811113559138	2
2432	0	0	432	1	706.983	336.146	370.837	0	0	63.1193	0.210845	-64.9158	672.166	11098.8	5580.75	64.9158	32.4875	37.6555	34.4902	0	0	0.151156	131.939	-619.135	250	254.699	0	22.5181	22.0737	47.7554	1614811113579149	2
2433	0	0	433	1	815.834	451.416	364.417	0	0	30.1305	-19.4059	159.578	660.93	11131.8	5600.37	-159.578	34.3806	38.2981	35.1612	0	0	0.36314	146.084	-625	250	244.894	0	28.065	23.5198	47.7021	1614811113599160	2
2434	0	0	434	1	723.519	355.14	368.379	0	0	27.6834	-45.246	-38.5864	614.259	11134.2	5526.55	38.5864	29.8806	37.5086	36.6069	0	0	0.157377	124.884	-615.701	250	214.978	0	26.1295	24.8952	49.428	1614811113619171	2
2435	0	0	435	1	765.152	357.528	407.624	0	0	-42.2474	-4.08379	63.6044	535.672	11104.5	5485.38	-63.6044	27.0503	38.2603	35.8829	0	0	0.545627	166.239	-634.921	250	210.013	0	34.5015	29.7396	50.7747	1614811113639182	2
2436	0	0	436	1	559.531	202.037	357.494	0	0	35.5286	70.1317	-135.971	292.518	11126.4	5510.83	135.971	14.4291	39.9676	37.2036	0	0	0.128825	143.687	-627.081	250	185.789	0	43.9815	44.1581	139.529	1614811113659192	2
2437	0	0	437	1	848.954	457.944	391.01	0	0	78.851	54.8341	48.1358	585.992	11182.7	5625.79	-48.1358	28.7947	39.3792	34.7819	0	0	0.325773	145.824	-625.004	250	194.493	0	31.1682	27.521	47.4527	1614811113679203	2
2438	0	0	438	1	656.361	340.812	315.549	0	0	47.1537	29.3264	25.2232	544.819	11114.8	5551.63	-25.2232	26.6248	37.3578	36.1509	0	0	0.428913	125.507	-616.509	250	163.777	0	32.497	29.2498	50.1202	1614811113699214	2
2439	0	0	439	1	653.738	274.532	379.206	0	0	43.0708	43.0796	-72.9919	591.905	11118.8	5537.88	72.9919	28.7374	36.7013	34.0962	0	0	0.187358	129.662	-615.057	250	211.239	0	24.6513	24.024	53.8651	1614811113719225	2
2440	0	0	440	1	826.008	418.494	407.514	0	0	-2.87847	55.2381	-8.4537	898.823	11065.1	5525.72	8.4537	44.1966	37.8447	35.1646	0	0	1.04018	133.146	-622.942	250	312.91	0	19.4039	17.8015	32.689	1614811113739236	2
2441	0	0	441	1	891.027	433.792	457.235	0	0	-27.8875	70.0472	-8.75625	850.508	11090.1	5510.91	8.75625	42.2196	36.5838	35.1687	0	0	0.838588	158.689	-631.71	250	285.555	0	20.1481	18.5327	33.7554	1614811113759247	2
2442	0	0	442	1	884.835	392.529	492.306	0	0	44.1897	40.5863	32.2328	921.591	11117.7	5540.37	-32.2328	45.1645	36.7356	36.0553	0	0	0.446564	122.052	-619	250	245.904	0	20.2511	18.0074	31.1799	1614811113779258	2
2443	0	0	443	1	671.266	319.597	351.669	0	0	57.723	53.5816	62.4316	731.424	11104.2	5527.38	-62.4316	36.1482	38.4838	35.5098	0	0	0.7607	115.892	-614.014	250	209.285	0	25.8228	22.4407	38.888	1614811113799269	2
2444	0	0	444	1	540.926	245.488	295.437	0	0	53.6334	64.7474	-42.2088	535.55	11108.3	5516.21	42.2088	26.0281	38.3968	35.2091	0	0	0.218952	117.547	-612.01	250	199.281	0	28.9339	27.7628	56.3089	1614811113819280	2
2445	0	0	445	1	677.923	249.591	428.331	0	0	-4.03752	21.7871	15.389	791.607	11166	5559.17	-15.389	38.9768	37.399	35.7105	0	0	0.747857	121.633	-615.588	250	231.053	0	22.7265	20.4618	35.6707	1614811113839291	2
2446	0	0	446	1	634.781	309.085	325.696	0	0	18.8061	17.2205	47.1706	663.209	11143.1	5563.74	-47.1706	32.7225	37.7459	35.9532	0	0	0.680346	126.348	-616.42	250	192.16	0	27.9509	24.5571	42.0377	1614811113859301	2
2447	0	0	447	1	670.169	269.742	400.427	0	0	64.8496	52.1151	29.8248	643.033	11097.1	5528.84	-29.8248	31.4641	38.1905	36.7305	0	0	0.674691	121.225	-616.71	250	215.342	0	28.2661	25.2515	43.3865	1614811113879312	2
2448	0	0	448	1	738.871	448.556	290.314	0	0	71.8701	-45.5567	54.304	525.704	11090	5526.86	-54.304	25.8666	37.1222	36.0949	0	0	0.230746	136.008	-619.83	250	182.167	0	34.8775	30.474	52.1862	1614811113899323	2
2449	0	0	449	1	771.109	334.8	436.309	0	0	56.7503	22.5694	26.1854	772.289	11105.2	5558.39	-26.1854	37.6951	37.288	35.4476	0	0	0.709437	151.463	-629.819	250	243.37	0	23.5079	21.1738	36.5372	1614811113919334	2
2450	0	0	450	1	675.002	245.26	429.742	0	0	-28.9029	66.2664	-72.1243	578.17	11091.2	5514.69	72.1243	28.6	38.6524	34.1987	0	0	0.524577	152.877	-626.381	250	216.148	0	25.0715	24.3465	54.7877	1614811113939345	2
2451	0	0	451	1	604.064	317.314	286.75	0	0	-4.38768	-6.79805	-15.3339	534.841	11166.3	5587.76	15.3339	26.1955	37.2525	34.631	0	0	0.524276	124.639	-612.536	250	212.207	0	30.4777	28.5184	52.8509	1614811113959356	2
2452	0	0	452	1	661.051	246.279	414.772	0	0	-0.059167	4.60001	-5.49715	615.43	11062.3	5576.36	5.49715	30.148	37.7562	36.931	0	0	0.38757	116.05	-613.677	250	214.913	0	27.8209	25.7839	46.0917	1614811113979367	2
2453	0	0	453	1	790.48	303.658	486.822	0	0	35.4776	44.5491	-14.1629	804.201	11126.4	5536.41	14.1629	39.1593	36.7036	36.779	0	0	0.551526	122.892	-617.375	250	263.475	0	21.3986	19.8663	36.5493	1614811113999378	2
2454	0	0	454	1	781.49	326.066	455.424	0	0	46.6523	9.86791	45.1751	860.154	11115.3	5571.09	-45.1751	42.2137	37.0048	35.6218	0	0	0.463723	132.629	-619.267	250	242.258	0	21.8552	19.3596	33.3127	1614811114019389	2
2455	0	0	455	1	725.695	319.95	405.746	0	0	0.165147	27.5343	-1.16802	738.54	11062.1	5553.43	1.16802	36.2325	35.3335	36.2336	0	0	0.585238	108.8	-607.398	250	216.973	0	23.617	21.4512	38.0102	1614811114039400	2
2456	0	0	456	1	926.063	460.642	465.421	0	0	43.8685	61.8976	54.2798	955.48	11118.1	5618.72	-54.2798	47.2152	36.0997	34.3104	0	0	0.896721	127.201	-615.917	249.37	276.926	0	19.7714	17.2637	30.1115	1614811114059410	2
2457	0	0	457	1	905.479	465.457	440.022	0	0	51.9924	28.3471	36.0364	941.132	11109.9	5552.61	-36.0364	46.0811	38.1205	35.9323	0	0	0.697963	124.378	-618.951	250	274.504	0	20.0468	17.8531	30.9406	1614811114079421	2
2458	0	0	458	1	590.237	294.845	295.392	0	0	42.7077	-2.67377	-12.0018	569.652	11119.2	5583.63	12.0018	27.6513	38.0813	35.2529	0	0	0.356368	161.568	-626.726	250	224.338	0	29.0928	27.4143	50.3589	1614811114099432	2
2459	0	0	459	1	574.337	269.532	304.804	0	0	58.8799	7.95309	-63.8984	584.834	11103	5573.01	63.8984	28.2777	37.4213	34.4706	0	0	0.188294	140.269	-619.966	250	228.963	0	25.5433	24.9951	54.0245	1614811114119443	2
2460	0	0	460	1	617.566	281.131	336.435	0	0	73.5068	26.2784	-24.5789	543.142	11088.4	5554.68	24.5789	26.2825	37.5436	36.306	0	0	0.455891	124.082	-615.648	250	201.839	0	30.0686	28.3399	53.7752	1614811114139454	2
2461	0	0	461	1	681.442	297.529	383.913	0	0	59.5293	-6.87381	2.01763	554.338	11202.1	5587.83	-2.01763	26.91	36.756	35.75	0	0	0.292756	133.78	-617.45	250	179.521	0	30.6169	28.468	50.1649	1614811114159465	2
2462	0	0	462	1	632.916	246.684	386.232	0	0	11.2328	25.518	-34.222	502.915	11051	5555.44	34.222	24.5191	36.9231	35.2555	0	0	0.0736658	124.5	-611.254	250	169.895	0	31.3452	29.6111	57.9303	1614811114179476	2
2463	0	0	463	1	667.399	276.658	390.741	0	0	-6.82846	68.3702	27.8389	506.648	11069.1	5512.59	-27.8389	25.1422	37.3078	35.465	0	0	0.829943	162.648	-630.628	250	199.656	0	34.7074	30.7967	52.6689	1614811114199487	2
2464	0	0	464	1	766.696	350.986	415.71	0	0	17.3507	57.4726	48.8642	714.849	11144.6	5523.49	-48.8642	35.4072	37.2241	36.4056	0	0	0.591231	115.893	-612.875	250	212.778	0	26.1237	22.745	39.1531	1614811114219498	2
2465	0	0	465	1	645.711	288.183	357.527	0	0	-9.47806	76.5638	36.1489	629.665	11071.7	5504.4	-36.1489	31.37	36.5843	34.8413	0	0	0.735568	125.31	-616.166	250	212.807	0	28.4562	25.076	42.8561	1614811114239508	2
2466	0	0	466	1	656.293	333.372	322.922	0	0	-52.9825	37.8	-18.0401	484.945	11015.6	5543.16	18.0401	24.1858	36.8234	34.6952	0	0	0.608282	149.613	-621.417	250	170.389	0	32.7063	30.4335	56.9697	1614811114259519	2
2468	0	0	468	1	595.438	288.25	307.188	0	0	31.3051	7.37809	4.79714	510.476	11130.6	5573.58	-4.79714	24.8827	36.1014	35.2722	0	0	0.30528	132.65	-615.208	250	197.967	0	33.0824	30.488	53.2746	1614811114299541	2
2469	0	0	469	1	552.076	235.472	316.605	0	0	13.2158	58.7927	-10.1967	560.038	11049	5522.17	10.1967	27.4381	39.1352	34.9914	0	0	0.636636	141.371	-623.046	250	181.154	0	29.6414	27.4702	50.839	1614811114319552	2
2470	0	0	470	1	782.485	371.5	410.985	0	0	47.4893	60.5251	102.069	695.084	11114.4	5620.1	-102.069	34.9763	36.1894	36.3639	0	0	0.67652	122.044	-614.277	250	202.26	0	27.4029	23.05	40.7984	1614811114339563	2
2471	0	0	471	1	888.707	402.85	485.857	0	0	46.9111	2.6573	36.6716	993.222	11115	5578.3	-36.6716	48.6242	35.7452	34.3297	0	0	0.36737	120.154	-611.967	250	307.43	0	18.7751	16.7724	28.9743	1614811114359574	2
2472	0	0	472	1	532.711	278.953	253.758	0	0	41.0791	16.238	64.5065	417.218	11120.8	5564.72	-64.5065	20.6216	39.0403	35.6009	0	0	0.23905	139.465	-621.962	250	183.249	0	43.8333	38.2876	65.0921	1614811114379585	2
2473	0	0	473	1	465.487	186.722	278.764	0	0	24.9581	14.9062	-152.557	345.786	11037.3	5566.05	152.557	17.0989	38.1602	35.8554	0	0	0.153643	121.723	-611.641	250	155.065	0	36.5333	36.8452	125.401	1614811114399596	2
2474	0	0	474	1	693.635	349.342	344.293	0	0	-19.9727	6.2453	30.7332	618.97	11082.2	5574.71	-30.7332	30.7068	36.0478	33.9626	0	0	0.338933	132.46	-616.363	250	205.932	0	28.5385	25.3847	43.41	1614811114419607	2
2475	0	0	475	1	786.624	329.06	457.563	0	0	30.8277	49.0201	-2.19037	923.295	11131.1	5531.94	2.19037	45.0806	37.1335	34.8795	0	0	0.561786	132.545	-621.345	250	294.258	0	19.0217	17.4929	31.6657	1614811114439617	2
2476	0	0	476	1	764.094	396.888	367.207	0	0	60.1026	13.6901	-3.60752	822.773	11101.8	5567.27	3.60752	39.9177	35.9815	33.6263	0	0	0.202919	139.584	-617.932	250	286.999	0	20.801	19.3387	34.8942	1614811114459628	2
2477	0	0	477	1	687.512	349.612	337.901	0	0	23.4271	29.539	53.8759	743.674	11138.5	5551.42	-53.8759	36.756	36.6491	34.9562	0	0	0.349313	129.68	-616.106	250	257.301	0	25.0387	21.808	37.6628	1614811114479639	2
2478	0	0	478	1	632.492	307.833	324.659	0	0	-0.13089	0.912682	31.5971	680.799	11062.4	5580.05	-31.5971	33.5849	36.6692	34.8617	0	0	0.524639	129.544	-614.311	250	219.87	0	26.4917	23.5906	40.3175	1614811114499650	2
2479	0	0	479	1	724.045	362.828	361.217	0	0	61.1079	31.1812	82.979	669.219	11100.8	5549.78	-82.979	33.2611	38.9217	35.8839	0	0	0.711018	118.006	-615.336	250	194.195	0	28.6066	24.5054	42.5182	1614811114519661	2
2480	0	0	480	1	705.002	343.778	361.225	0	0	0.330875	47.9307	3.34463	741.042	11061.9	5533.03	-3.34463	36.4407	37.3739	34.4996	0	0	0.723505	115.218	-610.687	250	200.331	0	23.3948	21.2616	38.0203	1614811114539672	2
2481	0	0	481	1	749.211	376.929	372.283	0	0	67.1352	18.4321	87.6669	841.182	11094.8	5562.53	-87.6669	41.8486	35.2203	33.1983	0	0	0.210137	116.166	-608.415	250	288.438	0	22.5031	19.2383	33.702	1614811114559683	2
2482	0	0	482	1	742.901	344.948	397.953	0	0	57.8473	17.243	59.8386	714.011	11104.1	5563.72	-59.8386	35.1668	37.0454	34.1682	0	0	0.228298	143.277	-622.182	250	264.559	0	25.9968	22.7636	39.2366	1614811114579694	2
2483	0	0	483	1	618.199	337.341	280.857	0	0	-19.113	54.2599	17.5394	708.574	11081.4	5526.7	-17.5394	35.152	35.2676	34.7618	0	0	0.738612	136.778	-618.945	250	250.222	0	24.789	22.0963	38.3589	1614811114599705	2
2484	0	0	484	1	751.753	436.042	315.711	0	0	5.17656	-46.7338	54.6864	664.836	11057.1	5528.03	-54.6864	33.0423	36.3538	34.2584	0	0	0.434963	125.576	-613.966	250	190.44	0	27.6659	23.9559	41.4137	1614811114619716	2
2485	0	0	485	1	517.817	236.285	281.532	0	0	30.8207	19.5094	60.5371	547.061	11131.1	5561.45	-60.5371	27.0479	36.8076	33.9962	0	0	0.422897	150.776	-621.438	250	203.053	0	33.1823	28.9487	49.5818	1614811114639726	2
2486	0	0	486	1	539.324	281.9	257.424	0	0	55.8689	-20.8764	186.481	433.616	11106.1	5601.84	-186.481	22.8869	37.4885	34.9176	0	0	0.293082	122.535	-610.096	250	183.951	0	39.7251	33.7279	75.2212	1614811114659737	2
2487	0	0	487	1	778.748	344.88	433.868	0	0	63.4051	52.2605	20.4256	819.984	11098.5	5528.7	-20.4256	40.0466	36.351	34.8437	0	0	0.699737	170.909	-637.159	250	301.699	0	21.8951	19.7309	34.3454	1614811114679748	2
2488	0	0	488	1	570.297	272.935	297.362	0	0	-53.1356	-52.572	-79.282	371.348	11115.4	5633.53	79.282	18.511	37.9262	34.1892	0	0	0.382775	139.949	-617.931	250	176.103	0	36.8994	36.1814	84.9006	1614811114699759	2
2489	0	0	489	1	496.628	219.166	277.463	0	0	0.514487	56.0086	-25.2734	357.225	11061.7	5524.95	25.2734	17.5197	38.0944	36.2098	0	0	0.412369	119.291	-611.698	250	129.887	0	44.2987	41.342	79.0476	1614811114719770	2
2490	0	0	490	1	594.944	273.845	321.099	0	0	59.2501	41.3735	16.4153	602.869	11102.7	5539.59	-16.4153	29.3982	36.9753	35.0823	0	0	0.547266	99.7936	-603.273	250	203.617	0	28.901	26.2112	45.5939	1614811114739781	2
2491	0	0	491	1	604.027	349.235	254.792	0	0	71.7272	-20.8266	126.025	513.102	11090.2	5502.13	-126.025	26.0317	37.5255	35.6955	0	0	0.130042	144.348	-622.249	250	205.016	0	36.4062	30.5458	55.5768	1614811114759792	2
2493	0	0	493	1	507.745	232.482	275.263	0	0	16.4548	41.8183	15.4819	513.991	11145.5	5539.14	-15.4819	25.2197	35.9503	35.5696	0	0	0.420445	107.426	-605.562	250	172.459	0	33.5539	30.1842	52.1678	1614811114799814	2
2494	0	0	494	1	645.824	314.774	331.05	0	0	-9.9241	-16.3484	42.9815	666.379	11072.2	5497.65	-42.9815	33.0671	36.5217	34.1837	0	0	0.511282	125.784	-613.177	250	227.282	0	27.2457	23.9231	41.0251	1614811114819825	2
2495	0	0	495	1	656.518	349.231	307.287	0	0	29.6931	54.3374	42.7674	524.636	11132.2	5526.62	-42.7674	25.8713	36.752	33.5707	0	0	0.58059	160.897	-627.531	250	199.153	0	33.621	29.6942	50.9818	1614811114839835	2
2496	0	0	496	1	705.508	310.892	394.616	0	0	47.9743	16.9264	35.3814	502.346	11113.9	5564.03	-35.3814	24.59	37.3692	34.257	0	0	0.224709	125.033	-612.322	250	193.638	0	34.9987	31.4093	53.6073	1614811114859846	2
2498	0	0	498	1	673.967	396.843	277.124	0	0	25.5503	26.1206	82.7333	678.349	11036.7	5554.84	-82.7333	33.8625	35.0329	33.1768	0	0	0.440698	141.348	-616.946	250	243.421	0	27.3074	23.2517	40.4618	1614811114899868	2
2499	0	0	499	1	609.126	284.345	324.781	0	0	20.1955	-21.7215	86.5938	409.144	11141.7	5602.68	-86.5938	20.4776	37.9385	35.4017	0	0	0.347724	132.107	-618.765	250	188.604	0	45.1327	38.4581	65.9509	1614811114919879	2
2500	0	0	500	1	540.071	206.042	334.029	0	0	-5.75487	-5.78468	0.398344	482.223	11068	5586.74	-0.398344	23.6772	36.4866	34.58	0	0	0.34811	129.774	-612.823	250	183.054	0	34.5604	31.7529	56.1854	1614811114939890	2
2501	0	0	501	1	483.97	213.288	270.682	0	0	57.0065	-3.07643	42.8974	577.491	11104.9	5584.04	-42.8974	28.2873	37.736	34.9163	0	0	0.133479	97.3403	-601.406	250	197.784	0	31.2958	27.9442	47.6014	1614811114959901	2
2502	0	0	502	1	845.464	338.292	507.172	0	0	62.524	-11.8938	-20.6106	738.704	11099.4	5592.85	20.6106	35.7526	36.7637	33.7779	0	0	0.291463	148.873	-620.91	250	232.779	0	22.302	21.1217	39.9162	1614811114979912	2
2503	0	0	503	1	701.851	344.27	357.58	0	0	38.5979	-43.2862	71.4682	580.509	11123.3	5524.59	-71.4681	28.8281	37.1168	35.8848	0	0	0.182261	116.826	-611.216	250	181.178	0	32.1217	27.6582	47.7865	1614811114999923	2
2504	0	0	504	1	673.572	260.419	413.153	0	0	70.07	37.1937	22.4915	859.739	11091.8	5543.77	-22.4915	41.9265	35.7308	33.4065	0	0	0.195978	115.545	-609.999	250	266.541	0	20.8166	18.7382	32.6836	1614811115019933	2
2505	0	0	505	1	657.502	302.792	354.71	0	0	40.232	75.6818	24.5935	570.042	11121.7	5505.28	-24.5935	28.0215	36.3534	34.9863	0	0	0.631293	144.838	-621.199	250	183.683	0	30.5789	27.598	47.2367	1614811115039944	2
2506	0	0	506	1	568.478	288.316	280.161	0	0	72.152	33.0699	-61.8217	290.695	11089.8	5547.89	61.8217	14.0592	37.5852	35.4042	0	0	0.222478	158.817	-626.608	250	177.721	0	49.6725	48.1462	104.519	1614811115059955	2
2507	0	0	507	1	510.289	241.105	269.184	0	0	21.2716	33.0456	60.6244	473.764	11140.6	5547.91	-60.6244	23.4822	37.2006	34.2629	0	0	0.235185	98.3631	-599.564	250	172.852	0	38.1176	33.0618	56.6226	1614811115079966	2
2508	0	0	508	1	785.811	301.684	484.127	0	0	60.2688	40.5904	5.02593	753.167	11101.7	5540.37	-5.02593	36.6484	37.0304	34.7171	0	0	0.577766	148.552	-625.685	250	265.145	0	23.0905	21.1735	37.6755	1614811115099977	2
2509	0	0	509	1	933.504	385.237	548.266	0	0	43.2676	30.1886	20.4479	1087.61	11118.7	5550.77	-20.4479	53.126	37.2075	34.2355	0	0	0.855793	129.031	-621.226	248.586	383.542	0	16.9969	15.3593	27.0076	1614811115119988	2
2510	0	0	510	1	866.127	410.738	455.389	0	0	49.9594	38.4415	92.1841	996.706	11112	5542.52	-92.1841	49.813	34.6845	33.4379	0	0	0.343095	148.315	-626.103	250	304.538	0	19.2951	16.3605	29.0921	1614811115139999	2
2511	0	0	511	1	1074.97	594.264	480.704	0	0	66.631	60.8543	44.3071	1281.34	11095.3	5520.11	-44.3071	62.9809	36.3696	34.7679	0	0	0.973964	146.145	-629.13	192.396	460.946	0	15.1968	13.3774	23.4868	1614811115160010	2
2512	0	0	512	1	818.031	447.224	370.808	0	0	47.6476	54.7629	53.5619	861.683	11114.3	5526.2	-53.5619	42.5152	36.7884	34.4158	0	0	0.67421	159.271	-630.522	250	307.439	0	21.7461	19.0178	33.0801	1614811115180021	2
2513	0	0	513	1	643.586	264.776	378.81	0	0	74.7691	19.6532	-1.40627	638.725	11087.2	5561.31	1.40627	30.9755	36.1518	34.1663	0	0	0.19366	112.226	-605.251	250	200.603	0	26.4486	24.4628	43.7545	1614811115200032	2
2514	0	0	514	1	781.2	342.007	439.194	0	0	-3.69812	-2.00178	55.7589	638.489	11165.6	5582.96	-55.7589	31.7443	35.7246	35.9812	0	0	0.516137	116.518	-609.111	250	216.117	0	29.0401	25.1667	42.9626	1614811115220042	2
2515	0	0	515	1	694.602	355.155	339.447	0	0	1.56046	7.17416	40.7712	703.76	11060.7	5474.13	-40.7712	34.7877	34.5846	34.3342	0	0	0.394031	116.65	-607.055	250	238.55	0	25.7554	22.6203	38.5889	1614811115240053	2
2516	0	0	516	1	666.136	215.164	450.971	0	0	39.143	-0.504765	-53.765	648.274	11122.8	5581.46	53.765	31.4046	37.2204	34.0076	0	0	0.0668957	137.943	-619.311	250	272.851	0	23.5788	22.9402	47.9172	1614811115260064	2
2517	0	0	517	1	732.137	416.07	316.066	0	0	63.953	27.635	50.6908	667.607	11098	5553.32	-50.6908	32.7837	35.8288	34.4616	0	0	0.519469	121.687	-611.222	250	211.871	0	27.3569	24.0094	41.2504	1614811115280075	2
2518	0	0	518	1	572.994	288.204	284.79	0	0	-19.3872	85.1583	56.5804	606.445	11081.6	5495.8	-56.5804	30.5216	37.305	34.4136	0	0	0.647081	129.519	-616.646	250	195.2	0	30.0343	26.0726	44.5989	1614811115300086	2
2519	0	0	519	1	841.846	356.496	485.35	0	0	69.0416	23.6811	29.6681	958.213	11092.9	5557.28	-29.6681	46.764	35.8146	32.7794	0	0	0.461502	160.234	-628.75	250	305.495	0	19.0082	17.0557	29.6995	1614811115320097	2
2520	0	0	520	1	884.78	405.875	478.906	0	0	-20.7016	32.6708	57.3358	1121.19	11083	5548.29	-57.3358	56.1199	36.0597	32.6886	0	0	0.954632	142.701	-624.22	250	328.179	0	17.0975	14.7201	25.9571	1614811115340108	2
2521	0	0	521	1	787.815	394.38	393.434	0	0	34.9272	21.509	68.8036	703.452	11127	5559.45	-68.8036	34.8616	35.4827	34.4069	0	0	0.209711	132.464	-615.884	250	221.463	0	26.4268	22.8151	39.4495	1614811115360119	2
2522	0	0	522	1	501.701	192.103	309.598	0	0	93.0214	74.1604	-180.213	337.236	11068.9	5506.8	180.213	16.8605	38.2702	35.4486	0	0	0.284401	150.177	-623.634	250	206.508	0	36.3551	36.3721	141.05	1614811115380130	2
2523	0	0	523	1	622.914	337.621	285.294	0	0	0.0419659	33.1711	133.381	670.121	11161.9	5547.79	-133.381	34.5138	36.3839	34.4944	0	0	0.432184	138.813	-619.877	250	259.171	0	27.8446	23.1203	43.3889	1614811115400141	2
2524	0	0	524	1	594.964	325.44	269.524	0	0	-26.4254	-23.5047	85.5377	505.47	11088.7	5604.46	-85.5377	25.6085	36.4725	35.1254	0	0	0.327971	122.58	-611.61	250	172.698	0	36.6216	30.8442	53.3095	1614811115420151	2
2525	0	0	525	1	701.336	373.314	328.022	0	0	10.1772	28.5762	9.38779	645.877	11151.7	5552.38	-9.38779	31.6665	37.0899	34.3818	0	0	0.673462	148.246	-623.387	250	238.911	0	26.7364	24.2958	42.7993	1614811115440162	2
2526	0	0	526	1	553.978	288.678	265.3	0	0	-72.4944	8.27232	10.6639	533.592	11134.8	5572.69	-10.6639	26.9317	37.1919	33.3715	0	0	0.631147	156.682	-624.551	250	199.6	0	31.265	28.3146	49.6208	1614811115460173	2
2527	0	0	527	1	697.281	381.01	316.271	0	0	30.2179	-0.197053	84.1547	723.861	11131.7	5581.16	-84.1547	36.105	36.9379	33.0228	0	0	0.383929	144.462	-620.245	250	249.019	0	25.9042	22.2875	38.6453	1614811115480184	2
2528	0	0	528	1	752.784	349.362	403.423	0	0	39.8051	54.9222	-25.6337	755.726	11122.1	5526.04	25.6337	36.7768	37.2248	33.0132	0	0	0.538713	131.244	-616.999	250	257.133	0	21.3915	20.2088	39.211	1614811115500195	2
2529	0	0	529	1	715.266	355.092	360.173	0	0	-23.3943	59.1089	29.9965	837.223	11085.7	5521.85	-29.9965	41.7285	36.6545	33.0855	0	0	0.785451	146.733	-623.407	250	290.062	0	21.4573	18.9913	33.0977	1614811115520206	2
2530	0	0	530	1	753.029	399.452	353.577	0	0	43.0732	26.7978	55.0834	843.723	11118.8	5554.16	-55.0834	41.578	37.7701	35.2314	0	0	0.469462	117.681	-614.918	250	257.614	0	22.4511	19.6554	34.0809	1614811115540217	2
2531	0	0	531	1	720.172	307.503	412.668	0	0	-22.7046	-20.0058	0.916981	665.242	11085	5600.97	-0.916981	32.8416	38.0787	33.5063	0	0	0.415755	119.713	-612.504	250	222.592	0	25.4331	23.3962	42.1695	1614811115560228	2
2532	0	0	532	1	698.078	414.5	283.578	0	0	34.7864	-4.16429	32.9511	724.33	11127.1	5585.12	-32.9511	35.4862	35.855	33.725	0	0	0.410379	137.897	-618.757	250	260.646	0	24.7039	22.1798	38.0401	1614811115580239	2
2533	0	0	533	1	719.667	368.875	350.791	0	0	45.182	31.5884	-44.0726	699.819	11116.7	5549.37	44.0726	33.9216	37.1589	35.4051	0	0	0.651533	136.959	-621.625	250	281.21	0	22.6984	21.7321	43.8639	1614811115600249	2
2534	0	0	534	1	763.538	331.676	431.862	0	0	7.46856	14.9053	25.9116	809.056	11154.5	5566.05	-25.9116	39.7959	37.0439	32.6021	0	0	0.546969	179.628	-637.867	250	288.446	0	22.0464	19.8069	34.48	1614811115620260	2
2535	0	0	535	1	632.486	301.905	330.581	0	0	35.4325	19.6173	-32.9155	471.13	11126.5	5561.34	32.9155	22.8622	37.2328	33.1017	0	0	0.15841	130.295	-610.497	250	213.368	0	32.5123	31.0979	61.5739	1614811115640271	2
2536	0	0	536	1	487.92	237.865	250.055	0	0	11.6869	-14.2369	41.5401	611.62	11150.2	5595.2	-41.5401	30.1681	36.0059	33.861	0	0	0.254026	117.968	-608.286	250	203.357	0	29.2835	25.8854	44.2697	1614811115660282	2
2537	0	0	537	1	949.65	425.264	524.386	0	0	72.5557	30.1922	15.1054	1072.5	11089.4	5550.77	-15.1054	52.1914	35.8042	33.7713	0	0	0.518218	135.289	-620.723	236.024	361.8	0	17.0023	15.4052	27.1437	1614811115680293	2
2538	0	0	538	1	675.993	224.877	451.116	0	0	66.8983	27.6696	-89.1717	526.624	11095	5553.29	89.1717	25.5209	37.4238	36.4442	0	0	0.455754	143.835	-622.452	250	178.895	0	27.403	26.9451	64.1103	1614811115700304	2
2539	0	0	539	1	733.127	363.205	369.922	0	0	33.7495	-30.0284	120.393	622.245	11128.2	5610.99	-120.393	31.6133	36.4033	34.1673	0	0	0.294037	135.221	-617.034	250	192.393	0	29.9866	25.1364	45.5522	1614811115720315	2
2540	0	0	540	1	907.997	425.633	482.364	0	0	49.9407	33.1892	67.417	945.46	11112	5547.77	-67.417	46.7651	36.7695	33.0707	0	0	0.70462	134.384	-618.963	250	282.875	0	20.0944	17.4271	30.557	1614811115740326	2
2541	0	0	541	1	795.542	342.828	452.714	0	0	39.2604	11.7287	42.6245	755.069	11122.7	5569.23	-42.6245	37.0682	34.6535	33.5505	0	0	0.27216	141.082	-616.41	250	223.772	0	23.9436	21.2271	36.4259	1614811115760337	2
2542	0	0	542	1	659.6	268.153	391.447	0	0	58.8725	-2.50561	-15.404	574.468	11103	5583.47	15.404	27.8248	35.7057	33.3458	0	0	0.145523	145.397	-618.901	250	223.216	0	28.0845	26.523	49.1092	1614811115780348	2
2543	0	0	543	1	674.088	328.279	345.809	0	0	50.3632	17.1247	62.7648	709.259	11111.6	5563.84	-62.7648	34.9947	36.3239	33.8804	0	0	0.361475	117.35	-611.605	250	246.209	0	26.0829	22.7641	39.2653	1614811115800358	2
2544	0	0	544	1	891.819	438.071	453.747	0	0	64.7095	42.4116	3.34413	905.139	11097.2	5538.55	-3.34413	44.0233	35.3714	33.8861	0	0	0.519272	130.116	-616.47	250	286.526	0	19.3394	17.7086	31.619	1614811115820369	2
2545	0	0	545	1	769.163	427.716	341.447	0	0	53.7615	44.4106	-6.29752	660.644	11108.2	5536.55	6.29752	32.1246	35.3722	33.871	0	0	0.657797	144.846	-618.092	250	240.942	0	25.1831	23.3248	42.3442	1614811115840380	2
2546	0	0	546	1	529.926	272.185	257.741	0	0	-60.6301	-2.19224	-55.7323	382.573	11122.9	5583.15	55.7323	19.0596	36.7662	32.6353	0	0	0.326217	132.486	-612.587	250	193.563	0	36.9159	35.8455	76.1074	1614811115860391	2
2547	0	0	547	1	735.578	362.97	372.608	0	0	27.2432	22.2688	62.5177	675.508	11134.7	5558.69	-62.5177	33.4459	36.2696	33.1298	0	0	0.471909	122.034	-610.646	250	207.791	0	27.1297	23.5904	40.7373	1614811115880402	2
2549	0	0	549	1	823.59	423.752	399.839	0	0	56.8028	47.4911	79.4439	875.74	11105.1	5533.47	-79.4439	43.5317	35.1799	32.3603	0	0	0.453106	123.6	-609.044	250	251.461	0	21.438	18.3726	32.3043	1614811115920424	2
2550	0	0	550	1	773.681	336.534	437.148	0	0	37.7486	-29.3672	41.6857	816.638	11124.2	5610.33	-41.6857	40.1139	34.4753	33.3253	0	0	0.251297	116.847	-606.976	250	221.277	0	22.2375	19.6736	34.0257	1614811115940435	2
2551	0	0	551	1	486.812	238.027	248.786	0	0	-4.89401	-52.4525	-51.6321	339.487	11067.2	5533.75	51.6321	16.6394	35.9958	34.282	0	0	0.206883	159.251	-620.528	250	161.347	0	43.1112	41.2299	86.1808	1614811115960446	2
2552	0	0	552	1	548.935	252.014	296.921	0	0	64.1249	-12.0033	-23.2791	574.405	11097.8	5592.96	23.2791	27.7907	34.4218	31.8775	0	0	0.125819	141.116	-613.271	250	221.811	0	27.2404	25.8668	49.1638	1614811115980457	2
2553	0	0	553	1	730.616	363.599	367.017	0	0	46.6342	1.41892	20.8056	467.616	11115.3	5579.54	-20.8056	22.8087	36.2636	33.3677	0	0	0.376153	159.515	-622.422	250	205.165	0	36.2072	33.085	56.7972	1614811116000467	2
2554	0	0	554	1	613.262	309.998	303.264	0	0	38.0873	67.0359	74.5903	537.872	11123.8	5513.92	-74.5902	26.8043	35.3428	33.6238	0	0	0.329076	186.373	-634.905	250	253.327	0	33.6396	28.9147	49.783	1614811116020478	2
2555	0	0	555	1	629.244	301.879	327.364	0	0	59.5606	-27.5557	69.9579	523.818	11102.4	5608.52	-69.9579	25.902	36.2824	33.3769	0	0	0.264224	141.383	-617.768	250	196.76	0	34.6026	30.0196	51.6187	1614811116040489	2
2556	0	0	556	1	714.391	360.454	353.937	0	0	25.8251	27.2232	92.0295	630.701	11136.1	5553.74	-92.0295	31.6107	37.2531	33.2863	0	0	0.423094	118.201	-609.184	250	205.231	0	29.6003	25.1666	43.7955	1614811116060500	2
2557	0	0	557	1	523.039	304.138	218.901	0	0	6.80304	50.471	84.7784	399.921	11155.1	5630.15	-84.7784	20.0948	36.0242	34.6963	0	0	0.319605	137.082	-614.777	250	174.575	0	45.4311	38.2937	65.9716	1614811116080511	2
2558	0	0	558	1	774.744	316.547	458.197	0	0	50.6181	43.3424	29.9337	898.794	11111.3	5537.62	-29.9337	43.9997	35.61	31.254	0	0	0.547214	150.376	-621.741	250	323.37	0	19.7883	17.7567	31.1189	1614811116100522	2
2559	0	0	559	1	803.701	290.862	512.839	0	0	87.9504	30.1378	-70.2496	882.755	11074	5550.82	70.2496	42.6807	34.7419	34.3368	0	0	0.768359	133.476	-617.305	250	390.751	0	17.5428	16.928	36.5581	1614811116120533	2
2560	0	0	560	1	541.691	198.987	342.704	0	0	65.8818	24.5482	-155.723	465.798	11096	5556.41	155.723	22.9658	35.9533	33.2258	0	0	0.254229	134.943	-611.651	250	196.413	0	26.8862	27.0611	92.9395	1614811116140544	2
2561	0	0	561	1	629.368	328.812	300.556	0	0	50.6055	8.66522	57.2308	572.709	11111.3	5572.29	-57.2308	28.1974	34.7012	34.0181	0	0	0.388907	123.084	-607.979	250	210.007	0	31.4419	27.5541	46.9955	1614811116160555	2
2562	0	0	562	1	563.907	242.69	321.216	0	0	62.693	11.7496	9.59249	537.62	11099.2	5569.21	-9.59249	26.1299	34.876	34.2437	0	0	0.454106	154.806	-620.503	250	235.128	0	31.4312	28.8359	50.0073	1614811116180566	2
2563	0	0	563	1	501.997	189.881	312.117	0	0	46.8853	40.6935	-19.4242	502.646	11115	5540.27	19.4242	24.4154	34.7658	33.706	0	0	0.385728	130.42	-610.128	250	191.853	0	31.4743	29.5217	55.3004	1614811116200576	2
2564	0	0	564	1	601.272	271.452	329.82	0	0	1.91922	-37.9608	75.0566	522.527	11060.3	5519.26	-75.0566	26.1617	34.3725	33.283	0	0	0.344759	138.089	-612.033	250	185.079	0	34.6168	29.3759	50.7513	1614811116220587	2
2565	0	0	565	1	582.278	270.865	311.412	0	0	25.9652	-21.4278	-49.4112	480.852	11036.3	5602.39	49.4112	23.3516	37.6343	33.9927	0	0	0.227469	106.838	-603.671	250	180.515	0	31.2869	30.2407	62.998	1614811116240598	2
2567	0	0	567	1	464.297	206.175	258.122	0	0	61.9488	2.26881	-11.6012	380.85	11100	5578.69	11.6012	18.4505	35.8437	33.5748	0	0	0.42417	96.11	-594.756	250	162.779	0	41.5279	39.1344	71.5071	1614811116280620	2
2568	0	0	568	1	656.363	265.545	390.818	0	0	66.7321	12.3853	-21.4879	450.13	11095.2	5568.57	21.4879	21.7817	36.8065	32.6382	0	0	0.395083	127.669	-611.003	250	175.663	0	34.5962	32.8708	62.6944	1614811116300631	2
2569	0	0	569	1	676.55	339.959	336.591	0	0	49.4437	33.8608	35.4291	481.182	11112.5	5547.1	-35.4291	23.5721	35.9323	34.5431	0	0	0.317995	147.31	-622.855	250	189.726	0	36.3492	32.3718	55.2113	1614811116320642	2
2570	0	0	570	1	640.752	259.563	381.189	0	0	36.9072	20.5768	-60.1693	586.955	11125	5560.38	60.1693	28.4605	36.491	33.9857	0	0	0.383133	128.218	-613.48	250	218.685	0	25.447	24.7162	52.6993	1614811116340653	2
2571	0	0	571	1	808.278	369.784	438.494	0	0	107.646	50.5375	-25.6666	721.971	11054.3	5630.08	25.6666	34.9999	35.1718	31.9342	0	0	0.349291	128.959	-610.497	250	237.151	0	22.1834	20.8061	40.1674	1614811116360664	2
2572	0	0	572	1	789.449	395.013	394.436	0	0	63.9262	41.2168	91.1393	827.092	11098	5539.74	-91.1393	41.2698	35.3449	32.0604	0	0	0.545653	137.595	-614.155	250	239.157	0	22.6874	19.3072	34.0114	1614811116380674	2
2573	0	0	573	1	666.324	322.527	343.797	0	0	41.5143	-29.3547	-8.21131	639.732	11120.4	5510.66	8.21131	31.0952	36.1601	33.7454	0	0	0.397926	109.196	-603.661	250	235.527	0	25.8685	24.1626	44.2086	1614811116400685	2
2574	0	0	574	1	794.601	416.451	378.15	0	0	44.9547	12.4901	74.4134	739.91	11117	5568.47	-74.4134	36.6833	35.5467	32.4493	0	0	0.290425	146.972	-619.917	250	251.244	0	24.9705	21.6313	37.5013	1614811116420696	2
2575	0	0	575	1	695.921	345.539	350.382	0	0	91.4582	19.5763	60.56	522.261	11070.5	5561.38	-60.56	25.6883	34.4341	34.271	0	0	0.302894	151.212	-620.163	250	210.762	0	34.5995	29.977	51.0886	1614811116440707	2
2576	0	0	576	1	599.518	264.589	334.929	0	0	-5.6546	2.46699	75.2759	496.887	11067.9	5578.49	-75.2759	24.8917	33.8735	32.2857	0	0	0.406565	138.732	-609.527	250	162.976	0	35.9509	30.6775	52.5017	1614811116460718	2
2577	0	0	577	1	699.963	290.122	409.841	0	0	-1.4731	35.3642	61.6796	492.263	11163.4	5545.6	-61.6796	24.5399	34.0372	33.98	0	0	0.367321	161.382	-625.105	250	196.445	0	36.3244	31.0953	53.2825	1614811116480729	2
2578	0	0	578	1	625.624	271.754	353.87	0	0	48.4413	-7.51225	-186.095	424.114	11113.5	5588.47	186.095	21.2057	34.5198	33.1621	0	0	0.140286	148.231	-615.747	250	172.512	0	28.3587	28.8217	112.357	1614811116500740	2
2579	0	0	579	1	543.639	205.096	338.543	0	0	78.3954	20.9763	-92.6161	397.35	11083.5	5559.98	92.6161	19.2483	36.5881	32.237	0	0	0.326805	132.489	-611.477	250	195.827	0	33.8072	33.3949	83.6032	1614811116520751	2
2580	0	0	580	1	629.933	307.628	322.305	0	0	-12.9409	64.058	112.726	614.086	11174.9	5616.56	-112.726	31.4692	34.8341	32.0772	0	0	0.45057	144.86	-614.01	250	185.403	0	29.7487	24.7242	44.1817	1614811116540762	2
2581	0	0	581	1	632.209	245.468	386.741	0	0	77.0419	75.1835	-4.28437	665.493	11084.9	5605.44	4.28437	32.4434	34.7355	31.9547	0	0	0.566007	149.974	-619.1	250	237.908	0	24.651	22.8539	41.3204	1614811116560773	2
2582	0	0	582	1	824.66	305.637	519.024	0	0	26.5107	-3.86615	-0.161047	883.263	11135.4	5584.83	0.161047	43.0505	34.9727	32.0023	0	0	0.419582	149.828	-621.681	250	309.866	0	19.3289	17.8998	32.1611	1614811116580783	2
2583	0	0	583	1	683.329	277.063	406.266	0	0	31.6628	44.0202	36.6411	580.745	11130.3	5636.6	-36.6411	28.553	36.691	32.822	0	0	0.585272	149.421	-620.799	250	208.695	0	30.1953	26.8634	46.3822	1614811116600794	2
2584	0	0	584	1	695.834	271.848	423.985	0	0	55.9135	33.1307	4.52827	567.244	11106	5547.83	-4.52827	27.5936	34.4156	33.4402	0	0	0.485068	115.348	-604.099	250	165.948	0	29.349	26.9311	47.5043	1614811116620805	2
2585	0	0	585	1	930.549	457.245	473.305	0	0	94.8591	40.0802	77.9288	843.78	11067.1	5540.88	-77.9288	41.817	33.7655	31.5009	0	0	0.351764	176.027	-629.223	232.612	276.982	0	22.0068	18.7901	32.9607	1614811116640816	2
2586	0	0	586	1	711.491	339.621	371.87	0	0	49.7753	-9.04703	50.1405	685.358	11112.1	5590.01	-50.1405	33.6698	35.9163	32.7275	0	0	0.141345	123.158	-608.98	250	228.464	0	26.3097	23.3181	40.0735	1614811116660827	2
2587	0	0	587	1	631.664	269.223	362.441	0	0	15.1723	63.892	-67.3367	536.203	11047.1	5517.07	67.3367	26.2065	33.7591	32.4933	0	0	0.425783	167.409	-625.98	250	238.294	0	26.7545	25.8002	55.8961	1614811116680838	2
2588	0	0	588	1	756.512	340.858	415.654	0	0	26.6689	28.4244	-41.6509	692.864	11135.3	5552.54	41.6509	33.6717	36.3968	32.8822	0	0	0.159316	146.182	-621.358	250	250.976	0	22.4555	21.451	43.4248	1614811116700849	2
2589	0	0	589	1	687.699	315.767	371.932	0	0	75.042	4.47816	12.1751	668.59	11086.9	5576.48	-12.1751	32.4796	35.0548	32.0981	0	0	0.119997	126.619	-608.052	250	231.229	0	25.4136	23.3148	40.7565	1614811116720860	2
2590	0	0	590	1	481.779	219.139	262.64	0	0	3.48727	17.9645	92.5847	354.13	11158.4	5563	-92.5847	17.8324	35.7359	35.3233	0	0	0.552903	129.142	-613.001	250	178.242	0	51.3376	43.2098	74.1833	1614811116740871	2
2591	0	0	591	1	600.593	333.41	267.183	0	0	-18.9381	29.4019	98.2946	699.731	11081.2	5551.56	-98.2946	35.5705	34.9829	31.9651	0	0	0.500705	130.46	-609.962	250	201.998	0	26.476	22.1282	38.9645	1614811116760882	2
2592	0	0	592	1	555.526	221.51	334.016	0	0	48.7428	8.41268	41.6719	558.562	11113.2	5672.21	-41.6719	27.3778	35.3095	31.285	0	0	0.118001	128.644	-606.757	250	216.516	0	30.9745	27.7325	47.5088	1614811116780892	2
2593	0	0	593	1	621.56	269.282	352.278	0	0	-5.85323	24.5523	-62.745	482.292	11068.1	5556.41	62.745	23.5935	34.6683	32.9649	0	0	0.333667	160.252	-622.784	250	228.278	0	30.0142	28.8442	61.7866	1614811116800903	2
2594	0	0	594	1	667.435	377.144	290.291	0	0	36.0021	59.7617	95.9874	523.311	11026.3	5620.86	-95.9874	26.2977	34.1939	33.0963	0	0	0.317345	145.075	-615.43	250	218.761	0	34.5881	29.1565	50.8937	1614811116820914	2
2595	0	0	595	1	533.644	253.523	280.121	0	0	57.6613	23.1276	62.8081	559.924	11104.3	5557.83	-62.8081	27.6127	32.8467	31.881	0	0	0.129284	144.44	-613.624	250	204.693	0	31.4772	27.3582	46.9672	1614811116840925	2
2596	0	0	596	1	528.114	236.623	291.491	0	0	48.1597	25.8034	24.8186	372.033	11113.8	5654.82	-24.8186	18.1732	34.7067	33.6229	0	0	0.500446	128.357	-608.651	250	177.399	0	45.0934	40.6759	69.2848	1614811116860936	2
2597	0	0	597	1	708.838	339.704	369.134	0	0	37.2446	56.0855	82.5013	731.625	11124.7	5624.53	-82.5013	36.5312	34.3863	30.9449	0	0	0.375414	175.013	-628.494	250	304.163	0	24.9016	21.2925	37.2824	1614811116880947	2
2598	0	0	598	1	519.6	211.032	308.568	0	0	38.1386	64.19	-56.1353	409.764	11123.8	5616.43	56.1353	19.9458	35.5091	32.6657	0	0	0.375909	115.866	-601.661	250	160.566	0	34.9941	33.8491	71.9103	1614811116900958	2
2600	0	0	600	1	678.368	280.619	397.749	0	0	36.3938	48.8655	-34.3586	584.048	11125.5	5532.09	34.3586	28.3994	33.8175	33.4574	0	0	0.423895	142.245	-614.92	250	198.629	0	26.5523	25.1237	48.9457	1614811116940980	2
2601	0	0	601	1	672.835	276.233	396.602	0	0	24.6813	56.9621	21.4036	619.438	11137.2	5623.66	-21.4036	30.4281	34.8785	33.828	0	0	0.535948	126.325	-610.973	250	189.897	0	27.9341	25.055	43.2922	1614811116960990	2
2602	0	0	602	1	589.213	297.239	291.974	0	0	20.9341	16.2122	-26.0229	420.518	11041.3	5564.75	26.0229	20.4638	36.4351	33.0361	0	0	0.169567	133.13	-611.727	250	185.265	0	36.6618	34.7411	66.8894	1614811116981001	2
2603	0	0	603	1	816.088	369.863	446.225	0	0	82.1854	48.5053	14.5317	742.164	11079.7	5532.45	-14.5317	36.1543	34.7898	32.5803	0	0	0.422815	140.235	-614.025	250	260.295	0	23.2809	21.0639	36.9423	1614811117001012	2
2604	0	0	604	1	711.805	347.791	364.014	0	0	67.5654	23.5285	80.6994	577.079	11094.4	5557.43	-80.6994	28.6296	34.714	33.1969	0	0	0.29061	141.628	-616.815	250	197.9	0	31.5987	27.0825	46.778	1614811117021023	2
2605	0	0	605	1	597.683	306.201	291.482	0	0	67.0653	38.7778	30.2044	352.441	11094.9	5542.18	-30.2044	17.2221	36.4752	32.6291	0	0	0.391664	149.784	-618.08	250	164.781	0	47.6734	42.8372	73.4624	1614811117041034	2
2606	0	0	606	1	673.859	341.836	332.023	0	0	22.8394	52.2972	73.0326	608.031	11139.1	5528.66	-73.0326	30.3101	34	32.4879	0	0	0.771004	137.053	-612.955	250	227.499	0	29.6634	25.3569	43.9632	1614811117061045	2
2607	0	0	607	1	851.35	399.022	452.327	0	0	68.6883	5.7698	-3.34908	852.386	11093.2	5575.19	3.34908	41.3206	34.3653	32.5021	0	0	0.291202	127.034	-610.871	250	241.606	0	19.9329	18.5155	33.3058	1614811117081056	2
2608	0	0	608	1	737.026	261.243	475.782	0	0	79.762	18.9713	-19.7599	807.387	11082.2	5561.99	19.7599	39.0602	33.1737	32.5887	0	0	0.155085	157.483	-624.964	250	292.462	0	20.3441	19.0416	35.5108	1614811117101067	2
2609	0	0	609	1	580.101	312.247	267.854	0	0	113.189	4.82739	-23.2244	630.783	11048.7	5576.13	23.2244	30.5021	35.2449	31.9718	0	0	0.216017	127.777	-608.93	250	260.55	0	25.1798	23.8388	45.3709	1614811117121078	2
2610	0	0	610	1	710.831	309.372	401.459	0	0	50.4832	19.857	32.7737	683.682	11111.4	5561.1	-32.7737	33.4391	33.0616	31.6794	0	0	0.0573063	156.467	-618.895	250	234.134	0	25.337	22.6743	38.9499	1614811117141089	2
2611	0	0	611	1	617.91	300.103	317.807	0	0	-10.8198	13.9221	23.0525	627.519	11073.1	5567.04	-23.0525	30.995	34.8434	33.1858	0	0	0.488268	132.531	-613.312	250	211.901	0	27.6428	24.7095	42.4896	1614811117161099	2
2613	0	0	613	1	529.601	254.73	274.872	0	0	28.2312	14.5302	8.10317	335.334	11133.7	5566.43	-8.10318	16.3665	35.2986	32.1568	0	0	0.131989	131.454	-607.911	250	164.242	0	47.7389	43.9934	77.0594	1614811117201121	2
2614	0	0	614	1	616.956	238.192	378.764	0	0	23.3222	-13.0336	43.8583	408.249	11138.6	5593.99	-43.8583	20.1011	34.7581	32.572	0	0	0.388361	128.72	-607.43	250	193.99	0	42.07	37.2917	63.2304	1614811117221132	2
2615	0	0	615	1	629.133	321.873	307.26	0	0	6.94973	-24.697	131.32	480.489	11155	5605.66	-131.32	24.6829	34.1566	32.4402	0	0	0.299391	117.047	-603.25	250	151.588	0	37.1446	30.8319	57.1283	1614811117241143	2
2616	0	0	616	1	611.56	322.325	289.236	0	0	63.1603	-9.06797	92.4198	530.981	11198.4	5590.03	-92.4198	26.477	34.5179	33.3288	0	0	0.389409	118.961	-606.443	250	210.789	0	34.1845	29.2769	50.6612	1614811117261154	2
2617	0	0	617	1	560.583	283.074	277.509	0	0	52.749	-7.33799	-18.6803	515.165	11109.2	5588.3	18.6803	24.959	33.8448	32.1389	0	0	0.345107	122.15	-606.281	250	188.85	0	30.3464	28.7295	53.5388	1614811117281165	2
2618	0	0	618	1	505.988	258.373	247.615	0	0	31.3476	1.15938	126.923	306.43	11230.2	5579.8	-126.923	15.6114	34.85	33.7387	0	0	0.171027	131.167	-610.797	250	146.701	0	57.4242	48.3484	87.3411	1614811117301176	2
2619	0	0	619	1	667.639	250.785	416.854	0	0	56.4899	30.8536	20.6754	653.892	11105.4	5550.11	-20.6754	31.8951	34.3421	31.5898	0	0	0.457789	135.823	-612.349	250	220.241	0	26.0018	23.5517	40.9767	1614811117321187	2
2620	0	0	620	1	676.129	319.275	356.854	0	0	47.8681	-3.80991	25.4844	619.274	11114.1	5584.77	-25.4844	30.2314	34.8234	32.82	0	0	0.134815	158.165	-624.482	250	245.286	0	27.8856	25.2795	43.3568	1614811117341198	2
2621	0	0	621	1	649.556	334.267	315.29	0	0	57.761	16.9612	-6.16541	582.941	11104.2	5564	6.16541	28.2816	33.4324	32.0827	0	0	0.198211	140.858	-611.434	250	202.915	0	27.6935	25.7926	46.4987	1614811117361208	2
2622	0	0	622	1	732.462	421.811	310.651	0	0	37.6611	45.638	26.5569	569.807	11124.3	5535.32	-26.5569	27.9263	34.213	31.1983	0	0	0.363072	154.122	-618.619	250	233.447	0	29.5806	26.5764	46.0316	1614811117381219	2
2623	0	0	623	1	617.767	343.756	274.011	0	0	41.4308	11.9471	55.3407	519.133	11120.5	5569.01	-55.3407	25.5751	34.198	32.3026	0	0	0.232098	145.953	-614.907	250	215.38	0	33.8247	29.7229	50.7016	1614811117401230	2
2624	0	0	624	1	565.72	233.199	332.521	0	0	-19.5316	3.02147	47.5023	567.485	11081.8	5577.94	-47.5023	28.2748	33.8865	30.8255	0	0	0.442464	156.089	-618.119	250	250.808	0	30.5242	26.768	45.8012	1614811117421241	2
2625	0	0	625	1	722.164	334.212	387.952	0	0	25.2266	31.6817	15.5157	646.093	11136.7	5549.28	-15.5157	31.6217	35.2666	32.7591	0	0	0.513095	122.414	-610.371	250	226.878	0	26.4381	23.955	41.8627	1614811117441252	2
2626	0	0	626	1	424.75	192.236	232.514	0	0	-36.7366	16.1179	97.1331	371.631	11099	5564.84	-97.1331	18.9896	33.9068	34.4187	0	0	0.383896	145.624	-615.82	250	159.296	0	48.0676	40.054	69.3619	1614811117461263	2
2627	0	0	627	1	648.003	205.722	442.281	0	0	4.68304	10.4206	-29.9935	504.491	11157.2	5570.54	29.9935	24.6234	34.27	30.8242	0	0	0.332222	142.152	-611.351	250	190.51	0	29.9284	28.3692	55.2959	1614811117481274	2
2628	0	0	628	1	578.28	275.307	302.972	0	0	48.052	7.51619	-30.1967	597.648	11113.9	5573.44	30.1967	28.9457	35.1901	31.7742	0	0	0.454947	126.864	-608.401	250	224.128	0	25.8692	24.7501	48.2128	1614811117501285	2
2629	0	0	629	1	639.854	323.444	316.41	0	0	-19.7751	-21.5945	69.4609	675.584	11082	5602.55	-69.4609	33.9267	34.4687	30.1279	0	0	0.494637	151.399	-615.547	250	240.485	0	26.5082	22.7589	39.5445	1614811117521296	2
2630	0	0	630	1	613.23	298.72	314.51	0	0	32.9052	42.3375	-42.6715	565.092	11129	5538.62	42.6715	27.4635	34.1226	31.3934	0	0	0.276924	173.518	-622.624	250	225.817	0	26.39	25.2018	51.155	1614811117541307	2
2632	0	0	632	1	781.536	330.869	450.667	0	0	21.7984	94.1557	-23.4918	657.933	11140.1	5586.46	23.4918	32.3196	34.0194	32.3891	0	0	0.58003	127.877	-608.846	250	224.62	0	23.958	22.6192	42.5347	1614811117581328	2
2633	0	0	633	1	625.973	262.958	363.014	0	0	81.425	91.0075	-26.3122	590.971	11080.5	5589.61	26.3122	28.8224	34.0398	31.2895	0	0	0.47308	120.618	-603.545	250	214.612	0	26.1064	24.7552	47.277	1614811117601339	2
2634	0	0	634	1	586.944	340.108	246.836	0	0	59.1704	5.98868	91.8863	589.732	11102.8	5574.97	-91.8863	29.4056	34.6936	31.7768	0	0	0.346868	136.846	-610.274	250	202.548	0	30.7638	26.3769	45.6366	1614811117621350	2
2635	0	0	635	1	589.74	229.911	359.83	0	0	15.3373	-14.3835	20.2129	414.439	11146.6	5595.34	-20.2129	20.3206	32.9917	31.7793	0	0	0.10476	181.033	-626.723	250	208.962	0	39.6294	35.8129	61.2853	1614811117641361	2
2636	0	0	636	1	489.425	277.016	212.408	0	0	64.8505	24.8627	98.9243	399.815	11097.1	5556.1	-98.9243	20.0008	33.1775	32.5879	0	0	0.349272	145.956	-611.566	250	174.811	0	44.2081	37.3804	64.8373	1614811117661372	2
2637	0	0	637	1	754.455	337.304	417.151	0	0	40.7424	70.2219	44.0641	761.306	11121.2	5610.4	-44.0641	37.5659	33.3304	30.2451	0	0	0.772345	133.452	-608.794	250	243.993	0	22.9574	20.3272	35.2267	1614811117681383	2
2638	0	0	638	1	540.478	224.506	315.972	0	0	58.7333	22.4675	85.0297	447.612	11103.2	5558.49	-85.0297	22.2614	34.1211	32.4795	0	0	0.426994	135.341	-611.603	250	181.633	0	39.7555	34.0185	58.4834	1614811117701394	2
2639	0	0	639	1	626.937	350.242	276.695	0	0	32.247	58.4372	69.5334	463.408	11129.7	5622.18	-69.5334	23.0473	34.5024	32.6572	0	0	0.43782	127.962	-607.956	250	170.939	0	38.1749	32.8526	56.4418	1614811117721405	2
2640	0	0	640	1	627.159	325.415	301.745	0	0	-0.717372	4.03093	198.717	451.668	11063	5576.93	-198.717	24.2348	33.6305	32.632	0	0	0.447527	155.272	-616.433	250	220.541	0	36.1955	30.6554	71.8679	1614811117741415	2
2641	0	0	641	1	850.62	385.803	464.817	0	0	42.8672	22.9235	65.9125	840.946	11119.1	5558.04	-65.9125	41.5864	32.5804	32.321	0	0	0.265238	158.849	-623.284	250	298.58	0	21.8146	18.8587	32.8564	1614811117761426	2
2642	0	0	642	1	699.955	300.962	398.993	0	0	36.7592	-2.9985	66.76	785.388	11125.2	5583.96	-66.76	38.8648	32.9871	30.8861	0	0	0.35924	141.748	-612.442	250	231.486	0	23.0134	20.0315	34.7361	1614811117781437	2
2643	0	0	643	1	650.796	296.381	354.415	0	0	19.5217	6.99094	26.062	495.034	11142.4	5573.97	-26.062	24.2814	33.3745	31.7529	0	0	0.464456	145.243	-613.872	250	194.885	0	33.8844	30.4979	52.05	1614811117801448	2
2644	0	0	644	1	608.269	274.092	334.177	0	0	43.6491	-2.25025	-5.6968	491.516	11118.3	5583.21	5.6968	23.8747	33.0023	30.6281	0	0	0.26635	148.895	-612.774	250	208.317	0	31.873	29.851	53.8553	1614811117821459	2
2645	0	0	645	1	635.618	328.5	307.118	0	0	55.2884	33.8175	34.8511	582.45	11106.6	5547.14	-34.8511	28.5108	32.4291	31.2602	0	0	0.36679	187.254	-628.748	250	257.051	0	29.2289	26.0163	44.6313	1614811117841470	2
2646	0	0	646	1	616.914	302.491	314.423	0	0	-22.663	-7.32119	8.62862	540.66	11184.6	5588.28	-8.62862	26.7186	33.9427	31.4369	0	0	0.47133	162.991	-620.932	250	211.24	0	30.1775	27.6091	48.4483	1614811117861481	2
2647	0	0	647	1	602.548	323.451	279.098	0	0	12.81	39.7388	-13.7581	517.564	11049.5	5541.22	13.7581	25.297	32.4682	32.4798	0	0	0.233611	128.728	-605.82	250	198.326	0	30.5939	28.2338	51.6988	1614811117881492	2
2648	0	0	648	1	558.571	244.023	314.547	0	0	61.8515	-71.4442	-72.327	385.507	11100.1	5453.08	72.327	18.7541	34.1943	32.7631	0	0	0.105687	159.957	-619.358	250	197.097	0	35.866	35.3861	79.2694	1614811117901503	2
2649	0	0	649	1	642.607	328.025	314.582	0	0	26.0506	48.0697	77.9561	573.409	11135.9	5632.55	-77.9561	28.6097	32.6009	30.9594	0	0	0.462162	142.526	-610.48	250	199.712	0	30.8454	26.2953	45.6919	1614811117921514	2
2650	0	0	650	1	652.26	283.036	369.224	0	0	61.6399	-36.3644	70.5955	414.205	11100.3	5517.66	-70.5955	20.4959	34.8155	32.3143	0	0	0.158893	135.302	-609.607	250	168.675	0	42.4767	36.7638	63.0208	1614811117941524	2
2651	0	0	651	1	623.005	245.42	377.586	0	0	54.7946	24.6191	32.2989	654.833	11107.1	5556.34	-32.2989	32.017	33.6661	31.3629	0	0	0.548478	127.033	-606.337	250	187.306	0	26.3098	23.5739	40.6017	1614811117961535	2
2652	0	0	652	1	716.84	275.2	441.64	0	0	55.931	17.4983	-31.852	655.439	11106	5563.46	31.852	31.7254	33.903	31.5118	0	0	0.255575	184.703	-631.307	250	236.058	0	23.6333	22.5269	43.9069	1614811117981546	2
2653	0	0	653	1	778.25	351.462	426.788	0	0	10.3323	-17.0872	107.662	725.922	11051.9	5598.05	-107.662	36.7668	32.3505	31.1255	0	0	0.137765	125.584	-605.186	250	243.786	0	25.1659	21.0496	37.5144	1614811118001557	2
2654	0	0	654	1	541.878	304.527	237.35	0	0	-22.4027	-18.1601	52.2885	638.278	11084.7	5599.12	-52.2885	31.8863	32.8304	31.5032	0	0	0.373581	127.696	-605.313	250	232.203	0	27.6075	23.9403	41.1799	1614811118021568	2
2655	0	0	655	1	654.769	321.38	333.389	0	0	21.4193	-19.8026	60.7175	627.683	11040.8	5600.76	-60.7175	31.0881	33.9878	29.4743	0	0	0.269424	125.941	-603.516	250	241.795	0	27.9333	24.3796	42.1576	1614811118041579	2
2656	0	0	656	1	761.517	391.931	369.586	0	0	20.4455	-23.9565	144.784	594.543	11141.5	5604.92	-144.784	30.7005	33.6899	30.8386	0	0	0.320784	139.562	-610.005	250	212.559	0	29.8169	24.8599	48.0561	1614811118061590	2
2657	0	0	657	1	647.909	331.457	316.452	0	0	-17.3748	15.4084	54.7039	513.98	11079.6	5665.21	-54.7039	25.6552	34.3183	31.7057	0	0	0.294046	137.954	-610.526	250	209.279	0	34.0778	29.572	50.5754	1614811118081601	2
2658	0	0	658	1	644.496	274.879	369.617	0	0	64.2882	20.7361	-5.88849	614.057	11097.6	5560.22	5.88849	29.7813	33.3494	31.838	0	0	0.196684	153.513	-618.276	250	225.007	0	26.3823	24.5197	44.2771	1614811118101612	2
2659	0	0	659	1	753.723	330.192	423.531	0	0	69.9747	37.9151	-8.19624	702.558	11091.9	5543.04	8.19624	34.0897	33.434	30.4593	0	0	0.604753	151.951	-615.758	250	249.309	0	22.9549	21.3149	39.2046	1614811118401775	2
2660	0	0	660	1	753.723	330.192	423.531	0	0	69.9747	37.9151	-8.19624	702.558	11091.9	5543.04	8.19624	34.0897	33.434	30.4593	0	0	0.604753	151.951	-615.758	250	249.309	0	22.9549	21.3149	39.2046	1614811118401775	2
2661	0	0	661	1	753.723	330.192	423.531	0	0	69.9747	37.9151	-8.19624	702.558	11091.9	5543.04	8.19624	34.0897	33.434	30.4593	0	0	0.604753	151.951	-615.758	250	249.309	0	22.9549	21.3149	39.2046	1614811118401775	2
2662	0	0	662	1	753.723	330.192	423.531	0	0	69.9747	37.9151	-8.19624	702.558	11091.9	5543.04	8.19624	34.0897	33.434	30.4593	0	0	0.604753	151.951	-615.758	250	249.309	0	22.9549	21.3149	39.2046	1614811118401775	2
2663	0	0	663	1	753.723	330.192	423.531	0	0	69.9747	37.9151	-8.19624	702.558	11091.9	5543.04	8.19624	34.0897	33.434	30.4593	0	0	0.604753	151.951	-615.758	250	249.309	0	22.9549	21.3149	39.2046	1614811118401775	2
2664	0	0	664	1	753.723	330.192	423.531	0	0	69.9747	37.9151	-8.19624	702.558	11091.9	5543.04	8.19624	34.0897	33.434	30.4593	0	0	0.604753	151.951	-615.758	250	249.309	0	22.9549	21.3149	39.2046	1614811118401775	2
2665	0	0	665	1	753.723	330.192	423.531	0	0	69.9747	37.9151	-8.19624	702.558	11091.9	5543.04	8.19624	34.0897	33.434	30.4593	0	0	0.604753	151.951	-615.758	250	249.309	0	22.9549	21.3149	39.2046	1614811118401775	2
2666	0	0	666	1	753.723	330.192	423.531	0	0	69.9747	37.9151	-8.19624	702.558	11091.9	5543.04	8.19624	34.0897	33.434	30.4593	0	0	0.604753	151.951	-615.758	250	249.309	0	22.9549	21.3149	39.2046	1614811118401775	2
2667	0	0	667	1	753.723	330.192	423.531	0	0	69.9747	37.9151	-8.19624	702.558	11091.9	5543.04	8.19624	34.0897	33.434	30.4593	0	0	0.604753	151.951	-615.758	250	249.309	0	22.9549	21.3149	39.2046	1614811118401775	2
2668	0	0	668	1	753.723	330.192	423.531	0	0	69.9747	37.9151	-8.19624	702.558	11091.9	5543.04	8.19624	34.0897	33.434	30.4593	0	0	0.604753	151.951	-615.758	250	249.309	0	22.9549	21.3149	39.2046	1614811118401775	2
2669	0	0	669	1	753.723	330.192	423.531	0	0	69.9747	37.9151	-8.19624	702.558	11091.9	5543.04	8.19624	34.0897	33.434	30.4593	0	0	0.604753	151.951	-615.758	250	249.309	0	22.9549	21.3149	39.2046	1614811118401775	2
2670	0	0	670	1	753.723	330.192	423.531	0	0	69.9747	37.9151	-8.19624	702.558	11091.9	5543.04	8.19624	34.0897	33.434	30.4593	0	0	0.604753	151.951	-615.758	250	249.309	0	22.9549	21.3149	39.2046	1614811118401775	2
2671	0	0	671	1	753.723	330.192	423.531	0	0	69.9747	37.9151	-8.19624	702.558	11091.9	5543.04	8.19624	34.0897	33.434	30.4593	0	0	0.604753	151.951	-615.758	250	249.309	0	22.9549	21.3149	39.2046	1614811118401775	2
2672	0	0	672	1	753.723	330.192	423.531	0	0	69.9747	37.9151	-8.19624	702.558	11091.9	5543.04	8.19624	34.0897	33.434	30.4593	0	0	0.604753	151.951	-615.758	250	249.309	0	22.9549	21.3149	39.2046	1614811118401775	2
2673	0	0	673	1	753.723	330.192	423.531	0	0	69.9747	37.9151	-8.19624	702.558	11091.9	5543.04	8.19624	34.0897	33.434	30.4593	0	0	0.604753	151.951	-615.758	250	249.309	0	22.9549	21.3149	39.2046	1614811118401775	2
2674	0	0	674	1	693.562	412.601	280.961	0	0	1.21337	69.5541	-7.3634	583.495	11061	5611.07	7.3634	28.72	32.6785	30.3356	0	0	0.347425	142.62	-609.14	250	228.683	0	27.0901	24.9161	45.3498	1614811118421786	2
2675	0	0	675	1	594.717	333.68	261.037	0	0	-32.1082	66.6034	15.2413	478.047	11094.4	5614.02	-15.2413	23.8469	34.4476	30.2889	0	0	0.451505	134.794	-605.622	250	193.835	0	33.6907	30.441	53.3704	1614811118441797	2
2676	0	0	676	1	1037.62	424.377	613.246	0	0	48.5854	9.36612	20.3287	1038.52	11113.3	5571.59	-20.3287	50.6453	33.0645	29.9826	0	0	0.641549	148.578	-619.615	186.41	322.453	0	16.9159	15.3754	26.9973	1614811118461808	2
2677	0	0	677	1	698.497	336.925	361.572	0	0	23.202	9.23879	80.763	709.092	11138.7	5571.72	-80.763	35.3647	33.9304	31.0777	0	0	0.578793	110.919	-597.275	250	219.553	0	25.6521	22.0248	38.2464	1614811118481819	2
2678	0	0	678	1	728.05	298.686	429.364	0	0	-16.5045	-17.7839	38.9737	671.096	11078.8	5598.74	-38.9737	33.3316	31.3355	30.4089	0	0	0.316808	181.752	-626.1	250	270.989	0	25.6305	22.4962	38.6381	1614811118501830	2
2679	0	0	679	1	754.61	334.255	420.355	0	0	65.4469	50.9207	39.7284	707.917	11096.5	5629.7	-39.7284	34.7171	33.8397	31.6176	0	0	0.661701	133.996	-609.221	250	238.678	0	24.8294	21.9795	37.9991	1614811118521840	2
2680	0	0	680	1	630.062	307.991	322.071	0	0	12.9975	38.6799	25.316	536.214	11148.9	5542.28	-25.316	26.3756	33.8256	31.803	0	0	0.389784	135.978	-608.92	250	185.852	0	31.4758	28.0955	48.4611	1614811118541851	2
2681	0	0	681	1	525.717	250.305	275.411	0	0	42.0893	59.2255	174.48	374.408	11119.8	5621.39	-174.48	19.6502	32.9263	32.2219	0	0	0.194939	144.086	-609.155	250	231.067	0	44.1553	36.9855	79.7208	1614811118561862	2
2682	0	0	682	1	784.228	430.644	353.584	0	0	78.2362	23.9569	46.1993	758.286	11083.7	5557	-46.1993	37.1489	32.3374	30.5951	0	0	0.521043	122.535	-602.769	250	272.785	0	23.2607	20.4822	35.3792	1614811118581873	2
2683	0	0	683	1	691.798	363.973	327.825	0	0	58.4524	-31.418	44.3391	654.359	11103.5	5612.38	-44.3391	32.0916	33.395	30.6294	0	0	0.248905	152.682	-614.698	250	221.206	0	26.5616	23.5542	40.6917	1614811118601884	2
2684	0	0	684	1	622.587	245.056	377.532	0	0	77.9252	-10.54	-17.9266	405.527	10984.3	5591.5	17.9266	19.6141	33.0785	31.6296	0	0	0.17322	150.874	-612.029	250	174.117	0	37.8124	35.7329	66.3383	1614811118621895	2
2685	0	0	685	1	616.763	315.597	301.165	0	0	28.3096	-42.023	65.0952	451.412	11133.6	5622.98	-65.0952	22.3973	32.9939	30.4845	0	0	0.113988	175.126	-621.973	250	205.069	0	38.1041	33.0076	56.8151	1614811118641906	2
2686	0	0	686	1	592.762	184.085	408.677	0	0	8.95926	-12.6968	-11.5951	550.838	11053.3	5593.66	11.5951	26.9041	32.7634	31.5255	0	0	0.432576	146.849	-613.005	250	208.982	0	28.8139	26.7673	48.8137	1614811118661917	2
2687	0	0	687	1	524.596	270.515	254.081	0	0	63.1504	16.9517	75.8939	503.856	11098.8	5564.01	-75.8939	24.9507	32.0147	31.8229	0	0	0.388204	120.869	-599.467	250	207.749	0	34.9036	30.0148	51.5412	1614811118681928	2
2688	0	0	688	1	806.78	315.807	490.973	0	0	27.7776	-31.0808	47.2316	641.676	11134.1	5612.04	-47.2316	31.6246	32.7574	30.9949	0	0	0.489289	150.87	-614.354	250	213.672	0	27.1636	23.8886	41.2074	1614811118701939	2
2689	0	0	689	1	799.134	367.599	431.536	0	0	38.9538	-23.584	30.5722	676.597	11123	5604.54	-30.5722	33.1231	32.9545	31.5885	0	0	0.133832	157.502	-620.176	250	289.658	0	25.4885	22.8507	39.3393	1614811118721949	2
2690	0	0	690	1	630.908	301.699	329.209	0	0	28.9008	-14.1141	-28.3926	549.118	11133	5595.07	28.3926	26.6712	31.8419	29.3709	0	0	0.352518	168.361	-618.732	250	211.011	0	27.198	25.8708	49.9706	1614811118741960	2
2691	0	0	691	1	618.805	230.907	387.898	0	0	-24.0546	81.6593	3.87282	479.991	11186	5698.62	-3.87282	23.8847	32.4036	30.9094	0	0	0.740825	171.041	-619.394	250	250.384	0	32.8597	30.1141	53.0138	1614811118761971	2
2692	0	0	692	1	521.727	288.564	233.163	0	0	52.3087	15.7467	16.8182	512.513	11109.6	5565.21	-16.8182	24.9705	34.1142	31.4167	0	0	0.226937	144.745	-612.143	250	218.631	0	32.2395	29.4649	51.0705	1614811118781982	2
2693	0	0	693	1	443.294	195.462	247.832	0	0	29.5361	-22.4746	92.4895	467.698	11132.4	5603.43	-92.4895	23.431	32.6387	31.4632	0	0	0.475899	143.035	-609.959	250	207.454	0	37.6687	31.9747	55.4285	1614811118801993	2
2694	0	0	694	1	633.441	322.655	310.786	0	0	22.227	68.6403	58.7942	575.173	11040	5512.32	-58.7942	28.5881	32.2903	30.7061	0	0	0.532552	161.753	-619.231	250	210.144	0	30.178	26.1556	44.9915	1614811118822004	2
2695	0	0	695	1	625.046	285.139	339.907	0	0	77.6326	34.6927	-54.8119	496.779	11084.3	5546.27	54.8119	24.021	33.1732	30.3233	0	0	0.325059	159.774	-615.081	250	253.47	0	28.7886	27.704	58.5741	1614811118842015	2
2696	0	0	696	1	613.267	277.138	336.129	0	0	42.9033	-1.65417	43.2649	516.83	11119	5582.61	-43.2649	25.3595	32.3339	32.8183	0	0	0.271994	153.251	-616.678	250	187.492	0	33.4481	29.6498	50.1604	1614811118862026	2
2697	0	0	697	1	471.463	183.248	288.215	0	0	-22.8377	41.9498	58.5213	384.518	11184.8	5539.01	-58.5213	19.2812	32.1152	31.2503	0	0	0.50971	133.718	-604.906	250	160.738	0	44.0253	37.8363	64.6934	1614811118882037	2
2698	0	0	698	1	507.877	197.389	310.488	0	0	-7.07525	23.8542	15.5963	457.11	11169	5557.11	-15.5963	22.5291	32.6104	31.1639	0	0	0.144903	148.635	-611.673	250	195.896	0	35.5813	32.0664	55.4882	1614811118902048	2
2699	0	0	699	1	700.039	205.143	494.895	0	0	38.7408	-16.7293	27.8147	696.711	11123.2	5597.69	-27.8147	34.0778	34.7758	30.2321	0	0	0.473746	141.845	-612.141	250	230.198	0	24.5419	22.2292	38.6414	1614811118922058	2
2700	0	0	700	1	610.029	289.72	320.309	0	0	84.3303	-15.0736	25.9392	613.857	11077.6	5596.03	-25.9392	29.897	32.3071	30.3188	0	0	0.188962	162.213	-615.796	250	237.762	0	27.4443	24.7269	42.5162	1614811118942069	2
2701	0	0	701	1	472.258	248.573	223.685	0	0	25.6647	41.771	-102.517	310.835	11136.3	5638.85	102.517	15.1801	34.2916	31.2784	0	0	0.315608	117.317	-598.188	250	165.684	0	40.9609	40.443	106.333	1614811118962080	2
2702	0	0	702	1	532.582	184.48	348.102	0	0	1.52039	-16.5576	-13.6267	444.372	11160.4	5597.52	13.6267	21.7393	32.201	30.6654	0	0	0.357204	147.465	-608.663	250	197.335	0	34.5407	32.182	59.1882	1614811118982091	2
2703	0	0	703	1	458.1	202.495	255.604	0	0	2.50255	10.4746	-15.9333	318.246	11159.4	5570.49	15.9333	15.5616	33.5943	31.7289	0	0	0.393429	129.675	-603.786	250	174.023	0	47.6531	44.5784	82.4086	1614811119002102	2
2704	0	0	704	1	628.789	278.386	350.403	0	0	62.4662	-18.2771	56.6402	417.786	10999.8	5599.24	-56.6402	20.5468	31.9281	31.8525	0	0	0.0420513	154.996	-612.109	250	204.432	0	41.016	35.8912	60.948	1614811119022113	2
2705	0	0	705	1	779.138	407.641	371.497	0	0	57.7699	24.4869	87.3167	513.384	11104.2	5556.47	-87.3167	25.562	32.5767	29.6885	0	0	0.501968	158.832	-614.43	250	175.786	0	33.9879	29.0951	50.3371	1614811119042124	2
2706	0	0	706	1	487.773	214.676	273.097	0	0	72.1579	-20.4051	-33.0985	357.228	11089.8	5601.37	33.0985	17.2665	31.6929	30.4723	0	0	0.118766	148.723	-608.603	250	174.528	0	40.7031	38.8229	75.6613	1614811119062135	2
2707	0	0	707	1	569.566	317.357	252.209	0	0	-15.1747	27.6047	47.5513	328.091	11077.4	5553.36	-47.5513	16.3386	33.6111	30.6129	0	0	0.247554	150.89	-613.124	250	179.228	0	50.8187	44.3449	75.4154	1614811119082146	2
2708	0	0	708	1	423.139	177.269	245.869	0	0	53.538	43.5273	69.0049	410.287	11108.4	5637.09	-69.0049	20.3132	31.2877	29.5911	0	0	0.318616	128.979	-597.331	250	166.269	0	41.1198	35.472	60.9058	1614811119102156	2
2709	0	0	709	1	476.532	236.847	239.685	0	0	100.803	-15.7204	-0.167877	353.358	11061.1	5596.68	0.167877	17.1263	32.4034	30.4107	0	0	0.192868	114.939	-592.452	250	174.005	0	44.0065	40.6799	72.1873	1614811119122167	2
2710	0	0	710	1	495.311	260.925	234.386	0	0	35.0808	-24.0326	-8.186	271.282	11226.5	5704.65	8.186	13.1948	35.0555	31.1239	0	0	0.380873	152.204	-615.07	250	171.024	0	55.7328	52.5672	96.759	1614811119142178	2
2711	0	0	711	1	525.631	299.387	226.244	0	0	45.6412	-21.8542	80.151	384.427	11116.3	5602.81	-80.151	19.1092	33.4102	30.6305	0	0	0.237807	142.443	-609.411	250	173.747	0	44.9232	38.7109	66.2844	1614811119162189	2
2712	0	0	712	1	643.425	286.388	357.037	0	0	4.33719	72.5115	24.8331	501.346	11157.6	5608.11	-24.8331	24.8047	31.587	29.284	0	0	0.412017	172.475	-617.645	250	209.492	0	32.3245	28.9213	49.802	1614811119182200	2
2714	0	0	714	1	658.254	375.189	283.065	0	0	40.9388	4.6831	142.129	423.12	11220.6	5576.28	-142.129	21.7177	33.5932	31.1464	0	0	0.220312	147.424	-614.043	250	181.169	0	40.8668	34.4595	65.3113	1614811119222222	2
2715	0	0	715	1	574.115	326.007	248.108	0	0	32.3699	41.5354	25.4238	484.204	11129.5	5639.08	-25.4238	23.7356	33.5309	30.9992	0	0	0.548319	180.812	-627.807	250	237.074	0	34.2361	30.7541	53.0833	1614811119242233	2
2716	0	0	716	1	454.306	194.433	259.873	0	0	35.7383	-23.0231	27.728	427.814	11126.2	5603.98	-27.728	20.9393	33.3118	31.692	0	0	0.167455	153.404	-613.911	250	198.098	0	38.8285	34.9697	59.7296	1614811119262244	2
2717	0	0	717	1	646.281	306.016	340.265	0	0	10.021	5.21487	86.0455	789.224	11151.9	5575.75	-86.0455	39.5559	31.0909	29.382	0	0	0.277229	161.246	-613.568	250	311.994	0	22.7715	19.3756	33.9412	1614811119282255	2
2718	0	0	718	1	596.287	275.066	321.222	0	0	4.96999	8.95522	-16.3709	537.818	11057.3	5572	16.371	26.2801	31.9863	30.4344	0	0	0.327162	151.712	-611.322	250	227.948	0	28.8066	26.8575	49.6493	1614811119302265	2
2719	0	0	719	1	545.787	290.844	254.944	0	0	6.4107	-20.3907	64.4768	589.717	11055.8	5601.35	-64.4768	29.3426	33.1392	31.0309	0	0	0.155302	114.692	-597.4	250	192.132	0	30.0386	25.8717	44.5626	1614811119322276	2
2720	0	0	720	1	537.607	275.582	262.025	0	0	-28.6043	-28.7841	67.1093	455.9	11090.9	5609.74	-67.1093	22.9513	31.6092	31.0494	0	0	0.286726	134.053	-604.963	250	180.838	0	37.7794	32.2003	55.3283	1614811119342287	2
2721	0	0	721	1	545.237	284.231	261.006	0	0	25.6176	-19.206	80.4092	498.41	11136.3	5600.17	-80.4092	24.8511	31.3487	29.7877	0	0	0.432591	162.644	-614.936	250	236.781	0	34.661	29.6834	51.217	1614811119362298	2
2722	0	0	722	1	551.95	198.703	353.247	0	0	34.3717	10.3208	92.1985	448.08	11127.5	5570.64	-92.1985	22.4149	32.2498	29.4755	0	0	0.223822	144.431	-605.731	250	212.367	0	38.5175	32.9263	56.7164	1614811119382309	2
2723	0	0	723	1	470.156	220.186	249.969	0	0	34.4044	42.1743	-30.5074	328.705	11127.5	5638.45	30.5074	15.9812	33.576	30.4046	0	0	0.38137	166.3	-614.383	250	202.416	0	44.0648	41.8368	82.3101	1614811119402320	2
2725	0	0	725	1	644.72	332.384	312.336	0	0	53.6964	-30.5005	45.5833	616.858	11108.2	5511.8	-45.5833	30.2757	32.4118	30.4581	0	0	0.13632	139.523	-611.107	250	216.262	0	27.8953	24.6879	42.5188	1614811119442342	2
2726	0	0	726	1	525.576	241.94	283.636	0	0	61.4618	22.3074	121.047	400.888	11100.5	5558.65	-121.047	20.2863	31.9813	30.026	0	0	0.56584	131.372	-600.361	250	167.206	0	42.8643	36.021	64.5915	1614811119462353	2
2727	0	0	727	1	683.077	341.106	341.971	0	0	16.7728	61.4508	7.29684	600.768	11145.1	5619.17	-7.29684	29.4962	32.4119	28.7955	0	0	0.439245	125.814	-600.607	250	207.013	0	26.5681	24.2497	43.2036	1614811119482364	2
2728	0	0	728	1	653.631	357.48	296.151	0	0	31.4733	-45.4743	87.4296	703.417	11130.4	5626.43	-87.4296	35.2119	31.5822	29.5764	0	0	0.161318	160.889	-616.687	250	225.7	0	25.2863	21.5185	37.8723	1614811119502374	2
2729	0	0	729	1	637.936	284.171	353.765	0	0	-3.34251	46.9319	74.2071	514.051	11165.3	5534.03	-74.2071	25.7791	32.169	28.9246	0	0	0.403009	140.787	-604.523	250	214.992	0	33.4466	28.5005	49.3754	1614811119522385	2
2730	0	0	730	1	656.914	300.77	356.144	0	0	-6.46701	-38.4373	-54.6678	478.573	11068.7	5619.4	54.6678	23.4317	32.5762	30.224	0	0	0.141825	163.951	-618.593	250	200.195	0	29.7201	28.4517	59.9915	1614811119542396	2
2731	0	0	731	1	673.212	267.316	405.895	0	0	17.686	54.5601	62.6513	569.419	11044.6	5526.4	-62.6513	28.3158	31.8374	29.6312	0	0	0.489268	148.276	-609.826	250	248.237	0	30.3021	26.0967	45.1192	1614811119562407	2
2732	0	0	732	1	609.229	258.117	351.112	0	0	-13.9916	94.1359	-31.4263	568.811	11076.3	5586.48	31.4263	28.1642	31.8188	29.2351	0	0	0.545133	178.26	-618.761	250	249.741	0	25.94	24.5332	47.4669	1614811119582418	2
2733	0	0	733	1	490.754	260.067	230.687	0	0	5.123	-131.631	56.993	384.555	11156.8	5612.93	-56.993	19.5258	32.1031	30.3905	0	0	0.280059	134.535	-601.624	250	157.299	0	43.1084	38.0749	64.4699	1614811119602429	2
2734	0	0	734	1	562.558	270.805	291.753	0	0	8.17407	7.46977	50.7062	265.515	11153.7	5573.49	-50.7062	13.1413	33.696	31.392	0	0	0.175539	143.182	-608.078	250	165.068	0	62.967	55.2982	93.0388	1614811119622440	2
2735	0	0	735	1	665.226	294.268	370.958	0	0	45.5752	-3.97082	8.2086	612.323	11116.3	5584.93	-8.2086	29.7988	32.3407	30.7478	0	0	0.248695	153.002	-613.681	250	242.833	0	26.7085	24.6108	43.0745	1614811119642451	2
2736	0	0	736	1	708.965	285.177	423.788	0	0	37.4469	11.8596	-59.3079	711.249	11124.5	5569.1	59.3079	34.4725	32.1383	30.168	0	0	0.673794	139.341	-607.763	250	237.069	0	20.5369	19.9381	41.9683	1614811119662462	2
2738	0	0	738	1	675.555	367.634	307.921	0	0	31.9447	54.6721	55.3293	653.501	11130	5625.95	-55.3293	32.3337	32.1709	29.6473	0	0	0.582679	131.67	-605.117	250	239.565	0	26.5027	23.1019	40.0655	1614811119702483	2
2739	0	0	739	1	582.508	304.291	278.217	0	0	53.1567	25.8336	-20.6077	481.717	11108.8	5654.79	20.6077	23.3536	32.087	30.4988	0	0	0.330899	150.411	-610.026	250	212.99	0	31.5024	29.6925	55.8535	1614811119722494	2
2740	0	0	740	1	509.187	250.216	258.971	0	0	52.4334	49.48	13.6968	414.98	11109.5	5631.14	-13.6968	20.2552	32.4359	30.1059	0	0	0.26017	139.304	-605.391	250	188.607	0	38.2779	34.8655	60.8525	1614811119742505	2
2741	0	0	741	1	775.924	376.419	399.504	0	0	50.7786	-15.4167	106.869	598.62	11111.1	5596.38	-106.869	30.1008	31.9892	29.756	0	0	0.161126	149.447	-612.082	250	248.483	0	29.5184	25.0325	44.189	1614811119762516	2
2742	0	0	742	1	671.15	312.44	358.71	0	0	45.1974	-17.4811	71.9399	673.719	11116.7	5598.44	-71.9399	33.3749	31.8746	31.2319	0	0	0.184288	151.871	-615.975	250	274.066	0	26.4744	22.8656	39.6241	1614811119782527	2
2743	0	0	743	1	597	287.147	309.853	0	0	18.9808	16.4847	101.832	597.2	11142.9	5664.14	-101.832	30.0964	31.1199	30.9187	0	0	0.495227	149.002	-611.881	250	209.399	0	29.7287	24.9988	44.0557	1614811119802538	2
2744	0	0	744	1	732.203	384.761	347.442	0	0	35.5492	-17.517	33.4856	719.24	11126.4	5598.48	-33.4855	35.2456	29.6186	29.4835	0	0	0.357043	153.329	-608.813	250	252.638	0	23.4979	20.9501	36.0105	1614811119822549	2
2745	0	0	745	1	663.993	266.507	397.485	0	0	42.5633	-0.538856	61.8569	665.57	11119.4	5581.5	-61.8569	32.8506	32.0307	31.1129	0	0	0.402716	167.21	-620.607	250	298.782	0	26.5691	23.1819	39.8919	1614811119842560	2
2746	0	0	746	1	576.781	269.011	307.77	0	0	1.16076	17.5767	-1.35653	451.549	11160.8	5563.38	1.35653	22.135	33.4561	30.8585	0	0	0.526305	109.342	-595.49	250	180.563	0	34.9567	32.1818	57.6357	1614811119862571	2
2747	0	0	747	1	656.84	237.375	419.465	0	0	20.761	-15.1871	-36.6514	682.189	11041.5	5596.15	36.6514	33.1669	31.8027	30.5591	0	0	0.132134	147.511	-610.604	250	226.954	0	22.3788	21.2888	41.7268	1614811119882581	2
2748	0	0	748	1	561.395	253.241	308.154	0	0	72.645	-4.55697	19.421	549.264	11089.3	5585.52	-19.421	26.7218	32.3482	31.0505	0	0	0.293509	146.814	-611.094	250	260.441	0	30.2336	27.4972	47.2079	1614811119902592	2
2749	0	0	749	1	577.476	297.683	279.793	0	0	-34.4569	-83.1766	17.5294	329.627	11196.4	5564.48	-17.5294	16.5128	32.3094	31.0086	0	0	0.409506	151.372	-610.404	250	170.198	0	47.6719	43.4629	74.5735	1614811119922603	2
2750	0	0	750	1	495.579	156.749	338.83	0	0	-43.0805	-16.9837	-13.0234	491.596	11105.3	5597.94	13.0234	24.3956	32.0056	30.7829	0	0	0.357833	161.647	-617.603	250	206.948	0	31.2084	29.0241	53.1863	1614811119942614	2
2751	0	0	751	1	542.289	262.813	279.476	0	0	39.1404	90.6555	86.1145	411.093	11122.8	5589.96	-86.1145	20.6496	31.4523	29.198	0	0	0.329148	147.262	-604.072	250	174.2	0	41.085	35.3129	60.3703	1614811119962625	2
2752	0	0	752	1	702.592	359.616	342.976	0	0	22.9247	68.5049	5.91395	618.167	11139	5612.12	-5.91395	30.3359	30.289	29.8194	0	0	0.677758	165.064	-615.148	250	234.396	0	25.9292	23.6245	41.5321	1614811119982636	2
2753	0	0	753	1	716.501	349.42	367.081	0	0	35.7496	65.4812	64.664	814.962	11126.2	5615.14	-64.664	40.4736	30.412	29.5897	0	0	0.815308	175.499	-622.371	250	316.389	0	21.6899	18.7292	32.7336	1614811120002647	2
2754	0	0	754	1	570.813	257.066	313.747	0	0	37.5281	-1.5223	-71.4482	334.147	11124.4	5582.48	71.4482	16.1993	32.4406	29.7262	0	0	0.0555242	125.138	-596.992	250	160.898	0	39.6643	39.0927	87.5991	1614811120022658	2
2755	0	0	755	1	624.334	301.457	322.877	0	0	45.1957	26.2843	94.0626	446.529	11017.1	5554.68	-94.0626	22.3327	31.0933	28.725	0	0	0.267535	175.122	-617.274	250	207.894	0	38.1806	32.4714	56.3188	1614811120042669	2
2757	0	0	757	1	560.022	282.294	277.728	0	0	46.2397	52.5303	81.5175	429.013	11016	5628.09	-81.5175	21.3785	31.4356	30.012	0	0	0.326517	147.786	-606.607	250	219.539	0	39.9083	34.029	58.7519	1614811120082690	2
2758	0	0	758	1	559.461	251.241	308.22	0	0	-1.37294	4.6484	73.0516	653.032	11163.3	5576.31	-73.0516	32.6482	30.4374	29.4129	0	0	0.586577	128.676	-599.046	250	242.918	0	26.7755	22.9149	39.6698	1614811120102701	2
2759	0	0	759	1	647.746	271.11	376.635	0	0	-54.1604	18.5162	40.7905	577.533	11216.1	5562.44	-40.7905	29.1133	30.0477	29.3559	0	0	0.294999	154.573	-605.61	250	199.751	0	28.7096	25.1102	43.0772	1614811120122712	2
2760	0	0	760	1	641.36	385.103	256.257	0	0	20.4377	-29.4826	142.925	514.212	11141.5	5610.44	-142.925	26.5326	31.8998	28.7198	0	0	0.308565	145.47	-606.047	250	194.417	0	33.2979	27.7451	53.1976	1614811120142723	2
2761	0	0	761	1	555.731	243.27	312.461	0	0	-13.8319	70.2811	95.1776	340.727	11175.8	5610.34	-95.1776	17.3329	31.2613	29.1708	0	0	0.343532	177.244	-616.574	250	194.611	0	49.3325	41.4295	71.5397	1614811120162734	2
2762	0	0	762	1	603.703	259.276	344.427	0	0	30.323	15.7263	94.8966	548.265	11131.6	5565.23	-94.8966	27.4816	31.2023	28.4151	0	0	0.320777	144.733	-603.919	250	233.15	0	31.5203	26.8341	46.6809	1614811120182745	2
2763	0	0	763	1	429.25	216.28	212.97	0	0	-28.3739	-10.302	147.768	332.802	11190.3	5690.92	-147.768	17.4301	32.2252	30.4071	0	0	0.341135	158.056	-613.775	250	164.766	0	50.2253	41.6931	80.8556	1614811120202756	2
2764	0	0	764	1	603.29	255.638	347.652	0	0	37.0181	78.3206	25.8426	492.04	11124.9	5602.3	-25.8426	24.215	31.0303	28.5212	0	0	0.642128	150.592	-606.678	250	214.263	0	32.4953	29.3549	50.4343	1614811120222767	2
2765	0	0	765	1	585.732	281.827	303.905	0	0	33.9369	-1.95714	12.4114	351.046	11128	5682.58	-12.4114	17.1248	32.1249	30.3171	0	0	0.313683	138.441	-603.598	250	164.508	0	44.8406	41.223	71.1692	1614811120242778	2
2766	0	0	766	1	737.941	359.029	378.913	0	0	57.1668	2.24447	-7.60411	796.03	11104.8	5578.72	7.60411	38.5993	30.9464	28.2912	0	0	0.397921	125.517	-600.028	250	271.422	0	19.9989	18.7101	34.1647	1614811120262789	2
2767	0	0	767	1	575.521	262.054	313.467	0	0	-42.6275	1.81964	93.1269	407.563	11204.5	5579.14	-93.1269	20.8309	30.5063	29.8061	0	0	0.352898	150.93	-607.844	250	181.328	0	41.5968	35.0077	60.5341	1614811120282799	2
2768	0	0	768	1	521.866	264.82	257.045	0	0	52.4684	-10.7219	115.814	472.437	11109.5	5591.68	-115.814	23.8593	31.0203	28.6211	0	0	0.164947	155.851	-606.271	250	221.232	0	36.197	30.6234	54.3956	1614811120302810	2
2769	0	0	769	1	551.886	280.202	271.684	0	0	11.8026	-13.904	162.935	625.185	11150.1	5594.86	-162.935	32.6958	29.7187	29.5336	0	0	0.430843	151.185	-609.888	250	280.976	0	26.9577	22.4667	46.7091	1614811120322821	2
2770	0	0	770	1	664.261	257.181	407.08	0	0	-0.449776	-18.8138	50.0133	612.099	11062.7	5599.77	-50.0133	30.3599	30.4114	29.9197	0	0	0.352159	166.503	-619.047	250	239.578	0	28.0503	24.3682	41.8158	1614811120342832	2
2771	0	0	771	1	567.11	270.23	296.88	0	0	-12.3265	13.5013	-61.8095	375.703	11174.2	5567.46	61.8095	18.4024	31.6722	28.532	0	0	0.225795	144.204	-603.202	250	179.316	0	35.6067	34.5387	74.7977	1614811120362843	2
2773	0	0	773	1	478.814	200.048	278.766	0	0	35.3256	0.759564	-123.588	407.323	11126.6	5580.2	123.588	19.9252	30.7258	29.5491	0	0	0.241397	166.93	-613.518	250	200.817	0	30.1336	30.3194	86.8026	1614811120402865	2
2774	0	0	774	1	590.972	357.692	233.28	0	0	55.2529	-14.7396	215.185	431.401	11106.7	5595.7	-215.185	23.1928	31.3347	28.7882	0	0	0.177187	153.489	-607.301	250	221.094	0	35.3022	30.668	76.0662	1614811120422876	2
2775	0	0	775	1	515.708	207.06	308.648	0	0	59.9139	54.069	-24.2906	383.479	11102	5626.55	24.2906	18.6202	32.0817	30.1051	0	0	0.24651	139.262	-604.301	250	192.382	0	38.4059	36.2172	69.2514	1614811120442887	2
2776	0	0	776	1	554.515	361.076	193.439	0	0	-26.3362	-30.4318	161.298	452.213	11088.6	5611.39	-161.298	23.8986	31.0588	29.6016	0	0	0.259104	178.337	-618.592	250	223.102	0	36.7097	30.267	62.2349	1614811120462897	2
2777	0	0	777	1	578.418	176.515	401.902	0	0	-24.8305	27.6491	-32.4321	424.739	11087.1	5553.31	32.4321	20.9166	31.2825	29.6707	0	0	0.397535	150.091	-607.097	250	213.539	0	34.0682	32.0959	62.5239	1614811120482908	2
2778	0	0	778	1	627.618	309.888	317.73	0	0	64.834	49.6062	35.4652	484.492	11097.1	5631.01	-35.4652	23.7321	31.2447	29.2145	0	0	0.309008	134.797	-600.67	250	195.468	0	33.8882	30.1388	51.7297	1614811120502919	2
2779	0	0	779	1	479.845	214.172	265.673	0	0	81.6226	63.9916	-95.3406	292.088	11080.3	5616.63	95.3406	14.21	32.7766	29.74	0	0	0.220547	153.558	-607.37	250	169.642	0	43.2571	42.5039	107.587	1614811120522930	2
2780	0	0	780	1	597.814	326.214	271.6	0	0	94.2925	-127.679	-120.782	359.334	11167.3	5608.98	120.782	17.909	31.2837	29.2721	0	0	0.159332	204.798	-630.185	250	225.043	0	33.4413	33.8726	98.2099	1614811120542941	2
2781	0	0	781	1	530.69	247.02	283.67	0	0	36.1726	-0.398537	-14.2843	469.843	11026.1	5581.36	14.2843	22.8218	32.3492	29.4018	0	0	0.158307	150.281	-608.292	250	215.335	0	32.2384	30.4472	56.3977	1614811120562952	2
2783	0	0	783	1	585.875	227.515	358.36	0	0	40.1069	27.0022	-37.0781	486.526	11121.8	5553.96	37.0781	23.5976	30.8716	28.5678	0	0	0.271849	148.092	-605.779	250	184.826	0	29.4805	28.1521	55.9671	1614811120602974	2
2784	0	0	784	1	583.97	253.044	330.927	0	0	28.1569	1.40054	36.7683	576.84	11133.8	5579.56	-36.7683	28.3192	29.9064	28.8277	0	0	0.239066	126.606	-595.267	250	214.891	0	28.679	25.5654	43.6379	1614811120622985	2
2785	0	0	785	1	568.208	247.138	321.071	0	0	84.9757	59.946	37.2996	313.601	11076.9	5521.01	-37.2996	15.3712	31.5635	29.8875	0	0	0.445693	150.436	-605.634	250	204.795	0	51.6069	45.711	77.5255	1614811120642996	2
2786	0	0	786	1	553.007	233.196	319.811	0	0	38.2992	8.99195	-42.0434	287.073	11123.6	5671.63	42.0434	13.9132	31.5119	28.3644	0	0	0.103552	175.204	-614.758	250	175.535	0	47.5987	46.0603	93.5819	1614811120663006	2
2787	0	0	787	1	503.059	209.043	294.016	0	0	11.8212	40.8326	132.761	286.143	11050.4	5639.79	-132.761	14.6972	31.5411	29.5629	0	0	0.199879	145.291	-602.944	250	176.411	0	58.5336	48.2725	89.1388	1614811120683017	2
2788	0	0	788	1	605.618	279.497	326.121	0	0	-7.83951	32.4193	5.3988	410.892	11169.8	5648.2	-5.3988	20.2291	29.3322	28.5477	0	0	0.218051	197.813	-623.634	250	228.278	0	37.2098	33.7757	59.3702	1614811120703028	2
2789	0	0	789	1	421.397	201.671	219.727	0	0	58.693	-4.97229	-100.045	259.462	11103.2	5585.93	100.045	12.5924	31.2486	29.3389	0	0	0.223221	162.09	-611.63	250	183.985	0	47.469	47.4831	121.775	1614811120723039	2
2790	0	0	790	1	815.243	463.568	351.676	0	0	74.0166	-33.6925	59.6971	807.74	11087.9	5614.65	-59.6971	39.7695	31.1947	28.2167	0	0	0.150757	146.449	-609.838	250	307.247	0	21.7185	18.9553	33.1571	1614811120743050	2
2791	0	0	791	1	660.757	282.218	378.539	0	0	82.779	12.9805	8.44772	474.709	10979.5	5567.98	-8.44772	23.044	31.2542	28.5434	0	0	0.354791	164.163	-613.708	250	216.529	0	33.013	30.4068	53.3765	1614811120763061	2
2794	0	0	794	1	490.453	242.439	248.014	0	0	-39.5645	-25.0274	-113.244	258.286	11101.8	5605.99	113.244	12.8406	31.8342	30.2029	0	0	0.197779	134.631	-600.264	250	132.453	0	46.5511	46.4368	128.159	1614811120823094	2
2795	0	0	795	1	649.9	264.489	385.41	0	0	7.84148	34.4754	22.7388	491.892	11054.4	5546.48	-22.7388	24.2023	30.2526	28.76	0	0	0.544879	162.859	-608.008	250	207.84	0	32.667	29.1359	50.2316	1614811120843105	2
2798	0	0	798	1	474.39	238.417	235.973	0	0	-87.0977	-24.7136	49.7279	516.358	11049.7	5605.67	-49.7279	26.5364	29.6232	28.41	0	0	0.49834	121.925	-590.268	250	170.774	0	32.0269	27.2787	46.8133	1614811120903137	2
2799	0	0	799	1	505.501	256.625	248.876	0	0	112.503	-41.7304	-39.1307	426.471	11049.4	5523.03	39.1307	20.6347	29.1753	29.3989	0	0	0.357797	144.824	-601.261	250	181.065	0	33.5985	31.9131	62.9645	1614811120923148	2
2800	0	0	800	1	554.448	314.751	239.697	0	0	17.8178	59.411	26.555	343.474	11144.1	5621.21	-26.555	16.9183	32.8129	29.8254	0	0	0.355938	145.917	-607.519	250	192.081	0	46.6062	41.7533	71.7378	1614811120943159	2
2801	0	0	801	1	482.542	218.649	263.894	0	0	19.3484	-6.88651	-22.9642	330.302	11242.2	5687.51	22.9642	16.0765	31.4053	30.1038	0	0	0.24542	140.014	-602.656	250	202.132	0	44.2289	41.9569	79.0542	1614811120963170	2
2802	0	0	802	1	521.202	240.721	280.482	0	0	51.1048	46.0106	-16.14	372.893	11110.8	5634.61	16.14	18.1193	29.8976	29.6988	0	0	0.294771	142.8	-603.24	250	157.442	0	39.6734	37.045	68.3637	1614811120983181	2
2803	0	0	803	1	621.747	270.875	350.872	0	0	17.0762	-42.4356	-20.6934	511.859	11144.8	5723.06	20.6934	24.9726	30.652	28.8648	0	0	0.331463	182.253	-618.522	250	220.301	0	29.22	27.4124	51.9331	1614811121003192	2
2805	0	0	805	1	534.805	273.885	260.92	0	0	-41.3844	11.4522	27.4423	388.021	11103.6	5669.17	-27.4423	19.3847	31.0277	30.1311	0	0	0.346015	155.368	-608.759	250	193.091	0	41.3789	36.8578	62.6037	1614811121043213	2
2806	0	0	806	1	444.579	281.057	163.522	0	0	-26.3232	-5.63215	52.362	290.468	11188.2	5586.59	-52.362	14.5267	31.0839	29.8746	0	0	0.37205	139.166	-599.052	250	174.701	0	56.0825	49.0116	82.6881	1614811121063224	2
2807	0	0	807	1	627.259	276.266	350.993	0	0	47.957	52.2021	83.5554	543.975	11114	5628.42	-83.5554	27.1233	29.9212	27.5147	0	0	0.394995	176.892	-614.92	250	258.054	0	31.0953	26.5581	46.2631	1614811121083235	2
2809	0	0	809	1	571.338	214.583	356.754	0	0	80.5853	-15.0449	92.3084	474	11081.3	5596	-92.3084	23.6156	30.3664	28.435	0	0	0.135554	137.141	-599.831	250	191.689	0	36.0106	30.6863	53.0502	1614811121123257	2
2810	0	0	810	1	571.426	320.338	251.088	0	0	46.4482	66.1799	4.55508	480.527	11115.5	5614.44	-4.55508	23.4825	31.0086	28.5056	0	0	0.447015	176.016	-615.914	250	231.889	0	32.1205	29.5753	52.4996	1614811121143268	2
2811	0	0	811	1	481.178	269.046	212.132	0	0	94.7108	6.75388	28.4876	382.742	11067.2	5673.87	-28.4876	18.6483	30.6993	29.4524	0	0	0.089991	140.654	-603.061	250	181.918	0	42.1665	37.8533	64.0843	1614811121163279	2
2812	0	0	812	1	547.167	213.596	333.571	0	0	-34.915	2.68047	35.8781	447.966	11196.8	5677.94	-35.8781	22.3667	30.1228	28.2444	0	0	0.325616	142.576	-601.509	250	200.03	0	35.748	31.7819	54.2223	1614811121183290	2
2813	0	0	813	1	754.537	255.888	498.649	0	0	54.1561	52.6369	-32.671	562.138	11107.8	5627.98	32.671	27.2887	29.3639	28.3337	0	0	0.26868	179.445	-616.444	250	243.095	0	25.94	24.55	47.7917	1614811121203301	2
2814	0	0	814	1	528.669	259.22	269.448	0	0	-4.16765	72.1664	-86.6099	451.801	11066.4	5608.45	86.6099	22.2326	31.0979	29.0079	0	0	0.348905	118.451	-592.541	250	199.236	0	28.9244	28.1375	66.3103	1614811121223312	2
2815	0	0	815	1	623.463	267.516	355.947	0	0	24.9223	53.0192	-79.6598	449.568	11137	5627.6	79.6598	21.9183	30.6179	27.4638	0	0	0.456866	142.752	-600.366	250	203.932	0	28.8276	28.1141	65.3672	1614811121243322	2
2816	0	0	816	1	541.607	315.626	225.981	0	0	-15.4952	26.9494	51.2044	326.487	11077.8	5554.01	-51.2044	16.2776	30.2055	28.8036	0	0	0.307495	181.671	-615.201	250	194.938	0	49.6916	43.0483	73.085	1614811121263333	2
2817	0	0	817	1	825.476	487.986	337.49	0	0	29.9035	53.3947	42.24	722.69	11132	5627.23	-42.24	35.6279	31.0524	27.7358	0	0	0.528225	160.553	-611.578	250	272.786	0	23.3413	20.6137	35.9054	1614811121283344	2
2818	0	0	818	1	617.917	250.172	367.745	0	0	71.6363	17.459	-80.9593	484.221	11090.3	5663.16	80.9593	23.4261	31.512	28.7166	0	0	0.437636	119.959	-595.212	250	199.636	0	27.5071	27.0266	62.6915	1614811121303355	2
2819	0	0	819	1	694.199	328.007	366.192	0	0	15.2719	-1.89878	56.9552	524.548	11146.6	5582.86	-56.9552	25.9701	31.2046	28.4692	0	0	0.302903	156.075	-613.153	250	226.289	0	32.1187	28.1097	48.1283	1614811121323366	2
2820	0	0	820	1	487.891	203.986	283.905	0	0	62.8281	3.93569	-19.0497	326.444	11099.1	5577.02	19.0497	15.8014	30.9228	28.3013	0	0	0.222713	118.45	-589.604	250	176.501	0	44.1466	41.9082	78.627	1614811121343377	2
2821	0	0	821	1	410.252	171.459	238.793	0	0	22.1302	13.0173	-18.3083	360.21	11139.8	5667.6	18.3083	17.5355	31.6453	29.9381	0	0	0.533337	153.282	-608.779	250	207.442	0	41.1844	38.7676	72.1938	1614811121363388	2
2822	0	0	822	1	513.107	290.827	222.28	0	0	37.7262	39.2637	150.713	398.465	11223.9	5641.36	-150.713	20.5861	30.0966	28.4802	0	0	0.243885	127.455	-593.532	250	174.565	0	41.1173	34.3041	67.8078	1614811121383399	2
2824	0	0	824	1	496.348	268.552	227.796	0	0	74.76	-19.7981	182.402	515.607	11087.2	5600.76	-182.402	27.1028	29.4892	28.1866	0	0	0.288848	124.766	-592.635	250	205.31	0	31.0754	26.242	58.0661	1614811121423421	2
2825	0	0	825	1	377.92	206.645	171.275	0	0	16.5019	11.2271	43.7181	333.766	11245.1	5569.73	-43.7181	16.4563	31.371	30.6478	0	0	0.201055	125.102	-596.209	250	152.004	0	49.2591	43.5353	73.4324	1614811121443431	2
2826	0	0	826	1	525.487	215.024	310.464	0	0	48.8726	-30.2311	47.1538	428.558	11113	5611.19	-47.1538	21.0544	30.5862	29.1831	0	0	0.0684702	153.702	-604.985	250	204.476	0	38.4189	33.9169	57.9229	1614811121463442	2
2827	0	0	827	1	503.429	244.917	258.512	0	0	39.7958	-73.3806	199.118	337.376	11122.1	5654.34	-199.118	18.1223	30.7526	29.5002	0	0	0.432079	165.444	-612.224	250	184.729	0	45.1274	38.6231	91.217	1614811121483453	2
2828	0	0	828	1	787.989	369.235	418.754	0	0	65.967	-16.9347	41.5399	599.29	11195.6	5597.89	-41.5399	29.329	31.5393	29.3376	0	0	0.36032	159.035	-613.234	250	265.727	0	28.1092	25.1014	43.1346	1614811121503464	2
2829	0	0	829	1	758.311	319.946	438.365	0	0	37.2988	57.4823	48.1907	729.616	11124.6	5623.14	-48.1907	36.0029	31.6291	28.2192	0	0	0.909973	166.187	-616.12	250	280.855	0	23.436	20.6253	35.9234	1614811121523475	2
2830	0	0	830	1	610.613	307.944	302.669	0	0	35.6292	100.863	-23.8826	383.781	11126.3	5579.76	23.8826	18.8341	32.5218	28.027	0	0	0.459191	136.642	-601.452	250	203.62	0	37.1114	35.448	68.0931	1614811121543486	2
2831	0	0	831	1	698.697	349.244	349.453	0	0	6.44483	-31.2314	84.3618	596.765	11155.5	5612.19	-84.3618	29.9454	29.5672	28.8027	0	0	0.255128	154.857	-608.26	250	216.598	0	28.9526	24.4828	42.8065	1614811121563497	2
2832	0	0	832	1	652.375	275.707	376.668	0	0	45.6717	-38.9121	-0.598683	731.304	11116.2	5619.87	0.598683	35.5884	31.6707	28.8489	0	0	0.35705	154.848	-614.473	250	293.546	0	21.9617	20.3327	36.8435	1614811121583508	2
2833	0	0	833	1	723.221	343.281	379.94	0	0	49.961	65.7545	108.645	570.345	11112	5614.87	-108.645	28.8	30.0128	28.0402	0	0	0.31324	151.557	-606.179	250	233.903	0	30.0341	25.3096	44.9518	1614811121603519	2
2835	0	0	835	1	580.363	290.973	289.39	0	0	-28.7578	-0.536052	34.6625	433.275	11091	5581.5	-34.6625	21.5777	29.6028	28.2828	0	0	0.174468	160.323	-605.772	250	201.745	0	36.9299	32.7073	55.5659	1614811121643540	2
2836	0	0	836	1	531.301	267.552	263.749	0	0	4.43349	43.724	8.36761	411.371	11057.8	5636.9	-8.36761	20.2169	29.9304	28.7853	0	0	0.132288	136.079	-598.301	250	181.364	0	37.6614	33.9852	59.5022	1614811121663551	2
2837	0	0	837	1	567.435	245.09	322.345	0	0	8.33127	36.3219	41.2485	574.162	11153.6	5644.3	-41.2485	28.3773	30.9785	28.6801	0	0	0.470974	153.22	-609.837	250	180.414	0	29.0808	25.5385	44.0573	1614811121683562	2
2838	0	0	838	1	615.57	351.224	264.346	0	0	39.5595	19.0581	111.396	475.435	11122.4	5561.9	-111.396	23.9919	29.7983	28.9242	0	0	0.36939	139.824	-601.773	250	197.014	0	35.7822	30.1251	53.4339	1614811121703573	2
2839	0	0	839	1	615.216	305.861	309.355	0	0	10.1832	63.1825	72.2792	466.03	11151.7	5617.44	-72.2792	23.3151	30.0865	28.1605	0	0	0.527356	145.148	-602.604	250	199.696	0	35.9268	30.6998	52.957	1614811121723584	2
2840	0	0	840	1	519.782	185.794	333.988	0	0	43.8582	62.9558	-80.1987	480.952	11118.1	5617.66	80.1987	23.4143	31.2509	26.4309	0	0	0.404313	123.972	-593.024	250	237.277	0	26.6842	26.2023	61.8373	1614811121743595	2
2841	0	0	841	1	487.547	247.476	240.071	0	0	48.4133	53.0419	157.897	292.434	11113.5	5527.92	-157.897	15.1683	29.525	27.4147	0	0	0.176784	158.718	-602.193	250	186.428	0	54.0688	45.0988	90.5997	1614811121763606	2
2842	0	0	842	1	505.502	252.13	253.373	0	0	-66.7569	-7.76289	33.8602	237.956	11129	5588.72	-33.8602	12.0378	30.5001	29.1384	0	0	0.188875	136.361	-597.687	250	149.292	0	65.3235	57.6807	97.0734	1614811121783617	2
2843	0	0	843	1	488.357	175.709	312.648	0	0	15.0828	14.4158	44.9897	290.599	11047.2	5666.2	-44.9897	14.3387	29.3151	29.043	0	0	0.079593	137.065	-596.016	250	156.354	0	55.1878	48.3947	81.3307	1614811121803628	2
2844	0	0	844	1	521.974	242.781	279.193	0	0	99.9089	4.24931	-51.2094	373.083	11062	5576.71	51.2094	18.0106	31.5376	28.8004	0	0	0.367903	167.803	-612.892	250	224.308	0	37.1462	35.8644	74.6328	1614811121823638	2
2845	0	0	845	1	597.196	348.985	248.211	0	0	18.9678	36.9593	13.5792	466.903	11143	5643.66	-13.5792	22.8798	29.1499	27.3576	0	0	0.22078	181.749	-616.964	250	198.28	0	33.0689	29.9286	52.2786	1614811121843649	2
2846	0	0	846	1	637.153	263.477	373.676	0	0	20.1082	-4.69892	32.6648	491.878	11141.8	5585.66	-32.6648	24.1592	28.9899	26.9699	0	0	0.243927	172.057	-608.803	250	217.339	0	32.3096	28.9386	49.4511	1614811121863660	2
2847	0	0	847	1	539.225	340.931	198.294	0	0	23.0068	25.2847	146.559	420.251	11138.9	5655.34	-146.559	21.6965	29.5115	27.6796	0	0	0.462665	129.783	-593.271	250	172.613	0	39.0455	32.5059	63.1034	1614811121883671	2
2848	0	0	848	1	586.901	282.119	304.781	0	0	52.1391	51.8301	38.9433	496.552	11109.8	5628.79	-38.9433	24.3783	30.336	29.4077	0	0	0.356571	154.903	-609.695	250	214.922	0	33.1681	29.3494	50.2602	1614811121903682	2
2849	0	0	849	1	535.499	311.295	224.204	0	0	12.0602	-1.89676	104.238	525.024	11149.9	5582.86	-104.238	26.5252	31.2749	28.2564	0	0	0.392815	158.813	-607.888	250	252.701	0	32.9055	27.8134	48.6166	1614811121923693	2
2850	0	0	850	1	498.098	244.977	253.121	0	0	109.252	67.722	95.1708	342.827	11152.3	5513.24	-95.1708	17.1659	31.3418	28.7819	0	0	0.537386	141.267	-601.584	250	174.241	0	49.084	41.6392	71.6113	1614811121943704	2
2851	0	0	851	1	441.279	190.082	251.197	0	0	-1.44306	-4.02474	-30.7317	294.045	11063.7	5584.98	30.7317	14.3699	30.7811	28.764	0	0	0.0167838	122.691	-592.013	250	166.624	0	48.0169	45.4773	88.0353	1614811121963715	2
2852	0	0	852	1	617.942	296.076	321.866	0	0	-9.92114	-24.4986	100.571	481.741	11171.8	5605.46	-100.571	24.4489	30.8083	29.4483	0	0	0.329779	174.298	-618.214	250	231.13	0	35.8118	29.9865	52.5729	1614811121983726	2
2853	0	0	853	1	571.52	332.392	239.128	0	0	0.0469146	50.1142	73.8584	490.623	11062.2	5630.51	-73.8584	24.586	29.4692	27.0879	0	0	0.363629	164.255	-606.242	250	211.705	0	33.854	28.8475	49.9863	1614811122003737	2
2854	0	0	854	1	539.411	259.453	279.958	0	0	-43.9603	-3.51603	-77.6102	357.593	11106.2	5584.48	77.6102	17.7035	31.379	28.8163	0	0	0.331399	131.53	-597.405	250	176.177	0	35.9208	35.335	80.5977	1614811122023747	2
2855	0	0	855	1	463.814	198.483	265.331	0	0	15.3282	-8.34016	31.0409	393.079	11046.9	5688.96	-31.0409	19.3184	30.0025	27.5024	0	0	0.146444	133.288	-591.164	250	177.258	0	40.1924	35.9957	61.3162	1614811122043758	2
2856	0	0	856	1	538.299	250.326	287.973	0	0	22.1755	14.0826	-37.1715	444.361	11139.7	5566.88	37.1715	21.6011	29.1723	27.541	0	0	0.152287	157.16	-605.615	250	234.562	0	31.6055	30.1486	59.4679	1614811122063769	2
2857	0	0	857	1	438.337	275.099	163.238	0	0	55.5575	14.7852	42.1044	204.416	11106.4	5665.83	-42.1044	10.0149	30.7687	28.0424	0	0	0.358496	150.881	-601.414	250	168.984	0	76.3415	68.2254	114.904	1614811122083780	2
2858	0	0	858	1	646.807	283.034	363.773	0	0	28.3892	-7.58263	-55.2071	369.309	11133.5	5488.88	55.2071	17.9204	31.3075	29.5889	0	0	0.328206	149.834	-607.337	250	185.993	0	37.1765	36.1807	75.6845	1614811122103791	2
2859	0	0	859	1	619.157	255.345	363.812	0	0	44.2696	65.36	-31.6193	491.33	11117.7	5515.6	31.6193	23.9184	30.4197	28.3528	0	0	0.424363	144.176	-604.95	250	207.06	0	29.3088	27.8483	54.3373	1614811122123802	2
2860	0	0	860	1	626.858	353.91	272.948	0	0	69.5133	-10.559	75.0425	549.166	11092.4	5591.52	-75.0425	27.1697	29.5967	27.8507	0	0	0.209061	146.457	-601.384	250	224.774	0	30.836	26.657	45.9453	1614811122143813	2
2861	0	0	861	1	540.676	274.964	265.712	0	0	71.1289	26.9197	79.877	465.371	11090.8	5653.7	-79.877	23.0783	30.9746	27.6158	0	0	0.256283	175.562	-616.574	250	203.375	0	36.2468	31.1673	53.7332	1614811122163824	2
2862	0	0	862	1	394.663	181.736	212.926	0	0	-10.0966	4.97035	6.41101	228.813	11072.4	5675.65	-6.41101	11.2603	30.8049	29.5887	0	0	0.215543	130.88	-594.016	250	136.512	0	66.0876	60.3545	104.598	1614811122183835	2
2863	0	0	863	1	444.315	158.553	285.762	0	0	-40.8925	-24.4081	52.7412	363.6	11103.2	5605.37	-52.7412	18.2936	30.6352	28.9003	0	0	0.457928	135.267	-600.212	250	183.484	0	44.8513	38.8862	66.2975	1614811122203846	2
2864	0	0	864	1	541.661	295.653	246.008	0	0	-4.46408	33.4858	17.179	481.519	11166.4	5647.13	-17.179	23.737	30.0875	27.7469	0	0	0.470424	128.726	-592.458	250	185.233	0	32.5733	29.2915	51.0537	1614811122223856	2
2865	0	0	865	1	616.211	306.126	310.085	0	0	36.8192	-37.5946	62.8514	472.184	11125.1	5618.55	-62.8514	23.3675	28.9441	27.0642	0	0	0.0563822	124.18	-589.392	250	198.63	0	34.6737	30.1235	51.9742	1614811122243867	2
2866	0	0	866	1	452.411	231.326	221.086	0	0	-10.589	-9.18403	-26.1363	303.862	11072.8	5590.14	26.1363	14.8922	30.0605	27.9662	0	0	0.324821	123.676	-590.31	250	158.374	0	46.3533	43.7179	83.5575	1614811122263878	2
2867	0	0	867	1	621.059	296.692	324.367	0	0	3.87617	41.882	49.3618	502.232	11058.4	5638.74	-49.3618	24.9172	28.732	28.7845	0	0	0.384269	138.847	-597.661	250	208.871	0	33.0183	28.4959	48.8363	1614811122283889	2
2868	0	0	868	1	760.172	306.072	454.101	0	0	45.3791	73.3411	61.1474	705.095	11116.5	5607.28	-61.1474	34.9654	28.3079	27.4923	0	0	0.525207	199.193	-625.876	250	290.49	0	23.9303	20.8002	36.1068	1614811122303900	2
2869	0	0	869	1	801.86	361.57	440.29	0	0	17.409	67.3553	32.1274	725.277	11144.5	5613.26	-32.1274	35.8102	31.1209	28.2365	0	0	0.741946	150.982	-608.791	250	245.321	0	23.0725	20.5315	35.657	1614811122323911	2
2870	0	0	870	1	586.798	247.681	339.117	0	0	28.5752	36.5433	83.6642	522.488	11133.3	5644.08	-83.6642	26.0938	30.3181	28.988	0	0	0.47027	141.672	-603.464	250	202.071	0	32.8085	27.8885	48.4959	1614811122343922	2
2872	0	0	872	1	558.964	254.613	304.351	0	0	84.2671	29.962	102.62	411.411	11177.3	5551	-102.62	20.6022	28.783	26.431	0	0	0.189152	162.388	-603.134	250	195.142	0	40.0052	33.8522	59.095	1614811122383944	2
2873	0	0	873	1	563.782	237.873	325.909	0	0	5.91818	-5.15166	-9.84888	533.717	11156	5586.11	9.84888	26.0898	28.5382	28.4137	0	0	0.307427	149.561	-600.426	250	198.174	0	28.4523	26.3666	47.5733	1614811122403954	2
2874	0	0	874	1	573.228	226.705	346.523	0	0	35.9712	38.8955	17.8584	473.649	11125.9	5641.72	-17.8584	23.1633	29.3235	27.6063	0	0	0.285222	153.18	-601.382	250	175.93	0	32.91	29.7698	51.7076	1614811122423965	2
2875	0	0	875	1	561.608	225.853	335.755	0	0	4.35738	78.9762	4.27943	537.881	11157.6	5601.64	-4.27943	26.538	27.9687	27.4086	0	0	0.399037	164.785	-604.664	250	247.42	0	28.4077	25.8858	45.4668	1614811122443976	2
2877	0	0	877	1	602.073	315.643	286.429	0	0	-7.00836	-40.8188	88.9682	400.39	11168.9	5621.78	-88.9682	20.2183	29.7165	27.7828	0	0	0.360006	152.401	-601.929	250	202.269	0	41.6072	35.0564	60.8724	1614811122483998	2
2878	0	0	878	1	495.138	243.7	251.438	0	0	70.5427	48.4221	64.1505	420.147	11091.4	5632.2	-64.1505	20.7454	30.0817	28.6976	0	0	0.295897	135.524	-598.098	250	211.789	0	39.59	34.2098	58.6808	1614811122504009	2
2879	0	0	879	1	530.614	301.795	228.819	0	0	79.875	6.69964	114.27	509.111	11082	5574.26	-114.27	25.6342	28.0712	27.0981	0	0	0.113919	132.428	-592.667	250	225.34	0	32.8693	27.6927	49.3087	1614811122524020	2
2881	0	0	881	1	531.102	239.39	291.712	0	0	-24.0403	-178.883	210.654	290.968	11186	5660.18	-210.654	16.6693	29.9759	28.0446	0	0	0.336027	154.562	-603.582	250	162.547	0	48.3132	42.4842	101.553	1614811122564042	2
2882	0	0	882	1	499.836	272.461	227.376	0	0	175.173	37.8894	-218.931	234.066	11086.4	5543.07	218.931	11.9926	30.1233	28.12	0	0	0.345311	148.519	-599.299	250	188.988	0	44.9311	45.0856	204.885	1614811122584053	2
2883	0	0	883	1	538.214	238.553	299.66	0	0	18.1519	46.8673	153.263	447.321	11143.8	5633.75	-153.263	23.2362	29.6311	26.6587	0	0	0.292797	159.18	-604.606	250	218.277	0	36.4503	30.2406	59.9847	1614811122604063	2
2884	0	0	884	1	712.48	287.384	425.097	0	0	27.4671	43.1678	-31.2384	586.557	11134.5	5637.45	31.2384	28.5511	29.4951	26.6044	0	0	0.511417	168.196	-610.105	250	243.554	0	24.5609	23.2164	45.6125	1614811122624074	2
2885	0	0	885	1	746.027	463.193	282.835	0	0	-23.9673	-9.70064	116.366	572.923	11086.2	5690.32	-116.366	29.4227	28.88	26.1664	0	0	0.459408	152.913	-602.837	250	210.453	0	29.4319	24.5156	43.9921	1614811122644085	2
2886	0	0	886	1	586.281	240.418	345.863	0	0	44.6518	14.8014	9.12661	399.912	11117.3	5566.16	-9.12661	19.4737	29.3453	27.2927	0	0	0.157534	158.145	-604.584	250	203.007	0	37.7975	34.7922	60.8052	1614811122664096	2
2887	0	0	887	1	511.356	313.925	197.431	0	0	-8.35513	57.1325	28.9376	388.451	11070.6	5723.15	-28.9376	19.2618	28.6165	26.8295	0	0	0.191715	125.923	-586.663	250	198.004	0	39.9067	35.2859	60.5117	1614811122684107	2
2888	0	0	888	1	635.849	269.11	366.739	0	0	6.67486	46.862	0.783928	396.833	11155.2	5633.76	-0.783928	19.4739	29.745	27.7188	0	0	0.383789	150.101	-602.098	250	217.178	0	37.8117	34.5506	61.7765	1614811122704118	2
2889	0	0	889	1	546.94	279.642	267.298	0	0	-28.5649	-8.05294	45.7584	481.117	11090.8	5589.01	-45.7584	24.0323	29.5143	27.1195	0	0	0.233678	162.742	-606.961	250	220.41	0	33.5955	29.4745	50.3965	1614811122724129	2
2890	0	0	890	1	620.979	262.305	358.674	0	0	30.0045	29.0139	2.28071	585.843	11131.9	5551.95	-2.28071	28.5782	29.1171	26.9348	0	0	0.259932	175.853	-612.862	250	235.003	0	26.2092	24.0918	43.0629	1614811122744140	2
2891	0	0	891	1	579.924	248.559	331.365	0	0	2.31534	-47.2176	-50.0307	475.303	11059.9	5628.18	50.0307	23.2402	28.561	27.4149	0	0	0.186088	142.39	-598.177	250	197.209	0	29.0517	27.6711	56.985	1614811122764151	2
2892	0	0	892	1	551.569	272.47	279.099	0	0	-14.7213	6.36952	-131.63	314.292	11176.6	5674.25	131.63	15.5651	30.4617	28.9365	0	0	0.297385	169.568	-613.526	250	206.942	0	37.3939	37.5668	113.28	1614811122784162	2
2894	0	0	894	1	609.29	252.216	357.074	0	0	15.8362	1.72702	153.015	412.717	11146.1	5579.23	-153.015	21.419	28.1627	28.0728	0	0	0.0908123	171.072	-611.022	250	214.533	0	39.0791	32.6	64.8873	1614811122824183	2
2895	0	0	895	1	560.46	285.86	274.6	0	0	-47.4255	31.4185	45.5257	384.998	11209.3	5549.54	-45.5257	19.3911	29.9064	28.1519	0	0	0.564256	160.66	-609.914	250	217.698	0	41.4601	36.1885	61.9042	1614811122844194	2
2896	0	0	896	1	536.206	301.731	234.475	0	0	68.4604	-19.3665	2.44701	439.066	11093.5	5600.33	-2.44701	21.3067	28.6572	27.6025	0	0	0.263871	129.171	-590.417	250	199.538	0	34.4611	31.8193	56.164	1614811122864205	2
2897	0	0	897	1	499.544	179.053	320.491	0	0	38.8135	55.2021	20.8219	442.102	11123.1	5625.42	-20.8219	21.6595	29.3813	28.093	0	0	0.644358	134.551	-594.775	250	192.231	0	35.3728	31.8812	55.0216	1614811122884216	2
2898	0	0	898	1	600.555	287.835	312.72	0	0	18.364	15.4917	69.5794	369.363	11143.6	5665.13	-69.5794	18.3609	30.6164	27.5441	0	0	0.253257	153.349	-603.666	250	202.301	0	44.5259	38.5389	65.8031	1614811122904227	2
2900	0	0	900	1	744.56	326.364	418.196	0	0	16.026	42.964	62.0485	680.307	11145.9	5637.66	-62.0485	33.7971	27.4568	25.2561	0	0	0.317667	174.195	-606.881	250	253.822	0	24.27	20.9294	36.6132	1614811122944249	2
2901	0	0	901	1	524.013	322.706	201.307	0	0	43.3581	24.0642	167.054	329.624	11118.6	5656.56	-167.054	17.1826	29.333	27.8054	0	0	0.180456	135.982	-593.69	250	182.561	0	47.7857	40.1057	83.5118	1614811122964260	2
2902	0	0	902	1	546.148	219.764	326.384	0	0	66.967	56.8341	45.9838	420.684	11095	5623.79	-45.9838	20.677	27.716	27.23	0	0	0.254744	145.75	-597.804	250	183.161	0	37.8172	33.1826	56.6265	1614811122984271	2
2904	0	0	904	1	512.624	266.364	246.26	0	0	0.899406	8.33115	32.6003	317.42	11161	5572.63	-32.6003	15.6602	29.0748	27.5333	0	0	0.14609	132.518	-591.674	250	153.8	0	48.9724	43.621	73.8174	1614811123024292	2
2906	0	0	906	1	523.89	240.922	282.967	0	0	-39.4033	-64.7411	-76.554	355.874	11101.7	5745.36	76.554	17.6756	29.1987	27.5218	0	0	0.166391	136.671	-595.535	250	174.223	0	35.4687	34.7531	79.0935	1614811123064314	2
2907	0	0	907	1	533.051	258.612	274.439	0	0	-13.2447	-90.2064	-64.4812	376.025	11175.2	5671.17	64.4811	18.6043	29.0136	27.1577	0	0	0.446684	153.217	-601.208	250	168.694	0	34.4139	33.789	73.1003	1614811123084325	2
2908	0	0	908	1	593.579	277.04	316.54	0	0	67.8336	65.3702	-17.8257	449.664	11094.1	5615.25	17.8257	21.8658	28.8461	26.67	0	0	0.194514	170.737	-606.895	250	207.443	0	32.0182	30.0268	56.3175	1614811123104336	2
2909	0	0	909	1	622.203	299.535	322.667	0	0	13.7276	69.174	59.1223	483.462	11148.2	5611.45	-59.1223	24.0762	29.6673	27.4793	0	0	0.631654	142.346	-597.636	250	265.883	0	34.0202	29.4869	50.6844	1614811123404499	2
2910	0	0	910	1	622.203	299.535	322.667	0	0	13.7276	69.174	59.1223	483.462	11148.2	5611.45	-59.1223	24.0762	29.6673	27.4793	0	0	0.631654	142.346	-597.636	250	265.883	0	34.0202	29.4869	50.6844	1614811123404499	2
2911	0	0	911	1	622.203	299.535	322.667	0	0	13.7276	69.174	59.1223	483.462	11148.2	5611.45	-59.1223	24.0762	29.6673	27.4793	0	0	0.631654	142.346	-597.636	250	265.883	0	34.0202	29.4869	50.6844	1614811123404499	2
2912	0	0	912	1	622.203	299.535	322.667	0	0	13.7276	69.174	59.1223	483.462	11148.2	5611.45	-59.1223	24.0762	29.6673	27.4793	0	0	0.631654	142.346	-597.636	250	265.883	0	34.0202	29.4869	50.6844	1614811123404499	2
2913	0	0	913	1	622.203	299.535	322.667	0	0	13.7276	69.174	59.1223	483.462	11148.2	5611.45	-59.1223	24.0762	29.6673	27.4793	0	0	0.631654	142.346	-597.636	250	265.883	0	34.0202	29.4869	50.6844	1614811123404499	2
2914	0	0	914	1	622.203	299.535	322.667	0	0	13.7276	69.174	59.1223	483.462	11148.2	5611.45	-59.1223	24.0762	29.6673	27.4793	0	0	0.631654	142.346	-597.636	250	265.883	0	34.0202	29.4869	50.6844	1614811123404499	2
2915	0	0	915	1	622.203	299.535	322.667	0	0	13.7276	69.174	59.1223	483.462	11148.2	5611.45	-59.1223	24.0762	29.6673	27.4793	0	0	0.631654	142.346	-597.636	250	265.883	0	34.0202	29.4869	50.6844	1614811123404499	2
2916	0	0	916	1	622.203	299.535	322.667	0	0	13.7276	69.174	59.1223	483.462	11148.2	5611.45	-59.1223	24.0762	29.6673	27.4793	0	0	0.631654	142.346	-597.636	250	265.883	0	34.0202	29.4869	50.6844	1614811123404499	2
2917	0	0	917	1	622.203	299.535	322.667	0	0	13.7276	69.174	59.1223	483.462	11148.2	5611.45	-59.1223	24.0762	29.6673	27.4793	0	0	0.631654	142.346	-597.636	250	265.883	0	34.0202	29.4869	50.6844	1614811123404499	2
2918	0	0	918	1	622.203	299.535	322.667	0	0	13.7276	69.174	59.1223	483.462	11148.2	5611.45	-59.1223	24.0762	29.6673	27.4793	0	0	0.631654	142.346	-597.636	250	265.883	0	34.0202	29.4869	50.6844	1614811123404499	2
2919	0	0	919	1	622.203	299.535	322.667	0	0	13.7276	69.174	59.1223	483.462	11148.2	5611.45	-59.1223	24.0762	29.6673	27.4793	0	0	0.631654	142.346	-597.636	250	265.883	0	34.0202	29.4869	50.6844	1614811123404499	2
2920	0	0	920	1	622.203	299.535	322.667	0	0	13.7276	69.174	59.1223	483.462	11148.2	5611.45	-59.1223	24.0762	29.6673	27.4793	0	0	0.631654	142.346	-597.636	250	265.883	0	34.0202	29.4869	50.6844	1614811123404499	2
2921	0	0	921	1	622.203	299.535	322.667	0	0	13.7276	69.174	59.1223	483.462	11148.2	5611.45	-59.1223	24.0762	29.6673	27.4793	0	0	0.631654	142.346	-597.636	250	265.883	0	34.0202	29.4869	50.6844	1614811123404499	2
2922	0	0	922	1	622.203	299.535	322.667	0	0	13.7276	69.174	59.1223	483.462	11148.2	5611.45	-59.1223	24.0762	29.6673	27.4793	0	0	0.631654	142.346	-597.636	250	265.883	0	34.0202	29.4869	50.6844	1614811123404499	2
2923	0	0	923	1	622.203	299.535	322.667	0	0	13.7276	69.174	59.1223	483.462	11148.2	5611.45	-59.1223	24.0762	29.6673	27.4793	0	0	0.631654	142.346	-597.636	250	265.883	0	34.0202	29.4869	50.6844	1614811123404499	2
2924	0	0	924	1	472.305	270.625	201.681	0	0	15.6108	4.59143	109.863	368.672	11146.3	5676.03	-109.863	18.6642	27.7449	27.1458	0	0	0.426583	136.917	-590.14	250	158.149	0	44.2616	37.1789	65.3891	1614811123424510	2
2925	0	0	925	1	499.731	185.704	314.027	0	0	27.1575	42.2722	-125.567	329.435	11035.1	5638.35	125.567	16.1695	28.9143	27.5997	0	0	0.462237	171.182	-607.016	250	195.056	0	35.5937	35.3594	103.649	1614811123444521	2
2926	0	0	926	1	539.863	253.105	286.759	0	0	50.7701	-26.1304	44.9741	583.697	11111.1	5607.09	-44.9741	28.6447	27.4839	26.9283	0	0	0.233662	128.413	-588.68	250	217.2	0	27.833	24.5733	42.2619	1614811123464532	2
2927	0	0	927	1	508.545	193.49	315.054	0	0	61.593	76.0545	166.315	426.246	11100.3	5604.57	-166.315	22.2466	28.856	26.923	0	0	0.369623	203.458	-617.214	250	221.423	0	37.2236	31.2761	64.7006	1614811123484543	2
2928	0	0	928	1	633.81	359.671	274.139	0	0	12.7223	31.1248	83.0805	496.631	11149.2	5649.5	-83.0805	24.8658	28.0595	27.3075	0	0	0.321101	189.24	-620.316	250	252.584	0	33.5327	28.3849	49.3493	1614811123504554	2
2929	0	0	929	1	629.837	293.522	336.315	0	0	50.0914	25.7739	-5.74928	601.592	11111.8	5654.85	5.74928	29.224	28.1946	26.7316	0	0	0.244928	115.917	-584.549	250	220.371	0	25.1394	23.3325	42.2696	1614811123524565	2
2930	0	0	930	1	670.917	346.689	324.228	0	0	-45.4781	-17.1748	75.1229	649.859	11107.7	5598.13	-75.1229	33.0099	28.0764	25.812	0	0	0.67666	149.479	-601.768	250	217.718	0	25.7016	21.832	38.1476	1614811123544576	2
2932	0	0	932	1	571.459	284.571	286.888	0	0	12.5182	-0.0251188	-13.4347	392.186	11049.7	5580.98	13.4347	19.1344	28.813	26.2597	0	0	0.241721	132.583	-592.382	250	195.333	0	36.6236	34.3771	63.157	1614811123584597	2
2933	0	0	933	1	678.837	260.924	417.912	0	0	72.2892	-7.16854	6.94141	579.934	11189.3	5588.13	-6.94141	28.1495	28.5719	26.9268	0	0	0.361956	142.289	-599.112	250	216.487	0	26.636	24.599	43.2968	1614811123604608	2
2936	0	0	936	1	585.155	317.266	267.889	0	0	71.0403	-26.0922	-18.0129	386.539	11090.9	5607.05	18.0129	18.711	30.1009	27.4526	0	0	0.357022	140.731	-596.946	250	187.836	0	37.4242	35.2871	66.458	1614811123664641	2
2937	0	0	937	1	598.854	209.37	389.484	0	0	7.53526	62.3545	65.6338	501.944	11154.4	5618.27	-65.6338	25.0649	27.1948	26.1192	0	0	0.457992	154.175	-598.279	250	211.571	0	32.2766	27.653	47.806	1614811123684652	2
2938	0	0	938	1	411.443	217.116	194.327	0	0	-54.2107	4.17404	-50.8396	273.867	11116.5	5676.45	50.8396	13.609	29.8308	25.1574	0	0	0.384533	152.634	-596.27	250	180.625	0	45.9897	44.6546	94.5345	1614811123704663	2
2939	0	0	939	1	461.229	214.677	246.552	0	0	24.6187	34.7442	-143.259	248.143	11137.3	5645.88	143.259	12.2422	28.8515	26.8477	0	0	0.0908416	198.495	-615.219	250	211.452	0	44.7388	44.7365	146.512	1614811123724674	2
2940	0	0	940	1	556.725	337.196	219.529	0	0	-3.01211	-59.2879	108.107	344.363	11065.3	5640.25	-108.107	17.5711	28.6023	28.1974	0	0	0.150544	136.492	-594.632	250	166.791	0	47.9323	39.7445	70.1667	1614811123744685	2
2941	0	0	941	1	465.395	153.023	312.371	0	0	-4.13291	-57.4367	-195.586	327.798	11166.1	5638.4	195.586	16.6992	28.4599	27.3897	0	0	0.291001	136.761	-592.529	250	211.747	0	33.0106	33.0784	136.317	1614811123764695	2
2942	0	0	942	1	634.118	299.998	334.12	0	0	38.6054	80.19	-18.9179	691.762	11123.3	5600.43	18.9179	33.8138	27.926	25.9623	0	0	0.904221	157.348	-603.912	250	280.422	0	21.3476	20.0736	37.6067	1614811123784706	2
2943	0	0	943	1	608.852	305.387	303.465	0	0	-36.2608	33.5619	-124.447	342.854	11098.5	5647.06	124.447	17.0708	28.2064	26.0488	0	0	0.528111	183.146	-606.85	250	202.425	0	33.247	33.0548	96.3355	1614811123804717	2
2945	0	0	945	1	533.243	214.434	318.808	0	0	59.4917	80.7507	-123.968	251.259	11102.4	5599.87	123.968	12.3425	28.7735	26.6175	0	0	0.218537	174.116	-604.858	250	162.313	0	44.9849	45.1209	132.443	1614811123844739	2
2946	0	0	946	1	540.454	295.204	245.25	0	0	66.839	38.1377	-13.3611	385.049	11095.1	5542.82	13.3611	18.6761	29.1488	27.2139	0	0	0.424228	141.253	-595.505	250	184.15	0	37.5867	35.0957	64.9876	1614811123864750	2
2947	0	0	947	1	460.537	204.898	255.64	0	0	69.6039	62.6373	-142.615	367.974	11092.3	5617.98	142.615	18.1156	28.5117	24.4532	0	0	0.191442	162.72	-597.995	250	211.586	0	30.087	30.1001	98.8773	1614811123884761	2
2948	0	0	948	1	574.663	343.282	231.381	0	0	52.308	74.8508	-45.6043	376.542	11209.3	5705.43	45.6043	18.3288	29.0108	26.1087	0	0	0.262325	133.966	-587.944	250	213.985	0	35.1656	34.0959	70.0226	1614811123904772	2
2949	0	0	949	1	563.179	279.9	283.28	0	0	51.0323	5.12557	86.483	381.44	11110.9	5575.83	-86.483	18.9894	27.9749	26.6473	0	0	0.199548	154.572	-597.204	250	192.09	0	42.5518	36.5228	62.6246	1614811123924783	2
2950	0	0	950	1	585.588	213.433	372.155	0	0	13.1007	2.52284	14.6808	447.279	11148.8	5678.1	-14.6808	21.9149	29.1989	26.5394	0	0	0.259822	175.541	-609.987	250	216.194	0	34.2035	31.2116	54.2291	1614811123944794	2
2951	0	0	951	1	524.345	231.391	292.955	0	0	2.61889	-72.0506	168.595	461.9	11159.3	5653.01	-168.595	24.4652	28.044	26.6354	0	0	0.314544	148.911	-598.27	250	203.302	0	34.1204	28.4623	60.0126	1614811123964804	2
2952	0	0	952	1	553.745	300.606	253.139	0	0	55.5603	58.486	48.9979	400.218	11106.4	5622.13	-48.9979	19.7107	27.4113	24.9498	0	0	0.420949	150.975	-591.286	250	216.754	0	38.6553	34.0331	58.3922	1614811123984815	2
2953	0	0	953	1	494.304	206.576	287.728	0	0	69.1279	51.8158	25.6501	451.529	11092.8	5529.14	-25.6501	22.0659	29.0979	26.237	0	0	0.596868	107.592	-581.191	250	201.602	0	34.2711	30.8367	53.3708	1614811124004826	2
2954	0	0	954	1	529.691	240.119	289.572	0	0	-10.0895	-5.64949	0.718869	459.617	11172	5686.27	-0.718869	22.5958	28.7037	25.7953	0	0	0.340843	168.315	-607.83	250	250.431	0	32.1612	29.7047	53.1311	1614811124024837	2
2955	0	0	955	1	508.594	256.946	251.648	0	0	-6.671	-37.0847	5.63877	381.629	11168.6	5717.7	-5.63877	18.7821	28.1195	25.8426	0	0	0.205557	176.613	-608.506	250	201.312	0	38.4978	35.1755	62.4837	1614811124044848	2
2956	0	0	956	1	417.371	194.834	222.537	0	0	15.6168	62.4493	-13.5811	357.7	11146.3	5618.17	13.5811	17.5173	28.6428	26.9891	0	0	0.288897	142.213	-594.427	250	185.528	0	39.9829	37.1463	68.6045	1614811124064859	2
2957	0	0	957	1	749.251	412.234	337.016	0	0	87.4097	-32.9228	50.9918	619.199	11074.5	5613.88	-50.9918	30.3842	28.8582	26.4391	0	0	0.191062	183.254	-612.372	250	245.726	0	26.7239	23.4363	40.5843	1614811124084870	2
2958	0	0	958	1	512.289	238.759	273.53	0	0	33.809	67.8991	-35.9907	431.662	11128.1	5612.72	35.9907	21.0467	29.2117	25.8693	0	0	0.317501	140.746	-595.428	250	218.369	0	31.6819	30.2347	60.4225	1614811124104881	2
2959	0	0	959	1	595.067	303.424	291.643	0	0	-50.9559	12.6543	-54.8086	371.315	11113.2	5568.31	54.8086	18.4284	28.5843	26.6462	0	0	0.311686	172.35	-606.86	250	201.425	0	35.0743	33.8498	70.6532	1614811124124892	2
2960	0	0	960	1	418.724	210.874	207.85	0	0	2.56223	-4.2296	75.0271	237.601	11159.4	5585.19	-75.0271	11.8758	28.7361	26.9476	0	0	0.189652	182.197	-609.84	250	190.826	0	66.959	57.4814	97.1729	1614811124144903	2
2961	0	0	961	1	503.723	226.084	277.639	0	0	92.9508	59.8587	-158	385.14	11069	5620.76	158	19.048	28.4655	25.5911	0	0	0.179451	136.698	-589.589	250	207.757	0	29.0382	28.8769	100.604	1614811124164913	2
2962	0	0	962	1	575.04	174.055	400.985	0	0	46.718	69.9537	56.4965	523.874	11115.2	5610.67	-56.4965	25.923	27.9048	26.0866	0	0	0.265524	131.404	-591.327	250	177.915	0	30.7573	26.8969	46.3187	1614811124184924	2
2964	0	0	964	1	546.256	241.995	304.26	0	0	9.75764	-27.4271	63.6274	536.282	11152.2	5608.39	-63.6274	26.6641	27.0162	25.9466	0	0	0.258669	139.558	-592.354	250	198.087	0	30.3318	26.131	45.2151	1614811124224946	2
2965	0	0	965	1	548.034	300.496	247.538	0	0	31.0256	-23.1063	126.208	514.103	11130.9	5703.73	-126.208	26.204	26.3215	24.8136	0	0	0.270688	160.135	-597.105	250	236.042	0	31.3776	26.2752	48.4017	1614811124244957	2
2967	0	0	967	1	391.986	186.937	205.049	0	0	73.1679	31.0017	-135.917	242.192	11088.8	5549.96	135.917	11.8604	28.8607	26.8899	0	0	0.240347	159.803	-599.633	250	176.775	0	46.3728	46.3461	146.605	1614811124284979	2
2968	0	0	968	1	530.824	257.167	273.657	0	0	-5.23337	0.435399	52.4644	388.675	11167.2	5680.18	-52.4644	19.3119	27.0587	25.4278	0	0	0.318862	176.412	-606.552	250	194.628	0	40.1941	35.1436	59.8248	1614811124304990	2
2969	0	0	969	1	466.71	218.169	248.541	0	0	-14.4694	38.4734	68.1621	366.409	11076.7	5642.15	-68.1621	18.3799	27.6998	27.5371	0	0	0.369416	148.851	-597.069	250	169.75	0	44.2036	37.4655	64.2414	1614811124325001	2
2970	0	0	970	1	535.759	216.103	319.657	0	0	53.3033	34.8463	30.8637	347.614	11108.6	5645.77	-30.8638	17.0039	29.0873	26.9964	0	0	0.159793	156.336	-601.535	250	180.043	0	44.4559	39.8492	68.159	1614811124345012	2
2971	0	0	971	1	394.793	135.456	259.337	0	0	58.5296	45.1329	-80.0028	437.178	11203.1	5635.49	80.0028	21.2071	27.7478	25.4155	0	0	0.118163	141.003	-590.005	250	209.415	0	28.5751	28.0631	65.0333	1614811124365022	2
2972	0	0	972	1	435.55	208.179	227.37	0	0	47.6411	73.8207	72.9882	347.081	11213.9	5606.8	-72.9882	17.2796	27.039	26.6096	0	0	0.156255	177.291	-605.7	250	199.594	0	45.5573	39.3528	67.3354	1614811124385033	2
2973	0	0	973	1	607.479	318.749	288.73	0	0	11.1143	-12.5236	116.232	560.769	11150.8	5693.14	-116.232	28.52	27.9368	25.8519	0	0	0.235629	150.539	-596.82	250	213.309	0	29.7411	24.9298	44.7965	1614811124405044	2
2974	0	0	974	1	600.89	297.944	302.946	0	0	-36.272	-34.0405	107.83	525.348	11198.2	5615	-107.83	27.0111	26.8348	25.5343	0	0	0.43385	187.959	-609.543	250	222.719	0	31.1073	25.8548	46.265	1614811124425055	2
2975	0	0	975	1	546.302	236.229	310.073	0	0	58.7656	-16.363	-4.59717	464.22	11103.2	5597.32	4.59717	22.5187	28.5375	25.627	0	0	0.145884	137.813	-590.62	250	189.974	0	31.5033	29.4503	53.4482	1614811124445066	2
2976	0	0	976	1	610.147	350.051	260.096	0	0	52.4542	-28.7721	86.6202	455.723	11109.5	5609.73	-86.6202	22.7072	27.3414	27.3907	0	0	0.0883091	134.581	-590.108	250	213.686	0	36.1289	30.7613	53.4383	1614811124465077	2
2978	0	0	978	1	510.417	235.811	274.605	0	0	-9.50119	25.6038	95.2688	372.055	11171.4	5655.02	-95.2688	18.829	28.8528	26.4075	0	0	0.405825	170.045	-605.989	250	200.813	0	43.9112	36.9363	64.0464	1614811124505099	2
2979	0	0	979	1	717.897	298.514	419.384	0	0	35.2619	37.3656	6.66077	592.526	11126.7	5643.25	-6.66077	28.9178	27.2399	25.5793	0	0	0.375849	140.209	-591.029	250	211.339	0	25.6055	23.3941	41.4931	1614811124525110	2
2980	0	0	980	1	318.787	118.167	200.62	0	0	-49.8558	50.3805	73.4028	209.843	11211.8	5630.24	-73.4028	10.6956	28.8343	27.0442	0	0	0.348339	127.48	-585.899	250	165.367	0	74.5583	63.2456	108.06	1614811124545120	2
2981	0	0	981	1	511.479	203.041	308.437	0	0	38.7098	14.6146	-133.658	459.079	11123.2	5566.35	133.658	22.515	27.8426	24.9619	0	0	0.114737	161.543	-600.715	250	231.594	0	25.0628	25.2229	77.0615	1614811124565131	2
2982	0	0	982	1	602.819	340.9	261.92	0	0	58.692	-20.6011	114.786	615.968	11202.9	5601.56	-114.786	31.0848	26.6655	25.598	0	0	0.322496	168.216	-601.909	250	253.175	0	26.8678	22.7061	41.0285	1614811124585142	2
2984	0	0	984	1	540.925	311.268	229.657	0	0	22.9926	-35.4028	136.532	567.132	11138.9	5616.36	-136.532	29.1503	27.8838	25.3161	0	0	0.383094	140.901	-592.008	250	237.344	0	29.0074	24.1728	45.8163	1614811124625164	2
2987	0	0	987	1	558.93	288.143	270.787	0	0	54.5268	35.973	47.0711	480.416	11207.1	5544.99	-47.0711	23.599	26.4818	26.4984	0	0	0.132619	181.733	-608.936	250	243.218	0	32.9102	28.9584	49.655	1614811124685197	2
2988	0	0	988	1	527.211	286.319	240.893	0	0	30.1328	-30.9067	-33.7242	309.052	11131.8	5711.53	33.7242	15.0135	27.8376	26.1729	0	0	0.16149	157.617	-596.821	250	178.638	0	43.6395	41.6516	81.9727	1614811124705208	2
2989	0	0	989	1	645.767	310.947	334.82	0	0	-8.64823	-13.4119	98.0079	550.276	11170.6	5594.37	-98.0079	27.869	27.8446	26.7276	0	0	0.305796	133.598	-592.062	250	217.366	0	30.4502	25.5913	44.9143	1614811124725219	2
2991	0	0	991	1	521.319	210.446	310.873	0	0	34.163	92.4303	-79.8869	339.338	11028.1	5588.19	79.8869	16.6226	27.6396	25.7235	0	0	0.475885	121.587	-581.29	250	197.773	0	36.0233	35.5407	81.1993	1614811124765240	2
2992	0	0	992	1	536.13	342.427	193.702	0	0	-23.0622	-28.0885	58.9381	435.491	11085.3	5609.05	-58.9381	21.818	26.4032	25.936	0	0	0.179106	194.57	-610.759	250	219.36	0	36.4563	31.2923	53.7374	1614811124785251	2
2993	0	0	993	1	594.27	257.095	337.175	0	0	34.9483	19.4185	30.076	528.333	11127	5561.54	-30.076	25.8777	27.1131	25.3553	0	0	0.249976	152.061	-593.638	250	237.905	0	29.3614	26.3343	45.2927	1614811124805262	2
2994	0	0	994	1	514.506	271.359	243.147	0	0	26.6953	-53.2085	4.03322	370.112	11135.2	5534.51	-4.03322	18.1024	27.315	25.2873	0	0	0.071673	166.058	-602.534	250	205.285	0	39.0232	35.9097	63.9155	1614811124825273	2
2995	0	0	995	1	627.013	234.024	392.989	0	0	50.389	3.27895	68.8835	626.877	11211.2	5577.68	-68.8835	30.9894	26.9786	26.0354	0	0	0.329487	162.466	-604.295	250	247.921	0	26.2799	22.8861	39.6622	1614811124845284	2
2996	0	0	996	1	587.603	315.099	272.505	0	0	86.4403	-4.32144	133.689	439.849	11175.1	5585.28	-133.689	22.3878	28.1069	27.1243	0	0	0.15737	160.626	-603.905	250	216.573	0	37.2684	31.321	58.2487	1614811124865295	2
2997	0	0	997	1	563.136	285.738	277.398	0	0	-34.7374	-6.0817	12.0628	504.056	11097	5587.04	-12.0628	25.0303	27.2917	24.8315	0	0	0.326738	176.474	-600.925	250	236.078	0	29.564	26.8757	47.027	1614811124885306	2
