# Supplementary material for: CaV1 and CaV2 calcium channels mediate the release of distinct pools of synaptic vesicles
Source: eLife. 2023 Feb 23;12:e81407. doi: 10.7554/eLife.81407 (PMC10023163; doi:10.7554/eLife.81407)
Supplement: Figure 5—figure supplement 1—source data 1. [file elife-81407-fig5-figsupp1-data1.zip › Figure 5 Supplement - Source Data 1/lin-7/9/2/cav1_to_cav1(lin-7).csv]

110.880257047927
33.3834687761509
40.9752174768482
24.1572408736974
51.6319771553353
47.912161787096
149.689384903472
46.1491456793283
43.5732668385508
62.7600644123895
31.1705970859321
3.34823884359048
119.70388047042
43.7909163917948
-0.881417038425752
15.2854092583566
-3.34553940004753
13.8261450315194
124.57590795891
6.55731780885071
36.1285061180051
28.5426981978871
-19.0793032244283
73.0730847155401
-28.3075847583123
0.331130047782608
63.7932565794736
29.0633729896872
4.91392985219591
57.5777683435635
133.515330297037
0.0910945577670645
-100.889828353592
68.5573699097195
116.357513748665
149.047676791528
62.026604170921
-30.5411693890828
65.2405742846904
-92.2847184966649
41.0498510236221
65.6925563102968
-30.6073851411747
43.5430792903844
48.4693807072063
94.910079672577
57.6934897496112
-20.0288453819167
122.835575947523
-28.5218331566066
104.923000098105
35.6734060649296
100.63274142294
68.69692698165
-5.26243625880215
27.8119775635323
29.3644247234852
-53.8305258700848
-66.3981016397083
108.481293625461
60.3677531125895
-53.8710797535232
47.9341617204063
13.4055150749418
48.9128870244649
12.1823062450194
44.8707060988791
-5.95538536429649
-3.81651613951271
-50.9457461047105
65.8832190866024
148.607045504642
-49.1998738120219
21.1091130646682
42.205564423637
133.006920452769
-82.957604227825
72.0762565593559
-29.623282426247
93.3610139375769
-78.5834198646116
29.356247040665
-45.6339187943895
-115.354990593365
98.2403044978419
135.032961353328
-87.0620740282129
-94.3100982516244
1.77172530161897
-4.06915929674597
43.6143890577141
-50.7809229655422
29.2724542928663
-5.60898570404606
-21.8893569013153
-21.8893569013153
-21.8893569013153
8.10152950638985
-78.5748818128859
-18.1027393938048
62.5729857936867
-90.612019687368
87.6699222891775
-80.582035707509
90.8468902639215
104.089765197532
-10.9797006001472
-87.4486466685348
12.3991517803834
-80.2694204362315
-67.47968460006
61.9367901136366
-39.9956811413167
8.63478988648512
38.6435064871885
74.6075014328571
94.0667360637299
7.30764893811374
188.496453625259
169.740003478636
-64.0224855399929
114.799882246611
20.9224321940801
101.910822581183
-3.5650147538272
-108.022970621349
27.6587532602789
-14.2713351146967
-72.1494306122568
73.7313029441393
86.2339852528648
8.35088955087031
-40.5075249559568
-165.120056347178
-76.6431129374969
-141.993684521607
-106.550121370636
-4.57409061056114
-93.3295443958641
7.46228599350161
-54.9617794355954
41.8391983292795
154.929934323342
-81.1940720615921
-91.3088006454282
-49.6843675955815
-8.61851823634424
48.8671588650386
-33.8673945253331
-50.0654751152551
81.8485581270143
-129.050365691822
-129.050365691822
-129.050365691822
-129.050365691822
-129.050365691822
-129.050365691822
-129.050365691822
-129.050365691822
-129.050365691822
-129.050365691822
-129.050365691822
-129.050365691822
-129.050365691822
-129.050365691822
-129.050365691822
-62.3450681164932
-18.4416276169259
42.4766865044221
-47.8697799214633
-57.3309287642323
-41.3970448029113
-9.74013197487784
64.5928153353134
-116.298291327656
27.5971759957183
37.353112533855
112.164953217781
-85.8809944361392
-35.5149523563805
-59.9273776732798
-4.91278093297387
49.0143346797868
0.797610903840905
54.1506743560612
82.367937940714
-11.6684845291102
-12.5789528646901
-13.1358914084894
-29.6265509091045
-91.7887763325753
60.3266227740096
-107.990108158373
-73.7142400933963
70.1676121418432
71.9799331176118
-5.83964919427399
27.506587984818
-62.3706069769369
-92.6113995518472
-31.9198366733335
-153.170580586352
-23.0487191512402
16.3365191941348
159.066791060852
-100.328304135835
-52.6900481430848
44.2028124767112
-48.1281162983914
-224.761603616141
26.3421964119598
-56.9357755928786
88.2914284189383
5.13991472451471
78.2250278827642
57.5216761977963
18.9487594287248
122.884768007505
2.98834240555425
-55.0511776933117
-176.69533930401
-11.6946997013629
-83.9906910359114
-86.3535688770926
76.1420082088798
76.5479738474887
