# Supplementary material for: CaV1 and CaV2 calcium channels mediate the release of distinct pools of synaptic vesicles
Source: eLife. 2023 Feb 23;12:e81407. doi: 10.7554/eLife.81407 (PMC10023163; doi:10.7554/eLife.81407)
Supplement: Figure 5—figure supplement 1—source data 1. [file elife-81407-fig5-figsupp1-data1.zip › Figure 5 Supplement - Source Data 1/lin-7/9/2/cav1_to_rimb-1.csv]

568.449117667307
-281.016996152895
-98.9909162606109
-141.956418099817
596.98639998354
-198.940799797097
-289.31287404571
-84.2622534336842
-207.586021319563
429.941019904902
-279.076809538004
-23.2117088832238
591.915924979461
-267.152046304735
582.016502264725
586.485317568191
117.079638476425
-136.815720091021
579.608133839998
-48.022380286402
67.4410739473824
53.9353841267366
154.661339160446
621.277138439149
-48.5575129328499
60.7877750404659
631.562734700041
101.259275073326
284.017303932198
718.80283513523
75.6182117337848
420.533422170331
196.803751961717
31.0182625953421
74.2533888044782
-238.658829003816
-245.326990403441
419.475476703312
546.531925213243
89.5902562748179
195.345094344713
468.040195626148
306.884093983132
-265.845196780272
-47.314802778219
-24.1683581420366
-201.72302436849
202.292234097462
49.0483812877283
158.302922091398
-12.8855570877186
-332.376244335926
-175.915864355866
49.2872975081009
362.603276852358
543.010924008635
-75.9946378841742
10.4332603643998
528.682271678194
-126.503713997652
-229.094029091229
-271.046818899518
393.491813250861
308.412160953691
611.025747097829
217.433705511532
-177.127459535357
474.236787410598
386.333808336421
336.987694056901
551.726115479538
-258.163605952559
346.278403589287
-270.372617522673
-293.148128263434
-192.343605433933
454.838123203783
-105.736856619653
221.811311124238
-170.402996837838
343.572708439613
714.890391613935
190.028171980339
474.889143645607
346.379882627756
-267.196800262862
407.18086141913
344.728591370456
537.526600344549
-242.537531946437
673.376960677288
423.157248901749
399.500438405608
-309.582626782118
501.468007218959
501.468007218959
501.468007218959
643.322567861227
412.965024807445
463.157644266928
-9.91248601362167
102.896783256041
-55.1136171944945
331.186153963403
-336.103613811207
-236.163759883439
326.055823376093
287.663592005807
310.556623589437
322.608514098447
385.096815549547
409.961345477353
312.740348024063
303.439510809181
-53.9453448183594
156.61627627039
552.096051680342
292.779750256414
-21.2643846367064
-341.082626674848
427.076083596538
350.003836403846
713.608265284523
717.295601081412
86.9949740039392
463.58112781417
-72.4374932794817
209.555424891816
465.234847920856
573.214148183657
302.9440346831
150.146434998067
659.617154330797
526.512775882398
503.498405223396
461.702763110785
464.41376819604
428.975617816233
-82.1317409591175
386.311360828049
-142.884805621919
525.317772817889
656.152400548344
-8.98195115276758
-195.354044631029
277.024228483246
-55.595187964027
-156.109281354622
368.505044020239
-293.541889251639
-320.14727222874
-458.929631097519
-458.929631097519
-458.929631097519
-458.929631097519
-458.929631097519
-458.929631097519
-458.929631097519
-458.929631097519
-458.929631097519
-458.929631097519
-458.929631097519
-458.929631097519
-458.929631097519
-458.929631097519
-458.929631097519
420.780078388862
546.562519545356
-304.120553872257
191.508786736842
34.8118364491002
-243.088678549517
560.065723001295
-0.493370000242066
410.159649860983
-262.767009445673
49.6581884186817
135.798469301722
159.035517015955
7.9841257270291
44.6067882547104
393.985884856746
324.949120461788
334.520508908612
213.657816508165
72.5632159393026
203.671286878794
120.118676009803
371.522996793796
283.054079456431
169.117385140187
692.966429008564
416.669932850469
398.386022127715
476.015837977728
579.771040068485
337.889742579131
517.12219161887
-256.728492218914
471.822685874442
-61.5909320914161
-53.1388902736526
76.6148952775875
539.53691128378
-361.78219782986
515.482574229474
656.096335956456
598.134542916223
559.280407698745
505.92502091319
535.152225554768
516.522834239506
281.93924364227
-115.229019208618
428.640576084414
191.736227663245
472.401927734241
572.368135192359
-261.811736252694
389.926070798814
489.69346472777
-240.966958250066
-244.203290974961
-206.955115504905
6.80260726960478
-237.053882088087
