# Supplementary material for: CaV1 and CaV2 calcium channels mediate the release of distinct pools of synaptic vesicles
Source: eLife. 2023 Feb 23;12:e81407. doi: 10.7554/eLife.81407 (PMC10023163; doi:10.7554/eLife.81407)
Supplement: Figure 5—figure supplement 1—source data 1. [file elife-81407-fig5-figsupp1-data1.zip › Figure 5 Supplement - Source Data 1/lin-7/9/2/egl-to-egl(rimb)).csv]

413.630361742267
-435.835752077935
-253.809672185651
-296.775174024857
442.1676440585
-353.759555722138
-444.131629970751
-239.081009358724
-362.404777244603
275.122263979862
-433.895565463044
-178.030464808264
437.097169054421
-421.970802229775
427.197746339685
431.666561643151
-37.7391174486147
-291.634476016061
424.789377914958
-202.841136211442
-87.3776819776576
-100.883371798303
-0.157416764594018
466.458382514109
-203.37626885789
-94.0309808845741
476.743978775001
-53.5594808517144
129.198548007158
563.98407921019
-79.2005441912552
265.714666245291
41.9849960366773
-123.800493329698
-80.5653671205619
-393.477584928856
-400.145746328481
264.656720778272
391.713169288203
-65.2284996502221
40.5263384196733
313.221439701108
152.065338058092
-420.663952705312
-202.133558703259
-178.987114067077
-356.54178029353
47.4734781724219
-105.770374637312
3.48416616635768
-167.704313012759
-487.195000260966
-330.734620280906
-105.531458416939
207.784520927318
388.192168083595
-230.813393809214
-144.38549556064
373.863515753153
-281.322469922692
-383.912785016269
-425.865574824558
238.673057325821
153.593405028651
456.206991172789
62.614949586492
-331.946215460397
319.418031485558
231.515052411381
182.168938131861
396.907359554498
-412.982361877599
191.459647664247
-425.191373447713
-447.966884188474
-347.162361358973
300.019367278743
-260.555612544693
66.9925551991983
-325.221752762878
188.753952514573
560.071635688895
35.2094160552988
320.070387720567
191.561126702716
-422.015556187902
252.36210549409
189.909835445416
382.707844419509
-397.356287871477
518.558204752248
268.338492976709
244.681682480568
-464.401382707158
346.649251293918
346.649251293918
346.649251293918
488.503811936187
258.146268882405
308.338888341888
-164.731241938662
-51.9219726689989
-209.932373119535
176.367398038363
-490.922369736247
-390.982515808479
171.237067451053
132.844836080767
155.737867664397
167.789758173407
230.278059624507
255.142589552313
157.921592099023
148.620754884141
-208.764100743399
1.79752034534977
397.277295755302
137.960994331374
-176.083140561746
-495.901382599888
272.257327671497
195.185080478806
558.789509359483
562.476845156372
-67.8237819211008
308.76237188913
-227.256249204522
54.7366689667761
310.416091995816
418.395392258617
148.12527875806
-4.67232092697304
504.798398405757
371.694019957358
348.679649298356
306.884007185745
309.595012271
274.156861891193
-236.950496884157
231.492604903009
-297.703561546959
370.499016892849
501.333644623304
-163.800707077808
-350.172800556069
122.205472558206
-210.413943889067
-310.928037279662
213.686288095199
-448.360645176679
-474.96602815378
-613.748387022559
-613.748387022559
-613.748387022559
-613.748387022559
-613.748387022559
-613.748387022559
-613.748387022559
-613.748387022559
-613.748387022559
-613.748387022559
-613.748387022559
-613.748387022559
-613.748387022559
-613.748387022559
-613.748387022559
265.961322463821
391.743763620316
-458.939309797297
36.690030811802
-120.00691947594
-397.907434474557
405.246967076255
-155.312125925282
255.340893935943
-417.585765370713
-105.160567506358
-19.0202866233176
4.21676109091459
-146.834630198011
-110.21196767033
239.167128931706
170.130364536748
179.701752983572
58.8390605831246
-82.2555399857374
48.8525309537545
-34.7000799152374
216.704240868756
128.235323531391
14.2986292151472
538.147673083524
261.851176925429
243.567266202675
321.197082052688
424.952284143445
183.070986654091
362.30343569383
-411.547248143954
317.003929949402
-216.409688016456
-207.957646198693
-78.2038606474525
384.71815535874
-516.6009537549
360.663818304434
501.277580031416
443.315786991183
404.461651773705
351.10626498815
380.333469629728
361.704078314466
127.120487717229
-270.047775133658
273.821820159374
36.9174717382048
317.583171809201
417.549379267319
-416.630492177734
235.107314873774
334.87470880273
-395.785714175106
-399.022046900001
-361.773871429945
-148.016148655435
-391.872638013127
