# Supplementary material for: CaV1 and CaV2 calcium channels mediate the release of distinct pools of synaptic vesicles
Source: eLife. 2023 Feb 23;12:e81407. doi: 10.7554/eLife.81407 (PMC10023163; doi:10.7554/eLife.81407)
Supplement: Figure 5—figure supplement 1—source data 1. [file elife-81407-fig5-figsupp1-data1.zip › Figure 5 Supplement - Source Data 1/lin-7/9/2/lin-7_to_cav1.csv]

-157.169211905652
-40.2014008504129
-25.4160872062248
-89.9926318481475
-42.4622926307275
-217.771982643618
-144.826912283349
-68.3883866941151
31.2851414551933
-59.3734818290222
-59.7101935465826
-146.268188949089
-138.171243590397
-125.296217161601
-118.398925209182
-49.485226326563
-205.844710085062
-147.662925720339
-132.046896668983
-110.370975742308
-141.616919109278
-38.4113354882584
-89.260010386678
-143.790877365011
3.46105257111685
-22.3890528388747
-26.4062484757687
-61.1216632993628
-17.9467667945109
-61.6865537758658
-54.4052162596327
32.675956181095
-32.5854805427834
-111.368908693064
-139.001305300993
-107.988988030317
-25.9813784501648
-64.9565914734712
-32.9007956930373
12.4270832658267
-6.57524550958169
-36.4299160058554
-93.5862898167443
-12.2004719768329
-78.6224956000215
-121.478558025635
-78.8965955871599
-146.50039249529
-56.4827786641308
-38.0755178472837
-114.69895078383
-109.624253600734
40.1764958556678
8.20785411575707
8.20785411575707
8.20785411575707
8.20785411575707
8.20785411575707
8.20785411575707
8.20785411575707
8.20785411575707
8.20785411575707
8.20785411575707
8.20785411575707
8.20785411575707
8.20785411575707
8.20785411575707
8.20785411575707
-34.7811884197754
-3.24349277522833
-129.770589232317
-52.865485011137
-108.575432844461
-168.160597257076
-111.164703640346
47.4735495367904
-51.0724817389209
-127.908166819691
-57.7508292940756
-166.323573717857
-210.72316931435
-189.545537376782
-202.314928626644
-103.752061627499
-167.490271985358
-38.1998221332933
-212.757575464168
-80.6579636628721
-123.2017464901
-136.775865671695
-172.458933222086
-64.1080560734963
-152.275404731638
-95.3680275770048
-148.323503188999
-174.048427751537
-38.8268284139785
-50.3185965163129
-4.42599988341044
-35.5333179024028
-99.4059585015284
-237.457249726212
-157.843269039193
-68.3234532369215
-105.184324313425
24.9308825160124
-37.3646335920303
-27.8469565376254
-71.5644604581948
17.7040946065636
-78.3014850152204
-32.9160585450709
18.2884179435705
-13.1487543205785
-99.5639917458475
-37.7740879612857
-70.2193767769622
-186.224889901038
-91.2555881946964
-66.9349904361352
-118.531038689691
-9.35698488415892
25.6577409653855
-25.7473615184672
28.4538691135622
-92.5228549389876
-12.321432619332
-27.0261693190832
-71.3750799767868
-110.788086635824
-5.30478544308426
-69.948635331385
-92.9906031918936
-40.8993614955443
49.881311791376
-48.064482081727
-37.6692943135213
-99.7100882665009
66.587203959657
-47.2658802821607
-95.5703891799712
-73.664526305346
-1.07108229265305
-85.0783197004066
-43.4915802675996
-47.6810751823541
-4.18584427042788
-39.6800849111651
-84.7309210068115
-1.0334061907497
-55.7840515144098
-5.25279311115173
-107.042270974869
153.758938910808
-22.2003035728821
-69.2999369408744
-11.1687600053583
-9.35676698530369
-61.4961088984173
-111.961204095001
-73.3726563878081
51.5265078993498
38.2072711261635
-75.4674026036819
-31.6911891339741
-20.7787252459048
-9.46330134091568
-24.715764703943
76.0336935845526
-149.351874134051
-29.4780268672521
-63.13660390733
34.5287132662643
16.2972632072351
15.2365131763245
-10.6877675015694
-5.82651718189936
6.15201388534751
-15.006708565129
-64.9352875819613
11.0305908886721
-72.3303899783123
-146.968351063947
123.010245235144
-71.2334339749914
-33.4198373508325
-97.905401065681
185.31388097826
-72.4613589361088
-60.1030851196838
0.75609083567997
139.028314994519
309.354910034767
194.369342477958
-52.9387762685647
-20.7113448388727
-46.248346634452
-141.573635148526
119.61613604844
-178.115744823436
-173.045115040978
-19.4196484584145
-18.8524038419428
77.0072872260062
67.3056144160109
292.972725847254
476.063642684058
232.683361849321
162.787288410503
281.923845664039
207.466271212224
82.8843806820214
293.245012582978
-38.4405510480201
451.791846418237
451.791846418237
451.791846418237
451.791846418237
451.791846418237
451.791846418237
451.791846418237
451.791846418237
451.791846418237
451.791846418237
77.4700814507114
39.333871440168
39.9257984878632
-47.4654591283143
71.5914901498682
116.058909534214
-25.7040374273411
271.528702992226
63.8025694224807
72.8656822122639
261.17801638513
296.479082071101
237.656088003683
326.047057059907
303.043369069544
297.717641462835
284.978825979452
282.168228931006
320.360130588037
279.028694329221
299.494339968131
250.884659390463
178.759812744949
274.491149507309
361.338663036317
303.167472971835
250.412523096154
299.964282241738
374.351874049357
326.381947942947
225.896952163544
299.851686848499
172.438874681695
259.905687904715
300.873190255038
308.501300349545
298.815108424523
307.982666774134
338.552429181494
342.003284210538
325.196199933157
358.37594097686
287.179983810884
360.104697035725
330.554444397913
385.860833546173
353.164759786991
280.527165318213
263.478625617812
273.169087810203
322.464506832929
274.615333536273
363.330441404963
-69.2356673804434
317.353941699251
326.659687116117
377.460524793022
336.297428119348
233.890431265763
259.835800419321
380.75791735365
328.123845510788
380.719179204636
350.805147945659
290.981370727201
348.963643689241
368.883243244199
293.977017861164
274.689145684105
321.298607483212
352.334006866534
373.743947575221
303.041375432559
307.11413239278
314.552656656148
323.365267495826
426.846964873198
225.883106895585
301.661886481211
316.49241014559
346.382021834514
305.965329278738
315.849379608372
230.076526472777
314.87430590539
309.958886748223
358.011631399176
331.861741652231
228.545719011307
270.232485898273
411.956181269438
262.643885423388
314.05333830128
282.771111184159
293.549598143815
233.777913516186
287.575863490531
328.645717504797
271.4795207302
222.522741967477
350.634769627136
272.441320252114
246.587693430128
357.185086134556
325.395718918944
358.406313876615
275.914515987458
274.711358684334
322.6135637448
378.091192740894
420.265468965137
311.937668963182
333.55945359963
227.565117710225
355.553444718039
329.421625410028
342.785035254537
355.336371217702
355.336371217702
355.336371217702
355.336371217702
355.336371217702
355.336371217702
355.336371217702
355.336371217702
355.336371217702
355.336371217702
355.336371217702
355.336371217702
355.336371217702
355.336371217702
319.053880214621
245.575178905161
287.587815246326
282.068825109155
-79.3964475156345
253.822070286288
319.300457502291
377.046091297323
306.302662145601
323.389486682162
324.57652705296
389.967968195256
361.904069437206
286.598705957779
312.010784801058
304.683513507506
317.573740176805
382.36807959318
203.640777783511
247.567981673551
330.801001687434
97.9526179755621
-98.4539316127584
-35.5392537169637
413.031961221396
365.273453311146
-139.530786239862
-130.495561484472
396.758237448931
-79.4967103837907
11.1613019513152
-99.7187014788806
195.815981388359
22.9535832478286
-21.252354284944
