# Supplementary material for: CaV1 and CaV2 calcium channels mediate the release of distinct pools of synaptic vesicles
Source: eLife. 2023 Feb 23;12:e81407. doi: 10.7554/eLife.81407 (PMC10023163; doi:10.7554/eLife.81407)
Supplement: Figure 5—figure supplement 1—source data 1. [file elife-81407-fig5-figsupp1-data1.zip › Figure 5 Supplement - Source Data 1/lin-7/9/2/lin-7_to_rimb-1.csv]

-93.4862890818049
-1.04546000775099
-36.6715012062432
-104.017504268739
14.2969564327377
-155.676651772729
-154.528964577133
-110.544395156812
173.809912126417
-101.152764217918
-83.7341813540297
-177.245622235399
-113.717506379869
-141.148497471841
-115.515078258234
-131.728960324186
-161.495681034234
-207.073596846944
-174.79466268074
-126.102021750561
-32.5622484806399
-121.63828635264
-46.1218980177828
-158.960288754027
-13.0920159154466
-50.4971032925887
-113.088819120831
-10.1724004880161
-76.3870821696246
-37.7140840153916
-28.2241007936309
469.028700710874
-112.527702404535
-212.780564263978
-171.639072044474
-68.0429203662943
-152.590845712403
-138.216954147848
-7.62887122424672
-39.7165985731817
-33.7339745953286
-109.087048397854
-28.2946247914988
-55.9599492346752
-86.2559652027612
-101.109846132607
-32.3994504285938
-89.2476546381076
-136.895865547065
-6.89211219981371
-152.865313465136
-170.668782521504
-24.8990580376822
-20.915993615401
-20.915993615401
-20.915993615401
-20.915993615401
-20.915993615401
-20.915993615401
-20.915993615401
-20.915993615401
-20.915993615401
-20.915993615401
-20.915993615401
-20.915993615401
-20.915993615401
-20.915993615401
-20.915993615401
-107.460518873593
-37.6122163622704
-104.263768610689
-46.0746880100996
-140.60687907927
-148.429375410388
-103.97243867515
-25.8981546580253
-43.2809636839702
-84.4532939080837
-64.0316587215966
-228.6168849858
-193.949084171399
-187.596374334812
-206.976508201746
-160.550874669002
-211.887647331313
-84.4249021608648
-230.544437627578
-64.2899752966086
-219.185488582796
-137.660037506342
-152.517642255065
-104.755246746819
-189.314209930517
-124.504686826187
-91.9574271358761
-143.133454312651
-95.9631347676259
-53.2305772830532
-26.7650920648557
-7.13456396948641
-96.2243831384858
-151.74051253284
-161.80103165722
-94.732848134734
-94.2103219982801
-45.925509219167
-79.0686388798813
26.1755978540705
-148.204770824262
183.184992008347
-81.7390241335042
-31.3452121714436
-4.72710607454519
-57.3747870701109
-4.64479765090709
46.306698222229
-151.333029543625
-192.823722871065
-54.3040166619057
-127.07183501762
-69.2795669589832
50.9008266395367
13.6909624592899
-52.1192242934376
-8.23123941476206
-89.114732796299
-26.34347024006
-94.9346536638695
-108.764851062973
-140.092685998274
-6.23843041568034
1.50601480896421
-72.5755379044513
156.334819763744
93.0287611068225
-26.258924007655
9.07724851194962
-37.3591674278214
135.3388113489
-22.5595581879934
-21.9503352166748
5.15649936857699
210.967171227738
-32.5078911314076
-46.4786772883363
-40.9393256085514
32.8554940291742
-93.0968215003868
-96.0940009487404
-96.0281873175818
-35.7987688489293
-34.7696092290007
96.4142920417926
164.900318478051
-166.516563181562
108.777048073626
-208.669392590908
54.2286298729005
-109.142978963506
-79.3185212693061
-12.8676729482431
7.07110662413743
-19.4621730563367
-36.2517327818859
21.4976110030748
86.2942119275549
12.5281823691985
-75.7238908986756
69.4360409632418
-105.082515650371
137.178716191081
33.6551534540113
12.1998118638658
-5.18232638136487
-67.8726886003133
-4.24445117360483
-14.0111739928707
-10.9620695288531
-35.1190311622904
-67.1078990306223
165.370357683711
283.512432922565
92.3325951526267
539.156668427187
166.313533020951
407.055516627599
244.826125085968
142.939221086677
171.496407273476
242.246730136672
271.980456051286
112.238626077585
569.821579898829
521.211340786963
-193.267507008145
68.4359840956195
-77.7313836304629
-25.8366984962686
50.6039834846224
-215.922426773544
-187.414465461552
278.177221069537
-69.6133356297396
375.15399935684
-5.10465349485548
472.271915940369
449.311009376476
477.940683374255
439.444916215488
537.555480706164
528.88112593889
486.301215633567
555.237084323406
449.170924153003
448.555349526546
448.555349526546
448.555349526546
448.555349526546
448.555349526546
448.555349526546
448.555349526546
448.555349526546
448.555349526546
448.555349526546
380.168577808858
431.981553564731
-144.564005747177
518.82311804973
-4.36417374572738
118.134262206917
93.5606006581984
536.558640459682
508.525137706401
480.195657103723
459.236172778388
420.497249033227
424.566719276716
443.341053695003
467.81443473084
491.729929595343
449.506867201788
456.099191953964
536.942635046097
438.063852821785
436.200157733509
461.067441174724
397.504757307342
444.89843327174
518.119198542409
501.158394202497
388.15768321721
464.385439266342
514.738298503295
394.375295856069
444.502389546448
468.460776195711
402.492985749014
418.16159269764
455.221269879847
466.342093113333
438.418856615661
487.190455729291
442.45862660862
511.446256731145
430.505731182177
508.358354785752
475.327293157875
475.909358624908
506.866035494427
555.086894231184
442.08735503598
436.916249738313
444.757176827383
418.250342099018
468.105568594486
430.859670504463
505.664940367237
-326.747473563031
435.406383559646
455.920602379065
483.610098382485
390.729316308724
472.058275909342
423.903819019424
493.384852413915
450.457856020016
533.650282148104
512.637352191787
427.627865144157
487.00471571866
498.624251636136
469.119755015142
432.71043103616
388.606327380154
508.211905530411
506.691756406995
467.278788795553
454.893983958293
487.000999635239
487.810344506599
577.536211366083
416.263033942581
449.720711040162
532.492503438377
494.636299340348
494.412174104315
459.436882894107
418.316669116279
490.054906313547
442.767304265424
485.669419641083
509.931697203773
456.545802115489
407.334254643425
460.592990351471
509.810435451239
473.807828738994
417.020842847881
409.858976476371
481.058361946847
527.748594090637
456.633653722437
428.535959083442
420.626961989351
471.764373832825
479.352183346235
470.424298747326
503.885593892383
493.919822927214
493.634067116808
433.37969434743
383.101173227712
478.730519092251
465.074182336242
487.998899712037
560.86087337001
523.084606267812
451.351466939764
505.215108943296
468.947338610694
474.656353952966
461.603949321345
461.603949321345
461.603949321345
461.603949321345
461.603949321345
461.603949321345
461.603949321345
461.603949321345
461.603949321345
461.603949321345
461.603949321345
461.603949321345
461.603949321345
461.603949321345
463.869185883376
445.213184515957
414.90108291718
478.430474787107
-289.295750470065
491.81643654668
427.137373555857
503.031377952237
516.391584105508
502.49064807155
474.880588054584
488.188066339525
504.933766297576
489.152307028542
466.081420581423
491.654303086981
494.461347925112
504.265282632605
485.102944983733
508.227108837582
563.302721770006
557.748426285684
426.008656804862
25.5978304977725
532.225446193211
485.012105885653
-335.149010170661
459.42031270285
588.048513350789
-216.521765132265
460.395577305634
-38.0387167780236
453.82947203894
423.211285036525
-39.324751828497
