# Supplementary material for: CaV1 and CaV2 calcium channels mediate the release of distinct pools of synaptic vesicles
Source: eLife. 2023 Feb 23;12:e81407. doi: 10.7554/eLife.81407 (PMC10023163; doi:10.7554/eLife.81407)
Supplement: Figure 5—figure supplement 1—source data 1. [file elife-81407-fig5-figsupp1-data1.zip › Figure 5 Supplement - Source Data 1/lin-7/9/2/rimb-1_to_egl-19.csv]

238.715498609734
191.886649115881
247.591741978507
246.816175987236
172.979402457056
221.819560584758
226.256333444479
215.775901115605
199.199005396295
212.594114644955
193.166204324098
210.794541732679
241.008525624286
252.391806809264
212.860620009493
220.777783450274
242.77963883251
210.174605706041
227.502414447581
182.175390998189
204.073366340333
242.870918142684
231.988170569693
218.54685925127
193.256823752417
223.708755230737
240.921474405182
216.888841434098
178.710129889994
192.289694467865
221.338088495597
246.256348600102
217.930084608266
165.795775939918
208.033626523022
221.270422688196
153.16951822675
225.729222306825
205.680111891152
179.280506922281
195.012428509961
243.529146727948
250.363276452728
178.928396630485
217.211311496962
202.909012696871
201.615788838109
205.660993459605
207.108259932535
279.924299316408
219.545159813088
194.249687243922
250.782982325916
231.286282581501
228.963292662331
210.913634788933
167.32877265505
212.769214171181
193.416443282324
206.417919284111
246.318690548038
231.100984540171
224.120735029644
283.290021686433
207.669984028533
203.958360923134
211.059192766599
222.641328039193
212.093608880736
194.469640621843
279.032295539973
216.681152186524
225.702813080941
197.331204261944
180.260489386426
225.608064241924
214.412876214788
256.615411579447
260.217311355456
211.861238209764
227.360985880612
233.066259404044
228.883728385112
211.050623980203
225.082119098675
225.637212282192
188.756921321579
238.227227914904
229.382464575203
198.377420165527
252.156865623689
291.59754559939
251.681897918872
233.282504120725
204.291829834972
229.935310526402
197.315316833447
251.626144505171
154.474962624419
222.658451688101
212.268175053247
263.84542299661
243.007542280024
239.22651164086
219.756136365839
220.748803709794
267.6834299526
165.862781258867
262.806048683538
225.463404671907
217.706774305756
225.268905810093
226.607179061499
201.111237813086
195.561369652376
206.095898425072
186.235808635847
196.974852561791
206.638574315533
210.014719195977
187.765448426388
180.059149540699
223.426109381428
186.73506425577
202.315415670104
211.355759716127
188.910810166442
190.86906182273
201.841487431553
172.232577073875
215.506740479977
168.502285347349
178.138249657139
201.971621715027
205.217379255722
186.422300519342
206.12441443125
236.206367937117
229.469332964041
189.216591860339
239.257598161637
169.863034561489
152.304315971298
190.866954435838
219.959555750695
231.81604899024
194.233238613944
217.860746693917
231.804432031058
191.620185522992
197.682148559337
185.964723443591
234.043306299656
196.887772888325
210.586290070431
192.670587139401
239.603948707432
180.735948673311
209.432766976155
218.327426516378
218.327426516378
218.327426516378
218.327426516378
218.327426516378
218.327426516378
218.327426516378
218.327426516378
218.327426516378
218.327426516378
218.327426516378
218.327426516378
218.327426516378
218.327426516378
180.719204608815
142.448693718108
138.778046896783
233.343525698358
197.525324145943
172.436150834632
151.490105684759
195.539778780005
227.969037967912
202.918086989219
225.713784082152
240.182712302445
212.651413637468
175.394739607027
222.798461810989
211.64926456899
215.701632850087
165.582495246128
188.750979958504
179.899206728507
192.547350141969
227.187052348789
192.589112836034
214.675898126599
159.728039233687
139.865196706196
197.665221664574
198.298965580583
189.467055420479
213.64600553805
205.877546928092
194.399010791549
192.06885660618
197.587736319889
197.940267967744
232.724151479797
235.726343352993
218.474670524876
198.166022256719
167.143615672336
187.489011526905
163.588100189754
201.2172809356
208.510617464837
162.32108880273
188.888812468491
228.125454949131
199.88708488852
167.886591942261
177.357500258426
153.840754974106
124.723739822603
184.212967799305
228.075924409142
189.302041805098
191.485921828818
201.988885815954
158.543176562362
215.064489024644
133.762383913911
156.238701495011
193.964246278101
203.933497276064
217.356293136068
190.896088552223
164.599675287227
193.582328064185
168.763045496366
90.6427129323984
176.856263779748
197.937809450803
168.639724349041
187.401328273712
203.134289934254
213.6201163486
227.77602777619
207.887675037062
189.790860384124
204.378796904184
173.796646992498
171.591064705344
215.945493952106
191.455016925112
207.226397672417
218.654237274566
137.570567810704
199.36928656901
206.043810687766
147.413547562332
124.516765545817
117.605601499963
226.240685148372
167.557392893141
216.867938897944
167.661427309133
122.186205141465
177.460607205812
149.64699989769
158.56129790589
77.8663458682095
202.404658425994
173.175798027731
155.274830454679
202.250460829324
134.510010237562
125.036249289564
137.781067311866
213.522473106101
174.546871678514
151.861951911711
178.208472661852
182.067774449097
197.705902514132
166.815020809539
165.173016342405
165.010868069548
152.499714453952
105.285968192811
199.241554500353
159.696461130841
171.399009829995
200.687107094684
185.056677256161
191.594731613481
171.548445375278
176.599703874035
187.777824554392
179.060862902763
174.225932663983
188.449931861631
173.403280119186
122.267749670842
179.887491088955
183.998465415583
210.714429571264
215.85463599799
196.99505223125
170.194438464681
185.452896154711
166.295242237871
196.173565074258
189.182133884491
182.292601876059
214.39505030578
172.263649670769
193.914505060082
171.605055424978
212.875004844018
227.046775852341
173.266922962004
204.09940990569
167.283231680334
150.578547590238
160.218936745245
120.929728869112
223.401035056329
183.402704699794
163.203863910916
182.875284203743
193.353075792005
195.459217414766
227.094915796017
141.951011524761
186.024522724694
220.612826137021
186.942866107598
171.106025013563
144.40945958687
166.512273364548
129.752620432402
175.562815319076
197.262934874816
134.784171450367
166.271178924677
179.646607933711
229.388378697106
166.186276864115
147.789607956471
146.345853997227
150.167425033927
214.718026481192
111.898683717347
124.551322808633
119.285393019771
218.576892988494
167.553487477757
169.873527904514
174.366686818619
210.063027439439
92.3579322749047
175.897310379893
174.595545582502
175.476761794589
151.515994874211
166.049048540452
186.508509026327
149.25264986024
237.142944054609
186.882659394319
118.813641787525
177.018370280957
145.416666141249
162.835978794878
234.361154763157
167.414096678269
173.142477591924
181.876478135973
170.769001816388
148.861432145466
152.84159716969
79.080046614803
227.264382710977
142.236312038563
151.17263680567
115.875505740863
174.143236064088
167.728671760473
174.24239643104
147.444142501039
134.894372437942
140.525167624419
121.24433240568
161.556226832512
174.784341607039
105.114998077283
189.02393340526
188.373767493846
205.909462843703
165.629132595832
210.866435631149
194.046002092105
158.985358398284
173.829391696345
176.143882448532
133.675332694809
154.203203626428
154.203203626428
154.203203626428
154.203203626428
154.203203626428
205.285873851359
205.285873851359
205.285873851359
205.285873851359
205.285873851359
205.285873851359
205.285873851359
205.285873851359
205.285873851359
205.285873851359
178.320822807967
178.507708199757
152.008029925808
209.743900983878
195.329252037674
136.887672332517
182.226129910827
138.828490981497
103.52534832761
161.736313012036
212.500264213584
179.032290594458
52.9842013160232
152.916258943504
161.66415213341
203.145710139288
200.368907501135
160.301450514877
178.7528757482
185.357893652821
116.640283561188
126.450055481262
181.759520314376
187.544723168958
153.115899441113
196.667202006796
93.3706866840657
163.8935313602
158.370801926638
136.903236478731
182.532474019399
96.780728338872
155.013564799712
124.475116062604
142.604071233061
166.017245835694
72.2076945574081
187.453135106978
211.392816660937
158.076454361657
216.475176210952
218.242567440655
125.871657546777
215.50512528175
97.8474671942004
131.256441866099
138.805804340735
186.960271267144
153.493912846243
159.210353518432
147.947865344424
139.113173385093
160.854086394645
162.66446140175
199.127883983934
155.903420024202
149.459271793781
192.744223370832
205.996401458551
135.374523550201
117.489837520534
181.047209209171
86.4102160935363
205.772178217914
169.774957800004
207.401736331034
144.905020469439
221.632506286585
162.858903961434
143.431134699196
196.368556731333
95.822813798688
152.148868836932
132.574740049957
128.701334332229
169.745711079366
172.824952410709
186.286097738062
170.676275607773
140.710184155112
169.734501552361
151.311592325215
161.92537601673
189.872137933344
173.751372391343
161.369538194871
97.6604407437935
247.410096296288
124.105432918073
161.455915001639
217.584871602512
161.264127106446
174.362234125634
139.407183743906
216.187431104092
128.249361413382
125.63205299019
130.5554946638
124.11435283452
119.100614408275
169.281995279798
194.126535002979
148.514463489466
130.632390352643
118.61404366816
153.621532310648
117.863172417578
138.175374971072
96.8532542714311
168.585867037607
163.248843684149
97.0697938160374
157.684843745186
134.042810378671
134.155315507283
144.940602668041
173.857598344119
168.9878166212
122.681428817868
135.481395460949
173.303249192351
99.9611520609724
195.42162711624
129.55579018838
130.07799882263
178.069305251083
114.275658082686
138.65421963691
65.7345532692198
166.295902119728
177.624792639552
160.139190244361
138.292234718894
147.913758498627
161.974049920718
211.193499445613
158.197276433586
139.784916244997
150.788962334909
157.931233590158
139.835135121204
125.219315235654
172.424758477364
182.706997207068
138.017202339606
171.158744784956
158.871518975482
129.133920626176
123.926273600562
164.625199422746
65.038073290385
127.080836587571
113.954887367941
75.1459855865687
161.173774658284
189.721537000254
123.507776100021
220.744674299094
140.095136707994
149.293288938148
118.02741354685
172.782206552505
56.4646342753294
176.588072990973
149.17433694051
154.098832004269
70.1571531856389
88.1967390720711
95.2698836975942
162.390763316649
81.5298847254635
185.65204507025
189.102092555684
160.258620506782
172.281574260149
157.143151018863
146.620984450288
163.768116749865
172.097400441575
147.271669791538
165.054176342426
129.819205001888
104.669557997144
85.5745832344091
72.6121026579422
126.598718540437
62.126893747205
159.685911485691
126.561099787552
149.174153503649
160.489305146923
135.517553391514
151.12080212464
141.902913352733
151.561409927384
112.644680312293
135.830485427727
131.124889138544
155.052868976836
109.867344320421
142.461140072122
141.138852322987
98.8626098942914
159.741061319663
101.673308700214
154.214258777529
87.1470536396428
163.020434730683
145.203638503734
120.671174180763
118.59977143789
125.344967765184
161.377362342922
82.1616199349519
199.823268194375
241.183723224287
75.115685475781
188.903224544185
153.651551517392
148.549104295576
152.505558349847
132.303542860045
156.860815134554
94.1314331674657
81.9280844827681
156.118470292122
173.355631757579
173.355631757579
173.355631757579
173.355631757579
173.355631757579
173.355631757579
173.355631757579
173.355631757579
173.355631757579
173.355631757579
173.355631757579
173.355631757579
173.355631757579
173.355631757579
173.355631757579
136.623990538854
114.549721221716
137.678507642078
122.598535463825
136.088914194534
100.646576888706
140.364254965376
93.6218531108989
166.914293174148
110.509334953735
197.650767817235
84.2015711031163
155.22605908351
152.349731024475
92.7432497916561
105.345332193971
107.098787792975
-7.78764457215948
145.013157054962
100.699984389719
228.767262752182
175.227394002843
125.4169040419
121.840092514869
116.53549058297
110.760304019826
138.985315394893
69.7912204739932
88.9657728312304
111.388021816274
182.26074347577
155.25628836169
127.47938686833
173.568659395094
87.6616911821111
148.188130996059
-36.5356092198163
110.692778664445
82.0627973807641
70.6299002927117
73.6144914654069
103.911045428773
111.561155014224
170.363020895875
147.540774731635
120.070244588014
101.033846809853
130.074009257354
75.3024867176791
188.9788973299
155.676850870877
80.4989805184159
83.3015458178852
137.359071221523
125.356023522883
214.682556886844
147.465480923733
78.6412374471474
112.325384950353
125.134820000669
133.0865957932
83.9250779015056
73.129213247832
91.8191054976996
118.952162633726
113.986690679296
45.4728371786859
108.235594670517
126.077647446233
116.305522126811
160.171710346294
140.576538571146
94.4284910924689
121.111599759843
117.239809240338
89.7897602768135
94.8968854001214
122.338252972997
208.053279521479
149.407044817652
104.387782707719
84.4617966852238
89.6728163791013
69.5314852607626
132.02655746977
-4.10332970688796
106.034451152464
39.3630011788209
136.930769320772
77.81182746173
123.691753771045
97.1868357875246
144.748969755345
105.109842517604
122.88281104184
122.095501563253
99.9482849574979
120.093506960739
167.890258225252
99.2347237079975
120.75444711922
75.6412934128639
181.197207169131
146.907310506471
119.154879151885
199.993198237044
50.8016289519164
119.675656024769
42.4885838187547
132.050410104934
117.87303433311
219.47826770499
116.67293019126
192.685786838279
147.64777317052
214.574659433714
79.4407965256032
-31.9474623343049
88.2498801995243
-3.23822552521051
64.579935013151
81.4042309827382
91.3630594702845
136.828153955455
101.770642584313
82.2438400898536
2.54870452525211
95.3737637376853
135.556563347311
78.4653793586931
172.807814837917
81.7120643679991
77.2755584884344
108.942960894074
141.664418488421
44.5057781201431
16.1178877577586
129.504967125851
61.476109725585
105.869648215112
65.6514637676264
67.9142039886774
89.378427042473
123.415077739171
80.005385964123
96.9720246519973
103.486802712712
142.821313037766
117.647181970362
55.1896576816362
140.14027085713
78.0052033139818
97.6369119975079
172.833745799016
114.586075299831
100.230369605324
163.787698915716
61.9559950708808
109.511258993829
54.9390397455954
93.5403788075328
106.997394117592
161.815932984786
156.105589264764
75.8314237315863
120.214426499846
131.452907662784
82.0235222646006
125.918336668128
65.626937326726
192.575837693785
180.30868563223
133.902562336583
84.6218109366164
77.7403561325118
116.348324893737
45.3573680271802
92.7910809835284
146.572704054592
115.807236960336
106.96435519242
85.626347689431
67.3355396806328
116.577267200919
100.775952003358
73.6045460065798
87.2887485801693
64.3591667708788
101.634060825218
153.975300178914
23.2611288598564
176.574011438732
69.4888520068143
71.9832473214556
57.7550908653429
139.706166832133
40.4348538221784
62.7597259382801
136.873245726347
142.576215108737
123.452416194616
17.438419856644
112.169768909604
98.8904369576576
126.138023065892
88.4211729907383
44.260497967447
65.092577166386
65.9218043215387
106.30455318058
108.716194986599
4.15989005836309
20.7515907550624
113.73309479648
84.906928620152
84.906928620152
84.906928620152
84.906928620152
84.906928620152
84.906928620152
84.906928620152
84.906928620152
84.906928620152
84.906928620152
84.906928620152
84.906928620152
84.906928620152
84.906928620152
84.906928620152
33.86451788872
129.859128502412
110.301476799779
118.704241740423
53.5836004670346
71.3120529523439
119.54317522201
167.590390653259
79.5118192575937
122.243012551909
75.7429679922861
51.0943328643079
63.5233801424474
110.51957584708
52.5856371113841
108.488193465313
85.4454187977863
121.262439825323
171.646720045268
112.589236256996
-27.0251012920089
135.668730663161
30.7186223684766
44.7938882809358
100.924320234612
184.052336650899
10.4416224291708
-12.9405074243314
80.5992221232809
126.395159310161
95.7313940364947
140.386787230236
99.5145314559541
124.080654027493
104.992618322449
85.0202903847658
20.5699735272065
169.59386000198
18.1905551754062
102.263858160792
80.5327646885271
33.1221730462876
49.9283628094236
17.3913756813618
52.5612365920206
122.85047437677
109.112399961266
36.0366253641623
71.8970811927138
32.2334838161987
136.074262379851
60.6460404649097
86.4239822112577
103.862609443981
13.7391450314863
85.4965221577604
174.501345234277
123.929139549678
137.719048039617
154.717292678102
75.0410091714875
90.1856552864811
134.80914770169
