# Supplementary material for: CaV1 and CaV2 calcium channels mediate the release of distinct pools of synaptic vesicles
Source: eLife. 2023 Feb 23;12:e81407. doi: 10.7554/eLife.81407 (PMC10023163; doi:10.7554/eLife.81407)
Supplement: Figure 5—figure supplement 1—source data 1. [file elife-81407-fig5-figsupp1-data1.zip › Figure 5 Supplement - Source Data 1/lin-7/9/2/rimb-1_to_rimb-1(cav1).csv]

-83.8967426846939
-37.0678931908406
-92.7729860534673
-91.9974200621964
-18.1606465320165
-67.0008046597177
-71.4375775194385
-60.9571451905649
-44.3802494712545
-57.7753587199149
-38.3474483990576
-55.9757858076391
-86.1897696992455
-97.5730508842244
-58.0418640844528
-65.959027525234
-87.9608829074696
-55.3558497810009
-72.683658522541
-27.3566350731489
-49.2546104152934
-88.0521622176439
-77.1694146446534
-63.7281033262298
-38.4380678273774
-68.8899993056966
-86.1027184801424
-62.0700855090581
-23.8913739649543
-37.470938542825
-66.5193325705568
-91.4375926750618
-63.111328683226
-10.9770200148778
-53.2148705979816
-66.451666763156
1.64923769828965
-70.9104663817852
-50.8613559661117
-24.4617509972413
-40.1936725849209
-88.7103908029076
-95.5445205276883
-24.1096407054447
-62.3925555719215
-48.0902567718313
-46.7970329130694
-50.8422375345654
-52.2895040074945
-125.105543391368
-64.7264038880476
-39.4309313188824
-95.9642264008762
-76.4675266564609
-74.1445367372908
-56.0948788638925
-12.5100167300097
-57.9504582461414
-38.5976873572836
-51.5991633590711
-91.4999346229979
-76.2822286151313
-69.3019791046045
-128.471265761393
-52.8512281034928
-49.139604998094
-56.2404368415591
-67.8225721141534
-57.2748529556957
-39.6508846968027
-124.213539614933
-61.8623962614838
-70.8840571559012
-42.5124483369036
-25.4417334613863
-70.7893083168838
-59.5941202897484
-101.796655654407
-105.398555430416
-57.0424822847235
-72.5422299555721
-78.2475034790041
-74.0649724600717
-56.2318680551634
-70.2633631736353
-70.8184563571522
-33.9381653965393
-83.4084719898638
-74.5637086501629
-43.5586642404869
-97.3381096986486
-136.77878967435
-96.863141993832
-78.4637481956852
-49.4730739099323
-75.1165546013617
-42.4965609084065
-96.8073885801314
0.343793300620746
-67.8396957630612
-57.4494191282065
-109.02666707157
-88.1887863549837
-84.4077557158198
-64.9373804407987
-65.9300477847537
-112.86467402756
-11.0440253338274
-107.987292758498
-70.6446487468675
-62.8880183807159
-70.4501498850532
-71.7884231364587
-46.2924818880456
-40.742613727336
-51.2771425000319
-31.4170527108072
-42.1560966367506
-51.8198183904933
-55.1959632709368
-32.9466925013476
-25.2403936156588
-68.6073534563875
-31.9163083307303
-47.4966597450639
-56.537003791087
-34.0920542414024
-36.0503058976901
-47.0227315065131
-17.4138211488353
-60.6879845549374
-13.6835294223092
-23.3194937320986
-47.1528657899871
-50.3986233306823
-31.6035445943016
-51.3056585062095
-81.3876120120767
-74.6505770390013
-34.3978359352986
-84.4388422365973
-15.0442786364492
2.51443995374211
-36.0481985107981
-65.1407998256545
-76.9972930652002
-39.4144826889042
-63.0419907688774
-76.9856761060182
-36.8014295979519
-42.8633926342973
-31.1459675185506
-79.2245503746162
-42.0690169632853
-55.7675341453905
-37.8518312143606
-84.7851927823922
-25.9171927482712
-54.6140110511151
-63.5086705913382
-63.5086705913382
-63.5086705913382
-63.5086705913382
-63.5086705913382
-63.5086705913382
-63.5086705913382
-63.5086705913382
-63.5086705913382
-63.5086705913382
-63.5086705913382
-63.5086705913382
-63.5086705913382
-63.5086705913382
-25.9004486837748
12.3700622069318
16.040709028257
-78.5247697733175
-42.7065682209031
-17.6173949095919
3.32865024028069
-40.7210228549648
-73.1502820428723
-48.0993310641788
-70.8950281571124
-85.363956377405
-57.832657712428
-20.5759836819871
-67.9797058859494
-56.8305086439505
-60.8828769250467
-10.763739321088
-33.9322240334641
-25.0804508034671
-37.7285942169292
-72.3682964237487
-37.7703569109945
-59.8571422015593
-4.90928330864699
14.953559218844
-42.8464657395343
-43.4802096555431
-34.6482994954386
-58.8272496130103
-51.0587910030517
-39.5802548665088
-37.2501006811399
-42.7689803948488
-43.1215120427041
-77.905395554757
-80.9075874279533
-63.6559145998363
-43.3472663316788
-12.3248597472957
-32.6702556018645
-8.76934426471416
-46.3985250105598
-53.6918615397972
-7.5023328776897
-34.0700565434508
-73.3066990240914
-45.0683289634799
-13.0678360172205
-22.5387443333857
0.978000950934074
30.0950161024375
-29.3942118742652
-73.2571684841023
-34.4832858800582
-36.6671659037784
-47.1701298909138
-3.7244206373216
-60.245733099604
21.0563720111295
-1.41994556997088
-39.1454903530612
-49.1147413510243
-62.5375372110284
-36.0773326271828
-9.78091936218698
-38.7635721391453
-13.9442895713255
64.1760429926417
-22.0375078547077
-43.1190535257629
-13.820968424001
-32.5825723486723
-48.3155340092144
-58.8013604235603
-72.9572718511499
-53.0689191120218
-34.9721044590842
-49.5600409791441
-18.9778910674577
-16.7723087803042
-61.1267380270656
-36.6362610000724
-52.4076417473771
-63.8354813495262
17.2481881143358
-44.55053064397
-51.2250547627264
7.40520836270844
30.3019903792228
37.2131544250769
-71.421929223332
-12.7386369681008
-62.0491829729035
-12.8426713840927
32.6325507835754
-22.6418512807722
5.17175602735006
-3.74254198084964
76.9524100568306
-47.585902500954
-18.3570421026907
-0.456074529638499
-47.4317049042838
20.3087456874782
29.7825066354762
17.0376886131744
-58.7037171810607
-19.7281157534744
2.95680401332902
-23.3897167368123
-27.2490185240567
-42.8871465890916
-11.9962648844994
-10.3542604173654
-10.1921121445084
2.31904147108798
49.5327877322288
-44.4227985753132
-4.87770520580125
-16.5802539049546
-45.8683511696436
-30.2379213311215
-36.7759756884407
-16.7296894502379
-21.7809479489952
-32.9590686293523
-24.2421069777229
-19.4071767389432
-33.6311759365908
-18.5845241941461
32.551006254198
-25.0687351639153
-29.1797094905432
-55.8956736462242
-61.03588007295
-42.1762963062101
-15.3756825396413
-30.6341402296712
-11.4764863128312
-41.3548091492175
-34.3633779594511
-27.473845951019
-59.5762943807404
-17.4448937457291
-39.0957491350418
-16.7862994999377
-58.0562489189779
-72.2280199273009
-18.4481670369642
-49.2806539806497
-12.4644757552942
4.24020833480245
-5.4001808202047
33.8890270559277
-68.5822791312894
-28.5839487747544
-8.38510798587595
-28.0565282787029
-38.5343198669652
-40.6404614897256
-72.2761598709767
12.8677444002788
-31.2057667996542
-65.7940702119813
-32.1241101825581
-16.2872690885233
10.40929633817
-11.6935174395076
25.0661354926378
-20.7440593940355
-42.444178949776
20.0345844746735
-11.4524229996368
-24.8278520086715
-74.5696227720655
-11.3675209390749
7.0291479685693
8.47290192781293
4.65133089111259
-59.8992705561523
42.920072207693
30.2674331164071
35.5333629052693
-63.7581370634543
-12.7347315527168
-15.054771979474
-19.5479308935792
-55.2442715143989
62.4608236501354
-21.0785544548526
-19.7767896574624
-20.658005869549
3.30276105082885
-11.2302926154116
-31.6897531012874
5.5661060647999
-82.3241881295689
-32.0639034692795
36.0051141375152
-22.1996143559172
9.40208978379087
-8.0172228698375
-79.5423988381172
-12.5953407532288
-18.323721666884
-27.0577222109332
-15.9502458913485
5.95732377957393
1.97715875534959
75.738709310237
-72.4456267859368
12.5824438864765
3.64611911937027
38.9432501841766
-19.3244801390483
-12.9099158354329
-19.4236405060001
7.37461342400093
19.9243834870977
14.2935883006212
33.5744235193597
-6.73747090747202
-19.9655856819991
49.7037578477575
-34.2051774802203
-33.5550115688056
-51.0907069186633
-10.8103766707918
-56.0476797061092
-39.2272461670655
-4.16660247324398
-19.0106357713048
-21.3251265234921
21.1434232302308
0.615552298611874
0.615552298611874
0.615552298611874
0.615552298611874
0.615552298611874
-50.4671179263187
-50.4671179263187
-50.4671179263187
-50.4671179263187
-50.4671179263187
-50.4671179263187
-50.4671179263187
-50.4671179263187
-50.4671179263187
-50.4671179263187
-23.5020668829275
-23.6889522747169
2.81072599923209
-54.9251450588381
-40.5104961126344
17.9310835925226
-27.4073739857868
15.9902649435426
51.2934075974299
-6.91755708699566
-57.6815082885441
-24.2135346694176
101.834554609017
1.90249698153639
-6.84539620836949
-48.326954214248
-45.5501515760952
-5.48269458983668
-23.9341198231596
-30.5391377277811
38.1784723638521
28.3687004437779
-26.9407643893355
-32.7259672439177
1.70285648392746
-41.8484460817563
61.4480692409743
-9.07477543515961
-3.55204600159777
17.9155194463092
-27.7137180943591
58.038027586168
-0.194808874672162
30.3436398624362
12.2146846919786
-11.1984899106537
82.6110613676319
-32.6343791819381
-56.5740607358966
-3.25769843661692
-61.6564202859117
-63.4238115156149
28.947098378263
-60.6863693567102
56.9712887308397
23.5623140589414
16.0129515843055
-32.141515342104
1.32484307879713
-4.39159759339236
6.87089058061611
15.7055825399475
-6.03533046960547
-7.84570547670955
-44.3091280588942
-1.08466409916218
5.3594841312588
-37.9254674457916
-51.1776455335112
19.444232374839
37.3289184045061
-26.2284532841313
68.4085398315037
-50.9534222928742
-14.9562018749639
-52.582980405994
9.91373545560054
-66.8137503615453
-8.04014803639438
11.3876212258438
-41.5498008062932
58.995942126352
2.66988708810823
22.2440158750833
26.1174215928113
-14.9269551543257
-18.0061964856686
-31.4673418130224
-15.8575196827333
14.1085717699279
-14.9157456273206
3.50716359982471
-7.10662009169027
-35.0533820083037
-18.9326164663034
-6.55078226983096
57.1583151812465
-92.5913403712475
30.7133230069667
-6.63715907659935
-62.766115677472
-6.44537118140579
-19.5434782005941
15.411572181134
-61.3686751790519
26.5693945116582
29.1867029348505
24.2632612612397
30.7044030905199
35.7181415167652
-14.4632393547581
-39.3077790779389
6.3042924355741
24.1863655723973
36.2047122568802
1.19722361439199
36.9555835074625
16.6433809539685
57.965501653609
-13.7671111125674
-8.43008775910857
57.7489621090026
-2.86608782014628
20.7759455463693
20.6634404177566
9.87815325699921
-19.0388424190787
-14.1690606961602
32.1373271071716
19.337360464091
-18.4844932673113
54.8576038640676
-40.6028711912004
25.2629657366597
24.7407571024105
-23.2505493260433
40.5430978423537
16.16453628813
89.0842026558203
-11.4771461946875
-22.8060367145117
-5.32043431932107
16.5265212061458
6.90499742641259
-7.15529399567822
-56.3747435205732
-3.37852050854599
15.0338396800435
4.02979359013079
-3.11247766511769
14.9836208038359
29.599440689386
-17.6060025523238
-27.8882412820276
16.8015535854338
-16.339988859916
-4.05276305044208
25.6848352988636
30.8924823244779
-9.80644349770591
89.780682634655
27.7379193374691
40.8638685570986
79.6727703384713
-6.35501873324392
-34.9027810752141
31.3109798250189
-65.9259183740542
14.7236192170458
5.52546698689184
36.7913423781902
-17.9634506274651
98.3541216497106
-21.7693170659331
5.64441898452969
0.71992392077118
84.6616027394011
66.622016852969
59.5488722274458
-7.57200739160908
73.2888711995765
-30.8332891452101
-34.283336630644
-5.43986458174186
-17.4628183351088
-2.32439509382311
8.19777147475179
-8.94936082482491
-17.2786445165348
7.54708613350158
-10.2354204173862
24.9995509231521
50.1491979278962
69.2441726906309
82.2066532670979
28.2200373846026
92.691862177835
-4.86715556065064
28.2576561374881
5.64460242139103
-5.67054922188254
19.3012025335265
3.69795380039977
12.9158425723072
3.25734599765565
42.1740756127474
18.9882704973134
23.6938667864961
-0.234113051796157
44.9514116046194
12.3576158529177
13.6799036020529
55.9561460307486
-4.92230539462253
53.1454472248261
0.604497147511211
67.6717022853973
-8.20167880564259
9.61511742130642
34.147581744277
36.21898448715
29.4737881598558
-6.5586064178824
72.6571359900881
-45.0045122693355
-86.3649672992469
79.703070449259
-34.0844686191449
1.16720440764766
6.26965162946362
2.31319757519304
22.5152130649949
-2.04205920951426
60.6873227575743
72.8906714422719
-1.29971436708183
-18.5368758325385
-18.5368758325385
-18.5368758325385
-18.5368758325385
-18.5368758325385
-18.5368758325385
-18.5368758325385
-18.5368758325385
-18.5368758325385
-18.5368758325385
-18.5368758325385
-18.5368758325385
-18.5368758325385
-18.5368758325385
-18.5368758325385
18.1947653861862
40.269034703324
17.1402482829617
32.2202204612149
18.7298417305065
54.1721790363335
14.4545009596641
61.1969028141411
-12.095537249108
44.3094209713054
-42.8320118921947
70.6171848219237
-0.407303158470313
2.46902490056527
62.0755061333839
49.4734237310695
47.7199681320653
162.6064004972
9.80559887007803
54.1187715353208
-73.9485068271424
-20.4086380778026
29.4018518831399
32.9786634101711
38.2832653420701
44.0584519052136
15.8334405301466
85.0275354510468
65.8529830938096
43.430734108766
-27.4419875507301
-0.437532436650145
27.33936905671
-18.7499034700541
67.1570647429289
6.63062492898098
191.354365144856
44.1259772605954
72.7559585442759
84.1888556323283
81.2042644596331
50.9077104962671
43.2576009108161
-15.5442649708348
7.27798119340514
34.7485113370258
53.7849091151875
24.7447466676858
79.5162692073609
-34.16014140486
-0.858094945837365
74.3197754066241
71.5172101071548
17.4596847035173
29.4627324021567
-59.8638009618044
7.35327500130734
76.1775184778926
42.4933709746874
29.6839359243713
21.7321601318399
70.8936780235344
81.689542677208
62.9996504273404
35.8665932913136
40.8320652457442
109.345918746354
46.5831612545226
28.7411084788073
38.5132337982286
-5.35295442125425
14.2422173538944
60.3902648325711
33.7071561651974
37.5789466847018
65.0289956482266
59.9218705249186
32.480502952043
-53.2345235964385
5.41171110738833
50.4309732173206
70.3569592398162
65.1459395459387
85.2872706642775
22.7921984552704
158.922085631928
48.7843047725764
115.455754746219
17.887986604268
77.00692846331
31.1270021539949
57.6319201375154
10.0697861696954
49.7089134074358
31.9359448832001
32.7232543617865
54.8704709675421
34.7252489643015
-13.0715023002122
55.5840322170425
34.0643088058205
79.1774625121761
-26.3784512440907
7.9114454185692
35.6638767731547
-45.1744423120035
104.017126973124
35.1430999002714
112.330172106285
22.7683458201063
36.9457215919301
-64.6595117799498
38.1458257337799
-37.8670309132394
7.17098275452008
-59.7559035086742
75.3779593994368
186.766218259345
66.5688757255157
158.056981450251
90.238820911889
73.4145249423018
63.4556964547555
17.9906019695845
53.0481133407266
72.5749158351864
152.270051399788
59.4449921873547
19.2621925777294
76.3533765663469
-17.9890589128772
73.1066915570409
77.5431974366056
45.8757950309664
13.1543374366192
110.312977804897
138.700868167281
25.3137887991888
93.342646199455
48.9491077099283
89.1672921574136
86.9045519363626
65.440328882567
31.4036781858686
74.813369960917
57.8467312730427
51.3319532123278
11.9974428872738
37.171573954678
99.6290982434039
14.6784850679105
76.8135526110582
57.1818439275321
-18.0149898739764
40.2326806252095
54.5883863197159
-8.96894299067571
92.8627608541592
45.3074969312111
99.8797161794446
61.2783771175073
47.8213618074478
-6.99717705974581
-1.28683333972367
78.9873321934538
34.604329425194
23.3658482622559
72.7952336604394
28.9004192569118
89.1918185983141
-37.7570817687447
-25.4899297071897
20.9161935884567
70.1969449884236
77.0783997925282
38.4704310313027
109.46138789786
62.0276749415116
8.24605187044835
39.011518964704
47.85440073262
69.192408235609
87.4832162444072
38.2414887241212
54.0428039216822
81.2142099184603
67.5300073448707
90.4595891541612
53.1846950998224
0.843455746125983
131.557627065184
-21.7552555136917
85.3299039182257
82.8355086035845
97.0636650596971
15.112589092907
114.383902102862
92.0590299867599
17.9455101986932
12.2425408163035
31.3663397304244
137.380336068396
42.6489870154364
55.9283189673824
28.6807328591476
66.3975829343017
110.558257957593
89.726178758654
88.8969516035013
48.5142027444599
46.1025609384415
150.658865866677
134.067165169978
41.0856611285599
69.911827304888
69.911827304888
69.911827304888
69.911827304888
69.911827304888
69.911827304888
69.911827304888
69.911827304888
69.911827304888
69.911827304888
69.911827304888
69.911827304888
69.911827304888
69.911827304888
69.911827304888
120.95423803632
24.9596274226278
44.5172791252608
36.1145141846173
101.235155458005
83.5067029726961
35.2755807030298
-12.7716347282185
75.3069366674463
32.5757433731305
79.0757879327539
103.724423060732
91.2953757825926
44.29918007796
102.233118813656
46.3305624597269
69.3733371272538
33.5563160997172
-16.827964120228
42.2295196680443
181.843857217049
19.1500252618789
124.100133556563
110.024867644104
53.8944356904285
-29.2335807258587
144.377133495869
167.759263349371
74.2195338017591
28.423596614879
59.0873618885453
14.4319686948038
55.304224469086
30.7381018975466
49.8261376025912
69.7984655402743
134.248782397834
-14.7751040769399
136.628200749634
52.5548977642484
74.2859912365129
121.696582878752
104.890393115616
137.427380243678
102.257519333019
31.9682815482702
45.7063559637736
118.782130560878
82.9216747323262
122.585272108841
18.7444935451895
94.1727154601303
68.3947737137823
50.9561464810595
141.079610893554
69.3222337672796
-19.6825893092373
30.8896163753616
17.0997078854234
0.101463246937783
79.7777467535525
64.633100638559
20.0096082233504
