# Supplementary material for: CaV1 and CaV2 calcium channels mediate the release of distinct pools of synaptic vesicles
Source: eLife. 2023 Feb 23;12:e81407. doi: 10.7554/eLife.81407 (PMC10023163; doi:10.7554/eLife.81407)
Supplement: Figure 5—figure supplement 1—source data 1. [file elife-81407-fig5-figsupp1-data1.zip › Figure 5 Supplement - Source Data 1/lin-7/9/2/rimb-1_to_rimb-1(lin-7).csv]

-71.5062206766279
-25.0165056708493
-92.4105138582381
-82.0096013901984
-24.1627783633439
-42.266207612729
-71.1861816796636
-47.746093244421
-34.6825233445325
-50.0124969552635
-51.6159023728696
-40.1366502757401
-73.4469085881528
-96.2120522684991
-65.7793689804485
-66.5453210576761
-73.5014728389187
-43.2290541392176
-62.5280776731479
-28.5092699354491
-46.3634813877579
-81.6086496792141
-72.8324025053589
-87.5615795949025
-37.3934691794757
-59.8336844422583
-75.1310383833397
-56.0833786076719
-22.8442371500796
-33.3715216166038
-72.682814552637
-72.6336453731128
-42.416673247697
-1.76870863665317
-59.256793221115
-66.4655816808336
13.5749791769567
-57.9224836913681
-50.2118438502794
-24.7903123973911
-51.6944668654442
-105.578699511935
-106.176453824599
-48.6820918453759
-58.3430240265679
-48.6445796609451
-62.2752356402307
-52.807002474784
-52.943363310178
-127.583483805281
-72.5323473705785
-72.0459686507584
-87.8126600749629
-72.1708778455013
-69.4350478981378
-43.7986922474074
-34.8151526255933
-64.3568905295469
-42.4839651535103
-22.93789453715
-74.1580023067763
-68.702600908262
-44.9061346288008
-99.5632752634501
-41.3022765024643
-51.1142517046655
-61.483426826574
-62.2346858885494
-52.1499859213773
-35.172322492841
-92.0220127124658
-38.9420286152063
-76.1525620290749
-52.7021829136274
-36.0643431781673
-57.772604724988
-57.9824321837377
-133.482829829669
-108.924922673611
-54.3435081303614
-77.4457335914603
-87.8803456716541
-89.1155232722358
-56.6487046813054
-40.0997232128066
-66.4231661519843
-70.5576595506946
-82.7557610358608
-61.6836622334749
-40.2821176245252
-89.0298145322922
-118.937039888039
-88.1665901147016
-62.1665085650338
-66.205884867114
-65.9511956221259
-47.3759950089579
-64.1148417332979
-13.4699400086292
-63.8409374427856
-37.4800710725776
-111.759104903841
-82.949233509541
-77.3759892398921
-74.3784052710225
-75.399639450191
-89.9742519601059
-25.2830479828235
-88.2823819664154
-80.6116071724746
-54.2696478161288
-66.1053835288803
-74.5146696175616
-40.5627740186192
-33.4905440132807
-40.9401176315805
-33.601138412736
-19.1127464817746
-32.5834366218251
-43.4447622076696
-41.6269108121878
-17.8281912530474
-52.1100212911906
-27.1203930607544
-32.8176580132613
-55.2343570256016
-35.2562727741115
-25.1360167001667
-34.2299484611785
-26.340137017879
-53.4777378723429
-19.3824228498552
-29.9243022956871
-35.2868398772498
-58.4606708258107
-48.7866172986924
-43.3874544974906
-57.0311477105779
-74.0581763905284
-48.1083424157951
-89.1990860509932
-10.5905053954648
0.103998023248096
-44.0853180046024
-57.5388704191018
-63.9360591806908
-21.5790868504037
-67.3474174573557
-52.9640396123532
-33.4392118545684
-33.2195869895295
-44.2234403928524
-78.2691879036674
-44.297207312412
-57.1080394036962
-46.2475915000978
-88.0424713958955
-41.752297809935
-54.7162456009255
-66.1329084234931
-66.1329084234931
-66.1329084234931
-66.1329084234931
-66.1329084234931
-66.1329084234931
-66.1329084234931
-66.1329084234931
-66.1329084234931
-66.1329084234931
-66.1329084234931
-66.1329084234931
-66.1329084234931
-66.1329084234931
-20.0919510875156
2.57876638909875
10.7031851792581
-58.6583619393723
-47.6357852173496
-18.9422892491666
1.38688354670285
-43.5255753386509
-68.6875142021318
-66.3672247566938
-72.8581643000252
-69.2551962326652
-49.6009666445998
-13.7809689810601
-27.0751453190942
-34.784797065261
-55.9930590840586
-24.8674032565859
-28.0980352797151
-25.4178448843468
-41.5466828027038
-58.69215649329
-39.2552004546387
-55.4133310088291
-16.6603055582791
25.6225061615696
-25.6178842193522
-62.9273550375847
-49.1073394531013
-45.7315434715738
-45.976539534583
-31.570232107726
-37.7846234841709
-49.849389324464
-30.0930929172027
-67.2647431904816
-46.1688433123591
-60.7328586574995
-34.3005766833576
6.90134647279319
-31.4299513815604
-13.1654825388005
-42.9681839883233
-32.4182764245134
-14.5615113963195
-9.59229728700575
-58.19902566989
-34.5688898307335
-0.702609577063413
-16.209008236412
12.5378755511765
51.5894763147635
-20.141128002494
-39.7371737452277
-38.6347203674704
0.220070058981946
-38.2715857783942
-15.8148117231931
-48.7267714835434
14.1511856935649
19.2197324452118
-44.8156112978368
-44.8810513503049
-102.077304989855
-44.6726866952977
-9.52381657310343
-37.7272192851387
-26.3209358961749
46.886617728077
-34.9543565034373
-45.5961583543703
-12.8675872890253
-26.9108566156629
-16.4638094411694
-45.2860209880064
-76.7186739373719
-53.5629610738279
-24.8359646595682
-55.7693151621725
-23.5197685735639
-7.90404843497254
-71.456254832804
-53.1516221937827
-63.082330326095
-63.4359693521747
-4.27403018182031
-57.2219639311525
-60.7924150060826
-1.56445685012841
-25.4782711797188
49.5062590386688
-44.4274042599045
-19.5918612590012
-64.9476889312791
-18.1354886711442
43.6330607643667
-37.3559461654067
-5.3610965572434
4.49300006596786
77.0261971510035
-20.9366668233943
-17.6519591821398
-24.5900754433997
-37.354679433558
32.2471564755569
-19.3671292421941
30.2681659036643
-69.8371698521169
-30.9259432093668
-9.89292671364637
2.17261413167398
-34.4407531852112
-36.4880253049296
-2.06474429762693
-8.85474933372643
-18.5780716234058
24.3274703691095
43.726911129148
-48.035952640761
-0.0124785329990118
-9.45828312596404
-55.1307123487131
-33.5208108202141
-45.1923651480274
6.13862803471056
-21.6807646199968
-12.4907400441625
-40.9206162136734
-35.7665428701557
-37.9251952239938
-22.9642368120385
35.9514225454532
-37.2569091780069
-15.3962352011067
-62.3663409985083
-67.4845610332322
-42.9826809316828
-29.1943015632014
-6.5823747126924
2.64429519496662
-65.3979078577331
-42.8280977869599
-21.6248309601615
-49.4837088949616
-30.1000410926781
-24.2860178528135
-34.2472791644414
-40.5049807699834
-61.1374361514145
-16.3174489392277
-56.2506909545345
-7.95048034344836
6.92515528398417
-7.41257958138976
18.1033889048686
-43.8090794164682
-25.8925604207079
-22.9586503101764
-33.3722047740484
-46.7472860906437
-45.4933975480917
-73.8775373433
4.43491425658158
-52.4984228539261
-48.6987564091978
-29.513851927526
-11.2322422650313
-4.05068304499491
12.7132206572905
-10.2467525290731
-38.4540782260601
-16.7813944452873
20.6057755600041
-14.8306088312684
-27.2417636788741
-48.3901845237951
-21.7550155309236
-14.5723810096579
30.3550541691493
15.2901631608311
-25.0045607562824
12.6665085647965
31.6792845614964
42.1217333290488
-49.4192522961421
-36.7471215262385
-10.534570188539
-30.0828006899073
-73.6897432190653
72.262296205623
-8.13131700966096
-33.0536363162801
-18.2241446778489
0.941361063135446
-30.3375926121162
-38.8315214220584
4.8438956326363
-78.2443068854291
-25.1665791620298
19.342780504061
-1.0414560048539
10.7607839030925
-26.7763507277959
-82.7284291189599
7.60048754139279
-31.4628620648682
-35.5135140478942
-16.7421052370901
0.159150489694184
-25.7839143634546
7.16008303923263
-64.6456808130233
-21.4169487494319
25.9002199301776
3.68092256483396
-40.557280911431
-20.2172385022241
-15.0431843907045
-8.56282344705323
9.09830612827227
32.1111862368571
13.7859938967031
-6.17240524171575
-23.2943626818605
25.4689142059515
-19.9590215102498
-27.5624873803745
-18.3806931827776
-7.00692833333596
-56.1451897830266
-14.9382745290577
19.7501855695145
3.86830443309736
-34.3487670505056
12.467055898378
6.30056078124289
6.30056078124289
6.30056078124289
6.30056078124289
6.30056078124289
-64.8856770427583
-64.8856770427583
-64.8856770427583
-64.8856770427583
-64.8856770427583
-64.8856770427583
-64.8856770427583
-64.8856770427583
-64.8856770427583
-64.8856770427583
-14.5751322045262
-17.7697086586022
-8.9020604715397
-48.7608601453003
-22.3146694434772
31.9246712212016
-27.1248000370751
22.9078365077485
43.8374105868388
-29.8266316231729
-72.1562766778306
-45.8472249106107
71.281236652354
-5.54604609193757
-19.124296158373
-33.4312802254453
-47.2252352661499
-16.6804854923557
-30.2022152303698
-41.1985306954475
4.04425631998583
7.69081789464508
-29.0285562443933
-31.29212155406
0.822926882139654
-43.4041051374925
32.6232364508505
17.0554001948385
-20.2878651773117
13.9183337111981
-5.864130558336
61.622360131857
-4.7636394466017
26.6048541059663
15.3427697868483
-3.55883133017232
34.1310438746405
-4.30157054734536
-46.3900305641791
-32.4664590562052
-54.468996258237
-17.9934603159445
17.0208306358963
-37.6250528829032
62.8526405763851
21.1104668896405
7.77437448503861
5.74962433247583
16.205991110256
-24.5654885330023
9.55920478453572
-4.80399467348252
20.7464391474077
-7.95684649160921
-26.2557027452394
4.54188287310626
6.10444597828064
-31.7974010993767
-31.4444545132856
4.92070011944816
44.2740148934517
-29.1122139649151
76.3119678291823
-34.3372158268166
-18.0623130614467
-55.9941343852879
-16.7929394806124
-61.1934678471962
-29.8370156980509
6.80780104549012
-5.47542869939662
46.5431682520721
27.6559583070075
26.4401809942037
35.0221714068084
-32.2228354964473
-14.3234712442409
-51.5815165090899
-10.2871232268653
-8.2268185146213
-17.3231062325322
-6.24871336042906
-14.7611539462669
-37.8238069209665
-30.9756087569876
3.01762242830046
27.7989948693148
-85.1563734325482
24.5811947255452
-4.53216151457764
-62.66443541436
-0.780192163081665
-10.1605597977614
2.75764233638074
-52.1833914256904
-7.49123282736491
46.19305078461
-3.31460717800564
16.3002367130048
24.6388945795079
-30.8222020436233
-36.4707833550665
-2.85743234062011
42.5572607873419
28.4109458291341
-7.72791130583028
10.4568212542699
4.62603541463614
39.4105960634852
-7.42551259087759
-4.68262869663613
54.3042517399881
-9.51539012297417
12.3570466204192
25.794329709066
6.52557762334254
-19.3223747744478
-20.8789592339735
26.2738474597163
2.3075168045998
-24.0809817787149
53.4841291028724
-25.3234155864329
35.0678205748018
22.3615154839254
-42.8641440734655
50.8000188167334
-2.58225977116854
74.5291978316536
-19.6853148387227
-7.99407539783897
-1.52498239967554
14.9567102571918
11.3932135461018
-16.8888470531801
-40.0788539329214
42.0201381244906
20.8976952583125
10.59307477117
-10.1647676080065
3.60656433541317
70.4107436508975
-18.1012039374937
-46.2580705167411
11.3687262187423
2.41683054838541
19.4085987764938
-9.61922004211738
31.2120151157987
1.54008954690016
61.7454066436148
47.0196376058329
28.4545393364333
79.9779312387118
-9.69642131398814
-18.2031850974736
32.6945431892
-42.7972489527128
-3.81342253921412
18.1633327559639
7.56592107663255
-6.96549316395158
114.872396941209
-2.64555231535815
60.0735968887775
0.227231324353852
97.5205270500019
67.6927531516221
59.5631415504795
-24.640526825684
67.3255025998824
4.61132847556109
-26.1203191751274
-0.570067502309939
-15.7876805194583
-27.5215315610849
17.1274055615422
3.49625476125038
16.2793581505739
3.77975574488664
8.17668941672764
10.0011076735354
37.7356723647272
50.0549422077556
36.1806626687103
30.8694479633123
27.2361258827113
-7.44235930277227
27.5390988895215
6.38823642848183
-21.4613296384869
12.0488637846229
19.4173193344623
-7.014562760437
7.01870689965199
15.0516405644757
16.2102082030478
44.0154945110917
-17.9752225357042
30.2719939468534
31.0256899836704
17.2931555216255
39.4058934322338
-1.7905520876393
53.4335812317331
0.842518600537005
65.5454683263124
17.6530549244653
1.03148606194827
27.1755706095682
17.8844487443639
26.1490455834683
-10.3617662815786
33.877814339211
-18.5703422545403
-104.606934808493
76.1561164055192
-40.0710110571972
-1.14910777882142
5.9209669827851
38.3101952522411
40.696704396446
40.5721904396714
48.7733280574239
106.528541622448
2.3462054203892
-15.0488658343311
-15.0488658343311
-15.0488658343311
-15.0488658343311
-15.0488658343311
-15.0488658343311
-15.0488658343311
-15.0488658343311
-15.0488658343311
-15.0488658343311
-15.0488658343311
-15.0488658343311
-15.0488658343311
-15.0488658343311
-15.0488658343311
51.6851800799823
55.9742705472372
14.3376026732749
15.4876582025008
40.0800446170097
71.725962471618
-13.5189162104416
64.3584841870606
-1.42947315925903
54.7010843941262
29.0504077597443
66.5014616190883
33.9799668176247
6.18134385976464
55.590370902587
47.6506044450989
38.5898836635997
144.185011322947
7.81414459042207
46.9190397787434
-47.8285791748594
-12.1267169432022
25.5776443753311
-15.3443973917501
2.10640990381944
40.8141644063408
37.3240347355686
82.4670985119747
42.1383947986897
15.0900412607898
37.4067012669875
-1.13568768378263
43.1497242530731
-5.31956799318687
79.5879487241027
37.3108076182407
151.836779519986
45.6529029312378
52.60739119557
23.3333936942254
82.4237991125156
47.2195804519833
20.0445685432178
12.4980992574283
41.7641713180155
51.5571507529521
43.8183090481734
13.9586951264428
81.713979861197
-45.6089886866384
0.893947248103359
63.1564195300443
69.8201536977886
-21.1035731026495
60.317719910815
-33.5751867345416
27.7295276075829
57.3913709448989
17.8586869496985
27.7873301387672
12.2994463494942
69.3244754868683
97.2897322754206
73.6869299002583
39.0192394985334
41.302494562543
108.00177329893
41.7320511106436
24.4846055426251
8.04200756915452
35.9940248636485
27.2924315741466
10.5709511361647
40.3450307305684
33.0743361537325
55.8671089530017
58.3705755506398
25.6646337709444
-6.42251000358465
66.8840759667946
21.0619839617439
9.32382397974288
54.2888740201997
55.5665729210341
8.71773197034872
136.663928706041
45.4887230933909
125.828453668261
21.1204572736424
25.5444488667317
34.2587698112829
39.0668540267316
40.4625763996828
12.656910324582
23.4748338337458
38.1630674807293
68.7994050570787
53.113442651731
-4.97993882491392
73.0590037224247
58.0158550349643
53.8662780243048
20.5974363161822
-2.93677957367709
23.1245295769395
-37.6635469738912
114.710568418988
79.9562699357984
93.1550412577262
28.2603775169464
56.3426975303346
5.35659960934026
48.2479619727037
-13.1177838984768
45.8356863925601
-36.7496812904883
65.1546096765478
135.341181229622
77.2063429243162
166.950542505806
111.449277445139
32.3337676512056
71.1498617264124
37.442664988459
57.2413877542076
114.68352287447
123.955466824339
70.4612012215457
49.2841786336912
71.2542906908729
-4.65402695370267
70.6837702591638
104.909948368584
26.9359634294351
19.192895349317
111.334473688347
88.4934217685304
42.4357905861834
17.7726918373701
53.8936006586591
97.3742738665533
43.9218618774812
66.2998583502113
23.0231397268208
56.5997551089522
62.6951209945391
57.5304675042489
23.3439537288114
77.3658139425452
88.6075346324224
5.02091199111601
61.6928965064535
60.5632154361065
-29.2891276461751
32.0843522351443
106.216435801697
17.3930686441799
87.5423148021682
29.5409179131384
99.0482187529378
71.3508752325188
27.0685039570963
-42.3989271942819
25.7246741108956
50.529855363101
71.1576906783157
26.9320388973911
128.946021828177
10.6917273502413
108.224431089946
-67.4943507040653
-41.4304988072035
33.412097997747
95.4776634536956
116.670938349402
47.6846915597662
91.9493477235965
61.7336438771199
31.2460011003359
79.2284275412276
50.1273288886068
57.2270899769237
87.5723870842994
-3.66530048441746
30.5608807191848
84.91707925426
46.1426117790561
66.720211896064
74.0191098836831
15.7483214518643
105.776028205354
-15.2397909204901
77.6724421270201
80.9959333258266
131.883361649747
9.07263927537042
164.060316203063
78.1403013354875
30.8398612196406
-4.53950338093
68.7371940024832
119.457135566923
23.2888105449138
-3.83888094349368
42.2591694656721
68.5177729447923
109.019089134418
81.6636311561342
99.451909282061
65.7604855018626
17.2925765884929
187.501489222082
116.323391475828
57.1912289326719
55.56715649544
55.56715649544
55.56715649544
55.56715649544
55.56715649544
55.56715649544
55.56715649544
55.56715649544
55.56715649544
55.56715649544
55.56715649544
55.56715649544
55.56715649544
55.56715649544
55.56715649544
120.018736274588
77.9029257757584
49.7205976980495
46.7688620632498
93.6266180967068
97.4701752507563
40.6312705323426
21.1656085264467
33.9167052152579
48.8693212892085
62.6306690369929
119.241516251872
89.5315898659019
81.0143393303188
83.214342741413
43.5559699051728
89.152282439828
42.1569984221651
-15.1401641703187
59.8467312875146
151.925332849471
18.4777883452498
122.187475501281
97.5394402522306
64.5596922179693
-28.9015026355555
131.28268327669
162.550765791513
62.2054229763589
55.0351239663541
56.0288394392755
11.0562328954775
29.7781799660088
61.6886716782046
53.4623805936508
52.6702807663369
147.077862936968
-8.25895728708565
125.004811019619
83.3706735151718
88.2689776711986
81.7927512553042
53.5596699520174
137.29566745615
61.1224818461478
39.6411870307174
52.2942054323157
100.033800336479
86.4779757483429
76.8964124594841
9.49945236405893
47.8820963009457
60.0996713563773
-8.47356994212169
154.907716605351
39.4006072265756
27.5022528445297
50.6427902485439
4.84595593460563
-21.8328906776915
24.3547243622506
30.498678947135
29.1204663313383
