# Supplementary material for: CaV1 and CaV2 calcium channels mediate the release of distinct pools of synaptic vesicles
Source: eLife. 2023 Feb 23;12:e81407. doi: 10.7554/eLife.81407 (PMC10023163; doi:10.7554/eLife.81407)
Supplement: Figure 5—figure supplement 1—source data 1. [file elife-81407-fig5-figsupp1-data1.zip › Figure 5 Supplement - Source Data 1/lin-7/9/3.csv]

image-ID	cycle	z-step	frame	accum	photon-count	photon-count11	photon-count12	photon-count21	photon-count22	psfx	psfy	psfz	psf-photon-count	x	y	z	amp	background11	background12	background21	background22	maxResidualSlope	chisq	log-likelihood	accuracy	llr	time-point	precisionx	precisiony	precisionz	frame-timestamp	vis-probe
139	0	0	139	1	6020.27	3692.18	2328.08	0	0	-123.095	-108.064	72.4423	4557.54	11484.3	7084.26	-72.4423	219.244	837.09	1013.96	0	0	5.09272	542.283	-1137.24	250	736.164	0	17.9152	16.7835	38.7594	1614811062291220	0
187	0	0	187	1	5156.42	2824.9	2331.51	0	0	-153.457	-167.001	74.182	3823.54	11415	6844.22	-74.182	192.536	633.699	777.759	0	0	4.99494	390.729	-1035.69	250	577.131	0	18.1874	17.1788	39.2001	1614811063531895	0
188	0	0	188	1	5156.42	2824.9	2331.51	0	0	-153.457	-167.001	74.182	3823.54	11415	6844.22	-74.182	192.536	633.699	777.759	0	0	4.99494	390.729	-1035.69	250	577.131	0	18.1874	17.1788	39.2001	1614811063531895	0
189	0	0	189	1	5156.42	2824.9	2331.51	0	0	-153.457	-167.001	74.182	3823.54	11415	6844.22	-74.182	192.536	633.699	777.759	0	0	4.99494	390.729	-1035.69	250	577.131	0	18.1874	17.1788	39.2001	1614811063531895	0
190	0	0	190	1	5156.42	2824.9	2331.51	0	0	-153.457	-167.001	74.182	3823.54	11415	6844.22	-74.182	192.536	633.699	777.759	0	0	4.99494	390.729	-1035.69	250	577.131	0	18.1874	17.1788	39.2001	1614811063531895	0
191	0	0	191	1	5156.42	2824.9	2331.51	0	0	-153.457	-167.001	74.182	3823.54	11415	6844.22	-74.182	192.536	633.699	777.759	0	0	4.99494	390.729	-1035.69	250	577.131	0	18.1874	17.1788	39.2001	1614811063531895	0
192	0	0	192	1	5156.42	2824.9	2331.51	0	0	-153.457	-167.001	74.182	3823.54	11415	6844.22	-74.182	192.536	633.699	777.759	0	0	4.99494	390.729	-1035.69	250	577.131	0	18.1874	17.1788	39.2001	1614811063531895	0
193	0	0	193	1	5156.42	2824.9	2331.51	0	0	-153.457	-167.001	74.182	3823.54	11415	6844.22	-74.182	192.536	633.699	777.759	0	0	4.99494	390.729	-1035.69	250	577.131	0	18.1874	17.1788	39.2001	1614811063531895	0
194	0	0	194	1	5156.42	2824.9	2331.51	0	0	-153.457	-167.001	74.182	3823.54	11415	6844.22	-74.182	192.536	633.699	777.759	0	0	4.99494	390.729	-1035.69	250	577.131	0	18.1874	17.1788	39.2001	1614811063531895	0
195	0	0	195	1	5156.42	2824.9	2331.51	0	0	-153.457	-167.001	74.182	3823.54	11415	6844.22	-74.182	192.536	633.699	777.759	0	0	4.99494	390.729	-1035.69	250	577.131	0	18.1874	17.1788	39.2001	1614811063531895	0
196	0	0	196	1	5156.42	2824.9	2331.51	0	0	-153.457	-167.001	74.182	3823.54	11415	6844.22	-74.182	192.536	633.699	777.759	0	0	4.99494	390.729	-1035.69	250	577.131	0	18.1874	17.1788	39.2001	1614811063531895	0
197	0	0	197	1	5156.42	2824.9	2331.51	0	0	-153.457	-167.001	74.182	3823.54	11415	6844.22	-74.182	192.536	633.699	777.759	0	0	4.99494	390.729	-1035.69	250	577.131	0	18.1874	17.1788	39.2001	1614811063531895	0
198	0	0	198	1	5156.42	2824.9	2331.51	0	0	-153.457	-167.001	74.182	3823.54	11415	6844.22	-74.182	192.536	633.699	777.759	0	0	4.99494	390.729	-1035.69	250	577.131	0	18.1874	17.1788	39.2001	1614811063531895	0
199	0	0	199	1	5156.42	2824.9	2331.51	0	0	-153.457	-167.001	74.182	3823.54	11415	6844.22	-74.182	192.536	633.699	777.759	0	0	4.99494	390.729	-1035.69	250	577.131	0	18.1874	17.1788	39.2001	1614811063531895	0
200	0	0	200	1	5156.42	2824.9	2331.51	0	0	-153.457	-167.001	74.182	3823.54	11415	6844.22	-74.182	192.536	633.699	777.759	0	0	4.99494	390.729	-1035.69	250	577.131	0	18.1874	17.1788	39.2001	1614811063531895	0
201	0	0	201	1	5156.42	2824.9	2331.51	0	0	-153.457	-167.001	74.182	3823.54	11415	6844.22	-74.182	192.536	633.699	777.759	0	0	4.99494	390.729	-1035.69	250	577.131	0	18.1874	17.1788	39.2001	1614811063531895	0
213	0	0	213	1	3891.71	2636.73	1254.98	0	0	-262.928	-185.204	16.1721	2786.08	11524.5	7061.74	-16.1721	156.114	621.766	755.978	0	0	3.8633	350.233	-1012.98	250	531.463	0	25.4673	21.5257	44.472	1614811063772026	0
249	0	0	249	1	3090.68	1867.81	1222.87	0	0	-195.017	-176.569	84.7793	2670.89	11456.6	6853.79	-84.7794	140.581	533.958	656.235	0	0	3.21932	357.606	-1002.32	250	468.963	0	23.8509	21.8782	49.3754	1614811064492418	0
268	0	0	268	1	4476.01	2465.89	2010.12	0	0	-232.839	-109.517	-13.9811	3098.03	11494.4	6986.06	13.9811	159.43	511.717	619.363	0	0	3.93025	337.593	-987.556	250	471.067	0	20.8385	17.9363	38.4168	1614811064872625	0
305	0	0	305	1	3289.98	2047.68	1242.3	0	0	-98.5284	-151.654	216.623	2464.18	11360.1	6928.53	-216.623	126.428	458.701	554.434	0	0	0.842224	305.181	-961.7	250	471.247	0	22.0392	22.1889	67.0814	1614811065613029	0
306	0	0	306	1	3181.41	2140.62	1040.79	0	0	-185.127	-135.224	175.668	2513.9	11446.7	7011.76	-175.668	132.742	453.432	554.703	0	0	2.77282	278.452	-949.207	250	310.787	0	22.328	21.0016	57.7914	1614811065633040	0
330	0	0	330	1	3035.61	1582.94	1452.67	0	0	-302.93	-144.867	112.843	2263.62	11464.8	7021.41	-112.843	138.065	425.194	509.294	0	0	4.16084	279.977	-939.624	250	362.549	0	28.1514	20.9281	47.3829	1614811066113301	0
351	0	0	351	1	1896.13	1078.48	817.657	0	0	-269.977	-279.163	182.631	1568.12	11431.9	7155.7	-182.631	104.225	404.409	493.445	0	0	2.37236	220.098	-905.481	250	336.255	0	31.737	30.5189	72.2865	1614811066533530	0
354	0	0	354	1	2702	1705.66	996.34	0	0	-142.73	-140.231	115.881	1690.98	11504	7016.77	-115.881	84.7579	412.406	499.506	0	0	0.709142	251.97	-921.642	250	295.667	0	32.5797	30.8382	73.5043	1614811066593563	0
366	0	0	366	1	2372.8	1463.16	909.642	0	0	-146.601	-92.7407	133.359	1569.17	11408.2	6869.62	-133.359	78.0004	393.488	480.485	0	0	2.43119	222.339	-903.544	250	312.399	0	34.402	32.5101	80.7829	1614811066833693	0
391	0	0	391	1	2895.87	1601.66	1294.21	0	0	-69.4448	-75.1041	20.8637	2397.28	11530.3	6951.64	-20.8637	109.489	369.426	456.021	0	0	1.02624	254.809	-914.703	250	319.93	0	23.2754	21.8576	48.4024	1614811067333966	0
395	0	0	395	1	2661.98	1537.54	1124.44	0	0	-126.021	-79.8862	-31.4902	1633.14	11586.9	6956.43	31.4902	75.7007	375.592	450.434	0	0	2.31248	274.176	-924.646	250	334.733	0	32.5981	30.7272	67.2609	1614811067414009	0
402	0	0	402	1	2678.42	1444.18	1234.24	0	0	-312.531	-206.198	100.025	1518.02	11474.5	7082.74	-100.025	97.5164	365.979	434.429	0	0	2.66743	307.728	-937.563	250	352.18	0	38.525	28.9859	61.3695	1614811067554086	0
421	0	0	421	1	2692.46	1503.19	1189.26	0	0	-82.1908	-74.6138	82.2887	2114.92	11443.4	6951.15	-82.2887	99.2121	349.65	424.253	0	0	1.83356	241.326	-902.338	250	299.772	0	25.4419	23.853	55.61	1614811067934293	0
422	0	0	422	1	2873.05	1893.31	979.742	0	0	-57.9992	-130.982	182.437	1740.32	11518.9	7107.18	-182.437	85.5491	350.454	430.248	0	0	1.31651	294.757	-929.046	250	296.943	0	28.4262	28.2218	79.4615	1614811067954304	0
426	0	0	426	1	2598.18	1315.09	1283.09	0	0	-116.559	-19.2401	-21.0019	2040.65	11378.1	6895.78	21.0019	93.6359	346.894	420.657	0	0	2.89557	259.336	-909.806	250	366.788	0	25.8045	24.1041	52.63	1614811068034347	0
433	0	0	433	1	2352.9	1512.91	839.991	0	0	-175.871	-128.045	197.305	1460.48	11437.5	7104.25	-197.305	76.9783	341.346	414.73	0	0	2.28867	245.14	-898.928	250	298.575	0	32.3891	31.1525	90.3449	1614811068174423	0
435	0	0	435	1	2300.09	1361.72	938.367	0	0	-127.338	-141.612	170.961	1412.87	11388.9	7018.15	-170.961	71.6509	341.992	410.661	0	0	1.85245	222.21	-888.671	250	324.728	0	34.1568	33.2715	90.5027	1614811068214445	0
453	0	0	453	1	2624.5	1854.93	769.568	0	0	-36.7067	-127.227	166.452	1423.29	11497.6	7003.77	-166.452	68.9342	329.028	400.659	0	0	1.4957	234.397	-893.116	250	250.009	0	34.1882	33.707	90.8405	1614811068574641	0
463	0	0	463	1	2309.11	1289.09	1020.02	0	0	-122.404	18.9316	150.298	1587.95	11284.3	6957.27	-150.298	77.126	321.023	383.441	0	0	2.32481	219.024	-882.538	250	344.504	0	31.0396	29.4534	76.3533	1614811068774750	0
464	0	0	464	1	2103.87	1235.08	868.79	0	0	-105.694	-14.1062	93.1008	1499.14	11367.3	6990.31	-93.1008	70.8477	322.613	384.462	0	0	2.61771	242.576	-892.59	250	292.559	0	34.1445	31.8039	74.1991	1614811068794761	0
479	0	0	479	1	2119.98	1313.74	806.241	0	0	-34.773	-15.9719	135.571	1345.42	11097	6992.17	-135.571	62.7223	306.97	371.051	0	0	1.44146	230.649	-882.377	250	312.838	0	36.6273	35.1931	87.5363	1614811069094925	0
485	0	0	485	1	2225.4	1402.99	822.413	0	0	-72.5466	-16.8848	168.325	1718.22	11433.8	6993.08	-168.325	82.0731	309.357	377.843	0	0	2.51282	215.362	-877.062	250	319.105	0	28.1473	27.2848	74.6108	1614811069214990	0
489	0	0	489	1	2595.82	1448.22	1147.6	0	0	-98.268	-30.2402	-34.4982	1642.73	11559.2	6906.78	34.4982	74.5376	307.279	379.638	0	0	1.52604	283.015	-908.61	250	324.764	0	30.1723	28.3099	61.9119	1614811069295034	0
494	0	0	494	1	2376.26	1647.6	728.664	0	0	-144.501	-89.3749	133.864	1758.31	11406.1	7065.58	-133.864	87.2155	299.3	366.299	0	0	1.62135	217.644	-874.419	250	272.919	0	27.1208	25.6228	63.8688	1614811069395088	0
495	0	0	495	1	2006.08	1072.8	933.277	0	0	-88.4443	-42.6439	196.228	1486.68	11150.7	6919.18	-196.228	72.5084	297.409	361.105	0	0	1.32027	199.195	-866.076	250	297.377	0	30.9656	30.2736	88.8571	1614811069415099	0
496	0	0	496	1	2157.13	1412.39	744.745	0	0	-94.7161	-104.978	126.817	1595.9	11356.3	6981.52	-126.817	77.1553	301.411	365.786	0	0	1.57205	228.028	-879.241	250	335.942	0	30.3038	28.8999	70.4807	1614811069435110	0
508	0	0	508	1	1653.04	956.382	696.655	0	0	-246.78	-5.22273	292.927	1238.56	11209.4	6981.42	-292.927	72.1591	284.86	351.481	0	0	2.46744	199.686	-862.474	250	269.373	0	33.8122	32.2863	113.909	1614811069675241	0
519	0	0	519	1	1687.85	905.067	782.782	0	0	-196.613	-218.617	140.614	1167.29	11458.2	6995.5	-140.614	64.9676	288.673	348.626	0	0	1.77199	189.477	-855.902	250	243.717	0	37.5779	36.3215	85.1748	1614811069895361	0
521	0	0	521	1	1958.31	1370.51	587.796	0	0	-75.6157	-86.782	182.175	1475.7	11436.9	7062.98	-182.175	71.84	292.323	348.004	0	0	0.434251	203.412	-863.955	250	275.857	0	30.9824	30.4279	85.3653	1614811069935382	0
522	0	0	522	1	2075.02	1341.24	733.787	0	0	-24.2955	-11.1291	163.987	1469.41	11385.5	6987.33	-163.987	68.9501	290.28	352.154	0	0	2.69699	222.308	-873.352	250	287.667	0	32.1832	31.3082	84.0927	1614811069955393	0
526	0	0	526	1	2112.75	1447.56	665.194	0	0	-40.0784	-112.297	237.193	1250.95	11401.3	7088.5	-237.193	62.3916	287.787	345.204	0	0	1.43853	232.314	-877.686	250	270.734	0	34.2558	35.3227	112.76	1614811070035437	0
550	0	0	550	1	2133.4	1185.7	947.696	0	0	-47.6367	-94.9495	-50.0075	1401.12	11408.9	6971.49	50.0075	62.8264	275.816	335.476	0	0	0.781666	255.927	-884.63	250	290.745	0	32.7647	31.7254	69.5706	1614811070515698	0
555	0	0	555	1	1991.08	1349.87	641.214	0	0	-155.277	-146.446	242.591	1355.81	11416.9	7122.65	-242.591	72.6554	273.724	332.352	0	0	1.99025	219.481	-865.375	250	272.817	0	29.7533	30.1994	97.3519	1614811070615753	0
561	0	0	561	1	2457.21	1640.09	817.127	0	0	-79.1479	-13.026	201.082	1526.58	11440.4	6989.23	-201.082	74.0594	268.819	325.167	0	0	2.27062	237.493	-873.197	250	302.804	0	28.7405	28.3547	83.6542	1614811070735818	0
566	0	0	566	1	1944.13	1073.86	870.267	0	0	-64.2446	-81.697	241.922	1313.73	11325.8	6958.24	-241.922	65.515	268.432	323.268	0	0	1.65643	216.989	-862.299	250	300.765	0	31.6826	32.509	105.664	1614811070835873	0
573	0	0	573	1	2124.58	1430.12	694.454	0	0	-62.3986	-31.4623	79.5216	1641.67	11324	6908	-79.5216	75.8282	264.139	320.224	0	0	0.874167	188.087	-847.754	250	275.945	0	28.7447	26.9778	62.8047	1614811070975949	0
574	0	0	574	1	1912.41	1169.5	742.913	0	0	-41.9845	-1.30303	103.111	1153.33	11502.9	6977.5	-103.111	53.26	272.69	331.742	0	0	2.3043	206.366	-857.693	250	275.958	0	40.9855	38.9442	91.2524	1614811070995960	0
585	0	0	585	1	1685.55	1061.04	624.515	0	0	-76.1497	-98.9337	39.327	1102.57	11537	6975.47	-39.327	51.0761	268.208	323.075	0	0	0.375856	206.134	-856.586	250	278.66	0	42.2583	39.8985	89.1346	1614811071216080	0
590	0	0	590	1	1627.25	971.379	655.866	0	0	-253.426	100.546	315.938	1332.12	11216	6975.31	-315.938	79.6962	244.114	305.961	0	0	2.54891	251.057	-871.866	250	308.28	0	28.9583	28.0171	103.025	1614811071316134	0
594	0	0	594	1	1862	1185.21	676.792	0	0	-32.8204	-9.83376	179.149	1345.15	11394.1	6886.37	-179.149	63.6188	255.625	311.452	0	0	0.737917	191.867	-846.701	250	275.651	0	32.5723	31.9674	89.4622	1614811071396178	0
599	0	0	599	1	1953.11	1182.16	770.949	0	0	-27.2716	-20.3689	146.406	1486.47	11189.2	6896.91	-146.406	69.4304	251.064	304.675	0	0	0.639059	207.785	-852.604	250	339.378	0	30.1099	29.0238	74.4307	1614811071496232	0
620	0	0	620	1	1853.74	1016.91	836.838	0	0	-117.597	-25.5815	156.856	1308.97	11279.5	6902.12	-156.856	63.6633	245.804	298.806	0	0	1.32742	249.527	-870.576	250	282.817	0	32.9606	31.3816	83.3711	1614811071916461	0
626	0	0	626	1	1786.68	968.463	818.216	0	0	-160.79	-148.976	158.344	1288.44	11422.4	7025.52	-158.344	66.6952	249.905	301.053	0	0	1.68665	216.683	-855.649	250	293.319	0	32.3618	30.9825	81.2449	1614811072036527	0
632	0	0	632	1	1927.91	1241.74	686.167	0	0	-138.416	-43.5956	102.643	1268.24	11499.7	6920.14	-102.643	61.4449	244.628	296.02	0	0	1.08178	204.536	-848.68	250	263.74	0	34.8004	32.2282	76.4729	1614811072156592	0
641	0	0	641	1	1485.94	667.524	818.415	0	0	-275.261	-323.218	24.6572	894.707	11636.5	7000.44	-24.6572	60.8131	238.887	293.287	0	0	1.5292	204.022	-844.366	250	253.495	0	45.3633	46.2958	74.4107	1614811072336690	0
673	0	0	673	1	1604.6	1108.09	496.511	0	0	-217.703	-190.365	26.3732	952.293	11578.9	7066.9	-26.3732	50.6218	230.419	285.236	0	0	1.00224	194.585	-838.844	250	211.797	0	44.2256	40.0245	84.161	1614811072977039	0
674	0	0	674	1	1683.82	977.366	706.455	0	0	-201.315	-55.8067	29.2483	1226.71	11562.6	7032.01	-29.2483	61.025	232.688	280.523	0	0	1.78331	179.534	-829.401	250	231.335	0	35.8488	31.3112	69.5064	1614811072997050	0
676	0	0	676	1	1888.21	1193.45	694.756	0	0	-134.254	23.6851	112.226	1020.83	11296.2	6852.85	-112.226	49.3414	229.873	280.968	0	0	1.48544	232.379	-855.079	250	277.942	0	41.7916	38.8891	92.9802	1614811073037071	0
678	0	0	678	1	1837.78	1097.52	740.254	0	0	-83.6107	-70.8676	33.353	1015.23	11444.9	6947.41	-33.353	46.7791	232.604	281.971	0	0	0.526504	219.126	-850.155	250	250.594	0	43.124	40.2598	89.9902	1614811073077093	0
686	0	0	686	1	1573.31	895.5	677.814	0	0	-140.711	-61.4606	196.619	960.962	11203	7037.66	-196.619	48.3707	220.972	271.932	0	0	1.89005	166.23	-819.908	250	201.124	0	40.4378	39.3033	115.86	1614811073237180	0
711	0	0	711	1	1788.89	875.634	913.259	0	0	-52.3544	-48.3507	62.7717	1286.74	11513.3	6924.89	-62.7717	58.964	218.315	268.034	0	0	0.720699	205.649	-839.041	250	242.529	0	33.4664	31.391	72.4368	1614811073737453	0
738	0	0	738	1	1471.69	863.022	608.666	0	0	-67.5021	-50.4744	134.555	1145.62	11329.1	6827.35	-134.555	54.1941	212.436	259.033	0	0	0.458596	168.676	-818.445	250	223.441	0	35.821	34.1372	85.5384	1614811074277747	0
744	0	0	744	1	1785.11	976.506	808.605	0	0	-23.5693	-90.062	53.4785	987.063	11384.8	6866.94	-53.4785	45.056	212.027	257.443	0	0	1.25111	212.606	-836.02	250	244.875	0	42.6608	40.4549	91.4816	1614811074397812	0
745	0	0	745	1	1774.93	888.094	886.839	0	0	5.15401	-18.1171	61.9638	1220.57	11555.4	6994.32	-61.9638	54.9198	210.992	260.927	0	0	1.37068	183.633	-825.252	250	256.326	0	35.2677	33.1176	75.6591	1614811074417823	0
747	0	0	747	1	1320.16	886.164	434	0	0	-76.167	-65.3355	120.848	1048.78	11437.4	6941.88	-120.848	49.6811	211.31	257.505	0	0	0.534886	157.108	-810.017	250	203.256	0	39.1491	37.0928	90.0919	1614811074457845	0
775	0	0	775	1	1254.04	598.024	656.014	0	0	-75.9966	-46.0915	62.9352	848.846	11337.6	6922.63	-62.9352	39.2361	206.16	245.593	0	0	0.744689	177.426	-815.501	250	224.631	0	48.5348	45.2849	104.126	1614811075018150	0
776	0	0	776	1	1573.27	834.864	738.409	0	0	-32.598	-17.4512	-24.2264	907.735	11493.5	6993.65	24.2264	40.231	209.277	253.963	0	0	1.62959	174.901	-816.942	250	199.654	0	45.3129	43.0741	93.4508	1614811075038161	0
777	0	0	777	1	1447.37	735.708	711.663	0	0	-145.354	39.2085	93.1475	841.098	11307.3	6936.99	-93.1475	40.719	203.232	247.442	0	0	1.48515	234.967	-843.181	250	276.607	0	47.8821	44.043	103.336	1614811075058172	0
778	0	0	778	1	1160.32	657.596	502.719	0	0	-18.2967	-92.5795	151.724	968.434	11279.9	6869.46	-151.724	45.8377	202.668	245.472	0	0	0.311126	182.488	-818.917	250	184.291	0	40.7663	39.6821	102.67	1614811075078183	0
788	0	0	788	1	1913.42	781.732	1131.69	0	0	-85.425	96.5881	223.908	1024.34	11147.7	6979.27	-223.908	50.5031	199.995	242.082	0	0	2.73151	214.081	-831.151	250	300.581	0	36.057	36.21	111.613	1614811075278292	0
791	0	0	791	1	1368.32	780.945	587.37	0	0	40.1695	-27.223	243.435	1008.13	11221.4	7003.42	-243.435	48.6276	198.749	240.213	0	0	1.23369	175.046	-812.432	250	259.562	0	36.4483	37.5277	122.643	1614811075338325	0
802	0	0	802	1	1468.17	849.8	618.37	0	0	-119.487	-39.0372	180.778	761.585	11381.1	6915.58	-180.778	37.4633	197.013	240.382	0	0	1.21836	143.608	-795.199	250	187.79	0	49.2374	47.4446	134.609	1614811075558444	0
806	0	0	806	1	1171.55	674.623	496.925	0	0	-59.7629	-68.2219	152.091	891.444	11321.3	6944.76	-152.091	42.4484	200.814	239.095	0	0	0.577134	183.103	-815.657	250	214.906	0	43.7237	42.2398	110.021	1614811075638488	0
807	0	0	807	1	1622.61	945.105	677.501	0	0	-48.6465	-26.9017	111.803	916.427	11509.5	7003.1	-111.803	42.605	200.464	242.48	0	0	1.34499	218.223	-833.503	250	242.034	0	44.0246	41.8099	99.5073	1614811075658499	0
811	0	0	811	1	1638.47	949.552	688.919	0	0	0.130222	-39.4696	241.567	936.96	11560.4	7015.67	-241.567	45.4837	199.178	243.304	0	0	1.00071	210.544	-829.787	250	195.834	0	39.169	39.9867	130.936	1614811075738543	0
813	0	0	813	1	1267.55	794.487	473.066	0	0	-24.6296	-53.0033	279.681	643.746	11385.9	7128.86	-279.681	32.2287	201.325	244.015	0	0	1.4508	178.258	-812.936	250	236.404	0	54.5023	57.6985	205.068	1614811075778564	0
814	0	0	814	1	1644.62	911.69	732.933	0	0	-29.0039	-19.2047	140.012	1129.34	11190.9	6995.4	-140.012	52.6551	197.341	236.447	0	0	0.719087	188.323	-818.655	250	289.662	0	35.2178	33.8717	85.1113	1614811075798575	0
823	0	0	823	1	1420.15	801.131	619.022	0	0	-30.0641	-32.9863	85.3925	991.298	11391.3	7009.19	-85.3925	45.4182	196.81	239.912	0	0	1.23058	169.354	-807.914	250	208.222	0	41.0924	38.7384	90.092	1614811075978673	0
824	0	0	824	1	1907.19	870.673	1036.51	0	0	-58.7572	29.1628	92.1623	1302.59	11121	7046.7	-92.1623	60.2676	190.145	229.891	0	0	1.37744	232.941	-837.576	250	301.03	0	30.7875	28.9878	67.7413	1614811075998684	0
832	0	0	832	1	1431.25	897.799	533.452	0	0	-58.2045	-56.7125	237.096	956.193	11519.1	7032.91	-237.096	47.162	197.582	238.399	0	0	0.671654	187.27	-816.682	250	241.038	0	37.7709	38.4436	124.21	1614811076158771	0
841	0	0	841	1	1705.33	1080.98	624.352	0	0	-127.532	-56.7177	253.227	1030.69	11488.8	7032.92	-253.227	52.9229	190.352	232.358	0	0	1.17687	226.651	-833.218	250	272.71	0	33.6042	34.2218	115.036	1614811076338869	0
846	0	0	846	1	1476.57	903.251	573.323	0	0	-84.9881	-51.6174	83.1953	1045.71	11446.2	7027.82	-83.1953	48.9309	190.06	231.519	0	0	0.843226	173.62	-806.843	250	215.658	0	38.0756	35.4977	83.0186	1614811076438924	0
852	0	0	852	1	1341.11	716.358	624.753	0	0	-152.597	-39.5193	220.605	835.169	11314.5	7015.72	-220.605	42.6969	188.761	225.834	0	0	1.1592	177.606	-807.867	250	255.815	0	42.1281	41.3653	127.799	1614811076558989	0
857	0	0	857	1	1219.31	704.25	515.058	0	0	-69.1623	-48.6777	209.75	964.004	11330.7	6825.56	-209.75	46.9846	188.21	227.772	0	0	0.655088	173.92	-806.206	250	204.326	0	37.6317	37.3462	113.021	1614811076659044	0
858	0	0	858	1	1254.36	649.923	604.436	0	0	-100.388	-59.1068	47.0187	819.734	11461.6	6835.99	-47.0187	38.161	191.043	226.828	0	0	0.87935	212.268	-823.905	250	258.708	0	48.2375	44.7295	101.529	1614811076679055	0
864	0	0	864	1	1320.46	708.202	612.262	0	0	-145.038	-40.9842	108.351	765.453	11107.6	7017.18	-108.351	37.3118	180.912	223.253	0	0	1.27689	200.908	-816.229	250	203.872	0	49.3609	45.7358	109.351	1614811076799120	0
892	0	0	892	1	1866.89	1062.69	804.199	0	0	-44.7147	-3.31233	56.1144	1283.4	11605.3	6979.51	-56.1144	58.3188	181.488	222.825	0	0	1.35724	202.933	-818.124	250	241.875	0	30.9366	29.1176	66.4249	1614811077359425	0
898	0	0	898	1	1408.64	835.047	573.596	0	0	-62.1704	-28.2847	203.234	781.013	11124.4	6904.82	-203.234	37.736	180.602	215.509	0	0	1.10262	210.082	-818.267	250	272.787	0	45.651	45.2797	134.022	1614811077479491	0
906	0	0	906	1	1697.22	978.701	718.517	0	0	-104.383	-132.659	91.7881	885.387	11565.3	6909.54	-91.7881	42.8826	179.982	218.786	0	0	0.988335	215.795	-824.042	250	235.644	0	42.5636	40.1704	93.481	1614811077639578	0
917	0	0	917	1	1803.89	1074.5	729.388	0	0	-99.1931	-47.7064	105.047	1225.9	11360.8	7023.91	-105.047	58.1781	176.076	213.487	0	0	1.17178	234.322	-832.405	250	239.427	0	31.2147	29.1137	69.2436	1614811077859698	0
923	0	0	923	1	1404.18	938.797	465.38	0	0	-109.768	-62.6478	101.085	939.26	11371.3	6939.19	-101.085	44.8556	177.253	216.433	0	0	1.19963	201.057	-814.506	250	244.47	0	40.4398	37.685	89.2382	1614811077979763	0
927	0	0	927	1	1497.88	919.323	578.555	0	0	-27.564	-3.07052	107.802	670.961	11488.5	6879.61	-107.802	30.9061	176.391	213.985	0	0	1.37695	225.349	-825.103	250	253.762	0	56.7274	53.9618	126.816	1614811078059807	0
940	0	0	940	1	1440.63	978.993	461.641	0	0	-106.845	-61.956	166.946	929.58	11468.1	7038.16	-166.946	45.3527	171.003	212.605	0	0	0.944873	217.696	-819.707	250	265.279	0	38.5032	36.9214	101.478	1614811078319948	0
943	0	0	943	1	1527.32	907.152	620.168	0	0	-43.0356	76.0062	287.154	806.93	11404.3	6999.85	-287.154	40.4275	174.583	213.001	0	0	1.90845	211.735	-817.445	250	226.758	0	40.7517	43.7047	155.226	1614811078379981	0
959	0	0	959	1	1172.96	688.124	484.84	0	0	-77.0264	-76.2513	24.5987	858.618	11338.6	6952.79	-24.5987	39.3871	170.808	206.924	0	0	1.18356	169.94	-795.873	250	254.274	0	43.8226	41.0923	91.0526	1614811078700155	0
964	0	0	964	1	1155.33	696.196	459.132	0	0	-36.7894	2.62853	169.211	781.503	11198.7	6873.91	-169.211	36.8382	171.708	204.642	0	0	0.92966	207.071	-812.071	250	275.735	0	46.1472	45.1089	122.104	1614811078800210	0
965	0	0	965	1	1452.27	946.324	505.942	0	0	18.3103	-9.18025	216.216	866.365	11243.3	6885.72	-216.216	41.2012	168.838	206.05	0	0	0.912775	171.685	-796.666	250	239.984	0	40.2816	40.4963	123.492	1614811078820221	0
973	0	0	973	1	1624.38	1117.64	506.748	0	0	-62.8457	-114.698	259.711	903.866	11424.1	6991.24	-259.711	46.0589	170.029	202.841	0	0	0.152281	162.29	-790.825	250	206.159	0	35.8532	37.5842	126.031	1614811078980308	0
976	0	0	976	1	1270.4	734.562	535.836	0	0	-31.9386	-57.0427	184.549	886.393	11492.8	6933.58	-184.549	42.2686	168.224	207.928	0	0	0.842795	178.646	-800.138	250	212.213	0	39.8403	39.1083	111.981	1614811079040341	0
977	0	0	977	1	1402.12	813.603	588.515	0	0	-35.7009	-44.3954	137.781	1062.41	11496.6	7020.6	-137.781	49.7343	168.61	207.976	0	0	0.835686	223.051	-822.147	250	235.766	0	34.7475	33.3068	84.1711	1614811079060351	0
978	0	0	978	1	1363.71	938.555	425.152	0	0	25.7725	-28.1373	223.962	943.973	11335.5	6904.68	-223.962	45.1232	168.673	204.782	0	0	0.804524	205.592	-809.672	250	235.391	0	36.6865	37.0413	115.442	1614811079080362	0
987	0	0	987	1	1294.82	848.155	446.666	0	0	-55.3351	-15.0195	234.591	1073.23	11217.3	6891.56	-234.591	52.472	163.066	201.57	0	0	1.00065	182.027	-800.054	250	227.834	0	31.2626	31.8524	102.192	1614811079260460	0
992	0	0	992	1	1387.45	902.094	485.358	0	0	-64.4033	-39.7661	125.011	945.451	11326	7015.97	-125.011	44.4604	166.57	200.596	0	0	1.04191	217.398	-814.935	250	235.919	0	38.761	36.8332	89.972	1614811079360515	0
998	0	0	998	1	1322.02	884.16	437.864	0	0	-102.119	-52.2991	38.1367	714.656	11563	7128.16	-38.1367	33.166	168.562	203.744	0	0	1.44919	180.783	-798.394	250	197.818	0	52.205	48.3042	108.761	1614811079480580	0
1001	0	0	1	1	570.435	230.193	340.242	0	0	-23.9564	-17.2407	135.887	481.407	11584.5	7093.1	-135.887	22.9273	47.008	55.2445	0	0	0.369127	100.12	-633.602	250	127.361	0	42.5891	37.8065	71.7477	1614811081681779	1
1003	0	0	3	1	709.885	325.563	384.322	0	0	12.7573	-19.1806	187.879	538.136	11647.5	7095.04	-187.879	25.6378	48.6302	55.4765	0	0	0.469087	129.165	-649.348	250	167.34	0	38.3172	33.9442	70.567	1614811081721801	1
1006	0	0	6	1	649.871	351.328	298.544	0	0	59.75	47.8978	214.295	472.184	11600.5	7027.96	-214.295	22.4714	47.7834	55.5522	0	0	0.565842	91.9051	-629.21	250	146.295	0	42.2682	37.6897	82.8179	1614811081781833	1
1008	0	0	8	1	619.238	329.59	289.648	0	0	36.3677	-7.69892	256.948	437.714	11623.9	7083.56	-256.948	21.2514	49.6152	54.6798	0	0	0.190067	123.449	-647.37	250	156.621	0	43.6387	40.0043	95.2382	1614811081821855	1
1009	0	0	9	1	535.147	319.557	215.59	0	0	-144.44	15.0589	277.107	317.891	11705	7060.8	-277.107	16.7888	48.3928	53.9451	0	0	0.623811	109.68	-636.751	250	130.585	0	55.4152	49.7707	125.615	1614811081841866	1
1010	0	0	10	1	802.351	391.998	410.353	0	0	51.0114	53.4259	279.341	458.205	11609.2	7022.43	-279.341	22.4001	47.6303	55.6755	0	0	0.73686	110.732	-639.217	250	135.581	0	40.0774	37.0929	95.0532	1614811081861877	1
1012	0	0	12	1	629.552	285.779	343.772	0	0	-184.932	90.9696	132.434	379.647	11645.8	6984.89	-132.434	20.1196	47.9532	55.1273	0	0	0.91749	117.695	-640.046	250	149.707	0	52.7407	43.8807	81.7046	1614811081901899	1
1013	0	0	13	1	577.876	277.141	300.735	0	0	-79.2065	-24.2974	255.079	371.914	11639.8	7100.16	-255.079	18.7241	47.613	54.0888	0	0	0.320203	133.59	-646.741	250	162.43	0	49.6723	44.4597	107.131	1614811081921910	1
1014	0	0	14	1	778.417	436.734	341.683	0	0	44.6678	50.8276	255.454	540.739	11615.6	7025.03	-255.454	26.1629	46.9621	55.0771	0	0	0.852178	133.29	-648.179	250	195.975	0	35.2284	32.0257	77.4275	1614811081941921	1
1016	0	0	16	1	735.771	415.918	319.852	0	0	4.93723	19.0083	144.98	511.271	11555.6	7056.85	-144.98	24.1506	46.2311	52.526	0	0	0.533026	117.691	-638.623	250	135.919	0	39.8915	35.3562	68.0739	1614811081981942	1
1019	0	0	19	1	706.969	464.206	242.763	0	0	0.757003	74.662	188.022	415.178	11559.8	7100.86	-188.022	19.8476	48.4944	55.0548	0	0	0.811574	107.735	-637.501	250	131.127	0	48.9004	43.1301	89.1371	1614811082041975	1
1020	0	0	20	1	530.607	264.894	265.713	0	0	-24.8851	18.7202	152.899	314.558	11186.8	7057.14	-152.899	14.9978	46.2421	52.1852	0	0	0.501918	97.2415	-627.258	250	159.576	0	63.0113	55.8754	108.523	1614811082061986	1
1021	0	0	21	1	595.983	296.723	299.26	0	0	52.7582	21.7473	256.534	380.092	11607.5	7054.11	-256.534	18.3816	46.5924	52.0885	0	0	0.253364	132.567	-645.234	250	142.234	0	48.718	44.575	106.574	1614811082081997	1
1022	0	0	22	1	548.328	303.691	244.637	0	0	-24.8198	7.95289	315.721	268.745	11685	7067.91	-315.721	13.6116	46.3087	53.9586	0	0	0.449647	119.263	-639.855	250	127.46	0	61.8158	59.12	169.005	1614811082102008	1
1023	0	0	23	1	716.777	413.082	303.695	0	0	-23.8645	29.0736	189.897	525.494	11584.4	7046.79	-189.897	25.2427	44.8805	52.5609	0	0	0.509081	117.866	-637.726	250	161.491	0	37.8337	33.2739	69.9603	1614811082122019	1
1024	0	0	24	1	623.221	368.228	254.993	0	0	22.4481	45.071	167.075	418.75	11538.1	7130.45	-167.075	19.7897	47.1324	54.4397	0	0	0.453172	120.954	-643.723	250	146.038	0	48.5917	42.8653	85.9355	1614811082142030	1
1025	0	0	25	1	747.545	434.394	313.151	0	0	64.5383	-12.5286	186.084	561.908	11496	7088.39	-186.084	26.5498	45.7813	52.0177	0	0	0.45612	131.493	-644.296	250	164.757	0	35.7926	32.01	66.1952	1614811082162041	1
1027	0	0	27	1	639.828	334.363	305.465	0	0	-23.4595	-62.7834	197.056	410.459	11584	7038.98	-197.056	19.9203	47.2581	52.7147	0	0	0.438377	107.433	-634.678	250	146.806	0	47.9454	42.4351	89.7017	1614811082202062	1
1028	0	0	28	1	622.913	343.759	279.154	0	0	-26.736	44.8429	330.08	470.351	11587.3	7031.02	-330.08	23.9851	46.5213	52.8066	0	0	0.614758	126.037	-641.388	250	179.966	0	35.5719	34.2537	101.944	1614811082222073	1
1029	0	0	29	1	530.789	282.568	248.221	0	0	37.3824	44.154	239.058	416.034	11622.8	7031.71	-239.058	20.0139	44.9794	52.6233	0	0	0.191014	116.14	-635.681	250	149.096	0	45.2147	40.678	94.628	1614811082242084	1
1030	0	0	30	1	560.608	258.728	301.88	0	0	48.6547	43.7554	273.83	333.758	11611.6	7032.1	-273.83	16.2742	45.3806	53.0785	0	0	0.507568	116.333	-635.917	250	138.301	0	53.4505	49.2684	124.792	1614811082262095	1
1031	0	0	31	1	687.59	324.406	363.184	0	0	10.195	-15.2591	163.222	561.399	11550.4	6991.46	-163.222	26.5982	45.496	52.4004	0	0	0.369284	117.16	-637.957	250	169.47	0	36.2386	32.0801	64.0785	1614811082282106	1
1033	0	0	33	1	433.727	187.778	245.949	0	0	-30.3584	-23.1631	333.522	204.646	11192.3	6899.7	-333.522	10.5221	45.3507	51.2966	0	0	0.168799	98.3231	-624.544	250	121.989	0	76.9706	74.8975	228.367	1614811082322128	1
1036	0	0	36	1	540.855	274.44	266.415	0	0	-15.4553	64.9417	293.261	323.277	11376.7	6911.26	-293.261	16.1258	43.747	51.3429	0	0	0.612913	115.44	-632.088	250	150.943	0	52.6164	48.8301	130.311	1614811082382160	1
1040	0	0	40	1	601.666	302.097	299.569	0	0	70.438	-16.8815	318.495	334.899	11290.8	6993.08	-318.495	16.758	42.9646	50.4504	0	0	0.266217	116.491	-631.096	250	143.189	0	48.6141	46.7567	135.179	1614811082462204	1
1043	0	0	43	1	618.49	304.945	313.544	0	0	-13.5627	21.0172	130.666	487.483	11374.8	6955.18	-130.666	23.1055	44.9131	50.0782	0	0	0.580707	111.268	-631.986	250	134.157	0	40.8778	36.334	68.5183	1614811082522237	1
1059	0	0	59	1	469.821	253.129	216.692	0	0	-63.1251	12.0822	120.687	250.581	11125.4	7063.78	-120.687	12.0858	41.5544	47.5464	0	0	0.540122	89.5877	-613.237	250	119.144	0	74.1372	66.2147	122.7	1614811082842411	1
1107	0	0	107	1	455.508	221.98	233.529	0	0	-35.9029	29.6531	37.4876	243.73	10998.5	7145.87	-37.4876	11.6682	39.2834	44.5306	0	0	0.430884	126.553	-625.438	250	162.164	0	68.6087	64.5402	131.303	1614811083802934	1
1110	0	0	110	1	572.51	307.987	264.523	0	0	-103.956	19.9904	-2.23824	286.725	11564.9	7055.87	2.23824	14.2197	39.1428	45.983	0	0	0.264691	94.9932	-610.752	250	102.657	0	55.4142	52.7914	112.734	1614811083862967	1
1114	0	0	114	1	523.929	324.612	199.317	0	0	-67.0775	6.96215	226.07	310.278	11428.3	7068.9	-226.07	15.3229	39.8027	44.8175	0	0	0.346209	121.219	-622.137	250	159.147	0	56.5606	50.302	112.342	1614811083943010	1
1129	0	0	129	1	452.874	245.89	206.984	0	0	-0.0661062	63.3837	99.0321	282.001	11461	6813.16	-99.0321	13.3366	38.899	44.7845	0	0	0.261219	114.861	-618.559	250	141.335	0	64.3163	57.8406	108.148	1614811084243174	1
1145	0	0	145	1	408.044	229.241	178.803	0	0	-20.7162	46.1811	127.645	236.51	11382	6930.02	-127.645	11.2412	38.8624	45.1955	0	0	0.158504	118.107	-622.91	250	128.227	0	77.3847	68.3981	128.039	1614811084563348	1
1161	0	0	161	1	617.423	308.294	309.128	0	0	-26.4123	63.1818	112.684	334.975	11387.7	7012.68	-112.684	15.9619	37.0843	41.408	0	0	0.0318156	126.056	-620.43	250	133.155	0	53.0191	47.4242	88.4387	1614811084883523	1
1163	0	0	163	1	484.377	278.624	205.753	0	0	20.0476	84.8479	33.6175	268.368	11440.9	7090.67	-33.6175	12.7376	38.8247	44.5645	0	0	0.160601	111.056	-617.608	250	118.915	0	62.2726	59.1678	119.751	1614811084923544	1
1169	0	0	169	1	547.215	267.941	279.275	0	0	4.09018	76.5197	130.315	318.304	11058.2	7099	-130.315	15.0711	36.0773	42.8213	0	0	0.485432	140.036	-627.715	250	155.228	0	56.5746	50.302	94.0916	1614811085043610	1
1172	0	0	172	1	418.004	240.657	177.347	0	0	-141.631	-53.2779	271.17	248.454	11502.9	6929.82	-271.17	13.152	36.7796	43.5285	0	0	0.0633299	143.582	-626.059	250	131.436	0	62.6244	55.6346	142.204	1614811085103642	1
1175	0	0	175	1	532.189	266.645	265.544	0	0	48.6606	27.4627	286.899	313.857	11212.9	6948.74	-286.899	15.4068	36.0464	43.5138	0	0	0.204117	131.006	-622.614	250	155.048	0	50.4643	47.1304	124.269	1614811085163675	1
1188	0	0	188	1	557.588	286.014	271.573	0	0	68.5304	21.3559	138.452	318.949	11292.7	7054.5	-138.452	14.9164	37.5757	43.1746	0	0	0.521657	124.77	-620.791	250	140.075	0	57.2377	51.2807	97.0369	1614811085423817	1
1198	0	0	198	1	506.231	194.873	311.358	0	0	-29.0993	-63.2866	183.695	230.814	11589.7	7039.49	-183.695	11.181	36.25	44.045	0	0	0.173542	125.683	-620.251	250	128.945	0	75.7517	66.7511	138.881	1614811085623926	1
1208	0	0	208	1	389.726	220.641	169.085	0	0	-5.96862	19.765	208.773	239.994	11367.2	6956.44	-208.773	11.5291	36.8744	43.8695	0	0	0.221592	132.61	-624.219	250	136.753	0	72.8555	64.3472	139.563	1614811085824035	1
1209	0	0	209	1	624.626	275.35	349.276	0	0	-126.94	116.525	152.213	355.239	11089.5	7059	-152.213	18.0064	35.4648	42.1173	0	0	0.698184	157.419	-633.258	250	167.2	0	49.2813	42.4924	82.9954	1614811085844046	1
1222	0	0	222	1	436.394	208.973	227.421	0	0	10.8306	23.1387	116.335	289.364	11450.1	6953.06	-116.335	13.6215	36.5083	43.038	0	0	0.252846	128.965	-619.896	250	146.668	0	62.159	55.5342	102.989	1614811086104187	1
1233	0	0	233	1	522.954	268.426	254.528	0	0	-32.3275	7.23596	120.098	253.314	11393.6	6869.3	-120.098	12.0704	37.6467	42.4879	0	0	0.423189	131.558	-621.868	250	143.567	0	70.3882	63.0554	116.87	1614811086324307	1
1235	0	0	235	1	530.674	269.071	261.603	0	0	59.8176	-21.5938	105.846	596.023	11301.4	6898.13	-105.846	27.8864	36.1041	42.3231	0	0	0.0831167	102.92	-610.979	250	166.162	0	30.889	28.0417	52.8064	1614811086364329	1
1236	0	0	236	1	479.944	191.576	288.368	0	0	144.058	-65.1367	76.8514	281.404	11316.8	6842.02	-76.8514	13.277	37.0275	44.1587	0	0	0.230095	134.176	-625.38	250	163.564	0	62.1585	57.4675	111.148	1614811086384340	1
1237	0	0	237	1	574.139	327.93	246.21	0	0	31.9357	36.9904	143.967	464.515	11229.6	6839.55	-143.967	21.8311	35.5898	42.0907	0	0	0.121164	135.159	-621.71	250	162.196	0	39.3436	34.9502	67.7364	1614811086404351	1
1238	0	0	238	1	517.99	241.823	276.167	0	0	-30.9385	71.9907	103.695	410.246	11392.2	7003.87	-103.695	19.5948	36.9436	43.4997	0	0	0.626177	97.4347	-609.257	250	163.054	0	43.9593	39.448	73.7627	1614811086424362	1
1240	0	0	240	1	644.659	274.4	370.259	0	0	-34.4597	15.6354	98.8948	495.881	11495.4	7060.23	-98.8948	23.6329	37.1486	43.0974	0	0	0.473275	109.947	-616.486	250	151.966	0	36.6058	33.0655	62.2949	1614811086464383	1
1246	0	0	246	1	556.358	257.173	299.185	0	0	-51.3888	66.8609	198.531	344.053	11611.9	7108.66	-198.531	16.7609	37.3074	45.3087	0	0	0.559632	116.753	-617.871	250	126.428	0	51.775	45.4113	97.3124	1614811086584449	1
1248	0	0	248	1	514.797	273.709	241.087	0	0	55.5127	-24.4457	159.802	379.503	11505	6900.99	-159.802	17.857	37.4764	44.0244	0	0	0.0154691	116.672	-618.613	250	126.546	0	48.4095	43.0965	85.6276	1614811086624471	1
1270	0	0	270	1	483.87	267.659	216.211	0	0	-40.7472	34.3227	184.067	251.187	11302.3	6842.22	-184.067	12.1199	34.8388	42.2801	0	0	0.114933	110.377	-608.338	250	139.283	0	69.0637	60.4808	126.026	1614811087064710	1
1276	0	0	276	1	571.28	388.183	183.097	0	0	-48.2013	-53.0761	258.548	380.276	11210.1	6829.96	-258.548	19.0032	34.7098	40.7792	0	0	0.337771	157.975	-628.881	250	156.385	0	42.3648	38.3394	94.0386	1614811087184776	1
1281	0	0	281	1	465.527	279.275	186.252	0	0	-19.3756	11.4999	84.5794	302.906	11181.3	7263.68	-84.5794	14.3681	34.848	40.1329	0	0	0.335264	134.095	-618.545	250	142.713	0	56.2876	51.5168	98.2511	1614811087284830	1
1283	0	0	283	1	491.573	276.79	214.784	0	0	60.6008	43.5717	217.018	236	11201	6932.63	-217.018	11.2383	35.2687	41.9413	0	0	0.176538	117.716	-613.034	250	146.476	0	71.9706	64.2655	142.277	1614811087324852	1
1287	0	0	287	1	546.235	322.928	223.307	0	0	106.183	80.2805	220.221	337.139	11653.7	6995.58	-220.221	16.0883	35.1333	43.481	0	0	0.471957	120.138	-614.656	250	130.843	0	51.2228	45.7279	102.068	1614811087404896	1
1288	0	0	288	1	515.32	289.802	225.518	0	0	-17.0007	-8.73952	103.193	236.365	11278.6	7184.26	-103.193	11.2082	35.538	41.3428	0	0	0.397009	137.216	-620.92	250	139.577	0	73.4742	66.4728	122.773	1614811087424906	1
1299	0	0	299	1	478.81	242.155	236.655	0	0	62.3568	-58.5669	243.882	222.253	11199.2	7234.09	-243.882	10.7812	35.0279	41.5487	0	0	0.127699	125.417	-612.771	250	153.251	0	73.0113	66.2769	156.393	1614811087645026	1
1308	0	0	308	1	405.384	176.148	229.236	0	0	31.2611	52.9206	216.382	248.61	11130.7	7122.6	-216.382	11.8833	34.7934	41.211	0	0	0.176375	101.464	-603.797	250	122.002	0	67.8707	60.5558	133.637	1614811087825124	1
1388	0	0	388	1	380.748	224.051	156.698	0	0	-57.4709	-40.1501	45.6464	276.694	11319.1	7016.35	-45.6464	13.3747	34.7931	38.9477	0	0	0.0457297	117.012	-607.052	250	133.926	0	57.5756	53.8198	109.408	1614811089425996	1
1406	0	0	406	1	495.805	233.904	261.901	0	0	2.41267	63.2248	110.183	269.207	11059.8	7411.28	-110.183	12.7238	33.9736	40.1309	0	0	0.190624	139.358	-618.715	250	137.88	0	64.3388	57.3472	106.501	1614811089786192	1
1407	0	0	407	1	388.834	222.951	165.882	0	0	-66.2155	22.7872	80.0842	197.998	11327.8	6754.09	-80.0842	9.56025	34.5191	39.0087	0	0	0.420016	144.334	-616.832	250	134.793	0	82.9127	75.4826	145.377	1614811089806203	1
1411	0	0	411	1	427.575	180.026	247.549	0	0	-51.2694	21.3339	16.9922	258.106	11512.2	6954.87	-16.9922	12.4558	34.3831	41.5018	0	0	0.447249	127.848	-616.452	250	144.706	0	60.5828	57.6732	118.544	1614811089886247	1
1423	0	0	423	1	397.245	248.827	148.418	0	0	-39.6976	-81.8368	191.547	263.396	11301.3	7357.02	-191.547	12.8915	34.1226	40.2028	0	0	0.504035	122.355	-610.754	250	149.62	0	63.9508	56.75	118.996	1614811090126378	1
1447	0	0	447	1	416.946	230.449	186.497	0	0	-87.9577	-33.264	265.865	257.469	11249.9	7408.1	-265.865	13.0983	34.3834	39.803	0	0	0.207311	135.742	-617.929	250	151.035	0	60.3322	54.1962	135.063	1614811090606639	1
1461	0	0	461	1	401.845	231.692	170.153	0	0	-34.4796	37.8937	-38.4829	309.554	10997.1	7237.29	38.4829	14.9578	32.9991	38.794	0	0	0.380272	128.064	-611.079	250	160.403	0	45.9291	45.1105	106.872	1614811090886792	1
1463	0	0	463	1	531.829	225.649	306.18	0	0	-51.8304	9.51437	233.854	303.686	11114.1	7265.67	-233.854	14.9382	32.4943	38.8042	0	0	0.26076	141.574	-614.851	250	155.118	0	52.9525	47.3185	109.087	1614811090926813	1
1471	0	0	471	1	439.727	219.054	220.673	0	0	-21.6436	31.6754	174.458	399.106	11582.2	6844.86	-174.458	19.0885	31.9658	39.3107	0	0	0.433412	109.918	-604.196	250	133.19	0	43.2307	37.8258	77.8957	1614811091086901	1
1473	0	0	473	1	510.085	244.007	266.078	0	0	27.1168	-31.7687	116.322	307.398	11234.5	6808.65	-116.322	14.4596	31.6972	39.0876	0	0	0.333789	114.774	-604.238	250	124.59	0	55.6199	49.8995	93.0293	1614811091126922	1
1475	0	0	475	1	418.351	194.876	223.474	0	0	83.5529	-16.8005	236.488	265.465	11477	6893.34	-236.488	12.7402	34.1224	41.4274	0	0	0.225551	112.737	-607.781	250	132.591	0	62.1922	55.9141	130.13	1614811091166944	1
1477	0	0	477	1	476.044	230.525	245.519	0	0	51.1435	37.8719	176.445	258.492	11409.8	6938.33	-176.445	12.1852	34.0696	40.2137	0	0	0.15714	104.233	-604.4	250	105.388	0	66.8169	59.1932	120.944	1614811091206966	1
1484	0	0	484	1	476.781	273.587	203.194	0	0	83.8447	31.7122	194.91	281.198	11277.4	6844.83	-194.91	13.2857	33.4726	39.851	0	0	0.243189	131.584	-613.917	250	140.03	0	60.9696	53.971	113.998	1614811091347042	1
1488	0	0	488	1	506.553	162.96	343.593	0	0	-31.0638	-9.22793	54.3262	312.735	11392.3	6786.11	-54.3262	14.9211	32.7615	38.0937	0	0	0.438351	137.436	-614.107	250	130.945	0	51.5055	48.0498	95.7538	1614811091427086	1
1495	0	0	495	1	363.986	183.405	180.582	0	0	-83.761	27.4173	231.542	243.164	11345.3	6948.78	-231.542	12.1242	31.9396	38.0269	0	0	0.158807	120.199	-604.294	250	140.481	0	65.0732	57.1044	131.446	1614811091567162	1
1498	0	0	498	1	461.336	253.045	208.291	0	0	27.3397	4.66988	114.612	324.424	11333.9	6871.87	-114.612	15.2238	32.0124	38.5479	0	0	0.11277	139.661	-614.092	250	145.738	0	52.8112	47.5571	88.1112	1614811091627195	1
1504	0	0	504	1	433.83	178.784	255.046	0	0	20.1169	19.2817	40.5805	255.574	11739.8	6956.92	-40.5805	12.0499	33.1776	40.05	0	0	0.100646	92.8705	-596.017	250	109.736	0	63.0768	59.2059	118.654	1614811091747260	1
1516	0	0	516	1	476.704	234.232	242.472	0	0	8.2284	74.5257	155.188	256.758	11353	6901.67	-155.188	12.1735	32.431	37.5886	0	0	0.241282	115.042	-602.842	250	128.462	0	66.1522	58.327	113.972	1614811091987391	1
1522	0	0	522	1	513.032	233.347	279.685	0	0	31.1051	46.3306	146.899	349.305	11629.1	7029.53	-146.899	16.4314	31.7949	39.4956	0	0	0.206194	132.585	-610.97	250	146.397	0	49.5207	43.7937	85.2646	1614811092107456	1
1530	0	0	530	1	478.073	315.212	162.861	0	0	-14.6372	27.2392	228.516	223.583	11475.5	6948.96	-228.516	10.8337	33.7063	39.1063	0	0	0.272306	113.769	-603.833	250	116.847	0	72.9552	64.772	146.879	1614811092267544	1
1535	0	0	535	1	486.201	305.234	180.968	0	0	-11.1957	99.9113	65.7545	249.435	11372.4	7374.59	-65.7545	11.9095	33.567	39.9447	0	0	0.318044	104.168	-601.715	250	115.94	0	65.8843	60.8551	118.527	1614811092367598	1
1537	0	0	537	1	373.573	183.451	190.121	0	0	59.2865	-6.04864	96.2727	192.065	11401.6	6782.93	-96.2727	8.97779	32.3545	39.453	0	0	0.393842	138.435	-613.913	250	149.17	0	87.1661	79.7486	147.799	1614811092407620	1
1549	0	0	549	1	454.166	218.009	236.157	0	0	-26.6054	-29.2767	155.907	223.026	11487.5	6905.82	-155.907	10.6712	32.8808	39.1953	0	0	0.0906151	117.908	-606.737	250	142.968	0	76.1663	66.9588	132.059	1614811092647751	1
1555	0	0	555	1	434.057	207.741	226.316	0	0	-0.608223	-4.91963	115.271	233.408	11561.2	6781.8	-115.271	11.0204	32.7768	39.4928	0	0	0.240403	137.083	-613.817	250	147.119	0	73.2153	65.6388	120.654	1614811092767816	1
1565	0	0	565	1	430.163	239.549	190.614	0	0	-33.4304	46.931	8.98543	210.016	11394.7	6829.61	-8.98543	10.0944	33.1308	38.845	0	0	0.364883	122.309	-607.518	250	153.202	0	71.405	68.1657	143.463	1614811092967925	1
1604	0	0	604	1	464.825	217.581	247.244	0	0	10.1757	-63.167	-38.575	244.695	11550.4	6939.71	38.575	11.7528	32.9189	38.8431	0	0	0.0382223	103.938	-599.071	250	126.315	0	57.7675	57.1167	136.47	1614811093748350	1
1614	0	0	614	1	446.292	262.85	183.443	0	0	54.7712	-4.38558	216.717	269.684	11206.8	7279.57	-216.717	12.8602	31.5964	38.1987	0	0	0.132444	143.212	-613.857	250	151.711	0	60.2936	54.2749	119.805	1614811093948459	1
1618	0	0	618	1	411.848	242.152	169.696	0	0	22.5738	-2.52585	216.002	294.98	11637.6	6978.73	-216.002	14.1247	31.9271	39.7408	0	0	0.422019	123.943	-607.63	250	168.733	0	55.8698	49.897	110.804	1614811094028502	1
1628	0	0	628	1	511.569	261.679	249.89	0	0	-53.0108	-14.2602	72.894	269.678	11414.3	7090.12	-72.894	12.9587	32.5517	38.1777	0	0	0.0920809	125.369	-607.65	250	129.424	0	60.138	55.3038	107.311	1614811094228611	1
1651	0	0	651	1	530.146	241.417	288.729	0	0	-9.50362	-13.8933	123.251	346.836	11071.8	7189.41	-123.251	16.4279	30.065	37.0302	0	0	0.267291	116.536	-600.434	250	132.818	0	48.5685	43.2879	80.735	1614811094688862	1
1653	0	0	653	1	510.557	233.503	277.054	0	0	12.1262	64.5513	242.174	248.5	11448.8	7011.31	-242.174	12.0331	32.2126	38.7946	0	0	0.443605	128.879	-609.94	250	150.273	0	63.9343	57.2841	134.666	1614811094728884	1
1655	0	0	655	1	406.778	241.618	165.159	0	0	-5.92515	-38.9288	260.067	218.86	11466.8	6915.47	-260.067	10.7723	32.5303	38.5828	0	0	0.337518	97.1599	-594.33	250	128.948	0	70.3869	63.4951	157.009	1614811094768906	1
1657	0	0	657	1	513.226	234.055	279.171	0	0	35.9151	50.2311	39.0852	300.259	11325.3	7324.61	-39.0852	14.1456	32.1342	38.5376	0	0	0.309975	150.531	-621.215	250	142.111	0	52.9001	49.675	100.678	1614811094808927	1
1671	0	0	671	1	410.761	201.094	209.667	0	0	-10.9454	15.995	-54.3284	247.95	11372.2	6860.54	54.3284	11.9196	31.0575	38.4481	0	0	0.374321	134.161	-608.896	250	144.261	0	55.7175	55.1181	134.985	1614811095089080	1
1680	0	0	680	1	431.877	247.152	184.725	0	0	87.2118	16.2519	81.9941	278.403	11672.7	6959.95	-81.9941	12.9957	31.184	38.8529	0	0	0.0578183	149.083	-615.03	250	140.157	0	59.904	54.7406	104.143	1614811095269178	1
1689	0	0	689	1	438.122	180.398	257.725	0	0	0.497663	-16.5364	197.348	216.255	11161.4	7291.72	-197.348	10.3561	30.5335	37.4096	0	0	0.0754705	141.98	-611.417	250	153.638	0	75.167	66.3319	141.24	1614811095449276	1
1692	0	0	692	1	550.682	257.026	293.656	0	0	50.5259	39.7792	180.634	240.18	11609.7	7036.08	-180.634	11.3341	32.539	39.321	0	0	0.125959	146.155	-617.535	250	147.98	0	70.3144	62.3205	128.507	1614811095509309	1
1693	0	0	693	1	424.861	179.417	245.444	0	0	-24.9093	-10.2947	219.563	254.355	11186.8	6886.83	-219.563	12.3448	30.9725	36.6888	0	0	0.224083	127.873	-602.702	250	139.229	0	62.6857	55.9117	124.149	1614811095529320	1
1705	0	0	705	1	444.525	202.774	241.751	0	0	-56.7794	10.4988	-36.8289	245.155	11418	6866.04	36.8289	11.9272	32.083	38.2389	0	0	0.381759	113.714	-602.217	250	141.093	0	56.7537	56.0554	131.058	1614811095769451	1
1763	0	0	763	1	417.295	248.255	169.04	0	0	61.5434	17.4334	373.351	290.668	11200	6958.77	-373.351	14.98	29.8162	37.4873	0	0	0.326414	130.554	-605.328	250	185.572	0	43.8794	45.3163	168.176	1614811096930083	1
1804	0	0	804	1	503.705	183.908	319.798	0	0	-80.7348	44.6029	-78.5028	304.174	11143	7330.24	78.5028	15.0532	31.7864	36.7062	0	0	0.520608	146.233	-615.233	250	155.374	0	42.6152	42.4511	115.505	1614811097750529	1
1841	0	0	841	1	606.317	324.973	281.344	0	0	-37.0367	26.9572	43.9054	385.426	11298.6	6849.58	-43.9054	18.4431	30.5701	35.3966	0	0	0.256758	170.225	-622.755	250	199.459	0	40.4351	37.7445	76.5655	1614811098490933	1
1860	0	0	860	1	396.988	212.842	184.146	0	0	-94.1457	89.746	282.694	188.042	11555	6986.11	-282.694	9.65696	31.8023	39.0683	0	0	0.377607	138.051	-611.517	250	145.292	0	77.0064	70.263	183.941	1614811098871140	1
1865	0	0	865	1	579.406	311.12	268.286	0	0	-134.563	-73.2869	25.2693	320.804	11495.8	7149.15	-25.2693	16.308	30.4429	37.375	0	0	0.344236	145.122	-613.253	250	146.186	0	46.3608	43.2921	87.7021	1614811098971194	1
1872	0	0	872	1	409.422	226.317	183.105	0	0	20.9669	89.032	416.364	209.243	11240.6	6887.17	-416.364	11.1191	30.4712	37.4546	0	0	0.381784	142.547	-609.465	250	174.953	0	57.3113	64.4201	292.764	1614811099111270	1
1873	0	0	873	1	524.85	323.48	201.37	0	0	-16.004	38.3429	198.81	264.368	11177.9	7236.84	-198.81	12.701	30.7166	36.1543	0	0	0.357026	173.066	-621.625	250	186.684	0	61.4823	54.1622	115.368	1614811099131281	1
1910	0	0	910	1	400.126	192.354	207.772	0	0	-80.3266	69.6804	323.872	223.834	11242.2	6906.52	-323.872	11.623	29.7104	36.7145	0	0	0.131759	129.787	-602.631	250	153.122	0	59.573	56.7086	169.461	1614811099871684	1
1919	0	0	919	1	346.714	188.596	158.118	0	0	30.0793	40.5841	210.898	171.51	11131.8	7334.26	-210.898	8.18228	30.3092	37.1892	0	0	0.117085	127.561	-602.373	250	145.956	0	92.6211	81.9688	180.489	1614811100051782	1
1924	0	0	924	1	516.949	249.98	266.969	0	0	38.2615	-2.59797	316.891	343.928	11123.7	7277.78	-316.891	17.2147	29.0917	35.2722	0	0	0.17074	127.065	-600.674	250	165.414	0	40.3629	38.808	111.678	1614811100151837	1
1927	0	0	927	1	490.334	221.916	268.418	0	0	24.725	22.247	200.987	288.872	11037.5	7252.93	-200.987	13.7522	30.3297	35.9438	0	0	0.300526	123.805	-602.023	250	170.987	0	56.3952	49.9597	106.687	1614811100211870	1
1929	0	0	929	1	419.413	240.152	179.26	0	0	57.9041	-19.6746	76.0924	196.33	11303.3	7394.52	-76.0924	9.18989	31.6247	36.857	0	0	0.135788	116.909	-599.686	250	123.197	0	81.8245	75.8216	146.668	1614811100251891	1
1933	0	0	933	1	455.16	223.682	231.477	0	0	-125.63	-115.185	20.0754	229.487	11486.9	7091.39	-20.0754	11.739	29.1668	36.3293	0	0	0.446211	150.901	-611.315	250	171.209	0	62.0219	58.9431	118.889	1614811100331935	1
1934	0	0	934	1	460.439	237.353	223.086	0	0	-14.3756	0.954872	12.2991	216.202	11475.3	7174.57	-12.2991	10.314	30.7592	37.0794	0	0	0.328163	123.84	-601.693	250	124.214	0	68.4974	65.8327	135.677	1614811100351946	1
1944	0	0	944	1	411.406	199.082	212.324	0	0	-6.38726	47.1694	112.208	208.655	11467.3	6929.03	-112.208	9.87119	30.1889	37.0041	0	0	0.327133	117.202	-598.835	250	130.638	0	78.9166	69.9499	129.893	1614811100552055	1
1952	0	0	952	1	384.987	215.233	169.753	0	0	-45.7744	41.2399	254.901	319.603	11407	6835.3	-254.901	15.807	29.5868	37.526	0	0	0.239744	139.549	-606.623	250	161.488	0	47.4518	42.6657	105.489	1614811100712142	1
1975	0	0	975	1	414.332	234.313	180.018	0	0	-10.3446	25.6009	136.164	189.291	11371.6	7050.26	-136.164	8.96842	29.8821	37.0691	0	0	0.100362	115.865	-596.525	250	122.698	0	87.026	76.7725	144.757	1614811101172393	1
2000	0	0	0	1	853.147	358.568	494.579	0	0	8.26408	-24.286	26.4531	876.836	11054	7299.47	-26.4531	43.1343	54.2153	49.8503	0	0	0.353686	117.403	-647.47	250	216.512	0	24.1085	21.5997	37.3608	1614811104934441	2
2002	0	0	2	1	618.821	343.72	275.1	0	0	31.3902	31.2669	104.858	507.87	11030.9	7243.91	-104.858	25.5889	53.5256	51.1247	0	0	0.699059	101.376	-636.074	250	148.246	0	42.9756	36.1476	62.953	1614811104974463	2
2004	0	0	4	1	672.248	328.194	344.054	0	0	-10.5113	-37.7437	33.0235	551.748	11072.8	7213.26	-33.0235	27.3423	53.2921	49.4406	0	0	0.2642	123.622	-646.501	250	169.629	0	37.2396	33.0651	56.6214	1614811105014485	2
2005	0	0	5	1	880.144	414.328	465.816	0	0	-14.0478	60.0175	112.256	892.363	11076.3	7215.16	-112.256	45.7138	52.2706	49.453	0	0	0.613908	139.058	-653.036	250	256.723	0	25.0011	20.7227	37.0421	1614811105034496	2
2006	0	0	6	1	394.752	183.748	211.004	0	0	-83.5659	25.3805	122.888	368.512	11145.8	7249.8	-122.888	19.505	53.127	48.128	0	0	0.349932	106.862	-634.96	250	132.48	0	57.258	46.583	83.1655	1614811105054507	2
2007	0	0	7	1	601.581	338.122	263.458	0	0	7.17636	24.4558	146.568	702.079	11154.7	7250.72	-146.568	36.3665	53.6527	48.4446	0	0	0.553433	143.164	-655.17	250	215.793	0	30.8952	25.639	49.3884	1614811105074518	2
2008	0	0	8	1	881.771	412.734	469.036	0	0	-20.0125	29.7655	51.1634	742.844	11082.3	7245.41	-51.1634	37.0945	53.6235	49.8806	0	0	0.562955	161.786	-665.36	250	209.962	0	28.8884	25.1255	43.1053	1614811105094529	2
2009	0	0	9	1	963.034	480.719	482.315	0	0	-17.5907	8.11911	77.8867	1036.61	11079.9	7167.4	-77.8867	52.1706	52.9714	49.2675	0	0	1.00756	105.401	-640.814	250	240.439	0	21.6687	18.5015	32.0764	1614811105114539	2
2010	0	0	10	1	678.062	280.658	397.404	0	0	15.6725	-19.9151	17.2572	702.52	11046.6	7295.1	-17.2572	34.4281	51.3353	47.7899	0	0	0.419126	135.605	-649.229	250	183.679	0	28.6036	25.9435	45.0307	1614811105134550	2
2011	0	0	11	1	913.241	459.401	453.84	0	0	11.6936	25.0762	28.8957	864.662	11050.6	7250.1	-28.8957	42.5384	51.6751	48.4137	0	0	0.663017	137.311	-653.081	250	230.592	0	24.1534	21.5458	37.1049	1614811105154561	2
2012	0	0	12	1	962.128	453.509	508.62	0	0	59.8688	36.3168	45.432	1023.03	11102.1	7338.52	-45.432	50.2052	52.6071	50.3896	0	0	0.578541	103.896	-640.055	250	259.962	0	21.3574	18.8391	32.5338	1614811105174572	2
2013	0	0	13	1	848.194	362.602	485.592	0	0	3.59792	34.3092	26.2228	791.056	11158.3	7340.53	-26.2228	38.991	53.7521	49.96	0	0	0.539711	116.616	-645.382	250	198.226	0	26.4581	23.5985	40.7532	1614811105194583	2
2014	0	0	14	1	718.49	322.444	396.046	0	0	48.4326	-25.2181	27.7805	595.519	11013.8	7300.4	-27.7805	29.1007	53.0527	50.3613	0	0	0.224984	117.165	-643.5	250	173.367	0	34.5278	31.1522	53.3277	1614811105214594	2
2015	0	0	15	1	1023.77	520.69	503.075	0	0	-1.98634	14.4733	73.1128	1034.26	11064.2	7260.71	-73.1128	51.7269	51.7226	47.0783	0	0	0.679962	109.866	-640.28	250	225.845	0	21.3749	18.3215	31.7972	1614811105234605	2
2016	0	0	16	1	802.552	347.227	455.325	0	0	25.765	50.3232	8.7492	811.021	11036.5	7224.86	-8.7492	39.7069	51.8335	49.0326	0	0	0.695595	102.991	-635.797	250	179.181	0	24.8245	22.6127	39.8688	1614811105254616	2
2017	0	0	17	1	669.632	349.531	320.101	0	0	-22.2911	37.0155	30.2778	715.857	11084.6	7238.16	-30.2778	35.5896	51.7024	48.2502	0	0	0.777406	119.479	-642.827	250	174.031	0	28.637	25.4093	43.7239	1614811105274627	2
2018	0	0	18	1	886.607	460.565	426.042	0	0	9.10927	43.4052	28.592	798.876	11053.2	7231.77	-28.592	39.3752	52.4487	50.3562	0	0	0.886401	146.251	-658.813	250	223.457	0	26.3032	23.3479	40.1497	1614811105294638	2
2019	0	0	19	1	702.44	327.518	374.922	0	0	51.0315	-33.8446	25.4799	737.576	11011.2	7309.02	-25.4799	36.0314	51.1826	48.2632	0	0	0.102589	97.4421	-631.84	250	167.836	0	27.6899	24.9943	43.1773	1614811105314648	2
2020	0	0	20	1	657.076	392.506	264.57	0	0	45.379	-6.23496	272.636	431.503	11116.5	7281.42	-272.636	24.1425	53.5491	50.1018	0	0	0.234867	134.645	-651.169	250	187.658	0	39.5679	36.6304	113.658	1614811105334659	2
2021	0	0	21	1	740.449	342.04	398.409	0	0	41.4752	6.93425	35.768	718.653	11120.4	7268.25	-35.768	35.2013	50.6607	48.4095	0	0	0.357012	94.6757	-629.664	250	176.603	0	28.7404	25.8244	43.9028	1614811105354670	2
2022	0	0	22	1	618.125	252.676	365.449	0	0	-25.5572	53.5765	9.12819	525.001	11087.8	7221.6	-9.12819	26.0568	51.4751	48.526	0	0	0.243419	136.194	-649.763	250	162.891	0	36.8916	33.4934	58.7543	1614811105374681	2
2023	0	0	23	1	772.677	426.924	345.753	0	0	12.8313	53.8658	107.07	627.922	11049.4	7221.31	-107.07	31.839	53.3921	48.9156	0	0	1.04308	151.336	-659.113	250	207.392	0	34.8213	29.1055	51.0309	1614811105394692	2
2024	0	0	24	1	747.597	423.574	324.023	0	0	12.3149	55.8335	91.4374	772.129	11049.9	7219.35	-91.4374	38.8789	52.8862	49.5261	0	0	0.979075	102.072	-637.799	250	200.063	0	28.6298	24.1192	41.9363	1614811105414703	2
2025	0	0	25	1	878.799	503.034	375.765	0	0	-17.691	24.8092	105.987	734.728	11080	7250.37	-105.987	37.465	52.2935	47.2029	0	0	0.664087	106.895	-636.698	250	193.167	0	29.6936	24.822	43.5595	1614811105434714	2
2026	0	0	26	1	817.672	423.094	394.578	0	0	-12.1645	29.3998	42.1139	915.773	11074.4	7245.78	-42.1139	45.4975	51.9912	47.4635	0	0	0.771239	121.834	-644.795	250	213.823	0	23.1732	20.3443	35.1199	1614811105454725	2
2027	0	0	27	1	483.972	204.03	279.941	0	0	24.7142	46.9931	-54.8127	536.88	11037.5	7228.19	54.8127	26.134	52.1126	46.9248	0	0	0.580952	129.571	-644.874	250	201.71	0	31.7206	30.5829	65.4852	1614811105474736	2
2028	0	0	28	1	780.235	448.511	331.725	0	0	-4.42241	-16.4386	196.575	733.248	11066.7	7191.96	-196.575	39.3605	50.3184	48.9898	0	0	0.464672	106.097	-637.149	250	190.169	0	27.3148	23.0663	53.8036	1614811105494746	2
2029	0	0	29	1	813.056	325.789	487.268	0	0	13.3748	-23.0012	43.5515	695.969	11048.9	7198.52	-43.5515	34.3458	50.4223	48.2344	0	0	0.60225	151.052	-655.634	250	220.286	0	30.0003	26.4375	45.0877	1614811105514757	2
2030	0	0	30	1	772.467	424.925	347.541	0	0	-5.63945	-16.9195	89.6997	835.787	11067.9	7292.1	-89.6998	42.1364	50.7306	48.5214	0	0	0.311835	98.1551	-633.885	250	212.538	0	26.326	22.2121	38.6054	1614811105534768	2
2031	0	0	31	1	651.3	340.44	310.86	0	0	-3.01841	14.5236	79.7346	542.664	11065.3	7260.66	-79.7346	27.2191	51.1365	48.8716	0	0	0.385107	152.664	-657.219	250	200.691	0	39.4166	33.5346	57.2444	1614811105554779	2
2032	0	0	32	1	961.896	449.713	512.183	0	0	0.195119	34.7026	43.445	949.732	11062.1	7240.48	-43.445	47.0564	50.7757	47.0426	0	0	0.894275	154.616	-660.201	250	280.538	0	22.3616	19.5822	33.8346	1614811105574790	2
2033	0	0	33	1	526.022	284.749	241.273	0	0	10.2347	16.0526	140.508	484.946	11151.7	7259.13	-140.508	25.0055	52.879	49.0454	0	0	0.476293	106.696	-635.451	250	163.286	0	43.9238	36.5414	68.6423	1614811105594801	2
2034	0	0	34	1	839.64	437.232	402.408	0	0	45.3985	20.0994	125.831	734.97	11116.5	7255.08	-125.831	37.3506	53.3147	49.4266	0	0	0.643059	104.778	-638.734	250	195.449	0	29.9069	25.1606	45.7093	1614811105614812	2
2035	0	0	35	1	583.78	279.71	304.07	0	0	30.3896	14.0446	61.809	612.029	11131.5	7261.14	-61.809	30.2698	51.5329	47.9124	0	0	0.313647	112.525	-638.925	250	162.199	0	34.4253	30.1112	51.2722	1614811105634823	2
2036	0	0	36	1	642.544	280.641	361.903	0	0	32.7707	24.4634	1.50527	734.379	11029.5	7250.72	-1.50527	35.7934	51.2164	47.7737	0	0	0.527415	114.147	-639.22	250	206.75	0	26.6279	24.592	43.8995	1614811105654834	2
2037	0	0	37	1	713.956	308.902	405.054	0	0	-15.6381	0.476106	48.6671	748.636	11077.9	7274.7	-48.6671	37.2671	50.3806	48.1875	0	0	0.382096	104.597	-633.471	250	206.113	0	28.1435	24.6585	41.9796	1614811105674845	2
2038	0	0	38	1	874.093	365.602	508.492	0	0	33.1215	77.5935	-5.61722	767.434	11029.1	7197.59	5.61722	37.584	51.8051	49.2012	0	0	0.851792	109.176	-639.11	250	209.887	0	25.3656	23.6102	42.5854	1614811105694855	2
2039	0	0	39	1	1085.03	438.397	646.629	0	0	-14.1437	8.8224	48.4103	1109.31	11076.4	7266.36	-48.4103	55.1981	50.278	47.6322	0	0	0.737108	129.8	-649.334	244.876	279.489	0	19.5669	17.1001	29.5071	1614811105714866	2
2040	0	0	40	1	968.519	455.317	513.203	0	0	19.2925	-25.6441	46.0824	1306.63	11043	7300.82	-46.0824	64.4573	49.5621	46.7534	0	0	0.289532	142.881	-655.376	250	374.241	0	16.7467	14.7069	25.6387	1614811105734877	2
2041	0	0	41	1	1114.33	513.363	600.971	0	0	2.24675	14.8949	38.4747	1099.98	11060	7260.29	-38.4747	54.3413	50.1819	46.2021	0	0	1.10185	110.784	-639.271	230.122	246.654	0	19.352	17.1044	29.5627	1614811105754888	2
2042	0	0	42	1	806.794	376.247	430.546	0	0	17.4028	12.7339	-2.68504	674.339	11044.9	7162.79	2.68504	32.9214	50.3382	48.3863	0	0	0.565362	121.962	-642.137	250	166.072	0	28.7431	26.6121	47.4804	1614811105774899	2
2043	0	0	43	1	740.304	348.243	392.061	0	0	39.5393	-22.9241	49.6086	672.448	11122.4	7298.1	-49.6086	33.0879	50.0229	47.3635	0	0	0.365985	115.496	-637.326	250	170.61	0	30.869	27.2773	46.6119	1614811105794910	2
2044	0	0	44	1	755.515	399.195	356.32	0	0	3.97145	-39.7065	136.924	684.932	11157.9	7215.23	-136.924	35.3709	50.6791	48.7911	0	0	0.540254	112.212	-638.253	250	174.641	0	31.3862	25.9242	49.0404	1614811105814921	2
2045	0	0	45	1	751.408	381.304	370.104	0	0	-0.936989	-7.97513	107.414	730.893	11063.2	7283.16	-107.414	37.1045	50.6788	46.3431	0	0	0.516904	97.4048	-630.119	250	180.487	0	29.6123	24.8568	43.5496	1614811105834932	2
2046	0	0	46	1	644.065	318.948	325.116	0	0	38.1633	-25.8443	61.9222	751.164	11024.1	7201.36	-61.9222	37.124	50.8477	46.9524	0	0	0.371053	139.677	-650.326	250	215.449	0	28.2214	24.6463	42.3678	1614811105854943	2
2047	0	0	47	1	622.981	333.731	289.25	0	0	79.8727	-16.2885	6.55108	418.383	10982.4	7191.81	-6.55108	20.3031	51.6	47.9389	0	0	0.314754	107.966	-634.64	250	147.977	0	45.8974	42.3871	74.4091	1614811105874954	2
2048	0	0	48	1	764.532	340.884	423.648	0	0	83.9521	28.0875	-15.7657	670.951	11078	7247.09	15.7657	32.4852	51.1955	46.3763	0	0	0.532815	115.749	-637.707	250	192.959	0	27.8573	26.1671	49.1372	1614811105894964	2
2049	0	0	49	1	609.352	271.31	338.042	0	0	9.31985	26.8217	113.815	452.252	11152.6	7248.36	-113.815	22.9853	49.5022	47.1429	0	0	0.520223	119.286	-638.36	250	136.997	0	46.4329	38.709	68.2208	1614811105914975	2
2050	0	0	50	1	659.761	300.784	358.977	0	0	-10.2422	31.9843	-57.9918	631.328	11072.5	7342.86	57.9918	30.9339	50.3115	45.8357	0	0	0.4952	114.243	-636.682	250	202.306	0	26.8776	25.8093	55.3981	1614811105934986	2
2051	0	0	51	1	883.181	415.263	467.919	0	0	1.8563	42.9672	102.802	876.705	11060.4	7232.21	-102.802	44.4353	49.3816	45.4642	0	0	0.665396	111.77	-636.856	250	227.808	0	24.7563	20.6733	36.4938	1614811105954997	2
2052	0	0	52	1	683.457	266.368	417.089	0	0	-19.7521	-72.8472	8.81038	597.859	11082	7248.37	-8.81038	29.6894	51.0896	47.4204	0	0	0.658085	142.564	-650.055	250	198.832	0	32.384	29.6918	52.2158	1614811105975008	2
2053	0	0	53	1	713.974	300.036	413.938	0	0	-4.5244	54.2785	84.1339	750.024	11066.8	7220.9	-84.1339	37.8004	49.9213	47.8934	0	0	0.727234	138.726	-650.166	250	212.844	0	28.8184	24.2628	42.1021	1614811105995019	2
2054	0	0	54	1	814.907	419.764	395.143	0	0	17.8703	-10.9429	68.7013	680.904	11044.4	7186.46	-68.7013	33.8357	49.4826	46.8531	0	0	0.550932	109.196	-633.813	250	173.012	0	31.042	26.8542	45.8831	1614811106015030	2
2055	0	0	55	1	666.282	290.591	375.691	0	0	27.1918	-20.0321	65.2462	608.449	11134.7	7295.21	-65.2462	30.1517	49.9992	45.903	0	0	0.361405	121.553	-639.627	250	181.856	0	34.1813	29.7659	50.9188	1614811106035041	2
2056	0	0	56	1	635.431	330.187	305.244	0	0	75.7944	-3.98026	36.8868	683.411	11086.1	7279.16	-36.8868	33.3773	51.7963	45.9723	0	0	0.280853	143.397	-652.019	250	209.501	0	29.8754	26.9242	46.0325	1614811106055052	2
2057	0	0	57	1	915.867	445.831	470.036	0	0	52.5886	68.0976	117.22	890.377	11109.3	7207.08	-117.22	45.1566	49.7889	46.5419	0	0	1.01689	110.413	-637.912	250	229.765	0	24.3628	20.5164	36.8847	1614811106075062	2
2058	0	0	58	1	683.859	394.579	289.28	0	0	-15.4706	35.9166	124.801	453.642	11077.7	7239.26	-124.801	23.3574	49.5401	46.0881	0	0	0.563245	140.589	-644.949	250	164.058	0	45.8575	37.8703	68.431	1614811106095073	2
2059	0	0	59	1	550.531	242.947	307.584	0	0	20.4379	-10.4864	84.153	379.144	11141.5	7285.67	-84.153	18.9475	51.166	47.6284	0	0	0.475148	119.927	-639.595	250	146.982	0	55.1504	47.2729	80.1953	1614811106115084	2
2060	0	0	60	1	777.937	343.78	434.157	0	0	-26.8	35.2852	115.212	738.817	11089.1	7239.9	-115.212	37.9848	51.0943	46.7813	0	0	0.533185	135.188	-649.228	250	226.648	0	29.2755	24.2682	43.3788	1614811106135095	2
2061	0	0	61	1	702.602	355.8	346.802	0	0	32.4464	45.2958	75.078	594.042	11029.8	7229.88	-75.078	29.5659	49.6063	46.3672	0	0	0.575398	122.617	-638.906	250	170.364	0	35.2506	30.2285	51.989	1614811106155106	2
2062	0	0	62	1	638.236	312.585	325.651	0	0	76.9431	31.8898	56.5431	553.443	11085	7243.29	-56.5431	27.213	50.5814	48.4181	0	0	0.514443	117.728	-640.332	250	207.207	0	37.7597	32.9961	56.1669	1614811106175117	2
2063	0	0	63	1	739.587	367.675	371.911	0	0	46.6914	61.017	117.621	824.318	11015.6	7214.16	-117.621	41.8103	49.9046	47.2926	0	0	0.69568	95.2222	-629.22	250	220.254	0	26.2924	22.0446	39.6788	1614811106195128	2
2064	0	0	64	1	933.642	463.052	470.59	0	0	22.302	-37.0781	121.537	925.61	11040	7212.6	-121.537	47.1765	48.6906	45.8984	0	0	0.758263	117.921	-639.155	250	242.418	0	23.4294	19.5484	35.6798	1614811106215139	2
2065	0	0	65	1	916.048	484.017	432.031	0	0	11.3577	5.75153	84.6302	1166.01	11050.9	7269.43	-84.6302	58.3875	46.5732	44.9512	0	0	0.493278	121.898	-639.992	250	314.812	0	18.7738	15.9691	27.9845	1614811106235150	2
2066	0	0	66	1	645.883	328.369	317.514	0	0	-9.42209	-52.8375	87.4287	680.038	11071.7	7228.36	-87.4287	34.3848	47.9834	45.8737	0	0	0.540404	109.426	-632.199	250	155.958	0	31.0503	26.1555	45.4727	1614811106255161	2
2067	0	0	67	1	814.889	423.534	391.355	0	0	19.972	75.6056	91.437	899.218	11042.3	7199.57	-91.437	45.314	48.6377	46.2687	0	0	0.725738	121.68	-640.045	250	244.008	0	24.0239	20.3616	35.4669	1614811106275171	2
2068	0	0	68	1	747.348	421.888	325.46	0	0	-8.74131	-50.9887	174.111	568.807	11370	6927.53	-174.111	30.2206	49.7976	46.8551	0	0	0.426032	123.742	-640.881	250	179.831	0	35.4471	29.3607	63.0648	1614811106295182	2
2069	0	0	69	1	602.285	278.942	323.343	0	0	12.2151	7.11078	54.7847	559.095	11050	7268.07	-54.7847	27.6813	50.5673	46.7865	0	0	0.547888	113.529	-636.109	250	159.039	0	37.0059	32.4063	54.9951	1614811106315193	2
2070	0	0	70	1	692.515	357.149	335.366	0	0	-11.1645	-28.7803	86.4504	491.987	11073.4	7204.3	-86.4504	24.8219	49.05	48.1441	0	0	0.516904	125.058	-641.878	250	179.523	0	42.8459	36.1016	62.0457	1614811106335204	2
2071	0	0	71	1	704.344	267.046	437.298	0	0	2.45398	30.0605	45.7886	738.997	11059.8	7245.12	-45.7886	36.6067	48.9836	46.2103	0	0	0.701867	115.922	-637.161	250	219.43	0	27.9998	24.4724	41.9568	1614811106355215	2
2072	0	0	72	1	648.047	256.136	391.911	0	0	8.72739	28.5943	-47.2966	418.464	11053.5	7246.59	47.2966	20.4053	50.7824	47.7448	0	0	0.593498	133.12	-645.659	250	166.725	0	41.0545	39.2675	81.0036	1614811106375226	2
2073	0	0	73	1	843.309	386.322	456.987	0	0	17.101	44.3895	67.7417	865.212	11045.2	7230.79	-67.7417	43.0643	47.0635	45.4149	0	0	0.761187	107.908	-632.075	250	203.475	0	24.4319	20.9294	36.294	1614811106395237	2
2074	0	0	74	1	786.985	380.799	406.186	0	0	-7.79418	26.2966	112.501	607.923	11169.7	7248.88	-112.501	31.0111	50.3416	46.0014	0	0	0.760603	99.0797	-628.205	250	175.58	0	35.0311	29.196	51.5097	1614811106415248	2
2076	0	0	76	1	888.353	447.592	440.76	0	0	16.0452	36.6023	43.1512	1018.24	11046.2	7238.58	-43.1512	50.2659	47.8656	45.4072	0	0	0.68353	118.663	-637.729	250	284.678	0	20.6189	18.0837	31.3006	1614811106455270	2
2077	0	0	77	1	831.013	361.188	469.826	0	0	2.02698	83.5586	46.3555	840.163	11060.2	7191.62	-46.3555	41.8857	49.4668	44.6429	0	0	0.895347	148.377	-654.304	250	256.248	0	24.5226	21.592	37.0262	1614811106475280	2
2078	0	0	78	1	840.324	430.424	409.9	0	0	18.1929	38.0681	55.6647	1026.37	11044.1	7237.11	-55.6647	50.839	46.8386	45.257	0	0	0.59563	113.022	-636.349	250	291.319	0	20.6662	17.8996	31.0737	1614811106495291	2
2079	0	0	79	1	819.172	435.067	384.104	0	0	9.64089	23.6961	93.2503	966.506	11052.6	7251.48	-93.2503	48.622	46.8978	44.3906	0	0	0.756992	108.927	-631.942	250	268.664	0	22.277	18.7808	32.9516	1614811106515302	2
2080	0	0	80	1	976.217	402.344	573.874	0	0	13.3061	53.8113	-15.0232	930.56	11049	7221.37	15.0232	45.537	48.2152	45.6878	0	0	0.814222	101.838	-629.999	250	194.478	0	20.4383	18.9591	35.3151	1614811106535313	2
2081	0	0	81	1	901.218	479.466	421.752	0	0	12.7438	-12.2111	96.5209	959.571	11049.5	7287.39	-96.5209	48.301	47.3973	46.5146	0	0	0.692667	98.5631	-629.697	250	235.093	0	22.7085	19.147	33.612	1614811106555324	2
2083	0	0	83	1	615.397	358.936	256.46	0	0	61.4995	38.8127	149.914	422.384	11100.4	7236.37	-149.914	21.7518	48.9045	46.7805	0	0	0.444309	120.667	-636.284	250	145.812	0	48.073	40.0925	78.5024	1614811106595346	2
2084	0	0	84	1	508.125	274.201	233.924	0	0	-9.33156	-16.9386	83.5902	375.019	11171.3	7292.12	-83.5902	18.876	47.1574	45.5277	0	0	0.305738	111.197	-629.301	250	133.667	0	54.3137	46.0384	78.388	1614811106615357	2
2085	0	0	85	1	553.503	283.895	269.608	0	0	80.1108	-33.4751	-14.1927	406.512	11081.8	7308.66	14.1927	19.6864	48.4737	45.3533	0	0	0.27054	125.377	-636.311	250	184.844	0	44.1627	41.4832	77.2972	1614811106635368	2
2086	0	0	86	1	595.178	321.102	274.076	0	0	-16.753	23.7037	87.1111	585.583	11079	7251.48	-87.1111	29.5903	47.8104	45.0785	0	0	0.546212	115.554	-632.363	250	165.634	0	35.5544	30.0039	51.7208	1614811106655379	2
2087	0	0	87	1	476.807	245.237	231.57	0	0	-38.6969	-81.9441	97.9623	369.782	11101	7257.46	-97.9623	19.0671	49.0481	46.595	0	0	0.289268	147.913	-647.152	250	156.786	0	55.3405	46.694	80.2168	1614811106675389	2
2088	0	0	88	1	720.565	349.743	370.822	0	0	10.8147	-7.74786	63.7883	697.1	11051.4	7282.93	-63.7883	34.6294	48.4712	45.9425	0	0	0.55955	122.34	-639.17	250	167.288	0	30.0277	26.0119	44.4599	1614811106695400	2
2089	0	0	89	1	813.159	437.749	375.41	0	0	85.8057	52.523	49.0377	848.076	11076.1	7222.66	-49.0377	41.665	49.9024	46.8884	0	0	0.917889	130.093	-646.152	250	249.703	0	24.8708	21.8227	37.572	1614811106715411	2
2090	0	0	90	1	937.652	387.51	550.141	0	0	7.60448	15.005	60.6012	954.552	11054.7	7260.18	-60.6012	47.4108	47.7222	45.4921	0	0	0.76062	123.321	-640.125	250	253.603	0	22.3059	19.2995	33.3085	1614811106735422	2
2091	0	0	91	1	805.293	401.843	403.45	0	0	13.5427	4.15078	61.8356	734.66	11048.7	7271.03	-61.8356	36.4472	48.7164	45.6895	0	0	0.4305	142.052	-647.709	250	199.9	0	28.5129	24.7849	42.3802	1614811106755433	2
2092	0	0	92	1	687.313	299.744	387.569	0	0	16.2108	12.5025	67.6921	621.11	11145.7	7262.68	-67.6921	30.8649	47.5649	46.8898	0	0	0.450286	112.964	-634.025	250	177.661	0	33.5947	28.9845	49.4023	1614811106775444	2
2093	0	0	93	1	856.483	476.077	380.406	0	0	-13.2831	31.9492	67.6202	885.291	11075.5	7243.23	-67.6202	44.3634	49.0632	44.2924	0	0	0.951344	128.457	-642.728	250	247.456	0	23.9169	20.5035	35.5976	1614811106795455	2
2094	0	0	94	1	641.304	351.574	289.73	0	0	-17.2676	18.0867	67.6066	701.712	11079.5	7157.43	-67.6066	35.1828	48.2857	45.0385	0	0	0.771925	151.577	-651.129	250	227.8	0	29.6837	25.5172	43.7923	1614811106815466	2
2095	0	0	95	1	617.97	251.526	366.445	0	0	5.87448	-49.0922	-105.836	482.747	11056.4	7224.61	105.837	23.7122	49.6942	45.1899	0	0	0.405515	123.238	-637.182	250	195.468	0	31.4163	31.0876	83.946	1614811106835477	2
2096	0	0	96	1	657.681	284.729	372.952	0	0	11.9165	-33.4835	66.9665	575.384	11249.7	7408.32	-66.9665	28.6404	48.9165	46.8668	0	0	0.370496	102.726	-628.186	250	144.026	0	36.2701	31.179	53.4545	1614811106855487	2
2097	0	0	97	1	720.196	391.615	328.581	0	0	19.7854	35.517	82.4314	828.273	11042.5	7239.66	-82.4314	41.4093	46.9824	44.3424	0	0	0.507327	127.305	-639.947	250	217.337	0	25.5112	21.678	37.7268	1614811106875498	2
2098	0	0	98	1	812.357	363.092	449.264	0	0	-10.8507	-30.3148	120.532	801.15	11073.1	7205.84	-120.532	41.1105	47.5427	46.1903	0	0	0.765678	97.2253	-627.006	250	209.458	0	26.7063	22.1012	40.1877	1614811106895509	2
2099	0	0	99	1	722.315	324.26	398.055	0	0	-9.01112	2.54245	75.9205	855.655	11071.3	7272.64	-75.9205	42.916	49.1698	46.6583	0	0	0.715894	158.735	-659.687	250	262.647	0	25.2056	21.5372	37.1451	1614811106915520	2
2100	0	0	100	1	1069.27	358.266	711.002	0	0	12.3599	22.0683	-42.284	1079.85	11049.9	7253.11	42.284	52.6031	48.7262	44.2004	0	0	0.903499	145.479	-651.869	240.697	322.483	0	16.886	16.0899	32.5611	1614811106935531	2
2101	0	0	101	1	615.245	246.927	368.319	0	0	11.8638	27.9406	5.21853	549.924	11050.4	7247.24	-5.21853	26.9317	48.1242	45.1244	0	0	0.606865	121.012	-635.573	250	160.834	0	34.3296	31.3915	55.4424	1614811106955542	2
2102	0	0	102	1	700.466	375.036	325.43	0	0	12.3087	-53.5802	95.4383	681.224	11050	7229.1	-95.4383	34.386	46.8398	43.4656	0	0	0.558844	83.03	-616.455	250	130.478	0	30.5475	25.7559	44.9637	1614811106975553	2
2103	0	0	103	1	660.714	308.683	352.031	0	0	23.0582	37.8978	2.70031	609.993	11039.2	7237.28	-2.70031	29.8148	46.4586	44.9522	0	0	0.665326	126.248	-636.811	250	194.024	0	30.8355	28.2338	50.036	1614811106995564	2
2104	0	0	104	1	686.12	255.238	430.881	0	0	-10.6602	-46.2329	78.6074	606.648	11172.6	7321.41	-78.6074	30.5457	47.4657	44.5553	0	0	0.250716	112.592	-630.949	250	172.355	0	34.1103	28.9252	50.0215	1614811107015575	2
2105	0	0	105	1	510.98	230.172	280.808	0	0	58.8869	23.0759	-14.2354	407.74	11103	7252.1	14.2354	19.7661	47.5533	43.5983	0	0	0.0623545	132.429	-637.65	250	156.884	0	43.0866	40.765	75.8654	1614811107035586	2
2106	0	0	106	1	842.09	404.857	437.233	0	0	63.9337	8.05921	71.3572	685.305	11098	7167.46	-71.3572	33.8674	49.2114	46.3749	0	0	0.568061	109.597	-633.979	250	190.756	0	30.7169	26.7593	45.715	1614811107055596	2
2107	0	0	107	1	602.566	302.135	300.431	0	0	-19.5666	59.1899	24.399	559.808	11081.8	7215.99	-24.399	27.8318	48.8974	44.725	0	0	0.779202	118.198	-635.399	250	190.668	0	34.5842	30.9458	53.411	1614811107075607	2
2109	0	0	109	1	520.019	266.669	253.35	0	0	62.0381	37.0953	71.6499	419.731	11099.9	7238.08	-71.6499	20.7742	49.0001	46.0311	0	0	0.564068	120.34	-635.823	250	157.56	0	48.6845	42.0988	71.7324	1614811107115629	2
2110	0	0	110	1	719.554	342.69	376.864	0	0	29.1922	28.6588	67.9982	703.298	11033.1	7246.52	-67.9982	34.8889	46.5914	44.0987	0	0	0.556076	111.849	-630.57	250	194.996	0	29.298	25.2851	43.5304	1614811107135640	2
2111	0	0	111	1	605.808	297.465	308.344	0	0	36.0318	-19.9543	27.3346	710.688	11026.2	7295.13	-27.3346	34.7754	46.3244	46.5655	0	0	0.0888384	119.222	-636.543	250	206.896	0	28.1511	25.2711	43.1359	1614811107155651	2
2112	0	0	112	1	634.301	252.88	381.422	0	0	9.17306	23.1689	41.3461	664.219	11053.1	7252.01	-41.3461	32.7956	45.824	43.3939	0	0	0.465645	134.526	-639.97	250	199.628	0	29.9418	26.3665	45.0504	1614811107175662	2
2113	0	0	113	1	664.439	232.537	431.903	0	0	39.2243	48.9063	-33.3311	457.949	11122.7	7226.27	33.3311	22.2602	48.0619	45.2438	0	0	0.467316	124.458	-636.113	250	180.514	0	37.6009	35.9139	70.7961	1614811107195673	2
2114	0	0	114	1	649.914	281.495	368.419	0	0	15.2769	-7.25803	-4.62818	406.525	11146.6	7182.78	4.62818	19.8448	47.3834	45.179	0	0	0.333605	123.23	-634.296	250	125.772	0	44.7102	41.7555	74.5942	1614811107215684	2
2115	0	0	115	1	662.39	328.711	333.68	0	0	-27.2461	61.698	52.4922	706.916	11089.5	7213.48	-52.4922	35.5058	45.436	42.1245	0	0	0.67324	113.733	-626.576	250	234.403	0	28.1261	24.4105	42.0412	1614811107235695	2
2116	0	0	116	1	661.805	303.423	358.382	0	0	46.4068	5.96775	-26.3473	526.195	11015.9	7269.21	26.3473	25.4963	48.4578	45.8607	0	0	0.276197	132.029	-643.875	250	182.26	0	33.8108	32.2683	61.7752	1614811107255705	2
2117	0	0	117	1	799.49	402.871	396.619	0	0	54.048	38.0536	96.1642	815.912	11008.2	7237.13	-96.1642	40.8318	47.1757	44.5576	0	0	0.613568	147.82	-651.714	250	264.39	0	25.9788	22.0123	38.5748	1614811107275716	2
2118	0	0	118	1	687.531	325.935	361.596	0	0	-5.44189	60.6042	-6.58086	867.392	11067.7	7214.58	6.58086	42.7194	47.3884	45.0221	0	0	0.67199	137.882	-647.656	250	257.735	0	21.9593	20.1729	36.6871	1614811107295727	2
2119	0	0	119	1	1126.87	554.325	572.545	0	0	-10.6144	17.9269	92.4834	1132.7	11072.9	7257.25	-92.4834	57.253	47.4352	44.505	0	0	0.989627	137.638	-648.282	216.972	277.195	0	19.3397	16.2813	28.6875	1614811107315738	2
2120	0	0	120	1	692.036	291.493	400.543	0	0	4.0917	33.24	120.419	587.942	11058.2	7241.94	-120.419	30.033	46.5353	44.8793	0	0	0.551278	127.006	-637.406	250	180.604	0	35.3035	29.2255	52.681	1614811107335749	2
2121	0	0	121	1	643.176	377.262	265.914	0	0	-12.9831	28.7169	151.668	605.096	11075.2	7246.46	-151.668	31.6134	46.786	44.2373	0	0	0.521071	118.895	-632.359	250	188.407	0	33.55	27.6631	54.6504	1614811107355760	2
2122	0	0	122	1	776.625	354.97	421.655	0	0	9.44884	23.3789	-4.68396	799.946	11052.8	7251.8	4.68396	39.1278	45.3909	44.1366	0	0	0.509405	127.985	-636.274	250	223.228	0	23.5857	21.7002	39.0449	1614811107375771	2
2123	0	0	123	1	760.537	356.919	403.619	0	0	-1.07086	53.4953	1.39486	683.632	10963.7	7221.69	-1.39486	33.6398	44.6819	43.4562	0	0	0.632556	103.459	-622.711	250	169.966	0	27.3477	24.8182	44.1864	1614811107395782	2
2124	0	0	124	1	662.454	267.147	395.307	0	0	38.4586	6.06646	61.173	591.53	11023.8	7269.11	-61.173	29.2075	47.1329	43.9415	0	0	0.370703	93.7276	-620.843	250	144.142	0	34.2441	30.0062	51.0933	1614811107415793	2
2125	0	0	125	1	660.319	290.251	370.068	0	0	30.366	-2.13723	92.4264	685.836	11131.6	7277.32	-92.4264	34.3329	46.6189	44.635	0	0	0.359356	105.913	-627.152	250	186.106	0	30.4605	26.0015	44.9216	1614811107435803	2
2126	0	0	126	1	724.113	340.402	383.711	0	0	-34.1061	25.0335	90.1208	752.137	11096.4	7250.15	-90.1208	38.2856	46.6634	43.9961	0	0	0.655849	78.9163	-615.209	250	166.749	0	27.807	23.3719	40.717	1614811107455814	2
2127	0	0	127	1	742.963	375.414	367.55	0	0	-57.1886	28.1049	174.15	660.28	11119.4	7147.42	-174.15	35.5608	46.1772	45.1743	0	0	0.899926	144.117	-646.374	250	219.991	0	29.8675	24.6365	53.1634	1614811107475825	2
2128	0	0	128	1	641.846	323.095	318.751	0	0	18.4215	5.66481	2.73707	554.979	11043.8	7269.52	-2.73707	27.106	45.9687	44.5216	0	0	0.518834	119.099	-632.291	250	175.142	0	33.6045	30.9719	54.4325	1614811107495836	2
2129	0	0	129	1	654.266	334.122	320.144	0	0	24.1384	-20.7215	106.109	561.045	11038.1	7295.9	-106.109	28.318	46.2912	43.8625	0	0	0.578137	109.113	-626.289	250	181.712	0	36.6856	30.8883	54.0683	1614811107515847	2
2130	0	0	130	1	767.567	375.696	391.871	0	0	28.0895	45.1608	19.7628	769.757	11034.2	7230.02	-19.7628	37.7284	46.6614	42.2486	0	0	0.419008	140.993	-640.697	250	230.059	0	25.0739	22.6579	39.6079	1614811107535858	2
2131	0	0	131	1	784.376	398.906	385.47	0	0	28.9214	14.2731	-66.636	804.467	11033.3	7260.91	66.636	39.0522	46.4609	43.275	0	0	0.533336	172.98	-658.428	250	278.637	0	20.7457	20.2259	44.0538	1614811107555869	2
2132	0	0	132	1	688.622	315.216	373.406	0	0	2.84097	9.08488	46.6944	701.247	11059.4	7266.1	-46.6944	34.7117	46.5911	43.0373	0	0	0.743411	116.681	-631.023	250	188.026	0	28.6635	25.2023	43.0592	1614811107575880	2
2133	0	0	133	1	562.049	339.291	222.758	0	0	30.278	16.7249	37.9298	548.961	11131.6	7258.46	-37.9298	26.9581	45.5198	44.1655	0	0	0.504142	103.248	-623.416	250	156.814	0	35.6383	31.788	53.8629	1614811107595891	2
2134	0	0	134	1	545.42	288.789	256.631	0	0	209.326	-190.205	113.155	390.422	11351.2	6867.43	-113.155	21.1792	46.3651	43.9581	0	0	0.438885	102.221	-622.818	250	123.537	0	49.712	43.4576	73.1969	1614811107615902	2
2134	0	0	134	1	671.139	260.217	410.922	0	0	21.4223	22.2704	-25.199	531.286	11040.8	7252.91	25.199	25.8608	46.6948	44.0047	0	0	0.525998	106.067	-626.262	250	153.428	0	33.0697	31.2336	59.7754	1614811107615902	2
2135	0	0	135	1	672.982	298.546	374.436	0	0	6.96347	-24.8084	74.9702	740.326	11055.3	7200.33	-74.9702	36.9857	44.406	43.7242	0	0	0.360759	102.559	-623.053	250	192.421	0	27.887	23.7745	41.0697	1614811107635912	2
2136	0	0	136	1	665.128	316.047	349.081	0	0	8.54611	-13.658	55.384	659.26	11053.7	7288.84	-55.384	32.6769	45.1688	43.2287	0	0	0.173035	133.536	-637.65	250	193.146	0	30.5635	26.6086	45.4535	1614811107655923	2
2137	0	0	137	1	944.095	461.197	482.897	0	0	-8.43884	6.13564	89.5282	876.971	11070.7	7169.38	-89.5282	44.2303	46.3727	46.3395	0	0	0.822741	144.978	-651.746	250	291.583	0	24.5136	20.6802	35.9655	1614811107675934	2
2138	0	0	138	1	681.567	327.067	354.5	0	0	38.8904	63.211	44.0896	681.385	11023.4	7211.97	-44.0896	33.5997	46.9037	44.0186	0	0	0.713403	115.761	-634.037	250	188.695	0	29.3495	25.9413	44.4533	1614811107695945	2
2139	0	0	139	1	684.65	352.037	332.613	0	0	65.8657	-15.8613	11.2098	598.675	11096.1	7291.04	-11.2098	29.0969	47.1478	44.7791	0	0	0.351236	113.543	-630.288	250	203.051	0	31.8378	29.3194	51.0523	1614811107715956	2
2140	0	0	140	1	612.117	302.073	310.043	0	0	17.9075	-23.2925	54.1655	517.785	11343.3	6899.83	-54.1655	25.6108	47.0764	46.1679	0	0	0.529994	98.4873	-625.304	250	142.383	0	39.2949	34.2066	58.1211	1614811107735967	2
2141	0	0	141	1	645.79	285.788	360.002	0	0	43.7622	-19.0679	75.3901	608.57	11118.2	7294.25	-75.3901	30.1958	47.1128	42.549	0	0	0.116859	124.11	-634.556	250	182.836	0	33.3924	28.9726	49.755	1614811107755978	2
2142	0	0	142	1	469.592	218.72	250.872	0	0	-22.7751	63.3626	74.3158	350.343	11085	7112.16	-74.3158	17.7046	46.2104	44.1689	0	0	0.511785	95.5117	-619.09	250	126.49	0	56.6268	48.1495	81.9676	1614811107775989	2
2143	0	0	143	1	649.039	350.195	298.843	0	0	22.9963	-9.79407	100.5	550.136	11039.3	7284.97	-100.5	27.6846	44.3987	43.623	0	0	0.298918	141.717	-638.99	250	182.566	0	37.0147	31.2597	54.2782	1614811107796000	2
2144	0	0	144	1	795.221	326.4	468.821	0	0	28.8916	-0.115362	12.8326	808.107	11033.4	7275.3	-12.8326	39.4576	44.6797	42.4312	0	0	0.360384	128.399	-635.232	250	196.961	0	23.7036	21.6695	37.7794	1614811107816011	2
2145	0	0	145	1	760.521	350.431	410.09	0	0	33.2147	16.1845	139.244	659.375	11128.7	7259	-139.244	33.8254	45.3969	44.916	0	0	0.252191	141.006	-642.991	250	223.536	0	31.0672	25.9589	49.3669	1614811107836021	2
2146	0	0	146	1	642.956	342.352	300.604	0	0	39.9555	59.6325	127.041	744.168	11022.3	7215.55	-127.041	37.9657	45.8552	43.1677	0	0	0.775239	96.8161	-622.039	250	206.337	0	27.7969	23.2159	42.6489	1614811107856032	2
2147	0	0	147	1	817.197	442.429	374.767	0	0	1.70138	26.0508	72.5014	674.206	11060.6	7249.13	-72.5014	33.6943	47.3355	43.9061	0	0	0.544566	145.784	-645.809	250	207.444	0	30.7059	26.2549	45.1898	1614811107876043	2
2148	0	0	148	1	589.196	343.824	245.372	0	0	-26.2401	-3.22418	174.097	532.838	11088.5	7278.4	-174.097	28.3514	45.5543	42.5909	0	0	0.537802	129.761	-633.751	250	188.175	0	36.1869	30.2288	64.2055	1614811107896054	2
2149	0	0	149	1	607.395	277.556	329.839	0	0	22.9456	30.3437	-12.0538	511.637	11039.3	7244.84	12.0538	24.9428	47.0109	43.8133	0	0	0.382534	130.554	-637.252	250	176.899	0	35.0785	32.7206	60.4547	1614811107916065	2
2150	0	0	150	1	755.698	371.829	383.869	0	0	-7.67371	11.6664	44.4044	826.234	11069.9	7263.51	-44.4044	40.9891	44.8137	42.6791	0	0	0.699139	118.556	-631.208	250	231.669	0	24.3855	21.3915	36.6723	1614811107936076	2
2151	0	0	151	1	635.373	337.43	297.943	0	0	60.4582	1.23835	93.587	579.376	11101.5	7273.94	-93.587	28.9082	45.1589	40.8917	0	0	0.204666	124.875	-630.554	250	182.992	0	34.721	29.836	51.3143	1614811107956087	2
2152	0	0	152	1	678.938	282.828	396.11	0	0	-29.7952	-0.925909	118.613	493.933	11191.7	7276.11	-118.613	25.4437	45.5217	42.5324	0	0	0.433623	106.472	-622.836	250	140.868	0	40.7969	34.0214	60.4093	1614811107976098	2
2153	0	0	153	1	620.533	360.844	259.689	0	0	-14.2123	-0.774675	78.3912	458.272	11076.5	7275.96	-78.3912	23.0431	46.2087	43.9702	0	0	0.382981	132.381	-638.185	250	147.977	0	44.1151	37.6491	64.0603	1614811107996109	2
2154	0	0	154	1	783.592	343.017	440.575	0	0	37.5725	22.1038	19.5331	799.29	11024.7	7253.08	-19.5331	39.0482	45.5333	42.3864	0	0	0.654185	94.4994	-619.896	250	199.635	0	24.2	21.9635	38.1656	1614811108016120	2
2156	0	0	156	1	586.89	251.589	335.3	0	0	74.1764	45.3933	89.7006	420.637	11087.7	7229.79	-89.7006	20.9685	45.8479	42.434	0	0	0.474733	109.222	-623.106	250	137.971	0	47.5609	40.4953	69.5397	1614811108056141	2
2157	0	0	157	1	562.755	224.385	338.37	0	0	-70.465	32.4684	188.827	339.073	11132.7	7242.71	-188.827	18.5489	47.2334	44.5477	0	0	0.631103	92.7087	-618.318	250	137.921	0	54.928	45.4469	102.707	1614811108076152	2
2158	0	0	158	1	448.737	199.12	249.617	0	0	-27.0582	-33.9564	-18.1473	471.201	11089.3	7309.14	18.1473	23.2529	46.4924	43.2549	0	0	0.244028	117.351	-631.056	250	163.808	0	37.0026	34.6771	65.4397	1614811108096163	2
2159	0	0	159	1	515.974	228.408	287.565	0	0	28.4443	44.0962	1.27774	483.204	11133.5	7330.74	-1.27774	23.6026	46.1035	42.5691	0	0	0.595723	89.7519	-614.543	250	127.198	0	37.3966	34.4971	61.7878	1614811108116174	2
2160	0	0	160	1	676.721	345.357	331.363	0	0	-0.546555	67.7147	92.5239	390.655	11062.8	7307.13	-92.5239	19.7683	45.5372	42.2809	0	0	0.432209	115.364	-626.111	250	134.507	0	51.0172	42.8499	73.5737	1614811108396327	2
2161	0	0	161	1	676.721	345.357	331.363	0	0	-0.546555	67.7147	92.5239	390.655	11062.8	7307.13	-92.5239	19.7683	45.5372	42.2809	0	0	0.432209	115.364	-626.111	250	134.507	0	51.0172	42.8499	73.5737	1614811108396327	2
2162	0	0	162	1	676.721	345.357	331.363	0	0	-0.546555	67.7147	92.5239	390.655	11062.8	7307.13	-92.5239	19.7683	45.5372	42.2809	0	0	0.432209	115.364	-626.111	250	134.507	0	51.0172	42.8499	73.5737	1614811108396327	2
2163	0	0	163	1	676.721	345.357	331.363	0	0	-0.546555	67.7147	92.5239	390.655	11062.8	7307.13	-92.5239	19.7683	45.5372	42.2809	0	0	0.432209	115.364	-626.111	250	134.507	0	51.0172	42.8499	73.5737	1614811108396327	2
2164	0	0	164	1	676.721	345.357	331.363	0	0	-0.546555	67.7147	92.5239	390.655	11062.8	7307.13	-92.5239	19.7683	45.5372	42.2809	0	0	0.432209	115.364	-626.111	250	134.507	0	51.0172	42.8499	73.5737	1614811108396327	2
2165	0	0	165	1	676.721	345.357	331.363	0	0	-0.546555	67.7147	92.5239	390.655	11062.8	7307.13	-92.5239	19.7683	45.5372	42.2809	0	0	0.432209	115.364	-626.111	250	134.507	0	51.0172	42.8499	73.5737	1614811108396327	2
2166	0	0	166	1	676.721	345.357	331.363	0	0	-0.546555	67.7147	92.5239	390.655	11062.8	7307.13	-92.5239	19.7683	45.5372	42.2809	0	0	0.432209	115.364	-626.111	250	134.507	0	51.0172	42.8499	73.5737	1614811108396327	2
2167	0	0	167	1	676.721	345.357	331.363	0	0	-0.546555	67.7147	92.5239	390.655	11062.8	7307.13	-92.5239	19.7683	45.5372	42.2809	0	0	0.432209	115.364	-626.111	250	134.507	0	51.0172	42.8499	73.5737	1614811108396327	2
2168	0	0	168	1	676.721	345.357	331.363	0	0	-0.546555	67.7147	92.5239	390.655	11062.8	7307.13	-92.5239	19.7683	45.5372	42.2809	0	0	0.432209	115.364	-626.111	250	134.507	0	51.0172	42.8499	73.5737	1614811108396327	2
2169	0	0	169	1	676.721	345.357	331.363	0	0	-0.546555	67.7147	92.5239	390.655	11062.8	7307.13	-92.5239	19.7683	45.5372	42.2809	0	0	0.432209	115.364	-626.111	250	134.507	0	51.0172	42.8499	73.5737	1614811108396327	2
2170	0	0	170	1	676.721	345.357	331.363	0	0	-0.546555	67.7147	92.5239	390.655	11062.8	7307.13	-92.5239	19.7683	45.5372	42.2809	0	0	0.432209	115.364	-626.111	250	134.507	0	51.0172	42.8499	73.5737	1614811108396327	2
2171	0	0	171	1	676.721	345.357	331.363	0	0	-0.546555	67.7147	92.5239	390.655	11062.8	7307.13	-92.5239	19.7683	45.5372	42.2809	0	0	0.432209	115.364	-626.111	250	134.507	0	51.0172	42.8499	73.5737	1614811108396327	2
2172	0	0	172	1	676.721	345.357	331.363	0	0	-0.546555	67.7147	92.5239	390.655	11062.8	7307.13	-92.5239	19.7683	45.5372	42.2809	0	0	0.432209	115.364	-626.111	250	134.507	0	51.0172	42.8499	73.5737	1614811108396327	2
2173	0	0	173	1	676.721	345.357	331.363	0	0	-0.546555	67.7147	92.5239	390.655	11062.8	7307.13	-92.5239	19.7683	45.5372	42.2809	0	0	0.432209	115.364	-626.111	250	134.507	0	51.0172	42.8499	73.5737	1614811108396327	2
2174	0	0	174	1	705.359	376.785	328.575	0	0	-49.1538	44.2567	112.406	716.036	11111.4	7230.92	-112.406	37.1017	44.2568	42.3355	0	0	0.762254	151.204	-645.005	250	217.443	0	28.5813	23.5374	42.2032	1614811108416337	2
2176	0	0	176	1	572.242	304.449	267.793	0	0	-55.1301	16.2144	90.9917	425.743	11217	7258.97	-90.9917	21.86	45.5691	44.076	0	0	0.462584	126.09	-635.184	250	159.526	0	47.2121	39.5446	67.8523	1614811108456359	2
2177	0	0	177	1	697.026	318.683	378.343	0	0	68.1339	16.2102	101.795	614.836	11093.8	7258.97	-101.795	30.7839	44.0752	42.5324	0	0	0.430635	115.31	-626.676	250	203.61	0	33.0714	28.0712	48.9165	1614811108476370	2
2178	0	0	178	1	674.671	347.131	327.54	0	0	40.5797	29.1069	147.929	611.203	11121.3	7246.07	-147.929	31.4955	45.5933	43.5411	0	0	0.540257	121.514	-632.274	250	193.815	0	32.9434	27.5053	53.7275	1614811108496381	2
2179	0	0	179	1	651.142	288.224	362.918	0	0	-21.6744	50.702	79.7981	680.96	11083.9	7224.48	-79.7981	34.4254	45.3772	41.2195	0	0	0.766335	155.29	-645.262	250	233.353	0	29.732	25.1841	43.7004	1614811108516392	2
2180	0	0	180	1	696.7	335.977	360.723	0	0	108.299	-27.8116	20.0925	605.463	11053.6	7203.33	-20.0925	29.4707	44.158	43.0481	0	0	0.296519	104.725	-622.152	250	164.004	0	31.5224	28.5121	49.0099	1614811108536403	2
2181	0	0	181	1	684.618	349.848	334.77	0	0	7.59696	18.2383	37.5719	521.385	11154.3	7356.6	-37.5719	25.721	45.1067	43.141	0	0	0.528779	116.748	-628.048	250	154.369	0	37.2154	32.9402	55.9412	1614811108556414	2
2182	0	0	182	1	434.273	226.346	207.928	0	0	31.0088	-42.3371	268.773	246.849	11429.9	6918.88	-268.773	13.8528	46.526	43.1327	0	0	0.347337	99.4009	-618.154	250	138.497	0	63.6079	57.8137	180.126	1614811108576425	2
2183	0	0	183	1	512.013	227.371	284.641	0	0	-23.2717	26.0382	68.934	500.698	11085.5	7249.14	-68.934	25.1744	45.9401	43.3439	0	0	0.647363	98.5958	-619.894	250	173.958	0	39.9981	34.231	58.5247	1614811108596436	2
2184	0	0	184	1	614.172	242.91	371.262	0	0	39.4891	-33.3805	-22.2241	465.426	11022.8	7308.56	22.2241	22.6004	46.1908	42.4121	0	0	0.143858	137.84	-638.506	250	191.779	0	37.062	35.1036	67.402	1614811108616446	2
2185	0	0	185	1	675.9	351.747	324.153	0	0	37.9548	2.3577	102.659	548.848	11124	7272.82	-102.659	27.5752	46.3376	43.4792	0	0	0.481605	128.149	-635.188	250	180.922	0	37.3065	31.764	55.0106	1614811108636457	2
2186	0	0	186	1	495.976	288.095	207.881	0	0	-19.4247	88.703	154.932	351.988	11081.7	7186.48	-154.932	18.5656	45.2112	41.9444	0	0	0.689528	140.493	-637.113	250	177.602	0	54.4507	45.2661	88.7524	1614811108656468	2
2187	0	0	187	1	572.88	292.797	280.084	0	0	27.0091	37.6594	141.846	511.672	11134.9	7237.52	-141.846	26.3363	44.7284	41.2004	0	0	0.248895	96.1246	-615.462	250	152.076	0	38.6282	32.1327	61.14	1614811108676479	2
2188	0	0	188	1	577.244	300.617	276.628	0	0	59.0438	33.5338	110.197	567.611	11102.9	7241.65	-110.197	28.5785	45.4069	41.834	0	0	0.482627	118.467	-628.644	250	165.492	0	35.6841	30.1232	53.0692	1614811108696490	2
2189	0	0	189	1	610.857	378.132	232.725	0	0	8.45292	42.4546	180.844	541.027	11053.8	7232.73	-180.844	28.6507	44.823	40.9006	0	0	0.486333	100.868	-616.738	250	162.78	0	35.163	29.3035	63.8651	1614811108716501	2
2190	0	0	190	1	530.18	224.823	305.358	0	0	9.34734	-24.8223	89.4036	480.486	11351.9	6801.7	-89.4036	24.138	44.8516	43.2212	0	0	0.417351	120.664	-629.15	250	155.071	0	42.1356	35.5607	61.2905	1614811108736512	2
2191	0	0	191	1	543.986	336.033	207.953	0	0	29.857	-8.18768	178.804	440.901	11032.4	7183.71	-178.804	23.2136	44.4088	42.2904	0	0	0.440578	119.868	-626.044	250	165.051	0	42.6532	36.0471	77.8841	1614811108756523	2
2192	0	0	192	1	551.09	290.953	260.137	0	0	11.9341	50.1957	179.916	426.668	11050.3	7224.98	-179.916	22.5742	45.0761	42.0192	0	0	0.599527	114.444	-624.644	250	183.222	0	44.2048	36.8185	80.1359	1614811108776534	2
2194	0	0	194	1	669.277	407.093	262.184	0	0	21.7816	-41.0312	127.131	527.226	11339.5	6817.91	-127.131	26.9703	46.1249	43.0705	0	0	0.233951	142.927	-641.665	250	175.121	0	38.5647	32.073	58.7308	1614811108816555	2
2195	0	0	195	1	630.397	270.594	359.803	0	0	45.2624	-7.84574	40.3324	376.07	11116.7	7283.03	-40.3324	18.4328	44.7974	42.6433	0	0	0.232944	118.62	-626.509	250	153.004	0	50.4664	45.2561	76.2415	1614811108836566	2
2196	0	0	196	1	640.604	258.052	382.553	0	0	19.5502	1.27223	27.9378	549.794	11042.7	7273.91	-27.9378	26.9766	43.2255	41.3341	0	0	0.111319	108.795	-620.392	250	153.322	0	34.2915	30.8438	52.4781	1614811108856577	2
2197	0	0	197	1	624.792	354.66	270.132	0	0	62.8348	23.8575	146.523	475.835	11099.1	7251.32	-146.523	24.4361	43.0257	41.4735	0	0	0.398036	134.301	-631.05	250	171.568	0	40.8061	34.1445	66.1369	1614811108876588	2
2198	0	0	198	1	631.992	349.354	282.638	0	0	8.87072	28.8418	91.77	435.57	11153	7246.34	-91.77	21.9068	45.1654	41.8657	0	0	0.396609	149.063	-641.553	250	164.878	0	45.853	38.7459	66.5637	1614811108896599	2
2199	0	0	199	1	508.628	328.607	180.02	0	0	98.2798	88.6372	184.343	319.063	11163.3	7385.86	-184.343	16.8454	45.2405	43.737	0	0	0.189341	97.244	-617.776	250	145.624	0	58.2626	49.2007	108.192	1614811108916610	2
2199	0	0	199	1	587.791	280.338	307.453	0	0	19.0078	-5.92399	66.4412	443.376	11342.2	6782.8	-66.4412	22.0072	43.6126	42.4819	0	0	0.142315	121.431	-627.273	250	168.701	0	44.4265	38.4307	65.1584	1614811108916610	2
2200	0	0	200	1	643.611	269.731	373.88	0	0	-5.64015	63.1428	14.539	552.85	11067.9	7311.7	-14.539	27.3313	45.6473	42.4835	0	0	0.779984	122.235	-631.776	250	203.163	0	33.7532	30.417	53.05	1614811108936621	2
2201	0	0	201	1	616.128	293.461	322.667	0	0	65.4709	-7.76512	135.764	597.332	11096.4	7282.95	-135.764	30.4726	45.3184	42.8511	0	0	0.363101	127.737	-633.854	250	187.716	0	33.876	28.5079	53.142	1614811108956632	2
2202	0	0	202	1	539.329	293.537	245.793	0	0	-0.873059	-19.8093	55.8814	545.801	11063.1	7294.99	-55.8814	27.1262	44.7956	42.7597	0	0	0.339135	104.46	-621.691	250	196.003	0	36.3407	31.5308	53.7604	1614811108976643	2
2204	0	0	204	1	640.305	231.019	409.287	0	0	48.8381	-22.1446	-57.3918	484.514	11013.4	7197.67	57.3918	23.4538	45.3478	41.8734	0	0	0.470947	144.351	-638.508	250	216.763	0	33.0986	32.3247	69.2732	1614811109016664	2
2205	0	0	205	1	538.328	208.527	329.801	0	0	24.255	22.0069	-54.2671	490.288	11137.7	7253.17	54.2671	23.822	45.2524	42.5816	0	0	0.821781	115.345	-626.353	250	185.024	0	33.1131	32.1193	67.4165	1614811109036675	2
2206	0	0	206	1	809.139	404.628	404.511	0	0	7.33384	35.9952	80.588	928.253	11154.6	7239.19	-80.588	46.5009	45.0708	42.7324	0	0	0.718548	96.5652	-621.56	250	257.495	0	22.6255	19.1931	33.5403	1614811109056686	2
2207	0	0	207	1	631.604	318.73	312.874	0	0	-24.1258	1.0402	89.4872	628.918	11086.4	7274.14	-89.4872	31.8737	43.6876	44.1379	0	0	0.810475	104.187	-622.471	250	200.396	0	32.5407	27.4015	47.3639	1614811109076697	2
2208	0	0	208	1	629.256	339.02	290.237	0	0	17.6982	18.2256	113.929	440.075	11144.2	7256.95	-113.929	22.3205	43.5016	42.2793	0	0	0.543681	123.445	-629.321	250	145.182	0	45.1787	37.8169	66.7302	1614811109096708	2
2209	0	0	209	1	521.877	261.963	259.914	0	0	-24.5484	43.432	32.4668	509.704	11086.8	7231.75	-32.4668	25.3868	42.2529	40.5604	0	0	0.369705	106.467	-617.04	250	159.563	0	36.5246	32.2701	55.1892	1614811109116719	2
2210	0	0	210	1	618.214	278.003	340.211	0	0	7.34432	-30.9044	82.6969	567.751	11054.9	7306.08	-82.6969	28.4625	42.2682	41.0126	0	0	0.0775722	100.542	-615.906	250	142.438	0	34.9909	29.6157	51.2074	1614811109136730	2
2211	0	0	211	1	549.871	306.086	243.785	0	0	-40.8547	-10.8885	103.601	469.193	11103.1	7286.07	-103.601	24.0865	43.895	41.3886	0	0	0.370101	110.531	-621.232	250	148.819	0	42.2378	35.3299	61.4514	1614811109156741	2
2212	0	0	212	1	523.518	224.183	299.335	0	0	9.07901	64.6789	-55.4514	375.917	11053.2	7310.16	55.4514	18.3947	44.5957	40.419	0	0	0.475747	104.253	-618.633	250	134.291	0	41.535	39.884	85.4483	1614811109176752	2
2213	0	0	213	1	563.458	231.315	332.142	0	0	27.5691	25.6742	5.56922	277.369	11034.7	7249.51	-5.56922	13.5404	43.346	42.2042	0	0	0.289289	114.882	-622.528	250	132.321	0	63.6277	58.425	101.99	1614811109196762	2
2214	0	0	214	1	626.737	337.959	288.778	0	0	8.73658	15.8657	138.677	531.054	11153.2	7259.31	-138.677	27.3624	44.7353	41.1157	0	0	0.380921	103.764	-619.863	250	149.468	0	37.4881	31.1932	58.4526	1614811109216773	2
2215	0	0	215	1	516.507	265.609	250.898	0	0	17.9914	-30.2735	140.378	468.865	11044.3	7205.79	-140.378	24.1682	42.8757	41.2119	0	0	0.402118	102.53	-615.32	250	136.717	0	41.5845	34.5011	65.5672	1614811109236784	2
2216	0	0	216	1	448.869	207.587	241.281	0	0	-22.996	34.546	43.1539	376.11	11085.3	7240.63	-43.1539	18.7618	44.7678	41.8522	0	0	0.25545	99.1358	-616.193	250	133.129	0	50.3043	44.1216	74.9916	1614811109256795	2
2217	0	0	217	1	719.374	396.171	323.203	0	0	60.5932	-32.1992	74.0963	662.141	11101.3	7207.72	-74.0963	32.8017	44.4145	41.1122	0	0	0.352792	132.826	-633.937	250	207.944	0	30.2783	26.2269	45.2714	1614811109276806	2
2218	0	0	218	1	510.561	279.284	231.277	0	0	3.88952	23.7166	44.1041	459.982	11058.4	7251.46	-44.1041	22.7582	46.0158	43.2515	0	0	0.42261	111.201	-625.243	250	164.091	0	42.4156	37.2499	63.2293	1614811109296817	2
2219	0	0	219	1	737.067	284.659	452.408	0	0	59.7304	-18.8814	-5.61535	722.417	11102.2	7294.06	5.61535	35.0384	43.2144	40.8041	0	0	0.115943	114.24	-623.418	250	207.294	0	25.0001	23.3921	42.3893	1614811109316828	2
2220	0	0	220	1	601.431	317.876	283.555	0	0	89.9561	-20.5708	11.6091	416.639	11072	7295.75	-11.6091	20.2346	43.393	40.4733	0	0	0.0127487	145.422	-633.607	250	160.794	0	43.2126	39.5999	68.9743	1614811109336839	2
2222	0	0	222	1	603.497	263.379	340.119	0	0	64.9698	23.1513	37.3536	479.857	11097	7252.03	-37.3536	23.4687	44.3828	40.5006	0	0	0.494064	104.886	-617.926	250	156.218	0	39.2403	35.2124	60.0354	1614811109376861	2
2223	0	0	223	1	525.567	260.387	265.18	0	0	51.9603	40.9963	235.375	368.294	11110	7234.18	-235.375	20.04	43.8101	42.3649	0	0	0.352676	120.103	-624.292	250	164.872	0	45.5243	40.0193	109.305	1614811109396871	2
2224	0	0	224	1	663.564	348.064	315.5	0	0	-13.8582	28.4576	134.781	573.96	11076.1	7246.72	-134.781	29.6933	41.8486	41.0512	0	0	0.50345	122.473	-625.513	250	166.567	0	34.3229	28.2606	53.0969	1614811109416882	2
2225	0	0	225	1	604.768	248.953	355.816	0	0	26.5026	-8.29811	-58.6085	432.809	11035.8	7283.48	58.6085	21.0092	43.9897	40.0489	0	0	0.356778	106.701	-617.584	250	168.121	0	36.0882	35.2078	75.7679	1614811109436893	2
2226	0	0	226	1	797.557	443.562	353.995	0	0	66.1814	29.2857	53.72	750.823	11095.7	7245.89	-53.72	36.9019	43.6304	41.7967	0	0	0.385725	128.461	-633.415	250	194.415	0	26.5597	23.3044	40.0612	1614811109456904	2
2227	0	0	227	1	595.6	209.588	386.013	0	0	-6.74774	-19.9955	34.1584	526.907	11168.7	7295.18	-34.1584	26.0639	46.3304	42.3595	0	0	0.283953	118.592	-630.357	250	179.564	0	36.5527	32.5488	55.615	1614811109476915	2
2228	0	0	228	1	661.839	299.018	362.821	0	0	7.05441	-12.4555	66.2549	558.716	11154.9	7187.98	-66.2549	27.8064	43.277	42.729	0	0	0.330624	106.176	-620.511	250	177.919	0	35.6502	30.7614	52.3703	1614811109496926	2
2229	0	0	229	1	718.814	315.311	403.504	0	0	51.6937	-5.4139	-74.9116	658.392	11010.6	7280.59	74.9116	31.8721	45.1304	42.2579	0	0	0.623856	125.044	-632.271	250	232.222	0	24.247	23.8996	53.8951	1614811109516937	2
2230	0	0	230	1	472.193	255.36	216.833	0	0	9.00001	9.94716	248.325	333.14	11252.6	6966.25	-248.325	18.4075	43.7177	42.3903	0	0	0.387524	83.6553	-607.289	250	127.146	0	48.9208	43.5885	124.607	1614811109536948	2
2231	0	0	231	1	788.49	386.662	401.828	0	0	31.5274	6.34245	126.439	597.628	11130.4	7268.84	-126.439	30.4367	43.1823	40.6498	0	0	0.365305	112.786	-622.371	250	158.661	0	33.3267	28.022	50.9101	1614811109556959	2
2232	0	0	232	1	545.801	268.58	277.22	0	0	-5.3833	40.806	90.1879	412.822	11067.6	7134.71	-90.1879	20.8394	43.1402	41.8504	0	0	0.518611	90.0011	-610.244	250	119.444	0	47.8018	40.0791	69.007	1614811109576969	2
2233	0	0	233	1	678.272	324.331	353.941	0	0	-50.1597	13.2335	65.4048	473.626	11112.4	7261.95	-65.4048	24.016	43.9843	42.4126	0	0	0.475925	127.045	-630.288	250	125.727	0	41.3101	35.438	60.3104	1614811109596980	2
2234	0	0	234	1	577.356	318.758	258.598	0	0	-19.2573	5.37794	110.196	488.818	11081.5	7269.8	-110.196	24.9799	44.4338	42.011	0	0	0.203748	114.126	-625.67	250	163.47	0	41.0228	34.2957	60.056	1614811109616991	2
2235	0	0	235	1	555.442	274.762	280.68	0	0	48.0531	72.5689	186.594	281.99	11313.2	6903.63	-186.594	14.9218	44.7887	41.8475	0	0	0.401653	129.365	-629.703	250	162.47	0	64.4656	54.6752	121.324	1614811109637002	2
2236	0	0	236	1	650.385	310.274	340.111	0	0	31.3024	21.4007	90.8201	524.781	11031	7154.12	-90.8201	26.2563	42.7262	43.2329	0	0	0.11364	113.511	-624.766	250	164.758	0	38.2325	32.4069	55.8839	1614811109657013	2
2237	0	0	237	1	653.503	354.672	298.831	0	0	-16.7291	19.438	135.257	618.679	11079	7156.08	-135.257	32.0341	42.5227	40.7988	0	0	0.803809	135.683	-631.523	250	196.264	0	32.0694	26.5223	49.6774	1614811109677024	2
2238	0	0	238	1	673.752	415.633	258.119	0	0	-22.4552	-24.5495	85.9644	490.338	11084.7	7200.07	-85.9644	24.8146	44.1504	40.8534	0	0	0.361734	114.297	-622.424	250	153.941	0	40.3497	34.1779	58.7842	1614811109697035	2
2239	0	0	239	1	504.341	232.939	271.403	0	0	-7.75863	30.1966	-107.005	272.316	11070	7344.64	107.005	13.3918	44.9248	41.8029	0	0	0.200948	103.261	-617.997	250	126.077	0	51.9006	51.1432	138.49	1614811109717046	2
2240	0	0	240	1	536.014	250.643	285.371	0	0	87.3674	17.5409	-51.079	253.532	11074.6	7257.64	51.079	12.2435	45.3085	42.3442	0	0	0.195922	140.025	-633.946	250	142.983	0	62.5672	60.5737	126.977	1614811109737057	2
2241	0	0	241	1	692.345	335.691	356.654	0	0	-9.98977	26.3517	95.0006	620.182	11072.3	7248.83	-95.0006	31.3879	42.2683	41.3018	0	0	0.572433	154.527	-642.287	250	202.966	0	32.3805	27.1001	47.2115	1614811109757068	2
2242	0	0	242	1	419.631	214.503	205.128	0	0	-18.3319	-39.0894	66.9828	307.142	11080.6	7214.61	-66.9828	15.4202	43.1879	41.0135	0	0	0.0781461	103.353	-615.052	250	128.344	0	62.1185	53.2484	90.5647	1614811109777078	2
2243	0	0	243	1	583.923	286.761	297.163	0	0	21.5439	29.9	51.0788	551.676	11040.7	7245.28	-51.0788	27.2534	45.0259	39.8289	0	0	0.501892	96.3309	-615.017	250	142.235	0	34.9856	30.7361	52.7314	1614811109797089	2
2244	0	0	244	1	634.835	314.584	320.251	0	0	-3.97473	32.313	30.7664	472.617	11165.9	7242.87	-30.7664	23.3622	43.6798	40.8564	0	0	0.502266	116.707	-624.118	250	175.883	0	39.5486	35.1651	60.0686	1614811109817100	2
2245	0	0	245	1	692.572	333.706	358.866	0	0	8.41552	34.5911	64.7606	561.623	11153.5	7240.59	-64.7606	27.9568	44.4755	41.9917	0	0	0.590554	100.294	-619.084	250	178.453	0	35.3873	30.4592	52.19	1614811109837111	2
2246	0	0	246	1	741.704	290.941	450.763	0	0	-58.5074	-35.9056	56.7024	618.37	11120.8	7311.09	-56.7024	31.4087	43.8458	40.3265	0	0	0.682139	136.615	-635.602	250	192.524	0	31.4149	27.057	46.7037	1614811109857122	2
2247	0	0	247	1	517.103	245.558	271.545	0	0	29.2271	-35.156	76.2235	454.732	11332	6812.04	-76.2235	22.6417	42.0349	41.2319	0	0	0.0492017	117.212	-622.106	250	155.853	0	42.9727	36.7441	63.1338	1614811109877133	2
2248	0	0	248	1	435.502	187.726	247.776	0	0	25.8954	57.4048	-201.195	284.495	11036.4	7317.44	201.195	14.3949	45.1431	41.1638	0	0	0.281883	101.875	-616.716	250	125.769	0	44.3549	44.382	192.657	1614811109897144	2
2249	0	0	249	1	617.767	280.157	337.61	0	0	84.6377	-33.473	75.4221	475.706	11077.3	7308.65	-75.4221	23.55	45.2283	42.9042	0	0	0.0214981	121.807	-629.553	250	154.63	0	42.1361	36.2106	62.0423	1614811109917155	2
2250	0	0	250	1	634.911	354.372	280.539	0	0	35.1413	-11.1409	83.3888	547.157	11126.8	7286.32	-83.3888	27.2648	44.1193	42.0298	0	0	0.145157	135.677	-634.552	250	196.439	0	36.582	31.4381	53.9035	1614811109937166	2
2252	0	0	252	1	466.987	236.289	230.698	0	0	25.2617	-64.3602	129.913	366.809	11435.6	6940.9	-129.913	18.8418	42.4787	41.1014	0	0	0.185949	129.825	-626.513	250	141.853	0	52.5662	43.7617	80.552	1614811109977187	2
2253	0	0	253	1	604.595	288.346	316.249	0	0	42.3928	5.31198	36.5465	365.496	11019.9	7269.87	-36.5465	17.9037	42.7857	41.6301	0	0	0.33511	131.105	-628.83	250	134.757	0	51.0142	45.7132	76.8994	1614811109997198	2
2254	0	0	254	1	630.491	312.703	317.788	0	0	-63.6342	-13.319	11.1937	360.862	11125.9	7288.5	-11.1937	18.1359	45.3759	40.9026	0	0	0.310161	119.996	-625.598	250	123.629	0	48.927	44.6975	78.0382	1614811110017209	2
2255	0	0	255	1	476.095	188.808	287.287	0	0	-8.5482	-9.37171	87.8429	347.292	11070.8	7284.55	-87.8429	17.5049	44.6956	41.7514	0	0	0.40577	123.989	-627.807	250	155.229	0	56.718	48.0978	81.8531	1614811110037220	2
2256	0	0	256	1	447.464	182.888	264.576	0	0	67.4663	52.6967	92.5809	326.65	11094.5	7322.14	-92.5809	16.3212	43.0292	40.5226	0	0	0.390755	106.87	-615.066	250	139.813	0	59.15	50.1802	86.2077	1614811110057231	2
2257	0	0	257	1	608.779	254.615	354.164	0	0	51.7298	35.3226	-41.7949	471.37	11110.2	7239.86	41.7949	22.8394	42.7835	40.9306	0	0	0.571659	109.002	-619.351	250	184.613	0	34.5238	33.2191	66.9366	1614811110077242	2
2260	0	0	260	1	700.137	352.805	347.332	0	0	70.5026	8.65332	37.6341	607.459	11091.4	7266.53	-37.6341	29.6852	43.3771	41.7875	0	0	0.404398	115.07	-624.082	250	201.032	0	31.7403	28.4233	48.2483	1614811110137275	2
2261	0	0	261	1	874.634	449.844	424.789	0	0	43.6959	-43.9393	80.1773	625.717	11118.2	7219.46	-80.1773	31.163	43.4423	40.8897	0	0	0.394345	137.57	-633.907	250	215.628	0	31.8358	27.3628	47.3841	1614811110157285	2
2263	0	0	263	1	624.171	247.672	376.499	0	0	59.3258	-37.3261	-97.4597	620.361	11102.6	7312.51	97.4597	30.1417	44.5777	40.5429	0	0	0.442378	122.168	-627.608	250	204.251	0	24.1492	24.0484	61.36	1614811110197307	2
2264	0	0	264	1	602.809	280.113	322.696	0	0	22.9043	-20.6613	-4.58574	587.771	11139	7295.84	4.58574	28.6577	41.5598	39.9012	0	0	0.381336	107.799	-616.966	250	180.62	0	29.9935	27.889	50.1746	1614811110217318	2
2266	0	0	266	1	527.501	245.502	281.999	0	0	33.3887	27.9702	25.5567	495.23	11028.9	7247.21	-25.5567	24.2482	42.0041	39.8174	0	0	0.4475	97.57	-611.985	250	155.15	0	37.0374	33.3431	57.1548	1614811110257340	2
2267	0	0	267	1	771.438	364.932	406.506	0	0	6.46074	-38.3595	38.7913	575.858	11155.5	7313.54	-38.7913	28.4534	42.6418	41.1257	0	0	0.395824	122.369	-625.548	250	152.407	0	33.2427	29.2895	50.1266	1614811110277351	2
2268	0	0	268	1	512.907	260.329	252.578	0	0	-0.519629	-3.17788	42.4316	320.541	11062.8	7278.36	-42.4316	15.8591	43.6667	41.517	0	0	0.238989	113.643	-622.404	250	151.727	0	58.6089	51.766	87.0107	1614811110297362	2
2269	0	0	269	1	572.938	306.587	266.351	0	0	28.8451	4.15173	69.0621	532.738	11033.4	7171.37	-69.0621	26.419	42.6932	40.7646	0	0	0.216843	136.389	-632.239	250	180.345	0	36.7419	31.8906	54.2521	1614811110317373	2
2270	0	0	270	1	573.561	246.541	327.019	0	0	60.1741	11.3587	42.0043	273.81	11101.7	7263.82	-42.0043	13.4072	43.0695	42.2597	0	0	0.256462	159.144	-642.52	250	172.698	0	68.1438	60.8561	101.831	1614811110337384	2
2271	0	0	271	1	744.908	305.778	439.13	0	0	29.903	12.8083	111.961	578.228	11132	7262.37	-111.961	29.2275	41.7438	41.2097	0	0	0.487012	137.615	-631.924	250	159.121	0	34.3692	28.9212	51.1903	1614811110357394	2
2272	0	0	272	1	524.326	304.752	219.574	0	0	-12.3785	79.7007	54.0805	328.459	11074.6	7195.48	-54.0805	16.4674	44.4749	41.5517	0	0	0.467416	95.322	-613.44	250	131.552	0	57.73	50.3409	84.836	1614811110377405	2
2273	0	0	273	1	750.262	356.764	393.498	0	0	25.3602	32.6377	113.746	608.876	11136.6	7342.2	-113.746	30.8511	44.0496	40.0414	0	0	0.65168	132.727	-632.816	250	197.773	0	32.9483	27.6072	49.0752	1614811110397416	2
2274	0	0	274	1	637.931	331.736	306.195	0	0	-10.6492	15.8649	14.0278	585.571	11072.9	7259.32	-14.0278	28.8704	43.2711	40.605	0	0	0.39176	158.737	-642.801	250	227.118	0	31.4187	28.4749	49.4547	1614811110417427	2
2275	0	0	275	1	633.698	347.249	286.449	0	0	-15.809	19.7042	149.509	520.739	11078.1	7255.48	-149.509	27.186	41.6707	40.5683	0	0	0.576595	117.677	-623.255	250	145.249	0	36.9946	30.5388	59.9683	1614811110437438	2
2276	0	0	276	1	421.559	229.953	191.606	0	0	64.9418	68.4619	283.045	220.543	11196.6	7206.72	-283.045	12.4053	42.9478	42.0554	0	0	0.21745	107.08	-615.625	250	122.154	0	66.8916	62.6118	204.219	1614811110457449	2
2278	0	0	278	1	604.41	292.944	311.466	0	0	55.6514	34.9731	17.3154	625.358	11106.3	7339.87	-17.3154	30.4944	41.8313	40.9195	0	0	0.403591	107.551	-618.472	250	198.016	0	29.6002	26.8559	46.4991	1614811110497471	2
2279	0	0	279	1	655.061	300.734	354.327	0	0	-5.16584	43.8103	154.833	693.939	11067.4	7231.37	-154.833	36.2733	41.8261	39.9419	0	0	0.612263	99.3728	-615.21	250	200.881	0	28.178	23.186	46.647	1614811110517482	2
2280	0	0	280	1	631.889	321.846	310.043	0	0	69.959	20.7261	84.9307	446.579	11092	7254.45	-84.9306	22.1886	43.1467	41.858	0	0	0.403384	111.095	-620.92	250	146.622	0	44.1975	37.8506	64.747	1614811110537493	2
2281	0	0	281	1	612.042	238.024	374.018	0	0	13.3809	-12.4274	50.877	472.927	11148.5	7287.61	-50.877	23.3813	43.5536	41.312	0	0	0.307374	129.282	-629.081	250	162.437	0	40.7359	35.7894	60.6426	1614811110557503	2
2282	0	0	282	1	593.219	269.705	323.513	0	0	11.9066	54.3897	13.9921	494.376	11050.4	7320.45	-13.9921	24.3055	41.8781	40.7055	0	0	0.37288	115.62	-620.814	250	165.683	0	36.7024	33.0413	57.373	1614811110577514	2
2283	0	0	283	1	574.001	278.072	295.929	0	0	-22.1398	-15.0244	152.32	423.647	11184.1	7290.2	-152.32	22.2088	43.5863	41.0252	0	0	0.311302	118.303	-624.202	250	166.588	0	45.3692	37.5687	73.8715	1614811110597525	2
2284	0	0	284	1	348.579	160.598	187.981	0	0	15.6801	23.6058	264.642	203.457	11146.2	7251.57	-264.642	11.3513	42.8869	40.7458	0	0	0.266636	114.917	-617.611	250	136.805	0	75.1466	68.0052	207.561	1614811110617536	2
2285	0	0	285	1	559.978	281.993	277.985	0	0	17.1408	16.5949	-15.6371	544.6	11045.1	7258.59	15.6371	26.5488	41.9729	38.48	0	0	0.348881	115.219	-619.309	250	175.237	0	31.2219	29.2786	54.6555	1614811110637547	2
2287	0	0	287	1	724.577	351.078	373.499	0	0	1.26902	63.1773	72.7065	445.163	11360	6913.02	-72.7065	22.323	43.7895	41.455	0	0	0.608276	128.16	-629.301	250	194.935	0	44.1462	37.5453	64.2253	1614811110677569	2
2288	0	0	288	1	668.381	327.992	340.388	0	0	17.8247	-30.0255	86.4721	630.52	11144.1	7305.21	-86.4721	31.586	42.7066	40.9714	0	0	0.485011	130.745	-631.126	250	206.075	0	31.7667	26.954	46.7698	1614811110697580	2
2289	0	0	289	1	713.955	308.714	405.242	0	0	9.92986	26.1795	85.5381	696.432	11052.3	7249	-85.5381	34.9186	41.7161	40.4777	0	0	0.422237	138.097	-632.632	250	190.416	0	28.7986	24.3495	42.2787	1614811110717591	2
2290	0	0	290	1	508.269	261.787	246.481	0	0	-59.3897	14.6007	164.879	282.029	11221.3	7160.92	-164.879	15.1111	44.1878	40.9558	0	0	0.387876	101.397	-614.395	250	140.662	0	65.7578	54.4239	111.143	1614811110737602	2
2291	0	0	291	1	675.041	333.456	341.585	0	0	22.9426	83.9669	50.8067	517.136	11139	7191.21	-50.8067	25.6961	44.5196	42.9981	0	0	0.753222	124.328	-631.673	250	180.963	0	37.6663	33.1823	56.0812	1614811110757612	2
2292	0	0	292	1	656.924	317.015	339.909	0	0	-5.90749	-14.0837	78.7724	586.508	11068.2	7289.26	-78.7724	29.4305	42.6072	40.3608	0	0	0.493088	120.564	-625.322	250	196.101	0	33.7832	28.7712	49.4599	1614811110777623	2
2293	0	0	293	1	602.944	241.59	361.354	0	0	-18.4296	25.1222	56.4873	395.516	11080.7	7250.06	-56.4873	19.7683	41.8591	39.8051	0	0	0.49482	122.463	-622.774	250	122.322	0	47.6539	41.2555	70.0635	1614811110797634	2
2294	0	0	294	1	594.533	230.671	363.862	0	0	55.5218	27.5856	17.8628	516.213	11106.4	7247.59	-17.8628	25.1624	42.3375	40.2018	0	0	0.421569	112.066	-620.055	250	163.219	0	35.2506	32.1634	55.534	1614811110817645	2
2295	0	0	295	1	703.981	350.774	353.207	0	0	-7.85117	-33.5983	72.3372	714.228	11070.1	7308.78	-72.3372	35.8026	42.9441	40.6465	0	0	0.413652	120.797	-624.745	250	205.805	0	28.0862	23.9289	41.5137	1614811110837656	2
2296	0	0	296	1	524.198	218.328	305.87	0	0	40.7568	41.373	-0.0496567	431.835	11121.2	7333.47	0.0496567	21.0436	41.8315	39.2124	0	0	0.277414	117.39	-620.215	250	128.208	0	39.9541	36.9859	66.2716	1614811110857667	2
2297	0	0	297	1	602.295	304.709	297.586	0	0	47.2091	-21.9057	81.3738	571.172	11114.7	7297.09	-81.3738	28.4011	40.9239	40.1238	0	0	0.335459	97.6697	-611.407	250	178.998	0	34.2234	29.3757	50.649	1614811110877678	2
2298	0	0	298	1	521.419	278.31	243.109	0	0	-12.1379	14.7693	82.9089	465.734	11074.4	7360.07	-82.9089	23.4518	42.5449	42.2594	0	0	0.492753	110.863	-620.211	250	139.786	0	42.5093	35.9149	61.5393	1614811110897689	2
2299	0	0	299	1	657.653	395.483	262.17	0	0	47.0633	7.40733	103.567	538.223	11314.2	6869.13	-103.567	27.0209	42.5621	40.7338	0	0	0.114131	133.134	-629.375	250	170.692	0	36.8844	31.3273	54.5304	1614811110917700	2
2300	0	0	300	1	434.435	248.707	185.728	0	0	83.7564	89.2891	183.017	279.435	11078.2	7185.89	-183.017	14.7446	42.8526	41.3408	0	0	0.600961	110.051	-616.672	250	131.8	0	64.5151	54.6929	119.362	1614811110937710	2
2301	0	0	301	1	828.255	472.555	355.701	0	0	29.1179	21.8715	164.563	570.741	11132.8	7253.31	-164.563	29.7655	41.543	40.1464	0	0	0.47613	120.116	-622.868	250	181.223	0	33.2706	27.8221	57.6382	1614811110957721	2
2302	0	0	302	1	505.026	249.993	255.033	0	0	13.2783	20.0747	244.526	332.596	11148.6	7255.11	-244.526	18.3103	43.0999	40.1414	0	0	0.211671	119.727	-621.034	250	147.452	0	48.9684	43.2973	121.043	1614811110977732	2
2303	0	0	303	1	528.612	231.306	297.306	0	0	22.5926	39.8549	-81.2931	378.622	11039.7	7235.33	81.2931	18.4451	43.0375	40.006	0	0	0.175764	117.253	-621.669	250	142.226	0	39.0616	38.1824	89.9854	1614811110997743	2
2305	0	0	305	1	532.899	288.075	244.824	0	0	-9.41378	-17.1183	114.441	304.336	11271	7292.3	-114.441	15.547	42.2126	41.3012	0	0	0.252798	116.804	-619.806	250	127.22	0	63.5857	52.8766	92.9249	1614811111037765	2
2306	0	0	306	1	623.362	233.532	389.83	0	0	18.8163	19.3365	-45.5234	535.839	11143.1	7355.5	45.5234	26.0617	42.5412	41.1466	0	0	0.371146	122.897	-624.403	250	162.245	0	30.5969	29.3562	59.4317	1614811111057776	2
2307	0	0	307	1	551.206	221.192	330.014	0	0	14.9298	23.101	10.6092	397.351	11147	7252.08	-10.6092	19.4593	42.1118	40.275	0	0	0.525643	121.272	-623.093	250	162.675	0	44.6886	40.8237	70.8232	1614811111077787	2
2308	0	0	308	1	547.738	292.835	254.904	0	0	-64.8185	48.3534	115.369	452.578	11226.7	7226.83	-115.369	23.6622	42.1737	40.2847	0	0	0.267496	129.743	-626.686	250	162.81	0	42.9684	35.1529	62.6924	1614811111097798	2
2309	0	0	309	1	762.071	408.941	353.13	0	0	50.525	58.4659	79.3096	676.331	11111.4	7216.71	-79.3096	33.6766	42.3486	40.6346	0	0	0.753513	125.474	-628.402	250	203.517	0	29.3905	25.2116	43.6646	1614811111117809	2
2310	0	0	310	1	796.948	321.397	475.55	0	0	55.4638	-41.6668	47.8595	765.906	11106.5	7217.19	-47.8595	37.6426	42.3903	41.3349	0	0	0.523149	125.543	-630.074	250	231.012	0	25.6979	22.6841	39.0672	1614811111137819	2
2311	0	0	311	1	737.047	310.016	427.032	0	0	41.4695	-11.8481	113.348	536.877	11120.5	7287.03	-113.348	27.1149	42.2041	39.3911	0	0	0.347792	131.727	-628.788	250	180.098	0	36.5383	30.9149	54.579	1614811111157830	2
2312	0	0	312	1	559.658	294.32	265.339	0	0	47.6808	41.3719	134.29	423.066	11114.2	7233.81	-134.29	21.6182	42.1377	40.3847	0	0	0.601375	128.59	-625.641	250	159.508	0	45.5348	37.986	70.7762	1614811111177841	2
2314	0	0	314	1	617.042	256.686	360.355	0	0	105.998	-36.2219	-160.372	416.462	11055.9	7311.4	160.372	20.5998	42.6207	39.6808	0	0	0.269949	104.178	-614.726	250	163.592	0	31.8795	31.9493	115.181	1614811111217863	2
2315	0	0	315	1	628.184	306.838	321.346	0	0	34.9466	60.8691	105.396	400.721	11127	7214.31	-105.396	20.2323	43.5792	40.9155	0	0	0.46846	131.99	-629.683	250	167.481	0	48.8553	41.1797	71.6803	1614811111237874	2
2316	0	0	316	1	700.174	306.177	393.997	0	0	22.6226	57.7444	37.1943	665.605	11039.6	7217.44	-37.1943	32.83	40.6621	39.5907	0	0	0.492389	115.311	-619.726	250	194.71	0	28.4154	25.0894	42.9978	1614811111257885	2
2317	0	0	317	1	541.301	259.698	281.603	0	0	-27.4635	7.31318	-130.584	301.835	11089.7	7367.53	130.584	14.998	43.3429	39.7876	0	0	0.379302	120.328	-620.839	250	124.892	0	43.9739	44.331	136.471	1614811111277896	2
2318	0	0	318	1	504.063	221.902	282.161	0	0	40.5525	-7.07744	31.2568	441.919	11121.4	7282.26	-31.2568	21.6233	42.0564	39.2023	0	0	0.157836	124.406	-622.593	250	145.304	0	41.3067	37.4072	63.5384	1614811111297907	2
2319	0	0	319	1	610.188	300.711	309.477	0	0	-8.07341	-29.2942	45.7002	497.38	11070.3	7304.47	-45.7002	24.7015	41.6685	40.2711	0	0	0.38129	103.105	-613.243	250	171.215	0	38.1262	33.2875	56.7736	1614811111317918	2
2320	0	0	320	1	581.83	326.361	255.469	0	0	-78.995	62.6357	275.098	341.653	11141.3	7212.54	-275.098	19.8308	43.3493	41.4718	0	0	0.578266	117.688	-622.922	250	164.351	0	44.3173	40.1244	126.513	1614811111337928	2
2321	0	0	321	1	609.969	288.826	321.144	0	0	-3.62738	87.7373	81.348	493.088	11065.9	7187.44	-81.348	24.9288	41.5693	38.8462	0	0	0.542305	136.658	-627.747	250	189.254	0	38.995	33.2707	56.7383	1614811111357939	2
2322	0	0	322	1	577.359	234.536	342.823	0	0	55.8174	-55.0721	-94.3045	554.95	11006.4	7330.25	94.3046	27.0121	41.4371	39.1749	0	0	0.0568546	111.561	-617.464	250	190.335	0	26.5009	26.2296	65.4685	1614811111377950	2
2323	0	0	323	1	673.297	327.115	346.182	0	0	-8.51155	-16.5372	54.4747	532.024	11070.8	7192.06	-54.4747	26.4817	42.1725	40.7906	0	0	0.550437	171.385	-646.239	250	228.616	0	36.3235	31.5787	53.6969	1614811111397961	2
2324	0	0	324	1	436.065	229.01	207.055	0	0	38.8199	22.3972	177.845	308.605	11123.1	7252.78	-177.845	16.2092	40.9698	41.2103	0	0	0.305627	105.24	-613.914	250	116.594	0	58.2356	49.0127	107.049	1614811111417972	2
2325	0	0	325	1	612.41	322.915	289.495	0	0	-13.4288	-29.2963	87.3414	502.59	11075.7	7304.48	-87.3414	25.3847	39.7018	39.4517	0	0	0.284133	126.834	-619.348	250	170.722	0	38.456	32.2987	55.9426	1614811111437983	2
2326	0	0	326	1	705.756	337.258	368.498	0	0	27.6544	54.3636	59.5309	535.802	11034.6	7220.82	-59.5309	26.5647	41.5622	40.3303	0	0	0.450472	140.676	-631.781	250	181.719	0	35.9358	31.1107	53.2605	1614811111457994	2
2327	0	0	327	1	547.79	251.971	295.819	0	0	36.0359	31.1766	-162.945	307.976	11125.9	7343.66	162.945	15.2722	42.9889	40.35	0	0	0.508813	115.032	-619.225	250	140.562	0	41.979	42.3921	153.94	1614811111478005	2
2328	0	0	328	1	498.406	252.852	245.554	0	0	62.5246	-29.2128	-14.1336	498.701	11099.4	7304.39	14.1336	24.1683	41.6497	39.8453	0	0	0.0957788	98.8389	-612.653	250	161.025	0	34.2858	32.2867	59.8239	1614811111498016	2
2329	0	0	329	1	400.923	151.343	249.579	0	0	5.83453	8.58044	10.0143	360.658	11056.4	7266.6	-10.0143	17.6869	41.7978	39.4378	0	0	0.228192	80.0696	-600.757	250	121.815	0	48.6955	44.4979	77.1955	1614811111518026	2
2331	0	0	331	1	434.155	211.82	222.335	0	0	-60.2311	64.5692	32.2998	354.675	11122.5	7210.61	-32.2998	17.9607	40.9186	39.295	0	0	0.413931	102.854	-609.9	250	127.247	0	50.2341	44.3753	75.328	1614811111558048	2
2332	0	0	332	1	497.4	239.337	258.064	0	0	41.8211	-21.4955	116.69	350.669	11120.1	7296.68	-116.69	17.749	41.6432	40.3237	0	0	0.145701	114.687	-618.566	250	141.131	0	54.7929	46.0757	81.6919	1614811111578059	2
2334	0	0	334	1	592.391	303.102	289.289	0	0	2.55374	-43.2879	39.5881	591	11059.7	7318.47	-39.5881	29.2487	39.7249	38.6977	0	0	0.257695	109.318	-614.439	250	173.358	0	31.6609	27.7655	47.6454	1614811111618081	2
2335	0	0	335	1	637.846	395.931	241.914	0	0	25.8672	21.7411	138.539	533.144	11036.4	7253.44	-138.539	27.3755	42.1996	40.7819	0	0	0.593789	108.022	-619.574	250	182.127	0	36.6657	30.5376	57.6954	1614811111638092	2
2336	0	0	336	1	724.6	327.528	397.073	0	0	56.7339	-11.1591	-83.1432	536.167	11005.5	7286.34	83.1432	25.9651	41.8721	39.8632	0	0	0.284177	162.837	-642.762	250	259.203	0	28.1559	27.8401	65.0691	1614811111658103	2
2337	0	0	337	1	567.821	300.29	267.531	0	0	4.98232	13.6856	54.086	527.966	11057.3	7261.49	-54.086	26.1824	41.0417	40.8823	0	0	0.494259	122.043	-623.268	250	180.506	0	36.503	31.6963	53.7779	1614811111678114	2
2338	0	0	338	1	487.491	249.334	238.157	0	0	28.8965	63.3852	162.777	435.866	11133	7311.46	-162.777	22.7612	42.0754	40.5588	0	0	0.589206	90.9978	-608.337	250	168.505	0	43.0911	35.8353	73.6997	1614811111698125	2
2339	0	0	339	1	739.443	385.87	353.573	0	0	-21.6444	-7.16359	52.7621	582.871	11083.9	7282.34	-52.7621	29.1083	41.753	39.3837	0	0	0.409991	148.566	-634.773	250	187.384	0	32.8192	28.6406	48.8556	1614811111718135	2
2340	0	0	340	1	597.956	310.035	287.922	0	0	70.4424	22.2245	62.8556	565.613	11091.5	7252.96	-62.8556	27.8651	40.8807	39.349	0	0	0.561816	89.7062	-607.053	250	157.91	0	34.0006	29.6303	50.6461	1614811111738146	2
2341	0	0	341	1	679.831	349.6	330.231	0	0	-17.4969	34.9284	63.8275	720.469	11079.8	7240.25	-63.8275	36.1096	42.4177	40.7513	0	0	0.778235	87.3051	-610.995	250	179.257	0	27.5829	23.6122	40.8013	1614811111758157	2
2344	0	0	344	1	575.422	315.278	260.144	0	0	32.2962	-46.9356	179.716	557.487	11129.6	7322.12	-179.716	29.4554	40.6354	38.871	0	0	0.324959	93.0726	-607.882	250	166.587	0	32.889	27.5563	60.7454	1614811111818190	2
2345	0	0	345	1	499.468	262.405	237.063	0	0	77.9586	44.8918	-60.9109	265.549	11084	7230.29	60.9109	12.8529	42.9602	38.8672	0	0	0.218493	91.4576	-606.374	250	124.896	0	56.3062	54.7319	120.439	1614811111838201	2
2346	0	0	346	1	569.106	263.444	305.661	0	0	60.9776	-31.8603	124.142	535.145	11100.9	7307.04	-124.142	27.1615	42.8417	40.2295	0	0	0.286347	92.4334	-611.344	250	190.091	0	36.8198	30.8928	56.1175	1614811111858212	2
2347	0	0	347	1	586.995	276.006	310.99	0	0	43.2215	41.1365	-31.0809	473.837	11118.7	7333.7	31.0809	23.0056	40.5012	38.875	0	0	0.429514	110.803	-614.844	250	169.126	0	34.3245	32.6302	63.6238	1614811111878223	2
2348	0	0	348	1	505.063	215.997	289.065	0	0	70.4973	31.6653	-58.8084	308.78	11091.4	7343.17	58.8084	14.9326	42.4358	37.8705	0	0	0.195622	105.505	-611.245	250	142.49	0	48.4101	47.1098	103.086	1614811111898234	2
2350	0	0	350	1	605.628	290.189	315.439	0	0	13.8043	58.7716	56.7911	572.122	11148.1	7415.73	-56.7911	28.4322	41.619	38.7675	0	0	0.496221	95.956	-610.241	250	163.612	0	33.3575	28.931	49.6931	1614811111938255	2
2352	0	0	352	1	581.294	336.407	244.887	0	0	-49.7532	-40.9179	99.0137	319.56	11211.7	7316.1	-99.0137	16.457	41.864	39.9093	0	0	0.339712	113.145	-617.05	250	149.115	0	59.7133	49.6253	86.1078	1614811111978277	2
2353	0	0	353	1	601.763	261.733	340.03	0	0	86.7387	37.4766	80.5568	385.265	11075.2	7337.36	-80.5568	19.1114	42.7241	39.0783	0	0	0.414259	125.629	-623.311	250	159.876	0	49.9228	42.6984	73.0773	1614811111998288	2
2354	0	0	354	1	523.88	237.102	286.779	0	0	2.22991	-53.8241	40.9618	264.501	11259.4	7428.66	-40.9618	13.1113	41.7268	38.9158	0	0	0.276082	118.962	-617.743	250	145.741	0	68.458	60.3411	102.523	1614811112018299	2
2355	0	0	355	1	499.962	204.22	295.742	0	0	55.2773	5.98479	58.6936	428.794	11106.6	7368.86	-58.6936	21.1106	40.5555	39.9175	0	0	0.0216189	113.796	-615.967	250	151.513	0	44.0259	38.6311	65.3364	1614811112038310	2
2357	0	0	357	1	612.766	294.191	318.575	0	0	10.1298	27.0325	-44.8781	424.12	11052.1	7248.15	44.8781	20.6741	42.4912	40.8268	0	0	0.672112	145.364	-635.726	250	197.814	0	38.069	36.3181	73.7531	1614811112078332	2
2358	0	0	358	1	663.723	324.737	338.986	0	0	10.0184	55.6848	96.0699	663.848	11052.2	7319.16	-96.0699	33.5128	40.5264	40.0402	0	0	0.522063	104.642	-615.128	250	171.423	0	29.9084	24.9915	43.8558	1614811112098343	2
2359	0	0	359	1	694.501	323.191	371.31	0	0	22.4016	8.56624	70.5206	705.672	11139.5	7266.61	-70.5206	35.0573	41.1391	40.2446	0	0	0.71056	117.231	-621.437	250	222.96	0	28.0479	24.214	41.6043	1614811112118353	2
2360	0	0	360	1	478.568	199.181	279.387	0	0	-48.09	-5.92537	8.47473	353.622	11110.4	7281.11	-8.47473	17.64	40.2228	37.6314	0	0	0.208673	119.973	-614.605	250	149.999	0	47.8158	43.9038	76.5015	1614811112138364	2
2361	0	0	361	1	478.779	207.012	271.767	0	0	-18.0316	5.86376	-111.693	330.255	11080.3	7368.98	111.693	16.2882	41.4315	38.8726	0	0	0.18341	123.311	-619.686	250	142.756	0	41.3882	41.2923	113.085	1614811112158375	2
2363	0	0	363	1	813.722	422.528	391.194	0	0	80.1263	-7.28636	51.1652	809.788	11081.8	7282.47	-51.1652	39.7045	40.9196	39.0729	0	0	0.334988	100.248	-614.292	250	215.483	0	24.1413	21.2977	36.56	1614811112198397	2
2364	0	0	364	1	588.59	254.645	333.945	0	0	4.28251	-23.8465	24.1612	645.282	11058	7299.03	-24.1612	31.7566	41.3825	39.8375	0	0	0.0858028	88.792	-608.607	250	188.026	0	28.9671	25.9083	44.5962	1614811112218408	2
2365	0	0	365	1	702.901	344.584	358.317	0	0	-14.1679	1.22803	68.0521	687.358	11076.4	7174.29	-68.0521	34.4239	39.6507	38.7916	0	0	0.447249	84.6849	-603.072	250	154.251	0	28.2907	24.3075	41.7096	1614811112238419	2
2366	0	0	366	1	504.007	184.94	319.067	0	0	82.5687	29.5516	-76.4414	374.336	11079.4	7245.63	76.4414	18.1074	40.7563	39.783	0	0	0.121905	115.373	-618.312	250	174.35	0	39.8708	38.9647	88.5161	1614811112258430	2
2367	0	0	367	1	506.016	271.059	234.957	0	0	19.3028	23.1139	49.3234	336.481	11142.6	7351.73	-49.3234	16.6149	41.2986	38.6134	0	0	0.368058	126.074	-620.606	250	155.84	0	54.62	48.0037	81.3122	1614811112278441	2
2369	0	0	369	1	542.321	254.666	287.655	0	0	29.9066	4.54337	12.1144	475.845	11032.4	7270.64	-12.1144	23.2282	40.3961	38.2965	0	0	0.250733	121.318	-619.792	250	171.937	0	37.0401	33.9763	58.8782	1614811112318462	2
2370	0	0	370	1	619.867	314.221	305.646	0	0	78.6615	-26.6433	120.946	562.108	11083.3	7202.16	-120.946	28.4373	41.8103	38.805	0	0	0.0712213	96.2867	-609.718	250	194.847	0	34.8535	29.3073	52.6687	1614811112338473	2
2371	0	0	371	1	598.993	309.781	289.212	0	0	-21.6026	-28.1224	202.801	469.631	11183.5	7203.64	-202.801	25.4581	39.8526	39.8737	0	0	0.476261	127.128	-621.816	250	176.2	0	36.9775	31.2899	75.6137	1614811112358484	2
2372	0	0	372	1	508.525	228.43	280.095	0	0	10.7503	-17.1853	263.498	344.388	11151.2	7292.37	-263.498	19.259	41.4581	38.9256	0	0	0.133262	146.947	-631.23	250	193.847	0	44.8481	40.4756	122.104	1614811112378495	2
2373	0	0	373	1	415.47	219.559	195.911	0	0	62.4194	53.6491	136.022	247.248	10999.8	7321.19	-136.022	12.6398	41.1458	39.7092	0	0	0.464906	109.189	-612.448	250	121.897	0	75.4569	62.8007	117.013	1614811112398506	2
2375	0	0	375	1	455.1	223.833	231.267	0	0	31.837	73.752	175.907	238.735	11130.1	7201.43	-175.907	12.5778	41.1867	40.1723	0	0	0.332899	95.2193	-607.496	250	128.346	0	74.4669	62.5708	134.247	1614811112438528	2
2376	0	0	376	1	503.102	265.948	237.154	0	0	-11.3535	15.2475	12.1554	464.712	11073.6	7259.93	-12.1554	22.9077	40.7864	38.383	0	0	0.360471	103.186	-610.717	250	160.545	0	37.9368	34.4775	59.8789	1614811112458539	2
2377	0	0	377	1	476.802	211.406	265.396	0	0	-9.32197	-1.45268	83.6043	317.559	11171.2	7276.63	-83.6043	15.979	41.2632	39.9762	0	0	0.466757	133.3	-625.397	250	159.475	0	60.0933	51.0823	86.5797	1614811112478550	2
2378	0	0	378	1	495.416	284.148	211.268	0	0	12.8448	0.281279	209.69	260.564	11149.1	7374.56	-209.69	14.037	41.1545	38.9218	0	0	0.376388	130.408	-622.389	250	131.053	0	64.8214	55.5478	135.406	1614811112498560	2
2379	0	0	379	1	696.486	297.23	399.256	0	0	-18.1458	-8.48341	41.1446	566.084	11080.4	7283.66	-41.1446	28.1413	40.7101	40.9649	0	0	0.795984	112.971	-618.517	250	156.945	0	33.5924	29.5117	49.9944	1614811112518571	2
2380	0	0	380	1	693.058	392.994	300.064	0	0	-12.0819	-5.73573	78.1506	583.151	11074.3	7280.92	-78.1506	29.3016	40.8432	39.3031	0	0	0.505981	124.433	-621.902	250	164.937	0	33.46	28.5123	48.9526	1614811112538582	2
2381	0	0	381	1	505.916	245.782	260.134	0	0	87.9329	-40.8981	101.417	289.366	11173.6	7216.42	-101.417	14.5023	40.5466	39.6527	0	0	0.386581	113.753	-615.295	250	147.558	0	65.656	55.3377	95.6938	1614811112558593	2
2382	0	0	382	1	697.916	288.445	409.472	0	0	19.8642	12.1359	-30.9266	511.304	11042.4	7263.04	30.9266	24.8739	40.3804	37.2748	0	0	0.162036	133.304	-621.745	250	147.401	0	31.6974	30.1606	58.8542	1614811112578604	2
2383	0	0	383	1	685.388	327.257	358.131	0	0	75.1985	-8.0953	66.1168	668.669	11086.7	7183.62	-66.1168	32.9581	40.2403	39.7142	0	0	0.153078	134.625	-627.037	250	208.193	0	29.202	25.4335	43.5084	1614811112598615	2
2384	0	0	384	1	571.453	241.834	329.619	0	0	43.57	-38.6081	-21.0519	507.663	11118.3	7313.79	21.0519	24.6502	39.9751	39.5541	0	0	0.141478	138.088	-628.294	250	185.748	0	33.0374	31.2152	58.75	1614811112618626	2
2385	0	0	385	1	408.793	205.328	203.465	0	0	6.05898	22.9111	129.517	350.058	11155.9	7351.93	-129.517	17.9553	40.2509	39.1985	0	0	0.336637	103.948	-611.055	250	118.799	0	54.0981	44.7349	81.9364	1614811112638637	2
2386	0	0	386	1	563.906	281.192	282.713	0	0	75.1753	32.9393	15.7358	540.452	11086.7	7341.9	-15.7358	26.3048	39.8381	37.7752	0	0	0.40757	86.2943	-602.492	250	150.956	0	32.9231	29.9135	52.0128	1614811112658648	2
2388	0	0	388	1	594.196	278.305	315.891	0	0	16.5278	61.1658	21.2169	559.076	11145.4	7313.67	-21.2169	27.5204	40.6467	37.1317	0	0	0.451085	99.0776	-609.095	250	169.536	0	31.9506	28.7983	49.9824	1614811112698669	2
2389	0	0	389	1	618.929	358.61	260.318	0	0	27.3918	6.89979	13.0906	417.564	11034.9	7268.28	-13.0906	20.3967	39.9891	37.3801	0	0	0.390772	111.665	-611.63	250	151.628	0	41.5826	38.1178	66.014	1614811112718680	2
2390	0	0	390	1	615.77	288.164	327.606	0	0	-50.941	57.0712	63.3467	465.814	11312.5	7417.43	-63.3467	23.6842	40.0389	37.9389	0	0	0.385441	106.748	-611.593	250	168.483	0	39.962	34.1214	58.6195	1614811112738691	2
2391	0	0	391	1	713.151	407.687	305.464	0	0	-75.6706	-53.1758	228.118	417.327	11436.9	7129.04	-228.118	23.5567	40.0648	38.4235	0	0	0.464693	144.273	-630.481	250	158.486	0	38.9053	33.2519	88.5399	1614811112758702	2
2392	0	0	392	1	547.513	181.245	366.269	0	0	18.7564	-28.0465	-115.814	369.607	11143.2	7402.89	115.814	18.1116	41.8955	38.3627	0	0	0.181924	88.6568	-603.534	250	138.935	0	36.9579	36.9705	105.427	1614811112778713	2
2393	0	0	393	1	417.581	171.14	246.441	0	0	23.4995	86.3695	-98.8597	345.931	11138.4	7288.47	98.8597	16.9925	42.501	39.7453	0	0	0.582594	92.7516	-606.991	250	136.834	0	40.6903	40.5471	102.858	1614811112798724	2
2394	0	0	394	1	624.537	277.906	346.632	0	0	48.2336	49.7897	13.8878	539.327	11113.7	7325.05	-13.8878	26.3389	41.2581	39.3222	0	0	0.422012	126.053	-623.392	250	167.172	0	33.2367	30.2904	52.8292	1614811112818735	2
2395	0	0	395	1	761.987	434.834	327.153	0	0	-1.43208	15.1313	52.6896	746.214	11063.7	7260.05	-52.6896	37.0515	41.188	38.2657	0	0	0.696949	124.795	-623.57	250	222.928	0	25.9543	22.622	38.9088	1614811112838746	2
2396	0	0	396	1	889.513	383.84	505.673	0	0	76.5	-27.6145	26.6072	707.046	11085.4	7203.13	-26.6072	34.4675	42.0986	39.4332	0	0	0.405985	141.008	-634.826	250	221.881	0	26.6276	24.0597	41.4912	1614811112858757	2
2398	0	0	398	1	498.681	264.624	234.058	0	0	12.7159	-41.0869	23.68	385.8	11049.5	7316.27	-23.68	18.9692	41.9787	39.1672	0	0	0.232616	93.2895	-607.94	250	118.736	0	46.6212	41.8402	72.1031	1614811112898778	2
2399	0	0	399	1	599.854	308.95	290.904	0	0	10.5348	16.8781	23.2813	630.246	11051.7	7258.3	-23.2813	30.963	39.7473	38.4379	0	0	0.389731	120.64	-618.994	250	199.165	0	29.1004	26.1057	44.7993	1614811112918789	2
2400	0	0	400	1	490.454	219.133	271.321	0	0	108.436	-6.30796	24.6878	350.136	11053.5	7281.49	-24.6878	17.0483	41.0931	38.5448	0	0	0.272288	122.289	-619.331	250	169.301	0	50.9823	46.2099	78.5439	1614811112938800	2
2401	0	0	401	1	670.944	415.879	255.065	0	0	-7.08595	2.41689	88.6673	816.744	11069.3	7272.76	-88.6673	41.1604	39.6344	39.1334	0	0	0.363625	128.595	-625.28	250	250.049	0	24.4997	20.6846	36.0749	1614811112958811	2
2402	0	0	402	1	496.433	206.864	289.569	0	0	7.30515	-65.426	25.6038	430.5	11055	7240.95	-25.6038	21.2656	40.9817	38.0318	0	0	0.183294	110.568	-612.604	250	133.196	0	41.5478	37.3546	64.2027	1614811112978822	2
2403	0	0	403	1	519.306	245.887	273.419	0	0	6.8462	-10.0553	19.4673	489.742	11055.4	7285.24	-19.4673	24.0529	40.668	38.7189	0	0	0.546747	133.154	-623.239	250	188.797	0	36.7655	33.219	57.0226	1614811112998833	2
2404	0	0	404	1	662.989	241.683	421.307	0	0	-21.9267	29.8625	101.612	563.182	11084.2	7245.32	-101.612	28.7027	39.5851	37.7788	0	0	0.482885	129.413	-619.208	250	173.663	0	34.2409	28.5467	50.0499	1614811113018844	2
2406	0	0	406	1	436.055	177.824	258.232	0	0	-9.70558	7.13986	-14.4511	388.333	11072	7268.04	14.4511	19.0517	40.8868	38.5596	0	0	0.17582	124.232	-618.771	250	136.968	0	42.8348	40.0765	73.8762	1614811113058866	2
2407	0	0	407	1	501.496	256.241	245.254	0	0	19.8795	-17.7898	42.3344	491.764	11142	7292.97	-42.3344	24.2221	40.6306	38.5436	0	0	0.21128	113.512	-617.319	250	181.142	0	37.6883	33.4168	56.8057	1614811113078876	2
2409	0	0	409	1	448.665	215.474	233.191	0	0	-45.3202	5.39032	21.7085	210.899	11107.6	7269.79	-21.7085	10.5374	40.091	38.7101	0	0	0.44157	116.766	-614.138	250	150.441	0	81.2328	73.4463	124.248	1614811113118898	2
2410	0	0	410	1	601.298	303.374	297.923	0	0	8.79284	39.6771	48.9169	548.793	11053.5	7335.16	-48.9169	27.1865	38.5436	37.2038	0	0	0.479614	106.042	-609.294	250	155.574	0	33.7568	29.3188	50.2792	1614811113399051	2
2411	0	0	411	1	601.298	303.374	297.923	0	0	8.79284	39.6771	48.9169	548.793	11053.5	7335.16	-48.9169	27.1865	38.5436	37.2038	0	0	0.479614	106.042	-609.294	250	155.574	0	33.7568	29.3188	50.2792	1614811113399051	2
2412	0	0	412	1	601.298	303.374	297.923	0	0	8.79284	39.6771	48.9169	548.793	11053.5	7335.16	-48.9169	27.1865	38.5436	37.2038	0	0	0.479614	106.042	-609.294	250	155.574	0	33.7568	29.3188	50.2792	1614811113399051	2
2413	0	0	413	1	601.298	303.374	297.923	0	0	8.79284	39.6771	48.9169	548.793	11053.5	7335.16	-48.9169	27.1865	38.5436	37.2038	0	0	0.479614	106.042	-609.294	250	155.574	0	33.7568	29.3188	50.2792	1614811113399051	2
2414	0	0	414	1	601.298	303.374	297.923	0	0	8.79284	39.6771	48.9169	548.793	11053.5	7335.16	-48.9169	27.1865	38.5436	37.2038	0	0	0.479614	106.042	-609.294	250	155.574	0	33.7568	29.3188	50.2792	1614811113399051	2
2415	0	0	415	1	606.844	264.726	342.118	0	0	-0.153996	16.8481	71.0419	716.866	11062.4	7258.33	-71.0419	35.8099	38.7864	38.4423	0	0	0.752524	121.75	-619.56	250	262.881	0	27.1861	23.1909	40.0444	1614811113419062	2
2416	0	0	416	1	606.844	264.726	342.118	0	0	-0.153996	16.8481	71.0419	716.866	11062.4	7258.33	-71.0419	35.8099	38.7864	38.4423	0	0	0.752524	121.75	-619.56	250	262.881	0	27.1861	23.1909	40.0444	1614811113419062	2
2417	0	0	417	1	606.844	264.726	342.118	0	0	-0.153996	16.8481	71.0419	716.866	11062.4	7258.33	-71.0419	35.8099	38.7864	38.4423	0	0	0.752524	121.75	-619.56	250	262.881	0	27.1861	23.1909	40.0444	1614811113419062	2
2418	0	0	418	1	606.844	264.726	342.118	0	0	-0.153996	16.8481	71.0419	716.866	11062.4	7258.33	-71.0419	35.8099	38.7864	38.4423	0	0	0.752524	121.75	-619.56	250	262.881	0	27.1861	23.1909	40.0444	1614811113419062	2
2419	0	0	419	1	606.844	264.726	342.118	0	0	-0.153996	16.8481	71.0419	716.866	11062.4	7258.33	-71.0419	35.8099	38.7864	38.4423	0	0	0.752524	121.75	-619.56	250	262.881	0	27.1861	23.1909	40.0444	1614811113419062	2
2420	0	0	420	1	606.844	264.726	342.118	0	0	-0.153996	16.8481	71.0419	716.866	11062.4	7258.33	-71.0419	35.8099	38.7864	38.4423	0	0	0.752524	121.75	-619.56	250	262.881	0	27.1861	23.1909	40.0444	1614811113419062	2
2421	0	0	421	1	606.844	264.726	342.118	0	0	-0.153996	16.8481	71.0419	716.866	11062.4	7258.33	-71.0419	35.8099	38.7864	38.4423	0	0	0.752524	121.75	-619.56	250	262.881	0	27.1861	23.1909	40.0444	1614811113419062	2
2422	0	0	422	1	606.844	264.726	342.118	0	0	-0.153996	16.8481	71.0419	716.866	11062.4	7258.33	-71.0419	35.8099	38.7864	38.4423	0	0	0.752524	121.75	-619.56	250	262.881	0	27.1861	23.1909	40.0444	1614811113419062	2
2423	0	0	423	1	606.844	264.726	342.118	0	0	-0.153996	16.8481	71.0419	716.866	11062.4	7258.33	-71.0419	35.8099	38.7864	38.4423	0	0	0.752524	121.75	-619.56	250	262.881	0	27.1861	23.1909	40.0444	1614811113419062	2
2424	0	0	424	1	606.844	264.726	342.118	0	0	-0.153996	16.8481	71.0419	716.866	11062.4	7258.33	-71.0419	35.8099	38.7864	38.4423	0	0	0.752524	121.75	-619.56	250	262.881	0	27.1861	23.1909	40.0444	1614811113419062	2
2425	0	0	425	1	650.475	346.35	304.125	0	0	6.0518	1.88966	31.0924	691.782	11056.2	7273.29	-31.0924	34.0701	39.5836	37.572	0	0	0.493813	108.397	-613.245	250	202.159	0	26.8346	23.9406	40.9727	1614811113439073	2
2426	0	0	426	1	621.04	376.581	244.459	0	0	1.30434	-1.78487	37.4958	675.811	11061	7276.96	-37.4958	33.376	39.3266	36.3733	0	0	0.356101	126.071	-619.364	250	197.266	0	27.3715	24.2871	41.6042	1614811113459084	2
2427	0	0	427	1	658.013	300.796	357.217	0	0	-47.4828	9.54957	128.668	496.979	11109.7	7365.29	-128.668	25.9187	39.2314	38.3083	0	0	0.404505	134.473	-623.65	250	164.477	0	38.1646	31.4567	57.8585	1614811113479094	2
2428	0	0	428	1	667.571	328.449	339.122	0	0	8.55251	3.93626	-57.7449	726.401	11053.7	7271.24	57.7449	35.3849	39.171	37.2343	0	0	0.392045	97.8017	-608	250	200.966	0	21.8662	21.1098	44.236	1614811113499105	2
2429	0	0	429	1	767.063	373.07	393.994	0	0	35.9454	8.28506	56.0745	706.683	11126	7266.9	-56.0745	34.8482	38.3358	36.576	0	0	0.208088	107.955	-610.344	250	228.034	0	26.6659	23.4394	40.2125	1614811113519116	2
2430	0	0	430	1	558.31	241.957	316.353	0	0	8.5016	49.2563	68.7864	541.216	11153.4	7225.92	-68.7864	27.0115	39.9262	38.4771	0	0	0.411527	105.636	-612.433	250	167.261	0	35.2777	30.1777	51.8765	1614811113539127	2
2432	0	0	432	1	627.759	282.334	345.425	0	0	39.8504	29.3248	54.2341	568.785	11122.1	7245.86	-54.2341	28.0383	40.3266	37.0527	0	0	0.548384	94.9074	-606.92	250	164.564	0	32.832	28.8812	49.5404	1614811113579149	2
2433	0	0	433	1	573.46	260.797	312.663	0	0	4.77349	-26.2215	64.9995	457.01	11456.1	7002.42	-64.9995	22.7592	40.7461	37.6687	0	0	0.420476	141.199	-626.778	250	162.061	0	41.2842	35.569	60.8129	1614811113599160	2
2434	0	0	434	1	473.815	244.631	229.183	0	0	-48.5328	35.3919	-1.7522	359.352	11011.1	7239.79	1.7522	17.9255	38.2905	36.9385	0	0	0.517794	94.0262	-600.918	250	124.624	0	45.7738	41.8909	74.8426	1614811113619171	2
2436	0	0	436	1	516.031	274.398	241.633	0	0	-16.6934	-27.9263	50.5494	372.462	11178.6	7402.77	-50.5494	18.571	38.5597	36.8866	0	0	0.114238	109.846	-607.247	250	149.144	0	48.4958	42.2261	71.8057	1614811113659192	2
2438	0	0	438	1	632.939	276.97	355.969	0	0	-10.8378	-22.6791	37.6623	493.122	11372.1	6899.22	-37.6623	24.4461	40.5541	37.7215	0	0	0.430582	120.825	-618.133	250	155.31	0	37.2804	32.8933	56.1975	1614811113699214	2
2439	0	0	439	1	534.109	271.779	262.33	0	0	59.7233	39.2667	47.7109	404.462	11201.9	7235.91	-47.7109	19.8668	39.7407	38.0411	0	0	0.412511	114.504	-613.36	250	153.725	0	45.1941	39.8909	67.7654	1614811113719225	2
2440	0	0	440	1	613.748	239.398	374.35	0	0	75.4859	-11.1774	-6.0063	490.656	11086.4	7386.02	6.0063	23.7671	38.8953	37.6788	0	0	0.418513	122.373	-613.823	250	165.83	0	34.6175	32.3301	58.1263	1614811113739236	2
2441	0	0	441	1	490.416	276.238	214.178	0	0	73.122	12.4653	127.32	378.508	11088.8	7362.38	-127.32	19.2018	38.9925	37.9037	0	0	0.0988035	105.614	-607.14	250	139.719	0	49.4451	41.4838	75.3417	1614811113759247	2
2442	0	0	442	1	600.687	272.399	328.288	0	0	-27.0072	46.6262	21.7729	571.543	11089.3	7328.21	-21.7729	28.4299	38.9244	36.5379	0	0	0.617905	131.552	-618.395	250	186.857	0	30.9675	27.6494	47.9952	1614811113779258	2
2443	0	0	443	1	381.205	199.251	181.953	0	0	45.7835	-48.8304	200.534	304.562	11215.8	7324.01	-200.534	16.2924	40.0349	37.2751	0	0	0.187773	101.97	-606.251	250	147.783	0	55.5623	47.3505	112.152	1614811113799269	2
2445	0	0	445	1	450.79	251.311	199.479	0	0	-70.9281	-31.0533	54.6572	322.926	11033.5	7306.23	-54.6572	16.4839	38.7713	37.2706	0	0	0.334183	147.062	-624.139	250	166.673	0	55.6838	47.6615	81.0805	1614811113839291	2
2446	0	0	446	1	437.899	235.593	202.306	0	0	24.3194	13.6265	5.40087	386.24	11037.9	7261.55	-5.40087	18.8551	38.956	37.187	0	0	0.28885	130.649	-618.174	250	179.236	0	43.992	40.4969	70.9358	1614811113859301	2
2447	0	0	447	1	468.694	208.011	260.683	0	0	45.4331	-33.9743	200.549	358.24	11116.5	7209.49	-200.549	19.1293	38.2002	37.469	0	0	0.382714	122.32	-613.938	250	138.188	0	46.9568	40.0663	95.7367	1614811113879312	2
2448	0	0	448	1	544.21	248.178	296.032	0	0	19.2927	24.5049	35.7112	458.862	11043	7250.68	-35.7112	22.5746	38.751	35.2863	0	0	0.373427	106.119	-606.062	250	144.768	0	38.619	34.397	58.8318	1614811113899323	2
2450	0	0	450	1	489.764	267.682	222.081	0	0	2.39121	28.4074	61.4655	320.039	11259.2	7446.09	-61.4655	15.9301	39.5442	37.6878	0	0	0.0708298	108.711	-607.877	250	126.568	0	57.4162	49.505	83.9691	1614811113939345	2
2451	0	0	451	1	568.185	232.712	335.473	0	0	13.1351	37.2426	147.295	504.318	11049.1	7337.6	-147.295	26.1133	37.9352	36.2456	0	0	0.471385	110.386	-609.305	250	153.762	0	36.648	30.2564	59.128	1614811113959356	2
2455	0	0	455	1	582.588	329.854	252.734	0	0	-21.0195	-25.5758	182.771	399.213	11182.9	7300.76	-182.771	21.3511	38.8377	37.7555	0	0	0.349751	123.521	-616.908	250	146.641	0	44.0153	36.6847	81.5349	1614811114039400	2
2457	0	0	457	1	631.936	250.097	381.84	0	0	35.0031	-1.19423	-8.44303	505.043	11027.3	7276.37	8.44303	24.5531	39.0298	37.128	0	0	0.337918	123.767	-616.972	250	184.506	0	33.3101	31.2108	56.5878	1614811114079421	2
2458	0	0	458	1	581.52	263.699	317.821	0	0	16.9717	-19.0748	5.02471	369.017	11045.3	7393.92	-5.02471	18.0384	39.8504	37.9994	0	0	0.167318	110.176	-611.751	250	152.956	0	46.3834	42.6049	74.859	1614811114099432	2
2460	0	0	460	1	579.494	283.945	295.548	0	0	-27.5001	-24.9009	51.6274	416.722	11089.8	7300.08	-51.6274	20.8556	37.9203	37.355	0	0	0.552095	130.708	-617.892	250	148.926	0	43.6096	37.851	64.3973	1614811114139454	2
2462	0	0	462	1	453.928	283.837	170.091	0	0	-14.0845	-17.8947	170.385	433.612	11176	7293.07	-170.385	22.9427	39.4063	35.8959	0	0	0.344199	143.606	-622.259	250	188.891	0	41.4839	34.5138	72.1881	1614811114179476	2
2464	0	0	464	1	488.924	252.464	236.46	0	0	11.2141	-44.3326	98.9226	307.05	11350	7020.53	-98.9226	15.5117	39.5942	38.5248	0	0	0.0624118	115.812	-613.35	250	134.686	0	61.2769	51.2784	88.7734	1614811114219498	2
2465	0	0	465	1	643.19	328.77	314.42	0	0	47.9954	-3.34687	85.6528	507.96	11113.9	7278.53	-85.6528	25.2882	37.3103	37.9452	0	0	0.686698	133.493	-620.635	250	193.768	0	37.1377	31.8314	54.6992	1614811114239508	2
2466	0	0	466	1	502.233	199.071	303.162	0	0	-20.617	49.4565	-48.0395	324.936	10983.2	7325.38	48.0395	15.9969	37.7039	37.3269	0	0	0.409905	98.6216	-602.45	250	144.267	0	46.4594	44.0093	90.1385	1614811114259519	2
2468	0	0	468	1	459.402	262.612	196.79	0	0	-7.37145	20.1801	151.3	319.445	11069.6	7354.66	-151.3	16.6547	39.509	36.8296	0	0	0.495285	98.1751	-604.03	250	132.493	0	57.0316	47.1327	92.0978	1614811114299541	2
2469	0	0	469	1	480.135	237.31	242.826	0	0	-22.5295	-76.4633	-39.9096	364.894	11084.8	7351.64	39.9096	18.0498	38.9561	36.3781	0	0	0.314924	123.829	-615.675	250	129.903	0	41.7067	40.0658	80.7966	1614811114319552	2
2470	0	0	470	1	545.986	278.926	267.06	0	0	63.0126	34.2318	-8.36357	364.796	11098.9	7340.61	8.36357	17.7035	39.5432	37.2262	0	0	0.613088	109.542	-609.094	250	151.549	0	45.1936	42.2175	77.1426	1614811114339563	2
2471	0	0	471	1	495.192	250.734	244.457	0	0	-7.08115	5.82319	-39.503	273.578	11169	7369.02	39.503	13.3836	40.3598	37.3424	0	0	0.396703	137.557	-621.861	250	148.701	0	56.0461	53.7248	107.872	1614811114359574	2
2474	0	0	474	1	529.351	271.39	257.961	0	0	-11.08	-17.641	105.285	450.632	11173	7292.82	-105.285	22.9234	38.0063	36.0388	0	0	0.338061	146.488	-621.716	250	185.606	0	41.5319	34.7297	60.665	1614811114419607	2
2475	0	0	475	1	554.983	280.078	274.905	0	0	74.3835	-37.3052	-64.3845	378.84	11087.5	7212.83	64.3845	18.3235	39.1708	36.3067	0	0	0.309234	120.61	-612.479	250	184.191	0	38.7816	37.9459	83.6932	1614811114439617	2
2476	0	0	476	1	500.094	232.35	267.743	0	0	40.6369	-6.25795	-0.595147	416.62	11121.3	7281.44	0.595147	20.2596	38.7264	37.0542	0	0	0.234444	120.649	-614.251	250	153.426	0	40.293	37.6623	66.7399	1614811114459628	2
2477	0	0	477	1	680.285	281.262	399.023	0	0	36.9203	-39.7685	42.4725	618.773	11125	7314.95	-42.4725	30.4284	39.513	38.6152	0	0	0.309848	115.345	-617.483	250	179.192	0	30.2524	26.7619	45.9262	1614811114479639	2
2478	0	0	478	1	584.992	225.356	359.637	0	0	-1.58797	54.4226	58.2828	463.781	11063.8	7220.76	-58.2828	23.134	38.81	37.6761	0	0	0.734019	116.382	-613.584	250	165.37	0	40.0417	34.4374	58.8358	1614811114499650	2
2481	0	0	481	1	449.622	195.789	253.832	0	0	20.735	60.6809	-104.825	219.594	11141.2	7314.16	104.825	10.7596	39.1171	36.9263	0	0	0.26555	115.708	-609.874	250	119.275	0	60.3124	59.7496	159.186	1614811114559683	2
2482	0	0	482	1	420.517	199.908	220.609	0	0	-90.7625	74.1547	188.547	330.103	11252.7	7300.69	-188.547	18.3091	39.1069	36.6994	0	0	0.429076	109.343	-607.365	250	141.346	0	51.7909	42.5149	95.337	1614811114579694	2
2484	0	0	484	1	420.51	183.411	237.099	0	0	14.4572	3.45045	122.542	405.196	11047.8	7271.73	-122.542	20.6576	39.0551	37.0949	0	0	0.327485	91.7222	-600.629	250	119.152	0	46.32	38.758	69.3422	1614811114619716	2
2488	0	0	488	1	534.001	246.685	287.316	0	0	8.81396	49.8702	31.1685	507.901	11153.1	7324.97	-31.1685	25.0661	38.2007	36.4814	0	0	0.401777	87.4097	-599.351	250	143.015	0	35.1547	31.1503	53.4176	1614811114699759	2
2489	0	0	489	1	517.164	215.289	301.875	0	0	2.88312	18.8511	123.217	338.427	11059.4	7355.99	-123.217	17.3091	38.016	36.4448	0	0	0.502988	148.901	-623.444	250	179.237	0	54.4873	45.197	81.2227	1614811114719770	2
2491	0	0	491	1	539.307	309.819	229.487	0	0	-44.5399	-28.2156	229.138	430.896	11206.5	7303.4	-229.138	23.9402	37.769	37.9704	0	0	0.446747	125.039	-618.527	250	172.181	0	37.0764	32.0821	86.4624	1614811114759792	2
2492	0	0	492	1	583.957	264.921	319.036	0	0	34.1069	-48.8249	-23.7032	432.949	11028.2	7324	23.7032	21.0665	38.1552	35.0503	0	0	0.235213	126.817	-613.892	250	156.646	0	36.4932	34.5121	66.7022	1614811114779803	2
2493	0	0	493	1	468.43	201.792	266.638	0	0	2.60505	27.6216	-36.4522	320.686	11059.7	7347.22	36.4522	15.6657	38.0411	36.169	0	0	0.538341	110.13	-605.913	250	145.463	0	47.8869	45.2836	89.915	1614811114799814	2
2494	0	0	494	1	546.017	245.996	300.021	0	0	15.847	38.8555	-75.5954	367.725	11046.4	7335.98	75.5954	17.9274	37.8425	35.8731	0	0	0.431986	136.38	-619.136	250	144.054	0	38.8075	37.6192	85.9084	1614811114819825	2
2495	0	0	495	1	521.121	243.929	277.192	0	0	-6.93845	28.9138	36.7733	492.867	11069.2	7345.93	-36.7733	24.4141	36.9374	35.5115	0	0	0.340813	123.871	-612.893	250	176.57	0	36.0727	31.7096	54.1902	1614811114839835	2
2497	0	0	497	1	511.251	211.608	299.643	0	0	24.3187	-178.532	-166.196	239.342	11137.6	7354.05	166.196	12.5485	39.7232	37.3457	0	0	0.448068	109.999	-608.745	250	162.499	0	49.0892	51.367	190.628	1614811114879857	2
2499	0	0	499	1	441.172	201.593	239.579	0	0	-22.2457	-16.7386	183.877	342.189	11084.5	7391.58	-183.877	18.3107	37.6591	35.6951	0	0	0.330298	105.206	-603.995	250	153.213	0	50.0075	41.8146	92.5857	1614811114919879	2
2500	0	0	500	1	444.025	278.005	166.02	0	0	-20.4002	-67.0644	250.92	234.242	11182.3	7342.24	-250.92	13.1754	38.1578	36.7243	0	0	0.160526	132.973	-617.978	250	149.925	0	63.3241	55.9987	163.947	1614811114939890	2
2501	0	0	501	1	467.881	234.802	233.08	0	0	-21.7867	18.3128	272.967	343.472	11183.7	7256.87	-272.967	19.4577	39.0014	36.3854	0	0	0.551509	134.674	-619.68	250	172.74	0	42.7315	39.1038	121.22	1614811114959901	2
2502	0	0	502	1	485.75	261.332	224.419	0	0	59.2035	2.73931	73.4789	387.857	11102.7	7372.1	-73.4789	19.1899	39.5709	36.4317	0	0	0.199092	129.806	-618.259	250	153.926	0	47.628	41.4621	70.434	1614811114979912	2
2503	0	0	503	1	673.291	264.841	408.45	0	0	19.4454	51.5103	86.7887	621.1	11142.5	7323.33	-86.7887	31.1509	37.2729	37.2659	0	0	0.537717	97.6364	-604.68	250	182.868	0	30.7095	25.8817	45.1585	1614811114999923	2
2504	0	0	504	1	522.41	347.554	174.855	0	0	42.656	-7.39508	113.985	372.672	11418.2	6883.94	-113.985	18.8227	37.8923	37.1263	0	0	0.317495	103.585	-605.611	250	138.513	0	49.8703	42.0392	74.1775	1614811115019933	2
2507	0	0	507	1	405.6	203.912	201.688	0	0	-9.35846	-31.0491	203.238	202.808	11171.3	7306.23	-203.238	10.961	37.2679	35.3983	0	0	0.0209226	107.264	-600.706	250	107.035	0	79.6883	67.2462	161.371	1614811115079966	2
2509	0	0	509	1	451.688	172.285	279.403	0	0	-112.474	-80.2268	83.3598	363.338	10975.4	7156.09	-83.3598	19.3385	35.6797	35.3236	0	0	0.469936	105.742	-601.229	250	131.293	0	49.3489	40.5628	69.3461	1614811115119988	2
2512	0	0	512	1	463.501	235.317	228.184	0	0	-19.9234	67.1492	153.072	330.707	11082.2	7208.03	-153.072	17.3784	37.5241	36.1287	0	0	0.411721	139.541	-617.506	250	143.497	0	53.8253	44.3317	87.7171	1614811115180021	2
2514	0	0	514	1	499.915	239.055	260.861	0	0	-102.027	14.8358	69.2074	308.129	10965	7260.34	-69.2074	16.0834	37.6074	35.821	0	0	0.469929	95.0548	-597.873	250	108.194	0	58.2917	48.5546	82.2993	1614811115220042	2
2515	0	0	515	1	520.08	295.908	224.172	0	0	-29.3874	8.38009	215.181	371.557	11091.6	7266.8	-215.181	20.3112	38.8897	36.1681	0	0	0.294831	138.624	-619.358	250	174.689	0	44.2729	38.0887	94.577	1614811115240053	2
2517	0	0	517	1	407.898	171.927	235.971	0	0	1.68003	60.0213	93.1	311.79	11160.2	7215.16	-93.1	15.7581	38.6624	36.911	0	0	0.259369	109.387	-608.226	250	130.426	0	59.2761	49.7827	85.4728	1614811115280075	2
2518	0	0	518	1	531.487	256.296	275.191	0	0	91.5412	23.0144	-139.75	267.075	11070.4	7252.17	139.75	13.0854	38.385	35.9572	0	0	0.168367	140.552	-620.228	250	171.553	0	47.5227	47.6211	154.491	1614811115300086	2
2520	0	0	520	1	519.283	203.211	316.072	0	0	55.1112	53.7616	-67.646	302.931	11106.8	7321.08	67.646	14.701	38.0901	36.7476	0	0	0.443748	135.334	-619.092	250	137.478	0	47.4213	46.2775	102.255	1614811115340108	2
2522	0	0	522	1	532.315	264.396	267.919	0	0	11.5802	14.3687	-87.4632	320.531	11050.7	7260.81	87.4632	15.6347	38.0747	35.4558	0	0	0.206685	146.502	-622.307	250	157.243	0	43.0313	42.3429	102.105	1614811115380130	2
2528	0	0	528	1	589.203	292.781	296.422	0	0	75.7222	-22.8476	0.352029	666.63	11086.2	7298.03	-0.352029	32.3309	37.8309	35.3012	0	0	0.345761	97.0521	-604.02	250	213.651	0	25.7788	23.8983	42.8623	1614811115500195	2
2529	0	0	529	1	611.526	275.383	336.143	0	0	72.7756	28.5075	70.1714	497.669	11089.1	7346.33	-70.1714	24.5867	37.2496	35.0393	0	0	0.353107	139.119	-617.741	250	179.776	0	36.8696	31.8658	54.7459	1614811115520206	2
2530	0	0	530	1	551.624	236.431	315.192	0	0	28.3559	-21.337	2.93719	439.17	11133.6	7296.52	-2.93719	21.4159	36.6904	34.6278	0	0	0.202752	146.267	-619.218	250	155.222	0	37.6084	34.8295	61.6935	1614811115540217	2
2537	0	0	537	1	545.103	257.661	287.443	0	0	12.2813	5.93878	44.2269	370.145	11149.6	7368.9	-44.2269	18.2672	37.7854	35.9095	0	0	0.198535	95.8681	-599.472	250	136.309	0	47.9817	42.4163	71.6222	1614811115680293	2
2539	0	0	539	1	667.15	342.825	324.325	0	0	12.7487	-4.94015	76.7442	468.436	11049.5	7280.12	-76.7442	23.3734	35.5389	34.242	0	0	0.229622	127.979	-610.16	250	163.218	0	38.7548	33.202	56.7948	1614811115720315	2
2540	0	0	540	1	641.241	305.393	335.848	0	0	26.0535	-16.9919	-11.5966	524.231	11036.2	7292.17	11.5966	25.5185	37.2977	37.4139	0	0	0.294173	118.916	-612.963	250	176.737	0	32.0192	29.8511	54.2581	1614811115740326	2
2541	0	0	541	1	582.374	341.328	241.046	0	0	50.7985	20.8075	57.7273	394.566	11111.1	7254.37	-57.7273	19.4365	37.953	36.3099	0	0	0.516113	113.863	-609.645	250	169.962	0	45.8339	40.2451	68.281	1614811115760337	2
2542	0	0	542	1	573.691	287.106	286.585	0	0	19.7501	2.99224	125.429	386.269	11042.5	7371.85	-125.429	19.7031	36.2676	36.0489	0	0	0.156197	99.9101	-599.625	250	152.769	0	47.2443	39.4531	71.4936	1614811115780348	2
2543	0	0	543	1	392.865	228.639	164.226	0	0	91.8888	-51.0126	-48.0609	285.807	11070	7326.19	48.0609	13.8329	37.8306	35.6263	0	0	0.310775	117.977	-606.438	250	163.957	0	52.0306	49.9715	104.346	1614811115800358	2
2544	0	0	544	1	470.92	189.173	281.747	0	0	-17.5278	66.2928	63.7491	388.541	11179.4	7308.55	-63.7491	19.5342	37.5714	35.506	0	0	0.242982	88.4446	-595.055	250	144.522	0	46.3604	39.7888	67.8996	1614811115820369	2
2550	0	0	550	1	472.152	212.978	259.175	0	0	-44.1148	23.6912	245.674	263.939	11206	7251.49	-245.674	14.7807	38.4934	35.8474	0	0	0.341504	91.0411	-597.724	250	132.629	0	57.1227	50.5614	142.452	1614811115940435	2
2552	0	0	552	1	467.765	214.823	252.942	0	0	34.3632	5.64159	20.4087	335.798	11127.6	7269.54	-20.4087	16.4068	37.275	35.5757	0	0	0.226383	134.85	-614.733	250	151.447	0	50.4071	46.0807	78.4988	1614811115980457	2
2555	0	0	555	1	450.254	248.765	201.489	0	0	-73.7823	-121.803	148.082	285.427	11534.7	6898.68	-148.082	15.5491	37.2213	35.6279	0	0	0.281095	105.649	-602.638	250	125.173	0	60.8557	50.1251	97.1599	1614811116040489	2
2555	0	0	555	1	429.011	218.597	210.414	0	0	13.9157	39.5583	128.722	299.558	11148	7434.94	-128.722	15.3429	38.115	36.8246	0	0	0.400275	110.46	-606.346	250	138.585	0	61.1452	50.5213	92.3924	1614811116040489	2
2557	0	0	557	1	429.201	228.906	200.294	0	0	48.063	-43.9892	-15.2261	339.476	11113.9	7319.17	15.2261	16.492	37.6363	35.0495	0	0	0.269386	116.277	-607.732	250	144.85	0	46.4537	43.8748	82.2376	1614811116080511	2
2558	0	0	558	1	567.556	264.152	303.405	0	0	22.6797	64.5153	5.52715	388.974	11039.6	7210.67	-5.52715	19.0775	37.7897	34.2931	0	0	0.604073	123.765	-610.93	250	170.3	0	42.2319	38.7961	68.7903	1614811116100522	2
2559	0	0	559	1	424.192	151.835	272.357	0	0	66.4071	22.2031	-90.6725	258.274	11095.5	7352.64	90.6725	12.5154	37.3966	35.8082	0	0	0.185049	104.083	-602.03	250	135.332	0	52.4756	52.0179	127.572	1614811116120533	2
2560	0	0	560	1	560.326	292.551	267.775	0	0	35.2255	41.7848	16.3551	412.229	11126.7	7333.06	-16.3551	20.1611	36.0856	35.188	0	0	0.0804586	130.505	-613.513	250	161.483	0	40.9284	37.1079	64.1486	1614811116140544	2
2561	0	0	561	1	512.608	293.861	218.747	0	0	40.0704	-13.9086	39.8527	442.387	11121.8	7289.09	-39.8527	21.698	37.3009	34.8642	0	0	0.249421	115.54	-607.647	250	179.822	0	39.731	35.5879	60.5039	1614811116160555	2
2562	0	0	562	1	527.853	299.651	228.202	0	0	7.13748	13.4628	227.68	421.083	11154.8	7361.38	-227.68	22.9638	35.719	35.3591	0	0	0.232487	128.299	-609.624	250	170.811	0	37.6353	32.6332	86.3378	1614811116180566	2
2563	0	0	563	1	624.678	329.668	295.009	0	0	67.25	-2.41947	-34.6241	349.863	11094.7	7277.6	34.6241	16.9088	38.2721	36.282	0	0	0.311372	130.87	-615.901	250	203.311	0	44.214	42.6453	83.6859	1614811116200576	2
2564	0	0	564	1	462.279	192.478	269.801	0	0	70.103	36.4039	33.975	360.176	11091.8	7238.78	-33.975	17.6091	37.7986	35.2526	0	0	0.303271	109.732	-603.927	250	137.071	0	48.1668	43.1563	73.5383	1614811116220587	2
2565	0	0	565	1	595.124	334.226	260.898	0	0	-48.9896	-80.3061	104.257	364.36	11111.3	7255.83	-104.257	18.9174	37.4472	35.8542	0	0	0.180463	139.016	-618.676	250	145.026	0	49.9347	41.8137	72.7764	1614811116240598	2
2566	0	0	566	1	516.258	312.043	204.215	0	0	9.37047	83.1942	179.061	237.52	11152.5	7191.99	-179.061	12.6076	37.7829	35.8034	0	0	0.0997509	127.472	-613.46	250	137.637	0	71.5302	60.0408	129.097	1614811116260609	2
2567	0	0	567	1	553.081	239.87	313.21	0	0	-8.26953	-63.6312	50.1432	500.786	11170.2	7338.81	-50.1432	24.9954	37.0216	34.7028	0	0	0.252566	145.082	-621.877	250	212.616	0	35.7911	31.2445	53.6325	1614811116280620	2
2568	0	0	568	1	515.278	220.055	295.223	0	0	13.6692	18.8368	9.50987	384.468	10948.9	7256.34	-9.50987	18.8258	36.1569	35.4967	0	0	0.287199	100.959	-598.417	250	142.363	0	43.6648	39.6494	68.8182	1614811116300631	2
2570	0	0	570	1	472.761	198.889	273.872	0	0	29.2521	-31.3813	-113.092	362.829	11033	7306.56	113.092	17.7407	36.4111	35.8453	0	0	0.173245	105.771	-603.482	250	150.867	0	36.6939	36.5163	100.27	1614811116340653	2
2571	0	0	571	1	399.432	194.185	205.247	0	0	102.819	-31.7189	33.8729	301.467	11059.1	7306.9	-33.8729	14.7213	38.5896	35.4318	0	0	0.433193	104.591	-603.224	250	140.232	0	57.6464	51.5247	87.8355	1614811116360664	2
2572	0	0	572	1	392.664	196.923	195.741	0	0	41.3586	58.8222	128.302	313.107	11120.6	7316.02	-128.302	15.9807	37.5757	34.4586	0	0	0.370034	112.924	-603.246	250	131.786	0	57.3957	47.9378	87.1962	1614811116380674	2
2573	0	0	573	1	499.767	236.306	263.461	0	0	17.7596	38.5913	22.4231	398.177	11044.5	7336.25	-22.4231	19.5536	36.0776	34.3845	0	0	0.338244	137.541	-614.254	250	167.864	0	42.5719	38.1245	65.6424	1614811116400685	2
2574	0	0	574	1	624.704	300.808	323.897	0	0	-29.2155	76.8418	-2.2141	379.023	11091.5	7298	2.2141	18.8606	37.0092	34.966	0	0	0.595247	133.991	-613.44	250	177.231	0	42.4788	39.1888	70.0257	1614811116420696	2
2577	0	0	577	1	465.609	235.831	229.778	0	0	29.2308	-28.0791	24.3215	390.533	11132.7	7303.26	-24.3215	19.1248	37.0437	34.8546	0	0	0.110814	133.664	-613.351	250	162.859	0	43.6815	39.5307	67.84	1614811116480729	2
2578	0	0	578	1	521.855	239.429	282.426	0	0	85.205	-21.5059	-63.1302	326.145	11076.7	7296.69	63.1302	15.753	37.065	34.772	0	0	0.324379	128.948	-610.993	250	159.717	0	44.1151	42.9981	93.9146	1614811116500740	2
2582	0	0	582	1	534.743	298.057	236.686	0	0	97.8797	36.9904	-82.2473	265.827	10964.4	7238.19	82.2473	12.8721	36.6952	34.9219	0	0	0.406711	142.782	-616.311	250	139.824	0	51.8428	50.375	119.336	1614811116580783	2
2585	0	0	585	1	435.463	223.415	212.048	0	0	-16.3447	31.6059	142.954	418.94	11178.3	7343.23	-142.954	21.7971	36.0047	34.3099	0	0	0.447634	150.014	-621.501	250	158.825	0	42.7974	35.177	67.5704	1614811116640816	2
2594	0	0	594	1	537.056	263.201	273.855	0	0	28.3817	-25.9681	56.0326	470.247	11133.5	7301.15	-56.0326	23.2306	36.6744	34.0486	0	0	0.189851	110.243	-603.23	250	174.781	0	37.9502	33.2648	56.9506	1614811116820914	2
2595	0	0	595	1	479.664	156.493	323.171	0	0	38.5069	24.6938	18.4172	350.686	11123.4	7350.15	-18.4172	17.1284	36.3612	34.0345	0	0	0.14752	129.635	-608.647	250	141.469	0	47.3687	43.1796	74.4886	1614811116840925	2
2596	0	0	596	1	435.974	252.518	183.456	0	0	9.32172	-40.2948	218.25	313.837	11152.6	7415.14	-218.25	17.0673	36.9776	34.1401	0	0	0.194642	135.072	-612.928	250	157.499	0	50.8105	43.421	110.162	1614811116860936	2
2597	0	0	597	1	623.613	325.337	298.276	0	0	14.4384	-78.2777	-16.9433	503.095	11147.5	7353.46	16.9433	24.695	35.9424	34.5062	0	0	0.233825	169.916	-628.431	250	212.276	0	31.774	29.9689	55.7756	1614811116880947	2
2599	0	0	599	1	477.895	277.469	200.426	0	0	41.8596	43.9561	111.061	369.85	11219.7	7330.88	-111.061	18.6785	36.2624	34.7088	0	0	0.479186	110.618	-603.187	250	146.805	0	48.9583	41.0418	72.4404	1614811116920969	2
2600	0	0	600	1	454.631	239.84	214.791	0	0	-40.4237	49.3229	179.416	337.303	11202.3	7325.52	-179.416	18.1201	37.7016	35.8156	0	0	0.57118	125.052	-612.154	250	152.714	0	50.8912	42.1056	92.1523	1614811116940980	2
2601	0	0	601	1	487.21	259.71	227.5	0	0	44.7573	-5.20682	40.0269	427.76	11017.5	7280.39	-40.0269	20.9654	35.128	33.8368	0	0	0.286429	117.157	-603.723	250	156.769	0	40.4416	36.1016	61.1516	1614811116960990	2
2603	0	0	603	1	465.896	176.601	289.295	0	0	19.0828	43.8463	35.0003	350.95	11142.8	7330.99	-35.0003	17.2874	36.5188	34.3396	0	0	0.411266	131.826	-611.637	250	140.885	0	48.8266	43.3259	73.9347	1614811117001012	2
2604	0	0	604	1	344.893	150.228	194.665	0	0	63.8769	-7.28907	-123.874	271.665	11098	7382.13	123.874	13.2535	36.3209	34.1099	0	0	0.256872	104.785	-597.94	250	159.409	0	46.3375	46.9065	138.983	1614811117021023	2
2605	0	0	605	1	679.809	310.793	369.016	0	0	-9.51814	69.3863	-95.5115	396.248	11171.4	7405.11	95.5115	19.5378	37.2133	33.9065	0	0	0.613676	119.088	-606.981	250	178.605	0	33.8991	33.319	83.5663	1614811117041034	2
2606	0	0	606	1	472.754	241.051	231.704	0	0	100.878	-14.6075	-117.988	265.662	11061	7289.79	117.988	12.9331	36.1052	35.2509	0	0	0.210242	111.805	-603.699	250	162.135	0	48.8806	48.7742	138.477	1614811117061045	2
2607	0	0	607	1	481.754	166.74	315.014	0	0	39.2867	-23.7465	-38.4256	434.831	11023	7298.93	38.4256	21.081	35.0831	34.6928	0	0	0.132014	130.358	-608.965	250	175.988	0	35.0738	33.5477	66.4108	1614811117081056	2
2609	0	0	609	1	492.274	337.688	154.587	0	0	22.1299	-74.0922	193.563	299.795	11040.1	7349.27	-193.563	16.0899	36.6094	34.0054	0	0	0.215391	108.424	-601.664	250	142.806	0	54.7588	46.4811	106.512	1614811117121078	2
2610	0	0	610	1	403.481	193.988	209.494	0	0	60.3589	-18.062	181.49	251.649	11001.9	7392.9	-181.49	13.2305	35.8399	35.4437	0	0	0.264356	124.82	-606.774	250	135.533	0	66.1209	55.9755	123.507	1614811117141089	2
2612	0	0	612	1	462.127	230.498	231.629	0	0	44.9242	-21.7695	102.042	413.749	11117	7396.61	-102.042	20.7749	37.1295	34.7556	0	0	0.110878	108.454	-603.381	250	159.781	0	44.264	37.5552	65.2957	1614811117181110	2
2613	0	0	613	1	503.31	222.09	281.221	0	0	-36.2585	-20.6246	-101.864	342.026	11098.5	7395.46	101.864	16.9421	35.9377	34.6663	0	0	0.246631	93.6137	-593.862	250	134.116	0	38.4276	38.2483	98.1216	1614811117201121	2
2615	0	0	615	1	558.812	253.299	305.513	0	0	90.1105	11.8862	30.8205	630.018	11071.8	7362.95	-30.8205	30.7173	37.3209	33.2113	0	0	0.275769	102.159	-602.302	250	179.606	0	28.0271	25.2298	43.5118	1614811117241143	2
2616	0	0	616	1	452.203	165.361	286.842	0	0	74.7266	-8.06741	-82.3836	373.816	10987.5	7283.25	82.3836	18.0792	36.0708	34.7164	0	0	0.193733	110.407	-600.59	250	129.707	0	37.3679	36.798	85.8636	1614811117261154	2
2617	0	0	617	1	645.279	305.476	339.802	0	0	21.466	-60.5736	-14.3902	404.05	11140.5	7335.75	14.3902	19.7508	34.9236	34.417	0	0	0.173176	147.223	-615.87	250	178.059	0	39.0988	36.6068	67.5853	1614811117281165	2
2618	0	0	618	1	452.614	239.293	213.321	0	0	27.6221	68.6345	244.6	259.369	11134.3	7206.55	-244.6	14.2629	35.9461	33.9096	0	0	0.140713	138.395	-612.064	250	151.486	0	57.1294	50.659	141.936	1614811117301176	2
2619	0	0	619	1	537.9	297.544	240.356	0	0	11.6129	30.6494	156.688	304.995	11050.6	7344.19	-156.688	15.8847	35.209	34.8626	0	0	0.304982	110.337	-600.537	250	134.129	0	56.8336	46.9376	94.7213	1614811117321187	2
2620	0	0	620	1	377.52	192.29	185.23	0	0	-76.9407	11.1876	136.715	290.071	11238.9	7363.65	-136.715	15.4104	37.2498	34.4715	0	0	0.401025	106.503	-600.862	250	144.198	0	61.3042	50.0057	92.8111	1614811117341198	2
2622	0	0	622	1	643.842	373.868	269.974	0	0	-30.7693	36.6496	161.717	481.904	11192.7	7238.53	-161.717	25.4905	37.9226	33.7709	0	0	0.5158	113.675	-606.186	250	184.308	0	37.118	30.6698	62.3211	1614811117381219	2
2623	0	0	623	1	537.771	255.144	282.627	0	0	14.9565	-33.4784	90.3881	429.77	11147	7408.32	-90.3881	21.5854	35.218	33.5475	0	0	0.150023	141.818	-615.315	250	161.817	0	41.9547	35.4449	61.398	1614811117401230	2
2624	0	0	624	1	505.84	277.76	228.08	0	0	84.8132	-3.77148	18.2952	312.145	11176.8	7378.61	-18.2952	15.1754	35.3702	33.8409	0	0	0.248516	119.956	-604.508	250	145.109	0	53.0145	48.4149	82.6765	1614811117421241	2
2625	0	0	625	1	494.14	260.773	233.367	0	0	127.911	7.68429	91.8276	268.51	11532.3	6868.86	-91.8276	13.3856	34.8217	34.752	0	0	0.20751	138.385	-611.713	250	160.483	0	66.1509	56.3476	96.2154	1614811117441252	2
2625	0	0	625	1	476.732	294.106	182.626	0	0	49.7497	2.76009	77.6329	398.109	11012.5	7272.42	-77.6329	19.7486	35.3212	32.3192	0	0	0.184083	118.458	-603.572	250	177.987	0	44.3359	38.4231	65.5086	1614811117441252	2
2626	0	0	626	1	558.907	222.85	336.057	0	0	80.174	12.2453	60.0494	456.724	11081.7	7262.94	-60.0494	22.4609	35.5455	34.3862	0	0	0.310148	142.28	-618.46	250	169.958	0	39.2146	34.2831	58.2549	1614811117461263	2
2630	0	0	630	1	568.503	252.059	316.444	0	0	-64.3318	-14.192	169.914	267.008	11126.6	7289.37	-169.914	14.392	34.5279	33.3053	0	0	0.179124	128.071	-604.806	250	155.549	0	62.1249	51.1786	107.816	1614811117541307	2
2631	0	0	631	1	513.083	257.581	255.501	0	0	42.6155	-14.3543	1.21634	407.562	11119.3	7289.53	-1.21634	19.8216	35.2777	32.8279	0	0	0.25479	144.695	-614.642	250	166.12	0	39.3029	36.6785	65.2225	1614811117561317	2
2632	0	0	632	1	407.711	145.031	262.68	0	0	100.324	6.80873	-89.5075	365.95	11061.6	7368.03	89.5075	17.7102	35.4954	33.7607	0	0	0.176981	141.509	-613.609	250	172.679	0	37.2985	36.7552	88.7825	1614811117581328	2
2633	0	0	633	1	462.828	239.671	223.156	0	0	-3.7866	21.1452	94.8369	223.933	11165.7	7254.04	-94.8369	11.3104	35.4403	33.8978	0	0	0.257014	131.268	-608.09	250	153.119	0	78.7264	66.2098	113.027	1614811117601339	2
2635	0	0	635	1	522.013	265.036	256.977	0	0	31.8818	-46.196	41.0063	298.206	11528.7	6922.74	-41.0063	14.679	35.6776	34.13	0	0	0.0367667	146.916	-616.303	250	158.685	0	57.3356	50.7252	86.295	1614811117641361	2
2641	0	0	641	1	432.314	216.49	215.824	0	0	-18.4771	-21.1832	188.03	330.766	11180.4	7296.36	-188.03	17.732	36.0711	34.6402	0	0	0.325298	111.811	-602.446	250	132.448	0	50.4786	42.2769	95.4478	1614811117761426	2
2642	0	0	642	1	440.836	232.363	208.473	0	0	-140.857	94.1154	-101.361	228.987	11103.5	7280.73	101.361	12.0659	34.8939	33.9662	0	0	0.405285	125.209	-605.92	250	153.004	0	53.2025	52.5577	132.371	1614811117781437	2
2644	0	0	644	1	564.612	263.744	300.868	0	0	-26.5824	30.2105	-74.2766	453.617	11088.8	7344.63	74.2766	22.341	35.2502	33.4404	0	0	0.454165	123.849	-608.266	250	177.753	0	30.818	29.955	67.3178	1614811117821459	2
2645	0	0	645	1	565.556	226.488	339.068	0	0	47.5763	-9.4082	121.891	357.713	11114.3	7284.59	-121.891	18.1348	34.8325	33.8943	0	0	0.282207	130.725	-609.349	250	189.742	0	49.6787	41.8568	75.0604	1614811117841470	2
2646	0	0	646	1	530.196	239.164	291.033	0	0	45.0705	2.57255	102.432	260.972	11116.8	7272.61	-102.432	13.0976	36.1262	33.4347	0	0	0.416391	106.374	-597.63	250	152.933	0	67.7369	57.8057	99.0834	1614811117861481	2
2650	0	0	650	1	501.418	241.683	259.735	0	0	32.4399	9.05801	92.4622	387.638	11129.5	7365.78	-92.4622	19.3993	35.6295	33.1853	0	0	0.0781848	112.482	-599.797	250	152.08	0	46.163	39.4138	67.6749	1614811117941524	2
2651	0	0	651	1	477.167	272.128	205.039	0	0	6.37498	29.4766	101.386	512.127	11055.9	7245.7	-101.386	25.8881	33.2052	32.4264	0	0	0.309066	122.699	-601.883	250	173.502	0	35.0598	29.2869	51.3967	1614811117961535	2
2652	0	0	652	1	637.823	292.286	345.536	0	0	13.4614	65.6409	43.7923	480.897	11048.8	7309.2	-43.7923	23.8291	35.4113	32.2543	0	0	0.552224	127.594	-606.368	250	183.568	0	35.9021	31.5558	54.1682	1614811117981546	2
2653	0	0	653	1	443.359	205.755	237.604	0	0	41.3391	30.6998	31.2965	315.749	11120.6	7443.8	-31.2965	15.4649	34.9831	33.5501	0	0	0.0499327	115.851	-601.978	250	142.376	0	52.9425	47.5117	80.6955	1614811118001557	2
2654	0	0	654	1	457.571	232.571	225	0	0	24.722	73.3719	30.4198	240.165	11037.5	7301.47	-30.4198	11.8466	34.2411	33.2773	0	0	0.284507	126.883	-603.217	250	136.041	0	68.3074	61.0008	103.06	1614811118021568	2
2657	0	0	657	1	375.57	174.325	201.244	0	0	35.7005	39.3426	161.833	222.913	11126.2	7435.16	-161.833	11.6003	35.6467	33.4875	0	0	0.155572	103.942	-596.826	250	136.868	0	75.9177	63.1998	128.646	1614811118081601	2
2659	0	0	659	1	417.308	192.595	224.713	0	0	31.5981	54.2818	-114.333	314.608	11030.7	7320.56	114.333	15.4066	36.0206	32.4094	0	0	0.320588	105.595	-597.044	250	135.029	0	40.1097	39.7753	112.972	1614811118401775	2
2660	0	0	660	1	417.308	192.595	224.713	0	0	31.5981	54.2818	-114.333	314.608	11030.7	7320.56	114.333	15.4066	36.0206	32.4094	0	0	0.320588	105.595	-597.044	250	135.029	0	40.1097	39.7753	112.972	1614811118401775	2
2661	0	0	661	1	417.308	192.595	224.713	0	0	31.5981	54.2818	-114.333	314.608	11030.7	7320.56	114.333	15.4066	36.0206	32.4094	0	0	0.320588	105.595	-597.044	250	135.029	0	40.1097	39.7753	112.972	1614811118401775	2
2662	0	0	662	1	417.308	192.595	224.713	0	0	31.5981	54.2818	-114.333	314.608	11030.7	7320.56	114.333	15.4066	36.0206	32.4094	0	0	0.320588	105.595	-597.044	250	135.029	0	40.1097	39.7753	112.972	1614811118401775	2
2663	0	0	663	1	417.308	192.595	224.713	0	0	31.5981	54.2818	-114.333	314.608	11030.7	7320.56	114.333	15.4066	36.0206	32.4094	0	0	0.320588	105.595	-597.044	250	135.029	0	40.1097	39.7753	112.972	1614811118401775	2
2664	0	0	664	1	417.308	192.595	224.713	0	0	31.5981	54.2818	-114.333	314.608	11030.7	7320.56	114.333	15.4066	36.0206	32.4094	0	0	0.320588	105.595	-597.044	250	135.029	0	40.1097	39.7753	112.972	1614811118401775	2
2665	0	0	665	1	417.308	192.595	224.713	0	0	31.5981	54.2818	-114.333	314.608	11030.7	7320.56	114.333	15.4066	36.0206	32.4094	0	0	0.320588	105.595	-597.044	250	135.029	0	40.1097	39.7753	112.972	1614811118401775	2
2666	0	0	666	1	417.308	192.595	224.713	0	0	31.5981	54.2818	-114.333	314.608	11030.7	7320.56	114.333	15.4066	36.0206	32.4094	0	0	0.320588	105.595	-597.044	250	135.029	0	40.1097	39.7753	112.972	1614811118401775	2
2667	0	0	667	1	417.308	192.595	224.713	0	0	31.5981	54.2818	-114.333	314.608	11030.7	7320.56	114.333	15.4066	36.0206	32.4094	0	0	0.320588	105.595	-597.044	250	135.029	0	40.1097	39.7753	112.972	1614811118401775	2
2668	0	0	668	1	417.308	192.595	224.713	0	0	31.5981	54.2818	-114.333	314.608	11030.7	7320.56	114.333	15.4066	36.0206	32.4094	0	0	0.320588	105.595	-597.044	250	135.029	0	40.1097	39.7753	112.972	1614811118401775	2
2669	0	0	669	1	417.308	192.595	224.713	0	0	31.5981	54.2818	-114.333	314.608	11030.7	7320.56	114.333	15.4066	36.0206	32.4094	0	0	0.320588	105.595	-597.044	250	135.029	0	40.1097	39.7753	112.972	1614811118401775	2
2670	0	0	670	1	417.308	192.595	224.713	0	0	31.5981	54.2818	-114.333	314.608	11030.7	7320.56	114.333	15.4066	36.0206	32.4094	0	0	0.320588	105.595	-597.044	250	135.029	0	40.1097	39.7753	112.972	1614811118401775	2
2671	0	0	671	1	417.308	192.595	224.713	0	0	31.5981	54.2818	-114.333	314.608	11030.7	7320.56	114.333	15.4066	36.0206	32.4094	0	0	0.320588	105.595	-597.044	250	135.029	0	40.1097	39.7753	112.972	1614811118401775	2
2672	0	0	672	1	417.308	192.595	224.713	0	0	31.5981	54.2818	-114.333	314.608	11030.7	7320.56	114.333	15.4066	36.0206	32.4094	0	0	0.320588	105.595	-597.044	250	135.029	0	40.1097	39.7753	112.972	1614811118401775	2
2673	0	0	673	1	417.308	192.595	224.713	0	0	31.5981	54.2818	-114.333	314.608	11030.7	7320.56	114.333	15.4066	36.0206	32.4094	0	0	0.320588	105.595	-597.044	250	135.029	0	40.1097	39.7753	112.972	1614811118401775	2
2674	0	0	674	1	572.51	263.68	308.831	0	0	76.2294	25.6528	51.0295	507.342	11085.7	7349.19	-51.0295	24.8948	35.3986	33.7375	0	0	0.277167	128.034	-609.812	250	182.024	0	34.9845	30.7255	52.5654	1614811118421786	2
2676	0	0	676	1	432.307	229.998	202.309	0	0	13.0468	-12.8572	69.1976	294.354	11049.2	7387.7	-69.1976	14.6455	34.6654	33.2418	0	0	0.089354	99.4249	-593.633	250	111.102	0	59.184	50.9746	86.3517	1614811118461808	2
2677	0	0	677	1	487.223	280.33	206.893	0	0	-9.36546	-3.50458	7.87385	271.582	11171.3	7378.34	-7.87385	13.3647	35.3491	32.9921	0	0	0.58512	151.132	-615.643	250	191.893	0	58.7188	53.8796	93.9064	1614811118481819	2
2679	0	0	679	1	548.092	284.844	263.249	0	0	31.1568	-25.8847	64.8414	423.906	11130.8	7301.06	-64.8414	20.9951	34.6204	31.6495	0	0	0.172647	120.008	-600.756	250	168.543	0	40.9883	35.7058	61.2068	1614811118521840	2
2680	0	0	680	1	422.021	150.332	271.689	0	0	-42.334	-5.4854	-116.822	247.458	11204.3	7380.33	116.822	12.3138	35.4191	33.3202	0	0	0.295249	119.764	-602.744	250	133.483	0	49.8922	50.28	141.814	1614811118541851	2
2681	0	0	681	1	389.628	201.477	188.151	0	0	-89.3091	-2.73351	162.062	187.374	11251.2	7377.57	-162.062	10.1775	35.686	33.6499	0	0	0.140548	130.465	-608.092	250	140.37	0	89.4877	72.8408	147.361	1614811118561862	2
2683	0	0	683	1	544.759	258.278	286.48	0	0	34.9114	-6.19986	153.653	281.65	11127	7281.38	-153.653	14.5757	33.8002	34.2721	0	0	0.284038	142.771	-614.769	250	172.492	0	60.474	50.6234	100.753	1614811118601884	2
2687	0	0	687	1	402.425	180.963	221.461	0	0	34.7386	37.708	66.9052	280.996	11127.2	7337.13	-66.9052	13.9294	35.1773	32.5293	0	0	0.392271	155.557	-615.9	250	163.342	0	61.2409	53.0274	90.3843	1614811118681928	2
2688	0	0	688	1	509.704	168.87	340.834	0	0	99.1743	103.44	-221.433	345.555	11062.7	7271.4	221.433	17.7325	35.7509	32.2114	0	0	0.386718	126.182	-605.114	250	207.185	0	33.0694	33.3497	149.646	1614811118701939	2
2689	0	0	689	1	426.729	217.213	209.515	0	0	74.4181	71.3209	-52.1828	334.589	11087.5	7303.52	52.1828	16.2501	35.6361	32.3085	0	0	0.325554	142.248	-612.722	250	174.496	0	42.3593	41.0136	86.6504	1614811118721949	2
2690	0	0	690	1	512.576	274.756	237.82	0	0	41.1777	50.3739	150.53	525.507	11120.7	7324.47	-150.53	27.1531	33.3847	33.2185	0	0	0.460341	154.706	-620.199	250	214.463	0	33.4303	27.7452	55.3576	1614811118741960	2
2691	0	0	691	1	612.993	291.42	321.573	0	0	11.1763	7.15657	2.40799	427.497	11051.1	7268.02	-2.40799	20.9112	34.2594	33.5331	0	0	0.250553	108.702	-597.393	250	138.16	0	38.082	34.987	61.4289	1614811118761971	2
2692	0	0	692	1	486.049	180.907	305.142	0	0	34.8363	-4.72559	-22.0234	356.904	11127.1	7279.91	22.0234	17.3257	34.858	32.839	0	0	0.524715	123.312	-604.589	250	173.671	0	42.5472	40.6069	76.595	1614811118781982	2
2694	0	0	694	1	439.068	207.117	231.951	0	0	4.54253	94.697	-198.585	236.265	11057.7	7280.14	198.585	12.047	34.3871	30.5646	0	0	0.266059	127.495	-599.333	250	138.147	0	46.514	46.7873	197.449	1614811118822004	2
2696	0	0	696	1	514.991	255.758	259.233	0	0	-53.4398	-15.6182	48.0846	307.982	11115.7	7390.46	-48.0846	15.5489	33.6288	31.9606	0	0	0.49026	148.828	-612.414	250	157.47	0	54.072	47.2022	80.0095	1614811118862026	2
2698	0	0	698	1	507.351	226.982	280.369	0	0	25.0983	-13.6936	82.6253	363.725	11136.8	7189.21	-82.6253	18.1506	34.9817	32.0972	0	0	0.256347	156.275	-618.012	250	201.758	0	48.2585	41.5591	70.8885	1614811118902048	2
2700	0	0	700	1	417.418	192.969	224.449	0	0	-18.7148	-19.7779	-21.1316	382.545	11180.6	7394.62	21.1316	18.8072	35.2717	31.7651	0	0	0.227949	99.9252	-592.574	250	166.785	0	39.4881	37.2547	71.06	1614811118942069	2
2703	0	0	703	1	502.24	267.365	234.875	0	0	1.59722	15.7274	35.4052	285.936	11160.3	7359.11	-35.4052	14.1174	35.1657	33.3746	0	0	0.707966	137.197	-610.572	250	140.481	0	58.7962	52.1896	88.1919	1614811119002102	2
2704	0	0	704	1	511.962	299.088	212.874	0	0	80.8992	-23.8277	51.3775	314.458	11180.7	7299.01	-51.3775	15.4264	35.0056	32.6009	0	0	0.282056	114.228	-599.147	250	145.643	0	54.392	47.9937	81.3618	1614811119022113	2
2708	0	0	708	1	468.895	230.682	238.213	0	0	45.2034	-27.9381	275.249	214.167	11116.7	7303.12	-275.249	12.0334	33.0427	32.9926	0	0	0.0511151	146.701	-608.776	250	142.055	0	62.1331	57.2661	185.128	1614811119102156	2
2711	0	0	711	1	598.362	314.7	283.662	0	0	125.67	-10.441	58.0166	395.488	11235.6	7185.96	-58.0166	19.454	34.4833	33.1868	0	0	0.148472	130.006	-607.076	250	163.76	0	44.1178	38.7847	65.594	1614811119162189	2
2712	0	0	712	1	510.735	225.95	284.785	0	0	-44.1045	15.3733	120.059	337.976	11106.4	7359.47	-120.059	17.5203	34.6626	32.8624	0	0	0.434273	119.656	-602.096	250	138.274	0	52.0095	43.0149	76.9769	1614811119182200	2
2713	0	0	713	1	341.829	183.729	158.099	0	0	40.5982	45.5505	-44.2451	203.535	11021.7	7329.29	44.2451	9.88338	33.7967	31.9537	0	0	0.108513	126.19	-599.643	250	142.612	0	68.6041	65.6751	134.984	1614811119202211	2
2716	0	0	716	1	515.638	300.889	214.749	0	0	28.0224	40.8658	122.162	359.834	11133.9	7433.63	-122.162	18.3146	33.6138	32.1376	0	0	0.14647	125.883	-602.977	250	152.137	0	48.5449	40.391	72.9408	1614811119262244	2
2717	0	0	717	1	456.162	180.525	275.637	0	0	67.1658	38.7809	93.5239	360.551	11194.4	7336.06	-93.5239	18.0024	33.7239	32.3191	0	0	0.336189	132.64	-604.794	250	175.482	0	48.658	41.232	71.3021	1614811119282255	2
2719	0	0	719	1	473.233	198.68	274.553	0	0	67.9936	47.859	19.6154	465.572	11093.9	7326.98	-19.6154	22.7159	34.4925	32.3494	0	0	0.354998	141.828	-614.446	250	201.959	0	35.6385	32.2696	56.0068	1614811119322276	2
2720	0	0	720	1	626.622	282.192	344.43	0	0	51.4361	24.9104	2.06976	493.293	11110.5	7349.93	-2.06976	23.9852	34.2854	32.0895	0	0	0.172011	125.499	-605.213	250	187.315	0	32.641	30.2378	53.9016	1614811119342287	2
2722	0	0	722	1	599.995	334.094	265.901	0	0	115.013	1.70698	-59.3343	287.556	11046.9	7273.47	59.3343	13.8907	33.9461	32.4413	0	0	0.260757	171.012	-621.377	250	190.778	0	48.546	47.289	100.794	1614811119382309	2
2724	0	0	724	1	436.563	218.662	217.9	0	0	37.2646	10.2267	76.2895	263.418	11124.7	7364.61	-76.2895	13.0827	33.6449	33.5976	0	0	0.336892	95.6281	-589.566	250	131.672	0	65.7641	56.6229	95.9049	1614811119422331	2
2728	0	0	728	1	439.319	174.92	264.399	0	0	80.669	33.759	86.0431	302.703	11180.9	7440.74	-86.0431	15.049	33.9079	32.3896	0	0	0.390881	124.869	-601.451	250	146.376	0	57.5473	49.0119	83.9022	1614811119502374	2
2732	0	0	732	1	454.737	205.556	249.18	0	0	26.5384	-7.98127	152.267	304.665	11135.4	7283.16	-152.267	15.7755	35.164	32.5107	0	0	0.359638	117.027	-601.209	250	163.847	0	56.4485	47.2896	92.3714	1614811119582418	2
2735	0	0	735	1	454.283	234.929	219.353	0	0	58.811	-12.0152	158.963	274.186	11103.1	7386.86	-158.963	14.2005	35.7898	33.467	0	0	0.292789	142.249	-614.088	250	174.301	0	62.4903	52.536	105.337	1614811119642451	2
2736	0	0	736	1	536.981	229.976	307.005	0	0	38.356	19.2732	-66.4402	387.587	11023.9	7355.57	66.4402	18.7919	34.654	31.9181	0	0	0.60304	155.587	-614.327	250	170.002	0	35.803	34.9439	77.1744	1614811119662462	2
2737	0	0	737	1	529.712	288.375	241.338	0	0	81.2436	-20.5389	78.4708	384.966	11180.3	7295.72	-78.4708	19.0684	32.5624	31.7024	0	0	0.0410522	127.121	-600.535	250	158.154	0	45.0767	38.7329	66.266	1614811119682472	2
2739	0	0	739	1	458.185	197.869	260.316	0	0	23.5099	-22.2297	3.96218	278.492	11138.4	7297.41	-3.96218	13.5951	33.3412	33.088	0	0	0.149815	149.361	-612.231	250	153.568	0	56.6412	52.2144	91.2254	1614811119722494	2
2740	0	0	740	1	647.045	347.584	299.461	0	0	77.5858	6.16049	164.655	411.177	11084.3	7269.02	-164.655	21.3372	32.8973	31.5355	0	0	0.108478	139.59	-606.458	250	192.716	0	41.0259	34.518	71.0749	1614811119742505	2
2745	0	0	745	1	442.659	263.946	178.713	0	0	-21.0078	66.4979	76.1279	350.603	11083.3	7408	-76.1279	17.7265	32.8371	32.0205	0	0	0.0638064	118.985	-598.839	250	150.447	0	49.0836	41.5322	71.1941	1614811119842560	2
2749	0	0	749	1	461.525	237.899	223.626	0	0	53.9192	11.7591	114.458	311.233	11008.3	7263.42	-114.458	15.7011	32.5758	31.4659	0	0	0.28479	99.2199	-587.346	250	134.502	0	55.2089	46.5982	82.0154	1614811119922603	2
2752	0	0	752	1	455.667	259.247	196.42	0	0	-2.50727	-35.3349	11.3513	339.025	11164.4	7410.18	-11.3513	16.6812	33.5117	30.8727	0	0	0.188244	134.853	-603.661	250	170.951	0	46.6302	42.3946	74.3492	1614811119982636	2
2753	0	0	753	1	420.999	200.345	220.654	0	0	-13.432	-4.82942	-12.9941	348.233	11175.4	7379.67	12.9941	17.1037	33.3035	31.7115	0	0	0.348995	124.456	-602.15	250	139.585	0	43.7288	40.8917	74.9244	1614811120002647	2
2754	0	0	754	1	508.372	243.766	264.605	0	0	50.637	-55.6848	151.641	396.52	11410.3	6932.22	-151.641	20.5407	32.9883	31.6788	0	0	0.179602	136.823	-605.119	250	160.455	0	42.9091	35.7906	71.2304	1614811120022658	2
2759	0	0	759	1	518.475	206.45	312.025	0	0	72.9294	4.11513	-33.0866	342.161	11089	7370.73	33.0866	16.5335	34.0774	33.2146	0	0	0.364588	135.483	-608.086	250	167.067	0	43.6439	41.8075	81.184	1614811120122712	2
2760	0	0	760	1	435.211	228.366	206.845	0	0	38.3791	50.1452	-24.7695	235.108	11223.2	7324.7	24.7695	11.4382	33.6253	32.3205	0	0	0.180089	130.288	-602.192	250	147.637	0	62.3376	58.8914	112.618	1614811120142723	2
2761	0	0	761	1	547.919	222.197	325.722	0	0	40.522	-2.04089	91.9279	405.437	11121.4	7376.88	-91.9279	20.2598	33.2017	32.5752	0	0	0.358725	129.009	-606.141	250	158.059	0	43.43	37.064	63.8156	1614811120162734	2
2762	0	0	762	1	474.738	207.702	267.036	0	0	-23.3107	-11.7959	197.578	231.755	11284.9	7386.64	-197.578	12.5133	33.7984	32.7742	0	0	0.378971	111.309	-595.649	250	169.788	0	67.5878	57.2843	134.037	1614811120182745	2
2763	0	0	763	1	474.973	222.861	252.112	0	0	27.8653	3.20581	40.6495	239.449	11233.7	7271.97	-40.6495	11.7684	33.9696	30.8943	0	0	0.39754	134.819	-603.124	250	148.801	0	68.0769	60.9615	102.658	1614811120202756	2
2764	0	0	764	1	604.754	288.654	316.1	0	0	55.0244	5.1691	14.5683	505.141	11106.9	7369.67	-14.5683	24.5867	32.9403	31.7725	0	0	0.249559	153.135	-614.234	250	192.68	0	32.4433	29.7638	51.4648	1614811120222767	2
2765	0	0	765	1	458.483	188.126	270.357	0	0	36.1333	71.4192	-109.531	379.731	11026.1	7303.42	109.531	18.6066	33.0581	31.6885	0	0	0.579996	127.342	-601.885	250	176.329	0	33.5061	33.2298	88.8179	1614811120242778	2
2766	0	0	766	1	557.889	256.669	301.22	0	0	47.8183	55.7879	42.8062	356.046	11213.8	7319.05	-42.8062	17.5143	33.7156	32.0295	0	0	0.206181	134.308	-604.897	250	164.667	0	47.0586	41.6522	70.9548	1614811120262789	2
2767	0	0	767	1	546.706	347.324	199.382	0	0	4.71109	-42.2318	119.964	267.654	11057.5	7217.75	-119.964	13.6882	31.9688	31.0805	0	0	0.20666	127.817	-597.457	250	137.226	0	63.3876	52.4695	94.0762	1614811120282799	2
2768	0	0	768	1	489.918	298.438	191.48	0	0	68.6408	-55.2906	191.947	315.491	11093.3	7430.13	-191.947	16.7629	32.8586	32.0299	0	0	0.152908	112.264	-594.733	250	146.332	0	50.3806	42.5903	98.4635	1614811120302810	2
2769	0	0	769	1	533.735	306.46	227.274	0	0	49.8055	-17.5019	63.6685	443.763	11112.1	7292.68	-63.6685	21.9036	32.437	31.9658	0	0	0.163064	107.622	-593.441	250	158.395	0	38.9263	33.9396	57.9703	1614811120322821	2
2770	0	0	770	1	480.342	221.088	259.254	0	0	26.8304	22.4173	-141.698	338.62	11035.4	7252.76	141.698	16.6812	33.6391	32.0463	0	0	0.238116	115.534	-596.738	250	172.224	0	35.9178	36.0508	115.802	1614811120342832	2
2771	0	0	771	1	627.757	300.78	326.978	0	0	8.04754	-14.6071	29.4811	574.278	11153.9	7389.45	-29.4811	28.2622	33.1814	30.2349	0	0	0.194816	116.203	-597.932	250	187.855	0	29.2008	26.1745	45.1259	1614811120362843	2
2772	0	0	772	1	654.346	278.712	375.635	0	0	37.2506	-23.1414	52.0013	516.696	11224.3	7397.98	-52.0013	25.4518	33.3502	32.2796	0	0	0.249667	159.279	-619.86	250	196.084	0	33.671	29.5887	50.6868	1614811120382854	2
2773	0	0	773	1	545.596	222.72	322.877	0	0	66.6685	0.821949	-48.137	448.329	11095.3	7274.36	48.137	21.659	33.0936	30.2915	0	0	0.223984	119.432	-597.601	250	159.75	0	31.7733	30.946	63.784	1614811120402865	2
2774	0	0	774	1	517.608	360.612	156.996	0	0	57.7004	-14.7748	267.238	286.604	11104.2	7289.96	-267.238	15.9621	32.7978	30.3642	0	0	0.150636	154.396	-604.723	250	171.309	0	47.7063	43.7112	133.215	1614811120422876	2
2776	0	0	776	1	484.467	181.144	303.323	0	0	50.7132	34.7949	-55.9597	357.871	11111.2	7340.05	55.9597	17.3375	32.6195	30.3766	0	0	0.241847	139.739	-603.628	250	173.309	0	38.4058	37.287	79.3731	1614811120462897	2
2777	0	0	777	1	477.163	249.597	227.566	0	0	46.1396	-43.3418	51.1374	306.973	11115.8	7318.52	-51.1374	15.1204	32.6347	30.7928	0	0	0.154648	128.919	-598.605	250	165.87	0	53.876	47.4732	81.0007	1614811120482908	2
2779	0	0	779	1	560.048	241.578	318.47	0	0	-36.3393	-69.052	-51.4985	362.111	11098.6	7344.23	51.4985	17.9654	32.8626	31.0986	0	0	0.413787	138.911	-606.043	250	176.722	0	38.2368	36.9923	77.232	1614811120522930	2
2780	0	0	780	1	521.473	224.522	296.952	0	0	19.0425	-25.8263	47.5981	378.376	11541.5	6902.37	-47.5981	18.6751	31.8681	29.7345	0	0	0.0786534	145.645	-604.785	250	159.599	0	43.7293	38.4071	65.5916	1614811120542941	2
2781	0	0	781	1	417.364	207.927	209.437	0	0	0.138907	2.3427	111.076	274.775	11361.1	6874.2	-111.076	13.9697	32.2767	31.0027	0	0	0.165178	132.233	-601.262	250	158.959	0	62.4811	52.0545	90.933	1614811120562952	2
2783	0	0	783	1	475.105	249.349	225.756	0	0	9.35322	-46.0872	102.932	265.415	11152.6	7321.27	-102.932	13.4431	31.4559	31.2714	0	0	0.0321868	140.788	-603.809	250	160.253	0	63.9575	53.2918	93.0712	1614811120602974	2
2785	0	0	785	1	574.775	331.607	243.168	0	0	50.3818	64.8171	26.6718	339.871	11211.2	7310.02	-26.6718	16.6666	31.2848	29.8922	0	0	0.311039	149.812	-603.627	250	181.394	0	46.589	41.9865	71.7327	1614811120642996	2
2788	0	0	788	1	505.857	255.203	250.654	0	0	6.17083	64.8816	-42.6818	285.504	10956.4	7309.96	42.6818	13.984	31.9956	29.5557	0	0	0.316675	125.686	-595.707	250	117.596	0	48.4464	45.8563	93.723	1614811120703028	2
2791	0	0	791	1	436.059	192.029	244.031	0	0	-5.62524	26.6741	-28.0276	311.615	11167.5	7348.17	28.0276	15.2626	33.0866	30.3425	0	0	0.254506	114.315	-594.316	250	136.245	0	46.4028	43.7761	85.1027	1614811120763061	2
2792	0	0	792	1	420.95	210.93	210.021	0	0	31.7851	19.0572	-67.4114	267.763	11030.5	7256.12	67.4114	12.9952	32.5519	31.6975	0	0	0.177923	168.652	-616.968	250	175.723	0	50.3042	49.0937	107.509	1614811120783072	2
2796	0	0	796	1	367.216	166.681	200.535	0	0	33.594	-33.3882	-74.8771	211.22	11128.3	7208.91	74.8771	10.2602	32.5261	31.456	0	0	0.266023	137.335	-601.723	250	156.975	0	61.6402	60.9221	138.676	1614811120863115	2
2798	0	0	798	1	670.334	296.742	373.592	0	0	60.2215	7.86653	25.6047	492.104	11101.7	7366.97	-25.6047	23.9961	31.6562	29.9001	0	0	0.330008	120.308	-595.414	250	165.592	0	33.0812	30.0198	51.4805	1614811120903137	2
2800	0	0	800	1	365.422	137.776	227.646	0	0	-7.24596	57.7949	-144.231	210.695	11069.5	7317.05	144.231	10.4858	32.3969	30.959	0	0	0.181739	119.718	-594.207	250	129.174	0	54.9338	54.4974	179.385	1614811120943159	2
2801	0	0	801	1	413.256	168.558	244.698	0	0	-34.0613	57.5963	128.373	307.989	11196	7317.24	-128.373	16.0166	33.2626	30.5359	0	0	0.388086	104.601	-587.977	250	149.621	0	55.2472	45.4635	83.0248	1614811120963170	2
2802	0	0	802	1	500.597	265.224	235.373	0	0	35.9959	-7.04999	92.9747	265.561	11125.9	7282.23	-92.9747	13.2862	32.9797	30.0227	0	0	0.126236	126.124	-597.791	250	136.241	0	63.6279	54.5568	92.9885	1614811120983181	2
2803	0	0	803	1	576.145	285.209	290.936	0	0	14.8317	-29.9029	140.858	378.387	11047.4	7205.42	-140.858	19.5221	31.3965	31.462	0	0	0.292706	113.509	-593.937	250	162.283	0	44.8882	37.1331	71.1587	1614811121003192	2
2806	0	0	806	1	458.004	183.67	274.334	0	0	81.4247	10.7966	8.59484	304.853	11080.5	7463.7	-8.59484	14.7986	32.8152	31.1196	0	0	0.311583	132.363	-602.396	250	147.111	0	51.4334	47.4025	82.3107	1614811121063224	2
2809	0	0	809	1	354.119	112.56	241.559	0	0	-11.8352	40.678	142.111	194.596	11173.8	7334.16	-142.111	10.1108	33.6498	31.1877	0	0	0.282072	127.841	-599.429	250	156.257	0	86.1895	70.7808	134.1	1614811121123257	2
2810	0	0	810	1	406.205	206.961	199.245	0	0	47.2379	39.0587	114.231	317.95	11214.3	7335.78	-114.231	16.067	32.2862	31.1469	0	0	0.488157	153.902	-608.882	250	141.925	0	53.8295	45.0934	80.0096	1614811121143268	2
2814	0	0	814	1	494.477	249.135	245.341	0	0	52.4947	6.90144	69.7111	415.829	11109.4	7367.94	-69.7111	20.5586	32.394	30.9459	0	0	0.34244	125.825	-599.176	250	186.448	0	41.2136	35.8582	61.1992	1614811121223312	2
2816	0	0	816	1	424.812	248.811	176.001	0	0	45.9406	-34.8814	129.054	258.897	11215.6	7310.06	-129.054	13.2013	32.013	31.7331	0	0	0.0278751	129.277	-600.692	250	142.476	0	65.152	54.3679	99.8987	1614811121263333	2
2818	0	0	818	1	406.578	222.35	184.228	0	0	8.29229	-22.7584	108.378	304.459	11153.6	7297.94	-108.378	15.4375	32.2412	31.3775	0	0	0.345313	138.642	-604.603	250	169.364	0	56.4761	47.1617	82.5911	1614811121303355	2
2820	0	0	820	1	540.372	233.121	307.251	0	0	43.9631	-49.9728	-4.34789	262.924	11118	7325.15	4.34789	12.8047	32.7892	30.0598	0	0	0.173525	132.274	-600.188	250	159.198	0	56.634	53.0038	96.5414	1614811121343377	2
2826	0	0	826	1	468.155	242.018	226.137	0	0	52.0001	28.9268	12.5148	253.277	11109.9	7345.91	-12.5148	12.3388	32.7541	31.6649	0	0	0.457221	130.226	-600.136	250	157.124	0	61.7622	56.5691	97.8834	1614811121463442	2
2827	0	0	827	1	504.258	268.317	235.941	0	0	-22.8905	0.888073	50.6351	385.657	11085.2	7373.95	-50.6351	19.2543	32.6235	29.4261	0	0	0.504322	155.122	-609.082	250	199.299	0	42.8768	37.6004	64.1062	1614811121483453	2
2830	0	0	830	1	431.612	185.968	245.644	0	0	48.7751	18.0467	-81.1441	281.977	11113.1	7356.79	81.1441	13.6668	32.3457	29.8457	0	0	0.201139	134.98	-599.596	250	154.176	0	45.3965	45.0005	105.881	1614811121543486	2
2831	0	0	831	1	417.328	236.224	181.104	0	0	58.2408	48.7272	140.234	303.501	11103.7	7326.11	-140.234	15.5532	32.5851	30.2549	0	0	0.0990663	126.826	-598.329	250	166.253	0	55.3536	46.1102	87.3147	1614811121563497	2
2832	0	0	832	1	517.048	268.022	249.027	0	0	-14.1039	-4.74157	86.9691	362.942	11176	7379.58	-86.9691	18.3153	32.5091	30.8619	0	0	0.152709	159.109	-613.815	250	167.052	0	47.481	40.2236	68.9334	1614811121583508	2
2833	0	0	833	1	504.075	287.549	216.526	0	0	-33.9765	-52.8297	273.326	236.84	11195.9	7328.01	-273.326	13.5628	32.4395	30.8267	0	0	0.303623	119.848	-593.948	250	165.316	0	55.5539	50.4732	160.308	1614811121603519	2
2836	0	0	836	1	499.47	170.409	329.061	0	0	72.4208	32.3809	69.415	294.364	11089.5	7342.46	-69.415	14.5422	31.8338	31.046	0	0	0.510065	113.323	-591.395	250	137.138	0	57.1883	49.2957	84.0096	1614811121663551	2
2846	0	0	846	1	463.068	230.538	232.53	0	0	-15.2929	-22.6753	109.766	267.082	11077.6	7297.86	-109.766	13.6378	31.037	30.1546	0	0	0.153158	120.107	-591.843	250	137.677	0	62.8176	52.2085	91.6282	1614811121863660	2
2847	0	0	847	1	520.639	252.749	267.89	0	0	101.132	21.8336	133.2	352.192	11060.8	7353.01	-133.2	17.921	32.1121	29.8486	0	0	0.162698	141.866	-604.867	250	156.633	0	48.305	40.3086	74.4051	1614811121883671	2
2850	0	0	850	1	461.234	259.186	202.047	0	0	-2.17328	27.8377	83.4512	289.271	11064.4	7247.34	-83.4512	14.5359	30.6613	31.2099	0	0	0.231789	115.045	-591.912	250	131.295	0	58.4674	49.1899	84.2193	1614811121943704	2
2852	0	0	852	1	360.751	174.374	186.378	0	0	32.8095	23.2404	167.383	259.857	11029.5	7251.94	-167.383	13.5689	31.2008	30.2836	0	0	0.377697	111.409	-589.374	250	157.061	0	61.6202	51.5828	107.552	1614811121983726	2
2857	0	0	857	1	494.764	250.608	244.157	0	0	-13.166	-27.2867	135.426	327.589	11175.1	7302.47	-135.426	16.9618	32.0469	31.1438	0	0	0.293261	122.835	-595.64	250	136.984	0	51.8569	42.7248	80.0688	1614811122083780	2
2858	0	0	858	1	454.334	177.462	276.872	0	0	-1.1322	8.12821	-78.9298	335.606	11063.4	7267.05	78.9298	16.4008	31.6365	31.2729	0	0	0.319281	123.018	-594.915	250	161.17	0	39.6798	38.7492	87.7146	1614811122103791	2
2859	0	0	859	1	449.579	226.686	222.893	0	0	17.2643	45.4786	116.092	400.893	11144.7	7329.36	-116.092	20.3869	32.3928	30.0838	0	0	0.418512	93.9729	-585.575	250	148.789	0	43.0487	35.8094	63.9702	1614811122123802	2
2861	0	0	861	1	567.878	263.815	304.063	0	0	-13.1833	8.65484	9.9183	363.477	11075.4	7266.53	-9.9183	17.916	31.4684	29.4574	0	0	0.401351	133.766	-597.036	250	153.195	0	42.5842	38.8709	67.7104	1614811122163824	2
2862	0	0	862	1	473.268	225.192	248.075	0	0	4.2428	-46.607	39.4533	218.262	11257.3	7321.79	-39.4533	10.8004	32.6502	29.9775	0	0	0.388018	142.237	-602.74	250	163.112	0	73.4602	64.7854	110.293	1614811122183835	2
2864	0	0	864	1	465.334	173.617	291.718	0	0	70.5628	67.1633	-146.627	286.066	11091.4	7307.68	146.627	14.1099	31.2213	29.3712	0	0	0.406511	144.606	-600.289	250	155.65	0	40.1658	40.3573	133.782	1614811122223856	2
2865	0	0	865	1	496.119	228.023	268.096	0	0	23.7616	-28.4487	19.191	360.194	11138.2	7303.63	-19.191	17.6374	31.4705	30.061	0	0	0.115229	107.659	-587.458	250	133.39	0	43.8874	39.8166	68.6211	1614811122243867	2
2866	0	0	866	1	419.204	183.905	235.299	0	0	59.0901	-6.07975	-94.0548	275.444	11102.8	7380.92	94.0548	13.3543	32.2538	30.7912	0	0	0.319957	138.713	-602.46	250	149.97	0	45.9516	45.9657	113.924	1614811122263878	2
2870	0	0	870	1	415.919	212.797	203.122	0	0	20.2231	20.8903	81.4709	245.258	11141.7	7453.61	-81.4709	12.2463	31.1809	30.0967	0	0	0.131817	119.665	-592.946	250	134.429	0	67.8227	57.8699	98.3718	1614811122343922	2
2872	0	0	872	1	585.661	275.428	310.232	0	0	21.6465	20.814	100.693	370.95	11140.3	7354.03	-100.693	18.6766	31.868	29.2038	0	0	0.381128	122.043	-593.876	250	168.649	0	45.881	38.7481	67.2549	1614811122383944	2
2874	0	0	874	1	369.942	150.302	219.64	0	0	46.4799	55.3058	24.0398	268.592	11115.4	7319.53	-24.0398	13.1542	31.2395	29.203	0	0	0.285078	82.4497	-573.538	250	105.79	0	57.532	52.0377	89.3653	1614811122423965	2
2875	0	0	875	1	551.812	291.821	259.99	0	0	67.2708	-74.5688	182.259	298.408	11094.6	7449.41	-182.259	15.8086	31.2264	29.7028	0	0	0.185809	133.701	-597.334	250	160.75	0	52.4538	44.4141	97.8272	1614811122443976	2
2877	0	0	877	1	415.574	186.821	228.753	0	0	-2.53412	-13.8818	39.2644	353.914	11064.8	7388.72	-39.2644	17.5067	29.9538	29.1463	0	0	0.286197	126.542	-593.326	250	186.858	0	45.4561	40.0483	67.8832	1614811122483998	2
2886	0	0	886	1	523.997	222.943	301.054	0	0	52.5254	35.749	5.1831	403.483	11109.4	7239.43	-5.1831	19.6402	30.5314	28.9886	0	0	0.480617	143.828	-603.081	250	163.328	0	37.8596	34.9499	61.7058	1614811122664096	2
2889	0	0	889	1	471.799	129.273	342.526	0	0	20.6936	56.7978	-35.3127	216.387	11141.2	7318.04	35.3127	10.5588	31.2246	31.1223	0	0	0.239951	98.4245	-582.261	250	118.063	0	64.8335	61.5115	120.457	1614811122724129	2
2890	0	0	890	1	561.086	305.432	255.654	0	0	42.1241	-16.2005	162.027	285.478	11219.5	7191.72	-162.027	14.8447	30.2091	29.5764	0	0	0.313726	165.471	-608.281	250	184.759	0	55.869	47.0241	96.1213	1614811122744140	2
2891	0	0	891	1	503.681	213.136	290.545	0	0	86.7521	-25.126	-24.7345	367.298	11075.2	7300.31	24.7345	17.7581	32.1272	30.1327	0	0	0.297291	153.752	-605.967	250	173.377	0	40.0968	37.9527	72.8095	1614811122764151	2
2892	0	0	892	1	466.205	248.863	217.342	0	0	36.7686	-42.4057	34.7696	261.013	11025.5	7317.59	-34.7696	12.8121	31.2496	28.9147	0	0	0.264374	122.102	-591.267	250	140.976	0	60.208	53.7663	91.9828	1614811122784162	2
2899	0	0	899	1	541.275	289.378	251.897	0	0	-40.2875	38.6214	125.748	319.333	11102.5	7435.88	-125.748	16.5964	30.2382	29.1169	0	0	0.263544	118.601	-589.518	250	137.187	0	51.7893	42.4875	77.6328	1614811122924238	2
2900	0	0	900	1	351.452	166.762	184.69	0	0	-42.344	-55.5605	183.394	213.94	11204.3	7430.4	-183.394	11.5708	29.5711	29.3478	0	0	0.293734	122.702	-588.558	250	127.88	0	70.3009	58.359	131.236	1614811122944249	2
2901	0	0	901	1	425.563	222.782	202.781	0	0	31.5583	45.7951	-50.1385	325.68	11130.4	7428.71	50.1385	15.8338	29.7597	30.1053	0	0	0.65516	113.969	-586.427	250	157.068	0	42.1172	40.437	82.6109	1614811122964260	2
2902	0	0	902	1	587.838	336.204	251.634	0	0	-12.4713	7.8912	86.8911	534.595	11174.4	7366.95	-86.8911	26.9637	30.8119	28.1481	0	0	0.570764	155.016	-609.002	250	213.516	0	32.0516	27.184	47.1488	1614811122984271	2
2903	0	0	903	1	689.1	251.735	437.365	0	0	25.892	-35.3404	54.2206	433.386	11235.7	7310.52	-54.2206	21.4194	30.9312	29.1894	0	0	0.3831	151.351	-605.693	250	197.616	0	38.3265	33.4785	57.4523	1614811123004281	2
2904	0	0	904	1	422.212	170.292	251.92	0	0	47.7861	32.1141	38.7937	308.145	11114.1	7442.39	-38.7937	15.1095	29.7006	29.2836	0	0	0.169498	126.413	-591.844	250	161.27	0	51.4794	45.7494	77.4943	1614811123024292	2
2905	0	0	905	1	414.28	188.032	226.247	0	0	-0.52521	-17.7986	120.012	266.338	11162.4	7392.64	-120.012	13.6143	30.3841	30.3152	0	0	0.405361	161.708	-609.864	250	161.186	0	62.71	51.9399	93.0321	1614811123044303	2
2907	0	0	907	1	478.727	233.236	245.49	0	0	65.8	-42.735	62.8466	364.56	11494.8	6919.27	-62.8466	17.9921	29.1608	28.1736	0	0	0.171139	106.343	-580.839	250	149.887	0	44.68	38.7366	66.5424	1614811123084325	2
2908	0	0	908	1	446.058	204.544	241.515	0	0	41.2035	-47.9781	-44.7718	318.443	11120.7	7422.82	44.7718	15.4602	30.1601	28.6906	0	0	0.143058	110.243	-583.868	250	152.246	0	42.7039	41.2482	84.4745	1614811123104336	2
2924	0	0	924	1	302.037	136.724	165.313	0	0	91.718	44.5837	52.0686	147.658	11070.2	7429.92	-52.0686	7.2546	31.499	28.8651	0	0	0.15959	113.845	-585.334	250	128.789	0	107.279	93.9328	158.617	1614811123424510	2
2932	0	0	932	1	403.044	204.239	198.804	0	0	-20.2732	21.5181	166.034	261.758	11281.9	7353.32	-166.034	13.8274	31.2014	28.8031	0	0	0.407882	109.905	-583.895	250	131.777	0	60.8576	50.5092	103.955	1614811123584597	2
2935	0	0	935	1	426.433	227.03	199.403	0	0	-31.5707	13.1993	172.662	359.914	11193.5	7361.64	-172.662	19.1639	29.3737	29.388	0	0	0.411945	94.4656	-578.502	250	157.276	0	43.9086	36.439	78.1934	1614811123644630	2
2936	0	0	936	1	376.053	138.202	237.851	0	0	24.8041	-33.5476	-98.2925	312.099	11137.1	7408.39	98.2925	15.2267	30.7218	28.3235	0	0	0.232939	138.835	-597.72	250	184.209	0	39.2392	39.0042	100.169	1614811123664641	2
2938	0	0	938	1	373.749	190.365	183.384	0	0	79.5703	-45.2292	64.5963	234.536	11082.3	7420.07	-64.5963	11.5767	30.721	27.2767	0	0	0.199183	119.725	-583.573	250	134.09	0	67.926	59.1861	100.962	1614811123704663	2
2946	0	0	946	1	414.448	228.534	185.913	0	0	33.3425	-1.13691	120.649	247.375	11128.6	7475.64	-120.649	12.555	28.5031	28.9227	0	0	0.387395	125.072	-587.099	250	154.583	0	65.3572	54.8582	97.9255	1614811123864750	2
2947	0	0	947	1	459.707	256.482	203.225	0	0	19.3291	42.4898	91.9676	373.418	11142.6	7432.01	-91.9676	18.7565	27.9115	27.7557	0	0	0.24307	134.827	-591.692	250	156.143	0	43.8359	36.8303	64.0548	1614811123884761	2
2948	0	0	948	1	469.294	183.24	286.054	0	0	88.7598	21.9619	61.233	314.281	11073.2	7352.88	-61.233	15.4639	29.054	27.6406	0	0	0.289501	142.58	-596.243	250	160.968	0	51.1412	44.4487	75.6245	1614811123904772	2
2950	0	0	950	1	422.346	223.748	198.598	0	0	16.0072	-3.87056	69.8536	282.758	11345.2	6880.41	-69.8536	14.061	28.5302	27.1125	0	0	0.0646937	135.58	-589.643	250	142.96	0	56.6246	48.813	82.816	1614811123944794	2
2951	0	0	951	1	406.545	242.639	163.906	0	0	-49.9906	19.7099	127.237	307.076	11112.3	7355.13	-127.237	16.022	29.1002	28.1554	0	0	0.462137	139.482	-593.53	250	138.424	0	52.8801	43.4456	79.5319	1614811123964804	2
2953	0	0	953	1	374.73	186.999	187.731	0	0	98.5745	25.5515	126.325	263.442	11163	7349.29	-126.325	13.3536	30.537	27.4851	0	0	0.189466	144.021	-597.091	250	180.648	0	62.1922	51.9852	93.589	1614811124004826	2
2955	0	0	955	1	491.352	273.145	218.207	0	0	18.4849	124.067	-189.789	228.042	11043.8	7250.77	189.789	11.6291	29.2625	27.7585	0	0	0.312155	177.746	-607.513	250	187.234	0	46.1011	46.2625	183.794	1614811124044848	2
2956	0	0	956	1	406.443	165.78	240.663	0	0	-49.2716	-87.3022	-21.9601	235.901	11211.2	7362.48	21.9601	11.8245	30.6769	28.3746	0	0	0.209631	124.29	-589.725	250	141.505	0	58.2003	55.5109	105.29	1614811124064859	2
2957	0	0	957	1	433.707	215.035	218.673	0	0	34.1602	-3.43434	156.087	251.126	11227.4	7378.27	-156.087	13.0167	29.9298	29.2561	0	0	0.387349	139.629	-596.866	250	184.042	0	63.4684	53.2313	106.235	1614811124084870	2
2960	0	0	960	1	475.174	255.006	220.167	0	0	46.2042	-63.6454	-78.4268	307.396	11016.1	7338.83	78.4268	14.9649	29.913	28.4347	0	0	0.110036	140.671	-597.259	250	169.011	0	41.2527	40.5766	94.3308	1614811124144903	2
2961	0	0	961	1	411.224	228.752	182.472	0	0	-4.13011	67.7351	73.6196	336.331	11166	7406.77	-73.6196	16.9052	28.999	28.0714	0	0	0.497523	136.171	-592.778	250	161.564	0	48.3802	41.1174	70.4492	1614811124164913	2
2964	0	0	964	1	529.522	191.442	338.079	0	0	-70.444	-29.2725	45.6689	370.162	11232.4	7404.11	-45.6689	18.8352	30.095	28.9587	0	0	0.264574	150.783	-603.99	250	157.17	0	43.451	37.5839	64.2111	1614811124224946	2
2965	0	0	965	1	478.782	230.345	248.437	0	0	-234.039	-74.7734	-60.8571	244.362	10997.3	7250.29	60.8571	14.1635	28.8084	28.6104	0	0	0.404606	125.084	-586.572	250	142.221	0	51.8317	45.2153	95.0913	1614811124244957	2
2966	0	0	966	1	489.004	244.849	244.155	0	0	6.69185	-39.6698	45.3996	338.234	11155.2	7314.85	-45.3996	16.7444	28.4622	27.1646	0	0	0.0910251	151.341	-596.594	250	170.698	0	46.4431	40.6871	69.5252	1614811124264968	2
2969	0	0	969	1	566.433	291.107	275.326	0	0	-10.4224	48.1091	-85.0424	409.076	11072.7	7326.73	85.0424	20.0977	28.0822	26.3029	0	0	0.307108	148.684	-593.389	250	211.027	0	30.417	29.5233	69.6451	1614811124325001	2
2971	0	0	971	1	432.565	202.525	230.039	0	0	41.2798	0.20599	-27.2279	358.798	11220.3	7374.63	27.2279	17.3941	29.9464	28.2414	0	0	0.255922	140.214	-597.571	250	171.069	0	39.4504	37.7649	72.3347	1614811124365022	2
2972	0	0	972	1	530.341	248.508	281.833	0	0	18.4997	-9.46663	122.38	252.87	11143.4	7384.31	-122.38	12.8826	28.0476	28.5966	0	0	0.364872	135.651	-588.602	250	148.44	0	63.74	53.0815	95.6346	1614811124385033	2
2977	0	0	977	1	378.402	167.339	211.063	0	0	115.175	71.3024	26.3209	221.321	11046.7	7403.2	-26.3209	10.8421	30.1705	27.8628	0	0	0.226682	132.782	-591.793	250	139.645	0	68.4699	61.6844	105.161	1614811124485088	2
2979	0	0	979	1	447.537	275.223	172.314	0	0	28.4359	-14.8459	56.7394	332.484	11033.8	7290.03	-56.7394	16.4211	29.5783	27.2814	0	0	0.0728732	117.875	-585.951	250	157.844	0	48.0672	42.1274	71.7432	1614811124525110	2
2986	0	0	986	1	582.727	310.168	272.559	0	0	-26.6088	-6.65986	44.9249	392.492	11487.5	7082.52	-44.9249	19.587	28.4073	26.9323	0	0	0.414633	145.713	-596.503	250	192.38	0	40.1555	35.2854	59.8818	1614811124665186	2
2989	0	0	989	1	471.18	220.743	250.437	0	0	33.3378	63.1438	117.377	300.874	11228.2	7411.36	-117.377	15.2911	29.1549	27.7071	0	0	0.452097	144.279	-594.937	250	179.125	0	53.998	45.165	80.5129	1614811124725219	2
2992	0	0	992	1	595.928	269.439	326.489	0	0	52.6049	78.9338	220.031	271.16	11209	6897.27	-220.031	14.6497	27.8374	27.9685	0	0	0.183282	189.223	-611.09	250	172.989	0	51.6638	45.0892	115.697	1614811124785251	2
