# Supplementary material for: CaV1 and CaV2 calcium channels mediate the release of distinct pools of synaptic vesicles
Source: eLife. 2023 Feb 23;12:e81407. doi: 10.7554/eLife.81407 (PMC10023163; doi:10.7554/eLife.81407)
Supplement: Figure 5—figure supplement 1—source data 1. [file elife-81407-fig5-figsupp1-data1.zip › Figure 5 Supplement - Source Data 1/lin-7/9/3/cav1_to_cav1(lin-7).csv]

-119.104622498209
115.493077061334
115.493077061334
115.493077061334
115.493077061334
115.493077061334
115.493077061334
115.493077061334
115.493077061334
115.493077061334
115.493077061334
115.493077061334
115.493077061334
115.493077061334
115.493077061334
115.493077061334
-93.8247523728724
108.859769385438
-20.4384155941034
27.5454799760901
-49.4156946563844
-57.7744825114514
-194.038743834407
-50.4007452520718
89.6792390299988
16.4111158819669
15.5965050263303
-118.274636291707
10.8144110055009
-139.545357067227
61.4755959975892
-142.322893866435
-59.8376711214787
-37.8808448940972
-6.43214481572522
-33.5786410177179
-54.3628567901333
-31.6849260046765
63.1848153167221
-105.946733879403
22.2084966784887
-25.5805374234196
-35.7680122806159
-32.3902823405024
-101.196230202057
-29.3314330143812
-129.146602802116
-11.8916469768074
-162.120314414909
-27.382187849028
-4.49356862308559
45.4970388791953
-11.3041859243485
-6.89118787095595
-29.2108224912945
71.9829548226689
47.1199316169677
48.246322120347
-64.8436130666341
45.6909014619887
-24.8320211131886
-95.1625182071948
-61.4996434696131
98.5648436290994
14.650272381793
-92.3181256905718
41.9049544049522
126.306187594847
90.7139858488963
-24.4063808188075
19.6414801392248
31.8553475121189
-28.072807832983
15.4087293752609
80.854152378115
-37.944066980087
-56.8736561465203
41.9342919507926
8.63820802313694
-36.3791471543955
-45.3538219887087
-170.485961194448
-51.009223598332
-50.7315990867519
-107.078293062905
-65.4436863387764
-67.575534146782
-65.4712812804028
-62.6237788710941
128.203839157438
126.966213816555
-78.5691513246838
-6.13830314737788
34.6914852615619
60.8587668210102
-67.5513391711856
17.6959730448143
85.337076666633
-74.2522657605487
-40.5041547817273
1.83941998796399
70.728739453637
62.0710174155893
-30.5287225284965
31.8006984005779
-54.7395555408702
49.614219274843
54.4246062287066
-62.0678340206732
-157.385580881501
