# Supplementary material for: CaV1 and CaV2 calcium channels mediate the release of distinct pools of synaptic vesicles
Source: eLife. 2023 Feb 23;12:e81407. doi: 10.7554/eLife.81407 (PMC10023163; doi:10.7554/eLife.81407)
Supplement: Figure 5—figure supplement 1—source data 1. [file elife-81407-fig5-figsupp1-data1.zip › Figure 5 Supplement - Source Data 1/lin-7/9/3/cav1_to_rimb-1.csv]

394.305981525367
524.146567905713
524.146567905713
524.146567905713
524.146567905713
524.146567905713
524.146567905713
524.146567905713
524.146567905713
524.146567905713
524.146567905713
524.146567905713
524.146567905713
524.146567905713
524.146567905713
524.146567905713
438.089580508637
545.250539769284
473.442465859824
424.921416817857
422.24238189614
427.38535207919
306.248370961641
457.327712693931
500.843786343844
523.07796230216
557.851593491075
388.793601816687
464.634800566821
400.843919083823
461.214674784887
347.919030436631
378.425201430983
462.568471250175
352.468212948371
384.306631153217
200.029181371327
427.26671540246
575.663348501562
355.142777928911
290.107705025367
383.334930791549
284.003516693237
441.996052288719
377.898987683913
398.816392204738
335.019322503453
426.313380827855
320.431902358123
434.567486403123
379.836460267142
415.608760203417
485.496782282444
510.066377515283
292.968263666179
478.969961136856
332.556871198214
389.825555821963
395.667823594559
525.563983662392
559.011819400154
471.10208363008
485.760665894668
437.402345751374
468.403487570848
238.264763603189
531.269606405545
478.440235707742
486.982565422768
508.638645730895
467.399936536695
414.040010112005
467.245140583157
382.963577671274
414.142891479507
243.835031945799
275.925741716281
448.666533516933
386.716331341473
471.114326564689
496.302652206306
294.882411662576
261.191752016218
386.646247758447
176.120681422681
455.662218697492
435.15129740818
410.079502126642
329.86897221454
480.840859741375
561.739616737941
188.787866864952
553.309428802817
282.883760743015
577.759015369027
355.169420178016
424.65162452357
547.826237147822
417.285847631595
402.319939728284
392.510714981286
355.919648403238
377.404425048953
422.057611421204
510.999353337518
449.500319063458
425.835063745864
355.510780703998
337.46678273883
415.238733857831
