# Supplementary material for: CaV1 and CaV2 calcium channels mediate the release of distinct pools of synaptic vesicles
Source: eLife. 2023 Feb 23;12:e81407. doi: 10.7554/eLife.81407 (PMC10023163; doi:10.7554/eLife.81407)
Supplement: Figure 5—figure supplement 1—source data 1. [file elife-81407-fig5-figsupp1-data1.zip › Figure 5 Supplement - Source Data 1/lin-7/9/3/egl-to-egl(rimb)).csv]

-34.3282118610668
95.5123745192786
95.5123745192786
95.5123745192786
95.5123745192786
95.5123745192786
95.5123745192786
95.5123745192786
95.5123745192786
95.5123745192786
95.5123745192786
95.5123745192786
95.5123745192786
95.5123745192786
95.5123745192786
95.5123745192786
9.45538712220241
116.61634638285
44.8082724733895
-3.71277656857728
-6.39181149029446
-1.24884130724422
-122.385822424793
28.6935193074969
72.2095929574098
94.4437689157257
129.217400104641
-39.8405915697476
36.0006071803864
-27.7902743026116
32.5804813984532
-80.715162949803
-50.208991955451
33.934277863741
-76.1659804380633
-44.3275622332167
-228.605012015108
-1.36747798397391
147.029155115128
-73.4914154575235
-138.526488361067
-45.2992625948855
-144.630676693198
13.3618589022844
-50.7352057025209
-29.8178011816963
-93.6148708829814
-2.32081255857884
-108.202291028311
5.93329301668928
-48.7977331192924
-13.0254331830174
56.8625888960096
81.4321841288493
-135.665929720255
50.3357677504218
-96.07732218822
-38.8086375644716
-32.966369791875
96.9297902759581
130.37762601372
42.4678902436453
57.1264725082337
8.76815236493985
39.7692941844134
-190.369429783245
102.635413019111
49.8060423213074
58.3483720363338
80.0044523444612
38.7657431502612
-14.5941832744293
38.6109471967229
-45.6706157151602
-14.4913019069272
-184.799161440636
-152.708451670153
20.0323401304986
-41.9178620449611
42.4801331782546
67.6684588198723
-133.751781723859
-167.442441370216
-41.9879456279868
-252.513511963753
27.0280253110577
6.51710402174558
-18.554691259792
-98.7652211718942
52.2066663549404
133.105423351507
-239.846326521482
124.675235416383
-145.750432643419
149.124821982593
-73.4647732084186
-3.98256886286435
119.192043761388
-11.3483457548391
-26.3142536581499
-36.1234784051485
-72.714544983196
-51.2297683374809
-6.57658196522971
82.365159951084
20.8661256770238
-2.79912964056984
-73.1234126824365
-91.1674106476039
-13.3954595286032
