# Supplementary material for: CaV1 and CaV2 calcium channels mediate the release of distinct pools of synaptic vesicles
Source: eLife. 2023 Feb 23;12:e81407. doi: 10.7554/eLife.81407 (PMC10023163; doi:10.7554/eLife.81407)
Supplement: Figure 5—figure supplement 1—source data 1. [file elife-81407-fig5-figsupp1-data1.zip › Figure 5 Supplement - Source Data 1/lin-7/9/3/lin-7_to_cav1.csv]

120.906035210336
118.429458639116
54.8054951708318
108.630321836622
80.2468633785793
48.6798210040115
8.66892906601606
124.076110577265
50.8252536672071
86.7688620755243
130.376695312957
112.884768128257
80.4010946184553
88.7399839339714
74.7167304985223
161.413675752797
122.405146375777
66.9539157940126
58.782362818306
56.9846467780999
58.158011772528
21.9035461562589
-44.5538704000282
-45.9355595449151
41.6990430751966
-1.99032973155227
123.808234482544
214.583354663553
85.140000250748
107.703944028362
-149.698148222114
-27.5927684862127
54.4651346808578
128.538135276594
163.647703084139
-36.258758276329
2.92314187225475
102.835200470295
67.0634996220388
-0.201204259189581
121.554003109064
-9.37829300926569
-88.9760330763438
-53.7601570696415
-110.810848749738
-107.168274277953
45.3616339312521
94.356297276644
134.509046088418
-65.1650402406967
-109.595922290416
-115.369169127795
319.302864715543
-12.3139649955801
18.7794573557303
233.264041810982
288.531993680374
182.112677065557
62.9300997653709
475.049000454154
-199.295294716883
-11.921524515039
404.01025739183
458.564334334854
305.876956187524
325.993913942379
-126.563462085648
-138.335554945538
-70.8354531264995
-21.2499701616389
-105.248613028512
-171.870761756953
-6.30876821798756
-82.2316236968036
-25.815110089191
-53.8423334738063
54.3688173606506
-15.246958672793
416.558075507202
-175.694222517162
-59.1213941951473
-187.998043330187
-128.645624631287
-29.7194060749716
333.368120136276
3.09828813056447
129.852251375434
252.883352327207
48.8197389591151
-48.045489260805
369.999133916133
-96.2159108982114
-18.0936169719489
348.667598627609
62.2612954580572
-57.0071158234505
-93.93673217382
13.8318893279611
388.381560646048
-101.994884780818
16.2445481260374
183.02998455072
-60.4354994732466
292.76685559164
-41.2450503562586
393.176013883943
337.401907146223
318.649396384119
441.278136209866
126.035043283129
209.823167914099
-34.5537938541192
-123.830947873924
93.0803382082695
