# Supplementary material for: CaV1 and CaV2 calcium channels mediate the release of distinct pools of synaptic vesicles
Source: eLife. 2023 Feb 23;12:e81407. doi: 10.7554/eLife.81407 (PMC10023163; doi:10.7554/eLife.81407)
Supplement: Figure 5—figure supplement 1—source data 1. [file elife-81407-fig5-figsupp1-data1.zip › Figure 5 Supplement - Source Data 1/lin-7/9/3/lin-7_to_rimb-1.csv]

478.897480540486
525.343692738085
533.552097953516
514.966778027911
591.250351752612
543.752183669158
595.9851579522
516.168690782498
546.90139982286
480.681648003176
455.123584375525
201.181595403007
521.777358124044
571.460456548209
509.062600261364
419.366548001563
414.947678751378
513.859661888937
521.556869891601
547.992218557708
539.255224982727
519.443697712441
308.156784324655
440.263338275189
321.777762896885
410.144210473933
150.344324515774
0.63108666784683
488.364951989506
376.402232510078
568.168142961796
432.026841221571
382.365998124637
371.728832849804
76.451421514982
523.721058036319
291.734624562941
283.10890459804
517.843522210678
403.565558919378
126.276843360169
468.55704490485
480.46281809836
391.808893705926
440.112428302612
375.684440969682
391.527083922676
432.882007014042
489.488047831323
544.137747443289
429.0002514707
367.178473925173
62.143656172695
293.242137313793
594.987554910202
187.695799538145
95.0227625472698
115.948280061645
328.015244477195
-126.25852248508
505.862374729371
514.406533294858
92.073780108306
19.7902816488458
-60.1273017681442
9.9502479327366
639.258572213431
399.573439360701
527.927467607913
447.65466500395
408.437882537739
533.80209605535
391.98164417473
433.570789537863
685.440724457063
428.576501231356
554.187083550031
490.471072502901
134.44799395787
542.922020218444
527.730088148945
664.532980556218
507.213837105332
553.236922324934
71.0797654373237
593.797424448461
351.942477898286
27.7128223395384
429.5347056794
505.751404649664
131.414207344841
469.975888442014
632.643921678984
28.7620140138888
535.217283481435
312.395587359605
501.070967992719
275.415127577326
-10.3271392599199
421.391908970853
526.421106777917
375.1193715059
352.9189942327
77.0954323297528
341.49502676864
-21.4345561265636
9.31286686727981
-39.7434252131052
69.1006361858863
406.096766239079
342.994203375882
497.275275287355
512.813619918901
345.632578471437
