# Supplementary material for: CaV1 and CaV2 calcium channels mediate the release of distinct pools of synaptic vesicles
Source: eLife. 2023 Feb 23;12:e81407. doi: 10.7554/eLife.81407 (PMC10023163; doi:10.7554/eLife.81407)
Supplement: Figure 5—figure supplement 1—source data 1. [file elife-81407-fig5-figsupp1-data1.zip › Figure 5 Supplement - Source Data 1/lin-7/9/3/rimb-1_to_egl-19.csv]

483.959027239776
458.683149969398
407.763290449354
406.793810448254
385.268677195024
379.923550544881
425.005944603271
369.193366900144
485.748985926582
449.909980587357
480.161917114004
443.61212226512
511.846501779899
448.518915011263
440.867721247439
418.111592853438
434.654723407698
519.952552459189
428.376488818507
416.040707386585
403.753527033879
429.524715875986
427.743279119381
430.214232204199
430.624177747094
442.642823751497
396.208464163696
413.083406918469
469.126775610525
447.737747772332
435.045159954041
388.145658028255
408.983069743357
403.294604904522
464.64452520442
449.548782157936
425.797038445218
444.423296708364
492.396531300078
451.05175796322
389.483128964724
436.665072924418
351.627845276096
465.724918952054
431.95621147977
453.142577304535
429.152628428961
379.606986029531
503.387218991813
430.10655060348
427.388316893758
417.44852336941
407.249042870968
426.214018499343
447.283739920109
378.514119874299
423.590619860646
414.588519645594
416.347624142567
449.097599646519
421.617997015556
447.1323235318
429.4726218802
463.939123527891
419.625359627578
418.322614767637
-3.72267848656247
463.546809445309
400.760277303896
440.017840337657
445.363277129213
439.34665711359
368.418532528609
444.405535208961
400.356584652544
444.744253266766
449.572666509794
429.839566269678
478.109937741193
406.10204038398
399.172261606365
471.913526201027
431.708179840371
421.224017489405
473.540460457763
412.451191624271
454.557199018175
466.605866836911
394.819536202018
428.002329122898
362.123403576154
427.217619596734
431.675020466091
447.704444441519
402.097142567553
452.498182363835
452.599840545996
447.939578102837
434.854268011803
448.185176596425
419.857994084678
415.924226397168
356.989542923217
403.683148612032
407.699409002058
459.116114113162
499.575450165939
449.624548412913
383.575609832656
335.382342537953
396.624629222643
487.461122104995
469.051973847859
412.186264236457
440.084251594361
438.759189777382
430.583495002994
449.672936706887
487.79641261206
482.04168255078
415.139826319843
418.954616584017
327.753579775084
468.809852275673
492.089827329339
446.223263359188
469.575739146523
455.735512563244
401.253725949407
-35.2509790873737
458.610420455318
410.085275594269
476.335455519965
376.876689487526
440.241742849615
449.263806851742
-6.04993603553794
436.672501015792
325.070576995649
483.230346191624
480.103032689996
403.613699921855
443.62195220454
442.42894519873
445.100128536315
453.683728595354
446.723373086407
433.019446630513
373.580161952392
451.42384471767
469.630216917459
409.851267762117
388.913079611012
467.191798768639
453.185804468064
483.64404611442
483.64404611442
483.64404611442
483.64404611442
483.64404611442
483.64404611442
483.64404611442
483.64404611442
483.64404611442
483.64404611442
483.64404611442
483.64404611442
483.64404611442
483.64404611442
394.645818851844
343.840317316821
427.20792177413
399.101165545514
408.513063884051
413.44445792848
458.150762614061
-50.6248736363368
425.586848906519
511.764319911373
416.969406594838
382.023414050477
383.603117832752
408.297846716873
434.955533998971
-84.119853639535
413.344514560551
431.617819558552
-63.7939802836581
429.426550610394
472.786442399422
417.989005699312
377.849041429792
473.603931637168
-91.4715594313266
483.557717671
443.104356358691
474.502691777239
436.479896337045
393.231065021388
371.501996506151
443.384646168164
391.615722118663
411.903378559169
488.216772231413
440.867736550034
492.371128924059
460.234872888155
387.263159436323
421.548859851946
419.4565064913
384.398815117844
445.633167472248
447.359570848344
469.039761518441
419.932797925067
397.993426519789
430.165909276059
484.501697939908
416.291775074306
403.184636884826
333.594473480054
499.426334806627
104.228625679263
409.708257182364
353.44784385013
416.815671104635
443.504980278805
17.1161212136112
392.505568826117
361.467778178668
389.999302757433
506.389496890908
439.221033218567
434.290847749458
403.479114608703
453.0603293776
366.564937862668
373.277131693126
447.311949564038
-63.0407619179014
509.099502816675
474.951246430501
425.014367792147
-38.2692570712798
485.240321586247
427.228458551101
461.605531033792
473.244579446219
402.040117606886
434.398186525845
381.60667669421
460.673125431152
423.768124273638
462.466219600176
425.634844312923
462.461484732794
403.582226141769
425.433031362738
403.861877595515
393.454331255343
459.525764124662
441.60833578136
435.262286647798
319.174452427524
478.313807637365
424.75128595023
425.098003011577
411.280092692758
501.842091788931
389.097049008215
386.301205575344
459.882702627846
-7.63914223549273
427.215904089926
447.949716105947
268.739047451944
346.731926937538
466.832756026528
429.512308141646
410.302907834362
479.919094590558
463.519055284481
441.131912923353
514.772767955857
-8.96196700415658
383.957411097455
396.649900174424
387.283566174205
446.411102565361
331.839286084986
464.919735937026
386.135356497047
313.612671947046
384.183385857998
387.85255367943
429.800237442583
394.878928250088
491.457057118142
371.860044150758
433.306855082517
509.912079162435
425.679200768495
476.61042286214
360.880244784054
393.421860300029
538.831707268208
393.507682504538
402.823521201558
472.963686041661
439.178881820968
467.841252635582
456.859984615379
458.133704143641
372.180918655581
437.175941630151
494.091100691436
461.978059353897
507.11099600842
453.762334801157
439.328812175459
451.113793864619
424.339299456517
422.898490976871
449.478206946017
412.723138913294
457.796079232087
465.380110724712
490.826115072521
505.882006365252
389.489999368798
497.51067017122
440.086958735797
499.455343450561
447.459221455179
499.674267012127
401.908534966565
432.276023443533
517.340514316365
452.630548008993
480.928326911511
376.634682651835
427.130311358405
462.482330958604
477.348687688977
392.485471537076
325.771307785477
412.957700277292
536.627199595364
360.279129840418
441.583782468584
387.835068253375
474.892980211598
454.454071489939
456.564463808487
341.880053527984
464.986165266628
376.534249040163
450.99159821291
453.629673624603
493.071468904044
432.565079266214
473.919371708501
395.886639084005
99.3733706267576
499.744023765994
418.747806610546
462.394778637268
448.37131767611
391.778617202218
499.373489103771
455.203061919799
471.059189267509
453.939905272556
440.195672272384
472.534509653289
423.653978381282
448.637649044166
419.62496674001
425.836136414175
510.574937246373
510.574937246373
510.574937246373
510.574937246373
510.574937246373
447.984619514498
447.984619514498
447.984619514498
447.984619514498
447.984619514498
447.984619514498
447.984619514498
447.984619514498
447.984619514498
447.984619514498
463.194704550831
462.648736339051
494.729126618948
463.3770585677
411.257302872301
362.543681834504
398.40520022826
-6.84581411553154
469.048072048548
475.701018480047
-25.9875932056402
337.079817245968
525.758819521532
506.729292099794
481.232516375439
392.539506357207
502.808274278379
466.934202116025
375.416404001669
455.479825437209
453.055526374083
515.348856723295
397.684109300912
485.018623439689
559.387130354776
460.182826877881
396.691300557527
78.284371067577
428.008042400039
550.945154275568
514.037621923494
501.528465273154
483.866119075652
457.347996749672
398.537287722344
397.499422264705
425.14312578424
447.311884198205
419.37550051518
435.767930242405
350.39995016433
467.730274215789
435.674483849028
521.919052451824
383.658100457448
519.478268600748
515.25893662198
515.983144958654
507.880636566596
467.573908789703
531.138196614478
428.630705905894
364.827758820311
504.479938420212
441.639858932108
-68.4330209937589
409.561067344799
431.579717379674
397.551745040902
515.373656196804
434.46164309523
350.019930464745
438.035699772289
464.140903795159
457.72779113172
461.109534505976
494.709112076059
427.922889156448
470.387335004801
472.757236272842
490.629232394642
412.114415775961
545.032313368779
492.805268267653
405.788070351297
345.776534724368
412.118366253358
-136.414177826079
520.093470639738
457.930158998904
428.322289891221
495.024207245335
459.495415481168
430.437268272593
461.33180287213
440.315662866119
413.69594910896
413.054036684733
338.170970664693
434.293180768796
523.323196108326
503.389586771792
485.978438301098
451.077110276002
517.467640240379
457.501015293446
433.494382762125
466.551437744062
499.471230184028
432.066356138916
431.399499592069
474.311374264516
502.402522603315
460.440325481746
394.958626909566
402.786526778953
494.609953098116
447.076701166226
515.045172113132
482.29602898468
472.09511320823
504.538678195109
530.031323339743
588.004265737957
512.849381775409
524.521342708807
518.652614174581
517.016245636294
452.137734256333
361.206767892761
519.185865203181
406.093924566218
345.234354267977
501.170580350553
459.130706754855
-156.745781146842
492.125286347464
438.318813537415
427.395336102392
432.452940949186
529.295066780806
374.924439312254
-114.639349567605
396.136222815632
436.665367070663
493.660454264415
432.199180037475
421.6869220865
481.691535168393
443.083950313385
494.641721717022
545.158017239654
496.596876516378
535.007185805937
515.253778261838
515.253778261838
515.253778261838
515.253778261838
515.253778261838
515.253778261838
515.253778261838
515.253778261838
515.253778261838
515.253778261838
515.253778261838
515.253778261838
515.253778261838
515.253778261838
515.253778261838
499.115580924591
552.16844317389
462.653681221376
433.16028483521
441.788255267267
408.019611775663
421.24184435464
462.153702225822
457.404696266326
464.27198019657
457.230944848085
462.765642206378
420.091855189993
467.223143894785
509.200996199106
346.748089051777
468.347026961855
455.938696118179
397.884339553678
444.218266222382
277.498715260818
492.67708118773
527.771603569213
528.670213519575
415.892651798034
477.214149668761
482.87863210699
469.620405050937
484.078184765437
502.100911626885
416.868254651587
515.076647278368
545.632139068664
395.732676891116
425.330083244253
441.035969403483
544.039814074235
488.340910785192
490.765726541798
460.858514803767
-27.5399697827206
512.741830906354
388.040064671291
495.345309837996
391.893315933846
342.111219331584
499.848718689053
505.74681814959
390.24096469107
421.422436264342
553.566674685454
439.644332222643
462.154079118221
482.607990056885
441.249763824946
437.524128730147
442.987483174279
475.130579701643
456.165880146616
486.734431251849
-138.298790789006
-36.9655963971109
433.288617949393
385.351804790391
557.726992201125
443.011741648235
467.943711895477
367.004481727137
501.379545318762
486.414079673683
400.953306167977
422.612029636856
419.178715193472
586.944913621054
428.433447028191
402.220461970704
496.883254417664
382.403841247651
415.434694160987
459.558659957886
480.324827500153
517.68403191481
486.170080565259
469.942078555765
460.386239213229
408.950630085809
491.589063251224
466.803860041363
518.777601099028
438.539613942645
465.542777720429
404.221279157126
453.728231085187
444.590875210914
445.225148143677
362.822549590838
464.695802127303
430.045035551014
510.906193837314
538.102795361916
465.732133565612
457.180189466709
566.882318897166
542.363153601692
402.264868489514
438.624667752336
292.634275300412
470.231772041598
516.585811301939
551.574738941309
478.653422051349
527.416150407274
452.169813016654
369.141156090138
548.51832609561
479.20487614501
-94.2545904025683
529.6433505444
569.043483284836
369.39076973438
435.335520323065
507.921301930374
553.603308903408
563.18745455347
521.590291602226
510.290990413173
-21.6340507283921
485.489216206335
446.881449863849
455.004741886188
423.976662978786
424.640107970064
538.585080301626
487.172340970515
440.281965262588
486.117188262041
426.802366889136
491.375805673861
426.764540091031
485.928742690484
565.272380515317
490.67765337153
30.8817052933555
448.462018704536
82.9440153056312
