# Supplementary material for: CaV1 and CaV2 calcium channels mediate the release of distinct pools of synaptic vesicles
Source: eLife. 2023 Feb 23;12:e81407. doi: 10.7554/eLife.81407 (PMC10023163; doi:10.7554/eLife.81407)
Supplement: Figure 6—source data 1. [file elife-81407-fig6-data1.zip]

Archive with 449 entries (393 files):
- Figure 6 - Source Data 1/ryr/
- Figure 6 - Source Data 1/ryr/10/
- Figure 6 - Source Data 1/ryr/10/1.csv
- Figure 6 - Source Data 1/ryr/10/1/
- Figure 6 - Source Data 1/ryr/10/1/cav1_to_cav1(ryr).csv
- Figure 6 - Source Data 1/ryr/10/1/cav1_to_nrx.csv
- Figure 6 - Source Data 1/ryr/10/1/cav1_to_ryr.csv
- Figure 6 - Source Data 1/ryr/10/1/nrx_to_nrx(cav1).csv
- Figure 6 - Source Data 1/ryr/10/1/nrx_to_nrx(ryr).csv
- Figure 6 - Source Data 1/ryr/10/1/particle.json
- Figure 6 - Source Data 1/ryr/10/1/ryr_to_nrx.csv
- Figure 6 - Source Data 1/ryr/10/1/ryr_to_ryr(cav1).csv
- Figure 6 - Source Data 1/ryr/10/1/ryr1_to_cav1.csv
- Figure 6 - Source Data 1/ryr/10/2.csv
- Figure 6 - Source Data 1/ryr/10/2/
- Figure 6 - Source Data 1/ryr/10/2/cav1_to_cav1(ryr).csv
- Figure 6 - Source Data 1/ryr/10/2/cav1_to_nrx.csv
- Figure 6 - Source Data 1/ryr/10/2/cav1_to_ryr.csv
- Figure 6 - Source Data 1/ryr/10/2/nrx_to_nrx(cav1).csv
- Figure 6 - Source Data 1/ryr/10/2/nrx_to_nrx(ryr).csv
- Figure 6 - Source Data 1/ryr/10/2/ryr_to_nrx.csv
- Figure 6 - Source Data 1/ryr/10/2/ryr_to_ryr(cav1).csv
- Figure 6 - Source Data 1/ryr/10/2/ryr1_to_cav1.csv
- Figure 6 - Source Data 1/ryr/10/3.csv
- Figure 6 - Source Data 1/ryr/10/3/
- Figure 6 - Source Data 1/ryr/10/3/cav1_to_cav1(ryr).csv
- Figure 6 - Source Data 1/ryr/10/3/cav1_to_nrx.csv
- Figure 6 - Source Data 1/ryr/10/3/cav1_to_ryr.csv
- Figure 6 - Source Data 1/ryr/10/3/nrx_to_nrx(cav1).csv
- Figure 6 - Source Data 1/ryr/10/3/nrx_to_nrx(ryr).csv
- Figure 6 - Source Data 1/ryr/10/3/ryr_to_nrx.csv
- Figure 6 - Source Data 1/ryr/10/3/ryr_to_ryr(cav1).csv
- Figure 6 - Source Data 1/ryr/10/3/ryr1_to_cav1.csv
- Figure 6 - Source Data 1/ryr/10/4.csv
- Figure 6 - Source Data 1/ryr/10/4/
- Figure 6 - Source Data 1/ryr/10/4/cav1_to_cav1(ryr).csv
- Figure 6 - Source Data 1/ryr/10/4/cav1_to_nrx.csv
- Figure 6 - Source Data 1/ryr/10/4/cav1_to_ryr.csv
- Figure 6 - Source Data 1/ryr/10/4/nrx_to_nrx(cav1).csv
- Figure 6 - Source Data 1/ryr/10/4/nrx_to_nrx(ryr).csv
- Figure 6 - Source Data 1/ryr/10/4/ryr_to_nrx.csv
- Figure 6 - Source Data 1/ryr/10/4/ryr_to_ryr(cav1).csv
- Figure 6 - Source Data 1/ryr/10/4/ryr1_to_cav1.csv
- Figure 6 - Source Data 1/ryr/10/old/
- Figure 6 - Source Data 1/ryr/10/old/1/
- Figure 6 - Source Data 1/ryr/10/old/1/cav1_to_cav1(nrx).csv
- Figure 6 - Source Data 1/ryr/10/old/1/cav1_to_cav1(ryr1).csv
- Figure 6 - Source Data 1/ryr/10/old/1/cav1_to_nrx.csv
- Figure 6 - Source Data 1/ryr/10/old/1/nrx_to_cav1.csv
- Figure 6 - Source Data 1/ryr/10/old/1/nrx_to_nrx(cav1).csv
- Figure 6 - Source Data 1/ryr/10/old/1/nrx_to_nrx(ryr).csv
- Figure 6 - Source Data 1/ryr/10/old/1/nrx_to_ryr.csv
- Figure 6 - Source Data 1/ryr/10/old/1/ryr1_to_cav1.csv
- Figure 6 - Source Data 1/ryr/10/old/2/
- Figure 6 - Source Data 1/ryr/10/old/2/cav1_to_cav1(nrx).csv
- Figure 6 - Source Data 1/ryr/10/old/2/cav1_to_cav1(ryr1).csv
- Figure 6 - Source Data 1/ryr/10/old/2/cav1_to_nrx.csv
- Figure 6 - Source Data 1/ryr/10/old/2/nrx_to_cav1.csv
- Figure 6 - Source Data 1/ryr/10/old/2/nrx_to_nrx(cav1).csv
- Figure 6 - Source Data 1/ryr/10/old/2/nrx_to_nrx(ryr).csv
- Figure 6 - Source Data 1/ryr/10/old/2/nrx_to_ryr.csv
- Figure 6 - Source Data 1/ryr/10/old/2/ryr1_to_cav1.csv
- Figure 6 - Source Data 1/ryr/10/old/3/
- Figure 6 - Source Data 1/ryr/10/old/3/cav1_to_cav1(nrx).csv
- Figure 6 - Source Data 1/ryr/10/old/3/cav1_to_cav1(ryr1).csv
- Figure 6 - Source Data 1/ryr/10/old/3/cav1_to_nrx.csv
- Figure 6 - Source Data 1/ryr/10/old/3/nrx_to_cav1.csv
- Figure 6 - Source Data 1/ryr/10/old/3/nrx_to_nrx(cav1).csv
- Figure 6 - Source Data 1/ryr/10/old/3/nrx_to_nrx(ryr).csv
- Figure 6 - Source Data 1/ryr/10/old/3/nrx_to_ryr.csv
- Figure 6 - Source Data 1/ryr/10/old/3/ryr1_to_cav1.csv
- Figure 6 - Source Data 1/ryr/10/old/4/
- Figure 6 - Source Data 1/ryr/10/old/4/cav1_to_cav1(nrx).csv
- Figure 6 - Source Data 1/ryr/10/old/4/cav1_to_cav1(ryr1).csv
- Figure 6 - Source Data 1/ryr/10/old/4/cav1_to_nrx.csv
- Figure 6 - Source Data 1/ryr/10/old/4/nrx_to_cav1.csv
- Figure 6 - Source Data 1/ryr/10/old/4/nrx_to_nrx(cav1).csv
- Figure 6 - Source Data 1/ryr/10/old/4/nrx_to_nrx(ryr).csv
- Figure 6 - Source Data 1/ryr/10/old/4/nrx_to_ryr.csv
- Figure 6 - Source Data 1/ryr/10/old/4/ryr1_to_cav1.csv
- Figure 6 - Source Data 1/ryr/3/
- Figure 6 - Source Data 1/ryr/3/1.csv
- Figure 6 - Source Data 1/ryr/3/1/
- Figure 6 - Source Data 1/ryr/3/1/1/
- Figure 6 - Source Data 1/ryr/3/1/1/data.json
- Figure 6 - Source Data 1/ryr/3/1/1/particles.csv
- Figure 6 - Source Data 1/ryr/3/1/cav1_to_cav1(ryr).csv
- Figure 6 - Source Data 1/ryr/3/1/cav1_to_nrx.csv
- Figure 6 - Source Data 1/ryr/3/1/cav1_to_ryr.csv
- Figure 6 - Source Data 1/ryr/3/1/nrx_to_nrx(cav1).csv
- Figure 6 - Source Data 1/ryr/3/1/nrx_to_nrx(ryr).csv
- Figure 6 - Source Data 1/ryr/3/1/particle.json
- Figure 6 - Source Data 1/ryr/3/1/ryr_to_nrx.csv
- Figure 6 - Source Data 1/ryr/3/1/ryr_to_ryr(cav1).csv
- Figure 6 - Source Data 1/ryr/3/1/ryr1_to_cav1.csv
- Figure 6 - Source Data 1/ryr/3/2.csv
- Figure 6 - Source Data 1/ryr/3/2/
- Figure 6 - Source Data 1/ryr/3/2/cav1_to_cav1(ryr).csv
- Figure 6 - Source Data 1/ryr/3/2/cav1_to_nrx.csv
- Figure 6 - Source Data 1/ryr/3/2/cav1_to_ryr.csv
- Figure 6 - Source Data 1/ryr/3/2/nrx_to_nrx(cav1).csv
- Figure 6 - Source Data 1/ryr/3/2/nrx_to_nrx(ryr).csv
- Figure 6 - Source Data 1/ryr/3/2/ryr_to_nrx.csv
- Figure 6 - Source Data 1/ryr/3/2/ryr_to_ryr(cav1).csv
- Figure 6 - Source Data 1/ryr/3/2/ryr1_to_cav1.csv
- Figure 6 - Source Data 1/ryr/3/3.csv
- Figure 6 - Source Data 1/ryr/3/3/
- Figure 6 - Source Data 1/ryr/3/3/cav1_to_cav1(ryr).csv
- Figure 6 - Source Data 1/ryr/3/3/cav1_to_nrx.csv
- Figure 6 - Source Data 1/ryr/3/3/cav1_to_ryr.csv
- Figure 6 - Source Data 1/ryr/3/3/nrx_to_nrx(cav1).csv
- Figure 6 - Source Data 1/ryr/3/3/nrx_to_nrx(ryr).csv
- Figure 6 - Source Data 1/ryr/3/3/ryr_to_nrx.csv
- Figure 6 - Source Data 1/ryr/3/3/ryr_to_ryr(cav1).csv
- Figure 6 - Source Data 1/ryr/3/3/ryr1_to_cav1.csv
- Figure 6 - Source Data 1/ryr/3/4.csv
- Figure 6 - Source Data 1/ryr/3/4/
- Figure 6 - Source Data 1/ryr/3/4/cav1_to_cav1(ryr).csv
- Figure 6 - Source Data 1/ryr/3/4/cav1_to_nrx.csv
- Figure 6 - Source Data 1/ryr/3/4/cav1_to_ryr.csv
- Figure 6 - Source Data 1/ryr/3/4/nrx_to_nrx(cav1).csv
- Figure 6 - Source Data 1/ryr/3/4/nrx_to_nrx(ryr).csv
- Figure 6 - Source Data 1/ryr/3/4/ryr_to_nrx.csv
- Figure 6 - Source Data 1/ryr/3/4/ryr_to_ryr(cav1).csv
- Figure 6 - Source Data 1/ryr/3/4/ryr1_to_cav1.csv
- Figure 6 - Source Data 1/ryr/3/5.csv
- Figure 6 - Source Data 1/ryr/3/5/
- Figure 6 - Source Data 1/ryr/3/5/cav1_to_cav1(ryr).csv
- Figure 6 - Source Data 1/ryr/3/5/cav1_to_nrx.csv
- Figure 6 - Source Data 1/ryr/3/5/cav1_to_ryr.csv
- Figure 6 - Source Data 1/ryr/3/5/nrx_to_nrx(cav1).csv
- Figure 6 - Source Data 1/ryr/3/5/nrx_to_nrx(ryr).csv
- Figure 6 - Source Data 1/ryr/3/5/ryr_to_nrx.csv
- Figure 6 - Source Data 1/ryr/3/5/ryr_to_ryr(cav1).csv
- Figure 6 - Source Data 1/ryr/3/5/ryr1_to_cav1.csv
- Figure 6 - Source Data 1/ryr/35/
- Figure 6 - Source Data 1/ryr/35/1.csv
- Figure 6 - Source Data 1/ryr/35/1/
- Figure 6 - Source Data 1/ryr/35/1/cav1_to_cav1(ryr).csv
- Figure 6 - Source Data 1/ryr/35/1/cav1_to_nrx.csv
- Figure 6 - Source Data 1/ryr/35/1/cav1_to_ryr.csv
- Figure 6 - Source Data 1/ryr/35/1/nrx_to_nrx(cav1).csv
- Figure 6 - Source Data 1/ryr/35/1/nrx_to_nrx(ryr).csv
- Figure 6 - Source Data 1/ryr/35/1/particle.json
- Figure 6 - Source Data 1/ryr/35/1/ryr_to_nrx.csv
- Figure 6 - Source Data 1/ryr/35/1/ryr_to_ryr(cav1).csv
- Figure 6 - Source Data 1/ryr/35/1/ryr1_to_cav1.csv
- Figure 6 - Source Data 1/ryr/35/2.csv
- Figure 6 - Source Data 1/ryr/35/2/
- Figure 6 - Source Data 1/ryr/35/2/cav1_to_cav1(ryr).csv
- Figure 6 - Source Data 1/ryr/35/2/cav1_to_nrx.csv
- Figure 6 - Source Data 1/ryr/35/2/cav1_to_ryr.csv
- Figure 6 - Source Data 1/ryr/35/2/nrx_to_nrx(cav1).csv
- Figure 6 - Source Data 1/ryr/35/2/nrx_to_nrx(ryr).csv
- Figure 6 - Source Data 1/ryr/35/2/ryr_to_nrx.csv
- Figure 6 - Source Data 1/ryr/35/2/ryr_to_ryr(cav1).csv
- Figure 6 - Source Data 1/ryr/35/2/ryr1_to_cav1.csv
- Figure 6 - Source Data 1/ryr/35/3.csv
- Figure 6 - Source Data 1/ryr/35/3/
- Figure 6 - Source Data 1/ryr/35/3/cav1_to_cav1(ryr).csv
- Figure 6 - Source Data 1/ryr/35/3/cav1_to_nrx.csv
- Figure 6 - Source Data 1/ryr/35/3/cav1_to_ryr.csv
- Figure 6 - Source Data 1/ryr/35/3/nrx_to_nrx(cav1).csv
- Figure 6 - Source Data 1/ryr/35/3/nrx_to_nrx(ryr).csv
- Figure 6 - Source Data 1/ryr/35/3/ryr_to_nrx.csv
- Figure 6 - Source Data 1/ryr/35/3/ryr_to_ryr(cav1).csv
- Figure 6 - Source Data 1/ryr/35/3/ryr1_to_cav1.csv
- Figure 6 - Source Data 1/ryr/35/4.csv
- Figure 6 - Source Data 1/ryr/35/4/
- Figure 6 - Source Data 1/ryr/35/4/cav1_to_cav1(ryr).csv
- Figure 6 - Source Data 1/ryr/35/4/cav1_to_nrx.csv
- Figure 6 - Source Data 1/ryr/35/4/cav1_to_ryr.csv
- Figure 6 - Source Data 1/ryr/35/4/nrx_to_nrx(cav1).csv
- Figure 6 - Source Data 1/ryr/35/4/nrx_to_nrx(ryr).csv
- Figure 6 - Source Data 1/ryr/35/4/ryr_to_nrx.csv
- Figure 6 - Source Data 1/ryr/35/4/ryr_to_ryr(cav1).csv
- Figure 6 - Source Data 1/ryr/35/4/ryr1_to_cav1.csv
- Figure 6 - Source Data 1/ryr/35/5.csv
- Figure 6 - Source Data 1/ryr/35/5/
- Figure 6 - Source Data 1/ryr/35/5/cav1_to_cav1(ryr).csv
- Figure 6 - Source Data 1/ryr/35/5/cav1_to_nrx.csv
- Figure 6 - Source Data 1/ryr/35/5/cav1_to_ryr.csv
- Figure 6 - Source Data 1/ryr/35/5/nrx_to_nrx(cav1).csv
- Figure 6 - Source Data 1/ryr/35/5/nrx_to_nrx(ryr).csv
- Figure 6 - Source Data 1/ryr/35/5/ryr_to_nrx.csv
- Figure 6 - Source Data 1/ryr/35/5/ryr_to_ryr(cav1).csv
- Figure 6 - Source Data 1/ryr/35/5/ryr1_to_cav1.csv
- Figure 6 - Source Data 1/ryr/35/cav1 to ryr.svg
- Figure 6 - Source Data 1/ryr/35/old/
- Figure 6 - Source Data 1/ryr/35/old/1/
- Figure 6 - Source Data 1/ryr/35/old/1/cav1_to_cav1(nrx).csv
- Figure 6 - Source Data 1/ryr/35/old/1/cav1_to_cav1(ryr1).csv
- Figure 6 - Source Data 1/ryr/35/old/1/cav1_to_nrx.csv
- Figure 6 - Source Data 1/ryr/35/old/1/nrx_to_cav1.csv
- Figure 6 - Source Data 1/ryr/35/old/1/nrx_to_nrx(cav1).csv
- Figure 6 - Source Data 1/ryr/35/old/1/nrx_to_nrx(ryr).csv
- Figure 6 - Source Data 1/ryr/35/old/1/nrx_to_ryr.csv
- Figure 6 - Source Data 1/ryr/35/old/1/ryr1_to_cav1.csv
- Figure 6 - Source Data 1/ryr/35/old/2/
- Figure 6 - Source Data 1/ryr/35/old/2/cav1_to_cav1(nrx).csv
- Figure 6 - Source Data 1/ryr/35/old/2/cav1_to_cav1(ryr1).csv
- Figure 6 - Source Data 1/ryr/35/old/2/cav1_to_nrx.csv
- Figure 6 - Source Data 1/ryr/35/old/2/nrx_to_cav1.csv
- Figure 6 - Source Data 1/ryr/35/old/2/nrx_to_nrx(cav1).csv
- Figure 6 - Source Data 1/ryr/35/old/2/nrx_to_nrx(ryr).csv
- Figure 6 - Source Data 1/ryr/35/old/2/nrx_to_ryr.csv
- Figure 6 - Source Data 1/ryr/35/old/2/ryr1_to_cav1.csv
- Figure 6 - Source Data 1/ryr/35/old/3/
- Figure 6 - Source Data 1/ryr/35/old/3/cav1_to_cav1(nrx).csv
- Figure 6 - Source Data 1/ryr/35/old/3/cav1_to_cav1(ryr1).csv
- Figure 6 - Source Data 1/ryr/35/old/3/cav1_to_nrx.csv
- Figure 6 - Source Data 1/ryr/35/old/3/nrx_to_cav1.csv
- Figure 6 - Source Data 1/ryr/35/old/3/nrx_to_nrx(cav1).csv
- Figure 6 - Source Data 1/ryr/35/old/3/nrx_to_nrx(ryr).csv
- Figure 6 - Source Data 1/ryr/35/old/3/nrx_to_ryr.csv
- Figure 6 - Source Data 1/ryr/35/old/3/ryr1_to_cav1.csv
- Figure 6 - Source Data 1/ryr/35/old/4/
- Figure 6 - Source Data 1/ryr/35/old/4/cav1_to_cav1(nrx).csv
- Figure 6 - Source Data 1/ryr/35/old/4/cav1_to_cav1(ryr1).csv
- Figure 6 - Source Data 1/ryr/35/old/4/cav1_to_nrx.csv
- Figure 6 - Source Data 1/ryr/35/old/4/nrx_to_cav1.csv
- Figure 6 - Source Data 1/ryr/35/old/4/nrx_to_nrx(cav1).csv
- Figure 6 - Source Data 1/ryr/35/old/4/nrx_to_nrx(ryr).csv
- Figure 6 - Source Data 1/ryr/35/old/4/nrx_to_ryr.csv
- Figure 6 - Source Data 1/ryr/35/old/4/ryr1_to_cav1.csv
- Figure 6 - Source Data 1/ryr/35/old/5/
- Figure 6 - Source Data 1/ryr/35/old/5/cav1_to_cav1(nrx).csv
- Figure 6 - Source Data 1/ryr/35/old/5/cav1_to_cav1(ryr1).csv
- Figure 6 - Source Data 1/ryr/35/old/5/cav1_to_nrx.csv
- Figure 6 - Source Data 1/ryr/35/old/5/nrx_to_cav1.csv
- Figure 6 - Source Data 1/ryr/35/old/5/nrx_to_nrx(cav1).csv
- Figure 6 - Source Data 1/ryr/35/old/5/nrx_to_nrx(ryr).csv
- Figure 6 - Source Data 1/ryr/35/old/5/nrx_to_ryr.csv
- Figure 6 - Source Data 1/ryr/35/old/5/ryr1_to_cav1.csv
- Figure 6 - Source Data 1/ryr/4/
- Figure 6 - Source Data 1/ryr/4/1.csv
- Figure 6 - Source Data 1/ryr/4/1/
- Figure 6 - Source Data 1/ryr/4/1/cav1_to_cav1(ryr).csv
- Figure 6 - Source Data 1/ryr/4/1/cav1_to_nrx.csv
- Figure 6 - Source Data 1/ryr/4/1/cav1_to_ryr.csv
- Figure 6 - Source Data 1/ryr/4/1/nrx_to_nrx(cav1).csv
- Figure 6 - Source Data 1/ryr/4/1/nrx_to_nrx(ryr).csv
- Figure 6 - Source Data 1/ryr/4/1/particle.json
- Figure 6 - Source Data 1/ryr/4/1/ryr_to_nrx.csv
- Figure 6 - Source Data 1/ryr/4/1/ryr_to_ryr(cav1).csv
- Figure 6 - Source Data 1/ryr/4/1/ryr1_to_cav1.csv
- Figure 6 - Source Data 1/ryr/4/2.csv
- Figure 6 - Source Data 1/ryr/4/2/
- Figure 6 - Source Data 1/ryr/4/2/cav1_to_cav1(ryr).csv
- Figure 6 - Source Data 1/ryr/4/2/cav1_to_nrx.csv
- Figure 6 - Source Data 1/ryr/4/2/cav1_to_ryr.csv
- Figure 6 - Source Data 1/ryr/4/2/nrx_to_nrx(cav1).csv
- Figure 6 - Source Data 1/ryr/4/2/nrx_to_nrx(ryr).csv
- Figure 6 - Source Data 1/ryr/4/2/ryr_to_nrx.csv
- Figure 6 - Source Data 1/ryr/4/2/ryr_to_ryr(cav1).csv
- Figure 6 - Source Data 1/ryr/4/2/ryr1_to_cav1.csv
- Figure 6 - Source Data 1/ryr/4/3.csv
- Figure 6 - Source Data 1/ryr/4/3/
- Figure 6 - Source Data 1/ryr/4/3/cav1_to_cav1(ryr).csv
- Figure 6 - Source Data 1/ryr/4/3/cav1_to_nrx.csv
- Figure 6 - Source Data 1/ryr/4/3/cav1_to_ryr.csv
- Figure 6 - Source Data 1/ryr/4/3/nrx_to_nrx(cav1).csv
- Figure 6 - Source Data 1/ryr/4/3/nrx_to_nrx(ryr).csv
- Figure 6 - Source Data 1/ryr/4/3/ryr_to_nrx.csv
- Figure 6 - Source Data 1/ryr/4/3/ryr_to_ryr(cav1).csv
- Figure 6 - Source Data 1/ryr/4/3/ryr1_to_cav1.csv
- Figure 6 - Source Data 1/ryr/4/4.csv
- Figure 6 - Source Data 1/ryr/4/4/
- Figure 6 - Source Data 1/ryr/4/4/cav1_to_cav1(ryr).csv
- Figure 6 - Source Data 1/ryr/4/4/cav1_to_nrx.csv
- Figure 6 - Source Data 1/ryr/4/4/cav1_to_ryr.csv
- Figure 6 - Source Data 1/ryr/4/4/nrx_to_nrx(cav1).csv
- Figure 6 - Source Data 1/ryr/4/4/nrx_to_nrx(ryr).csv
- Figure 6 - Source Data 1/ryr/4/4/ryr_to_nrx.csv
- Figure 6 - Source Data 1/ryr/4/4/ryr_to_ryr(cav1).csv
- Figure 6 - Source Data 1/ryr/4/4/ryr1_to_cav1.csv
- Figure 6 - Source Data 1/ryr/4/5.csv
- Figure 6 - Source Data 1/ryr/4/5/
- Figure 6 - Source Data 1/ryr/4/5/cav1_to_cav1(ryr).csv
- Figure 6 - Source Data 1/ryr/4/5/cav1_to_nrx.csv
- Figure 6 - Source Data 1/ryr/4/5/cav1_to_ryr.csv
- Figure 6 - Source Data 1/ryr/4/5/nrx_to_nrx(cav1).csv
- Figure 6 - Source Data 1/ryr/4/5/nrx_to_nrx(ryr).csv
- Figure 6 - Source Data 1/ryr/4/5/ryr_to_nrx.csv
- Figure 6 - Source Data 1/ryr/4/5/ryr_to_ryr(cav1).csv
- Figure 6 - Source Data 1/ryr/4/5/ryr1_to_cav1.csv
- Figure 6 - Source Data 1/ryr/4/6.csv
- Figure 6 - Source Data 1/ryr/4/6/
- Figure 6 - Source Data 1/ryr/4/6/cav1_to_cav1(ryr).csv
- Figure 6 - Source Data 1/ryr/4/6/cav1_to_nrx.csv
- Figure 6 - Source Data 1/ryr/4/6/cav1_to_ryr.csv
- Figure 6 - Source Data 1/ryr/4/6/nrx_to_nrx(cav1).csv
- Figure 6 - Source Data 1/ryr/4/6/nrx_to_nrx(ryr).csv
- Figure 6 - Source Data 1/ryr/4/6/ryr_to_nrx.csv
- Figure 6 - Source Data 1/ryr/4/6/ryr_to_ryr(cav1).csv
- Figure 6 - Source Data 1/ryr/4/6/ryr1_to_cav1.csv
- Figure 6 - Source Data 1/ryr/4/old/
- Figure 6 - Source Data 1/ryr/4/old/1/
- Figure 6 - Source Data 1/ryr/4/old/1/cav1_to_cav1(nrx).csv
- Figure 6 - Source Data 1/ryr/4/old/1/cav1_to_cav1(ryr1).csv
[truncated: 149 more entries]
