# Supplementary material for: CaV1 and CaV2 calcium channels mediate the release of distinct pools of synaptic vesicles
Source: eLife. 2023 Feb 23;12:e81407. doi: 10.7554/eLife.81407 (PMC10023163; doi:10.7554/eLife.81407)
Supplement: Figure 6—source data 1. [file elife-81407-fig6-data1.zip › Figure 6 - Source Data 1/ryr/10/1.csv]

image-ID	cycle	z-step	frame	accum	photon-count	photon-count11	photon-count12	photon-count21	photon-count22	psfx	psfy	psfz	psf-photon-count	x	y	z	stdev	amp	background11	background12	background21	background22	maxResidualSlope	chisq	log-likelihood	accuracy	llr	time-point	precisionx	precisiony	precisionz	vis-probe
3	0	0	3	1	223.119	135.98	87.1382	0	0	17.9235	16.5348	393.686	139.982	1676.3	16327.7	-393.686	0	5.51068	5.94563	7.47096	0	0	0.128541	169.18	-488.02	52.8374	173.215	0	62.1249	60.8901	220.497	0
8	0	0	8	1	249.787	146.029	103.758	0	0	50.6027	48.693	303.435	177.521	1942.6	15797.2	-303.435	0	6.49882	6.05276	8.2708	0	0	0.116956	157.681	-497.289	46.4015	187.025	0	51.0262	50.2565	167.867	0
13	0	0	13	1	253.05	179.501	73.5491	0	0	37.4827	-8.67231	690.876	223.976	1557.08	16352.9	-690.876	0	11.655	5.35202	7.70799	0	0	0.166721	174.076	-494.589	44.3089	180.001	0	51.4226	48.5081	331.356	0
15	0	0	15	1	258.69	157.699	100.991	0	0	27.2286	11.6786	-14.6819	175.438	1467.67	16232.9	14.6819	0	5.83568	5.7768	7.29047	0	0	0.0492532	136.787	-484.312	43.1964	185.719	0	46.8364	46.7014	162.805	0
17	0	0	17	1	319.923	186.998	132.926	0	0	-23.4048	90.1496	368.744	238.698	2016.6	15855.5	-368.744	0	9.27226	5.22399	6.78875	0	0	0.231161	141.78	-482.728	32.3301	206.118	0	37.6103	36.8664	127.932	0
18	0	0	18	1	238.549	145.736	92.8136	0	0	-12.1413	2.96174	-28.1581	180.427	1606.7	16142	28.1581	0	6.04969	4.95766	6.44722	0	0	0.209299	173.006	-493.05	46.0967	229.386	0	43.4391	42.6767	152.632	0
23	0	0	23	1	305.574	206.122	99.4528	0	0	-1.22826	49.0405	361.255	212.601	1994.43	15796.9	-361.255	0	8.16982	5.81927	7.41903	0	0	0.116567	138.654	-485.729	35.0622	169.685	0	42.9517	42.3817	144.258	0
24	0	0	24	1	202.102	126.549	75.553	0	0	41.8574	-18.5597	447.004	199.312	1552.7	16263.1	-447.004	0	8.21234	4.81392	7.43645	0	0	0.121388	175.63	-492.072	58.1626	184.502	0	43.3468	42.6521	174.371	0
26	0	0	26	1	244.667	122.646	122.021	0	0	86.3737	45.0929	97.772	168.203	1508.19	16299.1	-97.772	0	5.6284	5.01892	6.8204	0	0	0.0966307	163.748	-488.418	45.056	206.283	0	48.014	47.1415	156.696	0
48	0	0	48	1	365.09	197.172	167.918	0	0	47.2996	-37.9797	139.697	216.344	2145.22	15983.6	-139.697	0	7.42986	5.58079	6.58545	0	0	0.137785	187.889	-503.666	27.6235	188.772	0	39.5831	37.9169	132.952	0
52	0	0	52	1	261.044	161.086	99.9576	0	0	76.526	87.4357	591.336	182.275	2016.33	15858.2	-591.336	0	8.46819	5.27131	6.65648	0	0	0.0996228	185.474	-501.275	41.6285	216.544	0	54.233	53.1871	285.967	0
57	0	0	57	1	282.022	165.086	116.936	0	0	58.1981	-9.98632	-77.9721	147.399	2034.66	15855.9	77.9721	0	4.93759	5.7538	6.98393	0	0	0.235841	154.105	-486.106	38.4342	197.375	0	54.881	55.009	198.476	0
60	0	0	60	1	217.811	150.909	66.9026	0	0	106.252	18.3935	468.407	130.613	1587.97	16425.5	-468.407	0	5.43018	5.52912	6.9284	0	0	0.0726948	176.499	-495.293	53.2668	178.717	0	67.6182	66.1081	266.025	0
61	0	0	61	1	224.449	130.883	93.5661	0	0	-38.9441	42.1973	413.948	188.335	1334.52	16102.7	-413.948	0	7.62843	4.48965	6.21656	0	0	0.0857889	121.988	-456.607	48.8998	166.787	0	44.9024	43.1606	168.737	0
64	0	0	64	1	235.407	156.376	79.031	0	0	25.3847	98.4313	479.389	130.949	1967.82	15847.2	-479.389	0	5.51586	5.89304	7.06803	0	0	0.184154	182.508	-493.999	48.7395	182.341	0	69.4698	68.6744	279.315	0
68	0	0	68	1	235.498	168.974	66.5234	0	0	94.0966	74.8708	409.668	139.203	1500.46	16269.4	-409.668	0	5.4947	5.14819	6.38637	0	0	0.124352	151.715	-475.325	47.0477	163.759	0	60.5051	58.8452	216.739	0
70	0	0	70	1	350.652	221.215	129.438	0	0	53.8401	62.8962	511.297	268.609	1540.72	16281.3	-511.297	0	11.5854	5.18969	6.23457	0	0	0.19804	178.289	-494.02	28.6204	240.396	0	35.3075	34.3631	150.655	0
76	0	0	76	1	289.054	165.774	123.28	0	0	143.044	181.874	258.032	153.372	2049.48	15863.4	-258.032	0	5.52038	4.7722	6.69416	0	0	0.24128	180.974	-495.357	36.2001	192.546	0	53.2054	52.3919	174.701	0
83	0	0	83	1	278.268	174.592	103.677	0	0	93.2887	18.703	281.038	221.483	1999.57	15827.2	-281.038	0	8.0071	5.36163	6.83769	0	0	0.213816	132.412	-475.325	38.6212	166.259	0	39.8405	39.1358	128.606	0
87	0	0	87	1	327.425	146.144	181.281	0	0	54.535	21.5228	220.83	308.623	1839.01	16322.7	-220.83	0	10.7919	4.33567	6.12502	0	0	0.241801	207.367	-498.355	30.4613	1	0	27.5515	26.9444	92.3349	0
88	0	0	88	1	261.286	147.712	113.573	0	0	-71.1983	-20.5771	30.1383	147.239	1765.42	16165.5	-30.1383	0	5.05744	4.92339	6.19128	0	0	0.0950621	194.203	-488.635	40.8224	176.313	0	51.8582	49.7647	174.929	0
90	0	0	90	1	280.103	171.642	108.461	0	0	60.5426	71.5061	396.729	190.09	1633.68	16372.4	-396.729	0	7.43494	5.09414	5.58671	0	0	0.075385	138.553	-466.026	37.1239	171.396	0	44.8737	43.7682	153.219	0
97	0	0	97	1	285.389	168.431	116.958	0	0	-34.6495	70.4929	310.41	176.599	1629.21	16273.7	-310.41	0	6.59428	4.71907	6.41444	0	0	0.142764	171.291	-486.211	36.5411	173.832	0	46.1061	44.6146	154.551	0
101	0	0	101	1	267.9	164.322	103.578	0	0	44.7676	72.5248	2.24018	196.361	1749.11	16271.7	-2.24018	0	6.47808	5.53597	6.49851	0	0	0.0976358	168.844	-499.642	40.4178	185.556	0	41.0721	40.4224	144.399	0
101	0	0	101	1	285.014	158.507	126.506	0	0	87.6836	23.3483	232.066	283.411	2104.84	15722.9	-232.066	0	9.9567	4.55156	6.91424	0	0	0.0448	168.891	-487.408	36.7715	232.577	0	30.8434	30.6915	102.112	0
107	0	0	107	1	337.662	193.676	143.986	0	0	52.3675	2.04813	284.666	318.393	2040.49	15843.9	-284.666	0	11.5768	4.16843	6.64799	0	0	0.052924	199.49	-502.569	29.4813	1	0	27.56	27.2553	92.7232	0
108	0	0	108	1	254.928	158.682	96.2465	0	0	-73.4244	205.765	425.88	164.928	2066.62	15839.5	-425.88	0	6.98187	5.13737	6.32511	0	0	0.194202	182.079	-502.594	42.4604	208.756	0	51.0277	50.174	186.27	0
110	0	0	110	1	222.528	125.014	97.5134	0	0	11.4327	-19.9869	379.841	146.367	1383.81	16065.2	-379.841	0	5.74304	4.67377	6.48978	0	0	0.130122	146.381	-471.526	50.0214	161.576	0	56.2792	54.5258	201.624	0
111	0	0	111	1	348.144	155.364	192.779	0	0	67.1007	83.7462	52.075	215.942	2025.76	15961.5	-52.075	0	7.14908	5.42744	7.28574	0	0	0.0919919	196.636	-511.391	29.5058	207.413	0	40.5897	38.838	132.536	0
116	0	0	116	1	271.183	174.639	96.5435	0	0	39.004	46.9762	342.492	208.574	1555.56	16197.6	-342.492	0	7.85402	3.93388	5.47259	0	0	0.129114	151.008	-464.226	37.4282	193.643	0	38.2667	37.2863	130.785	0
128	0	0	128	1	223.689	143.957	79.7315	0	0	-118.762	142.658	102.484	120.127	1713.32	16101.9	-102.484	0	4.2304	4.95084	6.58832	0	0	0.255839	136.488	-468.183	50.2111	160.677	0	64.4409	60.8983	206.037	0
130	0	0	130	1	249.606	113.374	136.232	0	0	11.2648	123.085	-82.0622	134.424	1981.94	16021.8	82.0621	0	4.46466	5.19045	6.83954	0	0	0.0869022	158.793	-479.937	44.1427	160.116	0	60.8472	58.0475	216.368	0
131	0	0	131	1	210.572	106.89	103.682	0	0	1.3367	-8.45948	165.663	145.241	1792.54	16253	-165.663	0	5.02074	4.71465	6.3497	0	0	0.146752	144.837	-472.838	53.6144	158.073	0	54.0486	52.4164	175.871	0
132	0	0	132	1	236.92	142.051	94.8681	0	0	57.1191	-53.311	393.49	191.736	1736.76	16297.9	-393.49	0	7.62459	4.65749	6.22568	0	0	0.159226	212.883	-488.742	45.8872	193.451	0	42.9812	42.6271	153.187	0
151	0	0	151	1	196.705	108.497	88.2086	0	0	47.4391	-31.0184	-263.988	131.487	1646.78	15976.6	263.988	0	4.67258	5.09553	5.14505	0	0	0.0217313	156.654	-465.085	57.4241	179.102	0	54.0777	56.027	273.8	0
153	0	0	153	1	223.282	144.329	78.9533	0	0	41.5652	44.6538	303.227	120.436	2150.95	15900.9	-303.227	0	4.41319	4.27656	6.3307	0	0	0.0370334	148.512	-467.988	49.0206	172.702	0	64.8779	63.2908	225.881	0
171	0	0	171	1	236.585	136.195	100.39	0	0	98.3112	-23.9417	320.825	146.22	1894.89	15869.9	-320.825	0	5.46697	4.48302	6.3129	0	0	0.0552244	162.457	-481.51	45.8205	193.096	0	54.9906	54.1472	182.046	0
179	0	0	179	1	191.735	107.153	84.5823	0	0	41.1917	84.5764	-60.212	115.042	2051.67	15861	60.212	0	3.8008	4.5736	5.92592	0	0	0.136201	150.017	-469.266	59.6645	150.912	0	65.7108	65.7536	230.625	0
180	0	0	180	1	178.299	92.9944	85.3044	0	0	20.7674	47.0588	571.796	155.505	1573.79	16197.5	-571.796	0	7.14193	4.31441	5.57436	0	0	0.242426	135.428	-459.512	64.4148	144.119	0	56.4197	54.9843	288.787	0
188	0	0	188	1	235.038	118.96	116.078	0	0	-14.5043	510.277	303.085	135.159	1808.38	15734.3	-303.085	0	7.37294	3.23905	6.02585	0	0	0.22955	261.171	-516.947	44.1059	1	0	45.554	69.5741	157.949	0
190	0	0	190	1	235.348	141.392	93.9558	0	0	121.233	-37.2117	490.801	213.297	1971.63	15883.2	-490.801	0	9.14348	3.92904	5.08834	0	0	0.114411	206.671	-489.773	44.158	1	0	39.9304	39.6655	160.816	0
192	0	0	192	1	222.686	132.074	90.612	0	0	-0.139639	82.7302	170.869	157.846	2093	15862.9	-170.869	0	5.41606	4.20281	5.00462	0	0	0.0423582	168.613	-477.846	47.5896	208.475	0	48.7166	47.6176	157.951	0
193	0	0	193	1	285.197	162.291	122.906	0	0	58.2793	41.9329	320.414	177.955	2034.58	16003.3	-320.414	0	6.58943	4.64896	6.07437	0	0	0.0960704	169.588	-481.186	36.2751	197.754	0	47.1178	44.8748	159.412	0
195	0	0	195	1	240.811	135.076	105.735	0	0	23.4831	100.044	307.687	152.702	1670.74	16244.2	-307.687	0	5.61959	4.70243	5.3324	0	0	0.122581	166.701	-476.359	44.1141	167.726	0	51.7878	50.436	168.627	0
203	0	0	203	1	263.328	131.332	131.996	0	0	-22.6362	6.65667	465.15	276.455	2015.84	15839.3	-465.15	0	11.676	3.01815	5.27501	0	0	0.117456	398.613	-530.525	37.59	1	0	30.0682	29.8911	120.788	0
204	0	0	204	1	201.599	125.975	75.6235	0	0	41.1004	4.74079	363.193	181.514	2051.76	15841.2	-363.193	0	6.97026	4.58863	5.99585	0	0	0.112948	150.232	-479.829	56.0228	185.008	0	45.7825	45.4991	155.661	0
207	0	0	207	1	295.825	193.28	102.545	0	0	35.9409	1.5696	463.957	257.983	1458.96	16243	-463.957	0	10.7517	3.7656	5.85051	0	0	0.201585	213.302	-498.367	33.7706	216.809	0	32.966	32.4218	133.872	0
213	0	0	213	1	257.879	121.775	136.104	0	0	107.471	-35.0338	-37.0005	152.869	2085.05	16080.3	37.0005	0	5.1382	4.94772	6.12072	0	0	0.12588	149.325	-476.537	41.4659	185.563	0	51.2029	49.8172	180.135	0
220	0	0	220	1	209.374	121.651	87.7234	0	0	18.5325	-4.16704	287.553	144.938	1675.69	16149.1	-287.553	0	5.3052	4.64383	5.90573	0	0	0.133784	147.747	-467.335	53.3252	179.59	0	54.1961	53.1109	178.403	0
222	0	0	222	1	235.59	155.05	80.5395	0	0	3.73836	42.2348	464.322	221.682	1092.52	16003	-464.322	0	9.25542	3.6051	5.40046	0	0	0.0882469	174	-475.433	43.9658	186.351	0	38.8526	37.2148	149.758	0
233	0	0	233	1	243.301	136.953	106.348	0	0	24.0408	-6.99413	267.578	161.984	1371.2	16251.6	-267.578	0	5.85458	3.81096	5.4126	0	0	0.0811222	147.608	-456.977	42.5395	191.963	0	46.8199	46.3238	155.586	0
234	0	0	234	1	252.576	123.388	129.187	0	0	57.3414	138.281	211.223	142.075	1736.54	16305.6	-211.223	0	4.93712	3.60053	5.72776	0	0	0.201798	150.261	-461.629	40.628	184.657	0	51.9858	50.7394	173.458	0
244	0	0	244	1	231.815	110.085	121.731	0	0	123.329	67.4981	269.167	121.168	1969.53	15778.4	-269.167	0	4.33854	4.08825	5.51972	0	0	0.129065	159.786	-469.55	45.6584	176.284	0	63.1406	62.3931	202.904	0
245	0	0	245	1	296.015	196.812	99.2037	0	0	110.952	-7.73491	340.361	203.877	1682.93	16152.7	-340.361	0	7.70419	3.91776	5.37218	0	0	0.0957451	196.315	-495.196	33.5891	199.779	0	38.7543	38.1852	130.624	0
247	0	0	247	1	196.245	114.028	82.2177	0	0	68.4515	43.7988	472.737	151.379	1625.77	16300.4	-472.737	0	6.30614	5.25186	5.84948	0	0	0.208102	117.9	-455.848	59.0074	152.691	0	57.0821	55.7225	223.313	0
253	0	0	253	1	203.135	123.795	79.3407	0	0	-48.38	19.0434	323.854	147.565	2041.58	15826.9	-323.854	0	5.60816	3.53264	5.31548	0	0	0.0570311	160.843	-468.117	52.636	184.424	0	50.9239	50.1807	170.549	0
258	0	0	258	1	164.658	101.521	63.1363	0	0	-12.2652	-5.66368	584.598	126.717	1606.83	16349.9	-584.598	0	5.97722	4.04965	5.65795	0	0	0.0915864	131.787	-456.32	70.9727	171.642	0	67.1417	65.565	353.028	0
264	0	0	264	1	177.323	107.549	69.7736	0	0	50.0948	-29.9277	388.678	166.465	2042.77	15875.9	-388.678	0	6.55617	3.85966	5.42231	0	0	0.209729	190.382	-484.105	63.5335	198.537	0	47.419	46.9705	168.249	0
267	0	0	267	1	216.9	122.249	94.6511	0	0	-1.52207	-30.6881	493.176	158.482	1596.08	16374.9	-493.176	0	6.87034	4.14393	5.56112	0	0	0.126213	188.104	-486.502	49.7696	169.845	0	51.684	50.7172	215.402	0
289	0	0	289	1	239.605	156.343	83.2617	0	0	106.764	20.5584	424.064	234.311	1487.8	16224	-424.064	0	9.38862	2.95958	4.44304	0	0	0.10639	201.551	-478.553	41.3019	257.792	0	33.3315	32.477	123.518	0
290	0	0	290	1	193.751	111.44	82.311	0	0	83.6644	42.9904	83.437	155.323	1809.88	16301.3	-83.437	0	5.18309	3.72957	4.98737	0	0	0.0893026	141.988	-456.874	55.8004	185.64	0	46.539	45.3567	154.203	0
302	0	0	302	1	226.009	142.39	83.6188	0	0	61.0318	21.4922	532.08	173.131	1433.87	16123.4	-532.08	0	7.62495	3.48038	5.36455	0	0	0.0252371	160.31	-470.319	46.0509	191.061	0	48.1275	46.8187	230.941	0
312	0	0	312	1	196.357	123.313	73.0439	0	0	53.7348	-7.3229	536.943	167.753	1640.49	16351.6	-536.943	0	7.45808	3.42188	4.9948	0	0	0.0171228	159.384	-465.637	54.2715	1	0	48.0369	47.5257	224.673	0
329	0	0	329	1	256.885	158.389	98.4954	0	0	64.3917	81.1596	380.64	180.104	2028.47	15864.4	-380.64	0	6.95545	3.64353	5.64633	0	0	0.129854	181.739	-492.445	39.7849	198.654	0	44.212	43.6608	156.741	0
335	0	0	335	1	238.77	157.232	81.538	0	0	-6.16531	-34.7144	600.919	145.216	1501.07	16279.3	-600.919	0	6.99113	3.76279	5.17839	0	0	0.22723	212.877	-492.305	43.2501	212.893	0	59.0411	57.2658	318.983	0
336	0	0	336	1	203.71	124.538	79.1718	0	0	16.2074	53.6623	372.144	141.816	1678.01	16190.9	-372.144	0	5.47452	4.39989	5.50082	0	0	0.102222	130.984	-456.111	54.2644	153.108	0	55.4809	54.3186	190.28	0
341	0	0	341	1	285.274	167.264	118.009	0	0	118.712	79.4155	291.909	187.004	1575.51	16165.2	-291.909	0	6.7871	4.90874	5.0935	0	0	0.226626	140.399	-456.966	35.7678	166.883	0	43.3964	42.029	139.744	0
347	0	0	347	1	207.594	106.775	100.819	0	0	59.013	98.8247	-155.461	118.797	2133.51	15946.4	155.461	0	3.97565	4.11849	5.94141	0	0	0.0205491	134.302	-454.225	53.0501	151.918	0	63.7583	63.625	247.219	0
354	0	0	354	1	270.009	132.799	137.211	0	0	21.9854	63.382	370.697	173.452	1572.57	16280.9	-370.697	0	6.67951	4.10316	5.01146	0	0	0.0953493	176.78	-475.252	37.4408	177.363	0	45.4798	44.0875	153.999	0
357	0	0	357	1	227.23	128.867	98.3634	0	0	52.7012	-24.7032	288.367	156.228	1940.5	15771	-288.367	0	5.72402	4.21325	4.82784	0	0	0.150902	169.882	-472.64	46.2157	170.318	0	49.4701	49.1519	158.281	0
360	0	0	360	1	210.462	120.903	89.5585	0	0	25.2574	52.0519	203.288	144.497	1668.96	16292.2	-203.288	0	5.00968	4.09887	5.41314	0	0	0.10834	132.614	-450.987	51.4439	170.557	0	51.985	50.4377	171.031	0
364	0	0	364	1	247.266	110.189	137.077	0	0	-17.2886	30.3105	-37.6153	149.671	1711.51	16214.3	37.6153	0	5.0022	3.53446	4.62221	0	0	0.056325	182.089	-465.304	40.6519	213.91	0	46.0439	45.2354	165.337	0
374	0	0	374	1	170.737	111.937	58.8003	0	0	103.455	-41.8976	522.219	156.213	1989.41	15887.8	-522.219	0	6.89017	3.18885	4.75941	0	0	0.190761	192.169	-481.052	63.7413	226.189	0	50.7659	50.441	226.849	0
375	0	0	375	1	158.063	109.209	48.8541	0	0	80.8324	-77.5255	534.835	214.205	1513.73	16322.1	-534.835	0	9.67391	2.94257	4.16952	0	0	0.0771874	155.472	-451.171	68.3182	147.958	0	37.2257	37.0762	164.922	0
376	0	0	376	1	250.716	154.002	96.7134	0	0	107.739	55.692	402.076	157.08	2084.78	15790.2	-402.076	0	6.16794	2.88186	5.05976	0	0	0.115835	200.677	-479.488	39.521	259.852	0	47.1854	47.1684	174.397	0
381	0	0	381	1	257.695	130.876	126.819	0	0	-68.1206	43.8291	288.441	169.489	1662.68	16300.4	-288.441	0	6.3199	3.94616	5.05843	0	0	0.154639	144.682	-456.058	39.5007	167.814	0	44.7927	42.8885	147.063	0
381	0	0	381	1	239.003	115.904	123.099	0	0	61.0464	-36.0944	-2.21971	124.29	2131.47	15882	2.21971	0	4.17114	4.39245	5.42138	0	0	0.0460745	168.85	-485.559	44.2452	187.067	0	58.8503	59.0692	203.013	0
386	0	0	386	1	242.665	125.045	117.62	0	0	9.34202	15.9058	228.164	155.574	2083.52	15730.4	-228.164	0	5.492	3.78512	5.08536	0	0	0.0472779	170.552	-470.63	42.3402	171.951	0	48.5401	48.3712	157.86	0
388	0	0	388	1	218.831	147.571	71.2594	0	0	95.872	12.438	666.688	207.74	1698.01	16331.8	-666.688	0	10.4313	3.02631	4.71497	0	0	0.065831	155.027	-464.073	46.4717	199.738	0	45.1327	43.3372	280.996	0
392	0	0	392	1	186.853	112.359	74.494	0	0	-9.29401	98.1241	373.156	160.112	1703.51	16046.8	-373.156	0	6.21922	3.11591	4.9064	0	0	0.0343301	195.549	-484.108	56.9431	233.88	0	45.7567	45.3884	161.605	0
393	0	0	393	1	250.063	164.361	85.7026	0	0	4.04818	-33.8523	654.09	203.813	1590.51	16278.4	-654.09	0	10.3271	3.22967	4.21118	0	0	0.150122	190.486	-472.002	39.3761	184.561	0	44.9106	43.1624	258.849	0
401	0	0	401	1	212.131	147.753	64.3778	0	0	-24.2625	48.7821	104.771	165.754	1519.16	16096.1	-104.771	0	5.61701	3.39762	4.16261	0	0	0.109441	162.771	-458.186	48.2218	230.693	0	42.8024	40.6044	140.788	0
442	0	0	442	1	194.462	112.138	82.324	0	0	109.606	79.315	380.13	142.696	2082.91	15766.6	-380.13	0	5.50717	2.91285	4.46611	0	0	0.0589754	155.091	-450.849	53.1446	175.687	0	50.8336	51.046	176.808	0
452	0	0	452	1	209.407	139.902	69.5049	0	0	25.8583	-57.3046	217.986	140.249	1668.36	16301.9	-217.986	0	4.99692	3.47983	3.90603	0	0	0.0669911	167.719	-446.725	48.7738	1	0	48.9418	47.7872	160.728	0
466	0	0	466	1	190.044	124.254	65.7897	0	0	39.3293	-2.57071	499.141	129.009	1555.23	16247.2	-499.141	0	5.54613	4.22097	5.03563	0	0	0.0544693	125.13	-445.168	58.2404	1	0	62.2914	61.2255	262.452	0
467	0	0	467	1	221.564	131.064	90.4993	0	0	44.5534	-49.7183	173.147	164.659	1649.67	16095	-173.147	0	5.73452	3.19889	4.46089	0	0	0.0242029	174.909	-466.805	45.7753	209.339	0	42.4448	41.6856	140.957	0
471	0	0	471	1	249.756	140.563	109.193	0	0	11.3027	109.963	53.6174	176.328	1882.24	16234.3	-53.6174	0	5.86416	3.26823	4.39438	0	0	0.173624	197.367	-474.351	39.6434	1	0	40.4355	39.1765	135.264	0
473	0	0	473	1	214.603	105.675	108.928	0	0	56.1434	44.7118	-73.0727	139.327	2136.38	16000.5	73.0727	0	4.61973	3.33667	4.44434	0	0	0.106038	175.36	-459.663	47.7957	193.66	0	50.5889	48.8255	182.61	0
496	0	0	496	1	225.39	149.266	76.1241	0	0	6.87355	-1.37476	463.165	154.705	2085.99	15747.7	-463.165	0	6.48013	3.48093	4.42631	0	0	0.123564	151.999	-456.265	45.2068	154.217	0	50.2876	50.767	192.359	0
508	0	0	508	1	225.601	117.766	107.836	0	0	79.5884	-5.98426	180.096	119.451	2013.27	15752.3	-180.096	0	4.12013	3.302	5.05976	0	0	0.0691812	135.524	-451.118	45.5644	174.219	0	59.5082	59.5927	192.443	0
517	0	0	517	1	204.492	119.488	85.0039	0	0	23.3737	27.1261	460.721	160.085	1969.83	15918.5	-460.721	0	6.64445	3.29283	4.58211	0	0	0.0522825	149.285	-452.483	50.8188	1	0	48.6835	47.6588	189.72	0
536	0	0	536	1	210.574	116.709	93.8648	0	0	13.7822	0.00638803	291.115	164.288	1979.42	15845.9	-291.115	0	6.02738	3.06191	4.80375	0	0	0.0744362	158.893	-461.069	48.8741	1	0	45.0197	44.1848	148.305	0
544	0	0	544	1	245.781	102.432	143.349	0	0	85.442	17.2945	191.167	133.481	2007.42	16028	-191.167	0	4.60584	3.11302	5.10983	0	0	0.0450408	165.938	-453.818	40.8353	183.047	0	54.9166	51.6795	180.365	0
547	0	0	547	1	210.307	107.448	102.859	0	0	138.309	-45.7583	7.5053	158.48	1954.55	16091	-7.5053	0	5.35519	3.02911	4.22471	0	0	0.0889224	157.778	-456.821	48.2011	203.594	0	43.7106	41.5008	147.783	0
548	0	0	548	1	281.433	199.168	82.2646	0	0	-11.0525	19.248	486.434	241.732	2103.91	15926.4	-486.435	0	10.3513	2.11838	4.92611	0	0	0.169114	177.056	-470.567	33.4949	276.031	0	31.879	30.9937	146.338	0
549	0	0	549	1	224.796	145.215	79.5815	0	0	92.4752	-1.33696	313.23	194.346	2100.04	15847.3	-313.23	0	7.19545	3.34556	4.69131	0	0	0.0147282	186.124	-473.886	45.4451	203.791	0	39.2843	38.8841	130.895	0
550	0	0	550	1	192.669	99.4484	93.2203	0	0	86.6688	1.82313	242.261	133.86	2006.19	15943.8	-242.261	0	4.74311	3.25065	4.03492	0	0	0.118397	157.971	-455.52	53.8054	193.601	0	53.8398	51.3979	172.824	0
557	0	0	557	1	251.736	156.055	95.6806	0	0	69.6608	5.83231	372.185	177.617	2023.2	15840.1	-372.185	0	6.85067	3.84216	4.96724	0	0	0.0591666	145.708	-459.175	40.4442	194.412	0	44.6041	44.3118	150.556	0
558	0	0	558	1	274.378	133.406	140.972	0	0	21.0491	-68.0343	13.902	191.947	2171.47	16013.6	-13.902	0	6.53402	2.93618	4.68063	0	0	0.0634963	216.252	-483.379	35.3077	1	0	37.5135	36.2081	128.519	0
578	0	0	578	1	175.065	121.059	54.0062	0	0	-13.1879	48.6502	249.035	143.402	1607.75	16295.6	-249.035	0	5.12512	3.3196	3.77618	0	0	0.0926679	121.9	-430.346	60.2629	157.94	0	48.6631	46.8008	158.349	0
579	0	0	579	1	245.492	129.258	116.233	0	0	50.958	43.5002	99.9672	178.11	1942.24	16101.4	-99.9672	0	5.96697	3.00432	4.50728	0	0	0.0864173	144.93	-445.042	40.2359	200.318	0	40.8495	38.5891	133.399	0
603	0	0	603	1	211.2	160.074	51.126	0	0	61.8804	-50.5346	504.992	173.629	1532.68	16295.1	-504.992	0	7.56925	2.82188	3.6657	0	0	0.0859276	159.801	-445.495	46.9141	185.603	0	43.1398	42.4835	178.942	0
625	0	0	625	1	199.151	115.557	83.5946	0	0	-42.5799	74.2394	209.877	115.943	1736.8	16070.7	-209.877	0	4.08708	2.32844	4.37104	0	0	0.0716733	157.391	-444.732	50.2624	1	0	56.0666	54.7069	186.688	0
654	0	0	654	1	161.344	103.646	57.6978	0	0	18.8267	137.52	350.683	117.12	1575.73	16107.1	-350.683	0	4.46158	2.98357	3.72925	0	0	0.191768	165.022	-446.127	65.7461	180.339	0	58.5102	56.9904	197.414	0
836	0	0	836	1	192.76	106.271	86.4894	0	0	29.6826	50.9407	14.2719	141.457	1166.24	15695.3	-14.2719	0	4.68279	2.84451	3.49359	0	0	0.0250412	152.685	-440.108	52.1519	201.956	0	45.4201	44.531	157.085	0
892	0	0	892	1	243.393	126.352	117.041	0	0	40.7085	74.5707	-332.012	159.513	1553.85	16070.4	332.012	0	5.7393	2.20859	3.32258	0	0	0.0869963	181.044	-457.346	38.5459	240.747	0	42.3641	43.162	207.501	0
987	0	0	987	1	248.383	120.702	127.681	0	0	-44.2869	53.0296	-200.745	172.602	1638.85	16091.9	200.745	0	5.96307	2.56992	2.7247	0	0	0.0681826	144.578	-430.172	37.5253	197.38	0	35.4631	35.3236	158.876	0
1000	0	0	1000	1	200.433	100.225	100.208	0	0	-14.5802	81.2817	30.5133	118.523	1609.14	16362.6	-30.5133	0	3.9479	2.77766	3.9919	0	0	0.0897382	127.953	-431.292	50.3216	164.384	0	54.1792	53.2898	184.856	0
1564	0	0	1564	1	165.004	91.8653	73.1389	0	0	76.141	35.2252	180.73	134.447	1119.78	15910.4	-180.73	0	4.61015	1.95807	3.00757	0	0	0.126143	156.946	-437.621	59.6426	1	0	48.3564	45.9551	154.387	0
1782	0	0	1782	1	193.646	96.1931	97.4531	0	0	55.7298	71.3388	21.8806	144.492	2037.13	16073.6	-21.8806	0	4.77046	1.72778	2.78531	0	0	0.158725	209.955	-455.492	48.5799	194.27	0	43.3326	40.6525	145.728	0
3515	0	0	3515	1	182.839	105.866	76.9734	0	0	1.9597	60.9101	226.942	166.372	1592.6	16283.3	-226.942	0	5.85222	1.58578	2.60109	0	0	0.122604	132.161	-413.732	51.2963	182.82	0	36.9739	35.6901	123.988	0
4007	0	0	7	1	357.885	194.68	163.205	0	0	-33.4176	100.399	344.646	315.628	1329	15944.9	-344.646	0	16.7545	9.4482	9.06023	0	0	0.287429	116.626	-501.395	17.3125	183.775	0	34.6641	29.7989	163.974	1
4009	0	0	9	1	275.364	96.5202	178.844	0	0	-0.79312	0.0653116	-30.8666	226.651	1396.03	15945.5	30.8666	0	9.54132	10.2983	8.86418	0	0	0.117384	141.176	-510.354	23.9407	175.682	0	44.3318	41.504	104.114	1
4031	0	0	31	1	295.595	146.22	149.375	0	0	-73.6015	6.76871	232.192	185.728	1369.18	16038.5	-232.192	0	8.98869	9.61902	8.53031	0	0	0.26383	158.564	-513.705	21.6875	149.304	0	51.4191	47.3416	177.873	1
4032	0	0	32	1	270.556	145.248	125.308	0	0	-41.1218	65.235	182.583	285.111	1436.36	15980	-182.583	0	13.1774	9.73503	8.18326	0	0	0.232876	158.111	-516.807	24.0832	192.024	0	35.0973	32.5791	105.755	1
4036	0	0	36	1	270.567	132.371	138.196	0	0	8.33996	13.8059	134.9	181.699	1386.9	15931.8	-134.9	0	8.15778	9.96944	8.29872	0	0	0.0665181	146.361	-503.873	24.1863	154.231	0	53.6075	50.0772	144.275	1
4038	0	0	38	1	286.267	139.452	146.816	0	0	28.711	-27.7674	209.924	206.161	1366.53	15973.4	-209.924	0	9.72258	9.78682	7.94054	0	0	0.0797302	134.361	-498.307	22.4177	180.671	0	46.813	43.4476	151.992	1
4054	0	0	54	1	292.053	133.959	158.093	0	0	36.3214	88.5646	284.868	262.62	1358.92	16056.4	-284.868	0	12.9876	9.29226	7.9039	0	0	0.0962112	188.37	-524.061	21.751	222.971	0	38.4769	34.5581	148.88	1
4055	0	0	55	1	304.949	155.681	149.269	0	0	39.1825	-25.4234	121.368	231.205	1256.4	16070.7	-121.368	0	10.3788	9.78117	9.06229	0	0	0.072266	159.159	-519.502	21.056	179.679	0	43.6915	41.365	111.795	1
4056	0	0	56	1	366.64	145.419	221.221	0	0	75.4362	16.0001	-60.9223	365.24	1319.8	16029.3	60.9223	0	15.1863	9.49424	7.23185	0	0	0.00969015	174.322	-519.968	16.5015	239.997	0	27.1432	26.1995	67.9439	1
4058	0	0	58	1	345.873	150.521	195.352	0	0	11.1089	-8.68113	-28.122	279.416	1384.13	16053.9	28.122	0	11.7912	9.65754	8.2771	0	0	0.0700316	155.443	-509.488	17.9134	167.169	0	35.5629	34.3733	83.2749	1
4068	0	0	68	1	326.817	151.832	174.986	0	0	32.4254	2.18879	129.422	264.21	1263.15	15943.4	-129.422	0	11.8404	9.09242	7.91069	0	0	0.23143	139.642	-500.475	18.9717	222.723	0	37.5522	35.3106	98.9773	1
4070	0	0	70	1	340.692	171.567	169.125	0	0	19.028	-17.6803	17.2197	326.564	1376.21	16062.9	-17.2197	0	14.045	9.4339	8.60125	0	0	0.0743835	144.394	-509.397	18.2636	179.442	0	31.4113	30.1502	73.3319	1
4071	0	0	71	1	289.012	125.078	163.935	0	0	44.2268	8.09332	111.526	225.256	1251.35	16037.2	-111.526	0	10.0008	9.36124	7.41817	0	0	0.0958474	197.639	-533.974	21.9006	219.977	0	43.5757	41.3745	108.556	1
4076	0	0	76	1	317.452	158.425	159.026	0	0	43.6814	69.1415	85.1916	233.885	1351.56	16075.8	-85.1916	0	10.1979	9.30047	7.69437	0	0	0.0772596	214.684	-534.046	19.6299	226.697	0	42.1068	39.7966	102.045	1
4079	0	0	79	1	292.731	109.717	183.014	0	0	-2.42595	32.2712	66.5361	223.908	1298.01	15913.3	-66.5361	0	9.73274	8.89367	7.79176	0	0	0.103802	153.229	-506.189	21.5617	184.174	0	43.5111	40.5168	105.813	1
4080	0	0	80	1	283.359	141.025	142.334	0	0	-76.4222	37.7664	142.482	214.957	1272.34	16107.2	-142.482	0	9.80347	9.03085	8.35379	0	0	0.281908	150.478	-508.969	22.6253	161.614	0	45.6984	42.0822	120.461	1
4086	0	0	86	1	302.814	104.283	198.531	0	0	-19.6394	-3.81416	-80.2204	194.97	1414.88	15949.4	80.2204	0	8.0907	9.70477	8.47692	0	0	0.153115	138.121	-501.327	21.0681	162.25	0	49.2781	46.0268	122.299	1
4100	0	0	100	1	237.13	93.0058	144.124	0	0	-30.0396	-25.5719	143.526	142.321	1425.28	16070.8	-143.526	0	6.49147	9.55088	8.47276	0	0	0.110096	165.888	-513.695	28.4131	171.77	0	65.3335	61.7459	175.049	1
4106	0	0	106	1	369.157	197.4	171.757	0	0	33.5678	54.0572	97.8094	314.211	1262.01	16090.9	-97.8094	0	13.7882	8.87418	7.24243	0	0	0.0994838	122.44	-491.467	16.2816	190.038	0	32.1922	30.1675	79.5559	1
4107	0	0	107	1	296.364	121.31	175.053	0	0	19.0758	-25.8399	-45.1146	226.358	1376.16	15971.4	45.1146	0	9.53305	9.65815	8.02021	0	0	0.1086	167.142	-517.819	21.488	159.004	0	42.2908	40.1586	101.97	1
4113	0	0	113	1	287.91	135.331	152.579	0	0	13.1845	7.43995	117.941	197.528	1282.4	15938.2	-117.941	0	8.80156	8.63852	8.14708	0	0	0.13587	161.712	-509.425	22.0319	186.626	0	48.4322	45.3577	126.143	1
4118	0	0	118	1	235.116	87.8824	147.233	0	0	0.208232	-1.16159	50.3278	143.258	1395.03	15946.8	-50.3278	0	6.22023	9.09007	7.94442	0	0	0.237998	148.163	-500.924	28.3149	156.654	0	65.589	61.3114	155.701	1
4122	0	0	122	1	282.576	120.824	161.751	0	0	64.3589	55.7432	-23.5731	220.82	1430.54	15989.5	23.5731	0	9.24427	8.39961	8.66389	0	0	0.0988607	135.665	-497.227	22.6145	169.599	0	44.1482	41.4258	100.971	1
4125	0	0	125	1	322.734	155.731	167.003	0	0	26.4416	94.9521	67.5912	277.939	1269.14	15950.3	-67.5912	0	12.0198	8.4572	7.75264	0	0	0.240563	128.636	-496.19	19.0921	179.75	0	35.7453	33.5739	86.9649	1
4133	0	0	133	1	386.472	184.927	201.545	0	0	-14.1849	89.4388	95.1466	376.241	1309.77	15955.8	-95.1466	0	16.5111	7.99791	6.84941	0	0	0.245822	156.519	-507.258	15.2546	244.234	0	26.6968	24.9275	68.2667	1
4134	0	0	134	1	271.319	128.807	142.512	0	0	62.5706	-8.64945	-36.4077	229.231	1332.67	16053.9	36.4077	0	9.65348	8.44587	7.09013	0	0	0.0592117	162.027	-503.549	23.2772	192.152	0	40.1715	39.0488	95.55	1
4136	0	0	136	1	295.4	131.196	164.204	0	0	-40.8867	4.06936	-40.649	262.48	1336.47	15941.5	40.649	0	11.0488	8.35008	6.59906	0	0	0.130389	174.495	-499.032	20.8648	217.057	0	35.2011	33.2751	85.8015	1
4143	0	0	143	1	420.261	146.767	273.494	0	0	41.7414	32.0635	-80.6305	366.709	1353.5	16013.2	80.6305	0	15.0745	8.37086	6.76043	0	0	0.130982	163.046	-509.451	13.8946	207.77	0	26.1362	25.2721	67.4636	1
4144	0	0	144	1	264.336	140.324	124.012	0	0	11.7889	-3.86913	270.27	250.501	1283.79	16049.1	-270.27	0	12.3118	8.62427	7.02691	0	0	0.0818767	155.633	-503.265	24.0497	230.697	0	39.1902	35.4924	142.43	1
4146	0	0	146	1	269.902	143.014	126.888	0	0	-50.0189	75.7681	95.1395	266.601	1445.26	16069.2	-95.1395	0	11.7691	7.96528	7.71418	0	0	0.141963	171.686	-511.317	23.486	196.45	0	35.733	33.7403	89.6778	1
4148	0	0	148	1	298.851	138.087	160.764	0	0	-15.3124	186.294	107.826	193.774	1410.55	16058.3	-107.826	0	8.62184	9.18228	6.9482	0	0	0.080589	240.235	-539.727	20.8636	240.324	0	48.5373	45.8487	120.466	1
4149	0	0	149	1	299.517	120.503	179.014	0	0	-11.3377	-47.5313	140.633	216.049	1306.92	16092.8	-140.633	0	9.8694	7.83908	7.15637	0	0	0.159107	147.37	-495.918	20.5597	182.855	0	42.9789	39.9065	112.977	1
4150	0	0	150	1	300.124	135.731	164.393	0	0	7.97649	62.0426	-80.1601	279.336	1387.26	15983.2	80.1601	0	11.4407	8.90327	7.01764	0	0	0.177007	151.115	-499.795	20.7169	190.426	0	33.906	32.0803	86.6098	1
4173	0	0	173	1	259.91	100.457	159.453	0	0	98.8629	72.3352	181.82	166.654	1396.04	16072.6	-181.82	0	7.65594	8.65826	7.48198	0	0	0.23693	173.379	-504.616	24.7208	197.252	0	55.3475	51.2609	160.564	1
4174	0	0	174	1	322.766	171.453	151.314	0	0	45.8166	95.5408	274.762	203.968	1349.42	16049.4	-274.762	0	9.9964	7.71614	6.88793	0	0	0.206745	179.824	-511.921	18.7426	224.403	0	45.1582	40.7413	173.154	1
4178	0	0	178	1	248.75	125.831	122.92	0	0	-22.7189	-15.1752	174.781	183.306	1318.3	16060.4	-174.781	0	8.47798	9.37269	7.97841	0	0	0.0492439	142.361	-503.787	26.5142	185.869	0	52.3186	48.8042	148.55	1
4192	0	0	192	1	280.38	108.628	171.752	0	0	34.4222	-13.8033	-60.6705	238.706	1261.16	15959.4	60.6705	0	9.96707	7.2099	6.51942	0	0	0.171414	144.961	-492.482	21.8743	176.956	0	37.6648	35.6187	91.0802	1
4195	0	0	195	1	271.858	154.12	117.737	0	0	49.9255	4.94388	-82.1641	161.997	1444.97	15940.7	82.164	0	6.69304	8.31535	7.20974	0	0	0.078182	179.209	-505.749	23.2245	199.856	0	55.7012	51.4698	136.917	1
4199	0	0	199	1	223.382	91.8894	131.493	0	0	29.466	47.202	94.7383	177.913	1266.11	15998.1	-94.7383	0	7.80137	8.18141	6.9226	0	0	0.0619717	163.428	-499.3	29.3097	167.026	0	52.2783	48.9526	128.264	1
4204	0	0	204	1	435.435	251.463	183.972	0	0	51.7631	31.3248	279.274	323.241	1343.48	16013.9	-279.274	0	15.9185	8.28951	6.82586	0	0	0.138093	190.775	-519.049	13.3461	248.804	0	30.8732	27.7586	117.756	1
4205	0	0	205	1	309.92	154.832	155.088	0	0	6.33602	53.5974	174.324	179.787	1388.9	15991.7	-174.324	0	8.21754	8.33408	7.23798	0	0	0.0835672	149.641	-499.188	19.8773	209.654	0	50.9335	47.0648	149.968	1
4207	0	0	207	1	319.909	143.826	176.083	0	0	-135.977	6.25589	83.8586	227.895	1431.56	16039	-83.8586	0	10.3748	7.32028	6.99871	0	0	0.109563	183.49	-513.174	18.8802	172.843	0	39.9315	36.9983	97.6713	1
4209	0	0	209	1	268.224	145.703	122.521	0	0	-21.6586	97.4424	228.098	193.043	1416.9	15947.8	-228.098	0	9.17225	8.48575	6.02771	0	0	0.211505	230.501	-516.893	23.2353	196.789	0	47.0008	43.3712	158.078	1
4232	0	0	232	1	236.182	121.475	114.707	0	0	-15.9518	5.17336	199.938	238.132	1411.19	15940.4	-199.938	0	11.1368	7.71401	7.11229	0	0	0.189436	168.547	-510.428	27.2793	202.35	0	38.2617	35.632	124.363	1
4258	0	0	258	1	260.588	111.934	148.654	0	0	62.3161	-30.6799	167.217	183.208	1233.26	15976.3	-167.217	0	8.42988	7.56534	6.41514	0	0	0.11032	161.994	-498.872	23.9283	194.815	0	48.5952	45.723	136.123	1
4265	0	0	265	1	355.534	141.21	214.324	0	0	-6.91869	33.8449	146.807	201.357	1402.16	16011.4	-146.807	0	9.08626	8.24919	6.59142	0	0	0.164659	179.666	-513.361	16.7823	203.523	0	45.6024	42.3912	123.32	1
4271	0	0	271	1	309.522	145.663	163.86	0	0	60.944	58.6943	272.353	213.736	1334.3	15986.6	-272.353	0	10.4496	8.48475	7.05066	0	0	0.142197	131.976	-490.329	19.8925	174.969	0	44.4449	39.9747	170.244	1
4280	0	0	280	1	302.143	130.695	171.448	0	0	62.2646	-0.675635	-58.7016	184.318	1432.64	15946.3	58.7016	0	7.68683	8.01012	6.57484	0	0	0.0539241	160.437	-499.174	20.2344	167.269	0	48.42	44.9534	116.2	1
4284	0	0	284	1	245.355	104.396	140.958	0	0	48.8537	94.6713	124.233	181.208	1246.73	15950.6	-124.233	0	8.04032	7.70135	6.14937	0	0	0.146204	181.054	-499.528	25.654	194.662	0	49.8202	46.737	127.649	1
4287	0	0	287	1	368.476	152.988	215.488	0	0	-50.1806	-22.9271	245.328	276.752	1345.76	15968.5	-245.328	0	13.5045	7.69194	7.47325	0	0	0.236334	184.236	-523.402	16.1729	193.887	0	33.6483	30.9091	125.372	1
4303	0	0	303	1	285.158	119.817	165.341	0	0	28.0086	1.1134	-82.182	176.145	1367.23	15944.5	82.182	0	7.27941	8.15947	7.43644	0	0	0.0821527	128.224	-485.747	21.9582	157.538	0	50.5706	48.2494	127.831	1
4310	0	0	310	1	306.863	152.037	154.826	0	0	18.9894	-29.2123	7.61225	271.883	1376.25	16074.5	-7.61225	0	11.687	7.50758	6.00433	0	0	0.0729187	173.405	-493.205	19.6106	178.713	0	33.4578	32.0956	78.2411	1
4316	0	0	316	1	296.106	129.228	166.879	0	0	66.6217	72.298	-79.1545	196.199	1428.28	15973	79.1545	0	8.04251	8.01424	6.843	0	0	0.0919777	173.671	-502.873	20.7969	220.002	0	45.987	43.0259	113.875	1
4328	0	0	328	1	312.773	154.152	158.621	0	0	-20.2157	36.5519	194.589	258.935	1315.8	15909	-194.589	0	12.0342	7.57652	6.51313	0	0	0.247271	124.315	-482.702	19.3232	217.382	0	35.5575	32.891	112.018	1
4342	0	0	342	1	276.979	136.504	140.475	0	0	-23.9196	51.1038	145.676	218.236	1419.16	15994.2	-145.676	0	9.84872	7.60645	6.76937	0	0	0.0494032	160.562	-503.324	22.3784	206.944	0	41.5357	38.5782	114.851	1
4374	0	0	374	1	316.63	161.174	155.456	0	0	-56.0886	8.30683	141.918	277.122	1351.67	16037	-141.918	0	12.613	7.08947	6.56245	0	0	0.0980802	153.791	-498.655	18.958	215.393	0	33.2065	31.1037	90.6629	1
4376	0	0	376	1	344.78	158.912	185.868	0	0	-21.0556	55.3119	150.499	278.198	1416.3	16089.6	-150.499	0	12.5796	7.42577	6.15893	0	0	0.0997812	156.195	-498.62	17.1595	214.589	0	33.1435	30.9326	89.7659	1
4379	0	0	379	1	365.5	158.5	207	0	0	-45.8842	9.29366	1.40113	283.51	1441.12	16036	-1.40113	0	12.1263	7.2298	5.51345	0	0	0.152908	235.594	-522.776	15.8996	188.164	0	31.8924	30.3136	74.6497	1
4380	0	0	380	1	345.231	164.971	180.26	0	0	28.9191	56.2428	139.466	260.275	1366.32	16088.7	-139.466	0	11.6517	8.09936	6.64014	0	0	0.1327	167.291	-512.63	17.3484	223.604	0	36.5265	34.0241	95.702	1
4382	0	0	382	1	351.156	176.623	174.533	0	0	70.3664	37.0611	-27.9758	326.823	1324.87	16008.2	27.9758	0	13.6969	7.83392	6.7762	0	0	0.112386	147.215	-498.364	16.9926	246.184	0	29.333	27.9662	70.0294	1
4400	0	0	400	1	312.311	144.787	167.524	0	0	38.1372	25.4918	-70.1977	219.119	1357.1	15920.1	70.1977	0	9.04518	7.72267	6.29219	0	0	0.0748198	154.723	-493.654	19.3318	189.789	0	40.1015	37.9111	101.321	1
4405	0	0	405	1	306.396	147.636	158.76	0	0	-32.4312	48.8	-55.533	345.192	1328.01	15996.5	55.533	0	14.3256	6.2157	5.26319	0	0	0.208096	154.052	-490.598	19.1705	224.132	0	26.0493	24.6997	64.3954	1
4431	0	0	431	1	312.633	152.214	160.419	0	0	-20.0711	52.9947	58.8042	241.992	1315.65	16091.9	-58.8042	0	10.481	7.88155	6.33356	0	0	0.249779	154.877	-498.194	19.3519	172.301	0	38.8359	36.3779	91.6898	1
4434	0	0	434	1	291.966	136.545	155.421	0	0	13.4492	38.2871	-100.617	190.231	1381.79	16007	100.617	0	7.77053	7.41936	6.16054	0	0	0.122317	144.984	-491.165	20.8072	200.058	0	44.7575	43.1281	118.253	1
4455	0	0	455	1	271.919	142.748	129.171	0	0	-15.7653	72.5993	180.429	150.166	1311.35	16072.3	-180.429	0	6.90087	7.59886	6.39813	0	0	0.121309	129.421	-482.171	22.7512	152.304	0	59.0619	54.3952	168.48	1
4458	0	0	458	1	291.41	129.971	161.439	0	0	-65.6973	74.8764	253.339	199.765	1361.28	15970.4	-253.339	0	9.76871	7.74185	6.16066	0	0	0.158169	198.732	-505.901	20.9305	193.325	0	44.6463	40.5882	164.851	1
4467	0	0	467	1	230.446	68.8613	161.585	0	0	15.9355	-21.7719	30.9951	168.428	1279.64	15967.4	-30.9951	0	7.28852	7.45935	6.06994	0	0	0.182754	146.887	-488.69	27.5376	181.253	0	52.2794	49.1229	122.099	1
4476	0	0	476	1	235.024	121.102	113.922	0	0	-38.1562	-33.7809	43.0288	188.632	1333.74	16079	-43.0288	0	8.2669	7.3602	5.80376	0	0	0.133388	149.716	-485.291	26.736	159.731	0	46.2951	43.9265	108.419	1
4477	0	0	477	1	223.624	95.9008	127.723	0	0	-33.5824	9.90675	200.099	220.396	1329.16	15935.7	-200.099	0	10.3304	6.97646	5.67804	0	0	0.1265	185.818	-503.726	28.1663	220.725	0	39.5372	36.7393	126.222	1
4481	0	0	481	1	268.834	99.5277	169.307	0	0	7.82697	25.5563	199.907	179.49	1287.75	15920	-199.907	0	8.35198	7.1593	5.55873	0	0	0.167451	191.437	-510.729	22.6493	199.34	0	48.3967	44.5513	150.06	1
4483	0	0	483	1	330.466	146.271	184.195	0	0	113.548	111.05	165.199	250.34	1281.69	15934.2	-165.199	0	11.4145	7.64297	5.8375	0	0	0.198352	176.587	-501.057	17.9838	221.17	0	36.9403	34.1315	103.514	1
4484	0	0	484	1	238.197	109.206	128.992	0	0	38.0911	39.6917	90.4198	231.61	1357.15	15905.9	-90.4198	0	10.1442	6.57211	5.68079	0	0	0.113817	147.015	-480.451	25.9738	186.915	0	37.7405	35.3383	96.987	1
4495	0	0	495	1	281.182	122.082	159.1	0	0	53.4838	-12.6662	94.9055	150.649	1341.76	16057.9	-94.9055	0	6.66799	7.70375	6.11326	0	0	0.105379	186.671	-503.003	21.8045	210.101	0	58.0765	55.1478	141.544	1
4498	0	0	498	1	309.599	115.665	193.934	0	0	30.7221	14.7916	16.898	205.755	1264.86	16030.5	-16.898	0	8.78676	7.82031	5.75872	0	0	0.0443583	159.642	-498.877	19.4078	183.211	0	43.744	41.5786	102.213	1
4523	0	0	523	1	286.996	137.654	149.342	0	0	30.9994	32.7314	231.375	262.223	1264.58	16012.5	-231.375	0	12.4396	6.5424	6.32029	0	0	0.0671278	160.171	-492.057	21.0504	194.168	0	34.5101	31.7437	117.968	1
4530	0	0	530	1	248.625	108.865	139.76	0	0	25.3111	37.8141	201.827	171.786	1270.27	16007.4	-201.827	0	7.98559	7.57831	6.79268	0	0	0.182749	145.39	-489.037	25.4625	133.916	0	52.9197	48.3917	182.759	1
4533	0	0	533	1	286.041	103.573	182.469	0	0	31.9558	53.2375	89.28	200.276	1363.28	15892.4	-89.28	0	8.75646	7.63939	6.14955	0	0	0.128852	149.101	-485.967	21.3645	160.846	0	44.7114	41.8471	113.253	1
4554	0	0	554	1	274.67	119.839	154.831	0	0	-41.6194	-13.3816	-18.388	202.944	1436.86	16058.6	18.388	0	8.65055	6.78459	5.99189	0	0	0.134822	145.355	-485.348	22.1268	1	0	42.3698	40.6873	97.5158	1
4559	0	0	559	1	280.212	152.647	127.566	0	0	-20.4503	11.234	114.32	241.474	1316.03	15934.4	-114.32	0	10.7674	6.53269	6.06334	0	0	0.0839325	160.765	-494.6	21.5687	194.39	0	36.6772	34.3148	97.173	1
4584	0	0	584	1	388.571	169.252	219.319	0	0	89.5353	29.7219	247.821	254.641	1305.7	16015.5	-247.821	0	12.2422	7.1197	5.82058	0	0	0.0851809	178.7	-505.856	14.874	222.862	0	36.1689	32.7185	125.468	1
4599	0	0	599	1	267.396	117.771	149.626	0	0	39.099	41.4192	278.711	210.4	1256.48	16003.8	-278.711	0	10.3528	6.61536	6.06467	0	0	0.0757932	137.783	-480.239	22.8082	197.157	0	42.4071	38.169	163.297	1
4607	0	0	607	1	243.079	96.1965	146.882	0	0	1.12253	-5.34221	-12.9581	197.383	1394.12	16050.6	12.9581	0	8.37524	6.42159	6.11257	0	0	0.102178	167.324	-490.129	25.4748	193.388	0	43.5972	41.9101	99.9523	1
4647	0	0	647	1	227.844	112.639	115.205	0	0	3.45729	52.5039	222.54	209.202	1391.78	15992.8	-222.54	0	9.86911	6.70395	5.83802	0	0	0.067251	150.253	-487.222	27.5093	207.281	0	41.3077	37.7373	140.243	1
4663	0	0	663	1	231.454	129.499	101.955	0	0	-64.2652	1.39953	390.541	135.852	1359.85	15944.2	-390.541	0	7.68813	7.35842	6.77318	0	0	0.282339	162.659	-491.976	27.67	164.327	0	72.0945	58.7672	396.24	1
4664	0	0	664	1	254.424	130.935	123.49	0	0	-11.8413	51.516	69.9104	180.387	1407.08	15894.1	-69.9104	0	7.8423	6.12718	6.44334	0	0	0.188099	156.03	-484.514	24.1488	179.989	0	47.5851	44.1607	118.288	1
4700	0	0	700	1	250.39	84.8362	165.554	0	0	47.1939	35.7531	-15.4515	189.918	1348.05	15909.8	15.4515	0	7.98688	6.29854	5.75496	0	0	0.221857	179.217	-495.161	24.4213	201.252	0	44.4549	41.8527	105.509	1
4701	0	0	701	1	248.631	117.69	130.942	0	0	-48.7844	75.653	249.982	228.751	1244.7	15969.6	-249.982	0	11.1074	6.01464	5.86436	0	0	0.07752	164.851	-488.81	24.5656	233.535	0	37.5798	34.4872	137.314	1
4710	0	0	710	1	243.479	88.558	154.921	0	0	-54.2509	-6.40481	335.532	216.473	1349.83	15952	-335.532	0	11.4619	6.81595	5.80745	0	0	0.148145	125.607	-472.584	25.4451	158.404	0	42.2003	36.7429	192.532	1
4719	0	0	719	1	267.358	133.342	134.016	0	0	89.5532	-23.7196	349.411	240.74	1305.69	16069	-349.411	0	12.8006	6.15645	5.31182	0	0	0.164528	152.476	-482.354	22.426	207.543	0	39.3437	33.1878	171.849	1
4726	0	0	726	1	283.537	155.835	127.701	0	0	-8.94921	57.4251	181.424	288.631	1404.19	15987.8	-181.424	0	13.267	6.72115	5.56799	0	0	0.202652	177.401	-507.191	21.1759	255.49	0	31.2079	28.774	93.6543	1
4774	0	0	774	1	272.275	104.536	167.739	0	0	10.6753	74.5552	79.4422	232.137	1284.9	16070.4	-79.4422	0	10.1	6.22253	4.16418	0	0	0.146343	222.727	-507.895	21.5776	226.576	0	37.0761	34.5989	89.0555	1
4790	0	0	790	1	307.511	157.133	150.377	0	0	67.3294	56.984	137.686	225.177	1427.57	15988.3	-137.686	0	10.077	6.53776	4.85034	0	0	0.0465124	193.46	-504.907	19.0492	210.139	0	38.0945	35.3204	101.811	1
4800	0	0	800	1	290.366	127.571	162.795	0	0	-13.2737	-1.26602	66.2749	273.587	1408.51	15946.9	-66.2749	0	11.9667	6.15357	4.3445	0	0	0.251566	178.881	-493.337	20.0959	268.363	0	31.5746	29.2961	77.8628	1
4803	0	0	803	1	283.589	137.513	146.076	0	0	24.8594	2.02571	195.868	280.045	1270.72	16043.2	-195.868	0	13.0218	6.09209	5.14652	0	0	0.0641229	151.766	-481.46	20.8825	183.354	0	31.7217	29.5342	95.4093	1
4810	0	0	810	1	292.927	156.537	136.39	0	0	-10.7843	18.3519	175.145	295.194	1206.7	16026.9	-175.145	0	13.5639	6.49791	5.53617	0	0	0.0975564	139.783	-479.238	20.3287	229.289	0	30.7166	29.0523	87.7899	1
4816	0	0	816	1	269.268	127.747	141.521	0	0	33.6525	6.48401	147.349	175.997	1361.59	16038.8	-147.349	0	7.95285	6.70921	5.6442	0	0	0.0802905	147.128	-483.121	22.5108	166.314	0	48.319	45.3913	130.749	1
4829	0	0	829	1	304.14	138.67	165.47	0	0	-4.29401	39.6375	-3.9121	251.857	1399.53	15906	3.9121	0	10.6427	6.51923	4.35942	0	0	0.108994	208.544	-503.248	19.1448	266.121	0	34.0437	31.2272	81.2938	1
4842	0	0	842	1	256.336	109.541	146.795	0	0	31.7614	61.1656	43.2793	187.76	1363.48	15884.4	-43.2793	0	8.05218	7.35053	5.07488	0	0	0.122814	154.63	-493.985	23.8167	185.884	0	45.767	42.8239	110.73	1
4862	0	0	862	1	278.805	123.718	155.087	0	0	-9.87373	-1.30471	210.838	173.39	1405.11	15946.9	-210.838	0	8.16825	5.92028	5.34978	0	0	0.171026	180.18	-491.775	21.3118	197.017	0	46.4404	43.0442	156.129	1
4865	0	0	865	1	302.823	146.836	155.987	0	0	39.8552	-11.249	113.676	280.141	1255.72	15956.8	-113.676	0	12.4931	6.77008	5.61009	0	0	0.037383	137.464	-483.255	19.646	207.009	0	32.4536	30.5389	83.5111	1
4866	0	0	866	1	279.47	88.5646	190.905	0	0	19.6068	0.109186	-49.0527	221.5	1375.63	15945.5	49.0527	0	9.25478	6.84964	6.05454	0	0	0.11001	146.087	-491.269	21.7195	172.596	0	39.2996	36.9573	94.8507	1
4887	0	0	887	1	267.626	122.748	144.878	0	0	51.4766	110.493	229.072	156.248	1244.1	16034.4	-229.072	0	7.39007	6.3362	5.19696	0	0	0.151775	190.161	-496.189	22.4124	178.605	0	53.4897	49.6488	175.331	1
4890	0	0	890	1	241.687	124.075	117.612	0	0	33.1273	10.0083	170.658	213.026	1262.45	16035.3	-170.658	0	9.74391	6.79454	5.66401	0	0	0.0777869	139.664	-483.179	25.6017	177.083	0	41.4623	38.8872	116.349	1
4931	0	0	931	1	269.345	121.62	147.725	0	0	70.4965	27.0336	303.592	189.004	1324.74	16018.2	-303.592	0	9.52005	6.36734	5.28122	0	0	0.0881765	151.528	-481.095	22.284	185.421	0	46.3505	40.7242	187.423	1
4934	0	0	934	1	251.943	98.9568	152.986	0	0	-47.0345	-0.71534	275.569	148.814	1342.61	15946.3	-275.569	0	7.41145	6.6581	4.47704	0	0	0.115906	183.821	-496.388	23.8483	200.096	0	55.1156	50.0622	210.389	1
4948	0	0	948	1	252.669	115.685	136.984	0	0	35.0323	36.7744	98.6373	190.557	1260.55	16008.5	-98.6373	0	8.37849	6.53044	5.40254	0	0	0.133011	149.683	-481.543	24.1058	179.936	0	45.5076	42.6996	112.606	1
4972	0	0	972	1	276.197	157.397	118.8	0	0	9.64048	31.9351	13.9884	251.322	1385.6	15913.7	-13.9884	0	10.6965	5.9506	4.6172	0	0	0.147683	197.191	-487.316	21.317	224.002	0	33.8874	31.3924	81.191	1
4989	0	0	989	1	245.937	126.454	119.483	0	0	-32.6242	-25.7616	92.2669	219.066	1228.54	15971.4	-92.2669	0	9.75946	6.08442	5.0026	0	0	0.142682	128.718	-462.812	24.5696	169.271	0	38.9265	36.6143	96.1529	1
4996	0	0	996	1	264.506	120.502	144.004	0	0	54.7691	83.9984	220.93	177.151	1440.13	15961.3	-220.93	0	8.32356	6.60526	5.83005	0	0	0.0886786	165.493	-488.291	23.019	201.837	0	47.2418	43.6954	161.938	1
5061	0	0	1061	1	214.333	105.336	108.996	0	0	4.45167	-0.00288535	-60.8334	156.769	1291.13	15945.6	60.8334	0	6.52704	6.39011	5.6166	0	0	0.0794153	125.94	-465.791	29.3469	145.928	0	52.7463	46.4018	129.929	1
5072	0	0	1072	1	241.39	133.26	108.13	0	0	13.54	28.676	80.7902	263.085	1381.7	15916.9	-80.7902	0	11.4965	5.606	4.50696	0	0	0.0708762	158.483	-475.26	24.7335	217.263	0	32.2143	29.9288	81.7214	1
5091	0	0	1091	1	287.74	163.797	123.943	0	0	41.1683	132.671	14.1301	229.768	1254.41	16012.3	-14.1301	0	9.73308	6.06703	4.06974	0	0	0.192464	189.478	-495.085	20.1956	221.232	0	36.4879	34.3725	86.6186	1
5097	0	0	1097	1	239.788	99.015	140.773	0	0	-6.6856	61.2866	21.0197	135.075	1302.27	16083.6	-21.0197	0	5.75167	6.909	4.90883	0	0	0.129997	138.769	-474.968	25.5464	180.219	0	61.5547	57.7577	141.497	1
5110	0	0	1110	1	224.745	106.764	117.982	0	0	-4.76788	-43.0559	-82.007	173.068	1300.35	15988.7	82.007	0	7.24908	6.27891	4.67672	0	0	0.0177304	180.018	-482.126	27.2212	174.411	0	45.2936	43.0274	116.881	1
5117	0	0	1117	1	222.64	115.099	107.541	0	0	2.10531	45.5328	257.656	169.414	1293.47	15999.7	-257.656	0	8.2107	5.72048	4.94061	0	0	0.111895	159.345	-477.064	27.4317	194.944	0	48.5422	43.5553	177.129	1
5118	0	0	1118	1	246.003	115.038	130.965	0	0	15.248	-32.3803	-3.56495	218.049	1280.33	15978	3.56495	0	9.34343	5.71144	4.08662	0	0	0.119257	191.274	-489.778	24.0538	222.949	0	37.1583	34.9426	88.1373	1
5119	0	0	1119	1	226.582	116.636	109.947	0	0	5.06479	82.8045	242.66	163.998	1290.52	15962.5	-242.66	0	7.84753	6.41807	4.8968	0	0	0.0332193	192.783	-496.839	27.1252	224.012	0	51.1154	46.416	177.199	1
5139	0	0	1139	1	268.327	134.099	134.227	0	0	64.7921	-9.3977	101.027	286.798	1430.11	15955	-101.027	0	12.7254	6.16431	4.82828	0	0	0.0627022	140.963	-474.498	22.1684	176.151	0	30.4956	28.4412	78.3721	1
5147	0	0	1147	1	218.115	117.806	100.31	0	0	34.8112	5.5893	-78.9818	157.666	1360.43	16039.7	78.9818	0	6.51572	6.73993	5.44122	0	0	0.0504461	151.673	-483.185	28.7995	161.269	0	50.7963	49.9759	129.325	1
5190	0	0	1190	1	260.595	123.57	137.025	0	0	45.9326	6.55418	45.9666	221.703	1349.31	16038.7	-45.9666	0	9.58787	5.31739	4.35787	0	0	0.0839652	160.016	-477.109	22.5062	208.286	0	36.7385	35.089	88.055	1
5211	0	0	1211	1	214.647	94.8138	119.833	0	0	-23.0449	62.2546	180.395	165.906	1218.96	15983	-180.395	0	7.63406	6.31601	5.00398	0	0	0.125348	145.792	-472.275	28.9362	170.922	0	50.256	46.9879	143.677	1
5220	0	0	1220	1	282.169	109.478	172.691	0	0	-5.46972	54.9749	-25.2092	222.751	1400.71	15990.3	25.2092	0	9.31791	5.91951	4.93474	0	0	0.118825	160.581	-481.575	20.8938	198.386	0	37.8122	35.3484	88.8588	1
5252	0	0	1252	1	254.559	134.306	120.254	0	0	60.7137	27.8811	176.181	213.696	1334.53	15917.7	-176.181	0	9.78583	5.2157	5.15001	0	0	0.0650924	188.957	-488.342	23.3723	221.661	0	37.8184	35.2244	116.596	1
5259	0	0	1259	1	243.877	93.7558	150.121	0	0	49.2677	19.6338	119.167	136.929	1246.31	16025.6	-119.167	0	6.0907	6.68223	5.44557	0	0	0.00803939	152.198	-478.754	25.2003	159.42	0	61.5198	58.129	154.495	1
5260	0	0	1260	1	394.289	184.005	210.284	0	0	30.7347	77.887	61.2373	330.675	1264.85	16067	-61.2373	0	14.2686	5.58658	4.25155	0	0	0.206103	171.975	-491.751	14.18	231.825	0	26.8702	25.3059	65.4018	1
5306	0	0	1306	1	316.694	130.519	186.175	0	0	37.7352	21.9785	18.7714	257.43	1257.84	16023.3	-18.7714	0	10.9887	6.04977	4.56078	0	0	0.0693362	185.4	-496.223	18.2525	208.998	0	33.4739	31.7311	79.3079	1
5323	0	0	1323	1	265.948	100.314	165.633	0	0	19.4813	14.9406	-20.0173	199.147	1276.1	16030.3	20.0173	0	8.38602	5.6231	5.17925	0	0	0.0271684	147.434	-474.152	22.3601	175.214	0	41.9041	39.9029	97.4899	1
5350	0	0	1350	1	209.946	79.4802	130.466	0	0	-16.3343	18.038	-16.1889	181.763	1411.57	15927.6	16.1889	0	7.67734	5.90548	5.06907	0	0	0.0865445	144.283	-471.557	29.5562	165.437	0	45.6251	41.9937	106.157	1
5369	0	0	1369	1	265.601	99.2817	166.32	0	0	-59.6468	-12.9123	94.824	210.302	1454.89	16058.2	-94.824	0	9.40033	5.57094	4.9516	0	0	0.240445	162.701	-481.463	22.3018	190.83	0	38.7129	36.5824	96.8353	1
5391	0	0	1391	1	252.895	111.85	141.044	0	0	18.5825	18.6371	-59.393	177.89	1376.66	16026.6	59.393	0	7.37805	6.3625	4.48148	0	0	0.126655	157.366	-480.639	23.66	193.397	0	44.3138	42.8917	110.319	1
5405	0	0	1405	1	247.911	90.2622	157.648	0	0	-5.30267	97.3134	-3.43255	189.287	1300.88	16047.6	3.43255	0	7.96689	6.10578	4.79048	0	0	0.171715	137.02	-469.594	24.2624	208.26	0	44.1195	41.9144	102.759	1
5423	0	0	1423	1	208.581	103.546	105.035	0	0	-7.55243	82.3522	320.793	160.429	1303.13	16062.6	-320.793	0	8.25057	5.83947	4.89106	0	0	0.0421856	139.209	-468.434	29.6554	183.642	0	53.3767	46.046	221.592	1
5430	0	0	1430	1	338.263	115.112	223.151	0	0	52.5875	43.562	-69.4752	371.011	1342.65	16001.7	69.4752	0	15.2854	5.45102	3.71429	0	0	0.0881872	213.582	-503.284	16.6534	1	0	22.767	21.7807	58.8353	1
5496	0	0	1496	1	298.096	122.392	175.704	0	0	-28.3122	52.8778	187.591	186.213	1423.55	15992.4	-187.591	0	8.61776	5.27691	4.57269	0	0	0.0339619	181.303	-492.776	19.3751	204.745	0	42.1204	38.8761	130.252	1
5503	0	0	1503	1	293.057	131.868	161.189	0	0	-24.7399	-14.206	-15.9347	245.09	1320.32	15959.8	15.9347	0	10.4338	5.69342	4.58487	0	0	0.208188	142.187	-471.308	19.8544	184.896	0	33.8539	31.9478	81.0725	1
5554	0	0	1554	1	234.921	92.8416	142.08	0	0	0.113637	29.3694	-38.584	177.688	1295.47	15916.2	38.584	0	7.41677	5.37265	4.60682	0	0	0.127437	156.372	-470.467	25.4821	1	0	44.7153	41.7048	106.199	1
5560	0	0	1560	1	253.451	125.123	128.328	0	0	-21.6617	98.3235	158.515	218.998	1217.58	16046.6	-158.515	0	9.94137	5.2924	4.61752	0	0	0.176853	147.358	-467.986	23.3232	178.3	0	37.6897	35.6865	103.897	1
5654	0	0	1654	1	277.21	150.355	126.855	0	0	-57.6843	27.2222	308.17	222.077	1353.26	16018	-308.17	0	11.4013	5.53272	3.98383	0	0	0.159503	156.575	-472.959	20.9088	186.832	0	37.8671	33.3264	152.881	1
5668	0	0	1668	1	206.273	96.07	110.203	0	0	24.1106	90.4018	293.73	153.159	1371.13	15954.9	-293.73	0	7.64245	5.97692	4.829	0	0	0.0232943	167.141	-464.124	30.0793	157.479	0	53.4767	47.6454	219.97	1
5690	0	0	1690	1	157.082	82.6813	74.4004	0	0	36.8579	-26.2998	29.2086	160.351	1258.72	15971.9	-29.2086	0	6.94127	5.41739	4.2963	0	0	0.120434	180.851	-479.057	40.8309	182.487	0	49.1588	46.2887	115.216	1
5700	0	0	1700	1	236.041	132.679	103.361	0	0	-7.54224	29.9849	313.808	181.531	1303.12	16015.3	-313.808	0	9.27644	5.66587	5.0108	0	0	0.0439855	153.961	-478.436	25.6265	183.97	0	46.9746	40.8004	196.897	1
5702	0	0	1702	1	271.518	133.455	138.063	0	0	-46.2989	56.3778	50.3914	208.478	1341.88	16088.5	-50.3914	0	9.032	5.28208	5.12385	0	0	0.0822294	168.029	-482.534	21.7144	163.51	0	39.9111	37.4611	94.4924	1
5712	0	0	1712	1	230.391	101.128	129.263	0	0	37.7765	90.7436	165.331	184.169	1357.46	15954.5	-165.331	0	8.35369	5.58108	5.20576	0	0	0.162658	118.226	-460.297	26.4149	160.539	0	43.9218	40.9588	130.406	1
5779	0	0	1779	1	199.924	101.079	98.8448	0	0	14.7207	14.5328	185.288	199.787	1380.52	15931.1	-185.288	0	9.21881	5.8678	4.32244	0	0	0.107121	158.607	-471.844	30.8427	205.484	0	40.6943	37.7231	123.311	1
5831	0	0	1831	1	232.296	89.9886	142.308	0	0	16.9439	30.7977	95.2693	176.393	1378.3	15914.8	-95.2693	0	7.7526	5.44363	4.15281	0	0	0.154862	200.063	-493.219	25.6332	215.163	0	44.8602	41.6544	114.537	1
5834	0	0	1834	1	182.123	74.4078	107.715	0	0	-11.2491	6.22074	-83.0884	137.594	1406.49	15939.4	83.0884	0	5.68742	6.14454	4.51444	0	0	0.136805	130.566	-463.464	34.7752	157.29	0	56.142	51.9361	142.891	1
5835	0	0	1835	1	226.923	114.457	112.467	0	0	46.3978	11.5552	104.645	184.057	1448.5	16033.7	-104.645	0	8.1424	5.24504	4.4374	0	0	0.0719923	157.604	-466.781	26.3965	190.133	0	42.7726	40.4403	108.234	1
6063	0	0	2063	1	204.592	83.9324	120.66	0	0	-12.7745	59.3417	116.698	151.281	1308.35	16085.6	-116.698	0	6.71289	5.05446	4.91595	0	0	0.101843	140.17	-465.473	29.958	157.563	0	52.7471	48.6448	133.179	1
6101	0	0	2101	1	208.69	111.622	97.0682	0	0	36.2002	30.6517	187.165	163.685	1259.38	16014.6	-187.165	0	7.54125	5.34514	4.02569	0	0	0.128581	203.472	-487.974	28.9108	177.257	0	48.4379	44.9203	140.347	1
6129	0	0	2129	1	250.249	107.507	142.742	0	0	114.542	55.8285	94.5333	209.083	1280.7	15989.4	-94.5333	0	9.21994	5.12875	3.23699	0	0	0.0487978	220.794	-503.405	23.0443	272.614	0	38.0458	35.1636	93.7696	1
6312	0	0	2312	1	232.493	117.764	114.729	0	0	-46.0084	118.757	226.891	149.072	1341.59	15926.5	-226.891	0	7.11824	5.37193	4.35611	0	0	0.19534	165.415	-479.018	25.6769	185.45	0	51.2363	47.1639	179.459	1
6330	0	0	2330	1	195.963	111.87	84.0929	0	0	35.5854	40.4184	217.105	150.637	1259.99	16004.8	-217.105	0	7.0698	5.04805	3.59562	0	0	0.0208117	142.855	-453.763	30.6769	161.085	0	51.1866	46.9706	160.054	1
6336	0	0	2336	1	228.591	85.6551	142.936	0	0	-37.3736	-3.76857	5.319	191.246	1332.95	16049	-5.319	0	8.20252	5.11978	3.8496	0	0	0.190274	165.938	-469.947	25.8433	183.156	0	40.5709	38.8351	95.644	1
6420	0	0	2420	1	238.589	92.7311	145.858	0	0	-4.153	72.8026	197.34	173.483	1299.73	16072.1	-197.34	0	8.04702	4.98141	4.66813	0	0	0.22589	164.725	-478.898	24.9089	202.329	0	45.9565	41.8888	139.526	1
6626	0	0	2626	1	219.449	101.672	117.777	0	0	84.3331	76.4127	29.3441	147.873	1410.57	15968.8	-29.3441	0	6.32036	5.42295	4.37054	0	0	0.071436	131.412	-453.937	27.4845	172.806	0	53.178	49.2439	124.668	1
6771	0	0	2771	1	232.934	110.117	122.816	0	0	-67.7983	-50.3078	-50.0937	153.829	1263.72	15995.9	50.0937	0	6.58571	4.78722	4.14861	0	0	0.145492	136.748	-453.121	25.3059	153.482	0	48.678	45.7019	116.362	1
6792	0	0	2792	1	261.177	109.308	151.869	0	0	17.7912	89.4826	-6.34765	202.731	1277.79	16055.4	6.34765	0	8.51455	4.66693	3.67669	0	0	0.0886675	174.947	-476.622	22.0078	242.822	0	38.611	36.5586	90.6968	1
6810	0	0	2810	1	213.479	99.6087	113.871	0	0	79.5176	-17.0199	391.954	121.583	1315.72	15962.6	-391.954	0	6.78309	4.96751	4.04979	0	0	0.0620856	159.254	-469.087	28.0065	183.969	0	71.46	57.3714	371.547	1
6950	0	0	2950	1	233.252	90.4549	142.797	0	0	11.8381	41.9822	142.04	163.749	1383.4	16102.9	-142.04	0	7.35355	4.74725	3.60235	0	0	0.100424	199.973	-492.949	25.0018	195.415	0	46.2608	42.7941	120.467	1
6953	0	0	2953	1	238.856	106.72	132.136	0	0	9.72898	94.157	138.564	133.766	1285.85	15951.1	-138.564	0	5.98491	4.35828	4.25842	0	0	0.0951107	160.526	-459.629	24.4728	227.618	0	55.5965	51.5366	151.961	1
7072	0	0	3072	1	212.246	83.0642	129.182	0	0	37.9528	60.3879	31.8273	174.752	1357.29	15885.2	-31.8273	0	7.46194	4.60617	3.53024	0	0	0.0785671	143.35	-450.612	27.7443	177.11	0	42.8717	40.1814	104.122	1
7205	0	0	3205	1	219.652	100.193	119.459	0	0	45.9616	-43.4338	-21.2218	199.206	1249.62	15989	21.2218	0	8.50946	4.44251	3.41051	0	0	0.153789	156.117	-458.198	26.5481	194.343	0	37.6808	35.6106	89.5116	1
7262	0	0	3262	1	243.095	117.655	125.44	0	0	49.0202	5.51582	174.572	194.251	1346.22	15940.1	-174.572	0	8.91015	4.02611	3.8047	0	0	0.0283104	172.19	-459.75	23.6889	1	0	38.0468	35.4845	116.467	1
7267	0	0	3267	1	203.086	99.7221	103.364	0	0	19.9537	90.157	-14.4725	161.086	1375.29	16054.8	14.4725	0	6.74297	4.79412	3.96093	0	0	0.0896517	121.899	-442.969	29.5383	173.644	0	46.9349	45.1274	109.111	1
7331	0	0	3331	1	241.946	97.9831	143.963	0	0	-9.81198	41.4608	-40.473	222.176	1405.05	16003.8	40.473	0	9.25729	4.27685	2.69166	0	0	0.0260806	231.855	-487.494	23.4166	321.066	0	33.1771	31.1187	80.5681	1
7363	0	0	3363	1	235.52	113.316	122.204	0	0	70.7053	31.4958	6.68367	224.973	1324.53	15914.1	-6.68367	0	9.56235	4.01593	2.86981	0	0	0.0474744	192.828	-467.542	24.13	219.115	0	32.9808	30.8217	80.1005	1
7616	0	0	3616	1	233.617	126.423	107.193	0	0	38.7511	45.0491	126.338	132.729	1356.49	16099.9	-126.338	0	5.90671	4.54065	3.56363	0	0	0.0576867	193.486	-477.944	24.8647	210.198	0	55.4443	51.3881	140.281	1
7624	0	0	3624	1	225.047	121.061	103.985	0	0	58.919	86.325	102.426	192.725	1336.32	16058.6	-102.426	0	8.46636	4.0886	3.59142	0	0	0.0578083	159.276	-463.632	25.7735	188.778	0	39.3988	36.8769	99.1417	1
7714	0	0	3714	1	212.541	101.074	111.467	0	0	-42.4727	52.0075	94.164	174.94	1437.71	15993.3	-94.164	0	7.71839	4.32157	3.1219	0	0	0.155237	166.337	-460.885	27.3437	186.435	0	42.1554	38.8932	105.732	1
7865	0	0	3865	1	163.163	83.8502	79.3129	0	0	65.9826	94.7118	137.793	148.137	1229.6	15950.5	-137.793	0	6.62239	4.18763	3.40814	0	0	0.103263	172.167	-461.96	37.2321	219.425	0	49.6269	46.4496	130.637	1
8014	0	0	14	1	224.576	104.928	119.648	0	0	-25.9478	37.0381	25.4634	122.976	1221.87	15908.6	-25.4634	0	4.74378	7.14302	7.40665	0	0	0.118984	134.864	-483.99	38.3612	169.306	0	63.6483	61.7039	196.367	2
8033	0	0	33	1	262.664	116.304	146.361	0	0	22.0897	81.454	137.671	144.001	2170.43	15963.8	-137.671	0	5.45252	6.74906	7.53306	0	0	0.0806397	173.065	-502.634	31.3266	201.821	0	57.548	54.6347	158.413	2
8036	0	0	36	1	296.99	163.815	133.176	0	0	169.35	94.0351	431.565	149.721	1225.89	16050.9	-431.565	0	6.44861	6.89988	6.79563	0	0	0.0234824	184.965	-507.885	26.6904	201.554	0	55.5601	53.3411	189.937	2
8091	0	0	91	1	226.038	112.838	113.2	0	0	59.5473	58.2503	38.407	165.594	1236.03	15987	-38.407	0	6.31102	6.39879	6.83267	0	0	0.0703423	147.899	-487.311	37.09	194.508	0	47.5988	45.8967	145.398	2
8132	0	0	132	1	211.433	100.38	111.053	0	0	-13.8448	2.28852	322.472	131.291	1209.76	15943.3	-322.472	0	5.31162	6.53327	7.20619	0	0	0.0890576	135.275	-482.265	40.7681	151.005	0	61.0124	58.9753	176.694	2
8144	0	0	144	1	262.957	142.822	120.135	0	0	33.0339	54.973	344.073	153.449	1960.17	15890.6	-344.073	0	6.20064	6.1213	6.991	0	0	0.0662389	154.835	-487.128	30.6555	168.396	0	51.0925	50.2642	153.635	2
8167	0	0	167	1	257.139	116.104	141.035	0	0	-31.2412	9.11324	68.5578	135.878	1625.8	16235.5	-68.5578	0	5.24443	6.63993	5.48856	0	0	0.075138	210.425	-510.818	30.9474	222.641	0	52.2429	52.2721	160.386	2
8195	0	0	195	1	231.586	126.534	105.052	0	0	-27.9628	23.0363	54.2094	127.345	1522.86	15922.6	-54.2094	0	4.90514	6.06945	6.24185	0	0	0.0978657	162.348	-485.331	35.3497	177.588	0	58.8668	56.2003	172.134	2
8213	0	0	213	1	237.843	99.5192	138.324	0	0	-65.2576	76.9882	-13.2637	137.859	1659.82	15968.3	13.2637	0	5.38712	6.32581	6.30208	0	0	0.0413718	147.302	-479.281	34.41	203.159	0	52.7802	51.6669	172.006	2
8221	0	0	221	1	197.778	86.5454	111.233	0	0	-10.0587	35.5687	213.461	123.087	1405.3	16308.7	-213.461	0	4.7492	5.54258	6.85326	0	0	0.132302	177.975	-491.256	43.1017	168.314	0	60.3774	59.4621	163.185	2
8250	0	0	250	1	256.737	139.648	117.09	0	0	87.2811	50.5433	286.222	135.859	1407.62	15994.7	-286.222	0	5.3289	5.87138	6.34294	0	0	0.0581217	200.13	-495.051	31.08	217.655	0	56.8301	54.1155	161.46	2
8347	0	0	347	1	263.983	149.992	113.991	0	0	-57.9421	-28.7755	338.844	178.334	1353.52	16273.4	-338.844	0	7.41631	6.82523	6.44454	0	0	0.0935484	149.358	-492.459	30.605	160.538	0	44.5964	43.5878	130.144	2
8468	0	0	468	1	202.917	91.2983	111.619	0	0	34.6533	50.5447	6.75113	117.562	2058.21	16094.4	-6.75113	0	4.51279	5.94981	6.82915	0	0	0.215388	152.944	-480.45	42.1016	158.868	0	64.2738	62.777	198.401	2
8483	0	0	483	1	251.687	98.215	153.472	0	0	39.2451	111.303	48.7728	196.153	2153.27	16033.6	-48.7728	0	7.43954	5.98301	6.22337	0	0	0.0849562	206.544	-498.792	31.8427	226.983	0	40.3443	39.3213	120.413	2
8498	0	0	498	1	200.954	110.556	90.3979	0	0	-16.3547	39.2973	167.367	136.507	1411.59	16105.6	-167.367	0	5.22797	5.87384	6.09493	0	0	0.0870842	175.733	-488.026	41.9115	208.447	0	55.8579	53.7863	150.922	2
8500	0	0	500	1	246.893	116.47	130.424	0	0	81.0017	67.8783	581.226	157.005	1214.58	15977.4	-581.226	0	7.56942	5.49071	5.61663	0	0	0.0377345	185.015	-492.257	31.9377	193.743	0	55.8957	50.8919	291.918	2
8534	0	0	534	1	239.816	117.211	122.605	0	0	53.6404	33.6221	195.847	130.48	1142.28	16011.6	-195.847	0	4.99035	5.93724	6.44576	0	0	0.125203	133.849	-473.837	33.896	180.993	0	59.7955	57.8807	159.345	2
8549	0	0	549	1	247.639	105.627	142.012	0	0	-27.1942	47.2067	35.43	180.111	2120.05	15998.1	-35.43	0	6.92593	6.25974	6.47375	0	0	0.1971	147.341	-484.727	32.7985	207.203	0	44.3339	41.784	132.202	2
8665	0	0	665	1	218.498	120.054	98.4447	0	0	130.657	21.1782	475.772	146.878	1164.92	15924.4	-475.772	0	6.52552	5.86066	6.2176	0	0	0.137283	128.685	-465.97	37.8212	148.516	0	54.273	52.3619	209.55	2
8758	0	0	758	1	290.207	152.002	138.205	0	0	44.614	52.3028	359.794	166.058	1549.95	16092.6	-359.794	0	6.76966	5.38977	5.74292	0	0	0.0376995	218.004	-500.225	26.3268	221.717	0	44.8846	43.8704	142.198	2
8858	0	0	858	1	257.184	121.435	135.749	0	0	-89.2217	-24.3747	322.136	165.292	1484.46	16069.6	-322.136	0	6.88616	5.77686	5.44003	0	0	0.187779	162.457	-482.615	30.4603	178.606	0	45.5889	43.2894	132.533	2
8864	0	0	864	1	290.154	151.403	138.751	0	0	-55.7718	79.5634	385.949	178.924	1251.69	16065.4	-385.949	0	7.55803	5.19416	5.82306	0	0	0.295996	136.927	-469.406	26.2765	167.268	0	43.0941	41.2018	139.306	2
8896	0	0	896	1	366.809	169.448	197.361	0	0	58.3329	211.307	345.913	225.134	1934.87	15834	-345.913	0	9.23454	4.34534	5.62139	0	0	0.25462	282.863	-541.398	19.6834	262.857	0	32.7304	32.4612	101.602	2
8919	0	0	919	1	259.443	104.21	155.233	0	0	-62.5576	59.5963	377.011	179.227	1358.14	15886	-377.011	0	7.54671	4.47651	5.21852	0	0	0.339175	230.816	-498.915	29.2946	237.353	0	39.6844	38.9966	130.072	2
8920	0	0	920	1	236.379	107.867	128.512	0	0	-49.2262	149.467	81.8712	169.798	1544.13	15796.1	-81.8712	0	6.50921	5.08757	5.95549	0	0	0.20467	170.22	-491.1	33.6059	190.324	0	43.3602	42.4997	125.833	2
8937	0	0	937	1	246.02	109.585	136.435	0	0	-16.7274	42.5182	10.7773	188.283	1411.97	15903.1	-10.7773	0	7.26583	5.60285	6.17301	0	0	0.132792	184.743	-495.904	32.4743	199.119	0	40.2984	39.5989	126.2	2
8940	0	0	940	1	309.353	133.025	176.328	0	0	9.18548	93.3727	-138.827	250.94	1386.05	16051.5	138.827	0	10.1626	5.74116	6.05242	0	0	0.136998	164.982	-491.463	24.6697	203.192	0	31.1802	31.587	122.105	2
8964	0	0	964	1	272.102	102.232	169.87	0	0	12.4585	73.4743	-40.2463	166.037	1582.1	16071.4	40.2463	0	6.44658	6.39326	5.72307	0	0	0.034539	204.118	-503.434	28.9077	1	0	44.4477	43.8376	150.206	2
8965	0	0	965	1	360.146	170.85	189.296	0	0	2.46754	70.866	45.6242	294.396	1592.09	15974.4	-45.6242	0	11.2199	5.50664	5.45387	0	0	0.129821	156.435	-481.199	20.4044	240.525	0	26.8938	25.7395	80.941	2
8968	0	0	968	1	260.52	125.935	134.585	0	0	-23.5993	21.4694	96.4522	141.511	1518.5	16322.8	-96.4522	0	5.42886	6.05612	5.85588	0	0	0.128527	191.074	-492.15	30.3708	180.137	0	51.3891	50.433	148.598	2
9090	0	0	1090	1	227.178	121.13	106.047	0	0	145.342	68.3383	376.306	143.334	2047.18	15877.3	-376.306	0	5.92592	5.60476	6.17294	0	0	0.0977488	159.869	-480.669	35.8128	166.561	0	52.4466	51.4918	165.666	2
9104	0	0	1104	1	203.632	90.7555	112.876	0	0	-31.4618	75.1983	199.347	185.865	1227.38	16069.7	-199.347	0	7.15192	5.46764	4.912	0	0	0.0907752	179.671	-485.787	39.7938	226.638	0	41.6255	39.3295	112.731	2
9196	0	0	1196	1	231.777	92.7455	139.031	0	0	-24.9539	17.7439	100.121	153.704	1918.49	16226.8	-100.121	0	5.90171	5.14312	5.8086	0	0	0.13172	158.608	-477.793	34.3673	178.791	0	46.8045	45.7807	133.424	2
9227	0	0	1227	1	267.571	134.199	133.372	0	0	-64.3518	129.24	-43.5904	136.212	1658.91	16115.3	43.5904	0	5.35852	6.36307	6.20949	0	0	0.171203	140.192	-480.448	29.745	170.562	0	52.7532	53.5765	181.472	2
9249	0	0	1249	1	256.714	139.124	117.59	0	0	-45.2172	-64.4799	97.5682	142.845	1540.12	16010.1	-97.5682	0	5.64725	5.42494	5.48228	0	0	0.28523	182.623	-487.913	30.357	1	0	50.3351	47.4177	141.615	2
9257	0	0	1257	1	235.174	104.883	130.291	0	0	-54.5514	67.1189	-32.3143	174.085	2147.41	15978.1	32.3143	0	6.82601	5.76118	5.66187	0	0	0.0752902	161.321	-483.588	34.0913	186.275	0	43.376	41.3647	141.071	2
9289	0	0	1289	1	260.453	130.316	130.138	0	0	-25.2919	-59.4637	618.811	156.096	1121.55	16005.1	-618.811	0	8.03568	5.43909	5.72714	0	0	0.188741	172.493	-487.07	29.9737	215.947	0	57.611	52.922	319.578	2
9309	0	0	1309	1	207.027	101.46	105.567	0	0	131.729	58.5883	188.163	124.864	1462.83	16086.3	-188.163	0	4.78433	6.05526	6.2796	0	0	0.0329847	138.698	-472.716	40.6857	167.603	0	61.4941	58.6614	163.121	2
9385	0	0	1385	1	233.722	100.942	132.78	0	0	-34.1629	8.43381	-90.3926	163.267	1529.06	16136.5	90.3926	0	6.58762	5.95208	5.2659	0	0	0.134098	219.888	-499.866	34.1985	216.43	0	43.1996	43.9722	157.973	2
9393	0	0	1393	1	282.348	144.54	137.808	0	0	-20.5759	123.933	92.8199	146.253	1116.84	15821.7	-92.8199	0	5.56128	5.58271	6.66998	0	0	0.118754	153.253	-478.232	27.6973	182.477	0	52.437	50.7114	147.636	2
9403	0	0	1403	1	228.433	133.254	95.179	0	0	-14.0186	28.1675	235.911	136.645	1110.28	15917.4	-235.911	0	5.31263	5.82633	6.21694	0	0	0.0459244	154.779	-484.495	35.763	175.533	0	56.5938	54.576	150.318	2
9434	0	0	1434	1	235.252	117.311	117.94	0	0	139.706	118.52	-166.536	140.78	1155.87	15926.7	166.536	0	5.84575	5.92584	5.48717	0	0	0.0682291	167.424	-487.264	34.0656	205.982	0	50.1507	50.7505	221.904	2
9457	0	0	1457	1	202.365	104.397	97.9684	0	0	10.3035	17.2195	149.031	116.684	1085.96	15928.4	-149.031	0	4.46082	5.52668	6.46054	0	0	0.131327	178.154	-486.39	41.529	173.238	0	64.3817	62.652	174.545	2
9465	0	0	1465	1	315.577	120.464	195.113	0	0	69.0707	29.2031	279.148	157.936	1326.17	16215.4	-279.148	0	6.18888	5.90228	5.62034	0	0	0.0999088	178.705	-492.235	23.9953	189.845	0	49.0431	47.5565	132.65	2
9518	0	0	1518	1	285.077	162.59	122.488	0	0	-18.9041	79.0515	426.522	158.104	1613.46	16265.2	-426.522	0	6.80413	5.38148	6.30557	0	0	0.165853	160.889	-484.275	27.1272	200.251	0	46.5325	45.5067	168.614	2
9571	0	0	1571	1	196.732	89.2977	107.434	0	0	8.66355	19.6584	53.345	127.891	1187.26	16025.6	-53.345	0	4.90357	5.27698	6.56408	0	0	0.18602	145.643	-474.24	42.8638	153.143	0	59.1497	56.8639	172.757	2
9659	0	0	1659	1	238.652	119.429	119.222	0	0	46.1734	56.4439	208.188	141.915	1149.75	15889.2	-208.188	0	5.42669	5.76275	5.54982	0	0	0.0681175	157.78	-480.905	33.4127	168.627	0	53.7522	51.5794	142.222	2
9748	0	0	1748	1	247.14	114.835	132.305	0	0	88.5984	61.3532	67.626	172.547	1605.62	16282.9	-67.626	0	6.55957	5.1186	5.44865	0	0	0.117057	172.617	-488.048	31.5703	187.001	0	41.3758	41.0025	122.214	2
9888	0	0	1888	1	213.057	131.653	81.4037	0	0	-9.60382	37.8574	456.719	174.274	1205.52	16107.1	-456.719	0	7.67123	4.81452	6.19011	0	0	0.0950927	125.423	-464.553	38.0934	165.879	0	44.1443	42.3051	167.92	2
9889	0	0	1889	1	287.317	140.865	146.452	0	0	22.1478	-6.12211	16.3213	171.909	1173.77	15852.1	-16.3213	0	6.66721	5.35029	5.71047	0	0	0.00812561	176.881	-492.213	26.6088	199.904	0	42.3735	41.6374	131.436	2
9907	0	0	1907	1	214.022	98.3255	115.696	0	0	62.1713	-4.07201	215.938	123.91	1931.03	15850	-215.938	0	4.79081	6.62404	6.02533	0	0	0.115804	142.043	-481.971	39.264	171	0	61.6946	60.1676	164.016	2
9921	0	0	1921	1	244.852	140.383	104.469	0	0	46.5241	138.766	-10.2549	197.118	1249.06	15806.8	10.2549	0	7.56494	4.80537	4.41096	0	0	0.0606346	240.821	-503.362	31.0926	247.072	0	34.8061	35.1788	115.257	2
10047	0	0	2047	1	225.687	93.6013	132.086	0	0	57.4313	26.9186	-65.9245	133.443	2035.43	16118	65.9245	0	5.26098	5.69418	6.19871	0	0	0.087317	172.762	-494.562	36.1908	203.728	0	54.3513	54.3027	188.539	2
10090	0	0	2090	1	251.069	89.0544	162.015	0	0	159.582	37.7624	-21.8424	132.206	1136	15808.2	21.8424	0	5.19667	6.20507	5.22353	0	0	0.0644658	202.764	-497.226	31.4602	241.23	0	51.8254	51.099	179.249	2
10103	0	0	2103	1	240.21	84.9444	155.265	0	0	41.3874	-5.68624	-202.674	132.117	1254.19	15951.3	202.674	0	5.6708	6.30032	5.45026	0	0	0.167707	161.58	-483.1	33.4103	202.963	0	53.433	54.7373	257.583	2
10108	0	0	2108	1	248.196	124.656	123.54	0	0	148.217	51.0148	303.438	139.982	1147.36	15794.9	-303.439	0	5.56874	5.78589	6.30332	0	0	0.102178	172.585	-485.086	32.3166	179.577	0	54.8561	53.2079	153.139	2
10114	0	0	2114	1	207.677	119.396	88.2809	0	0	-45.8474	-5.87365	646.848	163.839	1341.43	15951.5	-646.848	0	8.60415	5.69202	6.01114	0	0	0.271318	162.427	-485.539	39.9832	180.407	0	58.2824	51.4405	349.661	2
10154	0	0	2154	1	274.242	133.804	140.438	0	0	-192.481	-977.476	-268.787	172.342	1587.72	16026.1	268.787	0	119.056	5.60146	7.03571	0	0	0.325572	156.883	-488.859	28.8599	198.135	0	231.896	300.198	537.425	2
10166	0	0	2166	1	220.409	109.507	110.902	0	0	-13.8027	25.0582	329.06	139.078	1409.04	16020.2	-329.06	0	5.62613	5.91434	6.34542	0	0	0.173608	140.353	-477.232	37.5492	134.683	0	55.1141	52.7921	166.645	2
10185	0	0	2185	1	240.89	102.948	137.942	0	0	45.5569	41.6441	318.586	157.208	1250.02	16003.6	-318.586	0	6.26575	5.3921	5.63316	0	0	0.0484277	180.861	-491.47	32.8519	223.855	0	48.8155	46.7298	142.129	2
10188	0	0	2188	1	293.472	165.644	127.829	0	0	-32.5573	-50.1951	437.64	174.837	1228.48	15896.1	-437.64	0	7.75204	5.45383	5.92903	0	0	0.0993607	173.929	-480.036	26.0855	189.906	0	43.6413	42.4845	155.513	2
10229	0	0	2229	1	339.958	145.258	194.7	0	0	-14.7402	9.85985	311.118	214.219	1310.32	16035.4	-311.118	0	8.60581	5.16654	5.66536	0	0	0.172518	170.259	-491.448	21.7675	229.633	0	36.3654	34.8548	107.807	2
10288	0	0	2288	1	242.927	110.852	132.075	0	0	-10.5777	16.8102	116.828	148.998	1106.84	16028.5	-116.828	0	5.70613	5.81878	5.64983	0	0	0.121901	152.283	-475.412	32.796	154.823	0	50.4251	48.9399	143.628	2
10443	0	0	2443	1	297.196	175.608	121.588	0	0	33.9688	83.1003	552.428	166.111	1261.61	15962.2	-552.428	0	7.84316	5.67866	5.9278	0	0	0.0869769	177.15	-491.058	25.7948	218.653	0	50.7509	47.6562	254.482	2
10452	0	0	2452	1	249.183	124.564	124.619	0	0	-17.8942	-11.2294	-135.445	142.419	1612.45	16056.5	135.445	0	5.89658	5.88814	5.43113	0	0	0.112816	222.822	-502.814	31.7038	215.608	0	48.6354	49.1977	193.687	2
10518	0	0	2518	1	228.78	89.9032	138.877	0	0	0.699533	-27.539	72.1169	143.927	1095.56	15973.1	-72.1169	0	5.5785	5.42806	6.1224	0	0	0.0902749	147.833	-475.422	35.3384	169.265	0	51.335	49.8703	149.694	2
10519	0	0	2519	1	210.48	84.2069	126.273	0	0	20.6511	53.4287	326.294	144.36	1175.27	15892.2	-326.294	0	5.78265	5.84096	5.64068	0	0	0.0994469	159.115	-478.429	39.1372	175.723	0	53.717	51.7642	151.765	2
10548	0	0	2548	1	229.921	115.378	114.543	0	0	7.20734	14.7197	345.443	120.257	1388.03	16329.5	-345.443	0	4.89996	5.7856	6.0499	0	0	0.089126	157.398	-478.083	35.3342	188.805	0	60.7209	60.5089	183.089	2
10569	0	0	2569	1	282.575	137.581	144.994	0	0	39.4433	42.1586	271.065	171.733	1355.8	16003.1	-271.065	0	6.70187	4.97613	6.01506	0	0	0.0968033	205.518	-501.387	27.0875	211.258	0	43.9614	42.1589	126.774	2
10790	0	0	2790	1	256.027	118.072	137.955	0	0	136.966	57.81	117.61	153.682	1955.89	16186.8	-117.61	0	5.86703	5.86014	6.38431	0	0	0.03598	182.824	-494.955	31.2009	191.628	0	48.7389	47.6472	137.43	2
10935	0	0	2935	1	264.271	130.534	133.737	0	0	17.9321	21.7989	-97.2433	145.897	1476.97	16023.5	97.2433	0	5.84237	5.81766	5.41742	0	0	0.0737692	175.307	-488.904	29.4888	182.629	0	49.61	47.7393	179.508	2
10970	0	0	2970	1	242.342	127.263	115.079	0	0	69.5428	18.802	363.78	129.672	1624.68	16325.4	-363.78	0	5.31445	5.59821	6.65382	0	0	0.130052	190.592	-501.173	33.3567	191.333	0	56.5254	55.6802	179.953	2
10974	0	0	2974	1	228.94	92.4093	136.531	0	0	-17.5605	44.404	-31.7257	125.426	2110.42	15901.2	31.7257	0	4.89398	6.12794	6.69783	0	0	0.0718643	150.549	-486.354	36.211	189.768	0	61.5503	58.9927	192.425	2
10982	0	0	2982	1	306.985	165.344	141.641	0	0	36.5966	82.8156	259.276	148.792	1458.3	15763.1	-259.276	0	5.76593	5.84598	6.05974	0	0	0.0665417	205.867	-505.94	24.9401	229.661	0	50.5724	49.8993	139.706	2
10987	0	0	2987	1	283.872	147.975	135.897	0	0	59.3415	9.03812	168.849	172.405	1435.56	15936.6	-168.849	0	6.59718	4.85949	6.34238	0	0	0.162788	196.019	-499.175	27.0145	224.266	0	44.0354	42.5552	120.447	2
10996	0	0	2996	1	287.642	144.844	142.798	0	0	-83.2539	21.8463	205.979	153.489	1478.49	16123.1	-205.979	0	6.04548	6.04206	5.91111	0	0	0.139735	189.085	-499.479	26.9732	179.411	0	49.9052	47.6266	132.931	2
11029	0	0	3029	1	275.985	152.65	123.336	0	0	32.0813	42.6089	598.205	176.474	1363.16	15903	-598.205	0	8.67337	5.31808	6.05035	0	0	0.128298	144.108	-476.14	28.0528	198.632	0	49.7337	45.9736	281.323	2
11038	0	0	3038	1	213.55	112.666	100.884	0	0	86.3047	-12.5885	308.583	146.617	1209.28	15958.2	-308.583	0	5.86608	5.67845	6.5098	0	0	0.12524	162.173	-485.127	38.989	183.528	0	53.1242	51.2662	151.512	2
11059	0	0	3059	1	259.225	98.8743	160.35	0	0	31.2342	5.67888	143.977	166.454	1065.03	16039.6	-143.977	0	6.36593	6.23803	5.99118	0	0	0.2041	124.265	-470.202	30.7287	167.09	0	46.2919	45.7131	130.175	2
11125	0	0	3125	1	260.201	127.86	132.341	0	0	50.8016	56.8696	189.487	133.836	1045.46	16088.1	-189.487	0	5.09905	6.60155	6.07231	0	0	0.138044	131.319	-471.801	30.8258	165.008	0	57.8883	56.9747	158.257	2
11133	0	0	3133	1	266.22	123.185	143.035	0	0	2.03009	84.2555	269.278	193.36	1193.89	15961	-269.278	0	7.54756	5.87891	5.60172	0	0	0.191698	177.006	-486.655	29.3596	203.544	0	41.5672	39.5959	112.251	2
11134	0	0	3134	1	246.981	116.835	130.146	0	0	12.0313	84.8478	452.16	146.892	1283.55	15960.4	-452.16	0	6.40665	6.80333	5.77748	0	0	0.0935008	179.256	-502.367	32.7898	171.828	0	55.1291	52.9844	199.082	2
11147	0	0	3147	1	283.029	136.119	146.91	0	0	55.2078	69.1759	255.725	201.01	1240.37	16075.7	-255.725	0	7.77891	5.48142	6.3617	0	0	0.0461964	182.425	-496.763	27.4357	188.924	0	40.3867	38.5537	110.709	2
11150	0	0	3150	1	268.269	110.783	157.487	0	0	-58.4929	22.4087	-151.209	153.132	1354.07	16122.5	151.209	0	6.39872	6.30541	6.81746	0	0	0.0286051	135.494	-479.661	29.9281	183.354	0	48.7077	50.6648	198.409	2
11205	0	0	3205	1	236.045	100.781	135.265	0	0	-0.271439	34.1589	286.993	129.435	1295.85	15811.8	-286.993	0	5.10994	6.25575	6.59982	0	0	0.0685384	155.747	-486.882	34.8829	182.59	0	59.7141	58.6186	166.044	2
11216	0	0	3216	1	235.103	98.941	136.162	0	0	-11.4408	28.3417	371.675	144.391	1307.02	15917.3	-371.675	0	5.98786	5.87821	5.92616	0	0	0.159642	175.76	-493.875	34.3586	165.524	0	52.6307	51.3183	166.533	2
11246	0	0	3246	1	281.938	140.117	141.821	0	0	-26.4186	47.0807	344.926	164.355	1421.66	15798.9	-344.926	0	6.71207	5.43169	6.14944	0	0	0.169825	196.304	-502.004	27.4463	210.086	0	45.0871	44.6186	138.799	2
11249	0	0	3249	1	263.704	136.312	127.392	0	0	79.2208	122.169	77.581	151.111	1615	16022.8	-77.581	0	5.72119	5.85009	6.28358	0	0	0.0578151	217.647	-510.215	30.0411	230.234	0	49.6726	48.2403	143.072	2
11296	0	0	3296	1	252.863	130.704	122.159	0	0	45.3799	25.1688	-2.22943	158.208	1050.88	15721.1	2.22943	0	6.11188	5.99959	5.40657	0	0	0.0924107	172.079	-481.2	31.1927	168.099	0	45.4627	44.5783	150.682	2
11332	0	0	3332	1	240.515	125.76	114.755	0	0	-36.1743	39.9264	348.108	169.827	1132.43	15905.7	-348.108	0	6.97072	5.63774	5.73986	0	0	0.0793707	156.239	-479.46	33.14	214.397	0	45.6101	44.3184	134.144	2
11368	0	0	3368	1	261.162	123.654	137.508	0	0	-11.875	41.2055	320.448	186.33	1207.8	15904.4	-320.448	0	7.48516	5.33788	5.87793	0	0	0.0718515	170.547	-484.66	29.8977	228.429	0	41.8591	40.2316	120.85	2
11416	0	0	3416	1	269.992	162.417	107.575	0	0	-7.66592	182.433	-37.3059	168.633	1103.93	16062.1	37.3059	0	6.57306	6.0635	5.37928	0	0	0.078199	219.038	-508.437	28.8393	222.574	0	43.0839	42.8573	154.922	2
11448	0	0	3448	1	252.059	114.603	137.456	0	0	7.76185	67.47	186.676	152.647	1188.16	15977.8	-186.676	0	5.82399	5.75695	6.07361	0	0	0.0935042	156.926	-482.694	31.5659	168.433	0	51.4894	48.8746	137.327	2
11458	0	0	3458	1	238.537	117.314	121.223	0	0	-15.1621	76.3824	82.635	152.676	1310.74	15869.2	-82.635	0	5.80911	5.93724	5.7858	0	0	0.100951	163.545	-487.285	33.699	219.498	0	48.3119	48.0826	143.182	2
11459	0	0	3459	1	260.49	106.516	153.974	0	0	4.51632	92.2534	-46.2946	153.503	1490.38	15953	46.2946	0	5.9671	6.39768	6.23575	0	0	0.0146631	153.01	-484.912	30.7674	187.538	0	50.0082	47.8515	165.94	2
11500	0	0	3500	1	218.433	92.1687	126.264	0	0	20.5868	-76.8004	-69.7519	136.048	1175.33	16022.4	69.7519	0	5.56938	6.58691	6.17408	0	0	0.163823	178.721	-493.353	38.3619	181.744	0	52.7095	52.2045	194.07	2
11501	0	0	3501	1	255.18	130.322	124.857	0	0	8.52912	-5.68138	121.013	140.21	1386.71	16150.6	-121.013	0	5.38311	6.06664	6.65024	0	0	0.318279	165.058	-488.598	31.5938	214.802	0	54.5316	54.0607	150.355	2
11520	0	0	3520	1	229.711	126.596	103.115	0	0	85.5837	73.4694	531.916	157.689	1110.34	15971.8	-531.916	0	7.29082	5.86993	6.55853	0	0	0.128426	138.425	-477.822	35.7771	177.312	0	53.1586	51.4169	246.844	2
11561	0	0	3561	1	248.514	124.084	124.43	0	0	95.9211	92.222	-26.2983	189.922	1199.66	15953	26.2983	0	7.34267	5.39058	5.9357	0	0	0.023379	174.821	-487.233	31.8092	195.19	0	39.7409	38.8506	129.921	2
11611	0	0	3611	1	252.38	144.981	107.399	0	0	-58.9913	33.4311	635.527	195.408	1254.91	16111.5	-635.527	0	10.1753	6.32939	6.47445	0	0	0.142783	201.384	-509.453	32.0826	207.004	0	51.7671	45.1838	298.613	2
11624	0	0	3624	1	266.825	107.338	159.487	0	0	112.027	13.9555	77.9066	133.744	1482.53	16131	-77.9066	0	5.13116	6.58587	5.89438	0	0	0.0963543	162.591	-493.521	29.7891	216.184	0	55.7985	54.7391	160.701	2
11650	0	0	3650	1	272.762	122.735	150.027	0	0	-12.1629	71.4672	143.645	134.973	1507.06	15774.5	-143.645	0	5.13643	6.46755	6.26798	0	0	0.118272	162.441	-487.717	29.1385	156.44	0	56.3279	54.9841	156.984	2
11656	0	0	3656	1	263.455	96.6815	166.774	0	0	-34.5147	70.9986	-50.3772	148.312	2227.03	15974.3	50.3772	0	5.81937	6.43663	6.1219	0	0	0.0792466	171.099	-487.993	30.3034	176.766	0	50.9251	49.6463	173.429	2
11681	0	0	3681	1	203.528	78.1876	125.34	0	0	-77.184	20.3758	531.846	178.262	1173.44	16024.9	-531.846	0	8.55178	5.39458	5.76927	0	0	0.144161	177.802	-487.461	40.5246	208.136	0	45.463	43.3334	207.251	2
11691	0	0	3691	1	271.454	123.637	147.817	0	0	-22.3303	-17.2186	273.353	215.022	1716.55	16162.1	-273.353	0	8.55516	5.22743	6.11426	0	0	0.155525	205.923	-509.183	28.5953	213.26	0	35.21	34.6025	100.264	2
11706	0	0	3706	1	245.466	124.313	121.153	0	0	117.543	-51.49	-26.1098	144.416	2074.98	15897.4	26.1098	0	5.77569	6.31933	6.08653	0	0	0.110678	192.518	-505.137	32.9565	205.42	0	51.1917	49.5684	163.407	2
11753	0	0	3753	1	199.626	108.702	90.9241	0	0	-15.7337	2.87672	340.987	153.674	1410.97	16241.7	-340.987	0	6.28311	5.93802	6.57149	0	0	0.01798	147.208	-483.351	42.7509	190.935	0	49.452	48.9216	148.726	2
11757	0	0	3757	1	211.33	97.7477	113.583	0	0	60.2452	101.304	127.433	138.097	1534.31	16242.9	-127.433	0	5.21779	6.42188	6.6172	0	0	0.166421	144.369	-482.938	40.2276	1	0	55.2003	54.9752	153.353	2
11773	0	0	3773	1	228.436	131.686	96.7497	0	0	-75.9108	73.6719	395.107	137.879	1570.81	15971.6	-395.107	0	5.90775	6.032	6.47832	0	0	0.0528647	138.5	-472.794	36.0913	169.611	0	54.8665	52.7771	184.686	2
11817	0	0	3817	1	256.867	109.516	147.35	0	0	26.3293	53.5455	313.438	218.06	1169.59	15892.1	-313.438	0	8.67074	5.31286	6.02631	0	0	0.154841	157.028	-481.553	30.5643	195.455	0	36.6071	35.3792	104.851	2
11825	0	0	3825	1	212.469	92.4438	120.025	0	0	-11.4719	99.9639	235.694	113.915	1406.71	15845.6	-235.694	0	4.40385	6.193	6.38674	0	0	0.054467	137.7	-476.129	39.5794	143.688	0	66.5152	65.5986	179.801	2
11869	0	0	3869	1	199.4	81.3588	118.041	0	0	-21.5528	3.5335	146.909	112.808	2214.07	16041.7	-146.909	0	4.3444	6.66428	6.82209	0	0	0.128466	177.318	-500.987	43.7325	194.793	0	69.3048	68.2802	192.16	2
11875	0	0	3875	1	271.825	123.099	148.726	0	0	169.437	40.8069	65.636	151.969	1225.8	16004.5	-65.636	0	5.87658	6.47114	6.3437	0	0	0.0641769	194.478	-499.937	29.3009	168.3	0	50.5505	48.2591	150.516	2
11925	0	0	3925	1	245.355	113.779	131.575	0	0	129.929	-63.3674	276.355	152.001	1265.31	15809.6	-276.355	0	6.11476	5.86058	6.44652	0	0	0.0222268	166.435	-484.042	32.9072	180.026	0	49.8328	49.1924	137.339	2
11936	0	0	3936	1	237.576	122.673	114.903	0	0	15.6637	60.745	242.919	156.922	1180.26	15984.5	-242.919	0	6.06551	6.38968	6.18376	0	0	0.0193467	160.133	-483.499	34.4212	179.454	0	51.5448	49.0651	136.64	2
11959	0	0	3959	1	279.284	126.329	152.954	0	0	57.7609	80.1942	1.79999	166.848	1935.44	16164.4	-1.79999	0	6.39029	5.87037	6.48618	0	0	0.0991298	143.064	-480.21	28.1285	208.149	0	44.8613	44.2758	141.938	2
11973	0	0	3973	1	229.703	97.9771	131.726	0	0	58.3006	98.4887	81.756	157.767	1237.28	15747.5	-81.756	0	5.96592	6.02587	6.89786	0	0	0.0341993	130.325	-471.007	36.1177	151.701	0	48.8725	48.667	138.996	2
11990	0	0	3990	1	226.863	114.153	112.71	0	0	-16.2988	75.9329	-19.226	144.425	1511.2	16069	19.226	0	5.58995	6.06316	6.47399	0	0	0.155399	156.505	-485.17	36.4232	165.967	0	53.0283	51.0039	164.811	2
