# Supplementary material for: CaV1 and CaV2 calcium channels mediate the release of distinct pools of synaptic vesicles
Source: eLife. 2023 Feb 23;12:e81407. doi: 10.7554/eLife.81407 (PMC10023163; doi:10.7554/eLife.81407)
Supplement: Figure 6—source data 1. [file elife-81407-fig6-data1.zip › Figure 6 - Source Data 1/ryr/10/1/cav1_to_cav1(ryr).csv]

-228.587573148231
713.903288062527
-198.417815307804
-200.224903637193
-234.096818071974
493.756008927341
228.657891118213
69.8288585741557
212.864220550259
25.4199252095668
-30.1538671674261
-31.9775609293483
627.667404398317
709.897628115241
-5.81866063058715
-223.076459430175
-287.837355787286
670.705538854203
-281.651441618274
127.777337664919
59.1708295829085
-170.387914626746
458.460680302873
-98.8145803066564
67.4272560179916
-42.7555161139517
-40.8892587730279
155.470847751212
147.417697462293
139.279809266591
576.825861767487
-193.489450158522
514.733977464984
239.054350247594
102.915117681675
693.912153707975
-309.410067434154
40.9880947023294
115.33349676641
-347.830631380084
-336.645727068852
-290.122730724268
-358.522625504112
-69.5457409667579
222.001340667362
-241.047947427496
-303.04727831085
217.556765025464
-208.084300498342
-286.27413329965
457.634400636753
-220.619586652963
609.625673522858
-331.486013624726
-188.953485373271
-322.771007538145
-103.170213559445
152.648168048648
-24.0598377016049
-183.415889669199
-224.393846563829
-118.289139016342
-319.556809130943
-179.652208065098
182.555940875085
-340.851066465333
-277.41144330524
12.2779651011087
-79.5390028912079
544.123731352677
43.3151985428831
244.121018697487
643.38671437708
-23.0135108837467
-13.3970553206691
63.160340256617
-90.7482974888226
-231.823295564265
-358.605848065243
-368.904744056715
-246.433917434045
-158.419475740457
-179.616351448996
-59.2400970055551
-173.709403864176
-143.292406390345
-52.4301205163192
178.853104830028
-431.196787429234
-317.030651557946
-243.190534343941
-316.226234629822
-248.970440756802
-148.498453652993
43.506085693105
-253.363297496609
-21.9815178926756
-326.563628230821
-242.236690885834
-158.729179761707
68.5867383704681
27.0121361485462
771.468887901708
-254.760318463932
304.33037059976
607.853314169421
18.6481939855394
140.097670392601
125.986121969836
-283.012624673749
-58.5197600030006
771.149125814913
-207.055411409639
-204.131895881859
-255.500724227181
519.896672624074
-243.123853519504
85.3424826745886
