# Supplementary material for: CaV1 and CaV2 calcium channels mediate the release of distinct pools of synaptic vesicles
Source: eLife. 2023 Feb 23;12:e81407. doi: 10.7554/eLife.81407 (PMC10023163; doi:10.7554/eLife.81407)
Supplement: Figure 6—source data 1. [file elife-81407-fig6-data1.zip › Figure 6 - Source Data 1/ryr/10/1/cav1_to_nrx.csv]

-122.117049110618
827.98206830204
-108.170376192302
-102.517118992073
-131.774467282149
613.123909670102
303.653667888247
179.115842102585
318.93265877557
88.8032835829968
69.1917145040179
34.6847564412942
725.155491078717
815.737930050067
80.895918858042
-124.585107115266
-194.320519286044
780.120133613685
-177.824759797134
218.010430678795
151.074249788361
-81.4208502756887
583.933416001886
12.2422180897374
191.500716022023
67.1348766934757
51.6405803303364
248.601606824765
251.793932419187
202.711540709864
698.992815173507
-105.371251927554
595.021729469288
328.289555816707
202.443637634173
806.016795108977
-215.453798930228
130.663170239482
200.236858998057
-232.958707161301
-232.8201812064
-186.692065566567
-256.312712681596
3.35150787231078
293.417672499384
-148.472724361609
-195.415666788229
286.832760186451
-124.56633612359
-174.044906693363
581.220032814869
-102.101880681328
704.079029917441
-214.788149778842
-86.8942962023852
-204.38458755986
0.146722193313053
251.044692762434
72.3888554015221
-87.4021274102129
-116.396030270291
-25.0287940754069
-228.493923980415
-78.7312857199217
277.837091330063
-243.614846282389
-169.748476264238
73.0278552370178
18.084756646268
629.537329450141
140.383474199731
308.813914344481
763.747333120999
103.575906480211
93.0065238787897
148.854605534883
18.4370359470981
-131.212862509115
-269.426780733785
-285.562366906679
-146.369778888854
-56.9705297364794
-91.9939933114592
24.6964100034584
-55.0769533870262
-36.5673934862839
69.5251749377744
278.027672564489
-305.782372386149
-211.541232311273
-136.445981609519
-229.05060925097
-150.912686527977
-36.2151874066508
148.837886548576
-160.597052734459
59.2188970061611
-228.961699342739
-141.172484894222
-74.9896518955775
153.436383197482
153.012922582393
885.177102521782
-162.307870051573
389.056797934998
728.128494488783
89.7809858096157
212.903714186475
230.370357877051
-175.421594527374
57.8726217385897
876.955125800244
-111.500163016192
-85.6960282372843
-158.325557375949
607.573105493412
-117.993910649132
177.707082556652
