# Supplementary material for: CaV1 and CaV2 calcium channels mediate the release of distinct pools of synaptic vesicles
Source: eLife. 2023 Feb 23;12:e81407. doi: 10.7554/eLife.81407 (PMC10023163; doi:10.7554/eLife.81407)
Supplement: Figure 6—source data 1. [file elife-81407-fig6-data1.zip › Figure 6 - Source Data 1/ryr/10/1/cav1_to_ryr.csv]

582.931005460188
-359.55985575057
552.761247619761
554.56833594915
588.440250383931
-139.412576615384
125.685541193744
284.514573737802
141.479211761698
328.92350710239
384.497299479383
386.320993241306
-273.323972086359
-355.554195803284
360.162092942544
577.419891742132
642.180788099243
-316.362106542246
635.994873930231
226.566094647038
295.172602729049
524.731346938704
-104.117247990916
453.158012618614
286.916176293966
397.098948425909
395.232691084985
198.872584560745
206.925734849664
215.063623045367
-222.48242945553
547.832882470479
-160.390545153026
115.289082064363
251.428314630282
-339.568721396017
663.753499746111
313.355337609628
239.009935545547
702.174063692041
690.989159380809
644.466163036225
712.866057816069
423.889173278715
132.342091644595
595.391379739453
657.390710622808
136.786667286493
562.427732810299
640.617565611607
-103.290968324795
574.963018964921
-255.282241210901
685.829445936683
543.296917685228
677.114439850102
457.513645871402
201.69526426331
378.403270013562
537.759321981156
578.737278875787
472.632571328299
673.9002414429
533.995640377055
171.787491436872
695.19449877729
631.754875617197
342.065467210849
433.882435203165
-189.78029904072
311.028233769074
110.22241361447
-289.043282065123
377.356943195704
367.740487632626
291.18309205534
445.09172980078
586.166727876222
712.9492803772
723.248176368672
600.777349746002
512.762908052414
533.959783760954
413.583529317512
528.052836176133
497.635838702302
406.773552828276
175.490327481929
785.540219741191
671.374083869903
597.533966655898
670.569666941779
603.31387306876
502.84188596495
310.837346618852
607.706729808566
376.324950204633
680.907060542778
596.580123197791
513.072612073664
285.756693941489
327.331296163411
-417.12545558975
609.103750775889
50.0130617121977
-253.509881857463
335.695238326418
214.245761919356
228.357310342121
637.356056985706
412.863192314958
-416.805693502955
561.398843721597
558.475328193816
609.844156539139
-165.553240312117
597.467285831462
269.000949637369
