# Supplementary material for: CaV1 and CaV2 calcium channels mediate the release of distinct pools of synaptic vesicles
Source: eLife. 2023 Feb 23;12:e81407. doi: 10.7554/eLife.81407 (PMC10023163; doi:10.7554/eLife.81407)
Supplement: Figure 6—source data 1. [file elife-81407-fig6-data1.zip › Figure 6 - Source Data 1/ryr/10/1/nrx_to_nrx(cav1).csv]

-12.7137999821339
54.1944807959126
33.9039984558999
96.8350944595932
44.1301266778069
26.7146819401155
24.9189587504111
-76.3522601281998
-15.9978832684969
49.8928534686193
-78.5078060170313
42.6206352102145
-83.7291622442053
18.931581923779
-45.834711569843
-57.9024566124745
73.2707973086594
92.1224975799851
-69.3454336976642
36.1815202853199
-59.6678981890341
53.2876977750916
91.6926641013983
-72.0506159037068
-31.1357385879705
-1.44153602796314
-5.49944803487233
16.4956308335518
-50.5373962232961
111.942003340876
76.5556059683672
-24.4123833980334
48.0783930816374
63.0795604203863
14.9533535454925
-15.3225795732465
-79.3757049333785
102.679848361086
-71.7354545462726
6.5489684085037
50.307925623571
96.1666468079939
75.1741422580722
68.9613548197781
-106.027514275938
64.9111650398595
-4.51492074280077
90.7709803550465
-94.3849662375046
5.65322429566686
25.3949519909088
43.4705391998286
88.2860231272975
-28.388395023258
80.6686322535047
16.3319976340758
84.4771784318059
105.493828292166
34.5563313979405
-12.4136238362275
13.58588213439
-10.0982727710661
-15.7665377124213
44.2836448847352
-21.4246651316298
21.2680136682757
-60.3821915962558
1.37852810612503
-13.1966056151837
-55.6018218117501
-60.6554760312097
12.644206371835
7.90558678081425
-70.7199850403103
-72.2562006549606
-66.9362109787949
17.8165691343861
102.822333292429
-26.3853321860206
-31.0270887134279
-80.9439303035529
59.6280370328991
53.2577062305368
18.0120177715935
61.628363326322
3.83874701148625
-95.0832843370622
8.56113220445286
-27.3012809381521
65.2882755976743
-47.9427750871696
88.6461204059146
66.7417767469983
-63.9874767919623
-128.98940008919
26.3534734687664
54.9277423288027
17.4574591357045
63.3500759252261
-84.9839783370248
33.8442758652814
-91.1569831012057
-72.7889293004705
-11.8450292500474
0.960737712658101
-76.5556745936892
41.5694180439782
-111.078148923492
99.2901136505857
-50.442482373755
37.9023864142837
-82.4153418936125
-29.6934481348258
-38.2354127816798
-44.330514159316
-58.9537019407103
-49.870904826269
88.8546571402753
25.2591499069226
14.0964653751321
-119.824763141362
61.9913393668489
-9.09661251130183
-89.5668615599548
-68.1812486149556
-78.2256093087585
-59.5213866924519
68.4466323658003
120.780392147887
40.5347903188531
-33.5938533882654
-30.3019295945155
4.8690961214802
84.9222266422125
-20.332179543962
-48.1660111887682
-116.760351248142
16.5913897449341
30.0116407005398
-80.936902471708
-33.6147566470067
10.1620222984993
16.3470771883003
37.7168204331319
34.3640473669334
64.2029994867448
112.69521042267
-23.4886335653141
-77.2968695685627
-57.7885690048643
-1.43936151789921
-77.3726702581403
-1.50437534938237
-33.0302670148608
70.3259756309699
-74.2732417103903
-56.0828359379225
-24.7254336099013
52.5861939478345
-55.3255417425908
11.3384307031215
-88.8206358427065
4.1289940340389
41.1372762858314
67.2634200172247
-19.3235829788496
25.5323963231776
2.52774487450552
99.1105079596468
-111.48013579749
