# Supplementary material for: CaV1 and CaV2 calcium channels mediate the release of distinct pools of synaptic vesicles
Source: eLife. 2023 Feb 23;12:e81407. doi: 10.7554/eLife.81407 (PMC10023163; doi:10.7554/eLife.81407)
Supplement: Figure 6—source data 1. [file elife-81407-fig6-data1.zip › Figure 6 - Source Data 1/ryr/10/1/nrx_to_nrx(ryr).csv]

386.657990610378
564.941259748765
272.983094573732
165.579054903576
647.292173778791
288.332058174002
616.059987435085
254.337187784574
216.138464955885
794.696172031809
647.456245843181
665.184800022994
315.056488547808
13.3681172356478
597.812814095555
203.770632678141
245.413203442235
681.011259130911
625.966664273381
546.487858927174
448.768390327446
351.712616322554
331.558423434657
449.604723755715
713.254665377322
669.02632666163
694.120116930404
56.0464247311561
673.240592696764
246.714153185826
387.191872051891
639.598582322038
489.496403118969
441.591374846117
301.519812097176
787.163217569194
529.436685628234
682.790457217435
264.694859709573
422.407521976578
607.315593322588
723.894457666157
688.61427080015
367.851958660261
643.958205488219
679.721454154629
158.591366269085
750.718784666196
357.571344131361
-241.435169521863
73.3262896745214
442.602244044653
588.528191033215
365.292826578074
332.420769880158
667.391088354834
321.61783029022
676.3807402413
314.992616403564
184.031951991234
514.317693156537
114.747822981745
355.118109562119
660.429675403533
205.95175018319
366.52822249629
261.241399740783
777.203128209975
276.791727189777
558.689569239796
373.750139239001
403.331426945553
625.601650772429
225.275763559295
704.184938037175
368.858320394991
764.918249978344
693.403717939423
408.744000188472
368.71968320616
294.103375899838
194.592100786464
698.574970829751
374.70484730729
254.298953589792
323.256131365111
575.065824620433
788.664661907723
698.601234331143
627.545695422481
611.16853957629
609.056999973398
665.741259345622
623.59570538857
744.792260856373
728.356341518073
651.098162022213
651.351587133856
825.394793792522
313.865886954527
613.101943127102
239.677042261541
405.395319377488
252.192364209775
-217.733069847336
224.739240510773
312.080216776063
325.923752523113
-229.292634380383
702.343596831926
296.948112209176
