# Supplementary material for: CaV1 and CaV2 calcium channels mediate the release of distinct pools of synaptic vesicles
Source: eLife. 2023 Feb 23;12:e81407. doi: 10.7554/eLife.81407 (PMC10023163; doi:10.7554/eLife.81407)
Supplement: Figure 6—source data 1. [file elife-81407-fig6-data1.zip › Figure 6 - Source Data 1/ryr/10/1/ryr_to_nrx.csv]

-17.2483425593869
49.0193631998313
37.3453750127474
94.3354538165422
37.821249814127
24.3466636065996
30.0715283730301
-68.8555412924079
-12.869843330855
54.5601207905625
-82.4946910505937
48.1768839543279
-79.1837299014669
25.8997927574705
-52.8814720129453
-47.2982828398412
68.2500834075572
97.8787366550027
-60.0957034880626
33.5344243646491
-64.3204264467699
48.2394968954695
90.1050806094249
-75.4809000437185
-34.493784828795
3.75881086118534
-10.4162161125487
17.8310477347122
-45.2610628227162
117.347811967487
81.3436884073067
-15.4575271833896
46.3742955593457
69.300087200565
19.576716764665
-9.39058428359613
-81.9074201348153
96.5673895798959
-70.8486169001285
8.0509453369541
49.3489466248243
99.0066522163465
69.989047442707
63.171928710949
-106.754961491975
65.5811204077377
-5.36555705708815
85.2883436685211
-97.5562049138262
3.06103204889814
20.4285169314403
50.0664261086054
85.2424661510399
-36.0049806658658
79.6203359753167
19.820272576459
92.0120446482897
107.965821549981
42.528251974853
-11.229924249446
6.53668811459511
-9.99611927440174
-6.98281021917091
44.7701125475564
-14.3537236198895
18.6854015361519
-62.3880654605523
8.81824924164493
-18.5576748963554
-61.9415778376556
-65.6592881271276
4.32132664589471
13.3704082043528
-66.9152242075279
-70.06241388643
-65.2586319942625
8.21978213161174
107.364765576827
-31.7269440234381
-28.9902892593018
-79.4462741774209
63.8959398787256
52.3675186788946
13.0951350002238
51.7302689955027
-4.04019202174049
-96.5299597147437
4.44739333580992
-20.4675839020092
63.8212330433894
-40.7681886673467
86.9817118162518
61.5629010957909
-59.1047421174785
-124.904928605347
29.9003735463193
46.1748096833517
7.1413227057119
58.2064212325986
-87.6924552267255
28.8804840206767
-86.7874944059936
-68.5288364598437
-9.76338597189897
-3.58926870889536
-74.678779433199
33.6511674335438
-112.196033695488
95.0747827756163
-54.5219638365297
30.3114473576111
-80.1341349626605
-21.5152913268153
-38.5460720938381
-43.5836461174563
-60.0163307596608
-52.4288182917712
84.1782683872366
28.8987602775037
17.7616092977128
-119.803355154127
60.7844957514949
-16.1271848025995
-86.009271854557
-61.1038051131723
-74.993677401128
-55.8509941452439
61.5056256270946
125.100185880452
42.8317303277149
-28.6290466512223
-24.015535333283
5.28582275812596
83.6670664296566
-23.4408755443746
-54.9264463717695
-111.022290726669
18.3596593950811
25.9372660177228
-82.3225951962409
-31.5691626409357
18.3691874728115
12.3784475968769
31.4112728717805
26.6200438972323
58.372601472834
114.884536170396
-15.1941407169966
-74.8609300800085
-57.8329101041086
-7.75406372703856
-75.8217148914232
3.25373845648437
-25.8568846377752
67.0893076692741
-73.5588971438701
-50.1794917897319
-27.5354305630331
61.6543487542845
-58.8571987743021
1.15814489656759
-88.5788798244193
-1.01429890298823
45.9768118307707
67.2220238444906
-26.5733391382587
34.6103355553814
8.11168162230706
97.7893565444019
-114.482888967281
