# Supplementary material for: CaV1 and CaV2 calcium channels mediate the release of distinct pools of synaptic vesicles
Source: eLife. 2023 Feb 23;12:e81407. doi: 10.7554/eLife.81407 (PMC10023163; doi:10.7554/eLife.81407)
Supplement: Figure 6—source data 1. [file elife-81407-fig6-data1.zip › Figure 6 - Source Data 1/ryr/10/1/ryr_to_ryr(cav1).csv]

-59.0623933676707
104.934557830758
-171.598241433278
-281.587349287532
188.409348892043
-161.685790731844
155.821936341465
-192.448782312977
-229.563805190965
338.429582451131
188.641442712237
206.233855121246
-127.860637221974
-436.44694988046
138.935215052821
-242.633649642217
-200.870355452859
222.181996581213
166.456671641533
99.9407139277728
-1.35328704279891
-92.7168105016772
-115.295623454221
2.1831512503868
250.707280877478
209.753059886342
234.625011546658
-394.910135158846
216.942882557052
-201.706032438072
-64.2795312087992
184.983288619578
41.4241655741744
-5.12809823983207
-152.766698891483
328.824120346942
71.4362451370671
223.892306312496
-183.806560985989
-38.5767904810546
149.312937649153
264.864795337036
233.313474397896
-79.9119658167019
184.677532365152
220.332642395154
-288.287319908963
297.10655649423
-92.5687572061697
-692.673418603646
-372.960301110448
-3.92561723245944
127.939632796961
-84.7894133155687
-113.75729079756
207.692171829437
-123.252723958506
217.889982030183
-129.212464351616
-263.441794508333
67.3665083366914
-334.983908172218
-89.8557717024369
201.715943433586
-240.210031502137
-82.5868831961006
-188.06723905697
320.066012122314
-169.639337538368
98.0431961433296
-72.8175568655597
-45.3489961818595
167.636081863046
-219.88093310203
243.390648296067
-77.4792023154168
306.19532513733
231.134151198332
-36.9686563857113
-84.0736808415359
-152.46709792736
-256.184089328883
237.204395397891
-71.6200728498252
-192.891650145597
-128.111137588421
126.143022056422
332.854728230342
236.749365459401
166.121899875572
154.047731269151
150.097095948585
211.169404089012
170.812220501853
287.287801185165
268.909989391538
194.446726546403
192.058925621542
369.757632913995
-132.353175859513
160.62915767407
-206.230076727027
-46.9500742368245
-198.555851559306
-676.908836371863
-226.823183773735
-139.317066363894
-118.642314191597
-682.941543036625
248.772496993241
-149.510061085061
