# Supplementary material for: CaV1 and CaV2 calcium channels mediate the release of distinct pools of synaptic vesicles
Source: eLife. 2023 Feb 23;12:e81407. doi: 10.7554/eLife.81407 (PMC10023163; doi:10.7554/eLife.81407)
Supplement: Figure 6—source data 1. [file elife-81407-fig6-data1.zip › Figure 6 - Source Data 1/ryr/10/1/ryr1_to_cav1.csv]

295.281038944287
459.277990142715
182.74519087868
72.7560830244256
542.752781204001
192.657641580113
510.165368653422
161.894649998981
124.779627120993
692.773014763088
542.984875024194
560.577287433203
226.482795089983
-82.1035175685029
493.278647364778
111.70978266974
153.473076859098
576.52542889317
520.80010395349
454.28414623973
352.990145269158
261.62662181028
239.047808857737
356.526583562344
605.050713189436
564.0964921983
588.968443858616
-40.5667028468888
571.286314869009
152.637399873885
290.063901103158
539.326720931535
395.767597886132
349.215334072125
201.576733420474
683.1675526589
425.779677449024
578.235738624453
170.536871325969
315.766641830903
503.656369961111
619.208227648993
587.656906709854
274.431466495255
539.020964677109
574.676074707111
66.0561124029946
651.449988806187
261.774675105788
-338.329986291688
-18.6168687984909
350.417815079498
482.283065108918
269.554018996389
240.586141514397
562.035604141394
231.090708353451
572.23341434214
225.130967960341
90.901637803624
421.709940648649
19.3595241397397
264.48766060952
556.059375745544
114.13340080982
271.756549115857
166.276193254987
674.409444434271
184.70409477359
452.386628455287
281.525875446398
308.994436130098
521.979514175004
134.462499209927
597.734080608025
276.86422999654
660.538757449287
585.477583510289
317.374775926246
270.269751470421
201.876334384598
98.1593429830746
591.547827709848
282.723359462132
161.45178216636
226.232294723536
480.486454368379
687.198160542299
591.092797771358
520.465332187529
508.391163581108
504.440528260542
565.512836400969
525.15565281381
641.631233497123
623.253421703495
548.79015885836
546.402357933499
724.101065225952
221.990256452445
514.972589986028
148.11335558493
307.393358075133
155.787580752652
-322.565404059906
127.520248538222
215.026365948063
235.701118120361
-328.598110724668
603.115929305198
204.833371226896
