# Supplementary material for: CaV1 and CaV2 calcium channels mediate the release of distinct pools of synaptic vesicles
Source: eLife. 2023 Feb 23;12:e81407. doi: 10.7554/eLife.81407 (PMC10023163; doi:10.7554/eLife.81407)
Supplement: Figure 6—source data 1. [file elife-81407-fig6-data1.zip › Figure 6 - Source Data 1/ryr/10/2.csv]

image-ID	cycle	z-step	frame	accum	photon-count	photon-count11	photon-count12	photon-count21	photon-count22	psfx	psfy	psfz	psf-photon-count	x	y	z	stdev	amp	background11	background12	background21	background22	maxResidualSlope	chisq	log-likelihood	accuracy	llr	time-point	precisionx	precisiony	precisionz	vis-probe
1	0	0	1	1	296.953	162.489	134.464	0	0	54.4855	5.44915	247.367	206.254	3832.25	12551.7	-247.367	0	7.33014	6.78602	9.22237	0	0	0.116101	177.655	-517.932	38.3025	197.485	0	45.4159	45.0683	150.927	0
3	0	0	3	1	396.863	237.032	159.832	0	0	51.7983	30.1897	499.697	278.484	3336.64	12726.3	-499.697	0	11.9089	6.16412	8.54713	0	0	0.0386887	179.921	-517.493	25.9571	229.239	0	36.2799	35.888	159.549	0
17	0	0	17	1	306.598	197.45	109.148	0	0	-9.07965	-34.8044	515.561	214.999	3198.2	12691.6	-515.561	0	9.54127	5.60386	8.68687	0	0	0.204937	140.92	-492.69	35.4705	160.429	0	45.74	42.8656	206.736	0
19	0	0	19	1	323.748	198.889	124.859	0	0	-27.8217	99.9725	83.0614	188.361	3316.6	12457.2	-83.0614	0	6.3453	6.36023	8.09808	0	0	0.155029	182.429	-508.637	33.3578	226.033	0	46.8282	45.7888	154.372	0
20	0	0	20	1	254.293	146.672	107.621	0	0	42.4495	16.746	5.31756	179.724	4143.27	12640.1	-5.31756	0	5.96694	6.33193	8.92548	0	0	0.0449405	226.077	-533.639	46.2044	1	0	49.4882	48.6452	165.785	0
22	0	0	22	1	344.89	167.657	177.233	0	0	70.1269	28.292	355.675	212.348	3318.31	12628.5	-355.675	0	8.06703	6.80326	7.87836	0	0	0.111688	192.349	-521.538	30.9628	195.332	0	45.0788	43.4901	149.411	0
27	0	0	27	1	259.814	152.594	107.22	0	0	46.2643	69.462	174.382	156.911	4039.8	12886.3	-174.382	0	5.36093	6.71071	9.52729	0	0	0.122105	165.24	-508.219	45.8219	175.679	0	58.5263	58.5297	194.617	0
29	0	0	29	1	297.667	165.469	132.197	0	0	-110.141	-54.1372	662.437	225.528	3199.6	12611.3	-662.437	0	12.2359	6.20434	8.05446	0	0	0.272833	155.538	-499.279	36.9628	176.887	0	50.8029	46.5337	288.127	0
38	0	0	38	1	283.122	177.315	105.807	0	0	36.3893	41.825	235.245	169.571	3352.05	12714.7	-235.245	0	5.96871	7.20352	8.51709	0	0	0.138114	162.272	-503.362	40.6389	144.431	0	54.5752	53.032	178.2	0
41	0	0	41	1	271.01	185.374	85.6358	0	0	-1.81459	29.3582	421.825	250.241	3190.93	12527.8	-421.825	0	10.1026	6.20225	7.62395	0	0	0.132646	136.128	-491.109	41.3686	177.997	0	39.3947	37.1771	139.096	0
44	0	0	44	1	312.456	180.552	131.904	0	0	1.42443	39.2191	87.733	177.119	3586.34	12916.6	-87.733	0	5.95382	7.91631	8.40993	0	0	0.0792086	167.823	-510.935	36.1856	170.176	0	52.063	50.0517	170.701	0
45	0	0	45	1	298.658	162.719	135.939	0	0	36.8648	67.3972	328.288	241.995	3351.58	12589.4	-328.288	0	9.015	6.50671	8.25925	0	0	0.274055	129.473	-492.378	37.1829	133.724	0	39.1946	38.083	131.471	0
52	0	0	52	1	327.039	190.426	136.613	0	0	93.4883	52.1149	172.963	233.999	3494.27	12604.7	-172.963	0	7.99077	6.60323	8.01753	0	0	0.203053	150.651	-502.903	33.0539	175.64	0	39.3374	38.5055	129.711	0
54	0	0	54	1	378.899	181.951	196.948	0	0	92.0158	93.298	26.9736	191.968	3495.74	12663.2	-26.9736	0	6.3371	7.31612	8.20143	0	0	0.276994	138.803	-495.854	27.918	153.061	0	46.746	45.9386	160.768	0
55	0	0	55	1	310.774	188.615	122.16	0	0	138.16	-5.76616	295.046	175.049	3648.92	12762.2	-295.046	0	6.42883	6.27275	8.03682	0	0	0.0371099	169.038	-504.404	35.0311	182.607	0	51.773	49.8219	171.653	0
65	0	0	65	1	247.421	156.929	90.4918	0	0	-36.5232	15.9572	253.744	148.332	3524.62	12939.8	-253.744	0	5.36717	7.08652	8.01121	0	0	0.12823	146.116	-491.9	47.9497	182.493	0	60.9272	59.0731	196.48	0
73	0	0	73	1	291.777	169.913	121.864	0	0	73.9124	-19.6431	-254.431	148.595	4012.15	12676.5	254.431	0	5.2328	6.25225	7.47642	0	0	0.0468619	183.572	-508.946	37.5697	202.883	0	56.0117	57.8566	273.391	0
104	0	0	104	1	272.059	153.453	118.606	0	0	109.812	4.89785	304.09	200.568	3477.95	12950.9	-304.09	0	7.37786	6.42668	7.59905	0	0	0.0629459	164.841	-496.981	41.357	225.015	0	45.3554	44.9431	148.029	0
115	0	0	115	1	247.481	124.184	123.297	0	0	-5.87814	62.7647	87.877	147.176	3693.3	12793.4	-87.877	0	4.94394	5.79972	6.90043	0	0	0.0625288	148.342	-488.812	45.3996	195.768	0	56.6209	54.1289	186.412	0
121	0	0	121	1	282.948	166.191	116.758	0	0	-49.3335	20.9118	192.243	193.544	3238.45	12835.2	-192.243	0	6.81211	4.65306	6.91373	0	0	0.172997	227.843	-518.888	37.2046	263.528	0	42.5644	41.0365	140.649	0
133	0	0	133	1	216.129	144.137	71.9926	0	0	106.95	49.0983	423.135	136.439	3779.79	12508.1	-423.135	0	5.44919	4.88379	7.48322	0	0	0.0395159	149.555	-486.322	53.4169	176.96	0	61.7879	61.2006	243.739	0
137	0	0	137	1	260.718	133.194	127.524	0	0	60.9108	39.4626	398.931	197.581	3626.51	12517.7	-398.931	0	7.75164	4.84383	6.39386	0	0	0.133756	188.053	-499.466	41.0172	205.999	0	44.9533	42.8577	156.778	0
154	0	0	154	1	211.039	120.633	90.406	0	0	27.6525	-82.0224	63.5093	141.468	3759.43	12439.9	-63.5093	0	4.8636	4.57513	6.0699	0	0	0.0844031	225.555	-511.453	52.8792	218.885	0	53.2804	55.5217	178.635	0
180	0	0	180	1	248.896	140.226	108.671	0	0	22.3082	-157.253	391.391	142.195	3764.77	12515.1	-391.391	0	5.97336	5.30598	6.7785	0	0	0.161693	128.242	-474.422	44.3844	155.473	0	56.7178	59.6816	203.035	0
188	0	0	188	1	228.952	133.364	95.5874	0	0	74.9112	47.0973	427.034	165.738	3811.83	12510.1	-427.034	0	6.6414	4.48651	6.65709	0	0	0.118362	225.632	-510.921	48.1245	216.062	0	50.2827	50.1531	197.62	0
205	0	0	205	1	288.382	157.685	130.697	0	0	19.3032	26.9226	-3.72075	152.318	3668.12	12729.6	3.72075	0	5.05883	5.76884	6.67163	0	0	0.109927	149.362	-489.092	37.157	174.331	0	53.1515	52	184.537	0
214	0	0	214	1	251.462	141.376	110.086	0	0	42.138	51.3974	324.527	163.04	3844.6	12505.8	-324.527	0	6.05831	4.39096	6.26551	0	0	0.130832	167.564	-485.106	42.2783	191.637	0	49.3832	49.3535	170.141	0
224	0	0	224	1	265.034	162.027	103.006	0	0	-1.21518	5.80334	507.038	155.792	3788.3	12551.4	-507.038	0	6.79077	5.53925	6.70442	0	0	0.1669	130.562	-473.962	41.1481	1	0	58.1782	57.3274	253.251	0
241	0	0	241	1	210.887	110.009	100.878	0	0	108.633	50.5405	319.536	115.984	3678.45	12705.9	-319.536	0	4.28852	4.82363	6.26607	0	0	0.0744613	185.207	-501.057	53.5866	196.92	0	70.867	67.2743	232.042	0
250	0	0	250	1	283.259	145.023	138.236	0	0	74.3578	100.829	450.093	192.944	3513.4	12855	-450.093	0	7.88163	3.47696	5.77639	0	0	0.0924262	237.324	-518.769	35.2482	1	0	41.4817	41.0675	171.216	0
291	0	0	291	1	249.694	156.504	93.1893	0	0	89.6415	31.6748	244.627	133.501	3896.76	12625.1	-244.627	0	4.71703	4.4387	6.47258	0	0	0.191887	187.871	-495.893	42.8904	254.891	0	59.5301	58.2027	197.952	0
407	0	0	407	1	233.408	132.76	100.647	0	0	25.5645	102.929	207.081	179.912	3861.18	12653.6	-207.081	0	6.24217	3.13924	4.48885	0	0	0.0272824	251.084	-511.806	42.9206	1	0	41.0703	39.9021	136.504	0
441	0	0	441	1	245.979	147.57	98.4086	0	0	87.3975	97.5766	378.023	190.283	3500.36	12758.6	-378.023	0	7.33191	3.2188	5.05092	0	0	0.0286515	191.527	-486.873	40.8885	227.351	0	40.33	39.9119	145.501	0
505	0	0	505	1	248.23	126.81	121.42	0	0	23.6677	-36.084	68.6788	143.478	4162.05	12792.6	-68.6788	0	4.85992	3.06481	5.54425	0	0	0.162081	164.443	-470.93	40.6284	182.009	0	50.6969	50.0778	165.475	0
626	0	0	626	1	200.34	113.282	87.0588	0	0	20.4158	77.9423	444.224	161.853	3168.7	12578.9	-444.224	0	6.61352	3.0561	4.56682	0	0	0.064816	156.881	-462.094	51.6491	219.76	0	48.6317	45.14	179.919	0
715	0	0	715	1	227.288	103.038	124.25	0	0	-127.383	93.6014	-177.993	129.586	3914.46	12762.5	177.993	0	4.60267	3.28228	3.96393	0	0	0.141392	155.171	-458.02	43.9559	229.479	0	52.6461	50.5022	215.07	0
724	0	0	724	1	225.792	140.552	85.2405	0	0	112.038	95.3541	430.173	189.376	3575.38	12760.8	-430.173	0	7.60632	2.23795	3.66706	0	0	0.0670398	251.907	-504.865	42.4366	278.96	0	38.3774	37.0701	147.499	0
972	0	0	972	1	229.065	132.778	96.2869	0	0	-49.5974	60.7082	186.277	168.093	3338.38	12795.4	-186.277	0	5.88035	2.96286	3.51312	0	0	0.185685	157.385	-449.368	42.6137	214.816	0	41.0201	39.3006	136.05	0
1018	0	0	1018	1	195.507	122.1	73.4076	0	0	46.5098	25.1155	278.768	147.845	3541.25	12631.7	-278.768	0	5.34064	2.51593	4.0947	0	0	0.0878566	165.368	-462.267	51.4607	242.396	0	47.0328	45.7017	156.775	0
1062	0	0	1062	1	204.061	128.124	75.9369	0	0	51.2289	73.6154	305.181	187.326	4134.49	12682.9	-305.181	0	6.8586	1.81036	4.23651	0	0	0.125158	222.393	-490.467	47.5124	1	0	36.9604	36.4754	129.597	0
1113	0	0	1113	1	264.811	134.022	130.789	0	0	-38.1274	46.1569	184.884	152.466	3526.23	12610.7	-184.884	0	5.31667	2.10123	4.75434	0	0	0.119059	215.977	-489.091	35.8191	1	0	44.7417	43.4353	151.115	0
1121	0	0	1121	1	221.276	132.783	88.493	0	0	124.736	61.7011	114.356	162.559	3562.68	12694.8	-114.356	0	5.46535	2.5658	3.88553	0	0	0.084804	171.696	-449.972	44.221	198.58	0	42.3083	40.8564	138.746	0
1124	0	0	1124	1	233.708	118.767	114.942	0	0	-2.50077	24.4455	353.035	141.032	3490.6	12732	-353.035	0	5.39931	2.90943	4.37056	0	0	0.0852679	144.404	-450.103	42.412	1	0	50.3411	49.7084	175.789	0
1314	0	0	1314	1	222.338	104.557	117.781	0	0	92.101	69.34	62.4486	156.949	4193.28	12687.1	-62.4486	0	5.20865	2.34919	3.10785	0	0	0.019993	159.472	-448.677	42.787	240.731	0	41.2764	40.2298	136.384	0
1427	0	0	1427	1	203.327	115.937	87.3899	0	0	82.9945	26.5752	18.8212	138.136	4003.07	12829.6	-18.8212	0	4.57823	2.2468	3.60209	0	0	0.031825	192.583	-475.03	47.9491	207.823	0	47.0981	47.2933	163.475	0
1438	0	0	1438	1	225.577	107.559	118.018	0	0	-26.8196	29.3982	-362.182	142.236	4013.22	12727.1	362.182	0	5.30635	2.40768	3.95932	0	0	0.103658	156.369	-458.683	43.0464	206.146	0	50.5426	52.2102	261.011	0
1479	0	0	1479	1	202.855	102.375	100.479	0	0	-48.066	28.8975	469.451	116.82	3037.87	12627.9	-469.451	0	4.98412	2.86874	4.2387	0	0	0.178086	178.602	-454.147	50.0861	178.59	0	62.7435	58.5206	250.125	0
1733	0	0	1733	1	223.11	114.732	108.378	0	0	37.0449	-14.5123	-97.3592	144.434	3251.74	12771	97.3592	0	4.86278	2.28	3.41358	0	0	0.123597	196.492	-461.829	42.8413	1	0	43.122	42.7414	159.328	0
1816	0	0	1816	1	214.797	100.418	114.38	0	0	50.1888	-8.36916	192.426	152.323	3537.57	12864.5	-192.426	0	5.28644	2.70099	3.16633	0	0	0.0995077	162.97	-454.052	45.1634	182.728	0	44.3356	42.3683	145.435	0
2574	0	0	2574	1	183.981	83.8455	100.136	0	0	86.3288	-23.1019	-227.518	108.439	3999.73	12779.6	227.518	0	3.77921	1.95509	3.18212	0	0	0.0330496	154.282	-431.59	52.6878	201.269	0	56.6191	57.8886	249.533	0
2788	0	0	2788	1	211.718	133.683	78.0351	0	0	158.585	-17.6003	386.167	181.745	4027.14	12973.4	-386.167	0	7.15103	1.22796	2.27034	0	0	0.13535	161	-438.367	42.345	260.121	0	34.0364	34.2551	121.229	0
2805	0	0	2805	1	160.394	95.1457	65.248	0	0	61.9003	8.97445	404.143	151.809	3525.86	12548.2	-404.143	0	6.00038	1.7865	2.59099	0	0	0.0609104	143.681	-426.823	60.3212	233.912	0	43.28	42.0915	149.95	0
2874	0	0	2874	1	169.073	87.203	81.8697	0	0	-4.10911	59.5283	378.578	162.928	3093.57	12597.3	-378.578	0	6.34546	1.65851	2.58803	0	0	0.14789	188.623	-446.414	56.3436	229.457	0	41.3618	38.053	137.007	0
3124	0	0	3124	1	190.266	114.951	75.3144	0	0	65.8525	44.3879	335.21	144.964	4119.87	12811.8	-335.21	0	5.42009	1.83761	2.30728	0	0	0.0589798	160.473	-426.726	49.1013	1	0	44.5632	44.0632	146.531	0
3301	0	0	3301	1	218.539	101.023	117.516	0	0	16.2659	6.20752	-221.032	133.46	3970.13	12750.3	221.032	0	4.62181	1.75684	2.33743	0	0	0.0801901	174.705	-446.015	41.8382	267.794	0	44.3658	44.6833	199.028	0
3352	0	0	3352	1	208.016	96.9892	111.027	0	0	29.3186	63.9306	-245.814	177.595	3857.42	12792.2	245.814	0	6.14146	1.2358	2.45928	0	0	0.124731	178.542	-443.601	43.4039	1	0	35.4215	35.773	147.574	0
3799	0	0	3799	1	169.843	89.8845	79.9583	0	0	18.3297	112.111	-115.687	143.208	3370.11	12744	115.687	0	4.77207	1.22234	2.6803	0	0	0.117263	165.716	-433.75	54.8807	1	0	41.059	40.2836	150.008	0
3818	0	0	3818	1	204.32	131.089	73.2312	0	0	51.1199	22.9467	219.412	127.852	3636.3	12534.2	-219.412	0	4.46775	1.41565	2.48277	0	0	0.0590452	161.934	-426.974	44.6886	1	0	47.2523	46.3403	153.627	0
3922	0	0	3922	1	181.695	114.105	67.5906	0	0	40.1565	-53.3903	247.959	149.492	4145.56	12909.5	-247.959	0	5.39419	1.34036	2.11896	0	0	0.0777097	206.339	-449.097	50.3238	1	0	40.467	42.9143	133.324	0
4004	0	0	4	1	278.168	147.118	131.05	0	0	-1.06166	107.801	116.324	229.676	3389.5	12549	-116.324	0	10.1699	11.7434	10.7037	0	0	0.0782437	123.047	-513.59	24.6032	155.513	0	47.5649	43.5241	119.2	1
4005	0	0	5	1	350.695	142.192	208.504	0	0	-2.19341	67.1633	77.3153	258.169	3390.63	12589.7	-77.3153	0	11.2362	11.425	10.5659	0	0	0.213094	129.82	-513.224	18.3676	143.95	0	42.2762	39.0745	101.528	1
4011	0	0	11	1	243.355	140.775	102.58	0	0	31.4368	126.98	214.938	227.497	3257.34	12629.5	-214.938	0	10.6689	11.0881	10.8108	0	0	0.262513	126.646	-511.233	28.9859	139.624	0	47.2632	42.0528	150.074	1
4015	0	0	15	1	321.775	164.076	157.699	0	0	74.8803	-43.0193	-20.6709	241.068	3313.56	12600.2	20.6709	0	10.319	10.8636	9.65982	0	0	0.0997673	136.317	-514.798	20.0891	168.514	0	42.2191	39.2272	97.4298	1
4016	0	0	16	1	307.752	182.171	125.581	0	0	85.3891	-28.4205	-28.2082	243.024	3303.05	12585.6	28.2082	0	10.3413	11.8078	9.66849	0	0	0.141692	117.894	-504.462	21.4244	182.442	0	42.4679	39.3625	98.968	1
4020	0	0	20	1	274.322	160.799	113.523	0	0	40.9836	46.8431	255.872	245.92	3247.8	12610	-255.872	0	11.8693	10.3395	10.0447	0	0	0.0410305	124.191	-505.02	24.4326	185.694	0	43.5218	37.9307	154.171	1
4021	0	0	21	1	296.284	162.265	134.019	0	0	-19.0842	54.4192	10.0894	311.373	3307.86	12602.4	-10.0894	0	13.2258	10.592	10.1102	0	0	0.315224	116.183	-505.06	22.2851	151.765	0	34.8319	31.9474	79.7067	1
4032	0	0	32	1	317.147	197.81	119.337	0	0	-10.9272	15.1066	250.919	296.834	3299.71	12641.7	-250.919	0	14.3657	10.6654	9.8208	0	0	0.292449	134.795	-515.24	20.4435	169.164	0	36.6431	32.6406	127.219	1
4033	0	0	33	1	374.933	198.794	176.139	0	0	-63.0796	-3.51029	272.18	318.796	3252.2	12660.3	-272.18	0	15.9002	9.86339	9.9856	0	0	0.314907	125.386	-509.386	16.5991	158.357	0	33.6758	29.5566	126.036	1
4036	0	0	36	1	295.3	200.423	94.877	0	0	42.6149	49.3878	189.755	269.685	3345.83	12607.4	-189.755	0	12.4253	11.2448	10.2823	0	0	0.150235	126.023	-512.813	22.585	156.265	0	40.1883	36.6657	118.624	1
4052	0	0	52	1	222.546	123.623	98.9231	0	0	21.7982	-12.9635	142.905	234.689	3266.98	12669.8	-142.905	0	10.6204	10.6023	10.1086	0	0	0.0699023	105.95	-497.1	32.0042	135.989	0	44.7124	40.9233	117.384	1
4071	0	0	71	1	269.083	143.197	125.887	0	0	-26.0246	35.6568	194.64	253.948	3314.8	12621.2	-194.64	0	11.8142	10.0585	9.20655	0	0	0.145546	105.491	-494.689	24.6771	161.665	0	40.8717	36.8672	121.682	1
4074	0	0	74	1	329.236	181.459	147.777	0	0	0.33953	47.318	128.719	289.548	3288.44	12609.5	-128.719	0	12.9192	10.2751	9.11394	0	0	0.181097	140.365	-509.318	19.3011	187.887	0	36.9858	33.2452	93.4585	1
4076	0	0	76	1	345.091	176.574	168.516	0	0	-8.28669	12.7256	27.1493	248.753	3396.73	12644.1	-27.1493	0	10.6854	10.1044	9.07759	0	0	0.236688	150.411	-519.154	18.2013	160.566	0	40.9118	38.6762	95.0823	1
4079	0	0	79	1	261.228	150.799	110.43	0	0	19.0963	16.4219	241.07	189.303	3269.68	12640.4	-241.07	0	9.06411	10.0601	9.54444	0	0	0.0577333	134.983	-509.627	25.7191	165.022	0	54.003	47.7569	183.816	1
4082	0	0	82	1	269.187	120.821	148.367	0	0	-30.5906	31.151	20.9155	183.452	3319.37	12625.7	-20.9155	0	7.85821	10.2756	9.55448	0	0	0.171792	134.002	-507.799	24.8418	162.714	0	55.0704	50.8941	125.413	1
4086	0	0	86	1	393.112	198.206	194.905	0	0	21.0051	44.0096	127.644	333.798	3367.44	12612.8	-127.644	0	14.8707	9.53663	8.61145	0	0	0.172816	140.064	-509.055	15.4418	174.237	0	31.4471	29.0231	81.3062	1
4094	0	0	94	1	273.881	160.391	113.49	0	0	5.00704	57.9933	173.514	187.214	3283.77	12598.8	-173.514	0	8.55194	10.1119	9.39152	0	0	0.0344431	122.509	-501.811	24.2151	112.912	0	54.8024	48.7494	152.146	1
4112	0	0	112	1	264.833	158.2	106.633	0	0	-13.4831	51.8368	183.313	280.953	3401.92	12605	-183.313	0	12.9399	9.91237	9.3527	0	0	0.156526	131.116	-509.34	25.1737	181.413	0	36.9323	34.2536	108.705	1
4144	0	0	144	1	424.091	232.231	191.86	0	0	91.886	11.463	38.0861	396.182	3296.55	12645.4	-38.0861	0	17.1312	9.42293	7.26387	0	0	0.184556	159.859	-517.686	13.9391	263.979	0	26.2537	24.2317	61.7015	1
4159	0	0	159	1	275.044	128.061	146.983	0	0	32.1969	-22.7431	5.0393	269.349	3256.58	12679.6	-5.0393	0	11.5459	8.64107	8.26913	0	0	0.146943	160.257	-509.841	23.3225	180.682	0	36.4349	34.0033	83.713	1
4175	0	0	175	1	295.847	160.146	135.701	0	0	-75.2846	51.3775	124.572	249.511	3264.4	12605.4	-124.572	0	11.2564	9.17788	8.19039	0	0	0.168889	143.986	-508.493	21.4662	176.964	0	40.6855	36.1194	101.871	1
4195	0	0	195	1	315.278	149.168	166.11	0	0	37.2451	42.2009	78.8789	303.216	3351.2	12614.6	-78.8789	0	13.2126	8.46534	8.16619	0	0	0.0836242	147.102	-501.813	19.726	173.706	0	33.1192	30.6337	80.6584	1
4199	0	0	199	1	331.891	187.932	143.959	0	0	49.8604	60.1354	51.1217	220.898	3438.24	12596.7	-51.1217	0	9.50635	8.65937	7.91568	0	0	0.11556	155.423	-504.836	18.546	180.109	0	43.376	40.9448	104.431	1
4203	0	0	203	1	328.27	197.806	130.464	0	0	22.0129	103.372	145.179	260.062	3366.43	12553.4	-145.179	0	11.6709	9.55347	8.91291	0	0	0.19898	111.179	-493.9	19.1827	141.506	0	39.5539	36.0441	104.883	1
4231	0	0	231	1	277.158	137.485	139.674	0	0	-62.6593	35.5387	124.871	279.406	3351.44	12621.3	-124.871	0	12.5822	8.50846	8.10388	0	0	0.170118	124.529	-491.982	23.0195	180.853	0	35.4415	32.5436	91.595	1
4239	0	0	239	1	313.094	166.883	146.21	0	0	-34.6431	99.8412	85.8279	232.58	3323.42	12557	-85.8279	0	10.1917	8.56652	8.10344	0	0	0.221649	126.938	-491.188	19.8979	162.086	0	42.3101	38.5563	101.874	1
4245	0	0	245	1	307.185	171.822	135.363	0	0	38.0064	44.8268	184.577	258.896	3250.77	12612	-184.577	0	11.8946	7.94774	8.5817	0	0	0.16138	130.742	-494.437	20.3206	185.934	0	38.1946	33.8479	112.129	1
4263	0	0	263	1	249.564	122.77	126.795	0	0	-18.6711	43.5176	90.5757	182.314	3407.11	12613.3	-90.5757	0	8.00806	8.68415	8.1185	0	0	0.0307396	121.365	-489.744	26.2267	120.985	0	52.186	48.8259	128.127	1
4266	0	0	266	1	291.909	144.439	147.47	0	0	-0.990432	-24.4515	149.74	328.325	3289.77	12681.3	-149.74	0	14.9673	8.38034	8.36641	0	0	0.0972561	120.162	-494.212	21.6604	199.486	0	30.7558	28.1337	83.0221	1
4268	0	0	268	1	390.436	239.719	150.717	0	0	47.2694	31.8534	291.04	311.605	3341.17	12625	-291.04	0	15.5072	9.22936	6.7786	0	0	0.142127	143.25	-499.075	15.2268	212.913	0	33.7123	29.806	123.892	1
4273	0	0	273	1	240.522	147.439	93.0836	0	0	22.4602	-10.3385	60.7197	133.868	3365.98	12567.5	-60.7197	0	5.84086	8.93937	8.23997	0	0	0.0210795	140.693	-500.599	27.5925	144.988	0	70.0656	64.7757	163.779	1
4288	0	0	288	1	249.89	137.316	112.574	0	0	116.577	102.634	175.444	163.801	3271.86	12554.2	-175.444	0	7.51375	9.2851	7.85872	0	0	0.176645	137.938	-493.604	26.2892	154.858	0	59.4413	53.0166	162.56	1
4317	0	0	317	1	226.304	119.295	107.009	0	0	-36.4795	21.482	-19.7892	184.081	3325.26	12635.3	19.7892	0	7.7793	8.43864	7.83676	0	0	0.189771	126.623	-487.307	29.376	167.674	0	50.2933	46.8767	115.46	1
4338	0	0	338	1	247.883	134.514	113.37	0	0	37.553	-21.8035	52.1597	224.336	3251.23	12678.6	-52.1597	0	9.78179	8.62145	7.66263	0	0	0.098636	114.222	-485.152	26.2498	151.892	0	42.7529	39.5769	99.692	1
4357	0	0	357	1	271.635	127.665	143.971	0	0	2.12989	0.63708	-13.0286	252.624	3286.65	12656.2	13.0286	0	10.7042	8.05716	7.03839	0	0	0.227553	136.539	-492.921	23.1183	159.16	0	37.1574	34.541	85.4811	1
4359	0	0	359	1	239.367	109.338	130.029	0	0	6.74654	24.4867	143.618	227.617	3282.03	12632.3	-143.618	0	10.252	8.77737	8.49732	0	0	0.0561703	114.065	-488.194	27.7999	149.288	0	43.7387	39.3627	114.501	1
4360	0	0	360	1	215.703	95.8412	119.861	0	0	32.9629	-2.3108	176.03	226.23	3255.82	12659.1	-176.03	0	10.3994	8.75117	8.4742	0	0	0.0999867	126.418	-493.774	31.6488	162.935	0	43.4458	39.3032	123.201	1
4361	0	0	361	1	300.507	141.383	159.124	0	0	-9.00063	-16.922	29.6123	234.123	3297.78	12673.7	-29.6123	0	10.1292	8.05653	7.80765	0	0	0.135353	122.067	-488.086	20.6987	150.295	0	40.6802	37.8138	93.5329	1
4375	0	0	375	1	301.035	180.739	120.296	0	0	65.1074	13.9264	168.038	248.377	3223.67	12642.9	-168.038	0	11.3426	7.87869	7.10809	0	0	0.107579	161.404	-504.204	20.434	207.444	0	38.8284	34.6942	105.982	1
4408	0	0	408	1	345.465	190.504	154.96	0	0	59.0505	-7.64692	70.4161	306.305	3329.39	12664.5	-70.4161	0	13.4149	8.11555	7.08876	0	0	0.130655	111.722	-482.37	17.4292	160.413	0	31.6272	29.6548	76.2688	1
4415	0	0	415	1	275.779	164.661	111.118	0	0	-12.4025	42.2979	33.9385	170.936	3301.18	12614.5	-33.9385	0	7.33285	7.61021	7.57468	0	0	0.0777713	139.563	-490.458	22.7397	176.653	0	54.0951	49.1893	123.075	1
4418	0	0	418	1	300.81	169.037	131.773	0	0	-38.0512	100.503	202.896	251.249	3326.83	12656	-202.896	0	11.7624	8.17279	7.50666	0	0	0.171356	112.132	-479.712	20.6251	156.104	0	38.1549	34.953	117.39	1
4419	0	0	419	1	250.926	104.786	146.14	0	0	10.017	22.6203	18.8671	217.306	3378.42	12634.2	-18.8671	0	9.27879	8.64827	7.95285	0	0	0.139594	119.09	-486.768	25.9781	165.227	0	44.0267	41.2879	101.758	1
4424	0	0	424	1	246.609	128.375	118.234	0	0	34.4257	14.3237	34.9515	167.418	3254.35	12642.5	-34.9515	0	7.19883	7.81839	7.69339	0	0	0.159356	140.631	-490.875	26.1417	151.646	0	55.421	50.8308	126.177	1
4430	0	0	430	1	257.584	150.137	107.447	0	0	26.744	71.2406	224.525	226.113	3262.04	12585.6	-224.525	0	10.6577	7.40464	7.63165	0	0	0.154509	114.695	-478.625	24.6337	159.363	0	42.117	36.8447	137.14	1
4432	0	0	432	1	243.115	136.489	106.626	0	0	-0.132718	44.6514	282.216	189.3	3288.91	12612.2	-282.216	0	9.37049	7.41913	7.06811	0	0	0.133725	149.925	-494.627	26.2108	179.581	0	49.9491	42.5967	188.039	1
4438	0	0	438	1	257.171	150.558	106.613	0	0	36.1164	12.6502	155.82	153.801	3352.32	12644.2	-155.82	0	6.97449	8.56241	7.27231	0	0	0.0890026	142.379	-493.535	24.9348	135.705	0	59.7805	55.6963	160.86	1
4440	0	0	440	1	367.106	171.316	195.79	0	0	4.91096	54.5647	186.574	221.702	3383.53	12602.3	-186.574	0	10.2099	7.63521	7.75506	0	0	0.117347	180.291	-511.596	16.2803	177.056	0	42.303	38.7646	126.454	1
4512	0	0	512	1	321.6	209.23	112.37	0	0	9.5706	48.7329	183.59	342.065	3378.87	12608.1	-183.59	0	15.7229	7.12542	6.44857	0	0	0.156582	151.389	-489.86	18.6002	229.61	0	28.2374	25.8683	82.3849	1
4518	0	0	518	1	239.905	120.691	119.214	0	0	16.271	22.3175	-41.2756	158.768	3372.17	12634.5	41.2756	0	6.62362	8.26718	7.1752	0	0	0.227186	113.925	-480.175	26.9946	149.989	0	55.6677	52.345	131.567	1
4527	0	0	527	1	275.804	166.854	108.95	0	0	81.6108	93.0021	72.2568	155.231	3306.83	12563.8	-72.2568	0	6.74183	7.93868	7.36908	0	0	0.0362921	136.537	-491.46	22.7704	162.873	0	59.5688	54.1214	139.024	1
4554	0	0	554	1	263.944	146.842	117.103	0	0	-8.16944	64.9009	119.52	198.859	3296.95	12691.6	-119.52	0	8.82927	7.9767	7.34098	0	0	0.0958937	126.523	-485.472	24.0075	156.348	0	47.0457	43.0662	118.127	1
4578	0	0	578	1	208.419	106.442	101.977	0	0	35.9291	-26.2313	-38.1366	163.157	3252.85	12683.1	38.1366	0	6.88928	7.44631	7.5273	0	0	0.143208	145.555	-491.449	31.894	144.098	0	54.1635	50.8338	124.535	1
4590	0	0	590	1	243.8	128.512	115.288	0	0	-7.49311	40.1948	204.767	223.173	3296.27	12616.6	-204.767	0	10.4207	7.65683	6.70262	0	0	0.248825	138.276	-487.709	26.0632	184.934	0	42.2796	37.3918	127.117	1
4595	0	0	595	1	270.997	136.266	134.731	0	0	27.9028	59.2562	84.1564	218.425	3260.88	12597.6	-84.1563	0	9.52519	7.97617	6.21008	0	0	0.0996672	115.9	-474.613	22.8829	162.993	0	43.0477	38.6114	101.697	1
4611	0	0	611	1	261.729	137.24	124.49	0	0	-19.2168	48.0176	-61.4391	168.079	3308	12608.8	61.4391	0	6.95045	7.67118	6.97685	0	0	0.153159	141.964	-485.718	24.0325	160.62	0	52.2196	48.1878	125.054	1
4622	0	0	622	1	258.174	132.073	126.101	0	0	12.2119	21.1649	180.142	260.28	3276.57	12635.7	-180.142	0	11.9654	7.17036	7.64316	0	0	0.190637	122.419	-482.141	24.4889	162.929	0	36.6618	32.7106	106.126	1
4624	0	0	624	1	249.921	126.922	122.999	0	0	-16.751	76.0716	199.825	227.64	3305.53	12580.7	-199.825	0	10.5929	7.36013	7.47559	0	0	0.12222	123.093	-481.791	25.478	187.266	0	41.4407	36.6867	126.037	1
4626	0	0	626	1	245.801	120.195	125.605	0	0	20.5279	57.8404	-15.5097	166.64	3367.91	12599	15.5097	0	6.98716	7.41058	7.72255	0	0	0.0878176	122.444	-482.114	26.1051	160.938	0	54.251	50.3369	123.861	1
4661	0	0	661	1	233.895	132.206	101.689	0	0	79.7732	85.3597	114.76	166.716	3308.67	12671.1	-114.76	0	7.37601	7.62213	6.89238	0	0	0.0945002	122.87	-477.723	27.4746	169.837	0	54.289	49.8854	134.766	1
4685	0	0	685	1	310.102	193.698	116.404	0	0	11.252	87.6833	31.7132	213.357	3277.53	12569.1	-31.7132	0	9.09973	6.74494	7.11693	0	0	0.234093	137.243	-483.711	19.4727	154.117	0	43.2383	39.2677	98.4581	1
4687	0	0	687	1	241.367	126.275	115.092	0	0	9.84524	102.918	232.336	193.228	3278.93	12653.6	-232.336	0	9.17552	7.3922	7.17001	0	0	0.204839	123.38	-480.315	26.4706	157.971	0	47.8182	42.268	158.608	1
4690	0	0	690	1	289.309	174.869	114.44	0	0	28.7126	27.731	149.417	197.156	3260.07	12728.7	-149.417	0	8.89428	7.01694	7.17475	0	0	0.232051	156.847	-493.438	21.2105	147.329	0	45.2202	41.7147	122.472	1
4750	0	0	750	1	233.141	133.963	99.1783	0	0	-8.95874	60.0046	117.694	163.815	3297.74	12696.5	-117.694	0	7.2693	7.64482	7.12115	0	0	0.175538	103.743	-469.365	27.6901	119.508	0	55.2564	50.6104	138.149	1
4751	0	0	751	1	224.388	131.55	92.8381	0	0	33.8848	63.6386	155.914	181.469	3354.56	12593.2	-155.914	0	8.19187	7.07984	6.74643	0	0	0.076359	111.993	-471.117	28.6009	129.403	0	49.3289	44.8704	134.501	1
4768	0	0	768	1	234.353	121.19	113.163	0	0	24.0425	73.1927	54.9634	145.626	3264.74	12583.6	-54.9634	0	6.26978	7.35489	6.85019	0	0	0.106259	181.527	-492.703	27.2868	188.813	0	61.844	55.8011	141.614	1
4771	0	0	771	1	204.848	108.593	96.2555	0	0	-4.05871	-24.3356	41.7791	239.491	3292.84	12581.5	-41.7791	0	10.423	6.7203	6.14224	0	0	0.153504	114.485	-470.759	31.4524	194.231	0	37.6975	34.2204	87.2212	1
4778	0	0	778	1	265.294	154.846	110.449	0	0	-11.191	-20.638	194.089	228.69	3299.97	12677.5	-194.089	0	10.6954	7.13984	6.73844	0	0	0.187124	135.534	-483.995	23.4043	188.429	0	39.8098	36.0995	118.901	1
4800	0	0	800	1	295.177	144.165	151.013	0	0	-5.8464	69.8211	237.666	223.984	3294.63	12587	-237.666	0	10.6902	6.41254	7.12026	0	0	0.205106	152.291	-490.399	20.5407	209.759	0	40.8511	35.4865	139.892	1
4808	0	0	808	1	277.2	162.263	114.937	0	0	53.9031	37.4353	-15.3573	218.508	3434.2	12619.4	15.3573	0	9.19039	7.76502	6.06011	0	0	0.0398138	120.126	-473.909	22.1729	180.429	0	40.269	37.9668	96.6507	1
4848	0	0	848	1	250.964	120.221	130.742	0	0	16.1891	10.3283	-59.0527	210.391	3272.59	12646.5	59.0527	0	8.7416	6.83869	6.05928	0	0	0.141942	154.921	-491.053	24.6522	195.027	0	40.8617	38.0723	98.0495	1
4885	0	0	885	1	265.142	123.188	141.954	0	0	46.1301	58.1909	76.2774	190.215	3242.65	12598.6	-76.2774	0	8.26903	6.78954	6.81699	0	0	0.120637	121.185	-472.331	23.3355	135.789	0	47.8929	42.903	113.043	1
4898	0	0	898	1	232.424	108.603	123.82	0	0	10.7065	46.6673	-52.4047	203.194	3278.07	12610.2	52.4047	0	8.41319	6.18356	6.29749	0	0	0.141479	124.002	-471.751	26.8499	176.381	0	42.5245	38.9521	99.0505	1
4991	0	0	991	1	248.445	143.285	105.16	0	0	41.2995	96.1741	155.094	182.763	3347.14	12660.3	-155.094	0	8.24202	7.20729	6.74333	0	0	0.175762	118.844	-471.349	25.3371	157.585	0	48.6773	45.3651	132.926	1
4992	0	0	992	1	324.614	135.973	188.641	0	0	65.7769	-43.2301	26.4968	279.263	3322.66	12600.4	-26.4968	0	12.1504	6.03493	5.84638	0	0	0.166877	155.897	-485.591	18.0436	222.7	0	31.636	29.1566	74.1068	1
5001	0	0	1001	1	278.103	125.315	152.788	0	0	33.6072	68.519	86.4439	239.395	3354.83	12588.3	-86.4439	0	10.4434	6.77613	5.75309	0	0	0.104207	138.692	-475.673	21.7308	169.939	0	37.5298	34.3554	91.5329	1
5002	0	0	1002	1	238.536	111.829	126.707	0	0	-15.0736	18.4822	-22.3138	195.816	3303.85	12638.3	22.3138	0	8.24955	6.64668	6.20808	0	0	0.212508	120.07	-467.19	26.1771	122.068	0	44.2251	40.9189	101.387	1
5060	0	0	1060	1	249.806	150.855	98.9515	0	0	3.52649	19.852	144.689	193.46	3384.91	12637	-144.689	0	8.7256	6.33001	6.41636	0	0	0.0657446	141.399	-480.928	24.7417	188.568	0	44.6788	41.8411	120.964	1
5066	0	0	1066	1	257.903	125.476	132.427	0	0	-47.3905	6.76331	113.389	224.312	3236.51	12650.1	-113.389	0	10.0485	4.99489	5.42642	0	0	0.207289	212.429	-495.99	23.0392	228.714	0	37.6375	33.6417	94.9363	1
5089	0	0	1089	1	210.431	104.018	106.412	0	0	38.0612	77.5423	168.724	150.466	3350.38	12579.3	-168.724	0	6.83871	7.13846	6.79277	0	0	0.016186	109.975	-467.818	30.9862	125.307	0	58.6498	53.1052	164.264	1
5092	0	0	1092	1	239.731	121.766	117.965	0	0	64.9839	-50.4841	-25.0031	153.738	3423.12	12607.6	25.0031	0	6.58047	6.61273	5.87491	0	0	0.168431	121.912	-467.893	25.8727	169.779	0	52.6892	49.7019	125.247	1
5093	0	0	1093	1	218.436	124.193	94.2432	0	0	-330.65	-1.93362	65.6317	165.438	3420.11	12658.8	-65.6318	0	9.3178	6.39786	5.81446	0	0	0.232631	159.988	-483.796	28.7896	150.135	0	62.0579	43.8309	106.518	1
5102	0	0	1102	1	219.802	138.254	81.5483	0	0	22.8778	27.5531	145.526	272.127	3365.56	12629.3	-145.526	0	12.2538	5.62341	6.0849	0	0	0.0889054	116.573	-459.561	28.3436	185.514	0	32.3752	29.9785	88.6128	1
5117	0	0	1117	1	224.674	133.373	91.3006	0	0	23.5398	26.7659	115.455	214.721	3364.9	12630.1	-115.455	0	9.52616	6.13935	6.14422	0	0	0.0509833	142.595	-477.775	27.8734	166.457	0	40.5365	37.625	103.827	1
5118	0	0	1118	1	295.205	159.969	135.236	0	0	23.5549	3.80609	248.753	281.411	3265.23	12653	-248.753	0	13.5694	6.07018	5.63084	0	0	0.12504	172.243	-492.507	20.0699	202.418	0	32.5998	28.5633	110.675	1
5127	0	0	1127	1	297.459	141.672	155.787	0	0	-32.477	-16.1544	142.594	237.849	3321.26	12673	-142.594	0	10.826	6.29156	5.77125	0	0	0.157207	144.154	-483.355	19.9861	187.205	0	36.7171	33.8579	97.5462	1
5129	0	0	1129	1	268.713	153.283	115.431	0	0	-24.4476	40.6667	66.6069	209.468	3313.23	12715.8	-66.6069	0	9.11723	6.11457	6.15889	0	0	0.141308	152.788	-477.494	22.5546	151.622	0	41.2143	38.454	98.538	1
5142	0	0	1142	1	255.7	109.603	146.097	0	0	21.8797	5.00649	33.0094	156.546	3366.56	12651.8	-33.0094	0	6.73838	7.85686	5.89234	0	0	0.102484	112.436	-469.502	24.3638	141.41	0	55.1354	51.9529	128.252	1
5147	0	0	1147	1	242.378	150.575	91.8032	0	0	19.777	6.72731	64.4548	166.215	3368.66	12650.1	-64.4548	0	7.23868	7.33043	5.98569	0	0	0.089049	138.56	-481.115	25.8361	170.357	0	52.1595	49.0658	123.464	1
5186	0	0	1186	1	227.207	109.488	117.72	0	0	-48.3751	44.9758	172.618	177.284	3237.5	12611.8	-172.618	0	8.1639	6.45185	5.98167	0	0	0.155341	186.691	-493.028	27.5637	175.654	0	49.4443	43.3341	136.621	1
5217	0	0	1217	1	261.646	134.862	126.784	0	0	-7.21478	77.2873	166.791	156.51	3295.99	12579.5	-166.791	0	7.12542	6.43473	6.42469	0	0	0.219519	144.851	-480.691	23.4614	165.503	0	55.62	49.2334	153.344	1
5222	0	0	1222	1	209.559	104.46	105.1	0	0	0.831362	77.8199	110.999	197.385	3387.61	12579	-110.999	0	8.71606	6.57027	5.89892	0	0	0.119837	110.524	-461.374	30.3911	154.31	0	44.4596	40.6995	111.802	1
5233	0	0	1233	1	247.868	128.133	119.735	0	0	22.014	17.7889	3.68627	153.528	3266.77	12639	-3.68627	0	6.52068	6.0621	5.2322	0	0	0.134584	165.047	-482.285	24.4303	176.942	0	53.4217	48.8769	121.335	1
5237	0	0	1237	1	276.383	142.218	134.165	0	0	47.5797	12.0025	-22.4004	202.906	3340.86	12644.8	22.4004	0	8.54407	6.2615	6.11524	0	0	0.0613103	122.134	-468.826	21.8559	154.41	0	41.8036	39.433	96.8773	1
5261	0	0	1261	1	234.589	134.121	100.468	0	0	43.4052	44.0429	204.939	238.593	3245.37	12612.8	-204.939	0	11.103	6.01214	5.641	0	0	0.0968203	148.396	-479.331	26.2152	189.919	0	37.5192	32.7777	113.158	1
5401	0	0	1401	1	246.065	128.868	117.197	0	0	15.0009	2.29662	79.0235	150.521	3373.44	12654.5	-79.0235	0	6.59966	6.67612	6.09269	0	0	0.114616	138.533	-479.108	25.192	156.784	0	56.2018	53.0004	135.21	1
5433	0	0	1433	1	227.222	106.452	120.77	0	0	30.6539	37.8589	44.2488	224.404	3258.13	12619	-44.2488	0	9.64972	6.49267	5.99879	0	0	0.146965	108.698	-458.541	27.5864	150.844	0	39.9876	36.1159	92.5068	1
5452	0	0	1452	1	218.778	114.274	104.504	0	0	110.461	-6.08022	39.5298	130.718	3277.98	12563.2	-39.5298	0	5.69033	6.50085	5.64613	0	0	0.122497	116.862	-465.589	28.6974	139.006	0	63.5537	57.7203	144.011	1
5471	0	0	1471	1	227.969	102.132	125.837	0	0	7.68709	52.32	-83.0146	141.362	3380.75	12604.5	83.0146	0	5.79114	6.69347	5.94807	0	0	0.101725	131.666	-474.516	27.5377	158.958	0	57.1068	53.1896	144.728	1
5520	0	0	1520	1	226.954	95.1881	131.766	0	0	27.5245	47.6775	11.5991	214.491	3261.26	12609.1	-11.5991	0	9.09841	5.79824	5.74378	0	0	0.0778111	140.591	-467.038	27.2164	128.103	0	40.4238	36.5612	92.0706	1
5691	0	0	1691	1	193.008	106.014	86.9945	0	0	-1.1278	65.3571	45.9677	151.696	3389.57	12591.5	-45.9677	0	6.51831	6.32457	6.04425	0	0	0.0505048	114.282	-457.343	33.5376	137.28	0	55.862	51.4396	130.855	1
5704	0	0	1704	1	237.366	133.569	103.797	0	0	-43.2142	97.5751	65.2205	176.528	3331.99	12559.2	-65.2205	0	7.67724	6.65618	5.695	0	0	0.160529	136.343	-474.827	26.1189	176.345	0	48.8974	44.5791	115.321	1
5705	0	0	1705	1	218.094	131.046	87.0487	0	0	-5.08616	54.2599	106.31	205.317	3293.87	12602.6	-106.31	0	9.06151	6.65611	5.62654	0	0	0.134872	106.99	-459.041	28.863	139.418	0	43.4192	38.7382	105.629	1
5707	0	0	1707	1	227.467	118.741	108.726	0	0	28.3362	5.42992	-3.91145	138.222	3260.44	12651.4	3.91145	0	5.86685	6.13241	5.93387	0	0	0.144891	129.952	-465.495	27.3701	138.042	0	59.9031	55.2783	134.932	1
5870	0	0	1870	1	204.827	80.8945	123.932	0	0	0.92134	19.1628	55.4796	197.818	3387.52	12637.7	-55.4796	0	8.57481	5.99012	5.48785	0	0	0.154166	117.267	-459.302	30.7177	138.896	0	42.6059	39.9349	101.312	1
5887	0	0	1887	1	282.989	135.968	147.022	0	0	-66.8964	54.2334	16.5883	271.661	3355.68	12602.6	-16.5883	0	11.6647	5.19041	4.44002	0	0	0.263779	174.45	-470.798	20.4862	177.646	0	30.7077	28.0799	72.658	1
6207	0	0	2207	1	240.226	127.643	112.583	0	0	-0.372425	63.2561	-48.9278	200.607	3388.81	12593.6	48.9278	0	8.30597	5.3587	5.14644	0	0	0.217039	134.241	-467.598	25.047	164.911	0	40.2315	37.277	96.3856	1
6345	0	0	2345	1	236.309	108.986	127.323	0	0	37.8671	30.7973	-10.9906	198.719	3450.23	12626	10.9906	0	8.37513	5.48742	4.83087	0	0	0.0405797	125.426	-457.653	25.4483	152.876	0	40.2322	38.1198	95.997	1
6491	0	0	2491	1	227.028	130.891	96.1368	0	0	12.8199	35.1982	25.8884	131.976	3375.62	12621.6	-25.8884	0	5.63936	5.99929	4.86533	0	0	0.104057	162.619	-477.742	26.8855	160.281	0	59.9962	55.5898	139.156	1
6621	0	0	2621	1	217.605	108.574	109.03	0	0	54.2131	36.3431	211.826	159.386	3334.23	12620.5	-211.826	0	7.45499	4.84915	5.20127	0	0	0.0666183	129.592	-455.294	27.9018	170.168	0	49.5641	44.4288	159.992	1
6769	0	0	2769	1	189.842	86.261	103.581	0	0	57.6317	56.7894	-56.1816	147.484	3430.47	12600	56.1816	0	6.09581	5.4359	4.78021	0	0	0.0687693	128.523	-455.265	32.873	157.983	0	51.4689	48.2211	127.607	1
6847	0	0	2847	1	245.551	122.116	123.435	0	0	-11.9068	16.9471	-53.5698	176.169	3400.35	12639.9	53.5698	0	7.33555	5.14799	4.84814	0	0	0.0884146	111.257	-447.094	24.2271	140.936	0	43.893	41.3705	105.406	1
6853	0	0	2853	1	236.338	81.333	155.005	0	0	6.78424	-27.8745	228.121	153.157	3282	12684.7	-228.121	0	7.32211	5.08657	4.96388	0	0	0.156564	117.487	-450.123	25.3453	158.544	0	51.5483	45.5737	169.316	1
6865	0	0	2865	1	210.929	107.161	103.768	0	0	28.7081	-9.83733	-42.0421	195.166	3260.07	12666.7	42.0421	0	8.19345	4.72953	4.43834	0	0	0.11361	152.562	-466.145	28.4962	182.842	0	39.6048	36.9076	92.835	1
6867	0	0	2867	1	218.362	128.212	90.1494	0	0	37.2541	34.1431	14.6412	159.252	3450.85	12622.7	-14.6412	0	6.77489	5.63218	4.5084	0	0	0.0741765	129.26	-455.429	27.8046	164.234	0	48.9002	46.2896	116.539	1
7042	0	0	3042	1	222.908	78.4792	144.428	0	0	15.2052	38.4326	-58.4225	210.767	3273.57	12618.4	58.4225	0	8.71671	4.93453	3.72998	0	0	0.0898627	149.471	-457.803	26.4671	174.426	0	36.2085	33.1263	88.5634	1
7094	0	0	3094	1	210.6	102.023	108.577	0	0	34.3298	54.0182	8.32959	154.021	3254.45	12702.5	-8.32959	0	6.52091	5.1525	4.49911	0	0	0.026418	125.445	-450.076	28.7836	150.221	0	50.3411	46.7179	115.445	1
7318	0	0	3318	1	218.231	137.415	80.8169	0	0	29.1447	87.7459	-10.1613	173.023	3458.96	12569.1	10.1613	0	7.25522	4.54261	4.51536	0	0	0.156516	109.223	-442.945	27.3438	159.561	0	44.0875	41.3661	106.726	1
7415	0	0	3415	1	195.628	92.4929	103.135	0	0	47.6182	99.0866	149.921	163.903	3241.16	12657.4	-149.921	0	7.37086	5.00284	4.12012	0	0	0.0540051	134.638	-454.001	31.0657	169.401	0	48.4962	43.1159	125.684	1
7901	0	0	3901	1	171.924	91.5448	80.3795	0	0	14.7536	41.5975	11.2954	114.971	3274.03	12615.2	-11.2954	0	4.88097	5.28601	4.68945	0	0	0.0626755	132.721	-454.144	36.8486	142.755	0	67.3628	60.71	151.446	1
7954	0	0	3954	1	202.849	111.463	91.3856	0	0	69.9902	-0.265728	101.433	134.689	3318.45	12657.1	-101.433	0	5.96877	4.57799	4.49993	0	0	0.138732	105.884	-436.103	29.7759	147.891	0	55.9442	51.424	138.093	1
8004	0	0	4	1	266.152	121.691	144.461	0	0	-50.9587	-85.0704	-213.369	162.534	3339.74	12741.9	213.369	0	7.3783	7.74112	8.83891	0	0	0.118084	172.62	-513.195	32.006	194.75	0	48.8817	51.0156	215.465	2
8006	0	0	6	1	336.188	165.158	171.031	0	0	100.206	164.168	504.804	184.6	3686.87	12592.3	-504.804	0	8.4149	7.42283	8.71748	0	0	0.0648299	139.597	-497.756	23.7694	190.269	0	49.8589	45.2464	210.658	2
8039	0	0	39	1	283.078	129.39	153.688	0	0	24.1582	46.3986	54.6456	195.519	3862.58	12809.7	-54.6456	0	7.45077	7.9449	8.43071	0	0	0.179738	128.786	-490.41	29.5275	179.519	0	43.4108	42.4714	129.761	2
8054	0	0	54	1	293.982	107.012	186.97	0	0	51.3208	54.7531	275.668	147.857	3735.76	12701.7	-275.668	0	5.77041	8.1581	7.91408	0	0	0.121668	113.798	-482.858	28.0361	133.89	0	58.2741	55.4904	160.005	2
8085	0	0	85	1	206.019	93.1583	112.861	0	0	-31.8954	123.799	232.1	138.064	3918.64	12732.3	-232.1	0	5.35765	7.64181	8.34953	0	0	0.258317	128.723	-488.277	44.102	156.727	0	60.9206	58.4668	168.067	2
8090	0	0	90	1	287.177	161.98	125.197	0	0	153.719	8.77786	185.281	171.279	4131.66	12847.4	-185.281	0	6.63428	6.78477	8.35823	0	0	0.161677	165.573	-504.466	28.4154	207.114	0	48.484	48.334	131.325	2
8122	0	0	122	1	261.372	172.049	89.3237	0	0	-19.9846	14.0624	429.167	203.013	3607.74	12543.1	-429.167	0	8.79548	6.46729	7.53065	0	0	0.0881441	160.883	-500.378	31.3557	210.364	0	41.8996	38.9519	142.73	2
8124	0	0	124	1	304.097	139.188	164.909	0	0	3.587	56.4868	64.4407	170.956	4182.13	12799.7	-64.4407	0	6.51023	6.90437	7.89999	0	0	0.0835638	135.659	-485.137	26.3649	172.2	0	48.2437	47.4394	140.695	2
8253	0	0	253	1	256.2	137.133	119.066	0	0	-14.6937	44.9418	132.217	160.991	3104.15	12611.9	-132.217	0	6.14239	6.68204	7.29192	0	0	0.199372	139.11	-489.792	32.1457	173.29	0	52.1228	47.6117	142.884	2
8324	0	0	324	1	251.733	103.281	148.452	0	0	25.6272	6.85856	300.04	145.662	3462.47	12650	-300.04	0	5.78992	6.77709	7.39001	0	0	0.0317138	146.541	-489.52	32.9702	139.671	0	54.4984	55.1363	158.473	2
8333	0	0	333	1	229.319	100.479	128.84	0	0	38.5707	9.10764	133.235	178.525	3748.51	12448.4	-133.235	0	6.81754	6.70671	7.28915	0	0	0.118734	131.885	-482.98	36.9572	169.5	0	45.3335	46.0387	124.689	2
8341	0	0	341	1	291.997	112.283	179.715	0	0	17.6247	87.6478	43.3273	191.603	3669.8	12768.5	-43.3273	0	7.28493	7.23772	6.80343	0	0	0.0726155	127.427	-476.553	27.3931	182.458	0	42.378	40.3076	127.402	2
8361	0	0	361	1	260.49	121.077	139.413	0	0	40.9346	55.5001	53.6239	154.265	3546.83	12701	-53.6239	0	5.86818	6.73047	7.33974	0	0	0.182133	135.233	-480.571	31.5417	164.504	0	51.5702	49.6242	152.299	2
8372	0	0	372	1	235.76	113.409	122.351	0	0	-1.99095	45.6773	145.778	142.667	3390.43	12810.5	-145.778	0	5.43616	5.91479	7.92412	0	0	0.0752438	147.271	-485.482	35.4935	180.567	0	54.8389	54.1768	149.259	2
8484	0	0	484	1	242.37	129.074	113.296	0	0	37.2064	46.4907	263.086	152.546	3550.55	12510.7	-263.086	0	5.93348	6.43819	6.77669	0	0	0.102864	142.708	-482.254	33.9822	160.114	0	52.279	50.2929	144.972	2
8505	0	0	505	1	232.486	140.008	92.4782	0	0	-12.5156	65.9467	386.171	139.6	3600.28	12491.2	-386.171	0	5.82964	6.3077	7.05177	0	0	0.0954853	121.311	-473.061	35.8818	150.199	0	57.8469	54.3604	179.83	2
8530	0	0	530	1	229.778	133.105	96.6734	0	0	102.839	43.8806	581.862	133.123	3285.6	12612.9	-581.862	0	6.42539	6.48682	7.27326	0	0	0.20364	164.554	-498.191	36.6919	190.13	0	69.7667	61.9619	366.087	2
8536	0	0	536	1	278.664	148.702	129.962	0	0	49.4784	71.332	320.117	142.112	4036.58	12884.5	-320.117	0	5.65541	6.08766	7.28462	0	0	0.14897	161.822	-484.235	28.6682	170.505	0	54.4421	55.998	163.567	2
8542	0	0	542	1	276.077	113.388	162.689	0	0	285.06	146.204	380.225	135.873	3502.02	12610.3	-380.225	0	5.89185	6.31308	7.38023	0	0	0.284807	169.026	-500.811	29.1578	190.355	0	56.0076	54.8446	180.474	2
8557	0	0	557	1	260.556	151.834	108.722	0	0	-14.087	112.392	321.904	157.734	3601.85	12444.8	-321.904	0	6.33179	6.19061	6.82999	0	0	0.117258	139.165	-485.423	30.9601	163.544	0	51.164	49.7091	145.714	2
8598	0	0	598	1	231.139	129.585	101.554	0	0	-17.5565	-5.83681	326.685	164.631	4203.28	12762.3	-326.685	0	6.69113	6.93326	7.23316	0	0	0.278657	141.855	-489.45	36.7134	164.551	0	50.1378	48.9146	143.636	2
8602	0	0	602	1	254.348	135.7	118.647	0	0	73.3089	-10.3193	263.671	169.482	4012.75	13065.8	-263.671	0	6.65168	6.39994	6.86395	0	0	0.0994336	152.54	-493.368	32.0356	160.243	0	46.3644	46.808	136.596	2
8619	0	0	619	1	280.209	164.651	115.558	0	0	30.0816	51.6524	395.254	204.162	3159.04	12704.8	-395.254	0	8.52874	5.74632	6.55391	0	0	0.0563315	200.731	-502.089	27.9847	202.604	0	39.9706	37.2223	127.95	2
8654	0	0	654	1	260.898	119.502	141.395	0	0	-3.19713	21.0273	415.25	147.599	3192.32	12735.5	-415.25	0	6.30181	6.99013	6.47015	0	0	0.0945567	130.491	-476.516	31.1517	155.452	0	55.7017	52.3098	178.875	2
8673	0	0	673	1	223.733	101.365	122.367	0	0	39.8201	76.0448	309.653	126.714	3448.28	12680.4	-309.653	0	5.01729	6.83582	7.02607	0	0	0.067762	119.232	-470.992	38.0402	191.695	0	62.0317	62.6417	180.316	2
8716	0	0	716	1	253.138	133.171	119.967	0	0	-0.0643002	28.5186	199.515	126.951	3587.82	12528.6	-199.515	0	4.88141	7.10385	6.84425	0	0	0.151905	130.532	-484.083	32.622	160.831	0	63.6054	60.4668	171.835	2
8741	0	0	741	1	219.551	137.466	82.0856	0	0	-19.7415	40.2541	89.3643	119.959	3408.18	12616.6	-89.3643	0	4.58527	6.92148	7.20229	0	0	0.0849768	119.345	-477.998	39.162	158.462	0	64.2286	62.1656	188.269	2
8758	0	0	758	1	254.887	115.299	139.589	0	0	50.997	80.0667	-48.7544	179.027	3437.1	12776.1	48.7544	0	6.95712	5.76535	6.34156	0	0	0.0551306	167.564	-485.428	31.2919	207.991	0	41.2767	41.6642	139.572	2
8821	0	0	821	1	227.588	105.543	122.045	0	0	30.4383	-19.5118	18.5455	140.249	3955.96	12776	-18.5455	0	5.45502	6.76524	6.96295	0	0	0.207584	110.869	-468.873	37.1305	147.078	0	54.3072	53.397	173.587	2
8843	0	0	843	1	289.601	132.417	157.185	0	0	14.1504	60.4015	182.615	200.732	3274.63	12895.4	-182.615	0	7.65275	5.82521	7.24042	0	0	0.26492	176.113	-495.154	27.2106	164.027	0	39.4676	39.0331	107.475	2
8940	0	0	940	1	254.677	120.529	134.147	0	0	4.35253	58.3775	156.057	192.382	3284.43	12797.8	-156.057	0	7.31982	5.51715	6.80364	0	0	0.194448	135.345	-474.622	31.4145	164.655	0	40.6918	39.6456	110.753	2
8986	0	0	986	1	213.809	87.8811	125.928	0	0	76.1211	19.7556	-9.93384	129.173	4009.94	12736.7	9.93384	0	5.01051	7.69276	7.07676	0	0	0.0749906	135.606	-484.581	41.0245	155.919	0	59.883	58.4218	205.881	2
9024	0	0	1024	1	252.074	155.396	96.6778	0	0	59.6458	11.0527	564.871	184.658	3428.45	12645.8	-564.871	0	8.82065	6.36553	6.64954	0	0	0.163276	134.99	-479.394	32.2518	195.349	0	47.7291	46.9643	245.707	2
9030	0	0	1030	1	239.733	124.172	115.562	0	0	90.4155	-66.0458	94.7318	159.556	3796.32	12822.5	-94.7318	0	6.24795	6.82588	6.62643	0	0	0.202497	181.553	-503.508	34.6023	205.388	0	47.9863	46.8611	138.106	2
9045	0	0	1045	1	261.059	159.725	101.334	0	0	48.1364	59.2633	286.35	157.289	3738.94	12796.9	-286.35	0	6.16394	6.79539	6.91734	0	0	0.023336	146.216	-490.771	31.2697	168.89	0	51.7053	49.509	146.872	2
9049	0	0	1049	1	236.493	111.634	124.859	0	0	27.8106	6.34214	-55.6854	170.412	3260.97	12650.5	55.6854	0	6.72677	5.89807	6.7827	0	0	0.211837	116.332	-467.216	34.6682	160.351	0	44.0009	43.3655	148.141	2
9189	0	0	1189	1	225.52	129.365	96.1553	0	0	91.5441	81.5368	219.137	131.215	3396.56	12874.3	-219.137	0	5.02664	7.04089	6.61058	0	0	0.0986574	107.28	-464.407	37.5019	124.452	0	59.5407	58.9875	158.494	2
9229	0	0	1229	1	240.04	103.527	136.513	0	0	1.26617	-56.0369	60.566	162.188	4084.79	12812.5	-60.566	0	6.35749	6.1865	6.47751	0	0	0.122796	169.495	-488.712	34.0414	198.48	0	46.6179	46.6535	141.457	2
9268	0	0	1268	1	304.305	178.219	126.086	0	0	22.6189	11.8237	345.675	173.517	3066.84	12645	-345.675	0	7.06038	6.34997	6.77605	0	0	0.127204	128.706	-476.007	25.6851	177.104	0	47.4152	44.4943	140.991	2
9275	0	0	1275	1	276.805	113.226	163.578	0	0	61.9338	60.3368	-280.323	136.383	3924.47	12696.1	280.323	0	6.13159	6.80756	6.734	0	0	0.082492	154.464	-482.511	29.0107	163.26	0	59.2013	61.1652	309.647	2
9288	0	0	1288	1	222.063	98.5437	123.519	0	0	28.577	75.3956	18.7731	153.499	3160.54	12681.1	-18.7731	0	5.86167	6.63976	6.4582	0	0	0.0619192	137.168	-475.757	37.8324	157.178	0	50.7918	47.6737	158.931	2
9323	0	0	1323	1	219.866	104.932	114.934	0	0	38.8012	73.7479	17.6325	139.968	3548.96	12782.4	-17.6325	0	5.34512	7.03961	6.79546	0	0	0.15829	132.049	-479.782	38.8708	182.705	0	55.1957	53.4635	171.78	2
9326	0	0	1326	1	240.559	117.261	123.298	0	0	37.2872	25.7792	326.806	143.751	4048.77	12930	-326.806	0	5.7681	6.99125	7.47519	0	0	0.0506003	144.357	-492.814	35.0961	183.538	0	55.5833	56.4544	166.305	2
9335	0	0	1335	1	279.341	116.8	162.541	0	0	-32.5983	71.8953	216.658	168.7	3819.68	12584.9	-216.658	0	6.52017	6.92372	7.09276	0	0	0.292972	145.535	-491.853	28.9128	145.155	0	48.4018	47.2477	129.208	2
9344	0	0	1344	1	297.903	179.061	118.842	0	0	69.9306	-10.253	510.884	223.612	3517.83	12766.7	-510.884	0	10.2416	5.90039	7.44373	0	0	0.0571031	142.866	-489.26	26.4081	200.371	0	37.0464	37.2907	171.627	2
9365	0	0	1365	1	221.431	139.007	82.4241	0	0	56.6151	89.985	306.054	134.97	4129.1	12965.5	-306.054	0	5.32944	6.71544	7.33885	0	0	0.0515054	134.255	-480.796	38.6781	152.376	0	59.2047	58.2769	170.958	2
9401	0	0	1401	1	250.305	105.25	145.055	0	0	61.2592	85.541	74.4536	159.71	3626.16	12670.9	-74.4536	0	6.04618	6.52229	6.90234	0	0	0.0256707	115.695	-471.566	32.7732	157.312	0	49.7031	47.709	143.556	2
9413	0	0	1413	1	247.685	135.055	112.631	0	0	52.9021	76.5106	522.648	131.373	3534.86	12779.6	-522.648	0	6.03563	6.34064	7.68625	0	0	0.10751	135.974	-473.19	33.5306	161.001	0	61.6205	60.9669	301.821	2
9433	0	0	1433	1	235.276	106.719	128.557	0	0	39.71	43.5164	213.196	124.546	3448.39	12513.6	-213.196	0	4.77546	6.3528	6.98297	0	0	0.0762923	160.129	-499.908	35.3379	164.906	0	61.8204	60.2701	172.158	2
9451	0	0	1451	1	246.507	138.853	107.655	0	0	48.4354	36.4607	139.483	154.64	3240.34	12720	-139.483	0	5.87622	6.30667	6.63497	0	0	0.108937	143.754	-482.493	33.1093	179.235	0	50.776	48.2759	138.581	2
9471	0	0	1471	1	301.111	169.216	131.895	0	0	2.9151	2.45794	97.9122	149.222	3983.49	12754	-97.9122	0	5.72442	6.15653	8.04298	0	0	0.0709106	140.741	-485.292	26.4017	175.007	0	53.8241	52.5673	154.216	2
9503	0	0	1503	1	220.384	133.457	86.9267	0	0	3.55404	52.9663	382.28	156.514	3484.55	12603.9	-382.28	0	6.5034	6.72873	6.81802	0	0	0.052131	114.87	-468.755	38.5372	161.189	0	50.7985	50.5212	163.079	2
9518	0	0	1518	1	251.29	122.671	128.619	0	0	77.6732	29.8173	131.11	172.272	3410.43	12627	-131.11	0	6.55538	7.46679	6.82132	0	0	0.056618	128.04	-483.853	33.1128	176.878	0	46.4651	45.0977	133.096	2
9522	0	0	1522	1	266.622	141.777	124.844	0	0	60.2766	-14.1114	148.579	166.051	3527.48	12571.3	-148.579	0	6.37807	6.82127	7.26038	0	0	0.088285	167.314	-498.28	30.6538	192.324	0	47.9036	47.0908	138.125	2
9532	0	0	1532	1	237.553	99.9104	137.643	0	0	67.7247	113.158	164.397	144.043	3520.04	12743	-164.397	0	5.45773	6.51652	7.46055	0	0	0.0892556	150.596	-491.702	35.3228	190.986	0	55.5628	54.3967	150.211	2
9538	0	0	1538	1	270.928	133.8	137.128	0	0	75.7903	-12.8219	-2.80668	253.849	3711.29	12769.3	2.80668	0	9.90817	6.36708	5.25481	0	0	0.127685	334.421	-540.282	28.7933	258.116	0	29.9193	28.8478	97.7351	2
9539	0	0	1539	1	286.013	160.536	125.477	0	0	38.4368	72.1275	25.4568	150.704	3748.64	12684.4	-25.4568	0	5.74746	5.73472	7.29159	0	0	0.0787356	146.769	-483.333	27.5994	187.798	0	51.1776	50.1006	152.344	2
9546	0	0	1546	1	242.903	125.197	117.706	0	0	32.3468	55.0338	211.918	141.129	3555.41	12502.1	-211.918	0	5.40508	6.83366	6.73712	0	0	0.0623998	117.915	-471.67	34.1144	162.624	0	56.6034	54.5809	155.421	2
9549	0	0	1549	1	213.537	98.2518	115.285	0	0	54.7979	37.1802	119.435	116.611	3532.96	12520	-119.435	0	4.42854	7.67676	7.45696	0	0	0.120959	124.828	-484.381	41.3956	182.455	0	67.8226	66.4997	202.477	2
9554	0	0	1554	1	332.407	187.419	144.988	0	0	61.0217	79.1493	425.351	187.543	3526.74	12677.3	-425.351	0	7.97783	6.84377	7.18875	0	0	0.0330692	178.042	-504.94	23.4128	198.958	0	43.8592	44.64	154.279	2
9567	0	0	1567	1	269.931	136.005	133.926	0	0	56.0609	-85.8182	120.949	149.591	3830.68	12443.7	-120.949	0	5.89286	6.71548	6.73	0	0	0.12177	157.521	-488.118	29.8711	164.808	0	50.2683	51.9582	141.333	2
9578	0	0	1578	1	278.873	151.832	127.041	0	0	29.7187	69.9421	300.717	162.349	3558.04	12686.5	-300.717	0	6.40662	6.99539	6.60233	0	0	0.0109984	144.971	-486.012	28.7716	171.02	0	50.0887	49.5273	141.031	2
9583	0	0	1583	1	259.835	170.698	89.1369	0	0	101.899	47.172	578.975	168.906	3485.86	12709.3	-578.975	0	8.13112	7.08773	7.58984	0	0	0.16446	161.453	-495.685	31.9747	182.289	0	54.9091	53.6316	296.003	2
9618	0	0	1618	1	232.557	125.923	106.634	0	0	21.7086	40.0975	140.459	124.711	3566.05	12517.1	-140.459	0	4.74221	6.31573	6.99338	0	0	0.116011	168.388	-496.336	35.8363	189.83	0	62.2072	60.3095	177.32	2
9628	0	0	1628	1	260.398	112.832	147.566	0	0	63.7023	94.105	177.735	155.304	3025.76	12562.7	-177.735	0	5.89377	6.24943	7.16687	0	0	0.0714206	174.854	-501.965	31.1899	183.345	0	52.8533	50.1799	146.64	2
9629	0	0	1629	1	215.927	117.236	98.6907	0	0	77.9444	-3.62594	359.539	148.86	3509.82	12660.4	-359.539	0	6.10866	6.82228	6.34526	0	0	0.170076	121.737	-470.893	39.2429	172.852	0	52.8652	53.8917	161.037	2
9662	0	0	1662	1	306.71	159.891	146.819	0	0	6.32756	45.8911	18.8532	292.805	4079.73	12909.9	-18.8532	0	11.24	7.33456	7.38179	0	0	0.191244	154.737	-507.403	26.0691	231.514	0	28.9953	29.6076	94.0445	2
9663	0	0	1663	1	328.912	133.29	195.622	0	0	102.741	-38.9678	133.206	244.477	4082.98	12994.8	-133.206	0	9.4779	6.93408	8.25554	0	0	0.113589	149.536	-504.921	24.088	208.072	0	34.4829	34.7098	99.6029	2
9678	0	0	1678	1	253.526	134.936	118.59	0	0	61.222	-4.99301	168.416	199.517	4124.5	12960.8	-168.416	0	7.65788	7.40696	8.4758	0	0	0.0881751	118.663	-485.733	33.6504	147.131	0	42.8871	42.5827	119.304	2
9685	0	0	1685	1	337.712	190.51	147.202	0	0	82.1676	-13.6692	280.204	326.819	4103.55	12969.5	-280.204	0	12.9183	6.9497	7.33548	0	0	0.0339051	137.354	-496.245	23.054	214.07	0	26.8666	26.6736	77.0395	2
9791	0	0	1791	1	240.837	127.161	113.676	0	0	22.6949	17.3038	259.067	124.675	3465.41	12440.2	-259.067	0	4.86708	6.85251	6.69181	0	0	0.0944553	151.992	-489.218	34.4632	175.708	0	62.3301	62.2009	172.071	2
9800	0	0	1800	1	292.982	156.027	136.955	0	0	74.8618	46.4212	-128.944	151.395	3413.24	12710.1	128.944	0	6.12907	6.42734	6.94712	0	0	0.121752	178.006	-503.32	26.9929	214.143	0	49.2337	49.6887	193.224	2
9842	0	0	1842	1	249.294	107.488	141.806	0	0	26.0579	30.6578	48.5393	127.824	3561.7	12725.8	-48.5393	0	4.88708	6.23992	7.51175	0	0	0.0673338	176.423	-497.311	33.1006	158.556	0	61.2556	58.7852	176.913	2
9850	0	0	1850	1	244.319	111.219	133.1	0	0	108.463	7.46282	248.081	140.111	3379.64	12848.7	-248.081	0	5.46308	6.56939	7.02541	0	0	0.109795	148.853	-482.153	33.8782	147.293	0	55.401	55.1575	150.103	2
9855	0	0	1855	1	272.446	86.0563	186.39	0	0	-10.9595	21.0978	76.524	146.656	4196.68	12835	-76.524	0	5.6214	7.11329	7.48425	0	0	0.081478	145.255	-491.68	30.1031	180.995	0	54.9192	53.7282	159.554	2
9885	0	0	1885	1	314.703	201.561	113.142	0	0	-82.2611	43.8152	462.932	216.819	3072.06	12613	-462.932	0	9.82204	5.49998	6.50511	0	0	0.143685	175.876	-487.931	24.2391	213.555	0	38.0657	34.6098	140.97	2
9917	0	0	1917	1	312.909	135.601	177.308	0	0	-10.7097	84.6534	366.694	163.639	4196.43	12771.5	-366.694	0	6.74023	6.62901	7.30166	0	0	0.0846211	139.894	-488.702	25.1387	151.849	0	50.3551	48.9548	153.529	2
9948	0	0	1948	1	272.93	153.313	119.617	0	0	-35.7693	90.6093	221.086	161.613	3623.53	12466.6	-221.086	0	6.25367	6.1389	6.64571	0	0	0.18483	162.428	-490.359	29.1368	179.864	0	49.9805	47.9725	132.808	2
9986	0	0	1986	1	256.679	147.978	108.7	0	0	15.8985	39.6816	262.912	130.056	3472.2	12816.5	-262.912	0	5.07132	6.2582	6.87034	0	0	0.164601	147.76	-479.503	31.5974	152.993	0	58.9315	58.2162	162.391	2
10023	0	0	2023	1	280.535	138.019	142.516	0	0	19.7348	44.2939	-15.9783	140.408	3568.03	12512.9	15.9783	0	5.42997	7.03625	7.07228	0	0	0.0819093	118.567	-473.822	28.8052	160.967	0	54.0569	54.0559	192.194	2
10145	0	0	2145	1	309.054	173.45	135.605	0	0	-46.3725	44.7453	376.011	191.861	3534.47	12512.4	-376.011	0	8.03711	6.56701	7.40027	0	0	0.087117	122.516	-482.193	25.5292	144.271	0	42.3914	40.8462	135.185	2
10149	0	0	2149	1	307.03	137.425	169.605	0	0	52.0364	39.0792	-1.11674	205.386	4034.02	12817.1	1.11674	0	7.91168	6.64763	6.86283	0	0	0.0992634	164.636	-495.44	25.5636	220.448	0	38.4374	38.9065	126.969	2
10180	0	0	2180	1	218.046	104.698	113.348	0	0	26.3113	70.1405	406.566	159.304	4159.41	12786	-406.566	0	6.70448	6.11747	6.75252	0	0	0.116502	135.834	-476.531	38.525	176.588	0	50.5296	49.3287	165.79	2
10259	0	0	2259	1	261.43	112.824	148.606	0	0	31.6734	78.62	-187.48	147.996	3456.43	12777.5	187.48	0	6.17572	6.88638	6.7789	0	0	0.0283996	151.155	-485.385	31.1892	168.694	0	51.201	52.7628	230.241	2
10281	0	0	2281	1	236.155	108.874	127.281	0	0	73.0423	21.7499	-105.723	163.547	3116.08	12734.7	105.723	0	6.57427	6.11674	7.10612	0	0	0.101183	147.315	-484.757	35.0841	172.753	0	46.8882	46.7881	172.45	2
10410	0	0	2410	1	238.797	113.489	125.307	0	0	-11.3667	37.7917	282.913	153.693	3997.77	12718.7	-282.913	0	6.06573	6.9296	6.74965	0	0	0.0852019	127.862	-477.829	34.919	132.095	0	52.4191	50.7792	148.394	2
10452	0	0	2452	1	232.938	128.877	104.06	0	0	-17.9589	90.191	476.757	139	3605.72	12566.6	-476.757	0	6.22069	7.22123	7.62573	0	0	0.219864	122.705	-481.354	36.816	143.681	0	61.8837	57.162	236.153	2
10459	0	0	2459	1	239.122	105.452	133.67	0	0	-66.9345	-20.8433	227.204	141.981	3654.69	12578	-227.204	0	5.63833	6.83172	7.01322	0	0	0.149985	146.638	-489.146	34.9663	188.155	0	57.1759	53.838	150.672	2
10467	0	0	2467	1	232.006	115.896	116.11	0	0	51.093	43.3169	220.422	150.695	3237.69	12713.2	-220.422	0	5.78586	6.03571	6.96685	0	0	0.0861606	161.314	-485.617	35.7218	189.432	0	53.0094	49.7501	140.414	2
10534	0	0	2534	1	225.911	135.121	90.7906	0	0	-38.0197	89.6118	170.437	158.623	3725.44	12467.5	-170.437	0	6.07874	7.12595	7.73163	0	0	0.147852	109.63	-474.167	38.2872	139.699	0	52.5599	51.7984	140.174	2
10542	0	0	2542	1	249.85	155.72	94.1293	0	0	-2.02419	-13.326	364.4	167.938	3490.12	12769.8	-364.4	0	6.96789	6.76888	7.05825	0	0	0.0573528	139.872	-486.608	33.0865	172.245	0	47.1217	47.5565	147.555	2
10555	0	0	2555	1	303.921	128.658	175.262	0	0	3.59594	66.9841	201.766	169.822	3484.5	12689.5	-201.766	0	6.50106	6.80731	6.95458	0	0	0.124445	178.258	-505.19	25.9805	203.99	0	47.6136	46.5888	129.518	2
10557	0	0	2557	1	324.952	150.997	173.955	0	0	46.2244	28.8549	93.2213	201.901	4039.84	12727.6	-93.2213	0	7.68354	6.46395	6.71082	0	0	0.141976	126.941	-477.127	23.7609	172.847	0	39.8024	38.6036	118.242	2
10580	0	0	2580	1	215.594	121.521	94.0729	0	0	34.7903	12.0454	91.738	157.646	3453.31	12844.1	-91.738	0	6.02135	6.5086	7.5341	0	0	0.133945	139.821	-482.586	39.9911	188.428	0	49.5626	49.4932	141.099	2
10617	0	0	2617	1	306.915	176.41	130.505	0	0	16.8195	38.2896	212.936	145.383	3371.62	12718.2	-212.936	0	5.58682	7.01069	7.06924	0	0	0.0109848	120.234	-477.069	25.7987	136.285	0	55.247	53.4983	148.649	2
10628	0	0	2628	1	270.289	139.909	130.38	0	0	15.1062	39.9893	240.969	161.285	3672.31	12517.2	-240.969	0	6.2437	6.56951	7.47782	0	0	0.10272	119.674	-481.044	30.1115	144.603	0	52.1237	48.9784	136.408	2
10646	0	0	2646	1	199.091	94.3697	104.722	0	0	96.4848	16.6679	390.35	118.981	3391.62	12640.2	-390.35	0	4.96407	6.63703	7.52784	0	0	0.152471	176.895	-499.839	44.4256	164.881	0	66.5739	65.7209	218.43	2
10666	0	0	2666	1	222.103	96.3101	125.793	0	0	47.6588	-4.51707	152.994	157.848	3540.1	12561.7	-152.994	0	6.05038	6.74745	7.22791	0	0	0.0929218	144.15	-492.322	38.4743	161.598	0	50.2906	49.3417	144.202	2
10694	0	0	2694	1	207.988	90.781	117.207	0	0	45.4139	6.20583	222.508	151.309	3542.35	12451.3	-222.508	0	5.84757	6.85633	6.98297	0	0	0.14882	164.143	-485.462	41.7327	168.677	0	52.9711	52.4385	149.568	2
10696	0	0	2696	1	208.826	106.281	102.544	0	0	-0.0544256	67.6715	398.54	121.476	3587.81	12589.1	-398.54	0	5.10372	7.59921	7.05177	0	0	0.12339	120.756	-476.111	42.1964	143.658	0	68.8928	65.4688	215.047	2
10699	0	0	2699	1	305.192	180.809	124.383	0	0	99.0306	5.68416	242.286	196.902	3289.41	12750.8	-242.286	0	7.66053	5.70722	7.10256	0	0	0.0506929	205.524	-516.961	25.4426	226.28	0	40.668	39.0933	110.475	2
10746	0	0	2746	1	221.628	93.2236	128.404	0	0	-44.1937	-4.05724	1.98999	138.237	3332.97	12760.5	-1.98999	0	5.43033	6.82064	7.63283	0	0	0.261944	124.111	-476.478	38.9273	137.733	0	54.9428	54.7764	172.912	2
10753	0	0	2753	1	295.172	111.631	183.542	0	0	123.668	92.7923	-317.168	207.575	3862.73	12763.3	317.168	0	9.67537	6.24552	6.80112	0	0	0.243606	178.31	-504.267	26.6107	220.376	0	41.3626	43.2651	208.238	2
10760	0	0	2760	1	201.903	100.527	101.375	0	0	50.0359	86.3637	368.111	124.811	3139.08	12570.5	-368.111	0	5.10694	5.96414	7.97047	0	0	0.0798375	145.846	-486.596	43.3121	159.072	0	65.5849	60.4097	201.139	2
10775	0	0	2775	1	219.261	103.212	116.049	0	0	23.4519	-1.39546	189.954	120.994	4062.61	12658.2	-189.954	0	4.65892	6.89759	7.92467	0	0	0.0783885	121.705	-479.708	39.7387	122.485	0	67.0886	64.7712	182.687	2
10801	0	0	2801	1	261.94	139.619	122.321	0	0	-32.8113	-6.03426	326.008	141.349	3520.91	12762.5	-326.008	0	5.76319	6.74041	7.45941	0	0	0.211751	164.854	-500.516	31.3919	168.146	0	55.2955	55.5539	165.497	2
10810	0	0	2810	1	210.856	99.9235	110.933	0	0	-8.10621	71.872	134.516	127.491	3396.55	12684.6	-134.516	0	4.84588	6.81594	6.95666	0	0	0.0959854	147.419	-483.533	40.9513	185.831	0	61.1617	59.067	170.005	2
10836	0	0	2836	1	225.67	126.574	99.096	0	0	3.92937	9.99138	505.66	161.818	3683.49	12547.2	-505.66	0	7.409	6.92136	7.31388	0	0	0.140198	145.727	-487.818	37.894	164.824	0	54.353	49.6419	222.666	2
10837	0	0	2837	1	227.713	123.805	103.907	0	0	-18.1446	-35.3901	24.3533	127.029	3605.9	12692.2	-24.3533	0	4.98601	6.81484	7.41625	0	0	0.2032	133.846	-481.324	37.4544	133.287	0	61.0538	58.1011	184.086	2
10850	0	0	2850	1	297.668	170.629	127.038	0	0	61.3175	61.6646	273.107	166.126	3327.12	12794.5	-273.107	0	6.47234	6.69335	6.57576	0	0	0.120792	174.129	-497.152	26.4391	204.016	0	48.0005	46.9231	131.754	2
10875	0	0	2875	1	286.905	146.629	140.276	0	0	-99.8564	118.303	176.367	201.658	4185.92	12937.2	-176.367	0	7.9006	6.76755	6.23558	0	0	0.172985	154.144	-483.243	27.522	194.356	0	40.9628	38.1631	110.367	2
10876	0	0	2876	1	270.762	120.735	150.027	0	0	19.114	79.9868	326.256	169.607	3170.01	12676.5	-326.256	0	6.78622	6.25714	6.71241	0	0	0.0252443	164.398	-490.635	29.5152	210.085	0	48.8037	44.8419	137.802	2
10881	0	0	2881	1	238.969	133.773	105.196	0	0	-4.73483	10.5265	310.006	187.211	4190.46	12945.3	-310.006	0	7.50197	6.91122	7.44385	0	0	0.258477	140.166	-490.816	35.3182	165.483	0	45.0386	42.8838	126.791	2
10902	0	0	2902	1	184.011	87.1946	96.8168	0	0	80.6445	33.0417	162.856	105.633	3507.12	12524.1	-162.856	0	4.02533	7.19994	8.26396	0	0	0.0647687	94.2112	-468.372	50.6378	105.022	0	75.8696	74.1899	215.1	2
10910	0	0	2910	1	224.178	69.1523	155.025	0	0	-48.0258	14.6546	45.0435	194.849	3934.77	12841.5	-45.0435	0	7.56227	6.00071	6.89199	0	0	0.0552541	146.499	-486.645	37.2116	199.066	0	39.875	40.0552	120.413	2
10913	0	0	2913	1	232.282	84.9949	147.287	0	0	74.9675	10.4209	-50.357	162.384	4011.09	12845.7	50.357	0	6.39323	6.29455	7.33017	0	0	0.0892988	171.803	-495.754	36.0899	217.695	0	47.2234	49.2106	161.735	2
10981	0	0	2981	1	271.661	149.71	121.95	0	0	19.0185	78.311	182.366	142.914	3768.06	12578.5	-182.366	0	5.43881	6.14295	7.40443	0	0	0.0131419	210.618	-522.176	29.6594	268.366	0	55.8662	54.5338	148.242	2
10996	0	0	2996	1	250.199	120.046	130.153	0	0	27.2834	72.8646	251.647	144.476	3959.12	12683.6	-251.647	0	5.58975	7.10043	8.333	0	0	0.116031	147.284	-495.593	33.9478	169.513	0	57.385	55.7076	160.412	2
11045	0	0	3045	1	228.88	105.853	123.027	0	0	63.9225	20.4367	248.797	149.219	3324.52	12835.7	-248.797	0	5.79238	6.95278	6.30253	0	0	0.088935	172.609	-495.623	36.5229	196.354	0	52.4533	51.789	140.828	2
11068	0	0	3068	1	187.786	84.3648	103.421	0	0	30.4377	23.5445	107.641	127.962	4055.62	12732.9	-107.641	0	4.8742	7.30959	8.0251	0	0	0.103632	131.1	-482.953	49.1748	144.714	0	64.0175	62.1739	183.747	2
11073	0	0	3073	1	230.055	133.071	96.9845	0	0	18.5084	33.0307	229.104	135.043	3469.59	12524.1	-229.104	0	5.21311	6.38833	7.54737	0	0	0.124267	148.453	-491.75	36.7405	169.09	0	58.1601	56.6358	163.123	2
11147	0	0	3147	1	311.953	120.411	191.543	0	0	52.9883	32.8187	123.621	212.95	3435.11	12624	-123.621	0	8.09291	6.67173	7.32303	0	0	0.0877991	135.132	-483.652	25.2565	206.366	0	38.2119	37.4317	110.167	2
11152	0	0	3152	1	253.067	116.904	136.163	0	0	-0.882959	2.99722	91.9946	138.68	3488.98	12753.5	-91.9946	0	5.32342	7.09668	6.94926	0	0	0.19086	234.747	-519.839	32.6906	232.104	0	56.1399	54.5481	160.993	2
11244	0	0	3244	1	223.094	112.077	111.016	0	0	27.1764	45.8068	128.895	137.107	4058.88	12810.3	-128.895	0	5.20519	7.09495	7.69459	0	0	0.207615	132.89	-488.713	38.8578	154.718	0	59.3065	59.1759	167.131	2
11304	0	0	3304	1	268.827	132.424	136.403	0	0	-24.0197	62.4302	-14.5864	139.44	3910.76	12793.7	14.5864	0	5.40534	7.61968	6.42264	0	0	0.0809138	218.475	-505.875	30.3003	192.509	0	54.0716	52.9558	185.87	2
11330	0	0	3330	1	254.013	121.652	132.362	0	0	58.4325	6.80254	352.766	152.502	3429.67	12749.7	-352.766	0	6.22155	7.65353	7.02811	0	0	0.0632466	153.185	-492.638	32.895	188.104	0	53.3847	54.032	160.969	2
11371	0	0	3371	1	238.945	123.524	115.422	0	0	65.9084	52.0252	275.153	170.156	3521.85	12604.8	-275.153	0	6.63974	6.75591	7.57134	0	0	0.156697	126.507	-480.177	35.296	163.973	0	48.0645	47.4232	136.555	2
11416	0	0	3416	1	224.659	115.907	108.753	0	0	-45.7364	2.00725	-24.2976	142.372	3633.5	12654.8	24.2976	0	5.6263	7.55693	7.7308	0	0	0.205921	115.916	-476.376	38.8833	145.331	0	55.3379	53.7656	182.659	2
11421	0	0	3421	1	290.885	166.844	124.041	0	0	41.6128	34.2503	229.357	192.355	3247.17	12821.9	-229.357	0	7.41285	6.29168	7.15212	0	0	0.0812747	131.961	-481.7	27.2517	156.245	0	41.816	40.9349	113.191	2
11426	0	0	3426	1	247.057	134.312	112.746	0	0	28.2566	29.4148	217.138	185.651	3459.84	12627.4	-217.138	0	7.14311	6.53218	7.28964	0	0	0.0911956	164.2	-495.021	33.5398	207.943	0	43.5821	43.0159	121.104	2
11502	0	0	3502	1	268.303	114.996	153.307	0	0	43.4032	32.9898	76.2033	167.279	3444.7	12424.5	-76.2033	0	6.36907	7.40813	7.06272	0	0	0.00709195	133.172	-489.17	30.6171	156.822	0	46.9478	46.9052	144.478	2
11505	0	0	3505	1	283.724	131.102	152.622	0	0	-95.6403	37.8918	144.362	202.467	3484.08	12519.3	-144.362	0	7.92303	6.6472	7.33713	0	0	0.235379	140.1	-492.388	28.3432	176.358	0	39.9557	38.3642	116.29	2
11551	0	0	3551	1	252.725	128.076	124.648	0	0	71.9894	62.6831	317.585	165.546	3416.11	12693.8	-317.585	0	6.57982	7.00748	7.16327	0	0	0.119663	151.072	-497.161	32.8179	206.33	0	49.2042	49.0977	143.568	2
11598	0	0	3598	1	332.261	144.51	187.751	0	0	53.587	61.1954	207.522	180.774	3334.85	12794.9	-207.522	0	6.90776	6.66657	7.75917	0	0	0.0305911	148.135	-493.886	23.544	189.74	0	45.2314	44.3963	122.484	2
11661	0	0	3661	1	321.206	161.331	159.876	0	0	-14.3162	51.4358	318.567	168.675	3701.74	12605.4	-318.567	0	6.76602	6.17158	7.16831	0	0	0.0964081	190.184	-508.121	24.1387	239.97	0	48.5521	45.5696	138.218	2
11672	0	0	3672	1	281.636	160.697	120.939	0	0	18.9747	109.377	479.336	206.769	3369.47	12647.1	-479.336	0	9.21354	6.46673	7.17276	0	0	0.0591395	145.04	-489.992	28.4403	162.635	0	40.9475	39.8592	164.105	2
11718	0	0	3718	1	280.871	94.2411	186.629	0	0	29.9471	-37.1957	14.2177	161.265	4056.11	12893.3	-14.2177	0	6.31471	6.87885	7.6334	0	0	0.164883	172.886	-501.324	28.9424	175.115	0	48.1792	50.0973	154.986	2
11731	0	0	3731	1	205.322	124.203	81.1182	0	0	65.508	-22.8179	462.892	157.573	3522.25	12580	-462.892	0	6.96925	7.07018	7.08886	0	0	0.223591	134.159	-484.763	42.71	176.418	0	52.0959	51.1158	196.017	2
11736	0	0	3736	1	265.272	130.809	134.462	0	0	63.818	21.5327	482.122	168.916	3125.3	12635.3	-482.122	0	7.52672	6.20188	7.23243	0	0	0.0476172	191.065	-505.935	30.4908	202.832	0	50.539	45.892	198.51	2
11755	0	0	3755	1	233.985	117.374	116.611	0	0	19.2312	-1.74882	69.3179	144.837	3668.19	12857.9	-69.3179	0	5.56481	7.24866	7.34662	0	0	0.265933	155.472	-493.679	36.4403	190.753	0	54.9153	53.4989	159.035	2
11781	0	0	3781	1	249.348	131.306	118.042	0	0	10.4144	42.879	211.348	151.685	3378.03	12713.6	-211.348	0	5.82749	7.25372	8.31949	0	0	0.180888	133.053	-489.465	34.1853	159.902	0	54.9352	53.3489	148.14	2
11790	0	0	3790	1	245.871	138.069	107.802	0	0	-13.6408	51.7582	167.215	139.563	3202.76	12804.4	-167.215	0	5.33404	7.75519	8.13226	0	0	0.090104	162.183	-496.041	35.012	168.67	0	59.552	57.7433	159.846	2
11811	0	0	3811	1	255.549	121.043	134.506	0	0	91.5867	45.9148	403.262	150.831	3994.47	12909.9	-403.262	0	6.32552	7.29734	7.17507	0	0	0.0431435	160.179	-497.764	32.5363	181.097	0	54.3196	54.9738	178.919	2
11820	0	0	3820	1	223.26	110.66	112.6	0	0	-37.5661	-11.997	131.269	118.45	3824.65	12469.5	-131.269	0	4.59103	7.7878	8.13707	0	0	0.149589	144.647	-494.874	39.6668	149.055	0	67.8441	68.6306	186.961	2
11876	0	0	3876	1	230.817	108.53	122.287	0	0	35.288	30.4943	49.3456	149.856	3851.45	12726	-49.3456	0	5.7266	7.68297	7.70935	0	0	0.193608	137.361	-484.983	37.629	158.294	0	53.8023	52.0539	164.064	2
11895	0	0	3895	1	212.509	89.521	122.988	0	0	25.4751	-41.9795	282.661	220.053	3163.65	12599.1	-282.661	0	8.78445	6.09629	7.29524	0	0	0.0909395	174.602	-504.465	40.1902	206.356	0	38.7715	35.475	105.136	2
11937	0	0	3937	1	252.82	125.525	127.295	0	0	103.694	70.9471	134.171	149.164	3384.41	12486.2	-134.171	0	5.66069	7.61416	7.09509	0	0	0.137293	152.259	-496.151	33.1082	189.085	0	53.6643	52.6228	152.45	2
11950	0	0	3950	1	245.379	120.801	124.578	0	0	74.1377	25.7123	334.3	141.773	3114.98	12631.1	-334.3	0	5.70594	7.35291	7.49601	0	0	0.0670931	120.683	-477.681	34.468	156.18	0	60.6777	55.7747	171.498	2
11960	0	0	3960	1	203.711	113.194	90.5172	0	0	34.5152	-15.6581	552.527	124.209	3353.93	12672.5	-552.527	0	5.90979	6.91546	8.18189	0	0	0.0697056	137.696	-488.647	43.9328	130.488	0	70.4266	67.8708	364.477	2
11971	0	0	3971	1	241.379	113.961	127.419	0	0	47.0324	-21.726	267.794	125.926	3441.07	12678.5	-267.794	0	4.96384	6.97695	7.61685	0	0	0.165947	148.034	-491.91	35.0224	169.099	0	62.7385	63.0262	175.778	2
11972	0	0	3972	1	222.215	132.323	89.8923	0	0	-14.7426	5.16095	136.504	134.267	3104.2	12751.3	-136.504	0	5.15995	6.81851	7.97227	0	0	0.143406	155.851	-492.352	39.0312	168.349	0	60.0618	58.3846	164.109	2
