# Supplementary material for: CaV1 and CaV2 calcium channels mediate the release of distinct pools of synaptic vesicles
Source: eLife. 2023 Feb 23;12:e81407. doi: 10.7554/eLife.81407 (PMC10023163; doi:10.7554/eLife.81407)
Supplement: Figure 6—source data 1. [file elife-81407-fig6-data1.zip › Figure 6 - Source Data 1/ryr/10/2/cav1_to_cav1(ryr).csv]

-264.094368793472
86.1522362653727
257.177944067868
132.694028387064
314.878603934676
525.391175188292
8.09132605946979
576.868646214966
-496.853489136415
-139.429167826192
150.852225079534
65.3220696033077
-56.1779035154932
-214.881399848345
-48.3934799269423
1.74173913650202
-315.466259007846
429.54032617007
-99.0401043502043
4.30259811567294
598.812775011692
401.842753711543
-443.960585957716
-411.344007488543
-154.265347829339
-11.5143727441118
-192.993273160343
-167.487182114347
351.256548732089
-332.468645175955
-320.585907333123
406.06377426273
-173.351682109061
190.659625553709
133.839598327729
-340.893866146387
-210.115722462147
479.277420249392
-534.862071677123
321.480593871957
-441.954638412809
-55.7872922772535
440.75555331472
219.090010690413
-86.5747979963594
520.308855117404
23.7770026133344
-69.8242597807248
-150.592117789229
-363.003847961613
379.25024000392
-116.36939802239
-190.965956002424
-72.7527792028736
-83.8590124755674
106.78551150899
145.940659360298
-43.3508720016639
-66.1781365369307
-75.7570290682711
233.103877112993
-44.6607062778098
-117.311298239353
-33.0337366948884
-574.174568212522
-92.3121426226248
472.13787321262
473.573460320367
515.810308323346
494.679235939908
-132.007998641731
-189.931816091744
-41.8410854281574
-226.484982780655
590.661231697786
-528.959664787813
591.767803745801
25.5119494634282
-133.258234651345
-30.9644662849983
-64.5061265725744
428.420738886484
554.446496427004
-148.191500695193
-487.549519340707
394.281075429218
5.56976966829234
54.2850627421321
-365.507978625586
127.379467101032
-114.344698058609
-118.248011553444
436.151349205867
-152.733527265965
-231.715354055066
73.1998782124788
-210.053647724296
-59.9305796918097
-55.3226796729423
-12.8167981366473
-314.603009061569
-271.26016526008
258.31912709527
-461.047055213131
460.398706422629
-83.405778609746
-206.073265141026
83.736453676117
3.0666060144772
-277.835153263318
577.720445701664
-432.388532266871
582.086373888834
-92.0998257796527
328.672144474138
404.885005770997
167.618510149959
356.389717150011
-281.314692500731
451.814527226079
-129.621261321853
-166.227500729239
-115.136230120511
453.42033035856
305.688748302774
-174.351518126403
-79.0971361903162
31.4592629019894
-358.352239315863
-141.575776487975
-152.377882235877
-115.032028266689
-186.714263247592
-270.115462248706
100.73899491126
-232.345993870535
448.877879885954
-78.1674389371401
-476.208196746524
61.8026347934733
-225.208549608011
-402.378262105785
386.897329798605
226.524102201688
247.838520270513
-437.093627970117
-213.972186481924
-486.436119439993
-248.425053595151
-161.433113848148
-499.78142480829
