# Supplementary material for: CaV1 and CaV2 calcium channels mediate the release of distinct pools of synaptic vesicles
Source: eLife. 2023 Feb 23;12:e81407. doi: 10.7554/eLife.81407 (PMC10023163; doi:10.7554/eLife.81407)
Supplement: Figure 6—source data 1. [file elife-81407-fig6-data1.zip › Figure 6 - Source Data 1/ryr/10/2/cav1_to_nrx.csv]

48.2521652024534
347.816604988005
571.677591188401
422.15600457372
606.937229554291
841.750464315004
259.00326215926
878.910726582198
-212.106613485899
144.553252532694
372.098178084955
374.689710369812
238.878868091306
114.282690060076
195.593060138477
238.984795117804
-36.0049215513209
758.743772352567
173.101465094478
229.073137109404
890.193007439437
780.321983123874
-136.017917088798
-96.1993798920139
138.291527753126
236.124572307792
83.7072275078826
151.03732213609
653.874481095878
22.9730838084924
8.42166761138469
696.506330679327
110.547297436843
510.614609932683
448.695828696294
-50.6106210456101
135.944399757062
787.726046349742
-240.110173984526
603.667565072845
-140.403995070812
261.000661110464
781.769397623578
474.708219425498
226.961925804475
868.369974899017
308.346029265469
246.645474097413
97.2975749367361
-53.4792948888553
675.134701201398
154.593124054933
88.45047734939
188.166604156138
223.263956132418
415.097558997322
430.376042831753
198.184116298274
180.836997100447
213.568482486776
450.57649104278
246.170335548262
181.833950239616
212.192142909547
-300.202773005674
193.005917556018
806.822031142416
830.891712637957
862.753699046946
844.593392374411
95.7065728888247
111.650194290693
259.401250733767
113.238100521921
901.710241441633
-242.936123896647
885.821153423622
255.456325802008
195.009883152552
213.07618662845
180.427751279088
739.654925067263
853.515495149753
170.116281904982
-170.285769042099
680.276260392777
262.836092243351
313.105213455222
-57.72314891308
354.445863064468
200.870177733288
175.63704002844
723.242116227111
183.503137717118
73.3093695535563
315.200430035284
73.4730153615383
198.031987151899
173.009362973926
251.022458275382
1.6670240789208
46.2740631910383
560.389716560087
-188.454841383212
728.209447290756
228.912052820494
89.1914440055016
333.427900257026
293.959166217944
48.9822506076671
916.46472638301
-132.359455761927
922.860633459457
156.803996876244
649.477448970203
724.47915267339
423.102837843626
634.169110908508
56.6143545255181
739.841518789559
120.431173111863
111.630291144522
195.748906028127
762.072845137313
614.429539732018
137.331289261665
190.964805111247
311.492571862826
-21.7510907325022
136.435563219393
71.7665539064392
133.291647673763
110.415280786841
56.5724711832536
365.456034600435
53.7061774931208
779.839971638143
185.241596966044
-185.842833122168
395.158070113834
78.3882589631885
-69.1038901699903
724.190883949474
451.089697281892
540.266564109224
-157.595198674286
28.5387626822521
-196.879538998306
44.9040465485814
130.83566446426
-177.709125035708
