# Supplementary material for: CaV1 and CaV2 calcium channels mediate the release of distinct pools of synaptic vesicles
Source: eLife. 2023 Feb 23;12:e81407. doi: 10.7554/eLife.81407 (PMC10023163; doi:10.7554/eLife.81407)
Supplement: Figure 6—source data 1. [file elife-81407-fig6-data1.zip › Figure 6 - Source Data 1/ryr/10/2/cav1_to_ryr.csv]

307.641487877624
-42.605117181221
-213.630824983716
-89.1469093029123
-271.331484850525
-481.844056104141
35.455793024682
-533.321527130814
540.400608220566
182.976286910344
-107.305105995383
-21.7749505191559
99.7250225996449
258.428518932497
91.940599011094
41.8053799476497
359.013378091998
-385.993207085918
142.587223434356
39.2445209684788
-555.26565592754
-358.295634627391
487.507705041868
454.891126572695
197.812466913491
55.0614918282636
236.540392244494
211.034301198499
-307.709429647937
376.015764260107
364.133026417275
-362.516655178578
216.898801193213
-147.112506469557
-90.2924792435774
384.440985230538
253.662841546299
-435.73030116524
578.409190761275
-277.933474787806
485.501757496961
99.3344113614053
-397.208434230568
-175.542891606261
130.121917080511
-476.761736033252
19.7701164708174
113.371378864877
194.139236873381
406.550967045765
-335.703120919768
159.916517106542
234.513075086576
116.299898287025
127.406131559719
-63.2383924248379
-102.393540276146
86.8979910858156
109.725255621082
119.304148152423
-189.556758028842
88.2078253619616
160.858417323504
76.5808557790401
617.721687296673
135.859261706777
-428.590754128469
-430.026341236215
-472.263189239195
-451.132116855757
175.555117725883
233.478935175895
85.3882045123091
270.032101864807
-547.114112613634
572.506783871965
-548.22068466165
18.0351696207235
176.805353735496
74.51158536915
108.053245656726
-384.873619802333
-510.899377342852
191.738619779344
531.096638424859
-350.733956345066
37.9773494158594
-10.7379436579804
409.055097709738
-83.8323480168806
157.89181714276
161.795130637596
-392.604230121715
196.280646350117
275.262473139217
-29.652759128327
253.600766808448
103.477698775961
98.869798757094
56.3639172207991
358.15012814572
314.807284344231
-214.772008011118
504.594174297282
-416.851587338477
126.952897693898
249.620384225178
-40.1893345919652
40.4805130696745
321.38227234747
-534.173326617512
475.935651351022
-538.539254804683
135.646944863804
-285.125025389986
-361.337886686845
-124.071391065807
-312.842598065859
324.861811584883
-408.267408141927
173.168380406004
209.77461981339
158.683349204663
-409.873211274409
-262.141629218622
217.898637210555
122.644255274468
12.0878561821623
401.899358400015
185.122895572126
195.925001320029
158.579147350841
230.261382331744
313.662581332858
-57.1918758271086
275.893112954687
-405.330760801803
121.714558021292
519.755315830675
-18.2555157093216
268.755668692163
445.925381189937
-343.350210714453
-182.976983117536
-204.291401186361
480.640747054269
257.519305566076
529.983238524145
291.972172679303
204.980232932299
543.328543892441
