# Supplementary material for: CaV1 and CaV2 calcium channels mediate the release of distinct pools of synaptic vesicles
Source: eLife. 2023 Feb 23;12:e81407. doi: 10.7554/eLife.81407 (PMC10023163; doi:10.7554/eLife.81407)
Supplement: Figure 6—source data 1. [file elife-81407-fig6-data1.zip › Figure 6 - Source Data 1/ryr/10/2/nrx_to_nrx(cav1).csv]

48.9461328382631
60.0700251790358
-59.3032270056428
-12.0363817437774
-25.8198541959109
-73.3539984082727
-17.0185378239703
-15.2334805829705
-56.6954312530834
21.0127504686725
-40.0302891084702
-5.66008403839078
-34.0902695338928
79.3864412033099
-44.6578827087269
-0.122164433711077
43.2870351300307
-41.2528245016219
74.7819319748069
-17.3843440506316
-47.6948409289434
-58.3993010007989
27.9913002334315
107.93689230473
27.6716460620937
29.8748220461466
-13.1251483844198
-69.9827610222892
81.8570786115633
-15.1093097438079
20.8331838125723
30.7098490874614
-63.7853174974898
7.95172696111513
-53.1262886613531
-24.3179063123516
-34.6845653412511
-53.4827355291927
-9.2189724458367
-88.6332239225412
19.1494474214596
-20.5110554105886
14.5739277830708
59.2015783448296
-58.9977540960545
-65.5653778457181
-32.9694643629482
36.3703916229642
56.2936607271859
53.2065004168653
53.2182087564997
-27.5280603934134
-5.61270902213619
-50.4474106262151
-24.7522104743139
-63.732736238263
-15.305854547194
-39.1384339390861
-24.6237115294552
40.3421373099036
0.694595966730958
-54.6186896801082
-32.4405289537453
-32.2139029007194
-3.63967679625148
25.9746065465106
-63.4414404183772
-36.725311118149
-6.16015379878263
-33.6352685133916
109.614880795152
-40.3345297290471
-81.1542377295173
-43.9680431564902
35.3172489544922
-3.16768412833881
25.0288909523933
-12.0589119416782
66.1814072750949
-74.4149994037207
18.4984432552892
95.9689208390573
105.667728855906
45.5307048496652
45.0881798649016
-45.8659555811564
13.364575745135
16.1283548287738
52.0440119257782
53.660371245438
-82.8928835004381
-34.1652487056253
54.5065951569823
-47.8231263515554
25.4115857453971
-75.0191358509965
59.377175219015
-61.1248509047582
-55.6363615220334
54.1414712175228
-60.5307811357843
59.4862397826573
-4.27729660109799
-30.5278977816606
-50.9025137437993
68.8834165584831
29.3762918500033
59.2671262489675
126.776903130484
53.3831931226214
12.9983392859212
101.219608158759
81.8599182015505
-21.801953265589
-47.4910898974722
126.564645845191
-46.3087618248937
-44.1164629196946
121.217212679914
-68.1096089910689
-46.6514451473977
6.72335825837581
