# Supplementary material for: CaV1 and CaV2 calcium channels mediate the release of distinct pools of synaptic vesicles
Source: eLife. 2023 Feb 23;12:e81407. doi: 10.7554/eLife.81407 (PMC10023163; doi:10.7554/eLife.81407)
Supplement: Figure 6—source data 1. [file elife-81407-fig6-data1.zip › Figure 6 - Source Data 1/ryr/10/2/nrx_to_nrx(ryr).csv]

485.265223760272
38.0882739785029
-104.5638385397
-38.6884211214292
807.967692691065
-0.609357799536156
759.189133652437
-120.262801738067
50.6807252625367
-146.481817454251
322.529606510425
23.5901791091474
166.271909527992
180.141923982434
350.863595390199
267.150697011081
687.579942013892
223.906193867717
400.860869318521
-34.7126874887508
424.737060790214
276.999537702246
390.346999115841
411.548014085857
456.470101735349
362.696110215986
487.577460745566
442.255616896241
367.752891495913
238.163640624767
563.901769646458
535.192084951939
204.932700913235
858.730990864957
-157.34311050271
610.400386587609
278.70625694636
54.4750454699188
217.917110752605
808.485014958145
198.776939007067
252.268770499587
189.742125404071
866.824469069977
711.247300441268
699.380028114852
-274.769480736267
-35.3714126100276
263.800544099859
697.356602664062
765.33063486324
185.131631393116
-226.845825583032
821.595477132083
662.205466483784
560.976061152987
74.5555235791599
290.072771962819
867.463696025265
