# Supplementary material for: CaV1 and CaV2 calcium channels mediate the release of distinct pools of synaptic vesicles
Source: eLife. 2023 Feb 23;12:e81407. doi: 10.7554/eLife.81407 (PMC10023163; doi:10.7554/eLife.81407)
Supplement: Figure 6—source data 1. [file elife-81407-fig6-data1.zip › Figure 6 - Source Data 1/ryr/10/2/ryr_to_nrx.csv]

52.057172108387
61.8117395666013
-59.9737950499111
-11.2657184521286
-24.6386760466885
-73.4403617686421
-16.367898324911
-15.9788607214177
-58.450120469879
21.7972764646374
-41.9886773535145
-5.59070578467799
-33.8351612539045
79.3345545609227
-45.5990473614984
-0.168688836109141
44.0612552422008
-40.6726425515244
76.0956541029336
-18.2802634113395
-50.0681677989796
-58.1973179541455
28.5748737616195
109.82174315693
30.4494446965418
30.2334095265924
-10.8127322771234
-70.113138994775
82.9311581789443
-17.2751637308038
20.9844537854924
33.0065426875954
-61.7898188063737
7.6271241034683
-55.5084729331429
-25.6586375128263
-35.2527915706087
-55.1678772590294
-11.0634789528613
-90.02647551683
17.8689364748152
-20.323539696592
13.5608349851018
59.3387476551507
-60.1324581697027
-64.7116930127613
-32.8020411736907
35.9604736980873
57.5519643072348
54.2311675035908
53.295307659957
-25.5784161722495
-8.07004616224094
-52.9690553517994
-24.67502324836
-63.2947075525872
-14.8708398467388
-39.8654066686522
-23.2567851557706
41.5874623517193
-0.974894570434117
-53.0825164247044
-33.7548579521163
-36.2221833346302
-6.25664894101465
27.3097457303702
-62.4984620875894
-35.4868160524456
-8.11586267066014
-32.5687423953204
110.698709839282
-41.45903898913
-80.8956543096701
-43.8194527679179
34.3207215383836
-2.3311242324753
26.5321299766892
-12.6560866961663
66.2755787671631
-75.9495503306362
20.2709404972738
97.3638879219507
105.304716633214
45.7311218364966
45.2562334441345
-47.269368952002
11.7312795795669
12.9814660925531
51.4904282153184
53.1811297977802
-83.1224584216588
-32.833866579731
56.5865596099729
-48.7401168876677
24.889832128687
-75.2197294212565
58.7870947171996
-61.4335166013352
-53.8967849394112
55.3030692318407
-60.47917759751
61.1585304231321
-1.97094843115883
-29.9957513558456
-52.2899928905808
68.9747244689424
30.402034029984
60.8622290320372
127.765226843364
53.9247148685736
13.2465858198639
102.930652163496
81.9791772316457
-24.1450007062331
-49.3996744972474
127.669678692506
-46.4738087670012
-47.282332134384
124.202230421293
-69.8542486917195
-46.7044472723137
5.60609267557265
