# Supplementary material for: CaV1 and CaV2 calcium channels mediate the release of distinct pools of synaptic vesicles
Source: eLife. 2023 Feb 23;12:e81407. doi: 10.7554/eLife.81407 (PMC10023163; doi:10.7554/eLife.81407)
Supplement: Figure 6—source data 1. [file elife-81407-fig6-data1.zip › Figure 6 - Source Data 1/ryr/10/2/ryr_to_ryr(cav1).csv]

188.819256132759
-310.407526370319
-448.074657250618
-324.694320335919
497.87984066652
-326.644096689509
389.174019878702
-444.959572730366
-294.753238663763
-451.843830395229
-64.8297811577931
-292.546417563354
-150.215825192218
-149.995863443359
1.03429877503822
-127.031305098858
366.01216979229
-173.927777959841
44.7376629706932
-410.901488934034
137.302630084358
-16.1474703956878
118.404194766519
122.136520606788
169.292593579109
20.9263328512443
202.146973863366
144.885694385955
31.7602653638469
-136.437209672952
251.746531596388
215.565821492674
-147.414894603163
513.397782777035
-475.160378173095
266.507293023739
-72.4590117606276
-310.144068109824
-103.82333207252
488.187531818073
-118.391293204837
-83.7461924832696
-156.604426414098
546.874393513153
353.663652173257
366.000986105465
-607.007281981553
-396.243053045722
-112.475668527521
351.392536416302
374.65624032586
-117.426056213365
-550.666302195882
470.81724951337
322.425210742905
208.845845226871
-277.323279527988
-6.712184777733
494.414276502725
