# Supplementary material for: CaV1 and CaV2 calcium channels mediate the release of distinct pools of synaptic vesicles
Source: eLife. 2023 Feb 23;12:e81407. doi: 10.7554/eLife.81407 (PMC10023163; doi:10.7554/eLife.81407)
Supplement: Figure 6—source data 1. [file elife-81407-fig6-data1.zip › Figure 6 - Source Data 1/ryr/10/2/ryr1_to_cav1.csv]

232.366375216911
-266.860407286168
-404.527538166466
-281.147201251767
541.426959750672
-283.096977605358
432.721138962854
-401.412453646214
-251.206119579611
-408.296711311078
-21.2826620736414
-248.999298479202
-106.668706108067
-106.448744359207
44.58141785919
-83.4841860147058
409.559288876442
-130.38065887569
88.284782054845
-367.354369849882
180.849749168509
27.3996486884639
161.95131385067
165.68363969094
212.83971266326
64.473451935396
245.694092947518
188.432813470106
75.3073844479986
-92.8900905888004
295.29365068054
259.112940576826
-103.867775519012
556.944901861187
-431.613259088943
310.054412107891
-28.9118926764759
-266.596949025672
-60.2762129883686
531.734650902225
-74.8441741206852
-40.1990733991179
-113.057307329947
590.421512597305
397.210771257408
409.548105189617
-563.460162897401
-352.695933961571
-68.9285494433693
394.939655500454
418.203359410012
-73.8789371292137
-507.11918311173
514.364368597522
365.972329827056
252.392964311023
-233.776160443836
36.8349343064187
537.961395586877
