# Supplementary material for: CaV1 and CaV2 calcium channels mediate the release of distinct pools of synaptic vesicles
Source: eLife. 2023 Feb 23;12:e81407. doi: 10.7554/eLife.81407 (PMC10023163; doi:10.7554/eLife.81407)
Supplement: Figure 6—source data 1. [file elife-81407-fig6-data1.zip › Figure 6 - Source Data 1/ryr/10/3.csv]

image-ID	cycle	z-step	frame	accum	photon-count	photon-count11	photon-count12	photon-count21	photon-count22	psfx	psfy	psfz	psf-photon-count	x	y	z	stdev	amp	background11	background12	background21	background22	maxResidualSlope	chisq	log-likelihood	accuracy	llr	time-point	precisionx	precisiony	precisionz	vis-probe
6	0	0	6	1	301.624	203.236	98.3883	0	0	15.3465	51.3717	525.698	247.931	4070.71	11608.8	-525.698	0	10.9072	6.46769	7.7306	0	0	0.240354	178.572	-517.675	36.3478	217.099	0	41.6477	41.1051	184.035	0
9	0	0	9	1	362.272	187.668	174.604	0	0	44.6952	58.9017	71.0582	286.671	3642.72	11302.3	-71.0582	0	9.53981	6.4424	8.57109	0	0	0.262353	151.079	-509.152	29.2236	189.828	0	33.2927	31.9385	112.281	0
10	0	0	10	1	304.87	135.106	169.764	0	0	71.412	60.0033	-3.9185	345.314	3616.01	11400.9	3.9185	0	11.3897	5.84151	8.53892	0	0	0.120898	205.942	-523.922	35.8439	252.862	0	27.5188	26.6008	97.0712	0
11	0	0	11	1	330.827	156.268	174.559	0	0	105.34	6.73726	79.7121	307.578	3582.08	11354.5	-79.7121	0	10.3165	5.06147	8.20044	0	0	0.0762399	284.841	-542.865	31.5983	262.269	0	30.2431	28.6254	100.521	0
12	0	0	12	1	321.077	139.012	182.066	0	0	8.69842	-50.858	-115.626	289.516	3678.72	11412.1	115.626	0	9.91872	6.46008	8.00687	0	0	0.119813	151.46	-503.855	33.7281	214.58	0	30.6733	30.4664	125.098	0
13	0	0	13	1	334.911	180.851	154.06	0	0	86.4437	-13.5284	218.164	220.014	3600.98	11474.4	-218.164	0	7.72333	5.88598	7.47305	0	0	0.150034	186.291	-518.619	31.3391	225.79	0	41.381	39.679	133.476	0
14	0	0	14	1	265.43	191.157	74.2727	0	0	56.1366	-43.0051	554.216	181.776	3730.94	11503.9	-554.216	0	8.27855	5.20368	7.80996	0	0	0.0460076	188.628	-508.023	41.5823	216.963	0	53.369	52.1482	258.558	0
16	0	0	16	1	295.822	176.54	119.282	0	0	137.151	171.308	212.505	164.846	4148.23	11588.6	-212.505	0	5.77435	6.22937	7.67408	0	0	0.259716	182.695	-514.743	37.03	194.945	0	53.7223	52.5772	175.487	0
20	0	0	20	1	353.686	222.273	131.413	0	0	6.00736	103.966	331.336	299.89	4179.71	11456.6	-331.336	0	11.2556	4.91362	7.6855	0	0	0.343092	239.72	-536.385	28.7937	246.091	0	30.9936	30.1541	104.707	0
25	0	0	25	1	227.488	131.583	95.9042	0	0	-43.3138	-47.9603	464.547	185.948	4029.71	11508.9	-464.547	0	7.99804	5.57523	7.61339	0	0	0.144735	145.77	-488.604	51.1272	177.376	0	50.0204	48.7382	195.847	0
31	0	0	31	1	339.333	206.979	132.354	0	0	23.8401	-67.5542	591.215	238.201	4062.22	11428.8	-591.215	0	11.3851	5.42754	8.21918	0	0	0.0733776	211.427	-518.585	30.8852	232.983	0	43.8321	43.1853	228.279	0
41	0	0	41	1	242.811	161.587	81.2238	0	0	90.1173	37.0095	192.264	176.485	4095.6	11623.2	-192.264	0	6.07832	6.15349	6.90305	0	0	0.093646	154.317	-489.529	46.9497	177.488	0	49.2166	48.3182	161.55	0
44	0	0	44	1	324.092	191.085	133.006	0	0	6.26274	14.2408	340.796	193.992	4179.46	11247.3	-340.796	0	7.35678	6.09345	7.66652	0	0	0.126562	177.355	-513.447	32.8951	188.726	0	46.5829	46.06	157.181	0
45	0	0	45	1	320.748	211.04	109.708	0	0	139.862	83.0261	235.131	222.249	4145.52	11477.5	-235.131	0	7.81778	5.95375	8.18497	0	0	0.188554	186.923	-518.438	33.5082	235.865	0	41.2649	40.4056	135.571	0
46	0	0	46	1	272.607	146.112	126.495	0	0	-28.1987	34.0231	244.719	204.903	4213.92	11526.5	-244.719	0	7.34233	6.30369	8.60239	0	0	0.0454045	155.111	-503.873	41.8987	168.686	0	45.7647	43.8036	148.164	0
65	0	0	65	1	318.895	156.51	162.385	0	0	33.0882	-63.261	-16.4193	217.264	4252.29	11025.9	16.4193	0	7.37068	6.03703	7.50045	0	0	0.0976391	168.707	-507.991	33.4359	258.843	0	39.1781	39.6113	135.379	0
67	0	0	67	1	265.642	119.619	146.023	0	0	65.3941	7.14966	-94.4273	176.676	4319.65	11055.1	94.4273	0	5.90818	5.87026	6.97752	0	0	0.0257069	161.501	-504.993	41.5853	211.808	0	46.4809	47.3863	173.75	0
115	0	0	115	1	237.487	121.251	116.236	0	0	40.245	-7.64546	304.615	147.668	4145.48	11468.5	-304.615	0	5.45394	5.04619	7.42081	0	0	0.233231	189.194	-504.875	47.4212	214.8	0	57.2021	56.6078	190.973	0
119	0	0	119	1	293.433	163.172	130.261	0	0	89.1399	-23.3826	-139.921	174.469	4295.9	11085.6	139.921	0	5.92471	5.78472	6.31651	0	0	0.0230906	171.496	-504.53	36.118	221.038	0	44.8767	46.2794	183.811	0
138	0	0	138	1	252.666	123.358	129.308	0	0	77.1998	-40.5744	85.8365	197.842	4307.84	11003.2	-85.8365	0	6.70989	4.93386	6.89821	0	0	0.0711337	183.636	-506.874	43.2109	200.667	0	42.0993	41.5068	136.612	0
151	0	0	151	1	251.179	124.693	126.486	0	0	-16.4333	35.4464	-141.768	182.402	4301.81	11226.1	141.768	0	6.1751	4.78448	6.37005	0	0	0.144469	185.432	-505.932	42.8989	221.761	0	42.775	43.5383	170.34	0
153	0	0	153	1	291.596	161.755	129.841	0	0	32.9246	50.1092	-111.08	147.33	4352.12	11211.5	111.08	0	4.91393	5.21938	6.24197	0	0	0.160154	169.338	-500.155	35.8937	186.129	0	51.8254	53.0678	202.692	0
176	0	0	176	1	209.086	117.432	91.6548	0	0	46.9115	83.0605	-29.7598	140.36	4338.13	10979.2	29.7598	0	4.62744	5.35364	6.49885	0	0	0.0626804	170.859	-499.861	55.3635	205.995	0	58.2662	57.4652	197.781	0
177	0	0	177	1	288.217	152.884	135.333	0	0	127.764	105.974	387.851	204.292	4157.62	11554.2	-387.851	0	7.94715	5.07112	6.49528	0	0	0.170549	160.029	-487.877	36.4653	207.859	0	43.7045	42.8295	149.403	0
181	0	0	181	1	256.216	155.04	101.176	0	0	19.9951	72.3706	250.229	173.25	4165.73	11587.8	-250.229	0	6.15089	4.86305	6.50647	0	0	0.15182	167.601	-487.477	42.0433	193.138	0	48.8178	47.3866	158.892	0
201	0	0	201	1	321.815	195.213	126.602	0	0	67.2323	31.8672	294.676	219.557	4317.81	11030.4	-294.676	0	7.99552	5.09947	6.16499	0	0	0.0812284	166.197	-499.926	31.6645	200.608	0	39.1099	38.395	130.419	0
212	0	0	212	1	260.816	143.447	117.368	0	0	85.5696	-4.07656	311.279	152.375	4399.13	11166	-311.279	0	5.63657	5.31579	6.73194	0	0	0.103481	164.934	-492.806	41.7852	203.372	0	54.8352	54.2122	183.16	0
216	0	0	216	1	247.621	155.574	92.0466	0	0	117.648	62.8815	226.689	159.767	4068.07	11398	-226.689	0	5.58618	4.51419	6.47409	0	0	0.0396162	199.37	-500.154	43.4391	201.493	0	51.8414	50.1113	167.517	0
217	0	0	217	1	309.603	152.912	156.691	0	0	69.0582	53.202	93.2381	216.708	4315.98	11108.7	-93.2381	0	7.2389	5.38082	6.85482	0	0	0.0772351	164.966	-497.585	33.8234	201.979	0	39.0225	38.5975	129.425	0
225	0	0	225	1	276.119	136.516	139.603	0	0	114.304	-32.5297	172.107	165.719	4171.08	11294.1	-172.107	0	5.7409	4.82053	5.44032	0	0	0.0871132	218.295	-515.513	37.4275	219.967	0	47.3135	46.5915	154.88	0
229	0	0	229	1	243.867	184.909	58.9582	0	0	17.9758	45.2446	551.499	206.366	4167.74	11515.3	-551.499	0	9.30009	3.90147	6.35255	0	0	0.0489504	177.319	-492.568	43.361	230.955	0	44.0385	42.9909	213.746	0
251	0	0	251	1	244.573	145.935	98.6377	0	0	46.6529	-11.4094	123.814	165.084	4139.07	11472.3	-123.814	0	5.60995	3.53056	5.75305	0	0	0.022128	178.61	-488.535	42.1924	242.93	0	45.6856	45.1746	152.17	0
256	0	0	256	1	297.58	173.285	124.295	0	0	10.7382	159.787	144.225	230.484	4174.98	11500.4	-144.225	0	7.86218	4.42022	4.77423	0	0	0.230191	274.321	-528.481	33.3861	326.197	0	34.6118	33.5813	115.649	0
260	0	0	260	1	206.165	99.8019	106.363	0	0	-0.526512	60.3993	27.0469	118.457	4186.25	11500.2	-27.0469	0	3.93826	5.00523	6.14277	0	0	0.0529518	124.718	-462.371	55.3285	159.376	0	65.2103	63.5209	225.858	0
266	0	0	266	1	281.641	170.59	111.05	0	0	90.2673	27.8357	366.433	201.258	4095.45	11632.4	-366.433	0	7.70428	5.09938	6.65828	0	0	0.0959075	179.627	-502.796	37.6708	204.783	0	43.5824	43.3504	148.427	0
271	0	0	271	1	279.742	130.335	149.406	0	0	88.6333	30.8744	326.64	214.51	4097.09	11529.7	-326.64	0	7.97853	4.17814	6.37675	0	0	0.10238	185.501	-494.967	36.8992	202.145	0	39.1993	38.6159	132.33	0
274	0	0	274	1	268.651	153.274	115.377	0	0	63.8452	74.5248	384.833	234.202	4022.21	11486	-384.833	0	9.0739	3.76845	6.67425	0	0	0.0560954	227.892	-515.647	38.5258	242.619	0	37.1553	35.7407	132.178	0
295	0	0	295	1	229.951	128.029	101.922	0	0	71.2804	31.8899	284.341	129.17	4014.78	11528.7	-284.341	0	4.67244	4.46335	6.2756	0	0	0.0371612	183.29	-497.051	47.4382	226.76	0	62.8761	60.9643	205.98	0
300	0	0	300	1	233.946	129.553	104.393	0	0	16.2627	115.565	136.078	133.793	4169.46	11345.3	-136.078	0	4.52988	4.69406	6.73897	0	0	0.0959087	209.981	-502.175	47.1912	213.896	0	59.8148	58.8704	195.194	0
305	0	0	305	1	264.452	157.415	107.037	0	0	92.0599	11.8045	373.429	204.314	4193.32	11548.8	-373.429	0	7.87791	4.64205	6.79845	0	0	0.0982326	158.612	-490.887	40.3883	171.854	0	43.1378	42.0134	146.853	0
312	0	0	312	1	278.905	189.923	88.9822	0	0	73.8439	34.1074	442.915	236.993	4111.88	11626.1	-442.915	0	9.6308	4.78517	6.24705	0	0	0.121545	184.773	-497.045	37.5403	188.745	0	38.1735	37.892	142.834	0
313	0	0	313	1	195.935	112.62	83.3152	0	0	122.492	-21.3818	239.745	174.252	4063.23	11581.9	-239.745	0	6.20483	4.93304	5.60995	0	0	0.0783642	147.383	-479.649	58.1867	180.819	0	46.3647	45.7944	152.38	0
316	0	0	316	1	307.304	168.638	138.666	0	0	103.205	49.51	-199.805	147.775	4082.51	11411.4	199.805	0	5.02548	5.08502	6.09612	0	0	0.093313	172.52	-493.863	33.4502	188.433	0	51.4122	52.8802	239.484	0
328	0	0	328	1	242.508	111.618	130.891	0	0	63.2403	15.7572	247.925	180.992	4022.82	11544.8	-247.925	0	6.42137	3.67139	5.89364	0	0	0.0671901	253.422	-495.53	42.951	191.516	0	43.6331	42.7083	146.308	0
331	0	0	331	1	254.143	179.128	75.015	0	0	70.3769	40.2851	616.946	226.717	4115.34	11520.3	-616.946	0	10.8095	3.62689	5.89201	0	0	0.0593445	160.842	-480.341	40.4834	230.87	0	42.6872	41.4008	241.442	0
337	0	0	337	1	255.386	132.046	123.339	0	0	24.9939	-34.8758	214.078	218.671	4061.07	11595.4	-214.078	0	7.72631	3.86796	4.88688	0	0	0.163061	173.605	-477.124	39.7002	213.009	0	35.4525	35.0711	119.69	0
338	0	0	338	1	291.07	171.259	119.812	0	0	112.125	84.7328	392.429	225.778	4173.26	11675.1	-392.429	0	8.79765	4.41542	5.08111	0	0	0.167658	151.291	-477.443	34.5017	220.587	0	38.6924	37.6067	129.33	0
349	0	0	349	1	236.307	132.014	104.293	0	0	153.399	83.6373	442.641	211.573	3932.66	11576.6	-442.641	0	8.6134	3.95007	5.58404	0	0	0.114723	139.295	-465.228	44.455	205.448	0	41.2346	39.7771	152.528	0
350	0	0	350	1	260.984	172.281	88.7033	0	0	213.391	102.312	613.296	201.471	3972.33	11458.2	-613.296	0	9.68971	3.77346	6.00816	0	0	0.0581125	187.225	-491.477	39.4492	204.709	0	49.6947	45.2298	254.395	0
352	0	0	352	1	279.277	177.188	102.089	0	0	32.3955	20.6975	336.689	183.27	4153.32	11639.5	-336.689	0	6.89511	5.24461	6.08725	0	0	0.0429011	154.602	-482.881	37.7793	194.66	0	47.5807	46.6197	153.833	0
356	0	0	356	1	218.052	122.071	95.9812	0	0	50.1557	-9.04378	356.209	137.908	4035.9	11469.9	-356.209	0	5.27663	4.25772	5.9379	0	0	0.119227	143.596	-462.564	50.0525	164.281	0	59.5059	57.7003	198.15	0
358	0	0	358	1	240.327	123.341	116.986	0	0	53.8445	53.2383	29.4489	165.201	4231.54	11108.7	-29.4489	0	5.4653	4.28076	5.73432	0	0	0.155139	195.641	-499.522	44.1075	208.796	0	46.2606	46.1862	156.849	0
362	0	0	362	1	237.07	133.665	103.405	0	0	64.4637	30.5936	297.428	142.81	4021.6	11330.6	-297.428	0	5.21124	4.62914	6.00457	0	0	0.0862948	173.289	-490.095	45.5929	177.838	0	58.2795	55.8218	185.239	0
363	0	0	363	1	237.183	138.242	98.9404	0	0	-1.23695	46.4609	95.0035	144.992	4386.28	11015.8	-95.0035	0	4.88004	4.29662	6.19961	0	0	0.132547	173.662	-496.54	45.3119	210.552	0	54.5195	53.2696	175.849	0
364	0	0	364	1	275.89	123.377	152.513	0	0	147.315	77.7521	148.682	182.312	4038.4	11582.5	-148.682	0	6.19801	3.67247	5.84171	0	0	0.149567	190.535	-487.246	36.64	221.474	0	42.124	41.7285	141.043	0
368	0	0	368	1	203.655	118.408	85.247	0	0	81.1116	-18.0664	106.026	138.818	4104.61	11578.6	-106.026	0	4.70011	4.08007	6.12478	0	0	0.0710718	163.618	-480.945	54.5286	220.078	0	54.6563	54.2158	182.73	0
370	0	0	370	1	280.452	189.463	90.989	0	0	144.905	145.938	261.781	174.771	4140.48	11514.3	-261.781	0	6.26748	4.13903	5.17346	0	0	0.197241	208.005	-492.61	35.9118	255.488	0	45.1627	44.1514	147.65	0
373	0	0	373	1	206.668	126.776	79.8919	0	0	25.7773	37.1992	187.698	134.486	4159.94	11423.7	-187.698	0	4.63766	4.18451	5.8736	0	0	0.11855	141.037	-466.497	53.387	177.978	0	57.6258	56.4409	188.854	0
376	0	0	376	1	298.752	161.94	136.812	0	0	143.435	9.76646	322.913	152.553	4042.28	11550.8	-322.913	0	5.6953	4.36736	5.91029	0	0	0.162285	149.288	-471.875	33.9297	188.443	0	52.9392	52.1608	175.321	0
384	0	0	384	1	301.05	183.715	117.335	0	0	1.87252	38.3567	465.395	178.494	4183.85	11422.5	-465.395	0	7.46443	3.00682	5.40867	0	0	0.192792	240.555	-502.336	32.1302	280.407	0	44.1863	43.2818	180.673	0
387	0	0	387	1	259.173	158.475	100.698	0	0	99.6552	85.2426	358.324	157.74	4185.73	11276	-358.324	0	5.98768	3.98549	5.01016	0	0	0.0350818	192.184	-482.144	39.228	222.455	0	49.8377	49.3818	167.376	0
389	0	0	389	1	253.973	149.431	104.542	0	0	40.0132	66.7868	535.517	225.567	4145.71	11493.8	-535.517	0	9.96709	3.48186	5.71599	0	0	0.0419309	192.476	-491.881	40.195	237.155	0	39.0447	38.3957	181.821	0
396	0	0	396	1	235.323	99.7834	135.54	0	0	233.139	-64.6087	-108.763	135.297	4351.22	10927.5	108.763	0	4.75062	3.87307	5.20728	0	0	0.129288	163.92	-474.048	44.2092	235.162	0	54.4919	53.0711	188.128	0
407	0	0	407	1	268.382	140.91	127.472	0	0	113.696	111.122	-16.482	159.734	4271.34	11449.4	16.482	0	5.27044	4.36873	5.50942	0	0	0.0525793	158.964	-480.606	38.3789	181.329	0	47.39	46.6884	166.926	0
409	0	0	409	1	306.248	161.953	144.295	0	0	74.8301	68.9813	289.46	175.942	4110.89	11591.2	-289.46	0	6.36918	4.45325	6.28471	0	0	0.233134	204.5	-496.096	33.2118	201.96	0	46.8334	46.2122	155.586	0
417	0	0	417	1	213.417	112.146	101.272	0	0	28.9861	10.8613	212.698	147.866	4256.39	11151.1	-212.698	0	5.16985	3.16959	5.06371	0	0	0.0512497	178.385	-484.064	48.5592	198.105	0	48.7988	48.0419	164.689	0
418	0	0	418	1	249.728	147.536	102.192	0	0	35.8603	-5.16323	266.961	203.691	3950.54	11565.7	-266.961	0	7.34621	3.76323	4.47091	0	0	0.0931333	199.705	-487.888	40.2916	246.263	0	38.647	37.478	125.671	0
419	0	0	419	1	232.265	138.518	93.7467	0	0	116.223	14.9732	428.983	155.065	4069.5	11645.2	-428.983	0	6.24506	4.51427	6.20395	0	0	0.103961	125.614	-464.507	46.8379	187.092	0	53.7553	54.1893	201.835	0
430	0	0	430	1	280.983	154.131	126.853	0	0	88.7942	-0.339587	365.803	246.824	4196.59	11361.6	-365.803	0	9.48106	2.71835	4.93433	0	0	0.0241994	156.15	-473.84	34.2597	238.036	0	31.7034	31.2647	110.942	0
455	0	0	455	1	290.859	175.06	115.799	0	0	-19.4811	-67.9518	405.757	215.31	4304.86	11329.5	-405.757	0	8.80287	3.35558	5.5961	0	0	0.178651	204.729	-502.988	33.9198	1	0	37.4134	36.1713	137.275	0
457	0	0	457	1	225.176	78.9679	146.209	0	0	81.4852	39.3272	173.4	121.776	4203.9	11321.9	-173.4	0	4.1628	4.51833	5.87408	0	0	0.100454	130.791	-468.918	48.3661	158.741	0	63.8387	62.4056	214.27	0
459	0	0	459	1	327.854	215.894	111.96	0	0	138.094	133.74	504.533	323.339	4147.29	11526.5	-504.533	0	13.9141	3.55111	4.71124	0	0	0.226127	172.996	-483.306	29.1431	262.634	0	28.2943	27.6851	114.55	0
460	0	0	460	1	258.57	141.835	116.735	0	0	102.71	65.5041	293.725	217.246	4083.01	11495.1	-293.725	0	7.88895	3.78653	5.15211	0	0	0.0936046	206.374	-492.57	39.24	212.465	0	37.3606	36.4253	122.531	0
467	0	0	467	1	273.663	142.712	130.951	0	0	58.3094	1.38417	165.288	178.525	4127.41	11359.9	-165.288	0	6.1204	4.2885	5.93584	0	0	0.173668	166.75	-486.641	37.7116	196.296	0	44.451	43.8659	146.229	0
468	0	0	468	1	244.1	155.131	88.9697	0	0	90.9594	114.723	343.889	145.454	3995.1	11545.5	-343.889	0	5.46997	4.13761	5.17854	0	0	0.0581088	189.073	-489.93	42.556	211.888	0	55.5455	53.7001	181.534	0
469	0	0	469	1	240.51	116.927	123.583	0	0	45.2916	109.171	36.3235	183.07	4040.77	11451.4	-36.3235	0	6.0529	2.82263	4.95396	0	0	0.0643311	211.523	-491.349	41.3673	268.285	0	39.7753	39.1108	136.075	0
471	0	0	471	1	307.286	167.459	139.827	0	0	39.2643	61.2073	142.271	194.678	4146.46	11300	-142.271	0	6.5882	3.38098	5.1503	0	0	0.091312	161.294	-476.478	31.5553	164.552	0	38.8561	38.2536	128.627	0
478	0	0	478	1	306.422	153.027	153.396	0	0	85.2581	77.2282	395.269	194.938	4299.78	11483.3	-395.269	0	7.60824	4.33135	5.47077	0	0	0.237129	195.959	-491.242	32.6109	241.804	0	44.5281	42.2154	149.093	0
480	0	0	480	1	225.479	118.434	107.045	0	0	38.2203	64.2523	76.176	154.95	4147.5	11097.7	-76.176	0	5.16189	4.08604	5.15674	0	0	0.194362	199.231	-480.174	46.8649	200.917	0	48.458	48.1207	160.351	0
481	0	0	481	1	247.841	128.599	119.241	0	0	44.0233	34.7875	399.615	224.084	4141.7	11525.8	-399.615	0	8.81265	4.11337	5.07887	0	0	0.208068	159.297	-473.203	41.6438	202.211	0	37.8225	37.1632	130.153	0
482	0	0	482	1	228.748	133.307	95.4418	0	0	78.276	14.153	633.901	243.422	4107.44	11546.4	-633.901	0	11.8253	3.16037	4.29501	0	0	0.0751733	181.128	-477.738	43.8079	222.764	0	39.4272	38.1829	217.923	0
484	0	0	484	1	349.957	235.577	114.38	0	0	156.756	80.1675	554.247	312.504	4128.62	11580.1	-554.247	0	14.0412	3.51236	4.84327	0	0	0.224531	177.635	-482.435	27.0491	249.754	0	30.1451	29.5474	136.402	0
501	0	0	501	1	237.424	108.949	128.475	0	0	88.1984	23.3108	-4.94439	132.09	4396.5	11238.3	4.94439	0	4.37604	3.35829	5.53494	0	0	0.0526038	186.357	-482.31	43.3176	203.117	0	54.3231	54.4637	182.313	0
507	0	0	507	1	261.737	120.731	141.007	0	0	18.5291	-44.306	189.841	149.622	4067.53	11405.5	-189.841	0	5.24956	3.32197	5.13803	0	0	0.294678	184.241	-491.396	38.1285	205.91	0	49.5416	48.1255	162.951	0
512	0	0	512	1	250.489	146.983	103.506	0	0	74.0268	27.9027	134.562	196.925	4111.69	11433	-134.562	0	6.65977	3.13422	4.94394	0	0	0.131193	169.359	-479.236	39.8051	232.189	0	37.9799	37.3339	126.535	0
514	0	0	514	1	223.918	150.672	73.246	0	0	-31.1966	49.3754	535.702	128.257	4216.92	11511.2	-535.702	0	5.77279	4.56185	5.25394	0	0	0.123513	174.652	-484.808	48.0555	191.569	0	68.8067	65.7842	296.828	0
530	0	0	530	1	258.656	152.551	106.105	0	0	70.0961	-36.5331	381.365	203.1	4115.62	11497.4	-381.365	0	7.95744	2.93753	5.22258	0	0	0.0802486	187.233	-481.328	38.2642	245.679	0	37.9211	37.7433	135.316	0
532	0	0	532	1	276.385	172.957	103.429	0	0	58.3055	116.215	231.485	183.946	4127.41	11444.3	-231.485	0	6.4452	3.00521	5.35969	0	0	0.238987	227.131	-500.052	35.5205	258.154	0	41.0362	40.3736	137.973	0
536	0	0	536	1	262.197	140.098	122.099	0	0	131.042	155.82	-210.345	197.298	4054.68	11305.1	210.345	0	6.74747	3.52614	4.5049	0	0	0.101311	163.474	-472.128	37.7758	231.829	0	36.1134	37.3601	164.661	0
548	0	0	548	1	232.132	105.924	126.208	0	0	20.3871	20.6131	124.138	164.508	4065.67	11340.6	-124.138	0	5.57353	3.77965	5.08725	0	0	0.0767198	170.257	-475.988	44.7097	182.24	0	46.0152	44.6248	151.068	0
561	0	0	561	1	241.39	138.589	102.801	0	0	99.469	-18.0284	90.8541	152.749	4086.25	11478.9	-90.8541	0	5.15815	3.13343	4.94205	0	0	0.0779862	204.485	-501.601	41.6178	255.09	0	46.7445	46.1442	157.157	0
576	0	0	576	1	247.369	151.208	96.1615	0	0	5.65094	1.22009	464.662	170.237	4180.07	11559.3	-464.662	0	7.13886	2.99327	4.32867	0	0	0.105733	174.141	-470.265	39.7029	241.625	0	45.8853	44.9019	175.317	0
581	0	0	581	1	260.841	147.891	112.95	0	0	119.755	133.864	471.573	185.379	4065.97	11426.7	-471.573	0	7.73907	3.41895	5.2775	0	0	0.1137	170.315	-477.299	38.5059	202.117	0	44.9122	43.6073	177.379	0
586	0	0	586	1	199.235	131.961	67.274	0	0	86.0825	74.2088	508.519	155.528	4099.64	11486.4	-508.519	0	6.67631	3.18861	4.79582	0	0	0.104346	165.998	-466.661	52.5676	236.15	0	51.7954	50.9923	223.864	0
587	0	0	587	1	222.045	153.693	68.3516	0	0	-9.23818	15.0404	318.084	184.03	4095.3	11445.9	-318.084	0	6.89003	3.90406	5.34572	0	0	0.174701	175.115	-481.862	47.7149	1	0	43.6516	42.626	143.633	0
588	0	0	588	1	289.123	184.83	104.293	0	0	148.967	-20.4609	469.602	221.145	4036.75	11581	-469.602	0	9.29542	3.55905	4.99985	0	0	0.0685748	163.928	-475.172	33.9865	241.354	0	37.8354	37.5915	147.938	0
597	0	0	597	1	229.464	96.3744	133.09	0	0	88.3824	8.70338	-101.346	156.836	4097.34	11352.5	101.346	0	5.24933	3.39467	4.83549	0	0	0.0130534	164.073	-465.938	44.539	182.794	0	44.8204	45.1008	172.732	0
598	0	0	598	1	238.053	108.715	129.338	0	0	32.9706	47.3501	216.002	156.106	4053.09	11513.2	-216.002	0	5.44105	3.47183	4.93085	0	0	0.183877	175.901	-475.703	42.7833	204.501	0	48.076	46.8287	159.82	0
599	0	0	599	1	269.663	163.772	105.891	0	0	-31.0154	87.2214	279.551	183.693	4117.08	11473.3	-279.551	0	6.71161	3.77671	5.60084	0	0	0.180694	196.929	-498.353	37.6133	219.821	0	43.1122	42.0652	143.48	0
600	0	0	600	1	243.728	105.379	138.348	0	0	71.2668	-2.86175	292.892	182.625	4014.79	11563.4	-292.892	0	6.67458	3.57031	5.21479	0	0	0.0600085	174.773	-472.077	41.9575	186.19	0	42.6789	41.9514	142.172	0
602	0	0	602	1	226.546	114.919	111.627	0	0	90.9464	64.1663	364.22	178.452	3895.45	11496.4	-364.22	0	6.80341	3.78807	4.8203	0	0	0.123945	134.735	-456.348	45.7962	195.715	0	46.8762	43.5147	150.416	0
603	0	0	603	1	191.28	118.823	72.4574	0	0	29.0185	-63.2503	530.149	181.345	4156.7	11623.8	-530.149	0	8.15588	3.01897	4.58739	0	0	0.115097	148.912	-462.92	54.6382	212.82	0	44.5511	44.764	197.624	0
607	0	0	607	1	314.927	189.139	125.788	0	0	80.6375	-9.64828	379.269	247.451	4105.08	11570.2	-379.269	0	9.61796	3.27968	4.8028	0	0	0.0797769	199.6	-491.247	30.3909	233.474	0	32.5978	32.471	112.845	0
609	0	0	609	1	228.844	118.569	110.275	0	0	15.1908	85.8535	237.197	165.8	4070.87	11674	-237.197	0	5.84721	3.41118	4.75465	0	0	0.274055	163.14	-469.362	44.6272	197.112	0	44.7922	44.5456	149.915	0
610	0	0	610	1	319.08	162.313	156.767	0	0	41.8318	84.7661	54.0375	280.289	4143.89	11475.8	-54.0375	0	9.29171	2.70723	4.9152	0	0	0.221966	152.889	-463.578	29.5244	238.653	0	27.3925	27.0064	94.0643	0
612	0	0	612	1	310.367	166.416	143.951	0	0	125.52	116.535	319.816	253.698	4060.2	11543.7	-319.816	0	9.39648	3.11608	4.8342	0	0	0.11666	224.369	-508.706	30.7973	283.293	0	31.4164	30.8825	105.842	0
614	0	0	614	1	224.121	137.646	86.4742	0	0	54.7396	-13.0712	285.745	122.595	3832	11474	-285.745	0	4.47239	3.66176	5.48218	0	0	0.200277	148.793	-468.525	46.939	183.361	0	63.2474	59.2181	204.577	0
619	0	0	619	1	281.374	141.766	139.608	0	0	35.2737	21.1175	-299.716	170.577	4150.45	11439.8	299.716	0	6.08821	3.96245	4.9671	0	0	0.0405772	171.186	-475.428	35.4596	212.642	0	43.6914	45.945	231.455	0
620	0	0	620	1	245.999	120.469	125.53	0	0	67.1829	22.0399	-168.908	131.715	4218.2	11139.9	168.908	0	4.45482	3.70272	4.51368	0	0	0.0652447	186.166	-484.961	41.0034	210.402	0	51.7638	53.4091	220.313	0
635	0	0	635	1	273.441	166.887	106.554	0	0	60.5348	49.1301	282.773	180.905	4025.53	11411.8	-282.773	0	6.53052	3.01719	5.03635	0	0	0.0950679	206.751	-493.719	35.7785	211.788	0	43.015	40.88	140.313	0
636	0	0	636	1	216.671	99.83	116.841	0	0	79.3217	45.1093	321.475	139.831	4106.4	11515.5	-321.475	0	5.17617	3.76642	5.60946	0	0	0.0365327	143.608	-469.078	49.2778	189.796	0	55.4207	54.6151	185.578	0
637	0	0	637	1	268.668	142.18	126.488	0	0	39.5272	16.2827	328.177	192.728	4046.53	11444.6	-328.177	0	7.20576	3.44629	4.9256	0	0	0.0523439	145.149	-461.865	36.9302	193.929	0	41.4558	39.9981	135.744	0
638	0	0	638	1	261.329	143.394	117.935	0	0	51.3465	92.25	85.9095	151.406	4034.71	11568	-85.9095	0	5.04458	3.29569	5.33085	0	0	0.132416	221.798	-498.822	38.3133	195.682	0	48.027	47.6969	162.666	0
639	0	0	639	1	310.354	162.624	147.73	0	0	28.1321	32.9959	-60.3845	182.237	4057.93	11427.9	60.3845	0	6.05536	3.98678	4.69335	0	0	0.137412	162.897	-475.464	31.3915	200.249	0	39.572	39.5531	152.717	0
640	0	0	640	1	262.813	174.547	88.2652	0	0	27.6673	80.84	449.644	189.489	4058.39	11380.1	-449.644	0	7.7691	2.44411	5.0771	0	0	0.100815	209.252	-500.858	36.809	241.579	0	40.7935	39.7572	161.909	0
641	0	0	641	1	301.622	137.929	163.693	0	0	118.468	45.8764	93.7803	251.029	4067.25	11514.7	-93.7803	0	8.40693	3.00582	4.2202	0	0	0.0858726	178.196	-473.02	31.3934	250.775	0	29.5477	29.059	101.748	0
645	0	0	645	1	264.671	124.57	140.101	0	0	-16.9252	55.3329	118.802	143.831	4202.65	11305.9	-118.802	0	4.87981	2.97388	4.6514	0	0	0.0712886	214.235	-486.243	36.8652	223.002	0	48.9873	47.9153	161.595	0
649	0	0	649	1	258.795	166.484	92.3115	0	0	66.6011	28.8281	283.442	175.636	4019.46	11432.1	-283.442	0	6.35269	3.58107	4.70204	0	0	0.105419	182.262	-476.034	38.5975	202.201	0	45.1035	42.8413	143.959	0
655	0	0	655	1	217.384	123.167	94.2167	0	0	106.48	129.199	306.406	138.717	4178.9	11630.7	-306.406	0	5.09066	3.07975	4.76583	0	0	0.204416	189.678	-482.064	46.9947	193.998	0	53.521	52.2709	175.904	0
661	0	0	661	1	246.568	155.492	91.0765	0	0	3.57828	71.1653	341.87	196.374	4082.48	11589.1	-341.87	0	7.42544	3.02459	4.10485	0	0	0.119125	213.176	-490.61	39.696	1	0	38.335	37.8688	128.901	0
665	0	0	665	1	298.468	159.471	138.998	0	0	64.9494	141.447	444.395	177.878	4120.77	11419.1	-444.395	0	7.26683	2.83243	5.2702	0	0	0.161094	214.354	-497.374	32.2142	260.348	0	43.2424	42.9005	171.707	0
666	0	0	666	1	329.314	209.394	119.92	0	0	-14.9938	-21.6829	372.022	234.491	4001.39	11482.6	-372.022	0	9.20328	3.32047	4.92513	0	0	0.144195	195.281	-493.646	28.9375	247.856	0	35.3108	33.5784	118.647	0
671	0	0	671	1	302.596	114.103	188.493	0	0	87.7708	110.011	-8.03861	195.463	4197.61	11151.6	8.03861	0	6.43937	4.20361	4.60045	0	0	0.219153	181.666	-489.087	32.4488	191.942	0	37.8168	37.8434	135.022	0
676	0	0	676	1	240.003	130.549	109.454	0	0	50.954	-3.91212	321.247	180.102	4134.77	11564.5	-321.247	0	6.7157	2.96203	4.57188	0	0	0.122961	200.256	-487.364	41.3397	242.918	0	41.284	40.9743	138.436	0
687	0	0	687	1	225.233	130.02	95.2132	0	0	43.6985	67.5051	20.1742	161.286	4142.02	11293.7	-20.1742	0	5.32859	3.54649	5.07792	0	0	0.017515	175.911	-476.615	46.0513	186.464	0	45.2216	44.6572	155.355	0
695	0	0	695	1	218.532	130.51	88.0223	0	0	45.0896	-35.8988	490.27	189.833	4040.97	11596.5	-490.27	0	8.14831	3.05644	5.19886	0	0	0.0623023	169.347	-472.58	47.1105	201.436	0	41.9522	42.1921	180.802	0
698	0	0	698	1	212.765	131.091	81.6743	0	0	86.8917	126.123	122.86	154.86	3999.17	11334.8	-122.86	0	5.20686	3.19378	4.83718	0	0	0.0743312	209.48	-494.862	48.5279	237.152	0	47.7956	45.7811	154.35	0
709	0	0	709	1	257.35	154.278	103.072	0	0	155.496	92.4266	375.565	246.062	3930.56	11468.1	-375.565	0	9.50735	3.00904	4.51915	0	0	0.0952116	188.065	-480.037	38.0522	1	0	34.043	31.4093	111.717	0
711	0	0	711	1	296.138	177.286	118.851	0	0	127.839	-34.2295	600.285	241.526	4057.88	11495.1	-600.285	0	11.4515	3.12096	5.13773	0	0	0.0245481	213.384	-499.106	32.718	241.641	0	38.5221	37.3369	198.513	0
717	0	0	717	1	272.649	144.015	128.634	0	0	46.0614	128.313	31.9991	163.058	4139.66	11133.3	-31.9991	0	5.3927	3.64097	4.50623	0	0	0.280457	139.735	-459.081	36.1653	175.024	0	44.0244	43.8644	150.409	0
724	0	0	724	1	302.155	146.739	155.416	0	0	-11.4389	33.2846	411.264	223.465	4197.16	11427.6	-411.264	0	8.96228	3.13354	4.86196	0	0	0.184867	242.26	-504.289	31.8097	228.951	0	36.023	34.9305	129.072	0
726	0	0	726	1	284.934	152.103	132.83	0	0	167.588	78.5675	86.9772	174.399	4018.13	11382.3	-86.9772	0	5.86076	3.63367	5.71518	0	0	0.128472	225.917	-504.845	35.1187	218.142	0	44.3271	42.7319	144.852	0
728	0	0	728	1	245.65	131.339	114.311	0	0	102.604	35.5451	404.782	156.637	4282.44	11425.4	-404.782	0	6.17064	3.47691	5.15945	0	0	0.0578263	234.945	-497.511	41.3876	220.263	0	51.4088	48.4616	179.318	0
731	0	0	731	1	203.23	100.382	102.848	0	0	-27.348	-6.0128	-56.3121	116.161	4113.41	11367.3	56.3121	0	3.92324	4.09269	5.68082	0	0	0.120888	124.423	-452.624	54.1242	173.479	0	61.9312	61.6746	228.504	0
734	0	0	734	1	263.787	150.576	113.211	0	0	-19.9566	28.2624	368.633	208.167	4106.02	11432.6	-368.633	0	8.0951	2.85462	4.73718	0	0	0.0953695	198.549	-486.17	36.9345	255.06	0	37.0097	36.2247	127.864	0
742	0	0	742	1	279.613	131.099	148.515	0	0	59.0998	24.3801	24.0983	198.469	4126.62	11237.2	-24.0983	0	6.58358	3.52433	4.22922	0	0	0.0893001	145.226	-463.764	34.7827	196.494	0	36.1997	35.6963	126.537	0
753	0	0	753	1	301.938	148.528	153.41	0	0	145.716	55.5336	-236.2	186.425	4139.66	11405.4	236.2	0	6.45024	3.5979	4.38489	0	0	0.0245203	159.819	-469.967	31.9333	209.099	0	37.9686	39.456	184.916	0
757	0	0	757	1	228.518	126.967	101.551	0	0	-29.0533	234.855	17.3557	146.525	4015.45	11325.7	-17.3557	0	4.99378	3.45777	4.53972	0	0	0.165031	160.096	-457.834	44.5443	179.106	0	47.4203	46.5987	165.894	0
758	0	0	758	1	284.887	162.351	122.536	0	0	-59.2363	134.412	94.8893	191.967	4145.3	11326.5	-94.8893	0	6.5553	2.5745	4.85572	0	0	0.192211	195.312	-492.861	33.5092	243.123	0	37.4904	36.5497	125.066	0
759	0	0	759	1	208.643	109.676	98.9676	0	0	52.5229	18.4743	154.88	120.142	4133.2	11342.8	-154.88	0	4.09501	3.6219	4.64329	0	0	0.177046	158.262	-462	50.2141	186.289	0	59.414	58.5935	194.757	0
765	0	0	765	1	206.963	96.1593	110.804	0	0	44.8282	-18.3045	25.5142	153.914	4240.55	11279.9	-25.5142	0	5.1518	3.70334	4.54858	0	0	0.167548	153.771	-468.287	50.7308	168.366	0	45.7683	45.3803	159.297	0
772	0	0	772	1	255.407	140.798	114.608	0	0	-0.807554	147.721	88.8993	139.647	4086.87	11412.8	-88.8993	0	4.69636	3.06132	5.29792	0	0	0.122777	179.444	-477.137	39.0653	228.983	0	51.8934	50.7165	172.319	0
775	0	0	775	1	236.625	122.054	114.572	0	0	138.401	48.0976	240.209	130.254	3947.66	11313.1	-240.209	0	4.59956	3.0418	4.90536	0	0	0.150192	195.892	-488.243	42.4681	237.67	0	56.8574	53.8398	181.554	0
779	0	0	779	1	206.985	110.218	96.7669	0	0	63.3766	91.9946	503.195	173.948	4022.68	11468.6	-503.195	0	7.4449	2.74344	4.68212	0	0	0.2194	201.833	-488.306	49.1643	194.618	0	46.7953	44.6288	198.172	0
782	0	0	782	1	211.628	97.62	114.008	0	0	-28.0342	7.24251	46.6591	187.857	4114.09	11254.3	-46.6591	0	6.3388	3.17955	4.30098	0	0	0.0670888	162.106	-463.695	48.182	221.8	0	37.7928	36.9908	129.677	0
784	0	0	784	1	241.832	126.445	115.387	0	0	76.4456	26.3345	103.053	200.26	4109.27	11334.9	-103.053	0	6.72232	2.19744	3.70753	0	0	0.0401767	201.472	-475.436	39.1521	269.646	0	34.315	33.6632	114.756	0
785	0	0	785	1	196.059	100.229	95.83	0	0	11.3768	27.2981	90.5562	135.612	4074.68	11433.6	-90.5562	0	4.56061	3.99731	4.96701	0	0	0.104172	135.905	-460.246	55.4498	174.528	0	54.2112	52.9026	182.872	0
789	0	0	789	1	237.463	135.478	101.985	0	0	79.8111	122.089	314.879	209.552	4105.91	11338.8	-314.879	0	7.72617	2.68075	4.06506	0	0	0.114079	189.607	-474.189	41.0077	253.284	0	35.5691	34.9685	117.578	0
791	0	0	791	1	250.191	125.964	124.227	0	0	245.655	128.619	-80.9931	152.774	4039.73	11232.6	80.9931	0	5.22619	3.09797	4.21452	0	0	0.101479	172.495	-470.795	39.1992	218.654	0	43.3968	43.3146	160.981	0
792	0	0	792	1	258.755	149.246	109.509	0	0	83.4034	66.5534	291.058	203.022	4102.32	11494	-291.058	0	7.35683	2.83351	4.80056	0	0	0.176296	244.607	-525.328	37.808	263.382	0	37.2842	36.5526	125.181	0
795	0	0	795	1	279.173	141.867	137.306	0	0	49.4351	46.0581	104.892	218.939	4136.29	11315.2	-104.892	0	7.34164	2.61417	3.83048	0	0	0.0442865	232.739	-495.514	33.7001	287.505	0	32.431	31.843	109.158	0
796	0	0	796	1	226.316	133.551	92.7654	0	0	29.2122	20.049	259.364	171.466	4056.85	11241.5	-259.364	0	6.13659	3.08293	4.8999	0	0	0.0953756	197.097	-485.468	44.8845	237.797	0	43.2568	42.6712	143.502	0
797	0	0	797	1	249.981	117.391	132.59	0	0	-21.4861	27.5701	-49.202	178.971	4107.55	11234	49.202	0	5.99404	2.9982	4.43448	0	0	0.0627664	174.873	-471.001	39.306	189.445	0	39.1497	38.6914	140.592	0
798	0	0	798	1	194.292	94.6836	99.6086	0	0	84.5726	-24.5347	45.2163	129.252	4101.15	11286.1	-45.2163	0	4.33762	4.26752	4.72137	0	0	0.0197482	131.779	-453.62	56.2023	157.707	0	55.0734	54.089	189.757	0
801	0	0	801	1	205.325	111.965	93.3595	0	0	65.5462	-0.549183	227.104	152.539	4219.83	11162.5	-227.104	0	5.36603	3.69993	4.52738	0	0	0.18394	140.494	-456.138	51.1997	165.394	0	48.174	47.5303	159.241	0
802	0	0	802	1	270.164	151.594	118.57	0	0	75.001	77.8153	74.0815	169.192	4011.06	11383.1	-74.0815	0	5.62244	4.01842	4.25056	0	0	0.236925	155.913	-463.978	36.7078	199.73	0	43.4137	41.9447	148.366	0
803	0	0	803	1	216.72	106.578	110.142	0	0	39.5297	70.1976	-313.625	125.691	4146.19	11291	313.625	0	4.48127	3.27647	5.03219	0	0	0.0284837	234.53	-494.269	47.7981	201.148	0	58.1667	60.9009	297.737	0
806	0	0	806	1	237.293	150.725	86.5684	0	0	-47.6194	31.1863	429.759	162.378	4233.34	11330.1	-429.759	0	6.69125	3.1932	4.99888	0	0	0.128148	170.092	-474.473	42.626	197.3	0	47.2925	45.9831	178.695	0
830	0	0	830	1	226.116	120.444	105.672	0	0	35.8694	13.2711	-52.2558	128.328	4149.85	11248.3	52.2558	0	4.27168	3.57601	4.8806	0	0	0.0716365	143.923	-456.835	45.664	173.88	0	54.2525	54.1471	196.921	0
832	0	0	832	1	241.623	124.634	116.989	0	0	71.6756	3.16928	413.225	127.092	4114.04	11358.1	-413.225	0	5.06149	3.30121	5.02859	0	0	0.0736717	121.279	-446.376	41.8756	156.253	0	58.9507	59.1692	216.864	0
833	0	0	833	1	277.086	157.759	119.327	0	0	105.364	-5.94225	125.253	170.073	4180.02	11466.8	-125.253	0	5.77377	2.81036	4.39397	0	0	0.0899319	209.757	-482.442	34.5784	1	0	41.7054	40.8283	138.027	0
839	0	0	839	1	241.799	144.806	96.9922	0	0	80.3537	-29.3593	244.362	194.034	4205.03	11290.9	-244.362	0	6.92752	2.93041	3.22513	0	0	0.0955607	221.275	-487.874	39.6416	1	0	36.4996	35.8237	119.843	0
843	0	0	843	1	183.217	92.8728	90.3444	0	0	53.8905	6.75773	150.727	146.853	4032.17	11254.8	-150.727	0	5.00783	3.19354	4.68639	0	0	0.0578466	177.18	-477.493	58.2059	187.832	0	48.9413	48.04	159.391	0
846	0	0	846	1	253.403	140.069	113.334	0	0	-29.7742	110.046	452.667	165.192	4016.17	11450.5	-452.667	0	6.89831	3.11821	4.87296	0	0	0.205606	182.196	-471.476	39.1789	200.014	0	48.8163	46.1141	184.076	0
848	0	0	848	1	281.592	135.232	146.36	0	0	32.1967	74.6293	276.694	233.916	4053.86	11585.6	-276.694	0	8.42344	2.36507	3.97513	0	0	0.131376	205.63	-481.653	33.2071	225.102	0	31.2441	30.9027	106.737	0
854	0	0	854	1	237.324	129.132	108.193	0	0	28.3014	50.6064	106.251	168.959	4057.76	11310.6	-106.251	0	5.67502	3.13222	4.56554	0	0	0.224067	166.345	-473.769	42.1318	220.555	0	42.9914	41.6912	141.717	0
859	0	0	859	1	258.771	115.655	143.116	0	0	144.186	128.798	171.774	176.542	3941.87	11431.8	-171.774	0	6.05268	2.65797	4.73188	0	0	0.111121	214.388	-487.999	37.5334	230.56	0	42.2029	39.4648	136.803	0
862	0	0	862	1	221.048	124.002	97.046	0	0	36.5463	22.7746	63.5979	156.776	4049.51	11338.5	-63.5979	0	5.2342	3.62984	4.56262	0	0	0.163235	155.433	-465.933	46.6729	171.072	0	46.0886	44.8332	156.218	0
867	0	0	867	1	245.139	131.338	113.801	0	0	141.705	7.01115	171.041	165.896	4044.01	11354.2	-171.041	0	5.71326	3.58808	5.03367	0	0	0.0831997	157.403	-473.044	41.5234	186.848	0	45.7967	44.2644	147.993	0
872	0	0	872	1	223.201	146.685	76.5164	0	0	56.37	99.8236	151.002	128.403	4029.69	11361.1	-151.002	0	4.3486	3.49217	4.97579	0	0	0.15466	187.81	-477.605	46.3754	207.973	0	57.781	55.6134	186.02	0
873	0	0	873	1	229.13	104.652	124.478	0	0	103.489	49.9704	79.6195	202.092	4082.23	11211.6	-79.6195	0	6.73949	2.45159	4.47301	0	0	0.0643028	178.919	-475.49	42.8079	218.61	0	35.2286	34.7344	116.361	0
874	0	0	874	1	229.986	110.782	119.204	0	0	69.0478	26.0417	211.695	182.902	4116.67	11235.5	-211.695	0	6.36054	3.02572	4.05164	0	0	0.106359	205.649	-480.295	43.0794	221.216	0	39.4184	38.8227	130.139	0
877	0	0	877	1	300.786	153.432	147.354	0	0	227.254	-40.1893	331.896	180.488	4257.45	11102.5	-331.896	0	6.97646	2.88765	3.79297	0	0	0.0854662	172.439	-469.239	31.1368	228.899	0	39.4103	38.4832	132.077	0
886	0	0	886	1	224.533	120.583	103.95	0	0	22.1287	9.13348	109.732	139.645	4163.59	11352.1	-109.732	0	4.72208	3.31133	4.91661	0	0	0.0620482	135.236	-450.715	45.6966	158.008	0	51.2415	50.5443	169.642	0
895	0	0	895	1	229.53	136.963	92.5673	0	0	107.012	54.2729	-21.7937	121.247	4078.71	11207.3	21.7937	0	4.00601	3.2028	4.32009	0	0	0.0853003	170.429	-460.97	43.7145	186.304	0	55.4461	54.9394	194.906	0
897	0	0	897	1	208.678	102.411	106.267	0	0	27.1405	-78.7909	286.72	138.956	4258.24	11440	-286.72	0	5.18506	2.63072	4.78164	0	0	0.0998077	188.541	-467.765	48.5691	1	0	51.1169	49.1956	168.801	0
907	0	0	907	1	266.087	141.111	124.977	0	0	47.2467	111.277	66.6624	166.561	4138.47	11349.6	-66.6624	0	5.53174	2.31006	3.56671	0	0	0.169222	248.421	-499.426	35.0931	298.076	0	39.84	39.3152	135.529	0
908	0	0	908	1	213.18	104.814	108.366	0	0	143.905	-22.0307	464.269	132.014	3842.5	11383.3	-464.269	0	5.52267	3.06069	4.54998	0	0	0.0696137	161.315	-467.803	47.8501	202.134	0	59.6702	54.6893	223.225	0
909	0	0	909	1	229.708	131.635	98.0734	0	0	-7.24902	87.3039	159.691	142.774	4093.31	11473.3	-159.691	0	4.88631	2.8363	3.79109	0	0	0.123521	188.517	-466.369	42.6011	199.378	0	48.0744	46.9211	160.673	0
912	0	0	912	1	249.594	150.681	98.9135	0	0	42.941	-27.8051	121.827	165.879	4142.78	11389	-121.827	0	5.65704	3.16506	3.8028	0	0	0.0430501	165.998	-464.495	39.0137	183.269	0	41.7485	41.1132	140.586	0
913	0	0	913	1	234.033	114.255	119.778	0	0	45.5847	-108.475	229.914	163.61	4040.48	11469.7	-229.914	0	5.9778	2.38182	4.12865	0	0	0.0840446	158.764	-455.44	41.333	162.548	0	41.9172	41.4989	140.141	0
914	0	0	914	1	261.013	162.668	98.345	0	0	-69.8063	-31.7383	577.979	223.426	4155.87	11492.6	-577.979	0	10.7733	2.76588	4.52687	0	0	0.216271	187.705	-476.817	37.1381	207.985	0	37.8951	37.0848	183.641	0
915	0	0	915	1	314.478	169.802	144.676	0	0	7.44663	-5.82776	-102.58	154.522	4377.59	11466.7	102.58	0	5.2137	3.48117	4.50274	0	0	0.148734	224.822	-504.113	30.4292	232.297	0	44.6549	44.8221	170.341	0
916	0	0	916	1	227.086	98.8624	128.224	0	0	80.1336	46.9503	21.0744	141.619	4205.25	11214.6	-21.0744	0	4.68269	3.16503	4.08141	0	0	0.0838698	192.738	-480.108	43.9707	209.092	0	47.9006	47.3673	165.665	0
920	0	0	920	1	247.888	163.682	84.2064	0	0	192.537	50.2674	612.93	201.261	3993.18	11510.3	-612.93	0	9.62262	2.98792	4.53548	0	0	0.193654	175.482	-476.877	39.7748	227.096	0	46.6593	42.8565	236.617	0
923	0	0	923	1	246.07	109.022	137.048	0	0	277.725	48.5258	129.062	139.976	4007.66	11512	-129.062	0	4.92995	3.06003	4.64942	0	0	0.123071	188.453	-476.156	40.3182	252.018	0	50.3168	47.7444	162.962	0
925	0	0	925	1	218.601	131.27	87.3306	0	0	99.3167	-1.6336	411.665	212.89	4086.4	11362.9	-411.665	0	8.47228	2.75793	4.20068	0	0	0.072439	161.67	-462.284	45.5266	216.062	0	36.447	35.9276	128.965	0
930	0	0	930	1	305.003	166.507	138.496	0	0	87.6316	70.7093	256.301	213.202	4197.75	11589.5	-256.301	0	7.56275	3.23497	4.8308	0	0	0.210192	202.049	-496.237	31.5309	285.042	0	36.9211	35.719	120.54	0
931	0	0	931	1	263.293	145.63	117.663	0	0	31.007	61.3574	68.81	218.017	4055.05	11598.9	-68.81	0	7.2591	3.54299	3.68397	0	0	0.243461	237.446	-498.354	36.897	248.6	0	32.6775	32.314	116.73	0
932	0	0	932	1	274.184	181.768	92.4167	0	0	183.353	192.449	232.499	146.84	4102.03	11567.4	-232.499	0	5.25779	3.90547	5.523	0	0	0.235714	182.267	-497.137	36.9384	200.988	0	51.5289	50.9303	171.778	0
933	0	0	933	1	229.171	117.293	111.878	0	0	63.1865	49.0042	56.8651	135.837	4122.53	11511.6	-56.8651	0	4.50973	4.17758	5.06312	0	0	0.163775	145.831	-465.967	45.9478	150.414	0	53.8028	53.0092	186.91	0
936	0	0	936	1	188.374	99.6361	88.7377	0	0	-7.79922	30.1764	91.3358	196.066	4093.86	11530.4	-91.3358	0	6.6139	2.95594	4.32822	0	0	0.00901401	146.353	-454.431	55.1624	1	0	36.5237	35.8305	125.739	0
938	0	0	938	1	263.613	168.071	95.5419	0	0	87.7628	34.1692	332.65	199.47	3998.3	11426.7	-332.65	0	7.44763	4.1096	5.45839	0	0	0.112964	138.261	-464.194	38.9205	168.592	0	42.939	40.3768	136.863	0
939	0	0	939	1	266.63	170.582	96.0477	0	0	99.1452	31.5043	112.384	174.03	3986.91	11429.4	-112.384	0	5.85337	3.19368	4.66451	0	0	0.229626	162.712	-473.696	36.7985	194.332	0	42.7325	40.8039	140.337	0
942	0	0	942	1	244.674	130.375	114.3	0	0	30.8595	11.4794	-27.5115	172.244	4055.2	11250.1	27.5115	0	5.72927	3.37096	4.17011	0	0	0.0427155	138.842	-455.705	40.5456	200.046	0	40.2092	39.8736	145.738	0
943	0	0	943	1	239.735	132.485	107.25	0	0	78.3169	-8.26398	201.839	171.051	4107.4	11369.5	-201.839	0	5.95381	2.57263	5.20922	0	0	0.0341348	192.841	-496.353	41.3523	283.063	0	42.3651	41.7825	141.704	0
945	0	0	945	1	316.267	170.529	145.738	0	0	100.501	100.03	282.009	237.923	4184.88	11261.2	-282.009	0	8.57525	2.23649	3.64846	0	0	0.0720454	208.764	-492.1	28.8121	268.14	0	30.3496	29.9577	101.978	0
950	0	0	950	1	218.279	127.9	90.3793	0	0	29.9338	36.7714	286.785	117.156	4255.45	11424.1	-286.785	0	4.2556	3.22192	4.73851	0	0	0.0900875	154.309	-460.093	46.9648	160.824	0	63.0429	59.7624	202.614	0
956	0	0	956	1	204.35	116.724	87.626	0	0	21.8559	-7.73594	100.997	134.501	4064.2	11468.6	-100.997	0	4.55376	2.93742	4.84248	0	0	0.126857	183.045	-468.467	50.5153	202.57	0	52.1801	51.2558	174.758	0
959	0	0	959	1	299.867	151.183	148.684	0	0	70.2716	63.2081	396.481	262.236	4215.11	11397.7	-396.481	0	10.2505	2.42172	3.8448	0	0	0.228084	198.398	-477.08	30.8779	270.473	0	29.828	28.8909	104.009	0
962	0	0	962	1	231.473	139.807	91.6668	0	0	120.206	-10.0752	291.551	188.482	3965.85	11471	-291.551	0	6.90057	3.02598	4.17334	0	0	0.0350681	145.969	-456.84	42.8739	204.387	0	40.9507	38.4559	130.361	0
964	0	0	964	1	219.264	111.579	107.685	0	0	99.3443	-48.8151	-25.9517	136.816	4086.38	11310.4	25.9517	0	4.61328	2.98114	4.58124	0	0	0.0747362	192.338	-473.587	46.1413	1	0	49.4461	49.1215	174.214	0
965	0	0	965	1	254.131	137.438	116.693	0	0	20.6316	61.9021	286.4	211.559	4165.09	11498.7	-286.4	0	7.67985	2.84477	4.19692	0	0	0.227968	165.264	-462.379	38.164	242.066	0	35.6529	34.6165	117.393	0
966	0	0	966	1	250.735	100.017	150.718	0	0	-16.4093	68.5818	-351.782	171.018	4202.13	11392.3	351.782	0	6.28294	3.57135	4.50987	0	0	0.101783	146.245	-461.821	39.9152	204.719	0	43.962	46.2432	246.414	0
969	0	0	969	1	180.42	118.94	61.4804	0	0	73.528	119.004	308.966	140.492	4211.85	11541.2	-308.966	0	5.15848	2.71473	4.76273	0	0	0.181616	173.388	-469	58.2645	187.178	0	51.9543	50.1283	171.969	0
970	0	0	970	1	198.781	136.989	61.7924	0	0	55.122	-16.1674	386.508	153.655	4130.6	11477.1	-386.508	0	6.0203	2.76823	4.76011	0	0	0.0908165	190.656	-476.606	51.8047	1	0	47.5581	47.3649	170.087	0
971	0	0	971	1	235.949	139.768	96.181	0	0	133.932	54.5775	432.188	169.116	3852.47	11406.3	-432.188	0	6.81371	2.54386	4.09769	0	0	0.019311	145.9	-452.58	41.1522	202.385	0	46.1038	41.5904	162.874	0
972	0	0	972	1	231.016	105.604	125.412	0	0	70.0088	83.0475	-0.764991	151.339	4215.37	11477.5	0.764991	0	4.98592	2.8606	4.70113	0	0	0.099286	202.868	-490.975	43.2488	270.632	0	46.5376	45.7558	160.338	0
976	0	0	976	1	261.247	142.827	118.42	0	0	-27.2132	26.1404	405.233	214.318	4212.93	11534.4	-405.233	0	8.59782	3.34398	4.3671	0	0	0.169157	172.741	-468.16	37.6313	185.872	0	37.8902	36.3927	128.808	0
981	0	0	981	1	243.42	127.526	115.893	0	0	117.222	38.3192	353.882	195.325	4068.5	11522.2	-353.882	0	7.40852	2.82432	4.48228	0	0	0.143255	174.4	-468.823	40.3816	224.6	0	38.8093	38.0804	131.938	0
988	0	0	988	1	190.648	86.1086	104.539	0	0	22.7122	46.2597	184.705	130.814	4163.01	11514.3	-184.705	0	4.50366	2.94776	4.90223	0	0	0.199928	178.668	-469.933	55.1453	177.063	0	54.555	53.1487	180.169	0
992	0	0	992	1	211.566	131.371	80.1945	0	0	-27.4957	-9.73113	370.42	153.605	3814.58	11470.6	-370.42	0	6.02757	2.73906	3.78142	0	0	0.0159242	175.4	-470.195	46.8229	186.151	0	48.3759	44.5735	157.787	0
995	0	0	995	1	251.432	137.074	114.357	0	0	76.2085	102.51	121.425	149.388	4009.85	11458.1	-121.425	0	5.01523	3.42846	4.16785	0	0	0.0510983	203.327	-491.926	39.3081	228.173	0	48.1722	46.613	160.072	0
997	0	0	997	1	282.986	131.323	151.664	0	0	137.948	-14.5661	288.273	225.803	3948.11	11475.5	-288.273	0	8.27133	2.43046	4.40454	0	0	0.0419482	192.702	-472.168	33.3489	202.428	0	34.0628	31.9045	111.203	0
998	0	0	998	1	241.614	147.164	94.45	0	0	-28.5979	-24.6623	167.582	159.379	4114.66	11485.6	-167.582	0	5.56929	2.21032	4.31956	0	0	0.145901	180.92	-458.081	39.7116	242.299	0	42.4775	41.7076	144.017	0
999	0	0	999	1	202.961	104.761	98.1995	0	0	153.799	-25.5563	218.478	174.79	4131.58	11586.1	-218.478	0	6.18649	2.98243	4.50232	0	0	0.147723	171.525	-474.699	50.6072	205.224	0	41.2402	40.8041	137.777	0
1003	0	0	1003	1	256.37	126.003	130.367	0	0	88.1356	72.5462	50.9637	232.38	4197.24	11587.7	-50.9637	0	7.69632	2.59265	3.59039	0	0	0.0664496	205.36	-482.24	36.9811	225.257	0	30.6224	30.0357	105.677	0
1004	0	0	1004	1	286.705	150.915	135.79	0	0	137.76	-37.1666	111.156	161.965	3948.3	11498.1	-111.156	0	5.53641	2.84503	4.25809	0	0	0.0729684	206.565	-487.915	33.1753	239.131	0	43.197	41.7932	143.454	0
1005	0	0	1005	1	235.233	112.79	122.443	0	0	12.327	81.9615	-110.797	146.985	4073.73	11378.9	110.797	0	4.9008	3.00116	4.32683	0	0	0.105837	161.511	-461.574	42.1704	227.421	0	46.1561	46.3919	182	0
1007	0	0	1007	1	239.444	140.612	98.832	0	0	58.85	67.9703	457.466	225.921	4126.87	11492.6	-457.466	0	9.28782	3.01397	4.23418	0	0	0.194033	194.989	-477	41.2144	253.857	0	35.7909	35.2278	135.607	0
1008	0	0	1008	1	210.17	107.315	102.855	0	0	80.2718	39.652	21.3623	131.113	4105.45	11421.2	-21.3623	0	4.33882	2.63818	4.18105	0	0	0.0702996	210.74	-469.974	47.4947	1	0	50.8302	50.2567	176.555	0
1016	0	0	1016	1	168.857	120.291	48.5658	0	0	81.925	50.7414	564.528	157.007	4103.8	11509.8	-564.528	0	7.1034	3.24022	4.46772	0	0	0.00861601	162.67	-458.595	64.2345	217.579	0	53.603	52.5343	258.353	0
1025	0	0	1025	1	226.024	130.904	95.1203	0	0	93.2325	32.8408	373.087	166.204	4092.49	11527.7	-373.087	0	6.39088	1.96893	3.52853	0	0	0.0426518	220.878	-478.941	41.8101	273.591	0	41.2798	40.8138	143.958	0
1034	0	0	1034	1	215.231	140.855	74.3768	0	0	-12.4838	-39.7029	180.933	127.5	4098.54	11600.3	-180.933	0	4.47684	3.13752	4.45247	0	0	0.0111392	151.054	-457.748	47.3106	197.142	0	54.1912	53.5689	181.888	0
1039	0	0	1039	1	249.67	134.041	115.629	0	0	35.95	36.1462	46.514	157.37	4149.77	11524.4	-46.514	0	5.23176	3.37431	4.11119	0	0	0.087458	189.318	-472.072	39.5256	228.414	0	44.2069	43.4388	155.305	0
1072	0	0	1072	1	200.058	114.562	85.4963	0	0	45.1133	61.5194	405.197	134.321	4140.61	11499	-405.197	0	5.2971	2.95582	4.05705	0	0	0.145403	143.711	-445.897	50.863	179.019	0	54.4647	53.6716	191.681	0
1081	0	0	1081	1	228.047	136.258	91.7889	0	0	-28.3567	95.096	193.359	130.523	4313.74	11266.1	-193.359	0	4.5474	2.94588	3.90413	0	0	0.0645066	181.16	-472.791	43.2471	207.086	0	52.7134	51.0456	172.876	0
1116	0	0	1116	1	243.979	136.697	107.282	0	0	106.31	12.2739	337.185	212.644	4179.07	11448.6	-337.185	0	7.98917	1.76647	3.19636	0	0	0.158334	218.14	-482.099	37.7213	312.643	0	32.7997	32.0482	109.551	0
1118	0	0	1118	1	240.508	129.007	111.501	0	0	55.3344	38.1669	266.517	182.726	4130.39	11522.4	-266.517	0	6.5384	2.57562	3.79241	0	0	0.0178358	193.588	-472.539	40.0043	260.748	0	38.9387	38.2087	129.325	0
1123	0	0	1123	1	206.953	120.743	86.2108	0	0	68.1866	-25.1	294.701	147.751	4017.87	11486	-294.701	0	5.43153	3.12252	3.77541	0	0	0.0509903	165.597	-456.142	48.7221	205.028	0	49.5446	47.6302	158.37	0
1126	0	0	1126	1	201.866	120.385	81.4808	0	0	48.2793	-7.36436	224.418	156.081	4037.78	11368.6	-224.418	0	5.49524	2.93319	3.76813	0	0	0.0466423	160.803	-454.722	49.8728	1	0	45.9381	44.0873	148.247	0
1132	0	0	1132	1	282.212	172.352	109.859	0	0	104.869	155.64	324.846	250.586	4180.51	11504.6	-324.846	0	9.34463	2.37644	3.99025	0	0	0.149125	209.151	-478.631	33.1445	287.545	0	30.2864	29.4378	101.027	0
1139	0	0	1139	1	215.224	112.449	102.775	0	0	44.6114	71.9922	258.252	192.95	4041.45	11388.9	-258.252	0	6.86274	2.92516	4.70693	0	0	0.168944	164.045	-470.224	47.2379	169.701	0	39.7787	38.0627	129.923	0
1143	0	0	1143	1	253.181	136.439	116.741	0	0	165.732	21.4278	557.401	219.114	4119.65	11638.8	-557.401	0	9.91245	2.98788	4.35444	0	0	0.0419045	132.315	-448.837	38.6371	182.641	0	38.8959	38.6161	180.679	0
1144	0	0	1144	1	169.186	98.6164	70.5694	0	0	12.6345	33.936	343.739	155.902	4173.09	11327.3	-343.739	0	5.90448	2.43614	4.30484	0	0	0.0444609	170.723	-475.54	61.5347	203.683	0	45.0065	44.6542	155.707	0
1145	0	0	1145	1	220.818	136.913	83.9046	0	0	189.998	156.868	382.684	138.178	3995.72	11503.4	-382.684	0	5.43582	3.25843	4.34827	0	0	0.132695	140.956	-454.396	45.928	191.683	0	55.7246	52.6119	184.355	0
1148	0	0	1148	1	237.404	137.133	100.272	0	0	-37.289	-11.7772	377.605	188.028	3625.05	11273.4	-377.605	0	7.44516	2.37368	3.89408	0	0	0.0302666	186.121	-476.14	40.4252	242.15	0	39.6008	38.5005	134.706	0
1150	0	0	1150	1	223.86	146.582	77.2781	0	0	117.036	24.1187	398.844	150.85	3570.38	11536.4	-398.844	0	5.9259	3.1205	4.11457	0	0	0.0706495	179.856	-466.744	44.7074	1	0	50.1653	49.5076	169.844	0
1153	0	0	1153	1	227.306	132.576	94.73	0	0	82.5972	40.6402	344.259	150.924	4003.46	11320.6	-344.259	0	5.67829	2.49184	4.49492	0	0	0.148132	194.279	-483.331	43.3046	219.326	0	48.6293	46.5831	161.848	0
1154	0	0	1154	1	256.99	127.351	129.639	0	0	85.9275	-23.3829	110.309	212.042	4000.13	11384.6	-110.309	0	7.1955	2.56731	4.18925	0	0	0.0689918	183.398	-475.056	37.3218	232.782	0	34.2811	32.8932	113.514	0
1157	0	0	1157	1	273.42	164.194	109.226	0	0	79.8052	13.7073	354.804	352.694	4006.25	11447.2	-354.804	0	13.4106	1.82735	3.68575	0	0	0.122692	185.221	-467.244	33.5433	273.044	0	22.8709	21.7192	76.9695	0
1166	0	0	1166	1	235.209	145.322	89.8866	0	0	64.104	7.73405	449.751	146.684	4021.96	11552.8	-449.751	0	6.01668	3.08953	3.90311	0	0	0.0316916	173.909	-462.125	41.8716	204.693	0	52.1664	51.1931	193.226	0
1180	0	0	1180	1	267.666	136.649	131.017	0	0	42.6418	108.123	263.711	162.495	4043.42	11452.4	-263.711	0	5.80218	2.3602	4.23237	0	0	0.195873	204.822	-483.243	35.3758	219.641	0	44.0415	42.3751	146.141	0
1188	0	0	1188	1	245.429	171.079	74.3501	0	0	14.5001	25.8042	564.953	220.071	4071.56	11534.8	-564.953	0	10.0686	2.34125	4.15993	0	0	0.115107	147.749	-457.647	39.0562	219.238	0	37.6416	36.7453	183.384	0
1199	0	0	1199	1	221.43	127.396	94.034	0	0	10.3325	33.6308	452.594	193.377	4175.39	11526.9	-452.594	0	7.98593	1.94052	4.07864	0	0	0.0538759	184.394	-464.958	43.2829	241.92	0	37.729	36.8643	148.532	0
1217	0	0	1217	1	238.801	150.17	88.631	0	0	120.443	43.1245	524.764	183.073	4065.28	11318.1	-524.764	0	7.98463	2.79744	2.92198	0	0	0.0466832	175.658	-459.889	39.7403	269.838	0	43.3085	42.5816	174.786	0
1218	0	0	1218	1	231.411	135.09	96.3211	0	0	102.832	28.5592	430.342	189.696	3983.23	11432.3	-430.342	0	7.63177	2.55073	3.35364	0	0	0.121974	197.289	-468.145	41.3793	219.184	0	41.4449	38.4876	141.084	0
1221	0	0	1221	1	173.303	107.52	65.7838	0	0	-26.0977	-109.222	484.076	113.382	4112.16	11570.1	-484.076	0	5.05177	3.66362	4.47713	0	0	0.156191	163.748	-469.894	63.2065	1	0	66.303	68.0736	263.114	0
1230	0	0	1230	1	244.616	129.364	115.252	0	0	83.4436	77.4284	393.44	216.39	3902.96	11483.1	-393.44	0	8.43369	2.0952	3.45106	0	0	0.123186	187.337	-474.119	38.2812	269.044	0	35.6565	32.6795	119.327	0
1237	0	0	1237	1	248.187	113.679	134.507	0	0	121.176	38.6837	198.624	223.621	4164.2	11422.2	-198.624	0	7.73346	2.17751	3.33381	0	0	0.0808849	180.656	-455.746	37.6597	1	0	31.377	30.581	104.679	0
1250	0	0	1250	1	202.96	114.038	88.9222	0	0	51.3936	-46.6126	507.263	173.422	4034.67	11607.2	-507.263	0	7.57438	2.6705	3.73726	0	0	0.0766653	133.778	-438.49	49.0319	198.697	0	43.8598	44.2934	186.014	0
1256	0	0	1256	1	261.641	154.037	107.604	0	0	61.2693	24.5863	505.913	214.566	4024.79	11536	-505.913	0	9.22331	2.7303	3.94188	0	0	0.0159061	218.527	-498.047	36.5491	254.79	0	38.1905	37.1017	158.211	0
1258	0	0	1258	1	239.547	131.271	108.275	0	0	83.1612	40.913	323.406	221.563	4002.9	11519.6	-323.406	0	8.2149	2.75419	3.50189	0	0	0.0935987	180.165	-460.139	40.1486	195.798	0	34.43	33.0258	111.545	0
1259	0	0	1259	1	240.252	138.358	101.894	0	0	45.0216	90.3091	360.524	199.24	4140.7	11569.9	-360.524	0	7.59127	2.41626	3.60936	0	0	0.0752771	177.577	-466.407	39.6712	1	0	36.5631	36.1392	123.527	0
1261	0	0	1261	1	221.56	154.178	67.3827	0	0	-39.1529	82.7698	292.443	139.866	4025.55	11378.1	-292.443	0	5.16629	2.88054	3.90092	0	0	0.0913822	196.862	-474.74	44.663	217.581	0	52.0919	49.1095	165.536	0
1268	0	0	1268	1	190.431	95.6537	94.7776	0	0	98.2169	50.9468	135.325	162.316	4187.16	11111	-135.325	0	5.47997	2.46387	3.46684	0	0	0.0325509	206.147	-474.039	52.1108	237.345	0	41.3632	40.8907	136.239	0
1296	0	0	1296	1	203.686	90.5963	113.09	0	0	-16.9474	118.743	-13.154	133.815	4103.01	11142.8	13.154	0	4.44783	2.82086	3.94137	0	0	0.150164	146.771	-446.895	49.3646	194.391	0	49.604	49.3676	172.595	0
1340	0	0	1340	1	193.879	80.3182	113.561	0	0	123.998	-20.5183	168.045	130.149	3962.06	11381.8	-168.045	0	4.49292	2.19575	3.62463	0	0	0.124645	210.45	-471.168	50.6564	1	0	51.4691	48.402	165.471	0
1356	0	0	1356	1	232.879	93.2	139.679	0	0	80.3032	-10.0428	2.25039	141.599	4005.76	11172	-2.25039	0	4.7202	1.94015	3.18755	0	0	0.0854446	222.947	-483.578	40.0373	258.355	0	43.1425	43.5842	148.997	0
1381	0	0	1381	1	226.374	127.499	98.8743	0	0	118.59	92.2242	280.491	156.471	3967.47	11269	-280.491	0	5.6385	2.06473	3.99025	0	0	0.22352	165.203	-460.212	42.3232	1	0	44.2383	43.0737	144.954	0
1386	0	0	1386	1	270.256	135.857	134.399	0	0	14.7992	62.393	302.975	154.367	4071.26	11199.2	-302.975	0	5.67006	2.10995	3.68899	0	0	0.127612	184.941	-470.218	34.3311	221.371	0	43.3984	43.3467	146.3	0
1554	0	0	1554	1	241.651	120.269	121.382	0	0	73.8793	69.6632	160.078	186.848	4311.16	11191.9	-160.077	0	6.34521	1.62269	3.32003	0	0	0.0674345	171.007	-454.07	38.0133	242.785	0	34.7222	34.2215	117.414	0
3051	0	0	3051	1	227.608	142.932	84.6761	0	0	80.7695	17.4413	398.792	184.376	4304.27	11443.5	-398.792	0	7.24297	1.78836	3.16484	0	0	0.0853573	170.665	-460.41	40.8368	1	0	38.525	36.2461	132.394	0
3053	0	0	3053	1	234.238	108.4	125.839	0	0	77.045	43.6593	403.333	194.727	4208.34	11516.9	-403.333	0	7.65774	1.97581	2.78337	0	0	0.0773149	203.297	-459.703	39.4392	1	0	36.8185	35.4763	124.399	0
3084	0	0	3084	1	199.328	91.1594	108.169	0	0	32.4607	11.6271	30.6001	160.261	4252.92	11349.6	-30.6001	0	5.33899	1.69243	2.54948	0	0	0.0876923	151.261	-431.311	46.6103	230.112	0	37.8046	37.0747	131.308	0
3541	0	0	3541	1	179.846	115.503	64.3434	0	0	9.41983	12.8185	292.117	115.44	4076.64	11448.1	-292.117	0	4.2326	1.97466	2.60467	0	0	0.117238	161.277	-435.077	53.223	1	0	54.7941	53.1677	176.788	0
4001	0	0	1	1	292.823	164.218	128.605	0	0	15.2165	47.5888	294.025	236.637	3572.54	11214	-294.025	0	11.8201	11.5485	10.7445	0	0	0.110709	112.806	-509.509	23.0253	149.925	0	46.9746	44.0645	186.033	1
4021	0	0	21	1	308.756	167.479	141.277	0	0	18.0287	30.5157	46.4633	260.429	3569.73	11131.4	-46.4633	0	11.2213	11.0419	10.7341	0	0	0.188612	123.892	-511.319	21.4334	124.961	0	41.3652	39.8563	98.0415	1
4022	0	0	22	1	375.059	189.825	185.233	0	0	37.8658	63.0172	176.954	242.916	3549.89	11098.9	-176.954	0	11.0985	10.5353	10.7334	0	0	0.130041	114.098	-508.715	16.8186	156.404	0	42.7947	41.304	126.732	1
4038	0	0	38	1	319.671	163.247	156.423	0	0	34.7405	48.0511	126.962	336.816	3553.02	11113.9	-126.962	0	14.9901	9.94471	9.10042	0	0	0.221307	145.74	-518.617	19.93	204.327	0	31.3538	30.2577	82.4017	1
4067	0	0	67	1	343.222	199.469	143.753	0	0	5.66178	33.1831	47.3816	236.79	3582.1	11128.7	-47.3816	0	10.2083	10.4558	10.0922	0	0	0.139651	133.932	-511.356	18.5847	149.984	0	44.2515	42.4997	104.615	1
4082	0	0	82	1	381.332	195.913	185.419	0	0	27.7321	21.2718	149.736	256.095	3759.35	11439.6	-149.736	0	11.5643	10.2662	9.79984	0	0	0.210799	156.11	-521.664	16.301	151.705	0	41.417	37.7718	109.999	1
4086	0	0	86	1	269.967	146.654	123.313	0	0	67.4838	51.8683	160.903	233.682	3619.94	11209.7	-160.903	0	10.5905	10.4502	9.55283	0	0	0.13154	137.15	-509.892	24.8034	183.554	0	44.402	43.3555	122.225	1
4092	0	0	92	1	270.606	142.749	127.857	0	0	-19.7602	53.4574	128.084	174.263	3607.52	11108.5	-128.084	0	7.78617	10.5636	9.62754	0	0	0.0949653	136.162	-510.239	24.7875	161.177	0	57.7992	55.5574	150.082	1
4094	0	0	94	1	337.534	157.412	180.122	0	0	25.4215	26.259	169.27	300.082	3562.34	11135.7	-169.27	0	13.6903	9.65899	9.66946	0	0	0.0937051	148.928	-504.288	18.7255	160.043	0	34.5541	33.8671	99.7072	1
4095	0	0	95	1	351.175	187.597	163.579	0	0	45.9781	42.5203	109.009	219.74	3541.78	11219.1	-109.009	0	9.70179	10.6652	9.11986	0	0	0.153433	125.053	-504.192	17.9282	126.823	0	47.4763	45.4048	118.761	1
4098	0	0	98	1	264.227	136.305	127.922	0	0	6.94695	-34.9331	79.0763	196.149	3580.81	11196.9	-79.0763	0	8.67597	10.3415	8.92255	0	0	0.0964727	133.017	-504.363	25.2311	133.28	0	51.4114	49.7203	123.704	1
4105	0	0	105	1	315.132	174.486	140.646	0	0	79.0704	71.4329	178.249	353.998	3508.69	11190.1	-178.249	0	16.2	9.21848	9.27905	0	0	0.256111	134.699	-508.008	20.1587	180.995	0	30.0621	28.9387	87.9272	1
4106	0	0	106	1	389.149	206.218	182.932	0	0	-3.94796	-8.11857	188.308	334.832	3591.71	11170	-188.308	0	15.5554	8.88996	9.16398	0	0	0.168286	174.277	-522.644	15.6154	201.802	0	30.6496	30.3545	92.9642	1
4116	0	0	116	1	261.663	123.768	137.895	0	0	-3.96047	-15.515	198.462	261.866	3591.72	11177.4	-198.462	0	12.2585	9.61518	9.83717	0	0	0.0841754	119.924	-504.006	25.6177	137.296	0	38.9048	38.5937	121.427	1
4145	0	0	145	1	354.734	193.241	161.493	0	0	36.8167	-26.09	265.787	212.028	3550.94	11188	-265.787	0	10.4052	9.79741	9.65129	0	0	0.108266	144.675	-515.22	17.6634	167.546	0	47.838	46.6415	180.1	1
4170	0	0	170	1	257.046	144.506	112.54	0	0	41.0729	93.3405	212.701	230.087	3546.69	11168.2	-212.701	0	10.752	9.35989	8.40666	0	0	0.163137	115.118	-489.894	25.6141	139.052	0	43.2266	42.7224	137.841	1
4174	0	0	174	1	300.876	134.368	166.508	0	0	51.9534	6.39267	117.325	203.861	3535.81	11155.5	-117.325	0	9.07902	9.33626	8.95621	0	0	0.0939077	134.569	-503.287	21.2693	161.204	0	48.6667	47.8409	134.089	1
4182	0	0	182	1	273.203	141.645	131.559	0	0	-34.0803	18.101	60.8075	268.531	3621.84	11143.8	-60.8075	0	11.7115	9.28016	8.10594	0	0	0.157154	136.945	-503.576	23.6459	172.205	0	37.1099	35.8959	89.3614	1
4184	0	0	184	1	289.969	150.797	139.172	0	0	38.7994	8.38547	160.407	261.992	3548.96	11153.5	-160.407	0	11.9173	8.41917	8.78126	0	0	0.0638661	109.663	-490.758	21.9549	166.833	0	37.4576	37.2084	106.367	1
4191	0	0	191	1	282.222	167.602	114.62	0	0	40.995	-7.98022	153.356	233.279	3546.77	11169.9	-153.356	0	10.5998	8.263	8.66977	0	0	0.0089207	136.421	-500.45	22.6112	178.459	0	41.384	41.2038	115.491	1
4214	0	0	214	1	358.252	204.37	153.882	0	0	72.1441	39.5158	135.501	299.773	3515.62	11222.1	-135.501	0	13.4228	9.60152	8.69451	0	0	0.115692	123.008	-499.227	17.2511	178.794	0	35.0338	33.2325	92.0387	1
4231	0	0	231	1	271.251	164.03	107.22	0	0	-0.382559	-7.71858	289.138	236.545	3588.14	11169.6	-289.138	0	11.8395	8.84134	9.28299	0	0	0.211337	130.679	-499.336	24.0892	198.179	0	42.3309	41.2307	171.083	1
4249	0	0	249	1	284.86	161.533	123.327	0	0	78.1465	44.9838	236.481	187.048	3509.61	11216.6	-236.481	0	8.90134	9.02189	8.43361	0	0	0.0276189	136.131	-499.283	22.5012	146.473	0	52.7891	49.8676	178.766	1
4304	0	0	304	1	420.13	241.482	178.647	0	0	21.7804	24.072	113.066	426.073	3565.98	11237.5	-113.066	0	18.8894	8.64454	8.32738	0	0	0.276989	135.728	-507.424	14.1438	229.007	0	25.194	23.9251	64.7578	1
4308	0	0	308	1	274.948	135.404	139.544	0	0	-23.1271	50.7825	240.199	210.482	3511.23	11210.8	-240.199	0	10.0949	8.19924	7.85885	0	0	0.275033	128.632	-490.52	23.0799	152.429	0	45.7733	43.5146	158.357	1
4317	0	0	317	1	332.925	179.638	153.287	0	0	-2.3024	29.2983	167.474	291.096	3590.06	11232.3	-167.474	0	13.2874	8.33368	8.13639	0	0	0.149263	135.094	-496.559	18.4598	167.07	0	34.5578	33.0351	97.0589	1
4326	0	0	326	1	244.372	128.018	116.354	0	0	-43.4757	42.1537	84.2339	148.718	3531.58	11119.8	-84.2339	0	6.53967	7.9954	8.04487	0	0	0.192971	125.472	-487.781	26.6324	152.704	0	61.5556	59.677	151.739	1
4329	0	0	329	1	279.36	144.605	134.755	0	0	73.7481	55.6113	116.418	190.286	3514.01	11106.3	-116.418	0	8.43203	7.91156	8.05259	0	0	0.025478	134.843	-492.779	22.6152	179.884	0	49.0828	47.3989	126.599	1
4334	0	0	334	1	224.738	131.52	93.2179	0	0	18.9054	47.4336	144.71	203.256	3568.85	11214.1	-144.71	0	9.13303	8.65612	8.47617	0	0	0.180445	122.867	-494.136	30.0154	1	0	48.1722	46.5198	129.104	1
4350	0	0	350	1	216.371	133.523	82.8482	0	0	11.1854	-39.2416	37.9357	191.43	3576.57	11201.2	-37.9357	0	8.34562	8.00471	7.00255	0	0	0.0656246	128.936	-484.423	30.4484	155.976	0	47.8668	46.0694	112.964	1
4351	0	0	351	1	329.653	169.412	160.241	0	0	64.5277	83.7475	148.749	331.991	3523.23	11177.8	-148.749	0	14.9268	7.53867	6.8201	0	0	0.185632	118.845	-480.709	18.2375	175.07	0	29.5598	28.7803	80.4654	1
4356	0	0	356	1	315.187	172.581	142.606	0	0	55.0045	29.7699	186.32	203.863	3532.76	11231.8	-186.32	0	9.38834	7.60786	7.86089	0	0	0.0992084	124.866	-485.54	19.4705	129.824	0	46.2811	44.07	138.276	1
4361	0	0	361	1	291.37	162.052	129.318	0	0	-8.55691	35.9969	264.112	242.015	3596.32	11225.6	-264.112	0	11.813	7.63896	7.22038	0	0	0.171153	139.582	-491.616	21.2088	183.871	0	39.6093	37.8411	144.1	1
4363	0	0	363	1	292.595	167.826	124.77	0	0	90.6016	-14.5606	64.6228	204.838	3497.16	11176.5	-64.6228	0	8.98985	8.39439	7.52656	0	0	0.0766926	140.143	-497.501	21.3769	152.741	0	46.3792	44.6977	111.249	1
4365	0	0	365	1	299.402	140.615	158.787	0	0	25.8151	68.2963	249.542	277.951	3561.95	11193.3	-249.542	0	13.3488	8.41921	6.80488	0	0	0.212582	164.074	-491.15	20.6086	189.878	0	35.6173	34.5154	122.077	1
4371	0	0	371	1	351.589	197.332	154.257	0	0	36.4031	60.6815	223.67	353.057	3551.36	11200.9	-223.67	0	16.6283	7.86861	7.1182	0	0	0.187132	104.243	-479.745	17.0403	180.697	0	28.5401	27.5629	92.9519	1
4378	0	0	378	1	251.489	136.929	114.56	0	0	42.1317	75.8997	94.6145	173.148	3645.29	11285.3	-94.6145	0	7.57818	8.4772	7.73539	0	0	0.0830721	147.71	-498.161	25.7683	162.975	0	55.3605	51.855	134.868	1
4382	0	0	382	1	250.89	135.298	115.593	0	0	75.9331	-16.7304	119.198	249.458	3511.83	11178.7	-119.198	0	11.1828	7.8371	7.25604	0	0	0.278133	134.749	-489.132	25.4469	179.333	0	38.2109	37.2354	98.4328	1
4385	0	0	385	1	322.136	210.937	111.199	0	0	-10.1484	53.6155	211.342	294.143	3498.25	11108.3	-211.342	0	13.7893	7.78169	7.92175	0	0	0.167371	139.93	-498.137	19.0279	211.094	0	33.0315	31.6133	106.54	1
4387	0	0	387	1	249.721	118.865	130.856	0	0	-18.5834	8.46981	179.748	205.663	3606.34	11153.5	-179.748	0	9.49756	8.4831	7.86829	0	0	0.135987	109.528	-482.649	26.0435	140.774	0	45.6878	45.5547	133.731	1
4395	0	0	395	1	271.201	162.999	108.202	0	0	10.5069	-37.3771	181.749	249.328	3577.25	11199.3	-181.749	0	11.5927	7.95217	6.79872	0	0	0.106515	120.741	-482.664	23.0544	140.955	0	37.9893	37.1823	109.463	1
4396	0	0	396	1	286.397	154.214	132.183	0	0	-15.923	1.6079	199.008	258.713	3504.02	11160.3	-199.008	0	12.0982	8.08808	7.59666	0	0	0.0899742	116.143	-487.866	21.8714	167.642	0	37.3137	36.5334	114.815	1
4397	0	0	397	1	243.777	120.005	123.772	0	0	-20.2326	47.9567	47.074	242.281	3508.33	11213.6	-47.074	0	10.4495	8.11365	7.50415	0	0	0.184433	136.816	-490.414	26.5484	162.76	0	40.0614	37.9269	95.9183	1
4399	0	0	399	1	262.917	143.937	118.98	0	0	-30.3856	1.89112	382.527	162.053	3518.49	11160	-382.527	0	9.0033	8.30424	8.43336	0	0	0.133276	129.553	-489.556	24.5852	156.529	0	65.0363	58.7483	341.294	1
4409	0	0	409	1	261.263	126.896	134.367	0	0	68.7641	73.3367	115.415	240.236	3618.66	11188.2	-115.415	0	10.6267	8.67531	7.77023	0	0	0.0312276	115.584	-487.48	24.6714	131.118	0	40.5853	39.8479	103.089	1
4413	0	0	413	1	329.45	172.673	156.777	0	0	31.1497	89.4925	304.133	255.634	3556.61	11172.1	-304.133	0	12.877	8.47886	8.08426	0	0	0.194589	119.638	-492.198	18.7085	168.379	0	39.5361	37.9822	161.498	1
4431	0	0	431	1	279.724	142.219	137.505	0	0	-18.9127	-58.6789	106.243	210.254	3507.01	11220.6	-106.243	0	9.49134	8.16199	8.14278	0	0	0.103847	113.829	-481.951	22.6776	148.263	0	45.5205	43.423	115.259	1
4436	0	0	436	1	246.088	125.995	120.093	0	0	26.478	38.3744	140.719	163.804	3660.94	11123.5	-140.719	0	7.34842	8.46539	8.00637	0	0	0.178076	121.991	-484.22	26.5625	139.073	0	56.5642	54.8926	150.395	1
4455	0	0	455	1	272.608	126.618	145.99	0	0	67.2444	6.47586	180.184	225.551	3620.18	11155.4	-180.184	0	10.3834	8.57203	7.68991	0	0	0.100322	113.361	-483.417	23.3746	170.105	0	42.0636	42.0004	122.391	1
4476	0	0	476	1	278.775	161.775	116.999	0	0	61.5673	78.6898	44.6296	156.303	3526.19	11182.9	-44.6296	0	6.70585	8.0802	7.39787	0	0	0.0588982	137.583	-488.5	22.528	152.446	0	58.9356	57.0396	139.471	1
4485	0	0	485	1	286.656	129.815	156.84	0	0	62.6679	14.5331	165.328	241.146	3624.75	11147.4	-165.328	0	10.9938	8.40615	7.70892	0	0	0.084081	127.586	-489.607	21.9632	140.463	0	39.4784	39.2043	111.247	1
4523	0	0	523	1	229.687	122.841	106.846	0	0	-5.20212	60.2936	139.625	161.688	3493.3	11201.3	-139.625	0	7.25263	8.28943	7.5773	0	0	0.132773	121.729	-485.01	28.6643	162.49	0	58.4757	55.7832	153.808	1
4527	0	0	527	1	277.595	170.31	107.284	0	0	19.8589	16.9085	256.513	255.125	3567.9	11145	-256.513	0	12.3603	7.07526	7.83008	0	0	0.155462	129.018	-489.765	22.475	159.079	0	36.5016	35.8877	136.605	1
4532	0	0	532	1	294.205	165.055	129.149	0	0	-9.67118	78.5453	124.285	261.901	3597.43	11183	-124.285	0	11.6523	7.05578	7.14077	0	0	0.241698	134.072	-488.674	20.7968	194.034	0	35.8459	35.2471	93.7753	1
4577	0	0	577	1	265.897	151.922	113.976	0	0	23.5785	12.9596	188.702	236.72	3564.18	11248.6	-188.702	0	10.9426	8.18261	6.95995	0	0	0.103983	109.283	-480.764	23.7282	147.388	0	40.9524	38.5843	118.482	1
4600	0	0	600	1	244.239	128.331	115.908	0	0	4.66401	14.4366	166.995	182.588	3583.1	11247.1	-166.995	0	8.34143	8.42679	7.9459	0	0	0.192492	94.7003	-474.207	26.7725	109.805	0	52.6633	49.8809	145.72	1
4611	0	0	611	1	289.776	158.441	131.335	0	0	-55.1149	42.332	206.17	195.464	3543.22	11219.2	-206.17	0	9.2117	7.10304	6.78349	0	0	0.202685	125.729	-479.845	21.088	146.008	0	46.35	44.4708	145.653	1
4638	0	0	638	1	192.368	101.638	90.7301	0	0	64.2482	65.3196	168.257	136.085	3623.17	11096.6	-168.257	0	6.18771	7.38711	7.51864	0	0	0.0432751	106.149	-470.799	35.2123	118.612	0	63.894	61.6889	184.479	1
4650	0	0	650	1	263.594	167.857	95.7371	0	0	35.0954	86.764	328.703	229.775	3552.66	11174.8	-328.703	0	11.8652	7.42269	7.23852	0	0	0.154922	121.497	-482.979	23.838	166.164	0	42.6612	40.5171	185.918	1
4693	0	0	693	1	304.945	163.825	141.12	0	0	-31.3961	28.9416	181.818	211.961	3619.16	11133	-181.818	0	9.79643	7.01007	6.9541	0	0	0.176513	107.143	-469.689	19.8834	134.145	0	41.8114	41.3082	125.123	1
4711	0	0	711	1	263.366	144.182	119.184	0	0	-9.66788	36.622	97.3756	204.94	3497.77	11125.3	-97.3756	0	9.02644	6.30503	6.5447	0	0	0.200349	141.444	-481.677	23.277	180.217	0	43.0858	41.6325	108.442	1
4721	0	0	721	1	261.654	115.904	145.75	0	0	-26.3209	16.2865	59.7348	199.183	3514.42	11145.6	-59.7348	0	8.67614	6.70475	6.85768	0	0	0.10445	166.395	-492.456	23.6904	174.647	0	44.8852	43.6342	108.396	1
4731	0	0	731	1	337.063	186.034	151.029	0	0	-33.1459	27.1602	149.605	205.612	3620.91	11234.4	-149.605	0	9.33191	7.23389	7.01636	0	0	0.0961899	158.637	-492.34	17.7547	153.792	0	44.5364	43.0878	120.393	1
4741	0	0	741	1	249.639	147.73	101.909	0	0	47.8543	131.583	187.528	201.135	3539.91	11130	-187.528	0	9.26274	7.4347	6.913	0	0	0.169892	117.438	-477.165	25.334	146.449	0	44.9037	44.0906	134.84	1
4790	0	0	790	1	255.042	135.672	119.37	0	0	27.7956	-15.576	123.915	224.891	3559.96	11077.8	-123.915	0	10.0865	6.937	6.22828	0	0	0.111524	129.032	-476.882	24.2796	161.422	0	39.2942	37.8509	102.985	1
4793	0	0	793	1	250.247	145.578	104.669	0	0	-2.7533	-21.4859	221.723	170.195	3590.51	11183.4	-221.723	0	8.09803	6.98549	7.00873	0	0	0.11142	139.97	-487.133	25.1368	154.393	0	51.408	51.5603	171.251	1
4803	0	0	803	1	297.739	160.701	137.038	0	0	27.0425	-28.7721	162.187	256.808	3560.72	11190.7	-162.187	0	11.7766	6.74398	7.23134	0	0	0.0788605	112.239	-476.406	20.4488	162.1	0	35.8348	35.4398	102.051	1
4808	0	0	808	1	286.239	110.425	175.814	0	0	66.0426	30.6576	52.5265	230.483	3621.38	11131.3	-52.5265	0	9.96418	6.9025	6.98601	0	0	0.11566	138.237	-487.133	21.3964	159.201	0	39.3893	38.2202	94.8126	1
4832	0	0	832	1	245.534	175.391	70.1434	0	0	19.0857	10.92	124.781	157.981	4166.63	11350.3	-124.781	0	7.05656	8.34015	7.55777	0	0	0.0738171	117.988	-482.214	26.418	162.52	0	57.952	55.0903	146.712	1
4879	0	0	879	1	263.492	119.408	144.085	0	0	10.2249	84.0461	240.509	213.508	3577.54	11177.5	-240.509	0	10.1949	6.86927	6.71929	0	0	0.17437	117.63	-476.742	23.5029	192.897	0	42.2248	41.89	147.213	1
4886	0	0	886	1	238.283	118.621	119.662	0	0	-42.8421	18.399	191.031	208.591	3530.94	11243.2	-191.031	0	9.72759	6.8955	6.90262	0	0	0.153086	138.205	-482.61	26.5857	149.445	0	43.7941	41.202	131.826	1
4910	0	0	910	1	306.064	160.377	145.687	0	0	39.9413	39.154	260.999	235.123	3547.82	11222.4	-260.999	0	11.4	6.91758	6.00887	0	0	0.176882	128.181	-475.972	19.5425	187.817	0	39.508	37.4978	140.259	1
5030	0	0	1030	1	250.443	143.086	107.358	0	0	28.6863	38.0816	88.327	258.952	3559.07	11223.5	-88.327	0	11.334	6.08823	6.06732	0	0	0.0972081	151.882	-482.577	24.456	234.536	0	34.9842	33.4997	87.3537	1
5040	0	0	1040	1	228.301	140.55	87.7517	0	0	52.8016	42.8633	111.009	157.708	3534.96	11218.7	-111.009	0	6.97039	7.88578	7.20906	0	0	0.177655	95.8658	-468.565	28.5477	124.207	0	58.5085	56.1331	147.452	1
5041	0	0	1041	1	261.442	134.273	127.169	0	0	23.9955	12.5048	42.5184	208.103	3563.76	11149.4	-42.5184	0	8.97699	7.26412	6.53276	0	0	0.0727883	124.208	-480.151	23.784	156.936	0	43.2399	42.0425	102.986	1
5114	0	0	1114	1	230.615	124.045	106.57	0	0	54.5138	43.6566	62.2413	220.932	3533.25	11217.9	-62.2413	0	9.56568	7.05983	6.38859	0	0	0.189456	118.177	-471.485	27.5023	158.042	0	41.3468	39.5266	100.382	1
5213	0	0	1213	1	250.818	152.319	98.4989	0	0	100.951	42.4669	188.602	189.644	3586.47	11119.5	-188.602	0	8.76236	6.94651	6.7994	0	0	0.184744	102.098	-465.756	24.9795	141.131	0	46.339	45.1891	139.742	1
5256	0	0	1256	1	315.435	166.394	149.041	0	0	54.2741	-12.7058	200.853	394.95	3533.49	11174.6	-200.853	0	18.4595	4.25146	6.07081	0	0	0.0747899	276.485	-495.074	18.2571	240.765	0	22.6408	22.4342	73.7567	1
5311	0	0	1311	1	225.532	82.9983	142.534	0	0	-14.5391	53.4302	54.7613	152.004	3602.3	11108.5	-54.7613	0	6.56842	5.9567	6.19161	0	0	0.104573	135.728	-470.332	27.686	162.432	0	55.0016	52.7505	131.982	1
5351	0	0	1351	1	238.519	122.346	116.173	0	0	27.6235	-34.9231	25.527	189.998	3560.14	11196.8	-25.527	0	8.23263	6.30147	5.87155	0	0	0.0951984	125.638	-469.018	25.9106	135.423	0	44.8514	43.3662	106.424	1
5365	0	0	1365	1	275.413	147.713	127.7	0	0	18.0691	29.5184	148.175	144.842	3569.69	11132.4	-148.175	0	6.53125	6.18219	6.62254	0	0	0.133934	106.314	-464.354	22.0703	151.222	0	57.6407	57.26	159.662	1
5369	0	0	1369	1	267.052	143.265	123.787	0	0	-3.32944	57.3784	135.331	243.18	3591.09	11204.2	-135.331	0	10.8832	5.74577	6.3644	0	0	0.0410734	157.596	-486.036	22.6624	202.233	0	36.4852	35.6573	97.9098	1
5459	0	0	1459	1	249.661	116.261	133.399	0	0	-28.0964	-156.331	172.542	144.173	3615.86	11218.6	-172.542	0	7.03157	6.32927	6.2502	0	0	0.114954	134.709	-475.204	24.6988	153.525	0	55.6402	56.8327	159.806	1
5574	0	0	1574	1	258.064	146.322	111.742	0	0	-81.4712	105.982	236.882	151.456	3569.57	11255.3	-236.882	0	7.35256	5.86859	6.08883	0	0	0.161411	135.154	-470.113	23.542	173.085	0	55.8546	51.6843	190.583	1
5582	0	0	1582	1	263.704	124.591	139.113	0	0	-16.8466	2.98251	66.5172	208.7	3604.61	11158.9	-66.5172	0	9.12555	6.14882	5.55204	0	0	0.143845	163.982	-490.412	22.8673	194.673	0	40.9651	40.1293	99.3226	1
5617	0	0	1617	1	236.829	111.559	125.27	0	0	78.4483	9.47496	74.4701	226.14	3509.31	11152.4	-74.4701	0	9.90173	6.08872	5.82926	0	0	0.117963	112.645	-462.733	26.0299	152.29	0	38.6185	37.6199	94.8813	1
5750	0	0	1750	1	198.649	97.9128	100.737	0	0	18.6119	-159.104	111.968	154.354	3668.81	11321	-111.968	0	7.29963	6.13338	5.81716	0	0	0.0344765	119.896	-460.614	32.1417	143.023	0	53.0913	49.6663	131.988	1
5764	0	0	1764	1	237.133	147.908	89.2246	0	0	-11.9533	75.5532	180.175	177.557	3500.05	11186	-180.175	0	8.15392	5.58749	5.37734	0	0	0.0777149	157.685	-480.016	25.6109	157.45	0	47.1821	45.9222	138.118	1
5773	0	0	1773	1	250.805	144.154	106.651	0	0	70.0193	22.995	175.814	170.514	3517.74	11138.9	-175.814	0	7.81413	6.42597	5.61871	0	0	0.0937952	103.436	-458.753	24.3654	143.905	0	49.7721	49.0137	142.589	1
5872	0	0	1872	1	170.368	79.8028	90.5657	0	0	58.7189	93.7233	21.5949	160.053	3529.04	11167.9	-21.5949	0	6.80103	5.82553	5.73085	0	0	0.0453458	111.279	-456.184	38.4892	146.521	0	51.9552	50.4948	122.664	1
6031	0	0	2031	1	229.624	126.011	103.614	0	0	27.1424	71.0201	86.313	308.365	3560.62	11190.6	-86.313	0	13.4506	4.5614	4.01495	0	0	0.133239	164.546	-462.737	25.5739	1	0	27.4355	26.5612	69.3454	1
6067	0	0	2067	1	181.35	113.99	67.36	0	0	8.81229	27.7956	60.9814	150.83	3479.29	11233.8	-60.9814	0	6.54076	5.87216	4.99125	0	0	0.127149	131.727	-458.645	35.1544	149.89	0	54.9696	51.5324	132.507	1
6700	0	0	2700	1	215.655	96.9044	118.75	0	0	10.9489	-75.4599	38.3676	130.82	3576.81	11237.4	-38.3676	0	5.77361	5.313	4.98888	0	0	0.106772	153.206	-466.899	28.3192	140.759	0	59.6178	57.1916	141.121	1
6765	0	0	2765	1	270.033	160.988	109.045	0	0	81.1089	58.9766	166.241	225.346	3606.31	11102.9	-166.241	0	10.2478	4.80478	4.86259	0	0	0.267338	144.029	-469.237	21.6246	195.053	0	35.7389	34.591	102.857	1
7147	0	0	3147	1	194.462	99.6551	94.8069	0	0	-22.3278	31.3339	111.463	166.862	3510.43	11230.2	-111.463	0	7.41231	4.81549	5.78895	0	0	0.134832	103.151	-445.62	32.1611	151.184	0	49.3166	46.731	127.839	1
7296	0	0	3296	1	190.779	97.5312	93.2482	0	0	67.0408	70.8677	73.0374	133.48	3520.72	11091.1	-73.0375	0	5.79601	4.8482	4.8854	0	0	0.056282	134.572	-459.326	32.3962	150.627	0	57.3776	55.4407	140.995	1
7780	0	0	3780	1	278.127	155.438	122.689	0	0	-24.6802	48.3455	164.347	231.609	3512.78	11113.6	-164.347	0	10.5655	3.62046	4.00056	0	0	0.175876	159.459	-453.22	20.3156	1	0	32.9403	32.128	95.4953	1
7973	0	0	3973	1	239.471	118.171	121.3	0	0	51.7106	22.4079	104.352	190.366	3635.71	11239.2	-104.352	0	8.40814	4.17531	4.59252	0	0	0.0990623	101.427	-436.709	24.4567	143.889	0	41.1591	40.0526	104.697	1
8030	0	0	30	1	278.845	119.394	159.451	0	0	69.7798	3.91643	74.4502	153.324	3617.64	11257.7	-74.4502	0	5.87512	8.01264	7.88782	0	0	0.080947	145.861	-498.174	29.8696	157.869	0	53.4067	52.08	162.466	2
8034	0	0	34	1	267.548	137.714	129.834	0	0	27.4576	172.726	-129.631	168.804	3759.62	11288.2	129.631	0	6.81061	7.82144	7.99452	0	0	0.202016	114.954	-478.212	31.419	135.955	0	47.3065	48.279	206.109	2
8037	0	0	37	1	238.174	121.949	116.225	0	0	87.2927	52.4126	453.74	142.744	3799.45	11408.5	-453.74	0	6.2043	8.35137	8.8496	0	0	0.191536	106.806	-482.507	37.3188	135.426	0	64.8082	58.564	225.359	2
8042	0	0	42	1	233.46	143.141	90.3191	0	0	2.08208	121.601	280.829	157.453	3785	11339.3	-280.829	0	6.17931	7.85668	8.74909	0	0	0.264286	139.263	-500.561	37.8886	152.47	0	56.9553	53.2409	154.351	2
8048	0	0	48	1	200.958	104.911	96.0464	0	0	56.0912	65.4413	357.489	128.007	3631.33	11196.1	-357.489	0	5.20412	7.50583	9.24908	0	0	0.0811306	106.474	-479.812	46.1995	150.506	0	66.0449	68.75	205.847	2
8057	0	0	57	1	246.849	132.468	114.381	0	0	8.10356	-5.32752	364.611	135.58	4277.28	11167.2	-364.611	0	5.60773	8.52236	8.47081	0	0	0.0765476	133.769	-499.525	35.507	161.999	0	62.0861	61.2525	190.429	2
8063	0	0	63	1	285.575	175.889	109.686	0	0	54.832	109.4	196.884	152.475	3433.27	11251.8	-196.884	0	5.80448	7.92633	7.95997	0	0	0.146337	121.642	-483.762	28.9861	160.88	0	56.7008	54.2496	154.867	2
8070	0	0	70	1	258.641	166.84	91.8013	0	0	30.1807	128.006	130.708	145.011	3756.9	11332.9	-130.708	0	5.48505	7.28834	8.36934	0	0	0.143838	155.694	-499.713	32.6839	155.307	0	58.2166	55.7864	166.443	2
8077	0	0	77	1	235.405	139.831	95.5742	0	0	40.0448	31.8458	63.8735	170.588	4046.02	11329.4	-63.8735	0	6.50456	7.01023	8.09444	0	0	0.118468	116.346	-482.034	36.4748	150.879	0	47.6445	46.6726	142.535	2
8114	0	0	114	1	217.54	112.014	105.526	0	0	71.3752	-50.3306	278.036	115.184	3516.39	11511.2	-278.036	0	4.59458	7.98146	8.47187	0	0	0.116745	101.699	-474.401	41.4367	136.616	0	71.6572	71.6863	194.291	2
8126	0	0	126	1	293.104	179.961	113.142	0	0	38.6442	79.0256	-38.4467	142.275	4346.4	11182.6	38.4467	0	5.51053	7.78354	7.81447	0	0	0.0551317	167.146	-506.694	27.938	153.488	0	54.2772	55.0196	188.631	2
8151	0	0	151	1	301.684	190.873	110.81	0	0	72.4093	85.3391	307.84	168.572	4212.97	11176.2	-307.84	0	6.66177	7.90104	7.4266	0	0	0.120797	127.11	-483.179	26.8459	145.074	0	49.6568	48.9985	139.523	2
8160	0	0	160	1	255.534	161.734	93.8001	0	0	49.4184	21.657	451.466	151.921	3936.98	11538.9	-451.466	0	6.61655	7.36689	8.10611	0	0	0.119819	133.012	-485.679	33.094	174.628	0	57.6579	55.734	205.496	2
8176	0	0	176	1	238.818	137.338	101.48	0	0	56.7689	93.1171	159.019	131.955	3530.99	11068.8	-159.019	0	4.99623	7.47417	8.1544	0	0	0.119775	125.004	-488.009	36.1665	128.926	0	62.0878	61.9182	173.033	2
8204	0	0	204	1	220.904	114.357	106.548	0	0	107.322	72.2835	-77.7237	121.737	4078.4	11289	77.7237	0	4.8085	7.52214	8.22713	0	0	0.0811926	136.853	-482.788	40.075	115.514	0	62.9182	63.964	234.442	2
8326	0	0	326	1	300.81	170.508	130.302	0	0	83.6061	61.9616	60.4782	174.647	4201.77	11199.6	-60.4782	0	6.64137	6.5653	7.25334	0	0	0.0458753	137.898	-485.158	26.323	172.335	0	44.7477	43.9298	133.19	2
8345	0	0	345	1	278.178	165.325	112.853	0	0	139.811	-18.8906	524.757	191.915	3647.27	11380.1	-524.757	0	8.92794	6.8093	6.75574	0	0	0.0724818	144.185	-490.86	28.8467	178.614	0	47.2579	42.9539	196.541	2
8358	0	0	358	1	257.021	141.114	115.907	0	0	11.1741	111.708	305.004	140.583	3676.25	11448.9	-305.004	0	5.56976	7.27004	7.30181	0	0	0.127957	174.269	-492.921	32.3592	147.2	0	59.5886	56.7668	164.485	2
8387	0	0	387	1	286.307	130.954	155.353	0	0	17.229	22.9146	-30.9535	197.527	4268.15	11338.3	30.9535	0	7.70553	6.98882	6.62305	0	0	0.200272	132.253	-481.384	27.8683	190.899	0	38.5158	38.304	134.106	2
8412	0	0	412	1	253.509	95.977	157.532	0	0	29.5276	8.49532	97.1063	142.563	3458.57	11253.1	-97.1063	0	5.44924	7.33276	7.79336	0	0	0.0484697	115.285	-477.783	33.2358	129.777	0	57.1536	55.1606	168.983	2
8422	0	0	422	1	295.361	151.292	144.069	0	0	60.0194	92.6762	253.384	185.495	4325.02	11168.9	-253.384	0	7.16681	6.91994	6.93063	0	0	0.151856	122.198	-478.76	26.9351	157.368	0	43.6842	42.8628	119.574	2
8440	0	0	440	1	305.671	184.02	121.651	0	0	33.4724	9.5676	77.0168	160.32	3753.61	11351.7	-77.0168	0	6.13363	6.46102	6.92665	0	0	0.159457	161.534	-492.143	25.6499	200.626	0	48.6286	46.9431	151.885	2
8461	0	0	461	1	258.628	111.262	147.366	0	0	80.214	125.395	130.897	189.561	3507.55	11136.2	-130.897	0	7.17138	6.28369	6.47501	0	0	0.128278	132.037	-476.807	31.1076	171.194	0	41.7347	41.4456	119.126	2
8471	0	0	471	1	273.956	120.558	153.398	0	0	78.359	37.9451	347.297	174.145	4306.68	11223.6	-347.297	0	7.05045	6.63805	7.39912	0	0	0.156759	119.488	-476.987	29.6143	164.127	0	46.2502	45.3445	140.208	2
8477	0	0	477	1	262.913	115.409	147.504	0	0	18.0694	31.5806	8.49313	160.467	4366.97	11230	-8.49313	0	6.18227	6.65218	8.12014	0	0	0.0801184	103.669	-469.531	31.5238	135.976	0	48.9875	48.7887	151.739	2
8480	0	0	480	1	276.514	143.622	132.892	0	0	-41.157	115.422	191.132	154.81	3927.9	11345.5	-191.132	0	5.95773	6.90643	7.19492	0	0	0.189732	166.161	-497.944	29.3167	184.8	0	53.5637	50.2918	144.553	2
8486	0	0	486	1	243.861	142.436	101.425	0	0	-6.0082	50.8131	17.2966	173.643	4191.73	11410.1	-17.2966	0	6.67255	5.77997	7.44679	0	0	0.143246	204.436	-505.045	33.6687	1	0	44.6177	44.1165	140.157	2
8526	0	0	526	1	227.787	130.512	97.2748	0	0	-247.396	45.2375	-91.3707	120.769	4333.46	11415.7	91.3708	0	5.57729	7.50755	7.58783	0	0	0.258555	112.624	-476.288	38.062	117.627	0	64.2475	56.6556	210.228	2
8533	0	0	533	1	244.693	134.284	110.409	0	0	28.9026	34.283	112.212	186.381	3957.5	11426.6	-112.212	0	7.08627	6.93329	7.10127	0	0	0.047973	133.671	-482.21	34.0884	159.955	0	43.8635	41.7487	127.639	2
8537	0	0	537	1	246.006	163.514	82.4916	0	0	41.7321	-0.17234	403.522	141.743	3745.35	11361.4	-403.522	0	5.98644	6.85565	7.96614	0	0	0.143533	122.258	-480.369	34.3156	135.592	0	59.8044	55.4705	191.12	2
8541	0	0	541	1	229.842	132.48	97.3614	0	0	114.38	6.82199	475.284	164.315	3573.04	11454.1	-475.284	0	7.30237	6.5329	7.20759	0	0	0.0566583	147.503	-486.903	36.6695	160.879	0	52.1805	49.3528	193.378	2
8664	0	0	664	1	246.949	132.025	114.924	0	0	3.17828	-26.0945	145.151	147.692	3584.58	11387.3	-145.151	0	5.7084	7.01294	6.58465	0	0	0.175133	209.364	-507.538	33.4312	201.123	0	53.2495	51.275	151.209	2
8665	0	0	665	1	300.72	155.226	145.494	0	0	31.1918	37.1366	135.73	195.68	3456.91	11124.8	-135.73	0	7.43798	7.34349	7.34354	0	0	0.116383	164.067	-493.766	26.6936	192.668	0	42.2564	41.947	120.273	2
8666	0	0	666	1	299.069	115.977	183.092	0	0	5.26708	11.6842	12.5341	232.079	3682.15	11050.6	-12.5341	0	8.98103	6.78514	8.15753	0	0	0.181784	127.325	-483.96	26.9537	182.545	0	35.7368	35.078	112.152	2
8675	0	0	675	1	246.685	152.126	94.5585	0	0	75.237	-17.6003	327.069	151.825	3711.84	11378.8	-327.069	0	6.13558	6.34036	7.98213	0	0	0.152775	129.753	-483.424	33.8619	130.571	0	54.7314	50.74	158.216	2
8732	0	0	732	1	225.575	118.546	107.028	0	0	-55.925	70.4827	-163.368	129.165	4042.33	11290.8	163.368	0	5.38445	7.18111	6.63717	0	0	0.083325	146.288	-480.882	37.6085	155.873	0	55.7479	57.321	261.463	2
8740	0	0	740	1	204.727	137.109	67.6175	0	0	26.6901	25.3343	316.485	136.304	3561.07	11435.6	-316.485	0	5.44479	6.90577	6.69821	0	0	0.041794	149.374	-482.291	42.3805	159.324	0	60.3064	57.8239	165.379	2
8744	0	0	744	1	266.697	147.525	119.172	0	0	24.7476	84.5636	46.6141	148.709	3662.67	11077.4	-46.6141	0	5.64994	6.8991	7.13361	0	0	0.0572853	138.486	-485.378	30.6203	178.98	0	52.3621	51.2461	161.688	2
8756	0	0	756	1	260.643	146.944	113.699	0	0	13.0379	91.2967	313.526	180.428	3774.04	11568.9	-313.526	0	7.17465	6.34809	7.3228	0	0	0.0963254	133.578	-480.117	31.2902	168.709	0	45.0404	45.3588	128.689	2
8783	0	0	783	1	250.777	141.876	108.901	0	0	-14.6206	61.4914	29.6176	126.575	3502.72	11000.8	-29.6176	0	4.85192	6.23964	7.92457	0	0	0.0279824	139.757	-485.599	33.0746	150.898	0	60.3825	60.3429	189.884	2
8842	0	0	842	1	273.987	136.943	137.044	0	0	6.65316	49.4553	224.731	139.139	3581.11	11311.8	-224.731	0	5.36135	6.78055	7.50395	0	0	0.064794	152.454	-488.227	29.7328	136.838	0	60.3562	56.2653	161.004	2
8843	0	0	843	1	247.016	129.785	117.231	0	0	41.2805	34.688	359.388	216.866	3845.46	11525.9	-359.388	0	8.85492	6.14873	6.7938	0	0	0.142795	141.601	-480.527	33.0183	180.917	0	38.5103	37.6619	114.547	2
8871	0	0	871	1	210.129	114.551	95.578	0	0	87.209	63.8773	420.224	114.215	3600.21	11397	-420.224	0	4.84117	6.92419	7.67559	0	0	0.085037	131.014	-479.914	41.8078	137.897	0	74.4417	67.8536	241.189	2
8893	0	0	893	1	236.095	114.575	121.521	0	0	64.7015	48.3818	361.749	208.241	4320.34	11213.2	-361.749	0	8.49576	5.78837	6.67641	0	0	0.158667	144.79	-481.381	34.5973	202.988	0	37.7396	37.0839	118.253	2
8897	0	0	897	1	188.474	119.939	68.5343	0	0	28.2459	-57.2475	69.9043	125.138	4157.47	11219.2	-69.9043	0	4.89011	6.77172	7.64147	0	0	0.0592666	127.536	-479.539	47.9706	150.536	0	60.1897	59.5142	177.578	2
8909	0	0	909	1	193.013	106.749	86.2641	0	0	-39.5029	66.212	478.27	161.224	3926.24	11394.7	-478.27	0	7.26688	5.76982	6.98771	0	0	0.111466	186.659	-497.135	44.8288	203.429	0	51.6241	47.0982	196.521	2
9003	0	0	1003	1	219.013	65.0361	153.977	0	0	41.2001	33.2079	-19.3771	156.164	4343.84	10929.4	19.3771	0	6.05159	6.41166	7.0441	0	0	0.111119	150.801	-490.199	38.762	159.825	0	49.4462	49.6806	156.021	2
9030	0	0	1030	1	266.061	105.574	160.487	0	0	84.0219	-48.3581	138.091	167.436	4002.04	11309.9	-138.091	0	6.50177	6.52013	7.47806	0	0	0.130422	146.282	-485.78	30.6768	164.529	0	47.7285	46.2591	131.992	2
9035	0	0	1035	1	272.052	162.145	109.908	0	0	-6.21542	116.43	117.627	151.292	3892.96	11244.8	-117.627	0	5.73816	6.87107	7.32962	0	0	0.134459	141.541	-483.077	29.9581	149.582	0	52.9542	52.0405	149.659	2
9050	0	0	1050	1	266.709	160.237	106.472	0	0	277.329	-104.281	359.283	182.173	3609.41	11465.5	-359.283	0	8.08204	6.53645	6.41071	0	0	0.175502	160.385	-490.342	30.0566	165.283	0	43.2556	41.8707	123.189	2
9075	0	0	1075	1	274.078	132.664	141.414	0	0	-52.967	-16.6728	182.405	177.63	3541.07	11278.3	-182.405	0	6.95101	6.82967	7.15914	0	0	0.140517	127.345	-480.119	29.5825	152.77	0	46.481	44.0534	128.145	2
9113	0	0	1113	1	236.79	122.363	114.427	0	0	25.7119	49.1312	228.321	126.142	4359.33	11112.8	-228.321	0	4.8558	7.1823	7.18463	0	0	0.261117	123.637	-479.889	35.7436	145.688	0	62.5701	61.3539	169.279	2
9123	0	0	1123	1	257.507	154.424	103.083	0	0	52.5566	37.7551	285.612	169.158	4033.5	11323.5	-285.612	0	6.63969	5.89848	7.09624	0	0	0.141338	162.303	-491.448	31.3751	186.945	0	48.0648	45.9772	131.522	2
9157	0	0	1157	1	323.011	202.437	120.573	0	0	47.9037	-27.5653	210.069	188.348	4038.16	11388.8	-210.069	0	7.31708	6.59251	7.18888	0	0	0.113919	165.536	-497.854	24.1422	166.857	0	44.071	42.1636	117.828	2
9164	0	0	1164	1	270.813	151.233	119.58	0	0	-20.7031	-2.9246	285.033	163.917	3608.46	11065.2	-285.033	0	6.52968	6.41692	7.09559	0	0	0.054786	149.999	-488.225	29.7768	179.416	0	48.7096	47.8034	136.639	2
9168	0	0	1168	1	285.542	146.362	139.18	0	0	-7.22935	59.073	173.185	141.062	4192.95	11202.5	-173.185	0	5.38575	6.71028	7.04944	0	0	0.138844	149.234	-486.341	28.0266	171.034	0	55.598	54.0656	150.863	2
9213	0	0	1213	1	206.865	109.701	97.1637	0	0	-44.8559	91.0192	-31.7	144.657	3831.94	11469.5	31.7	0	5.64445	7.03604	7.64131	0	0	0.180809	107.95	-471.716	42.7355	142.846	0	53.3916	52.3258	188.426	2
9215	0	0	1215	1	226.534	152.747	73.7871	0	0	100.046	84.4288	435.907	162.331	3786.69	11476.1	-435.907	0	6.95935	6.7109	7.20516	0	0	0.0657022	146.532	-488.39	37.4786	174.175	0	52.6153	49.3643	176.247	2
9217	0	0	1217	1	248.74	148.743	99.9976	0	0	-0.33642	-4.94077	-4.03625	135.626	3488.44	11366.2	4.03625	0	5.29497	6.75662	7.24433	0	0	0.0699796	135.513	-482.854	33.371	163.554	0	55.571	55.7544	187.299	2
9236	0	0	1236	1	251.939	131.425	120.513	0	0	29.6204	65.0552	439.086	165.804	3657.8	11296.2	-439.086	0	7.14368	5.97915	6.8277	0	0	0.126679	139.044	-475.858	32.1377	170.396	0	49.5084	48.0686	172.664	2
9239	0	0	1239	1	228.29	117.632	110.657	0	0	-52.0389	99.8182	78.1522	129.886	4038.44	11361.1	-78.1522	0	4.97648	7.66123	7.12213	0	0	0.187617	136.934	-478.852	37.7271	140.838	0	60.3159	58.4768	183.567	2
9244	0	0	1244	1	255.278	158.66	96.6183	0	0	107.757	45.8734	277.329	151.634	3778.98	11514.7	-277.329	0	5.93777	6.29424	6.89379	0	0	0.130186	159.353	-493.405	31.8453	160.688	0	52.9449	51.6418	143.809	2
9275	0	0	1275	1	262.846	126.027	136.819	0	0	68.2089	63.7012	210.002	175.64	4316.83	11197.9	-210.002	0	6.7143	6.32673	6.74279	0	0	0.120169	159.062	-494.434	30.6604	194.152	0	44.8851	43.766	121.544	2
9291	0	0	1291	1	267.538	187.195	80.3432	0	0	83.3252	57.0407	212.854	144.546	3803.42	11403.9	-212.854	0	5.53535	5.96082	6.82902	0	0	0.0326071	187.214	-501.664	29.8467	205.63	0	55.799	51.1512	150.535	2
9292	0	0	1292	1	308.388	167.56	140.829	0	0	31.2111	48.5932	40.89	168.649	3955.19	11512	-40.89	0	6.43472	6.96852	6.82215	0	0	0.00947265	141.967	-485.52	25.5369	126.074	0	45.7161	44.7764	145.635	2
9314	0	0	1314	1	323.56	162.689	160.871	0	0	64.618	58.2542	222.643	198.998	3921.78	11502.3	-222.643	0	7.63245	5.8755	6.60425	0	0	0.0924492	146.369	-481.553	23.6315	189.803	0	41.0927	39.1923	110.265	2
9378	0	0	1378	1	215.457	108.528	106.929	0	0	85.3156	23.8059	187.764	137.196	4100.4	11536.8	-187.764	0	5.25288	7.03432	7.50615	0	0	0.0388122	116.398	-471.969	40.4426	127.44	0	58.6388	57.7581	162.788	2
9411	0	0	1411	1	265.756	119.087	146.669	0	0	87.6749	-0.0731412	-65.6475	197.157	4397.03	10962.7	65.6475	0	7.83677	6.66228	7.2102	0	0	0.0348505	145.27	-490.861	30.6663	165.01	0	39.8943	40.7875	134.142	2
9424	0	0	1424	1	284.208	158.158	126.05	0	0	-48.2437	-67.0041	328.104	141.313	3636	11129.3	-328.104	0	5.89309	6.71867	7.06041	0	0	0.121818	132.601	-482.984	28.1962	160.107	0	55.2974	56.3963	161.378	2
9426	0	0	1426	1	271.148	151.628	119.52	0	0	49.049	45.0317	596.463	197.062	3738.03	11515.5	-596.463	0	9.64992	5.63211	6.99439	0	0	0.0358544	151.775	-486.217	29.2589	151.597	0	47.9713	44.1843	258.054	2
9483	0	0	1483	1	210.498	104.75	105.748	0	0	39.1889	139.566	-105.569	151.035	4345.85	11321.3	105.569	0	6.00029	6.63288	6.66074	0	0	0.183709	155.788	-491.776	40.6424	193.425	0	48.4496	49.4189	190.438	2
9486	0	0	1486	1	256.061	136.501	119.56	0	0	69.7513	-5.11982	320.026	165.737	4016.31	11466	-320.026	0	6.65491	6.06198	6.9493	0	0	0.0797622	135.45	-479.783	31.6164	159.971	0	49.6055	47.649	140.046	2
9487	0	0	1487	1	278.516	163.368	115.148	0	0	23.4542	67.4917	300.456	184.616	4361.59	11194.1	-300.456	0	7.2895	6.82769	6.45969	0	0	0.205474	143.812	-478.99	28.6695	159.773	0	43.4894	42.5342	122.895	2
9524	0	0	1524	1	240.03	148.702	91.3277	0	0	64.5469	73.2782	563.411	134.018	4121.17	11387.6	-563.411	0	6.3683	6.59058	7.22242	0	0	0.136738	139.133	-482.326	34.7715	155.439	0	65.9002	63.6046	333.613	2
9531	0	0	1531	1	259.834	163.328	96.5057	0	0	-12.5285	86.0447	431.291	133.238	3998.93	11374.9	-431.291	0	5.74634	6.80955	7.16882	0	0	0.117156	161.799	-495.195	31.5952	171.098	0	63.5987	59.3658	208.974	2
9572	0	0	1572	1	240.149	115.559	124.59	0	0	17.9357	12.9567	-100.836	152.458	4367.1	11447.9	100.836	0	6.12867	6.48118	6.90415	0	0	0.0364544	142.557	-482.161	34.4814	171.455	0	48.143	49.0672	184.441	2
9600	0	0	1600	1	266.364	141.086	125.278	0	0	38.1685	-1.53576	95.3864	164.224	4346.87	11063.8	-95.3864	0	6.29001	6.81333	7.07424	0	0	0.102021	150.423	-491.905	30.592	170.635	0	47.0721	47.1591	136.364	2
9618	0	0	1618	1	228.828	114.964	113.864	0	0	14.4356	21.4881	-23.1058	142.176	4370.6	11339.8	23.1058	0	5.53587	7.21833	7.61336	0	0	0.125451	127.009	-481.911	37.651	142.807	0	53.7337	53.5873	180.038	2
9622	0	0	1622	1	244.081	131.919	112.161	0	0	86.1841	65.976	275.021	160.943	4199.2	11494.6	-275.021	0	6.27662	6.79242	7.88762	0	0	0.140474	136.809	-485.12	34.5706	137.277	0	52.1049	50.7505	142.379	2
9646	0	0	1646	1	217.597	112.439	105.158	0	0	-3.20283	98.9736	102.096	121.242	3790.28	11262.3	-102.096	0	4.59655	6.77576	7.20331	0	0	0.0582462	134.962	-482.775	39.496	165.098	0	64.9491	63.511	187.655	2
9670	0	0	1670	1	242.235	129.201	113.033	0	0	105.879	-8.90529	62.242	141.514	3382.22	11270.5	-62.242	0	5.46364	6.8928	7.67839	0	0	0.0746175	125.076	-478.221	34.8476	129.92	0	56.0545	53.9418	171.302	2
9672	0	0	1672	1	223.281	109.756	113.525	0	0	25.0752	7.07613	253.098	139.74	3662.34	11055.2	-253.098	0	5.45309	6.73367	7.73048	0	0	0.108484	124.294	-480.094	38.5589	156.755	0	58.4138	56.2953	157.401	2
9689	0	0	1689	1	278.448	172.298	106.15	0	0	-9.41409	-32.5341	109.855	199.433	3397.85	11294.1	-109.855	0	7.73384	7.20343	7.79938	0	0	0.0753209	152.285	-499.8	29.4906	194.288	0	41.8541	39.9749	122.281	2
9693	0	0	1693	1	254.466	121.525	132.941	0	0	33.5548	11.7817	166.658	195.663	3554.21	11449.1	-166.658	0	7.48556	7.54693	7.91739	0	0	0.181837	130.749	-486.96	33.2724	142.726	0	43.2704	42.6707	119.032	2
9702	0	0	1702	1	277.818	160.112	117.706	0	0	75.9964	124.695	-83.0979	139.364	3711.08	11236.5	83.0979	0	5.48512	7.56487	7.50768	0	0	0.189033	123.431	-482.195	29.6128	1	0	55.2392	55.4095	214.667	2
9705	0	0	1705	1	214.03	88.1762	125.853	0	0	24.9792	64.8617	88.4746	164.558	3662.44	11296.4	-88.4746	0	6.23773	7.77529	7.7991	0	0	0.142455	141.589	-486.816	41.6282	144.17	0	50.5275	48.864	152.313	2
9709	0	0	1709	1	256.13	102.319	153.811	0	0	81.5103	-37.248	-63.8119	190.269	4203.87	11298.8	63.8119	0	7.64227	6.36037	6.57354	0	0	0.0812484	154.131	-486.562	31.5785	188.292	0	38.4927	38.8265	139.057	2
9709	0	0	1709	1	258.756	117.094	141.662	0	0	-99.7293	-118.609	416.123	179.699	3687.49	11380.2	-416.123	0	8.27897	6.38742	7.35727	0	0	0.185569	127.043	-476.616	31.6136	126.815	0	45.0616	41.782	145.634	2
9715	0	0	1715	1	241.839	122.021	119.818	0	0	34.8094	140.146	-88.4182	162.458	4051.25	11420.4	88.4182	0	6.4046	6.6415	7.86984	0	0	0.0795641	103.601	-469.161	34.8623	163.007	0	47.7022	48.6383	181.266	2
9716	0	0	1716	1	178.218	65.7889	112.429	0	0	19.0577	-19.5758	49.3972	143.306	4365.98	11181.5	-49.3972	0	5.54675	6.68697	7.08978	0	0	0.178813	157.355	-493.696	50.9247	157.512	0	52.2504	52.047	158.396	2
9734	0	0	1734	1	299.609	197.626	101.983	0	0	113.494	-33.6015	373.779	168.107	3773.25	11494.5	-373.779	0	7.01945	6.58302	7.05694	0	0	0.0718549	156.17	-493.193	26.3814	189.225	0	48.8718	47.4268	146.996	2
9742	0	0	1742	1	265.811	130.229	135.582	0	0	52.984	7.46437	152.692	153.216	3833.76	11553.1	-152.692	0	5.85669	6.31051	7.32395	0	0	0.109068	133.398	-482.724	30.5202	162.62	0	51.3914	50.7675	140.036	2
9766	0	0	1766	1	271.159	130.278	140.881	0	0	4.35451	98.6012	139.313	174.612	3483.75	11063.3	-139.313	0	6.61944	7.058	6.68028	0	0	0.0293011	160.117	-492.2	29.8494	171.607	0	45.519	45.2132	130.223	2
9778	0	0	1778	1	246.485	144.137	102.348	0	0	-9.43573	38.797	479.333	132.019	3796.52	11422.1	-479.333	0	5.91525	7.05506	7.58221	0	0	0.202475	138.357	-489.173	34.139	151.226	0	65.9676	59.2543	246.911	2
9795	0	0	1795	1	250.402	136.544	113.858	0	0	97.7012	32.1618	-0.653682	171.124	4187.68	11428.7	0.653682	0	6.61812	6.96369	6.61225	0	0	0.0465769	149.132	-482.857	32.8468	163.479	0	43.8899	43.6618	150.495	2
9821	0	0	1821	1	229.628	122.399	107.229	0	0	43.6273	146.607	-365.242	155.848	4142.09	11414	365.242	0	7.54903	7.31629	8.85681	0	0	0.0991969	138.772	-497.259	38.374	147.443	0	59.8844	64.6142	346.47	2
9822	0	0	1822	1	228.711	116.094	112.617	0	0	-17.3253	41.4636	-155.413	150.408	4103.39	11419.4	155.413	0	6.21498	7.2068	8.26891	0	0	0.151704	121.289	-484.157	38.1077	146.126	0	52.1669	53.5428	226.944	2
9827	0	0	1827	1	278.357	160.749	117.608	0	0	99.7572	-54.8288	300.405	158.946	4285.28	11117.1	-300.405	0	6.41613	6.55857	7.06432	0	0	0.088343	191.625	-502.893	28.8471	210.459	0	48.8638	48.1238	139.68	2
9869	0	0	1869	1	256.264	162.987	93.2763	0	0	54.8421	28.5052	516.889	167.31	3632.58	11332.7	-516.889	0	7.66508	6.01612	7.32909	0	0	0.0475425	166.853	-495.246	31.7538	176.42	0	51.7745	48.092	227.155	2
9890	0	0	1890	1	275.819	163.784	112.035	0	0	-75.8151	-2.93947	76.0627	180.008	3962.56	11364.2	-76.0627	0	7.04976	7.18255	8.03336	0	0	0.222488	119.752	-481.264	29.9378	110.744	0	45.6543	43.5545	136.73	2
9891	0	0	1891	1	286.761	161.585	125.175	0	0	-50.3335	102.602	250.885	157.255	4136.39	11557.6	-250.885	0	6.16554	6.61402	8.33737	0	0	0.179969	142.717	-488.772	28.3727	153.207	0	52.3246	51.2761	146.301	2
9896	0	0	1896	1	254.135	95.4087	158.726	0	0	-6.33552	143.435	314.434	145.66	3594.1	11516.8	-314.434	0	5.82922	6.3147	6.65092	0	0	0.20755	197.025	-493.316	31.9005	174.349	0	54.1196	53.6741	152.355	2
9896	0	0	1896	1	247.509	118.381	129.128	0	0	-12.2993	50.5743	-80.0862	148.482	4297.68	11211	80.0862	0	5.88668	6.95452	7.43022	0	0	0.0881555	143.621	-489.845	33.8102	177.05	0	51.125	51.3088	186.12	2
9898	0	0	1898	1	203.188	94.281	108.907	0	0	62.4453	-89.7717	-302.184	141.686	4222.94	11351.4	302.184	0	6.85641	7.60403	7.34336	0	0	0.0558524	120.589	-481.705	43.992	132.141	0	55.0893	58.8923	301.222	2
9916	0	0	1916	1	263.924	163.715	100.209	0	0	79.3592	-30.9134	387.95	181.907	3408.74	11093.2	-387.95	0	7.64555	6.74735	7.67605	0	0	0.029385	140.28	-488.248	31.2113	156.909	0	45.672	46.0234	144.935	2
9924	0	0	1924	1	260.471	114.992	145.479	0	0	25.8114	92.4254	254.312	140.708	3960.59	11368.5	-254.312	0	5.44645	7.06477	6.87089	0	0	0.0982384	133.195	-477.389	31.4778	142.633	0	59.7326	55.5879	156.342	2
9947	0	0	1947	1	328.95	147.82	181.13	0	0	-64.2592	48.7608	492.445	160.929	3652.02	11511.8	-492.445	0	7.40844	6.26239	7.57707	0	0	0.2139	135.584	-484.475	23.6228	168.766	0	50.9936	50.0924	211.247	2
9973	0	0	1973	1	208.497	139.128	69.3687	0	0	33.3967	33.3037	559.799	132.652	3753.68	11527.3	-559.799	0	6.31114	6.75177	7.72436	0	0	0.168973	155.731	-494.996	42.1151	168.207	0	67.6799	65.193	339.192	2
9980	0	0	1980	1	245.745	145.924	99.821	0	0	-25.3506	78.5376	224.709	164.859	3613.11	11382.4	-224.709	0	6.37282	6.50796	7.17007	0	0	0.0753216	139.148	-484.802	33.6788	183.686	0	50.3275	47.1169	135.368	2
9986	0	0	1986	1	246.202	163.846	82.3564	0	0	4.52662	15.7893	611.516	161.466	3782.55	11445.1	-611.516	0	8.08244	6.62902	7.17253	0	0	0.0767432	184.142	-502.704	33.6792	205.657	0	62.469	53.5946	334.533	2
10022	0	0	2022	1	203.959	82.8691	121.09	0	0	16.5092	11.1273	117.302	124.127	4169.21	11350.1	-117.302	0	4.74372	7.0918	7.44597	0	0	0.137561	145.555	-491.967	43.4106	136.258	0	63.0113	62.0353	179.118	2
10064	0	0	2064	1	241.105	113.286	127.819	0	0	11.1747	85.8044	333.39	145.988	3676.25	11175.8	-333.39	0	5.86999	6.57254	7.37174	0	0	0.0620358	127.505	-478.838	34.6552	150.387	0	55.463	56.9808	162.383	2
10124	0	0	2124	1	208.859	83.7766	125.082	0	0	-14.9815	37.38	-54.9474	144.157	3602.74	11323.9	54.9474	0	5.67419	6.71324	7.87891	0	0	0.197555	99.24	-466.429	42.1071	135.436	0	53.8389	53.8098	195.433	2
10127	0	0	2127	1	308.715	175.357	133.358	0	0	201.001	47.7634	371.09	156.193	3586.08	11413.1	-371.09	0	6.51875	6.80151	8.0593	0	0	0.226092	132.721	-485.594	25.8979	133.355	0	54.5629	50.4075	162.906	2
10141	0	0	2141	1	244.863	120.162	124.701	0	0	27.9587	68.2239	77.2455	153.27	3460.14	11193.4	-77.2455	0	5.81112	6.08323	7.47375	0	0	0.0821024	130.294	-479.053	33.7216	151.261	0	51.7223	50.6495	152.652	2
10158	0	0	2158	1	217.767	103.334	114.433	0	0	-60.4713	86.3309	380.302	129.437	3548.57	11474.2	-380.302	0	5.4553	6.9374	7.65226	0	0	0.166332	111.513	-474.709	39.9229	137.622	0	63.1403	61.7563	194.048	2
10175	0	0	2175	1	196.053	96.9337	99.1193	0	0	40.288	-16.5453	-85.0637	122.751	3647.13	11178.5	85.0637	0	4.93462	6.7899	6.84882	0	0	0.0533274	138.595	-477.42	44.8431	153.337	0	58.9605	58.9222	224.074	2
10180	0	0	2180	1	235.372	149.435	85.9369	0	0	78.7395	60.3191	144.655	171.239	3708.34	11500.2	-144.655	0	6.49376	5.82535	6.45279	0	0	0.104484	184.733	-493.961	34.6151	182.889	0	44.8773	43.8541	126.329	2
10211	0	0	2211	1	228.254	119.548	108.707	0	0	34.0743	-4.62342	291.451	181.054	4350.97	11066.9	-291.451	0	7.18037	6.57855	7.13411	0	0	0.0617256	130.898	-483.649	36.9757	174.536	0	43.7575	43.4219	125.774	2
10213	0	0	2213	1	268.204	181.366	86.8386	0	0	4.31773	31.2792	358.087	141.536	3583.44	11529.3	-358.087	0	5.80061	6.87161	7.55526	0	0	0.057962	134.528	-481.722	30.6023	144.02	0	57.3168	57.379	171.861	2
10227	0	0	2227	1	236.732	115.645	121.086	0	0	24.6252	3.51135	244.233	124.632	3762.45	11457.4	-244.233	0	4.85355	7.52869	6.86025	0	0	0.14129	155.918	-494.34	35.7589	160.565	0	65.8169	62.2729	175.715	2
10229	0	0	2229	1	201.187	119.09	82.0966	0	0	-56.6619	42.6683	511.078	167.269	3544.76	11119.3	-511.078	0	7.8011	6.37342	7.38071	0	0	0.165864	157.665	-479.001	43.4449	146.912	0	48.9872	49.9983	220.233	2
10232	0	0	2232	1	219.171	109.948	109.223	0	0	93.1887	154.904	169.09	157.216	3992.87	11405.7	-169.09	0	5.98542	6.53053	6.80113	0	0	0.0658257	171.63	-493.371	38.6407	176.325	0	51.7197	48.6764	140.282	2
10289	0	0	2289	1	282.03	166.979	115.051	0	0	52.1523	55.0348	437.28	158.855	4133.57	11505.5	-437.28	0	6.82461	7.00101	7.05809	0	0	0.0911802	147.459	-491.203	28.5947	168.839	0	52.5791	52.1991	181.132	2
10290	0	0	2290	1	251.738	144.875	106.862	0	0	9.47056	59.5242	248.281	166.544	3578.29	11301.7	-248.281	0	6.45365	6.59443	7.14478	0	0	0.160847	138.212	-483.953	32.7217	162.745	0	50.7234	47.4036	136.14	2
10296	0	0	2296	1	275.217	144.373	130.844	0	0	57.9467	-155.253	448.778	185.982	4028.11	11317.2	-448.778	0	8.63071	6.11114	7.37969	0	0	0.0738571	120.853	-477.66	29.1622	160.772	0	42.4223	42.7333	152.679	2
10303	0	0	2303	1	243.3	136.24	107.06	0	0	38.2695	23.831	201.698	127.694	3449.83	11337.4	-201.698	0	4.89849	7.0974	7.88852	0	0	0.0629676	119.918	-478.978	34.9136	137.434	0	64.9216	62.0039	176.247	2
10307	0	0	2307	1	291.586	167.903	123.683	0	0	-36.4964	170.929	270.871	162.05	3624.26	11489.3	-270.871	0	6.4181	7.13824	7.61719	0	0	0.196219	141.669	-490.955	27.7496	161.844	0	51.0313	50.0415	139.417	2
10322	0	0	2322	1	242.863	123.983	118.88	0	0	3.92466	51.263	193.416	124.771	3982.48	11310	-193.416	0	4.77529	7.01985	7.84414	0	0	0.141843	117.496	-476.492	34.9159	171.547	0	66.3919	63.1953	175.288	2
10327	0	0	2327	1	251.416	172.861	78.5547	0	0	8.38235	-35.0216	474.144	171.028	3579.38	11296.6	-474.144	0	7.69468	6.55513	7.4102	0	0	0.0875886	182.678	-505.87	32.8969	190.553	0	50.2036	47.8712	192.202	2
10342	0	0	2342	1	264.64	170.357	94.2838	0	0	-16.0607	95.5563	432.635	202.859	4301.44	11465	-432.635	0	8.76698	7.09292	7.96838	0	0	0.206149	151.772	-489.155	31.4444	183.086	0	43.0275	41.2725	145.77	2
10344	0	0	2344	1	224.827	119.697	105.13	0	0	35.863	73.1505	297.998	180.792	4249.52	11587.1	-297.998	0	7.12095	7.63475	7.76816	0	0	0.145663	130.922	-485.279	38.9303	150.831	0	49.1153	46.9234	132.795	2
10354	0	0	2354	1	221.359	78.0948	143.264	0	0	0.272808	-29.7748	232.6	133.245	3687.15	11291.4	-232.6	0	5.22763	7.2433	7.71669	0	0	0.0840407	113.042	-475.549	39.3806	129.06	0	62.4045	60.0394	167.06	2
10391	0	0	2391	1	220.47	139.481	80.9886	0	0	-2.40669	-12.1608	290.874	133.336	3889.15	11473.1	-290.874	0	5.3175	6.715	7.20596	0	0	0.0992071	109.685	-466.356	38.7957	116.634	0	61.8853	58.0778	167.686	2
10399	0	0	2399	1	239.68	148.663	91.0174	0	0	52.2979	48.9922	701.319	196.684	3834.44	11411.9	-701.319	0	10.5495	6.22612	6.98245	0	0	0.153477	156.188	-488.27	34.4425	194.292	0	61.7808	49.7512	376.403	2
10412	0	0	2412	1	284.32	102.607	181.713	0	0	90.0093	99.5917	345.083	181.053	3597.41	11162	-345.083	0	7.30387	6.58458	6.84129	0	0	0.213273	141.441	-484.742	28.0223	173.36	0	45.4861	46.7517	134.273	2
10463	0	0	2463	1	258.2	151.832	106.368	0	0	104.148	26.7976	40.3853	143.015	3782.59	11334.4	-40.3853	0	5.49379	7.15297	7.41902	0	0	0.248254	121.774	-478.339	32.1732	148.513	0	54.8173	53.1717	179.486	2
10478	0	0	2478	1	267.201	169.927	97.2734	0	0	8.68918	0.505837	160.158	136.25	4077.37	11460.4	-160.158	0	5.23232	6.89296	6.95493	0	0	0.0679726	154.08	-485.703	30.4543	162.771	0	58.0519	56.8879	161.74	2
10566	0	0	2566	1	230.143	137.801	92.3422	0	0	-15.0996	57.1532	337.304	135.223	3901.84	11503.4	-337.304	0	5.47959	6.72042	7.68295	0	0	0.105077	128.788	-482.697	37.0596	156.159	0	61.7265	58.7387	177.411	2
10613	0	0	2613	1	254.128	127.948	126.18	0	0	35.4042	19.3661	206.639	142.601	4150.32	11441.5	-206.639	0	5.4806	7.46411	6.78634	0	0	0.198567	151.684	-490.841	32.6286	171.395	0	56.5275	55.7322	153.434	2
10616	0	0	2616	1	285.941	130.517	155.424	0	0	145.57	74.4695	297.742	185.518	3840.83	11386.4	-297.742	0	7.34701	6.65594	7.07496	0	0	0.0747922	178.863	-502.377	27.9647	169.219	0	46.0449	42.1514	125.83	2
10617	0	0	2617	1	260.603	137.64	122.963	0	0	39.344	11.5804	231.637	231.652	4046.72	11349.7	-231.637	0	8.96625	6.85532	7.50116	0	0	0.0886931	110.921	-478.64	31.6793	150.057	0	37.3491	35.7937	99.8379	2
10633	0	0	2633	1	236.169	122.818	113.35	0	0	82.6774	58.79	271.473	156.159	3903.72	11302.5	-271.473	0	6.08387	7.03023	7.54655	0	0	0.017176	136.731	-484.551	35.9952	162.045	0	54.2269	52.0736	144.949	2
10636	0	0	2636	1	256.875	120.492	136.382	0	0	0.539673	117.813	312.45	147.71	3886.2	11343.1	-312.45	0	5.88536	6.62264	7.27381	0	0	0.195503	162.901	-493.343	31.9963	182.899	0	56.9064	53.1061	156.944	2
10644	0	0	2644	1	302.163	140.826	161.337	0	0	51.996	-6.83897	-1.96744	147.329	3934.4	11467.7	1.96744	0	5.73488	7.09024	7.54348	0	0	0.106032	108.129	-471.773	26.5134	148.759	0	52.0477	51.3789	175.68	2
10653	0	0	2653	1	234.397	99.1363	135.26	0	0	5.7093	45.0061	-168.342	162.614	3781.37	11216.6	168.342	0	6.74745	6.76126	7.21165	0	0	0.128219	146.639	-479.902	35.9366	167.488	0	47.3785	47.7855	208.733	2
10664	0	0	2664	1	238.383	134.25	104.133	0	0	135.054	11.7738	-101.035	129.772	4349.65	10950.8	101.035	0	5.26064	7.25162	7.10896	0	0	0.0286234	130.098	-482.971	35.4374	176.369	0	57.3444	59.1537	213.945	2
10734	0	0	2734	1	265.069	150.796	114.273	0	0	89.6906	19.7771	131.787	142.561	3697.39	11540.8	-131.787	0	5.43886	7.44587	7.36004	0	0	0.211839	150.759	-494.82	31.26	174.047	0	55.5738	54.7518	156.235	2
10782	0	0	2782	1	248.985	130.583	118.402	0	0	39.5516	97.3905	201.939	150.526	3548.21	11064.5	-201.939	0	5.73787	6.68488	6.92745	0	0	0.136842	146.949	-485.098	33.1025	144.843	0	52.756	52.2954	144.927	2
10802	0	0	2802	1	213.38	115.851	97.5288	0	0	-65.1745	-60.7973	385.514	144.811	3652.93	11222.7	-385.514	0	6.27515	6.93449	7.19275	0	0	0.272172	143.336	-488.524	40.6194	175.576	0	55.223	57.0696	173.774	2
10815	0	0	2815	1	261.934	119.125	142.808	0	0	71.1371	25.8754	12.6116	170.503	4313.9	11136	-12.6116	0	6.5668	6.51655	6.95584	0	0	0.198683	138.111	-483.919	31.0078	157.551	0	44.3199	44.3736	140.498	2
10856	0	0	2856	1	255.489	135.274	120.215	0	0	-4.03936	59.2107	40.5184	160.706	4389.08	11003	-40.5184	0	6.14184	6.31742	7.42287	0	0	0.118335	142.343	-487.871	32.1075	166.188	0	48.8737	48.5289	144.145	2
10859	0	0	2859	1	222.078	114.697	107.381	0	0	-13.2639	-0.526252	286.384	133.95	4398.3	11162.4	-286.384	0	5.32852	7.6177	7.67829	0	0	0.158102	137.186	-484.388	39.4735	117.081	0	60.1614	59.2821	168.526	2
10912	0	0	2912	1	245.191	118.129	127.062	0	0	1.61874	3.51501	215.265	148.645	3586.14	11158.4	-215.265	0	5.75912	6.3737	7.44872	0	0	0.090413	153.275	-494.985	33.8465	174.889	0	54.2283	54.407	145.924	2
10923	0	0	2923	1	247.461	125.795	121.665	0	0	-55.1859	36.3895	129.207	161.522	3941.93	11424.5	-129.207	0	6.22619	6.79018	7.36703	0	0	0.145719	134.587	-484.477	33.679	153.092	0	50.465	47.3419	143.493	2
10948	0	0	2948	1	232.962	132.037	100.926	0	0	27.2176	27.0234	361.622	129.006	4058.84	11533.5	-361.622	0	5.28581	6.98561	8.00339	0	0	0.0919993	104.743	-471.169	36.8878	132.777	0	63.735	63.0468	196.2	2
10986	0	0	2986	1	267.343	122.745	144.598	0	0	0.845208	48.8839	57.2832	171.001	3686.57	11511.7	-57.2832	0	6.52564	6.94393	7.55646	0	0	0.0607562	128.399	-480.817	30.7644	174.037	0	46.1932	45.3553	140.824	2
10989	0	0	2989	1	343.089	160.265	182.824	0	0	6.16965	-28.3321	-170.939	378.592	3681.25	11389.6	170.939	0	16.0597	6.84323	8.1314	0	0	0.245249	135.594	-495.356	22.8217	223.645	0	23.0086	23.8266	98.603	2
10990	0	0	2990	1	264.687	138.2	126.487	0	0	30.6364	44.8078	315.239	161.286	3955.76	11416.1	-315.239	0	6.42159	8.39773	8.79144	0	0	0.259338	102.855	-482.429	32.5685	149.029	0	56.8826	52.7959	156.582	2
10994	0	0	2994	1	265.773	129.194	136.579	0	0	205.93	73.8361	41.0631	131.922	4278.77	11287.4	-41.0631	0	5.15733	7.42912	8.32462	0	0	0.0207276	140.351	-492.928	31.6383	148.586	0	59.5073	58.2777	178.968	2
10995	0	0	2995	1	270.701	114.676	156.025	0	0	17.8748	-3.16887	214.875	194.86	3769.21	11264.7	-214.875	0	7.54547	7.29773	7.45805	0	0	0.154545	148.065	-494.014	30.4258	163.225	0	43.7106	42.811	117.403	2
11014	0	0	3014	1	243.701	124.627	119.074	0	0	51.9138	71.5912	150.968	151.77	3535.85	11090.3	-150.968	0	5.74844	7.15854	7.43606	0	0	0.0732831	121.335	-478.441	34.6092	122.643	0	53.21	53.0021	149.639	2
11023	0	0	3023	1	259.691	131.873	127.817	0	0	-37.7199	37.7371	513.266	171.396	3725.14	11423.2	-513.266	0	7.9581	6.95881	7.87285	0	0	0.172442	176.563	-501.461	32.0705	192.96	0	52.051	47.1989	220.393	2
11024	0	0	3024	1	215.036	112.667	102.369	0	0	30.7439	77.4904	266.652	148.004	3955.66	11383.4	-266.652	0	5.75419	6.97681	8.19551	0	0	0.155158	154.05	-493.616	41.0152	156.213	0	58.4807	54.2232	155.844	2
11031	0	0	3031	1	304.268	148.375	155.893	0	0	106.208	37.7211	54.7744	166.913	3979.85	11622.5	-54.7744	0	6.38745	6.3189	7.62529	0	0	0.187597	170.604	-497.539	25.9931	157.786	0	46.5954	46.2276	139.846	2
11063	0	0	3063	1	252.583	132.58	120.003	0	0	28.3317	33.3564	229.617	131.904	3758.75	11327.9	-229.617	0	5.08815	6.69062	7.79742	0	0	0.141879	145.406	-488.511	33.0003	149.531	0	63.1156	59.5752	169.48	2
11080	0	0	3080	1	286.8	138.003	148.797	0	0	41.3302	22.9267	276.27	225.833	3646.09	11537.6	-276.27	0	8.85239	7.271	7.18291	0	0	0.11961	131.069	-487.35	28.1894	169.605	0	37.5173	37.4017	103.101	2
11103	0	0	3103	1	259.923	147.551	112.372	0	0	-61.1825	115.054	370.549	131.207	3549.28	11545.2	-370.549	0	5.50017	7.62275	7.78562	0	0	0.174363	127.458	-485.407	32.3643	152.128	0	62.257	62.4649	190.013	2
11107	0	0	3107	1	284.842	161.847	122.995	0	0	-60.5235	-14.8691	321.08	141.296	3548.62	11475.8	-321.08	0	5.80408	7.87056	8.07343	0	0	0.0597519	116.061	-482.582	29.1048	130.421	0	59.6358	58.577	167.527	2
11137	0	0	3137	1	250.798	137.913	112.885	0	0	40.4458	-6.27967	189.305	154.067	3746.63	11367.5	-189.305	0	5.93243	7.50114	7.43489	0	0	0.161325	121.656	-477.751	33.5825	176.735	0	54.2722	51.1794	149.925	2
11139	0	0	3139	1	255.812	151.722	104.09	0	0	-41.5225	21.1423	424.989	143.209	4027.92	11340.1	-424.989	0	6.21592	6.6536	7.86596	0	0	0.145758	158.851	-493.753	32.4927	171.305	0	57.8033	55.3055	195.839	2
11275	0	0	3275	1	244.252	132.025	112.227	0	0	55.8625	39.1708	285.485	127.009	4030.2	11421.7	-285.484	0	4.98382	7.51771	7.82312	0	0	0.197246	106.05	-471.58	34.9717	130.367	0	67.6495	64.1907	181.219	2
11331	0	0	3331	1	294.201	147.973	146.227	0	0	32.8801	34.9424	196.437	204.45	3754.2	11525.6	-196.437	0	7.82413	7.12272	7.27567	0	0	0.100293	132.56	-486.262	27.2975	188.444	0	40.8259	39.9428	111.082	2
11342	0	0	3342	1	233.71	112.572	121.138	0	0	45.4675	75.7205	62.8931	126.234	4339.57	11086.2	-62.8931	0	4.78648	7.24807	8.3741	0	0	0.0684035	125.502	-487.058	37.1608	155.017	0	62.9562	63.0232	184.688	2
11349	0	0	3349	1	244.633	125.169	119.464	0	0	-2.94862	-5.26548	69.4896	166.155	4387.99	11266.8	-69.4896	0	6.40412	6.93562	7.46958	0	0	0.158763	113.898	-474.675	34.3218	133.381	0	47.061	46.4153	138.765	2
11351	0	0	3351	1	240.025	134.274	105.751	0	0	28.4502	55.286	254.684	161.105	3559.31	11405.6	-254.684	0	6.24649	6.70482	7.21172	0	0	0.0905886	183.843	-502.946	34.842	190.955	0	51.9324	49.1614	138.689	2
11377	0	0	3377	1	276.525	138.009	138.515	0	0	-34.7907	33.0795	-138.141	160.683	3622.55	11328.2	138.141	0	6.60613	7.05918	7.62717	0	0	0.101884	150.477	-494.582	29.5935	167.671	0	48.0202	49.071	208.354	2
11398	0	0	3398	1	211.355	122.438	88.9173	0	0	7.80032	-82.3676	268.984	127.052	3480.3	11045	-268.984	0	5.13059	7.02917	7.64185	0	0	0.103531	131.254	-482.067	41.5594	166.723	0	61.7236	61.924	170.398	2
11401	0	0	3401	1	224.219	133.651	90.5674	0	0	48.7635	1.65892	387.99	160.151	3539	11459.2	-387.99	0	6.68832	7.33615	7.79874	0	0	0.111113	127.004	-489.427	38.8652	175.681	0	53.3422	52.1666	164.016	2
11418	0	0	3418	1	299.131	161.691	137.439	0	0	94.5174	94.9041	180.258	173.077	3991.54	11366	-180.258	0	6.58088	7.00545	7.39432	0	0	0.0736788	160.276	-498.62	26.7469	172.463	0	48.8533	46.1617	130.846	2
11535	0	0	3535	1	303.163	167.513	135.649	0	0	107.78	52.1565	427.766	168.865	4077.94	11408.7	-427.766	0	7.2065	7.28408	7.56277	0	0	0.0383809	140.399	-490.108	26.4938	153.309	0	51.6286	49.8778	170.466	2
11558	0	0	3558	1	298.281	145.577	152.703	0	0	72.1725	142.672	230.901	169.684	4213.21	11318.2	-230.901	0	6.52518	6.7696	7.70713	0	0	0.168241	157.914	-493.354	26.8616	159.375	0	48.3505	47.3141	130.343	2
11567	0	0	3567	1	221.086	89.255	131.831	0	0	-68.8189	66.1158	219.565	121.439	4154.88	11295.1	-219.565	0	4.74818	7.47781	7.8391	0	0	0.0970773	147.444	-491.185	39.7147	138.809	0	66.7297	64.6752	178.531	2
11572	0	0	3572	1	230.248	140.477	89.7708	0	0	35.153	36.6923	398.206	161.093	3652.27	11424.2	-398.206	0	6.74826	6.87648	7.39585	0	0	0.0990516	169.332	-502.382	36.9629	202.511	0	52.6809	49.1613	164.618	2
11583	0	0	3583	1	212.478	111.626	100.851	0	0	1.34034	102.486	244.751	139.036	3686.08	11358.4	-244.751	0	5.3795	7.18779	7.94732	0	0	0.1675	121.59	-478.801	41.6501	157.808	0	61.4063	57.3001	164.678	2
11590	0	0	3590	1	265.596	146.393	119.203	0	0	6.99667	79.6793	212.413	144.649	3481.1	10982.6	-212.413	0	5.54394	7.58728	7.86059	0	0	0.11284	117.931	-481.453	31.517	146.729	0	57.047	56.0722	155.412	2
11591	0	0	3591	1	244.548	143.295	101.254	0	0	58.0774	60.6443	373.748	142.317	3828.66	11400.3	-373.748	0	5.84647	7.07878	8.0451	0	0	0.0205296	138.897	-487.706	34.767	125.135	0	60.7702	55.3374	182.336	2
11615	0	0	3615	1	255.263	136.443	118.819	0	0	12.588	-19.415	284.511	187.195	3475.51	11181.3	-284.511	0	7.44233	6.75178	7.86058	0	0	0.155954	121.938	-479.157	32.6376	171.737	0	45.0833	45.158	126.585	2
11660	0	0	3660	1	273.862	152.966	120.897	0	0	8.31888	-32.9313	461.894	178.531	3579.44	11394.2	-461.894	0	7.95267	6.61759	7.73086	0	0	0.242649	154.231	-490.427	29.7687	173.654	0	48.7371	44.5455	176.403	2
11663	0	0	3663	1	293.941	159.713	134.229	0	0	29.8626	117.323	573.817	172.328	3557.9	11343.6	-573.817	0	8.31134	7.08669	7.63126	0	0	0.114128	151.444	-495.508	27.4594	187.742	0	56.8934	50.5227	285.506	2
11670	0	0	3670	1	201.193	98.2409	102.952	0	0	79.2501	-4.07357	177.393	118.718	3807.49	11564.6	-177.393	0	4.56269	7.75828	7.91395	0	0	0.104083	134.394	-485.282	45.2235	151.942	0	68.4534	67.5317	182.429	2
11680	0	0	3680	1	286.125	211.252	74.873	0	0	-35.0924	14.9924	377.296	181.734	4121.15	11545.6	-377.296	0	7.62021	6.34627	7.54195	0	0	0.0751397	215.731	-514.594	27.9933	215.573	0	44.5758	44.2679	142.482	2
11682	0	0	3682	1	223.138	131.997	91.1416	0	0	33.5304	34.5707	325.716	142.076	3853.21	11426.3	-325.716	0	5.6928	7.45262	7.41462	0	0	0.191898	129.759	-482.666	38.9143	182.782	0	60.7911	55.7279	168.602	2
11685	0	0	3685	1	266.98	159.119	107.862	0	0	51.4455	16.6726	654.18	211.532	3735.63	11444.2	-654.18	0	10.9004	7.17536	7.91813	0	0	0.134228	116.689	-478.711	31.1204	170.162	0	54.866	45.6145	317.292	2
11691	0	0	3691	1	232.74	120.609	112.131	0	0	60.538	13.1417	319.988	157.557	3626.88	11248.4	-319.988	0	6.30527	7.39278	8.0379	0	0	0.092933	96.6324	-470.48	37.2477	124.956	0	54.319	54.4057	155.548	2
11729	0	0	3729	1	245.114	167.343	77.7713	0	0	45.262	43.7276	412.705	132.225	3741.82	11417.2	-412.705	0	5.58715	7.59701	7.83431	0	0	0.11439	131.721	-487.4	34.8719	138.913	0	65.7748	60.2884	209.059	2
11737	0	0	3737	1	230.04	97.847	132.193	0	0	50.2584	62.3697	159.715	163.921	3637.16	11398.5	-159.715	0	6.2181	7.08726	7.70437	0	0	0.0435616	128.502	-482.359	37.3648	179.108	0	50.6849	48.6612	141.82	2
11753	0	0	3753	1	215.472	86.9673	128.504	0	0	27.3758	122.841	216.005	124.993	3660.04	11338.1	-216.005	0	4.78575	8.18134	8.11257	0	0	0.0344367	115.413	-482.494	41.8377	113.432	0	69.2312	65.4225	185.583	2
11762	0	0	3762	1	282.449	134.431	148.017	0	0	75.8408	-21.4271	62.3978	178.675	3611.58	11283	-62.3978	0	6.9037	6.73371	7.89818	0	0	0.101896	169.088	-502.377	28.786	206.887	0	45.2845	44.1325	137.741	2
11767	0	0	3767	1	300.738	175.998	124.74	0	0	74.9857	6.36743	476.381	203.159	3712.09	11454.5	-476.381	0	9.02768	6.82361	8.12791	0	0	0.135953	125.126	-484.718	26.7763	153.5	0	43.6731	40.8951	166.675	2
11813	0	0	3813	1	263.223	141.468	121.755	0	0	41.8997	67.6226	462.956	159.646	3545.86	11094.3	-462.956	0	6.99565	7.30007	8.36144	0	0	0.0694276	132.302	-482.456	31.9704	147.645	0	52.7755	53.3834	205.151	2
11831	0	0	3831	1	259.388	124.714	134.674	0	0	-36.3454	4.19475	280.408	165.218	3723.77	11456.7	-280.408	0	6.58329	6.94267	7.53599	0	0	0.132884	114.163	-472.006	31.9326	161.66	0	50.3568	47.9503	138.878	2
11854	0	0	3854	1	262.247	135.135	127.112	0	0	56.458	122.812	409.144	163.36	4228.92	11537.4	-409.144	0	6.88126	7.0875	7.62282	0	0	0.211781	126.765	-483.543	31.6245	148.008	0	52.4614	50.753	168.129	2
11888	0	0	3888	1	315.597	159.505	156.092	0	0	13.0156	50.7004	391.693	156.339	3674.4	11509.9	-391.693	0	6.52912	7.67643	7.85177	0	0	0.13478	139.697	-491.987	25.4774	157.355	0	54.5971	54.0644	170.298	2
11899	0	0	3899	1	262.112	126.165	135.948	0	0	-25.1575	46.5123	529.263	202.617	3812.24	11514	-529.263	0	9.49567	6.79691	7.44907	0	0	0.176891	162.21	-499.751	31.3928	201.371	0	44.7946	42.5238	198.864	2
11906	0	0	3906	1	286.828	163.83	122.998	0	0	-9.02969	61.0856	260.44	139.749	3497.13	11001.2	-260.44	0	5.45237	7.26493	7.61798	0	0	0.100581	134.502	-486.409	28.3766	155.886	0	58.2428	57.0683	160.22	2
11925	0	0	3925	1	299.222	146.362	152.859	0	0	4.78746	96.8689	224.459	209.52	4280.59	11563.4	-224.459	0	8.0537	7.55031	7.90331	0	0	0.327912	137.376	-489.168	27.1715	169.841	0	42.5623	40.7326	111.735	2
11999	0	0	3999	1	237.186	134.427	102.759	0	0	14.6222	108.909	-69.7479	135.042	3672.8	11352	69.7479	0	5.286	8.01416	7.91098	0	0	0.106262	114.436	-480.129	36.6893	133.501	0	57.8311	58.5475	229.291	2
