# Supplementary material for: CaV1 and CaV2 calcium channels mediate the release of distinct pools of synaptic vesicles
Source: eLife. 2023 Feb 23;12:e81407. doi: 10.7554/eLife.81407 (PMC10023163; doi:10.7554/eLife.81407)
Supplement: Figure 6—source data 1. [file elife-81407-fig6-data1.zip › Figure 6 - Source Data 1/ryr/10/3/cav1_to_cav1(ryr).csv]

-257.677901312156
-113.549447665268
-36.4594969913951
-72.8107264958171
-264.953202415257
335.770194117625
-433.7805834686
-101.45521167447
170.517096470208
-270.164864628729
406.117111415025
277.971451991788
136.237140064504
-401.500939237157
187.852117929895
275.067552514938
-189.53459650238
-139.5886572994
383.274331068124
-409.454191193196
381.426004785443
-98.3958579263026
-401.533411371755
382.045104432523
441.098236710132
64.2152659330595
334.637111662976
470.361021990807
118.781877040436
-103.016701328584
-235.381303590703
-246.393472485947
-453.11079869397
-264.676398848952
-128.964278160097
154.368670161061
-252.757774513976
-274.286733000971
-7.84455213679848
-450.513731073167
-274.439019013848
45.5171232918274
-228.446357541098
391.537485713638
239.648784385946
78.7870557876831
320.637199848735
122.573970172105
-1.82556374903106
-197.284232953863
-323.252842134693
395.433879793255
156.754457928425
182.578068845599
-329.498998995001
267.686977085729
14.2434343478972
-26.3373770293028
-344.135007646637
-207.110482290639
173.755663547779
-20.9580894877281
383.202600738399
-34.2182092702569
144.61494964046
109.871756863381
289.92478960994
381.807709542295
-282.455194409907
-59.3795316871629
451.097709467026
187.262471799321
424.239060546178
260.600746205982
140.959148631299
512.702551319328
367.589081909379
480.546951745523
369.41372915388
-93.0825576525249
-475.871057919688
-281.88112148924
-453.36408537912
-254.809512328326
-176.363352821631
-202.66164441817
309.593634292492
-151.507514470448
205.309980168203
424.252727539028
-32.9975543530745
43.3874729416466
-447.930999031642
-34.7659111839139
336.91291336483
289.023509464545
254.236572801367
326.892314297704
-218.961113380529
103.09171111079
330.746533659548
-194.91817043247
369.409756679953
344.863613651529
-508.981428259241
102.641331787741
-141.843624748067
-40.7246241674129
-221.049717542475
-40.417741372642
293.680500747877
-229.178377399448
-250.036622754887
-236.512859969498
-427.555497309372
-251.90341457737
-255.801186587104
-92.4456493759981
372.479139878561
-200.887668478387
-55.3704515089557
-371.926564092738
145.33835829974
310.991324005298
-280.416241688227
149.596035499234
-390.056142762551
-175.448486761898
104.129199964967
-281.059602152368
456.28569964796
447.293461625074
-180.959300354035
69.4684773703484
-2.2904374145628
-308.182526793676
-76.6947920320517
243.106425565857
91.3960626730341
305.819372924419
-4.61925811758465
177.837719750592
27.2673215213508
24.0355763731322
110.442945518403
-116.491251817882
333.145894388566
-89.4709698134338
-386.644475159242
-235.822460014012
360.12861471302
387.51795879835
448.518477003639
-320.009829905405
103.384601322049
249.582110053228
-109.238381722867
-154.318556248732
113.693669641472
376.60902599492
-112.199257604917
-389.856868197051
-101.834982409688
102.872056506177
204.159524834464
-101.3478248232
-138.981845656446
-227.941346115477
-251.33130581813
-99.8064462852981
156.928833230227
185.85132140177
-40.7910807191793
368.041314175549
473.027158112299
-264.261797665216
-229.9122790641
-457.19334625629
-265.864532810026
131.05848060779
226.684836626636
324.780888587001
262.100902387334
-170.344403696513
-159.990918234133
-476.907769304345
-11.5559284868968
-417.005425638498
-248.985505111901
-285.93270325249
22.3437647654737
312.413327809102
20.1647363503544
-85.0364919309968
-252.000070916765
-88.0463158566663
-193.049051712466
-191.249258739977
-255.102951843462
-103.894931541578
-379.088619393909
-92.139583531397
411.529487680302
-121.325394844177
10.2317120809776
-455.66316879084
468.869366848828
-174.635523014943
