# Supplementary material for: CaV1 and CaV2 calcium channels mediate the release of distinct pools of synaptic vesicles
Source: eLife. 2023 Feb 23;12:e81407. doi: 10.7554/eLife.81407 (PMC10023163; doi:10.7554/eLife.81407)
Supplement: Figure 6—source data 1. [file elife-81407-fig6-data1.zip › Figure 6 - Source Data 1/ryr/10/3/cav1_to_nrx.csv]

77.1245812752168
217.374515924381
307.720293162121
263.279469183644
61.1905803648078
622.746518746917
-89.6149388968697
235.355930454607
491.008477240532
102.735748793342
691.276079913185
569.633182206037
489.606246938751
-86.1899926703845
501.380177164508
570.347795310819
159.353179431
216.539781101128
692.714905299172
-66.510450834212
665.999985611046
241.009123546846
-76.2840529536261
674.647323002937
731.212522849466
393.257196176633
657.489098124566
786.151948704948
456.609313792291
238.086822168607
127.080071064509
106.859728145395
-126.54503944204
40.0007893121801
216.212223043674
470.107753061839
107.985927846588
34.8999143511555
358.319640794993
-142.379729361351
69.3131754567476
402.241249420371
125.194005956249
682.0548885559
539.876694580675
414.235616683623
573.43492555133
442.976419989429
316.20805074585
164.644055249517
18.3970492339722
670.923281817981
477.175743742595
511.125725977257
-18.9026761905407
563.823626375735
364.469975408083
327.220247069816
11.68706659296
130.429536361622
498.732267736126
337.977605708296
671.948706512165
309.153183655853
493.531474255942
459.377105277985
634.053817956777
635.96023063784
34.8575250543581
301.906698020335
754.090956953612
526.919229181978
710.040399779065
584.437749367575
469.875974420735
830.780219208049
637.472606607433
784.556346803454
702.70242831197
232.833777453128
-126.502749936571
24.4739593309951
-101.824354792219
108.043665950236
150.588667986787
134.649346354059
617.492312856102
195.185326003886
537.195398649392
708.195702662098
323.659721228054
404.245341083672
-130.73293809303
311.320464202317
662.374784583666
615.100973723227
583.131538143298
606.998462923475
124.648577668091
432.631478158994
675.569956355306
174.435593945274
660.888620220758
658.467441290404
-183.827805373001
432.841202083648
223.68895244602
321.217234979138
130.008419600246
309.387852907028
610.066823200712
91.8938498940479
94.0814538753148
119.969793535034
-92.3612693918822
114.481293420366
67.2160898823404
268.506365990395
642.535534215047
170.655798883228
297.11735709877
-50.8891032131814
478.541443467962
649.281778319819
62.1942728174436
469.504498024244
-35.8115568936573
188.719712910173
425.618181299698
60.8364231994346
780.162626326221
789.693646717522
154.353479452137
417.016735327863
340.405105703767
15.4459930617195
258.898710654799
578.692615259444
442.137165722539
634.975083099444
334.45224038633
500.89646525028
352.116897289361
355.058445587732
454.814157248878
204.047939215116
588.371685126884
277.293696007993
-72.8307407627362
92.5501298410363
641.089822971127
647.279943980857
728.235577545431
3.77521673117735
441.797148139929
595.568864827801
254.384827052223
193.923434422175
450.268797045002
678.932914956999
215.181733747375
-72.0528724246196
248.310812068934
435.255170024415
565.906626248168
234.719946337842
230.188034856379
147.518232990289
115.256039976048
242.009835415251
479.787261136016
519.059097870926
320.904015568571
641.2009071307
766.711401812971
92.7275950015028
113.670344595215
-142.154967959212
99.1200351956795
459.238521459023
555.603318346391
634.65713403558
572.213812220265
183.929763132172
183.980985091708
-169.923219136483
329.9678701212
-84.2080982501138
105.435554064032
63.1755190672648
386.119842063836
656.532942384596
363.67839108181
267.229125601834
81.1014207099342
260.413689524557
158.755584049668
151.546252977667
83.2797880681846
250.985002115458
-61.3206403893601
262.381607851345
748.68076468043
242.734799079471
367.251831633046
-147.170973024099
806.521818399859
169.243821564947
