# Supplementary material for: CaV1 and CaV2 calcium channels mediate the release of distinct pools of synaptic vesicles
Source: eLife. 2023 Feb 23;12:e81407. doi: 10.7554/eLife.81407 (PMC10023163; doi:10.7554/eLife.81407)
Supplement: Figure 6—source data 1. [file elife-81407-fig6-data1.zip › Figure 6 - Source Data 1/ryr/10/3/cav1_to_ryr.csv]

506.472802917759
362.34434927087
285.254398596998
321.60562810142
513.74810402086
-86.975292512022
682.575485074202
350.250113280073
78.2778051353944
518.959766234332
-157.322209809422
-29.1765503861852
112.557761541098
650.295840842759
60.9427836757077
-26.2726509093354
438.329498107983
388.383558905002
-134.479429462522
658.249092798798
-132.63110317984
347.190759531905
650.328312977358
-133.25020282692
-192.30333510453
184.579635672543
-85.8422100573734
-221.566120385204
130.013024565166
351.811602934186
484.176205196306
495.18837409155
701.905700299572
513.471300454555
377.7591797657
94.4262314445414
501.552676119579
523.081634606574
256.639453742401
699.30863267877
523.233920619451
203.277778313775
477.241259146701
-142.742584108036
9.14611721965684
170.00784581792
-71.8422982431321
126.220931433498
250.620465354634
446.079134559465
572.047743740296
-146.638978187652
92.0404436771778
66.2168327600039
578.293900600604
-18.8920754801266
234.551467257706
275.132278634906
592.92990925224
455.905383896242
75.0392380578242
269.752991093331
-134.407699132797
283.01311087586
104.179951965143
138.923144742222
-41.1298880043369
-133.012807936692
531.250096015509
308.174433292766
-202.302807861423
61.5324298062815
-175.444158940575
-11.8058446003788
107.835752974303
-263.907649713726
-118.794180303777
-231.75205013992
-120.618827548277
341.877459258128
724.66595952529
530.676023094843
702.158986984723
503.604413933929
425.158254427234
451.456546023773
-60.7987326868897
400.302416076051
43.4849214373999
-175.457825933425
281.792455958677
205.407428663956
696.725900637245
283.560812789517
-88.1180117592276
-40.2286078589423
-5.44167119576468
-78.097412692101
467.756014986132
145.703190494813
-81.9516320539451
443.713072038073
-120.61485507435
-96.0687120459261
757.776329864843
146.153569817861
390.638526353669
289.519525773016
469.844619148078
289.212642978245
-44.8855991422743
477.973279005051
498.831524360489
485.307761575101
676.350398914975
500.698316182973
504.596088192707
341.240550981601
-123.684238272958
449.68257008399
304.165353114558
620.721465698341
103.456543305862
-62.1964223996956
529.21114329383
99.1988661063688
638.851044368153
424.243388367501
144.665701640636
529.854503757971
-207.490798042358
-198.498560019471
429.754201959638
179.326424235254
251.085339020166
556.977428399278
325.489693637654
5.68847603974609
157.398838932569
-57.0244713188158
253.414159723187
70.9571818550112
221.527580084252
224.75932523247
138.3519560872
365.286153423484
-84.3509927829637
338.265871419037
635.439376764844
484.617361619615
-111.333713107418
-138.723057192748
-199.723575398036
568.804731511008
145.410300283554
-0.787208447625744
358.033283328469
403.113457854334
135.10123196413
-127.814124389317
360.99415921052
638.651769802654
350.62988401529
145.922845099426
44.6353767711389
350.142726428803
387.776747262049
476.73624772108
500.126207423733
348.601347890901
91.866068375376
62.9435802038324
289.585982324782
-119.246412569946
-224.232256506696
513.056699270819
478.707180669703
705.988247861893
514.659434415628
117.736420997812
22.1100649789669
-75.9859869813981
-13.3060007817312
419.139305302116
408.785819839736
725.702670909948
260.3508300925
665.800327244101
497.780406717504
534.727604858092
226.451136840129
-63.6184262034994
228.630165255248
333.8313935366
500.794972522368
336.841217462269
441.843953318069
440.04416034558
503.897853449064
352.689833147181
627.883520999511
340.934485137
-162.734586074699
370.12029644978
238.563189524625
704.458070396443
-220.074465243225
423.430424620546
