# Supplementary material for: CaV1 and CaV2 calcium channels mediate the release of distinct pools of synaptic vesicles
Source: eLife. 2023 Feb 23;12:e81407. doi: 10.7554/eLife.81407 (PMC10023163; doi:10.7554/eLife.81407)
Supplement: Figure 6—source data 1. [file elife-81407-fig6-data1.zip › Figure 6 - Source Data 1/ryr/10/3/nrx_to_nrx(cav1).csv]

17.0508289294812
-23.1489966451154
-55.6353796268049
-46.0042331634304
-13.3748658262612
286.234952009529
57.2633064514794
0.0235511476694228
-27.7618201965961
-7.99076492426866
16.6045842365093
-50.6691463078387
14.025600843268
17.4119422926178
-14.0348737553722
-26.8533357256183
-42.3304451849217
28.8763614555974
-31.54280669531
-26.0062549708291
-29.8978855754631
10.6665613175664
-37.7556589610103
21.9396108948076
-38.961418981562
40.9919073176625
-62.3880517484395
-84.1828442509795
13.8132227944152
14.7945327421912
-43.3457656227019
-10.2200567149848
43.5039048386971
-67.1353757437755
-1.81953809843617
-7.773464799875
114.32364395797
-53.078360975851
-97.292779587955
19.5121331904193
14.5323940929575
-68.4254244086078
-40.2637971188888
-55.6873917194825
46.3115588929031
-16.2468240238886
-38.2434128434779
54.4011759458881
32.6937163698167
-38.3843519311959
33.1086697233186
-59.250883014809
-18.5700798071794
25.0484261379515
25.4041925025631
41.55400324525
-6.66385656624152
8.51713984719936
-18.5291006454991
21.562538540009
-89.960876241068
-65.8810741640955
69.3997418695344
-50.3208812994708
-56.3056855629366
19.0737898288444
-4.10062328337699
22.7619262714034
607.862501684349
4.84066032274131
-6.63634708968311
-1.11040337321356
9.40154928179436
-14.2415533978383
-20.2455132789
-16.1281872840354
-13.6855598369166
-35.677252857171
-4.6210425470581
-1.83258020382164
-22.7281760824389
29.0832112292264
57.6951100494862
33.2580027484964
20.4374541036141
-67.3241963101445
151.544892738213
-60.2280360723526
-65.9849972297452
-42.6946803304927
-4.23524130597434
-56.8831775362905
31.5301670261124
-3.60897261600257
-30.8188545194316
-85.1499469329101
-81.9454573782496
84.7590960246616
