# Supplementary material for: CaV1 and CaV2 calcium channels mediate the release of distinct pools of synaptic vesicles
Source: eLife. 2023 Feb 23;12:e81407. doi: 10.7554/eLife.81407 (PMC10023163; doi:10.7554/eLife.81407)
Supplement: Figure 6—source data 1. [file elife-81407-fig6-data1.zip › Figure 6 - Source Data 1/ryr/10/3/nrx_to_nrx(ryr).csv]

630.369569349894
115.23627602436
130.449950364923
80.7200159368176
192.367194256273
146.258996729734
277.106225468347
693.21322731277
668.929670165497
552.643893722101
550.182731128463
658.949684374171
584.499194114733
646.036561061705
728.370020169097
562.106161008476
635.521932570207
642.379231768273
626.048810923759
603.830367618259
687.982750424764
728.168336049699
621.905864537146
687.970687963023
708.912767029949
623.900564160729
752.9016461797
543.147578975088
653.725353769847
595.654928390419
681.586114560136
638.039572759786
682.220103664877
692.45741251777
662.513527450456
622.69864703756
536.5648948988
546.940927161912
614.769617480468
718.481878820121
675.02081869046
612.699676677928
561.758340062765
560.778653216281
635.625028752991
616.153244061095
750.927415441991
491.02967257672
479.715415103894
718.350281146832
542.621145908937
576.419904007902
473.488860033825
680.711765224756
590.209007092986
649.255781995891
656.227080252878
637.594384836746
581.008234347642
659.001406960564
601.785464561417
652.768013769884
613.090895491772
749.921051355093
660.07416142591
616.227826718636
503.01386503347
643.905561705809
646.164841109856
732.372971515766
636.885850950142
667.369758235907
595.888687446322
582.146123459437
535.682397177376
539.637098739939
575.488710668795
789.596087345024
495.055346235176
661.97046084551
638.892575919815
671.840567564052
779.5802238256
545.670462443637
597.162549278377
724.961337251712
626.668677953705
616.100327813563
493.515171261624
517.858283706846
592.337655419369
710.575565494592
552.771051997479
607.61355777925
587.347064933108
588.094968287935
551.6397867984
575.778352390138
618.309864755629
560.909926917631
424.699099904419
715.128570663741
646.306742105764
656.746075707752
643.860372205925
594.55779090065
357.598609300163
635.383265150627
576.758825699892
509.753645500021
625.509347280187
542.174774902289
580.997420080479
545.893133233703
527.08427889041
589.345389496017
629.304650636213
512.363225518322
738.228713129807
633.219762442437
599.883373105478
516.136206223011
562.615448831259
671.195042839847
568.889361258258
598.194075252692
454.643691946363
445.457448473684
572.881985024274
502.199683344323
673.238546325099
491.111010826118
750.427960153045
572.306046442018
591.810701591168
532.060539934229
611.665785296429
465.887214269174
585.087698502995
580.567564551127
653.542557312328
566.313173979319
398.755971091437
529.995146013565
527.468578574944
555.481293183095
563.520998853777
553.974162021759
450.66151230244
613.124605362826
572.292975011658
469.91547888027
513.314449510006
528.415083849848
587.343105444312
484.960213896917
571.62081466
667.137258712144
557.793319279854
569.181646945623
673.316947671963
625.449043394645
452.671358107138
516.753544371173
605.609885493524
498.547589729584
441.208311544522
502.218851085096
503.499685757013
493.165495853274
481.122258283094
522.267329027061
597.646436050636
612.131235497727
476.169777732919
734.146274259094
588.127935651619
330.722736959508
596.548252476598
607.924432174614
546.733709867143
661.586808344829
854.153526068792
594.9548887769
519.763627676955
533.704087369317
545.808065601133
738.911227537381
612.049942661433
642.388001560081
638.707508681457
620.023168647516
490.818662307867
481.477245058642
471.86468016973
567.688908817641
595.053228430077
725.195422559638
568.007015673867
677.643105314242
478.932379568449
524.668952980508
672.481823205195
663.587393111042
732.38874442284
632.216269387074
349.103269304262
709.984757009976
730.641845681284
593.507031314564
676.853463283869
340.282645981913
514.025024831852
464.501631759313
621.042639000343
676.964275636767
737.720176934728
473.76758076407
540.645402098313
635.037092059936
586.702630946247
620.835912192226
617.682710731389
652.42858341343
668.795384633138
650.190890930748
714.996794378154
665.125337396659
650.24824809625
532.591592530647
503.589208685225
688.972524105886
515.115831345416
687.243534332991
610.851491563155
519.31313972428
87.4327603554457
143.187130478182
452.85854474933
475.557168879071
506.344117088616
563.209724797967
542.46549450336
601.3774767295
693.256438208295
508.449463310417
479.27485051126
652.748304809165
426.223957621978
640.890995109066
596.730998960849
559.041954113522
532.403759464631
678.796427463441
496.214411967501
536.714975316183
472.468194499803
439.577357150734
395.182283383728
399.150699760364
466.090609074481
682.784050976585
777.695136053526
719.399398958119
692.907764231139
571.148757963771
