# Supplementary material for: CaV1 and CaV2 calcium channels mediate the release of distinct pools of synaptic vesicles
Source: eLife. 2023 Feb 23;12:e81407. doi: 10.7554/eLife.81407 (PMC10023163; doi:10.7554/eLife.81407)
Supplement: Figure 6—source data 1. [file elife-81407-fig6-data1.zip › Figure 6 - Source Data 1/ryr/10/3/ryr_to_nrx.csv]

15.4627843629114
-20.3398541494535
-51.578304600489
-42.6782512647887
-10.1012395912912
277.247838087911
57.1279435791785
5.04447980458463
-25.3755599671476
-10.6464899510092
16.15468395069
-52.6073607237695
15.3118183585993
18.2980008291579
-14.7720027179112
-26.6284692040736
-41.6984130412966
32.3557718853863
-30.4640919661979
-25.8713169083512
-33.3892620565302
11.8825363334008
-41.1041173767208
18.9111289250031
-41.9543410914475
38.864583318873
-59.9331552696549
-81.4496848011304
12.1247919424686
14.0028266260106
-44.2441845763133
-13.7951445299723
41.9002433102196
-68.6344553082681
-2.56007030711498
-9.19780669252214
110.750013200916
-54.318898699139
-95.0734803418709
22.0677259795675
13.8609997985513
-68.871350336899
-43.4828699214577
-55.744647718031
47.3066225444973
-15.9776613218437
-41.8752327699549
59.9854032081221
35.5027210986354
-39.4825474031095
36.4681821864997
-62.1912493100117
-16.5439392051676
25.7784340118642
21.7287565943907
38.4467062024542
-9.28792911140044
14.5847896303148
-18.5077030828061
25.5573611035488
-88.6738069309986
-65.2638974646707
67.9528205001097
-48.2035079492289
-50.8476955859551
19.6040428015967
-4.73212707916355
26.9058759614545
614.190236371327
5.35633517324823
-10.8751367099103
-3.78923160588056
6.95275839714395
-17.0511712150328
-18.5640156840927
-18.9385297679491
-9.80164119439542
-36.1384412544703
0.265530873302851
-2.8090853081776
-19.9741734483214
28.5028979159888
56.9731520452942
29.3587584899069
22.6563234741197
-67.2064937792566
146.64489429602
-62.1667792595226
-64.919829400138
-42.9078661393723
-4.86390792491966
-61.9427263156558
28.7858445962784
1.68383018332679
-34.8821076684708
-81.4216049490196
-79.63896167856
83.4333756773785
