# Supplementary material for: CaV1 and CaV2 calcium channels mediate the release of distinct pools of synaptic vesicles
Source: eLife. 2023 Feb 23;12:e81407. doi: 10.7554/eLife.81407 (PMC10023163; doi:10.7554/eLife.81407)
Supplement: Figure 6—source data 1. [file elife-81407-fig6-data1.zip › Figure 6 - Source Data 1/ryr/10/3/ryr_to_ryr(cav1).csv]

36.7023003950853
-468.149787645719
-461.036226174093
-508.309979066712
-398.122386478198
-451.1230082292
-318.677430662075
103.30588837187
89.7415811572218
-34.8007388898995
-30.3663896308772
64.9388012878562
20.8451140503612
64.2998002264931
144.9889509751
17.0151219719655
90.226488254274
61.3095879932753
77.7962254143577
62.0443830161812
129.469820590929
172.206239650503
82.7850382368078
100.891430504556
119.575023194152
80.385542937338
201.688614585779
-34.9439781713509
104.342917064938
28.2814664581829
97.6903624921824
56.5008888641241
99.6418053661228
110.222528703484
67.8151373367555
35.6739232223454
-49.3979819825254
-42.4091953111556
43.5471373827104
132.844383281531
81.2692243732135
20.8117612921897
-16.9072351245641
-29.5325568205144
49.830347158394
23.1999315662242
155.326852828107
-104.271314786253
-105.637402588563
124.811822395826
-41.7471305241024
24.5757172812782
-100.952777198233
140.277011121393
-2.4473502871906
58.8192895760358
71.6108482705076
60.2728708795812
-9.18116415774512
82.4660656817659
36.1830981421017
69.8264570100428
78.1906087160069
173.938955029694
68.8851586051142
61.9597563754796
-90.956486493068
47.50018227687
74.5229694643649
166.271129297101
68.4049653646789
82.0461688625319
11.0226552901595
8.61362062314856
-55.488934812699
-43.2155052328226
6.95938448877223
211.925926047506
-58.4221383837094
76.5358791049084
50.9295576907871
81.9926782421799
222.92197582279
-32.9937404530338
17.743803350596
142.803811032923
42.5825689439871
36.3008135065038
-78.0685879270031
-56.0410808194665
8.7689914807379
123.772117862435
-27.5128091221168
23.8783610439905
6.49261500564899
-4.49811238816892
-22.2198946164881
-11.3039543745326
36.055834287301
-31.0165070743578
-165.731555773492
122.854434822283
56.5076829889003
58.2421307520499
62.2023218896129
5.41803036162582
-233.018574689281
56.5895968618415
22.2090116428162
-70.6028168128951
39.8104480940956
-40.0049778728144
-10.689836448365
-34.7142291662867
-49.9603463427293
2.56452053191151
61.9753818007166
-69.6775505023761
146.089442012592
41.3584318537787
21.7614703171203
-70.1811910035258
6.59658908633082
82.6848071878021
0.698390290212956
4.57309156861265
-120.763731356091
-141.848236537922
-12.7166830632677
-54.1497987376706
96.7125487996791
-87.2707060156745
176.551559991577
-2.18408742553675
12.2563548820563
-32.3840666199767
35.1118740533348
-108.369875979267
14.5568310757872
8.4736005388595
89.2488148612574
-12.3292456439549
-176.54186128846
-54.6620143510618
-38.6110636666899
-16.7237180015372
-17.021282806767
-18.6183954488115
-115.974704198973
28.903212864403
2.33849821202148
-96.882481771212
-51.4485089122163
-40.4030764015652
31.1626787387258
-93.6870235269243
3.75190015761382
98.9057818354495
-6.79825959741811
-4.60698605264315
93.3805087110495
59.3029660481034
-115.833693331418
-66.7494156778266
13.1740599977466
-73.3547709374225
-143.072234605253
-71.9957067021396
-72.0410010748465
-83.3050243925818
-82.7155926343648
-42.3411269345916
47.0179981290412
40.2326972802102
-87.4514038230691
158.480247354923
15.6826872671254
-252.853522017906
13.6012352956195
32.6792414266556
-37.4861912529741
79.0305590004637
279.984436112519
34.480781852998
-68.849949778235
-54.6135737954537
-29.1427971741132
150.380758298268
18.6612361495654
52.7079335726021
53.768450283641
32.8523003545306
-91.4380389819007
-101.312003402099
-95.6199660508419
-7.139797730998
30.5250358671528
150.628690126948
-15.4396773660128
103.860604511697
-107.559802226992
-46.3841741248561
89.7414247292336
89.827445428552
147.855797536574
50.0742347754922
-235.890160794735
130.284391710251
146.645310034104
6.20570196899735
92.894067255892
-250.589935305918
-70.226515516023
-122.841880716705
37.8047358536778
86.7571595308336
149.308495881333
-115.248525886173
-35.8628988421315
51.6353814338354
7.97815862056996
35.4844590644998
30.6723866454113
60.203822119217
83.7000295261323
66.7145304105297
153.861522206841
86.5126194558097
64.7363990031727
-53.4978120045662
-73.2023596949548
106.243581027678
-63.0760923672306
92.7754434633434
41.0714063222158
-68.714036520324
-494.32251996684
-459.690710707711
-121.369406187252
-103.520100522091
-77.2030118480516
-27.7205870622047
-40.3841054909653
13.2297616268834
108.722370186917
-63.7905631781741
-103.837019772945
63.1630802294339
-163.000178655322
63.805057034423
2.13183161436336
-30.5583903881661
-56.6170020128238
90.0581041383693
-81.6391179017855
-16.5938421978153
-85.6551857781933
-140.401888503331
-167.94451533184
-172.295007355429
-97.1463136770653
127.083185733606
203.111172363887
136.568486779935
123.799172525768
-10.4130606866356
