# Supplementary material for: CaV1 and CaV2 calcium channels mediate the release of distinct pools of synaptic vesicles
Source: eLife. 2023 Feb 23;12:e81407. doi: 10.7554/eLife.81407 (PMC10023163; doi:10.7554/eLife.81407)
Supplement: Figure 6—source data 1. [file elife-81407-fig6-data1.zip › Figure 6 - Source Data 1/ryr/10/3/ryr1_to_cav1.csv]

285.497202000688
-219.354886040116
-212.24132456849
-259.515077461109
-149.327484872595
-202.328106623597
-69.8825290564719
352.100789977473
338.536482762825
213.994162715703
218.428511974726
313.733702893459
269.640015655964
313.094701832096
393.783852580703
265.810023577568
339.021389859877
310.104489598878
326.59112701996
310.839284621784
378.264722196532
421.001141256105
331.579939842411
349.686332110158
368.369924799755
329.180444542941
450.483516191382
213.850923434252
353.137818670541
277.076368063786
346.485264097785
305.295790469727
348.436706971725
359.017430309087
316.610038942358
284.468824827948
199.396919623077
206.385706294447
292.342038988313
381.639284887134
330.064125978816
269.606662897792
231.887666481039
219.262344785088
298.625248763997
271.994833171827
404.12175443371
144.523586819349
143.15749901704
373.606724001429
207.0477710815
273.370618886881
147.84212440737
389.071912726996
246.347551318412
307.614191181638
320.40574987611
309.067772485184
239.613737447858
331.260967287369
284.977999747704
318.621358615645
326.98551032161
422.733856635296
317.680060210717
310.754657981082
157.838415112535
296.295083882473
323.317871069968
415.066030902703
317.199866970282
330.841070468135
259.817556895762
257.408522228751
193.305966792904
205.57939637278
255.754286094375
460.720827653108
190.372763221893
325.330780710511
299.72445929639
330.787579847783
471.716877428393
215.801161152569
266.538704956199
391.598712638525
291.37747054959
285.095715112107
170.7263136786
192.753820786136
257.563893086341
372.567019468038
221.282092483486
272.673262649593
255.287516611252
244.296789217434
226.575006989115
237.49094723107
284.850735892904
217.778394531245
83.0633458321108
371.649336427886
305.302584594503
307.037032357653
310.997223495216
254.212931967229
15.7763269163215
305.384498467444
271.003913248419
178.192084792708
288.605349699698
208.789923732788
238.105065157238
214.080672439316
198.834555262873
251.359422137514
310.770283406319
179.117351103227
394.884343618195
290.153333459381
270.556371922723
178.613710602077
255.391490691934
331.479708793405
249.493291895816
253.367993174215
128.031170249512
106.94666506768
236.078218542335
194.645102867932
345.507450405282
161.524195589928
425.34646159718
246.610814180066
261.051256487659
216.410834985626
283.906775658937
140.425025626336
263.35173268139
257.268502144462
338.04371646686
236.465655961648
72.2530403171422
194.132887254541
210.183837938913
232.071183604065
231.773618798836
230.176506156791
132.82019740663
277.698114470006
251.133399817624
151.912419834391
197.346392693386
208.391825204038
279.957580344329
155.107878078678
252.546801763217
347.700683441052
241.996642008185
244.18791555296
342.175410316652
308.097867653706
132.961208274185
182.045485927776
261.968961603349
175.44013066818
105.72266700035
176.799194903463
176.753900530756
165.489877213021
166.079308971238
206.453774671011
295.812899734644
289.027598885813
161.343497782534
407.275148960526
264.477588872728
-4.05862041230284
262.396136901222
281.474143032258
211.308710352629
327.825460606066
528.779337718121
283.275683458601
179.944951827368
194.181327810149
219.65210443149
399.175659903871
267.456137755168
301.502835178205
302.563351889244
281.647201960133
157.356862623702
147.482898203504
153.174935554761
241.655103874605
279.319937472756
399.42359173255
233.35522423959
352.655506117299
141.23509937861
202.410727480747
338.536326334836
338.622347034155
396.650699142177
298.869136381095
12.9047408108681
379.079293315854
395.440211639707
255.0006035746
341.688968861495
-1.79503370031489
178.56838608958
125.953020888897
286.599637459281
335.552061136436
398.103397486936
133.546375719429
212.932002763471
300.430283039438
256.773060226173
284.279360670103
279.467288251014
308.99872372482
332.494931131735
315.509432016132
402.656423812444
335.307521061412
313.531300608775
195.297089601037
175.592541910648
355.038482633281
185.718809238372
341.570345068946
289.866307927819
180.080865085279
-245.527618361237
-210.895809102109
127.425495418351
145.274801083512
171.591889757551
221.074314543398
208.410796114637
262.024663232486
357.51727179252
185.004338427429
144.957881832658
311.957981835037
85.7947229502806
312.599958640026
250.926733219966
218.236511217437
192.177899592779
338.853005743972
167.155783703817
232.201059407787
163.139715827409
108.393013102272
80.8503862737625
76.4998942501734
151.648587928537
375.878087339209
451.90607396949
385.363388385537
372.594074131371
238.381840918967
