# Supplementary material for: CaV1 and CaV2 calcium channels mediate the release of distinct pools of synaptic vesicles
Source: eLife. 2023 Feb 23;12:e81407. doi: 10.7554/eLife.81407 (PMC10023163; doi:10.7554/eLife.81407)
Supplement: Figure 6—source data 1. [file elife-81407-fig6-data1.zip › Figure 6 - Source Data 1/ryr/10/4.csv]

image-ID	cycle	z-step	frame	accum	photon-count	photon-count11	photon-count12	photon-count21	photon-count22	psfx	psfy	psfz	psf-photon-count	x	y	z	stdev	amp	background11	background12	background21	background22	maxResidualSlope	chisq	log-likelihood	accuracy	llr	time-point	precisionx	precisiony	precisionz	vis-probe
50	0	0	50	1	306.827	165.341	141.485	0	0	-8.10387	-42.3452	343.471	153.227	8180.22	5025.35	-343.471	0	5.90767	6.16493	7.63723	0	0	0.189086	168.749	-503.401	35.2795	183.077	0	56.7934	56.6962	194.585	0
59	0	0	59	1	293.634	156.595	137.04	0	0	-119.333	140.439	-29.1707	164.166	8391.11	4443.92	29.1707	0	5.68334	6.16646	7.46967	0	0	0.170827	224.197	-531.995	37.1925	255.545	0	50.9697	48.7944	176.144	0
66	0	0	66	1	302.183	139.399	162.784	0	0	85.2335	-85.3262	177.735	199.493	8585.19	4370.71	-177.735	0	7.04063	4.69949	6.65819	0	0	0.18115	220.597	-514.879	34.1842	296.892	0	40.5111	40.0775	132.078	0
71	0	0	71	1	341.201	193.455	147.746	0	0	61.7734	22.5072	126.109	191.959	8508.99	4362.53	-126.109	0	6.48369	5.26258	7.42311	0	0	0.083958	199.435	-512.608	30.2024	224.359	0	44.3081	43.1938	143.221	0
76	0	0	76	1	249.361	158.295	91.0662	0	0	113.916	-112.626	576.648	233.124	8456.84	4298.35	-576.648	0	11.1232	4.61567	7.131	0	0	0.138569	239.552	-518.287	43.7413	244.356	0	40.4317	41.4197	204.863	0
86	0	0	86	1	251.329	112.866	138.463	0	0	26.0593	19.3859	156.113	144.842	8445.04	4365.65	-156.113	0	4.94949	5.44174	7.50349	0	0	0.0368204	179.738	-502.108	44.6343	236.709	0	58.1911	56.4214	188.14	0
91	0	0	91	1	312.087	189.22	122.867	0	0	172.678	44.0669	264.043	208.808	8398.08	4241.31	-264.043	0	7.5145	5.47916	7.08387	0	0	0.0898706	215.137	-511.765	33.6967	254.109	0	41.7779	40.6284	136.815	0
97	0	0	97	1	292.785	154.641	138.144	0	0	86.7535	-21.3751	401.722	198.895	8484.01	4406.42	-401.722	0	7.88365	5.26865	7.09481	0	0	0.0923662	198.165	-510.795	36.3215	232.09	0	44.7559	43.8239	159.325	0
100	0	0	100	1	326.633	184.626	142.008	0	0	-9.23199	73.9063	378.213	280.581	8480.33	4410.79	-378.213	0	10.9352	4.76412	6.7244	0	0	0.212644	229.516	-516.396	31.1602	1	0	32.2561	31.2214	112.08	0
103	0	0	103	1	280.388	148.111	132.277	0	0	28.3755	-12.7189	343.487	143.262	8442.72	4298.1	-343.487	0	5.44817	6.57982	7.533	0	0	0.076218	129.917	-482.347	39.8639	184.748	0	63.0808	61.612	206.873	0
107	0	0	107	1	412.722	210.758	201.965	0	0	85.8265	9.13675	449.054	333.345	8484.93	4276.24	-449.054	0	13.6501	4.75294	6.89583	0	0	0.137097	212.828	-516.131	23.5847	245.269	0	28.6198	28.1397	109.687	0
108	0	0	108	1	297.184	171.341	125.843	0	0	102.33	86.5701	277.896	251.873	8468.43	4198.81	-277.896	0	9.05274	4.35555	7.23149	0	0	0.16735	294.576	-557.098	34.9207	302.138	0	34.3888	33.6544	115.781	0
109	0	0	109	1	248.397	153.302	95.0947	0	0	32.3771	57.1733	212.857	146.009	8538.38	4427.53	-212.857	0	5.07845	5.97701	7.44958	0	0	0.0963475	179.587	-500.985	45.9051	177.022	0	58.7648	57.0448	189.832	0
110	0	0	110	1	219.239	108.417	110.823	0	0	60.1695	5.41502	248.258	161.384	8510.59	4479.29	-248.258	0	5.73656	5.44674	7.54199	0	0	0.0728047	178.699	-502.132	53.3992	204.421	0	52.7705	51.5349	172.782	0
111	0	0	111	1	252.255	119.501	132.754	0	0	32.3102	29.9688	132.166	139.626	8538.45	4454.73	-132.166	0	4.72816	6.30355	7.30037	0	0	0.127147	147.108	-486.916	45.2177	156.463	0	60.3179	58.9127	195.151	0
114	0	0	114	1	267.498	134.608	132.891	0	0	3.53785	43.9244	-263.755	141.291	7969.26	4839.42	263.755	0	4.9559	5.40937	7.28742	0	0	0.0684678	170.16	-505.253	40.9984	234.505	0	60.0969	61.1366	268.569	0
116	0	0	116	1	253.526	117.722	135.804	0	0	81.6229	4.89975	66.5206	156.443	8389.48	4479.8	-66.5206	0	5.23256	6.1256	7.61363	0	0	0.101813	143.923	-487.843	45.0135	153.948	0	54.4017	53.2362	178.166	0
117	0	0	117	1	309.128	193.626	115.501	0	0	50.8542	30.8819	434.204	284.945	8420.25	4553.48	-434.204	0	11.5185	5.29714	6.66226	0	0	0.119796	191.823	-509.163	33.7097	246.485	0	33.3189	32.0761	121.362	0
118	0	0	118	1	248.168	143.495	104.674	0	0	104.737	-13.8483	129.2	232.589	8366.36	4598.21	-129.2	0	7.91645	5.47084	7.20643	0	0	0.116959	174.026	-508.705	45.1388	232.489	0	37.6023	36.3265	121.025	0
123	0	0	123	1	270.024	167.144	102.88	0	0	50.039	17.78	431.642	156.606	8221.74	4566.58	-431.642	0	6.32683	5.77121	7.16946	0	0	0.0779995	171.582	-505.559	40.7817	197.9	0	58.2288	56.6864	215.629	0
125	0	0	125	1	286.91	161.599	125.311	0	0	46.9899	83.8455	150.844	159.253	8324.45	4400.85	-150.844	0	5.39579	6.06447	6.86244	0	0	0.102077	174.814	-501.698	37.7829	221.909	0	53.6942	52.3187	174.699	0
126	0	0	126	1	264.213	132.184	132.029	0	0	55.6934	124.201	290.412	159.987	8315.75	4659.48	-290.412	0	5.80964	5.12491	7.22279	0	0	0.153528	192.793	-507.065	41.2923	216.458	0	53.7812	51.3726	178.103	0
128	0	0	128	1	267.788	126.818	140.97	0	0	125.174	117.415	468.766	214.177	8345.93	4466.95	-468.766	0	8.90525	5.16768	7.57508	0	0	0.182878	193.136	-503.423	40.9026	220.766	0	43.1983	42.2693	175.528	0
129	0	0	129	1	390.166	212.031	178.135	0	0	64.9625	27.959	305.475	295.235	8406.14	4456.74	-305.475	0	10.8332	5.50031	7.43068	0	0	0.203009	138.476	-486.842	25.7759	213.405	0	31.6056	30.6563	104.252	0
135	0	0	135	1	272.855	145.98	126.875	0	0	10.0832	64.6169	299.932	186.366	8461.02	4519.74	-299.932	0	6.83654	5.08397	7.2384	0	0	0.2262	154.631	-486.838	39.6104	174.102	0	46.3555	44.5441	152.914	0
137	0	0	137	1	264.879	121.9	142.979	0	0	29.5594	36.0882	277.848	177.141	8341.88	4548.27	-277.848	0	6.39902	5.53283	6.77835	0	0	0.0862921	218.581	-521.972	41.2335	215.868	0	49.4389	47.3163	158.403	0
141	0	0	141	1	256.185	148.588	107.597	0	0	71.1091	90.0187	36.148	194.628	8399.99	4394.68	-36.148	0	6.42896	5.1001	6.63887	0	0	0.0858426	214.034	-513.555	42.429	240.84	0	42.3814	41.4292	142.64	0
143	0	0	143	1	263.656	125.809	137.847	0	0	27.0879	79.1858	382.34	178.001	8543.67	4405.51	-382.34	0	6.9097	5.42359	6.84919	0	0	0.100966	154.721	-488.238	41.423	246.94	0	49.337	48.1996	170.343	0
145	0	0	145	1	288.319	126.475	161.844	0	0	-4.96562	118.957	169.923	183.218	8476.07	4465.4	-169.923	0	6.29552	5.10284	6.77996	0	0	0.0753812	198.656	-505.419	36.6698	218.132	0	45.6891	44.124	148.112	0
147	0	0	147	1	236.86	127.472	109.388	0	0	137.31	77.6738	-53.1073	128.507	8333.79	4506.69	53.1073	0	4.25942	6.06213	6.14387	0	0	0.0949758	178.98	-497.969	47.5458	207.203	0	60.0888	60.5225	225.459	0
151	0	0	151	1	230.571	135.878	94.6927	0	0	-17.7678	-20.8276	301.677	187.347	8389.21	4605.19	-301.677	0	6.99509	4.9705	7.31097	0	0	0.222825	198.245	-513.097	49.0537	237.18	0	45.9945	43.7114	151.585	0
154	0	0	154	1	314.892	172.797	142.096	0	0	53.5976	80.0226	474.371	295.393	8218.18	4604	-474.371	0	12.3291	3.88801	6.54591	0	0	0.187424	241.329	-526.844	31.7887	256.115	0	30.9026	29.9287	128.695	0
156	0	0	156	1	334.4	185.604	148.795	0	0	8.28358	16.748	237.688	264.203	8263.5	4667.27	-237.688	0	9.37412	5.626	6.52493	0	0	0.247649	200.598	-517.524	30.74	242.818	0	34.0654	32.7813	112.601	0
158	0	0	158	1	239.208	154.459	84.7493	0	0	15.462	50.6711	492.035	135.198	8256.32	4434.03	-492.035	0	5.76714	5.98318	6.9306	0	0	0.078013	152.904	-482.942	47.6988	160.311	0	68.2342	67.44	284.101	0
166	0	0	166	1	281.611	150.839	130.772	0	0	91.1291	53.3389	178.03	144.109	8180.65	4431.36	-178.03	0	4.92938	5.70634	6.18471	0	0	0.0509751	189.042	-506.509	37.8601	221.796	0	57.9575	56.8189	188.165	0
170	0	0	170	1	270.272	163.019	107.253	0	0	42.1915	-18.3219	474.627	246.023	8229.59	4602.68	-474.627	0	10.3775	6.00172	6.4688	0	0	0.136455	156.959	-494.323	40.3793	192.173	0	39.6446	38.4851	152.423	0
171	0	0	171	1	248.424	140.344	108.08	0	0	82.7384	10.9058	501.209	198.479	8288.7	4673.11	-501.209	0	8.49926	4.95545	5.91716	0	0	0.0388827	196.328	-504.022	43.2808	231.446	0	46.6148	44.5864	194.346	0
177	0	0	177	1	312.366	123.288	189.078	0	0	6.42369	82.8164	151.419	182.047	7866.72	4601.2	-151.419	0	6.19827	4.34612	6.73623	0	0	0.105487	201.579	-510.299	32.5808	245.683	0	46.4273	43.5791	152.562	0
181	0	0	181	1	246.317	138.668	107.649	0	0	109.981	50.6202	376.832	196.524	8261.46	4533.74	-376.832	0	7.57149	4.38841	6.22962	0	0	0.0365935	211.052	-511.473	43.3535	258.869	0	43.5157	42.2062	149.806	0
183	0	0	183	1	354.436	203.217	151.219	0	0	13.1066	58.3998	381.934	270.3	8258.67	4725.28	-381.934	0	10.5171	5.17728	6.43907	0	0	0.148244	197.385	-510.033	28.3397	234.833	0	33.9427	32.8604	119.493	0
185	0	0	185	1	337.776	178.275	159.501	0	0	71.357	-28.0773	270.816	213.975	8399.74	4712.1	-270.816	0	7.75465	4.95649	6.09747	0	0	0.207489	236.731	-525.725	29.7319	293.048	0	39.9881	37.896	128.5	0
186	0	0	186	1	287.192	142.836	144.356	0	0	3.72686	57.7369	335.298	170.565	8467.37	4426.96	-335.298	0	6.42122	5.32301	7.44325	0	0	0.0610942	167.706	-493.87	37.4919	221.209	0	51.1596	49.429	171.836	0
187	0	0	187	1	243.194	133.299	109.895	0	0	27.4971	159.16	233.337	144.653	8244.28	4823.84	-233.337	0	5.11105	5.2868	6.98977	0	0	0.0178193	190.047	-506.628	45.9011	253.255	0	57.3287	56.5081	193.187	0
188	0	0	188	1	274.657	138.105	136.552	0	0	18.5174	45.1558	47.6104	213.519	8352.92	4539.2	-47.6104	0	7.10539	5.06857	7.19064	0	0	0.177674	220.553	-506.585	39.2326	227.531	0	39.8307	38.82	131.433	0
190	0	0	190	1	290.013	152.852	137.161	0	0	114.862	33.3502	42.1372	204.967	8455.9	4551.01	-42.1372	0	6.81327	4.95641	5.79359	0	0	0.0852999	220.622	-512.971	35.6038	246.318	0	38.9459	37.9926	130.498	0
209	0	0	209	1	346.854	192.339	154.515	0	0	67.4006	104.327	266.014	259.722	8403.7	4579.69	-266.014	0	9.27057	4.40397	5.10417	0	0	0.172305	217.765	-513.875	27.9886	275.433	0	32.6602	31.1285	104.528	0
214	0	0	214	1	269.98	167.931	102.049	0	0	117.704	37.2247	7.04596	141.124	8253.74	4547.14	-7.04596	0	4.67648	5.25432	7.26027	0	0	0.132758	143.411	-482.517	40.3389	164.707	0	57.685	57.6774	196.616	0
223	0	0	223	1	281.576	132.492	149.084	0	0	110.328	4.31746	210.487	158.801	8460.43	4380.72	-210.487	0	5.54101	4.85901	6.01403	0	0	0.113281	192.913	-499.302	36.9994	174.557	0	51.0698	49.4395	164.157	0
227	0	0	227	1	259.489	130.908	128.581	0	0	77.384	17.7113	81.9055	160.592	8393.72	4267.67	-81.9055	0	5.37416	4.19153	6.80637	0	0	0.12299	206.156	-495.263	40.8345	1	0	49.3821	48.1989	162.454	0
235	0	0	235	1	283.99	150.601	133.389	0	0	135.946	-17.4267	337.407	191.45	8434.81	4302.81	-337.407	0	7.24837	4.48336	6.12746	0	0	0.0353824	179.399	-494.876	36.3492	196.148	0	43.256	42.4783	144.518	0
247	0	0	247	1	313.869	145.165	168.704	0	0	100.249	5.71038	87.3886	207.313	7772.89	4877.63	-87.3886	0	6.96286	4.55498	5.54618	0	0	0.0941355	207.357	-508.611	31.8894	207.871	0	39.2679	38.9773	128.278	0
257	0	0	257	1	299.419	167.769	131.65	0	0	99.7029	24.9794	297.169	221.894	8371.4	4360.06	-297.169	0	8.0994	3.39561	6.18812	0	0	0.0517854	224.449	-516.246	33.1263	272.025	0	35.9446	35.263	123.428	0
262	0	0	262	1	216.972	116.979	99.993	0	0	131.629	-40.3237	427.298	138.637	8538.79	4325.7	-427.298	0	5.64492	4.74542	6.08276	0	0	0.0953512	174.967	-481.112	51.3098	201.075	0	60.0884	59.0123	218.861	0
290	0	0	290	1	255.34	158.108	97.2311	0	0	89.4498	-35.2088	105.94	157.92	8381.65	4320.59	-105.94	0	5.37041	4.22894	5.40917	0	0	0.197902	228.347	-490.979	40.5661	1	0	47.9209	46.5014	158.477	0
292	0	0	292	1	303.654	155.198	148.456	0	0	55.0789	81.1867	331.732	161.006	8515.68	4403.51	-331.732	0	6.00148	5.2517	5.7986	0	0	0.175791	175.402	-483.752	33.8757	184.252	0	52.3818	50.9379	168.664	0
303	0	0	303	1	230.198	128.398	101.8	0	0	15.1577	15.1324	135.05	135.556	8555.6	4369.91	-135.05	0	4.6129	3.493	5.4722	0	0	0.0627393	236.641	-510.223	45.1425	295.062	0	53.9501	52.621	173.885	0
312	0	0	312	1	221.388	125.747	95.6414	0	0	48.2047	-59.0284	516.439	161.454	8522.56	4244.75	-516.439	0	7.14038	4.82475	6.35924	0	0	0.119577	158.841	-482.638	50.4359	198.847	0	54.7559	54.5517	241.329	0
319	0	0	319	1	211.351	140.014	71.3369	0	0	-18.6268	12.8393	430.288	197.557	8390.07	4372.2	-430.288	0	8.08228	3.89421	4.7991	0	0	0.132309	187.156	-489.095	50.0565	225.413	0	41.2213	40.4317	150.575	0
385	0	0	385	1	210.835	121.49	89.3446	0	0	126.368	32.9516	127.631	163.658	8544.05	4352.09	-127.631	0	5.53484	4.02756	5.29608	0	0	0.0747785	205.096	-496.439	51.0632	250.077	0	46.2619	45.0041	149.298	0
388	0	0	388	1	236.283	110.487	125.796	0	0	-59.9071	12.9461	167.828	147.127	7833.39	4970.05	-167.828	0	5.15477	3.9432	5.22264	0	0	0.0842529	179.823	-485.83	44.0961	219.458	0	52.33	49.8146	168.549	0
390	0	0	390	1	297.676	190.803	106.872	0	0	86.3313	93.9937	436.229	271.08	8384.77	4291.05	-436.229	0	10.9378	3.74864	5.86599	0	0	0.122645	228.899	-513.444	33.5117	256.754	0	31.6524	31.2921	122.194	0
394	0	0	394	1	312.823	155.962	156.861	0	0	-5.78524	23.0729	279.764	169.453	8377.23	4461.63	-279.764	0	6.17415	3.80501	5.84484	0	0	0.0316507	200.348	-495.261	31.6107	244.456	0	46.5115	44.9759	154.016	0
399	0	0	399	1	245.764	169.545	76.2187	0	0	-31.9093	63.1791	486.27	159.592	8204.03	4521.18	-486.27	0	6.8592	4.19447	5.74909	0	0	0.16065	139.697	-465.692	42.8001	208.905	0	53.005	51.6083	221.021	0
411	0	0	411	1	282.829	145.727	137.102	0	0	14.7578	76.9292	320.926	196.884	7958.04	4507.43	-320.926	0	7.31883	4.75442	6.18552	0	0	0.140688	143.955	-479.453	36.8245	214.429	0	44.1098	42.3607	145.856	0
413	0	0	413	1	202.998	113.042	89.9553	0	0	114.798	18.8426	347.394	136.97	8356.3	4565.52	-347.394	0	5.181	3.99812	6.22397	0	0	0.0818528	179.839	-489.709	54.7227	187.268	0	58.3293	55.8831	196.35	0
427	0	0	427	1	311.259	162.502	148.757	0	0	102.543	47.9069	195.058	180.51	8567.88	4436.79	-195.058	0	6.22063	3.91772	6.21117	0	0	0.119358	186.067	-496.152	32.0886	198.806	0	43.5701	42.4842	142.724	0
430	0	0	430	1	275.551	171.175	104.376	0	0	121.783	96.1043	711.221	240.46	8448.98	4288.94	-711.221	0	12.6535	4.1593	5.96533	0	0	0.0646468	175.403	-489.435	37.2857	226.229	0	47.1075	44.7557	306.165	0
434	0	0	434	1	287.885	187.815	100.069	0	0	53.112	56.9306	459.894	256.029	8318.33	4527.43	-459.894	0	10.5553	4.21269	5.13973	0	0	0.161042	184.4	-487.818	34.8345	219.883	0	34.8919	33.6703	130.87	0
436	0	0	436	1	244.051	138.365	105.686	0	0	210.157	-3.30896	348.749	132.872	8360.6	4288.69	-348.749	0	5.12833	4.07936	5.60216	0	0	0.0479051	181.896	-474.452	42.8936	1	0	57.619	56.6195	194.449	0
438	0	0	438	1	236.352	91.9051	144.447	0	0	-96.0712	68.7799	361.595	129.525	8168.53	4415.92	-361.595	0	5.15609	4.07003	6.15264	0	0	0.208747	196.611	-491.137	45.1517	208.291	0	61.2469	58.9366	212.862	0
452	0	0	452	1	263.509	153.527	109.981	0	0	91.0735	124.573	445.994	186.95	8380.03	4360.13	-445.994	0	7.62261	3.60726	4.35761	0	0	0.211535	186.334	-472.174	37.5122	219.934	0	42.7906	42.0375	159.421	0
453	0	0	453	1	287.948	153.151	134.797	0	0	42.888	27.9188	242.035	167.428	8428.21	4456.78	-242.035	0	5.91948	4.25426	4.94066	0	0	0.123556	181.563	-487.075	34.719	216.094	0	46.7371	45.095	150.409	0
456	0	0	456	1	277.272	151.295	125.976	0	0	48.6239	29.5325	263.842	147.3	8322.82	4355.51	-263.842	0	5.2694	3.62789	5.18998	0	0	0.0583979	171.278	-474.477	35.9299	180.03	0	50.9599	49.9044	170.244	0
460	0	0	460	1	279.966	165.578	114.388	0	0	35.403	11.1324	344.121	195.121	8535.36	4274.25	-344.121	0	7.38675	4.74704	5.28101	0	0	0.112031	186.217	-485.503	36.6092	197.791	0	43.1689	42.0511	139.315	0
465	0	0	465	1	265.182	152.681	112.501	0	0	211.369	41.0732	184.439	137.653	8259.73	4443.63	-184.439	0	4.81029	4.26826	5.9884	0	0	0.148846	193.615	-491.094	39.2223	217.136	0	56.5373	55.0464	182.49	0
466	0	0	466	1	329.555	194.795	134.76	0	0	38.1095	46.8831	236.164	244.002	8432.99	4437.82	-236.164	0	8.58778	3.36762	5.13593	0	0	0.0774555	217.86	-501.685	29.0487	268.726	0	32.5345	31.3981	107.872	0
467	0	0	467	1	271.34	131.007	140.333	0	0	52.0954	-68.4501	418.239	203.876	8518.67	4353.83	-418.239	0	8.31267	3.50917	4.48366	0	0	0.14601	221.888	-500.771	36.2273	1	0	38.7993	38.4053	137.615	0
468	0	0	468	1	283.19	157.099	126.091	0	0	11.5486	75.6815	124.185	279.158	8359.89	4309.36	-124.185	0	9.42424	2.74422	4.29451	0	0	0.0906937	252.863	-517.99	33.5792	339.457	0	27.1978	26.2768	92.0571	0
474	0	0	474	1	244.534	132.213	112.321	0	0	93.5243	179.248	646.696	203.291	8377.58	4305.45	-646.696	0	10.1314	3.05298	4.91958	0	0	0.22787	217.579	-500.405	40.8444	249.686	0	44.7284	43.7474	268.166	0
480	0	0	480	1	355.395	178.637	176.758	0	0	97.0693	32.1928	258.681	171.575	8374.03	4352.85	-258.681	0	6.1111	4.60582	5.66973	0	0	0.14461	200.547	-503.277	27.5725	241.768	0	47.2619	45.8281	153.943	0
482	0	0	482	1	294.861	193.58	101.28	0	0	74.6315	127.291	409.623	249.467	8496.13	4357.41	-409.623	0	9.87889	2.93963	4.90521	0	0	0.223525	208.727	-498.654	32.5794	264.624	0	32.2686	31.4741	117.946	0
483	0	0	483	1	229.708	134.083	95.6248	0	0	92.6561	-39.0906	625.551	175.846	8478.1	4324.47	-625.551	0	8.55229	3.70294	5.18883	0	0	0.11156	169.022	-479.425	45.2891	241.712	0	52.6414	51.2966	294.112	0
501	0	0	501	1	233.681	149.396	84.2844	0	0	38.5824	-84.4944	417.83	169.668	8432.52	4270.21	-417.83	0	6.96864	4.07992	3.54301	0	0	0.187525	251.207	-508.822	42.9733	1	0	45.9319	45.9671	154.024	0
502	0	0	502	1	269.168	153.42	115.747	0	0	70.3174	-9.17246	378.279	158.285	8400.78	4493.87	-378.279	0	6.1489	4.55058	4.98289	0	0	0.0286984	172.438	-480.323	37.9858	195.979	0	51.6934	50.228	169.839	0
503	0	0	503	1	260	140.431	119.569	0	0	8.15068	-48.7911	310.245	133.794	8462.95	4234.51	-310.245	0	5.03232	4.79562	5.34889	0	0	0.110333	150.189	-472.055	40.2088	158.694	0	59.3759	58.0126	191.007	0
521	0	0	521	1	248.139	135.089	113.05	0	0	-6.6941	56.3464	153.231	135.946	8178.81	4926.65	-153.231	0	4.64741	3.77884	5.15969	0	0	0.0557294	181.873	-483.65	41.2587	192.081	0	54.1019	54.2745	180.545	0
524	0	0	524	1	220.566	105.989	114.577	0	0	6.65798	72.2149	344.743	171.757	8464.44	4213.17	-344.743	0	6.50412	3.64691	5.42867	0	0	0.186433	171.859	-478.792	47.8013	244.122	0	45.6609	44.6323	155.379	0
527	0	0	527	1	285.035	195.68	89.3554	0	0	90.155	68.6343	410.004	234.827	8380.95	4416.07	-410.004	0	9.272	3.49957	4.45668	0	0	0.201757	186.885	-486.201	34.1426	252.233	0	34.8149	33.9882	122.488	0
528	0	0	528	1	277.431	148.843	128.588	0	0	84.0624	-51.7151	304.218	267.512	8387.04	4337.1	-304.218	0	9.96358	2.77344	3.73479	0	0	0.149821	262.453	-506.625	34.0348	296.981	0	28.2095	27.7383	93.8348	0
530	0	0	530	1	216.417	110.469	105.948	0	0	91.833	60.733	237.068	209.979	8279.61	4324.31	-237.068	0	7.37276	3.8153	4.8443	0	0	0.0129013	196.644	-490.952	48.535	1	0	37.4401	36.1695	123.844	0
531	0	0	531	1	272.981	153.432	119.549	0	0	142.71	-3.92866	654.82	256.983	8428.05	4388.97	-654.82	0	12.7928	3.47096	5.07142	0	0	0.0726125	178.98	-485.594	36.3627	236.022	0	38.7188	37.5205	225.79	0
533	0	0	533	1	214.389	117.598	96.7907	0	0	27.3714	9.40715	325.782	161.204	8344.07	4574.95	-325.782	0	6.03187	3.52325	5.23932	0	0	0.0688481	182.073	-485.691	49.0992	209.27	0	48.1876	46.126	159.122	0
535	0	0	535	1	244.612	125.797	118.814	0	0	70.2991	20.3392	329.685	166.21	8400.8	4464.36	-329.685	0	6.20411	3.51636	4.69092	0	0	0.0470464	167.158	-467.766	41.228	193.464	0	46.1113	44.8113	151.047	0
548	0	0	548	1	250.412	124.151	126.261	0	0	176.819	96.3325	222.643	154.825	8393.94	4488.03	-222.643	0	5.4445	3.73656	5.14779	0	0	0.162625	170.888	-471.68	40.7403	218.889	0	49.1357	47.3085	157.549	0
560	0	0	560	1	244.907	144.219	100.688	0	0	98.1728	8.81059	335.457	216.964	8472.59	4475.89	-335.457	0	8.14343	2.96598	5.39224	0	0	0.0530346	204.859	-494.849	41.0345	235.674	0	35.678	34.7806	122.157	0
573	0	0	573	1	274.906	147.213	127.693	0	0	52.5506	93.0859	403.453	240.924	8318.89	4491.27	-403.453	0	9.48273	2.35411	4.6064	0	0	0.189272	247.253	-512.38	34.5239	299.189	0	31.8928	31.1543	117.664	0
579	0	0	579	1	224.938	107.514	117.425	0	0	50.2164	81.5389	212.478	145.11	8321.22	4502.82	-212.478	0	5.03423	3.40878	5.28344	0	0	0.191119	173.213	-479.024	46.1262	232.969	0	51.7662	50.3175	168.879	0
605	0	0	605	1	265.056	146.925	118.132	0	0	111.242	71.5682	310.339	191.538	8260.2	4612.45	-310.339	0	7.03338	3.76067	4.80458	0	0	0.0647848	163.633	-475.428	37.7734	196.398	0	41.6146	39.9906	135.909	0
613	0	0	613	1	214.157	116.229	97.9278	0	0	128.938	-51.2828	324.724	168.815	8342.16	4635.64	-324.724	0	6.38686	3.30296	4.45426	0	0	0.135494	203.047	-484.359	47.8748	1	0	44.6481	42.6276	145.012	0
615	0	0	615	1	262.164	136.045	126.118	0	0	-18.3334	115.579	44.3642	199.903	8389.77	4468.78	-44.3642	0	6.67565	3.41238	4.55798	0	0	0.215917	203.146	-489.933	37.7034	284.138	0	36.8562	35.8951	124.461	0
629	0	0	629	1	251.256	125.764	125.492	0	0	-0.571962	-19.9691	352.834	144.607	8172.69	4504.67	-352.834	0	5.5733	3.50493	5.03174	0	0	0.0934501	187.091	-476.943	40.1944	227.218	0	52.7838	51.8441	180.081	0
637	0	0	637	1	260.937	116.737	144.2	0	0	69.0606	54.1025	75.4121	144.047	8302.38	4829.24	-75.4121	0	4.79458	3.27443	4.49705	0	0	0.0870883	176.25	-478.639	37.7147	220.308	0	49.16	47.922	162.391	0
650	0	0	650	1	180.334	100.263	80.0705	0	0	68.7385	202.02	391.577	133.636	8302.7	4681.32	-391.577	0	5.29733	3.10112	4.63524	0	0	0.17307	200.212	-480.564	59.072	1	0	55.1785	52.9211	198.867	0
655	0	0	655	1	267.135	131.357	135.778	0	0	-11.3833	-167.191	434.399	189.44	8382.82	4651.89	-434.399	0	8.3566	3.4513	4.22537	0	0	0.171027	187.796	-484.264	36.6421	207.598	0	40.3287	40.8485	142.209	0
659	0	0	659	1	239.725	138.174	101.55	0	0	129.754	-10.7143	284.232	195.987	8241.69	4595.07	-284.232	0	7.14925	2.70886	4.24033	0	0	0.0958075	216.759	-488.924	40.7474	233.407	0	37.4934	36.5155	124.906	0
668	0	0	668	1	241.078	138.641	102.437	0	0	61.7697	68.5132	143.806	226.946	8210.01	4515.85	-143.806	0	7.67058	3.27493	3.95758	0	0	0.045182	180.348	-474.67	40.9425	251.396	0	32.9986	32.5964	110.512	0
674	0	0	674	1	256.154	118.309	137.845	0	0	13.4613	65.6709	229.795	195.749	8357.98	4718.01	-229.795	0	6.88065	2.6002	4.81396	0	0	0.10793	208.258	-482.491	37.9705	1	0	38.022	35.7879	126.665	0
701	0	0	701	1	263.516	146.576	116.94	0	0	133.817	11.6381	182.995	182.008	8337.28	4772.04	-182.995	0	6.28443	3.49435	3.89192	0	0	0.118441	223.003	-491.036	36.9988	263.903	0	40.2409	38.5117	131.147	0
715	0	0	715	1	262.656	121.417	141.239	0	0	39.3644	17.2361	-1.18293	144.113	8232.42	4766.44	1.18293	0	4.78434	3.14477	4.34622	0	0	0.0301611	196.316	-479.354	37.1595	243.421	0	47.4881	47.2858	166.526	0
718	0	0	718	1	256.461	132.967	123.494	0	0	-29.3281	66.1737	17.8663	172.52	8301.11	5016.49	-17.8663	0	5.76348	3.76983	4.3211	0	0	0.191776	171.191	-467.713	38.8894	209.432	0	41.743	40.9266	145.005	0
742	0	0	742	1	258.645	133.223	125.423	0	0	56.5951	44.2451	302.978	228.168	8314.85	4739.44	-302.978	0	8.34955	2.57038	4.43509	0	0	0.0668905	190.269	-481.818	37.2284	258.316	0	33.1132	31.6833	113.286	0
748	0	0	748	1	192.738	107.49	85.2472	0	0	60.1746	-149.168	433.401	117.391	8211.61	4733.53	-433.401	0	5.04768	4.18234	4.91364	0	0	0.09431	151.857	-463.993	56.9338	182.091	0	63.9621	66.6423	242.71	0
749	0	0	749	1	300.063	157.998	142.064	0	0	108.329	-5.87605	230.534	249.432	8263.11	4689.9	-230.534	0	8.80265	2.79873	4.58218	0	0	0.0372938	198.479	-490.485	31.6106	295.748	0	30.5985	29.6952	103.954	0
755	0	0	755	1	232.702	120.099	112.603	0	0	41.095	69.7222	448.231	164.795	8230.69	4713.96	-448.231	0	6.73469	3.63181	5.29285	0	0	0.0946392	165.932	-472.499	44.5731	198.401	0	48.7644	47.6387	196.761	0
757	0	0	757	1	299.666	151.298	148.368	0	0	0.268859	126.312	265.392	266.319	8271.51	4657.37	-265.392	0	9.58969	3.33353	4.95968	0	0	0.145824	204.304	-494.724	32.3529	246.547	0	30.3873	29.0685	102.512	0
760	0	0	760	1	280.772	141.563	139.21	0	0	95.9496	45.7644	480.54	181.806	8275.49	4638.26	-480.54	0	7.61767	3.56462	4.41264	0	0	0.137579	172.997	-480.084	34.7846	227.346	0	45.6841	43.4066	180.264	0
774	0	0	774	1	235.575	111.387	124.188	0	0	69.5176	54.1627	-46.5966	169.031	8301.92	4829.18	46.5966	0	5.58411	2.61148	4.57265	0	0	0.143044	197.845	-484.009	41.7548	231.35	0	41.5196	41.1602	142.08	0
775	0	0	775	1	243.223	115.127	128.096	0	0	113.417	6.45665	258.998	194.372	8158.36	4677.56	-258.998	0	6.95343	3.2607	4.33267	0	0	0.0986564	255.907	-501.815	40.8562	271.785	0	38.7218	37.9555	129.251	0
780	0	0	780	1	259.939	165.293	94.6463	0	0	135.394	7.27726	329.603	175.262	8236.05	4577.08	-329.603	0	6.56945	3.09338	4.48173	0	0	0.0976277	187.267	-483.613	37.6707	260.105	0	42.9466	41.8698	142.824	0
788	0	0	788	1	212.853	120.034	92.819	0	0	100.058	102.635	238.839	132.399	8271.38	4681.04	-238.839	0	4.65302	3.71498	4.88715	0	0	0.131099	154.441	-461.306	49.4401	185.429	0	56.7196	54.6874	186.639	0
813	0	0	813	1	274.203	136.462	137.741	0	0	0.113267	42.2315	120.705	190.448	8371.33	4741.45	-120.705	0	6.44982	3.34492	4.26968	0	0	0.0932784	180.104	-471.905	35.4572	271.038	0	38.8625	36.6987	126.503	0
821	0	0	821	1	286.322	143.234	143.088	0	0	53.1832	248.649	126.022	169.439	8318.26	4535.03	-126.022	0	5.86128	2.41879	3.92556	0	0	0.112055	229.471	-501.692	32.6016	299.48	0	39.9059	39.736	131.631	0
822	0	0	822	1	207.792	102.417	105.375	0	0	37.7503	50.0736	141.844	142.709	8234.03	4534.29	-141.844	0	4.83325	3.32619	4.80465	0	0	0.0553775	225.971	-495.93	50.1622	195.674	0	51.0116	50.2931	167.609	0
830	0	0	830	1	264.835	167.958	96.8774	0	0	67.4893	15.7649	175.871	160.014	8403.61	4767.92	-175.871	0	5.49131	3.36495	3.7531	0	0	0.110592	236.687	-497.833	36.5351	1	0	44.9644	42.3521	143.703	0
832	0	0	832	1	317.308	143.559	173.749	0	0	10.1245	44.2883	170.676	290.226	8261.66	4639.73	-170.676	0	9.95943	2.81502	3.43219	0	0	0.081959	299.538	-525.264	29.0269	336.868	0	26.0458	25.1519	88.3313	0
834	0	0	834	1	181.082	102.143	78.9395	0	0	59.6283	-36.6069	439.751	150.071	8212.15	4421.65	-439.751	0	6.16191	2.95999	4.61986	0	0	0.0470964	187.174	-469.016	58.4002	193.613	0	49.7133	49.6641	194.16	0
835	0	0	835	1	186.787	89.5336	97.2532	0	0	78.7748	48.0452	162.023	125.188	8292.67	4536.31	-162.023	0	4.25947	3.70063	4.79145	0	0	0.13537	156.257	-464.971	58.0761	215.238	0	58.6629	57.1528	188.873	0
839	0	0	839	1	264.322	139.067	125.255	0	0	101.421	32.1313	368.579	184.794	8270.02	4751.55	-368.579	0	7.08358	2.73208	4.5929	0	0	0.0925442	174.029	-474.581	36.5978	238.242	0	40.3751	39.3079	145.754	0
882	0	0	882	1	258.306	126.557	131.749	0	0	103.521	-0.594275	269.087	167.736	8267.92	4983.59	-269.087	0	6.03999	2.0302	4.33542	0	0	0.073773	225.016	-484.359	36.4974	1	0	40.5834	40.0868	139.72	0
903	0	0	903	1	199.832	121.08	78.7517	0	0	82.2977	-1.17215	255.517	140.184	8488.46	4585.53	-255.517	0	5.0063	2.23797	3.8369	0	0	0.155408	223.232	-491.349	49.2201	307.848	0	47.7156	45.9775	156.137	0
1014	0	0	1014	1	230.593	115.081	115.512	0	0	94.1701	102.103	-183.899	125.257	8177.61	4980.56	183.899	0	4.22268	2.68228	3.70323	0	0	0.017893	213.744	-471.456	42.0992	262.737	0	51.8381	54.0524	223.926	0
1093	0	0	1093	1	245.163	120.9	124.263	0	0	-22.0692	70.4353	245.149	138.783	8293.85	4912.56	-245.149	0	4.95461	2.44698	4.27365	0	0	0.208548	180.979	-467.87	39.3471	215.891	0	49.176	48.0006	166.681	0
1150	0	0	1150	1	201.966	102.315	99.6511	0	0	24.8503	88.6857	296.335	159.174	8246.93	4296.35	-296.335	0	5.81036	2.64669	3.13769	0	0	0.109618	193.043	-467.173	48.4486	1	0	43.582	41.92	143.084	0
1280	0	0	1280	1	240.749	96.6858	144.064	0	0	16.564	22.2313	-150.515	214.175	7956.24	4562.13	150.515	0	7.23866	2.83477	3.60657	0	0	0.129097	174.909	-466.643	40.117	255.377	0	32.8465	32.8276	135.049	0
1293	0	0	1293	1	292.22	147.411	144.809	0	0	47.0745	14.2681	76.8219	155.691	7925.73	4669.75	-76.8219	0	5.21261	3.20505	4.21328	0	0	0.0605071	151.706	-461.855	32.7406	185.158	0	46.3833	44.6537	153.379	0
1294	0	0	1294	1	284.798	136.645	148.153	0	0	139.484	29.3537	-238.47	141.295	7833.32	4555.01	238.47	0	4.90687	2.46652	3.77836	0	0	0.134073	218.986	-492.453	32.7567	290.427	0	46.3445	48.3655	217.389	0
1400	0	0	1400	1	261.698	137.891	123.806	0	0	80.6244	62.8633	328.326	220.711	8290.82	4621.16	-328.326	0	8.20092	2.14228	3.76275	0	0	0.0667671	197.1	-475.269	35.712	255.242	0	33.1595	31.6713	111.908	0
1404	0	0	1404	1	177.898	87.7542	90.144	0	0	103.747	-10.2636	-159.96	138.184	7968.71	4694.28	159.96	0	4.70025	3.28139	3.76484	0	0	0.0593864	178.67	-467.102	58.9661	178.859	0	48.8013	49.0037	199.942	0
1405	0	0	1405	1	241.013	137.147	103.866	0	0	9.94669	10.6823	157.92	142.772	8461.15	4274.7	-157.92	0	4.8988	2.62346	3.57957	0	0	0.0995755	193.866	-466.671	39.7713	244.174	0	46.9729	45.468	154.364	0
1406	0	0	1406	1	258.586	156.252	102.334	0	0	21.9475	34.3864	655.341	269.293	8449.15	4350.65	-655.341	0	13.4613	1.20877	2.8695	0	0	0.0977849	254.255	-484.947	34.3303	350.858	0	31.4522	30.231	183.932	0
1468	0	0	1468	1	258.389	113.58	144.809	0	0	42.6711	53.5756	63.6571	180.927	8229.11	4929.42	-63.6571	0	6.01651	2.38525	2.94852	0	0	0.154314	246.482	-488.573	35.8781	288.063	0	36.0834	36.1693	125.909	0
1745	0	0	1745	1	224.836	102.501	122.335	0	0	100.957	-24.0177	-27.2045	179.115	8071.16	4409.06	27.2045	0	5.99668	2.51541	3.04545	0	0	0.0655341	186.882	-462.177	42.4016	241.376	0	35.9981	36.247	132.03	0
1989	0	0	1989	1	219.846	133.741	86.1053	0	0	80.2482	-3.30802	249.746	133.211	8091.87	4388.35	-249.746	0	4.7437	2.29941	3.38787	0	0	0.0953632	173.097	-455.189	43.5892	204.345	0	50.2167	49.4416	168.249	0
4004	0	0	4	1	307.538	149.67	157.868	0	0	-0.0686677	71.7118	-51.9881	181.095	7873.21	4711.97	51.9881	0	7.48419	13.3382	11.3463	0	0	0.250515	161.048	-534.681	22.2094	154.044	0	59.4922	57.7321	142.025	1
4010	0	0	10	1	381.17	230.253	150.917	0	0	13.0537	95.127	188.132	224.494	7860.09	4588.89	-188.132	0	10.3362	12.0601	10.8101	0	0	0.167139	158.644	-536.17	16.7375	154.408	0	50.0961	44.8665	147.779	1
4012	0	0	12	1	395.38	195.816	199.564	0	0	30.564	-20.0577	180.171	288.01	7842.58	4604.42	-180.171	0	13.315	11.5238	10.6077	0	0	0.208085	173.913	-547.175	15.9101	210.537	0	39.1124	35.3121	113.454	1
4017	0	0	17	1	348.653	166.408	182.246	0	0	61.7201	-3.11748	59.511	237.037	7811.42	4687.14	-59.511	0	10.3302	13.0092	11.6924	0	0	0.120222	161.924	-546.076	18.9953	179.216	0	47.5871	45.8425	112.077	1
4025	0	0	25	1	303.849	128.343	175.506	0	0	58.7315	15.0107	18.1456	219.698	7814.41	4569.35	-18.1456	0	9.39462	12.2677	10.1123	0	0	0.243249	170.697	-535.262	21.9855	205.63	0	49.4621	45.6112	116.331	1
4034	0	0	34	1	331.684	154.874	176.81	0	0	25.5607	13.1943	-89.6426	242.281	7847.58	4571.17	89.6426	0	9.96613	11.5473	10.1143	0	0	0.267497	148.386	-528.976	19.5898	201.75	0	42.2389	39.9977	112.429	1
4037	0	0	37	1	297.321	147.033	150.287	0	0	-14.2627	0.21381	-20.0528	255.924	7887.4	4683.81	20.0528	0	10.8293	11.1496	9.87634	0	0	0.13636	183.876	-541.968	22.2628	222.394	0	41.1049	39.8941	95.6282	1
4044	0	0	44	1	262.363	118.375	143.988	0	0	-25.9313	45.0686	144.356	222.563	7899.07	4539.29	-144.356	0	10.0442	10.8654	11.1045	0	0	0.093145	141.075	-523.331	26.3522	180.375	0	48.3331	43.9401	132.765	1
4048	0	0	48	1	332.749	156.976	175.772	0	0	-0.0571893	51.9662	-202.518	233.482	7873.2	4632.05	202.518	0	9.42148	11.2962	10.2625	0	0	0.185083	153.074	-532.318	19.4968	166.402	0	42.6574	41.7286	145.27	1
4049	0	0	49	1	374.355	216.162	158.193	0	0	39.513	32.1139	139.925	250.295	7933.29	4651.91	-139.925	0	11.2286	10.8966	9.3388	0	0	0.100676	216.375	-555.561	16.6819	223.709	0	42.3218	40.0121	111.039	1
4050	0	0	50	1	341.957	144.732	197.225	0	0	55.0468	27.5402	-65.8445	307.394	7818.09	4656.48	65.8445	0	12.7121	11.5236	10.3299	0	0	0.0662279	139.993	-525.784	18.9126	185.88	0	34.8994	33.7975	86.6245	1
4066	0	0	66	1	329.674	141.442	188.232	0	0	36.0243	35.0689	174.842	262.423	7837.12	4648.95	-174.842	0	11.9968	10.7195	9.94969	0	0	0.263834	172.024	-536.506	19.5383	227.677	0	41.3347	37.974	118.151	1
4099	0	0	99	1	372.152	166.332	205.82	0	0	51.3835	85.9062	-33.4333	298.42	7921.42	4598.11	33.4333	0	12.407	10.7683	9.41411	0	0	0.234343	172.386	-540.085	16.7937	220.999	0	35.3465	33.3764	85.9427	1
4111	0	0	111	1	367.658	178.788	188.87	0	0	18.2076	17.1603	5.18861	389.882	7954.59	4567.2	-5.18861	0	16.5718	11.4319	9.37659	0	0	0.153328	156.11	-531.622	17.1338	294.906	0	28.6656	26.6418	68.7799	1
4114	0	0	114	1	410.547	186.119	224.428	0	0	98.0512	-8.12028	1.52213	385.344	7775.09	4692.14	-1.52213	0	16.5216	10.0375	9.60414	0	0	0.0702481	169.92	-536.065	14.8803	245.819	0	28.3833	27.2902	65.9199	1
4115	0	0	115	1	338.87	173.809	165.061	0	0	10.2973	0.131238	94.1378	289.322	7962.5	4584.23	-94.1378	0	12.7732	10.785	8.62299	0	0	0.350422	195.901	-539.04	18.6287	243.057	0	36.962	34.1916	91.1177	1
4117	0	0	117	1	335.849	166.649	169.2	0	0	27.9656	3.08661	100.021	289.138	7944.83	4581.27	-100.021	0	12.7827	10.7367	9.71371	0	0	0.133343	138.8	-521.714	19.0566	208.316	0	37.4615	34.7524	100.439	1
4119	0	0	119	1	416.023	220.44	195.584	0	0	39.9671	41.8931	60.8189	510.505	7932.83	4542.47	-60.8189	0	22.0854	9.53814	9.00702	0	0	0.217143	172.995	-536.98	14.5081	282.53	0	22.1462	20.5445	55.2545	1
4121	0	0	121	1	351.067	178.905	172.162	0	0	-11.5387	33.9999	85.099	193.602	7884.68	4550.36	-85.099	0	8.48562	10.5136	9.92956	0	0	0.13042	140.148	-515.274	18.0639	179.491	0	54.584	49.5207	134.054	1
4129	0	0	129	1	304.829	171.262	133.567	0	0	105.624	-43.9997	-54.2958	219.687	7867.18	4728.02	54.2958	0	9.33403	9.93579	8.57917	0	0	0.141898	182.14	-534.636	20.9781	196.254	0	44.087	42.6987	105.084	1
4141	0	0	141	1	455.85	243.284	212.566	0	0	24.7145	53.4011	88.6336	413.463	7748.77	4630.62	-88.6336	0	18.0742	9.71367	9.03621	0	0	0.212016	176.883	-536.159	13.0707	245.864	0	26.84	24.9314	67.0316	1
4149	0	0	149	1	351.118	226.032	125.086	0	0	-44.6499	62.1461	120.537	224.418	7917.79	4522.21	-120.537	0	10.0241	9.14014	9.37001	0	0	0.20802	179.292	-529.58	17.7106	224.421	0	45.0022	41.4518	118.92	1
4151	0	0	151	1	325.222	157.864	167.358	0	0	-28.4242	-12.6139	71.6578	268.67	7901.56	4596.97	-71.6578	0	11.8259	10.4402	8.76814	0	0	0.201962	184.277	-537.154	19.5429	235.371	0	39.0315	36.272	95.2523	1
4152	0	0	152	1	277.052	130.261	146.791	0	0	-3.95864	26.7389	41.3809	238.674	7877.1	4557.62	-41.3809	0	10.2814	11.44	9.60242	0	0	0.150441	171.611	-536.099	24.3019	223.73	0	45.2676	41.4061	107.547	1
4169	0	0	169	1	254.416	138.33	116.086	0	0	60.9546	-1.68461	195.843	213.102	7812.19	4586.04	-195.843	0	9.91236	9.71539	8.50283	0	0	0.064358	180.598	-529.844	26.0931	185.531	0	48.9226	43.3081	145.641	1
4172	0	0	172	1	385.123	179.114	206.009	0	0	-22.7075	20.2115	166.449	280.802	7895.85	4663.81	-166.449	0	12.8546	9.08982	9.46885	0	0	0.23505	163.196	-525.703	15.8829	216.062	0	36.6176	34.3618	104.584	1
4180	0	0	180	1	320.687	155.413	165.274	0	0	23.1059	-29.1635	73.209	199.168	7949.69	4613.52	-73.209	0	8.77052	9.53289	8.30033	0	0	0.121502	170.463	-526.8	19.5843	191.329	0	49.6928	46.4836	119.741	1
4182	0	0	182	1	287.756	111.908	175.848	0	0	-68.0029	129.978	-111.353	206.21	7941.14	4554.04	111.353	0	8.44177	9.23059	8.84019	0	0	0.206049	192.597	-530.914	22.3948	188.479	0	46.7975	43.4444	129.054	1
4186	0	0	186	1	405.821	231.139	174.682	0	0	64.1846	58.6916	-71.1676	261.379	7908.62	4625.33	71.1676	0	10.7521	9.83556	8.37822	0	0	0.203131	185.082	-532.058	14.8827	233.619	0	37.5409	35.9163	96.2478	1
4198	0	0	198	1	287.9	160.282	127.618	0	0	39.3406	34.2901	36.1748	181.631	7933.46	4649.73	-36.1748	0	7.79037	10.7431	9.38694	0	0	0.0604657	131.94	-511.138	22.9269	170.789	0	56.3809	53.7154	131.362	1
4199	0	0	199	1	326.474	199.623	126.851	0	0	62.2633	6.71974	185.644	265.03	7810.88	4577.64	-185.644	0	12.237	9.41093	8.92588	0	0	0.133114	164.513	-519.567	19.2832	209.389	0	40.0348	35.4796	117.586	1
4210	0	0	210	1	274.157	140.263	133.894	0	0	-4.53471	0.0102809	178.235	249.378	7877.67	4684.01	-178.235	0	11.5009	9.69542	8.23957	0	0	0.165012	170.01	-523.603	23.7034	212.652	0	40.8028	38.973	115.922	1
4215	0	0	215	1	332.449	164.864	167.585	0	0	-7.51117	33.4924	60.076	247.526	7880.65	4550.87	-60.076	0	10.7345	9.83562	8.18292	0	0	0.294858	192.245	-536.582	18.7899	213.105	0	41.729	37.9654	100.659	1
4228	0	0	228	1	324.24	154.85	169.39	0	0	33.0055	97.6101	91.936	305.05	7939.79	4586.41	-91.936	0	13.3298	9.44142	8.30739	0	0	0.246292	156.524	-521.052	19.311	220.587	0	34.2158	31.7709	85.6525	1
4234	0	0	234	1	364.634	211.593	153.041	0	0	58.7263	20.6983	142.426	359.191	7814.41	4563.66	-142.426	0	16.1621	8.77107	8.01747	0	0	0.348273	144.915	-511.572	16.6411	237.169	0	29.8359	26.6452	79.7705	1
4236	0	0	236	1	301.317	140.008	161.309	0	0	76.6074	17.2559	-52.228	229.854	7896.19	4567.1	52.228	0	9.58453	9.16498	8.74362	0	0	0.109652	136.898	-511.534	21.1365	182.62	0	42.5373	39.8916	104.915	1
4239	0	0	239	1	297.199	156.446	140.753	0	0	67.8372	36.1004	-86.6511	145.648	7904.96	4647.92	86.6511	0	5.98303	10.4297	9.11304	0	0	0.13445	168.912	-529.97	21.8961	186.098	0	64.9226	63.1815	169.448	1
4243	0	0	243	1	274.026	141.432	132.594	0	0	12.7691	-31.722	152.637	157.153	7960.03	4616.08	-152.637	0	7.17958	9.59683	8.75672	0	0	0.149494	160.049	-518.638	23.8541	189.995	0	62.1351	57.8033	167.63	1
4249	0	0	249	1	316.626	185.676	130.95	0	0	83.2962	25.4204	153.51	210.549	7889.5	4558.94	-153.51	0	9.53741	8.76929	7.96652	0	0	0.183367	225.117	-542.475	19.6457	247.173	0	47.0725	42.3805	128.591	1
4260	0	0	260	1	289.784	140.864	148.92	0	0	-2.7692	-12.631	123.525	252.802	7776.25	4596.99	-123.525	0	11.3481	9.07351	8.16101	0	0	0.241275	165.805	-514.962	21.9756	187.557	0	40.7182	36.8201	104.208	1
4261	0	0	261	1	275.079	121.676	153.403	0	0	6.40031	28.3245	87.3979	215.057	7866.74	4556.04	-87.3979	0	9.42794	9.26908	8.76204	0	0	0.15972	156.536	-515.861	23.6501	155.985	0	47.7533	43.0409	117.463	1
4265	0	0	265	1	260.709	150.189	110.52	0	0	-49.8737	28.1768	124.103	160.654	7923.01	4556.18	-124.103	0	7.21667	9.02197	8.49613	0	0	0.202407	165.037	-512.363	25.0947	167.768	0	60.1256	55.0422	157.76	1
4272	0	0	272	1	320.203	151.687	168.515	0	0	80.7149	35.4866	214.453	233.737	7792.43	4648.53	-214.453	0	10.9636	9.32445	7.48449	0	0	0.162673	195.529	-520.62	19.3831	222.053	0	43.6788	39.3368	134.608	1
4290	0	0	290	1	289.082	150.403	138.678	0	0	72.798	4.28357	-111.611	224.641	7800.34	4580.08	111.611	0	9.23425	9.42716	8.18988	0	0	0.0579049	162.56	-521.43	22.1376	184.051	0	41.8475	39.6547	116.505	1
4297	0	0	297	1	331.59	179.317	152.273	0	0	45.1288	12.5294	-214.481	260.334	7927.67	4671.49	214.481	0	10.5709	9.60726	8.56702	0	0	0.145505	158.53	-516.767	18.8892	222.016	0	35.9195	36.1608	124.953	1
4320	0	0	320	1	416.545	243.353	173.192	0	0	12.0943	19.2652	180.606	330.969	7861.05	4565.1	-180.606	0	15.2228	9.39991	8.77198	0	0	0.33203	140.912	-512.745	14.4383	232.422	0	32.6315	29.0552	95.1595	1
4321	0	0	321	1	345.386	205.878	139.509	0	0	23.4288	47.3089	-58.4061	337.362	7849.71	4537.05	58.4061	0	13.9338	9.59522	7.81141	0	0	0.292891	218.537	-533.876	17.8369	229.352	0	29.818	27.7548	75.8385	1
4329	0	0	329	1	333.914	201.298	132.617	0	0	12.8403	22.3094	190.766	349.922	7860.3	4661.71	-190.766	0	16.188	8.8688	7.25058	0	0	0.185285	179.208	-525.107	18.3086	238.834	0	29.8519	27.4866	87.2142	1
4342	0	0	342	1	336.147	170.361	165.787	0	0	41.8153	49.5462	19.0897	281.789	7930.98	4634.47	-19.0897	0	11.9869	9.18698	8.18566	0	0	0.209867	140.66	-504.538	18.4248	196.695	0	35.9707	33.9925	85.0391	1
4345	0	0	345	1	289.179	157.954	131.225	0	0	20.9854	36.3429	160.863	200.766	7852.15	4647.68	-160.863	0	9.10836	8.26233	7.86234	0	0	0.0847915	187.872	-528.256	21.7388	196.507	0	48.4948	44.4289	133.816	1
4346	0	0	346	1	261.543	107.865	153.678	0	0	22.6642	9.03693	-88.5468	263.058	7850.48	4575.32	88.5468	0	10.8334	9.15589	8.32883	0	0	0.211308	134.377	-504.048	24.9816	177.133	0	36.6544	34.7237	96.8858	1
4348	0	0	348	1	330.221	160.623	169.598	0	0	60.1945	-9.89174	49.7591	237.312	7812.95	4693.91	-49.7591	0	10.3184	8.44745	7.12039	0	0	0.0494675	190.117	-522.119	18.4416	227.105	0	40.4491	38.9957	95.4556	1
4356	0	0	356	1	346.704	162.28	184.423	0	0	31.3466	57.5283	209.167	192.386	7941.45	4626.49	-209.167	0	8.97385	8.60621	7.69627	0	0	0.199457	153.328	-511.495	17.5633	167.753	0	49.8546	45.9687	156.41	1
4374	0	0	374	1	261.964	112.278	149.685	0	0	-34.5946	69.9357	84.3168	237.458	7907.73	4514.42	-84.3168	0	10.4048	8.69058	7.50029	0	0	0.277748	155.978	-504.387	24.5018	202.53	0	41.5022	38.3145	103.104	1
4380	0	0	380	1	261.023	152.022	109.001	0	0	-3.42821	-8.73498	125.768	148.599	7876.57	4593.1	-125.768	0	6.67294	8.6259	7.71374	0	0	0.117501	169.185	-507.771	24.6641	178.401	0	64.4526	58.4827	165.255	1
4385	0	0	385	1	286.752	167.381	119.371	0	0	24.133	-5.5254	83.8085	262.672	7948.67	4589.89	-83.8085	0	11.5534	7.65469	7.38364	0	0	0.0335573	165.381	-511.561	21.6642	214.875	0	36.7564	34.1663	91.3698	1
4386	0	0	386	1	343.978	170.933	173.045	0	0	46.8188	24.1584	-15.359	235.404	7826.32	4560.2	15.359	0	9.91752	7.75842	7.43746	0	0	0.122755	138.33	-498.49	17.5212	205.882	0	40.3909	37.2792	96.022	1
4389	0	0	389	1	263.506	115.447	148.059	0	0	-49.0099	17.2991	-92.1642	291.979	7922.15	4567.06	92.1642	0	12.072	8.26571	7.25748	0	0	0.143952	165.092	-512.415	24.1157	182.652	0	32.242	30.2759	86.8923	1
4395	0	0	395	1	250.449	119.192	131.257	0	0	30.2525	-3.83326	90.034	190.698	7743.23	4588.19	-90.034	0	8.40558	8.65	7.61299	0	0	0.175665	131.908	-494.618	25.9115	158.464	0	50.8903	46.8602	125.037	1
4402	0	0	402	1	290.821	134.732	156.09	0	0	42.0121	-15.0215	-20.6661	178.395	7930.79	4599.38	20.6661	0	7.56026	8.80903	8.01028	0	0	0.0617275	131.949	-497.844	21.7722	174.35	0	52.7128	49.7409	125.484	1
4417	0	0	417	1	257.191	131.796	125.395	0	0	34.17	-56.4095	113.906	205.241	7838.97	4640.77	-113.906	0	9.25954	8.41548	7.63343	0	0	0.152939	172.394	-508.447	25.0164	186.453	0	47.1766	43.5865	127.833	1
4433	0	0	433	1	250.976	125.541	125.435	0	0	130.205	-68.834	-44.0628	191.596	7942.25	4553.53	44.0628	0	8.2786	8.41501	7.38488	0	0	0.167757	161.368	-505.72	25.6799	165.919	0	46.982	43.9177	115.856	1
4446	0	0	446	1	360.249	163.939	196.31	0	0	46.1629	43.3001	-87.7619	225.48	7826.98	4541.06	87.7619	0	9.23618	8.01569	6.18648	0	0	0.0522078	259.126	-537.579	16.4143	238.073	0	38.8517	36.3218	105.672	1
4447	0	0	447	1	215.663	76.5214	139.142	0	0	-25.3369	30.4147	-109.444	183.486	7898.48	4553.95	109.444	0	7.51156	8.61609	7.43623	0	0	0.284877	204.682	-518.237	31.0709	178.054	0	48.6991	45.6903	137.314	1
4475	0	0	475	1	298.218	139.919	158.299	0	0	-4.15203	-48.2047	-141.376	159.196	7877.29	4632.56	141.376	0	6.60848	8.74157	7.84302	0	0	0.182675	143.915	-503.799	21.064	183.301	0	54.6117	53.2751	162.018	1
4484	0	0	484	1	308.203	194.015	114.188	0	0	60.7097	63.0032	136.157	264.936	7912.09	4621.02	-136.157	0	11.8392	8.78592	8.06452	0	0	0.245356	173.996	-523.844	20.3155	184.441	0	38.0141	35.2285	100.852	1
4487	0	0	487	1	287.484	118.525	168.958	0	0	-6.67672	-22.0584	16.8381	223.028	7879.82	4706.08	-16.8381	0	9.61405	8.92953	7.10721	0	0	0.236252	167.656	-520.868	21.842	217.364	0	42.6906	41.1758	98.8348	1
4491	0	0	491	1	265.717	161.585	104.131	0	0	92.2606	-85.2696	-24.3498	140.9	7780.88	4669.63	24.3498	0	6.12967	8.74152	6.8828	0	0	0.205236	204.231	-520.659	23.881	210.633	0	62.6303	60.7013	146.621	1
4501	0	0	501	1	294.006	169.812	124.194	0	0	14.4319	37.0937	142.925	315.517	7759.05	4646.93	-142.925	0	14.1797	8.55045	7.99836	0	0	0.153366	148.594	-512.305	21.4211	223.101	0	32.5706	30.1289	87.455	1
4532	0	0	532	1	251.212	92.9798	158.232	0	0	-19.9512	15.6842	-75.0184	214.185	7893.09	4568.68	75.0184	0	8.86443	8.76896	6.28927	0	0	0.135709	162.575	-507.534	25.326	194.518	0	41.3711	38.8014	111.018	1
4549	0	0	549	1	399.114	226.719	172.395	0	0	-11.0268	49.7225	73.967	279.355	7884.17	4534.64	-73.967	0	12.1663	8.25797	7.50101	0	0	0.184156	150.561	-509.359	14.8352	194.204	0	35.9475	32.6438	88.4507	1
4557	0	0	557	1	309.188	121.568	187.62	0	0	-79.8422	-51.5039	47.6497	250.43	7952.98	4635.86	-47.6497	0	11.1525	8.47417	7.53592	0	0	0.302354	158.974	-515.968	20.0383	191.769	0	38.7162	36.0715	91.568	1
4567	0	0	567	1	307.529	163.201	144.328	0	0	-11.1912	-17.9364	160.255	363.925	7784.67	4602.3	-160.255	0	16.6782	7.83439	7.09541	0	0	0.253492	154.526	-505.657	19.9128	226.137	0	28.3353	25.4467	78.314	1
4599	0	0	599	1	312.406	145.421	166.985	0	0	-57.6218	-57.6075	238.479	220.466	7831.1	4641.97	-238.479	0	10.8054	7.72979	6.59854	0	0	0.202711	173.401	-509.463	19.4035	199.341	0	42.9847	38.3075	143.946	1
4600	0	0	600	1	249.548	154.116	95.4325	0	0	57.8797	45.2715	-37.6447	189.837	7815.26	4638.75	37.6447	0	7.9103	8.29755	7.255	0	0	0.0529323	142.427	-499.515	25.7696	200.111	0	48.6758	46.4283	116.745	1
4616	0	0	616	1	268.697	131.594	137.104	0	0	37.2446	39.081	-26.2336	154.275	7835.9	4744.6	26.2336	0	6.4559	8.48107	7.46671	0	0	0.114865	155.233	-509.173	23.6869	177.54	0	59.8744	57.5013	136.999	1
4624	0	0	624	1	262.468	131.809	130.658	0	0	160.451	-14.2512	-36.3319	152.341	7912.01	4698.27	36.3319	0	6.5382	8.66709	7.71056	0	0	0.169488	157.747	-507.657	24.5105	190.327	0	58.6722	57.4817	137.544	1
4629	0	0	629	1	259.126	124.744	134.382	0	0	49.62	57.6631	-219.257	162.634	7923.18	4626.36	219.257	0	6.55222	8.31122	7.77048	0	0	0.173923	167.293	-514.854	24.8036	165.147	0	53.0512	52.3996	190.535	1
4633	0	0	633	1	337.926	173.712	164.214	0	0	24.4875	31.1572	108.48	287.095	7848.65	4652.86	-108.48	0	12.689	8.2389	7.1969	0	0	0.0992059	140.273	-501.183	17.9283	200.86	0	34.7915	32.3989	87.5294	1
4637	0	0	637	1	267.417	150.391	117.026	0	0	1.74191	-1.10217	199.05	251.506	7871.4	4685.12	-199.05	0	11.7426	7.08638	7.02467	0	0	0.215955	160.01	-502.268	23.2585	222.14	0	37.3189	34.7046	114.292	1
4638	0	0	638	1	346.923	158.638	188.284	0	0	-42.6659	13.0033	-3.96489	258.722	7915.81	4571.36	3.96489	0	11.0291	7.01777	7.29135	0	0	0.0916733	212.731	-521.928	17.1833	249.361	0	36.4259	33.8091	86.9524	1
4659	0	0	659	1	266.753	131.907	134.846	0	0	25.4357	62.2624	-135.351	239.452	7947.36	4621.76	135.351	0	9.68867	7.26201	6.80593	0	0	0.11317	173.486	-505.898	23.3116	208.699	0	37.158	35.5234	107.42	1
4664	0	0	664	1	320.956	141.067	179.89	0	0	10.0201	-24.8314	-184.534	153.432	7863.12	4609.19	184.534	0	6.29851	8.30333	7.06802	0	0	0.123988	152.635	-501.289	19.0274	191.926	0	54.039	52.8174	181.887	1
4671	0	0	671	1	259.042	142.022	117.019	0	0	44.0255	38.514	-107.294	186.789	7829.11	4645.51	107.294	0	7.61987	7.84045	7.65226	0	0	0.158357	188.152	-515.201	24.6193	225.854	0	48.0428	46.849	128.826	1
4672	0	0	672	1	318.414	167.267	151.147	0	0	78.7541	8.14315	163.546	205.515	7894.05	4675.88	-163.546	0	9.37748	8.13159	7.00784	0	0	0.144814	172.967	-514.097	19.1566	187.947	0	45.9471	43.3275	125.483	1
4684	0	0	684	1	331.612	134.248	197.364	0	0	-29.1367	77.9896	6.86365	357.394	7802.62	4606.03	-6.86365	0	15.1531	7.66476	5.7626	0	0	0.20471	278.796	-532.911	17.8985	267.848	0	27.3417	25.2472	65.9755	1
4706	0	0	706	1	280.941	107.88	173.061	0	0	74.0045	-10.4204	-104.44	165.259	7799.14	4594.78	104.44	0	6.82789	7.70114	7.48987	0	0	0.123465	183.055	-514.329	22.2425	201.915	0	53.2139	50.5863	142.475	1
4737	0	0	737	1	339.532	174.884	164.648	0	0	-17.2482	51.8959	99.8956	204.316	7890.39	4632.12	-99.8956	0	9.00383	7.92749	7.62639	0	0	0.119912	190.086	-522.965	17.8586	217.058	0	46.9609	43.4413	117.165	1
4760	0	0	760	1	291.24	136.256	154.984	0	0	68.8087	32.2317	178.024	251.869	7903.99	4651.79	-178.024	0	11.5451	8.48715	6.8926	0	0	0.20692	158.016	-511.602	21.3372	167.985	0	38.8304	36.131	109.781	1
4763	0	0	763	1	305.208	114.275	190.933	0	0	50.3491	3.25754	-149.299	206.262	7922.45	4581.1	149.299	0	8.42229	7.84146	6.41258	0	0	0.100342	173.192	-507.477	19.9158	186.638	0	40.9586	39.3976	128.442	1
4769	0	0	769	1	344.643	206.205	138.438	0	0	-9.41813	8.46394	118.235	380.417	7882.56	4675.56	-118.235	0	16.98	7.27689	6.63916	0	0	0.0950476	172.86	-514.644	17.2382	250.705	0	26.2198	24.733	67.5456	1
4792	0	0	792	1	262.737	107.416	155.322	0	0	-3.71467	-32.0652	-131.506	174.111	7876.85	4616.43	131.506	0	7.19611	7.80045	7.34114	0	0	0.180729	157.307	-501.722	24.0853	195.939	0	49.446	47.7923	142.474	1
4803	0	0	803	1	289.276	122.721	166.555	0	0	13.2771	10.8943	-97.7306	200.556	7959.52	4673.13	97.7306	0	8.23861	7.93444	6.65107	0	0	0.20688	190.752	-518.257	21.304	219.541	0	43.9097	42.5295	115.926	1
4804	0	0	804	1	226.116	151.17	74.9457	0	0	34.4029	-57.3881	-17.9806	183.649	7838.74	4741.41	17.9806	0	7.88843	8.30874	8.03549	0	0	0.0322098	131.096	-495.926	29.4404	164.906	0	50.7531	49.083	115.51	1
4805	0	0	805	1	339.478	167.101	172.377	0	0	39.7533	46.7229	-109.621	250.316	7933.05	4637.3	109.621	0	10.1929	8.11588	6.65359	0	0	0.148425	192.3	-517.699	17.6958	209.671	0	35.8439	34.5596	100.051	1
4816	0	0	816	1	338.532	143.386	195.147	0	0	81.8251	16.0166	-41.6727	269.071	7890.98	4668	41.6727	0	11.2714	7.32819	5.70038	0	0	0.106759	136.921	-489.306	17.4069	209.122	0	33.1092	32.1659	80.9235	1
4855	0	0	855	1	284.26	114.631	169.629	0	0	20.5146	27.4422	167.228	186.795	7852.63	4656.58	-167.228	0	8.51275	7.26751	6.73234	0	0	0.105017	176.469	-506.848	21.6002	188.533	0	49.391	45.3918	137.527	1
4892	0	0	892	1	247.61	153.305	94.3051	0	0	41.5212	43.1152	208.986	187.008	7831.62	4640.9	-208.986	0	8.72633	7.12863	7.1472	0	0	0.0774944	168.542	-510.296	25.5614	181.522	0	49.8231	44.5883	157.779	1
4913	0	0	913	1	294.275	130.35	163.925	0	0	-72.5818	150.487	-4.78348	180.76	7846.06	4732.85	4.78348	0	7.69926	7.44601	7.08291	0	0	0.176853	157.053	-501.205	20.8759	176.207	0	50.6335	48.1541	114.881	1
4932	0	0	932	1	243.119	122.29	120.829	0	0	10.3597	-9.82877	82.921	171.425	7763.12	4594.19	-82.921	0	7.54767	7.09869	6.36525	0	0	0.219543	175.093	-509.283	25.8162	210.056	0	53.0806	48.3626	128.988	1
4935	0	0	935	1	301.01	146.659	154.351	0	0	83.3743	81.7376	-4.90158	251.191	7789.77	4701.94	4.90158	0	10.5918	7.26742	5.99466	0	0	0.146367	176.023	-506.769	19.9991	208.943	0	36.6733	35.2449	85.4046	1
4948	0	0	948	1	283.856	114.624	169.232	0	0	20.3634	37.2093	-0.627831	191.989	7852.78	4547.15	0.627831	0	8.11661	7.59398	6.70105	0	0	0.08261	150.335	-500.744	21.7136	192.817	0	47.804	43.7368	113.448	1
4972	0	0	972	1	260.876	111.227	149.648	0	0	-10.6421	11.8358	102.343	196.023	7784.12	4572.52	-102.343	0	8.68216	6.97709	5.75157	0	0	0.147668	174.282	-501.066	23.4806	224.43	0	46.8767	41.825	115.819	1
4998	0	0	998	1	263.832	146.875	116.958	0	0	23.8942	53.8932	27.8744	208.758	7849.25	4530.47	-27.8744	0	8.90552	7.3698	6.25038	0	0	0.213073	163.3	-505.611	23.4625	186.659	0	44.1697	40.2028	105.089	1
5003	0	0	1003	1	279.727	120.016	159.711	0	0	40.2606	3.49059	-49.5414	198.078	7832.88	4580.87	49.5414	0	8.26959	7.51481	6.52858	0	0	0.0903634	174.415	-506.508	22.0196	200.022	0	44.6444	41.9771	110.766	1
5009	0	0	1009	1	286.651	117.898	168.753	0	0	34.2259	-31.5016	-68.4284	312.766	7838.91	4715.52	68.4284	0	13.0909	7.24184	6.85119	0	0	0.0853631	135.723	-490.768	21.4146	180.993	0	29.9	29.1936	73.122	1
5010	0	0	1010	1	297.638	138.276	159.362	0	0	46.93	13.4608	-44.2311	289.031	7826.21	4670.56	44.2311	0	12.0681	7.1997	5.74177	0	0	0.0654459	176.767	-508.082	20.1766	257.227	0	31.2999	30.4451	76.6056	1
5028	0	0	1028	1	236.148	137.505	98.643	0	0	61.0275	-0.0513528	60.207	209.795	7911.77	4684.07	-60.207	0	9.13945	6.71067	5.97305	0	0	0.0314035	140.111	-483.426	26.4191	174.02	0	42.1545	40.8182	100.262	1
5029	0	0	1029	1	292.781	158.603	134.177	0	0	93.6061	-48.7098	105.848	210.158	7779.53	4633.07	-105.848	0	9.45941	7.7686	6.84466	0	0	0.101075	181.176	-515.998	21.0173	198.954	0	44.8697	41.271	111.643	1
5053	0	0	1053	1	291.424	149.788	141.636	0	0	35.9695	25.6213	124.673	192.269	7837.17	4658.4	-124.673	0	8.56688	6.979	5.75008	0	0	0.0726066	183.606	-506.457	20.6277	207.631	0	46.853	43.588	119.077	1
5063	0	0	1063	1	276.095	134.192	141.903	0	0	4.96641	96.4549	211.198	159.332	7868.17	4687.23	-211.198	0	7.45403	7.39425	6.86018	0	0	0.129336	140.157	-490.553	22.432	151.852	0	56.8635	52.5369	178.262	1
5081	0	0	1081	1	306.468	141.635	164.833	0	0	-30.7344	23.3864	175.532	171.612	7903.87	4560.97	-175.532	0	7.90508	7.1362	6.78458	0	0	0.248024	152.729	-497.068	19.7566	169.122	0	52.475	47.3254	153.416	1
5090	0	0	1090	1	347.544	189.994	157.55	0	0	107.998	23.2247	-110.081	267.891	7864.8	4561.14	110.081	0	11.0278	7.22829	6.47681	0	0	0.161935	165.809	-507.056	17.0324	216.524	0	32.9463	31.1181	91.8209	1
5117	0	0	1117	1	275.066	156.859	118.207	0	0	117.713	-115.38	46.3499	142.421	7755.43	4699.74	-46.3499	0	6.46023	7.25137	6.31409	0	0	0.0816799	174.179	-502.917	22.3209	193.253	0	59.3356	57.8656	138.658	1
5120	0	0	1120	1	315.878	149.232	166.646	0	0	24.8265	-8.54449	-151.415	157.871	7947.97	4692.56	151.415	0	6.46032	6.82739	6.77133	0	0	0.0902611	165.183	-502.331	19.0006	203.886	0	52.3843	52.0823	152.124	1
5179	0	0	1179	1	275.876	166.476	109.4	0	0	24.9582	-52.1955	-157.114	172.664	7947.84	4636.56	157.114	0	7.16045	6.34337	5.77631	0	0	0.193002	199.808	-506.263	21.8234	216.941	0	45.8127	44.4922	139.496	1
5313	0	0	1313	1	261.578	116.932	144.646	0	0	-53.5993	-44.8081	-105.072	225.104	7926.74	4629.17	105.072	0	9.44319	6.70449	5.42576	0	0	0.185255	204.696	-512.089	23.2075	235.256	0	36.5284	35.0187	101.188	1
5471	0	0	1471	1	257.672	126.845	130.827	0	0	-23.4096	80.0727	-3.46692	225.686	7796.89	4603.95	3.46692	0	9.52119	6.56621	5.99888	0	0	0.114771	136.837	-481.59	23.7855	157.244	0	40.137	37.017	94.6944	1
5561	0	0	1561	1	288.749	113.367	175.382	0	0	23.3642	62.9544	22.3097	189.605	7849.78	4720.73	-22.3097	0	8.0648	6.94166	6.3409	0	0	0.0902827	149.688	-491.838	21.0112	179.46	0	47.2046	45.2766	108.606	1
5582	0	0	1582	1	287.639	154.919	132.72	0	0	91.0165	-57.0452	-223.28	183.231	7881.78	4641.41	223.28	0	7.62923	6.22102	5.78813	0	0	0.0675483	198.652	-513.354	20.7627	215.066	0	42.2307	42.3986	149.064	1
5631	0	0	1631	1	256.352	111.525	144.827	0	0	-5.25394	10.4312	65.326	178.606	7878.39	4673.59	-65.326	0	7.78681	6.39921	5.69102	0	0	0.162755	186.199	-507.73	23.7652	252.604	0	48.5304	46.1953	115.122	1
5725	0	0	1725	1	242.099	123.508	118.591	0	0	9.62395	85.3523	70.6397	193.844	7863.52	4698.33	-70.6397	0	8.40003	6.42825	5.58193	0	0	0.179575	161.254	-478.69	25.3869	176.886	0	45.2124	43.054	107.529	1
5733	0	0	1733	1	248.695	109.075	139.619	0	0	2.49162	-23.8145	20.8314	174.192	7770.99	4707.83	-20.8314	0	7.51847	6.64742	6.32204	0	0	0.0240298	151.654	-492.746	24.9523	198.403	0	50.3915	48.4907	115.982	1
6001	0	0	2001	1	241.928	102.878	139.05	0	0	5.2632	0.716576	-91.7524	155.181	7867.88	4683.3	91.7524	0	6.40036	6.52931	5.06852	0	0	0.0445234	153.909	-479.834	25.2262	178.872	0	50.8714	50.2942	134.509	1
6303	0	0	2303	1	218.195	86.1871	132.007	0	0	12.7588	-18.9364	-23.6215	164.363	7960.04	4603.3	23.6215	0	6.96511	5.60135	5.54908	0	0	0.0547511	136.475	-473.379	28.3343	159.416	0	50.2622	46.8076	118.29	1
6324	0	0	2324	1	216.641	87.1582	129.483	0	0	75.8648	-16.6633	-181.253	231.368	7896.94	4601.02	181.253	0	9.49601	5.68111	4.57538	0	0	0.193887	152.891	-474.328	28.12	228.248	0	33.004	32.3083	109.927	1
6325	0	0	2325	1	256.196	157.795	98.4012	0	0	69.1691	17.3731	-7.51237	227.237	7903.63	4566.99	7.51237	0	9.62722	5.58271	5.46235	0	0	0.0493991	184.605	-500.529	23.4321	196.437	0	37.6183	34.9366	90.5909	1
6335	0	0	2335	1	312.584	126.063	186.521	0	0	88.6473	18.6768	-182.993	249.997	7884.15	4665.34	182.993	0	10.1877	6.42124	4.687	0	0	0.0602429	173.999	-496.308	18.6308	213.525	0	31.686	31.713	105.042	1
6387	0	0	2387	1	222.074	99.8469	122.227	0	0	26.7268	-28.0535	-95.2308	192.799	7846.41	4712.07	95.2308	0	8.00144	6.39529	4.4879	0	0	0.0334647	140.307	-470.061	27.5512	1	0	40.8345	40.1415	109.131	1
6391	0	0	2391	1	255.837	105.64	150.197	0	0	57.3788	87.7348	-134.164	197.218	7915.42	4596.29	134.164	0	7.97378	5.85713	4.80813	0	0	0.0758039	192.249	-506.891	23.3227	246.018	0	39.5494	38.0779	119.334	1
6568	0	0	2568	1	228.835	87.8049	141.03	0	0	64.4889	-28.3082	-100.745	217.369	7808.65	4612.67	100.745	0	9.02441	5.426	4.54656	0	0	0.0898414	165.423	-474.445	26.2633	214.96	0	36.029	34.5188	98.5729	1
6576	0	0	2576	1	275.366	138.141	137.225	0	0	52.8278	35.4519	127.524	171.168	7919.97	4548.91	-127.524	0	7.63022	5.41125	4.61632	0	0	0.119335	187.352	-486.367	21.2465	225.078	0	47.848	43.5772	125.625	1
6580	0	0	2580	1	253.724	135.908	117.816	0	0	16.2806	-18.5608	37.6992	206.682	7956.52	4702.58	-37.6992	0	8.95878	4.35143	5.10256	0	0	0.196458	202.787	-495.19	23.1333	251.005	0	39.0751	37.4839	91.4232	1
6661	0	0	2661	1	257.289	113.709	143.581	0	0	24.4889	-51.6757	-110.769	198.289	7948.31	4636.04	110.769	0	8.26623	5.39575	4.01311	0	0	0.0864691	211.456	-504.431	22.7281	207.673	0	37.7063	36.2557	106.516	1
6664	0	0	2664	1	201.289	87.1761	114.113	0	0	-42.033	32.0597	-170.229	200.816	7915.17	4651.96	170.229	0	8.17875	5.84607	4.27325	0	0	0.174273	213.23	-500.815	30.5536	233.837	0	37.4884	36.9425	122.641	1
6676	0	0	2676	1	236.805	125.046	111.76	0	0	11.1844	76.2833	-62.8967	211.783	7861.96	4707.4	62.8967	0	8.71107	5.50243	5.28483	0	0	0.143842	199.799	-507.47	25.5813	209.563	0	39.4276	38.3248	94.9957	1
6681	0	0	2681	1	218.318	105.364	112.955	0	0	40.1413	0.954929	-28.7421	164.334	7833	4683.06	28.7421	0	6.91705	5.60939	5.26475	0	0	0.0445872	161.024	-479.551	28.1828	171.24	0	49.3729	48.3109	115.569	1
6771	0	0	2771	1	229.632	124.926	104.705	0	0	77.544	17.8642	162.486	165.567	7895.26	4666.16	-162.486	0	7.53945	5.25747	5.65257	0	0	0.0690729	143.616	-473.499	26.5694	176.299	0	49.8052	46.4409	139.577	1
6775	0	0	2775	1	281.45	135.077	146.374	0	0	3.17196	22.5709	-11.8974	189.002	7969.63	4561.79	11.8974	0	7.97807	5.60358	4.98405	0	0	0.0844048	185.866	-493.178	20.8871	188.462	0	44.1726	40.5666	105.349	1
6896	0	0	2896	1	244.369	132.591	111.778	0	0	-17.9889	-48.2681	-10.8177	175.531	7891.13	4732.29	10.8177	0	7.55433	5.32744	5.1479	0	0	0.146095	152.777	-476.961	24.5433	180.918	0	45.7532	44.1783	105.01	1
7213	0	0	3213	1	180.547	69.7272	110.82	0	0	70.5973	-41.0876	-239.069	134.635	7902.2	4625.45	239.069	0	5.55978	5.03509	4.92661	0	0	0.146705	184.542	-486.002	34.7477	211.93	0	52.6936	52.8932	195.316	1
7225	0	0	3225	1	189.631	103.069	86.5618	0	0	40.7841	-18.8791	-1.90379	126.012	7932.02	4702.9	1.90379	0	5.38309	5.20216	5.26017	0	0	0.113998	149.873	-470.867	33.0832	165.254	0	61.8058	60.2721	141.223	1
7227	0	0	3227	1	202.269	108.084	94.1848	0	0	49.904	3.51707	82.9772	188.385	7823.24	4680.5	-82.9771	0	8.27017	5.67787	5.04499	0	0	0.138732	137.286	-467.813	30.7667	197.083	0	44.5778	42.5132	108.567	1
7440	0	0	3440	1	268.486	104.915	163.571	0	0	76.8206	42.8068	-122.754	197.675	7895.98	4541.55	122.754	0	8.05606	4.88923	4.09894	0	0	0.0494338	175.989	-477.767	21.5445	1	0	37.7191	35.5938	110.59	1
7610	0	0	3610	1	235.667	149.85	85.8173	0	0	58.9873	-1.84783	111.621	171.714	7913.81	4586.21	-111.621	0	7.64065	5.29013	4.31094	0	0	0.0484412	156.687	-471.912	25.2277	188.691	0	47.0869	43.2243	119.973	1
7645	0	0	3645	1	196.953	83.7961	113.157	0	0	-55.3652	54.69	154.409	146.379	7928.51	4629.33	-154.409	0	6.67567	5.88699	4.68244	0	0	0.138405	144.29	-470.074	31.6419	157.091	0	55.8943	51.3994	149.939	1
7760	0	0	3760	1	219.341	86.8695	132.471	0	0	51.5034	64.4406	-27.567	146.838	7921.3	4619.58	27.567	0	6.12743	4.86664	3.62968	0	0	0.10149	197.408	-485.323	26.8802	221.194	0	50.18	47.401	123.092	1
7873	0	0	3873	1	279.08	144.381	134.699	0	0	10.8924	-3.72182	85.0495	221.968	7762.59	4687.74	-85.0495	0	9.76921	3.80059	4.03568	0	0	0.0574225	226.993	-495.345	20.3024	224.233	0	35.1772	33.6389	88.2417	1
7956	0	0	3956	1	236.833	129.554	107.28	0	0	70.2772	33.422	99.9555	157.149	7902.52	4650.6	-99.9556	0	6.92475	4.89556	3.89944	0	0	0.0431481	181.371	-480.706	24.7598	186.241	0	49.7237	46.4774	122.445	1
8034	0	0	34	1	251.527	139.651	111.876	0	0	-4.97328	10.0857	198.048	129.699	7878.11	4574.27	-198.048	0	5.0054	8.67148	8.66315	0	0	0.11719	130.841	-495.795	34.8579	162.44	0	67.5874	63.656	182.781	2
8035	0	0	35	1	251.182	132.86	118.322	0	0	79.2611	-2.4479	81.8036	154.903	7793.88	4786.13	-81.8036	0	5.94369	7.9681	8.8847	0	0	0.0646642	142.274	-500.689	34.6235	154.528	0	54.8002	54.7541	155.517	2
8036	0	0	36	1	268.643	107.545	161.098	0	0	-9.60657	31.8055	114.623	136.801	7783.09	4652.21	-114.623	0	5.22392	8.09107	9.3027	0	0	0.0581525	156.869	-510.748	32.0429	164.208	0	63.3103	61.4632	178.161	2
8058	0	0	58	1	277.86	114.925	162.936	0	0	43.4328	1.70314	-105.547	181.012	7929.37	4582.66	105.547	0	7.30715	7.85288	8.34966	0	0	0.182848	134.801	-492.454	30.1432	196.252	0	44.3983	45.1874	175.632	2
8063	0	0	63	1	221.635	103.203	118.432	0	0	40.5377	34.4731	36.9235	121.098	8330.9	4450.23	-36.9235	0	4.63242	8.22529	8.83198	0	0	0.0899853	156.455	-506.909	40.8894	166.764	0	67.1628	66.6165	207.097	2
8088	0	0	88	1	272.096	130.975	141.122	0	0	-68.4574	202.449	-2.11197	158.36	8140.92	4381.91	2.11197	0	6.21889	7.81314	8.76442	0	0	0.245573	165.695	-511.246	31.1261	176.482	0	51.1958	51.8072	166.341	2
8092	0	0	92	1	272.72	159.894	112.825	0	0	122.935	38.8408	150.969	137.534	7750.21	4645.18	-150.969	0	5.25463	7.40428	8.41677	0	0	0.0490777	146.253	-493.891	30.6585	178.701	0	61.1359	59.1322	168.41	2
8134	0	0	134	1	264.957	127.597	137.36	0	0	23.7878	27.5818	286.697	184.94	7849.35	4656.44	-286.697	0	7.28479	6.55046	8.13502	0	0	0.0897151	238.176	-509.254	31.1683	178.453	0	46.084	44.0888	130.53	2
8143	0	0	143	1	256.147	116.336	139.811	0	0	87.6545	35.1934	201.284	141.673	8383.45	4349.85	-201.284	0	5.42779	7.55359	8.2657	0	0	0.0507414	139.257	-491.296	33.1896	174.296	0	58.6769	56.8785	157.083	2
8229	0	0	229	1	260.803	152.122	108.681	0	0	13.1799	109.832	223.373	156.195	8158.94	4474.53	-223.373	0	5.99682	7.40071	8.28216	0	0	0.290281	127.316	-484.619	32.3626	163.892	0	54.8809	53.6363	146.96	2
8258	0	0	258	1	281.972	142.399	139.574	0	0	90.8032	-47.5103	238.181	168.487	7682.68	4731.53	-238.181	0	6.63433	7.0653	8.12927	0	0	0.165433	129.066	-486.772	29.1112	169.442	0	49.1026	49.0022	134.098	2
8263	0	0	263	1	274.207	134.672	139.535	0	0	3.93373	80.5473	273.033	135.895	7769.55	4802.79	-273.033	0	5.31143	7.16838	8.0417	0	0	0.257214	158.192	-498.496	30.1539	158.934	0	60.4805	60.1038	167.63	2
8276	0	0	276	1	226.248	97.7238	128.524	0	0	104.661	-42.6274	-212.601	137.92	7868.14	4626.99	212.601	0	6.06494	7.71546	8.43884	0	0	0.167128	123.875	-487.45	39.1457	156.979	0	57.0528	60.1074	269.201	2
8279	0	0	279	1	297.384	161.292	136.092	0	0	-0.866418	19.4775	-0.885283	185.1	7874.01	4863.86	0.885283	0	7.17795	6.41239	8.22878	0	0	0.0658831	180.958	-510.561	26.9948	235.833	0	44.5517	43.7042	132.858	2
8282	0	0	282	1	274.166	149.976	124.19	0	0	8.15354	42.8702	226.056	150.873	8263.63	4740.81	-226.056	0	5.81872	7.50058	8.539	0	0	0.102397	147.168	-494.568	30.5624	161.905	0	55.7438	54.235	152.063	2
8314	0	0	314	1	212.685	94.7835	117.901	0	0	74.9217	79.4268	294.993	135.12	8296.52	5003.23	-294.993	0	5.30853	7.06583	8.57008	0	0	0.0680288	138.958	-486.278	41.9623	179.609	0	60.3862	59.1961	171.587	2
8356	0	0	356	1	294.25	154.504	139.746	0	0	74.4394	0.646043	24.6004	157.374	7898.36	4783.03	-24.6004	0	6.08123	7.52078	7.69304	0	0	0.158703	160.365	-497.443	27.6392	178.912	0	50.4856	50.6864	155.52	2
8378	0	0	378	1	250.254	139.847	110.406	0	0	101.547	7.80981	360.789	141.098	7771.59	4576.55	-360.789	0	5.78783	7.38209	7.46524	0	0	0.132151	139.964	-487.005	33.6222	172.242	0	61.1175	56.5965	181.835	2
8393	0	0	393	1	230.585	121.963	108.622	0	0	19.6242	38.0479	78.1313	135.39	8351.82	4346.99	-78.1313	0	5.15535	7.00719	7.83915	0	0	0.0949522	165.024	-501.316	37.2828	192.78	0	58.5038	56.8544	171.057	2
8403	0	0	403	1	259.676	116.607	143.069	0	0	2.04916	43.9335	81.2213	175.661	8369.39	4540.43	-81.2213	0	6.69247	7.04976	7.64544	0	0	0.176699	126.281	-478.567	32.0068	158.089	0	46.1175	44.7757	133.165	2
8413	0	0	413	1	271.121	127.035	144.086	0	0	6.5854	32.126	244.647	136.894	8364.86	4352.91	-244.647	0	5.31627	7.77536	7.98784	0	0	0.103857	139.604	-491.214	30.8722	163.857	0	60.7791	58.9415	163.227	2
8422	0	0	422	1	253.812	113.517	140.295	0	0	-8.78673	23.7647	8.57593	167.736	8380.23	4759.92	-8.57593	0	6.49088	6.96125	7.58793	0	0	0.124474	110.625	-472.09	32.8517	174.272	0	47.0886	45.6288	145.58	2
8460	0	0	460	1	191.69	111.924	79.7667	0	0	132.045	-25.2542	72.8966	150.542	8239.4	4609.61	-72.8966	0	5.85412	7.2866	6.96902	0	0	0.108479	139.912	-488.923	46.7839	179.149	0	50.5446	50.1139	155.423	2
8522	0	0	522	1	249.78	133.767	116.012	0	0	-3.14104	12.2754	30.6872	157.142	8175.26	4372.76	-30.6872	0	6.06424	7.37685	7.3249	0	0	0.150585	107.782	-469.901	33.6167	159.526	0	49.6007	49.445	157.222	2
8588	0	0	588	1	232.882	137.866	95.0158	0	0	-34.8024	31.4595	430.181	143.963	8007.6	4552.9	-430.181	0	6.25321	6.61876	7.87519	0	0	0.0557727	112	-473.263	36.5538	143.071	0	56.928	53.7313	200.03	2
8597	0	0	597	1	263.034	153.804	109.23	0	0	35.4402	92.8783	261.78	176.234	8336	4391.82	-261.78	0	6.83482	6.13928	7.42421	0	0	0.242192	146.397	-484.692	30.8678	177.724	0	45.5332	44.8879	125.664	2
8611	0	0	611	1	311.939	138.001	173.938	0	0	16.5626	84.3314	219.536	157.856	7756.92	4500.03	-219.536	0	6.05312	6.95093	6.92787	0	0	0.16082	145.302	-483.523	25.2197	167.246	0	52.4243	49.8525	140.55	2
8723	0	0	723	1	251.814	123.457	128.357	0	0	52.9203	102.163	357.063	131.396	8318.52	4980.5	-357.063	0	5.33954	6.79711	7.56683	0	0	0.140116	173.666	-501.295	33.0671	192.056	0	60.0629	59.1776	184.117	2
8750	0	0	750	1	246.819	133.778	113.041	0	0	91.5971	-91.7861	217.301	158.141	8180.18	4875.47	-217.301	0	6.30689	6.71616	7.79366	0	0	0.105931	224.886	-501.091	33.9851	185.136	0	49.2529	50.0754	135.097	2
8772	0	0	772	1	260.391	117.742	142.648	0	0	71.4282	-41.4134	-159.798	147.346	7901.37	4725.43	159.798	0	6.22517	7.16321	7.33382	0	0	0.133819	176.559	-505.107	31.7953	173.431	0	50.9763	53.6448	215.768	2
8818	0	0	818	1	260.438	125.643	134.795	0	0	116.617	51.6709	218.624	175.448	7955.84	4632.35	-218.624	0	6.75079	6.26726	7.24398	0	0	0.0822859	182.094	-492.61	31.2336	189.351	0	46.9642	44.7517	125.807	2
8840	0	0	840	1	195.084	69.7913	125.293	0	0	63.1273	-3.23652	308.743	115.511	8308.31	4986.24	-308.743	0	4.61073	7.07675	7.9831	0	0	0.0970855	144.66	-486.096	46.4816	152.896	0	68.5416	67.6733	196.265	2
8901	0	0	901	1	272.138	150.605	121.533	0	0	40.875	30.1865	161.669	173.651	7732.61	4753.49	-161.669	0	6.6163	7.16143	6.73646	0	0	0.0935565	182.484	-493.941	29.7962	191.184	0	46.716	46.5979	128.983	2
8912	0	0	912	1	236.01	111.721	124.289	0	0	-6.05391	178.271	459.196	126.611	8377.49	4306.43	-459.196	0	5.63225	7.1866	7.85219	0	0	0.227121	121.213	-478.026	36.3281	138.248	0	63.3067	61.9703	242.673	2
8956	0	0	956	1	250.552	118.169	132.383	0	0	46.5379	-42.4594	-255.707	155.709	7926.26	4726.48	255.707	0	7.062	7.36471	7.17663	0	0	0.078222	119.336	-476.639	33.3916	120.875	0	50.2622	53.8336	250.662	2
9007	0	0	1007	1	276.101	160.149	115.951	0	0	34.8313	-17.5752	384.157	159.356	8037.63	4601.94	-384.157	0	6.67027	6.30841	7.69233	0	0	0.00224037	138.936	-486.588	29.2904	170.84	0	51.1387	48.9723	162.534	2
9122	0	0	1122	1	183.685	83.2465	100.439	0	0	54.8803	23.305	318.324	126.187	8216.9	4461.4	-318.324	0	5.03829	7.03614	7.99455	0	0	0.119578	106.61	-471.887	50.2907	136.709	0	64.9	64.256	186.024	2
9146	0	0	1146	1	200.657	105.745	94.9117	0	0	54.3203	25.3692	322.174	134.005	8217.46	4459.33	-322.174	0	5.35958	6.98712	7.91541	0	0	0.0861976	132.752	-487.444	44.652	156.177	0	61.2026	60.6066	176.323	2
9152	0	0	1152	1	268.859	159.412	109.446	0	0	4.11813	67.3059	377.637	154.376	7968.68	4517.05	-377.637	0	6.38946	6.54828	6.9734	0	0	0.206553	142.205	-487.369	30.053	181.858	0	52.903	50.6027	164.194	2
9169	0	0	1169	1	252.949	132.786	120.163	0	0	39.0599	93.8636	-288.063	173.389	7933.74	4590.16	288.063	0	7.81662	6.96894	7.23445	0	0	0.0422973	117.427	-476.491	32.7995	149.354	0	48.1461	50.983	261.522	2
9197	0	0	1197	1	268.104	149.459	118.645	0	0	-0.535092	51.8114	150.937	147.93	8272.32	4632.21	-150.937	0	5.6335	6.59216	7.21183	0	0	0.228699	163.241	-494.311	30.2982	174.714	0	53.8347	51.9333	149.007	2
9265	0	0	1265	1	287.853	130.845	157.008	0	0	110.597	34.4271	94.3862	151.731	8161.18	4549.93	-94.3862	0	5.79098	6.83544	7.31784	0	0	0.108714	181.538	-506.476	27.9253	196.337	0	52.4409	51.2704	154.193	2
9289	0	0	1289	1	242.667	137.603	105.064	0	0	105.456	-6.32173	185.276	146.393	8365.64	4690.34	-185.276	0	5.64632	7.17467	8.10156	0	0	0.0561846	189.467	-504.262	35.2064	166.509	0	55.9732	53.8295	148.983	2
9303	0	0	1303	1	246.572	110.042	136.53	0	0	68.1561	65.0767	35.1404	182.779	8402.94	4818.26	-35.1404	0	6.96638	6.61473	7.55077	0	0	0.0771117	135.781	-478.552	33.8245	144.153	0	43.4892	42.4623	129.629	2
9325	0	0	1325	1	242.309	130.758	111.551	0	0	26.7553	-106.758	-40.1278	137.145	7946.04	4790.78	40.1278	0	5.63524	7.63279	7.69715	0	0	0.15316	132.995	-488.93	35.3239	158.914	0	54.2943	55.274	182.908	2
9336	0	0	1336	1	268.655	156.584	112.071	0	0	52.9956	-5.22739	338.018	153.044	8418.1	4390.27	-338.018	0	6.20603	6.39355	7.09461	0	0	0.163498	175.849	-500.884	30.0579	200.517	0	51.2545	50.6388	151.632	2
9347	0	0	1347	1	208.568	98.0591	110.508	0	0	12.7654	73.4541	249.406	143.254	8358.67	4311.59	-249.406	0	5.54604	7.41978	7.90621	0	0	0.0532468	128.137	-483.865	42.8382	158.742	0	57.5948	55.8344	156.379	2
9350	0	0	1350	1	268.352	160.323	108.029	0	0	100.823	85.609	684.683	220.769	8469.94	4299.43	-684.683	0	11.6297	7.5392	8.40584	0	0	0.170523	114.556	-481.538	31.355	142.184	0	54.6433	46.5189	333.3	2
9362	0	0	1362	1	245.844	111.604	134.24	0	0	65.9118	48.1777	-142.215	153.72	8006.55	4735.5	142.215	0	6.26412	7.51015	8.10113	0	0	0.0270928	140.61	-491.527	34.8444	136.08	0	52.1391	52.8948	208.458	2
9378	0	0	1378	1	244.99	131.502	113.488	0	0	43.4199	37.059	-45.8244	163.192	7829.72	4746.62	45.8244	0	6.37247	7.48773	7.42984	0	0	0.0777487	150.479	-496.712	34.5797	169.921	0	48.2477	49.366	166.741	2
9382	0	0	1382	1	254.703	149.118	105.585	0	0	22.6894	9.63982	303.231	190.456	7950.11	4774.04	-303.231	0	7.58011	7.5565	8.31175	0	0	0.139937	170.284	-494.323	33.4551	182.082	0	45.1126	44.6952	127.464	2
9387	0	0	1387	1	221.029	139.941	81.088	0	0	34.0574	-8.5179	182.68	141.209	8337.38	4891.86	-182.68	0	5.4366	7.07825	7.1094	0	0	0.112358	153.28	-488.584	38.8789	187.41	0	55.8063	54.8563	150.178	2
9396	0	0	1396	1	265.12	130.627	134.493	0	0	34.0473	89.0934	95.239	165.033	8437.05	4495.27	-95.239	0	6.2401	6.8926	7.20996	0	0	0.113248	172.965	-503.964	30.8817	182.566	0	47.7636	46.8142	136.796	2
9445	0	0	1445	1	226.924	120.774	106.15	0	0	116.417	-45.8527	355.248	117.884	8155.36	4430.89	-355.248	0	4.88652	6.94078	7.67333	0	0	0.070364	120.802	-476.567	37.8902	154.899	0	67.9315	68.0518	204.509	2
9461	0	0	1461	1	236.455	130.599	105.856	0	0	51.317	56.8066	292.611	145.568	8021.14	4527.55	-292.611	0	5.72059	6.99318	6.87403	0	0	0.071994	134.838	-479.892	35.4776	151.775	0	56.9019	54.1281	156.426	2
9478	0	0	1478	1	220.052	112.197	107.856	0	0	3.35847	14.4878	291.735	153.644	8069.1	4569.87	-291.735	0	6.09241	6.39109	7.25292	0	0	0.157114	127.122	-476.094	38.6643	179.424	0	53.5779	50.5255	147.951	2
9479	0	0	1479	1	232.081	89.4281	142.653	0	0	35.9474	-39.6327	-11.9903	130.235	8136.17	4723.65	11.9903	0	5.13736	8.17796	7.72826	0	0	0.0905894	147.332	-494.827	37.7139	140.115	0	59.3138	58.5571	199.264	2
9480	0	0	1480	1	275.939	139.814	136.126	0	0	114.194	-67.4678	223.752	186.332	7758.95	4751.49	-223.752	0	7.3792	7.39974	7.60976	0	0	0.0915126	119.666	-480.804	29.8325	143.386	0	44.4567	44.4446	120.213	2
9482	0	0	1482	1	229.022	120.511	108.511	0	0	14.5227	-0.261664	266.465	137.686	8057.94	4584.62	-266.465	0	5.41127	7.285	8.05304	0	0	0.0581374	152.207	-496.477	37.9565	167.017	0	61.6878	58.3783	165.881	2
9494	0	0	1494	1	256.127	125.144	130.983	0	0	68.7488	-15.1452	449.224	162.536	8003.71	4599.51	-449.224	0	7.10341	7.01208	7.33747	0	0	0.0894988	146.511	-492.085	32.3736	181.67	0	52.0854	49.567	183.875	2
9533	0	0	1533	1	227.592	122.795	104.797	0	0	-34.1766	47.5073	281.15	142.721	8206.3	4536.85	-281.15	0	5.6503	7.64332	7.78276	0	0	0.119489	116.526	-479.228	38.3389	155.689	0	59.2436	56.6664	161.929	2
9553	0	0	1553	1	260.89	124.396	136.494	0	0	136.611	78.3183	-192.594	156.175	7935.85	4605.7	192.594	0	6.60477	6.89442	7.86054	0	0	0.0832415	132.655	-484.071	31.8426	139.288	0	50.4602	52.4585	228.569	2
9573	0	0	1573	1	259.102	107.052	152.05	0	0	-26.9725	-18.7085	153.673	129.12	7700.79	4702.73	-153.673	0	5.00745	6.87034	7.81755	0	0	0.118262	137.522	-485.246	32.0815	137.846	0	62.0863	61.574	170.486	2
9588	0	0	1588	1	248.155	127.46	120.695	0	0	54.391	34.729	123.997	159.256	7719.09	4549.63	-123.997	0	6.05053	6.68847	7.73359	0	0	0.0780922	108.054	-469.027	33.704	135.374	0	51.4424	49.1317	145.879	2
9601	0	0	1601	1	220.414	129.424	90.9904	0	0	35.3339	94.8004	247.046	130	8236.45	4489.56	-247.046	0	5.01614	7.11385	7.43642	0	0	0.14864	137.418	-487.388	39.2897	160.657	0	63.1863	61.6628	168.281	2
9654	0	0	1654	1	231.071	109.712	121.359	0	0	30.4776	-30.1836	125.73	158.893	8041.98	4514.88	-125.73	0	6.13083	6.90669	7.26412	0	0	0.114252	138.44	-488.205	36.7292	159.944	0	50.7461	49.1129	144.998	2
9665	0	0	1665	1	240.362	135.795	104.567	0	0	49.6719	6.0401	249.917	147.992	7923.13	4677.98	-249.917	0	5.76243	6.8944	6.69262	0	0	0.140666	151.758	-484.52	34.5752	156.664	0	54.7096	53.5109	146.386	2
9668	0	0	1668	1	252.003	141.032	110.972	0	0	44.5431	17.9855	185.531	139.796	8027.92	4666.03	-185.531	0	5.35223	6.90656	7.31516	0	0	0.229731	143.584	-485.673	32.962	147.261	0	58.5112	56.61	155.276	2
9696	0	0	1696	1	222.834	131.626	91.2079	0	0	74.9796	80.2795	246.098	149.287	8495.78	4504.08	-246.098	0	5.75692	6.82205	7.92019	0	0	0.0855739	107.381	-466.888	38.8592	128.177	0	54.2745	52.5921	145.457	2
9723	0	0	1723	1	245.582	152.877	92.7052	0	0	57.4074	17.2129	210.586	199.53	7915.39	4666.81	-210.586	0	7.67299	6.18409	7.31334	0	0	0.125094	257.881	-518.762	33.5771	183.625	0	41.3525	40.2955	112.122	2
9758	0	0	1758	1	264.375	152.868	111.506	0	0	93.1127	-28.5196	271.486	184.547	7979.35	4812.2	-271.486	0	7.30221	8.3244	8.69806	0	0	0.0822918	126.219	-491.899	32.5299	155.682	0	47.32	46.331	128.586	2
9821	0	0	1821	1	298.378	169.136	129.242	0	0	109.56	35.0562	40.3115	159.005	8461.2	4449.64	-40.3115	0	6.10337	6.71429	7.19358	0	0	0.143069	140.485	-484.298	26.6245	178.494	0	47.9751	47.1852	145.754	2
9860	0	0	1860	1	238.626	124.82	113.806	0	0	13.7528	24.1856	126.906	129.114	7859.39	4659.83	-126.906	0	4.92327	7.22872	7.51715	0	0	0.184547	129.531	-479.459	35.6399	156.038	0	62.2894	61.007	175.861	2
9926	0	0	1926	1	253.09	122.199	130.892	0	0	-15.0501	79.0715	375.526	144.392	7888.19	4505.29	-375.526	0	5.98786	7.05662	7.30101	0	0	0.176329	132.129	-482.113	32.8656	159.044	0	58.007	55.0039	178.143	2
9968	0	0	1968	1	228.541	132.816	95.7249	0	0	54.2032	52.8359	352.011	136.78	8416.9	4431.86	-352.011	0	5.5469	7.25348	7.54651	0	0	0.154847	124.793	-480.206	37.6907	137.297	0	59.4439	58.2041	176.469	2
9979	0	0	1979	1	253.977	153.132	100.844	0	0	96.9145	-32.9206	249.559	152.191	8374.19	4318.3	-249.559	0	5.98764	6.88451	7.60879	0	0	0.126375	129.309	-479.07	32.7905	165.351	0	52.6299	51.2305	143.085	2
10022	0	0	2022	1	299.433	178.908	120.525	0	0	5.36881	-6.86142	271.732	157.721	8166.75	4591.22	-271.732	0	6.22659	6.63739	7.43918	0	0	0.0161352	128.037	-477.774	26.5738	170.29	0	52.1133	49.9956	143.387	2
10047	0	0	2047	1	198.657	96.2114	102.445	0	0	-21.1869	-102.834	-532.912	195.728	7894.33	4687.19	532.912	0	12.3485	7.60059	7.59565	0	0	0.230225	144.436	-498.707	45.5415	167.406	0	59.7225	68.0837	230.599	2
10059	0	0	2059	1	216.197	126.86	89.3369	0	0	-98.7405	46.2129	434.431	125.331	8171.2	4637.81	-434.431	0	5.59573	6.90553	7.50474	0	0	0.128817	189.971	-511.677	40.1583	217.841	0	64.2347	61.1105	225.805	2
10080	0	0	2080	1	242.725	114.421	128.304	0	0	-6.58346	56.6286	334.786	131.6	7979.38	4527.73	-334.786	0	5.31646	7.08584	7.8853	0	0	0.0939858	142.906	-486.738	35.009	151.212	0	63.299	60.0655	185.607	2
10119	0	0	2119	1	239.253	147.262	91.9909	0	0	37.855	69.4631	205.696	165.909	8034.61	4614.56	-205.696	0	6.33625	6.66297	7.28628	0	0	0.0228994	146.025	-486.47	35.0013	208.169	0	50.3567	47.7951	134.315	2
10218	0	0	2218	1	197.052	93.667	103.385	0	0	62.2595	27.4765	354.496	128.678	8209.52	4556.88	-354.496	0	5.2383	6.93318	7.70992	0	0	0.0540208	130.705	-478.176	45.4841	150.296	0	63.8089	61.2977	191.235	2
10292	0	0	2292	1	290.477	165.172	125.304	0	0	-45.1975	66.0425	359.404	149.533	8316.98	4617.98	-359.404	0	6.18591	7.05473	7.67755	0	0	0.193247	154.575	-494.249	27.8677	186.734	0	54.9722	52.2852	166.884	2
10399	0	0	2399	1	364.931	220.971	143.96	0	0	-6.35203	52.0326	331.429	208.869	8078.81	4532.33	-331.429	0	8.42439	6.80098	7.01329	0	0	0.204054	199.329	-514.056	20.8863	203.908	0	41.0805	38.8801	117.57	2
10473	0	0	2473	1	279.626	185.398	94.2284	0	0	27.107	72.3338	355.982	174.303	8145.01	4512.03	-355.982	0	7.09174	6.84343	7.66769	0	0	0.125258	147.221	-492.306	29.0991	182.725	0	48.5658	46.7723	145.314	2
10495	0	0	2495	1	250.734	125.481	125.254	0	0	141.164	89.6574	305.743	131.942	8030.96	4694.02	-305.743	0	5.23868	7.09977	8.05378	0	0	0.158067	149.24	-493.378	33.7032	141.519	0	62.7445	61.9493	175.445	2
10523	0	0	2523	1	310.999	159.451	151.549	0	0	80.6733	94.7317	425.671	183.754	8091.45	4589.29	-425.671	0	7.81701	7.08617	6.94764	0	0	0.123861	135.248	-485.159	25.3707	160.787	0	46.9849	44.444	153.801	2
10542	0	0	2542	1	235.406	120.844	114.561	0	0	49.7001	-57.8572	192.817	140.823	8321.74	4642.22	-192.817	0	5.50751	7.90311	8.15476	0	0	0.0966542	123.402	-483.508	37.1335	145.394	0	58.4978	56.6645	157.555	2
10556	0	0	2556	1	250.59	136.357	114.233	0	0	90.2266	19.1815	291.095	165.294	7782.91	4565.18	-291.095	0	6.52326	6.53793	7.3321	0	0	0.0576363	174.118	-495.872	32.9783	155.685	0	51.1592	47.3057	142.488	2
10582	0	0	2582	1	236.432	110.231	126.201	0	0	2.80082	60.4292	177.463	124.947	8468.3	4523.93	-177.463	0	4.76599	7.86811	7.35877	0	0	0.0971274	176.01	-489.966	36.3737	138.302	0	64.6738	62.0381	172.377	2
10618	0	0	2618	1	299.527	146.398	153.129	0	0	48.9484	57.0122	296.43	173.718	8322.49	4527.35	-296.43	0	6.83903	6.94712	7.60937	0	0	0.0903361	119.287	-479.222	26.7641	120.943	0	48.2509	46.2894	133.471	2
10652	0	0	2652	1	189.879	105.668	84.2113	0	0	30.6988	23.7648	356.41	127.248	8241.08	4460.94	-356.41	0	5.19753	7.19428	8.0349	0	0	0.214175	124.02	-477.6	48.3435	156.019	0	64.5999	63.8816	194.386	2
10675	0	0	2675	1	346	227.832	118.168	0	0	63.0598	54.9654	266.642	196.548	8507.7	4429.73	-266.642	0	7.64293	7.20076	6.9245	0	0	0.0985456	141.989	-487.314	22.3453	183.527	0	41.9482	40.6371	113.452	2
10690	0	0	2690	1	271.766	173.481	98.2852	0	0	114.175	2.78871	284.151	160.201	7958.29	4481.91	-284.151	0	6.33455	7.17104	7.17545	0	0	0.137484	132.897	-484.099	30.0736	165.897	0	51.7743	50.6771	142.702	2
10745	0	0	2745	1	238.08	101.281	136.799	0	0	105.226	49.2683	325.799	190.917	8266.21	4634.75	-325.799	0	7.63931	7.27977	7.77562	0	0	0.0914341	134.469	-483.767	35.9415	165.414	0	44.9693	43.0213	130.413	2
10805	0	0	2805	1	279.934	157.356	122.579	0	0	46.7764	39.2342	383.657	138.834	8523.98	4345.81	-383.657	0	5.75264	7.50531	7.63342	0	0	0.0777265	149.829	-491.215	29.3657	166.033	0	59.0211	57.7257	184.281	2
10845	0	0	2845	1	264.882	154.87	110.012	0	0	126.48	8.35948	399.268	164.975	8244.96	4974.64	-399.268	0	6.94847	6.90766	7.24605	0	0	0.0603405	159.962	-493.624	30.9427	191.954	0	48.339	48.3873	158.486	2
10872	0	0	2872	1	297.531	140.365	157.167	0	0	123.878	23.8785	295.32	145.782	7749.26	4859.46	-295.32	0	5.77662	8.09111	7.79718	0	0	0.185885	143.931	-496.256	27.5439	148.292	0	57.4144	57.1874	161.752	2
10891	0	0	2891	1	239.758	106.184	133.574	0	0	-21.3687	71.3193	80.2315	166.508	8392.81	4313.72	-80.2315	0	6.34569	6.71472	7.17465	0	0	0.163131	141.885	-482.855	34.8743	173.332	0	47.1919	45.617	139.443	2
10909	0	0	2909	1	258.541	139.738	118.803	0	0	5.44055	32.9814	222.153	138.607	7967.36	4850.36	-222.153	0	5.34896	6.49203	8.15464	0	0	0.247031	170.579	-504.187	32.1105	200.899	0	58.1696	56.573	156.067	2
10919	0	0	2919	1	241.433	119.227	122.206	0	0	20.491	31.2676	208.869	137.137	8051.97	4553.09	-208.869	0	5.26857	7.79804	8.03217	0	0	0.130809	112.845	-479.634	35.8026	129.949	0	62.7556	59.1714	167.143	2
10961	0	0	2961	1	225.216	108.917	116.298	0	0	70.9067	-54.1564	12.6879	117.426	7901.89	4738.18	-12.6879	0	4.62861	7.60171	8.1296	0	0	0.172049	133.757	-486.256	39.0765	132.297	0	65.6835	66.603	206.115	2
10962	0	0	2962	1	252.333	153.191	99.142	0	0	58.6937	65.9063	318.815	143.65	7714.79	4717.77	-318.815	0	5.71256	7.58054	8.43338	0	0	0.155208	121.438	-483.041	33.9363	123.268	0	58.5894	58.4889	172.193	2
10998	0	0	2998	1	251.566	145.35	106.216	0	0	30.7295	138.75	61.2192	160.749	7942.07	4744.59	-61.2192	0	6.09484	7.05133	7.80149	0	0	0.0616729	144.054	-491.6	33.3938	172.657	0	50.4143	50.015	147.151	2
11017	0	0	3017	1	252.223	141.516	110.708	0	0	100.729	35.7303	-60.3661	164.063	7872.07	4847.61	60.3661	0	6.46412	6.89727	7.20718	0	0	0.139714	149.932	-493.189	32.8595	183.322	0	47.8076	47.509	160.968	2
11101	0	0	3101	1	296.108	140.262	155.846	0	0	93.8869	63.9154	205.772	145.823	8078.23	4620.1	-205.772	0	5.57663	7.08513	8.15244	0	0	0.0642161	134.976	-487.681	27.42	173.222	0	58.4152	55.5214	154.625	2
11157	0	0	3157	1	267.526	164.101	103.425	0	0	43.2908	32.2238	298.885	172.75	8228.49	4352.82	-298.885	0	6.82748	7.19519	7.6115	0	0	0.157713	174.497	-505.227	30.8997	186.73	0	48.0917	47.4867	136.215	2
11169	0	0	3169	1	278.565	145.665	132.9	0	0	38.9275	18.3638	30.6168	143.228	8332.51	4366.68	-30.6168	0	5.50231	7.47549	7.7997	0	0	0.0527796	126.084	-481.45	29.6087	165.431	0	54.8804	54.0335	172.324	2
11198	0	0	3198	1	239.899	129.819	110.079	0	0	126.839	31.7754	-130.57	132.547	7746.3	4652.24	130.57	0	5.42238	7.78416	8.15638	0	0	0.109945	122.373	-486.355	36.165	141.958	0	59.4057	60.9021	243.419	2
11259	0	0	3259	1	338.489	192.194	146.294	0	0	128.872	-67.1864	-372.472	207.316	7943.59	4651.55	372.472	0	10.6792	7.09511	7.69041	0	0	0.0671699	157.052	-498	23.1493	179.356	0	43.3771	47.3741	217.633	2
11268	0	0	3268	1	271.82	142.423	129.396	0	0	-53.9772	41.2241	187.895	137.027	8425.42	4244.16	-187.895	0	5.30853	7.45399	8.06048	0	0	0.178732	144.325	-493.377	30.6433	164.877	0	59.5361	57.2668	161.678	2
11292	0	0	3292	1	234.949	90.8682	144.08	0	0	44.9258	-11.0565	331.605	130.928	8326.51	4994.06	-331.605	0	5.29889	7.55612	7.89463	0	0	0.0309993	156.588	-495.807	36.8199	180.833	0	61.9001	60.8384	180.45	2
11294	0	0	3294	1	272.267	103.102	169.165	0	0	100.382	-119.567	324.314	174.845	7972.08	4703.93	-324.314	0	7.34608	6.70107	7.91159	0	0	0.152082	155.662	-490.871	30.1126	178.227	0	46.04	46.4745	133.038	2
11354	0	0	3354	1	265.153	110.247	154.906	0	0	-35.644	56.5524	77.1636	177.776	8407.08	4328.49	-77.1636	0	6.80641	7.41731	7.59373	0	0	0.204025	148.792	-495.573	31.3548	200.318	0	45.3241	43.8435	135.101	2
11356	0	0	3356	1	268.303	122.932	145.371	0	0	12.7924	23.3213	141.872	162.773	7960.01	4660.7	-141.872	0	6.21156	7.02802	7.63093	0	0	0.278322	152.307	-492.766	30.7092	197.395	0	50.9023	49.2836	139.614	2
11390	0	0	3390	1	217.626	115.605	102.021	0	0	60.0921	31.8119	51.3986	123.156	8311.35	4751.87	-51.3986	0	4.70328	8.46602	7.89782	0	0	0.0386285	126.479	-482.771	41.3435	133.615	0	64.5441	63.1797	198.214	2
11416	0	0	3416	1	217.548	107.965	109.583	0	0	86.4644	121.116	391.374	118.789	7986	4463.24	-391.374	0	4.93967	7.43469	8.37898	0	0	0.0767807	153.15	-498.503	40.9199	169.152	0	69.9727	70.1216	227.571	2
11449	0	0	3449	1	222.264	117.802	104.462	0	0	25.6597	95.5452	303.337	146.901	8046.8	4488.82	-303.337	0	5.80347	6.96643	7.88989	0	0	0.0999814	150.632	-495.093	39.0812	174.333	0	57.1212	55.7219	161.604	2
11517	0	0	3517	1	231.081	126.37	104.711	0	0	19.8491	-14.4042	293.961	138.325	8351.59	4499.1	-293.961	0	5.5105	7.50115	8.44073	0	0	0.111868	130.908	-486.521	37.9343	176.495	0	60.4459	58.5569	166.807	2
11544	0	0	3544	1	235.855	97.3463	138.509	0	0	88.9946	13.38	290.991	177.341	7684.49	4670.64	-290.991	0	7.0046	7.10424	8.15025	0	0	0.148154	168.308	-503.416	36.4873	216.526	0	47.7252	46.863	134.972	2
11567	0	0	3567	1	261.021	158.924	102.097	0	0	-20.6564	18.8293	387.293	170.031	7993.46	4565.53	-387.293	0	7.14751	7.72218	7.78781	0	0	0.0552536	124.357	-481.227	32.2483	125.453	0	50.9875	48.1894	158.284	2
11581	0	0	3581	1	265.747	132.202	133.546	0	0	-4.25822	149.165	295.31	141.274	7977.06	4734.18	-295.31	0	5.60074	7.89501	8.5051	0	0	0.167745	148.42	-503.668	31.9871	177.029	0	60.7182	59.5725	167.443	2
11792	0	0	3792	1	280.558	119.804	160.754	0	0	82.3885	49.1667	22.8832	141.983	8089.73	4435.53	-22.8832	0	5.43911	8.36979	8.24373	0	0	0.0377251	177.672	-503.826	29.9755	174.545	0	57.157	57.5146	186.299	2
11859	0	0	3859	1	222.482	104.541	117.94	0	0	36.6629	18.3811	-163.206	143.303	7836.48	4565.98	163.206	0	5.94927	7.87389	8.29312	0	0	0.0957188	123.988	-487.125	40.026	146.961	0	54.8029	56.5978	246.801	2
11874	0	0	3874	1	272.911	147.537	125.374	0	0	46.0544	60.0901	267	173.132	8325.39	4922.91	-267	0	6.73274	6.82232	8.2423	0	0	0.104072	150.023	-492.309	30.2398	179.501	0	47.4821	46.5866	131.8	2
11891	0	0	3891	1	287.658	156.017	131.641	0	0	67.8582	29.7538	79.15	150.093	7705.62	4554.61	-79.15	0	5.71807	7.25385	8.33212	0	0	0.0932074	137.173	-493.322	28.5741	146.469	0	55.2762	53.0048	162.741	2
11896	0	0	3896	1	309.071	166.691	142.38	0	0	126.499	-22.6792	473.427	172.922	8244.94	4706.7	-473.427	0	7.72387	6.97616	8.2602	0	0	0.113115	157.845	-499.816	26.0061	175.075	0	48.8484	47.5842	197.996	2
11992	0	0	3992	1	313.061	185.714	127.346	0	0	65.1495	9.07642	388.739	202.915	8306.29	4475.62	-388.739	0	8.4628	6.56523	7.75934	0	0	0.189983	126.577	-481.921	25.2595	209.897	0	41.0519	40.3479	131.186	2
