# Supplementary material for: CaV1 and CaV2 calcium channels mediate the release of distinct pools of synaptic vesicles
Source: eLife. 2023 Feb 23;12:e81407. doi: 10.7554/eLife.81407 (PMC10023163; doi:10.7554/eLife.81407)
Supplement: Figure 6—source data 1. [file elife-81407-fig6-data1.zip › Figure 6 - Source Data 1/ryr/10/4/cav1_to_cav1(ryr).csv]

-196.519773885809
-346.842629330589
-312.156017257626
-151.03038027595
271.663267292369
115.537951599007
-340.78246551875
-251.139666156405
354.79816700643
101.496249837462
-433.333155468815
-375.347311703433
-223.571299454112
-297.37448840322
110.955416853562
54.0542776014599
-247.358694698573
-297.651246278551
325.952878192366
277.719825105675
336.256973002818
214.420620699209
132.06726709049
150.959195285636
-67.351198418789
296.031798924762
-285.845351783707
82.3965382523957
-12.7761227781984
-225.230744062477
-142.731702923491
70.8537451960947
-393.641906049802
363.724923245293
-202.129962415419
-55.4804296028497
160.506308074132
161.727263673532
-92.0162043627379
-149.424726271493
155.516591515843
78.3533797531809
223.97750124696
216.27934166606
-205.028181586387
373.909174301538
344.26366637642
453.179877014893
-129.498227344969
-299.839635405368
-195.586569999261
129.855191963444
356.597363103181
112.739230916281
-46.1028138619204
-15.0868992623846
-3.3956653159139
-368.153343104012
-30.5425165801353
-86.6274759629914
125.248277724236
-152.641357062908
-406.623217295809
-338.102824982204
169.495635030582
-22.2229220921308
-188.835226217974
-86.0950918542521
408.984650602974
-192.387060613864
-180.816168096208
394.635277121036
-242.814938225153
-163.918688231329
358.848866924701
356.639934150725
69.7725428638687
-219.056533353384
58.3612794402025
-85.5112132701361
-62.5527856166491
121.573715565178
202.363223278106
6.63545078306561
75.8110268786941
-92.6052769734169
-0.532026800517997
198.729674267138
-283.176923214218
376.443482223088
237.90942335296
183.44383621863
445.118023416296
-90.0367850443545
148.908765607373
488.564831912182
15.0477364401058
-413.445757822219
375.718484536946
-204.894489379541
-25.6074649714219
-229.011096564741
-398.469102536231
-193.298611812385
-293.759877939643
-23.3075947467887
207.793292011825
301.163432222249
-346.831224564198
-160.704791491967
429.742586854818
85.3834581048359
-151.40373477534
384.217435490225
-148.29772596344
152.215011314347
-57.6741144031821
-8.95310768427134
274.790414045948
-411.233987847859
-84.9046578097468
-156.84290144052
49.3456909729957
-232.968849760799
108.158201745434
-352.462789190769
104.769235530846
239.970843751659
