# Supplementary material for: CaV1 and CaV2 calcium channels mediate the release of distinct pools of synaptic vesicles
Source: eLife. 2023 Feb 23;12:e81407. doi: 10.7554/eLife.81407 (PMC10023163; doi:10.7554/eLife.81407)
Supplement: Figure 6—source data 1. [file elife-81407-fig6-data1.zip › Figure 6 - Source Data 1/ryr/10/4/cav1_to_nrx.csv]

9.61840431388464
-94.4065902195389
-92.3927838214431
59.8463086982774
472.163874726759
289.554395749145
-124.453768878242
-26.8368615416011
534.035345453671
298.671201801888
-199.900903443378
-120.212715847996
-5.32741184557563
-22.043977080184
377.524363255735
385.271546846319
9.89371205477073
-96.6345263740577
502.821520594567
501.888112658145
515.238412809696
491.774253989434
365.90020821261
324.609753244054
140.555080062435
482.803753792667
-103.949950904974
409.336380825229
281.628475650615
18.3759461656336
81.4634251399402
398.626106725415
-152.289381838349
532.237829425298
43.0527971393903
165.777920452996
357.618248777894
358.372853264269
105.226415066125
63.4821313764205
396.518099494119
293.719801419521
483.877488986504
508.824622726628
56.6188450896752
564.678166899516
513.011934927617
624.934260149591
122.118734302438
-54.9665160210106
62.2646882554218
436.552863495223
573.54165415305
299.263819889523
156.447904665479
200.159262248018
252.278118922007
-125.87863537088
187.645179722778
132.243551615445
339.880454576978
64.1024850129133
-179.13026964291
-146.331966825527
374.397374225066
178.399881144512
44.5562438583702
150.008025221217
631.165599822571
37.9152773025235
87.7373486088918
601.927747609419
-17.1653705965491
26.2223490906372
559.522523117061
527.822312646304
295.331954955228
15.0099880525095
295.324419244996
114.860594401386
161.569699634741
341.178127508502
442.330371583431
213.400492606411
281.232964446597
150.368393145463
220.558071127214
444.760076761763
-84.2830878372697
601.919972759507
456.447071694661
381.732142118542
650.112627771637
98.2304364266902
390.193960720989
674.311298221912
336.66888682567
-145.807823577117
546.793876170354
72.1674329070847
184.705286352385
17.6792517530175
-166.626344937132
57.0661021628703
-22.4274819586744
204.46377264653
379.496897321025
481.723992882857
-129.018400542931
67.4404723669122
585.880643875972
415.998583467958
90.8122063187957
559.592288742133
82.914369312115
423.974064713002
127.592632846863
185.679966799242
488.105364102189
-192.299869441993
125.276456288749
92.888509312821
233.490240622925
-31.0328004286348
421.660115674765
-160.215037941789
362.168016015983
445.2475626291
