# Supplementary material for: CaV1 and CaV2 calcium channels mediate the release of distinct pools of synaptic vesicles
Source: eLife. 2023 Feb 23;12:e81407. doi: 10.7554/eLife.81407 (PMC10023163; doi:10.7554/eLife.81407)
Supplement: Figure 6—source data 1. [file elife-81407-fig6-data1.zip › Figure 6 - Source Data 1/ryr/10/4/cav1_to_ryr.csv]

442.08405324803
592.40690869281
557.720296619847
396.594659638171
-26.0989879301478
130.026327763214
586.346744880971
496.703945518626
-109.233887644209
144.068029524759
678.897434831036
620.911591065654
469.135578816333
542.938767765441
134.608862508659
191.510001760761
492.922974060794
543.215525640772
-80.3885988301454
-32.1555457434542
-90.6926936405971
31.1436586630116
113.497012271731
94.6050840765847
312.91547778101
-50.4675195625414
531.409631145928
163.167741109825
258.340402140419
470.795023424698
388.295982285712
174.710534166126
639.206185412023
-118.160643883072
447.69424177764
301.044708965071
85.057971288089
83.8370156886895
337.580483724959
394.989005633714
90.0476878463778
167.21089960904
21.586778115261
29.2849376961613
450.592460948608
-128.344894939317
-98.6993870141987
-207.615597652672
375.06250670719
545.403914767589
441.150849361482
115.709087398777
-111.03308374096
132.82504844594
291.667093224141
260.651178624606
248.959944678135
613.717622466233
276.106795942356
332.191755325212
120.316001637985
398.205636425129
652.18749665803
583.667104344425
76.068644331639
267.787201454352
434.399505580195
331.659371216473
-163.420371240753
437.951339976085
426.380447458429
-149.070997758815
488.379217587374
409.48296759355
-113.28458756248
-111.075654788504
175.791736498352
464.620812715605
187.202999922019
331.075492632357
308.11706497887
123.990563797043
43.2010560841154
238.928828579155
169.753252483527
338.169556335638
246.096306162739
46.8346050950831
528.741202576439
-130.879202860867
7.65485600926058
62.1204431435908
-199.553744054075
335.601064406575
96.6555137548485
-243.000552549961
230.516542922115
659.01003718444
-130.154205174725
450.458768741762
271.171744333643
474.575375926962
644.033381898452
438.862891174606
539.324157301864
268.87187410901
37.7709873503964
-55.599152860028
592.395503926419
406.269070854188
-184.178307492597
160.180821257385
396.968014137561
-138.653156128004
393.862005325661
93.3492680478739
303.238393765403
254.517387046492
-29.2261346837267
656.79826721008
330.468937171968
402.407180802741
196.218588389225
478.53312912302
137.406077616787
598.02706855299
140.795043831375
5.59343561056176
