# Supplementary material for: CaV1 and CaV2 calcium channels mediate the release of distinct pools of synaptic vesicles
Source: eLife. 2023 Feb 23;12:e81407. doi: 10.7554/eLife.81407 (PMC10023163; doi:10.7554/eLife.81407)
Supplement: Figure 6—source data 1. [file elife-81407-fig6-data1.zip › Figure 6 - Source Data 1/ryr/10/4/nrx_to_nrx(cav1).csv]

-8.37409155380828
-9.71211251181376
-28.6216175725494
-67.5183563606361
-53.3234385376536
-20.4775629539536
8.43340720724154
33.8146757217046
-0.772336239500873
57.1530072781479
-57.9585690351514
-38.2979065314657
50.4609649771182
86.424098613772
-104.159414982577
92.6761765182728
75.3684162458694
67.1183406785131
18.4357653208372
-15.9053082082983
-124.500504993178
54.0763048494846
30.799820300188
10.1987684735459
-57.1229293800625
18.7498273684123
77.134781508038
74.2886194739904
35.1266746514057
57.5298612099295
-57.6269447981958
-1.27141033759472
14.3755117309747
69.8617852523676
-52.7815137493453
28.2990983603095
29.3318042549081
87.1839592489441
22.4166814383116
-93.9424484779402
0.0363448664147654
56.0372180408349
-82.7447525892658
-68.3514214502238
49.693723939281
-6.49067847754122
-15.1076016419547
-16.4385615238843
56.5145218727694
-23.215273277282
-17.9859985184003
-66.6400971896092
67.6969552779201
44.8039679259209
6.29200526169552
78.3699775972682
-40.5961184164971
54.1448986723663
-125.97421946244
59.6674138415065
-35.6772398796675
75.4421468431046
-38.1161941466798
31.8311156792297
3.25049815435887
38.9913920338658
-1.23316627844906
-96.2518465008161
-115.820626707115
25.0627086348186
19.4252818713112
78.2821281022971
-86.0664572133401
-43.6257542548719
-59.0870705485304
-48.6222210946225
31.5543409544525
49.5223887244729
-27.1927144901883
-7.61862627116716
47.4241801945673
74.0305823504605
-8.62929111147696
-45.943863399847
15.8084435442361
-68.5533058124929
-70.9460182102557
16.3328542908339
27.997628645935
53.1063426558949
4.40115227317438
4.34874555987244
81.2427434892006
-45.4913104574252
58.3055782661759
13.5029031204658
-23.5851056402607
-43.006209550721
-37.3893175990206
-106.746085407963
-90.4795153692312
-13.0134976030795
-83.7776617259478
-14.9388207416469
-36.0345831399318
-42.8562778383357
-51.2164829880512
32.6678628804075
-94.1136762131164
-39.148167082225
-11.0349030965845
36.5280176013757
-2.3805684884137
-124.453880535969
67.8947030743948
73.0988244600621
52.7985766861038
-74.059155734798
-32.5318996585438
6.87719915472189
0.437734302131503
-16.7209469821719
-109.735118078322
-10.9492852640587
88.4111016281558
25.8150934246132
35.7157540757335
6.9572937310495
-35.0617878783123
44.66157960496
-63.1831213981968
53.7034438575838
75.4515153772827
73.6162135668055
39.1106153618111
-19.137696957454
-45.6478692558394
17.9386916043322
101.910986695148
7.52913783167241
28.7244297887237
51.0324105234513
-55.1196835693372
30.5234762399896
44.0189338441623
54.5452919355157
48.2966730047792
-116.183529192225
26.6476485153416
