# Supplementary material for: CaV1 and CaV2 calcium channels mediate the release of distinct pools of synaptic vesicles
Source: eLife. 2023 Feb 23;12:e81407. doi: 10.7554/eLife.81407 (PMC10023163; doi:10.7554/eLife.81407)
Supplement: Figure 6—source data 1. [file elife-81407-fig6-data1.zip › Figure 6 - Source Data 1/ryr/10/4/nrx_to_nrx(ryr).csv]

210.429098733688
545.143456687965
750.633639857291
678.15148937517
641.55209271249
615.104814725935
596.922459275071
644.050577139289
639.492203784149
627.839994250061
673.849847719079
674.952454237644
692.376860039726
653.788800525666
686.406238459004
46.0137962263234
535.588151085832
549.231969223226
486.756078078707
352.767815687286
489.709402236187
423.806158387057
495.977966007469
556.952084687172
596.475328489501
473.974584278658
564.733974911132
702.423660077072
623.214149109824
475.317974355607
507.486121829488
340.988770818792
371.13066176584
415.913204661685
342.724510671657
352.407070975773
394.405155735061
-1.07808518830916
398.787564423317
353.541973435388
494.017436084789
623.265628359251
317.629069468459
486.752753856589
584.54062432152
527.275935358807
388.285201038706
626.764918837954
586.818893220448
619.081704371681
-153.938624050897
544.543748348971
715.384664212381
563.300964600385
675.576249996548
721.95974053119
717.532033672882
560.052503614702
714.654348340396
-115.467393616711
572.901493198491
527.677935116571
345.579401707238
108.781389573263
484.204898943198
719.084737918475
635.977441326017
455.639172463756
549.858672486052
334.334942621082
552.942825567705
578.462396222406
498.18635371173
723.463065444239
417.10673274958
587.332551097315
689.521454435169
544.577291536345
562.693884993737
548.708856427139
666.749169674672
656.482404638303
624.086625390034
543.482348031135
661.683197408234
230.967410594841
667.873863348187
541.420208837757
564.890936658776
462.981703308722
593.361392499603
470.186502279609
550.053583757712
538.109637904247
617.492037515195
464.213347269717
463.920895226813
380.084017345513
454.849931853507
538.317545737112
318.687071767119
373.080155712177
406.232990193048
490.887384228126
365.894640335018
352.593510005635
451.987530113595
419.80854368687
318.808864610872
330.269084466851
405.17610486946
305.824820364714
365.726140280976
328.773516391544
381.138726465511
389.26214980318
372.64495712027
266.330113496664
364.389493425541
375.756817935515
459.8002610973
453.883586875025
371.920033759974
485.397837392696
375.45094371218
375.594144913423
428.648062030084
358.77630965708
305.211791507653
608.623972119383
217.828398774082
346.26454782421
437.324915932775
94.8819583532995
41.2398881027912
-23.389525237104
408.00605263642
77.7011350605699
651.005239350015
622.442501904879
279.397069720305
240.918075298908
265.709190805257
