# Supplementary material for: CaV1 and CaV2 calcium channels mediate the release of distinct pools of synaptic vesicles
Source: eLife. 2023 Feb 23;12:e81407. doi: 10.7554/eLife.81407 (PMC10023163; doi:10.7554/eLife.81407)
Supplement: Figure 6—source data 1. [file elife-81407-fig6-data1.zip › Figure 6 - Source Data 1/ryr/10/4/ryr_to_nrx.csv]

-19.3429307594351
-4.80958346501484
-25.3305119764436
-74.0781255371476
-45.0113127562418
-13.073218385769
0.744936372078882
44.209646096635
-1.60904679030682
52.5720021229818
-60.7675358380284
-40.5406820125199
52.9427840278313
92.1475094516445
-110.611513808558
96.0791400235903
79.5073072836822
76.4210719274797
27.7210486025679
-28.7858182285881
-122.616124122741
66.254503309985
33.8315360361266
18.7183783219916
-50.8813787316367
13.4243960753629
77.0859520927697
81.9549348393939
34.4189226400549
53.2217574161086
-50.2937381012407
-8.78663251968283
23.6783976518564
73.4519224316518
-43.7480334805459
35.2272179288339
25.8348922471796
86.5995288724043
30.5158446838504
-88.3555041648196
8.96772359004717
63.8022934790051
-84.0220926319898
-61.112410656453
42.7451605686183
1.40825259380563
-3.42114214458798
-20.7721350190286
54.1916377849184
-25.6038281794736
-11.1669669829525
-74.089368335839
66.1720340102111
58.1750897342654
10.3244266610491
81.3376808279918
-31.3670946396633
60.5482069353875
-118.597660348514
61.7969719024604
-36.9207503108701
83.1504611267274
-26.4741525191239
40.3795951289458
2.2656489256342
38.7592159828337
-11.5902157939436
-99.9684038755186
-116.213789806407
31.853798013839
30.7138911022676
75.3339727776602
-81.32455733597
-44.8607572411656
-59.5905373166734
-62.966202941534
21.530364755894
48.3868662784053
-30.1665279822773
-15.1465895710126
53.4117612383525
72.9846788516643
-6.36215828759578
-47.5870339639014
8.98956863798048
-64.6506660765372
-65.5461183647303
15.1363958799711
24.0298933136
57.723594781799
-2.14262632070313
5.41777156727403
73.4361617249451
-59.4888460363918
55.5816667831632
7.74568505615935
-27.1117629687069
-44.116176372122
-50.45106417436
-100.536165870375
-98.4736580607369
-2.67013729599148
-75.24915123357
-2.40878697946027
-29.5599152117111
-53.5750570654554
-55.9761948307414
24.4490022626433
-93.1677536341103
-42.5899947557855
-18.7644342832109
44.0765127631448
5.94385178401899
-131.468185751935
57.8606196185701
70.1668411227838
51.2341492380738
-69.7758644164815
-44.1330538941684
4.67873620745013
-5.77117997887854
-25.762776471488
-118.092642599278
-18.1746680958877
89.4466622770815
28.427668132792
42.5059574835032
1.67670987347537
-45.4962766749004
47.4965996244709
-60.2453544888485
62.4522305350592
63.972619820257
70.7405602611116
34.8931276545845
-29.2975413203731
-52.1308730381725
12.3273798851451
108.013265943848
-6.38156023312422
28.1325064577086
40.0130282601212
-61.0789250559037
40.6950047443388
48.1647167586152
52.9244520129905
48.0590643090418
-121.822670701726
22.8607813173858
