# Supplementary material for: CaV1 and CaV2 calcium channels mediate the release of distinct pools of synaptic vesicles
Source: eLife. 2023 Feb 23;12:e81407. doi: 10.7554/eLife.81407 (PMC10023163; doi:10.7554/eLife.81407)
Supplement: Figure 6—source data 1. [file elife-81407-fig6-data1.zip › Figure 6 - Source Data 1/ryr/10/4/ryr_to_ryr(cav1).csv]

-308.50157314686
84.9448931027227
292.335629708482
223.276334210953
195.633921452869
161.974853372993
159.371896487458
185.039130614698
180.108041372418
182.413166876079
229.506793768423
239.893165189364
229.198631685321
185.677846644568
220.154574005862
-445.004403473783
71.3918540204568
75.7072818410898
9.94846336345927
-115.725133238256
36.5602095724744
-58.2594873519774
34.6609367038063
94.8130572286673
125.423010185609
3.60858347235262
109.803826623304
241.558195673971
157.803717413444
9.91209412813623
29.1409499092942
-131.612490984706
-110.100821672389
-38.7477575193743
-109.153111501357
-120.419382438417
-88.312244756492
-461.835797726179
-67.3001954838946
-134.080976599337
3.25573300911401
162.480788361761
-180.650275270938
17.0487460650284
110.125552815589
51.3347053888292
-79.0623417177021
171.428639585547
146.435036249788
173.382510014645
-642.830433540616
94.4602417411334
263.690569531032
117.337812722621
215.854638059094
264.722569158521
275.510289939246
107.985924666912
259.808049478424
-616.77862162013
130.171358210702
65.9349879429947
-117.206589386725
-344.383962807311
11.4182520435388
253.893407735167
191.379546224458
-11.6013855197234
108.187746684755
-115.401836595753
102.568363212032
115.594986869535
50.2099425191118
277.690667195715
-38.7500045544693
126.449129719231
235.311121867519
100.595812024831
118.573674322904
99.3531674233982
212.873901723163
206.917736883846
182.143391721395
77.3267889822355
222.772773283179
-276.772841068471
231.324059420096
84.6994106304774
116.886863292145
19.9452988837629
138.155628596753
-3.263754722464
87.2293300293577
72.8378132718217
151.01132366399
1.03723196671581
-0.635746344844847
-94.8495282428548
-25.3901613481767
75.3560004897699
-141.206873686217
-127.714500422285
-77.8705784953454
7.47891874795459
-106.469434566482
-109.786808840518
-38.0717981859225
-75.6723570598069
-172.600479423445
-191.626233657164
-85.8882710109228
-181.186130599921
-118.04769517479
-156.653592008519
-99.2376692039343
-89.0870825617276
-128.127837075691
-212.614762619885
-105.758354174755
-107.287883340944
-33.3435289873032
-14.2127879068212
-93.3301603013088
-11.7934083114314
-102.610660820009
-76.2202818584383
-38.7535203471789
-132.185038997405
-211.88021574451
129.243339374359
-295.959449250482
-163.657961133739
-1.48267817188116
-364.400509774535
-429.193221666488
-477.836471060966
-68.9152289723379
-396.911330988821
207.616017280487
170.871381719766
-230.305711954664
-204.850542805447
-178.400329577534
