# Supplementary material for: CaV1 and CaV2 calcium channels mediate the release of distinct pools of synaptic vesicles
Source: eLife. 2023 Feb 23;12:e81407. doi: 10.7554/eLife.81407 (PMC10023163; doi:10.7554/eLife.81407)
Supplement: Figure 6—source data 1. [file elife-81407-fig6-data1.zip › Figure 6 - Source Data 1/ryr/10/4/ryr1_to_cav1.csv]

-62.9372937846392
330.509172464944
537.899909070703
468.840613573174
441.19820081509
407.539132735214
404.936175849679
430.603409976919
425.672320734639
427.9774462383
475.071073130644
485.457444551585
474.762911047542
431.242126006789
465.718853368083
-199.440124111562
316.956133382678
321.271561203311
255.51274272568
129.839146123965
282.124488934695
187.304792010244
280.225216066027
340.377336590888
370.98728954783
249.172862834574
355.368105985525
487.122475036192
403.367996775665
255.476373490357
274.705229271515
113.951788377515
135.463457689832
206.816521842847
136.411167860864
125.144896923804
157.252034605729
-216.271518363958
178.264083878326
111.483302762884
248.820012371335
408.045067723982
64.9140040912835
262.613025427249
355.68983217781
296.89898475105
166.501937644519
416.992918947768
391.999315612009
418.946789376866
-397.266154178395
340.024521103354
509.254848893253
362.902092084842
461.418917421315
510.286848520742
521.074569301467
353.550204029133
505.372328840645
-371.214342257909
375.735637572923
311.499267305216
128.357689975496
-98.81968344509
256.98253140576
499.457687097388
436.943825586679
233.962893842498
353.752026046976
130.162442766468
348.132642574253
361.159266231756
295.774221881333
523.254946557936
206.814274807752
372.013409081452
480.87540122974
346.160091387052
364.137953685125
344.917446785619
458.438181085384
452.482016246067
427.707671083616
322.891068344456
468.3370526454
-31.2085617062503
476.888338782317
330.263689992698
362.451142654366
265.509578245984
383.719907958974
242.300524639757
332.793609391579
318.402092634043
396.575603026211
246.601511328937
244.928533017376
150.714751119366
220.174118014044
320.920279851991
104.357405676004
117.849778939936
167.693700866876
253.043198110176
139.094844795739
135.777470521703
207.492481176298
169.891922302414
72.963799938776
53.9380457050565
159.676008351298
64.3781487623
127.516584187431
88.9106873537021
146.326610158287
156.477196800493
117.43644228653
32.9495167423356
139.805925187466
138.276396021277
212.220750374918
231.3514914554
152.234119060912
233.77087105079
142.953618542212
169.343997503783
206.810759015042
113.379240364816
33.6840636177112
374.80761873658
-50.3951698882611
81.9063182284817
244.08160119034
-118.836230412314
-183.628942304267
-232.272191698745
176.649050389883
-151.3470516266
453.180296642708
416.435661081987
15.2585674075572
40.7137365567742
67.1639497846872
