# Supplementary material for: CaV1 and CaV2 calcium channels mediate the release of distinct pools of synaptic vesicles
Source: eLife. 2023 Feb 23;12:e81407. doi: 10.7554/eLife.81407 (PMC10023163; doi:10.7554/eLife.81407)
Supplement: Figure 6—source data 1. [file elife-81407-fig6-data1.zip › Figure 6 - Source Data 1/ryr/10/old/1/cav1_to_cav1(nrx).csv]

-220.890401661784
729.208715750874
-206.943728743468
-201.29047154324
-230.547819833315
514.350557118935
204.880315337081
80.3424895514186
220.159306224404
-9.97006896816947
-29.5816380471483
-64.088596109872
626.382138527551
716.964577498901
-17.8774336931242
-223.358459666432
-293.09387183721
681.346781062519
-276.598112348301
119.237078127629
52.3008972371945
-180.194202826855
485.160063450719
-86.5311344614288
92.7273634708563
-31.6384758576905
-47.1327722208298
149.828254273599
153.020579868021
103.938188158698
600.219462622341
-204.14460447872
496.248376918122
229.516203265541
103.670285083007
707.243442557811
-314.227151481395
31.8898176883154
101.463506446891
-331.732059712468
-331.593533757567
-285.465418117733
-355.086065232762
-95.4218446788555
194.644319948218
-247.246076912776
-294.189019339396
188.059407635285
-223.339688674756
-272.818259244529
482.446680263703
-200.875233232494
605.305677366275
-313.561502330008
-185.667648753551
-303.157940111027
-98.6266303578532
152.271340211268
-26.3844971496442
-186.175479961379
-215.169382821457
-123.802146626573
-327.267276531581
-177.504638271088
179.063738778897
-342.388198833555
-268.521828815404
-25.7454973141485
-80.6885959048982
530.763976898975
41.6101216485645
210.040561793315
664.973980569833
4.80255392904519
-5.7668286723765
50.0812529837171
-80.3363166040681
-229.986215060281
-368.200133284951
-384.335719457846
-245.143131440021
-155.743882287646
-190.767345862625
-74.0769425477079
-153.850305938192
-135.34074603745
-29.2481776133918
179.254320013323
-404.555724937315
-310.314584862439
-235.219334160685
-327.823961802136
-249.686039079143
-134.988539957817
50.0645339974099
-259.370405285626
-39.5544555450051
-327.735051893906
-239.945837445388
-173.763004446744
54.6630306463153
54.2395700312263
786.403749970616
-261.081222602739
290.283445383832
629.355141937617
-8.99236674155054
114.130361635309
131.597005325885
-274.19494707854
-40.9007308125765
778.181773249078
-210.273515567358
-184.469380788451
-257.098909927115
508.799752942246
-216.767263200299
78.9337300054858
