# Supplementary material for: CaV1 and CaV2 calcium channels mediate the release of distinct pools of synaptic vesicles
Source: eLife. 2023 Feb 23;12:e81407. doi: 10.7554/eLife.81407 (PMC10023163; doi:10.7554/eLife.81407)
Supplement: Figure 6—source data 1. [file elife-81407-fig6-data1.zip › Figure 6 - Source Data 1/ryr/10/old/1/cav1_to_nrx.csv]

463.472849132062
396.564568354016
416.855050694028
353.923954690335
406.628922472121
424.044367209813
425.840090399517
527.111309278128
466.756932418425
400.866195681309
529.266855166959
408.138413939714
534.488211394133
431.827467226149
496.593760719771
508.661505762403
377.488251841269
358.636551569943
520.104482847592
414.577528864608
510.426947338962
397.471351374837
359.06638504853
522.809665053635
481.894787737899
452.200585177891
456.2584971848
434.263418316376
501.296445373224
338.817045809053
374.203443181561
475.171432547962
402.680656068291
387.679488729542
435.805695604436
466.081628723175
530.134754083307
348.079200788842
522.494503696201
444.210080741424
400.451123526357
354.592402341934
375.584906891856
381.79769433015
556.786563425866
385.847884110069
455.273969892729
359.988068794882
545.144015387433
445.105824854261
425.364097159019
407.2885099501
362.473026022631
479.147444173186
370.090416896423
434.427051515852
366.281870718122
345.265220857762
416.202717751988
463.172672986156
437.173167015538
460.857321920994
466.525586862349
406.475404265193
472.183714281558
429.491035481652
511.141240746184
449.380521043803
463.955654765112
506.360870961678
511.414525181138
438.114842778093
442.853462369114
521.479034190239
523.015249804889
517.695260128723
432.942480015542
347.936715857499
477.144381335949
481.786137863356
531.702979453481
391.131012117029
397.501342919391
432.747031378335
389.130685823606
446.920302138442
545.84233348699
442.197916945475
478.06033008808
385.470773552254
498.701824237098
362.112928744014
384.01727240293
514.74652594189
579.748449239119
424.405575681162
395.831306821126
433.301590014224
387.408973224702
535.743027486953
416.914773284647
541.916032251134
523.547978450399
462.604078399976
449.79831143727
527.314723743617
409.18963110595
561.83719807342
351.468935499342
501.201531523683
412.856662735644
533.174391043541
480.452497284754
488.994461931608
495.089563309244
509.712751090638
500.629953976197
361.904392009653
425.499899243006
436.662583774796
570.583812291291
388.767709783079
459.85566166123
540.325910709883
518.940297764884
528.984658458687
510.28043584238
382.312416784128
329.978657002041
410.224258831075
484.352902538194
481.060978744444
445.889953028448
365.836822507716
471.09122869389
498.925060338696
567.51940039807
434.167659404994
420.747408449388
531.695951621636
484.373805796935
440.597026851429
434.411971961628
413.042228716796
416.395001782995
386.556049663183
338.063838727258
474.247682715242
528.055918718491
508.547618154792
452.198410667827
528.131719408068
452.263424499311
483.789316164789
380.433073518958
525.032290860318
506.841885087851
475.484482759829
398.172855202094
506.084590892519
439.420618446807
539.579684992635
446.630055115889
409.621772864097
383.495629132703
470.082632128778
425.226652826751
448.231304275423
351.648541190281
562.239184947418
