# Supplementary material for: CaV1 and CaV2 calcium channels mediate the release of distinct pools of synaptic vesicles
Source: eLife. 2023 Feb 23;12:e81407. doi: 10.7554/eLife.81407 (PMC10023163; doi:10.7554/eLife.81407)
Supplement: Figure 6—source data 1. [file elife-81407-fig6-data1.zip › Figure 6 - Source Data 1/ryr/10/old/1/nrx_to_cav1.csv]

111.4871525333
44.5788717552537
64.8693540952663
1.93825809157306
54.6432258733594
72.0586706110507
73.8543938007551
175.125612679366
114.771235819663
48.880499082547
177.281158568197
56.1527173409518
182.502514795372
79.8417706273872
144.608064121009
156.675809163641
25.5025552425068
6.65085497118116
168.11878624883
62.5918322658463
158.4412507402
45.4856547760746
7.08068844976788
170.823968454873
129.909091139137
100.214888579129
104.272800586039
82.2777217176144
149.310748774462
-13.1686507897093
22.217746582799
123.1857359492
50.6949594695288
35.6937921307799
83.8199990056737
114.095932124413
178.149057484545
-3.90649580991976
170.508807097439
92.2243841426625
48.4654269275952
2.60670574317237
23.5992102930941
29.8119977313881
204.800866827104
33.8621875113067
103.288273293967
8.00237219611972
193.158318788671
93.1201282554994
73.3784005602574
55.3028133513376
10.4873294238687
127.161747574424
18.1047202976615
82.4413549170904
14.2961741193603
-6.72047574099997
64.2170211532257
111.186976387394
85.1874704167763
108.871625322232
114.539890263587
54.4897076664311
120.198017682796
77.5053388828906
159.155544147422
97.3948244450412
111.96995816635
154.375174362916
159.428828582376
86.1291461793312
90.867765770352
169.493337591477
171.029553206127
165.709563529961
80.9567834167801
-4.04898074126322
125.158684737187
129.800441264594
179.717282854719
39.1453155182671
45.5156463206295
80.7613347795727
37.1449892248443
94.93460553968
193.856636888228
90.2122203467134
126.074633489318
33.4850769534919
146.716127638336
10.1272321452516
32.0315758041679
162.760829343129
227.762752640357
72.4198790823998
43.8456102223636
81.3158934154617
35.4232766259402
183.757330888191
64.9290766858849
189.930335652372
171.562281851637
110.618381801214
97.8126148385081
175.329027144855
57.203934507188
209.851501474659
-0.516761099419455
149.215834924921
60.8709661368825
181.188694444779
128.466800685992
137.008765332846
143.103866710482
157.727054491877
148.644257377435
9.9186954108909
73.5142026442436
84.6768871760341
218.598115692529
36.7820131843173
107.869965062468
188.340214111121
166.954601166122
176.998961859925
158.294739243618
30.326720185366
-22.0070395967205
58.2385622323131
132.367205939432
129.075282145682
93.904256429686
13.8511259089537
119.105532095128
146.939363739934
215.533703799308
82.1819628062321
68.7617118506264
179.710255022874
132.388109198173
88.6113302526669
82.4262753628659
61.0565321180343
64.4093051842328
34.5703530644214
-13.921857871504
122.26198611648
176.070222119729
156.56192155603
100.212714069065
176.146022809306
100.277727900549
131.803619566027
28.4473769201963
173.046594261556
154.856188489089
123.498786161068
46.1871586033317
154.098894293757
87.4349218480447
187.593988393873
94.6443585171273
57.6360762653349
31.5099325339415
118.096935530016
73.2409562279886
96.2456076766607
-0.337155408480612
210.253488348656
