# Supplementary material for: CaV1 and CaV2 calcium channels mediate the release of distinct pools of synaptic vesicles
Source: eLife. 2023 Feb 23;12:e81407. doi: 10.7554/eLife.81407 (PMC10023163; doi:10.7554/eLife.81407)
Supplement: Figure 6—source data 1. [file elife-81407-fig6-data1.zip › Figure 6 - Source Data 1/ryr/10/old/1/nrx_to_nrx(cav1).csv]

-90.290532087557
138.315838092215
-207.459865136981
-305.030948334841
216.206165371979
-172.687651832083
189.998376124992
-218.099703679316
-259.987259519797
353.457144101765
216.125359285826
234.250013180565
-171.575772670691
-446.947507855683
166.965664040538
-269.77227457004
-228.779596659056
249.557546475724
197.241609832177
71.6731647832012
-12.714125427301
-129.685200074505
-141.036285698258
-21.5686092304709
294.971620758228
239.227849813247
264.986826191179
-400.396361273117
232.745545414848
-219.820400836286
-69.1279961288628
193.243119082496
20.4496024874252
-32.0589772526173
-144.254990455251
353.398404566782
95.7987708043088
251.574614285053
-201.641881849844
0.0312963627379759
173.280162231827
292.936403131172
244.462815336427
-101.667575650125
214.316811313658
250.281805616898
-313.014427755662
300.186356296312
-103.370275064162
-695.318625969276
-399.959692872378
-31.7407667531788
163.867342461219
-95.8965676166417
-142.603488585999
239.128117844424
-158.040784821334
243.736771728875
-167.018851610876
-285.571551117368
41.1199558667668
-346.394580787534
-124.344239550801
228.668658241771
-268.472469048239
-98.1371390665599
-202.181515822504
339.178136023424
-197.035271522162
134.391477621831
-100.091499915864
-63.0849415821517
191.337969953307
-252.854744589722
279.659991900931
-105.783583488469
332.646209945954
274.227369436082
-68.3472311029682
-82.761558287013
-179.313631208154
-263.219065046842
276.14662210436
-100.012706408281
-216.6861400951
-133.104441943177
108.624872153376
345.818810542432
277.899359995053
205.678072313488
173.949474658666
178.446573152766
219.09385596857
170.752054957372
308.253833163385
298.869906417501
211.987363749909
221.714708214902
381.737901357952
-160.914676028426
159.198311219673
-235.836348918251
-47.8839343430695
-206.019043735825
-643.26456311431
-230.408313644292
-144.114496980978
-154.849611254543
-674.591213321933
251.915480123312
-176.886576902146
