# Supplementary material for: CaV1 and CaV2 calcium channels mediate the release of distinct pools of synaptic vesicles
Source: eLife. 2023 Feb 23;12:e81407. doi: 10.7554/eLife.81407 (PMC10023163; doi:10.7554/eLife.81407)
Supplement: Figure 6—source data 1. [file elife-81407-fig6-data1.zip › Figure 6 - Source Data 1/ryr/10/old/1/nrx_to_nrx(ryr).csv]

469.850881000181
403.583175240963
415.257163428047
358.267084624252
414.781288626667
428.255874834195
422.531010067764
521.458079733202
465.472381771649
398.042417650232
535.097229491388
404.425654486467
531.786268342261
426.702745683324
505.48401045374
499.900821280636
384.352455033237
354.723801785792
512.698241928857
419.068114076145
516.922964887564
404.363041545325
362.49745783137
528.083438484513
487.096323269589
448.843727579609
463.018754553343
434.771490706082
497.863601263511
335.254726473308
371.258850033488
468.060065624184
406.228242881449
383.302451240229
433.025821676129
461.993122724391
534.50995857561
356.035148860899
523.451155340923
444.55159310384
403.25359181597
353.595886224448
382.613490998087
389.430609729845
559.357499932769
387.021418033057
457.968095497883
367.314194772273
550.158743354621
449.541506391896
432.174021509354
402.536112332189
367.360072289754
488.60751910666
372.982202465478
432.782265864335
360.590493792505
344.636716890813
410.074286465941
463.83246269024
446.065850326199
462.598657715196
459.585348659965
407.832425893238
466.956262060684
433.917136904643
514.990603901347
443.784289199149
471.16021333715
514.54411627845
518.261826567922
448.2812117949
439.232130236442
519.517762648322
522.664952327224
517.861170435057
444.382756309183
345.237772863968
484.329482464233
481.592827700096
532.048812618215
388.706598562069
400.2350197619
439.507403440571
400.872269445292
456.642730462535
549.132498155538
448.155145104985
473.070122342804
388.781305397405
493.370727108141
365.620826624543
391.039637345003
511.707280558273
577.507467046142
422.702164894475
406.427728757443
445.461215735083
394.396117208196
540.29499366752
423.722054420118
539.390032846788
521.131374900638
462.365924412693
456.19180714969
527.281317873993
418.951371007251
564.798572136283
357.527755665178
507.124502277324
422.291091083183
532.736673403455
474.11782976761
491.148610534633
496.186184558251
512.618869200455
505.031356732566
368.424270053558
423.703778163291
434.840929143082
572.405893594921
391.8180426893
468.729723243394
538.611810295351
513.706343553967
527.596215841922
508.453532586038
391.0969128137
327.502352560342
409.77080811308
481.231585092017
476.618073774077
447.316715682668
368.935472011138
476.043413985169
507.528984812564
563.624829167463
434.242879045713
426.665272423072
534.925133637035
484.17170108173
434.233350967983
440.224090843918
421.191265569014
425.982494543562
394.22993696796
337.718002270399
467.796679157791
527.463468520803
510.435448544903
460.356602167833
528.424253332218
449.34879998431
478.45942307857
385.51323077152
526.161435584665
502.782030230526
480.137969003827
390.94818968651
511.459737215097
451.444393544227
541.181418265214
453.616837343783
406.625726610024
385.380514596304
479.175877579053
417.992202885413
444.490856818487
354.813181896393
567.085427408075
