# Supplementary material for: CaV1 and CaV2 calcium channels mediate the release of distinct pools of synaptic vesicles
Source: eLife. 2023 Feb 23;12:e81407. doi: 10.7554/eLife.81407 (PMC10023163; doi:10.7554/eLife.81407)
Supplement: Figure 6—source data 1. [file elife-81407-fig6-data1.zip › Figure 6 - Source Data 1/ryr/10/old/1/nrx_to_ryr.csv]

-65.944547830416
112.33872130797
-179.619443867063
-287.023483537218
194.689635337996
-164.270480266792
163.457448994291
-198.26535065622
-236.46407348491
342.093633591015
194.853707402386
212.5822615822
-137.546049892986
-439.234421205147
145.21027565476
-248.831905762653
-207.189334998559
228.408720690117
173.364125832587
93.8853204863799
-3.83414811334842
-100.88992211824
-121.044115006137
-2.99781468507899
260.652126936528
216.423788220835
241.51757848961
-396.556113709638
220.63805425597
-205.888385254969
-65.4106663889033
186.996043881243
36.8938646781744
-11.0111635946778
-151.082726343619
334.5606791284
76.8341471874392
230.187918776641
-187.907678731221
-30.1950164642167
154.713054881793
271.291919225363
236.011732359356
-84.7505797805334
191.355667047425
227.118915713834
-294.01117217171
298.116246225401
-95.0311943094339
-694.037707962657
-379.276248766273
-10.0002943961417
135.92565259242
-87.3097118627202
-120.181768560637
214.788549914039
-130.984708150574
223.778201800505
-137.609922037231
-268.57058644956
61.7151547157428
-337.85471545905
-97.4844288786753
207.827136962738
-246.650788257605
-86.0743159445046
-191.361138700011
324.60058976918
-175.810811251017
106.087030799002
-78.8523992017936
-49.2711114952417
172.999112331635
-227.3267748815
251.58239959638
-83.7442180458038
312.31571153755
240.801179498629
-43.8585382523224
-83.8828552346349
-158.499162540957
-258.01043765433
245.972432388957
-77.8976911335048
-198.303584851003
-129.346407075684
122.463286179638
336.062123466929
245.998695890348
174.943156981686
158.566001135496
156.454461532604
213.138720904827
170.993166947776
292.189722415578
275.753803077278
198.495623581419
198.749048693062
372.792255351727
-138.736651486268
160.499404686308
-212.925496179253
-47.2072190633062
-200.410174231019
-670.33560828813
-227.863297930022
-140.522321664732
-126.678785917681
-681.895172821178
249.741058391131
-155.654426231618
