# Supplementary material for: CaV1 and CaV2 calcium channels mediate the release of distinct pools of synaptic vesicles
Source: eLife. 2023 Feb 23;12:e81407. doi: 10.7554/eLife.81407 (PMC10023163; doi:10.7554/eLife.81407)
Supplement: Figure 6—source data 1. [file elife-81407-fig6-data1.zip › Figure 6 - Source Data 1/ryr/10/old/2/cav1_to_cav1(nrx).csv]

-243.858805735799
55.705634049752
279.566620250149
130.045033635467
314.826258616038
549.639493376751
-33.1077087789927
586.799755643945
-504.217584424152
-147.557718405558
79.9872071467025
82.5787394315594
-53.2321028469469
-177.828280878177
-96.5179107997756
-53.1261758204491
-328.115892489574
466.632801414315
-119.009505843775
-63.0378338288483
598.082036501184
488.211012185621
-428.12888802705
-388.310350830267
-153.819443185127
-55.9863986304608
-208.40374343037
-141.073648802163
361.763510157625
-269.13788712976
-283.689303326868
404.395359741075
-181.56367350141
218.503638994431
156.584857758041
-342.721591983863
-156.16657118119
495.61507541149
-532.221144922779
311.556594134592
-432.514966009065
-31.110309827789
489.658426685325
182.597248487245
-65.1490451337777
576.259003960764
16.2350583272164
-45.4654968408395
-194.813396001517
-345.590265827108
383.023730263145
-137.51784688332
-203.660493588863
-103.944366782115
-68.847014805835
122.98658805907
138.2650718935
-93.926854639979
-111.273973837806
-78.5424884514769
158.465520104527
-45.9406353899903
-110.277020698637
-79.9188280287053
-592.313743943927
-99.1050533822345
514.711060204163
538.780741699704
570.642728108694
552.482421436158
-196.404398049428
-180.460776647559
-32.7097202044852
-178.872870416331
609.59927050338
-535.047094834899
593.710182485369
-36.6546451362447
-97.1010877857007
-79.0347843098025
-111.683219659165
447.543954129011
561.404524211501
-121.99468903327
-462.396739980351
388.165289454524
-29.2748786949014
20.9942425169693
-349.834119851333
62.334892126215
-91.2407932049646
-116.473930909813
431.131145288859
-108.607833221135
-218.801601384696
23.0894590970311
-218.637955576714
-94.078983786354
-119.101607964327
-41.0885126628709
-290.443946859332
-245.836907747214
268.278745621834
-480.565812321464
436.098476352503
-63.1989181177587
-202.919526932751
41.316929318773
1.84819527969103
-243.128720330586
624.353755444758
-424.47042670018
630.749662521204
-135.306974062009
357.36647803195
432.368181735137
130.991866905373
342.058139970255
-235.496616412735
447.730547851306
-171.679797826389
-180.480679793731
-96.3620649101258
469.961874199061
322.318568793766
-154.779681676588
-101.146165827005
19.3816009245729
-313.862061670755
-155.67540771886
-220.344417031813
-158.81932326449
-181.695690151411
-235.538499754999
73.3450636621819
-238.404793445132
487.72900069989
-106.869373972208
-477.95380406042
103.047099175581
-213.722711975064
-361.214861108243
432.079913011221
158.978726343639
248.155593170972
-449.706169612538
-263.572208256001
-488.990509936559
-247.206924389671
-161.275306473993
-469.820095973961
