# Supplementary material for: CaV1 and CaV2 calcium channels mediate the release of distinct pools of synaptic vesicles
Source: eLife. 2023 Feb 23;12:e81407. doi: 10.7554/eLife.81407 (PMC10023163; doi:10.7554/eLife.81407)
Supplement: Figure 6—source data 1. [file elife-81407-fig6-data1.zip › Figure 6 - Source Data 1/ryr/10/old/2/cav1_to_nrx.csv]

285.130396724609
274.006504383836
393.379756568514
346.112911306649
359.896383758783
407.430527971144
351.095067386842
349.310010145842
390.771960815955
313.063779094199
374.106818671342
339.736613601262
368.166799096764
254.690088359562
378.734412271599
334.198693996583
290.789494432841
375.329354064494
259.294597588065
351.460873613503
381.771370491815
392.475830563671
306.08522932944
226.139637258142
306.404883500778
304.201707516725
347.201677947292
404.059290585161
252.219450951308
349.18583930668
313.243345750299
303.36668047541
397.861847060361
326.124802601757
387.202818224225
358.394435875223
368.761094904123
387.559265092064
343.295502008708
422.709753485413
314.927082141412
354.58758497346
319.502601779801
274.874951218042
393.074283658926
399.64190740859
367.04599392582
297.706137939907
277.782868835686
280.870029146006
280.858320806372
361.604589956285
339.689238585008
384.523940189087
358.828740037186
397.809265801135
349.382384110066
373.214963501958
358.700241092327
293.734392252968
333.381933596141
388.69521924298
366.517058516617
366.290432463591
337.716206359123
308.101923016361
397.517969981249
370.801840681021
340.236683361654
367.711798076263
224.461648767719
374.411059291919
415.230767292389
378.044572719362
298.759280608379
337.24421369121
309.047638610478
346.13544150455
267.895122287777
408.491528966592
315.578086307582
238.107608723814
228.408800706966
288.545824713206
288.98834969797
379.942485144028
320.711953817737
317.948174734098
282.032517637093
280.416158317434
416.96941306331
368.241778268497
279.569934405889
381.899655914427
308.664943817475
409.095665413868
274.699354343857
395.20138046763
389.712891084905
279.935058345349
394.607310698656
274.590289780214
338.35382616397
364.604427344532
384.979043306671
265.193113004389
304.700237712868
274.809403313904
207.299626432387
280.69333644025
321.07819027695
232.856921404113
252.216611361321
355.878482828461
381.567619460344
207.511883717681
380.385291387765
378.192992482566
212.859316882958
402.186138553941
380.727974710269
327.353171304496
