# Supplementary material for: CaV1 and CaV2 calcium channels mediate the release of distinct pools of synaptic vesicles
Source: eLife. 2023 Feb 23;12:e81407. doi: 10.7554/eLife.81407 (PMC10023163; doi:10.7554/eLife.81407)
Supplement: Figure 6—source data 1. [file elife-81407-fig6-data1.zip › Figure 6 - Source Data 1/ryr/10/old/2/nrx_to_cav1.csv]

243.16483809999
232.040945759217
351.414197943895
304.14735268203
317.930825134164
365.464969346525
309.129508762223
307.344451521223
348.806402191336
271.09822046958
332.141260046723
297.771054976643
326.201240472145
212.724529734943
336.76885364698
292.233135371964
248.823935808222
333.363795439875
217.329038963446
309.495314988884
339.805811867196
350.510271939052
264.119670704821
184.174078633523
264.439324876159
262.236148892106
305.236119322672
362.093731960542
210.253892326689
307.220280682061
271.27778712568
261.401121850791
355.896288435742
284.159243977138
345.237259599606
316.428877250604
326.795536279504
345.593706467445
301.329943384089
380.744194860794
272.961523516793
312.622026348841
277.537043155182
232.909392593423
351.108725034307
357.676348783971
325.080435301201
255.740579315288
235.817310211067
238.904470521387
238.892762181753
319.639031331666
297.723679960389
342.558381564468
316.863181412567
355.843707176516
307.416825485447
331.249404877339
316.734682467708
251.768833628349
291.416374971522
346.729660618361
324.551499891998
324.324873838972
295.750647734504
266.136364391742
355.55241135663
328.836282056402
298.271124737035
325.746239451644
182.4960901431
332.4455006673
373.26520866777
336.079014094743
256.79372198376
295.278655066591
267.082079985859
304.169882879931
225.929563663158
366.525970341973
273.612527682963
196.142050099195
186.443242082347
246.580266088587
247.022791073351
337.976926519409
278.746395193118
275.982616109479
240.066959012474
238.450599692815
375.003854438691
326.276219643878
237.60437578127
339.934097289808
266.699385192856
367.130106789249
232.733795719238
353.235821843011
347.747332460286
237.96949972073
352.641752074037
232.624731155595
296.388267539351
322.638868719913
343.013484682052
223.22755437977
262.734679088249
232.843844689285
165.334067807768
238.727777815631
279.112631652331
190.891362779494
210.251052736702
313.912924203842
339.602060835725
165.546325093062
338.419732763146
336.227433857947
170.893758258338
360.220579929322
338.76241608565
285.387612679877
