# Supplementary material for: CaV1 and CaV2 calcium channels mediate the release of distinct pools of synaptic vesicles
Source: eLife. 2023 Feb 23;12:e81407. doi: 10.7554/eLife.81407 (PMC10023163; doi:10.7554/eLife.81407)
Supplement: Figure 6—source data 1. [file elife-81407-fig6-data1.zip › Figure 6 - Source Data 1/ryr/10/old/2/nrx_to_nrx(cav1).csv]

144.633427218259
-292.672718298398
-435.394443667145
-378.402737329354
467.845945427523
-334.536073151077
428.231490585738
-453.824031603117
-280.596172878259
-482.801627514909
-3.78070202237632
-311.926383304071
-169.865980834448
-154.026540732685
18.8246221705194
-57.8810418453168
349.738003615666
-100.376939357207
69.5241121227937
-361.001550324569
83.0476334659907
-63.1407282320833
46.5104951065523
70.2155943203497
114.592544894887
29.399778052999
145.292588642553
101.964631792684
33.5714414469358
-89.6503407876025
225.240584915251
197.780213980337
-126.041835409143
523.623846696393
-491.754842822793
276.251051967243
-52.792860813589
-273.959697041562
-117.681563850351
469.882849535855
-137.412977768719
-81.3640890264123
-142.055307788567
527.895062149524
378.66276621358
363.243167753055
-606.477007663138
-363.940606491018
-63.8847239521401
363.105437562723
437.423824670568
-153.171959540898
-560.034457165268
487.475397929262
327.198402316751
228.288052562461
-255.873320585683
-49.5868838966662
536.447178582103
