# Supplementary material for: CaV1 and CaV2 calcium channels mediate the release of distinct pools of synaptic vesicles
Source: eLife. 2023 Feb 23;12:e81407. doi: 10.7554/eLife.81407 (PMC10023163; doi:10.7554/eLife.81407)
Supplement: Figure 6—source data 1. [file elife-81407-fig6-data1.zip › Figure 6 - Source Data 1/ryr/10/old/2/nrx_to_nrx(ryr).csv]

282.221710076273
272.467142618058
394.252677234571
345.544600636788
358.917558231348
407.719243953302
350.646780509571
350.257742906078
392.729002654539
312.481605720022
376.267559538174
339.869587969338
368.114043438564
254.944327623737
379.877929546158
334.447571020769
290.217626942459
374.951524736184
258.183228081726
352.559145595999
384.347049983639
392.476200138805
305.70400842304
224.45713902773
303.829437488118
304.045472658067
345.091614461783
404.392021179435
251.347724005715
351.554045915464
313.294428399167
301.272339497064
396.068700991033
326.651758081191
389.787355117803
359.937519697486
369.531673755268
389.446759443689
345.342361137521
424.30535770149
316.409945709845
354.602421881252
320.718047199558
274.940134529509
394.411340354362
398.990575197421
367.08092335835
298.318408486572
276.726917877425
280.047714681069
280.983574524703
359.857298356909
342.348928346901
387.247937536459
358.95390543302
397.573589737247
349.149722031399
374.144288853312
357.53566734043
292.69141983294
335.253776755094
387.361398609364
368.033740136776
370.50106551929
340.535531125674
306.96913645429
396.777344272249
369.765698237105
342.39474485532
366.84762457998
223.580172345378
375.73792117379
415.17453649433
378.098334952578
299.958160646276
336.610006417135
307.746752207971
346.934968880826
268.003303417497
410.228432515296
314.007941687386
236.914994262709
228.974165551446
288.547760348163
289.022648740525
381.548251136662
322.547602605093
321.297416092107
282.788453969341
281.09775238688
417.401340606319
367.112748764391
277.692322574687
383.018999072327
309.389050055973
409.498611605916
275.49178746746
395.712398785995
388.175667124071
278.975812952819
394.75805978217
273.120351761528
336.249830615819
364.274633540505
386.568875075241
265.304157715717
303.876848154676
273.416653152623
206.513655341296
280.354167316086
321.032296364796
231.348230021164
252.299704953014
358.423882890893
383.678556681907
206.609203492154
380.752690951661
381.561214319044
210.076651763366
404.133130876379
380.983329456973
328.672789509087
