# Supplementary material for: CaV1 and CaV2 calcium channels mediate the release of distinct pools of synaptic vesicles
Source: eLife. 2023 Feb 23;12:e81407. doi: 10.7554/eLife.81407 (PMC10023163; doi:10.7554/eLife.81407)
Supplement: Figure 6—source data 1. [file elife-81407-fig6-data1.zip › Figure 6 - Source Data 1/ryr/10/old/2/nrx_to_ryr.csv]

150.986341575613
-296.190608206157
-438.842720724359
-372.967303306089
473.688810506405
-334.888239984196
424.910251467777
-454.541683922726
-283.598156922123
-480.76069963891
-11.7492756742349
-310.688703075512
-168.006972656668
-154.136958202225
16.5847132055396
-67.1281851735785
353.301059829232
-110.372688316943
66.5819871338608
-368.991569673411
90.4581786055542
-57.2793444824138
56.0681169311811
77.2691319011974
122.191219550689
28.417228031326
153.298578560906
107.976734711581
33.4740093112532
-96.1152415598926
229.622887461798
200.913202767279
-129.346181271425
524.452108680297
-491.62199268737
276.12150440295
-55.5726252383001
-279.803836714741
-116.361771432054
474.206132773485
-135.501943177593
-82.0101116850728
-144.536756780589
532.545586885317
376.968418256608
365.101145930193
-609.048362920927
-369.650294794687
-70.4783380848012
363.077720479402
431.05175267858
-149.147250791544
-561.124707767692
487.316594947423
327.926584299124
226.697178968328
-259.7233586055
-44.2061102218404
533.184813840605
