# Supplementary material for: CaV1 and CaV2 calcium channels mediate the release of distinct pools of synaptic vesicles
Source: eLife. 2023 Feb 23;12:e81407. doi: 10.7554/eLife.81407 (PMC10023163; doi:10.7554/eLife.81407)
Supplement: Figure 6—source data 1. [file elife-81407-fig6-data1.zip › Figure 6 - Source Data 1/ryr/10/old/3/cav1_to_cav1(nrx).csv]

-253.983137914272
-113.733203265108
-23.3874260273678
-67.8282500058449
-269.917138824681
291.638799557428
-420.722658086359
-95.7517887348822
159.900758051042
-228.371970396147
360.168360723696
238.525463016547
158.498527749261
-417.297711859874
170.272457975019
239.24007612133
-171.754539758489
-114.567938088361
361.607186109683
-397.618170023701
334.892266421557
-90.098595642643
-407.391772143115
343.539603813448
400.104803659977
62.1494769871442
326.381378935077
455.044229515459
125.501594602802
-93.0208970208823
-204.02764812498
-224.247991044094
-457.65275863153
-291.106929877309
-114.895496145815
139.000033872349
-223.121791342901
-296.207804838334
27.2119216055034
-473.48744855084
-261.794543732742
71.1335302308817
-205.91371323324
350.947169366411
208.768975391185
83.1278974941342
242.327206361841
111.86870079994
-14.8996684436388
-166.463663939972
-312.710669955517
339.815562628492
146.068024553106
180.018006787768
-350.01039538003
232.715907186246
33.3622562185938
-3.88747211967348
-319.420652596529
-200.678182827867
167.624548546637
6.86988651880711
340.840987322676
-21.9545355336359
162.423755066453
128.269386088496
302.946098767288
304.852511448351
-296.250194135131
-29.201021169154
422.983237764123
195.811509992489
378.932680589576
253.330030178086
138.768255231245
499.67250001856
306.364887417943
453.448627613965
371.594709122481
-98.2739417363609
-457.610469126061
-306.633759858494
-432.932073981709
-223.064053239254
-180.519051202702
-196.45837283543
286.384593666613
-135.922393185603
206.087679459903
377.087983472609
-7.44799796143525
73.1376218941823
-461.84065728252
-19.7872549871718
331.267065394177
283.993254533738
252.023818953809
275.890743733986
-206.459141521398
101.523758969504
344.462237165817
-156.672125244215
329.780901031269
327.359722100915
-514.93552456249
101.733482894158
-107.418766743469
-9.89048421035113
-201.099299589243
-21.7198662824612
278.959104011223
-239.213869295441
-237.026265314174
-211.137925654455
-423.468988581371
-216.626425769124
-263.891629307149
-62.6013531990939
311.427815025558
-160.451920306261
-33.9903620907189
-381.996822402671
147.433724278473
318.17405913033
-268.913446372046
138.396778834755
-366.919276083147
-142.388006279316
94.5104621102091
-270.271295990055
449.054907136731
458.585927528033
-176.754239737353
85.9090161383738
9.2973865142776
-315.66172612777
-72.2090085346899
247.584896069955
111.02944653305
303.867363909954
3.34452119684101
169.788746060791
21.0091780998719
23.9507263982432
123.706438059389
-127.059779974374
257.263965937394
-53.8140231814959
-403.938459952225
-238.557589348453
309.982103781638
316.172224791368
397.127858355941
-327.332502458312
110.68942895044
264.461145638312
-76.7228921372662
-137.184284767314
119.161077855513
347.825195767509
-115.925985442114
-403.160591614109
-82.7969071205553
104.147450834926
234.798907058679
-96.3877728516472
-100.91968433311
-183.5894861992
-215.851679213441
-89.0978837742387
148.679541946527
187.951378681437
-10.2037036209185
310.093187941211
435.603682623481
-238.380124187986
-217.437374594274
-473.262687148701
-231.98768399381
128.130802269534
224.495599156902
303.549414846091
241.106093030776
-147.177956057318
-147.126734097781
-501.030938325972
-1.13984906828955
-415.315817439603
-225.672165125457
-267.932200122224
55.0121228743465
325.425223195107
32.5706718923211
-63.8785935876549
-250.006298479555
-70.6940296649318
-172.352135139821
-179.561466211822
-247.827931121305
-80.1227170740312
-392.428359578849
-68.7261113381446
417.573045490941
-88.3729201100177
36.1441124435569
-478.278692213588
475.414099210369
-161.863897624542
