# Supplementary material for: CaV1 and CaV2 calcium channels mediate the release of distinct pools of synaptic vesicles
Source: eLife. 2023 Feb 23;12:e81407. doi: 10.7554/eLife.81407 (PMC10023163; doi:10.7554/eLife.81407)
Supplement: Figure 6—source data 1. [file elife-81407-fig6-data1.zip › Figure 6 - Source Data 1/ryr/10/old/3/cav1_to_nrx.csv]

560.42722417908
600.627049753677
633.113432735367
623.482286271992
590.852918934823
291.243101099033
520.214746657082
577.454501960892
605.239873305158
585.46881803283
560.873468872052
628.1471994164
563.452452265294
560.066110815944
591.512926863934
604.33138883418
619.808498293483
548.601691652964
609.020859803872
603.484308079391
607.375938684025
566.811491790995
615.233712069572
555.538442213754
616.439472090124
536.486145790899
639.866104857001
661.660897359541
563.664830314146
562.68352036637
620.823818731264
587.698109823546
533.974148269865
644.613428852337
579.297591206998
585.251517908437
463.154409150591
630.556414084413
674.770832696517
557.965919918142
562.945659015604
645.903477517169
617.74185022745
633.165444828044
531.166494215659
593.72487713245
615.72146595204
523.076877162674
544.784336738745
615.862405039758
544.369383385243
636.728936123371
596.048132915741
552.42962697061
552.073860605999
535.924049863312
584.141909674803
568.960913261362
596.007153754061
555.915514568553
667.43892934963
643.359127272657
508.078311239027
627.798934408032
633.783738671498
558.404263279717
581.578676391939
554.716126837158
-30.3844485757872
572.63739278582
584.114400198245
578.588456481775
568.076503826767
591.7196065064
597.723566387462
593.606240392597
591.163612945478
613.155305965733
582.09909565562
579.310633312383
600.206229191001
548.394841879335
519.782943059075
544.220050360065
557.040599004948
644.802249418706
425.933160370349
637.706089180914
643.463050338307
620.172733439054
581.713294414536
634.361230644852
545.947886082449
581.087025724564
608.296907627993
662.628000041472
659.423510486811
492.7189570839
