# Supplementary material for: CaV1 and CaV2 calcium channels mediate the release of distinct pools of synaptic vesicles
Source: eLife. 2023 Feb 23;12:e81407. doi: 10.7554/eLife.81407 (PMC10023163; doi:10.7554/eLife.81407)
Supplement: Figure 6—source data 1. [file elife-81407-fig6-data1.zip › Figure 6 - Source Data 1/ryr/10/old/3/nrx_to_cav1.csv]

314.056890260008
354.256715834605
386.743098816294
377.11195235292
344.48258501575
44.8727671799606
273.84441273801
331.08416804182
358.869539386085
339.098484113758
314.50313495298
381.776865497328
317.082118346221
313.695776896871
345.142592944861
357.961054915108
373.438164374411
302.231357733892
362.650525884799
357.113974160318
361.005604764952
320.441157871923
368.8633781505
309.168108294682
370.069138171051
290.115811871827
393.495770937929
415.290563440469
317.294496395074
316.313186447298
374.453484812191
341.327775904474
287.603814350792
398.243094933265
332.927257287925
338.881183989364
216.784075231519
384.18608016534
428.400498777444
311.59558599907
316.575325096532
399.533143598097
371.371516308378
386.795110908972
284.796160296586
347.354543213378
369.351132032967
276.706543243601
298.414002819673
369.492071120685
297.999049466171
390.358602204298
349.677798996669
306.059293051538
305.703526686926
289.553715944239
337.771575755731
322.59057934229
349.636819834988
309.54518064948
421.068595430557
396.988793353585
261.707977319955
381.42860048896
387.413404752426
312.033929360645
335.208342472866
308.345792918086
-276.75478249486
326.267058866748
337.744066279172
332.218122562703
321.706169907695
345.349272587328
351.353232468389
347.235906473525
344.793279026406
366.78497204666
335.728761736547
332.940299393311
353.835895271928
302.024507960263
273.412609140003
297.849716440993
310.670265085875
398.431915499634
179.562826451276
391.335755261842
397.092716419234
373.802399519982
335.342960495464
387.99089672578
299.577552163377
334.716691805492
361.926573708921
416.257666122399
413.053176567739
246.348623164828
