# Supplementary material for: CaV1 and CaV2 calcium channels mediate the release of distinct pools of synaptic vesicles
Source: eLife. 2023 Feb 23;12:e81407. doi: 10.7554/eLife.81407 (PMC10023163; doi:10.7554/eLife.81407)
Supplement: Figure 6—source data 1. [file elife-81407-fig6-data1.zip › Figure 6 - Source Data 1/ryr/10/old/3/nrx_to_nrx(cav1).csv]

63.0201409631991
-457.682122819409
-436.44569427721
-487.813038492537
-375.536479344662
-416.272689006644
-287.174187939012
122.77551799371
90.5391490849197
-19.055874989057
-26.6880344697474
91.7388120523046
-5.21018219948201
69.6569467195513
152.881294589699
-41.457778717062
31.8042653744251
65.5136540926596
24.5927990604996
-2.39165287152355
93.9771236145025
132.077792070719
13.6055756676378
115.429898658667
137.981344811677
18.8937310072488
153.139113377954
-35.5403549874518
53.002460181684
8.69360408673128
106.679959690457
61.5445984105918
106.321357924942
116.257771243449
95.8043308506512
50.3901094013345
-36.1809609959364
-23.303180655761
30.6204379879164
144.730027517489
107.547842683825
44.0872050586331
-16.5761802958314
-8.80121640799007
62.3381255565491
48.3268570253513
184.52601282658
-74.5089011235377
-93.2508687458921
150.53577786542
-31.3482468938146
-22.1296263284421
-107.650038995102
73.1526028152402
22.2680898883009
79.39968507923
81.9684479656953
57.9324853991402
11.2521544366737
78.6591663836243
13.4676737016925
77.2655073108817
1.65618547067788
168.782512540147
90.7382164342725
19.3329709351692
-63.574716442361
78.5568925957105
62.1993729347996
143.883849161086
50.5840542826518
93.5959923138853
22.0703315543633
-0.130739296184402
-33.1461225877592
-35.4586817172494
-10.5196796226537
209.559883968886
-101.926329784279
88.3026962002823
67.2212866157333
101.447653515601
183.797559513021
-32.5977453050764
19.2457609009452
148.567508130769
52.135441646411
38.3903760237645
-89.8549721837462
-63.8738100724549
17.5593194460616
137.732908348307
-24.3098648381711
32.89641000345
10.5501545291663
20.1153542132579
-30.2635340910365
3.7094907289611
42.434991463826
-7.45681019889525
-144.221389934681
146.377539063582
75.9840213863008
92.9205219843025
67.4307241588558
23.9562928861687
-210.900840630751
56.836800706571
-19.7591103968552
-67.0926480911658
52.1928171966538
-33.4372097816267
12.3668784964666
-30.9159132679943
-52.3230806168867
16.9932354310276
42.1692620455487
-63.2283955820512
169.279646900586
64.5014180155667
20.9807452433361
-56.2577481248809
-32.7394397609332
99.7997157181471
-17.3456448793204
30.944554444779
-125.690628040304
-125.89804393512
-0.289561079453051
-92.6538750605832
92.8296882629547
-87.141071912456
167.705075753285
-9.21006023440896
14.0182066704692
-56.8353255687307
31.5356448275397
-115.358533236262
0.543088397538668
-2.78361087860321
64.024809329343
-12.0578120146147
-181.426750063094
-43.7043265594766
-60.1794964197343
-27.681430243736
-13.4107395570845
-28.8910496274457
-136.246837968296
38.7497166983776
-12.6311773590678
-116.951933541124
-75.2637348465705
-57.179226133956
-7.99389126996357
-93.0666090300347
-14.8676190981623
80.5214237212404
-31.0998282178643
-12.8484899573778
95.4703728994591
37.4407422599434
-132.841159624651
-57.7577670173978
37.4387922798451
-84.6042216958122
-132.40248847467
-79.2109393799674
-76.9390106610463
-86.5312633089998
-108.016297117354
-66.4644254359664
-1.9054641246712
28.5010914725208
-113.110852341635
152.836273459781
5.00906823038167
-242.954773736246
21.285184543578
26.8265781866012
-27.3643875633807
85.7578658236216
271.216374730684
2.81230778309509
-50.9201573165465
-37.2604043004376
-35.250928216863
167.247644457198
44.5678878213421
71.9922745267595
64.7647855232153
47.8356437548773
-84.5205267773017
-93.4226840672618
-114.494914894705
-13.5534664639908
5.95648261015231
143.096878237739
-6.761121539339
95.1543417074445
-93.1745063808412
-59.2303178402308
96.7456441921295
81.1405201717516
157.748719340798
56.199030098991
-223.586317397092
131.807304876022
155.60607279149
21.5285314569974
102.014941441219
-227.952413475772
-59.9123804857954
-106.905155856357
45.8956099319676
106.819837394169
165.972321940488
-96.4212039555969
-39.2217191657019
59.954567519575
8.30794935735139
47.2778735203083
45.3843497910548
83.9029134348802
94.8441554335241
75.1010247435734
122.84851943371
86.3184064327615
76.6876113772523
-40.0425580524734
-75.9099479589022
113.158707520472
-63.3793462952599
120.257770842245
25.6348953792367
-51.809382393476
-486.594626524586
-415.202115786631
-128.354560158305
-102.107166205504
-68.0904319277524
-5.91512711638825
-32.6443827946459
30.0020069313814
118.781063129181
-74.4900746227249
-95.3734408201799
82.2379441162193
-143.609495984963
61.0382839646791
30.222611443287
-11.0647912679469
-38.0269782738578
107.540666459237
-82.4559141618647
-60.5678243891034
-120.927997973367
-137.258620189446
-194.13081366909
-183.9281671807
-123.436562382603
86.687195786968
195.389775867001
143.534835426452
106.843119640662
-5.04882837442165
