# Supplementary material for: CaV1 and CaV2 calcium channels mediate the release of distinct pools of synaptic vesicles
Source: eLife. 2023 Feb 23;12:e81407. doi: 10.7554/eLife.81407 (PMC10023163; doi:10.7554/eLife.81407)
Supplement: Figure 6—source data 1. [file elife-81407-fig6-data1.zip › Figure 6 - Source Data 1/ryr/10/old/3/nrx_to_nrx(ryr).csv]

563.053821666337
598.856460178702
630.094910629738
621.194857294037
588.61784562054
301.268767941338
521.38866245007
573.472126224664
603.892165996396
589.163095980258
562.361922078559
631.123966753018
563.204787670649
560.218605200091
593.28860874716
605.145075233322
620.215019070545
546.160834143862
608.980697995446
604.3879229376
611.905868085779
566.634069695848
619.620723405969
559.605477104245
620.470947120696
539.652022710376
638.449761298903
659.966290830379
566.39181408678
564.513779403238
622.760790605562
592.311750559221
536.616362719029
647.151061337517
581.076676336364
587.714412721771
467.766592828332
632.835504728388
673.590086371119
556.448880049681
564.655606230697
647.387956366148
621.999475950706
634.26125374728
531.209983484751
594.494267351092
620.391838799203
518.531202821126
543.013884930613
617.999153432358
542.048423842749
640.70785533926
595.060545234416
552.738172017384
556.787849434858
540.069899826794
587.804535140649
563.931816398934
597.024309112055
552.9592449257
667.190412960247
643.780503493919
510.563785529139
626.720113978477
629.364301615204
558.912563227652
583.248733108412
551.610730067794
-35.6736303420785
573.160270856
589.391742739159
582.305837635129
571.563847632105
595.567777244281
597.080621713341
597.455135797198
588.318247223644
614.655047283719
578.251075155946
581.325691337426
598.49077947757
550.01370811326
521.543453983954
549.157847539342
555.860282555129
645.723099808505
431.871711733229
640.683385288771
643.436435429387
621.424472168621
583.380513954168
640.459332344904
549.73076143297
576.832775845922
613.398713697719
659.938210978268
658.155567707809
495.08323035187
