# Supplementary material for: CaV1 and CaV2 calcium channels mediate the release of distinct pools of synaptic vesicles
Source: eLife. 2023 Feb 23;12:e81407. doi: 10.7554/eLife.81407 (PMC10023163; doi:10.7554/eLife.81407)
Supplement: Figure 6—source data 1. [file elife-81407-fig6-data1.zip › Figure 6 - Source Data 1/ryr/10/old/3/nrx_to_ryr.csv]

51.8529633206454
-463.280330004889
-448.066655664325
-497.796590092431
-386.149411772975
-432.257609299515
-301.410380560901
114.696621283521
90.4130641362481
-25.8727123071476
-28.3338749007853
80.4330783449223
5.98258808548417
67.519955032456
149.853414139849
-16.4104450207724
57.0053265409588
63.8626257390242
47.5322048945109
25.31376158901
109.466144395516
149.65173002045
43.3892585078975
109.454081933774
130.396161000701
45.3839581314805
174.385040150451
-35.3690270541611
75.2087477405985
17.1383223611701
103.069508530887
59.5229667305375
103.703497635628
113.940806488521
83.9969214212069
44.182041008311
-41.9517111304485
-31.575678867337
36.2530114512192
139.965272790872
96.5042126612116
34.1830706486799
-16.758265966484
-17.7379528129677
57.1084227237425
37.6366380318468
172.410809412742
-87.4869334525283
-98.8011909253546
139.833675117583
-35.8954601203113
-2.09670202134657
-105.027745995423
102.195159195508
11.6924010637376
70.7391759666425
77.7104742236297
59.0777788074975
2.49162831839385
80.4848009313155
23.2688585321685
74.2514077406358
34.5742894625237
171.404445325845
81.557555396661
37.7112206893871
-75.5027409957784
65.3889556765607
67.6482350806073
153.856365486517
58.3692449208938
88.8531522066587
17.3720814170738
3.62951743018857
-42.834208851873
-38.8795072893099
-3.02789536045384
211.079481315775
-83.4612597940722
83.4538548162618
60.3759698905669
93.3239615348029
201.063617796352
-32.8461435856116
18.6459432491283
146.444731222464
48.1520719244563
37.5837217843145
-85.0014347676242
-60.6583223224025
13.8210493901206
132.058959465343
-25.7455540317696
29.0969517500016
8.83045890385984
9.57836225868596
-26.8768192308489
-2.73825363911055
39.7932587263804
-17.6066791116173
-153.817506124829
136.611964634492
67.7901360765154
78.2294696785029
65.3437661766766
16.0411848714011
-220.917996729086
56.8666591213787
-1.75778032935705
-68.7629605292277
46.9927412509387
-36.3418311269597
2.48081405123048
-32.6234727955452
-51.4323271388384
10.8287834667681
50.7880446069648
-66.1533805109266
159.712107100559
54.7031564131885
21.3667670762297
-62.3803998062376
-15.90115719799
92.6784368105982
-9.62724477099073
19.677469223443
-123.872914082885
-133.059157555565
-5.63462100497418
-76.3169226849259
94.7219402958508
-87.4055952031304
171.911354123797
-6.21055958723082
13.2940955619197
-46.4560660950192
33.1491792671804
-112.629391760074
6.57109247374683
2.05095852187878
75.0259512830798
-12.2034320499297
-179.760634937811
-48.5214600156833
-51.0480274543042
-23.0353128461538
-14.9956071754714
-24.5424440074894
-127.855093726808
34.607999333577
-6.22363101759038
-108.601127148979
-65.2021565192426
-50.1015221794005
8.82649941506315
-93.5563921323319
-6.8957913692484
88.6206526828955
-20.7232867493949
-9.33495908362602
94.8003416427146
46.9324373653963
-125.845247922111
-61.7630616580755
27.0932794642758
-79.9690162996649
-137.308294484727
-76.297754944153
-75.0169202722354
-85.3511101759741
-97.3943477461544
-56.2492770021872
19.1298300213875
33.6146294684786
-102.346828296329
155.629668229845
9.61132962237025
-247.79386906974
18.031646447349
29.4078261453651
-31.7828961621053
83.0702023155809
275.636920039544
16.4382827476511
-58.7529783522932
-44.8125186599318
-32.7085404281152
160.394621508132
33.5333366321847
63.8713955308322
60.190902652208
41.5065626182677
-87.6979437213813
-97.0393609706061
-106.651925859518
-10.8276972116073
16.5366224008285
146.67881653039
-10.5095903553811
99.1264992849938
-99.5842264608
-53.8476530487405
93.9652171759462
85.0707870817932
153.872138393592
53.6996633578256
-229.413336724987
131.468150980727
152.125239652036
14.9904252853157
98.3368572546206
-238.233960047335
-64.491581197397
-114.014974269936
42.5260329710945
98.447669607518
159.20357090548
-104.749025265179
-37.8712039309357
56.5204860306876
8.18602491699858
42.3193061629772
39.1661047021407
73.9119773841812
90.2787786038898
71.674284901499
136.480188348905
86.6087313674107
71.7316420670013
-45.9250134986014
-74.9273973440231
110.455918076637
-63.4007746838324
108.726928303742
32.3348855339063
-59.203466304969
-491.083845673803
-435.329475551067
-125.658061279919
-102.959437150177
-72.1724889406323
-15.3068812312813
-36.0511115258887
22.8608707002513
114.739832179046
-70.0671427188317
-99.2417555179891
74.2316987799168
-152.29264840727
62.3743890798178
18.2143929316007
-19.474651915727
-46.1128465646179
100.279821434193
-82.3021940617473
-41.8016307130656
-106.048411529446
-138.939248878514
-183.334322645521
-179.365906268885
-112.425996954767
104.267444947336
199.178530024277
140.882792928871
114.39115820189
-7.36784806547803
