# Supplementary material for: CaV1 and CaV2 calcium channels mediate the release of distinct pools of synaptic vesicles
Source: eLife. 2023 Feb 23;12:e81407. doi: 10.7554/eLife.81407 (PMC10023163; doi:10.7554/eLife.81407)
Supplement: Figure 6—source data 1. [file elife-81407-fig6-data1.zip › Figure 6 - Source Data 1/ryr/10/old/4/cav1_to_cav1(nrx).csv]

-215.307006434929
-319.332000968352
-317.318194570256
-165.079102050536
247.238463977946
64.6289850003322
-349.379179627055
-251.762272290414
309.109934704858
73.7457910530748
-424.826314192191
-345.138126596809
-230.252822594389
-246.969387828997
152.598952506922
160.346136097506
-215.031698694042
-321.559937122871
277.896109845754
276.962701909331
290.313002060883
266.848843240621
140.974797463797
99.6843424952413
-84.3703306863781
257.878343043853
-328.875361653787
184.410970076416
56.7030649018016
-206.54946458318
-143.461985608873
173.700695976601
-377.214792587162
307.312418676484
-181.872613609423
-59.1474902958171
132.692838029081
133.447442515456
-119.698995682688
-161.443279372393
171.592688745306
68.7943906707078
258.952078237691
283.899211977815
-168.306565659138
339.752756150703
288.086524178804
400.008849400778
-102.806676446375
-279.891926769824
-162.660722493391
211.62745274641
348.616243404237
74.3384091407097
-68.4775060833344
-24.7661485007948
27.3527081731936
-350.804046119693
-37.2802310260349
-92.6818591333686
114.955043828165
-160.8229257359
-404.055680391723
-371.25737757434
149.471963476253
-46.5255296043015
-180.369166890443
-74.9173855275958
406.240189073758
-187.01013344629
-137.188062139921
377.002336860606
-242.090781345362
-198.703061658176
334.597112368248
302.896901897491
70.4065442064148
-209.915422696304
70.3990084961824
-110.064816347427
-63.3557111140717
116.252716759689
217.404960834618
-11.5249181424024
56.307553697784
-74.5570176033498
-4.36733962159906
219.83466601295
-309.208498586083
376.994562010694
231.521660945848
156.806731369728
425.187217022823
-126.694974322123
165.268549972176
449.385887473099
111.743476076856
-370.73323432593
321.868465421541
-152.757977841728
-40.2201243964282
-207.246158995796
-391.551755685945
-167.859308585943
-247.352892707488
-20.4616381022834
154.571486572212
256.798582134043
-353.943811291744
-157.484938381901
360.955233127159
191.073172719145
-134.113204430018
334.66687799332
-142.011041436698
199.048653964189
-97.3327779019501
-39.2454439495714
263.179953353376
-417.225280190806
-99.6489544600645
-132.036901435992
8.56482987411164
-255.958211177448
196.734704925952
-385.140448690602
137.24260526717
220.322151880287
