# Supplementary material for: CaV1 and CaV2 calcium channels mediate the release of distinct pools of synaptic vesicles
Source: eLife. 2023 Feb 23;12:e81407. doi: 10.7554/eLife.81407 (PMC10023163; doi:10.7554/eLife.81407)
Supplement: Figure 6—source data 1. [file elife-81407-fig6-data1.zip › Figure 6 - Source Data 1/ryr/10/old/4/cav1_to_nrx.csv]

471.462424411966
472.800445369971
491.709950430707
530.606689218794
516.411771395811
483.565895812111
454.654925650916
429.273657136453
463.860669097659
405.93532558001
521.046901893309
501.386239389623
412.627367881039
376.664234244386
567.247747840735
370.412156339885
387.719916612288
395.969992179645
444.65256753732
478.993641066456
587.588837851335
409.012028008673
432.28851255797
452.889564384612
520.21126223822
444.338505489745
385.95355135012
388.799713384167
427.961658206752
405.558471648228
520.715277656353
464.359743195752
448.712821127183
393.22654760579
515.869846607503
434.789234497848
433.75652860325
375.904373609214
440.671651419846
557.030781336098
463.051987991743
407.051114817323
545.833085447423
531.439754308381
413.394608918877
469.579011335699
478.195934500112
479.526894382042
406.573810985388
486.30360613544
481.074331376558
529.728430047767
395.391377580238
418.284364932237
456.796327596462
384.718355260889
503.684451274655
408.943434185791
589.062552320598
403.420919016651
498.765572737825
387.646186015053
501.204527004837
431.257217178928
459.837834703799
424.096940824292
464.321499136607
559.340179358974
578.908959565273
438.025624223339
443.663050986846
384.806204755861
549.154790071498
506.71408711303
522.175403406688
511.71055395278
431.533991903705
413.565944133685
490.281047348346
470.706959129325
415.66415266359
389.057750507697
471.717623969635
509.032196258005
447.279889313922
531.641638670651
534.034351068413
446.755478567324
435.090704212223
409.981990202263
458.687180584983
458.739587298285
381.845589368957
508.579643315583
404.782754591982
449.585429737692
486.673438498418
506.094542408879
500.477650457178
569.83441826612
553.567848227389
476.101830461237
546.865994584105
478.027153599804
499.122915998089
505.944610696493
514.304815846209
430.42046997775
557.202009071274
502.236499940383
474.123235954742
426.560315256782
465.468901346571
587.542213394127
395.193629783763
389.989508398095
410.289756172054
537.147488592956
495.620232516701
456.211133703436
462.650598556026
479.80927984033
572.823450936479
474.037618122216
374.677231230002
437.273239433544
427.372578782424
456.131039127108
498.15012073647
418.426753253198
526.271454256354
409.384889000574
387.636817480875
389.472119291352
423.977717496346
482.226029815612
508.736202113997
445.149641253825
361.177346163009
455.559195026485
434.363903069434
412.055922334706
518.208016427495
432.564856618168
419.069399013995
408.543040922642
414.791659853378
579.271862050383
436.440684342816
