# Supplementary material for: CaV1 and CaV2 calcium channels mediate the release of distinct pools of synaptic vesicles
Source: eLife. 2023 Feb 23;12:e81407. doi: 10.7554/eLife.81407 (PMC10023163; doi:10.7554/eLife.81407)
Supplement: Figure 6—source data 1. [file elife-81407-fig6-data1.zip › Figure 6 - Source Data 1/ryr/10/old/4/nrx_to_cav1.csv]

233.299502302621
234.637523260627
253.547028321363
292.443767109449
278.248849286467
245.402973702767
216.492003541572
191.110735027109
225.697746988314
167.772403470665
282.883979783965
263.223317280279
174.464445771695
138.501312135041
329.08482573139
132.24923423054
149.556994502944
157.8070700703
206.489645427976
240.830718957111
349.425915741991
170.849105899329
194.125590448625
214.726642275267
282.048340128876
206.175583380401
147.790629240775
150.636791274823
189.798736097408
167.395549538884
282.552355547009
226.196821086408
210.549899017838
155.063625496446
277.706924498159
196.626312388504
195.593606493905
137.741451499869
202.508729310502
318.867859226753
224.889065882398
168.888192707978
307.670163338079
293.276832199037
175.231686809532
231.416089226354
240.033012390768
241.363972272698
168.410888876044
248.140684026095
242.911409267213
291.565507938422
157.228455470893
180.121442822892
218.633405487118
146.555433151545
265.52152916531
170.780512076447
350.899630211254
165.257996907307
260.602650628481
149.483263905709
263.041604895493
193.094295069583
221.674912594454
185.934018714947
226.158577027262
321.177257249629
340.746037455929
199.862702113995
205.500128877502
146.643282646516
310.991867962153
268.551165003685
284.012481297344
273.547631843436
193.371069794361
175.40302202434
252.118125239002
232.54403701998
177.501230554246
150.894828398353
233.55470186029
270.86927414866
209.116967204577
293.478716561306
295.871428959069
208.592556457979
196.927782102878
171.819068092918
220.524258475639
220.576665188941
143.682667259613
270.416721206238
166.619832482637
211.422507628347
248.510516389074
267.931620299534
262.314728347834
331.671496156776
315.404926118044
237.938908351893
308.703072474761
239.86423149046
260.959993888745
267.781688587149
276.141893736864
192.257547868406
319.03908696193
264.073577831038
235.960313845398
188.397393147437
227.305979237227
349.379291284782
157.030707674418
151.826586288751
172.126834062709
298.984566483611
257.457310407357
218.048211594091
224.487676446682
241.646357730985
334.660528827135
235.874696012872
136.514309120657
199.1103173242
189.20965667308
217.968117017764
259.987198627126
180.263831143853
288.10853214701
171.221966891229
149.47389537153
151.309197182008
185.814795387002
244.063107706267
270.573280004653
206.986719144481
123.014424053665
217.396272917141
196.20098096009
173.893000225362
280.04509431815
194.401934508824
180.906476904651
170.380118813297
176.628737744034
341.108939941038
198.277762233472
