# Supplementary material for: CaV1 and CaV2 calcium channels mediate the release of distinct pools of synaptic vesicles
Source: eLife. 2023 Feb 23;12:e81407. doi: 10.7554/eLife.81407 (PMC10023163; doi:10.7554/eLife.81407)
Supplement: Figure 6—source data 1. [file elife-81407-fig6-data1.zip › Figure 6 - Source Data 1/ryr/10/old/4/nrx_to_nrx(cav1).csv]

-195.69485226888
69.6128129482295
269.783199830137
194.708667328058
148.908338409479
130.752218347098
95.8480321970192
165.662067307769
161.582590049528
134.876335718337
178.976438574994
169.926002754667
217.774360867623
185.180983078348
215.253470737569
-387.98759373312
64.5729534867451
88.1856765852599
30.2804931147557
-110.66959887039
7.35789331379874
-25.934896937405
22.4447784722315
83.3534918496425
131.98379579927
10.668140905319
83.1421432262723
225.137533865531
152.140810635484
6.5750628912383
52.3618347748643
-117.777356996102
-78.6893102928698
-63.6225171026408
-138.69424018421
-106.293505811554
-54.1600758566756
-467.373008400574
-68.0024240041639
-89.0223200828477
52.661686304823
147.141446897914
-112.733919364038
22.5217965561769
123.908865075787
69.2146270960602
-76.9635679523544
144.636967121842
88.9972829830322
126.553705107718
-587.104114180518
57.9793727767237
227.880950720348
71.9419647117129
197.465254451769
240.403903782295
219.434538014175
75.4082692102957
230.603613519416
-535.681366018051
77.8612190711874
54.1091798594225
-123.975123177374
-367.537325987889
23.3796724001304
246.258321977446
141.980292109333
-10.7899699030613
54.0258616261763
-149.288614375909
66.5634754818539
105.319356052137
10.053557807737
229.36672394748
-61.142337833393
111.883408074259
205.173265889579
51.3504449764287
69.3324242263279
61.284109326597
182.39476357441
167.58398340755
127.378991666667
74.4815362588924
161.07078817088
-187.698095287574
164.586470967
62.1514773993749
75.7350237092487
-29.9884791519244
111.618417283234
10.3071392875663
77.3120253958377
68.2288406627404
147.677545531604
-6.78857876758047
-5.56921116722879
-76.7531637797292
2.62560819062674
65.9111977957327
-153.600218280522
-55.4123359246641
-41.0056509216993
41.5530991195719
-93.5237214820318
-117.514669342981
10.528641587829
-15.2231644941012
-119.073137309876
-74.5105551142979
-34.4463252248261
-136.654137360004
-81.2328551683959
-115.796993104665
-69.7728302828318
-63.9908553666355
-55.8645303529593
-184.331399539937
-97.4246864359347
-72.1566083496209
21.5854915087748
-11.5834879686308
-95.3601151920011
51.1977070624234
-77.897991921559
-106.412637270935
-37.179069834543
-80.2259123022086
-104.416230393195
153.033112802012
-194.027115764574
-71.839091470848
-59.8569663735716
-374.538859851706
-415.160069628359
-496.221967997444
-47.1019110943462
-374.711725560461
155.451210138055
136.272159270469
-137.89056904569
-245.562630909962
-222.974320891874
