# Supplementary material for: CaV1 and CaV2 calcium channels mediate the release of distinct pools of synaptic vesicles
Source: eLife. 2023 Feb 23;12:e81407. doi: 10.7554/eLife.81407 (PMC10023163; doi:10.7554/eLife.81407)
Supplement: Figure 6—source data 1. [file elife-81407-fig6-data1.zip › Figure 6 - Source Data 1/ryr/10/old/4/nrx_to_nrx(ryr).csv]

486.280872953443
471.747525659022
492.268454170451
541.016067731155
511.949254950249
480.011160579777
466.193005821929
422.728296097373
468.546988984314
414.365940071026
527.705478032036
507.478624206527
413.995158166176
374.790432742363
577.549456002565
370.858802170417
387.430634910325
390.516870266528
439.21689359144
495.723760422596
589.554066316749
400.683438884023
433.106406157881
448.219563872016
517.819320925644
453.513546118645
389.851990101238
384.983007354614
432.519019553953
413.716184777899
517.231680295248
475.72457471369
443.259544542151
393.486019762356
510.685975674553
431.710724265174
441.103049946828
380.338413321603
436.422097510157
555.293446358827
457.97021860396
403.135648715002
550.960034825997
528.050352850461
424.192781625389
465.529689600202
470.359084338595
487.710077213036
412.746304409089
492.541770373481
478.10490917696
541.027310529847
400.765908183796
408.762852459742
456.613515532958
385.600261366016
498.305036833671
406.38973525862
585.535602542522
405.140970291547
503.858692504878
383.78748106728
493.412094713131
426.558347065062
464.672293268373
428.178726211174
478.528157987951
566.906346069526
583.151732000415
435.084144180169
436.22405109174
391.603969416347
548.262499529978
511.798699435173
526.528479510681
529.904145135542
445.407577438114
418.551075915602
497.104470176285
482.08453176502
413.526180955655
393.953263342343
473.300100481603
514.524976157909
457.948373556027
531.588608270545
532.484060558738
451.801546314036
442.908048880407
409.214347412209
469.080568514711
461.520170626733
393.501780469062
526.426788230399
411.356275410844
459.192257137848
494.049705162714
511.05411856613
517.389006368368
567.474108064383
565.411600254744
469.608079489999
542.187093427578
469.346729173468
496.497857405719
520.512999259463
522.914137024749
442.488939931364
560.105695828118
509.527936949793
485.702376477218
422.861429430863
460.994090409989
598.406127945943
409.077322575437
396.771101071224
415.703792955934
536.713806610489
511.070996088176
462.259205986557
472.709122172886
492.700718665496
585.030584793286
485.112610289895
377.491279916926
438.510274061216
424.431984710504
465.261232320532
512.434218868908
419.441342569537
527.183296682856
404.485711658948
402.96532237375
396.197381932896
432.044814539423
496.235483514381
519.06881523218
454.610562308862
358.92467625016
473.319502427132
438.805435736299
426.924913933886
528.016867249911
426.242937449669
418.773225435392
414.013490181017
418.878877884966
588.760612895733
444.077160876622
