# Supplementary material for: CaV1 and CaV2 calcium channels mediate the release of distinct pools of synaptic vesicles
Source: eLife. 2023 Feb 23;12:e81407. doi: 10.7554/eLife.81407 (PMC10023163; doi:10.7554/eLife.81407)
Supplement: Figure 6—source data 1. [file elife-81407-fig6-data1.zip › Figure 6 - Source Data 1/ryr/10/old/4/nrx_to_ryr.csv]

-256.508843460319
78.2055144939577
283.695697663284
211.213547181163
174.614150518482
148.166872531928
129.984517081063
177.112634945282
172.554261590141
160.902052056053
206.911905525071
208.014512043636
225.438917845719
186.850858331659
219.468296264997
-420.924145967684
68.6502088918241
82.2940270292183
19.8181358846996
-114.170126506721
22.7714600421796
-43.1317838069508
29.0400238134616
90.0141424931644
129.537386295494
7.03664208465034
97.7960327171249
235.485717883064
156.276206915816
8.38003216159996
40.5481796354807
-125.949171375216
-95.8072804281674
-51.0247375323224
-124.21343152235
-114.530871218234
-72.5327864589462
-468.016027382317
-68.1503777706903
-113.395968758619
27.0794938907811
156.327686165244
-149.308872725548
19.8148116625816
117.602682127513
60.3379931647996
-78.6527411553016
159.826976643946
119.880951026441
152.143762177673
-620.876566244904
77.6058061549638
248.446722018373
96.3630224063772
208.63830780254
255.021798337182
250.594091478874
93.1145614206944
247.716406146388
-582.405335810718
105.963551004484
60.739992922563
-121.35854048677
-358.156552620744
17.2669567491903
252.146795724468
169.03949913201
-11.2987697302515
82.920730292044
-132.602999572926
86.0048833736973
111.524454028398
31.2484115177222
256.525123250231
-49.8312094444273
120.394608903308
222.583512241162
77.6393493423375
95.7559427997294
81.7709142331314
199.811227480664
189.544462444295
157.148683196026
76.5444058371277
194.745255214227
-235.970531599167
200.93592115418
74.4822666437494
97.9529944647684
-3.95623888528553
126.423450305595
3.24856008560164
83.1156415637042
71.1716957102399
150.554095321188
-2.72459492429061
-3.0170469671948
-86.8539248484949
-12.0880103405007
71.3796035431042
-148.250870426888
-93.8577864818308
-60.7049520009596
23.9494420341189
-101.043301858989
-114.344432188373
-14.9504120804122
-47.1293985071379
-148.129077583136
-136.668857727156
-61.7618373245477
-161.113121829293
-101.211801913031
-138.164425802463
-85.7992157284962
-77.6757923908272
-94.2929850737373
-200.607828697343
-102.548448768466
-91.1811242584927
-7.13768109670764
-13.0543553189827
-95.0179084340334
18.4598951986882
-91.4869984818279
-91.3437972805841
-38.289880163923
-108.161632536928
-161.726150686354
141.686029925376
-249.109543419925
-120.673394369797
-29.6130262612323
-372.055983840708
-425.698054091216
-490.327467431111
-58.931889557588
-389.236807133438
184.067297156008
155.504559710871
-187.540872473703
-226.0198668951
-201.22875138875
