# Supplementary material for: CaV1 and CaV2 calcium channels mediate the release of distinct pools of synaptic vesicles
Source: eLife. 2023 Feb 23;12:e81407. doi: 10.7554/eLife.81407 (PMC10023163; doi:10.7554/eLife.81407)
Supplement: Figure 6—source data 1. [file elife-81407-fig6-data1.zip › Figure 6 - Source Data 1/ryr/3/1/1/data.json]

{
    "type": "DataConfiguration",
    "value": {
        "DeviceSerialNumber": "",
        "RecordingTimestamp": "",
        "Dichroic": "",
        "FOV": "",
        "ConfocalSpinningDiskEnabled": false,
        "WidefieldReferencePixelSizeX": 0.0,
        "WidefieldReferencePixelSizeY": 0.0,
        "WidefieldReferenceOffsetX": 0.0,
        "WidefieldReferenceOffsetY": 0.0,
        "WidefieldImageDimX": 0,
        "WidefieldImageDimY": 0,
        "ConfocalReferencePixelSizeX": 0.0,
        "ConfocalReferencePixelSizeY": 0.0,
        "ConfocalReferenceOffsetX": 0.0,
        "ConfocalReferenceOffsetY": 0.0,
        "ConfocalImageDimX": 0,
        "ConfocalImageDimY": 0,
        "PFSOffset": 0.0,
        "PFSPiezo": 0.0,
        "Camera": {
            "CameraType": "superres",
            "ExposureTime": {
                "type": "vector_float",
                "value": []
            },
            "Gain": 50.0,
            "Offset": 500.0,
            "AmplificationCalibration": 1.0,
            "OffsetCalibration": 1.0
        },
        "Image": {
            "StageTransform": 0,
            "DimX": 0,
            "DimY": 0,
            "RecordChannel": "both",
            "PlaneChannel": "both",
            "RecordDimX": 0,
            "RecordDimY": 0,
            "RecordOffsetX": 0,
            "RecordOffsetY": 0,
            "Binning": 1,
            "HighContrast": false,
            "Transpose": 0,
            "PixelSizeX": 0.0,
            "PixelSizeY": 0.0
        },
        "Recording": {
            "NumCycles": 0,
            "NumCyclesPerProbe": {
                "type": "vector_int",
                "value": []
            },
            "NumZPos": 0,
            "NumFrames": 0,
            "NumFramesPerProbe": {
                "type": "vector_int",
                "value": []
            },
            "NumTimepoints": 0,
            "FramesPerBatch": 1,
            "BatchFileMode": "linear",
            "CornerLocX": 0.0,
            "CornerLocY": 0.0,
            "CornerLocZ": 0.0,
            "ZCoverSlip": 0.0,
            "ZStepSize": 0.0,
            "NumProbesImaging": 0,
            "NumProbesReference": 0,
            "NumProbesFiducial": 0,
            "ProbeMode": "simultaneous",
            "LocationMode": "single",
            "ZStackMode": "interleaved",
            "LocationIndex": 0,
            "Tirf": false,
            "VFocus": false,
            "Autofocus": false,
            "AutofocusMode": 0,
            "OrcaEnabled": false
        },
        "ImagingProbes": {
            "type": "vector_Probe",
            "value": []
        },
        "ReferenceProbes": {
            "type": "vector_Probe",
            "value": []
        },
        "FiducialProbes": {
            "type": "vector_Probe",
            "value": []
        },
        "VisProbes": {
            "type": "vector_VisProbe",
            "value": [
                {
                    "type": "VisProbe",
                    "value": {
                        "Name": "1",
                        "ImagingProbeName": "1",
                        "Color": {
                            "type": "color",
                            "value": [
                                198,
                                172,
                                87
                            ]
                        }
                    }
                },
                {
                    "type": "VisProbe",
                    "value": {
                        "Name": "2",
                        "ImagingProbeName": "2",
                        "Color": {
                            "type": "color",
                            "value": [
                                81,
                                192,
                                33
                            ]
                        }
                    }
                },
                {
                    "type": "VisProbe",
                    "value": {
                        "Name": "3",
                        "ImagingProbeName": "3",
                        "Color": {
                            "type": "color",
                            "value": [
                                241,
                                77,
                                163
                            ]
                        }
                    }
                }
            ]
        },
        "Fiducials": {
            "CornerLocX": 0.0,
            "CornerLocY": 0.0,
            "CornerLocZ": 0.0,
            "ZStepSize": 0.0,
            "NumZPos": 0,
            "VisColor": {
                "type": "color",
                "value": [
                    0,
                    255,
                    255
                ]
            }
        },
        "PhotoAnnotations": []
    },
    "Version": "Vutara SRX 7.0.00rc39",
    "Comment": "Imported data"
}
